# Supplementary material for: Systematic Prediction of Antifungal Drug Synergy by Chemogenomic Screening in Saccharomyces cerevisiae
Source: Front Fungal Biol. 2021 Jul 2;2:683414. doi: 10.3389/ffunb.2021.683414 (PMC10512392; doi:10.3389/ffunb.2021.683414)
Supplement: Supplementary file 1 [file Data_Sheet_1.ZIP]

Archive with 152 entries (148 files):
- Supplementary data/
- __MACOSX/._Supplementary data
- Supplementary data/Sypplementary_data_2_(Drug_screens_heatmaps & MATLAB Script)/
- __MACOSX/Supplementary data/._Sypplementary_data_2_(Drug_screens_heatmaps & MATLAB Script)
- Supplementary data/Sypplementary_data_1_(Drug_synergy_assays)/
- __MACOSX/Supplementary data/._Sypplementary_data_1_(Drug_synergy_assays)
- Supplementary data/Sypplementary_data_3_(SGA_heatmaps)/
- __MACOSX/Supplementary data/._Sypplementary_data_3_(SGA_heatmaps)
- Supplementary data/Sypplementary_data_2_(Drug_screens_heatmaps & MATLAB Script)/.DS_Store
- __MACOSX/Supplementary data/Sypplementary_data_2_(Drug_screens_heatmaps & MATLAB Script)/._.DS_Store
- Supplementary data/Sypplementary_data_2_(Drug_screens_heatmaps & MATLAB Script)/Drug_screens_heatmaps.pdf
- __MACOSX/Supplementary data/Sypplementary_data_2_(Drug_screens_heatmaps & MATLAB Script)/._Drug_screens_heatmaps.pdf
- Supplementary data/Sypplementary_data_2_(Drug_screens_heatmaps & MATLAB Script)/heatmap.m
- __MACOSX/Supplementary data/Sypplementary_data_2_(Drug_screens_heatmaps & MATLAB Script)/._heatmap.m
- Supplementary data/Sypplementary_data_1_(Drug_synergy_assays)/NaF_VS_Tun & Tun_VS_LatA(epeat)_ps1_A_96_T_21.txt
- Supplementary data/Sypplementary_data_1_(Drug_synergy_assays)/NaF_VS_LatA & Hyd_VS_LatA (lowerdosage)_ps1_A_96_T_9.txt
- Supplementary data/Sypplementary_data_1_(Drug_synergy_assays)/Mic_VS_Fen & Mic_VS_Mic fenrow42times_ps1_A_96_T_25.txt
- Supplementary data/Sypplementary_data_1_(Drug_synergy_assays)/Ben_VS_Hyd & Can_VS_Hyd(repeat)_ps1_A_96_T_24.txt
- Supplementary data/Sypplementary_data_1_(Drug_synergy_assays)/Can_VS_Ben_ps1_A_96_T_11.txt
- Supplementary data/Sypplementary_data_1_(Drug_synergy_assays)/Mic_VS_Can & Mic_VS_Ben_ps1_A_96_T_19.txt
- Supplementary data/Sypplementary_data_1_(Drug_synergy_assays)/Fen_VS_Can_ps1_A_96_T_24.txt
- Supplementary data/Sypplementary_data_1_(Drug_synergy_assays)/Mic_VS_LatA & Cer_VS_Tun(repeat)_ps1_A_96_T_25.txt
- Supplementary data/Sypplementary_data_1_(Drug_synergy_assays)/Met_VS_Met & Rap_VS_Rap(repeat)_ps1_A_96_T_20.txt
- Supplementary data/Sypplementary_data_1_(Drug_synergy_assays)/Rap_VS_LatA & Tun_VS_LatA_ps1_A_96_T_20.txt
- Supplementary data/Sypplementary_data_1_(Drug_synergy_assays)/0 Read me.xlsx
- __MACOSX/Supplementary data/Sypplementary_data_1_(Drug_synergy_assays)/._0 Read me.xlsx
- Supplementary data/Sypplementary_data_1_(Drug_synergy_assays)/.DS_Store
- __MACOSX/Supplementary data/Sypplementary_data_1_(Drug_synergy_assays)/._.DS_Store
- Supplementary data/Sypplementary_data_1_(Drug_synergy_assays)/NaF_VS_Tun & Ben_VS_Hyd(repeat2)_ps1_A_96_T_20.txt
- Supplementary data/Sypplementary_data_1_(Drug_synergy_assays)/Tun_VS_LatA & Fen_VS_Mic (lowerdosage)_ps1_A_96_T_12.txt
- Supplementary data/Sypplementary_data_1_(Drug_synergy_assays)/Ben_VS_LatA & Tun_VS_LatA(repeat)_ps1_A_96_T_18.txt
- Supplementary data/Sypplementary_data_1_(Drug_synergy_assays)/Empty_Mic_VS_LatA_ps1_A_96_T_22.txt
- Supplementary data/Sypplementary_data_1_(Drug_synergy_assays)/NaF_VS_Hyd_ps1_A_96_T_23.txt
- Supplementary data/Sypplementary_data_1_(Drug_synergy_assays)/Cer_VS_Tun & Cer_VS_LatA_ps1_A_96_T_12.txt
- Supplementary data/Sypplementary_data_1_(Drug_synergy_assays)/Empty & NaF_VS_LatA_ps1_A_96_T_23.txt
- Supplementary data/Sypplementary_data_1_(Drug_synergy_assays)/NaF_VS_LatA & NaF_VS_Fen(epeat)_ps1_A_96_T_22.txt
- Supplementary data/Sypplementary_data_1_(Drug_synergy_assays)/Fen_VS_NaF & Fen_VS_Rap(repeat)_ps1_A_96_T_20.txt
- Supplementary data/Sypplementary_data_1_(Drug_synergy_assays)/Met_VS_Tun & Met_VS_LatA_ps1_A_96_T_11.txt
- Supplementary data/Sypplementary_data_1_(Drug_synergy_assays)/Can_VS_Mic & Rap_VS_Mic(repeat)_ps1_A_96_T_9.txt
- Supplementary data/Sypplementary_data_1_(Drug_synergy_assays)/Cer_VS_Cer & DMSO_VS_DMSO(repeat)_ps1_A_96_T_21.txt
- Supplementary data/Sypplementary_data_1_(Drug_synergy_assays)/Can_VS_Hyd & Ben_VS_Hyd(repeat)_ps1_A_96_T_23.txt
- Supplementary data/Sypplementary_data_1_(Drug_synergy_assays)/Hyd_VS_Tun & Hyd_VS_LatA_ps1_A_96_T_22.txt
- Supplementary data/Sypplementary_data_1_(Drug_synergy_assays)/LatA_VS_Cer & Ben_VS_Rap(repeat)_ps1_A_96_T_21.txt
- Supplementary data/Sypplementary_data_1_(Drug_synergy_assays)/Fen_VS_Rap & Ben_VS_LatA (lowerdosage)_ps1_A_96_T_11.txt
- Supplementary data/Sypplementary_data_1_(Drug_synergy_assays)/Rap_VS_Rap & Tun_VS_Tun_ps1_A_96_T_20.txt
- Supplementary data/Sypplementary_data_1_(Drug_synergy_assays)/Ben_VS_Met_ps1_A_96_T_23.txt
- Supplementary data/Sypplementary_data_1_(Drug_synergy_assays)/Cer_VS_Mic & LatA_VS_Mic(repeat)_ps1_A_96_T_9.txt
- Supplementary data/Sypplementary_data_1_(Drug_synergy_assays)/Mic_VS_Cer & Mic_VS_Met_ps1_A_96_T_11.txt
- Supplementary data/Sypplementary_data_1_(Drug_synergy_assays)/Fen_VS_Fen & Mic_VS_Mic(repeat)_ps1_A_96_T_18.txt
- Supplementary data/Sypplementary_data_1_(Drug_synergy_assays)/Mic_VS_Rap & Can_VS_Rap(repeat)_ps1_A_96_T_24.txt
- Supplementary data/Sypplementary_data_1_(Drug_synergy_assays)/Fen_VS_LatA & Fen_VS_Cer (lowdosage_Pentamidine)_ps1_A_96_T_25.txt
- __MACOSX/Supplementary data/Sypplementary_data_1_(Drug_synergy_assays)/._Fen_VS_LatA & Fen_VS_Cer (lowdosage_Pentamidine)_ps1_A_96_T_25.txt
- Supplementary data/Sypplementary_data_1_(Drug_synergy_assays)/Can_VS_Ben & Can_VS_Tun_ps1_A_96_T_20.txt
- Supplementary data/Sypplementary_data_1_(Drug_synergy_assays)/Fen_VS_Hyd & Fen_VS_NaF_ps1_A_96_T_18.txt
- Supplementary data/Sypplementary_data_1_(Drug_synergy_assays)/LatA_VS_Cer_ps1_A_96_T_20.txt
- Supplementary data/Sypplementary_data_1_(Drug_synergy_assays)/Fen_VS_Can & Fen_VS_Ben_ps1_A_96_T_21.txt
- Supplementary data/Sypplementary_data_1_(Drug_synergy_assays)/Rap_VS_Can_ND_ps1_A_96_T_22.txt
- Supplementary data/Sypplementary_data_1_(Drug_synergy_assays)/Fen_VS_LatA & NaF_VS_Tun(repeat)_ps1_A_96_T_22.txt
- Supplementary data/Sypplementary_data_1_(Drug_synergy_assays)/Cer_VS_Met & Cer_VS_Rap_ps1_A_96_T_25.txt
- Supplementary data/Sypplementary_data_1_(Drug_synergy_assays)/Fen_VS_NaF & Fen_VS_Hyd (lowerdosage)_ps1_A_96_T_10.txt
- Supplementary data/Sypplementary_data_1_(Drug_synergy_assays)/Fen_VS_Cer & Fen_VS_Mic(repeat)_ps1_A_96_T_24.txt
- Supplementary data/Sypplementary_data_1_(Drug_synergy_assays)/Fen_VS_LatA & Met_VS_Rap(repeat2)_ps1_A_96_T_18.txt
- Supplementary data/Sypplementary_data_1_(Drug_synergy_assays)/Hyd_VS_NaF_ps1_A_96_T_24.txt
- Supplementary data/Sypplementary_data_1_(Drug_synergy_assays)/Ben_VS_Rap & Ben_VS_Tun_ps1_A_96_T_10.txt
- Supplementary data/Sypplementary_data_1_(Drug_synergy_assays)/Hyd_VS_LatA & Can_VS_Hyd(repeat)_ps1_A_96_T_23.txt
- Supplementary data/Sypplementary_data_1_(Drug_synergy_assays)/Fen_VS_Met & Ben_VS_Rap(lowerdosage)_ps1_A_96_T_12.txt
- Supplementary data/Sypplementary_data_1_(Drug_synergy_assays)/Cer_VS_LatA & Fen_VS_Hyd(repeat)_ps1_A_96_T_12.txt
- Supplementary data/Sypplementary_data_1_(Drug_synergy_assays)/Ben_VS_LatA & Tun_VS_LatA(repeat2)_ps1_A_96_T_11.txt
- Supplementary data/Sypplementary_data_1_(Drug_synergy_assays)/NaF_VS_Rap & NaF_VS_Tun_ps1_A_96_T_23.txt
- Supplementary data/Sypplementary_data_1_(Drug_synergy_assays)/Ben_VS_LatA & Met_VS_Rap_ps1_A_96_T_18.txt
- Supplementary data/Sypplementary_data_1_(Drug_synergy_assays)/Can_VS_Hyd & Can_VS_NaF_ps1_A_96_T_20.txt
- Supplementary data/Sypplementary_data_1_(Drug_synergy_assays)/Can_VS_Can & Ben_VS_Ben(repeat)_ps1_A_96_T_11.txt
- Supplementary data/Sypplementary_data_1_(Drug_synergy_assays)/Met_VS_Rap & Fen_VS_Rap(repeat)_ps1_A_96_T_9.txt
- Supplementary data/Sypplementary_data_1_(Drug_synergy_assays)/Fen_VS_LatA & Hyd_VS_Cer(lowerdosage2)_ps1_A_96_T_22.txt
- Supplementary data/Sypplementary_data_1_(Drug_synergy_assays)/Ben_VS_Hyd & Ben_VS_NaF_ps1_A_96_T_21.txt
- Supplementary data/Sypplementary_data_1_(Drug_synergy_assays)/NaF_VS_LatA & Rap_VS_Tun_ps1_A_96_T_10.txt
- Supplementary data/Sypplementary_data_1_(Drug_synergy_assays)/Cer_VS_Mic & Hyd_VS_Mic(lowerdosage2)_ps1_A_96_T_21.txt
- Supplementary data/Sypplementary_data_1_(Drug_synergy_assays)/Mic_VS_Mic & Beav_VS_Beav(repeat)_ps1_A_96_T_21.txt
- Supplementary data/Sypplementary_data_1_(Drug_synergy_assays)/met_VS_met.png
- __MACOSX/Supplementary data/Sypplementary_data_1_(Drug_synergy_assays)/._met_VS_met.png
- Supplementary data/Sypplementary_data_1_(Drug_synergy_assays)/Hyd_VS_NaF & Hyd_VS_Rap_ps1_A_96_T_9.txt
- Supplementary data/Sypplementary_data_1_(Drug_synergy_assays)/Cer_VS_Cer & Cer_VS_Fen_ps1_A_96_T_10.txt
- Supplementary data/Sypplementary_data_1_(Drug_synergy_assays)/Met_VS_Hyd & Met_VS_NaF_ps1_A_96_T_24.txt
- Supplementary data/Sypplementary_data_1_(Drug_synergy_assays)/Can_VS_Rap & Met_VS_Rap(repeat)_ps1_A_96_T_11.txt
- Supplementary data/Sypplementary_data_1_(Drug_synergy_assays)/Fen_VS_Fen & LatA_VS_LatA_ps1_A_96_T_20.txt
- Supplementary data/Sypplementary_data_1_(Drug_synergy_assays)/Hyd_VS_Mic_ND_ps1_A_96_T_24.txt
- Supplementary data/Sypplementary_data_1_(Drug_synergy_assays)/Bea_VS_Bea & DMSO_VS_DMSO_ps1_A_96_T_10.txt
- Supplementary data/Sypplementary_data_1_(Drug_synergy_assays)/Cer_VS_NaF & Cer_VS_Hyd_ps1_A_96_T_9.txt
- Supplementary data/Sypplementary_data_1_(Drug_synergy_assays)/Mic_VS_Hyd & Mic_VS_NaF_ps1_A_96_T_9.txt
- Supplementary data/Sypplementary_data_1_(Drug_synergy_assays)/Tun_VS_Tun & Lata_VS_LatA(repeat)_ps1_A_96_T_17.txt
- Supplementary data/Sypplementary_data_1_(Drug_synergy_assays)/Beav_VS_Mic & Can_VS_Mic(repeat)_ps1_A_96_T_22.txt
- Supplementary data/Sypplementary_data_1_(Drug_synergy_assays)/Cer_VS_Can & Cer_VS_Ben_ps1_A_96_T_25.txt
- Supplementary data/Sypplementary_data_1_(Drug_synergy_assays)/Met_VS_Can & Met_VS_Ben_ps1_A_96_T_18.txt
- Supplementary data/Sypplementary_data_1_(Drug_synergy_assays)/Rap_VS_Tun_ps1_A_96_T_22.txt
- Supplementary data/Sypplementary_data_1_(Drug_synergy_assays)/Fen_VS_Tun & Fen_VS_LatA_ps1_A_96_T_23.txt
- Supplementary data/Sypplementary_data_1_(Drug_synergy_assays)/0 Visualization of Synergy Assay on AUDIT.mp4
- Supplementary data/Sypplementary_data_1_(Drug_synergy_assays)/Mic_VS_Tun & Mic_VS_Rap_ps1_A_96_T_12.txt
- Supplementary data/Sypplementary_data_1_(Drug_synergy_assays)/Can_VS_LatA & Can_VS_Rap_ps1_A_96_T_18.txt
- Supplementary data/Sypplementary_data_1_(Drug_synergy_assays)/Fen_VS_Met & Cer_VS_Tun(repeat)_ps1_A_96_T_20.txt
- Supplementary data/Sypplementary_data_1_(Drug_synergy_assays)/Fen_VS_Met & Fen_VS_Rap_ps1_A_96_T_22.txt
- Supplementary data/Sypplementary_data_1_(Drug_synergy_assays)/Naf_VS_Naf & Hyd_VS_Hyd(repeat)_ps1_A_96_T_24.txt
- Supplementary data/Sypplementary_data_1_(Drug_synergy_assays)/Met_VS_Rap_ps1_A_96_T_20.txt
- Supplementary data/Sypplementary_data_3_(SGA_heatmaps)/SGA_drug_combo_plate_7_ps1_A_96_T_25.png
- __MACOSX/Supplementary data/Sypplementary_data_3_(SGA_heatmaps)/._SGA_drug_combo_plate_7_ps1_A_96_T_25.png
- Supplementary data/Sypplementary_data_3_(SGA_heatmaps)/SGA_drug_combo_plate_3_ps1_A_96_T_22.png
- __MACOSX/Supplementary data/Sypplementary_data_3_(SGA_heatmaps)/._SGA_drug_combo_plate_3_ps1_A_96_T_22.png
- Supplementary data/Sypplementary_data_3_(SGA_heatmaps)/SGA_drug_combo_plate_6_ps1_A_96_T_21.png
- __MACOSX/Supplementary data/Sypplementary_data_3_(SGA_heatmaps)/._SGA_drug_combo_plate_6_ps1_A_96_T_21.png
- Supplementary data/Sypplementary_data_3_(SGA_heatmaps)/.DS_Store
- __MACOSX/Supplementary data/Sypplementary_data_3_(SGA_heatmaps)/._.DS_Store
- Supplementary data/Sypplementary_data_3_(SGA_heatmaps)/SGA_drug_combo_plate_18_ps1_A_96_T_23.png
- __MACOSX/Supplementary data/Sypplementary_data_3_(SGA_heatmaps)/._SGA_drug_combo_plate_18_ps1_A_96_T_23.png
- Supplementary data/Sypplementary_data_3_(SGA_heatmaps)/Chemical-Combinations-SGA.jpg
- __MACOSX/Supplementary data/Sypplementary_data_3_(SGA_heatmaps)/._Chemical-Combinations-SGA.jpg
- Supplementary data/Sypplementary_data_3_(SGA_heatmaps)/SGA_drug_combo_plate_4_ps1_A_96_T_20.png
- __MACOSX/Supplementary data/Sypplementary_data_3_(SGA_heatmaps)/._SGA_drug_combo_plate_4_ps1_A_96_T_20.png
- Supplementary data/Sypplementary_data_3_(SGA_heatmaps)/SGA_drug_combo_plate_5_ps1_A_96_T_23.png
- __MACOSX/Supplementary data/Sypplementary_data_3_(SGA_heatmaps)/._SGA_drug_combo_plate_5_ps1_A_96_T_23.png
- Supplementary data/Sypplementary_data_3_(SGA_heatmaps)/SGA_drug_combo_plate_19_ps1_A_96_T_21.png
- __MACOSX/Supplementary data/Sypplementary_data_3_(SGA_heatmaps)/._SGA_drug_combo_plate_19_ps1_A_96_T_21.png
- Supplementary data/Sypplementary_data_3_(SGA_heatmaps)/SGA_drug_combo_plate_1_ps1_A_96_T_19.png
- __MACOSX/Supplementary data/Sypplementary_data_3_(SGA_heatmaps)/._SGA_drug_combo_plate_1_ps1_A_96_T_19.png
- Supplementary data/Sypplementary_data_3_(SGA_heatmaps)/SGA_drug_combo_plate_10_ps1_A_96_T_21.png
- __MACOSX/Supplementary data/Sypplementary_data_3_(SGA_heatmaps)/._SGA_drug_combo_plate_10_ps1_A_96_T_21.png
- Supplementary data/Sypplementary_data_3_(SGA_heatmaps)/SGA_drug_combo_plate_9_ps1_A_96_T_23.png
- __MACOSX/Supplementary data/Sypplementary_data_3_(SGA_heatmaps)/._SGA_drug_combo_plate_9_ps1_A_96_T_23.png
- Supplementary data/Sypplementary_data_3_(SGA_heatmaps)/SGA_drug_combo_plate_20_ps1_A_96_T_18.png
- __MACOSX/Supplementary data/Sypplementary_data_3_(SGA_heatmaps)/._SGA_drug_combo_plate_20_ps1_A_96_T_18.png
- Supplementary data/Sypplementary_data_3_(SGA_heatmaps)/SGA_drug_combo_plate_21_ps1_A_96_T_20.png
- __MACOSX/Supplementary data/Sypplementary_data_3_(SGA_heatmaps)/._SGA_drug_combo_plate_21_ps1_A_96_T_20.png
- Supplementary data/Sypplementary_data_3_(SGA_heatmaps)/SGA_drug_combo_plate_15_ps1_A_96_T_21.png
- __MACOSX/Supplementary data/Sypplementary_data_3_(SGA_heatmaps)/._SGA_drug_combo_plate_15_ps1_A_96_T_21.png
- Supplementary data/Sypplementary_data_3_(SGA_heatmaps)/SGA_drug_combo_plate_8_ps1_A_96_T_22.png
- __MACOSX/Supplementary data/Sypplementary_data_3_(SGA_heatmaps)/._SGA_drug_combo_plate_8_ps1_A_96_T_22.png
- Supplementary data/Sypplementary_data_3_(SGA_heatmaps)/SGA_drug_combo_plate_14_ps1_A_96_T_23.png
- __MACOSX/Supplementary data/Sypplementary_data_3_(SGA_heatmaps)/._SGA_drug_combo_plate_14_ps1_A_96_T_23.png
- Supplementary data/Sypplementary_data_3_(SGA_heatmaps)/SGA_drug_combo_plate_12_ps1_A_96_T_23.ai
- __MACOSX/Supplementary data/Sypplementary_data_3_(SGA_heatmaps)/._SGA_drug_combo_plate_12_ps1_A_96_T_23.ai
- Supplementary data/Sypplementary_data_3_(SGA_heatmaps)/SGA_Combo_Plate11_ps1_A_96_T_22.png
- __MACOSX/Supplementary data/Sypplementary_data_3_(SGA_heatmaps)/._SGA_Combo_Plate11_ps1_A_96_T_22.png
- Supplementary data/Sypplementary_data_3_(SGA_heatmaps)/SGA_drug_combo_plate_17_ps1_A_96_T_22.png
- __MACOSX/Supplementary data/Sypplementary_data_3_(SGA_heatmaps)/._SGA_drug_combo_plate_17_ps1_A_96_T_22.png
- Supplementary data/Sypplementary_data_3_(SGA_heatmaps)/SGA_drug_combo_plate_16_ps1_A_96_T_18.png
- __MACOSX/Supplementary data/Sypplementary_data_3_(SGA_heatmaps)/._SGA_drug_combo_plate_16_ps1_A_96_T_18.png
- Supplementary data/Sypplementary_data_3_(SGA_heatmaps)/SGA_drug_combo_plate_2_ps1_A_96_T_10.png
- __MACOSX/Supplementary data/Sypplementary_data_3_(SGA_heatmaps)/._SGA_drug_combo_plate_2_ps1_A_96_T_10.png
- Supplementary data/Sypplementary_data_3_(SGA_heatmaps)/SGA_drug_combo_plate_12_ps1_A_96_T_23.png
- __MACOSX/Supplementary data/Sypplementary_data_3_(SGA_heatmaps)/._SGA_drug_combo_plate_12_ps1_A_96_T_23.png
- Supplementary data/Sypplementary_data_3_(SGA_heatmaps)/SGA_drug_combo_plate_10_ps1_A_96_T_21.ai
- __MACOSX/Supplementary data/Sypplementary_data_3_(SGA_heatmaps)/._SGA_drug_combo_plate_10_ps1_A_96_T_21.ai
- Supplementary data/Sypplementary_data_3_(SGA_heatmaps)/SGA_drug_combo_plate_13_ps1_A_96_T_22.png
- __MACOSX/Supplementary data/Sypplementary_data_3_(SGA_heatmaps)/._SGA_drug_combo_plate_13_ps1_A_96_T_22.png
