# Supplementary material for: Systematic Prediction of Antifungal Drug Synergy by Chemogenomic Screening in Saccharomyces cerevisiae
Source: Front Fungal Biol. 2021 Jul 2;2:683414. doi: 10.3389/ffunb.2021.683414 (PMC10512392; doi:10.3389/ffunb.2021.683414)
Supplement: Supplementary file 1 [file Data_Sheet_1.ZIP › Supplementary data/Sypplementary_data_2_(Drug_screens_heatmaps & MATLAB Script)/heatmap.m]

function [] = run_andrew(file,label1_x,label1_y,conc1_x,conc1_y,label2_x,label2_y,conc2_x,conc2_y,outfile)
%run_andrew(file,label1_x,label1_y,conc1_x,conc1_y,label2_x,label2_y,conc2_x,conc2_y,outfile);
%file: raw growth curve file
%label1_x: xaxis label for first plot (drug1)
%label1_y: yaxis label for first plot (drug2)
%conc1_x: concentration of drug 1 for first plot (should be 6 values)
%conc1_y: concentration of drug 2 for first plot (should be 6 values)
%label2_x: xaxis label for second plot
%label2_y: yaxis label for second plot
%conc2_x: concentration of drug 1 for second plot (should be 6 values)
%conc2_y: concentration of drug 2 for second  plot (should be 6 values)
%outfile: output postscript file of plot
% e.g. run_andrew(NaFvsRap_NaFvsTun_ps1_A_96_T_23.txt','label1','label2',[0 1 2 3 4 5 6],[0 1 2 3 4 5 6],'rapa','canth',[10 20 30 40 50 60],[10 30 40 50 70 80],'out.eps');


[A,Mnew,I,D,D2,T] = calc_syn_area(file);
%max_d = max([max(max(D)) max(max(D2)) max(max(D3))])
%min_d = min([min(min(D)) min(min(D2)) min(min(D3))])
min_d = -0.5;
max_d = 0.5;
map_space = linspace(min_d,max_d,64)';

figure;
subplot(1,2,1);
FD = flipud(D);
h1 = pcolor([[FD;zeros(1,6)],zeros(7,1)])
set(gca,'XTick',0.5:1:7.5);
set(gca,'XTickLabel',conc1_x,'FontSize',9);
set(gca,'XAxisLocation','top');
set(gca,'YTick',0.5:1:7.5);
set(gca,'YTickLabel',fliplr(conc1_y));
ylabel(label1_y);
xlabel(label1_x);
caxis(gca,[min_d max_d])
axis square;
colorbar('location','EastOutside');

subplot(1,2,2);
FD = flipud(D2);
h1 = pcolor([[FD;zeros(1,6)],zeros(7,1)])
set(gca,'XTick',0.5:1:7.5);
set(gca,'XTickLabel',conc2_x,'FontSize',9);
set(gca,'XAxisLocation','top');
set(gca,'YTick',0.5:1:7.5);
set(gca,'YTickLabel',fliplr(conc2_y));
ylabel(label2_y);
xlabel(label2_x);
caxis(gca,[min_d max_d])
axis square;

C = exp_colormap('blue-yellow',64);
colormap(C);

colorbar('location','EastOutside');
print('-depsc2', outfile);
