# Supplementary material for: Systematic Prediction of Antifungal Drug Synergy by Chemogenomic Screening in Saccharomyces cerevisiae
Source: Front Fungal Biol. 2021 Jul 2;2:683414. doi: 10.3389/ffunb.2021.683414 (PMC10512392; doi:10.3389/ffunb.2021.683414)
Supplement: Supplementary file 1 [file Data_Sheet_1.ZIP › Supplementary data/Sypplementary_data_1_(Drug_synergy_assays)/NaF_VS_Tun & Tun_VS_LatA(epeat)_ps1_A_96_T_21.txt]

[config file info]
last_write=07:05:22_14:12:52
last write=07:05:23_12:03:03
[Run_Parameters]
Instrument=Tecan_21
Ini_Names=Read_Reps,Delid,Save_Data_File,Start_Time_Now
barcode_drug_plate=201401
user=asmith
Plate_Size=96
Plate_Type=NUN96ft.pdf
Samples_to_Run=6
Overlay_Size=48
Drug_Plate=none
Plate_Quarter=none
run_ID=none
run_plate_repeat=1
Read_Reps=95
Read_Modes=Absorbance
Read_Flor_Every=2
Max_Delta_OD=0.500000
Well_By_Row_Col=none
Reorder_Map=Order_Strings_Not,0
Tip_Vol=200
OD_to_Innoc=0.100,0.100,0.380,0.380,0.380,0.380,0.760,0.760,0.100,0.100,0.380,0.380,0.380,0.380,0.760,0.760,0.100,0.100,0.380,0.380,0.380,0.380,0.760,0.760,0.100,0.100,0.380,0.380,0.380,0.380,0.760,0.760,0.100,0.100,0.380,0.380,0.380,0.380,0.760,0.760,0.100,0.100,0.380,0.380,0.380,0.380,0.760,0.760
Absorption_Max=.3
OD_to_Save=0.100,0.100,0.380,0.380,0.380,0.380,0.760,0.760,0.100,0.100,0.380,0.380,0.380,0.380,0.760,0.760,0.100,0.100,0.380,0.380,0.380,0.380,0.760,0.760,0.100,0.100,0.380,0.380,0.380,0.380,0.760,0.760,0.100,0.100,0.380,0.380,0.380,0.380,0.760,0.760,0.100,0.100,0.380,0.380,0.380,0.380,0.760,0.760
OD_to_Dilute=0.100
Save_Sample_Vol=180
Save_Sample_Reps=2
Innoc_Vol=184,184,46,46,46,46,0,0,184,184,46,46,46,46,0,0,184,184,46,46,46,46,0,0,184,184,46,46,46,46,0,0,184,184,46,46,46,46,0,0,184,184,46,46,46,46,0,0
Dilute_Vol=23,23,23,23,23,23,23,23,23,23,23,23,23,23,23,23,23,23,23,23,23,23,23,23,23,23,23,23,23,23,23,23,23,23,23,23,23,23,23,23,23,23,23,23,23,23,23,23
Save_Vol=800,800,800,800,800,800,800,800,800,800,800,800,800,800,800,800,800,800,800,800,800,800,800,800,800,800,800,800,800,800,800,800,800,800,800,800,800,800,800,800,800,800,800,800,800,800,800,800
Reference_Vol=100,100,100,100,100,100,100,100,100,100,100,100,100,100,100,100,100,100,100,100,100,100,100,100,100,100,100,100,100,100,100,100,100,100,100,100,100,100,100,100,100,100,100,100,100,100,100,100,100,100,100,100,100,100,100,100,100,100,100,100,100,100,100,100,100,100,100,100,100,100,100,100,100,100,100,100,100,100,100,100,100,100,100,100,100,100,100,100,100,100,100,100,100,100,100,100
Read_to_Innoc=20,20,20,20,20,20,20,20,20,20,20,20,20,20,20,20,20,20,20,20,20,20,20,20,20,20,20,20,20,20,20,20,20,20,20,20,20,20,20,20,20,20,20,20,20,20,20,20
Read_to_Dilute=26,26,26,26,26,26,26,26,26,26,26,26,26,26,26,26,26,26,26,26,26,26,26,26,26,26,26,26,26,26,26,26,26,26,26,26,26,26,26,26,26,26,26,26,26,26,26,26
Read_to_Save=20,20,20,20,20,20,20,20,20,20,20,20,20,20,20,20,20,20,20,20,20,20,20,20,20,20,20,20,20,20,20,20,20,20,20,20,20,20,20,20,20,20,20,20,20,20,20,20
Innoc_Target_Map=1,2,3,4,5,6,7,8,9,10,11,12,13,14,15,16,17,18,19,20,21,22,23,24,25,26,27,28,29,30,31,32,33,34,35,36,37,38,39,40,41,42,43,44,45,46,47,48
Pipet_Trigger=OD_Save_Innoc
Pipet_Volume_Adj=Con_OD_Save
Delid=no
Pre_Init=yes
Talk_To_ProMax=no
Time_Out_Time=1050
Wait_While_Busy=yes
Idle_Time=2
Screen_Run_Type=pre_screen_1
Spect_Protocol=15m
Spec_Run_File=GG_PB_Voyage.pda
Spec_Assay_File=""
Save_Data_File=22_05_07_NafvsTun_TunvsLatA_Repeat_ps1_A_96_T_21.txt
Working_Dir=C%3A\\Users\\Growth_Data
Run_Control_Dir=C%3A\\Users\\Yeast_Run_Files
Tracking_Dir=""
Track_File=201401_data_track.txt
Save_Run_Data_Flag=yes
Set_Incubator_Temp=30.0
Base_Line_Flag=atstart_minimum
Pipet_Cycles_Before_Save=20
Time_Point_Save=wellmap
Innoc_Direction=down
Wells_In_Use=111111111111111111111111111111111111111111111111
Save_Sample_Map=111111001111110011111100111111001111110011111100
Sections_to_Run=0
Rows_per_Section=8
Start_Sections_Row=1
MultiProbe_Run_File=""
Multiprobe_Run_Dialogue=yes
Comments=no%20comment
Target_Temp=300
Temp_Control=On
Delta_Temp=10
ReadMode=Absorbance,Bottom
ExcitationFilter=485,
EmissionFilter=535,
MeasurementFilter=595
ReadsPerWellNumber=1,1
ShakeDuration=800,0
GainMode=Manual
PdfName=NUN96ft.pdf
Gain=50
Add_Drug_Map=1,1,1,1,1,1,1,1,1,1,1,1,1,1,1,1,1,1,1,1,1,1,1,1,1,1,1,1,1,1,1,1,1,1,1,1,1,1,1,1,1,1,1,1,1,1,1,1
Add_Drug_Vol=7,7,7,7,7,7,7,7,7,7,7,7,7,7,7,7,7,7,7,7,7,7,7,7,7,7,7,7,7,7,7,7,7,7,7,7,7,7,7,7,7,7,7,7,7,7,7,7
Innoc_Map=111011101110111011101110111011101110111011101110111011101110111011101110111011101110111011101110
Dilute_Map=111111111111111111111111111111111111111111111111111111111111111111111111111111111111111111111111
data_file_name=iS_1_48.txt
barcode=""
Hit_Call_Threshold=1.000000
Reference_Well=A01
WT_Ref_Well=0
Project_Name=test
Pipet_Gens_Point=5.00,10.00,15.00,20.00,5.00,10.00,15.00,20.00,5.00,10.00,15.00,20.00,5.00,10.00,15.00,20.00,5.00,10.00,15.00,20.00,5.00,10.00,15.00,20.00,5.00,10.00,15.00,20.00,5.00,10.00,15.00,20.00,5.00,10.00,15.00,20.00,5.00,10.00,15.00,20.00,5.00,10.00,15.00,20.00,5.00,10.00,15.00,20.00,
Shake_Divisor=1
data_handling=file_&_DB_&_auto_analysis
time_frm_freezer=-1.00
gens_frm_freezer=-1.00
Well_Vol=100
Parent_ID=""
Units=%
Quarter=A
media_name=ypd
Save_Mode=one_to_one
Consolidate_Save_Map=1,2,3,4,5,6,7,8,9,10,11,12,13,14,15,16,17,18,19,20,21,22,23,24,25,26,27,28,29,30,31,32,33,34,35,36,37,38,39,40,41,42,43,44,45,46,47,48
Add_Drug_at_Start_Map=000000000000000000000000000000000000000000000000000
Add_Drug_Labware=add_drug_48
Max_Dynam_OD_Change=0.05
Reads_After_Pipet=1
Ref_Type=single_ref
Read_to_Add_Drug_at_Start=0
Send_Email_at_Pipet=no_email
Strain_Name=""
Media=ypd
drug_vol=2.00
Drug_Name=""
Drug_Conc=2
Innoc_Conc=""
Strain_Plate=none
ShakeIntensity=High
ShakeMode=Orbital
NumberOfFlashes=1
PartOfPlate=0
MovePlateOutAfterMeasurement=0
IntegrationLagTime=0
IntegrationTime=100
DelayMoveFlashFluorescence=0
[Drug_Data]
Drug_Plate=none
Strain_Plate=none
Media=ypd
Drug_Name=nd,nd,nd,nd,nd,nd,nd,nd,nd,nd,nd,nd,nd,nd,nd,nd,nd,nd,nd,nd,nd,nd,nd,nd,nd,nd,nd,nd,nd,nd,nd,nd,nd,nd,nd,nd,nd,nd,nd,nd,nd,nd,nd,nd,nd,nd,nd,nd,nd,nd,nd,nd,nd,nd,nd,nd,nd,nd,nd,nd,nd,nd,nd,nd,nd,nd,nd,nd,nd,nd,nd,nd,nd,nd,nd,nd,nd,nd,nd,nd,nd,nd,nd,nd,nd,nd,nd,nd,nd,nd,nd,nd,nd,nd,nd,nd
Strain_Name=ud
Drug_Conc=""
Innoc_Conc=0.06250,0.06250,0.06250,0.06250,0.06250,0.06250,0.06250,0.06250,0.06250,0.06250,0.06250,0.06250,0.06250,0.06250,0.06250,0.06250,0.06250,0.06250,0.06250,0.06250,0.06250,0.06250,0.06250,0.06250,0.06250,0.06250,0.06250,0.06250,0.06250,0.06250,0.06250,0.06250,0.06250,0.06250,0.06250,0.06250,0.06250,0.06250,0.06250,0.06250,0.06250,0.06250,0.06250,0.06250,0.06250,0.06250,0.06250,0.06250,0.06250,0.06250,0.06250,0.06250,0.06250,0.06250,0.06250,0.06250,0.06250,0.06250,0.06250,0.06250,0.06250,0.06250,0.06250,0.06250,0.06250,0.06250,0.06250,0.06250,0.06250,0.06250,0.06250,0.06250,0.06250,0.06250,0.06250,0.06250,0.06250,0.06250,0.06250,0.06250,0.06250,0.06250,0.06250,0.06250,0.06250,0.06250,0.06250,0.06250,0.06250,0.06250,0.06250,0.06250,0.06250,0.06250,0.06250,0.06250
Run_ID=none
Plate_Quarter=A
Units=%,%,%,%,%,%,%,%,%,%,%,%,%,%,%,%,%,%,%,%,%,%,%,%,%,%,%,%,%,%,%,%,%,%,%,%,%,%,%,%,%,%,%,%,%,%,%,%,%,%,%,%,%,%,%,%,%,%,%,%,%,%,%,%,%,%,%,%,%,%,%,%,%,%,%,%,%,%,%,%,%,%,%,%,%,%,%,%,%,%,%,%,%,%,%,%
Parent_ID=""
Project_Name=test
Strain_Backgrnd=0,0,0,0,0,0,0,0,0,0,0,0,0,0,0,0,0,0,0,0,0,0,0,0,0,0,0,0,0,0,0,0,0,0,0,0,0,0,0,0,0,0,0,0,0,0,0,0,0,0,0,0,0,0,0,0,0,0,0,0,0,0,0,0,0,0,0,0,0,0,0,0,0,0,0,0,0,0,0,0,0,0,0,0,0,0,0,0,0,0,0,0,0,0,0,0
Well_Vol=100,100,100,100,100,100,100,100,100,100,100,100,100,100,100,100,100,100,100,100,100,100,100,100,100,100,100,100,100,100,100,100,100,100,100,100,100,100,100,100,100,100,100,100,100,100,100,100,100,100,100,100,100,100,100,100,100,100,100,100,100,100,100,100,100,100,100,100,100,100,100,100,100,100,100,100,100,100,100,100,100,100,100,100,100,100,100,100,100,100,100,100,100,100,100,100
time_frm_freezer=-1.00
gens_frm_freezer=-1.00
user=asmith
Strain_Pool=ud,ud,ud,ud,ud,ud,ud,ud,ud,ud,ud,ud,ud,ud,ud,ud,ud,ud,ud,ud,ud,ud,ud,ud,ud,ud,ud,ud,ud,ud,ud,ud,ud,ud,ud,ud,ud,ud,ud,ud,ud,ud,ud,ud,ud,ud,ud,ud,ud,ud,ud,ud,ud,ud,ud,ud,ud,ud,ud,ud,ud,ud,ud,ud,ud,ud,ud,ud,ud,ud,ud,ud,ud,ud,ud,ud,ud,ud,ud,ud,ud,ud,ud,ud,ud,ud,ud,ud,ud,ud,ud,ud,ud,ud,ud,ud
Well_Alias=A01,A02,A03,A04,A05,A06,A07,A08,A09,A10,A11,A12,B01,B02,B03,B04,B05,B06,B07,B08,B09,B10,B11,B12,C01,C02,C03,C04,C05,C06,C07,C08,C09,C10,C11,C12,D01,D02,D03,D04,D05,D06,D07,D08,D09,D10,D11,D12,E01,E02,E03,E04,E05,E06,E07,E08,E09,E10,E11,E12,F01,F02,F03,F04,F05,F06,F07,F08,F09,F10,F11,F12,G01,G02,G03,G04,G05,G06,G07,G08,G09,G10,G11,G12,H01,H02,H03,H04,H05,H06,H07,H08,H09,H10,H11,H12
Well_Pos=1,2,3,4,5,6,7,8,9,10,11,12,13,14,15,16,17,18,19,20,21,22,23,24,25,26,27,28,29,30,31,32,33,34,35,36,37,38,39,40,41,42,43,44,45,46,47,48,49,50,51,52,53,54,55,56,57,58,59,60,61,62,63,64,65,66,67,68,69,70,71,72,73,74,75,76,77,78,79,80,81,82,83,84,85,86,87,88,89,90,91,92,93,94,95,96
position=A01,A02,A03,A04,A05,A06,A07,A08,A09,A10,A11,A12,B01,B02,B03,B04,B05,B06,B07,B08,B09,B10,B11,B12,C01,C02,C03,C04,C05,C06,C07,C08,C09,C10,C11,C12,D01,D02,D03,D04,D05,D06,D07,D08,D09,D10,D11,D12,E01,E02,E03,E04,E05,E06,E07,E08,E09,E10,E11,E12,F01,F02,F03,F04,F05,F06,F07,F08,F09,F10,F11,F12,G01,G02,G03,G04,G05,G06,G07,G08,G09,G10,G11,G12,H01,H02,H03,H04,H05,H06,H07,H08,H09,H10,H11,H12
[Runtime_State]
Instrument=Tecan_21
Start_Time_Now=3.2627131799E+9
Reads_Completed=89
Innoc_Direction=down
Wells_In_Use=111111111111111111111111111111111111111111111111111111111111111111111111111111111111111111111111
Innoc_Map=111111111111111111111111111111111111111111111111111111111111111111111111111111111111000000000000
Dilute_Map=111111111111111111111111111111111111111111111111111111111111111111111111111111111111111111111111
Save_Sample_Map=000000000000000000000000000000000000000000000000010000000100000001000000010000000100000001000000
Current_OD=0.876,0.903,1.099,0.973,0.970,0.439,1.077,0.829,0.791,0.714,0.687,0.687,0.840,0.916,0.906,1.013,0.878,0.484,0.865,0.856,0.811,0.886,0.720,0.684,0.956,0.855,0.871,0.910,0.862,0.133,0.885,0.959,0.825,0.738,0.795,0.685,0.789,0.793,0.831,0.841,0.726,0.094,0.856,1.006,0.809,0.792,0.705,0.738,0.802,0.855,0.780,0.787,0.722,0.096,0.880,0.858,0.844,0.794,0.766,0.726,0.763,0.800,0.781,0.742,0.601,0.095,0.941,0.797,0.795,0.700,0.422,0.268,0.066,0.064,0.065,0.064,0.064,0.064,0.064,0.063,0.062,0.064,0.064,0.063,0.067,0.065,0.065,0.064,0.064,0.068,0.064,0.064,0.066,0.067,0.064,0.064
Bckgrnd_OD=0.096,0.086,0.086,0.084,0.091,0.087,0.084,0.083,0.083,0.083,0.082,0.084,0.083,0.084,0.085,0.085,0.086,0.084,0.084,0.082,0.084,0.082,0.085,0.084,0.099,0.083,0.086,0.084,0.086,0.084,0.086,0.086,0.083,0.084,0.085,0.087,0.083,0.084,0.086,0.083,0.084,0.084,0.085,0.084,0.085,0.084,0.084,0.083,0.106,0.086,0.086,0.085,0.086,0.084,0.086,0.085,0.084,0.085,0.084,0.086,0.084,0.084,0.085,0.085,0.084,0.083,0.084,0.084,0.084,0.086,0.083,0.083,0.065,0.064,0.064,0.063,0.063,0.062,0.063,0.062,0.062,0.063,0.063,0.063,0.066,0.064,0.064,0.063,0.063,0.066,0.063,0.063,0.065,0.065,0.063,0.064
Mapped=111110101111111111111100111110111111110010111100111111111111111111111111111111111111111111111111
Pipet_Completed=000000000000000000000000000000000000000000000000000000000000000000000000000000000000000000000000
Innoc_Completed=0,0,0,0,0,0,0,0,0,0,0,0,0,0,0,0,0,0,0,0,0,0,0,0,0,0,0,0,0,0,0,0,0,0,0,0,0,0,0,0,0,0,0,0,0,0,0,0,0,0,0,0,0,0,0,0,0,0,0,0,0,0,0,0,0,0,0,0,0,0,0,0,0,0,0,0,0,0,0,0,0,0,0,0,0,0,0,0,0,0,0,0,0,0,0,0
Save_Completed=0,0,0,0,0,0,0,0,0,0,0,0,0,0,0,0,0,0,0,0,0,0,0,0,0,0,0,0,0,0,0,0,0,0,0,0,0,0,0,0,0,0,0,0,0,0,0,0,0,0,0,0,0,0,0,0,0,0,0,0,0,0,0,0,0,0,0,0,0,0,0,0,0,0,0,0,0,0,0,0,0,0,0,0,0,0,0,0,0,0,0,0,0,0,0,0
Pipeted_At=0,0,0,0,0,0,0,0,0,0,0,0,0,0,0,0,0,0,0,0,0,0,0,0,0,0,0,0,0,0,0,0,0,0,0,0,0,0,0,0,0,0,0,0,0,0,0,0,0,0,0,0,0,0,0,0,0,0,0,0,0,0,0,0,0,0,0,0,0,0,0,0,0,0,0,0,0,0,0,0,0,0,0,0,0,0,0,0,0,0,0,0,0,0,0,0
Pipeted_OD=0,0,0,0,0,0,0,0,0,0,0,0,0,0,0,0,0,0,0,0,0,0,0,0,0,0,0,0,0,0,0,0,0,0,0,0,0,0,0,0,0,0,0,0,0,0,0,0,0,0,0,0,0,0,0,0,0,0,0,0,0,0,0,0,0,0,0,0,0,0,0,0,0,0,0,0,0,0,0,0,0,0,0,0,0,0,0,0,0,0,0,0,0,0,0,0
Dilutes_Completed=0,0,0,0,0,0,0,0,0,0,0,0,0,0,0,0,0,0,0,0,0,0,0,0,0,0,0,0,0,0,0,0,0,0,0,0,0,0,0,0,0,0,0,0,0,0,0,0,0,0,0,0,0,0,0,0,0,0,0,0,0,0,0,0,0,0,0,0,0,0,0,0,0,0,0,0,0,0,0,0,0,0,0,0,0,0,0,0,0,0,0,0,0,0,0,0
Time_At_Innoc=0,0,0,0,0,0,0,0,0,0,0,0,0,0,0,0,0,0,0,0,0,0,0,0,0,0,0,0,0,0,0,0,0,0,0,0,0,0,0,0,0,0,0,0,0,0,0,0,0,0,0,0,0,0,0,0,0,0,0,0,0,0,0,0,0,0,0,0,0,0,0,0,0,0,0,0,0,0,0,0,0,0,0,0,0,0,0,0,0,0,0,0,0,0,0,0
Time_At_Save=0,0,0,0,0,0,0,0,0,0,0,0,0,0,0,0,0,0,0,0,0,0,0,0,0,0,0,0,0,0,0,0,0,0,0,0,0,0,0,0,0,0,0,0,0,0,0,0,0,0,0,0,0,0,0,0,0,0,0,0,0,0,0,0,0,0,0,0,0,0,0,0,0,0,0,0,0,0,0,0,0,0,0,0,0,0,0,0,0,0,0,0,0,0,0,0
Time_At_Dilute=0,0,0,0,0,0,0,0,0,0,0,0,0,0,0,0,0,0,0,0,0,0,0,0,0,0,0,0,0,0,0,0,0,0,0,0,0,0,0,0,0,0,0,0,0,0,0,0,0,0,0,0,0,0,0,0,0,0,0,0,0,0,0,0,0,0,0,0,0,0,0,0,0,0,0,0,0,0,0,0,0,0,0,0,0,0,0,0,0,0,0,0,0,0,0,0
Previous_OD=0.876,0.903,1.099,0.973,0.970,0.439,1.077,0.829,0.791,0.714,0.687,0.687,0.840,0.916,0.906,1.013,0.878,0.484,0.865,0.856,0.811,0.886,0.720,0.684,0.956,0.855,0.871,0.910,0.862,0.133,0.885,0.959,0.825,0.738,0.795,0.685,0.789,0.793,0.831,0.841,0.726,0.094,0.856,1.006,0.809,0.792,0.705,0.738,0.802,0.855,0.780,0.787,0.722,0.096,0.880,0.858,0.844,0.794,0.766,0.726,0.763,0.800,0.781,0.742,0.601,0.095,0.941,0.797,0.795,0.700,0.422,0.268,0.066,0.064,0.065,0.064,0.064,0.064,0.064,0.063,0.062,0.064,0.064,0.063,0.067,0.065,0.065,0.064,0.064,0.068,0.064,0.064,0.066,0.067,0.064,0.064
Prev_Delta_OD=0.011,0.005,0.005,0.002,0.036,0.008,0.031,0.019,0.051,0.001,0.001,0.006,0.014,0.029,0.023,0.014,0.027,0.010,0.035,0.022,0.005,0.028,0.014,0.005,0.004,0.014,0.006,0.010,0.001,0.001,0.010,0.027,0.019,0.027,0.042,0.009,0.006,0.019,0.003,0.013,0.007,0.001,0.011,0.014,0.014,0.016,0.018,0.007,0.004,0.007,0.007,0.029,0.015,0.001,0.020,0.026,0.010,0.005,0.029,0.003,0.002,0.004,0.027,0.024,0.020,0.001,0.017,0.038,0.023,0.001,0.028,0.005,0.000,0.001,0.001,0.001,0.001,0.000,0.000,0.001,0.001,0.000,0.000,0.001,0.000,0.000,0.001,0.001,0.000,0.000,0.000,0.000,0.000,0.000,0.000,0.001
Delta_From_Ref=0.000,0.045,0.755,0.904,0.649,1.897,2.871,3.576,0.055,0.042,2.537,2.516,1.289,1.317,2.625,2.302,0.047,0.052,1.297,1.579,2.084,2.326,6.135,6.433,-0.031,0.052,2.036,2.084,2.067,2.501,3.090,3.932,0.051,0.052,2.365,2.378,2.430,2.388,5.981,6.205,0.054,0.052,1.817,1.989,2.210,2.356,6.410,6.255,0.000,0.000,0.000,0.000,0.000,0.000,0.000,0.000,0.000,0.000,0.000,0.000,0.000,0.000,0.000,0.000,0.000,0.000,0.000,0.000,0.000,0.000,0.000,0.000,0.000,0.000,0.000,0.000,0.000,0.000,0.000,0.000,0.000,0.000,0.000,0.000,0.000,0.000,0.000,0.000,0.000,0.000,0.000,0.000,0.000,0.000,0.000,0.000
Sig_OD_Delta=0,0,0,0,0,1,1,1,0,0,1,1,1,1,1,1,0,0,1,1,1,1,1,1,0,0,1,1,1,1,1,1,0,0,1,1,1,1,1,1,0,0,1,1,1,1,1,1,0,0,0,0,0,0,0,0,0,0,0,0,0,0,0,0,0,0,0,0,0,0,0,0,0,0,0,0,0,0,0,0,0,0,0,0,0,0,0,0,0,0,0,0,0,0,0,0
Add_Drug_at_Start_Map=000000000000000000000000000000000000000000000000000000000000000000000000000000000000000000000000
[Analysis]
Drug_ID=A1,A2,A3,A4,A5,A6,B1,B2,B3,B4,B5,B6,C1,C2,C3,C4,C5,C6,D1,D2,D3,D4,D5,D6,E1,E2,E3,E4,E5,E6,F1,F2,F3,F4,F5,F6,G1,G2,G3,G4,G5,G6,H1,H2,H3,H4,H5,H6
Decision=no_inh,no_inh,no_inh,no_inh,no_inh,other,ps2_1_1,ps2_1_1,ps2_1_1,ps2_1_1,ps2_2_1,other,ps2_4_1,ps2_4_1,ps2_4_1,ps2_4_1,ps2_4_2,ps3_4_6,ps2_4_2,other,ps2_4_2,other,other,ps3_4_6,other,other,other,other,other,ps3_4_6,other,other,other,other,other,ps3_4_6,screen,screen,screen,screen,screen,screen,screen,screen,screen,screen,screen,screen,ps2_1_1,ps2_4_1,ps2_4_2,other,other,other,ps2_1_1,ps2_2_1,ps2_4_2,ps2_4_2,other,other,ps2_2_1,ps2_4_1,ps2_4_2,other,other,other,ps2_4_1,ps2_4_1,ps2_4_2,other,other,other,ps2_4_1,ps2_4_1,other,other,other,other,ps2_4_2,other,other,other,ps3_4_6,ps3_4_6,screen,screen,screen,screen,screen,screen,screen,screen,screen,screen,screen,screen
Plot_Min=0.100,0.100,0.100,0.100,0.100,0.100,0.100,0.100,0.100,0.100,0.100,0.100,0.100,0.100,0.100,0.100,0.100,0.100,0.100,0.100,0.100,0.100,0.100,0.100,0.100,0.100,0.100,0.100,0.100,0.100,0.100,0.100,0.100,0.100,0.100,0.100,0.100,0.100,0.100,0.100,0.100,0.100,0.100,0.100,0.100,0.100,0.100,0.100
Plot_Max=1.500,1.500,1.500,1.500,1.500,1.500,1.500,1.500,1.500,1.500,1.500,1.500,1.500,1.500,1.500,1.500,1.500,1.500,1.500,1.500,1.500,1.500,1.500,1.500,1.500,1.500,1.500,1.500,1.500,1.500,1.500,1.500,1.500,1.500,1.500,1.500,1.500,1.500,1.500,1.500,1.500,1.500,1.500,1.500,1.500,1.500,1.500,1.500
G_Plot_Min=0.1
G_Plot_Delta=0.7
Plot_On_Off=0
OD_Gen_Pt=0.460
Gens_to_OD_Pt=5.000
Avg_G=1.889,1.898,1.924,1.919,1.918,4.440,2.021,2.051,2.063,2.030,2.087,4.502,2.422,2.483,2.488,2.494,2.617,10.194,2.801,2.871,2.830,2.950,3.112,17.818,2.955,2.987,3.224,3.198,3.301,20.937,3.086,3.314,3.270,3.304,4.123,23.421,0.000,0.000,0.000,0.000,0.000,0.000,0.000,0.000,0.000,0.000,0.000,0.000,2.090,2.174,2.674,3.085,3.331,3.375,2.059,2.135,2.613,2.831,3.100,3.600,2.118,2.255,2.613,2.967,3.219,3.619,2.252,2.362,2.754,3.092,3.432,3.420,2.476,2.615,3.128,3.134,3.710,3.722,2.760,2.985,3.482,4.003,4.757,5.750,0.000,0.000,0.000,0.000,0.000,0.000,0.000,0.000,0.000,0.000,0.000,0.000
Max_Slope=1.704,1.548,1.828,1.912,1.700,5.952,1.925,1.771,1.787,1.625,1.930,5.259,1.914,2.021,1.832,1.472,1.904,24.027,2.035,1.931,1.971,1.521,2.746,73.140,2.016,2.017,2.133,2.017,2.543,73.116,2.097,2.290,2.155,1.866,3.330,68.371,313.947,265.045,94.238,154.135,273.503,166.236,229.111,166.217,188.368,180.387,184.294,169.629,1.636,1.523,1.948,1.651,2.534,2.656,1.497,1.634,2.004,2.156,2.273,2.475,1.524,1.403,1.733,1.967,2.290,2.614,1.540,1.474,2.062,2.262,2.544,2.436,1.641,1.606,1.864,2.050,2.150,2.506,1.654,1.802,2.102,2.210,3.355,8.524,223.195,184.340,235.479,184.276,235.500,242.267,223.126,229.139,59.288,192.760,211.927,292.346
Fit_Model=all
Fit_Const_OD_Base=0.085
Fit_Const_N0=0.01500
Fit_Const_T0=0.000
G_Fit_Min=0.100
G_Fit_Delta=0.400
Fit_On_Off=0.000,0.000,0.000,0.000,0.000,0.000,0.000,0.000,0.000,0.000,0.000,0.000,0.000,0.000,0.000,0.000,0.000,0.000,0.000,0.000,0.000,0.000,0.000,0.000,0.000,0.000,0.000,0.000,0.000,0.000,0.000,0.000,0.000,0.000,0.000,0.000,0.000,0.000,0.000,0.000,0.000,0.000,0.000,0.000,0.000,0.000,0.000,0.000,0.000,0.000,0.000,0.000,0.000,0.000,0.000,0.000,0.000,0.000,0.000,0.000,0.000,0.000,0.000,0.000,0.000,0.000,0.000,0.000,0.000,0.000,0.000,0.000,0.000,0.000,0.000,0.000,0.000,0.000,0.000,0.000,0.000,0.000,0.000,0.000,0.000,0.000,0.000,0.000,0.000,0.000,0.000,0.000,0.000,0.000,0.000,0.000
Fit_Min=0.046,0.036,0.036,0.034,0.041,0.037,0.033,0.034,0.035,0.035,0.036,0.034,0.049,0.033,0.036,0.034,0.036,0.034,0.033,0.034,0.036,0.033,0.034,0.034,0.056,0.036,0.036,0.035,0.036,0.034,0.034,0.034,0.035,0.035,0.034,0.033,0.015,0.014,0.014,0.013,0.013,0.012,0.016,0.014,0.014,0.013,0.013,0.016,0.000,0.000,0.000,0.000,0.000,0.000,0.000,0.000,0.000,0.000,0.000,0.000,0.000,0.000,0.000,0.000,0.000,0.000,0.000,0.000,0.000,0.000,0.000,0.000,0.000,0.000,0.000,0.000,0.000,0.000,0.000,0.000,0.000,0.000,0.000,0.000,0.000,0.000,0.000,0.000,0.000,0.000,0.000,0.000,0.000,0.000,0.000,0.000
Fit_Delta=0.574,0.490,0.433,0.548,0.507,0.184,0.438,0.402,0.389,0.418,0.364,0.231,0.520,0.413,0.585,0.543,0.429,0.036,0.564,0.495,0.550,0.450,0.367,0.006,0.466,0.437,0.372,0.432,0.254,0.008,0.363,0.355,0.417,0.434,0.436,0.010,1.500,1.500,1.500,1.500,1.500,1.500,1.500,1.500,1.500,1.500,1.500,1.500,0.599,0.522,0.420,0.342,0.375,0.438,0.376,0.593,0.392,0.537,0.377,0.432,0.598,0.473,0.452,0.462,0.318,0.388,0.514,0.424,0.480,0.370,0.500,0.448,0.476,0.499,0.313,0.497,0.497,0.473,0.372,0.442,0.468,0.513,0.224,0.152,0.000,0.000,0.000,0.000,0.000,0.000,0.000,0.000,0.000,0.000,0.000,0.000
Fit_Offset=0.086,0.077,0.078,0.075,0.084,0.069,0.078,0.079,0.080,0.079,0.080,0.059,0.100,0.083,0.082,0.082,0.083,0.022,0.081,0.084,0.084,0.083,0.083,0.070,0.110,0.086,0.086,0.085,0.085,0.081,0.084,0.086,0.086,0.086,0.085,0.085,0.000,0.000,0.000,0.000,0.000,0.000,0.000,0.000,0.000,0.000,0.000,0.000,0.075,0.076,0.079,0.083,0.080,0.083,0.077,0.074,0.080,0.079,0.083,0.082,0.076,0.080,0.081,0.082,0.082,0.085,0.079,0.080,0.082,0.083,0.084,0.083,0.083,0.081,0.084,0.084,0.086,0.086,0.082,0.084,0.086,0.089,0.083,0.083,0.000,0.000,0.000,0.000,0.000,0.000,0.000,0.000,0.000,0.000,0.000,0.000
Fit_N0=0.010,0.012,0.008,0.012,0.008,0.014,0.008,0.008,0.008,0.008,0.008,0.015,0.008,0.006,0.006,0.005,0.006,0.074,0.004,0.004,0.005,0.004,0.004,0.012,0.005,0.004,0.003,0.004,0.003,0.005,0.003,0.002,0.003,0.003,0.004,0.003,0.000,0.000,0.000,0.000,0.000,0.000,0.000,0.000,0.000,0.000,0.000,0.000,0.008,0.007,0.007,0.005,0.003,0.004,0.007,0.009,0.006,0.006,0.006,0.003,0.010,0.006,0.007,0.005,0.007,0.005,0.007,0.006,0.005,0.005,0.004,0.004,0.006,0.005,0.005,0.004,0.004,0.004,0.005,0.004,0.005,0.005,0.007,0.009,0.000,0.000,0.000,0.000,0.000,0.000,0.000,0.000,0.000,0.000,0.000,0.000
Fit_T0=0.610,2.040,1.389,2.151,1.243,0.403,1.704,1.755,1.776,1.574,1.743,-0.813,1.354,2.246,1.560,1.477,2.106,5.507,1.767,2.453,2.854,2.765,2.427,0.420,1.980,2.815,2.541,2.672,2.579,2.088,2.732,2.478,2.500,3.210,3.842,4.140,0.000,0.000,0.000,0.000,0.000,0.000,0.000,0.000,0.000,0.000,0.000,0.000,1.065,1.191,1.912,2.456,1.191,1.901,1.296,1.561,1.532,1.889,2.586,0.288,1.754,1.335,1.992,2.140,2.386,1.541,1.967,1.934,1.793,2.384,2.304,0.752,2.136,1.715,2.747,1.643,2.435,2.340,2.555,2.519,3.649,3.816,4.670,5.066,0.000,0.000,0.000,0.000,0.000,0.000,0.000,0.000,0.000,0.000,0.000,0.000
Fit_G=1.607,1.411,1.394,1.442,1.418,2.859,1.418,1.452,1.448,1.460,1.457,3.288,1.839,1.627,1.742,1.712,1.778,31.110,1.772,1.752,1.776,1.786,1.913,4.006,1.928,1.789,1.938,1.935,1.994,2.802,1.819,1.862,1.950,1.836,2.465,3.525,0.000,0.000,0.000,0.000,0.000,0.000,0.000,0.000,0.000,0.000,0.000,0.000,1.612,1.607,1.877,2.000,2.194,2.148,1.487,1.644,1.846,1.979,2.048,2.407,1.649,1.613,1.812,1.981,2.285,2.535,1.563,1.574,1.879,2.060,2.200,2.364,1.666,1.732,1.985,2.095,2.431,2.425,1.734,1.784,2.104,2.516,3.255,3.934,0.000,0.000,0.000,0.000,0.000,0.000,0.000,0.000,0.000,0.000,0.000,0.000
Fit_Error=175.969,47.136,25.958,88.265,57.417,2.640,8.271,6.624,8.542,9.627,7.533,7.435,77.863,13.266,55.507,39.265,10.139,0.495,29.160,17.793,22.707,15.647,13.154,0.106,172.111,10.287,14.556,11.408,1.947,0.330,11.462,14.031,12.760,18.733,38.231,0.395,0.000,0.000,0.000,0.000,0.000,0.000,0.000,0.000,0.000,0.000,0.000,0.000,103.290,65.922,19.544,23.377,7.995,15.567,21.696,95.050,13.039,51.482,9.379,28.969,143.365,35.472,39.696,28.238,5.859,14.548,46.422,11.340,25.843,14.010,39.140,40.745,20.531,47.985,8.847,38.282,72.409,37.760,15.145,21.073,60.163,106.528,4.801,3.506,0.000,0.000,0.000,0.000,0.000,0.000,0.000,0.000,0.000,0.000,0.000,0.000
Fit_CV=76.000,86.000,86.000,103.000,90.000,82.000,78.000,67.000,67.000,58.000,79.000,114.000,107.000,53.000,108.000,114.000,104.000,73.000,150.000,50.000,134.000,136.000,139.000,6.000,132.000,68.000,69.000,134.000,135.000,11.000,55.000,102.000,124.000,61.000,89.000,31.000,0.000,0.000,0.000,0.000,0.000,0.000,0.000,0.000,0.000,0.000,0.000,0.000,85.000,97.000,102.000,109.000,177.000,146.000,78.000,109.000,103.000,114.000,51.000,71.000,89.000,97.000,119.000,110.000,116.000,72.000,124.000,86.000,112.000,56.000,72.000,75.000,90.000,100.000,103.000,140.000,90.000,83.000,113.000,124.000,135.000,104.000,103.000,97.000,0.000,0.000,0.000,0.000,0.000,0.000,0.000,0.000,0.000,0.000,0.000,0.000
Time_to_20_Gens=0,0,0,0,0,0,0,0,0,0,0,0,0,0,0,0,0,0,0,0,0,0,0,0,0,0,0,0,0,0,0,0,0,0,0,0,0,0,0,0,0,0,0,0,0,0,0,0
Time_to_each_5_Gens=0,0,0,0,0,0,0,0,0,0,0,0,0,0,0,0,0,0,0,0,0,0,0,0,0,0,0,0,0,0,0,0,0,0,0,0,0,0,0,0,0,0,0,0,0,0,0,0
Time_to_each_n_Gens=9.443,9.491,9.620,9.597,9.590,20.805,10.104,10.255,10.316,10.149,10.436,21.784,12.110,12.417,12.439,12.471,13.083,21.759,14.007,14.354,14.152,14.748,15.560,14.589,14.777,14.936,16.120,15.991,16.504,18.245,15.429,16.569,16.352,16.519,20.614,20.865,0.000,0.000,0.000,0.000,0.000,0.000,0.000,0.000,0.000,0.000,0.000,0.000,10.452,10.869,13.371,15.424,16.657,16.875,10.294,10.677,13.067,14.156,15.499,18.000,10.591,11.277,13.063,14.836,16.093,18.096,11.258,11.811,13.769,15.459,17.162,17.099,12.381,13.077,15.640,15.672,18.550,18.609,13.801,14.926,17.410,20.013,21.800,21.790,0.000,0.000,0.000,0.000,0.000,0.000,0.000,0.000,0.000,0.000,0.000,0.000
Min_Pt_OD=0,0,0,0,0,0,0,0,0,0,0,0,0,0,0,0,0,0,0,0,0,0,0,0,0,0,0,0,0,0,0,0,0,0,0,0,0,0,0,0,0,0,0,0,0,0,0,0
Min_Pt_t=0,0,0,0,0,0,0,0,0,0,0,0,0,0,0,0,0,0,0,0,0,0,0,0,0,0,0,0,0,0,0,0,0,0,0,0,0,0,0,0,0,0,0,0,0,0,0,0
TO_OD=0,0,0,0,0,0,0,0,0,0,0,0,0,0,0,0,0,0,0,0,0,0,0,0,0,0,0,0,0,0,0,0,0,0,0,0,0,0,0,0,0,0,0,0,0,0,0,0
Ref_ID=A01
Multi_Refs=single_ref
test=A01,A02,A03,A04,A05,A06,A07,A08,A09,A10,A11,A12,B01,B02,B03,B04,B05,B06,B07,B08,B09,B10,B11,B12,C01,C02,C03,C04,C05,C06,C07,C08,C09,C10,C11,C12,D01,D02,D03,D04,D05,D06,D07,D08,D09,D10,D11,D12,E01,E02,E03,E04,E05,E06,E07,E08,E09,E10,E11,E12,F01,F02,F03,F04,F05,F06,F07,F08,F09,F10,F11,F12,G01,G02,G03,G04,G05,G06,G07,G08,G09,G10,G11,G12,H01,H02,H03,H04,H05,H06,H07,H08,H09,H10,H11,H12
Start_Time_Now=3.2627131800E+9
Start_Date="5/22/2007+2:13 PM"
pv_to_plate_order=no
gen_time_cutoff=0.000
Drug_Name=nd?:;-ud+0,nd?:;-ud+0,nd?:;-ud+0,nd?:;-ud+0,nd?:;-ud+0,nd?:;-ud+0,nd?:;-ud+0,nd?:;-ud+0,nd?:;-ud+0,nd?:;-ud+0,nd?:;-ud+0,nd?:;-ud+0,nd?:;-ud+0,nd?:;-ud+0,nd?:;-ud+0,nd?:;-ud+0,nd?:;-ud+0,nd?:;-ud+0,nd?:;-ud+0,nd?:;-ud+0,nd?:;-ud+0,nd?:;-ud+0,nd?:;-ud+0,nd?:;-ud+0,nd?:;-ud+0,nd?:;-ud+0,nd?:;-ud+0,nd?:;-ud+0,nd?:;-ud+0,nd?:;-ud+0,nd?:;-ud+0,nd?:;-ud+0,nd?:;-ud+0,nd?:;-ud+0,nd?:;-ud+0,nd?:;-ud+0,nd?:;-ud+0,nd?:;-ud+0,nd?:;-ud+0,nd?:;-ud+0,nd?:;-ud+0,nd?:;-ud+0,nd?:;-ud+0,nd?:;-ud+0,nd?:;-ud+0,nd?:;-ud+0,nd?:;-ud+0,nd?:;-ud+0,nd?:;-ud+0,nd?:;-ud+0,nd?:;-ud+0,nd?:;-ud+0,nd?:;-ud+0,nd?:;-ud+0,nd?:;-ud+0,nd?:;-ud+0,nd?:;-ud+0,nd?:;-ud+0,nd?:;-ud+0,nd?:;-ud+0,nd?:;-ud+0,nd?:;-ud+0,nd?:;-ud+0,nd?:;-ud+0,nd?:;-ud+0,nd?:;-ud+0,nd?:;-ud+0,nd?:;-ud+0,nd?:;-ud+0,nd?:;-ud+0,nd?:;-ud+0,nd?:;-ud+0,nd?:;-ud+0,nd?:;-ud+0,nd?:;-ud+0,nd?:;-ud+0,nd?:;-ud+0,nd?:;-ud+0,nd?:;-ud+0,nd?:;-ud+0,nd?:;-ud+0,nd?:;-ud+0,nd?:;-ud+0,nd?:;-ud+0,nd?:;-ud+0,nd?:;-ud+0,nd?:;-ud+0,nd?:;-ud+0,nd?:;-ud+0,nd?:;-ud+0,nd?:;-ud+0,nd?:;-ud+0,nd?:;-ud+0,nd?:;-ud+0,nd?:;-ud+0,nd?:;-ud+0
Drug_Well_Pos=A01,A02,A03,A04,A05,A06,B01,B02,B03,B04,B05,B06,C01,C02,C03,C04,C05,C06,D01,D02,D03,D04,D05,D06,E01,E02,E03,E04,E05,E06,F01,F02,F03,F04,F05,F06,G01,G02,G03,G04,G05,G06,H01,H02,H03,H04,H05,H06,A07,A08,A09,A10,A11,A12,B07,B08,B09,B10,B11,B12,C07,C08,C09,C10,C11,C12,D07,D08,D09,D10,D11,D12,E07,E08,E09,E10,E11,E12,F07,F08,F09,F10,F11,F12,G07,G08,G09,G10,G11,G12,H07,H08,H09,H10,H11,H12
Avg_G_tcut=1.889,1.898,1.924,1.919,1.918,4.440,2.021,2.051,2.063,2.030,2.087,4.502,2.422,2.483,2.488,2.494,2.617,10.194,2.801,2.871,2.830,2.950,3.112,17.818,2.955,2.987,3.224,3.198,3.301,20.937,3.086,3.314,3.270,3.304,4.123,23.421,0.000,0.000,0.000,0.000,0.000,0.000,0.000,0.000,0.000,0.000,0.000,0.000,2.090,2.174,2.674,3.085,3.331,3.375,2.059,2.135,2.613,2.831,3.100,3.600,2.118,2.255,2.613,2.967,3.219,3.619,2.252,2.362,2.754,3.092,3.432,3.420,2.476,2.615,3.128,3.134,3.710,3.722,2.760,2.985,3.482,4.003,4.757,5.750,0.000,0.000,0.000,0.000,0.000,0.000,0.000,0.000,0.000,0.000,0.000,0.000
t0_from_interval=1.556,2.048,2.039,2.159,1.886,-4.238,2.235,2.139,2.191,2.138,2.244,-4.472,1.826,3.235,3.506,3.478,3.158,-8.396,4.354,4.447,4.512,4.638,4.567,0.000,3.810,4.701,5.122,5.241,5.366,0.000,5.279,5.947,5.252,5.897,5.787,0.000,0.000,0.000,0.000,0.000,0.000,0.000,0.000,0.000,0.000,0.000,0.000,0.000,2.218,2.475,3.046,3.988,4.520,4.816,2.096,2.255,3.006,3.523,3.992,4.276,2.395,2.438,2.948,3.729,3.889,3.947,2.983,3.154,3.455,3.977,4.764,3.564,3.518,3.610,5.051,4.285,4.698,4.957,4.333,4.928,5.109,4.941,6.322,1.152,0.000,0.000,0.000,0.000,0.000,0.000,0.000,0.000,0.000,0.000,0.000,0.000
Sum_Delta_Ref=0.000,0.670,0.064,0.557,0.593,22.478,2.021,2.401,2.676,2.081,3.510,21.738,7.319,8.931,8.763,9.005,10.722,32.941,14.281,15.012,14.250,15.790,18.911,33.891,15.207,16.274,19.940,19.792,21.296,33.934,18.450,21.335,20.560,21.214,28.403,33.979,-1.000,-1.000,-1.000,-1.000,-1.000,-1.000,-1.000,-1.000,-1.000,-1.000,-1.000,-1.000,2.572,4.346,12.495,18.536,21.601,21.920,2.810,3.481,11.136,14.639,18.461,23.994,2.956,5.076,11.209,16.299,19.678,24.220,5.022,6.651,13.053,18.028,22.408,21.861,8.838,9.756,18.232,18.502,25.275,25.445,12.488,15.805,22.680,28.265,30.987,31.723,-1.000,-1.000,-1.000,-1.000,-1.000,-1.000,-1.000,-1.000,-1.000,-1.000,-1.000,-1.000
Gens_at_time_G=5.000,5.000,5.000,5.000,5.000,4.686,5.000,5.000,5.000,5.000,5.000,4.838,5.000,5.000,5.000,5.000,5.000,2.135,5.000,5.000,5.000,5.000,5.000,0.819,5.000,5.000,5.000,5.000,5.000,0.871,5.000,5.000,5.000,5.000,5.000,0.891,0.000,0.000,0.000,0.000,0.000,0.000,0.000,0.000,0.000,0.000,0.000,0.000,5.000,5.000,5.000,5.000,5.000,5.000,5.000,5.000,5.000,5.000,5.000,5.000,5.000,5.000,5.000,5.000,5.000,5.000,5.000,5.000,5.000,5.000,5.000,5.000,5.000,5.000,5.000,5.000,5.000,5.000,5.000,5.000,5.000,5.000,4.583,3.790,0.000,0.000,0.000,0.000,0.000,0.000,0.000,0.000,0.000,0.000,0.000,0.000
G_Int_tcut=1.577,1.489,1.516,1.488,1.541,5.344,1.574,1.623,1.625,1.602,1.638,5.427,2.057,1.836,1.787,1.799,1.985,14.127,1.931,1.982,1.928,2.022,2.199,17.818,2.194,2.047,2.200,2.150,2.228,20.937,2.030,2.124,2.220,2.124,2.965,23.421,0.000,0.000,0.000,0.000,0.000,0.000,0.000,0.000,0.000,0.000,0.000,0.000,1.647,1.679,2.065,2.287,2.427,2.412,1.640,1.684,2.012,2.127,2.301,2.745,1.639,1.768,2.023,2.221,2.441,2.830,1.655,1.731,2.063,2.296,2.480,2.707,1.773,1.893,2.118,2.277,2.770,2.731,1.894,2.000,2.460,3.014,3.377,5.446,0.000,0.000,0.000,0.000,0.000,0.000,0.000,0.000,0.000,0.000,0.000,0.000
Sum_Del_12=0.000,0.140,0.596,0.767,0.769,6.997,2.032,2.371,2.658,2.157,2.987,6.885,5.435,6.365,6.420,6.445,6.835,8.996,7.840,7.998,7.930,8.131,8.291,9.247,7.668,8.242,8.536,8.524,8.633,9.286,8.427,8.717,8.601,8.745,8.964,9.328,9.544,9.538,9.521,9.505,9.524,9.514,9.539,9.504,9.495,9.515,9.512,9.513,2.908,3.938,6.902,8.138,8.466,8.599,2.465,3.473,6.753,7.587,8.188,8.644,3.325,4.617,6.708,7.915,8.234,8.580,4.679,5.566,7.395,8.144,8.592,8.387,6.398,6.877,8.357,8.202,8.672,8.741,7.628,8.222,8.667,8.807,8.995,8.970,9.531,9.526,9.523,9.514,9.539,9.549,9.526,9.538,9.339,9.525,9.545,9.550
Sum_Del_20=0.000,0.643,0.052,0.548,0.584,21.805,1.983,2.351,2.623,2.043,3.442,21.096,7.169,8.748,8.582,8.826,10.505,31.900,13.958,14.680,13.940,15.444,18.457,32.814,14.869,15.929,19.482,19.335,20.790,32.857,18.019,20.843,20.087,20.722,27.639,32.900,33.429,33.423,33.399,33.368,33.396,33.383,33.424,33.368,33.362,33.383,33.379,33.379,2.525,4.266,12.205,18.092,21.065,21.392,2.747,3.416,10.901,14.321,18.025,23.408,2.902,4.982,10.964,15.922,19.212,23.624,4.922,6.516,12.771,17.613,21.867,21.343,8.642,9.557,17.844,18.079,24.679,24.839,12.230,15.468,22.170,27.511,30.061,30.749,33.406,33.401,33.393,33.384,33.421,33.439,33.404,33.421,33.200,33.402,33.431,33.440
Sum_Del_24=0.000,0.806,0.189,0.505,0.544,24.487,1.927,2.344,2.569,1.966,3.345,23.553,7.084,8.647,8.506,8.672,10.359,36.661,14.239,14.856,13.961,15.516,19.100,37.812,15.126,15.900,19.860,19.814,21.467,37.851,18.498,21.202,20.579,21.236,29.580,37.894,38.498,38.493,38.468,38.432,38.463,38.449,38.494,38.432,38.427,38.448,38.447,38.446,2.428,4.098,12.645,18.914,22.042,22.375,2.803,3.303,10.942,14.275,18.713,24.442,2.778,4.795,11.002,16.368,19.801,24.711,4.819,6.413,12.790,17.967,22.626,22.010,8.741,9.446,17.917,18.334,25.390,25.597,12.130,15.374,22.529,28.956,33.436,34.783,38.476,38.468,38.459,38.450,38.490,38.510,38.473,38.489,38.264,38.469,38.500,38.510
Sum_12=9.587,9.447,8.990,8.820,8.817,2.589,7.555,7.216,6.929,7.429,6.600,2.702,4.151,3.222,3.167,3.142,2.752,0.591,1.747,1.588,1.657,1.455,1.295,0.340,1.919,1.344,1.050,1.062,0.954,0.301,1.160,0.870,0.985,0.842,0.623,0.259,0.042,0.049,0.066,0.082,0.063,0.072,0.048,0.083,0.091,0.071,0.075,0.074,6.678,5.649,2.684,1.449,1.121,0.988,7.121,6.114,2.834,2.000,1.398,0.943,6.262,4.970,2.879,1.671,1.353,1.007,4.907,4.021,2.191,1.442,0.995,1.200,3.188,2.710,1.230,1.385,0.915,0.845,1.958,1.365,0.920,0.780,0.591,0.617,0.056,0.061,0.063,0.073,0.048,0.038,0.061,0.049,0.247,0.062,0.042,0.037
Sum_20=33.493,34.136,33.545,32.945,32.909,11.688,31.510,31.142,30.870,31.450,30.051,12.397,26.324,24.745,24.912,24.667,22.989,1.594,19.535,18.813,19.553,18.050,15.036,0.680,18.624,17.565,14.011,14.159,12.704,0.637,15.474,12.651,13.406,12.771,5.854,0.594,0.065,0.070,0.094,0.125,0.098,0.111,0.069,0.125,0.131,0.111,0.114,0.114,30.968,29.227,21.289,15.402,12.429,12.101,30.747,30.077,22.592,19.173,15.469,10.085,30.591,28.511,22.529,17.571,14.281,9.869,28.571,26.977,20.722,15.881,11.626,12.150,24.851,23.937,15.650,15.414,8.814,8.654,21.263,18.026,11.323,5.982,3.432,2.744,0.087,0.093,0.101,0.110,0.072,0.054,0.089,0.073,0.293,0.091,0.063,0.053
Sum_24=38.567,39.373,38.756,38.062,38.023,14.080,36.640,36.223,35.999,36.601,35.222,15.015,31.483,29.920,30.061,29.895,28.208,1.907,24.328,23.711,24.606,23.052,19.467,0.755,23.441,22.667,18.708,18.753,17.100,0.716,20.070,17.366,17.988,17.332,8.988,0.673,0.069,0.074,0.099,0.135,0.104,0.118,0.074,0.135,0.140,0.119,0.121,0.121,36.140,34.469,25.923,19.653,16.525,16.193,35.764,35.264,27.626,24.293,19.855,14.125,35.790,33.773,27.566,22.200,18.766,13.856,33.749,32.154,25.777,20.600,15.941,16.558,29.826,29.122,20.650,20.234,13.177,12.970,26.437,23.194,16.038,9.611,5.131,3.784,0.091,0.100,0.108,0.117,0.077,0.058,0.094,0.078,0.303,0.098,0.067,0.057
G_by_Interval=1.577,1.489,1.516,1.488,1.541,5.344,1.574,1.623,1.625,1.602,1.638,5.427,2.057,1.836,1.787,1.799,1.985,14.127,1.931,1.982,1.928,2.022,2.199,17.818,2.194,2.047,2.200,2.150,2.228,20.937,2.030,2.124,2.220,2.124,2.965,23.421,0.000,0.000,0.000,0.000,0.000,0.000,0.000,0.000,0.000,0.000,0.000,0.000,1.647,1.679,2.065,2.287,2.427,2.412,1.640,1.684,2.012,2.127,2.301,2.745,1.639,1.768,2.023,2.221,2.441,2.830,1.655,1.731,2.063,2.296,2.480,2.707,1.773,1.893,2.118,2.277,2.770,2.731,1.894,2.000,2.460,3.014,3.377,5.446,0.000,0.000,0.000,0.000,0.000,0.000,0.000,0.000,0.000,0.000,0.000,0.000
Avg_G_t8=1.889,1.898,1.924,1.919,1.918,4.440,2.021,2.051,2.063,2.030,2.087,4.502,2.422,2.483,2.488,2.494,2.617,10.194,2.801,2.871,2.830,2.950,3.112,17.818,2.955,2.987,3.224,3.198,3.301,20.937,3.086,3.314,3.270,3.304,4.123,23.421,0.000,0.000,0.000,0.000,0.000,0.000,0.000,0.000,0.000,0.000,0.000,0.000,2.090,2.174,2.674,3.085,3.331,3.375,2.059,2.135,2.613,2.831,3.100,3.600,2.118,2.255,2.613,2.967,3.219,3.619,2.252,2.362,2.754,3.092,3.432,3.420,2.476,2.615,3.128,3.134,3.710,3.722,2.760,2.985,3.482,4.003,4.757,5.750,0.000,0.000,0.000,0.000,0.000,0.000,0.000,0.000,0.000,0.000,0.000,0.000
G_int_t8=1.577,1.489,1.516,1.488,1.541,5.344,1.574,1.623,1.625,1.602,1.638,5.427,2.057,1.836,1.787,1.799,1.985,14.127,1.931,1.982,1.928,2.022,2.199,17.818,2.194,2.047,2.200,2.150,2.228,20.937,2.030,2.124,2.220,2.124,2.965,23.421,0.000,0.000,0.000,0.000,0.000,0.000,0.000,0.000,0.000,0.000,0.000,0.000,1.647,1.679,2.065,2.287,2.427,2.412,1.640,1.684,2.012,2.127,2.301,2.745,1.639,1.768,2.023,2.221,2.441,2.830,1.655,1.731,2.063,2.296,2.480,2.707,1.773,1.893,2.118,2.277,2.770,2.731,1.894,2.000,2.460,3.014,3.377,5.446,0.000,0.000,0.000,0.000,0.000,0.000,0.000,0.000,0.000,0.000,0.000,0.000
Avg_G_t12=1.889,1.898,1.924,1.919,1.918,4.440,2.021,2.051,2.063,2.030,2.087,4.502,2.422,2.483,2.488,2.494,2.617,10.194,2.801,2.871,2.830,2.950,3.112,17.818,2.955,2.987,3.224,3.198,3.301,20.937,3.086,3.314,3.270,3.304,4.123,23.421,0.000,0.000,0.000,0.000,0.000,0.000,0.000,0.000,0.000,0.000,0.000,0.000,2.090,2.174,2.674,3.085,3.331,3.375,2.059,2.135,2.613,2.831,3.100,3.600,2.118,2.255,2.613,2.967,3.219,3.619,2.252,2.362,2.754,3.092,3.432,3.420,2.476,2.615,3.128,3.134,3.710,3.722,2.760,2.985,3.482,4.003,4.757,5.750,0.000,0.000,0.000,0.000,0.000,0.000,0.000,0.000,0.000,0.000,0.000,0.000
G_int_t12=1.577,1.489,1.516,1.488,1.541,5.344,1.574,1.623,1.625,1.602,1.638,5.427,2.057,1.836,1.787,1.799,1.985,14.127,1.931,1.982,1.928,2.022,2.199,17.818,2.194,2.047,2.200,2.150,2.228,20.937,2.030,2.124,2.220,2.124,2.965,23.421,0.000,0.000,0.000,0.000,0.000,0.000,0.000,0.000,0.000,0.000,0.000,0.000,1.647,1.679,2.065,2.287,2.427,2.412,1.640,1.684,2.012,2.127,2.301,2.745,1.639,1.768,2.023,2.221,2.441,2.830,1.655,1.731,2.063,2.296,2.480,2.707,1.773,1.893,2.118,2.277,2.770,2.731,1.894,2.000,2.460,3.014,3.377,5.446,0.000,0.000,0.000,0.000,0.000,0.000,0.000,0.000,0.000,0.000,0.000,0.000
Avg_G_inflex=1.890,1.898,1.943,1.920,1.918,3.064,2.040,2.082,2.109,2.065,2.140,3.216,2.429,2.525,2.488,2.494,2.650,10.802,2.801,2.871,2.830,2.979,3.173,6.451,2.967,3.024,3.325,3.234,3.566,9.034,3.194,3.426,3.317,3.346,4.080,14.893,0.000,0.000,0.000,0.000,0.000,0.000,0.000,0.000,0.000,0.000,0.000,0.000,2.090,2.174,2.708,3.237,3.398,3.402,2.119,2.135,2.647,2.831,3.172,3.634,2.118,2.255,2.634,2.987,3.367,3.687,2.252,2.403,2.756,3.178,3.432,3.446,2.476,2.615,3.328,3.134,3.710,3.722,2.860,3.016,3.484,4.003,5.101,5.921,0.000,0.000,0.000,0.000,0.000,0.000,0.000,0.000,0.000,0.000,0.000,0.000
G_int_inflex=1.572,1.489,1.538,1.484,1.541,2.636,1.596,1.650,1.668,1.642,1.680,3.241,1.986,1.837,1.787,1.799,2.020,16.911,1.931,1.982,1.928,2.068,2.207,6.451,2.194,2.092,2.269,2.184,2.324,9.034,2.093,2.163,2.254,2.158,2.862,14.893,0.000,0.000,0.000,0.000,0.000,0.000,0.000,0.000,0.000,0.000,0.000,0.000,1.647,1.679,2.099,2.438,2.464,2.448,1.704,1.684,2.022,2.127,2.343,2.779,1.639,1.768,2.059,2.254,2.556,2.882,1.655,1.778,2.060,2.360,2.480,2.721,1.773,1.893,2.272,2.277,2.770,2.731,1.976,2.035,2.463,3.014,3.687,5.651,0.000,0.000,0.000,0.000,0.000,0.000,0.000,0.000,0.000,0.000,0.000,0.000
G_by_Interval_g4=1.678,1.494,1.531,1.508,1.559,4.493,1.645,1.680,1.648,1.653,1.674,4.645,2.291,2.130,2.029,2.043,2.181,14.127,2.196,2.253,2.156,2.298,2.500,17.818,2.898,2.241,2.478,2.419,2.402,20.937,2.403,2.474,2.511,2.424,3.375,23.421,0.000,0.000,0.000,0.000,0.000,0.000,0.000,0.000,0.000,0.000,0.000,0.000,1.646,1.669,2.248,2.611,2.704,2.651,1.597,1.688,2.184,2.409,2.582,3.030,1.612,1.757,2.251,2.516,2.756,3.150,1.727,1.850,2.302,2.643,2.872,3.024,1.930,2.089,2.564,2.659,3.207,3.106,2.166,2.322,2.883,3.543,4.005,5.446,0.000,0.000,0.000,0.000,0.000,0.000,0.000,0.000,0.000,0.000,0.000,0.000
G_int_t8_g4=1.678,1.494,1.531,1.508,1.559,4.493,1.645,1.680,1.648,1.653,1.674,4.645,2.291,2.130,2.029,2.043,2.181,14.127,2.196,2.253,2.156,2.298,2.500,17.818,2.898,2.241,2.478,2.419,2.402,20.937,2.403,2.474,2.511,2.424,3.375,23.421,0.000,0.000,0.000,0.000,0.000,0.000,0.000,0.000,0.000,0.000,0.000,0.000,1.646,1.669,2.248,2.611,2.704,2.651,1.597,1.688,2.184,2.409,2.582,3.030,1.612,1.757,2.251,2.516,2.756,3.150,1.727,1.850,2.302,2.643,2.872,3.024,1.930,2.089,2.564,2.659,3.207,3.106,2.166,2.322,2.883,3.543,4.005,5.446,0.000,0.000,0.000,0.000,0.000,0.000,0.000,0.000,0.000,0.000,0.000,0.000
G_int_t12_g4=1.678,1.494,1.531,1.508,1.559,4.493,1.645,1.680,1.648,1.653,1.674,4.645,2.291,2.130,2.029,2.043,2.181,14.127,2.196,2.253,2.156,2.298,2.500,17.818,2.898,2.241,2.478,2.419,2.402,20.937,2.403,2.474,2.511,2.424,3.375,23.421,0.000,0.000,0.000,0.000,0.000,0.000,0.000,0.000,0.000,0.000,0.000,0.000,1.646,1.669,2.248,2.611,2.704,2.651,1.597,1.688,2.184,2.409,2.582,3.030,1.612,1.757,2.251,2.516,2.756,3.150,1.727,1.850,2.302,2.643,2.872,3.024,1.930,2.089,2.564,2.659,3.207,3.106,2.166,2.322,2.883,3.543,4.005,5.446,0.000,0.000,0.000,0.000,0.000,0.000,0.000,0.000,0.000,0.000,0.000,0.000
G_int_inflex_g4=1.636,1.494,1.548,1.501,1.559,2.636,1.663,1.703,1.682,1.685,1.708,2.976,2.169,2.036,2.029,2.043,2.212,16.911,2.196,2.253,2.156,2.328,2.530,6.451,2.898,2.278,2.549,2.449,2.501,9.034,2.481,2.535,2.546,2.456,3.306,14.893,0.000,0.000,0.000,0.000,0.000,0.000,0.000,0.000,0.000,0.000,0.000,0.000,1.646,1.669,2.278,2.755,2.748,2.679,1.641,1.688,2.199,2.409,2.634,3.061,1.612,1.757,2.278,2.540,2.882,3.197,1.727,1.888,2.298,2.717,2.872,2.945,1.930,2.089,2.739,2.659,3.207,3.106,2.247,2.348,2.886,3.543,4.327,5.651,0.000,0.000,0.000,0.000,0.000,0.000,0.000,0.000,0.000,0.000,0.000,0.000
Time_Inflex=10.550,10.061,9.816,10.550,10.305,12.018,10.305,10.305,10.305,10.305,10.305,13.486,12.997,12.507,13.731,13.486,13.241,19.848,15.199,14.955,15.199,15.199,15.199,4.433,15.199,15.199,15.933,16.178,15.199,7.369,15.199,16.178,16.423,16.667,20.582,13.486,0.274,0.274,0.274,0.274,0.274,0.274,0.274,0.274,0.274,0.274,0.274,0.274,11.773,11.773,13.486,15.199,16.423,17.157,10.305,12.018,12.997,15.199,15.199,18.135,12.018,11.773,13.486,15.199,15.444,17.891,12.018,12.018,14.220,15.199,17.891,17.401,12.997,13.731,15.199,16.423,19.359,19.114,13.731,15.199,17.891,20.827,20.827,21.071,0.274,0.274,0.274,0.274,0.274,0.274,0.274,0.274,0.274,0.274,0.274,0.274
OD_Inflex=0.716,0.627,0.563,0.693,0.647,0.290,0.562,0.536,0.535,0.567,0.514,0.332,0.687,0.547,0.738,0.659,0.555,0.128,0.706,0.605,0.683,0.609,0.485,0.089,0.614,0.584,0.509,0.558,0.375,0.094,0.494,0.480,0.539,0.549,0.522,0.092,0.067,0.065,0.066,0.065,0.065,0.065,0.068,0.065,0.067,0.066,0.065,0.069,0.743,0.631,0.539,0.487,0.500,0.564,0.543,0.746,0.516,0.653,0.490,0.544,0.766,0.591,0.605,0.578,0.462,0.506,0.655,0.581,0.586,0.492,0.620,0.572,0.620,0.663,0.449,0.646,0.636,0.598,0.523,0.577,0.604,0.623,0.337,0.248,0.065,0.064,0.064,0.065,0.065,0.064,0.065,0.064,0.068,0.067,0.065,0.065
Time_Saturation=18.380,19.359,19.848,20.093,19.848,18.380,19.848,18.380,18.135,17.157,20.093,21.071,13.975,20.337,18.380,19.359,19.603,0.000,19.603,19.603,18.380,19.848,21.561,0.000,21.561,19.603,20.093,20.093,18.625,0.000,20.093,18.380,17.646,17.891,20.093,0.000,0.274,0.274,0.274,0.274,0.274,0.274,0.274,0.274,0.274,0.274,0.274,0.274,20.337,20.093,18.625,19.848,21.561,20.093,17.401,19.359,20.827,20.093,20.093,19.603,21.071,19.359,18.135,20.093,18.625,20.093,18.380,19.848,18.380,19.603,18.625,19.848,19.848,21.071,19.603,21.561,20.337,20.093,21.071,19.603,19.114,0.000,0.000,0.000,0.274,0.274,0.274,0.274,0.274,0.274,0.274,0.274,0.274,0.274,0.274,0.274
OD_Saturation=0.880,0.910,1.052,0.967,0.935,0.411,0.844,0.864,0.876,0.889,0.880,0.469,0.796,0.844,0.852,0.864,0.848,0.000,0.774,0.798,0.804,0.802,0.733,0.000,0.806,0.823,0.779,0.764,0.713,0.000,0.763,0.727,0.715,0.707,0.520,0.000,0.067,0.065,0.066,0.065,0.065,0.065,0.068,0.065,0.067,0.066,0.065,0.069,0.962,0.856,0.774,0.719,0.688,0.674,0.893,0.855,0.812,0.814,0.717,0.680,0.892,0.895,0.780,0.764,0.713,0.657,0.873,0.953,0.788,0.760,0.693,0.715,0.904,0.838,0.794,0.799,0.709,0.710,0.929,0.809,0.753,0.000,0.000,0.000,0.065,0.064,0.064,0.065,0.065,0.064,0.065,0.064,0.068,0.067,0.065,0.065
Ref_Well_Name=A01,A01,A01,A01,A01,A01,A01,A01,A01,A01,A01,A01,A01,A01,A01,A01,A01,A01,A01,A01,A01,A01,A01,A01,A01,A01,A01,A01,A01,A01,A01,A01,A01,A01,A01,A01,A01,A01,A01,A01,A01,A01,A01,A01,A01,A01,A01,A01,A01,A01,A01,A01,A01,A01,A01,A01,A01,A01,A01,A01,A01,A01,A01,A01,A01,A01,A01,A01,A01,A01,A01,A01,A01,A01,A01,A01,A01,A01,A01,A01,A01,A01,A01,A01,A01,A01,A01,A01,A01,A01,A01,A01,A01,A01,A01,A01
Ratio_Avg_G=1.000,0.995,0.982,0.984,0.985,0.425,0.935,0.921,0.915,0.931,0.905,0.419,0.780,0.760,0.759,0.757,0.722,0.185,0.674,0.658,0.667,0.640,0.607,0.106,0.639,0.632,0.586,0.591,0.572,0.090,0.612,0.570,0.578,0.572,0.458,0.081,Inf,Inf,Inf,Inf,Inf,Inf,Inf,Inf,Inf,Inf,Inf,Inf,0.903,0.869,0.706,0.612,0.567,0.560,0.917,0.884,0.723,0.667,0.609,0.525,0.892,0.837,0.723,0.637,0.587,0.522,0.839,0.800,0.686,0.611,0.550,0.552,0.763,0.722,0.604,0.603,0.509,0.507,0.684,0.633,0.542,0.472,0.397,0.328,Inf,Inf,Inf,Inf,Inf,Inf,Inf,Inf,Inf,Inf,Inf,Inf
Ratio_Fit_G=1.000,1.139,1.153,1.114,1.133,0.562,1.133,1.107,1.109,1.100,1.102,0.489,0.874,0.987,0.922,0.938,0.904,0.052,0.907,0.917,0.905,0.899,0.840,0.401,0.833,0.898,0.829,0.830,0.806,0.573,0.883,0.863,0.824,0.875,0.652,0.456,Inf,Inf,Inf,Inf,Inf,Inf,Inf,Inf,Inf,Inf,Inf,Inf,0.996,1.000,0.856,0.803,0.732,0.748,1.081,0.977,0.871,0.812,0.784,0.668,0.975,0.996,0.887,0.811,0.703,0.634,1.028,1.021,0.855,0.780,0.730,0.680,0.964,0.928,0.809,0.767,0.661,0.663,0.927,0.900,0.764,0.639,0.494,0.408,Inf,Inf,Inf,Inf,Inf,Inf,Inf,Inf,Inf,Inf,Inf,Inf
Ratio_G_Int=1.000,1.060,1.040,1.060,1.024,0.295,1.002,0.972,0.971,0.985,0.963,0.291,0.767,0.859,0.883,0.877,0.795,0.112,0.817,0.796,0.818,0.780,0.718,0.089,0.719,0.771,0.717,0.734,0.708,0.075,0.777,0.743,0.711,0.743,0.532,0.067,Inf,Inf,Inf,Inf,Inf,Inf,Inf,Inf,Inf,Inf,Inf,Inf,0.958,0.940,0.764,0.690,0.650,0.654,0.962,0.937,0.784,0.742,0.685,0.575,0.962,0.892,0.780,0.710,0.646,0.557,0.953,0.911,0.765,0.687,0.636,0.583,0.890,0.833,0.745,0.693,0.569,0.578,0.833,0.789,0.641,0.523,0.467,0.290,Inf,Inf,Inf,Inf,Inf,Inf,Inf,Inf,Inf,Inf,Inf,Inf
Ratio_t0_Fit=1.000,0.299,0.439,0.284,0.491,1.512,0.358,0.348,0.343,0.388,0.350,-0.751,0.451,0.272,0.391,0.413,0.290,0.111,0.345,0.249,0.214,0.221,0.251,1.453,0.308,0.217,0.240,0.228,0.237,0.292,0.223,0.246,0.244,0.190,0.159,0.147,Inf,Inf,Inf,Inf,Inf,Inf,Inf,Inf,Inf,Inf,Inf,Inf,0.573,0.512,0.319,0.248,0.512,0.321,0.471,0.391,0.398,0.323,0.236,2.118,0.348,0.457,0.306,0.285,0.256,0.396,0.310,0.315,0.340,0.256,0.265,0.812,0.286,0.356,0.222,0.371,0.250,0.261,0.239,0.242,0.167,0.160,0.131,0.120,Inf,Inf,Inf,Inf,Inf,Inf,Inf,Inf,Inf,Inf,Inf,Inf
Ratio_t0_G_Int=1.000,0.760,0.763,0.721,0.825,-0.367,0.696,0.727,0.710,0.728,0.693,-0.348,0.852,0.481,0.444,0.447,0.493,-0.185,0.357,0.350,0.345,0.336,0.341,Inf,0.408,0.331,0.304,0.297,0.290,Inf,0.295,0.262,0.296,0.264,0.269,Inf,Inf,Inf,Inf,Inf,Inf,Inf,Inf,Inf,Inf,Inf,Inf,Inf,0.702,0.629,0.511,0.390,0.344,0.323,0.742,0.690,0.518,0.442,0.390,0.364,0.650,0.638,0.528,0.417,0.400,0.394,0.522,0.493,0.450,0.391,0.327,0.437,0.442,0.431,0.308,0.363,0.331,0.314,0.359,0.316,0.305,0.315,0.246,1.350,Inf,Inf,Inf,Inf,Inf,Inf,Inf,Inf,Inf,Inf,Inf,Inf
Ref_Curve_Array=1,1,1,1,1,1,1,1,1,1,1,1,1,1,1,1,1,1,1,1,1,1,1,1,1,1,1,1,1,1,1,1,1,1,1,1,1,1,1,1,1,1,1,1,1,1,1,1,1,1,1,1,1,1,1,1,1,1,1,1,1,1,1,1,1,1,1,1,1,1,1,1,1,1,1,1,1,1,1,1,1,1,1,1,1,1,1,1,1,1,1,1,1,1,1,1
Default_ref=0
Comm_Map=,,,,,
Comm_Consol=,,,,,,,,
Comm_Screen=,,,,,
Analysis_Set=A,A,A,A,A,A,A,A,A,A,A,A,A,A,A,A,A,A,A,A,A,A,A,A,A,A,A,A,A,A,A,A,A,A,A,A,A,A,A,A,A,A,A,A,A,A,A,A,A,A,A,A,A,A,A,A,A,A,A,A,A,A,A,A,A,A,A,A,A,A,A,A,A,A,A,A,A,A,A,A,A,A,A,A,A,A,A,A,A,A,A,A,A,A,A,A
Ref_Type=single_ref,single_ref,single_ref,single_ref,single_ref,single_ref,single_ref,single_ref,single_ref,single_ref,single_ref,single_ref,single_ref,single_ref,single_ref,single_ref,single_ref,single_ref,single_ref,single_ref,single_ref,single_ref,single_ref,single_ref,single_ref,single_ref,single_ref,single_ref,single_ref,single_ref,single_ref,single_ref,single_ref,single_ref,single_ref,single_ref,single_ref,single_ref,single_ref,single_ref,single_ref,single_ref,single_ref,single_ref,single_ref,single_ref,single_ref,single_ref,single_ref,single_ref,single_ref,single_ref,single_ref,single_ref,single_ref,single_ref,single_ref,single_ref,single_ref,single_ref,single_ref,single_ref,single_ref,single_ref,single_ref,single_ref,single_ref,single_ref,single_ref,single_ref,single_ref,single_ref,single_ref,single_ref,single_ref,single_ref,single_ref,single_ref,single_ref,single_ref,single_ref,single_ref,single_ref,single_ref,single_ref,single_ref,single_ref,single_ref,single_ref,single_ref,single_ref,single_ref,single_ref,single_ref,single_ref,single_ref
Wells_In_Use=0,0,0,0,0,0,0,0,0,0,0,0,0,0,0,0,0,0,0,0,0,0,0,0,0,0,0,0,0,0,0,0,0,0,0,0,0,0,0,0,0,0,0,0,0,0,0,0,0,0,0,0,0,0,0,0,0,0,0,0,0,0,0,0,0,0,0,0,0,0,0,0,0,0,0,0,0,0,0,0,0,0,0,0,0,0,0,0,0,0,0,0,0,0,0,0
[Flor:]
[Flor2:]
[Lumin:]
[Data:]
Read=DateTime	RunT[s]	Temp	Well_1	Well_2	Well_3	Well_4	Well_5	Well_6	Well_7	Well_8	Well_9	Well_10	Well_11	Well_12	Well_13	Well_14	Well_15	Well_16	Well_17	Well_18	Well_19	Well_20	Well_21	Well_22	Well_23	Well_24	Well_25	Well_26	Well_27	Well_28	Well_29	Well_30	Well_31	Well_32	Well_33	Well_34	Well_35	Well_36	Well_37	Well_38	Well_39	Well_40	Well_41	Well_42	Well_43	Well_44	Well_45	Well_46	Well_47	Well_48	Well_49	Well_50	Well_51	Well_52	Well_53	Well_54	Well_55	Well_56	Well_57	Well_58	Well_59	Well_60	Well_61	Well_62	Well_63	Well_64	Well_65	Well_66	Well_67	Well_68	Well_69	Well_70	Well_71	Well_72	Well_73	Well_74	Well_75	Well_76	Well_77	Well_78	Well_79	Well_80	Well_81	Well_82	Well_83	Well_84	Well_85	Well_86	Well_87	Well_88	Well_89	Well_90	Well_91	Well_92	Well_93	Well_94	Well_95	Well_96
1=14:27:53	985	300	0.0963	0.0877	0.0874	0.0844	0.0939	0.0877	0.0864	0.0844	0.0848	0.0847	0.0830	0.0852	0.0850	0.0852	0.0862	0.0874	0.0860	0.0846	0.0853	0.0845	0.0845	0.0836	0.0853	0.0860	0.0987	0.0830	0.0873	0.0873	0.0876	0.0845	0.0869	0.0868	0.0847	0.0849	0.0860	0.0868	0.0832	0.0856	0.0860	0.0831	0.0843	0.0847	0.0850	0.0839	0.0846	0.0849	0.0847	0.0835	0.1057	0.0879	0.0862	0.0854	0.0857	0.0860	0.0865	0.0856	0.0853	0.0861	0.0852	0.0866	0.0838	0.0851	0.0862	0.0855	0.0849	0.0834	0.0844	0.0843	0.0844	0.0870	0.0838	0.0846	0.0670	0.0654	0.0662	0.0655	0.0649	0.0649	0.0650	0.0645	0.0645	0.0652	0.0650	0.0644	0.0681	0.0654	0.0672	0.0657	0.0653	0.0687	0.0653	0.0645	0.0677	0.0673	0.0650	0.0653
2=14:42:34	1866	298	0.1002	0.0866	0.0871	0.0854	0.0945	0.0871	0.0840	0.0851	0.0850	0.0885	0.0837	0.0853	0.0831	0.0852	0.0856	0.0857	0.0866	0.0836	0.0854	0.0832	0.0851	0.0828	0.0847	0.0855	0.1075	0.0863	0.0869	0.0849	0.0872	0.0849	0.0863	0.0867	0.0851	0.0857	0.0852	0.0879	0.0835	0.0839	0.0859	0.0846	0.0860	0.0842	0.0853	0.0844	0.0849	0.0845	0.0840	0.0856	0.1074	0.0871	0.0875	0.0864	0.0865	0.0851	0.0880	0.0858	0.0854	0.0852	0.0848	0.0876	0.0840	0.0855	0.0855	0.0856	0.0843	0.0851	0.0840	0.0844	0.0840	0.0896	0.0831	0.0826	0.0669	0.0655	0.0666	0.0655	0.0649	0.0645	0.0641	0.0641	0.0644	0.0653	0.0650	0.0644	0.0678	0.0663	0.0670	0.0654	0.0653	0.0673	0.0651	0.0644	0.0686	0.0676	0.0649	0.0652
3=14:57:14	2747	300	0.1049	0.0865	0.0867	0.0852	0.0908	0.0866	0.0858	0.0835	0.0841	0.0831	0.0828	0.0846	0.0837	0.0849	0.0853	0.0851	0.0858	0.0848	0.0851	0.0842	0.0849	0.0839	0.0847	0.0849	0.1122	0.0853	0.0864	0.0863	0.0857	0.0852	0.0857	0.0863	0.0858	0.0839	0.0866	0.0870	0.0826	0.0846	0.0859	0.0833	0.0856	0.0843	0.0850	0.0839	0.0853	0.0849	0.0844	0.0852	0.1155	0.0867	0.0870	0.0851	0.0864	0.0858	0.0865	0.0861	0.0845	0.0871	0.0867	0.0877	0.0837	0.0841	0.0858	0.0853	0.0847	0.0839	0.0842	0.0847	0.0837	0.0870	0.0840	0.0858	0.0668	0.0653	0.0665	0.0652	0.0649	0.0648	0.0649	0.0641	0.0641	0.0651	0.0655	0.0642	0.0677	0.0662	0.0670	0.0652	0.0647	0.0681	0.0652	0.0642	0.0685	0.0672	0.0648	0.0652
4=15:11:55	3628	298	0.1037	0.0856	0.0867	0.0852	0.0908	0.0873	0.0844	0.0834	0.0836	0.0868	0.0833	0.0845	0.0828	0.0842	0.0854	0.0852	0.0856	0.0841	0.0844	0.0819	0.0848	0.0822	0.0846	0.0838	0.1035	0.0862	0.0868	0.0843	0.0866	0.0849	0.0861	0.0855	0.0842	0.0846	0.0852	0.0880	0.0827	0.0843	0.0861	0.0835	0.0836	0.0838	0.0861	0.0837	0.0850	0.0846	0.0839	0.0846	0.1081	0.0858	0.0857	0.0864	0.0865	0.0843	0.0868	0.0854	0.0849	0.0859	0.0844	0.0865	0.0839	0.0854	0.0854	0.0850	0.0846	0.0849	0.0839	0.0846	0.0841	0.0859	0.0833	0.0836	0.0662	0.0648	0.0658	0.0646	0.0646	0.0640	0.0638	0.0637	0.0636	0.0648	0.0647	0.0636	0.0674	0.0654	0.0660	0.0652	0.0640	0.0676	0.0643	0.0638	0.0678	0.0666	0.0641	0.0647
5=15:26:36	4508	301	0.0971	0.0858	0.0861	0.0847	0.0933	0.0870	0.0857	0.0832	0.0847	0.0892	0.0822	0.0845	0.0845	0.0857	0.0857	0.0862	0.0859	0.0860	0.0847	0.0847	0.0854	0.0839	0.0852	0.0851	0.1129	0.0865	0.0866	0.0866	0.0864	0.0855	0.0867	0.0860	0.0862	0.0838	0.0865	0.0888	0.0836	0.0858	0.0860	0.0846	0.0845	0.0860	0.0847	0.0848	0.0858	0.0860	0.0845	0.0861	0.1131	0.0868	0.0872	0.0869	0.0865	0.0858	0.0872	0.0866	0.0856	0.0850	0.0873	0.0871	0.0848	0.0841	0.0875	0.0856	0.0857	0.0841	0.0856	0.0851	0.0846	0.0875	0.0846	0.0838	0.0662	0.0645	0.0656	0.0649	0.0644	0.0642	0.0643	0.0627	0.0636	0.0642	0.0644	0.0635	0.0670	0.0654	0.0660	0.0645	0.0642	0.0676	0.0644	0.0636	0.0678	0.0666	0.0641	0.0645
6=15:41:17	5389	301	0.0995	0.0872	0.0878	0.0851	0.0951	0.0891	0.0872	0.0852	0.0833	0.0877	0.0845	0.0855	0.0849	0.0856	0.0868	0.0874	0.0871	0.0859	0.0864	0.0840	0.0852	0.0831	0.0856	0.0849	0.1044	0.0861	0.0882	0.0878	0.0884	0.0854	0.0872	0.0871	0.0857	0.0860	0.0865	0.0882	0.0838	0.0865	0.0865	0.0852	0.0848	0.0856	0.0856	0.0856	0.0861	0.0864	0.0852	0.0848	0.1207	0.0881	0.0870	0.0871	0.0882	0.0866	0.0884	0.0846	0.0873	0.0877	0.0868	0.0865	0.0852	0.0861	0.0869	0.0868	0.0846	0.0851	0.0856	0.0861	0.0856	0.0885	0.0851	0.0856	0.0664	0.0645	0.0660	0.0644	0.0646	0.0642	0.0645	0.0639	0.0638	0.0644	0.0649	0.0638	0.0673	0.0656	0.0663	0.0649	0.0647	0.0680	0.0647	0.0631	0.0719	0.0667	0.0645	0.0647
7=15:55:58	6270	303	0.1086	0.0878	0.0868	0.0864	0.0938	0.0888	0.0844	0.0844	0.0842	0.0844	0.0844	0.0862	0.0835	0.0857	0.0853	0.0857	0.0873	0.0853	0.0857	0.0840	0.0855	0.0826	0.0854	0.0849	0.1078	0.0864	0.0884	0.0866	0.0880	0.0854	0.0877	0.0869	0.0829	0.0849	0.0859	0.0882	0.0844	0.0854	0.0876	0.0847	0.0840	0.0848	0.0850	0.0841	0.0864	0.0846	0.0850	0.0852	0.1079	0.0880	0.0877	0.0871	0.0882	0.0852	0.0884	0.0863	0.0858	0.0870	0.0849	0.0875	0.0851	0.0867	0.0865	0.0859	0.0844	0.0848	0.0842	0.0846	0.0850	0.0884	0.0843	0.0839	0.0658	0.0647	0.0657	0.0645	0.0639	0.0640	0.0644	0.0632	0.0624	0.0644	0.0644	0.0633	0.0669	0.0652	0.0662	0.0636	0.0643	0.0675	0.0644	0.0638	0.0712	0.0664	0.0639	0.0645
8=16:10:38	7151	301	0.1014	0.0872	0.0886	0.0874	0.0978	0.0902	0.0864	0.0867	0.0857	0.0893	0.0849	0.0873	0.0868	0.0870	0.0885	0.0879	0.0890	0.0875	0.0887	0.0867	0.0872	0.0853	0.0871	0.0859	0.1067	0.0880	0.0881	0.0880	0.0898	0.0875	0.0887	0.0879	0.0873	0.0870	0.0869	0.0910	0.0849	0.0872	0.0879	0.0865	0.0863	0.0865	0.0890	0.0867	0.0883	0.0875	0.0870	0.0885	0.1093	0.0888	0.0904	0.0888	0.0890	0.0867	0.0902	0.0880	0.0874	0.0884	0.0890	0.0895	0.0872	0.0876	0.0885	0.0875	0.0859	0.0862	0.0875	0.0875	0.0870	0.0905	0.0857	0.0867	0.0665	0.0651	0.0650	0.0649	0.0650	0.0644	0.0646	0.0638	0.0639	0.0645	0.0637	0.0640	0.0672	0.0660	0.0664	0.0652	0.0649	0.0679	0.0647	0.0643	0.0721	0.0666	0.0644	0.0649
9=16:25:19	8032	300	0.1084	0.0904	0.0902	0.0886	0.0975	0.0916	0.0884	0.0865	0.0881	0.0915	0.0861	0.0882	0.0876	0.0887	0.0897	0.0901	0.0885	0.0885	0.0894	0.0884	0.0885	0.0867	0.0880	0.0879	0.1141	0.0878	0.0892	0.0891	0.0896	0.0883	0.0887	0.0900	0.0898	0.0871	0.0892	0.0903	0.0862	0.0873	0.0888	0.0863	0.0868	0.0870	0.0884	0.0871	0.0891	0.0885	0.0872	0.0869	0.1147	0.0887	0.0899	0.0888	0.0894	0.0874	0.0903	0.0905	0.0878	0.0911	0.0889	0.0914	0.0867	0.0880	0.0892	0.0882	0.0875	0.0872	0.0877	0.0878	0.0890	0.0925	0.0871	0.0924	0.0664	0.0649	0.0658	0.0647	0.0643	0.0645	0.0642	0.0633	0.0636	0.0645	0.0645	0.0635	0.0673	0.0656	0.0664	0.0649	0.0636	0.0676	0.0646	0.0637	0.0718	0.0669	0.0646	0.0648
10=16:40:00	8912	300	0.1106	0.0920	0.0915	0.0896	0.0990	0.0918	0.0902	0.0873	0.0880	0.0907	0.0859	0.0874	0.0888	0.0907	0.0901	0.0907	0.0908	0.0904	0.0900	0.0901	0.0891	0.0875	0.0880	0.0903	0.1129	0.0896	0.0920	0.0899	0.0901	0.0884	0.0909	0.0909	0.0904	0.0868	0.0904	0.0896	0.0874	0.0881	0.0890	0.0872	0.0872	0.0882	0.0888	0.0884	0.0886	0.0893	0.0877	0.0877	0.1229	0.0907	0.0893	0.0884	0.0905	0.0885	0.0904	0.0903	0.0889	0.0911	0.0907	0.0904	0.0876	0.0882	0.0894	0.0892	0.0887	0.0865	0.0890	0.0889	0.0886	0.0909	0.0871	0.0874	0.0666	0.0652	0.0663	0.0651	0.0647	0.0644	0.0644	0.0637	0.0637	0.0649	0.0649	0.0641	0.0675	0.0659	0.0665	0.0646	0.0645	0.0680	0.0648	0.0641	0.0719	0.0669	0.0646	0.0649
11=16:54:41	9793	301	0.1094	0.0931	0.0915	0.0896	0.0986	0.0918	0.0901	0.0885	0.0884	0.0920	0.0842	0.0877	0.0896	0.0908	0.0898	0.0913	0.0910	0.0897	0.0896	0.0888	0.0889	0.0855	0.0883	0.0875	0.1071	0.0889	0.0915	0.0899	0.0909	0.0875	0.0903	0.0894	0.0893	0.0878	0.0893	0.0893	0.0878	0.0878	0.0898	0.0870	0.0906	0.0874	0.0897	0.0887	0.0894	0.0888	0.0884	0.0870	0.1271	0.0898	0.0877	0.0879	0.0889	0.0866	0.0904	0.0895	0.0894	0.0899	0.0896	0.0895	0.0868	0.0884	0.0890	0.0885	0.0879	0.0866	0.0871	0.0885	0.0889	0.0920	0.0871	0.0870	0.0662	0.0646	0.0654	0.0645	0.0644	0.0641	0.0642	0.0637	0.0634	0.0641	0.0641	0.0634	0.0670	0.0654	0.0658	0.0646	0.0641	0.0677	0.0640	0.0638	0.0716	0.0656	0.0643	0.0645
12=17:09:22	10674	301	0.1100	0.0952	0.0949	0.0924	0.1025	0.0945	0.0924	0.0902	0.0897	0.0885	0.0861	0.0882	0.0921	0.0924	0.0923	0.0934	0.0932	0.0926	0.0916	0.0918	0.0911	0.0891	0.0894	0.0885	0.1132	0.0905	0.0932	0.0914	0.0921	0.0891	0.0925	0.0926	0.0919	0.0875	0.0904	0.0913	0.0878	0.0884	0.0897	0.0876	0.0876	0.0886	0.0899	0.0899	0.0907	0.0905	0.0890	0.0874	0.1329	0.0907	0.0900	0.0895	0.0891	0.0897	0.0924	0.0913	0.0889	0.0899	0.0908	0.0911	0.0871	0.0869	0.0901	0.0890	0.0885	0.0869	0.0899	0.0889	0.0891	0.0920	0.0880	0.0872	0.0663	0.0650	0.0658	0.0647	0.0645	0.0640	0.0643	0.0632	0.0630	0.0645	0.0645	0.0636	0.0673	0.0656	0.0663	0.0638	0.0644	0.0680	0.0644	0.0638	0.0720	0.0666	0.0643	0.0647
13=17:24:02	11555	301	0.1140	0.0954	0.0964	0.0941	0.1042	0.0953	0.0931	0.0915	0.0888	0.0939	0.0865	0.0881	0.0936	0.0949	0.0958	0.0957	0.0952	0.0930	0.0935	0.0917	0.0921	0.0892	0.0904	0.0878	0.1174	0.0935	0.0943	0.0919	0.0944	0.0897	0.0945	0.0923	0.0920	0.0903	0.0891	0.0935	0.0871	0.0902	0.0898	0.0873	0.0887	0.0897	0.0917	0.0907	0.0913	0.0907	0.0889	0.0916	0.1120	0.0912	0.0912	0.0914	0.0898	0.0884	0.0924	0.0909	0.0909	0.0901	0.0919	0.0901	0.0891	0.0894	0.0903	0.0903	0.0884	0.0879	0.0897	0.0902	0.0892	0.0925	0.0882	0.0875	0.0664	0.0648	0.0658	0.0639	0.0643	0.0644	0.0642	0.0636	0.0637	0.0647	0.0645	0.0637	0.0673	0.0646	0.0663	0.0651	0.0644	0.0679	0.0642	0.0640	0.0709	0.0669	0.0642	0.0647
14=17:38:43	12436	300	0.1179	0.1010	0.1002	0.0986	0.1045	0.0970	0.0968	0.0951	0.0943	0.0890	0.0890	0.0899	0.0973	0.0984	0.0973	0.0996	0.0983	0.0971	0.0981	0.0963	0.0944	0.0924	0.0923	0.0915	0.1146	0.0944	0.0959	0.0950	0.0965	0.0925	0.0951	0.0964	0.0955	0.0923	0.0932	0.0939	0.0901	0.0908	0.0927	0.0907	0.0905	0.0893	0.0960	0.0935	0.0942	0.0929	0.0917	0.0919	0.1240	0.0924	0.0913	0.0916	0.0898	0.0909	0.0948	0.0944	0.0925	0.0934	0.0946	0.0941	0.0905	0.0906	0.0927	0.0907	0.0903	0.0885	0.0924	0.0915	0.0924	0.0943	0.0899	0.0901	0.0664	0.0651	0.0684	0.0650	0.0645	0.0644	0.0644	0.0641	0.0634	0.0636	0.0647	0.0637	0.0677	0.0659	0.0654	0.0651	0.0646	0.0681	0.0645	0.0641	0.0720	0.0668	0.0646	0.0649
15=17:53:24	13316	300	0.1142	0.0999	0.1020	0.0986	0.1067	0.0958	0.0957	0.0947	0.0917	0.0891	0.0876	0.0880	0.0971	0.0985	0.0986	0.0992	0.0982	0.0954	0.0975	0.0937	0.0930	0.0911	0.0910	0.0889	0.1194	0.0957	0.0953	0.0931	0.0962	0.0909	0.0948	0.0948	0.0938	0.0931	0.0915	0.0947	0.0881	0.0912	0.0909	0.0889	0.0883	0.0887	0.0932	0.0925	0.0934	0.0913	0.0895	0.0967	0.1124	0.0923	0.0927	0.0911	0.0897	0.0864	0.0949	0.0919	0.0919	0.0925	0.0928	0.0925	0.0904	0.0892	0.0911	0.0889	0.0874	0.0875	0.0904	0.0907	0.0900	0.0942	0.0894	0.0884	0.0662	0.0646	0.0649	0.0647	0.0646	0.0644	0.0643	0.0638	0.0637	0.0645	0.0638	0.0640	0.0672	0.0656	0.0661	0.0651	0.0646	0.0679	0.0642	0.0639	0.0722	0.0658	0.0645	0.0647
16=18:08:05	14197	301	0.1187	0.1026	0.1022	0.1011	0.1087	0.0975	0.0973	0.0950	0.0942	0.0893	0.0880	0.0889	0.0995	0.1011	0.1007	0.1018	0.1005	0.0968	0.0957	0.0953	0.0950	0.0912	0.0914	0.0883	0.1239	0.0973	0.0963	0.0950	0.0967	0.0919	0.0962	0.0962	0.0973	0.0925	0.0931	0.0936	0.0892	0.0921	0.0918	0.0896	0.0889	0.0884	0.0942	0.0932	0.0945	0.0920	0.0905	0.0918	0.1203	0.0916	0.0949	0.0909	0.0891	0.0881	0.0955	0.0942	0.0917	0.0933	0.0932	0.0919	0.0917	0.0890	0.0917	0.0900	0.0891	0.0873	0.0904	0.0899	0.0918	0.0953	0.0893	0.0943	0.0663	0.0647	0.0655	0.0647	0.0645	0.0643	0.0643	0.0638	0.0634	0.0635	0.0645	0.0637	0.0671	0.0656	0.0658	0.0651	0.0647	0.0679	0.0644	0.0639	0.0720	0.0669	0.0643	0.0648
17=18:22:46	15078	301	0.1265	0.1086	0.1074	0.1040	0.1146	0.0997	0.1018	0.0976	0.0953	0.0897	0.0901	0.0908	0.1037	0.1041	0.1032	0.1054	0.1046	0.0996	0.1018	0.0981	0.0965	0.0933	0.0935	0.0925	0.1191	0.0979	0.1007	0.0974	0.0984	0.0932	0.1014	0.0976	0.0963	0.0934	0.0945	0.0943	0.0922	0.0922	0.0945	0.0902	0.0944	0.0886	0.0965	0.0954	0.0949	0.0936	0.0913	0.0938	0.1220	0.0921	0.0913	0.0908	0.0922	0.0889	0.0961	0.0940	0.0925	0.0937	0.0910	0.0945	0.0902	0.0909	0.0900	0.0899	0.0893	0.0885	0.0929	0.0909	0.0922	0.0949	0.0900	0.0974	0.0662	0.0647	0.0680	0.0648	0.0643	0.0642	0.0642	0.0640	0.0633	0.0639	0.0646	0.0636	0.0676	0.0655	0.0654	0.0647	0.0645	0.0682	0.0647	0.0641	0.0719	0.0668	0.0643	0.0649
18=18:37:27	15960	298	0.1270	0.1117	0.1096	0.1071	0.1111	0.1017	0.1030	0.0979	0.0963	0.0912	0.0895	0.0909	0.1076	0.1076	0.1063	0.1087	0.1048	0.1006	0.1029	0.1009	0.0978	0.0939	0.0935	0.0917	0.1208	0.0969	0.0990	0.0983	0.0990	0.0929	0.1021	0.1010	0.0992	0.0940	0.0941	0.0946	0.0915	0.0933	0.0939	0.0904	0.0907	0.0894	0.0980	0.0959	0.0960	0.0950	0.0926	0.0937	0.1373	0.0938	0.0896	0.0904	0.0916	0.0899	0.0966	0.0943	0.0934	0.0950	0.0926	0.0952	0.0899	0.0901	0.0918	0.0908	0.0905	0.0873	0.0931	0.0920	0.0925	0.0945	0.0905	0.0957	0.0661	0.0645	0.0659	0.0647	0.0645	0.0640	0.0641	0.0629	0.0634	0.0642	0.0647	0.0633	0.0671	0.0655	0.0661	0.0646	0.0633	0.0678	0.0644	0.0637	0.0716	0.0666	0.0642	0.0647
19=18:52:08	16841	301	0.1413	0.1193	0.1179	0.1175	0.1249	0.1074	0.1107	0.1076	0.1010	0.0937	0.0920	0.0948	0.1125	0.1130	0.1130	0.1145	0.1127	0.1066	0.1124	0.1080	0.1044	0.0982	0.0970	0.0939	0.1343	0.1028	0.1045	0.1026	0.1028	0.0958	0.1096	0.1082	0.1033	0.0985	0.0976	0.0970	0.0914	0.0944	0.0954	0.0927	0.0953	0.0920	0.1044	0.1018	0.1002	0.0984	0.0948	0.0973	0.1198	0.0934	0.0947	0.0943	0.0934	0.0909	0.1021	0.0985	0.0954	0.0991	0.0974	0.0952	0.0924	0.0915	0.0936	0.0934	0.0899	0.0893	0.0961	0.0955	0.0945	0.0984	0.0920	0.0926	0.0661	0.0646	0.0654	0.0641	0.0642	0.0642	0.0642	0.0636	0.0633	0.0643	0.0642	0.0637	0.0668	0.0654	0.0659	0.0647	0.0643	0.0675	0.0642	0.0632	0.0719	0.0665	0.0641	0.0644
20=19:06:49	17722	301	0.1446	0.1256	0.1257	0.1216	0.1345	0.1115	0.1173	0.1124	0.1048	0.0954	0.0927	0.0925	0.1165	0.1164	0.1176	0.1202	0.1173	0.1083	0.1171	0.1137	0.1050	0.1002	0.0984	0.0918	0.1315	0.1049	0.1052	0.1036	0.1055	0.0976	0.1142	0.1117	0.1061	0.0984	0.0992	0.0981	0.0952	0.0961	0.0968	0.0949	0.0949	0.0916	0.1061	0.1042	0.1026	0.0987	0.0953	0.0981	0.1218	0.0964	0.0964	0.0953	0.0940	0.0903	0.1025	0.1009	0.0974	0.0993	0.0977	0.0990	0.0946	0.0934	0.0946	0.0920	0.0927	0.0887	0.0974	0.0950	0.0957	0.0974	0.0930	0.0917	0.0664	0.0646	0.0655	0.0648	0.0646	0.0643	0.0646	0.0640	0.0635	0.0645	0.0644	0.0640	0.0673	0.0650	0.0662	0.0651	0.0647	0.0682	0.0645	0.0641	0.0716	0.0665	0.0644	0.0650
21=19:21:30	18602	301	0.1530	0.1302	0.1300	0.1263	0.1367	0.1147	0.1189	0.1140	0.1027	0.1007	0.0922	0.0931	0.1217	0.1212	0.1210	0.1222	0.1198	0.1101	0.1216	0.1156	0.1065	0.0993	0.0978	0.0973	0.1426	0.1059	0.1050	0.1043	0.1065	0.0973	0.1184	0.1135	0.1072	0.0985	0.0980	0.0976	0.0955	0.0966	0.0979	0.0943	0.0939	0.0928	0.1069	0.1061	0.1034	0.0981	0.0950	0.0959	0.1359	0.0962	0.0945	0.0943	0.0938	0.0920	0.1048	0.1018	0.0967	0.0966	0.0964	0.0946	0.0948	0.0921	0.0947	0.0950	0.0922	0.0884	0.0969	0.0949	0.0942	0.0965	0.0925	0.0959	0.0666	0.0648	0.0658	0.0651	0.0645	0.0644	0.0647	0.0635	0.0640	0.0645	0.0647	0.0638	0.0676	0.0660	0.0663	0.0643	0.0647	0.0680	0.0648	0.0640	0.0724	0.0670	0.0647	0.0649
22=19:36:11	19483	301	0.1625	0.1412	0.1380	0.1352	0.1456	0.1184	0.1245	0.1199	0.1067	0.0969	0.0941	0.0937	0.1259	0.1266	0.1272	0.1296	0.1246	0.1139	0.1278	0.1200	0.1111	0.1022	0.0988	0.0938	0.1361	0.1095	0.1100	0.1087	0.1081	0.0980	0.1239	0.1209	0.1114	0.1020	0.1010	0.1004	0.0976	0.0979	0.0980	0.0951	0.0967	0.0927	0.1124	0.1085	0.1076	0.1018	0.0972	0.0987	0.1195	0.0953	0.0973	0.0960	0.0953	0.0904	0.1068	0.1045	0.0981	0.1018	0.0976	0.0980	0.0959	0.0929	0.0955	0.0934	0.0918	0.0896	0.0990	0.0968	0.0961	0.1010	0.0917	0.0931	0.0661	0.0647	0.0656	0.0642	0.0633	0.0641	0.0641	0.0636	0.0634	0.0643	0.0644	0.0637	0.0668	0.0654	0.0657	0.0650	0.0643	0.0677	0.0642	0.0634	0.0717	0.0662	0.0639	0.0642
23=19:50:51	20364	301	0.1699	0.1502	0.1476	0.1452	0.1524	0.1194	0.1297	0.1220	0.1077	0.0991	0.0955	0.0958	0.1299	0.1342	0.1335	0.1353	0.1330	0.1176	0.1338	0.1255	0.1125	0.1043	0.1006	0.0975	0.1361	0.1117	0.1118	0.1084	0.1109	0.0993	0.1279	0.1218	0.1121	0.1026	0.1020	0.1025	0.0985	0.0994	0.1003	0.0982	0.0979	0.0929	0.1166	0.1128	0.1066	0.1024	0.0976	0.1000	0.1248	0.0980	0.1001	0.0972	0.0969	0.0916	0.1109	0.1060	0.1003	0.1014	0.0993	0.0992	0.0975	0.0962	0.0966	0.0956	0.0949	0.0907	0.1017	0.0990	0.0964	0.1007	0.0936	0.0977	0.0665	0.0651	0.0659	0.0650	0.0647	0.0640	0.0642	0.0638	0.0638	0.0647	0.0649	0.0640	0.0673	0.0658	0.0665	0.0651	0.0647	0.0671	0.0643	0.0640	0.0721	0.0670	0.0644	0.0649
24=20:05:32	21245	301	0.1908	0.1550	0.1567	0.1472	0.1578	0.1208	0.1346	0.1232	0.1106	0.0980	0.0954	0.0945	0.1373	0.1358	0.1353	0.1411	0.1353	0.1183	0.1359	0.1296	0.1122	0.1034	0.1014	0.0965	0.1379	0.1122	0.1144	0.1142	0.1132	0.0966	0.1315	0.1238	0.1127	0.1028	0.1018	0.1009	0.0994	0.1027	0.1037	0.0993	0.0997	0.0923	0.1194	0.1130	0.1081	0.1028	0.0979	0.0998	0.1285	0.1007	0.0971	0.0963	0.0975	0.0917	0.1097	0.1052	0.0975	0.1015	0.0972	0.0998	0.0971	0.0957	0.0976	0.0962	0.0950	0.0891	0.1014	0.0986	0.0967	0.0978	0.0945	0.0965	0.0666	0.0647	0.0657	0.0647	0.0645	0.0643	0.0642	0.0631	0.0637	0.0645	0.0645	0.0636	0.0674	0.0658	0.0664	0.0649	0.0638	0.0681	0.0645	0.0638	0.0723	0.0669	0.0644	0.0647
25=20:20:13	22126	300	0.1980	0.1717	0.1693	0.1624	0.1729	0.1269	0.1450	0.1366	0.1141	0.1040	0.0979	0.0987	0.1463	0.1479	0.1462	0.1492	0.1441	0.1246	0.1521	0.1395	0.1175	0.1093	0.1043	0.0991	0.1474	0.1163	0.1172	0.1148	0.1159	0.1008	0.1430	0.1337	0.1181	0.1068	0.1048	0.1023	0.1023	0.1019	0.1044	0.1007	0.1009	0.0928	0.1259	0.1197	0.1118	0.1058	0.1008	0.1030	0.1201	0.0990	0.1007	0.0993	0.0991	0.0915	0.1170	0.1132	0.1020	0.1052	0.0989	0.0998	0.0987	0.0968	0.0987	0.0967	0.0956	0.0904	0.1054	0.1004	0.0996	0.0998	0.0953	0.0955	0.0659	0.0644	0.0655	0.0643	0.0642	0.0639	0.0640	0.0625	0.0632	0.0642	0.0642	0.0634	0.0670	0.0654	0.0659	0.0647	0.0638	0.0674	0.0642	0.0636	0.0717	0.0664	0.0640	0.0643
26=20:34:54	23006	301	0.2101	0.1850	0.1826	0.1772	0.1826	0.1328	0.1535	0.1439	0.1174	0.1073	0.0998	0.1001	0.1526	0.1555	0.1513	0.1604	0.1513	0.1277	0.1601	0.1424	0.1208	0.1101	0.1046	0.0979	0.1501	0.1197	0.1203	0.1175	0.1176	0.0998	0.1455	0.1377	0.1216	0.1068	0.1057	0.1017	0.1033	0.1028	0.1058	0.1014	0.1013	0.0924	0.1306	0.1241	0.1125	0.1060	0.1003	0.1029	0.1310	0.1014	0.0996	0.0997	0.0982	0.0925	0.1165	0.1112	0.1010	0.1050	0.1004	0.1006	0.1000	0.0970	0.0999	0.0966	0.0954	0.0894	0.1043	0.1011	0.0992	0.1014	0.0941	0.0937	0.0659	0.0646	0.0656	0.0647	0.0644	0.0643	0.0645	0.0635	0.0634	0.0634	0.0647	0.0633	0.0669	0.0652	0.0652	0.0647	0.0642	0.0679	0.0646	0.0638	0.0720	0.0666	0.0642	0.0645
27=20:49:35	23887	300	0.2200	0.1836	0.1833	0.1713	0.1797	0.1258	0.1511	0.1391	0.1188	0.1020	0.1000	0.0973	0.1564	0.1543	0.1524	0.1559	0.1478	0.1263	0.1520	0.1450	0.1210	0.1095	0.1050	0.0987	0.1545	0.1194	0.1181	0.1168	0.1211	0.0987	0.1515	0.1348	0.1189	0.1058	0.1051	0.1028	0.1034	0.1059	0.1062	0.1012	0.1014	0.0916	0.1289	0.1237	0.1134	0.1056	0.1002	0.1030	0.1325	0.1051	0.1008	0.0981	0.0972	0.0917	0.1194	0.1116	0.1003	0.1056	0.1002	0.1033	0.1007	0.0972	0.0995	0.0967	0.0949	0.0893	0.1050	0.1008	0.0991	0.0997	0.0953	0.0945	0.0662	0.0646	0.0656	0.0648	0.0636	0.0642	0.0642	0.0637	0.0635	0.0644	0.0644	0.0638	0.0670	0.0654	0.0662	0.0646	0.0645	0.0680	0.0641	0.0635	0.0723	0.0667	0.0643	0.0645
28=21:04:15	24768	301	0.2352	0.2088	0.2044	0.1972	0.2025	0.1343	0.1660	0.1494	0.1221	0.1056	0.1014	0.1006	0.1742	0.1715	0.1669	0.1743	0.1647	0.1332	0.1722	0.1555	0.1245	0.1127	0.1078	0.0974	0.1645	0.1267	0.1263	0.1217	0.1230	0.0999	0.1598	0.1472	0.1234	0.1112	0.1078	0.1054	0.1066	0.1067	0.1100	0.1045	0.1055	0.0935	0.1432	0.1317	0.1178	0.1087	0.1021	0.1040	0.1322	0.1074	0.1038	0.1018	0.0998	0.0921	0.1250	0.1183	0.1042	0.1079	0.1022	0.1022	0.1027	0.0986	0.1011	0.0997	0.0986	0.0900	0.1090	0.1050	0.1008	0.1019	0.0955	0.0959	0.0662	0.0645	0.0657	0.0646	0.0646	0.0640	0.0640	0.0635	0.0637	0.0642	0.0644	0.0636	0.0670	0.0656	0.0658	0.0649	0.0638	0.0674	0.0643	0.0638	0.0720	0.0666	0.0639	0.0645
29=21:18:56	25649	300	0.2523	0.2246	0.2139	0.2052	0.2066	0.1373	0.1709	0.1553	0.1245	0.1063	0.1013	0.1006	0.1846	0.1801	0.1766	0.1827	0.1732	0.1353	0.1813	0.1645	0.1290	0.1146	0.1089	0.1020	0.1670	0.1286	0.1293	0.1270	0.1271	0.0995	0.1669	0.1516	0.1280	0.1123	0.1100	0.1054	0.1099	0.1106	0.1125	0.1066	0.1067	0.0932	0.1483	0.1381	0.1197	0.1115	0.1026	0.1078	0.1420	0.1090	0.1035	0.1026	0.1008	0.0909	0.1294	0.1207	0.1065	0.1103	0.1040	0.1047	0.1055	0.1016	0.1024	0.1008	0.0973	0.0887	0.1102	0.1066	0.1016	0.1022	0.0959	0.0959	0.0661	0.0643	0.0650	0.0646	0.0642	0.0638	0.0643	0.0635	0.0633	0.0637	0.0639	0.0635	0.0672	0.0651	0.0656	0.0646	0.0641	0.0677	0.0639	0.0636	0.0718	0.0665	0.0640	0.0642
30=21:33:37	26530	301	0.2699	0.2507	0.2414	0.2250	0.2375	0.1431	0.1883	0.1681	0.1275	0.1086	0.1047	0.1019	0.2028	0.1978	0.1890	0.2031	0.1860	0.1417	0.1984	0.1801	0.1316	0.1172	0.1102	0.1005	0.1706	0.1351	0.1341	0.1355	0.1343	0.1004	0.1845	0.1586	0.1316	0.1149	0.1109	0.1073	0.1107	0.1126	0.1147	0.1083	0.1085	0.0925	0.1565	0.1446	0.1210	0.1107	0.1037	0.1120	0.1418	0.1098	0.1072	0.1047	0.1047	0.0935	0.1370	0.1242	0.1057	0.1122	0.1042	0.1060	0.1064	0.1017	0.1046	0.1004	0.0984	0.0895	0.1129	0.1066	0.1018	0.1029	0.0956	0.0956	0.0663	0.0645	0.0658	0.0645	0.0643	0.0632	0.0642	0.0638	0.0635	0.0645	0.0645	0.0636	0.0668	0.0653	0.0661	0.0648	0.0645	0.0681	0.0633	0.0640	0.0721	0.0663	0.0641	0.0645
31=21:48:18	27410	301	0.3096	0.2752	0.2697	0.2700	0.2712	0.1541	0.2097	0.1878	0.1378	0.1150	0.1069	0.1063	0.2207	0.2164	0.2087	0.2195	0.2087	0.1488	0.2203	0.1942	0.1448	0.1230	0.1156	0.1059	0.1724	0.1411	0.1439	0.1386	0.1383	0.1029	0.2065	0.1827	0.1420	0.1196	0.1151	0.1100	0.1167	0.1160	0.1179	0.1123	0.1106	0.0943	0.1775	0.1587	0.1312	0.1156	0.1059	0.1119	0.1559	0.1133	0.1068	0.1084	0.1058	0.0938	0.1463	0.1345	0.1117	0.1161	0.1069	0.1069	0.1080	0.1040	0.1066	0.1022	0.1001	0.0905	0.1205	0.1112	0.1054	0.1052	0.0984	0.0976	0.0659	0.0643	0.0655	0.0643	0.0631	0.0637	0.0641	0.0636	0.0632	0.0642	0.0643	0.0634	0.0672	0.0652	0.0660	0.0647	0.0641	0.0677	0.0641	0.0633	0.0720	0.0664	0.0639	0.0642
32=22:02:59	28291	300	0.3275	0.3065	0.2958	0.2845	0.2865	0.1582	0.2227	0.1970	0.1355	0.1125	0.1073	0.1065	0.2385	0.2300	0.2213	0.2338	0.2152	0.1535	0.2366	0.2060	0.1439	0.1240	0.1159	0.1041	0.1916	0.1482	0.1494	0.1466	0.1429	0.1010	0.2128	0.1787	0.1418	0.1207	0.1164	0.1108	0.1190	0.1185	0.1199	0.1141	0.1124	0.0936	0.1758	0.1596	0.1306	0.1182	0.1065	0.1093	0.1380	0.1167	0.1122	0.1079	0.1079	0.0933	0.1493	0.1375	0.1104	0.1168	0.1070	0.1097	0.1099	0.1045	0.1078	0.1038	0.0995	0.0885	0.1204	0.1114	0.1060	0.1040	0.0979	0.0966	0.0658	0.0641	0.0652	0.0644	0.0642	0.0641	0.0636	0.0635	0.0622	0.0640	0.0641	0.0632	0.0667	0.0652	0.0656	0.0641	0.0641	0.0678	0.0639	0.0636	0.0720	0.0663	0.0638	0.0644
33=22:17:39	29172	300	0.3557	0.3351	0.3211	0.3158	0.3138	0.1595	0.2425	0.2083	0.1481	0.1176	0.1106	0.1082	0.2572	0.2482	0.2437	0.2575	0.2366	0.1570	0.2552	0.2229	0.1523	0.1321	0.1185	0.1074	0.1968	0.1533	0.1547	0.1526	0.1486	0.1029	0.2348	0.2020	0.1508	0.1257	0.1177	0.1166	0.1215	0.1221	0.1239	0.1169	0.1140	0.0938	0.1982	0.1702	0.1379	0.1212	0.1083	0.1187	0.1477	0.1189	0.1125	0.1129	0.1107	0.0926	0.1594	0.1453	0.1144	0.1202	0.1089	0.1077	0.1141	0.1059	0.1076	0.1044	0.1002	0.0908	0.1263	0.1142	0.1077	0.1077	0.0990	0.1026	0.0656	0.0641	0.0649	0.0640	0.0637	0.0625	0.0635	0.0631	0.0631	0.0638	0.0639	0.0628	0.0667	0.0646	0.0654	0.0642	0.0640	0.0673	0.0633	0.0633	0.0721	0.0658	0.0636	0.0641
34=22:32:20	30053	301	0.3750	0.3625	0.3476	0.3321	0.3293	0.1611	0.2535	0.2263	0.1488	0.1232	0.1137	0.1119	0.2855	0.2675	0.2637	0.2791	0.2527	0.1652	0.2737	0.2343	0.1548	0.1322	0.1239	0.1103	0.2012	0.1602	0.1604	0.1632	0.1569	0.1040	0.2494	0.2109	0.1525	0.1290	0.1236	0.1153	0.1281	0.1260	0.1290	0.1209	0.1177	0.0936	0.2040	0.1819	0.1410	0.1242	0.1103	0.1167	0.1506	0.1223	0.1169	0.1129	0.1116	0.0940	0.1689	0.1500	0.1170	0.1239	0.1100	0.1111	0.1144	0.1079	0.1124	0.1075	0.1031	0.0904	0.1313	0.1195	0.1097	0.1071	0.1002	0.0965	0.0659	0.0640	0.0648	0.0631	0.0640	0.0638	0.0637	0.0631	0.0630	0.0640	0.0638	0.0633	0.0665	0.0644	0.0654	0.0643	0.0639	0.0673	0.0637	0.0636	0.0707	0.0661	0.0633	0.0640
35=22:47:01	30934	301	0.4118	0.4047	0.3921	0.3844	0.3929	0.1728	0.2820	0.2632	0.1626	0.1239	0.1180	0.1149	0.3180	0.3049	0.2947	0.3048	0.2861	0.1732	0.3074	0.2603	0.1682	0.1402	0.1268	0.1158	0.2113	0.1673	0.1725	0.1691	0.1609	0.1033	0.2730	0.2294	0.1592	0.1332	0.1241	0.1160	0.1337	0.1283	0.1313	0.1245	0.1189	0.0940	0.2213	0.1950	0.1463	0.1278	0.1133	0.1193	0.1597	0.1234	0.1160	0.1156	0.1142	0.0931	0.1769	0.1562	0.1192	0.1248	0.1120	0.1124	0.1172	0.1108	0.1142	0.1077	0.1038	0.0899	0.1381	0.1227	0.1115	0.1084	0.1002	0.0982	0.0658	0.0645	0.0651	0.0644	0.0629	0.0638	0.0638	0.0634	0.0631	0.0640	0.0640	0.0632	0.0669	0.0649	0.0659	0.0645	0.0642	0.0676	0.0634	0.0631	0.0716	0.0662	0.0641	0.0643
36=23:01:42	31814	301	0.4588	0.4460	0.4220	0.4072	0.4106	0.1819	0.3078	0.2692	0.1630	0.1314	0.1201	0.1181	0.3386	0.3229	0.3259	0.3386	0.3123	0.1798	0.3401	0.2856	0.1728	0.1455	0.1305	0.1156	0.2405	0.1779	0.1868	0.1790	0.1725	0.1037	0.2938	0.2482	0.1682	0.1392	0.1287	0.1215	0.1367	0.1332	0.1364	0.1267	0.1240	0.0949	0.2489	0.2061	0.1518	0.1298	0.1164	0.1266	0.1543	0.1297	0.1208	0.1201	0.1152	0.0945	0.1873	0.1670	0.1239	0.1287	0.1127	0.1141	0.1203	0.1135	0.1178	0.1116	0.1062	0.0910	0.1433	0.1258	0.1124	0.1102	0.1014	0.1011	0.0663	0.0649	0.0658	0.0648	0.0645	0.0642	0.0645	0.0638	0.0630	0.0645	0.0646	0.0640	0.0670	0.0657	0.0662	0.0647	0.0648	0.0681	0.0645	0.0642	0.0665	0.0666	0.0642	0.0648
37=23:16:23	32695	300	0.4862	0.4528	0.4391	0.4411	0.4411	0.1823	0.3226	0.2794	0.1732	0.1294	0.1203	0.1182	0.3669	0.3533	0.3387	0.3559	0.3257	0.1874	0.3452	0.3042	0.1797	0.1488	0.1342	0.1173	0.2328	0.1897	0.1943	0.1853	0.1785	0.1037	0.3147	0.2525	0.1756	0.1385	0.1328	0.1205	0.1425	0.1369	0.1413	0.1338	0.1299	0.0950	0.2563	0.2209	0.1600	0.1320	0.1190	0.1257	0.1736	0.1338	0.1200	0.1218	0.1185	0.0940	0.1916	0.1750	0.1249	0.1289	0.1153	0.1152	0.1221	0.1149	0.1206	0.1138	0.1064	0.0917	0.1515	0.1284	0.1159	0.1117	0.1036	0.1066	0.0661	0.0649	0.0659	0.0648	0.0645	0.0643	0.0642	0.0638	0.0627	0.0643	0.0648	0.0638	0.0677	0.0654	0.0663	0.0644	0.0645	0.0682	0.0646	0.0640	0.0666	0.0666	0.0646	0.0648
38=23:31:03	33576	301	0.5187	0.5133	0.4857	0.4911	0.4900	0.1968	0.3592	0.3277	0.1826	0.1358	0.1240	0.1210	0.4107	0.3854	0.3878	0.3943	0.3770	0.1927	0.3946	0.3275	0.1962	0.1586	0.1362	0.1212	0.2524	0.1996	0.2043	0.1988	0.1860	0.1043	0.3344	0.2883	0.1866	0.1490	0.1355	0.1238	0.1480	0.1412	0.1447	0.1361	0.1295	0.0939	0.2750	0.2285	0.1664	0.1374	0.1195	0.1304	0.1709	0.1358	0.1253	0.1233	0.1196	0.0928	0.2096	0.1823	0.1271	0.1345	0.1164	0.1175	0.1253	0.1154	0.1195	0.1148	0.1062	0.0896	0.1534	0.1322	0.1145	0.1112	0.1023	0.1059	0.0653	0.0640	0.0650	0.0639	0.0636	0.0633	0.0636	0.0624	0.0624	0.0636	0.0638	0.0628	0.0665	0.0647	0.0652	0.0631	0.0636	0.0673	0.0636	0.0631	0.0657	0.0657	0.0637	0.0639
39=23:45:44	34457	300	0.5676	0.5430	0.5187	0.5194	0.5387	0.2000	0.3890	0.3427	0.1925	0.1429	0.1270	0.1264	0.4429	0.4291	0.4099	0.4353	0.3938	0.2055	0.4240	0.3599	0.2031	0.1607	0.1392	0.1200	0.2664	0.2193	0.2208	0.2183	0.1996	0.1039	0.3818	0.2928	0.1953	0.1502	0.1400	0.1269	0.1545	0.1511	0.1545	0.1433	0.1354	0.0947	0.3011	0.2510	0.1705	0.1401	0.1236	0.1293	0.1916	0.1415	0.1296	0.1285	0.1238	0.0943	0.2214	0.1933	0.1300	0.1379	0.1186	0.1203	0.1306	0.1219	0.1271	0.1178	0.1103	0.0920	0.1630	0.1400	0.1172	0.1134	0.1037	0.1042	0.0661	0.0641	0.0653	0.0643	0.0639	0.0638	0.0638	0.0633	0.0632	0.0643	0.0641	0.0634	0.0667	0.0654	0.0657	0.0646	0.0642	0.0678	0.0631	0.0633	0.0660	0.0663	0.0638	0.0643
40=00:00:25	35338	301	0.5939	0.5757	0.5630	0.5659	0.5703	0.2047	0.4220	0.3692	0.2072	0.1436	0.1345	0.1302	0.4775	0.4619	0.4387	0.4680	0.4335	0.2140	0.4449	0.3925	0.2156	0.1730	0.1476	0.1300	0.2867	0.2344	0.2378	0.2309	0.2138	0.1074	0.4145	0.3350	0.2185	0.1629	0.1492	0.1351	0.1649	0.1546	0.1632	0.1506	0.1432	0.0952	0.3329	0.2931	0.1894	0.1515	0.1307	0.1350	0.1985	0.1450	0.1322	0.1323	0.1289	0.0952	0.2441	0.2174	0.1398	0.1472	0.1238	0.1230	0.1343	0.1194	0.1304	0.1218	0.1117	0.0923	0.1791	0.1475	0.1256	0.1164	0.1075	0.1062	0.0664	0.0649	0.0661	0.0650	0.0645	0.0642	0.0644	0.0634	0.0634	0.0646	0.0651	0.0637	0.0672	0.0656	0.0664	0.0642	0.0645	0.0683	0.0648	0.0640	0.0666	0.0669	0.0646	0.0646
41=00:15:06	36218	301	0.6189	0.6273	0.6161	0.6035	0.5980	0.2092	0.4572	0.3768	0.2213	0.1466	0.1361	0.1332	0.5207	0.4863	0.4740	0.5026	0.4495	0.2182	0.4608	0.4020	0.2184	0.1780	0.1498	0.1309	0.3004	0.2468	0.2467	0.2408	0.2222	0.1063	0.4058	0.3433	0.2263	0.1626	0.1509	0.1385	0.1673	0.1600	0.1670	0.1489	0.1437	0.0939	0.3386	0.2818	0.1909	0.1505	0.1282	0.1410	0.1864	0.1507	0.1349	0.1362	0.1316	0.0926	0.2484	0.2222	0.1400	0.1519	0.1233	0.1239	0.1410	0.1239	0.1331	0.1241	0.1104	0.0917	0.1818	0.1492	0.1249	0.1154	0.1087	0.1060	0.0661	0.0645	0.0657	0.0644	0.0641	0.0638	0.0644	0.0635	0.0634	0.0634	0.0644	0.0634	0.0671	0.0655	0.0655	0.0648	0.0643	0.0678	0.0640	0.0641	0.0661	0.0662	0.0639	0.0646
42=00:29:47	37099	303	0.6715	0.6904	0.6556	0.6329	0.6474	0.2245	0.4908	0.4303	0.2379	0.1599	0.1428	0.1404	0.5618	0.5360	0.5345	0.5668	0.5139	0.2280	0.5431	0.4659	0.2491	0.1927	0.1618	0.1344	0.3283	0.2662	0.2774	0.2746	0.2483	0.1079	0.4767	0.3994	0.2434	0.1755	0.1574	0.1440	0.1810	0.1730	0.1805	0.1648	0.1553	0.0959	0.3958	0.3320	0.2097	0.1635	0.1359	0.1433	0.2073	0.1627	0.1441	0.1440	0.1384	0.0956	0.2806	0.2496	0.1546	0.1621	0.1285	0.1278	0.1468	0.1303	0.1407	0.1326	0.1155	0.0915	0.2018	0.1659	0.1297	0.1220	0.1104	0.1064	0.0665	0.0650	0.0655	0.0646	0.0647	0.0643	0.0645	0.0640	0.0636	0.0647	0.0643	0.0637	0.0673	0.0648	0.0662	0.0650	0.0647	0.0681	0.0642	0.0641	0.0657	0.0666	0.0642	0.0649
43=00:44:27	37980	301	0.7160	0.7372	0.7030	0.6927	0.7123	0.2388	0.5537	0.4864	0.2599	0.1683	0.1482	0.1434	0.6106	0.5918	0.5767	0.6151	0.5580	0.2419	0.5908	0.5062	0.2680	0.2074	0.1681	0.1394	0.3443	0.2871	0.2993	0.2953	0.2637	0.1080	0.5204	0.4344	0.2704	0.1909	0.1668	0.1402	0.1901	0.1803	0.1888	0.1732	0.1650	0.0946	0.4337	0.3784	0.2257	0.1721	0.1389	0.1486	0.2075	0.1685	0.1451	0.1487	0.1417	0.0932	0.3125	0.2711	0.1585	0.1674	0.1308	0.1303	0.1496	0.1306	0.1420	0.1333	0.1145	0.0924	0.2175	0.1697	0.1333	0.1216	0.1100	0.1076	0.0656	0.0641	0.0650	0.0635	0.0637	0.0634	0.0638	0.0630	0.0630	0.0640	0.0637	0.0630	0.0664	0.0639	0.0654	0.0642	0.0638	0.0671	0.0635	0.0632	0.0648	0.0659	0.0635	0.0638
44=00:59:08	38861	301	0.7700	0.7883	0.7421	0.7313	0.7427	0.2448	0.5991	0.5009	0.2767	0.1757	0.1511	0.1490	0.6494	0.6273	0.6103	0.6605	0.5813	0.2524	0.6186	0.5470	0.2886	0.2194	0.1758	0.1371	0.3834	0.3188	0.3248	0.3228	0.2800	0.1079	0.5733	0.4552	0.2892	0.1888	0.1719	0.1479	0.2028	0.1923	0.2039	0.1819	0.1679	0.0956	0.4707	0.3905	0.2376	0.1759	0.1420	0.1482	0.2238	0.1751	0.1510	0.1525	0.1500	0.0950	0.3194	0.2881	0.1658	0.1722	0.1320	0.1348	0.1565	0.1352	0.1466	0.1386	0.1181	0.0935	0.2293	0.1798	0.1370	0.1247	0.1132	0.1093	0.0664	0.0647	0.0657	0.0646	0.0637	0.0642	0.0644	0.0635	0.0634	0.0644	0.0644	0.0638	0.0670	0.0654	0.0661	0.0650	0.0648	0.0678	0.0635	0.0638	0.0665	0.0666	0.0642	0.0646
45=01:13:49	39742	298	0.7957	0.8069	0.7858	0.7679	0.7694	0.2556	0.6284	0.5611	0.2937	0.1861	0.1607	0.1559	0.6947	0.6751	0.6559	0.6893	0.6244	0.2561	0.6616	0.5849	0.3088	0.2349	0.1862	0.1418	0.4032	0.3319	0.3414	0.3358	0.3019	0.1081	0.6051	0.5030	0.3049	0.2064	0.1832	0.1491	0.2201	0.2012	0.2119	0.1942	0.1772	0.0953	0.5034	0.4274	0.2533	0.1857	0.1458	0.1598	0.2267	0.1831	0.1579	0.1606	0.1514	0.0945	0.3517	0.3119	0.1744	0.1831	0.1378	0.1386	0.1671	0.1410	0.1538	0.1456	0.1202	0.0931	0.2388	0.1906	0.1413	0.1311	0.1149	0.1088	0.0666	0.0648	0.0658	0.0652	0.0645	0.0645	0.0645	0.0637	0.0629	0.0647	0.0649	0.0638	0.0674	0.0657	0.0664	0.0640	0.0645	0.0683	0.0645	0.0639	0.0668	0.0667	0.0647	0.0647
46=01:28:30	40622	301	0.8232	0.8500	0.8149	0.8147	0.8028	0.2704	0.6762	0.6054	0.3159	0.1989	0.1697	0.1614	0.7349	0.7075	0.6970	0.7234	0.6701	0.2621	0.7065	0.6175	0.3294	0.2446	0.1953	0.1491	0.4330	0.3645	0.3745	0.3753	0.3208	0.1099	0.6499	0.5589	0.3271	0.2203	0.1891	0.1515	0.2326	0.2145	0.2319	0.2038	0.1846	0.0952	0.5452	0.4577	0.2677	0.1931	0.1588	0.1592	0.2415	0.1935	0.1630	0.1662	0.1591	0.0946	0.3896	0.3347	0.1800	0.1922	0.1440	0.1422	0.1740	0.1452	0.1576	0.1482	0.1224	0.0934	0.2629	0.2007	0.1432	0.1325	0.1155	0.1096	0.0661	0.0646	0.0653	0.0646	0.0643	0.0634	0.0643	0.0636	0.0634	0.0642	0.0646	0.0635	0.0670	0.0655	0.0659	0.0648	0.0643	0.0677	0.0632	0.0634	0.0662	0.0666	0.0642	0.0646
47=01:43:11	41503	303	0.8403	0.8427	0.7988	0.7708	0.7767	0.2576	0.6834	0.5855	0.3178	0.2017	0.1630	0.1608	0.7363	0.7348	0.6942	0.7503	0.6540	0.2634	0.6848	0.6430	0.3319	0.2508	0.1966	0.1454	0.4492	0.3978	0.4009	0.3851	0.3392	0.1060	0.6625	0.5316	0.3343	0.2148	0.1821	0.1508	0.2476	0.2271	0.2454	0.2156	0.1876	0.0915	0.5488	0.4771	0.2664	0.1970	0.1539	0.1667	0.2520	0.2027	0.1657	0.1717	0.1636	0.0933	0.3837	0.3386	0.1846	0.1859	0.1415	0.1419	0.1795	0.1514	0.1620	0.1515	0.1253	0.0919	0.2606	0.2012	0.1453	0.1306	0.1165	0.1117	0.0663	0.0643	0.0665	0.0642	0.0640	0.0640	0.0638	0.0634	0.0629	0.0637	0.0641	0.0635	0.0667	0.0654	0.0645	0.0641	0.0639	0.0679	0.0638	0.0632	0.0663	0.0664	0.0639	0.0643
48=01:57:51	42384	301	0.8269	0.8185	0.8234	0.8337	0.7987	0.2692	0.7433	0.6311	0.3556	0.2002	0.1742	0.1657	0.7931	0.7800	0.7475	0.7699	0.6979	0.2874	0.7547	0.6746	0.3576	0.2686	0.2051	0.1545	0.4950	0.4350	0.4168	0.4118	0.3594	0.1094	0.6832	0.5914	0.3646	0.2306	0.1960	0.1617	0.2633	0.2412	0.2670	0.2295	0.2053	0.0951	0.5987	0.5074	0.2960	0.2109	0.1640	0.1755	0.2650	0.2183	0.1760	0.1815	0.1710	0.0938	0.4180	0.3754	0.1899	0.2015	0.1486	0.1460	0.1929	0.1563	0.1751	0.1589	0.1269	0.0935	0.2915	0.2164	0.1554	0.1346	0.1180	0.1144	0.0666	0.0649	0.0659	0.0649	0.0646	0.0643	0.0647	0.0636	0.0637	0.0645	0.0649	0.0641	0.0674	0.0658	0.0659	0.0643	0.0643	0.0683	0.0645	0.0641	0.0665	0.0667	0.0644	0.0649
49=02:12:32	43265	298	0.8328	0.8458	0.8467	0.8313	0.8367	0.2899	0.7956	0.7239	0.3878	0.2298	0.1896	0.1778	0.8149	0.8214	0.8008	0.8145	0.7508	0.2951	0.8168	0.7460	0.4019	0.2978	0.2227	0.1614	0.5199	0.4618	0.4687	0.4541	0.4043	0.1091	0.7664	0.6641	0.4086	0.2574	0.2105	0.1704	0.2868	0.2614	0.2768	0.2489	0.2129	0.0943	0.6547	0.5807	0.3207	0.2283	0.1703	0.1804	0.2814	0.2255	0.1854	0.1934	0.1760	0.0944	0.4799	0.4121	0.2108	0.2186	0.1590	0.1522	0.2020	0.1638	0.1790	0.1699	0.1299	0.0927	0.3240	0.2393	0.1619	0.1395	0.1202	0.1157	0.0658	0.0641	0.0658	0.0640	0.0641	0.0639	0.0640	0.0635	0.0629	0.0641	0.0639	0.0632	0.0667	0.0650	0.0645	0.0642	0.0640	0.0676	0.0637	0.0634	0.0663	0.0662	0.0638	0.0643
50=02:27:13	44146	301	0.8318	0.8666	0.8580	0.8408	0.8373	0.2982	0.8388	0.7402	0.4178	0.2416	0.1980	0.1890	0.8123	0.8258	0.8139	0.8210	0.7607	0.3053	0.8529	0.7922	0.4310	0.3184	0.2350	0.1656	0.5757	0.4987	0.5017	0.5028	0.4388	0.1114	0.8203	0.7089	0.4486	0.2744	0.2195	0.1754	0.3049	0.2790	0.3046	0.2680	0.2323	0.0950	0.7137	0.6124	0.3500	0.2437	0.1787	0.1877	0.2878	0.2519	0.1983	0.2019	0.1856	0.0941	0.5165	0.4596	0.2243	0.2323	0.1643	0.1584	0.2116	0.1706	0.1897	0.1772	0.1317	0.0931	0.3452	0.2594	0.1689	0.1411	0.1240	0.1176	0.0661	0.0643	0.0646	0.0645	0.0644	0.0641	0.0642	0.0636	0.0633	0.0641	0.0635	0.0636	0.0668	0.0648	0.0657	0.0648	0.0642	0.0676	0.0640	0.0640	0.0658	0.0658	0.0637	0.0646
51=02:41:54	45026	298	0.8369	0.8528	0.8495	0.8381	0.8465	0.3051	0.8389	0.7963	0.4375	0.2525	0.2048	0.1964	0.8044	0.8476	0.8202	0.8215	0.7825	0.3120	0.8435	0.8019	0.4711	0.3445	0.2531	0.1754	0.6024	0.5470	0.5459	0.5390	0.4761	0.1121	0.8445	0.7334	0.4820	0.3017	0.2277	0.1777	0.3302	0.3037	0.3247	0.2948	0.2417	0.0957	0.7577	0.6886	0.3841	0.2551	0.1881	0.1894	0.3137	0.2633	0.2067	0.2160	0.2003	0.0956	0.5625	0.4853	0.2324	0.2426	0.1653	0.1631	0.2289	0.1810	0.1998	0.1864	0.1375	0.0933	0.3794	0.2785	0.1739	0.1469	0.1251	0.1170	0.0660	0.0646	0.0655	0.0645	0.0641	0.0629	0.0644	0.0637	0.0635	0.0640	0.0646	0.0634	0.0669	0.0652	0.0656	0.0644	0.0640	0.0678	0.0639	0.0639	0.0664	0.0665	0.0643	0.0644
52=02:56:35	45907	301	0.8601	0.8604	0.8235	0.7997	0.8313	0.2982	0.8065	0.7337	0.4484	0.2632	0.2061	0.2002	0.7878	0.8148	0.7670	0.8129	0.7465	0.3142	0.7891	0.8133	0.4768	0.3434	0.2544	0.1785	0.6232	0.5827	0.5769	0.5622	0.4741	0.1090	0.8288	0.7381	0.4921	0.2916	0.2369	0.1795	0.3606	0.3246	0.3520	0.3001	0.2446	0.0919	0.7440	0.6812	0.3739	0.2542	0.1911	0.2000	0.3434	0.2763	0.2093	0.2204	0.2029	0.0933	0.5532	0.4846	0.2404	0.2419	0.1690	0.1654	0.2445	0.1895	0.2033	0.1868	0.1397	0.0924	0.3773	0.2794	0.1809	0.1438	0.1250	0.1193	0.0664	0.0645	0.0647	0.0645	0.0644	0.0639	0.0641	0.0639	0.0634	0.0639	0.0634	0.0635	0.0668	0.0652	0.0655	0.0647	0.0644	0.0678	0.0642	0.0637	0.0663	0.0653	0.0640	0.0645
53=03:11:15	46788	301	0.8299	0.8128	0.8320	0.8212	0.7968	0.2971	0.7729	0.7903	0.4768	0.2742	0.2230	0.2160	0.7883	0.8128	0.7909	0.7690	0.7635	0.3066	0.8064	0.7584	0.5157	0.3741	0.2753	0.1890	0.6871	0.6166	0.5926	0.5635	0.5149	0.1092	0.7954	0.7657	0.5257	0.3285	0.2499	0.1898	0.3752	0.3396	0.3633	0.3236	0.2642	0.0940	0.7737	0.7338	0.4173	0.2736	0.1999	0.2118	0.3466	0.2944	0.2275	0.2302	0.2125	0.0941	0.6202	0.5169	0.2469	0.2533	0.1701	0.1718	0.2596	0.1955	0.2157	0.2008	0.1391	0.0912	0.3995	0.3007	0.1766	0.1506	0.1230	0.1169	0.0662	0.0647	0.0658	0.0646	0.0632	0.0639	0.0644	0.0637	0.0635	0.0643	0.0646	0.0634	0.0672	0.0652	0.0656	0.0648	0.0642	0.0678	0.0644	0.0629	0.0663	0.0665	0.0641	0.0646
54=03:25:56	47669	301	0.8422	0.8716	0.8663	0.8478	0.8145	0.3318	0.8088	0.8077	0.5032	0.2985	0.2340	0.2162	0.8062	0.8108	0.8285	0.7933	0.7942	0.3143	0.8384	0.7596	0.5642	0.3909	0.2883	0.1986	0.7214	0.6461	0.6454	0.6270	0.5553	0.1111	0.7884	0.7823	0.5352	0.3673	0.2632	0.1951	0.3999	0.3599	0.3859	0.3392	0.2843	0.0935	0.8159	0.7503	0.4507	0.2894	0.2086	0.2164	0.3791	0.3113	0.2358	0.2470	0.2211	0.0948	0.6786	0.5548	0.2637	0.2775	0.1712	0.1751	0.2728	0.2083	0.2226	0.2149	0.1431	0.0910	0.4282	0.3240	0.1835	0.1533	0.1274	0.1196	0.0658	0.0640	0.0652	0.0642	0.0634	0.0637	0.0641	0.0633	0.0632	0.0636	0.0642	0.0630	0.0669	0.0649	0.0652	0.0640	0.0638	0.0675	0.0629	0.0632	0.0660	0.0662	0.0640	0.0641
55=03:40:37	48550	298	0.8253	0.8445	0.8805	0.8469	0.8302	0.3201	0.8199	0.7928	0.5387	0.3272	0.2390	0.2368	0.8210	0.8345	0.8161	0.8025	0.7646	0.3324	0.8247	0.7824	0.5877	0.4306	0.3137	0.2035	0.7595	0.6903	0.6717	0.6589	0.6091	0.1113	0.8211	0.7552	0.6055	0.3709	0.2702	0.2043	0.4387	0.4053	0.4130	0.3806	0.3048	0.0936	0.7831	0.8049	0.4794	0.3123	0.2138	0.2280	0.3913	0.3493	0.2581	0.2597	0.2339	0.0939	0.7060	0.5834	0.2892	0.2828	0.1807	0.1828	0.2965	0.2168	0.2383	0.2256	0.1466	0.0920	0.4558	0.3487	0.1971	0.1583	0.1293	0.1214	0.0660	0.0640	0.0651	0.0641	0.0638	0.0635	0.0637	0.0622	0.0628	0.0638	0.0641	0.0631	0.0669	0.0648	0.0655	0.0641	0.0636	0.0672	0.0638	0.0634	0.0660	0.0658	0.0637	0.0643
56=03:55:18	49430	298	0.8446	0.8851	0.8634	0.8520	0.8367	0.3396	0.8350	0.7813	0.6017	0.3378	0.2722	0.2472	0.8186	0.8336	0.8339	0.8269	0.7946	0.3502	0.8614	0.8390	0.6489	0.4691	0.3293	0.2166	0.7956	0.7287	0.7381	0.7449	0.6395	0.1130	0.8403	0.8136	0.6350	0.3976	0.3019	0.2126	0.4854	0.4328	0.4787	0.4092	0.3420	0.0949	0.8404	0.7905	0.5274	0.3375	0.2355	0.2420	0.4369	0.3723	0.2768	0.2785	0.2543	0.0944	0.7485	0.6633	0.3127	0.3288	0.1910	0.1947	0.3135	0.2306	0.2555	0.2438	0.1527	0.0942	0.5229	0.3858	0.2171	0.1623	0.1346	0.1264	0.0661	0.0642	0.0653	0.0643	0.0641	0.0637	0.0639	0.0633	0.0634	0.0632	0.0645	0.0635	0.0667	0.0653	0.0650	0.0644	0.0640	0.0679	0.0640	0.0635	0.0663	0.0660	0.0638	0.0644
57=04:09:59	50311	301	0.8586	0.8659	0.8702	0.8568	0.8572	0.3489	0.8410	0.8198	0.6273	0.3717	0.2741	0.2637	0.8272	0.8584	0.8377	0.8369	0.8171	0.3621	0.8576	0.8165	0.6778	0.4994	0.3539	0.2176	0.7959	0.7731	0.7760	0.7523	0.6845	0.1131	0.8561	0.7933	0.6884	0.4358	0.3188	0.2268	0.5232	0.4728	0.5074	0.4543	0.3552	0.0953	0.8263	0.8261	0.5653	0.3720	0.2470	0.2517	0.4577	0.4083	0.2976	0.3059	0.2720	0.0947	0.8169	0.7041	0.3380	0.3314	0.2025	0.1999	0.3472	0.2586	0.2734	0.2643	0.1591	0.0944	0.5767	0.4175	0.2245	0.1705	0.1369	0.1264	0.0661	0.0640	0.0653	0.0633	0.0638	0.0637	0.0638	0.0634	0.0632	0.0638	0.0642	0.0630	0.0666	0.0639	0.0653	0.0643	0.0641	0.0676	0.0637	0.0635	0.0658	0.0662	0.0637	0.0641
58=04:24:39	51192	301	0.8401	0.8846	0.8825	0.8429	0.8326	0.3410	0.8289	0.7860	0.6499	0.3973	0.2969	0.2736	0.8196	0.8316	0.8269	0.8300	0.7767	0.3515	0.8470	0.8144	0.6953	0.5288	0.3816	0.2296	0.8072	0.7604	0.7851	0.7889	0.7077	0.1131	0.8328	0.7848	0.7025	0.4503	0.3194	0.2355	0.5600	0.5097	0.5349	0.4686	0.3791	0.0942	0.8337	0.7911	0.5865	0.3766	0.2552	0.2653	0.4983	0.4390	0.3153	0.3160	0.2878	0.0944	0.8126	0.7121	0.3557	0.3521	0.2035	0.2094	0.3685	0.2615	0.2887	0.2778	0.1651	0.0941	0.5653	0.4362	0.2355	0.1691	0.1376	0.1252	0.0660	0.0645	0.0651	0.0641	0.0638	0.0639	0.0640	0.0637	0.0636	0.0640	0.0645	0.0636	0.0670	0.0649	0.0654	0.0646	0.0643	0.0677	0.0640	0.0630	0.0662	0.0662	0.0639	0.0644
59=04:39:23	52075	301	0.8477	0.8758	0.8925	0.8720	0.8671	0.3630	0.8721	0.8298	0.7012	0.4190	0.3159	0.3008	0.8316	0.8611	0.8496	0.8457	0.8179	0.3776	0.8749	0.8324	0.7321	0.5830	0.4133	0.2429	0.8127	0.7973	0.8059	0.7923	0.7459	0.1156	0.8655	0.8226	0.7691	0.5041	0.3576	0.2487	0.5961	0.5463	0.5781	0.5130	0.4132	0.0951	0.8281	0.8294	0.6537	0.4210	0.2755	0.2824	0.5059	0.4694	0.3400	0.3495	0.3129	0.0956	0.8652	0.7864	0.3777	0.3950	0.2202	0.2201	0.3951	0.2823	0.3140	0.3004	0.1727	0.0940	0.6501	0.4854	0.2505	0.1750	0.1411	0.1282	0.0659	0.0641	0.0655	0.0642	0.0638	0.0635	0.0630	0.0633	0.0630	0.0639	0.0642	0.0631	0.0666	0.0648	0.0654	0.0643	0.0639	0.0662	0.0637	0.0636	0.0660	0.0658	0.0638	0.0640
60=04:54:03	52956	301	0.8289	0.8882	0.9012	0.8742	0.8561	0.3691	0.8658	0.7781	0.7106	0.4088	0.3325	0.3010	0.8377	0.8416	0.8385	0.8363	0.7887	0.3708	0.8469	0.8129	0.7047	0.5893	0.4179	0.2516	0.8017	0.7792	0.7780	0.7853	0.7266	0.1150	0.8209	0.8065	0.7345	0.4989	0.3737	0.2519	0.6388	0.5785	0.6116	0.5233	0.4344	0.0947	0.8177	0.7676	0.6705	0.4248	0.2865	0.2963	0.5429	0.4951	0.3575	0.3567	0.3216	0.0932	0.8100	0.7907	0.3833	0.4152	0.2191	0.2235	0.4199	0.3004	0.3323	0.3094	0.1738	0.0942	0.6674	0.4950	0.2637	0.1784	0.1444	0.1313	0.0662	0.0647	0.0653	0.0638	0.0644	0.0640	0.0646	0.0633	0.0635	0.0641	0.0644	0.0635	0.0670	0.0651	0.0654	0.0649	0.0640	0.0677	0.0643	0.0634	0.0662	0.0664	0.0644	0.0647
61=05:08:44	53837	301	0.8268	0.8691	0.8895	0.8612	0.8170	0.3541	0.8292	0.7937	0.7048	0.4254	0.3581	0.3118	0.8272	0.8180	0.8406	0.8180	0.7895	0.3644	0.8435	0.7891	0.7082	0.6187	0.4613	0.2687	0.8121	0.7444	0.7408	0.7690	0.7400	0.1119	0.7874	0.8158	0.7119	0.5454	0.3883	0.2662	0.6469	0.6047	0.6356	0.5332	0.4506	0.0938	0.8136	0.7668	0.7181	0.4541	0.3030	0.3174	0.5735	0.5225	0.3722	0.3677	0.3408	0.0940	0.8154	0.7960	0.3979	0.4399	0.2291	0.2346	0.4468	0.3178	0.3529	0.3360	0.1833	0.0943	0.7008	0.5266	0.2756	0.1857	0.1454	0.1343	0.0662	0.0646	0.0654	0.0645	0.0638	0.0637	0.0644	0.0632	0.0636	0.0644	0.0646	0.0637	0.0670	0.0651	0.0656	0.0649	0.0643	0.0677	0.0633	0.0637	0.0664	0.0662	0.0642	0.0645
62=05:23:25	54718	301	0.8379	0.8850	0.9136	0.8559	0.8357	0.3589	0.8462	0.8039	0.6856	0.4871	0.3663	0.3517	0.8314	0.8449	0.8498	0.8424	0.8020	0.3714	0.8454	0.7978	0.7106	0.6526	0.4896	0.2781	0.8160	0.7659	0.7870	0.7884	0.7796	0.1125	0.8376	0.8041	0.7257	0.5780	0.4037	0.2767	0.7056	0.6756	0.6829	0.6087	0.4846	0.0934	0.8074	0.8105	0.7307	0.4917	0.3173	0.3327	0.6140	0.5837	0.4070	0.4083	0.3746	0.0941	0.8354	0.7762	0.4491	0.4535	0.2435	0.2454	0.4942	0.3510	0.3861	0.3741	0.1914	0.0931	0.7286	0.5770	0.2911	0.1933	0.1490	0.1354	0.0658	0.0643	0.0648	0.0642	0.0640	0.0639	0.0640	0.0630	0.0630	0.0636	0.0637	0.0632	0.0665	0.0638	0.0651	0.0645	0.0639	0.0672	0.0635	0.0635	0.0652	0.0659	0.0637	0.0641
63=05:38:06	55598	298	0.8748	0.9077	0.9059	0.8634	0.8663	0.3872	0.8685	0.8111	0.7362	0.5268	0.3946	0.3870	0.8214	0.8636	0.8504	0.8670	0.8353	0.3903	0.8659	0.8385	0.7504	0.7091	0.5328	0.2967	0.8075	0.7987	0.8313	0.8160	0.7849	0.1165	0.8618	0.8535	0.7425	0.6317	0.4619	0.3039	0.7447	0.7012	0.7342	0.6584	0.5260	0.0950	0.8653	0.8394	0.7681	0.5372	0.3543	0.3618	0.6637	0.6148	0.4325	0.4581	0.4150	0.0961	0.8595	0.8414	0.4945	0.5108	0.2681	0.2714	0.5297	0.3853	0.4089	0.3964	0.2071	0.0946	0.7856	0.6245	0.3259	0.2077	0.1545	0.1390	0.0657	0.0642	0.0651	0.0641	0.0638	0.0638	0.0639	0.0628	0.0631	0.0638	0.0641	0.0632	0.0667	0.0648	0.0653	0.0635	0.0638	0.0675	0.0634	0.0632	0.0658	0.0661	0.0639	0.0641
64=05:52:47	56479	301	0.8717	0.8877	0.9057	0.8709	0.8784	0.3803	0.8486	0.8250	0.7128	0.5833	0.4060	0.3997	0.8223	0.8645	0.8453	0.8592	0.8283	0.3899	0.8358	0.8239	0.7532	0.7055	0.5446	0.3108	0.8045	0.7923	0.8213	0.7934	0.7853	0.1150	0.8569	0.8140	0.7225	0.6518	0.4695	0.3070	0.7503	0.7214	0.7486	0.7024	0.5279	0.0943	0.8334	0.8302	0.7290	0.5526	0.3554	0.3744	0.6971	0.6451	0.4573	0.4876	0.4253	0.0934	0.8488	0.8068	0.5344	0.5060	0.2646	0.2718	0.5697	0.4122	0.4364	0.4173	0.2077	0.0933	0.7726	0.6409	0.3294	0.2096	0.1544	0.1388	0.0661	0.0643	0.0652	0.0643	0.0642	0.0638	0.0641	0.0634	0.0632	0.0637	0.0639	0.0637	0.0668	0.0649	0.0652	0.0644	0.0643	0.0677	0.0640	0.0637	0.0663	0.0652	0.0640	0.0644
65=06:07:27	57360	301	0.8457	0.9065	0.9330	0.8932	0.8667	0.3827	0.8755	0.8125	0.7363	0.5917	0.4573	0.4305	0.8334	0.8593	0.8598	0.8675	0.8215	0.4029	0.8719	0.8629	0.7692	0.7155	0.5860	0.3310	0.8363	0.7879	0.8149	0.8296	0.7953	0.1183	0.8737	0.8477	0.7357	0.6871	0.5246	0.3313	0.7551	0.7566	0.7886	0.7257	0.5844	0.0954	0.8723	0.8305	0.7741	0.6053	0.3950	0.3975	0.7416	0.7056	0.5090	0.5172	0.4580	0.0944	0.8638	0.8379	0.5873	0.5818	0.2902	0.2937	0.6020	0.4393	0.4728	0.4558	0.2188	0.0955	0.8163	0.7005	0.3708	0.2220	0.1658	0.1435	0.0664	0.0646	0.0650	0.0644	0.0643	0.0640	0.0642	0.0636	0.0635	0.0638	0.0643	0.0636	0.0670	0.0654	0.0653	0.0648	0.0644	0.0676	0.0640	0.0636	0.0664	0.0654	0.0642	0.0646
66=06:22:08	58241	300	0.8800	0.8762	0.8947	0.8718	0.8673	0.3757	0.8383	0.7939	0.7194	0.6410	0.4568	0.4587	0.8015	0.8587	0.8240	0.8550	0.8159	0.3906	0.8380	0.8228	0.7556	0.7061	0.5982	0.3471	0.7990	0.8081	0.8308	0.7880	0.7657	0.1133	0.8669	0.8143	0.7362	0.7086	0.5328	0.3375	0.7548	0.7475	0.7844	0.7494	0.5724	0.0942	0.8291	0.8342	0.7257	0.6189	0.4088	0.4201	0.7632	0.7126	0.5299	0.5585	0.4885	0.0958	0.8347	0.8123	0.6168	0.5755	0.2937	0.2965	0.6453	0.4801	0.5028	0.4665	0.2252	0.0943	0.7804	0.7076	0.3862	0.2292	0.1633	0.1466	0.0664	0.0645	0.0657	0.0647	0.0645	0.0640	0.0640	0.0628	0.0634	0.0642	0.0644	0.0637	0.0669	0.0652	0.0654	0.0644	0.0640	0.0681	0.0641	0.0636	0.0662	0.0665	0.0644	0.0646
67=06:36:49	59122	300	0.8647	0.8938	0.9260	0.9017	0.8797	0.4055	0.8770	0.8483	0.7174	0.6587	0.5000	0.4762	0.8310	0.8646	0.8601	0.8572	0.8404	0.4051	0.8919	0.8360	0.7881	0.7138	0.6490	0.3772	0.8231	0.8078	0.8342	0.8054	0.7876	0.1178	0.8870	0.8531	0.7407	0.7469	0.5672	0.3641	0.7532	0.7615	0.7810	0.7657	0.6132	0.0958	0.8608	0.8414	0.7661	0.6679	0.4467	0.4395	0.7781	0.7459	0.5829	0.6021	0.5263	0.0958	0.8633	0.8151	0.6641	0.6460	0.3225	0.3184	0.6820	0.5058	0.5388	0.5191	0.2368	0.0946	0.8149	0.7954	0.4118	0.2441	0.1668	0.1478	0.0659	0.0643	0.0650	0.0640	0.0638	0.0627	0.0639	0.0632	0.0631	0.0637	0.0640	0.0632	0.0666	0.0648	0.0649	0.0643	0.0637	0.0666	0.0633	0.0632	0.0660	0.0663	0.0636	0.0642
68=06:51:30	60002	301	0.8775	0.8871	0.9069	0.8904	0.8753	0.3873	0.8574	0.8083	0.7307	0.6555	0.5264	0.5147	0.8106	0.8642	0.8440	0.8609	0.8327	0.4083	0.8524	0.8236	0.7691	0.7012	0.6633	0.4024	0.8168	0.8144	0.8380	0.8053	0.7699	0.1164	0.8719	0.8437	0.7396	0.7206	0.6063	0.3797	0.7594	0.7547	0.7960	0.7616	0.6187	0.0955	0.8609	0.8371	0.7497	0.6847	0.4685	0.4800	0.7854	0.7466	0.6013	0.6428	0.5497	0.0964	0.8544	0.8218	0.6770	0.6660	0.3234	0.3329	0.7003	0.5468	0.5807	0.5486	0.2494	0.0949	0.8054	0.7923	0.4415	0.2563	0.1774	0.1510	0.0661	0.0643	0.0652	0.0645	0.0641	0.0637	0.0639	0.0624	0.0633	0.0638	0.0641	0.0632	0.0666	0.0652	0.0651	0.0645	0.0638	0.0674	0.0636	0.0637	0.0661	0.0664	0.0641	0.0643
69=07:06:11	60883	301	0.8481	0.8970	0.9679	0.9203	0.8550	0.3940	0.8858	0.8178	0.7259	0.6483	0.5595	0.5227	0.8386	0.8580	0.8798	0.8761	0.8295	0.4097	0.8864	0.8216	0.7549	0.7144	0.6938	0.4040	0.8517	0.7949	0.8184	0.8193	0.8065	0.1180	0.8419	0.8521	0.7489	0.7186	0.6294	0.4045	0.7406	0.7670	0.7718	0.7370	0.6489	0.0939	0.8577	0.8413	0.7718	0.7016	0.4887	0.5026	0.7778	0.7849	0.6525	0.6399	0.5712	0.0955	0.8661	0.8134	0.7031	0.7060	0.3530	0.3534	0.7140	0.5711	0.6097	0.6081	0.2597	0.0947	0.8009	0.8100	0.4636	0.2541	0.1797	0.1548	0.0656	0.0641	0.0651	0.0638	0.0640	0.0638	0.0636	0.0628	0.0631	0.0628	0.0642	0.0630	0.0664	0.0649	0.0640	0.0639	0.0637	0.0672	0.0635	0.0634	0.0660	0.0659	0.0636	0.0640
70=07:20:51	61764	301	0.8620	0.8852	0.9385	0.9145	0.8927	0.4052	0.9229	0.8285	0.7435	0.6625	0.5738	0.5643	0.8279	0.8826	0.8653	0.8890	0.8344	0.4261	0.8792	0.8455	0.7672	0.7428	0.6871	0.4381	0.8276	0.8252	0.8406	0.8178	0.7915	0.1184	0.8813	0.8617	0.7915	0.7360	0.6738	0.4265	0.7631	0.7598	0.7804	0.7647	0.6543	0.0951	0.8637	0.8719	0.7734	0.7222	0.5356	0.5328	0.7827	0.7608	0.6857	0.7078	0.6068	0.0959	0.8681	0.8424	0.7555	0.7089	0.3895	0.3829	0.7266	0.6183	0.6603	0.6219	0.2813	0.0942	0.8391	0.8207	0.5058	0.2722	0.1860	0.1589	0.0661	0.0642	0.0654	0.0642	0.0642	0.0634	0.0641	0.0636	0.0635	0.0641	0.0644	0.0635	0.0670	0.0654	0.0655	0.0647	0.0640	0.0679	0.0634	0.0632	0.0665	0.0666	0.0641	0.0643
71=07:35:32	62645	300	0.8769	0.8906	0.9640	0.9226	0.9079	0.4161	0.9122	0.8608	0.7383	0.6911	0.6137	0.6064	0.8327	0.8815	0.8704	0.8906	0.8536	0.4265	0.8930	0.8387	0.8012	0.7336	0.7026	0.4608	0.8412	0.8215	0.8409	0.8091	0.8086	0.1196	0.9010	0.8824	0.7716	0.7524	0.6847	0.4560	0.7656	0.7808	0.7889	0.7798	0.6626	0.0957	0.8426	0.8721	0.7702	0.7174	0.5603	0.5716	0.7848	0.7703	0.7191	0.7290	0.6287	0.0958	0.8883	0.8209	0.7754	0.7134	0.4047	0.3897	0.7221	0.6545	0.6829	0.6557	0.2892	0.0936	0.8041	0.8194	0.5249	0.2902	0.1856	0.1656	0.0661	0.0644	0.0655	0.0646	0.0642	0.0638	0.0639	0.0636	0.0625	0.0642	0.0646	0.0636	0.0670	0.0652	0.0655	0.0635	0.0641	0.0676	0.0641	0.0637	0.0663	0.0664	0.0641	0.0644
72=07:50:13	63526	301	0.8321	0.8867	0.9907	0.9412	0.8870	0.3911	0.9081	0.8354	0.7365	0.6571	0.6202	0.6151	0.8404	0.8733	0.8800	0.8899	0.8176	0.4265	0.8664	0.8303	0.7786	0.7438	0.6961	0.4841	0.8662	0.8006	0.7983	0.8073	0.8098	0.1170	0.8448	0.8586	0.7686	0.7284	0.6861	0.4748	0.7489	0.7760	0.7731	0.7493	0.6868	0.0946	0.8430	0.8614	0.7847	0.7078	0.5834	0.6057	0.7742	0.7900	0.7340	0.6964	0.6068	0.0942	0.8698	0.8228	0.7389	0.7099	0.4209	0.4125	0.7196	0.6646	0.7152	0.6956	0.3012	0.0944	0.8195	0.7947	0.5520	0.2984	0.1954	0.1698	0.0658	0.0642	0.0652	0.0640	0.0638	0.0634	0.0633	0.0631	0.0629	0.0638	0.0641	0.0630	0.0668	0.0651	0.0652	0.0642	0.0639	0.0663	0.0639	0.0634	0.0660	0.0662	0.0638	0.0643
73=08:04:54	64406	300	0.8562	0.9080	0.9750	0.9050	0.8614	0.3987	0.8915	0.8152	0.7270	0.6864	0.6326	0.6520	0.8212	0.8463	0.8615	0.8972	0.8252	0.4125	0.8846	0.8310	0.7875	0.7309	0.7047	0.5155	0.8367	0.7801	0.8222	0.8236	0.7934	0.1178	0.8631	0.8873	0.7653	0.7235	0.6700	0.5063	0.7701	0.7801	0.7837	0.7462	0.6766	0.0933	0.8525	0.8513	0.7656	0.7092	0.6202	0.6257	0.8185	0.7748	0.6993	0.6879	0.6544	0.0935	0.8502	0.8029	0.7581	0.7228	0.4312	0.4488	0.7048	0.7078	0.6975	0.7073	0.3201	0.0937	0.7876	0.8136	0.6037	0.3106	0.1994	0.1659	0.0659	0.0643	0.0650	0.0640	0.0640	0.0640	0.0641	0.0635	0.0632	0.0641	0.0640	0.0634	0.0666	0.0648	0.0655	0.0644	0.0639	0.0674	0.0638	0.0627	0.0660	0.0660	0.0641	0.0643
74=08:19:35	65287	300	0.8746	0.8837	0.9767	0.9475	0.9003	0.4050	0.9125	0.8274	0.7563	0.6502	0.6277	0.6525	0.8369	0.8882	0.8762	0.9014	0.8478	0.4356	0.8751	0.8411	0.7873	0.7468	0.7007	0.5439	0.8674	0.8384	0.8322	0.8173	0.8062	0.1190	0.8557	0.8850	0.7802	0.7398	0.6953	0.5389	0.7714	0.7758	0.8018	0.7725	0.7140	0.0950	0.8624	0.8863	0.7931	0.7080	0.6591	0.6660	0.7840	0.7789	0.7596	0.7330	0.6735	0.0943	0.8655	0.8430	0.7438	0.7352	0.4824	0.4724	0.7438	0.7176	0.7384	0.7072	0.3451	0.0944	0.8438	0.8077	0.6396	0.3325	0.2176	0.1751	0.0656	0.0638	0.0647	0.0630	0.0635	0.0634	0.0638	0.0628	0.0626	0.0637	0.0638	0.0631	0.0665	0.0640	0.0653	0.0642	0.0635	0.0673	0.0637	0.0632	0.0648	0.0661	0.0636	0.0638
75=08:34:15	66168	301	0.8798	0.9221	0.9950	0.9297	0.8885	0.4114	0.9138	0.8184	0.7434	0.6848	0.6298	0.6577	0.8181	0.8637	0.8755	0.9094	0.8408	0.4282	0.8716	0.8566	0.8032	0.7406	0.6983	0.5797	0.8546	0.8059	0.8517	0.8474	0.8131	0.1196	0.8740	0.8993	0.7609	0.7352	0.6897	0.5646	0.7763	0.7813	0.8043	0.7645	0.7079	0.0940	0.8727	0.8664	0.7878	0.7147	0.6729	0.6843	0.8223	0.7925	0.7266	0.7164	0.6935	0.0949	0.8662	0.8309	0.7753	0.7424	0.4919	0.5095	0.7166	0.7274	0.7037	0.7152	0.3586	0.0952	0.8143	0.8113	0.6745	0.3547	0.2154	0.1790	0.0662	0.0645	0.0653	0.0642	0.0641	0.0641	0.0641	0.0626	0.0633	0.0640	0.0647	0.0635	0.0667	0.0652	0.0655	0.0645	0.0632	0.0677	0.0639	0.0637	0.0662	0.0664	0.0641	0.0646
76=08:48:56	67049	301	0.8845	0.9057	1.0046	0.9385	0.9171	0.4239	0.9645	0.8507	0.7741	0.7061	0.6238	0.6615	0.8279	0.8916	0.8795	0.9401	0.8560	0.4396	0.8779	0.8565	0.8160	0.7715	0.7124	0.6178	0.8460	0.8332	0.8617	0.8471	0.8223	0.1214	0.9025	0.9034	0.7924	0.7571	0.7126	0.6059	0.7805	0.7803	0.8008	0.7800	0.7047	0.0935	0.8896	0.9237	0.8078	0.7397	0.6927	0.6941	0.8140	0.7915	0.7407	0.7433	0.7129	0.0959	0.8924	0.8513	0.7940	0.7308	0.5517	0.5308	0.7445	0.7246	0.7322	0.7212	0.3906	0.0928	0.8414	0.8158	0.7205	0.3818	0.2283	0.1910	0.0656	0.0636	0.0651	0.0642	0.0639	0.0635	0.0638	0.0629	0.0628	0.0627	0.0639	0.0629	0.0666	0.0649	0.0640	0.0643	0.0637	0.0674	0.0637	0.0633	0.0656	0.0661	0.0638	0.0642
77=09:03:37	67930	301	0.8538	0.8862	1.0140	0.9685	0.9084	0.4022	0.9613	0.8007	0.7691	0.6355	0.6257	0.6223	0.8426	0.8967	0.8857	0.9411	0.8214	0.4562	0.8438	0.8409	0.7706	0.7716	0.6876	0.6099	0.8817	0.8427	0.8211	0.8389	0.8005	0.1196	0.8431	0.8783	0.7987	0.7112	0.7167	0.6035	0.7563	0.7622	0.7983	0.7572	0.7242	0.0937	0.8567	0.8972	0.8094	0.7111	0.6729	0.6798	0.7869	0.7952	0.7554	0.7275	0.6851	0.0942	0.8550	0.8480	0.7221	0.7404	0.5718	0.5598	0.7398	0.7066	0.7498	0.7026	0.4060	0.0949	0.8777	0.7718	0.7472	0.3827	0.2399	0.1877	0.0657	0.0640	0.0651	0.0639	0.0637	0.0634	0.0636	0.0626	0.0627	0.0637	0.0640	0.0630	0.0667	0.0649	0.0651	0.0636	0.0633	0.0674	0.0637	0.0634	0.0656	0.0663	0.0639	0.0639
78=09:18:18	68810	298	0.8383	0.9079	0.9857	0.9074	0.8667	0.4094	0.9415	0.8131	0.7467	0.6844	0.6441	0.6578	0.8088	0.8470	0.8709	0.9372	0.8307	0.4257	0.8735	0.8555	0.7986	0.7568	0.7130	0.6486	0.8486	0.7656	0.8285	0.8560	0.8014	0.1181	0.8468	0.9006	0.7531	0.7175	0.6936	0.6226	0.7720	0.7755	0.7983	0.7443	0.6994	0.0930	0.8562	0.8718	0.7797	0.7223	0.6703	0.6761	0.8219	0.7870	0.6870	0.6816	0.6989	0.0940	0.8461	0.8174	0.7708	0.7531	0.5818	0.5978	0.7028	0.7184	0.7097	0.7125	0.4271	0.0930	0.8248	0.8020	0.7532	0.4099	0.2420	0.1914	0.0654	0.0640	0.0644	0.0628	0.0639	0.0633	0.0636	0.0628	0.0626	0.0635	0.0636	0.0629	0.0661	0.0636	0.0648	0.0639	0.0636	0.0669	0.0633	0.0632	0.0646	0.0660	0.0634	0.0641
79=09:32:59	69691	301	0.8768	0.9105	1.0068	0.9294	0.9219	0.4065	0.9572	0.7995	0.7563	0.7130	0.6278	0.6732	0.8259	0.8830	0.8665	0.9690	0.8375	0.4497	0.8493	0.8547	0.8047	0.7823	0.7097	0.6706	0.8695	0.8201	0.8559	0.8639	0.8149	0.1208	0.8865	0.8949	0.8049	0.7215	0.7127	0.6405	0.7879	0.7743	0.8085	0.7766	0.6870	0.0931	0.8556	0.9130	0.7842	0.7402	0.6817	0.6932	0.8210	0.7998	0.7198	0.7316	0.7022	0.0952	0.8539	0.8300	0.7882	0.7269	0.6362	0.6309	0.7245	0.7308	0.7273	0.6993	0.4573	0.0947	0.8426	0.7942	0.7501	0.4348	0.2517	0.1969	0.0663	0.0644	0.0654	0.0644	0.0644	0.0642	0.0641	0.0632	0.0633	0.0643	0.0646	0.0634	0.0670	0.0656	0.0656	0.0637	0.0642	0.0677	0.0643	0.0638	0.0666	0.0666	0.0642	0.0649
80=09:47:40	70572	301	0.8633	0.9260	1.0504	0.9315	0.9144	0.4083	0.9799	0.8271	0.7319	0.7276	0.6168	0.6761	0.8337	0.8812	0.8900	0.9656	0.8427	0.4421	0.8630	0.8440	0.7994	0.7935	0.7276	0.6798	0.8965	0.8048	0.8532	0.8781	0.8475	0.1203	0.8873	0.8997	0.8078	0.7250	0.6902	0.6287	0.7738	0.7979	0.7872	0.7806	0.6837	0.0931	0.8342	0.9391	0.8000	0.7600	0.6663	0.6923	0.8261	0.8234	0.7242	0.7107	0.6969	0.0943	0.8811	0.8029	0.7937	0.7164	0.6635	0.6438	0.7280	0.7227	0.7262	0.7260	0.4674	0.0936	0.8451	0.8088	0.7289	0.4674	0.2602	0.1997	0.0660	0.0642	0.0649	0.0642	0.0636	0.0630	0.0639	0.0631	0.0630	0.0640	0.0640	0.0633	0.0670	0.0651	0.0654	0.0645	0.0639	0.0673	0.0634	0.0633	0.0662	0.0660	0.0639	0.0642
81=10:02:20	71453	301	0.8720	0.9120	1.0517	0.9601	0.9347	0.4281	1.0034	0.8635	0.7723	0.7192	0.6643	0.6994	0.8442	0.8991	0.8957	0.9652	0.8662	0.4558	0.8893	0.8671	0.8312	0.8075	0.7364	0.6681	0.8976	0.8279	0.8540	0.8708	0.8433	0.1283	0.9021	0.9387	0.8087	0.7612	0.7284	0.6629	0.7843	0.7978	0.8135	0.8021	0.7178	0.0950	0.8872	0.9535	0.8167	0.7603	0.6925	0.7150	0.8159	0.8261	0.7562	0.7517	0.7160	0.0956	0.9043	0.8484	0.8237	0.7635	0.7042	0.6938	0.7466	0.7451	0.7531	0.7416	0.4985	0.0946	0.8724	0.8231	0.7666	0.5137	0.2787	0.2095	0.0660	0.0637	0.0648	0.0639	0.0637	0.0636	0.0636	0.0624	0.0629	0.0633	0.0639	0.0631	0.0666	0.0650	0.0651	0.0640	0.0628	0.0673	0.0636	0.0633	0.0660	0.0660	0.0639	0.0642
82=10:17:01	72334	301	0.8756	0.8928	1.0508	0.9668	0.9408	0.4307	1.0251	0.8563	0.7693	0.7010	0.6592	0.6742	0.8444	0.9004	0.8993	0.9724	0.8804	0.4670	0.8989	0.8540	0.8127	0.8136	0.7167	0.6728	0.9194	0.8478	0.8642	0.8679	0.8434	0.1299	0.8956	0.9405	0.8254	0.7639	0.7338	0.6568	0.7850	0.7959	0.8239	0.8166	0.7269	0.0958	0.8854	0.9712	0.8190	0.7623	0.7141	0.7125	0.8072	0.8338	0.7789	0.7640	0.7244	0.0962	0.9034	0.8577	0.8110	0.7641	0.7343	0.7100	0.7630	0.7552	0.7580	0.7446	0.5201	0.0956	0.9140	0.8398	0.7740	0.5473	0.2959	0.2179	0.0660	0.0645	0.0654	0.0644	0.0641	0.0637	0.0631	0.0636	0.0632	0.0641	0.0643	0.0633	0.0669	0.0653	0.0654	0.0646	0.0637	0.0667	0.0640	0.0636	0.0662	0.0665	0.0642	0.0642
83=10:31:42	73214	298	0.8733	0.8593	1.0241	0.9627	0.9265	0.4057	0.9622	0.8419	0.7259	0.7056	0.6383	0.6691	0.8186	0.8937	0.8869	0.9486	0.8634	0.4536	0.8622	0.8095	0.8105	0.8194	0.7059	0.6688	0.9131	0.8441	0.8399	0.8266	0.8223	0.1262	0.8788	0.8965	0.7903	0.7613	0.6875	0.6506	0.7689	0.7786	0.7962	0.8156	0.6937	0.0940	0.8417	0.9660	0.7980	0.7514	0.6867	0.7194	0.7717	0.8082	0.7708	0.7558	0.7013	0.0944	0.8811	0.8050	0.7926	0.7205	0.7091	0.6752	0.7561	0.7497	0.7437	0.7298	0.4972	0.0939	0.8723	0.8068	0.7253	0.5629	0.2958	0.2207	0.0664	0.0643	0.0654	0.0646	0.0639	0.0632	0.0641	0.0636	0.0633	0.0638	0.0645	0.0633	0.0668	0.0651	0.0656	0.0643	0.0641	0.0678	0.0633	0.0636	0.0662	0.0667	0.0642	0.0644
84=10:46:23	74095	300	0.8676	0.9013	1.0558	0.9809	0.9128	0.4461	0.9998	0.8591	0.7656	0.6882	0.6966	0.6794	0.8358	0.8783	0.9166	0.9590	0.8993	0.4589	0.9010	0.8377	0.8315	0.8190	0.7309	0.6601	0.9305	0.8419	0.8727	0.8774	0.8348	0.1287	0.8641	0.9781	0.7853	0.7718	0.7328	0.6816	0.7710	0.7891	0.8262	0.7968	0.7416	0.0946	0.8820	0.9336	0.8332	0.7467	0.7224	0.7252	0.8020	0.8353	0.7717	0.7443	0.7323	0.0968	0.8953	0.8320	0.7839	0.8046	0.6985	0.7247	0.7468	0.7739	0.7428	0.7530	0.5219	0.0941	0.8902	0.8261	0.7573	0.5985	0.3075	0.2271	0.0659	0.0644	0.0655	0.0642	0.0640	0.0638	0.0633	0.0632	0.0633	0.0640	0.0643	0.0634	0.0668	0.0649	0.0653	0.0644	0.0640	0.0673	0.0637	0.0636	0.0662	0.0664	0.0640	0.0645
85=11:01:04	74976	301	0.8778	0.9093	1.0704	0.9668	0.9480	0.4387	1.0494	0.8353	0.7804	0.7130	0.6797	0.6813	0.8437	0.8998	0.9012	1.0037	0.8729	0.4814	0.8926	0.8671	0.8118	0.8431	0.7134	0.6821	0.9329	0.8459	0.8718	0.8980	0.8498	0.1316	0.8986	0.9685	0.8345	0.7518	0.7625	0.6697	0.7843	0.7939	0.8317	0.8166	0.7262	0.0938	0.8673	0.9693	0.8124	0.7838	0.7163	0.7198	0.8087	0.8397	0.7672	0.7622	0.7268	0.0960	0.8866	0.8588	0.8226	0.7899	0.7455	0.7276	0.7522	0.7734	0.7585	0.7387	0.5594	0.0952	0.9287	0.8244	0.7866	0.6233	0.3369	0.2348	0.0656	0.0638	0.0646	0.0639	0.0636	0.0631	0.0632	0.0628	0.0629	0.0636	0.0638	0.0628	0.0663	0.0647	0.0649	0.0640	0.0635	0.0663	0.0631	0.0635	0.0655	0.0660	0.0637	0.0640
86=11:15:45	75857	300	0.8711	0.9239	1.0869	0.9627	0.9349	0.4436	1.0237	0.8390	0.7452	0.6907	0.6917	0.6884	0.8490	0.8850	0.9222	0.9891	0.9000	0.4688	0.9107	0.8590	0.8167	0.8259	0.7381	0.6811	0.9550	0.8434	0.8764	0.9159	0.8659	0.1325	0.8922	1.0010	0.7954	0.7560	0.7515	0.6723	0.7866	0.8209	0.8489	0.8137	0.7448	0.0958	0.8884	0.9682	0.8343	0.7944	0.7258	0.7397	0.8215	0.8656	0.7679	0.7567	0.7459	0.0963	0.9104	0.8376	0.8306	0.8253	0.7266	0.7268	0.7575	0.7875	0.7590	0.7710	0.5696	0.0956	0.9289	0.8582	0.7983	0.6807	0.3611	0.2482	0.0657	0.0638	0.0648	0.0639	0.0637	0.0635	0.0634	0.0629	0.0629	0.0636	0.0640	0.0631	0.0666	0.0648	0.0649	0.0640	0.0627	0.0668	0.0633	0.0631	0.0658	0.0660	0.0636	0.0639
87=11:30:25	76738	303	0.8663	0.9314	1.0985	0.9810	0.9304	0.4473	1.0456	0.8446	0.7748	0.7110	0.7194	0.6895	0.8416	0.8756	0.9175	0.9920	0.8851	0.4648	0.9101	0.8647	0.8279	0.8452	0.7334	0.6706	0.9581	0.8303	0.8681	0.9251	0.8589	0.1322	0.8830	1.0045	0.7876	0.7477	0.7699	0.6714	0.7960	0.8083	0.8505	0.8180	0.7540	0.0952	0.9064	0.9595	0.8352	0.7906	0.7224	0.7409	0.8395	0.8637	0.7707	0.7523	0.7347	0.0960	0.8962	0.8534	0.8313	0.8332	0.7139	0.7427	0.7519	0.7960	0.7635	0.7633	0.5838	0.0958	0.9250	0.8414	0.7925	0.6900	0.3837	0.2558	0.0659	0.0643	0.0643	0.0645	0.0641	0.0641	0.0642	0.0633	0.0632	0.0637	0.0636	0.0635	0.0668	0.0653	0.0652	0.0646	0.0643	0.0676	0.0641	0.0638	0.0661	0.0656	0.0638	0.0647
88=11:45:06	77619	301	0.8647	0.8978	1.0944	0.9745	0.9337	0.4475	1.0463	0.8481	0.7404	0.7130	0.6878	0.6812	0.8545	0.8869	0.9293	0.9986	0.9054	0.4739	0.9002	0.8344	0.8158	0.8575	0.7341	0.6888	0.9600	0.8410	0.8766	0.8997	0.8607	0.1322	0.8753	0.9856	0.8060	0.7647	0.7530	0.6944	0.7832	0.8121	0.8280	0.8279	0.7325	0.0949	0.8668	0.9923	0.8235	0.8084	0.7233	0.7454	0.8062	0.8619	0.7866	0.7576	0.7368	0.0955	0.9004	0.8322	0.8342	0.7991	0.7366	0.7228	0.7613	0.7958	0.7545	0.7661	0.5809	0.0958	0.9238	0.8346	0.7718	0.6991	0.3945	0.2631	0.0662	0.0647	0.0656	0.0647	0.0634	0.0642	0.0642	0.0636	0.0632	0.0641	0.0643	0.0638	0.0670	0.0652	0.0659	0.0646	0.0642	0.0677	0.0635	0.0638	0.0661	0.0666	0.0643	0.0647
89=11:59:47	78499	301	0.8762	0.9033	1.0992	0.9730	0.9699	0.4388	1.0765	0.8287	0.7910	0.7138	0.6865	0.6872	0.8403	0.9157	0.9062	1.0134	0.8776	0.4836	0.8654	0.8563	0.8105	0.8864	0.7200	0.6842	0.9562	0.8554	0.8711	0.9103	0.8621	0.1329	0.8850	0.9594	0.8246	0.7385	0.7949	0.6853	0.7893	0.7931	0.8311	0.8413	0.7264	0.0938	0.8556	1.0058	0.8088	0.7917	0.7048	0.7376	0.8022	0.8547	0.7796	0.7867	0.7221	0.0957	0.8804	0.8579	0.8440	0.7939	0.7661	0.7262	0.7629	0.8004	0.7807	0.7417	0.6014	0.0947	0.9414	0.7968	0.7947	0.7000	0.4221	0.2684	0.0662	0.0642	0.0652	0.0644	0.0641	0.0639	0.0639	0.0634	0.0620	0.0637	0.0641	0.0633	0.0669	0.0652	0.0649	0.0639	0.0638	0.0676	0.0636	0.0636	0.0658	0.0665	0.0641	0.0645
