# Supplementary material for: Systematic Prediction of Antifungal Drug Synergy by Chemogenomic Screening in Saccharomyces cerevisiae
Source: Front Fungal Biol. 2021 Jul 2;2:683414. doi: 10.3389/ffunb.2021.683414 (PMC10512392; doi:10.3389/ffunb.2021.683414)
Supplement: Supplementary file 1 [file Data_Sheet_1.ZIP › Supplementary data/Sypplementary_data_1_(Drug_synergy_assays)/NaF_VS_LatA & Hyd_VS_LatA (lowerdosage)_ps1_A_96_T_9.txt]

[config file info]
last_write=07:06:05_15:06:00
last write=07:06:06_14:25:10
[Run_Parameters]
Instrument=Tecan_9
Ini_Names=Read_Reps,Delid,Save_Data_File,Start_Time_Now
barcode_drug_plate=201401
user=asmith
Plate_Size=96
Plate_Type=NUN96ft.pdf
Samples_to_Run=6
Overlay_Size=96
Drug_Plate=none
Plate_Quarter=none
run_ID=none
run_plate_repeat=1
Read_Reps=95
Read_Modes=Absorbance
Read_Flor_Every=2
Max_Delta_OD=0.500000
Well_By_Row_Col=none
Reorder_Map=Order_Strings_Not,0
Tip_Vol=200
OD_to_Innoc=0.760,0.760,0.760,0.760,0.760,0.760,0.760,0.760,0.760,0.760,0.760,0.760,0.760,0.760,0.760,0.760,0.760,0.760,0.760,0.760,0.760,0.760,0.760,0.760,0.760,0.760,0.760,0.760,0.760,0.760,0.760,0.760,0.760,0.760,0.760,0.760,0.760,0.760,0.760,0.760,0.760,0.760,0.760,0.760,0.760,0.760,0.760,0.760
Absorption_Max=.3
OD_to_Save=0.760,0.760,0.760,0.760,0.760,0.760,0.760,0.760,0.760,0.760,0.760,0.760,0.760,0.760,0.760,0.760,0.760,0.760,0.760,0.760,0.760,0.760,0.760,0.760,0.760,0.760,0.760,0.760,0.760,0.760,0.760,0.760,0.760,0.760,0.760,0.760,0.760,0.760,0.760,0.760,0.760,0.760,0.760,0.760,0.760,0.760,0.760,0.760
OD_to_Dilute=0.028,0.028,0.028,0.028,0.028,0.028,0.028,0.028,0.028,0.028,0.028,0.028,0.028,0.028,0.028,0.028,0.028,0.028,0.028,0.028,0.028,0.028,0.028,0.028,0.028,0.028,0.028,0.028,0.028,0.028,0.028,0.028,0.028,0.028,0.028,0.028,0.028,0.028,0.028,0.028,0.028,0.028,0.028,0.028,0.028,0.028,0.028,0.028,0.028,0.028,0.028,0.028,0.028,0.028,0.028,0.028,0.028,0.028,0.028,0.028,0.028,0.028,0.028,0.028,0.028,0.028,0.028,0.028,0.028,0.028,0.028,0.028,0.028,0.028,0.028,0.028,0.028,0.028,0.028,0.028,0.028,0.028,0.028,0.028,0.028,0.028,0.028,0.028,0.028,0.028,0.028,0.028,0.028,0.028,0.028,0.028
Save_Sample_Vol=180
Save_Sample_Reps=2
Innoc_Vol=23,23,23,23,23,23,23,23,23,23,23,23,23,23,23,23,23,23,23,23,23,23,23,23,23,23,23,23,23,23,23,23,23,23,23,23,23,23,23,23,23,23,23,23,23,23,23,23
Dilute_Vol=100,100,100,100,100,100,100,100,100,100,100,100,100,100,100,100,100,100,100,100,100,100,100,100,100,100,100,100,100,100,100,100,100,100,100,100,100,100,100,100,100,100,100,100,100,100,100,100,100,100,100,100,100,100,100,100,100,100,100,100,100,100,100,100,100,100,100,100,100,100,100,100,100,100,100,100,100,100,100,100,100,100,100,100,100,100,100,100,100,100,100,100,100,100,100,100
Save_Vol=600,600,600,600,600,600,600,600,600,600,600,600,600,600,600,600,600,600,600,600,600,600,600,600,600,600,600,600,600,600,600,600,600,600,600,600,600,600,600,600,600,600,600,600,600,600,600,600
Reference_Vol=100,100,100,100,100,100,100,100,100,100,100,100,100,100,100,100,100,100,100,100,100,100,100,100,100,100,100,100,100,100,100,100,100,100,100,100,100,100,100,100,100,100,100,100,100,100,100,100,100,100,100,100,100,100,100,100,100,100,100,100,100,100,100,100,100,100,100,100,100,100,100,100,100,100,100,100,100,100,100,100,100,100,100,100,100,100,100,100,100,100,100,100,100,100,100,100
Read_to_Innoc=20,20,20,20,20,20,20,20,20,20,20,20,20,20,20,20,20,20,20,20,20,20,20,20,20,20,20,20,20,20,20,20,20,20,20,20,20,20,20,20,20,20,20,20,20,20,20,20
Read_to_Dilute=28,28,28,28,28,28,28,28,28,28,28,28,28,28,28,28,28,28,28,28,28,28,28,28,28,28,28,28,28,28,28,28,28,28,28,28,28,28,28,28,28,28,28,28,28,28,28,28,28,28,28,28,28,28,28,28,28,28,28,28,28,28,28,28,28,28,28,28,28,28,28,28,28,28,28,28,28,28,28,28,28,28,28,28,28,28,28,28,28,28,28,28,28,28,28,28
Read_to_Save=20,20,20,20,20,20,20,20,20,20,20,20,20,20,20,20,20,20,20,20,20,20,20,20,20,20,20,20,20,20,20,20,20,20,20,20,20,20,20,20,20,20,20,20,20,20,20,20
Innoc_Target_Map=1,2,3,4,5,6,7,8,9,10,11,12,13,14,15,16,17,18,19,20,21,22,23,24,25,26,27,28,29,30,31,32,33,34,35,36,37,38,39,40,41,42,43,44,45,46,47,48
Pipet_Trigger=OD_Save_Innoc
Pipet_Volume_Adj=Con_OD_Save
Delid=no
Pre_Init=yes
Talk_To_ProMax=no
Time_Out_Time=1050
Wait_While_Busy=yes
Idle_Time=2
Screen_Run_Type=pre_screen_1
Spect_Protocol=15m
Spec_Run_File=GG_PB_Voyage.pda
Spec_Assay_File=Yeast_Growth_15m
Save_Data_File=05_06_07_NaFvsLatA_HydvsLatA_lowerdosage_ps1_A_96_T_9.txt
Working_Dir=C%3A\\Users\\Growth_Data
Run_Control_Dir=C%3A\\Users\\Yeast_Run_Files
Tracking_Dir=""
Track_File=201401_data_track.txt
Save_Run_Data_Flag=yes
Set_Incubator_Temp=30.0
Base_Line_Flag=atstart_minimum
Pipet_Cycles_Before_Save=20
Time_Point_Save=wellmap
Innoc_Direction=down
Wells_In_Use=111111111111111111111111111111111111111111111111
Save_Sample_Map=100110011001100110011001100110011001100110011001
Sections_to_Run=1
Rows_per_Section=4,4
Start_Sections_Row=1,5
MultiProbe_Run_File=MJP_Innoc_Save_Tecan_9_Falcon_AD.MPT
Multiprobe_Run_Dialogue=yes
Comments=no%20comment
Target_Temp=300
Temp_Control=On
Delta_Temp=10
ReadMode=Absorbance,Bottom
ExcitationFilter=485,
EmissionFilter=535,
MeasurementFilter=595
ReadsPerWellNumber=1,1
ShakeDuration=800,0
GainMode=Manual
PdfName=NUN96ft.pdf
Gain=50,50
Add_Drug_Map=1,1,1,1,1,1,1,1,1,1,1,1,1,1,1,1,1,1,1,1,1,1,1,1,1,1,1,1,1,1,1,1,1,1,1,1,1,1,1,1,1,1,1,1,1,1,1,1
Add_Drug_Vol=7,7,7,7,7,7,7,7,7,7,7,7,7,7,7,7,7,7,7,7,7,7,7,7,7,7,7,7,7,7,7,7,7,7,7,7,7,7,7,7,7,7,7,7,7,7,7,7
Innoc_Map=111011101110111011101110111011101110111011101110111011101110111011101110111011101110111011101110
Dilute_Map=111111111111111111111111111111111111111111111111111111111111111111111111111111111111111111111111
data_file_name=iS_1_48.txt
barcode=""
Hit_Call_Threshold=1.000000
Reference_Well=A01
WT_Ref_Well=0
Project_Name=test
Pipet_Gens_Point=5.00,10.0,15.0,20.0,5.00,10.0,15.0,20.0,5.00,10.0,15.0,20.0,5.00,10.0,15.0,20.0,5.00,10.0,15.0,20.0,5.00,10.0,15.0,20.0,5.00,10.0,15.0,20.0,5.00,10.0,15.0,20.0,5.00,10.0,15.0,20.0,5.00,10.0,15.0,20.0,5.00,10.0,15.0,20.0,5.00,10.0,15.0,20.0,,,
Shake_Divisor=1
data_handling=file_&_DB_&_auto_analysis
time_frm_freezer=-1.00
gens_frm_freezer=-1.00
Well_Vol=100
Parent_ID=""
Units=%
Quarter=A
media_name=ypd
Save_Mode=one_to_one
Consolidate_Save_Map=1,2,3,4,5,6,7,8,9,10,11,12,13,14,15,16,17,18,19,20,21,22,23,24,25,26,27,28,29,30,31,32,33,34,35,36,37,38,39,40,41,42,43,44,45,46,47,48
Add_Drug_at_Start_Map=000000000000000000000000000000000000000000000000000
Add_Drug_Labware=add_drug_48
Max_Dynam_OD_Change=0.05
Reads_After_Pipet=1
Ref_Type=single_ref
Read_to_Add_Drug_at_Start=0
Send_Email_at_Pipet=no_email
Strain_Name=""
Media=ypd
drug_vol=2.00
Drug_Name=""
Drug_Conc=2
Innoc_Conc=0.06250
Strain_Plate=none
ShakeIntensity=High
ShakeMode=Orbital
NumberOfFlashes=1
PartOfPlate=0
MovePlateOutAfterMeasurement=0
IntegrationLagTime=0
IntegrationTime=100
DelayMoveFlashFluorescence=0
run_platerepeat=1
[Drug_Data]
Drug_Plate=none
Strain_Plate=none
Media=ypd
Drug_Name=ud,ud,ud,ud,ud,ud,ud,ud,ud,ud,ud,ud,ud,ud,ud,ud,ud,ud,ud,ud,ud,ud,ud,ud,ud,ud,ud,ud,ud,ud,ud,ud,ud,ud,ud,ud,ud,ud,ud,ud,ud,ud,ud,ud,ud,ud,ud,ud,ud,ud,ud,ud,ud,ud,ud,ud,ud,ud,ud,ud,ud,ud,ud,ud,ud,ud,ud,ud,ud,ud,ud,ud,ud,ud,ud,ud,ud,ud,ud,ud,ud,ud,ud,ud,ud,ud,ud,ud,ud,ud,ud,ud,ud,ud,ud,ud
Strain_Name=ud
Drug_Conc=""
Innoc_Conc=0.06250,0.06250,0.06250,0.06250,0.06250,0.06250,0.06250,0.06250,0.06250,0.06250,0.06250,0.06250,0.06250,0.06250,0.06250,0.06250,0.06250,0.06250,0.06250,0.06250,0.06250,0.06250,0.06250,0.06250,0.06250,0.06250,0.06250,0.06250,0.06250,0.06250,0.06250,0.06250,0.06250,0.06250,0.06250,0.06250,0.06250,0.06250,0.06250,0.06250,0.06250,0.06250,0.06250,0.06250,0.06250,0.06250,0.06250,0.06250,0.06250,0.06250,0.06250,0.06250,0.06250,0.06250,0.06250,0.06250,0.06250,0.06250,0.06250,0.06250,0.06250,0.06250,0.06250,0.06250,0.06250,0.06250,0.06250,0.06250,0.06250,0.06250,0.06250,0.06250,0.06250,0.06250,0.06250,0.06250,0.06250,0.06250,0.06250,0.06250,0.06250,0.06250,0.06250,0.06250,0.06250,0.06250,0.06250,0.06250,0.06250,0.06250,0.06250,0.06250,0.06250,0.06250,0.06250,0.06250
Run_ID=none
Plate_Quarter=A
Units=%,%,%,%,%,%,%,%,%,%,%,%,%,%,%,%,%,%,%,%,%,%,%,%,%,%,%,%,%,%,%,%,%,%,%,%,%,%,%,%,%,%,%,%,%,%,%,%,%,%,%,%,%,%,%,%,%,%,%,%,%,%,%,%,%,%,%,%,%,%,%,%,%,%,%,%,%,%,%,%,%,%,%,%,%,%,%,%,%,%,%,%,%,%,%,%
Parent_ID=""
Project_Name=test
Strain_Backgrnd=0,0,0,0,0,0,0,0,0,0,0,0,0,0,0,0,0,0,0,0,0,0,0,0,0,0,0,0,0,0,0,0,0,0,0,0,0,0,0,0,0,0,0,0,0,0,0,0,0,0,0,0,0,0,0,0,0,0,0,0,0,0,0,0,0,0,0,0,0,0,0,0,0,0,0,0,0,0,0,0,0,0,0,0,0,0,0,0,0,0,0,0,0,0,0,0
Well_Vol=100,100,100,100,100,100,100,100,100,100,100,100,100,100,100,100,100,100,100,100,100,100,100,100,100,100,100,100,100,100,100,100,100,100,100,100,100,100,100,100,100,100,100,100,100,100,100,100,100,100,100,100,100,100,100,100,100,100,100,100,100,100,100,100,100,100,100,100,100,100,100,100,100,100,100,100,100,100,100,100,100,100,100,100,100,100,100,100,100,100,100,100,100,100,100,100
time_frm_freezer=-1.00
gens_frm_freezer=-1.00
user=asmith
Strain_Pool=ud,ud,ud,ud,ud,ud,ud,ud,ud,ud,ud,ud,ud,ud,ud,ud,ud,ud,ud,ud,ud,ud,ud,ud,ud,ud,ud,ud,ud,ud,ud,ud,ud,ud,ud,ud,ud,ud,ud,ud,ud,ud,ud,ud,ud,ud,ud,ud,ud,ud,ud,ud,ud,ud,ud,ud,ud,ud,ud,ud,ud,ud,ud,ud,ud,ud,ud,ud,ud,ud,ud,ud,ud,ud,ud,ud,ud,ud,ud,ud,ud,ud,ud,ud,ud,ud,ud,ud,ud,ud,ud,ud,ud,ud,ud,ud
Well_Alias=A01,A02,A03,A04,A05,A06,A07,A08,A09,A10,A11,A12,B01,B02,B03,B04,B05,B06,B07,B08,B09,B10,B11,B12,C01,C02,C03,C04,C05,C06,C07,C08,C09,C10,C11,C12,D01,D02,D03,D04,D05,D06,D07,D08,D09,D10,D11,D12,E01,E02,E03,E04,E05,E06,E07,E08,E09,E10,E11,E12,F01,F02,F03,F04,F05,F06,F07,F08,F09,F10,F11,F12,G01,G02,G03,G04,G05,G06,G07,G08,G09,G10,G11,G12,H01,H02,H03,H04,H05,H06,H07,H08,H09,H10,H11,H12
Well_Pos=1,2,3,4,5,6,7,8,9,10,11,12,13,14,15,16,17,18,19,20,21,22,23,24,25,26,27,28,29,30,31,32,33,34,35,36,37,38,39,40,41,42,43,44,45,46,47,48,49,50,51,52,53,54,55,56,57,58,59,60,61,62,63,64,65,66,67,68,69,70,71,72,73,74,75,76,77,78,79,80,81,82,83,84,85,86,87,88,89,90,91,92,93,94,95,96
position=A01,A02,A03,A04,A05,A06,A07,A08,A09,A10,A11,A12,B01,B02,B03,B04,B05,B06,B07,B08,B09,B10,B11,B12,C01,C02,C03,C04,C05,C06,C07,C08,C09,C10,C11,C12,D01,D02,D03,D04,D05,D06,D07,D08,D09,D10,D11,D12,E01,E02,E03,E04,E05,E06,E07,E08,E09,E10,E11,E12,F01,F02,F03,F04,F05,F06,F07,F08,F09,F10,F11,F12,G01,G02,G03,G04,G05,G06,G07,G08,G09,G10,G11,G12,H01,H02,H03,H04,H05,H06,H07,H08,H09,H10,H11,H12
[Runtime_State]
Instrument=Tecan_9
Start_Time_Now=3.2639151694E+9
Reads_Completed=95
Innoc_Direction=down
Wells_In_Use=111111111111111111111111111111111111111111111111111111111111111111111111111111111111111111111111
Innoc_Map=111111111111111111111111111111111111000000000000111111111111111111111111111111111111000000000000
Dilute_Map=111111111111111111111111111111111111111111111111111111111111111111111111111111111111111111111111
Save_Sample_Map=101000001010000010100000101000001010000010100000010100000101000001010000010100000101000001010000
Current_OD=0.907,0.931,0.957,1.041,0.990,0.726,0.928,0.899,0.896,0.867,0.833,0.761,0.860,0.910,0.975,1.005,0.978,0.743,0.885,0.893,0.877,0.866,0.819,0.758,0.918,0.941,0.978,1.015,0.972,0.728,0.895,0.895,0.872,0.858,0.814,0.764,0.887,0.925,0.990,1.015,0.960,0.713,0.887,0.900,0.857,0.849,0.807,0.755,0.853,0.847,0.933,0.932,0.840,0.588,0.819,0.810,0.775,0.757,0.691,0.636,0.883,0.905,0.994,0.966,0.919,0.648,0.872,0.887,0.863,0.820,0.810,0.721,0.071,0.067,0.066,0.066,0.065,0.066,0.065,0.065,0.065,0.067,0.068,0.067,0.066,0.066,0.067,0.066,0.066,0.069,0.067,0.065,0.067,0.067,0.067,0.066
Bckgrnd_OD=0.097,0.080,0.079,0.081,0.079,0.079,0.079,0.079,0.080,0.079,0.078,0.079,0.076,0.078,0.079,0.077,0.077,0.078,0.078,0.077,0.077,0.077,0.078,0.078,0.091,0.079,0.078,0.079,0.079,0.079,0.078,0.078,0.078,0.077,0.078,0.078,0.078,0.078,0.078,0.077,0.076,0.077,0.075,0.077,0.077,0.077,0.076,0.078,0.085,0.079,0.078,0.076,0.077,0.078,0.076,0.075,0.076,0.076,0.077,0.077,0.084,0.077,0.077,0.077,0.076,0.077,0.076,0.077,0.076,0.076,0.078,0.077,0.068,0.065,0.064,0.063,0.063,0.063,0.063,0.063,0.063,0.065,0.065,0.065,0.064,0.063,0.064,0.064,0.063,0.067,0.064,0.063,0.065,0.064,0.065,0.064
Mapped=111110111100111110111100111110111100111110111100111111111111111111111111111111111111111111111111
Pipet_Completed=000000000000000000000000000000000000000000000000000000000000000000000000000000000000000000000000
Innoc_Completed=0,0,0,0,0,0,0,0,0,0,0,0,0,0,0,0,0,0,0,0,0,0,0,0,0,0,0,0,0,0,0,0,0,0,0,0,0,0,0,0,0,0,0,0,0,0,0,0,0,0,0,0,0,0,0,0,0,0,0,0,0,0,0,0,0,0,0,0,0,0,0,0,0,0,0,0,0,0,0,0,0,0,0,0,0,0,0,0,0,0,0,0,0,0,0,0
Save_Completed=0,0,0,0,0,0,0,0,0,0,0,0,0,0,0,0,0,0,0,0,0,0,0,0,0,0,0,0,0,0,0,0,0,0,0,0,0,0,0,0,0,0,0,0,0,0,0,0,0,0,0,0,0,0,0,0,0,0,0,0,0,0,0,0,0,0,0,0,0,0,0,0,0,0,0,0,0,0,0,0,0,0,0,0,0,0,0,0,0,0,0,0,0,0,0,0
Pipeted_At=0,0,0,0,0,0,0,0,0,0,0,0,0,0,0,0,0,0,0,0,0,0,0,0,0,0,0,0,0,0,0,0,0,0,0,0,0,0,0,0,0,0,0,0,0,0,0,0,0,0,0,0,0,0,0,0,0,0,0,0,0,0,0,0,0,0,0,0,0,0,0,0,0,0,0,0,0,0,0,0,0,0,0,0,0,0,0,0,0,0,0,0,0,0,0,0
Pipeted_OD=0,0,0,0,0,0,0,0,0,0,0,0,0,0,0,0,0,0,0,0,0,0,0,0,0,0,0,0,0,0,0,0,0,0,0,0,0,0,0,0,0,0,0,0,0,0,0,0,0,0,0,0,0,0,0,0,0,0,0,0,0,0,0,0,0,0,0,0,0,0,0,0,0,0,0,0,0,0,0,0,0,0,0,0,0,0,0,0,0,0,0,0,0,0,0,0
Dilutes_Completed=0,0,0,0,0,0,0,0,0,0,0,0,0,0,0,0,0,0,0,0,0,0,0,0,0,0,0,0,0,0,0,0,0,0,0,0,0,0,0,0,0,0,0,0,0,0,0,0,0,0,0,0,0,0,0,0,0,0,0,0,0,0,0,0,0,0,0,0,0,0,0,0,0,0,0,0,0,0,0,0,0,0,0,0,0,0,0,0,0,0,0,0,0,0,0,0
Time_At_Innoc=0,0,0,0,0,0,0,0,0,0,0,0,0,0,0,0,0,0,0,0,0,0,0,0,0,0,0,0,0,0,0,0,0,0,0,0,0,0,0,0,0,0,0,0,0,0,0,0,0,0,0,0,0,0,0,0,0,0,0,0,0,0,0,0,0,0,0,0,0,0,0,0,0,0,0,0,0,0,0,0,0,0,0,0,0,0,0,0,0,0,0,0,0,0,0,0
Time_At_Save=0,0,0,0,0,0,0,0,0,0,0,0,0,0,0,0,0,0,0,0,0,0,0,0,0,0,0,0,0,0,0,0,0,0,0,0,0,0,0,0,0,0,0,0,0,0,0,0,0,0,0,0,0,0,0,0,0,0,0,0,0,0,0,0,0,0,0,0,0,0,0,0,0,0,0,0,0,0,0,0,0,0,0,0,0,0,0,0,0,0,0,0,0,0,0,0
Time_At_Dilute=0,0,0,0,0,0,0,0,0,0,0,0,0,0,0,0,0,0,0,0,0,0,0,0,0,0,0,0,0,0,0,0,0,0,0,0,0,0,0,0,0,0,0,0,0,0,0,0,0,0,0,0,0,0,0,0,0,0,0,0,0,0,0,0,0,0,0,0,0,0,0,0,0,0,0,0,0,0,0,0,0,0,0,0,0,0,0,0,0,0,0,0,0,0,0,0
Previous_OD=0.907,0.931,0.957,1.041,0.990,0.726,0.928,0.899,0.896,0.867,0.833,0.761,0.860,0.910,0.975,1.005,0.978,0.743,0.885,0.893,0.877,0.866,0.819,0.758,0.918,0.941,0.978,1.015,0.972,0.728,0.895,0.895,0.872,0.858,0.814,0.764,0.887,0.925,0.990,1.015,0.960,0.713,0.887,0.900,0.857,0.849,0.807,0.755,0.853,0.847,0.933,0.932,0.840,0.588,0.819,0.810,0.775,0.757,0.691,0.636,0.883,0.905,0.994,0.966,0.919,0.648,0.872,0.887,0.863,0.820,0.810,0.721,0.071,0.067,0.066,0.066,0.065,0.066,0.065,0.065,0.065,0.067,0.068,0.067,0.066,0.066,0.067,0.066,0.066,0.069,0.067,0.065,0.067,0.067,0.067,0.066
Prev_Delta_OD=0.001,0.004,0.004,0.009,0.001,0.003,0.000,0.007,0.005,0.008,0.001,0.013,0.000,0.004,0.001,0.006,0.004,0.000,0.002,0.004,0.010,0.013,0.006,0.010,0.005,0.005,0.008,0.007,0.004,0.004,0.007,0.005,0.004,0.008,0.002,0.006,0.006,0.001,0.004,0.004,0.005,0.004,0.005,0.009,0.008,0.012,0.008,0.015,0.005,0.009,0.007,0.001,0.003,0.001,0.008,0.001,0.006,0.005,0.005,0.014,0.002,0.002,0.002,0.005,0.007,0.004,0.001,0.006,0.018,0.017,0.012,0.001,0.000,0.000,0.001,0.000,0.000,0.000,0.000,0.000,0.001,0.000,0.001,0.000,0.001,0.000,0.001,0.001,0.001,0.001,0.000,0.001,0.000,0.000,0.001,0.000
Delta_From_Ref=0.000,1.618,1.996,1.370,1.579,3.532,1.283,1.942,2.441,3.453,4.703,6.149,2.688,2.678,2.328,2.576,2.024,3.572,1.933,2.115,2.806,3.460,4.888,6.072,1.057,2.240,2.645,2.192,2.037,3.618,1.609,1.869,2.465,3.531,4.959,6.099,2.697,2.605,2.722,2.830,2.357,3.889,1.678,2.198,3.171,3.914,5.137,6.162,0.000,0.000,0.000,0.000,0.000,0.000,0.000,0.000,0.000,0.000,0.000,0.000,0.000,0.000,0.000,0.000,0.000,0.000,0.000,0.000,0.000,0.000,0.000,0.000,0.000,0.000,0.000,0.000,0.000,0.000,0.000,0.000,0.000,0.000,0.000,0.000,0.000,0.000,0.000,0.000,0.000,0.000,0.000,0.000,0.000,0.000,0.000,0.000
Sig_OD_Delta=0,1,1,1,1,1,1,1,1,1,1,1,1,1,1,1,1,1,1,1,1,1,1,1,1,1,1,1,1,1,1,1,1,1,1,1,1,1,1,1,1,1,1,1,1,1,1,1,0,0,0,0,0,0,0,0,0,0,0,0,0,0,0,0,0,0,0,0,0,0,0,0,0,0,0,0,0,0,0,0,0,0,0,0,0,0,0,0,0,0,0,0,0,0,0,0
Add_Drug_at_Start_Map=000000000000000000000000000000000000000000000000000000000000000000000000000000000000000000000000
[Analysis]
Drug_ID=A1,A2,A3,A4,A5,A6,B1,B2,B3,B4,B5,B6,C1,C2,C3,C4,C5,C6,D1,D2,D3,D4,D5,D6,E1,E2,E3,E4,E5,E6,F1,F2,F3,F4,F5,F6,G1,G2,G3,G4,G5,G6,H1,H2,H3,H4,H5,H6
Decision=no_inh,no_inh,no_inh,no_inh,no_inh,ps2_4_1,ps2_1_1,ps2_1_1,no_inh,ps2_1_1,no_inh,ps2_4_1,no_inh,no_inh,ps2_1_1,ps2_1_1,no_inh,ps2_4_1,ps2_1_1,no_inh,ps2_1_1,ps2_1_1,no_inh,ps2_4_2,no_inh,ps2_1_1,no_inh,ps2_2_1,ps2_4_1,other,ps2_1_1,no_inh,no_inh,ps2_1_1,ps2_1_1,ps2_4_2,screen,screen,screen,screen,screen,screen,screen,screen,screen,screen,screen,screen,no_inh,no_inh,ps2_1_1,ps2_2_1,ps2_4_1,ps2_4_2,no_inh,no_inh,ps2_1_1,ps2_2_1,ps2_4_1,ps2_4_2,no_inh,no_inh,ps2_1_1,ps2_2_1,ps2_4_1,ps2_4_2,no_inh,no_inh,ps2_1_1,ps2_2_1,ps2_4_1,ps2_4_2,ps2_1_1,ps2_2_1,ps2_4_1,ps2_4_1,ps2_4_2,other,no_inh,no_inh,ps2_1_1,ps2_4_1,ps2_4_1,ps2_4_2,screen,screen,screen,screen,screen,screen,screen,screen,screen,screen,screen,screen
Plot_Min=0.100,0.100,0.100,0.100,0.100,0.100,0.100,0.100,0.100,0.100,0.100,0.100,0.100,0.100,0.100,0.100,0.100,0.100,0.100,0.100,0.100,0.100,0.100,0.100,0.100,0.100,0.100,0.100,0.100,0.100,0.100,0.100,0.100,0.100,0.100,0.100,0.100,0.100,0.100,0.100,0.100,0.100,0.100,0.100,0.100,0.100,0.100,0.100
Plot_Max=1.500,1.500,1.500,1.500,1.500,1.500,1.500,1.500,1.500,1.500,1.500,1.500,1.500,1.500,1.500,1.500,1.500,1.500,1.500,1.500,1.500,1.500,1.500,1.500,1.500,1.500,1.500,1.500,1.500,1.500,1.500,1.500,1.500,1.500,1.500,1.500,1.500,1.500,1.500,1.500,1.500,1.500,1.500,1.500,1.500,1.500,1.500,1.500
G_Plot_Min=0.1
G_Plot_Delta=0.7
Plot_On_Off=0
OD_Gen_Pt=0.460
Gens_to_OD_Pt=5.000
Avg_G=2.006,2.018,2.043,2.003,2.013,2.359,2.084,2.088,2.069,2.081,2.036,2.327,2.038,2.071,2.104,2.061,2.052,2.376,2.090,2.087,2.097,2.107,2.065,2.411,2.103,2.115,2.048,2.122,2.146,3.174,2.097,2.053,2.031,2.098,2.069,2.658,0.000,0.000,0.000,0.000,0.000,0.000,0.000,0.000,0.000,0.000,0.000,0.000,1.985,2.033,2.090,2.194,2.380,2.756,2.029,2.043,2.108,2.182,2.405,2.736,2.005,2.029,2.089,2.197,2.421,2.743,2.003,2.047,2.137,2.237,2.456,2.744,2.075,2.146,2.262,2.367,2.642,3.047,2.031,2.076,2.119,2.287,2.442,2.851,0.000,0.000,0.000,0.000,0.000,0.000,0.000,0.000,0.000,0.000,0.000,0.000
Max_Slope=1.937,1.775,1.859,1.922,2.018,3.727,1.947,1.883,1.907,1.904,1.788,3.617,1.949,1.980,1.917,1.656,1.974,3.492,1.897,1.832,1.870,1.847,1.991,3.705,1.989,1.981,1.563,1.946,2.314,4.698,1.843,1.819,1.865,1.889,2.041,3.892,130.632,130.436,159.972,134.779,128.471,106.138,111.725,116.316,128.834,132.538,119.592,128.488,1.735,1.852,2.026,2.044,2.168,2.843,1.824,1.644,1.961,1.961,2.196,2.834,1.766,1.879,1.833,2.096,2.483,2.740,1.816,1.568,2.144,1.788,2.105,2.860,2.021,2.055,1.886,2.144,2.230,3.434,1.796,1.808,1.890,2.006,2.283,3.054,139.406,108.716,130.454,157.242,97.463,121.144,136.953,124.868,148.966,143.630,132.673,143.917
Fit_Model=all
Fit_Const_OD_Base=0.000
Fit_Const_N0=0.01800
Fit_Const_T0=0.000
G_Fit_Min=0.100
G_Fit_Delta=0.400
Fit_On_Off=0.000,0.000,0.000,0.000,0.000,0.000,0.000,0.000,0.000,0.000,0.000,0.000,0.000,0.000,0.000,0.000,0.000,0.000,0.000,0.000,0.000,0.000,0.000,0.000,0.000,0.000,0.000,0.000,0.000,0.000,0.000,0.000,0.000,0.000,0.000,0.000,0.000,0.000,0.000,0.000,0.000,0.000,0.000,0.000,0.000,0.000,0.000,0.000,0.000,0.000,0.000,0.000,0.000,0.000,0.000,0.000,0.000,0.000,0.000,0.000,0.000,0.000,0.000,0.000,0.000,0.000,0.000,0.000,0.000,0.000,0.000,0.000,0.000,0.000,0.000,0.000,0.000,0.000,0.000,0.000,0.000,0.000,0.000,0.000,0.000,0.000,0.000,0.000,0.000,0.000,0.000,0.000,0.000,0.000,0.000,0.000
Fit_Min=0.047,0.030,0.029,0.031,0.029,0.029,0.026,0.028,0.029,0.027,0.027,0.028,0.041,0.029,0.028,0.029,0.029,0.029,0.028,0.028,0.028,0.027,0.026,0.027,0.035,0.029,0.028,0.026,0.027,0.028,0.034,0.027,0.027,0.027,0.026,0.027,0.018,0.015,0.014,0.013,0.013,0.013,0.014,0.013,0.014,0.014,0.013,0.017,0.000,0.000,0.000,0.000,0.000,0.000,0.000,0.000,0.000,0.000,0.000,0.000,0.000,0.000,0.000,0.000,0.000,0.000,0.000,0.000,0.000,0.000,0.000,0.000,0.000,0.000,0.000,0.000,0.000,0.000,0.000,0.000,0.000,0.000,0.000,0.000,0.000,0.000,0.000,0.000,0.000,0.000,0.000,0.000,0.000,0.000,0.000,0.000
Fit_Delta=0.525,0.517,0.409,0.436,0.433,0.219,0.458,0.415,0.475,0.419,0.502,0.214,0.520,0.425,0.398,0.474,0.484,0.208,0.453,0.454,0.450,0.440,0.475,0.198,0.446,0.349,0.510,0.579,0.371,0.137,0.405,0.439,0.507,0.565,0.429,0.157,0.520,0.425,0.398,0.474,0.484,0.208,0.453,0.454,0.450,0.440,0.475,0.198,0.548,0.454,0.373,0.516,0.610,0.349,0.418,0.620,0.585,0.494,0.561,0.561,0.522,0.508,0.540,0.510,0.513,0.495,0.489,0.604,0.333,0.441,0.561,0.343,0.387,0.328,0.427,0.517,0.403,0.366,0.463,0.624,0.539,0.444,0.569,0.327,0.522,0.508,0.540,0.510,0.513,0.495,0.489,0.604,0.333,0.441,0.561,0.343
Fit_Offset=0.097,0.072,0.073,0.075,0.073,0.074,0.072,0.073,0.073,0.072,0.071,0.073,0.085,0.074,0.073,0.072,0.072,0.073,0.073,0.073,0.072,0.072,0.070,0.073,0.086,0.074,0.074,0.069,0.072,0.074,0.081,0.072,0.071,0.070,0.071,0.073,0.000,0.000,0.000,0.000,0.000,0.000,0.000,0.000,0.000,0.000,0.000,0.000,0.072,0.073,0.077,0.071,0.068,0.075,0.074,0.069,0.069,0.071,0.069,0.068,0.071,0.071,0.071,0.070,0.070,0.072,0.071,0.069,0.074,0.071,0.069,0.075,0.072,0.072,0.071,0.068,0.071,0.072,0.071,0.068,0.070,0.070,0.070,0.073,0.000,0.000,0.000,0.000,0.000,0.000,0.000,0.000,0.000,0.000,0.000,0.000
Fit_N0=0.011,0.007,0.008,0.008,0.007,0.008,0.007,0.008,0.007,0.008,0.008,0.006,0.007,0.009,0.008,0.006,0.009,0.007,0.006,0.007,0.007,0.006,0.008,0.007,0.008,0.007,0.008,0.005,0.006,0.006,0.006,0.006,0.008,0.006,0.008,0.006,0.000,0.000,0.000,0.000,0.000,0.000,0.000,0.000,0.000,0.000,0.000,0.000,0.010,0.007,0.006,0.008,0.008,0.006,0.008,0.008,0.010,0.006,0.007,0.006,0.008,0.008,0.008,0.010,0.009,0.007,0.006,0.009,0.007,0.006,0.007,0.005,0.007,0.006,0.008,0.009,0.007,0.005,0.008,0.008,0.008,0.007,0.005,0.005,0.000,0.000,0.000,0.000,0.000,0.000,0.000,0.000,0.000,0.000,0.000,0.000
Fit_T0=1.024,1.363,1.773,1.710,1.202,1.901,2.079,2.350,1.690,2.074,1.770,1.473,0.587,2.136,1.989,1.288,1.709,1.595,1.734,1.760,1.762,1.459,1.804,1.835,1.309,1.993,2.094,0.663,1.668,1.910,1.940,1.633,1.791,1.415,2.122,1.865,0.000,0.000,0.000,0.000,0.000,0.000,0.000,0.000,0.000,0.000,0.000,0.000,1.932,1.685,1.668,1.663,1.102,1.646,2.250,1.501,2.003,0.942,1.151,-0.044,1.719,1.704,1.519,2.035,1.813,1.376,1.454,1.778,2.060,1.198,0.957,1.457,1.951,1.951,2.305,2.310,2.256,1.586,1.986,1.679,1.741,1.589,0.156,1.581,0.000,0.000,0.000,0.000,0.000,0.000,0.000,0.000,0.000,0.000,0.000,0.000
Fit_G=1.660,1.456,1.403,1.418,1.427,1.460,1.392,1.371,1.441,1.397,1.420,1.449,1.594,1.452,1.450,1.458,1.488,1.487,1.386,1.412,1.426,1.427,1.444,1.462,1.578,1.397,1.421,1.546,1.412,1.507,1.349,1.359,1.423,1.474,1.394,1.455,0.000,0.000,0.000,0.000,0.000,0.000,0.000,0.000,0.000,0.000,0.000,0.000,1.437,1.410,1.395,1.605,1.878,1.896,1.343,1.509,1.560,1.557,1.832,2.196,1.432,1.446,1.523,1.604,1.786,2.049,1.379,1.518,1.379,1.557,1.853,1.879,1.363,1.363,1.506,1.696,1.784,2.072,1.367,1.518,1.509,1.578,1.835,1.930,0.000,0.000,0.000,0.000,0.000,0.000,0.000,0.000,0.000,0.000,0.000,0.000
Fit_Error=411.417,48.164,14.978,17.380,16.086,1.137,19.195,9.485,21.217,12.182,32.435,1.284,232.380,16.363,14.835,21.006,30.930,1.319,18.041,16.989,17.153,15.450,25.260,0.712,304.413,11.561,195.311,141.293,9.117,0.482,8.757,20.196,38.899,88.942,18.140,0.389,0.000,0.000,0.000,0.000,0.000,0.000,0.000,0.000,0.000,0.000,0.000,0.000,62.114,16.096,5.447,59.047,236.041,10.106,10.661,162.259,120.230,36.981,132.676,279.077,42.030,31.741,65.543,51.725,82.785,69.591,27.105,157.360,3.793,27.251,130.901,12.148,10.472,2.478,22.559,92.795,22.566,19.191,20.852,199.239,74.613,36.911,170.232,9.176,0.000,0.000,0.000,0.000,0.000,0.000,0.000,0.000,0.000,0.000,0.000,0.000
Fit_CV=157.000,190.000,171.000,174.000,198.000,168.000,201.000,207.000,165.000,206.000,177.000,220.000,253.000,243.000,237.000,215.000,226.000,152.000,179.000,143.000,210.000,200.000,176.000,150.000,194.000,167.000,210.000,284.000,259.000,31.000,83.000,171.000,198.000,215.000,222.000,37.000,0.000,0.000,0.000,0.000,0.000,0.000,0.000,0.000,0.000,0.000,0.000,0.000,230.000,138.000,165.000,222.000,231.000,245.000,202.000,166.000,256.000,254.000,230.000,319.000,174.000,210.000,158.000,305.000,289.000,236.000,171.000,198.000,162.000,246.000,250.000,243.000,197.000,140.000,247.000,253.000,286.000,313.000,182.000,215.000,254.000,197.000,335.000,230.000,0.000,0.000,0.000,0.000,0.000,0.000,0.000,0.000,0.000,0.000,0.000,0.000
Time_to_20_Gens=0,0,0,0,0,0,0,0,0,0,0,0,0,0,0,0,0,0,0,0,0,0,0,0,0,0,0,0,0,0,0,0,0,0,0,0,0,0,0,0,0,0,0,0,0,0,0,0
Time_to_each_5_Gens=0,0,0,0,0,0,0,0,0,0,0,0,0,0,0,0,0,0,0,0,0,0,0,0,0,0,0,0,0,0,0,0,0,0,0,0,0,0,0,0,0,0,0,0,0,0,0,0
Time_to_each_n_Gens=10.032,10.089,10.216,10.014,10.065,11.797,10.422,10.440,10.346,10.407,10.178,11.634,10.191,10.354,10.518,10.306,10.259,11.881,10.449,10.435,10.483,10.534,10.324,12.053,10.513,10.577,10.238,10.609,10.728,15.869,10.483,10.265,10.156,10.490,10.347,13.288,0.000,0.000,0.000,0.000,0.000,0.000,0.000,0.000,0.000,0.000,0.000,0.000,9.926,10.165,10.449,10.968,11.902,13.780,10.146,10.214,10.538,10.912,12.024,13.679,10.027,10.143,10.444,10.983,12.106,13.713,10.015,10.236,10.686,11.187,12.279,13.718,10.376,10.731,11.309,11.834,13.209,15.237,10.155,10.379,10.594,11.434,12.209,14.255,0.000,0.000,0.000,0.000,0.000,0.000,0.000,0.000,0.000,0.000,0.000,0.000
Min_Pt_OD=0,0,0,0,0,0,0,0,0,0,0,0,0,0,0,0,0,0,0,0,0,0,0,0,0,0,0,0,0,0,0,0,0,0,0,0,0,0,0,0,0,0,0,0,0,0,0,0
Min_Pt_t=0,0,0,0,0,0,0,0,0,0,0,0,0,0,0,0,0,0,0,0,0,0,0,0,0,0,0,0,0,0,0,0,0,0,0,0,0,0,0,0,0,0,0,0,0,0,0,0
TO_OD=0,0,0,0,0,0,0,0,0,0,0,0,0,0,0,0,0,0,0,0,0,0,0,0,0,0,0,0,0,0,0,0,0,0,0,0,0,0,0,0,0,0,0,0,0,0,0,0
Ref_ID=A01
Multi_Refs=single_ref
test=A01,A02,A03,A04,A05,A06,A07,A08,A09,A10,A11,A12,B01,B02,B03,B04,B05,B06,B07,B08,B09,B10,B11,B12,C01,C02,C03,C04,C05,C06,C07,C08,C09,C10,C11,C12,D01,D02,D03,D04,D05,D06,D07,D08,D09,D10,D11,D12,E01,E02,E03,E04,E05,E06,E07,E08,E09,E10,E11,E12,F01,F02,F03,F04,F05,F06,F07,F08,F09,F10,F11,F12,G01,G02,G03,G04,G05,G06,G07,G08,G09,G10,G11,G12,H01,H02,H03,H04,H05,H06,H07,H08,H09,H10,H11,H12
Start_Time_Now=3.2639151697E+9
Start_Date="6/5/2007+3:06 PM"
pv_to_plate_order=no
gen_time_cutoff=0.000
Drug_Name=ud?:;-ud+0,ud?:;-ud+0,ud?:;-ud+0,ud?:;-ud+0,ud?:;-ud+0,ud?:;-ud+0,ud?:;-ud+0,ud?:;-ud+0,ud?:;-ud+0,ud?:;-ud+0,ud?:;-ud+0,ud?:;-ud+0,ud?:;-ud+0,ud?:;-ud+0,ud?:;-ud+0,ud?:;-ud+0,ud?:;-ud+0,ud?:;-ud+0,ud?:;-ud+0,ud?:;-ud+0,ud?:;-ud+0,ud?:;-ud+0,ud?:;-ud+0,ud?:;-ud+0,ud?:;-ud+0,ud?:;-ud+0,ud?:;-ud+0,ud?:;-ud+0,ud?:;-ud+0,ud?:;-ud+0,ud?:;-ud+0,ud?:;-ud+0,ud?:;-ud+0,ud?:;-ud+0,ud?:;-ud+0,ud?:;-ud+0,ud?:;-ud+0,ud?:;-ud+0,ud?:;-ud+0,ud?:;-ud+0,ud?:;-ud+0,ud?:;-ud+0,ud?:;-ud+0,ud?:;-ud+0,ud?:;-ud+0,ud?:;-ud+0,ud?:;-ud+0,ud?:;-ud+0,ud?:;-ud+0,ud?:;-ud+0,ud?:;-ud+0,ud?:;-ud+0,ud?:;-ud+0,ud?:;-ud+0,ud?:;-ud+0,ud?:;-ud+0,ud?:;-ud+0,ud?:;-ud+0,ud?:;-ud+0,ud?:;-ud+0,ud?:;-ud+0,ud?:;-ud+0,ud?:;-ud+0,ud?:;-ud+0,ud?:;-ud+0,ud?:;-ud+0,ud?:;-ud+0,ud?:;-ud+0,ud?:;-ud+0,ud?:;-ud+0,ud?:;-ud+0,ud?:;-ud+0,ud?:;-ud+0,ud?:;-ud+0,ud?:;-ud+0,ud?:;-ud+0,ud?:;-ud+0,ud?:;-ud+0,ud?:;-ud+0,ud?:;-ud+0,ud?:;-ud+0,ud?:;-ud+0,ud?:;-ud+0,ud?:;-ud+0,ud?:;-ud+0,ud?:;-ud+0,ud?:;-ud+0,ud?:;-ud+0,ud?:;-ud+0,ud?:;-ud+0,ud?:;-ud+0,ud?:;-ud+0,ud?:;-ud+0,ud?:;-ud+0,ud?:;-ud+0,ud?:;-ud+0
Drug_Well_Pos=A01,A02,A03,A04,A05,A06,B01,B02,B03,B04,B05,B06,C01,C02,C03,C04,C05,C06,D01,D02,D03,D04,D05,D06,E01,E02,E03,E04,E05,E06,F01,F02,F03,F04,F05,F06,G01,G02,G03,G04,G05,G06,H01,H02,H03,H04,H05,H06,A07,A08,A09,A10,A11,A12,B07,B08,B09,B10,B11,B12,C07,C08,C09,C10,C11,C12,D07,D08,D09,D10,D11,D12,E07,E08,E09,E10,E11,E12,F07,F08,F09,F10,F11,F12,G07,G08,G09,G10,G11,G12,H07,H08,H09,H10,H11,H12
Avg_G_tcut=2.006,2.018,2.043,2.003,2.013,2.359,2.084,2.088,2.069,2.081,2.036,2.327,2.038,2.071,2.104,2.061,2.052,2.376,2.090,2.087,2.097,2.107,2.065,2.411,2.103,2.115,2.048,2.122,2.146,3.174,2.097,2.053,2.031,2.098,2.069,2.658,0.000,0.000,0.000,0.000,0.000,0.000,0.000,0.000,0.000,0.000,0.000,0.000,1.985,2.033,2.090,2.194,2.380,2.756,2.029,2.043,2.108,2.182,2.405,2.736,2.005,2.029,2.089,2.197,2.421,2.743,2.003,2.047,2.137,2.237,2.456,2.744,2.075,2.146,2.262,2.367,2.642,3.047,2.031,2.076,2.119,2.287,2.442,2.851,0.000,0.000,0.000,0.000,0.000,0.000,0.000,0.000,0.000,0.000,0.000,0.000
t0_from_interval=0.503,2.480,2.545,2.387,2.278,1.625,2.821,2.826,2.556,2.663,2.587,1.779,1.544,2.434,2.422,2.429,2.338,1.643,2.856,2.694,2.733,2.746,2.508,1.725,0.912,2.695,2.669,2.616,2.819,-0.184,2.936,2.776,2.536,2.833,2.631,1.142,0.000,0.000,0.000,0.000,0.000,0.000,0.000,0.000,0.000,0.000,0.000,0.000,2.345,2.503,2.534,2.621,2.715,2.933,2.640,2.589,2.613,2.585,2.697,2.896,2.502,2.495,2.432,2.576,2.854,2.803,2.531,2.590,2.817,2.819,2.654,2.863,2.714,2.863,2.996,3.061,3.385,3.245,2.713,2.762,2.675,2.694,3.042,3.050,0.000,0.000,0.000,0.000,0.000,0.000,0.000,0.000,0.000,0.000,0.000,0.000
Sum_Delta_Ref=0.000,1.228,1.642,0.839,1.003,9.262,2.021,2.273,1.319,1.952,1.735,8.907,1.561,1.568,2.090,2.357,1.657,9.362,2.271,1.837,2.557,2.685,1.856,10.122,1.683,2.897,1.916,3.057,4.827,15.342,2.034,1.669,0.871,2.314,2.153,12.664,-1.000,-1.000,-1.000,-1.000,-1.000,-1.000,-1.000,-1.000,-1.000,-1.000,-1.000,-1.000,1.006,1.068,2.370,3.790,5.837,12.773,0.828,0.950,2.688,3.092,6.929,12.350,0.596,1.015,2.102,3.503,7.347,12.279,0.479,0.966,2.827,3.905,7.873,12.620,2.564,3.867,6.362,8.137,13.082,17.714,0.895,1.937,2.191,5.170,7.977,14.410,-1.000,-1.000,-1.000,-1.000,-1.000,-1.000,-1.000,-1.000,-1.000,-1.000,-1.000,-1.000
Gens_at_time_G=5.000,5.000,5.000,5.000,5.000,5.000,5.000,5.000,5.000,5.000,5.000,5.000,5.000,5.000,5.000,5.000,5.000,5.000,5.000,5.000,5.000,5.000,5.000,5.000,5.000,5.000,5.000,5.000,5.000,5.000,5.000,5.000,5.000,5.000,5.000,5.000,0.000,0.000,0.000,0.000,0.000,0.000,0.000,0.000,0.000,0.000,0.000,0.000,5.000,5.000,5.000,5.000,5.000,5.000,5.000,5.000,5.000,5.000,5.000,5.000,5.000,5.000,5.000,5.000,5.000,5.000,5.000,5.000,5.000,5.000,5.000,5.000,5.000,5.000,5.000,5.000,5.000,5.000,5.000,5.000,5.000,5.000,5.000,5.000,0.000,0.000,0.000,0.000,0.000,0.000,0.000,0.000,0.000,0.000,0.000,0.000
G_Int_tcut=1.906,1.522,1.534,1.525,1.557,2.034,1.520,1.523,1.558,1.549,1.518,1.971,1.729,1.584,1.619,1.575,1.584,2.048,1.518,1.548,1.550,1.558,1.563,2.066,1.920,1.577,1.514,1.599,1.582,3.211,1.510,1.498,1.524,1.531,1.543,2.429,0.000,0.000,0.000,0.000,0.000,0.000,0.000,0.000,0.000,0.000,0.000,0.000,1.516,1.532,1.583,1.669,1.837,2.169,1.501,1.525,1.585,1.665,1.865,2.157,1.505,1.530,1.603,1.681,1.850,2.182,1.497,1.529,1.574,1.674,1.925,2.171,1.532,1.574,1.663,1.755,1.965,2.398,1.488,1.523,1.584,1.748,1.833,2.241,0.000,0.000,0.000,0.000,0.000,0.000,0.000,0.000,0.000,0.000,0.000,0.000
Sum_Del_12=0.000,0.762,1.130,0.582,0.724,3.311,1.803,1.873,1.530,1.705,1.074,3.260,0.834,1.464,1.891,1.337,1.232,3.384,1.878,1.776,1.938,2.027,1.473,3.620,1.404,2.109,1.313,2.245,2.559,4.865,2.002,1.376,1.015,2.022,1.615,4.215,8.996,8.989,8.983,8.977,8.983,8.973,8.952,8.964,8.974,8.946,8.971,8.974,0.383,1.074,1.782,2.948,4.448,6.380,1.001,1.150,2.059,2.837,4.669,6.221,0.656,0.968,1.677,2.973,4.780,6.270,0.585,1.247,2.475,3.367,4.892,6.325,1.699,2.589,3.677,4.497,6.126,7.188,1.044,1.741,2.190,3.746,4.914,6.686,8.976,8.965,8.953,8.988,8.973,8.995,8.975,8.973,8.989,8.968,8.983,8.975
Sum_Del_20=0.000,1.177,1.583,0.799,0.960,9.007,1.958,2.202,1.276,1.890,1.671,8.660,1.506,1.515,2.027,2.277,1.600,9.105,2.201,1.780,2.478,2.604,1.794,9.842,1.634,2.816,1.850,2.972,4.711,14.905,1.974,1.612,0.836,2.245,2.086,12.311,32.678,32.666,32.650,32.645,32.653,32.637,32.603,32.626,32.640,32.590,32.634,32.638,0.958,1.027,2.295,3.688,5.702,12.481,0.793,0.914,2.607,3.012,6.770,12.062,0.565,0.974,2.034,3.411,7.168,11.999,0.450,0.930,2.748,3.807,7.683,12.329,2.492,3.760,6.192,7.924,12.737,17.258,0.859,1.876,2.130,5.049,7.774,14.063,32.644,32.626,32.606,32.670,32.646,32.676,32.636,32.639,32.666,32.632,32.657,32.646
Sum_Del_24=0.000,1.345,1.766,0.887,1.055,10.523,2.010,2.330,1.167,1.959,1.914,10.027,1.779,1.531,2.059,2.658,1.744,10.624,2.326,1.775,2.691,2.831,1.913,11.494,1.650,2.959,2.068,3.107,4.866,18.138,1.948,1.708,0.763,2.299,2.187,14.768,42.292,42.278,42.260,42.253,42.262,42.246,42.206,42.233,42.238,42.187,42.238,42.245,1.191,1.008,2.495,3.884,5.655,13.465,0.709,0.819,2.806,2.953,6.817,12.965,0.528,0.977,2.173,3.454,7.411,12.951,0.395,0.801,2.785,3.794,8.203,13.325,2.549,4.025,6.885,8.924,14.508,19.914,0.784,1.922,2.036,5.036,8.185,15.673,42.257,42.232,42.209,42.286,42.258,42.290,42.243,42.246,42.277,42.239,42.268,42.257
Sum_12=9.077,8.315,7.947,8.495,8.353,5.766,7.274,7.204,7.547,7.373,8.003,5.817,8.244,7.614,7.186,7.740,7.846,5.693,7.200,7.301,7.139,7.051,7.604,5.458,7.673,6.968,7.765,6.833,6.518,4.212,7.075,7.701,8.062,7.056,7.462,4.862,0.081,0.089,0.095,0.100,0.094,0.104,0.125,0.113,0.103,0.131,0.106,0.103,8.695,8.004,7.296,6.129,4.629,2.698,8.077,7.927,7.018,6.241,4.408,2.856,8.422,8.110,7.400,6.104,4.298,2.807,8.492,7.830,6.602,5.711,4.186,2.752,7.379,6.489,5.400,4.581,2.952,1.889,8.033,7.337,6.887,5.331,4.163,2.391,0.102,0.112,0.124,0.089,0.104,0.082,0.102,0.104,0.089,0.109,0.094,0.102
Sum_20=32.803,31.626,31.220,32.004,31.843,23.796,30.845,30.600,31.526,30.913,31.131,24.142,31.297,31.287,30.776,30.526,31.203,23.698,30.602,31.023,30.325,30.199,31.009,22.960,31.169,29.986,30.953,29.830,28.092,17.898,30.829,31.191,31.967,30.557,30.716,20.492,0.124,0.137,0.153,0.157,0.150,0.166,0.200,0.177,0.163,0.213,0.169,0.164,31.845,31.776,30.507,29.115,27.101,20.322,32.009,31.888,30.196,29.791,26.032,20.741,32.238,31.829,30.768,29.392,25.635,20.804,32.352,31.873,30.054,28.995,25.120,20.474,30.311,29.043,26.611,24.879,20.065,15.545,31.944,30.927,30.673,27.754,25.029,18.740,0.159,0.177,0.197,0.133,0.157,0.127,0.166,0.164,0.137,0.170,0.146,0.157
Sum_24=42.431,41.086,40.665,41.544,41.376,31.908,40.421,40.101,41.264,40.472,40.517,32.404,40.652,40.900,40.372,39.773,40.687,31.807,40.105,40.656,39.740,39.600,40.518,30.937,40.781,39.472,40.363,39.324,37.565,24.293,40.483,40.723,41.668,40.132,40.244,27.663,0.139,0.153,0.171,0.178,0.169,0.185,0.225,0.198,0.193,0.244,0.193,0.186,41.240,41.423,39.936,38.547,36.776,28.966,41.722,41.612,39.625,39.478,35.614,29.466,41.903,41.454,40.258,38.977,35.020,29.480,42.036,41.630,39.646,38.637,34.227,29.106,39.882,38.406,35.546,33.507,27.923,22.517,41.647,40.509,40.394,37.395,34.246,26.758,0.174,0.199,0.222,0.145,0.173,0.141,0.188,0.185,0.154,0.192,0.163,0.174
G_by_Interval=1.906,1.522,1.534,1.525,1.557,2.034,1.520,1.523,1.558,1.549,1.518,1.971,1.729,1.584,1.619,1.575,1.584,2.048,1.518,1.548,1.550,1.558,1.563,2.066,1.920,1.577,1.514,1.599,1.582,3.211,1.510,1.498,1.524,1.531,1.543,2.429,0.000,0.000,0.000,0.000,0.000,0.000,0.000,0.000,0.000,0.000,0.000,0.000,1.516,1.532,1.583,1.669,1.837,2.169,1.501,1.525,1.585,1.665,1.865,2.157,1.505,1.530,1.603,1.681,1.850,2.182,1.497,1.529,1.574,1.674,1.925,2.171,1.532,1.574,1.663,1.755,1.965,2.398,1.488,1.523,1.584,1.748,1.833,2.241,0.000,0.000,0.000,0.000,0.000,0.000,0.000,0.000,0.000,0.000,0.000,0.000
Avg_G_t8=2.006,2.018,2.043,2.003,2.013,2.359,2.084,2.088,2.069,2.081,2.036,2.327,2.038,2.071,2.104,2.061,2.052,2.376,2.090,2.087,2.097,2.107,2.065,2.411,2.103,2.115,2.048,2.122,2.146,3.174,2.097,2.053,2.031,2.098,2.069,2.658,0.000,0.000,0.000,0.000,0.000,0.000,0.000,0.000,0.000,0.000,0.000,0.000,1.985,2.033,2.090,2.194,2.380,2.756,2.029,2.043,2.108,2.182,2.405,2.736,2.005,2.029,2.089,2.197,2.421,2.743,2.003,2.047,2.137,2.237,2.456,2.744,2.075,2.146,2.262,2.367,2.642,3.047,2.031,2.076,2.119,2.287,2.442,2.851,0.000,0.000,0.000,0.000,0.000,0.000,0.000,0.000,0.000,0.000,0.000,0.000
G_int_t8=1.906,1.522,1.534,1.525,1.557,2.034,1.520,1.523,1.558,1.549,1.518,1.971,1.729,1.584,1.619,1.575,1.584,2.048,1.518,1.548,1.550,1.558,1.563,2.066,1.920,1.577,1.514,1.599,1.582,3.211,1.510,1.498,1.524,1.531,1.543,2.429,0.000,0.000,0.000,0.000,0.000,0.000,0.000,0.000,0.000,0.000,0.000,0.000,1.516,1.532,1.583,1.669,1.837,2.169,1.501,1.525,1.585,1.665,1.865,2.157,1.505,1.530,1.603,1.681,1.850,2.182,1.497,1.529,1.574,1.674,1.925,2.171,1.532,1.574,1.663,1.755,1.965,2.398,1.488,1.523,1.584,1.748,1.833,2.241,0.000,0.000,0.000,0.000,0.000,0.000,0.000,0.000,0.000,0.000,0.000,0.000
Avg_G_t12=2.006,2.018,2.043,2.003,2.013,2.359,2.084,2.088,2.069,2.081,2.036,2.327,2.038,2.071,2.104,2.061,2.052,2.376,2.090,2.087,2.097,2.107,2.065,2.411,2.103,2.115,2.048,2.122,2.146,3.174,2.097,2.053,2.031,2.098,2.069,2.658,0.000,0.000,0.000,0.000,0.000,0.000,0.000,0.000,0.000,0.000,0.000,0.000,1.985,2.033,2.090,2.194,2.380,2.756,2.029,2.043,2.108,2.182,2.405,2.736,2.005,2.029,2.089,2.197,2.421,2.743,2.003,2.047,2.137,2.237,2.456,2.744,2.075,2.146,2.262,2.367,2.642,3.047,2.031,2.076,2.119,2.287,2.442,2.851,0.000,0.000,0.000,0.000,0.000,0.000,0.000,0.000,0.000,0.000,0.000,0.000
G_int_t12=1.906,1.522,1.534,1.525,1.557,2.034,1.520,1.523,1.558,1.549,1.518,1.971,1.729,1.584,1.619,1.575,1.584,2.048,1.518,1.548,1.550,1.558,1.563,2.066,1.920,1.577,1.514,1.599,1.582,3.211,1.510,1.498,1.524,1.531,1.543,2.429,0.000,0.000,0.000,0.000,0.000,0.000,0.000,0.000,0.000,0.000,0.000,0.000,1.516,1.532,1.583,1.669,1.837,2.169,1.501,1.525,1.585,1.665,1.865,2.157,1.505,1.530,1.603,1.681,1.850,2.182,1.497,1.529,1.574,1.674,1.925,2.171,1.532,1.574,1.663,1.755,1.965,2.398,1.488,1.523,1.584,1.748,1.833,2.241,0.000,0.000,0.000,0.000,0.000,0.000,0.000,0.000,0.000,0.000,0.000,0.000
Avg_G_inflex=2.006,2.018,2.068,2.026,2.032,2.273,2.101,2.115,2.076,2.107,2.036,2.291,2.038,2.095,2.127,2.067,2.052,2.312,2.110,2.106,2.114,2.127,2.072,2.351,2.119,2.158,2.048,2.123,2.176,2.612,2.128,2.076,2.032,2.099,2.091,2.468,0.000,0.000,0.000,0.000,0.000,0.000,0.000,0.000,0.000,0.000,0.000,0.000,1.985,2.055,2.125,2.194,2.381,2.796,2.055,2.043,2.108,2.182,2.406,2.737,2.005,2.029,2.089,2.197,2.421,2.745,2.005,2.048,2.200,2.263,2.458,2.797,2.104,2.204,2.286,2.367,2.687,3.066,2.048,2.076,2.120,2.312,2.442,2.900,0.000,0.000,0.000,0.000,0.000,0.000,0.000,0.000,0.000,0.000,0.000,0.000
G_int_inflex=1.906,1.522,1.549,1.555,1.579,1.714,1.541,1.540,1.570,1.555,1.517,1.752,1.729,1.603,1.629,1.585,1.584,1.760,1.538,1.571,1.574,1.580,1.564,1.766,1.946,1.578,1.514,1.589,1.572,1.912,1.514,1.513,1.518,1.527,1.563,1.820,0.000,0.000,0.000,0.000,0.000,0.000,0.000,0.000,0.000,0.000,0.000,0.000,1.516,1.562,1.571,1.669,1.832,2.155,1.515,1.525,1.577,1.665,1.861,2.147,1.505,1.523,1.603,1.675,1.850,2.164,1.480,1.519,1.578,1.710,1.905,2.159,1.536,1.575,1.686,1.755,1.998,2.354,1.516,1.523,1.572,1.766,1.833,2.202,0.000,0.000,0.000,0.000,0.000,0.000,0.000,0.000,0.000,0.000,0.000,0.000
G_by_Interval_g4=2.369,1.577,1.595,1.588,1.610,1.967,1.606,1.593,1.613,1.625,1.589,1.949,1.771,1.662,1.655,1.622,1.648,2.000,1.604,1.625,1.632,1.663,1.624,2.025,2.092,1.636,1.592,1.661,1.654,2.907,1.589,1.569,1.589,1.601,1.614,2.298,0.000,0.000,0.000,0.000,0.000,0.000,0.000,0.000,0.000,0.000,0.000,0.000,1.555,1.599,1.675,1.720,1.922,2.199,1.571,1.609,1.655,1.732,1.928,2.212,1.571,1.611,1.674,1.742,1.929,2.321,1.585,1.595,1.665,1.755,2.021,2.239,1.598,1.672,1.741,1.815,2.031,2.431,1.571,1.586,1.663,1.777,1.927,2.342,0.000,0.000,0.000,0.000,0.000,0.000,0.000,0.000,0.000,0.000,0.000,0.000
G_int_t8_g4=2.369,1.577,1.595,1.588,1.610,1.967,1.606,1.593,1.613,1.625,1.589,1.949,1.771,1.662,1.655,1.622,1.648,2.000,1.604,1.625,1.632,1.663,1.624,2.025,2.092,1.636,1.592,1.661,1.654,2.907,1.589,1.569,1.589,1.601,1.614,2.298,0.000,0.000,0.000,0.000,0.000,0.000,0.000,0.000,0.000,0.000,0.000,0.000,1.555,1.599,1.675,1.720,1.922,2.199,1.571,1.609,1.655,1.732,1.928,2.212,1.571,1.611,1.674,1.742,1.929,2.321,1.585,1.595,1.665,1.755,2.021,2.239,1.598,1.672,1.741,1.815,2.031,2.431,1.571,1.586,1.663,1.777,1.927,2.342,0.000,0.000,0.000,0.000,0.000,0.000,0.000,0.000,0.000,0.000,0.000,0.000
G_int_t12_g4=2.369,1.577,1.595,1.588,1.610,1.967,1.606,1.593,1.613,1.625,1.589,1.949,1.771,1.662,1.655,1.622,1.648,2.000,1.604,1.625,1.632,1.663,1.624,2.025,2.092,1.636,1.592,1.661,1.654,2.907,1.589,1.569,1.589,1.601,1.614,2.298,0.000,0.000,0.000,0.000,0.000,0.000,0.000,0.000,0.000,0.000,0.000,0.000,1.555,1.599,1.675,1.720,1.922,2.199,1.571,1.609,1.655,1.732,1.928,2.212,1.571,1.611,1.674,1.742,1.929,2.321,1.585,1.595,1.665,1.755,2.021,2.239,1.598,1.672,1.741,1.815,2.031,2.431,1.571,1.586,1.663,1.777,1.927,2.342,0.000,0.000,0.000,0.000,0.000,0.000,0.000,0.000,0.000,0.000,0.000,0.000
G_int_inflex_g4=2.286,1.577,1.608,1.611,1.628,1.714,1.609,1.609,1.622,1.621,1.585,1.752,1.771,1.675,1.664,1.629,1.648,1.760,1.602,1.634,1.651,1.682,1.607,1.766,2.113,1.643,1.592,1.646,1.647,1.912,1.575,1.565,1.575,1.590,1.630,1.820,0.000,0.000,0.000,0.000,0.000,0.000,0.000,0.000,0.000,0.000,0.000,0.000,1.555,1.616,1.651,1.720,1.913,2.190,1.575,1.609,1.636,1.732,1.917,2.201,1.571,1.603,1.674,1.728,1.929,2.182,1.553,1.571,1.663,1.782,1.971,2.193,1.605,1.686,1.760,1.815,2.058,2.393,1.592,1.586,1.636,1.771,1.927,2.281,0.000,0.000,0.000,0.000,0.000,0.000,0.000,0.000,0.000,0.000,0.000,0.000
Time_Inflex=10.757,10.757,10.267,10.267,10.267,9.287,10.757,10.512,10.757,10.512,10.757,9.287,11.002,10.512,10.512,10.757,10.757,9.287,10.757,10.757,10.757,10.757,10.757,9.287,10.757,10.267,11.002,11.737,10.512,9.041,10.512,10.512,10.757,11.492,10.512,9.041,0.223,0.223,0.223,0.223,0.223,0.223,0.223,0.223,0.223,0.223,0.223,0.223,10.757,10.512,10.267,11.737,13.450,13.206,10.267,11.492,11.737,11.492,13.206,15.184,10.757,10.757,11.247,11.737,12.961,14.449,10.512,11.492,10.267,11.492,13.450,13.206,10.267,10.267,11.492,12.717,13.206,14.694,10.512,11.737,11.492,11.737,13.450,13.450,0.223,0.223,0.223,0.223,0.223,0.223,0.223,0.223,0.223,0.223,0.223,0.223
OD_Inflex=0.653,0.646,0.534,0.572,0.556,0.317,0.579,0.537,0.592,0.539,0.627,0.317,0.676,0.553,0.522,0.607,0.603,0.311,0.580,0.579,0.569,0.559,0.592,0.301,0.569,0.475,0.671,0.697,0.492,0.236,0.533,0.567,0.627,0.690,0.549,0.256,0.071,0.068,0.067,0.067,0.066,0.066,0.067,0.067,0.067,0.067,0.067,0.070,0.675,0.588,0.495,0.643,0.732,0.462,0.542,0.758,0.714,0.615,0.681,0.683,0.658,0.629,0.661,0.634,0.640,0.597,0.611,0.736,0.458,0.572,0.678,0.475,0.499,0.444,0.548,0.655,0.527,0.470,0.586,0.753,0.672,0.569,0.664,0.441,0.067,0.066,0.065,0.068,0.069,0.068,0.068,0.066,0.068,0.068,0.068,0.067
Time_Saturation=21.553,21.553,20.327,22.288,20.327,21.798,21.798,20.573,16.409,21.308,20.327,18.613,20.327,18.123,15.919,21.553,12.717,19.102,21.553,21.553,21.553,20.818,21.798,18.613,21.553,22.288,20.327,20.573,20.818,20.818,20.327,13.695,20.327,16.164,21.308,17.879,0.223,0.223,0.223,0.223,0.223,0.223,0.223,0.223,0.223,0.223,0.223,0.223,18.858,19.592,18.368,20.818,21.798,19.347,21.553,20.818,21.798,21.063,21.798,20.818,20.818,18.368,21.063,20.082,21.308,21.798,21.553,20.327,21.798,21.063,21.798,19.592,20.327,20.327,19.592,21.798,21.063,21.553,21.063,21.798,21.308,15.919,21.553,21.798,0.223,0.223,0.223,0.223,0.223,0.223,0.223,0.223,0.223,0.223,0.223,0.223
OD_Saturation=0.914,0.930,0.923,1.054,0.980,0.717,0.861,0.903,0.906,0.993,0.965,0.706,0.916,0.925,0.888,1.013,0.854,0.706,0.884,0.919,0.962,1.002,0.946,0.683,0.860,0.858,0.915,0.930,0.820,0.578,0.879,0.858,0.955,0.885,0.918,0.617,0.071,0.068,0.067,0.067,0.066,0.066,0.067,0.067,0.067,0.067,0.067,0.070,0.937,0.908,0.901,0.882,0.836,0.751,0.880,0.889,0.864,0.875,0.810,0.764,0.904,0.901,0.882,0.857,0.815,0.762,0.887,0.909,0.851,0.863,0.797,0.754,0.823,0.817,0.782,0.754,0.696,0.625,0.873,0.874,0.870,0.805,0.799,0.717,0.067,0.066,0.065,0.068,0.069,0.068,0.068,0.066,0.068,0.068,0.068,0.067
Ref_Well_Name=A01,A01,A01,A01,A01,A01,A01,A01,A01,A01,A01,A01,A01,A01,A01,A01,A01,A01,A01,A01,A01,A01,A01,A01,A01,A01,A01,A01,A01,A01,A01,A01,A01,A01,A01,A01,A01,A01,A01,A01,A01,A01,A01,A01,A01,A01,A01,A01,A01,A01,A01,A01,A01,A01,A01,A01,A01,A01,A01,A01,A01,A01,A01,A01,A01,A01,A01,A01,A01,A01,A01,A01,A01,A01,A01,A01,A01,A01,A01,A01,A01,A01,A01,A01,A01,A01,A01,A01,A01,A01,A01,A01,A01,A01,A01,A01
Ratio_Avg_G=1.000,0.994,0.982,1.002,0.997,0.850,0.963,0.961,0.970,0.964,0.986,0.862,0.984,0.969,0.954,0.973,0.978,0.844,0.960,0.961,0.957,0.952,0.972,0.832,0.954,0.948,0.980,0.946,0.935,0.632,0.957,0.977,0.988,0.956,0.970,0.755,Inf,Inf,Inf,Inf,Inf,Inf,Inf,Inf,Inf,Inf,Inf,Inf,1.011,0.987,0.960,0.915,0.843,0.728,0.989,0.982,0.952,0.919,0.834,0.733,1.001,0.989,0.961,0.913,0.829,0.732,1.002,0.980,0.939,0.897,0.817,0.731,0.967,0.935,0.887,0.848,0.759,0.658,0.988,0.967,0.947,0.877,0.822,0.704,Inf,Inf,Inf,Inf,Inf,Inf,Inf,Inf,Inf,Inf,Inf,Inf
Ratio_Fit_G=1.000,1.140,1.184,1.171,1.164,1.137,1.193,1.211,1.152,1.189,1.169,1.146,1.042,1.144,1.145,1.139,1.116,1.116,1.198,1.176,1.165,1.164,1.149,1.136,1.052,1.189,1.169,1.074,1.176,1.102,1.230,1.222,1.167,1.126,1.191,1.141,Inf,Inf,Inf,Inf,Inf,Inf,Inf,Inf,Inf,Inf,Inf,Inf,1.156,1.178,1.190,1.034,0.884,0.876,1.236,1.101,1.064,1.067,0.906,0.756,1.160,1.148,1.090,1.035,0.929,0.810,1.204,1.094,1.204,1.067,0.896,0.884,1.218,1.218,1.103,0.979,0.931,0.801,1.215,1.094,1.100,1.052,0.905,0.860,Inf,Inf,Inf,Inf,Inf,Inf,Inf,Inf,Inf,Inf,Inf,Inf
Ratio_G_Int=1.000,1.252,1.242,1.249,1.224,0.937,1.254,1.252,1.223,1.230,1.255,0.967,1.102,1.203,1.177,1.210,1.203,0.931,1.255,1.231,1.230,1.224,1.219,0.923,0.992,1.209,1.259,1.192,1.205,0.594,1.262,1.272,1.250,1.244,1.235,0.785,Inf,Inf,Inf,Inf,Inf,Inf,Inf,Inf,Inf,Inf,Inf,Inf,1.257,1.244,1.204,1.142,1.037,0.878,1.270,1.250,1.202,1.144,1.022,0.884,1.266,1.246,1.189,1.133,1.030,0.873,1.273,1.246,1.211,1.139,0.990,0.878,1.244,1.211,1.146,1.086,0.970,0.795,1.280,1.251,1.203,1.090,1.039,0.850,Inf,Inf,Inf,Inf,Inf,Inf,Inf,Inf,Inf,Inf,Inf,Inf
Ratio_t0_Fit=1.000,0.751,0.577,0.599,0.852,0.539,0.493,0.436,0.606,0.494,0.579,0.695,1.744,0.479,0.515,0.795,0.599,0.642,0.591,0.582,0.581,0.702,0.568,0.558,0.782,0.514,0.489,1.546,0.614,0.536,0.528,0.627,0.572,0.724,0.482,0.549,Inf,Inf,Inf,Inf,Inf,Inf,Inf,Inf,Inf,Inf,Inf,Inf,0.530,0.608,0.614,0.616,0.929,0.622,0.455,0.682,0.511,1.088,0.890,-23.146,0.596,0.601,0.674,0.503,0.565,0.744,0.704,0.576,0.497,0.855,1.070,0.703,0.525,0.525,0.444,0.443,0.454,0.646,0.516,0.610,0.588,0.644,6.545,0.648,Inf,Inf,Inf,Inf,Inf,Inf,Inf,Inf,Inf,Inf,Inf,Inf
Ratio_t0_G_Int=1.000,0.203,0.198,0.211,0.221,0.310,0.178,0.178,0.197,0.189,0.194,0.283,0.326,0.207,0.208,0.207,0.215,0.306,0.176,0.187,0.184,0.183,0.201,0.292,0.552,0.187,0.188,0.192,0.178,-2.738,0.171,0.181,0.198,0.178,0.191,0.441,Inf,Inf,Inf,Inf,Inf,Inf,Inf,Inf,Inf,Inf,Inf,Inf,0.215,0.201,0.199,0.192,0.185,0.172,0.191,0.194,0.193,0.195,0.187,0.174,0.201,0.202,0.207,0.195,0.176,0.179,0.199,0.194,0.179,0.178,0.190,0.176,0.185,0.176,0.168,0.164,0.149,0.155,0.185,0.182,0.188,0.187,0.165,0.165,Inf,Inf,Inf,Inf,Inf,Inf,Inf,Inf,Inf,Inf,Inf,Inf
Ref_Curve_Array=1,1,1,1,1,1,1,1,1,1,1,1,1,1,1,1,1,1,1,1,1,1,1,1,1,1,1,1,1,1,1,1,1,1,1,1,1,1,1,1,1,1,1,1,1,1,1,1,1,1,1,1,1,1,1,1,1,1,1,1,1,1,1,1,1,1,1,1,1,1,1,1,1,1,1,1,1,1,1,1,1,1,1,1,1,1,1,1,1,1,1,1,1,1,1,1
Default_ref=0
Comm_Map=,,,,,
Comm_Consol=,,,,,,,,
Comm_Screen=,,,,,
Analysis_Set=A,A,A,A,A,A,A,A,A,A,A,A,A,A,A,A,A,A,A,A,A,A,A,A,A,A,A,A,A,A,A,A,A,A,A,A,A,A,A,A,A,A,A,A,A,A,A,A,A,A,A,A,A,A,A,A,A,A,A,A,A,A,A,A,A,A,A,A,A,A,A,A,A,A,A,A,A,A,A,A,A,A,A,A,A,A,A,A,A,A,A,A,A,A,A,A
Ref_Type=single_ref,single_ref,single_ref,single_ref,single_ref,single_ref,single_ref,single_ref,single_ref,single_ref,single_ref,single_ref,single_ref,single_ref,single_ref,single_ref,single_ref,single_ref,single_ref,single_ref,single_ref,single_ref,single_ref,single_ref,single_ref,single_ref,single_ref,single_ref,single_ref,single_ref,single_ref,single_ref,single_ref,single_ref,single_ref,single_ref,single_ref,single_ref,single_ref,single_ref,single_ref,single_ref,single_ref,single_ref,single_ref,single_ref,single_ref,single_ref,single_ref,single_ref,single_ref,single_ref,single_ref,single_ref,single_ref,single_ref,single_ref,single_ref,single_ref,single_ref,single_ref,single_ref,single_ref,single_ref,single_ref,single_ref,single_ref,single_ref,single_ref,single_ref,single_ref,single_ref,single_ref,single_ref,single_ref,single_ref,single_ref,single_ref,single_ref,single_ref,single_ref,single_ref,single_ref,single_ref,single_ref,single_ref,single_ref,single_ref,single_ref,single_ref,single_ref,single_ref,single_ref,single_ref,single_ref,single_ref
Wells_In_Use=0,0,0,0,0,0,0,0,0,0,0,0,0,0,0,0,0,0,0,0,0,0,0,0,0,0,0,0,0,0,0,0,0,0,0,0,0,0,0,0,0,0,0,0,0,0,0,0,0,0,0,0,0,0,0,0,0,0,0,0,0,0,0,0,0,0,0,0,0,0,0,0,0,0,0,0,0,0,0,0,0,0,0,0,0,0,0,0,0,0,0,0,0,0,0,0
[Flor:]
[Flor2:]
[Lumin:]
[Data:]
Read=DateTime	RunT[s]	Temp	Well_1	Well_2	Well_3	Well_4	Well_5	Well_6	Well_7	Well_8	Well_9	Well_10	Well_11	Well_12	Well_13	Well_14	Well_15	Well_16	Well_17	Well_18	Well_19	Well_20	Well_21	Well_22	Well_23	Well_24	Well_25	Well_26	Well_27	Well_28	Well_29	Well_30	Well_31	Well_32	Well_33	Well_34	Well_35	Well_36	Well_37	Well_38	Well_39	Well_40	Well_41	Well_42	Well_43	Well_44	Well_45	Well_46	Well_47	Well_48	Well_49	Well_50	Well_51	Well_52	Well_53	Well_54	Well_55	Well_56	Well_57	Well_58	Well_59	Well_60	Well_61	Well_62	Well_63	Well_64	Well_65	Well_66	Well_67	Well_68	Well_69	Well_70	Well_71	Well_72	Well_73	Well_74	Well_75	Well_76	Well_77	Well_78	Well_79	Well_80	Well_81	Well_82	Well_83	Well_84	Well_85	Well_86	Well_87	Well_88	Well_89	Well_90	Well_91	Well_92	Well_93	Well_94	Well_95	Well_96
1=15:21:06	802	301	0.1385	0.0800	0.0794	0.0815	0.0800	0.0790	0.0800	0.0786	0.0803	0.0791	0.0777	0.0794	0.0763	0.0780	0.0797	0.0767	0.0773	0.0776	0.0779	0.0776	0.0772	0.0773	0.0776	0.0781	0.1037	0.0789	0.0794	0.0789	0.0805	0.0785	0.0781	0.0780	0.0784	0.0774	0.0783	0.0783	0.0777	0.0778	0.0782	0.0793	0.0764	0.0772	0.0754	0.0768	0.0772	0.0773	0.0759	0.0780	0.0965	0.0820	0.0784	0.0757	0.0768	0.0781	0.0766	0.0763	0.0771	0.0757	0.0769	0.0766	0.0843	0.0768	0.0773	0.0767	0.0769	0.0768	0.0766	0.0767	0.0765	0.0759	0.0784	0.0772	0.0707	0.0679	0.0666	0.0668	0.0660	0.0662	0.0666	0.0662	0.0654	0.0676	0.0692	0.0676	0.0673	0.0669	0.0668	0.0672	0.0665	0.0699	0.0680	0.0663	0.0675	0.0677	0.0682	0.0674
2=15:35:47	1684	301	0.1102	0.0798	0.0793	0.0811	0.0802	0.0799	0.0796	0.0790	0.0821	0.0789	0.0781	0.0795	0.0769	0.0782	0.0791	0.0778	0.0780	0.0782	0.0784	0.0782	0.0779	0.0772	0.0780	0.0798	0.0939	0.0792	0.0779	0.0790	0.0800	0.0789	0.0781	0.0785	0.0790	0.0779	0.0788	0.0795	0.0785	0.0787	0.0782	0.0775	0.0774	0.0779	0.0768	0.0778	0.0778	0.0785	0.0774	0.0796	0.1017	0.0794	0.0778	0.0767	0.0771	0.0791	0.0775	0.0766	0.0769	0.0757	0.0771	0.0779	0.0858	0.0781	0.0779	0.0771	0.0771	0.0771	0.0760	0.0767	0.0779	0.0772	0.0791	0.0782	0.0711	0.0678	0.0668	0.0665	0.0663	0.0666	0.0669	0.0666	0.0663	0.0672	0.0688	0.0676	0.0672	0.0671	0.0662	0.0678	0.0669	0.0700	0.0674	0.0662	0.0676	0.0679	0.0682	0.0673
3=15:50:29	2566	298	0.1030	0.0797	0.0787	0.0817	0.0788	0.0791	0.0792	0.0791	0.0816	0.0793	0.0792	0.0812	0.0770	0.0780	0.0789	0.0775	0.0776	0.0780	0.0790	0.0770	0.0783	0.0775	0.0790	0.0787	0.1002	0.0817	0.0804	0.0790	0.0786	0.0796	0.0783	0.0787	0.0784	0.0788	0.0782	0.0806	0.0788	0.0783	0.0779	0.0771	0.0775	0.0777	0.0770	0.0779	0.0782	0.0771	0.0784	0.0813	0.0927	0.0793	0.0793	0.0769	0.0779	0.0785	0.0761	0.0750	0.0765	0.0766	0.0772	0.0769	0.0852	0.0780	0.0783	0.0772	0.0763	0.0772	0.0763	0.0773	0.0776	0.0771	0.0781	0.0789	0.0702	0.0674	0.0661	0.0653	0.0651	0.0666	0.0664	0.0665	0.0656	0.0673	0.0681	0.0672	0.0668	0.0658	0.0660	0.0666	0.0664	0.0692	0.0671	0.0649	0.0672	0.0673	0.0676	0.0666
4=16:05:11	3448	298	0.1025	0.0798	0.0795	0.0826	0.0803	0.0805	0.0819	0.0796	0.0828	0.0797	0.0788	0.0821	0.0777	0.0790	0.0800	0.0786	0.0774	0.0790	0.0795	0.0784	0.0790	0.0781	0.0796	0.0795	0.0920	0.0811	0.0790	0.0788	0.0788	0.0803	0.0797	0.0788	0.0794	0.0791	0.0796	0.0813	0.0792	0.0787	0.0790	0.0782	0.0773	0.0785	0.0780	0.0784	0.0794	0.0775	0.0785	0.0827	0.0850	0.0791	0.0795	0.0784	0.0777	0.0784	0.0771	0.0767	0.0778	0.0770	0.0767	0.0785	0.0863	0.0780	0.0787	0.0774	0.0782	0.0779	0.0771	0.0780	0.0779	0.0777	0.0796	0.0791	0.0711	0.0674	0.0661	0.0663	0.0659	0.0667	0.0667	0.0664	0.0662	0.0672	0.0682	0.0672	0.0669	0.0666	0.0661	0.0676	0.0665	0.0699	0.0672	0.0666	0.0672	0.0672	0.0680	0.0671
5=16:19:53	4329	298	0.1320	0.0804	0.0806	0.0829	0.0804	0.0798	0.0807	0.0798	0.0831	0.0798	0.0802	0.0810	0.0777	0.0790	0.0801	0.0781	0.0796	0.0797	0.0799	0.0794	0.0786	0.0794	0.0789	0.0806	0.1008	0.0825	0.0803	0.0801	0.0804	0.0809	0.0800	0.0794	0.0809	0.0783	0.0805	0.0801	0.0793	0.0798	0.0787	0.0785	0.0782	0.0789	0.0784	0.0791	0.0788	0.0785	0.0792	0.0808	0.1116	0.0810	0.0794	0.0793	0.0776	0.0794	0.0780	0.0768	0.0787	0.0769	0.0778	0.0791	0.0853	0.0787	0.0796	0.0780	0.0780	0.0787	0.0781	0.0780	0.0788	0.0782	0.0802	0.0799	0.0705	0.0678	0.0658	0.0665	0.0657	0.0664	0.0666	0.0663	0.0664	0.0675	0.0687	0.0671	0.0671	0.0670	0.0665	0.0674	0.0668	0.0698	0.0673	0.0658	0.0675	0.0677	0.0677	0.0670
6=16:34:35	5211	301	0.1044	0.0810	0.0785	0.0822	0.0804	0.0804	0.0802	0.0797	0.0823	0.0803	0.0794	0.0815	0.0779	0.0789	0.0800	0.0783	0.0786	0.0789	0.0793	0.0789	0.0793	0.0787	0.0799	0.0820	0.0914	0.0808	0.0796	0.0792	0.0805	0.0795	0.0788	0.0790	0.0799	0.0793	0.0794	0.0806	0.0795	0.0797	0.0794	0.0784	0.0777	0.0788	0.0770	0.0790	0.0784	0.0789	0.0789	0.0813	0.0900	0.0788	0.0786	0.0772	0.0778	0.0795	0.0778	0.0765	0.0774	0.0771	0.0774	0.0777	0.0859	0.0778	0.0781	0.0778	0.0782	0.0778	0.0773	0.0778	0.0776	0.0780	0.0794	0.0788	0.0711	0.0669	0.0661	0.0661	0.0657	0.0663	0.0662	0.0657	0.0653	0.0673	0.0684	0.0673	0.0669	0.0661	0.0662	0.0662	0.0661	0.0699	0.0672	0.0656	0.0675	0.0672	0.0680	0.0668
7=16:49:17	6093	301	0.1321	0.0811	0.0819	0.0849	0.0831	0.0805	0.0832	0.0811	0.0841	0.0811	0.0809	0.0813	0.0789	0.0797	0.0811	0.0795	0.0802	0.0806	0.0801	0.0804	0.0792	0.0801	0.0796	0.0806	0.1016	0.0826	0.0805	0.0817	0.0823	0.0823	0.0807	0.0806	0.0815	0.0793	0.0804	0.0816	0.0800	0.0804	0.0801	0.0795	0.0788	0.0796	0.0784	0.0795	0.0796	0.0785	0.0786	0.0808	0.1117	0.0830	0.0879	0.0786	0.0792	0.0812	0.0788	0.0776	0.0783	0.0771	0.0778	0.0802	0.0868	0.0797	0.0801	0.0780	0.0792	0.0792	0.0787	0.0786	0.0815	0.0783	0.0804	0.0799	0.0704	0.0675	0.0665	0.0662	0.0653	0.0662	0.0661	0.0665	0.0660	0.0676	0.0686	0.0671	0.0671	0.0667	0.0666	0.0671	0.0665	0.0697	0.0662	0.0655	0.0673	0.0673	0.0678	0.0667
8=17:03:58	6975	301	0.0967	0.0797	0.0796	0.0831	0.0806	0.0818	0.0810	0.0803	0.0836	0.0801	0.0795	0.0810	0.0781	0.0793	0.0807	0.0783	0.0795	0.0797	0.0800	0.0787	0.0799	0.0797	0.0791	0.0794	0.0944	0.0812	0.0796	0.0802	0.0808	0.0798	0.0805	0.0800	0.0797	0.0800	0.0800	0.0814	0.0795	0.0789	0.0782	0.0818	0.0788	0.0799	0.0789	0.0789	0.0793	0.0789	0.0787	0.0807	0.0926	0.0804	0.0861	0.0792	0.0782	0.0793	0.0771	0.0771	0.0774	0.0771	0.0769	0.0797	0.0869	0.0786	0.0793	0.0779	0.0769	0.0785	0.0775	0.0783	0.0787	0.0778	0.0811	0.0787	0.0696	0.0662	0.0651	0.0644	0.0642	0.0654	0.0650	0.0652	0.0650	0.0662	0.0670	0.0664	0.0661	0.0651	0.0656	0.0661	0.0651	0.0687	0.0667	0.0640	0.0659	0.0664	0.0664	0.0657
9=17:18:40	7857	301	0.1219	0.0829	0.0817	0.0839	0.0830	0.0828	0.0831	0.0823	0.0845	0.0824	0.0808	0.0829	0.0802	0.0810	0.0819	0.0803	0.0806	0.0816	0.0817	0.0810	0.0812	0.0807	0.0815	0.0815	0.0925	0.0831	0.0826	0.0821	0.0828	0.0820	0.0817	0.0810	0.0823	0.0813	0.0811	0.0815	0.0810	0.0814	0.0813	0.0802	0.0800	0.0808	0.0801	0.0811	0.0803	0.0806	0.0805	0.0831	0.1060	0.0822	0.0863	0.0791	0.0792	0.0805	0.0797	0.0788	0.0794	0.0784	0.0787	0.0790	0.0879	0.0800	0.0804	0.0796	0.0805	0.0798	0.0784	0.0800	0.0795	0.0798	0.0810	0.0805	0.0703	0.0673	0.0666	0.0656	0.0655	0.0667	0.0660	0.0663	0.0658	0.0670	0.0683	0.0670	0.0669	0.0663	0.0660	0.0664	0.0660	0.0693	0.0671	0.0657	0.0669	0.0673	0.0676	0.0668
10=17:33:22	8739	298	0.1370	0.0840	0.0836	0.0859	0.0842	0.0831	0.0845	0.0826	0.0856	0.0828	0.0826	0.0835	0.0811	0.0823	0.0829	0.0802	0.0817	0.0820	0.0825	0.0816	0.0819	0.0816	0.0815	0.0817	0.1090	0.0860	0.0848	0.0833	0.0841	0.0825	0.0830	0.0826	0.0841	0.0821	0.0812	0.0832	0.0823	0.0824	0.0827	0.0811	0.0811	0.0818	0.0806	0.0814	0.0818	0.0811	0.0807	0.0823	0.1057	0.0829	0.0953	0.0810	0.0811	0.0819	0.0817	0.0795	0.0806	0.0792	0.0784	0.0795	0.0877	0.0812	0.0817	0.0804	0.0809	0.0807	0.0809	0.0812	0.0807	0.0799	0.0815	0.0808	0.0703	0.0673	0.0663	0.0655	0.0653	0.0664	0.0655	0.0654	0.0647	0.0665	0.0684	0.0672	0.0665	0.0656	0.0661	0.0664	0.0657	0.0691	0.0669	0.0654	0.0664	0.0672	0.0671	0.0665
11=17:48:04	9621	298	0.1166	0.0849	0.0844	0.0874	0.0864	0.0842	0.0854	0.0834	0.0876	0.0838	0.0836	0.0836	0.0818	0.0832	0.0846	0.0825	0.0833	0.0835	0.0845	0.0837	0.0834	0.0841	0.0831	0.0820	0.1003	0.0870	0.0845	0.0850	0.0839	0.0849	0.0845	0.0841	0.0846	0.0837	0.0829	0.0853	0.0831	0.0834	0.0837	0.0819	0.0827	0.0835	0.0831	0.0820	0.0830	0.0814	0.0824	0.0841	0.0902	0.0830	0.0820	0.0812	0.0822	0.0829	0.0814	0.0806	0.0809	0.0798	0.0797	0.0808	0.0896	0.0827	0.0835	0.0814	0.0821	0.0817	0.0815	0.0819	0.0826	0.0808	0.0832	0.0828	0.0706	0.0672	0.0662	0.0661	0.0654	0.0665	0.0660	0.0658	0.0662	0.0664	0.0685	0.0675	0.0669	0.0665	0.0665	0.0669	0.0656	0.0696	0.0672	0.0657	0.0676	0.0674	0.0677	0.0670
12=18:02:46	10502	298	0.1149	0.0868	0.0850	0.0884	0.0866	0.0851	0.0849	0.0852	0.0877	0.0851	0.0829	0.0842	0.0824	0.0834	0.0847	0.0829	0.0836	0.0832	0.0845	0.0834	0.0839	0.0826	0.0839	0.0871	0.1101	0.0859	0.0832	0.0847	0.0863	0.0863	0.0853	0.0852	0.0851	0.0836	0.0820	0.0833	0.0832	0.0841	0.0835	0.0838	0.0832	0.0835	0.0820	0.0833	0.0824	0.0818	0.0819	0.0840	0.1072	0.0842	0.0841	0.0817	0.0828	0.0821	0.0814	0.0811	0.0800	0.0797	0.0796	0.0794	0.0900	0.0824	0.0834	0.0817	0.0825	0.0821	0.0818	0.0823	0.0823	0.0813	0.0846	0.0816	0.0699	0.0661	0.0654	0.0657	0.0645	0.0647	0.0652	0.0654	0.0652	0.0663	0.0675	0.0668	0.0660	0.0656	0.0658	0.0663	0.0656	0.0687	0.0658	0.0650	0.0666	0.0669	0.0672	0.0662
13=18:17:28	11384	301	0.1200	0.0882	0.0864	0.0893	0.0883	0.0870	0.0877	0.0870	0.0900	0.0857	0.0854	0.0847	0.0840	0.0841	0.0861	0.0848	0.0858	0.0858	0.0861	0.0857	0.0850	0.0859	0.0846	0.0841	0.1024	0.0896	0.0861	0.0874	0.0880	0.0871	0.0872	0.0867	0.0870	0.0862	0.0847	0.0860	0.0858	0.0855	0.0858	0.0853	0.0851	0.0847	0.0854	0.0852	0.0858	0.0842	0.0850	0.0851	0.0941	0.0838	0.0858	0.0832	0.0821	0.0847	0.0836	0.0832	0.0828	0.0820	0.0810	0.0818	0.0910	0.0844	0.0865	0.0835	0.0840	0.0836	0.0840	0.0826	0.0852	0.0821	0.0848	0.0824	0.0707	0.0674	0.0665	0.0659	0.0655	0.0664	0.0663	0.0663	0.0651	0.0673	0.0680	0.0668	0.0668	0.0665	0.0661	0.0666	0.0664	0.0695	0.0676	0.0655	0.0674	0.0671	0.0677	0.0670
14=18:32:10	12266	298	0.1197	0.0897	0.0878	0.0917	0.0899	0.0882	0.0889	0.0889	0.0908	0.0875	0.0863	0.0864	0.0855	0.0865	0.0881	0.0868	0.0875	0.0869	0.0880	0.0875	0.0869	0.0859	0.0856	0.0847	0.1025	0.0897	0.0880	0.0889	0.0901	0.0884	0.0886	0.0884	0.0885	0.0859	0.0838	0.0854	0.0867	0.0876	0.0869	0.0862	0.0870	0.0870	0.0869	0.0867	0.0864	0.0845	0.0850	0.0869	0.1050	0.0882	0.0856	0.0844	0.0857	0.0854	0.0850	0.0836	0.0829	0.0826	0.0817	0.0815	0.0932	0.0852	0.0872	0.0848	0.0859	0.0854	0.0856	0.0850	0.0866	0.0848	0.0855	0.0833	0.0700	0.0666	0.0659	0.0658	0.0648	0.0655	0.0655	0.0655	0.0656	0.0666	0.0674	0.0660	0.0660	0.0659	0.0656	0.0665	0.0653	0.0692	0.0656	0.0654	0.0666	0.0668	0.0671	0.0664
15=18:46:51	13148	301	0.1160	0.0926	0.0899	0.0956	0.0931	0.0900	0.0926	0.0909	0.0935	0.0896	0.0872	0.0879	0.0874	0.0884	0.0913	0.0885	0.0898	0.0904	0.0900	0.0897	0.0893	0.0882	0.0880	0.0852	0.1078	0.0912	0.0898	0.0911	0.0925	0.0906	0.0917	0.0917	0.0910	0.0887	0.0864	0.0876	0.0887	0.0897	0.0895	0.0914	0.0887	0.0888	0.0891	0.0891	0.0885	0.0865	0.0862	0.0879	0.0978	0.0874	0.0874	0.0865	0.0878	0.0874	0.0870	0.0854	0.0850	0.0840	0.0820	0.0825	0.0952	0.0877	0.0897	0.0870	0.0881	0.0874	0.0883	0.0875	0.0879	0.0864	0.0862	0.0837	0.0714	0.0675	0.0665	0.0663	0.0659	0.0658	0.0660	0.0660	0.0664	0.0672	0.0681	0.0671	0.0665	0.0668	0.0664	0.0671	0.0663	0.0697	0.0663	0.0659	0.0676	0.0679	0.0675	0.0668
16=19:01:33	14030	298	0.1231	0.0941	0.0933	0.0969	0.0955	0.0920	0.0952	0.0934	0.0950	0.0901	0.0886	0.0873	0.0892	0.0901	0.0914	0.0904	0.0920	0.0911	0.0916	0.0914	0.0902	0.0898	0.0882	0.0856	0.1059	0.0950	0.0915	0.0935	0.0940	0.0919	0.0927	0.0933	0.0940	0.0900	0.0883	0.0888	0.0900	0.0910	0.0909	0.0898	0.0904	0.0903	0.0907	0.0907	0.0898	0.0885	0.0879	0.0884	0.1152	0.0926	0.0956	0.0880	0.0875	0.0886	0.0889	0.0875	0.0865	0.0854	0.0825	0.0827	0.0971	0.0896	0.0917	0.0883	0.0895	0.0879	0.0891	0.0884	0.0897	0.0859	0.0868	0.0867	0.0703	0.0667	0.0656	0.0658	0.0650	0.0659	0.0656	0.0651	0.0644	0.0661	0.0674	0.0665	0.0658	0.0659	0.0656	0.0657	0.0651	0.0692	0.0664	0.0650	0.0665	0.0672	0.0671	0.0661
17=19:16:17	14914	301	0.1352	0.0973	0.0954	0.1005	0.0991	0.0950	0.0984	0.0970	0.0979	0.0934	0.0910	0.0879	0.0911	0.0919	0.0954	0.0921	0.0930	0.0943	0.0942	0.0947	0.0928	0.0928	0.0894	0.0882	0.1183	0.0988	0.0936	0.0950	0.0972	0.0947	0.0956	0.0982	0.0959	0.0918	0.0899	0.0894	0.0924	0.0930	0.0931	0.0917	0.0930	0.0924	0.0945	0.0929	0.0917	0.0913	0.0891	0.0872	0.1123	0.0933	0.0924	0.0907	0.0902	0.0909	0.0909	0.0897	0.0891	0.0861	0.0843	0.0844	0.0985	0.0917	0.0947	0.0912	0.0927	0.0912	0.0926	0.0916	0.0918	0.0877	0.0890	0.0861	0.0702	0.0666	0.0659	0.0654	0.0649	0.0659	0.0660	0.0651	0.0656	0.0666	0.0675	0.0668	0.0663	0.0657	0.0661	0.0670	0.0646	0.0689	0.0665	0.0651	0.0669	0.0669	0.0672	0.0663
18=19:30:59	15796	298	0.1412	0.1022	0.0995	0.1059	0.1022	0.0996	0.1019	0.0989	0.1016	0.0958	0.0928	0.0921	0.0935	0.0954	0.0994	0.0960	0.0977	0.0976	0.0984	0.0965	0.0959	0.0939	0.0923	0.0879	0.1333	0.1027	0.0992	0.1007	0.1000	0.0992	0.0994	0.0994	0.0976	0.0948	0.0919	0.0950	0.0946	0.0961	0.0957	0.0976	0.0964	0.0948	0.0976	0.0973	0.0939	0.0920	0.0908	0.0899	0.1144	0.0952	0.1106	0.0977	0.0948	0.0930	0.0948	0.0916	0.0907	0.0880	0.0851	0.0845	0.0988	0.0948	0.0985	0.0933	0.0934	0.0938	0.0944	0.0944	0.0951	0.0908	0.0909	0.0860	0.0698	0.0667	0.0659	0.0655	0.0647	0.0659	0.0659	0.0655	0.0653	0.0669	0.0679	0.0668	0.0659	0.0657	0.0661	0.0665	0.0653	0.0693	0.0668	0.0646	0.0664	0.0669	0.0672	0.0662
19=19:45:41	16678	298	0.1489	0.1038	0.1028	0.1070	0.1058	0.1013	0.1051	0.1017	0.1037	0.0983	0.0955	0.0914	0.0959	0.0969	0.1010	0.0983	0.0999	0.0991	0.1005	0.0996	0.0992	0.0975	0.0942	0.0901	0.1152	0.1021	0.0985	0.1017	0.1028	0.1002	0.1022	0.1018	0.1012	0.0980	0.0940	0.0913	0.0980	0.0989	0.0986	0.0987	0.1003	0.0984	0.1006	0.0989	0.0972	0.0954	0.0932	0.0916	0.1129	0.0967	0.1054	0.0952	0.0964	0.0963	0.0967	0.0933	0.0919	0.0897	0.0872	0.0865	0.1031	0.0973	0.1002	0.0955	0.0975	0.0947	0.0985	0.0954	0.0987	0.0920	0.0926	0.0909	0.0706	0.0667	0.0658	0.0657	0.0652	0.0658	0.0655	0.0649	0.0648	0.0666	0.0680	0.0671	0.0661	0.0662	0.0657	0.0660	0.0658	0.0692	0.0666	0.0654	0.0666	0.0666	0.0675	0.0666
20=20:00:23	17559	301	0.1508	0.1077	0.1093	0.1125	0.1089	0.1052	0.1094	0.1052	0.1047	0.1010	0.0966	0.0906	0.0985	0.1010	0.1054	0.1006	0.1034	0.1003	0.1018	0.1028	0.1003	0.0993	0.0947	0.0900	0.1321	0.1102	0.1035	0.1046	0.1085	0.1046	0.1070	0.1058	0.1028	0.1000	0.0946	0.0921	0.0992	0.1014	0.1027	0.1016	0.1029	0.1018	0.1035	0.1030	0.0980	0.0974	0.0936	0.0913	0.1409	0.1068	0.1053	0.0999	0.1010	0.0994	0.1004	0.0977	0.0951	0.0921	0.0884	0.0895	0.1050	0.1004	0.1042	0.0994	0.1015	0.0984	0.1015	0.0997	0.0996	0.0946	0.0956	0.0902	0.0695	0.0664	0.0656	0.0654	0.0644	0.0647	0.0653	0.0652	0.0648	0.0660	0.0674	0.0664	0.0659	0.0654	0.0657	0.0664	0.0652	0.0686	0.0655	0.0648	0.0662	0.0666	0.0664	0.0661
21=20:15:05	18441	301	0.1668	0.1132	0.1107	0.1159	0.1143	0.1083	0.1159	0.1108	0.1093	0.1047	0.0998	0.0947	0.1046	0.1045	0.1093	0.1059	0.1081	0.1066	0.1074	0.1078	0.1063	0.1031	0.0991	0.0972	0.1388	0.1118	0.1096	0.1108	0.1119	0.1084	0.1119	0.1111	0.1080	0.1036	0.0976	0.0938	0.1048	0.1063	0.1051	0.1047	0.1065	0.1042	0.1083	0.1081	0.1032	0.1013	0.0961	0.0945	0.1437	0.1070	0.1164	0.1032	0.1044	0.1004	0.1045	0.1006	0.0967	0.0955	0.0908	0.0878	0.1110	0.1052	0.1082	0.1013	0.1056	0.1018	0.1056	0.1051	0.1037	0.0990	0.0976	0.0916	0.0706	0.0673	0.0667	0.0660	0.0655	0.0663	0.0661	0.0657	0.0660	0.0673	0.0681	0.0669	0.0661	0.0661	0.0662	0.0675	0.0664	0.0696	0.0665	0.0654	0.0664	0.0671	0.0676	0.0671
22=20:29:46	19323	301	0.1548	0.1187	0.1142	0.1213	0.1212	0.1147	0.1204	0.1167	0.1155	0.1097	0.1037	0.0977	0.1089	0.1104	0.1160	0.1120	0.1149	0.1122	0.1147	0.1140	0.1103	0.1082	0.1028	0.0967	0.1458	0.1163	0.1136	0.1163	0.1167	0.1136	0.1172	0.1167	0.1146	0.1092	0.1012	0.0966	0.1094	0.1127	0.1100	0.1091	0.1128	0.1088	0.1141	0.1131	0.1066	0.1041	0.1009	0.0974	0.1409	0.1100	0.1088	0.1061	0.1093	0.1048	0.1090	0.1038	0.1005	0.0986	0.0930	0.0892	0.1149	0.1102	0.1147	0.1071	0.1106	0.1059	0.1113	0.1085	0.1075	0.1022	0.1008	0.0944	0.0700	0.0666	0.0654	0.0655	0.0652	0.0657	0.0658	0.0655	0.0654	0.0670	0.0677	0.0667	0.0667	0.0653	0.0659	0.0669	0.0664	0.0693	0.0667	0.0658	0.0661	0.0670	0.0669	0.0666
23=20:44:24	20201	301	0.1705	0.1221	0.1198	0.1276	0.1264	0.1191	0.1280	0.1211	0.1199	0.1135	0.1064	0.0984	0.1133	0.1136	0.1180	0.1152	0.1185	0.1173	0.1184	0.1187	0.1156	0.1130	0.1033	0.0990	0.1423	0.1213	0.1187	0.1228	0.1243	0.1166	0.1222	0.1219	0.1202	0.1128	0.1057	0.0993	0.1140	0.1151	0.1142	0.1132	0.1183	0.1142	0.1201	0.1179	0.1123	0.1106	0.1018	0.0970	0.1319	0.1138	0.1228	0.1125	0.1098	0.1067	0.1134	0.1072	0.1044	0.1010	0.0947	0.0915	0.1191	0.1141	0.1199	0.1114	0.1163	0.1101	0.1152	0.1127	0.1122	0.1046	0.1024	0.0940	0.0699	0.0661	0.0661	0.0654	0.0652	0.0652	0.0654	0.0650	0.0648	0.0667	0.0673	0.0661	0.0659	0.0654	0.0650	0.0663	0.0658	0.0689	0.0658	0.0650	0.0666	0.0668	0.0672	0.0667
24=20:59:06	21083	298	0.1610	0.1329	0.1288	0.1367	0.1336	0.1247	0.1359	0.1287	0.1265	0.1206	0.1110	0.0999	0.1178	0.1200	0.1257	0.1206	0.1251	0.1223	0.1258	0.1238	0.1209	0.1187	0.1079	0.1022	0.1419	0.1272	0.1250	0.1269	0.1302	0.1235	0.1296	0.1265	0.1258	0.1178	0.1085	0.1011	0.1203	0.1218	0.1190	0.1191	0.1237	0.1193	0.1257	0.1240	0.1167	0.1136	0.1062	0.0998	0.1319	0.1211	0.1211	0.1182	0.1175	0.1124	0.1200	0.1136	0.1105	0.1060	0.0969	0.0921	0.1240	0.1215	0.1269	0.1188	0.1216	0.1159	0.1231	0.1209	0.1194	0.1112	0.1057	0.0960	0.0699	0.0662	0.0657	0.0652	0.0649	0.0658	0.0653	0.0653	0.0650	0.0666	0.0673	0.0666	0.0659	0.0655	0.0652	0.0666	0.0654	0.0686	0.0659	0.0643	0.0664	0.0666	0.0669	0.0661
25=21:13:48	21964	301	0.2014	0.1415	0.1377	0.1457	0.1420	0.1326	0.1448	0.1349	0.1334	0.1228	0.1159	0.1039	0.1249	0.1266	0.1342	0.1281	0.1333	0.1312	0.1328	0.1317	0.1279	0.1235	0.1130	0.1010	0.1771	0.1381	0.1330	0.1340	0.1397	0.1316	0.1374	0.1381	0.1350	0.1237	0.1121	0.1045	0.1236	0.1282	0.1299	0.1261	0.1331	0.1256	0.1358	0.1325	0.1226	0.1184	0.1104	0.1014	0.1632	0.1297	0.1324	0.1277	0.1209	0.1171	0.1286	0.1197	0.1131	0.1096	0.1000	0.0946	0.1299	0.1287	0.1363	0.1243	0.1289	0.1220	0.1297	0.1277	0.1265	0.1172	0.1133	0.0978	0.0687	0.0658	0.0654	0.0650	0.0645	0.0652	0.0650	0.0646	0.0643	0.0658	0.0669	0.0658	0.0656	0.0651	0.0645	0.0661	0.0646	0.0685	0.0657	0.0644	0.0658	0.0658	0.0661	0.0654
26=21:28:30	22846	301	0.2085	0.1463	0.1430	0.1525	0.1500	0.1388	0.1504	0.1431	0.1397	0.1308	0.1188	0.1071	0.1326	0.1342	0.1409	0.1367	0.1440	0.1374	0.1430	0.1394	0.1342	0.1290	0.1185	0.1064	0.1737	0.1446	0.1390	0.1406	0.1437	0.1375	0.1452	0.1453	0.1405	0.1289	0.1166	0.1074	0.1320	0.1340	0.1363	0.1330	0.1377	0.1331	0.1439	0.1402	0.1293	0.1220	0.1151	0.1068	0.1606	0.1379	0.1340	0.1300	0.1286	0.1225	0.1345	0.1263	0.1192	0.1131	0.1034	0.0957	0.1375	0.1358	0.1413	0.1305	0.1376	0.1269	0.1382	0.1345	0.1322	0.1213	0.1142	0.1018	0.0698	0.0665	0.0651	0.0656	0.0644	0.0652	0.0651	0.0652	0.0652	0.0662	0.0672	0.0660	0.0657	0.0659	0.0655	0.0659	0.0651	0.0686	0.0660	0.0648	0.0659	0.0664	0.0671	0.0661
27=21:43:12	23728	301	0.2089	0.1613	0.1553	0.1644	0.1629	0.1474	0.1613	0.1549	0.1506	0.1402	0.1231	0.1101	0.1402	0.1402	0.1491	0.1426	0.1508	0.1441	0.1489	0.1491	0.1424	0.1364	0.1231	0.1092	0.1708	0.1538	0.1501	0.1533	0.1583	0.1474	0.1595	0.1553	0.1480	0.1385	0.1208	0.1111	0.1416	0.1430	0.1419	0.1416	0.1488	0.1408	0.1545	0.1493	0.1362	0.1316	0.1196	0.1096	0.1780	0.1428	0.1460	0.1382	0.1404	0.1300	0.1435	0.1327	0.1263	0.1179	0.1067	0.0970	0.1468	0.1450	0.1497	0.1388	0.1459	0.1337	0.1474	0.1402	0.1379	0.1264	0.1169	0.1051	0.0702	0.0669	0.0659	0.0658	0.0647	0.0654	0.0657	0.0659	0.0653	0.0670	0.0680	0.0663	0.0666	0.0661	0.0660	0.0668	0.0659	0.0689	0.0657	0.0654	0.0666	0.0667	0.0673	0.0666
28=21:57:53	24610	298	0.2177	0.1700	0.1644	0.1782	0.1810	0.1582	0.1742	0.1666	0.1613	0.1488	0.1315	0.1146	0.1499	0.1517	0.1598	0.1546	0.1619	0.1539	0.1615	0.1629	0.1542	0.1456	0.1301	0.1130	0.2031	0.1669	0.1576	0.1626	0.1719	0.1577	0.1711	0.1681	0.1597	0.1466	0.1269	0.1164	0.1502	0.1544	0.1538	0.1539	0.1600	0.1498	0.1664	0.1630	0.1473	0.1409	0.1261	0.1104	0.1914	0.1511	0.1543	0.1528	0.1469	0.1352	0.1578	0.1421	0.1338	0.1249	0.1114	0.1021	0.1545	0.1568	0.1636	0.1501	0.1577	0.1442	0.1613	0.1559	0.1480	0.1347	0.1218	0.1068	0.0698	0.0664	0.0655	0.0654	0.0650	0.0655	0.0648	0.0652	0.0651	0.0662	0.0676	0.0664	0.0659	0.0660	0.0656	0.0667	0.0654	0.0682	0.0667	0.0650	0.0657	0.0667	0.0669	0.0658
29=22:12:35	25492	301	0.2160	0.1900	0.1778	0.1912	0.1892	0.1661	0.1886	0.1783	0.1714	0.1580	0.1380	0.1183	0.1646	0.1645	0.1729	0.1684	0.1765	0.1675	0.1770	0.1767	0.1646	0.1559	0.1359	0.1195	0.1872	0.1758	0.1682	0.1736	0.1821	0.1666	0.1840	0.1803	0.1723	0.1545	0.1321	0.1179	0.1636	0.1661	0.1661	0.1644	0.1729	0.1595	0.1813	0.1742	0.1579	0.1482	0.1299	0.1188	0.1980	0.1643	0.1690	0.1586	0.1588	0.1418	0.1636	0.1513	0.1410	0.1310	0.1152	0.1035	0.1677	0.1709	0.1784	0.1603	0.1689	0.1534	0.1729	0.1643	0.1624	0.1431	0.1327	0.1102	0.0692	0.0663	0.0655	0.0652	0.0643	0.0647	0.0650	0.0655	0.0650	0.0664	0.0672	0.0660	0.0657	0.0658	0.0658	0.0660	0.0652	0.0684	0.0654	0.0649	0.0662	0.0667	0.0668	0.0649
30=22:27:17	26374	301	0.2279	0.2019	0.1957	0.2087	0.2028	0.1818	0.2049	0.1910	0.1832	0.1678	0.1471	0.1222	0.1753	0.1752	0.1844	0.1808	0.1900	0.1758	0.1891	0.1897	0.1762	0.1662	0.1430	0.1224	0.2164	0.1871	0.1796	0.1906	0.1942	0.1775	0.1988	0.1945	0.1852	0.1686	0.1407	0.1234	0.1750	0.1793	0.1779	0.1729	0.1874	0.1728	0.1968	0.1889	0.1684	0.1605	0.1376	0.1233	0.1941	0.1792	0.1779	0.1682	0.1704	0.1505	0.1807	0.1626	0.1500	0.1401	0.1189	0.1061	0.1766	0.1818	0.1909	0.1729	0.1818	0.1610	0.1879	0.1763	0.1687	0.1501	0.1360	0.1151	0.0703	0.0671	0.0662	0.0665	0.0651	0.0667	0.0662	0.0656	0.0657	0.0672	0.0681	0.0673	0.0668	0.0664	0.0664	0.0672	0.0654	0.0696	0.0672	0.0658	0.0671	0.0671	0.0680	0.0665
31=22:41:59	27256	298	0.2549	0.2168	0.2094	0.2250	0.2231	0.1932	0.2249	0.2088	0.1992	0.1810	0.1545	0.1282	0.1935	0.1926	0.2006	0.1958	0.2057	0.1920	0.2084	0.2070	0.1913	0.1818	0.1519	0.1262	0.2188	0.2053	0.1987	0.2026	0.2122	0.1900	0.2168	0.2125	0.2001	0.1775	0.1492	0.1298	0.1899	0.1940	0.1922	0.1925	0.2014	0.1841	0.2144	0.2057	0.1801	0.1715	0.1448	0.1282	0.2049	0.1915	0.2045	0.1848	0.1826	0.1616	0.1969	0.1752	0.1613	0.1486	0.1241	0.1115	0.1948	0.2021	0.2107	0.1860	0.1990	0.1737	0.2029	0.1951	0.1869	0.1623	0.1453	0.1212	0.0701	0.0668	0.0659	0.0655	0.0652	0.0658	0.0654	0.0656	0.0654	0.0668	0.0676	0.0667	0.0662	0.0659	0.0660	0.0669	0.0644	0.0684	0.0667	0.0648	0.0663	0.0664	0.0671	0.0658
32=22:56:41	28138	301	0.2810	0.2359	0.2276	0.2427	0.2399	0.2069	0.2419	0.2258	0.2146	0.1924	0.1631	0.1311	0.2060	0.2055	0.2153	0.2090	0.2232	0.2047	0.2227	0.2173	0.2072	0.1916	0.1600	0.1349	0.2696	0.2211	0.2107	0.2212	0.2238	0.2009	0.2349	0.2289	0.2151	0.1890	0.1566	0.1303	0.2040	0.2038	0.2032	0.2017	0.2172	0.1957	0.2302	0.2222	0.1962	0.1829	0.1527	0.1292	0.2411	0.2051	0.2170	0.1968	0.1973	0.1699	0.2101	0.1893	0.1718	0.1573	0.1303	0.1154	0.2072	0.2147	0.2272	0.2027	0.2148	0.1854	0.2240	0.2103	0.2009	0.1722	0.1535	0.1252	0.0698	0.0666	0.0657	0.0653	0.0635	0.0652	0.0654	0.0652	0.0654	0.0666	0.0674	0.0659	0.0656	0.0656	0.0655	0.0667	0.0657	0.0688	0.0667	0.0643	0.0662	0.0666	0.0669	0.0658
33=23:11:23	29020	298	0.3100	0.2633	0.2549	0.2734	0.2622	0.2222	0.2713	0.2501	0.2338	0.2093	0.1741	0.1395	0.2241	0.2272	0.2384	0.2299	0.2485	0.2211	0.2451	0.2475	0.2264	0.2103	0.1701	0.1395	0.2702	0.2380	0.2287	0.2452	0.2520	0.2235	0.2612	0.2507	0.2393	0.2060	0.1683	0.1404	0.2274	0.2327	0.2272	0.2242	0.2414	0.2168	0.2591	0.2472	0.2130	0.2008	0.1648	0.1383	0.2523	0.2278	0.2397	0.2215	0.2109	0.1831	0.2330	0.2069	0.1879	0.1674	0.1391	0.1200	0.2255	0.2382	0.2517	0.2242	0.2372	0.1998	0.2453	0.2277	0.2201	0.1871	0.1653	0.1295	0.0700	0.0666	0.0656	0.0655	0.0649	0.0658	0.0662	0.0658	0.0652	0.0669	0.0679	0.0665	0.0661	0.0665	0.0658	0.0665	0.0658	0.0689	0.0668	0.0653	0.0666	0.0666	0.0671	0.0659
34=23:26:05	29902	301	0.3321	0.2827	0.2680	0.2876	0.2894	0.2379	0.2908	0.2683	0.2555	0.2223	0.1854	0.1433	0.2450	0.2452	0.2558	0.2500	0.2669	0.2380	0.2710	0.2679	0.2438	0.2265	0.1837	0.1507	0.3035	0.2611	0.2467	0.2571	0.2711	0.2359	0.2830	0.2728	0.2570	0.2229	0.1809	0.1451	0.2427	0.2465	0.2458	0.2407	0.2586	0.2259	0.2785	0.2633	0.2299	0.2091	0.1717	0.1449	0.2605	0.2400	0.2605	0.2408	0.2312	0.1931	0.2531	0.2255	0.1989	0.1809	0.1446	0.1228	0.2475	0.2566	0.2720	0.2400	0.2571	0.2125	0.2695	0.2477	0.2424	0.1992	0.1772	0.1343	0.0710	0.0674	0.0663	0.0661	0.0653	0.0657	0.0660	0.0659	0.0661	0.0670	0.0681	0.0666	0.0667	0.0667	0.0661	0.0670	0.0659	0.0698	0.0667	0.0651	0.0671	0.0671	0.0676	0.0665
35=23:40:47	30784	298	0.3492	0.3047	0.2889	0.3154	0.3119	0.2567	0.3182	0.2976	0.2769	0.2406	0.2004	0.1521	0.2678	0.2663	0.2795	0.2707	0.2912	0.2537	0.2931	0.2869	0.2657	0.2397	0.1939	0.1549	0.3209	0.2880	0.2751	0.2821	0.2951	0.2513	0.3089	0.2998	0.2784	0.2388	0.1891	0.1522	0.2653	0.2683	0.2660	0.2610	0.2804	0.2407	0.3053	0.2847	0.2516	0.2222	0.1819	0.1511	0.2974	0.2606	0.2759	0.2575	0.2549	0.2048	0.2739	0.2446	0.2127	0.1951	0.1527	0.1275	0.2677	0.2830	0.2930	0.2588	0.2785	0.2270	0.2914	0.2699	0.2589	0.2171	0.1847	0.1393	0.0695	0.0667	0.0655	0.0655	0.0647	0.0646	0.0653	0.0648	0.0651	0.0666	0.0669	0.0660	0.0660	0.0656	0.0656	0.0662	0.0658	0.0689	0.0656	0.0646	0.0667	0.0666	0.0667	0.0659
36=23:55:29	31666	301	0.3729	0.3382	0.3205	0.3476	0.3390	0.2750	0.3471	0.3218	0.2981	0.2611	0.2125	0.1567	0.2915	0.2868	0.3036	0.2950	0.3167	0.2690	0.3228	0.3097	0.2886	0.2571	0.2051	0.1653	0.3375	0.3044	0.2864	0.3093	0.3147	0.2654	0.3327	0.3274	0.2998	0.2621	0.2020	0.1589	0.2864	0.2890	0.2846	0.2793	0.3035	0.2565	0.3301	0.3063	0.2728	0.2385	0.1969	0.1594	0.2970	0.2897	0.3032	0.2738	0.2703	0.2152	0.2935	0.2611	0.2292	0.2052	0.1563	0.1300	0.2871	0.3021	0.3178	0.2797	0.2943	0.2346	0.3087	0.2899	0.2717	0.2292	0.1939	0.1473	0.0688	0.0651	0.0642	0.0639	0.0630	0.0641	0.0637	0.0635	0.0629	0.0649	0.0664	0.0648	0.0635	0.0641	0.0641	0.0642	0.0637	0.0678	0.0650	0.0634	0.0646	0.0652	0.0657	0.0644
37=00:10:11	32547	301	0.4117	0.3654	0.3511	0.3823	0.3754	0.2981	0.3857	0.3519	0.3267	0.2830	0.2310	0.1649	0.3214	0.3191	0.3357	0.3233	0.3461	0.2922	0.3568	0.3437	0.3136	0.2848	0.2213	0.1747	0.3892	0.3350	0.3170	0.3360	0.3487	0.2872	0.3678	0.3583	0.3271	0.2792	0.2190	0.1695	0.3172	0.3219	0.3139	0.3102	0.3360	0.2759	0.3697	0.3390	0.2993	0.2606	0.2084	0.1692	0.3418	0.3146	0.3510	0.3056	0.3000	0.2357	0.3276	0.2897	0.2501	0.2247	0.1696	0.1372	0.3151	0.3378	0.3540	0.3106	0.3279	0.2557	0.3477	0.3208	0.3068	0.2480	0.2122	0.1587	0.0704	0.0672	0.0666	0.0662	0.0655	0.0661	0.0657	0.0657	0.0660	0.0671	0.0682	0.0672	0.0667	0.0666	0.0665	0.0671	0.0661	0.0696	0.0671	0.0653	0.0669	0.0673	0.0678	0.0665
38=00:24:56	33433	301	0.4385	0.4109	0.3896	0.4116	0.4078	0.3169	0.4241	0.3854	0.3583	0.3083	0.2479	0.1788	0.3526	0.3542	0.3709	0.3629	0.3871	0.3167	0.3936	0.3860	0.3453	0.3090	0.2381	0.1785	0.4119	0.3730	0.3543	0.3799	0.3823	0.3111	0.4115	0.3941	0.3625	0.3065	0.2367	0.1819	0.3547	0.3573	0.3487	0.3455	0.3747	0.3014	0.4130	0.3807	0.3303	0.2910	0.2288	0.1757	0.3800	0.3433	0.3867	0.3356	0.3322	0.2505	0.3644	0.3219	0.2770	0.2450	0.1840	0.1473	0.3519	0.3778	0.3949	0.3498	0.3724	0.2822	0.3927	0.3612	0.3438	0.2765	0.2333	0.1607	0.0691	0.0661	0.0641	0.0649	0.0646	0.0652	0.0647	0.0644	0.0644	0.0655	0.0662	0.0660	0.0657	0.0650	0.0649	0.0664	0.0651	0.0681	0.0660	0.0646	0.0661	0.0656	0.0663	0.0648
39=00:39:38	34315	298	0.4733	0.4541	0.4247	0.4553	0.4462	0.3428	0.4628	0.4280	0.3970	0.3386	0.2694	0.1885	0.3873	0.3886	0.4044	0.3974	0.4279	0.3392	0.4302	0.4242	0.3788	0.3417	0.2573	0.1879	0.4370	0.4083	0.3905	0.4105	0.4283	0.3386	0.4479	0.4341	0.3967	0.3350	0.2583	0.1890	0.3860	0.3928	0.3870	0.3766	0.4104	0.3245	0.4518	0.4184	0.3614	0.3146	0.2484	0.1813	0.4268	0.3768	0.4109	0.3705	0.3625	0.2706	0.3938	0.3515	0.3071	0.2662	0.1984	0.1530	0.3837	0.4153	0.4294	0.3799	0.4077	0.2986	0.4292	0.3973	0.3793	0.3007	0.2513	0.1681	0.0690	0.0661	0.0648	0.0650	0.0642	0.0657	0.0652	0.0650	0.0652	0.0659	0.0667	0.0661	0.0661	0.0650	0.0652	0.0663	0.0653	0.0683	0.0658	0.0644	0.0661	0.0657	0.0665	0.0654
40=00:54:20	35196	301	0.5071	0.4715	0.4552	0.4922	0.4835	0.3554	0.5012	0.4630	0.4245	0.3624	0.2811	0.1944	0.4216	0.4204	0.4361	0.4241	0.4554	0.3598	0.4637	0.4574	0.4028	0.3667	0.2742	0.1994	0.4870	0.4361	0.4089	0.4360	0.4487	0.3499	0.4816	0.4599	0.4289	0.3554	0.2691	0.1971	0.4161	0.4225	0.4108	0.4099	0.4394	0.3398	0.4785	0.4444	0.3800	0.3382	0.2558	0.1916	0.4321	0.4135	0.4294	0.3983	0.3883	0.2799	0.4267	0.3802	0.3227	0.2818	0.2091	0.1579	0.4209	0.4431	0.4621	0.4098	0.4339	0.3098	0.4624	0.4181	0.4024	0.3159	0.2611	0.1742	0.0695	0.0661	0.0652	0.0655	0.0649	0.0646	0.0655	0.0653	0.0653	0.0664	0.0675	0.0657	0.0662	0.0660	0.0660	0.0668	0.0652	0.0691	0.0662	0.0647	0.0661	0.0667	0.0666	0.0660
41=01:09:02	36078	301	0.5423	0.5162	0.4872	0.5173	0.5115	0.3798	0.5357	0.5020	0.4541	0.4003	0.3046	0.2098	0.4501	0.4509	0.4692	0.4588	0.4994	0.3797	0.4961	0.4924	0.4460	0.3952	0.2981	0.2192	0.4948	0.4721	0.4609	0.4792	0.4887	0.3718	0.5238	0.5033	0.4616	0.3950	0.2901	0.2117	0.4485	0.4548	0.4454	0.4420	0.4692	0.3595	0.5201	0.4969	0.4108	0.3803	0.2759	0.2113	0.4485	0.4276	0.4845	0.4278	0.4232	0.2983	0.4632	0.4034	0.3644	0.3023	0.2220	0.1600	0.4524	0.4823	0.4975	0.4481	0.4700	0.3304	0.4942	0.4623	0.4239	0.3509	0.2771	0.1862	0.0683	0.0648	0.0637	0.0634	0.0629	0.0634	0.0634	0.0630	0.0626	0.0647	0.0654	0.0650	0.0638	0.0634	0.0640	0.0637	0.0633	0.0668	0.0642	0.0628	0.0647	0.0644	0.0651	0.0640
42=01:23:44	36960	301	0.5709	0.5520	0.5335	0.5725	0.5556	0.3988	0.5823	0.5330	0.4946	0.4211	0.3324	0.2210	0.4970	0.4926	0.5089	0.4964	0.5332	0.4033	0.5422	0.5276	0.4746	0.4290	0.3160	0.2336	0.5528	0.5045	0.4760	0.5186	0.5230	0.3964	0.5614	0.5426	0.4931	0.4203	0.3177	0.2245	0.4911	0.4963	0.4863	0.4787	0.5134	0.3804	0.5657	0.5151	0.4579	0.3925	0.3031	0.2200	0.4893	0.4752	0.5314	0.4630	0.4485	0.3123	0.4992	0.4437	0.3776	0.3344	0.2361	0.1752	0.4902	0.5165	0.5397	0.4819	0.5055	0.3440	0.5389	0.4953	0.4703	0.3752	0.3067	0.2092	0.0700	0.0664	0.0657	0.0657	0.0643	0.0660	0.0657	0.0652	0.0653	0.0665	0.0674	0.0666	0.0660	0.0658	0.0660	0.0670	0.0654	0.0691	0.0663	0.0647	0.0662	0.0667	0.0672	0.0658
43=01:38:26	37842	301	0.6212	0.5968	0.5746	0.6168	0.6014	0.4250	0.6274	0.5878	0.5376	0.4666	0.3624	0.2397	0.5353	0.5368	0.5538	0.5388	0.5789	0.4269	0.5953	0.5705	0.5246	0.4630	0.3481	0.2472	0.5951	0.5527	0.5224	0.5531	0.5627	0.4204	0.6002	0.5870	0.5332	0.4609	0.3373	0.2441	0.5310	0.5324	0.5279	0.5167	0.5528	0.4071	0.6110	0.5692	0.4963	0.4311	0.3316	0.2389	0.5314	0.5128	0.5690	0.5074	0.4922	0.3306	0.5481	0.4880	0.4179	0.3646	0.2524	0.1842	0.5332	0.5675	0.5850	0.5262	0.5486	0.3679	0.5862	0.5506	0.5041	0.4184	0.3281	0.2197	0.0705	0.0675	0.0662	0.0663	0.0657	0.0664	0.0664	0.0661	0.0658	0.0676	0.0683	0.0671	0.0667	0.0665	0.0669	0.0667	0.0659	0.0697	0.0671	0.0658	0.0674	0.0666	0.0679	0.0669
44=01:53:08	38724	301	0.6528	0.6459	0.6112	0.6498	0.6365	0.4427	0.6754	0.6214	0.5744	0.4935	0.3841	0.2521	0.5790	0.5763	0.5923	0.5830	0.6272	0.4486	0.6336	0.6231	0.5538	0.5042	0.3712	0.2617	0.6115	0.5913	0.5669	0.6074	0.6028	0.4393	0.6576	0.6287	0.5752	0.4864	0.3646	0.2522	0.5798	0.5787	0.5690	0.5592	0.5922	0.4254	0.6598	0.6111	0.5289	0.4658	0.3529	0.2532	0.5687	0.5491	0.5876	0.5452	0.5271	0.3437	0.5813	0.5237	0.4496	0.3910	0.2754	0.1981	0.5791	0.6141	0.6271	0.5673	0.5915	0.3847	0.6360	0.5861	0.5510	0.4402	0.3624	0.2302	0.0703	0.0662	0.0653	0.0653	0.0646	0.0658	0.0649	0.0643	0.0645	0.0659	0.0671	0.0665	0.0661	0.0656	0.0652	0.0658	0.0655	0.0684	0.0660	0.0647	0.0662	0.0662	0.0670	0.0656
45=02:07:50	39606	301	0.7065	0.6951	0.6687	0.7077	0.6840	0.4659	0.7294	0.6746	0.6151	0.5305	0.4182	0.2673	0.6248	0.6196	0.6433	0.6248	0.6754	0.4720	0.6830	0.6578	0.6023	0.5310	0.4003	0.2813	0.6762	0.6334	0.6075	0.6547	0.6530	0.4610	0.7025	0.6793	0.6186	0.5304	0.3946	0.2754	0.6240	0.6272	0.6153	0.6069	0.6424	0.4471	0.7053	0.6630	0.5752	0.5014	0.3863	0.2735	0.6148	0.6031	0.6708	0.5800	0.5592	0.3601	0.6282	0.5603	0.4841	0.4238	0.2934	0.2075	0.6211	0.6566	0.6774	0.6150	0.6299	0.4084	0.6797	0.6400	0.5873	0.4780	0.3851	0.2487	0.0702	0.0667	0.0657	0.0641	0.0652	0.0656	0.0659	0.0654	0.0660	0.0667	0.0673	0.0664	0.0661	0.0647	0.0660	0.0670	0.0657	0.0694	0.0666	0.0646	0.0655	0.0668	0.0669	0.0667
46=02:22:32	40488	298	0.7334	0.7320	0.7066	0.7383	0.7186	0.4793	0.7678	0.7108	0.6575	0.5606	0.4489	0.2824	0.6654	0.6605	0.6773	0.6632	0.7181	0.4877	0.7268	0.6971	0.6319	0.5708	0.4201	0.2944	0.7168	0.6776	0.6398	0.7013	0.6849	0.4815	0.7420	0.7166	0.6606	0.5579	0.4229	0.2924	0.6611	0.6630	0.6503	0.6408	0.6735	0.4591	0.7439	0.6819	0.6126	0.5182	0.4060	0.2832	0.6475	0.6377	0.7224	0.6204	0.5884	0.3728	0.6610	0.6039	0.5031	0.4496	0.3055	0.2162	0.6612	0.6900	0.7111	0.6419	0.6582	0.4111	0.7111	0.6622	0.6171	0.4940	0.4122	0.2628	0.0694	0.0665	0.0656	0.0655	0.0646	0.0647	0.0650	0.0652	0.0652	0.0663	0.0675	0.0665	0.0658	0.0652	0.0657	0.0660	0.0653	0.0683	0.0659	0.0646	0.0660	0.0665	0.0667	0.0656
47=02:37:14	41370	301	0.7757	0.7826	0.7508	0.7750	0.7553	0.5032	0.8160	0.7497	0.6969	0.5953	0.4702	0.2978	0.7069	0.7046	0.7235	0.7114	0.7644	0.5109	0.7701	0.7580	0.6627	0.6155	0.4463	0.3095	0.7432	0.7159	0.6891	0.7528	0.7324	0.4966	0.7831	0.7571	0.7146	0.5878	0.4504	0.3037	0.7083	0.7111	0.6947	0.6866	0.7154	0.4820	0.7923	0.7364	0.6438	0.5725	0.4268	0.3025	0.6885	0.6771	0.7324	0.6555	0.6250	0.3837	0.6975	0.6397	0.5482	0.4708	0.3364	0.2250	0.7086	0.7373	0.7576	0.6902	0.7095	0.4317	0.7672	0.7011	0.6724	0.5216	0.4406	0.2703	0.0693	0.0657	0.0640	0.0647	0.0641	0.0641	0.0640	0.0642	0.0642	0.0658	0.0658	0.0654	0.0652	0.0646	0.0646	0.0654	0.0645	0.0682	0.0658	0.0637	0.0652	0.0655	0.0660	0.0652
48=02:51:55	42252	298	0.8156	0.8216	0.8007	0.8293	0.8010	0.5217	0.8595	0.8012	0.7417	0.6435	0.5053	0.3247	0.7552	0.7552	0.7727	0.7574	0.8134	0.5338	0.8084	0.8097	0.7144	0.6604	0.4897	0.3342	0.7976	0.7636	0.7282	0.8040	0.7713	0.5183	0.8361	0.7992	0.7550	0.6344	0.4799	0.3251	0.7531	0.7631	0.7435	0.7358	0.7560	0.5064	0.8348	0.7975	0.6918	0.6246	0.4643	0.3216	0.7330	0.7321	0.7662	0.6965	0.6553	0.4054	0.7521	0.6861	0.5985	0.5082	0.3696	0.2460	0.7556	0.7822	0.8075	0.7377	0.7401	0.4503	0.8105	0.7533	0.7186	0.5686	0.4756	0.2850	0.0697	0.0662	0.0658	0.0653	0.0647	0.0652	0.0653	0.0649	0.0653	0.0660	0.0675	0.0664	0.0658	0.0654	0.0662	0.0663	0.0652	0.0685	0.0653	0.0646	0.0660	0.0664	0.0664	0.0658
49=03:06:37	43134	301	0.8518	0.8464	0.8192	0.8623	0.8264	0.5353	0.8864	0.8352	0.7783	0.6792	0.5283	0.3500	0.7897	0.7926	0.8093	0.7952	0.8574	0.5487	0.8396	0.8396	0.7590	0.6876	0.5212	0.3512	0.8251	0.8038	0.7744	0.8551	0.7956	0.5296	0.8655	0.8329	0.7922	0.6724	0.5060	0.3498	0.7921	0.8002	0.7854	0.7776	0.7845	0.5206	0.8532	0.8420	0.7223	0.6591	0.4908	0.3446	0.7694	0.7594	0.8158	0.7522	0.6925	0.4128	0.7805	0.7197	0.6364	0.5415	0.3907	0.2594	0.7991	0.8244	0.8381	0.7759	0.7696	0.4674	0.8370	0.7991	0.7503	0.6194	0.5014	0.3099	0.0695	0.0671	0.0657	0.0655	0.0651	0.0652	0.0658	0.0652	0.0653	0.0668	0.0678	0.0666	0.0663	0.0654	0.0662	0.0670	0.0662	0.0695	0.0659	0.0655	0.0662	0.0667	0.0670	0.0659
50=03:21:19	44016	301	0.8619	0.8755	0.8577	0.8931	0.8525	0.5515	0.9043	0.8594	0.8197	0.7219	0.5655	0.3690	0.8200	0.8231	0.8426	0.8264	0.8726	0.5579	0.8518	0.8632	0.7868	0.7271	0.5415	0.3747	0.8759	0.8328	0.8001	0.8603	0.8224	0.5407	0.8685	0.8595	0.8226	0.7102	0.5389	0.3647	0.8230	0.8333	0.8163	0.8144	0.8121	0.5286	0.8501	0.8557	0.7551	0.6886	0.5129	0.3675	0.7905	0.7959	0.8713	0.7619	0.7005	0.4195	0.7810	0.7506	0.6660	0.5752	0.4118	0.2701	0.8271	0.8341	0.8549	0.8055	0.7835	0.4704	0.8371	0.8202	0.7836	0.6395	0.5251	0.3211	0.0696	0.0661	0.0654	0.0658	0.0648	0.0659	0.0656	0.0646	0.0650	0.0661	0.0673	0.0661	0.0656	0.0654	0.0657	0.0663	0.0648	0.0686	0.0666	0.0648	0.0662	0.0666	0.0669	0.0659
51=03:36:01	44898	301	0.8705	0.8758	0.8619	0.8974	0.8647	0.5627	0.8977	0.8687	0.8456	0.7555	0.5874	0.3885	0.8273	0.8479	0.8644	0.8463	0.8770	0.5704	0.8447	0.8741	0.8167	0.7622	0.5783	0.4037	0.8882	0.8624	0.8305	0.8875	0.8439	0.5523	0.8832	0.8549	0.8589	0.7447	0.5685	0.3829	0.8448	0.8552	0.8409	0.8400	0.8222	0.5442	0.8470	0.8749	0.7793	0.7407	0.5368	0.3910	0.8015	0.8049	0.8441	0.7800	0.7149	0.4299	0.7824	0.7662	0.6985	0.5923	0.4429	0.2767	0.8414	0.8346	0.8524	0.8155	0.7904	0.4817	0.8304	0.8282	0.8071	0.6800	0.5479	0.3423	0.0689	0.0659	0.0648	0.0649	0.0643	0.0650	0.0651	0.0646	0.0642	0.0654	0.0662	0.0657	0.0653	0.0651	0.0649	0.0658	0.0648	0.0681	0.0664	0.0636	0.0661	0.0660	0.0663	0.0657
52=03:50:43	45780	298	0.8671	0.8840	0.8537	0.8924	0.8611	0.5747	0.8940	0.8658	0.8627	0.7874	0.6304	0.4088	0.8242	0.8452	0.8688	0.8478	0.8946	0.5773	0.8568	0.8396	0.8577	0.7699	0.6172	0.4211	0.8956	0.8841	0.8693	0.9239	0.8538	0.5726	0.8764	0.8694	0.8613	0.7921	0.5915	0.4236	0.8508	0.8563	0.8612	0.8489	0.8320	0.5483	0.8473	0.8586	0.8213	0.7387	0.5952	0.4192	0.8273	0.7855	0.8749	0.7803	0.7411	0.4456	0.7786	0.7677	0.7267	0.6546	0.4460	0.3098	0.8297	0.8323	0.8425	0.8158	0.7930	0.4930	0.8148	0.8482	0.7980	0.7315	0.5699	0.3763	0.0701	0.0661	0.0657	0.0653	0.0647	0.0657	0.0655	0.0647	0.0644	0.0664	0.0666	0.0662	0.0659	0.0656	0.0654	0.0661	0.0656	0.0687	0.0662	0.0646	0.0664	0.0662	0.0671	0.0654
53=04:05:25	46661	301	0.8855	0.8749	0.8474	0.8913	0.8685	0.5847	0.9065	0.8672	0.8798	0.8186	0.6684	0.4282	0.8256	0.8542	0.8669	0.8550	0.8858	0.5969	0.8608	0.8598	0.8370	0.8369	0.6387	0.4401	0.8898	0.8976	0.8654	0.9247	0.8494	0.5824	0.8777	0.8644	0.8616	0.8105	0.6402	0.4406	0.8504	0.8512	0.8601	0.8517	0.8344	0.5608	0.8616	0.8447	0.8294	0.7702	0.6187	0.4223	0.8181	0.7837	0.8625	0.7957	0.7418	0.4559	0.7781	0.7806	0.7239	0.6864	0.4797	0.3257	0.8402	0.8379	0.8551	0.8110	0.8047	0.5064	0.8366	0.8309	0.8389	0.7338	0.6244	0.3913	0.0701	0.0663	0.0656	0.0656	0.0651	0.0656	0.0657	0.0652	0.0647	0.0667	0.0675	0.0664	0.0659	0.0657	0.0656	0.0659	0.0655	0.0693	0.0665	0.0650	0.0666	0.0673	0.0671	0.0665
54=04:20:07	47543	301	0.8779	0.8748	0.8592	0.8985	0.8722	0.5930	0.9078	0.8774	0.8624	0.8434	0.6880	0.4622	0.8332	0.8517	0.8696	0.8543	0.8800	0.6065	0.8546	0.8768	0.8325	0.8400	0.6813	0.4806	0.8822	0.8858	0.8574	0.8955	0.8507	0.5901	0.8819	0.8633	0.8599	0.8291	0.6656	0.4622	0.8497	0.8585	0.8542	0.8594	0.8314	0.5772	0.8611	0.8796	0.8033	0.8332	0.6383	0.4746	0.8164	0.8032	0.8629	0.7916	0.7411	0.4618	0.7984	0.7732	0.7391	0.6965	0.5274	0.3343	0.8452	0.8419	0.8596	0.8225	0.8036	0.5182	0.8454	0.8396	0.8196	0.7822	0.6470	0.4053	0.0686	0.0657	0.0648	0.0650	0.0639	0.0648	0.0646	0.0642	0.0641	0.0656	0.0660	0.0655	0.0654	0.0647	0.0649	0.0653	0.0642	0.0677	0.0658	0.0644	0.0657	0.0653	0.0657	0.0653
55=04:34:45	48421	298	0.8957	0.8971	0.8606	0.8924	0.8665	0.6108	0.9145	0.8883	0.8645	0.8498	0.7320	0.4934	0.8306	0.8490	0.8773	0.8578	0.8833	0.6167	0.8635	0.8724	0.8575	0.8186	0.7278	0.5005	0.8836	0.8842	0.8785	0.8963	0.8669	0.6065	0.8885	0.8764	0.8647	0.8304	0.6962	0.4919	0.8572	0.8679	0.8661	0.8613	0.8377	0.5883	0.8585	0.8792	0.8090	0.8199	0.6784	0.5004	0.8342	0.7951	0.8257	0.7820	0.7488	0.4726	0.7988	0.7728	0.7495	0.7227	0.5568	0.3607	0.8405	0.8463	0.8563	0.8276	0.8082	0.5299	0.8445	0.8639	0.8130	0.7992	0.6636	0.4408	0.0703	0.0663	0.0655	0.0650	0.0647	0.0647	0.0656	0.0653	0.0649	0.0664	0.0669	0.0664	0.0662	0.0657	0.0657	0.0667	0.0656	0.0687	0.0660	0.0648	0.0665	0.0669	0.0667	0.0660
56=04:49:27	49303	298	0.8858	0.8916	0.8565	0.8944	0.8720	0.6134	0.9176	0.8795	0.8749	0.8320	0.7719	0.5080	0.8381	0.8639	0.8780	0.8654	0.8804	0.6274	0.8677	0.8879	0.8472	0.8440	0.7503	0.5178	0.8826	0.8937	0.8786	0.9218	0.8561	0.6120	0.8899	0.8801	0.8609	0.8192	0.7419	0.5140	0.8659	0.8748	0.8750	0.8674	0.8462	0.6001	0.8778	0.8809	0.8318	0.8194	0.7261	0.5116	0.8261	0.8005	0.8403	0.8036	0.7442	0.4809	0.7979	0.7796	0.7426	0.7242	0.5846	0.3889	0.8588	0.8577	0.8703	0.8276	0.8160	0.5388	0.8552	0.8565	0.8530	0.7806	0.7426	0.4654	0.0694	0.0665	0.0651	0.0654	0.0647	0.0656	0.0654	0.0653	0.0651	0.0656	0.0675	0.0668	0.0663	0.0658	0.0649	0.0665	0.0656	0.0687	0.0666	0.0646	0.0661	0.0666	0.0666	0.0653
57=05:04:09	50185	301	0.8903	0.8986	0.8692	0.8990	0.8752	0.6315	0.9196	0.8960	0.8777	0.8502	0.8051	0.5488	0.8431	0.8619	0.8841	0.8632	0.8828	0.6345	0.8744	0.8777	0.8715	0.8212	0.8025	0.5561	0.8999	0.8908	0.8809	0.9052	0.8668	0.6255	0.8959	0.8888	0.8624	0.8375	0.7642	0.5580	0.8646	0.8787	0.8771	0.8686	0.8477	0.6105	0.8670	0.8927	0.8303	0.8238	0.7567	0.5510	0.8388	0.8081	0.8374	0.7855	0.7504	0.4866	0.8050	0.7818	0.7560	0.7175	0.6052	0.4062	0.8568	0.8589	0.8667	0.8365	0.8125	0.5495	0.8481	0.8827	0.8238	0.8000	0.7422	0.4894	0.0705	0.0678	0.0667	0.0667	0.0661	0.0669	0.0658	0.0668	0.0662	0.0676	0.0687	0.0677	0.0671	0.0669	0.0670	0.0675	0.0662	0.0699	0.0675	0.0661	0.0675	0.0673	0.0678	0.0669
58=05:19:58	51135	301	0.8916	0.8930	0.8518	0.8923	0.8735	0.6246	0.9154	0.8874	0.8857	0.8370	0.8365	0.5598	0.8424	0.8645	0.8784	0.8653	0.8776	0.6344	0.8679	0.8760	0.8542	0.8357	0.7895	0.5716	0.8769	0.8979	0.8825	0.9016	0.8586	0.6264	0.8869	0.8785	0.8638	0.8246	0.7946	0.5740	0.8682	0.8722	0.8751	0.8636	0.8443	0.6082	0.8776	0.8746	0.8371	0.8113	0.7776	0.5660	0.8223	0.7935	0.8360	0.8041	0.7542	0.4923	0.7977	0.7941	0.7454	0.7221	0.6304	0.4298	0.8564	0.8586	0.8674	0.8331	0.8197	0.5499	0.8493	0.8628	0.8470	0.7805	0.7874	0.5184	0.0698	0.0669	0.0659	0.0654	0.0651	0.0658	0.0655	0.0652	0.0655	0.0661	0.0680	0.0664	0.0663	0.0656	0.0657	0.0663	0.0657	0.0688	0.0666	0.0651	0.0664	0.0666	0.0669	0.0660
59=05:34:40	52017	298	0.8894	0.8940	0.8682	0.9082	0.8812	0.6341	0.9189	0.8917	0.8838	0.8388	0.8129	0.5813	0.8470	0.8639	0.8846	0.8649	0.8767	0.6448	0.8711	0.8754	0.8556	0.8368	0.7856	0.5960	0.9037	0.8943	0.8692	0.9111	0.8601	0.6334	0.8821	0.8808	0.8620	0.8289	0.7886	0.5966	0.8661	0.8778	0.8723	0.8697	0.8505	0.6179	0.8737	0.8778	0.8403	0.8107	0.7748	0.5907	0.8262	0.8110	0.8398	0.7953	0.7353	0.4933	0.7984	0.7915	0.7414	0.7230	0.6505	0.4433	0.8608	0.8504	0.8749	0.8377	0.8168	0.5541	0.8549	0.8659	0.8425	0.7791	0.7842	0.5409	0.0705	0.0669	0.0659	0.0657	0.0649	0.0654	0.0660	0.0654	0.0656	0.0667	0.0678	0.0667	0.0663	0.0667	0.0664	0.0672	0.0660	0.0695	0.0664	0.0649	0.0667	0.0673	0.0674	0.0661
60=05:49:22	52899	298	0.8989	0.8970	0.8720	0.9196	0.8872	0.6440	0.9181	0.8998	0.8859	0.8494	0.8128	0.6245	0.8464	0.8668	0.8910	0.8698	0.8832	0.6488	0.8791	0.8677	0.8772	0.8259	0.7975	0.6275	0.9069	0.9021	0.8781	0.8968	0.8668	0.6434	0.8864	0.8892	0.8621	0.8492	0.7806	0.6429	0.8633	0.8771	0.8792	0.8735	0.8552	0.6215	0.8693	0.8861	0.8452	0.8142	0.7780	0.6291	0.8329	0.8104	0.8547	0.8069	0.7551	0.4989	0.8100	0.7939	0.7555	0.7334	0.6574	0.4700	0.8575	0.8595	0.8747	0.8480	0.8185	0.5637	0.8514	0.8811	0.8235	0.8038	0.7612	0.5756	0.0709	0.0670	0.0669	0.0663	0.0655	0.0656	0.0663	0.0660	0.0658	0.0671	0.0680	0.0674	0.0666	0.0665	0.0666	0.0673	0.0661	0.0694	0.0670	0.0658	0.0675	0.0674	0.0681	0.0672
61=06:04:04	53781	301	0.9059	0.8991	0.8685	0.9145	0.8852	0.6467	0.9209	0.8875	0.8874	0.8398	0.8137	0.6328	0.8417	0.8630	0.8850	0.8702	0.8770	0.6529	0.8781	0.8633	0.8682	0.8368	0.7811	0.6399	0.9049	0.8980	0.8811	0.9172	0.8643	0.6510	0.8827	0.8867	0.8582	0.8398	0.7859	0.6607	0.8639	0.8708	0.8776	0.8700	0.8561	0.6222	0.8745	0.8626	0.8511	0.7938	0.7784	0.6317	0.8362	0.8061	0.8429	0.8022	0.7451	0.5045	0.7936	0.7966	0.7452	0.7423	0.6416	0.5013	0.8502	0.8504	0.8715	0.8403	0.8148	0.5545	0.8440	0.8644	0.8372	0.7863	0.7685	0.5989	0.0688	0.0650	0.0656	0.0643	0.0632	0.0648	0.0639	0.0641	0.0636	0.0650	0.0658	0.0650	0.0648	0.0645	0.0636	0.0651	0.0644	0.0674	0.0653	0.0633	0.0651	0.0652	0.0651	0.0647
62=06:18:46	54663	298	0.8918	0.9063	0.8809	0.9249	0.8945	0.6562	0.9225	0.8933	0.8852	0.8541	0.8096	0.6738	0.8478	0.8697	0.8928	0.8800	0.8856	0.6656	0.8769	0.8814	0.8720	0.8428	0.7985	0.6834	0.8957	0.9001	0.8809	0.9088	0.8772	0.6562	0.8883	0.8890	0.8666	0.8405	0.7834	0.6880	0.8701	0.8867	0.8846	0.8872	0.8656	0.6379	0.8769	0.8947	0.8443	0.8289	0.7769	0.6801	0.8362	0.8154	0.8333	0.8069	0.7512	0.5144	0.8002	0.7920	0.7587	0.7322	0.6549	0.5153	0.8615	0.8624	0.8797	0.8533	0.8235	0.5739	0.8569	0.8798	0.8478	0.8029	0.7776	0.6258	0.0700	0.0663	0.0655	0.0652	0.0647	0.0656	0.0647	0.0656	0.0649	0.0664	0.0677	0.0668	0.0659	0.0658	0.0659	0.0667	0.0655	0.0682	0.0659	0.0647	0.0662	0.0666	0.0669	0.0660
63=06:33:28	55544	298	0.9060	0.8959	0.8695	0.9267	0.9037	0.6591	0.9230	0.8932	0.8969	0.8525	0.8237	0.6954	0.8491	0.8776	0.8933	0.8835	0.8918	0.6687	0.8800	0.8837	0.8669	0.8526	0.7886	0.7039	0.8998	0.9060	0.8860	0.9091	0.8707	0.6586	0.8900	0.8906	0.8674	0.8426	0.7979	0.7160	0.8718	0.8836	0.8872	0.8897	0.8598	0.6367	0.8832	0.8790	0.8530	0.8226	0.7768	0.6909	0.8437	0.8114	0.8309	0.8202	0.7579	0.5149	0.8035	0.8021	0.7524	0.7370	0.6525	0.5389	0.8640	0.8655	0.8882	0.8602	0.8347	0.5815	0.8565	0.8708	0.8619	0.7881	0.7844	0.6490	0.0705	0.0669	0.0664	0.0662	0.0653	0.0660	0.0657	0.0654	0.0654	0.0662	0.0675	0.0668	0.0667	0.0660	0.0660	0.0673	0.0665	0.0698	0.0673	0.0652	0.0669	0.0671	0.0677	0.0662
64=06:48:10	56426	301	0.9099	0.8970	0.8638	0.9259	0.8973	0.6649	0.9128	0.8976	0.8887	0.8532	0.8120	0.7251	0.8460	0.8721	0.8919	0.8855	0.8976	0.6728	0.8766	0.8791	0.8817	0.8352	0.8076	0.7329	0.8915	0.9117	0.8964	0.9146	0.8787	0.6604	0.8925	0.8909	0.8635	0.8493	0.7860	0.7394	0.8749	0.8820	0.8921	0.8943	0.8595	0.6423	0.8725	0.8953	0.8416	0.8289	0.7790	0.7270	0.8431	0.8002	0.8330	0.8313	0.7704	0.5194	0.8091	0.7929	0.7619	0.7342	0.6549	0.5445	0.8613	0.8736	0.8837	0.8663	0.8296	0.5880	0.8513	0.8784	0.8364	0.8081	0.7604	0.6611	0.0689	0.0664	0.0662	0.0651	0.0645	0.0652	0.0653	0.0648	0.0642	0.0655	0.0671	0.0663	0.0654	0.0649	0.0646	0.0662	0.0650	0.0685	0.0661	0.0645	0.0661	0.0660	0.0662	0.0648
65=07:02:52	57308	298	0.9055	0.8969	0.8804	0.9435	0.9127	0.6666	0.9233	0.8944	0.8925	0.8588	0.8148	0.7310	0.8499	0.8793	0.8980	0.8931	0.8999	0.6807	0.8747	0.8916	0.8710	0.8526	0.8035	0.7466	0.9099	0.9085	0.8882	0.9073	0.8836	0.6643	0.8918	0.8827	0.8698	0.8428	0.7940	0.7405	0.8733	0.8888	0.8896	0.9028	0.8684	0.6512	0.8739	0.9015	0.8410	0.8387	0.7766	0.7362	0.8272	0.8195	0.8620	0.8330	0.7591	0.5263	0.8139	0.7959	0.7629	0.7281	0.6691	0.5690	0.8719	0.8729	0.8971	0.8722	0.8320	0.5899	0.8623	0.8746	0.8464	0.8055	0.7809	0.6816	0.0686	0.0657	0.0646	0.0648	0.0643	0.0650	0.0648	0.0644	0.0635	0.0652	0.0670	0.0659	0.0650	0.0649	0.0645	0.0651	0.0648	0.0684	0.0658	0.0644	0.0656	0.0656	0.0659	0.0651
66=07:17:34	58190	301	0.9077	0.9090	0.8810	0.9410	0.9006	0.6732	0.9249	0.9032	0.8888	0.8624	0.8191	0.7364	0.8491	0.8697	0.8991	0.8953	0.8985	0.6765	0.8765	0.8746	0.8783	0.8446	0.8085	0.7329	0.8985	0.9004	0.8990	0.9380	0.8920	0.6717	0.8899	0.8894	0.8643	0.8473	0.7903	0.7531	0.8744	0.8876	0.8962	0.8998	0.8774	0.6555	0.8779	0.8925	0.8476	0.8315	0.7857	0.7409	0.8464	0.8134	0.8449	0.8204	0.7644	0.5258	0.8058	0.7980	0.7617	0.7371	0.6617	0.5978	0.8565	0.8701	0.8917	0.8847	0.8401	0.5897	0.8564	0.8831	0.8372	0.8089	0.7777	0.7071	0.0699	0.0666	0.0654	0.0652	0.0649	0.0653	0.0650	0.0648	0.0645	0.0661	0.0673	0.0663	0.0660	0.0655	0.0657	0.0661	0.0654	0.0690	0.0662	0.0649	0.0664	0.0664	0.0667	0.0658
67=07:32:16	59072	298	0.8989	0.9140	0.8905	0.9593	0.9147	0.6807	0.9304	0.9065	0.8936	0.8654	0.8304	0.7453	0.8553	0.8770	0.9064	0.9039	0.9094	0.6846	0.8807	0.8754	0.8868	0.8354	0.8165	0.7339	0.9042	0.9062	0.8978	0.9271	0.8956	0.6743	0.8901	0.8986	0.8679	0.8633	0.7986	0.7619	0.8719	0.8917	0.9003	0.9098	0.8834	0.6569	0.8777	0.8936	0.8548	0.8304	0.7883	0.7441	0.8589	0.8214	0.8496	0.8349	0.7681	0.5318	0.8154	0.8010	0.7667	0.7480	0.6658	0.6162	0.8657	0.8743	0.8953	0.8950	0.8439	0.6015	0.8591	0.8874	0.8394	0.8190	0.7772	0.7063	0.0697	0.0664	0.0650	0.0652	0.0645	0.0654	0.0652	0.0652	0.0649	0.0652	0.0669	0.0659	0.0657	0.0652	0.0652	0.0658	0.0653	0.0684	0.0665	0.0642	0.0659	0.0662	0.0665	0.0649
68=07:46:58	59954	298	0.9004	0.9034	0.8929	0.9604	0.9261	0.6762	0.9244	0.9028	0.8870	0.8648	0.8150	0.7327	0.8524	0.8795	0.9083	0.9079	0.9218	0.6872	0.8740	0.8884	0.8704	0.8484	0.8042	0.7420	0.9057	0.9111	0.8963	0.9310	0.8927	0.6719	0.8931	0.8882	0.8745	0.8476	0.7955	0.7437	0.8720	0.8902	0.8969	0.9184	0.8848	0.6606	0.8772	0.9000	0.8382	0.8422	0.7730	0.7415	0.8249	0.8227	0.8610	0.8461	0.7646	0.5339	0.8129	0.7999	0.7654	0.7329	0.6696	0.6099	0.8696	0.8757	0.9017	0.8931	0.8421	0.6003	0.8654	0.8772	0.8461	0.8114	0.7802	0.6966	0.0700	0.0666	0.0658	0.0655	0.0647	0.0654	0.0651	0.0652	0.0649	0.0660	0.0671	0.0661	0.0658	0.0656	0.0655	0.0664	0.0656	0.0689	0.0666	0.0648	0.0661	0.0655	0.0667	0.0658
69=08:01:39	60836	301	0.8951	0.9075	0.9008	0.9684	0.9266	0.6796	0.9303	0.8980	0.8981	0.8576	0.8260	0.7184	0.8560	0.8771	0.9079	0.9152	0.9013	0.6887	0.8732	0.8969	0.8460	0.8706	0.7904	0.7389	0.9160	0.9093	0.8933	0.9471	0.9017	0.6798	0.8921	0.8861	0.8815	0.8397	0.8097	0.7335	0.8740	0.8978	0.8980	0.9222	0.8920	0.6673	0.8848	0.8872	0.8409	0.8420	0.7802	0.7151	0.8505	0.8377	0.8467	0.8470	0.7592	0.5388	0.8063	0.8081	0.7624	0.7392	0.6802	0.6152	0.8693	0.8726	0.9042	0.9042	0.8521	0.5959	0.8664	0.8630	0.8680	0.7871	0.8076	0.6786	0.0695	0.0660	0.0656	0.0644	0.0645	0.0656	0.0652	0.0652	0.0652	0.0664	0.0673	0.0663	0.0658	0.0654	0.0657	0.0663	0.0653	0.0689	0.0667	0.0645	0.0657	0.0667	0.0671	0.0658
70=08:16:21	61718	301	0.9005	0.9053	0.8917	0.9677	0.9287	0.6788	0.9262	0.8934	0.8982	0.8595	0.8284	0.7303	0.8544	0.8840	0.9054	0.9209	0.9254	0.6921	0.8809	0.8910	0.8596	0.8686	0.7898	0.7346	0.9092	0.9179	0.9013	0.9482	0.8998	0.6822	0.8933	0.8911	0.8707	0.8438	0.8138	0.7471	0.8737	0.8910	0.9006	0.9273	0.8923	0.6596	0.8865	0.8824	0.8542	0.8345	0.7821	0.7312	0.8433	0.8281	0.8712	0.8675	0.7736	0.5416	0.8093	0.8095	0.7581	0.7432	0.6675	0.6241	0.8712	0.8753	0.9069	0.9008	0.8566	0.6046	0.8672	0.8730	0.8696	0.7962	0.8073	0.7009	0.0690	0.0656	0.0650	0.0648	0.0636	0.0644	0.0648	0.0646	0.0642	0.0654	0.0665	0.0656	0.0648	0.0645	0.0650	0.0655	0.0650	0.0681	0.0657	0.0637	0.0655	0.0656	0.0660	0.0649
71=08:31:03	62600	298	0.8934	0.9125	0.8977	0.9707	0.9357	0.6827	0.9263	0.8969	0.8945	0.8612	0.8199	0.7297	0.8529	0.8855	0.9109	0.9283	0.9119	0.6971	0.8768	0.8982	0.8612	0.8672	0.7956	0.7465	0.9052	0.9129	0.9006	0.9477	0.9122	0.6854	0.8938	0.8882	0.8773	0.8427	0.8093	0.7339	0.8782	0.8992	0.9061	0.9363	0.8958	0.6671	0.8832	0.8972	0.8450	0.8449	0.7826	0.7364	0.8428	0.8298	0.8636	0.8589	0.7731	0.5446	0.8081	0.8050	0.7615	0.7418	0.6810	0.6125	0.8684	0.8787	0.9068	0.9140	0.8556	0.6023	0.8678	0.8707	0.8604	0.8015	0.7961	0.6959	0.0684	0.0657	0.0646	0.0643	0.0641	0.0649	0.0643	0.0649	0.0646	0.0654	0.0658	0.0655	0.0653	0.0646	0.0647	0.0653	0.0643	0.0681	0.0656	0.0641	0.0657	0.0645	0.0660	0.0652
72=08:45:45	63482	301	0.9103	0.9124	0.8900	0.9809	0.9331	0.6862	0.9228	0.9041	0.8902	0.8680	0.8241	0.7515	0.8531	0.8863	0.9155	0.9289	0.9254	0.6953	0.8801	0.8798	0.8831	0.8455	0.8164	0.7463	0.9090	0.9217	0.9140	0.9525	0.9081	0.6861	0.8964	0.8948	0.8654	0.8572	0.7916	0.7514	0.8734	0.8980	0.9085	0.9390	0.8979	0.6717	0.8771	0.9004	0.8407	0.8386	0.7851	0.7573	0.8380	0.8239	0.8765	0.8742	0.7890	0.5476	0.8174	0.7997	0.7728	0.7495	0.6757	0.5999	0.8678	0.8827	0.9105	0.9207	0.8538	0.6167	0.8656	0.8861	0.8348	0.8258	0.7704	0.6947	0.0703	0.0669	0.0661	0.0647	0.0655	0.0656	0.0655	0.0653	0.0654	0.0669	0.0668	0.0665	0.0664	0.0650	0.0659	0.0663	0.0660	0.0692	0.0662	0.0650	0.0661	0.0666	0.0670	0.0662
73=09:00:27	64364	301	0.9052	0.9139	0.8944	0.9918	0.9375	0.6927	0.9254	0.9025	0.8945	0.8665	0.8361	0.7437	0.8551	0.8900	0.9213	0.9347	0.9414	0.6974	0.8843	0.8854	0.8791	0.8547	0.8185	0.7450	0.9124	0.9235	0.9064	0.9583	0.9143	0.6890	0.8919	0.8915	0.8717	0.8563	0.8025	0.7563	0.8759	0.9005	0.9098	0.9483	0.9018	0.6726	0.8823	0.8951	0.8562	0.8369	0.7986	0.7369	0.8419	0.8307	0.8811	0.8757	0.7844	0.5492	0.8145	0.8052	0.7625	0.7467	0.6705	0.6176	0.8736	0.8846	0.9140	0.9233	0.8587	0.6172	0.8656	0.8848	0.8539	0.8123	0.7898	0.7006	0.0698	0.0662	0.0653	0.0653	0.0646	0.0648	0.0652	0.0648	0.0650	0.0661	0.0668	0.0658	0.0661	0.0652	0.0660	0.0664	0.0648	0.0692	0.0660	0.0650	0.0661	0.0665	0.0667	0.0656
74=09:15:05	65242	298	0.9025	0.9149	0.9021	1.0005	0.9494	0.6922	0.9235	0.8965	0.9016	0.8594	0.8372	0.7372	0.8590	0.8924	0.9193	0.9389	0.9306	0.7015	0.8882	0.8801	0.8704	0.8578	0.8024	0.7312	0.9120	0.9255	0.9047	0.9598	0.9117	0.6936	0.8912	0.8969	0.8713	0.8518	0.8095	0.7605	0.8768	0.9028	0.9177	0.9531	0.9075	0.6729	0.8857	0.8802	0.8638	0.8246	0.8008	0.7284	0.8456	0.8386	0.8697	0.8858	0.7862	0.5504	0.8104	0.8127	0.7605	0.7601	0.6659	0.6307	0.8720	0.8798	0.9182	0.9278	0.8665	0.6158	0.8638	0.8831	0.8602	0.8032	0.7985	0.7192	0.0696	0.0660	0.0653	0.0653	0.0652	0.0654	0.0650	0.0650	0.0652	0.0663	0.0671	0.0660	0.0658	0.0654	0.0655	0.0663	0.0644	0.0688	0.0663	0.0649	0.0657	0.0665	0.0670	0.0654
75=09:29:47	66124	298	0.9251	0.9205	0.8897	0.9926	0.9413	0.6958	0.9274	0.9015	0.9006	0.8647	0.8379	0.7424	0.8504	0.8911	0.9191	0.9444	0.9453	0.7011	0.8864	0.8804	0.8780	0.8505	0.8097	0.7384	0.9104	0.9281	0.9242	0.9781	0.9237	0.7022	0.8967	0.9009	0.8670	0.8571	0.8066	0.7651	0.8811	0.9042	0.9269	0.9600	0.9151	0.6798	0.8859	0.8811	0.8610	0.8229	0.8010	0.7435	0.8535	0.8186	0.8531	0.8838	0.7982	0.5574	0.8074	0.8081	0.7693	0.7632	0.6605	0.6372	0.8614	0.8859	0.9178	0.9328	0.8697	0.6205	0.8582	0.8876	0.8585	0.8130	0.7908	0.7113	0.0699	0.0664	0.0658	0.0654	0.0651	0.0655	0.0654	0.0654	0.0655	0.0662	0.0672	0.0663	0.0659	0.0654	0.0659	0.0664	0.0649	0.0688	0.0663	0.0649	0.0660	0.0661	0.0666	0.0662
76=09:44:29	67006	301	0.9087	0.9144	0.9050	1.0093	0.9512	0.6997	0.9225	0.9046	0.8902	0.8709	0.8284	0.7492	0.8555	0.8941	0.9270	0.9449	0.9531	0.7059	0.8842	0.8727	0.8898	0.8400	0.8265	0.7551	0.9141	0.9236	0.9093	0.9658	0.9214	0.6977	0.8934	0.8928	0.8638	0.8640	0.7961	0.7582	0.8716	0.9067	0.9211	0.9658	0.9134	0.6832	0.8760	0.9047	0.8418	0.8374	0.7873	0.7553	0.8331	0.8496	0.8882	0.8968	0.7927	0.5546	0.8267	0.8053	0.7743	0.7500	0.6693	0.6008	0.8752	0.8885	0.9280	0.9372	0.8624	0.6227	0.8615	0.8909	0.8307	0.8320	0.7740	0.7092	0.0698	0.0667	0.0657	0.0656	0.0636	0.0653	0.0654	0.0652	0.0651	0.0660	0.0674	0.0661	0.0661	0.0654	0.0652	0.0664	0.0653	0.0686	0.0661	0.0646	0.0659	0.0659	0.0669	0.0661
77=09:59:11	67888	301	0.9178	0.9287	0.9078	1.0022	0.9498	0.7021	0.9375	0.8992	0.9071	0.8649	0.8464	0.7360	0.8574	0.8983	0.9272	0.9645	0.9418	0.7115	0.8892	0.8984	0.8638	0.8778	0.8072	0.7471	0.9099	0.9351	0.9310	0.9992	0.9354	0.7102	0.9019	0.8998	0.8846	0.8486	0.8259	0.7571	0.8839	0.9107	0.9263	0.9700	0.9157	0.6866	0.8917	0.8864	0.8659	0.8418	0.8010	0.7205	0.8708	0.8401	0.8697	0.8958	0.7955	0.5672	0.8088	0.8145	0.7654	0.7617	0.6784	0.6440	0.8740	0.8869	0.9314	0.9437	0.8844	0.6225	0.8768	0.8747	0.8745	0.7966	0.8200	0.7114	0.0703	0.0667	0.0660	0.0651	0.0655	0.0661	0.0655	0.0650	0.0654	0.0663	0.0675	0.0664	0.0661	0.0659	0.0660	0.0667	0.0653	0.0697	0.0667	0.0647	0.0663	0.0669	0.0671	0.0662
78=10:13:49	68766	298	0.9101	0.9317	0.9159	1.0088	0.9493	0.7033	0.9248	0.9064	0.8935	0.8714	0.8314	0.7524	0.8573	0.8933	0.9288	0.9613	0.9453	0.7037	0.8854	0.8800	0.8852	0.8474	0.8216	0.7521	0.9055	0.9195	0.9245	0.9889	0.9412	0.7063	0.8935	0.8985	0.8707	0.8631	0.8049	0.7648	0.8761	0.9109	0.9223	0.9710	0.9181	0.6845	0.8785	0.8984	0.8490	0.8404	0.7965	0.7577	0.8551	0.8437	0.8757	0.8897	0.8002	0.5606	0.8160	0.8048	0.7729	0.7582	0.6696	0.6139	0.8710	0.8838	0.9264	0.9460	0.8777	0.6216	0.8587	0.8887	0.8405	0.8222	0.7861	0.7139	0.0688	0.0656	0.0643	0.0644	0.0638	0.0638	0.0639	0.0639	0.0644	0.0651	0.0663	0.0654	0.0652	0.0648	0.0651	0.0654	0.0648	0.0673	0.0648	0.0640	0.0653	0.0654	0.0661	0.0650
79=10:28:32	69648	301	0.9086	0.9161	0.9086	1.0148	0.9596	0.7009	0.9289	0.9012	0.8929	0.8734	0.8258	0.7507	0.8550	0.8961	0.9271	0.9628	0.9507	0.7132	0.8753	0.9044	0.8561	0.8706	0.8035	0.7631	0.9137	0.9300	0.9264	0.9783	0.9371	0.7010	0.9069	0.8917	0.8824	0.8528	0.8115	0.7448	0.8782	0.9073	0.9246	0.9809	0.9182	0.6912	0.8818	0.9066	0.8300	0.8649	0.7763	0.7470	0.8521	0.8410	0.8861	0.9140	0.8002	0.5676	0.8245	0.8077	0.7828	0.7410	0.6903	0.6111	0.8778	0.8899	0.9371	0.9432	0.8799	0.6248	0.8697	0.8696	0.8602	0.8113	0.7930	0.6908	0.0698	0.0664	0.0656	0.0651	0.0641	0.0655	0.0653	0.0655	0.0652	0.0662	0.0670	0.0662	0.0662	0.0657	0.0659	0.0667	0.0656	0.0693	0.0662	0.0649	0.0662	0.0667	0.0671	0.0659
80=10:43:14	70530	298	0.9112	0.9340	0.9132	1.0141	0.9599	0.7086	0.9273	0.9075	0.8872	0.8788	0.8275	0.7538	0.8556	0.8903	0.9305	0.9668	0.9485	0.7072	0.8762	0.8817	0.8853	0.8385	0.8290	0.7648	0.9128	0.9240	0.9337	1.0053	0.9466	0.7054	0.8976	0.8963	0.8634	0.8583	0.7940	0.7533	0.8778	0.9090	0.9331	0.9805	0.9201	0.6886	0.8748	0.9009	0.8299	0.8466	0.7834	0.7540	0.8564	0.8387	0.8795	0.8947	0.8122	0.5625	0.8188	0.7971	0.7823	0.7531	0.6793	0.6153	0.8691	0.8889	0.9362	0.9573	0.8786	0.6273	0.8627	0.8928	0.8377	0.8379	0.7727	0.6984	0.0695	0.0660	0.0657	0.0643	0.0645	0.0652	0.0653	0.0650	0.0652	0.0664	0.0668	0.0660	0.0659	0.0651	0.0655	0.0668	0.0651	0.0689	0.0658	0.0650	0.0654	0.0664	0.0665	0.0655
81=10:57:56	71412	301	0.9171	0.9201	0.9046	1.0206	0.9659	0.7067	0.9206	0.9084	0.8936	0.8741	0.8333	0.7634	0.8552	0.8948	0.9319	0.9667	0.9602	0.7094	0.8819	0.8777	0.8916	0.8419	0.8256	0.7537	0.9117	0.9388	0.9411	0.9851	0.9421	0.7070	0.8989	0.8985	0.8649	0.8668	0.8025	0.7702	0.8762	0.9083	0.9379	0.9830	0.9244	0.6880	0.8788	0.8994	0.8458	0.8400	0.7983	0.7588	0.8498	0.8266	0.8951	0.9176	0.8233	0.5655	0.8228	0.8055	0.7752	0.7550	0.6762	0.6113	0.8716	0.8915	0.9409	0.9540	0.8909	0.6343	0.8571	0.8889	0.8354	0.8293	0.7783	0.7100	0.0701	0.0667	0.0658	0.0657	0.0649	0.0656	0.0648	0.0653	0.0651	0.0662	0.0670	0.0662	0.0657	0.0655	0.0657	0.0667	0.0652	0.0683	0.0666	0.0652	0.0662	0.0668	0.0671	0.0656
82=11:12:37	72294	301	0.9087	0.9259	0.9236	1.0218	0.9655	0.7102	0.9306	0.9077	0.8929	0.8748	0.8295	0.7526	0.8546	0.8979	0.9399	0.9820	0.9581	0.7176	0.8782	0.9022	0.8653	0.8656	0.8111	0.7650	0.9118	0.9319	0.9382	1.0046	0.9548	0.7061	0.9039	0.8970	0.8825	0.8566	0.8142	0.7518	0.8845	0.9152	0.9404	0.9925	0.9329	0.7015	0.8852	0.9094	0.8380	0.8617	0.7822	0.7617	0.8465	0.8461	0.8975	0.9127	0.8089	0.5724	0.8231	0.8058	0.7819	0.7512	0.7037	0.6218	0.8761	0.8951	0.9467	0.9548	0.8904	0.6317	0.8743	0.8772	0.8620	0.8198	0.7942	0.6955	0.0701	0.0663	0.0657	0.0655	0.0648	0.0655	0.0654	0.0653	0.0649	0.0655	0.0671	0.0666	0.0659	0.0656	0.0649	0.0664	0.0655	0.0690	0.0663	0.0652	0.0659	0.0665	0.0668	0.0656
83=11:27:19	73176	301	0.9161	0.9186	0.9228	1.0353	0.9796	0.7151	0.9284	0.9033	0.8969	0.8730	0.8347	0.7504	0.8586	0.9045	0.9417	0.9748	0.9648	0.7200	0.8864	0.8861	0.8915	0.8510	0.8316	0.7595	0.9160	0.9415	0.9390	0.9960	0.9478	0.7151	0.9032	0.8986	0.8712	0.8685	0.8105	0.7666	0.8779	0.9074	0.9440	0.9919	0.9340	0.6982	0.8866	0.9089	0.8559	0.8422	0.8058	0.7578	0.8521	0.8419	0.9148	0.9283	0.8247	0.5729	0.8233	0.8167	0.7789	0.7524	0.6791	0.6277	0.8786	0.8964	0.9546	0.9568	0.8942	0.6380	0.8640	0.8894	0.8407	0.8283	0.7998	0.7163	0.0686	0.0656	0.0642	0.0641	0.0643	0.0646	0.0646	0.0646	0.0638	0.0648	0.0663	0.0656	0.0652	0.0641	0.0653	0.0659	0.0647	0.0681	0.0655	0.0641	0.0646	0.0654	0.0658	0.0646
84=11:42:08	74064	301	0.9092	0.9172	0.9206	1.0292	0.9801	0.7095	0.9238	0.9002	0.8992	0.8730	0.8267	0.7517	0.8570	0.9027	0.9381	0.9807	0.9683	0.7204	0.8788	0.9013	0.8675	0.8648	0.8118	0.7593	0.9180	0.9397	0.9375	0.9934	0.9467	0.7082	0.8986	0.8952	0.8785	0.8556	0.8159	0.7572	0.8791	0.9117	0.9447	0.9993	0.9358	0.6949	0.8853	0.9029	0.8430	0.8490	0.7912	0.7466	0.8445	0.8469	0.9140	0.9298	0.8248	0.5720	0.8190	0.8130	0.7739	0.7511	0.6901	0.6309	0.8776	0.8916	0.9556	0.9523	0.8961	0.6344	0.8726	0.8759	0.8627	0.8138	0.8085	0.7080	0.0695	0.0663	0.0652	0.0651	0.0643	0.0650	0.0642	0.0647	0.0646	0.0662	0.0668	0.0653	0.0656	0.0650	0.0659	0.0665	0.0646	0.0682	0.0661	0.0641	0.0660	0.0662	0.0665	0.0653
85=11:56:50	74946	298	0.9022	0.9216	0.9246	1.0401	0.9739	0.7128	0.9248	0.9088	0.8930	0.8823	0.8351	0.7687	0.8595	0.9017	0.9438	0.9796	0.9710	0.7191	0.8804	0.8891	0.8863	0.8578	0.8234	0.7636	0.9266	0.9361	0.9380	0.9985	0.9524	0.7091	0.9044	0.8992	0.8734	0.8677	0.8119	0.7673	0.8752	0.9144	0.9475	1.0021	0.9397	0.6993	0.8772	0.9081	0.8440	0.8548	0.7893	0.7627	0.8375	0.8461	0.9193	0.9274	0.8196	0.5776	0.8262	0.8080	0.7811	0.7558	0.6956	0.6134	0.8779	0.8950	0.9627	0.9603	0.8864	0.6361	0.8656	0.8879	0.8402	0.8320	0.7840	0.7091	0.0694	0.0667	0.0654	0.0654	0.0641	0.0646	0.0648	0.0650	0.0650	0.0660	0.0666	0.0658	0.0656	0.0654	0.0656	0.0666	0.0655	0.0687	0.0656	0.0644	0.0662	0.0660	0.0664	0.0655
86=12:11:32	75828	298	0.9108	0.9235	0.9252	1.0239	0.9792	0.7138	0.9268	0.9033	0.8970	0.8724	0.8291	0.7575	0.8525	0.9009	0.9459	0.9912	0.9683	0.7233	0.8768	0.9068	0.8634	0.8752	0.8049	0.7693	0.9088	0.9404	0.9591	1.0099	0.9555	0.7129	0.9075	0.8944	0.8815	0.8552	0.8201	0.7517	0.8844	0.9134	0.9526	1.0012	0.9352	0.7017	0.8857	0.9077	0.8365	0.8631	0.7812	0.7577	0.8470	0.8339	0.9015	0.9288	0.8350	0.5808	0.8188	0.8085	0.7800	0.7437	0.6961	0.6232	0.8759	0.8976	0.9624	0.9577	0.9099	0.6395	0.8726	0.8730	0.8665	0.8163	0.8037	0.6916	0.0695	0.0657	0.0648	0.0651	0.0639	0.0651	0.0647	0.0644	0.0644	0.0653	0.0668	0.0658	0.0651	0.0646	0.0656	0.0659	0.0646	0.0682	0.0659	0.0638	0.0658	0.0659	0.0661	0.0654
87=12:26:14	76710	301	0.9186	0.9308	0.9322	1.0248	0.9734	0.7089	0.9309	0.8944	0.8963	0.8735	0.8220	0.7451	0.8526	0.9026	0.9471	0.9932	0.9628	0.7216	0.8725	0.9026	0.8466	0.8696	0.7906	0.7644	0.9106	0.9366	0.9649	1.0203	0.9635	0.7120	0.9081	0.8917	0.8834	0.8460	0.8153	0.7355	0.8850	0.9163	0.9559	1.0049	0.9392	0.6991	0.8858	0.8951	0.8311	0.8636	0.7708	0.7373	0.8608	0.8306	0.9009	0.9276	0.8319	0.5849	0.8168	0.8034	0.7716	0.7467	0.6951	0.6164	0.8729	0.8928	0.9651	0.9601	0.9178	0.6364	0.8722	0.8648	0.8699	0.7908	0.8053	0.6846	0.0694	0.0658	0.0650	0.0647	0.0642	0.0649	0.0643	0.0646	0.0642	0.0649	0.0664	0.0657	0.0655	0.0650	0.0656	0.0658	0.0651	0.0689	0.0655	0.0644	0.0657	0.0657	0.0665	0.0652
88=12:40:56	77592	301	0.9140	0.9300	0.9311	1.0277	0.9693	0.7144	0.9255	0.9025	0.8943	0.8772	0.8319	0.7644	0.8554	0.8993	0.9525	0.9916	0.9764	0.7234	0.8801	0.8965	0.8755	0.8594	0.8225	0.7669	0.9073	0.9337	0.9641	1.0134	0.9635	0.7146	0.9047	0.8983	0.8770	0.8618	0.8121	0.7666	0.8840	0.9188	0.9620	1.0064	0.9418	0.7035	0.8875	0.9083	0.8433	0.8612	0.7912	0.7652	0.8602	0.8390	0.9098	0.9221	0.8268	0.5799	0.8166	0.8079	0.7838	0.7525	0.6922	0.6248	0.8772	0.8981	0.9673	0.9623	0.9063	0.6354	0.8695	0.8826	0.8490	0.8270	0.7988	0.7119	0.0691	0.0658	0.0650	0.0651	0.0642	0.0647	0.0644	0.0646	0.0644	0.0654	0.0668	0.0657	0.0654	0.0652	0.0658	0.0658	0.0651	0.0677	0.0660	0.0647	0.0657	0.0663	0.0667	0.0652
89=12:55:38	78474	298	0.9036	0.9260	0.9501	1.0469	0.9851	0.7174	0.9308	0.9001	0.8971	0.8677	0.8358	0.7522	0.8610	0.9027	0.9565	0.9889	0.9700	0.7264	0.8786	0.8938	0.8642	0.8677	0.8100	0.7575	0.9252	0.9304	0.9464	1.0158	0.9591	0.7138	0.8952	0.8892	0.8796	0.8559	0.8218	0.7623	0.8804	0.9192	0.9629	1.0033	0.9457	0.6983	0.8871	0.8969	0.8507	0.8525	0.7973	0.7569	0.8423	0.8552	0.9275	0.9228	0.8200	0.5784	0.8183	0.8149	0.7713	0.7543	0.6918	0.6335	0.8796	0.8927	0.9803	0.9630	0.9048	0.6377	0.8726	0.8741	0.8615	0.8056	0.8199	0.7166	0.0693	0.0658	0.0651	0.0652	0.0646	0.0649	0.0645	0.0644	0.0635	0.0655	0.0664	0.0656	0.0656	0.0654	0.0661	0.0653	0.0650	0.0684	0.0659	0.0648	0.0661	0.0662	0.0665	0.0651
90=13:10:20	79356	298	0.9139	0.9311	0.9377	1.0324	0.9732	0.7144	0.9217	0.8963	0.8972	0.8644	0.8340	0.7518	0.8545	0.9036	0.9564	0.9956	0.9667	0.7286	0.8864	0.8872	0.8799	0.8565	0.8237	0.7505	0.8998	0.9378	0.9717	1.0277	0.9670	0.7228	0.9022	0.8960	0.8711	0.8542	0.8143	0.7679	0.8863	0.9204	0.9738	1.0024	0.9455	0.7050	0.8930	0.8955	0.8599	0.8370	0.8099	0.7449	0.8575	0.8335	0.9112	0.9316	0.8391	0.5845	0.8163	0.8092	0.7727	0.7568	0.6780	0.6339	0.8746	0.9044	0.9781	0.9635	0.9167	0.6448	0.8652	0.8881	0.8597	0.8145	0.8078	0.7198	0.0690	0.0657	0.0645	0.0640	0.0644	0.0650	0.0646	0.0645	0.0644	0.0653	0.0670	0.0660	0.0654	0.0643	0.0664	0.0658	0.0651	0.0684	0.0658	0.0646	0.0653	0.0660	0.0658	0.0652
91=13:25:02	80238	301	0.9073	0.9361	0.9559	1.0538	0.9879	0.7292	0.9295	0.9080	0.8914	0.8812	0.8358	0.7710	0.8592	0.9018	0.9712	0.9953	0.9783	0.7359	0.8797	0.8932	0.8823	0.8506	0.8248	0.7706	0.9160	0.9308	0.9639	1.0206	0.9712	0.7235	0.9033	0.8984	0.8774	0.8674	0.8094	0.7635	0.8756	0.9226	0.9707	1.0114	0.9555	0.7114	0.8759	0.9080	0.8380	0.8616	0.7900	0.7661	0.8547	0.8583	0.9252	0.9226	0.8267	0.5818	0.8273	0.8054	0.7863	0.7590	0.6951	0.6165	0.8711	0.8985	0.9829	0.9728	0.8995	0.6469	0.8663	0.8935	0.8350	0.8381	0.7875	0.7118	0.0694	0.0663	0.0651	0.0648	0.0645	0.0650	0.0637	0.0643	0.0650	0.0660	0.0664	0.0659	0.0652	0.0647	0.0659	0.0663	0.0654	0.0681	0.0659	0.0644	0.0664	0.0661	0.0664	0.0659
92=13:39:44	81120	301	0.9006	0.9143	0.9522	1.0450	0.9903	0.7132	0.9263	0.8944	0.8923	0.8631	0.8200	0.7524	0.8551	0.9049	0.9654	0.9974	0.9734	0.7302	0.8677	0.8970	0.8466	0.8653	0.7972	0.7592	0.9144	0.9342	0.9611	0.9983	0.9612	0.7143	0.8966	0.8861	0.8795	0.8520	0.8150	0.7534	0.8773	0.9156	0.9656	1.0074	0.9434	0.7082	0.8807	0.9007	0.8319	0.8586	0.7757	0.7430	0.8360	0.8506	0.9324	0.9410	0.8306	0.5878	0.8244	0.8114	0.7761	0.7477	0.7023	0.6115	0.8820	0.8994	0.9885	0.9630	0.9147	0.6414	0.8741	0.8636	0.8570	0.8091	0.8024	0.6932	0.0693	0.0659	0.0650	0.0647	0.0640	0.0645	0.0641	0.0642	0.0646	0.0654	0.0661	0.0660	0.0649	0.0648	0.0664	0.0662	0.0652	0.0686	0.0660	0.0634	0.0659	0.0657	0.0662	0.0653
93=13:54:26	82002	298	0.9049	0.9331	0.9613	1.0419	0.9878	0.7208	0.9323	0.9019	0.8946	0.8716	0.8279	0.7582	0.8558	0.9031	0.9672	1.0017	0.9741	0.7393	0.8793	0.9046	0.8548	0.8710	0.8062	0.7636	0.9144	0.9316	0.9669	1.0222	0.9770	0.7205	0.9001	0.8919	0.8828	0.8519	0.8175	0.7497	0.8813	0.9218	0.9718	1.0109	0.9519	0.7117	0.8843	0.9043	0.8408	0.8600	0.7888	0.7505	0.8448	0.8582	0.9212	0.9269	0.8211	0.5860	0.8139	0.8096	0.7686	0.7507	0.7026	0.6342	0.8803	0.8995	0.9864	0.9696	0.9099	0.6438	0.8739	0.8728	0.8655	0.8087	0.8122	0.7038	0.0701	0.0662	0.0656	0.0660	0.0645	0.0646	0.0651	0.0651	0.0652	0.0665	0.0672	0.0658	0.0662	0.0656	0.0673	0.0666	0.0661	0.0690	0.0655	0.0648	0.0669	0.0664	0.0667	0.0659
94=14:09:12	82888	298	0.9077	0.9354	0.9611	1.0497	0.9907	0.7293	0.9281	0.9062	0.8906	0.8746	0.8321	0.7739	0.8597	0.9058	0.9761	0.9988	0.9822	0.7430	0.8874	0.8889	0.8875	0.8533	0.8254	0.7677	0.9226	0.9364	0.9698	1.0222	0.9756	0.7237	0.9023	0.8996	0.8761	0.8663	0.8119	0.7698	0.8814	0.9235	0.9861	1.0194	0.9549	0.7172	0.8821	0.9094	0.8487	0.8613	0.7987	0.7700	0.8479	0.8557	0.9398	0.9331	0.8368	0.5870	0.8270	0.8086	0.7814	0.7617	0.6959	0.6215	0.8809	0.9027	0.9921	0.9713	0.9116	0.6522	0.8734	0.8926	0.8451	0.8370	0.7983	0.7217	0.0706	0.0671	0.0654	0.0659	0.0655	0.0661	0.0654	0.0655	0.0659	0.0674	0.0666	0.0672	0.0667	0.0664	0.0678	0.0671	0.0665	0.0698	0.0665	0.0658	0.0670	0.0668	0.0676	0.0663
95=14:23:54	83770	301	0.9074	0.9308	0.9574	1.0415	0.9904	0.7259	0.9280	0.8994	0.8965	0.8670	0.8331	0.7607	0.8604	0.9100	0.9748	1.0046	0.9776	0.7432	0.8850	0.8933	0.8768	0.8658	0.8190	0.7583	0.9179	0.9407	0.9777	1.0150	0.9719	0.7275	0.8952	0.8953	0.8724	0.8583	0.8139	0.7641	0.8867	0.9254	0.9902	1.0146	0.9604	0.7128	0.8866	0.9000	0.8573	0.8489	0.8068	0.7552	0.8531	0.8468	0.9326	0.9317	0.8400	0.5876	0.8187	0.8101	0.7750	0.7570	0.6907	0.6357	0.8826	0.9048	0.9939	0.9658	0.9186	0.6483	0.8716	0.8871	0.8630	0.8200	0.8096	0.7208	0.0705	0.0672	0.0661	0.0664	0.0654	0.0658	0.0655	0.0651	0.0651	0.0666	0.0677	0.0668	0.0664	0.0662	0.0674	0.0662	0.0656	0.0695	0.0669	0.0652	0.0668	0.0665	0.0672	0.0662
