# Supplementary material for: Systematic Prediction of Antifungal Drug Synergy by Chemogenomic Screening in Saccharomyces cerevisiae
Source: Front Fungal Biol. 2021 Jul 2;2:683414. doi: 10.3389/ffunb.2021.683414 (PMC10512392; doi:10.3389/ffunb.2021.683414)
Supplement: Supplementary file 1 [file Data_Sheet_1.ZIP › Supplementary data/Sypplementary_data_1_(Drug_synergy_assays)/Mic_VS_Fen & Mic_VS_Mic fenrow42times_ps1_A_96_T_25.txt]

[config file info]
last_write=07:05:13_15:22:34
last write=07:05:14_11:55:21
[Run_Parameters]
Instrument=Tecan_25
Ini_Names=Read_Reps,Delid,Save_Data_File,Start_Time_Now
barcode_drug_plate=201401
user=asmith
Plate_Size=96
Plate_Type=NUN96ft.pdf
Samples_to_Run=6
Overlay_Size=48
Drug_Plate=none
Plate_Quarter=none
run_ID=none
run_plate_repeat=1
Read_Reps=95
Read_Modes=Absorbance
Read_Flor_Every=2
Max_Delta_OD=0.500000
Well_By_Row_Col=none
Reorder_Map=Order_Strings_Not,0
Tip_Vol=200
OD_to_Innoc=0.100,0.100,0.380,0.380,0.380,0.380,0.760,0.760,0.100,0.100,0.380,0.380,0.380,0.380,0.760,0.760,0.100,0.100,0.380,0.380,0.380,0.380,0.760,0.760,0.100,0.100,0.380,0.380,0.380,0.380,0.760,0.760,0.100,0.100,0.380,0.380,0.380,0.380,0.760,0.760,0.100,0.100,0.380,0.380,0.380,0.380,0.760,0.760
Absorption_Max=.3
OD_to_Save=0.100,0.100,0.380,0.380,0.380,0.380,0.760,0.760,0.100,0.100,0.380,0.380,0.380,0.380,0.760,0.760,0.100,0.100,0.380,0.380,0.380,0.380,0.760,0.760,0.100,0.100,0.380,0.380,0.380,0.380,0.760,0.760,0.100,0.100,0.380,0.380,0.380,0.380,0.760,0.760,0.100,0.100,0.380,0.380,0.380,0.380,0.760,0.760
OD_to_Dilute=0.100
Save_Sample_Vol=180
Save_Sample_Reps=2
Innoc_Vol=184,184,46,46,46,46,0,0,184,184,46,46,46,46,0,0,184,184,46,46,46,46,0,0,184,184,46,46,46,46,0,0,184,184,46,46,46,46,0,0,184,184,46,46,46,46,0,0
Dilute_Vol=23,23,23,23,23,23,23,23,23,23,23,23,23,23,23,23,23,23,23,23,23,23,23,23,23,23,23,23,23,23,23,23,23,23,23,23,23,23,23,23,23,23,23,23,23,23,23,23
Save_Vol=800,800,800,800,800,800,800,800,800,800,800,800,800,800,800,800,800,800,800,800,800,800,800,800,800,800,800,800,800,800,800,800,800,800,800,800,800,800,800,800,800,800,800,800,800,800,800,800
Reference_Vol=100,100,100,100,100,100,100,100,100,100,100,100,100,100,100,100,100,100,100,100,100,100,100,100,100,100,100,100,100,100,100,100,100,100,100,100,100,100,100,100,100,100,100,100,100,100,100,100,100,100,100,100,100,100,100,100,100,100,100,100,100,100,100,100,100,100,100,100,100,100,100,100,100,100,100,100,100,100,100,100,100,100,100,100,100,100,100,100,100,100,100,100,100,100,100,100
Read_to_Innoc=20,20,20,20,20,20,20,20,20,20,20,20,20,20,20,20,20,20,20,20,20,20,20,20,20,20,20,20,20,20,20,20,20,20,20,20,20,20,20,20,20,20,20,20,20,20,20,20
Read_to_Dilute=26,26,26,26,26,26,26,26,26,26,26,26,26,26,26,26,26,26,26,26,26,26,26,26,26,26,26,26,26,26,26,26,26,26,26,26,26,26,26,26,26,26,26,26,26,26,26,26
Read_to_Save=20,20,20,20,20,20,20,20,20,20,20,20,20,20,20,20,20,20,20,20,20,20,20,20,20,20,20,20,20,20,20,20,20,20,20,20,20,20,20,20,20,20,20,20,20,20,20,20
Innoc_Target_Map=1,2,3,4,5,6,7,8,9,10,11,12,13,14,15,16,17,18,19,20,21,22,23,24,25,26,27,28,29,30,31,32,33,34,35,36,37,38,39,40,41,42,43,44,45,46,47,48
Pipet_Trigger=OD_Save_Innoc
Pipet_Volume_Adj=Con_OD_Save
Delid=no
Pre_Init=yes
Talk_To_ProMax=no
Time_Out_Time=1050
Wait_While_Busy=yes
Idle_Time=2
Screen_Run_Type=pre_screen_1
Spect_Protocol=15m
Spec_Run_File=GG_PB_Voyage.pda
Spec_Assay_File=""
Save_Data_File=13_05_07_MicvsFen_MicvsMic-fenrow42times_ps1_A_96_T_25.txt
Working_Dir=C%3A\\Users\\Growth_Data
Run_Control_Dir=C%3A\\Users\\Yeast_Run_Files
Tracking_Dir=""
Track_File=201401_data_track.txt
Save_Run_Data_Flag=yes
Set_Incubator_Temp=30.0
Base_Line_Flag=atstart_minimum
Pipet_Cycles_Before_Save=20
Time_Point_Save=wellmap
Innoc_Direction=down
Wells_In_Use=111111111111111111111111111111111111111111111111
Save_Sample_Map=111111001111110011111100111111001111110011111100
Sections_to_Run=0
Rows_per_Section=8
Start_Sections_Row=1
MultiProbe_Run_File=""
Multiprobe_Run_Dialogue=yes
Comments=no%20comment
Target_Temp=300
Temp_Control=On
Delta_Temp=10
ReadMode=Absorbance,Bottom
ExcitationFilter=360,
EmissionFilter=465,
MeasurementFilter=595
ReadsPerWellNumber=1,1
ShakeDuration=800,0
GainMode=Manual
PdfName=NUN96ft.pdf
Gain=50,50
Add_Drug_Map=1,1,1,1,1,1,1,1,1,1,1,1,1,1,1,1,1,1,1,1,1,1,1,1,1,1,1,1,1,1,1,1,1,1,1,1,1,1,1,1,1,1,1,1,1,1,1,1
Add_Drug_Vol=7,7,7,7,7,7,7,7,7,7,7,7,7,7,7,7,7,7,7,7,7,7,7,7,7,7,7,7,7,7,7,7,7,7,7,7,7,7,7,7,7,7,7,7,7,7,7,7
Innoc_Map=111011101110111011101110111011101110111011101110111011101110111011101110111011101110111011101110
Dilute_Map=111111111111111111111111111111111111111111111111111111111111111111111111111111111111111111111111
data_file_name=iS_1_48.txt
barcode=""
Hit_Call_Threshold=1.000000
Reference_Well=A01
WT_Ref_Well=0
Project_Name=test
Pipet_Gens_Point=5.00,10.00,15.00,20.00,5.00,10.00,15.00,20.00,5.00,10.00,15.00,20.00,5.00,10.00,15.00,20.00,5.00,10.00,15.00,20.00,5.00,10.00,15.00,20.00,5.00,10.00,15.00,20.00,5.00,10.00,15.00,20.00,5.00,10.00,15.00,20.00,5.00,10.00,15.00,20.00,5.00,10.00,15.00,20.00,5.00,10.00,15.00,20.00,
Shake_Divisor=1
data_handling=file_&_DB_&_auto_analysis
time_frm_freezer=-1.00
gens_frm_freezer=-1.00
Well_Vol=100
Parent_ID=""
Units=%
Quarter=A
media_name=ypd
Save_Mode=one_to_one
Consolidate_Save_Map=1,2,3,4,5,6,7,8,9,10,11,12,13,14,15,16,17,18,19,20,21,22,23,24,25,26,27,28,29,30,31,32,33,34,35,36,37,38,39,40,41,42,43,44,45,46,47,48
Add_Drug_at_Start_Map=000000000000000000000000000000000000000000000000000
Add_Drug_Labware=add_drug_48
Max_Dynam_OD_Change=0.05
Reads_After_Pipet=1
Ref_Type=single_ref
Read_to_Add_Drug_at_Start=0
Send_Email_at_Pipet=no_email
Strain_Name=""
Media=ypd
drug_vol=2.00
Drug_Name=""
Drug_Conc=2
Innoc_Conc=""
Strain_Plate=none
ShakeIntensity=High
ShakeMode=Orbital
NumberOfFlashes=1
PartOfPlate=0
MovePlateOutAfterMeasurement=0
IntegrationLagTime=0
IntegrationTime=100
DelayMoveFlashFluorescence=0
[Drug_Data]
Drug_Plate=none
Strain_Plate=none
Media=ypd
Drug_Name=ud,ud,ud,ud,ud,ud,ud,ud,ud,ud,ud,ud,ud,ud,ud,ud,ud,ud,ud,ud,ud,ud,ud,ud,ud,ud,ud,ud,ud,ud,ud,ud,ud,ud,ud,ud,ud,ud,ud,ud,ud,ud,ud,ud,ud,ud,ud,ud,ud,ud,ud,ud,ud,ud,ud,ud,ud,ud,ud,ud,ud,ud,ud,ud,ud,ud,ud,ud,ud,ud,ud,ud,ud,ud,ud,ud,ud,ud,ud,ud,ud,ud,ud,ud,ud,ud,ud,ud,ud,ud,ud,ud,ud,ud,ud,ud
Strain_Name=ud
Drug_Conc=""
Innoc_Conc=0.06250,0.06250,0.06250,0.06250,0.06250,0.06250,0.06250,0.06250,0.06250,0.06250,0.06250,0.06250,0.06250,0.06250,0.06250,0.06250,0.06250,0.06250,0.06250,0.06250,0.06250,0.06250,0.06250,0.06250,0.06250,0.06250,0.06250,0.06250,0.06250,0.06250,0.06250,0.06250,0.06250,0.06250,0.06250,0.06250,0.06250,0.06250,0.06250,0.06250,0.06250,0.06250,0.06250,0.06250,0.06250,0.06250,0.06250,0.06250,0.06250,0.06250,0.06250,0.06250,0.06250,0.06250,0.06250,0.06250,0.06250,0.06250,0.06250,0.06250,0.06250,0.06250,0.06250,0.06250,0.06250,0.06250,0.06250,0.06250,0.06250,0.06250,0.06250,0.06250,0.06250,0.06250,0.06250,0.06250,0.06250,0.06250,0.06250,0.06250,0.06250,0.06250,0.06250,0.06250,0.06250,0.06250,0.06250,0.06250,0.06250,0.06250,0.06250,0.06250,0.06250,0.06250,0.06250,0.06250
Run_ID=none
Plate_Quarter=A
Units=%,%,%,%,%,%,%,%,%,%,%,%,%,%,%,%,%,%,%,%,%,%,%,%,%,%,%,%,%,%,%,%,%,%,%,%,%,%,%,%,%,%,%,%,%,%,%,%,%,%,%,%,%,%,%,%,%,%,%,%,%,%,%,%,%,%,%,%,%,%,%,%,%,%,%,%,%,%,%,%,%,%,%,%,%,%,%,%,%,%,%,%,%,%,%,%
Parent_ID=""
Project_Name=test
Strain_Backgrnd=0,0,0,0,0,0,0,0,0,0,0,0,0,0,0,0,0,0,0,0,0,0,0,0,0,0,0,0,0,0,0,0,0,0,0,0,0,0,0,0,0,0,0,0,0,0,0,0,0,0,0,0,0,0,0,0,0,0,0,0,0,0,0,0,0,0,0,0,0,0,0,0,0,0,0,0,0,0,0,0,0,0,0,0,0,0,0,0,0,0,0,0,0,0,0,0
Well_Vol=100,100,100,100,100,100,100,100,100,100,100,100,100,100,100,100,100,100,100,100,100,100,100,100,100,100,100,100,100,100,100,100,100,100,100,100,100,100,100,100,100,100,100,100,100,100,100,100,100,100,100,100,100,100,100,100,100,100,100,100,100,100,100,100,100,100,100,100,100,100,100,100,100,100,100,100,100,100,100,100,100,100,100,100,100,100,100,100,100,100,100,100,100,100,100,100
time_frm_freezer=-1.00
gens_frm_freezer=-1.00
user=asmith
Strain_Pool=ud,ud,ud,ud,ud,ud,ud,ud,ud,ud,ud,ud,ud,ud,ud,ud,ud,ud,ud,ud,ud,ud,ud,ud,ud,ud,ud,ud,ud,ud,ud,ud,ud,ud,ud,ud,ud,ud,ud,ud,ud,ud,ud,ud,ud,ud,ud,ud,ud,ud,ud,ud,ud,ud,ud,ud,ud,ud,ud,ud,ud,ud,ud,ud,ud,ud,ud,ud,ud,ud,ud,ud,ud,ud,ud,ud,ud,ud,ud,ud,ud,ud,ud,ud,ud,ud,ud,ud,ud,ud,ud,ud,ud,ud,ud,ud
Well_Alias=A01,A02,A03,A04,A05,A06,A07,A08,A09,A10,A11,A12,B01,B02,B03,B04,B05,B06,B07,B08,B09,B10,B11,B12,C01,C02,C03,C04,C05,C06,C07,C08,C09,C10,C11,C12,D01,D02,D03,D04,D05,D06,D07,D08,D09,D10,D11,D12,E01,E02,E03,E04,E05,E06,E07,E08,E09,E10,E11,E12,F01,F02,F03,F04,F05,F06,F07,F08,F09,F10,F11,F12,G01,G02,G03,G04,G05,G06,G07,G08,G09,G10,G11,G12,H01,H02,H03,H04,H05,H06,H07,H08,H09,H10,H11,H12
Well_Pos=1,2,3,4,5,6,7,8,9,10,11,12,13,14,15,16,17,18,19,20,21,22,23,24,25,26,27,28,29,30,31,32,33,34,35,36,37,38,39,40,41,42,43,44,45,46,47,48,49,50,51,52,53,54,55,56,57,58,59,60,61,62,63,64,65,66,67,68,69,70,71,72,73,74,75,76,77,78,79,80,81,82,83,84,85,86,87,88,89,90,91,92,93,94,95,96
position=A01,A02,A03,A04,A05,A06,A07,A08,A09,A10,A11,A12,B01,B02,B03,B04,B05,B06,B07,B08,B09,B10,B11,B12,C01,C02,C03,C04,C05,C06,C07,C08,C09,C10,C11,C12,D01,D02,D03,D04,D05,D06,D07,D08,D09,D10,D11,D12,E01,E02,E03,E04,E05,E06,E07,E08,E09,E10,E11,E12,F01,F02,F03,F04,F05,F06,F07,F08,F09,F10,F11,F12,G01,G02,G03,G04,G05,G06,G07,G08,G09,G10,G11,G12,H01,H02,H03,H04,H05,H06,H07,H08,H09,H10,H11,H12
[Runtime_State]
Instrument=Tecan_25
Start_Time_Now=3.2619289621E+9
Reads_Completed=84
Innoc_Direction=down
Wells_In_Use=111111111111111111111111111111111111111111111111111111111111111111111111111111111111111111111111
Innoc_Map=111111111111111111111111111111111111111111111111111111111111111111111111111111111111000000000000
Dilute_Map=111111111111111111111111111111111111111111111111111111111111111111111111111111111111111111111111
Save_Sample_Map=000000000000000000000000000000000000000000000000010000000100000001000000010000000100000001000000
Current_OD=0.892,0.831,0.827,0.942,0.828,0.923,0.901,0.827,0.790,0.769,0.979,0.773,0.892,0.859,0.808,0.790,0.916,0.738,0.893,0.971,0.780,0.749,0.738,0.777,1.064,0.811,0.831,0.613,0.785,0.677,0.854,0.780,0.762,0.833,0.743,0.723,0.861,0.937,0.759,0.448,0.888,0.663,0.893,0.763,0.737,0.726,0.742,0.713,1.055,0.717,0.779,0.419,0.797,0.584,0.914,0.724,0.707,0.731,0.696,0.663,1.089,0.867,0.776,0.417,0.795,0.596,0.790,0.752,0.715,0.656,0.661,0.626,0.068,0.065,0.066,0.064,0.065,0.065,0.066,0.065,0.064,0.065,0.064,0.064,0.065,0.064,0.066,0.065,0.064,0.065,0.065,0.064,0.065,0.065,0.065,0.064
Bckgrnd_OD=0.093,0.092,0.094,0.090,0.092,0.089,0.090,0.088,0.088,0.087,0.087,0.093,0.088,0.089,0.089,0.088,0.089,0.090,0.090,0.089,0.087,0.090,0.087,0.088,0.093,0.094,0.093,0.094,0.091,0.090,0.092,0.089,0.090,0.090,0.089,0.096,0.086,0.088,0.091,0.089,0.089,0.090,0.087,0.088,0.088,0.089,0.089,0.091,0.091,0.093,0.091,0.091,0.093,0.092,0.092,0.089,0.091,0.090,0.090,0.100,0.088,0.087,0.091,0.090,0.090,0.090,0.088,0.088,0.088,0.089,0.089,0.088,0.064,0.062,0.063,0.062,0.061,0.062,0.062,0.061,0.061,0.062,0.062,0.061,0.062,0.061,0.063,0.062,0.062,0.062,0.061,0.061,0.063,0.062,0.062,0.061
Mapped=111111101111110011111100111111101111110011111100111111111111111111111111111111111111111111111111
Pipet_Completed=000000000000000000000000000000000000000000000000000000000000000000000000000000000000000000000000
Innoc_Completed=0,0,0,0,0,0,0,0,0,0,0,0,0,0,0,0,0,0,0,0,0,0,0,0,0,0,0,0,0,0,0,0,0,0,0,0,0,0,0,0,0,0,0,0,0,0,0,0,0,0,0,0,0,0,0,0,0,0,0,0,0,0,0,0,0,0,0,0,0,0,0,0,0,0,0,0,0,0,0,0,0,0,0,0,0,0,0,0,0,0,0,0,0,0,0,0
Save_Completed=0,0,0,0,0,0,0,0,0,0,0,0,0,0,0,0,0,0,0,0,0,0,0,0,0,0,0,0,0,0,0,0,0,0,0,0,0,0,0,0,0,0,0,0,0,0,0,0,0,0,0,0,0,0,0,0,0,0,0,0,0,0,0,0,0,0,0,0,0,0,0,0,0,0,0,0,0,0,0,0,0,0,0,0,0,0,0,0,0,0,0,0,0,0,0,0
Pipeted_At=0,0,0,0,0,0,0,0,0,0,0,0,0,0,0,0,0,0,0,0,0,0,0,0,0,0,0,0,0,0,0,0,0,0,0,0,0,0,0,0,0,0,0,0,0,0,0,0,0,0,0,0,0,0,0,0,0,0,0,0,0,0,0,0,0,0,0,0,0,0,0,0,0,0,0,0,0,0,0,0,0,0,0,0,0,0,0,0,0,0,0,0,0,0,0,0
Pipeted_OD=0,0,0,0,0,0,0,0,0,0,0,0,0,0,0,0,0,0,0,0,0,0,0,0,0,0,0,0,0,0,0,0,0,0,0,0,0,0,0,0,0,0,0,0,0,0,0,0,0,0,0,0,0,0,0,0,0,0,0,0,0,0,0,0,0,0,0,0,0,0,0,0,0,0,0,0,0,0,0,0,0,0,0,0,0,0,0,0,0,0,0,0,0,0,0,0
Dilutes_Completed=0,0,0,0,0,0,0,0,0,0,0,0,0,0,0,0,0,0,0,0,0,0,0,0,0,0,0,0,0,0,0,0,0,0,0,0,0,0,0,0,0,0,0,0,0,0,0,0,0,0,0,0,0,0,0,0,0,0,0,0,0,0,0,0,0,0,0,0,0,0,0,0,0,0,0,0,0,0,0,0,0,0,0,0,0,0,0,0,0,0,0,0,0,0,0,0
Time_At_Innoc=0,0,0,0,0,0,0,0,0,0,0,0,0,0,0,0,0,0,0,0,0,0,0,0,0,0,0,0,0,0,0,0,0,0,0,0,0,0,0,0,0,0,0,0,0,0,0,0,0,0,0,0,0,0,0,0,0,0,0,0,0,0,0,0,0,0,0,0,0,0,0,0,0,0,0,0,0,0,0,0,0,0,0,0,0,0,0,0,0,0,0,0,0,0,0,0
Time_At_Save=0,0,0,0,0,0,0,0,0,0,0,0,0,0,0,0,0,0,0,0,0,0,0,0,0,0,0,0,0,0,0,0,0,0,0,0,0,0,0,0,0,0,0,0,0,0,0,0,0,0,0,0,0,0,0,0,0,0,0,0,0,0,0,0,0,0,0,0,0,0,0,0,0,0,0,0,0,0,0,0,0,0,0,0,0,0,0,0,0,0,0,0,0,0,0,0
Time_At_Dilute=0,0,0,0,0,0,0,0,0,0,0,0,0,0,0,0,0,0,0,0,0,0,0,0,0,0,0,0,0,0,0,0,0,0,0,0,0,0,0,0,0,0,0,0,0,0,0,0,0,0,0,0,0,0,0,0,0,0,0,0,0,0,0,0,0,0,0,0,0,0,0,0,0,0,0,0,0,0,0,0,0,0,0,0,0,0,0,0,0,0,0,0,0,0,0,0
Previous_OD=0.892,0.831,0.827,0.942,0.828,0.923,0.901,0.827,0.790,0.769,0.979,0.773,0.892,0.859,0.808,0.790,0.916,0.738,0.893,0.971,0.780,0.749,0.738,0.777,1.064,0.811,0.831,0.613,0.785,0.677,0.854,0.780,0.762,0.833,0.743,0.723,0.861,0.937,0.759,0.448,0.888,0.663,0.893,0.763,0.737,0.726,0.742,0.713,1.055,0.717,0.779,0.419,0.797,0.584,0.914,0.724,0.707,0.731,0.696,0.663,1.089,0.867,0.776,0.417,0.795,0.596,0.790,0.752,0.715,0.656,0.661,0.626,0.068,0.065,0.066,0.064,0.065,0.065,0.066,0.065,0.064,0.065,0.064,0.064,0.065,0.064,0.066,0.065,0.064,0.065,0.065,0.064,0.065,0.065,0.065,0.064
Prev_Delta_OD=0.003,0.001,0.001,0.008,0.004,0.014,0.003,0.004,0.003,0.003,0.015,0.000,0.001,0.000,0.001,0.014,0.015,0.009,0.001,0.016,0.001,0.001,0.001,0.012,0.011,0.002,0.004,0.013,0.010,0.006,0.000,0.005,0.000,0.015,0.006,0.003,0.001,0.015,0.002,0.011,0.018,0.015,0.004,0.001,0.003,0.002,0.010,0.007,0.014,0.006,0.001,0.005,0.015,0.006,0.000,0.000,0.000,0.009,0.000,0.000,0.012,0.017,0.003,0.004,0.005,0.006,0.001,0.009,0.007,0.003,0.005,0.008,0.001,0.001,0.001,0.000,0.002,0.001,0.002,0.002,0.001,0.002,0.001,0.001,0.002,0.001,0.001,0.001,0.001,0.001,0.001,0.001,0.001,0.001,0.002,0.001
Delta_From_Ref=0.000,0.022,0.805,1.088,0.867,1.276,0.607,2.521,0.040,0.045,1.202,1.052,0.883,1.514,5.285,5.584,0.031,0.032,0.633,1.238,1.296,1.295,4.791,5.062,0.010,0.010,1.358,1.437,1.302,1.369,2.204,4.039,0.024,0.028,1.238,0.962,1.423,1.548,5.509,5.583,0.030,0.024,1.068,1.302,1.330,1.255,4.695,4.829,0.000,0.000,0.000,0.000,0.000,0.000,0.000,0.000,0.000,0.000,0.000,0.000,0.000,0.000,0.000,0.000,0.000,0.000,0.000,0.000,0.000,0.000,0.000,0.000,0.000,0.000,0.000,0.000,0.000,0.000,0.000,0.000,0.000,0.000,0.000,0.000,0.000,0.000,0.000,0.000,0.000,0.000,0.000,0.000,0.000,0.000,0.000,0.000
Sig_OD_Delta=0,0,0,1,0,1,0,1,0,0,1,1,0,1,1,1,0,0,0,1,1,1,1,1,0,0,1,1,1,1,1,1,0,0,1,0,1,1,1,1,0,0,1,1,1,1,1,1,0,0,0,0,0,0,0,0,0,0,0,0,0,0,0,0,0,0,0,0,0,0,0,0,0,0,0,0,0,0,0,0,0,0,0,0,0,0,0,0,0,0,0,0,0,0,0,0
Add_Drug_at_Start_Map=000000000000000000000000000000000000000000000000000000000000000000000000000000000000000000000000
[Analysis]
Drug_ID=A1,A2,A3,A4,A5,A6,B1,B2,B3,B4,B5,B6,C1,C2,C3,C4,C5,C6,D1,D2,D3,D4,D5,D6,E1,E2,E3,E4,E5,E6,F1,F2,F3,F4,F5,F6,G1,G2,G3,G4,G5,G6,H1,H2,H3,H4,H5,H6
Decision=no_inh,ps2_2_1,ps2_4_1,ps2_4_1,ps2_4_1,ps2_4_1,ps2_1_1,ps2_4_1,ps2_4_2,other,ps2_4_2,other,ps2_4_1,ps2_4_2,ps2_4_2,other,other,other,ps2_4_1,ps2_4_2,other,other,other,other,ps2_4_1,other,other,other,other,other,ps2_4_1,other,other,other,ps2_4_2,other,screen,screen,screen,screen,screen,screen,screen,screen,screen,screen,screen,screen,no_inh,ps2_4_1,ps2_4_1,ps2_4_1,ps2_4_1,ps2_4_1,ps2_1_1,ps2_4_1,ps2_4_2,ps2_4_2,ps2_4_2,other,ps2_2_1,ps2_4_2,ps2_4_2,ps2_4_2,ps2_4_2,other,ps2_4_1,ps2_4_2,ps2_4_2,other,other,other,ps2_4_1,ps2_4_2,other,other,other,other,ps2_4_1,other,other,other,other,other,screen,screen,screen,screen,screen,screen,screen,screen,screen,screen,screen,screen
Plot_Min=0.100,0.100,0.100,0.100,0.100,0.100,0.100,0.100,0.100,0.100,0.100,0.100,0.100,0.100,0.100,0.100,0.100,0.100,0.100,0.100,0.100,0.100,0.100,0.100,0.100,0.100,0.100,0.100,0.100,0.100,0.100,0.100,0.100,0.100,0.100,0.100,0.100,0.100,0.100,0.100,0.100,0.100,0.100,0.100,0.100,0.100,0.100,0.100
Plot_Max=1.500,1.500,1.500,1.500,1.500,1.500,1.500,1.500,1.500,1.500,1.500,1.500,1.500,1.500,1.500,1.500,1.500,1.500,1.500,1.500,1.500,1.500,1.500,1.500,1.500,1.500,1.500,1.500,1.500,1.500,1.500,1.500,1.500,1.500,1.500,1.500,1.500,1.500,1.500,1.500,1.500,1.500,1.500,1.500,1.500,1.500,1.500,1.500
G_Plot_Min=0.1
G_Plot_Delta=0.7
Plot_On_Off=0
OD_Gen_Pt=0.460
Gens_to_OD_Pt=5.000
Avg_G=1.813,1.996,2.044,2.283,2.092,2.363,1.927,2.327,2.502,3.047,2.733,3.108,2.084,2.567,2.723,3.802,3.004,3.176,2.209,2.679,2.904,4.378,2.818,3.436,2.379,3.012,2.835,4.490,3.019,3.842,2.271,2.856,2.862,4.493,2.779,3.563,0.000,0.000,0.000,0.000,0.000,0.000,0.000,0.000,0.000,0.000,0.000,0.000,1.848,2.063,2.149,2.211,2.192,2.324,1.966,2.281,2.393,2.539,2.646,2.766,2.041,2.394,2.463,2.608,2.658,2.855,2.140,2.512,2.651,2.831,2.862,2.974,2.148,2.639,2.749,2.932,2.965,3.201,2.285,2.779,2.914,3.079,3.160,3.308,0.000,0.000,0.000,0.000,0.000,0.000,0.000,0.000,0.000,0.000,0.000,0.000
Max_Slope=2.035,2.176,2.349,2.687,2.380,2.822,1.882,1.365,1.364,1.791,1.265,1.859,1.928,1.280,1.187,2.942,1.477,2.093,2.029,1.341,1.260,7.507,1.280,3.033,1.451,1.473,1.404,8.579,1.630,5.446,1.634,1.523,1.304,9.801,1.369,4.644,86.404,93.050,83.018,91.051,83.836,79.882,82.211,79.136,92.042,95.130,90.083,79.883,1.959,2.256,2.385,2.530,2.375,2.874,2.053,2.460,2.794,3.119,3.367,3.497,2.208,2.944,3.181,3.512,3.264,3.560,2.286,3.007,3.161,4.083,3.308,3.559,2.310,3.471,3.632,3.509,4.009,4.037,2.732,3.475,3.549,4.724,4.148,3.882,79.133,83.017,89.129,96.213,88.201,82.207,86.404,89.133,76.284,80.646,89.133,80.643
Fit_Model=all
Fit_Const_OD_Base=0.085
Fit_Const_N0=0.01500
Fit_Const_T0=0.000
G_Fit_Min=0.100
G_Fit_Delta=0.400
Fit_On_Off=0.000,0.000,0.000,0.000,0.000,0.000,0.000,0.000,0.000,0.000,0.000,0.000,0.000,0.000,0.000,0.000,0.000,0.000,0.000,0.000,0.000,0.000,0.000,0.000,0.000,0.000,0.000,0.000,0.000,0.000,0.000,0.000,0.000,0.000,0.000,0.000,0.000,0.000,0.000,0.000,0.000,0.000,0.000,0.000,0.000,0.000,0.000,0.000,0.000,0.000,0.000,0.000,0.000,0.000,0.000,0.000,0.000,0.000,0.000,0.000,0.000,0.000,0.000,0.000,0.000,0.000,0.000,0.000,0.000,0.000,0.000,0.000,0.000,0.000,0.000,0.000,0.000,0.000,0.000,0.000,0.000,0.000,0.000,0.000,0.000,0.000,0.000,0.000,0.000,0.000,0.000,0.000,0.000,0.000,0.000,0.000
Fit_Min=0.043,0.042,0.044,0.040,0.042,0.039,0.038,0.039,0.039,0.038,0.039,0.040,0.043,0.044,0.043,0.044,0.041,0.040,0.036,0.038,0.041,0.039,0.039,0.040,0.041,0.043,0.041,0.041,0.043,0.042,0.038,0.037,0.041,0.040,0.040,0.040,0.014,0.012,0.013,0.012,0.011,0.012,0.012,0.011,0.013,0.012,0.012,0.012,0.000,0.000,0.000,0.000,0.000,0.000,0.000,0.000,0.000,0.000,0.000,0.000,0.000,0.000,0.000,0.000,0.000,0.000,0.000,0.000,0.000,0.000,0.000,0.000,0.000,0.000,0.000,0.000,0.000,0.000,0.000,0.000,0.000,0.000,0.000,0.000,0.000,0.000,0.000,0.000,0.000,0.000,0.000,0.000,0.000,0.000,0.000,0.000
Fit_Delta=0.437,0.596,0.311,0.392,0.319,0.349,0.512,0.196,0.251,0.338,0.309,0.327,0.500,0.275,0.313,0.369,0.354,0.359,0.394,0.321,0.347,0.300,0.389,0.357,0.247,0.351,0.372,0.162,0.350,0.391,0.231,0.358,0.338,0.228,0.391,0.393,0.500,0.275,0.313,0.369,0.354,0.359,0.394,0.321,0.347,0.300,0.389,0.357,0.374,0.506,0.475,0.401,0.319,0.316,0.588,0.385,0.270,0.247,0.344,0.387,0.562,0.250,0.283,0.256,0.285,0.287,0.379,0.247,0.261,0.253,0.283,0.279,0.409,0.275,0.291,0.263,0.281,0.304,0.390,0.422,0.287,0.257,0.313,0.277,0.562,0.250,0.283,0.256,0.285,0.287,0.379,0.247,0.261,0.253,0.283,0.279
Fit_Offset=0.084,0.079,0.088,0.085,0.086,0.084,0.086,0.089,0.087,0.083,0.080,0.077,0.093,0.089,0.088,0.071,0.078,0.071,0.090,0.083,0.087,0.047,0.080,0.074,0.083,0.086,0.083,0.065,0.075,0.061,0.087,0.078,0.084,0.060,0.078,0.066,0.000,0.000,0.000,0.000,0.000,0.000,0.000,0.000,0.000,0.000,0.000,0.000,0.081,0.078,0.080,0.082,0.085,0.086,0.078,0.084,0.083,0.081,0.078,0.082,0.079,0.079,0.079,0.076,0.075,0.073,0.083,0.079,0.076,0.070,0.066,0.072,0.087,0.073,0.069,0.064,0.063,0.060,0.080,0.070,0.065,0.063,0.061,0.058,0.000,0.000,0.000,0.000,0.000,0.000,0.000,0.000,0.000,0.000,0.000,0.000
Fit_N0=0.011,0.013,0.009,0.010,0.009,0.009,0.007,0.006,0.007,0.011,0.013,0.013,0.007,0.010,0.012,0.012,0.018,0.011,0.006,0.010,0.010,0.007,0.010,0.014,0.012,0.008,0.010,0.013,0.014,0.017,0.006,0.012,0.012,0.020,0.014,0.014,0.000,0.000,0.000,0.000,0.000,0.000,0.000,0.000,0.000,0.000,0.000,0.000,0.010,0.012,0.011,0.009,0.008,0.011,0.012,0.009,0.010,0.011,0.011,0.011,0.012,0.012,0.013,0.014,0.012,0.017,0.009,0.011,0.012,0.014,0.017,0.016,0.010,0.015,0.016,0.018,0.016,0.026,0.010,0.014,0.017,0.017,0.018,0.018,0.000,0.000,0.000,0.000,0.000,0.000,0.000,0.000,0.000,0.000,0.000,0.000
Fit_T0=1.064,1.218,1.386,1.245,1.295,1.177,1.333,1.054,0.670,1.111,0.853,-0.196,1.743,0.954,1.196,-3.596,0.653,-2.945,2.071,1.272,1.438,-14.730,-0.824,-1.557,0.498,-1.096,-1.058,-5.127,-1.583,-3.546,1.293,0.222,0.734,-3.216,-0.077,-3.478,0.000,0.000,0.000,0.000,0.000,0.000,0.000,0.000,0.000,0.000,0.000,0.000,1.193,1.110,1.219,1.178,1.491,1.202,1.078,1.282,1.042,0.738,0.652,1.298,0.782,0.529,0.623,0.312,-0.485,-0.986,1.258,0.671,0.203,-0.790,-0.804,-0.470,1.127,-0.161,-0.683,-1.397,-1.729,-1.578,0.838,-0.450,-1.034,-1.342,-1.663,-2.185,0.000,0.000,0.000,0.000,0.000,0.000,0.000,0.000,0.000,0.000,0.000,0.000
Fit_G=1.460,1.707,1.538,1.821,1.612,1.860,1.364,2.007,2.252,2.873,2.777,3.308,1.439,2.459,2.675,4.456,3.349,3.685,1.425,2.461,2.609,5.954,2.861,3.876,2.481,3.011,2.929,5.107,3.551,4.713,1.805,2.883,2.866,5.262,2.977,4.193,0.000,0.000,0.000,0.000,0.000,0.000,0.000,0.000,0.000,0.000,0.000,0.000,1.424,1.727,1.756,1.721,1.619,1.881,1.691,1.772,1.988,2.209,2.303,2.288,1.802,2.216,2.248,2.497,2.649,3.234,1.652,2.249,2.552,2.946,3.212,3.213,1.750,2.748,2.947,3.459,3.416,4.189,1.931,2.832,3.272,3.461,3.686,3.925,0.000,0.000,0.000,0.000,0.000,0.000,0.000,0.000,0.000,0.000,0.000,0.000
Fit_Error=17.529,69.616,2.124,4.508,1.418,2.878,12.652,4.142,5.377,18.023,9.973,10.728,65.987,16.490,23.625,8.582,19.071,11.599,47.455,15.378,26.991,5.884,27.468,19.814,5.801,48.676,26.401,1.537,17.543,15.825,4.416,17.959,27.158,1.519,26.150,18.848,0.000,0.000,0.000,0.000,0.000,0.000,0.000,0.000,0.000,0.000,0.000,0.000,10.812,30.449,11.854,3.256,2.672,1.864,35.956,6.300,3.255,1.505,2.561,13.466,21.898,1.249,2.277,1.324,2.501,4.307,2.948,1.337,1.509,1.220,1.406,2.576,11.784,1.712,2.912,1.124,1.644,6.331,5.241,6.201,1.830,1.640,2.363,2.462,0.000,0.000,0.000,0.000,0.000,0.000,0.000,0.000,0.000,0.000,0.000,0.000
Fit_CV=26.000,57.000,23.000,53.000,29.000,31.000,51.000,61.000,48.000,76.000,61.000,62.000,30.000,78.000,97.000,56.000,73.000,44.000,46.000,65.000,74.000,111.000,72.000,90.000,65.000,50.000,64.000,38.000,73.000,125.000,31.000,67.000,76.000,110.000,66.000,82.000,0.000,0.000,0.000,0.000,0.000,0.000,0.000,0.000,0.000,0.000,0.000,0.000,24.000,49.000,50.000,47.000,28.000,36.000,53.000,34.000,33.000,32.000,41.000,56.000,59.000,22.000,35.000,31.000,27.000,57.000,31.000,35.000,44.000,27.000,70.000,75.000,40.000,56.000,55.000,58.000,74.000,73.000,40.000,67.000,62.000,57.000,60.000,76.000,0.000,0.000,0.000,0.000,0.000,0.000,0.000,0.000,0.000,0.000,0.000,0.000
Time_to_20_Gens=0,0,0,0,0,0,0,0,0,0,0,0,0,0,0,0,0,0,0,0,0,0,0,0,0,0,0,0,0,0,0,0,0,0,0,0,0,0,0,0,0,0,0,0,0,0,0,0
Time_to_each_5_Gens=0,0,0,0,0,0,0,0,0,0,0,0,0,0,0,0,0,0,0,0,0,0,0,0,0,0,0,0,0,0,0,0,0,0,0,0,0,0,0,0,0,0,0,0,0,0,0,0
Time_to_each_n_Gens=9.064,9.982,10.220,11.415,10.461,11.817,9.633,11.637,12.512,15.237,13.667,15.539,10.419,12.835,13.615,19.010,15.021,15.879,11.043,13.397,14.521,20.524,14.090,17.182,11.895,15.058,14.177,20.523,15.094,19.211,11.354,14.279,14.311,20.503,13.895,17.813,0.000,0.000,0.000,0.000,0.000,0.000,0.000,0.000,0.000,0.000,0.000,0.000,9.240,10.315,10.747,11.053,10.962,11.618,9.832,11.407,11.966,12.697,13.232,13.831,10.204,11.968,12.316,13.041,13.289,14.276,10.701,12.560,13.253,14.153,14.309,14.870,10.740,13.194,13.746,14.660,14.825,16.004,11.427,13.897,14.569,15.394,15.799,16.541,0.000,0.000,0.000,0.000,0.000,0.000,0.000,0.000,0.000,0.000,0.000,0.000
Min_Pt_OD=0,0,0,0,0,0,0,0,0,0,0,0,0,0,0,0,0,0,0,0,0,0,0,0,0,0,0,0,0,0,0,0,0,0,0,0,0,0,0,0,0,0,0,0,0,0,0,0
Min_Pt_t=0,0,0,0,0,0,0,0,0,0,0,0,0,0,0,0,0,0,0,0,0,0,0,0,0,0,0,0,0,0,0,0,0,0,0,0,0,0,0,0,0,0,0,0,0,0,0,0
TO_OD=0,0,0,0,0,0,0,0,0,0,0,0,0,0,0,0,0,0,0,0,0,0,0,0,0,0,0,0,0,0,0,0,0,0,0,0,0,0,0,0,0,0,0,0,0,0,0,0
Ref_ID=A01
Multi_Refs=single_ref
test=A01,A02,A03,A04,A05,A06,A07,A08,A09,A10,A11,A12,B01,B02,B03,B04,B05,B06,B07,B08,B09,B10,B11,B12,C01,C02,C03,C04,C05,C06,C07,C08,C09,C10,C11,C12,D01,D02,D03,D04,D05,D06,D07,D08,D09,D10,D11,D12,E01,E02,E03,E04,E05,E06,E07,E08,E09,E10,E11,E12,F01,F02,F03,F04,F05,F06,F07,F08,F09,F10,F11,F12,G01,G02,G03,G04,G05,G06,G07,G08,G09,G10,G11,G12,H01,H02,H03,H04,H05,H06,H07,H08,H09,H10,H11,H12
Start_Time_Now=3.2619289622E+9
Start_Date="5/13/2007+3:22 PM"
pv_to_plate_order=no
gen_time_cutoff=0.000
Drug_Name=ud?:;-ud+0,ud?:;-ud+0,ud?:;-ud+0,ud?:;-ud+0,ud?:;-ud+0,ud?:;-ud+0,ud?:;-ud+0,ud?:;-ud+0,ud?:;-ud+0,ud?:;-ud+0,ud?:;-ud+0,ud?:;-ud+0,ud?:;-ud+0,ud?:;-ud+0,ud?:;-ud+0,ud?:;-ud+0,ud?:;-ud+0,ud?:;-ud+0,ud?:;-ud+0,ud?:;-ud+0,ud?:;-ud+0,ud?:;-ud+0,ud?:;-ud+0,ud?:;-ud+0,ud?:;-ud+0,ud?:;-ud+0,ud?:;-ud+0,ud?:;-ud+0,ud?:;-ud+0,ud?:;-ud+0,ud?:;-ud+0,ud?:;-ud+0,ud?:;-ud+0,ud?:;-ud+0,ud?:;-ud+0,ud?:;-ud+0,ud?:;-ud+0,ud?:;-ud+0,ud?:;-ud+0,ud?:;-ud+0,ud?:;-ud+0,ud?:;-ud+0,ud?:;-ud+0,ud?:;-ud+0,ud?:;-ud+0,ud?:;-ud+0,ud?:;-ud+0,ud?:;-ud+0,ud?:;-ud+0,ud?:;-ud+0,ud?:;-ud+0,ud?:;-ud+0,ud?:;-ud+0,ud?:;-ud+0,ud?:;-ud+0,ud?:;-ud+0,ud?:;-ud+0,ud?:;-ud+0,ud?:;-ud+0,ud?:;-ud+0,ud?:;-ud+0,ud?:;-ud+0,ud?:;-ud+0,ud?:;-ud+0,ud?:;-ud+0,ud?:;-ud+0,ud?:;-ud+0,ud?:;-ud+0,ud?:;-ud+0,ud?:;-ud+0,ud?:;-ud+0,ud?:;-ud+0,ud?:;-ud+0,ud?:;-ud+0,ud?:;-ud+0,ud?:;-ud+0,ud?:;-ud+0,ud?:;-ud+0,ud?:;-ud+0,ud?:;-ud+0,ud?:;-ud+0,ud?:;-ud+0,ud?:;-ud+0,ud?:;-ud+0,ud?:;-ud+0,ud?:;-ud+0,ud?:;-ud+0,ud?:;-ud+0,ud?:;-ud+0,ud?:;-ud+0,ud?:;-ud+0,ud?:;-ud+0,ud?:;-ud+0,ud?:;-ud+0,ud?:;-ud+0,ud?:;-ud+0
Drug_Well_Pos=A01,A02,A03,A04,A05,A06,B01,B02,B03,B04,B05,B06,C01,C02,C03,C04,C05,C06,D01,D02,D03,D04,D05,D06,E01,E02,E03,E04,E05,E06,F01,F02,F03,F04,F05,F06,G01,G02,G03,G04,G05,G06,H01,H02,H03,H04,H05,H06,A07,A08,A09,A10,A11,A12,B07,B08,B09,B10,B11,B12,C07,C08,C09,C10,C11,C12,D07,D08,D09,D10,D11,D12,E07,E08,E09,E10,E11,E12,F07,F08,F09,F10,F11,F12,G07,G08,G09,G10,G11,G12,H07,H08,H09,H10,H11,H12
Avg_G_tcut=1.813,1.996,2.044,2.283,2.092,2.363,1.927,2.327,2.502,3.047,2.733,3.108,2.084,2.567,2.723,3.802,3.004,3.176,2.209,2.679,2.904,4.378,2.818,3.436,2.379,3.012,2.835,4.490,3.019,3.842,2.271,2.856,2.862,4.493,2.779,3.563,0.000,0.000,0.000,0.000,0.000,0.000,0.000,0.000,0.000,0.000,0.000,0.000,1.848,2.063,2.149,2.211,2.192,2.324,1.966,2.281,2.393,2.539,2.646,2.766,2.041,2.394,2.463,2.608,2.658,2.855,2.140,2.512,2.651,2.831,2.862,2.974,2.148,2.639,2.749,2.932,2.965,3.201,2.285,2.779,2.914,3.079,3.160,3.308,0.000,0.000,0.000,0.000,0.000,0.000,0.000,0.000,0.000,0.000,0.000,0.000
t0_from_interval=1.261,1.632,1.612,1.379,1.509,1.465,2.070,3.386,2.444,1.427,0.732,-0.021,1.911,1.587,1.192,-0.947,-0.439,-0.960,2.272,1.752,1.910,-3.504,0.076,-1.644,1.007,-0.086,0.094,-4.401,-0.825,-2.939,2.431,0.163,0.167,-3.946,-0.201,-2.449,0.000,0.000,0.000,0.000,0.000,0.000,0.000,0.000,0.000,0.000,0.000,0.000,1.484,1.447,1.416,1.567,1.719,1.263,1.359,1.547,1.101,0.883,0.757,0.929,1.190,0.571,0.566,0.046,-0.040,-0.877,1.374,0.737,0.485,-0.459,-0.712,-0.516,1.036,-0.416,-0.403,-1.018,-1.018,-1.871,0.910,-0.377,-0.674,-1.118,-1.311,-1.573,0.000,0.000,0.000,0.000,0.000,0.000,0.000,0.000,0.000,0.000,0.000,0.000
Sum_Delta_Ref=0.000,3.346,4.578,7.516,5.251,9.640,1.987,8.643,11.834,19.397,14.357,20.305,4.275,12.883,14.582,25.597,18.285,20.519,6.437,13.994,17.658,27.132,15.506,22.790,9.106,18.888,15.836,27.497,18.580,24.395,7.457,16.133,16.590,27.186,14.825,22.884,-1.000,-1.000,-1.000,-1.000,-1.000,-1.000,-1.000,-1.000,-1.000,-1.000,-1.000,-1.000,1.280,4.105,6.492,8.071,6.555,9.594,2.210,7.728,10.161,12.556,14.014,15.531,3.486,10.105,11.344,12.815,13.884,15.975,5.344,12.040,13.696,15.858,16.208,17.757,5.220,13.531,15.048,16.820,17.275,19.204,8.606,15.396,16.819,18.665,19.228,20.386,-1.000,-1.000,-1.000,-1.000,-1.000,-1.000,-1.000,-1.000,-1.000,-1.000,-1.000,-1.000
Gens_at_time_G=5.000,5.000,5.000,5.000,5.000,5.000,5.000,5.000,5.000,5.000,5.000,5.000,5.000,5.000,5.000,5.000,5.000,5.000,5.000,5.000,5.000,4.688,5.000,5.000,5.000,5.000,5.000,4.571,5.000,5.000,5.000,5.000,5.000,4.563,5.000,5.000,0.000,0.000,0.000,0.000,0.000,0.000,0.000,0.000,0.000,0.000,0.000,0.000,5.000,5.000,5.000,5.000,5.000,5.000,5.000,5.000,5.000,5.000,5.000,5.000,5.000,5.000,5.000,5.000,5.000,5.000,5.000,5.000,5.000,5.000,5.000,5.000,5.000,5.000,5.000,5.000,5.000,5.000,5.000,5.000,5.000,5.000,5.000,5.000,0.000,0.000,0.000,0.000,0.000,0.000,0.000,0.000,0.000,0.000,0.000,0.000
G_Int_tcut=1.561,1.670,1.722,2.007,1.790,2.070,1.513,1.650,2.014,2.762,2.587,3.112,1.702,2.250,2.484,3.991,3.092,3.368,1.754,2.329,2.522,5.125,2.803,3.765,2.177,3.029,2.817,5.452,3.184,4.430,1.785,2.823,2.829,5.358,2.819,4.052,0.000,0.000,0.000,0.000,0.000,0.000,0.000,0.000,0.000,0.000,0.000,0.000,1.551,1.774,1.866,1.897,1.849,2.071,1.694,1.972,2.173,2.363,2.495,2.580,1.803,2.279,2.350,2.599,2.666,3.031,1.865,2.365,2.553,2.922,3.004,3.077,1.941,2.722,2.830,3.136,3.169,3.575,2.103,2.855,3.049,3.302,3.422,3.623,0.000,0.000,0.000,0.000,0.000,0.000,0.000,0.000,0.000,0.000,0.000,0.000
Sum_Del_12=0.000,2.680,3.401,5.504,3.870,6.341,1.884,7.381,8.458,9.202,8.555,9.021,4.016,8.699,8.899,9.383,8.725,8.761,5.650,8.752,9.212,9.348,8.490,9.023,7.218,9.012,8.443,9.448,8.670,9.022,6.579,8.579,8.805,9.362,8.295,8.833,11.275,11.283,11.276,11.282,11.266,11.264,11.269,11.271,11.275,11.275,11.279,11.267,0.619,3.343,4.338,4.996,4.988,5.881,2.147,5.839,6.539,7.165,7.533,8.059,3.091,6.235,6.528,7.116,7.462,7.701,4.354,7.026,7.599,7.691,7.829,8.189,4.391,7.171,7.503,7.899,7.917,8.050,5.618,7.586,7.950,8.144,8.256,8.392,11.250,11.273,11.258,11.277,11.275,11.270,11.258,11.273,11.266,11.268,11.274,11.265
Sum_Del_20=0.000,3.261,4.464,7.341,5.123,9.417,1.941,8.444,11.548,18.911,14.028,19.776,4.176,12.570,14.240,24.886,17.828,19.965,6.289,13.671,17.211,26.305,15.152,22.166,8.900,18.392,15.441,26.654,18.116,23.700,7.287,15.758,16.176,26.353,14.459,22.238,34.833,34.858,34.847,34.852,34.830,34.825,34.842,34.840,34.833,34.846,34.856,34.835,1.242,4.009,6.316,7.854,6.401,9.339,2.160,7.549,9.901,12.221,13.643,15.131,3.404,9.844,11.042,12.504,13.514,15.547,5.217,11.724,13.332,15.432,15.777,17.278,5.099,13.163,14.636,16.371,16.805,18.671,8.385,14.988,16.366,18.144,18.694,19.809,34.801,34.837,34.817,34.847,34.847,34.833,34.814,34.842,34.831,34.837,34.847,34.833
Sum_Del_24=0.000,3.296,4.506,7.358,5.157,9.434,1.944,8.457,11.620,19.065,14.039,20.023,4.184,12.654,14.282,25.383,17.978,20.311,6.298,13.689,17.388,27.126,15.156,22.569,8.907,18.644,15.571,27.510,18.265,24.239,7.289,15.769,16.323,27.206,14.574,22.739,36.304,36.331,36.319,36.325,36.302,36.296,36.314,36.312,36.304,36.319,36.329,36.307,1.281,4.020,6.428,7.990,6.420,9.488,2.161,7.563,10.021,12.415,13.851,15.299,3.417,9.977,11.213,12.571,13.728,15.807,5.239,11.888,13.545,15.681,16.013,17.570,5.109,13.399,14.912,16.627,17.109,19.052,8.493,15.199,16.638,18.523,19.076,20.257,36.273,36.309,36.288,36.320,36.319,36.305,36.285,36.315,36.303,36.309,36.319,36.305
Sum_12=11.372,8.692,7.971,5.868,7.502,5.031,9.488,3.992,2.914,2.170,2.817,2.351,7.357,2.674,2.473,1.990,2.647,2.611,5.722,2.620,2.160,2.024,2.882,2.349,4.154,2.360,2.929,1.924,2.702,2.350,4.793,2.793,2.567,2.011,3.077,2.539,0.097,0.089,0.096,0.090,0.106,0.108,0.103,0.101,0.097,0.097,0.093,0.105,10.753,8.029,7.034,6.377,6.385,5.491,9.225,5.533,4.833,4.207,3.839,3.314,8.281,5.137,4.844,4.256,3.910,3.671,7.018,4.346,3.773,3.681,3.544,3.184,6.981,4.202,3.870,3.473,3.456,3.322,5.754,3.786,3.422,3.228,3.116,2.981,0.122,0.100,0.114,0.095,0.097,0.102,0.114,0.099,0.106,0.105,0.099,0.107
Sum_20=35.006,31.745,30.542,27.665,29.883,25.590,33.065,26.562,23.458,16.095,20.978,15.230,30.830,22.436,20.767,10.120,17.178,15.041,28.717,21.335,17.795,8.701,19.854,12.840,26.106,16.614,19.565,8.352,16.891,11.306,27.719,19.248,18.830,8.653,20.547,12.769,0.173,0.148,0.160,0.154,0.177,0.182,0.164,0.166,0.173,0.160,0.150,0.171,33.764,30.997,28.690,27.152,28.605,25.667,32.846,27.457,25.105,22.785,21.363,19.876,31.602,25.162,23.965,22.503,21.492,19.459,29.789,23.282,21.674,19.575,19.229,17.729,29.907,21.843,20.370,18.635,18.201,16.335,26.622,20.018,18.640,16.862,16.312,15.197,0.205,0.169,0.189,0.159,0.159,0.174,0.192,0.164,0.175,0.169,0.159,0.173
Sum_24=36.483,33.187,31.977,29.126,31.326,27.049,34.539,28.027,24.863,17.419,22.444,16.460,32.299,23.829,22.202,11.101,18.505,16.172,30.185,22.794,19.095,9.358,21.328,13.915,27.577,17.840,20.912,8.973,18.219,12.244,29.194,20.715,20.160,9.277,21.909,13.744,0.179,0.153,0.164,0.159,0.182,0.187,0.169,0.171,0.180,0.165,0.154,0.176,35.203,32.463,30.055,28.494,30.063,26.995,34.323,28.920,26.463,24.068,22.632,21.185,33.066,26.506,25.270,23.912,22.756,20.676,31.245,24.596,22.939,20.802,20.471,18.913,31.375,23.084,21.571,19.856,19.375,17.431,27.990,21.284,19.845,17.961,17.407,16.226,0.211,0.174,0.196,0.164,0.164,0.178,0.198,0.168,0.180,0.174,0.164,0.178
G_by_Interval=1.561,1.670,1.722,2.007,1.790,2.070,1.513,1.650,2.014,2.762,2.587,3.112,1.702,2.250,2.484,3.991,3.092,3.368,1.754,2.329,2.522,5.125,2.803,3.765,2.177,3.029,2.817,5.452,3.184,4.430,1.785,2.823,2.829,5.358,2.819,4.052,0.000,0.000,0.000,0.000,0.000,0.000,0.000,0.000,0.000,0.000,0.000,0.000,1.551,1.774,1.866,1.897,1.849,2.071,1.694,1.972,2.173,2.363,2.495,2.580,1.803,2.279,2.350,2.599,2.666,3.031,1.865,2.365,2.553,2.922,3.004,3.077,1.941,2.722,2.830,3.136,3.169,3.575,2.103,2.855,3.049,3.302,3.422,3.623,0.000,0.000,0.000,0.000,0.000,0.000,0.000,0.000,0.000,0.000,0.000,0.000
Avg_G_t8=1.813,1.996,2.044,2.283,2.092,2.363,1.927,2.327,2.502,3.047,2.733,3.108,2.084,2.567,2.723,3.802,3.004,3.176,2.209,2.679,2.904,4.378,2.818,3.436,2.379,3.012,2.835,4.490,3.019,3.842,2.271,2.856,2.862,4.493,2.779,3.563,0.000,0.000,0.000,0.000,0.000,0.000,0.000,0.000,0.000,0.000,0.000,0.000,1.848,2.063,2.149,2.211,2.192,2.324,1.966,2.281,2.393,2.539,2.646,2.766,2.041,2.394,2.463,2.608,2.658,2.855,2.140,2.512,2.651,2.831,2.862,2.974,2.148,2.639,2.749,2.932,2.965,3.201,2.285,2.779,2.914,3.079,3.160,3.308,0.000,0.000,0.000,0.000,0.000,0.000,0.000,0.000,0.000,0.000,0.000,0.000
G_int_t8=1.561,1.670,1.722,2.007,1.790,2.070,1.513,1.650,2.014,2.762,2.587,3.112,1.702,2.250,2.484,3.991,3.092,3.368,1.754,2.329,2.522,5.125,2.803,3.765,2.177,3.029,2.817,5.452,3.184,4.430,1.785,2.823,2.829,5.358,2.819,4.052,0.000,0.000,0.000,0.000,0.000,0.000,0.000,0.000,0.000,0.000,0.000,0.000,1.551,1.774,1.866,1.897,1.849,2.071,1.694,1.972,2.173,2.363,2.495,2.580,1.803,2.279,2.350,2.599,2.666,3.031,1.865,2.365,2.553,2.922,3.004,3.077,1.941,2.722,2.830,3.136,3.169,3.575,2.103,2.855,3.049,3.302,3.422,3.623,0.000,0.000,0.000,0.000,0.000,0.000,0.000,0.000,0.000,0.000,0.000,0.000
Avg_G_t12=1.813,1.996,2.044,2.283,2.092,2.363,1.927,2.327,2.502,3.047,2.733,3.108,2.084,2.567,2.723,3.802,3.004,3.176,2.209,2.679,2.904,4.378,2.818,3.436,2.379,3.012,2.835,4.490,3.019,3.842,2.271,2.856,2.862,4.493,2.779,3.563,0.000,0.000,0.000,0.000,0.000,0.000,0.000,0.000,0.000,0.000,0.000,0.000,1.848,2.063,2.149,2.211,2.192,2.324,1.966,2.281,2.393,2.539,2.646,2.766,2.041,2.394,2.463,2.608,2.658,2.855,2.140,2.512,2.651,2.831,2.862,2.974,2.148,2.639,2.749,2.932,2.965,3.201,2.285,2.779,2.914,3.079,3.160,3.308,0.000,0.000,0.000,0.000,0.000,0.000,0.000,0.000,0.000,0.000,0.000,0.000
G_int_t12=1.561,1.670,1.722,2.007,1.790,2.070,1.513,1.650,2.014,2.762,2.587,3.112,1.702,2.250,2.484,3.991,3.092,3.368,1.754,2.329,2.522,5.125,2.803,3.765,2.177,3.029,2.817,5.452,3.184,4.430,1.785,2.823,2.829,5.358,2.819,4.052,0.000,0.000,0.000,0.000,0.000,0.000,0.000,0.000,0.000,0.000,0.000,0.000,1.551,1.774,1.866,1.897,1.849,2.071,1.694,1.972,2.173,2.363,2.495,2.580,1.803,2.279,2.350,2.599,2.666,3.031,1.865,2.365,2.553,2.922,3.004,3.077,1.941,2.722,2.830,3.136,3.169,3.575,2.103,2.855,3.049,3.302,3.422,3.623,0.000,0.000,0.000,0.000,0.000,0.000,0.000,0.000,0.000,0.000,0.000,0.000
Avg_G_inflex=1.832,1.996,2.082,2.295,2.120,2.381,1.928,2.769,2.833,3.222,2.966,3.287,2.086,2.864,2.973,3.890,3.169,3.303,2.245,2.888,3.098,4.340,2.932,3.515,2.665,3.173,2.966,3.998,3.170,3.810,2.550,2.995,3.043,4.086,2.873,3.552,0.000,0.000,0.000,0.000,0.000,0.000,0.000,0.000,0.000,0.000,0.000,0.000,1.865,2.065,2.153,2.229,2.228,2.339,1.968,2.311,2.469,2.592,2.648,2.761,2.041,2.464,2.482,2.616,2.696,2.859,2.164,2.589,2.723,2.799,2.871,2.993,2.169,2.671,2.737,2.936,2.934,3.129,2.300,2.788,2.915,3.016,3.104,3.222,0.000,0.000,0.000,0.000,0.000,0.000,0.000,0.000,0.000,0.000,0.000,0.000
G_int_inflex=1.569,1.670,1.719,1.968,1.769,2.039,1.496,2.592,2.401,2.990,2.947,3.415,1.671,2.706,2.884,4.101,3.340,3.538,1.749,2.610,2.795,5.074,2.956,3.869,2.650,3.315,2.885,4.269,3.435,4.388,2.054,3.028,3.098,4.686,2.974,4.041,0.000,0.000,0.000,0.000,0.000,0.000,0.000,0.000,0.000,0.000,0.000,0.000,1.529,1.760,1.843,1.880,1.799,2.022,1.681,1.954,2.153,2.379,2.429,2.556,1.803,2.287,2.284,2.557,2.697,3.050,1.824,2.426,2.596,2.841,3.016,3.139,1.944,2.705,2.790,3.167,3.170,3.515,2.108,2.844,3.048,3.262,3.366,3.542,0.000,0.000,0.000,0.000,0.000,0.000,0.000,0.000,0.000,0.000,0.000,0.000
G_by_Interval_g4=1.616,1.690,1.820,2.157,1.861,2.130,1.676,2.182,2.345,3.043,2.716,3.146,1.891,2.426,2.691,3.911,3.067,3.274,1.992,2.548,2.775,4.697,2.838,3.620,2.315,3.062,2.914,4.922,3.097,4.085,2.002,2.873,2.869,4.948,2.791,3.768,0.000,0.000,0.000,0.000,0.000,0.000,0.000,0.000,0.000,0.000,0.000,0.000,1.531,1.864,1.972,2.051,2.013,2.134,1.765,2.105,2.282,2.395,2.550,2.653,1.858,2.310,2.370,2.566,2.636,2.897,1.985,2.426,2.616,2.853,2.899,3.020,2.033,2.679,2.731,3.001,3.012,3.302,2.150,2.779,2.953,3.114,3.239,3.424,0.000,0.000,0.000,0.000,0.000,0.000,0.000,0.000,0.000,0.000,0.000,0.000
G_int_t8_g4=1.616,1.690,1.820,2.157,1.861,2.130,1.676,2.182,2.345,3.043,2.716,3.146,1.891,2.426,2.691,3.911,3.067,3.274,1.992,2.548,2.775,4.697,2.838,3.620,2.315,3.062,2.914,4.922,3.097,4.085,2.002,2.873,2.869,4.948,2.791,3.768,0.000,0.000,0.000,0.000,0.000,0.000,0.000,0.000,0.000,0.000,0.000,0.000,1.531,1.864,1.972,2.051,2.013,2.134,1.765,2.105,2.282,2.395,2.550,2.653,1.858,2.310,2.370,2.566,2.636,2.897,1.985,2.426,2.616,2.853,2.899,3.020,2.033,2.679,2.731,3.001,3.012,3.302,2.150,2.779,2.953,3.114,3.239,3.424,0.000,0.000,0.000,0.000,0.000,0.000,0.000,0.000,0.000,0.000,0.000,0.000
G_int_t12_g4=1.616,1.690,1.820,2.157,1.861,2.130,1.676,2.182,2.345,3.043,2.716,3.146,1.891,2.426,2.691,3.911,3.067,3.274,1.992,2.548,2.775,4.697,2.838,3.620,2.315,3.062,2.914,4.922,3.097,4.085,2.002,2.873,2.869,4.948,2.791,3.768,0.000,0.000,0.000,0.000,0.000,0.000,0.000,0.000,0.000,0.000,0.000,0.000,1.531,1.864,1.972,2.051,2.013,2.134,1.765,2.105,2.282,2.395,2.550,2.653,1.858,2.310,2.370,2.566,2.636,2.897,1.985,2.426,2.616,2.853,2.899,3.020,2.033,2.679,2.731,3.001,3.012,3.302,2.150,2.779,2.953,3.114,3.239,3.424,0.000,0.000,0.000,0.000,0.000,0.000,0.000,0.000,0.000,0.000,0.000,0.000
G_int_inflex_g4=1.603,1.690,1.834,2.090,1.840,2.095,1.615,2.592,2.649,3.213,2.980,3.356,1.834,2.783,3.008,3.956,3.232,3.330,1.949,2.761,3.000,4.628,2.925,3.679,2.675,3.272,2.983,4.269,3.265,4.010,2.220,3.001,3.041,4.379,2.900,3.737,0.000,0.000,0.000,0.000,0.000,0.000,0.000,0.000,0.000,0.000,0.000,0.000,1.493,1.826,1.892,1.985,1.919,2.074,1.740,2.037,2.232,2.394,2.452,2.640,1.858,2.252,2.277,2.511,2.645,2.877,1.898,2.465,2.626,2.756,2.879,3.052,2.017,2.608,2.673,2.968,2.981,3.213,2.152,2.750,2.906,3.040,3.167,3.322,0.000,0.000,0.000,0.000,0.000,0.000,0.000,0.000,0.000,0.000,0.000,0.000
Time_Inflex=9.287,11.243,9.532,11.243,9.777,11.243,10.265,10.754,11.975,14.907,13.441,15.151,10.998,12.464,13.441,18.571,14.907,15.640,10.998,13.197,14.418,19.549,14.174,16.617,11.243,14.907,14.174,14.663,14.907,18.571,10.510,14.174,14.174,16.861,13.930,17.350,0.247,0.247,0.247,0.247,0.247,0.247,0.247,0.247,0.247,0.247,0.247,0.247,9.043,10.998,11.243,10.998,10.265,10.754,10.998,11.243,10.754,10.998,12.464,13.441,11.243,10.510,10.998,11.243,11.975,12.708,10.510,10.998,11.731,11.975,12.708,13.197,10.754,11.731,12.220,12.708,12.953,14.174,11.243,13.930,12.953,12.953,14.174,14.174,0.247,0.247,0.247,0.247,0.247,0.247,0.247,0.247,0.247,0.247,0.247,0.247
OD_Inflex=0.576,0.730,0.439,0.515,0.446,0.464,0.649,0.350,0.414,0.475,0.471,0.465,0.639,0.445,0.502,0.491,0.507,0.496,0.525,0.482,0.511,0.402,0.567,0.475,0.405,0.502,0.542,0.263,0.495,0.501,0.397,0.513,0.504,0.329,0.535,0.505,0.066,0.064,0.065,0.064,0.064,0.064,0.065,0.064,0.065,0.064,0.065,0.065,0.507,0.633,0.598,0.525,0.440,0.440,0.721,0.511,0.387,0.366,0.455,0.496,0.691,0.376,0.401,0.368,0.402,0.405,0.506,0.368,0.379,0.363,0.401,0.396,0.539,0.391,0.407,0.378,0.388,0.423,0.509,0.537,0.401,0.363,0.427,0.389,0.064,0.064,0.064,0.064,0.065,0.064,0.064,0.064,0.065,0.064,0.065,0.064
Time_Saturation=12.953,12.220,15.884,15.884,18.327,13.930,18.083,18.083,18.083,16.128,14.663,16.128,18.083,13.686,0.000,19.060,15.640,18.327,18.083,0.000,14.907,0.000,14.663,17.350,13.686,17.350,14.907,17.594,15.640,0.000,18.327,14.907,17.838,0.000,14.663,18.083,0.247,0.247,0.247,0.247,0.247,0.247,0.247,0.247,0.247,0.247,0.247,0.247,18.083,18.327,15.640,18.327,12.953,17.838,18.327,13.441,18.327,16.861,18.083,15.396,15.640,14.174,14.418,14.907,17.838,16.372,17.838,16.861,15.396,16.128,16.372,16.617,17.838,15.396,15.884,16.617,17.106,18.327,14.907,15.640,16.617,16.372,19.060,18.083,0.247,0.247,0.247,0.247,0.247,0.247,0.247,0.247,0.247,0.247,0.247,0.247
OD_Saturation=0.881,0.818,0.822,0.799,0.827,0.727,0.890,0.853,0.803,0.642,0.706,0.609,0.976,0.684,0.000,0.546,0.649,0.640,0.855,0.000,0.624,0.000,0.658,0.550,0.767,0.701,0.683,0.345,0.622,0.000,0.986,0.647,0.748,0.000,0.692,0.547,0.066,0.064,0.065,0.064,0.064,0.064,0.065,0.064,0.065,0.064,0.065,0.065,0.906,0.837,0.789,0.766,0.763,0.764,0.895,0.770,0.780,0.728,0.717,0.663,0.853,0.740,0.721,0.696,0.725,0.682,0.876,0.739,0.719,0.664,0.664,0.642,0.896,0.711,0.679,0.661,0.654,0.643,0.763,0.656,0.659,0.596,0.638,0.603,0.064,0.064,0.064,0.064,0.065,0.064,0.064,0.064,0.065,0.064,0.065,0.064
Ref_Well_Name=A01,A01,A01,A01,A01,A01,A01,A01,A01,A01,A01,A01,A01,A01,A01,A01,A01,A01,A01,A01,A01,A01,A01,A01,A01,A01,A01,A01,A01,A01,A01,A01,A01,A01,A01,A01,A01,A01,A01,A01,A01,A01,A01,A01,A01,A01,A01,A01,A01,A01,A01,A01,A01,A01,A01,A01,A01,A01,A01,A01,A01,A01,A01,A01,A01,A01,A01,A01,A01,A01,A01,A01,A01,A01,A01,A01,A01,A01,A01,A01,A01,A01,A01,A01,A01,A01,A01,A01,A01,A01,A01,A01,A01,A01,A01,A01
Ratio_Avg_G=1.000,0.908,0.887,0.794,0.866,0.767,0.941,0.779,0.724,0.595,0.663,0.583,0.870,0.706,0.666,0.477,0.603,0.571,0.821,0.677,0.624,0.414,0.643,0.528,0.762,0.602,0.639,0.404,0.600,0.472,0.798,0.635,0.633,0.403,0.652,0.509,Inf,Inf,Inf,Inf,Inf,Inf,Inf,Inf,Inf,Inf,Inf,Inf,0.981,0.879,0.843,0.820,0.827,0.780,0.922,0.795,0.757,0.714,0.685,0.655,0.888,0.757,0.736,0.695,0.682,0.635,0.847,0.722,0.684,0.640,0.633,0.610,0.844,0.687,0.659,0.618,0.611,0.566,0.793,0.652,0.622,0.589,0.574,0.548,Inf,Inf,Inf,Inf,Inf,Inf,Inf,Inf,Inf,Inf,Inf,Inf
Ratio_Fit_G=1.000,0.855,0.949,0.802,0.905,0.785,1.070,0.728,0.648,0.508,0.526,0.441,1.015,0.594,0.546,0.328,0.436,0.396,1.025,0.593,0.560,0.245,0.510,0.377,0.588,0.485,0.498,0.286,0.411,0.310,0.809,0.506,0.509,0.277,0.490,0.348,Inf,Inf,Inf,Inf,Inf,Inf,Inf,Inf,Inf,Inf,Inf,Inf,1.025,0.845,0.831,0.848,0.902,0.776,0.864,0.824,0.734,0.661,0.634,0.638,0.810,0.659,0.649,0.585,0.551,0.451,0.884,0.649,0.572,0.495,0.455,0.454,0.834,0.531,0.495,0.422,0.427,0.349,0.756,0.515,0.446,0.422,0.396,0.372,Inf,Inf,Inf,Inf,Inf,Inf,Inf,Inf,Inf,Inf,Inf,Inf
Ratio_G_Int=1.000,0.935,0.906,0.778,0.872,0.754,1.032,0.946,0.775,0.565,0.603,0.502,0.917,0.694,0.628,0.391,0.505,0.463,0.890,0.670,0.619,0.304,0.557,0.414,0.717,0.515,0.554,0.286,0.490,0.352,0.874,0.553,0.552,0.291,0.554,0.385,Inf,Inf,Inf,Inf,Inf,Inf,Inf,Inf,Inf,Inf,Inf,Inf,1.006,0.880,0.836,0.823,0.844,0.754,0.921,0.791,0.718,0.661,0.625,0.605,0.866,0.685,0.664,0.600,0.585,0.515,0.837,0.660,0.611,0.534,0.519,0.507,0.804,0.573,0.551,0.498,0.493,0.437,0.742,0.547,0.512,0.473,0.456,0.431,Inf,Inf,Inf,Inf,Inf,Inf,Inf,Inf,Inf,Inf,Inf,Inf
Ratio_t0_Fit=1.000,0.874,0.768,0.855,0.822,0.904,0.798,1.010,1.589,0.958,1.248,-5.437,0.610,1.115,0.890,-0.296,1.629,-0.361,0.514,0.837,0.740,-0.072,-1.292,-0.684,2.137,-0.971,-1.006,-0.208,-0.672,-0.300,0.823,4.795,1.449,-0.331,-13.754,-0.306,Inf,Inf,Inf,Inf,Inf,Inf,Inf,Inf,Inf,Inf,Inf,Inf,0.892,0.959,0.873,0.904,0.714,0.885,0.987,0.830,1.021,1.442,1.632,0.820,1.360,2.013,1.708,3.412,-2.193,-1.080,0.846,1.586,5.230,-1.347,-1.323,-2.267,0.944,-6.625,-1.557,-0.762,-0.615,-0.674,1.269,-2.367,-1.029,-0.793,-0.640,-0.487,Inf,Inf,Inf,Inf,Inf,Inf,Inf,Inf,Inf,Inf,Inf,Inf
Ratio_t0_G_Int=1.000,0.772,0.782,0.914,0.835,0.861,0.609,0.372,0.516,0.883,1.722,-61.466,0.659,0.794,1.057,-1.332,-2.872,-1.313,0.555,0.720,0.660,-0.360,16.591,-0.767,1.251,-14.592,13.404,-0.286,-1.528,-0.429,0.519,7.756,7.567,-0.319,-6.284,-0.515,Inf,Inf,Inf,Inf,Inf,Inf,Inf,Inf,Inf,Inf,Inf,Inf,0.849,0.871,0.891,0.805,0.733,0.998,0.927,0.815,1.145,1.427,1.665,1.357,1.059,2.208,2.227,27.484,-31.456,-1.438,0.917,1.711,2.598,-2.749,-1.771,-2.442,1.217,-3.029,-3.127,-1.238,-1.238,-0.674,1.386,-3.344,-1.869,-1.127,-0.961,-0.801,Inf,Inf,Inf,Inf,Inf,Inf,Inf,Inf,Inf,Inf,Inf,Inf
Ref_Curve_Array=1,1,1,1,1,1,1,1,1,1,1,1,1,1,1,1,1,1,1,1,1,1,1,1,1,1,1,1,1,1,1,1,1,1,1,1,1,1,1,1,1,1,1,1,1,1,1,1,1,1,1,1,1,1,1,1,1,1,1,1,1,1,1,1,1,1,1,1,1,1,1,1,1,1,1,1,1,1,1,1,1,1,1,1,1,1,1,1,1,1,1,1,1,1,1,1
Default_ref=0
Comm_Map=,,,,,
Comm_Consol=,,,,,,,,
Comm_Screen=,,,,,
Analysis_Set=A,A,A,A,A,A,A,A,A,A,A,A,A,A,A,A,A,A,A,A,A,A,A,A,A,A,A,A,A,A,A,A,A,A,A,A,A,A,A,A,A,A,A,A,A,A,A,A,A,A,A,A,A,A,A,A,A,A,A,A,A,A,A,A,A,A,A,A,A,A,A,A,A,A,A,A,A,A,A,A,A,A,A,A,A,A,A,A,A,A,A,A,A,A,A,A
Ref_Type=single_ref,single_ref,single_ref,single_ref,single_ref,single_ref,single_ref,single_ref,single_ref,single_ref,single_ref,single_ref,single_ref,single_ref,single_ref,single_ref,single_ref,single_ref,single_ref,single_ref,single_ref,single_ref,single_ref,single_ref,single_ref,single_ref,single_ref,single_ref,single_ref,single_ref,single_ref,single_ref,single_ref,single_ref,single_ref,single_ref,single_ref,single_ref,single_ref,single_ref,single_ref,single_ref,single_ref,single_ref,single_ref,single_ref,single_ref,single_ref,single_ref,single_ref,single_ref,single_ref,single_ref,single_ref,single_ref,single_ref,single_ref,single_ref,single_ref,single_ref,single_ref,single_ref,single_ref,single_ref,single_ref,single_ref,single_ref,single_ref,single_ref,single_ref,single_ref,single_ref,single_ref,single_ref,single_ref,single_ref,single_ref,single_ref,single_ref,single_ref,single_ref,single_ref,single_ref,single_ref,single_ref,single_ref,single_ref,single_ref,single_ref,single_ref,single_ref,single_ref,single_ref,single_ref,single_ref,single_ref
Wells_In_Use=0,0,0,0,0,0,0,0,0,0,0,0,0,0,0,0,0,0,0,0,0,0,0,0,0,0,0,0,0,0,0,0,0,0,0,0,0,0,0,0,0,0,0,0,0,0,0,0,0,0,0,0,0,0,0,0,0,0,0,0,0,0,0,0,0,0,0,0,0,0,0,0,0,0,0,0,0,0,0,0,0,0,0,0,0,0,0,0,0,0,0,0,0,0,0,0
[Flor:]
[Flor2:]
[Lumin:]
[Data:]
Read=DateTime	RunT[s]	Temp	Well_1	Well_2	Well_3	Well_4	Well_5	Well_6	Well_7	Well_8	Well_9	Well_10	Well_11	Well_12	Well_13	Well_14	Well_15	Well_16	Well_17	Well_18	Well_19	Well_20	Well_21	Well_22	Well_23	Well_24	Well_25	Well_26	Well_27	Well_28	Well_29	Well_30	Well_31	Well_32	Well_33	Well_34	Well_35	Well_36	Well_37	Well_38	Well_39	Well_40	Well_41	Well_42	Well_43	Well_44	Well_45	Well_46	Well_47	Well_48	Well_49	Well_50	Well_51	Well_52	Well_53	Well_54	Well_55	Well_56	Well_57	Well_58	Well_59	Well_60	Well_61	Well_62	Well_63	Well_64	Well_65	Well_66	Well_67	Well_68	Well_69	Well_70	Well_71	Well_72	Well_73	Well_74	Well_75	Well_76	Well_77	Well_78	Well_79	Well_80	Well_81	Well_82	Well_83	Well_84	Well_85	Well_86	Well_87	Well_88	Well_89	Well_90	Well_91	Well_92	Well_93	Well_94	Well_95	Well_96
1=15:37:29	890	300	0.0926	0.0925	0.0950	0.0904	0.0921	0.0894	0.0899	0.0881	0.0876	0.0872	0.0874	0.0934	0.0882	0.0891	0.0889	0.0878	0.0887	0.0895	0.0895	0.0885	0.0875	0.0898	0.0867	0.0881	0.0925	0.0944	0.0935	0.0935	0.0912	0.0897	0.0927	0.0893	0.0902	0.0895	0.0886	0.0959	0.0864	0.0878	0.0907	0.0887	0.0887	0.0897	0.0870	0.0878	0.0879	0.0887	0.0887	0.0912	0.0961	0.0939	0.0913	0.0909	0.0928	0.0916	0.0919	0.0886	0.0907	0.0897	0.0900	0.0996	0.0882	0.0875	0.0907	0.0902	0.0905	0.0901	0.0880	0.0882	0.0880	0.0889	0.0887	0.0880	0.0662	0.0643	0.0652	0.0644	0.0644	0.0645	0.0644	0.0637	0.0640	0.0645	0.0647	0.0640	0.0651	0.0645	0.0655	0.0639	0.0646	0.0648	0.0644	0.0635	0.0654	0.0643	0.0646	0.0641
2=15:52:09	1769	298	0.0942	0.0922	0.0936	0.0933	0.0926	0.0903	0.0915	0.0893	0.0893	0.0889	0.0896	0.0945	0.0894	0.0902	0.0906	0.0888	0.0898	0.0899	0.0907	0.0904	0.0893	0.0903	0.0887	0.0879	0.0942	0.0953	0.0930	0.0952	0.0932	0.0931	0.0924	0.0925	0.0925	0.0912	0.0899	0.0972	0.0879	0.0887	0.0909	0.0899	0.0905	0.0918	0.0897	0.0888	0.0900	0.0904	0.0900	0.0913	0.0913	0.0926	0.0978	0.0957	0.0940	0.0933	0.0932	0.0921	0.0922	0.0912	0.0899	0.1001	0.0898	0.0891	0.0921	0.0915	0.0909	0.0911	0.0891	0.0894	0.0895	0.0889	0.0891	0.0886	0.0664	0.0652	0.0653	0.0649	0.0643	0.0644	0.0643	0.0643	0.0648	0.0648	0.0651	0.0641	0.0646	0.0645	0.0655	0.0644	0.0645	0.0641	0.0643	0.0640	0.0658	0.0649	0.0653	0.0638
3=16:06:48	2649	298	0.0967	0.0933	0.0944	0.0922	0.0929	0.0920	0.0923	0.0916	0.0915	0.0903	0.0900	0.0947	0.0913	0.0921	0.0922	0.0909	0.0917	0.0920	0.0925	0.0916	0.0929	0.0915	0.0906	0.0912	0.0949	0.0950	0.0951	0.0966	0.0944	0.0925	0.0947	0.0928	0.0929	0.0926	0.0927	0.1043	0.0899	0.0907	0.0914	0.0911	0.0917	0.0933	0.0909	0.0917	0.0914	0.0913	0.0917	0.0914	0.0968	0.0973	0.0943	0.0947	0.0951	0.0930	0.0959	0.0932	0.0929	0.0925	0.0922	0.1010	0.0919	0.0913	0.0938	0.0936	0.0930	0.0933	0.0883	0.0912	0.0913	0.0914	0.0907	0.0905	0.0679	0.0655	0.0666	0.0658	0.0653	0.0659	0.0663	0.0653	0.0659	0.0650	0.0657	0.0652	0.0659	0.0657	0.0660	0.0650	0.0655	0.0659	0.0657	0.0650	0.0671	0.0655	0.0659	0.0652
4=16:21:28	3528	298	0.0969	0.0923	0.0938	0.0926	0.0930	0.0906	0.0913	0.0903	0.0899	0.0902	0.0901	0.0947	0.0898	0.0913	0.0920	0.0907	0.0911	0.0910	0.0918	0.0905	0.0924	0.0921	0.0891	0.0902	0.0958	0.0941	0.0941	0.0952	0.0941	0.0926	0.0936	0.0922	0.0926	0.0924	0.0901	0.0998	0.0893	0.0896	0.0921	0.0907	0.0924	0.0933	0.0904	0.0908	0.0902	0.0917	0.0913	0.0955	0.0943	0.0950	0.0950	0.0928	0.0947	0.0933	0.0937	0.0927	0.0921	0.0926	0.0913	0.1021	0.0904	0.0903	0.0933	0.0931	0.0935	0.0927	0.0902	0.0909	0.0900	0.0908	0.0906	0.0907	0.0665	0.0643	0.0652	0.0644	0.0637	0.0645	0.0645	0.0638	0.0643	0.0645	0.0645	0.0640	0.0648	0.0640	0.0653	0.0644	0.0642	0.0649	0.0632	0.0636	0.0657	0.0642	0.0645	0.0639
5=16:36:07	4408	298	0.0959	0.0928	0.0952	0.0957	0.0947	0.0920	0.0926	0.0913	0.0918	0.0906	0.0903	0.0957	0.0911	0.0924	0.0913	0.0911	0.0920	0.0924	0.0921	0.0912	0.0909	0.0923	0.0910	0.0900	0.0946	0.0971	0.0961	0.0956	0.0947	0.0929	0.0936	0.0935	0.0928	0.0924	0.0923	0.1007	0.0910	0.0904	0.0927	0.0921	0.0928	0.0931	0.0915	0.0919	0.0917	0.0917	0.0918	0.0943	0.0955	0.0941	0.0958	0.0946	0.0960	0.0943	0.0947	0.0938	0.0925	0.0932	0.0924	0.1009	0.0918	0.0906	0.0944	0.0934	0.0931	0.0932	0.0909	0.0912	0.0913	0.0910	0.0917	0.0902	0.0663	0.0639	0.0648	0.0643	0.0636	0.0642	0.0647	0.0637	0.0632	0.0642	0.0641	0.0636	0.0644	0.0641	0.0650	0.0637	0.0640	0.0644	0.0642	0.0641	0.0655	0.0646	0.0641	0.0635
6=16:50:46	5287	300	0.0989	0.0942	0.0953	0.0946	0.0937	0.0924	0.0924	0.0915	0.0922	0.0915	0.0910	0.0958	0.0923	0.0934	0.0935	0.0926	0.0937	0.0932	0.0927	0.0921	0.0948	0.0951	0.0905	0.0908	0.0948	0.0945	0.0953	0.0970	0.0966	0.0934	0.0947	0.0934	0.0925	0.0925	0.0937	0.1016	0.0893	0.0913	0.0938	0.0930	0.0932	0.0938	0.0927	0.0925	0.0927	0.0925	0.0934	0.0970	0.0992	0.0962	0.0986	0.0939	0.0972	0.0940	0.0959	0.0948	0.0926	0.0954	0.0933	0.1053	0.0912	0.0921	0.0949	0.0936	0.0943	0.0939	0.0926	0.0919	0.0920	0.0919	0.0941	0.0916	0.0660	0.0643	0.0644	0.0640	0.0629	0.0642	0.0643	0.0635	0.0641	0.0639	0.0641	0.0636	0.0642	0.0640	0.0647	0.0635	0.0642	0.0641	0.0633	0.0629	0.0655	0.0642	0.0641	0.0632
7=17:05:26	6167	300	0.1019	0.0960	0.0974	0.0966	0.0963	0.0944	0.0935	0.0940	0.0939	0.0939	0.0935	0.0969	0.0935	0.0956	0.0958	0.0937	0.0952	0.0954	0.0958	0.0944	0.0945	0.0956	0.0932	0.0947	0.1013	0.0983	0.0973	0.0991	0.0981	0.0960	0.0968	0.0957	0.0962	0.0960	0.0948	0.1036	0.0925	0.0932	0.0955	0.0951	0.0960	0.0983	0.0938	0.0947	0.0939	0.0948	0.0961	0.0986	0.0973	0.0964	0.0973	0.0963	0.0987	0.0968	0.0984	0.0963	0.0969	0.0959	0.0966	0.1029	0.0940	0.0942	0.0960	0.0967	0.0973	0.0965	0.0933	0.0962	0.0956	0.0945	0.0944	0.0936	0.0672	0.0649	0.0657	0.0650	0.0647	0.0650	0.0647	0.0646	0.0652	0.0653	0.0655	0.0644	0.0653	0.0647	0.0658	0.0646	0.0650	0.0645	0.0649	0.0644	0.0663	0.0654	0.0655	0.0645
8=17:20:11	7052	300	0.1001	0.0969	0.0973	0.0974	0.0976	0.0951	0.0956	0.0945	0.0938	0.0926	0.0937	0.0987	0.0937	0.0956	0.0955	0.0942	0.0970	0.0964	0.0964	0.0947	0.0937	0.0955	0.0937	0.0945	0.0983	0.0971	0.0997	0.0993	0.0990	0.0967	0.0984	0.0959	0.0965	0.0972	0.0959	0.1011	0.0936	0.0934	0.0962	0.0957	0.0965	0.0966	0.0938	0.0945	0.0951	0.0952	0.0962	0.0987	0.1041	0.0996	0.1001	0.0976	0.0992	0.0968	0.0995	0.0973	0.0969	0.0969	0.0963	0.1049	0.0932	0.0949	0.0975	0.0966	0.0977	0.0969	0.0948	0.0942	0.0941	0.0946	0.0945	0.0954	0.0654	0.0635	0.0656	0.0635	0.0632	0.0637	0.0639	0.0631	0.0637	0.0629	0.0636	0.0630	0.0637	0.0631	0.0639	0.0634	0.0635	0.0635	0.0636	0.0633	0.0643	0.0641	0.0637	0.0629
9=17:34:51	7931	300	0.1012	0.0996	0.1024	0.1010	0.1004	0.0975	0.0971	0.0978	0.0980	0.0960	0.0969	0.1008	0.0972	0.0977	0.0968	0.0972	0.0987	0.0984	0.0992	0.0963	0.0965	0.0985	0.0954	0.0957	0.1018	0.1015	0.1025	0.1015	0.1015	0.0996	0.1015	0.1009	0.1005	0.0998	0.0996	0.1064	0.0951	0.0958	0.0975	0.0972	0.0985	0.0992	0.0970	0.0972	0.0982	0.0982	0.0992	0.1008	0.1017	0.1047	0.1037	0.1016	0.1032	0.1008	0.1045	0.1006	0.1001	0.1009	0.1000	0.1080	0.0967	0.0988	0.1002	0.1003	0.1006	0.1008	0.0971	0.0973	0.0979	0.0978	0.0984	0.0978	0.0672	0.0648	0.0658	0.0648	0.0649	0.0651	0.0655	0.0645	0.0640	0.0648	0.0652	0.0646	0.0652	0.0645	0.0661	0.0643	0.0650	0.0649	0.0646	0.0641	0.0662	0.0653	0.0648	0.0645
10=17:49:30	8811	300	0.1033	0.0994	0.1013	0.1005	0.1018	0.0969	0.0970	0.0974	0.0976	0.0972	0.0965	0.1009	0.0974	0.0990	0.0988	0.0967	0.0981	0.0981	0.0996	0.0973	0.0959	0.0983	0.0959	0.0961	0.1014	0.1026	0.1011	0.1004	0.1022	0.1006	0.1027	0.1005	0.0997	0.1006	0.0987	0.1075	0.0947	0.0957	0.0982	0.0987	0.0998	0.1008	0.0977	0.0971	0.0975	0.0992	0.0996	0.1010	0.1018	0.1020	0.1014	0.0996	0.1039	0.1005	0.1029	0.1011	0.0994	0.1009	0.0994	0.1098	0.0953	0.0967	0.1002	0.1003	0.1014	0.1004	0.0975	0.0988	0.0984	0.0969	0.0981	0.0968	0.0656	0.0633	0.0647	0.0635	0.0634	0.0634	0.0637	0.0627	0.0636	0.0635	0.0635	0.0632	0.0640	0.0629	0.0641	0.0636	0.0636	0.0638	0.0632	0.0627	0.0645	0.0636	0.0635	0.0628
11=18:04:10	9690	300	0.1092	0.1039	0.1058	0.1035	0.1035	0.0996	0.1008	0.1004	0.1008	0.1002	0.0998	0.1043	0.1006	0.1018	0.1015	0.1004	0.1028	0.1021	0.1020	0.1008	0.1025	0.1024	0.0985	0.1005	0.1055	0.1039	0.1085	0.1073	0.1051	0.1029	0.1063	0.1030	0.1031	0.1017	0.1030	0.1089	0.0981	0.0990	0.0999	0.1008	0.1027	0.1038	0.1004	0.1010	0.1019	0.1028	0.1026	0.1047	0.1083	0.1066	0.1096	0.1043	0.1071	0.1042	0.1057	0.1046	0.1040	0.1042	0.1043	0.1114	0.0993	0.1007	0.1046	0.1029	0.1046	0.1043	0.1013	0.1019	0.1021	0.1013	0.1018	0.1009	0.0670	0.0648	0.0656	0.0651	0.0636	0.0649	0.0655	0.0647	0.0645	0.0649	0.0650	0.0645	0.0653	0.0648	0.0660	0.0648	0.0649	0.0652	0.0647	0.0631	0.0660	0.0650	0.0652	0.0642
12=18:18:49	10569	301	0.1098	0.1046	0.1071	0.1060	0.1045	0.1010	0.1018	0.1030	0.1017	0.1015	0.1013	0.1063	0.1017	0.1029	0.1023	0.1004	0.1032	0.1025	0.1055	0.1015	0.1007	0.1020	0.0996	0.1001	0.1066	0.1072	0.1063	0.1054	0.1055	0.1047	0.1073	0.1048	0.1049	0.1049	0.1036	0.1127	0.0993	0.1004	0.1028	0.1014	0.1037	0.1055	0.1024	0.1016	0.1023	0.1040	0.1045	0.1049	0.1061	0.1049	0.1052	0.1043	0.1082	0.1056	0.1103	0.1064	0.1056	0.1060	0.1043	0.1149	0.0993	0.1038	0.1048	0.1036	0.1055	0.1054	0.1024	0.1030	0.1031	0.1020	0.1032	0.1018	0.0663	0.0637	0.0649	0.0645	0.0635	0.0645	0.0642	0.0627	0.0642	0.0642	0.0643	0.0639	0.0644	0.0642	0.0647	0.0642	0.0631	0.0641	0.0645	0.0638	0.0651	0.0642	0.0641	0.0638
13=18:33:28	11449	300	0.1128	0.1062	0.1091	0.1069	0.1080	0.1033	0.1046	0.1044	0.1033	0.1033	0.1030	0.1087	0.1037	0.1044	0.1028	0.1026	0.1052	0.1049	0.1078	0.1039	0.1036	0.1041	0.1018	0.1020	0.1092	0.1092	0.1078	0.1072	0.1101	0.1063	0.1093	0.1062	0.1067	0.1079	0.1066	0.1162	0.1017	0.1021	0.1039	0.1032	0.1060	0.1080	0.1040	0.1045	0.1056	0.1057	0.1070	0.1115	0.1113	0.1133	0.1107	0.1052	0.1114	0.1083	0.1108	0.1082	0.1076	0.1074	0.1077	0.1190	0.1015	0.1033	0.1066	0.1072	0.1091	0.1073	0.1047	0.1046	0.1044	0.1046	0.1049	0.1060	0.0667	0.0640	0.0646	0.0646	0.0639	0.0645	0.0643	0.0631	0.0632	0.0643	0.0643	0.0639	0.0641	0.0635	0.0652	0.0634	0.0641	0.0643	0.0637	0.0632	0.0651	0.0640	0.0641	0.0635
14=18:48:08	12328	298	0.1144	0.1061	0.1106	0.1061	0.1081	0.1025	0.1059	0.1043	0.1037	0.1034	0.1032	0.1079	0.1040	0.1030	0.1032	0.1028	0.1046	0.1054	0.1082	0.1035	0.1033	0.1053	0.1022	0.1019	0.1094	0.1080	0.1081	0.1067	0.1097	0.1071	0.1108	0.1077	0.1074	0.1073	0.1071	0.1147	0.1005	0.1016	0.1033	0.1023	0.1063	0.1059	0.1043	0.1040	0.1055	0.1056	0.1065	0.1083	0.1082	0.1052	0.1090	0.1077	0.1112	0.1088	0.1120	0.1081	0.1087	0.1079	0.1077	0.1146	0.1014	0.1055	0.1079	0.1048	0.1082	0.1088	0.1042	0.1057	0.1054	0.1047	0.1053	0.1032	0.0641	0.0619	0.0626	0.0620	0.0611	0.0618	0.0616	0.0613	0.0616	0.0619	0.0618	0.0614	0.0619	0.0613	0.0626	0.0622	0.0618	0.0616	0.0614	0.0611	0.0626	0.0618	0.0618	0.0610
15=19:02:47	13208	301	0.1159	0.1104	0.1132	0.1111	0.1122	0.1065	0.1120	0.1097	0.1077	0.1064	0.1061	0.1117	0.1085	0.1074	0.1073	0.1066	0.1088	0.1084	0.1124	0.1069	0.1068	0.1072	0.1048	0.1062	0.1131	0.1126	0.1123	0.1086	0.1138	0.1113	0.1146	0.1108	0.1127	0.1122	0.1105	0.1191	0.1038	0.1056	0.1062	0.1073	0.1098	0.1106	0.1087	0.1085	0.1096	0.1099	0.1102	0.1122	0.1132	0.1147	0.1155	0.1096	0.1161	0.1119	0.1159	0.1134	0.1130	0.1124	0.1112	0.1236	0.1047	0.1075	0.1115	0.1094	0.1133	0.1119	0.1082	0.1102	0.1094	0.1090	0.1092	0.1090	0.0657	0.0633	0.0638	0.0634	0.0635	0.0638	0.0641	0.0630	0.0633	0.0628	0.0635	0.0634	0.0634	0.0632	0.0639	0.0637	0.0632	0.0636	0.0631	0.0629	0.0647	0.0634	0.0636	0.0628
16=19:17:27	14087	298	0.1212	0.1151	0.1164	0.1141	0.1167	0.1098	0.1166	0.1131	0.1110	0.1088	0.1092	0.1155	0.1119	0.1099	0.1084	0.1086	0.1116	0.1110	0.1164	0.1109	0.1102	0.1114	0.1084	0.1082	0.1151	0.1160	0.1138	0.1120	0.1160	0.1141	0.1179	0.1138	0.1157	0.1141	0.1145	0.1225	0.1074	0.1084	0.1099	0.1116	0.1134	0.1136	0.1117	0.1112	0.1118	0.1135	0.1152	0.1159	0.1200	0.1140	0.1160	0.1139	0.1178	0.1142	0.1197	0.1169	0.1165	0.1156	0.1150	0.1251	0.1076	0.1121	0.1148	0.1121	0.1166	0.1151	0.1117	0.1124	0.1129	0.1123	0.1121	0.1100	0.0662	0.0637	0.0647	0.0640	0.0637	0.0642	0.0640	0.0636	0.0642	0.0633	0.0635	0.0635	0.0641	0.0637	0.0647	0.0639	0.0639	0.0640	0.0636	0.0634	0.0650	0.0643	0.0641	0.0631
17=19:32:06	14967	298	0.1286	0.1196	0.1212	0.1169	0.1201	0.1139	0.1217	0.1166	0.1154	0.1121	0.1133	0.1187	0.1163	0.1118	0.1123	0.1114	0.1150	0.1140	0.1218	0.1145	0.1132	0.1172	0.1127	0.1131	0.1195	0.1189	0.1195	0.1168	0.1211	0.1173	0.1230	0.1200	0.1202	0.1187	0.1176	0.1243	0.1107	0.1114	0.1129	0.1108	0.1181	0.1157	0.1161	0.1150	0.1168	0.1162	0.1184	0.1199	0.1202	0.1209	0.1209	0.1141	0.1221	0.1198	0.1234	0.1226	0.1207	0.1193	0.1187	0.1295	0.1105	0.1132	0.1181	0.1144	0.1205	0.1171	0.1173	0.1147	0.1163	0.1146	0.1159	0.1154	0.0672	0.0648	0.0657	0.0649	0.0644	0.0652	0.0652	0.0645	0.0644	0.0646	0.0650	0.0648	0.0651	0.0647	0.0654	0.0644	0.0647	0.0650	0.0645	0.0641	0.0662	0.0650	0.0648	0.0644
18=19:46:45	15846	298	0.1351	0.1226	0.1243	0.1193	0.1227	0.1148	0.1285	0.1175	0.1174	0.1148	0.1155	0.1229	0.1191	0.1126	0.1124	0.1115	0.1154	0.1150	0.1237	0.1158	0.1142	0.1170	0.1133	0.1133	0.1240	0.1188	0.1196	0.1156	0.1211	0.1168	0.1270	0.1216	0.1211	0.1205	0.1196	0.1286	0.1120	0.1126	0.1131	0.1123	0.1174	0.1188	0.1185	0.1162	0.1176	0.1196	0.1195	0.1202	0.1203	0.1172	0.1216	0.1148	0.1223	0.1179	0.1266	0.1226	0.1222	0.1214	0.1212	0.1328	0.1123	0.1150	0.1187	0.1158	0.1215	0.1197	0.1188	0.1180	0.1185	0.1162	0.1170	0.1147	0.0661	0.0634	0.0645	0.0637	0.0637	0.0633	0.0631	0.0632	0.0637	0.0638	0.0637	0.0633	0.0639	0.0631	0.0644	0.0636	0.0638	0.0626	0.0633	0.0629	0.0647	0.0638	0.0637	0.0636
19=20:01:25	16725	300	0.1434	0.1271	0.1268	0.1227	0.1249	0.1171	0.1330	0.1222	0.1209	0.1181	0.1181	0.1228	0.1211	0.1148	0.1138	0.1126	0.1174	0.1157	0.1291	0.1183	0.1170	0.1194	0.1152	0.1140	0.1269	0.1207	0.1183	0.1199	0.1228	0.1195	0.1318	0.1241	0.1242	0.1226	0.1214	0.1336	0.1135	0.1128	0.1142	0.1130	0.1189	0.1197	0.1225	0.1185	0.1165	0.1199	0.1222	0.1190	0.1257	0.1270	0.1241	0.1142	0.1247	0.1212	0.1271	0.1232	0.1240	0.1237	0.1228	0.1373	0.1133	0.1155	0.1205	0.1137	0.1245	0.1222	0.1214	0.1199	0.1202	0.1191	0.1204	0.1196	0.0650	0.0631	0.0635	0.0625	0.0620	0.0624	0.0634	0.0625	0.0629	0.0632	0.0629	0.0624	0.0630	0.0625	0.0634	0.0625	0.0629	0.0626	0.0617	0.0619	0.0638	0.0628	0.0630	0.0626
20=20:16:04	17605	300	0.1510	0.1325	0.1318	0.1272	0.1309	0.1213	0.1402	0.1267	0.1250	0.1209	0.1220	0.1286	0.1267	0.1159	0.1174	0.1148	0.1205	0.1183	0.1357	0.1224	0.1241	0.1228	0.1185	0.1176	0.1285	0.1241	0.1223	0.1191	0.1251	0.1231	0.1364	0.1279	0.1277	0.1269	0.1257	0.1326	0.1177	0.1154	0.1160	0.1175	0.1232	0.1231	0.1259	0.1222	0.1208	0.1250	0.1255	0.1258	0.1267	0.1245	0.1290	0.1201	0.1282	0.1234	0.1343	0.1294	0.1285	0.1269	0.1263	0.1349	0.1164	0.1192	0.1231	0.1166	0.1265	0.1239	0.1264	0.1243	0.1238	0.1227	0.1235	0.1201	0.0654	0.0631	0.0639	0.0636	0.0628	0.0631	0.0630	0.0630	0.0633	0.0640	0.0634	0.0634	0.0638	0.0631	0.0645	0.0634	0.0632	0.0627	0.0634	0.0623	0.0649	0.0635	0.0632	0.0629
21=20:30:44	18484	298	0.1613	0.1386	0.1399	0.1296	0.1349	0.1255	0.1472	0.1354	0.1301	0.1258	0.1254	0.1316	0.1317	0.1198	0.1183	0.1165	0.1236	0.1209	0.1416	0.1266	0.1304	0.1269	0.1219	0.1206	0.1329	0.1267	0.1261	0.1217	0.1291	0.1257	0.1425	0.1332	0.1328	0.1309	0.1292	0.1386	0.1201	0.1186	0.1192	0.1188	0.1252	0.1242	0.1298	0.1263	0.1240	0.1289	0.1300	0.1298	0.1296	0.1286	0.1285	0.1204	0.1318	0.1276	0.1400	0.1336	0.1318	0.1311	0.1307	0.1424	0.1190	0.1220	0.1258	0.1191	0.1303	0.1274	0.1309	0.1284	0.1267	0.1271	0.1264	0.1233	0.0665	0.0639	0.0649	0.0641	0.0630	0.0643	0.0643	0.0633	0.0634	0.0642	0.0638	0.0638	0.0646	0.0640	0.0650	0.0637	0.0637	0.0643	0.0638	0.0632	0.0651	0.0638	0.0639	0.0633
22=20:45:23	19364	300	0.1697	0.1447	0.1413	0.1324	0.1409	0.1287	0.1587	0.1399	0.1344	0.1297	0.1295	0.1350	0.1361	0.1213	0.1187	0.1181	0.1251	0.1233	0.1471	0.1277	0.1268	0.1283	0.1239	0.1216	0.1352	0.1285	0.1279	0.1229	0.1289	0.1280	0.1485	0.1345	0.1321	0.1335	0.1321	0.1417	0.1233	0.1203	0.1208	0.1157	0.1272	0.1272	0.1342	0.1287	0.1273	0.1298	0.1320	0.1291	0.1354	0.1293	0.1362	0.1234	0.1333	0.1290	0.1431	0.1358	0.1338	0.1333	0.1328	0.1419	0.1220	0.1230	0.1278	0.1216	0.1313	0.1294	0.1352	0.1308	0.1299	0.1297	0.1292	0.1246	0.0650	0.0628	0.0638	0.0620	0.0623	0.0631	0.0635	0.0626	0.0627	0.0628	0.0629	0.0623	0.0631	0.0620	0.0636	0.0625	0.0624	0.0628	0.0625	0.0621	0.0631	0.0630	0.0626	0.0622
23=21:00:03	20243	300	0.1811	0.1488	0.1463	0.1360	0.1460	0.1311	0.1681	0.1442	0.1391	0.1346	0.1326	0.1397	0.1424	0.1221	0.1210	0.1198	0.1271	0.1242	0.1547	0.1331	0.1313	0.1322	0.1261	0.1238	0.1399	0.1271	0.1278	0.1259	0.1317	0.1291	0.1544	0.1396	0.1379	0.1374	0.1355	0.1439	0.1253	0.1222	0.1209	0.1187	0.1294	0.1298	0.1389	0.1318	0.1302	0.1346	0.1347	0.1326	0.1371	0.1309	0.1330	0.1223	0.1351	0.1293	0.1462	0.1388	0.1395	0.1378	0.1361	0.1469	0.1241	0.1269	0.1301	0.1224	0.1350	0.1322	0.1387	0.1349	0.1328	0.1329	0.1310	0.1312	0.0653	0.0625	0.0630	0.0627	0.0621	0.0630	0.0638	0.0624	0.0627	0.0630	0.0622	0.0623	0.0631	0.0614	0.0639	0.0625	0.0625	0.0626	0.0629	0.0618	0.0630	0.0627	0.0626	0.0623
24=21:14:42	21122	298	0.1859	0.1603	0.1543	0.1414	0.1527	0.1367	0.1810	0.1529	0.1469	0.1421	0.1399	0.1447	0.1508	0.1266	0.1243	0.1227	0.1311	0.1285	0.1639	0.1388	0.1358	0.1370	0.1315	0.1273	0.1462	0.1330	0.1318	0.1292	0.1356	0.1342	0.1653	0.1458	0.1443	0.1417	0.1398	0.1495	0.1307	0.1252	0.1241	0.1222	0.1343	0.1323	0.1459	0.1378	0.1351	0.1394	0.1390	0.1387	0.1397	0.1333	0.1334	0.1281	0.1403	0.1348	0.1550	0.1453	0.1445	0.1429	0.1417	0.1553	0.1292	0.1308	0.1351	0.1254	0.1403	0.1349	0.1457	0.1400	0.1383	0.1373	0.1375	0.1327	0.0667	0.0634	0.0647	0.0644	0.0626	0.0641	0.0643	0.0637	0.0637	0.0640	0.0639	0.0632	0.0642	0.0635	0.0649	0.0638	0.0638	0.0640	0.0635	0.0626	0.0648	0.0643	0.0636	0.0634
25=21:29:21	22002	298	0.2030	0.1690	0.1628	0.1482	0.1597	0.1414	0.1932	0.1633	0.1521	0.1471	0.1460	0.1489	0.1593	0.1277	0.1276	0.1216	0.1336	0.1306	0.1743	0.1439	0.1393	0.1407	0.1359	0.1301	0.1528	0.1377	0.1329	0.1303	0.1387	0.1365	0.1723	0.1493	0.1504	0.1467	0.1448	0.1557	0.1348	0.1257	0.1265	0.1238	0.1385	0.1339	0.1534	0.1421	0.1387	0.1438	0.1449	0.1404	0.1476	0.1385	0.1343	0.1280	0.1430	0.1353	0.1593	0.1452	0.1493	0.1465	0.1445	0.1572	0.1326	0.1352	0.1358	0.1287	0.1414	0.1391	0.1498	0.1431	0.1416	0.1399	0.1394	0.1395	0.0668	0.0641	0.0650	0.0639	0.0627	0.0642	0.0650	0.0637	0.0640	0.0639	0.0635	0.0640	0.0642	0.0637	0.0648	0.0641	0.0638	0.0644	0.0640	0.0625	0.0654	0.0644	0.0645	0.0632
26=21:44:01	22881	298	0.2228	0.1800	0.1718	0.1559	0.1701	0.1469	0.2097	0.1735	0.1611	0.1534	0.1531	0.1577	0.1670	0.1290	0.1298	0.1264	0.1384	0.1345	0.1863	0.1505	0.1470	0.1451	0.1411	0.1348	0.1579	0.1405	0.1404	0.1311	0.1432	0.1405	0.1854	0.1586	0.1559	0.1512	0.1495	0.1595	0.1409	0.1309	0.1287	0.1266	0.1416	0.1374	0.1610	0.1470	0.1437	0.1483	0.1492	0.1468	0.1463	0.1370	0.1402	0.1320	0.1451	0.1425	0.1718	0.1516	0.1552	0.1512	0.1503	0.1612	0.1355	0.1395	0.1391	0.1319	0.1446	0.1412	0.1575	0.1500	0.1462	0.1453	0.1458	0.1399	0.0674	0.0650	0.0656	0.0648	0.0646	0.0649	0.0654	0.0643	0.0647	0.0649	0.0651	0.0646	0.0654	0.0647	0.0651	0.0648	0.0651	0.0651	0.0642	0.0643	0.0659	0.0653	0.0649	0.0642
27=21:58:40	23761	298	0.2399	0.1893	0.1811	0.1643	0.1769	0.1512	0.2270	0.1834	0.1696	0.1602	0.1577	0.1636	0.1767	0.1296	0.1319	0.1264	0.1392	0.1349	0.1965	0.1542	0.1486	0.1491	0.1425	0.1381	0.1612	0.1400	0.1387	0.1321	0.1439	0.1400	0.1893	0.1614	0.1599	0.1526	0.1526	0.1608	0.1442	0.1318	0.1304	0.1296	0.1433	0.1369	0.1688	0.1495	0.1448	0.1531	0.1527	0.1492	0.1473	0.1433	0.1493	0.1362	0.1461	0.1415	0.1757	0.1559	0.1556	0.1521	0.1511	0.1614	0.1343	0.1421	0.1377	0.1301	0.1476	0.1439	0.1624	0.1513	0.1500	0.1479	0.1458	0.1441	0.0655	0.0636	0.0639	0.0633	0.0626	0.0637	0.0633	0.0631	0.0632	0.0636	0.0630	0.0631	0.0636	0.0633	0.0644	0.0631	0.0634	0.0624	0.0630	0.0625	0.0643	0.0636	0.0634	0.0629
28=22:13:20	24640	300	0.2570	0.2054	0.1909	0.1711	0.1893	0.1581	0.2428	0.1951	0.1812	0.1708	0.1646	0.1702	0.1895	0.1332	0.1380	0.1294	0.1427	0.1340	0.2077	0.1595	0.1536	0.1529	0.1482	0.1383	0.1703	0.1445	0.1441	0.1359	0.1455	0.1433	0.1999	0.1650	0.1639	0.1608	0.1556	0.1616	0.1476	0.1370	0.1327	0.1337	0.1471	0.1417	0.1749	0.1539	0.1520	0.1586	0.1543	0.1489	0.1531	0.1358	0.1458	0.1346	0.1478	0.1446	0.1836	0.1632	0.1607	0.1563	0.1544	0.1578	0.1402	0.1413	0.1418	0.1334	0.1509	0.1459	0.1671	0.1555	0.1543	0.1532	0.1521	0.1486	0.0668	0.0648	0.0646	0.0651	0.0646	0.0652	0.0651	0.0648	0.0648	0.0645	0.0640	0.0645	0.0653	0.0643	0.0662	0.0644	0.0649	0.0652	0.0643	0.0641	0.0656	0.0643	0.0653	0.0644
29=22:27:59	25519	298	0.2773	0.2169	0.2010	0.1771	0.1955	0.1628	0.2626	0.2085	0.1896	0.1783	0.1743	0.1743	0.2060	0.1375	0.1379	0.1314	0.1418	0.1370	0.2235	0.1666	0.1602	0.1582	0.1531	0.1422	0.1727	0.1419	0.1425	0.1360	0.1465	0.1452	0.2183	0.1719	0.1707	0.1656	0.1588	0.1667	0.1510	0.1380	0.1333	0.1328	0.1453	0.1409	0.1822	0.1571	0.1554	0.1619	0.1587	0.1524	0.1551	0.1419	0.1481	0.1336	0.1493	0.1437	0.1875	0.1648	0.1631	0.1604	0.1632	0.1694	0.1449	0.1442	0.1437	0.1358	0.1546	0.1465	0.1762	0.1571	0.1563	0.1551	0.1556	0.1513	0.0663	0.0639	0.0644	0.0634	0.0634	0.0640	0.0641	0.0637	0.0642	0.0643	0.0637	0.0637	0.0642	0.0636	0.0646	0.0636	0.0638	0.0638	0.0637	0.0628	0.0645	0.0640	0.0638	0.0632
30=22:42:38	26399	300	0.3025	0.2339	0.2165	0.1854	0.2087	0.1712	0.2845	0.2246	0.2022	0.1902	0.1828	0.1860	0.2251	0.1408	0.1423	0.1349	0.1471	0.1401	0.2430	0.1759	0.1668	0.1632	0.1587	0.1480	0.1838	0.1470	0.1453	0.1372	0.1476	0.1493	0.2293	0.1801	0.1780	0.1717	0.1653	0.1730	0.1595	0.1429	0.1375	0.1362	0.1493	0.1446	0.1941	0.1633	0.1610	0.1652	0.1655	0.1570	0.1667	0.1430	0.1520	0.1349	0.1528	0.1477	0.2009	0.1731	0.1702	0.1660	0.1636	0.1727	0.1503	0.1468	0.1474	0.1375	0.1586	0.1494	0.1844	0.1637	0.1608	0.1587	0.1591	0.1526	0.0666	0.0643	0.0648	0.0643	0.0629	0.0645	0.0651	0.0643	0.0643	0.0641	0.0644	0.0640	0.0646	0.0637	0.0650	0.0640	0.0640	0.0642	0.0636	0.0629	0.0653	0.0640	0.0645	0.0635
31=22:57:18	27278	298	0.3319	0.2566	0.2315	0.1960	0.2265	0.1816	0.3119	0.2419	0.2189	0.2016	0.1921	0.1961	0.2458	0.1448	0.1473	0.1370	0.1531	0.1436	0.2601	0.1843	0.1764	0.1693	0.1641	0.1547	0.1962	0.1520	0.1502	0.1442	0.1540	0.1522	0.2458	0.1878	0.1865	0.1772	0.1717	0.1827	0.1686	0.1440	0.1404	0.1370	0.1539	0.1446	0.2072	0.1708	0.1671	0.1690	0.1699	0.1629	0.1677	0.1456	0.1552	0.1365	0.1548	0.1489	0.2108	0.1801	0.1734	0.1715	0.1685	0.1849	0.1578	0.1488	0.1501	0.1392	0.1616	0.1510	0.1936	0.1691	0.1659	0.1617	0.1600	0.1578	0.0657	0.0634	0.0647	0.0633	0.0630	0.0632	0.0640	0.0636	0.0637	0.0636	0.0635	0.0635	0.0639	0.0635	0.0645	0.0636	0.0639	0.0638	0.0628	0.0630	0.0645	0.0639	0.0641	0.0631
32=23:11:57	28158	300	0.3635	0.2702	0.2476	0.2064	0.2404	0.1896	0.3348	0.2598	0.2313	0.2144	0.2073	0.2024	0.2681	0.1496	0.1512	0.1407	0.1527	0.1454	0.2832	0.1945	0.1844	0.1783	0.1726	0.1588	0.2068	0.1515	0.1521	0.1444	0.1565	0.1564	0.2658	0.1977	0.1942	0.1829	0.1764	0.1868	0.1740	0.1479	0.1434	0.1391	0.1565	0.1479	0.2207	0.1777	0.1732	0.1735	0.1757	0.1679	0.1674	0.1538	0.1674	0.1359	0.1589	0.1535	0.2224	0.1856	0.1818	0.1761	0.1749	0.1863	0.1611	0.1525	0.1505	0.1412	0.1650	0.1554	0.2027	0.1768	0.1725	0.1659	0.1666	0.1605	0.0654	0.0634	0.0644	0.0633	0.0633	0.0626	0.0635	0.0626	0.0632	0.0634	0.0634	0.0630	0.0635	0.0631	0.0641	0.0631	0.0632	0.0637	0.0630	0.0627	0.0644	0.0637	0.0635	0.0625
33=23:26:37	29037	300	0.3946	0.2949	0.2679	0.2202	0.2558	0.1991	0.3644	0.2756	0.2487	0.2299	0.2200	0.2138	0.2934	0.1547	0.1555	0.1437	0.1586	0.1510	0.3049	0.2034	0.1910	0.1851	0.1801	0.1636	0.2228	0.1556	0.1556	0.1487	0.1600	0.1575	0.2834	0.2045	0.2023	0.1909	0.1829	0.1931	0.1824	0.1521	0.1447	0.1438	0.1614	0.1513	0.2367	0.1867	0.1798	0.1813	0.1802	0.1719	0.1776	0.1514	0.1674	0.1437	0.1646	0.1558	0.2371	0.1927	0.1877	0.1803	0.1791	0.1860	0.1668	0.1580	0.1574	0.1428	0.1705	0.1589	0.2134	0.1822	0.1794	0.1722	0.1684	0.1665	0.0652	0.0637	0.0646	0.0639	0.0624	0.0639	0.0639	0.0628	0.0633	0.0637	0.0638	0.0634	0.0640	0.0629	0.0644	0.0639	0.0636	0.0636	0.0634	0.0623	0.0649	0.0637	0.0637	0.0627
34=23:41:16	29917	300	0.4274	0.3183	0.2924	0.2388	0.2757	0.2085	0.3987	0.2965	0.2670	0.2475	0.2351	0.2277	0.3260	0.1595	0.1595	0.1472	0.1627	0.1535	0.3302	0.2147	0.1999	0.1919	0.1858	0.1697	0.2424	0.1596	0.1610	0.1505	0.1616	0.1586	0.3029	0.2165	0.2117	0.1983	0.1902	0.1984	0.1932	0.1556	0.1472	0.1446	0.1633	0.1540	0.2543	0.1944	0.1851	0.1868	0.1862	0.1785	0.1805	0.1533	0.1690	0.1421	0.1655	0.1584	0.2572	0.2019	0.1983	0.1873	0.1858	0.1929	0.1740	0.1604	0.1599	0.1475	0.1758	0.1606	0.2229	0.1902	0.1833	0.1798	0.1771	0.1719	0.0656	0.0631	0.0636	0.0625	0.0630	0.0636	0.0640	0.0629	0.0630	0.0637	0.0632	0.0629	0.0638	0.0617	0.0639	0.0628	0.0628	0.0630	0.0629	0.0623	0.0634	0.0637	0.0633	0.0630
35=23:55:56	30796	300	0.4621	0.3496	0.3174	0.2531	0.3009	0.2232	0.4327	0.3211	0.2855	0.2618	0.2574	0.2422	0.3597	0.1673	0.1678	0.1532	0.1677	0.1579	0.3575	0.2290	0.2170	0.2035	0.1920	0.1765	0.2726	0.1669	0.1626	0.1520	0.1672	0.1653	0.3300	0.2276	0.2256	0.2108	0.1997	0.2078	0.2083	0.1600	0.1528	0.1516	0.1707	0.1592	0.2782	0.2056	0.1929	0.1975	0.1950	0.1841	0.1927	0.1599	0.1750	0.1479	0.1725	0.1646	0.2803	0.2128	0.2067	0.1945	0.1919	0.1984	0.1870	0.1701	0.1639	0.1515	0.1791	0.1692	0.2415	0.1997	0.1914	0.1862	0.1834	0.1783	0.0666	0.0643	0.0649	0.0651	0.0638	0.0642	0.0644	0.0640	0.0647	0.0647	0.0644	0.0640	0.0645	0.0641	0.0651	0.0646	0.0644	0.0637	0.0644	0.0639	0.0653	0.0650	0.0646	0.0639
36=00:10:35	31675	300	0.4964	0.3771	0.3431	0.2669	0.3250	0.2359	0.4655	0.3494	0.3059	0.2835	0.2748	0.2556	0.3950	0.1742	0.1719	0.1524	0.1738	0.1629	0.3896	0.2453	0.2240	0.2116	0.2027	0.1842	0.3047	0.1704	0.1666	0.1543	0.1718	0.1723	0.3552	0.2414	0.2357	0.2203	0.2097	0.2138	0.2201	0.1667	0.1552	0.1544	0.1775	0.1610	0.2976	0.2155	0.2039	0.2051	0.2019	0.1914	0.2000	0.1653	0.1810	0.1504	0.1777	0.1668	0.2959	0.2180	0.2146	0.1989	0.1996	0.2092	0.1941	0.1736	0.1674	0.1526	0.1869	0.1711	0.2552	0.2069	0.1973	0.1912	0.1872	0.1855	0.0663	0.0639	0.0646	0.0638	0.0637	0.0649	0.0645	0.0638	0.0639	0.0640	0.0642	0.0639	0.0638	0.0631	0.0648	0.0639	0.0639	0.0639	0.0638	0.0633	0.0650	0.0640	0.0637	0.0636
37=00:25:14	32555	300	0.5308	0.4085	0.3767	0.2905	0.3531	0.2507	0.5067	0.3724	0.3297	0.3049	0.2984	0.2717	0.4361	0.1802	0.1788	0.1577	0.1795	0.1649	0.4237	0.2615	0.2376	0.2224	0.2147	0.1954	0.3351	0.1801	0.1717	0.1587	0.1752	0.1764	0.3859	0.2541	0.2507	0.2306	0.2173	0.2216	0.2387	0.1746	0.1585	0.1587	0.1831	0.1671	0.3239	0.2295	0.2144	0.2147	0.2098	0.1980	0.2079	0.1703	0.1920	0.1567	0.1840	0.1704	0.3242	0.2291	0.2241	0.2084	0.2078	0.2131	0.2070	0.1779	0.1719	0.1553	0.1919	0.1777	0.2748	0.2175	0.2066	0.1991	0.1945	0.1912	0.0670	0.0644	0.0652	0.0651	0.0643	0.0640	0.0652	0.0642	0.0645	0.0646	0.0646	0.0644	0.0649	0.0644	0.0656	0.0647	0.0645	0.0649	0.0640	0.0638	0.0659	0.0646	0.0643	0.0640
38=00:39:54	33434	300	0.5755	0.4432	0.4044	0.3070	0.3827	0.2643	0.5412	0.4027	0.3557	0.3266	0.3211	0.2907	0.4738	0.1908	0.1834	0.1620	0.1850	0.1710	0.4566	0.2805	0.2502	0.2365	0.2242	0.2049	0.3627	0.1806	0.1760	0.1647	0.1812	0.1806	0.4115	0.2681	0.2620	0.2401	0.2255	0.2281	0.2612	0.1791	0.1635	0.1608	0.1878	0.1699	0.3484	0.2410	0.2246	0.2208	0.2189	0.2063	0.2201	0.1729	0.1911	0.1545	0.1900	0.1715	0.3481	0.2416	0.2340	0.2151	0.2151	0.2219	0.2226	0.1844	0.1784	0.1599	0.1979	0.1809	0.2920	0.2271	0.2131	0.2051	0.2043	0.1996	0.0670	0.0641	0.0650	0.0647	0.0636	0.0636	0.0646	0.0635	0.0639	0.0642	0.0646	0.0639	0.0640	0.0635	0.0652	0.0641	0.0642	0.0642	0.0633	0.0634	0.0652	0.0644	0.0640	0.0635
39=00:54:33	34314	300	0.6154	0.4722	0.4387	0.3276	0.4118	0.2821	0.5789	0.4304	0.3829	0.3524	0.3480	0.3130	0.5134	0.2004	0.1893	0.1641	0.1899	0.1747	0.4899	0.2997	0.2689	0.2511	0.2330	0.2130	0.4018	0.1864	0.1783	0.1643	0.1848	0.1847	0.4454	0.2865	0.2763	0.2504	0.2359	0.2316	0.2978	0.1849	0.1665	0.1602	0.1923	0.1738	0.3739	0.2504	0.2303	0.2282	0.2237	0.2121	0.2259	0.1697	0.1919	0.1577	0.1932	0.1760	0.3737	0.2519	0.2397	0.2222	0.2248	0.2260	0.2370	0.1897	0.1822	0.1614	0.2023	0.1841	0.3118	0.2350	0.2214	0.2125	0.2072	0.1986	0.0650	0.0623	0.0631	0.0627	0.0619	0.0617	0.0629	0.0619	0.0623	0.0626	0.0625	0.0626	0.0623	0.0618	0.0636	0.0620	0.0626	0.0627	0.0611	0.0618	0.0634	0.0629	0.0626	0.0619
40=01:09:16	35197	298	0.6550	0.5080	0.4788	0.3556	0.4456	0.3023	0.6233	0.4636	0.4144	0.3790	0.3799	0.3379	0.5593	0.2143	0.1967	0.1696	0.1996	0.1815	0.5269	0.3269	0.2844	0.2629	0.2466	0.2269	0.4386	0.1973	0.1882	0.1697	0.1920	0.1888	0.4794	0.2999	0.2928	0.2678	0.2477	0.2465	0.3452	0.1914	0.1727	0.1673	0.2012	0.1792	0.4104	0.2684	0.2455	0.2399	0.2354	0.2218	0.2357	0.1821	0.2041	0.1620	0.1995	0.1823	0.4081	0.2606	0.2525	0.2318	0.2325	0.2367	0.2563	0.1973	0.1912	0.1647	0.2122	0.1871	0.3360	0.2475	0.2281	0.2255	0.2149	0.2100	0.0668	0.0642	0.0648	0.0643	0.0642	0.0642	0.0643	0.0634	0.0637	0.0643	0.0642	0.0635	0.0642	0.0634	0.0648	0.0628	0.0641	0.0639	0.0637	0.0635	0.0650	0.0644	0.0637	0.0635
41=01:23:55	36076	300	0.7012	0.5417	0.5077	0.3793	0.4784	0.3301	0.6665	0.4938	0.4416	0.4072	0.4090	0.3610	0.6019	0.2304	0.2082	0.1759	0.2063	0.1851	0.5619	0.3561	0.3041	0.2804	0.2604	0.2355	0.4752	0.2036	0.1950	0.1729	0.1985	0.1975	0.5110	0.3203	0.3133	0.2795	0.2615	0.2555	0.3760	0.1990	0.1797	0.1702	0.2088	0.1843	0.4408	0.2831	0.2543	0.2516	0.2434	0.2300	0.2541	0.1876	0.2130	0.1648	0.2062	0.1874	0.4415	0.2760	0.2633	0.2400	0.2425	0.2475	0.2849	0.2042	0.1964	0.1705	0.2188	0.1929	0.3636	0.2563	0.2357	0.2349	0.2229	0.2143	0.0658	0.0631	0.0645	0.0636	0.0629	0.0626	0.0642	0.0631	0.0633	0.0642	0.0636	0.0630	0.0639	0.0630	0.0640	0.0633	0.0632	0.0634	0.0632	0.0623	0.0647	0.0635	0.0634	0.0629
42=01:38:35	36955	300	0.7379	0.5791	0.5472	0.4087	0.5111	0.3532	0.7087	0.5263	0.4736	0.4361	0.4395	0.3883	0.6490	0.2524	0.2158	0.1832	0.2139	0.1917	0.6004	0.3839	0.3291	0.2993	0.2736	0.2485	0.5100	0.2126	0.2040	0.1804	0.2050	0.2024	0.5467	0.3425	0.3294	0.2957	0.2739	0.2688	0.4115	0.2079	0.1866	0.1718	0.2152	0.1853	0.4688	0.2998	0.2662	0.2608	0.2495	0.2354	0.2642	0.1900	0.2184	0.1688	0.2062	0.1908	0.4688	0.2844	0.2704	0.2467	0.2507	0.2466	0.3211	0.2084	0.1990	0.1730	0.2265	0.1937	0.3912	0.2662	0.2433	0.2377	0.2292	0.2234	0.0653	0.0625	0.0643	0.0630	0.0622	0.0628	0.0630	0.0624	0.0622	0.0627	0.0628	0.0626	0.0628	0.0625	0.0630	0.0623	0.0626	0.0632	0.0627	0.0617	0.0640	0.0629	0.0628	0.0619
43=01:53:14	37835	298	0.7773	0.6134	0.5794	0.4333	0.5437	0.3828	0.7500	0.5587	0.5040	0.4629	0.4757	0.4107	0.6935	0.2860	0.2289	0.1874	0.2242	0.1963	0.6403	0.4136	0.3589	0.3161	0.2850	0.2620	0.5526	0.2255	0.2070	0.1821	0.2105	0.2111	0.5798	0.3758	0.3511	0.3138	0.2912	0.2751	0.4473	0.2129	0.1917	0.1826	0.2264	0.1937	0.5056	0.3169	0.2797	0.2724	0.2625	0.2497	0.2852	0.1963	0.2313	0.1714	0.2149	0.1960	0.5027	0.2991	0.2859	0.2591	0.2616	0.2548	0.3974	0.2206	0.2100	0.1778	0.2369	0.1996	0.4209	0.2801	0.2510	0.2471	0.2403	0.2338	0.0655	0.0632	0.0638	0.0634	0.0625	0.0630	0.0635	0.0628	0.0631	0.0634	0.0628	0.0632	0.0631	0.0628	0.0638	0.0634	0.0631	0.0630	0.0625	0.0623	0.0640	0.0637	0.0628	0.0628
44=02:07:54	38714	298	0.8172	0.6549	0.6171	0.4572	0.5757	0.4064	0.7904	0.5956	0.5321	0.4903	0.5024	0.4395	0.7370	0.3496	0.2424	0.1936	0.2329	0.2044	0.6783	0.4426	0.3865	0.3372	0.3001	0.2745	0.5938	0.2316	0.2174	0.1863	0.2173	0.2181	0.6164	0.4023	0.3751	0.3299	0.3042	0.2827	0.4822	0.2239	0.1997	0.1820	0.2332	0.1976	0.5393	0.3359	0.2922	0.2828	0.2710	0.2547	0.3053	0.2061	0.2377	0.1768	0.2188	0.1989	0.5394	0.3105	0.2947	0.2654	0.2685	0.2656	0.4322	0.2288	0.2167	0.1827	0.2428	0.2055	0.4489	0.2926	0.2631	0.2544	0.2457	0.2373	0.0657	0.0629	0.0639	0.0632	0.0631	0.0631	0.0630	0.0628	0.0630	0.0633	0.0629	0.0631	0.0635	0.0628	0.0639	0.0631	0.0629	0.0627	0.0627	0.0624	0.0638	0.0632	0.0632	0.0623
45=02:22:33	39594	298	0.8484	0.6883	0.6515	0.4844	0.6117	0.4394	0.8258	0.6331	0.5641	0.5252	0.5370	0.4716	0.7819	0.4207	0.2580	0.2001	0.2462	0.2130	0.7210	0.4758	0.4198	0.3661	0.3212	0.2894	0.6392	0.2489	0.2207	0.1899	0.2269	0.2207	0.6542	0.4263	0.4014	0.3467	0.3178	0.2948	0.5250	0.2336	0.2070	0.1876	0.2425	0.2007	0.5736	0.3676	0.3075	0.2986	0.2793	0.2656	0.3385	0.2128	0.2476	0.1799	0.2279	0.2046	0.5746	0.3250	0.3112	0.2741	0.2775	0.2774	0.4727	0.2361	0.2216	0.1864	0.2538	0.2117	0.4785	0.3059	0.2733	0.2667	0.2544	0.2475	0.0662	0.0636	0.0648	0.0630	0.0627	0.0636	0.0641	0.0630	0.0638	0.0635	0.0637	0.0635	0.0639	0.0629	0.0645	0.0633	0.0637	0.0632	0.0628	0.0615	0.0646	0.0636	0.0633	0.0628
46=02:37:13	40473	298	0.8670	0.7301	0.6853	0.5152	0.6474	0.4644	0.8626	0.6713	0.5984	0.5596	0.5722	0.4982	0.8245	0.4691	0.2787	0.2101	0.2547	0.2224	0.7635	0.5113	0.4461	0.3879	0.3443	0.3103	0.6838	0.2586	0.2348	0.1973	0.2351	0.2301	0.6912	0.4516	0.4267	0.3685	0.3326	0.3113	0.5647	0.2470	0.2183	0.1927	0.2520	0.2106	0.6092	0.3936	0.3250	0.3133	0.2949	0.2770	0.4052	0.2181	0.2585	0.1889	0.2344	0.2081	0.6072	0.3459	0.3265	0.2884	0.2892	0.2853	0.5132	0.2502	0.2363	0.1912	0.2635	0.2200	0.5090	0.3227	0.2873	0.2776	0.2647	0.2556	0.0669	0.0642	0.0650	0.0644	0.0645	0.0648	0.0646	0.0643	0.0648	0.0644	0.0643	0.0643	0.0648	0.0637	0.0655	0.0643	0.0643	0.0648	0.0648	0.0638	0.0646	0.0645	0.0644	0.0638
47=02:51:52	41353	300	0.8687	0.7707	0.7244	0.5451	0.6824	0.4981	0.8749	0.7040	0.6390	0.5868	0.6095	0.5237	0.8422	0.5080	0.3053	0.2180	0.2699	0.2291	0.8004	0.5455	0.4764	0.4108	0.3683	0.3309	0.7247	0.2807	0.2463	0.2028	0.2449	0.2390	0.7319	0.4843	0.4522	0.3920	0.3549	0.3196	0.6054	0.2600	0.2270	0.1981	0.2682	0.2163	0.6509	0.4211	0.3514	0.3282	0.3116	0.2914	0.4736	0.2315	0.2638	0.1911	0.2464	0.2152	0.6507	0.3676	0.3414	0.3012	0.3052	0.2955	0.5553	0.2575	0.2421	0.1960	0.2785	0.2246	0.5417	0.3374	0.2995	0.2885	0.2768	0.2642	0.0675	0.0653	0.0658	0.0650	0.0645	0.0655	0.0660	0.0648	0.0656	0.0653	0.0653	0.0650	0.0652	0.0647	0.0662	0.0649	0.0652	0.0652	0.0652	0.0635	0.0661	0.0657	0.0651	0.0645
48=03:06:32	42232	298	0.8692	0.7962	0.7538	0.5715	0.7166	0.5218	0.8741	0.7396	0.6626	0.6176	0.6377	0.5490	0.8388	0.5495	0.3412	0.2245	0.2793	0.2367	0.8279	0.5766	0.5047	0.4370	0.3867	0.3486	0.7676	0.2975	0.2560	0.2066	0.2522	0.2430	0.7679	0.5077	0.4773	0.4104	0.3751	0.3324	0.6479	0.2743	0.2356	0.1967	0.2734	0.2209	0.6808	0.4449	0.3789	0.3430	0.3195	0.2995	0.5102	0.2357	0.2829	0.1915	0.2517	0.2196	0.6805	0.3910	0.3602	0.3093	0.3106	0.3015	0.6007	0.2706	0.2518	0.2006	0.2874	0.2304	0.5709	0.3520	0.3143	0.2956	0.2821	0.2701	0.0655	0.0626	0.0644	0.0629	0.0625	0.0628	0.0635	0.0622	0.0617	0.0633	0.0627	0.0624	0.0628	0.0624	0.0636	0.0625	0.0628	0.0628	0.0629	0.0621	0.0635	0.0629	0.0625	0.0624
49=03:21:11	43111	298	0.8690	0.8184	0.7886	0.6053	0.7545	0.5533	0.8752	0.7770	0.7043	0.6534	0.6772	0.5806	0.8472	0.5922	0.4144	0.2325	0.2894	0.2405	0.8449	0.6126	0.5328	0.4627	0.4106	0.3715	0.8064	0.3288	0.2719	0.2132	0.2618	0.2512	0.8008	0.5339	0.5023	0.4333	0.4024	0.3503	0.6896	0.2921	0.2464	0.2071	0.2856	0.2259	0.7169	0.4708	0.4051	0.3633	0.3381	0.3112	0.5465	0.2450	0.2812	0.1957	0.2597	0.2261	0.7167	0.4192	0.3829	0.3248	0.3228	0.3128	0.6417	0.2794	0.2623	0.2040	0.2994	0.2389	0.6021	0.3754	0.3249	0.3064	0.2907	0.2801	0.0667	0.0641	0.0649	0.0644	0.0635	0.0644	0.0645	0.0629	0.0640	0.0643	0.0640	0.0641	0.0640	0.0636	0.0649	0.0637	0.0631	0.0639	0.0637	0.0633	0.0648	0.0638	0.0637	0.0634
50=03:35:50	43991	298	0.8667	0.8183	0.8047	0.6318	0.7749	0.5837	0.8722	0.7979	0.7324	0.6864	0.7141	0.6071	0.8516	0.6340	0.4766	0.2406	0.3067	0.2534	0.8459	0.6423	0.5634	0.4850	0.4331	0.3906	0.8333	0.3694	0.2913	0.2213	0.2705	0.2607	0.8213	0.5637	0.5233	0.4561	0.4293	0.3627	0.7302	0.3114	0.2556	0.2130	0.2995	0.2350	0.7486	0.4955	0.4306	0.3860	0.3528	0.3226	0.5908	0.2523	0.3005	0.2031	0.2689	0.2327	0.7495	0.4395	0.4072	0.3379	0.3382	0.3147	0.6863	0.2926	0.2763	0.2092	0.3128	0.2462	0.6283	0.3923	0.3370	0.3184	0.3017	0.2901	0.0667	0.0636	0.0646	0.0640	0.0632	0.0639	0.0641	0.0630	0.0631	0.0639	0.0639	0.0635	0.0638	0.0634	0.0646	0.0626	0.0635	0.0638	0.0637	0.0630	0.0642	0.0642	0.0642	0.0632
51=03:50:30	44870	300	0.8744	0.8172	0.7968	0.6677	0.7875	0.6092	0.8821	0.7986	0.7596	0.7070	0.7383	0.6330	0.8551	0.6782	0.5273	0.2476	0.3212	0.2585	0.8423	0.6757	0.5911	0.5079	0.4547	0.4109	0.8441	0.4450	0.3026	0.2177	0.2806	0.2688	0.8281	0.5893	0.5497	0.4805	0.4526	0.3843	0.7663	0.3318	0.2655	0.2155	0.3116	0.2414	0.7768	0.5213	0.4525	0.4028	0.3733	0.3357	0.6286	0.2589	0.3094	0.2039	0.2825	0.2410	0.7792	0.4645	0.4298	0.3541	0.3509	0.3275	0.7233	0.3073	0.2849	0.2148	0.3343	0.2502	0.6574	0.4117	0.3543	0.3304	0.3099	0.2960	0.0654	0.0624	0.0634	0.0626	0.0622	0.0624	0.0625	0.0619	0.0624	0.0623	0.0628	0.0620	0.0623	0.0619	0.0634	0.0622	0.0625	0.0620	0.0626	0.0616	0.0634	0.0626	0.0622	0.0619
52=04:05:09	45750	298	0.8800	0.8181	0.7969	0.6963	0.7871	0.6382	0.8813	0.8014	0.7733	0.7404	0.7609	0.6646	0.8570	0.7253	0.5721	0.2639	0.3454	0.2719	0.8500	0.7081	0.6246	0.5381	0.4834	0.4333	0.8507	0.5200	0.3321	0.2312	0.2913	0.2797	0.8285	0.6191	0.5788	0.5029	0.4770	0.4053	0.7925	0.3665	0.2793	0.2236	0.3327	0.2510	0.7894	0.5510	0.4807	0.4219	0.4006	0.3535	0.6616	0.2762	0.3254	0.2125	0.2935	0.2492	0.8009	0.4904	0.4507	0.3776	0.3707	0.3403	0.7665	0.3263	0.3081	0.2225	0.3532	0.2631	0.6896	0.4329	0.3770	0.3456	0.3242	0.3088	0.0671	0.0644	0.0655	0.0645	0.0640	0.0646	0.0646	0.0632	0.0644	0.0650	0.0646	0.0639	0.0642	0.0638	0.0655	0.0640	0.0642	0.0642	0.0642	0.0637	0.0658	0.0646	0.0641	0.0636
53=04:19:49	46629	298	0.8806	0.8212	0.7995	0.7273	0.7802	0.6675	0.8869	0.8003	0.7704	0.7437	0.7626	0.6893	0.8612	0.7587	0.6077	0.2718	0.3687	0.2780	0.8509	0.7357	0.6488	0.5621	0.5047	0.4546	0.8520	0.5648	0.3576	0.2324	0.3030	0.2882	0.8255	0.6448	0.6023	0.5236	0.5019	0.4341	0.7944	0.4101	0.2934	0.2286	0.3490	0.2582	0.7895	0.5737	0.5042	0.4389	0.4262	0.3707	0.6980	0.2766	0.3468	0.2168	0.2993	0.2543	0.7989	0.5107	0.4676	0.4041	0.3881	0.3427	0.7897	0.3417	0.3212	0.2250	0.3787	0.2731	0.7144	0.4509	0.4014	0.3625	0.3336	0.3155	0.0663	0.0631	0.0644	0.0639	0.0631	0.0637	0.0639	0.0634	0.0627	0.0642	0.0631	0.0633	0.0636	0.0634	0.0645	0.0630	0.0634	0.0636	0.0633	0.0628	0.0643	0.0636	0.0638	0.0627
54=04:34:28	47509	300	0.8860	0.8252	0.8001	0.7540	0.7836	0.6932	0.8938	0.8037	0.7768	0.7396	0.7638	0.7160	0.8679	0.7954	0.6513	0.2869	0.3991	0.2900	0.8548	0.7601	0.6794	0.5904	0.5258	0.4745	0.8562	0.6140	0.4061	0.2435	0.3156	0.3019	0.8315	0.6766	0.6297	0.5513	0.5277	0.4540	0.8034	0.4822	0.3103	0.2345	0.3740	0.2693	0.7947	0.6043	0.5293	0.4595	0.4501	0.3957	0.7399	0.3044	0.3743	0.2283	0.3204	0.2658	0.8036	0.5368	0.4923	0.4257	0.4155	0.3636	0.8031	0.3628	0.3474	0.2329	0.4056	0.2830	0.7434	0.4727	0.4257	0.3842	0.3528	0.3265	0.0677	0.0652	0.0661	0.0655	0.0646	0.0653	0.0654	0.0650	0.0659	0.0655	0.0654	0.0652	0.0653	0.0646	0.0663	0.0655	0.0651	0.0644	0.0649	0.0644	0.0664	0.0656	0.0649	0.0644
55=04:49:08	48388	298	0.8836	0.8238	0.8029	0.7715	0.7871	0.7179	0.8859	0.8111	0.7686	0.7438	0.7613	0.7366	0.8667	0.8076	0.6938	0.2971	0.4714	0.3030	0.8599	0.7699	0.7093	0.6165	0.5538	0.4963	0.8599	0.6514	0.5022	0.2494	0.3256	0.3102	0.8324	0.7003	0.6533	0.5740	0.5452	0.4727	0.8067	0.5525	0.3339	0.2386	0.3978	0.2758	0.7893	0.6303	0.5485	0.4786	0.4684	0.4197	0.7618	0.3109	0.3915	0.2313	0.3330	0.2713	0.8001	0.5541	0.5127	0.4425	0.4302	0.3749	0.8107	0.3868	0.3721	0.2387	0.4362	0.2939	0.7515	0.4963	0.4423	0.3981	0.3671	0.3401	0.0669	0.0635	0.0649	0.0643	0.0634	0.0640	0.0644	0.0627	0.0638	0.0638	0.0637	0.0637	0.0640	0.0635	0.0646	0.0636	0.0630	0.0634	0.0639	0.0627	0.0650	0.0638	0.0640	0.0632
56=05:03:47	49268	298	0.8832	0.8264	0.8078	0.7793	0.7853	0.7306	0.8946	0.8143	0.7767	0.7382	0.7687	0.7457	0.8687	0.8068	0.7256	0.3144	0.5479	0.3143	0.8637	0.7708	0.7332	0.6394	0.5792	0.5206	0.8643	0.6845	0.5634	0.2523	0.3414	0.3231	0.8372	0.7255	0.6813	0.5964	0.5708	0.5013	0.8125	0.5972	0.3531	0.2472	0.4299	0.2816	0.7971	0.6522	0.5773	0.4986	0.4859	0.4420	0.7669	0.3313	0.4231	0.2372	0.3455	0.2801	0.8064	0.5775	0.5290	0.4618	0.4516	0.3914	0.8093	0.4112	0.4002	0.2448	0.4816	0.3005	0.7532	0.5112	0.4612	0.4157	0.3852	0.3523	0.0670	0.0640	0.0649	0.0644	0.0637	0.0640	0.0643	0.0638	0.0631	0.0641	0.0640	0.0639	0.0638	0.0633	0.0649	0.0635	0.0639	0.0638	0.0644	0.0635	0.0653	0.0640	0.0639	0.0634
57=05:18:26	50147	300	0.8873	0.8284	0.8091	0.7758	0.7927	0.7267	0.8937	0.8148	0.7744	0.7411	0.7710	0.7399	0.8699	0.8091	0.7558	0.3312	0.5966	0.3278	0.8624	0.7660	0.7460	0.6629	0.6000	0.5402	0.8643	0.7161	0.6067	0.2594	0.3580	0.3353	0.8419	0.7371	0.6989	0.6189	0.5849	0.5131	0.8159	0.6344	0.3812	0.2463	0.4790	0.2922	0.7982	0.6759	0.5963	0.5148	0.5034	0.4571	0.7703	0.3608	0.4667	0.2413	0.3581	0.2878	0.8082	0.5980	0.5508	0.4784	0.4651	0.4040	0.8160	0.4472	0.4305	0.2471	0.5349	0.3074	0.7461	0.5370	0.4779	0.4316	0.4019	0.3654	0.0658	0.0625	0.0634	0.0627	0.0616	0.0616	0.0633	0.0620	0.0624	0.0627	0.0627	0.0620	0.0623	0.0624	0.0636	0.0622	0.0625	0.0618	0.0617	0.0617	0.0632	0.0626	0.0625	0.0612
58=05:33:06	51026	298	0.8825	0.8287	0.8131	0.7762	0.7975	0.7233	0.8905	0.8157	0.7792	0.7470	0.7726	0.7367	0.8735	0.8171	0.7671	0.3526	0.6447	0.3437	0.8659	0.7714	0.7471	0.6885	0.6258	0.5663	0.8657	0.7463	0.6554	0.2711	0.3800	0.3477	0.8415	0.7400	0.7200	0.6439	0.6112	0.5332	0.8182	0.6671	0.4375	0.2579	0.5672	0.3061	0.8016	0.7014	0.6223	0.5356	0.5221	0.4800	0.7745	0.3775	0.5416	0.2481	0.3807	0.2961	0.8134	0.6237	0.5714	0.4969	0.4886	0.4229	0.8224	0.5132	0.5043	0.2550	0.6158	0.3222	0.7490	0.5598	0.4981	0.4502	0.4269	0.3885	0.0656	0.0629	0.0640	0.0634	0.0632	0.0635	0.0636	0.0633	0.0631	0.0624	0.0631	0.0632	0.0638	0.0626	0.0644	0.0629	0.0634	0.0628	0.0632	0.0623	0.0642	0.0634	0.0628	0.0624
59=05:47:45	51906	298	0.8891	0.8304	0.8152	0.7789	0.7999	0.7272	0.8996	0.8178	0.7821	0.7494	0.7778	0.7399	0.8736	0.8237	0.7706	0.3791	0.6795	0.3641	0.8646	0.7748	0.7453	0.7080	0.6461	0.5909	0.8738	0.7546	0.6958	0.2742	0.4046	0.3624	0.8485	0.7377	0.7209	0.6677	0.6354	0.5511	0.8269	0.6984	0.5111	0.2601	0.6209	0.3169	0.8067	0.7145	0.6454	0.5557	0.5428	0.5034	0.7837	0.4066	0.5985	0.2551	0.4133	0.3058	0.8182	0.6441	0.5929	0.5186	0.5049	0.4526	0.8234	0.5647	0.5613	0.2618	0.6607	0.3327	0.7550	0.5848	0.5204	0.4686	0.4449	0.4131	0.0663	0.0635	0.0648	0.0635	0.0637	0.0639	0.0636	0.0635	0.0638	0.0642	0.0638	0.0636	0.0639	0.0635	0.0648	0.0637	0.0636	0.0636	0.0636	0.0631	0.0646	0.0642	0.0635	0.0629
60=06:02:25	52785	300	0.8845	0.8323	0.8114	0.7799	0.7978	0.7277	0.8936	0.8164	0.7819	0.7477	0.7797	0.7388	0.8749	0.8240	0.7691	0.4266	0.7057	0.3900	0.8652	0.7792	0.7464	0.7185	0.6656	0.6127	0.8756	0.7574	0.7257	0.2844	0.4475	0.3783	0.8440	0.7358	0.7177	0.6858	0.6614	0.5738	0.8277	0.7145	0.5806	0.2683	0.6584	0.3288	0.8128	0.7122	0.6718	0.5762	0.5628	0.5194	0.7905	0.4440	0.6487	0.2626	0.4443	0.3130	0.8205	0.6687	0.6129	0.5360	0.5244	0.4640	0.8321	0.6153	0.6279	0.2673	0.6920	0.3459	0.7587	0.6023	0.5427	0.4830	0.4603	0.4299	0.0648	0.0619	0.0630	0.0624	0.0615	0.0625	0.0627	0.0617	0.0613	0.0626	0.0621	0.0621	0.0619	0.0619	0.0629	0.0616	0.0619	0.0620	0.0621	0.0613	0.0631	0.0622	0.0621	0.0612
61=06:17:04	53665	298	0.8901	0.8298	0.8157	0.7844	0.8051	0.7306	0.9001	0.8204	0.7840	0.7534	0.7842	0.7439	0.8804	0.8313	0.7756	0.4752	0.7142	0.4174	0.8699	0.7828	0.7483	0.7212	0.6765	0.6342	0.8825	0.7673	0.7407	0.2911	0.5069	0.4016	0.8467	0.7347	0.7211	0.6961	0.6822	0.5907	0.8292	0.7206	0.6236	0.2780	0.6759	0.3417	0.8157	0.7156	0.6922	0.5979	0.5796	0.5389	0.7994	0.5024	0.6832	0.2785	0.4945	0.3278	0.8258	0.6910	0.6323	0.5500	0.5404	0.4811	0.8429	0.6474	0.6651	0.2711	0.7018	0.3561	0.7631	0.6220	0.5592	0.5009	0.4803	0.4418	0.0668	0.0642	0.0655	0.0644	0.0639	0.0645	0.0646	0.0646	0.0639	0.0644	0.0643	0.0640	0.0648	0.0637	0.0652	0.0637	0.0641	0.0639	0.0645	0.0635	0.0655	0.0644	0.0644	0.0636
62=06:31:44	54544	300	0.8903	0.8324	0.8164	0.7869	0.8047	0.7326	0.8988	0.8226	0.7824	0.7531	0.7891	0.7467	0.8788	0.8329	0.7805	0.5205	0.7234	0.4648	0.8716	0.7856	0.7541	0.7130	0.6811	0.6558	0.8849	0.7706	0.7503	0.3035	0.5755	0.4201	0.8495	0.7418	0.7199	0.7018	0.6964	0.6116	0.8321	0.7248	0.6608	0.2811	0.6843	0.3561	0.8213	0.7146	0.7087	0.6155	0.5997	0.5587	0.8091	0.5596	0.6913	0.2752	0.5584	0.3386	0.8348	0.7014	0.6503	0.5711	0.5577	0.4940	0.8489	0.6639	0.6848	0.2801	0.7090	0.3700	0.7664	0.6418	0.5788	0.5180	0.4955	0.4590	0.0665	0.0637	0.0652	0.0643	0.0634	0.0646	0.0646	0.0638	0.0638	0.0638	0.0641	0.0640	0.0644	0.0639	0.0654	0.0637	0.0635	0.0643	0.0634	0.0630	0.0648	0.0639	0.0637	0.0632
63=06:46:23	55424	298	0.8891	0.8352	0.8148	0.7892	0.8089	0.7411	0.8973	0.8250	0.7872	0.7525	0.7934	0.7493	0.8800	0.8347	0.7841	0.5602	0.7287	0.5124	0.8701	0.7896	0.7560	0.7128	0.6780	0.6629	0.8915	0.7753	0.7537	0.3154	0.6157	0.4519	0.8509	0.7448	0.7221	0.6999	0.7023	0.6288	0.8376	0.7261	0.6898	0.2877	0.6911	0.3693	0.8270	0.7167	0.7194	0.6330	0.6178	0.5792	0.8165	0.6165	0.7025	0.2838	0.5962	0.3484	0.8347	0.7113	0.6671	0.5927	0.5739	0.5138	0.8560	0.6792	0.6929	0.2867	0.7172	0.3849	0.7670	0.6538	0.6007	0.5332	0.5092	0.4746	0.0669	0.0641	0.0643	0.0645	0.0638	0.0643	0.0644	0.0636	0.0645	0.0640	0.0635	0.0638	0.0641	0.0637	0.0655	0.0639	0.0639	0.0642	0.0638	0.0636	0.0651	0.0637	0.0639	0.0631
64=07:01:03	56303	301	0.8902	0.8362	0.8190	0.7953	0.8133	0.7432	0.8990	0.8266	0.7885	0.7624	0.7982	0.7550	0.8829	0.8385	0.7887	0.5968	0.7339	0.5533	0.8781	0.7954	0.7608	0.7171	0.6824	0.6686	0.8977	0.7768	0.7563	0.3175	0.6487	0.4958	0.8530	0.7502	0.7263	0.7026	0.7015	0.6478	0.8390	0.7367	0.7042	0.2970	0.6937	0.3863	0.8310	0.7229	0.7168	0.6519	0.6365	0.5936	0.8204	0.6462	0.7056	0.2895	0.6220	0.3577	0.8428	0.7058	0.6811	0.6126	0.5912	0.5214	0.8655	0.6823	0.6967	0.2938	0.7215	0.3977	0.7673	0.6556	0.6177	0.5509	0.5243	0.4847	0.0670	0.0645	0.0649	0.0645	0.0639	0.0648	0.0639	0.0640	0.0647	0.0644	0.0646	0.0643	0.0645	0.0639	0.0657	0.0645	0.0641	0.0641	0.0640	0.0632	0.0661	0.0644	0.0645	0.0636
65=07:15:42	57183	298	0.8928	0.8348	0.8219	0.7995	0.8147	0.7452	0.8975	0.8289	0.7849	0.7656	0.8018	0.7567	0.8834	0.8424	0.7893	0.6267	0.7375	0.5892	0.8808	0.7984	0.7619	0.7213	0.6852	0.6659	0.9035	0.7843	0.7621	0.3306	0.6601	0.5385	0.8558	0.7487	0.7264	0.7034	0.6946	0.6623	0.8443	0.7407	0.7085	0.3030	0.6968	0.4035	0.8320	0.7277	0.7167	0.6615	0.6492	0.6148	0.8274	0.6639	0.7101	0.2955	0.6342	0.3646	0.8471	0.7064	0.6794	0.6281	0.6094	0.5391	0.8722	0.6865	0.7053	0.3012	0.7248	0.4136	0.7664	0.6564	0.6318	0.5655	0.5392	0.4974	0.0669	0.0640	0.0640	0.0642	0.0639	0.0646	0.0642	0.0636	0.0639	0.0641	0.0631	0.0642	0.0638	0.0636	0.0651	0.0637	0.0641	0.0641	0.0642	0.0633	0.0652	0.0632	0.0637	0.0633
66=07:30:22	58062	300	0.8915	0.8340	0.8203	0.8042	0.8141	0.7513	0.9030	0.8289	0.7913	0.7622	0.8115	0.7549	0.8850	0.8438	0.7973	0.6419	0.7407	0.6089	0.8813	0.8038	0.7635	0.7224	0.6884	0.6650	0.9121	0.7841	0.7610	0.3363	0.6670	0.5725	0.8556	0.7570	0.7346	0.7070	0.6988	0.6740	0.8420	0.7440	0.7132	0.3063	0.7078	0.4215	0.8420	0.7283	0.7177	0.6638	0.6604	0.6246	0.8385	0.6810	0.7184	0.3050	0.6411	0.3789	0.8503	0.7056	0.6753	0.6467	0.6251	0.5517	0.8819	0.6891	0.7113	0.3100	0.7328	0.4228	0.7743	0.6555	0.6501	0.5866	0.5527	0.5120	0.0671	0.0644	0.0652	0.0649	0.0643	0.0644	0.0649	0.0638	0.0641	0.0642	0.0645	0.0640	0.0639	0.0638	0.0656	0.0641	0.0640	0.0637	0.0637	0.0635	0.0653	0.0645	0.0638	0.0637
67=07:45:01	58941	298	0.8925	0.8371	0.8234	0.8044	0.8166	0.7548	0.9004	0.8283	0.7908	0.7600	0.8139	0.7550	0.8833	0.8437	0.7946	0.6579	0.7453	0.6228	0.8825	0.8064	0.7625	0.7260	0.6905	0.6690	0.9173	0.7894	0.7675	0.3485	0.6708	0.5909	0.8565	0.7599	0.7337	0.7088	0.7043	0.6821	0.8438	0.7496	0.7164	0.3163	0.7118	0.4488	0.8478	0.7305	0.7225	0.6598	0.6636	0.6359	0.8438	0.6775	0.7170	0.3096	0.6477	0.3910	0.8562	0.7033	0.6751	0.6522	0.6359	0.5654	0.8905	0.6943	0.7153	0.3122	0.7386	0.4461	0.7721	0.6556	0.6573	0.5959	0.5696	0.5233	0.0670	0.0636	0.0650	0.0645	0.0632	0.0642	0.0644	0.0637	0.0641	0.0642	0.0642	0.0640	0.0644	0.0637	0.0656	0.0645	0.0643	0.0641	0.0634	0.0633	0.0650	0.0644	0.0645	0.0634
68=07:59:40	59821	300	0.8913	0.8310	0.8200	0.8083	0.8196	0.7589	0.8980	0.8312	0.7854	0.7629	0.8217	0.7594	0.8831	0.8454	0.7958	0.6623	0.7493	0.6288	0.8867	0.8119	0.7646	0.7262	0.6937	0.6709	0.9211	0.7896	0.7703	0.3546	0.6747	0.6021	0.8520	0.7572	0.7363	0.7184	0.7043	0.6751	0.8431	0.7578	0.7172	0.3162	0.7131	0.4754	0.8498	0.7319	0.7220	0.6597	0.6611	0.6417	0.8527	0.6856	0.7231	0.3130	0.6559	0.4028	0.8627	0.7061	0.6795	0.6610	0.6450	0.5738	0.9022	0.6992	0.7176	0.3196	0.7387	0.4577	0.7697	0.6562	0.6587	0.6012	0.5831	0.5383	0.0658	0.0632	0.0644	0.0638	0.0632	0.0632	0.0639	0.0631	0.0628	0.0630	0.0633	0.0629	0.0628	0.0627	0.0647	0.0629	0.0629	0.0633	0.0629	0.0625	0.0642	0.0622	0.0631	0.0623
69=08:14:20	60700	300	0.8920	0.8308	0.8198	0.8067	0.8201	0.7619	0.9036	0.8280	0.7850	0.7632	0.8248	0.7588	0.8827	0.8455	0.7976	0.6668	0.7521	0.6305	0.8849	0.8198	0.7663	0.7278	0.6976	0.6707	0.9311	0.7902	0.7778	0.3695	0.6774	0.6083	0.8547	0.7575	0.7361	0.7163	0.7060	0.6757	0.8491	0.7664	0.7210	0.3234	0.7210	0.5047	0.8529	0.7395	0.7242	0.6632	0.6610	0.6404	0.8640	0.6890	0.7241	0.3165	0.6579	0.4124	0.8685	0.7059	0.6754	0.6535	0.6510	0.5890	0.9150	0.7065	0.7310	0.3286	0.7467	0.4732	0.7741	0.6626	0.6543	0.6100	0.5963	0.5489	0.0663	0.0634	0.0633	0.0636	0.0633	0.0635	0.0640	0.0635	0.0632	0.0633	0.0626	0.0631	0.0635	0.0630	0.0642	0.0636	0.0633	0.0637	0.0630	0.0628	0.0643	0.0632	0.0636	0.0626
70=08:28:59	61580	300	0.8925	0.8322	0.8243	0.8143	0.8224	0.7744	0.9110	0.8317	0.7938	0.7647	0.8337	0.7612	0.8898	0.8509	0.8010	0.6753	0.7598	0.6376	0.8850	0.8270	0.7650	0.7325	0.7020	0.6782	0.9444	0.7993	0.7844	0.3824	0.6827	0.6158	0.8553	0.7636	0.7378	0.7193	0.7135	0.6780	0.8512	0.7749	0.7301	0.3333	0.7310	0.5321	0.8637	0.7418	0.7287	0.6659	0.6651	0.6406	0.8782	0.6938	0.7320	0.3290	0.6681	0.4271	0.8775	0.7126	0.6869	0.6630	0.6535	0.6058	0.9251	0.7137	0.7346	0.3380	0.7551	0.4841	0.7790	0.6641	0.6599	0.6150	0.6098	0.5624	0.0684	0.0657	0.0663	0.0658	0.0657	0.0657	0.0661	0.0656	0.0656	0.0659	0.0649	0.0655	0.0655	0.0653	0.0669	0.0654	0.0653	0.0661	0.0660	0.0650	0.0666	0.0656	0.0653	0.0650
71=08:43:39	62459	300	0.8872	0.8314	0.8259	0.8207	0.8247	0.7761	0.8981	0.8313	0.7859	0.7718	0.8423	0.7625	0.8851	0.8493	0.8009	0.6799	0.7686	0.6365	0.8867	0.8324	0.7697	0.7331	0.7044	0.6816	0.9494	0.7961	0.7872	0.3927	0.6902	0.6154	0.8575	0.7608	0.7390	0.7254	0.7124	0.6789	0.8465	0.7830	0.7280	0.3366	0.7340	0.5497	0.8636	0.7404	0.7258	0.6677	0.6654	0.6469	0.8869	0.7012	0.7444	0.3380	0.6699	0.4376	0.8835	0.7091	0.6868	0.6598	0.6495	0.6110	0.9366	0.7222	0.7337	0.3402	0.7532	0.5049	0.7718	0.6684	0.6573	0.6098	0.6193	0.5755	0.0649	0.0627	0.0633	0.0628	0.0613	0.0630	0.0635	0.0626	0.0627	0.0629	0.0633	0.0627	0.0624	0.0622	0.0638	0.0626	0.0626	0.0626	0.0623	0.0609	0.0637	0.0626	0.0623	0.0617
72=08:58:18	63339	300	0.8944	0.8316	0.8240	0.8282	0.8228	0.7894	0.8999	0.8317	0.7933	0.7633	0.8524	0.7625	0.8863	0.8512	0.8004	0.6832	0.7797	0.6401	0.8866	0.8373	0.7676	0.7328	0.7104	0.6860	0.9586	0.8002	0.7990	0.4064	0.6937	0.6222	0.8540	0.7666	0.7417	0.7293	0.7209	0.6881	0.8517	0.7930	0.7363	0.3434	0.7444	0.5610	0.8725	0.7424	0.7334	0.6653	0.6733	0.6488	0.8999	0.6987	0.7465	0.3450	0.6786	0.4526	0.8897	0.7161	0.6881	0.6682	0.6537	0.6257	0.9484	0.7310	0.7461	0.3524	0.7629	0.5246	0.7777	0.6724	0.6652	0.6145	0.6288	0.5898	0.0665	0.0640	0.0649	0.0640	0.0636	0.0629	0.0649	0.0639	0.0639	0.0642	0.0638	0.0638	0.0635	0.0637	0.0651	0.0638	0.0638	0.0637	0.0627	0.0631	0.0645	0.0641	0.0637	0.0632
73=09:12:58	64218	298	0.8889	0.8306	0.8214	0.8315	0.8201	0.7983	0.8962	0.8290	0.7854	0.7607	0.8581	0.7640	0.8862	0.8494	0.8038	0.6846	0.7837	0.6355	0.8862	0.8428	0.7703	0.7283	0.7119	0.6909	0.9697	0.7978	0.7996	0.4235	0.6995	0.6232	0.8527	0.7679	0.7362	0.7354	0.7245	0.6881	0.8507	0.8028	0.7361	0.3509	0.7529	0.5713	0.8757	0.7396	0.7312	0.6716	0.6775	0.6512	0.9116	0.7005	0.7488	0.3493	0.6831	0.4625	0.8955	0.7128	0.6880	0.6697	0.6534	0.6304	0.9605	0.7402	0.7479	0.3563	0.7649	0.5383	0.7775	0.6781	0.6657	0.6164	0.6241	0.6009	0.0660	0.0636	0.0644	0.0640	0.0631	0.0640	0.0642	0.0633	0.0635	0.0640	0.0631	0.0635	0.0641	0.0625	0.0650	0.0638	0.0630	0.0638	0.0636	0.0627	0.0647	0.0633	0.0635	0.0630
74=09:27:37	65098	298	0.8917	0.8333	0.8233	0.8378	0.8255	0.8089	0.9061	0.8306	0.7885	0.7693	0.8663	0.7701	0.8895	0.8526	0.8025	0.6964	0.7938	0.6436	0.8891	0.8548	0.7761	0.7325	0.7167	0.6990	0.9762	0.8009	0.8043	0.4426	0.7071	0.6323	0.8544	0.7672	0.7458	0.7398	0.7247	0.6906	0.8550	0.8136	0.7374	0.3577	0.7615	0.5795	0.8790	0.7461	0.7338	0.6743	0.6816	0.6549	0.9254	0.7080	0.7519	0.3558	0.6938	0.4751	0.8988	0.7128	0.6930	0.6729	0.6587	0.6434	0.9700	0.7478	0.7500	0.3637	0.7714	0.5467	0.7815	0.6840	0.6727	0.6218	0.6253	0.6033	0.0666	0.0642	0.0647	0.0641	0.0637	0.0641	0.0648	0.0634	0.0638	0.0641	0.0635	0.0637	0.0639	0.0625	0.0656	0.0637	0.0639	0.0635	0.0635	0.0632	0.0641	0.0638	0.0636	0.0634
75=09:42:17	65977	300	0.8915	0.8310	0.8228	0.8502	0.8268	0.8171	0.8983	0.8371	0.7863	0.7662	0.8798	0.7717	0.8908	0.8555	0.8061	0.7019	0.8060	0.6453	0.8954	0.8632	0.7799	0.7335	0.7198	0.7025	0.9891	0.8033	0.8100	0.4638	0.7154	0.6403	0.8557	0.7705	0.7469	0.7538	0.7277	0.7013	0.8552	0.8242	0.7407	0.3665	0.7723	0.5863	0.8809	0.7480	0.7359	0.6847	0.6861	0.6640	0.9367	0.7020	0.7613	0.3590	0.7011	0.4836	0.9043	0.7168	0.6930	0.6777	0.6629	0.6434	0.9860	0.7615	0.7553	0.3699	0.7716	0.5509	0.7838	0.6887	0.6736	0.6235	0.6260	0.6043	0.0672	0.0646	0.0654	0.0648	0.0641	0.0647	0.0651	0.0643	0.0643	0.0647	0.0648	0.0648	0.0646	0.0641	0.0658	0.0642	0.0642	0.0646	0.0644	0.0638	0.0658	0.0647	0.0646	0.0641
76=09:56:56	66857	298	0.8941	0.8312	0.8225	0.8616	0.8282	0.8307	0.8969	0.8384	0.7857	0.7693	0.8912	0.7698	0.8891	0.8534	0.8067	0.7105	0.8162	0.6512	0.8967	0.8713	0.7787	0.7374	0.7256	0.7114	0.9958	0.8019	0.8123	0.4909	0.7201	0.6417	0.8535	0.7719	0.7474	0.7618	0.7256	0.6991	0.8529	0.8347	0.7410	0.3754	0.7831	0.5944	0.8823	0.7507	0.7368	0.6854	0.6904	0.6662	0.9507	0.7060	0.7622	0.3686	0.7115	0.5010	0.9051	0.7185	0.6953	0.6810	0.6626	0.6441	1.0001	0.7698	0.7567	0.3758	0.7783	0.5564	0.7855	0.6925	0.6784	0.6263	0.6267	0.6030	0.0666	0.0641	0.0648	0.0639	0.0636	0.0641	0.0639	0.0635	0.0641	0.0639	0.0638	0.0641	0.0638	0.0634	0.0651	0.0638	0.0635	0.0636	0.0639	0.0634	0.0647	0.0640	0.0636	0.0632
77=10:11:36	67736	300	0.8873	0.8304	0.8257	0.8697	0.8248	0.8362	0.8965	0.8258	0.7850	0.7637	0.8959	0.7630	0.8863	0.8523	0.8040	0.7166	0.8223	0.6534	0.8888	0.8789	0.7750	0.7319	0.7230	0.7148	1.0041	0.8007	0.8132	0.5295	0.7269	0.6445	0.8526	0.7725	0.7481	0.7612	0.7273	0.7010	0.8521	0.8442	0.7443	0.3759	0.7960	0.5990	0.8824	0.7469	0.7320	0.6874	0.6942	0.6672	0.9605	0.7065	0.7598	0.3705	0.7116	0.5197	0.9047	0.7168	0.6942	0.6839	0.6680	0.6420	1.0070	0.7771	0.7561	0.3797	0.7801	0.5664	0.7845	0.6960	0.6818	0.6259	0.6318	0.6024	0.0666	0.0640	0.0650	0.0644	0.0639	0.0638	0.0644	0.0641	0.0642	0.0644	0.0641	0.0639	0.0646	0.0638	0.0657	0.0640	0.0637	0.0638	0.0637	0.0634	0.0653	0.0643	0.0639	0.0639
78=10:26:15	68616	298	0.8901	0.8292	0.8237	0.8747	0.8221	0.8455	0.8947	0.8339	0.7834	0.7627	0.9078	0.7685	0.8844	0.8508	0.8037	0.7225	0.8389	0.6584	0.8907	0.8870	0.7789	0.7347	0.7238	0.7221	1.0090	0.8045	0.8208	0.5459	0.7354	0.6492	0.8502	0.7775	0.7450	0.7716	0.7270	0.7056	0.8520	0.8584	0.7494	0.3848	0.8058	0.6070	0.8855	0.7501	0.7346	0.6895	0.6976	0.6747	0.9803	0.7089	0.7677	0.3829	0.7255	0.5292	0.9099	0.7162	0.6922	0.6901	0.6702	0.6433	1.0156	0.7912	0.7593	0.3881	0.7817	0.5711	0.7869	0.7025	0.6868	0.6361	0.6377	0.6049	0.0670	0.0640	0.0649	0.0640	0.0630	0.0641	0.0646	0.0638	0.0638	0.0644	0.0643	0.0639	0.0639	0.0637	0.0654	0.0637	0.0643	0.0642	0.0639	0.0625	0.0651	0.0644	0.0642	0.0631
79=10:40:55	69495	298	0.8879	0.8318	0.8244	0.8880	0.8239	0.8587	0.8988	0.8253	0.7883	0.7645	0.9200	0.7691	0.8883	0.8512	0.8014	0.7321	0.8429	0.6682	0.8869	0.9041	0.7761	0.7380	0.7235	0.7263	1.0174	0.8007	0.8142	0.5528	0.7403	0.6530	0.8487	0.7747	0.7509	0.7772	0.7306	0.7082	0.8521	0.8697	0.7487	0.3899	0.8143	0.6114	0.8833	0.7513	0.7348	0.6962	0.7007	0.6751	0.9862	0.7113	0.7720	0.3871	0.7390	0.5392	0.9071	0.7183	0.6955	0.6962	0.6812	0.6459	1.0235	0.7980	0.7643	0.3911	0.7858	0.5734	0.7882	0.7081	0.6916	0.6364	0.6387	0.6078	0.0656	0.0635	0.0638	0.0630	0.0618	0.0634	0.0634	0.0631	0.0630	0.0632	0.0633	0.0633	0.0630	0.0626	0.0651	0.0633	0.0633	0.0635	0.0630	0.0619	0.0639	0.0635	0.0632	0.0626
80=10:55:34	70375	298	0.8929	0.8324	0.8181	0.8951	0.8262	0.8707	0.9024	0.8271	0.7901	0.7624	0.9283	0.7694	0.8921	0.8551	0.8050	0.7442	0.8621	0.6761	0.8878	0.9146	0.7768	0.7422	0.7274	0.7357	1.0292	0.8092	0.8244	0.5780	0.7491	0.6569	0.8490	0.7777	0.7533	0.7879	0.7370	0.7179	0.8601	0.8834	0.7543	0.4019	0.8315	0.6227	0.8898	0.7566	0.7354	0.7038	0.7125	0.6837	1.0042	0.7135	0.7696	0.3955	0.7486	0.5549	0.9116	0.7237	0.6987	0.7043	0.6892	0.6553	1.0392	0.8149	0.7701	0.3997	0.7889	0.5805	0.7915	0.7156	0.6977	0.6428	0.6472	0.6105	0.0669	0.0642	0.0652	0.0644	0.0635	0.0645	0.0650	0.0641	0.0643	0.0641	0.0641	0.0638	0.0645	0.0643	0.0654	0.0643	0.0641	0.0641	0.0638	0.0635	0.0654	0.0648	0.0644	0.0638
81=11:10:14	71254	301	0.8951	0.8304	0.8272	0.9130	0.8302	0.8872	0.8971	0.8360	0.7845	0.7727	0.9466	0.7739	0.8894	0.8561	0.8102	0.7523	0.8787	0.7086	0.8938	0.9268	0.7839	0.7444	0.7358	0.7465	1.0392	0.8093	0.8260	0.5872	0.7648	0.6658	0.8517	0.7804	0.7554	0.8041	0.7339	0.7190	0.8591	0.8984	0.7539	0.4172	0.8428	0.6307	0.8885	0.7574	0.7365	0.7094	0.7182	0.6930	1.0159	0.7115	0.7749	0.4030	0.7632	0.5626	0.9171	0.7212	0.7041	0.7111	0.6883	0.6588	1.0564	0.8284	0.7717	0.4091	0.7864	0.5883	0.7899	0.7274	0.6993	0.6486	0.6468	0.6131	0.0667	0.0644	0.0645	0.0644	0.0629	0.0643	0.0648	0.0640	0.0643	0.0642	0.0643	0.0638	0.0644	0.0635	0.0660	0.0639	0.0643	0.0642	0.0640	0.0626	0.0652	0.0641	0.0644	0.0635
82=11:24:53	72134	298	0.8917	0.8305	0.8290	0.9260	0.8306	0.8960	0.9003	0.8317	0.7860	0.7747	0.9530	0.7721	0.8910	0.8562	0.8073	0.7655	0.8893	0.7187	0.8952	0.9397	0.7831	0.7463	0.7359	0.7596	1.0464	0.8049	0.8280	0.5963	0.7706	0.6681	0.8549	0.7763	0.7582	0.8107	0.7348	0.7180	0.8603	0.9116	0.7561	0.4224	0.8554	0.6399	0.8872	0.7599	0.7343	0.7173	0.7232	0.6956	1.0280	0.7226	0.7832	0.4087	0.7721	0.5728	0.9169	0.7242	0.7048	0.7131	0.6887	0.6602	1.0656	0.8413	0.7701	0.4087	0.7861	0.5891	0.7860	0.7376	0.7050	0.6517	0.6460	0.6138	0.0676	0.0647	0.0657	0.0648	0.0643	0.0647	0.0645	0.0644	0.0652	0.0648	0.0648	0.0642	0.0649	0.0644	0.0661	0.0642	0.0641	0.0642	0.0646	0.0634	0.0657	0.0648	0.0647	0.0641
83=11:39:33	73013	298	0.8947	0.8296	0.8264	0.9337	0.8317	0.9087	0.9043	0.8305	0.7868	0.7718	0.9643	0.7728	0.8909	0.8585	0.8069	0.7759	0.9007	0.7290	0.8918	0.9548	0.7786	0.7479	0.7366	0.7650	1.0530	0.8086	0.8269	0.6002	0.7755	0.6714	0.8544	0.7755	0.7616	0.8177	0.7373	0.7198	0.8598	0.9224	0.7571	0.4367	0.8701	0.6481	0.8890	0.7617	0.7343	0.7237	0.7319	0.7056	1.0415	0.7228	0.7804	0.4142	0.7817	0.5783	0.9144	0.7239	0.7070	0.7217	0.6964	0.6626	1.0767	0.8505	0.7727	0.4126	0.7902	0.5900	0.7907	0.7426	0.7077	0.6526	0.6558	0.6183	0.0665	0.0637	0.0646	0.0637	0.0634	0.0639	0.0643	0.0627	0.0634	0.0632	0.0634	0.0634	0.0632	0.0634	0.0651	0.0637	0.0626	0.0637	0.0638	0.0628	0.0643	0.0636	0.0634	0.0631
84=11:54:12	73893	298	0.8917	0.8309	0.8268	0.9421	0.8277	0.9226	0.9015	0.8271	0.7896	0.7690	0.9792	0.7726	0.8917	0.8590	0.8077	0.7896	0.9159	0.7384	0.8926	0.9713	0.7796	0.7486	0.7378	0.7770	1.0643	0.8106	0.8313	0.6128	0.7850	0.6765	0.8536	0.7801	0.7620	0.8330	0.7435	0.7229	0.8607	0.9371	0.7590	0.4482	0.8881	0.6629	0.8933	0.7631	0.7366	0.7257	0.7416	0.7132	1.0549	0.7169	0.7794	0.4194	0.7974	0.5843	0.9141	0.7241	0.7067	0.7310	0.6962	0.6629	1.0889	0.8670	0.7761	0.4167	0.7951	0.5958	0.7902	0.7516	0.7147	0.6559	0.6614	0.6263	0.0677	0.0649	0.0657	0.0644	0.0646	0.0652	0.0659	0.0648	0.0645	0.0647	0.0645	0.0645	0.0649	0.0640	0.0663	0.0647	0.0645	0.0647	0.0649	0.0643	0.0652	0.0646	0.0649	0.0642
