# Supplementary material for: Systematic Prediction of Antifungal Drug Synergy by Chemogenomic Screening in Saccharomyces cerevisiae
Source: Front Fungal Biol. 2021 Jul 2;2:683414. doi: 10.3389/ffunb.2021.683414 (PMC10512392; doi:10.3389/ffunb.2021.683414)
Supplement: Supplementary file 1 [file Data_Sheet_1.ZIP › Supplementary data/Sypplementary_data_1_(Drug_synergy_assays)/Ben_VS_Hyd & Can_VS_Hyd(repeat)_ps1_A_96_T_24.txt]

[config file info]
last_write=07:04:18_16:07:50
last write=07:04:19_15:11:16
[Run_Parameters]
Instrument=Tecan_24
Ini_Names=Read_Reps,Delid,Save_Data_File,Start_Time_Now
barcode_drug_plate=201401
user=asmith
Plate_Size=96
Plate_Type=NUN96ft.pdf
Samples_to_Run=6
Overlay_Size=48
Drug_Plate=none
Plate_Quarter=none
run_ID=none
run_plate_repeat=1
Read_Reps=95
Read_Modes=Absorbance
Read_Flor_Every=2
Max_Delta_OD=0.500000
Well_By_Row_Col=none
Reorder_Map=Order_Strings_Not,0
Tip_Vol=200
OD_to_Innoc=0.100,0.100,0.380,0.380,0.380,0.380,0.760,0.760,0.100,0.100,0.380,0.380,0.380,0.380,0.760,0.760,0.100,0.100,0.380,0.380,0.380,0.380,0.760,0.760,0.100,0.100,0.380,0.380,0.380,0.380,0.760,0.760,0.100,0.100,0.380,0.380,0.380,0.380,0.760,0.760,0.100,0.100,0.380,0.380,0.380,0.380,0.760,0.760
Absorption_Max=.3
OD_to_Save=0.100,0.100,0.380,0.380,0.380,0.380,0.760,0.760,0.100,0.100,0.380,0.380,0.380,0.380,0.760,0.760,0.100,0.100,0.380,0.380,0.380,0.380,0.760,0.760,0.100,0.100,0.380,0.380,0.380,0.380,0.760,0.760,0.100,0.100,0.380,0.380,0.380,0.380,0.760,0.760,0.100,0.100,0.380,0.380,0.380,0.380,0.760,0.760
OD_to_Dilute=0.100
Save_Sample_Vol=180
Save_Sample_Reps=2
Innoc_Vol=184,184,46,46,46,46,0,0,184,184,46,46,46,46,0,0,184,184,46,46,46,46,0,0,184,184,46,46,46,46,0,0,184,184,46,46,46,46,0,0,184,184,46,46,46,46,0,0
Dilute_Vol=23,23,23,23,23,23,23,23,23,23,23,23,23,23,23,23,23,23,23,23,23,23,23,23,23,23,23,23,23,23,23,23,23,23,23,23,23,23,23,23,23,23,23,23,23,23,23,23
Save_Vol=800,800,800,800,800,800,800,800,800,800,800,800,800,800,800,800,800,800,800,800,800,800,800,800,800,800,800,800,800,800,800,800,800,800,800,800,800,800,800,800,800,800,800,800,800,800,800,800
Reference_Vol=100,100,100,100,100,100,100,100,100,100,100,100,100,100,100,100,100,100,100,100,100,100,100,100,100,100,100,100,100,100,100,100,100,100,100,100,100,100,100,100,100,100,100,100,100,100,100,100,100,100,100,100,100,100,100,100,100,100,100,100,100,100,100,100,100,100,100,100,100,100,100,100,100,100,100,100,100,100,100,100,100,100,100,100,100,100,100,100,100,100,100,100,100,100,100,100
Read_to_Innoc=20,20,20,20,20,20,20,20,20,20,20,20,20,20,20,20,20,20,20,20,20,20,20,20,20,20,20,20,20,20,20,20,20,20,20,20,20,20,20,20,20,20,20,20,20,20,20,20
Read_to_Dilute=26,26,26,26,26,26,26,26,26,26,26,26,26,26,26,26,26,26,26,26,26,26,26,26,26,26,26,26,26,26,26,26,26,26,26,26,26,26,26,26,26,26,26,26,26,26,26,26
Read_to_Save=20,20,20,20,20,20,20,20,20,20,20,20,20,20,20,20,20,20,20,20,20,20,20,20,20,20,20,20,20,20,20,20,20,20,20,20,20,20,20,20,20,20,20,20,20,20,20,20
Innoc_Target_Map=1,2,3,4,5,6,7,8,9,10,11,12,13,14,15,16,17,18,19,20,21,22,23,24,25,26,27,28,29,30,31,32,33,34,35,36,37,38,39,40,41,42,43,44,45,46,47,48
Pipet_Trigger=OD_Save_Innoc
Pipet_Volume_Adj=Con_OD_Save
Delid=no
Pre_Init=yes
Talk_To_ProMax=no
Time_Out_Time=1050
Wait_While_Busy=yes
Idle_Time=2
Screen_Run_Type=pre_screen_1
Spect_Protocol=15m
Spec_Run_File=GG_PB_Voyage.pda
Spec_Assay_File=""
Save_Data_File=18_04_07_BenvsHyd_CanvsHyd_Repeat1_ps1_A_96_T_24.txt
Working_Dir=C%3A\\Users\\Growth_Data
Run_Control_Dir=C%3A\\Users\\Yeast_Run_Files
Tracking_Dir=""
Track_File=201401_data_track.txt
Save_Run_Data_Flag=yes
Set_Incubator_Temp=30.0
Base_Line_Flag=atstart_minimum
Pipet_Cycles_Before_Save=20
Time_Point_Save=wellmap
Innoc_Direction=down
Wells_In_Use=111111111111111111111111111111111111111111111111
Save_Sample_Map=111111001111110011111100111111001111110011111100
Sections_to_Run=0
Rows_per_Section=8
Start_Sections_Row=1
MultiProbe_Run_File=""
Multiprobe_Run_Dialogue=yes
Comments=no%20comment
Target_Temp=300
Temp_Control=On
Delta_Temp=10
ReadMode=Absorbance,Bottom
ExcitationFilter=485,
EmissionFilter=535,
MeasurementFilter=595
ReadsPerWellNumber=1,1
ShakeDuration=800,0
GainMode=Manual
PdfName=NUN96ft.pdf
Gain=50
Add_Drug_Map=1,1,1,1,1,1,1,1,1,1,1,1,1,1,1,1,1,1,1,1,1,1,1,1,1,1,1,1,1,1,1,1,1,1,1,1,1,1,1,1,1,1,1,1,1,1,1,1
Add_Drug_Vol=7,7,7,7,7,7,7,7,7,7,7,7,7,7,7,7,7,7,7,7,7,7,7,7,7,7,7,7,7,7,7,7,7,7,7,7,7,7,7,7,7,7,7,7,7,7,7,7
Innoc_Map=111011101110111011101110111011101110111011101110111011101110111011101110111011101110111011101110
Dilute_Map=111111111111111111111111111111111111111111111111111111111111111111111111111111111111111111111111
data_file_name=iS_1_48.txt
barcode=""
Hit_Call_Threshold=1.000000
Reference_Well=A01
WT_Ref_Well=0
Project_Name=test
Pipet_Gens_Point=5.00,10.00,15.00,20.00,5.00,10.00,15.00,20.00,5.00,10.00,15.00,20.00,5.00,10.00,15.00,20.00,5.00,10.00,15.00,20.00,5.00,10.00,15.00,20.00,5.00,10.00,15.00,20.00,5.00,10.00,15.00,20.00,5.00,10.00,15.00,20.00,5.00,10.00,15.00,20.00,5.00,10.00,15.00,20.00,5.00,10.00,15.00,20.00,
Shake_Divisor=1
data_handling=file_&_DB_&_auto_analysis
time_frm_freezer=-1.00
gens_frm_freezer=-1.00
Well_Vol=100
Parent_ID=""
Units=%
Quarter=A
media_name=ypd
Save_Mode=one_to_one
Consolidate_Save_Map=1,2,3,4,5,6,7,8,9,10,11,12,13,14,15,16,17,18,19,20,21,22,23,24,25,26,27,28,29,30,31,32,33,34,35,36,37,38,39,40,41,42,43,44,45,46,47,48
Add_Drug_at_Start_Map=000000000000000000000000000000000000000000000000000
Add_Drug_Labware=add_drug_48
Max_Dynam_OD_Change=0.05
Reads_After_Pipet=1
Ref_Type=single_ref
Read_to_Add_Drug_at_Start=0
Send_Email_at_Pipet=no_email
Strain_Name=""
Media=ypd
drug_vol=2.00
Drug_Name=""
Drug_Conc=2
Innoc_Conc=""
Strain_Plate=none
ShakeIntensity=High
ShakeMode=Orbital
NumberOfFlashes=1
PartOfPlate=0
MovePlateOutAfterMeasurement=0
IntegrationLagTime=0
IntegrationTime=100
DelayMoveFlashFluorescence=0
[Drug_Data]
Drug_Plate=none
Strain_Plate=none
Media=ypd
Drug_Name=nd,nd,nd,nd,nd,nd,nd,nd,nd,nd,nd,nd,nd,nd,nd,nd,nd,nd,nd,nd,nd,nd,nd,nd,nd,nd,nd,nd,nd,nd,nd,nd,nd,nd,nd,nd,nd,nd,nd,nd,nd,nd,nd,nd,nd,nd,nd,nd,nd,nd,nd,nd,nd,nd,nd,nd,nd,nd,nd,nd,nd,nd,nd,nd,nd,nd,nd,nd,nd,nd,nd,nd,nd,nd,nd,nd,nd,nd,nd,nd,nd,nd,nd,nd,nd,nd,nd,nd,nd,nd,nd,nd,nd,nd,nd,nd
Strain_Name=ud
Drug_Conc=""
Innoc_Conc=0.06250,0.06250,0.06250,0.06250,0.06250,0.06250,0.06250,0.06250,0.06250,0.06250,0.06250,0.06250,0.06250,0.06250,0.06250,0.06250,0.06250,0.06250,0.06250,0.06250,0.06250,0.06250,0.06250,0.06250,0.06250,0.06250,0.06250,0.06250,0.06250,0.06250,0.06250,0.06250,0.06250,0.06250,0.06250,0.06250,0.06250,0.06250,0.06250,0.06250,0.06250,0.06250,0.06250,0.06250,0.06250,0.06250,0.06250,0.06250,0.06250,0.06250,0.06250,0.06250,0.06250,0.06250,0.06250,0.06250,0.06250,0.06250,0.06250,0.06250,0.06250,0.06250,0.06250,0.06250,0.06250,0.06250,0.06250,0.06250,0.06250,0.06250,0.06250,0.06250,0.06250,0.06250,0.06250,0.06250,0.06250,0.06250,0.06250,0.06250,0.06250,0.06250,0.06250,0.06250,0.06250,0.06250,0.06250,0.06250,0.06250,0.06250,0.06250,0.06250,0.06250,0.06250,0.06250,0.06250
Run_ID=none
Plate_Quarter=A
Units=%,%,%,%,%,%,%,%,%,%,%,%,%,%,%,%,%,%,%,%,%,%,%,%,%,%,%,%,%,%,%,%,%,%,%,%,%,%,%,%,%,%,%,%,%,%,%,%,%,%,%,%,%,%,%,%,%,%,%,%,%,%,%,%,%,%,%,%,%,%,%,%,%,%,%,%,%,%,%,%,%,%,%,%,%,%,%,%,%,%,%,%,%,%,%,%
Parent_ID=""
Project_Name=test
Strain_Backgrnd=0,0,0,0,0,0,0,0,0,0,0,0,0,0,0,0,0,0,0,0,0,0,0,0,0,0,0,0,0,0,0,0,0,0,0,0,0,0,0,0,0,0,0,0,0,0,0,0,0,0,0,0,0,0,0,0,0,0,0,0,0,0,0,0,0,0,0,0,0,0,0,0,0,0,0,0,0,0,0,0,0,0,0,0,0,0,0,0,0,0,0,0,0,0,0,0
Well_Vol=100,100,100,100,100,100,100,100,100,100,100,100,100,100,100,100,100,100,100,100,100,100,100,100,100,100,100,100,100,100,100,100,100,100,100,100,100,100,100,100,100,100,100,100,100,100,100,100,100,100,100,100,100,100,100,100,100,100,100,100,100,100,100,100,100,100,100,100,100,100,100,100,100,100,100,100,100,100,100,100,100,100,100,100,100,100,100,100,100,100,100,100,100,100,100,100
time_frm_freezer=-1.00
gens_frm_freezer=-1.00
user=asmith
Strain_Pool=ud,ud,ud,ud,ud,ud,ud,ud,ud,ud,ud,ud,ud,ud,ud,ud,ud,ud,ud,ud,ud,ud,ud,ud,ud,ud,ud,ud,ud,ud,ud,ud,ud,ud,ud,ud,ud,ud,ud,ud,ud,ud,ud,ud,ud,ud,ud,ud,ud,ud,ud,ud,ud,ud,ud,ud,ud,ud,ud,ud,ud,ud,ud,ud,ud,ud,ud,ud,ud,ud,ud,ud,ud,ud,ud,ud,ud,ud,ud,ud,ud,ud,ud,ud,ud,ud,ud,ud,ud,ud,ud,ud,ud,ud,ud,ud
Well_Alias=A01,A02,A03,A04,A05,A06,A07,A08,A09,A10,A11,A12,B01,B02,B03,B04,B05,B06,B07,B08,B09,B10,B11,B12,C01,C02,C03,C04,C05,C06,C07,C08,C09,C10,C11,C12,D01,D02,D03,D04,D05,D06,D07,D08,D09,D10,D11,D12,E01,E02,E03,E04,E05,E06,E07,E08,E09,E10,E11,E12,F01,F02,F03,F04,F05,F06,F07,F08,F09,F10,F11,F12,G01,G02,G03,G04,G05,G06,G07,G08,G09,G10,G11,G12,H01,H02,H03,H04,H05,H06,H07,H08,H09,H10,H11,H12
Well_Pos=1,2,3,4,5,6,7,8,9,10,11,12,13,14,15,16,17,18,19,20,21,22,23,24,25,26,27,28,29,30,31,32,33,34,35,36,37,38,39,40,41,42,43,44,45,46,47,48,49,50,51,52,53,54,55,56,57,58,59,60,61,62,63,64,65,66,67,68,69,70,71,72,73,74,75,76,77,78,79,80,81,82,83,84,85,86,87,88,89,90,91,92,93,94,95,96
position=A01,A02,A03,A04,A05,A06,A07,A08,A09,A10,A11,A12,B01,B02,B03,B04,B05,B06,B07,B08,B09,B10,B11,B12,C01,C02,C03,C04,C05,C06,C07,C08,C09,C10,C11,C12,D01,D02,D03,D04,D05,D06,D07,D08,D09,D10,D11,D12,E01,E02,E03,E04,E05,E06,E07,E08,E09,E10,E11,E12,F01,F02,F03,F04,F05,F06,F07,F08,F09,F10,F11,F12,G01,G02,G03,G04,G05,G06,G07,G08,G09,G10,G11,G12,H01,H02,H03,H04,H05,H06,H07,H08,H09,H10,H11,H12
[Runtime_State]
Instrument=Tecan_24
Start_Time_Now=3.2597824780E+9
Reads_Completed=76
Innoc_Direction=down
Wells_In_Use=111111111111111111111111111111111111111111111111111111111111111111111111111111111111111111111111
Innoc_Map=111111111111111111111111111111111111111111111111111111111111111111111111111111111111000000000000
Dilute_Map=111111111111111111111111111111111111111111111111111111111111111111111111111111111111111111111111
Save_Sample_Map=000000000000000000000000000000000000000000000000010000000100000001000000010000000100000001000000
Current_OD=0.850,0.758,0.845,0.850,0.793,0.118,0.836,0.781,0.819,0.742,0.758,0.699,0.853,0.709,0.873,0.853,0.838,0.134,0.809,0.805,0.803,0.804,0.735,0.701,0.885,0.821,0.825,0.837,0.782,0.131,0.806,0.752,0.722,0.764,0.761,0.687,0.767,0.742,0.788,0.766,0.788,0.169,0.781,0.734,0.714,0.667,0.638,0.533,0.782,0.675,0.731,0.739,0.724,0.285,0.730,0.695,0.646,0.639,0.491,0.269,0.614,0.570,0.630,0.625,0.647,0.307,0.643,0.579,0.525,0.354,0.190,0.107,0.066,0.065,0.065,0.064,0.065,0.064,0.063,0.065,0.065,0.064,0.064,0.064,0.065,0.065,0.064,0.065,0.065,0.063,0.065,0.064,0.065,0.063,0.064,0.064
Bckgrnd_OD=0.094,0.079,0.081,0.080,0.081,0.081,0.080,0.078,0.080,0.080,0.077,0.077,0.080,0.079,0.081,0.082,0.080,0.080,0.080,0.080,0.080,0.081,0.079,0.078,0.099,0.081,0.082,0.083,0.082,0.081,0.081,0.078,0.079,0.080,0.080,0.079,0.082,0.079,0.079,0.080,0.083,0.079,0.079,0.080,0.078,0.080,0.080,0.080,0.103,0.081,0.081,0.083,0.088,0.081,0.080,0.081,0.079,0.080,0.079,0.087,0.079,0.079,0.080,0.079,0.079,0.080,0.081,0.079,0.079,0.078,0.077,0.076,0.065,0.064,0.063,0.062,0.063,0.062,0.062,0.063,0.064,0.062,0.062,0.064,0.064,0.063,0.063,0.063,0.063,0.062,0.063,0.062,0.064,0.062,0.063,0.064
Mapped=111110001111111110111100111110001111110010111100111111111111111111111111111111111111111111111111
Pipet_Completed=000000000000000000000000000000000000000000000000000000000000000000000000000000000000000000000000
Innoc_Completed=0,0,0,0,0,0,0,0,0,0,0,0,0,0,0,0,0,0,0,0,0,0,0,0,0,0,0,0,0,0,0,0,0,0,0,0,0,0,0,0,0,0,0,0,0,0,0,0,0,0,0,0,0,0,0,0,0,0,0,0,0,0,0,0,0,0,0,0,0,0,0,0,0,0,0,0,0,0,0,0,0,0,0,0,0,0,0,0,0,0,0,0,0,0,0,0
Save_Completed=0,0,0,0,0,0,0,0,0,0,0,0,0,0,0,0,0,0,0,0,0,0,0,0,0,0,0,0,0,0,0,0,0,0,0,0,0,0,0,0,0,0,0,0,0,0,0,0,0,0,0,0,0,0,0,0,0,0,0,0,0,0,0,0,0,0,0,0,0,0,0,0,0,0,0,0,0,0,0,0,0,0,0,0,0,0,0,0,0,0,0,0,0,0,0,0
Pipeted_At=0,0,0,0,0,0,0,0,0,0,0,0,0,0,0,0,0,0,0,0,0,0,0,0,0,0,0,0,0,0,0,0,0,0,0,0,0,0,0,0,0,0,0,0,0,0,0,0,0,0,0,0,0,0,0,0,0,0,0,0,0,0,0,0,0,0,0,0,0,0,0,0,0,0,0,0,0,0,0,0,0,0,0,0,0,0,0,0,0,0,0,0,0,0,0,0
Pipeted_OD=0,0,0,0,0,0,0,0,0,0,0,0,0,0,0,0,0,0,0,0,0,0,0,0,0,0,0,0,0,0,0,0,0,0,0,0,0,0,0,0,0,0,0,0,0,0,0,0,0,0,0,0,0,0,0,0,0,0,0,0,0,0,0,0,0,0,0,0,0,0,0,0,0,0,0,0,0,0,0,0,0,0,0,0,0,0,0,0,0,0,0,0,0,0,0,0
Dilutes_Completed=0,0,0,0,0,0,0,0,0,0,0,0,0,0,0,0,0,0,0,0,0,0,0,0,0,0,0,0,0,0,0,0,0,0,0,0,0,0,0,0,0,0,0,0,0,0,0,0,0,0,0,0,0,0,0,0,0,0,0,0,0,0,0,0,0,0,0,0,0,0,0,0,0,0,0,0,0,0,0,0,0,0,0,0,0,0,0,0,0,0,0,0,0,0,0,0
Time_At_Innoc=0,0,0,0,0,0,0,0,0,0,0,0,0,0,0,0,0,0,0,0,0,0,0,0,0,0,0,0,0,0,0,0,0,0,0,0,0,0,0,0,0,0,0,0,0,0,0,0,0,0,0,0,0,0,0,0,0,0,0,0,0,0,0,0,0,0,0,0,0,0,0,0,0,0,0,0,0,0,0,0,0,0,0,0,0,0,0,0,0,0,0,0,0,0,0,0
Time_At_Save=0,0,0,0,0,0,0,0,0,0,0,0,0,0,0,0,0,0,0,0,0,0,0,0,0,0,0,0,0,0,0,0,0,0,0,0,0,0,0,0,0,0,0,0,0,0,0,0,0,0,0,0,0,0,0,0,0,0,0,0,0,0,0,0,0,0,0,0,0,0,0,0,0,0,0,0,0,0,0,0,0,0,0,0,0,0,0,0,0,0,0,0,0,0,0,0
Time_At_Dilute=0,0,0,0,0,0,0,0,0,0,0,0,0,0,0,0,0,0,0,0,0,0,0,0,0,0,0,0,0,0,0,0,0,0,0,0,0,0,0,0,0,0,0,0,0,0,0,0,0,0,0,0,0,0,0,0,0,0,0,0,0,0,0,0,0,0,0,0,0,0,0,0,0,0,0,0,0,0,0,0,0,0,0,0,0,0,0,0,0,0,0,0,0,0,0,0
Previous_OD=0.850,0.758,0.845,0.850,0.793,0.118,0.836,0.781,0.819,0.742,0.758,0.699,0.853,0.709,0.873,0.853,0.838,0.134,0.809,0.805,0.803,0.804,0.735,0.701,0.885,0.821,0.825,0.837,0.782,0.131,0.806,0.752,0.722,0.764,0.761,0.687,0.767,0.742,0.788,0.766,0.788,0.169,0.781,0.734,0.714,0.667,0.638,0.533,0.782,0.675,0.731,0.739,0.724,0.285,0.730,0.695,0.646,0.639,0.491,0.269,0.614,0.570,0.630,0.625,0.647,0.307,0.643,0.579,0.525,0.354,0.190,0.107,0.066,0.065,0.065,0.064,0.065,0.064,0.063,0.065,0.065,0.064,0.064,0.064,0.065,0.065,0.064,0.065,0.065,0.063,0.065,0.064,0.065,0.063,0.064,0.064
Prev_Delta_OD=0.011,0.008,0.014,0.000,0.008,0.000,0.011,0.005,0.009,0.021,0.020,0.011,0.003,0.009,0.013,0.012,0.010,0.001,0.002,0.021,0.009,0.026,0.009,0.015,0.008,0.012,0.006,0.003,0.003,0.002,0.016,0.031,0.027,0.021,0.004,0.027,0.002,0.013,0.004,0.020,0.003,0.000,0.003,0.022,0.003,0.033,0.011,0.022,0.003,0.006,0.005,0.005,0.011,0.010,0.027,0.012,0.021,0.003,0.009,0.011,0.000,0.015,0.002,0.008,0.003,0.005,0.023,0.002,0.002,0.009,0.003,0.001,0.000,0.000,0.001,0.000,0.001,0.001,0.001,0.000,0.000,0.000,0.000,0.001,0.000,0.001,0.001,0.000,0.000,0.001,0.001,0.000,0.000,0.000,0.000,0.001
Delta_From_Ref=0.000,0.092,0.907,1.202,2.126,2.525,1.443,1.777,0.084,0.083,2.313,2.679,1.241,1.823,1.972,2.693,0.080,0.084,1.193,1.287,1.427,1.768,5.795,6.944,-0.046,0.080,1.368,1.527,2.114,2.466,2.853,3.827,0.091,0.084,2.327,2.626,1.852,1.948,4.367,4.618,0.070,0.088,1.787,1.821,2.068,2.222,6.485,7.299,0.000,0.000,0.000,0.000,0.000,0.000,0.000,0.000,0.000,0.000,0.000,0.000,0.000,0.000,0.000,0.000,0.000,0.000,0.000,0.000,0.000,0.000,0.000,0.000,0.000,0.000,0.000,0.000,0.000,0.000,0.000,0.000,0.000,0.000,0.000,0.000,0.000,0.000,0.000,0.000,0.000,0.000,0.000,0.000,0.000,0.000,0.000,0.000
Sig_OD_Delta=0,0,0,1,1,1,1,1,0,0,1,1,1,1,1,1,0,0,1,1,1,1,1,1,0,0,1,1,1,1,1,1,0,0,1,1,1,1,1,1,0,0,1,1,1,1,1,1,0,0,0,0,0,0,0,0,0,0,0,0,0,0,0,0,0,0,0,0,0,0,0,0,0,0,0,0,0,0,0,0,0,0,0,0,0,0,0,0,0,0,0,0,0,0,0,0
Add_Drug_at_Start_Map=000000000000000000000000000000000000000000000000000000000000000000000000000000000000000000000000
[Analysis]
Drug_ID=A1,A2,A3,A4,A5,A6,B1,B2,B3,B4,B5,B6,C1,C2,C3,C4,C5,C6,D1,D2,D3,D4,D5,D6,E1,E2,E3,E4,E5,E6,F1,F2,F3,F4,F5,F6,G1,G2,G3,G4,G5,G6,H1,H2,H3,H4,H5,H6
Decision=no_inh,ps2_4_1,no_inh,no_inh,ps2_4_2,other,no_inh,ps2_4_1,no_inh,ps2_1_1,ps2_4_1,other,no_inh,ps2_4_1,ps2_2_1,ps2_4_1,ps2_4_2,other,ps2_4_1,ps2_4_1,ps2_4_1,ps2_4_1,ps2_4_2,other,ps2_4_1,ps2_4_2,ps2_4_2,ps2_4_2,ps2_4_2,other,other,other,other,other,other,other,screen,screen,screen,screen,screen,screen,screen,screen,screen,screen,screen,screen,no_inh,no_inh,ps2_2_1,ps2_4_1,ps2_4_1,other,no_inh,ps2_1_1,ps2_1_1,ps2_4_1,ps2_4_2,other,ps2_2_1,ps2_4_1,ps2_4_1,ps2_4_1,ps2_4_2,other,ps2_4_1,ps2_4_1,ps2_4_1,ps2_4_2,other,other,ps2_4_2,ps2_4_2,ps2_4_2,other,other,other,other,other,other,other,other,other,screen,screen,screen,screen,screen,screen,screen,screen,screen,screen,screen,screen
Plot_Min=0.100,0.100,0.100,0.100,0.100,0.100,0.100,0.100,0.100,0.100,0.100,0.100,0.100,0.100,0.100,0.100,0.100,0.100,0.100,0.100,0.100,0.100,0.100,0.100,0.100,0.100,0.100,0.100,0.100,0.100,0.100,0.100,0.100,0.100,0.100,0.100,0.100,0.100,0.100,0.100,0.100,0.100,0.100,0.100,0.100,0.100,0.100,0.100
Plot_Max=1.500,1.500,1.500,1.500,1.500,1.500,1.500,1.500,1.500,1.500,1.500,1.500,1.500,1.500,1.500,1.500,1.500,1.500,1.500,1.500,1.500,1.500,1.500,1.500,1.500,1.500,1.500,1.500,1.500,1.500,1.500,1.500,1.500,1.500,1.500,1.500,1.500,1.500,1.500,1.500,1.500,1.500,1.500,1.500,1.500,1.500,1.500,1.500
G_Plot_Min=0.1
G_Plot_Delta=0.7
Plot_On_Off=0
OD_Gen_Pt=0.460
Gens_to_OD_Pt=5.000
Avg_G=2.023,2.160,2.049,2.135,3.075,9.575,2.146,2.349,2.126,2.205,2.602,8.141,2.161,2.307,2.277,2.338,2.761,8.253,2.487,2.535,2.449,2.517,2.684,6.495,2.653,2.877,2.743,2.748,3.008,4.761,3.386,3.558,3.355,3.357,3.420,4.579,0.000,0.000,0.000,0.000,0.000,0.000,0.000,0.000,0.000,0.000,0.000,0.000,2.074,2.083,2.150,2.296,2.525,3.035,2.137,2.159,2.188,2.311,2.650,3.155,2.248,2.347,2.372,2.441,2.682,3.347,2.420,2.433,2.529,2.657,3.075,3.721,2.665,2.797,2.865,3.120,3.784,4.966,3.404,3.447,3.712,4.276,5.874,11.257,0.000,0.000,0.000,0.000,0.000,0.000,0.000,0.000,0.000,0.000,0.000,0.000
Max_Slope=2.146,1.911,1.966,1.726,2.072,40.959,1.885,2.038,1.800,1.771,2.047,36.558,2.266,2.203,2.186,2.178,2.031,27.890,2.251,2.121,2.358,1.746,2.023,20.839,2.974,2.955,2.772,2.773,2.102,5.771,3.720,3.718,2.455,3.112,2.888,6.102,180.456,173.090,121.163,132.449,180.378,110.115,173.019,151.406,184.308,211.940,111.563,148.724,1.766,1.956,1.673,1.674,1.519,2.106,1.772,1.595,1.929,1.886,1.758,2.476,1.646,1.940,1.839,1.974,2.268,2.446,2.096,1.763,1.925,2.119,2.625,3.091,2.395,2.824,2.710,2.563,3.547,7.062,2.938,2.910,3.602,4.877,9.649,25.846,6.699,136.749,169.536,201.850,159.933,201.856,121.124,176.697,169.628,159.953,188.393,217.366
Fit_Model=all
Fit_Const_OD_Base=0.085
Fit_Const_N0=0.01500
Fit_Const_T0=0.000
G_Fit_Min=0.100
G_Fit_Delta=0.400
Fit_On_Off=0.000,0.000,0.000,0.000,0.000,0.000,0.000,0.000,0.000,0.000,0.000,0.000,0.000,0.000,0.000,0.000,0.000,0.000,0.000,0.000,0.000,0.000,0.000,0.000,0.000,0.000,0.000,0.000,0.000,0.000,0.000,0.000,0.000,0.000,0.000,0.000,0.000,0.000,0.000,0.000,0.000,0.000,0.000,0.000,0.000,0.000,0.000,0.000,0.000,0.000,0.000,0.000,0.000,0.000,0.000,0.000,0.000,0.000,0.000,0.000,0.000,0.000,0.000,0.000,0.000,0.000,0.000,0.000,0.000,0.000,0.000,0.000,0.000,0.000,0.000,0.000,0.000,0.000,0.000,0.000,0.000,0.000,0.000,0.000,0.000,0.000,0.000,0.000,0.000,0.000,0.000,0.000,0.000,0.000,0.000,0.000
Fit_Min=0.044,0.029,0.031,0.030,0.031,0.031,0.030,0.029,0.031,0.032,0.030,0.030,0.049,0.031,0.032,0.033,0.032,0.031,0.032,0.029,0.029,0.030,0.033,0.029,0.053,0.031,0.031,0.033,0.038,0.031,0.029,0.029,0.030,0.029,0.029,0.030,0.015,0.014,0.013,0.012,0.013,0.012,0.014,0.013,0.013,0.013,0.013,0.012,0.000,0.000,0.000,0.000,0.000,0.000,0.000,0.000,0.000,0.000,0.000,0.000,0.000,0.000,0.000,0.000,0.000,0.000,0.000,0.000,0.000,0.000,0.000,0.000,0.000,0.000,0.000,0.000,0.000,0.000,0.000,0.000,0.000,0.000,0.000,0.000,0.000,0.000,0.000,0.000,0.000,0.000,0.000,0.000,0.000,0.000,0.000,0.000
Fit_Delta=0.397,0.396,0.409,0.413,0.488,0.023,0.410,0.367,0.633,0.475,0.577,0.043,0.506,0.613,0.462,0.629,0.419,0.038,0.479,0.486,0.374,0.499,0.522,0.062,0.412,0.367,0.473,0.354,0.582,0.124,0.355,0.329,0.466,0.470,0.301,0.169,1.500,1.500,1.500,1.500,1.500,1.500,1.500,1.500,1.500,1.500,1.500,1.500,0.507,0.341,0.403,0.444,0.507,0.563,0.413,0.509,0.569,0.600,0.428,0.427,0.439,0.438,0.531,0.562,0.339,0.372,0.420,0.542,0.497,0.492,0.417,0.249,0.512,0.334,0.300,0.387,0.245,0.155,0.437,0.349,0.392,0.178,0.094,0.026,0.000,0.000,0.000,0.000,0.000,0.000,0.000,0.000,0.000,0.000,0.000,0.000
Fit_Offset=0.092,0.075,0.076,0.077,0.074,0.072,0.076,0.075,0.073,0.076,0.073,0.053,0.095,0.072,0.076,0.074,0.077,0.049,0.075,0.074,0.076,0.074,0.077,0.067,0.100,0.076,0.075,0.078,0.079,0.077,0.075,0.075,0.074,0.073,0.077,0.077,0.000,0.000,0.000,0.000,0.000,0.000,0.000,0.000,0.000,0.000,0.000,0.000,0.074,0.076,0.076,0.076,0.076,0.075,0.075,0.074,0.074,0.074,0.076,0.077,0.075,0.074,0.073,0.074,0.078,0.079,0.075,0.072,0.073,0.074,0.076,0.080,0.074,0.077,0.077,0.076,0.078,0.089,0.075,0.075,0.075,0.077,0.078,0.079,0.000,0.000,0.000,0.000,0.000,0.000,0.000,0.000,0.000,0.000,0.000,0.000
Fit_N0=0.008,0.006,0.007,0.006,0.007,0.006,0.007,0.008,0.008,0.007,0.006,0.033,0.009,0.008,0.007,0.007,0.006,0.018,0.007,0.007,0.007,0.006,0.006,0.018,0.007,0.006,0.006,0.004,0.006,0.013,0.004,0.004,0.005,0.004,0.003,0.004,0.000,0.000,0.000,0.000,0.000,0.000,0.000,0.000,0.000,0.000,0.000,0.000,0.008,0.006,0.006,0.005,0.004,0.003,0.007,0.009,0.007,0.007,0.003,0.002,0.008,0.007,0.007,0.004,0.004,0.003,0.007,0.007,0.004,0.003,0.005,0.001,0.007,0.005,0.004,0.005,0.004,0.001,0.005,0.004,0.005,0.004,0.001,0.000,0.000,0.000,0.000,0.000,0.000,0.000,0.000,0.000,0.000,0.000,0.000,0.000
Fit_T0=1.539,1.945,1.849,1.782,1.026,-0.242,2.005,2.931,1.442,1.851,1.077,3.461,0.802,1.576,1.579,1.133,1.933,-10.430,1.926,2.232,2.207,1.647,1.452,3.291,1.100,2.323,1.505,0.994,1.047,4.976,1.890,1.546,1.207,0.763,1.702,2.224,0.000,0.000,0.000,0.000,0.000,0.000,0.000,0.000,0.000,0.000,0.000,0.000,2.011,1.995,2.233,2.513,2.836,3.361,1.997,2.408,1.939,2.136,2.397,2.343,1.920,2.071,2.053,1.110,3.153,3.796,2.115,1.768,1.209,0.905,2.932,4.600,1.587,2.369,2.027,2.601,4.317,4.857,1.790,1.366,2.597,4.817,5.081,6.054,0.000,0.000,0.000,0.000,0.000,0.000,0.000,0.000,0.000,0.000,0.000,0.000
Fit_G=1.447,1.379,1.351,1.400,2.345,4.168,1.410,1.474,1.594,1.502,1.928,10.971,1.782,1.733,1.609,1.768,1.869,12.583,1.705,1.737,1.613,1.755,1.882,6.261,2.009,1.889,1.935,1.809,2.238,3.502,2.155,2.274,2.303,2.331,2.129,2.805,0.000,0.000,0.000,0.000,0.000,0.000,0.000,0.000,0.000,0.000,0.000,0.000,1.435,1.322,1.353,1.374,1.460,1.646,1.445,1.494,1.521,1.591,1.491,1.620,1.569,1.565,1.640,1.664,1.484,1.680,1.634,1.761,1.714,1.731,1.820,1.573,1.952,1.752,1.707,1.907,1.866,1.857,2.302,2.201,2.364,2.045,2.008,1.747,0.000,0.000,0.000,0.000,0.000,0.000,0.000,0.000,0.000,0.000,0.000,0.000
Fit_Error=30.382,12.974,10.871,13.191,35.793,0.396,14.324,12.337,148.715,36.755,81.793,0.414,119.323,225.009,30.866,243.152,17.264,0.177,66.702,67.671,10.575,96.562,91.358,0.308,84.966,21.034,77.970,15.200,252.565,0.703,20.243,15.246,77.424,105.914,8.954,0.848,0.000,0.000,0.000,0.000,0.000,0.000,0.000,0.000,0.000,0.000,0.000,0.000,74.938,7.826,21.839,53.363,114.235,316.406,17.893,81.696,114.731,326.924,43.637,75.675,40.066,44.422,176.663,191.267,21.236,49.521,30.304,170.212,93.076,130.447,82.585,2.771,94.065,16.261,9.463,57.247,13.800,2.057,67.733,22.050,77.169,1.759,0.492,0.143,0.000,0.000,0.000,0.000,0.000,0.000,0.000,0.000,0.000,0.000,0.000,0.000
Fit_CV=73.000,82.000,46.000,73.000,136.000,22.000,81.000,110.000,93.000,102.000,121.000,50.000,98.000,107.000,92.000,99.000,119.000,65.000,123.000,96.000,94.000,96.000,161.000,50.000,91.000,106.000,107.000,129.000,132.000,134.000,125.000,160.000,194.000,137.000,125.000,142.000,0.000,0.000,0.000,0.000,0.000,0.000,0.000,0.000,0.000,0.000,0.000,0.000,80.000,50.000,74.000,107.000,106.000,135.000,75.000,142.000,95.000,103.000,106.000,150.000,87.000,91.000,120.000,119.000,107.000,119.000,85.000,104.000,138.000,166.000,122.000,161.000,112.000,108.000,105.000,152.000,155.000,146.000,198.000,147.000,150.000,168.000,55.000,55.000,0.000,0.000,0.000,0.000,0.000,0.000,0.000,0.000,0.000,0.000,0.000,0.000
Time_to_20_Gens=0,0,0,0,0,0,0,0,0,0,0,0,0,0,0,0,0,0,0,0,0,0,0,0,0,0,0,0,0,0,0,0,0,0,0,0,0,0,0,0,0,0,0,0,0,0,0,0
Time_to_each_5_Gens=0,0,0,0,0,0,0,0,0,0,0,0,0,0,0,0,0,0,0,0,0,0,0,0,0,0,0,0,0,0,0,0,0,0,0,0,0,0,0,0,0,0,0,0,0,0,0,0
Time_to_each_n_Gens=10.115,10.798,10.244,10.677,15.374,17.750,10.728,11.743,10.628,11.027,13.011,18.267,10.807,11.533,11.387,11.689,13.807,18.180,12.437,12.676,12.247,12.584,13.420,18.599,13.264,14.385,13.717,13.739,15.039,18.609,16.930,17.788,16.775,16.787,17.099,18.618,0.000,0.000,0.000,0.000,0.000,0.000,0.000,0.000,0.000,0.000,0.000,0.000,10.369,10.417,10.751,11.479,12.624,15.177,10.683,10.795,10.941,11.553,13.250,15.774,11.238,11.734,11.861,12.207,13.412,16.733,12.100,12.165,12.642,13.283,15.377,18.606,13.326,13.987,14.326,15.598,18.552,18.615,17.019,17.236,18.561,18.612,18.607,18.587,0.000,0.000,0.000,0.000,0.000,0.000,0.000,0.000,0.000,0.000,0.000,0.000
Min_Pt_OD=0,0,0,0,0,0,0,0,0,0,0,0,0,0,0,0,0,0,0,0,0,0,0,0,0,0,0,0,0,0,0,0,0,0,0,0,0,0,0,0,0,0,0,0,0,0,0,0
Min_Pt_t=0,0,0,0,0,0,0,0,0,0,0,0,0,0,0,0,0,0,0,0,0,0,0,0,0,0,0,0,0,0,0,0,0,0,0,0,0,0,0,0,0,0,0,0,0,0,0,0
TO_OD=0,0,0,0,0,0,0,0,0,0,0,0,0,0,0,0,0,0,0,0,0,0,0,0,0,0,0,0,0,0,0,0,0,0,0,0,0,0,0,0,0,0,0,0,0,0,0,0
Ref_ID=A01
Multi_Refs=single_ref
test=A01,A02,A03,A04,A05,A06,A07,A08,A09,A10,A11,A12,B01,B02,B03,B04,B05,B06,B07,B08,B09,B10,B11,B12,C01,C02,C03,C04,C05,C06,C07,C08,C09,C10,C11,C12,D01,D02,D03,D04,D05,D06,D07,D08,D09,D10,D11,D12,E01,E02,E03,E04,E05,E06,E07,E08,E09,E10,E11,E12,F01,F02,F03,F04,F05,F06,F07,F08,F09,F10,F11,F12,G01,G02,G03,G04,G05,G06,G07,G08,G09,G10,G11,G12,H01,H02,H03,H04,H05,H06,H07,H08,H09,H10,H11,H12
Start_Time_Now=3.2597824782E+9
Start_Date="4/18/2007+4:07 PM"
pv_to_plate_order=no
gen_time_cutoff=0.000
Drug_Name=nd?:;-ud+0,nd?:;-ud+0,nd?:;-ud+0,nd?:;-ud+0,nd?:;-ud+0,nd?:;-ud+0,nd?:;-ud+0,nd?:;-ud+0,nd?:;-ud+0,nd?:;-ud+0,nd?:;-ud+0,nd?:;-ud+0,nd?:;-ud+0,nd?:;-ud+0,nd?:;-ud+0,nd?:;-ud+0,nd?:;-ud+0,nd?:;-ud+0,nd?:;-ud+0,nd?:;-ud+0,nd?:;-ud+0,nd?:;-ud+0,nd?:;-ud+0,nd?:;-ud+0,nd?:;-ud+0,nd?:;-ud+0,nd?:;-ud+0,nd?:;-ud+0,nd?:;-ud+0,nd?:;-ud+0,nd?:;-ud+0,nd?:;-ud+0,nd?:;-ud+0,nd?:;-ud+0,nd?:;-ud+0,nd?:;-ud+0,nd?:;-ud+0,nd?:;-ud+0,nd?:;-ud+0,nd?:;-ud+0,nd?:;-ud+0,nd?:;-ud+0,nd?:;-ud+0,nd?:;-ud+0,nd?:;-ud+0,nd?:;-ud+0,nd?:;-ud+0,nd?:;-ud+0,nd?:;-ud+0,nd?:;-ud+0,nd?:;-ud+0,nd?:;-ud+0,nd?:;-ud+0,nd?:;-ud+0,nd?:;-ud+0,nd?:;-ud+0,nd?:;-ud+0,nd?:;-ud+0,nd?:;-ud+0,nd?:;-ud+0,nd?:;-ud+0,nd?:;-ud+0,nd?:;-ud+0,nd?:;-ud+0,nd?:;-ud+0,nd?:;-ud+0,nd?:;-ud+0,nd?:;-ud+0,nd?:;-ud+0,nd?:;-ud+0,nd?:;-ud+0,nd?:;-ud+0,nd?:;-ud+0,nd?:;-ud+0,nd?:;-ud+0,nd?:;-ud+0,nd?:;-ud+0,nd?:;-ud+0,nd?:;-ud+0,nd?:;-ud+0,nd?:;-ud+0,nd?:;-ud+0,nd?:;-ud+0,nd?:;-ud+0,nd?:;-ud+0,nd?:;-ud+0,nd?:;-ud+0,nd?:;-ud+0,nd?:;-ud+0,nd?:;-ud+0,nd?:;-ud+0,nd?:;-ud+0,nd?:;-ud+0,nd?:;-ud+0,nd?:;-ud+0,nd?:;-ud+0
Drug_Well_Pos=A01,A02,A03,A04,A05,A06,B01,B02,B03,B04,B05,B06,C01,C02,C03,C04,C05,C06,D01,D02,D03,D04,D05,D06,E01,E02,E03,E04,E05,E06,F01,F02,F03,F04,F05,F06,G01,G02,G03,G04,G05,G06,H01,H02,H03,H04,H05,H06,A07,A08,A09,A10,A11,A12,B07,B08,B09,B10,B11,B12,C07,C08,C09,C10,C11,C12,D07,D08,D09,D10,D11,D12,E07,E08,E09,E10,E11,E12,F07,F08,F09,F10,F11,F12,G07,G08,G09,G10,G11,G12,H07,H08,H09,H10,H11,H12
Avg_G_tcut=2.023,2.160,2.049,2.135,3.075,9.575,2.146,2.349,2.126,2.205,2.602,8.141,2.161,2.307,2.277,2.338,2.761,8.253,2.487,2.535,2.449,2.517,2.684,6.495,2.653,2.877,2.743,2.748,3.008,4.761,3.386,3.558,3.355,3.357,3.420,4.579,0.000,0.000,0.000,0.000,0.000,0.000,0.000,0.000,0.000,0.000,0.000,0.000,2.074,2.083,2.150,2.296,2.525,3.035,2.137,2.159,2.188,2.311,2.650,3.155,2.248,2.347,2.372,2.441,2.682,3.347,2.420,2.433,2.529,2.657,3.075,3.721,2.665,2.797,2.865,3.120,3.784,4.966,3.404,3.447,3.712,4.276,5.874,11.257,0.000,0.000,0.000,0.000,0.000,0.000,0.000,0.000,0.000,0.000,0.000,0.000
t0_from_interval=1.974,3.055,2.702,2.821,2.686,-4.817,2.883,3.376,2.673,2.968,2.931,-2.626,1.343,2.962,2.658,2.981,3.624,-3.009,3.270,3.281,3.041,3.269,3.681,0.597,1.596,3.597,3.314,3.318,3.927,2.552,4.285,4.469,4.142,4.262,4.763,4.837,0.000,0.000,0.000,0.000,0.000,0.000,0.000,0.000,0.000,0.000,0.000,0.000,2.784,2.869,3.181,3.842,4.705,6.566,2.831,2.959,3.083,3.582,4.826,6.355,2.738,2.982,3.457,3.803,4.703,6.639,3.092,3.212,3.603,4.100,4.993,8.579,3.043,3.610,4.007,4.651,5.667,8.870,4.037,4.241,4.702,5.865,8.735,11.677,0.000,0.000,0.000,0.000,0.000,0.000,0.000,0.000,0.000,0.000,0.000,0.000
Sum_Delta_Ref=0.000,4.369,0.411,1.718,14.307,26.910,1.795,7.859,1.406,2.413,7.951,26.538,1.365,4.495,3.647,4.579,11.118,26.592,7.874,8.497,6.972,7.745,9.979,26.121,9.331,13.343,11.090,11.230,14.417,24.716,18.619,20.025,18.146,18.324,19.220,24.502,-1.000,-1.000,-1.000,-1.000,-1.000,-1.000,-1.000,-1.000,-1.000,-1.000,-1.000,-1.000,1.182,1.659,2.974,5.450,9.238,15.961,1.703,2.747,2.695,5.157,10.244,16.962,3.601,6.302,7.436,7.370,11.266,19.235,6.814,7.295,9.571,11.237,16.037,23.322,9.969,12.707,13.580,16.366,21.690,26.136,18.528,19.059,20.974,23.695,26.767,27.808,-1.000,-1.000,-1.000,-1.000,-1.000,-1.000,-1.000,-1.000,-1.000,-1.000,-1.000,-1.000
Gens_at_time_G=5.000,5.000,5.000,5.000,5.000,1.854,5.000,5.000,5.000,5.000,5.000,2.244,5.000,5.000,5.000,5.000,5.000,2.203,5.000,5.000,5.000,5.000,5.000,2.864,5.000,5.000,5.000,5.000,5.000,3.908,5.000,5.000,5.000,5.000,5.000,4.066,0.000,0.000,0.000,0.000,0.000,0.000,0.000,0.000,0.000,0.000,0.000,0.000,5.000,5.000,5.000,5.000,5.000,5.000,5.000,5.000,5.000,5.000,5.000,5.000,5.000,5.000,5.000,5.000,5.000,5.000,5.000,5.000,5.000,5.000,5.000,5.000,5.000,5.000,5.000,5.000,4.903,3.749,5.000,5.000,5.000,4.353,3.168,1.651,0.000,0.000,0.000,0.000,0.000,0.000,0.000,0.000,0.000,0.000,0.000,0.000
G_Int_tcut=1.628,1.549,1.509,1.571,2.538,12.173,1.569,1.673,1.591,1.612,2.016,9.311,1.893,1.714,1.746,1.742,2.037,9.619,1.833,1.879,1.841,1.863,1.948,6.287,2.334,2.157,2.081,2.084,2.222,4.108,2.529,2.664,2.527,2.505,2.467,3.389,0.000,0.000,0.000,0.000,0.000,0.000,0.000,0.000,0.000,0.000,0.000,0.000,1.517,1.510,1.514,1.527,1.584,1.722,1.570,1.567,1.572,1.594,1.685,1.884,1.700,1.750,1.681,1.681,1.742,2.019,1.801,1.791,1.808,1.837,2.077,2.005,2.056,2.075,2.064,2.190,2.628,2.600,2.596,2.599,2.772,2.928,3.116,4.185,0.000,0.000,0.000,0.000,0.000,0.000,0.000,0.000,0.000,0.000,0.000,0.000
Sum_Del_12=0.000,2.018,0.597,1.561,5.910,7.206,1.697,3.638,1.435,2.267,4.773,7.087,1.175,3.092,2.725,3.330,5.578,7.104,4.322,4.501,4.066,4.399,5.265,7.098,4.443,5.737,5.275,5.342,6.119,6.995,6.634,6.775,6.568,6.588,6.722,7.121,7.658,7.661,7.639,7.629,7.620,7.632,7.652,7.619,7.641,7.641,7.643,7.625,0.807,1.069,1.862,3.364,5.148,6.859,1.567,1.830,2.258,3.489,5.630,6.945,2.425,3.363,3.838,4.318,5.634,7.050,3.869,4.026,4.679,5.341,6.518,7.440,4.996,5.594,5.848,6.437,7.133,7.478,6.611,6.675,6.876,7.250,7.513,7.580,7.609,7.650,7.654,7.650,7.638,7.659,7.637,7.626,7.632,7.641,7.667,7.650
Sum_Del_20=0.000,4.235,0.401,1.675,13.985,25.985,1.754,7.635,1.374,2.362,7.777,25.628,1.339,4.399,3.568,4.479,10.853,25.681,7.673,8.278,6.799,7.556,9.739,25.239,9.098,12.982,10.804,10.944,14.045,23.915,18.114,19.462,17.659,17.835,18.719,23.719,27.257,27.261,27.221,27.208,27.198,27.213,27.245,27.195,27.231,27.227,27.227,27.200,1.153,1.597,2.897,5.299,8.995,15.551,1.667,2.684,2.636,5.045,9.973,16.544,3.524,6.113,7.236,7.168,10.991,18.741,6.644,7.101,9.307,10.931,15.604,22.666,9.718,12.372,13.209,15.919,21.065,25.292,18.049,18.526,20.378,22.960,25.884,26.861,27.197,27.238,27.250,27.241,27.220,27.256,27.222,27.207,27.211,27.222,27.268,27.243
Sum_Del_24=0.000,4.235,0.401,1.675,13.985,25.985,1.754,7.635,1.374,2.362,7.777,25.628,1.339,4.399,3.568,4.479,10.853,25.681,7.673,8.278,6.799,7.556,9.739,25.239,9.098,12.982,10.804,10.944,14.045,23.915,18.114,19.462,17.659,17.835,18.719,23.719,27.257,27.261,27.221,27.208,27.198,27.213,27.245,27.195,27.231,27.227,27.227,27.200,1.153,1.597,2.897,5.299,8.995,15.551,1.667,2.684,2.636,5.045,9.973,16.544,3.524,6.113,7.236,7.168,10.991,18.741,6.644,7.101,9.307,10.931,15.604,22.666,9.718,12.372,13.209,15.919,21.065,25.292,18.049,18.526,20.378,22.960,25.884,26.861,27.197,27.238,27.250,27.241,27.220,27.256,27.222,27.207,27.211,27.222,27.268,27.243
Sum_12=7.708,5.690,7.111,6.147,1.798,0.502,6.010,4.070,6.273,5.441,2.935,0.621,6.533,4.616,4.983,4.377,2.130,0.604,3.386,3.207,3.642,3.309,2.443,0.610,3.265,1.971,2.433,2.366,1.589,0.713,1.074,0.933,1.140,1.120,0.986,0.587,0.050,0.047,0.069,0.079,0.088,0.075,0.056,0.089,0.067,0.067,0.065,0.083,6.901,6.639,5.846,4.344,2.560,0.849,6.141,5.878,5.450,4.219,2.078,0.763,5.283,4.345,3.870,3.390,2.074,0.658,3.839,3.682,3.029,2.367,1.190,0.268,2.712,2.114,1.860,1.271,0.575,0.230,1.097,1.033,0.832,0.458,0.195,0.128,0.099,0.058,0.053,0.058,0.070,0.048,0.071,0.082,0.076,0.067,0.041,0.058
Sum_20=27.323,23.089,26.923,25.648,13.339,1.339,25.569,19.689,25.950,24.961,19.546,1.695,25.985,22.925,23.756,22.844,16.471,1.643,19.651,19.046,20.524,19.768,17.584,2.084,18.226,14.341,16.519,16.379,13.278,3.409,9.210,7.861,9.665,9.488,8.604,3.604,0.066,0.063,0.103,0.115,0.126,0.110,0.078,0.128,0.093,0.096,0.096,0.123,26.171,25.726,24.426,22.024,18.328,11.772,25.656,24.639,24.687,22.279,17.350,10.780,23.799,21.210,20.087,20.155,16.332,8.582,20.680,20.223,18.017,16.392,11.720,4.657,17.605,14.951,14.114,11.404,6.258,2.031,9.274,8.797,6.946,4.363,1.439,0.462,0.126,0.086,0.074,0.083,0.104,0.067,0.102,0.117,0.113,0.101,0.055,0.080
Sum_24=27.323,23.089,26.923,25.648,13.339,1.339,25.569,19.689,25.950,24.961,19.546,1.695,25.985,22.925,23.756,22.844,16.471,1.643,19.651,19.046,20.524,19.768,17.584,2.084,18.226,14.341,16.519,16.379,13.278,3.409,9.210,7.861,9.665,9.488,8.604,3.604,0.066,0.063,0.103,0.115,0.126,0.110,0.078,0.128,0.093,0.096,0.096,0.123,26.171,25.726,24.426,22.024,18.328,11.772,25.656,24.639,24.687,22.279,17.350,10.780,23.799,21.210,20.087,20.155,16.332,8.582,20.680,20.223,18.017,16.392,11.720,4.657,17.605,14.951,14.114,11.404,6.258,2.031,9.274,8.797,6.946,4.363,1.439,0.462,0.126,0.086,0.074,0.083,0.104,0.067,0.102,0.117,0.113,0.101,0.055,0.080
G_by_Interval=1.628,1.549,1.509,1.571,2.538,12.173,1.569,1.673,1.591,1.612,2.016,9.311,1.893,1.714,1.746,1.742,2.037,9.619,1.833,1.879,1.841,1.863,1.948,6.287,2.334,2.157,2.081,2.084,2.222,4.108,2.529,2.664,2.527,2.505,2.467,3.389,0.000,0.000,0.000,0.000,0.000,0.000,0.000,0.000,0.000,0.000,0.000,0.000,1.517,1.510,1.514,1.527,1.584,1.722,1.570,1.567,1.572,1.594,1.685,1.884,1.700,1.750,1.681,1.681,1.742,2.019,1.801,1.791,1.808,1.837,2.077,2.005,2.056,2.075,2.064,2.190,2.628,2.600,2.596,2.599,2.772,2.928,3.116,4.185,0.000,0.000,0.000,0.000,0.000,0.000,0.000,0.000,0.000,0.000,0.000,0.000
Avg_G_t8=2.023,2.160,2.049,2.135,3.075,9.575,2.146,2.349,2.126,2.205,2.602,8.141,2.161,2.307,2.277,2.338,2.761,8.253,2.487,2.535,2.449,2.517,2.684,6.495,2.653,2.877,2.743,2.748,3.008,4.761,3.386,3.558,3.355,3.357,3.420,4.579,0.000,0.000,0.000,0.000,0.000,0.000,0.000,0.000,0.000,0.000,0.000,0.000,2.074,2.083,2.150,2.296,2.525,3.035,2.137,2.159,2.188,2.311,2.650,3.155,2.248,2.347,2.372,2.441,2.682,3.347,2.420,2.433,2.529,2.657,3.075,3.721,2.665,2.797,2.865,3.120,3.784,4.966,3.404,3.447,3.712,4.276,5.874,11.257,0.000,0.000,0.000,0.000,0.000,0.000,0.000,0.000,0.000,0.000,0.000,0.000
G_int_t8=1.628,1.549,1.509,1.571,2.538,12.173,1.569,1.673,1.591,1.612,2.016,9.311,1.893,1.714,1.746,1.742,2.037,9.619,1.833,1.879,1.841,1.863,1.948,6.287,2.334,2.157,2.081,2.084,2.222,4.108,2.529,2.664,2.527,2.505,2.467,3.389,0.000,0.000,0.000,0.000,0.000,0.000,0.000,0.000,0.000,0.000,0.000,0.000,1.517,1.510,1.514,1.527,1.584,1.722,1.570,1.567,1.572,1.594,1.685,1.884,1.700,1.750,1.681,1.681,1.742,2.019,1.801,1.791,1.808,1.837,2.077,2.005,2.056,2.075,2.064,2.190,2.628,2.600,2.596,2.599,2.772,2.928,3.116,4.185,0.000,0.000,0.000,0.000,0.000,0.000,0.000,0.000,0.000,0.000,0.000,0.000
Avg_G_t12=2.023,2.160,2.049,2.135,3.075,9.575,2.146,2.349,2.126,2.205,2.602,8.141,2.161,2.307,2.277,2.338,2.761,8.253,2.487,2.535,2.449,2.517,2.684,6.495,2.653,2.877,2.743,2.748,3.008,4.761,3.386,3.558,3.355,3.357,3.420,4.579,0.000,0.000,0.000,0.000,0.000,0.000,0.000,0.000,0.000,0.000,0.000,0.000,2.074,2.083,2.150,2.296,2.525,3.035,2.137,2.159,2.188,2.311,2.650,3.155,2.248,2.347,2.372,2.441,2.682,3.347,2.420,2.433,2.529,2.657,3.075,3.721,2.665,2.797,2.865,3.120,3.784,4.966,3.404,3.447,3.712,4.276,5.874,11.257,0.000,0.000,0.000,0.000,0.000,0.000,0.000,0.000,0.000,0.000,0.000,0.000
G_int_t12=1.628,1.549,1.509,1.571,2.538,12.173,1.569,1.673,1.591,1.612,2.016,9.311,1.893,1.714,1.746,1.742,2.037,9.619,1.833,1.879,1.841,1.863,1.948,6.287,2.334,2.157,2.081,2.084,2.222,4.108,2.529,2.664,2.527,2.505,2.467,3.389,0.000,0.000,0.000,0.000,0.000,0.000,0.000,0.000,0.000,0.000,0.000,0.000,1.517,1.510,1.514,1.527,1.584,1.722,1.570,1.567,1.572,1.594,1.685,1.884,1.700,1.750,1.681,1.681,1.742,2.019,1.801,1.791,1.808,1.837,2.077,2.005,2.056,2.075,2.064,2.190,2.628,2.600,2.596,2.599,2.772,2.928,3.116,4.185,0.000,0.000,0.000,0.000,0.000,0.000,0.000,0.000,0.000,0.000,0.000,0.000
Avg_G_inflex=2.046,2.200,2.075,2.166,3.075,7.319,2.174,2.399,2.126,2.206,2.602,8.190,2.161,2.307,2.292,2.338,2.793,8.152,2.487,2.535,2.487,2.517,2.684,6.780,2.668,2.904,2.744,2.788,3.008,5.030,3.417,3.596,3.355,3.357,3.547,4.662,0.000,0.000,0.000,0.000,0.000,0.000,0.000,0.000,0.000,0.000,0.000,0.000,2.074,2.140,2.192,2.324,2.525,3.035,2.172,2.160,2.188,2.311,2.677,3.185,2.270,2.369,2.374,2.441,2.760,3.409,2.456,2.433,2.529,2.657,3.111,4.015,2.665,2.851,2.934,3.165,3.844,5.114,3.416,3.475,3.716,4.318,6.154,12.498,0.000,0.000,0.000,0.000,0.000,0.000,0.000,0.000,0.000,0.000,0.000,0.000
G_int_inflex=1.638,1.572,1.523,1.588,2.538,7.214,1.587,1.685,1.591,1.608,2.016,9.690,1.893,1.712,1.770,1.742,2.068,9.835,1.833,1.879,1.846,1.863,1.941,6.708,2.345,2.131,2.071,2.050,2.222,4.118,2.474,2.580,2.527,2.505,2.435,3.586,0.000,0.000,0.000,0.000,0.000,0.000,0.000,0.000,0.000,0.000,0.000,0.000,1.512,1.517,1.530,1.563,1.584,1.722,1.602,1.557,1.572,1.594,1.711,1.901,1.731,1.781,1.668,1.681,1.741,2.002,1.832,1.791,1.808,1.837,2.096,1.893,2.056,2.036,2.000,2.196,2.333,2.616,2.599,2.536,2.710,2.749,3.163,3.369,0.000,0.000,0.000,0.000,0.000,0.000,0.000,0.000,0.000,0.000,0.000,0.000
G_by_Interval_g4=1.692,1.592,1.574,1.659,2.586,12.173,1.625,1.731,1.677,1.708,2.103,9.311,2.172,1.757,1.817,1.806,2.125,9.619,1.869,1.968,1.919,1.926,2.066,6.287,2.465,2.191,2.160,2.146,2.273,4.108,2.613,2.742,2.606,2.595,2.589,3.612,0.000,0.000,0.000,0.000,0.000,0.000,0.000,0.000,0.000,0.000,0.000,0.000,1.589,1.629,1.566,1.601,1.683,1.818,1.697,1.667,1.650,1.646,1.762,1.961,1.808,1.842,1.729,1.754,1.835,2.122,1.880,1.860,1.894,1.908,2.100,2.127,2.109,2.141,2.153,2.231,2.600,2.600,2.642,2.643,2.859,2.979,3.116,4.185,0.000,0.000,0.000,0.000,0.000,0.000,0.000,0.000,0.000,0.000,0.000,0.000
G_int_t8_g4=1.692,1.592,1.574,1.659,2.586,12.173,1.625,1.731,1.677,1.708,2.103,9.311,2.172,1.757,1.817,1.806,2.125,9.619,1.869,1.968,1.919,1.926,2.066,6.287,2.465,2.191,2.160,2.146,2.273,4.108,2.613,2.742,2.606,2.595,2.589,3.612,0.000,0.000,0.000,0.000,0.000,0.000,0.000,0.000,0.000,0.000,0.000,0.000,1.589,1.629,1.566,1.601,1.683,1.818,1.697,1.667,1.650,1.646,1.762,1.961,1.808,1.842,1.729,1.754,1.835,2.122,1.880,1.860,1.894,1.908,2.100,2.127,2.109,2.141,2.153,2.231,2.600,2.600,2.642,2.643,2.859,2.979,3.116,4.185,0.000,0.000,0.000,0.000,0.000,0.000,0.000,0.000,0.000,0.000,0.000,0.000
G_int_t12_g4=1.692,1.592,1.574,1.659,2.586,12.173,1.625,1.731,1.677,1.708,2.103,9.311,2.172,1.757,1.817,1.806,2.125,9.619,1.869,1.968,1.919,1.926,2.066,6.287,2.465,2.191,2.160,2.146,2.273,4.108,2.613,2.742,2.606,2.595,2.589,3.612,0.000,0.000,0.000,0.000,0.000,0.000,0.000,0.000,0.000,0.000,0.000,0.000,1.589,1.629,1.566,1.601,1.683,1.818,1.697,1.667,1.650,1.646,1.762,1.961,1.808,1.842,1.729,1.754,1.835,2.122,1.880,1.860,1.894,1.908,2.100,2.127,2.109,2.141,2.153,2.231,2.600,2.600,2.642,2.643,2.859,2.979,3.116,4.185,0.000,0.000,0.000,0.000,0.000,0.000,0.000,0.000,0.000,0.000,0.000,0.000
G_int_inflex_g4=1.703,1.612,1.588,1.650,2.586,7.214,1.641,1.745,1.677,1.689,2.103,9.690,2.172,1.752,1.836,1.806,2.150,9.835,1.869,1.968,1.928,1.926,2.057,6.708,2.478,2.175,2.150,2.114,2.273,4.118,2.581,2.691,2.606,2.595,2.579,3.586,0.000,0.000,0.000,0.000,0.000,0.000,0.000,0.000,0.000,0.000,0.000,0.000,1.577,1.649,1.564,1.628,1.683,1.818,1.725,1.646,1.650,1.646,1.782,1.976,1.832,1.866,1.705,1.754,1.845,2.117,1.889,1.860,1.894,1.908,2.115,2.083,2.109,2.094,2.123,2.238,2.392,2.616,2.640,2.602,2.818,2.749,3.163,3.369,0.000,0.000,0.000,0.000,0.000,0.000,0.000,0.000,0.000,0.000,0.000,0.000
Time_Inflex=10.056,10.790,10.300,10.790,15.927,11.034,10.790,11.524,12.013,11.524,14.215,16.662,11.524,12.992,11.768,13.236,13.970,15.927,12.992,13.236,12.013,13.236,14.460,16.662,13.236,13.970,14.215,13.236,16.662,16.906,16.172,16.662,17.396,17.396,15.927,17.396,0.269,0.269,0.269,0.269,0.269,0.269,0.269,0.269,0.269,0.269,0.269,0.269,11.034,10.056,10.790,11.768,13.481,16.417,10.790,11.524,12.013,12.992,13.481,15.927,11.524,12.013,12.992,13.481,12.992,16.417,12.257,13.236,13.481,13.970,15.438,16.906,14.215,13.236,13.236,15.438,16.172,18.374,17.151,16.417,18.130,16.417,18.130,18.130,0.269,0.269,0.269,0.269,0.269,0.269,0.269,0.269,0.269,0.269,0.269,0.269
OD_Inflex=0.527,0.524,0.539,0.542,0.599,0.105,0.533,0.484,0.753,0.604,0.706,0.125,0.643,0.734,0.586,0.751,0.549,0.122,0.600,0.598,0.488,0.628,0.684,0.148,0.541,0.485,0.585,0.474,0.712,0.229,0.460,0.446,0.601,0.570,0.412,0.260,0.067,0.066,0.065,0.064,0.065,0.065,0.066,0.065,0.065,0.065,0.065,0.064,0.649,0.465,0.525,0.585,0.625,0.654,0.545,0.640,0.691,0.736,0.553,0.539,0.568,0.561,0.650,0.697,0.458,0.481,0.559,0.662,0.604,0.584,0.532,0.356,0.641,0.444,0.407,0.509,0.355,0.258,0.526,0.449,0.498,0.272,0.183,0.105,0.064,0.065,0.066,0.064,0.064,0.065,0.065,0.065,0.065,0.063,0.064,0.065
Time_Saturation=17.151,12.502,17.640,15.438,17.640,0.000,17.396,16.172,14.460,16.172,15.194,0.000,15.683,15.927,16.662,16.172,17.151,0.000,17.640,16.662,14.215,14.460,17.640,0.000,15.927,16.417,15.927,17.640,17.396,0.000,18.374,0.000,17.885,18.130,18.619,17.885,0.269,0.269,0.269,0.269,0.269,0.269,0.269,0.269,0.269,0.269,0.269,0.269,16.172,15.194,15.927,16.662,17.885,17.151,14.704,14.704,17.885,16.172,17.151,17.640,16.906,17.151,14.704,15.438,17.396,18.130,15.927,16.662,16.172,18.374,16.906,0.000,17.640,15.927,16.662,15.927,18.619,0.000,18.619,17.885,18.619,0.000,0.000,0.000,0.269,0.269,0.269,0.269,0.269,0.269,0.269,0.269,0.269,0.269,0.269,0.269
OD_Saturation=0.862,0.724,0.853,0.845,0.779,0.000,0.854,0.699,0.875,0.851,0.824,0.000,0.884,0.805,0.832,0.823,0.786,0.000,0.760,0.748,0.760,0.758,0.800,0.000,0.779,0.674,0.735,0.740,0.732,0.000,0.614,0.000,0.631,0.628,0.647,0.287,0.067,0.066,0.065,0.064,0.065,0.065,0.066,0.065,0.065,0.065,0.065,0.064,0.827,0.818,0.803,0.779,0.769,0.731,0.834,0.798,0.818,0.809,0.762,0.722,0.810,0.749,0.697,0.773,0.743,0.648,0.770,0.761,0.663,0.700,0.629,0.000,0.766,0.665,0.666,0.570,0.491,0.000,0.643,0.571,0.525,0.000,0.000,0.000,0.064,0.065,0.066,0.064,0.064,0.065,0.065,0.065,0.065,0.063,0.064,0.065
Ref_Well_Name=A01,A01,A01,A01,A01,A01,A01,A01,A01,A01,A01,A01,A01,A01,A01,A01,A01,A01,A01,A01,A01,A01,A01,A01,A01,A01,A01,A01,A01,A01,A01,A01,A01,A01,A01,A01,A01,A01,A01,A01,A01,A01,A01,A01,A01,A01,A01,A01,A01,A01,A01,A01,A01,A01,A01,A01,A01,A01,A01,A01,A01,A01,A01,A01,A01,A01,A01,A01,A01,A01,A01,A01,A01,A01,A01,A01,A01,A01,A01,A01,A01,A01,A01,A01,A01,A01,A01,A01,A01,A01,A01,A01,A01,A01,A01,A01
Ratio_Avg_G=1.000,0.937,0.987,0.947,0.658,0.211,0.943,0.861,0.952,0.917,0.777,0.248,0.936,0.877,0.888,0.865,0.733,0.245,0.813,0.798,0.826,0.804,0.754,0.311,0.763,0.703,0.737,0.736,0.673,0.425,0.597,0.569,0.603,0.603,0.592,0.442,Inf,Inf,Inf,Inf,Inf,Inf,Inf,Inf,Inf,Inf,Inf,Inf,0.976,0.971,0.941,0.881,0.801,0.667,0.947,0.937,0.925,0.876,0.763,0.641,0.900,0.862,0.853,0.829,0.754,0.605,0.836,0.832,0.800,0.762,0.658,0.544,0.759,0.723,0.706,0.648,0.535,0.407,0.594,0.587,0.545,0.473,0.344,0.180,Inf,Inf,Inf,Inf,Inf,Inf,Inf,Inf,Inf,Inf,Inf,Inf
Ratio_Fit_G=1.000,1.049,1.071,1.034,0.617,0.347,1.026,0.982,0.908,0.963,0.751,0.132,0.812,0.835,0.899,0.818,0.774,0.115,0.849,0.833,0.897,0.825,0.769,0.231,0.720,0.766,0.748,0.800,0.647,0.413,0.671,0.636,0.628,0.621,0.680,0.516,Inf,Inf,Inf,Inf,Inf,Inf,Inf,Inf,Inf,Inf,Inf,Inf,1.008,1.095,1.069,1.053,0.991,0.879,1.001,0.969,0.951,0.909,0.970,0.893,0.922,0.925,0.882,0.870,0.975,0.861,0.886,0.822,0.844,0.836,0.795,0.920,0.741,0.826,0.848,0.759,0.775,0.779,0.629,0.657,0.612,0.708,0.721,0.828,Inf,Inf,Inf,Inf,Inf,Inf,Inf,Inf,Inf,Inf,Inf,Inf
Ratio_G_Int=1.000,1.052,1.079,1.036,0.642,0.134,1.038,0.973,1.023,1.010,0.808,0.175,0.860,0.950,0.933,0.935,0.800,0.169,0.888,0.867,0.884,0.874,0.836,0.259,0.698,0.755,0.783,0.781,0.733,0.396,0.644,0.611,0.644,0.650,0.660,0.480,Inf,Inf,Inf,Inf,Inf,Inf,Inf,Inf,Inf,Inf,Inf,Inf,1.073,1.079,1.076,1.066,1.028,0.946,1.037,1.039,1.036,1.021,0.966,0.864,0.958,0.930,0.969,0.969,0.935,0.807,0.904,0.909,0.901,0.887,0.784,0.812,0.792,0.785,0.789,0.744,0.620,0.626,0.627,0.627,0.587,0.556,0.523,0.389,Inf,Inf,Inf,Inf,Inf,Inf,Inf,Inf,Inf,Inf,Inf,Inf
Ratio_t0_Fit=1.000,0.791,0.832,0.864,1.500,-6.360,0.768,0.525,1.067,0.831,1.429,0.445,1.919,0.977,0.975,1.358,0.796,-0.148,0.799,0.690,0.697,0.934,1.060,0.468,1.399,0.663,1.023,1.548,1.470,0.309,0.814,0.995,1.275,2.017,0.904,0.692,Inf,Inf,Inf,Inf,Inf,Inf,Inf,Inf,Inf,Inf,Inf,Inf,0.765,0.771,0.689,0.612,0.543,0.458,0.771,0.639,0.794,0.721,0.642,0.657,0.802,0.743,0.750,1.386,0.488,0.405,0.728,0.870,1.273,1.701,0.525,0.335,0.970,0.650,0.759,0.592,0.356,0.317,0.860,1.127,0.593,0.319,0.303,0.254,Inf,Inf,Inf,Inf,Inf,Inf,Inf,Inf,Inf,Inf,Inf,Inf
Ratio_t0_G_Int=1.000,0.646,0.731,0.699,0.735,-0.410,0.684,0.585,0.738,0.665,0.673,-0.752,1.470,0.666,0.743,0.662,0.545,-0.656,0.603,0.601,0.649,0.604,0.536,3.308,1.237,0.549,0.596,0.595,0.503,0.773,0.461,0.442,0.476,0.463,0.414,0.408,Inf,Inf,Inf,Inf,Inf,Inf,Inf,Inf,Inf,Inf,Inf,Inf,0.709,0.688,0.620,0.514,0.419,0.301,0.697,0.667,0.640,0.551,0.409,0.311,0.721,0.662,0.571,0.519,0.420,0.297,0.638,0.614,0.548,0.481,0.395,0.230,0.648,0.547,0.493,0.424,0.348,0.222,0.489,0.465,0.420,0.336,0.226,0.169,Inf,Inf,Inf,Inf,Inf,Inf,Inf,Inf,Inf,Inf,Inf,Inf
Ref_Curve_Array=1,1,1,1,1,1,1,1,1,1,1,1,1,1,1,1,1,1,1,1,1,1,1,1,1,1,1,1,1,1,1,1,1,1,1,1,1,1,1,1,1,1,1,1,1,1,1,1,1,1,1,1,1,1,1,1,1,1,1,1,1,1,1,1,1,1,1,1,1,1,1,1,1,1,1,1,1,1,1,1,1,1,1,1,1,1,1,1,1,1,1,1,1,1,1,1
Default_ref=0
Comm_Map=,,,,,
Comm_Consol=,,,,,,,,
Comm_Screen=,,,,,
Analysis_Set=A,A,A,A,A,A,A,A,A,A,A,A,A,A,A,A,A,A,A,A,A,A,A,A,A,A,A,A,A,A,A,A,A,A,A,A,A,A,A,A,A,A,A,A,A,A,A,A,A,A,A,A,A,A,A,A,A,A,A,A,A,A,A,A,A,A,A,A,A,A,A,A,A,A,A,A,A,A,A,A,A,A,A,A,A,A,A,A,A,A,A,A,A,A,A,A
Ref_Type=single_ref,single_ref,single_ref,single_ref,single_ref,single_ref,single_ref,single_ref,single_ref,single_ref,single_ref,single_ref,single_ref,single_ref,single_ref,single_ref,single_ref,single_ref,single_ref,single_ref,single_ref,single_ref,single_ref,single_ref,single_ref,single_ref,single_ref,single_ref,single_ref,single_ref,single_ref,single_ref,single_ref,single_ref,single_ref,single_ref,single_ref,single_ref,single_ref,single_ref,single_ref,single_ref,single_ref,single_ref,single_ref,single_ref,single_ref,single_ref,single_ref,single_ref,single_ref,single_ref,single_ref,single_ref,single_ref,single_ref,single_ref,single_ref,single_ref,single_ref,single_ref,single_ref,single_ref,single_ref,single_ref,single_ref,single_ref,single_ref,single_ref,single_ref,single_ref,single_ref,single_ref,single_ref,single_ref,single_ref,single_ref,single_ref,single_ref,single_ref,single_ref,single_ref,single_ref,single_ref,single_ref,single_ref,single_ref,single_ref,single_ref,single_ref,single_ref,single_ref,single_ref,single_ref,single_ref,single_ref
Wells_In_Use=0,0,0,0,0,0,0,0,0,0,0,0,0,0,0,0,0,0,0,0,0,0,0,0,0,0,0,0,0,0,0,0,0,0,0,0,0,0,0,0,0,0,0,0,0,0,0,0,0,0,0,0,0,0,0,0,0,0,0,0,0,0,0,0,0,0,0,0,0,0,0,0,0,0,0,0,0,0,0,0,0,0,0,0,0,0,0,0,0,0,0,0,0,0,0,0
[Flor:]
[Flor2:]
[Lumin:]
[Data:]
Read=DateTime	RunT[s]	Temp	Well_1	Well_2	Well_3	Well_4	Well_5	Well_6	Well_7	Well_8	Well_9	Well_10	Well_11	Well_12	Well_13	Well_14	Well_15	Well_16	Well_17	Well_18	Well_19	Well_20	Well_21	Well_22	Well_23	Well_24	Well_25	Well_26	Well_27	Well_28	Well_29	Well_30	Well_31	Well_32	Well_33	Well_34	Well_35	Well_36	Well_37	Well_38	Well_39	Well_40	Well_41	Well_42	Well_43	Well_44	Well_45	Well_46	Well_47	Well_48	Well_49	Well_50	Well_51	Well_52	Well_53	Well_54	Well_55	Well_56	Well_57	Well_58	Well_59	Well_60	Well_61	Well_62	Well_63	Well_64	Well_65	Well_66	Well_67	Well_68	Well_69	Well_70	Well_71	Well_72	Well_73	Well_74	Well_75	Well_76	Well_77	Well_78	Well_79	Well_80	Well_81	Well_82	Well_83	Well_84	Well_85	Well_86	Well_87	Well_88	Well_89	Well_90	Well_91	Well_92	Well_93	Well_94	Well_95	Well_96
1=16:22:48	968	298	0.1004	0.0791	0.0813	0.0804	0.0820	0.0807	0.0805	0.0812	0.0798	0.0818	0.0784	0.0819	0.0806	0.0793	0.0817	0.0818	0.0819	0.0808	0.0813	0.0796	0.0816	0.0809	0.0810	0.0814	0.1077	0.0813	0.0829	0.0831	0.0827	0.0806	0.0824	0.0805	0.0788	0.0823	0.0806	0.0826	0.0817	0.0818	0.0806	0.0806	0.0826	0.0810	0.0794	0.0812	0.0784	0.0809	0.0804	0.0819	0.1077	0.0813	0.0814	0.0831	0.0888	0.0807	0.0823	0.0806	0.0822	0.0804	0.0826	0.0873	0.0800	0.0809	0.0803	0.0813	0.0795	0.0807	0.0806	0.0805	0.0818	0.0808	0.0780	0.0785	0.0670	0.0664	0.0652	0.0637	0.0654	0.0647	0.0642	0.0652	0.0656	0.0641	0.0643	0.0649	0.0657	0.0646	0.0655	0.0654	0.0655	0.0644	0.0653	0.0648	0.0646	0.0633	0.0642	0.0654
2=16:37:29	1849	298	0.1021	0.0789	0.0820	0.0810	0.0832	0.0808	0.0826	0.0810	0.0810	0.0824	0.0774	0.0807	0.0805	0.0793	0.0812	0.0829	0.0803	0.0811	0.0797	0.0808	0.0799	0.0827	0.0793	0.0823	0.0987	0.0819	0.0829	0.0830	0.0824	0.0815	0.0831	0.0778	0.0804	0.0820	0.0820	0.0812	0.0828	0.0813	0.0798	0.0812	0.0828	0.0811	0.0800	0.0815	0.0781	0.0817	0.0815	0.0813	0.1096	0.0815	0.0817	0.0844	0.0885	0.0833	0.0809	0.0814	0.0819	0.0800	0.0831	0.0902	0.0809	0.0804	0.0809	0.0807	0.0806	0.0796	0.0812	0.0793	0.0836	0.0797	0.0811	0.0763	0.0669	0.0662	0.0656	0.0636	0.0653	0.0645	0.0642	0.0651	0.0655	0.0639	0.0643	0.0650	0.0653	0.0651	0.0655	0.0652	0.0652	0.0644	0.0655	0.0648	0.0650	0.0634	0.0642	0.0654
3=16:52:09	2730	298	0.0944	0.0793	0.0811	0.0818	0.0818	0.0808	0.0811	0.0783	0.0819	0.0831	0.0818	0.0793	0.0814	0.0790	0.0810	0.0822	0.0807	0.0812	0.0802	0.0806	0.0797	0.0827	0.0803	0.0801	0.1084	0.0815	0.0818	0.0835	0.0815	0.0822	0.0807	0.0799	0.0805	0.0803	0.0832	0.0828	0.0825	0.0793	0.0808	0.0805	0.0840	0.0795	0.0807	0.0799	0.0796	0.0802	0.0817	0.0801	0.1115	0.0813	0.0823	0.0839	0.0887	0.0831	0.0804	0.0827	0.0795	0.0819	0.0816	0.0929	0.0793	0.0793	0.0798	0.0795	0.0811	0.0800	0.0807	0.0795	0.0822	0.0784	0.0807	0.0797	0.0661	0.0654	0.0644	0.0640	0.0649	0.0635	0.0625	0.0644	0.0649	0.0635	0.0639	0.0642	0.0648	0.0647	0.0646	0.0643	0.0649	0.0629	0.0646	0.0640	0.0647	0.0628	0.0635	0.0649
4=17:06:50	3611	298	0.1003	0.0791	0.0821	0.0825	0.0823	0.0807	0.0830	0.0801	0.0818	0.0814	0.0797	0.0797	0.0811	0.0796	0.0810	0.0827	0.0809	0.0819	0.0800	0.0803	0.0804	0.0834	0.0797	0.0815	0.1084	0.0820	0.0846	0.0840	0.0820	0.0818	0.0824	0.0790	0.0813	0.0807	0.0826	0.0814	0.0836	0.0812	0.0793	0.0818	0.0839	0.0809	0.0808	0.0812	0.0798	0.0814	0.0819	0.0811	0.1107	0.0821	0.0841	0.0846	0.0884	0.0835	0.0805	0.0817	0.0818	0.0814	0.0833	0.0919	0.0807	0.0798	0.0808	0.0804	0.0807	0.0799	0.0814	0.0798	0.0828	0.0796	0.0813	0.0783	0.0665	0.0659	0.0651	0.0641	0.0648	0.0643	0.0643	0.0651	0.0655	0.0639	0.0641	0.0646	0.0653	0.0649	0.0652	0.0649	0.0652	0.0644	0.0653	0.0637	0.0652	0.0634	0.0642	0.0651
5=17:21:31	4491	298	0.0988	0.0813	0.0829	0.0838	0.0830	0.0815	0.0809	0.0824	0.0814	0.0818	0.0811	0.0821	0.0823	0.0796	0.0841	0.0837	0.0839	0.0805	0.0829	0.0806	0.0828	0.0808	0.0816	0.0801	0.1056	0.0825	0.0840	0.0857	0.0839	0.0830	0.0826	0.0826	0.0799	0.0839	0.0802	0.0850	0.0815	0.0820	0.0818	0.0817	0.0849	0.0822	0.0811	0.0814	0.0813	0.0807	0.0818	0.0820	0.1031	0.0826	0.0839	0.0844	0.0913	0.0827	0.0840	0.0812	0.0819	0.0826	0.0820	0.0897	0.0809	0.0811	0.0809	0.0826	0.0805	0.0825	0.0808	0.0825	0.0809	0.0815	0.0785	0.0801	0.0666	0.0664	0.0656	0.0650	0.0655	0.0638	0.0644	0.0652	0.0658	0.0645	0.0647	0.0652	0.0657	0.0656	0.0655	0.0653	0.0654	0.0647	0.0653	0.0651	0.0658	0.0637	0.0643	0.0657
6=17:36:12	5372	298	0.1045	0.0807	0.0827	0.0837	0.0842	0.0812	0.0833	0.0808	0.0826	0.0820	0.0806	0.0797	0.0825	0.0810	0.0836	0.0848	0.0816	0.0833	0.0813	0.0836	0.0829	0.0837	0.0795	0.0807	0.1079	0.0833	0.0847	0.0854	0.0827	0.0834	0.0847	0.0817	0.0821	0.0814	0.0829	0.0817	0.0845	0.0825	0.0828	0.0832	0.0853	0.0824	0.0824	0.0825	0.0808	0.0823	0.0819	0.0811	0.1157	0.0829	0.0835	0.0856	0.0885	0.0845	0.0826	0.0833	0.0824	0.0824	0.0825	0.0911	0.0817	0.0813	0.0828	0.0818	0.0832	0.0815	0.0831	0.0799	0.0831	0.0802	0.0811	0.0801	0.0668	0.0665	0.0658	0.0650	0.0657	0.0648	0.0637	0.0655	0.0661	0.0643	0.0647	0.0653	0.0657	0.0656	0.0653	0.0655	0.0650	0.0647	0.0659	0.0651	0.0660	0.0639	0.0644	0.0659
7=17:50:53	6253	296	0.0985	0.0806	0.0826	0.0837	0.0812	0.0808	0.0827	0.0817	0.0815	0.0796	0.0808	0.0772	0.0832	0.0801	0.0835	0.0843	0.0825	0.0827	0.0815	0.0827	0.0821	0.0824	0.0802	0.0792	0.1072	0.0830	0.0828	0.0849	0.0816	0.0827	0.0822	0.0820	0.0805	0.0802	0.0815	0.0825	0.0826	0.0819	0.0822	0.0821	0.0848	0.0802	0.0824	0.0813	0.0811	0.0806	0.0818	0.0808	0.1135	0.0820	0.0835	0.0844	0.0890	0.0835	0.0824	0.0822	0.0800	0.0826	0.0802	0.0914	0.0808	0.0808	0.0818	0.0807	0.0823	0.0804	0.0824	0.0807	0.0830	0.0789	0.0801	0.0802	0.0659	0.0655	0.0645	0.0641	0.0639	0.0639	0.0636	0.0649	0.0649	0.0635	0.0638	0.0645	0.0648	0.0647	0.0648	0.0647	0.0647	0.0638	0.0648	0.0629	0.0648	0.0630	0.0638	0.0650
8=18:05:33	7134	300	0.1060	0.0819	0.0850	0.0841	0.0847	0.0818	0.0853	0.0840	0.0821	0.0829	0.0796	0.0801	0.0844	0.0814	0.0840	0.0845	0.0830	0.0836	0.0825	0.0841	0.0827	0.0838	0.0809	0.0815	0.1102	0.0833	0.0852	0.0858	0.0833	0.0813	0.0851	0.0823	0.0833	0.0823	0.0834	0.0798	0.0840	0.0837	0.0829	0.0831	0.0847	0.0827	0.0817	0.0834	0.0812	0.0826	0.0806	0.0799	0.1195	0.0837	0.0835	0.0854	0.0886	0.0846	0.0844	0.0834	0.0832	0.0818	0.0830	0.0905	0.0818	0.0808	0.0825	0.0822	0.0824	0.0816	0.0831	0.0803	0.0824	0.0808	0.0811	0.0793	0.0671	0.0666	0.0660	0.0652	0.0661	0.0656	0.0648	0.0657	0.0652	0.0647	0.0648	0.0655	0.0660	0.0659	0.0659	0.0650	0.0658	0.0651	0.0659	0.0654	0.0668	0.0641	0.0650	0.0660
9=18:20:14	8015	301	0.1039	0.0817	0.0837	0.0847	0.0826	0.0820	0.0835	0.0826	0.0828	0.0811	0.0823	0.0802	0.0839	0.0811	0.0853	0.0841	0.0842	0.0825	0.0848	0.0815	0.0843	0.0815	0.0810	0.0801	0.1167	0.0842	0.0861	0.0865	0.0831	0.0833	0.0841	0.0834	0.0800	0.0835	0.0796	0.0843	0.0837	0.0827	0.0838	0.0831	0.0860	0.0818	0.0837	0.0816	0.0812	0.0803	0.0821	0.0812	0.1110	0.0829	0.0835	0.0848	0.0909	0.0827	0.0851	0.0818	0.0817	0.0819	0.0792	0.0895	0.0818	0.0816	0.0820	0.0830	0.0816	0.0822	0.0814	0.0821	0.0799	0.0805	0.0787	0.0796	0.0664	0.0659	0.0652	0.0643	0.0651	0.0644	0.0639	0.0643	0.0655	0.0639	0.0641	0.0648	0.0651	0.0649	0.0652	0.0651	0.0640	0.0641	0.0653	0.0647	0.0654	0.0632	0.0643	0.0653
10=18:34:55	8895	300	0.1022	0.0841	0.0865	0.0851	0.0852	0.0822	0.0860	0.0846	0.0836	0.0831	0.0817	0.0804	0.0844	0.0829	0.0861	0.0865	0.0843	0.0845	0.0843	0.0852	0.0831	0.0847	0.0800	0.0826	0.1130	0.0856	0.0871	0.0881	0.0849	0.0831	0.0860	0.0820	0.0831	0.0817	0.0829	0.0813	0.0848	0.0850	0.0834	0.0842	0.0863	0.0833	0.0833	0.0848	0.0815	0.0828	0.0813	0.0807	0.1128	0.0857	0.0844	0.0875	0.0894	0.0845	0.0846	0.0839	0.0837	0.0816	0.0833	0.0898	0.0827	0.0815	0.0833	0.0828	0.0823	0.0820	0.0843	0.0814	0.0844	0.0804	0.0807	0.0780	0.0675	0.0667	0.0658	0.0649	0.0658	0.0646	0.0649	0.0660	0.0662	0.0650	0.0654	0.0659	0.0662	0.0657	0.0660	0.0659	0.0660	0.0653	0.0661	0.0647	0.0661	0.0641	0.0649	0.0660
11=18:49:36	9776	301	0.1056	0.0831	0.0868	0.0868	0.0862	0.0814	0.0855	0.0847	0.0853	0.0819	0.0811	0.0774	0.0858	0.0827	0.0866	0.0867	0.0841	0.0841	0.0850	0.0863	0.0837	0.0849	0.0796	0.0810	0.1171	0.0860	0.0872	0.0876	0.0841	0.0838	0.0862	0.0830	0.0835	0.0821	0.0831	0.0816	0.0856	0.0834	0.0847	0.0844	0.0865	0.0824	0.0846	0.0842	0.0817	0.0822	0.0817	0.0817	0.1143	0.0848	0.0867	0.0875	0.0902	0.0848	0.0847	0.0840	0.0821	0.0820	0.0822	0.0930	0.0829	0.0814	0.0826	0.0821	0.0828	0.0809	0.0839	0.0808	0.0825	0.0786	0.0803	0.0800	0.0665	0.0661	0.0653	0.0646	0.0653	0.0645	0.0631	0.0651	0.0656	0.0643	0.0644	0.0652	0.0655	0.0654	0.0654	0.0650	0.0654	0.0635	0.0653	0.0648	0.0658	0.0645	0.0644	0.0655
12=19:04:16	10657	298	0.1069	0.0830	0.0876	0.0881	0.0859	0.0841	0.0871	0.0871	0.0830	0.0826	0.0809	0.0808	0.0854	0.0832	0.0883	0.0859	0.0856	0.0838	0.0872	0.0852	0.0858	0.0829	0.0810	0.0792	0.1162	0.0860	0.0887	0.0878	0.0856	0.0828	0.0882	0.0844	0.0828	0.0845	0.0801	0.0824	0.0847	0.0844	0.0850	0.0849	0.0867	0.0837	0.0833	0.0848	0.0819	0.0824	0.0804	0.0814	0.1058	0.0841	0.0861	0.0861	0.0923	0.0837	0.0874	0.0831	0.0833	0.0815	0.0812	0.0880	0.0818	0.0820	0.0833	0.0835	0.0824	0.0823	0.0827	0.0825	0.0787	0.0807	0.0770	0.0780	0.0659	0.0650	0.0645	0.0640	0.0647	0.0637	0.0634	0.0642	0.0638	0.0634	0.0639	0.0644	0.0646	0.0644	0.0644	0.0636	0.0642	0.0637	0.0646	0.0641	0.0648	0.0627	0.0635	0.0647
13=19:18:57	11538	300	0.1019	0.0843	0.0888	0.0877	0.0856	0.0821	0.0873	0.0860	0.0845	0.0833	0.0789	0.0797	0.0866	0.0828	0.0885	0.0888	0.0859	0.0848	0.0871	0.0872	0.0850	0.0850	0.0795	0.0801	0.1180	0.0875	0.0899	0.0889	0.0857	0.0825	0.0873	0.0823	0.0845	0.0830	0.0822	0.0811	0.0857	0.0857	0.0851	0.0859	0.0861	0.0835	0.0840	0.0858	0.0813	0.0831	0.0806	0.0798	0.1107	0.0863	0.0857	0.0883	0.0902	0.0838	0.0861	0.0841	0.0836	0.0802	0.0822	0.0882	0.0830	0.0816	0.0832	0.0829	0.0826	0.0822	0.0837	0.0809	0.0819	0.0793	0.0789	0.0763	0.0657	0.0653	0.0636	0.0640	0.0645	0.0636	0.0635	0.0646	0.0649	0.0633	0.0627	0.0644	0.0647	0.0646	0.0645	0.0646	0.0648	0.0640	0.0648	0.0644	0.0650	0.0618	0.0636	0.0647
14=19:33:38	12419	298	0.1121	0.0858	0.0899	0.0897	0.0862	0.0832	0.0906	0.0880	0.0875	0.0829	0.0818	0.0790	0.0884	0.0839	0.0898	0.0901	0.0869	0.0849	0.0889	0.0875	0.0874	0.0844	0.0809	0.0797	0.1218	0.0886	0.0908	0.0904	0.0853	0.0846	0.0886	0.0873	0.0840	0.0843	0.0825	0.0838	0.0870	0.0849	0.0868	0.0848	0.0877	0.0823	0.0864	0.0845	0.0836	0.0799	0.0821	0.0804	0.1196	0.0850	0.0876	0.0878	0.0927	0.0853	0.0870	0.0847	0.0814	0.0837	0.0796	0.0905	0.0824	0.0823	0.0835	0.0821	0.0835	0.0824	0.0836	0.0825	0.0840	0.0799	0.0787	0.0801	0.0659	0.0651	0.0645	0.0638	0.0645	0.0630	0.0635	0.0645	0.0647	0.0633	0.0636	0.0644	0.0647	0.0645	0.0644	0.0648	0.0647	0.0638	0.0637	0.0643	0.0651	0.0629	0.0636	0.0647
15=19:48:19	13299	300	0.1130	0.0882	0.0929	0.0922	0.0889	0.0858	0.0919	0.0903	0.0874	0.0841	0.0829	0.0810	0.0913	0.0863	0.0918	0.0916	0.0900	0.0856	0.0915	0.0888	0.0891	0.0860	0.0821	0.0791	0.1330	0.0915	0.0929	0.0931	0.0877	0.0867	0.0913	0.0895	0.0847	0.0870	0.0833	0.0839	0.0882	0.0874	0.0891	0.0871	0.0895	0.0839	0.0888	0.0868	0.0850	0.0827	0.0831	0.0811	0.1234	0.0865	0.0900	0.0878	0.0946	0.0868	0.0909	0.0868	0.0837	0.0845	0.0787	0.0899	0.0826	0.0834	0.0852	0.0847	0.0839	0.0838	0.0847	0.0836	0.0818	0.0812	0.0778	0.0812	0.0664	0.0656	0.0649	0.0644	0.0651	0.0642	0.0640	0.0649	0.0643	0.0640	0.0641	0.0647	0.0653	0.0652	0.0651	0.0647	0.0648	0.0644	0.0652	0.0646	0.0658	0.0634	0.0642	0.0652
16=20:03:00	14180	300	0.1235	0.0892	0.0953	0.0944	0.0899	0.0854	0.0946	0.0934	0.0912	0.0857	0.0848	0.0779	0.0923	0.0875	0.0959	0.0953	0.0909	0.0884	0.0946	0.0944	0.0920	0.0901	0.0826	0.0808	0.1323	0.0924	0.0933	0.0927	0.0877	0.0878	0.0963	0.0902	0.0886	0.0865	0.0840	0.0827	0.0894	0.0886	0.0909	0.0896	0.0907	0.0857	0.0917	0.0910	0.0868	0.0853	0.0837	0.0810	0.1258	0.0876	0.0896	0.0909	0.0939	0.0886	0.0900	0.0900	0.0854	0.0844	0.0816	0.0933	0.0843	0.0839	0.0863	0.0854	0.0865	0.0846	0.0875	0.0844	0.0861	0.0800	0.0798	0.0797	0.0664	0.0659	0.0651	0.0644	0.0651	0.0640	0.0630	0.0651	0.0652	0.0638	0.0641	0.0647	0.0651	0.0650	0.0651	0.0649	0.0652	0.0632	0.0651	0.0645	0.0656	0.0634	0.0640	0.0653
17=20:17:40	15061	298	0.1207	0.0899	0.0961	0.0943	0.0876	0.0851	0.0945	0.0933	0.0904	0.0854	0.0833	0.0800	0.0941	0.0872	0.0971	0.0938	0.0915	0.0865	0.0954	0.0913	0.0926	0.0880	0.0826	0.0783	0.1273	0.0920	0.0965	0.0951	0.0882	0.0874	0.0940	0.0911	0.0857	0.0878	0.0828	0.0851	0.0898	0.0884	0.0890	0.0887	0.0908	0.0839	0.0905	0.0884	0.0862	0.0830	0.0827	0.0806	0.1194	0.0873	0.0893	0.0899	0.0940	0.0856	0.0911	0.0850	0.0844	0.0840	0.0790	0.0898	0.0828	0.0841	0.0853	0.0853	0.0831	0.0838	0.0839	0.0841	0.0830	0.0810	0.0779	0.0788	0.0658	0.0652	0.0645	0.0635	0.0644	0.0637	0.0634	0.0645	0.0648	0.0633	0.0634	0.0644	0.0644	0.0640	0.0644	0.0644	0.0646	0.0637	0.0645	0.0639	0.0645	0.0629	0.0634	0.0646
18=20:32:21	15942	298	0.1198	0.0924	0.1002	0.0959	0.0921	0.0857	0.0977	0.0955	0.0924	0.0881	0.0841	0.0793	0.0951	0.0890	0.0997	0.0974	0.0915	0.0882	0.0962	0.0961	0.0924	0.0897	0.0814	0.0801	0.1207	0.0948	0.0983	0.0963	0.0899	0.0865	0.0977	0.0902	0.0887	0.0881	0.0847	0.0788	0.0912	0.0905	0.0918	0.0903	0.0910	0.0865	0.0920	0.0918	0.0864	0.0856	0.0811	0.0800	0.1207	0.0885	0.0902	0.0933	0.0952	0.0875	0.0900	0.0876	0.0866	0.0832	0.0819	0.0886	0.0844	0.0836	0.0860	0.0862	0.0854	0.0832	0.0862	0.0836	0.0832	0.0799	0.0783	0.0780	0.0654	0.0647	0.0639	0.0624	0.0640	0.0633	0.0629	0.0639	0.0643	0.0630	0.0631	0.0638	0.0644	0.0630	0.0639	0.0640	0.0641	0.0631	0.0641	0.0635	0.0636	0.0621	0.0632	0.0641
19=20:47:02	16822	298	0.1280	0.0956	0.1029	0.1016	0.0928	0.0885	0.1011	0.1005	0.0957	0.0904	0.0847	0.0817	0.0991	0.0919	0.1029	0.0990	0.0952	0.0888	0.1012	0.0969	0.0972	0.0911	0.0848	0.0801	0.1354	0.0962	0.1006	0.0980	0.0919	0.0894	0.1004	0.0944	0.0902	0.0917	0.0839	0.0834	0.0922	0.0917	0.0939	0.0923	0.0926	0.0864	0.0937	0.0929	0.0888	0.0866	0.0831	0.0814	0.1238	0.0890	0.0922	0.0922	0.0965	0.0862	0.0933	0.0885	0.0876	0.0855	0.0809	0.0878	0.0845	0.0846	0.0864	0.0861	0.0853	0.0847	0.0852	0.0860	0.0834	0.0816	0.0769	0.0788	0.0657	0.0651	0.0633	0.0637	0.0644	0.0635	0.0634	0.0643	0.0645	0.0631	0.0625	0.0641	0.0646	0.0643	0.0643	0.0642	0.0647	0.0637	0.0646	0.0639	0.0648	0.0618	0.0632	0.0646
20=21:01:43	17703	298	0.1307	0.0977	0.1060	0.1035	0.0934	0.0878	0.1051	0.1038	0.0993	0.0919	0.0876	0.0810	0.1031	0.0929	0.1065	0.1028	0.0971	0.0892	0.1044	0.1002	0.1002	0.0943	0.0855	0.0806	0.1401	0.0988	0.1040	0.1005	0.0933	0.0895	0.1035	0.0970	0.0916	0.0929	0.0852	0.0843	0.0952	0.0939	0.0966	0.0942	0.0958	0.0879	0.0958	0.0952	0.0914	0.0885	0.0854	0.0811	0.1179	0.0908	0.0937	0.0939	0.0979	0.0879	0.0945	0.0896	0.0881	0.0855	0.0813	0.0900	0.0862	0.0863	0.0878	0.0884	0.0862	0.0859	0.0872	0.0874	0.0843	0.0822	0.0781	0.0787	0.0658	0.0655	0.0644	0.0632	0.0646	0.0640	0.0635	0.0646	0.0649	0.0636	0.0636	0.0645	0.0647	0.0637	0.0647	0.0644	0.0647	0.0637	0.0642	0.0640	0.0641	0.0624	0.0638	0.0647
21=21:16:24	18584	301	0.1306	0.1016	0.1122	0.1057	0.0964	0.0862	0.1065	0.1043	0.1008	0.0937	0.0876	0.0802	0.1050	0.0965	0.1093	0.1051	0.0978	0.0904	0.1036	0.1031	0.1004	0.0963	0.0848	0.0816	0.1287	0.1039	0.1054	0.1046	0.0937	0.0893	0.1052	0.0964	0.0950	0.0926	0.0872	0.0803	0.0969	0.0961	0.0976	0.0974	0.0955	0.0883	0.0973	0.0966	0.0913	0.0900	0.0846	0.0803	0.1207	0.0926	0.0962	0.0980	0.0963	0.0895	0.0952	0.0914	0.0882	0.0860	0.0834	0.0899	0.0870	0.0858	0.0876	0.0880	0.0879	0.0852	0.0888	0.0851	0.0870	0.0804	0.0796	0.0784	0.0657	0.0656	0.0647	0.0641	0.0647	0.0628	0.0636	0.0645	0.0650	0.0634	0.0639	0.0642	0.0648	0.0646	0.0647	0.0646	0.0649	0.0640	0.0643	0.0644	0.0651	0.0627	0.0637	0.0648
22=21:31:05	19465	301	0.1432	0.1064	0.1153	0.1114	0.0976	0.0888	0.1162	0.1125	0.1064	0.0966	0.0878	0.0803	0.1111	0.0999	0.1149	0.1115	0.1004	0.0924	0.1123	0.1113	0.1070	0.1003	0.0867	0.0820	0.1579	0.1058	0.1089	0.1076	0.0966	0.0911	0.1102	0.1037	0.0980	0.0955	0.0899	0.0840	0.1006	0.0997	0.1006	0.1003	0.0979	0.0892	0.1032	0.1023	0.0955	0.0921	0.0869	0.0813	0.1396	0.0942	0.0974	0.0988	0.0985	0.0915	0.0988	0.0955	0.0906	0.0885	0.0834	0.0934	0.0882	0.0877	0.0900	0.0903	0.0893	0.0866	0.0897	0.0868	0.0897	0.0813	0.0804	0.0784	0.0663	0.0659	0.0650	0.0644	0.0646	0.0643	0.0638	0.0649	0.0650	0.0634	0.0641	0.0645	0.0650	0.0650	0.0648	0.0648	0.0649	0.0643	0.0651	0.0643	0.0656	0.0634	0.0639	0.0649
23=21:45:45	20346	298	0.1530	0.1100	0.1200	0.1158	0.1001	0.0901	0.1212	0.1181	0.1111	0.1023	0.0893	0.0827	0.1155	0.1012	0.1192	0.1140	0.1036	0.0919	0.1171	0.1141	0.1123	0.1003	0.0905	0.0819	0.1601	0.1102	0.1133	0.1102	0.0969	0.0913	0.1132	0.1049	0.0997	0.0998	0.0889	0.0848	0.1037	0.1002	0.1035	0.1011	0.0994	0.0896	0.1042	0.1035	0.0972	0.0934	0.0874	0.0822	0.1295	0.0935	0.0985	0.1000	0.1000	0.0891	0.1016	0.0959	0.0936	0.0882	0.0832	0.0873	0.0882	0.0874	0.0897	0.0897	0.0889	0.0883	0.0896	0.0896	0.0872	0.0836	0.0777	0.0788	0.0658	0.0655	0.0637	0.0640	0.0646	0.0639	0.0634	0.0646	0.0641	0.0635	0.0632	0.0645	0.0648	0.0648	0.0643	0.0647	0.0646	0.0635	0.0648	0.0642	0.0652	0.0620	0.0637	0.0648
24=22:00:26	21227	298	0.1517	0.1153	0.1303	0.1216	0.1015	0.0893	0.1206	0.1171	0.1127	0.1031	0.0894	0.0835	0.1182	0.1031	0.1247	0.1188	0.1059	0.0929	0.1174	0.1154	0.1124	0.1042	0.0896	0.0839	0.1485	0.1154	0.1199	0.1146	0.1010	0.0911	0.1151	0.1038	0.1023	0.1012	0.0921	0.0827	0.1044	0.1033	0.1069	0.1038	0.1024	0.0904	0.1053	0.1049	0.0978	0.0955	0.0854	0.0814	0.1257	0.0982	0.1011	0.1028	0.1013	0.0911	0.1021	0.0951	0.0942	0.0871	0.0847	0.0884	0.0903	0.0888	0.0903	0.0902	0.0892	0.0880	0.0903	0.0890	0.0887	0.0832	0.0795	0.0766	0.0660	0.0653	0.0637	0.0640	0.0646	0.0640	0.0635	0.0646	0.0652	0.0633	0.0632	0.0643	0.0646	0.0648	0.0646	0.0646	0.0647	0.0639	0.0649	0.0642	0.0653	0.0620	0.0636	0.0648
25=22:15:07	22107	298	0.1640	0.1214	0.1343	0.1264	0.1042	0.0908	0.1324	0.1277	0.1217	0.1079	0.0949	0.0830	0.1264	0.1084	0.1290	0.1231	0.1075	0.0923	0.1268	0.1247	0.1205	0.1090	0.0922	0.0830	0.1721	0.1174	0.1219	0.1177	0.1017	0.0926	0.1245	0.1131	0.1071	0.1035	0.0932	0.0855	0.1087	0.1048	0.1095	0.1064	0.1053	0.0904	0.1102	0.1079	0.1015	0.0966	0.0891	0.0823	0.1479	0.0990	0.1036	0.1039	0.1041	0.0920	0.1067	0.0994	0.0958	0.0911	0.0814	0.0911	0.0895	0.0896	0.0914	0.0910	0.0902	0.0891	0.0914	0.0898	0.0881	0.0832	0.0787	0.0800	0.0656	0.0653	0.0647	0.0639	0.0643	0.0638	0.0632	0.0633	0.0651	0.0635	0.0636	0.0643	0.0646	0.0645	0.0643	0.0645	0.0636	0.0636	0.0650	0.0638	0.0650	0.0628	0.0635	0.0649
26=22:29:48	22988	298	0.1759	0.1267	0.1418	0.1336	0.1056	0.0924	0.1406	0.1373	0.1259	0.1122	0.0976	0.0846	0.1329	0.1132	0.1376	0.1270	0.1122	0.0939	0.1342	0.1291	0.1259	0.1141	0.0950	0.0856	0.1717	0.1241	0.1305	0.1227	0.1047	0.0927	0.1302	0.1187	0.1123	0.1092	0.0971	0.0834	0.1120	0.1086	0.1137	0.1104	0.1061	0.0926	0.1137	0.1132	0.1047	0.1013	0.0909	0.0829	0.1542	0.1015	0.1039	0.1058	0.1049	0.0944	0.1100	0.1007	0.0989	0.0919	0.0868	0.0900	0.0933	0.0907	0.0944	0.0937	0.0915	0.0890	0.0946	0.0913	0.0900	0.0852	0.0808	0.0788	0.0665	0.0661	0.0653	0.0647	0.0652	0.0647	0.0643	0.0649	0.0658	0.0643	0.0646	0.0650	0.0657	0.0653	0.0653	0.0649	0.0651	0.0647	0.0656	0.0648	0.0659	0.0635	0.0643	0.0655
27=22:44:29	23869	298	0.1818	0.1322	0.1535	0.1385	0.1080	0.0935	0.1556	0.1457	0.1363	0.1167	0.0991	0.0853	0.1415	0.1190	0.1483	0.1380	0.1168	0.0946	0.1465	0.1425	0.1348	0.1216	0.0987	0.0850	0.1911	0.1296	0.1369	0.1305	0.1094	0.0961	0.1410	0.1245	0.1188	0.1137	0.0989	0.0875	0.1194	0.1142	0.1206	0.1163	0.1123	0.0929	0.1229	0.1200	0.1116	0.1043	0.0932	0.0831	0.1437	0.1036	0.1092	0.1102	0.1076	0.0946	0.1131	0.1037	0.1007	0.0943	0.0843	0.0905	0.0949	0.0925	0.0956	0.0948	0.0934	0.0897	0.0962	0.0938	0.0908	0.0861	0.0793	0.0786	0.0656	0.0653	0.0641	0.0636	0.0643	0.0638	0.0636	0.0646	0.0647	0.0636	0.0637	0.0643	0.0645	0.0634	0.0644	0.0645	0.0644	0.0638	0.0645	0.0640	0.0641	0.0628	0.0637	0.0647
28=22:59:09	24750	300	0.1969	0.1390	0.1616	0.1465	0.1083	0.0917	0.1588	0.1482	0.1406	0.1194	0.1004	0.0848	0.1499	0.1251	0.1537	0.1427	0.1196	0.0935	0.1490	0.1472	0.1382	0.1231	0.0988	0.0849	0.1962	0.1335	0.1417	0.1351	0.1098	0.0944	0.1399	0.1247	0.1191	0.1138	0.0994	0.0877	0.1206	0.1166	0.1239	0.1169	0.1128	0.0915	0.1233	0.1191	0.1126	0.1045	0.0926	0.0821	0.1548	0.1047	0.1110	0.1107	0.1080	0.0938	0.1126	0.1039	0.0989	0.0939	0.0835	0.0902	0.0934	0.0926	0.0954	0.0940	0.0919	0.0888	0.0945	0.0932	0.0894	0.0856	0.0786	0.0787	0.0652	0.0647	0.0636	0.0623	0.0640	0.0632	0.0630	0.0638	0.0642	0.0629	0.0631	0.0638	0.0642	0.0637	0.0641	0.0643	0.0641	0.0631	0.0642	0.0635	0.0642	0.0625	0.0631	0.0646
29=23:13:50	25631	298	0.1998	0.1507	0.1799	0.1650	0.1148	0.0928	0.1742	0.1679	0.1527	0.1285	0.1032	0.0868	0.1637	0.1323	0.1675	0.1553	0.1278	0.0972	0.1659	0.1587	0.1487	0.1335	0.1018	0.0874	0.1999	0.1435	0.1557	0.1464	0.1172	0.0986	0.1635	0.1407	0.1301	0.1235	0.1051	0.0881	0.1290	0.1250	0.1326	0.1292	0.1215	0.0953	0.1356	0.1356	0.1198	0.1114	0.0956	0.0830	0.1560	0.1108	0.1200	0.1205	0.1143	0.0989	0.1268	0.1147	0.1076	0.0985	0.0867	0.0919	0.0969	0.0950	0.0999	0.0988	0.0979	0.0917	0.1006	0.0976	0.0941	0.0855	0.0807	0.0787	0.0657	0.0653	0.0647	0.0640	0.0645	0.0639	0.0634	0.0642	0.0653	0.0636	0.0637	0.0644	0.0647	0.0645	0.0646	0.0643	0.0641	0.0640	0.0653	0.0641	0.0649	0.0629	0.0636	0.0647
30=23:28:31	26511	300	0.2377	0.1629	0.1939	0.1726	0.1174	0.0944	0.1826	0.1723	0.1633	0.1356	0.1071	0.0889	0.1673	0.1391	0.1775	0.1624	0.1285	0.0951	0.1684	0.1628	0.1565	0.1373	0.1041	0.0908	0.2140	0.1557	0.1619	0.1500	0.1168	0.0964	0.1628	0.1400	0.1314	0.1268	0.1059	0.0880	0.1313	0.1285	0.1338	0.1298	0.1191	0.0944	0.1355	0.1338	0.1216	0.1117	0.0957	0.0847	0.1681	0.1149	0.1210	0.1219	0.1157	0.0969	0.1257	0.1135	0.1071	0.0977	0.0878	0.0888	0.0982	0.0958	0.0999	0.0985	0.0960	0.0921	0.0982	0.0966	0.0937	0.0863	0.0803	0.0775	0.0658	0.0654	0.0646	0.0638	0.0647	0.0639	0.0636	0.0638	0.0650	0.0636	0.0640	0.0646	0.0650	0.0648	0.0647	0.0646	0.0645	0.0638	0.0650	0.0644	0.0652	0.0630	0.0637	0.0648
31=23:43:12	27392	298	0.2425	0.1743	0.2065	0.1873	0.1217	0.0963	0.2046	0.2004	0.1768	0.1466	0.1148	0.0877	0.1846	0.1488	0.1931	0.1802	0.1387	0.0998	0.1911	0.1881	0.1756	0.1523	0.1107	0.0904	0.2313	0.1619	0.1714	0.1601	0.1249	0.0993	0.1791	0.1545	0.1438	0.1358	0.1119	0.0895	0.1413	0.1371	0.1459	0.1420	0.1288	0.0968	0.1514	0.1511	0.1318	0.1210	0.1007	0.0848	0.1720	0.1185	0.1274	0.1285	0.1184	0.1019	0.1367	0.1222	0.1130	0.1024	0.0895	0.0947	0.1012	0.0981	0.1049	0.1025	0.1016	0.0953	0.1053	0.1014	0.0983	0.0870	0.0817	0.0793	0.0660	0.0657	0.0648	0.0645	0.0648	0.0642	0.0640	0.0647	0.0650	0.0627	0.0642	0.0650	0.0649	0.0647	0.0645	0.0645	0.0648	0.0641	0.0652	0.0646	0.0656	0.0632	0.0640	0.0654
32=23:57:53	28273	298	0.2622	0.1872	0.2235	0.1986	0.1241	0.0961	0.2178	0.2118	0.1892	0.1586	0.1212	0.0901	0.1950	0.1526	0.2036	0.1802	0.1390	0.0982	0.1977	0.1900	0.1858	0.1570	0.1148	0.0918	0.2415	0.1701	0.1820	0.1668	0.1240	0.0974	0.1835	0.1616	0.1485	0.1447	0.1161	0.0869	0.1478	0.1391	0.1463	0.1437	0.1283	0.0951	0.1512	0.1487	0.1356	0.1225	0.1024	0.0834	0.1841	0.1204	0.1273	0.1323	0.1206	0.0993	0.1342	0.1221	0.1160	0.1043	0.0901	0.0911	0.1022	0.0994	0.1045	0.1017	0.0989	0.0930	0.1029	0.1006	0.0951	0.0867	0.0814	0.0780	0.0654	0.0650	0.0644	0.0638	0.0639	0.0636	0.0630	0.0633	0.0650	0.0631	0.0634	0.0642	0.0644	0.0643	0.0643	0.0643	0.0634	0.0634	0.0645	0.0637	0.0649	0.0628	0.0633	0.0644
33=00:12:33	29154	301	0.2798	0.2078	0.2530	0.2205	0.1301	0.0981	0.2439	0.2275	0.2054	0.1683	0.1224	0.0935	0.2163	0.1696	0.2251	0.2058	0.1501	0.0983	0.2185	0.2133	0.1951	0.1693	0.1189	0.0922	0.2723	0.1895	0.1987	0.1881	0.1343	0.1017	0.2086	0.1789	0.1637	0.1519	0.1207	0.0931	0.1579	0.1521	0.1643	0.1562	0.1396	0.0977	0.1655	0.1611	0.1435	0.1296	0.1045	0.0860	0.1864	0.1289	0.1405	0.1399	0.1274	0.1015	0.1472	0.1320	0.1203	0.1078	0.0883	0.0917	0.1044	0.1025	0.1068	0.1057	0.1028	0.0962	0.1074	0.1037	0.0985	0.0884	0.0795	0.0800	0.0655	0.0650	0.0645	0.0637	0.0644	0.0638	0.0632	0.0641	0.0648	0.0635	0.0637	0.0644	0.0646	0.0645	0.0643	0.0645	0.0637	0.0636	0.0645	0.0643	0.0651	0.0629	0.0636	0.0648
34=00:27:14	30035	298	0.3103	0.2221	0.2614	0.2311	0.1298	0.0970	0.2588	0.2520	0.2220	0.1800	0.1318	0.0949	0.2347	0.1802	0.2447	0.2204	0.1566	0.1003	0.2414	0.2307	0.2201	0.1814	0.1250	0.0961	0.2781	0.1978	0.2093	0.1892	0.1353	0.0979	0.2148	0.1880	0.1702	0.1606	0.1236	0.0925	0.1673	0.1600	0.1698	0.1638	0.1447	0.0995	0.1778	0.1754	0.1537	0.1367	0.1083	0.0848	0.1933	0.1335	0.1446	0.1436	0.1290	0.1014	0.1506	0.1346	0.1278	0.1109	0.0925	0.0936	0.1088	0.1058	0.1121	0.1110	0.1069	0.0975	0.1108	0.1071	0.1006	0.0899	0.0819	0.0773	0.0659	0.0654	0.0671	0.0640	0.0646	0.0641	0.0636	0.0646	0.0647	0.0626	0.0640	0.0643	0.0649	0.0643	0.0636	0.0646	0.0647	0.0639	0.0646	0.0643	0.0653	0.0630	0.0636	0.0649
35=00:41:55	30915	298	0.3222	0.2447	0.2913	0.2600	0.1372	0.0986	0.2842	0.2683	0.2462	0.1930	0.1411	0.0987	0.2539	0.1904	0.2658	0.2357	0.1649	0.1030	0.2632	0.2480	0.2368	0.1926	0.1317	0.0977	0.2881	0.2166	0.2282	0.2095	0.1419	0.1005	0.2275	0.1996	0.1822	0.1702	0.1324	0.0955	0.1784	0.1683	0.1849	0.1753	0.1531	0.1013	0.1906	0.1833	0.1646	0.1442	0.1136	0.0864	0.1929	0.1388	0.1527	0.1512	0.1350	0.1019	0.1571	0.1395	0.1288	0.1141	0.0953	0.0921	0.1111	0.1073	0.1124	0.1130	0.1095	0.0995	0.1136	0.1102	0.1009	0.0931	0.0818	0.0775	0.0664	0.0659	0.0648	0.0649	0.0652	0.0646	0.0642	0.0652	0.0653	0.0636	0.0641	0.0650	0.0656	0.0652	0.0651	0.0652	0.0656	0.0646	0.0654	0.0650	0.0659	0.0626	0.0643	0.0653
36=00:56:36	31796	300	0.3574	0.2558	0.3220	0.2770	0.1423	0.0991	0.3282	0.3030	0.2742	0.2163	0.1485	0.0994	0.2835	0.2112	0.2892	0.2663	0.1753	0.1028	0.2884	0.2851	0.2615	0.2208	0.1410	0.0971	0.3181	0.2280	0.2428	0.2221	0.1510	0.1022	0.2607	0.2162	0.2098	0.1844	0.1423	0.0971	0.1890	0.1816	0.1968	0.1888	0.1604	0.1010	0.2032	0.2015	0.1744	0.1523	0.1176	0.0868	0.2036	0.1433	0.1586	0.1572	0.1385	0.1052	0.1666	0.1490	0.1360	0.1183	0.0931	0.0926	0.1134	0.1093	0.1167	0.1144	0.1113	0.0989	0.1171	0.1119	0.1036	0.0928	0.0818	0.0809	0.0653	0.0650	0.0643	0.0635	0.0643	0.0635	0.0630	0.0634	0.0645	0.0631	0.0633	0.0641	0.0644	0.0642	0.0649	0.0641	0.0634	0.0635	0.0642	0.0638	0.0648	0.0625	0.0632	0.0647
37=01:11:16	32677	300	0.3967	0.2947	0.3527	0.3121	0.1473	0.1016	0.3448	0.3235	0.2965	0.2264	0.1598	0.1037	0.3041	0.2259	0.3175	0.2840	0.1895	0.1049	0.3140	0.2975	0.2786	0.2281	0.1482	0.1039	0.3346	0.2500	0.2667	0.2408	0.1569	0.1013	0.2773	0.2372	0.2129	0.1987	0.1497	0.0998	0.2047	0.1922	0.2129	0.1991	0.1731	0.1031	0.2252	0.2113	0.1879	0.1604	0.1207	0.0900	0.2133	0.1508	0.1718	0.1695	0.1431	0.1043	0.1782	0.1603	0.1457	0.1234	0.0979	0.0917	0.1159	0.1128	0.1216	0.1193	0.1144	0.1016	0.1217	0.1170	0.1057	0.0944	0.0813	0.0771	0.0650	0.0647	0.0632	0.0635	0.0641	0.0633	0.0631	0.0642	0.0641	0.0628	0.0623	0.0637	0.0640	0.0640	0.0641	0.0639	0.0642	0.0633	0.0641	0.0636	0.0646	0.0615	0.0631	0.0641
38=01:25:57	33558	298	0.4270	0.3120	0.3937	0.3343	0.1550	0.1010	0.3800	0.3488	0.3254	0.2503	0.1707	0.1091	0.3419	0.2459	0.3443	0.3148	0.1993	0.1061	0.3372	0.3325	0.3009	0.2566	0.1594	0.1036	0.3649	0.2718	0.2888	0.2633	0.1684	0.1046	0.3053	0.2489	0.2384	0.2132	0.1632	0.1029	0.2188	0.2058	0.2251	0.2161	0.1792	0.1041	0.2355	0.2296	0.1982	0.1737	0.1266	0.0905	0.2257	0.1602	0.1796	0.1760	0.1481	0.1070	0.1853	0.1638	0.1508	0.1286	0.0980	0.0933	0.1216	0.1142	0.1229	0.1232	0.1175	0.1025	0.1248	0.1193	0.1100	0.0956	0.0816	0.0801	0.0658	0.0654	0.0647	0.0639	0.0646	0.0639	0.0634	0.0639	0.0649	0.0635	0.0637	0.0645	0.0648	0.0644	0.0645	0.0648	0.0636	0.0637	0.0647	0.0642	0.0652	0.0629	0.0636	0.0648
39=01:40:38	34439	298	0.4522	0.3476	0.4196	0.3591	0.1597	0.1007	0.3940	0.3862	0.3449	0.2805	0.1821	0.1108	0.3573	0.2624	0.3722	0.3280	0.2052	0.1060	0.3639	0.3473	0.3312	0.2667	0.1697	0.1098	0.3820	0.2907	0.3114	0.2778	0.1762	0.1047	0.3186	0.2692	0.2515	0.2324	0.1686	0.1046	0.2325	0.2212	0.2359	0.2292	0.1882	0.1034	0.2442	0.2452	0.2076	0.1867	0.1310	0.0909	0.2369	0.1724	0.1915	0.1877	0.1577	0.1085	0.1972	0.1714	0.1628	0.1342	0.1029	0.0969	0.1265	0.1181	0.1285	0.1258	0.1199	0.1043	0.1262	0.1234	0.1139	0.0977	0.0855	0.0803	0.0666	0.0664	0.0656	0.0646	0.0653	0.0647	0.1051	0.0655	0.0654	0.0638	0.0645	0.0651	0.0656	0.0652	0.0652	0.0651	0.0654	0.0645	0.0654	0.0650	0.0659	0.0637	0.0644	0.0648
40=01:55:19	35319	298	0.4918	0.3779	0.4586	0.4086	0.1669	0.1025	0.4535	0.4194	0.3981	0.2975	0.2055	0.1154	0.4009	0.2915	0.4054	0.3656	0.2244	0.1047	0.4000	0.3908	0.3589	0.3000	0.1836	0.1151	0.4189	0.3174	0.3310	0.3072	0.1866	0.1069	0.3609	0.3038	0.2734	0.2462	0.1828	0.1075	0.2504	0.2345	0.2579	0.2442	0.2003	0.1052	0.2743	0.2596	0.2300	0.1895	0.1381	0.0933	0.2406	0.1741	0.1993	0.1969	0.1657	0.1117	0.2132	0.1886	0.1682	0.1407	0.1054	0.0943	0.1319	0.1220	0.1312	0.1304	0.1241	0.1058	0.1329	0.1289	0.1146	0.0995	0.0836	0.0794	0.0657	0.0652	0.0645	0.0641	0.0644	0.0630	0.0636	0.0647	0.0649	0.0634	0.0638	0.0646	0.0649	0.0645	0.0648	0.0647	0.0648	0.0639	0.0638	0.0641	0.0654	0.0628	0.0636	0.0648
41=02:10:00	36200	301	0.5273	0.3976	0.4903	0.4250	0.1730	0.1033	0.4661	0.4652	0.4013	0.3320	0.2102	0.1201	0.4205	0.3108	0.4376	0.3877	0.2292	0.1050	0.4175	0.4138	0.3848	0.3119	0.1904	0.1195	0.4499	0.3405	0.3582	0.3220	0.1949	0.1056	0.3801	0.3077	0.2947	0.2668	0.1882	0.1117	0.2695	0.2583	0.2787	0.2625	0.2057	0.1053	0.2813	0.2874	0.2373	0.2151	0.1417	0.0926	0.2720	0.1889	0.2111	0.2099	0.1724	0.1146	0.2237	0.1869	0.1804	0.1441	0.1061	0.0976	0.1323	0.1260	0.1374	0.1355	0.1259	0.1055	0.1359	0.1310	0.1178	0.1003	0.0850	0.0808	0.0658	0.0654	0.0645	0.0639	0.0646	0.0642	0.0639	0.0648	0.0650	0.0636	0.0635	0.0645	0.0649	0.0639	0.0648	0.0649	0.0648	0.0641	0.0649	0.0645	0.0644	0.0629	0.0637	0.0652
42=02:24:40	37081	298	0.5714	0.4362	0.5394	0.4684	0.1792	0.1029	0.5159	0.5029	0.4398	0.3683	0.2290	0.1265	0.4580	0.3423	0.4823	0.4298	0.2520	0.1077	0.4559	0.4539	0.4206	0.3483	0.2086	0.1247	0.4901	0.3732	0.3963	0.3592	0.2107	0.1067	0.4191	0.3400	0.3300	0.2898	0.2042	0.1141	0.2908	0.2838	0.2972	0.2921	0.2248	0.1073	0.3096	0.3097	0.2578	0.2342	0.1501	0.0941	0.2906	0.2017	0.2313	0.2334	0.1853	0.1152	0.2476	0.2029	0.1935	0.1536	0.1077	0.0984	0.1372	0.1327	0.1449	0.1445	0.1332	0.1080	0.1434	0.1364	0.1222	0.1018	0.0849	0.0811	0.0661	0.0655	0.0651	0.0643	0.0648	0.0644	0.0638	0.0641	0.0649	0.0636	0.0641	0.0648	0.0650	0.0648	0.0649	0.0649	0.0640	0.0641	0.0654	0.0644	0.0653	0.0633	0.0640	0.0651
43=02:39:21	37962	301	0.6051	0.4754	0.5753	0.4942	0.1857	0.1032	0.5601	0.5434	0.4838	0.4090	0.2462	0.1365	0.4907	0.3656	0.5040	0.4592	0.2633	0.1074	0.4926	0.4925	0.4520	0.3768	0.2197	0.1264	0.5109	0.4027	0.4255	0.3807	0.2178	0.1075	0.4462	0.3732	0.3561	0.3131	0.2208	0.1200	0.3105	0.2993	0.3229	0.3041	0.2400	0.1059	0.3339	0.3393	0.2721	0.2504	0.1603	0.0970	0.3075	0.2158	0.2385	0.2421	0.1916	0.1183	0.2520	0.2166	0.2059	0.1622	0.1133	0.0993	0.1448	0.1355	0.1466	0.1462	0.1382	0.1096	0.1478	0.1422	0.1262	0.1054	0.0861	0.0829	0.0659	0.0655	0.0648	0.0643	0.0649	0.0640	0.0627	0.0649	0.0652	0.0638	0.0640	0.0647	0.0650	0.0647	0.0649	0.0649	0.0649	0.0631	0.0648	0.0643	0.0655	0.0632	0.0637	0.0650
44=02:54:02	38843	298	0.6478	0.5237	0.6191	0.5424	0.1990	0.1023	0.5880	0.5872	0.5248	0.4382	0.2842	0.1414	0.5328	0.3868	0.5525	0.4886	0.2884	0.1074	0.5455	0.5155	0.5002	0.4096	0.2481	0.1354	0.5403	0.4284	0.4589	0.4139	0.2369	0.1071	0.4701	0.4065	0.3806	0.3499	0.2379	0.1226	0.3395	0.3257	0.3533	0.3305	0.2621	0.1090	0.3620	0.3640	0.3011	0.2636	0.1699	0.0968	0.3220	0.2256	0.2619	0.2584	0.2091	0.1185	0.2785	0.2330	0.2174	0.1740	0.1198	0.0997	0.1521	0.1435	0.1558	0.1561	0.1458	0.1133	0.1529	0.1498	0.1290	0.1073	0.0871	0.0799	0.0651	0.0646	0.0640	0.0636	0.0638	0.0623	0.0629	0.0641	0.0644	0.0629	0.0634	0.0637	0.0639	0.0642	0.0639	0.0639	0.0640	0.0633	0.0633	0.0636	0.0646	0.0625	0.0630	0.0643
45=03:08:43	39723	298	0.6883	0.5680	0.6586	0.6004	0.2071	0.1045	0.6485	0.6187	0.5895	0.4601	0.3120	0.1483	0.5848	0.4221	0.5981	0.5373	0.3162	0.1092	0.5978	0.5638	0.5411	0.4562	0.2745	0.1424	0.5733	0.4657	0.4822	0.4482	0.2437	0.1080	0.5054	0.4473	0.4037	0.3743	0.2683	0.1275	0.3636	0.3353	0.3845	0.3554	0.2854	0.1110	0.4117	0.3849	0.3427	0.2806	0.1884	0.1025	0.3376	0.2392	0.2716	0.2729	0.2139	0.1197	0.2916	0.2613	0.2341	0.1915	0.1223	0.0973	0.1590	0.1484	0.1642	0.1624	0.1516	0.1181	0.1665	0.1593	0.1375	0.1127	0.0867	0.0788	0.0652	0.0649	0.0643	0.0636	0.0639	0.0634	0.0626	0.0640	0.0643	0.0630	0.0635	0.0639	0.0641	0.0641	0.0643	0.0641	0.0632	0.0631	0.0642	0.0637	0.0647	0.0624	0.0631	0.0642
46=03:23:24	40604	298	0.7112	0.6073	0.7003	0.6386	0.2150	0.1066	0.6952	0.6774	0.6264	0.4882	0.3559	0.1589	0.6233	0.4461	0.6332	0.5572	0.3270	0.1094	0.6279	0.5890	0.5824	0.4729	0.2929	0.1558	0.6047	0.4819	0.5081	0.4751	0.2606	0.1107	0.5201	0.4707	0.4280	0.4134	0.2884	0.1345	0.3858	0.3594	0.4007	0.3681	0.2969	0.1102	0.4230	0.3970	0.3700	0.2999	0.1992	0.1026	0.3464	0.2436	0.2850	0.2788	0.2213	0.1219	0.3061	0.2633	0.2402	0.2001	0.1283	0.0993	0.1660	0.1533	0.1700	0.1679	0.1557	0.1159	0.1669	0.1637	0.1403	0.1150	0.0875	0.0774	0.0656	0.0653	0.0644	0.0629	0.0644	0.0639	0.0635	0.0645	0.0648	0.0633	0.0635	0.0642	0.0645	0.0639	0.0644	0.0645	0.0645	0.0637	0.0646	0.0641	0.0647	0.0630	0.0634	0.0645
47=03:38:04	41485	298	0.7638	0.6421	0.7384	0.6843	0.2248	0.1085	0.7325	0.7073	0.6814	0.5231	0.3781	0.1716	0.6569	0.4844	0.6711	0.6044	0.3609	0.1112	0.6714	0.6400	0.6239	0.5215	0.3213	0.1595	0.6435	0.5290	0.5441	0.5031	0.2743	0.1097	0.5680	0.5039	0.4631	0.4351	0.3086	0.1427	0.4134	0.3811	0.4315	0.3974	0.3192	0.1126	0.4594	0.4280	0.3875	0.3207	0.2121	0.1069	0.3762	0.2683	0.3091	0.3010	0.2377	0.1236	0.3323	0.2892	0.2580	0.2145	0.1331	0.1014	0.1779	0.1612	0.1814	0.1780	0.1675	0.1220	0.1774	0.1735	0.1473	0.1199	0.0899	0.0799	0.0664	0.0660	0.0652	0.0647	0.0652	0.0647	0.0646	0.0650	0.0647	0.0642	0.0640	0.0650	0.0654	0.0653	0.0654	0.0644	0.0651	0.0644	0.0655	0.0650	0.0660	0.0631	0.0644	0.0655
48=03:52:45	42366	298	0.7957	0.6508	0.7897	0.7112	0.2480	0.1053	0.7708	0.7414	0.7028	0.5851	0.3788	0.1817	0.6979	0.5313	0.7144	0.6656	0.3840	0.1123	0.6926	0.7068	0.6485	0.5677	0.3341	0.1684	0.6790	0.5636	0.5865	0.5368	0.3088	0.1121	0.6290	0.5161	0.5166	0.4557	0.3292	0.1459	0.4448	0.4249	0.4536	0.4417	0.3502	0.1116	0.4730	0.4805	0.3994	0.3595	0.2196	0.1073	0.3952	0.2857	0.3309	0.3333	0.2557	0.1245	0.3552	0.3042	0.2776	0.2113	0.1395	0.1039	0.1858	0.1684	0.1899	0.1857	0.1732	0.1241	0.1895	0.1780	0.1531	0.1193	0.0901	0.0831	0.0658	0.0654	0.0648	0.0642	0.0648	0.0641	0.0634	0.0640	0.0651	0.0636	0.0641	0.0648	0.0650	0.0648	0.0648	0.0645	0.0638	0.0638	0.0648	0.0650	0.0654	0.0631	0.0639	0.0650
49=04:07:26	43247	300	0.8044	0.6871	0.8225	0.7548	0.2563	0.1079	0.7885	0.7919	0.7409	0.6364	0.4207	0.1988	0.7408	0.5692	0.7534	0.6964	0.4020	0.1118	0.7347	0.7440	0.6910	0.6014	0.3701	0.1852	0.7106	0.5987	0.6233	0.5770	0.3274	0.1107	0.6715	0.5611	0.5534	0.4982	0.3585	0.1587	0.4752	0.4565	0.4883	0.4798	0.3695	0.1109	0.5004	0.5171	0.4320	0.3955	0.2330	0.1103	0.4131	0.3109	0.3594	0.3569	0.2692	0.1306	0.3948	0.3273	0.3057	0.2342	0.1485	0.1054	0.1949	0.1739	0.1989	0.1995	0.1797	0.1274	0.2015	0.1854	0.1598	0.1255	0.0907	0.0823	0.0655	0.0647	0.0647	0.0639	0.0643	0.0635	0.0633	0.0643	0.0641	0.0631	0.0636	0.0641	0.0642	0.0642	0.0639	0.0638	0.0643	0.0633	0.0645	0.0639	0.0647	0.0626	0.0633	0.0645
50=04:22:07	44127	298	0.8327	0.7268	0.8263	0.8080	0.2643	0.1073	0.7736	0.7915	0.7789	0.6544	0.4689	0.2179	0.7854	0.5917	0.8151	0.7323	0.4448	0.1176	0.7949	0.7514	0.7514	0.6313	0.4152	0.2028	0.7577	0.6429	0.6535	0.6150	0.3418	0.1107	0.6810	0.6178	0.5641	0.5380	0.3859	0.1709	0.5052	0.4791	0.5315	0.4937	0.4136	0.1179	0.5590	0.5334	0.4800	0.3966	0.2606	0.1174	0.4505	0.3301	0.3821	0.3805	0.2903	0.1348	0.4177	0.3585	0.3193	0.2568	0.1501	0.1068	0.2046	0.1892	0.2129	0.2165	0.1917	0.1316	0.2139	0.2045	0.1708	0.1331	0.0936	0.0797	0.0662	0.0656	0.0650	0.0645	0.0649	0.0641	0.0634	0.0651	0.0654	0.0640	0.0646	0.0647	0.0652	0.0649	0.0651	0.0650	0.0644	0.0641	0.0652	0.0646	0.0658	0.0634	0.0639	0.0652
51=04:36:48	45008	300	0.8107	0.7238	0.8157	0.8240	0.2717	0.1073	0.7858	0.7772	0.7876	0.6733	0.5102	0.2287	0.8164	0.6224	0.8313	0.7631	0.4634	0.1132	0.8044	0.7810	0.7749	0.6706	0.4354	0.2156	0.7789	0.6688	0.6767	0.6431	0.3519	0.1092	0.6988	0.6429	0.5933	0.5614	0.4139	0.1808	0.5370	0.5025	0.5575	0.5167	0.4311	0.1168	0.5883	0.5509	0.5099	0.4155	0.2748	0.1214	0.4637	0.3423	0.4041	0.3913	0.2928	0.1304	0.4327	0.3734	0.3349	0.2737	0.1584	0.1079	0.2146	0.1912	0.2250	0.2194	0.1988	0.1321	0.2186	0.2083	0.1783	0.1359	0.0923	0.0789	0.0653	0.0648	0.0649	0.0635	0.0641	0.0635	0.0633	0.0640	0.0640	0.0627	0.0634	0.0639	0.0644	0.0639	0.0633	0.0638	0.0643	0.0632	0.0642	0.0636	0.0648	0.0625	0.0630	0.0641
52=04:51:28	45889	300	0.8201	0.7296	0.8134	0.8236	0.2868	0.1073	0.7718	0.7866	0.7571	0.7264	0.5360	0.2508	0.8131	0.6301	0.8442	0.7810	0.4793	0.1123	0.8052	0.7652	0.8178	0.6803	0.4694	0.2265	0.8198	0.6949	0.7217	0.6788	0.3759	0.1122	0.7415	0.6808	0.6105	0.6005	0.4191	0.1902	0.5601	0.5299	0.5842	0.5374	0.4321	0.1168	0.6078	0.5780	0.5289	0.4513	0.2903	0.1235	0.4932	0.3676	0.4280	0.4202	0.3171	0.1349	0.4534	0.3831	0.3623	0.2909	0.1615	0.1112	0.2221	0.2062	0.2274	0.2275	0.2005	0.1343	0.2183	0.2211	0.1793	0.1403	0.0946	0.0809	0.0659	0.0656	0.0649	0.0640	0.0640	0.0642	0.0638	0.0647	0.0652	0.0637	0.0640	0.0647	0.0651	0.0649	0.0647	0.0649	0.0651	0.0642	0.0649	0.0635	0.0655	0.0632	0.0634	0.0649
53=05:06:09	46770	301	0.8254	0.7270	0.8275	0.8377	0.3081	0.1073	0.7906	0.7996	0.7707	0.7533	0.5736	0.2700	0.8245	0.6615	0.8654	0.8165	0.5311	0.1153	0.8201	0.7746	0.8161	0.7363	0.5077	0.2470	0.8504	0.7345	0.7506	0.7125	0.4318	0.1125	0.7646	0.7207	0.6503	0.6385	0.4577	0.2038	0.6004	0.5655	0.6209	0.5799	0.4822	0.1199	0.6485	0.6217	0.5681	0.4750	0.3116	0.1302	0.5154	0.3818	0.4520	0.4383	0.3346	0.1372	0.4910	0.4151	0.3796	0.3034	0.1710	0.1121	0.2375	0.2171	0.2502	0.2493	0.2199	0.1430	0.2395	0.2388	0.1904	0.1487	0.0964	0.0801	0.0652	0.0650	0.0643	0.0636	0.0641	0.0637	0.0625	0.0643	0.0646	0.0632	0.0635	0.0639	0.0642	0.0644	0.0643	0.0643	0.0635	0.0632	0.0645	0.0641	0.0649	0.0626	0.0632	0.0644
54=05:20:50	47651	306	0.8296	0.7103	0.8341	0.8192	0.3237	0.1072	0.8152	0.7715	0.7865	0.7538	0.5845	0.2863	0.8165	0.6829	0.8504	0.8387	0.5562	0.1155	0.7777	0.8085	0.7748	0.8018	0.5059	0.2595	0.8644	0.7785	0.7913	0.7508	0.4345	0.1147	0.7919	0.7104	0.7279	0.6425	0.5053	0.2128	0.6392	0.5981	0.6525	0.6278	0.5018	0.1192	0.6784	0.6621	0.5753	0.5125	0.3309	0.1353	0.5410	0.4133	0.4696	0.4738	0.3437	0.1389	0.5004	0.4441	0.4069	0.3190	0.1859	0.1143	0.2506	0.2229	0.2592	0.2508	0.2317	0.1402	0.2614	0.2377	0.2052	0.1478	0.0973	0.0843	0.0655	0.0651	0.0657	0.0636	0.0641	0.0636	0.0632	0.0643	0.0642	0.0630	0.0637	0.0642	0.0645	0.0644	0.0634	0.0642	0.0644	0.0635	0.0645	0.0641	0.0650	0.0627	0.0634	0.0645
55=05:35:31	48531	310	0.8296	0.7234	0.8433	0.8208	0.3485	0.1098	0.8175	0.8009	0.7687	0.7705	0.6252	0.3160	0.8209	0.6758	0.8666	0.8373	0.5950	0.1164	0.8047	0.8138	0.7909	0.7966	0.5527	0.2847	0.8722	0.7945	0.8278	0.7958	0.5002	0.1149	0.8093	0.7284	0.7383	0.6972	0.5262	0.2326	0.6727	0.6523	0.6935	0.6833	0.5358	0.1253	0.7085	0.7248	0.6042	0.5722	0.3515	0.1421	0.5797	0.4439	0.5028	0.5103	0.3938	0.1479	0.5579	0.4735	0.4575	0.3391	0.1967	0.1182	0.2653	0.2383	0.2788	0.2781	0.2536	0.1475	0.2801	0.2599	0.2182	0.1629	0.1005	0.0847	0.0655	0.0648	0.0642	0.0636	0.0642	0.0637	0.0632	0.0634	0.0648	0.0632	0.0635	0.0641	0.0643	0.0642	0.0644	0.0646	0.0638	0.0635	0.0644	0.0641	0.0649	0.0626	0.0633	0.0647
56=05:50:12	49412	308	0.8349	0.7421	0.8271	0.8372	0.3624	0.1092	0.8041	0.7902	0.8063	0.7484	0.6986	0.3430	0.8276	0.6584	0.8548	0.8154	0.6304	0.1163	0.8150	0.7803	0.8030	0.7866	0.6259	0.3106	0.8654	0.7971	0.8094	0.8160	0.5001	0.1137	0.7635	0.7342	0.7027	0.7445	0.5753	0.2489	0.7022	0.6494	0.7269	0.6758	0.5663	0.1216	0.7571	0.7117	0.6673	0.5542	0.3962	0.1568	0.5873	0.4482	0.5246	0.5219	0.3998	0.1437	0.5646	0.5049	0.4534	0.3746	0.2105	0.1204	0.2849	0.2468	0.2912	0.2792	0.2531	0.1496	0.2806	0.2764	0.2286	0.1683	0.1014	0.0819	0.0654	0.0650	0.0645	0.0637	0.0638	0.0633	0.0633	0.0643	0.0645	0.0632	0.0636	0.0640	0.0645	0.0643	0.0643	0.0643	0.0644	0.0636	0.0635	0.0636	0.0651	0.0627	0.0634	0.0645
57=06:04:52	50293	305	0.8275	0.7473	0.8364	0.8389	0.3844	0.1112	0.8132	0.7990	0.8000	0.7365	0.7461	0.3681	0.8305	0.6655	0.8645	0.8176	0.6572	0.1161	0.8089	0.7748	0.7982	0.7661	0.6423	0.3338	0.8721	0.7867	0.8033	0.8289	0.5489	0.1158	0.7586	0.7279	0.6958	0.7699	0.5973	0.2677	0.7248	0.6904	0.7557	0.7043	0.6037	0.1243	0.7570	0.7177	0.7011	0.5838	0.4175	0.1592	0.6263	0.4851	0.5549	0.5477	0.4237	0.1502	0.5927	0.5227	0.4736	0.4043	0.2219	0.1216	0.2933	0.2609	0.3022	0.2987	0.2671	0.1519	0.2960	0.2900	0.2406	0.1772	0.1035	0.0825	0.0655	0.0653	0.0641	0.0627	0.0644	0.0638	0.0635	0.0646	0.0649	0.0635	0.0634	0.0643	0.0645	0.0634	0.0645	0.0646	0.0644	0.0637	0.0646	0.0642	0.0640	0.0629	0.0638	0.0648
58=06:19:33	51174	303	0.8445	0.7332	0.8481	0.8377	0.4173	0.1098	0.7978	0.8205	0.7611	0.7777	0.7192	0.4094	0.8267	0.6699	0.8733	0.8180	0.7065	0.1181	0.8142	0.7864	0.8176	0.7833	0.6783	0.3665	0.8701	0.7903	0.8213	0.8094	0.5917	0.1168	0.7902	0.7157	0.7119	0.7737	0.5935	0.2839	0.7389	0.7384	0.7603	0.7590	0.6052	0.1259	0.7275	0.7623	0.6825	0.6585	0.4167	0.1684	0.6508	0.5135	0.5846	0.5877	0.4590	0.1587	0.6406	0.5441	0.5327	0.4023	0.2384	0.1294	0.3145	0.2716	0.3229	0.3196	0.2802	0.1627	0.3117	0.3124	0.2493	0.1872	0.1073	0.0861	0.0652	0.0650	0.0647	0.0636	0.0641	0.0636	0.0633	0.0644	0.0642	0.0632	0.0634	0.0642	0.0645	0.0636	0.0636	0.0642	0.0643	0.0637	0.0646	0.0639	0.0651	0.0628	0.0633	0.0645
59=06:34:14	52055	301	0.8389	0.7462	0.8408	0.8479	0.4385	0.1111	0.8048	0.8077	0.7872	0.7587	0.7509	0.4292	0.8411	0.6651	0.8754	0.8266	0.7521	0.1201	0.8343	0.7851	0.8199	0.7732	0.7269	0.3813	0.8746	0.7833	0.8099	0.8144	0.6250	0.1179	0.7742	0.7411	0.6939	0.7572	0.6510	0.3085	0.7411	0.7382	0.7728	0.7585	0.6842	0.1292	0.7524	0.7309	0.7039	0.6542	0.4541	0.1799	0.6725	0.5344	0.6167	0.6069	0.4841	0.1570	0.6667	0.5782	0.5333	0.4454	0.2515	0.1319	0.3370	0.2939	0.3449	0.3452	0.3055	0.1749	0.3323	0.3354	0.2711	0.1940	0.1096	0.0827	0.0656	0.0653	0.0644	0.0638	0.0642	0.0638	0.0635	0.0643	0.0648	0.0624	0.0638	0.0642	0.0645	0.0645	0.0643	0.0644	0.0646	0.0637	0.0644	0.0642	0.0651	0.0629	0.0635	0.0647
60=06:48:55	52935	300	0.8289	0.7413	0.8361	0.8495	0.4490	0.1116	0.8190	0.8056	0.7965	0.7414	0.7424	0.4443	0.8476	0.6747	0.8726	0.8264	0.7791	0.1207	0.8340	0.7984	0.8153	0.7734	0.7412	0.3927	0.8693	0.7890	0.8012	0.8095	0.6431	0.1172	0.7746	0.7452	0.6971	0.7446	0.6786	0.3189	0.7436	0.7268	0.7698	0.7528	0.7171	0.1319	0.7594	0.7186	0.7064	0.6680	0.4734	0.1939	0.6922	0.5513	0.6388	0.6297	0.4974	0.1667	0.6886	0.6038	0.5483	0.4589	0.2535	0.1345	0.3513	0.3047	0.3727	0.3632	0.3265	0.1741	0.3550	0.3494	0.2843	0.1994	0.1116	0.0841	0.0659	0.0654	0.0649	0.0643	0.0650	0.0642	0.0639	0.0643	0.0648	0.0635	0.0641	0.0647	0.0648	0.0648	0.0651	0.0638	0.0649	0.0642	0.0650	0.0643	0.0647	0.0632	0.0639	0.0649
61=07:03:36	53816	300	0.8457	0.7419	0.8490	0.8374	0.4891	0.1125	0.8092	0.8187	0.7739	0.7846	0.6996	0.4970	0.8335	0.6832	0.8754	0.8371	0.8096	0.1203	0.8249	0.8087	0.8137	0.7819	0.7642	0.4364	0.8633	0.7895	0.8251	0.8071	0.6971	0.1185	0.8053	0.7290	0.7157	0.7531	0.6993	0.3409	0.7420	0.7401	0.7606	0.7661	0.7138	0.1308	0.7348	0.7590	0.6628	0.6924	0.4753	0.2006	0.7197	0.5832	0.6604	0.6754	0.5278	0.1670	0.7217	0.6103	0.6010	0.4524	0.2769	0.1421	0.3691	0.3297	0.3840	0.3797	0.3431	0.1842	0.3612	0.3575	0.2888	0.2111	0.1136	0.0874	0.0654	0.0652	0.0644	0.0639	0.0646	0.0637	0.0634	0.0644	0.0645	0.0623	0.0635	0.0642	0.0645	0.0644	0.0633	0.0643	0.0645	0.0636	0.0643	0.0639	0.0651	0.0629	0.0635	0.0646
62=07:18:16	54697	300	0.8366	0.7338	0.8485	0.8444	0.5047	0.1110	0.8095	0.8183	0.7663	0.7836	0.7109	0.5210	0.8414	0.6775	0.8824	0.8315	0.8239	0.1218	0.8341	0.7928	0.8193	0.7828	0.7615	0.4520	0.8709	0.7849	0.8179	0.8025	0.7206	0.1190	0.7936	0.7319	0.7148	0.7601	0.6995	0.3643	0.7461	0.7359	0.7558	0.7631	0.7547	0.1344	0.7401	0.7589	0.6679	0.6824	0.4969	0.2082	0.7355	0.6068	0.6850	0.6802	0.5522	0.1706	0.7371	0.6214	0.6173	0.4668	0.2853	0.1463	0.3858	0.3369	0.3936	0.3983	0.3493	0.1853	0.3826	0.3757	0.2952	0.2170	0.1161	0.0870	0.0650	0.0647	0.0638	0.0630	0.0640	0.0632	0.0629	0.0640	0.0642	0.0629	0.0627	0.0638	0.0641	0.0634	0.0640	0.0641	0.0641	0.0633	0.0641	0.0629	0.0644	0.0621	0.0630	0.0641
63=07:32:57	55578	300	0.8507	0.7399	0.8258	0.8455	0.5259	0.1117	0.7892	0.8179	0.7779	0.7798	0.7348	0.5563	0.8346	0.6709	0.8724	0.8133	0.8161	0.1184	0.8274	0.7723	0.8304	0.7719	0.7550	0.4875	0.8743	0.7925	0.8114	0.8002	0.7226	0.1176	0.7776	0.7399	0.7026	0.7733	0.6871	0.3927	0.7357	0.7152	0.7567	0.7474	0.7650	0.1329	0.7463	0.7500	0.6816	0.6654	0.5323	0.2310	0.7712	0.6164	0.7120	0.7016	0.5594	0.1765	0.7409	0.6592	0.6448	0.5094	0.2934	0.1483	0.3984	0.3497	0.4105	0.4061	0.3562	0.1925	0.3910	0.3991	0.3095	0.2348	0.1202	0.0877	0.0651	0.0645	0.0637	0.0625	0.0639	0.0632	0.0631	0.0641	0.0641	0.0628	0.0631	0.0637	0.0642	0.0627	0.0640	0.0640	0.0640	0.0634	0.0643	0.0635	0.0635	0.0624	0.0629	0.0639
64=07:47:38	56459	300	0.8503	0.7486	0.8359	0.8504	0.5688	0.1123	0.8050	0.7939	0.7993	0.7499	0.7498	0.5761	0.8445	0.6801	0.8714	0.8325	0.8214	0.1216	0.8303	0.7734	0.8202	0.7831	0.7476	0.5055	0.8840	0.8053	0.8174	0.8163	0.7289	0.1187	0.7794	0.7530	0.6978	0.7695	0.7114	0.4214	0.7419	0.7186	0.7714	0.7437	0.7570	0.1343	0.7704	0.7251	0.7009	0.6449	0.5712	0.2488	0.7762	0.6461	0.7318	0.7166	0.5933	0.1773	0.7304	0.6712	0.6381	0.5315	0.3061	0.1587	0.4155	0.3637	0.4325	0.4191	0.3820	0.1938	0.4117	0.4086	0.3322	0.2401	0.1250	0.0879	0.0656	0.0651	0.0646	0.0637	0.0644	0.0627	0.0634	0.0644	0.0645	0.0632	0.0636	0.0640	0.0647	0.0644	0.0645	0.0645	0.0644	0.0637	0.0643	0.0637	0.0651	0.0629	0.0635	0.0644
65=08:02:19	57339	300	0.8392	0.7560	0.8497	0.8613	0.5993	0.1146	0.8259	0.8087	0.8026	0.7454	0.7601	0.5957	0.8506	0.6849	0.8902	0.8424	0.8288	0.1220	0.8362	0.7885	0.8253	0.7856	0.7544	0.5394	0.8875	0.8052	0.8189	0.8347	0.7509	0.1218	0.7870	0.7609	0.7156	0.7640	0.7188	0.4450	0.7537	0.7335	0.7777	0.7515	0.7842	0.1378	0.7695	0.7212	0.7166	0.6563	0.5900	0.2646	0.7791	0.6693	0.7347	0.7247	0.6299	0.1920	0.7430	0.6652	0.6495	0.5697	0.3236	0.1633	0.4339	0.3852	0.4581	0.4571	0.4124	0.2034	0.4351	0.4283	0.3494	0.2555	0.1294	0.0892	0.0659	0.0653	0.0646	0.0640	0.0638	0.0639	0.0635	0.0646	0.0650	0.0633	0.0639	0.0645	0.0644	0.0647	0.0649	0.0649	0.0648	0.0642	0.0648	0.0632	0.0652	0.0632	0.0636	0.0650
66=08:17:00	58220	300	0.8483	0.7395	0.8536	0.8335	0.6521	0.1158	0.8271	0.7892	0.7845	0.7804	0.7003	0.6400	0.8394	0.6989	0.8690	0.8512	0.8187	0.1218	0.8007	0.8198	0.7872	0.8089	0.7241	0.5887	0.8737	0.8149	0.8333	0.8227	0.7535	0.1246	0.8225	0.7104	0.7457	0.7419	0.7048	0.4503	0.7576	0.7425	0.7633	0.7799	0.7610	0.1408	0.7466	0.7672	0.6627	0.7005	0.5760	0.2836	0.7745	0.6835	0.7230	0.7435	0.6496	0.2054	0.7262	0.6582	0.6565	0.5432	0.3553	0.1686	0.4600	0.3971	0.4867	0.4604	0.4439	0.2099	0.4654	0.4244	0.3718	0.2565	0.1341	0.0950	0.0656	0.0651	0.0644	0.0638	0.0637	0.0638	0.0635	0.0646	0.0641	0.0635	0.0637	0.0642	0.0647	0.0643	0.0646	0.0645	0.0645	0.0638	0.0645	0.0630	0.0649	0.0629	0.0635	0.0644
67=08:31:40	59101	300	0.8404	0.7467	0.8513	0.8486	0.6842	0.1140	0.8355	0.7834	0.8185	0.7580	0.7498	0.6536	0.8533	0.7121	0.8814	0.8602	0.8274	0.1238	0.8122	0.8138	0.8027	0.8206	0.7361	0.5989	0.8811	0.8241	0.8287	0.8402	0.7489	0.1279	0.8077	0.7275	0.7419	0.7503	0.7356	0.4814	0.7610	0.7372	0.7841	0.7771	0.7844	0.1418	0.7783	0.7492	0.7113	0.6839	0.6376	0.3020	0.7742	0.6744	0.7363	0.7395	0.6703	0.2065	0.7263	0.6706	0.6329	0.5921	0.3752	0.1814	0.4813	0.4080	0.5104	0.4831	0.4620	0.2192	0.4978	0.4486	0.4032	0.2724	0.1421	0.0922	0.0658	0.0651	0.0644	0.0640	0.0645	0.0630	0.0636	0.0646	0.0649	0.0636	0.0638	0.0645	0.0648	0.0645	0.0647	0.0647	0.0646	0.0638	0.0638	0.0640	0.0654	0.0630	0.0635	0.0646
68=08:46:21	59982	301	0.8443	0.7474	0.8500	0.8616	0.6962	0.1158	0.8154	0.8201	0.7739	0.7788	0.7313	0.7254	0.8469	0.6882	0.8895	0.8348	0.8530	0.1248	0.8504	0.7832	0.8350	0.7821	0.7587	0.6362	0.8826	0.8102	0.8321	0.8265	0.7674	0.1219	0.8093	0.7512	0.7115	0.7830	0.6877	0.5274	0.7504	0.7478	0.7731	0.7752	0.7589	0.1483	0.7653	0.7605	0.6966	0.6874	0.6316	0.3291	0.7763	0.6695	0.7415	0.7233	0.7119	0.2053	0.7521	0.6527	0.6664	0.5996	0.3790	0.1887	0.5028	0.4456	0.5146	0.5165	0.4789	0.2358	0.4933	0.4887	0.3882	0.2927	0.1411	0.0924	0.0652	0.0649	0.0643	0.0637	0.0641	0.0637	0.0630	0.0638	0.0642	0.0630	0.0635	0.0640	0.0643	0.0641	0.0643	0.0632	0.0639	0.0636	0.0643	0.0640	0.0648	0.0626	0.0632	0.0643
69=09:01:02	60863	300	0.8590	0.7525	0.8588	0.8506	0.7287	0.1170	0.8184	0.8172	0.7770	0.7969	0.7321	0.7292	0.8492	0.6864	0.8980	0.8528	0.8510	0.1292	0.8503	0.8011	0.8168	0.7980	0.7708	0.6732	0.8952	0.8084	0.8373	0.8268	0.7925	0.1277	0.8103	0.7422	0.7246	0.7871	0.7019	0.5399	0.7589	0.7586	0.7811	0.7860	0.7806	0.1522	0.7592	0.7733	0.6935	0.7120	0.6290	0.3556	0.7871	0.6752	0.7296	0.7311	0.7378	0.2294	0.7619	0.6485	0.6664	0.6136	0.4110	0.1924	0.5236	0.4606	0.5332	0.5401	0.5059	0.2477	0.5175	0.5082	0.4095	0.3077	0.1495	0.0961	0.0660	0.0657	0.0648	0.0633	0.0648	0.0643	0.0639	0.0649	0.0653	0.0637	0.0640	0.0647	0.0650	0.0646	0.0650	0.0648	0.0650	0.0643	0.0651	0.0644	0.0645	0.0631	0.0639	0.0650
70=09:15:43	61743	300	0.8616	0.7503	0.8579	0.8449	0.7493	0.1161	0.8087	0.8226	0.7661	0.7976	0.7220	0.7309	0.8500	0.6857	0.8963	0.8444	0.8432	0.1268	0.8331	0.8005	0.8188	0.7953	0.7623	0.7007	0.8934	0.8088	0.8417	0.8282	0.7856	0.1258	0.8160	0.7491	0.7300	0.7790	0.7047	0.5594	0.7572	0.7593	0.7788	0.7777	0.7673	0.1525	0.7438	0.7848	0.6766	0.7131	0.6135	0.3846	0.7775	0.6713	0.7304	0.7283	0.7961	0.2329	0.7501	0.6597	0.6752	0.6160	0.4253	0.2016	0.5405	0.4788	0.5454	0.5490	0.5184	0.2490	0.5258	0.5206	0.4239	0.3115	0.1537	0.0986	0.0655	0.0650	0.0640	0.0636	0.0642	0.0638	0.0635	0.0643	0.0646	0.0635	0.0631	0.0643	0.0646	0.0636	0.0643	0.0646	0.0645	0.0637	0.0644	0.0638	0.0642	0.0626	0.0634	0.0645
71=09:30:24	62624	300	0.8461	0.7412	0.8714	0.8584	0.7911	0.1178	0.8461	0.8065	0.8056	0.7823	0.7274	0.6985	0.8541	0.7140	0.8902	0.8737	0.8463	0.1287	0.8276	0.8260	0.7956	0.8192	0.7444	0.7315	0.8793	0.8268	0.8362	0.8383	0.8081	0.1318	0.8345	0.7382	0.7597	0.7563	0.7428	0.5839	0.7683	0.7621	0.7778	0.7950	0.7853	0.1579	0.7656	0.7874	0.6941	0.7112	0.6245	0.4102	0.7817	0.6933	0.7318	0.7605	0.7322	0.2531	0.7628	0.6885	0.6611	0.6152	0.4508	0.2081	0.5653	0.4886	0.6009	0.5701	0.5679	0.2603	0.5802	0.5255	0.4550	0.3192	0.1609	0.1025	0.0649	0.0645	0.0637	0.0631	0.0638	0.0627	0.0623	0.0638	0.0639	0.0629	0.0624	0.0635	0.0637	0.0638	0.0638	0.0637	0.0637	0.0621	0.0637	0.0633	0.0645	0.0623	0.0629	0.0640
72=09:45:05	63505	300	0.8520	0.7614	0.8531	0.8736	0.7793	0.1215	0.8285	0.8092	0.7980	0.7499	0.7575	0.7093	0.8600	0.7060	0.8918	0.8534	0.8643	0.1304	0.8525	0.7966	0.8265	0.7935	0.7687	0.7219	0.8886	0.8250	0.8314	0.8444	0.7822	0.1320	0.8054	0.7669	0.7069	0.7769	0.7353	0.6294	0.7601	0.7484	0.7951	0.7775	0.7996	0.1579	0.7917	0.7599	0.7262	0.6723	0.6446	0.4330	0.7721	0.6749	0.7469	0.7398	0.7291	0.2554	0.7661	0.6911	0.6503	0.6352	0.4436	0.2247	0.5832	0.5168	0.6298	0.6129	0.5828	0.2847	0.5861	0.5615	0.4704	0.3369	0.1676	0.0989	0.0654	0.0652	0.0641	0.0639	0.0646	0.0634	0.0624	0.0644	0.0645	0.0638	0.0634	0.0641	0.0645	0.0644	0.0645	0.0637	0.0644	0.0629	0.0645	0.0638	0.0650	0.0627	0.0634	0.0647
73=09:59:45	64386	296	0.8483	0.7613	0.8497	0.8670	0.7709	0.1165	0.8244	0.8185	0.7882	0.7506	0.7692	0.7195	0.8584	0.6932	0.8911	0.8426	0.8557	0.1307	0.8516	0.7838	0.8184	0.7791	0.7627	0.7110	0.8876	0.8096	0.8246	0.8304	0.7790	0.1272	0.7889	0.7602	0.7034	0.7846	0.7297	0.6598	0.7671	0.7474	0.7866	0.7630	0.7850	0.1648	0.7816	0.7452	0.7224	0.6785	0.6329	0.4563	0.7763	0.6700	0.7327	0.7254	0.7187	0.2545	0.7527	0.6720	0.6581	0.6377	0.4485	0.2361	0.6044	0.5299	0.6308	0.6209	0.5851	0.2872	0.6031	0.5712	0.4606	0.3497	0.1707	0.0982	0.0660	0.0655	0.0649	0.0642	0.0650	0.0642	0.0641	0.0651	0.0649	0.0630	0.0644	0.0646	0.0651	0.0648	0.0641	0.0649	0.0649	0.0643	0.0652	0.0646	0.0657	0.0633	0.0639	0.0650
74=10:14:26	65267	300	0.8547	0.7488	0.8632	0.8546	0.8090	0.1182	0.8456	0.7923	0.8095	0.7716	0.7215	0.6954	0.8510	0.7193	0.8935	0.8730	0.8571	0.1354	0.8186	0.8288	0.7999	0.8320	0.7336	0.7175	0.8883	0.8373	0.8493	0.8521	0.7999	0.1345	0.8415	0.7281	0.7560	0.7513	0.7498	0.6476	0.7720	0.7613	0.7963	0.8048	0.7939	0.1666	0.7856	0.7689	0.6947	0.7200	0.6289	0.4844	0.7928	0.6949	0.7438	0.7684	0.7323	0.2763	0.7606	0.6903	0.6706	0.6053	0.4896	0.2421	0.6193	0.5510	0.6369	0.6278	0.6233	0.2960	0.6439	0.5590	0.4978	0.3409	0.1830	0.1054	0.0649	0.0646	0.0639	0.0633	0.0628	0.0632	0.0631	0.0639	0.0640	0.0629	0.0632	0.0638	0.0642	0.0638	0.0642	0.0639	0.0641	0.0632	0.0642	0.0625	0.0645	0.0623	0.0632	0.0640
75=10:29:07	66148	300	0.8391	0.7500	0.8586	0.8502	0.8012	0.1178	0.8474	0.7760	0.8100	0.7632	0.7384	0.6879	0.8503	0.7181	0.8856	0.8649	0.8480	0.1328	0.8070	0.8260	0.7936	0.8301	0.7264	0.7161	0.8766	0.8334	0.8306	0.8404	0.7794	0.1328	0.8224	0.7206	0.7494	0.7426	0.7647	0.6605	0.7693	0.7547	0.7842	0.7860	0.7846	0.1690	0.7836	0.7555	0.7107	0.7001	0.6493	0.5109	0.7855	0.6813	0.7364	0.7445	0.7131	0.2752	0.7569	0.7066	0.6669	0.6362	0.4999	0.2584	0.6138	0.5552	0.6315	0.6330	0.6495	0.3021	0.6656	0.5773	0.5274	0.3630	0.1928	0.1063	0.0658	0.0653	0.0645	0.0644	0.0644	0.0632	0.0638	0.0646	0.0650	0.0638	0.0637	0.0646	0.0649	0.0644	0.0650	0.0649	0.0650	0.0641	0.0645	0.0638	0.0655	0.0631	0.0638	0.0648
76=10:43:48	67028	298	0.8501	0.7582	0.8448	0.8499	0.7927	0.1176	0.8359	0.7815	0.8194	0.7424	0.7584	0.6989	0.8528	0.7089	0.8726	0.8526	0.8376	0.1340	0.8095	0.8047	0.8035	0.8037	0.7352	0.7010	0.8853	0.8209	0.8254	0.8375	0.7816	0.1313	0.8057	0.7517	0.7224	0.7637	0.7611	0.6874	0.7669	0.7421	0.7881	0.7664	0.7879	0.1693	0.7811	0.7338	0.7143	0.6672	0.6385	0.5330	0.7816	0.6754	0.7314	0.7391	0.7242	0.2849	0.7303	0.6948	0.6457	0.6390	0.4907	0.2693	0.6139	0.5703	0.6301	0.6253	0.6471	0.3071	0.6434	0.5791	0.5251	0.3544	0.1904	0.1066	0.0657	0.0653	0.0647	0.0640	0.0650	0.0638	0.0626	0.0647	0.0650	0.0637	0.0639	0.0643	0.0647	0.0646	0.0645	0.0646	0.0647	0.0631	0.0647	0.0643	0.0653	0.0629	0.0635	0.0637
