# Supplementary material for: Systematic Prediction of Antifungal Drug Synergy by Chemogenomic Screening in Saccharomyces cerevisiae
Source: Front Fungal Biol. 2021 Jul 2;2:683414. doi: 10.3389/ffunb.2021.683414 (PMC10512392; doi:10.3389/ffunb.2021.683414)
Supplement: Supplementary file 1 [file Data_Sheet_1.ZIP › Supplementary data/Sypplementary_data_1_(Drug_synergy_assays)/Can_VS_Ben_ps1_A_96_T_11.txt]

[config file info]
last_write=07:04:10_19:35:48
last write=07:04:19_14:35:50
[Run_Parameters]
Instrument=Tecan_11
Ini_Names=Read_Reps,Delid,Save_Data_File,Start_Time_Now
barcode_drug_plate=201401
user=asmith
Plate_Size=96
Plate_Type=NUN96ft.pdf
Samples_to_Run=6
Overlay_Size=48
Drug_Plate=none
Plate_Quarter=none
run_ID=none
run_plate_repeat=1
Read_Reps=95
Read_Modes=Absorbance
Read_Flor_Every=2
Max_Delta_OD=0.500000
Well_By_Row_Col=none
Reorder_Map=Order_Strings_Not,0
Tip_Vol=200
OD_to_Innoc=0.100,0.100,0.380,0.380,0.380,0.380,0.760,0.760,0.100,0.100,0.380,0.380,0.380,0.380,0.760,0.760,0.100,0.100,0.380,0.380,0.380,0.380,0.760,0.760,0.100,0.100,0.380,0.380,0.380,0.380,0.760,0.760,0.100,0.100,0.380,0.380,0.380,0.380,0.760,0.760,0.100,0.100,0.380,0.380,0.380,0.380,0.760,0.760
Absorption_Max=.3
OD_to_Save=0.100,0.100,0.380,0.380,0.380,0.380,0.760,0.760,0.100,0.100,0.380,0.380,0.380,0.380,0.760,0.760,0.100,0.100,0.380,0.380,0.380,0.380,0.760,0.760,0.100,0.100,0.380,0.380,0.380,0.380,0.760,0.760,0.100,0.100,0.380,0.380,0.380,0.380,0.760,0.760,0.100,0.100,0.380,0.380,0.380,0.380,0.760,0.760
OD_to_Dilute=0.100
Save_Sample_Vol=180
Save_Sample_Reps=2
Innoc_Vol=184,184,46,46,46,46,0,0,184,184,46,46,46,46,0,0,184,184,46,46,46,46,0,0,184,184,46,46,46,46,0,0,184,184,46,46,46,46,0,0,184,184,46,46,46,46,0,0
Dilute_Vol=23,23,23,23,23,23,23,23,23,23,23,23,23,23,23,23,23,23,23,23,23,23,23,23,23,23,23,23,23,23,23,23,23,23,23,23,23,23,23,23,23,23,23,23,23,23,23,23
Save_Vol=800,800,800,800,800,800,800,800,800,800,800,800,800,800,800,800,800,800,800,800,800,800,800,800,800,800,800,800,800,800,800,800,800,800,800,800,800,800,800,800,800,800,800,800,800,800,800,800
Reference_Vol=100,100,100,100,100,100,100,100,100,100,100,100,100,100,100,100,100,100,100,100,100,100,100,100,100,100,100,100,100,100,100,100,100,100,100,100,100,100,100,100,100,100,100,100,100,100,100,100,100,100,100,100,100,100,100,100,100,100,100,100,100,100,100,100,100,100,100,100,100,100,100,100,100,100,100,100,100,100,100,100,100,100,100,100,100,100,100,100,100,100,100,100,100,100,100,100
Read_to_Innoc=20,20,20,20,20,20,20,20,20,20,20,20,20,20,20,20,20,20,20,20,20,20,20,20,20,20,20,20,20,20,20,20,20,20,20,20,20,20,20,20,20,20,20,20,20,20,20,20
Read_to_Dilute=26,26,26,26,26,26,26,26,26,26,26,26,26,26,26,26,26,26,26,26,26,26,26,26,26,26,26,26,26,26,26,26,26,26,26,26,26,26,26,26,26,26,26,26,26,26,26,26
Read_to_Save=20,20,20,20,20,20,20,20,20,20,20,20,20,20,20,20,20,20,20,20,20,20,20,20,20,20,20,20,20,20,20,20,20,20,20,20,20,20,20,20,20,20,20,20,20,20,20,20
Innoc_Target_Map=1,2,3,4,5,6,7,8,9,10,11,12,13,14,15,16,17,18,19,20,21,22,23,24,25,26,27,28,29,30,31,32,33,34,35,36,37,38,39,40,41,42,43,44,45,46,47,48
Pipet_Trigger=OD_Save_Innoc
Pipet_Volume_Adj=Con_OD_Save
Delid=no
Pre_Init=yes
Talk_To_ProMax=no
Time_Out_Time=1050
Wait_While_Busy=yes
Idle_Time=2
Screen_Run_Type=pre_screen_1
Spect_Protocol=15m
Spec_Run_File=GG_PB_Voyage.pda
Spec_Assay_File=Yeast_Growth_15m
Save_Data_File=10_04_07_Cantharidin-Benoyl_ps1_A_96_T_11.txt
Working_Dir=C%3A\\Users\\Growth_Data
Run_Control_Dir=C%3A\\Users\\Yeast_Run_Files
Tracking_Dir=""
Track_File=201401_data_track.txt
Save_Run_Data_Flag=yes
Set_Incubator_Temp=30.0
Base_Line_Flag=atstart_minimum
Pipet_Cycles_Before_Save=20
Time_Point_Save=wellmap
Innoc_Direction=down
Wells_In_Use=111111111111111111111111111111111111111111111111
Save_Sample_Map=111111001111110011111100111111001111110011111100
Sections_to_Run=0
Rows_per_Section=8
Start_Sections_Row=1
MultiProbe_Run_File=MJP_Innoc_Save_Tecan_11_Falcon_AD.MPT
Multiprobe_Run_Dialogue=yes
Comments=no%20comment
Target_Temp=300
Temp_Control=On
Delta_Temp=10
ReadMode=Absorbance,Bottom
ExcitationFilter=340,340
EmissionFilter=535,465
MeasurementFilter=595
ReadsPerWellNumber=1,1
ShakeDuration=800,0
GainMode=Manual
PdfName=NUN96ft.pdf
Gain=50
Add_Drug_Map=1,1,1,1,1,1,1,1,1,1,1,1,1,1,1,1,1,1,1,1,1,1,1,1,1,1,1,1,1,1,1,1,1,1,1,1,1,1,1,1,1,1,1,1,1,1,1,1
Add_Drug_Vol=7,7,7,7,7,7,7,7,7,7,7,7,7,7,7,7,7,7,7,7,7,7,7,7,7,7,7,7,7,7,7,7,7,7,7,7,7,7,7,7,7,7,7,7,7,7,7,7
Innoc_Map=111011101110111011101110111011101110111011101110111011101110111011101110111011101110111011101110
Dilute_Map=111111111111111111111111111111111111111111111111111111111111111111111111111111111111111111111111
data_file_name=iS_1_96.txt
barcode=""
Hit_Call_Threshold=1.000000
Reference_Well=A01
WT_Ref_Well=0
Project_Name=test
Pipet_Gens_Point=5.00,10.00,15.00,20.00,25.00,30.00,35.00,40.00,45.00,50.00,55.00,60.00,65.00,70.00,75.00,80.00,85.00,90.00,95.00,100.00,105.00,110.00,115.00,120.00,125.00,130.00,135.00,140.00,145.00,150.00,155.00,160.00,165.00,170.00,175.00,180.00,185.00,5.00,5.00,5.00,5.00,5.00,5.00,5.00,5.00,5.00,5.00,5.00,5.00,10.00,15.00,20.00,25.00,30.00,35.00,40.00,45.00,50.00,55.00,60.00,65.00,70.00,75.00,80.00,85.00,90.00,95.00,100.00,105.00,110.00,115.00,120.00,125.00,130.00,135.00,140.00,145.00,150.00,155.00,160.00,165.00,170.00,175.00,180.00,185.00,5.00,5.00,5.00,5.00,5.00,5.00,5.00,5.00,5.00,5.00,5.00,
Shake_Divisor=1
data_handling=file_&_DB_&_auto_analysis
time_frm_freezer=-1.00
gens_frm_freezer=-1.00
Well_Vol=100
Parent_ID=""
Units=%
Quarter=A
media_name=ypd
Save_Mode=one_to_one
Consolidate_Save_Map=17,18,19,20,21,22,23,24,17,18,19,20,21,22,23,24,17,18,19,20,21,22,23,24,17,18,19,20,21,22,23,24,17,18,19,20,21,22,23,24,17,18,19,20,21,22,23,24
Add_Drug_at_Start_Map=000000000000000000000000000000000000000000000000000
Add_Drug_Labware=add_drug_48
Max_Dynam_OD_Change=0.05
Reads_After_Pipet=1
Ref_Type=single_ref
Read_to_Add_Drug_at_Start=0
Send_Email_at_Pipet=no_email
Strain_Name=""
Media=ypd
drug_vol=2.00
Drug_Name=""
Drug_Conc=2
Innoc_Conc=0.06250
Strain_Plate=none
ShakeIntensity=High
ShakeMode=Orbital
NumberOfFlashes=1
PartOfPlate=0
MovePlateOutAfterMeasurement=0
IntegrationLagTime=0
IntegrationTime=100
DelayMoveFlashFluorescence=0
[Drug_Data]
Drug_Plate=none
Strain_Plate=none
Media=ypd
Drug_Name=ud,ud,ud,ud,ud,ud,ud,ud,ud,ud,ud,ud,ud,ud,ud,ud,ud,ud,ud,ud,ud,ud,ud,ud,ud,ud,ud,ud,ud,ud,ud,ud,ud,ud,ud,ud,ud,ud,ud,ud,ud,ud,ud,ud,ud,ud,ud,ud,ud,ud,ud,ud,ud,ud,ud,ud,ud,ud,ud,ud,ud,ud,ud,ud,ud,ud,ud,ud,ud,ud,ud,ud,ud,ud,ud,ud,ud,ud,ud,ud,ud,ud,ud,ud,ud,ud,ud,ud,ud,ud,ud,ud,ud,ud,ud,ud
Strain_Name=ud
Drug_Conc=""
Innoc_Conc=0.06250,0.06250,0.06250,0.06250,0.06250,0.06250,0.06250,0.06250,0.06250,0.06250,0.06250,0.06250,0.06250,0.06250,0.06250,0.06250,0.06250,0.06250,0.06250,0.06250,0.06250,0.06250,0.06250,0.06250,0.06250,0.06250,0.06250,0.06250,0.06250,0.06250,0.06250,0.06250,0.06250,0.06250,0.06250,0.06250,0.06250,0.06250,0.06250,0.06250,0.06250,0.06250,0.06250,0.06250,0.06250,0.06250,0.06250,0.06250,0.06250,0.06250,0.06250,0.06250,0.06250,0.06250,0.06250,0.06250,0.06250,0.06250,0.06250,0.06250,0.06250,0.06250,0.06250,0.06250,0.06250,0.06250,0.06250,0.06250,0.06250,0.06250,0.06250,0.06250,0.06250,0.06250,0.06250,0.06250,0.06250,0.06250,0.06250,0.06250,0.06250,0.06250,0.06250,0.06250,0.06250,0.06250,0.06250,0.06250,0.06250,0.06250,0.06250,0.06250,0.06250,0.06250,0.06250,0.06250
Run_ID=none
Plate_Quarter=A
Units=%,%,%,%,%,%,%,%,%,%,%,%,%,%,%,%,%,%,%,%,%,%,%,%,%,%,%,%,%,%,%,%,%,%,%,%,%,%,%,%,%,%,%,%,%,%,%,%,%,%,%,%,%,%,%,%,%,%,%,%,%,%,%,%,%,%,%,%,%,%,%,%,%,%,%,%,%,%,%,%,%,%,%,%,%,%,%,%,%,%,%,%,%,%,%,%
Parent_ID=""
Project_Name=test
Strain_Backgrnd=0,0,0,0,0,0,0,0,0,0,0,0,0,0,0,0,0,0,0,0,0,0,0,0,0,0,0,0,0,0,0,0,0,0,0,0,0,0,0,0,0,0,0,0,0,0,0,0,0,0,0,0,0,0,0,0,0,0,0,0,0,0,0,0,0,0,0,0,0,0,0,0,0,0,0,0,0,0,0,0,0,0,0,0,0,0,0,0,0,0,0,0,0,0,0,0
Well_Vol=100,100,100,100,100,100,100,100,100,100,100,100,100,100,100,100,100,100,100,100,100,100,100,100,100,100,100,100,100,100,100,100,100,100,100,100,100,100,100,100,100,100,100,100,100,100,100,100,100,100,100,100,100,100,100,100,100,100,100,100,100,100,100,100,100,100,100,100,100,100,100,100,100,100,100,100,100,100,100,100,100,100,100,100,100,100,100,100,100,100,100,100,100,100,100,100
time_frm_freezer=-1.00
gens_frm_freezer=-1.00
user=asmith
Strain_Pool=ud,ud,ud,ud,ud,ud,ud,ud,ud,ud,ud,ud,ud,ud,ud,ud,ud,ud,ud,ud,ud,ud,ud,ud,ud,ud,ud,ud,ud,ud,ud,ud,ud,ud,ud,ud,ud,ud,ud,ud,ud,ud,ud,ud,ud,ud,ud,ud,ud,ud,ud,ud,ud,ud,ud,ud,ud,ud,ud,ud,ud,ud,ud,ud,ud,ud,ud,ud,ud,ud,ud,ud,ud,ud,ud,ud,ud,ud,ud,ud,ud,ud,ud,ud,ud,ud,ud,ud,ud,ud,ud,ud,ud,ud,ud,ud
Well_Alias=A01,A02,A03,A04,A05,A06,A07,A08,A09,A10,A11,A12,B01,B02,B03,B04,B05,B06,B07,B08,B09,B10,B11,B12,C01,C02,C03,C04,C05,C06,C07,C08,C09,C10,C11,C12,D01,D02,D03,D04,D05,D06,D07,D08,D09,D10,D11,D12,E01,E02,E03,E04,E05,E06,E07,E08,E09,E10,E11,E12,F01,F02,F03,F04,F05,F06,F07,F08,F09,F10,F11,F12,G01,G02,G03,G04,G05,G06,G07,G08,G09,G10,G11,G12,H01,H02,H03,H04,H05,H06,H07,H08,H09,H10,H11,H12
Well_Pos=1,2,3,4,5,6,7,8,9,10,11,12,13,14,15,16,17,18,19,20,21,22,23,24,25,26,27,28,29,30,31,32,33,34,35,36,37,38,39,40,41,42,43,44,45,46,47,48,49,50,51,52,53,54,55,56,57,58,59,60,61,62,63,64,65,66,67,68,69,70,71,72,73,74,75,76,77,78,79,80,81,82,83,84,85,86,87,88,89,90,91,92,93,94,95,96
position=A01,A02,A03,A04,A05,A06,A07,A08,A09,A10,A11,A12,B01,B02,B03,B04,B05,B06,B07,B08,B09,B10,B11,B12,C01,C02,C03,C04,C05,C06,C07,C08,C09,C10,C11,C12,D01,D02,D03,D04,D05,D06,D07,D08,D09,D10,D11,D12,E01,E02,E03,E04,E05,E06,E07,E08,E09,E10,E11,E12,F01,F02,F03,F04,F05,F06,F07,F08,F09,F10,F11,F12,G01,G02,G03,G04,G05,G06,G07,G08,G09,G10,G11,G12,H01,H02,H03,H04,H05,H06,H07,H08,H09,H10,H11,H12
[Runtime_State]
Instrument=Tecan_11
Start_Time_Now=3.2590929565E+9
Reads_Completed=82
Innoc_Direction=down
Wells_In_Use=111111111111111111111111111111111111111111111111111111111111111111111111111111111111111111111111
Innoc_Map=111111111111111111111111111111111111111111111111111111111111111111111111111111111111000000000000
Dilute_Map=111111111111111111111111111111111111111111111111111111111111111111111111111111111111111111111111
Save_Sample_Map=100000001011000010000000110000001000000010000000000000000011000000000000110000000000000000000000
Current_OD=0.855,0.836,0.844,0.812,0.776,0.733,0.880,0.887,1.015,0.869,0.850,0.685,0.849,0.891,0.838,0.823,0.789,0.890,0.881,0.907,0.866,0.869,0.946,0.552,0.856,0.841,0.840,0.815,0.887,0.728,0.880,0.853,0.870,0.865,0.807,0.483,0.806,0.836,0.817,0.785,0.752,0.683,0.864,0.889,0.858,0.823,0.759,0.278,0.777,0.760,0.862,0.774,0.740,0.698,0.824,0.798,0.815,0.767,0.337,0.146,0.743,0.744,0.744,0.730,0.668,0.566,0.693,0.533,0.338,0.317,0.166,0.119,0.069,0.066,0.062,0.067,0.064,0.067,0.070,0.064,0.065,0.067,0.063,0.067,0.069,0.066,0.065,0.064,0.066,0.063,0.065,0.068,0.064,0.065,0.068,0.068
Bckgrnd_OD=0.076,0.079,0.074,0.078,0.076,0.076,0.082,0.079,0.082,0.078,0.074,0.082,0.078,0.080,0.079,0.080,0.074,0.075,0.078,0.076,0.079,0.076,0.074,0.085,0.078,0.077,0.076,0.079,0.073,0.074,0.076,0.078,0.078,0.076,0.076,0.086,0.080,0.077,0.078,0.077,0.071,0.072,0.078,0.076,0.079,0.075,0.078,0.087,0.076,0.074,0.070,0.076,0.074,0.075,0.078,0.076,0.077,0.076,0.080,0.084,0.076,0.075,0.073,0.075,0.074,0.073,0.084,0.078,0.086,0.087,0.084,0.097,0.058,0.057,0.055,0.057,0.058,0.055,0.057,0.053,0.056,0.056,0.058,0.058,0.060,0.058,0.056,0.053,0.058,0.058,0.057,0.059,0.058,0.057,0.056,0.059
Mapped=111111111111110011111110111111111111110011111100111111111111111111111111111111111111111111111111
Pipet_Completed=000000000000000000000000000000000000000000000000000000000000000000000000000000000000000000000000
Innoc_Completed=0,0,0,0,0,0,0,0,0,0,0,0,0,0,0,0,0,0,0,0,0,0,0,0,0,0,0,0,0,0,0,0,0,0,0,0,0,0,0,0,0,0,0,0,0,0,0,0,0,0,0,0,0,0,0,0,0,0,0,0,0,0,0,0,0,0,0,0,0,0,0,0,0,0,0,0,0,0,0,0,0,0,0,0,0,0,0,0,0,0,0,0,0,0,0,0
Save_Completed=0,0,0,0,0,0,0,0,0,0,0,0,0,0,0,0,0,0,0,0,0,0,0,0,0,0,0,0,0,0,0,0,0,0,0,0,0,0,0,0,0,0,0,0,0,0,0,0,0,0,0,0,0,0,0,0,0,0,0,0,0,0,0,0,0,0,0,0,0,0,0,0,0,0,0,0,0,0,0,0,0,0,0,0,0,0,0,0,0,0,0,0,0,0,0,0
Pipeted_At=0,0,0,0,0,0,0,0,0,0,0,0,0,0,0,0,0,0,0,0,0,0,0,0,0,0,0,0,0,0,0,0,0,0,0,0,0,0,0,0,0,0,0,0,0,0,0,0,0,0,0,0,0,0,0,0,0,0,0,0,0,0,0,0,0,0,0,0,0,0,0,0,0,0,0,0,0,0,0,0,0,0,0,0,0,0,0,0,0,0,0,0,0,0,0,0
Pipeted_OD=0,0,0,0,0,0,0,0,0,0,0,0,0,0,0,0,0,0,0,0,0,0,0,0,0,0,0,0,0,0,0,0,0,0,0,0,0,0,0,0,0,0,0,0,0,0,0,0,0,0,0,0,0,0,0,0,0,0,0,0,0,0,0,0,0,0,0,0,0,0,0,0,0,0,0,0,0,0,0,0,0,0,0,0,0,0,0,0,0,0,0,0,0,0,0,0
Dilutes_Completed=0,0,0,0,0,0,0,0,0,0,0,0,0,0,0,0,0,0,0,0,0,0,0,0,0,0,0,0,0,0,0,0,0,0,0,0,0,0,0,0,0,0,0,0,0,0,0,0,0,0,0,0,0,0,0,0,0,0,0,0,0,0,0,0,0,0,0,0,0,0,0,0,0,0,0,0,0,0,0,0,0,0,0,0,0,0,0,0,0,0,0,0,0,0,0,0
Time_At_Innoc=0,0,0,0,0,0,0,0,0,0,0,0,0,0,0,0,0,0,0,0,0,0,0,0,0,0,0,0,0,0,0,0,0,0,0,0,0,0,0,0,0,0,0,0,0,0,0,0,0,0,0,0,0,0,0,0,0,0,0,0,0,0,0,0,0,0,0,0,0,0,0,0,0,0,0,0,0,0,0,0,0,0,0,0,0,0,0,0,0,0,0,0,0,0,0,0
Time_At_Save=0,0,0,0,0,0,0,0,0,0,0,0,0,0,0,0,0,0,0,0,0,0,0,0,0,0,0,0,0,0,0,0,0,0,0,0,0,0,0,0,0,0,0,0,0,0,0,0,0,0,0,0,0,0,0,0,0,0,0,0,0,0,0,0,0,0,0,0,0,0,0,0,0,0,0,0,0,0,0,0,0,0,0,0,0,0,0,0,0,0,0,0,0,0,0,0
Time_At_Dilute=0,0,0,0,0,0,0,0,0,0,0,0,0,0,0,0,0,0,0,0,0,0,0,0,0,0,0,0,0,0,0,0,0,0,0,0,0,0,0,0,0,0,0,0,0,0,0,0,0,0,0,0,0,0,0,0,0,0,0,0,0,0,0,0,0,0,0,0,0,0,0,0,0,0,0,0,0,0,0,0,0,0,0,0,0,0,0,0,0,0,0,0,0,0,0,0
Previous_OD=0.855,0.836,0.844,0.812,0.776,0.733,0.880,0.887,1.015,0.869,0.850,0.685,0.849,0.891,0.838,0.823,0.789,0.890,0.881,0.907,0.866,0.869,0.946,0.552,0.856,0.841,0.840,0.815,0.887,0.728,0.880,0.853,0.870,0.865,0.807,0.483,0.806,0.836,0.817,0.785,0.752,0.683,0.864,0.889,0.858,0.823,0.759,0.278,0.777,0.760,0.862,0.774,0.740,0.698,0.824,0.798,0.815,0.767,0.337,0.146,0.743,0.744,0.744,0.730,0.668,0.566,0.693,0.533,0.338,0.317,0.166,0.119,0.069,0.066,0.062,0.067,0.064,0.067,0.070,0.064,0.065,0.067,0.063,0.067,0.069,0.066,0.065,0.064,0.066,0.063,0.065,0.068,0.064,0.065,0.068,0.068
Prev_Delta_OD=0.001,0.005,0.006,0.007,0.004,0.005,0.000,0.000,0.005,0.005,0.002,0.000,0.001,0.001,0.005,0.005,0.001,0.011,0.001,0.005,0.001,0.001,0.013,0.018,0.001,0.002,0.001,0.001,0.006,0.000,0.001,0.001,0.001,0.003,0.000,0.021,0.006,0.006,0.000,0.002,0.005,0.000,0.004,0.000,0.004,0.007,0.004,0.008,0.005,0.003,0.005,0.001,0.003,0.006,0.001,0.003,0.000,0.002,0.008,0.001,0.001,0.004,0.003,0.000,0.006,0.020,0.001,0.020,0.019,0.017,0.001,0.001,0.000,0.000,0.005,0.000,0.002,0.003,0.004,0.002,0.001,0.001,0.004,0.004,0.002,0.001,0.001,0.004,0.003,0.002,0.001,0.005,0.004,0.003,0.004,0.001
Delta_From_Ref=0.000,-0.015,-0.123,0.645,1.397,2.353,-1.535,-0.938,-0.045,-0.023,1.517,2.115,-0.441,0.329,0.681,1.717,0.045,0.079,-0.436,0.053,0.595,0.886,4.574,6.479,-0.053,-0.019,0.590,0.985,1.692,2.479,0.693,1.100,0.030,0.055,1.904,2.048,0.832,1.497,2.842,3.695,0.063,0.077,0.941,1.115,1.179,1.527,5.971,6.681,0.000,0.000,0.000,0.000,0.000,0.000,0.000,0.000,0.000,0.000,0.000,0.000,0.000,0.000,0.000,0.000,0.000,0.000,0.000,0.000,0.000,0.000,0.000,0.000,0.000,0.000,0.000,0.000,0.000,0.000,0.000,0.000,0.000,0.000,0.000,0.000,0.000,0.000,0.000,0.000,0.000,0.000,0.000,0.000,0.000,0.000,0.000,0.000
Sig_OD_Delta=0,0,0,0,1,1,0,0,0,0,1,1,0,0,0,1,0,0,0,0,0,0,1,1,0,0,0,0,1,1,0,1,0,0,1,1,0,1,1,1,0,0,0,1,1,1,1,1,0,0,0,0,0,0,0,0,0,0,0,0,0,0,0,0,0,0,0,0,0,0,0,0,0,0,0,0,0,0,0,0,0,0,0,0,0,0,0,0,0,0,0,0,0,0,0,0
Add_Drug_at_Start_Map=000000000000000000000000000000000000000000000000000000000000000000000000000000000000000000000000
[Analysis]
Drug_ID=A1,A2,A3,A4,A5,A6,B1,B2,B3,B4,B5,B6,C1,C2,C3,C4,C5,C6,D1,D2,D3,D4,D5,D6,E1,E2,E3,E4,E5,E6,F1,F2,F3,F4,F5,F6,G1,G2,G3,G4,G5,G6,H1,H2,H3,H4,H5,H6
Decision=no_inh,no_inh,no_inh,ps2_1_1,ps2_4_1,ps2_4_2,no_inh,no_inh,no_inh,ps2_1_1,ps2_4_1,ps2_4_1,no_inh,no_inh,no_inh,ps2_2_1,ps2_4_1,other,ps2_4_1,ps2_4_1,ps2_4_1,ps2_4_1,ps2_4_2,other,ps2_4_1,ps2_4_1,ps2_4_1,ps2_4_1,ps2_4_2,other,ps2_4_2,other,ps2_4_2,other,other,other,ps3_4_6,screen,ps3_4_6,screen,screen,ps3_4_6,ps3_4_6,screen,screen,ps3_4_6,screen,screen,no_inh,no_inh,no_inh,ps2_1_1,ps2_4_1,other,no_inh,no_inh,no_inh,ps2_1_1,ps2_4_1,other,no_inh,no_inh,no_inh,ps2_1_1,ps2_4_2,other,ps2_1_1,ps2_2_1,ps2_2_1,ps2_4_1,other,other,ps2_4_1,ps2_4_2,ps2_4_2,other,other,other,other,other,other,other,other,ps3_4_6,screen,ps3_4_6,screen,ps3_4_6,ps3_4_6,ps3_4_6,ps3_4_6,screen,screen,screen,screen,ps3_4_6
Plot_Min=0.100,0.100,0.100,0.100,0.100,0.100,0.100,0.100,0.100,0.100,0.100,0.100,0.100,0.100,0.100,0.100,0.100,0.100,0.100,0.100,0.100,0.100,0.100,0.100,0.100,0.100,0.100,0.100,0.100,0.100,0.100,0.100,0.100,0.100,0.100,0.100,0.100,0.100,0.100,0.100,0.100,0.100,0.100,0.100,0.100,0.100,0.100,0.100
Plot_Max=1.500,1.500,1.500,1.500,1.500,1.500,1.500,1.500,1.500,1.500,1.500,1.500,1.500,1.500,1.500,1.500,1.500,1.500,1.500,1.500,1.500,1.500,1.500,1.500,1.500,1.500,1.500,1.500,1.500,1.500,1.500,1.500,1.500,1.500,1.500,1.500,1.500,1.500,1.500,1.500,1.500,1.500,1.500,1.500,1.500,1.500,1.500,1.500
G_Plot_Min=0.1
G_Plot_Delta=0.7
Plot_On_Off=0
OD_Gen_Pt=0.460
Gens_to_OD_Pt=5.000
Avg_G=2.168,2.163,2.107,2.255,2.458,3.048,2.079,2.212,2.207,2.296,2.427,2.732,2.101,2.211,2.250,2.342,2.570,3.199,2.376,2.564,2.414,2.520,2.763,3.534,2.467,2.632,2.533,2.638,3.019,3.575,2.868,3.126,3.031,3.119,3.519,3.912,11.901,0.000,12.912,0.000,0.000,12.266,13.161,0.000,0.000,11.232,0.000,0.000,2.059,2.092,2.181,2.306,2.532,3.626,2.060,2.120,2.247,2.317,2.681,3.965,2.207,2.229,2.255,2.351,2.841,4.168,2.316,2.338,2.401,2.545,3.227,5.206,2.736,2.814,2.894,3.300,4.753,8.295,3.633,4.007,4.807,4.952,7.315,14.499,0.000,11.300,0.000,16.175,16.880,12.180,15.103,0.000,0.000,0.000,0.000,16.923
Max_Slope=2.036,2.081,1.995,2.120,1.914,2.668,2.059,1.948,1.967,2.113,2.181,2.280,1.989,2.011,1.970,2.070,2.204,2.736,2.323,2.518,2.003,2.435,2.565,3.126,2.481,2.603,2.439,2.411,2.539,2.926,2.555,2.872,2.736,2.630,3.100,3.272,20.542,23.751,27.749,21.661,33.024,22.451,25.114,23.322,27.651,23.136,27.390,25.880,1.837,1.900,1.803,1.848,1.956,3.177,1.887,1.789,1.904,1.980,2.010,3.899,1.923,1.906,1.839,1.791,2.362,3.990,1.878,1.824,1.978,2.182,2.592,7.833,2.078,2.364,2.137,2.547,7.175,18.785,2.845,3.646,6.608,7.068,13.624,21.884,27.931,28.192,27.302,21.689,24.974,26.448,29.793,28.683,21.934,25.806,31.565,25.887
Fit_Model=all
Fit_Const_OD_Base=0.000
Fit_Const_N0=0.01800
Fit_Const_T0=0.000
G_Fit_Min=0.100
G_Fit_Delta=0.400
Fit_On_Off=0.000,0.000,0.000,0.000,0.000,0.000,0.000,0.000,0.000,0.000,0.000,0.000,0.000,0.000,0.000,0.000,0.000,0.000,0.000,0.000,0.000,0.000,0.000,0.000,0.000,0.000,0.000,0.000,0.000,0.000,0.000,0.000,0.000,0.000,0.000,0.000,0.000,0.000,0.000,0.000,0.000,0.000,0.000,0.000,0.000,0.000,0.000,0.000,0.000,0.000,0.000,0.000,0.000,0.000,0.000,0.000,0.000,0.000,0.000,0.000,0.000,0.000,0.000,0.000,0.000,0.000,0.000,0.000,0.000,0.000,0.000,0.000,0.000,0.000,0.000,0.000,0.000,0.000,0.000,0.000,0.000,0.000,0.000,0.000,0.000,0.000,0.000,0.000,0.000,0.000,0.000,0.000,0.000,0.000,0.000,0.000
Fit_Min=0.026,0.029,0.024,0.028,0.026,0.026,0.028,0.030,0.029,0.030,0.024,0.025,0.028,0.027,0.026,0.029,0.023,0.024,0.030,0.027,0.028,0.027,0.021,0.022,0.026,0.024,0.020,0.026,0.024,0.025,0.026,0.025,0.023,0.025,0.024,0.023,0.008,0.007,0.005,0.007,0.008,0.005,0.010,0.008,0.006,0.003,0.008,0.008,0.000,0.000,0.000,0.000,0.000,0.000,0.000,0.000,0.000,0.000,0.000,0.000,0.000,0.000,0.000,0.000,0.000,0.000,0.000,0.000,0.000,0.000,0.000,0.000,0.000,0.000,0.000,0.000,0.000,0.000,0.000,0.000,0.000,0.000,0.000,0.000,0.000,0.000,0.000,0.000,0.000,0.000,0.000,0.000,0.000,0.000,0.000,0.000
Fit_Delta=0.507,0.512,0.477,0.517,0.501,0.432,0.466,0.556,0.591,0.411,0.492,0.479,0.484,0.508,0.442,0.521,0.492,0.431,0.358,0.369,0.493,0.429,0.489,0.364,0.465,0.422,0.422,0.536,0.452,0.511,0.542,0.473,0.417,0.476,0.346,0.350,0.013,0.508,0.008,0.521,0.492,0.015,0.013,0.369,0.493,0.012,0.489,0.364,0.605,0.413,0.546,0.593,0.490,0.482,0.437,0.551,0.482,0.391,0.559,0.341,0.513,0.384,0.553,0.478,0.440,0.286,0.470,0.453,0.482,0.619,0.450,0.169,0.585,0.461,0.542,0.551,0.221,0.057,0.487,0.326,0.221,0.204,0.073,0.016,0.513,0.014,0.553,0.015,0.012,0.012,0.014,0.453,0.482,0.619,0.450,0.010
Fit_Offset=0.072,0.073,0.074,0.075,0.075,0.077,0.076,0.073,0.074,0.077,0.076,0.075,0.075,0.076,0.076,0.075,0.077,0.077,0.078,0.076,0.076,0.077,0.076,0.078,0.078,0.078,0.075,0.076,0.076,0.076,0.076,0.077,0.077,0.077,0.077,0.079,0.067,0.000,NaN,0.000,0.000,-0.018,0.007,0.000,0.000,-0.020,0.000,0.000,0.073,0.075,0.080,0.077,0.076,0.082,0.075,0.072,0.076,0.078,0.077,0.086,0.076,0.077,0.074,0.075,0.077,0.088,0.076,0.077,0.078,0.075,0.078,0.090,0.077,0.078,0.075,0.075,0.074,0.088,0.084,0.085,0.088,0.088,0.089,0.101,0.000,-0.033,0.000,0.064,0.066,0.068,0.065,0.000,0.000,0.000,0.000,0.032
Fit_N0=0.008,0.008,0.007,0.008,0.005,0.003,0.009,0.007,0.007,0.006,0.005,0.004,0.008,0.007,0.007,0.007,0.005,0.002,0.006,0.006,0.007,0.007,0.004,0.002,0.005,0.004,0.004,0.005,0.004,0.003,0.004,0.003,0.003,0.003,0.002,0.001,0.000,0.000,3.000,0.000,0.000,0.049,0.038,0.000,0.000,0.049,0.000,0.000,0.010,0.008,0.007,0.008,0.006,0.004,0.006,0.008,0.006,0.005,0.006,0.002,0.007,0.006,0.006,0.005,0.005,0.003,0.006,0.005,0.006,0.005,0.005,0.005,0.005,0.005,0.005,0.005,0.003,0.006,0.003,0.004,0.004,0.005,0.006,0.003,0.000,0.056,0.000,0.000,-0.004,0.002,0.000,0.000,0.000,0.000,0.000,0.022
Fit_T0=1.320,1.211,1.615,2.275,1.978,3.066,1.701,1.339,1.544,1.842,1.947,2.690,1.198,1.683,2.048,2.144,2.527,2.593,1.613,2.466,2.170,2.836,2.066,3.523,1.473,1.910,1.857,1.979,2.961,3.946,2.410,2.865,3.077,3.101,2.802,4.263,4.135,0.000,0.000,0.000,0.000,-7.522,-5.729,0.000,0.000,-8.322,0.000,0.000,1.651,1.676,2.245,1.934,1.983,1.480,1.108,1.564,1.711,1.774,1.947,0.637,1.792,2.205,1.593,1.668,2.097,2.049,1.908,2.019,2.346,1.524,1.735,4.157,2.115,2.415,1.702,1.578,-4.076,5.414,2.164,3.962,4.146,4.745,6.211,4.751,0.000,-8.883,0.000,6.274,3.778,2.968,6.469,0.000,0.000,0.000,0.000,-2.190
Fit_G=1.656,1.621,1.493,1.547,1.597,1.692,1.517,1.627,1.610,1.490,1.540,1.630,1.574,1.561,1.507,1.592,1.592,1.695,1.593,1.625,1.627,1.581,1.693,1.747,1.641,1.651,1.560,1.697,1.709,1.885,1.767,1.787,1.652,1.725,1.756,1.751,0.831,0.000,0.000,0.000,0.000,14.067,13.069,0.000,0.000,16.430,0.000,0.000,1.588,1.465,1.460,1.652,1.677,2.393,1.455,1.541,1.521,1.484,1.820,2.389,1.531,1.399,1.556,1.576,1.847,2.516,1.529,1.478,1.552,1.767,2.195,2.928,1.816,1.761,1.948,2.298,3.557,4.385,2.188,2.272,2.644,2.739,3.760,4.533,0.000,15.416,0.000,2.263,3.436,1.082,1.996,0.000,0.000,0.000,0.000,8.986
Fit_Error=275.545,87.852,163.550,228.429,236.475,171.250,85.322,248.764,453.990,71.985,234.539,230.810,215.751,239.603,148.551,280.107,297.426,215.583,37.635,66.561,164.609,148.662,355.125,114.187,190.420,158.815,181.567,512.424,248.364,543.210,468.990,231.760,166.795,207.760,96.483,131.237,0.162,0.000,0.000,0.000,0.000,0.458,0.456,0.000,0.000,0.303,0.000,0.000,278.366,47.672,210.768,372.287,198.438,210.614,105.237,219.665,163.829,93.762,438.444,63.415,317.216,48.940,243.166,137.694,145.419,30.448,134.977,105.395,150.752,502.762,120.621,6.776,357.344,131.117,323.178,385.103,19.416,0.960,204.408,58.075,14.463,13.303,1.214,0.386,0.000,0.412,0.000,0.394,0.044,0.179,0.291,0.000,0.000,0.000,0.000,0.408
Fit_CV=230.000,200.000,140.000,216.000,241.000,340.000,174.000,193.000,245.000,171.000,245.000,288.000,190.000,188.000,194.000,191.000,293.000,301.000,209.000,211.000,217.000,255.000,242.000,328.000,228.000,244.000,306.000,271.000,297.000,360.000,1052.000,292.000,283.000,889.000,414.000,357.000,20.000,0.000,0.000,0.000,0.000,7.000,7.000,0.000,0.000,6.000,0.000,0.000,188.000,137.000,199.000,221.000,203.000,509.000,208.000,195.000,278.000,297.000,598.000,380.000,305.000,182.000,205.000,228.000,270.000,345.000,223.000,177.000,204.000,263.000,326.000,536.000,243.000,266.000,372.000,593.000,489.000,414.000,471.000,371.000,424.000,415.000,467.000,89.000,0.000,7.000,0.000,121.000,22.000,10.000,114.000,0.000,0.000,0.000,0.000,7.000
Time_to_20_Gens=0,0,0,0,0,0,0,0,0,0,0,0,0,0,0,0,0,0,0,0,0,0,0,0,0,0,0,0,0,0,0,0,0,0,0,0,0,0,0,0,0,0,0,0,0,0,0,0
Time_to_each_5_Gens=0,0,0,0,0,0,0,0,0,0,0,0,0,0,0,0,0,0,0,0,0,0,0,0,0,0,0,0,0,0,0,0,0,0,0,0,0,0,0,0,0,0,0,0,0,0,0,0
Time_to_each_n_Gens=10.840,10.814,10.533,11.273,12.292,15.242,10.396,11.059,11.035,11.479,12.134,13.660,10.505,11.057,11.250,11.709,12.849,15.996,11.881,12.818,12.070,12.599,13.813,17.668,12.335,13.161,12.666,13.189,15.096,17.876,14.339,15.630,15.153,15.593,17.597,19.561,10.161,0.000,9.540,0.000,0.000,10.162,10.160,0.000,0.000,10.159,0.000,0.000,10.295,10.459,10.904,11.532,12.661,18.131,10.301,10.599,11.237,11.584,13.407,19.824,11.037,11.145,11.277,11.756,14.206,20.077,11.582,11.688,12.004,12.724,16.133,20.073,13.680,14.071,14.471,16.500,20.076,20.083,18.167,20.034,20.080,20.080,20.077,20.068,0.000,10.155,0.000,12.991,9.445,10.163,10.158,0.000,0.000,0.000,0.000,13.130
Min_Pt_OD=0,0,0,0,0,0,0,0,0,0,0,0,0,0,0,0,0,0,0,0,0,0,0,0,0,0,0,0,0,0,0,0,0,0,0,0,0,0,0,0,0,0,0,0,0,0,0,0
Min_Pt_t=0,0,0,0,0,0,0,0,0,0,0,0,0,0,0,0,0,0,0,0,0,0,0,0,0,0,0,0,0,0,0,0,0,0,0,0,0,0,0,0,0,0,0,0,0,0,0,0
TO_OD=0,0,0,0,0,0,0,0,0,0,0,0,0,0,0,0,0,0,0,0,0,0,0,0,0,0,0,0,0,0,0,0,0,0,0,0,0,0,0,0,0,0,0,0,0,0,0,0
Ref_ID=A01
Multi_Refs=single_ref
test=A01,A02,A03,A04,A05,A06,A07,A08,A09,A10,A11,A12,B01,B02,B03,B04,B05,B06,B07,B08,B09,B10,B11,B12,C01,C02,C03,C04,C05,C06,C07,C08,C09,C10,C11,C12,D01,D02,D03,D04,D05,D06,D07,D08,D09,D10,D11,D12,E01,E02,E03,E04,E05,E06,E07,E08,E09,E10,E11,E12,F01,F02,F03,F04,F05,F06,F07,F08,F09,F10,F11,F12,G01,G02,G03,G04,G05,G06,G07,G08,G09,G10,G11,G12,H01,H02,H03,H04,H05,H06,H07,H08,H09,H10,H11,H12
Start_Time_Now=3.2590929569E+9
Start_Date="4/10/2007+7:35 PM"
pv_to_plate_order=no
gen_time_cutoff=0.000
Drug_Name=ud?:;-ud+0,ud?:;-ud+0,ud?:;-ud+0,ud?:;-ud+0,ud?:;-ud+0,ud?:;-ud+0,ud?:;-ud+0,ud?:;-ud+0,ud?:;-ud+0,ud?:;-ud+0,ud?:;-ud+0,ud?:;-ud+0,ud?:;-ud+0,ud?:;-ud+0,ud?:;-ud+0,ud?:;-ud+0,ud?:;-ud+0,ud?:;-ud+0,ud?:;-ud+0,ud?:;-ud+0,ud?:;-ud+0,ud?:;-ud+0,ud?:;-ud+0,ud?:;-ud+0,ud?:;-ud+0,ud?:;-ud+0,ud?:;-ud+0,ud?:;-ud+0,ud?:;-ud+0,ud?:;-ud+0,ud?:;-ud+0,ud?:;-ud+0,ud?:;-ud+0,ud?:;-ud+0,ud?:;-ud+0,ud?:;-ud+0,ud?:;-ud+0,ud?:;-ud+0,ud?:;-ud+0,ud?:;-ud+0,ud?:;-ud+0,ud?:;-ud+0,ud?:;-ud+0,ud?:;-ud+0,ud?:;-ud+0,ud?:;-ud+0,ud?:;-ud+0,ud?:;-ud+0,ud?:;-ud+0,ud?:;-ud+0,ud?:;-ud+0,ud?:;-ud+0,ud?:;-ud+0,ud?:;-ud+0,ud?:;-ud+0,ud?:;-ud+0,ud?:;-ud+0,ud?:;-ud+0,ud?:;-ud+0,ud?:;-ud+0,ud?:;-ud+0,ud?:;-ud+0,ud?:;-ud+0,ud?:;-ud+0,ud?:;-ud+0,ud?:;-ud+0,ud?:;-ud+0,ud?:;-ud+0,ud?:;-ud+0,ud?:;-ud+0,ud?:;-ud+0,ud?:;-ud+0,ud?:;-ud+0,ud?:;-ud+0,ud?:;-ud+0,ud?:;-ud+0,ud?:;-ud+0,ud?:;-ud+0,ud?:;-ud+0,ud?:;-ud+0,ud?:;-ud+0,ud?:;-ud+0,ud?:;-ud+0,ud?:;-ud+0,ud?:;-ud+0,ud?:;-ud+0,ud?:;-ud+0,ud?:;-ud+0,ud?:;-ud+0,ud?:;-ud+0,ud?:;-ud+0,ud?:;-ud+0,ud?:;-ud+0,ud?:;-ud+0,ud?:;-ud+0,ud?:;-ud+0
Drug_Well_Pos=A01,A02,A03,A04,A05,A06,B01,B02,B03,B04,B05,B06,C01,C02,C03,C04,C05,C06,D01,D02,D03,D04,D05,D06,E01,E02,E03,E04,E05,E06,F01,F02,F03,F04,F05,F06,G01,G02,G03,G04,G05,G06,H01,H02,H03,H04,H05,H06,A07,A08,A09,A10,A11,A12,B07,B08,B09,B10,B11,B12,C07,C08,C09,C10,C11,C12,D07,D08,D09,D10,D11,D12,E07,E08,E09,E10,E11,E12,F07,F08,F09,F10,F11,F12,G07,G08,G09,G10,G11,G12,H07,H08,H09,H10,H11,H12
Avg_G_tcut=2.168,2.163,2.107,2.255,2.458,3.048,2.079,2.212,2.207,2.296,2.427,2.732,2.101,2.211,2.250,2.342,2.570,3.199,2.376,2.564,2.414,2.520,2.763,3.534,2.467,2.632,2.533,2.638,3.019,3.575,2.868,3.126,3.031,3.119,3.519,3.912,11.901,0.000,12.912,0.000,0.000,12.266,13.161,0.000,0.000,11.232,0.000,0.000,2.059,2.092,2.181,2.306,2.532,3.626,2.060,2.120,2.247,2.317,2.681,3.965,2.207,2.229,2.255,2.351,2.841,4.168,2.316,2.338,2.401,2.545,3.227,5.206,2.736,2.814,2.894,3.300,4.753,8.295,3.633,4.007,4.807,4.952,7.315,14.499,0.000,11.300,0.000,16.175,16.880,12.180,15.103,0.000,0.000,0.000,0.000,16.923
t0_from_interval=1.658,2.199,2.182,2.689,3.381,5.254,2.043,2.356,2.526,2.881,3.342,4.297,1.912,2.343,2.472,2.816,3.509,5.826,2.433,3.386,2.859,3.554,3.914,6.772,2.395,3.547,3.285,3.885,5.003,7.559,4.799,5.103,4.908,5.570,6.770,8.253,0.000,0.000,0.000,0.000,0.000,0.000,0.000,0.000,0.000,0.000,0.000,0.000,2.382,2.257,2.808,2.245,3.207,4.522,2.504,2.296,2.631,2.644,3.171,4.829,2.503,2.768,2.733,2.616,3.320,5.154,2.621,2.784,3.447,3.303,3.531,3.689,3.691,3.747,3.783,3.632,3.233,-1.423,5.512,5.774,6.002,6.034,0.035,4.093,0.000,0.000,0.000,0.000,0.000,0.000,0.000,0.000,0.000,0.000,0.000,0.000
Sum_Delta_Ref=0.000,0.263,0.873,2.324,6.119,14.503,1.212,0.763,1.137,2.813,5.238,9.074,1.213,0.883,1.618,3.506,6.670,16.321,4.310,6.846,4.625,6.641,10.107,20.322,5.816,8.354,6.250,8.545,13.819,21.172,12.095,15.374,13.852,15.329,20.248,24.546,30.643,-1.000,30.469,-1.000,-1.000,30.528,30.698,-1.000,-1.000,30.400,-1.000,-1.000,1.206,0.559,0.798,2.161,5.614,20.710,1.474,0.435,1.394,2.461,7.514,23.476,0.209,1.234,1.750,2.807,10.438,24.764,2.715,3.041,3.880,6.026,15.563,27.639,8.769,10.530,10.974,16.396,26.222,29.528,21.297,24.128,27.165,27.494,29.313,30.418,-1.000,30.383,-1.000,30.654,30.681,30.658,30.669,-1.000,-1.000,-1.000,-1.000,30.747
Gens_at_time_G=5.000,5.000,5.000,5.000,5.000,5.000,5.000,5.000,5.000,5.000,5.000,5.000,5.000,5.000,5.000,5.000,5.000,5.000,5.000,5.000,5.000,5.000,5.000,5.000,5.000,5.000,5.000,5.000,5.000,5.000,5.000,5.000,5.000,5.000,5.000,5.000,0.854,0.000,0.739,0.000,0.000,0.829,0.772,0.000,0.000,0.905,0.000,0.000,5.000,5.000,5.000,5.000,5.000,5.000,5.000,5.000,5.000,5.000,5.000,5.000,5.000,5.000,5.000,5.000,5.000,4.817,5.000,5.000,5.000,5.000,5.000,3.856,5.000,5.000,5.000,5.000,4.224,2.421,5.000,5.000,4.177,4.055,2.745,1.384,0.000,0.899,0.000,0.803,0.560,0.834,0.673,0.000,0.000,0.000,0.000,0.776
G_Int_tcut=1.836,1.723,1.670,1.717,1.782,1.998,1.671,1.740,1.702,1.719,1.758,1.872,1.719,1.743,1.756,1.779,1.868,2.034,1.890,1.886,1.842,1.809,1.980,2.179,1.988,1.923,1.876,1.861,2.019,2.063,1.908,2.105,2.049,2.004,2.166,2.262,11.901,0.000,12.912,0.000,0.000,12.266,13.161,0.000,0.000,11.232,0.000,0.000,1.583,1.640,1.619,1.857,1.891,2.722,1.560,1.660,1.721,1.788,2.047,2.999,1.707,1.676,1.709,1.828,2.177,3.098,1.792,1.781,1.711,1.884,2.520,4.249,1.998,2.065,2.138,2.574,3.987,8.883,2.531,2.852,3.370,3.464,7.302,11.542,0.000,11.300,0.000,16.175,16.880,12.180,15.103,0.000,0.000,0.000,0.000,16.923
Sum_Del_12=0.000,0.138,0.622,1.263,2.885,5.449,0.906,0.726,0.786,1.706,2.694,4.505,0.741,0.654,1.091,2.090,3.553,5.702,2.132,3.423,2.611,3.303,4.349,5.946,2.710,3.694,3.242,3.937,5.287,6.163,4.924,5.512,5.291,5.608,6.037,6.262,6.405,6.410,6.305,6.428,6.497,6.357,6.440,6.447,6.386,6.267,6.453,6.459,1.076,0.671,0.658,1.644,3.325,5.749,1.101,0.262,1.203,1.801,3.858,5.923,0.659,1.129,1.388,2.148,4.532,5.977,1.914,2.173,2.622,3.419,5.199,6.192,4.382,4.633,4.748,5.324,6.019,6.249,5.958,5.902,6.227,6.291,6.233,6.419,6.413,6.262,6.412,6.439,6.444,6.433,6.428,6.492,6.430,6.398,6.373,6.458
Sum_Del_20=0.000,0.258,0.854,2.270,5.966,14.163,1.186,0.747,1.113,2.749,5.116,8.890,1.181,0.866,1.585,3.427,6.537,15.946,4.206,6.706,4.524,6.483,9.874,19.846,5.677,8.156,6.127,8.347,13.501,20.688,11.811,15.021,13.538,14.974,19.767,23.917,29.666,29.670,29.497,29.697,29.801,29.552,29.718,29.706,29.617,29.431,29.748,29.745,1.186,0.555,0.781,2.121,5.497,20.221,1.441,0.424,1.368,2.412,7.365,22.856,0.217,1.212,1.714,2.751,10.216,24.084,2.659,2.976,3.798,5.903,15.216,26.812,8.590,10.300,10.745,16.035,25.446,28.598,20.797,23.489,26.363,26.675,28.397,29.451,29.685,29.412,29.655,29.672,29.701,29.682,29.691,29.809,29.705,29.630,29.605,29.764
Sum_Del_24=0.000,0.258,0.854,2.270,5.966,14.163,1.186,0.747,1.113,2.749,5.116,8.890,1.181,0.866,1.585,3.427,6.537,15.946,4.206,6.706,4.524,6.483,9.874,19.846,5.677,8.156,6.127,8.347,13.501,20.688,11.811,15.021,13.538,14.974,19.767,23.917,29.666,29.670,29.497,29.697,29.801,29.552,29.718,29.706,29.617,29.431,29.748,29.745,1.186,0.555,0.781,2.121,5.497,20.221,1.441,0.424,1.368,2.412,7.365,22.856,0.217,1.212,1.714,2.751,10.216,24.084,2.659,2.976,3.798,5.903,15.216,26.812,8.590,10.300,10.745,16.035,25.446,28.598,20.797,23.489,26.363,26.675,28.397,29.451,29.685,29.412,29.655,29.672,29.701,29.682,29.691,29.809,29.705,29.630,29.605,29.764
Sum_12=6.790,6.652,7.412,5.527,3.905,1.341,7.696,6.065,6.004,5.084,4.096,2.286,7.532,6.136,5.699,4.701,3.237,1.088,4.659,3.368,4.179,3.487,2.442,0.845,4.080,3.096,3.548,2.853,1.503,0.628,1.866,1.278,1.499,1.182,0.753,0.529,0.385,0.380,0.485,0.363,0.293,0.434,0.350,0.344,0.404,0.523,0.337,0.331,7.867,7.461,6.133,5.146,3.465,1.041,7.892,7.052,5.587,4.989,2.932,0.867,6.131,5.662,5.403,4.643,2.259,0.813,4.876,4.618,4.169,3.372,1.591,0.598,2.409,2.157,2.043,1.467,0.772,0.541,0.832,0.888,0.563,0.499,0.557,0.371,0.377,0.528,0.378,0.352,0.347,0.358,0.362,0.299,0.360,0.392,0.418,0.333
Sum_20=30.296,30.038,31.150,28.027,24.330,16.133,31.482,29.550,29.183,27.547,25.181,21.406,31.477,29.430,28.712,26.869,23.759,14.350,26.090,23.591,25.772,23.813,20.422,10.450,24.619,22.140,24.170,21.949,16.795,9.608,18.485,15.275,16.758,15.323,10.529,6.379,0.630,0.626,0.800,0.600,0.495,0.744,0.579,0.590,0.679,0.865,0.548,0.552,31.482,30.852,29.515,28.175,24.799,10.075,31.737,30.721,28.929,27.885,22.931,7.441,30.080,29.084,28.582,27.545,20.081,6.212,27.637,27.320,26.499,24.393,15.080,3.485,21.706,19.996,19.551,14.261,4.850,1.698,9.500,6.807,3.933,3.621,1.899,0.845,0.611,0.884,0.641,0.624,0.596,0.614,0.606,0.487,0.591,0.666,0.691,0.532
Sum_24=30.296,30.038,31.150,28.027,24.330,16.133,31.482,29.550,29.183,27.547,25.181,21.406,31.477,29.430,28.712,26.869,23.759,14.350,26.090,23.591,25.772,23.813,20.422,10.450,24.619,22.140,24.170,21.949,16.795,9.608,18.485,15.275,16.758,15.323,10.529,6.379,0.630,0.626,0.800,0.600,0.495,0.744,0.579,0.590,0.679,0.865,0.548,0.552,31.482,30.852,29.515,28.175,24.799,10.075,31.737,30.721,28.929,27.885,22.931,7.441,30.080,29.084,28.582,27.545,20.081,6.212,27.637,27.320,26.499,24.393,15.080,3.485,21.706,19.996,19.551,14.261,4.850,1.698,9.500,6.807,3.933,3.621,1.899,0.845,0.611,0.884,0.641,0.624,0.596,0.614,0.606,0.487,0.591,0.666,0.691,0.532
G_by_Interval=1.836,1.723,1.670,1.717,1.782,1.998,1.671,1.740,1.702,1.719,1.758,1.872,1.719,1.743,1.756,1.779,1.868,2.034,1.890,1.886,1.842,1.809,1.980,2.179,1.988,1.923,1.876,1.861,2.019,2.063,1.908,2.105,2.049,2.004,2.166,2.262,11.901,0.000,12.912,0.000,0.000,12.266,13.161,0.000,0.000,11.232,0.000,0.000,1.583,1.640,1.619,1.857,1.891,2.722,1.560,1.660,1.721,1.788,2.047,2.999,1.707,1.676,1.709,1.828,2.177,3.098,1.792,1.781,1.711,1.884,2.520,4.249,1.998,2.065,2.138,2.574,3.987,8.883,2.531,2.852,3.370,3.464,7.302,11.542,0.000,11.300,0.000,16.175,16.880,12.180,15.103,0.000,0.000,0.000,0.000,16.923
Avg_G_t8=2.168,2.163,2.107,2.255,2.458,3.048,2.079,2.212,2.207,2.296,2.427,2.732,2.101,2.211,2.250,2.342,2.570,3.199,2.376,2.564,2.414,2.520,2.763,3.534,2.467,2.632,2.533,2.638,3.019,3.575,2.868,3.126,3.031,3.119,3.519,3.912,11.901,0.000,12.912,0.000,0.000,12.266,13.161,0.000,0.000,11.232,0.000,0.000,2.059,2.092,2.181,2.306,2.532,3.626,2.060,2.120,2.247,2.317,2.681,3.965,2.207,2.229,2.255,2.351,2.841,4.168,2.316,2.338,2.401,2.545,3.227,5.206,2.736,2.814,2.894,3.300,4.753,8.295,3.633,4.007,4.807,4.952,7.315,14.499,0.000,11.300,0.000,16.175,16.880,12.180,15.103,0.000,0.000,0.000,0.000,16.923
G_int_t8=1.836,1.723,1.670,1.717,1.782,1.998,1.671,1.740,1.702,1.719,1.758,1.872,1.719,1.743,1.756,1.779,1.868,2.034,1.890,1.886,1.842,1.809,1.980,2.179,1.988,1.923,1.876,1.861,2.019,2.063,1.908,2.105,2.049,2.004,2.166,2.262,11.901,0.000,12.912,0.000,0.000,12.266,13.161,0.000,0.000,11.232,0.000,0.000,1.583,1.640,1.619,1.857,1.891,2.722,1.560,1.660,1.721,1.788,2.047,2.999,1.707,1.676,1.709,1.828,2.177,3.098,1.792,1.781,1.711,1.884,2.520,4.249,1.998,2.065,2.138,2.574,3.987,8.883,2.531,2.852,3.370,3.464,7.302,11.542,0.000,11.300,0.000,16.175,16.880,12.180,15.103,0.000,0.000,0.000,0.000,16.923
Avg_G_t12=2.168,2.163,2.107,2.255,2.458,3.048,2.079,2.212,2.207,2.296,2.427,2.732,2.101,2.211,2.250,2.342,2.570,3.199,2.376,2.564,2.414,2.520,2.763,3.534,2.467,2.632,2.533,2.638,3.019,3.575,2.868,3.126,3.031,3.119,3.519,3.912,11.901,0.000,12.912,0.000,0.000,12.266,13.161,0.000,0.000,11.232,0.000,0.000,2.059,2.092,2.181,2.306,2.532,3.626,2.060,2.120,2.247,2.317,2.681,3.965,2.207,2.229,2.255,2.351,2.841,4.168,2.316,2.338,2.401,2.545,3.227,5.206,2.736,2.814,2.894,3.300,4.753,8.295,3.633,4.007,4.807,4.952,7.315,14.499,0.000,11.300,0.000,16.175,16.880,12.180,15.103,0.000,0.000,0.000,0.000,16.923
G_int_t12=1.836,1.723,1.670,1.717,1.782,1.998,1.671,1.740,1.702,1.719,1.758,1.872,1.719,1.743,1.756,1.779,1.868,2.034,1.890,1.886,1.842,1.809,1.980,2.179,1.988,1.923,1.876,1.861,2.019,2.063,1.908,2.105,2.049,2.004,2.166,2.262,11.901,0.000,12.912,0.000,0.000,12.266,13.161,0.000,0.000,11.232,0.000,0.000,1.583,1.640,1.619,1.857,1.891,2.722,1.560,1.660,1.721,1.788,2.047,2.999,1.707,1.676,1.709,1.828,2.177,3.098,1.792,1.781,1.711,1.884,2.520,4.249,1.998,2.065,2.138,2.574,3.987,8.883,2.531,2.852,3.370,3.464,7.302,11.542,0.000,11.300,0.000,16.175,16.880,12.180,15.103,0.000,0.000,0.000,0.000,16.923
Avg_G_inflex=2.168,2.163,2.107,2.255,2.458,3.077,2.091,2.212,2.207,2.322,2.427,2.732,2.101,2.211,2.270,2.342,2.570,3.229,2.412,2.598,2.414,2.540,2.763,3.601,2.477,2.654,2.555,2.638,3.041,3.575,2.868,3.126,3.059,3.119,3.598,4.013,4.647,0.000,0.000,0.000,0.000,1.805,3.151,0.000,0.000,1.209,0.000,0.000,2.059,2.120,2.181,2.306,2.532,3.626,2.082,2.120,2.247,2.354,2.681,4.028,2.207,2.261,2.255,2.351,2.866,4.268,2.324,2.358,2.401,2.545,3.244,5.275,2.736,2.828,2.894,3.300,4.796,8.423,3.633,4.100,4.866,5.020,7.576,6.884,0.000,1.431,0.000,13.674,1.649,3.305,13.324,0.000,0.000,0.000,0.000,3.608
G_int_inflex=1.836,1.723,1.671,1.717,1.782,2.023,1.690,1.740,1.702,1.734,1.758,1.872,1.719,1.743,1.782,1.779,1.868,2.056,1.892,1.874,1.842,1.823,1.980,2.141,2.004,1.933,1.887,1.861,2.052,2.063,1.908,2.105,2.057,2.004,2.112,2.212,4.647,0.000,0.000,0.000,0.000,1.805,3.151,0.000,0.000,1.209,0.000,0.000,1.583,1.645,1.619,1.857,1.891,2.722,1.586,1.660,1.721,1.810,2.047,2.970,1.707,1.683,1.709,1.828,2.208,3.077,1.806,1.812,1.712,1.884,2.545,4.276,1.998,2.088,2.138,2.574,4.002,9.198,2.531,2.809,3.380,3.736,7.734,6.884,0.000,1.431,0.000,13.674,1.649,3.305,13.324,0.000,0.000,0.000,0.000,3.608
G_by_Interval_g4=1.816,1.827,1.910,1.824,1.912,2.276,1.840,1.764,1.766,1.836,2.086,2.043,1.906,1.898,1.857,1.810,2.678,2.285,2.034,2.007,1.907,1.865,2.776,2.698,2.141,2.300,2.683,2.010,2.308,2.624,2.163,2.377,3.033,2.361,2.447,2.876,11.901,0.000,12.912,0.000,0.000,12.266,13.161,0.000,0.000,11.232,0.000,0.000,1.675,1.718,1.770,1.988,2.145,3.107,1.718,1.740,1.757,2.013,2.869,3.260,1.864,1.874,1.886,1.935,2.391,3.527,1.912,1.893,1.870,2.120,2.723,4.249,2.238,2.357,2.381,2.792,4.150,8.883,2.838,4.123,4.006,3.709,7.302,11.542,0.000,11.300,0.000,16.175,16.880,12.180,15.103,0.000,0.000,0.000,0.000,16.923
G_int_t8_g4=1.816,1.827,1.910,1.824,1.912,2.276,1.840,1.764,1.766,1.836,2.086,2.043,1.906,1.898,1.857,1.810,2.678,2.285,2.034,2.007,1.907,1.865,2.776,2.698,2.141,2.300,2.683,2.010,2.308,2.624,2.163,2.377,3.033,2.361,2.447,2.876,11.901,0.000,12.912,0.000,0.000,12.266,13.161,0.000,0.000,11.232,0.000,0.000,1.675,1.718,1.770,1.988,2.145,3.107,1.718,1.740,1.757,2.013,2.869,3.260,1.864,1.874,1.886,1.935,2.391,3.527,1.912,1.893,1.870,2.120,2.723,4.249,2.238,2.357,2.381,2.792,4.150,8.883,2.838,4.123,4.006,3.709,7.302,11.542,0.000,11.300,0.000,16.175,16.880,12.180,15.103,0.000,0.000,0.000,0.000,16.923
G_int_t12_g4=1.816,1.827,1.910,1.824,1.912,2.276,1.840,1.764,1.766,1.836,2.086,2.043,1.906,1.898,1.857,1.810,2.678,2.285,2.034,2.007,1.907,1.865,2.776,2.698,2.141,2.300,2.683,2.010,2.308,2.624,2.163,2.377,3.033,2.361,2.447,2.876,11.901,0.000,12.912,0.000,0.000,12.266,13.161,0.000,0.000,11.232,0.000,0.000,1.675,1.718,1.770,1.988,2.145,3.107,1.718,1.740,1.757,2.013,2.869,3.260,1.864,1.874,1.886,1.935,2.391,3.527,1.912,1.893,1.870,2.120,2.723,4.249,2.238,2.357,2.381,2.792,4.150,8.883,2.838,4.123,4.006,3.709,7.302,11.542,0.000,11.300,0.000,16.175,16.880,12.180,15.103,0.000,0.000,0.000,0.000,16.923
G_int_inflex_g4=1.816,1.827,1.911,1.824,1.912,2.300,1.854,1.764,1.766,1.851,2.086,2.043,1.906,1.898,1.878,1.810,2.584,2.306,2.049,2.007,1.907,1.876,2.359,2.713,2.152,2.318,2.531,2.010,2.334,2.624,2.163,2.377,2.352,2.361,2.437,2.901,4.647,0.000,0.000,0.000,0.000,1.805,3.151,0.000,0.000,1.209,0.000,0.000,1.675,1.713,1.770,1.988,2.145,3.107,1.740,1.740,1.757,2.042,2.447,3.266,1.864,1.892,1.886,1.936,2.417,3.570,1.922,1.917,1.871,2.120,2.742,4.276,2.238,2.375,2.381,2.792,4.170,9.198,2.838,4.257,4.044,3.736,7.734,6.884,0.000,1.431,0.000,13.674,1.649,3.305,13.324,0.000,0.000,0.000,0.000,3.608
Time_Inflex=11.510,11.510,11.020,12.000,12.980,15.429,10.775,12.000,12.245,11.510,12.735,14.204,11.020,11.755,11.510,12.490,13.469,16.164,11.510,12.490,12.735,12.735,14.449,17.144,12.735,13.224,12.735,14.204,15.429,18.859,15.429,16.164,15.184,16.164,16.899,18.859,5.875,0.240,0.975,0.240,0.240,2.690,2.690,0.240,0.240,2.445,0.240,0.240,11.510,10.530,11.755,12.735,13.224,18.859,10.530,11.510,11.755,11.510,14.449,18.859,11.755,11.020,12.245,12.245,14.449,18.859,12.000,12.000,12.490,14.204,16.409,19.594,14.939,14.449,15.429,17.634,19.594,19.594,18.859,18.859,19.839,19.839,19.594,14.449,0.240,2.690,0.240,18.859,3.670,3.670,17.634,0.240,0.240,0.240,0.240,2.690
OD_Inflex=0.629,0.634,0.607,0.629,0.632,0.548,0.583,0.678,0.710,0.530,0.604,0.588,0.609,0.634,0.561,0.642,0.613,0.542,0.477,0.484,0.609,0.537,0.596,0.464,0.572,0.526,0.517,0.652,0.565,0.618,0.657,0.575,0.520,0.587,0.451,0.452,0.068,0.072,0.068,0.064,0.071,0.060,0.066,0.069,0.069,0.058,0.072,0.071,0.741,0.535,0.684,0.722,0.612,0.599,0.564,0.685,0.616,0.511,0.683,0.451,0.637,0.504,0.684,0.606,0.557,0.393,0.591,0.576,0.611,0.750,0.554,0.264,0.711,0.578,0.661,0.664,0.316,0.137,0.603,0.431,0.319,0.300,0.156,0.112,0.064,0.060,0.065,0.066,0.066,0.064,0.071,0.071,0.068,0.068,0.069,0.064
Time_Saturation=19.104,17.634,17.634,17.634,18.124,17.144,17.634,17.389,17.634,17.389,17.389,17.634,19.104,17.389,17.389,17.634,17.634,18.124,19.104,19.104,17.634,17.879,17.634,19.594,17.389,17.634,17.634,17.634,17.144,20.084,17.634,17.634,17.389,17.634,19.594,0.000,18.124,0.240,17.634,0.240,0.240,19.104,17.634,0.240,0.240,18.369,0.240,0.240,17.389,17.389,17.634,17.389,17.634,20.084,17.634,17.389,14.694,17.144,17.389,0.000,17.634,17.634,17.634,17.634,17.634,0.000,17.634,17.389,17.389,17.389,19.104,20.084,19.104,17.634,17.634,18.369,0.000,17.634,20.084,0.000,0.000,0.000,7.835,17.634,0.240,17.389,0.240,19.349,18.124,17.389,18.124,0.240,0.240,0.240,0.240,18.124
OD_Saturation=0.854,0.842,0.849,0.810,0.777,0.726,0.847,0.878,0.847,0.818,0.785,0.815,0.864,0.835,0.838,0.823,0.820,0.740,0.804,0.829,0.813,0.781,0.755,0.684,0.776,0.763,0.801,0.771,0.737,0.698,0.729,0.726,0.738,0.739,0.681,0.000,0.071,0.072,0.067,0.064,0.071,0.067,0.068,0.069,0.069,0.061,0.072,0.071,0.877,0.880,0.928,0.858,0.851,0.685,0.882,0.892,0.849,0.864,0.838,0.000,0.874,0.852,0.871,0.864,0.791,0.000,0.864,0.872,0.855,0.818,0.760,0.278,0.832,0.783,0.801,0.732,0.000,0.130,0.693,0.000,0.000,0.000,0.102,0.113,0.064,0.067,0.065,0.066,0.072,0.068,0.073,0.071,0.068,0.068,0.069,0.067
Ref_Well_Name=A01,A01,A01,A01,A01,A01,A01,A01,A01,A01,A01,A01,A01,A01,A01,A01,A01,A01,A01,A01,A01,A01,A01,A01,A01,A01,A01,A01,A01,A01,A01,A01,A01,A01,A01,A01,A01,A01,A01,A01,A01,A01,A01,A01,A01,A01,A01,A01,A01,A01,A01,A01,A01,A01,A01,A01,A01,A01,A01,A01,A01,A01,A01,A01,A01,A01,A01,A01,A01,A01,A01,A01,A01,A01,A01,A01,A01,A01,A01,A01,A01,A01,A01,A01,A01,A01,A01,A01,A01,A01,A01,A01,A01,A01,A01,A01
Ratio_Avg_G=1.000,1.002,1.029,0.962,0.882,0.711,1.043,0.980,0.982,0.944,0.893,0.794,1.032,0.980,0.964,0.926,0.844,0.678,0.912,0.846,0.898,0.860,0.785,0.614,0.879,0.824,0.856,0.822,0.718,0.606,0.756,0.694,0.715,0.695,0.616,0.554,0.182,Inf,0.168,Inf,Inf,0.177,0.165,Inf,Inf,0.193,Inf,Inf,1.053,1.036,0.994,0.940,0.856,0.598,1.052,1.023,0.965,0.936,0.809,0.547,0.982,0.973,0.961,0.922,0.763,0.520,0.936,0.928,0.903,0.852,0.672,0.416,0.792,0.770,0.749,0.657,0.456,0.261,0.597,0.541,0.451,0.438,0.296,0.150,Inf,0.192,Inf,0.134,0.128,0.178,0.144,Inf,Inf,Inf,Inf,0.128
Ratio_Fit_G=1.000,1.022,1.109,1.070,1.037,0.979,1.092,1.018,1.029,1.111,1.075,1.016,1.052,1.061,1.099,1.040,1.040,0.977,1.040,1.019,1.018,1.047,0.978,0.948,1.009,1.003,1.062,0.976,0.969,0.879,0.937,0.927,1.002,0.960,0.943,0.946,1.993,Inf,Inf,Inf,Inf,0.118,0.127,Inf,Inf,0.101,Inf,Inf,1.043,1.130,1.134,1.002,0.987,0.692,1.138,1.075,1.089,1.116,0.910,0.693,1.082,1.184,1.064,1.051,0.897,0.658,1.083,1.120,1.067,0.937,0.754,0.566,0.912,0.940,0.850,0.721,0.466,0.378,0.757,0.729,0.626,0.605,0.440,0.365,Inf,0.107,Inf,0.732,0.482,1.530,0.830,Inf,Inf,Inf,Inf,0.184
Ratio_G_Int=1.000,1.066,1.100,1.070,1.030,0.919,1.099,1.055,1.079,1.068,1.044,0.981,1.069,1.054,1.046,1.032,0.983,0.903,0.972,0.973,0.997,1.015,0.928,0.843,0.924,0.955,0.979,0.987,0.910,0.890,0.962,0.872,0.896,0.916,0.848,0.812,0.154,Inf,0.142,Inf,Inf,0.150,0.140,Inf,Inf,0.163,Inf,Inf,1.160,1.119,1.134,0.989,0.971,0.675,1.178,1.106,1.067,1.027,0.897,0.612,1.076,1.096,1.075,1.005,0.844,0.593,1.025,1.031,1.073,0.975,0.729,0.432,0.919,0.889,0.859,0.714,0.461,0.207,0.726,0.644,0.545,0.530,0.251,0.159,Inf,0.163,Inf,0.114,0.109,0.151,0.122,Inf,Inf,Inf,Inf,0.109
Ratio_t0_Fit=1.000,1.090,0.817,0.580,0.667,0.431,0.776,0.986,0.855,0.717,0.678,0.491,1.102,0.784,0.645,0.616,0.522,0.509,0.818,0.535,0.608,0.465,0.639,0.375,0.896,0.691,0.711,0.667,0.446,0.335,0.548,0.461,0.429,0.426,0.471,0.310,0.319,Inf,Inf,Inf,Inf,-0.175,-0.230,Inf,Inf,-0.159,Inf,Inf,0.800,0.788,0.588,0.683,0.666,0.892,1.191,0.844,0.771,0.744,0.678,2.072,0.737,0.599,0.829,0.791,0.629,0.644,0.692,0.654,0.563,0.866,0.761,0.318,0.624,0.547,0.776,0.837,-0.324,0.244,0.610,0.333,0.318,0.278,0.213,0.278,Inf,-0.149,Inf,0.210,0.349,0.445,0.204,Inf,Inf,Inf,Inf,-0.603
Ratio_t0_G_Int=1.000,0.754,0.760,0.617,0.490,0.316,0.812,0.704,0.657,0.576,0.496,0.386,0.867,0.708,0.671,0.589,0.473,0.285,0.682,0.490,0.580,0.467,0.424,0.245,0.692,0.468,0.505,0.427,0.331,0.219,0.346,0.325,0.338,0.298,0.245,0.201,Inf,Inf,Inf,Inf,Inf,Inf,Inf,Inf,Inf,Inf,Inf,Inf,0.696,0.735,0.591,0.739,0.517,0.367,0.662,0.722,0.630,0.627,0.523,0.343,0.662,0.599,0.607,0.634,0.499,0.322,0.633,0.596,0.481,0.502,0.470,0.449,0.449,0.443,0.438,0.457,0.513,-1.165,0.301,0.287,0.276,0.275,46.948,0.405,Inf,Inf,Inf,Inf,Inf,Inf,Inf,Inf,Inf,Inf,Inf,Inf
Ref_Curve_Array=1,1,1,1,1,1,1,1,1,1,1,1,1,1,1,1,1,1,1,1,1,1,1,1,1,1,1,1,1,1,1,1,1,1,1,1,1,1,1,1,1,1,1,1,1,1,1,1,1,1,1,1,1,1,1,1,1,1,1,1,1,1,1,1,1,1,1,1,1,1,1,1,1,1,1,1,1,1,1,1,1,1,1,1,1,1,1,1,1,1,1,1,1,1,1,1
Default_ref=0
Comm_Map=,,,,,
Comm_Consol=,,,,,,,,
Comm_Screen=,,,,,
Analysis_Set=A,A,A,A,A,A,A,A,A,A,A,A,A,A,A,A,A,A,A,A,A,A,A,A,A,A,A,A,A,A,A,A,A,A,A,A,A,A,A,A,A,A,A,A,A,A,A,A,A,A,A,A,A,A,A,A,A,A,A,A,A,A,A,A,A,A,A,A,A,A,A,A,A,A,A,A,A,A,A,A,A,A,A,A,A,A,A,A,A,A,A,A,A,A,A,A
Ref_Type=single_ref,single_ref,single_ref,single_ref,single_ref,single_ref,single_ref,single_ref,single_ref,single_ref,single_ref,single_ref,single_ref,single_ref,single_ref,single_ref,single_ref,single_ref,single_ref,single_ref,single_ref,single_ref,single_ref,single_ref,single_ref,single_ref,single_ref,single_ref,single_ref,single_ref,single_ref,single_ref,single_ref,single_ref,single_ref,single_ref,single_ref,single_ref,single_ref,single_ref,single_ref,single_ref,single_ref,single_ref,single_ref,single_ref,single_ref,single_ref,single_ref,single_ref,single_ref,single_ref,single_ref,single_ref,single_ref,single_ref,single_ref,single_ref,single_ref,single_ref,single_ref,single_ref,single_ref,single_ref,single_ref,single_ref,single_ref,single_ref,single_ref,single_ref,single_ref,single_ref,single_ref,single_ref,single_ref,single_ref,single_ref,single_ref,single_ref,single_ref,single_ref,single_ref,single_ref,single_ref,single_ref,single_ref,single_ref,single_ref,single_ref,single_ref,single_ref,single_ref,single_ref,single_ref,single_ref,single_ref
Wells_In_Use=0,0,0,0,0,0,0,0,0,0,0,0,0,0,0,0,0,0,0,0,0,0,0,0,0,0,0,0,0,0,0,0,0,0,0,0,0,0,0,0,0,0,0,0,0,0,0,0,0,0,0,0,0,0,0,0,0,0,0,0,0,0,0,0,0,0,0,0,0,0,0,0,0,0,0,0,0,0,0,0,0,0,0,0,0,0,0,0,0,0,0,0,0,0,0,0
[Flor:]
[Flor2:]
[Lumin:]
[Data:]
Read=DateTime	RunT[s]	Temp	Well_1	Well_2	Well_3	Well_4	Well_5	Well_6	Well_7	Well_8	Well_9	Well_10	Well_11	Well_12	Well_13	Well_14	Well_15	Well_16	Well_17	Well_18	Well_19	Well_20	Well_21	Well_22	Well_23	Well_24	Well_25	Well_26	Well_27	Well_28	Well_29	Well_30	Well_31	Well_32	Well_33	Well_34	Well_35	Well_36	Well_37	Well_38	Well_39	Well_40	Well_41	Well_42	Well_43	Well_44	Well_45	Well_46	Well_47	Well_48	Well_49	Well_50	Well_51	Well_52	Well_53	Well_54	Well_55	Well_56	Well_57	Well_58	Well_59	Well_60	Well_61	Well_62	Well_63	Well_64	Well_65	Well_66	Well_67	Well_68	Well_69	Well_70	Well_71	Well_72	Well_73	Well_74	Well_75	Well_76	Well_77	Well_78	Well_79	Well_80	Well_81	Well_82	Well_83	Well_84	Well_85	Well_86	Well_87	Well_88	Well_89	Well_90	Well_91	Well_92	Well_93	Well_94	Well_95	Well_96
1=19:50:56	864	301	0.0813	0.0900	0.0805	0.0834	0.0814	0.0873	0.0828	0.0786	0.0902	0.0905	0.0804	0.0926	0.0833	0.0817	0.0893	0.0881	0.0853	0.0856	0.0865	0.0853	0.0858	0.0850	0.0889	0.0948	0.0898	0.0876	0.0879	0.0875	0.0897	0.0862	0.0877	0.0869	0.0871	0.0810	0.0820	0.0985	0.0873	0.0842	0.0856	0.0816	0.0876	0.0856	0.0897	0.0848	0.0850	0.0835	0.0840	0.0961	0.0875	0.0849	0.0859	0.0875	0.0847	0.0889	0.0865	0.0832	0.0856	0.0819	0.0869	0.0972	0.0881	0.0815	0.0885	0.0864	0.0855	0.0848	0.0885	0.0919	0.0943	0.0930	0.0982	0.1079	0.0718	0.0715	0.0690	0.0645	0.0705	0.0673	0.0639	0.0655	0.0649	0.0631	0.0677	0.0699	0.0686	0.0690	0.0693	0.0682	0.0718	0.0705	0.0707	0.0708	0.0682	0.0683	0.0695	0.0657
2=20:05:39	1748	298	0.0845	0.0815	0.0849	0.0848	0.0857	0.0838	0.0853	0.0852	0.0885	0.0888	0.0840	0.0886	0.0831	0.0840	0.0854	0.0833	0.0858	0.0842	0.0836	0.0838	0.0861	0.0879	0.0854	0.0904	0.0865	0.0852	0.0831	0.0861	0.0858	0.0824	0.0878	0.0829	0.0780	0.0837	0.0835	0.0949	0.0862	0.0838	0.0843	0.0837	0.0853	0.0846	0.0827	0.0850	0.0835	0.0852	0.0877	0.0962	0.0877	0.0867	0.0828	0.0870	0.0835	0.0800	0.0875	0.0813	0.0817	0.0836	0.0834	0.0961	0.0817	0.0818	0.0877	0.0754	0.0783	0.0837	0.0885	0.0895	0.0956	0.0935	0.0923	0.1066	0.0669	0.0673	0.0662	0.0652	0.0633	0.0684	0.0693	0.0666	0.0602	0.0684	0.0697	0.0654	0.0714	0.0664	0.0688	0.0650	0.0661	0.0666	0.0683	0.0676	0.0677	0.0636	0.0644	0.0682
3=20:20:21	2629	298	0.0759	0.0793	0.0736	0.0813	0.0820	0.0815	0.0818	0.0817	0.0866	0.0822	0.0823	0.0850	0.0783	0.0797	0.0822	0.0796	0.0806	0.0749	0.0816	0.0765	0.0846	0.0833	0.0825	0.0890	0.0781	0.0811	0.0816	0.0785	0.0828	0.0740	0.0834	0.0779	0.0780	0.0803	0.0812	0.0856	0.0801	0.0774	0.0826	0.0834	0.0806	0.0795	0.0775	0.0796	0.0814	0.0826	0.0800	0.0916	0.0832	0.0837	0.0826	0.0804	0.0809	0.0807	0.0812	0.0819	0.0820	0.0783	0.0810	0.0927	0.0842	0.0822	0.0812	0.0820	0.0765	0.0792	0.0841	0.0894	0.0900	0.0872	0.0896	0.0989	0.0639	0.0618	0.0581	0.0640	0.0592	0.0582	0.0605	0.0588	0.0637	0.0577	0.0650	0.0619	0.0657	0.0614	0.0621	0.0623	0.0624	0.0621	0.0611	0.0626	0.0601	0.0629	0.0637	0.0645
4=20:35:03	3511	300	0.0875	0.0836	0.0868	0.0887	0.0853	0.0847	0.0843	0.0830	0.0830	0.0854	0.0840	0.0931	0.0887	0.0835	0.0867	0.0876	0.0881	0.0801	0.0852	0.0798	0.0876	0.0840	0.0873	0.0938	0.0900	0.0904	0.0905	0.0874	0.0895	0.0851	0.0865	0.0878	0.0881	0.0813	0.0872	0.0965	0.0848	0.0852	0.0845	0.0843	0.0851	0.0858	0.0877	0.0819	0.0904	0.0851	0.0859	0.0934	0.0885	0.0858	0.0832	0.0916	0.0862	0.0857	0.0896	0.0850	0.0844	0.0850	0.0833	0.0965	0.0857	0.0855	0.0851	0.0856	0.0809	0.0826	0.0922	0.0933	0.0950	0.0969	0.0922	0.1042	0.0676	0.0679	0.0680	0.0692	0.0658	0.0655	0.0708	0.0643	0.0637	0.0652	0.0641	0.0673	0.0725	0.0627	0.0690	0.0643	0.0663	0.0665	0.0671	0.0646	0.0684	0.0671	0.0640	0.0663
5=20:49:44	4393	303	0.0871	0.0847	0.0863	0.0826	0.0863	0.0854	0.0851	0.0843	0.0910	0.0900	0.0854	0.0911	0.0890	0.0840	0.0864	0.0884	0.0841	0.0836	0.0897	0.0872	0.0835	0.0879	0.0899	0.0963	0.0926	0.0887	0.0864	0.0852	0.0872	0.0866	0.0892	0.0841	0.0829	0.0826	0.0860	0.0982	0.0874	0.0844	0.0818	0.0875	0.0839	0.0864	0.0844	0.0872	0.0868	0.0887	0.0868	0.0987	0.0920	0.0852	0.0795	0.0870	0.0846	0.0811	0.0871	0.0889	0.0846	0.0875	0.0877	0.0982	0.0859	0.0850	0.0841	0.0830	0.0858	0.0848	0.0912	0.0929	0.0979	0.0962	0.0953	0.1077	0.0692	0.0651	0.0674	0.0641	0.0685	0.0703	0.0689	0.0665	0.0659	0.0641	0.0703	0.0667	0.0707	0.0690	0.0669	0.0656	0.0685	0.0692	0.0668	0.0705	0.0662	0.0657	0.0698	0.0688
6=21:04:26	5274	300	0.0849	0.0828	0.0852	0.0855	0.0822	0.0808	0.0856	0.0852	0.0890	0.0894	0.0853	0.0928	0.0851	0.0819	0.0855	0.0831	0.0807	0.0795	0.0784	0.0782	0.0803	0.0807	0.0832	0.0928	0.0889	0.0862	0.0860	0.0847	0.0859	0.0820	0.0874	0.0818	0.0824	0.0802	0.0825	0.0900	0.0875	0.0827	0.0834	0.0855	0.0834	0.0808	0.0824	0.0831	0.0833	0.0813	0.0864	0.0922	0.0871	0.0849	0.0841	0.0819	0.0838	0.0830	0.0854	0.0865	0.0789	0.0811	0.0851	0.0906	0.0838	0.0851	0.0842	0.0836	0.0821	0.0863	0.0921	0.0900	0.0909	0.0971	0.0940	0.0989	0.0664	0.0637	0.0674	0.0674	0.0659	0.0646	0.0665	0.0656	0.0654	0.0648	0.0643	0.0684	0.0693	0.0645	0.0671	0.0625	0.0647	0.0682	0.0608	0.0643	0.0687	0.0704	0.0642	0.0650
7=21:19:09	6157	300	0.0871	0.0859	0.0862	0.0843	0.0848	0.0812	0.0860	0.0848	0.0902	0.0856	0.0833	0.0902	0.0846	0.0822	0.0854	0.0800	0.0829	0.0821	0.0808	0.0854	0.0812	0.0847	0.0852	0.0896	0.0901	0.0871	0.0852	0.0801	0.0834	0.0798	0.0806	0.0821	0.0838	0.0856	0.0825	0.0967	0.0846	0.0777	0.0861	0.0822	0.0832	0.0806	0.0829	0.0832	0.0820	0.0839	0.0780	0.0956	0.0849	0.0832	0.0845	0.0909	0.0811	0.0858	0.0834	0.0778	0.0811	0.0791	0.0871	0.0919	0.0783	0.0746	0.0846	0.0789	0.0812	0.0774	0.0922	0.0851	0.0891	0.0919	0.0940	0.1071	0.0658	0.0669	0.0641	0.0640	0.0585	0.0663	0.0636	0.0644	0.0647	0.0632	0.0674	0.0622	0.0687	0.0626	0.0653	0.0654	0.0634	0.0632	0.0655	0.0619	0.0656	0.0650	0.0651	0.0659
8=21:33:50	7039	301	0.0836	0.0846	0.0869	0.0836	0.0847	0.0820	0.0880	0.0817	0.0866	0.0876	0.0861	0.0907	0.0888	0.0826	0.0862	0.0844	0.0835	0.0831	0.0904	0.0838	0.0834	0.0878	0.0884	0.0922	0.0863	0.0858	0.0836	0.0860	0.0857	0.0823	0.0869	0.0829	0.0864	0.0834	0.0849	0.0932	0.0872	0.0878	0.0847	0.0838	0.0836	0.0854	0.0859	0.0857	0.0847	0.0839	0.0863	0.0950	0.0869	0.0865	0.0840	0.0903	0.0845	0.0863	0.0834	0.0847	0.0850	0.0845	0.0836	0.0940	0.0861	0.0820	0.0795	0.0819	0.0797	0.0832	0.0889	0.0910	0.0945	0.0929	0.0948	0.1048	0.0704	0.0687	0.0686	0.0641	0.0689	0.0635	0.0673	0.0653	0.0663	0.0648	0.0656	0.0692	0.0694	0.0673	0.0660	0.0651	0.0655	0.0681	0.0699	0.0623	0.0629	0.0676	0.0678	0.0653
9=21:48:32	7920	301	0.0861	0.0805	0.0817	0.0790	0.0762	0.0785	0.0851	0.0823	0.0870	0.0820	0.0775	0.0830	0.0841	0.0825	0.0837	0.0811	0.0822	0.0787	0.0805	0.0802	0.0834	0.0849	0.0821	0.0883	0.0824	0.0812	0.0839	0.0810	0.0801	0.0742	0.0846	0.0826	0.0803	0.0778	0.0820	0.0922	0.0828	0.0818	0.0782	0.0785	0.0781	0.0784	0.0825	0.0790	0.0830	0.0796	0.0833	0.0915	0.0826	0.0805	0.0738	0.0838	0.0786	0.0779	0.0844	0.0813	0.0839	0.0781	0.0834	0.0859	0.0812	0.0787	0.0798	0.0796	0.0780	0.0791	0.0861	0.0885	0.0880	0.0887	0.0900	0.1022	0.0636	0.0608	0.0547	0.0635	0.0620	0.0621	0.0620	0.0624	0.0599	0.0613	0.0627	0.0629	0.0629	0.0633	0.0627	0.0531	0.0633	0.0623	0.0588	0.0608	0.0638	0.0624	0.0599	0.0610
10=22:03:14	8802	298	0.0785	0.0827	0.0789	0.0780	0.0794	0.0759	0.0825	0.0801	0.0819	0.0781	0.0742	0.0821	0.0825	0.0797	0.0794	0.0808	0.0737	0.0748	0.0818	0.0801	0.0794	0.0763	0.0739	0.0849	0.0781	0.0772	0.0764	0.0787	0.0728	0.0754	0.0761	0.0788	0.0795	0.0758	0.0756	0.0866	0.0804	0.0805	0.0800	0.0774	0.0710	0.0723	0.0799	0.0763	0.0791	0.0753	0.0787	0.0873	0.0760	0.0739	0.0702	0.0764	0.0737	0.0750	0.0782	0.0761	0.0768	0.0764	0.0805	0.0838	0.0760	0.0754	0.0732	0.0762	0.0739	0.0788	0.0858	0.0783	0.0863	0.0881	0.0843	0.0976	0.0581	0.0609	0.0613	0.0592	0.0587	0.0551	0.0594	0.0528	0.0584	0.0565	0.0580	0.0575	0.0599	0.0592	0.0582	0.0583	0.0590	0.0581	0.0584	0.0589	0.0609	0.0571	0.0605	0.0586
11=22:17:55	9684	300	0.0885	0.0859	0.0861	0.0866	0.0812	0.0801	0.0883	0.0873	0.0848	0.0884	0.0805	0.0823	0.0894	0.0839	0.0881	0.0872	0.0845	0.0804	0.0836	0.0864	0.0839	0.0867	0.0860	0.0879	0.0926	0.0867	0.0833	0.0801	0.0811	0.0785	0.0867	0.0804	0.0791	0.0841	0.0868	0.0911	0.0832	0.0843	0.0870	0.0832	0.0832	0.0785	0.0826	0.0844	0.0813	0.0787	0.0828	0.0911	0.0868	0.0828	0.0817	0.0773	0.0774	0.0753	0.0847	0.0823	0.0785	0.0807	0.0835	0.0929	0.0794	0.0794	0.0774	0.0786	0.0805	0.0814	0.0847	0.0902	0.0891	0.0874	0.0900	0.1036	0.0630	0.0616	0.0646	0.0581	0.0608	0.0603	0.0643	0.0604	0.0619	0.0569	0.0620	0.0648	0.0656	0.0676	0.0613	0.0644	0.0633	0.0635	0.0654	0.0598	0.0671	0.0644	0.0608	0.0638
12=22:32:37	10566	298	0.0939	0.0915	0.0902	0.0865	0.0859	0.0814	0.0958	0.0903	0.0917	0.0912	0.0820	0.0915	0.0954	0.0884	0.0881	0.0873	0.0850	0.0855	0.0895	0.0889	0.0908	0.0862	0.0889	0.0899	0.0938	0.0923	0.0871	0.0872	0.0839	0.0850	0.0871	0.0868	0.0885	0.0819	0.0817	0.0954	0.0902	0.0884	0.0891	0.0865	0.0798	0.0793	0.0875	0.0834	0.0899	0.0853	0.0874	0.0949	0.0904	0.0884	0.0832	0.0862	0.0859	0.0792	0.0877	0.0878	0.0846	0.0869	0.0855	0.0912	0.0827	0.0827	0.0817	0.0838	0.0818	0.0852	0.0890	0.0883	0.0951	0.0918	0.0975	0.1038	0.0690	0.0665	0.0638	0.0665	0.0663	0.0696	0.0641	0.0662	0.0672	0.0660	0.0629	0.0655	0.0671	0.0649	0.0663	0.0633	0.0681	0.0648	0.0645	0.0645	0.0683	0.0681	0.0673	0.0698
13=22:47:19	11447	303	0.0859	0.0908	0.0872	0.0888	0.0845	0.0835	0.0927	0.0883	0.0916	0.0884	0.0828	0.0865	0.0899	0.0938	0.0798	0.0838	0.0811	0.0796	0.0927	0.0866	0.0847	0.0850	0.0848	0.0919	0.0924	0.0901	0.0874	0.0863	0.0852	0.0763	0.0896	0.0839	0.0818	0.0854	0.0787	0.0880	0.0895	0.0811	0.0857	0.0827	0.0829	0.0798	0.0866	0.0860	0.0865	0.0846	0.0872	0.0898	0.0860	0.0832	0.0810	0.0823	0.0774	0.0797	0.0822	0.0855	0.0769	0.0818	0.0826	0.0915	0.0802	0.0811	0.0807	0.0827	0.0802	0.0804	0.0897	0.0874	0.0908	0.0907	0.0891	0.1017	0.0670	0.0601	0.0653	0.0624	0.0644	0.0646	0.0639	0.0609	0.0647	0.0620	0.0625	0.0631	0.0646	0.0632	0.0604	0.0641	0.0677	0.0645	0.0645	0.0638	0.0637	0.0625	0.0666	0.0627
14=23:02:01	12329	301	0.0878	0.0904	0.0899	0.0874	0.0834	0.0790	0.0889	0.0898	0.0844	0.0883	0.0849	0.0844	0.0929	0.0889	0.0837	0.0873	0.0818	0.0795	0.0883	0.0868	0.0891	0.0885	0.0826	0.0902	0.0931	0.0877	0.0840	0.0813	0.0796	0.0776	0.0863	0.0850	0.0864	0.0851	0.0829	0.0910	0.0898	0.0849	0.0880	0.0817	0.0802	0.0783	0.0811	0.0865	0.0857	0.0839	0.0862	0.0932	0.0842	0.0829	0.0780	0.0858	0.0766	0.0790	0.0854	0.0840	0.0825	0.0797	0.0824	0.0859	0.0836	0.0795	0.0795	0.0793	0.0756	0.0734	0.0837	0.0829	0.0888	0.0902	0.0871	0.1008	0.0639	0.0631	0.0617	0.0629	0.0596	0.0607	0.0614	0.0623	0.0621	0.0609	0.0597	0.0622	0.0640	0.0631	0.0561	0.0639	0.0629	0.0627	0.0628	0.0614	0.0621	0.0628	0.0638	0.0650
15=23:16:42	13211	301	0.0841	0.0941	0.0903	0.0852	0.0845	0.0793	0.0970	0.0909	0.0931	0.0933	0.0846	0.0906	0.0952	0.0854	0.0883	0.0888	0.0833	0.0799	0.0952	0.0864	0.0895	0.0907	0.0858	0.0913	0.0942	0.0935	0.0837	0.0862	0.0825	0.0807	0.0865	0.0927	0.0908	0.0853	0.0856	0.0896	0.0920	0.0843	0.0865	0.0823	0.0845	0.0804	0.0853	0.0846	0.0886	0.0869	0.0862	0.0927	0.0866	0.0800	0.0835	0.0842	0.0794	0.0772	0.0830	0.0847	0.0841	0.0834	0.0802	0.0915	0.0765	0.0827	0.0813	0.0802	0.0810	0.0796	0.0876	0.0868	0.0920	0.0888	0.0931	0.1026	0.0626	0.0621	0.0656	0.0636	0.0650	0.0613	0.0611	0.0595	0.0645	0.0644	0.0663	0.0643	0.0640	0.0668	0.0646	0.0650	0.0635	0.0625	0.0654	0.0637	0.0666	0.0631	0.0653	0.0636
16=23:31:24	14092	301	0.1041	0.1022	0.0990	0.0977	0.0929	0.0884	0.1042	0.1003	0.1016	0.0972	0.0919	0.0941	0.1062	0.1001	0.0981	0.0966	0.0954	0.0903	0.1046	0.0991	0.0981	0.0984	0.0972	0.1002	0.1015	0.0993	0.0981	0.0955	0.0896	0.0901	0.1009	0.0985	0.0969	0.0948	0.0931	0.0987	0.0988	0.0947	0.0943	0.0968	0.0935	0.0895	0.0994	0.0921	0.0938	0.0917	0.0919	0.0994	0.0957	0.0949	0.0923	0.0898	0.0905	0.0853	0.0915	0.0865	0.0921	0.0928	0.0934	0.0969	0.0924	0.0857	0.0892	0.0888	0.0870	0.0886	0.0954	0.0944	0.0944	0.0974	0.0967	0.1102	0.0710	0.0718	0.0723	0.0688	0.0670	0.0694	0.0708	0.0697	0.0721	0.0674	0.0708	0.0731	0.0688	0.0741	0.0678	0.0748	0.0721	0.0670	0.0711	0.0729	0.0739	0.0685	0.0728	0.0723
17=23:46:06	14974	301	0.0962	0.0987	0.0925	0.0909	0.0829	0.0759	0.0958	0.0966	0.0967	0.0893	0.0853	0.0836	0.1009	0.0897	0.0911	0.0867	0.0855	0.0818	0.0968	0.0901	0.0912	0.0874	0.0848	0.0874	0.0981	0.0915	0.0914	0.0871	0.0851	0.0801	0.0865	0.0912	0.0908	0.0848	0.0812	0.0909	0.0929	0.0862	0.0846	0.0818	0.0777	0.0807	0.0883	0.0881	0.0855	0.0850	0.0880	0.0920	0.0907	0.0862	0.0854	0.0828	0.0777	0.0761	0.0843	0.0815	0.0791	0.0802	0.0841	0.0891	0.0832	0.0800	0.0810	0.0815	0.0757	0.0779	0.0856	0.0863	0.0894	0.0881	0.0910	0.1010	0.0642	0.0635	0.0604	0.0601	0.0615	0.0631	0.0580	0.0587	0.0622	0.0644	0.0622	0.0622	0.0654	0.0579	0.0590	0.0625	0.0634	0.0581	0.0650	0.0613	0.0623	0.0630	0.0608	0.0637
18=00:00:48	15856	300	0.1026	0.1029	0.1001	0.0909	0.0872	0.0838	0.1019	0.1020	0.0983	0.0996	0.0876	0.0881	0.1060	0.1000	0.0965	0.0976	0.0878	0.0821	0.1022	0.1001	0.0897	0.0919	0.0932	0.0918	0.1038	0.0980	0.0926	0.0899	0.0874	0.0824	0.0985	0.0916	0.0975	0.0945	0.0854	0.0906	0.0968	0.0844	0.0959	0.0922	0.0859	0.0840	0.0945	0.0911	0.0912	0.0922	0.0903	0.0924	0.0908	0.0896	0.0881	0.0862	0.0843	0.0813	0.0874	0.0868	0.0899	0.0872	0.0918	0.0958	0.0822	0.0846	0.0826	0.0816	0.0808	0.0806	0.0938	0.0892	0.0927	0.0909	0.0925	0.1014	0.0663	0.0608	0.0662	0.0655	0.0654	0.0648	0.0658	0.0651	0.0640	0.0662	0.0657	0.0640	0.0642	0.0637	0.0676	0.0626	0.0670	0.0641	0.0622	0.0664	0.0658	0.0655	0.0684	0.0629
19=00:15:29	16738	300	0.1073	0.1029	0.1016	0.0969	0.0913	0.0858	0.1114	0.1054	0.1025	0.1020	0.0934	0.0919	0.1102	0.1010	0.1034	0.0982	0.0907	0.0853	0.1051	0.1008	0.1003	0.0984	0.0932	0.0949	0.1111	0.1003	0.0993	0.0966	0.0898	0.0861	0.1023	0.0947	0.0976	0.0944	0.0924	0.0965	0.0997	0.0922	0.0937	0.0906	0.0882	0.0827	0.0986	0.0940	0.0953	0.0899	0.0903	0.0965	0.0949	0.0924	0.0885	0.0863	0.0819	0.0794	0.0934	0.0903	0.0862	0.0840	0.0896	0.0930	0.0839	0.0841	0.0822	0.0865	0.0816	0.0804	0.0897	0.0875	0.0932	0.0883	0.0948	0.1054	0.0698	0.0669	0.0678	0.0628	0.0668	0.0660	0.0658	0.0674	0.0646	0.0639	0.0664	0.0647	0.0696	0.0632	0.0687	0.0653	0.0678	0.0673	0.0676	0.0680	0.0654	0.0675	0.0681	0.0656
20=00:30:11	17620	298	0.1117	0.1065	0.1100	0.1005	0.0915	0.0868	0.1148	0.1093	0.1035	0.1013	0.0955	0.0877	0.1123	0.0997	0.1006	0.0954	0.0915	0.0842	0.1138	0.1036	0.0959	0.0993	0.0914	0.0907	0.1161	0.1037	0.0998	0.0993	0.0866	0.0859	0.1048	0.0979	0.0949	0.0946	0.0905	0.0928	0.0989	0.0897	0.0950	0.0898	0.0834	0.0825	0.0996	0.0952	0.0988	0.0965	0.0927	0.0914	0.0980	0.0946	0.0860	0.0891	0.0812	0.0845	0.0923	0.0928	0.0915	0.0872	0.0893	0.0940	0.0888	0.0783	0.0837	0.0846	0.0829	0.0794	0.0885	0.0903	0.0925	0.0930	0.0910	0.1039	0.0584	0.0680	0.0654	0.0657	0.0677	0.0684	0.0643	0.0617	0.0609	0.0620	0.0659	0.0676	0.0633	0.0654	0.0600	0.0663	0.0620	0.0645	0.0658	0.0642	0.0672	0.0631	0.0626	0.0658
21=00:44:53	18501	300	0.1165	0.1080	0.1125	0.1049	0.0933	0.0857	0.1197	0.1113	0.1060	0.1064	0.0957	0.0935	0.1173	0.1083	0.1087	0.1029	0.0979	0.0869	0.1148	0.1122	0.0983	0.1024	0.0951	0.0976	0.1202	0.1044	0.1011	0.1001	0.0947	0.0864	0.1062	0.1004	0.1014	0.1015	0.0936	0.0965	0.1077	0.0968	0.0970	0.0893	0.0867	0.0815	0.1027	0.0971	0.0989	0.0986	0.0930	0.0974	0.0975	0.0939	0.0933	0.0922	0.0843	0.0812	0.0958	0.0926	0.0932	0.0917	0.0891	0.0926	0.0887	0.0827	0.0783	0.0849	0.0847	0.0811	0.0952	0.0912	0.0964	0.0963	0.0977	0.1043	0.0654	0.0652	0.0684	0.0670	0.0645	0.0641	0.0673	0.0632	0.0640	0.0651	0.0639	0.0672	0.0693	0.0679	0.0652	0.0657	0.0666	0.0666	0.0668	0.0668	0.0669	0.0668	0.0631	0.0684
22=00:59:35	19383	298	0.1165	0.1155	0.1117	0.0984	0.0945	0.0798	0.1193	0.1180	0.1080	0.1037	0.0938	0.0926	0.1187	0.1075	0.1088	0.1013	0.0915	0.0878	0.1126	0.1124	0.1025	0.0936	0.0919	0.0894	0.1183	0.1052	0.1052	0.0964	0.0874	0.0818	0.1077	0.1032	0.1019	0.0991	0.0917	0.0907	0.1030	0.0950	0.0964	0.0943	0.0834	0.0785	0.1000	0.0985	0.0966	0.0932	0.0877	0.0928	0.0968	0.0893	0.0900	0.0890	0.0802	0.0763	0.0882	0.0886	0.0898	0.0876	0.0806	0.0886	0.0873	0.0829	0.0849	0.0789	0.0780	0.0764	0.0880	0.0895	0.0884	0.0892	0.0924	0.0999	0.0639	0.0611	0.0620	0.0613	0.0615	0.0599	0.0615	0.0617	0.0629	0.0583	0.0632	0.0587	0.0629	0.0602	0.0613	0.0598	0.0624	0.0607	0.0617	0.0632	0.0648	0.0613	0.0642	0.0638
23=01:14:21	20269	300	0.1251	0.1216	0.1191	0.1105	0.0952	0.0817	0.1255	0.1219	0.1135	0.1145	0.1024	0.0942	0.1264	0.1170	0.1158	0.1094	0.0989	0.0887	0.1227	0.1200	0.1137	0.1078	0.1005	0.0985	0.1245	0.1168	0.1075	0.1037	0.0954	0.0858	0.1049	0.1092	0.1042	0.1071	0.0910	0.0960	0.1084	0.0986	0.0980	0.0963	0.0886	0.0864	0.1017	0.1025	0.1046	0.1000	0.0909	0.1002	0.1013	0.0962	0.0966	0.0923	0.0841	0.0841	0.0958	0.0928	0.0923	0.0922	0.0891	0.0935	0.0894	0.0870	0.0836	0.0837	0.0796	0.0843	0.0930	0.0914	0.0923	0.0961	0.0944	0.1015	0.0672	0.0643	0.0651	0.0668	0.0672	0.0666	0.0629	0.0640	0.0652	0.0630	0.0658	0.0658	0.0693	0.0698	0.0647	0.0646	0.0675	0.0598	0.0662	0.0656	0.0652	0.0657	0.0666	0.0613
24=01:29:03	21151	298	0.1262	0.1271	0.1214	0.1128	0.0989	0.0830	0.1324	0.1307	0.1182	0.1166	0.1036	0.0982	0.1345	0.1213	0.1176	0.1104	0.1039	0.0923	0.1278	0.1253	0.1170	0.1066	0.1022	0.0931	0.1344	0.1182	0.1142	0.1029	0.0955	0.0850	0.1210	0.1141	0.1116	0.1071	0.0927	0.0986	0.1116	0.0963	0.1086	0.1013	0.0882	0.0816	0.1096	0.1031	0.1011	0.0975	0.0948	0.0981	0.1068	0.0992	0.0957	0.0973	0.0861	0.0840	0.0993	0.0995	0.0949	0.0909	0.0915	0.0904	0.0900	0.0813	0.0858	0.0855	0.0841	0.0803	0.0904	0.0886	0.0927	0.0932	0.0966	0.1023	0.0675	0.0680	0.0662	0.0673	0.0629	0.0637	0.0639	0.0635	0.0642	0.0656	0.0663	0.0657	0.0678	0.0674	0.0670	0.0662	0.0654	0.0655	0.0676	0.0660	0.0646	0.0677	0.0651	0.0666
25=01:43:45	22033	301	0.1375	0.1355	0.1348	0.1219	0.1043	0.0945	0.1467	0.1417	0.1286	0.1262	0.1097	0.1014	0.1460	0.1321	0.1279	0.1175	0.1097	0.0967	0.1426	0.1362	0.1236	0.1213	0.1068	0.1014	0.1472	0.1286	0.1268	0.1153	0.1018	0.0883	0.1248	0.1218	0.1183	0.1187	0.1031	0.1037	0.1238	0.1057	0.1148	0.1098	0.0968	0.0899	0.1203	0.1172	0.1176	0.1107	0.1030	0.1035	0.1160	0.1025	0.1100	0.1024	0.0927	0.0887	0.0996	0.1015	0.0981	0.0974	0.0965	0.0973	0.0980	0.0925	0.0942	0.0888	0.0892	0.0894	0.0986	0.0961	0.1033	0.0990	0.1010	0.1065	0.0776	0.0718	0.0692	0.0690	0.0709	0.0680	0.0709	0.0681	0.0721	0.0705	0.0715	0.0689	0.0746	0.0718	0.0657	0.0702	0.0712	0.0697	0.0678	0.0718	0.0721	0.0698	0.0731	0.0690
26=01:58:27	22915	298	0.1458	0.1455	0.1431	0.1266	0.1116	0.0907	0.1517	0.1460	0.1320	0.1276	0.1098	0.1017	0.1498	0.1361	0.1356	0.1206	0.1093	0.0993	0.1480	0.1365	0.1278	0.1196	0.1087	0.1009	0.1530	0.1337	0.1261	0.1175	0.1008	0.0861	0.1350	0.1254	0.1290	0.1171	0.1045	0.1045	0.1260	0.1085	0.1195	0.1078	0.0996	0.0820	0.1240	0.1179	0.1192	0.1080	0.0983	0.1003	0.1146	0.1091	0.1033	0.1007	0.0901	0.0873	0.1018	0.1005	0.1023	0.0962	0.0970	0.0990	0.0965	0.0911	0.0931	0.0918	0.0842	0.0842	0.0978	0.0924	0.1003	0.0990	0.1002	0.1069	0.0698	0.0684	0.0667	0.0671	0.0653	0.0685	0.0707	0.0654	0.0685	0.0690	0.0676	0.0671	0.0693	0.0685	0.0663	0.0683	0.0687	0.0663	0.0703	0.0674	0.0658	0.0679	0.0671	0.0675
27=02:13:09	23797	300	0.1518	0.1490	0.1527	0.1367	0.1149	0.0935	0.1691	0.1550	0.1418	0.1329	0.1180	0.0996	0.1619	0.1446	0.1397	0.1322	0.1170	0.1047	0.1615	0.1508	0.1404	0.1284	0.1124	0.0938	0.1628	0.1454	0.1386	0.1299	0.1076	0.0902	0.1410	0.1306	0.1325	0.1265	0.1074	0.1032	0.1286	0.1130	0.1225	0.1168	0.1048	0.0882	0.1272	0.1229	0.1202	0.1159	0.1031	0.0955	0.1248	0.1136	0.1084	0.1105	0.0951	0.0933	0.1092	0.1076	0.1089	0.1034	0.1006	0.0995	0.0965	0.0965	0.0926	0.0966	0.0869	0.0893	0.1015	0.0975	0.0984	0.1012	0.0966	0.1073	0.0721	0.0705	0.0731	0.0733	0.0707	0.0716	0.0723	0.0716	0.0670	0.0708	0.0704	0.0735	0.0713	0.0713	0.0720	0.0689	0.0704	0.0708	0.0711	0.0694	0.0727	0.0689	0.0703	0.0728
28=02:27:51	24679	298	0.1557	0.1533	0.1570	0.1345	0.1155	0.0894	0.1704	0.1614	0.1441	0.1328	0.1102	0.0979	0.1650	0.1432	0.1431	0.1319	0.1113	0.0945	0.1679	0.1531	0.1388	0.1324	0.1032	0.0929	0.1699	0.1415	0.1395	0.1245	0.1055	0.0839	0.1442	0.1347	0.1341	0.1229	0.1042	0.0993	0.1280	0.1134	0.1221	0.1081	0.0986	0.0815	0.1257	0.1171	0.1190	0.1143	0.0975	0.0941	0.1202	0.1074	0.1080	0.1044	0.0899	0.0811	0.1066	0.1019	0.1004	0.0991	0.0903	0.0942	0.0905	0.0869	0.0894	0.0902	0.0819	0.0804	0.0914	0.0934	0.0945	0.0945	0.0937	0.1041	0.0645	0.0635	0.0656	0.0643	0.0625	0.0651	0.0643	0.0639	0.0640	0.0648	0.0617	0.0585	0.0663	0.0616	0.0621	0.0630	0.0640	0.0616	0.0643	0.0629	0.0644	0.0629	0.0647	0.0629
29=02:42:33	25561	301	0.1674	0.1645	0.1673	0.1416	0.1197	0.0890	0.1796	0.1703	0.1480	0.1368	0.1176	0.0976	0.1739	0.1512	0.1492	0.1348	0.1201	0.0938	0.1792	0.1616	0.1411	0.1346	0.1118	0.0937	0.1781	0.1540	0.1454	0.1314	0.1087	0.0814	0.1492	0.1378	0.1387	0.1321	0.1063	0.0985	0.1375	0.1128	0.1265	0.1178	0.0980	0.0784	0.1330	0.1247	0.1249	0.1158	0.1001	0.0957	0.1261	0.1047	0.1127	0.1027	0.0895	0.0780	0.1106	0.1071	0.1021	0.0928	0.0937	0.0864	0.0984	0.0930	0.0934	0.0884	0.0760	0.0794	0.0909	0.0894	0.0913	0.0888	0.0892	0.0968	0.0624	0.0570	0.0599	0.0567	0.0637	0.0611	0.0621	0.0615	0.0600	0.0601	0.0628	0.0585	0.0603	0.0586	0.0596	0.0614	0.0600	0.0599	0.0619	0.0595	0.0585	0.0616	0.0588	0.0634
30=02:57:14	26443	298	0.1797	0.1778	0.1872	0.1547	0.1312	0.0935	0.2026	0.1890	0.1645	0.1523	0.1259	0.1035	0.1948	0.1686	0.1620	0.1537	0.1296	0.1038	0.1984	0.1803	0.1550	0.1494	0.1206	0.1034	0.1950	0.1674	0.1590	0.1445	0.1227	0.0931	0.1656	0.1540	0.1516	0.1425	0.1155	0.1006	0.1443	0.1297	0.1399	0.1282	0.1054	0.0887	0.1444	0.1416	0.1318	0.1243	0.1105	0.1013	0.1365	0.1195	0.1205	0.1162	0.0952	0.0873	0.1158	0.1139	0.1123	0.1046	0.0962	0.0956	0.1024	0.0946	0.0951	0.0936	0.0893	0.0775	0.1029	0.0969	0.1002	0.0979	0.0970	0.1047	0.0647	0.0669	0.0643	0.0669	0.0645	0.0633	0.0640	0.0680	0.0642	0.0672	0.0695	0.0695	0.0664	0.0710	0.0649	0.0649	0.0643	0.0644	0.0667	0.0673	0.0634	0.0664	0.0682	0.0692
31=03:11:56	27325	301	0.1857	0.1915	0.1936	0.1621	0.1308	0.0944	0.2117	0.2004	0.1656	0.1553	0.1285	0.1021	0.2040	0.1717	0.1713	0.1550	0.1308	0.1000	0.2038	0.1869	0.1639	0.1484	0.1234	0.1023	0.2036	0.1721	0.1618	0.1509	0.1207	0.0844	0.1696	0.1603	0.1591	0.1444	0.1141	0.0985	0.1584	0.1294	0.1425	0.1272	0.1056	0.0849	0.1486	0.1433	0.1400	0.1283	0.1067	0.0992	0.1384	0.1203	0.1221	0.1125	0.0964	0.0810	0.1134	0.1130	0.1097	0.0976	0.0914	0.0953	0.0988	0.0940	0.0917	0.0922	0.0825	0.0836	0.0965	0.0954	0.0956	0.0957	0.0926	0.1040	0.0638	0.0637	0.0651	0.0585	0.0629	0.0593	0.0637	0.0649	0.0619	0.0613	0.0659	0.0655	0.0663	0.0652	0.0639	0.0645	0.0653	0.0651	0.0647	0.0619	0.0649	0.0629	0.0582	0.0639
32=03:26:38	28206	298	0.2137	0.2082	0.2190	0.1803	0.1434	0.1022	0.2332	0.2220	0.1883	0.1704	0.1384	0.1108	0.2301	0.1926	0.1909	0.1718	0.1464	0.1172	0.2323	0.2058	0.1782	0.1644	0.1333	0.1045	0.2249	0.1928	0.1848	0.1645	0.1305	0.0973	0.1882	0.1793	0.1752	0.1638	0.1216	0.1065	0.1677	0.1434	0.1532	0.1416	0.1154	0.0917	0.1662	0.1575	0.1563	0.1378	0.1157	0.1064	0.1519	0.1289	0.1363	0.1271	0.1047	0.0899	0.1277	0.1211	0.1177	0.1125	0.0990	0.0989	0.1093	0.0964	0.1022	0.0980	0.0899	0.0895	0.1033	0.1008	0.1040	0.1045	0.1016	0.1082	0.0696	0.0693	0.0696	0.0659	0.0668	0.0701	0.0691	0.0674	0.0671	0.0683	0.0710	0.0667	0.0716	0.0682	0.0701	0.0687	0.0689	0.0706	0.0684	0.0706	0.0709	0.0713	0.0685	0.0701
33=03:41:20	29088	301	0.2295	0.2214	0.2314	0.1899	0.1501	0.1028	0.2502	0.2329	0.2001	0.1833	0.1449	0.1054	0.2466	0.2067	0.2005	0.1816	0.1508	0.1182	0.2478	0.2211	0.1906	0.1754	0.1346	0.1038	0.2433	0.2028	0.1915	0.1708	0.1344	0.0935	0.2029	0.1831	0.1838	0.1676	0.1245	0.1044	0.1762	0.1441	0.1600	0.1468	0.1171	0.0902	0.1721	0.1653	0.1616	0.1414	0.1149	0.1012	0.1583	0.1352	0.1381	0.1297	0.1035	0.0895	0.1290	0.1203	0.1224	0.1131	0.0990	0.0943	0.1068	0.1002	0.1024	0.0962	0.0907	0.0832	0.1058	0.1004	0.1008	0.0993	0.0996	0.1044	0.0652	0.0677	0.0650	0.0633	0.0612	0.0645	0.0658	0.0648	0.0629	0.0657	0.0667	0.0667	0.0685	0.0645	0.0663	0.0653	0.0657	0.0675	0.0650	0.0688	0.0685	0.0647	0.0670	0.0687
34=03:56:02	29970	298	0.2334	0.2355	0.2465	0.1984	0.1568	0.1001	0.2675	0.2491	0.2123	0.1870	0.1490	0.1039	0.2644	0.2182	0.2114	0.1873	0.1564	0.1195	0.2647	0.2364	0.2027	0.1852	0.1373	0.1004	0.2553	0.2163	0.1990	0.1780	0.1346	0.0933	0.2123	0.1937	0.1922	0.1731	0.1223	0.1000	0.1860	0.1491	0.1655	0.1463	0.1208	0.0863	0.1810	0.1711	0.1651	0.1481	0.1138	0.0969	0.1600	0.1398	0.1388	0.1296	0.0976	0.0857	0.1288	0.1213	0.1186	0.1082	0.0993	0.0928	0.1069	0.0979	0.0962	0.0934	0.0858	0.0823	0.0980	0.0911	0.0975	0.0965	0.0949	0.1035	0.0628	0.0595	0.0625	0.0573	0.0579	0.0571	0.0630	0.0597	0.0592	0.0611	0.0603	0.0605	0.0643	0.0619	0.0628	0.0561	0.0611	0.0605	0.0611	0.0604	0.0618	0.0614	0.0579	0.0626
35=04:10:43	30852	301	0.2613	0.2591	0.2728	0.2170	0.1730	0.1071	0.3000	0.2739	0.2325	0.2080	0.1613	0.1099	0.2833	0.2413	0.2375	0.2108	0.1689	0.1260	0.2889	0.2561	0.2228	0.2012	0.1497	0.1104	0.2868	0.2408	0.2239	0.1996	0.1477	0.1014	0.2322	0.2167	0.2089	0.1901	0.1304	0.1071	0.2030	0.1641	0.1786	0.1612	0.1307	0.0904	0.1998	0.1900	0.1798	0.1579	0.1232	0.1046	0.1798	0.1528	0.1571	0.1456	0.1087	0.0888	0.1409	0.1307	0.1288	0.1163	0.1004	0.1002	0.1176	0.1061	0.1060	0.1008	0.0932	0.0821	0.1045	0.0986	0.1013	0.1016	0.0963	0.1083	0.0688	0.0662	0.0640	0.0666	0.0665	0.0674	0.0671	0.0617	0.0638	0.0668	0.0670	0.0675	0.0673	0.0649	0.0665	0.0653	0.0674	0.0678	0.0677	0.0670	0.0675	0.0657	0.0682	0.0674
36=04:25:25	31734	298	0.2789	0.2815	0.2916	0.2345	0.1819	0.1096	0.3263	0.3042	0.2534	0.2252	0.1715	0.1111	0.3094	0.2617	0.2548	0.2262	0.1828	0.1367	0.3159	0.2831	0.2377	0.2172	0.1560	0.1146	0.3024	0.2561	0.2407	0.2134	0.1574	0.0992	0.2531	0.2368	0.2268	0.2063	0.1401	0.1097	0.2177	0.1735	0.1968	0.1757	0.1344	0.0941	0.2147	0.2006	0.1913	0.1716	0.1244	0.1035	0.1922	0.1594	0.1652	0.1549	0.1106	0.0931	0.1463	0.1355	0.1339	0.1223	0.1024	0.0976	0.1269	0.1076	0.1144	0.1057	0.0958	0.0864	0.1107	0.1035	0.1023	0.1011	0.0995	0.1076	0.0690	0.0658	0.0641	0.0678	0.0635	0.0591	0.0671	0.0657	0.0662	0.0670	0.0685	0.0686	0.0699	0.0663	0.0671	0.0640	0.0673	0.0674	0.0658	0.0672	0.0679	0.0674	0.0660	0.0690
37=04:40:07	32616	300	0.3065	0.3038	0.3196	0.2597	0.1975	0.1167	0.3501	0.3304	0.2735	0.2394	0.1802	0.1101	0.3436	0.2839	0.2738	0.2435	0.1978	0.1422	0.3413	0.3040	0.2609	0.2318	0.1643	0.1120	0.3346	0.2772	0.2583	0.2276	0.1721	0.1084	0.2748	0.2554	0.2458	0.2162	0.1461	0.1126	0.2295	0.1846	0.2099	0.1838	0.1403	0.0945	0.2288	0.2178	0.2072	0.1724	0.1270	0.1061	0.2027	0.1628	0.1786	0.1623	0.1166	0.0913	0.1535	0.1418	0.1383	0.1198	0.1024	0.1001	0.1290	0.1092	0.1154	0.1084	0.0934	0.0846	0.1113	0.1044	0.1049	0.1015	0.1010	0.1073	0.0676	0.0657	0.0672	0.0649	0.0659	0.0667	0.0664	0.0645	0.0678	0.0653	0.0626	0.0647	0.0691	0.0646	0.0635	0.0636	0.0688	0.0685	0.0667	0.0683	0.0693	0.0658	0.0633	0.0658
38=04:54:49	33498	298	0.3223	0.3223	0.3478	0.2767	0.2102	0.1167	0.3812	0.3609	0.3020	0.2587	0.1924	0.1167	0.3683	0.3053	0.3001	0.2614	0.2124	0.1529	0.3740	0.3326	0.2813	0.2510	0.1707	0.1175	0.3544	0.3010	0.2819	0.2486	0.1790	0.1096	0.2928	0.2791	0.2693	0.2343	0.1508	0.1117	0.2515	0.1956	0.2240	0.1984	0.1459	0.0963	0.2423	0.2361	0.2236	0.1909	0.1360	0.1105	0.2183	0.1766	0.1861	0.1685	0.1225	0.0941	0.1603	0.1470	0.1472	0.1262	0.1074	0.1001	0.1376	0.1170	0.1205	0.1133	0.0972	0.0868	0.1083	0.1088	0.1024	0.1061	0.1009	0.1058	0.0691	0.0654	0.0627	0.0679	0.0642	0.0627	0.0668	0.0661	0.0664	0.0650	0.0671	0.0669	0.0690	0.0651	0.0678	0.0661	0.0688	0.0665	0.0663	0.0669	0.0641	0.0661	0.0668	0.0671
39=05:09:32	34381	301	0.3545	0.3587	0.3822	0.3018	0.2279	0.1254	0.4223	0.3992	0.3309	0.2804	0.2059	0.1219	0.4033	0.3294	0.3297	0.2831	0.2284	0.1602	0.4172	0.3697	0.3069	0.2758	0.1859	0.1178	0.3951	0.3280	0.3062	0.2667	0.1963	0.1111	0.3206	0.3055	0.2942	0.2606	0.1630	0.1165	0.2714	0.2119	0.2459	0.2123	0.1589	0.1019	0.2689	0.2589	0.2456	0.2064	0.1407	0.1099	0.2357	0.1909	0.2035	0.1838	0.1268	0.0928	0.1704	0.1572	0.1559	0.1294	0.1124	0.1005	0.1469	0.1247	0.1283	0.1182	0.1003	0.0878	0.1132	0.1071	0.1089	0.1053	0.1026	0.1106	0.0671	0.0698	0.0679	0.0693	0.0683	0.0693	0.0693	0.0668	0.0647	0.0658	0.0657	0.0683	0.0682	0.0666	0.0647	0.0643	0.0679	0.0675	0.0669	0.0664	0.0672	0.0665	0.0672	0.0708
40=05:24:14	35263	298	0.3763	0.3813	0.4144	0.3272	0.2431	0.1259	0.4460	0.4224	0.3530	0.3005	0.2172	0.1220	0.4366	0.3567	0.3542	0.3040	0.2453	0.1670	0.4426	0.3957	0.3343	0.2952	0.1865	0.1191	0.4196	0.3546	0.3295	0.2866	0.2002	0.1136	0.3509	0.3315	0.3197	0.2674	0.1679	0.1145	0.2884	0.2243	0.2574	0.2279	0.1670	0.0970	0.2880	0.2740	0.2609	0.2169	0.1424	0.1062	0.2424	0.1995	0.2127	0.1944	0.1287	0.0926	0.1758	0.1609	0.1632	0.1338	0.1078	0.0980	0.1495	0.1206	0.1293	0.1205	0.0980	0.0852	0.1151	0.1059	0.1031	0.1047	0.0957	0.1052	0.0618	0.0636	0.0658	0.0637	0.0641	0.0636	0.0651	0.0636	0.0602	0.0631	0.0682	0.0629	0.0679	0.0612	0.0645	0.0606	0.0633	0.0638	0.0617	0.0644	0.0647	0.0610	0.0641	0.0620
41=05:38:56	36145	298	0.4170	0.4187	0.4512	0.3580	0.2708	0.1350	0.4827	0.4533	0.3897	0.3290	0.2348	0.1244	0.4685	0.3901	0.3824	0.3355	0.2689	0.1798	0.4825	0.4350	0.3668	0.3192	0.2021	0.1175	0.4594	0.3863	0.3594	0.3150	0.2252	0.1190	0.3873	0.3681	0.3474	0.3028	0.1795	0.1187	0.3077	0.2425	0.2824	0.2454	0.1829	0.1014	0.3138	0.2996	0.2835	0.2308	0.1470	0.1096	0.2637	0.2173	0.2345	0.2099	0.1386	0.0978	0.1889	0.1688	0.1740	0.1423	0.1118	0.0997	0.1601	0.1288	0.1319	0.1277	0.1033	0.0885	0.1212	0.1110	0.1081	0.1066	0.1030	0.1077	0.0689	0.0649	0.0666	0.0643	0.0605	0.0662	0.0641	0.0657	0.0623	0.0632	0.0659	0.0653	0.0713	0.0607	0.0681	0.0658	0.0667	0.0664	0.0653	0.0666	0.0684	0.0692	0.0624	0.0651
42=05:53:38	37027	298	0.4439	0.4475	0.4840	0.3925	0.2916	0.1414	0.5245	0.4932	0.4265	0.3553	0.2539	0.1298	0.5050	0.4265	0.4157	0.3658	0.2881	0.1954	0.5151	0.4698	0.3961	0.3461	0.2168	0.1207	0.4947	0.4150	0.3946	0.3378	0.2380	0.1255	0.4164	0.3988	0.3841	0.3276	0.1860	0.1163	0.3303	0.2597	0.2994	0.2673	0.1931	0.1054	0.3419	0.3236	0.3061	0.2509	0.1505	0.1095	0.2915	0.2320	0.2507	0.2273	0.1449	0.1042	0.2009	0.1800	0.1753	0.1457	0.1132	0.0981	0.1660	0.1329	0.1410	0.1304	0.1062	0.0935	0.1212	0.1096	0.1086	0.1040	0.0992	0.1102	0.0635	0.0646	0.0626	0.0612	0.0646	0.0641	0.0641	0.0670	0.0625	0.0647	0.0641	0.0619	0.0669	0.0650	0.0663	0.0659	0.0633	0.0646	0.0654	0.0639	0.0674	0.0671	0.0653	0.0617
43=06:08:20	37908	300	0.4739	0.4816	0.5197	0.4259	0.3171	0.1537	0.5682	0.5353	0.4664	0.3903	0.2701	0.1303	0.5444	0.4645	0.4523	0.3989	0.3237	0.2089	0.5645	0.5076	0.4237	0.3747	0.2338	0.1237	0.5235	0.4536	0.4215	0.3677	0.2615	0.1309	0.4530	0.4385	0.4195	0.3591	0.2033	0.1210	0.3590	0.2768	0.3320	0.2908	0.2068	0.1097	0.3784	0.3570	0.3339	0.2728	0.1565	0.1076	0.3143	0.2517	0.2766	0.2484	0.1560	0.1095	0.2134	0.1940	0.1910	0.1562	0.1195	0.1064	0.1796	0.1394	0.1555	0.1418	0.1085	0.0940	0.1283	0.1157	0.1061	0.1099	0.1041	0.1077	0.0673	0.0685	0.0680	0.0649	0.0688	0.0676	0.0633	0.0684	0.0680	0.0652	0.0686	0.0648	0.0713	0.0676	0.0615	0.0688	0.0686	0.0677	0.0660	0.0651	0.0671	0.0649	0.0672	0.0669
44=06:23:02	38790	300	0.5092	0.5196	0.5508	0.4418	0.3359	0.1562	0.6122	0.5786	0.5038	0.4096	0.2862	0.1318	0.5832	0.4800	0.4829	0.4247	0.3423	0.2224	0.6066	0.5522	0.4553	0.4002	0.2474	0.1269	0.5616	0.4796	0.4581	0.3942	0.2736	0.1305	0.4736	0.4615	0.4411	0.3779	0.2069	0.1192	0.3872	0.2912	0.3515	0.3020	0.2125	0.1099	0.4010	0.3803	0.3547	0.2835	0.1616	0.1070	0.3394	0.2676	0.2872	0.2579	0.1612	0.1010	0.2218	0.1992	0.1943	0.1565	0.1174	0.0978	0.1953	0.1457	0.1578	0.1430	0.1084	0.0852	0.1272	0.1114	0.1085	0.1088	0.1005	0.1051	0.0630	0.0602	0.0636	0.0603	0.0622	0.0635	0.0630	0.0635	0.0616	0.0620	0.0615	0.0642	0.0660	0.0615	0.0618	0.0616	0.0640	0.0614	0.0618	0.0646	0.0581	0.0612	0.0575	0.0633
45=06:37:44	39672	301	0.5507	0.5541	0.6071	0.4900	0.3661	0.1654	0.6459	0.6194	0.5460	0.4468	0.3150	0.1392	0.6295	0.5247	0.5272	0.4582	0.3760	0.2419	0.6510	0.5946	0.4935	0.4389	0.2675	0.1305	0.6088	0.5214	0.4913	0.4287	0.3040	0.1404	0.5241	0.5042	0.4858	0.4224	0.2238	0.1264	0.4153	0.3188	0.3855	0.3381	0.2301	0.1117	0.4403	0.4233	0.3952	0.3127	0.1759	0.1121	0.3617	0.2886	0.3126	0.2823	0.1717	0.1067	0.2421	0.2220	0.2134	0.1697	0.1213	0.1015	0.2110	0.1576	0.1710	0.1497	0.1179	0.0956	0.1319	0.1185	0.1119	0.1097	0.1006	0.1083	0.0663	0.0659	0.0599	0.0642	0.0608	0.0631	0.0670	0.0623	0.0634	0.0652	0.0667	0.0656	0.0663	0.0663	0.0646	0.0639	0.0664	0.0601	0.0659	0.0674	0.0632	0.0649	0.0666	0.0648
46=06:52:26	40554	300	0.5824	0.5913	0.6428	0.5197	0.3890	0.1737	0.6865	0.6600	0.5889	0.4822	0.3360	0.1430	0.6630	0.5514	0.5559	0.4905	0.4029	0.2578	0.6934	0.6275	0.5305	0.4671	0.2828	0.1289	0.6499	0.5498	0.5186	0.4598	0.3219	0.1474	0.5577	0.5439	0.5202	0.4472	0.2317	0.1246	0.4384	0.3410	0.4130	0.3561	0.2472	0.1165	0.4713	0.4564	0.4200	0.3314	0.1780	0.1112	0.3907	0.3026	0.3441	0.2963	0.1819	0.1103	0.2584	0.2359	0.2288	0.1731	0.1222	0.0990	0.2195	0.1627	0.1753	0.1592	0.1169	0.0920	0.1313	0.1146	0.1125	0.1110	0.1024	0.1048	0.0637	0.0624	0.0623	0.0632	0.0606	0.0613	0.0620	0.0618	0.0644	0.0577	0.0588	0.0616	0.0635	0.0643	0.0620	0.0596	0.0619	0.0615	0.0608	0.0609	0.0634	0.0602	0.0603	0.0625
47=07:07:07	41436	301	0.6286	0.6340	0.6799	0.5560	0.4237	0.1920	0.7412	0.7097	0.6279	0.5160	0.3632	0.1490	0.7051	0.5935	0.5970	0.5300	0.4345	0.2752	0.7408	0.6852	0.5615	0.5105	0.3026	0.1391	0.6902	0.5853	0.5605	0.4995	0.3494	0.1545	0.5891	0.5769	0.5575	0.4858	0.2528	0.1308	0.4769	0.3698	0.4477	0.3872	0.2711	0.1239	0.5130	0.4919	0.4523	0.3602	0.1895	0.1153	0.4217	0.3332	0.3719	0.3300	0.1980	0.1108	0.2808	0.2471	0.2401	0.1806	0.1268	0.1030	0.2339	0.1769	0.1914	0.1718	0.1266	0.1007	0.1389	0.1227	0.1140	0.1117	0.1023	0.1064	0.0645	0.0638	0.0653	0.0661	0.0658	0.0570	0.0626	0.0622	0.0651	0.0621	0.0661	0.0641	0.0639	0.0649	0.0648	0.0630	0.0641	0.0640	0.0617	0.0622	0.0651	0.0629	0.0642	0.0626
48=07:21:49	42318	300	0.6716	0.6759	0.7221	0.5953	0.4599	0.2025	0.7817	0.7518	0.6839	0.5607	0.4000	0.1565	0.7420	0.6361	0.6344	0.5672	0.4709	0.3008	0.7839	0.7249	0.6157	0.5504	0.3262	0.1501	0.7265	0.6339	0.6077	0.5271	0.3797	0.1651	0.6374	0.6324	0.6010	0.5227	0.2706	0.1336	0.5089	0.3962	0.4818	0.4196	0.2965	0.1307	0.5480	0.5289	0.4852	0.3905	0.2014	0.1210	0.4518	0.3571	0.4065	0.3572	0.2109	0.1207	0.3025	0.2638	0.2601	0.1898	0.1312	0.1016	0.2582	0.1915	0.2085	0.1799	0.1312	0.1027	0.1441	0.1261	0.1175	0.1166	0.1081	0.1060	0.0680	0.0643	0.0636	0.0618	0.0597	0.0644	0.0647	0.0615	0.0650	0.0631	0.0631	0.0653	0.0688	0.0687	0.0650	0.0626	0.0624	0.0646	0.0599	0.0632	0.0653	0.0618	0.0654	0.0678
49=07:36:31	43199	298	0.7070	0.7094	0.7524	0.6291	0.4851	0.2180	0.8212	0.7946	0.7272	0.5991	0.4242	0.1631	0.7792	0.6779	0.6703	0.5960	0.5015	0.3201	0.8161	0.7724	0.6538	0.5858	0.3504	0.1492	0.7652	0.6722	0.6465	0.5633	0.4062	0.1753	0.6782	0.6669	0.6311	0.5534	0.2877	0.1342	0.5403	0.4258	0.5161	0.4442	0.3123	0.1342	0.5913	0.5760	0.5232	0.4211	0.2114	0.1220	0.4807	0.3745	0.4286	0.3817	0.2269	0.1252	0.3179	0.2823	0.2747	0.1934	0.1335	0.1049	0.2838	0.1967	0.2228	0.1925	0.1399	0.1046	0.1462	0.1317	0.1180	0.1193	0.1056	0.1065	0.0676	0.0654	0.0621	0.0625	0.0598	0.0650	0.0639	0.0673	0.0582	0.0647	0.0640	0.0654	0.0675	0.0673	0.0652	0.0637	0.0641	0.0657	0.0664	0.0637	0.0650	0.0665	0.0626	0.0673
50=07:51:13	44081	301	0.7419	0.7520	0.7964	0.6782	0.5196	0.2309	0.8351	0.8250	0.7688	0.6351	0.4583	0.1635	0.8150	0.7248	0.7098	0.6397	0.5315	0.3470	0.8392	0.8051	0.6974	0.6278	0.3750	0.1484	0.8016	0.7132	0.6804	0.5998	0.4360	0.1858	0.7226	0.7138	0.6839	0.6059	0.3057	0.1411	0.5722	0.4461	0.5460	0.4765	0.3369	0.1413	0.6345	0.6223	0.5615	0.4508	0.2226	0.1193	0.5076	0.4032	0.4591	0.4088	0.2397	0.1324	0.3439	0.3003	0.2912	0.2053	0.1381	0.1019	0.2945	0.2102	0.2378	0.2073	0.1446	0.1067	0.1558	0.1336	0.1185	0.1208	0.1077	0.1102	0.0635	0.0626	0.0627	0.0590	0.0618	0.0653	0.0636	0.0641	0.0656	0.0637	0.0643	0.0666	0.0671	0.0647	0.0641	0.0629	0.0635	0.0644	0.0645	0.0617	0.0640	0.0665	0.0661	0.0645
51=08:05:55	44963	298	0.7783	0.7925	0.8330	0.7030	0.5411	0.2474	0.8392	0.8325	0.7936	0.6708	0.4979	0.1748	0.8385	0.7638	0.7616	0.6741	0.5658	0.3724	0.8479	0.8331	0.7330	0.6753	0.4055	0.1647	0.8443	0.7494	0.7167	0.6422	0.4744	0.1987	0.7689	0.7494	0.7347	0.6522	0.3297	0.1438	0.6194	0.4837	0.5717	0.5063	0.3663	0.1478	0.6703	0.6651	0.6110	0.4868	0.2382	0.1278	0.5408	0.4426	0.4919	0.4288	0.2571	0.1401	0.3789	0.3340	0.3068	0.2241	0.1407	0.1081	0.3219	0.2331	0.2559	0.2284	0.1547	0.1110	0.1637	0.1376	0.1252	0.1248	0.1086	0.1131	0.0659	0.0682	0.0668	0.0650	0.0676	0.0621	0.0639	0.0651	0.0638	0.0677	0.0667	0.0675	0.0660	0.0676	0.0648	0.0680	0.0647	0.0634	0.0662	0.0676	0.0675	0.0681	0.0672	0.0657
52=08:20:36	45845	301	0.8133	0.8223	0.8180	0.7456	0.5772	0.2694	0.8530	0.8428	0.8146	0.7221	0.5277	0.1841	0.8209	0.7943	0.7969	0.7185	0.6044	0.4047	0.8516	0.8392	0.7741	0.7129	0.4277	0.1628	0.8462	0.7819	0.7587	0.6859	0.5034	0.2118	0.7956	0.7887	0.7681	0.6960	0.3550	0.1492	0.6464	0.5151	0.6088	0.5374	0.3898	0.1543	0.7183	0.7031	0.6498	0.5169	0.2477	0.1246	0.5722	0.4629	0.5173	0.4662	0.2794	0.1424	0.4051	0.3553	0.3307	0.2325	0.1424	0.1044	0.3364	0.2379	0.2721	0.2396	0.1602	0.1140	0.1635	0.1396	0.1259	0.1258	0.1073	0.1028	0.0631	0.0614	0.0620	0.0619	0.0640	0.0644	0.0648	0.0626	0.0647	0.0642	0.0628	0.0634	0.0690	0.0633	0.0641	0.0657	0.0637	0.0634	0.0637	0.0645	0.0649	0.0631	0.0620	0.0629
53=08:35:18	46727	298	0.8326	0.8259	0.8217	0.7955	0.6321	0.2937	0.8459	0.8386	0.8252	0.7710	0.5638	0.1964	0.8212	0.8384	0.8216	0.7535	0.6464	0.4405	0.8480	0.8464	0.8099	0.7563	0.4662	0.1679	0.8483	0.8302	0.7987	0.7105	0.5332	0.2329	0.8508	0.8267	0.8145	0.7376	0.3806	0.1563	0.6818	0.5397	0.6626	0.5815	0.4176	0.1702	0.7692	0.7551	0.6901	0.5623	0.2614	0.1303	0.6099	0.4961	0.5667	0.5057	0.3007	0.1582	0.4282	0.3844	0.3613	0.2469	0.1519	0.1121	0.3690	0.2695	0.2960	0.2606	0.1745	0.1202	0.1777	0.1505	0.1350	0.1308	0.1104	0.1096	0.0683	0.0690	0.0653	0.0696	0.0686	0.0683	0.0676	0.0665	0.0690	0.0639	0.0651	0.0683	0.0707	0.0693	0.0683	0.0670	0.0666	0.0661	0.0657	0.0685	0.0704	0.0690	0.0660	0.0682
54=08:50:00	47608	300	0.8268	0.8187	0.8264	0.8039	0.6706	0.3135	0.8546	0.8477	0.8185	0.8076	0.6121	0.2015	0.8280	0.8373	0.8150	0.7893	0.6815	0.4678	0.8537	0.8488	0.8243	0.7949	0.4936	0.1698	0.8432	0.8335	0.8218	0.7412	0.5652	0.2463	0.8564	0.8267	0.8303	0.7684	0.3973	0.1559	0.7167	0.5683	0.6950	0.6078	0.4435	0.1751	0.8018	0.8029	0.7328	0.5935	0.2731	0.1307	0.6356	0.5265	0.5907	0.5263	0.3203	0.1639	0.4556	0.4094	0.3839	0.2543	0.1516	0.1099	0.3969	0.2886	0.3181	0.2783	0.1823	0.1258	0.1838	0.1517	0.1356	0.1331	0.1125	0.1095	0.0650	0.0634	0.0669	0.0640	0.0667	0.0655	0.0677	0.0637	0.0659	0.0673	0.0673	0.0684	0.0675	0.0659	0.0654	0.0620	0.0672	0.0667	0.0655	0.0641	0.0661	0.0668	0.0649	0.0649
55=09:04:42	48490	300	0.8217	0.8259	0.8359	0.7886	0.6856	0.3258	0.8509	0.8478	0.8136	0.8164	0.6506	0.2082	0.8294	0.8261	0.8183	0.8089	0.7113	0.4935	0.8564	0.8458	0.8183	0.8089	0.5234	0.1807	0.8495	0.8151	0.8235	0.7924	0.6128	0.2656	0.8435	0.8148	0.8337	0.8138	0.4322	0.1624	0.7431	0.6080	0.7231	0.6413	0.4789	0.1831	0.8233	0.8216	0.7740	0.6333	0.2871	0.1267	0.6681	0.5589	0.6204	0.5433	0.3360	0.1649	0.4971	0.4410	0.4053	0.2702	0.1519	0.1100	0.4138	0.2943	0.3441	0.2951	0.1915	0.1290	0.1861	0.1540	0.1291	0.1258	0.1088	0.1077	0.0647	0.0615	0.0620	0.0615	0.0624	0.0634	0.0623	0.0619	0.0607	0.0634	0.0630	0.0637	0.0668	0.0660	0.0634	0.0614	0.0620	0.0632	0.0650	0.0587	0.0615	0.0621	0.0618	0.0613
56=09:19:24	49372	298	0.8313	0.8252	0.8394	0.8009	0.7254	0.3559	0.8552	0.8495	0.8278	0.8344	0.6956	0.2191	0.8374	0.8382	0.8122	0.8051	0.7543	0.5312	0.8624	0.8603	0.8383	0.8289	0.5649	0.1935	0.8510	0.8259	0.8171	0.8070	0.6457	0.2910	0.8634	0.8369	0.8380	0.8332	0.4590	0.1732	0.7755	0.6338	0.7687	0.6865	0.5059	0.1991	0.8428	0.8337	0.8081	0.6787	0.3092	0.1437	0.7002	0.5839	0.6644	0.5868	0.3641	0.1799	0.5241	0.4719	0.4392	0.2803	0.1588	0.1144	0.4508	0.3292	0.3684	0.3232	0.2067	0.1428	0.2052	0.1699	0.1424	0.1412	0.1214	0.1123	0.0685	0.0691	0.0694	0.0672	0.0667	0.0683	0.0673	0.0670	0.0691	0.0689	0.0712	0.0678	0.0709	0.0700	0.0693	0.0699	0.0677	0.0688	0.0702	0.0632	0.0690	0.0712	0.0711	0.0669
57=09:34:05	50254	303	0.8213	0.8279	0.8374	0.7881	0.7432	0.3768	0.8533	0.8568	0.8264	0.8201	0.7250	0.2244	0.8302	0.8316	0.8274	0.7939	0.7623	0.5540	0.8580	0.8523	0.8174	0.8273	0.5952	0.1854	0.8521	0.8085	0.8142	0.8092	0.6723	0.2992	0.8457	0.8149	0.8400	0.8216	0.4890	0.1729	0.7835	0.6721	0.7804	0.7087	0.5307	0.2073	0.8280	0.8227	0.8257	0.6943	0.3221	0.1346	0.7390	0.6179	0.6830	0.6125	0.3853	0.1935	0.5636	0.5057	0.4574	0.3018	0.1577	0.1082	0.4702	0.3345	0.3890	0.3395	0.2148	0.1390	0.2076	0.1636	0.1392	0.1353	0.1073	0.1047	0.0639	0.0621	0.0652	0.0622	0.0635	0.0587	0.0612	0.0576	0.0561	0.0640	0.0613	0.0635	0.0624	0.0643	0.0640	0.0616	0.0660	0.0614	0.0574	0.0639	0.0648	0.0657	0.0644	0.0630
58=09:48:47	51136	298	0.8347	0.8193	0.8349	0.7966	0.7653	0.3998	0.8582	0.8590	0.8353	0.8312	0.7626	0.2343	0.8352	0.8433	0.8189	0.7966	0.7671	0.5878	0.8662	0.8652	0.8328	0.8290	0.6328	0.1985	0.8524	0.8219	0.8097	0.7958	0.7047	0.3239	0.8547	0.8356	0.8388	0.8233	0.5157	0.1794	0.7754	0.6988	0.7949	0.7455	0.5599	0.2191	0.8439	0.8290	0.8348	0.7499	0.3390	0.1391	0.7652	0.6395	0.7224	0.6518	0.4197	0.2081	0.5945	0.5373	0.4862	0.3139	0.1634	0.1129	0.5038	0.3626	0.4110	0.3715	0.2325	0.1477	0.2178	0.1758	0.1434	0.1413	0.1146	0.1025	0.0653	0.0665	0.0640	0.0630	0.0620	0.0610	0.0639	0.0604	0.0621	0.0640	0.0649	0.0629	0.0670	0.0628	0.0615	0.0642	0.0614	0.0639	0.0642	0.0599	0.0676	0.0669	0.0623	0.0650
59=10:03:29	52018	300	0.8356	0.8328	0.8321	0.8061	0.7629	0.4335	0.8670	0.8685	0.8455	0.8417	0.7943	0.2493	0.8476	0.8537	0.8301	0.8109	0.7695	0.6277	0.8628	0.8756	0.8455	0.8407	0.6833	0.2188	0.8542	0.8325	0.8251	0.7955	0.7400	0.3483	0.8671	0.8391	0.8531	0.8345	0.5566	0.1891	0.7853	0.7308	0.7895	0.7828	0.5957	0.2398	0.8460	0.8373	0.8267	0.7846	0.3651	0.1493	0.7743	0.6828	0.7591	0.6863	0.4483	0.2257	0.6330	0.5782	0.5197	0.3399	0.1731	0.1134	0.5366	0.3994	0.4438	0.3945	0.2504	0.1597	0.2370	0.1805	0.1533	0.1519	0.1157	0.1116	0.0661	0.0633	0.0643	0.0663	0.0664	0.0667	0.0650	0.0659	0.0650	0.0633	0.0665	0.0673	0.0684	0.0652	0.0654	0.0658	0.0689	0.0682	0.0643	0.0662	0.0651	0.0660	0.0640	0.0637
60=10:18:11	52900	298	0.8401	0.8351	0.8352	0.7945	0.7572	0.4576	0.8676	0.8662	0.8450	0.8422	0.8089	0.2623	0.8362	0.8531	0.8322	0.8057	0.7679	0.6537	0.8719	0.8708	0.8489	0.8461	0.7192	0.2276	0.8539	0.8339	0.8278	0.8027	0.7670	0.3752	0.8657	0.8371	0.8508	0.8371	0.5838	0.1911	0.7863	0.7593	0.7933	0.7798	0.6261	0.2594	0.8521	0.8484	0.8394	0.8007	0.3825	0.1565	0.7645	0.7095	0.7717	0.7184	0.4785	0.2390	0.6632	0.6102	0.5510	0.3611	0.1777	0.1147	0.5653	0.4208	0.4673	0.4267	0.2661	0.1691	0.2446	0.1885	0.1596	0.1567	0.1175	0.1146	0.0653	0.0657	0.0697	0.0628	0.0672	0.0681	0.0695	0.0630	0.0655	0.0691	0.0692	0.0676	0.0707	0.0664	0.0659	0.0695	0.0664	0.0694	0.0648	0.0674	0.0647	0.0702	0.0650	0.0666
61=10:32:53	53781	301	0.8425	0.8332	0.8384	0.8047	0.7520	0.4847	0.8702	0.8651	0.8515	0.8421	0.8034	0.2736	0.8438	0.8513	0.8283	0.8090	0.7626	0.6929	0.8733	0.8786	0.8459	0.8427	0.7574	0.2310	0.8515	0.8251	0.8267	0.8000	0.7790	0.3991	0.8564	0.8415	0.8524	0.8408	0.6201	0.1968	0.7816	0.7595	0.7881	0.7634	0.6553	0.2703	0.8547	0.8434	0.8393	0.7947	0.4025	0.1565	0.7635	0.7393	0.7578	0.7423	0.4966	0.2522	0.7105	0.6458	0.5837	0.3678	0.1786	0.1140	0.5940	0.4402	0.4901	0.4508	0.2808	0.1746	0.2563	0.1984	0.1545	0.1578	0.1221	0.1109	0.0667	0.0648	0.0657	0.0640	0.0642	0.0632	0.0632	0.0626	0.0649	0.0637	0.0661	0.0663	0.0636	0.0643	0.0626	0.0642	0.0646	0.0603	0.0627	0.0660	0.0639	0.0648	0.0639	0.0651
62=10:47:35	54663	298	0.8334	0.8307	0.8348	0.8009	0.7482	0.5081	0.8642	0.8615	0.8502	0.8413	0.8089	0.2855	0.8387	0.8551	0.8322	0.8047	0.7653	0.7295	0.8757	0.8726	0.8477	0.8485	0.7809	0.2350	0.8542	0.8327	0.8290	0.8024	0.7755	0.4295	0.8628	0.8448	0.8490	0.8478	0.6483	0.2092	0.7825	0.7555	0.7931	0.7609	0.6892	0.2887	0.8559	0.8436	0.8427	0.7894	0.4235	0.1471	0.7567	0.7585	0.7521	0.7555	0.5258	0.2678	0.7533	0.6857	0.6188	0.3924	0.1822	0.1107	0.6177	0.4703	0.5204	0.4723	0.2920	0.1861	0.2711	0.2033	0.1604	0.1556	0.1155	0.1061	0.0605	0.0608	0.0619	0.0625	0.0613	0.0626	0.0571	0.0575	0.0582	0.0599	0.0600	0.0645	0.0659	0.0619	0.0631	0.0605	0.0630	0.0632	0.0606	0.0611	0.0631	0.0626	0.0638	0.0625
63=11:02:17	55545	301	0.8466	0.8355	0.8436	0.8023	0.7582	0.5482	0.8842	0.8740	0.8591	0.8573	0.8229	0.3115	0.8463	0.8694	0.8407	0.8167	0.7776	0.7656	0.8746	0.8831	0.8492	0.8523	0.7925	0.2552	0.8559	0.8332	0.8384	0.8083	0.7698	0.4563	0.8657	0.8434	0.8629	0.8457	0.6942	0.2189	0.7949	0.7631	0.8006	0.7638	0.7251	0.3086	0.8604	0.8578	0.8500	0.8067	0.4497	0.1690	0.7689	0.7588	0.7617	0.7528	0.5647	0.2956	0.7851	0.7166	0.6615	0.4163	0.1930	0.1201	0.6572	0.4964	0.5551	0.5042	0.3267	0.1966	0.2908	0.2220	0.1718	0.1683	0.1224	0.1192	0.0673	0.0682	0.0654	0.0663	0.0674	0.0668	0.0660	0.0671	0.0682	0.0674	0.0686	0.0676	0.0716	0.0626	0.0665	0.0619	0.0712	0.0692	0.0701	0.0678	0.0694	0.0686	0.0648	0.0690
64=11:16:58	56427	298	0.8479	0.8361	0.8383	0.8122	0.7637	0.5761	0.8766	0.8695	0.8690	0.8561	0.8255	0.3233	0.8422	0.8692	0.8328	0.8171	0.7797	0.7803	0.8757	0.8857	0.8473	0.8570	0.8010	0.2569	0.8545	0.8368	0.8336	0.8115	0.7688	0.4815	0.8678	0.8493	0.8578	0.8557	0.7226	0.2253	0.7915	0.7632	0.8055	0.7739	0.7528	0.3296	0.8611	0.8611	0.8479	0.7967	0.4773	0.1637	0.7663	0.7466	0.7605	0.7466	0.5951	0.3079	0.7990	0.7440	0.7019	0.4349	0.1947	0.1201	0.6916	0.5287	0.5820	0.5318	0.3443	0.2091	0.3080	0.2275	0.1757	0.1707	0.1261	0.1153	0.0710	0.0655	0.0669	0.0682	0.0626	0.0658	0.0665	0.0666	0.0684	0.0681	0.0694	0.0659	0.0684	0.0661	0.0654	0.0628	0.0681	0.0662	0.0678	0.0671	0.0679	0.0646	0.0676	0.0670
65=11:31:40	57309	300	0.8452	0.8365	0.8369	0.8076	0.7611	0.6049	0.8735	0.8726	0.8649	0.8475	0.8212	0.3332	0.8417	0.8722	0.8326	0.8137	0.7800	0.7690	0.8778	0.8835	0.8545	0.8514	0.8029	0.2670	0.8502	0.8322	0.8301	0.8079	0.7713	0.5051	0.8662	0.8451	0.8569	0.8479	0.7494	0.2342	0.7876	0.7576	0.7979	0.7730	0.7435	0.3430	0.8586	0.8527	0.8493	0.8007	0.4972	0.1707	0.7661	0.7360	0.7632	0.7433	0.6238	0.3266	0.7950	0.7472	0.7311	0.4562	0.1946	0.1142	0.7149	0.5477	0.6087	0.5516	0.3586	0.2190	0.3178	0.2318	0.1745	0.1681	0.1201	0.1102	0.0623	0.0600	0.0606	0.0607	0.0622	0.0605	0.0602	0.0614	0.0631	0.0604	0.0625	0.0631	0.0627	0.0647	0.0629	0.0574	0.0584	0.0578	0.0639	0.0626	0.0624	0.0586	0.0561	0.0609
66=11:46:22	58191	298	0.8431	0.8347	0.8395	0.8104	0.7592	0.6251	0.8688	0.8752	0.8762	0.8534	0.8258	0.3578	0.8420	0.8756	0.8367	0.8180	0.7828	0.7721	0.8773	0.8884	0.8521	0.8504	0.8182	0.2823	0.8585	0.8318	0.8366	0.8115	0.7810	0.5419	0.8681	0.8427	0.8590	0.8544	0.7601	0.2452	0.7944	0.7666	0.8021	0.7778	0.7470	0.3722	0.8590	0.8593	0.8509	0.8046	0.5278	0.1712	0.7698	0.7486	0.7695	0.7461	0.6548	0.3477	0.8075	0.7513	0.7646	0.4876	0.2034	0.1198	0.7381	0.5752	0.6411	0.5869	0.3746	0.2390	0.3406	0.2449	0.1859	0.1788	0.1274	0.1133	0.0680	0.0610	0.0652	0.0611	0.0597	0.0684	0.0626	0.0639	0.0616	0.0636	0.0660	0.0628	0.0660	0.0664	0.0655	0.0649	0.0639	0.0648	0.0661	0.0664	0.0688	0.0636	0.0655	0.0657
67=12:01:04	59073	298	0.8428	0.8371	0.8395	0.8152	0.7668	0.6620	0.8750	0.8698	0.8905	0.8626	0.8383	0.3747	0.8454	0.8714	0.8415	0.8164	0.7821	0.7772	0.8820	0.8909	0.8515	0.8580	0.8166	0.2908	0.8620	0.8395	0.8305	0.8119	0.7836	0.5720	0.8755	0.8502	0.8624	0.8517	0.7650	0.2553	0.7928	0.7735	0.8079	0.7790	0.7403	0.3892	0.8636	0.8681	0.8513	0.8061	0.5536	0.1733	0.7734	0.7497	0.7747	0.7538	0.6821	0.3676	0.8008	0.7495	0.7769	0.5087	0.2102	0.1208	0.7288	0.6073	0.6698	0.6173	0.4030	0.2517	0.3571	0.2590	0.1937	0.1804	0.1212	0.1074	0.0649	0.0611	0.0630	0.0613	0.0626	0.0630	0.0634	0.0613	0.0616	0.0635	0.0651	0.0623	0.0655	0.0592	0.0629	0.0617	0.0599	0.0630	0.0639	0.0618	0.0620	0.0615	0.0618	0.0620
68=12:15:46	59955	301	0.8401	0.8343	0.8394	0.8063	0.7551	0.6876	0.8746	0.8735	0.8888	0.8529	0.8328	0.3904	0.8471	0.8779	0.8391	0.8164	0.7815	0.7769	0.8778	0.8855	0.8507	0.8602	0.8170	0.3087	0.8530	0.8346	0.8309	0.8118	0.7941	0.5985	0.8643	0.8497	0.8607	0.8541	0.7666	0.2655	0.7947	0.7745	0.7976	0.7805	0.7358	0.4149	0.8581	0.8602	0.8441	0.8098	0.5867	0.1877	0.7627	0.7534	0.7778	0.7529	0.7111	0.3903	0.8114	0.7548	0.7750	0.5384	0.2189	0.1218	0.7284	0.6265	0.6968	0.6491	0.4203	0.2702	0.3764	0.2705	0.1936	0.1848	0.1239	0.1119	0.0628	0.0634	0.0628	0.0640	0.0632	0.0665	0.0617	0.0625	0.0650	0.0623	0.0650	0.0646	0.0679	0.0645	0.0632	0.0622	0.0629	0.0624	0.0610	0.0640	0.0611	0.0567	0.0607	0.0635
69=12:30:29	60838	298	0.8479	0.8331	0.8385	0.8087	0.7637	0.7156	0.8772	0.8726	0.9006	0.8603	0.8367	0.4086	0.8446	0.8738	0.8317	0.8183	0.7825	0.7859	0.8846	0.8921	0.8616	0.8645	0.8260	0.3256	0.8511	0.8375	0.8369	0.8119	0.7915	0.6188	0.8688	0.8439	0.8604	0.8528	0.7711	0.2767	0.7965	0.7819	0.8039	0.7735	0.7399	0.4364	0.8585	0.8707	0.8560	0.8161	0.6108	0.1930	0.7724	0.7499	0.7803	0.7609	0.7373	0.4170	0.8092	0.7570	0.7821	0.5675	0.2214	0.1216	0.7230	0.6569	0.7180	0.6742	0.4507	0.2836	0.3982	0.2889	0.2049	0.1977	0.1297	0.1105	0.0643	0.0628	0.0630	0.0615	0.0631	0.0625	0.0631	0.0613	0.0632	0.0621	0.0631	0.0650	0.0631	0.0644	0.0620	0.0576	0.0613	0.0619	0.0609	0.0626	0.0635	0.0631	0.0632	0.0592
70=12:45:11	61720	301	0.8552	0.8355	0.8393	0.8134	0.7692	0.7265	0.8788	0.8780	0.9098	0.8665	0.8393	0.4369	0.8420	0.8829	0.8364	0.8225	0.7868	0.7945	0.8749	0.8945	0.8616	0.8636	0.8383	0.3356	0.8603	0.8403	0.8372	0.8106	0.7963	0.6549	0.8679	0.8535	0.8621	0.8489	0.7842	0.2928	0.7966	0.7889	0.8055	0.7767	0.7490	0.4641	0.8637	0.8751	0.8525	0.8106	0.6460	0.1924	0.7767	0.7565	0.7895	0.7643	0.7367	0.4376	0.8054	0.7626	0.7882	0.5994	0.2321	0.1264	0.7287	0.6888	0.7512	0.7069	0.4729	0.3033	0.4246	0.3053	0.2173	0.2066	0.1344	0.1130	0.0690	0.0672	0.0648	0.0618	0.0675	0.0669	0.0641	0.0690	0.0683	0.0661	0.0674	0.0685	0.0667	0.0674	0.0651	0.0641	0.0682	0.0676	0.0683	0.0672	0.0618	0.0636	0.0688	0.0675
71=12:59:53	62601	298	0.8424	0.8403	0.8457	0.8098	0.7610	0.7163	0.8765	0.8800	0.9190	0.8576	0.8368	0.4501	0.8479	0.8780	0.8401	0.8181	0.7848	0.8037	0.8762	0.8924	0.8563	0.8680	0.8377	0.3566	0.8546	0.8350	0.8380	0.8174	0.8107	0.6838	0.8713	0.8520	0.8638	0.8558	0.7796	0.2997	0.7955	0.7916	0.8068	0.7774	0.7515	0.4886	0.8627	0.8721	0.8553	0.8184	0.6788	0.2050	0.7764	0.7571	0.7938	0.7675	0.7272	0.4681	0.8216	0.7690	0.7921	0.6275	0.2441	0.1261	0.7244	0.7134	0.7375	0.7310	0.4956	0.3214	0.4480	0.3201	0.2211	0.2146	0.1323	0.1161	0.0653	0.0649	0.0659	0.0661	0.0653	0.0656	0.0650	0.0674	0.0646	0.0650	0.0639	0.0684	0.0678	0.0678	0.0668	0.0677	0.0660	0.0650	0.0638	0.0649	0.0676	0.0675	0.0649	0.0661
72=13:14:35	63483	298	0.8525	0.8418	0.8491	0.8100	0.7622	0.7176	0.8872	0.8845	0.9284	0.8665	0.8506	0.4812	0.8466	0.8848	0.8474	0.8257	0.7893	0.8148	0.8820	0.8978	0.8680	0.8689	0.8520	0.3679	0.8630	0.8407	0.8406	0.8231	0.8202	0.7119	0.8741	0.8524	0.8705	0.8642	0.7912	0.3180	0.8010	0.8061	0.8129	0.7833	0.7546	0.5144	0.8640	0.8845	0.8591	0.8258	0.7090	0.2055	0.7856	0.7635	0.8010	0.7708	0.7263	0.4943	0.8263	0.7827	0.8007	0.6635	0.2503	0.1296	0.7289	0.7261	0.7427	0.7391	0.5267	0.3443	0.4702	0.3407	0.2310	0.2215	0.1405	0.1133	0.0668	0.0647	0.0667	0.0674	0.0649	0.0675	0.0672	0.0684	0.0660	0.0675	0.0684	0.0699	0.0682	0.0677	0.0644	0.0606	0.0668	0.0663	0.0706	0.0669	0.0709	0.0682	0.0676	0.0697
73=13:29:17	64365	301	0.8607	0.8460	0.8524	0.8211	0.7727	0.7184	0.8878	0.8849	0.9432	0.8654	0.8482	0.5027	0.8507	0.8950	0.8539	0.8230	0.7918	0.8238	0.8834	0.9013	0.8594	0.8628	0.8600	0.3851	0.8640	0.8422	0.8434	0.8268	0.8271	0.7436	0.8803	0.8540	0.8735	0.8674	0.8000	0.3325	0.7951	0.8098	0.8185	0.7810	0.7614	0.5379	0.8663	0.8862	0.8705	0.8235	0.7289	0.2221	0.7887	0.7629	0.8073	0.7745	0.7277	0.5211	0.8306	0.7877	0.8094	0.6985	0.2576	0.1336	0.7298	0.7193	0.7412	0.7333	0.5453	0.3642	0.5034	0.3581	0.2415	0.2342	0.1388	0.1183	0.0728	0.0712	0.0662	0.0692	0.0667	0.0669	0.0668	0.0691	0.0670	0.0713	0.0714	0.0677	0.0721	0.0707	0.0688	0.0682	0.0687	0.0668	0.0715	0.0678	0.0691	0.0704	0.0703	0.0708
74=13:43:58	65247	300	0.8572	0.8433	0.8513	0.8244	0.7772	0.7189	0.8869	0.8871	0.9489	0.8711	0.8476	0.5277	0.8520	0.8912	0.8468	0.8231	0.7908	0.8315	0.8929	0.9062	0.8715	0.8674	0.8655	0.3980	0.8644	0.8422	0.8378	0.8188	0.8322	0.7399	0.8762	0.8578	0.8754	0.8684	0.7985	0.3507	0.7993	0.8139	0.8192	0.7899	0.7567	0.5677	0.8702	0.8808	0.8647	0.8231	0.7357	0.2207	0.7848	0.7643	0.8156	0.7742	0.7299	0.5457	0.8285	0.7904	0.8102	0.7218	0.2652	0.1380	0.7351	0.7180	0.7391	0.7274	0.5807	0.3906	0.5275	0.3751	0.2558	0.2411	0.1489	0.1192	0.0706	0.0707	0.0692	0.0714	0.0693	0.0723	0.0715	0.0690	0.0706	0.0710	0.0716	0.0705	0.0715	0.0718	0.0699	0.0723	0.0696	0.0689	0.0730	0.0681	0.0718	0.0711	0.0702	0.0671
75=13:58:40	66129	298	0.8420	0.8314	0.8366	0.8060	0.7636	0.7074	0.8742	0.8751	0.9484	0.8604	0.8421	0.5492	0.8381	0.8762	0.8377	0.8120	0.7793	0.8226	0.8754	0.8915	0.8623	0.8566	0.8626	0.4191	0.8508	0.8328	0.8311	0.8094	0.8311	0.7190	0.8705	0.8499	0.8598	0.8543	0.7922	0.3547	0.7928	0.8025	0.8068	0.7778	0.7517	0.5882	0.8634	0.8723	0.8512	0.8165	0.7308	0.2279	0.7696	0.7561	0.8116	0.7659	0.7279	0.5612	0.8118	0.7819	0.7999	0.7318	0.2640	0.1281	0.7271	0.7030	0.7312	0.7140	0.5927	0.4023	0.5435	0.3847	0.2530	0.2445	0.1412	0.1142	0.0604	0.0617	0.0600	0.0569	0.0610	0.0604	0.0624	0.0613	0.0615	0.0636	0.0610	0.0616	0.0649	0.0623	0.0621	0.0607	0.0602	0.0617	0.0615	0.0640	0.0587	0.0623	0.0606	0.0595
76=14:13:22	67011	301	0.8488	0.8375	0.8399	0.8126	0.7651	0.7126	0.8771	0.8806	0.9624	0.8597	0.8421	0.5640	0.8435	0.8814	0.8390	0.8140	0.7860	0.8313	0.8820	0.8952	0.8647	0.8672	0.8839	0.4255	0.8570	0.8372	0.8312	0.8113	0.8379	0.7192	0.8669	0.8533	0.8636	0.8563	0.7920	0.3716	0.7885	0.8127	0.8087	0.7824	0.7510	0.6126	0.8552	0.8794	0.8535	0.8191	0.7450	0.2346	0.7756	0.7563	0.8205	0.7643	0.7271	0.5862	0.8187	0.7812	0.8018	0.7455	0.2775	0.1316	0.7261	0.7087	0.7323	0.7173	0.6162	0.4234	0.5711	0.4043	0.2627	0.2484	0.1437	0.1090	0.0632	0.0630	0.0626	0.0638	0.0625	0.0623	0.0615	0.0658	0.0628	0.0597	0.0628	0.0605	0.0641	0.0650	0.0634	0.0600	0.0652	0.0629	0.0633	0.0635	0.0617	0.0619	0.0630	0.0619
77=14:28:04	67893	298	0.8550	0.8410	0.8462	0.8169	0.7726	0.7250	0.8803	0.8829	0.9706	0.8670	0.8451	0.5991	0.8486	0.8894	0.8429	0.8228	0.7897	0.8456	0.8868	0.9054	0.8705	0.8710	0.8921	0.4513	0.8632	0.8395	0.8391	0.8144	0.8470	0.7233	0.8765	0.8572	0.8723	0.8591	0.7997	0.3933	0.7983	0.8276	0.8114	0.7840	0.7569	0.6412	0.8630	0.8866	0.8612	0.8214	0.7493	0.2402	0.7819	0.7632	0.8280	0.7663	0.7353	0.6175	0.8293	0.7895	0.8036	0.7498	0.2849	0.1372	0.7345	0.7207	0.7418	0.7260	0.6431	0.4519	0.6032	0.4308	0.2780	0.2648	0.1494	0.1159	0.0661	0.0644	0.0647	0.0661	0.0656	0.0662	0.0658	0.0622	0.0638	0.0658	0.0674	0.0645	0.0627	0.0674	0.0639	0.0629	0.0641	0.0667	0.0658	0.0658	0.0692	0.0661	0.0668	0.0650
78=14:42:47	68775	298	0.8539	0.8445	0.8476	0.8176	0.7703	0.7346	0.8895	0.8892	0.9812	0.8680	0.8547	0.6228	0.8466	0.8879	0.8449	0.8295	0.7936	0.8578	0.8909	0.9039	0.8639	0.8638	0.9099	0.4762	0.8637	0.8429	0.8411	0.8233	0.8567	0.7241	0.8805	0.8554	0.8751	0.8673	0.8075	0.4184	0.8043	0.8287	0.8190	0.7841	0.7619	0.6692	0.8602	0.8909	0.8672	0.8233	0.7603	0.2520	0.7857	0.7647	0.8369	0.7707	0.7409	0.6475	0.8319	0.7934	0.8201	0.7578	0.2990	0.1413	0.7334	0.7239	0.7453	0.7334	0.6693	0.4793	0.6323	0.4535	0.2901	0.2703	0.1576	0.1192	0.0720	0.0718	0.0641	0.0692	0.0655	0.0674	0.0702	0.0664	0.0671	0.0705	0.0708	0.0656	0.0712	0.0689	0.0707	0.0691	0.0709	0.0691	0.0685	0.0687	0.0633	0.0671	0.0683	0.0694
79=14:57:28	69657	298	0.8519	0.8414	0.8470	0.8175	0.7626	0.7291	0.8854	0.8800	0.9892	0.8687	0.8491	0.6452	0.8418	0.8846	0.8413	0.8258	0.7887	0.8653	0.8826	0.9074	0.8673	0.8639	0.9162	0.4898	0.8611	0.8387	0.8452	0.8228	0.8619	0.7211	0.8729	0.8529	0.8737	0.8602	0.8070	0.4296	0.7994	0.8295	0.8166	0.7830	0.7584	0.6898	0.8661	0.8856	0.8617	0.8241	0.7548	0.2565	0.7798	0.7616	0.8383	0.7804	0.7439	0.6678	0.8299	0.7902	0.8130	0.7609	0.3015	0.1346	0.7210	0.7257	0.7435	0.7271	0.6814	0.4995	0.6471	0.4702	0.3015	0.2799	0.1482	0.1099	0.0633	0.0674	0.0655	0.0630	0.0636	0.0683	0.0649	0.0629	0.0657	0.0657	0.0653	0.0644	0.0637	0.0645	0.0635	0.0650	0.0640	0.0646	0.0607	0.0628	0.0649	0.0646	0.0645	0.0613
80=15:12:10	70539	298	0.8469	0.8348	0.8429	0.8134	0.7684	0.7276	0.8778	0.8813	0.9993	0.8656	0.8510	0.6670	0.8461	0.8849	0.8328	0.8202	0.7919	0.8705	0.8675	0.9003	0.8657	0.8676	0.9202	0.5075	0.8574	0.8410	0.8346	0.8086	0.8681	0.7277	0.8811	0.8542	0.8709	0.8588	0.8047	0.4473	0.7910	0.8258	0.8150	0.7835	0.7521	0.6838	0.8632	0.8835	0.8566	0.8185	0.7579	0.2638	0.7782	0.7591	0.8502	0.7649	0.7350	0.6816	0.8219	0.7925	0.8118	0.7630	0.3164	0.1373	0.7355	0.7251	0.7374	0.7227	0.6809	0.5185	0.6731	0.4885	0.3076	0.2909	0.1565	0.1169	0.0643	0.0621	0.0640	0.0646	0.0610	0.0612	0.0607	0.0625	0.0636	0.0638	0.0663	0.0630	0.0663	0.0646	0.0613	0.0613	0.0622	0.0621	0.0634	0.0624	0.0620	0.0643	0.0635	0.0643
81=15:26:52	71421	301	0.8537	0.8408	0.8505	0.8193	0.7721	0.7279	0.8803	0.8866	1.0103	0.8643	0.8519	0.6846	0.8496	0.8917	0.8428	0.8185	0.7898	0.8787	0.8818	0.9025	0.8673	0.8677	0.9328	0.5344	0.8565	0.8430	0.8393	0.8138	0.8814	0.7278	0.8808	0.8544	0.8711	0.8681	0.8065	0.4623	0.8000	0.8297	0.8167	0.7867	0.7573	0.6832	0.8675	0.8889	0.8616	0.8301	0.7635	0.2857	0.7819	0.7634	0.8574	0.7748	0.7435	0.7044	0.8247	0.7951	0.8152	0.7691	0.3285	0.1454	0.7436	0.7404	0.7471	0.7303	0.6737	0.5463	0.6941	0.5130	0.3185	0.2997	0.1648	0.1199	0.0689	0.0662	0.0673	0.0671	0.0658	0.0637	0.0664	0.0657	0.0644	0.0656	0.0674	0.0708	0.0710	0.0650	0.0662	0.0675	0.0690	0.0652	0.0660	0.0629	0.0678	0.0675	0.0644	0.0693
82=15:41:34	72302	301	0.8551	0.8359	0.8443	0.8119	0.7763	0.7326	0.8798	0.8871	1.0149	0.8690	0.8496	0.6849	0.8487	0.8913	0.8378	0.8228	0.7891	0.8901	0.8805	0.9073	0.8663	0.8694	0.9458	0.5517	0.8556	0.8414	0.8397	0.8151	0.8871	0.7283	0.8804	0.8534	0.8702	0.8647	0.8071	0.4830	0.8057	0.8360	0.8168	0.7852	0.7525	0.6827	0.8641	0.8892	0.8580	0.8230	0.7588	0.2781	0.7770	0.7600	0.8623	0.7740	0.7398	0.6979	0.8241	0.7979	0.8148	0.7668	0.3369	0.1460	0.7430	0.7443	0.7437	0.7300	0.6676	0.5655	0.6933	0.5330	0.3381	0.3170	0.1662	0.1191	0.0692	0.0657	0.0619	0.0670	0.0635	0.0666	0.0698	0.0641	0.0654	0.0671	0.0626	0.0668	0.0687	0.0661	0.0649	0.0638	0.0660	0.0630	0.0650	0.0675	0.0645	0.0655	0.0675	0.0677
