# Supplementary material for: Systematic Prediction of Antifungal Drug Synergy by Chemogenomic Screening in Saccharomyces cerevisiae
Source: Front Fungal Biol. 2021 Jul 2;2:683414. doi: 10.3389/ffunb.2021.683414 (PMC10512392; doi:10.3389/ffunb.2021.683414)
Supplement: Supplementary file 1 [file Data_Sheet_1.ZIP › Supplementary data/Sypplementary_data_1_(Drug_synergy_assays)/Mic_VS_Can & Mic_VS_Ben_ps1_A_96_T_19.txt]

[config file info]
last_write=07:05:13_15:24:32
last write=07:05:14_11:54:13
[Run_Parameters]
Instrument=Tecan_19
Ini_Names=Read_Reps,Delid,Save_Data_File,Start_Time_Now
barcode_drug_plate=201401
user=asmith
Plate_Size=96
Plate_Type=NUN96ft.pdf
Samples_to_Run=6
Overlay_Size=48
Drug_Plate=none
Plate_Quarter=none
run_ID=none
run_plate_repeat=1
Read_Reps=95
Read_Modes=Absorbance
Read_Flor_Every=2
Max_Delta_OD=0.500000
Well_By_Row_Col=none
Reorder_Map=Order_Strings_Not,0
Tip_Vol=200
OD_to_Innoc=0.100,0.100,0.380,0.380,0.380,0.380,0.760,0.760,0.100,0.100,0.380,0.380,0.380,0.380,0.760,0.760,0.100,0.100,0.380,0.380,0.380,0.380,0.760,0.760,0.100,0.100,0.380,0.380,0.380,0.380,0.760,0.760,0.100,0.100,0.380,0.380,0.380,0.380,0.760,0.760,0.100,0.100,0.380,0.380,0.380,0.380,0.760,0.760
Absorption_Max=.3
OD_to_Save=0.100,0.100,0.380,0.380,0.380,0.380,0.760,0.760,0.100,0.100,0.380,0.380,0.380,0.380,0.760,0.760,0.100,0.100,0.380,0.380,0.380,0.380,0.760,0.760,0.100,0.100,0.380,0.380,0.380,0.380,0.760,0.760,0.100,0.100,0.380,0.380,0.380,0.380,0.760,0.760,0.100,0.100,0.380,0.380,0.380,0.380,0.760,0.760
OD_to_Dilute=0.100
Save_Sample_Vol=180
Save_Sample_Reps=2
Innoc_Vol=184,184,46,46,46,46,0,0,184,184,46,46,46,46,0,0,184,184,46,46,46,46,0,0,184,184,46,46,46,46,0,0,184,184,46,46,46,46,0,0,184,184,46,46,46,46,0,0
Dilute_Vol=23,23,23,23,23,23,23,23,23,23,23,23,23,23,23,23,23,23,23,23,23,23,23,23,23,23,23,23,23,23,23,23,23,23,23,23,23,23,23,23,23,23,23,23,23,23,23,23
Save_Vol=800,800,800,800,800,800,800,800,800,800,800,800,800,800,800,800,800,800,800,800,800,800,800,800,800,800,800,800,800,800,800,800,800,800,800,800,800,800,800,800,800,800,800,800,800,800,800,800
Reference_Vol=100,100,100,100,100,100,100,100,100,100,100,100,100,100,100,100,100,100,100,100,100,100,100,100,100,100,100,100,100,100,100,100,100,100,100,100,100,100,100,100,100,100,100,100,100,100,100,100,100,100,100,100,100,100,100,100,100,100,100,100,100,100,100,100,100,100,100,100,100,100,100,100,100,100,100,100,100,100,100,100,100,100,100,100,100,100,100,100,100,100,100,100,100,100,100,100
Read_to_Innoc=20,20,20,20,20,20,20,20,20,20,20,20,20,20,20,20,20,20,20,20,20,20,20,20,20,20,20,20,20,20,20,20,20,20,20,20,20,20,20,20,20,20,20,20,20,20,20,20
Read_to_Dilute=26,26,26,26,26,26,26,26,26,26,26,26,26,26,26,26,26,26,26,26,26,26,26,26,26,26,26,26,26,26,26,26,26,26,26,26,26,26,26,26,26,26,26,26,26,26,26,26
Read_to_Save=20,20,20,20,20,20,20,20,20,20,20,20,20,20,20,20,20,20,20,20,20,20,20,20,20,20,20,20,20,20,20,20,20,20,20,20,20,20,20,20,20,20,20,20,20,20,20,20
Innoc_Target_Map=1,2,3,4,5,6,7,8,9,10,11,12,13,14,15,16,17,18,19,20,21,22,23,24,25,26,27,28,29,30,31,32,33,34,35,36,37,38,39,40,41,42,43,44,45,46,47,48
Pipet_Trigger=OD_Save_Innoc
Pipet_Volume_Adj=Con_OD_Save
Delid=no
Pre_Init=yes
Talk_To_ProMax=no
Time_Out_Time=1050
Wait_While_Busy=yes
Idle_Time=2
Screen_Run_Type=pre_screen_1
Spect_Protocol=15m
Spec_Run_File=GG_PB_Voyage.pda
Spec_Assay_File=""
Save_Data_File=13_05_07_MicvsCan_MicvsBen_ps1_A_96_T_19.txt
Working_Dir=C%3A\\Users\\Growth_Data
Run_Control_Dir=C%3A\\Users\\Yeast_Run_Files
Tracking_Dir=""
Track_File=201401_data_track.txt
Save_Run_Data_Flag=yes
Set_Incubator_Temp=30.0
Base_Line_Flag=atstart_minimum
Pipet_Cycles_Before_Save=20
Time_Point_Save=wellmap
Innoc_Direction=down
Wells_In_Use=111111111111111111111111111111111111111111111111
Save_Sample_Map=111111001111110011111100111111001111110011111100
Sections_to_Run=0
Rows_per_Section=8
Start_Sections_Row=1
MultiProbe_Run_File=MJP_Innoc_Save_Tecan_11_Falcon_AD.MPT
Multiprobe_Run_Dialogue=yes
Comments=no%20comment
Target_Temp=300
Temp_Control=On
Delta_Temp=10
ReadMode=Absorbance,Bottom
ExcitationFilter=485,
EmissionFilter=535,
MeasurementFilter=595
ReadsPerWellNumber=1,1
ShakeDuration=800,0
GainMode=Manual
PdfName=NUN96ft.pdf
Gain=50,50
Add_Drug_Map=1,1,1,1,1,1,1,1,1,1,1,1,1,1,1,1,1,1,1,1,1,1,1,1,1,1,1,1,1,1,1,1,1,1,1,1,1,1,1,1,1,1,1,1,1,1,1,1
Add_Drug_Vol=7,7,7,7,7,7,7,7,7,7,7,7,7,7,7,7,7,7,7,7,7,7,7,7,7,7,7,7,7,7,7,7,7,7,7,7,7,7,7,7,7,7,7,7,7,7,7,7
Innoc_Map=111011101110111011101110111011101110111011101110111011101110111011101110111011101110111011101110
Dilute_Map=111111111111111111111111111111111111111111111111111111111111111111111111111111111111111111111111
data_file_name=_asya_ps2_1_96.txt
barcode=""
Hit_Call_Threshold=1.000000
Reference_Well=A01
WT_Ref_Well=0
Project_Name=test
Pipet_Gens_Point=5.00,10.00,15.00,20.00,25.00,30.00,35.00,40.00,5.00,10.00,15.00,20.00,25.00,30.00,35.00,40.00,5.00,10.00,15.00,20.00,25.00,30.00,35.00,40.00,5.00,10.00,15.00,20.00,25.00,30.00,35.00,40.00,5.00,10.00,15.00,20.00,25.00,30.00,35.00,40.00,5.00,10.00,15.00,20.00,25.00,30.00,35.00,40.00,
Shake_Divisor=1
data_handling=file_&_DB_&_auto_analysis
time_frm_freezer=-1.00
gens_frm_freezer=-1.00
Well_Vol=100
Parent_ID=""
Units=%
Quarter=A
media_name=ypd
Save_Mode=one_to_one
Consolidate_Save_Map=1,2,3,4,5,6,7,8,9,10,11,12,13,14,15,16,17,18,19,20,21,22,23,24,25,26,27,28,29,30,31,32,33,34,35,36,37,38,39,40,41,42,43,44,45,46,47,48
Add_Drug_at_Start_Map=000000000000000000000000000000000000000000000000000
Add_Drug_Labware=add_drug_48
Max_Dynam_OD_Change=0.05
Reads_After_Pipet=0
Ref_Type=single_ref
Read_to_Add_Drug_at_Start=0
Send_Email_at_Pipet=no_email
Strain_Name=""
Media=ypd
drug_vol=2.00
Drug_Name=""
Drug_Conc=2
Innoc_Conc=""
Strain_Plate=none
ShakeIntensity=High
ShakeMode=Orbital
NumberOfFlashes=1
PartOfPlate=0
MovePlateOutAfterMeasurement=0
IntegrationLagTime=0
IntegrationTime=100
DelayMoveFlashFluorescence=0
[Drug_Data]
Drug_Plate=none
Strain_Plate=none
Media=ypd
Drug_Name=ud,ud,ud,ud,ud,ud,ud,ud,ud,ud,ud,ud,ud,ud,ud,ud,ud,ud,ud,ud,ud,ud,ud,ud,ud,ud,ud,ud,ud,ud,ud,ud,ud,ud,ud,ud,ud,ud,ud,ud,ud,ud,ud,ud,ud,ud,ud,ud,ud,ud,ud,ud,ud,ud,ud,ud,ud,ud,ud,ud,ud,ud,ud,ud,ud,ud,ud,ud,ud,ud,ud,ud,ud,ud,ud,ud,ud,ud,ud,ud,ud,ud,ud,ud,ud,ud,ud,ud,ud,ud,ud,ud,ud,ud,ud,ud
Strain_Name=ud
Drug_Conc=""
Innoc_Conc=0.06250,0.06250,0.06250,0.06250,0.06250,0.06250,0.06250,0.06250,0.06250,0.06250,0.06250,0.06250,0.06250,0.06250,0.06250,0.06250,0.06250,0.06250,0.06250,0.06250,0.06250,0.06250,0.06250,0.06250,0.06250,0.06250,0.06250,0.06250,0.06250,0.06250,0.06250,0.06250,0.06250,0.06250,0.06250,0.06250,0.06250,0.06250,0.06250,0.06250,0.06250,0.06250,0.06250,0.06250,0.06250,0.06250,0.06250,0.06250,0.06250,0.06250,0.06250,0.06250,0.06250,0.06250,0.06250,0.06250,0.06250,0.06250,0.06250,0.06250,0.06250,0.06250,0.06250,0.06250,0.06250,0.06250,0.06250,0.06250,0.06250,0.06250,0.06250,0.06250,0.06250,0.06250,0.06250,0.06250,0.06250,0.06250,0.06250,0.06250,0.06250,0.06250,0.06250,0.06250,0.06250,0.06250,0.06250,0.06250,0.06250,0.06250,0.06250,0.06250,0.06250,0.06250,0.06250,0.06250
Run_ID=none
Plate_Quarter=A
Units=%,%,%,%,%,%,%,%,%,%,%,%,%,%,%,%,%,%,%,%,%,%,%,%,%,%,%,%,%,%,%,%,%,%,%,%,%,%,%,%,%,%,%,%,%,%,%,%,%,%,%,%,%,%,%,%,%,%,%,%,%,%,%,%,%,%,%,%,%,%,%,%,%,%,%,%,%,%,%,%,%,%,%,%,%,%,%,%,%,%,%,%,%,%,%,%
Parent_ID=""
Project_Name=test
Strain_Backgrnd=0,0,0,0,0,0,0,0,0,0,0,0,0,0,0,0,0,0,0,0,0,0,0,0,0,0,0,0,0,0,0,0,0,0,0,0,0,0,0,0,0,0,0,0,0,0,0,0,0,0,0,0,0,0,0,0,0,0,0,0,0,0,0,0,0,0,0,0,0,0,0,0,0,0,0,0,0,0,0,0,0,0,0,0,0,0,0,0,0,0,0,0,0,0,0,0
Well_Vol=100,100,100,100,100,100,100,100,100,100,100,100,100,100,100,100,100,100,100,100,100,100,100,100,100,100,100,100,100,100,100,100,100,100,100,100,100,100,100,100,100,100,100,100,100,100,100,100,100,100,100,100,100,100,100,100,100,100,100,100,100,100,100,100,100,100,100,100,100,100,100,100,100,100,100,100,100,100,100,100,100,100,100,100,100,100,100,100,100,100,100,100,100,100,100,100
time_frm_freezer=-1.00
gens_frm_freezer=-1.00
user=asmith
Strain_Pool=ud,ud,ud,ud,ud,ud,ud,ud,ud,ud,ud,ud,ud,ud,ud,ud,ud,ud,ud,ud,ud,ud,ud,ud,ud,ud,ud,ud,ud,ud,ud,ud,ud,ud,ud,ud,ud,ud,ud,ud,ud,ud,ud,ud,ud,ud,ud,ud,ud,ud,ud,ud,ud,ud,ud,ud,ud,ud,ud,ud,ud,ud,ud,ud,ud,ud,ud,ud,ud,ud,ud,ud,ud,ud,ud,ud,ud,ud,ud,ud,ud,ud,ud,ud,ud,ud,ud,ud,ud,ud,ud,ud,ud,ud,ud,ud
Well_Alias=A01,A02,A03,A04,A05,A06,A07,A08,A09,A10,A11,A12,B01,B02,B03,B04,B05,B06,B07,B08,B09,B10,B11,B12,C01,C02,C03,C04,C05,C06,C07,C08,C09,C10,C11,C12,D01,D02,D03,D04,D05,D06,D07,D08,D09,D10,D11,D12,E01,E02,E03,E04,E05,E06,E07,E08,E09,E10,E11,E12,F01,F02,F03,F04,F05,F06,F07,F08,F09,F10,F11,F12,G01,G02,G03,G04,G05,G06,G07,G08,G09,G10,G11,G12,H01,H02,H03,H04,H05,H06,H07,H08,H09,H10,H11,H12
Well_Pos=1,2,3,4,5,6,7,8,9,10,11,12,13,14,15,16,17,18,19,20,21,22,23,24,25,26,27,28,29,30,31,32,33,34,35,36,37,38,39,40,41,42,43,44,45,46,47,48,49,50,51,52,53,54,55,56,57,58,59,60,61,62,63,64,65,66,67,68,69,70,71,72,73,74,75,76,77,78,79,80,81,82,83,84,85,86,87,88,89,90,91,92,93,94,95,96
position=A01,A02,A03,A04,A05,A06,A07,A08,A09,A10,A11,A12,B01,B02,B03,B04,B05,B06,B07,B08,B09,B10,B11,B12,C01,C02,C03,C04,C05,C06,C07,C08,C09,C10,C11,C12,D01,D02,D03,D04,D05,D06,D07,D08,D09,D10,D11,D12,E01,E02,E03,E04,E05,E06,E07,E08,E09,E10,E11,E12,F01,F02,F03,F04,F05,F06,F07,F08,F09,F10,F11,F12,G01,G02,G03,G04,G05,G06,G07,G08,G09,G10,G11,G12,H01,H02,H03,H04,H05,H06,H07,H08,H09,H10,H11,H12
[Runtime_State]
Instrument=Tecan_19
Start_Time_Now=3.2619290805E+9
Reads_Completed=83
Innoc_Direction=down
Wells_In_Use=111111111111111111111111111111111111111111111111111111111111111111111111111111111111111111111111
Innoc_Map=111111111111111111111111111111111111111111111111111111111111111111111111111111111111000000000000
Dilute_Map=111111111111111111111111111111111111111111111111111111111111111111111111111111111111111111111111
Save_Sample_Map=000000000000000000000000000000000000000000000000010000000100000001000000010000000100000001000000
Current_OD=0.950,0.857,0.831,0.805,0.873,0.793,0.922,0.849,0.807,1.071,0.812,0.790,1.054,0.842,0.799,0.811,0.798,0.930,0.892,1.054,0.810,0.818,0.778,0.774,0.927,0.780,0.732,0.765,0.860,0.711,1.151,0.873,0.834,0.797,0.800,0.797,1.002,0.793,0.817,0.832,0.897,0.678,0.906,1.111,0.828,0.814,0.811,0.930,0.766,0.821,0.720,0.753,0.788,0.641,0.907,1.002,0.821,0.917,0.802,0.784,0.702,0.717,0.686,0.561,0.559,0.447,0.719,0.722,0.706,0.688,0.491,0.236,0.064,0.064,0.063,0.063,0.063,0.063,0.063,0.062,0.063,0.063,0.063,0.062,0.063,0.063,0.063,0.062,0.063,0.064,0.063,0.062,0.063,0.065,0.062,0.063
Bckgrnd_OD=0.089,0.090,0.090,0.090,0.089,0.090,0.089,0.087,0.088,0.088,0.089,0.090,0.087,0.091,0.090,0.091,0.093,0.088,0.088,0.086,0.087,0.087,0.088,0.087,0.090,0.091,0.089,0.091,0.091,0.091,0.089,0.090,0.088,0.088,0.086,0.087,0.090,0.089,0.092,0.091,0.088,0.089,0.088,0.088,0.086,0.087,0.087,0.087,0.086,0.088,0.086,0.086,0.087,0.085,0.089,0.088,0.088,0.087,0.089,0.087,0.083,0.084,0.085,0.083,0.082,0.083,0.086,0.087,0.087,0.087,0.087,0.086,0.064,0.063,0.062,0.063,0.062,0.062,0.062,0.061,0.062,0.063,0.062,0.062,0.063,0.062,0.062,0.062,0.063,0.063,0.063,0.062,0.062,0.064,0.062,0.063
Mapped=111111111111110011111100111111111111110011111101111111111111111111111111111111111111011111111101
Pipet_Completed=000000000000000000000000000000000000000000000000000000000000000000000000000000000000000000000000
Innoc_Completed=0,0,0,0,0,0,0,0,0,0,0,0,0,0,0,0,0,0,0,0,0,0,0,0,0,0,0,0,0,0,0,0,0,0,0,0,0,0,0,0,0,0,0,0,0,0,0,0,0,0,0,0,0,0,0,0,0,0,0,0,0,0,0,0,0,0,0,0,0,0,0,0,0,0,0,0,0,0,0,0,0,0,0,0,0,0,0,0,0,0,0,0,0,0,0,0
Save_Completed=0,0,0,0,0,0,0,0,0,0,0,0,0,0,0,0,0,0,0,0,0,0,0,0,0,0,0,0,0,0,0,0,0,0,0,0,0,0,0,0,0,0,0,0,0,0,0,0,0,0,0,0,0,0,0,0,0,0,0,0,0,0,0,0,0,0,0,0,0,0,0,0,0,0,0,0,0,0,0,0,0,0,0,0,0,0,0,0,0,0,0,0,0,0,0,0
Pipeted_At=0,0,0,0,0,0,0,0,0,0,0,0,0,0,0,0,0,0,0,0,0,0,0,0,0,0,0,0,0,0,0,0,0,0,0,0,0,0,0,0,0,0,0,0,0,0,0,0,0,0,0,0,0,0,0,0,0,0,0,0,0,0,0,0,0,0,0,0,0,0,0,0,0,0,0,0,0,0,0,0,0,0,0,0,0,0,0,0,0,0,0,0,0,0,0,0
Pipeted_OD=0,0,0,0,0,0,0,0,0,0,0,0,0,0,0,0,0,0,0,0,0,0,0,0,0,0,0,0,0,0,0,0,0,0,0,0,0,0,0,0,0,0,0,0,0,0,0,0,0,0,0,0,0,0,0,0,0,0,0,0,0,0,0,0,0,0,0,0,0,0,0,0,0,0,0,0,0,0,0,0,0,0,0,0,0,0,0,0,0,0,0,0,0,0,0,0
Dilutes_Completed=0,0,0,0,0,0,0,0,0,0,0,0,0,0,0,0,0,0,0,0,0,0,0,0,0,0,0,0,0,0,0,0,0,0,0,0,0,0,0,0,0,0,0,0,0,0,0,0,0,0,0,0,0,0,0,0,0,0,0,0,0,0,0,0,0,0,0,0,0,0,0,0,0,0,0,0,0,0,0,0,0,0,0,0,0,0,0,0,0,0,0,0,0,0,0,0
Time_At_Innoc=0,0,0,0,0,0,0,0,0,0,0,0,0,0,0,0,0,0,0,0,0,0,0,0,0,0,0,0,0,0,0,0,0,0,0,0,0,0,0,0,0,0,0,0,0,0,0,0,0,0,0,0,0,0,0,0,0,0,0,0,0,0,0,0,0,0,0,0,0,0,0,0,0,0,0,0,0,0,0,0,0,0,0,0,0,0,0,0,0,0,0,0,0,0,0,0
Time_At_Save=0,0,0,0,0,0,0,0,0,0,0,0,0,0,0,0,0,0,0,0,0,0,0,0,0,0,0,0,0,0,0,0,0,0,0,0,0,0,0,0,0,0,0,0,0,0,0,0,0,0,0,0,0,0,0,0,0,0,0,0,0,0,0,0,0,0,0,0,0,0,0,0,0,0,0,0,0,0,0,0,0,0,0,0,0,0,0,0,0,0,0,0,0,0,0,0
Time_At_Dilute=0,0,0,0,0,0,0,0,0,0,0,0,0,0,0,0,0,0,0,0,0,0,0,0,0,0,0,0,0,0,0,0,0,0,0,0,0,0,0,0,0,0,0,0,0,0,0,0,0,0,0,0,0,0,0,0,0,0,0,0,0,0,0,0,0,0,0,0,0,0,0,0,0,0,0,0,0,0,0,0,0,0,0,0,0,0,0,0,0,0,0,0,0,0,0,0
Previous_OD=0.950,0.857,0.831,0.805,0.873,0.793,0.922,0.849,0.807,1.071,0.812,0.790,1.054,0.842,0.799,0.811,0.798,0.930,0.892,1.054,0.810,0.818,0.778,0.774,0.927,0.780,0.732,0.765,0.860,0.711,1.151,0.873,0.834,0.797,0.800,0.797,1.002,0.793,0.817,0.832,0.897,0.678,0.906,1.111,0.828,0.814,0.811,0.930,0.766,0.821,0.720,0.753,0.788,0.641,0.907,1.002,0.821,0.917,0.802,0.784,0.702,0.717,0.686,0.561,0.559,0.447,0.719,0.722,0.706,0.688,0.491,0.236,0.064,0.064,0.063,0.063,0.063,0.063,0.063,0.062,0.063,0.063,0.063,0.062,0.063,0.063,0.063,0.062,0.063,0.064,0.063,0.062,0.063,0.065,0.062,0.063
Prev_Delta_OD=0.011,0.007,0.005,0.003,0.002,0.003,0.000,0.003,0.004,0.018,0.001,0.001,0.013,0.005,0.010,0.001,0.001,0.020,0.000,0.020,0.003,0.009,0.000,0.004,0.011,0.006,0.003,0.005,0.009,0.004,0.009,0.002,0.008,0.002,0.007,0.000,0.009,0.010,0.005,0.011,0.013,0.007,0.007,0.016,0.002,0.003,0.001,0.004,0.011,0.010,0.002,0.008,0.010,0.002,0.000,0.006,0.003,0.005,0.003,0.006,0.010,0.009,0.011,0.026,0.019,0.020,0.025,0.005,0.003,0.000,0.019,0.003,0.001,0.000,0.000,0.001,0.000,0.001,0.001,0.001,0.000,0.001,0.001,0.001,0.001,0.000,0.000,0.001,0.001,0.000,0.001,0.002,0.001,0.000,0.002,0.000
Delta_From_Ref=0.000,-0.027,0.312,0.470,0.171,0.779,-2.798,0.080,0.001,0.004,0.580,0.760,0.249,0.575,2.497,2.038,-0.057,0.005,-0.716,0.548,0.199,0.480,1.976,2.718,0.003,0.002,1.256,1.139,1.407,1.165,-2.432,0.378,0.009,0.009,0.644,0.507,1.461,1.467,4.726,4.805,0.050,0.040,-0.299,0.559,0.516,0.939,2.347,2.814,0.000,0.000,0.000,0.000,0.000,0.000,0.000,0.000,0.000,0.000,0.000,0.000,0.000,0.000,0.000,0.000,0.000,0.000,0.000,0.000,0.000,0.000,0.000,0.000,0.000,0.000,0.000,0.000,0.000,0.000,0.000,0.000,0.000,0.000,0.000,0.000,0.000,0.000,0.000,0.000,0.000,0.000,0.000,0.000,0.000,0.000,0.000,0.000
Sig_OD_Delta=0,0,0,0,0,0,0,0,0,0,0,0,0,0,1,1,0,0,0,0,0,0,1,1,0,0,1,1,1,1,0,0,0,0,0,0,1,1,1,1,0,0,0,0,0,0,1,1,0,0,0,0,0,0,0,0,0,0,0,0,0,0,0,0,0,0,0,0,0,0,0,0,0,0,0,0,0,0,0,0,0,0,0,0,0,0,0,0,0,0,0,0,0,0,0,0
Add_Drug_at_Start_Map=000000000000000000000000000000000000000000000000000000000000000000000000000000000000000000000000
[Analysis]
Drug_ID=A1,A2,A3,A4,A5,A6,B1,B2,B3,B4,B5,B6,C1,C2,C3,C4,C5,C6,D1,D2,D3,D4,D5,D6,E1,E2,E3,E4,E5,E6,F1,F2,F3,F4,F5,F6,G1,G2,G3,G4,G5,G6,H1,H2,H3,H4,H5,H6
Decision=no_inh,no_inh,ps2_1_1,ps2_2_1,no_inh,ps2_4_1,no_inh,ps2_2_1,ps2_4_1,ps2_4_1,ps2_2_1,ps2_4_1,no_inh,ps2_4_1,ps2_4_1,ps2_4_1,ps2_4_2,ps2_4_2,ps2_4_1,ps2_4_1,ps2_4_2,ps2_4_2,ps2_4_1,other,ps2_4_2,ps2_4_2,other,other,other,other,other,other,other,other,other,other,screen,screen,screen,screen,screen,screen,screen,screen,screen,screen,screen,screen,ps2_1_1,no_inh,ps2_1_1,no_inh,ps2_4_1,ps2_4_1,no_inh,ps2_1_1,no_inh,ps2_2_1,ps2_4_1,ps2_4_1,ps2_1_1,no_inh,ps2_1_1,ps2_2_1,ps2_4_1,ps2_2_1,no_inh,ps2_1_1,ps2_1_1,ps2_4_1,ps2_4_1,ps2_4_1,ps2_1_1,ps2_4_1,ps2_4_1,ps2_4_1,ps2_4_1,ps2_4_1,other,other,other,other,other,other,screen,screen,screen,screen,screen,screen,screen,screen,screen,screen,screen,screen
Plot_Min=0.100,0.100,0.100,0.100,0.100,0.100,0.100,0.100,0.100,0.100,0.100,0.100,0.100,0.100,0.100,0.100,0.100,0.100,0.100,0.100,0.100,0.100,0.100,0.100,0.100,0.100,0.100,0.100,0.100,0.100,0.100,0.100,0.100,0.100,0.100,0.100,0.100,0.100,0.100,0.100,0.100,0.100,0.100,0.100,0.100,0.100,0.100,0.100
Plot_Max=1.500,1.500,1.500,1.500,1.500,1.500,1.500,1.500,1.500,1.500,1.500,1.500,1.500,1.500,1.500,1.500,1.500,1.500,1.500,1.500,1.500,1.500,1.500,1.500,1.500,1.500,1.500,1.500,1.500,1.500,1.500,1.500,1.500,1.500,1.500,1.500,1.500,1.500,1.500,1.500,1.500,1.500,1.500,1.500,1.500,1.500,1.500,1.500
G_Plot_Min=0.1
G_Plot_Delta=0.7
Plot_On_Off=0
OD_Gen_Pt=0.460
Gens_to_OD_Pt=5.000
Avg_G=1.958,2.025,2.067,2.085,2.004,2.197,2.001,2.151,2.225,2.171,2.112,2.335,2.080,2.367,2.489,2.409,2.586,2.536,2.392,2.491,2.651,2.633,2.545,2.913,2.838,2.896,2.948,3.146,2.995,3.487,3.607,3.675,3.766,4.018,4.013,4.347,0.000,0.000,0.000,0.000,0.000,0.000,0.000,0.000,0.000,0.000,0.000,0.000,1.763,1.972,2.037,2.061,2.132,2.208,1.823,2.094,2.036,2.097,2.153,2.272,1.793,2.011,2.070,2.126,2.140,2.115,1.868,2.090,2.086,2.233,2.177,2.255,2.196,2.342,2.434,2.479,2.418,2.524,3.718,3.528,3.679,3.671,4.213,5.819,0.000,0.000,0.000,0.000,0.000,0.000,0.000,0.000,0.000,0.000,0.000,0.000
Max_Slope=1.943,2.122,2.273,2.336,2.086,2.495,2.009,2.304,2.489,2.455,2.455,3.014,1.914,2.546,2.936,2.741,2.798,3.167,1.956,2.430,2.980,2.867,2.557,3.822,2.483,2.449,3.122,2.819,2.702,4.051,3.132,2.528,3.034,3.376,3.549,4.402,274.838,207.804,274.404,283.613,224.248,243.546,327.690,224.209,236.665,169.952,177.499,170.399,1.851,1.975,2.227,2.177,2.384,2.575,1.880,2.124,2.161,2.339,2.507,2.805,1.725,2.098,2.174,2.395,2.378,2.407,1.780,2.156,2.100,2.374,2.307,2.516,2.028,2.088,2.179,2.339,2.343,2.583,3.066,3.048,3.194,3.338,4.762,18.402,274.978,141.881,160.182,207.856,229.689,185.216,242.444,123.478,141.999,230.268,223.826,218.459
Fit_Model=all
Fit_Const_OD_Base=0.085
Fit_Const_N0=0.01500
Fit_Const_T0=0.000
G_Fit_Min=0.100
G_Fit_Delta=0.400
Fit_On_Off=0.000,0.000,0.000,0.000,0.000,0.000,0.000,0.000,0.000,0.000,0.000,0.000,0.000,0.000,0.000,0.000,0.000,0.000,0.000,0.000,0.000,0.000,0.000,0.000,0.000,0.000,0.000,0.000,0.000,0.000,0.000,0.000,0.000,0.000,0.000,0.000,0.000,0.000,0.000,0.000,0.000,0.000,0.000,0.000,0.000,0.000,0.000,0.000,0.000,0.000,0.000,0.000,0.000,0.000,0.000,0.000,0.000,0.000,0.000,0.000,0.000,0.000,0.000,0.000,0.000,0.000,0.000,0.000,0.000,0.000,0.000,0.000,0.000,0.000,0.000,0.000,0.000,0.000,0.000,0.000,0.000,0.000,0.000,0.000,0.000,0.000,0.000,0.000,0.000,0.000,0.000,0.000,0.000,0.000,0.000,0.000
Fit_Min=0.039,0.040,0.040,0.040,0.039,0.040,0.037,0.041,0.040,0.041,0.043,0.038,0.040,0.041,0.039,0.041,0.041,0.041,0.040,0.039,0.042,0.041,0.038,0.039,0.036,0.038,0.036,0.036,0.037,0.035,0.033,0.034,0.035,0.033,0.032,0.033,0.014,0.013,0.012,0.013,0.012,0.012,0.013,0.012,0.012,0.012,0.013,0.013,0.000,0.000,0.000,0.000,0.000,0.000,0.000,0.000,0.000,0.000,0.000,0.000,0.000,0.000,0.000,0.000,0.000,0.000,0.000,0.000,0.000,0.000,0.000,0.000,0.000,0.000,0.000,0.000,0.000,0.000,0.000,0.000,0.000,0.000,0.000,0.000,0.000,0.000,0.000,0.000,0.000,0.000,0.000,0.000,0.000,0.000,0.000,0.000
Fit_Delta=0.410,0.476,0.339,0.262,0.456,0.226,0.416,0.455,0.281,0.373,0.414,0.481,0.517,0.439,0.373,0.252,0.296,0.308,0.539,0.395,0.260,0.323,0.455,0.228,0.452,0.351,0.367,0.528,0.475,0.325,0.437,0.516,0.429,0.427,0.342,0.252,0.517,0.439,0.373,0.252,0.296,0.308,0.539,0.395,0.260,0.323,0.455,0.228,0.450,0.514,0.428,0.447,0.397,0.202,0.524,0.420,0.468,0.420,0.355,0.324,0.517,0.490,0.439,0.311,0.361,0.446,0.530,0.426,0.469,0.304,0.335,0.447,0.494,0.418,0.461,0.429,0.509,0.401,0.523,0.525,0.472,0.500,0.330,0.118,0.000,0.000,0.000,0.000,0.000,0.000,0.000,0.000,0.000,0.000,0.000,0.000
Fit_Offset=0.080,0.082,0.085,0.085,0.083,0.082,0.080,0.082,0.084,0.083,0.086,0.077,0.081,0.082,0.082,0.085,0.085,0.083,0.083,0.084,0.085,0.084,0.080,0.082,0.081,0.083,0.082,0.080,0.081,0.081,0.082,0.083,0.083,0.082,0.081,0.082,0.000,0.000,0.000,0.000,0.000,0.000,0.000,0.000,0.000,0.000,0.000,0.000,0.077,0.076,0.079,0.082,0.083,0.083,0.076,0.078,0.076,0.080,0.081,0.081,0.077,0.078,0.077,0.080,0.080,0.079,0.076,0.078,0.077,0.080,0.081,0.081,0.080,0.079,0.080,0.080,0.080,0.081,0.071,0.074,0.074,0.073,0.071,0.046,0.000,0.000,0.000,0.000,0.000,0.000,0.000,0.000,0.000,0.000,0.000,0.000
Fit_N0=0.010,0.011,0.009,0.009,0.009,0.010,0.013,0.010,0.008,0.010,0.010,0.010,0.010,0.009,0.009,0.008,0.007,0.009,0.008,0.006,0.007,0.006,0.009,0.007,0.004,0.005,0.005,0.004,0.004,0.004,0.002,0.002,0.002,0.002,0.002,0.002,0.000,0.000,0.000,0.000,0.000,0.000,0.000,0.000,0.000,0.000,0.000,0.000,0.012,0.012,0.010,0.009,0.009,0.010,0.012,0.009,0.011,0.010,0.010,0.010,0.012,0.013,0.011,0.010,0.010,0.011,0.011,0.010,0.011,0.009,0.009,0.009,0.008,0.009,0.008,0.007,0.009,0.008,0.008,0.008,0.008,0.008,0.011,0.009,0.000,0.000,0.000,0.000,0.000,0.000,0.000,0.000,0.000,0.000,0.000,0.000
Fit_T0=1.238,1.247,1.325,1.352,1.148,1.158,2.104,1.381,1.471,1.405,1.412,0.821,1.528,1.566,1.608,1.587,1.724,1.321,2.493,1.666,1.653,1.830,2.183,1.577,2.064,2.356,2.200,1.976,1.496,2.203,3.981,3.839,3.012,4.214,3.853,4.271,0.000,0.000,0.000,0.000,0.000,0.000,0.000,0.000,0.000,0.000,0.000,0.000,0.989,0.938,1.035,1.285,1.329,1.183,1.213,1.044,0.802,1.161,1.214,1.201,0.969,1.071,0.978,1.238,1.192,1.258,1.291,1.543,1.316,1.424,1.424,1.251,1.101,1.339,1.298,1.241,1.516,1.446,-2.280,-0.903,-1.445,-1.743,-0.625,-16.502,0.000,0.000,0.000,0.000,0.000,0.000,0.000,0.000,0.000,0.000,0.000,0.000
Fit_G=1.529,1.632,1.587,1.584,1.568,1.849,1.522,1.683,1.634,1.684,1.626,1.968,1.588,1.783,1.854,1.728,1.794,1.917,1.635,1.689,1.887,1.794,1.821,2.082,1.735,1.791,1.865,2.054,1.951,2.169,1.808,1.818,1.925,1.919,2.005,2.123,0.000,0.000,0.000,0.000,0.000,0.000,0.000,0.000,0.000,0.000,0.000,0.000,1.456,1.695,1.647,1.579,1.649,1.840,1.510,1.667,1.710,1.673,1.715,1.836,1.502,1.719,1.721,1.679,1.705,1.718,1.480,1.611,1.668,1.675,1.655,1.752,1.705,1.808,1.857,1.854,1.871,1.887,3.543,3.170,3.384,3.406,4.082,8.442,0.000,0.000,0.000,0.000,0.000,0.000,0.000,0.000,0.000,0.000,0.000,0.000
Fit_Error=11.878,5.404,1.497,1.829,6.191,1.700,14.494,11.766,1.532,2.225,5.394,27.173,70.130,20.804,7.478,0.909,2.424,4.700,87.126,19.974,4.999,11.642,40.341,1.933,95.158,33.574,37.038,162.652,124.955,17.537,138.235,144.278,85.038,60.168,40.179,12.437,0.000,0.000,0.000,0.000,0.000,0.000,0.000,0.000,0.000,0.000,0.000,0.000,13.590,15.265,5.221,7.864,4.548,0.607,37.330,5.052,13.704,2.782,2.098,6.228,30.826,18.407,4.354,2.020,2.642,3.395,56.371,18.006,18.626,1.534,1.673,10.795,42.766,20.843,22.155,13.663,19.137,6.880,59.624,29.674,26.795,38.749,10.569,0.968,0.000,0.000,0.000,0.000,0.000,0.000,0.000,0.000,0.000,0.000,0.000,0.000
Fit_CV=168.000,56.000,20.000,23.000,49.000,34.000,66.000,53.000,33.000,60.000,47.000,72.000,68.000,55.000,70.000,40.000,44.000,48.000,82.000,62.000,48.000,71.000,86.000,58.000,91.000,71.000,82.000,142.000,83.000,92.000,104.000,175.000,115.000,124.000,124.000,98.000,0.000,0.000,0.000,0.000,0.000,0.000,0.000,0.000,0.000,0.000,0.000,0.000,28.000,54.000,51.000,31.000,35.000,30.000,51.000,64.000,57.000,49.000,24.000,32.000,31.000,55.000,53.000,18.000,36.000,62.000,46.000,57.000,54.000,35.000,14.000,56.000,81.000,68.000,63.000,61.000,62.000,54.000,135.000,105.000,48.000,119.000,54.000,133.000,0.000,0.000,0.000,0.000,0.000,0.000,0.000,0.000,0.000,0.000,0.000,0.000
Time_to_20_Gens=0,0,0,0,0,0,0,0,0,0,0,0,0,0,0,0,0,0,0,0,0,0,0,0,0,0,0,0,0,0,0,0,0,0,0,0,0,0,0,0,0,0,0,0,0,0,0,0
Time_to_each_5_Gens=0,0,0,0,0,0,0,0,0,0,0,0,0,0,0,0,0,0,0,0,0,0,0,0,0,0,0,0,0,0,0,0,0,0,0,0,0,0,0,0,0,0,0,0,0,0,0,0
Time_to_each_n_Gens=9.792,10.127,10.336,10.425,10.022,10.986,10.004,10.755,11.125,10.856,10.561,11.675,10.400,11.836,12.444,12.044,12.932,12.682,11.961,12.456,13.254,13.165,12.723,14.567,14.188,14.482,14.740,15.732,14.977,17.433,18.034,18.375,18.832,20.090,20.063,20.405,0.000,0.000,0.000,0.000,0.000,0.000,0.000,0.000,0.000,0.000,0.000,0.000,8.813,9.858,10.187,10.303,10.659,11.040,9.117,10.468,10.182,10.483,10.766,11.360,8.965,10.054,10.352,10.629,10.702,10.574,9.338,10.448,10.429,11.165,10.884,11.274,10.979,11.709,12.169,12.395,12.090,12.618,18.590,17.638,18.393,18.357,20.409,20.406,0.000,0.000,0.000,0.000,0.000,0.000,0.000,0.000,0.000,0.000,0.000,0.000
Min_Pt_OD=0,0,0,0,0,0,0,0,0,0,0,0,0,0,0,0,0,0,0,0,0,0,0,0,0,0,0,0,0,0,0,0,0,0,0,0,0,0,0,0,0,0,0,0,0,0,0,0
Min_Pt_t=0,0,0,0,0,0,0,0,0,0,0,0,0,0,0,0,0,0,0,0,0,0,0,0,0,0,0,0,0,0,0,0,0,0,0,0,0,0,0,0,0,0,0,0,0,0,0,0
TO_OD=0,0,0,0,0,0,0,0,0,0,0,0,0,0,0,0,0,0,0,0,0,0,0,0,0,0,0,0,0,0,0,0,0,0,0,0,0,0,0,0,0,0,0,0,0,0,0,0
Ref_ID=A01
Multi_Refs=single_ref
test=A01,A02,A03,A04,A05,A06,A07,A08,A09,A10,A11,A12,B01,B02,B03,B04,B05,B06,B07,B08,B09,B10,B11,B12,C01,C02,C03,C04,C05,C06,C07,C08,C09,C10,C11,C12,D01,D02,D03,D04,D05,D06,D07,D08,D09,D10,D11,D12,E01,E02,E03,E04,E05,E06,E07,E08,E09,E10,E11,E12,F01,F02,F03,F04,F05,F06,F07,F08,F09,F10,F11,F12,G01,G02,G03,G04,G05,G06,G07,G08,G09,G10,G11,G12,H01,H02,H03,H04,H05,H06,H07,H08,H09,H10,H11,H12
Start_Time_Now=3.2619290806E+9
Start_Date="5/13/2007+3:24 PM"
pv_to_plate_order=no
gen_time_cutoff=0.000
Drug_Name=ud?:;-ud+0,ud?:;-ud+0,ud?:;-ud+0,ud?:;-ud+0,ud?:;-ud+0,ud?:;-ud+0,ud?:;-ud+0,ud?:;-ud+0,ud?:;-ud+0,ud?:;-ud+0,ud?:;-ud+0,ud?:;-ud+0,ud?:;-ud+0,ud?:;-ud+0,ud?:;-ud+0,ud?:;-ud+0,ud?:;-ud+0,ud?:;-ud+0,ud?:;-ud+0,ud?:;-ud+0,ud?:;-ud+0,ud?:;-ud+0,ud?:;-ud+0,ud?:;-ud+0,ud?:;-ud+0,ud?:;-ud+0,ud?:;-ud+0,ud?:;-ud+0,ud?:;-ud+0,ud?:;-ud+0,ud?:;-ud+0,ud?:;-ud+0,ud?:;-ud+0,ud?:;-ud+0,ud?:;-ud+0,ud?:;-ud+0,ud?:;-ud+0,ud?:;-ud+0,ud?:;-ud+0,ud?:;-ud+0,ud?:;-ud+0,ud?:;-ud+0,ud?:;-ud+0,ud?:;-ud+0,ud?:;-ud+0,ud?:;-ud+0,ud?:;-ud+0,ud?:;-ud+0,ud?:;-ud+0,ud?:;-ud+0,ud?:;-ud+0,ud?:;-ud+0,ud?:;-ud+0,ud?:;-ud+0,ud?:;-ud+0,ud?:;-ud+0,ud?:;-ud+0,ud?:;-ud+0,ud?:;-ud+0,ud?:;-ud+0,ud?:;-ud+0,ud?:;-ud+0,ud?:;-ud+0,ud?:;-ud+0,ud?:;-ud+0,ud?:;-ud+0,ud?:;-ud+0,ud?:;-ud+0,ud?:;-ud+0,ud?:;-ud+0,ud?:;-ud+0,ud?:;-ud+0,ud?:;-ud+0,ud?:;-ud+0,ud?:;-ud+0,ud?:;-ud+0,ud?:;-ud+0,ud?:;-ud+0,ud?:;-ud+0,ud?:;-ud+0,ud?:;-ud+0,ud?:;-ud+0,ud?:;-ud+0,ud?:;-ud+0,ud?:;-ud+0,ud?:;-ud+0,ud?:;-ud+0,ud?:;-ud+0,ud?:;-ud+0,ud?:;-ud+0,ud?:;-ud+0,ud?:;-ud+0,ud?:;-ud+0,ud?:;-ud+0,ud?:;-ud+0,ud?:;-ud+0
Drug_Well_Pos=A01,A02,A03,A04,A05,A06,B01,B02,B03,B04,B05,B06,C01,C02,C03,C04,C05,C06,D01,D02,D03,D04,D05,D06,E01,E02,E03,E04,E05,E06,F01,F02,F03,F04,F05,F06,G01,G02,G03,G04,G05,G06,H01,H02,H03,H04,H05,H06,A07,A08,A09,A10,A11,A12,B07,B08,B09,B10,B11,B12,C07,C08,C09,C10,C11,C12,D07,D08,D09,D10,D11,D12,E07,E08,E09,E10,E11,E12,F07,F08,F09,F10,F11,F12,G07,G08,G09,G10,G11,G12,H07,H08,H09,H10,H11,H12
Avg_G_tcut=1.958,2.025,2.067,2.085,2.004,2.197,2.001,2.151,2.225,2.171,2.112,2.335,2.080,2.367,2.489,2.409,2.586,2.536,2.392,2.491,2.651,2.633,2.545,2.913,2.838,2.896,2.948,3.146,2.995,3.487,3.607,3.675,3.766,4.018,4.013,4.347,0.000,0.000,0.000,0.000,0.000,0.000,0.000,0.000,0.000,0.000,0.000,0.000,1.763,1.972,2.037,2.061,2.132,2.208,1.823,2.094,2.036,2.097,2.153,2.272,1.793,2.011,2.070,2.126,2.140,2.115,1.868,2.090,2.086,2.233,2.177,2.255,2.196,2.342,2.434,2.479,2.418,2.524,3.718,3.528,3.679,3.671,4.213,5.819,0.000,0.000,0.000,0.000,0.000,0.000,0.000,0.000,0.000,0.000,0.000,0.000
t0_from_interval=1.718,1.469,1.535,1.626,1.547,1.519,1.789,1.812,1.921,1.664,1.684,1.539,2.211,2.196,2.069,2.151,2.299,1.538,3.367,2.931,2.586,2.907,2.880,2.291,4.551,4.346,3.989,4.558,4.400,4.440,7.514,7.997,7.539,8.441,7.718,7.923,0.000,0.000,0.000,0.000,0.000,0.000,0.000,0.000,0.000,0.000,0.000,0.000,1.241,1.243,1.515,1.721,1.489,1.677,1.436,1.637,1.467,1.383,1.350,1.085,1.352,1.331,1.373,1.376,1.366,1.347,1.888,1.977,1.706,1.962,1.829,1.483,2.089,2.120,2.202,2.353,2.206,2.143,0.806,1.474,1.174,1.144,0.642,-0.507,0.000,0.000,0.000,0.000,0.000,0.000,0.000,0.000,0.000,0.000,0.000,0.000
Sum_Delta_Ref=0.000,0.944,2.368,3.329,0.918,5.250,0.493,3.173,5.179,4.120,3.610,6.580,1.565,7.517,9.831,8.525,10.379,10.753,6.272,9.023,11.662,11.396,9.450,15.664,14.035,14.748,15.984,18.266,16.224,21.964,24.111,25.296,26.026,28.445,27.905,29.445,-1.000,-1.000,-1.000,-1.000,-1.000,-1.000,-1.000,-1.000,-1.000,-1.000,-1.000,-1.000,2.908,0.168,2.034,1.892,4.013,5.649,1.675,2.366,1.924,3.188,4.932,6.621,2.374,0.558,2.135,3.726,3.953,3.805,1.371,2.114,2.130,4.880,4.222,5.140,2.858,5.699,7.540,8.062,7.656,9.600,22.824,21.064,22.654,22.413,26.519,29.877,-1.000,-1.000,-1.000,-1.000,-1.000,-1.000,-1.000,-1.000,-1.000,-1.000,-1.000,-1.000
Gens_at_time_G=5.000,5.000,5.000,5.000,5.000,5.000,5.000,5.000,5.000,5.000,5.000,5.000,5.000,5.000,5.000,5.000,5.000,5.000,5.000,5.000,5.000,5.000,5.000,5.000,5.000,5.000,5.000,5.000,5.000,5.000,5.000,5.000,5.000,5.000,5.000,4.694,0.000,0.000,0.000,0.000,0.000,0.000,0.000,0.000,0.000,0.000,0.000,0.000,5.000,5.000,5.000,5.000,5.000,5.000,5.000,5.000,5.000,5.000,5.000,5.000,5.000,5.000,5.000,5.000,5.000,5.000,5.000,5.000,5.000,5.000,5.000,5.000,5.000,5.000,5.000,5.000,5.000,5.000,5.000,5.000,5.000,5.000,4.844,3.507,0.000,0.000,0.000,0.000,0.000,0.000,0.000,0.000,0.000,0.000,0.000,0.000
G_Int_tcut=1.615,1.732,1.760,1.760,1.695,1.893,1.643,1.789,1.841,1.838,1.775,2.027,1.638,1.928,2.075,1.979,2.127,2.229,1.719,1.905,2.134,2.051,1.969,2.455,1.927,2.027,2.150,2.235,2.116,2.599,2.104,2.075,2.259,2.330,2.469,2.659,0.000,0.000,0.000,0.000,0.000,0.000,0.000,0.000,0.000,0.000,0.000,0.000,1.514,1.723,1.734,1.716,1.834,1.873,1.536,1.766,1.743,1.820,1.883,2.055,1.523,1.745,1.796,1.851,1.867,1.845,1.490,1.694,1.745,1.841,1.811,1.958,1.778,1.918,1.993,2.008,1.977,2.095,3.557,3.233,3.444,3.442,4.081,5.963,0.000,0.000,0.000,0.000,0.000,0.000,0.000,0.000,0.000,0.000,0.000,0.000
Sum_Del_12=0.000,0.842,1.420,1.722,0.651,2.952,0.540,2.342,3.067,2.539,1.913,3.589,1.637,4.234,4.848,4.513,5.540,4.934,4.924,5.222,5.900,5.903,5.511,6.521,7.104,7.176,7.112,7.594,7.319,7.836,8.383,8.464,8.442,8.534,8.496,8.531,8.739,8.733,8.732,8.728,8.720,8.713,8.729,8.701,8.737,8.715,8.721,8.725,2.745,0.064,0.938,1.436,2.171,2.983,1.873,1.708,0.868,1.725,2.327,3.229,2.380,0.537,1.323,2.009,2.230,1.891,1.175,1.734,1.612,3.192,2.689,3.279,2.905,4.155,4.803,5.023,4.651,5.228,7.245,7.201,7.320,7.281,7.609,7.834,8.723,8.714,8.715,8.737,8.734,8.734,8.736,8.724,8.695,8.737,8.726,8.753
Sum_Del_20=0.000,0.929,2.319,3.257,0.906,5.135,0.485,3.119,5.066,4.033,3.529,6.466,1.540,7.358,9.606,8.337,10.194,10.501,6.163,8.838,11.437,11.181,9.283,15.305,13.753,14.468,15.647,17.902,15.906,21.479,23.625,24.799,25.477,27.785,27.257,28.719,32.949,32.940,32.939,32.935,32.916,32.910,32.939,32.891,32.946,32.910,32.917,32.927,2.856,0.166,1.985,1.861,3.929,5.527,1.649,2.328,1.880,3.122,4.818,6.471,2.332,0.550,2.093,3.641,3.867,3.720,1.344,2.076,2.091,4.782,4.137,5.051,2.815,5.597,7.399,7.920,7.501,9.406,22.337,20.632,22.183,21.940,25.862,29.048,32.923,32.904,32.907,32.950,32.945,32.940,32.943,32.924,32.883,32.948,32.927,32.970
Sum_Del_24=0.000,0.926,2.331,3.284,0.900,5.177,0.483,3.116,5.111,4.061,3.566,6.460,1.536,7.411,9.707,8.407,10.195,10.622,6.159,8.889,11.468,11.202,9.281,15.468,13.816,14.500,15.760,17.989,15.966,21.671,23.744,24.902,25.643,28.088,27.555,29.124,33.683,33.674,33.673,33.669,33.650,33.645,33.673,33.625,33.680,33.644,33.651,33.661,2.859,0.164,2.010,1.856,3.954,5.573,1.643,2.321,1.904,3.145,4.873,6.536,2.330,0.547,2.102,3.680,3.896,3.756,1.349,2.077,2.094,4.805,4.159,5.047,2.800,5.599,7.412,7.918,7.539,9.458,22.488,20.747,22.318,22.087,26.227,29.643,33.657,33.638,33.642,33.684,33.679,33.675,33.678,33.658,33.616,33.682,33.661,33.704
Sum_12=8.781,7.939,7.362,7.059,8.130,5.830,8.241,6.439,5.714,6.242,6.868,5.193,7.144,4.547,3.933,4.268,3.242,3.848,3.857,3.559,2.881,2.878,3.270,2.260,1.677,1.605,1.670,1.188,1.463,0.945,0.398,0.318,0.340,0.247,0.285,0.251,0.042,0.048,0.050,0.054,0.061,0.068,0.052,0.080,0.044,0.067,0.060,0.056,11.527,8.717,7.843,7.345,6.610,5.799,10.654,7.073,7.913,7.056,6.455,5.552,11.162,8.244,7.459,6.772,6.551,6.890,9.957,7.047,7.169,5.589,6.092,5.502,5.876,4.626,3.978,3.759,4.130,3.554,1.536,1.581,1.462,1.500,1.172,0.948,0.058,0.067,0.066,0.044,0.047,0.048,0.045,0.057,0.086,0.045,0.055,0.028
Sum_20=33.014,32.084,30.694,29.757,32.108,27.878,32.529,29.894,27.948,28.981,29.485,26.548,31.473,25.656,23.407,24.677,22.819,22.512,26.851,24.175,21.577,21.832,23.731,17.709,19.261,18.545,17.366,15.111,17.107,11.534,9.388,8.215,7.537,5.228,5.757,4.295,0.065,0.073,0.075,0.079,0.098,0.104,0.075,0.122,0.068,0.104,0.096,0.086,35.869,32.848,31.028,31.152,29.085,27.487,34.663,30.685,31.134,29.892,28.196,26.542,35.345,32.463,30.920,29.372,29.147,29.293,34.357,30.938,30.923,28.231,28.876,27.962,30.198,27.417,25.615,25.093,25.512,23.608,10.676,12.382,10.831,11.074,7.152,3.966,0.090,0.109,0.106,0.064,0.069,0.073,0.070,0.089,0.131,0.066,0.087,0.044
Sum_24=33.749,32.823,31.417,30.465,32.849,28.572,33.265,30.632,28.637,29.687,30.182,27.289,32.213,26.338,24.041,25.341,23.553,23.126,27.590,24.859,22.281,22.547,24.467,18.281,19.933,19.248,17.989,15.760,17.783,12.077,10.005,8.847,8.105,5.660,6.193,4.624,0.065,0.074,0.076,0.080,0.099,0.104,0.075,0.124,0.068,0.104,0.097,0.087,36.608,33.584,31.739,31.893,29.795,28.175,35.391,31.427,31.845,30.603,28.876,27.212,36.079,33.201,31.646,30.069,29.853,29.992,35.098,31.672,31.654,28.944,29.590,28.702,30.948,28.150,26.337,25.831,26.210,24.291,11.260,13.001,11.431,11.661,7.522,4.106,0.091,0.110,0.107,0.065,0.070,0.074,0.071,0.091,0.132,0.067,0.088,0.044
G_by_Interval=1.615,1.732,1.760,1.760,1.695,1.893,1.643,1.789,1.841,1.838,1.775,2.027,1.638,1.928,2.075,1.979,2.127,2.229,1.719,1.905,2.134,2.051,1.969,2.455,1.927,2.027,2.150,2.235,2.116,2.599,2.104,2.075,2.259,2.330,2.469,2.659,0.000,0.000,0.000,0.000,0.000,0.000,0.000,0.000,0.000,0.000,0.000,0.000,1.514,1.723,1.734,1.716,1.834,1.873,1.536,1.766,1.743,1.820,1.883,2.055,1.523,1.745,1.796,1.851,1.867,1.845,1.490,1.694,1.745,1.841,1.811,1.958,1.778,1.918,1.993,2.008,1.977,2.095,3.557,3.233,3.444,3.442,4.081,5.963,0.000,0.000,0.000,0.000,0.000,0.000,0.000,0.000,0.000,0.000,0.000,0.000
Avg_G_t8=1.958,2.025,2.067,2.085,2.004,2.197,2.001,2.151,2.225,2.171,2.112,2.335,2.080,2.367,2.489,2.409,2.586,2.536,2.392,2.491,2.651,2.633,2.545,2.913,2.838,2.896,2.948,3.146,2.995,3.487,3.607,3.675,3.766,4.018,4.013,4.347,0.000,0.000,0.000,0.000,0.000,0.000,0.000,0.000,0.000,0.000,0.000,0.000,1.763,1.972,2.037,2.061,2.132,2.208,1.823,2.094,2.036,2.097,2.153,2.272,1.793,2.011,2.070,2.126,2.140,2.115,1.868,2.090,2.086,2.233,2.177,2.255,2.196,2.342,2.434,2.479,2.418,2.524,3.718,3.528,3.679,3.671,4.213,5.819,0.000,0.000,0.000,0.000,0.000,0.000,0.000,0.000,0.000,0.000,0.000,0.000
G_int_t8=1.615,1.732,1.760,1.760,1.695,1.893,1.643,1.789,1.841,1.838,1.775,2.027,1.638,1.928,2.075,1.979,2.127,2.229,1.719,1.905,2.134,2.051,1.969,2.455,1.927,2.027,2.150,2.235,2.116,2.599,2.104,2.075,2.259,2.330,2.469,2.659,0.000,0.000,0.000,0.000,0.000,0.000,0.000,0.000,0.000,0.000,0.000,0.000,1.514,1.723,1.734,1.716,1.834,1.873,1.536,1.766,1.743,1.820,1.883,2.055,1.523,1.745,1.796,1.851,1.867,1.845,1.490,1.694,1.745,1.841,1.811,1.958,1.778,1.918,1.993,2.008,1.977,2.095,3.557,3.233,3.444,3.442,4.081,5.963,0.000,0.000,0.000,0.000,0.000,0.000,0.000,0.000,0.000,0.000,0.000,0.000
Avg_G_t12=1.958,2.025,2.067,2.085,2.004,2.197,2.001,2.151,2.225,2.171,2.112,2.335,2.080,2.367,2.489,2.409,2.586,2.536,2.392,2.491,2.651,2.633,2.545,2.913,2.838,2.896,2.948,3.146,2.995,3.487,3.607,3.675,3.766,4.018,4.013,4.347,0.000,0.000,0.000,0.000,0.000,0.000,0.000,0.000,0.000,0.000,0.000,0.000,1.763,1.972,2.037,2.061,2.132,2.208,1.823,2.094,2.036,2.097,2.153,2.272,1.793,2.011,2.070,2.126,2.140,2.115,1.868,2.090,2.086,2.233,2.177,2.255,2.196,2.342,2.434,2.479,2.418,2.524,3.718,3.528,3.679,3.671,4.213,5.819,0.000,0.000,0.000,0.000,0.000,0.000,0.000,0.000,0.000,0.000,0.000,0.000
G_int_t12=1.615,1.732,1.760,1.760,1.695,1.893,1.643,1.789,1.841,1.838,1.775,2.027,1.638,1.928,2.075,1.979,2.127,2.229,1.719,1.905,2.134,2.051,1.969,2.455,1.927,2.027,2.150,2.235,2.116,2.599,2.104,2.075,2.259,2.330,2.469,2.659,0.000,0.000,0.000,0.000,0.000,0.000,0.000,0.000,0.000,0.000,0.000,0.000,1.514,1.723,1.734,1.716,1.834,1.873,1.536,1.766,1.743,1.820,1.883,2.055,1.523,1.745,1.796,1.851,1.867,1.845,1.490,1.694,1.745,1.841,1.811,1.958,1.778,1.918,1.993,2.008,1.977,2.095,3.557,3.233,3.444,3.442,4.081,5.963,0.000,0.000,0.000,0.000,0.000,0.000,0.000,0.000,0.000,0.000,0.000,0.000
Avg_G_inflex=1.981,2.029,2.097,2.159,2.021,2.333,2.024,2.168,2.276,2.191,2.126,2.338,2.080,2.386,2.498,2.478,2.630,2.538,2.392,2.510,2.746,2.669,2.562,2.980,2.855,2.974,2.984,3.146,2.995,3.522,3.630,3.675,3.800,4.050,4.115,4.525,0.000,0.000,0.000,0.000,0.000,0.000,0.000,0.000,0.000,0.000,0.000,0.000,1.782,1.973,2.055,2.080,2.153,2.359,1.825,2.118,2.046,2.116,2.174,2.289,1.793,2.011,2.090,2.154,2.164,2.131,1.868,2.110,2.097,2.280,2.216,2.274,2.198,2.372,2.450,2.504,2.418,2.549,3.719,3.529,3.679,3.672,4.249,5.764,0.000,0.000,0.000,0.000,0.000,0.000,0.000,0.000,0.000,0.000,0.000,0.000
G_int_inflex=1.618,1.738,1.753,1.776,1.723,2.014,1.647,1.817,1.811,1.838,1.775,2.009,1.638,1.952,2.049,1.947,2.079,2.164,1.719,1.880,2.108,2.005,1.979,2.364,1.955,2.042,2.124,2.235,2.116,2.500,2.114,2.075,2.272,2.335,2.413,2.606,0.000,0.000,0.000,0.000,0.000,0.000,0.000,0.000,0.000,0.000,0.000,0.000,1.531,1.710,1.754,1.745,1.849,2.137,1.521,1.794,1.760,1.842,1.873,2.044,1.523,1.745,1.823,1.842,1.873,1.870,1.490,1.714,1.744,1.824,1.817,1.973,1.761,1.944,2.021,2.010,1.977,2.112,3.547,3.213,3.444,3.434,4.126,5.904,0.000,0.000,0.000,0.000,0.000,0.000,0.000,0.000,0.000,0.000,0.000,0.000
G_by_Interval_g4=1.641,1.800,1.858,1.884,1.797,2.010,1.667,1.841,1.905,1.895,1.833,2.076,1.641,1.967,2.158,2.012,2.133,2.220,1.756,1.917,2.183,2.087,1.986,2.442,1.933,2.041,2.164,2.253,2.096,2.640,2.155,2.137,2.291,2.396,2.475,2.704,0.000,0.000,0.000,0.000,0.000,0.000,0.000,0.000,0.000,0.000,0.000,0.000,1.511,1.760,1.819,1.831,1.915,2.022,1.556,1.812,1.801,1.894,1.937,2.103,1.537,1.758,1.820,1.898,1.948,1.894,1.509,1.727,1.777,1.892,1.883,1.976,1.784,1.912,2.015,2.060,2.053,2.153,3.439,3.212,3.354,3.344,3.943,5.963,0.000,0.000,0.000,0.000,0.000,0.000,0.000,0.000,0.000,0.000,0.000,0.000
G_int_t8_g4=1.641,1.800,1.858,1.884,1.797,2.010,1.667,1.841,1.905,1.895,1.833,2.076,1.641,1.967,2.158,2.012,2.133,2.220,1.756,1.917,2.183,2.087,1.986,2.442,1.933,2.041,2.164,2.253,2.096,2.640,2.155,2.137,2.291,2.396,2.475,2.704,0.000,0.000,0.000,0.000,0.000,0.000,0.000,0.000,0.000,0.000,0.000,0.000,1.511,1.760,1.819,1.831,1.915,2.022,1.556,1.812,1.801,1.894,1.937,2.103,1.537,1.758,1.820,1.898,1.948,1.894,1.509,1.727,1.777,1.892,1.883,1.976,1.784,1.912,2.015,2.060,2.053,2.153,3.439,3.212,3.354,3.344,3.943,5.963,0.000,0.000,0.000,0.000,0.000,0.000,0.000,0.000,0.000,0.000,0.000,0.000
G_int_t12_g4=1.641,1.800,1.858,1.884,1.797,2.010,1.667,1.841,1.905,1.895,1.833,2.076,1.641,1.967,2.158,2.012,2.133,2.220,1.756,1.917,2.183,2.087,1.986,2.442,1.933,2.041,2.164,2.253,2.096,2.640,2.155,2.137,2.291,2.396,2.475,2.704,0.000,0.000,0.000,0.000,0.000,0.000,0.000,0.000,0.000,0.000,0.000,0.000,1.511,1.760,1.819,1.831,1.915,2.022,1.556,1.812,1.801,1.894,1.937,2.103,1.537,1.758,1.820,1.898,1.948,1.894,1.509,1.727,1.777,1.892,1.883,1.976,1.784,1.912,2.015,2.060,2.053,2.153,3.439,3.212,3.354,3.344,3.943,5.963,0.000,0.000,0.000,0.000,0.000,0.000,0.000,0.000,0.000,0.000,0.000,0.000
G_int_inflex_g4=1.632,1.805,1.857,1.920,1.818,2.130,1.655,1.862,1.890,1.900,1.827,2.041,1.641,1.985,2.145,1.999,2.087,2.173,1.756,1.889,2.164,2.059,1.980,2.368,1.954,2.052,2.146,2.253,2.096,2.575,2.164,2.137,2.302,2.401,2.436,2.674,0.000,0.000,0.000,0.000,0.000,0.000,0.000,0.000,0.000,0.000,0.000,0.000,1.511,1.734,1.836,1.854,1.930,2.137,1.525,1.834,1.814,1.912,1.930,2.101,1.537,1.758,1.841,1.899,1.960,1.913,1.509,1.743,1.757,1.882,1.896,1.977,1.750,1.923,2.036,2.040,2.053,2.168,3.425,3.183,3.354,3.334,3.964,5.904,0.000,0.000,0.000,0.000,0.000,0.000,0.000,0.000,0.000,0.000,0.000,0.000
Time_Inflex=9.851,10.587,9.851,9.360,10.341,9.605,10.097,11.079,10.097,10.587,10.587,12.306,11.079,12.060,12.060,10.587,11.814,11.570,12.798,12.306,11.814,12.306,13.042,12.306,14.517,14.025,14.271,16.727,15.499,16.235,18.199,19.182,18.936,20.165,19.182,19.182,0.281,0.281,0.281,0.281,0.281,0.281,0.281,0.281,0.281,0.281,0.281,0.281,9.114,10.587,10.341,10.587,10.587,9.360,9.851,10.587,10.587,10.587,10.341,10.587,9.605,10.587,10.587,9.851,10.341,10.833,10.097,10.587,10.833,10.341,10.341,11.570,11.570,11.814,12.552,12.552,12.798,12.552,19.673,18.691,18.936,19.182,19.673,18.691,0.281,0.281,0.281,0.281,0.281,0.281,0.281,0.281,0.281,0.281,0.281,0.281
OD_Inflex=0.547,0.611,0.467,0.389,0.583,0.353,0.547,0.584,0.406,0.501,0.544,0.599,0.653,0.567,0.494,0.372,0.414,0.423,0.672,0.513,0.380,0.441,0.573,0.340,0.571,0.474,0.481,0.638,0.593,0.432,0.546,0.638,0.540,0.535,0.445,0.354,0.066,0.065,0.065,0.065,0.065,0.065,0.065,0.065,0.064,0.065,0.065,0.064,0.588,0.652,0.555,0.581,0.525,0.324,0.662,0.553,0.596,0.549,0.474,0.442,0.654,0.624,0.571,0.431,0.480,0.569,0.663,0.556,0.591,0.421,0.460,0.571,0.630,0.552,0.595,0.555,0.632,0.525,0.640,0.641,0.590,0.612,0.439,0.212,0.064,0.064,0.065,0.065,0.064,0.064,0.064,0.064,0.065,0.067,0.065,0.064
Time_Saturation=15.499,16.235,14.271,14.271,19.182,16.727,15.744,19.182,19.182,19.182,19.427,17.219,18.445,17.464,16.973,14.025,16.727,15.989,15.744,16.727,15.008,17.219,14.517,18.936,18.445,18.445,16.481,17.464,16.727,18.936,0.000,0.000,0.000,0.000,0.000,0.000,0.281,0.281,0.281,0.281,0.281,0.281,0.281,0.281,0.281,0.281,0.281,0.281,15.254,19.673,17.219,12.060,18.445,14.762,16.481,12.060,17.464,19.182,14.271,13.042,15.499,18.199,18.936,14.517,12.552,17.219,11.570,12.306,17.219,19.182,17.219,13.288,16.481,14.517,16.973,14.271,15.254,14.517,0.000,19.427,0.000,0.000,0.000,0.000,0.281,0.281,0.281,0.281,0.281,0.281,0.281,0.281,0.281,0.281,0.281,0.281
OD_Saturation=0.912,0.851,0.811,0.789,0.872,0.788,0.905,0.846,0.794,0.814,0.806,0.788,0.928,0.780,0.733,0.733,0.748,0.709,0.864,0.780,0.713,0.738,0.728,0.669,0.764,0.766,0.689,0.703,0.709,0.637,0.000,0.000,0.000,0.000,0.000,0.000,0.066,0.065,0.065,0.065,0.065,0.065,0.065,0.065,0.064,0.065,0.065,0.064,0.920,0.851,0.808,0.772,0.807,0.758,0.889,0.756,0.811,0.814,0.759,0.717,0.982,0.879,0.833,0.791,0.757,0.796,0.887,0.785,0.827,0.813,0.804,0.756,0.895,0.797,0.804,0.751,0.775,0.735,0.000,0.701,0.000,0.000,0.000,0.000,0.064,0.064,0.065,0.065,0.064,0.064,0.064,0.064,0.065,0.067,0.065,0.064
Ref_Well_Name=A01,A01,A01,A01,A01,A01,A01,A01,A01,A01,A01,A01,A01,A01,A01,A01,A01,A01,A01,A01,A01,A01,A01,A01,A01,A01,A01,A01,A01,A01,A01,A01,A01,A01,A01,A01,A01,A01,A01,A01,A01,A01,A01,A01,A01,A01,A01,A01,A01,A01,A01,A01,A01,A01,A01,A01,A01,A01,A01,A01,A01,A01,A01,A01,A01,A01,A01,A01,A01,A01,A01,A01,A01,A01,A01,A01,A01,A01,A01,A01,A01,A01,A01,A01,A01,A01,A01,A01,A01,A01,A01,A01,A01,A01,A01,A01
Ratio_Avg_G=1.000,0.967,0.947,0.939,0.977,0.891,0.979,0.911,0.880,0.902,0.927,0.839,0.942,0.827,0.787,0.813,0.757,0.772,0.819,0.786,0.739,0.744,0.770,0.672,0.690,0.676,0.664,0.622,0.654,0.562,0.543,0.533,0.520,0.487,0.488,0.451,Inf,Inf,Inf,Inf,Inf,Inf,Inf,Inf,Inf,Inf,Inf,Inf,1.111,0.993,0.961,0.950,0.919,0.887,1.074,0.935,0.962,0.934,0.910,0.862,1.092,0.974,0.946,0.921,0.915,0.926,1.049,0.937,0.939,0.877,0.900,0.869,0.892,0.836,0.805,0.790,0.810,0.776,0.527,0.555,0.532,0.533,0.465,0.337,Inf,Inf,Inf,Inf,Inf,Inf,Inf,Inf,Inf,Inf,Inf,Inf
Ratio_Fit_G=1.000,0.937,0.963,0.965,0.975,0.827,1.005,0.908,0.936,0.908,0.940,0.777,0.963,0.858,0.824,0.885,0.852,0.797,0.935,0.905,0.810,0.852,0.839,0.734,0.881,0.854,0.820,0.744,0.784,0.705,0.845,0.841,0.794,0.797,0.762,0.720,Inf,Inf,Inf,Inf,Inf,Inf,Inf,Inf,Inf,Inf,Inf,Inf,1.050,0.902,0.928,0.968,0.927,0.831,1.012,0.917,0.894,0.914,0.891,0.833,1.018,0.889,0.888,0.911,0.897,0.890,1.033,0.949,0.916,0.913,0.924,0.872,0.897,0.846,0.823,0.825,0.817,0.810,0.431,0.482,0.452,0.449,0.375,0.181,Inf,Inf,Inf,Inf,Inf,Inf,Inf,Inf,Inf,Inf,Inf,Inf
Ratio_G_Int=1.000,0.933,0.917,0.918,0.953,0.853,0.983,0.903,0.877,0.878,0.910,0.797,0.986,0.838,0.778,0.816,0.759,0.725,0.939,0.848,0.757,0.787,0.820,0.658,0.838,0.797,0.751,0.723,0.763,0.621,0.768,0.778,0.715,0.693,0.654,0.607,Inf,Inf,Inf,Inf,Inf,Inf,Inf,Inf,Inf,Inf,Inf,Inf,1.066,0.937,0.931,0.941,0.880,0.862,1.051,0.914,0.926,0.887,0.857,0.786,1.060,0.926,0.899,0.873,0.865,0.875,1.084,0.953,0.926,0.877,0.892,0.825,0.908,0.842,0.810,0.804,0.817,0.771,0.454,0.500,0.469,0.469,0.396,0.271,Inf,Inf,Inf,Inf,Inf,Inf,Inf,Inf,Inf,Inf,Inf,Inf
Ratio_t0_Fit=1.000,0.992,0.934,0.915,1.078,1.068,0.588,0.896,0.841,0.881,0.877,1.507,0.810,0.790,0.770,0.780,0.718,0.937,0.496,0.743,0.748,0.676,0.567,0.785,0.599,0.525,0.563,0.626,0.827,0.562,0.311,0.322,0.411,0.294,0.321,0.290,Inf,Inf,Inf,Inf,Inf,Inf,Inf,Inf,Inf,Inf,Inf,Inf,1.252,1.319,1.196,0.963,0.931,1.047,1.020,1.185,1.543,1.066,1.019,1.031,1.277,1.156,1.265,1.000,1.038,0.984,0.959,0.802,0.941,0.869,0.869,0.989,1.124,0.924,0.953,0.997,0.817,0.856,-0.543,-1.371,-0.856,-0.710,-1.980,-0.075,Inf,Inf,Inf,Inf,Inf,Inf,Inf,Inf,Inf,Inf,Inf,Inf
Ratio_t0_G_Int=1.000,1.169,1.120,1.057,1.111,1.131,0.960,0.949,0.895,1.033,1.020,1.117,0.777,0.783,0.831,0.799,0.747,1.117,0.510,0.586,0.665,0.591,0.597,0.750,0.378,0.395,0.431,0.377,0.391,0.387,0.229,0.215,0.228,0.204,0.223,0.217,Inf,Inf,Inf,Inf,Inf,Inf,Inf,Inf,Inf,Inf,Inf,Inf,1.385,1.383,1.134,0.998,1.154,1.025,1.197,1.050,1.172,1.242,1.273,1.584,1.271,1.291,1.252,1.249,1.258,1.276,0.910,0.869,1.007,0.876,0.940,1.159,0.823,0.810,0.781,0.730,0.779,0.802,2.132,1.166,1.464,1.502,2.675,-3.389,Inf,Inf,Inf,Inf,Inf,Inf,Inf,Inf,Inf,Inf,Inf,Inf
Ref_Curve_Array=1,1,1,1,1,1,1,1,1,1,1,1,1,1,1,1,1,1,1,1,1,1,1,1,1,1,1,1,1,1,1,1,1,1,1,1,1,1,1,1,1,1,1,1,1,1,1,1,1,1,1,1,1,1,1,1,1,1,1,1,1,1,1,1,1,1,1,1,1,1,1,1,1,1,1,1,1,1,1,1,1,1,1,1,1,1,1,1,1,1,1,1,1,1,1,1
Default_ref=0
Comm_Map=,,,,,
Comm_Consol=,,,,,,,,
Comm_Screen=,,,,,
Analysis_Set=A,A,A,A,A,A,A,A,A,A,A,A,A,A,A,A,A,A,A,A,A,A,A,A,A,A,A,A,A,A,A,A,A,A,A,A,A,A,A,A,A,A,A,A,A,A,A,A,A,A,A,A,A,A,A,A,A,A,A,A,A,A,A,A,A,A,A,A,A,A,A,A,A,A,A,A,A,A,A,A,A,A,A,A,A,A,A,A,A,A,A,A,A,A,A,A
Ref_Type=single_ref,single_ref,single_ref,single_ref,single_ref,single_ref,single_ref,single_ref,single_ref,single_ref,single_ref,single_ref,single_ref,single_ref,single_ref,single_ref,single_ref,single_ref,single_ref,single_ref,single_ref,single_ref,single_ref,single_ref,single_ref,single_ref,single_ref,single_ref,single_ref,single_ref,single_ref,single_ref,single_ref,single_ref,single_ref,single_ref,single_ref,single_ref,single_ref,single_ref,single_ref,single_ref,single_ref,single_ref,single_ref,single_ref,single_ref,single_ref,single_ref,single_ref,single_ref,single_ref,single_ref,single_ref,single_ref,single_ref,single_ref,single_ref,single_ref,single_ref,single_ref,single_ref,single_ref,single_ref,single_ref,single_ref,single_ref,single_ref,single_ref,single_ref,single_ref,single_ref,single_ref,single_ref,single_ref,single_ref,single_ref,single_ref,single_ref,single_ref,single_ref,single_ref,single_ref,single_ref,single_ref,single_ref,single_ref,single_ref,single_ref,single_ref,single_ref,single_ref,single_ref,single_ref,single_ref,single_ref
Wells_In_Use=0,0,0,0,0,0,0,0,0,0,0,0,0,0,0,0,0,0,0,0,0,0,0,0,0,0,0,0,0,0,0,0,0,0,0,0,0,0,0,0,0,0,0,0,0,0,0,0,0,0,0,0,0,0,0,0,0,0,0,0,0,0,0,0,0,0,0,0,0,0,0,0,0,0,0,0,0,0,0,0,0,0,0,0,0,0,0,0,0,0,0,0,0,0,0,0
[Flor:]
[Flor2:]
[Lumin:]
[Data:]
Read=DateTime	RunT[s]	Temp	Well_1	Well_2	Well_3	Well_4	Well_5	Well_6	Well_7	Well_8	Well_9	Well_10	Well_11	Well_12	Well_13	Well_14	Well_15	Well_16	Well_17	Well_18	Well_19	Well_20	Well_21	Well_22	Well_23	Well_24	Well_25	Well_26	Well_27	Well_28	Well_29	Well_30	Well_31	Well_32	Well_33	Well_34	Well_35	Well_36	Well_37	Well_38	Well_39	Well_40	Well_41	Well_42	Well_43	Well_44	Well_45	Well_46	Well_47	Well_48	Well_49	Well_50	Well_51	Well_52	Well_53	Well_54	Well_55	Well_56	Well_57	Well_58	Well_59	Well_60	Well_61	Well_62	Well_63	Well_64	Well_65	Well_66	Well_67	Well_68	Well_69	Well_70	Well_71	Well_72	Well_73	Well_74	Well_75	Well_76	Well_77	Well_78	Well_79	Well_80	Well_81	Well_82	Well_83	Well_84	Well_85	Well_86	Well_87	Well_88	Well_89	Well_90	Well_91	Well_92	Well_93	Well_94	Well_95	Well_96
1=15:39:32	1013	298	0.0891	0.0910	0.0902	0.0895	0.0903	0.0898	0.0889	0.0874	0.0881	0.0883	0.0894	0.0901	0.0869	0.0920	0.0903	0.0909	0.0934	0.0881	0.0878	0.0872	0.0876	0.0890	0.0878	0.0892	0.0917	0.0927	0.0910	0.0912	0.0910	0.0909	0.0907	0.0921	0.0888	0.0884	0.0865	0.0872	0.0899	0.0893	0.0916	0.0907	0.0878	0.0887	0.0887	0.0881	0.0862	0.0870	0.0879	0.0870	0.0903	0.0911	0.0894	0.0906	0.0914	0.0884	0.0893	0.0881	0.0883	0.0872	0.0904	0.0885	0.0879	0.0899	0.0888	0.0876	0.0875	0.0883	0.0865	0.0866	0.0881	0.0874	0.0866	0.0872	0.0663	0.0653	0.0648	0.0655	0.0648	0.0647	0.0638	0.0635	0.0650	0.0650	0.0645	0.0642	0.0655	0.0647	0.0641	0.0651	0.0650	0.0645	0.0645	0.0642	0.0647	0.0666	0.0647	0.0645
2=15:54:13	1894	301	0.0905	0.0911	0.0907	0.0899	0.0888	0.0897	0.0902	0.0893	0.0880	0.0883	0.0886	0.0905	0.0892	0.0906	0.0918	0.0907	0.0939	0.0895	0.0893	0.0861	0.0867	0.0867	0.0883	0.0874	0.0915	0.0911	0.0906	0.0912	0.0915	0.0917	0.0887	0.0903	0.0883	0.0908	0.0860	0.0872	0.0898	0.0901	0.0928	0.0907	0.0890	0.0890	0.0881	0.0884	0.0875	0.0878	0.0874	0.0880	0.0868	0.0906	0.0897	0.0886	0.0902	0.0866	0.0918	0.0886	0.0888	0.0888	0.0888	0.0880	0.0876	0.0898	0.0900	0.0881	0.0861	0.0879	0.0869	0.0879	0.0876	0.0878	0.0867	0.0877	0.0661	0.0646	0.0636	0.0651	0.0641	0.0643	0.0637	0.0631	0.0642	0.0636	0.0639	0.0638	0.0647	0.0642	0.0638	0.0644	0.0642	0.0648	0.0640	0.0636	0.0639	0.0649	0.0640	0.0638
3=16:08:55	2775	298	0.0904	0.0914	0.0925	0.0916	0.0902	0.0907	0.0900	0.0885	0.0885	0.0881	0.0906	0.0907	0.0898	0.0934	0.0923	0.0919	0.0962	0.0910	0.0898	0.0868	0.0880	0.0899	0.0886	0.0883	0.0932	0.0933	0.0900	0.0918	0.0920	0.0928	0.0911	0.0914	0.0885	0.0881	0.0875	0.0888	0.0898	0.0918	0.0924	0.0967	0.0891	0.0895	0.0890	0.0881	0.0884	0.0875	0.0888	0.0894	0.0890	0.0909	0.0916	0.0898	0.0915	0.0889	0.0911	0.0896	0.0897	0.0903	0.0910	0.0891	0.0888	0.0882	0.0891	0.0886	0.0871	0.0873	0.0886	0.0875	0.0891	0.0891	0.0889	0.0865	0.0657	0.0643	0.0640	0.0647	0.0640	0.0641	0.0637	0.0632	0.0633	0.0645	0.0638	0.0635	0.0647	0.0646	0.0634	0.0639	0.0642	0.0650	0.0638	0.0634	0.0640	0.0654	0.0640	0.0640
4=16:23:36	3656	298	0.0908	0.0905	0.0926	0.0917	0.0921	0.0903	0.0911	0.0895	0.0900	0.0885	0.0900	0.0917	0.0904	0.0934	0.0916	0.0930	0.0971	0.0922	0.0897	0.0882	0.0878	0.0896	0.0897	0.0886	0.0929	0.0931	0.0909	0.0925	0.0929	0.0939	0.0910	0.0925	0.0898	0.0892	0.0877	0.0893	0.0911	0.0920	0.0931	0.0918	0.0890	0.0897	0.0886	0.0887	0.0890	0.0888	0.0894	0.0894	0.0878	0.0914	0.0911	0.0900	0.0883	0.0875	0.0918	0.0898	0.0906	0.0893	0.0908	0.0907	0.0897	0.0895	0.0899	0.0873	0.0868	0.0880	0.0898	0.0890	0.0897	0.0894	0.0889	0.0884	0.0658	0.0651	0.0640	0.0649	0.0647	0.0646	0.0638	0.0630	0.0637	0.0636	0.0639	0.0641	0.0650	0.0644	0.0634	0.0638	0.0647	0.0649	0.0637	0.0636	0.0642	0.0657	0.0642	0.0638
5=16:38:17	4537	298	0.0917	0.0920	0.0922	0.0910	0.0928	0.0921	0.0907	0.0901	0.0899	0.0892	0.0902	0.0924	0.0882	0.0938	0.0909	0.0928	0.0966	0.0916	0.0900	0.0898	0.0909	0.0905	0.0897	0.0917	0.0905	0.0931	0.0926	0.0915	0.0918	0.0920	0.0925	0.0936	0.0901	0.0902	0.0892	0.0907	0.0911	0.0915	0.0932	0.0920	0.0889	0.0911	0.0893	0.0888	0.0884	0.0881	0.0895	0.0895	0.0888	0.0898	0.0885	0.0890	0.0898	0.0870	0.0908	0.0893	0.0890	0.0885	0.0896	0.0873	0.0890	0.0888	0.0891	0.0870	0.0860	0.0874	0.0892	0.0874	0.0892	0.0907	0.0884	0.0879	0.0658	0.0646	0.0640	0.0652	0.0639	0.0645	0.0634	0.0632	0.0631	0.0645	0.0639	0.0635	0.0651	0.0641	0.0636	0.0640	0.0643	0.0644	0.0643	0.0632	0.0641	0.0653	0.0642	0.0634
6=16:52:58	5418	301	0.0925	0.0937	0.0948	0.0925	0.0921	0.0917	0.0922	0.0912	0.0911	0.0913	0.0922	0.0931	0.0911	0.0931	0.0924	0.0935	0.0972	0.0915	0.0922	0.0896	0.0900	0.0911	0.0908	0.0912	0.0934	0.0927	0.0889	0.0933	0.0923	0.0935	0.0925	0.0913	0.0913	0.0898	0.0894	0.0900	0.0910	0.0916	0.0949	0.0906	0.0902	0.0896	0.0894	0.0882	0.0892	0.0875	0.0887	0.0906	0.0880	0.0889	0.0885	0.0880	0.0873	0.0866	0.0910	0.0893	0.0878	0.0890	0.0894	0.0887	0.0873	0.0852	0.0880	0.0850	0.0856	0.0855	0.0899	0.0874	0.0890	0.0880	0.0871	0.0880	0.0655	0.0645	0.0639	0.0645	0.0638	0.0636	0.0637	0.0629	0.0642	0.0639	0.0634	0.0635	0.0648	0.0641	0.0635	0.0640	0.0639	0.0644	0.0628	0.0634	0.0637	0.0652	0.0638	0.0638
7=17:07:39	6299	301	0.0926	0.0960	0.0953	0.0936	0.0935	0.0937	0.0936	0.0929	0.0916	0.0927	0.0946	0.0952	0.0917	0.0933	0.0929	0.0934	0.0970	0.0931	0.0929	0.0904	0.0915	0.0922	0.0923	0.0943	0.0928	0.0927	0.0909	0.0936	0.0920	0.0908	0.0933	0.0943	0.0914	0.0915	0.0909	0.0914	0.0916	0.0917	0.0938	0.0906	0.0892	0.0896	0.0892	0.0877	0.0893	0.0897	0.0904	0.0898	0.0874	0.0891	0.0882	0.0855	0.0876	0.0864	0.0910	0.0886	0.0886	0.0891	0.0900	0.0897	0.0868	0.0855	0.0875	0.0847	0.0835	0.0850	0.0890	0.0882	0.0875	0.0887	0.0869	0.0883	0.0658	0.0649	0.0640	0.0646	0.0642	0.0643	0.0637	0.0630	0.0636	0.0641	0.0637	0.0636	0.0647	0.0639	0.0639	0.0632	0.0638	0.0649	0.0640	0.0631	0.0642	0.0649	0.0638	0.0638
8=17:22:20	7181	298	0.0944	0.0960	0.0963	0.0956	0.0965	0.0949	0.0960	0.0945	0.0946	0.0941	0.0948	0.0962	0.0926	0.0954	0.0933	0.0952	0.0988	0.0934	0.0928	0.0923	0.0930	0.0940	0.0949	0.0947	0.0921	0.0925	0.0915	0.0930	0.0929	0.0934	0.0956	0.0949	0.0934	0.0930	0.0933	0.0939	0.0914	0.0907	0.0943	0.0912	0.0892	0.0895	0.0916	0.0916	0.0909	0.0903	0.0912	0.0916	0.0868	0.0887	0.0878	0.0884	0.0880	0.0859	0.0920	0.0894	0.0904	0.0897	0.0915	0.0898	0.0870	0.0861	0.0865	0.0839	0.0854	0.0853	0.0891	0.0882	0.0887	0.0891	0.0887	0.0882	0.0660	0.0647	0.0640	0.0649	0.0632	0.0646	0.0637	0.0630	0.0644	0.0643	0.0636	0.0636	0.0645	0.0641	0.0639	0.0639	0.0642	0.0646	0.0642	0.0632	0.0642	0.0658	0.0638	0.0639
9=17:37:01	8062	300	0.0944	0.0996	0.0996	0.0978	0.0981	0.0972	0.0979	0.0967	0.0979	0.0967	0.0968	0.0983	0.0936	0.0959	0.0943	0.0965	0.1004	0.0942	0.0961	0.0954	0.0945	0.0957	0.0961	0.0971	0.0936	0.0932	0.0909	0.0946	0.0932	0.0939	0.0971	0.0969	0.0958	0.0951	0.0940	0.0943	0.0923	0.0914	0.0925	0.0912	0.0898	0.0899	0.0924	0.0918	0.0924	0.0920	0.0941	0.0938	0.0873	0.0891	0.0870	0.0866	0.0873	0.0865	0.0922	0.0912	0.0900	0.0901	0.0923	0.0907	0.0859	0.0863	0.0866	0.0842	0.0847	0.0844	0.0892	0.0893	0.0890	0.0897	0.0886	0.0904	0.0655	0.0646	0.0641	0.0648	0.0640	0.0635	0.0637	0.0627	0.0639	0.0642	0.0640	0.0636	0.0649	0.0641	0.0638	0.0641	0.0639	0.0646	0.0639	0.0634	0.0636	0.0656	0.0639	0.0639
10=17:51:46	8947	300	0.0968	0.0997	0.1000	0.0998	0.1002	0.0984	0.0991	0.0978	0.0969	0.0980	0.0981	0.0995	0.0949	0.0966	0.0958	0.0977	0.1007	0.0953	0.0973	0.0944	0.0961	0.0965	0.0969	0.0994	0.0936	0.0932	0.0931	0.0949	0.0937	0.0935	0.0992	0.0995	0.0961	0.0965	0.0959	0.0971	0.0919	0.0915	0.0937	0.0911	0.0894	0.0901	0.0927	0.0927	0.0935	0.0929	0.0938	0.0948	0.0867	0.0882	0.0863	0.0858	0.0874	0.0850	0.0937	0.0916	0.0913	0.0908	0.0922	0.0914	0.0851	0.0845	0.0856	0.0837	0.0832	0.0846	0.0893	0.0898	0.0888	0.0892	0.0881	0.0896	0.0655	0.0647	0.0638	0.0649	0.0637	0.0641	0.0635	0.0626	0.0641	0.0643	0.0638	0.0634	0.0646	0.0637	0.0637	0.0630	0.0638	0.0646	0.0636	0.0632	0.0638	0.0654	0.0634	0.0637
11=18:06:27	9828	301	0.0977	0.1024	0.1031	0.1023	0.1015	0.1016	0.1015	0.0994	0.1002	0.0997	0.1000	0.1019	0.0961	0.0981	0.0964	0.0988	0.1015	0.0975	0.1000	0.0964	0.0988	0.0996	0.0987	0.1003	0.0963	0.0942	0.0937	0.0963	0.0948	0.0975	0.1015	0.1015	0.0985	0.0987	0.0983	0.0984	0.0918	0.0922	0.0953	0.0918	0.0904	0.0902	0.0952	0.0937	0.0953	0.0939	0.0962	0.0968	0.0869	0.0891	0.0870	0.0862	0.0870	0.0858	0.0944	0.0932	0.0921	0.0916	0.0940	0.0919	0.0856	0.0843	0.0853	0.0835	0.0836	0.0837	0.0906	0.0900	0.0906	0.0893	0.0892	0.0892	0.0655	0.0646	0.0634	0.0642	0.0640	0.0641	0.0634	0.0631	0.0641	0.0638	0.0638	0.0633	0.0644	0.0641	0.0635	0.0638	0.0635	0.0640	0.0635	0.0633	0.0635	0.0651	0.0632	0.0636
12=18:21:12	10713	300	0.0998	0.1050	0.1040	0.1032	0.1033	0.1039	0.1058	0.1035	0.1025	0.1016	0.1006	0.1039	0.0972	0.1009	0.0986	0.1009	0.1057	0.0997	0.1027	0.0986	0.1000	0.1000	0.1010	0.1017	0.0970	0.0968	0.0967	0.0975	0.0958	0.0977	0.1036	0.1027	0.1011	0.1015	0.1004	0.1005	0.0940	0.0927	0.0935	0.0927	0.0896	0.0918	0.0991	0.0957	0.0970	0.0963	0.0974	0.0965	0.0865	0.0889	0.0878	0.0862	0.0879	0.0846	0.0967	0.0939	0.0938	0.0928	0.0959	0.0941	0.0851	0.0844	0.0858	0.0840	0.0836	0.0838	0.0902	0.0913	0.0914	0.0912	0.0898	0.0913	0.0656	0.0645	0.0635	0.0648	0.0639	0.0643	0.0640	0.0629	0.0638	0.0639	0.0633	0.0632	0.0647	0.0640	0.0637	0.0638	0.0641	0.0639	0.0640	0.0641	0.0637	0.0652	0.0639	0.0639
13=18:35:53	11594	301	0.1019	0.1068	0.1068	0.1067	0.1065	0.1058	0.1084	0.1053	0.1046	0.1042	0.1059	0.1064	0.0990	0.1017	0.1007	0.1042	0.1064	0.1002	0.1044	0.0985	0.1025	0.1038	0.1037	0.1017	0.0990	0.0982	0.0979	0.0981	0.0970	0.0999	0.1079	0.1067	0.1037	0.1035	0.1023	0.1033	0.0919	0.0928	0.0942	0.0933	0.0921	0.0924	0.1007	0.0989	0.0987	0.0971	0.0999	0.1002	0.0869	0.0889	0.0887	0.0870	0.0877	0.0855	0.0976	0.0942	0.0952	0.0947	0.0973	0.0946	0.0855	0.0846	0.0857	0.0836	0.0822	0.0834	0.0921	0.0914	0.0928	0.0926	0.0913	0.0904	0.0655	0.0646	0.0634	0.0642	0.0640	0.0639	0.0632	0.0630	0.0638	0.0642	0.0634	0.0632	0.0643	0.0634	0.0636	0.0638	0.0641	0.0644	0.0635	0.0622	0.0635	0.0654	0.0635	0.0636
14=18:50:39	12479	301	0.1066	0.1104	0.1093	0.1078	0.1092	0.1080	0.1135	0.1090	0.1071	0.1069	0.1056	0.1089	0.1019	0.1053	0.1037	0.1064	0.1091	0.1023	0.1097	0.1025	0.1057	0.1044	0.1062	0.1074	0.1015	0.0994	0.0987	0.1010	0.0985	0.1005	0.1105	0.1082	0.1059	0.1061	0.1053	0.1058	0.0942	0.0943	0.0958	0.0941	0.0916	0.0941	0.1030	0.0999	0.1013	0.0997	0.1024	0.1005	0.0870	0.0882	0.0878	0.0863	0.0877	0.0856	0.0997	0.0969	0.0959	0.0959	0.0983	0.0970	0.0841	0.0846	0.0848	0.0839	0.0835	0.0834	0.0916	0.0932	0.0924	0.0940	0.0913	0.0926	0.0652	0.0644	0.0635	0.0642	0.0633	0.0635	0.0635	0.0626	0.0638	0.0632	0.0638	0.0634	0.0642	0.0635	0.0633	0.0634	0.0638	0.0643	0.0635	0.0630	0.0638	0.0648	0.0635	0.0638
15=19:05:24	13364	298	0.1098	0.1131	0.1118	0.1104	0.1137	0.1111	0.1180	0.1118	0.1105	0.1095	0.1099	0.1108	0.1055	0.1083	0.1065	0.1093	0.1125	0.1052	0.1127	0.1047	0.1085	0.1094	0.1098	0.1100	0.1029	0.1028	0.1017	0.1029	0.0992	0.1040	0.1152	0.1129	0.1091	0.1087	0.1076	0.1082	0.0954	0.0964	0.0978	0.0953	0.0939	0.0955	0.1075	0.1033	0.1041	0.1012	0.1043	0.1049	0.0881	0.0889	0.0889	0.0880	0.0892	0.0864	0.1008	0.0985	0.0982	0.0979	0.1007	0.0983	0.0851	0.0845	0.0855	0.0838	0.0830	0.0839	0.0947	0.0944	0.0952	0.0953	0.0930	0.0935	0.0653	0.0644	0.0637	0.0636	0.0638	0.0643	0.0636	0.0631	0.0644	0.0641	0.0636	0.0634	0.0651	0.0637	0.0634	0.0639	0.0639	0.0645	0.0641	0.0633	0.0634	0.0651	0.0640	0.0639
16=19:20:05	14245	301	0.1119	0.1152	0.1154	0.1153	0.1154	0.1138	0.1231	0.1155	0.1141	0.1133	0.1130	0.1136	0.1081	0.1101	0.1088	0.1133	0.1165	0.1085	0.1177	0.1079	0.1124	0.1125	0.1135	0.1108	0.1050	0.1040	0.1049	0.1051	0.1021	0.1064	0.1205	0.1178	0.1133	0.1124	0.1123	0.1122	0.0962	0.0975	0.0988	0.0974	0.0952	0.0964	0.1115	0.1065	0.1085	0.1050	0.1079	0.1072	0.0868	0.0904	0.0902	0.0876	0.0884	0.0867	0.1048	0.1009	0.1008	0.0996	0.1037	0.1008	0.0851	0.0849	0.0860	0.0835	0.0834	0.0836	0.0956	0.0963	0.0959	0.0966	0.0942	0.0939	0.0654	0.0647	0.0638	0.0644	0.0637	0.0647	0.0638	0.0633	0.0644	0.0643	0.0634	0.0637	0.0648	0.0643	0.0637	0.0646	0.0643	0.0646	0.0641	0.0622	0.0638	0.0653	0.0637	0.0642
17=19:34:50	15130	300	0.1156	0.1190	0.1195	0.1180	0.1207	0.1170	0.1285	0.1191	0.1184	0.1162	0.1160	0.1154	0.1125	0.1130	0.1105	0.1159	0.1182	0.1113	0.1219	0.1109	0.1159	0.1160	0.1157	0.1137	0.1082	0.1075	0.1052	0.1059	0.1030	0.1080	0.1266	0.1206	0.1164	0.1157	0.1136	0.1157	0.0973	0.0996	0.1029	0.0990	0.0976	0.0991	0.1156	0.1088	0.1101	0.1069	0.1101	0.1101	0.0883	0.0913	0.0898	0.0885	0.0900	0.0872	0.1068	0.1031	0.1023	0.1013	0.1056	0.1028	0.0847	0.0850	0.0852	0.0835	0.0836	0.0839	0.0969	0.0972	0.0973	0.0965	0.0949	0.0937	0.0655	0.0645	0.0641	0.0644	0.0640	0.0642	0.0626	0.0631	0.0640	0.0638	0.0635	0.0634	0.0645	0.0641	0.0638	0.0642	0.0642	0.0641	0.0637	0.0632	0.0637	0.0653	0.0638	0.0637
18=19:49:35	16015	301	0.1204	0.1232	0.1231	0.1213	0.1239	0.1191	0.1370	0.1243	0.1195	0.1186	0.1181	0.1193	0.1153	0.1162	0.1145	0.1185	0.1212	0.1134	0.1285	0.1155	0.1205	0.1181	0.1175	0.1200	0.1117	0.1089	0.1081	0.1090	0.1052	0.1090	0.1311	0.1243	0.1212	0.1202	0.1167	0.1189	0.1005	0.1003	0.1045	0.1013	0.0983	0.1002	0.1193	0.1107	0.1139	0.1105	0.1138	0.1128	0.0889	0.0903	0.0906	0.0877	0.0902	0.0872	0.1102	0.1058	0.1037	0.1029	0.1053	0.1045	0.0833	0.0844	0.0847	0.0828	0.0832	0.0834	0.0976	0.0980	0.0993	0.0984	0.0952	0.0947	0.0653	0.0646	0.0634	0.0644	0.0638	0.0639	0.0631	0.0627	0.0629	0.0641	0.0636	0.0634	0.0643	0.0631	0.0632	0.0630	0.0638	0.0641	0.0637	0.0632	0.0640	0.0651	0.0632	0.0633
19=20:04:16	16896	300	0.1250	0.1289	0.1257	0.1240	0.1266	0.1231	0.1436	0.1300	0.1241	0.1223	0.1222	0.1223	0.1200	0.1202	0.1170	0.1213	0.1241	0.1168	0.1355	0.1197	0.1236	0.1237	0.1233	0.1230	0.1169	0.1117	0.1093	0.1135	0.1070	0.1140	0.1400	0.1291	0.1252	0.1240	0.1209	0.1239	0.1009	0.1015	0.1068	0.1031	0.1008	0.1012	0.1262	0.1152	0.1178	0.1145	0.1176	0.1149	0.0890	0.0912	0.0925	0.0883	0.0908	0.0886	0.1134	0.1074	0.1058	0.1057	0.1100	0.1067	0.0835	0.0844	0.0852	0.0826	0.0824	0.0829	0.0994	0.1005	0.1002	0.0989	0.0967	0.0953	0.0652	0.0639	0.0633	0.0633	0.0635	0.0638	0.0630	0.0627	0.0637	0.0635	0.0630	0.0628	0.0640	0.0630	0.0633	0.0634	0.0638	0.0639	0.0636	0.0625	0.0630	0.0649	0.0636	0.0634
20=20:19:01	17781	301	0.1315	0.1323	0.1296	0.1278	0.1322	0.1267	0.1520	0.1357	0.1292	0.1257	0.1262	0.1255	0.1252	0.1245	0.1203	0.1248	0.1291	0.1200	0.1424	0.1241	0.1296	0.1277	0.1261	0.1247	0.1218	0.1149	0.1137	0.1159	0.1082	0.1159	0.1490	0.1358	0.1304	0.1273	0.1256	0.1271	0.1037	0.1045	0.1091	0.1056	0.1029	0.1039	0.1321	0.1202	0.1229	0.1160	0.1221	0.1197	0.0900	0.0914	0.0924	0.0902	0.0913	0.0890	0.1184	0.1123	0.1085	0.1082	0.1123	0.1081	0.0841	0.0846	0.0859	0.0830	0.0832	0.0828	0.1011	0.1007	0.1004	0.1011	0.0974	0.0973	0.0655	0.0641	0.0638	0.0643	0.0638	0.0635	0.0633	0.0631	0.0632	0.0635	0.0635	0.0629	0.0648	0.0637	0.0624	0.0636	0.0637	0.0643	0.0631	0.0627	0.0639	0.0648	0.0634	0.0634
21=20:33:42	18662	300	0.1376	0.1382	0.1357	0.1334	0.1352	0.1286	0.1596	0.1411	0.1350	0.1308	0.1321	0.1298	0.1329	0.1288	0.1239	0.1296	0.1350	0.1232	0.1487	0.1279	0.1333	0.1313	0.1320	0.1312	0.1267	0.1175	0.1141	0.1184	0.1109	0.1187	0.1572	0.1421	0.1349	0.1329	0.1299	0.1324	0.1061	0.1076	0.1101	0.1074	0.1059	0.1050	0.1393	0.1259	0.1286	0.1208	0.1247	0.1249	0.0915	0.0954	0.0939	0.0910	0.0923	0.0902	0.1218	0.1153	0.1116	0.1119	0.1147	0.1130	0.0845	0.0849	0.0862	0.0838	0.0837	0.0836	0.1023	0.1027	0.1026	0.1024	0.1008	0.0989	0.0659	0.0646	0.0633	0.0644	0.0638	0.0640	0.0636	0.0630	0.0640	0.0629	0.0633	0.0634	0.0644	0.0640	0.0625	0.0639	0.0638	0.0643	0.0638	0.0630	0.0636	0.0651	0.0637	0.0635
22=20:48:27	19547	300	0.1444	0.1457	0.1407	0.1368	0.1443	0.1350	0.1740	0.1488	0.1415	0.1371	0.1366	0.1326	0.1382	0.1340	0.1301	0.1346	0.1402	0.1269	0.1596	0.1347	0.1431	0.1380	0.1364	0.1330	0.1300	0.1214	0.1196	0.1223	0.1138	0.1223	0.1680	0.1504	0.1435	0.1375	0.1347	0.1381	0.1076	0.1097	0.1122	0.1100	0.1084	0.1091	0.1488	0.1307	0.1338	0.1246	0.1299	0.1290	0.0915	0.0947	0.0945	0.0922	0.0941	0.0901	0.1273	0.1204	0.1167	0.1160	0.1197	0.1155	0.0848	0.0839	0.0854	0.0839	0.0845	0.0836	0.1036	0.1050	0.1036	0.1052	0.1016	0.0998	0.0652	0.0641	0.0631	0.0641	0.0632	0.0636	0.0629	0.0614	0.0638	0.0639	0.0636	0.0629	0.0644	0.0631	0.0635	0.0630	0.0633	0.0641	0.0637	0.0629	0.0636	0.0649	0.0631	0.0636
23=21:03:08	20428	298	0.1551	0.1505	0.1451	0.1426	0.1515	0.1394	0.1831	0.1576	0.1486	0.1440	0.1426	0.1357	0.1455	0.1389	0.1343	0.1414	0.1455	0.1316	0.1708	0.1418	0.1483	0.1451	0.1423	0.1425	0.1378	0.1268	0.1227	0.1252	0.1169	0.1272	0.1817	0.1560	0.1494	0.1430	0.1386	0.1444	0.1118	0.1124	0.1160	0.1131	0.1100	0.1112	0.1588	0.1389	0.1398	0.1301	0.1338	0.1367	0.0948	0.0960	0.0957	0.0931	0.0954	0.0910	0.1317	0.1234	0.1192	0.1170	0.1217	0.1185	0.0849	0.0851	0.0855	0.0831	0.0840	0.0838	0.1055	0.1061	0.1063	0.1058	0.1019	0.1018	0.0649	0.0645	0.0639	0.0647	0.0636	0.0637	0.0630	0.0628	0.0641	0.0641	0.0638	0.0634	0.0644	0.0633	0.0632	0.0635	0.0638	0.0635	0.0633	0.0634	0.0635	0.0651	0.0636	0.0638
24=21:17:53	21313	301	0.1658	0.1584	0.1548	0.1497	0.1594	0.1440	0.2013	0.1684	0.1562	0.1475	0.1466	0.1420	0.1547	0.1451	0.1382	0.1463	0.1532	0.1383	0.1826	0.1493	0.1636	0.1517	0.1475	0.1451	0.1461	0.1311	0.1253	0.1297	0.1196	0.1336	0.1953	0.1658	0.1550	0.1484	0.1464	0.1503	0.1140	0.1162	0.1186	0.1155	0.1136	0.1138	0.1703	0.1457	0.1489	0.1357	0.1396	0.1406	0.0956	0.0968	0.0985	0.0947	0.0961	0.0931	0.1384	0.1300	0.1236	0.1226	0.1264	0.1212	0.0855	0.0851	0.0862	0.0835	0.0838	0.0840	0.1082	0.1071	0.1085	0.1087	0.1041	0.1012	0.0655	0.0642	0.0640	0.0647	0.0636	0.0641	0.0632	0.0631	0.0633	0.0639	0.0637	0.0635	0.0645	0.0639	0.0634	0.0636	0.0643	0.0643	0.0641	0.0633	0.0636	0.0653	0.0638	0.0637
25=21:32:38	22198	300	0.1754	0.1694	0.1637	0.1555	0.1676	0.1485	0.2216	0.1786	0.1677	0.1551	0.1534	0.1486	0.1649	0.1525	0.1458	0.1535	0.1601	0.1442	0.1992	0.1580	0.1728	0.1589	0.1556	0.1479	0.1586	0.1353	0.1311	0.1355	0.1238	0.1349	0.2061	0.1753	0.1650	0.1568	0.1555	0.1576	0.1187	0.1203	0.1219	0.1241	0.1187	0.1160	0.1826	0.1553	0.1564	0.1428	0.1485	0.1461	0.0994	0.1009	0.1005	0.0953	0.0982	0.0936	0.1466	0.1355	0.1301	0.1264	0.1312	0.1267	0.0848	0.0857	0.0860	0.0851	0.0841	0.0836	0.1106	0.1109	0.1108	0.1098	0.1061	0.1033	0.0656	0.0644	0.0626	0.0646	0.0639	0.0641	0.0633	0.0633	0.0639	0.0639	0.0627	0.0632	0.0645	0.0636	0.0634	0.0640	0.0639	0.0643	0.0637	0.0634	0.0638	0.0649	0.0637	0.0637
26=21:47:23	23083	301	0.1906	0.1784	0.1691	0.1629	0.1746	0.1515	0.2341	0.1896	0.1786	0.1649	0.1616	0.1572	0.1765	0.1608	0.1539	0.1624	0.1699	0.1512	0.2133	0.1655	0.1806	0.1667	0.1618	0.1581	0.1640	0.1410	0.1349	0.1392	0.1305	0.1409	0.2256	0.1898	0.1739	0.1647	0.1631	0.1674	0.1229	0.1265	0.1297	0.1235	0.1217	0.1195	0.1984	0.1644	0.1676	0.1511	0.1540	0.1538	0.1003	0.1034	0.1040	0.0975	0.0998	0.0952	0.1537	0.1434	0.1357	0.1309	0.1367	0.1314	0.0862	0.0860	0.0870	0.0838	0.0850	0.0851	0.1142	0.1136	0.1127	0.1139	0.1082	0.1049	0.0656	0.0645	0.0638	0.0647	0.0637	0.0644	0.0638	0.0636	0.0641	0.0643	0.0634	0.0632	0.0647	0.0641	0.0633	0.0639	0.0642	0.0650	0.0633	0.0639	0.0636	0.0652	0.0635	0.0641
27=22:02:05	23965	301	0.1980	0.1860	0.1795	0.1705	0.1825	0.1564	0.2535	0.2019	0.1865	0.1714	0.1672	0.1611	0.1877	0.1698	0.1605	0.1679	0.1766	0.1544	0.2331	0.1769	0.1886	0.1727	0.1696	0.1618	0.1736	0.1451	0.1388	0.1467	0.1384	0.1457	0.2402	0.1996	0.1841	0.1742	0.1720	0.1781	0.1280	0.1296	0.1295	0.1264	0.1270	0.1226	0.2128	0.1728	0.1768	0.1579	0.1632	0.1560	0.1004	0.1044	0.1043	0.0983	0.1009	0.0965	0.1619	0.1493	0.1402	0.1337	0.1408	0.1361	0.0854	0.0866	0.0864	0.0842	0.0843	0.0846	0.1131	0.1141	0.1152	0.1151	0.1087	0.1059	0.0652	0.0642	0.0633	0.0641	0.0637	0.0637	0.0632	0.0625	0.0638	0.0630	0.0633	0.0630	0.0641	0.0636	0.0633	0.0638	0.0639	0.0642	0.0637	0.0632	0.0635	0.0650	0.0635	0.0635
28=22:16:50	24851	300	0.2116	0.1977	0.1926	0.1798	0.1940	0.1649	0.2766	0.2152	0.2027	0.1820	0.1754	0.1667	0.2011	0.1795	0.1679	0.1772	0.1906	0.1643	0.2533	0.1847	0.2025	0.1829	0.1784	0.1622	0.1848	0.1540	0.1450	0.1508	0.1374	0.1498	0.2654	0.2106	0.1960	0.1835	0.1768	0.1809	0.1351	0.1347	0.1341	0.1314	0.1321	0.1256	0.2298	0.1865	0.1901	0.1668	0.1708	0.1620	0.1031	0.1060	0.1076	0.1005	0.1027	0.0982	0.1715	0.1579	0.1470	0.1398	0.1494	0.1404	0.0866	0.0867	0.0877	0.0850	0.0854	0.0854	0.1171	0.1178	0.1173	0.1180	0.1113	0.1064	0.0651	0.0641	0.0638	0.0643	0.0635	0.0640	0.0632	0.0628	0.0629	0.0636	0.0636	0.0631	0.0643	0.0637	0.0633	0.0637	0.0637	0.0639	0.0639	0.0632	0.0636	0.0651	0.0632	0.0636
29=22:31:35	25736	298	0.2276	0.2106	0.1987	0.1921	0.2096	0.1732	0.2999	0.2302	0.2131	0.1930	0.1872	0.1740	0.2157	0.1905	0.1796	0.1881	0.1993	0.1696	0.2759	0.1963	0.2168	0.1952	0.1869	0.1754	0.1967	0.1616	0.1526	0.1569	0.1403	0.1532	0.2860	0.2273	0.2099	0.1957	0.1857	0.1958	0.1411	0.1400	0.1410	0.1354	0.1372	0.1309	0.2503	0.1972	0.1984	0.1734	0.1789	0.1706	0.1064	0.1091	0.1111	0.1032	0.1070	0.1011	0.1808	0.1639	0.1516	0.1466	0.1564	0.1472	0.0876	0.0873	0.0887	0.0863	0.0863	0.0855	0.1198	0.1197	0.1190	0.1208	0.1147	0.1085	0.0655	0.0648	0.0638	0.0646	0.0638	0.0640	0.0628	0.0632	0.0642	0.0644	0.0635	0.0633	0.0646	0.0640	0.0637	0.0642	0.0639	0.0637	0.0639	0.0632	0.0638	0.0653	0.0637	0.0639
30=22:46:20	26621	300	0.2444	0.2263	0.2148	0.2023	0.2255	0.1848	0.3256	0.2461	0.2284	0.2096	0.1997	0.1831	0.2328	0.2019	0.1880	0.1972	0.2151	0.1831	0.2943	0.2100	0.2334	0.2083	0.1980	0.1815	0.2088	0.1686	0.1569	0.1638	0.1453	0.1598	0.3115	0.2435	0.2235	0.2047	0.1956	0.2051	0.1476	0.1484	0.1512	0.1404	0.1421	0.1345	0.2710	0.2139	0.2142	0.1815	0.1887	0.1760	0.1093	0.1115	0.1131	0.1051	0.1083	0.1009	0.1885	0.1692	0.1572	0.1533	0.1615	0.1502	0.0878	0.0879	0.0888	0.0863	0.0864	0.0859	0.1219	0.1210	0.1214	0.1225	0.1145	0.1091	0.0656	0.0647	0.0630	0.0646	0.0638	0.0641	0.0637	0.0628	0.0640	0.0641	0.0627	0.0633	0.0646	0.0639	0.0636	0.0638	0.0637	0.0642	0.0640	0.0632	0.0638	0.0644	0.0633	0.0635
31=23:01:05	27506	301	0.2663	0.2442	0.2331	0.2226	0.2465	0.1914	0.3565	0.2678	0.2476	0.2269	0.2101	0.1929	0.2493	0.2138	0.2004	0.2096	0.2280	0.1945	0.3232	0.2211	0.2478	0.2230	0.2123	0.1889	0.2241	0.1748	0.1618	0.1724	0.1535	0.1680	0.3419	0.2543	0.2352	0.2180	0.2079	0.2159	0.1559	0.1557	0.1510	0.1471	0.1493	0.1377	0.2946	0.2270	0.2251	0.1923	0.1971	0.1861	0.1131	0.1160	0.1169	0.1069	0.1121	0.1031	0.2006	0.1796	0.1658	0.1603	0.1667	0.1562	0.0891	0.0879	0.0896	0.0853	0.0858	0.0860	0.1261	0.1254	0.1252	0.1241	0.1191	0.1121	0.0650	0.0640	0.0635	0.0641	0.0634	0.0639	0.0631	0.0627	0.0639	0.0637	0.0633	0.0634	0.0640	0.0635	0.0631	0.0633	0.0636	0.0639	0.0629	0.0629	0.0635	0.0650	0.0632	0.0632
32=23:15:46	28387	301	0.2882	0.2653	0.2489	0.2336	0.2619	0.2040	0.3935	0.2872	0.2670	0.2415	0.2261	0.2069	0.2696	0.2320	0.2134	0.2223	0.2428	0.2034	0.3552	0.2405	0.2656	0.2369	0.2248	0.2041	0.2484	0.1823	0.1712	0.1812	0.1599	0.1755	0.3709	0.2753	0.2538	0.2348	0.2240	0.2330	0.1670	0.1632	0.1571	0.1542	0.1597	0.1431	0.3194	0.2428	0.2460	0.2030	0.2158	0.1974	0.1173	0.1207	0.1211	0.1082	0.1151	0.1055	0.2148	0.1897	0.1746	0.1682	0.1757	0.1623	0.0893	0.0897	0.0906	0.0869	0.0865	0.0872	0.1272	0.1290	0.1279	0.1284	0.1205	0.1127	0.0652	0.0644	0.0636	0.0642	0.0633	0.0644	0.0634	0.0629	0.0640	0.0634	0.0632	0.0632	0.0648	0.0640	0.0625	0.0636	0.0642	0.0643	0.0637	0.0630	0.0638	0.0651	0.0634	0.0636
33=23:30:31	29272	301	0.3134	0.2834	0.2687	0.2553	0.2905	0.2152	0.4336	0.3096	0.2872	0.2639	0.2453	0.2185	0.2932	0.2465	0.2281	0.2442	0.2642	0.2159	0.3884	0.2557	0.2857	0.2558	0.2418	0.2192	0.2664	0.1979	0.1825	0.1883	0.1663	0.1845	0.4061	0.3006	0.2744	0.2533	0.2412	0.2548	0.1756	0.1722	0.1629	0.1595	0.1656	0.1458	0.3553	0.2638	0.2650	0.2185	0.2319	0.2161	0.1230	0.1253	0.1266	0.1130	0.1194	0.1082	0.2286	0.2015	0.1856	0.1796	0.1858	0.1711	0.0900	0.0905	0.0920	0.0875	0.0875	0.0876	0.1325	0.1310	0.1298	0.1314	0.1222	0.1150	0.0654	0.0643	0.0635	0.0642	0.0640	0.0642	0.0635	0.0626	0.0641	0.0640	0.0627	0.0637	0.0644	0.0632	0.0635	0.0639	0.0641	0.0646	0.0639	0.0632	0.0631	0.0654	0.0639	0.0638
34=23:45:16	30157	298	0.3331	0.3223	0.2886	0.2753	0.3132	0.2349	0.4640	0.3356	0.3096	0.2842	0.2629	0.2331	0.3121	0.2670	0.2467	0.2583	0.2830	0.2295	0.4267	0.2754	0.3126	0.2767	0.2589	0.2368	0.2876	0.2117	0.1950	0.2026	0.1745	0.1932	0.4405	0.3263	0.2965	0.2744	0.2593	0.2750	0.1896	0.1799	0.1682	0.1675	0.1740	0.1520	0.3900	0.2806	0.2833	0.2352	0.2469	0.2260	0.1281	0.1301	0.1302	0.1162	0.1251	0.1100	0.2454	0.2122	0.1934	0.1872	0.1971	0.1793	0.0914	0.0909	0.0922	0.0878	0.0884	0.0877	0.1347	0.1340	0.1351	0.1340	0.1247	0.1192	0.0654	0.0644	0.0628	0.0644	0.0641	0.0637	0.0633	0.0629	0.0641	0.0639	0.0626	0.0635	0.0641	0.0634	0.0632	0.0637	0.0636	0.0638	0.0634	0.0626	0.0639	0.0641	0.0632	0.0637
35=00:00:01	31042	301	0.3608	0.3332	0.3160	0.3031	0.3408	0.2466	0.5017	0.3630	0.3352	0.3069	0.2857	0.2489	0.3448	0.2845	0.2595	0.2773	0.3059	0.2464	0.4555	0.2924	0.3384	0.3018	0.2807	0.2460	0.3035	0.2261	0.2057	0.2138	0.1847	0.2030	0.4766	0.3477	0.3169	0.2951	0.2800	0.2989	0.1969	0.1924	0.1762	0.1749	0.1850	0.1555	0.4252	0.3037	0.3049	0.2503	0.2628	0.2431	0.1340	0.1354	0.1343	0.1206	0.1282	0.1133	0.2671	0.2272	0.2063	0.1983	0.2072	0.1898	0.0926	0.0917	0.0923	0.0889	0.0891	0.0896	0.1380	0.1382	0.1349	0.1382	0.1276	0.1200	0.0653	0.0645	0.0644	0.0645	0.0639	0.0638	0.0635	0.0627	0.0633	0.0639	0.0635	0.0631	0.0645	0.0634	0.0627	0.0635	0.0636	0.0639	0.0637	0.0631	0.0636	0.0654	0.0636	0.0640
36=00:14:47	31927	301	0.3914	0.3608	0.3403	0.3243	0.3717	0.2666	0.5403	0.3926	0.3609	0.3327	0.3052	0.2694	0.3699	0.3079	0.2847	0.2998	0.3268	0.2610	0.4925	0.3195	0.3635	0.3231	0.2994	0.2651	0.3261	0.2417	0.2160	0.2275	0.1955	0.2131	0.5161	0.3735	0.3450	0.3139	0.2977	0.3199	0.2133	0.2036	0.1855	0.1814	0.1930	0.1636	0.4590	0.3281	0.3288	0.2698	0.2852	0.2598	0.1393	0.1389	0.1401	0.1249	0.1347	0.1162	0.2824	0.2387	0.2161	0.2095	0.2241	0.1992	0.0925	0.0922	0.0938	0.0888	0.0901	0.0902	0.1391	0.1437	0.1391	0.1434	0.1300	0.1212	0.0653	0.0641	0.0633	0.0642	0.0637	0.0637	0.0633	0.0628	0.0635	0.0634	0.0631	0.0636	0.0647	0.0636	0.0636	0.0638	0.0637	0.0646	0.0635	0.0631	0.0640	0.0641	0.0636	0.0634
37=00:29:32	32812	300	0.4355	0.4009	0.3669	0.3521	0.4007	0.2894	0.5876	0.4275	0.3902	0.3640	0.3318	0.2925	0.4021	0.3295	0.3050	0.3242	0.3522	0.2795	0.5333	0.3474	0.3884	0.3495	0.3231	0.2853	0.3651	0.2615	0.2318	0.2457	0.2084	0.2273	0.5576	0.4082	0.3727	0.3429	0.3250	0.3418	0.2272	0.2132	0.1926	0.1916	0.2065	0.1702	0.4974	0.3529	0.3551	0.2917	0.3074	0.2842	0.1467	0.1488	0.1482	0.1295	0.1407	0.1197	0.3054	0.2528	0.2295	0.2209	0.2363	0.2105	0.0950	0.0933	0.0958	0.0896	0.0913	0.0901	0.1445	0.1466	0.1437	0.1446	0.1315	0.1192	0.0650	0.0642	0.0627	0.0644	0.0634	0.0642	0.0635	0.0625	0.0636	0.0638	0.0624	0.0632	0.0640	0.0638	0.0632	0.0641	0.0640	0.0641	0.0638	0.0633	0.0638	0.0652	0.0636	0.0640
38=00:44:17	33697	301	0.4676	0.4302	0.3992	0.3888	0.4372	0.3154	0.6287	0.4564	0.4261	0.3968	0.3605	0.3239	0.4405	0.3549	0.3237	0.3485	0.3845	0.3008	0.5715	0.3751	0.4184	0.3793	0.3533	0.3131	0.3861	0.2750	0.2473	0.2604	0.2188	0.2424	0.6061	0.4373	0.4004	0.3696	0.3544	0.3762	0.2447	0.2310	0.2044	0.2044	0.2178	0.1751	0.5382	0.3848	0.3854	0.3102	0.3338	0.3123	0.1551	0.1545	0.1563	0.1345	0.1452	0.1228	0.3259	0.2748	0.2445	0.2383	0.2510	0.2271	0.0972	0.0950	0.0974	0.0909	0.0919	0.0929	0.1486	0.1514	0.1476	0.1487	0.1342	0.1254	0.0659	0.0646	0.0634	0.0651	0.0641	0.0643	0.0641	0.0631	0.0643	0.0640	0.0633	0.0639	0.0652	0.0646	0.0633	0.0641	0.0647	0.0645	0.0641	0.0636	0.0642	0.0646	0.0644	0.0642
39=00:58:58	34578	298	0.5004	0.4634	0.4301	0.4189	0.4722	0.3526	0.6655	0.4940	0.4549	0.4296	0.3940	0.3536	0.4706	0.3873	0.3498	0.3748	0.4138	0.3249	0.6128	0.4099	0.4549	0.4115	0.3821	0.3292	0.4224	0.2947	0.2627	0.2824	0.2328	0.2546	0.6542	0.4719	0.4329	0.3989	0.3825	0.4032	0.2640	0.2456	0.2138	0.2147	0.2318	0.1867	0.5741	0.4135	0.4122	0.3374	0.3648	0.3301	0.1605	0.1602	0.1617	0.1381	0.1524	0.1266	0.3498	0.2907	0.2588	0.2505	0.2671	0.2427	0.0978	0.0959	0.0978	0.0918	0.0915	0.0920	0.1510	0.1565	0.1515	0.1518	0.1342	0.1257	0.0650	0.0640	0.0631	0.0633	0.0633	0.0634	0.0628	0.0625	0.0632	0.0634	0.0628	0.0627	0.0642	0.0628	0.0630	0.0634	0.0636	0.0636	0.0631	0.0626	0.0629	0.0644	0.0630	0.0631
40=01:13:43	35463	300	0.5465	0.4946	0.4666	0.4501	0.5070	0.3827	0.7152	0.5327	0.4861	0.4669	0.4211	0.3819	0.5037	0.4145	0.3721	0.4023	0.4458	0.3414	0.6616	0.4379	0.4820	0.4381	0.4098	0.3589	0.4680	0.3187	0.2792	0.2993	0.2488	0.2759	0.7059	0.5015	0.4627	0.4305	0.4136	0.4326	0.2822	0.2624	0.2269	0.2292	0.2485	0.1931	0.6179	0.4455	0.4430	0.3633	0.3874	0.3603	0.1738	0.1734	0.1705	0.1434	0.1615	0.1302	0.3800	0.3135	0.2782	0.2640	0.2854	0.2537	0.1003	0.0977	0.0991	0.0933	0.0936	0.0936	0.1577	0.1603	0.1546	0.1539	0.1383	0.1255	0.0651	0.0642	0.0634	0.0639	0.0636	0.0635	0.0625	0.0627	0.0642	0.0637	0.0638	0.0632	0.0648	0.0639	0.0630	0.0638	0.0639	0.0634	0.0638	0.0633	0.0634	0.0653	0.0636	0.0637
41=01:28:28	36348	301	0.5828	0.5311	0.5018	0.4874	0.5447	0.4120	0.7594	0.5672	0.5162	0.5009	0.4527	0.4105	0.5465	0.4445	0.4060	0.4351	0.4764	0.3673	0.7056	0.4742	0.5188	0.4776	0.4437	0.3816	0.4898	0.3375	0.2978	0.3200	0.2664	0.2929	0.7454	0.5426	0.4962	0.4623	0.4474	0.4662	0.3050	0.2852	0.2415	0.2440	0.2650	0.2021	0.6627	0.4805	0.4824	0.3912	0.4221	0.3903	0.1802	0.1795	0.1787	0.1500	0.1681	0.1358	0.4134	0.3322	0.2954	0.2831	0.3042	0.2725	0.1027	0.0998	0.1014	0.0931	0.0957	0.0944	0.1590	0.1641	0.1588	0.1590	0.1401	0.1288	0.0647	0.0643	0.0630	0.0639	0.0625	0.0635	0.0631	0.0626	0.0638	0.0639	0.0629	0.0629	0.0643	0.0631	0.0633	0.0638	0.0638	0.0638	0.0635	0.0625	0.0635	0.0650	0.0631	0.0637
42=01:43:09	37229	300	0.6242	0.5662	0.5326	0.5234	0.5833	0.4484	0.8040	0.6027	0.5554	0.5352	0.4861	0.4425	0.5912	0.4754	0.4355	0.4642	0.5075	0.3905	0.7490	0.5060	0.5543	0.5066	0.4741	0.4117	0.5238	0.3659	0.3160	0.3435	0.2798	0.3141	0.7924	0.5805	0.5276	0.4911	0.4803	0.5005	0.3282	0.3057	0.2624	0.2583	0.2821	0.2130	0.7185	0.5133	0.5165	0.4207	0.4597	0.4178	0.1893	0.1876	0.1884	0.1588	0.1791	0.1403	0.4427	0.3633	0.3223	0.3084	0.3288	0.2945	0.1060	0.1010	0.1036	0.0957	0.0971	0.0963	0.1655	0.1699	0.1628	0.1645	0.1473	0.1329	0.0652	0.0640	0.0635	0.0643	0.0636	0.0635	0.0630	0.0629	0.0638	0.0639	0.0632	0.0633	0.0644	0.0635	0.0632	0.0636	0.0630	0.0637	0.0635	0.0630	0.0632	0.0646	0.0632	0.0631
43=01:57:54	38114	300	0.6708	0.6110	0.5737	0.5560	0.6279	0.4816	0.8398	0.6520	0.5975	0.5810	0.5247	0.4762	0.6299	0.5121	0.4665	0.5008	0.5438	0.4228	0.7917	0.5534	0.5962	0.5493	0.5121	0.4425	0.5651	0.3899	0.3392	0.3723	0.3023	0.3357	0.8347	0.6240	0.5713	0.5300	0.5171	0.5327	0.3543	0.3305	0.2747	0.2805	0.3035	0.2251	0.7573	0.5561	0.5561	0.4607	0.4936	0.4501	0.2033	0.2009	0.1979	0.1628	0.1893	0.1425	0.4751	0.3896	0.3442	0.3259	0.3544	0.3121	0.1083	0.1039	0.1070	0.0969	0.0990	0.0975	0.1687	0.1737	0.1658	0.1689	0.1493	0.1338	0.0651	0.0645	0.0633	0.0634	0.0633	0.0637	0.0633	0.0628	0.0639	0.0635	0.0636	0.0631	0.0645	0.0629	0.0634	0.0635	0.0638	0.0639	0.0632	0.0631	0.0625	0.0645	0.0635	0.0635
44=02:12:39	38999	301	0.7132	0.6498	0.6108	0.5959	0.6658	0.5146	0.8682	0.6900	0.6295	0.6159	0.5588	0.5084	0.6724	0.5453	0.4997	0.5336	0.5743	0.4457	0.8284	0.5902	0.6354	0.5846	0.5411	0.4718	0.6072	0.4202	0.3646	0.3996	0.3198	0.3578	0.8678	0.6622	0.6073	0.5598	0.5487	0.5691	0.3837	0.3541	0.2932	0.2993	0.3236	0.2416	0.7996	0.5915	0.5906	0.4876	0.5247	0.4816	0.2158	0.2060	0.2048	0.1693	0.1960	0.1486	0.5117	0.4158	0.3710	0.3522	0.3811	0.3331	0.1117	0.1047	0.1084	0.0981	0.1017	0.0991	0.1750	0.1761	0.1693	0.1739	0.1515	0.1366	0.0653	0.0643	0.0638	0.0642	0.0636	0.0639	0.0630	0.0625	0.0641	0.0636	0.0633	0.0633	0.0642	0.0636	0.0632	0.0630	0.0637	0.0640	0.0637	0.0630	0.0635	0.0649	0.0633	0.0638
45=02:27:24	39885	300	0.7549	0.6870	0.6452	0.6317	0.7011	0.5492	0.8935	0.7339	0.6704	0.6538	0.5930	0.5421	0.7149	0.5841	0.5296	0.5633	0.6095	0.4732	0.8671	0.6275	0.6727	0.6158	0.5718	0.4990	0.6529	0.4485	0.3908	0.4248	0.3423	0.3794	0.8840	0.7031	0.6463	0.5998	0.5806	0.6064	0.4167	0.3768	0.3099	0.3168	0.3504	0.2536	0.8408	0.6283	0.6318	0.5210	0.5580	0.5090	0.2318	0.2197	0.2158	0.1796	0.2103	0.1574	0.5508	0.4471	0.3951	0.3758	0.4123	0.3600	0.1153	0.1099	0.1119	0.1010	0.1031	0.1009	0.1810	0.1839	0.1760	0.1783	0.1523	0.1378	0.0654	0.0645	0.0636	0.0645	0.0636	0.0639	0.0636	0.0623	0.0637	0.0642	0.0638	0.0631	0.0644	0.0636	0.0632	0.0639	0.0633	0.0644	0.0639	0.0634	0.0640	0.0651	0.0632	0.0639
46=02:42:09	40770	301	0.7883	0.7221	0.6798	0.6615	0.7409	0.5762	0.8932	0.7662	0.7077	0.6937	0.6294	0.5695	0.7556	0.6208	0.5594	0.6019	0.6414	0.4990	0.8733	0.6698	0.7075	0.6523	0.6001	0.5290	0.6948	0.4767	0.4138	0.4507	0.3641	0.3993	0.8889	0.7362	0.6825	0.6234	0.6098	0.6318	0.4463	0.4049	0.3273	0.3381	0.3702	0.2684	0.8686	0.6693	0.6644	0.5511	0.5940	0.5347	0.2481	0.2308	0.2308	0.1872	0.2192	0.1606	0.5850	0.4743	0.4233	0.4039	0.4405	0.3813	0.1196	0.1123	0.1154	0.1032	0.1057	0.1026	0.1834	0.1892	0.1817	0.1827	0.1578	0.1416	0.0652	0.0646	0.0634	0.0635	0.0636	0.0640	0.0636	0.0629	0.0640	0.0640	0.0633	0.0631	0.0646	0.0634	0.0634	0.0638	0.0637	0.0640	0.0633	0.0626	0.0631	0.0651	0.0635	0.0639
47=02:56:50	41651	300	0.8247	0.7619	0.7157	0.6975	0.7662	0.6099	0.8919	0.7971	0.7329	0.7240	0.6588	0.5999	0.7967	0.6562	0.5913	0.6264	0.6737	0.5209	0.8771	0.7052	0.7417	0.6831	0.6395	0.5566	0.7415	0.5022	0.4411	0.4798	0.3876	0.4233	0.8827	0.7780	0.7194	0.6644	0.6434	0.6729	0.4789	0.4310	0.3522	0.3615	0.3986	0.2884	0.8875	0.7094	0.7095	0.5912	0.6315	0.5708	0.2672	0.2492	0.2420	0.1970	0.2315	0.1697	0.6303	0.5068	0.4511	0.4297	0.4697	0.4081	0.1223	0.1164	0.1188	0.1054	0.1080	0.1056	0.1886	0.1972	0.1851	0.1906	0.1596	0.1408	0.0652	0.0643	0.0633	0.0639	0.0635	0.0635	0.0629	0.0625	0.0637	0.0634	0.0633	0.0628	0.0643	0.0635	0.0630	0.0634	0.0636	0.0632	0.0634	0.0626	0.0637	0.0651	0.0634	0.0637
48=03:11:31	42532	301	0.8366	0.7961	0.7518	0.7347	0.7884	0.6438	0.8945	0.8076	0.7742	0.7571	0.6976	0.6354	0.8361	0.6949	0.6245	0.6621	0.7118	0.5486	0.8719	0.7364	0.7722	0.7173	0.6716	0.5881	0.7778	0.5304	0.4621	0.5062	0.4144	0.4516	0.8861	0.8099	0.7505	0.6942	0.6837	0.7079	0.5115	0.4597	0.3796	0.3890	0.4305	0.3006	0.8920	0.7458	0.7516	0.6225	0.6682	0.6057	0.2851	0.2677	0.2599	0.2084	0.2452	0.1750	0.6748	0.5515	0.4864	0.4645	0.4990	0.4400	0.1279	0.1207	0.1221	0.1078	0.1130	0.1083	0.1980	0.2013	0.1928	0.1947	0.1656	0.1437	0.0656	0.0645	0.0642	0.0643	0.0639	0.0642	0.0635	0.0630	0.0636	0.0637	0.0634	0.0634	0.0647	0.0641	0.0629	0.0639	0.0641	0.0642	0.0637	0.0633	0.0638	0.0652	0.0637	0.0640
49=03:26:16	43417	298	0.8420	0.8182	0.7748	0.7548	0.7869	0.6723	0.9044	0.8019	0.7875	0.7719	0.7200	0.6620	0.8406	0.7271	0.6550	0.6924	0.7440	0.5704	0.8763	0.7558	0.7751	0.7427	0.6946	0.6133	0.8155	0.5670	0.4944	0.5407	0.4410	0.4730	0.8948	0.8157	0.7757	0.7233	0.7154	0.7273	0.5496	0.4853	0.4053	0.4132	0.4538	0.3170	0.8944	0.7724	0.7763	0.6599	0.7029	0.6356	0.3077	0.2827	0.2729	0.2159	0.2612	0.1832	0.7098	0.5912	0.5157	0.4850	0.5307	0.4633	0.1318	0.1244	0.1279	0.1103	0.1156	0.1091	0.2027	0.2084	0.1969	0.2004	0.1715	0.1429	0.0656	0.0644	0.0626	0.0641	0.0635	0.0637	0.0632	0.0629	0.0638	0.0635	0.0626	0.0632	0.0644	0.0632	0.0636	0.0635	0.0640	0.0644	0.0638	0.0630	0.0628	0.0648	0.0633	0.0634
50=03:41:01	44302	301	0.8489	0.8194	0.7854	0.7676	0.7873	0.7048	0.9062	0.8049	0.7901	0.7758	0.7424	0.6909	0.8340	0.7630	0.6846	0.7269	0.7727	0.5985	0.8795	0.7560	0.7780	0.7604	0.7221	0.6416	0.8428	0.6014	0.5188	0.5675	0.4664	0.4963	0.9011	0.8139	0.7800	0.7532	0.7424	0.7461	0.5871	0.5132	0.4318	0.4410	0.4807	0.3398	0.8953	0.7854	0.7929	0.6904	0.7307	0.6704	0.3345	0.3005	0.2927	0.2284	0.2752	0.1908	0.7579	0.6294	0.5483	0.5175	0.5597	0.4885	0.1366	0.1292	0.1318	0.1124	0.1178	0.1125	0.2088	0.2142	0.2039	0.2091	0.1727	0.1478	0.0652	0.0641	0.0630	0.0638	0.0632	0.0635	0.0629	0.0627	0.0626	0.0633	0.0631	0.0630	0.0642	0.0634	0.0626	0.0626	0.0635	0.0641	0.0629	0.0626	0.0634	0.0648	0.0632	0.0635
51=03:55:46	45187	298	0.8496	0.8132	0.7879	0.7672	0.7959	0.7378	0.9081	0.8166	0.7869	0.7862	0.7550	0.7228	0.8379	0.7857	0.7278	0.7663	0.7809	0.6322	0.8817	0.7652	0.7829	0.7676	0.7386	0.6799	0.8299	0.6249	0.5435	0.5955	0.4946	0.5223	0.9081	0.8176	0.7830	0.7684	0.7574	0.7523	0.6285	0.5501	0.4594	0.4674	0.5098	0.3597	0.9000	0.7983	0.7972	0.7318	0.7605	0.7016	0.3473	0.3141	0.3091	0.2437	0.2917	0.2007	0.7936	0.6588	0.5954	0.5547	0.5974	0.5249	0.1464	0.1344	0.1357	0.1173	0.1241	0.1153	0.2111	0.2221	0.2088	0.2138	0.1762	0.1466	0.0650	0.0644	0.0636	0.0638	0.0632	0.0630	0.0632	0.0629	0.0640	0.0636	0.0632	0.0629	0.0642	0.0637	0.0628	0.0636	0.0638	0.0640	0.0631	0.0632	0.0631	0.0648	0.0636	0.0635
52=04:10:31	46072	300	0.8516	0.8148	0.7840	0.7640	0.7938	0.7534	0.9097	0.8127	0.7860	0.7793	0.7499	0.7377	0.8446	0.7802	0.7547	0.7784	0.7718	0.6514	0.8864	0.7631	0.7877	0.7566	0.7346	0.6985	0.8263	0.6568	0.5744	0.6261	0.5157	0.5472	0.9057	0.8257	0.7811	0.7711	0.7649	0.7556	0.6715	0.5744	0.4857	0.4917	0.5436	0.3806	0.9066	0.7968	0.7985	0.7551	0.7780	0.7264	0.3752	0.3376	0.3329	0.2570	0.3113	0.2105	0.8254	0.7083	0.6253	0.5940	0.6321	0.5570	0.1516	0.1379	0.1408	0.1209	0.1267	0.1180	0.2214	0.2302	0.2175	0.2236	0.1802	0.1506	0.0654	0.0642	0.0631	0.0639	0.0636	0.0638	0.0631	0.0627	0.0640	0.0637	0.0625	0.0629	0.0641	0.0627	0.0633	0.0633	0.0638	0.0639	0.0633	0.0628	0.0625	0.0644	0.0634	0.0636
53=04:25:13	46953	301	0.8593	0.8178	0.7942	0.7694	0.8022	0.7597	0.9091	0.8255	0.7944	0.7922	0.7495	0.7471	0.8464	0.7866	0.7789	0.7826	0.7778	0.6862	0.8860	0.7749	0.7930	0.7676	0.7386	0.7170	0.8263	0.6895	0.6051	0.6565	0.5519	0.5751	0.9166	0.8290	0.7937	0.7741	0.7671	0.7546	0.7178	0.6092	0.5126	0.5225	0.5729	0.4016	0.9058	0.8062	0.7991	0.7764	0.7756	0.7453	0.3985	0.3594	0.3562	0.2687	0.3311	0.2201	0.8520	0.7438	0.6685	0.6247	0.6692	0.5876	0.1610	0.1432	0.1466	0.1247	0.1308	0.1230	0.2236	0.2395	0.2238	0.2294	0.1844	0.1545	0.0652	0.0641	0.0635	0.0642	0.0636	0.0636	0.0632	0.0628	0.0637	0.0629	0.0632	0.0630	0.0641	0.0636	0.0625	0.0635	0.0636	0.0638	0.0637	0.0629	0.0632	0.0649	0.0627	0.0636
54=04:39:58	47838	301	0.8602	0.8300	0.7988	0.7788	0.8047	0.7602	0.9184	0.8289	0.7982	0.7937	0.7595	0.7433	0.8574	0.7835	0.7766	0.7810	0.7775	0.7047	0.8955	0.7764	0.7938	0.7690	0.7448	0.7161	0.8386	0.7177	0.6276	0.6888	0.5778	0.6025	0.9185	0.8410	0.7959	0.7748	0.7691	0.7601	0.7527	0.6466	0.5406	0.5484	0.6109	0.4209	0.9082	0.8107	0.8141	0.7784	0.7796	0.7555	0.4286	0.3892	0.3828	0.2873	0.3521	0.2321	0.8569	0.7723	0.7007	0.6621	0.7014	0.6167	0.1666	0.1509	0.1542	0.1271	0.1363	0.1256	0.2349	0.2519	0.2345	0.2348	0.1876	0.1533	0.0652	0.0643	0.0631	0.0642	0.0638	0.0640	0.0625	0.0628	0.0638	0.0636	0.0635	0.0630	0.0643	0.0635	0.0635	0.0637	0.0638	0.0639	0.0634	0.0629	0.0636	0.0646	0.0634	0.0636
55=04:54:39	48719	301	0.8731	0.8205	0.7960	0.7727	0.8148	0.7588	0.9087	0.8310	0.7950	0.7977	0.7587	0.7449	0.8554	0.7942	0.7693	0.7810	0.7837	0.7171	0.8886	0.7853	0.8008	0.7794	0.7416	0.7269	0.8403	0.7538	0.6604	0.7079	0.6083	0.6261	0.9285	0.8385	0.7986	0.7791	0.7667	0.7622	0.7954	0.6785	0.5681	0.5807	0.6364	0.4429	0.9053	0.8202	0.8079	0.7755	0.7757	0.7550	0.4542	0.4109	0.4020	0.3068	0.3789	0.2447	0.8507	0.7727	0.7384	0.6889	0.7337	0.6450	0.1796	0.1570	0.1620	0.1319	0.1428	0.1295	0.2401	0.2589	0.2419	0.2464	0.1952	0.1555	0.0657	0.0646	0.0635	0.0643	0.0641	0.0642	0.0636	0.0631	0.0643	0.0639	0.0631	0.0633	0.0643	0.0633	0.0635	0.0638	0.0642	0.0646	0.0641	0.0633	0.0627	0.0650	0.0639	0.0638
56=05:09:24	49604	300	0.8765	0.8282	0.8002	0.7786	0.8128	0.7607	0.9042	0.8308	0.7982	0.8023	0.7576	0.7482	0.8601	0.7903	0.7666	0.7752	0.7854	0.7114	0.8897	0.7835	0.8026	0.7787	0.7498	0.7252	0.8518	0.7530	0.6871	0.7301	0.6328	0.6489	0.9263	0.8424	0.7957	0.7800	0.7724	0.7665	0.8314	0.7092	0.5972	0.6106	0.6733	0.4639	0.9121	0.8241	0.8121	0.7814	0.7822	0.7618	0.4795	0.4394	0.4293	0.3247	0.3981	0.2550	0.8556	0.7760	0.7553	0.7213	0.7526	0.6781	0.1891	0.1671	0.1686	0.1365	0.1472	0.1332	0.2459	0.2701	0.2461	0.2537	0.1975	0.1596	0.0654	0.0640	0.0636	0.0639	0.0637	0.0639	0.0622	0.0630	0.0639	0.0635	0.0635	0.0628	0.0643	0.0638	0.0629	0.0638	0.0642	0.0638	0.0634	0.0633	0.0638	0.0647	0.0638	0.0637
57=05:24:09	50489	301	0.8737	0.8335	0.8039	0.7858	0.8134	0.7645	0.9102	0.8271	0.7969	0.8017	0.7681	0.7441	0.8724	0.7893	0.7725	0.7805	0.7860	0.7046	0.8897	0.7871	0.8020	0.7763	0.7524	0.7251	0.8524	0.7381	0.7048	0.7325	0.6599	0.6783	0.9309	0.8490	0.7984	0.7802	0.7714	0.7709	0.8349	0.7418	0.6237	0.6308	0.7081	0.4839	0.9106	0.8231	0.8179	0.7801	0.7833	0.7661	0.5158	0.4737	0.4529	0.3484	0.4224	0.2704	0.8568	0.7831	0.7542	0.7456	0.7593	0.7075	0.2024	0.1728	0.1741	0.1416	0.1550	0.1390	0.2557	0.2797	0.2577	0.2639	0.2062	0.1596	0.0648	0.0643	0.0632	0.0637	0.0632	0.0626	0.0632	0.0623	0.0638	0.0638	0.0631	0.0631	0.0639	0.0635	0.0631	0.0636	0.0640	0.0635	0.0631	0.0627	0.0633	0.0646	0.0632	0.0632
58=05:38:54	51374	300	0.8761	0.8365	0.8114	0.7885	0.8227	0.7662	0.9222	0.8368	0.8060	0.8121	0.7739	0.7513	0.8795	0.8048	0.7797	0.7918	0.7884	0.7164	0.8912	0.7949	0.8006	0.7864	0.7588	0.7242	0.8571	0.7425	0.7214	0.7292	0.6912	0.6973	0.9391	0.8497	0.8107	0.7837	0.7799	0.7755	0.8300	0.7604	0.6490	0.6630	0.7290	0.5065	0.9103	0.8342	0.8224	0.7882	0.7844	0.7622	0.5384	0.5088	0.4805	0.3720	0.4487	0.2871	0.8699	0.7908	0.7612	0.7510	0.7684	0.7299	0.2139	0.1840	0.1840	0.1474	0.1604	0.1419	0.2644	0.2902	0.2625	0.2745	0.2103	0.1589	0.0652	0.0639	0.0631	0.0640	0.0625	0.0635	0.0633	0.0624	0.0637	0.0633	0.0632	0.0631	0.0642	0.0633	0.0632	0.0634	0.0638	0.0641	0.0634	0.0619	0.0636	0.0645	0.0631	0.0634
59=05:53:39	52260	301	0.8902	0.8373	0.8066	0.7867	0.8287	0.7742	0.9107	0.8404	0.8034	0.8169	0.7756	0.7592	0.8739	0.8101	0.7870	0.7970	0.7999	0.7180	0.8927	0.8004	0.8093	0.7892	0.7593	0.7372	0.8637	0.7534	0.7247	0.7329	0.7160	0.7065	0.9463	0.8567	0.8079	0.7915	0.7840	0.7742	0.8305	0.7523	0.6841	0.6873	0.7280	0.5306	0.9121	0.8424	0.8222	0.7945	0.7950	0.7671	0.5713	0.5372	0.5098	0.3965	0.4818	0.3027	0.8766	0.7971	0.7689	0.7573	0.7701	0.7354	0.2303	0.1937	0.1956	0.1538	0.1675	0.1464	0.2693	0.3024	0.2731	0.2841	0.2150	0.1643	0.0653	0.0643	0.0632	0.0632	0.0635	0.0637	0.0632	0.0623	0.0638	0.0636	0.0630	0.0633	0.0640	0.0624	0.0636	0.0634	0.0636	0.0640	0.0637	0.0628	0.0628	0.0649	0.0634	0.0633
60=06:08:24	53145	298	0.8878	0.8384	0.8047	0.7879	0.8251	0.7736	0.9117	0.8377	0.8045	0.8188	0.7791	0.7581	0.8864	0.8122	0.7906	0.7969	0.7922	0.7218	0.8918	0.8041	0.8091	0.7884	0.7641	0.7358	0.8714	0.7533	0.7154	0.7296	0.7180	0.7044	0.9480	0.8575	0.8086	0.7893	0.7842	0.7802	0.8344	0.7525	0.7071	0.7118	0.7284	0.5502	0.9149	0.8477	0.8263	0.7944	0.7966	0.7687	0.6082	0.5668	0.5332	0.4257	0.5097	0.3238	0.8779	0.8021	0.7726	0.7587	0.7704	0.7333	0.2437	0.2044	0.2033	0.1605	0.1765	0.1543	0.2837	0.3189	0.2858	0.2961	0.2223	0.1659	0.0656	0.0646	0.0637	0.0644	0.0637	0.0637	0.0621	0.0629	0.0637	0.0635	0.0633	0.0633	0.0642	0.0637	0.0633	0.0634	0.0638	0.0639	0.0637	0.0628	0.0633	0.0651	0.0635	0.0637
61=06:23:09	54030	301	0.8935	0.8419	0.8127	0.7909	0.8334	0.7714	0.9245	0.8448	0.8102	0.8249	0.7817	0.7615	0.8927	0.8189	0.7901	0.7996	0.7948	0.7318	0.9022	0.8105	0.8080	0.7892	0.7652	0.7399	0.8756	0.7549	0.7116	0.7337	0.7183	0.7005	0.9608	0.8564	0.8135	0.7926	0.7864	0.7800	0.8415	0.7533	0.7133	0.7146	0.7323	0.5735	0.9165	0.8559	0.8283	0.7942	0.7975	0.7697	0.6342	0.6079	0.5581	0.4487	0.5348	0.3411	0.8849	0.8100	0.7719	0.7654	0.7797	0.7368	0.2575	0.2191	0.2166	0.1664	0.1816	0.1579	0.2910	0.3331	0.2992	0.3087	0.2290	0.1700	0.0652	0.0646	0.0635	0.0645	0.0637	0.0634	0.0636	0.0628	0.0626	0.0636	0.0631	0.0632	0.0638	0.0636	0.0630	0.0630	0.0638	0.0641	0.0636	0.0630	0.0634	0.0646	0.0634	0.0637
62=06:37:54	54915	298	0.9024	0.8376	0.8070	0.7870	0.8349	0.7664	0.9205	0.8353	0.8015	0.8257	0.7822	0.7559	0.8897	0.8178	0.7847	0.7953	0.7877	0.7298	0.8875	0.8153	0.8016	0.7857	0.7541	0.7419	0.8844	0.7657	0.7117	0.7325	0.7135	0.6991	0.9692	0.8512	0.8154	0.7871	0.7838	0.7768	0.8441	0.7538	0.7030	0.7077	0.7298	0.5834	0.9075	0.8642	0.8230	0.7862	0.7911	0.7751	0.6685	0.6388	0.5858	0.4773	0.5616	0.3547	0.8851	0.8085	0.7734	0.7595	0.7747	0.7317	0.2809	0.2279	0.2246	0.1729	0.1948	0.1635	0.3008	0.3453	0.3092	0.3200	0.2330	0.1694	0.0652	0.0644	0.0634	0.0638	0.0637	0.0639	0.0633	0.0622	0.0637	0.0636	0.0632	0.0630	0.0641	0.0636	0.0636	0.0626	0.0635	0.0638	0.0635	0.0631	0.0634	0.0648	0.0632	0.0639
63=06:52:35	55796	301	0.9123	0.8520	0.8113	0.7927	0.8426	0.7760	0.9216	0.8355	0.8107	0.8413	0.7842	0.7652	0.9007	0.8195	0.7902	0.8077	0.7946	0.7388	0.8951	0.8282	0.8045	0.7937	0.7636	0.7383	0.8923	0.7679	0.7207	0.7451	0.7199	0.7019	0.9815	0.8619	0.8158	0.7876	0.7904	0.7763	0.8581	0.7621	0.7083	0.7092	0.7357	0.6119	0.9136	0.8730	0.8248	0.7968	0.7957	0.7786	0.7110	0.6723	0.6095	0.5040	0.5926	0.3722	0.8859	0.8151	0.7868	0.7690	0.7814	0.7443	0.2931	0.2415	0.2337	0.1797	0.2014	0.1711	0.3143	0.3591	0.3227	0.3299	0.2445	0.1736	0.0654	0.0643	0.0636	0.0642	0.0637	0.0637	0.0632	0.0632	0.0639	0.0636	0.0637	0.0636	0.0642	0.0639	0.0635	0.0640	0.0641	0.0645	0.0638	0.0634	0.0628	0.0651	0.0638	0.0639
64=07:07:17	56677	298	0.9164	0.8442	0.8089	0.7928	0.8475	0.7756	0.9209	0.8429	0.8078	0.8480	0.7850	0.7642	0.9051	0.8290	0.7924	0.8082	0.7994	0.7490	0.8922	0.8405	0.8099	0.7993	0.7598	0.7490	0.8856	0.7720	0.7271	0.7464	0.7227	0.7057	0.9867	0.8582	0.8181	0.7911	0.7909	0.7822	0.8644	0.7653	0.7069	0.7118	0.7400	0.6332	0.9106	0.8881	0.8209	0.7973	0.7986	0.7743	0.7196	0.7002	0.6394	0.5352	0.6267	0.3928	0.8880	0.8182	0.7917	0.7696	0.7890	0.7439	0.3193	0.2565	0.2513	0.1911	0.2136	0.1780	0.3301	0.3801	0.3354	0.3451	0.2502	0.1782	0.0655	0.0650	0.0641	0.0646	0.0638	0.0638	0.0641	0.0632	0.0643	0.0643	0.0635	0.0635	0.0646	0.0640	0.0638	0.0642	0.0639	0.0640	0.0637	0.0634	0.0642	0.0652	0.0639	0.0641
65=07:22:02	57562	300	0.9192	0.8442	0.8059	0.7906	0.8386	0.7746	0.9144	0.8383	0.8012	0.8467	0.7859	0.7621	0.9101	0.8195	0.7883	0.7974	0.7955	0.7467	0.8923	0.8374	0.8059	0.7902	0.7602	0.7498	0.8952	0.7719	0.7249	0.7448	0.7218	0.7094	0.9897	0.8638	0.8126	0.7909	0.7866	0.7817	0.8633	0.7613	0.7059	0.7111	0.7463	0.6405	0.9120	0.8918	0.8249	0.7914	0.7969	0.7899	0.7525	0.7300	0.6665	0.5560	0.6550	0.4095	0.8870	0.8292	0.7850	0.7725	0.7799	0.7435	0.3382	0.2735	0.2662	0.1963	0.2242	0.1869	0.3471	0.3944	0.3471	0.3610	0.2548	0.1756	0.0650	0.0637	0.0632	0.0639	0.0635	0.0630	0.0628	0.0628	0.0624	0.0633	0.0630	0.0628	0.0637	0.0635	0.0631	0.0624	0.0634	0.0641	0.0633	0.0630	0.0633	0.0649	0.0632	0.0631
66=07:36:47	58447	301	0.9186	0.8506	0.8176	0.7981	0.8472	0.7799	0.9190	0.8500	0.8078	0.8643	0.7893	0.7714	0.9227	0.8296	0.7964	0.8031	0.7966	0.7564	0.8967	0.8520	0.8069	0.8001	0.7692	0.7489	0.9071	0.7654	0.7240	0.7496	0.7342	0.7108	1.0001	0.8639	0.8208	0.7958	0.7918	0.7884	0.8716	0.7718	0.7125	0.7166	0.7575	0.6562	0.9129	0.9075	0.8266	0.8006	0.7952	0.7854	0.7470	0.7394	0.6873	0.5842	0.6847	0.4320	0.8997	0.8339	0.7917	0.7760	0.7842	0.7507	0.3554	0.2949	0.2810	0.2105	0.2334	0.1918	0.3609	0.4148	0.3582	0.3693	0.2598	0.1794	0.0649	0.0638	0.0633	0.0638	0.0632	0.0633	0.0628	0.0623	0.0634	0.0630	0.0629	0.0626	0.0637	0.0634	0.0625	0.0632	0.0634	0.0630	0.0633	0.0625	0.0631	0.0645	0.0632	0.0632
67=07:51:32	59332	298	0.9179	0.8543	0.8152	0.7940	0.8447	0.7800	0.9151	0.8411	0.8043	0.8652	0.7936	0.7692	0.9278	0.8277	0.7949	0.8027	0.7951	0.7552	0.8892	0.8607	0.8029	0.7953	0.7681	0.7533	0.9026	0.7626	0.7236	0.7550	0.7317	0.7045	1.0007	0.8679	0.8216	0.7910	0.7898	0.7888	0.8777	0.7763	0.7189	0.7161	0.7639	0.6589	0.9127	0.9115	0.8278	0.8004	0.8010	0.7896	0.7495	0.7254	0.6895	0.6131	0.7073	0.4536	0.8952	0.8471	0.7936	0.7859	0.7875	0.7584	0.3813	0.3118	0.3005	0.2228	0.2484	0.2015	0.3698	0.4341	0.3794	0.3905	0.2724	0.1817	0.0648	0.0634	0.0627	0.0636	0.0635	0.0635	0.0631	0.0624	0.0631	0.0630	0.0627	0.0628	0.0639	0.0620	0.0629	0.0632	0.0630	0.0635	0.0634	0.0626	0.0624	0.0642	0.0630	0.0633
68=08:06:17	60217	301	0.9336	0.8597	0.8211	0.7944	0.8555	0.7877	0.9132	0.8480	0.8080	0.8889	0.7956	0.7755	0.9238	0.8281	0.7910	0.8066	0.7988	0.7666	0.8977	0.8732	0.8060	0.7991	0.7687	0.7558	0.9110	0.7714	0.7368	0.7584	0.7480	0.7071	1.0213	0.8739	0.8199	0.7983	0.7975	0.7906	0.8802	0.7801	0.7248	0.7285	0.7679	0.6527	0.9139	0.9286	0.8240	0.8055	0.8017	0.7959	0.7498	0.7377	0.6901	0.6384	0.7091	0.4718	0.9044	0.8531	0.8028	0.7901	0.7904	0.7588	0.3969	0.3373	0.3190	0.2329	0.2610	0.2092	0.3851	0.4540	0.3917	0.4037	0.2795	0.1853	0.0655	0.0645	0.0633	0.0641	0.0640	0.0639	0.0634	0.0630	0.0638	0.0637	0.0632	0.0635	0.0638	0.0630	0.0635	0.0640	0.0639	0.0640	0.0630	0.0630	0.0631	0.0647	0.0636	0.0639
69=08:21:02	61102	301	0.9377	0.8526	0.8167	0.7997	0.8581	0.7881	0.9166	0.8502	0.8092	0.8911	0.7965	0.7768	0.9374	0.8346	0.7941	0.8065	0.8042	0.7811	0.9003	0.8826	0.8131	0.8049	0.7719	0.7578	0.9198	0.7755	0.7327	0.7560	0.7492	0.7069	1.0315	0.8739	0.8238	0.7995	0.7965	0.7957	0.8880	0.7772	0.7310	0.7360	0.7766	0.6479	0.9158	0.9412	0.8315	0.8063	0.8072	0.8025	0.7405	0.7301	0.6895	0.6765	0.7082	0.4904	0.9016	0.8671	0.8040	0.7943	0.7896	0.7616	0.4240	0.3667	0.3408	0.2480	0.2756	0.2232	0.4047	0.4730	0.4135	0.4297	0.2956	0.1889	0.0657	0.0648	0.0631	0.0644	0.0640	0.0640	0.0635	0.0634	0.0644	0.0639	0.0627	0.0639	0.0646	0.0630	0.0635	0.0637	0.0647	0.0645	0.0639	0.0638	0.0631	0.0650	0.0639	0.0643
70=08:35:47	61988	301	0.9365	0.8500	0.8194	0.7964	0.8611	0.7850	0.9105	0.8488	0.8079	0.9024	0.7973	0.7762	0.9505	0.8369	0.7969	0.8083	0.8020	0.7875	0.8887	0.8938	0.8130	0.8098	0.7687	0.7600	0.9202	0.7775	0.7300	0.7511	0.7530	0.7059	1.0365	0.8696	0.8229	0.7962	0.7956	0.7959	0.8959	0.7816	0.7298	0.7381	0.7817	0.6532	0.9092	0.9532	0.8269	0.8057	0.8045	0.8057	0.7462	0.7333	0.6933	0.6962	0.7076	0.5103	0.8999	0.8729	0.8075	0.8000	0.7920	0.7609	0.4528	0.3896	0.3598	0.2671	0.2914	0.2319	0.4230	0.4908	0.4308	0.4469	0.3013	0.1938	0.0655	0.0643	0.0635	0.0636	0.0641	0.0638	0.0631	0.0627	0.0643	0.0637	0.0632	0.0632	0.0645	0.0630	0.0633	0.0639	0.0641	0.0641	0.0635	0.0634	0.0628	0.0647	0.0636	0.0638
71=08:50:28	62869	300	0.9396	0.8561	0.8235	0.8021	0.8659	0.7853	0.9224	0.8480	0.8154	0.9124	0.8060	0.7800	0.9611	0.8410	0.7922	0.8096	0.8042	0.8002	0.8918	0.9053	0.8114	0.8115	0.7753	0.7553	0.9190	0.7800	0.7294	0.7570	0.7550	0.7059	1.0513	0.8677	0.8290	0.7942	0.8007	0.7961	0.9084	0.7846	0.7377	0.7477	0.7881	0.6545	0.9127	0.9642	0.8314	0.8055	0.8081	0.8111	0.7495	0.7430	0.6978	0.7033	0.7079	0.5337	0.8975	0.8836	0.8101	0.8057	0.7959	0.7638	0.4779	0.4205	0.3844	0.2822	0.3085	0.2475	0.4437	0.5154	0.4519	0.4594	0.3139	0.1923	0.0653	0.0641	0.0638	0.0646	0.0638	0.0639	0.0634	0.0628	0.0632	0.0635	0.0631	0.0632	0.0645	0.0638	0.0629	0.0628	0.0640	0.0642	0.0639	0.0630	0.0636	0.0650	0.0635	0.0638
72=09:05:09	63750	300	0.9427	0.8600	0.8219	0.8011	0.8613	0.7887	0.9228	0.8447	0.8132	0.9199	0.7990	0.7829	0.9665	0.8408	0.7915	0.8094	0.8024	0.8039	0.8941	0.9133	0.8103	0.8075	0.7761	0.7589	0.9187	0.7819	0.7322	0.7641	0.7615	0.7095	1.0536	0.8710	0.8258	0.7986	0.8020	0.7968	0.9148	0.7775	0.7462	0.7479	0.7937	0.6572	0.9168	0.9708	0.8325	0.8066	0.8117	0.8176	0.7570	0.7423	0.6965	0.6997	0.7144	0.5525	0.8988	0.9014	0.8067	0.8154	0.7911	0.7679	0.4932	0.4506	0.4118	0.2992	0.3232	0.2576	0.4587	0.5383	0.4755	0.4812	0.3216	0.1986	0.0651	0.0641	0.0633	0.0642	0.0635	0.0638	0.0632	0.0620	0.0638	0.0634	0.0630	0.0628	0.0638	0.0634	0.0635	0.0635	0.0626	0.0638	0.0635	0.0630	0.0635	0.0647	0.0633	0.0633
73=09:19:50	64631	301	0.9468	0.8580	0.8248	0.8014	0.8686	0.7902	0.9195	0.8509	0.8088	0.9403	0.8017	0.7828	0.9668	0.8428	0.7941	0.8145	0.8035	0.8168	0.8954	0.9323	0.8148	0.8135	0.7711	0.7630	0.9225	0.7807	0.7405	0.7637	0.7718	0.7047	1.0733	0.8706	0.8296	0.7973	0.8006	0.7937	0.9218	0.7852	0.7468	0.7561	0.7952	0.6631	0.9111	0.9867	0.8246	0.8122	0.8090	0.8266	0.7593	0.7496	0.6976	0.6980	0.7234	0.5711	0.9056	0.8960	0.8137	0.8195	0.7964	0.7677	0.5200	0.4789	0.4364	0.3222	0.3413	0.2724	0.4736	0.5615	0.4923	0.4994	0.3321	0.1993	0.0649	0.0644	0.0632	0.0639	0.0639	0.0636	0.0623	0.0625	0.0635	0.0635	0.0631	0.0632	0.0641	0.0635	0.0631	0.0636	0.0636	0.0637	0.0631	0.0628	0.0631	0.0647	0.0631	0.0635
74=09:34:36	65516	300	0.9445	0.8680	0.8269	0.8062	0.8633	0.7973	0.9215	0.8523	0.8097	0.9488	0.8088	0.7842	0.9821	0.8354	0.7977	0.8128	0.8008	0.8179	0.8986	0.9395	0.8099	0.8064	0.7760	0.7687	0.9391	0.7778	0.7338	0.7653	0.7817	0.7066	1.0721	0.8794	0.8293	0.8002	0.8020	0.7903	0.9247	0.7858	0.7520	0.7563	0.8129	0.6664	0.9158	0.9954	0.8294	0.8104	0.8080	0.8392	0.7788	0.7686	0.7063	0.6936	0.7226	0.5936	0.9116	0.9153	0.8132	0.8373	0.7963	0.7684	0.5461	0.5062	0.4573	0.3439	0.3640	0.2849	0.4963	0.5879	0.5136	0.5190	0.3442	0.2042	0.0655	0.0642	0.0639	0.0640	0.0635	0.0638	0.0630	0.0630	0.0639	0.0629	0.0635	0.0630	0.0642	0.0639	0.0625	0.0639	0.0640	0.0639	0.0637	0.0630	0.0637	0.0651	0.0636	0.0638
75=09:49:21	66401	301	0.9468	0.8534	0.8205	0.8042	0.8669	0.7856	0.9164	0.8430	0.8112	0.9569	0.8070	0.7801	0.9891	0.8374	0.7861	0.8069	0.7979	0.8301	0.8867	0.9446	0.8048	0.8090	0.7719	0.7578	0.9279	0.7836	0.7282	0.7572	0.7808	0.7087	1.0845	0.8675	0.8261	0.7931	0.8006	0.7918	0.9352	0.7812	0.7591	0.7683	0.8186	0.6613	0.9073	1.0056	0.8271	0.8044	0.8055	0.8480	0.7636	0.7659	0.7077	0.7104	0.7278	0.6110	0.9024	0.9232	0.8148	0.8384	0.7925	0.7685	0.5710	0.5352	0.4860	0.3651	0.3772	0.2992	0.5166	0.6129	0.5386	0.5381	0.3590	0.2032	0.0646	0.0636	0.0632	0.0634	0.0631	0.0635	0.0634	0.0626	0.0636	0.0636	0.0629	0.0629	0.0638	0.0630	0.0630	0.0636	0.0637	0.0639	0.0635	0.0630	0.0631	0.0650	0.0633	0.0637
76=10:04:06	67286	300	0.9451	0.8634	0.8306	0.8084	0.8655	0.7962	0.9218	0.8562	0.8082	0.9748	0.8096	0.7879	1.0040	0.8405	0.7975	0.8134	0.8031	0.8414	0.8990	0.9599	0.8097	0.8112	0.7801	0.7639	0.9323	0.7731	0.7341	0.7666	0.7985	0.7087	1.0864	0.8790	0.8308	0.8001	0.7992	0.7993	0.9460	0.7885	0.7658	0.7714	0.8305	0.6692	0.9115	1.0233	0.8312	0.8171	0.8110	0.8588	0.7728	0.7778	0.7096	0.7049	0.7383	0.6290	0.9109	0.9310	0.8171	0.8531	0.7960	0.7746	0.5942	0.5718	0.5138	0.3921	0.4013	0.3182	0.5409	0.6410	0.5594	0.5628	0.3718	0.2118	0.0646	0.0637	0.0632	0.0641	0.0624	0.0636	0.0630	0.0626	0.0634	0.0637	0.0629	0.0629	0.0642	0.0632	0.0632	0.0632	0.0632	0.0637	0.0630	0.0623	0.0629	0.0645	0.0633	0.0633
77=10:18:51	68171	298	0.9573	0.8687	0.8267	0.8058	0.8677	0.7928	0.9256	0.8417	0.8068	0.9838	0.8108	0.7842	1.0043	0.8382	0.7914	0.8124	0.7969	0.8519	0.8956	0.9769	0.8054	0.8094	0.7725	0.7662	0.9372	0.7828	0.7344	0.7680	0.8053	0.7092	1.1038	0.8760	0.8327	0.7926	0.8045	0.7929	0.9474	0.7866	0.7730	0.7812	0.8367	0.6694	0.9132	1.0328	0.8285	0.8146	0.8122	0.8672	0.7755	0.7829	0.7100	0.7159	0.7414	0.6375	0.9066	0.9424	0.8195	0.8641	0.7953	0.7771	0.6157	0.5995	0.5405	0.4152	0.4237	0.3348	0.5653	0.6717	0.5904	0.5874	0.3911	0.2161	0.0650	0.0638	0.0632	0.0640	0.0636	0.0634	0.0624	0.0627	0.0637	0.0633	0.0632	0.0633	0.0636	0.0635	0.0627	0.0635	0.0633	0.0634	0.0637	0.0629	0.0632	0.0647	0.0633	0.0632
78=10:33:36	69056	300	0.9493	0.8607	0.8243	0.8048	0.8723	0.7924	0.9149	0.8478	0.8103	1.0012	0.8071	0.7878	1.0162	0.8461	0.7938	0.8136	0.8026	0.8655	0.8915	0.9902	0.8117	0.8140	0.7759	0.7660	0.9240	0.7815	0.7385	0.7664	0.8115	0.7101	1.1126	0.8704	0.8302	0.7953	0.8010	0.7939	0.9641	0.7869	0.7799	0.7915	0.8464	0.6727	0.9130	1.0491	0.8258	0.8129	0.8122	0.8754	0.7644	0.7746	0.7132	0.7250	0.7472	0.6296	0.9075	0.9542	0.8216	0.8678	0.7953	0.7778	0.6480	0.6383	0.5707	0.4408	0.4449	0.3538	0.5923	0.6902	0.6163	0.6117	0.4065	0.2172	0.0653	0.0641	0.0626	0.0641	0.0635	0.0635	0.0632	0.0629	0.0641	0.0635	0.0624	0.0631	0.0639	0.0633	0.0633	0.0636	0.0637	0.0641	0.0638	0.0630	0.0636	0.0646	0.0635	0.0636
79=10:48:17	69938	300	0.9535	0.8613	0.8261	0.8053	0.8716	0.7955	0.9173	0.8521	0.8062	1.0157	0.8083	0.7912	1.0172	0.8406	0.7991	0.8152	0.8059	0.8779	0.8908	0.9981	0.8127	0.8145	0.7777	0.7689	0.9247	0.7825	0.7368	0.7662	0.8240	0.7090	1.1170	0.8762	0.8302	0.8008	0.8006	0.7975	0.9692	0.7877	0.7892	0.7941	0.8526	0.6720	0.9083	1.0656	0.8280	0.8143	0.8112	0.8847	0.7629	0.7831	0.7161	0.7270	0.7565	0.6264	0.9085	0.9644	0.8200	0.8776	0.7983	0.7750	0.6713	0.6683	0.5913	0.4676	0.4716	0.3714	0.6101	0.7010	0.6396	0.6397	0.4171	0.2208	0.0645	0.0639	0.0625	0.0633	0.0634	0.0630	0.0630	0.0621	0.0630	0.0634	0.0625	0.0623	0.0637	0.0624	0.0628	0.0635	0.0634	0.0639	0.0631	0.0623	0.0618	0.0641	0.0627	0.0634
80=11:03:02	70823	301	0.9509	0.8621	0.8309	0.8074	0.8738	0.7916	0.9193	0.8512	0.8079	1.0286	0.8104	0.7889	1.0341	0.8443	0.7979	0.8124	0.7998	0.8947	0.8923	1.0151	0.8088	0.8161	0.7773	0.7694	0.9277	0.7777	0.7326	0.7651	0.8307	0.7109	1.1293	0.8738	0.8313	0.7960	0.8021	0.7951	0.9773	0.7907	0.7945	0.8102	0.8708	0.6738	0.9094	1.0764	0.8300	0.8151	0.8136	0.8974	0.7684	0.8009	0.7185	0.7363	0.7610	0.6326	0.9083	0.9786	0.8205	0.8924	0.7986	0.7838	0.6932	0.6968	0.6252	0.4882	0.4885	0.3883	0.6404	0.7093	0.6656	0.6589	0.4391	0.2235	0.0651	0.0641	0.0630	0.0636	0.0637	0.0635	0.0629	0.0628	0.0634	0.0633	0.0631	0.0631	0.0642	0.0624	0.0632	0.0630	0.0637	0.0639	0.0634	0.0623	0.0628	0.0644	0.0633	0.0637
81=11:17:47	71708	301	0.9525	0.8619	0.8251	0.8112	0.8671	0.7934	0.9185	0.8501	0.8104	1.0360	0.8086	0.7918	1.0418	0.8427	0.7940	0.8082	0.8061	0.8984	0.8946	1.0200	0.8130	0.8116	0.7814	0.7673	0.9276	0.7831	0.7318	0.7645	0.8374	0.7155	1.1282	0.8728	0.8263	0.7981	0.8005	0.7994	0.9880	0.7864	0.8033	0.8139	0.8777	0.6696	0.9140	1.0866	0.8307	0.8117	0.8140	0.9099	0.7635	0.7959	0.7213	0.7460	0.7692	0.6350	0.9039	0.9980	0.8197	0.9012	0.7971	0.7856	0.7084	0.7273	0.6505	0.5091	0.5118	0.4089	0.6672	0.7160	0.6922	0.6815	0.4536	0.2248	0.0648	0.0641	0.0630	0.0639	0.0635	0.0625	0.0629	0.0623	0.0634	0.0635	0.0631	0.0628	0.0637	0.0634	0.0626	0.0632	0.0635	0.0638	0.0627	0.0626	0.0634	0.0648	0.0628	0.0633
82=11:32:32	72593	298	0.9609	0.8638	0.8260	0.8082	0.8706	0.7958	0.9215	0.8458	0.8106	1.0532	0.8130	0.7888	1.0407	0.8371	0.7894	0.8099	0.7995	0.9102	0.8920	1.0344	0.8072	0.8093	0.7778	0.7699	0.9377	0.7861	0.7355	0.7700	0.8514	0.7148	1.1423	0.8746	0.8264	0.7955	0.8073	0.7966	0.9935	0.7831	0.8115	0.8209	0.8839	0.6714	0.9132	1.0954	0.8296	0.8105	0.8122	0.9258	0.7773	0.8108	0.7177	0.7446	0.7782	0.6386	0.9074	1.0076	0.8238	0.9119	0.7993	0.7782	0.7120	0.7256	0.6752	0.5347	0.5400	0.4267	0.6938	0.7173	0.7032	0.6881	0.4719	0.2333	0.0651	0.0644	0.0633	0.0641	0.0634	0.0635	0.0635	0.0626	0.0628	0.0638	0.0635	0.0634	0.0640	0.0632	0.0632	0.0629	0.0638	0.0639	0.0637	0.0645	0.0636	0.0652	0.0636	0.0633
83=11:47:14	73474	301	0.9504	0.8572	0.8309	0.8051	0.8730	0.7933	0.9215	0.8487	0.8065	1.0713	0.8115	0.7905	1.0536	0.8419	0.7988	0.8114	0.7983	0.9304	0.8919	1.0540	0.8102	0.8180	0.7777	0.7742	0.9272	0.7799	0.7319	0.7651	0.8601	0.7110	1.1507	0.8733	0.8340	0.7965	0.7996	0.7974	1.0018	0.7931	0.8165	0.8316	0.8967	0.6780	0.9065	1.1109	0.8277	0.8137	0.8109	0.9298	0.7662	0.8213	0.7202	0.7527	0.7883	0.6407	0.9067	1.0021	0.8210	0.9171	0.8020	0.7835	0.7019	0.7166	0.6856	0.5611	0.5590	0.4468	0.7189	0.7220	0.7056	0.6884	0.4908	0.2358	0.0645	0.0639	0.0626	0.0633	0.0629	0.0633	0.0629	0.0621	0.0628	0.0629	0.0629	0.0625	0.0634	0.0629	0.0627	0.0623	0.0630	0.0636	0.0633	0.0622	0.0628	0.0646	0.0624	0.0631
