# Supplementary material for: Systematic Prediction of Antifungal Drug Synergy by Chemogenomic Screening in Saccharomyces cerevisiae
Source: Front Fungal Biol. 2021 Jul 2;2:683414. doi: 10.3389/ffunb.2021.683414 (PMC10512392; doi:10.3389/ffunb.2021.683414)
Supplement: Supplementary file 1 [file Data_Sheet_1.ZIP › Supplementary data/Sypplementary_data_1_(Drug_synergy_assays)/Fen_VS_Can_ps1_A_96_T_24.txt]

[config file info]
last_write=07:07:12_17:22:05
last write=07:07:13_14:54:16
[Run_Parameters]
Instrument=Tecan_24
Ini_Names=Read_Reps,Delid,Save_Data_File,Start_Time_Now
barcode_drug_plate=201401
user=asmith
Plate_Size=96
Plate_Type=GRE96ft.pdf
Samples_to_Run=6
Overlay_Size=48
Drug_Plate=none
Plate_Quarter=none
run_ID=none
run_plate_repeat=1
Read_Reps=95
Read_Modes=Absorbance
Read_Flor_Every=2
Max_Delta_OD=0.500000
Well_By_Row_Col=none
Reorder_Map=Order_Strings_Not,0
Tip_Vol=200
OD_to_Innoc=0.100,0.100,0.380,0.380,0.380,0.380,0.760,0.760,0.100,0.100,0.380,0.380,0.380,0.380,0.760,0.760,0.100,0.100,0.380,0.380,0.380,0.380,0.760,0.760,0.100,0.100,0.380,0.380,0.380,0.380,0.760,0.760,0.100,0.100,0.380,0.380,0.380,0.380,0.760,0.760,0.100,0.100,0.380,0.380,0.380,0.380,0.760,0.760
Absorption_Max=.3
OD_to_Save=0.100,0.100,0.380,0.380,0.380,0.380,0.760,0.760,0.100,0.100,0.380,0.380,0.380,0.380,0.760,0.760,0.100,0.100,0.380,0.380,0.380,0.380,0.760,0.760,0.100,0.100,0.380,0.380,0.380,0.380,0.760,0.760,0.100,0.100,0.380,0.380,0.380,0.380,0.760,0.760,0.100,0.100,0.380,0.380,0.380,0.380,0.760,0.760
OD_to_Dilute=0.100
Save_Sample_Vol=180
Save_Sample_Reps=2
Innoc_Vol=184,184,46,46,46,46,0,0,184,184,46,46,46,46,0,0,184,184,46,46,46,46,0,0,184,184,46,46,46,46,0,0,184,184,46,46,46,46,0,0,184,184,46,46,46,46,0,0
Dilute_Vol=23,23,23,23,23,23,23,23,23,23,23,23,23,23,23,23,23,23,23,23,23,23,23,23,23,23,23,23,23,23,23,23,23,23,23,23,23,23,23,23,23,23,23,23,23,23,23,23
Save_Vol=800,800,800,800,800,800,800,800,800,800,800,800,800,800,800,800,800,800,800,800,800,800,800,800,800,800,800,800,800,800,800,800,800,800,800,800,800,800,800,800,800,800,800,800,800,800,800,800
Reference_Vol=100,100,100,100,100,100,100,100,100,100,100,100,100,100,100,100,100,100,100,100,100,100,100,100,100,100,100,100,100,100,100,100,100,100,100,100,100,100,100,100,100,100,100,100,100,100,100,100,100,100,100,100,100,100,100,100,100,100,100,100,100,100,100,100,100,100,100,100,100,100,100,100,100,100,100,100,100,100,100,100,100,100,100,100,100,100,100,100,100,100,100,100,100,100,100,100
Read_to_Innoc=20,20,20,20,20,20,20,20,20,20,20,20,20,20,20,20,20,20,20,20,20,20,20,20,20,20,20,20,20,20,20,20,20,20,20,20,20,20,20,20,20,20,20,20,20,20,20,20
Read_to_Dilute=26,26,26,26,26,26,26,26,26,26,26,26,26,26,26,26,26,26,26,26,26,26,26,26,26,26,26,26,26,26,26,26,26,26,26,26,26,26,26,26,26,26,26,26,26,26,26,26
Read_to_Save=20,20,20,20,20,20,20,20,20,20,20,20,20,20,20,20,20,20,20,20,20,20,20,20,20,20,20,20,20,20,20,20,20,20,20,20,20,20,20,20,20,20,20,20,20,20,20,20
Innoc_Target_Map=1,2,3,4,5,6,7,8,9,10,11,12,13,14,15,16,17,18,19,20,21,22,23,24,25,26,27,28,29,30,31,32,33,34,35,36,37,38,39,40,41,42,43,44,45,46,47,48
Pipet_Trigger=OD_Save_Innoc
Pipet_Volume_Adj=Con_OD_Save
Delid=no
Pre_Init=yes
Talk_To_ProMax=no
Time_Out_Time=1050
Wait_While_Busy=yes
Idle_Time=2
Screen_Run_Type=pre_screen_1
Spect_Protocol=15m
Spec_Run_File=GG_PB_Voyage.pda
Spec_Assay_File=""
Save_Data_File=12_07_07_Fen_Can_ps1_A_96_T_24.txt
Working_Dir=C%3A\\Users\\Growth_Data
Run_Control_Dir=C%3A\\Users\\Yeast_Run_Files
Tracking_Dir=""
Track_File=201401_data_track.txt
Save_Run_Data_Flag=yes
Set_Incubator_Temp=30.0
Base_Line_Flag=atstart_minimum
Pipet_Cycles_Before_Save=20
Time_Point_Save=wellmap
Innoc_Direction=down
Wells_In_Use=111111111111111111111111111111111111111111111111
Save_Sample_Map=111111001111110011111100111111001111110011111100
Sections_to_Run=0
Rows_per_Section=8
Start_Sections_Row=1
MultiProbe_Run_File=""
Multiprobe_Run_Dialogue=yes
Comments=no%20comment
Target_Temp=300
Temp_Control=On
Delta_Temp=10
ReadMode=Absorbance,Bottom
ExcitationFilter=485,
EmissionFilter=535,
MeasurementFilter=595
ReadsPerWellNumber=1,1
ShakeDuration=800,0
GainMode=Manual
PdfName=GRE96ft.pdf
Gain=50,50
Add_Drug_Map=1,1,1,1,1,1,1,1,1,1,1,1,1,1,1,1,1,1,1,1,1,1,1,1,1,1,1,1,1,1,1,1,1,1,1,1,1,1,1,1,1,1,1,1,1,1,1,1
Add_Drug_Vol=7,7,7,7,7,7,7,7,7,7,7,7,7,7,7,7,7,7,7,7,7,7,7,7,7,7,7,7,7,7,7,7,7,7,7,7,7,7,7,7,7,7,7,7,7,7,7,7
Innoc_Map=111011101110111011101110111011101110111011101110111011101110111011101110111011101110111011101110
Dilute_Map=111111111111111111111111111111111111111111111111111111111111111111111111111111111111111111111111
data_file_name=iS_1_48.txt
barcode=""
Hit_Call_Threshold=1.000000
Reference_Well=A01
WT_Ref_Well=0
Project_Name=test
Pipet_Gens_Point=5.00,10.00,15.00,20.00,5.00,10.00,15.00,20.00,5.00,10.00,15.00,20.00,5.00,10.00,15.00,20.00,5.00,10.00,15.00,20.00,5.00,10.00,15.00,20.00,5.00,10.00,15.00,20.00,5.00,10.00,15.00,20.00,5.00,10.00,15.00,20.00,5.00,10.00,15.00,20.00,5.00,10.00,15.00,20.00,5.00,10.00,15.00,20.00,
Shake_Divisor=1
data_handling=file_&_DB_&_auto_analysis
time_frm_freezer=-1.00
gens_frm_freezer=-1.00
Well_Vol=100
Parent_ID=""
Units=%
Quarter=A
media_name=ypd
Save_Mode=one_to_one
Consolidate_Save_Map=1,2,3,4,5,6,7,8,9,10,11,12,13,14,15,16,17,18,19,20,21,22,23,24,25,26,27,28,29,30,31,32,33,34,35,36,37,38,39,40,41,42,43,44,45,46,47,48
Add_Drug_at_Start_Map=000000000000000000000000000000000000000000000000000
Add_Drug_Labware=add_drug_48
Max_Dynam_OD_Change=0.05
Reads_After_Pipet=1
Ref_Type=single_ref
Read_to_Add_Drug_at_Start=0
Send_Email_at_Pipet=no_email
Strain_Name=""
Media=ypd
drug_vol=2.00
Drug_Name=""
Drug_Conc=2
Innoc_Conc=""
Strain_Plate=none
ShakeIntensity=High
ShakeMode=Orbital
NumberOfFlashes=1
PartOfPlate=0
MovePlateOutAfterMeasurement=0
IntegrationLagTime=0
IntegrationTime=100
DelayMoveFlashFluorescence=0
[Drug_Data]
Drug_Plate=none
Strain_Plate=none
Media=ypd
Drug_Name=nd,nd,nd,nd,nd,nd,nd,nd,nd,nd,nd,nd,nd,nd,nd,nd,nd,nd,nd,nd,nd,nd,nd,nd,nd,nd,nd,nd,nd,nd,nd,nd,nd,nd,nd,nd,nd,nd,nd,nd,nd,nd,nd,nd,nd,nd,nd,nd,nd,nd,nd,nd,nd,nd,nd,nd,nd,nd,nd,nd,nd,nd,nd,nd,nd,nd,nd,nd,nd,nd,nd,nd,nd,nd,nd,nd,nd,nd,nd,nd,nd,nd,nd,nd,nd,nd,nd,nd,nd,nd,nd,nd,nd,nd,nd,nd
Strain_Name=ud
Drug_Conc=""
Innoc_Conc=0.06250,0.06250,0.06250,0.06250,0.06250,0.06250,0.06250,0.06250,0.06250,0.06250,0.06250,0.06250,0.06250,0.06250,0.06250,0.06250,0.06250,0.06250,0.06250,0.06250,0.06250,0.06250,0.06250,0.06250,0.06250,0.06250,0.06250,0.06250,0.06250,0.06250,0.06250,0.06250,0.06250,0.06250,0.06250,0.06250,0.06250,0.06250,0.06250,0.06250,0.06250,0.06250,0.06250,0.06250,0.06250,0.06250,0.06250,0.06250,0.06250,0.06250,0.06250,0.06250,0.06250,0.06250,0.06250,0.06250,0.06250,0.06250,0.06250,0.06250,0.06250,0.06250,0.06250,0.06250,0.06250,0.06250,0.06250,0.06250,0.06250,0.06250,0.06250,0.06250,0.06250,0.06250,0.06250,0.06250,0.06250,0.06250,0.06250,0.06250,0.06250,0.06250,0.06250,0.06250,0.06250,0.06250,0.06250,0.06250,0.06250,0.06250,0.06250,0.06250,0.06250,0.06250,0.06250,0.06250
Run_ID=none
Plate_Quarter=A
Units=%,%,%,%,%,%,%,%,%,%,%,%,%,%,%,%,%,%,%,%,%,%,%,%,%,%,%,%,%,%,%,%,%,%,%,%,%,%,%,%,%,%,%,%,%,%,%,%,%,%,%,%,%,%,%,%,%,%,%,%,%,%,%,%,%,%,%,%,%,%,%,%,%,%,%,%,%,%,%,%,%,%,%,%,%,%,%,%,%,%,%,%,%,%,%,%
Parent_ID=""
Project_Name=test
Strain_Backgrnd=0,0,0,0,0,0,0,0,0,0,0,0,0,0,0,0,0,0,0,0,0,0,0,0,0,0,0,0,0,0,0,0,0,0,0,0,0,0,0,0,0,0,0,0,0,0,0,0,0,0,0,0,0,0,0,0,0,0,0,0,0,0,0,0,0,0,0,0,0,0,0,0,0,0,0,0,0,0,0,0,0,0,0,0,0,0,0,0,0,0,0,0,0,0,0,0
Well_Vol=100,100,100,100,100,100,100,100,100,100,100,100,100,100,100,100,100,100,100,100,100,100,100,100,100,100,100,100,100,100,100,100,100,100,100,100,100,100,100,100,100,100,100,100,100,100,100,100,100,100,100,100,100,100,100,100,100,100,100,100,100,100,100,100,100,100,100,100,100,100,100,100,100,100,100,100,100,100,100,100,100,100,100,100,100,100,100,100,100,100,100,100,100,100,100,100
time_frm_freezer=-1.00
gens_frm_freezer=-1.00
user=asmith
Strain_Pool=ud,ud,ud,ud,ud,ud,ud,ud,ud,ud,ud,ud,ud,ud,ud,ud,ud,ud,ud,ud,ud,ud,ud,ud,ud,ud,ud,ud,ud,ud,ud,ud,ud,ud,ud,ud,ud,ud,ud,ud,ud,ud,ud,ud,ud,ud,ud,ud,ud,ud,ud,ud,ud,ud,ud,ud,ud,ud,ud,ud,ud,ud,ud,ud,ud,ud,ud,ud,ud,ud,ud,ud,ud,ud,ud,ud,ud,ud,ud,ud,ud,ud,ud,ud,ud,ud,ud,ud,ud,ud,ud,ud,ud,ud,ud,ud
Well_Alias=A01,A02,A03,A04,A05,A06,A07,A08,A09,A10,A11,A12,B01,B02,B03,B04,B05,B06,B07,B08,B09,B10,B11,B12,C01,C02,C03,C04,C05,C06,C07,C08,C09,C10,C11,C12,D01,D02,D03,D04,D05,D06,D07,D08,D09,D10,D11,D12,E01,E02,E03,E04,E05,E06,E07,E08,E09,E10,E11,E12,F01,F02,F03,F04,F05,F06,F07,F08,F09,F10,F11,F12,G01,G02,G03,G04,G05,G06,G07,G08,G09,G10,G11,G12,H01,H02,H03,H04,H05,H06,H07,H08,H09,H10,H11,H12
Well_Pos=1,2,3,4,5,6,7,8,9,10,11,12,13,14,15,16,17,18,19,20,21,22,23,24,25,26,27,28,29,30,31,32,33,34,35,36,37,38,39,40,41,42,43,44,45,46,47,48,49,50,51,52,53,54,55,56,57,58,59,60,61,62,63,64,65,66,67,68,69,70,71,72,73,74,75,76,77,78,79,80,81,82,83,84,85,86,87,88,89,90,91,92,93,94,95,96
position=A01,A02,A03,A04,A05,A06,A07,A08,A09,A10,A11,A12,B01,B02,B03,B04,B05,B06,B07,B08,B09,B10,B11,B12,C01,C02,C03,C04,C05,C06,C07,C08,C09,C10,C11,C12,D01,D02,D03,D04,D05,D06,D07,D08,D09,D10,D11,D12,E01,E02,E03,E04,E05,E06,E07,E08,E09,E10,E11,E12,F01,F02,F03,F04,F05,F06,F07,F08,F09,F10,F11,F12,G01,G02,G03,G04,G05,G06,G07,G08,G09,G10,G11,G12,H01,H02,H03,H04,H05,H06,H07,H08,H09,H10,H11,H12
[Runtime_State]
Instrument=Tecan_24
Start_Time_Now=3.2671201336E+9
Reads_Completed=88
Innoc_Direction=down
Wells_In_Use=111111111111111111111111111111111111111111111111111111111111111111111111111111111111111111111111
Innoc_Map=111111111111111111111111111111111111111111111111111111111111111111111111111111111111000000000000
Dilute_Map=111111111111111111111111111111111111111111111111111111111111111111111111111111111111111111111111
Save_Sample_Map=000000000000000000000000000000000000000000000000010000000100000001000000010000000100000001000000
Current_OD=0.822,0.835,1.004,0.984,0.771,0.800,1.026,0.881,0.790,0.810,0.785,0.788,1.025,0.893,0.680,0.692,0.650,0.587,0.856,0.850,1.088,0.818,0.809,0.900,0.797,0.751,0.678,0.326,0.606,0.241,0.873,0.939,0.885,0.863,1.010,0.800,0.859,0.561,0.413,0.428,0.381,0.203,0.854,1.090,0.848,0.835,0.808,0.798,0.730,0.679,0.592,0.486,0.285,0.213,1.061,0.909,0.826,0.836,0.802,0.960,0.783,0.507,0.342,0.423,0.394,0.205,0.822,1.234,0.799,0.819,0.782,0.882,0.066,0.064,0.064,0.064,0.066,0.064,0.064,0.064,0.066,0.064,0.065,0.068,0.065,0.065,0.064,0.065,0.067,0.065,0.065,0.065,0.065,0.065,0.065,0.066
Bckgrnd_OD=0.080,0.079,0.079,0.080,0.080,0.080,0.078,0.079,0.080,0.080,0.080,0.083,0.081,0.081,0.079,0.079,0.081,0.080,0.080,0.080,0.081,0.079,0.081,0.083,0.079,0.081,0.079,0.080,0.080,0.080,0.083,0.080,0.079,0.081,0.079,0.079,0.083,0.079,0.080,0.080,0.081,0.084,0.080,0.081,0.080,0.080,0.081,0.080,0.081,0.081,0.080,0.080,0.081,0.081,0.080,0.083,0.081,0.081,0.080,0.082,0.084,0.079,0.081,0.081,0.082,0.081,0.080,0.101,0.079,0.080,0.082,0.080,0.064,0.062,0.062,0.063,0.064,0.062,0.063,0.064,0.064,0.063,0.063,0.067,0.063,0.063,0.063,0.063,0.066,0.063,0.063,0.063,0.063,0.063,0.064,0.064
Mapped=111111111111110011111101111010111111110011111100111111111111111111111111111111111111111111111111
Pipet_Completed=000000000000000000000000000000000000000000000000000000000000000000000000000000000000000000000000
Innoc_Completed=0,0,0,0,0,0,0,0,0,0,0,0,0,0,0,0,0,0,0,0,0,0,0,0,0,0,0,0,0,0,0,0,0,0,0,0,0,0,0,0,0,0,0,0,0,0,0,0,0,0,0,0,0,0,0,0,0,0,0,0,0,0,0,0,0,0,0,0,0,0,0,0,0,0,0,0,0,0,0,0,0,0,0,0,0,0,0,0,0,0,0,0,0,0,0,0
Save_Completed=0,0,0,0,0,0,0,0,0,0,0,0,0,0,0,0,0,0,0,0,0,0,0,0,0,0,0,0,0,0,0,0,0,0,0,0,0,0,0,0,0,0,0,0,0,0,0,0,0,0,0,0,0,0,0,0,0,0,0,0,0,0,0,0,0,0,0,0,0,0,0,0,0,0,0,0,0,0,0,0,0,0,0,0,0,0,0,0,0,0,0,0,0,0,0,0
Pipeted_At=0,0,0,0,0,0,0,0,0,0,0,0,0,0,0,0,0,0,0,0,0,0,0,0,0,0,0,0,0,0,0,0,0,0,0,0,0,0,0,0,0,0,0,0,0,0,0,0,0,0,0,0,0,0,0,0,0,0,0,0,0,0,0,0,0,0,0,0,0,0,0,0,0,0,0,0,0,0,0,0,0,0,0,0,0,0,0,0,0,0,0,0,0,0,0,0
Pipeted_OD=0,0,0,0,0,0,0,0,0,0,0,0,0,0,0,0,0,0,0,0,0,0,0,0,0,0,0,0,0,0,0,0,0,0,0,0,0,0,0,0,0,0,0,0,0,0,0,0,0,0,0,0,0,0,0,0,0,0,0,0,0,0,0,0,0,0,0,0,0,0,0,0,0,0,0,0,0,0,0,0,0,0,0,0,0,0,0,0,0,0,0,0,0,0,0,0
Dilutes_Completed=0,0,0,0,0,0,0,0,0,0,0,0,0,0,0,0,0,0,0,0,0,0,0,0,0,0,0,0,0,0,0,0,0,0,0,0,0,0,0,0,0,0,0,0,0,0,0,0,0,0,0,0,0,0,0,0,0,0,0,0,0,0,0,0,0,0,0,0,0,0,0,0,0,0,0,0,0,0,0,0,0,0,0,0,0,0,0,0,0,0,0,0,0,0,0,0
Time_At_Innoc=0,0,0,0,0,0,0,0,0,0,0,0,0,0,0,0,0,0,0,0,0,0,0,0,0,0,0,0,0,0,0,0,0,0,0,0,0,0,0,0,0,0,0,0,0,0,0,0,0,0,0,0,0,0,0,0,0,0,0,0,0,0,0,0,0,0,0,0,0,0,0,0,0,0,0,0,0,0,0,0,0,0,0,0,0,0,0,0,0,0,0,0,0,0,0,0
Time_At_Save=0,0,0,0,0,0,0,0,0,0,0,0,0,0,0,0,0,0,0,0,0,0,0,0,0,0,0,0,0,0,0,0,0,0,0,0,0,0,0,0,0,0,0,0,0,0,0,0,0,0,0,0,0,0,0,0,0,0,0,0,0,0,0,0,0,0,0,0,0,0,0,0,0,0,0,0,0,0,0,0,0,0,0,0,0,0,0,0,0,0,0,0,0,0,0,0
Time_At_Dilute=0,0,0,0,0,0,0,0,0,0,0,0,0,0,0,0,0,0,0,0,0,0,0,0,0,0,0,0,0,0,0,0,0,0,0,0,0,0,0,0,0,0,0,0,0,0,0,0,0,0,0,0,0,0,0,0,0,0,0,0,0,0,0,0,0,0,0,0,0,0,0,0,0,0,0,0,0,0,0,0,0,0,0,0,0,0,0,0,0,0,0,0,0,0,0,0
Previous_OD=0.822,0.835,1.004,0.984,0.771,0.800,1.026,0.881,0.790,0.810,0.785,0.788,1.025,0.893,0.680,0.692,0.650,0.587,0.856,0.850,1.088,0.818,0.809,0.900,0.797,0.751,0.678,0.326,0.606,0.241,0.873,0.939,0.885,0.863,1.010,0.800,0.859,0.561,0.413,0.428,0.381,0.203,0.854,1.090,0.848,0.835,0.808,0.798,0.730,0.679,0.592,0.486,0.285,0.213,1.061,0.909,0.826,0.836,0.802,0.960,0.783,0.507,0.342,0.423,0.394,0.205,0.822,1.234,0.799,0.819,0.782,0.882,0.066,0.064,0.064,0.064,0.066,0.064,0.064,0.064,0.066,0.064,0.065,0.068,0.065,0.065,0.064,0.065,0.067,0.065,0.065,0.065,0.065,0.065,0.065,0.066
Prev_Delta_OD=0.004,0.011,0.018,0.022,0.008,0.008,0.012,0.018,0.010,0.037,0.013,0.025,0.011,0.021,0.011,0.003,0.021,0.024,0.026,0.020,0.001,0.009,0.009,0.043,0.007,0.010,0.016,0.009,0.000,0.012,0.009,0.002,0.007,0.017,0.008,0.023,0.000,0.021,0.010,0.014,0.015,0.009,0.019,0.048,0.011,0.014,0.010,0.026,0.006,0.012,0.001,0.013,0.007,0.003,0.008,0.007,0.001,0.001,0.006,0.001,0.005,0.022,0.012,0.012,0.010,0.011,0.018,0.020,0.021,0.037,0.032,0.023,0.001,0.001,0.001,0.000,0.002,0.000,0.000,0.000,0.001,0.000,0.000,0.000,0.001,0.001,0.000,0.001,0.001,0.001,0.001,0.002,0.001,0.001,0.000,0.001
Delta_From_Ref=0.000,0.029,1.090,1.124,1.200,1.319,-1.857,-1.857,0.022,0.032,0.891,1.793,1.049,1.254,5.253,5.210,0.001,0.008,-1.006,-1.069,-0.571,0.118,2.036,5.493,0.035,0.002,1.515,1.482,1.271,1.613,-2.515,-2.466,0.025,0.003,0.792,1.736,1.081,1.481,5.538,5.398,0.012,-0.041,-1.004,-0.932,-0.554,0.081,2.378,5.392,0.000,0.000,0.000,0.000,0.000,0.000,0.000,0.000,0.000,0.000,0.000,0.000,0.000,0.000,0.000,0.000,0.000,0.000,0.000,0.000,0.000,0.000,0.000,0.000,0.000,0.000,0.000,0.000,0.000,0.000,0.000,0.000,0.000,0.000,0.000,0.000,0.000,0.000,0.000,0.000,0.000,0.000,0.000,0.000,0.000,0.000,0.000,0.000
Sig_OD_Delta=0,0,1,1,1,1,0,0,0,0,0,1,1,1,1,1,0,0,0,0,0,0,1,1,0,0,1,1,1,1,0,0,0,0,0,1,1,1,1,1,0,0,0,0,0,0,1,1,0,0,0,0,0,0,0,0,0,0,0,0,0,0,0,0,0,0,0,0,0,0,0,0,0,0,0,0,0,0,0,0,0,0,0,0,0,0,0,0,0,0,0,0,0,0,0,0
Add_Drug_at_Start_Map=000000000000000000000000000000000000000000000000000000000000000000000000000000000000000000000000
[Analysis]
Drug_ID=A1,A2,A3,A4,A5,A6,B1,B2,B3,B4,B5,B6,C1,C2,C3,C4,C5,C6,D1,D2,D3,D4,D5,D6,E1,E2,E3,E4,E5,E6,F1,F2,F3,F4,F5,F6,G1,G2,G3,G4,G5,G6,H1,H2,H3,H4,H5,H6
Decision=none,none,none,none,none,none,none,none,none,none,none,none,none,none,none,none,none,none,none,none,none,none,none,none,none,none,none,none,none,none,none,none,none,none,none,none,none,none,none,none,none,none,none,none,none,none,none,none
Plot_Min=0.100,0.100,0.100,0.100,0.100,0.100,0.100,0.100,0.100,0.100,0.100,0.100,0.100,0.100,0.100,0.100,0.100,0.100,0.100,0.100,0.100,0.100,0.100,0.100,0.100,0.100,0.100,0.100,0.100,0.100,0.100,0.100,0.100,0.100,0.100,0.100,0.100,0.100,0.100,0.100,0.100,0.100,0.100,0.100,0.100,0.100,0.100,0.100
Plot_Max=1.500,1.500,1.500,1.500,1.500,1.500,1.500,1.500,1.500,1.500,1.500,1.500,1.500,1.500,1.500,1.500,1.500,1.500,1.500,1.500,1.500,1.500,1.500,1.500,1.500,1.500,1.500,1.500,1.500,1.500,1.500,1.500,1.500,1.500,1.500,1.500,1.500,1.500,1.500,1.500,1.500,1.500,1.500,1.500,1.500,1.500,1.500,1.500
G_Plot_Min=0.1
G_Plot_Delta=0.7
Plot_On_Off=0
OD_Gen_Pt=.46
Gens_to_OD_Pt=5.000
Avg_G=0,0,0,0,0,0,0,0,0,0,0,0,0,0,0,0,0,0,0,0,0,0,0,0,0,0,0,0,0,0,0,0,0,0,0,0,0,0,0,0,0,0,0,0,0,0,0,0
Max_Slope=0,0,0,0,0,0,0,0,0,0,0,0,0,0,0,0,0,0,0,0,0,0,0,0,0,0,0,0,0,0,0,0,0,0,0,0,0,0,0,0,0,0,0,0,0,0,0,0
Fit_Model=all
Fit_Const_OD_Base=0
Fit_Const_N0=0.018
Fit_Const_T0=0
G_Fit_Min=.1
G_Fit_Delta=.4
Fit_On_Off=0
Fit_Min=0.100,0.100,0.100,0.100,0.100,0.100,0.100,0.100,0.100,0.100,0.100,0.100,0.100,0.100,0.100,0.100,0.100,0.100,0.100,0.100,0.100,0.100,0.100,0.100,0.000,0.000,0.000,0.000,0.000,0.000,0.000,0.000,0.000,0.000,0.000,0.000,0.000,0.000,0.000,0.000,0.000,0.000,0.000,0.000,0.000,0.000,0.000,0.000\\0D
Fit_Delta=0.500,0.500,0.500,0.500,0.500,0.500,0.500,0.500,0.500,0.500,0.500,0.500,0.500,0.500,0.500,0.500,0.500,0.500,0.500,0.500,0.500,0.500,0.500,0.500,0.000,0.000,0.000,0.000,0.000,0.000,0.000,0.000,0.000,0.000,0.000,0.000,0.000,0.000,0.000,0.000,0.000,0.000,0.000,0.000,0.000,0.000,0.000,0.000\\0D
Fit_Offset=0,0,0,0,0,0,0,0,0,0,0,0,0,0,0,0,0,0,0,0,0,0,0,0,0,0,0,0,0,0,0,0,0,0,0,0,0,0,0,0,0,0,0,0,0,0,0,0
Fit_N0=0,0,0,0,0,0,0,0,0,0,0,0,0,0,0,0,0,0,0,0,0,0,0,0,0,0,0,0,0,0,0,0,0,0,0,0,0,0,0,0,0,0,0,0,0,0,0,0
Fit_T0=0,0,0,0,0,0,0,0,0,0,0,0,0,0,0,0,0,0,0,0,0,0,0,0,0,0,0,0,0,0,0,0,0,0,0,0,0,0,0,0,0,0,0,0,0,0,0,0
Fit_G=0,0,0,0,0,0,0,0,0,0,0,0,0,0,0,0,0,0,0,0,0,0,0,0,0,0,0,0,0,0,0,0,0,0,0,0,0,0,0,0,0,0,0,0,0,0,0,0
Fit_Error=0,0,0,0,0,0,0,0,0,0,0,0,0,0,0,0,0,0,0,0,0,0,0,0,0,0,0,0,0,0,0,0,0,0,0,0,0,0,0,0,0,0,0,0,0,0,0,0
Fit_CV=0,0,0,0,0,0,0,0,0,0,0,0,0,0,0,0,0,0,0,0,0,0,0,0,0,0,0,0,0,0,0,0,0,0,0,0,0,0,0,0,0,0,0,0,0,0,0,0
Time_to_20_Gens=0,0,0,0,0,0,0,0,0,0,0,0,0,0,0,0,0,0,0,0,0,0,0,0,0,0,0,0,0,0,0,0,0,0,0,0,0,0,0,0,0,0,0,0,0,0,0,0
Time_to_each_5_Gens=0,0,0,0,0,0,0,0,0,0,0,0,0,0,0,0,0,0,0,0,0,0,0,0,0,0,0,0,0,0,0,0,0,0,0,0,0,0,0,0,0,0,0,0,0,0,0,0
Time_to_each_n_Gens=0,0,0,0,0,0,0,0,0,0,0,0,0,0,0,0,0,0,0,0,0,0,0,0,0,0,0,0,0,0,0,0,0,0,0,0,0,0,0,0,0,0,0,0,0,0,0,0
Min_Pt_OD=0,0,0,0,0,0,0,0,0,0,0,0,0,0,0,0,0,0,0,0,0,0,0,0,0,0,0,0,0,0,0,0,0,0,0,0,0,0,0,0,0,0,0,0,0,0,0,0
Min_Pt_t=0,0,0,0,0,0,0,0,0,0,0,0,0,0,0,0,0,0,0,0,0,0,0,0,0,0,0,0,0,0,0,0,0,0,0,0,0,0,0,0,0,0,0,0,0,0,0,0
TO_OD=0,0,0,0,0,0,0,0,0,0,0,0,0,0,0,0,0,0,0,0,0,0,0,0,0,0,0,0,0,0,0,0,0,0,0,0,0,0,0,0,0,0,0,0,0,0,0,0
Ref_ID=A01
Multi_Refs=single_ref
test=A01,A02,A03,A04,A05,A06,A07,A08,A09,A10,A11,A12,B01,B02,B03,B04,B05,B06,B07,B08,B09,B10,B11,B12,C01,C02,C03,C04,C05,C06,C07,C08,C09,C10,C11,C12,D01,D02,D03,D04,D05,D06,D07,D08,D09,D10,D11,D12,E01,E02,E03,E04,E05,E06,E07,E08,E09,E10,E11,E12,F01,F02,F03,F04,F05,F06,F07,F08,F09,F10,F11,F12,G01,G02,G03,G04,G05,G06,G07,G08,G09,G10,G11,G12,H01,H02,H03,H04,H05,H06,H07,H08,H09,H10,H11,H12
Start_Time_Now=3.2671201338E+9
Start_Date=7/12/2007+5:22 PM
[Flor:]
[Flor2:]
[Lumin:]
[Data:]
Read=DateTime	RunT[s]	Temp	Well_1	Well_2	Well_3	Well_4	Well_5	Well_6	Well_7	Well_8	Well_9	Well_10	Well_11	Well_12	Well_13	Well_14	Well_15	Well_16	Well_17	Well_18	Well_19	Well_20	Well_21	Well_22	Well_23	Well_24	Well_25	Well_26	Well_27	Well_28	Well_29	Well_30	Well_31	Well_32	Well_33	Well_34	Well_35	Well_36	Well_37	Well_38	Well_39	Well_40	Well_41	Well_42	Well_43	Well_44	Well_45	Well_46	Well_47	Well_48	Well_49	Well_50	Well_51	Well_52	Well_53	Well_54	Well_55	Well_56	Well_57	Well_58	Well_59	Well_60	Well_61	Well_62	Well_63	Well_64	Well_65	Well_66	Well_67	Well_68	Well_69	Well_70	Well_71	Well_72	Well_73	Well_74	Well_75	Well_76	Well_77	Well_78	Well_79	Well_80	Well_81	Well_82	Well_83	Well_84	Well_85	Well_86	Well_87	Well_88	Well_89	Well_90	Well_91	Well_92	Well_93	Well_94	Well_95	Well_96
1=17:37:05	898	300	0.0796	0.0801	0.0809	0.0824	0.0797	0.0800	0.0806	0.0811	0.0804	0.0801	0.0810	0.0850	0.0823	0.0810	0.0814	0.0813	0.0819	0.0799	0.0820	0.0805	0.0819	0.0819	0.0831	0.0833	0.0810	0.0813	0.0803	0.0817	0.0820	0.0808	0.0828	0.0801	0.0802	0.0830	0.0817	0.0821	0.0826	0.0805	0.0805	0.0803	0.0836	0.0840	0.0816	0.0815	0.0821	0.0817	0.0833	0.0823	0.0818	0.0821	0.0818	0.0815	0.0807	0.0827	0.0812	0.0830	0.0808	0.0819	0.0817	0.0831	0.0841	0.0799	0.0818	0.0974	0.0821	0.0812	0.0807	0.1011	0.0814	0.0818	0.0831	0.0822	0.0683	0.0651	0.0646	0.0658	0.0691	0.0665	0.0663	0.0663	0.0682	0.0678	0.0689	0.0711	0.0662	0.0661	0.0657	0.0662	0.0700	0.0659	0.0669	0.0663	0.0670	0.0673	0.0683	0.0678
2=17:51:46	1778	301	0.0810	0.0797	0.0790	0.0814	0.0812	0.0803	0.0803	0.0806	0.0809	0.0808	0.0801	0.0836	0.0821	0.0807	0.0806	0.0809	0.0828	0.0806	0.0815	0.0799	0.0817	0.0819	0.0829	0.0860	0.0788	0.0816	0.0801	0.0820	0.0809	0.0805	0.0827	0.0814	0.0806	0.0822	0.0830	0.0822	0.0836	0.0811	0.0805	0.0809	0.0808	0.0838	0.0805	0.0811	0.0817	0.0810	0.0827	0.0810	0.0819	0.0825	0.0807	0.0815	0.0807	0.0811	0.0803	0.0841	0.0809	0.0820	0.0822	0.0835	0.0838	0.0803	0.0813	0.0828	0.0818	0.0813	0.0802	0.1115	0.0815	0.0810	0.0830	0.0827	0.0672	0.0646	0.0641	0.0653	0.0672	0.0663	0.0671	0.0665	0.0670	0.0669	0.0679	0.0703	0.0656	0.0662	0.0651	0.0655	0.0691	0.0663	0.0663	0.0649	0.0664	0.0668	0.0676	0.0675
3=18:06:27	2659	298	0.0804	0.0800	0.0812	0.0815	0.0814	0.0810	0.0795	0.0802	0.0796	0.0818	0.0808	0.0860	0.0823	0.0811	0.0801	0.0800	0.0823	0.0818	0.0811	0.0811	0.0824	0.0817	0.0832	0.0863	0.0807	0.0810	0.0806	0.0812	0.0809	0.0806	0.0827	0.0815	0.0805	0.0836	0.0795	0.0827	0.0830	0.0807	0.0801	0.0805	0.0828	0.0838	0.0805	0.0815	0.0817	0.0821	0.0826	0.0830	0.0813	0.0815	0.0809	0.0814	0.0820	0.0825	0.0812	0.0848	0.0807	0.0832	0.0810	0.0841	0.0844	0.0793	0.0814	0.0826	0.0821	0.0833	0.0806	0.1676	0.0803	0.0823	0.0819	0.0834	0.0674	0.0644	0.0637	0.0654	0.0677	0.0658	0.0664	0.0655	0.0668	0.0663	0.0674	0.0700	0.0653	0.0657	0.0638	0.0652	0.0690	0.0660	0.0662	0.0655	0.0661	0.0665	0.0678	0.0666
4=18:21:07	3540	300	0.0821	0.0807	0.0810	0.0816	0.0812	0.0813	0.0804	0.0813	0.0821	0.0825	0.0814	0.0864	0.0812	0.0824	0.0807	0.0813	0.0822	0.0825	0.0809	0.0827	0.0826	0.0832	0.0822	0.0867	0.0796	0.0816	0.0809	0.0801	0.0820	0.0813	0.0830	0.0818	0.0813	0.0845	0.0818	0.0824	0.0844	0.0811	0.0809	0.0812	0.0817	0.0852	0.0817	0.0836	0.0809	0.0846	0.0829	0.0834	0.0834	0.0839	0.0820	0.0812	0.0825	0.0829	0.0809	0.0848	0.0824	0.0826	0.0824	0.0850	0.0845	0.0800	0.0815	0.0833	0.0831	0.0829	0.0815	0.1518	0.0819	0.0830	0.0831	0.0828	0.0675	0.0648	0.0643	0.0663	0.0682	0.0662	0.0667	0.0658	0.0669	0.0666	0.0675	0.0705	0.0656	0.0663	0.0646	0.0653	0.0692	0.0662	0.0661	0.0663	0.0663	0.0668	0.0682	0.0673
5=18:35:48	4421	300	0.0820	0.0792	0.0788	0.0797	0.0796	0.0799	0.0782	0.0788	0.0802	0.0796	0.0800	0.0850	0.0813	0.0807	0.0786	0.0794	0.0806	0.0807	0.0796	0.0825	0.0810	0.0816	0.0810	0.0839	0.0793	0.0812	0.0792	0.0799	0.0797	0.0796	0.0826	0.0801	0.0795	0.0824	0.0810	0.0792	0.0826	0.0794	0.0802	0.0805	0.0806	0.0854	0.0802	0.0807	0.0799	0.0821	0.0807	0.0799	0.0817	0.0806	0.0798	0.0803	0.0812	0.0818	0.0799	0.0834	0.0810	0.0806	0.0817	0.0821	0.0842	0.0803	0.0814	0.0824	0.0815	0.0813	0.0810	0.1728	0.0791	0.0818	0.0820	0.0827	0.0656	0.0634	0.0623	0.0644	0.0664	0.0642	0.0651	0.0645	0.0654	0.0642	0.0660	0.0681	0.0642	0.0645	0.0629	0.0640	0.0671	0.0647	0.0652	0.0644	0.0644	0.0651	0.0660	0.0650
6=18:50:29	5301	298	0.0820	0.0808	0.0803	0.0817	0.0805	0.0805	0.0799	0.0816	0.0815	0.0806	0.0827	0.0853	0.0829	0.0822	0.0810	0.0806	0.0823	0.0814	0.0818	0.0815	0.0823	0.0818	0.0824	0.0835	0.0804	0.0818	0.0809	0.0819	0.0820	0.0814	0.0839	0.0821	0.0816	0.0813	0.0827	0.0810	0.0847	0.0812	0.0806	0.0810	0.0818	0.0856	0.0820	0.0823	0.0822	0.0814	0.0823	0.0812	0.0817	0.0825	0.0818	0.0814	0.0825	0.0832	0.0812	0.0844	0.0811	0.0829	0.0827	0.0835	0.0847	0.0810	0.0820	0.0810	0.0825	0.0828	0.0816	0.1676	0.0822	0.0813	0.0836	0.0806	0.0666	0.0639	0.0639	0.0655	0.0674	0.0651	0.0655	0.0654	0.0663	0.0657	0.0672	0.0695	0.0650	0.0655	0.0648	0.0650	0.0667	0.0657	0.0656	0.0657	0.0657	0.0657	0.0674	0.0670
7=19:05:10	6182	300	0.0834	0.0819	0.0818	0.0822	0.0814	0.0821	0.0809	0.0822	0.0824	0.0806	0.0827	0.0855	0.0842	0.0831	0.0819	0.0817	0.0835	0.0831	0.0819	0.0824	0.0840	0.0828	0.0828	0.0845	0.0818	0.0838	0.0822	0.0829	0.0825	0.0826	0.0845	0.0832	0.0807	0.0839	0.0834	0.0821	0.0860	0.0826	0.0824	0.0813	0.0833	0.0861	0.0821	0.0833	0.0831	0.0817	0.0832	0.0815	0.0835	0.0849	0.0836	0.0835	0.0834	0.0846	0.0815	0.0861	0.0832	0.0831	0.0829	0.0843	0.0860	0.0828	0.0828	0.0823	0.0827	0.0830	0.0828	0.1855	0.0836	0.0815	0.0838	0.0823	0.0676	0.0650	0.0638	0.0661	0.0678	0.0649	0.0669	0.0664	0.0674	0.0673	0.0680	0.0707	0.0657	0.0664	0.0654	0.0663	0.0691	0.0661	0.0665	0.0660	0.0664	0.0667	0.0679	0.0671
8=19:19:50	7063	301	0.0829	0.0816	0.0819	0.0825	0.0820	0.0821	0.0818	0.0818	0.0822	0.0816	0.0805	0.0844	0.0824	0.0827	0.0819	0.0822	0.0824	0.0819	0.0817	0.0842	0.0822	0.0860	0.0812	0.0855	0.0817	0.0837	0.0829	0.0817	0.0832	0.0817	0.0852	0.0817	0.0821	0.0832	0.0819	0.0804	0.0857	0.0830	0.0819	0.0817	0.0827	0.0852	0.0821	0.0845	0.0811	0.0839	0.0810	0.0813	0.0832	0.0853	0.0835	0.0829	0.0839	0.0834	0.0823	0.0850	0.0834	0.0823	0.0835	0.0826	0.0879	0.0829	0.0828	0.0827	0.0824	0.0843	0.0818	0.2025	0.0831	0.0816	0.0818	0.0809	0.0676	0.0641	0.0643	0.0651	0.0677	0.0653	0.0667	0.0655	0.0669	0.0667	0.0677	0.0697	0.0657	0.0657	0.0648	0.0657	0.0685	0.0658	0.0660	0.0653	0.0662	0.0661	0.0674	0.0665
9=19:34:31	7944	298	0.0825	0.0822	0.0813	0.0831	0.0812	0.0824	0.0810	0.0820	0.0813	0.0804	0.0810	0.0843	0.0851	0.0831	0.0814	0.0811	0.0831	0.0824	0.0822	0.0815	0.0837	0.0793	0.0827	0.0830	0.0826	0.0826	0.0810	0.0818	0.0819	0.0821	0.0846	0.0831	0.0810	0.0828	0.0812	0.0807	0.0860	0.0825	0.0822	0.0815	0.0831	0.0845	0.0822	0.0815	0.0825	0.0798	0.0825	0.0805	0.0837	0.0848	0.0828	0.0825	0.0822	0.0839	0.0812	0.0857	0.0815	0.0823	0.0798	0.0825	0.0863	0.0808	0.0828	0.0820	0.0832	0.0830	0.0817	0.1659	0.0803	0.0804	0.0821	0.0818	0.0657	0.0634	0.0631	0.0648	0.0667	0.0647	0.0653	0.0647	0.0665	0.0644	0.0664	0.0689	0.0644	0.0645	0.0642	0.0646	0.0675	0.0649	0.0652	0.0646	0.0649	0.0650	0.0661	0.0659
10=19:49:12	8825	303	0.0839	0.0820	0.0828	0.0846	0.0823	0.0833	0.0834	0.0834	0.0828	0.0818	0.0811	0.0840	0.0853	0.0843	0.0834	0.0831	0.0840	0.0831	0.0835	0.0857	0.0843	0.0838	0.0811	0.0851	0.0826	0.0850	0.0828	0.0826	0.0838	0.0828	0.0863	0.0838	0.0825	0.0835	0.0824	0.0802	0.0869	0.0834	0.0824	0.0831	0.0847	0.0876	0.0839	0.0858	0.0829	0.0830	0.0814	0.0814	0.0837	0.0843	0.0842	0.0851	0.0844	0.0849	0.0831	0.0869	0.0843	0.0826	0.0833	0.0821	0.0867	0.0844	0.0839	0.0838	0.0848	0.0851	0.0834	0.2425	0.0831	0.0826	0.0828	0.0809	0.0668	0.0642	0.0641	0.0648	0.0671	0.0653	0.0650	0.0652	0.0661	0.0659	0.0670	0.0691	0.0647	0.0655	0.0641	0.0651	0.0680	0.0643	0.0653	0.0652	0.0655	0.0656	0.0666	0.0661
11=20:03:53	9705	300	0.0851	0.0842	0.0849	0.0854	0.0843	0.0835	0.0834	0.0860	0.0838	0.0844	0.0811	0.0854	0.0869	0.0859	0.0842	0.0843	0.0851	0.0867	0.0853	0.0882	0.0857	0.0856	0.0820	0.0858	0.0829	0.0855	0.0839	0.0842	0.0862	0.0844	0.0889	0.0857	0.0840	0.0855	0.0827	0.0812	0.0875	0.0844	0.0843	0.0850	0.0844	0.0892	0.0850	0.0885	0.0835	0.0863	0.0814	0.0826	0.0849	0.0860	0.0864	0.0850	0.0861	0.0865	0.0852	0.0888	0.0847	0.0834	0.0825	0.0825	0.0892	0.0847	0.0854	0.0855	0.0862	0.0862	0.0850	0.2140	0.0834	0.0866	0.0817	0.0836	0.0671	0.0647	0.0641	0.0663	0.0680	0.0655	0.0660	0.0653	0.0670	0.0664	0.0672	0.0692	0.0656	0.0657	0.0647	0.0653	0.0670	0.0657	0.0665	0.0655	0.0663	0.0661	0.0667	0.0668
12=20:18:34	10586	303	0.0855	0.0840	0.0836	0.0861	0.0844	0.0846	0.0847	0.0852	0.0846	0.0837	0.0799	0.0834	0.0861	0.0859	0.0847	0.0854	0.0857	0.0859	0.0867	0.0866	0.0854	0.0862	0.0815	0.0852	0.0851	0.0865	0.0838	0.0843	0.0863	0.0844	0.0882	0.0861	0.0844	0.0852	0.0824	0.0798	0.0881	0.0854	0.0832	0.0856	0.0845	0.0883	0.0859	0.0875	0.0847	0.0862	0.0822	0.0816	0.0853	0.0877	0.0865	0.0862	0.0852	0.0857	0.0855	0.0899	0.0860	0.0843	0.0832	0.0829	0.0897	0.0857	0.0859	0.0854	0.0864	0.0864	0.0857	0.2205	0.0855	0.0844	0.0830	0.0801	0.0665	0.0641	0.0635	0.0649	0.0661	0.0651	0.0655	0.0653	0.0666	0.0662	0.0665	0.0695	0.0649	0.0652	0.0648	0.0646	0.0679	0.0659	0.0659	0.0643	0.0652	0.0657	0.0667	0.0661
13=20:33:14	11467	301	0.0870	0.0862	0.0868	0.0858	0.0850	0.0860	0.0846	0.0866	0.0846	0.0844	0.0822	0.0858	0.0875	0.0869	0.0848	0.0858	0.0870	0.0854	0.0862	0.0878	0.0877	0.0834	0.0843	0.0843	0.0848	0.0864	0.0847	0.0857	0.0864	0.0848	0.0889	0.0882	0.0840	0.0860	0.0824	0.0812	0.0893	0.0860	0.0848	0.0848	0.0856	0.0894	0.0870	0.0879	0.0867	0.0840	0.0830	0.0816	0.0874	0.0909	0.0888	0.0864	0.0866	0.0881	0.0861	0.0912	0.0868	0.0855	0.0821	0.0838	0.0899	0.0858	0.0863	0.0862	0.0859	0.0870	0.0865	0.2104	0.0843	0.0873	0.0824	0.0819	0.0664	0.0641	0.0634	0.0652	0.0673	0.0648	0.0656	0.0651	0.0662	0.0658	0.0672	0.0692	0.0652	0.0654	0.0643	0.0647	0.0679	0.0646	0.0650	0.0649	0.0649	0.0657	0.0664	0.0664
14=20:47:55	12348	298	0.0886	0.0882	0.0881	0.0881	0.0875	0.0870	0.0867	0.0889	0.0864	0.0862	0.0834	0.0873	0.0892	0.0878	0.0876	0.0872	0.0882	0.0883	0.0886	0.0908	0.0884	0.0865	0.0842	0.0885	0.0855	0.0884	0.0869	0.0867	0.0882	0.0863	0.0920	0.0903	0.0852	0.0874	0.0826	0.0811	0.0911	0.0869	0.0871	0.0858	0.0867	0.0906	0.0880	0.0909	0.0875	0.0899	0.0840	0.0831	0.0871	0.0881	0.0897	0.0888	0.0885	0.0890	0.0887	0.0925	0.0887	0.0876	0.0827	0.0831	0.0925	0.0870	0.0888	0.0875	0.0868	0.0884	0.0882	0.1993	0.0859	0.0892	0.0829	0.0840	0.0678	0.0650	0.0640	0.0660	0.0684	0.0653	0.0657	0.0664	0.0674	0.0665	0.0669	0.0698	0.0657	0.0665	0.0654	0.0653	0.0678	0.0652	0.0667	0.0660	0.0661	0.0661	0.0674	0.0672
15=21:02:36	13229	301	0.0879	0.0871	0.0864	0.0872	0.0866	0.0865	0.0876	0.0892	0.0872	0.0855	0.0810	0.0845	0.0917	0.0885	0.0875	0.0872	0.0887	0.0892	0.0903	0.0908	0.0875	0.0883	0.0846	0.0850	0.0854	0.0881	0.0865	0.0867	0.0885	0.0862	0.0917	0.0898	0.0876	0.0866	0.0837	0.0809	0.0904	0.0880	0.0862	0.0871	0.0870	0.0891	0.0894	0.0933	0.0888	0.0885	0.0834	0.0813	0.0879	0.0901	0.0882	0.0874	0.0877	0.0898	0.0883	0.0953	0.0898	0.0870	0.0836	0.0819	0.0919	0.0872	0.0874	0.0889	0.0881	0.0896	0.0876	0.2041	0.0871	0.0887	0.0827	0.0819	0.0653	0.0634	0.0622	0.0632	0.0671	0.0637	0.0647	0.0649	0.0655	0.0647	0.0656	0.0686	0.0642	0.0644	0.0640	0.0645	0.0676	0.0646	0.0650	0.0649	0.0638	0.0651	0.0659	0.0654
16=21:17:17	14109	298	0.0900	0.0894	0.0898	0.0905	0.0898	0.0882	0.0905	0.0929	0.0900	0.0885	0.0841	0.0863	0.0925	0.0905	0.0899	0.0889	0.0904	0.0898	0.0941	0.0940	0.0918	0.0902	0.0855	0.0862	0.0882	0.0917	0.0885	0.0888	0.0912	0.0884	0.0964	0.0929	0.0893	0.0904	0.0857	0.0816	0.0938	0.0885	0.0884	0.0893	0.0902	0.0920	0.0930	0.0951	0.0908	0.0901	0.0849	0.0823	0.0891	0.0918	0.0915	0.0921	0.0906	0.0920	0.0913	0.0974	0.0921	0.0894	0.0856	0.0830	0.0936	0.0893	0.0908	0.0892	0.0911	0.0913	0.0925	0.2368	0.0898	0.0900	0.0855	0.0823	0.0670	0.0640	0.0637	0.0650	0.0671	0.0653	0.0656	0.0645	0.0665	0.0658	0.0668	0.0697	0.0652	0.0658	0.0651	0.0646	0.0672	0.0652	0.0660	0.0655	0.0658	0.0658	0.0666	0.0666
17=21:31:58	14990	298	0.0948	0.0900	0.0898	0.0897	0.0906	0.0908	0.0917	0.0935	0.0902	0.0889	0.0853	0.0857	0.0943	0.0921	0.0901	0.0905	0.0917	0.0921	0.0941	0.0953	0.0937	0.0895	0.0873	0.0869	0.0888	0.0913	0.0889	0.0898	0.0918	0.0895	0.0981	0.0948	0.0919	0.0913	0.0862	0.0819	0.0939	0.0899	0.0903	0.0887	0.0898	0.0940	0.0952	0.0967	0.0925	0.0922	0.0861	0.0820	0.0906	0.0912	0.0924	0.0916	0.0916	0.0932	0.0913	0.1000	0.0942	0.0909	0.0853	0.0836	0.0945	0.0900	0.0917	0.0915	0.0919	0.0914	0.0949	0.1944	0.0913	0.0904	0.0860	0.0836	0.0661	0.0641	0.0633	0.0647	0.0666	0.0646	0.0653	0.0651	0.0663	0.0658	0.0667	0.0689	0.0648	0.0655	0.0645	0.0650	0.0680	0.0652	0.0645	0.0650	0.0652	0.0656	0.0666	0.0658
18=21:46:38	15871	300	0.0955	0.0917	0.0929	0.0919	0.0918	0.0931	0.0944	0.0957	0.0931	0.0910	0.0876	0.0859	0.0949	0.0939	0.0925	0.0931	0.0938	0.0925	0.0979	0.0975	0.0966	0.0922	0.0879	0.0852	0.0919	0.0929	0.0898	0.0919	0.0943	0.0906	0.0992	0.0980	0.0931	0.0917	0.0881	0.0834	0.0956	0.0924	0.0913	0.0910	0.0921	0.0944	0.0984	0.0987	0.0957	0.0918	0.0876	0.0823	0.0942	0.0958	0.0944	0.0939	0.0930	0.0942	0.0940	0.1032	0.0964	0.0921	0.0871	0.0858	0.0971	0.0930	0.0934	0.0935	0.0935	0.0926	0.0973	0.2282	0.0936	0.0906	0.0869	0.0831	0.0667	0.0650	0.0643	0.0658	0.0676	0.0648	0.0659	0.0661	0.0666	0.0663	0.0676	0.0699	0.0655	0.0661	0.0657	0.0655	0.0688	0.0658	0.0659	0.0657	0.0664	0.0659	0.0671	0.0665
19=22:01:19	16752	303	0.0971	0.0942	0.0944	0.0940	0.0932	0.0939	0.0986	0.1001	0.0966	0.0947	0.0890	0.0878	0.0955	0.0949	0.0938	0.0944	0.0958	0.0958	0.1027	0.1036	0.0998	0.0948	0.0893	0.0864	0.0935	0.0952	0.0918	0.0928	0.0965	0.0918	0.1052	0.1021	0.0976	0.0960	0.0902	0.0838	0.0983	0.0935	0.0928	0.0924	0.0932	0.0964	0.1024	0.1032	0.0991	0.0946	0.0893	0.0830	0.0938	0.0965	0.0969	0.0954	0.0947	0.0970	0.0968	0.1074	0.1002	0.0958	0.0882	0.0852	0.0990	0.0944	0.0975	0.0950	0.0956	0.0951	0.1007	0.2128	0.0965	0.0950	0.0885	0.0880	0.0667	0.0647	0.0637	0.0652	0.0677	0.0647	0.0657	0.0658	0.0664	0.0661	0.0669	0.0687	0.0651	0.0658	0.0646	0.0655	0.0677	0.0658	0.0653	0.0650	0.0660	0.0660	0.0671	0.0663
20=22:16:00	17632	301	0.1039	0.0961	0.0948	0.0956	0.0959	0.0960	0.1015	0.1006	0.0975	0.0963	0.0893	0.0876	0.1016	0.0966	0.0949	0.0965	0.0982	0.0966	0.1043	0.1077	0.1026	0.0982	0.0899	0.0885	0.0933	0.0965	0.0935	0.0938	0.0960	0.0930	0.1072	0.1055	0.1004	0.0982	0.0906	0.0837	0.0990	0.0953	0.0944	0.0954	0.0933	0.0978	0.1051	0.1053	0.1013	0.0995	0.0894	0.0837	0.0968	0.1000	0.0977	0.0967	0.0970	0.0987	0.1001	0.1111	0.1032	0.0973	0.0897	0.0862	0.1002	0.0956	0.0965	0.0975	0.0987	0.0951	0.1037	0.2604	0.0981	0.0975	0.0892	0.0866	0.0670	0.0643	0.0638	0.0652	0.0675	0.0655	0.0662	0.0657	0.0662	0.0647	0.0670	0.0692	0.0651	0.0654	0.0640	0.0648	0.0675	0.0653	0.0658	0.0654	0.0657	0.0665	0.0668	0.0665
21=22:30:41	18513	300	0.1049	0.0975	0.0976	0.0988	0.0980	0.0976	0.1053	0.1072	0.1013	0.0975	0.0931	0.0882	0.0994	0.0978	0.0970	0.0974	0.0993	0.0986	0.1091	0.1094	0.1047	0.0983	0.0931	0.0868	0.0964	0.1011	0.0950	0.0955	0.0990	0.0939	0.1117	0.1074	0.1033	0.1007	0.0922	0.0851	0.1017	0.0961	0.0957	0.0967	0.0952	0.0974	0.1074	0.1081	0.1045	0.0984	0.0933	0.0848	0.0958	0.1017	0.0999	0.0983	0.0982	0.0991	0.1031	0.1181	0.1050	0.0994	0.0909	0.0880	0.1024	0.0979	0.0973	0.0976	0.0997	0.0970	0.1065	0.2284	0.1025	0.0979	0.0919	0.0852	0.0673	0.0649	0.0636	0.0656	0.0688	0.0652	0.0661	0.0653	0.0666	0.0664	0.0660	0.0693	0.0658	0.0658	0.0655	0.0655	0.0679	0.0659	0.0661	0.0658	0.0653	0.0654	0.0672	0.0668
22=22:45:22	19394	300	0.1067	0.0990	0.0997	0.0998	0.0978	0.0992	0.1077	0.1101	0.1038	0.1023	0.0932	0.0865	0.1025	0.0983	0.0979	0.0979	0.1004	0.0992	0.1136	0.1132	0.1096	0.1029	0.0930	0.0862	0.0976	0.0980	0.0947	0.0971	0.1001	0.0952	0.1140	0.1135	0.1068	0.1033	0.0937	0.0831	0.1039	0.0969	0.0957	0.0969	0.0972	0.0982	0.1147	0.1135	0.1090	0.1026	0.0922	0.0830	0.0978	0.1023	0.1023	0.0979	0.0980	0.1008	0.1042	0.1191	0.1096	0.1042	0.0926	0.0865	0.1018	0.0990	0.0987	0.0995	0.1001	0.0978	0.1121	0.1971	0.1053	0.1003	0.0919	0.0844	0.0655	0.0629	0.0631	0.0640	0.0660	0.0640	0.0638	0.0644	0.0652	0.0647	0.0657	0.0680	0.0639	0.0648	0.0639	0.0641	0.0667	0.0634	0.0644	0.0646	0.0644	0.0650	0.0652	0.0650
23=23:00:02	20275	303	0.1123	0.1021	0.1023	0.1018	0.1013	0.1020	0.1144	0.1146	0.1071	0.1043	0.0947	0.0884	0.1031	0.1025	0.1013	0.1012	0.1028	0.1024	0.1203	0.1213	0.1136	0.1075	0.0957	0.0867	0.0975	0.1013	0.0954	0.0989	0.1032	0.0961	0.1219	0.1189	0.1106	0.1064	0.0951	0.0844	0.1036	0.0981	0.0980	0.0990	0.0980	0.1019	0.1181	0.1190	0.1135	0.1058	0.0936	0.0840	0.1012	0.1029	0.1024	0.1003	0.0997	0.1025	0.1092	0.1242	0.1146	0.1051	0.0944	0.0874	0.1063	0.1004	0.0998	0.1014	0.1031	0.0992	0.1156	0.2746	0.1099	0.1048	0.0940	0.0840	0.0658	0.0632	0.0625	0.0641	0.0664	0.0641	0.0648	0.0641	0.0657	0.0647	0.0655	0.0679	0.0644	0.0645	0.0637	0.0628	0.0669	0.0643	0.0647	0.0641	0.0640	0.0649	0.0658	0.0648
24=23:14:43	21156	300	0.1147	0.1049	0.1064	0.1036	0.1027	0.1018	0.1157	0.1165	0.1096	0.1064	0.0962	0.0883	0.1084	0.1039	0.1030	0.1018	0.1050	0.1029	0.1232	0.1237	0.1189	0.1074	0.0997	0.0873	0.1005	0.1025	0.0985	0.0996	0.1031	0.0964	0.1232	0.1207	0.1140	0.1081	0.0979	0.0864	0.1107	0.1011	0.1001	0.1006	0.0997	0.1031	0.1212	0.1210	0.1154	0.1086	0.0979	0.0857	0.1028	0.1054	0.1050	0.1027	0.1021	0.1051	0.1106	0.1305	0.1163	0.1086	0.0953	0.0897	0.1093	0.1035	0.1029	0.1031	0.1051	0.1006	0.1203	0.2963	0.1133	0.1030	0.0969	0.0853	0.0665	0.0641	0.0640	0.0655	0.0673	0.0652	0.0658	0.0657	0.0662	0.0650	0.0667	0.0690	0.0651	0.0658	0.0638	0.0652	0.0688	0.0659	0.0660	0.0654	0.0659	0.0657	0.0670	0.0666
25=23:29:25	22037	298	0.1209	0.1094	0.1065	0.1097	0.1078	0.1061	0.1272	0.1295	0.1184	0.1153	0.1019	0.0906	0.1095	0.1048	0.1044	0.1050	0.1074	0.1073	0.1355	0.1360	0.1264	0.1141	0.1020	0.0891	0.1040	0.1086	0.1018	0.1039	0.1087	0.1003	0.1382	0.1339	0.1254	0.1183	0.1032	0.0896	0.1099	0.1028	0.1024	0.1041	0.1033	0.1047	0.1336	0.1339	0.1269	0.1174	0.1000	0.0866	0.1032	0.1094	0.1094	0.1061	0.1064	0.1085	0.1224	0.1449	0.1318	0.1184	0.1020	0.0912	0.1110	0.1061	0.1061	0.1073	0.1083	0.1047	0.1325	0.2674	0.1225	0.1148	0.1005	0.0876	0.0662	0.0640	0.0632	0.0647	0.0673	0.0642	0.0649	0.0652	0.0660	0.0652	0.0654	0.0684	0.0647	0.0640	0.0642	0.0642	0.0667	0.0648	0.0661	0.0651	0.0649	0.0640	0.0661	0.0658
26=23:44:06	22918	301	0.1271	0.1114	0.1102	0.1128	0.1121	0.1085	0.1383	0.1390	0.1274	0.1220	0.1057	0.0901	0.1104	0.1093	0.1079	0.1086	0.1105	0.1090	0.1445	0.1461	0.1336	0.1241	0.1068	0.0886	0.1056	0.1111	0.1046	0.1046	0.1112	0.1027	0.1470	0.1427	0.1317	0.1239	0.1074	0.0890	0.1114	0.1056	0.1047	0.1070	0.1044	0.1052	0.1436	0.1448	0.1334	0.1222	0.1031	0.0874	0.1035	0.1134	0.1133	0.1103	0.1076	0.1103	0.1288	0.1570	0.1385	0.1239	0.1044	0.0915	0.1146	0.1070	0.1082	0.1095	0.1102	0.1054	0.1418	0.2508	0.1268	0.1184	0.1030	0.0861	0.0662	0.0636	0.0629	0.0642	0.0650	0.0645	0.0650	0.0646	0.0654	0.0649	0.0657	0.0686	0.0642	0.0644	0.0639	0.0638	0.0664	0.0645	0.0650	0.0638	0.0645	0.0644	0.0658	0.0649
27=23:58:47	23799	298	0.1396	0.1150	0.1152	0.1132	0.1146	0.1116	0.1466	0.1466	0.1346	0.1276	0.1106	0.0920	0.1188	0.1130	0.1099	0.1109	0.1136	0.1105	0.1531	0.1588	0.1429	0.1282	0.1121	0.0918	0.1094	0.1149	0.1069	0.1085	0.1142	0.1040	0.1580	0.1533	0.1405	0.1322	0.1128	0.0913	0.1171	0.1086	0.1086	0.1083	0.1084	0.1086	0.1556	0.1553	0.1439	0.1308	0.1079	0.0884	0.1089	0.1145	0.1141	0.1122	0.1118	0.1151	0.1353	0.1674	0.1497	0.1318	0.1095	0.0953	0.1175	0.1114	0.1111	0.1134	0.1136	0.1100	0.1501	0.2998	0.1380	0.1276	0.1080	0.0876	0.0665	0.0638	0.0637	0.0649	0.0670	0.0640	0.0655	0.0657	0.0659	0.0658	0.0665	0.0691	0.0655	0.0653	0.0644	0.0649	0.0672	0.0651	0.0638	0.0653	0.0651	0.0655	0.0667	0.0658
28=00:13:27	24680	303	0.1427	0.1209	0.1155	0.1177	0.1159	0.1137	0.1532	0.1534	0.1408	0.1305	0.1134	0.0939	0.1185	0.1161	0.1117	0.1122	0.1166	0.1120	0.1657	0.1653	0.1519	0.1321	0.1155	0.0929	0.1096	0.1173	0.1070	0.1083	0.1163	0.1047	0.1619	0.1576	0.1442	0.1354	0.1132	0.0935	0.1193	0.1087	0.1084	0.1119	0.1099	0.1078	0.1610	0.1643	0.1515	0.1314	0.1127	0.0920	0.1072	0.1171	0.1180	0.1132	0.1117	0.1147	0.1399	0.1790	0.1480	0.1324	0.1086	0.0959	0.1215	0.1133	0.1116	0.1147	0.1146	0.1105	0.1547	0.2400	0.1427	0.1331	0.1116	0.1057	0.0671	0.0642	0.0635	0.0655	0.0680	0.0651	0.0658	0.0650	0.0660	0.0659	0.0663	0.0690	0.0651	0.0656	0.0644	0.0639	0.0674	0.0655	0.0658	0.0656	0.0651	0.0652	0.0669	0.0664
29=00:28:08	25561	300	0.1640	0.1236	0.1200	0.1222	0.1218	0.1193	0.1647	0.1682	0.1480	0.1440	0.1189	0.0936	0.1225	0.1191	0.1155	0.1179	0.1192	0.1161	0.1808	0.1854	0.1710	0.1439	0.1223	0.0939	0.1150	0.1228	0.1120	0.1142	0.1206	0.1067	0.1784	0.1759	0.1578	0.1467	0.1215	0.0959	0.1234	0.1131	0.1121	0.1151	0.1138	0.1109	0.1775	0.1743	0.1654	0.1400	0.1177	0.0921	0.1130	0.1222	0.1192	0.1149	0.1165	0.1193	0.1529	0.1927	0.1645	0.1451	0.1171	0.0977	0.1222	0.1176	0.1166	0.1192	0.1207	0.1129	0.1728	0.3625	0.1532	0.1384	0.1164	0.0925	0.0669	0.0642	0.0637	0.0651	0.0673	0.0651	0.0657	0.0656	0.0660	0.0661	0.0663	0.0692	0.0654	0.0647	0.0648	0.0650	0.0676	0.0653	0.0656	0.0658	0.0658	0.0649	0.0670	0.0664
30=00:42:49	26441	300	0.1597	0.1291	0.1284	0.1282	0.1233	0.1226	0.1832	0.1812	0.1628	0.1550	0.1261	0.0944	0.1271	0.1221	0.1180	0.1192	0.1237	0.1170	0.1915	0.1968	0.1720	0.1510	0.1267	0.0943	0.1192	0.1215	0.1126	0.1139	0.1253	0.1105	0.1956	0.1890	0.1746	0.1574	0.1276	0.0973	0.1260	0.1150	0.1149	0.1192	0.1167	0.1128	0.1920	0.1948	0.1744	0.1548	0.1214	0.0936	0.1131	0.1267	0.1245	0.1182	0.1172	0.1222	0.1662	0.2099	0.1798	0.1571	0.1224	0.1011	0.1273	0.1180	0.1177	0.1221	0.1246	0.1160	0.1870	0.3333	0.1651	0.1452	0.1217	0.0914	0.0668	0.0642	0.0638	0.0648	0.0668	0.0647	0.0658	0.0656	0.0658	0.0651	0.0665	0.0685	0.0648	0.0661	0.0634	0.0646	0.0676	0.0651	0.0653	0.0654	0.0650	0.0653	0.0660	0.0659
31=00:57:30	27322	303	0.1692	0.1342	0.1295	0.1296	0.1266	0.1245	0.1941	0.1966	0.1760	0.1636	0.1355	0.0979	0.1295	0.1266	0.1192	0.1215	0.1238	0.1220	0.2097	0.2173	0.1878	0.1669	0.1362	0.0994	0.1189	0.1235	0.1147	0.1169	0.1273	0.1111	0.2132	0.2094	0.1907	0.1707	0.1387	0.1020	0.1298	0.1193	0.1176	0.1210	0.1176	0.1161	0.2128	0.2106	0.1906	0.1708	0.1312	0.0967	0.1153	0.1276	0.1267	0.1206	0.1207	0.1246	0.1802	0.2298	0.2007	0.1711	0.1338	0.1052	0.1325	0.1241	0.1240	0.1248	0.1268	0.1182	0.2077	0.3420	0.1853	0.1598	0.1333	0.1052	0.0659	0.0646	0.0634	0.0649	0.0674	0.0651	0.0656	0.0654	0.0662	0.0657	0.0662	0.0688	0.0652	0.0660	0.0648	0.0655	0.0683	0.0660	0.0660	0.0650	0.0649	0.0663	0.0672	0.0661
32=01:12:11	28203	301	0.1861	0.1399	0.1360	0.1334	0.1323	0.1275	0.2140	0.2148	0.1834	0.1788	0.1395	0.0969	0.1377	0.1299	0.1201	0.1227	0.1242	0.1208	0.2249	0.2292	0.2022	0.1787	0.1426	0.0984	0.1295	0.1328	0.1179	0.1186	0.1284	0.1108	0.2261	0.2205	0.1958	0.1796	0.1416	0.1030	0.1356	0.1197	0.1189	0.1214	0.1174	0.1144	0.2208	0.2182	0.1952	0.1753	0.1340	0.0980	0.1185	0.1286	0.1296	0.1196	0.1203	0.1263	0.1853	0.2490	0.2094	0.1757	0.1333	0.1055	0.1322	0.1246	0.1216	0.1254	0.1265	0.1179	0.2088	0.3325	0.1828	0.1645	0.1322	0.0951	0.0656	0.0635	0.0629	0.0633	0.0661	0.0642	0.0644	0.0644	0.0656	0.0646	0.0659	0.0678	0.0643	0.0648	0.0638	0.0638	0.0664	0.0643	0.0647	0.0644	0.0638	0.0645	0.0662	0.0652
33=01:26:51	29084	303	0.1960	0.1491	0.1460	0.1429	0.1409	0.1347	0.2440	0.2427	0.2097	0.1912	0.1581	0.1024	0.1400	0.1327	0.1256	0.1279	0.1316	0.1250	0.2575	0.2563	0.2354	0.1893	0.1566	0.1034	0.1305	0.1376	0.1230	0.1253	0.1328	0.1166	0.2629	0.2579	0.2251	0.2005	0.1618	0.1109	0.1371	0.1235	0.1231	0.1268	0.1236	0.1181	0.2595	0.2486	0.2344	0.1932	0.1504	0.1022	0.1198	0.1348	0.1334	0.1250	0.1294	0.1310	0.2131	0.2935	0.2392	0.2029	0.1480	0.1130	0.1428	0.1303	0.1282	0.1316	0.1313	0.1221	0.2443	0.3578	0.2171	0.1845	0.1470	0.1030	0.0667	0.0645	0.0636	0.0650	0.0671	0.0649	0.0655	0.0654	0.0656	0.0643	0.0660	0.0688	0.0654	0.0650	0.0643	0.0650	0.0667	0.0650	0.0659	0.0651	0.0654	0.0653	0.0666	0.0657
34=01:41:32	29965	301	0.2084	0.1583	0.1488	0.1459	0.1442	0.1341	0.2613	0.2608	0.2268	0.2125	0.1653	0.1051	0.1460	0.1370	0.1280	0.1311	0.1322	0.1255	0.2848	0.2822	0.2536	0.2063	0.1623	0.1045	0.1352	0.1355	0.1230	0.1264	0.1372	0.1176	0.2818	0.2785	0.2443	0.2174	0.1742	0.1157	0.1433	0.1250	0.1235	0.1291	0.1250	0.1203	0.2844	0.2655	0.2557	0.2155	0.1562	0.1046	0.1287	0.1385	0.1378	0.1254	0.1295	0.1308	0.2262	0.3108	0.2600	0.2242	0.1600	0.1191	0.1438	0.1325	0.1308	0.1343	0.1377	0.1225	0.2706	0.4374	0.2307	0.2089	0.1558	0.1014	0.0659	0.0636	0.0634	0.0648	0.0664	0.0646	0.0639	0.0650	0.0661	0.0650	0.0658	0.0687	0.0649	0.0654	0.0646	0.0644	0.0668	0.0639	0.0650	0.0648	0.0652	0.0650	0.0661	0.0651
35=01:56:13	30845	298	0.2376	0.1645	0.1539	0.1480	0.1489	0.1391	0.2802	0.2896	0.2468	0.2319	0.1791	0.1077	0.1520	0.1426	0.1308	0.1347	0.1343	0.1293	0.3091	0.3125	0.2799	0.2228	0.1835	0.1103	0.1327	0.1399	0.1265	0.1298	0.1420	0.1181	0.3034	0.3025	0.2626	0.2365	0.1812	0.1179	0.1488	0.1268	0.1260	0.1317	0.1262	0.1196	0.3108	0.2972	0.2762	0.2278	0.1696	0.1102	0.1291	0.1391	0.1382	0.1267	0.1312	0.1337	0.2428	0.3240	0.2877	0.2390	0.1701	0.1208	0.1474	0.1338	0.1334	0.1381	0.1392	0.1273	0.2924	0.4268	0.2515	0.2218	0.1667	0.1064	0.0658	0.0635	0.0631	0.0646	0.0664	0.0639	0.0651	0.0648	0.0658	0.0648	0.0658	0.0685	0.0649	0.0651	0.0639	0.0649	0.0679	0.0652	0.0639	0.0647	0.0650	0.0652	0.0660	0.0654
36=02:10:54	31726	298	0.2516	0.1786	0.1653	0.1580	0.1568	0.1435	0.3220	0.3187	0.2785	0.2540	0.1947	0.1138	0.1586	0.1494	0.1352	0.1415	0.1414	0.1356	0.3376	0.3544	0.3004	0.2509	0.1902	0.1104	0.1395	0.1471	0.1318	0.1324	0.1462	0.1218	0.3479	0.3418	0.3045	0.2648	0.2061	0.1285	0.1585	0.1307	0.1306	0.1376	0.1354	0.1262	0.3466	0.3442	0.3023	0.2565	0.1857	0.1134	0.1262	0.1456	0.1473	0.1299	0.1373	0.1386	0.2772	0.3719	0.3279	0.2706	0.1934	0.1346	0.1632	0.1419	0.1402	0.1445	0.1453	0.1308	0.3274	0.4775	0.2891	0.2381	0.1876	0.1176	0.0670	0.0646	0.0642	0.0658	0.0680	0.0654	0.0664	0.0649	0.0666	0.0666	0.0667	0.0694	0.0655	0.0658	0.0653	0.0650	0.0675	0.0656	0.0660	0.0659	0.0658	0.0656	0.0673	0.0664
37=02:25:35	32607	300	0.2718	0.1893	0.1732	0.1670	0.1601	0.1482	0.3495	0.3530	0.3043	0.2839	0.2042	0.1157	0.1750	0.1535	0.1373	0.1450	0.1423	0.1358	0.3662	0.3915	0.3252	0.2775	0.2057	0.1144	0.1451	0.1485	0.1339	0.1321	0.1489	0.1232	0.3772	0.3718	0.3269	0.2864	0.2146	0.1322	0.1611	0.1340	0.1336	0.1410	0.1322	0.1259	0.3696	0.3721	0.3236	0.2833	0.1953	0.1189	0.1282	0.1463	0.1510	0.1311	0.1361	0.1397	0.2928	0.4168	0.3524	0.2861	0.2018	0.1328	0.1563	0.1430	0.1366	0.1417	0.1429	0.1296	0.3521	0.4960	0.3046	0.2684	0.1937	0.1139	0.0660	0.0643	0.0626	0.0644	0.0671	0.0644	0.0651	0.0647	0.0649	0.0646	0.0658	0.0679	0.0649	0.0656	0.0638	0.0639	0.0676	0.0647	0.0656	0.0649	0.0646	0.0653	0.0658	0.0657
38=02:40:15	33488	298	0.2981	0.1954	0.1778	0.1726	0.1636	0.1504	0.3658	0.3667	0.3227	0.2940	0.2237	0.1202	0.1817	0.1597	0.1427	0.1460	0.1491	0.1363	0.4087	0.4124	0.3621	0.2970	0.2235	0.1192	0.1616	0.1603	0.1383	0.1351	0.1496	0.1273	0.4047	0.4041	0.3569	0.3118	0.2367	0.1429	0.1675	0.1345	0.1359	0.1445	0.1409	0.1269	0.4115	0.4045	0.3711	0.3062	0.2158	0.1268	0.1333	0.1469	0.1490	0.1409	0.1401	0.1416	0.3216	0.4523	0.3875	0.3167	0.2222	0.1457	0.1646	0.1468	0.1425	0.1471	0.1486	0.1318	0.3975	0.5551	0.3466	0.2881	0.2090	0.1213	0.0673	0.0641	0.0625	0.0652	0.0669	0.0655	0.0659	0.0655	0.0665	0.0659	0.0652	0.0688	0.0654	0.0654	0.0648	0.0651	0.0674	0.0651	0.0657	0.0656	0.0653	0.0650	0.0666	0.0662
39=02:54:56	34369	303	0.3223	0.2162	0.1946	0.1818	0.1718	0.1583	0.4058	0.4141	0.3693	0.3252	0.2516	0.1262	0.1842	0.1599	0.1448	0.1455	0.1472	0.1426	0.4567	0.4434	0.4104	0.3319	0.2478	0.1257	0.1675	0.1571	0.1370	0.1366	0.1564	0.1286	0.4453	0.4472	0.3910	0.3416	0.2603	0.1511	0.1767	0.1386	0.1369	0.1443	0.1361	0.1287	0.4522	0.4260	0.4104	0.3218	0.2375	0.1348	0.1341	0.1532	0.1533	0.1400	0.1419	0.1439	0.3509	0.4910	0.4168	0.3452	0.2388	0.1557	0.1647	0.1462	0.1441	0.1480	0.1515	0.1330	0.4250	0.5666	0.3816	0.3171	0.2275	0.1271	0.0663	0.0640	0.0636	0.0645	0.0663	0.0652	0.0650	0.0650	0.0649	0.0653	0.0660	0.0687	0.0647	0.0650	0.0641	0.0633	0.0675	0.0649	0.0648	0.0652	0.0651	0.0647	0.0660	0.0655
40=03:09:37	35249	300	0.3538	0.2370	0.2073	0.1964	0.1846	0.1639	0.4554	0.4462	0.3974	0.3549	0.2751	0.1331	0.2040	0.1673	0.1519	0.1539	0.1519	0.1414	0.4913	0.4774	0.4477	0.3569	0.2725	0.1361	0.1665	0.1630	0.1439	0.1431	0.1600	0.1315	0.4743	0.4753	0.4254	0.3605	0.2789	0.1593	0.1839	0.1405	0.1413	0.1475	0.1415	0.1289	0.4910	0.4670	0.4532	0.3562	0.2608	0.1454	0.1367	0.1529	0.1569	0.1419	0.1430	0.1493	0.3848	0.5459	0.4482	0.3775	0.2579	0.1656	0.1797	0.1508	0.1480	0.1519	0.1581	0.1355	0.4636	0.5884	0.4289	0.3329	0.2569	0.1371	0.0669	0.0642	0.0640	0.0647	0.0665	0.0651	0.0646	0.0651	0.0665	0.0658	0.0662	0.0689	0.0648	0.0651	0.0642	0.0651	0.0671	0.0646	0.0650	0.0652	0.0659	0.0653	0.0663	0.0658
41=03:24:18	36130	303	0.3899	0.2602	0.2307	0.2061	0.1927	0.1683	0.5117	0.5128	0.4401	0.4165	0.2968	0.1416	0.2255	0.1754	0.1560	0.1586	0.1596	0.1452	0.5245	0.5564	0.4822	0.4058	0.3031	0.1415	0.1814	0.1678	0.1482	0.1445	0.1635	0.1336	0.5353	0.5420	0.4820	0.4238	0.3096	0.1737	0.1951	0.1448	0.1450	0.1513	0.1423	0.1336	0.5306	0.5385	0.4893	0.4070	0.2855	0.1532	0.1448	0.1607	0.1601	0.1437	0.1469	0.1496	0.4374	0.5922	0.5108	0.4307	0.2941	0.1789	0.1811	0.1532	0.1503	0.1569	0.1660	0.1359	0.5031	0.6723	0.4536	0.3768	0.2762	0.1424	0.0659	0.0645	0.0632	0.0652	0.0671	0.0649	0.0655	0.0654	0.0663	0.0654	0.0661	0.0688	0.0649	0.0643	0.0646	0.0649	0.0680	0.0651	0.0654	0.0652	0.0655	0.0648	0.0663	0.0657
42=03:38:59	37011	301	0.4201	0.2729	0.2448	0.2106	0.1939	0.1689	0.5345	0.5226	0.4553	0.4190	0.3123	0.1421	0.2358	0.1800	0.1594	0.1642	0.1590	0.1463	0.5828	0.5681	0.5141	0.4336	0.3207	0.1437	0.1981	0.1702	0.1527	0.1447	0.1689	0.1343	0.5615	0.5726	0.5132	0.4412	0.3314	0.1834	0.2080	0.1474	0.1476	0.1537	0.1457	0.1313	0.5772	0.5707	0.5273	0.4358	0.3070	0.1603	0.1472	0.1655	0.1654	0.1443	0.1467	0.1480	0.4584	0.6328	0.5294	0.4493	0.3115	0.1892	0.1882	0.1573	0.1547	0.1603	0.1596	0.1412	0.5559	0.6963	0.4961	0.4166	0.2930	0.1501	0.0662	0.0636	0.0629	0.0647	0.0662	0.0643	0.0647	0.0652	0.0651	0.0646	0.0653	0.0679	0.0642	0.0649	0.0636	0.0646	0.0667	0.0635	0.0647	0.0644	0.0651	0.0647	0.0658	0.0655
43=03:53:39	37892	300	0.4583	0.3002	0.2586	0.2258	0.2039	0.1746	0.5604	0.5529	0.4977	0.4519	0.3514	0.1534	0.2571	0.1839	0.1633	0.1628	0.1629	0.1471	0.6151	0.6155	0.5620	0.4548	0.3535	0.1577	0.1947	0.1699	0.1520	0.1480	0.1647	0.1355	0.6111	0.6227	0.5477	0.4895	0.3659	0.1954	0.2240	0.1492	0.1501	0.1553	0.1454	0.1350	0.6135	0.6257	0.5676	0.4697	0.3324	0.1634	0.1491	0.1644	0.1662	0.1447	0.1519	0.1515	0.5067	0.6891	0.5860	0.4958	0.3455	0.2020	0.1952	0.1567	0.1556	0.1617	0.1610	0.1427	0.5905	0.7339	0.5331	0.4584	0.3276	0.1637	0.0659	0.0641	0.0636	0.0648	0.0667	0.0649	0.0652	0.0654	0.0662	0.0644	0.0662	0.0688	0.0650	0.0656	0.0634	0.0649	0.0678	0.0648	0.0655	0.0654	0.0654	0.0659	0.0666	0.0655
44=04:08:20	38773	300	0.4915	0.3353	0.2964	0.2559	0.2283	0.1881	0.6518	0.6589	0.5686	0.5400	0.3894	0.1715	0.2804	0.1942	0.1689	0.1710	0.1651	0.1528	0.6578	0.6882	0.6140	0.5303	0.3901	0.1679	0.2206	0.1808	0.1579	0.1514	0.1749	0.1371	0.6646	0.6803	0.6156	0.5429	0.4052	0.2182	0.2332	0.1524	0.1520	0.1577	0.1496	0.1365	0.6527	0.6849	0.6022	0.5252	0.3631	0.1786	0.1523	0.1713	0.1679	0.1513	0.1532	0.1533	0.5482	0.7297	0.6300	0.5281	0.3803	0.2159	0.1985	0.1601	0.1575	0.1646	0.1634	0.1429	0.6471	0.7783	0.5754	0.4913	0.3591	0.1702	0.0662	0.0637	0.0635	0.0635	0.0661	0.0645	0.0650	0.0653	0.0662	0.0653	0.0656	0.0687	0.0650	0.0649	0.0645	0.0645	0.0671	0.0647	0.0655	0.0647	0.0638	0.0646	0.0661	0.0654
45=04:23:01	39653	303	0.5265	0.3641	0.3220	0.2770	0.2386	0.1912	0.6913	0.6682	0.6145	0.5517	0.4218	0.1754	0.2971	0.2007	0.1726	0.1754	0.1685	0.1492	0.7113	0.7211	0.6470	0.5709	0.4098	0.1722	0.2353	0.1849	0.1601	0.1533	0.1773	0.1379	0.7030	0.7052	0.6748	0.5601	0.4510	0.2264	0.2525	0.1545	0.1534	0.1612	0.1550	0.1389	0.7012	0.7112	0.6617	0.5545	0.3888	0.1884	0.1543	0.1744	0.1749	0.1523	0.1544	0.1545	0.5992	0.7792	0.6695	0.5575	0.4149	0.2326	0.2112	0.1645	0.1606	0.1691	0.1674	0.1449	0.6843	0.8152	0.6302	0.5110	0.3962	0.1811	0.0661	0.0642	0.0634	0.0647	0.0666	0.0648	0.0653	0.0651	0.0657	0.0650	0.0660	0.0682	0.0645	0.0647	0.0642	0.0646	0.0669	0.0655	0.0660	0.0650	0.0654	0.0642	0.0663	0.0657
46=04:37:42	40534	303	0.5842	0.3951	0.3374	0.2916	0.2499	0.1953	0.7048	0.7204	0.6291	0.5880	0.4623	0.1907	0.3163	0.2089	0.1755	0.1707	0.1621	0.1474	0.7421	0.7248	0.7382	0.5527	0.4717	0.1990	0.2455	0.1893	0.1631	0.1533	0.1751	0.1365	0.7293	0.7612	0.6778	0.6099	0.4684	0.2526	0.2684	0.1564	0.1573	0.1611	0.1555	0.1386	0.7401	0.7287	0.7169	0.5539	0.4474	0.2045	0.1592	0.1712	0.1706	0.1509	0.1551	0.1525	0.6166	0.8436	0.6880	0.6150	0.4202	0.2527	0.2152	0.1656	0.1583	0.1661	0.1690	0.1424	0.6939	0.8738	0.6578	0.5421	0.4259	0.1905	0.0655	0.0633	0.0631	0.0645	0.0666	0.0645	0.0648	0.0646	0.0647	0.0650	0.0658	0.0683	0.0647	0.0646	0.0641	0.0634	0.0676	0.0647	0.0650	0.0646	0.0652	0.0649	0.0668	0.0654
47=04:52:23	41415	298	0.6386	0.4289	0.3703	0.3199	0.2655	0.2026	0.7430	0.7755	0.6748	0.6544	0.4943	0.2138	0.3493	0.2191	0.1808	0.1777	0.1713	0.1549	0.7784	0.7719	0.7652	0.6109	0.5063	0.2083	0.2665	0.1931	0.1650	0.1563	0.1782	0.1359	0.7448	0.7921	0.7120	0.6534	0.4990	0.2792	0.3024	0.1584	0.1587	0.1639	0.1537	0.1384	0.7605	0.7718	0.7391	0.5898	0.4775	0.2276	0.1570	0.1758	0.1757	0.1508	0.1558	0.1538	0.6544	0.8816	0.7187	0.6581	0.4542	0.2755	0.2481	0.1682	0.1638	0.1715	0.1712	0.1441	0.7246	0.8452	0.6779	0.5923	0.4468	0.2123	0.0661	0.0637	0.0636	0.0646	0.0668	0.0644	0.0649	0.0647	0.0650	0.0653	0.0659	0.0685	0.0648	0.0648	0.0644	0.0638	0.0673	0.0646	0.0646	0.0652	0.0647	0.0652	0.0657	0.0654
48=05:07:03	42296	300	0.6478	0.4552	0.4126	0.3472	0.3012	0.2094	0.8011	0.7942	0.7301	0.6816	0.5160	0.2208	0.3897	0.2322	0.1880	0.1861	0.1817	0.1586	0.7979	0.8503	0.7657	0.7018	0.5150	0.2160	0.3007	0.2008	0.1737	0.1584	0.1881	0.1368	0.8227	0.8127	0.7845	0.7050	0.5467	0.2824	0.3198	0.1591	0.1621	0.1681	0.1584	0.1370	0.7932	0.8420	0.7468	0.6976	0.4757	0.2394	0.1664	0.1825	0.1801	0.1556	0.1578	0.1550	0.7237	0.9038	0.7999	0.6722	0.5040	0.2873	0.2378	0.1719	0.1618	0.1748	0.1771	0.1457	0.7691	0.9765	0.7215	0.6465	0.4797	0.2186	0.0665	0.0643	0.0639	0.0649	0.0666	0.0648	0.0654	0.0659	0.0661	0.0653	0.0660	0.0688	0.0652	0.0656	0.0648	0.0647	0.0677	0.0652	0.0661	0.0653	0.0646	0.0652	0.0660	0.0662
49=05:21:44	43177	298	0.6950	0.4988	0.4442	0.3723	0.3174	0.2204	0.8187	0.7651	0.7771	0.6846	0.5778	0.2267	0.4240	0.2370	0.1925	0.1928	0.1818	0.1626	0.8041	0.8096	0.7819	0.7254	0.5323	0.2278	0.3251	0.2011	0.1729	0.1585	0.1871	0.1397	0.8234	0.7840	0.8119	0.7001	0.6179	0.3018	0.3515	0.1639	0.1615	0.1689	0.1605	0.1387	0.7970	0.8033	0.7986	0.7029	0.5212	0.2522	0.1747	0.1864	0.1827	0.1541	0.1623	0.1546	0.7352	0.9207	0.8206	0.6949	0.5605	0.3205	0.2522	0.1746	0.1711	0.1750	0.1734	0.1435	0.7721	0.9177	0.7817	0.6228	0.5488	0.2362	0.0660	0.0638	0.0627	0.0629	0.0655	0.0637	0.0648	0.0648	0.0651	0.0649	0.0653	0.0679	0.0648	0.0646	0.0637	0.0644	0.0666	0.0644	0.0648	0.0641	0.0645	0.0645	0.0658	0.0650
50=05:36:25	44057	300	0.7348	0.5271	0.4690	0.3959	0.3365	0.2234	0.7928	0.7944	0.7895	0.7427	0.6170	0.2592	0.4607	0.2502	0.1959	0.1948	0.1845	0.1638	0.8252	0.8223	0.8197	0.7694	0.6028	0.2566	0.3387	0.2065	0.1794	0.1594	0.1872	0.1369	0.8499	0.8299	0.8172	0.7909	0.6678	0.3510	0.3829	0.1628	0.1648	0.1723	0.1612	0.1370	0.8305	0.8411	0.8135	0.7731	0.5866	0.2846	0.1759	0.1840	0.1833	0.1559	0.1594	0.1524	0.7986	0.9205	0.8461	0.7818	0.6118	0.3756	0.2605	0.1802	0.1725	0.1783	0.1780	0.1460	0.7989	0.9683	0.8004	0.7310	0.5876	0.2836	0.0654	0.0638	0.0629	0.0635	0.0668	0.0644	0.0648	0.0650	0.0657	0.0649	0.0654	0.0685	0.0648	0.0653	0.0637	0.0647	0.0671	0.0648	0.0652	0.0647	0.0637	0.0651	0.0660	0.0655
51=05:51:06	44938	300	0.7724	0.5755	0.5050	0.4374	0.3569	0.2346	0.8125	0.8198	0.8069	0.7943	0.6833	0.2971	0.4840	0.2648	0.1961	0.1985	0.1852	0.1654	0.8410	0.8244	0.8379	0.8050	0.6671	0.2810	0.3683	0.2141	0.1763	0.1628	0.1882	0.1406	0.8468	0.8466	0.8046	0.8319	0.7234	0.3985	0.4159	0.1646	0.1650	0.1717	0.1598	0.1382	0.8308	0.8345	0.8278	0.7985	0.6433	0.3296	0.1740	0.1866	0.1864	0.1579	0.1597	0.1523	0.8204	0.9194	0.8202	0.8305	0.6389	0.4125	0.2987	0.1791	0.1752	0.1789	0.1761	0.1495	0.7862	0.9696	0.7838	0.7575	0.6479	0.3349	0.0651	0.0634	0.0631	0.0639	0.0663	0.0638	0.0645	0.0648	0.0651	0.0648	0.0655	0.0681	0.0645	0.0649	0.0638	0.0645	0.0666	0.0634	0.0646	0.0644	0.0643	0.0647	0.0654	0.0647
52=06:05:47	45819	301	0.7708	0.6103	0.5542	0.4695	0.3936	0.2529	0.8046	0.8144	0.7732	0.7991	0.6725	0.3162	0.5278	0.2806	0.2051	0.2100	0.1918	0.1764	0.8092	0.8544	0.8069	0.8182	0.6852	0.3004	0.4008	0.2242	0.1847	0.1652	0.1973	0.1405	0.8538	0.8310	0.8005	0.8456	0.7330	0.4090	0.4475	0.1697	0.1685	0.1795	0.1635	0.1388	0.8157	0.8546	0.7850	0.8495	0.6455	0.3580	0.1820	0.1969	0.1914	0.1571	0.1626	0.1563	0.8295	0.8938	0.8307	0.8212	0.6632	0.4283	0.2981	0.1860	0.1748	0.1871	0.1839	0.1513	0.7919	0.9652	0.7500	0.8194	0.6529	0.3127	0.0666	0.0639	0.0635	0.0643	0.0654	0.0642	0.0647	0.0650	0.0657	0.0647	0.0655	0.0685	0.0647	0.0655	0.0639	0.0648	0.0670	0.0651	0.0645	0.0638	0.0646	0.0649	0.0654	0.0647
53=06:20:27	46700	298	0.7823	0.6600	0.5906	0.5001	0.4195	0.2680	0.8132	0.8225	0.7957	0.7852	0.7438	0.3519	0.5631	0.2978	0.2117	0.2086	0.1938	0.1737	0.8485	0.8340	0.8357	0.7986	0.7487	0.3265	0.4302	0.2248	0.1832	0.1661	0.1987	0.1412	0.8528	0.8569	0.8056	0.8324	0.8062	0.4632	0.4661	0.1707	0.1683	0.1788	0.1683	0.1406	0.8327	0.8370	0.8383	0.8029	0.7287	0.3927	0.1854	0.1942	0.1969	0.1586	0.1620	0.1557	0.8304	0.9079	0.8164	0.8410	0.7103	0.4867	0.3071	0.1818	0.1775	0.1832	0.1823	0.1532	0.8037	0.9624	0.7832	0.7949	0.7225	0.3582	0.0665	0.0639	0.0633	0.0644	0.0664	0.0643	0.0646	0.0647	0.0655	0.0636	0.0658	0.0682	0.0650	0.0651	0.0629	0.0640	0.0670	0.0644	0.0647	0.0646	0.0648	0.0649	0.0658	0.0651
54=06:35:08	47581	300	0.7741	0.6857	0.6270	0.5436	0.4509	0.2912	0.8183	0.8234	0.8059	0.7710	0.7888	0.3725	0.5994	0.3305	0.2152	0.2160	0.2004	0.1784	0.8551	0.8375	0.8289	0.8099	0.7531	0.3493	0.4684	0.2387	0.1921	0.1677	0.2062	0.1519	0.8630	0.8458	0.8192	0.8278	0.8397	0.4873	0.5097	0.1759	0.1718	0.1836	0.1666	0.1478	0.8537	0.8381	0.8227	0.8153	0.7402	0.4135	0.1914	0.2055	0.2002	0.1754	0.1687	0.1634	0.8243	0.9104	0.8233	0.8193	0.7527	0.5272	0.3402	0.1872	0.1824	0.1875	0.1901	0.1600	0.8194	0.9485	0.7966	0.7849	0.7651	0.3903	0.0664	0.0637	0.0632	0.0648	0.0667	0.0646	0.0655	0.0649	0.0659	0.0656	0.0660	0.0687	0.0648	0.0655	0.0641	0.0643	0.0672	0.0649	0.0653	0.0649	0.0655	0.0652	0.0659	0.0656
55=06:49:49	48461	298	0.7636	0.7166	0.6648	0.5726	0.4611	0.3047	0.8118	0.8155	0.7764	0.7707	0.7721	0.4000	0.6597	0.3614	0.2247	0.2223	0.1992	0.1769	0.8645	0.8357	0.8555	0.8049	0.7772	0.3818	0.5124	0.2428	0.1932	0.1697	0.2079	0.1522	0.8592	0.8476	0.8221	0.8280	0.8096	0.5217	0.5328	0.1774	0.1744	0.1832	0.1703	0.1442	0.8618	0.8508	0.8410	0.8032	0.7846	0.4643	0.1981	0.2041	0.2075	0.1713	0.1649	0.1637	0.8216	0.9081	0.8122	0.8095	0.7747	0.5502	0.3711	0.1898	0.1836	0.1896	0.1858	0.1588	0.8152	0.9958	0.8002	0.7933	0.7693	0.4245	0.0664	0.0635	0.0635	0.0649	0.0661	0.0644	0.0645	0.0643	0.0658	0.0651	0.0663	0.0685	0.0646	0.0652	0.0641	0.0645	0.0658	0.0643	0.0649	0.0648	0.0642	0.0648	0.0658	0.0653
56=07:04:30	49342	298	0.8109	0.7657	0.7339	0.6100	0.5109	0.3428	0.8403	0.8292	0.7976	0.8039	0.7343	0.4419	0.6814	0.3781	0.2292	0.2345	0.2063	0.1823	0.8267	0.8626	0.8068	0.8181	0.7449	0.4358	0.5355	0.2523	0.1987	0.1724	0.2072	0.1528	0.8551	0.8323	0.7973	0.8088	0.7615	0.5249	0.5708	0.1793	0.1714	0.1847	0.1666	0.1500	0.8005	0.8472	0.7733	0.8112	0.7251	0.4937	0.2156	0.2096	0.2055	0.1720	0.1671	0.1632	0.8218	0.8830	0.8044	0.7792	0.7852	0.5559	0.3879	0.1888	0.1828	0.1880	0.1856	0.1579	0.7757	0.9718	0.7459	0.7813	0.7141	0.4620	0.0666	0.0638	0.0634	0.0639	0.0662	0.0641	0.0643	0.0643	0.0654	0.0646	0.0653	0.0679	0.0646	0.0649	0.0641	0.0645	0.0656	0.0646	0.0651	0.0651	0.0648	0.0646	0.0657	0.0655
57=07:19:11	50223	300	0.7815	0.7775	0.7496	0.6447	0.5260	0.3597	0.8432	0.8230	0.8063	0.7783	0.7742	0.4671	0.7304	0.4108	0.2423	0.2448	0.2102	0.1895	0.8408	0.8501	0.8158	0.8284	0.7415	0.4422	0.5636	0.2568	0.2013	0.1709	0.2095	0.1496	0.8595	0.8444	0.8320	0.8206	0.8094	0.5759	0.6134	0.1821	0.1762	0.1825	0.1679	0.1484	0.8378	0.8618	0.8161	0.8327	0.7565	0.5328	0.2150	0.2109	0.2098	0.1690	0.1692	0.1627	0.8326	0.9023	0.8245	0.8052	0.8070	0.6409	0.4191	0.1890	0.1850	0.1903	0.1885	0.1608	0.8240	0.9969	0.8055	0.7955	0.7648	0.4672	0.0648	0.0626	0.0627	0.0635	0.0652	0.0631	0.0628	0.0638	0.0647	0.0640	0.0644	0.0673	0.0642	0.0641	0.0632	0.0631	0.0658	0.0631	0.0637	0.0631	0.0641	0.0637	0.0648	0.0646
58=07:33:51	51104	300	0.7957	0.7764	0.7674	0.6948	0.5633	0.3884	0.8212	0.8354	0.7864	0.7800	0.7599	0.5066	0.7791	0.4348	0.2474	0.2490	0.2181	0.1915	0.8590	0.8163	0.8666	0.7944	0.7761	0.5029	0.6150	0.2770	0.2079	0.1752	0.2159	0.1544	0.8546	0.8644	0.8125	0.8416	0.7984	0.6494	0.6584	0.1852	0.1790	0.1919	0.1747	0.1497	0.8412	0.8581	0.8354	0.8031	0.7835	0.5879	0.2211	0.2168	0.2120	0.1742	0.1713	0.1626	0.8357	0.9062	0.8079	0.8210	0.7737	0.6899	0.4339	0.1938	0.1877	0.1976	0.1918	0.1609	0.8070	0.9695	0.7798	0.8016	0.7509	0.5458	0.0648	0.0629	0.0625	0.0637	0.0660	0.0637	0.0639	0.0642	0.0648	0.0632	0.0647	0.0677	0.0637	0.0639	0.0630	0.0638	0.0671	0.0637	0.0643	0.0642	0.0642	0.0636	0.0649	0.0648
59=07:48:32	51985	300	0.7953	0.7840	0.7802	0.7210	0.6005	0.4060	0.8402	0.8367	0.8043	0.7743	0.7775	0.5441	0.8200	0.4666	0.2596	0.2593	0.2208	0.1968	0.8522	0.8487	0.8510	0.8170	0.7760	0.5291	0.6491	0.2923	0.2148	0.1758	0.2200	0.1579	0.8764	0.8737	0.8423	0.8474	0.8286	0.6741	0.7115	0.1926	0.1841	0.1924	0.1750	0.1549	0.8488	0.8687	0.8439	0.8204	0.7754	0.6266	0.2378	0.2256	0.2197	0.1769	0.1725	0.1649	0.8578	0.9084	0.8323	0.8303	0.7966	0.7490	0.4737	0.1991	0.1895	0.1962	0.1964	0.1623	0.8224	1.0040	0.8086	0.7927	0.7767	0.5809	0.0657	0.0635	0.0632	0.0646	0.0664	0.0641	0.0647	0.0651	0.0651	0.0639	0.0653	0.0682	0.0646	0.0649	0.0636	0.0646	0.0671	0.0646	0.0649	0.0645	0.0646	0.0643	0.0658	0.0650
60=08:03:13	52865	300	0.8254	0.7807	0.7827	0.7448	0.6360	0.4252	0.8578	0.8471	0.7982	0.8054	0.7375	0.5755	0.8098	0.4890	0.2694	0.2732	0.2275	0.1959	0.8386	0.8589	0.8287	0.8288	0.7389	0.5848	0.6771	0.3131	0.2202	0.1768	0.2273	0.1575	0.8755	0.8605	0.8333	0.8380	0.7868	0.6848	0.7251	0.1925	0.1826	0.1932	0.1729	0.1546	0.8288	0.8854	0.7827	0.8338	0.7323	0.6594	0.2589	0.2276	0.2206	0.1803	0.1703	0.1637	0.8562	0.9011	0.8271	0.7988	0.7919	0.7412	0.4919	0.1993	0.1891	0.1987	0.1969	0.1634	0.8045	1.0325	0.7787	0.8062	0.7360	0.5896	0.0661	0.0642	0.0632	0.0645	0.0666	0.0645	0.0648	0.0648	0.0652	0.0647	0.0647	0.0681	0.0644	0.0649	0.0640	0.0644	0.0667	0.0645	0.0654	0.0648	0.0635	0.0648	0.0655	0.0653
61=08:17:54	53746	300	0.8075	0.7972	0.7831	0.7700	0.6624	0.4566	0.8524	0.8469	0.8111	0.7685	0.7882	0.6050	0.8253	0.5172	0.2978	0.2959	0.2392	0.2036	0.8710	0.8295	0.8779	0.8135	0.7771	0.6214	0.7129	0.3473	0.2241	0.1820	0.2299	0.1614	0.8710	0.8791	0.8560	0.8354	0.8432	0.7431	0.7635	0.1981	0.1828	0.1983	0.1745	0.1544	0.8652	0.8652	0.8462	0.8134	0.7802	0.6968	0.2836	0.2385	0.2183	0.1815	0.1734	0.1645	0.8573	0.9121	0.8285	0.8242	0.8077	0.8194	0.5298	0.2026	0.1925	0.2018	0.1988	0.1618	0.8322	0.9952	0.8183	0.7791	0.7958	0.6538	0.0662	0.0641	0.0635	0.0644	0.0660	0.0642	0.0636	0.0646	0.0655	0.0649	0.0655	0.0679	0.0651	0.0648	0.0639	0.0647	0.0668	0.0635	0.0646	0.0647	0.0644	0.0648	0.0655	0.0652
62=08:32:35	54627	303	0.8099	0.8031	0.7875	0.7611	0.6857	0.4782	0.8555	0.8601	0.8012	0.7894	0.7863	0.6622	0.8250	0.5480	0.3131	0.3202	0.2418	0.2053	0.8809	0.8406	0.8996	0.8052	0.7880	0.6652	0.7363	0.3587	0.2315	0.1806	0.2344	0.1610	0.8834	0.8943	0.8612	0.8600	0.8461	0.7799	0.7904	0.2011	0.1860	0.1983	0.1764	0.1580	0.8737	0.8774	0.8628	0.8152	0.7932	0.7475	0.3058	0.2467	0.2276	0.1842	0.1783	0.1687	0.8673	0.9039	0.8274	0.8354	0.8099	0.8109	0.5541	0.2071	0.1938	0.2026	0.2011	0.1652	0.8345	1.0180	0.8199	0.7966	0.8000	0.7143	0.0654	0.0637	0.0624	0.0642	0.0659	0.0634	0.0641	0.0646	0.0650	0.0641	0.0645	0.0676	0.0644	0.0648	0.0639	0.0641	0.0658	0.0647	0.0634	0.0642	0.0643	0.0642	0.0657	0.0646
63=08:47:15	55508	300	0.8117	0.7965	0.7817	0.7697	0.7048	0.5082	0.8416	0.8576	0.8058	0.7720	0.7781	0.6998	0.8275	0.5780	0.3321	0.3332	0.2561	0.2123	0.8701	0.8151	0.8961	0.8019	0.7892	0.7012	0.7570	0.3929	0.2431	0.1851	0.2419	0.1659	0.8622	0.8933	0.8369	0.8419	0.8410	0.7835	0.8084	0.2031	0.1929	0.1992	0.1818	0.1559	0.8585	0.8579	0.8583	0.7916	0.7901	0.7738	0.3198	0.2556	0.2306	0.1900	0.1780	0.1668	0.8596	0.8998	0.8142	0.8322	0.7743	0.7997	0.5826	0.2101	0.1952	0.2048	0.2023	0.1682	0.8310	1.0467	0.7980	0.7908	0.7797	0.7196	0.0662	0.0640	0.0633	0.0639	0.0656	0.0648	0.0647	0.0649	0.0657	0.0648	0.0658	0.0683	0.0644	0.0649	0.0639	0.0646	0.0666	0.0647	0.0651	0.0636	0.0648	0.0648	0.0660	0.0656
64=09:01:56	56389	300	0.7941	0.7900	0.7910	0.7641	0.7141	0.5216	0.8456	0.8517	0.7933	0.7749	0.7515	0.7244	0.8376	0.6018	0.3441	0.3517	0.2655	0.2128	0.8467	0.8529	0.8628	0.8328	0.7616	0.7258	0.7745	0.4113	0.2465	0.1840	0.2489	0.1666	0.8736	0.8834	0.8503	0.8470	0.8348	0.7515	0.8007	0.2123	0.1905	0.2027	0.1815	0.1596	0.8552	0.9007	0.8273	0.8327	0.7544	0.7543	0.3352	0.2677	0.2408	0.1973	0.1772	0.1698	0.8757	0.8875	0.8306	0.8138	0.7928	0.7721	0.6253	0.2135	0.1970	0.2082	0.2015	0.1686	0.8372	1.0513	0.7936	0.8135	0.7703	0.7268	0.0654	0.0630	0.0622	0.0636	0.0656	0.0623	0.0639	0.0636	0.0647	0.0639	0.0645	0.0672	0.0636	0.0642	0.0634	0.0635	0.0656	0.0634	0.0634	0.0637	0.0639	0.0639	0.0651	0.0642
65=09:16:37	57270	300	0.8284	0.8076	0.7922	0.7704	0.7172	0.5546	0.8728	0.8685	0.8125	0.7881	0.7966	0.7768	0.8371	0.6382	0.3526	0.3671	0.2915	0.2221	0.8700	0.8444	0.8985	0.8295	0.7797	0.7584	0.7557	0.4270	0.2630	0.1842	0.2516	0.1669	0.8809	0.9048	0.8699	0.8572	0.8620	0.7734	0.7958	0.2081	0.1930	0.2046	0.1839	0.1545	0.8551	0.9020	0.8419	0.8304	0.7871	0.7550	0.3601	0.2871	0.2375	0.1942	0.1754	0.1706	0.8847	0.9014	0.8316	0.8291	0.8044	0.8062	0.6334	0.2117	0.1961	0.2090	0.2068	0.1648	0.8362	1.0529	0.8227	0.7880	0.7894	0.7468	0.0647	0.0631	0.0626	0.0635	0.0657	0.0630	0.0637	0.0647	0.0648	0.0639	0.0647	0.0675	0.0644	0.0641	0.0635	0.0640	0.0669	0.0638	0.0631	0.0645	0.0638	0.0643	0.0646	0.0648
66=09:31:18	58150	298	0.8298	0.8219	0.8066	0.7792	0.7387	0.5842	0.8849	0.8648	0.8241	0.7867	0.7804	0.7535	0.8363	0.6750	0.3776	0.3920	0.3216	0.2304	0.8682	0.8570	0.8756	0.8408	0.7522	0.7318	0.7428	0.4514	0.2841	0.1903	0.2666	0.1698	0.8810	0.9061	0.8772	0.8414	0.8695	0.7447	0.8163	0.2228	0.1979	0.2101	0.1846	0.1659	0.8646	0.8944	0.8307	0.8406	0.7604	0.7266	0.3781	0.3274	0.2462	0.2043	0.1865	0.1760	0.8857	0.9118	0.8396	0.8223	0.8128	0.7970	0.6705	0.2197	0.2038	0.2161	0.2121	0.1713	0.8479	1.0208	0.8174	0.7981	0.7969	0.7416	0.0667	0.0641	0.0633	0.0643	0.0667	0.0642	0.0649	0.0652	0.0652	0.0649	0.0655	0.0675	0.0648	0.0650	0.0630	0.0640	0.0664	0.0649	0.0648	0.0649	0.0646	0.0644	0.0658	0.0653
67=09:45:59	59031	300	0.8038	0.8049	0.8088	0.7669	0.7123	0.5940	0.8491	0.8312	0.7595	0.7679	0.7293	0.7301	0.8578	0.6917	0.4001	0.4138	0.3428	0.2540	0.8327	0.8486	0.8603	0.8113	0.7488	0.7482	0.7852	0.4589	0.3031	0.1932	0.2803	0.1724	0.8647	0.8883	0.8537	0.8287	0.8142	0.7411	0.8219	0.2317	0.2013	0.2148	0.1894	0.1664	0.8349	0.9141	0.8007	0.8373	0.7359	0.7652	0.4045	0.3621	0.2700	0.2063	0.1859	0.1792	0.8821	0.8851	0.8205	0.7907	0.7833	0.7638	0.7013	0.2248	0.2058	0.2251	0.2133	0.1785	0.8245	1.0655	0.7763	0.8040	0.7606	0.7281	0.0654	0.0635	0.0625	0.0644	0.0663	0.0636	0.0648	0.0653	0.0657	0.0650	0.0646	0.0684	0.0649	0.0643	0.0640	0.0643	0.0666	0.0649	0.0648	0.0648	0.0645	0.0638	0.0655	0.0652
68=10:00:39	59912	300	0.8274	0.8341	0.8346	0.7851	0.7406	0.6405	0.8736	0.8508	0.7877	0.7722	0.7400	0.7385	0.8552	0.7244	0.4195	0.4361	0.3519	0.2665	0.8309	0.8566	0.8562	0.8214	0.7525	0.7444	0.7682	0.4872	0.3266	0.1958	0.3004	0.1729	0.8681	0.8912	0.8550	0.8296	0.8391	0.7265	0.8256	0.2399	0.2079	0.2161	0.1895	0.1665	0.8335	0.9133	0.8022	0.8392	0.7216	0.7527	0.4277	0.3799	0.2800	0.2127	0.1891	0.1815	0.8968	0.8877	0.8244	0.7947	0.7811	0.7646	0.7162	0.2303	0.2100	0.2277	0.2166	0.1762	0.8256	1.0285	0.7788	0.8046	0.7593	0.7352	0.0655	0.0637	0.0631	0.0642	0.0651	0.0638	0.0647	0.0649	0.0651	0.0642	0.0653	0.0677	0.0643	0.0651	0.0637	0.0641	0.0668	0.0647	0.0644	0.0634	0.0642	0.0642	0.0657	0.0648
69=10:15:20	60793	300	0.8253	0.8209	0.8227	0.7880	0.7256	0.6592	0.8775	0.8678	0.7898	0.7857	0.7688	0.7571	0.8616	0.7323	0.4320	0.4500	0.3600	0.2892	0.8779	0.8386	0.9387	0.8121	0.7930	0.7564	0.7766	0.5071	0.3354	0.1990	0.3229	0.1758	0.8767	0.9330	0.8739	0.8613	0.8727	0.7712	0.8310	0.2452	0.2049	0.2181	0.1947	0.1659	0.8684	0.9208	0.8644	0.8308	0.7848	0.7765	0.4440	0.3925	0.3074	0.2166	0.1859	0.1827	0.9123	0.8990	0.8281	0.8392	0.7969	0.8211	0.7322	0.2322	0.2087	0.2256	0.2219	0.1724	0.8468	1.0468	0.8146	0.8060	0.8041	0.7578	0.0658	0.0637	0.0633	0.0643	0.0665	0.0641	0.0645	0.0641	0.0647	0.0643	0.0650	0.0677	0.0643	0.0641	0.0643	0.0629	0.0660	0.0644	0.0641	0.0644	0.0644	0.0648	0.0652	0.0646
70=10:30:01	61674	301	0.8172	0.8052	0.8177	0.7957	0.7316	0.6783	0.8964	0.8702	0.8025	0.7939	0.7728	0.7636	0.8741	0.7389	0.4516	0.4647	0.3815	0.3068	0.8702	0.8456	0.9315	0.8284	0.7814	0.7586	0.7984	0.5448	0.3566	0.1977	0.3470	0.1781	0.8807	0.9297	0.8856	0.8581	0.8842	0.7857	0.8345	0.2603	0.2098	0.2246	0.1946	0.1652	0.8503	0.9452	0.8414	0.8213	0.7821	0.7722	0.4514	0.4054	0.3279	0.2261	0.1882	0.1795	0.9200	0.9085	0.8269	0.8324	0.8035	0.8138	0.7297	0.2445	0.2118	0.2322	0.2223	0.1743	0.8328	1.0552	0.8086	0.8072	0.7831	0.7394	0.0664	0.0638	0.0631	0.0645	0.0655	0.0642	0.0643	0.0648	0.0658	0.0648	0.0651	0.0678	0.0644	0.0651	0.0638	0.0643	0.0667	0.0640	0.0643	0.0648	0.0639	0.0650	0.0654	0.0653
71=10:44:42	62554	303	0.8430	0.8159	0.8327	0.8037	0.7530	0.6883	0.9054	0.8743	0.7880	0.8006	0.7340	0.7677	0.8614	0.7524	0.4634	0.4858	0.3931	0.3223	0.8370	0.8641	0.9078	0.8309	0.7617	0.7844	0.7861	0.5619	0.3765	0.1989	0.3565	0.1703	0.8728	0.9069	0.8670	0.8480	0.8565	0.7378	0.8331	0.2840	0.2128	0.2289	0.2011	0.1631	0.8324	0.9456	0.7966	0.8380	0.7424	0.7885	0.4738	0.4124	0.3334	0.2264	0.1864	0.1721	0.9102	0.8847	0.8213	0.7987	0.7803	0.7715	0.7164	0.2634	0.2076	0.2318	0.2319	0.1751	0.8057	1.0726	0.7768	0.8021	0.7470	0.7442	0.0646	0.0624	0.0623	0.0638	0.0657	0.0636	0.0637	0.0645	0.0641	0.0628	0.0646	0.0670	0.0639	0.0642	0.0629	0.0634	0.0662	0.0631	0.0637	0.0640	0.0640	0.0643	0.0647	0.0645
72=10:59:23	63435	300	0.8339	0.8260	0.8269	0.8042	0.7499	0.6807	0.9039	0.8593	0.8053	0.7746	0.7750	0.7431	0.8661	0.7509	0.4840	0.5077	0.4111	0.3375	0.8512	0.8560	0.9305	0.8185	0.7624	0.7534	0.7668	0.5928	0.3958	0.2085	0.3670	0.1832	0.8796	0.9119	0.8848	0.8369	0.8950	0.7369	0.8470	0.3061	0.2261	0.2387	0.2055	0.1679	0.8644	0.9359	0.8379	0.8270	0.7699	0.7521	0.5094	0.4400	0.3579	0.2669	0.1919	0.1843	0.9243	0.8980	0.8332	0.8101	0.8026	0.8245	0.7389	0.2968	0.2179	0.2444	0.2369	0.1795	0.8285	1.1014	0.8135	0.7937	0.7924	0.7422	0.0658	0.0642	0.0632	0.0641	0.0660	0.0645	0.0646	0.0638	0.0653	0.0646	0.0654	0.0680	0.0646	0.0653	0.0642	0.0639	0.0656	0.0649	0.0649	0.0650	0.0647	0.0646	0.0659	0.0653
73=11:14:04	64316	303	0.8182	0.8142	0.8558	0.8164	0.7585	0.6981	0.9290	0.8775	0.8063	0.7898	0.7404	0.7545	0.8773	0.7620	0.5041	0.5334	0.4169	0.3468	0.8401	0.8740	0.9054	0.8441	0.7446	0.7624	0.7906	0.6129	0.3991	0.2084	0.3884	0.1809	0.8845	0.9061	0.8804	0.8444	0.8803	0.7324	0.8256	0.3139	0.2249	0.2422	0.2067	0.1672	0.8343	0.9585	0.7984	0.8361	0.7194	0.7658	0.5191	0.4582	0.3770	0.2800	0.1905	0.1822	0.9331	0.8935	0.8291	0.7929	0.7970	0.7766	0.7329	0.3076	0.2207	0.2509	0.2407	0.1791	0.8154	1.0791	0.7802	0.8002	0.7466	0.7171	0.0659	0.0630	0.0627	0.0639	0.0651	0.0639	0.0647	0.0644	0.0652	0.0642	0.0649	0.0677	0.0642	0.0644	0.0635	0.0639	0.0665	0.0645	0.0644	0.0636	0.0641	0.0643	0.0648	0.0644
74=11:28:44	65197	300	0.8263	0.8328	0.8635	0.8372	0.7548	0.7154	0.9320	0.8955	0.7943	0.8216	0.7830	0.8055	0.8924	0.7613	0.5325	0.5486	0.4414	0.3568	0.8691	0.8571	0.9792	0.8215	0.8007	0.7953	0.7928	0.6315	0.4231	0.2145	0.3980	0.1813	0.8811	0.9439	0.8880	0.8778	0.8963	0.7835	0.8376	0.3215	0.2362	0.2463	0.2105	0.1680	0.8577	0.9706	0.8411	0.8377	0.7810	0.7982	0.5467	0.4874	0.3856	0.2902	0.1950	0.1808	0.9553	0.9019	0.8238	0.8309	0.7881	0.8410	0.7374	0.3191	0.2209	0.2575	0.2422	0.1799	0.8245	1.0892	0.7762	0.8193	0.7668	0.7735	0.0659	0.0640	0.0632	0.0643	0.0667	0.0642	0.0649	0.0646	0.0654	0.0643	0.0648	0.0675	0.0644	0.0640	0.0643	0.0643	0.0659	0.0645	0.0645	0.0647	0.0647	0.0634	0.0658	0.0652
75=11:43:25	66078	303	0.8312	0.8196	0.8583	0.8318	0.7496	0.7053	0.9282	0.8732	0.7848	0.8053	0.7379	0.7734	0.8929	0.7702	0.5537	0.5746	0.4476	0.3789	0.8464	0.8530	0.9559	0.8277	0.7716	0.7958	0.7873	0.6587	0.4473	0.2187	0.4166	0.1816	0.8695	0.9322	0.8728	0.8466	0.8833	0.7653	0.8462	0.3397	0.2545	0.2672	0.2157	0.1698	0.8441	0.9824	0.8044	0.8321	0.7639	0.7745	0.5682	0.5025	0.3986	0.3119	0.1991	0.1808	0.9607	0.8961	0.8187	0.8166	0.7781	0.8275	0.7362	0.3336	0.2262	0.2708	0.2546	0.1839	0.8127	1.1304	0.7747	0.8149	0.7403	0.7570	0.0654	0.0635	0.0625	0.0633	0.0651	0.0637	0.0640	0.0639	0.0652	0.0639	0.0644	0.0670	0.0643	0.0642	0.0636	0.0637	0.0664	0.0634	0.0634	0.0639	0.0637	0.0642	0.0650	0.0641
76=11:58:06	66959	303	0.8278	0.8414	0.8779	0.8552	0.7674	0.7204	0.9434	0.8668	0.8101	0.7641	0.7949	0.7435	0.9052	0.7890	0.5763	0.5992	0.4808	0.3922	0.8620	0.8414	0.9736	0.8192	0.7741	0.7713	0.7753	0.6948	0.4741	0.2287	0.4336	0.1900	0.8827	0.9254	0.9016	0.8389	0.9407	0.7514	0.8540	0.3574	0.2803	0.2867	0.2327	0.1719	0.8705	0.9596	0.8526	0.8194	0.7907	0.7540	0.6012	0.5314	0.4138	0.3270	0.2038	0.1888	0.9612	0.8989	0.8346	0.8198	0.8092	0.8720	0.7603	0.3514	0.2400	0.2900	0.2691	0.1864	0.8414	1.1196	0.8263	0.7709	0.8085	0.7564	0.0658	0.0639	0.0636	0.0646	0.0658	0.0638	0.0648	0.0652	0.0658	0.0650	0.0656	0.0677	0.0649	0.0652	0.0644	0.0647	0.0664	0.0652	0.0645	0.0651	0.0648	0.0648	0.0659	0.0657
77=12:12:47	67839	300	0.8260	0.8363	0.8913	0.8635	0.7565	0.7349	0.9527	0.8882	0.7998	0.8018	0.7866	0.7872	0.9210	0.7852	0.5985	0.6257	0.5043	0.3998	0.8733	0.8395	1.0136	0.8078	0.7983	0.8008	0.8027	0.6897	0.4787	0.2349	0.4506	0.1890	0.8819	0.9457	0.8974	0.8618	0.9324	0.7901	0.8436	0.3674	0.2899	0.2999	0.2404	0.1741	0.8601	0.9923	0.8544	0.8203	0.7993	0.7921	0.6280	0.5614	0.4384	0.3287	0.2032	0.1861	0.9754	0.9129	0.8247	0.8338	0.8014	0.8742	0.7529	0.3548	0.2389	0.3056	0.2729	0.1838	0.8327	1.1158	0.8052	0.8023	0.7851	0.7785	0.0663	0.0641	0.0635	0.0649	0.0663	0.0641	0.0650	0.0654	0.0663	0.0646	0.0657	0.0682	0.0648	0.0655	0.0644	0.0643	0.0675	0.0645	0.0646	0.0651	0.0650	0.0646	0.0664	0.0656
78=12:27:28	68720	298	0.8462	0.8419	0.8972	0.8707	0.7658	0.7387	0.9662	0.8797	0.8191	0.8024	0.7939	0.7855	0.9258	0.7917	0.6095	0.6382	0.5138	0.4031	0.8787	0.8543	0.9988	0.8477	0.7761	0.7964	0.7801	0.6948	0.5014	0.2334	0.4591	0.1861	0.8792	0.9389	0.9037	0.8520	0.9638	0.7793	0.8535	0.3825	0.2990	0.3106	0.2525	0.1734	0.8695	1.0018	0.8410	0.8383	0.7869	0.7690	0.6507	0.5692	0.4390	0.3413	0.2065	0.1820	0.9862	0.9025	0.8329	0.8291	0.8204	0.8859	0.7573	0.3653	0.2472	0.3173	0.2861	0.1821	0.8431	1.1183	0.8291	0.7828	0.8032	0.7851	0.0656	0.0634	0.0628	0.0638	0.0657	0.0638	0.0633	0.0643	0.0648	0.0641	0.0645	0.0672	0.0634	0.0644	0.0637	0.0637	0.0657	0.0631	0.0646	0.0642	0.0637	0.0640	0.0651	0.0646
79=12:42:09	69601	298	0.8295	0.8325	0.9087	0.8768	0.7728	0.7426	0.9701	0.8674	0.8087	0.7930	0.7697	0.7649	0.9367	0.8083	0.6352	0.6570	0.5292	0.4339	0.8481	0.8697	0.9724	0.8510	0.7614	0.8134	0.7982	0.7108	0.5227	0.2500	0.4841	0.1867	0.8877	0.9244	0.9047	0.8509	0.9572	0.7556	0.8389	0.3982	0.3080	0.3360	0.2661	0.1765	0.8478	1.0198	0.8149	0.8622	0.7479	0.7673	0.6570	0.6041	0.4671	0.3570	0.2150	0.1901	1.0053	0.8985	0.8436	0.8208	0.8208	0.8636	0.7715	0.3914	0.2548	0.3381	0.3014	0.1820	0.8388	1.1433	0.8008	0.8099	0.7838	0.7656	0.0666	0.0646	0.0634	0.0647	0.0663	0.0647	0.0651	0.0652	0.0655	0.0640	0.0655	0.0681	0.0649	0.0653	0.0636	0.0643	0.0671	0.0654	0.0655	0.0654	0.0650	0.0651	0.0660	0.0655
80=12:56:49	70482	301	0.8306	0.8398	0.9159	0.8917	0.7667	0.7523	0.9716	0.8633	0.8172	0.7614	0.7996	0.7475	0.9437	0.8194	0.6470	0.6601	0.5523	0.4411	0.8642	0.8411	1.0065	0.8234	0.7877	0.8014	0.7741	0.7048	0.5418	0.2572	0.4876	0.1935	0.8740	0.9306	0.8873	0.8278	0.9891	0.7581	0.8545	0.4206	0.3186	0.3290	0.2901	0.1762	0.8616	0.9879	0.8583	0.8027	0.7959	0.7587	0.6803	0.6156	0.4677	0.3697	0.2091	0.1923	0.9905	0.9080	0.8239	0.8252	0.8132	0.8913	0.7527	0.4069	0.2663	0.3318	0.3227	0.1857	0.8359	1.1329	0.8267	0.7673	0.8138	0.7906	0.0654	0.0636	0.0623	0.0639	0.0656	0.0640	0.0642	0.0646	0.0649	0.0643	0.0640	0.0673	0.0642	0.0640	0.0637	0.0639	0.0659	0.0640	0.0646	0.0648	0.0641	0.0639	0.0654	0.0645
81=13:11:30	71363	298	0.8298	0.8401	0.9288	0.9079	0.7612	0.7762	0.9725	0.8936	0.8106	0.8025	0.7938	0.8048	0.9561	0.8198	0.6672	0.6550	0.5714	0.4584	0.8806	0.8275	1.0516	0.8009	0.8221	0.8303	0.7932	0.7082	0.5586	0.2809	0.5115	0.2022	0.8642	0.9457	0.8735	0.8561	0.9715	0.8022	0.8535	0.4247	0.3355	0.3448	0.3082	0.1840	0.8506	1.0009	0.8656	0.7929	0.8091	0.7865	0.6761	0.6308	0.4923	0.3801	0.2172	0.1893	0.9986	0.8941	0.7997	0.8360	0.7717	0.9040	0.7730	0.4047	0.2864	0.3477	0.3315	0.1914	0.8216	1.1597	0.7852	0.7933	0.7860	0.8203	0.0660	0.0636	0.0629	0.0637	0.0654	0.0641	0.0642	0.0648	0.0654	0.0644	0.0650	0.0671	0.0644	0.0645	0.0639	0.0641	0.0660	0.0644	0.0646	0.0636	0.0643	0.0646	0.0654	0.0647
82=13:26:11	72244	303	0.8217	0.8333	0.9376	0.9079	0.7649	0.7582	1.0011	0.8588	0.8114	0.7681	0.7717	0.7209	0.9592	0.8341	0.6567	0.6667	0.5840	0.4872	0.8609	0.8485	1.0072	0.8349	0.7597	0.8055	0.7943	0.7191	0.5863	0.2869	0.5274	0.2040	0.8845	0.9196	0.9129	0.8247	0.9823	0.7359	0.8454	0.4453	0.3353	0.3570	0.3200	0.1818	0.8505	1.0276	0.8246	0.8247	0.7694	0.7668	0.6891	0.6524	0.5078	0.3931	0.2223	0.1907	1.0214	0.8970	0.8297	0.7987	0.8222	0.8794	0.7705	0.4195	0.2933	0.3563	0.3472	0.1914	0.8312	1.1614	0.8152	0.7704	0.7932	0.7722	0.0663	0.0637	0.0626	0.0643	0.0656	0.0643	0.0648	0.0648	0.0654	0.0642	0.0647	0.0677	0.0648	0.0645	0.0638	0.0640	0.0665	0.0645	0.0645	0.0646	0.0642	0.0638	0.0653	0.0651
83=13:40:52	73124	300	0.8288	0.8308	0.9570	0.9189	0.7755	0.7727	1.0174	0.8896	0.8154	0.8116	0.7615	0.7897	0.9752	0.8498	0.6668	0.6808	0.6044	0.4968	0.8605	0.8810	1.0023	0.8606	0.7663	0.8521	0.7985	0.7231	0.6179	0.2909	0.5561	0.1990	0.8960	0.9447	0.9067	0.8675	0.9884	0.7646	0.8538	0.4635	0.3490	0.3705	0.3255	0.1882	0.8463	1.0631	0.8119	0.8571	0.7514	0.7755	0.6842	0.6536	0.5281	0.4085	0.2319	0.1894	1.0420	0.8851	0.8433	0.8186	0.8167	0.8793	0.7703	0.4336	0.2987	0.3699	0.3443	0.1937	0.8381	1.1401	0.8007	0.8217	0.7603	0.7920	0.0667	0.0640	0.0639	0.0648	0.0661	0.0644	0.0651	0.0650	0.0658	0.0650	0.0655	0.0680	0.0650	0.0653	0.0646	0.0647	0.0670	0.0646	0.0647	0.0652	0.0648	0.0652	0.0658	0.0656
84=13:55:33	74005	303	0.8097	0.8164	0.9323	0.9233	0.7511	0.7686	0.9815	0.8513	0.7999	0.7532	0.7892	0.7443	0.9894	0.8625	0.6676	0.6714	0.6278	0.5088	0.8755	0.8382	1.0431	0.8115	0.7836	0.8313	0.7876	0.7433	0.6339	0.2990	0.5602	0.2124	0.8798	0.9284	0.8955	0.8350	1.0133	0.7706	0.8668	0.4815	0.3679	0.3853	0.3424	0.1876	0.8706	1.0379	0.8549	0.8100	0.8074	0.7787	0.6878	0.6587	0.5442	0.4377	0.2495	0.2021	1.0136	0.8995	0.8254	0.8162	0.8104	0.9191	0.7858	0.4522	0.3106	0.3763	0.3710	0.1984	0.8443	1.1459	0.8321	0.7967	0.8120	0.8161	0.0663	0.0642	0.0636	0.0652	0.0672	0.0649	0.0651	0.0643	0.0659	0.0654	0.0656	0.0677	0.0651	0.0655	0.0649	0.0649	0.0672	0.0652	0.0657	0.0656	0.0653	0.0657	0.0667	0.0664
85=14:10:13	74886	301	0.8166	0.8349	0.9780	0.9514	0.7712	0.7917	1.0156	0.8687	0.8188	0.7829	0.7904	0.7617	1.0033	0.8677	0.6723	0.6865	0.6293	0.5317	0.8690	0.8524	1.0419	0.8398	0.7891	0.8519	0.8097	0.7365	0.6456	0.3050	0.5864	0.2196	0.8815	0.9368	0.9102	0.8415	1.0239	0.7787	0.8504	0.5026	0.3696	0.3954	0.3502	0.1933	0.8598	1.0594	0.8520	0.8342	0.7908	0.7764	0.7094	0.6715	0.5645	0.4438	0.2572	0.1994	1.0569	0.8982	0.8376	0.8351	0.8298	0.9386	0.7885	0.4603	0.3177	0.3916	0.3726	0.1996	0.8432	1.1765	0.8223	0.8077	0.8040	0.8505	0.0662	0.0638	0.0633	0.0643	0.0655	0.0641	0.0634	0.0647	0.0651	0.0643	0.0653	0.0674	0.0646	0.0647	0.0641	0.0642	0.0663	0.0635	0.0647	0.0648	0.0643	0.0648	0.0657	0.0649
86=14:24:54	75767	301	0.8415	0.8289	0.9744	0.9583	0.7707	0.7943	1.0131	0.8888	0.8025	0.8009	0.7703	0.8087	1.0007	0.8674	0.6727	0.6837	0.6456	0.5579	0.8549	0.8479	1.0617	0.8235	0.8016	0.8791	0.7967	0.7460	0.6650	0.3065	0.5939	0.2217	0.8801	0.9477	0.8781	0.8668	0.9996	0.7929	0.8542	0.5125	0.3849	0.3999	0.3554	0.1982	0.8461	1.0715	0.8386	0.8251	0.7966	0.7940	0.7136	0.6655	0.5641	0.4634	0.2635	0.2070	1.0578	0.9003	0.8281	0.8425	0.8008	0.9382	0.7792	0.4775	0.3191	0.3923	0.3788	0.1970	0.8241	1.1949	0.7921	0.8189	0.7736	0.8706	0.0644	0.0629	0.0618	0.0632	0.0654	0.0632	0.0637	0.0639	0.0638	0.0636	0.0630	0.0670	0.0638	0.0634	0.0631	0.0634	0.0664	0.0638	0.0642	0.0638	0.0632	0.0637	0.0645	0.0642
87=14:39:35	76648	300	0.8262	0.8461	0.9863	0.9623	0.7633	0.7921	1.0144	0.8632	0.8000	0.7728	0.7978	0.7631	1.0142	0.8722	0.6692	0.6892	0.6292	0.5626	0.8820	0.8302	1.0886	0.8092	0.8001	0.8565	0.7896	0.7414	0.6618	0.3174	0.6056	0.2290	0.8819	0.9407	0.8924	0.8460	1.0183	0.7775	0.8594	0.5402	0.4025	0.4135	0.3659	0.1940	0.8733	1.0424	0.8589	0.8213	0.7976	0.7721	0.7364	0.6914	0.5909	0.4729	0.2777	0.2097	1.0530	0.9020	0.8269	0.8350	0.8075	0.9605	0.7876	0.4847	0.3298	0.4112	0.3843	0.1940	0.8399	1.2142	0.8202	0.7816	0.8137	0.8586	0.0649	0.0631	0.0629	0.0636	0.0643	0.0635	0.0639	0.0645	0.0647	0.0642	0.0646	0.0675	0.0642	0.0643	0.0635	0.0639	0.0656	0.0644	0.0639	0.0634	0.0640	0.0642	0.0652	0.0646
88=14:54:16	77528	303	0.8221	0.8348	1.0041	0.9843	0.7708	0.8004	1.0260	0.8806	0.7899	0.8099	0.7852	0.7884	1.0247	0.8928	0.6797	0.6919	0.6503	0.5866	0.8562	0.8503	1.0880	0.8181	0.8092	0.9004	0.7970	0.7506	0.6775	0.3257	0.6061	0.2412	0.8727	0.9392	0.8850	0.8631	1.0105	0.8002	0.8591	0.5613	0.4128	0.4281	0.3807	0.2025	0.8535	1.0897	0.8477	0.8348	0.8078	0.7976	0.7299	0.6787	0.5924	0.4859	0.2854	0.2128	1.0613	0.9091	0.8260	0.8357	0.8017	0.9599	0.7828	0.5067	0.3416	0.4226	0.3942	0.2054	0.8218	1.2344	0.7985	0.8193	0.7822	0.8821	0.0657	0.0641	0.0639	0.0642	0.0663	0.0641	0.0644	0.0644	0.0656	0.0645	0.0655	0.0681	0.0649	0.0648	0.0640	0.0650	0.0666	0.0646	0.0652	0.0646	0.0647	0.0654	0.0655	0.0658
