# Supplementary material for: Systematic Prediction of Antifungal Drug Synergy by Chemogenomic Screening in Saccharomyces cerevisiae
Source: Front Fungal Biol. 2021 Jul 2;2:683414. doi: 10.3389/ffunb.2021.683414 (PMC10512392; doi:10.3389/ffunb.2021.683414)
Supplement: Supplementary file 1 [file Data_Sheet_1.ZIP › Supplementary data/Sypplementary_data_1_(Drug_synergy_assays)/Mic_VS_LatA & Cer_VS_Tun(repeat)_ps1_A_96_T_25.txt]

[config file info]
last_write=07:05:22_17:15:31
last write=07:05:23_14:03:19
[Run_Parameters]
Instrument=Tecan_25
Ini_Names=Read_Reps,Delid,Save_Data_File,Start_Time_Now
barcode_drug_plate=201401
user=asmith
Plate_Size=96
Plate_Type=NUN96ft.pdf
Samples_to_Run=6
Overlay_Size=48
Drug_Plate=none
Plate_Quarter=none
run_ID=none
run_plate_repeat=1
Read_Reps=95
Read_Modes=Absorbance
Read_Flor_Every=2
Max_Delta_OD=0.500000
Well_By_Row_Col=none
Reorder_Map=Order_Strings_Not,0
Tip_Vol=200
OD_to_Innoc=0.100,0.100,0.380,0.380,0.380,0.380,0.760,0.760,0.100,0.100,0.380,0.380,0.380,0.380,0.760,0.760,0.100,0.100,0.380,0.380,0.380,0.380,0.760,0.760,0.100,0.100,0.380,0.380,0.380,0.380,0.760,0.760,0.100,0.100,0.380,0.380,0.380,0.380,0.760,0.760,0.100,0.100,0.380,0.380,0.380,0.380,0.760,0.760
Absorption_Max=.3
OD_to_Save=0.100,0.100,0.380,0.380,0.380,0.380,0.760,0.760,0.100,0.100,0.380,0.380,0.380,0.380,0.760,0.760,0.100,0.100,0.380,0.380,0.380,0.380,0.760,0.760,0.100,0.100,0.380,0.380,0.380,0.380,0.760,0.760,0.100,0.100,0.380,0.380,0.380,0.380,0.760,0.760,0.100,0.100,0.380,0.380,0.380,0.380,0.760,0.760
OD_to_Dilute=0.100
Save_Sample_Vol=180
Save_Sample_Reps=2
Innoc_Vol=184,184,46,46,46,46,0,0,184,184,46,46,46,46,0,0,184,184,46,46,46,46,0,0,184,184,46,46,46,46,0,0,184,184,46,46,46,46,0,0,184,184,46,46,46,46,0,0
Dilute_Vol=23,23,23,23,23,23,23,23,23,23,23,23,23,23,23,23,23,23,23,23,23,23,23,23,23,23,23,23,23,23,23,23,23,23,23,23,23,23,23,23,23,23,23,23,23,23,23,23
Save_Vol=800,800,800,800,800,800,800,800,800,800,800,800,800,800,800,800,800,800,800,800,800,800,800,800,800,800,800,800,800,800,800,800,800,800,800,800,800,800,800,800,800,800,800,800,800,800,800,800
Reference_Vol=100,100,100,100,100,100,100,100,100,100,100,100,100,100,100,100,100,100,100,100,100,100,100,100,100,100,100,100,100,100,100,100,100,100,100,100,100,100,100,100,100,100,100,100,100,100,100,100,100,100,100,100,100,100,100,100,100,100,100,100,100,100,100,100,100,100,100,100,100,100,100,100,100,100,100,100,100,100,100,100,100,100,100,100,100,100,100,100,100,100,100,100,100,100,100,100
Read_to_Innoc=20,20,20,20,20,20,20,20,20,20,20,20,20,20,20,20,20,20,20,20,20,20,20,20,20,20,20,20,20,20,20,20,20,20,20,20,20,20,20,20,20,20,20,20,20,20,20,20
Read_to_Dilute=26,26,26,26,26,26,26,26,26,26,26,26,26,26,26,26,26,26,26,26,26,26,26,26,26,26,26,26,26,26,26,26,26,26,26,26,26,26,26,26,26,26,26,26,26,26,26,26
Read_to_Save=20,20,20,20,20,20,20,20,20,20,20,20,20,20,20,20,20,20,20,20,20,20,20,20,20,20,20,20,20,20,20,20,20,20,20,20,20,20,20,20,20,20,20,20,20,20,20,20
Innoc_Target_Map=1,2,3,4,5,6,7,8,9,10,11,12,13,14,15,16,17,18,19,20,21,22,23,24,25,26,27,28,29,30,31,32,33,34,35,36,37,38,39,40,41,42,43,44,45,46,47,48
Pipet_Trigger=OD_Save_Innoc
Pipet_Volume_Adj=Con_OD_Save
Delid=no
Pre_Init=yes
Talk_To_ProMax=no
Time_Out_Time=1050
Wait_While_Busy=yes
Idle_Time=2
Screen_Run_Type=pre_screen_1
Spect_Protocol=15m
Spec_Run_File=GG_PB_Voyage.pda
Spec_Assay_File=""
Save_Data_File=22_05_07_MicvsLatA_CervsTun_Repeat_ps1_A_96_T_25.txt
Working_Dir=C%3A\\Users\\Growth_Data
Run_Control_Dir=C%3A\\Users\\Yeast_Run_Files
Tracking_Dir=""
Track_File=201401_data_track.txt
Save_Run_Data_Flag=yes
Set_Incubator_Temp=30.0
Base_Line_Flag=atstart_minimum
Pipet_Cycles_Before_Save=20
Time_Point_Save=wellmap
Innoc_Direction=down
Wells_In_Use=111111111111111111111111111111111111111111111111
Save_Sample_Map=111111001111110011111100111111001111110011111100
Sections_to_Run=0
Rows_per_Section=8
Start_Sections_Row=1
MultiProbe_Run_File=""
Multiprobe_Run_Dialogue=yes
Comments=no%20comment
Target_Temp=300
Temp_Control=On
Delta_Temp=10
ReadMode=Absorbance,Bottom
ExcitationFilter=360,
EmissionFilter=465,
MeasurementFilter=595
ReadsPerWellNumber=1,1
ShakeDuration=800,0
GainMode=Manual
PdfName=NUN96ft.pdf
Gain=50,50
Add_Drug_Map=1,1,1,1,1,1,1,1,1,1,1,1,1,1,1,1,1,1,1,1,1,1,1,1,1,1,1,1,1,1,1,1,1,1,1,1,1,1,1,1,1,1,1,1,1,1,1,1
Add_Drug_Vol=7,7,7,7,7,7,7,7,7,7,7,7,7,7,7,7,7,7,7,7,7,7,7,7,7,7,7,7,7,7,7,7,7,7,7,7,7,7,7,7,7,7,7,7,7,7,7,7
Innoc_Map=111011101110111011101110111011101110111011101110111011101110111011101110111011101110111011101110
Dilute_Map=111111111111111111111111111111111111111111111111111111111111111111111111111111111111111111111111
data_file_name=iS_1_48.txt
barcode=""
Hit_Call_Threshold=1.000000
Reference_Well=A01
WT_Ref_Well=0
Project_Name=test
Pipet_Gens_Point=5.00,10.00,15.00,20.00,5.00,10.00,15.00,20.00,5.00,10.00,15.00,20.00,5.00,10.00,15.00,20.00,5.00,10.00,15.00,20.00,5.00,10.00,15.00,20.00,5.00,10.00,15.00,20.00,5.00,10.00,15.00,20.00,5.00,10.00,15.00,20.00,5.00,10.00,15.00,20.00,5.00,10.00,15.00,20.00,5.00,10.00,15.00,20.00,
Shake_Divisor=1
data_handling=file_&_DB_&_auto_analysis
time_frm_freezer=-1.00
gens_frm_freezer=-1.00
Well_Vol=100
Parent_ID=""
Units=%
Quarter=A
media_name=ypd
Save_Mode=one_to_one
Consolidate_Save_Map=1,2,3,4,5,6,7,8,9,10,11,12,13,14,15,16,17,18,19,20,21,22,23,24,25,26,27,28,29,30,31,32,33,34,35,36,37,38,39,40,41,42,43,44,45,46,47,48
Add_Drug_at_Start_Map=000000000000000000000000000000000000000000000000000
Add_Drug_Labware=add_drug_48
Max_Dynam_OD_Change=0.05
Reads_After_Pipet=1
Ref_Type=single_ref
Read_to_Add_Drug_at_Start=0
Send_Email_at_Pipet=no_email
Strain_Name=""
Media=ypd
drug_vol=2.00
Drug_Name=""
Drug_Conc=2
Innoc_Conc=""
Strain_Plate=none
ShakeIntensity=High
ShakeMode=Orbital
NumberOfFlashes=1
PartOfPlate=0
MovePlateOutAfterMeasurement=0
IntegrationLagTime=0
IntegrationTime=100
DelayMoveFlashFluorescence=0
[Drug_Data]
Drug_Plate=none
Strain_Plate=none
Media=ypd
Drug_Name=ud,ud,ud,ud,ud,ud,ud,ud,ud,ud,ud,ud,ud,ud,ud,ud,ud,ud,ud,ud,ud,ud,ud,ud,ud,ud,ud,ud,ud,ud,ud,ud,ud,ud,ud,ud,ud,ud,ud,ud,ud,ud,ud,ud,ud,ud,ud,ud,ud,ud,ud,ud,ud,ud,ud,ud,ud,ud,ud,ud,ud,ud,ud,ud,ud,ud,ud,ud,ud,ud,ud,ud,ud,ud,ud,ud,ud,ud,ud,ud,ud,ud,ud,ud,ud,ud,ud,ud,ud,ud,ud,ud,ud,ud,ud,ud
Strain_Name=ud
Drug_Conc=""
Innoc_Conc=0.06250,0.06250,0.06250,0.06250,0.06250,0.06250,0.06250,0.06250,0.06250,0.06250,0.06250,0.06250,0.06250,0.06250,0.06250,0.06250,0.06250,0.06250,0.06250,0.06250,0.06250,0.06250,0.06250,0.06250,0.06250,0.06250,0.06250,0.06250,0.06250,0.06250,0.06250,0.06250,0.06250,0.06250,0.06250,0.06250,0.06250,0.06250,0.06250,0.06250,0.06250,0.06250,0.06250,0.06250,0.06250,0.06250,0.06250,0.06250,0.06250,0.06250,0.06250,0.06250,0.06250,0.06250,0.06250,0.06250,0.06250,0.06250,0.06250,0.06250,0.06250,0.06250,0.06250,0.06250,0.06250,0.06250,0.06250,0.06250,0.06250,0.06250,0.06250,0.06250,0.06250,0.06250,0.06250,0.06250,0.06250,0.06250,0.06250,0.06250,0.06250,0.06250,0.06250,0.06250,0.06250,0.06250,0.06250,0.06250,0.06250,0.06250,0.06250,0.06250,0.06250,0.06250,0.06250,0.06250
Run_ID=none
Plate_Quarter=A
Units=%,%,%,%,%,%,%,%,%,%,%,%,%,%,%,%,%,%,%,%,%,%,%,%,%,%,%,%,%,%,%,%,%,%,%,%,%,%,%,%,%,%,%,%,%,%,%,%,%,%,%,%,%,%,%,%,%,%,%,%,%,%,%,%,%,%,%,%,%,%,%,%,%,%,%,%,%,%,%,%,%,%,%,%,%,%,%,%,%,%,%,%,%,%,%,%
Parent_ID=""
Project_Name=test
Strain_Backgrnd=0,0,0,0,0,0,0,0,0,0,0,0,0,0,0,0,0,0,0,0,0,0,0,0,0,0,0,0,0,0,0,0,0,0,0,0,0,0,0,0,0,0,0,0,0,0,0,0,0,0,0,0,0,0,0,0,0,0,0,0,0,0,0,0,0,0,0,0,0,0,0,0,0,0,0,0,0,0,0,0,0,0,0,0,0,0,0,0,0,0,0,0,0,0,0,0
Well_Vol=100,100,100,100,100,100,100,100,100,100,100,100,100,100,100,100,100,100,100,100,100,100,100,100,100,100,100,100,100,100,100,100,100,100,100,100,100,100,100,100,100,100,100,100,100,100,100,100,100,100,100,100,100,100,100,100,100,100,100,100,100,100,100,100,100,100,100,100,100,100,100,100,100,100,100,100,100,100,100,100,100,100,100,100,100,100,100,100,100,100,100,100,100,100,100,100
time_frm_freezer=-1.00
gens_frm_freezer=-1.00
user=asmith
Strain_Pool=ud,ud,ud,ud,ud,ud,ud,ud,ud,ud,ud,ud,ud,ud,ud,ud,ud,ud,ud,ud,ud,ud,ud,ud,ud,ud,ud,ud,ud,ud,ud,ud,ud,ud,ud,ud,ud,ud,ud,ud,ud,ud,ud,ud,ud,ud,ud,ud,ud,ud,ud,ud,ud,ud,ud,ud,ud,ud,ud,ud,ud,ud,ud,ud,ud,ud,ud,ud,ud,ud,ud,ud,ud,ud,ud,ud,ud,ud,ud,ud,ud,ud,ud,ud,ud,ud,ud,ud,ud,ud,ud,ud,ud,ud,ud,ud
Well_Alias=A01,A02,A03,A04,A05,A06,A07,A08,A09,A10,A11,A12,B01,B02,B03,B04,B05,B06,B07,B08,B09,B10,B11,B12,C01,C02,C03,C04,C05,C06,C07,C08,C09,C10,C11,C12,D01,D02,D03,D04,D05,D06,D07,D08,D09,D10,D11,D12,E01,E02,E03,E04,E05,E06,E07,E08,E09,E10,E11,E12,F01,F02,F03,F04,F05,F06,F07,F08,F09,F10,F11,F12,G01,G02,G03,G04,G05,G06,G07,G08,G09,G10,G11,G12,H01,H02,H03,H04,H05,H06,H07,H08,H09,H10,H11,H12
Well_Pos=1,2,3,4,5,6,7,8,9,10,11,12,13,14,15,16,17,18,19,20,21,22,23,24,25,26,27,28,29,30,31,32,33,34,35,36,37,38,39,40,41,42,43,44,45,46,47,48,49,50,51,52,53,54,55,56,57,58,59,60,61,62,63,64,65,66,67,68,69,70,71,72,73,74,75,76,77,78,79,80,81,82,83,84,85,86,87,88,89,90,91,92,93,94,95,96
position=A01,A02,A03,A04,A05,A06,A07,A08,A09,A10,A11,A12,B01,B02,B03,B04,B05,B06,B07,B08,B09,B10,B11,B12,C01,C02,C03,C04,C05,C06,C07,C08,C09,C10,C11,C12,D01,D02,D03,D04,D05,D06,D07,D08,D09,D10,D11,D12,E01,E02,E03,E04,E05,E06,E07,E08,E09,E10,E11,E12,F01,F02,F03,F04,F05,F06,F07,F08,F09,F10,F11,F12,G01,G02,G03,G04,G05,G06,G07,G08,G09,G10,G11,G12,H01,H02,H03,H04,H05,H06,H07,H08,H09,H10,H11,H12
[Runtime_State]
Instrument=Tecan_25
Start_Time_Now=3.2627133396E+9
Reads_Completed=85
Innoc_Direction=down
Wells_In_Use=111111111111111111111111111111111111111111111111111111111111111111111111111111111111111111111111
Innoc_Map=111111111111111111111111111111111111111111111111111111111111111111111111111111111111000000000000
Dilute_Map=111111111111111111111111111111111111111111111111111111111111111111111111111111111111111111111111
Save_Sample_Map=000000000000000000000000000000000000000000000000010000000100000001000000010000000100000001000000
Current_OD=0.901,0.872,0.835,0.856,0.934,0.816,0.932,0.984,0.982,0.992,0.978,0.808,0.926,0.992,0.953,0.833,0.861,0.815,0.906,0.834,0.835,0.887,0.835,0.773,1.037,0.914,0.896,0.846,0.853,0.802,0.852,0.817,0.720,0.730,0.653,0.637,0.929,0.881,0.826,0.709,0.803,0.545,0.825,0.508,0.315,0.285,0.239,0.227,0.982,0.857,0.686,0.483,0.401,0.271,0.820,0.357,0.174,0.204,0.181,0.189,0.954,0.450,0.324,0.275,0.230,0.206,0.779,0.308,0.205,0.179,0.161,0.156,0.068,0.067,0.067,0.066,0.065,0.066,0.065,0.064,0.065,0.065,0.065,0.065,0.066,0.065,0.065,0.065,0.065,0.065,0.065,0.065,0.066,0.065,0.065,0.065
Bckgrnd_OD=0.090,0.087,0.089,0.090,0.090,0.087,0.090,0.087,0.087,0.089,0.088,0.091,0.086,0.086,0.087,0.087,0.088,0.088,0.087,0.086,0.087,0.087,0.088,0.086,0.091,0.090,0.089,0.090,0.089,0.091,0.089,0.089,0.087,0.088,0.088,0.094,0.088,0.090,0.088,0.088,0.090,0.087,0.087,0.087,0.089,0.087,0.088,0.088,0.092,0.088,0.089,0.091,0.091,0.088,0.090,0.088,0.089,0.088,0.088,0.094,0.087,0.088,0.089,0.088,0.089,0.090,0.089,0.089,0.087,0.087,0.088,0.087,0.065,0.064,0.064,0.063,0.063,0.063,0.062,0.062,0.061,0.062,0.062,0.063,0.063,0.062,0.063,0.063,0.063,0.062,0.062,0.062,0.063,0.063,0.063,0.062
Mapped=111111111111111011111100111111101111110011110000111111111111111111111111111111111111111111111111
Pipet_Completed=000000000000000000000000000000000000000000000000000000000000000000000000000000000000000000000000
Innoc_Completed=0,0,0,0,0,0,0,0,0,0,0,0,0,0,0,0,0,0,0,0,0,0,0,0,0,0,0,0,0,0,0,0,0,0,0,0,0,0,0,0,0,0,0,0,0,0,0,0,0,0,0,0,0,0,0,0,0,0,0,0,0,0,0,0,0,0,0,0,0,0,0,0,0,0,0,0,0,0,0,0,0,0,0,0,0,0,0,0,0,0,0,0,0,0,0,0
Save_Completed=0,0,0,0,0,0,0,0,0,0,0,0,0,0,0,0,0,0,0,0,0,0,0,0,0,0,0,0,0,0,0,0,0,0,0,0,0,0,0,0,0,0,0,0,0,0,0,0,0,0,0,0,0,0,0,0,0,0,0,0,0,0,0,0,0,0,0,0,0,0,0,0,0,0,0,0,0,0,0,0,0,0,0,0,0,0,0,0,0,0,0,0,0,0,0,0
Pipeted_At=0,0,0,0,0,0,0,0,0,0,0,0,0,0,0,0,0,0,0,0,0,0,0,0,0,0,0,0,0,0,0,0,0,0,0,0,0,0,0,0,0,0,0,0,0,0,0,0,0,0,0,0,0,0,0,0,0,0,0,0,0,0,0,0,0,0,0,0,0,0,0,0,0,0,0,0,0,0,0,0,0,0,0,0,0,0,0,0,0,0,0,0,0,0,0,0
Pipeted_OD=0,0,0,0,0,0,0,0,0,0,0,0,0,0,0,0,0,0,0,0,0,0,0,0,0,0,0,0,0,0,0,0,0,0,0,0,0,0,0,0,0,0,0,0,0,0,0,0,0,0,0,0,0,0,0,0,0,0,0,0,0,0,0,0,0,0,0,0,0,0,0,0,0,0,0,0,0,0,0,0,0,0,0,0,0,0,0,0,0,0,0,0,0,0,0,0
Dilutes_Completed=0,0,0,0,0,0,0,0,0,0,0,0,0,0,0,0,0,0,0,0,0,0,0,0,0,0,0,0,0,0,0,0,0,0,0,0,0,0,0,0,0,0,0,0,0,0,0,0,0,0,0,0,0,0,0,0,0,0,0,0,0,0,0,0,0,0,0,0,0,0,0,0,0,0,0,0,0,0,0,0,0,0,0,0,0,0,0,0,0,0,0,0,0,0,0,0
Time_At_Innoc=0,0,0,0,0,0,0,0,0,0,0,0,0,0,0,0,0,0,0,0,0,0,0,0,0,0,0,0,0,0,0,0,0,0,0,0,0,0,0,0,0,0,0,0,0,0,0,0,0,0,0,0,0,0,0,0,0,0,0,0,0,0,0,0,0,0,0,0,0,0,0,0,0,0,0,0,0,0,0,0,0,0,0,0,0,0,0,0,0,0,0,0,0,0,0,0
Time_At_Save=0,0,0,0,0,0,0,0,0,0,0,0,0,0,0,0,0,0,0,0,0,0,0,0,0,0,0,0,0,0,0,0,0,0,0,0,0,0,0,0,0,0,0,0,0,0,0,0,0,0,0,0,0,0,0,0,0,0,0,0,0,0,0,0,0,0,0,0,0,0,0,0,0,0,0,0,0,0,0,0,0,0,0,0,0,0,0,0,0,0,0,0,0,0,0,0
Time_At_Dilute=0,0,0,0,0,0,0,0,0,0,0,0,0,0,0,0,0,0,0,0,0,0,0,0,0,0,0,0,0,0,0,0,0,0,0,0,0,0,0,0,0,0,0,0,0,0,0,0,0,0,0,0,0,0,0,0,0,0,0,0,0,0,0,0,0,0,0,0,0,0,0,0,0,0,0,0,0,0,0,0,0,0,0,0,0,0,0,0,0,0,0,0,0,0,0,0
Previous_OD=0.901,0.872,0.835,0.856,0.934,0.816,0.932,0.984,0.982,0.992,0.978,0.808,0.926,0.992,0.953,0.833,0.861,0.815,0.906,0.834,0.835,0.887,0.835,0.773,1.037,0.914,0.896,0.846,0.853,0.802,0.852,0.817,0.720,0.730,0.653,0.637,0.929,0.881,0.826,0.709,0.803,0.545,0.825,0.508,0.315,0.285,0.239,0.227,0.982,0.857,0.686,0.483,0.401,0.271,0.820,0.357,0.174,0.204,0.181,0.189,0.954,0.450,0.324,0.275,0.230,0.206,0.779,0.308,0.205,0.179,0.161,0.156,0.068,0.067,0.067,0.066,0.065,0.066,0.065,0.064,0.065,0.065,0.065,0.065,0.066,0.065,0.065,0.065,0.065,0.065,0.065,0.065,0.066,0.065,0.065,0.065
Prev_Delta_OD=0.005,0.002,0.003,0.002,0.013,0.002,0.011,0.005,0.021,0.006,0.013,0.005,0.006,0.013,0.015,0.001,0.009,0.008,0.000,0.011,0.003,0.016,0.005,0.001,0.009,0.009,0.005,0.008,0.006,0.009,0.001,0.010,0.011,0.002,0.024,0.019,0.000,0.003,0.003,0.028,0.034,0.023,0.002,0.022,0.015,0.009,0.006,0.005,0.006,0.010,0.034,0.025,0.021,0.010,0.004,0.014,0.002,0.004,0.003,0.007,0.007,0.021,0.017,0.012,0.009,0.008,0.014,0.009,0.006,0.005,0.004,0.001,0.001,0.002,0.002,0.001,0.001,0.002,0.002,0.001,0.001,0.002,0.001,0.001,0.002,0.002,0.001,0.001,0.001,0.001,0.001,0.002,0.002,0.001,0.002,0.002
Delta_From_Ref=0.000,0.035,0.753,0.849,1.081,1.374,0.467,1.265,0.037,0.021,0.702,0.764,0.435,1.179,3.809,4.334,0.035,0.032,0.379,0.994,0.980,1.219,3.724,4.186,-0.024,-0.001,1.609,1.715,1.687,1.770,4.370,5.236,0.032,0.033,1.809,1.546,1.164,1.773,6.129,6.344,0.015,0.040,2.018,2.111,2.131,2.163,6.529,6.455,0.000,0.000,0.000,0.000,0.000,0.000,0.000,0.000,0.000,0.000,0.000,0.000,0.000,0.000,0.000,0.000,0.000,0.000,0.000,0.000,0.000,0.000,0.000,0.000,0.000,0.000,0.000,0.000,0.000,0.000,0.000,0.000,0.000,0.000,0.000,0.000,0.000,0.000,0.000,0.000,0.000,0.000,0.000,0.000,0.000,0.000,0.000,0.000
Sig_OD_Delta=0,0,0,0,1,1,0,1,0,0,0,0,0,1,1,1,0,0,0,0,0,1,1,1,0,0,1,1,1,1,1,1,0,0,1,1,1,1,1,1,0,0,1,1,1,1,1,1,0,0,0,0,0,0,0,0,0,0,0,0,0,0,0,0,0,0,0,0,0,0,0,0,0,0,0,0,0,0,0,0,0,0,0,0,0,0,0,0,0,0,0,0,0,0,0,0
Add_Drug_at_Start_Map=000000000000000000000000000000000000000000000000000000000000000000000000000000000000000000000000
[Analysis]
Drug_ID=A1,A2,A3,A4,A5,A6,B1,B2,B3,B4,B5,B6,C1,C2,C3,C4,C5,C6,D1,D2,D3,D4,D5,D6,E1,E2,E3,E4,E5,E6,F1,F2,F3,F4,F5,F6,G1,G2,G3,G4,G5,G6,H1,H2,H3,H4,H5,H6
Decision=no_inh,ps2_1_1,ps2_2_1,ps2_4_1,ps2_4_1,ps2_4_1,no_inh,ps2_4_1,ps2_4_1,ps2_4_1,ps2_4_2,ps2_4_2,ps2_1_1,ps2_4_1,ps2_4_2,ps2_4_2,ps2_4_2,other,ps2_2_1,ps2_4_2,other,other,other,other,ps2_4_1,other,other,other,other,other,ps2_4_2,other,other,other,ps3_4_6,ps3_4_6,screen,screen,screen,screen,screen,screen,screen,screen,screen,ps3_4_6,screen,screen,no_inh,no_inh,ps2_1_1,no_inh,ps2_2_1,ps2_4_1,no_inh,ps2_4_1,ps2_4_1,ps2_4_1,ps2_4_1,ps2_4_2,ps2_4_1,other,other,other,other,other,other,other,other,other,other,other,other,other,ps3_4_6,other,other,other,other,other,other,ps3_4_6,ps3_4_6,ps3_4_6,screen,screen,screen,screen,screen,screen,screen,screen,screen,screen,screen,screen
Plot_Min=0.100,0.100,0.100,0.100,0.100,0.100,0.100,0.100,0.100,0.100,0.100,0.100,0.100,0.100,0.100,0.100,0.100,0.100,0.100,0.100,0.100,0.100,0.100,0.100,0.100,0.100,0.100,0.100,0.100,0.100,0.100,0.100,0.100,0.100,0.100,0.100,0.100,0.100,0.100,0.100,0.100,0.100,0.100,0.100,0.100,0.100,0.100,0.100
Plot_Max=1.500,1.500,1.500,1.500,1.500,1.500,1.500,1.500,1.500,1.500,1.500,1.500,1.500,1.500,1.500,1.500,1.500,1.500,1.500,1.500,1.500,1.500,1.500,1.500,1.500,1.500,1.500,1.500,1.500,1.500,1.500,1.500,1.500,1.500,1.500,1.500,1.500,1.500,1.500,1.500,1.500,1.500,1.500,1.500,1.500,1.500,1.500,1.500
G_Plot_Min=0.1
G_Plot_Delta=0.7
Plot_On_Off=0
OD_Gen_Pt=0.460
Gens_to_OD_Pt=5.000
Avg_G=2.056,2.207,2.292,2.336,2.398,2.583,2.077,2.359,2.480,2.595,2.728,2.748,2.233,2.663,2.918,3.080,3.069,3.429,2.313,3.096,3.509,3.878,3.736,4.142,2.655,3.669,3.915,4.335,4.647,5.521,2.773,4.432,5.081,5.485,6.088,6.569,0.000,0.000,0.000,0.000,0.000,0.000,0.000,0.000,0.000,46.423,0.000,0.000,2.095,2.163,2.211,2.192,2.276,2.428,2.100,2.414,2.424,2.573,2.605,2.734,2.651,3.181,3.583,3.577,3.848,3.892,3.115,4.242,5.139,5.370,5.904,6.102,3.209,4.852,7.443,6.549,7.173,7.163,3.501,5.182,6.521,7.233,8.028,8.166,0.000,0.000,0.000,0.000,0.000,0.000,0.000,0.000,0.000,0.000,0.000,0.000
Max_Slope=2.017,2.226,2.538,2.446,2.450,2.824,1.869,2.186,2.373,2.703,2.679,2.716,1.975,2.320,2.202,2.506,2.523,2.597,1.890,2.220,2.259,2.580,2.532,3.033,2.075,2.184,2.572,3.588,4.600,7.566,1.929,3.605,6.052,7.656,10.129,11.127,105.837,117.598,103.252,103.237,115.985,132.322,128.288,97.306,151.200,100.804,114.422,114.415,2.101,2.215,2.335,2.173,2.403,2.646,2.007,2.579,2.731,2.896,3.085,2.983,2.174,3.033,3.823,3.768,4.173,4.025,2.353,4.285,8.134,9.115,13.950,15.794,2.354,6.935,23.588,18.693,24.474,23.982,2.478,6.636,18.986,19.602,29.505,32.436,128.270,104.526,109.957,124.526,96.218,136.548,130.249,128.297,111.379,115.973,132.281,117.598
Fit_Model=all
Fit_Const_OD_Base=0.085
Fit_Const_N0=0.01500
Fit_Const_T0=0.000
G_Fit_Min=0.100
G_Fit_Delta=0.400
Fit_On_Off=0.000,0.000,0.000,0.000,0.000,0.000,0.000,0.000,0.000,0.000,0.000,0.000,0.000,0.000,0.000,0.000,0.000,0.000,0.000,0.000,0.000,0.000,0.000,0.000,0.000,0.000,0.000,0.000,0.000,0.000,0.000,0.000,0.000,0.000,0.000,0.000,0.000,0.000,0.000,0.000,0.000,0.000,0.000,0.000,0.000,0.000,0.000,0.000,0.000,0.000,0.000,0.000,0.000,0.000,0.000,0.000,0.000,0.000,0.000,0.000,0.000,0.000,0.000,0.000,0.000,0.000,0.000,0.000,0.000,0.000,0.000,0.000,0.000,0.000,0.000,0.000,0.000,0.000,0.000,0.000,0.000,0.000,0.000,0.000,0.000,0.000,0.000,0.000,0.000,0.000,0.000,0.000,0.000,0.000,0.000,0.000
Fit_Min=0.040,0.037,0.039,0.040,0.040,0.037,0.036,0.036,0.037,0.037,0.038,0.038,0.041,0.040,0.039,0.040,0.039,0.041,0.038,0.040,0.038,0.038,0.040,0.037,0.042,0.038,0.038,0.041,0.041,0.038,0.037,0.038,0.038,0.038,0.039,0.040,0.015,0.014,0.014,0.013,0.013,0.013,0.013,0.012,0.013,0.013,0.013,0.012,0.000,0.000,0.000,0.000,0.000,0.000,0.000,0.000,0.000,0.000,0.000,0.000,0.000,0.000,0.000,0.000,0.000,0.000,0.000,0.000,0.000,0.000,0.000,0.000,0.000,0.000,0.000,0.000,0.000,0.000,0.000,0.000,0.000,0.000,0.000,0.000,0.000,0.000,0.000,0.000,0.000,0.000,0.000,0.000,0.000,0.000,0.000,0.000
Fit_Delta=0.513,0.509,0.411,0.389,0.441,0.448,0.547,0.543,0.486,0.409,0.362,0.379,0.574,0.532,0.555,0.561,0.513,0.586,0.431,0.537,0.511,0.526,0.579,0.376,0.501,0.475,0.498,0.343,0.273,0.140,0.417,0.292,0.176,0.143,0.108,0.099,0.574,0.532,0.555,0.561,0.513,0.586,0.431,0.537,0.511,0.004,0.579,0.376,0.488,0.435,0.400,0.450,0.357,0.390,0.483,0.403,0.454,0.396,0.463,0.510,0.507,0.490,0.416,0.377,0.481,0.449,0.419,0.324,0.202,0.179,0.133,0.119,0.392,0.208,0.064,0.106,0.023,0.086,0.455,0.181,0.107,0.082,0.066,0.058,0.507,0.490,0.416,0.377,0.481,0.449,0.419,0.324,0.202,0.179,0.133,0.119
Fit_Offset=0.077,0.077,0.081,0.082,0.083,0.079,0.075,0.078,0.081,0.084,0.083,0.085,0.082,0.085,0.085,0.086,0.087,0.090,0.083,0.089,0.088,0.090,0.091,0.093,0.088,0.091,0.093,0.095,0.093,0.091,0.085,0.093,0.090,0.089,0.090,0.093,0.000,0.000,0.000,0.000,0.000,0.000,0.000,0.000,0.000,0.064,0.000,0.000,0.078,0.077,0.076,0.077,0.077,0.077,0.076,0.075,0.074,0.074,0.073,0.070,0.082,0.082,0.077,0.079,0.078,0.081,0.083,0.081,0.078,0.076,0.077,0.073,0.087,0.082,0.078,0.075,0.085,0.068,0.088,0.079,0.076,0.075,0.066,0.059,0.000,0.000,0.000,0.000,0.000,0.000,0.000,0.000,0.000,0.000,0.000,0.000
Fit_N0=0.011,0.012,0.009,0.009,0.008,0.009,0.009,0.009,0.009,0.008,0.008,0.007,0.012,0.008,0.007,0.006,0.008,0.006,0.007,0.006,0.005,0.004,0.005,0.004,0.006,0.004,0.004,0.006,0.007,0.006,0.005,0.004,0.007,0.008,0.009,0.006,0.000,0.000,0.000,0.000,0.000,0.000,0.000,0.000,0.000,0.001,0.000,0.000,0.012,0.011,0.010,0.010,0.010,0.012,0.012,0.011,0.011,0.011,0.011,0.012,0.008,0.008,0.011,0.008,0.009,0.022,0.006,0.006,0.019,0.020,0.020,0.026,0.006,0.014,0.019,0.021,0.005,0.039,0.004,0.017,0.019,0.020,0.030,0.036,0.000,0.000,0.000,0.000,0.000,0.000,0.000,0.000,0.000,0.000,0.000,0.000
Fit_T0=1.064,1.627,1.185,1.255,1.438,1.326,1.298,1.399,1.754,2.019,1.569,1.562,1.814,1.497,0.991,1.170,2.074,1.462,1.691,1.713,1.687,2.591,2.000,4.077,1.624,1.817,1.931,4.333,4.436,5.072,2.145,4.548,4.749,4.859,5.096,5.499,0.000,0.000,0.000,0.000,0.000,0.000,0.000,0.000,0.000,4.486,0.000,0.000,1.435,1.501,1.100,1.036,1.024,0.594,1.711,0.885,0.748,0.904,0.443,0.089,1.141,0.250,0.608,-0.653,-0.907,3.131,1.969,-0.747,4.065,4.403,4.633,4.664,1.882,3.721,5.087,4.900,1.787,5.458,1.516,4.183,4.919,5.133,5.262,5.004,0.000,0.000,0.000,0.000,0.000,0.000,0.000,0.000,0.000,0.000,0.000,0.000
Fit_G=1.717,1.765,1.787,1.815,1.809,2.036,1.615,1.825,1.854,1.872,2.017,1.982,1.767,2.000,2.264,2.331,2.302,2.531,1.619,2.179,2.413,2.541,2.591,2.486,1.873,2.437,2.642,2.747,3.094,3.335,1.820,2.621,3.264,3.675,4.178,3.865,0.000,0.000,0.000,0.000,0.000,0.000,0.000,0.000,0.000,1.842,0.000,0.000,1.694,1.704,1.788,1.804,1.872,2.179,1.657,2.030,2.095,2.229,2.346,2.575,2.089,2.720,3.225,3.167,3.558,3.731,2.171,3.451,4.667,4.985,5.479,6.497,2.228,4.000,7.337,6.176,2.862,9.691,2.338,4.641,5.846,6.808,9.914,11.132,0.000,0.000,0.000,0.000,0.000,0.000,0.000,0.000,0.000,0.000,0.000,0.000
Fit_Error=41.870,28.925,9.738,5.053,10.905,14.372,61.949,24.173,14.251,22.531,7.092,27.085,66.553,35.599,43.245,84.177,94.892,264.192,6.575,55.120,106.492,203.816,248.297,122.513,24.134,109.600,171.819,55.628,25.478,4.413,6.723,37.017,4.396,2.611,1.656,1.650,0.000,0.000,0.000,0.000,0.000,0.000,0.000,0.000,0.000,0.313,0.000,0.000,31.323,11.054,9.905,17.763,6.895,16.340,22.533,8.418,16.233,9.521,18.355,33.379,19.192,46.843,20.395,20.209,48.329,34.395,5.637,5.484,0.957,0.781,0.711,0.593,6.710,1.611,0.403,0.171,0.397,0.574,13.965,1.898,0.223,0.151,0.152,0.199,0.000,0.000,0.000,0.000,0.000,0.000,0.000,0.000,0.000,0.000,0.000,0.000
Fit_CV=224.000,67.000,86.000,44.000,138.000,72.000,43.000,70.000,77.000,57.000,36.000,69.000,77.000,78.000,74.000,49.000,56.000,55.000,70.000,45.000,60.000,69.000,72.000,73.000,73.000,63.000,73.000,75.000,75.000,77.000,28.000,79.000,69.000,72.000,77.000,84.000,0.000,0.000,0.000,0.000,0.000,0.000,0.000,0.000,0.000,13.000,0.000,0.000,59.000,78.000,59.000,56.000,53.000,60.000,64.000,51.000,63.000,71.000,104.000,90.000,44.000,47.000,50.000,52.000,65.000,121.000,36.000,137.000,135.000,62.000,66.000,64.000,92.000,113.000,47.000,58.000,11.000,149.000,51.000,60.000,55.000,56.000,56.000,52.000,0.000,0.000,0.000,0.000,0.000,0.000,0.000,0.000,0.000,0.000,0.000,0.000
Time_to_20_Gens=0,0,0,0,0,0,0,0,0,0,0,0,0,0,0,0,0,0,0,0,0,0,0,0,0,0,0,0,0,0,0,0,0,0,0,0,0,0,0,0,0,0,0,0,0,0,0,0
Time_to_each_5_Gens=0,0,0,0,0,0,0,0,0,0,0,0,0,0,0,0,0,0,0,0,0,0,0,0,0,0,0,0,0,0,0,0,0,0,0,0,0,0,0,0,0,0,0,0,0,0,0,0
Time_to_each_n_Gens=10.281,11.034,11.459,11.680,11.992,12.915,10.383,11.797,12.401,12.977,13.639,13.742,11.163,13.314,14.588,15.400,15.344,17.145,11.563,15.478,17.546,19.390,18.681,20.709,13.273,18.345,19.573,20.764,20.764,20.762,13.863,20.771,20.768,20.764,20.768,20.769,0.000,0.000,0.000,0.000,0.000,0.000,0.000,0.000,0.000,10.500,0.000,0.000,10.473,10.813,11.054,10.960,11.382,12.139,10.500,12.071,12.119,12.863,13.025,13.671,13.254,15.906,17.916,17.887,19.240,19.460,15.577,20.765,20.765,20.769,20.764,20.745,16.047,20.761,20.763,20.760,20.765,20.764,17.504,20.761,20.770,20.768,20.767,20.759,0.000,0.000,0.000,0.000,0.000,0.000,0.000,0.000,0.000,0.000,0.000,0.000
Min_Pt_OD=0,0,0,0,0,0,0,0,0,0,0,0,0,0,0,0,0,0,0,0,0,0,0,0,0,0,0,0,0,0,0,0,0,0,0,0,0,0,0,0,0,0,0,0,0,0,0,0
Min_Pt_t=0,0,0,0,0,0,0,0,0,0,0,0,0,0,0,0,0,0,0,0,0,0,0,0,0,0,0,0,0,0,0,0,0,0,0,0,0,0,0,0,0,0,0,0,0,0,0,0
TO_OD=0,0,0,0,0,0,0,0,0,0,0,0,0,0,0,0,0,0,0,0,0,0,0,0,0,0,0,0,0,0,0,0,0,0,0,0,0,0,0,0,0,0,0,0,0,0,0,0
Ref_ID=A01
Multi_Refs=single_ref
test=A01,A02,A03,A04,A05,A06,A07,A08,A09,A10,A11,A12,B01,B02,B03,B04,B05,B06,B07,B08,B09,B10,B11,B12,C01,C02,C03,C04,C05,C06,C07,C08,C09,C10,C11,C12,D01,D02,D03,D04,D05,D06,D07,D08,D09,D10,D11,D12,E01,E02,E03,E04,E05,E06,E07,E08,E09,E10,E11,E12,F01,F02,F03,F04,F05,F06,F07,F08,F09,F10,F11,F12,G01,G02,G03,G04,G05,G06,G07,G08,G09,G10,G11,G12,H01,H02,H03,H04,H05,H06,H07,H08,H09,H10,H11,H12
Start_Time_Now=3.2627133397E+9
Start_Date="5/22/2007+5:15 PM"
pv_to_plate_order=no
gen_time_cutoff=0.000
Drug_Name=ud?:;-ud+0,ud?:;-ud+0,ud?:;-ud+0,ud?:;-ud+0,ud?:;-ud+0,ud?:;-ud+0,ud?:;-ud+0,ud?:;-ud+0,ud?:;-ud+0,ud?:;-ud+0,ud?:;-ud+0,ud?:;-ud+0,ud?:;-ud+0,ud?:;-ud+0,ud?:;-ud+0,ud?:;-ud+0,ud?:;-ud+0,ud?:;-ud+0,ud?:;-ud+0,ud?:;-ud+0,ud?:;-ud+0,ud?:;-ud+0,ud?:;-ud+0,ud?:;-ud+0,ud?:;-ud+0,ud?:;-ud+0,ud?:;-ud+0,ud?:;-ud+0,ud?:;-ud+0,ud?:;-ud+0,ud?:;-ud+0,ud?:;-ud+0,ud?:;-ud+0,ud?:;-ud+0,ud?:;-ud+0,ud?:;-ud+0,ud?:;-ud+0,ud?:;-ud+0,ud?:;-ud+0,ud?:;-ud+0,ud?:;-ud+0,ud?:;-ud+0,ud?:;-ud+0,ud?:;-ud+0,ud?:;-ud+0,ud?:;-ud+0,ud?:;-ud+0,ud?:;-ud+0,ud?:;-ud+0,ud?:;-ud+0,ud?:;-ud+0,ud?:;-ud+0,ud?:;-ud+0,ud?:;-ud+0,ud?:;-ud+0,ud?:;-ud+0,ud?:;-ud+0,ud?:;-ud+0,ud?:;-ud+0,ud?:;-ud+0,ud?:;-ud+0,ud?:;-ud+0,ud?:;-ud+0,ud?:;-ud+0,ud?:;-ud+0,ud?:;-ud+0,ud?:;-ud+0,ud?:;-ud+0,ud?:;-ud+0,ud?:;-ud+0,ud?:;-ud+0,ud?:;-ud+0,ud?:;-ud+0,ud?:;-ud+0,ud?:;-ud+0,ud?:;-ud+0,ud?:;-ud+0,ud?:;-ud+0,ud?:;-ud+0,ud?:;-ud+0,ud?:;-ud+0,ud?:;-ud+0,ud?:;-ud+0,ud?:;-ud+0,ud?:;-ud+0,ud?:;-ud+0,ud?:;-ud+0,ud?:;-ud+0,ud?:;-ud+0,ud?:;-ud+0,ud?:;-ud+0,ud?:;-ud+0,ud?:;-ud+0,ud?:;-ud+0,ud?:;-ud+0,ud?:;-ud+0
Drug_Well_Pos=A01,A02,A03,A04,A05,A06,B01,B02,B03,B04,B05,B06,C01,C02,C03,C04,C05,C06,D01,D02,D03,D04,D05,D06,E01,E02,E03,E04,E05,E06,F01,F02,F03,F04,F05,F06,G01,G02,G03,G04,G05,G06,H01,H02,H03,H04,H05,H06,A07,A08,A09,A10,A11,A12,B07,B08,B09,B10,B11,B12,C07,C08,C09,C10,C11,C12,D07,D08,D09,D10,D11,D12,E07,E08,E09,E10,E11,E12,F07,F08,F09,F10,F11,F12,G07,G08,G09,G10,G11,G12,H07,H08,H09,H10,H11,H12
Avg_G_tcut=2.056,2.207,2.292,2.336,2.398,2.583,2.077,2.359,2.480,2.595,2.728,2.748,2.233,2.663,2.918,3.080,3.069,3.429,2.313,3.096,3.509,3.878,3.736,4.142,2.655,3.669,3.915,4.335,4.647,5.521,2.773,4.432,5.081,5.485,6.088,6.569,0.000,0.000,0.000,0.000,0.000,0.000,0.000,0.000,0.000,46.423,0.000,0.000,2.095,2.163,2.211,2.192,2.276,2.428,2.100,2.414,2.424,2.573,2.605,2.734,2.651,3.181,3.583,3.577,3.848,3.892,3.115,4.242,5.139,5.370,5.904,6.102,3.209,4.852,7.443,6.549,7.173,7.163,3.501,5.182,6.521,7.233,8.028,8.166,0.000,0.000,0.000,0.000,0.000,0.000,0.000,0.000,0.000,0.000,0.000,0.000
t0_from_interval=1.567,1.857,1.721,1.765,1.926,1.705,2.132,2.237,2.296,2.214,2.237,2.183,2.139,2.538,2.347,2.614,2.279,3.111,2.731,3.259,3.891,4.850,3.553,6.404,2.934,4.107,3.846,5.297,5.125,0.738,3.830,6.484,5.917,0.768,-0.172,0.249,0.000,0.000,0.000,0.000,0.000,0.000,0.000,0.000,0.000,0.000,0.000,0.000,1.746,1.777,1.628,1.559,1.507,1.021,1.848,1.254,1.191,1.210,0.941,0.853,1.967,1.512,1.115,1.050,0.544,-0.224,3.663,2.565,1.543,0.450,-0.007,-0.582,3.613,2.468,-0.270,0.659,-0.223,-1.889,4.368,2.580,1.264,0.346,-0.824,-1.125,0.000,0.000,0.000,0.000,0.000,0.000,0.000,0.000,0.000,0.000,0.000,0.000
Sum_Delta_Ref=0.000,2.133,3.946,4.295,5.431,8.950,0.248,4.254,6.204,8.205,10.109,10.740,2.625,8.635,11.822,14.427,14.131,19.142,3.551,14.502,20.382,24.741,23.146,26.826,8.618,22.511,24.847,27.446,28.063,29.647,10.416,27.956,29.062,29.489,29.995,30.402,-1.000,-1.000,-1.000,-1.000,-1.000,-1.000,-1.000,-1.000,-1.000,32.250,-1.000,-1.000,0.194,1.538,2.299,1.912,3.102,6.022,0.013,5.312,5.207,7.716,8.072,10.439,8.599,15.568,20.257,20.205,22.625,22.602,15.492,25.884,28.189,28.509,29.151,29.209,16.538,27.661,30.424,29.767,29.940,29.830,20.685,28.456,29.780,30.262,30.456,30.412,-1.000,-1.000,-1.000,-1.000,-1.000,-1.000,-1.000,-1.000,-1.000,-1.000,-1.000,-1.000
Gens_at_time_G=5.000,5.000,5.000,5.000,5.000,5.000,5.000,5.000,5.000,5.000,5.000,5.000,5.000,5.000,5.000,5.000,5.000,5.000,5.000,5.000,5.000,5.000,5.000,5.000,5.000,5.000,5.000,4.790,4.468,3.760,5.000,4.686,4.088,3.786,3.411,3.162,0.000,0.000,0.000,0.000,0.000,0.000,0.000,0.000,0.000,0.226,0.000,0.000,5.000,5.000,5.000,5.000,5.000,5.000,5.000,5.000,5.000,5.000,5.000,5.000,5.000,5.000,5.000,5.000,5.000,5.000,5.000,4.895,4.041,3.868,3.517,3.400,5.000,4.279,2.790,3.170,2.895,2.899,5.000,4.006,3.185,2.871,2.587,2.542,0.000,0.000,0.000,0.000,0.000,0.000,0.000,0.000,0.000,0.000,0.000,0.000
G_Int_tcut=1.743,1.835,1.948,1.983,2.013,2.242,1.650,1.912,2.021,2.153,2.280,2.312,1.805,2.155,2.448,2.557,2.613,2.807,1.767,2.444,2.731,2.908,3.026,2.861,2.068,2.848,3.145,3.229,3.500,5.325,2.007,3.049,3.633,5.282,6.138,6.490,0.000,0.000,0.000,0.000,0.000,0.000,0.000,0.000,0.000,46.423,0.000,0.000,1.745,1.807,1.885,1.880,1.975,2.224,1.730,2.164,2.186,2.331,2.417,2.564,2.257,2.879,3.360,3.367,3.739,3.937,2.383,3.718,4.757,5.254,5.907,6.273,2.487,4.275,7.540,6.342,7.250,7.815,2.627,4.538,6.124,7.112,8.347,8.609,0.000,0.000,0.000,0.000,0.000,0.000,0.000,0.000,0.000,0.000,0.000,0.000
Sum_Del_12=0.000,1.765,2.423,2.849,3.405,4.332,0.409,3.223,4.064,4.689,5.148,5.269,2.097,5.004,5.696,6.112,6.060,6.567,3.056,6.291,6.806,7.052,6.877,7.179,5.168,6.894,6.920,7.209,7.192,7.383,5.845,7.245,7.367,7.379,7.400,7.460,7.945,7.937,7.946,7.928,7.943,7.957,7.950,7.948,7.932,7.895,7.944,7.927,0.511,1.282,1.727,1.530,2.293,3.251,0.604,3.202,3.244,4.097,4.111,4.565,4.865,5.898,6.300,6.307,6.456,6.416,6.431,7.015,7.172,7.180,7.260,7.212,6.540,7.127,7.464,7.416,7.380,7.279,6.955,7.226,7.415,7.473,7.467,7.476,7.923,7.943,7.895,7.949,7.904,7.945,7.942,7.938,7.940,7.946,7.949,7.944
Sum_Del_20=0.000,2.087,3.854,4.197,5.308,8.729,0.244,4.161,6.065,8.014,9.875,10.480,2.563,8.437,11.558,14.095,13.811,18.683,3.472,14.177,19.913,24.058,22.539,26.027,8.418,21.956,24.151,26.605,27.181,28.680,10.177,27.091,28.126,28.527,29.003,29.390,31.193,31.194,31.213,31.187,31.204,31.227,31.219,31.217,31.198,31.156,31.206,31.186,0.195,1.503,2.247,1.868,3.031,5.872,0.023,5.188,5.089,7.543,7.885,10.171,8.404,15.193,19.726,19.680,21.983,21.953,15.123,25.100,27.276,27.580,28.189,28.240,16.149,26.780,29.407,28.777,28.939,28.834,20.177,27.535,28.790,29.250,29.433,29.390,31.167,31.200,31.120,31.217,31.138,31.194,31.198,31.196,31.206,31.213,31.222,31.210
Sum_Del_24=0.000,2.071,3.861,4.193,5.303,8.806,0.229,4.143,6.061,8.030,9.863,10.563,2.578,8.455,11.541,14.107,13.796,18.819,3.452,14.156,19.955,24.655,22.874,27.071,8.434,22.059,24.826,27.819,28.594,30.406,10.183,28.384,29.730,30.246,30.833,31.292,33.374,33.377,33.396,33.369,33.388,33.411,33.402,33.401,33.381,33.339,33.389,33.369,0.160,1.497,2.249,1.871,3.033,5.944,0.038,5.206,5.083,7.529,7.897,10.351,8.403,15.289,20.121,20.026,22.666,22.675,15.184,26.202,28.880,29.251,29.974,30.052,16.207,28.263,31.363,30.656,30.874,30.770,20.397,29.140,30.665,31.199,31.427,31.384,33.348,33.382,33.299,33.401,33.318,33.375,33.381,33.379,33.389,33.397,33.406,33.394
Sum_12=8.011,6.247,5.589,5.163,4.606,3.680,7.602,4.788,3.948,3.323,2.864,2.743,5.914,3.008,2.316,1.900,1.952,1.444,4.955,1.721,1.206,0.959,1.135,0.832,2.843,1.118,1.091,0.802,0.820,0.629,2.167,0.766,0.644,0.633,0.611,0.552,0.067,0.075,0.065,0.083,0.068,0.054,0.061,0.063,0.080,0.117,0.067,0.085,7.500,6.730,6.285,6.482,5.719,4.760,7.407,4.809,4.767,3.915,3.901,3.446,3.147,2.114,1.712,1.704,1.555,1.596,1.580,0.996,0.839,0.831,0.752,0.800,1.471,0.884,0.548,0.596,0.631,0.733,1.056,0.785,0.596,0.539,0.545,0.535,0.089,0.068,0.116,0.062,0.108,0.066,0.070,0.073,0.072,0.066,0.062,0.067
Sum_20=31.322,29.235,27.469,27.125,26.015,22.593,31.078,27.161,25.258,23.308,21.447,20.843,28.759,22.885,19.765,17.227,17.512,12.639,27.850,17.145,11.409,7.265,8.783,5.295,22.905,9.366,7.171,4.717,4.141,2.642,21.145,4.232,3.196,2.795,2.319,1.932,0.129,0.128,0.110,0.135,0.118,0.095,0.103,0.105,0.124,0.166,0.117,0.136,31.127,29.819,29.075,29.454,28.291,25.450,31.299,26.134,26.234,23.779,23.437,21.151,22.919,16.130,11.597,11.643,9.340,9.369,16.199,6.223,4.046,3.743,3.134,3.082,15.173,4.542,1.916,2.545,2.383,2.489,11.146,3.787,2.532,2.072,1.890,1.932,0.155,0.122,0.202,0.105,0.184,0.128,0.125,0.127,0.117,0.109,0.100,0.112
Sum_24=33.508,31.437,29.648,29.315,28.205,24.702,33.280,29.365,27.447,25.478,23.646,22.945,30.930,25.053,21.968,19.401,19.713,14.689,30.056,19.352,13.553,8.854,10.634,6.438,25.075,11.449,8.682,5.690,4.915,3.103,23.325,5.125,3.778,3.262,2.676,2.216,0.135,0.131,0.113,0.139,0.120,0.097,0.106,0.107,0.127,0.170,0.119,0.140,33.348,32.011,31.259,31.637,30.476,27.564,33.546,28.302,28.426,25.979,25.612,23.157,25.106,18.219,13.387,13.483,10.842,10.834,18.324,7.307,4.628,4.257,3.535,3.457,17.302,5.245,2.145,2.852,2.634,2.738,13.112,4.369,2.843,2.310,2.081,2.124,0.160,0.126,0.209,0.108,0.190,0.133,0.128,0.130,0.120,0.112,0.102,0.114
G_by_Interval=1.743,1.835,1.948,1.983,2.013,2.242,1.650,1.912,2.021,2.153,2.280,2.312,1.805,2.155,2.448,2.557,2.613,2.807,1.767,2.444,2.731,2.908,3.026,2.861,2.068,2.848,3.145,3.229,3.500,5.325,2.007,3.049,3.633,5.282,6.138,6.490,0.000,0.000,0.000,0.000,0.000,0.000,0.000,0.000,0.000,46.423,0.000,0.000,1.745,1.807,1.885,1.880,1.975,2.224,1.730,2.164,2.186,2.331,2.417,2.564,2.257,2.879,3.360,3.367,3.739,3.937,2.383,3.718,4.757,5.254,5.907,6.273,2.487,4.275,7.540,6.342,7.250,7.815,2.627,4.538,6.124,7.112,8.347,8.609,0.000,0.000,0.000,0.000,0.000,0.000,0.000,0.000,0.000,0.000,0.000,0.000
Avg_G_t8=2.056,2.207,2.292,2.336,2.398,2.583,2.077,2.359,2.480,2.595,2.728,2.748,2.233,2.663,2.918,3.080,3.069,3.429,2.313,3.096,3.509,3.878,3.736,4.142,2.655,3.669,3.915,4.335,4.647,5.521,2.773,4.432,5.081,5.485,6.088,6.569,0.000,0.000,0.000,0.000,0.000,0.000,0.000,0.000,0.000,46.423,0.000,0.000,2.095,2.163,2.211,2.192,2.276,2.428,2.100,2.414,2.424,2.573,2.605,2.734,2.651,3.181,3.583,3.577,3.848,3.892,3.115,4.242,5.139,5.370,5.904,6.102,3.209,4.852,7.443,6.549,7.173,7.163,3.501,5.182,6.521,7.233,8.028,8.166,0.000,0.000,0.000,0.000,0.000,0.000,0.000,0.000,0.000,0.000,0.000,0.000
G_int_t8=1.743,1.835,1.948,1.983,2.013,2.242,1.650,1.912,2.021,2.153,2.280,2.312,1.805,2.155,2.448,2.557,2.613,2.807,1.767,2.444,2.731,2.908,3.026,2.861,2.068,2.848,3.145,3.229,3.500,5.325,2.007,3.049,3.633,5.282,6.138,6.490,0.000,0.000,0.000,0.000,0.000,0.000,0.000,0.000,0.000,46.423,0.000,0.000,1.745,1.807,1.885,1.880,1.975,2.224,1.730,2.164,2.186,2.331,2.417,2.564,2.257,2.879,3.360,3.367,3.739,3.937,2.383,3.718,4.757,5.254,5.907,6.273,2.487,4.275,7.540,6.342,7.250,7.815,2.627,4.538,6.124,7.112,8.347,8.609,0.000,0.000,0.000,0.000,0.000,0.000,0.000,0.000,0.000,0.000,0.000,0.000
Avg_G_t12=2.056,2.207,2.292,2.336,2.398,2.583,2.077,2.359,2.480,2.595,2.728,2.748,2.233,2.663,2.918,3.080,3.069,3.429,2.313,3.096,3.509,3.878,3.736,4.142,2.655,3.669,3.915,4.335,4.647,5.521,2.773,4.432,5.081,5.485,6.088,6.569,0.000,0.000,0.000,0.000,0.000,0.000,0.000,0.000,0.000,46.423,0.000,0.000,2.095,2.163,2.211,2.192,2.276,2.428,2.100,2.414,2.424,2.573,2.605,2.734,2.651,3.181,3.583,3.577,3.848,3.892,3.115,4.242,5.139,5.370,5.904,6.102,3.209,4.852,7.443,6.549,7.173,7.163,3.501,5.182,6.521,7.233,8.028,8.166,0.000,0.000,0.000,0.000,0.000,0.000,0.000,0.000,0.000,0.000,0.000,0.000
G_int_t12=1.743,1.835,1.948,1.983,2.013,2.242,1.650,1.912,2.021,2.153,2.280,2.312,1.805,2.155,2.448,2.557,2.613,2.807,1.767,2.444,2.731,2.908,3.026,2.861,2.068,2.848,3.145,3.229,3.500,5.325,2.007,3.049,3.633,5.282,6.138,6.490,0.000,0.000,0.000,0.000,0.000,0.000,0.000,0.000,0.000,46.423,0.000,0.000,1.745,1.807,1.885,1.880,1.975,2.224,1.730,2.164,2.186,2.331,2.417,2.564,2.257,2.879,3.360,3.367,3.739,3.937,2.383,3.718,4.757,5.254,5.907,6.273,2.487,4.275,7.540,6.342,7.250,7.815,2.627,4.538,6.124,7.112,8.347,8.609,0.000,0.000,0.000,0.000,0.000,0.000,0.000,0.000,0.000,0.000,0.000,0.000
Avg_G_inflex=2.056,2.207,2.312,2.353,2.415,2.600,2.077,2.359,2.480,2.620,2.764,2.779,2.233,2.663,2.918,3.080,3.069,3.429,2.338,3.096,3.509,3.878,3.736,4.230,2.655,3.671,3.915,4.403,4.726,5.814,2.811,4.569,5.327,5.766,6.429,6.835,0.000,0.000,0.000,0.000,0.000,0.000,0.000,0.000,0.000,24.126,0.000,0.000,2.095,2.181,2.232,2.208,2.308,2.453,2.100,2.428,2.442,2.592,2.613,2.734,2.651,3.181,3.600,3.598,3.848,3.909,3.155,4.307,5.198,5.433,5.978,6.141,3.264,4.947,7.714,6.624,6.687,7.179,3.519,5.290,6.593,7.399,8.175,8.198,0.000,0.000,0.000,0.000,0.000,0.000,0.000,0.000,0.000,0.000,0.000,0.000
G_int_inflex=1.743,1.835,1.965,1.983,2.035,2.268,1.650,1.912,2.021,2.171,2.291,2.324,1.805,2.155,2.448,2.557,2.613,2.807,1.793,2.444,2.731,2.908,3.026,2.890,2.068,2.851,3.145,3.271,3.558,5.710,2.037,3.125,5.052,5.650,6.652,6.573,0.000,0.000,0.000,0.000,0.000,0.000,0.000,0.000,0.000,24.126,0.000,0.000,1.745,1.829,1.901,1.904,1.992,2.251,1.730,2.172,2.216,2.347,2.430,2.564,2.257,2.879,3.380,3.384,3.739,3.965,2.419,3.761,4.925,5.334,6.011,6.344,2.526,4.694,8.022,6.442,5.669,7.879,2.656,5.009,6.211,7.364,8.617,8.727,0.000,0.000,0.000,0.000,0.000,0.000,0.000,0.000,0.000,0.000,0.000,0.000
G_by_Interval_g4=1.711,1.861,2.022,2.030,2.068,2.287,1.658,2.028,2.152,2.315,2.424,2.485,1.871,2.366,2.699,2.848,2.885,3.281,1.878,2.807,3.186,3.610,3.529,3.991,2.164,3.496,3.828,4.192,4.546,5.325,2.188,4.135,4.759,5.282,6.138,6.490,0.000,0.000,0.000,0.000,0.000,0.000,0.000,0.000,0.000,46.423,0.000,0.000,1.741,1.821,1.887,1.886,1.952,2.152,1.734,2.136,2.145,2.292,2.360,2.516,2.363,3.075,3.522,3.522,3.852,3.889,2.556,3.943,4.859,5.254,5.907,6.273,2.623,4.596,7.540,6.342,7.250,7.815,2.828,4.891,6.124,7.112,8.347,8.609,0.000,0.000,0.000,0.000,0.000,0.000,0.000,0.000,0.000,0.000,0.000,0.000
G_int_t8_g4=1.711,1.861,2.022,2.030,2.068,2.287,1.658,2.028,2.152,2.315,2.424,2.485,1.871,2.366,2.699,2.848,2.885,3.281,1.878,2.807,3.186,3.610,3.529,3.991,2.164,3.496,3.828,4.192,4.546,5.325,2.188,4.135,4.759,5.282,6.138,6.490,0.000,0.000,0.000,0.000,0.000,0.000,0.000,0.000,0.000,46.423,0.000,0.000,1.741,1.821,1.887,1.886,1.952,2.152,1.734,2.136,2.145,2.292,2.360,2.516,2.363,3.075,3.522,3.522,3.852,3.889,2.556,3.943,4.859,5.254,5.907,6.273,2.623,4.596,7.540,6.342,7.250,7.815,2.828,4.891,6.124,7.112,8.347,8.609,0.000,0.000,0.000,0.000,0.000,0.000,0.000,0.000,0.000,0.000,0.000,0.000
G_int_t12_g4=1.711,1.861,2.022,2.030,2.068,2.287,1.658,2.028,2.152,2.315,2.424,2.485,1.871,2.366,2.699,2.848,2.885,3.281,1.878,2.807,3.186,3.610,3.529,3.991,2.164,3.496,3.828,4.192,4.546,5.325,2.188,4.135,4.759,5.282,6.138,6.490,0.000,0.000,0.000,0.000,0.000,0.000,0.000,0.000,0.000,46.423,0.000,0.000,1.741,1.821,1.887,1.886,1.952,2.152,1.734,2.136,2.145,2.292,2.360,2.516,2.363,3.075,3.522,3.522,3.852,3.889,2.556,3.943,4.859,5.254,5.907,6.273,2.623,4.596,7.540,6.342,7.250,7.815,2.828,4.891,6.124,7.112,8.347,8.609,0.000,0.000,0.000,0.000,0.000,0.000,0.000,0.000,0.000,0.000,0.000,0.000
G_int_inflex_g4=1.711,1.861,2.037,2.033,2.085,2.306,1.658,2.028,2.152,2.336,2.444,2.506,1.871,2.366,2.699,2.848,2.885,3.281,1.899,2.807,3.186,3.610,3.529,4.093,2.164,3.499,3.828,4.271,4.642,5.710,2.216,4.286,5.052,5.650,6.652,6.573,0.000,0.000,0.000,0.000,0.000,0.000,0.000,0.000,0.000,24.126,0.000,0.000,1.741,1.838,1.899,1.904,1.962,2.169,1.734,2.141,2.168,2.302,2.370,2.516,2.363,3.075,3.542,3.544,3.852,3.910,2.589,3.997,4.925,5.334,6.011,6.344,2.660,4.694,8.022,6.442,5.669,7.879,2.850,5.009,6.211,7.364,8.617,8.727,0.000,0.000,0.000,0.000,0.000,0.000,0.000,0.000,0.000,0.000,0.000,0.000
Time_Inflex=10.997,11.730,11.486,11.486,12.219,13.196,11.241,12.707,12.951,12.951,13.196,13.440,12.219,14.173,15.640,16.617,16.128,18.572,11.730,16.372,18.328,20.282,20.038,20.282,13.929,18.816,20.282,20.526,20.526,20.038,13.929,20.282,20.038,20.038,20.038,20.526,0.248,0.248,0.248,0.248,0.248,0.248,0.248,0.248,0.248,9.776,0.248,0.248,10.997,10.997,10.997,11.241,10.997,11.974,10.997,11.974,12.463,12.707,13.440,14.662,13.929,16.617,17.839,17.350,20.038,19.794,15.640,19.794,20.526,20.526,20.282,20.038,15.884,19.794,19.061,20.526,9.531,20.526,17.839,20.038,20.526,20.526,20.526,19.549,0.248,0.248,0.248,0.248,0.248,0.248,0.248,0.248,0.248,0.248,0.248,0.248
OD_Inflex=0.652,0.635,0.543,0.510,0.563,0.567,0.682,0.663,0.607,0.531,0.484,0.498,0.710,0.655,0.684,0.688,0.634,0.702,0.561,0.667,0.642,0.645,0.707,0.487,0.640,0.597,0.622,0.458,0.380,0.239,0.540,0.403,0.282,0.242,0.206,0.198,0.067,0.066,0.065,0.065,0.065,0.064,0.065,0.063,0.065,0.067,0.065,0.065,0.614,0.560,0.525,0.572,0.484,0.516,0.617,0.513,0.577,0.512,0.579,0.622,0.638,0.610,0.524,0.485,0.592,0.561,0.539,0.430,0.300,0.276,0.228,0.213,0.512,0.312,0.157,0.200,0.109,0.182,0.581,0.280,0.199,0.174,0.157,0.147,0.064,0.064,0.064,0.064,0.064,0.064,0.064,0.064,0.064,0.065,0.065,0.064
Time_Saturation=12.707,15.640,13.684,19.061,14.173,14.662,17.105,14.173,14.662,18.328,15.884,18.328,19.061,15.884,16.861,17.839,17.595,19.549,13.929,17.839,19.794,0.000,0.000,0.000,15.640,0.000,0.000,0.000,0.000,0.000,16.128,0.000,0.000,0.000,0.000,0.000,0.248,0.248,0.248,0.248,0.248,0.248,0.248,0.248,0.248,0.000,0.248,0.248,18.572,16.128,19.061,18.083,18.816,14.417,19.794,14.417,17.839,15.151,17.595,17.839,17.839,18.572,0.000,0.000,0.000,0.000,17.350,0.000,0.000,0.000,0.000,0.000,18.083,0.000,0.000,0.000,10.020,0.000,19.305,0.000,0.000,0.000,0.000,0.000,0.248,0.248,0.248,0.248,0.248,0.248,0.248,0.248,0.248,0.248,0.248,0.248
OD_Saturation=0.854,0.846,0.797,0.849,0.783,0.718,0.919,0.824,0.805,0.814,0.775,0.781,0.990,0.848,0.832,0.815,0.810,0.790,0.875,0.842,0.816,0.000,0.000,0.000,0.880,0.000,0.000,0.000,0.000,0.000,0.870,0.000,0.000,0.000,0.000,0.000,0.067,0.066,0.065,0.065,0.065,0.064,0.065,0.063,0.065,0.000,0.065,0.065,0.928,0.867,0.928,0.924,0.918,0.772,0.908,0.803,0.830,0.765,0.802,0.754,0.825,0.763,0.000,0.000,0.000,0.000,0.761,0.000,0.000,0.000,0.000,0.000,0.785,0.000,0.000,0.000,0.115,0.000,0.747,0.000,0.000,0.000,0.000,0.000,0.064,0.064,0.064,0.064,0.064,0.064,0.064,0.064,0.064,0.065,0.065,0.064
Ref_Well_Name=A01,A01,A01,A01,A01,A01,A01,A01,A01,A01,A01,A01,A01,A01,A01,A01,A01,A01,A01,A01,A01,A01,A01,A01,A01,A01,A01,A01,A01,A01,A01,A01,A01,A01,A01,A01,A01,A01,A01,A01,A01,A01,A01,A01,A01,A01,A01,A01,A01,A01,A01,A01,A01,A01,A01,A01,A01,A01,A01,A01,A01,A01,A01,A01,A01,A01,A01,A01,A01,A01,A01,A01,A01,A01,A01,A01,A01,A01,A01,A01,A01,A01,A01,A01,A01,A01,A01,A01,A01,A01,A01,A01,A01,A01,A01,A01
Ratio_Avg_G=1.000,0.932,0.897,0.880,0.857,0.796,0.990,0.871,0.829,0.792,0.754,0.748,0.921,0.772,0.705,0.668,0.670,0.600,0.889,0.664,0.586,0.530,0.550,0.496,0.775,0.560,0.525,0.474,0.442,0.372,0.742,0.464,0.405,0.375,0.338,0.313,Inf,Inf,Inf,Inf,Inf,Inf,Inf,Inf,Inf,0.044,Inf,Inf,0.982,0.951,0.930,0.938,0.903,0.847,0.979,0.852,0.848,0.799,0.789,0.752,0.776,0.646,0.574,0.575,0.534,0.528,0.660,0.485,0.400,0.383,0.348,0.337,0.641,0.424,0.276,0.314,0.287,0.287,0.587,0.397,0.315,0.284,0.256,0.252,Inf,Inf,Inf,Inf,Inf,Inf,Inf,Inf,Inf,Inf,Inf,Inf
Ratio_Fit_G=1.000,0.973,0.961,0.946,0.949,0.843,1.063,0.941,0.926,0.917,0.852,0.866,0.972,0.859,0.759,0.737,0.746,0.678,1.061,0.788,0.712,0.676,0.663,0.691,0.917,0.705,0.650,0.625,0.555,0.515,0.944,0.655,0.526,0.467,0.411,0.444,Inf,Inf,Inf,Inf,Inf,Inf,Inf,Inf,Inf,0.932,Inf,Inf,1.014,1.008,0.960,0.952,0.917,0.788,1.036,0.846,0.820,0.770,0.732,0.667,0.822,0.631,0.533,0.542,0.483,0.460,0.791,0.498,0.368,0.345,0.313,0.264,0.771,0.429,0.234,0.278,0.600,0.177,0.735,0.370,0.294,0.252,0.173,0.154,Inf,Inf,Inf,Inf,Inf,Inf,Inf,Inf,Inf,Inf,Inf,Inf
Ratio_G_Int=1.000,0.949,0.895,0.879,0.866,0.777,1.056,0.912,0.862,0.810,0.764,0.754,0.966,0.809,0.712,0.682,0.667,0.621,0.987,0.713,0.638,0.599,0.576,0.609,0.843,0.612,0.554,0.540,0.498,0.327,0.869,0.572,0.480,0.330,0.284,0.269,Inf,Inf,Inf,Inf,Inf,Inf,Inf,Inf,Inf,0.038,Inf,Inf,0.998,0.964,0.924,0.927,0.882,0.784,1.007,0.806,0.797,0.748,0.721,0.680,0.772,0.605,0.519,0.518,0.466,0.443,0.731,0.469,0.366,0.332,0.295,0.278,0.701,0.408,0.231,0.275,0.240,0.223,0.663,0.384,0.285,0.245,0.209,0.202,Inf,Inf,Inf,Inf,Inf,Inf,Inf,Inf,Inf,Inf,Inf,Inf
Ratio_t0_Fit=1.000,0.654,0.898,0.848,0.740,0.802,0.820,0.761,0.607,0.527,0.678,0.681,0.587,0.711,1.074,0.909,0.513,0.728,0.629,0.621,0.631,0.411,0.532,0.261,0.655,0.586,0.551,0.246,0.240,0.210,0.496,0.234,0.224,0.219,0.209,0.194,Inf,Inf,Inf,Inf,Inf,Inf,Inf,Inf,Inf,0.237,Inf,Inf,0.742,0.709,0.967,1.027,1.039,1.792,0.622,1.202,1.422,1.177,2.401,11.991,0.932,4.258,1.751,-1.630,-1.173,0.340,0.540,-1.424,0.262,0.242,0.230,0.228,0.565,0.286,0.209,0.217,0.595,0.195,0.702,0.254,0.216,0.207,0.202,0.213,Inf,Inf,Inf,Inf,Inf,Inf,Inf,Inf,Inf,Inf,Inf,Inf
Ratio_t0_G_Int=1.000,0.844,0.911,0.888,0.813,0.919,0.735,0.700,0.683,0.708,0.701,0.718,0.733,0.617,0.668,0.599,0.688,0.504,0.574,0.481,0.403,0.323,0.441,0.245,0.534,0.382,0.407,0.296,0.306,2.123,0.409,0.242,0.265,2.040,-9.128,6.303,Inf,Inf,Inf,Inf,Inf,Inf,Inf,Inf,Inf,Inf,Inf,Inf,0.898,0.882,0.963,1.005,1.040,1.535,0.848,1.250,1.316,1.296,1.665,1.838,0.797,1.037,1.405,1.493,2.880,-7.009,0.428,0.611,1.016,3.486,-213.626,-2.694,0.434,0.635,-5.809,2.378,-7.037,-0.829,0.359,0.607,1.240,4.531,-1.901,-1.393,Inf,Inf,Inf,Inf,Inf,Inf,Inf,Inf,Inf,Inf,Inf,Inf
Ref_Curve_Array=1,1,1,1,1,1,1,1,1,1,1,1,1,1,1,1,1,1,1,1,1,1,1,1,1,1,1,1,1,1,1,1,1,1,1,1,1,1,1,1,1,1,1,1,1,1,1,1,1,1,1,1,1,1,1,1,1,1,1,1,1,1,1,1,1,1,1,1,1,1,1,1,1,1,1,1,1,1,1,1,1,1,1,1,1,1,1,1,1,1,1,1,1,1,1,1
Default_ref=0
Comm_Map=,,,,,
Comm_Consol=,,,,,,,,
Comm_Screen=,,,,,
Analysis_Set=A,A,A,A,A,A,A,A,A,A,A,A,A,A,A,A,A,A,A,A,A,A,A,A,A,A,A,A,A,A,A,A,A,A,A,A,A,A,A,A,A,A,A,A,A,A,A,A,A,A,A,A,A,A,A,A,A,A,A,A,A,A,A,A,A,A,A,A,A,A,A,A,A,A,A,A,A,A,A,A,A,A,A,A,A,A,A,A,A,A,A,A,A,A,A,A
Ref_Type=single_ref,single_ref,single_ref,single_ref,single_ref,single_ref,single_ref,single_ref,single_ref,single_ref,single_ref,single_ref,single_ref,single_ref,single_ref,single_ref,single_ref,single_ref,single_ref,single_ref,single_ref,single_ref,single_ref,single_ref,single_ref,single_ref,single_ref,single_ref,single_ref,single_ref,single_ref,single_ref,single_ref,single_ref,single_ref,single_ref,single_ref,single_ref,single_ref,single_ref,single_ref,single_ref,single_ref,single_ref,single_ref,single_ref,single_ref,single_ref,single_ref,single_ref,single_ref,single_ref,single_ref,single_ref,single_ref,single_ref,single_ref,single_ref,single_ref,single_ref,single_ref,single_ref,single_ref,single_ref,single_ref,single_ref,single_ref,single_ref,single_ref,single_ref,single_ref,single_ref,single_ref,single_ref,single_ref,single_ref,single_ref,single_ref,single_ref,single_ref,single_ref,single_ref,single_ref,single_ref,single_ref,single_ref,single_ref,single_ref,single_ref,single_ref,single_ref,single_ref,single_ref,single_ref,single_ref,single_ref
Wells_In_Use=0,0,0,0,0,0,0,0,0,0,0,0,0,0,0,0,0,0,0,0,0,0,0,0,0,0,0,0,0,0,0,0,0,0,0,0,0,0,0,0,0,0,0,0,0,0,0,0,0,0,0,0,0,0,0,0,0,0,0,0,0,0,0,0,0,0,0,0,0,0,0,0,0,0,0,0,0,0,0,0,0,0,0,0,0,0,0,0,0,0,0,0,0,0,0,0
[Flor:]
[Flor2:]
[Lumin:]
[Data:]
Read=DateTime	RunT[s]	Temp	Well_1	Well_2	Well_3	Well_4	Well_5	Well_6	Well_7	Well_8	Well_9	Well_10	Well_11	Well_12	Well_13	Well_14	Well_15	Well_16	Well_17	Well_18	Well_19	Well_20	Well_21	Well_22	Well_23	Well_24	Well_25	Well_26	Well_27	Well_28	Well_29	Well_30	Well_31	Well_32	Well_33	Well_34	Well_35	Well_36	Well_37	Well_38	Well_39	Well_40	Well_41	Well_42	Well_43	Well_44	Well_45	Well_46	Well_47	Well_48	Well_49	Well_50	Well_51	Well_52	Well_53	Well_54	Well_55	Well_56	Well_57	Well_58	Well_59	Well_60	Well_61	Well_62	Well_63	Well_64	Well_65	Well_66	Well_67	Well_68	Well_69	Well_70	Well_71	Well_72	Well_73	Well_74	Well_75	Well_76	Well_77	Well_78	Well_79	Well_80	Well_81	Well_82	Well_83	Well_84	Well_85	Well_86	Well_87	Well_88	Well_89	Well_90	Well_91	Well_92	Well_93	Well_94	Well_95	Well_96
1=17:30:36	892	301	0.0908	0.0890	0.0920	0.0918	0.0909	0.0892	0.0906	0.0878	0.0894	0.0902	0.0896	0.0927	0.0862	0.0891	0.0909	0.0887	0.0884	0.0892	0.0887	0.0881	0.0888	0.0886	0.0883	0.0875	0.0938	0.0949	0.0944	0.0955	0.0942	0.0947	0.0917	0.0896	0.0902	0.0898	0.0888	0.0964	0.0886	0.0941	0.0918	0.0901	0.0905	0.0909	0.0890	0.0880	0.0908	0.0898	0.0894	0.0895	0.0920	0.0917	0.0972	0.0935	0.0945	0.0923	0.0947	0.0906	0.0897	0.0918	0.0881	0.1016	0.0877	0.0894	0.0920	0.0916	0.0896	0.0898	0.0930	0.0902	0.0888	0.0898	0.0887	0.0891	0.0666	0.0663	0.0648	0.0648	0.0649	0.0645	0.0643	0.0635	0.0643	0.0642	0.0645	0.0642	0.0654	0.0633	0.0655	0.0652	0.0646	0.0647	0.0642	0.0638	0.0644	0.0654	0.0649	0.0639
2=17:45:15	1772	301	0.0895	0.0885	0.0919	0.0912	0.0907	0.0877	0.0909	0.0877	0.0870	0.0904	0.0890	0.0940	0.0867	0.0879	0.0885	0.0888	0.0876	0.0886	0.0872	0.0877	0.0877	0.0876	0.0885	0.0890	0.0925	0.0938	0.0918	0.0916	0.0914	0.0920	0.0912	0.0892	0.0896	0.0877	0.0880	0.0950	0.0888	0.0926	0.0889	0.0894	0.0899	0.0889	0.0870	0.0880	0.0887	0.0885	0.0880	0.0912	0.0918	0.0945	0.0915	0.0928	0.0921	0.0907	0.0913	0.0881	0.0903	0.0887	0.0884	0.0973	0.0875	0.0881	0.0902	0.0892	0.0892	0.0903	0.0912	0.0889	0.0882	0.0881	0.0890	0.0881	0.0671	0.0665	0.0658	0.0655	0.0645	0.0653	0.0648	0.0640	0.0648	0.0645	0.0652	0.0645	0.0659	0.0645	0.0657	0.0655	0.0653	0.0652	0.0646	0.0631	0.0659	0.0659	0.0654	0.0647
3=17:59:55	2651	298	0.0902	0.0887	0.0912	0.0926	0.0902	0.0874	0.0895	0.0880	0.0879	0.0885	0.0890	0.0906	0.0861	0.0868	0.0881	0.0879	0.0887	0.0876	0.0869	0.0873	0.0884	0.0869	0.0881	0.0864	0.0932	0.0918	0.0892	0.0910	0.0892	0.0907	0.0892	0.0921	0.0876	0.0883	0.0878	0.0949	0.0879	0.0923	0.0881	0.0880	0.0906	0.0884	0.0876	0.0884	0.0899	0.0873	0.0889	0.0886	0.0926	0.0878	0.0922	0.0918	0.0919	0.0879	0.0925	0.0905	0.0888	0.0894	0.0877	0.0969	0.0870	0.0891	0.0897	0.0878	0.0897	0.0910	0.0893	0.0891	0.0881	0.0880	0.0884	0.0872	0.0672	0.0663	0.0657	0.0654	0.0648	0.0643	0.0644	0.0642	0.0645	0.0645	0.0645	0.0645	0.0655	0.0648	0.0657	0.0654	0.0644	0.0649	0.0634	0.0637	0.0655	0.0657	0.0650	0.0640
4=18:14:34	3531	301	0.0903	0.0873	0.0889	0.0905	0.0910	0.0876	0.0903	0.0877	0.0871	0.0891	0.0884	0.0940	0.0861	0.0866	0.0867	0.0871	0.0887	0.0879	0.0873	0.0874	0.0876	0.0870	0.0877	0.0868	0.0907	0.0909	0.0909	0.0897	0.0890	0.0906	0.0903	0.0899	0.0875	0.0884	0.0887	0.0959	0.0881	0.0912	0.0878	0.0877	0.0896	0.0876	0.0866	0.0879	0.0885	0.0881	0.0877	0.0883	0.0945	0.0893	0.0885	0.0915	0.0928	0.0882	0.0906	0.0890	0.0900	0.0884	0.0879	0.0945	0.0871	0.0877	0.0887	0.0892	0.0896	0.0909	0.0892	0.0896	0.0874	0.0877	0.0880	0.0882	0.0664	0.0659	0.0651	0.0653	0.0647	0.0647	0.0639	0.0624	0.0642	0.0640	0.0647	0.0644	0.0650	0.0644	0.0654	0.0648	0.0643	0.0635	0.0638	0.0632	0.0650	0.0648	0.0649	0.0638
5=18:29:13	4410	298	0.0907	0.0882	0.0908	0.0901	0.0895	0.0874	0.0907	0.0874	0.0879	0.0888	0.0886	0.0914	0.0862	0.0867	0.0867	0.0876	0.0884	0.0881	0.0875	0.0863	0.0871	0.0873	0.0886	0.0869	0.0923	0.0913	0.0916	0.0897	0.0897	0.0907	0.0893	0.0911	0.0882	0.0885	0.0894	0.0944	0.0889	0.0902	0.0877	0.0885	0.0909	0.0873	0.0872	0.0875	0.0890	0.0879	0.0893	0.0892	0.0918	0.0896	0.0919	0.0914	0.0917	0.0876	0.0902	0.0898	0.0897	0.0897	0.0887	0.0984	0.0879	0.0901	0.0885	0.0882	0.0890	0.0905	0.0898	0.0889	0.0878	0.0871	0.0882	0.0876	0.0659	0.0655	0.0648	0.0647	0.0641	0.0645	0.0637	0.0628	0.0636	0.0632	0.0639	0.0634	0.0651	0.0635	0.0646	0.0646	0.0641	0.0641	0.0636	0.0625	0.0639	0.0646	0.0643	0.0632
6=18:43:53	5289	300	0.0912	0.0888	0.0917	0.0922	0.0909	0.0887	0.0906	0.0888	0.0889	0.0889	0.0892	0.0932	0.0867	0.0859	0.0879	0.0884	0.0887	0.0892	0.0876	0.0879	0.0877	0.0873	0.0886	0.0883	0.0958	0.0905	0.0900	0.0898	0.0898	0.0915	0.0892	0.0904	0.0885	0.0886	0.0891	0.0963	0.0891	0.0914	0.0882	0.0882	0.0900	0.0876	0.0877	0.0876	0.0893	0.0880	0.0888	0.0896	0.0931	0.0899	0.0943	0.0922	0.0907	0.0877	0.0916	0.0903	0.0897	0.0895	0.0887	0.0980	0.0882	0.0904	0.0892	0.0883	0.0897	0.0903	0.0894	0.0899	0.0890	0.0882	0.0891	0.0872	0.0659	0.0657	0.0640	0.0647	0.0639	0.0644	0.0637	0.0631	0.0634	0.0633	0.0630	0.0635	0.0641	0.0636	0.0645	0.0646	0.0640	0.0637	0.0636	0.0633	0.0645	0.0635	0.0636	0.0633
7=18:58:32	6169	300	0.0907	0.0887	0.0940	0.0924	0.0913	0.0878	0.0921	0.0889	0.0897	0.0902	0.0896	0.0927	0.0864	0.0880	0.0884	0.0895	0.0895	0.0905	0.0872	0.0892	0.0885	0.0883	0.0891	0.0873	0.0955	0.0918	0.0903	0.0920	0.0909	0.0914	0.0894	0.0913	0.0897	0.0882	0.0908	0.0953	0.0896	0.0924	0.0889	0.0886	0.0918	0.0890	0.0878	0.0885	0.0905	0.0888	0.0900	0.0893	0.0960	0.0906	0.0924	0.0922	0.0917	0.0885	0.0906	0.0910	0.0895	0.0894	0.0896	0.0984	0.0881	0.0901	0.0908	0.0887	0.0916	0.0917	0.0911	0.0892	0.0892	0.0885	0.0904	0.0880	0.0661	0.0655	0.0646	0.0645	0.0636	0.0641	0.0634	0.0629	0.0637	0.0636	0.0636	0.0635	0.0646	0.0631	0.0646	0.0645	0.0639	0.0638	0.0627	0.0625	0.0645	0.0639	0.0635	0.0635
8=19:13:12	7048	298	0.0950	0.0905	0.0925	0.0938	0.0939	0.0905	0.0920	0.0911	0.0905	0.0919	0.0914	0.0951	0.0880	0.0891	0.0898	0.0906	0.0908	0.0904	0.0901	0.0888	0.0910	0.0886	0.0910	0.0900	0.0955	0.0932	0.0927	0.0922	0.0929	0.0940	0.0927	0.0967	0.0906	0.0921	0.0900	0.1005	0.0904	0.0929	0.0900	0.0905	0.0923	0.0905	0.0893	0.0901	0.0908	0.0906	0.0906	0.0925	0.0962	0.0916	0.0918	0.0939	0.0933	0.0909	0.0953	0.0910	0.0916	0.0895	0.0909	0.0978	0.0908	0.0916	0.0904	0.0905	0.0914	0.0940	0.0915	0.0917	0.0907	0.0910	0.0906	0.0891	0.0663	0.0655	0.0648	0.0654	0.0643	0.0643	0.0639	0.0634	0.0642	0.0638	0.0640	0.0641	0.0648	0.0643	0.0652	0.0652	0.0642	0.0632	0.0639	0.0634	0.0647	0.0649	0.0647	0.0639
9=19:27:51	7927	300	0.0928	0.0905	0.0936	0.0938	0.0924	0.0898	0.0917	0.0903	0.0889	0.0899	0.0906	0.0946	0.0871	0.0884	0.0887	0.0891	0.0899	0.0907	0.0894	0.0896	0.0904	0.0887	0.0897	0.0887	0.0960	0.0922	0.0922	0.0919	0.0915	0.0917	0.0911	0.0931	0.0896	0.0902	0.0900	0.0979	0.0900	0.0933	0.0894	0.0891	0.0915	0.0890	0.0878	0.0886	0.0897	0.0884	0.0887	0.0919	0.0925	0.0921	0.0912	0.0929	0.0921	0.0891	0.0937	0.0892	0.0904	0.0895	0.0886	0.0990	0.0880	0.0900	0.0907	0.0905	0.0916	0.0924	0.0910	0.0896	0.0883	0.0884	0.0894	0.0873	0.0650	0.0641	0.0635	0.0638	0.0628	0.0634	0.0632	0.0620	0.0614	0.0623	0.0617	0.0626	0.0634	0.0624	0.0636	0.0629	0.0629	0.0628	0.0624	0.0619	0.0630	0.0635	0.0630	0.0621
10=19:42:30	8807	300	0.0963	0.0921	0.0960	0.0953	0.0958	0.0919	0.0955	0.0926	0.0929	0.0931	0.0926	0.0975	0.0892	0.0908	0.0908	0.0920	0.0918	0.0930	0.0917	0.0924	0.0922	0.0908	0.0921	0.0925	0.0986	0.0949	0.0962	0.0947	0.0936	0.0947	0.0941	0.0938	0.0927	0.0928	0.0930	0.0982	0.0937	0.0947	0.0912	0.0915	0.0936	0.0910	0.0897	0.0910	0.0918	0.0909	0.0916	0.0928	0.0988	0.0924	0.0939	0.0958	0.0941	0.0915	0.0942	0.0921	0.0923	0.0902	0.0907	0.1002	0.0906	0.0932	0.0922	0.0920	0.0932	0.0934	0.0923	0.0925	0.0906	0.0900	0.0914	0.0895	0.0663	0.0660	0.0663	0.0654	0.0642	0.0643	0.0638	0.0632	0.0637	0.0630	0.0639	0.0642	0.0645	0.0640	0.0639	0.0645	0.0643	0.0642	0.0637	0.0630	0.0643	0.0643	0.0640	0.0634
11=19:57:10	9686	298	0.0995	0.0935	0.0969	0.0976	0.0969	0.0926	0.0972	0.0941	0.0940	0.0959	0.0946	0.0967	0.0912	0.0918	0.0923	0.0937	0.0930	0.0947	0.0946	0.0938	0.0929	0.0926	0.0937	0.0931	0.0968	0.0962	0.0952	0.0953	0.0949	0.0960	0.0946	0.0942	0.0942	0.0945	0.0940	0.0996	0.0931	0.0956	0.0925	0.0921	0.0950	0.0930	0.0899	0.0909	0.0921	0.0919	0.0914	0.0931	0.0975	0.0936	0.0939	0.0979	0.0955	0.0915	0.0941	0.0937	0.0913	0.0912	0.0916	0.0990	0.0909	0.0934	0.0933	0.0919	0.0954	0.0937	0.0936	0.0916	0.0915	0.0908	0.0922	0.0903	0.0659	0.0648	0.0644	0.0642	0.0637	0.0634	0.0636	0.0628	0.0630	0.0633	0.0629	0.0636	0.0642	0.0633	0.0644	0.0648	0.0636	0.0638	0.0629	0.0630	0.0642	0.0633	0.0635	0.0631
12=20:11:49	10566	298	0.1007	0.0973	0.0989	0.0994	0.0998	0.0971	0.0997	0.0970	0.0971	0.0984	0.0968	0.1016	0.0952	0.0954	0.0946	0.0966	0.0952	0.0973	0.0970	0.0961	0.0974	0.0953	0.0976	0.0946	0.1019	0.0987	0.0978	0.0986	0.0977	0.0984	0.0965	0.0993	0.0958	0.0974	0.0973	0.1041	0.0953	0.0979	0.0947	0.0944	0.0969	0.0945	0.0919	0.0935	0.0948	0.0937	0.0938	0.0937	0.0980	0.0951	0.0978	0.0978	0.0971	0.0944	0.0956	0.0964	0.0939	0.0937	0.0927	0.1028	0.0926	0.0961	0.0948	0.0944	0.0968	0.0969	0.0932	0.0968	0.0931	0.0922	0.0940	0.0908	0.0671	0.0668	0.0656	0.0657	0.0654	0.0651	0.0646	0.0641	0.0642	0.0637	0.0646	0.0645	0.0657	0.0645	0.0650	0.0656	0.0650	0.0647	0.0646	0.0639	0.0655	0.0650	0.0649	0.0646
13=20:26:32	11448	300	0.0997	0.0969	0.1007	0.0995	0.0992	0.0952	0.0998	0.0968	0.0970	0.0999	0.0981	0.1017	0.0952	0.0950	0.0944	0.0961	0.0956	0.0962	0.0958	0.0969	0.0966	0.0964	0.0968	0.0966	0.1008	0.0983	0.0952	0.0964	0.0982	0.0986	0.0966	0.0976	0.0958	0.0961	0.0953	0.1003	0.0952	0.0980	0.0943	0.0932	0.0971	0.0952	0.0916	0.0930	0.0939	0.0921	0.0932	0.0942	0.1012	0.0944	0.0967	0.0975	0.0975	0.0955	0.0952	0.0946	0.0930	0.0922	0.0929	0.0967	0.0945	0.0949	0.0944	0.0936	0.0959	0.0955	0.0940	0.0933	0.0925	0.0911	0.0925	0.0910	0.0654	0.0647	0.0640	0.0645	0.0636	0.0632	0.0632	0.0623	0.0629	0.0632	0.0636	0.0631	0.0639	0.0634	0.0642	0.0643	0.0632	0.0633	0.0626	0.0622	0.0639	0.0640	0.0638	0.0627
14=20:41:11	12328	300	0.1031	0.0987	0.1043	0.1035	0.1018	0.0979	0.1031	0.1000	0.1007	0.1025	0.1011	0.1031	0.0974	0.0976	0.0975	0.0993	0.0965	0.0991	0.0986	0.0990	0.0995	0.0985	0.1004	0.0991	0.1023	0.1026	0.0999	0.0996	0.1008	0.1000	0.1008	0.1020	0.1001	0.0987	0.0995	0.1051	0.0981	0.0999	0.0961	0.0954	0.0980	0.0964	0.0927	0.0953	0.0957	0.0933	0.0944	0.0959	0.0986	0.0988	0.1013	0.1011	0.0993	0.0952	0.0964	0.0961	0.0928	0.0922	0.0940	0.1032	0.0946	0.0969	0.0964	0.0943	0.0979	0.0979	0.0951	0.0968	0.0927	0.0928	0.0940	0.0924	0.0665	0.0659	0.0649	0.0651	0.0637	0.0645	0.0640	0.0636	0.0645	0.0640	0.0641	0.0644	0.0649	0.0639	0.0651	0.0659	0.0643	0.0642	0.0641	0.0634	0.0645	0.0647	0.0647	0.0637
15=20:55:51	13207	298	0.1065	0.1023	0.1041	0.1043	0.1015	0.1002	0.1039	0.1021	0.1020	0.1046	0.1023	0.1049	0.0981	0.0991	0.0989	0.0994	0.0989	0.0998	0.1020	0.1009	0.1022	0.0996	0.1016	0.0998	0.1036	0.1035	0.1024	0.1004	0.1013	0.1010	0.1014	0.1034	0.1001	0.0997	0.0997	0.1062	0.0984	0.1009	0.0963	0.0958	0.0988	0.0966	0.0932	0.0949	0.0947	0.0948	0.0949	0.0966	0.1020	0.0963	0.0971	0.0998	0.1015	0.0962	0.0963	0.0957	0.0946	0.0944	0.0932	0.1005	0.0950	0.0974	0.0965	0.0960	0.0967	0.0979	0.0955	0.0997	0.0937	0.0918	0.0945	0.0929	0.0654	0.0647	0.0642	0.0640	0.0629	0.0634	0.0630	0.0626	0.0632	0.0630	0.0634	0.0626	0.0642	0.0627	0.0642	0.0642	0.0636	0.0635	0.0630	0.0617	0.0641	0.0641	0.0636	0.0629
16=21:10:30	14087	300	0.1100	0.1047	0.1068	0.1072	0.1052	0.1029	0.1082	0.1075	0.1047	0.1079	0.1062	0.1095	0.1020	0.1019	0.1021	0.1031	0.1018	0.1022	0.1055	0.1048	0.1055	0.1031	0.1052	0.1032	0.1071	0.1045	0.1036	0.1032	0.1038	0.1045	0.1038	0.1055	0.1014	0.1025	0.1026	0.1097	0.1010	0.1022	0.0980	0.0979	0.1019	0.0994	0.0957	0.0968	0.0973	0.0966	0.0966	0.0997	0.1033	0.0995	0.1014	0.1023	0.1012	0.0978	0.0984	0.0964	0.0969	0.0940	0.0944	0.1013	0.0967	0.0979	0.0986	0.0982	0.0985	0.0993	0.0962	0.0966	0.0946	0.0936	0.0940	0.0938	0.0670	0.0662	0.0649	0.0645	0.0650	0.0647	0.0647	0.0640	0.0648	0.0646	0.0645	0.0645	0.0654	0.0636	0.0655	0.0656	0.0649	0.0645	0.0642	0.0638	0.0639	0.0653	0.0651	0.0643
17=21:25:10	14966	300	0.1125	0.1083	0.1087	0.1084	0.1078	0.1039	0.1107	0.1098	0.1079	0.1104	0.1094	0.1126	0.1034	0.1035	0.1030	0.1032	0.1025	0.1045	0.1080	0.1066	0.1068	0.1053	0.1070	0.1052	0.1103	0.1055	0.1058	0.1044	0.1050	0.1049	0.1061	0.1055	0.1034	0.1051	0.1038	0.1087	0.1021	0.1035	0.0989	0.0988	0.1014	0.0987	0.0950	0.0972	0.0970	0.0966	0.0968	0.0985	0.1038	0.1014	0.1000	0.1016	0.1008	0.0984	0.0996	0.0965	0.0963	0.0940	0.1011	0.0983	0.0968	0.0986	0.0977	0.0972	0.0994	0.0992	0.0972	0.0956	0.0944	0.0924	0.0951	0.0935	0.0659	0.0653	0.0646	0.0649	0.0640	0.0643	0.0637	0.0633	0.0636	0.0626	0.0638	0.0636	0.0643	0.0636	0.0636	0.0648	0.0639	0.0638	0.0632	0.0634	0.0646	0.0643	0.0639	0.0633
18=21:39:49	15846	298	0.1185	0.1099	0.1102	0.1131	0.1126	0.1068	0.1171	0.1126	0.1124	0.1141	0.1131	0.1155	0.1089	0.1069	0.1052	0.1070	0.1058	0.1069	0.1128	0.1113	0.1122	0.1086	0.1112	0.1089	0.1110	0.1095	0.1069	0.1065	0.1069	0.1070	0.1063	0.1096	0.1055	0.1056	0.1061	0.1125	0.1044	0.1050	0.1009	0.1004	0.1031	0.1000	0.0976	0.0983	0.0981	0.0974	0.0970	0.0975	0.1068	0.1006	0.1036	0.1036	0.1022	0.0999	0.1013	0.0996	0.0966	0.0961	0.0959	0.1037	0.0976	0.0997	0.0999	0.0990	0.0999	0.1005	0.0985	0.0974	0.0946	0.0938	0.0956	0.0939	0.0666	0.0657	0.0668	0.0651	0.0647	0.0644	0.0640	0.0640	0.0642	0.0634	0.0641	0.0641	0.0650	0.0642	0.0642	0.0654	0.0642	0.0644	0.0636	0.0634	0.0648	0.0647	0.0642	0.0636
19=21:54:28	16725	298	0.1201	0.1118	0.1141	0.1152	0.1111	0.1070	0.1186	0.1151	0.1141	0.1190	0.1165	0.1177	0.1126	0.1077	0.1064	0.1066	0.1053	0.1078	0.1143	0.1128	0.1144	0.1113	0.1128	0.1112	0.1130	0.1091	0.1066	0.1068	0.1071	0.1077	0.1092	0.1108	0.1063	0.1059	0.1053	0.1121	0.1070	0.1053	0.1007	0.1027	0.1037	0.1012	0.0972	0.0973	0.0964	0.0965	0.0960	0.0980	0.1035	0.1033	0.1055	0.1032	0.1026	0.0987	0.1014	0.0976	0.0963	0.0942	0.0940	0.1046	0.0986	0.0990	0.0977	0.0972	0.0991	0.1004	0.0970	0.0964	0.0943	0.0939	0.0947	0.0927	0.0655	0.0648	0.0646	0.0643	0.0634	0.0632	0.0633	0.0632	0.0631	0.0632	0.0634	0.0631	0.0641	0.0630	0.0644	0.0650	0.0635	0.0637	0.0622	0.0627	0.0637	0.0635	0.0632	0.0630
20=22:09:08	17604	298	0.1283	0.1176	0.1170	0.1169	0.1147	0.1100	0.1232	0.1188	0.1190	0.1225	0.1188	0.1230	0.1158	0.1104	0.1091	0.1091	0.1080	0.1096	0.1201	0.1159	0.1171	0.1144	0.1167	0.1123	0.1172	0.1114	0.1087	0.1081	0.1090	0.1094	0.1110	0.1112	0.1057	0.1074	0.1073	0.1134	0.1076	0.1066	0.1012	0.1001	0.1042	0.1013	0.0983	0.0980	0.0989	0.0975	0.0979	0.0987	0.1067	0.1015	0.1034	0.1055	0.1043	0.0993	0.1005	0.0979	0.0960	0.0948	0.0958	0.1057	0.0996	0.1000	0.0999	0.0990	0.0995	0.1005	0.0974	0.0970	0.0941	0.0934	0.0948	0.0934	0.0652	0.0646	0.0638	0.0633	0.0635	0.0636	0.0630	0.0625	0.0629	0.0625	0.0634	0.0629	0.0634	0.0625	0.0641	0.0642	0.0634	0.0628	0.0627	0.0624	0.0633	0.0635	0.0635	0.0624
21=22:23:47	18484	300	0.1333	0.1213	0.1229	0.1220	0.1192	0.1138	0.1292	0.1232	0.1239	0.1270	0.1249	0.1251	0.1217	0.1130	0.1115	0.1122	0.1092	0.1119	0.1258	0.1205	0.1219	0.1179	0.1176	0.1155	0.1204	0.1132	0.1119	0.1095	0.1110	0.1102	0.1125	0.1150	0.1097	0.1108	0.1086	0.1149	0.1121	0.1074	0.1033	0.1014	0.1059	0.1016	0.0986	0.0991	0.0997	0.0984	0.0986	0.1001	0.1101	0.1018	0.1038	0.1069	0.1047	0.0991	0.1019	0.1005	0.0963	0.0954	0.0959	0.1060	0.0995	0.1009	0.0991	0.0995	0.1014	0.1007	0.0987	0.0977	0.0956	0.0940	0.0960	0.0940	0.0651	0.0648	0.0637	0.0639	0.0633	0.0633	0.0621	0.0624	0.0628	0.0628	0.0630	0.0630	0.0635	0.0630	0.0636	0.0648	0.0634	0.0625	0.0631	0.0621	0.0635	0.0635	0.0630	0.0623
22=22:38:27	19363	298	0.1416	0.1242	0.1249	0.1254	0.1229	0.1170	0.1357	0.1295	0.1301	0.1319	0.1296	0.1297	0.1271	0.1166	0.1145	0.1158	0.1133	0.1151	0.1309	0.1265	0.1259	0.1221	0.1238	0.1206	0.1255	0.1147	0.1119	0.1132	0.1119	0.1120	0.1153	0.1156	0.1112	0.1120	0.1105	0.1182	0.1143	0.1096	0.1051	0.1033	0.1079	0.1037	0.1012	0.1021	0.1009	0.0992	0.1005	0.1021	0.1120	0.1057	0.1071	0.1072	0.1065	0.1011	0.1026	0.1016	0.0965	0.0973	0.0973	0.1069	0.1036	0.1013	0.1010	0.0999	0.1013	0.1014	0.1012	0.0991	0.0959	0.0948	0.0981	0.0964	0.0661	0.0654	0.0649	0.0650	0.0633	0.0640	0.0639	0.0634	0.0636	0.0635	0.0640	0.0637	0.0643	0.0637	0.0646	0.0655	0.0641	0.0638	0.0634	0.0625	0.0646	0.0648	0.0638	0.0633
23=22:53:06	20243	298	0.1457	0.1340	0.1327	0.1299	0.1268	0.1203	0.1421	0.1360	0.1331	0.1378	0.1331	0.1381	0.1328	0.1209	0.1182	0.1180	0.1157	0.1163	0.1361	0.1294	0.1304	0.1255	0.1266	0.1224	0.1310	0.1175	0.1158	0.1151	0.1151	0.1136	0.1178	0.1164	0.1124	0.1131	0.1128	0.1196	0.1185	0.1109	0.1056	0.1039	0.1080	0.1043	0.1016	0.1020	0.1011	0.1014	0.0999	0.1020	0.1149	0.1057	0.1060	0.1068	0.1061	0.0993	0.1049	0.1010	0.0978	0.0972	0.0979	0.1067	0.1046	0.1011	0.1008	0.1015	0.1021	0.1019	0.1009	0.1021	0.0973	0.0957	0.0974	0.0956	0.0656	0.0653	0.0637	0.0646	0.0638	0.0644	0.0634	0.0630	0.0637	0.0629	0.0630	0.0633	0.0644	0.0633	0.0642	0.0650	0.0640	0.0639	0.0636	0.0627	0.0641	0.0631	0.0640	0.0632
24=23:07:46	21122	300	0.1549	0.1375	0.1370	0.1353	0.1295	0.1238	0.1494	0.1421	0.1411	0.1451	0.1408	0.1426	0.1407	0.1242	0.1212	0.1201	0.1174	0.1187	0.1441	0.1326	0.1360	0.1298	0.1328	0.1263	0.1341	0.1219	0.1169	0.1147	0.1171	0.1158	0.1214	0.1189	0.1121	0.1142	0.1143	0.1202	0.1219	0.1125	0.1068	0.1049	0.1088	0.1055	0.1048	0.1039	0.1011	0.1012	0.1009	0.1009	0.1157	0.1047	0.1068	0.1078	0.1063	0.0999	0.1053	0.1023	0.0987	0.0983	0.0974	0.1065	0.1064	0.1026	0.1019	0.1009	0.1022	0.1022	0.0995	0.1014	0.0975	0.0961	0.0970	0.0969	0.0662	0.0655	0.0649	0.0646	0.0644	0.0648	0.0640	0.0632	0.0639	0.0636	0.0635	0.0639	0.0644	0.0635	0.0648	0.0657	0.0639	0.0640	0.0637	0.0639	0.0640	0.0646	0.0638	0.0631
25=23:22:25	22001	298	0.1631	0.1427	0.1420	0.1417	0.1349	0.1296	0.1592	0.1502	0.1481	0.1535	0.1453	0.1463	0.1487	0.1293	0.1258	0.1237	0.1211	0.1230	0.1521	0.1398	0.1395	0.1327	0.1357	0.1312	0.1430	0.1234	0.1198	0.1180	0.1179	0.1176	0.1263	0.1247	0.1176	0.1182	0.1157	0.1229	0.1273	0.1137	0.1077	0.1069	0.1109	0.1065	0.1066	0.1039	0.1031	0.1033	0.1030	0.1062	0.1169	0.1093	0.1103	0.1108	0.1094	0.1018	0.1098	0.1039	0.0991	0.0975	0.0990	0.1093	0.1088	0.1043	0.1027	0.1015	0.1033	0.1023	0.1019	0.1028	0.0977	0.0962	0.0985	0.0968	0.0666	0.0663	0.0652	0.0656	0.0647	0.0647	0.0633	0.0635	0.0643	0.0641	0.0646	0.0641	0.0649	0.0641	0.0654	0.0660	0.0644	0.0638	0.0642	0.0636	0.0645	0.0649	0.0647	0.0640
26=23:37:04	22881	298	0.1743	0.1499	0.1488	0.1473	0.1405	0.1322	0.1674	0.1560	0.1556	0.1593	0.1539	0.1534	0.1575	0.1345	0.1291	0.1275	0.1239	0.1254	0.1615	0.1447	0.1472	0.1387	0.1425	0.1371	0.1509	0.1264	0.1225	0.1189	0.1215	0.1202	0.1298	0.1256	0.1187	0.1174	0.1178	0.1250	0.1329	0.1164	0.1095	0.1070	0.1127	0.1059	0.1082	0.1066	0.1040	0.1032	0.1041	0.1067	0.1243	0.1078	0.1111	0.1086	0.1098	0.1031	0.1111	0.1044	0.0987	0.1005	0.0990	0.1161	0.1109	0.1030	0.1024	0.1025	0.1037	0.1032	0.1051	0.1042	0.1001	0.0987	0.0990	0.0983	0.0667	0.0661	0.0658	0.0660	0.0648	0.0641	0.0646	0.0640	0.0643	0.0644	0.0650	0.0645	0.0651	0.0649	0.0656	0.0667	0.0649	0.0652	0.0646	0.0634	0.0651	0.0654	0.0650	0.0641
27=23:51:44	23760	298	0.1817	0.1600	0.1568	0.1547	0.1455	0.1367	0.1735	0.1614	0.1641	0.1671	0.1621	0.1620	0.1663	0.1411	0.1336	0.1307	0.1271	0.1286	0.1696	0.1498	0.1519	0.1424	0.1457	0.1390	0.1617	0.1291	0.1243	0.1203	0.1232	0.1197	0.1342	0.1274	0.1202	0.1210	0.1193	0.1275	0.1365	0.1169	0.1096	0.1072	0.1122	0.1075	0.1100	0.1055	0.1046	0.1046	0.1030	0.1072	0.1243	0.1080	0.1098	0.1084	0.1084	0.1030	0.1117	0.1054	0.1006	0.1011	0.0990	0.1102	0.1133	0.1057	0.1030	0.1028	0.1036	0.1032	0.1066	0.1041	0.0990	0.0984	0.0993	0.0985	0.0667	0.0661	0.0653	0.0655	0.0647	0.0647	0.0642	0.0635	0.0644	0.0640	0.0643	0.0642	0.0650	0.0639	0.0651	0.0663	0.0634	0.0642	0.0644	0.0635	0.0650	0.0648	0.0648	0.0636
28=00:06:23	24640	298	0.1964	0.1669	0.1606	0.1570	0.1478	0.1400	0.1856	0.1727	0.1719	0.1744	0.1657	0.1657	0.1773	0.1457	0.1379	0.1340	0.1304	0.1297	0.1781	0.1572	0.1565	0.1467	0.1520	0.1441	0.1665	0.1321	0.1248	0.1227	0.1250	0.1218	0.1356	0.1298	0.1210	0.1219	0.1194	0.1319	0.1451	0.1199	0.1113	0.1087	0.1141	0.1075	0.1120	0.1073	0.1067	0.1045	0.1062	0.1071	0.1297	0.1117	0.1129	0.1079	0.1092	0.1026	0.1137	0.1056	0.0993	0.1015	0.1006	0.1108	0.1161	0.1053	0.1038	0.1028	0.1043	0.1034	0.1070	0.1046	0.0995	0.0996	0.0996	0.0994	0.0663	0.0661	0.0651	0.0654	0.0645	0.0643	0.0641	0.0637	0.0644	0.0639	0.0642	0.0641	0.0651	0.0642	0.0653	0.0666	0.0649	0.0642	0.0632	0.0636	0.0648	0.0652	0.0643	0.0639
29=00:21:03	25519	301	0.2052	0.1774	0.1766	0.1660	0.1539	0.1436	0.1976	0.1828	0.1817	0.1853	0.1758	0.1684	0.1897	0.1542	0.1448	0.1383	0.1349	0.1332	0.1887	0.1655	0.1633	0.1556	0.1567	0.1470	0.1745	0.1376	0.1295	0.1265	0.1280	0.1235	0.1408	0.1291	0.1256	0.1238	0.1231	0.1288	0.1531	0.1227	0.1139	0.1103	0.1153	0.1091	0.1145	0.1095	0.1080	0.1064	0.1064	0.1071	0.1336	0.1129	0.1132	0.1103	0.1104	0.1050	0.1153	0.1100	0.1019	0.1027	0.1025	0.1166	0.1191	0.1057	0.1049	0.1045	0.1047	0.1047	0.1102	0.1058	0.0997	0.0995	0.1018	0.0997	0.0672	0.0663	0.0660	0.0664	0.0653	0.0654	0.0644	0.0634	0.0647	0.0648	0.0649	0.0649	0.0654	0.0647	0.0661	0.0666	0.0649	0.0651	0.0646	0.0643	0.0655	0.0651	0.0649	0.0645
30=00:35:42	26398	300	0.2218	0.1860	0.1790	0.1750	0.1620	0.1490	0.2125	0.1954	0.1903	0.1961	0.1852	0.1766	0.2030	0.1599	0.1496	0.1395	0.1365	0.1365	0.2042	0.1680	0.1696	0.1596	0.1619	0.1529	0.1851	0.1415	0.1332	0.1283	0.1298	0.1246	0.1444	0.1322	0.1247	0.1263	0.1246	0.1350	0.1609	0.1246	0.1146	0.1102	0.1170	0.1103	0.1159	0.1103	0.1077	0.1075	0.1062	0.1103	0.1409	0.1094	0.1159	0.1129	0.1100	0.1028	0.1177	0.1088	0.1037	0.1029	0.1020	0.1075	0.1208	0.1060	0.1049	0.1033	0.1051	0.1038	0.1116	0.1070	0.1015	0.1011	0.1011	0.1000	0.0668	0.0662	0.0650	0.0653	0.0647	0.0649	0.0646	0.0643	0.0644	0.0645	0.0643	0.0644	0.0653	0.0635	0.0651	0.0669	0.0645	0.0646	0.0647	0.0639	0.0638	0.0649	0.0646	0.0640
31=00:50:21	27278	298	0.2355	0.1960	0.1856	0.1798	0.1656	0.1503	0.2254	0.2044	0.2014	0.2035	0.1950	0.1884	0.2150	0.1648	0.1534	0.1414	0.1397	0.1363	0.2152	0.1758	0.1762	0.1617	0.1639	0.1588	0.1973	0.1413	0.1368	0.1285	0.1310	0.1236	0.1508	0.1352	0.1278	0.1258	0.1251	0.1320	0.1671	0.1251	0.1138	0.1096	0.1160	0.1100	0.1166	0.1099	0.1087	0.1075	0.1062	0.1062	0.1430	0.1145	0.1127	0.1093	0.1104	0.1044	0.1214	0.1090	0.1030	0.1027	0.1021	0.1098	0.1237	0.1059	0.1040	0.1033	0.1047	0.1035	0.1117	0.1072	0.1013	0.0999	0.1008	0.1003	0.0653	0.0648	0.0640	0.0644	0.0635	0.0639	0.0627	0.0619	0.0627	0.0630	0.0635	0.0630	0.0636	0.0627	0.0643	0.0644	0.0629	0.0628	0.0630	0.0631	0.0638	0.0635	0.0633	0.0628
32=01:05:01	28157	298	0.2568	0.2132	0.1977	0.1936	0.1762	0.1610	0.2456	0.2267	0.2176	0.2193	0.2060	0.1992	0.2337	0.1780	0.1618	0.1503	0.1469	0.1440	0.2369	0.1880	0.1894	0.1707	0.1757	0.1652	0.2064	0.1506	0.1421	0.1354	0.1361	0.1292	0.1570	0.1404	0.1304	0.1317	0.1291	0.1415	0.1763	0.1299	0.1183	0.1132	0.1193	0.1111	0.1223	0.1143	0.1122	0.1109	0.1092	0.1110	0.1471	0.1144	0.1164	0.1143	0.1129	0.1045	0.1247	0.1110	0.1042	0.1052	0.1043	0.1119	0.1300	0.1080	0.1049	0.1050	0.1051	0.1069	0.1137	0.1088	0.1039	0.1035	0.1038	0.1043	0.0670	0.0665	0.0653	0.0663	0.0656	0.0653	0.0649	0.0643	0.0642	0.0641	0.0647	0.0646	0.0657	0.0647	0.0653	0.0671	0.0647	0.0652	0.0644	0.0643	0.0653	0.0651	0.0649	0.0641
33=01:19:40	29037	301	0.2774	0.2239	0.2082	0.2011	0.1840	0.1665	0.2611	0.2382	0.2296	0.2321	0.2190	0.2067	0.2537	0.1882	0.1667	0.1554	0.1515	0.1495	0.2496	0.1971	0.1960	0.1792	0.1805	0.1693	0.2185	0.1547	0.1454	0.1354	0.1388	0.1292	0.1633	0.1426	0.1314	0.1343	0.1311	0.1424	0.1887	0.1315	0.1194	0.1146	0.1211	0.1100	0.1237	0.1142	0.1091	0.1097	0.1086	0.1115	0.1566	0.1154	0.1170	0.1131	0.1120	0.1018	0.1244	0.1117	0.1040	0.1052	0.1042	0.1152	0.1336	0.1076	0.1067	0.1048	0.1047	0.1043	0.1154	0.1174	0.1027	0.1021	0.1026	0.1029	0.0662	0.0653	0.0645	0.0657	0.0643	0.0639	0.0638	0.0632	0.0637	0.0625	0.0636	0.0638	0.0644	0.0637	0.0646	0.0664	0.0642	0.0642	0.0636	0.0632	0.0647	0.0647	0.0642	0.0635
34=01:34:20	29916	298	0.2894	0.2371	0.2222	0.2123	0.1934	0.1736	0.2736	0.2505	0.2397	0.2474	0.2330	0.2150	0.2679	0.1958	0.1774	0.1616	0.1557	0.1510	0.2672	0.2055	0.2038	0.1852	0.1886	0.1742	0.2325	0.1608	0.1484	0.1377	0.1398	0.1296	0.1705	0.1461	0.1346	0.1335	0.1319	0.1364	0.1996	0.1337	0.1199	0.1145	0.1199	0.1111	0.1269	0.1147	0.1114	0.1105	0.1106	0.1116	0.1575	0.1177	0.1169	0.1118	0.1127	0.1042	0.1277	0.1122	0.1046	0.1047	0.1046	0.1152	0.1371	0.1081	0.1059	0.1043	0.1046	0.1042	0.1166	0.1139	0.1029	0.1019	0.1034	0.1022	0.0658	0.0654	0.0644	0.0650	0.0639	0.0642	0.0630	0.0628	0.0635	0.0634	0.0638	0.0631	0.0642	0.0632	0.0646	0.0660	0.0627	0.0635	0.0634	0.0630	0.0642	0.0642	0.0637	0.0627
35=01:48:59	30796	300	0.3160	0.2585	0.2435	0.2306	0.2080	0.1825	0.2986	0.2710	0.2621	0.2651	0.2462	0.2254	0.2938	0.2117	0.1861	0.1689	0.1634	0.1567	0.2890	0.2185	0.2187	0.1969	0.1989	0.1822	0.2492	0.1709	0.1569	0.1440	0.1460	0.1338	0.1767	0.1501	0.1373	0.1374	0.1363	0.1439	0.2144	0.1390	0.1219	0.1164	0.1233	0.1129	0.1316	0.1184	0.1135	0.1124	0.1108	0.1160	0.1655	0.1226	0.1221	0.1139	0.1143	0.1055	0.1323	0.1131	0.1052	0.1056	0.1072	0.1146	0.1447	0.1094	0.1060	0.1052	0.1072	0.1069	0.1196	0.1135	0.1052	0.1040	0.1036	0.1047	0.0670	0.0658	0.0652	0.0657	0.0643	0.0650	0.0643	0.0638	0.0643	0.0639	0.0643	0.0643	0.0652	0.0641	0.0652	0.0666	0.0643	0.0644	0.0639	0.0634	0.0651	0.0647	0.0648	0.0642
36=02:03:39	31675	300	0.3393	0.2745	0.2570	0.2434	0.2197	0.1951	0.3254	0.2940	0.2861	0.2879	0.2632	0.2334	0.3170	0.2254	0.1987	0.1766	0.1673	0.1608	0.3134	0.2309	0.2303	0.2073	0.2096	0.1921	0.2690	0.1796	0.1584	0.1480	0.1476	0.1313	0.1795	0.1526	0.1401	0.1396	0.1382	0.1475	0.2338	0.1402	0.1227	0.1173	0.1252	0.1131	0.1342	0.1197	0.1146	0.1137	0.1120	0.1153	0.1752	0.1207	0.1191	0.1125	0.1162	0.1053	0.1367	0.1141	0.1070	0.1080	0.1102	0.1147	0.1499	0.1104	0.1071	0.1060	0.1059	0.1065	0.1202	0.1126	0.1064	0.1036	0.1040	0.1049	0.0660	0.0652	0.0644	0.0641	0.0629	0.0635	0.0637	0.0629	0.0632	0.0631	0.0637	0.0632	0.0641	0.0632	0.0645	0.0657	0.0634	0.0631	0.0632	0.0619	0.0640	0.0637	0.0636	0.0633
37=02:18:18	32554	298	0.3663	0.2972	0.2781	0.2623	0.2344	0.2013	0.3438	0.3187	0.2953	0.3088	0.2783	0.2508	0.3445	0.2417	0.2109	0.1891	0.1765	0.1682	0.3400	0.2457	0.2437	0.2163	0.2207	0.2039	0.2890	0.1839	0.1644	0.1483	0.1490	0.1362	0.1920	0.1570	0.1444	0.1444	0.1395	0.1475	0.2497	0.1463	0.1276	0.1187	0.1263	0.1152	0.1397	0.1222	0.1170	0.1157	0.1152	0.1131	0.1830	0.1223	0.1227	0.1156	0.1175	0.1072	0.1383	0.1175	0.1067	0.1088	0.1084	0.1167	0.1586	0.1110	0.1091	0.1067	0.1069	0.1053	0.1250	0.1153	0.1077	0.1048	0.1063	0.1045	0.0665	0.0655	0.0647	0.0651	0.0639	0.0637	0.0634	0.0635	0.0640	0.0638	0.0638	0.0636	0.0644	0.0638	0.0648	0.0657	0.0641	0.0636	0.0626	0.0637	0.0647	0.0645	0.0641	0.0632
38=02:32:57	33434	300	0.3948	0.3197	0.2940	0.2761	0.2514	0.2151	0.3749	0.3405	0.3190	0.3300	0.2990	0.2658	0.3799	0.2563	0.2254	0.1999	0.1851	0.1772	0.3694	0.2622	0.2602	0.2276	0.2326	0.2104	0.3067	0.1926	0.1692	0.1541	0.1531	0.1384	0.1977	0.1654	0.1478	0.1488	0.1462	0.1526	0.2676	0.1501	0.1285	0.1202	0.1286	0.1153	0.1442	0.1245	0.1183	0.1166	0.1141	0.1168	0.1865	0.1299	0.1257	0.1163	0.1177	0.1075	0.1400	0.1184	0.1073	0.1093	0.1093	0.1174	0.1645	0.1122	0.1088	0.1073	0.1085	0.1059	0.1267	0.1160	0.1070	0.1059	0.1073	0.1049	0.0669	0.0659	0.0645	0.0649	0.0642	0.0645	0.0639	0.0636	0.0637	0.0638	0.0639	0.0647	0.0649	0.0635	0.0650	0.0660	0.0639	0.0641	0.0638	0.0634	0.0643	0.0639	0.0641	0.0629
39=02:47:37	34313	300	0.4278	0.3470	0.3151	0.2942	0.2742	0.2284	0.4032	0.3732	0.3466	0.3541	0.3198	0.2794	0.4097	0.2759	0.2408	0.2130	0.1965	0.1856	0.4002	0.2769	0.2796	0.2419	0.2403	0.2251	0.3225	0.2060	0.1757	0.1592	0.1598	0.1408	0.2116	0.1676	0.1519	0.1482	0.1454	0.1508	0.2857	0.1556	0.1320	0.1218	0.1307	0.1164	0.1511	0.1261	0.1187	0.1182	0.1168	0.1159	0.1979	0.1279	0.1239	0.1189	0.1174	0.1074	0.1447	0.1200	0.1081	0.1096	0.1086	0.1205	0.1728	0.1132	0.1102	0.1086	0.1081	0.1067	0.1301	0.1173	0.1100	0.1073	0.1077	0.1050	0.0664	0.0655	0.0648	0.0645	0.0643	0.0641	0.0640	0.0634	0.0639	0.0635	0.0636	0.0641	0.0645	0.0630	0.0647	0.0658	0.0640	0.0638	0.0639	0.0636	0.0635	0.0646	0.0641	0.0635
40=03:02:16	35193	298	0.4544	0.3751	0.3429	0.3204	0.2931	0.2443	0.4374	0.3993	0.3691	0.3852	0.3441	0.2943	0.4383	0.2993	0.2599	0.2268	0.2064	0.1949	0.4319	0.2957	0.2951	0.2599	0.2566	0.2346	0.3538	0.2184	0.1848	0.1651	0.1644	0.1456	0.2217	0.1719	0.1570	0.1548	0.1497	0.1562	0.3104	0.1610	0.1369	0.1251	0.1345	0.1178	0.1560	0.1293	0.1224	0.1199	0.1194	0.1188	0.2089	0.1315	0.1285	0.1204	0.1205	0.1099	0.1533	0.1246	0.1107	0.1136	0.1197	0.1260	0.1832	0.1143	0.1112	0.1104	0.1091	0.1080	0.1344	0.1205	0.1111	0.1071	0.1104	0.1107	0.0677	0.0668	0.0657	0.0661	0.0651	0.0650	0.0649	0.0633	0.0647	0.0642	0.0650	0.0654	0.0651	0.0645	0.0659	0.0670	0.0641	0.0651	0.0644	0.0646	0.0657	0.0653	0.0648	0.0643
41=03:16:56	36072	298	0.4940	0.4048	0.3704	0.3440	0.3146	0.2624	0.4713	0.4280	0.4010	0.4160	0.3711	0.3139	0.4815	0.3185	0.2753	0.2409	0.2196	0.2094	0.4671	0.3167	0.3179	0.2734	0.2682	0.2487	0.3812	0.2323	0.1919	0.1734	0.1717	0.1494	0.2331	0.1790	0.1618	0.1609	0.1538	0.1635	0.3376	0.1662	0.1405	0.1273	0.1370	0.1184	0.1571	0.1297	0.1255	0.1223	0.1194	0.1190	0.2291	0.1309	0.1311	0.1220	0.1221	0.1104	0.1596	0.1260	0.1125	0.1144	0.1145	0.1212	0.1862	0.1172	0.1130	0.1119	0.1121	0.1096	0.1372	0.1234	0.1130	0.1095	0.1103	0.1108	0.0685	0.0673	0.0668	0.0671	0.0659	0.0663	0.0658	0.0650	0.0658	0.0646	0.0661	0.0661	0.0662	0.0659	0.0660	0.0678	0.0663	0.0658	0.0658	0.0650	0.0661	0.0661	0.0660	0.0648
42=03:31:35	36952	298	0.5318	0.4338	0.4002	0.3700	0.3371	0.2856	0.5008	0.4618	0.4312	0.4405	0.3955	0.3295	0.5082	0.3426	0.2943	0.2563	0.2323	0.2199	0.4980	0.3339	0.3383	0.2866	0.2845	0.2566	0.4099	0.2429	0.2003	0.1776	0.1777	0.1520	0.2503	0.1868	0.1624	0.1634	0.1538	0.1614	0.3571	0.1715	0.1410	0.1264	0.1364	0.1179	0.1639	0.1314	0.1273	0.1236	0.1187	0.1198	0.2384	0.1334	0.1311	0.1224	0.1234	0.1113	0.1610	0.1262	0.1136	0.1154	0.1212	0.1234	0.1980	0.1188	0.1137	0.1113	0.1118	0.1089	0.1406	0.1236	0.1123	0.1105	0.1106	0.1100	0.0679	0.0663	0.0650	0.0662	0.0656	0.0658	0.0648	0.0642	0.0650	0.0646	0.0645	0.0652	0.0655	0.0639	0.0658	0.0664	0.0653	0.0646	0.0647	0.0642	0.0651	0.0652	0.0650	0.0642
43=03:46:15	37831	300	0.5704	0.4651	0.4173	0.3933	0.3624	0.3018	0.5411	0.4880	0.4561	0.4711	0.4184	0.3478	0.5475	0.3693	0.3160	0.2740	0.2478	0.2349	0.5321	0.3617	0.3582	0.3015	0.2983	0.2725	0.4409	0.2582	0.2073	0.1828	0.1840	0.1555	0.2648	0.1951	0.1698	0.1676	0.1578	0.1630	0.3905	0.1762	0.1431	0.1277	0.1397	0.1182	0.1705	0.1339	0.1272	0.1240	0.1196	0.1220	0.2550	0.1381	0.1333	0.1235	0.1236	0.1098	0.1648	0.1266	0.1115	0.1155	0.1133	0.1257	0.2090	0.1171	0.1128	0.1106	0.1116	0.1097	0.1432	0.1284	0.1133	0.1101	0.1104	0.1106	0.0672	0.0660	0.0652	0.0656	0.0648	0.0650	0.0642	0.0633	0.0630	0.0636	0.0643	0.0645	0.0648	0.0641	0.0649	0.0643	0.0641	0.0641	0.0638	0.0636	0.0646	0.0646	0.0644	0.0637
44=04:00:54	38710	298	0.6028	0.4965	0.4466	0.4226	0.3872	0.3174	0.5771	0.5220	0.4873	0.5053	0.4452	0.3709	0.5967	0.3992	0.3367	0.2968	0.2611	0.2528	0.5694	0.3882	0.3838	0.3219	0.3157	0.2849	0.4749	0.2787	0.2214	0.1923	0.1928	0.1613	0.2746	0.1965	0.1723	0.1717	0.1622	0.1711	0.4293	0.1830	0.1461	0.1311	0.1412	0.1179	0.1785	0.1355	0.1295	0.1257	0.1195	0.1214	0.2716	0.1388	0.1352	0.1263	0.1262	0.1115	0.1745	0.1272	0.1121	0.1149	0.1144	0.1260	0.2186	0.1198	0.1143	0.1128	0.1124	0.1103	0.1486	0.1243	0.1144	0.1101	0.1101	0.1112	0.0662	0.0652	0.0648	0.0647	0.0641	0.0645	0.0635	0.0630	0.0635	0.0630	0.0636	0.0643	0.0640	0.0635	0.0636	0.0647	0.0636	0.0638	0.0634	0.0634	0.0645	0.0641	0.0638	0.0631
45=04:15:33	39590	300	0.6524	0.5270	0.4748	0.4502	0.4158	0.3398	0.6140	0.5603	0.5246	0.5382	0.4835	0.3981	0.6330	0.4272	0.3654	0.3120	0.2788	0.2672	0.6169	0.4065	0.4055	0.3406	0.3339	0.3014	0.5095	0.2938	0.2290	0.2009	0.2011	0.1650	0.2962	0.2093	0.1785	0.1762	0.1642	0.1746	0.4456	0.1912	0.1506	0.1348	0.1468	0.1194	0.1841	0.1386	0.1317	0.1270	0.1183	0.1230	0.2966	0.1441	0.1398	0.1260	0.1269	0.1135	0.1797	0.1295	0.1131	0.1172	0.1147	0.1290	0.2337	0.1199	0.1155	0.1145	0.1134	0.1098	0.1535	0.1275	0.1145	0.1103	0.1114	0.1100	0.0663	0.0657	0.0647	0.0649	0.0642	0.0640	0.0635	0.0629	0.0641	0.0634	0.0640	0.0642	0.0644	0.0632	0.0643	0.0638	0.0637	0.0634	0.0636	0.0628	0.0643	0.0643	0.0637	0.0632
46=04:30:13	40469	298	0.6937	0.5582	0.5003	0.4788	0.4463	0.3615	0.6624	0.5963	0.5600	0.5724	0.5140	0.4289	0.6823	0.4584	0.3908	0.3378	0.2948	0.2862	0.6534	0.4390	0.4306	0.3649	0.3578	0.3171	0.5481	0.3092	0.2438	0.2106	0.2083	0.1698	0.3135	0.2173	0.1825	0.1825	0.1679	0.1789	0.4801	0.2014	0.1576	0.1378	0.1479	0.1199	0.1941	0.1419	0.1311	0.1286	0.1201	0.1247	0.3050	0.1497	0.1485	0.1290	0.1287	0.1116	0.1862	0.1342	0.1126	0.1194	0.1162	0.1305	0.2503	0.1229	0.1162	0.1156	0.1121	0.1099	0.1552	0.1271	0.1159	0.1127	0.1131	0.1116	0.0660	0.0653	0.0636	0.0648	0.0640	0.0638	0.0636	0.0631	0.0632	0.0631	0.0628	0.0642	0.0642	0.0631	0.0638	0.0643	0.0640	0.0632	0.0634	0.0627	0.0641	0.0634	0.0635	0.0629
47=04:44:52	41349	298	0.7290	0.5961	0.5431	0.5102	0.4729	0.3836	0.6931	0.6338	0.5903	0.6124	0.5461	0.4504	0.7296	0.4892	0.4192	0.3648	0.3158	0.3077	0.6979	0.4633	0.4582	0.3866	0.3776	0.3388	0.5850	0.3332	0.2572	0.2247	0.2204	0.1769	0.3305	0.2258	0.1920	0.1908	0.1748	0.1850	0.5185	0.2078	0.1615	0.1396	0.1535	0.1236	0.2029	0.1454	0.1324	0.1299	0.1229	0.1236	0.3262	0.1491	0.1471	0.1329	0.1309	0.1145	0.1968	0.1377	0.1155	0.1205	0.1188	0.1300	0.2641	0.1248	0.1167	0.1168	0.1147	0.1121	0.1590	0.1305	0.1181	0.1143	0.1143	0.1145	0.0669	0.0657	0.0650	0.0652	0.0646	0.0638	0.0642	0.0640	0.0643	0.0636	0.0643	0.0646	0.0650	0.0637	0.0649	0.0646	0.0648	0.0641	0.0639	0.0635	0.0646	0.0645	0.0639	0.0638
48=04:59:32	42228	298	0.7716	0.6345	0.5685	0.5419	0.5032	0.4102	0.7381	0.6702	0.6283	0.6421	0.5820	0.4809	0.7682	0.5204	0.4518	0.3907	0.3366	0.3282	0.7355	0.4889	0.4840	0.4065	0.3997	0.3519	0.6253	0.3520	0.2698	0.2331	0.2342	0.1845	0.3611	0.2366	0.1965	0.1993	0.1790	0.1875	0.5607	0.2186	0.1686	0.1421	0.1557	0.1264	0.2126	0.1476	0.1377	0.1341	0.1257	0.1295	0.3501	0.1553	0.1466	0.1339	0.1328	0.1168	0.2096	0.1405	0.1171	0.1208	0.1211	0.1292	0.2841	0.1257	0.1203	0.1182	0.1163	0.1124	0.1643	0.1319	0.1217	0.1154	0.1156	0.1162	0.0677	0.0665	0.0653	0.0658	0.0647	0.0648	0.0641	0.0644	0.0647	0.0647	0.0650	0.0647	0.0653	0.0646	0.0652	0.0651	0.0647	0.0639	0.0641	0.0641	0.0656	0.0651	0.0647	0.0642
49=05:14:11	43108	298	0.8041	0.6722	0.6026	0.5722	0.5305	0.4351	0.7648	0.7116	0.6557	0.6822	0.6189	0.5155	0.8041	0.5558	0.4803	0.4114	0.3583	0.3478	0.7782	0.5133	0.5160	0.4310	0.4247	0.3734	0.6650	0.3762	0.2871	0.2432	0.2465	0.1871	0.3801	0.2464	0.2054	0.2026	0.1836	0.1925	0.6040	0.2295	0.1723	0.1434	0.1612	0.1284	0.2244	0.1509	0.1387	0.1340	0.1253	0.1275	0.3713	0.1537	0.1459	0.1343	0.1318	0.1163	0.2184	0.1391	0.1136	0.1212	0.1222	0.1302	0.3039	0.1257	0.1219	0.1171	0.1157	0.1120	0.1714	0.1338	0.1218	0.1143	0.1155	0.1145	0.0668	0.0655	0.0650	0.0648	0.0633	0.0643	0.0635	0.0633	0.0639	0.0635	0.0638	0.0638	0.0642	0.0633	0.0648	0.0650	0.0639	0.0636	0.0635	0.0626	0.0643	0.0642	0.0637	0.0633
50=05:28:51	43987	301	0.8353	0.7100	0.6361	0.6023	0.5630	0.4560	0.8121	0.7321	0.7020	0.7159	0.6490	0.5455	0.8372	0.5890	0.5070	0.4409	0.3760	0.3710	0.8076	0.5561	0.5410	0.4598	0.4474	0.3949	0.7100	0.3984	0.3013	0.2563	0.2601	0.1987	0.4055	0.2622	0.2099	0.2087	0.1889	0.2063	0.6405	0.2403	0.1791	0.1477	0.1644	0.1297	0.2381	0.1558	0.1408	0.1338	0.1280	0.1295	0.4018	0.1614	0.1552	0.1386	0.1337	0.1161	0.2260	0.1421	0.1147	0.1243	0.1224	0.1272	0.3218	0.1261	0.1236	0.1195	0.1166	0.1140	0.1768	0.1399	0.1223	0.1173	0.1158	0.1153	0.0668	0.0654	0.0648	0.0645	0.0645	0.0642	0.0644	0.0633	0.0640	0.0636	0.0637	0.0642	0.0648	0.0625	0.0644	0.0646	0.0643	0.0640	0.0638	0.0633	0.0637	0.0641	0.0637	0.0637
51=05:43:30	44866	300	0.8559	0.7410	0.6649	0.6337	0.5965	0.4822	0.8473	0.7794	0.7280	0.7607	0.6894	0.5774	0.8672	0.6286	0.5390	0.4675	0.4053	0.3941	0.8534	0.5787	0.5771	0.4824	0.4749	0.4155	0.7532	0.4287	0.3156	0.2697	0.2706	0.2034	0.4342	0.2693	0.2181	0.2182	0.1964	0.2058	0.6907	0.2541	0.1840	0.1509	0.1711	0.1343	0.2481	0.1585	0.1437	0.1371	0.1291	0.1312	0.4272	0.1659	0.1569	0.1423	0.1349	0.1189	0.2374	0.1439	0.1147	0.1242	0.1249	0.1312	0.3504	0.1307	0.1250	0.1208	0.1185	0.1138	0.1849	0.1424	0.1254	0.1184	0.1174	0.1167	0.0664	0.0654	0.0639	0.0652	0.0645	0.0646	0.0645	0.0635	0.0643	0.0643	0.0635	0.0645	0.0650	0.0640	0.0648	0.0652	0.0644	0.0640	0.0641	0.0634	0.0645	0.0642	0.0648	0.0637
52=05:58:09	45746	298	0.8536	0.7814	0.6997	0.6718	0.6262	0.5078	0.8790	0.7994	0.7660	0.7817	0.7191	0.6048	0.8717	0.6634	0.5722	0.4958	0.4289	0.4133	0.8662	0.6093	0.6052	0.5118	0.4969	0.4362	0.7909	0.4570	0.3349	0.2847	0.2863	0.2116	0.4610	0.2861	0.2265	0.2244	0.1999	0.2148	0.7339	0.2685	0.1955	0.1576	0.1757	0.1359	0.2659	0.1639	0.1442	0.1388	0.1331	0.1319	0.4673	0.1769	0.1596	0.1443	0.1395	0.1178	0.2491	0.1467	0.1176	0.1248	0.1260	0.1312	0.3741	0.1305	0.1263	0.1234	0.1204	0.1162	0.1897	0.1428	0.1288	0.1189	0.1174	0.1196	0.0671	0.0659	0.0654	0.0654	0.0647	0.0648	0.0647	0.0641	0.0644	0.0632	0.0644	0.0652	0.0654	0.0642	0.0647	0.0651	0.0643	0.0643	0.0643	0.0643	0.0651	0.0652	0.0642	0.0638
53=06:12:49	46625	296	0.8492	0.8032	0.7345	0.7009	0.6647	0.5353	0.8891	0.8188	0.7922	0.8201	0.7443	0.6345	0.8752	0.7065	0.6074	0.5309	0.4496	0.4447	0.8698	0.6517	0.6319	0.5468	0.5260	0.4617	0.8312	0.4853	0.3513	0.3004	0.3043	0.2244	0.4932	0.3022	0.2392	0.2316	0.2053	0.2195	0.7754	0.2804	0.1983	0.1604	0.1782	0.1389	0.2764	0.1668	0.1462	0.1426	0.1330	0.1358	0.4888	0.1818	0.1637	0.1442	0.1396	0.1181	0.2621	0.1490	0.1180	0.1279	0.1255	0.1382	0.4037	0.1329	0.1282	0.1232	0.1213	0.1157	0.1988	0.1422	0.1260	0.1203	0.1171	0.1215	0.0667	0.0656	0.0646	0.0645	0.0639	0.0635	0.0638	0.0632	0.0639	0.0637	0.0642	0.0639	0.0644	0.0637	0.0646	0.0644	0.0642	0.0636	0.0634	0.0631	0.0642	0.0642	0.0640	0.0633
54=06:27:28	47505	298	0.8550	0.8242	0.7645	0.7394	0.6989	0.5667	0.8822	0.8275	0.8167	0.8333	0.7844	0.6695	0.8699	0.7400	0.6462	0.5598	0.4835	0.4663	0.8727	0.6740	0.6675	0.5682	0.5503	0.4789	0.8630	0.5211	0.3814	0.3227	0.3236	0.2372	0.5255	0.3157	0.2463	0.2449	0.2163	0.2255	0.8154	0.3016	0.2107	0.1688	0.1876	0.1451	0.2988	0.1747	0.1495	0.1457	0.1381	0.1401	0.5286	0.1816	0.1717	0.1514	0.1425	0.1220	0.2760	0.1518	0.1196	0.1286	0.1301	0.1381	0.4368	0.1390	0.1329	0.1279	0.1253	0.1182	0.2107	0.1478	0.1277	0.1218	0.1222	0.1212	0.0692	0.0679	0.0669	0.0671	0.0667	0.0668	0.0665	0.0665	0.0667	0.0664	0.0665	0.0670	0.0670	0.0657	0.0667	0.0667	0.0669	0.0667	0.0659	0.0654	0.0665	0.0668	0.0661	0.0657
55=06:42:08	48384	300	0.8568	0.8204	0.7888	0.7661	0.7275	0.5960	0.8775	0.8230	0.8192	0.8454	0.8065	0.6956	0.8741	0.7751	0.6773	0.5883	0.5086	0.4977	0.8775	0.7042	0.6953	0.5989	0.5794	0.5133	0.8878	0.5518	0.4009	0.3399	0.3393	0.2459	0.5595	0.3265	0.2526	0.2510	0.2203	0.2299	0.8407	0.3174	0.2152	0.1719	0.1914	0.1473	0.3135	0.1743	0.1536	0.1443	0.1367	0.1396	0.5602	0.1956	0.1723	0.1518	0.1443	0.1214	0.2901	0.1564	0.1176	0.1297	0.1285	0.1376	0.4666	0.1376	0.1322	0.1286	0.1239	0.1181	0.2178	0.1487	0.1277	0.1208	0.1209	0.1209	0.0671	0.0659	0.0647	0.0652	0.0640	0.0646	0.0639	0.0626	0.0640	0.0635	0.0645	0.0644	0.0647	0.0637	0.0646	0.0642	0.0642	0.0635	0.0637	0.0634	0.0650	0.0643	0.0641	0.0634
56=06:56:47	49264	298	0.8647	0.8200	0.7967	0.7927	0.7613	0.6255	0.8850	0.8318	0.8134	0.8488	0.8232	0.7232	0.8784	0.8047	0.7126	0.6225	0.5381	0.5255	0.8839	0.7336	0.7260	0.6256	0.6078	0.5290	0.8858	0.5854	0.4298	0.3601	0.3643	0.2570	0.5958	0.3421	0.2652	0.2602	0.2289	0.2364	0.8722	0.3394	0.2284	0.1792	0.1988	0.1531	0.3302	0.1797	0.1560	0.1489	0.1405	0.1413	0.5924	0.1954	0.1807	0.1531	0.1476	0.1276	0.3088	0.1611	0.1207	0.1323	0.1309	0.1385	0.5043	0.1415	0.1348	0.1288	0.1234	0.1177	0.2277	0.1518	0.1283	0.1233	0.1233	0.1218	0.0676	0.0665	0.0656	0.0661	0.0649	0.0649	0.0648	0.0639	0.0647	0.0646	0.0648	0.0651	0.0657	0.0644	0.0651	0.0643	0.0649	0.0648	0.0652	0.0641	0.0651	0.0652	0.0645	0.0646
57=07:11:27	50143	298	0.8705	0.8212	0.7871	0.8015	0.7765	0.6530	0.8829	0.8307	0.8176	0.8483	0.8246	0.7474	0.8809	0.8235	0.7476	0.6520	0.5665	0.5546	0.8889	0.7651	0.7532	0.6543	0.6306	0.5560	0.8831	0.6227	0.4549	0.3812	0.3897	0.2763	0.6382	0.3600	0.2765	0.2717	0.2340	0.2457	0.8750	0.3603	0.2380	0.1840	0.2058	0.1583	0.3504	0.1862	0.1563	0.1516	0.1416	0.1440	0.6396	0.2120	0.1864	0.1586	0.1496	0.1267	0.3228	0.1621	0.1194	0.1339	0.1373	0.1407	0.5398	0.1436	0.1361	0.1309	0.1237	0.1172	0.2362	0.1528	0.1318	0.1220	0.1217	0.1237	0.0674	0.0660	0.0651	0.0648	0.0649	0.0647	0.0643	0.0637	0.0643	0.0646	0.0641	0.0642	0.0652	0.0637	0.0654	0.0654	0.0647	0.0646	0.0645	0.0634	0.0639	0.0647	0.0644	0.0639
58=07:26:06	51023	298	0.8715	0.8249	0.7890	0.8029	0.7829	0.6829	0.8929	0.8296	0.8239	0.8416	0.8268	0.7692	0.8855	0.8241	0.7823	0.6829	0.5957	0.5823	0.8858	0.7883	0.7783	0.6758	0.6584	0.5708	0.8847	0.6546	0.4857	0.4045	0.4099	0.2875	0.6752	0.3793	0.2851	0.2826	0.2432	0.2516	0.8700	0.3827	0.2485	0.1907	0.2157	0.1618	0.3714	0.1910	0.1614	0.1552	0.1392	0.1449	0.6766	0.2146	0.1895	0.1621	0.1526	0.1263	0.3420	0.1625	0.1195	0.1353	0.1331	0.1381	0.5832	0.1474	0.1401	0.1321	0.1248	0.1196	0.2491	0.1556	0.1321	0.1227	0.1226	0.1235	0.0672	0.0663	0.0654	0.0653	0.0639	0.0651	0.0646	0.0641	0.0646	0.0644	0.0646	0.0644	0.0653	0.0637	0.0651	0.0648	0.0649	0.0646	0.0644	0.0634	0.0652	0.0650	0.0647	0.0638
59=07:40:46	51902	298	0.8732	0.8299	0.7886	0.8024	0.7810	0.7044	0.8986	0.8352	0.8301	0.8476	0.8259	0.7716	0.8877	0.8249	0.8032	0.7145	0.6290	0.6151	0.8894	0.8034	0.7989	0.7089	0.6811	0.5961	0.8862	0.6930	0.5127	0.4294	0.4352	0.3045	0.7119	0.3969	0.2970	0.2994	0.2519	0.2674	0.8819	0.4026	0.2621	0.1988	0.2226	0.1648	0.3972	0.1972	0.1645	0.1572	0.1447	0.1444	0.7161	0.2236	0.1985	0.1633	0.1560	0.1298	0.3672	0.1686	0.1211	0.1397	0.1376	0.1425	0.6170	0.1497	0.1410	0.1358	0.1275	0.1200	0.2605	0.1595	0.1357	0.1258	0.1232	0.1275	0.0676	0.0665	0.0650	0.0658	0.0654	0.0652	0.0650	0.0649	0.0648	0.0643	0.0640	0.0655	0.0651	0.0647	0.0653	0.0650	0.0653	0.0648	0.0648	0.0643	0.0653	0.0646	0.0650	0.0641
60=07:55:28	52784	298	0.8754	0.8267	0.7918	0.7988	0.7803	0.7184	0.8977	0.8474	0.8238	0.8604	0.8334	0.7776	0.8929	0.8250	0.8050	0.7458	0.6565	0.6416	0.8971	0.7956	0.8175	0.7318	0.7093	0.6223	0.8886	0.7238	0.5437	0.4496	0.4564	0.3110	0.7429	0.4249	0.3090	0.3109	0.2589	0.2672	0.8802	0.4331	0.2706	0.2056	0.2301	0.1689	0.4200	0.2014	0.1668	0.1603	0.1451	0.1480	0.7560	0.2343	0.2057	0.1675	0.1574	0.1292	0.3824	0.1722	0.1197	0.1381	0.1375	0.1455	0.6599	0.1531	0.1427	0.1357	0.1267	0.1199	0.2750	0.1586	0.1367	0.1244	0.1239	0.1268	0.0664	0.0652	0.0641	0.0647	0.0638	0.0642	0.0631	0.0629	0.0637	0.0632	0.0637	0.0641	0.0644	0.0633	0.0643	0.0635	0.0631	0.0631	0.0630	0.0631	0.0640	0.0639	0.0635	0.0629
61=08:10:07	53664	298	0.8843	0.8281	0.7960	0.8068	0.7843	0.7178	0.8921	0.8486	0.8164	0.8598	0.8299	0.7736	0.8903	0.8320	0.8065	0.7763	0.6920	0.6775	0.8938	0.7910	0.8171	0.7485	0.7337	0.6494	0.8927	0.7652	0.5727	0.4728	0.4843	0.3304	0.7772	0.4396	0.3210	0.3231	0.2669	0.2763	0.8821	0.4643	0.2861	0.2152	0.2396	0.1757	0.4485	0.2080	0.1693	0.1599	0.1505	0.1479	0.7941	0.2456	0.2077	0.1720	0.1638	0.1336	0.4071	0.1765	0.1214	0.1406	0.1369	0.1466	0.7108	0.1580	0.1447	0.1375	0.1285	0.1231	0.2911	0.1657	0.1394	0.1278	0.1254	0.1288	0.0663	0.0646	0.0645	0.0646	0.0635	0.0639	0.0638	0.0629	0.0632	0.0636	0.0635	0.0641	0.0641	0.0630	0.0641	0.0637	0.0632	0.0637	0.0633	0.0623	0.0638	0.0639	0.0635	0.0627
62=08:24:47	54544	298	0.8837	0.8340	0.7952	0.8082	0.7886	0.7191	0.9078	0.8418	0.8322	0.8610	0.8337	0.7779	0.8982	0.8309	0.8057	0.7948	0.7194	0.7066	0.8940	0.8010	0.8069	0.7647	0.7534	0.6714	0.8965	0.8010	0.6111	0.5049	0.5126	0.3507	0.7883	0.4603	0.3335	0.3325	0.2786	0.2902	0.8854	0.4905	0.3035	0.2195	0.2517	0.1810	0.4730	0.2160	0.1737	0.1632	0.1518	0.1520	0.8322	0.2638	0.2187	0.1753	0.1685	0.1352	0.4320	0.1818	0.1238	0.1422	0.1378	0.1452	0.7465	0.1618	0.1479	0.1399	0.1315	0.1223	0.3080	0.1666	0.1384	0.1305	0.1260	0.1286	0.0672	0.0654	0.0649	0.0649	0.0644	0.0639	0.0632	0.0635	0.0640	0.0634	0.0640	0.0641	0.0643	0.0634	0.0644	0.0645	0.0641	0.0627	0.0639	0.0633	0.0644	0.0644	0.0637	0.0632
63=08:39:27	55423	301	0.8828	0.8385	0.8005	0.8094	0.7899	0.7252	0.9014	0.8514	0.8320	0.8606	0.8444	0.7813	0.8977	0.8319	0.8074	0.7911	0.7523	0.7313	0.8985	0.7965	0.8111	0.7589	0.7648	0.7096	0.9029	0.8301	0.6440	0.5340	0.5394	0.3670	0.7867	0.4816	0.3482	0.3515	0.2897	0.3023	0.8893	0.5218	0.3202	0.2306	0.2646	0.1880	0.5053	0.2211	0.1783	0.1676	0.1536	0.1505	0.8605	0.2671	0.2250	0.1819	0.1706	0.1360	0.4556	0.1854	0.1246	0.1438	0.1364	0.1410	0.7931	0.1667	0.1513	0.1428	0.1346	0.1250	0.3218	0.1699	0.1434	0.1292	0.1263	0.1284	0.0666	0.0652	0.0639	0.0640	0.0639	0.0642	0.0636	0.0635	0.0635	0.0634	0.0635	0.0642	0.0641	0.0630	0.0640	0.0640	0.0638	0.0637	0.0633	0.0630	0.0633	0.0640	0.0636	0.0627
64=08:54:06	56303	298	0.8830	0.8457	0.8043	0.8166	0.7964	0.7237	0.9126	0.8497	0.8466	0.8637	0.8417	0.7827	0.9000	0.8378	0.8121	0.7914	0.7667	0.7555	0.8948	0.8093	0.8145	0.7689	0.7668	0.7098	0.9062	0.8539	0.6840	0.5635	0.5675	0.3914	0.7905	0.5080	0.3631	0.3605	0.2982	0.3154	0.8896	0.5593	0.3372	0.2412	0.2764	0.1957	0.5389	0.2295	0.1814	0.1697	0.1592	0.1553	0.8797	0.2900	0.2360	0.1872	0.1775	0.1402	0.4819	0.1908	0.1269	0.1467	0.1395	0.1451	0.8309	0.1708	0.1543	0.1446	0.1337	0.1283	0.3384	0.1720	0.1461	0.1321	0.1273	0.1314	0.0667	0.0655	0.0648	0.0648	0.0643	0.0644	0.0638	0.0631	0.0639	0.0638	0.0642	0.0640	0.0647	0.0640	0.0647	0.0641	0.0646	0.0636	0.0632	0.0631	0.0646	0.0642	0.0639	0.0637
65=09:08:46	57182	300	0.8822	0.8434	0.8050	0.8173	0.7913	0.7295	0.9043	0.8631	0.8432	0.8686	0.8541	0.7881	0.8982	0.8354	0.8185	0.7877	0.7747	0.7554	0.8997	0.8008	0.8200	0.7611	0.7731	0.7201	0.9098	0.8483	0.7205	0.5897	0.6019	0.4076	0.7879	0.5334	0.3732	0.3802	0.3103	0.3261	0.8902	0.5913	0.3567	0.2509	0.2902	0.2034	0.5771	0.2373	0.1857	0.1764	0.1618	0.1569	0.8783	0.3028	0.2450	0.1928	0.1808	0.1414	0.5125	0.1933	0.1299	0.1481	0.1445	0.1470	0.8604	0.1780	0.1603	0.1492	0.1376	0.1287	0.3582	0.1788	0.1466	0.1361	0.1303	0.1335	0.0669	0.0659	0.0645	0.0642	0.0646	0.0644	0.0642	0.0632	0.0639	0.0639	0.0638	0.0640	0.0644	0.0632	0.0645	0.0642	0.0640	0.0634	0.0637	0.0625	0.0639	0.0642	0.0638	0.0632
66=09:23:25	58062	298	0.8905	0.8459	0.8050	0.8157	0.7990	0.7303	0.9094	0.8669	0.8438	0.8754	0.8501	0.7919	0.8986	0.8452	0.8177	0.7956	0.7715	0.7622	0.9014	0.8050	0.8190	0.7668	0.7729	0.7308	0.9129	0.8512	0.7600	0.6252	0.6339	0.4286	0.7933	0.5547	0.3916	0.3984	0.3253	0.3348	0.8971	0.6277	0.3780	0.2649	0.3054	0.2114	0.6066	0.2435	0.1863	0.1791	0.1626	0.1608	0.8829	0.3137	0.2589	0.2011	0.1867	0.1470	0.5482	0.2013	0.1282	0.1517	0.1419	0.1518	0.8700	0.1831	0.1643	0.1523	0.1388	0.1304	0.3781	0.1791	0.1497	0.1344	0.1300	0.1315	0.0672	0.0658	0.0654	0.0652	0.0650	0.0647	0.0641	0.0635	0.0646	0.0628	0.0645	0.0650	0.0652	0.0646	0.0647	0.0650	0.0642	0.0643	0.0644	0.0639	0.0652	0.0648	0.0644	0.0640
67=09:38:05	58941	298	0.8890	0.8498	0.8102	0.8232	0.8037	0.7272	0.9121	0.8682	0.8547	0.8793	0.8535	0.7904	0.9028	0.8527	0.8225	0.7962	0.7689	0.7563	0.8985	0.8098	0.8212	0.7769	0.7728	0.7328	0.9215	0.8538	0.7813	0.6506	0.6687	0.4521	0.7950	0.5795	0.4102	0.4106	0.3405	0.3478	0.9007	0.6668	0.3982	0.2734	0.3229	0.2210	0.6457	0.2526	0.1907	0.1824	0.1669	0.1638	0.8913	0.3264	0.2678	0.2052	0.1914	0.1464	0.5766	0.2050	0.1297	0.1544	0.1451	0.1515	0.8691	0.1881	0.1651	0.1543	0.1415	0.1315	0.4005	0.1865	0.1506	0.1366	0.1313	0.1339	0.0670	0.0658	0.0647	0.0644	0.0645	0.0644	0.0643	0.0640	0.0641	0.0638	0.0638	0.0649	0.0644	0.0627	0.0643	0.0646	0.0642	0.0636	0.0637	0.0632	0.0638	0.0644	0.0641	0.0633
68=09:52:44	59821	298	0.8930	0.8483	0.8103	0.8260	0.8055	0.7371	0.9132	0.8730	0.8596	0.8804	0.8630	0.7946	0.9021	0.8562	0.8254	0.7990	0.7721	0.7606	0.9010	0.8059	0.8219	0.7829	0.7804	0.7330	0.9270	0.8600	0.8183	0.6881	0.7004	0.4775	0.7993	0.6096	0.4272	0.4331	0.3568	0.3582	0.8995	0.7054	0.4270	0.2913	0.3378	0.2323	0.6806	0.2664	0.1961	0.1851	0.1705	0.1667	0.8902	0.3500	0.2834	0.2159	0.2014	0.1527	0.6084	0.2131	0.1358	0.1550	0.1512	0.1526	0.8764	0.1946	0.1696	0.1561	0.1438	0.1353	0.4297	0.1905	0.1554	0.1400	0.1338	0.1379	0.0674	0.0663	0.0673	0.0655	0.0653	0.0651	0.0645	0.0637	0.0646	0.0635	0.0647	0.0647	0.0652	0.0645	0.0642	0.0651	0.0646	0.0649	0.0648	0.0639	0.0648	0.0654	0.0645	0.0637
69=10:07:24	60700	298	0.8915	0.8554	0.8162	0.8273	0.8086	0.7411	0.9191	0.8782	0.8663	0.8821	0.8695	0.7919	0.9105	0.8593	0.8344	0.8020	0.7786	0.7569	0.9019	0.8099	0.8208	0.7855	0.7844	0.7341	0.9373	0.8570	0.8319	0.7220	0.7338	0.5024	0.8055	0.6377	0.4452	0.4512	0.3685	0.3735	0.9022	0.7409	0.4526	0.3034	0.3554	0.2408	0.7149	0.2731	0.2006	0.1876	0.1707	0.1661	0.8915	0.3734	0.2973	0.2234	0.2016	0.1529	0.6495	0.2146	0.1358	0.1569	0.1475	0.1538	0.8733	0.2027	0.1753	0.1635	0.1448	0.1354	0.4551	0.1922	0.1544	0.1394	0.1335	0.1368	0.0662	0.0650	0.0638	0.0646	0.0640	0.0640	0.0639	0.0632	0.0635	0.0629	0.0633	0.0641	0.0639	0.0628	0.0641	0.0635	0.0636	0.0634	0.0635	0.0630	0.0633	0.0638	0.0634	0.0630
70=10:22:03	61579	300	0.8947	0.8546	0.8096	0.8267	0.8166	0.7433	0.9198	0.8773	0.8697	0.8903	0.8642	0.7961	0.9193	0.8640	0.8336	0.8097	0.7756	0.7661	0.9005	0.8169	0.8225	0.7932	0.7887	0.7457	0.9338	0.8630	0.8262	0.7519	0.7621	0.5332	0.8086	0.6591	0.4664	0.4650	0.3809	0.3881	0.9079	0.7806	0.4853	0.3228	0.3756	0.2544	0.7438	0.2834	0.2065	0.1953	0.1758	0.1683	0.9017	0.3923	0.3120	0.2337	0.2138	0.1633	0.6827	0.2250	0.1403	0.1579	0.1490	0.1596	0.8806	0.2116	0.1807	0.1662	0.1503	0.1403	0.4824	0.1988	0.1577	0.1413	0.1370	0.1385	0.0672	0.0660	0.0653	0.0651	0.0648	0.0647	0.0637	0.0640	0.0645	0.0635	0.0644	0.0649	0.0646	0.0641	0.0645	0.0647	0.0642	0.0638	0.0640	0.0633	0.0647	0.0645	0.0645	0.0637
71=10:36:43	62459	298	0.8964	0.8572	0.8185	0.8322	0.8184	0.7474	0.9209	0.8880	0.8767	0.8972	0.8765	0.7979	0.9106	0.8709	0.8423	0.8060	0.7820	0.7661	0.9039	0.8145	0.8242	0.7976	0.7938	0.7472	0.9384	0.8681	0.8340	0.7819	0.7965	0.5579	0.8150	0.6904	0.4869	0.4846	0.3989	0.4022	0.9102	0.8129	0.5065	0.3383	0.3945	0.2652	0.7610	0.2912	0.2090	0.2001	0.1792	0.1745	0.9036	0.4160	0.3246	0.2422	0.2191	0.1637	0.7172	0.2317	0.1418	0.1612	0.1515	0.1587	0.8835	0.2221	0.1867	0.1693	0.1523	0.1411	0.5146	0.2029	0.1618	0.1449	0.1390	0.1378	0.0673	0.0666	0.0655	0.0658	0.0648	0.0651	0.0642	0.0643	0.0648	0.0646	0.0648	0.0649	0.0652	0.0646	0.0651	0.0652	0.0650	0.0638	0.0647	0.0640	0.0652	0.0649	0.0646	0.0642
72=10:51:25	63341	298	0.8986	0.8549	0.8111	0.8292	0.8273	0.7571	0.9211	0.8950	0.8790	0.9036	0.8818	0.7966	0.9156	0.8742	0.8427	0.8084	0.7852	0.7665	0.9078	0.8128	0.8303	0.8005	0.8018	0.7545	0.9458	0.8683	0.8320	0.8053	0.8104	0.5834	0.8215	0.7152	0.5030	0.5101	0.4111	0.4137	0.9097	0.8432	0.5371	0.3565	0.4148	0.2779	0.7657	0.2993	0.2137	0.2050	0.1791	0.1717	0.9037	0.4435	0.3421	0.2484	0.2260	0.1657	0.7509	0.2369	0.1428	0.1635	0.1516	0.1593	0.8894	0.2320	0.1921	0.1750	0.1549	0.1459	0.5439	0.2062	0.1625	0.1462	0.1373	0.1389	0.0665	0.0654	0.0649	0.0648	0.0640	0.0644	0.0641	0.0635	0.0638	0.0628	0.0640	0.0641	0.0643	0.0634	0.0637	0.0641	0.0642	0.0638	0.0635	0.0631	0.0639	0.0642	0.0638	0.0629
73=11:06:04	64221	301	0.8953	0.8595	0.8166	0.8376	0.8369	0.7561	0.9192	0.9024	0.8926	0.9087	0.8902	0.8000	0.9139	0.8835	0.8531	0.8102	0.7918	0.7698	0.9063	0.8184	0.8303	0.8093	0.8054	0.7536	0.9523	0.8760	0.8326	0.8153	0.8165	0.6169	0.8251	0.7339	0.5236	0.5274	0.4304	0.4319	0.9123	0.8421	0.5717	0.3746	0.4440	0.2913	0.7683	0.3166	0.2190	0.2082	0.1847	0.1756	0.9098	0.4692	0.3641	0.2620	0.2390	0.1750	0.7774	0.2422	0.1455	0.1658	0.1535	0.1598	0.8896	0.2409	0.1983	0.1786	0.1597	0.1474	0.5806	0.2104	0.1634	0.1481	0.1414	0.1377	0.0672	0.0660	0.0646	0.0649	0.0643	0.0644	0.0646	0.0636	0.0639	0.0637	0.0646	0.0646	0.0647	0.0640	0.0644	0.0644	0.0641	0.0636	0.0639	0.0637	0.0649	0.0648	0.0642	0.0636
74=11:20:44	65100	298	0.8967	0.8614	0.8213	0.8348	0.8436	0.7608	0.9214	0.9124	0.8816	0.9241	0.8867	0.8021	0.9144	0.8932	0.8587	0.8198	0.7923	0.7815	0.9056	0.8170	0.8290	0.8127	0.8089	0.7666	0.9529	0.8727	0.8372	0.8116	0.8204	0.6430	0.8322	0.7494	0.5504	0.5492	0.4396	0.4454	0.9118	0.8438	0.5988	0.3978	0.4616	0.3045	0.7614	0.3258	0.2257	0.2111	0.1902	0.1809	0.9099	0.4972	0.3814	0.2799	0.2442	0.1775	0.7855	0.2516	0.1467	0.1707	0.1569	0.1656	0.8984	0.2546	0.2047	0.1834	0.1634	0.1488	0.6145	0.2188	0.1684	0.1506	0.1412	0.1398	0.0669	0.0661	0.0647	0.0651	0.0639	0.0643	0.0643	0.0633	0.0641	0.0623	0.0643	0.0646	0.0645	0.0635	0.0640	0.0641	0.0641	0.0637	0.0642	0.0633	0.0645	0.0637	0.0638	0.0638
75=11:35:23	65980	298	0.9013	0.8607	0.8189	0.8376	0.8484	0.7640	0.9210	0.9126	0.9048	0.9224	0.9014	0.7990	0.9194	0.8955	0.8608	0.8136	0.7962	0.7807	0.9036	0.8268	0.8289	0.8179	0.8070	0.7587	0.9602	0.8802	0.8408	0.8091	0.8121	0.6770	0.8323	0.7705	0.5679	0.5683	0.4649	0.4612	0.9149	0.8454	0.6419	0.4199	0.4939	0.3200	0.7724	0.3318	0.2313	0.2152	0.1903	0.1835	0.9194	0.5314	0.4066	0.2881	0.2534	0.1833	0.7853	0.2553	0.1473	0.1716	0.1562	0.1661	0.8926	0.2639	0.2082	0.1881	0.1658	0.1514	0.6465	0.2215	0.1698	0.1511	0.1402	0.1410	0.0665	0.0653	0.0646	0.0641	0.0639	0.0635	0.0634	0.0632	0.0636	0.0629	0.0640	0.0637	0.0640	0.0637	0.0639	0.0637	0.0636	0.0622	0.0630	0.0631	0.0643	0.0639	0.0636	0.0630
76=11:50:03	66859	300	0.8954	0.8625	0.8247	0.8374	0.8582	0.7713	0.9280	0.9239	0.8996	0.9358	0.8991	0.8032	0.9179	0.9092	0.8676	0.8244	0.7992	0.7891	0.9060	0.8216	0.8300	0.8221	0.8145	0.7645	0.9691	0.8850	0.8431	0.8138	0.8177	0.7025	0.8358	0.7634	0.5861	0.5922	0.4804	0.4762	0.9171	0.8480	0.6711	0.4424	0.5206	0.3356	0.7746	0.3519	0.2366	0.2193	0.1967	0.1924	0.9240	0.5627	0.4262	0.3046	0.2622	0.1918	0.7822	0.2624	0.1507	0.1755	0.1597	0.1688	0.9049	0.2781	0.2188	0.1946	0.1707	0.1535	0.6837	0.2280	0.1730	0.1547	0.1424	0.1418	0.0669	0.0660	0.0646	0.0640	0.0639	0.0645	0.0642	0.0640	0.0637	0.0639	0.0636	0.0662	0.0645	0.0632	0.0643	0.0644	0.0638	0.0640	0.0639	0.0632	0.0635	0.0643	0.0639	0.0634
77=12:04:42	67739	300	0.8972	0.8665	0.8272	0.8434	0.8591	0.7794	0.9228	0.9306	0.9171	0.9323	0.9178	0.8031	0.9150	0.9137	0.8827	0.8190	0.8106	0.7832	0.9042	0.8180	0.8332	0.8258	0.8145	0.7603	0.9796	0.8860	0.8489	0.8148	0.8265	0.7432	0.8302	0.7739	0.6055	0.6158	0.4998	0.4960	0.9152	0.8489	0.7101	0.4690	0.5500	0.3561	0.7825	0.3696	0.2410	0.2267	0.1962	0.1922	0.9325	0.5968	0.4484	0.3153	0.2749	0.1955	0.7833	0.2759	0.1523	0.1763	0.1612	0.1722	0.9066	0.2924	0.2265	0.2006	0.1766	0.1589	0.7072	0.2325	0.1742	0.1555	0.1468	0.1433	0.0665	0.0655	0.0638	0.0648	0.0640	0.0642	0.0640	0.0633	0.0638	0.0635	0.0631	0.0645	0.0648	0.0633	0.0644	0.0640	0.0640	0.0639	0.0637	0.0633	0.0637	0.0640	0.0640	0.0633
78=12:19:22	68618	298	0.8997	0.8677	0.8253	0.8486	0.8719	0.7831	0.9269	0.9309	0.9281	0.9405	0.9185	0.8047	0.9179	0.9221	0.8877	0.8232	0.8117	0.7912	0.8998	0.8274	0.8309	0.8375	0.8200	0.7649	0.9904	0.8880	0.8496	0.8204	0.8233	0.7662	0.8375	0.7775	0.6304	0.6323	0.5187	0.5123	0.9185	0.8573	0.7502	0.4946	0.5821	0.3752	0.7901	0.3815	0.2537	0.2314	0.2030	0.1940	0.9392	0.6401	0.4801	0.3370	0.2865	0.2080	0.7916	0.2888	0.1567	0.1809	0.1631	0.1691	0.9119	0.3076	0.2357	0.2075	0.1814	0.1633	0.7384	0.2376	0.1769	0.1598	0.1450	0.1457	0.0673	0.0661	0.0656	0.0657	0.0645	0.0646	0.0644	0.0642	0.0640	0.0631	0.0647	0.0648	0.0649	0.0643	0.0637	0.0646	0.0645	0.0638	0.0637	0.0640	0.0650	0.0648	0.0641	0.0636
79=12:34:01	69498	298	0.9007	0.8702	0.8289	0.8501	0.8756	0.7957	0.9201	0.9390	0.9332	0.9421	0.9355	0.8052	0.9211	0.9257	0.8987	0.8211	0.8215	0.7880	0.9064	0.8197	0.8361	0.8351	0.8241	0.7607	0.9949	0.8924	0.8594	0.8221	0.8289	0.7889	0.8353	0.7872	0.6432	0.6616	0.5389	0.5312	0.9203	0.8588	0.7827	0.5221	0.6135	0.3932	0.7973	0.3972	0.2590	0.2400	0.2092	0.2019	0.9417	0.6619	0.5008	0.3499	0.2969	0.2080	0.7988	0.2928	0.1612	0.1828	0.1650	0.1701	0.9175	0.3262	0.2437	0.2144	0.1848	0.1678	0.7471	0.2558	0.1852	0.1610	0.1495	0.1456	0.0672	0.0661	0.0653	0.0651	0.0645	0.0642	0.0635	0.0637	0.0644	0.0641	0.0645	0.0648	0.0650	0.0642	0.0645	0.0644	0.0643	0.0630	0.0642	0.0636	0.0650	0.0648	0.0643	0.0634
80=12:48:41	70377	301	0.8996	0.8679	0.8289	0.8457	0.8863	0.7922	0.9253	0.9471	0.9374	0.9598	0.9349	0.8084	0.9235	0.9389	0.9038	0.8258	0.8239	0.7960	0.9086	0.8277	0.8352	0.8482	0.8246	0.7639	1.0003	0.8975	0.8569	0.8231	0.8311	0.7905	0.8449	0.7852	0.6656	0.6743	0.5555	0.5438	0.9230	0.8600	0.8066	0.5513	0.6414	0.4149	0.7997	0.4112	0.2662	0.2406	0.2114	0.2074	0.9515	0.7142	0.5362	0.3751	0.3140	0.2201	0.8019	0.2959	0.1589	0.1841	0.1693	0.1736	0.9245	0.3440	0.2581	0.2233	0.1922	0.1730	0.7476	0.2580	0.1826	0.1614	0.1489	0.1473	0.0671	0.0656	0.0648	0.0644	0.0641	0.0646	0.0639	0.0632	0.0641	0.0635	0.0638	0.0641	0.0643	0.0636	0.0644	0.0641	0.0642	0.0634	0.0639	0.0624	0.0642	0.0642	0.0637	0.0633
81=13:03:20	71257	298	0.9078	0.8658	0.8277	0.8469	0.8963	0.7992	0.9207	0.9593	0.9371	0.9661	0.9408	0.8091	0.9212	0.9469	0.9064	0.8250	0.8261	0.8011	0.9081	0.8258	0.8333	0.8531	0.8282	0.7710	1.0052	0.9000	0.8675	0.8236	0.8326	0.7827	0.8457	0.7913	0.6857	0.6958	0.5683	0.5610	0.9213	0.8667	0.8163	0.5814	0.6682	0.4398	0.7962	0.4301	0.2732	0.2525	0.2164	0.2074	0.9529	0.7406	0.5550	0.3891	0.3296	0.2273	0.8057	0.3119	0.1628	0.1880	0.1732	0.1783	0.9296	0.3592	0.2645	0.2304	0.1971	0.1764	0.7533	0.2703	0.1892	0.1648	0.1520	0.1512	0.0664	0.0645	0.0639	0.0638	0.0629	0.0635	0.0620	0.0623	0.0631	0.0624	0.0628	0.0634	0.0636	0.0625	0.0631	0.0631	0.0627	0.0623	0.0623	0.0621	0.0632	0.0637	0.0629	0.0622
82=13:18:00	72136	300	0.8985	0.8731	0.8336	0.8511	0.9036	0.8053	0.9238	0.9643	0.9519	0.9687	0.9543	0.8078	0.9243	0.9558	0.9253	0.8255	0.8399	0.8037	0.9075	0.8276	0.8326	0.8589	0.8296	0.7681	1.0145	0.9008	0.8745	0.8326	0.8413	0.7908	0.8463	0.8019	0.6931	0.7113	0.5917	0.5881	0.9214	0.8693	0.8195	0.6139	0.7068	0.4634	0.8123	0.4488	0.2839	0.2574	0.2210	0.2126	0.9645	0.7823	0.5863	0.4120	0.3454	0.2391	0.8151	0.3230	0.1668	0.1910	0.1709	0.1803	0.9367	0.3801	0.2819	0.2417	0.2057	0.1837	0.7593	0.2803	0.1919	0.1663	0.1522	0.1530	0.0669	0.0650	0.0646	0.0647	0.0631	0.0640	0.0638	0.0629	0.0640	0.0632	0.0636	0.0643	0.0646	0.0633	0.0644	0.0640	0.0638	0.0638	0.0636	0.0625	0.0640	0.0638	0.0637	0.0629
83=13:32:39	73016	300	0.9031	0.8620	0.8335	0.8520	0.9115	0.8092	0.9262	0.9725	0.9570	0.9805	0.9645	0.8167	0.9251	0.9701	0.9284	0.8277	0.8445	0.8073	0.9072	0.8256	0.8371	0.8676	0.8304	0.7719	1.0203	0.9067	0.8774	0.8305	0.8415	0.7911	0.8444	0.8046	0.7047	0.7208	0.6105	0.6049	0.9245	0.8720	0.8176	0.6445	0.7381	0.4872	0.8134	0.4651	0.2906	0.2665	0.2276	0.2212	0.9629	0.8199	0.6221	0.4339	0.3633	0.2514	0.8196	0.3329	0.1668	0.1946	0.1733	0.1783	0.9471	0.4028	0.2940	0.2533	0.2172	0.1898	0.7618	0.2972	0.1945	0.1691	0.1537	0.1514	0.0668	0.0655	0.0646	0.0650	0.0638	0.0640	0.0646	0.0639	0.0640	0.0633	0.0644	0.0645	0.0646	0.0637	0.0643	0.0643	0.0637	0.0634	0.0632	0.0631	0.0644	0.0646	0.0639	0.0631
84=13:47:19	73895	298	0.9061	0.8697	0.8317	0.8539	0.9214	0.8142	0.9210	0.9794	0.9607	0.9856	0.9648	0.8126	0.9205	0.9787	0.9385	0.8325	0.8516	0.8066	0.9060	0.8231	0.8380	0.8712	0.8296	0.7735	1.0276	0.9053	0.8907	0.8383	0.8474	0.7933	0.8515	0.8074	0.7087	0.7322	0.6292	0.6181	0.9294	0.8780	0.8233	0.6806	0.7692	0.5216	0.8226	0.4863	0.3002	0.2763	0.2334	0.2224	0.9759	0.8468	0.6522	0.4581	0.3803	0.2605	0.8239	0.3434	0.1720	0.2003	0.1780	0.1824	0.9470	0.4292	0.3071	0.2631	0.2208	0.1975	0.7646	0.2988	0.1989	0.1736	0.1566	0.1552	0.0667	0.0654	0.0650	0.0647	0.0638	0.0639	0.0634	0.0632	0.0636	0.0632	0.0637	0.0641	0.0640	0.0630	0.0645	0.0640	0.0638	0.0636	0.0637	0.0634	0.0640	0.0638	0.0634	0.0627
85=14:01:58	74775	298	0.9008	0.8715	0.8347	0.8561	0.9345	0.8157	0.9321	0.9841	0.9815	0.9921	0.9779	0.8075	0.9262	0.9920	0.9528	0.8334	0.8608	0.8146	0.9058	0.8335	0.8353	0.8870	0.8349	0.7733	1.0370	0.9142	0.8959	0.8457	0.8533	0.8018	0.8521	0.8167	0.7201	0.7298	0.6531	0.6370	0.9287	0.8809	0.8260	0.7086	0.8030	0.5450	0.8247	0.5076	0.3154	0.2851	0.2393	0.2266	0.9823	0.8571	0.6860	0.4826	0.4011	0.2712	0.8203	0.3570	0.1739	0.2042	0.1805	0.1890	0.9540	0.4496	0.3235	0.2753	0.2301	0.2065	0.7794	0.3081	0.2053	0.1792	0.1608	0.1564	0.0685	0.0666	0.0665	0.0663	0.0653	0.0661	0.0651	0.0643	0.0649	0.0646	0.0655	0.0654	0.0657	0.0647	0.0655	0.0651	0.0651	0.0650	0.0654	0.0646	0.0657	0.0654	0.0649	0.0647
