# Supplementary material for: Systematic Prediction of Antifungal Drug Synergy by Chemogenomic Screening in Saccharomyces cerevisiae
Source: Front Fungal Biol. 2021 Jul 2;2:683414. doi: 10.3389/ffunb.2021.683414 (PMC10512392; doi:10.3389/ffunb.2021.683414)
Supplement: Supplementary file 1 [file Data_Sheet_1.ZIP › Supplementary data/Sypplementary_data_1_(Drug_synergy_assays)/Met_VS_Met & Rap_VS_Rap(repeat)_ps1_A_96_T_20.txt]

[config file info]
last_write=07:06:24_13:22:44
last write=07:06:25_12:55:02
[Run_Parameters]
Instrument=Tecan_20
Ini_Names=Read_Reps,Delid,Save_Data_File,Start_Time_Now
barcode_drug_plate=201401
user=asmith
Plate_Size=96
Plate_Type=NUN96ft.pdf
Samples_to_Run=6
Overlay_Size=48
Drug_Plate=none
Plate_Quarter=none
run_ID=none
run_plate_repeat=1
Read_Reps=95
Read_Modes=Absorbance
Read_Flor_Every=2
Max_Delta_OD=0.500000
Well_By_Row_Col=none
Reorder_Map=Order_Strings_Not,0
Tip_Vol=200
OD_to_Innoc=0.100,0.100,0.380,0.380,0.380,0.380,0.760,0.760,0.100,0.100,0.380,0.380,0.380,0.380,0.760,0.760,0.100,0.100,0.380,0.380,0.380,0.380,0.760,0.760,0.100,0.100,0.380,0.380,0.380,0.380,0.760,0.760,0.100,0.100,0.380,0.380,0.380,0.380,0.760,0.760,0.100,0.100,0.380,0.380,0.380,0.380,0.760,0.760
Absorption_Max=.3
OD_to_Save=0.100,0.100,0.380,0.380,0.380,0.380,0.760,0.760,0.100,0.100,0.380,0.380,0.380,0.380,0.760,0.760,0.100,0.100,0.380,0.380,0.380,0.380,0.760,0.760,0.100,0.100,0.380,0.380,0.380,0.380,0.760,0.760,0.100,0.100,0.380,0.380,0.380,0.380,0.760,0.760,0.100,0.100,0.380,0.380,0.380,0.380,0.760,0.760
OD_to_Dilute=0.100
Save_Sample_Vol=180
Save_Sample_Reps=2
Innoc_Vol=184,184,46,46,46,46,0,0,184,184,46,46,46,46,0,0,184,184,46,46,46,46,0,0,184,184,46,46,46,46,0,0,184,184,46,46,46,46,0,0,184,184,46,46,46,46,0,0
Dilute_Vol=23,23,23,23,23,23,23,23,23,23,23,23,23,23,23,23,23,23,23,23,23,23,23,23,23,23,23,23,23,23,23,23,23,23,23,23,23,23,23,23,23,23,23,23,23,23,23,23
Save_Vol=800,800,800,800,800,800,800,800,800,800,800,800,800,800,800,800,800,800,800,800,800,800,800,800,800,800,800,800,800,800,800,800,800,800,800,800,800,800,800,800,800,800,800,800,800,800,800,800
Reference_Vol=100,100,100,100,100,100,100,100,100,100,100,100,100,100,100,100,100,100,100,100,100,100,100,100,100,100,100,100,100,100,100,100,100,100,100,100,100,100,100,100,100,100,100,100,100,100,100,100,100,100,100,100,100,100,100,100,100,100,100,100,100,100,100,100,100,100,100,100,100,100,100,100,100,100,100,100,100,100,100,100,100,100,100,100,100,100,100,100,100,100,100,100,100,100,100,100
Read_to_Innoc=20,20,20,20,20,20,20,20,20,20,20,20,20,20,20,20,20,20,20,20,20,20,20,20,20,20,20,20,20,20,20,20,20,20,20,20,20,20,20,20,20,20,20,20,20,20,20,20
Read_to_Dilute=26,26,26,26,26,26,26,26,26,26,26,26,26,26,26,26,26,26,26,26,26,26,26,26,26,26,26,26,26,26,26,26,26,26,26,26,26,26,26,26,26,26,26,26,26,26,26,26
Read_to_Save=20,20,20,20,20,20,20,20,20,20,20,20,20,20,20,20,20,20,20,20,20,20,20,20,20,20,20,20,20,20,20,20,20,20,20,20,20,20,20,20,20,20,20,20,20,20,20,20
Innoc_Target_Map=1,2,3,4,5,6,7,8,9,10,11,12,13,14,15,16,17,18,19,20,21,22,23,24,25,26,27,28,29,30,31,32,33,34,35,36,37,38,39,40,41,42,43,44,45,46,47,48
Pipet_Trigger=OD_Save_Innoc
Pipet_Volume_Adj=Con_OD_Save
Delid=no
Pre_Init=yes
Talk_To_ProMax=no
Time_Out_Time=1050
Wait_While_Busy=yes
Idle_Time=2
Screen_Run_Type=pre_screen_1
Spect_Protocol=15m
Spec_Run_File=GG_PB_Voyage.pda
Spec_Assay_File=""
Save_Data_File=24_06_07_MetvsMet_RapvsRap_repeat1_ps1_A_96_T_20.txt
Working_Dir=C%3A\\Users\\Growth_Data
Run_Control_Dir=C%3A\\Users\\Yeast_Run_Files
Tracking_Dir=""
Track_File=201401_data_track.txt
Save_Run_Data_Flag=yes
Set_Incubator_Temp=30.0
Base_Line_Flag=atstart_minimum
Pipet_Cycles_Before_Save=20
Time_Point_Save=wellmap
Innoc_Direction=down
Wells_In_Use=111111111111111111111111111111111111111111111111
Save_Sample_Map=111111001111110011111100111111001111110011111100
Sections_to_Run=0
Rows_per_Section=8
Start_Sections_Row=1
MultiProbe_Run_File=MJP_Innoc_Save_Tecan_12_Falcon.MPT
Multiprobe_Run_Dialogue=yes
Comments=no%20comment
Target_Temp=300
Temp_Control=On
Delta_Temp=10
ReadMode=Absorbance,Bottom
ExcitationFilter=485,
EmissionFilter=535,
MeasurementFilter=595
ReadsPerWellNumber=1,1
ShakeDuration=800,0
GainMode=Manual
PdfName=NUN96ft.pdf
Gain=50,50
Add_Drug_Map=1,1,1,1,1,1,1,1,1,1,1,1,1,1,1,1,1,1,1,1,1,1,1,1,1,1,1,1,1,1,1,1,1,1,1,1,1,1,1,1,1,1,1,1,1,1,1,1
Add_Drug_Vol=7,7,7,7,7,7,7,7,7,7,7,7,7,7,7,7,7,7,7,7,7,7,7,7,7,7,7,7,7,7,7,7,7,7,7,7,7,7,7,7,7,7,7,7,7,7,7,7
Innoc_Map=111011101110111011101110111011101110111011101110111011101110111011101110111011101110111011101110
Dilute_Map=111111111111111111111111111111111111111111111111111111111111111111111111111111111111111111111111
data_file_name=iS_1_48.txt
barcode=""
Hit_Call_Threshold=1.000000
Reference_Well=A01
WT_Ref_Well=0
Project_Name=test
Pipet_Gens_Point=5.00,10.00,15.00,20.00,5.00,10.00,15.00,20.00,5.00,10.00,15.00,20.00,5.00,10.00,15.00,20.00,5.00,10.00,15.00,20.00,5.00,10.00,15.00,20.00,5.00,10.00,15.00,20.00,5.00,10.00,15.00,20.00,5.00,10.00,15.00,20.00,5.00,10.00,15.00,20.00,5.00,10.00,15.00,20.00,5.00,10.00,15.00,20.00,
Shake_Divisor=1
data_handling=file_&_DB_&_auto_analysis
time_frm_freezer=-1.00
gens_frm_freezer=-1.00
Well_Vol=100
Parent_ID=""
Units=%
Quarter=A
media_name=ypd
Save_Mode=one_to_one
Consolidate_Save_Map=1,2,3,4,5,6,7,8,9,10,11,12,13,14,15,16,17,18,19,20,21,22,23,24,25,26,27,28,29,30,31,32,33,34,35,36,37,38,39,40,41,42,43,44,45,46,47,48
Add_Drug_at_Start_Map=000000000000000000000000000000000000000000000000000
Add_Drug_Labware=add_drug_48
Max_Dynam_OD_Change=0.05
Reads_After_Pipet=1
Ref_Type=single_ref
Read_to_Add_Drug_at_Start=0
Send_Email_at_Pipet=no_email
Strain_Name=""
Media=ypd
drug_vol=2.00
Drug_Name=""
Drug_Conc=2
Innoc_Conc=""
Strain_Plate=none
ShakeIntensity=High
ShakeMode=Orbital
NumberOfFlashes=1
PartOfPlate=0
MovePlateOutAfterMeasurement=0
IntegrationLagTime=0
IntegrationTime=100
DelayMoveFlashFluorescence=0
[Drug_Data]
Drug_Plate=none
Strain_Plate=none
Media=ypd
Drug_Name=ud,ud,ud,ud,ud,ud,ud,ud,ud,ud,ud,ud,ud,ud,ud,ud,ud,ud,ud,ud,ud,ud,ud,ud,ud,ud,ud,ud,ud,ud,ud,ud,ud,ud,ud,ud,ud,ud,ud,ud,ud,ud,ud,ud,ud,ud,ud,ud,ud,ud,ud,ud,ud,ud,ud,ud,ud,ud,ud,ud,ud,ud,ud,ud,ud,ud,ud,ud,ud,ud,ud,ud,ud,ud,ud,ud,ud,ud,ud,ud,ud,ud,ud,ud,ud,ud,ud,ud,ud,ud,ud,ud,ud,ud,ud,ud
Strain_Name=ud
Drug_Conc=""
Innoc_Conc=0.06250,0.06250,0.06250,0.06250,0.06250,0.06250,0.06250,0.06250,0.06250,0.06250,0.06250,0.06250,0.06250,0.06250,0.06250,0.06250,0.06250,0.06250,0.06250,0.06250,0.06250,0.06250,0.06250,0.06250,0.06250,0.06250,0.06250,0.06250,0.06250,0.06250,0.06250,0.06250,0.06250,0.06250,0.06250,0.06250,0.06250,0.06250,0.06250,0.06250,0.06250,0.06250,0.06250,0.06250,0.06250,0.06250,0.06250,0.06250,0.06250,0.06250,0.06250,0.06250,0.06250,0.06250,0.06250,0.06250,0.06250,0.06250,0.06250,0.06250,0.06250,0.06250,0.06250,0.06250,0.06250,0.06250,0.06250,0.06250,0.06250,0.06250,0.06250,0.06250,0.06250,0.06250,0.06250,0.06250,0.06250,0.06250,0.06250,0.06250,0.06250,0.06250,0.06250,0.06250,0.06250,0.06250,0.06250,0.06250,0.06250,0.06250,0.06250,0.06250,0.06250,0.06250,0.06250,0.06250
Run_ID=none
Plate_Quarter=A
Units=%,%,%,%,%,%,%,%,%,%,%,%,%,%,%,%,%,%,%,%,%,%,%,%,%,%,%,%,%,%,%,%,%,%,%,%,%,%,%,%,%,%,%,%,%,%,%,%,%,%,%,%,%,%,%,%,%,%,%,%,%,%,%,%,%,%,%,%,%,%,%,%,%,%,%,%,%,%,%,%,%,%,%,%,%,%,%,%,%,%,%,%,%,%,%,%
Parent_ID=""
Project_Name=test
Strain_Backgrnd=0,0,0,0,0,0,0,0,0,0,0,0,0,0,0,0,0,0,0,0,0,0,0,0,0,0,0,0,0,0,0,0,0,0,0,0,0,0,0,0,0,0,0,0,0,0,0,0,0,0,0,0,0,0,0,0,0,0,0,0,0,0,0,0,0,0,0,0,0,0,0,0,0,0,0,0,0,0,0,0,0,0,0,0,0,0,0,0,0,0,0,0,0,0,0,0
Well_Vol=100,100,100,100,100,100,100,100,100,100,100,100,100,100,100,100,100,100,100,100,100,100,100,100,100,100,100,100,100,100,100,100,100,100,100,100,100,100,100,100,100,100,100,100,100,100,100,100,100,100,100,100,100,100,100,100,100,100,100,100,100,100,100,100,100,100,100,100,100,100,100,100,100,100,100,100,100,100,100,100,100,100,100,100,100,100,100,100,100,100,100,100,100,100,100,100
time_frm_freezer=-1.00
gens_frm_freezer=-1.00
user=asmith
Strain_Pool=ud,ud,ud,ud,ud,ud,ud,ud,ud,ud,ud,ud,ud,ud,ud,ud,ud,ud,ud,ud,ud,ud,ud,ud,ud,ud,ud,ud,ud,ud,ud,ud,ud,ud,ud,ud,ud,ud,ud,ud,ud,ud,ud,ud,ud,ud,ud,ud,ud,ud,ud,ud,ud,ud,ud,ud,ud,ud,ud,ud,ud,ud,ud,ud,ud,ud,ud,ud,ud,ud,ud,ud,ud,ud,ud,ud,ud,ud,ud,ud,ud,ud,ud,ud,ud,ud,ud,ud,ud,ud,ud,ud,ud,ud,ud,ud
Well_Alias=A01,A02,A03,A04,A05,A06,A07,A08,A09,A10,A11,A12,B01,B02,B03,B04,B05,B06,B07,B08,B09,B10,B11,B12,C01,C02,C03,C04,C05,C06,C07,C08,C09,C10,C11,C12,D01,D02,D03,D04,D05,D06,D07,D08,D09,D10,D11,D12,E01,E02,E03,E04,E05,E06,E07,E08,E09,E10,E11,E12,F01,F02,F03,F04,F05,F06,F07,F08,F09,F10,F11,F12,G01,G02,G03,G04,G05,G06,G07,G08,G09,G10,G11,G12,H01,H02,H03,H04,H05,H06,H07,H08,H09,H10,H11,H12
Well_Pos=1,2,3,4,5,6,7,8,9,10,11,12,13,14,15,16,17,18,19,20,21,22,23,24,25,26,27,28,29,30,31,32,33,34,35,36,37,38,39,40,41,42,43,44,45,46,47,48,49,50,51,52,53,54,55,56,57,58,59,60,61,62,63,64,65,66,67,68,69,70,71,72,73,74,75,76,77,78,79,80,81,82,83,84,85,86,87,88,89,90,91,92,93,94,95,96
position=A01,A02,A03,A04,A05,A06,A07,A08,A09,A10,A11,A12,B01,B02,B03,B04,B05,B06,B07,B08,B09,B10,B11,B12,C01,C02,C03,C04,C05,C06,C07,C08,C09,C10,C11,C12,D01,D02,D03,D04,D05,D06,D07,D08,D09,D10,D11,D12,E01,E02,E03,E04,E05,E06,E07,E08,E09,E10,E11,E12,F01,F02,F03,F04,F05,F06,F07,F08,F09,F10,F11,F12,G01,G02,G03,G04,G05,G06,G07,G08,G09,G10,G11,G12,H01,H02,H03,H04,H05,H06,H07,H08,H09,H10,H11,H12
[Runtime_State]
Instrument=Tecan_20
Start_Time_Now=3.2655505718E+9
Reads_Completed=95
Innoc_Direction=down
Wells_In_Use=111111111111111111111111111111111111111111111111111111111111111111111111111111111111111111111111
Innoc_Map=111111111111111111111111111111111111111111111111111111111111111111111111111111111111000000000000
Dilute_Map=111111111111111111111111111111111111111111111111111111111111111111111111111111111111111111111111
Save_Sample_Map=000000000000000000000000000000000000000000000000010000000100000001000000010000000100000001000000
Current_OD=1.175,1.232,1.271,0.887,0.859,0.665,0.882,0.895,0.902,0.912,0.915,0.927,0.927,0.937,1.270,1.272,0.874,0.722,0.939,0.907,1.009,1.015,0.921,0.848,0.937,1.251,0.930,0.919,1.003,0.683,1.258,0.936,0.933,0.973,0.530,0.417,0.873,0.907,1.220,1.163,0.821,0.637,0.946,1.214,0.897,0.434,0.349,0.307,0.826,0.875,1.079,0.808,0.825,0.609,0.919,1.079,0.614,0.338,0.308,0.270,0.664,0.683,0.680,0.682,0.604,0.558,0.888,0.597,0.343,0.283,0.255,0.239,0.066,0.065,0.065,0.066,0.064,0.064,0.064,0.064,0.064,0.064,0.063,0.063,0.065,0.065,0.065,0.063,0.064,0.065,0.064,0.064,0.064,0.064,0.065,0.063
Bckgrnd_OD=0.086,0.084,0.084,0.083,0.084,0.084,0.083,0.084,0.084,0.084,0.079,0.083,0.086,0.086,0.085,0.085,0.086,0.084,0.084,0.085,0.084,0.083,0.083,0.090,0.086,0.085,0.085,0.083,0.085,0.083,0.084,0.083,0.083,0.083,0.081,0.081,0.084,0.086,0.083,0.084,0.083,0.083,0.083,0.087,0.082,0.084,0.081,0.084,0.086,0.084,0.083,0.083,0.083,0.083,0.084,0.081,0.084,0.080,0.084,0.080,0.084,0.084,0.083,0.085,0.083,0.084,0.082,0.083,0.083,0.083,0.082,0.078,0.064,0.063,0.062,0.063,0.062,0.062,0.062,0.062,0.062,0.062,0.061,0.062,0.064,0.063,0.063,0.063,0.062,0.063,0.062,0.062,0.062,0.062,0.062,0.061
Mapped=111111111111111111111110111111111110111111111000111111111111111111111111111111111111111111111111
Pipet_Completed=000000000000000000000000000000000000000000000000000000000000000000000000000000000000000000000000
Innoc_Completed=0,0,0,0,0,0,0,0,0,0,0,0,0,0,0,0,0,0,0,0,0,0,0,0,0,0,0,0,0,0,0,0,0,0,0,0,0,0,0,0,0,0,0,0,0,0,0,0,0,0,0,0,0,0,0,0,0,0,0,0,0,0,0,0,0,0,0,0,0,0,0,0,0,0,0,0,0,0,0,0,0,0,0,0,0,0,0,0,0,0,0,0,0,0,0,0
Save_Completed=0,0,0,0,0,0,0,0,0,0,0,0,0,0,0,0,0,0,0,0,0,0,0,0,0,0,0,0,0,0,0,0,0,0,0,0,0,0,0,0,0,0,0,0,0,0,0,0,0,0,0,0,0,0,0,0,0,0,0,0,0,0,0,0,0,0,0,0,0,0,0,0,0,0,0,0,0,0,0,0,0,0,0,0,0,0,0,0,0,0,0,0,0,0,0,0
Pipeted_At=0,0,0,0,0,0,0,0,0,0,0,0,0,0,0,0,0,0,0,0,0,0,0,0,0,0,0,0,0,0,0,0,0,0,0,0,0,0,0,0,0,0,0,0,0,0,0,0,0,0,0,0,0,0,0,0,0,0,0,0,0,0,0,0,0,0,0,0,0,0,0,0,0,0,0,0,0,0,0,0,0,0,0,0,0,0,0,0,0,0,0,0,0,0,0,0
Pipeted_OD=0,0,0,0,0,0,0,0,0,0,0,0,0,0,0,0,0,0,0,0,0,0,0,0,0,0,0,0,0,0,0,0,0,0,0,0,0,0,0,0,0,0,0,0,0,0,0,0,0,0,0,0,0,0,0,0,0,0,0,0,0,0,0,0,0,0,0,0,0,0,0,0,0,0,0,0,0,0,0,0,0,0,0,0,0,0,0,0,0,0,0,0,0,0,0,0
Dilutes_Completed=0,0,0,0,0,0,0,0,0,0,0,0,0,0,0,0,0,0,0,0,0,0,0,0,0,0,0,0,0,0,0,0,0,0,0,0,0,0,0,0,0,0,0,0,0,0,0,0,0,0,0,0,0,0,0,0,0,0,0,0,0,0,0,0,0,0,0,0,0,0,0,0,0,0,0,0,0,0,0,0,0,0,0,0,0,0,0,0,0,0,0,0,0,0,0,0
Time_At_Innoc=0,0,0,0,0,0,0,0,0,0,0,0,0,0,0,0,0,0,0,0,0,0,0,0,0,0,0,0,0,0,0,0,0,0,0,0,0,0,0,0,0,0,0,0,0,0,0,0,0,0,0,0,0,0,0,0,0,0,0,0,0,0,0,0,0,0,0,0,0,0,0,0,0,0,0,0,0,0,0,0,0,0,0,0,0,0,0,0,0,0,0,0,0,0,0,0
Time_At_Save=0,0,0,0,0,0,0,0,0,0,0,0,0,0,0,0,0,0,0,0,0,0,0,0,0,0,0,0,0,0,0,0,0,0,0,0,0,0,0,0,0,0,0,0,0,0,0,0,0,0,0,0,0,0,0,0,0,0,0,0,0,0,0,0,0,0,0,0,0,0,0,0,0,0,0,0,0,0,0,0,0,0,0,0,0,0,0,0,0,0,0,0,0,0,0,0
Time_At_Dilute=0,0,0,0,0,0,0,0,0,0,0,0,0,0,0,0,0,0,0,0,0,0,0,0,0,0,0,0,0,0,0,0,0,0,0,0,0,0,0,0,0,0,0,0,0,0,0,0,0,0,0,0,0,0,0,0,0,0,0,0,0,0,0,0,0,0,0,0,0,0,0,0,0,0,0,0,0,0,0,0,0,0,0,0,0,0,0,0,0,0,0,0,0,0,0,0
Previous_OD=1.175,1.232,1.271,0.887,0.859,0.665,0.882,0.895,0.902,0.912,0.915,0.927,0.927,0.937,1.270,1.272,0.874,0.722,0.939,0.907,1.009,1.015,0.921,0.848,0.937,1.251,0.930,0.919,1.003,0.683,1.258,0.936,0.933,0.973,0.530,0.417,0.873,0.907,1.220,1.163,0.821,0.637,0.946,1.214,0.897,0.434,0.349,0.307,0.826,0.875,1.079,0.808,0.825,0.609,0.919,1.079,0.614,0.338,0.308,0.270,0.664,0.683,0.680,0.682,0.604,0.558,0.888,0.597,0.343,0.283,0.255,0.239,0.066,0.065,0.065,0.066,0.064,0.064,0.064,0.064,0.064,0.064,0.063,0.063,0.065,0.065,0.065,0.063,0.064,0.065,0.064,0.064,0.064,0.064,0.065,0.063
Prev_Delta_OD=0.007,0.014,0.009,0.017,0.003,0.009,0.013,0.006,0.006,0.011,0.008,0.011,0.007,0.003,0.017,0.002,0.013,0.005,0.013,0.019,0.019,0.022,0.017,0.005,0.018,0.011,0.002,0.003,0.011,0.015,0.002,0.017,0.020,0.032,0.013,0.010,0.003,0.001,0.018,0.007,0.014,0.000,0.011,0.004,0.020,0.006,0.004,0.005,0.005,0.012,0.032,0.001,0.010,0.003,0.002,0.018,0.021,0.011,0.000,0.000,0.009,0.004,0.012,0.006,0.001,0.003,0.010,0.027,0.001,0.010,0.003,0.003,0.001,0.001,0.001,0.002,0.000,0.001,0.001,0.000,0.000,0.001,0.000,0.000,0.001,0.000,0.001,0.001,0.000,0.001,0.001,0.001,0.000,0.001,0.002,0.001
Delta_From_Ref=0.000,0.018,-0.038,-0.099,-0.022,0.457,-0.902,-0.630,0.020,0.028,0.332,1.033,0.104,-0.005,0.068,-0.297,0.007,0.027,-0.521,0.145,-0.328,0.851,3.755,4.513,-0.028,0.016,0.489,0.171,0.509,0.596,-0.379,0.090,0.042,0.025,1.734,1.706,0.123,0.139,0.849,0.685,0.030,0.039,0.410,1.028,1.557,1.757,5.735,5.562,0.000,0.000,0.000,0.000,0.000,0.000,0.000,0.000,0.000,0.000,0.000,0.000,0.000,0.000,0.000,0.000,0.000,0.000,0.000,0.000,0.000,0.000,0.000,0.000,0.000,0.000,0.000,0.000,0.000,0.000,0.000,0.000,0.000,0.000,0.000,0.000,0.000,0.000,0.000,0.000,0.000,0.000,0.000,0.000,0.000,0.000,0.000,0.000
Sig_OD_Delta=0,0,0,0,0,0,0,0,0,0,0,1,0,0,0,0,0,0,0,0,0,0,1,1,0,0,0,0,0,0,0,0,0,0,1,1,0,0,0,0,0,0,0,1,1,1,1,1,0,0,0,0,0,0,0,0,0,0,0,0,0,0,0,0,0,0,0,0,0,0,0,0,0,0,0,0,0,0,0,0,0,0,0,0,0,0,0,0,0,0,0,0,0,0,0,0
Add_Drug_at_Start_Map=000000000000000000000000000000000000000000000000000000000000000000000000000000000000000000000000
[Analysis]
Drug_ID=A1,A2,A3,A4,A5,A6,B1,B2,B3,B4,B5,B6,C1,C2,C3,C4,C5,C6,D1,D2,D3,D4,D5,D6,E1,E2,E3,E4,E5,E6,F1,F2,F3,F4,F5,F6,G1,G2,G3,G4,G5,G6,H1,H2,H3,H4,H5,H6
Decision=no_inh,no_inh,no_inh,no_inh,no_inh,ps2_4_2,no_inh,no_inh,no_inh,no_inh,no_inh,ps2_4_1,no_inh,no_inh,no_inh,no_inh,ps2_2_1,ps2_4_1,no_inh,no_inh,no_inh,no_inh,ps2_4_1,ps2_4_2,no_inh,ps2_1_1,ps2_2_1,ps2_4_1,ps2_4_1,ps2_4_2,ps2_4_2,ps2_4_1,ps2_4_1,ps2_4_1,ps2_4_2,other,screen,screen,screen,screen,screen,screen,screen,screen,screen,screen,screen,screen,no_inh,no_inh,no_inh,no_inh,ps2_1_1,ps2_4_2,no_inh,no_inh,ps2_1_1,ps2_4_1,ps2_4_2,other,no_inh,no_inh,ps2_4_1,other,other,other,no_inh,ps2_4_1,other,other,other,other,ps2_4_1,ps2_4_2,other,other,other,other,other,other,other,other,other,other,screen,screen,screen,screen,screen,screen,screen,screen,screen,screen,screen,screen
Plot_Min=0.100,0.100,0.100,0.100,0.100,0.100,0.100,0.100,0.100,0.100,0.100,0.100,0.100,0.100,0.100,0.100,0.100,0.100,0.100,0.100,0.100,0.100,0.100,0.100,0.100,0.100,0.100,0.100,0.100,0.100,0.100,0.100,0.100,0.100,0.100,0.100,0.100,0.100,0.100,0.100,0.100,0.100,0.100,0.100,0.100,0.100,0.100,0.100
Plot_Max=1.500,1.500,1.500,1.500,1.500,1.500,1.500,1.500,1.500,1.500,1.500,1.500,1.500,1.500,1.500,1.500,1.500,1.500,1.500,1.500,1.500,1.500,1.500,1.500,1.500,1.500,1.500,1.500,1.500,1.500,1.500,1.500,1.500,1.500,1.500,1.500,1.500,1.500,1.500,1.500,1.500,1.500,1.500,1.500,1.500,1.500,1.500,1.500
G_Plot_Min=0.1
G_Plot_Delta=0.7
Plot_On_Off=0
OD_Gen_Pt=0.460
Gens_to_OD_Pt=5.000
Avg_G=1.979,1.921,1.956,1.956,2.004,2.410,1.983,1.969,1.972,1.944,1.985,2.274,1.966,2.017,2.067,1.998,2.114,2.412,2.023,2.032,2.043,2.041,2.076,2.613,2.021,2.054,2.135,2.140,2.134,2.695,2.499,2.373,2.343,2.317,2.626,3.145,0.000,0.000,0.000,0.000,0.000,0.000,0.000,0.000,0.000,0.000,0.000,0.000,1.893,1.914,1.912,2.015,2.102,2.794,1.855,1.958,1.896,2.356,2.807,4.021,1.932,1.973,2.462,3.518,4.672,5.081,2.050,2.567,3.727,5.008,5.439,5.780,2.279,3.128,4.500,5.524,5.756,6.091,3.195,4.522,5.485,6.013,6.277,6.475,0.000,0.000,0.000,0.000,0.000,0.000,0.000,0.000,0.000,0.000,0.000,0.000
Max_Slope=1.815,1.644,1.895,2.472,2.588,3.867,1.851,1.891,1.870,2.027,2.456,2.853,1.816,1.853,1.943,2.177,2.681,3.531,2.470,2.455,2.077,1.982,2.762,3.480,2.757,2.582,2.350,2.539,2.770,4.146,3.287,3.220,3.516,3.388,3.629,4.444,212.806,173.584,149.473,185.310,157.777,184.801,202.940,144.484,173.584,218.310,197.900,170.399,1.753,1.771,1.840,1.786,1.819,1.902,1.728,1.548,1.670,1.803,1.748,2.334,1.689,1.663,1.987,2.332,4.625,7.309,1.541,1.781,2.233,6.212,7.741,9.627,2.012,1.999,2.970,10.856,10.083,13.680,2.268,3.519,8.903,11.272,12.371,14.901,152.199,137.469,160.586,173.876,133.124,202.856,207.804,139.671,157.859,218.183,173.876,167.058
Fit_Model=all
Fit_Const_OD_Base=0.085
Fit_Const_N0=0.01500
Fit_Const_T0=0.000
G_Fit_Min=0.100
G_Fit_Delta=0.400
Fit_On_Off=0.000,0.000,0.000,0.000,0.000,0.000,0.000,0.000,0.000,0.000,0.000,0.000,0.000,0.000,0.000,0.000,0.000,0.000,0.000,0.000,0.000,0.000,0.000,0.000,0.000,0.000,0.000,0.000,0.000,0.000,0.000,0.000,0.000,0.000,0.000,0.000,0.000,0.000,0.000,0.000,0.000,0.000,0.000,0.000,0.000,0.000,0.000,0.000,0.000,0.000,0.000,0.000,0.000,0.000,0.000,0.000,0.000,0.000,0.000,0.000,0.000,0.000,0.000,0.000,0.000,0.000,0.000,0.000,0.000,0.000,0.000,0.000,0.000,0.000,0.000,0.000,0.000,0.000,0.000,0.000,0.000,0.000,0.000,0.000,0.000,0.000,0.000,0.000,0.000,0.000,0.000,0.000,0.000,0.000,0.000,0.000
Fit_Min=0.036,0.034,0.034,0.033,0.034,0.034,0.036,0.036,0.035,0.035,0.036,0.034,0.036,0.035,0.035,0.033,0.035,0.033,0.034,0.036,0.033,0.034,0.033,0.033,0.036,0.034,0.033,0.033,0.033,0.033,0.034,0.034,0.033,0.035,0.033,0.034,0.014,0.013,0.012,0.013,0.012,0.012,0.014,0.013,0.013,0.013,0.012,0.013,0.000,0.000,0.000,0.000,0.000,0.000,0.000,0.000,0.000,0.000,0.000,0.000,0.000,0.000,0.000,0.000,0.000,0.000,0.000,0.000,0.000,0.000,0.000,0.000,0.000,0.000,0.000,0.000,0.000,0.000,0.000,0.000,0.000,0.000,0.000,0.000,0.000,0.000,0.000,0.000,0.000,0.000,0.000,0.000,0.000,0.000,0.000,0.000
Fit_Delta=0.463,0.482,0.440,0.418,0.302,0.335,0.425,0.625,0.519,0.529,0.319,0.305,0.433,0.482,0.480,0.411,0.341,0.287,0.287,0.394,0.454,0.446,0.228,0.263,0.222,0.307,0.387,0.304,0.253,0.318,0.304,0.327,0.255,0.241,0.290,0.185,1.500,1.500,1.500,1.500,1.500,1.500,1.500,1.500,1.500,1.500,1.500,1.500,0.471,0.568,0.452,0.469,0.495,0.632,0.499,0.635,0.581,0.588,0.604,0.618,0.552,0.510,0.661,0.557,0.363,0.289,0.559,0.582,0.626,0.295,0.236,0.139,0.381,0.569,0.448,0.239,0.146,0.143,0.549,0.455,0.239,0.168,0.120,0.140,0.000,0.000,0.000,0.000,0.000,0.000,0.000,0.000,0.000,0.000,0.000,0.000
Fit_Offset=0.077,0.077,0.076,0.076,0.078,0.070,0.079,0.073,0.076,0.075,0.078,0.074,0.077,0.077,0.076,0.076,0.077,0.074,0.079,0.078,0.075,0.074,0.078,0.071,0.082,0.078,0.077,0.077,0.077,0.069,0.076,0.073,0.074,0.077,0.070,0.067,0.000,0.000,0.000,0.000,0.000,0.000,0.000,0.000,0.000,0.000,0.000,0.000,0.076,0.076,0.078,0.075,0.067,0.058,0.075,0.073,0.073,0.068,0.055,0.043,0.076,0.074,0.066,0.045,0.036,0.025,0.074,0.071,0.056,0.032,0.036,0.027,0.069,0.057,0.045,0.032,0.033,0.036,0.054,0.045,0.034,0.038,0.036,0.022,0.000,0.000,0.000,0.000,0.000,0.000,0.000,0.000,0.000,0.000,0.000,0.000
Fit_N0=0.010,0.009,0.008,0.008,0.007,0.012,0.008,0.014,0.009,0.011,0.009,0.011,0.011,0.008,0.007,0.008,0.009,0.011,0.008,0.008,0.007,0.009,0.008,0.010,0.009,0.009,0.008,0.008,0.009,0.011,0.010,0.009,0.010,0.008,0.012,0.014,0.000,0.000,0.000,0.000,0.000,0.000,0.000,0.000,0.000,0.000,0.000,0.000,0.008,0.009,0.008,0.010,0.012,0.016,0.009,0.010,0.010,0.012,0.016,0.069,0.009,0.010,0.013,0.018,0.061,0.077,0.009,0.012,0.016,0.067,0.066,0.067,0.012,0.012,0.055,0.069,0.061,0.061,0.017,0.057,0.070,0.062,0.058,0.080,0.000,0.000,0.000,0.000,0.000,0.000,0.000,0.000,0.000,0.000,0.000,0.000
Fit_T0=1.415,1.562,1.191,1.316,1.390,0.925,1.499,1.805,1.428,1.507,1.540,1.286,1.245,1.126,1.031,1.295,1.668,1.368,1.553,1.353,1.026,1.306,1.664,0.779,1.529,1.607,1.454,1.505,1.573,0.428,1.379,0.822,1.387,0.800,0.875,0.683,0.000,0.000,0.000,0.000,0.000,0.000,0.000,0.000,0.000,0.000,0.000,0.000,1.326,1.343,1.283,1.293,0.534,-1.002,1.231,1.418,1.055,0.489,-1.553,3.949,1.502,1.427,0.258,-3.792,3.697,4.176,1.077,0.317,-2.642,4.040,4.819,2.536,0.640,-2.612,3.950,4.979,3.274,4.297,-1.849,4.312,5.257,5.017,3.762,5.165,0.000,0.000,0.000,0.000,0.000,0.000,0.000,0.000,0.000,0.000,0.000,0.000
Fit_G=1.517,1.428,1.466,1.434,1.372,1.893,1.437,1.634,1.507,1.538,1.392,1.700,1.556,1.511,1.530,1.484,1.502,1.746,1.378,1.472,1.507,1.550,1.372,1.947,1.378,1.449,1.521,1.453,1.486,2.088,1.732,1.784,1.667,1.646,1.979,2.386,0.000,0.000,0.000,0.000,0.000,0.000,0.000,0.000,0.000,0.000,0.000,0.000,1.382,1.456,1.394,1.560,1.880,3.043,1.406,1.561,1.539,2.178,3.225,5.701,1.465,1.536,2.330,4.534,6.694,8.144,1.617,2.373,4.338,7.559,8.289,10.124,2.053,3.447,6.047,8.664,9.377,9.842,3.726,6.054,8.417,9.347,10.286,12.829,0.000,0.000,0.000,0.000,0.000,0.000,0.000,0.000,0.000,0.000,0.000,0.000
Fit_Error=24.858,16.203,15.676,14.163,2.565,11.883,13.316,172.284,31.197,45.315,3.061,4.156,35.740,22.283,24.389,10.562,5.783,4.496,1.741,9.531,17.181,33.642,0.508,5.301,2.241,2.663,10.905,2.436,1.419,11.555,7.045,8.854,2.679,1.812,7.083,2.525,0.000,0.000,0.000,0.000,0.000,0.000,0.000,0.000,0.000,0.000,0.000,0.000,17.641,65.164,10.988,21.429,30.685,106.234,25.242,175.899,59.025,65.440,77.454,183.676,38.257,27.409,103.068,49.729,8.684,4.738,59.184,115.954,96.050,5.512,2.179,1.583,15.668,49.087,18.808,2.363,0.507,0.668,47.696,21.348,3.055,0.980,0.366,2.872,0.000,0.000,0.000,0.000,0.000,0.000,0.000,0.000,0.000,0.000,0.000,0.000
Fit_CV=70.000,47.000,47.000,63.000,51.000,60.000,37.000,66.000,55.000,60.000,42.000,44.000,47.000,54.000,62.000,47.000,46.000,56.000,43.000,47.000,64.000,40.000,38.000,47.000,38.000,49.000,60.000,45.000,45.000,54.000,57.000,57.000,45.000,56.000,48.000,47.000,0.000,0.000,0.000,0.000,0.000,0.000,0.000,0.000,0.000,0.000,0.000,0.000,49.000,42.000,49.000,40.000,63.000,85.000,47.000,58.000,55.000,93.000,140.000,194.000,51.000,50.000,86.000,136.000,71.000,72.000,58.000,122.000,169.000,71.000,77.000,140.000,53.000,112.000,76.000,78.000,121.000,60.000,95.000,73.000,168.000,76.000,53.000,71.000,0.000,0.000,0.000,0.000,0.000,0.000,0.000,0.000,0.000,0.000,0.000,0.000
Time_to_20_Gens=0,0,0,0,0,0,0,0,0,0,0,0,0,0,0,0,0,0,0,0,0,0,0,0,0,0,0,0,0,0,0,0,0,0,0,0,0,0,0,0,0,0,0,0,0,0,0,0
Time_to_each_5_Gens=0,0,0,0,0,0,0,0,0,0,0,0,0,0,0,0,0,0,0,0,0,0,0,0,0,0,0,0,0,0,0,0,0,0,0,0,0,0,0,0,0,0,0,0,0,0,0,0
Time_to_each_n_Gens=9.895,9.603,9.781,9.781,10.020,12.050,9.917,9.843,9.862,9.721,9.927,11.372,9.828,10.085,10.337,9.992,10.572,12.062,10.116,10.160,10.213,10.204,10.378,13.065,10.105,10.269,10.674,10.700,10.668,13.476,12.497,11.866,11.717,11.586,13.130,15.727,0.000,0.000,0.000,0.000,0.000,0.000,0.000,0.000,0.000,0.000,0.000,0.000,9.464,9.572,9.561,10.074,10.511,13.972,9.273,9.791,9.481,11.781,14.035,20.105,9.662,9.866,12.311,17.590,23.344,23.353,10.251,12.837,18.637,23.330,23.335,23.333,11.396,15.638,22.499,23.346,23.349,23.320,15.973,22.611,23.350,23.348,23.298,23.339,0.000,0.000,0.000,0.000,0.000,0.000,0.000,0.000,0.000,0.000,0.000,0.000
Min_Pt_OD=0,0,0,0,0,0,0,0,0,0,0,0,0,0,0,0,0,0,0,0,0,0,0,0,0,0,0,0,0,0,0,0,0,0,0,0,0,0,0,0,0,0,0,0,0,0,0,0
Min_Pt_t=0,0,0,0,0,0,0,0,0,0,0,0,0,0,0,0,0,0,0,0,0,0,0,0,0,0,0,0,0,0,0,0,0,0,0,0,0,0,0,0,0,0,0,0,0,0,0,0
TO_OD=0,0,0,0,0,0,0,0,0,0,0,0,0,0,0,0,0,0,0,0,0,0,0,0,0,0,0,0,0,0,0,0,0,0,0,0,0,0,0,0,0,0,0,0,0,0,0,0
Ref_ID=A01
Multi_Refs=single_ref
test=A01,A02,A03,A04,A05,A06,A07,A08,A09,A10,A11,A12,B01,B02,B03,B04,B05,B06,B07,B08,B09,B10,B11,B12,C01,C02,C03,C04,C05,C06,C07,C08,C09,C10,C11,C12,D01,D02,D03,D04,D05,D06,D07,D08,D09,D10,D11,D12,E01,E02,E03,E04,E05,E06,E07,E08,E09,E10,E11,E12,F01,F02,F03,F04,F05,F06,F07,F08,F09,F10,F11,F12,G01,G02,G03,G04,G05,G06,G07,G08,G09,G10,G11,G12,H01,H02,H03,H04,H05,H06,H07,H08,H09,H10,H11,H12
Start_Time_Now=3.2655505719E+9
Start_Date="6/24/2007+1:22 PM"
pv_to_plate_order=no
gen_time_cutoff=0.000
Drug_Name=ud?:;-ud+0,ud?:;-ud+0,ud?:;-ud+0,ud?:;-ud+0,ud?:;-ud+0,ud?:;-ud+0,ud?:;-ud+0,ud?:;-ud+0,ud?:;-ud+0,ud?:;-ud+0,ud?:;-ud+0,ud?:;-ud+0,ud?:;-ud+0,ud?:;-ud+0,ud?:;-ud+0,ud?:;-ud+0,ud?:;-ud+0,ud?:;-ud+0,ud?:;-ud+0,ud?:;-ud+0,ud?:;-ud+0,ud?:;-ud+0,ud?:;-ud+0,ud?:;-ud+0,ud?:;-ud+0,ud?:;-ud+0,ud?:;-ud+0,ud?:;-ud+0,ud?:;-ud+0,ud?:;-ud+0,ud?:;-ud+0,ud?:;-ud+0,ud?:;-ud+0,ud?:;-ud+0,ud?:;-ud+0,ud?:;-ud+0,ud?:;-ud+0,ud?:;-ud+0,ud?:;-ud+0,ud?:;-ud+0,ud?:;-ud+0,ud?:;-ud+0,ud?:;-ud+0,ud?:;-ud+0,ud?:;-ud+0,ud?:;-ud+0,ud?:;-ud+0,ud?:;-ud+0,ud?:;-ud+0,ud?:;-ud+0,ud?:;-ud+0,ud?:;-ud+0,ud?:;-ud+0,ud?:;-ud+0,ud?:;-ud+0,ud?:;-ud+0,ud?:;-ud+0,ud?:;-ud+0,ud?:;-ud+0,ud?:;-ud+0,ud?:;-ud+0,ud?:;-ud+0,ud?:;-ud+0,ud?:;-ud+0,ud?:;-ud+0,ud?:;-ud+0,ud?:;-ud+0,ud?:;-ud+0,ud?:;-ud+0,ud?:;-ud+0,ud?:;-ud+0,ud?:;-ud+0,ud?:;-ud+0,ud?:;-ud+0,ud?:;-ud+0,ud?:;-ud+0,ud?:;-ud+0,ud?:;-ud+0,ud?:;-ud+0,ud?:;-ud+0,ud?:;-ud+0,ud?:;-ud+0,ud?:;-ud+0,ud?:;-ud+0,ud?:;-ud+0,ud?:;-ud+0,ud?:;-ud+0,ud?:;-ud+0,ud?:;-ud+0,ud?:;-ud+0,ud?:;-ud+0,ud?:;-ud+0,ud?:;-ud+0,ud?:;-ud+0,ud?:;-ud+0,ud?:;-ud+0
Drug_Well_Pos=A01,A02,A03,A04,A05,A06,B01,B02,B03,B04,B05,B06,C01,C02,C03,C04,C05,C06,D01,D02,D03,D04,D05,D06,E01,E02,E03,E04,E05,E06,F01,F02,F03,F04,F05,F06,G01,G02,G03,G04,G05,G06,H01,H02,H03,H04,H05,H06,A07,A08,A09,A10,A11,A12,B07,B08,B09,B10,B11,B12,C07,C08,C09,C10,C11,C12,D07,D08,D09,D10,D11,D12,E07,E08,E09,E10,E11,E12,F07,F08,F09,F10,F11,F12,G07,G08,G09,G10,G11,G12,H07,H08,H09,H10,H11,H12
Avg_G_tcut=1.979,1.921,1.956,1.956,2.004,2.410,1.983,1.969,1.972,1.944,1.985,2.274,1.966,2.017,2.067,1.998,2.114,2.412,2.023,2.032,2.043,2.041,2.076,2.613,2.021,2.054,2.135,2.140,2.134,2.695,2.499,2.373,2.343,2.317,2.626,3.145,0.000,0.000,0.000,0.000,0.000,0.000,0.000,0.000,0.000,0.000,0.000,0.000,1.893,1.914,1.912,2.015,2.102,2.794,1.855,1.958,1.896,2.356,2.807,4.021,1.932,1.973,2.462,3.518,4.672,5.081,2.050,2.567,3.727,5.008,5.439,5.780,2.279,3.128,4.500,5.524,5.756,6.091,3.195,4.522,5.485,6.013,6.277,6.475,0.000,0.000,0.000,0.000,0.000,0.000,0.000,0.000,0.000,0.000,0.000,0.000
t0_from_interval=2.030,2.015,1.946,1.929,1.833,0.545,2.159,2.037,2.026,1.899,1.743,1.017,1.661,2.165,2.258,1.962,1.955,0.796,1.831,1.978,2.173,2.016,1.624,0.602,1.483,1.764,2.258,1.924,1.550,0.288,1.072,1.078,0.971,0.847,0.023,-0.794,0.000,0.000,0.000,0.000,0.000,0.000,0.000,0.000,0.000,0.000,0.000,0.000,2.055,2.149,2.038,1.849,1.024,-0.489,1.942,2.295,1.761,1.036,-0.847,-3.369,2.071,1.841,0.847,-1.873,-3.347,-5.540,1.980,0.994,-1.604,-3.983,-4.862,-6.603,1.140,-0.724,-2.647,-5.083,-4.963,-3.578,-1.051,-2.764,-4.495,-2.789,-2.921,-5.820,0.000,0.000,0.000,0.000,0.000,0.000,0.000,0.000,0.000,0.000,0.000,0.000
Sum_Delta_Ref=0.000,1.046,0.207,0.035,1.475,9.959,0.802,0.078,0.684,0.137,1.154,7.972,0.230,1.176,1.684,0.801,3.008,9.658,1.168,1.112,0.930,1.469,4.096,11.963,1.924,2.096,3.115,4.945,5.301,12.648,10.795,9.692,9.423,9.147,12.087,15.952,-1.000,-1.000,-1.000,-1.000,-1.000,-1.000,-1.000,-1.000,-1.000,-1.000,-1.000,-1.000,1.334,0.717,0.763,0.638,2.069,10.578,0.857,0.213,2.134,5.163,10.558,22.889,0.354,0.141,6.181,19.143,26.223,26.917,1.948,7.733,21.748,27.222,28.358,28.674,4.225,14.403,26.119,28.437,29.113,29.562,15.272,26.050,28.523,29.594,29.923,29.647,-1.000,-1.000,-1.000,-1.000,-1.000,-1.000,-1.000,-1.000,-1.000,-1.000,-1.000,-1.000
Gens_at_time_G=5.000,5.000,5.000,5.000,5.000,5.000,5.000,5.000,5.000,5.000,5.000,5.000,5.000,5.000,5.000,5.000,5.000,5.000,5.000,5.000,5.000,5.000,5.000,5.000,5.000,5.000,5.000,5.000,5.000,5.000,5.000,5.000,5.000,5.000,5.000,5.000,0.000,0.000,0.000,0.000,0.000,0.000,0.000,0.000,0.000,0.000,0.000,0.000,5.000,5.000,5.000,5.000,5.000,5.000,5.000,5.000,5.000,5.000,5.000,5.000,5.000,5.000,5.000,5.000,4.996,4.597,5.000,5.000,5.000,4.659,4.291,4.037,5.000,5.000,5.000,4.226,4.057,3.829,5.000,5.000,4.257,3.883,3.712,3.604,0.000,0.000,0.000,0.000,0.000,0.000,0.000,0.000,0.000,0.000,0.000,0.000
G_Int_tcut=1.573,1.518,1.567,1.570,1.637,2.301,1.552,1.561,1.567,1.565,1.637,2.071,1.633,1.584,1.616,1.606,1.723,2.253,1.657,1.637,1.608,1.638,1.751,2.493,1.724,1.701,1.683,1.755,1.823,2.638,2.285,2.158,2.149,2.148,2.621,3.304,0.000,0.000,0.000,0.000,0.000,0.000,0.000,0.000,0.000,0.000,0.000,0.000,1.482,1.485,1.505,1.645,1.897,2.892,1.466,1.499,1.544,2.149,2.976,4.695,1.518,1.605,2.293,3.893,5.342,6.286,1.654,2.369,4.048,5.862,6.572,7.415,2.051,3.272,5.029,6.727,6.979,7.026,3.405,5.075,6.540,6.731,7.064,8.090,0.000,0.000,0.000,0.000,0.000,0.000,0.000,0.000,0.000,0.000,0.000,0.000
Sum_Del_12=0.000,0.838,0.285,0.127,0.442,2.490,0.115,0.015,0.007,0.364,0.268,2.131,0.401,0.517,1.261,0.389,1.717,2.671,0.643,0.739,0.882,0.808,1.030,3.528,0.410,0.952,1.981,1.728,1.488,3.589,3.115,2.710,2.514,2.348,3.070,4.694,8.323,8.324,8.272,8.312,8.317,8.319,8.322,8.291,8.306,8.327,8.313,8.320,1.125,0.788,0.834,0.393,1.187,4.777,1.574,0.049,1.183,3.534,4.694,6.058,0.562,0.102,3.986,5.839,6.668,6.651,0.860,4.617,6.250,6.866,6.989,6.967,2.905,5.583,6.736,6.999,7.189,7.212,5.532,6.704,7.105,7.296,7.340,7.065,8.341,8.305,8.310,8.323,8.290,8.327,8.332,8.326,8.290,8.331,8.304,8.304
Sum_Del_20=0.000,1.027,0.194,0.032,1.442,9.700,0.776,0.077,0.661,0.125,1.133,7.768,0.230,1.145,1.650,0.781,2.952,9.409,1.143,1.089,0.914,1.436,4.005,11.661,1.886,2.056,3.059,4.838,5.182,12.323,10.515,9.445,9.174,8.907,11.768,15.546,32.908,32.908,32.822,32.886,32.896,32.900,32.903,32.856,32.881,32.909,32.882,32.897,1.311,0.708,0.754,0.622,2.022,10.387,0.855,0.209,2.086,5.070,10.373,22.350,0.352,0.134,6.075,18.795,25.552,26.214,1.898,7.601,21.299,26.513,27.605,27.902,4.145,14.161,25.462,27.679,28.333,28.764,15.007,25.392,27.765,28.797,29.112,28.837,32.929,32.873,32.884,32.893,32.844,32.898,32.914,32.905,32.849,32.918,32.869,32.865
Sum_Del_24=0.000,1.067,0.418,0.094,1.661,12.172,1.072,0.067,0.959,0.353,1.181,9.544,0.128,1.428,1.801,0.954,3.075,11.687,1.294,1.190,0.937,1.658,4.580,14.471,2.029,2.168,3.141,5.426,5.924,15.371,13.030,11.702,11.475,11.204,14.906,19.304,42.625,42.625,42.525,42.599,42.611,42.614,42.618,42.564,42.595,42.627,42.595,42.611,1.349,0.641,0.687,0.748,2.359,10.745,0.537,0.237,2.407,5.234,10.597,24.727,0.234,0.262,6.156,18.999,30.838,32.366,2.341,7.687,21.875,32.603,34.497,35.215,4.391,14.171,30.285,34.686,35.659,36.427,15.237,30.288,34.726,36.416,36.935,36.790,42.646,42.586,42.596,42.610,42.553,42.614,42.631,42.622,42.557,42.635,42.579,42.573
Sum_12=8.401,9.239,8.686,8.528,7.959,5.911,8.285,8.415,8.407,8.765,8.133,6.269,8.802,7.884,7.139,8.012,6.684,5.729,7.758,7.662,7.519,7.593,7.371,4.872,7.990,7.449,6.420,6.672,6.913,4.812,5.286,5.691,5.887,6.052,5.330,3.707,0.078,0.076,0.129,0.088,0.083,0.082,0.079,0.109,0.095,0.073,0.088,0.081,9.525,9.188,9.234,8.008,7.214,3.624,9.975,8.449,9.583,4.867,3.707,2.343,8.963,8.503,4.415,2.561,1.732,1.749,7.540,3.784,2.151,1.535,1.411,1.433,5.495,2.817,1.665,1.402,1.211,1.188,2.868,1.697,1.296,1.104,1.060,1.336,0.059,0.096,0.090,0.078,0.110,0.073,0.069,0.074,0.110,0.069,0.097,0.097
Sum_20=33.023,34.050,32.828,32.991,31.581,23.323,32.246,33.100,32.362,32.898,31.890,25.254,33.253,31.877,31.373,32.241,30.071,23.614,31.880,31.933,32.109,31.587,29.018,21.362,31.137,30.966,29.963,28.185,27.841,20.700,22.508,23.578,23.849,24.116,21.255,17.477,0.115,0.114,0.201,0.137,0.126,0.123,0.120,0.167,0.142,0.113,0.141,0.126,34.333,33.730,33.776,32.400,31.001,22.636,33.878,33.232,35.109,27.952,22.650,10.673,33.375,32.889,26.948,14.227,7.471,6.809,31.125,25.422,11.724,6.510,5.418,5.121,28.878,18.862,7.561,5.344,4.689,4.259,18.016,7.631,5.257,4.226,3.911,4.186,0.093,0.149,0.139,0.130,0.178,0.125,0.108,0.118,0.174,0.104,0.154,0.158
Sum_24=42.756,43.823,42.338,42.661,41.094,30.584,41.684,42.823,41.797,42.403,41.574,33.212,42.884,41.328,40.955,41.802,39.681,31.068,41.462,41.565,41.819,41.098,38.176,28.284,40.727,40.588,39.614,37.330,36.831,27.385,29.725,31.053,31.280,31.551,27.849,23.452,0.131,0.131,0.231,0.157,0.145,0.141,0.137,0.191,0.160,0.129,0.161,0.144,44.104,43.397,43.443,42.008,40.396,32.011,43.292,42.992,45.162,37.522,32.159,18.028,42.990,42.494,36.599,23.756,11.917,10.389,40.414,35.069,20.881,10.153,8.259,7.541,38.364,28.584,12.470,8.070,7.096,6.328,27.518,12.467,8.029,6.339,5.820,5.966,0.110,0.169,0.159,0.146,0.203,0.142,0.124,0.133,0.199,0.120,0.176,0.182
G_by_Interval=1.573,1.518,1.567,1.570,1.637,2.301,1.552,1.561,1.567,1.565,1.637,2.071,1.633,1.584,1.616,1.606,1.723,2.253,1.657,1.637,1.608,1.638,1.751,2.493,1.724,1.701,1.683,1.755,1.823,2.638,2.285,2.158,2.149,2.148,2.621,3.304,0.000,0.000,0.000,0.000,0.000,0.000,0.000,0.000,0.000,0.000,0.000,0.000,1.482,1.485,1.505,1.645,1.897,2.892,1.466,1.499,1.544,2.149,2.976,4.695,1.518,1.605,2.293,3.893,5.342,6.286,1.654,2.369,4.048,5.862,6.572,7.415,2.051,3.272,5.029,6.727,6.979,7.026,3.405,5.075,6.540,6.731,7.064,8.090,0.000,0.000,0.000,0.000,0.000,0.000,0.000,0.000,0.000,0.000,0.000,0.000
Avg_G_t8=1.979,1.921,1.956,1.956,2.004,2.410,1.983,1.969,1.972,1.944,1.985,2.274,1.966,2.017,2.067,1.998,2.114,2.412,2.023,2.032,2.043,2.041,2.076,2.613,2.021,2.054,2.135,2.140,2.134,2.695,2.499,2.373,2.343,2.317,2.626,3.145,0.000,0.000,0.000,0.000,0.000,0.000,0.000,0.000,0.000,0.000,0.000,0.000,1.893,1.914,1.912,2.015,2.102,2.794,1.855,1.958,1.896,2.356,2.807,4.021,1.932,1.973,2.462,3.518,4.672,5.081,2.050,2.567,3.727,5.008,5.439,5.780,2.279,3.128,4.500,5.524,5.756,6.091,3.195,4.522,5.485,6.013,6.277,6.475,0.000,0.000,0.000,0.000,0.000,0.000,0.000,0.000,0.000,0.000,0.000,0.000
G_int_t8=1.573,1.518,1.567,1.570,1.637,2.301,1.552,1.561,1.567,1.565,1.637,2.071,1.633,1.584,1.616,1.606,1.723,2.253,1.657,1.637,1.608,1.638,1.751,2.493,1.724,1.701,1.683,1.755,1.823,2.638,2.285,2.158,2.149,2.148,2.621,3.304,0.000,0.000,0.000,0.000,0.000,0.000,0.000,0.000,0.000,0.000,0.000,0.000,1.482,1.485,1.505,1.645,1.897,2.892,1.466,1.499,1.544,2.149,2.976,4.695,1.518,1.605,2.293,3.893,5.342,6.286,1.654,2.369,4.048,5.862,6.572,7.415,2.051,3.272,5.029,6.727,6.979,7.026,3.405,5.075,6.540,6.731,7.064,8.090,0.000,0.000,0.000,0.000,0.000,0.000,0.000,0.000,0.000,0.000,0.000,0.000
Avg_G_t12=1.979,1.921,1.956,1.956,2.004,2.410,1.983,1.969,1.972,1.944,1.985,2.274,1.966,2.017,2.067,1.998,2.114,2.412,2.023,2.032,2.043,2.041,2.076,2.613,2.021,2.054,2.135,2.140,2.134,2.695,2.499,2.373,2.343,2.317,2.626,3.145,0.000,0.000,0.000,0.000,0.000,0.000,0.000,0.000,0.000,0.000,0.000,0.000,1.893,1.914,1.912,2.015,2.102,2.794,1.855,1.958,1.896,2.356,2.807,4.021,1.932,1.973,2.462,3.518,4.672,5.081,2.050,2.567,3.727,5.008,5.439,5.780,2.279,3.128,4.500,5.524,5.756,6.091,3.195,4.522,5.485,6.013,6.277,6.475,0.000,0.000,0.000,0.000,0.000,0.000,0.000,0.000,0.000,0.000,0.000,0.000
G_int_t12=1.573,1.518,1.567,1.570,1.637,2.301,1.552,1.561,1.567,1.565,1.637,2.071,1.633,1.584,1.616,1.606,1.723,2.253,1.657,1.637,1.608,1.638,1.751,2.493,1.724,1.701,1.683,1.755,1.823,2.638,2.285,2.158,2.149,2.148,2.621,3.304,0.000,0.000,0.000,0.000,0.000,0.000,0.000,0.000,0.000,0.000,0.000,0.000,1.482,1.485,1.505,1.645,1.897,2.892,1.466,1.499,1.544,2.149,2.976,4.695,1.518,1.605,2.293,3.893,5.342,6.286,1.654,2.369,4.048,5.862,6.572,7.415,2.051,3.272,5.029,6.727,6.979,7.026,3.405,5.075,6.540,6.731,7.064,8.090,0.000,0.000,0.000,0.000,0.000,0.000,0.000,0.000,0.000,0.000,0.000,0.000
Avg_G_inflex=1.989,1.923,1.981,1.965,1.998,2.247,2.005,1.969,1.972,1.944,1.968,2.162,1.989,2.018,2.069,2.023,2.133,2.251,2.037,2.041,2.064,2.068,2.072,2.416,2.030,2.047,2.159,2.109,2.112,2.439,2.324,2.267,2.222,2.206,2.348,2.650,0.000,0.000,0.000,0.000,0.000,0.000,0.000,0.000,0.000,0.000,0.000,0.000,1.902,1.914,1.927,2.015,2.102,2.794,1.855,1.958,1.896,2.356,2.807,4.021,1.932,1.973,2.462,3.518,4.663,4.943,2.050,2.567,3.727,4.968,5.458,5.415,2.316,3.128,4.523,5.526,5.472,5.866,3.195,4.522,5.465,5.881,5.911,6.286,0.000,0.000,0.000,0.000,0.000,0.000,0.000,0.000,0.000,0.000,0.000,0.000
G_int_inflex=1.590,1.521,1.604,1.564,1.526,1.995,1.573,1.559,1.567,1.565,1.535,1.819,1.666,1.585,1.618,1.628,1.698,1.913,1.581,1.626,1.644,1.682,1.589,2.083,1.605,1.608,1.689,1.607,1.667,2.168,1.895,1.921,1.848,1.862,2.110,2.322,0.000,0.000,0.000,0.000,0.000,0.000,0.000,0.000,0.000,0.000,0.000,0.000,1.496,1.485,1.525,1.645,1.897,2.892,1.466,1.499,1.544,2.149,2.976,4.695,1.518,1.605,2.293,3.893,5.405,6.145,1.654,2.369,4.048,5.885,6.713,6.288,2.097,3.272,5.068,6.783,6.147,6.864,3.405,5.075,6.562,6.618,6.731,7.952,0.000,0.000,0.000,0.000,0.000,0.000,0.000,0.000,0.000,0.000,0.000,0.000
G_by_Interval_g4=1.655,1.570,1.611,1.615,1.665,2.178,1.585,1.599,1.594,1.585,1.654,2.013,1.627,1.636,1.649,1.645,1.718,2.155,1.658,1.652,1.658,1.659,1.753,2.374,1.732,1.716,1.722,1.780,1.804,2.486,2.231,2.091,2.067,2.057,2.455,3.042,0.000,0.000,0.000,0.000,0.000,0.000,0.000,0.000,0.000,0.000,0.000,0.000,1.532,1.545,1.565,1.678,1.895,2.703,1.513,1.543,1.572,2.099,2.758,4.315,1.572,1.634,2.220,3.586,4.986,5.659,1.696,2.315,3.798,5.380,6.067,6.591,2.003,3.081,4.687,6.216,6.390,7.026,3.199,4.768,6.022,6.731,7.064,8.090,0.000,0.000,0.000,0.000,0.000,0.000,0.000,0.000,0.000,0.000,0.000,0.000
G_int_t8_g4=1.655,1.570,1.611,1.615,1.665,2.178,1.585,1.599,1.594,1.585,1.654,2.013,1.627,1.636,1.649,1.645,1.718,2.155,1.658,1.652,1.658,1.659,1.753,2.374,1.732,1.716,1.722,1.780,1.804,2.486,2.231,2.091,2.067,2.057,2.455,3.042,0.000,0.000,0.000,0.000,0.000,0.000,0.000,0.000,0.000,0.000,0.000,0.000,1.532,1.545,1.565,1.678,1.895,2.703,1.513,1.543,1.572,2.099,2.758,4.315,1.572,1.634,2.220,3.586,4.986,5.659,1.696,2.315,3.798,5.380,6.067,6.591,2.003,3.081,4.687,6.216,6.390,7.026,3.199,4.768,6.022,6.731,7.064,8.090,0.000,0.000,0.000,0.000,0.000,0.000,0.000,0.000,0.000,0.000,0.000,0.000
G_int_t12_g4=1.655,1.570,1.611,1.615,1.665,2.178,1.585,1.599,1.594,1.585,1.654,2.013,1.627,1.636,1.649,1.645,1.718,2.155,1.658,1.652,1.658,1.659,1.753,2.374,1.732,1.716,1.722,1.780,1.804,2.486,2.231,2.091,2.067,2.057,2.455,3.042,0.000,0.000,0.000,0.000,0.000,0.000,0.000,0.000,0.000,0.000,0.000,0.000,1.532,1.545,1.565,1.678,1.895,2.703,1.513,1.543,1.572,2.099,2.758,4.315,1.572,1.634,2.220,3.586,4.986,5.659,1.696,2.315,3.798,5.380,6.067,6.591,2.003,3.081,4.687,6.216,6.390,7.026,3.199,4.768,6.022,6.731,7.064,8.090,0.000,0.000,0.000,0.000,0.000,0.000,0.000,0.000,0.000,0.000,0.000,0.000
G_int_inflex_g4=1.667,1.572,1.639,1.608,1.579,1.944,1.602,1.595,1.594,1.585,1.583,1.824,1.651,1.637,1.651,1.662,1.698,1.897,1.604,1.645,1.685,1.693,1.645,2.064,1.605,1.652,1.729,1.680,1.692,2.130,1.915,1.908,1.839,1.837,2.064,2.322,0.000,0.000,0.000,0.000,0.000,0.000,0.000,0.000,0.000,0.000,0.000,0.000,1.541,1.545,1.580,1.678,1.895,2.703,1.513,1.543,1.572,2.099,2.758,4.315,1.572,1.634,2.220,3.586,5.001,5.519,1.696,2.315,3.798,5.358,6.131,6.288,2.033,3.081,4.716,6.239,6.147,6.864,3.199,4.768,6.017,6.618,6.731,7.952,0.000,0.000,0.000,0.000,0.000,0.000,0.000,0.000,0.000,0.000,0.000,0.000
Time_Inflex=10.326,10.080,10.080,9.834,9.097,10.572,10.080,11.309,10.572,10.572,9.097,9.834,10.080,10.572,10.818,10.080,10.080,10.080,9.097,10.080,10.572,10.572,8.605,10.572,8.360,9.342,10.572,9.588,9.097,11.309,10.572,10.572,9.588,9.342,10.572,10.572,0.249,0.249,0.249,0.249,0.249,0.249,0.249,0.249,0.249,0.249,0.249,0.249,9.834,10.572,9.834,10.572,11.309,15.979,9.834,11.309,10.572,13.030,15.979,22.371,10.572,10.572,14.014,19.176,22.371,22.371,11.309,14.014,20.405,22.125,22.617,18.684,11.309,16.963,22.863,23.109,19.422,20.405,17.209,23.109,22.863,22.371,19.422,22.125,0.249,0.249,0.249,0.249,0.249,0.249,0.249,0.249,0.249,0.249,0.249,0.249
OD_Inflex=0.603,0.630,0.587,0.530,0.427,0.451,0.559,0.768,0.643,0.663,0.446,0.415,0.575,0.624,0.608,0.547,0.480,0.404,0.407,0.529,0.585,0.591,0.341,0.381,0.337,0.423,0.519,0.422,0.367,0.438,0.423,0.447,0.366,0.354,0.412,0.292,0.067,0.066,0.066,0.066,0.064,0.064,0.067,0.066,0.066,0.065,0.065,0.065,0.587,0.706,0.575,0.615,0.664,0.780,0.633,0.803,0.701,0.725,0.741,0.763,0.706,0.637,0.788,0.691,0.467,0.389,0.743,0.704,0.739,0.379,0.324,0.229,0.521,0.702,0.565,0.327,0.237,0.229,0.683,0.570,0.324,0.266,0.208,0.234,0.064,0.064,0.065,0.065,0.064,0.064,0.064,0.065,0.065,0.064,0.065,0.063
Time_Saturation=21.388,18.438,22.125,0.000,21.142,21.633,21.879,20.896,21.633,21.142,21.879,21.142,21.879,21.142,19.422,20.896,22.125,0.000,21.388,20.896,21.142,21.142,21.142,21.142,16.471,21.879,0.000,19.176,21.388,17.455,19.176,21.142,20.650,21.633,20.896,21.142,0.249,0.249,0.249,0.249,0.249,0.249,0.249,0.249,0.249,0.249,0.249,0.249,21.142,20.896,20.896,21.142,20.896,21.142,21.142,21.142,21.388,20.896,21.879,23.354,20.896,21.142,21.142,20.896,0.000,0.000,21.142,20.896,21.142,20.896,21.879,20.896,20.896,0.000,0.000,0.000,21.142,23.354,20.896,0.000,21.142,0.000,20.896,22.371,0.249,0.249,0.249,0.249,0.249,0.249,0.249,0.249,0.249,0.249,0.249,0.249
OD_Saturation=1.116,1.067,1.247,0.000,0.852,0.658,0.922,0.937,1.205,1.213,0.860,0.712,0.930,1.179,0.920,0.920,0.965,0.000,0.869,0.896,1.138,1.076,0.795,0.625,0.818,0.858,0.000,0.792,0.798,0.610,0.639,0.661,0.666,0.661,0.606,0.541,0.067,0.066,0.066,0.066,0.064,0.064,0.067,0.066,0.066,0.065,0.065,0.065,0.893,0.883,0.914,0.903,0.919,0.902,0.918,0.923,1.000,1.025,0.908,0.848,1.166,0.921,0.949,0.869,0.000,0.000,0.932,1.089,0.806,0.343,0.306,0.268,0.909,0.000,0.000,0.000,0.265,0.270,0.885,0.000,0.298,0.000,0.228,0.232,0.064,0.064,0.065,0.065,0.064,0.064,0.064,0.065,0.065,0.064,0.065,0.063
Ref_Well_Name=A01,A01,A01,A01,A01,A01,A01,A01,A01,A01,A01,A01,A01,A01,A01,A01,A01,A01,A01,A01,A01,A01,A01,A01,A01,A01,A01,A01,A01,A01,A01,A01,A01,A01,A01,A01,A01,A01,A01,A01,A01,A01,A01,A01,A01,A01,A01,A01,A01,A01,A01,A01,A01,A01,A01,A01,A01,A01,A01,A01,A01,A01,A01,A01,A01,A01,A01,A01,A01,A01,A01,A01,A01,A01,A01,A01,A01,A01,A01,A01,A01,A01,A01,A01,A01,A01,A01,A01,A01,A01,A01,A01,A01,A01,A01,A01
Ratio_Avg_G=1.000,1.030,1.012,1.012,0.988,0.821,0.998,1.005,1.003,1.018,0.997,0.870,1.007,0.981,0.957,0.990,0.936,0.820,0.978,0.974,0.969,0.970,0.953,0.757,0.979,0.964,0.927,0.925,0.928,0.734,0.792,0.834,0.844,0.854,0.754,0.629,Inf,Inf,Inf,Inf,Inf,Inf,Inf,Inf,Inf,Inf,Inf,Inf,1.046,1.034,1.035,0.982,0.941,0.708,1.067,1.011,1.044,0.840,0.705,0.492,1.024,1.003,0.804,0.563,0.424,0.390,0.965,0.771,0.531,0.395,0.364,0.342,0.868,0.633,0.440,0.358,0.344,0.325,0.619,0.438,0.361,0.329,0.315,0.306,Inf,Inf,Inf,Inf,Inf,Inf,Inf,Inf,Inf,Inf,Inf,Inf
Ratio_Fit_G=1.000,1.063,1.035,1.058,1.105,0.801,1.055,0.928,1.007,0.986,1.089,0.892,0.975,1.004,0.992,1.022,1.010,0.869,1.101,1.031,1.006,0.979,1.105,0.779,1.101,1.047,0.997,1.044,1.021,0.726,0.876,0.850,0.910,0.922,0.767,0.636,Inf,Inf,Inf,Inf,Inf,Inf,Inf,Inf,Inf,Inf,Inf,Inf,1.098,1.042,1.088,0.972,0.807,0.498,1.079,0.971,0.986,0.696,0.470,0.266,1.035,0.987,0.651,0.335,0.227,0.186,0.938,0.639,0.350,0.201,0.183,0.150,0.739,0.440,0.251,0.175,0.162,0.154,0.407,0.251,0.180,0.162,0.147,0.118,Inf,Inf,Inf,Inf,Inf,Inf,Inf,Inf,Inf,Inf,Inf,Inf
Ratio_G_Int=1.000,1.036,1.004,1.002,0.961,0.684,1.014,1.008,1.004,1.005,0.961,0.759,0.963,0.993,0.973,0.979,0.913,0.698,0.949,0.961,0.978,0.961,0.898,0.631,0.912,0.925,0.935,0.896,0.863,0.596,0.688,0.729,0.732,0.732,0.600,0.476,Inf,Inf,Inf,Inf,Inf,Inf,Inf,Inf,Inf,Inf,Inf,Inf,1.061,1.059,1.045,0.956,0.829,0.544,1.073,1.049,1.019,0.732,0.528,0.335,1.036,0.980,0.686,0.404,0.294,0.250,0.951,0.664,0.389,0.268,0.239,0.212,0.767,0.481,0.313,0.234,0.225,0.224,0.462,0.310,0.240,0.234,0.223,0.194,Inf,Inf,Inf,Inf,Inf,Inf,Inf,Inf,Inf,Inf,Inf,Inf
Ratio_t0_Fit=1.000,0.906,1.188,1.076,1.018,1.529,0.944,0.784,0.991,0.939,0.919,1.101,1.137,1.256,1.373,1.093,0.849,1.034,0.911,1.046,1.380,1.084,0.850,1.817,0.926,0.881,0.974,0.941,0.900,3.306,1.026,1.721,1.020,1.769,1.617,2.073,Inf,Inf,Inf,Inf,Inf,Inf,Inf,Inf,Inf,Inf,Inf,Inf,1.067,1.054,1.103,1.094,2.650,-1.413,1.149,0.998,1.341,2.895,-0.912,0.358,0.942,0.991,5.490,-0.373,0.383,0.339,1.314,4.470,-0.536,0.350,0.294,0.558,2.211,-0.542,0.358,0.284,0.432,0.329,-0.765,0.328,0.269,0.282,0.376,0.274,Inf,Inf,Inf,Inf,Inf,Inf,Inf,Inf,Inf,Inf,Inf,Inf
Ratio_t0_G_Int=1.000,1.008,1.043,1.052,1.108,3.725,0.941,0.997,1.002,1.069,1.165,1.997,1.222,0.938,0.899,1.035,1.038,2.552,1.109,1.027,0.934,1.007,1.250,3.375,1.369,1.151,0.899,1.055,1.310,7.048,1.893,1.883,2.092,2.397,87.655,-2.558,Inf,Inf,Inf,Inf,Inf,Inf,Inf,Inf,Inf,Inf,Inf,Inf,0.988,0.945,0.996,1.098,1.982,-4.150,1.045,0.885,1.153,1.960,-2.397,-0.603,0.980,1.103,2.396,-1.084,-0.607,-0.366,1.025,2.042,-1.266,-0.510,-0.418,-0.307,1.781,-2.804,-0.767,-0.399,-0.409,-0.567,-1.932,-0.735,-0.452,-0.728,-0.695,-0.349,Inf,Inf,Inf,Inf,Inf,Inf,Inf,Inf,Inf,Inf,Inf,Inf
Ref_Curve_Array=1,1,1,1,1,1,1,1,1,1,1,1,1,1,1,1,1,1,1,1,1,1,1,1,1,1,1,1,1,1,1,1,1,1,1,1,1,1,1,1,1,1,1,1,1,1,1,1,1,1,1,1,1,1,1,1,1,1,1,1,1,1,1,1,1,1,1,1,1,1,1,1,1,1,1,1,1,1,1,1,1,1,1,1,1,1,1,1,1,1,1,1,1,1,1,1
Default_ref=0
Comm_Map=,,,,,
Comm_Consol=,,,,,,,,
Comm_Screen=,,,,,
Analysis_Set=A,A,A,A,A,A,A,A,A,A,A,A,A,A,A,A,A,A,A,A,A,A,A,A,A,A,A,A,A,A,A,A,A,A,A,A,A,A,A,A,A,A,A,A,A,A,A,A,A,A,A,A,A,A,A,A,A,A,A,A,A,A,A,A,A,A,A,A,A,A,A,A,A,A,A,A,A,A,A,A,A,A,A,A,A,A,A,A,A,A,A,A,A,A,A,A
Ref_Type=single_ref,single_ref,single_ref,single_ref,single_ref,single_ref,single_ref,single_ref,single_ref,single_ref,single_ref,single_ref,single_ref,single_ref,single_ref,single_ref,single_ref,single_ref,single_ref,single_ref,single_ref,single_ref,single_ref,single_ref,single_ref,single_ref,single_ref,single_ref,single_ref,single_ref,single_ref,single_ref,single_ref,single_ref,single_ref,single_ref,single_ref,single_ref,single_ref,single_ref,single_ref,single_ref,single_ref,single_ref,single_ref,single_ref,single_ref,single_ref,single_ref,single_ref,single_ref,single_ref,single_ref,single_ref,single_ref,single_ref,single_ref,single_ref,single_ref,single_ref,single_ref,single_ref,single_ref,single_ref,single_ref,single_ref,single_ref,single_ref,single_ref,single_ref,single_ref,single_ref,single_ref,single_ref,single_ref,single_ref,single_ref,single_ref,single_ref,single_ref,single_ref,single_ref,single_ref,single_ref,single_ref,single_ref,single_ref,single_ref,single_ref,single_ref,single_ref,single_ref,single_ref,single_ref,single_ref,single_ref
Wells_In_Use=0,0,0,0,0,0,0,0,0,0,0,0,0,0,0,0,0,0,0,0,0,0,0,0,0,0,0,0,0,0,0,0,0,0,0,0,0,0,0,0,0,0,0,0,0,0,0,0,0,0,0,0,0,0,0,0,0,0,0,0,0,0,0,0,0,0,0,0,0,0,0,0,0,0,0,0,0,0,0,0,0,0,0,0,0,0,0,0,0,0,0,0,0,0,0,0
[Flor:]
[Flor2:]
[Lumin:]
[Data:]
Read=DateTime	RunT[s]	Temp	Well_1	Well_2	Well_3	Well_4	Well_5	Well_6	Well_7	Well_8	Well_9	Well_10	Well_11	Well_12	Well_13	Well_14	Well_15	Well_16	Well_17	Well_18	Well_19	Well_20	Well_21	Well_22	Well_23	Well_24	Well_25	Well_26	Well_27	Well_28	Well_29	Well_30	Well_31	Well_32	Well_33	Well_34	Well_35	Well_36	Well_37	Well_38	Well_39	Well_40	Well_41	Well_42	Well_43	Well_44	Well_45	Well_46	Well_47	Well_48	Well_49	Well_50	Well_51	Well_52	Well_53	Well_54	Well_55	Well_56	Well_57	Well_58	Well_59	Well_60	Well_61	Well_62	Well_63	Well_64	Well_65	Well_66	Well_67	Well_68	Well_69	Well_70	Well_71	Well_72	Well_73	Well_74	Well_75	Well_76	Well_77	Well_78	Well_79	Well_80	Well_81	Well_82	Well_83	Well_84	Well_85	Well_86	Well_87	Well_88	Well_89	Well_90	Well_91	Well_92	Well_93	Well_94	Well_95	Well_96
1=13:38:09	898	296	0.0868	0.0847	0.0845	0.0832	0.0836	0.0840	0.0835	0.0849	0.0840	0.0851	0.0823	0.0839	0.0864	0.0861	0.0865	0.0852	0.0860	0.0840	0.0852	0.0854	0.0849	0.0840	0.0850	0.0911	0.0878	0.0866	0.0858	0.0851	0.0850	0.0848	0.0852	0.0853	0.0842	0.0848	0.0833	0.0835	0.0859	0.0872	0.0846	0.0850	0.0842	0.0844	0.0840	0.0900	0.0847	0.0843	0.0832	0.0879	0.0864	0.0845	0.0847	0.0845	0.0860	0.0849	0.0856	0.0833	0.0859	0.0843	0.0840	0.0815	0.0838	0.0840	0.0834	0.0857	0.0851	0.0848	0.0841	0.0849	0.0840	0.0849	0.0829	0.0833	0.0667	0.0658	0.0658	0.0662	0.0645	0.0643	0.0642	0.0641	0.0654	0.0649	0.0636	0.0636	0.0665	0.0660	0.0659	0.0646	0.0649	0.0654	0.0640	0.0647	0.0652	0.0644	0.0647	0.0633
2=13:52:54	1783	303	0.0856	0.0844	0.0839	0.0841	0.0848	0.0836	0.0836	0.0845	0.0841	0.0840	0.0794	0.0829	0.0862	0.0868	0.0849	0.0852	0.0855	0.0839	0.0840	0.0850	0.0839	0.0833	0.0827	0.0903	0.0864	0.0852	0.0846	0.0829	0.0852	0.0835	0.0838	0.0829	0.0831	0.0835	0.0814	0.0806	0.0845	0.0862	0.0833	0.0844	0.0828	0.0832	0.0829	0.0870	0.0824	0.0836	0.0808	0.0841	0.0890	0.0844	0.0845	0.0835	0.0833	0.0834	0.0844	0.0812	0.0842	0.0801	0.0838	0.0805	0.0855	0.0845	0.0826	0.0853	0.0833	0.0840	0.0817	0.0829	0.0830	0.0826	0.0823	0.0784	0.0664	0.0651	0.0649	0.0657	0.0640	0.0634	0.0632	0.0640	0.0645	0.0629	0.0629	0.0629	0.0648	0.0657	0.0649	0.0641	0.0645	0.0648	0.0634	0.0639	0.0648	0.0630	0.0640	0.0625
3=14:07:39	2668	303	0.0866	0.0853	0.0845	0.0836	0.0845	0.0846	0.0840	0.0851	0.0850	0.0852	0.0826	0.0846	0.0866	0.0863	0.0852	0.0864	0.0867	0.0844	0.0849	0.0850	0.0855	0.0839	0.0853	0.0968	0.0883	0.0850	0.0847	0.0842	0.0853	0.0832	0.0846	0.0845	0.0839	0.0846	0.0817	0.0834	0.0862	0.0861	0.0843	0.0848	0.0844	0.0846	0.0837	0.0876	0.0838	0.0843	0.0827	0.0947	0.0883	0.0850	0.0835	0.0832	0.0848	0.0843	0.0848	0.0829	0.0848	0.0829	0.0840	0.0820	0.0850	0.0848	0.0833	0.0868	0.0853	0.0847	0.0842	0.0846	0.0837	0.0848	0.0837	0.0835	0.0659	0.0653	0.0651	0.0660	0.0646	0.0643	0.0637	0.0639	0.0638	0.0642	0.0635	0.0631	0.0659	0.0656	0.0655	0.0637	0.0647	0.0650	0.0637	0.0642	0.0645	0.0637	0.0643	0.0629
4=14:22:24	3553	300	0.0882	0.0866	0.0858	0.0856	0.0857	0.0854	0.0856	0.0858	0.0868	0.0860	0.0839	0.0853	0.0869	0.0869	0.0868	0.0868	0.0862	0.0858	0.0861	0.0862	0.0855	0.0856	0.0861	0.0934	0.0915	0.0861	0.0846	0.0848	0.0847	0.0858	0.0858	0.0854	0.0849	0.0858	0.0844	0.0857	0.0858	0.0871	0.0848	0.0857	0.0851	0.0853	0.0854	0.0889	0.0849	0.0851	0.0846	0.0891	0.0905	0.0869	0.0842	0.0845	0.0854	0.0850	0.0856	0.0836	0.0852	0.0839	0.0847	0.0846	0.0872	0.0858	0.0851	0.0880	0.0861	0.0856	0.0856	0.0860	0.0851	0.0844	0.0849	0.0861	0.0668	0.0657	0.0656	0.0658	0.0651	0.0644	0.0638	0.0633	0.0652	0.0643	0.0637	0.0640	0.0658	0.0662	0.0659	0.0652	0.0641	0.0654	0.0640	0.0651	0.0651	0.0642	0.0650	0.0639
5=14:37:09	4438	298	0.0875	0.0864	0.0860	0.0851	0.0850	0.0853	0.0863	0.0867	0.0866	0.0862	0.0844	0.0854	0.0884	0.0877	0.0868	0.0875	0.0876	0.0858	0.0852	0.0862	0.0866	0.0861	0.0863	0.0931	0.0898	0.0873	0.0856	0.0858	0.0855	0.0856	0.0868	0.0853	0.0848	0.0854	0.0853	0.0859	0.0873	0.0875	0.0845	0.0859	0.0855	0.0859	0.0861	0.0890	0.0856	0.0860	0.0853	0.0881	0.0894	0.0867	0.0860	0.0858	0.0852	0.0856	0.0859	0.0844	0.0861	0.0845	0.0858	0.0851	0.0869	0.0860	0.0849	0.0876	0.0851	0.0855	0.0857	0.0858	0.0856	0.0859	0.0853	0.0874	0.0668	0.0656	0.0651	0.0652	0.0639	0.0637	0.0637	0.0642	0.0649	0.0645	0.0635	0.0636	0.0655	0.0657	0.0657	0.0646	0.0645	0.0650	0.0639	0.0636	0.0649	0.0637	0.0646	0.0629
6=14:51:54	5323	300	0.0875	0.0862	0.0860	0.0857	0.0857	0.0847	0.0860	0.0865	0.0868	0.0853	0.0843	0.0854	0.0883	0.0876	0.0867	0.0875	0.0866	0.0854	0.0847	0.0865	0.0863	0.0856	0.0865	0.0925	0.0898	0.0871	0.0851	0.0855	0.0864	0.0867	0.0863	0.0855	0.0846	0.0855	0.0841	0.0857	0.0867	0.0866	0.0851	0.0859	0.0858	0.0848	0.0859	0.0887	0.0856	0.0838	0.0852	0.0898	0.0904	0.0865	0.0844	0.0850	0.0849	0.0856	0.0852	0.0842	0.0846	0.0848	0.0860	0.0855	0.0867	0.0855	0.0844	0.0867	0.0860	0.0855	0.0860	0.0850	0.0856	0.0854	0.0853	0.0870	0.0660	0.0650	0.0648	0.0655	0.0636	0.0634	0.0639	0.0640	0.0645	0.0642	0.0633	0.0631	0.0652	0.0656	0.0651	0.0644	0.0645	0.0646	0.0626	0.0638	0.0644	0.0635	0.0644	0.0626
7=15:06:39	6208	301	0.0891	0.0880	0.0863	0.0862	0.0869	0.0867	0.0871	0.0865	0.0867	0.0860	0.0861	0.0849	0.0895	0.0888	0.0872	0.0870	0.0878	0.0872	0.0866	0.0864	0.0875	0.0861	0.0874	0.0921	0.0926	0.0877	0.0855	0.0866	0.0860	0.0869	0.0861	0.0867	0.0852	0.0859	0.0855	0.0865	0.0877	0.0874	0.0856	0.0859	0.0869	0.0852	0.0858	0.0868	0.0855	0.0845	0.0851	0.0903	0.0922	0.0865	0.0866	0.0855	0.0863	0.0865	0.0860	0.0855	0.0854	0.0851	0.0847	0.0862	0.0878	0.0859	0.0868	0.0884	0.0875	0.0862	0.0866	0.0857	0.0853	0.0854	0.0858	0.1003	0.0663	0.0651	0.0650	0.0659	0.0646	0.0640	0.0637	0.0636	0.0651	0.0642	0.0634	0.0635	0.0655	0.0657	0.0652	0.0642	0.0645	0.0651	0.0634	0.0647	0.0650	0.0639	0.0645	0.0631
8=15:21:24	7093	298	0.0895	0.0884	0.0886	0.0879	0.0871	0.0879	0.0874	0.0888	0.0885	0.0881	0.0856	0.0880	0.0890	0.0890	0.0888	0.0889	0.0892	0.0874	0.0873	0.0873	0.0880	0.0870	0.0885	0.0996	0.0938	0.0888	0.0878	0.0874	0.0882	0.0874	0.0880	0.0867	0.0865	0.0874	0.0860	0.0874	0.0870	0.0891	0.0859	0.0874	0.0877	0.0872	0.0871	0.0873	0.0858	0.0871	0.0852	0.0930	0.0932	0.0889	0.0870	0.0868	0.0889	0.0875	0.0877	0.0851	0.0877	0.0849	0.0885	0.0858	0.0881	0.0876	0.0863	0.0900	0.0875	0.0872	0.0868	0.0871	0.0863	0.0870	0.0874	0.0877	0.0660	0.0653	0.0646	0.0657	0.0639	0.0639	0.0637	0.0637	0.0645	0.0641	0.0633	0.0630	0.0653	0.0652	0.0652	0.0647	0.0647	0.0648	0.0637	0.0632	0.0644	0.0637	0.0640	0.0628
9=15:36:09	7978	300	0.0907	0.0899	0.0884	0.0877	0.0884	0.0885	0.0884	0.0886	0.0894	0.0889	0.0884	0.0895	0.0895	0.0898	0.0909	0.0909	0.0910	0.0888	0.0887	0.0886	0.0905	0.0881	0.0906	0.1006	0.0920	0.0885	0.0887	0.0883	0.0879	0.0882	0.0886	0.0886	0.0880	0.0895	0.0872	0.0896	0.0889	0.0904	0.0882	0.0879	0.0888	0.0884	0.0882	0.0885	0.0877	0.0884	0.0878	0.0930	0.0926	0.0893	0.0872	0.0876	0.0884	0.0884	0.0881	0.0872	0.0883	0.0879	0.0892	0.0869	0.0891	0.0887	0.0875	0.0914	0.0897	0.0887	0.0886	0.0889	0.0889	0.0882	0.0883	0.0901	0.0663	0.0648	0.0639	0.0649	0.0630	0.0637	0.0633	0.0634	0.0646	0.0643	0.0633	0.0632	0.0654	0.0652	0.0649	0.0645	0.0646	0.0648	0.0625	0.0633	0.0640	0.0632	0.0638	0.0626
10=15:50:54	8863	301	0.0918	0.0911	0.0909	0.0892	0.0903	0.0899	0.0904	0.0900	0.0906	0.0898	0.0897	0.0884	0.0917	0.0918	0.0909	0.0925	0.0915	0.0912	0.0902	0.0899	0.0909	0.0910	0.0903	0.0965	0.0928	0.0920	0.0899	0.0906	0.0899	0.0898	0.0907	0.0893	0.0891	0.0909	0.0888	0.0875	0.0914	0.0922	0.0892	0.0894	0.0896	0.0895	0.0898	0.0893	0.0885	0.0903	0.0889	0.0907	0.0995	0.0921	0.0889	0.0895	0.0906	0.0900	0.0901	0.0897	0.0902	0.0881	0.0905	0.0902	0.0907	0.0905	0.0895	0.0919	0.0905	0.0879	0.0902	0.0882	0.0879	0.0879	0.0886	0.0910	0.0657	0.0649	0.0643	0.0644	0.0643	0.0637	0.0636	0.0639	0.0646	0.0637	0.0626	0.0628	0.0653	0.0647	0.0649	0.0645	0.0644	0.0647	0.0636	0.0639	0.0637	0.0636	0.0642	0.0625
11=16:05:39	9748	298	0.0940	0.0933	0.0940	0.0922	0.0911	0.0926	0.0911	0.0927	0.0922	0.0912	0.0916	0.0933	0.0939	0.0927	0.0932	0.0939	0.0937	0.0923	0.0939	0.0911	0.0935	0.0901	0.0937	0.1024	0.0974	0.0923	0.0917	0.0916	0.0910	0.0910	0.0913	0.0924	0.0902	0.0927	0.0896	0.0935	0.0923	0.0936	0.0910	0.0907	0.0921	0.0899	0.0910	0.0915	0.0904	0.0911	0.0907	0.0964	0.0943	0.0916	0.0910	0.0902	0.0922	0.0909	0.0929	0.0909	0.0910	0.0910	0.0922	0.0893	0.0908	0.0916	0.0914	0.0951	0.0919	0.0915	0.0918	0.0912	0.0901	0.0911	0.0894	0.0935	0.0665	0.0649	0.0650	0.0654	0.0643	0.0642	0.0636	0.0640	0.0638	0.0642	0.0634	0.0632	0.0652	0.0658	0.0652	0.0647	0.0647	0.0647	0.0638	0.0643	0.0645	0.0638	0.0642	0.0627
12=16:20:24	10633	301	0.0967	0.0940	0.0939	0.0914	0.0925	0.0925	0.0932	0.0933	0.0936	0.0928	0.0926	0.0942	0.0958	0.0932	0.0945	0.0950	0.0943	0.0933	0.0943	0.0927	0.0931	0.0933	0.0958	0.1069	0.1013	0.0937	0.0919	0.0915	0.0925	0.0913	0.0932	0.0924	0.0917	0.0934	0.0915	0.0932	0.0944	0.0946	0.0916	0.0919	0.0925	0.0919	0.0915	0.0935	0.0926	0.0926	0.0918	0.0943	0.0955	0.0932	0.0909	0.0919	0.0930	0.0918	0.0923	0.0908	0.0934	0.0913	0.0931	0.0916	0.0921	0.0928	0.0918	0.0963	0.0948	0.0913	0.0929	0.0927	0.0930	0.0916	0.0916	0.0920	0.0661	0.0657	0.0646	0.0656	0.0648	0.0645	0.0639	0.0642	0.0647	0.0641	0.0634	0.0636	0.0655	0.0648	0.0658	0.0647	0.0649	0.0652	0.0638	0.0647	0.0638	0.0643	0.0649	0.0636
13=16:35:09	11518	301	0.0975	0.0974	0.0962	0.0961	0.0955	0.0964	0.0955	0.0960	0.0962	0.0964	0.0958	0.0969	0.0955	0.0969	0.0964	0.0958	0.0976	0.0967	0.0973	0.0945	0.0985	0.0948	0.0983	0.1078	0.0975	0.0952	0.0943	0.0939	0.0929	0.0951	0.0964	0.0961	0.0942	0.0974	0.0928	0.0955	0.0952	0.0959	0.0930	0.0940	0.0949	0.0930	0.0944	0.0952	0.0939	0.0945	0.0933	0.0969	0.1011	0.0961	0.0924	0.0931	0.0944	0.0937	0.0962	0.0937	0.0943	0.0932	0.0935	0.0927	0.0952	0.0949	0.0937	0.0972	0.0955	0.0945	0.0957	0.0942	0.0929	0.0923	0.0922	0.0919	0.0658	0.0647	0.0647	0.0658	0.0637	0.0637	0.0634	0.0627	0.0642	0.0635	0.0628	0.0629	0.0650	0.0649	0.0650	0.0641	0.0635	0.0650	0.0633	0.0637	0.0642	0.0635	0.0641	0.0625
14=16:49:50	12399	300	0.1014	0.0988	0.0990	0.0986	0.0984	0.0984	0.0981	0.0988	0.0994	0.0980	0.0993	0.0999	0.0987	0.0999	0.0975	0.0998	0.1013	0.0988	0.1008	0.0960	0.1016	0.0978	0.1013	0.1037	0.0991	0.0976	0.0951	0.0972	0.0959	0.0959	0.0973	0.0967	0.0963	0.0992	0.0958	0.0981	0.0974	0.0980	0.0955	0.0966	0.0971	0.0945	0.0953	0.0979	0.0956	0.0958	0.0947	0.0993	0.1048	0.0985	0.0940	0.0943	0.0967	0.0959	0.0987	0.0967	0.0957	0.0953	0.0956	0.0943	0.0968	0.0968	0.0961	0.0998	0.0979	0.0966	0.0983	0.0954	0.0948	0.0945	0.0937	0.0947	0.0662	0.0648	0.0645	0.0651	0.0640	0.0635	0.0638	0.0638	0.0636	0.0636	0.0634	0.0633	0.0650	0.0657	0.0651	0.0643	0.0641	0.0650	0.0638	0.0639	0.0642	0.0638	0.0641	0.0629
15=17:04:39	13287	303	0.1045	0.1023	0.1008	0.1011	0.1012	0.1009	0.1020	0.1018	0.1035	0.1020	0.1024	0.1030	0.1010	0.1027	0.1008	0.1035	0.1042	0.1017	0.1037	0.1004	0.1041	0.1002	0.1049	0.1077	0.1064	0.1005	0.0967	0.0999	0.0982	0.0999	0.1013	0.1013	0.1006	0.1023	0.0975	0.1000	0.1006	0.1016	0.0986	0.0994	0.1000	0.0989	0.0995	0.1019	0.0989	0.0970	0.0973	0.1007	0.1069	0.1011	0.0963	0.0985	0.0998	0.0990	0.1019	0.0987	0.0969	0.0959	0.0967	0.0957	0.0976	0.0996	0.0991	0.1023	0.1013	0.0985	0.1007	0.0980	0.0967	0.0954	0.0947	0.0985	0.0661	0.0651	0.0650	0.0659	0.0642	0.0632	0.0640	0.0643	0.0646	0.0645	0.0633	0.0634	0.0660	0.0653	0.0654	0.0647	0.0645	0.0653	0.0631	0.0637	0.0646	0.0638	0.0643	0.0632
16=17:19:24	14172	298	0.1078	0.1058	0.1045	0.1046	0.1036	0.1044	0.1037	0.1044	0.1061	0.1046	0.1059	0.1053	0.1041	0.1055	0.1040	0.1062	0.1068	0.1051	0.1072	0.1021	0.1086	0.1037	0.1081	0.1119	0.1121	0.1028	0.1015	0.1032	0.1009	0.1032	0.1041	0.1051	0.1027	0.1048	0.0997	0.1009	0.1044	0.1051	0.1003	0.1030	0.1037	0.1019	0.1022	0.1077	0.1010	0.1003	0.0972	0.1010	0.1106	0.1053	0.0988	0.1022	0.1039	0.1018	0.1060	0.1013	0.1001	0.0974	0.0988	0.0959	0.1010	0.1034	0.1021	0.1065	0.1040	0.1024	0.1041	0.1002	0.0982	0.0966	0.0952	0.0970	0.0662	0.0655	0.0653	0.0654	0.0647	0.0642	0.0641	0.0646	0.0652	0.0643	0.0637	0.0642	0.0654	0.0661	0.0658	0.0652	0.0647	0.0654	0.0641	0.0636	0.0647	0.0641	0.0648	0.0631
17=17:34:09	15057	300	0.1082	0.1091	0.1071	0.1074	0.1088	0.1084	0.1081	0.1082	0.1106	0.1077	0.1094	0.1105	0.1064	0.1091	0.1075	0.1104	0.1116	0.1075	0.1098	0.1060	0.1132	0.1060	0.1111	0.1170	0.1126	0.1062	0.1035	0.1060	0.1038	0.1047	0.1077	0.1081	0.1057	0.1075	0.1007	0.1036	0.1075	0.1068	0.1041	0.1043	0.1071	0.1036	0.1058	0.1083	0.1023	0.0997	0.0988	0.1041	0.1141	0.1067	0.1009	0.1036	0.1063	0.1027	0.1077	0.1046	0.1005	0.0975	0.0986	0.0959	0.1018	0.1044	0.1030	0.1071	0.1058	0.1029	0.1048	0.1007	0.0980	0.0970	0.0959	0.0967	0.0658	0.0646	0.0645	0.0649	0.0638	0.0624	0.0634	0.0635	0.0643	0.0642	0.0629	0.0629	0.0651	0.0653	0.0649	0.0642	0.0637	0.0645	0.0623	0.0641	0.0642	0.0633	0.0640	0.0626
18=17:48:54	15942	303	0.1116	0.1134	0.1116	0.1131	0.1109	0.1125	0.1137	0.1122	0.1134	0.1119	0.1156	0.1126	0.1120	0.1132	0.1137	0.1153	0.1146	0.1124	0.1175	0.1092	0.1187	0.1117	0.1142	0.1113	0.1225	0.1101	0.1066	0.1111	0.1074	0.1109	0.1112	0.1131	0.1100	0.1106	0.1037	0.1051	0.1108	0.1113	0.1080	0.1084	0.1122	0.1061	0.1079	0.1101	0.1046	0.1008	0.1003	0.1068	0.1177	0.1125	0.1049	0.1066	0.1109	0.1082	0.1132	0.1073	0.1024	0.1003	0.0994	0.0977	0.1057	0.1080	0.1093	0.1129	0.1108	0.1058	0.1093	0.1027	0.0984	0.0977	0.0975	0.1027	0.0661	0.0655	0.0651	0.0661	0.0642	0.0639	0.0637	0.0634	0.0644	0.0642	0.0634	0.0635	0.0654	0.0654	0.0651	0.0641	0.0644	0.0649	0.0636	0.0639	0.0644	0.0638	0.0643	0.0633
19=18:03:39	16827	300	0.1166	0.1160	0.1153	0.1158	0.1153	0.1145	0.1169	0.1132	0.1165	0.1148	0.1176	0.1128	0.1144	0.1170	0.1154	0.1185	0.1192	0.1153	0.1199	0.1130	0.1198	0.1132	0.1159	0.1142	0.1230	0.1142	0.1095	0.1146	0.1103	0.1126	0.1155	0.1159	0.1127	0.1121	0.1049	0.1054	0.1151	0.1154	0.1114	0.1125	0.1144	0.1100	0.1118	0.1122	0.1071	0.1043	0.1009	0.1038	0.1199	0.1166	0.1062	0.1117	0.1137	0.1105	0.1163	0.1104	0.1045	0.1010	0.1001	0.1004	0.1101	0.1113	0.1122	0.1149	0.1129	0.1073	0.1115	0.1030	0.1000	0.0961	0.0978	0.0991	0.0657	0.0648	0.0644	0.0654	0.0638	0.0636	0.0630	0.0634	0.0642	0.0635	0.0630	0.0629	0.0650	0.0650	0.0646	0.0642	0.0632	0.0644	0.0633	0.0637	0.0640	0.0635	0.0637	0.0631
20=18:18:24	17712	301	0.1236	0.1239	0.1224	0.1205	0.1214	0.1207	0.1230	0.1209	0.1227	0.1214	0.1246	0.1183	0.1204	0.1220	0.1212	0.1261	0.1252	0.1204	0.1284	0.1201	0.1292	0.1177	0.1221	0.1219	0.1290	0.1187	0.1152	0.1190	0.1139	0.1180	0.1221	0.1229	0.1181	0.1161	0.1075	0.1058	0.1227	0.1222	0.1168	0.1192	0.1219	0.1158	0.1179	0.1180	0.1101	0.1071	0.1035	0.1072	0.1335	0.1219	0.1112	0.1167	0.1204	0.1153	0.1203	0.1135	0.1071	0.1017	0.1032	0.1002	0.1135	0.1173	0.1189	0.1236	0.1210	0.1146	0.1144	0.1059	0.1025	0.1000	0.0998	0.1023	0.0664	0.0649	0.0648	0.0650	0.0648	0.0638	0.0624	0.0639	0.0645	0.0644	0.0635	0.0634	0.0656	0.0656	0.0652	0.0647	0.0647	0.0637	0.0636	0.0644	0.0644	0.0638	0.0643	0.0632
21=18:33:09	18597	298	0.1269	0.1298	0.1281	0.1275	0.1268	0.1249	0.1292	0.1274	0.1288	0.1255	0.1290	0.1244	0.1275	0.1282	0.1276	0.1296	0.1311	0.1264	0.1343	0.1231	0.1349	0.1213	0.1261	0.1211	0.1339	0.1229	0.1199	0.1234	0.1240	0.1222	0.1266	0.1263	0.1212	0.1177	0.1073	0.1091	0.1268	0.1258	0.1205	0.1234	0.1249	0.1191	0.1225	0.1206	0.1122	0.1065	0.1048	0.1055	0.1322	0.1271	0.1147	0.1194	0.1241	0.1184	0.1247	0.1150	0.1075	0.1021	0.1029	0.1019	0.1200	0.1221	0.1229	0.1278	0.1231	0.1166	0.1185	0.1085	0.1047	0.0999	0.0996	0.1022	0.0666	0.0651	0.0647	0.0659	0.0644	0.0640	0.0625	0.0637	0.0645	0.0642	0.0632	0.0636	0.0656	0.0653	0.0654	0.0646	0.0644	0.0645	0.0633	0.0642	0.0645	0.0635	0.0647	0.0631
22=18:47:54	19483	301	0.1329	0.1368	0.1359	0.1376	0.1347	0.1342	0.1391	0.1374	0.1388	0.1348	0.1386	0.1276	0.1313	0.1361	0.1338	0.1388	0.1409	0.1329	0.1448	0.1310	0.1445	0.1289	0.1311	0.1289	0.1472	0.1284	0.1245	0.1331	0.1269	0.1282	0.1348	0.1367	0.1268	0.1217	0.1083	0.1118	0.1330	0.1319	0.1265	0.1306	0.1320	0.1232	0.1290	0.1215	0.1150	0.1092	0.1066	0.1101	0.1428	0.1317	0.1220	0.1252	0.1308	0.1231	0.1318	0.1187	0.1090	0.1077	0.1061	0.1012	0.1217	0.1267	0.1285	0.1338	0.1292	0.1207	0.1216	0.1106	0.1050	0.1024	0.1016	0.1037	0.0661	0.0645	0.0649	0.0650	0.0644	0.0626	0.0636	0.0638	0.0646	0.0639	0.0631	0.0633	0.0652	0.0651	0.0644	0.0643	0.0643	0.0652	0.0630	0.0641	0.0643	0.0636	0.0640	0.0631
23=19:02:39	20368	298	0.1450	0.1468	0.1437	0.1435	0.1452	0.1392	0.1468	0.1443	0.1457	0.1402	0.1410	0.1295	0.1381	0.1418	0.1398	0.1474	0.1491	0.1378	0.1533	0.1361	0.1517	0.1316	0.1340	0.1254	0.1509	0.1371	0.1318	0.1409	0.1314	0.1337	0.1413	0.1412	0.1277	0.1231	0.1112	0.1091	0.1365	0.1393	0.1318	0.1339	0.1376	0.1249	0.1315	0.1253	0.1153	0.1089	0.1053	0.1079	0.1549	0.1423	0.1253	0.1307	0.1369	0.1271	0.1328	0.1206	0.1109	0.1042	0.1052	0.1022	0.1255	0.1318	0.1308	0.1345	0.1311	0.1201	0.1218	0.1089	0.1049	0.1006	0.1003	0.1036	0.0660	0.0648	0.0646	0.0658	0.0644	0.0638	0.0639	0.0644	0.0645	0.0640	0.0629	0.0631	0.0652	0.0645	0.0648	0.0645	0.0643	0.0646	0.0636	0.0638	0.0635	0.0638	0.0639	0.0631
24=19:17:20	21249	300	0.1537	0.1506	0.1481	0.1522	0.1496	0.1439	0.1529	0.1500	0.1525	0.1446	0.1477	0.1366	0.1495	0.1510	0.1486	0.1544	0.1568	0.1467	0.1618	0.1446	0.1608	0.1378	0.1377	0.1280	0.1609	0.1441	0.1361	0.1445	0.1357	0.1372	0.1481	0.1485	0.1343	0.1253	0.1120	0.1151	0.1465	0.1435	0.1399	0.1444	0.1490	0.1330	0.1402	0.1358	0.1167	0.1110	0.1079	0.1156	0.1603	0.1476	0.1332	0.1392	0.1462	0.1332	0.1421	0.1242	0.1125	0.1060	0.1064	0.1035	0.1325	0.1367	0.1419	0.1446	0.1409	0.1298	0.1266	0.1124	0.1073	0.1041	0.1021	0.1092	0.0660	0.0655	0.0651	0.0657	0.0643	0.0636	0.0634	0.0639	0.0647	0.0640	0.0634	0.0635	0.0656	0.0657	0.0655	0.0649	0.0645	0.0640	0.0634	0.0640	0.0645	0.0638	0.0645	0.0630
25=19:32:05	22134	303	0.1645	0.1685	0.1630	0.1649	0.1634	0.1550	0.1670	0.1621	0.1642	0.1556	0.1567	0.1363	0.1579	0.1611	0.1602	0.1691	0.1713	0.1537	0.1755	0.1540	0.1720	0.1395	0.1420	0.1416	0.1707	0.1544	0.1496	0.1591	0.1475	0.1495	0.1626	0.1620	0.1393	0.1292	0.1135	0.1133	0.1581	0.1581	0.1500	0.1532	0.1580	0.1391	0.1497	0.1391	0.1203	0.1130	0.1081	0.1100	0.1765	0.1595	0.1410	0.1495	0.1589	0.1420	0.1522	0.1301	0.1176	0.1072	0.1093	0.1025	0.1403	0.1484	0.1494	0.1533	0.1484	0.1346	0.1279	0.1129	0.1081	0.1058	0.1029	0.1008	0.0666	0.0659	0.0648	0.0654	0.0646	0.0642	0.0640	0.0641	0.0650	0.0634	0.0637	0.0636	0.0658	0.0662	0.0658	0.0648	0.0650	0.0650	0.0641	0.0642	0.0649	0.0641	0.0648	0.0636
26=19:46:50	23019	300	0.1679	0.1792	0.1746	0.1759	0.1740	0.1627	0.1819	0.1760	0.1756	0.1677	0.1663	0.1438	0.1692	0.1716	0.1711	0.1788	0.1821	0.1648	0.1903	0.1658	0.1845	0.1505	0.1472	0.1325	0.1855	0.1649	0.1553	0.1686	0.1554	0.1567	0.1714	0.1707	0.1460	0.1328	0.1171	0.1176	0.1692	0.1693	0.1600	0.1643	0.1706	0.1482	0.1596	0.1442	0.1229	0.1156	0.1113	0.1125	0.1791	0.1696	0.1488	0.1573	0.1646	0.1489	0.1575	0.1325	0.1181	0.1106	0.1092	0.1067	0.1447	0.1562	0.1589	0.1651	0.1588	0.1412	0.1349	0.1173	0.1104	0.1062	0.1052	0.1089	0.0655	0.0648	0.0653	0.0652	0.0645	0.0634	0.0635	0.0637	0.0640	0.0641	0.0630	0.0632	0.0652	0.0651	0.0641	0.0638	0.0642	0.0646	0.0631	0.0635	0.0636	0.0633	0.0639	0.0628
27=20:01:35	23904	303	0.1918	0.1902	0.1897	0.1900	0.1882	0.1726	0.1946	0.1918	0.1948	0.1782	0.1802	0.1524	0.1815	0.1853	0.1821	0.1906	0.1953	0.1765	0.2055	0.1786	0.2012	0.1582	0.1540	0.1397	0.1969	0.1752	0.1660	0.1780	0.1641	0.1665	0.1862	0.1834	0.1531	0.1365	0.1203	0.1199	0.1819	0.1793	0.1706	0.1768	0.1813	0.1566	0.1708	0.1484	0.1275	0.1187	0.1133	0.1158	0.1902	0.1820	0.1557	0.1675	0.1767	0.1559	0.1682	0.1368	0.1208	0.1122	0.1106	0.1070	0.1585	0.1647	0.1698	0.1754	0.1669	0.1488	0.1412	0.1196	0.1132	0.1084	0.1070	0.1077	0.0664	0.0654	0.0654	0.0661	0.0647	0.0642	0.0637	0.0643	0.0645	0.0643	0.0635	0.0635	0.0657	0.0661	0.0655	0.0647	0.0642	0.0650	0.0635	0.0641	0.0647	0.0638	0.0648	0.0634
28=20:16:20	24789	300	0.1950	0.1981	0.1949	0.1987	0.1978	0.1769	0.2063	0.1977	0.2013	0.1885	0.1872	0.1557	0.1954	0.2004	0.1952	0.2019	0.2074	0.1842	0.2207	0.1899	0.2162	0.1626	0.1586	0.1378	0.2133	0.1870	0.1738	0.1886	0.1713	0.1706	0.1963	0.1942	0.1601	0.1389	0.1201	0.1224	0.1930	0.1902	0.1796	0.1891	0.1945	0.1630	0.1802	0.1538	0.1303	0.1203	0.1132	0.1190	0.2159	0.1917	0.1669	0.1772	0.1860	0.1634	0.1723	0.1406	0.1223	0.1133	0.1113	0.1123	0.1659	0.1712	0.1784	0.1825	0.1714	0.1528	0.1423	0.1200	0.1128	0.1077	0.1071	0.1123	0.0660	0.0656	0.0655	0.0660	0.0646	0.0640	0.0639	0.0639	0.0651	0.0648	0.0637	0.0633	0.0656	0.0658	0.0652	0.0648	0.0640	0.0650	0.0636	0.0643	0.0648	0.0644	0.0641	0.0635
29=20:31:05	25674	303	0.2158	0.2268	0.2210	0.2230	0.2170	0.1956	0.2310	0.2190	0.2230	0.2070	0.2043	0.1663	0.2103	0.2133	0.2112	0.2237	0.2256	0.1938	0.2444	0.2064	0.2280	0.1703	0.1641	0.1508	0.2327	0.1993	0.1905	0.2087	0.1889	0.1828	0.2146	0.2056	0.1673	0.1428	0.1219	0.1232	0.2034	0.2048	0.1943	0.1953	0.2049	0.1698	0.1893	0.1525	0.1305	0.1192	0.1145	0.1171	0.2267	0.2075	0.1750	0.1855	0.1974	0.1692	0.1790	0.1398	0.1228	0.1117	0.1117	0.1065	0.1656	0.1780	0.1806	0.1889	0.1780	0.1541	0.1442	0.1225	0.1126	0.1082	0.1055	0.1117	0.0660	0.0646	0.0644	0.0645	0.0636	0.0635	0.0631	0.0637	0.0638	0.0632	0.0627	0.0627	0.0643	0.0649	0.0642	0.0638	0.0639	0.0634	0.0625	0.0634	0.0639	0.0628	0.0634	0.0621
30=20:45:50	26559	301	0.2391	0.2373	0.2322	0.2413	0.2383	0.2054	0.2516	0.2407	0.2445	0.2199	0.2158	0.1694	0.2198	0.2319	0.2271	0.2387	0.2468	0.2152	0.2627	0.2260	0.2491	0.1828	0.1710	0.1469	0.2414	0.2190	0.2024	0.2223	0.2036	0.1993	0.2350	0.2273	0.1763	0.1488	0.1261	0.1263	0.2205	0.2208	0.2083	0.2183	0.2254	0.1807	0.2063	0.1666	0.1369	0.1226	0.1174	0.1224	0.2520	0.2253	0.1955	0.2134	0.2198	0.1818	0.1927	0.1512	0.1269	0.1160	0.1154	0.1107	0.1856	0.1979	0.2050	0.2104	0.1967	0.1681	0.1519	0.1264	0.1158	0.1116	0.1094	0.1149	0.0661	0.0650	0.0646	0.0643	0.0637	0.0633	0.0634	0.0635	0.0643	0.0638	0.0630	0.0633	0.0646	0.0643	0.0645	0.0643	0.0644	0.0647	0.0632	0.0635	0.0633	0.0635	0.0638	0.0628
31=21:00:37	27446	300	0.2457	0.2473	0.2471	0.2551	0.2464	0.2081	0.2602	0.2537	0.2545	0.2284	0.2193	0.1702	0.2392	0.2480	0.2363	0.2463	0.2583	0.2176	0.2835	0.2316	0.2668	0.1853	0.1715	0.1480	0.2646	0.2313	0.2129	0.2354	0.2092	0.2017	0.2465	0.2388	0.1788	0.1497	0.1244	0.1264	0.2406	0.2325	0.2229	0.2349	0.2449	0.1886	0.2190	0.1735	0.1374	0.1243	0.1164	0.1223	0.2592	0.2389	0.2054	0.2208	0.2297	0.1885	0.2047	0.1548	0.1289	0.1155	0.1157	0.1149	0.1997	0.2084	0.2141	0.2174	0.2023	0.1742	0.1541	0.1270	0.1173	0.1103	0.1111	0.1097	0.0657	0.0646	0.0648	0.0650	0.0636	0.0636	0.0628	0.0636	0.0644	0.0637	0.0632	0.0630	0.0648	0.0650	0.0646	0.0638	0.0629	0.0639	0.0633	0.0632	0.0636	0.0634	0.0640	0.0626
32=21:15:18	28327	301	0.2723	0.2820	0.2841	0.2912	0.2825	0.2355	0.3042	0.2946	0.2917	0.2641	0.2455	0.1818	0.2693	0.2772	0.2739	0.2852	0.2956	0.2485	0.3252	0.2709	0.3028	0.2070	0.1832	0.1540	0.2903	0.2566	0.2384	0.2640	0.2359	0.2289	0.2794	0.2685	0.1949	0.1585	0.1321	0.1305	0.2632	0.2642	0.2479	0.2660	0.2716	0.2085	0.2447	0.1852	0.1445	0.1285	0.1212	0.1253	0.2887	0.2648	0.2264	0.2427	0.2532	0.2070	0.2148	0.1616	0.1336	0.1201	0.1188	0.1163	0.2119	0.2239	0.2307	0.2416	0.2231	0.1864	0.1636	0.1312	0.1208	0.1149	0.1141	0.1145	0.0658	0.0651	0.0644	0.0648	0.0643	0.0639	0.0635	0.0638	0.0641	0.0641	0.0632	0.0627	0.0655	0.0652	0.0645	0.0642	0.0642	0.0648	0.0633	0.0637	0.0645	0.0634	0.0641	0.0627
33=21:30:03	29212	298	0.2963	0.3110	0.3022	0.3123	0.3052	0.2513	0.3263	0.3177	0.3154	0.2811	0.2593	0.1871	0.2841	0.2965	0.2921	0.3033	0.3188	0.2575	0.3498	0.2903	0.3289	0.2105	0.1921	0.1604	0.3115	0.2752	0.2583	0.2822	0.2553	0.2414	0.2984	0.2910	0.2013	0.1602	0.1325	0.1315	0.2917	0.2857	0.2684	0.2820	0.2886	0.2216	0.2631	0.1912	0.1461	0.1286	0.1222	0.1256	0.3101	0.2835	0.2425	0.2563	0.2718	0.2136	0.2242	0.1619	0.1337	0.1203	0.1198	0.1163	0.2272	0.2408	0.2461	0.2554	0.2364	0.1961	0.1671	0.1340	0.1207	0.1158	0.1139	0.1159	0.0651	0.0642	0.0638	0.0646	0.0635	0.0627	0.0634	0.0629	0.0640	0.0634	0.0631	0.0625	0.0646	0.0648	0.0646	0.0635	0.0632	0.0642	0.0631	0.0632	0.0637	0.0633	0.0636	0.0623
34=21:44:48	30097	300	0.3144	0.3421	0.3332	0.3403	0.3311	0.2720	0.3604	0.3468	0.3481	0.3054	0.2797	0.1977	0.3134	0.3222	0.3173	0.3344	0.3481	0.2750	0.3866	0.3206	0.3583	0.2223	0.2014	0.1619	0.3361	0.2981	0.2793	0.3087	0.2760	0.2557	0.3341	0.3190	0.2118	0.1667	0.1365	0.1351	0.3145	0.3113	0.2918	0.3046	0.3107	0.2306	0.2876	0.1989	0.1490	0.1329	0.1231	0.1239	0.3371	0.3031	0.2544	0.2732	0.2878	0.2250	0.2357	0.1672	0.1370	0.1212	0.1204	0.1163	0.2348	0.2555	0.2570	0.2699	0.2445	0.2043	0.1703	0.1350	0.1238	0.1145	0.1146	0.1153	0.0650	0.0644	0.0640	0.0648	0.0637	0.0631	0.0622	0.0639	0.0641	0.0634	0.0630	0.0628	0.0645	0.0646	0.0648	0.0644	0.0634	0.0638	0.0631	0.0631	0.0642	0.0633	0.0638	0.0625
35=21:59:29	30978	303	0.3511	0.3717	0.3638	0.3732	0.3650	0.2867	0.3981	0.3721	0.3836	0.3210	0.2989	0.2025	0.3424	0.3574	0.3443	0.3713	0.3763	0.2948	0.4144	0.3491	0.3823	0.2349	0.2020	0.1768	0.3638	0.3293	0.3058	0.3419	0.2997	0.2797	0.3636	0.3458	0.2243	0.1680	0.1391	0.1365	0.3416	0.3374	0.3199	0.3289	0.3410	0.2446	0.3095	0.2032	0.1554	0.1353	0.1262	0.1362	0.3758	0.3405	0.2829	0.3125	0.3196	0.2486	0.2568	0.1788	0.1409	0.1260	0.1241	0.1162	0.2550	0.2756	0.2819	0.2847	0.2655	0.2082	0.1789	0.1406	0.1262	0.1182	0.1154	0.1159	0.0666	0.0652	0.0652	0.0656	0.0643	0.0639	0.0630	0.0643	0.0651	0.0647	0.0637	0.0637	0.0653	0.0657	0.0653	0.0652	0.0647	0.0645	0.0635	0.0645	0.0650	0.0641	0.0646	0.0631
36=22:14:14	31863	298	0.3691	0.4059	0.3947	0.4023	0.3862	0.3041	0.4266	0.4165	0.4113	0.3539	0.3254	0.2083	0.3738	0.3791	0.3744	0.3978	0.4045	0.3069	0.4605	0.3749	0.4226	0.2425	0.2147	0.1731	0.4136	0.3464	0.3242	0.3667	0.3239	0.2915	0.3967	0.3810	0.2351	0.1744	0.1419	0.1384	0.3713	0.3718	0.3454	0.3539	0.3715	0.2595	0.3374	0.2185	0.1584	0.1379	0.1275	0.1322	0.3995	0.3645	0.3022	0.3260	0.3364	0.2540	0.2696	0.1813	0.1437	0.1275	0.1242	0.1208	0.2733	0.2898	0.2998	0.3110	0.2821	0.2208	0.1809	0.1444	0.1270	0.1197	0.1185	0.1221	0.0659	0.0650	0.0644	0.0653	0.0642	0.0637	0.0639	0.0644	0.0642	0.0641	0.0631	0.0631	0.0654	0.0644	0.0649	0.0645	0.0642	0.0645	0.0634	0.0636	0.0636	0.0634	0.0642	0.0633
37=22:28:59	32748	301	0.4081	0.4468	0.4279	0.4428	0.4274	0.3219	0.4661	0.4566	0.4513	0.3859	0.3478	0.2174	0.4101	0.4212	0.4075	0.4305	0.4463	0.3357	0.4957	0.4148	0.4677	0.2612	0.2213	0.1749	0.4347	0.3855	0.3584	0.3975	0.3434	0.3090	0.4311	0.4074	0.2433	0.1779	0.1427	0.1424	0.4070	0.3991	0.3757	0.3914	0.3973	0.2733	0.3655	0.2282	0.1618	0.1394	0.1296	0.1327	0.4258	0.3910	0.3304	0.3591	0.3672	0.2732	0.2898	0.1840	0.1435	0.1282	0.1276	0.1209	0.2972	0.3133	0.3230	0.3258	0.2976	0.2325	0.1876	0.1452	0.1281	0.1209	0.1197	0.1215	0.0657	0.0645	0.0645	0.0648	0.0638	0.0631	0.0631	0.0638	0.0645	0.0639	0.0636	0.0627	0.0649	0.0652	0.0646	0.0643	0.0635	0.0647	0.0624	0.0632	0.0643	0.0636	0.0641	0.0630
38=22:43:44	33633	303	0.4424	0.4836	0.4599	0.4704	0.4599	0.3452	0.5043	0.4936	0.4899	0.4274	0.3722	0.2257	0.4417	0.4536	0.4452	0.4688	0.4780	0.3619	0.5432	0.4627	0.5094	0.2802	0.2308	0.1746	0.4546	0.4169	0.3937	0.4331	0.3801	0.3319	0.4799	0.4480	0.2603	0.1838	0.1474	0.1456	0.4447	0.4372	0.4196	0.4317	0.4301	0.2990	0.4027	0.2441	0.1671	0.1433	0.1318	0.1338	0.4507	0.4234	0.3572	0.3877	0.4032	0.2854	0.3060	0.1906	0.1485	0.1305	0.1292	0.1222	0.3096	0.3359	0.3372	0.3537	0.3106	0.2427	0.1923	0.1476	0.1318	0.1245	0.1204	0.1214	0.0654	0.0650	0.0642	0.0655	0.0639	0.0632	0.0632	0.0638	0.0635	0.0638	0.0634	0.0629	0.0647	0.0652	0.0645	0.0637	0.0641	0.0644	0.0634	0.0636	0.0642	0.0629	0.0639	0.0626
39=22:58:29	34518	298	0.4823	0.5293	0.5035	0.5019	0.4851	0.3659	0.5550	0.5307	0.5365	0.4546	0.4023	0.2344	0.4825	0.4935	0.4857	0.5117	0.4985	0.3889	0.5827	0.4958	0.5398	0.2976	0.2377	0.1921	0.5021	0.4550	0.4244	0.4708	0.4111	0.3550	0.5156	0.4837	0.2767	0.1879	0.1510	0.1462	0.4631	0.4690	0.4454	0.4584	0.4634	0.3090	0.4300	0.2520	0.1692	0.1439	0.1347	0.1352	0.4759	0.4637	0.3847	0.4217	0.4261	0.3055	0.3253	0.1977	0.1521	0.1326	0.1301	0.1223	0.3347	0.3511	0.3658	0.3784	0.3355	0.2537	0.2009	0.1510	0.1342	0.1245	0.1225	0.1204	0.0653	0.0647	0.0645	0.0650	0.0638	0.0637	0.0629	0.0632	0.0643	0.0637	0.0629	0.0630	0.0645	0.0649	0.0647	0.0644	0.0634	0.0641	0.0634	0.0636	0.0637	0.0632	0.0643	0.0627
40=23:13:14	35403	300	0.5311	0.5667	0.5238	0.5296	0.5067	0.3838	0.5875	0.5719	0.5745	0.4893	0.4334	0.2462	0.5117	0.5267	0.5165	0.5403	0.5211	0.4154	0.6327	0.5268	0.5920	0.3160	0.2501	0.1914	0.5198	0.4913	0.4580	0.4935	0.4257	0.3703	0.5498	0.5176	0.2877	0.1954	0.1534	0.1499	0.4974	0.4796	0.4776	0.4831	0.4787	0.3184	0.4720	0.2666	0.1753	0.1474	0.1375	0.1419	0.5058	0.4794	0.4251	0.4596	0.4621	0.3226	0.3448	0.2065	0.1548	0.1348	0.1336	0.1264	0.3624	0.3855	0.3879	0.4014	0.3512	0.2670	0.2077	0.1559	0.1377	0.1285	0.1262	0.1198	0.0662	0.0646	0.0646	0.0649	0.0642	0.0633	0.0637	0.0644	0.0647	0.0639	0.0635	0.0631	0.0649	0.0650	0.0646	0.0641	0.0642	0.0648	0.0633	0.0630	0.0642	0.0634	0.0640	0.0625
41=23:27:59	36288	303	0.5485	0.6301	0.5871	0.5759	0.5441	0.4110	0.6555	0.6294	0.6316	0.5471	0.4744	0.2641	0.5586	0.5694	0.5742	0.5978	0.5513	0.4526	0.6909	0.5899	0.6412	0.3423	0.2626	0.1900	0.5752	0.5285	0.4975	0.5472	0.4799	0.4041	0.6172	0.5681	0.3152	0.2024	0.1576	0.1552	0.5244	0.5291	0.5120	0.5207	0.5055	0.3466	0.5082	0.2834	0.1806	0.1506	0.1387	0.1352	0.5290	0.5074	0.4491	0.4654	0.4751	0.3437	0.3664	0.2095	0.1579	0.1372	0.1344	0.1273	0.3707	0.3976	0.4106	0.4269	0.3676	0.2687	0.2119	0.1560	0.1376	0.1270	0.1255	0.1290	0.0657	0.0650	0.0643	0.0654	0.0641	0.0628	0.0639	0.0642	0.0648	0.0642	0.0635	0.0632	0.0651	0.0653	0.0650	0.0650	0.0641	0.0649	0.0625	0.0638	0.0648	0.0638	0.0642	0.0628
42=23:42:44	37173	298	0.6032	0.6809	0.6172	0.5956	0.5511	0.4185	0.6806	0.6526	0.6668	0.5531	0.5002	0.2570	0.6042	0.5965	0.6038	0.6145	0.5531	0.4447	0.7072	0.5950	0.6653	0.3365	0.2592	0.2055	0.6211	0.5675	0.5220	0.5833	0.4953	0.4216	0.6355	0.5932	0.3100	0.1970	0.1528	0.1471	0.5539	0.5489	0.5371	0.5301	0.5280	0.3457	0.5290	0.2737	0.1811	0.1458	0.1369	0.1426	0.5522	0.5326	0.4705	0.4779	0.4826	0.3520	0.3794	0.2123	0.1559	0.1351	0.1323	0.1235	0.3886	0.4115	0.4267	0.4354	0.3732	0.2640	0.2111	0.1548	0.1353	0.1252	0.1221	0.1193	0.0656	0.0648	0.0644	0.0651	0.0632	0.0635	0.0636	0.0639	0.0649	0.0645	0.0635	0.0634	0.0651	0.0651	0.0647	0.0647	0.0645	0.0646	0.0632	0.0633	0.0644	0.0638	0.0643	0.0630
43=23:57:30	38058	300	0.6525	0.7189	0.6636	0.6379	0.5968	0.4515	0.7395	0.7061	0.7168	0.6146	0.5231	0.2750	0.6434	0.6507	0.6432	0.6630	0.5794	0.4742	0.7417	0.6533	0.7011	0.3713	0.2677	0.1940	0.6609	0.6237	0.5643	0.6119	0.5265	0.4449	0.7057	0.6370	0.3418	0.2055	0.1615	0.1563	0.5839	0.5887	0.5852	0.5907	0.5358	0.3808	0.5788	0.3057	0.1860	0.1531	0.1407	0.1456	0.5764	0.5691	0.5192	0.5250	0.5231	0.3804	0.4204	0.2271	0.1634	0.1407	0.1376	0.1272	0.4228	0.4475	0.4611	0.4632	0.4121	0.2919	0.2291	0.1627	0.1415	0.1307	0.1271	0.1371	0.0662	0.0649	0.0642	0.0658	0.0644	0.0637	0.0639	0.0647	0.0651	0.0641	0.0632	0.0632	0.0655	0.0657	0.0651	0.0650	0.0644	0.0648	0.0635	0.0638	0.0646	0.0628	0.0644	0.0632
44=00:12:15	38943	303	0.6868	0.7734	0.7085	0.6741	0.6185	0.4693	0.7778	0.7719	0.7668	0.6785	0.5746	0.2937	0.6990	0.6904	0.7032	0.7169	0.6243	0.4986	0.8218	0.7197	0.7923	0.4091	0.2926	0.2063	0.6995	0.6630	0.6075	0.6595	0.5671	0.4723	0.7619	0.7113	0.3676	0.2187	0.1668	0.1624	0.6236	0.6301	0.6327	0.6297	0.5722	0.4134	0.6422	0.3322	0.1944	0.1596	0.1457	0.1483	0.6073	0.5948	0.5497	0.5394	0.5441	0.4007	0.4594	0.2370	0.1699	0.1443	0.1396	0.1321	0.4457	0.4738	0.4786	0.4923	0.4329	0.3168	0.2394	0.1689	0.1449	0.1338	0.1307	0.1313	0.0656	0.0643	0.0646	0.0653	0.0639	0.0633	0.0633	0.0642	0.0645	0.0631	0.0638	0.0630	0.0648	0.0651	0.0634	0.0640	0.0639	0.0650	0.0632	0.0642	0.0644	0.0635	0.0638	0.0627
45=00:27:00	39828	300	0.7482	0.8053	0.7313	0.6906	0.6289	0.4860	0.7849	0.7885	0.7514	0.6908	0.5707	0.2940	0.7254	0.7111	0.7317	0.7305	0.6319	0.4864	0.8206	0.7131	0.7942	0.3922	0.2889	0.2089	0.7370	0.7059	0.6538	0.6850	0.5783	0.4715	0.7691	0.7307	0.3636	0.2187	0.1618	0.1579	0.6480	0.6412	0.6530	0.6286	0.5663	0.4009	0.6371	0.3226	0.1855	0.1570	0.1419	0.1414	0.6449	0.6025	0.5812	0.5590	0.5726	0.4011	0.4652	0.2347	0.1666	0.1416	0.1373	0.1329	0.4547	0.4839	0.4601	0.4791	0.4202	0.3069	0.2299	0.1629	0.1408	0.1312	0.1258	0.1315	0.0660	0.0641	0.0642	0.0639	0.0635	0.0631	0.0633	0.0640	0.0643	0.0639	0.0630	0.0629	0.0646	0.0647	0.0644	0.0638	0.0639	0.0642	0.0629	0.0634	0.0633	0.0633	0.0637	0.0626
46=00:41:45	40713	303	0.7744	0.8490	0.7897	0.7322	0.6607	0.5009	0.8480	0.8408	0.8403	0.7623	0.6643	0.3170	0.7812	0.7677	0.7856	0.7910	0.6654	0.5291	0.8608	0.8035	0.8705	0.4592	0.3229	0.2234	0.7867	0.7469	0.6846	0.7255	0.6200	0.5037	0.8361	0.8013	0.4161	0.2321	0.1727	0.1661	0.6822	0.6864	0.7063	0.6859	0.6100	0.4463	0.7428	0.3688	0.2112	0.1658	0.1515	0.1480	0.6494	0.6353	0.6133	0.5747	0.5910	0.4382	0.5207	0.2547	0.1757	0.1488	0.1452	0.1353	0.4805	0.5019	0.5094	0.5191	0.4657	0.3421	0.2564	0.1764	0.1507	0.1377	0.1334	0.1333	0.0656	0.0648	0.0644	0.0655	0.0641	0.0628	0.0639	0.0644	0.0643	0.0642	0.0637	0.0631	0.0651	0.0653	0.0651	0.0645	0.0644	0.0647	0.0623	0.0637	0.0647	0.0641	0.0646	0.0629
47=00:56:30	41598	301	0.7994	0.8480	0.8279	0.7586	0.6829	0.5023	0.8538	0.8464	0.8610	0.7929	0.6921	0.3342	0.8246	0.8111	0.8231	0.8289	0.6806	0.5496	0.8502	0.8487	0.8631	0.4983	0.3300	0.2212	0.8272	0.7863	0.7081	0.7448	0.6433	0.5095	0.8622	0.8278	0.4445	0.2370	0.1765	0.1697	0.7048	0.7134	0.7324	0.7198	0.6235	0.4613	0.7780	0.3897	0.2129	0.1673	0.1517	0.1582	0.6658	0.6556	0.6457	0.5980	0.5972	0.4505	0.5565	0.2629	0.1785	0.1500	0.1480	0.1364	0.4960	0.5039	0.5194	0.5318	0.4736	0.3480	0.2662	0.1788	0.1505	0.1369	0.1355	0.1377	0.0650	0.0643	0.0643	0.0651	0.0639	0.0628	0.0635	0.0637	0.0640	0.0634	0.0633	0.0627	0.0652	0.0646	0.0644	0.0641	0.0640	0.0634	0.0628	0.0634	0.0641	0.0632	0.0640	0.0624
48=01:11:15	42483	300	0.8155	0.8386	0.8491	0.7774	0.7050	0.5151	0.8468	0.8436	0.8526	0.8357	0.7176	0.3421	0.8533	0.8468	0.8487	0.8580	0.6994	0.5707	0.8432	0.8815	0.8584	0.5367	0.3424	0.2250	0.8399	0.8244	0.7432	0.7610	0.6628	0.5132	0.8705	0.8344	0.4732	0.2441	0.1792	0.1749	0.7381	0.7420	0.7694	0.7606	0.6344	0.4775	0.8097	0.4170	0.2166	0.1728	0.1552	0.1582	0.6748	0.6747	0.6702	0.6218	0.6209	0.4655	0.5944	0.2739	0.1847	0.1520	0.1487	0.1382	0.5128	0.5229	0.5292	0.5348	0.4777	0.3686	0.2765	0.1803	0.1554	0.1402	0.1374	0.1425	0.0656	0.0639	0.0640	0.0648	0.0634	0.0628	0.0634	0.0637	0.0630	0.0636	0.0631	0.0626	0.0644	0.0642	0.0641	0.0631	0.0633	0.0641	0.0627	0.0631	0.0638	0.0630	0.0634	0.0622
49=01:26:00	43368	301	0.8276	0.8694	0.8609	0.8127	0.7271	0.5378	0.8600	0.8526	0.8693	0.8537	0.7951	0.3621	0.8676	0.8621	0.8726	0.8856	0.7246	0.5768	0.8663	0.8765	0.8882	0.5577	0.3632	0.2388	0.8555	0.8676	0.7971	0.8223	0.6950	0.5386	0.8653	0.8722	0.5003	0.2547	0.1836	0.1768	0.7733	0.7693	0.8166	0.7755	0.6683	0.4885	0.8674	0.4344	0.2239	0.1750	0.1601	0.1611	0.7153	0.6956	0.6950	0.6409	0.6531	0.4853	0.6358	0.2885	0.1902	0.1594	0.1544	0.1415	0.5142	0.5477	0.5470	0.5609	0.4987	0.3833	0.2833	0.1883	0.1611	0.1436	0.1406	0.1342	0.0659	0.0651	0.0647	0.0655	0.0645	0.0640	0.0631	0.0646	0.0649	0.0643	0.0642	0.0643	0.0652	0.0655	0.0650	0.0648	0.0645	0.0637	0.0636	0.0646	0.0647	0.0640	0.0649	0.0630
50=01:40:45	44253	303	0.8265	0.8630	0.8433	0.8082	0.7287	0.5325	0.8412	0.8438	0.8478	0.8470	0.8145	0.3816	0.8555	0.8527	0.8614	0.8778	0.7365	0.5795	0.8648	0.8676	0.8878	0.5838	0.3795	0.2350	0.8389	0.8731	0.8212	0.8309	0.7004	0.5301	0.8601	0.8663	0.5209	0.2588	0.1842	0.1794	0.7978	0.7895	0.8430	0.7924	0.6608	0.4925	0.8653	0.4689	0.2255	0.1783	0.1613	0.1580	0.7330	0.6977	0.7133	0.6483	0.6695	0.4845	0.6734	0.2941	0.1892	0.1576	0.1543	0.1451	0.5184	0.5510	0.5513	0.5633	0.5020	0.4070	0.2906	0.1921	0.1620	0.1462	0.1396	0.1361	0.0657	0.0641	0.0639	0.0647	0.0634	0.0628	0.0632	0.0636	0.0633	0.0639	0.0632	0.0629	0.0644	0.0647	0.0642	0.0636	0.0637	0.0645	0.0627	0.0632	0.0639	0.0633	0.0637	0.0624
51=01:55:30	45138	300	0.8130	0.8758	0.8794	0.8398	0.7481	0.5435	0.8505	0.8619	0.8567	0.8585	0.8473	0.3982	0.8750	0.8581	0.8802	0.8795	0.7446	0.5955	0.8750	0.8713	0.8934	0.6329	0.4002	0.2406	0.8735	0.8661	0.8343	0.8441	0.7428	0.5560	0.8710	0.8672	0.5561	0.2686	0.1891	0.1807	0.8081	0.8231	0.8457	0.8166	0.6920	0.5073	0.8617	0.5013	0.2365	0.1814	0.1601	0.1587	0.7447	0.7425	0.7414	0.6488	0.6628	0.4904	0.7108	0.3033	0.1928	0.1613	0.1533	0.1460	0.5289	0.5529	0.5661	0.5875	0.5014	0.4094	0.3006	0.1954	0.1636	0.1469	0.1417	0.1449	0.0658	0.0648	0.0649	0.0646	0.0642	0.0636	0.0635	0.0641	0.0644	0.0644	0.0642	0.0635	0.0650	0.0651	0.0648	0.0647	0.0647	0.0647	0.0636	0.0641	0.0644	0.0635	0.0642	0.0633
52=02:10:15	46024	300	0.8471	0.8832	0.8788	0.8403	0.7823	0.5647	0.8662	0.8784	0.8617	0.8752	0.8472	0.4140	0.8778	0.8717	0.8876	0.8965	0.7716	0.6145	0.8781	0.8782	0.8963	0.6712	0.4083	0.2423	0.8683	0.8906	0.8713	0.8524	0.7708	0.5681	0.8848	0.8787	0.5954	0.2750	0.1899	0.1824	0.8309	0.8397	0.8509	0.8188	0.7033	0.5132	0.8453	0.5146	0.2301	0.1825	0.1598	0.1600	0.7770	0.7530	0.7706	0.6900	0.7050	0.5063	0.7514	0.3137	0.1951	0.1595	0.1554	0.1475	0.5442	0.5759	0.5733	0.5937	0.5157	0.4215	0.3018	0.1943	0.1673	0.1466	0.1403	0.1377	0.0660	0.0647	0.0646	0.0652	0.0639	0.0635	0.0634	0.0637	0.0642	0.0634	0.0639	0.0628	0.0647	0.0648	0.0637	0.0640	0.0640	0.0643	0.0630	0.0637	0.0643	0.0633	0.0641	0.0628
53=02:25:00	46909	303	0.8228	0.8631	0.8861	0.8432	0.7814	0.5511	0.8579	0.8663	0.8679	0.8653	0.8584	0.4287	0.8894	0.8772	0.8909	0.8867	0.7737	0.6228	0.8777	0.8819	0.8996	0.7254	0.4372	0.2547	0.8856	0.8738	0.8297	0.8291	0.7781	0.5691	0.8770	0.8661	0.6311	0.2803	0.1953	0.1856	0.8106	0.8337	0.8386	0.8191	0.7162	0.5242	0.8673	0.5581	0.2426	0.1876	0.1645	0.1661	0.7590	0.7685	0.7762	0.6718	0.6781	0.4959	0.7703	0.3200	0.1956	0.1632	0.1583	0.1479	0.5563	0.5663	0.5886	0.6041	0.5153	0.4309	0.3183	0.2022	0.1648	0.1497	0.1447	0.1515	0.0659	0.0649	0.0642	0.0649	0.0638	0.0635	0.0639	0.0639	0.0647	0.0647	0.0635	0.0641	0.0654	0.0643	0.0646	0.0644	0.0646	0.0646	0.0635	0.0642	0.0633	0.0636	0.0641	0.0631
54=02:39:45	47794	298	0.8325	0.8887	0.9003	0.8523	0.7982	0.5723	0.8704	0.8742	0.8789	0.8772	0.8810	0.4613	0.8966	0.8855	0.8998	0.9011	0.7965	0.6426	0.8921	0.8938	0.9161	0.7688	0.4573	0.2627	0.8964	0.8869	0.8470	0.8531	0.7925	0.5859	0.8899	0.8881	0.6750	0.2943	0.2004	0.1921	0.8232	0.8454	0.8625	0.8285	0.7404	0.5415	0.8886	0.6013	0.2544	0.1919	0.1697	0.1648	0.7820	0.7944	0.7867	0.6998	0.7130	0.5160	0.8208	0.3430	0.2048	0.1683	0.1632	0.1504	0.5623	0.5878	0.6083	0.6288	0.5379	0.4481	0.3374	0.2070	0.1704	0.1554	0.1474	0.1443	0.0648	0.0643	0.0630	0.0646	0.0633	0.0629	0.0625	0.0630	0.0638	0.0643	0.0620	0.0632	0.0641	0.0644	0.0640	0.0634	0.0635	0.0642	0.0627	0.0632	0.0639	0.0622	0.0636	0.0626
55=02:54:30	48679	300	0.8594	0.8954	0.9123	0.8663	0.8264	0.6008	0.8847	0.8613	0.8996	0.8743	0.8721	0.4661	0.8883	0.9075	0.8929	0.9142	0.8039	0.6619	0.8602	0.8884	0.8838	0.8019	0.4498	0.2558	0.9046	0.9216	0.8685	0.8576	0.7961	0.6153	0.9041	0.8773	0.7125	0.2947	0.2049	0.1915	0.8342	0.8469	0.8683	0.8416	0.7617	0.5534	0.8901	0.6182	0.2572	0.1891	0.1683	0.1770	0.7894	0.8161	0.8019	0.7488	0.7319	0.5423	0.8266	0.3609	0.2085	0.1677	0.1639	0.1497	0.5815	0.6072	0.6358	0.6264	0.5553	0.4558	0.3466	0.2053	0.1715	0.1532	0.1485	0.1435	0.0656	0.0649	0.0649	0.0656	0.0642	0.0634	0.0637	0.0636	0.0642	0.0649	0.0640	0.0639	0.0652	0.0652	0.0647	0.0642	0.0644	0.0648	0.0639	0.0638	0.0642	0.0636	0.0644	0.0632
56=03:09:15	49564	300	0.8417	0.8840	0.8937	0.8513	0.8048	0.5899	0.8628	0.8688	0.8804	0.8655	0.8845	0.5017	0.8968	0.9006	0.8992	0.9074	0.8034	0.6641	0.8894	0.8897	0.9178	0.8320	0.4992	0.2741	0.9024	0.9072	0.8477	0.8425	0.7788	0.6012	0.8861	0.8855	0.7446	0.3105	0.2090	0.1975	0.8356	0.8409	0.8679	0.8312	0.7467	0.5585	0.8967	0.6687	0.2662	0.1966	0.1740	0.1773	0.7756	0.7907	0.7961	0.7369	0.7195	0.5341	0.8436	0.3765	0.2123	0.1741	0.1660	0.1544	0.5922	0.6149	0.6385	0.6414	0.5510	0.4685	0.3628	0.2143	0.1752	0.1570	0.1519	0.1495	0.0652	0.0648	0.0641	0.0645	0.0639	0.0633	0.0632	0.0636	0.0643	0.0644	0.0637	0.0634	0.0647	0.0638	0.0645	0.0641	0.0641	0.0644	0.0637	0.0635	0.0633	0.0631	0.0638	0.0627
57=03:24:00	50449	300	0.8470	0.8890	0.9026	0.8593	0.8061	0.6053	0.8727	0.8696	0.8928	0.8817	0.9026	0.5303	0.8992	0.9005	0.9064	0.9145	0.8073	0.6793	0.9035	0.8917	0.9322	0.8578	0.5218	0.2855	0.9002	0.9144	0.8600	0.8554	0.7826	0.6219	0.8971	0.8997	0.7878	0.3218	0.2129	0.2011	0.8388	0.8432	0.8800	0.8420	0.7576	0.5721	0.9061	0.7036	0.2786	0.2000	0.1785	0.1765	0.7919	0.7956	0.8026	0.7471	0.7246	0.5506	0.8519	0.4002	0.2192	0.1775	0.1680	0.1556	0.6035	0.6317	0.6496	0.6512	0.5654	0.4792	0.3823	0.2216	0.1817	0.1606	0.1552	0.1533	0.0649	0.0638	0.0633	0.0641	0.0629	0.0625	0.0624	0.0623	0.0638	0.0641	0.0628	0.0624	0.0640	0.0640	0.0634	0.0634	0.0623	0.0638	0.0623	0.0630	0.0636	0.0625	0.0631	0.0619
58=03:38:42	51330	301	0.8561	0.9140	0.9235	0.8606	0.8154	0.6187	0.8808	0.8858	0.8908	0.9014	0.8866	0.5689	0.9086	0.9105	0.9275	0.9332	0.8170	0.6887	0.9027	0.9108	0.9396	0.8869	0.5550	0.2921	0.9047	0.9181	0.8760	0.8731	0.8054	0.6389	0.9218	0.8953	0.8382	0.3372	0.2196	0.2066	0.8485	0.8706	0.8871	0.8541	0.7538	0.6042	0.9071	0.7658	0.2861	0.2099	0.1831	0.1798	0.7869	0.8040	0.8021	0.7516	0.7258	0.5650	0.8754	0.4126	0.2248	0.1814	0.1740	0.1612	0.6154	0.6403	0.6601	0.6675	0.5835	0.4900	0.3999	0.2275	0.1844	0.1641	0.1583	0.1603	0.0654	0.0647	0.0645	0.0647	0.0638	0.0625	0.0635	0.0639	0.0642	0.0645	0.0633	0.0633	0.0648	0.0651	0.0643	0.0644	0.0642	0.0648	0.0624	0.0636	0.0639	0.0632	0.0640	0.0629
59=03:53:27	52216	300	0.8713	0.9265	0.9343	0.8650	0.8281	0.6364	0.8944	0.8859	0.9042	0.8932	0.9093	0.5926	0.9086	0.9171	0.9359	0.9489	0.8288	0.6902	0.9092	0.9151	0.9451	0.8905	0.5787	0.2966	0.9047	0.9304	0.8839	0.8865	0.8092	0.6559	0.9268	0.9125	0.8705	0.3452	0.2302	0.2125	0.8546	0.8740	0.8957	0.8561	0.7590	0.6108	0.9189	0.7937	0.3011	0.2100	0.1868	0.1842	0.7911	0.8124	0.8036	0.7563	0.7340	0.5833	0.8830	0.4400	0.2300	0.1850	0.1779	0.1609	0.6209	0.6533	0.6640	0.6618	0.5993	0.5005	0.4202	0.2299	0.1865	0.1665	0.1581	0.1581	0.0654	0.0647	0.0643	0.0653	0.0635	0.0632	0.0635	0.0636	0.0642	0.0650	0.0634	0.0637	0.0651	0.0650	0.0643	0.0639	0.0642	0.0649	0.0626	0.0633	0.0642	0.0636	0.0638	0.0627
60=04:08:12	53101	298	0.8722	0.9094	0.9178	0.8457	0.8157	0.6275	0.8709	0.8628	0.8870	0.8855	0.8829	0.6141	0.9003	0.9049	0.9186	0.9373	0.8051	0.6801	0.8897	0.9016	0.9345	0.8984	0.5891	0.3002	0.8827	0.9252	0.8791	0.8616	0.7824	0.6434	0.9196	0.8873	0.8514	0.3470	0.2284	0.2168	0.8525	0.8545	0.8880	0.8521	0.7403	0.6098	0.9048	0.8143	0.2977	0.2136	0.1862	0.1856	0.7901	0.7955	0.7973	0.7537	0.7214	0.5746	0.8670	0.4485	0.2338	0.1847	0.1769	0.1635	0.6251	0.6570	0.6474	0.6372	0.5930	0.4963	0.4265	0.2301	0.1896	0.1656	0.1607	0.1540	0.0658	0.0642	0.0635	0.0649	0.0637	0.0630	0.0635	0.0637	0.0643	0.0644	0.0625	0.0634	0.0650	0.0647	0.0642	0.0640	0.0636	0.0645	0.0630	0.0635	0.0639	0.0624	0.0640	0.0627
61=04:22:57	53986	300	0.8777	0.9368	0.9459	0.8586	0.8216	0.6509	0.8836	0.8882	0.8953	0.9021	0.9115	0.6622	0.9125	0.9107	0.9474	0.9531	0.8249	0.6833	0.9195	0.9084	0.9671	0.8929	0.6449	0.3231	0.9106	0.9340	0.8912	0.8924	0.8146	0.6650	0.9392	0.9212	0.8705	0.3702	0.2398	0.2219	0.8539	0.8760	0.9114	0.8625	0.7608	0.6224	0.9222	0.8343	0.3154	0.2206	0.1925	0.1858	0.8022	0.8070	0.8063	0.7498	0.7335	0.5963	0.8870	0.4735	0.2430	0.1943	0.1811	0.1686	0.6366	0.6646	0.6514	0.6640	0.6015	0.5147	0.4472	0.2425	0.1945	0.1722	0.1634	0.1556	0.0653	0.0640	0.0640	0.0645	0.0638	0.0632	0.0630	0.0632	0.0637	0.0645	0.0625	0.0630	0.0645	0.0637	0.0645	0.0646	0.0636	0.0640	0.0630	0.0633	0.0628	0.0631	0.0636	0.0627
62=04:37:42	54871	301	0.8784	0.9441	0.9572	0.8652	0.8289	0.6490	0.8783	0.8705	0.9006	0.8738	0.8973	0.6608	0.9094	0.9159	0.9495	0.9624	0.8253	0.6813	0.9047	0.9003	0.9540	0.9025	0.6522	0.3142	0.9197	0.9563	0.8921	0.8943	0.8073	0.6665	0.9346	0.9121	0.8642	0.3738	0.2395	0.2210	0.8504	0.8668	0.9111	0.8592	0.7605	0.6115	0.9242	0.8239	0.3239	0.2178	0.1946	0.1952	0.8042	0.8201	0.8199	0.7609	0.7348	0.6083	0.8789	0.5034	0.2446	0.1914	0.1801	0.1665	0.6437	0.6614	0.6594	0.6497	0.6032	0.5153	0.4665	0.2447	0.1960	0.1729	0.1638	0.1568	0.0653	0.0645	0.0641	0.0651	0.0638	0.0629	0.0626	0.0636	0.0641	0.0644	0.0629	0.0638	0.0651	0.0645	0.0647	0.0643	0.0642	0.0634	0.0631	0.0654	0.0640	0.0634	0.0640	0.0624
63=04:52:27	55756	298	0.9019	0.9550	0.9599	0.8671	0.8279	0.6539	0.8642	0.8850	0.8696	0.8914	0.8826	0.7076	0.9060	0.9101	0.9636	0.9630	0.8345	0.6758	0.9168	0.8859	0.9730	0.8837	0.6862	0.3158	0.9250	0.9606	0.9063	0.8928	0.8130	0.6610	0.9437	0.9133	0.8530	0.3909	0.2399	0.2197	0.8522	0.8692	0.9178	0.8629	0.7503	0.6098	0.9035	0.8317	0.3220	0.2201	0.1901	0.1813	0.8016	0.8196	0.8236	0.7610	0.7416	0.5957	0.8861	0.5014	0.2451	0.1877	0.1784	0.1672	0.6421	0.6584	0.6401	0.6488	0.5726	0.5178	0.4571	0.2426	0.1886	0.1700	0.1593	0.1588	0.0648	0.0633	0.0639	0.0646	0.0631	0.0624	0.0626	0.0626	0.0625	0.0634	0.0621	0.0628	0.0640	0.0640	0.0638	0.0630	0.0632	0.0638	0.0626	0.0629	0.0632	0.0631	0.0628	0.0622
64=05:07:12	56641	298	0.9092	0.9630	0.9878	0.8600	0.8420	0.6493	0.8845	0.8677	0.8892	0.8905	0.8699	0.7146	0.9029	0.9177	0.9598	0.9830	0.8211	0.6840	0.8763	0.9017	0.9231	0.9160	0.6808	0.3199	0.9169	0.9750	0.9098	0.8984	0.8220	0.6599	0.9628	0.8804	0.8851	0.3880	0.2475	0.2271	0.8533	0.8847	0.9127	0.8792	0.7522	0.6163	0.8935	0.8416	0.3319	0.2256	0.1916	0.1966	0.8125	0.8372	0.8182	0.7745	0.7375	0.6077	0.8752	0.5334	0.2519	0.1911	0.1824	0.1651	0.6446	0.6550	0.6504	0.6446	0.5934	0.5225	0.4995	0.2457	0.1976	0.1692	0.1651	0.1628	0.0647	0.0642	0.0629	0.0649	0.0638	0.0632	0.0631	0.0633	0.0640	0.0637	0.0614	0.0630	0.0645	0.0645	0.0642	0.0638	0.0639	0.0641	0.0629	0.0631	0.0638	0.0627	0.0636	0.0626
65=05:21:58	57526	300	0.9176	0.9682	0.9946	0.8658	0.8451	0.6553	0.8898	0.8917	0.8907	0.9171	0.8786	0.7795	0.9099	0.9250	0.9860	1.0015	0.8432	0.6962	0.9110	0.9183	0.9551	0.9377	0.7406	0.3426	0.9152	0.9830	0.9186	0.8982	0.8299	0.6605	0.9815	0.9076	0.9102	0.4195	0.2546	0.2357	0.8552	0.8942	0.9306	0.8946	0.7484	0.6257	0.8977	0.8740	0.3433	0.2368	0.1997	0.1932	0.8046	0.8319	0.8257	0.7739	0.7484	0.6087	0.9005	0.5694	0.2643	0.1998	0.1923	0.1729	0.6433	0.6642	0.6514	0.6603	0.5986	0.5476	0.5259	0.2582	0.2014	0.1781	0.1696	0.1700	0.0648	0.0638	0.0633	0.0645	0.0631	0.0624	0.0623	0.0629	0.0632	0.0634	0.0620	0.0626	0.0644	0.0643	0.0639	0.0633	0.0633	0.0629	0.0625	0.0629	0.0631	0.0623	0.0640	0.0622
66=05:36:43	58411	301	0.9031	0.9784	1.0085	0.8648	0.8231	0.6352	0.8841	0.8840	0.8945	0.8987	0.9131	0.8164	0.9203	0.9138	0.9979	0.9974	0.8299	0.6796	0.9191	0.9028	0.9722	0.9303	0.7904	0.3499	0.9294	0.9733	0.8956	0.9041	0.8266	0.6578	0.9715	0.9198	0.8983	0.4368	0.2601	0.2403	0.8474	0.8877	0.9368	0.8844	0.7601	0.6124	0.9202	0.8680	0.3654	0.2407	0.2058	0.1953	0.8139	0.8294	0.8229	0.7431	0.7234	0.5928	0.8922	0.5935	0.2672	0.2051	0.1916	0.1760	0.6355	0.6469	0.6507	0.6586	0.5895	0.5495	0.5572	0.2697	0.2062	0.1812	0.1716	0.1709	0.0649	0.0644	0.0639	0.0649	0.0623	0.0628	0.0628	0.0635	0.0638	0.0634	0.0627	0.0633	0.0644	0.0646	0.0643	0.0638	0.0639	0.0643	0.0624	0.0625	0.0637	0.0632	0.0635	0.0624
67=05:51:28	59296	301	0.9300	0.9979	1.0187	0.8730	0.8460	0.6520	0.8996	0.8931	0.9129	0.9133	0.9188	0.8516	0.9227	0.9342	1.0092	1.0292	0.8528	0.6990	0.9243	0.9259	0.9877	0.9648	0.8267	0.3545	0.9210	1.0056	0.9202	0.9142	0.8309	0.6689	1.0033	0.9255	0.9268	0.4545	0.2762	0.2483	0.8670	0.8946	0.9583	0.9088	0.7662	0.6271	0.9397	0.8896	0.3882	0.2493	0.2151	0.2039	0.8184	0.8367	0.8386	0.7749	0.7467	0.6159	0.9070	0.6491	0.2818	0.2119	0.1986	0.1828	0.6490	0.6676	0.6608	0.6604	0.6104	0.5665	0.6019	0.2766	0.2258	0.1868	0.1772	0.1703	0.0650	0.0644	0.0646	0.0652	0.0636	0.0631	0.0633	0.0636	0.0637	0.0639	0.0633	0.0630	0.0651	0.0647	0.0636	0.0642	0.0643	0.0645	0.0638	0.0636	0.0643	0.0632	0.0641	0.0627
68=06:06:13	60181	301	0.9118	0.9792	1.0206	0.8539	0.8186	0.6209	0.8690	0.8775	0.8872	0.8870	0.8974	0.8415	0.9238	0.9145	1.0049	1.0055	0.8189	0.6726	0.9075	0.8991	0.9689	0.9570	0.8474	0.3709	0.9274	0.9833	0.8801	0.8831	0.8173	0.6478	0.9839	0.9014	0.8985	0.4595	0.2715	0.2479	0.8478	0.8788	0.9415	0.8945	0.7543	0.6104	0.9174	0.8864	0.3900	0.2489	0.2134	0.2088	0.8073	0.8251	0.8252	0.7369	0.7071	0.5834	0.8862	0.6500	0.2724	0.2085	0.1975	0.1818	0.6356	0.6372	0.6472	0.6517	0.5780	0.5423	0.6074	0.2761	0.2103	0.1840	0.1767	0.1740	0.0656	0.0641	0.0640	0.0638	0.0636	0.0628	0.0632	0.0631	0.0636	0.0636	0.0624	0.0628	0.0641	0.0634	0.0640	0.0639	0.0636	0.0641	0.0629	0.0637	0.0622	0.0632	0.0634	0.0624
69=06:20:58	61066	298	0.9503	1.0166	1.0318	0.8665	0.8281	0.6460	0.8770	0.8770	0.8952	0.8866	0.9054	0.8483	0.9186	0.9183	1.0293	1.0319	0.8431	0.6765	0.9230	0.8982	0.9859	0.9473	0.8707	0.3736	0.9261	1.0188	0.9137	0.9182	0.8305	0.6667	0.9956	0.9253	0.8966	0.4827	0.2776	0.2494	0.8689	0.8886	0.9784	0.9028	0.7685	0.6205	0.9351	0.8844	0.4121	0.2494	0.2196	0.2055	0.8203	0.8413	0.8486	0.7706	0.7489	0.6064	0.9024	0.7023	0.2848	0.2139	0.1978	0.1831	0.6317	0.6607	0.6546	0.6575	0.5925	0.5535	0.6310	0.2823	0.2152	0.1856	0.1761	0.1701	0.0656	0.0644	0.0634	0.0652	0.0635	0.0631	0.0635	0.0638	0.0639	0.0632	0.0620	0.0630	0.0643	0.0651	0.0643	0.0640	0.0641	0.0642	0.0633	0.0635	0.0642	0.0624	0.0636	0.0628
70=06:35:43	61952	301	0.9521	1.0113	1.0512	0.8724	0.8501	0.6462	0.8937	0.8939	0.9072	0.9167	0.9046	0.8774	0.9187	0.9353	1.0427	1.0520	0.8479	0.6955	0.9189	0.9241	0.9860	0.9950	0.8689	0.3873	0.9239	1.0299	0.9167	0.9000	0.8366	0.6593	1.0273	0.9127	0.9298	0.5049	0.2874	0.2627	0.8638	0.8944	0.9807	0.9374	0.7626	0.6286	0.9328	0.9215	0.4235	0.2650	0.2235	0.2162	0.8063	0.8466	0.8567	0.7762	0.7441	0.6055	0.9084	0.7390	0.3005	0.2181	0.2080	0.1904	0.6457	0.6646	0.6606	0.6642	0.6004	0.5621	0.6834	0.2940	0.2233	0.1930	0.1863	0.1765	0.0657	0.0649	0.0647	0.0653	0.0640	0.0631	0.0635	0.0633	0.0641	0.0641	0.0633	0.0635	0.0649	0.0650	0.0646	0.0643	0.0631	0.0648	0.0633	0.0634	0.0642	0.0634	0.0639	0.0628
71=06:50:28	62837	298	0.9582	1.0282	1.0593	0.8738	0.8460	0.6447	0.8940	0.8862	0.9113	0.9077	0.9148	0.8765	0.9194	0.9324	1.0492	1.0646	0.8462	0.6969	0.9198	0.9236	0.9862	1.0047	0.8709	0.3906	0.9170	1.0384	0.9109	0.9088	0.8361	0.6655	1.0354	0.9162	0.9350	0.5226	0.3021	0.2665	0.8650	0.8900	0.9900	0.9347	0.7694	0.6200	0.9349	0.9217	0.4413	0.2648	0.2285	0.2208	0.8147	0.8507	0.8603	0.7753	0.7420	0.6101	0.9044	0.7799	0.3041	0.2237	0.2133	0.1917	0.6459	0.6591	0.6588	0.6590	0.6057	0.5514	0.7152	0.3006	0.2292	0.1948	0.1876	0.1808	0.0653	0.0648	0.0646	0.0653	0.0636	0.0637	0.0634	0.0638	0.0644	0.0633	0.0629	0.0633	0.0653	0.0654	0.0644	0.0639	0.0639	0.0646	0.0635	0.0634	0.0640	0.0626	0.0641	0.0629
72=07:05:13	63722	301	0.9477	1.0195	1.0665	0.8650	0.8251	0.6237	0.8780	0.8785	0.8876	0.8909	0.8948	0.8652	0.9292	0.9233	1.0564	1.0576	0.8277	0.6885	0.9117	0.9096	0.9711	0.9962	0.8717	0.4088	0.9258	1.0295	0.8896	0.8936	0.8380	0.6499	1.0304	0.9012	0.9233	0.5304	0.2968	0.2681	0.8466	0.8873	0.9781	0.9337	0.7570	0.6119	0.9167	0.9306	0.4590	0.2720	0.2275	0.2181	0.7991	0.8394	0.8516	0.7500	0.7106	0.5865	0.8912	0.7792	0.3000	0.2242	0.2119	0.1910	0.6405	0.6332	0.6493	0.6478	0.5804	0.5438	0.7355	0.3063	0.2262	0.1957	0.1873	0.1846	0.0659	0.0648	0.0643	0.0650	0.0632	0.0638	0.0636	0.0635	0.0648	0.0636	0.0634	0.0634	0.0652	0.0654	0.0647	0.0649	0.0642	0.0647	0.0634	0.0632	0.0641	0.0638	0.0641	0.0629
73=07:19:58	64607	301	0.9950	1.0481	1.0607	0.8545	0.8244	0.6427	0.8645	0.8748	0.8769	0.8807	0.8897	0.8685	0.9144	0.9149	1.0641	1.0705	0.8439	0.6715	0.9242	0.8874	0.9897	0.9595	0.8793	0.4188	0.9209	1.0575	0.9201	0.9157	0.8362	0.6533	1.0311	0.9230	0.8986	0.5549	0.2954	0.2675	0.8686	0.8856	1.0167	0.9327	0.7647	0.6120	0.9296	0.9218	0.4725	0.2675	0.2342	0.2161	0.8367	0.8384	0.8682	0.7718	0.7559	0.5979	0.9054	0.8159	0.3116	0.2249	0.2092	0.1933	0.6329	0.6583	0.6446	0.6513	0.5883	0.5498	0.7390	0.3107	0.2260	0.1986	0.1830	0.1777	0.0664	0.0649	0.0645	0.0650	0.0641	0.0626	0.0635	0.0642	0.0645	0.0640	0.0633	0.0634	0.0653	0.0652	0.0647	0.0645	0.0643	0.0649	0.0633	0.0639	0.0642	0.0636	0.0642	0.0630
74=07:34:44	65492	300	0.9968	1.0605	1.0985	0.8673	0.8360	0.6404	0.8619	0.8798	0.8570	0.8976	0.8552	0.8746	0.9196	0.9239	1.0886	1.0858	0.8483	0.6850	0.9085	0.8917	0.9617	0.9744	0.8601	0.4172	0.9280	1.0632	0.9268	0.9075	0.8636	0.6543	1.0552	0.8987	0.9095	0.5696	0.2966	0.2753	0.8614	0.9016	1.0091	0.9568	0.7545	0.6190	0.8895	0.9428	0.4633	0.2748	0.2246	0.2169	0.8228	0.8608	0.8815	0.7745	0.7520	0.5924	0.9129	0.7945	0.3134	0.2243	0.2150	0.1988	0.6474	0.6589	0.6469	0.6625	0.5839	0.5510	0.7695	0.3186	0.2282	0.1967	0.1858	0.1860	0.0653	0.0648	0.0645	0.0651	0.0637	0.0629	0.0634	0.0632	0.0641	0.0637	0.0631	0.0629	0.0648	0.0647	0.0640	0.0640	0.0643	0.0637	0.0626	0.0634	0.0642	0.0633	0.0641	0.0624
75=07:49:29	66377	301	1.0059	1.0668	1.0884	0.8505	0.8225	0.6391	0.8747	0.8797	0.8920	0.8975	0.9070	0.8907	0.9182	0.9124	1.0863	1.0968	0.8417	0.6755	0.9224	0.9019	0.9879	0.9900	0.8905	0.4431	0.9180	1.0668	0.9190	0.9149	0.8502	0.6482	1.0589	0.9236	0.9184	0.6071	0.3177	0.2843	0.8713	0.8931	1.0300	0.9558	0.7734	0.6144	0.9329	0.9617	0.5150	0.2862	0.2432	0.2235	0.8323	0.8413	0.8694	0.7677	0.7509	0.5982	0.9070	0.8419	0.3267	0.2368	0.2200	0.2007	0.6290	0.6565	0.6425	0.6591	0.5927	0.5529	0.8160	0.3290	0.2419	0.2074	0.1928	0.1877	0.0656	0.0648	0.0645	0.0653	0.0632	0.0637	0.0636	0.0638	0.0649	0.0639	0.0631	0.0635	0.0651	0.0651	0.0649	0.0648	0.0643	0.0645	0.0626	0.0639	0.0645	0.0634	0.0643	0.0627
76=08:04:14	67262	298	1.0116	1.0743	1.1219	0.8775	0.8496	0.6524	0.8823	0.8974	0.8843	0.9191	0.8831	0.8995	0.9227	0.9271	1.1111	1.1114	0.8529	0.6963	0.9252	0.9118	0.9834	1.0042	0.8846	0.4457	0.9340	1.0826	0.9242	0.9126	0.8796	0.6657	1.0900	0.9142	0.9322	0.6359	0.3203	0.2867	0.8579	0.9029	1.0341	0.9871	0.7736	0.6287	0.9115	0.9905	0.5176	0.2926	0.2397	0.2289	0.8240	0.8612	0.8994	0.7824	0.7588	0.6018	0.9204	0.8380	0.3416	0.2399	0.2248	0.2038	0.6467	0.6633	0.6522	0.6666	0.5907	0.5556	0.8252	0.3407	0.2409	0.2061	0.1933	0.1906	0.0655	0.0644	0.0642	0.0646	0.0640	0.0629	0.0635	0.0624	0.0642	0.0638	0.0636	0.0633	0.0647	0.0649	0.0642	0.0644	0.0638	0.0648	0.0633	0.0639	0.0639	0.0638	0.0637	0.0629
77=08:18:59	68147	301	1.0194	1.0950	1.1347	0.8799	0.8541	0.6460	0.8915	0.8746	0.8969	0.8849	0.9021	0.8673	0.9300	0.9380	1.1161	1.1333	0.8536	0.7023	0.9128	0.9107	0.9726	1.0104	0.8695	0.4533	0.9333	1.1030	0.9211	0.9220	0.8772	0.6702	1.0884	0.9118	0.9373	0.6405	0.3349	0.2895	0.8661	0.9053	1.0530	0.9916	0.7868	0.6214	0.9316	0.9819	0.5699	0.2942	0.2509	0.2446	0.8308	0.8727	0.9049	0.7936	0.7544	0.6142	0.9062	0.8741	0.3453	0.2473	0.2299	0.2043	0.6504	0.6613	0.6700	0.6665	0.6110	0.5555	0.8590	0.3486	0.2534	0.2121	0.2021	0.1966	0.0657	0.0648	0.0647	0.0654	0.0642	0.0638	0.0638	0.0636	0.0637	0.0638	0.0629	0.0634	0.0652	0.0655	0.0650	0.0632	0.0643	0.0646	0.0636	0.0637	0.0645	0.0639	0.0642	0.0631
78=08:33:44	69033	301	1.0385	1.0928	1.1179	0.8759	0.8426	0.6561	0.8735	0.8837	0.8893	0.9001	0.9041	0.8993	0.9165	0.9198	1.1191	1.1180	0.8545	0.6812	0.9349	0.8899	1.0004	0.9749	0.8995	0.4733	0.9347	1.1134	0.9283	0.9144	0.8625	0.6661	1.0849	0.9318	0.9032	0.6907	0.3313	0.2967	0.8678	0.8882	1.0698	0.9867	0.7812	0.6126	0.9281	0.9785	0.5749	0.2909	0.2502	0.2332	0.8355	0.8561	0.9210	0.7924	0.7712	0.6021	0.9040	0.8587	0.3508	0.2490	0.2244	0.2056	0.6390	0.6694	0.6502	0.6521	0.5855	0.5509	0.8093	0.3479	0.2447	0.2110	0.1923	0.1837	0.0655	0.0645	0.0641	0.0654	0.0635	0.0628	0.0636	0.0632	0.0639	0.0634	0.0630	0.0632	0.0649	0.0647	0.0648	0.0642	0.0644	0.0647	0.0624	0.0634	0.0639	0.0637	0.0637	0.0628
79=08:48:29	69918	301	1.0378	1.1014	1.1409	0.8807	0.8567	0.6517	0.8891	0.8931	0.9014	0.9092	0.9198	0.9077	0.9277	0.9371	1.1382	1.1456	0.8632	0.7017	0.9359	0.9154	1.0040	1.0148	0.9066	0.4887	0.9384	1.1200	0.9203	0.9131	0.8778	0.6680	1.1136	0.9315	0.9355	0.7327	0.3498	0.3071	0.8691	0.9004	1.0812	1.0159	0.7955	0.6284	0.9436	1.0273	0.6264	0.3149	0.2638	0.2394	0.8221	0.8669	0.9275	0.7940	0.7662	0.6065	0.9166	0.8796	0.3646	0.2556	0.2371	0.2137	0.6518	0.6695	0.6650	0.6714	0.5999	0.5625	0.8660	0.3711	0.2595	0.2217	0.2078	0.1946	0.0655	0.0646	0.0640	0.0650	0.0637	0.0622	0.0632	0.0633	0.0641	0.0633	0.0628	0.0627	0.0651	0.0646	0.0646	0.0641	0.0640	0.0644	0.0627	0.0634	0.0640	0.0632	0.0641	0.0627
80=09:03:14	70803	303	1.0448	1.1098	1.1493	0.8673	0.8505	0.6434	0.8904	0.8868	0.9045	0.9068	0.9135	0.9003	0.9190	0.9347	1.1397	1.1584	0.8519	0.7007	0.9169	0.9199	0.9860	1.0280	0.8909	0.5023	0.9195	1.1287	0.9255	0.9188	0.8925	0.6644	1.1275	0.9187	0.9481	0.7483	0.3610	0.3159	0.8689	0.9029	1.0859	1.0218	0.7905	0.6287	0.9335	1.0415	0.6550	0.3185	0.2657	0.2490	0.8178	0.8640	0.9234	0.7980	0.7629	0.6109	0.9138	0.8896	0.3741	0.2570	0.2439	0.2177	0.6474	0.6669	0.6628	0.6617	0.6056	0.5545	0.8724	0.3704	0.2652	0.2228	0.2115	0.1996	0.0654	0.0642	0.0640	0.0647	0.0634	0.0624	0.0629	0.0631	0.0636	0.0633	0.0626	0.0620	0.0646	0.0643	0.0641	0.0635	0.0636	0.0633	0.0626	0.0632	0.0635	0.0627	0.0634	0.0624
81=09:17:59	71688	300	1.0642	1.1237	1.1609	0.8698	0.8463	0.6578	0.8881	0.8928	0.8951	0.9277	0.9020	0.9207	0.9225	0.9290	1.1551	1.1696	0.8633	0.7024	0.9328	0.9232	0.9954	1.0245	0.9004	0.5340	0.9182	1.1361	0.9402	0.9247	0.9052	0.6663	1.1429	0.9326	0.9489	0.7907	0.3695	0.3253	0.8753	0.9102	1.1006	1.0398	0.7971	0.6369	0.9320	1.0629	0.6709	0.3300	0.2732	0.2491	0.8409	0.8619	0.9344	0.7935	0.7824	0.6138	0.9259	0.8922	0.3969	0.2644	0.2503	0.2230	0.6436	0.6752	0.6582	0.6710	0.6050	0.5622	0.8665	0.3913	0.2747	0.2291	0.2126	0.1978	0.0654	0.0639	0.0638	0.0644	0.0635	0.0631	0.0635	0.0630	0.0631	0.0632	0.0624	0.0629	0.0642	0.0644	0.0640	0.0635	0.0644	0.0638	0.0627	0.0634	0.0633	0.0628	0.0635	0.0621
82=09:32:44	72573	303	1.0692	1.1330	1.1652	0.8823	0.8572	0.6554	0.8947	0.8874	0.9133	0.8956	0.9287	0.8922	0.9230	0.9310	1.1560	1.1700	0.8555	0.6985	0.9266	0.9050	0.9896	1.0078	0.8947	0.5264	0.9355	1.1498	0.9199	0.9237	0.8935	0.6734	1.1313	0.9263	0.9301	0.8072	0.3719	0.3245	0.8661	0.8885	1.1048	1.0263	0.7970	0.6099	0.9397	1.0262	0.7089	0.3160	0.2740	0.2529	0.8277	0.8641	0.9500	0.8018	0.7664	0.6054	0.8985	0.9091	0.3830	0.2663	0.2417	0.2181	0.6398	0.6607	0.6613	0.6558	0.5926	0.5424	0.8608	0.3861	0.2696	0.2259	0.2098	0.1984	0.0652	0.0646	0.0647	0.0653	0.0637	0.0632	0.0625	0.0637	0.0642	0.0636	0.0628	0.0632	0.0652	0.0649	0.0644	0.0644	0.0638	0.0637	0.0629	0.0633	0.0638	0.0629	0.0639	0.0628
83=09:47:30	73458	301	1.0619	1.1151	1.1655	0.8699	0.8464	0.6369	0.8748	0.8801	0.8988	0.8893	0.9036	0.9011	0.9260	0.9299	1.1568	1.1676	0.8501	0.6952	0.9177	0.9098	0.9889	1.0168	0.8989	0.5578	0.9363	1.1483	0.9028	0.8981	0.8898	0.6566	1.1372	0.9125	0.9300	0.8326	0.3791	0.3275	0.8661	0.8896	1.1055	1.0453	0.7941	0.6156	0.9356	1.0714	0.7392	0.3311	0.2795	0.2585	0.8131	0.8612	0.9568	0.7913	0.7563	0.5921	0.9046	0.9207	0.3992	0.2714	0.2519	0.2287	0.6550	0.6594	0.6693	0.6603	0.5927	0.5497	0.8756	0.3994	0.2770	0.2332	0.2207	0.2071	0.0659	0.0647	0.0648	0.0658	0.0641	0.0636	0.0640	0.0637	0.0638	0.0643	0.0632	0.0633	0.0652	0.0654	0.0652	0.0638	0.0643	0.0650	0.0635	0.0641	0.0645	0.0635	0.0649	0.0629
84=10:02:11	74339	300	1.0838	1.1582	1.1929	0.8796	0.8492	0.6588	0.8913	0.8998	0.9106	0.9055	0.9239	0.9145	0.9280	0.9294	1.1847	1.1921	0.8635	0.7023	0.9357	0.9128	1.0053	1.0135	0.9184	0.5828	0.9319	1.1624	0.9267	0.9326	0.9239	0.6769	1.1571	0.9374	0.9362	0.8744	0.4005	0.3421	0.8640	0.9068	1.1264	1.0515	0.8088	0.6267	0.9455	1.0852	0.7878	0.3435	0.2910	0.2584	0.8343	0.8671	0.9585	0.7945	0.7796	0.6118	0.9211	0.9331	0.4167	0.2825	0.2584	0.2349	0.6433	0.6671	0.6664	0.6725	0.6072	0.5581	0.8775	0.4226	0.2818	0.2405	0.2223	0.2040	0.0658	0.0650	0.0643	0.0652	0.0633	0.0638	0.0637	0.0639	0.0650	0.0638	0.0629	0.0632	0.0649	0.0653	0.0645	0.0640	0.0644	0.0647	0.0628	0.0636	0.0641	0.0639	0.0641	0.0631
85=10:16:56	75224	303	1.0956	1.1515	1.1885	0.8753	0.8542	0.6513	0.8882	0.8832	0.9138	0.8929	0.9185	0.9002	0.9240	0.9371	1.1818	1.2019	0.8590	0.7049	0.9222	0.9149	0.9932	1.0251	0.9030	0.5953	0.9186	1.1754	0.9226	0.9201	0.9186	0.6738	1.1665	0.9260	0.9399	0.8692	0.4125	0.3455	0.8749	0.8956	1.1354	1.0648	0.8055	0.6239	0.9437	1.0894	0.8127	0.3432	0.2947	0.2682	0.8302	0.8612	0.9744	0.8050	0.7783	0.6094	0.9088	0.9596	0.4301	0.2856	0.2626	0.2343	0.6495	0.6690	0.6719	0.6623	0.6056	0.5553	0.8852	0.4231	0.2911	0.2413	0.2284	0.2130	0.0656	0.0641	0.0645	0.0648	0.0636	0.0636	0.0631	0.0633	0.0645	0.0624	0.0633	0.0630	0.0648	0.0648	0.0642	0.0638	0.0640	0.0645	0.0635	0.0636	0.0638	0.0635	0.0637	0.0627
86=10:31:41	76110	298	1.1067	1.1633	1.2001	0.8668	0.8520	0.6447	0.8926	0.8747	0.9016	0.9031	0.9107	0.9016	0.9220	0.9328	1.1872	1.2126	0.8498	0.7121	0.9176	0.9229	0.9797	1.0321	0.8820	0.6129	0.9204	1.1789	0.9292	0.9241	0.9213	0.6618	1.1853	0.9213	0.9486	0.8627	0.4143	0.3508	0.8772	0.9041	1.1380	1.0759	0.7947	0.6246	0.9321	1.1034	0.8064	0.3586	0.2961	0.2717	0.8271	0.8626	0.9709	0.8017	0.7782	0.6156	0.9066	0.9511	0.4427	0.2859	0.2649	0.2390	0.6471	0.6608	0.6605	0.6585	0.6045	0.5410	0.8876	0.4335	0.2980	0.2389	0.2292	0.2103	0.0662	0.0654	0.0648	0.0663	0.0648	0.0637	0.0643	0.0643	0.0646	0.0644	0.0635	0.0634	0.0659	0.0660	0.0656	0.0641	0.0647	0.0651	0.0637	0.0644	0.0648	0.0641	0.0646	0.0635
87=10:46:26	76995	300	1.1160	1.1788	1.2070	0.8732	0.8443	0.6607	0.8731	0.8940	0.8901	0.9098	0.8971	0.9247	0.9220	0.9196	1.2067	1.2046	0.8619	0.6938	0.9351	0.8945	1.0004	0.9913	0.9133	0.6461	0.9305	1.1795	0.9330	0.9248	0.9440	0.6734	1.1850	0.9325	0.9199	0.8971	0.4119	0.3549	0.8689	0.9039	1.1546	1.0820	0.8044	0.6315	0.9342	1.1193	0.8132	0.3641	0.2981	0.2668	0.8416	0.8626	0.9909	0.7921	0.7981	0.6056	0.9268	0.9636	0.4592	0.2895	0.2664	0.2394	0.6473	0.6762	0.6577	0.6755	0.5948	0.5603	0.8595	0.4539	0.2910	0.2484	0.2235	0.2187	0.0665	0.0646	0.0648	0.0650	0.0643	0.0631	0.0632	0.0636	0.0645	0.0639	0.0631	0.0630	0.0650	0.0651	0.0645	0.0645	0.0640	0.0638	0.0631	0.0635	0.0642	0.0635	0.0637	0.0631
88=11:01:11	77880	301	1.1248	1.1652	1.2116	0.8710	0.8654	0.6581	0.8978	0.8875	0.9122	0.9155	0.9128	0.9152	0.9202	0.9410	1.2048	1.2318	0.8694	0.7243	0.9252	0.9313	0.9859	1.0423	0.9008	0.6816	0.9186	1.2028	0.9235	0.9067	0.9315	0.6652	1.1984	0.9164	0.9509	0.8883	0.4442	0.3695	0.8721	0.8964	1.1584	1.1007	0.8001	0.6301	0.9338	1.1404	0.8279	0.3784	0.3112	0.2794	0.8175	0.8643	0.9966	0.8131	0.7932	0.6073	0.9098	0.9805	0.4744	0.2967	0.2834	0.2460	0.6559	0.6804	0.6691	0.6613	0.6054	0.5556	0.8952	0.4640	0.3094	0.2509	0.2380	0.2189	0.0653	0.0644	0.0641	0.0643	0.0639	0.0629	0.0638	0.0637	0.0643	0.0635	0.0626	0.0626	0.0648	0.0642	0.0641	0.0640	0.0635	0.0646	0.0629	0.0634	0.0631	0.0632	0.0639	0.0624
89=11:15:56	78765	298	1.1368	1.1944	1.2115	0.8659	0.8399	0.6554	0.8739	0.8800	0.8882	0.8926	0.9020	0.9132	0.9221	0.9189	1.2132	1.2194	0.8597	0.6907	0.9339	0.8925	0.9987	0.9833	0.9083	0.6836	0.9301	1.2035	0.9286	0.9293	0.9399	0.6661	1.1875	0.9313	0.9163	0.9005	0.4279	0.3675	0.8752	0.8946	1.1753	1.0899	0.8062	0.6207	0.9355	1.1201	0.8375	0.3673	0.3063	0.2683	0.8402	0.8583	1.0086	0.7970	0.8031	0.6110	0.9074	0.9872	0.4751	0.2996	0.2706	0.2412	0.6429	0.6674	0.6580	0.6677	0.5906	0.5501	0.8581	0.4727	0.2993	0.2468	0.2264	0.2152	0.0648	0.0642	0.0640	0.0648	0.0634	0.0630	0.0632	0.0620	0.0638	0.0632	0.0623	0.0626	0.0643	0.0643	0.0638	0.0638	0.0630	0.0638	0.0627	0.0629	0.0636	0.0632	0.0638	0.0625
90=11:30:42	79650	300	1.1296	1.1870	1.2474	0.8702	0.8498	0.6436	0.8789	0.8704	0.8709	0.8919	0.8598	0.8815	0.9190	0.9299	1.2220	1.2313	0.8360	0.7036	0.8851	0.8914	0.9332	1.0105	0.8483	0.7084	0.9393	1.2027	0.9238	0.9064	0.9652	0.6578	1.2121	0.8831	0.9340	0.8643	0.4385	0.3621	0.8605	0.9061	1.1459	1.1055	0.7770	0.6113	0.8830	1.1394	0.7992	0.3792	0.3024	0.2761	0.8335	0.8754	1.0103	0.7968	0.7790	0.6017	0.8980	0.9680	0.4869	0.2934	0.2801	0.2463	0.6558	0.6623	0.6608	0.6680	0.5942	0.5352	0.8734	0.4758	0.3060	0.2452	0.2356	0.2343	0.0660	0.0651	0.0647	0.0651	0.0641	0.0638	0.0642	0.0640	0.0645	0.0639	0.0632	0.0632	0.0651	0.0648	0.0648	0.0649	0.0642	0.0648	0.0631	0.0635	0.0643	0.0638	0.0642	0.0635
91=11:45:27	80536	303	1.1379	1.1998	1.2396	0.8735	0.8526	0.6582	0.8886	0.9008	0.8958	0.9243	0.9106	0.9318	0.9214	0.9277	1.2380	1.2420	0.8685	0.7148	0.9363	0.9157	1.0035	1.0181	0.9137	0.7630	0.9210	1.2081	0.9318	0.9188	0.9725	0.6745	1.2331	0.9331	0.9415	0.9285	0.4668	0.3894	0.8690	0.9048	1.1851	1.1293	0.8046	0.6361	0.9346	1.1754	0.8507	0.4045	0.3168	0.2859	0.8340	0.8602	1.0266	0.8009	0.8049	0.6111	0.9223	1.0063	0.5319	0.3136	0.2892	0.2543	0.6451	0.6740	0.6650	0.6789	0.6005	0.5593	0.8881	0.5200	0.3196	0.2661	0.2451	0.2316	0.0643	0.0633	0.0619	0.0634	0.0624	0.0618	0.0623	0.0618	0.0626	0.0623	0.0609	0.0616	0.0635	0.0629	0.0629	0.0628	0.0628	0.0633	0.0618	0.0622	0.0619	0.0621	0.0621	0.0608
92=12:00:12	81421	298	1.1283	1.1994	1.2611	0.8764	0.8499	0.6450	0.8836	0.8838	0.8976	0.8979	0.8995	0.9072	0.9304	0.9350	1.2380	1.2458	0.8509	0.7178	0.9195	0.9133	0.9815	1.0300	0.9014	0.7861	0.9402	1.2169	0.9036	0.9064	0.9719	0.6678	1.2295	0.9080	0.9392	0.9155	0.4799	0.3881	0.8569	0.9019	1.1707	1.1308	0.8041	0.6238	0.9282	1.1845	0.8617	0.4046	0.3240	0.2920	0.8155	0.8695	1.0344	0.7883	0.7763	0.5950	0.9045	1.0190	0.5280	0.3147	0.2931	0.2557	0.6545	0.6629	0.6708	0.6718	0.5979	0.5463	0.8940	0.5269	0.3218	0.2640	0.2462	0.2303	0.0656	0.0650	0.0645	0.0653	0.0644	0.0637	0.0639	0.0631	0.0635	0.0636	0.0631	0.0630	0.0652	0.0653	0.0643	0.0640	0.0641	0.0647	0.0637	0.0635	0.0640	0.0633	0.0640	0.0628
93=12:14:57	82306	301	1.1692	1.2050	1.2328	0.8514	0.8432	0.6468	0.8744	0.8835	0.8947	0.9158	0.8924	0.9240	0.9072	0.9247	1.2346	1.2504	0.8528	0.7113	0.9197	0.9136	0.9880	1.0181	0.8994	0.8224	0.9108	1.2282	0.9272	0.9025	0.9581	0.6491	1.2341	0.9060	0.9274	0.9257	0.4901	0.4014	0.8720	0.8910	1.1943	1.1377	0.7928	0.6312	0.9316	1.1977	0.8542	0.4225	0.3367	0.3013	0.8359	0.8502	1.0356	0.8002	0.8155	0.6047	0.9160	1.0347	0.5651	0.3192	0.2960	0.2666	0.6447	0.6785	0.6584	0.6658	0.5988	0.5569	0.8782	0.5383	0.3244	0.2711	0.2517	0.2312	0.0656	0.0650	0.0644	0.0648	0.0628	0.0633	0.0639	0.0635	0.0641	0.0634	0.0629	0.0631	0.0648	0.0647	0.0646	0.0642	0.0635	0.0648	0.0631	0.0630	0.0640	0.0634	0.0637	0.0628
94=12:29:42	83191	298	1.1682	1.2180	1.2620	0.8697	0.8563	0.6561	0.8948	0.8889	0.9083	0.9232	0.9067	0.9157	0.9200	0.9345	1.2529	1.2702	0.8606	0.7274	0.9263	0.9256	0.9898	1.0366	0.9039	0.8426	0.9194	1.2400	0.9322	0.9163	0.9915	0.6683	1.2595	0.9192	0.9529	0.9408	0.5167	0.4072	0.8702	0.9058	1.2024	1.1556	0.8068	0.6366	0.9352	1.2104	0.8772	0.4282	0.3449	0.3016	0.8313	0.8629	1.0471	0.8065	0.8149	0.6119	0.9168	1.0613	0.5934	0.3267	0.3079	0.2702	0.6551	0.6792	0.6683	0.6757	0.6054	0.5555	0.8981	0.5695	0.3441	0.2730	0.2578	0.2364	0.0655	0.0642	0.0636	0.0642	0.0639	0.0628	0.0626	0.0635	0.0641	0.0633	0.0628	0.0627	0.0643	0.0648	0.0638	0.0638	0.0635	0.0638	0.0627	0.0633	0.0636	0.0629	0.0633	0.0625
95=12:44:28	84076	301	1.1751	1.2322	1.2715	0.8866	0.8593	0.6651	0.8818	0.8951	0.9017	0.9123	0.9149	0.9274	0.9269	0.9370	1.2701	1.2721	0.8743	0.7221	0.9391	0.9074	1.0092	1.0151	0.9208	0.8477	0.9372	1.2508	0.9300	0.9189	1.0025	0.6825	1.2582	0.9361	0.9333	0.9734	0.5303	0.4165	0.8727	0.9073	1.2197	1.1630	0.8205	0.6370	0.9462	1.2144	0.8971	0.4341	0.3487	0.3071	0.8257	0.8750	1.0785	0.8081	0.8246	0.6088	0.9190	1.0786	0.6142	0.3382	0.3082	0.2697	0.6638	0.6832	0.6804	0.6816	0.6035	0.5582	0.8884	0.5972	0.3425	0.2832	0.2549	0.2394	0.0657	0.0652	0.0648	0.0656	0.0642	0.0636	0.0645	0.0636	0.0640	0.0639	0.0634	0.0631	0.0653	0.0655	0.0649	0.0634	0.0641	0.0646	0.0638	0.0638	0.0644	0.0639	0.0647	0.0632
