# Supplementary material for: Systematic Prediction of Antifungal Drug Synergy by Chemogenomic Screening in Saccharomyces cerevisiae
Source: Front Fungal Biol. 2021 Jul 2;2:683414. doi: 10.3389/ffunb.2021.683414 (PMC10512392; doi:10.3389/ffunb.2021.683414)
Supplement: Supplementary file 1 [file Data_Sheet_1.ZIP › Supplementary data/Sypplementary_data_1_(Drug_synergy_assays)/Rap_VS_LatA & Tun_VS_LatA_ps1_A_96_T_20.txt]

[config file info]
last_write=07:04:17_11:35:12
last write=07:04:19_14:57:11
[Run_Parameters]
Instrument=Tecan_20
Ini_Names=Read_Reps,Delid,Save_Data_File,Start_Time_Now
barcode_drug_plate=201401
user=corey
Plate_Size=96
Plate_Type=NUN96ft.pdf
Samples_to_Run=6
Overlay_Size=48
Drug_Plate=none
Plate_Quarter=none
run_ID=none
run_plate_repeat=1
Read_Reps=95
Read_Modes=Absorbance
Read_Flor_Every=2
Max_Delta_OD=0.500000
Well_By_Row_Col=none
Reorder_Map=Order_Strings_Not,0
Tip_Vol=200
OD_to_Innoc=0.100,0.100,0.380,0.380,0.380,0.380,0.760,0.760,0.100,0.100,0.380,0.380,0.380,0.380,0.760,0.760,0.100,0.100,0.380,0.380,0.380,0.380,0.760,0.760,0.100,0.100,0.380,0.380,0.380,0.380,0.760,0.760,0.100,0.100,0.380,0.380,0.380,0.380,0.760,0.760,0.100,0.100,0.380,0.380,0.380,0.380,0.760,0.760
Absorption_Max=.3
OD_to_Save=0.100,0.100,0.380,0.380,0.380,0.380,0.760,0.760,0.100,0.100,0.380,0.380,0.380,0.380,0.760,0.760,0.100,0.100,0.380,0.380,0.380,0.380,0.760,0.760,0.100,0.100,0.380,0.380,0.380,0.380,0.760,0.760,0.100,0.100,0.380,0.380,0.380,0.380,0.760,0.760,0.100,0.100,0.380,0.380,0.380,0.380,0.760,0.760
OD_to_Dilute=0.100
Save_Sample_Vol=180
Save_Sample_Reps=2
Innoc_Vol=184,184,46,46,46,46,0,0,184,184,46,46,46,46,0,0,184,184,46,46,46,46,0,0,184,184,46,46,46,46,0,0,184,184,46,46,46,46,0,0,184,184,46,46,46,46,0,0
Dilute_Vol=23,23,23,23,23,23,23,23,23,23,23,23,23,23,23,23,23,23,23,23,23,23,23,23,23,23,23,23,23,23,23,23,23,23,23,23,23,23,23,23,23,23,23,23,23,23,23,23
Save_Vol=800,800,800,800,800,800,800,800,800,800,800,800,800,800,800,800,800,800,800,800,800,800,800,800,800,800,800,800,800,800,800,800,800,800,800,800,800,800,800,800,800,800,800,800,800,800,800,800
Reference_Vol=100,100,100,100,100,100,100,100,100,100,100,100,100,100,100,100,100,100,100,100,100,100,100,100,100,100,100,100,100,100,100,100,100,100,100,100,100,100,100,100,100,100,100,100,100,100,100,100,100,100,100,100,100,100,100,100,100,100,100,100,100,100,100,100,100,100,100,100,100,100,100,100,100,100,100,100,100,100,100,100,100,100,100,100,100,100,100,100,100,100,100,100,100,100,100,100
Read_to_Innoc=20,20,20,20,20,20,20,20,20,20,20,20,20,20,20,20,20,20,20,20,20,20,20,20,20,20,20,20,20,20,20,20,20,20,20,20,20,20,20,20,20,20,20,20,20,20,20,20
Read_to_Dilute=26,26,26,26,26,26,26,26,26,26,26,26,26,26,26,26,26,26,26,26,26,26,26,26,26,26,26,26,26,26,26,26,26,26,26,26,26,26,26,26,26,26,26,26,26,26,26,26
Read_to_Save=20,20,20,20,20,20,20,20,20,20,20,20,20,20,20,20,20,20,20,20,20,20,20,20,20,20,20,20,20,20,20,20,20,20,20,20,20,20,20,20,20,20,20,20,20,20,20,20
Innoc_Target_Map=1,2,3,4,5,6,7,8,9,10,11,12,13,14,15,16,17,18,19,20,21,22,23,24,25,26,27,28,29,30,31,32,33,34,35,36,37,38,39,40,41,42,43,44,45,46,47,48
Pipet_Trigger=OD_Save_Innoc
Pipet_Volume_Adj=Con_OD_Save
Delid=no
Pre_Init=yes
Talk_To_ProMax=no
Time_Out_Time=1050
Wait_While_Busy=yes
Idle_Time=2
Screen_Run_Type=pre_screen_1
Spect_Protocol=15m
Spec_Run_File=GG_PB_Voyage.pda
Spec_Assay_File=""
Save_Data_File=17_04_07_RapvsLatA_TunvsLatA_ps1_A_96_T_20.txt
Working_Dir=C%3A\\Users\\Growth_Data
Run_Control_Dir=C%3A\\Users\\Yeast_Run_Files
Tracking_Dir=""
Track_File=201401_data_track.txt
Save_Run_Data_Flag=yes
Set_Incubator_Temp=30.0
Base_Line_Flag=atstart_minimum
Pipet_Cycles_Before_Save=20
Time_Point_Save=wellmap
Innoc_Direction=down
Wells_In_Use=111111111111111111111111111111111111111111111111
Save_Sample_Map=111111001111110011111100111111001111110011111100
Sections_to_Run=0
Rows_per_Section=8
Start_Sections_Row=1
MultiProbe_Run_File=MJP_Innoc_Save_Tecan_12_Falcon.MPT
Multiprobe_Run_Dialogue=yes
Comments=no%20comment
Target_Temp=300
Temp_Control=On
Delta_Temp=10
ReadMode=Absorbance,Bottom
ExcitationFilter=485,
EmissionFilter=535,
MeasurementFilter=595
ReadsPerWellNumber=1,1
ShakeDuration=800,0
GainMode=Manual
PdfName=NUN96ft.pdf
Gain=50
Add_Drug_Map=1,1,1,1,1,1,1,1,1,1,1,1,1,1,1,1,1,1,1,1,1,1,1,1,1,1,1,1,1,1,1,1,1,1,1,1,1,1,1,1,1,1,1,1,1,1,1,1
Add_Drug_Vol=7,7,7,7,7,7,7,7,7,7,7,7,7,7,7,7,7,7,7,7,7,7,7,7,7,7,7,7,7,7,7,7,7,7,7,7,7,7,7,7,7,7,7,7,7,7,7,7
Innoc_Map=111011101110111011101110111011101110111011101110111011101110111011101110111011101110111011101110
Dilute_Map=111111111111111111111111111111111111111111111111111111111111111111111111111111111111111111111111
data_file_name=iS_1_48.txt
barcode=""
Hit_Call_Threshold=1.000000
Reference_Well=A01
WT_Ref_Well=0
Project_Name=test
Pipet_Gens_Point=5.00,10.00,15.00,20.00,5.00,10.00,15.00,20.00,5.00,10.00,15.00,20.00,5.00,10.00,15.00,20.00,5.00,10.00,15.00,20.00,5.00,10.00,15.00,20.00,5.00,10.00,15.00,20.00,5.00,10.00,15.00,20.00,5.00,10.00,15.00,20.00,5.00,10.00,15.00,20.00,5.00,10.00,15.00,20.00,5.00,10.00,15.00,20.00,
Shake_Divisor=1
data_handling=file_&_DB_&_auto_analysis
time_frm_freezer=-1.00
gens_frm_freezer=-1.00
Well_Vol=100
Parent_ID=""
Units=%
Quarter=A
media_name=ypd
Save_Mode=one_to_one
Consolidate_Save_Map=1,2,3,4,5,6,7,8,9,10,11,12,13,14,15,16,17,18,19,20,21,22,23,24,25,26,27,28,29,30,31,32,33,34,35,36,37,38,39,40,41,42,43,44,45,46,47,48
Add_Drug_at_Start_Map=000000000000000000000000000000000000000000000000000
Add_Drug_Labware=add_drug_48
Max_Dynam_OD_Change=0.05
Reads_After_Pipet=1
Ref_Type=single_ref
Read_to_Add_Drug_at_Start=0
Send_Email_at_Pipet=no_email
Strain_Name=""
Media=ypd
drug_vol=2.00
Drug_Name=""
Drug_Conc=2
Innoc_Conc=""
Strain_Plate=none
ShakeIntensity=High
ShakeMode=Orbital
NumberOfFlashes=1
PartOfPlate=0
MovePlateOutAfterMeasurement=0
IntegrationLagTime=0
IntegrationTime=100
DelayMoveFlashFluorescence=0
[Drug_Data]
Drug_Plate=none
Strain_Plate=none
Media=ypd
Drug_Name=nd,nd,nd,nd,nd,nd,nd,nd,nd,nd,nd,nd,nd,nd,nd,nd,nd,nd,nd,nd,nd,nd,nd,nd,nd,nd,nd,nd,nd,nd,nd,nd,nd,nd,nd,nd,nd,nd,nd,nd,nd,nd,nd,nd,nd,nd,nd,nd,nd,nd,nd,nd,nd,nd,nd,nd,nd,nd,nd,nd,nd,nd,nd,nd,nd,nd,nd,nd,nd,nd,nd,nd,nd,nd,nd,nd,nd,nd,nd,nd,nd,nd,nd,nd,nd,nd,nd,nd,nd,nd,nd,nd,nd,nd,nd,nd
Strain_Name=ud
Drug_Conc=""
Innoc_Conc=0.06250,0.06250,0.06250,0.06250,0.06250,0.06250,0.06250,0.06250,0.06250,0.06250,0.06250,0.06250,0.06250,0.06250,0.06250,0.06250,0.06250,0.06250,0.06250,0.06250,0.06250,0.06250,0.06250,0.06250,0.06250,0.06250,0.06250,0.06250,0.06250,0.06250,0.06250,0.06250,0.06250,0.06250,0.06250,0.06250,0.06250,0.06250,0.06250,0.06250,0.06250,0.06250,0.06250,0.06250,0.06250,0.06250,0.06250,0.06250,0.06250,0.06250,0.06250,0.06250,0.06250,0.06250,0.06250,0.06250,0.06250,0.06250,0.06250,0.06250,0.06250,0.06250,0.06250,0.06250,0.06250,0.06250,0.06250,0.06250,0.06250,0.06250,0.06250,0.06250,0.06250,0.06250,0.06250,0.06250,0.06250,0.06250,0.06250,0.06250,0.06250,0.06250,0.06250,0.06250,0.06250,0.06250,0.06250,0.06250,0.06250,0.06250,0.06250,0.06250,0.06250,0.06250,0.06250,0.06250
Run_ID=none
Plate_Quarter=A
Units=%,%,%,%,%,%,%,%,%,%,%,%,%,%,%,%,%,%,%,%,%,%,%,%,%,%,%,%,%,%,%,%,%,%,%,%,%,%,%,%,%,%,%,%,%,%,%,%,%,%,%,%,%,%,%,%,%,%,%,%,%,%,%,%,%,%,%,%,%,%,%,%,%,%,%,%,%,%,%,%,%,%,%,%,%,%,%,%,%,%,%,%,%,%,%,%
Parent_ID=""
Project_Name=test
Strain_Backgrnd=0,0,0,0,0,0,0,0,0,0,0,0,0,0,0,0,0,0,0,0,0,0,0,0,0,0,0,0,0,0,0,0,0,0,0,0,0,0,0,0,0,0,0,0,0,0,0,0,0,0,0,0,0,0,0,0,0,0,0,0,0,0,0,0,0,0,0,0,0,0,0,0,0,0,0,0,0,0,0,0,0,0,0,0,0,0,0,0,0,0,0,0,0,0,0,0
Well_Vol=100,100,100,100,100,100,100,100,100,100,100,100,100,100,100,100,100,100,100,100,100,100,100,100,100,100,100,100,100,100,100,100,100,100,100,100,100,100,100,100,100,100,100,100,100,100,100,100,100,100,100,100,100,100,100,100,100,100,100,100,100,100,100,100,100,100,100,100,100,100,100,100,100,100,100,100,100,100,100,100,100,100,100,100,100,100,100,100,100,100,100,100,100,100,100,100
time_frm_freezer=-1.00
gens_frm_freezer=-1.00
user=corey
Strain_Pool=ud,ud,ud,ud,ud,ud,ud,ud,ud,ud,ud,ud,ud,ud,ud,ud,ud,ud,ud,ud,ud,ud,ud,ud,ud,ud,ud,ud,ud,ud,ud,ud,ud,ud,ud,ud,ud,ud,ud,ud,ud,ud,ud,ud,ud,ud,ud,ud,ud,ud,ud,ud,ud,ud,ud,ud,ud,ud,ud,ud,ud,ud,ud,ud,ud,ud,ud,ud,ud,ud,ud,ud,ud,ud,ud,ud,ud,ud,ud,ud,ud,ud,ud,ud,ud,ud,ud,ud,ud,ud,ud,ud,ud,ud,ud,ud
Well_Alias=A01,A02,A03,A04,A05,A06,A07,A08,A09,A10,A11,A12,B01,B02,B03,B04,B05,B06,B07,B08,B09,B10,B11,B12,C01,C02,C03,C04,C05,C06,C07,C08,C09,C10,C11,C12,D01,D02,D03,D04,D05,D06,D07,D08,D09,D10,D11,D12,E01,E02,E03,E04,E05,E06,E07,E08,E09,E10,E11,E12,F01,F02,F03,F04,F05,F06,F07,F08,F09,F10,F11,F12,G01,G02,G03,G04,G05,G06,G07,G08,G09,G10,G11,G12,H01,H02,H03,H04,H05,H06,H07,H08,H09,H10,H11,H12
Well_Pos=1,2,3,4,5,6,7,8,9,10,11,12,13,14,15,16,17,18,19,20,21,22,23,24,25,26,27,28,29,30,31,32,33,34,35,36,37,38,39,40,41,42,43,44,45,46,47,48,49,50,51,52,53,54,55,56,57,58,59,60,61,62,63,64,65,66,67,68,69,70,71,72,73,74,75,76,77,78,79,80,81,82,83,84,85,86,87,88,89,90,91,92,93,94,95,96
position=A01,A02,A03,A04,A05,A06,A07,A08,A09,A10,A11,A12,B01,B02,B03,B04,B05,B06,B07,B08,B09,B10,B11,B12,C01,C02,C03,C04,C05,C06,C07,C08,C09,C10,C11,C12,D01,D02,D03,D04,D05,D06,D07,D08,D09,D10,D11,D12,E01,E02,E03,E04,E05,E06,E07,E08,E09,E10,E11,E12,F01,F02,F03,F04,F05,F06,F07,F08,F09,F10,F11,F12,G01,G02,G03,G04,G05,G06,G07,G08,G09,G10,G11,G12,H01,H02,H03,H04,H05,H06,H07,H08,H09,H10,H11,H12
[Runtime_State]
Instrument=Tecan_20
Start_Time_Now=3.2596689208E+9
Reads_Completed=95
Innoc_Direction=down
Wells_In_Use=111111111111111111111111111111111111111111111111111111111111111111111111111111111111111111111111
Innoc_Map=111111111111111111111111111111111111111111111111111111111111111111111111111111111111000000000000
Dilute_Map=111111111111111111111111111111111111111111111111111111111111111111111111111111111111111111111111
Save_Sample_Map=000000000000000000000000000000000000000000000000010000000100000001000000010000000100000001000000
Current_OD=0.776,0.771,0.805,0.793,0.796,0.422,0.810,0.776,0.758,0.723,0.701,0.665,0.854,0.823,0.821,0.842,0.814,0.407,0.815,0.839,0.772,0.770,0.720,0.693,0.835,0.825,0.817,0.843,0.845,0.735,0.834,0.820,0.805,0.763,0.758,0.726,0.876,0.828,0.837,0.845,0.837,0.810,0.815,0.833,0.793,0.772,0.743,0.701,0.803,0.809,0.742,0.824,0.796,0.235,0.821,0.826,0.791,0.753,0.553,0.374,0.839,0.816,0.823,0.834,0.813,0.304,0.822,0.818,0.793,0.747,0.660,0.405,0.065,0.064,0.064,0.063,0.062,0.064,0.064,0.063,0.064,0.064,0.064,0.064,0.068,0.065,0.064,0.063,0.063,0.064,0.063,0.063,0.064,0.064,0.065,0.069
Bckgrnd_OD=0.077,0.077,0.077,0.077,0.077,0.076,0.077,0.077,0.078,0.077,0.077,0.078,0.079,0.077,0.076,0.076,0.077,0.078,0.078,0.078,0.077,0.078,0.078,0.078,0.077,0.078,0.079,0.080,0.078,0.080,0.077,0.077,0.077,0.077,0.078,0.078,0.079,0.077,0.078,0.078,0.079,0.078,0.077,0.078,0.077,0.079,0.079,0.079,0.078,0.079,0.079,0.078,0.078,0.077,0.078,0.078,0.077,0.076,0.078,0.080,0.078,0.077,0.078,0.077,0.077,0.077,0.078,0.077,0.077,0.077,0.077,0.078,0.064,0.063,0.061,0.062,0.061,0.062,0.061,0.062,0.062,0.062,0.062,0.062,0.067,0.062,0.062,0.061,0.062,0.063,0.062,0.062,0.062,0.062,0.064,0.067
Mapped=111110001111110111111100111111001111110111111100111111111111111111111111111111111111111111111111
Pipet_Completed=000000000000000000000000000000000000000000000000000000000000000000000000000000000000000000000000
Innoc_Completed=0,0,0,0,0,0,0,0,0,0,0,0,0,0,0,0,0,0,0,0,0,0,0,0,0,0,0,0,0,0,0,0,0,0,0,0,0,0,0,0,0,0,0,0,0,0,0,0,0,0,0,0,0,0,0,0,0,0,0,0,0,0,0,0,0,0,0,0,0,0,0,0,0,0,0,0,0,0,0,0,0,0,0,0,0,0,0,0,0,0,0,0,0,0,0,0
Save_Completed=0,0,0,0,0,0,0,0,0,0,0,0,0,0,0,0,0,0,0,0,0,0,0,0,0,0,0,0,0,0,0,0,0,0,0,0,0,0,0,0,0,0,0,0,0,0,0,0,0,0,0,0,0,0,0,0,0,0,0,0,0,0,0,0,0,0,0,0,0,0,0,0,0,0,0,0,0,0,0,0,0,0,0,0,0,0,0,0,0,0,0,0,0,0,0,0
Pipeted_At=0,0,0,0,0,0,0,0,0,0,0,0,0,0,0,0,0,0,0,0,0,0,0,0,0,0,0,0,0,0,0,0,0,0,0,0,0,0,0,0,0,0,0,0,0,0,0,0,0,0,0,0,0,0,0,0,0,0,0,0,0,0,0,0,0,0,0,0,0,0,0,0,0,0,0,0,0,0,0,0,0,0,0,0,0,0,0,0,0,0,0,0,0,0,0,0
Pipeted_OD=0,0,0,0,0,0,0,0,0,0,0,0,0,0,0,0,0,0,0,0,0,0,0,0,0,0,0,0,0,0,0,0,0,0,0,0,0,0,0,0,0,0,0,0,0,0,0,0,0,0,0,0,0,0,0,0,0,0,0,0,0,0,0,0,0,0,0,0,0,0,0,0,0,0,0,0,0,0,0,0,0,0,0,0,0,0,0,0,0,0,0,0,0,0,0,0
Dilutes_Completed=0,0,0,0,0,0,0,0,0,0,0,0,0,0,0,0,0,0,0,0,0,0,0,0,0,0,0,0,0,0,0,0,0,0,0,0,0,0,0,0,0,0,0,0,0,0,0,0,0,0,0,0,0,0,0,0,0,0,0,0,0,0,0,0,0,0,0,0,0,0,0,0,0,0,0,0,0,0,0,0,0,0,0,0,0,0,0,0,0,0,0,0,0,0,0,0
Time_At_Innoc=0,0,0,0,0,0,0,0,0,0,0,0,0,0,0,0,0,0,0,0,0,0,0,0,0,0,0,0,0,0,0,0,0,0,0,0,0,0,0,0,0,0,0,0,0,0,0,0,0,0,0,0,0,0,0,0,0,0,0,0,0,0,0,0,0,0,0,0,0,0,0,0,0,0,0,0,0,0,0,0,0,0,0,0,0,0,0,0,0,0,0,0,0,0,0,0
Time_At_Save=0,0,0,0,0,0,0,0,0,0,0,0,0,0,0,0,0,0,0,0,0,0,0,0,0,0,0,0,0,0,0,0,0,0,0,0,0,0,0,0,0,0,0,0,0,0,0,0,0,0,0,0,0,0,0,0,0,0,0,0,0,0,0,0,0,0,0,0,0,0,0,0,0,0,0,0,0,0,0,0,0,0,0,0,0,0,0,0,0,0,0,0,0,0,0,0
Time_At_Dilute=0,0,0,0,0,0,0,0,0,0,0,0,0,0,0,0,0,0,0,0,0,0,0,0,0,0,0,0,0,0,0,0,0,0,0,0,0,0,0,0,0,0,0,0,0,0,0,0,0,0,0,0,0,0,0,0,0,0,0,0,0,0,0,0,0,0,0,0,0,0,0,0,0,0,0,0,0,0,0,0,0,0,0,0,0,0,0,0,0,0,0,0,0,0,0,0
Previous_OD=0.776,0.771,0.805,0.793,0.796,0.422,0.810,0.776,0.758,0.723,0.701,0.665,0.854,0.823,0.821,0.842,0.814,0.407,0.815,0.839,0.772,0.770,0.720,0.693,0.835,0.825,0.817,0.843,0.845,0.735,0.834,0.820,0.805,0.763,0.758,0.726,0.876,0.828,0.837,0.845,0.837,0.810,0.815,0.833,0.793,0.772,0.743,0.701,0.803,0.809,0.742,0.824,0.796,0.235,0.821,0.826,0.791,0.753,0.553,0.374,0.839,0.816,0.823,0.834,0.813,0.304,0.822,0.818,0.793,0.747,0.660,0.405,0.065,0.064,0.064,0.063,0.062,0.064,0.064,0.063,0.064,0.064,0.064,0.064,0.068,0.065,0.064,0.063,0.063,0.064,0.063,0.063,0.064,0.064,0.065,0.069
Prev_Delta_OD=0.010,0.002,0.000,0.009,0.014,0.014,0.023,0.023,0.007,0.014,0.001,0.004,0.006,0.004,0.033,0.017,0.032,0.023,0.025,0.007,0.008,0.003,0.001,0.010,0.019,0.003,0.010,0.000,0.009,0.028,0.008,0.022,0.022,0.007,0.011,0.003,0.006,0.014,0.008,0.004,0.019,0.037,0.010,0.010,0.007,0.005,0.016,0.004,0.013,0.004,0.011,0.015,0.001,0.014,0.019,0.005,0.009,0.004,0.049,0.022,0.008,0.011,0.012,0.020,0.007,0.012,0.007,0.015,0.012,0.002,0.049,0.026,0.001,0.001,0.001,0.001,0.001,0.001,0.001,0.001,0.001,0.001,0.001,0.001,0.001,0.001,0.001,0.001,0.000,0.001,0.000,0.001,0.001,0.001,0.001,0.001
Delta_From_Ref=0.000,0.008,0.085,1.305,1.591,2.061,-0.405,0.269,0.018,0.058,2.097,2.244,-0.211,0.066,-0.648,0.189,0.015,0.007,-0.120,-0.064,1.281,1.851,11.772,12.911,0.025,-0.029,0.331,0.589,1.526,1.993,-0.525,-0.030,0.031,0.048,2.110,2.174,0.670,0.770,1.398,3.127,-0.017,0.023,0.641,0.754,1.557,1.972,12.722,13.533,0.000,0.000,0.000,0.000,0.000,0.000,0.000,0.000,0.000,0.000,0.000,0.000,0.000,0.000,0.000,0.000,0.000,0.000,0.000,0.000,0.000,0.000,0.000,0.000,0.000,0.000,0.000,0.000,0.000,0.000,0.000,0.000,0.000,0.000,0.000,0.000,0.000,0.000,0.000,0.000,0.000,0.000,0.000,0.000,0.000,0.000,0.000,0.000
Sig_OD_Delta=0,0,0,1,1,1,0,0,0,0,1,1,0,0,0,0,0,0,0,0,1,1,1,1,0,0,0,0,1,1,0,0,0,0,1,1,0,0,1,1,0,0,0,0,1,1,1,1,0,0,0,0,0,0,0,0,0,0,0,0,0,0,0,0,0,0,0,0,0,0,0,0,0,0,0,0,0,0,0,0,0,0,0,0,0,0,0,0,0,0,0,0,0,0,0,0
Add_Drug_at_Start_Map=000000000000000000000000000000000000000000000000000000000000000000000000000000000000000000000000
[Analysis]
Drug_ID=A1,A2,A3,A4,A5,A6,B1,B2,B3,B4,B5,B6,C1,C2,C3,C4,C5,C6,D1,D2,D3,D4,D5,D6,E1,E2,E3,E4,E5,E6,F1,F2,F3,F4,F5,F6,G1,G2,G3,G4,G5,G6,H1,H2,H3,H4,H5,H6
Decision=no_inh,no_inh,no_inh,ps2_4_1,ps2_4_1,other,no_inh,no_inh,no_inh,no_inh,ps2_2_1,other,no_inh,no_inh,no_inh,no_inh,ps2_4_1,other,no_inh,no_inh,no_inh,ps2_1_1,ps2_4_1,other,ps2_4_1,ps2_4_1,ps2_4_2,ps2_4_1,other,other,ps2_4_1,ps2_4_1,ps2_4_1,ps2_1_1,other,other,screen,screen,screen,screen,screen,screen,screen,screen,screen,screen,screen,screen,no_inh,no_inh,ps2_4_1,ps2_4_2,ps2_4_2,other,no_inh,no_inh,ps2_4_1,ps2_4_2,ps2_4_2,other,no_inh,no_inh,ps2_4_1,ps2_4_2,other,other,no_inh,no_inh,ps2_4_1,ps2_4_2,other,other,ps2_4_1,ps2_4_1,ps2_4_2,other,other,other,ps2_4_1,ps2_4_1,ps2_4_1,other,other,other,screen,screen,screen,screen,screen,screen,screen,screen,screen,screen,screen,screen
Plot_Min=0.100,0.100,0.100,0.100,0.100,0.100,0.100,0.100,0.100,0.100,0.100,0.100,0.100,0.100,0.100,0.100,0.100,0.100,0.100,0.100,0.100,0.100,0.100,0.100,0.100,0.100,0.100,0.100,0.100,0.100,0.100,0.100,0.100,0.100,0.100,0.100,0.100,0.100,0.100,0.100,0.100,0.100,0.100,0.100,0.100,0.100,0.100,0.100
Plot_Max=1.500,1.500,1.500,1.500,1.500,1.500,1.500,1.500,1.500,1.500,1.500,1.500,1.500,1.500,1.500,1.500,1.500,1.500,1.500,1.500,1.500,1.500,1.500,1.500,1.500,1.500,1.500,1.500,1.500,1.500,1.500,1.500,1.500,1.500,1.500,1.500,1.500,1.500,1.500,1.500,1.500,1.500,1.500,1.500,1.500,1.500,1.500,1.500
G_Plot_Min=0.1
G_Plot_Delta=0.7
Plot_On_Off=0
OD_Gen_Pt=0.460
Gens_to_OD_Pt=5.000
Avg_G=2.598,2.642,2.631,3.064,3.426,5.020,2.576,2.610,2.601,2.673,2.972,5.109,2.659,2.684,2.692,2.762,3.173,4.365,2.744,2.742,2.756,2.890,3.383,4.272,3.235,3.168,3.554,3.301,4.105,6.549,3.006,2.971,3.110,2.901,3.832,5.741,0.000,0.000,0.000,0.000,0.000,0.000,0.000,0.000,0.000,0.000,0.000,0.000,2.605,2.628,2.922,3.379,3.671,4.169,2.574,2.594,2.974,3.399,3.684,3.950,2.620,2.652,3.046,3.491,3.784,4.222,2.723,2.740,3.124,3.620,3.910,4.224,3.071,3.071,3.535,4.245,4.619,5.293,2.997,2.978,3.361,4.030,4.469,5.122,0.000,0.000,0.000,0.000,0.000,0.000,0.000,0.000,0.000,0.000,0.000,0.000
Max_Slope=2.105,2.102,2.140,2.030,2.124,4.131,1.882,1.991,1.925,1.826,1.827,4.139,1.973,1.979,2.159,1.906,1.984,2.094,1.812,2.088,1.819,1.869,1.959,2.104,2.113,2.104,2.111,1.816,2.084,8.032,1.916,1.924,1.903,1.851,1.827,4.933,141.416,166.503,85.712,166.303,148.910,141.357,111.639,94.281,114.614,132.586,111.646,121.258,1.994,2.040,2.141,2.212,2.499,2.616,1.836,2.058,2.125,2.311,2.398,2.544,1.983,1.966,2.140,2.188,2.254,2.498,2.023,1.881,2.127,2.132,2.394,2.420,1.995,2.106,1.916,2.341,2.378,4.190,2.001,2.072,2.171,2.152,2.128,3.455,119.510,113.086,146.284,132.581,103.477,157.133,148.846,128.557,116.244,130.536,188.476,90.262
Fit_Model=all
Fit_Const_OD_Base=0.085
Fit_Const_N0=0.01500
Fit_Const_T0=0.000
G_Fit_Min=0.100
G_Fit_Delta=0.400
Fit_On_Off=0.000,0.000,0.000,0.000,0.000,0.000,0.000,0.000,0.000,0.000,0.000,0.000,0.000,0.000,0.000,0.000,0.000,0.000,0.000,0.000,0.000,0.000,0.000,0.000,0.000,0.000,0.000,0.000,0.000,0.000,0.000,0.000,0.000,0.000,0.000,0.000,0.000,0.000,0.000,0.000,0.000,0.000,0.000,0.000,0.000,0.000,0.000,0.000,0.000,0.000,0.000,0.000,0.000,0.000,0.000,0.000,0.000,0.000,0.000,0.000,0.000,0.000,0.000,0.000,0.000,0.000,0.000,0.000,0.000,0.000,0.000,0.000,0.000,0.000,0.000,0.000,0.000,0.000,0.000,0.000,0.000,0.000,0.000,0.000,0.000,0.000,0.000,0.000,0.000,0.000,0.000,0.000,0.000,0.000,0.000,0.000
Fit_Min=0.027,0.027,0.027,0.027,0.027,0.026,0.029,0.027,0.026,0.026,0.027,0.028,0.027,0.028,0.029,0.030,0.028,0.030,0.029,0.027,0.028,0.027,0.029,0.028,0.027,0.029,0.029,0.028,0.028,0.027,0.028,0.027,0.028,0.027,0.027,0.027,0.014,0.013,0.011,0.012,0.011,0.012,0.017,0.012,0.012,0.011,0.012,0.013,0.000,0.000,0.000,0.000,0.000,0.000,0.000,0.000,0.000,0.000,0.000,0.000,0.000,0.000,0.000,0.000,0.000,0.000,0.000,0.000,0.000,0.000,0.000,0.000,0.000,0.000,0.000,0.000,0.000,0.000,0.000,0.000,0.000,0.000,0.000,0.000,0.000,0.000,0.000,0.000,0.000,0.000,0.000,0.000,0.000,0.000,0.000,0.000
Fit_Delta=0.399,0.513,0.417,0.531,0.546,0.289,0.416,0.460,0.539,0.528,0.517,0.290,0.500,0.516,0.478,0.459,0.512,0.465,0.547,0.434,0.460,0.563,0.545,0.610,0.537,0.529,0.413,0.544,0.513,0.129,0.527,0.551,0.498,0.502,0.540,0.176,0.500,0.516,0.478,0.459,0.512,0.465,0.547,0.434,0.460,0.563,0.545,0.610,0.471,0.330,0.409,0.402,0.344,0.399,0.538,0.442,0.414,0.389,0.338,0.384,0.449,0.500,0.571,0.465,0.493,0.488,0.459,0.555,0.441,0.444,0.351,0.374,0.521,0.487,0.507,0.484,0.404,0.246,0.506,0.444,0.416,0.499,0.501,0.272,0.449,0.500,0.571,0.465,0.493,0.488,0.459,0.555,0.441,0.444,0.351,0.374
Fit_Offset=0.074,0.074,0.076,0.074,0.074,0.072,0.076,0.074,0.074,0.074,0.075,0.074,0.074,0.075,0.077,0.077,0.076,0.080,0.076,0.075,0.076,0.076,0.080,0.081,0.076,0.077,0.079,0.079,0.081,0.078,0.077,0.076,0.077,0.076,0.079,0.079,0.000,0.000,0.000,0.000,0.000,0.000,0.000,0.000,0.000,0.000,0.000,0.000,0.074,0.075,0.076,0.077,0.078,0.080,0.075,0.076,0.077,0.078,0.079,0.080,0.075,0.075,0.076,0.077,0.078,0.079,0.076,0.075,0.077,0.079,0.079,0.080,0.077,0.077,0.077,0.079,0.080,0.082,0.076,0.077,0.077,0.079,0.079,0.080,0.000,0.000,0.000,0.000,0.000,0.000,0.000,0.000,0.000,0.000,0.000,0.000
Fit_N0=0.004,0.004,0.004,0.004,0.004,0.012,0.004,0.004,0.004,0.005,0.004,0.012,0.003,0.005,0.004,0.003,0.003,0.006,0.004,0.003,0.003,0.004,0.002,0.003,0.002,0.003,0.002,0.002,0.002,0.006,0.003,0.002,0.002,0.003,0.002,0.004,0.000,0.000,0.000,0.000,0.000,0.000,0.000,0.000,0.000,0.000,0.000,0.000,0.003,0.003,0.003,0.002,0.002,0.002,0.004,0.005,0.003,0.003,0.002,0.002,0.004,0.004,0.003,0.003,0.003,0.003,0.003,0.003,0.003,0.002,0.003,0.003,0.003,0.003,0.003,0.003,0.003,0.003,0.003,0.003,0.002,0.003,0.003,0.003,0.000,0.000,0.000,0.000,0.000,0.000,0.000,0.000,0.000,0.000,0.000,0.000
Fit_T0=2.753,2.172,2.458,2.413,1.833,5.161,2.862,2.748,2.378,3.024,2.298,5.432,2.258,2.771,2.552,2.418,2.387,4.803,2.849,2.812,2.647,3.257,2.781,5.008,2.800,3.192,3.128,3.258,4.823,5.815,3.209,2.560,3.040,3.071,4.120,5.716,0.000,0.000,0.000,0.000,0.000,0.000,0.000,0.000,0.000,0.000,0.000,0.000,2.168,2.649,2.590,2.784,3.008,4.615,2.298,3.046,2.639,3.082,3.403,4.126,2.691,2.533,2.412,3.164,3.755,4.580,2.498,2.178,3.039,2.907,3.940,4.658,3.236,3.083,4.003,4.759,5.456,5.590,3.048,3.245,2.917,4.451,5.240,5.609,0.000,0.000,0.000,0.000,0.000,0.000,0.000,0.000,0.000,0.000,0.000,0.000
Fit_G=1.499,1.571,1.509,1.890,2.261,3.901,1.476,1.512,1.547,1.587,1.820,3.891,1.547,1.600,1.548,1.586,1.892,2.755,1.583,1.498,1.514,1.623,1.882,2.321,1.769,1.746,1.814,1.700,1.993,3.818,1.657,1.638,1.649,1.593,1.952,3.181,0.000,0.000,0.000,0.000,0.000,0.000,0.000,0.000,0.000,0.000,0.000,0.000,1.523,1.451,1.655,1.850,1.946,2.158,1.517,1.474,1.675,1.870,1.956,2.082,1.521,1.544,1.787,1.956,2.076,2.346,1.516,1.565,1.733,1.982,2.130,2.262,1.701,1.643,1.924,2.271,2.448,2.846,1.614,1.567,1.803,2.146,2.326,2.622,0.000,0.000,0.000,0.000,0.000,0.000,0.000,0.000,0.000,0.000,0.000,0.000
Fit_Error=21.643,63.491,17.928,29.638,53.863,8.840,34.372,27.627,79.209,52.485,32.565,15.329,67.341,84.918,32.989,20.828,25.305,85.110,79.184,20.887,25.205,42.983,46.002,454.917,39.515,35.582,12.706,34.895,168.153,1.209,39.936,52.331,17.919,14.743,117.481,4.350,0.000,0.000,0.000,0.000,0.000,0.000,0.000,0.000,0.000,0.000,0.000,0.000,39.073,6.745,7.607,9.892,9.028,32.858,73.316,19.598,7.208,12.640,7.551,21.286,24.809,52.136,27.111,20.726,26.622,69.129,19.821,62.735,11.555,17.095,11.298,18.428,35.521,15.885,21.482,73.474,61.816,9.494,21.965,13.720,6.813,51.541,118.056,13.170,0.000,0.000,0.000,0.000,0.000,0.000,0.000,0.000,0.000,0.000,0.000,0.000
Fit_CV=58.000,79.000,78.000,79.000,49.000,147.000,92.000,62.000,66.000,95.000,79.000,144.000,93.000,73.000,64.000,89.000,55.000,78.000,70.000,69.000,87.000,89.000,43.000,124.000,119.000,89.000,81.000,104.000,69.000,77.000,94.000,96.000,78.000,69.000,60.000,85.000,0.000,0.000,0.000,0.000,0.000,0.000,0.000,0.000,0.000,0.000,0.000,0.000,67.000,66.000,75.000,41.000,49.000,69.000,65.000,72.000,77.000,40.000,47.000,55.000,63.000,85.000,100.000,42.000,53.000,67.000,77.000,97.000,72.000,49.000,55.000,63.000,87.000,79.000,95.000,71.000,84.000,80.000,88.000,74.000,40.000,63.000,79.000,80.000,0.000,0.000,0.000,0.000,0.000,0.000,0.000,0.000,0.000,0.000,0.000,0.000
Time_to_20_Gens=0,0,0,0,0,0,0,0,0,0,0,0,0,0,0,0,0,0,0,0,0,0,0,0,0,0,0,0,0,0,0,0,0,0,0,0,0,0,0,0,0,0,0,0,0,0,0,0
Time_to_each_5_Gens=0,0,0,0,0,0,0,0,0,0,0,0,0,0,0,0,0,0,0,0,0,0,0,0,0,0,0,0,0,0,0,0,0,0,0,0,0,0,0,0,0,0,0,0,0,0,0,0
Time_to_each_n_Gens=12.991,13.211,13.157,15.322,17.131,23.233,12.878,13.050,13.005,13.363,14.862,23.235,13.295,13.420,13.459,13.809,15.866,21.823,13.722,13.709,13.781,14.450,16.916,21.360,16.177,15.838,17.771,16.505,20.523,23.234,15.030,14.857,15.548,14.506,19.159,23.231,0.000,0.000,0.000,0.000,0.000,0.000,0.000,0.000,0.000,0.000,0.000,0.000,13.026,13.140,14.610,16.896,18.353,20.847,12.870,12.968,14.872,16.993,18.421,19.748,13.102,13.260,15.231,17.453,18.922,21.109,13.617,13.700,15.619,18.101,19.549,21.118,15.356,15.353,17.675,21.225,23.097,23.237,14.986,14.888,16.806,20.152,22.344,23.235,0.000,0.000,0.000,0.000,0.000,0.000,0.000,0.000,0.000,0.000,0.000,0.000
Min_Pt_OD=0,0,0,0,0,0,0,0,0,0,0,0,0,0,0,0,0,0,0,0,0,0,0,0,0,0,0,0,0,0,0,0,0,0,0,0,0,0,0,0,0,0,0,0,0,0,0,0
Min_Pt_t=0,0,0,0,0,0,0,0,0,0,0,0,0,0,0,0,0,0,0,0,0,0,0,0,0,0,0,0,0,0,0,0,0,0,0,0,0,0,0,0,0,0,0,0,0,0,0,0
TO_OD=0,0,0,0,0,0,0,0,0,0,0,0,0,0,0,0,0,0,0,0,0,0,0,0,0,0,0,0,0,0,0,0,0,0,0,0,0,0,0,0,0,0,0,0,0,0,0,0
Ref_ID=A01
Multi_Refs=single_ref
test=A01,A02,A03,A04,A05,A06,A07,A08,A09,A10,A11,A12,B01,B02,B03,B04,B05,B06,B07,B08,B09,B10,B11,B12,C01,C02,C03,C04,C05,C06,C07,C08,C09,C10,C11,C12,D01,D02,D03,D04,D05,D06,D07,D08,D09,D10,D11,D12,E01,E02,E03,E04,E05,E06,E07,E08,E09,E10,E11,E12,F01,F02,F03,F04,F05,F06,F07,F08,F09,F10,F11,F12,G01,G02,G03,G04,G05,G06,G07,G08,G09,G10,G11,G12,H01,H02,H03,H04,H05,H06,H07,H08,H09,H10,H11,H12
Start_Time_Now=3.2596689208E+9
Start_Date="4/17/2007+11:35 AM"
pv_to_plate_order=no
gen_time_cutoff=0.000
Drug_Name=nd?:;-ud+0,nd?:;-ud+0,nd?:;-ud+0,nd?:;-ud+0,nd?:;-ud+0,nd?:;-ud+0,nd?:;-ud+0,nd?:;-ud+0,nd?:;-ud+0,nd?:;-ud+0,nd?:;-ud+0,nd?:;-ud+0,nd?:;-ud+0,nd?:;-ud+0,nd?:;-ud+0,nd?:;-ud+0,nd?:;-ud+0,nd?:;-ud+0,nd?:;-ud+0,nd?:;-ud+0,nd?:;-ud+0,nd?:;-ud+0,nd?:;-ud+0,nd?:;-ud+0,nd?:;-ud+0,nd?:;-ud+0,nd?:;-ud+0,nd?:;-ud+0,nd?:;-ud+0,nd?:;-ud+0,nd?:;-ud+0,nd?:;-ud+0,nd?:;-ud+0,nd?:;-ud+0,nd?:;-ud+0,nd?:;-ud+0,nd?:;-ud+0,nd?:;-ud+0,nd?:;-ud+0,nd?:;-ud+0,nd?:;-ud+0,nd?:;-ud+0,nd?:;-ud+0,nd?:;-ud+0,nd?:;-ud+0,nd?:;-ud+0,nd?:;-ud+0,nd?:;-ud+0,nd?:;-ud+0,nd?:;-ud+0,nd?:;-ud+0,nd?:;-ud+0,nd?:;-ud+0,nd?:;-ud+0,nd?:;-ud+0,nd?:;-ud+0,nd?:;-ud+0,nd?:;-ud+0,nd?:;-ud+0,nd?:;-ud+0,nd?:;-ud+0,nd?:;-ud+0,nd?:;-ud+0,nd?:;-ud+0,nd?:;-ud+0,nd?:;-ud+0,nd?:;-ud+0,nd?:;-ud+0,nd?:;-ud+0,nd?:;-ud+0,nd?:;-ud+0,nd?:;-ud+0,nd?:;-ud+0,nd?:;-ud+0,nd?:;-ud+0,nd?:;-ud+0,nd?:;-ud+0,nd?:;-ud+0,nd?:;-ud+0,nd?:;-ud+0,nd?:;-ud+0,nd?:;-ud+0,nd?:;-ud+0,nd?:;-ud+0,nd?:;-ud+0,nd?:;-ud+0,nd?:;-ud+0,nd?:;-ud+0,nd?:;-ud+0,nd?:;-ud+0,nd?:;-ud+0,nd?:;-ud+0,nd?:;-ud+0,nd?:;-ud+0,nd?:;-ud+0,nd?:;-ud+0
Drug_Well_Pos=A01,A02,A03,A04,A05,A06,B01,B02,B03,B04,B05,B06,C01,C02,C03,C04,C05,C06,D01,D02,D03,D04,D05,D06,E01,E02,E03,E04,E05,E06,F01,F02,F03,F04,F05,F06,G01,G02,G03,G04,G05,G06,H01,H02,H03,H04,H05,H06,A07,A08,A09,A10,A11,A12,B07,B08,B09,B10,B11,B12,C07,C08,C09,C10,C11,C12,D07,D08,D09,D10,D11,D12,E07,E08,E09,E10,E11,E12,F07,F08,F09,F10,F11,F12,G07,G08,G09,G10,G11,G12,H07,H08,H09,H10,H11,H12
Avg_G_tcut=2.598,2.642,2.631,3.064,3.426,5.020,2.576,2.610,2.601,2.673,2.972,5.109,2.659,2.684,2.692,2.762,3.173,4.365,2.744,2.742,2.756,2.890,3.383,4.272,3.235,3.168,3.554,3.301,4.105,6.549,3.006,2.971,3.110,2.901,3.832,5.741,0.000,0.000,0.000,0.000,0.000,0.000,0.000,0.000,0.000,0.000,0.000,0.000,2.605,2.628,2.922,3.379,3.671,4.169,2.574,2.594,2.974,3.399,3.684,3.950,2.620,2.652,3.046,3.491,3.784,4.222,2.723,2.740,3.124,3.620,3.910,4.224,3.071,3.071,3.535,4.245,4.619,5.293,2.997,2.978,3.361,4.030,4.469,5.122,0.000,0.000,0.000,0.000,0.000,0.000,0.000,0.000,0.000,0.000,0.000,0.000
t0_from_interval=4.529,4.684,4.498,4.831,4.620,4.052,4.617,4.562,4.659,4.708,4.789,4.673,4.845,4.920,4.872,4.864,5.319,6.304,5.245,5.174,5.321,5.556,6.308,7.435,6.320,6.123,7.202,6.840,8.979,4.433,5.900,5.940,6.301,5.694,7.933,9.822,0.000,0.000,0.000,0.000,0.000,0.000,0.000,0.000,0.000,0.000,0.000,0.000,4.340,4.812,5.256,6.435,7.131,8.491,4.536,4.614,5.403,6.408,7.324,7.822,4.651,4.777,5.532,6.378,7.184,7.747,5.163,5.307,5.732,6.707,7.507,8.210,5.969,6.195,6.751,8.003,9.182,9.525,6.010,5.975,6.364,7.992,8.973,10.039,0.000,0.000,0.000,0.000,0.000,0.000,0.000,0.000,0.000,0.000,0.000,0.000
Sum_Delta_Ref=0.000,0.606,0.355,5.421,9.896,19.174,1.619,0.970,1.304,0.501,3.710,19.445,0.106,0.237,0.005,0.817,6.602,18.517,0.925,0.753,0.947,2.568,9.659,18.625,8.281,6.985,12.500,8.802,18.233,20.970,4.699,4.323,6.366,2.897,15.783,20.811,-1.000,-1.000,-1.000,-1.000,-1.000,-1.000,-1.000,-1.000,-1.000,-1.000,-1.000,-1.000,0.498,0.129,4.572,10.471,13.854,18.291,1.459,1.271,4.777,10.395,13.991,16.651,1.143,0.491,5.751,11.327,15.029,18.264,0.646,0.935,6.491,12.959,16.310,18.510,5.430,5.748,11.921,18.559,20.071,20.597,4.854,4.471,9.804,17.328,19.652,20.614,-1.000,-1.000,-1.000,-1.000,-1.000,-1.000,-1.000,-1.000,-1.000,-1.000,-1.000,-1.000
Gens_at_time_G=5.000,5.000,5.000,5.000,5.000,4.628,5.000,5.000,5.000,5.000,5.000,4.548,5.000,5.000,5.000,5.000,5.000,5.000,5.000,5.000,5.000,5.000,5.000,5.000,5.000,5.000,5.000,5.000,5.000,3.548,5.000,5.000,5.000,5.000,5.000,4.047,0.000,0.000,0.000,0.000,0.000,0.000,0.000,0.000,0.000,0.000,0.000,0.000,5.000,5.000,5.000,5.000,5.000,5.000,5.000,5.000,5.000,5.000,5.000,5.000,5.000,5.000,5.000,5.000,5.000,5.000,5.000,5.000,5.000,5.000,5.000,5.000,5.000,5.000,5.000,5.000,5.000,4.390,5.000,5.000,5.000,5.000,5.000,4.536,0.000,0.000,0.000,0.000,0.000,0.000,0.000,0.000,0.000,0.000,0.000,0.000
G_Int_tcut=1.692,1.705,1.732,2.098,2.502,4.145,1.652,1.698,1.669,1.731,2.015,4.082,1.690,1.700,1.717,1.789,2.109,3.104,1.695,1.707,1.692,1.779,2.121,2.785,1.971,1.943,2.114,1.933,2.309,5.299,1.826,1.783,1.849,1.762,2.245,3.314,0.000,0.000,0.000,0.000,0.000,0.000,0.000,0.000,0.000,0.000,0.000,0.000,1.737,1.666,1.871,2.092,2.244,2.471,1.667,1.671,1.894,2.117,2.220,2.385,1.690,1.697,1.940,2.215,2.348,2.672,1.691,1.678,1.977,2.279,2.408,2.582,1.877,1.832,2.185,2.644,2.783,3.123,1.795,1.783,2.088,2.432,2.674,2.909,0.000,0.000,0.000,0.000,0.000,0.000,0.000,0.000,0.000,0.000,0.000,0.000
Sum_Del_12=0.000,0.188,0.106,1.204,1.469,1.876,0.116,0.078,0.047,0.297,1.049,1.928,0.321,0.352,0.424,0.672,1.433,1.958,0.715,0.708,0.782,1.133,1.718,1.987,1.726,1.609,1.968,1.786,2.100,2.146,1.416,1.355,1.598,1.195,2.005,2.160,2.453,2.454,2.383,2.445,2.440,2.451,2.439,2.414,2.421,2.415,2.430,2.439,0.032,0.231,1.121,1.772,1.945,2.103,0.077,0.017,1.189,1.740,1.974,2.031,0.103,0.269,1.330,1.785,1.983,2.046,0.608,0.740,1.440,1.891,2.034,2.115,1.450,1.530,1.862,2.055,2.172,2.181,1.427,1.373,1.760,2.056,2.163,2.206,2.422,2.444,2.452,2.447,2.435,2.450,2.437,2.437,2.421,2.436,2.468,2.426
Sum_Del_20=0.000,0.585,0.336,5.306,9.689,18.503,1.562,0.927,1.251,0.464,3.651,18.763,0.080,0.241,0.020,0.824,6.484,17.905,0.923,0.761,0.948,2.538,9.469,18.021,8.103,6.845,12.199,8.634,17.680,20.221,4.620,4.249,6.230,2.859,15.372,20.073,21.670,21.673,21.553,21.658,21.644,21.664,21.644,21.607,21.618,21.601,21.631,21.643,0.485,0.132,4.457,10.216,13.499,17.720,1.413,1.222,4.672,10.151,13.650,16.180,1.093,0.460,5.624,11.069,14.650,17.681,0.656,0.938,6.355,12.663,15.859,17.923,5.337,5.634,11.665,17.962,19.382,19.874,4.754,4.392,9.594,16.816,18.990,19.892,21.616,21.652,21.664,21.658,21.637,21.662,21.640,21.638,21.616,21.640,21.693,21.618
Sum_Del_24=0.000,0.805,0.589,5.238,9.650,24.567,2.151,1.506,1.889,1.105,3.172,25.058,0.705,0.312,0.621,0.207,5.968,21.687,0.475,0.145,0.400,1.903,8.919,21.105,8.035,6.534,12.891,8.121,19.455,27.927,4.008,3.706,5.955,2.255,15.631,27.308,30.626,30.631,30.488,30.612,30.595,30.617,30.596,30.551,30.568,30.549,30.580,30.594,0.581,0.032,4.881,11.125,14.807,20.455,1.963,1.807,4.719,10.524,14.669,17.898,1.776,0.977,5.643,11.368,15.349,20.532,0.066,0.362,6.266,13.076,17.034,20.811,4.737,5.282,11.676,20.902,24.894,26.646,4.436,3.868,9.617,18.360,23.584,26.453,30.563,30.605,30.619,30.613,30.590,30.614,30.588,30.589,30.561,30.590,30.652,30.564
Sum_12=2.519,2.331,2.413,1.315,1.050,0.643,2.635,2.441,2.472,2.222,1.470,0.591,2.198,2.167,2.095,1.847,1.086,0.561,1.804,1.811,1.737,1.386,0.801,0.532,0.793,0.910,0.551,0.733,0.419,0.373,1.103,1.164,0.921,1.324,0.514,0.359,0.066,0.065,0.136,0.074,0.079,0.068,0.080,0.105,0.098,0.104,0.089,0.080,2.551,2.288,1.398,0.747,0.574,0.416,2.596,2.536,1.330,0.779,0.545,0.488,2.416,2.250,1.189,0.733,0.536,0.473,1.911,1.779,1.079,0.628,0.485,0.404,1.069,0.989,0.657,0.464,0.347,0.338,1.092,1.146,0.759,0.463,0.356,0.313,0.097,0.075,0.067,0.072,0.084,0.069,0.082,0.082,0.098,0.083,0.051,0.093
Sum_20=21.776,21.191,22.112,16.470,12.087,3.272,23.337,22.703,23.027,22.240,18.124,3.012,21.855,21.535,21.756,20.952,15.292,3.870,20.852,21.015,20.827,19.237,12.307,3.755,13.673,14.931,9.577,13.141,4.095,1.555,17.155,17.527,15.545,18.916,6.404,1.703,0.106,0.102,0.223,0.118,0.132,0.112,0.132,0.169,0.158,0.174,0.145,0.133,22.261,21.644,17.318,11.559,8.276,4.056,23.188,22.997,17.104,11.625,8.126,5.595,22.868,22.236,16.152,10.706,7.126,4.095,21.120,20.838,15.420,9.113,5.917,3.853,16.439,16.142,10.111,3.814,2.393,1.902,17.022,17.384,12.182,4.960,2.786,1.883,0.160,0.123,0.112,0.118,0.139,0.114,0.136,0.137,0.160,0.136,0.083,0.158
Sum_24=30.745,29.941,31.335,25.507,21.096,6.179,32.896,32.252,32.634,31.850,27.574,5.687,31.450,31.057,31.367,30.539,24.777,9.058,30.270,30.600,30.346,28.842,21.826,9.640,22.711,24.212,17.855,22.625,11.291,2.818,26.738,27.039,24.790,28.491,15.115,3.438,0.119,0.115,0.257,0.133,0.150,0.128,0.149,0.194,0.178,0.196,0.165,0.151,31.327,30.713,25.864,19.621,15.938,10.290,32.708,32.553,26.027,20.221,16.076,12.847,32.521,31.722,25.102,19.378,15.397,10.213,30.679,30.384,24.479,17.669,13.711,9.934,26.008,25.464,19.069,9.843,5.851,4.100,26.310,26.877,21.128,12.386,7.161,4.293,0.182,0.141,0.127,0.133,0.155,0.131,0.158,0.157,0.185,0.155,0.093,0.181
G_by_Interval=1.692,1.705,1.732,2.098,2.502,4.145,1.652,1.698,1.669,1.731,2.015,4.082,1.690,1.700,1.717,1.789,2.109,3.104,1.695,1.707,1.692,1.779,2.121,2.785,1.971,1.943,2.114,1.933,2.309,5.299,1.826,1.783,1.849,1.762,2.245,3.314,0.000,0.000,0.000,0.000,0.000,0.000,0.000,0.000,0.000,0.000,0.000,0.000,1.737,1.666,1.871,2.092,2.244,2.471,1.667,1.671,1.894,2.117,2.220,2.385,1.690,1.697,1.940,2.215,2.348,2.672,1.691,1.678,1.977,2.279,2.408,2.582,1.877,1.832,2.185,2.644,2.783,3.123,1.795,1.783,2.088,2.432,2.674,2.909,0.000,0.000,0.000,0.000,0.000,0.000,0.000,0.000,0.000,0.000,0.000,0.000
Avg_G_t8=2.598,2.642,2.631,3.064,3.426,5.020,2.576,2.610,2.601,2.673,2.972,5.109,2.659,2.684,2.692,2.762,3.173,4.365,2.744,2.742,2.756,2.890,3.383,4.272,3.235,3.168,3.554,3.301,4.105,6.549,3.006,2.971,3.110,2.901,3.832,5.741,0.000,0.000,0.000,0.000,0.000,0.000,0.000,0.000,0.000,0.000,0.000,0.000,2.605,2.628,2.922,3.379,3.671,4.169,2.574,2.594,2.974,3.399,3.684,3.950,2.620,2.652,3.046,3.491,3.784,4.222,2.723,2.740,3.124,3.620,3.910,4.224,3.071,3.071,3.535,4.245,4.619,5.293,2.997,2.978,3.361,4.030,4.469,5.122,0.000,0.000,0.000,0.000,0.000,0.000,0.000,0.000,0.000,0.000,0.000,0.000
G_int_t8=1.692,1.705,1.732,2.098,2.502,4.145,1.652,1.698,1.669,1.731,2.015,4.082,1.690,1.700,1.717,1.789,2.109,3.104,1.695,1.707,1.692,1.779,2.121,2.785,1.971,1.943,2.114,1.933,2.309,5.299,1.826,1.783,1.849,1.762,2.245,3.314,0.000,0.000,0.000,0.000,0.000,0.000,0.000,0.000,0.000,0.000,0.000,0.000,1.737,1.666,1.871,2.092,2.244,2.471,1.667,1.671,1.894,2.117,2.220,2.385,1.690,1.697,1.940,2.215,2.348,2.672,1.691,1.678,1.977,2.279,2.408,2.582,1.877,1.832,2.185,2.644,2.783,3.123,1.795,1.783,2.088,2.432,2.674,2.909,0.000,0.000,0.000,0.000,0.000,0.000,0.000,0.000,0.000,0.000,0.000,0.000
Avg_G_t12=2.598,2.642,2.631,3.064,3.426,5.020,2.576,2.610,2.601,2.673,2.972,5.109,2.659,2.684,2.692,2.762,3.173,4.365,2.744,2.742,2.756,2.890,3.383,4.272,3.235,3.168,3.554,3.301,4.105,6.549,3.006,2.971,3.110,2.901,3.832,5.741,0.000,0.000,0.000,0.000,0.000,0.000,0.000,0.000,0.000,0.000,0.000,0.000,2.605,2.628,2.922,3.379,3.671,4.169,2.574,2.594,2.974,3.399,3.684,3.950,2.620,2.652,3.046,3.491,3.784,4.222,2.723,2.740,3.124,3.620,3.910,4.224,3.071,3.071,3.535,4.245,4.619,5.293,2.997,2.978,3.361,4.030,4.469,5.122,0.000,0.000,0.000,0.000,0.000,0.000,0.000,0.000,0.000,0.000,0.000,0.000
G_int_t12=1.692,1.705,1.732,2.098,2.502,4.145,1.652,1.698,1.669,1.731,2.015,4.082,1.690,1.700,1.717,1.789,2.109,3.104,1.695,1.707,1.692,1.779,2.121,2.785,1.971,1.943,2.114,1.933,2.309,5.299,1.826,1.783,1.849,1.762,2.245,3.314,0.000,0.000,0.000,0.000,0.000,0.000,0.000,0.000,0.000,0.000,0.000,0.000,1.737,1.666,1.871,2.092,2.244,2.471,1.667,1.671,1.894,2.117,2.220,2.385,1.690,1.697,1.940,2.215,2.348,2.672,1.691,1.678,1.977,2.279,2.408,2.582,1.877,1.832,2.185,2.644,2.783,3.123,1.795,1.783,2.088,2.432,2.674,2.909,0.000,0.000,0.000,0.000,0.000,0.000,0.000,0.000,0.000,0.000,0.000,0.000
Avg_G_inflex=2.644,2.642,2.667,3.064,3.426,5.153,2.616,2.625,2.601,2.673,2.972,5.208,2.659,2.684,2.693,2.779,3.173,4.372,2.744,2.772,2.771,2.890,3.383,4.272,3.235,3.168,3.609,3.301,4.105,6.853,3.006,2.971,3.110,2.901,3.832,6.070,0.000,0.000,0.000,0.000,0.000,0.000,0.000,0.000,0.000,0.000,0.000,0.000,2.613,2.740,2.974,3.450,3.813,4.258,2.574,2.618,3.023,3.478,3.841,4.056,2.644,2.652,3.046,3.503,3.784,4.222,2.738,2.740,3.155,3.649,4.059,4.360,3.072,3.071,3.535,4.245,4.722,5.465,2.997,3.005,3.415,4.030,4.469,5.301,0.000,0.000,0.000,0.000,0.000,0.000,0.000,0.000,0.000,0.000,0.000,0.000
G_int_inflex=1.708,1.705,1.748,2.098,2.502,4.293,1.675,1.722,1.669,1.731,2.015,4.186,1.690,1.700,1.719,1.818,2.109,3.115,1.695,1.736,1.717,1.779,2.121,2.785,1.971,1.943,2.145,1.933,2.309,5.611,1.826,1.783,1.849,1.762,2.245,4.673,0.000,0.000,0.000,0.000,0.000,0.000,0.000,0.000,0.000,0.000,0.000,0.000,1.750,1.695,1.904,2.130,2.286,2.517,1.667,1.695,1.921,2.153,2.262,2.434,1.727,1.697,1.938,2.236,2.348,2.672,1.714,1.678,2.013,2.308,2.465,2.644,1.871,1.832,2.185,2.644,2.839,3.225,1.795,1.814,2.121,2.432,2.674,3.006,0.000,0.000,0.000,0.000,0.000,0.000,0.000,0.000,0.000,0.000,0.000,0.000
G_by_Interval_g4=1.829,1.788,1.847,2.244,2.707,4.448,1.768,1.784,1.798,1.897,2.201,4.481,1.761,1.825,1.869,1.906,2.307,3.551,1.803,1.804,1.797,1.938,2.439,3.352,2.135,2.133,2.321,2.241,2.900,5.299,1.972,1.952,2.034,1.935,2.710,4.392,0.000,0.000,0.000,0.000,0.000,0.000,0.000,0.000,0.000,0.000,0.000,0.000,1.814,1.795,2.024,2.426,2.602,2.964,1.770,1.805,2.152,2.454,2.576,2.773,1.822,1.823,2.154,2.552,2.742,3.131,1.825,1.819,2.192,2.639,2.762,2.974,2.059,2.029,2.511,3.083,3.348,3.906,1.946,1.965,2.342,2.847,3.187,3.687,0.000,0.000,0.000,0.000,0.000,0.000,0.000,0.000,0.000,0.000,0.000,0.000
G_int_t8_g4=1.829,1.788,1.847,2.244,2.707,4.448,1.768,1.784,1.798,1.897,2.201,4.481,1.761,1.825,1.869,1.906,2.307,3.551,1.803,1.804,1.797,1.938,2.439,3.352,2.135,2.133,2.321,2.241,2.900,5.299,1.972,1.952,2.034,1.935,2.710,4.392,0.000,0.000,0.000,0.000,0.000,0.000,0.000,0.000,0.000,0.000,0.000,0.000,1.814,1.795,2.024,2.426,2.602,2.964,1.770,1.805,2.152,2.454,2.576,2.773,1.822,1.823,2.154,2.552,2.742,3.131,1.825,1.819,2.192,2.639,2.762,2.974,2.059,2.029,2.511,3.083,3.348,3.906,1.946,1.965,2.342,2.847,3.187,3.687,0.000,0.000,0.000,0.000,0.000,0.000,0.000,0.000,0.000,0.000,0.000,0.000
G_int_t12_g4=1.829,1.788,1.847,2.244,2.707,4.448,1.768,1.784,1.798,1.897,2.201,4.481,1.761,1.825,1.869,1.906,2.307,3.551,1.803,1.804,1.797,1.938,2.439,3.352,2.135,2.133,2.321,2.241,2.900,5.299,1.972,1.952,2.034,1.935,2.710,4.392,0.000,0.000,0.000,0.000,0.000,0.000,0.000,0.000,0.000,0.000,0.000,0.000,1.814,1.795,2.024,2.426,2.602,2.964,1.770,1.805,2.152,2.454,2.576,2.773,1.822,1.823,2.154,2.552,2.742,3.131,1.825,1.819,2.192,2.639,2.762,2.974,2.059,2.029,2.511,3.083,3.348,3.906,1.946,1.965,2.342,2.847,3.187,3.687,0.000,0.000,0.000,0.000,0.000,0.000,0.000,0.000,0.000,0.000,0.000,0.000
G_int_inflex_g4=1.848,1.788,1.863,2.244,2.707,4.576,1.789,1.803,1.798,1.897,2.201,4.576,1.761,1.825,1.871,1.928,2.307,3.560,1.803,1.827,1.816,1.938,2.439,3.352,2.135,2.133,2.351,2.241,2.900,5.611,1.972,1.952,2.034,1.935,2.710,4.673,0.000,0.000,0.000,0.000,0.000,0.000,0.000,0.000,0.000,0.000,0.000,0.000,1.823,1.833,2.054,2.469,2.670,3.020,1.770,1.824,2.182,2.500,2.648,2.833,1.850,1.823,2.152,2.568,2.742,3.131,1.843,1.819,2.221,2.664,2.838,3.050,2.050,2.029,2.511,3.083,3.416,4.033,1.946,1.990,2.375,2.847,3.187,3.813,0.000,0.000,0.000,0.000,0.000,0.000,0.000,0.000,0.000,0.000,0.000,0.000
Time_Inflex=12.957,13.936,13.202,16.139,18.097,22.747,12.957,13.447,13.936,14.181,15.650,22.992,13.936,14.181,13.936,14.181,16.629,22.258,14.670,13.936,14.181,15.405,17.853,22.747,17.118,16.629,17.853,17.363,21.279,22.992,15.894,15.894,16.139,15.160,20.055,22.747,0.228,0.228,0.228,0.228,0.228,0.228,0.228,0.228,0.228,0.228,0.228,0.228,13.447,12.712,14.670,16.873,17.853,20.789,13.691,13.202,14.916,16.873,17.853,19.566,13.447,13.936,16.384,17.853,19.566,21.768,13.936,14.670,15.894,18.342,19.076,20.789,16.139,15.894,18.342,21.768,22.992,22.992,15.650,15.160,16.873,20.789,22.992,22.992,0.228,0.228,0.228,0.228,0.228,0.228,0.228,0.228,0.228,0.228,0.228,0.228
OD_Inflex=0.510,0.621,0.524,0.640,0.660,0.378,0.533,0.590,0.670,0.650,0.652,0.384,0.626,0.637,0.589,0.585,0.625,0.580,0.678,0.559,0.597,0.683,0.675,0.738,0.665,0.641,0.536,0.668,0.639,0.221,0.653,0.682,0.617,0.644,0.663,0.278,0.066,0.066,0.064,0.064,0.063,0.065,0.070,0.065,0.065,0.065,0.064,0.065,0.592,0.454,0.538,0.517,0.449,0.519,0.652,0.562,0.525,0.503,0.444,0.502,0.583,0.626,0.674,0.587,0.608,0.603,0.572,0.672,0.568,0.558,0.466,0.479,0.634,0.608,0.629,0.600,0.504,0.352,0.622,0.569,0.531,0.614,0.611,0.379,0.064,0.064,0.064,0.065,0.064,0.064,0.065,0.064,0.064,0.065,0.065,0.070
Time_Saturation=20.545,19.811,21.524,20.789,22.503,0.000,21.768,21.768,21.524,22.747,21.279,0.000,21.279,19.811,17.608,21.768,21.279,0.000,21.524,21.524,19.811,16.384,21.279,0.000,19.811,21.768,21.034,20.055,22.503,0.000,21.034,19.321,18.587,22.013,22.747,0.000,0.228,0.228,0.228,0.228,0.228,0.228,0.228,0.228,0.228,0.228,0.228,0.228,20.545,19.321,20.545,21.768,19.566,22.013,21.279,21.768,22.258,20.545,19.811,21.034,20.055,21.279,18.587,20.300,20.789,0.000,21.524,21.524,18.587,21.524,21.279,22.992,21.524,20.789,21.524,0.000,0.000,0.000,20.545,21.279,21.768,22.258,0.000,0.000,0.228,0.228,0.228,0.228,0.228,0.228,0.228,0.228,0.228,0.228,0.228,0.228
OD_Saturation=0.780,0.764,0.810,0.780,0.775,0.000,0.832,0.814,0.842,0.820,0.820,0.000,0.834,0.801,0.835,0.826,0.834,0.000,0.875,0.847,0.825,0.812,0.833,0.000,0.774,0.813,0.733,0.815,0.786,0.000,0.839,0.809,0.803,0.859,0.779,0.000,0.066,0.066,0.064,0.064,0.063,0.065,0.070,0.065,0.065,0.065,0.064,0.065,0.806,0.785,0.762,0.714,0.656,0.658,0.816,0.816,0.783,0.757,0.686,0.664,0.837,0.827,0.779,0.747,0.732,0.000,0.832,0.825,0.774,0.763,0.713,0.697,0.832,0.803,0.786,0.000,0.000,0.000,0.818,0.810,0.778,0.732,0.000,0.000,0.064,0.064,0.064,0.065,0.064,0.064,0.065,0.064,0.064,0.065,0.065,0.070
Ref_Well_Name=A01,A01,A01,A01,A01,A01,A01,A01,A01,A01,A01,A01,A01,A01,A01,A01,A01,A01,A01,A01,A01,A01,A01,A01,A01,A01,A01,A01,A01,A01,A01,A01,A01,A01,A01,A01,A01,A01,A01,A01,A01,A01,A01,A01,A01,A01,A01,A01,A01,A01,A01,A01,A01,A01,A01,A01,A01,A01,A01,A01,A01,A01,A01,A01,A01,A01,A01,A01,A01,A01,A01,A01,A01,A01,A01,A01,A01,A01,A01,A01,A01,A01,A01,A01,A01,A01,A01,A01,A01,A01,A01,A01,A01,A01,A01,A01
Ratio_Avg_G=1.000,0.983,0.987,0.848,0.758,0.518,1.009,0.995,0.999,0.972,0.874,0.509,0.977,0.968,0.965,0.941,0.819,0.595,0.947,0.948,0.943,0.899,0.768,0.608,0.803,0.820,0.731,0.787,0.633,0.397,0.864,0.874,0.836,0.896,0.678,0.453,Inf,Inf,Inf,Inf,Inf,Inf,Inf,Inf,Inf,Inf,Inf,Inf,0.997,0.989,0.889,0.769,0.708,0.623,1.009,1.002,0.874,0.764,0.705,0.658,0.991,0.980,0.853,0.744,0.687,0.615,0.954,0.948,0.832,0.718,0.665,0.615,0.846,0.846,0.735,0.612,0.562,0.491,0.867,0.873,0.773,0.645,0.581,0.507,Inf,Inf,Inf,Inf,Inf,Inf,Inf,Inf,Inf,Inf,Inf,Inf
Ratio_Fit_G=1.000,0.954,0.993,0.793,0.663,0.384,1.016,0.991,0.969,0.945,0.824,0.385,0.969,0.937,0.968,0.945,0.792,0.544,0.947,1.001,0.990,0.924,0.796,0.646,0.847,0.859,0.826,0.882,0.752,0.393,0.905,0.915,0.909,0.941,0.768,0.471,Inf,Inf,Inf,Inf,Inf,Inf,Inf,Inf,Inf,Inf,Inf,Inf,0.984,1.033,0.906,0.810,0.770,0.695,0.988,1.017,0.895,0.802,0.766,0.720,0.986,0.971,0.839,0.766,0.722,0.639,0.989,0.958,0.865,0.756,0.704,0.663,0.881,0.912,0.779,0.660,0.612,0.527,0.929,0.957,0.831,0.699,0.644,0.572,Inf,Inf,Inf,Inf,Inf,Inf,Inf,Inf,Inf,Inf,Inf,Inf
Ratio_G_Int=1.000,0.992,0.977,0.806,0.676,0.408,1.024,0.997,1.014,0.978,0.840,0.415,1.001,0.995,0.985,0.946,0.802,0.545,0.998,0.991,1.000,0.951,0.798,0.608,0.858,0.871,0.801,0.875,0.733,0.319,0.927,0.949,0.915,0.960,0.754,0.511,Inf,Inf,Inf,Inf,Inf,Inf,Inf,Inf,Inf,Inf,Inf,Inf,0.974,1.016,0.905,0.809,0.754,0.685,1.015,1.013,0.894,0.799,0.762,0.709,1.001,0.997,0.872,0.764,0.721,0.633,1.001,1.008,0.856,0.743,0.703,0.656,0.901,0.924,0.775,0.640,0.608,0.542,0.943,0.949,0.810,0.696,0.633,0.582,Inf,Inf,Inf,Inf,Inf,Inf,Inf,Inf,Inf,Inf,Inf,Inf
Ratio_t0_Fit=1.000,1.267,1.120,1.141,1.502,0.533,0.962,1.002,1.158,0.910,1.198,0.507,1.219,0.994,1.079,1.139,1.153,0.573,0.966,0.979,1.040,0.845,0.990,0.550,0.983,0.862,0.880,0.845,0.571,0.473,0.858,1.075,0.906,0.896,0.668,0.482,Inf,Inf,Inf,Inf,Inf,Inf,Inf,Inf,Inf,Inf,Inf,Inf,1.270,1.039,1.063,0.989,0.915,0.597,1.198,0.904,1.043,0.893,0.809,0.667,1.023,1.087,1.141,0.870,0.733,0.601,1.102,1.264,0.906,0.947,0.699,0.591,0.851,0.893,0.688,0.578,0.505,0.492,0.903,0.848,0.944,0.619,0.525,0.491,Inf,Inf,Inf,Inf,Inf,Inf,Inf,Inf,Inf,Inf,Inf,Inf
Ratio_t0_G_Int=1.000,0.967,1.007,0.938,0.980,1.118,0.981,0.993,0.972,0.962,0.946,0.969,0.935,0.921,0.930,0.931,0.851,0.719,0.864,0.875,0.851,0.815,0.718,0.609,0.717,0.740,0.629,0.662,0.504,1.022,0.768,0.762,0.719,0.795,0.571,0.461,Inf,Inf,Inf,Inf,Inf,Inf,Inf,Inf,Inf,Inf,Inf,Inf,1.044,0.941,0.862,0.704,0.635,0.533,0.998,0.982,0.838,0.707,0.618,0.579,0.974,0.948,0.819,0.710,0.630,0.585,0.877,0.853,0.790,0.675,0.603,0.552,0.759,0.731,0.671,0.566,0.493,0.476,0.754,0.758,0.712,0.567,0.505,0.451,Inf,Inf,Inf,Inf,Inf,Inf,Inf,Inf,Inf,Inf,Inf,Inf
Ref_Curve_Array=1,1,1,1,1,1,1,1,1,1,1,1,1,1,1,1,1,1,1,1,1,1,1,1,1,1,1,1,1,1,1,1,1,1,1,1,1,1,1,1,1,1,1,1,1,1,1,1,1,1,1,1,1,1,1,1,1,1,1,1,1,1,1,1,1,1,1,1,1,1,1,1,1,1,1,1,1,1,1,1,1,1,1,1,1,1,1,1,1,1,1,1,1,1,1,1
Default_ref=0
Comm_Map=,,,,,
Comm_Consol=,,,,,,,,
Comm_Screen=,,,,,
Analysis_Set=A,A,A,A,A,A,A,A,A,A,A,A,A,A,A,A,A,A,A,A,A,A,A,A,A,A,A,A,A,A,A,A,A,A,A,A,A,A,A,A,A,A,A,A,A,A,A,A,A,A,A,A,A,A,A,A,A,A,A,A,A,A,A,A,A,A,A,A,A,A,A,A,A,A,A,A,A,A,A,A,A,A,A,A,A,A,A,A,A,A,A,A,A,A,A,A
Ref_Type=single_ref,single_ref,single_ref,single_ref,single_ref,single_ref,single_ref,single_ref,single_ref,single_ref,single_ref,single_ref,single_ref,single_ref,single_ref,single_ref,single_ref,single_ref,single_ref,single_ref,single_ref,single_ref,single_ref,single_ref,single_ref,single_ref,single_ref,single_ref,single_ref,single_ref,single_ref,single_ref,single_ref,single_ref,single_ref,single_ref,single_ref,single_ref,single_ref,single_ref,single_ref,single_ref,single_ref,single_ref,single_ref,single_ref,single_ref,single_ref,single_ref,single_ref,single_ref,single_ref,single_ref,single_ref,single_ref,single_ref,single_ref,single_ref,single_ref,single_ref,single_ref,single_ref,single_ref,single_ref,single_ref,single_ref,single_ref,single_ref,single_ref,single_ref,single_ref,single_ref,single_ref,single_ref,single_ref,single_ref,single_ref,single_ref,single_ref,single_ref,single_ref,single_ref,single_ref,single_ref,single_ref,single_ref,single_ref,single_ref,single_ref,single_ref,single_ref,single_ref,single_ref,single_ref,single_ref,single_ref
Wells_In_Use=0,0,0,0,0,0,0,0,0,0,0,0,0,0,0,0,0,0,0,0,0,0,0,0,0,0,0,0,0,0,0,0,0,0,0,0,0,0,0,0,0,0,0,0,0,0,0,0,0,0,0,0,0,0,0,0,0,0,0,0,0,0,0,0,0,0,0,0,0,0,0,0,0,0,0,0,0,0,0,0,0,0,0,0,0,0,0,0,0,0,0,0,0,0,0,0
[Flor:]
[Flor2:]
[Lumin:]
[Data:]
Read=DateTime	RunT[s]	Temp	Well_1	Well_2	Well_3	Well_4	Well_5	Well_6	Well_7	Well_8	Well_9	Well_10	Well_11	Well_12	Well_13	Well_14	Well_15	Well_16	Well_17	Well_18	Well_19	Well_20	Well_21	Well_22	Well_23	Well_24	Well_25	Well_26	Well_27	Well_28	Well_29	Well_30	Well_31	Well_32	Well_33	Well_34	Well_35	Well_36	Well_37	Well_38	Well_39	Well_40	Well_41	Well_42	Well_43	Well_44	Well_45	Well_46	Well_47	Well_48	Well_49	Well_50	Well_51	Well_52	Well_53	Well_54	Well_55	Well_56	Well_57	Well_58	Well_59	Well_60	Well_61	Well_62	Well_63	Well_64	Well_65	Well_66	Well_67	Well_68	Well_69	Well_70	Well_71	Well_72	Well_73	Well_74	Well_75	Well_76	Well_77	Well_78	Well_79	Well_80	Well_81	Well_82	Well_83	Well_84	Well_85	Well_86	Well_87	Well_88	Well_89	Well_90	Well_91	Well_92	Well_93	Well_94	Well_95	Well_96
1=11:50:13	821	298	0.0785	0.0787	0.0785	0.0774	0.0789	0.0776	0.0779	0.0778	0.0785	0.0776	0.0781	0.0788	0.0807	0.0782	0.0781	0.0792	0.0788	0.0793	0.0787	0.0791	0.0782	0.0790	0.0790	0.0783	0.0788	0.0810	0.0810	0.0811	0.0784	0.0811	0.0778	0.0786	0.0769	0.0781	0.0786	0.0788	0.0807	0.0785	0.0795	0.0780	0.0809	0.0788	0.0789	0.0791	0.0792	0.0801	0.0797	0.0798	0.0787	0.0798	0.0800	0.0797	0.0790	0.0793	0.0779	0.0792	0.0775	0.0786	0.0784	0.0822	0.0797	0.0787	0.0793	0.0780	0.0791	0.0773	0.0785	0.0784	0.0783	0.0794	0.0779	0.0784	0.0664	0.0659	0.0643	0.0643	0.0634	0.0649	0.0644	0.0641	0.0641	0.0651	0.0642	0.0641	0.0697	0.0650	0.0651	0.0646	0.0645	0.0653	0.0653	0.0641	0.0635	0.0650	0.0654	0.0696
2=12:04:54	1702	298	0.0787	0.0780	0.0786	0.0779	0.0775	0.0779	0.0768	0.0783	0.0780	0.0773	0.0776	0.0788	0.0792	0.0781	0.0785	0.0761	0.0791	0.0787	0.0789	0.0788	0.0784	0.0782	0.0790	0.0790	0.0778	0.0793	0.0810	0.0802	0.0787	0.0801	0.0772	0.0787	0.0771	0.0777	0.0781	0.0791	0.0793	0.0781	0.0783	0.0787	0.0820	0.0778	0.0778	0.0779	0.0790	0.0785	0.0794	0.0804	0.0778	0.0788	0.0800	0.0780	0.0797	0.0781	0.0796	0.0784	0.0777	0.0783	0.0788	0.0810	0.0800	0.0781	0.0781	0.0786	0.0771	0.0788	0.0777	0.0780	0.0766	0.0785	0.0778	0.0777	0.0656	0.0649	0.0641	0.0641	0.0637	0.0638	0.0635	0.0628	0.0635	0.0643	0.0646	0.0634	0.0686	0.0653	0.0645	0.0632	0.0635	0.0648	0.0643	0.0641	0.0644	0.0647	0.0657	0.0682
3=12:19:35	2583	301	0.0768	0.0771	0.0791	0.0772	0.0797	0.0765	0.0774	0.0777	0.0778	0.0773	0.0771	0.0776	0.0791	0.0785	0.0762	0.0780	0.0772	0.0781	0.0775	0.0789	0.0771	0.0782	0.0782	0.0779	0.0774	0.0806	0.0793	0.0799	0.0788	0.0807	0.0775	0.0774	0.0775	0.0771	0.0784	0.0778	0.0798	0.0766	0.0779	0.0779	0.0793	0.0782	0.0770	0.0779	0.0770	0.0790	0.0786	0.0797	0.0775	0.0789	0.0786	0.0787	0.0779	0.0783	0.0788	0.0785	0.0771	0.0764	0.0782	0.0800	0.0789	0.0771	0.0786	0.0774	0.0788	0.0772	0.0780	0.0783	0.0775	0.0779	0.0772	0.0777	0.0648	0.0646	0.0636	0.0628	0.0621	0.0634	0.0624	0.0627	0.0629	0.0638	0.0638	0.0630	0.0680	0.0644	0.0642	0.0631	0.0633	0.0631	0.0634	0.0630	0.0643	0.0639	0.0646	0.0678
4=12:34:16	3464	298	0.0779	0.0776	0.0791	0.0784	0.0772	0.0783	0.0784	0.0773	0.0780	0.0773	0.0777	0.0779	0.0791	0.0771	0.0777	0.0772	0.0781	0.0796	0.0784	0.0787	0.0784	0.0791	0.0785	0.0788	0.0779	0.0796	0.0805	0.0796	0.0788	0.0796	0.0777	0.0793	0.0776	0.0771	0.0778	0.0786	0.0798	0.0777	0.0784	0.0775	0.0796	0.0784	0.0776	0.0777	0.0786	0.0795	0.0786	0.0799	0.0778	0.0794	0.0800	0.0781	0.0787	0.0788	0.0787	0.0786	0.0768	0.0786	0.0782	0.0811	0.0793	0.0770	0.0784	0.0781	0.0781	0.0782	0.0783	0.0775	0.0772	0.0783	0.0775	0.0787	0.0653	0.0647	0.0641	0.0633	0.0626	0.0640	0.0632	0.0629	0.0622	0.0639	0.0643	0.0634	0.0684	0.0651	0.0645	0.0625	0.0634	0.0643	0.0642	0.0639	0.0640	0.0641	0.0646	0.0690
5=12:48:57	4345	298	0.0779	0.0776	0.0794	0.0780	0.0780	0.0786	0.0770	0.0785	0.0775	0.0776	0.0780	0.0790	0.0789	0.0781	0.0772	0.0762	0.0790	0.0782	0.0789	0.0777	0.0788	0.0789	0.0795	0.0787	0.0781	0.0784	0.0809	0.0805	0.0780	0.0806	0.0790	0.0788	0.0770	0.0787	0.0777	0.0789	0.0792	0.0784	0.0785	0.0784	0.0809	0.0784	0.0779	0.0789	0.0792	0.0797	0.0786	0.0798	0.0783	0.0796	0.0802	0.0787	0.0789	0.0794	0.0799	0.0781	0.0789	0.0780	0.0778	0.0807	0.0790	0.0768	0.0783	0.0787	0.0775	0.0789	0.0782	0.0780	0.0767	0.0785	0.0775	0.0785	0.0652	0.0648	0.0639	0.0630	0.0626	0.0640	0.0629	0.0620	0.0633	0.0641	0.0641	0.0633	0.0686	0.0645	0.0641	0.0627	0.0637	0.0649	0.0638	0.0633	0.0642	0.0641	0.0648	0.0687
6=13:03:38	5226	301	0.0781	0.0788	0.0801	0.0777	0.0785	0.0787	0.0787	0.0770	0.0790	0.0774	0.0791	0.0795	0.0785	0.0778	0.0765	0.0791	0.0775	0.0789	0.0778	0.0792	0.0793	0.0795	0.0783	0.0795	0.0776	0.0794	0.0808	0.0811	0.0777	0.0797	0.0784	0.0790	0.0785	0.0772	0.0787	0.0790	0.0794	0.0776	0.0789	0.0778	0.0798	0.0793	0.0782	0.0782	0.0787	0.0794	0.0791	0.0799	0.0782	0.0791	0.0797	0.0790	0.0786	0.0787	0.0783	0.0791	0.0781	0.0786	0.0786	0.0810	0.0784	0.0781	0.0792	0.0777	0.0787	0.0779	0.0788	0.0767	0.0785	0.0785	0.0779	0.0791	0.0652	0.0647	0.0636	0.0631	0.0626	0.0637	0.0634	0.0633	0.0628	0.0641	0.0641	0.0636	0.0686	0.0651	0.0642	0.0630	0.0637	0.0647	0.0641	0.0640	0.0643	0.0648	0.0651	0.0691
7=13:18:19	6107	301	0.0772	0.0780	0.0774	0.0773	0.0770	0.0781	0.0771	0.0775	0.0788	0.0776	0.0772	0.0781	0.0794	0.0775	0.0779	0.0785	0.0785	0.0783	0.0791	0.0795	0.0788	0.0777	0.0791	0.0784	0.0779	0.0797	0.0805	0.0815	0.0776	0.0800	0.0775	0.0784	0.0777	0.0782	0.0788	0.0783	0.0789	0.0777	0.0789	0.0777	0.0791	0.0782	0.0784	0.0777	0.0788	0.0792	0.0793	0.0793	0.0788	0.0794	0.0787	0.0793	0.0786	0.0774	0.0785	0.0782	0.0775	0.0781	0.0781	0.0811	0.0784	0.0788	0.0786	0.0780	0.0787	0.0775	0.0780	0.0775	0.0783	0.0779	0.0778	0.0782	0.0652	0.0641	0.0624	0.0630	0.0624	0.0637	0.0630	0.0629	0.0627	0.0636	0.0626	0.0634	0.0680	0.0641	0.0641	0.0634	0.0631	0.0641	0.0636	0.0631	0.0638	0.0631	0.0646	0.0686
8=13:33:00	6988	301	0.0783	0.0793	0.0798	0.0790	0.0785	0.0779	0.0797	0.0781	0.0798	0.0786	0.0789	0.0798	0.0807	0.0786	0.0788	0.0792	0.0780	0.0813	0.0786	0.0795	0.0792	0.0805	0.0801	0.0797	0.0792	0.0812	0.0814	0.0820	0.0791	0.0814	0.0781	0.0800	0.0790	0.0782	0.0792	0.0797	0.0812	0.0788	0.0795	0.0791	0.0822	0.0810	0.0792	0.0788	0.0802	0.0795	0.0796	0.0806	0.0784	0.0806	0.0808	0.0801	0.0797	0.0800	0.0806	0.0796	0.0769	0.0794	0.0791	0.0823	0.0797	0.0791	0.0795	0.0782	0.0796	0.0790	0.0794	0.0790	0.0788	0.0793	0.0785	0.0795	0.0658	0.0652	0.0642	0.0645	0.0629	0.0640	0.0637	0.0637	0.0635	0.0650	0.0649	0.0642	0.0689	0.0655	0.0649	0.0639	0.0644	0.0649	0.0637	0.0639	0.0646	0.0649	0.0656	0.0690
9=13:47:41	7869	301	0.0785	0.0787	0.0811	0.0795	0.0789	0.0785	0.0800	0.0802	0.0788	0.0803	0.0788	0.0802	0.0815	0.0794	0.0787	0.0795	0.0795	0.0806	0.0810	0.0799	0.0802	0.0801	0.0814	0.0802	0.0798	0.0803	0.0817	0.0814	0.0807	0.0813	0.0802	0.0806	0.0800	0.0789	0.0797	0.0807	0.0800	0.0801	0.0790	0.0803	0.0815	0.0821	0.0787	0.0798	0.0806	0.0818	0.0804	0.0812	0.0787	0.0804	0.0809	0.0806	0.0804	0.0806	0.0815	0.0788	0.0800	0.0795	0.0799	0.0824	0.0799	0.0793	0.0800	0.0791	0.0794	0.0798	0.0793	0.0802	0.0791	0.0799	0.0796	0.0801	0.0661	0.0658	0.0647	0.0641	0.0626	0.0645	0.0644	0.0640	0.0640	0.0654	0.0651	0.0647	0.0697	0.0655	0.0651	0.0642	0.0644	0.0652	0.0647	0.0644	0.0648	0.0652	0.0655	0.0695
10=14:02:25	8754	301	0.0783	0.0786	0.0801	0.0770	0.0785	0.0795	0.0792	0.0802	0.0793	0.0788	0.0788	0.0793	0.0802	0.0785	0.0793	0.0786	0.0800	0.0791	0.0803	0.0804	0.0789	0.0801	0.0804	0.0797	0.0787	0.0795	0.0818	0.0814	0.0806	0.0815	0.0793	0.0803	0.0782	0.0799	0.0789	0.0797	0.0802	0.0798	0.0789	0.0788	0.0809	0.0803	0.0798	0.0789	0.0801	0.0809	0.0796	0.0808	0.0793	0.0805	0.0802	0.0800	0.0794	0.0795	0.0801	0.0788	0.0792	0.0793	0.0787	0.0818	0.0797	0.0790	0.0796	0.0794	0.0779	0.0784	0.0791	0.0797	0.0781	0.0797	0.0785	0.0796	0.0656	0.0650	0.0634	0.0633	0.0629	0.0640	0.0634	0.0634	0.0635	0.0647	0.0640	0.0639	0.0685	0.0642	0.0648	0.0635	0.0639	0.0646	0.0645	0.0637	0.0635	0.0640	0.0650	0.0691
11=14:17:06	9635	301	0.0804	0.0785	0.0789	0.0796	0.0787	0.0786	0.0790	0.0794	0.0803	0.0785	0.0799	0.0796	0.0809	0.0787	0.0798	0.0789	0.0800	0.0803	0.0790	0.0799	0.0809	0.0805	0.0807	0.0796	0.0794	0.0804	0.0808	0.0817	0.0804	0.0813	0.0792	0.0805	0.0787	0.0789	0.0787	0.0811	0.0795	0.0790	0.0798	0.0788	0.0816	0.0793	0.0804	0.0804	0.0808	0.0798	0.0802	0.0815	0.0792	0.0794	0.0813	0.0807	0.0807	0.0798	0.0806	0.0802	0.0787	0.0799	0.0791	0.0820	0.0803	0.0790	0.0794	0.0788	0.0793	0.0794	0.0795	0.0794	0.0791	0.0795	0.0791	0.0796	0.0658	0.0642	0.0643	0.0631	0.0621	0.0641	0.0634	0.0633	0.0635	0.0643	0.0642	0.0632	0.0689	0.0647	0.0642	0.0636	0.0638	0.0645	0.0639	0.0632	0.0641	0.0643	0.0649	0.0689
12=14:31:47	10516	301	0.0776	0.0784	0.0798	0.0774	0.0790	0.0781	0.0798	0.0776	0.0789	0.0784	0.0780	0.0791	0.0786	0.0794	0.0773	0.0800	0.0766	0.0831	0.0785	0.0809	0.0789	0.0785	0.0782	0.0806	0.0781	0.0793	0.0805	0.0815	0.0780	0.0805	0.0801	0.0786	0.0800	0.0789	0.0788	0.0786	0.0802	0.0781	0.0788	0.0792	0.0800	0.0802	0.0782	0.0784	0.0792	0.0801	0.0796	0.0792	0.0783	0.0793	0.0785	0.0804	0.0787	0.0805	0.0795	0.0791	0.0794	0.0783	0.0782	0.0807	0.0799	0.0785	0.0800	0.0790	0.0791	0.0783	0.0789	0.0777	0.0792	0.0773	0.0782	0.0789	0.0646	0.0641	0.0631	0.0628	0.0620	0.0632	0.0621	0.0619	0.0623	0.0633	0.0633	0.0630	0.0680	0.0640	0.0633	0.0625	0.0616	0.0633	0.0630	0.0624	0.0628	0.0634	0.0641	0.0678
13=14:46:28	11397	301	0.0791	0.0804	0.0807	0.0803	0.0816	0.0801	0.0814	0.0798	0.0802	0.0801	0.0799	0.0805	0.0812	0.0807	0.0794	0.0816	0.0791	0.0822	0.0806	0.0813	0.0802	0.0817	0.0800	0.0818	0.0796	0.0829	0.0828	0.0828	0.0818	0.0818	0.0810	0.0797	0.0812	0.0801	0.0805	0.0817	0.0812	0.0809	0.0801	0.0808	0.0810	0.0821	0.0802	0.0808	0.0807	0.0816	0.0805	0.0820	0.0802	0.0829	0.0816	0.0830	0.0801	0.0810	0.0809	0.0812	0.0807	0.0810	0.0813	0.0829	0.0814	0.0796	0.0820	0.0799	0.0806	0.0795	0.0803	0.0799	0.0799	0.0805	0.0796	0.0801	0.0661	0.0648	0.0637	0.0638	0.0633	0.0646	0.0638	0.0636	0.0637	0.0648	0.0640	0.0637	0.0691	0.0655	0.0644	0.0634	0.0639	0.0648	0.0645	0.0640	0.0647	0.0637	0.0655	0.0693
14=15:01:09	12278	301	0.0783	0.0789	0.0814	0.0792	0.0804	0.0796	0.0814	0.0789	0.0794	0.0799	0.0794	0.0797	0.0804	0.0804	0.0795	0.0798	0.0789	0.0804	0.0804	0.0810	0.0813	0.0806	0.0796	0.0809	0.0788	0.0808	0.0824	0.0813	0.0793	0.0823	0.0812	0.0793	0.0801	0.0795	0.0790	0.0800	0.0808	0.0794	0.0791	0.0804	0.0814	0.0810	0.0794	0.0795	0.0806	0.0812	0.0801	0.0809	0.0793	0.0805	0.0803	0.0810	0.0797	0.0816	0.0816	0.0796	0.0795	0.0793	0.0790	0.0811	0.0809	0.0786	0.0808	0.0803	0.0797	0.0796	0.0794	0.0794	0.0795	0.0797	0.0787	0.0798	0.0643	0.0641	0.0631	0.0634	0.0624	0.0631	0.0628	0.0619	0.0624	0.0636	0.0641	0.0632	0.0681	0.0638	0.0641	0.0629	0.0620	0.0638	0.0632	0.0629	0.0639	0.0639	0.0643	0.0682
15=15:15:50	13159	301	0.0808	0.0818	0.0814	0.0811	0.0795	0.0814	0.0813	0.0808	0.0821	0.0801	0.0809	0.0807	0.0821	0.0806	0.0815	0.0806	0.0812	0.0812	0.0812	0.0824	0.0816	0.0812	0.0811	0.0818	0.0802	0.0831	0.0827	0.0837	0.0805	0.0842	0.0803	0.0815	0.0814	0.0799	0.0814	0.0812	0.0818	0.0800	0.0807	0.0803	0.0849	0.0809	0.0814	0.0811	0.0815	0.0814	0.0819	0.0823	0.0798	0.0816	0.0808	0.0816	0.0822	0.0811	0.0812	0.0804	0.0799	0.0810	0.0810	0.0834	0.0805	0.0823	0.0812	0.0807	0.0809	0.0801	0.0807	0.0806	0.0804	0.0808	0.0799	0.0807	0.0653	0.0646	0.0640	0.0635	0.0624	0.0640	0.0635	0.0634	0.0637	0.0644	0.0643	0.0639	0.0680	0.0648	0.0648	0.0638	0.0642	0.0656	0.0643	0.0634	0.0646	0.0648	0.0653	0.0682
16=15:30:32	14040	301	0.0801	0.0805	0.0814	0.0801	0.0796	0.0818	0.0813	0.0823	0.0810	0.0802	0.0799	0.0800	0.0819	0.0803	0.0812	0.0798	0.0813	0.0804	0.0827	0.0811	0.0810	0.0807	0.0810	0.0806	0.0809	0.0807	0.0828	0.0830	0.0822	0.0826	0.0807	0.0821	0.0806	0.0814	0.0802	0.0811	0.0808	0.0800	0.0794	0.0800	0.0841	0.0817	0.0807	0.0805	0.0813	0.0813	0.0809	0.0813	0.0788	0.0810	0.0813	0.0806	0.0807	0.0808	0.0819	0.0797	0.0797	0.0811	0.0800	0.0821	0.0802	0.0798	0.0800	0.0808	0.0784	0.0800	0.0799	0.0799	0.0799	0.0802	0.0790	0.0807	0.0644	0.0635	0.0631	0.0619	0.0624	0.0634	0.0629	0.0628	0.0626	0.0635	0.0633	0.0625	0.0680	0.0639	0.0633	0.0630	0.0628	0.0639	0.0637	0.0622	0.0636	0.0636	0.0642	0.0681
17=15:45:13	14921	301	0.0804	0.0819	0.0842	0.0814	0.0809	0.0822	0.0820	0.0806	0.0814	0.0801	0.0811	0.0797	0.0844	0.0812	0.0808	0.0826	0.0815	0.0852	0.0828	0.0842	0.0812	0.0811	0.0814	0.0812	0.0813	0.0837	0.0831	0.0837	0.0809	0.0825	0.0821	0.0827	0.0820	0.0807	0.0801	0.0811	0.0818	0.0807	0.0818	0.0802	0.0835	0.0821	0.0815	0.0810	0.0829	0.0812	0.0810	0.0817	0.0805	0.0824	0.0809	0.0819	0.0798	0.0821	0.0808	0.0815	0.0809	0.0808	0.0803	0.0831	0.0810	0.0803	0.0812	0.0806	0.0814	0.0807	0.0812	0.0799	0.0808	0.0799	0.0795	0.0804	0.0649	0.0642	0.0637	0.0635	0.0623	0.0634	0.0628	0.0627	0.0619	0.0639	0.0636	0.0629	0.0681	0.0643	0.0643	0.0626	0.0630	0.0640	0.0637	0.0632	0.0638	0.0640	0.0646	0.0686
18=15:59:54	15802	301	0.0831	0.0827	0.0838	0.0828	0.0824	0.0830	0.0837	0.0825	0.0832	0.0813	0.0811	0.0818	0.0829	0.0824	0.0814	0.0821	0.0835	0.0831	0.0836	0.0832	0.0841	0.0823	0.0816	0.0817	0.0810	0.0827	0.0848	0.0839	0.0823	0.0833	0.0826	0.0833	0.0817	0.0813	0.0819	0.0828	0.0829	0.0810	0.0822	0.0816	0.0847	0.0822	0.0819	0.0819	0.0828	0.0816	0.0820	0.0822	0.0812	0.0822	0.0819	0.0822	0.0824	0.0818	0.0822	0.0827	0.0810	0.0814	0.0804	0.0833	0.0818	0.0809	0.0813	0.0819	0.0813	0.0823	0.0810	0.0801	0.0808	0.0810	0.0799	0.0808	0.0649	0.0644	0.0633	0.0634	0.0624	0.0635	0.0631	0.0629	0.0619	0.0641	0.0638	0.0632	0.0683	0.0644	0.0641	0.0629	0.0632	0.0642	0.0639	0.0634	0.0637	0.0637	0.0645	0.0683
19=16:14:35	16683	301	0.0835	0.0836	0.0852	0.0836	0.0836	0.0818	0.0839	0.0834	0.0839	0.0819	0.0817	0.0813	0.0907	0.0848	0.0831	0.0849	0.0832	0.0847	0.0846	0.0859	0.0842	0.0841	0.0819	0.0829	0.0832	0.0852	0.0846	0.0842	0.0828	0.0857	0.0837	0.0831	0.0833	0.0829	0.0821	0.0816	0.0844	0.0812	0.0828	0.0832	0.0848	0.0845	0.0832	0.0837	0.0825	0.0832	0.0824	0.0833	0.0817	0.0830	0.0826	0.0833	0.0817	0.0824	0.0826	0.0831	0.0815	0.0800	0.0820	0.0833	0.0842	0.0826	0.0823	0.0826	0.0825	0.0817	0.0830	0.0820	0.0819	0.0811	0.0812	0.0806	0.0651	0.0648	0.0640	0.0631	0.0628	0.0640	0.0624	0.0635	0.0632	0.0642	0.0645	0.0635	0.0684	0.0646	0.0643	0.0636	0.0634	0.0635	0.0643	0.0635	0.0644	0.0640	0.0648	0.0692
20=16:29:19	17568	301	0.0854	0.0841	0.0849	0.0842	0.0854	0.0833	0.0845	0.0837	0.0832	0.0827	0.0833	0.0807	0.0883	0.0846	0.0843	0.0857	0.0836	0.0839	0.0847	0.0863	0.0847	0.0843	0.0820	0.0833	0.0823	0.0872	0.0867	0.0853	0.0841	0.0857	0.0863	0.0842	0.0837	0.0820	0.0822	0.0823	0.0861	0.0823	0.0828	0.0833	0.0840	0.0857	0.0830	0.0834	0.0825	0.0840	0.0822	0.0826	0.0819	0.0838	0.0826	0.0837	0.0817	0.0823	0.0837	0.0830	0.0818	0.0804	0.0809	0.0842	0.0831	0.0826	0.0817	0.0837	0.0817	0.0820	0.0821	0.0820	0.0820	0.0828	0.0799	0.0812	0.0652	0.0644	0.0632	0.0631	0.0623	0.0633	0.0620	0.0631	0.0630	0.0641	0.0638	0.0630	0.0678	0.0647	0.0639	0.0631	0.0633	0.0633	0.0634	0.0632	0.0637	0.0639	0.0651	0.0685
21=16:44:00	18449	301	0.0924	0.0861	0.0873	0.0850	0.0854	0.0859	0.0854	0.0848	0.0846	0.0836	0.0830	0.0827	0.0874	0.0870	0.0879	0.0870	0.0863	0.0846	0.0872	0.0869	0.0868	0.0838	0.0828	0.0846	0.0845	0.0875	0.0889	0.0874	0.0844	0.0859	0.0859	0.0870	0.0842	0.0844	0.0829	0.0840	0.0854	0.0844	0.0844	0.0841	0.0856	0.0861	0.0858	0.0844	0.0841	0.0847	0.0835	0.0834	0.0826	0.0839	0.0819	0.0841	0.0830	0.0832	0.0838	0.0835	0.0824	0.0826	0.0814	0.0851	0.0845	0.0832	0.0837	0.0847	0.0830	0.0825	0.0832	0.0840	0.0830	0.0817	0.0813	0.0824	0.0652	0.0648	0.0635	0.0636	0.0630	0.0636	0.0630	0.0637	0.0639	0.0643	0.0644	0.0634	0.0688	0.0652	0.0646	0.0636	0.0629	0.0646	0.0642	0.0636	0.0645	0.0640	0.0647	0.0689
22=16:58:41	19330	301	0.0887	0.0867	0.0872	0.0864	0.0864	0.0851	0.0875	0.0861	0.0870	0.0825	0.0830	0.0833	0.0877	0.0870	0.0866	0.0867	0.0881	0.0861	0.0878	0.0874	0.0862	0.0848	0.0828	0.0835	0.0855	0.0898	0.0882	0.0892	0.0849	0.0880	0.0865	0.0865	0.0854	0.0844	0.0834	0.0853	0.0860	0.0846	0.0862	0.0840	0.0863	0.0838	0.0867	0.0852	0.0857	0.0841	0.0838	0.0841	0.0825	0.0842	0.0833	0.0848	0.0833	0.0829	0.0847	0.0841	0.0835	0.0824	0.0828	0.0848	0.0833	0.0836	0.0846	0.0844	0.0828	0.0830	0.0831	0.0829	0.0824	0.0830	0.0814	0.0819	0.0655	0.0646	0.0637	0.0633	0.0623	0.0637	0.0634	0.0631	0.0628	0.0629	0.0641	0.0634	0.0681	0.0645	0.0632	0.0632	0.0636	0.0641	0.0639	0.0635	0.0641	0.0644	0.0650	0.0690
23=17:13:22	20211	301	0.0891	0.0888	0.0909	0.0887	0.0882	0.0858	0.0902	0.0883	0.0881	0.0850	0.0851	0.0831	0.0926	0.0887	0.0889	0.0898	0.0874	0.0875	0.0892	0.0905	0.0876	0.0864	0.0848	0.0848	0.0878	0.0895	0.0902	0.0918	0.0870	0.0882	0.0907	0.0884	0.0870	0.0845	0.0846	0.0841	0.0891	0.0867	0.0862	0.0858	0.0871	0.0866	0.0874	0.0862	0.0872	0.0853	0.0841	0.0854	0.0839	0.0857	0.0848	0.0854	0.0836	0.0847	0.0864	0.0849	0.0838	0.0840	0.0826	0.0853	0.0856	0.0849	0.0840	0.0856	0.0831	0.0842	0.0850	0.0854	0.0841	0.0834	0.0825	0.0823	0.0658	0.0656	0.0645	0.0638	0.0622	0.0641	0.0636	0.0635	0.0638	0.0649	0.0647	0.0638	0.0690	0.0651	0.0646	0.0637	0.0640	0.0652	0.0642	0.0634	0.0647	0.0646	0.0651	0.0691
24=17:28:04	21092	301	0.0926	0.0896	0.0913	0.0884	0.0870	0.0875	0.0899	0.0896	0.0891	0.0853	0.0840	0.0831	0.0913	0.0898	0.0902	0.0891	0.0881	0.0868	0.0929	0.0924	0.0884	0.0860	0.0849	0.0851	0.0886	0.0895	0.0918	0.0910	0.0880	0.0882	0.0903	0.0900	0.0873	0.0866	0.0845	0.0843	0.0892	0.0863	0.0871	0.0868	0.0894	0.0861	0.0881	0.0871	0.0875	0.0860	0.0861	0.0857	0.0823	0.0847	0.0842	0.0853	0.0853	0.0847	0.0883	0.0855	0.0842	0.0815	0.0831	0.0849	0.0859	0.0850	0.0846	0.0869	0.0830	0.0842	0.0856	0.0864	0.0845	0.0844	0.0822	0.0828	0.0649	0.0649	0.0637	0.0637	0.0627	0.0636	0.0627	0.0634	0.0635	0.0642	0.0641	0.0636	0.0684	0.0647	0.0643	0.0632	0.0638	0.0639	0.0637	0.0640	0.0640	0.0645	0.0655	0.0682
25=17:42:45	21973	301	0.0938	0.0916	0.0936	0.0898	0.0911	0.0870	0.0938	0.0923	0.0892	0.0858	0.0843	0.0842	0.0942	0.0930	0.0917	0.0927	0.0913	0.0879	0.0932	0.0947	0.0903	0.0883	0.0848	0.0855	0.0905	0.0926	0.0943	0.0931	0.0898	0.0868	0.0931	0.0925	0.0893	0.0867	0.0853	0.0862	0.0899	0.0885	0.0887	0.0889	0.0882	0.0865	0.0886	0.0903	0.0881	0.0872	0.0847	0.0853	0.0845	0.0874	0.0847	0.0868	0.0842	0.0838	0.0877	0.0859	0.0846	0.0840	0.0837	0.0861	0.0867	0.0864	0.0861	0.0886	0.0850	0.0847	0.0858	0.0848	0.0855	0.0841	0.0830	0.0825	0.0653	0.0649	0.0639	0.0635	0.0630	0.0638	0.0637	0.0637	0.0622	0.0643	0.0640	0.0634	0.0688	0.0655	0.0642	0.0630	0.0637	0.0646	0.0646	0.0638	0.0645	0.0646	0.0652	0.0693
26=17:57:26	22854	301	0.0942	0.0919	0.0949	0.0901	0.0910	0.0885	0.0939	0.0933	0.0894	0.0857	0.0843	0.0835	0.0942	0.0935	0.0946	0.0925	0.0926	0.0869	0.0935	0.0950	0.0916	0.0877	0.0846	0.0870	0.0906	0.0938	0.0959	0.0937	0.0892	0.0878	0.0942	0.0941	0.0878	0.0876	0.0840	0.0850	0.0912	0.0889	0.0895	0.0874	0.0886	0.0857	0.0912	0.0907	0.0881	0.0875	0.0846	0.0850	0.0835	0.0861	0.0845	0.0865	0.0852	0.0845	0.0876	0.0864	0.0843	0.0833	0.0842	0.0853	0.0872	0.0861	0.0855	0.0890	0.0849	0.0838	0.0862	0.0868	0.0849	0.0841	0.0826	0.0825	0.0643	0.0636	0.0632	0.0622	0.0621	0.0632	0.0629	0.0624	0.0626	0.0636	0.0634	0.0626	0.0678	0.0631	0.0631	0.0627	0.0625	0.0637	0.0633	0.0630	0.0628	0.0631	0.0642	0.0674
27=18:12:07	23735	301	0.0972	0.0970	0.0981	0.0924	0.0909	0.0888	0.0974	0.0939	0.0916	0.0865	0.0861	0.0838	0.0980	0.0974	0.0970	0.0964	0.0930	0.0939	0.0982	0.0988	0.0918	0.0873	0.0856	0.0855	0.0948	0.0967	0.0953	0.0977	0.0912	0.0886	0.0955	0.0949	0.0910	0.0882	0.0852	0.0865	0.0930	0.0905	0.0913	0.0904	0.0906	0.0876	0.0931	0.0922	0.0889	0.0870	0.0866	0.0856	0.0867	0.0893	0.0846	0.0877	0.0852	0.0855	0.0879	0.0880	0.0852	0.0826	0.0835	0.0862	0.0885	0.0871	0.0878	0.0898	0.0853	0.0843	0.0873	0.0876	0.0864	0.0844	0.0827	0.0832	0.0645	0.0637	0.0633	0.0631	0.0619	0.0627	0.0626	0.0626	0.0628	0.0636	0.0635	0.0627	0.0684	0.0638	0.0640	0.0629	0.0627	0.0627	0.0633	0.0626	0.0631	0.0637	0.0644	0.0681
28=18:26:48	24616	301	0.1006	0.0980	0.1005	0.0935	0.0934	0.0890	0.1026	0.0981	0.0944	0.0891	0.0861	0.0862	0.1014	0.0994	0.0985	0.0986	0.0946	0.0894	0.1007	0.1014	0.0938	0.0893	0.0867	0.0879	0.0974	0.0968	0.0981	0.0987	0.0926	0.0897	0.1005	0.0976	0.0925	0.0885	0.0862	0.0867	0.0958	0.0938	0.0942	0.0927	0.0915	0.0886	0.0956	0.0941	0.0910	0.0879	0.0873	0.0867	0.0865	0.0888	0.0855	0.0887	0.0868	0.0860	0.0899	0.0897	0.0862	0.0845	0.0845	0.0866	0.0893	0.0893	0.0881	0.0911	0.0865	0.0851	0.0889	0.0897	0.0876	0.0841	0.0834	0.0840	0.0651	0.0641	0.0636	0.0631	0.0623	0.0628	0.0630	0.0629	0.0630	0.0639	0.0640	0.0634	0.0681	0.0646	0.0637	0.0629	0.0631	0.0644	0.0630	0.0637	0.0642	0.0641	0.0646	0.0686
29=18:41:29	25497	301	0.1048	0.1028	0.1049	0.0963	0.0988	0.0902	0.1029	0.1014	0.0964	0.0907	0.0881	0.0866	0.1123	0.1022	0.1017	0.1027	0.0994	0.0916	0.1039	0.1036	0.0962	0.0909	0.0883	0.0893	0.0990	0.1039	0.1029	0.1013	0.0950	0.0907	0.1050	0.1018	0.0951	0.0898	0.0876	0.0877	0.0967	0.0962	0.0962	0.0950	0.0927	0.0892	0.0984	0.0978	0.0920	0.0895	0.0874	0.0874	0.0894	0.0914	0.0895	0.0911	0.0872	0.0862	0.0913	0.0907	0.0880	0.0853	0.0851	0.0874	0.0918	0.0907	0.0899	0.0940	0.0875	0.0855	0.0916	0.0901	0.0891	0.0865	0.0845	0.0847	0.0653	0.0650	0.0639	0.0636	0.0626	0.0633	0.0630	0.0636	0.0632	0.0642	0.0646	0.0637	0.0684	0.0650	0.0649	0.0632	0.0637	0.0636	0.0642	0.0637	0.0643	0.0644	0.0652	0.0687
30=18:56:12	26381	301	0.1097	0.1054	0.1064	0.0980	0.0986	0.0913	0.1070	0.1063	0.0993	0.0924	0.0868	0.0857	0.1108	0.1061	0.1058	0.1048	0.1018	0.0919	0.1074	0.1069	0.0986	0.0929	0.0889	0.0887	0.1027	0.1064	0.1070	0.1017	0.0973	0.0919	0.1081	0.1061	0.0960	0.0917	0.0887	0.0876	0.1022	0.0988	0.0990	0.0970	0.0930	0.0908	0.1011	0.0998	0.0957	0.0916	0.0886	0.0893	0.0907	0.0923	0.0887	0.0909	0.0881	0.0861	0.0927	0.0930	0.0893	0.0872	0.0868	0.0871	0.0940	0.0924	0.0910	0.0961	0.0880	0.0867	0.0910	0.0927	0.0893	0.0884	0.0856	0.0852	0.0654	0.0651	0.0639	0.0637	0.0637	0.0643	0.0641	0.0635	0.0633	0.0639	0.0646	0.0638	0.0688	0.0653	0.0641	0.0634	0.0636	0.0653	0.0644	0.0641	0.0643	0.0645	0.0656	0.0685
31=19:10:53	27262	301	0.1108	0.1105	0.1117	0.1000	0.0989	0.0935	0.1171	0.1101	0.1009	0.0912	0.0899	0.0869	0.1128	0.1107	0.1112	0.1084	0.1019	0.0919	0.1140	0.1131	0.0998	0.0926	0.0896	0.0886	0.1078	0.1087	0.1104	0.1073	0.0985	0.0928	0.1119	0.1105	0.1004	0.0924	0.0898	0.0877	0.1037	0.1016	0.1009	0.0990	0.0958	0.0891	0.1037	0.1026	0.0968	0.0918	0.0895	0.0883	0.0898	0.0945	0.0892	0.0916	0.0870	0.0881	0.0971	0.0931	0.0903	0.0862	0.0861	0.0869	0.0950	0.0940	0.0927	0.0986	0.0886	0.0860	0.0947	0.0935	0.0911	0.0874	0.0851	0.0849	0.0645	0.0643	0.0636	0.0633	0.0626	0.0636	0.0633	0.0629	0.0627	0.0641	0.0640	0.0633	0.0683	0.0645	0.0629	0.0637	0.0638	0.0642	0.0643	0.0633	0.0638	0.0638	0.0647	0.0684
32=19:25:35	28143	301	0.1165	0.1131	0.1182	0.1032	0.1016	0.0932	0.1200	0.1139	0.1048	0.0928	0.0906	0.0873	0.1181	0.1175	0.1144	0.1128	0.1064	0.0955	0.1189	0.1175	0.1018	0.0955	0.0914	0.0884	0.1125	0.1146	0.1122	0.1101	0.1026	0.0948	0.1147	0.1131	0.1010	0.0936	0.0919	0.0908	0.1074	0.1068	0.1057	0.1021	0.0977	0.0916	0.1078	0.1055	0.1004	0.0938	0.0914	0.0899	0.0927	0.0977	0.0905	0.0930	0.0889	0.0885	0.0986	0.0965	0.0916	0.0876	0.0866	0.0904	0.0976	0.0975	0.0956	0.1011	0.0905	0.0876	0.0993	0.0963	0.0926	0.0892	0.0868	0.0865	0.0661	0.0652	0.0645	0.0643	0.0634	0.0644	0.0641	0.0638	0.0631	0.0651	0.0650	0.0643	0.0694	0.0655	0.0650	0.0634	0.0644	0.0655	0.0650	0.0643	0.0650	0.0649	0.0658	0.0696
33=19:40:16	29024	301	0.1237	0.1187	0.1212	0.1063	0.1008	0.0931	0.1210	0.1179	0.1070	0.0940	0.0907	0.0885	0.1247	0.1214	0.1185	0.1156	0.1089	0.0996	0.1241	0.1203	0.1031	0.0963	0.0915	0.0881	0.1168	0.1153	0.1158	0.1150	0.1023	0.0949	0.1198	0.1173	0.1022	0.0933	0.0916	0.0894	0.1122	0.1082	0.1079	0.1048	0.0974	0.0920	0.1110	0.1100	0.1017	0.0935	0.0903	0.0894	0.0928	0.0968	0.0891	0.0941	0.0895	0.0873	0.1004	0.0965	0.0912	0.0874	0.0868	0.0894	0.1008	0.0991	0.0959	0.1028	0.0892	0.0877	0.0992	0.0982	0.0933	0.0896	0.0863	0.0854	0.0646	0.0640	0.0635	0.0628	0.0611	0.0632	0.0628	0.0626	0.0625	0.0636	0.0632	0.0633	0.0683	0.0645	0.0638	0.0626	0.0631	0.0641	0.0638	0.0627	0.0632	0.0636	0.0654	0.0684
34=19:54:57	29905	301	0.1283	0.1248	0.1263	0.1088	0.1042	0.0958	0.1285	0.1225	0.1078	0.0960	0.0925	0.0899	0.1302	0.1268	0.1275	0.1214	0.1109	0.0953	0.1280	0.1303	0.1080	0.0968	0.0926	0.0909	0.1213	0.1204	0.1217	0.1210	0.1054	0.0942	0.1264	0.1235	0.1053	0.0964	0.0917	0.0902	0.1136	0.1144	0.1143	0.1066	0.0990	0.0926	0.1149	0.1124	0.1018	0.0947	0.0915	0.0904	0.0962	0.0986	0.0918	0.0956	0.0896	0.0881	0.1004	0.0999	0.0934	0.0889	0.0871	0.0895	0.1022	0.1013	0.0981	0.1070	0.0912	0.0876	0.1014	0.1003	0.0953	0.0897	0.0871	0.0866	0.0651	0.0643	0.0639	0.0631	0.0625	0.0637	0.0629	0.0631	0.0622	0.0640	0.0641	0.0632	0.0682	0.0646	0.0641	0.0623	0.0635	0.0642	0.0640	0.0633	0.0641	0.0639	0.0648	0.0688
35=20:09:38	30786	301	0.1348	0.1296	0.1308	0.1100	0.1088	0.0960	0.1335	0.1266	0.1110	0.0970	0.0919	0.0901	0.1355	0.1328	0.1327	0.1264	0.1147	0.0949	0.1355	0.1343	0.1103	0.0977	0.0930	0.0917	0.1262	0.1256	0.1279	0.1228	0.1066	0.0954	0.1317	0.1262	0.1067	0.0970	0.0923	0.0905	0.1181	0.1175	0.1159	0.1098	0.1003	0.0935	0.1187	0.1168	0.1040	0.0953	0.0927	0.0904	0.0960	0.1011	0.0912	0.0968	0.0897	0.0884	0.1030	0.1018	0.0945	0.0882	0.0865	0.0912	0.1037	0.1032	0.1008	0.1078	0.0920	0.0858	0.1038	0.1036	0.0958	0.0894	0.0866	0.0864	0.0645	0.0637	0.0618	0.0630	0.0618	0.0636	0.0627	0.0630	0.0630	0.0634	0.0626	0.0628	0.0680	0.0641	0.0638	0.0626	0.0630	0.0642	0.0633	0.0628	0.0639	0.0633	0.0642	0.0680
36=20:24:19	31667	301	0.1466	0.1391	0.1408	0.1180	0.1105	0.0983	0.1443	0.1355	0.1172	0.1003	0.0950	0.0902	0.1508	0.1416	0.1388	0.1349	0.1188	0.0966	0.1414	0.1408	0.1137	0.1008	0.0962	0.0915	0.1344	0.1413	0.1345	0.1286	0.1098	0.0985	0.1418	0.1354	0.1097	0.0983	0.0940	0.0933	0.1250	0.1233	0.1220	0.1156	0.1021	0.0946	0.1253	0.1233	0.1093	0.0966	0.0935	0.0926	0.0998	0.1065	0.0954	0.0995	0.0924	0.0886	0.1065	0.1049	0.0976	0.0901	0.0888	0.0908	0.1080	0.1072	0.1031	0.1128	0.0919	0.0889	0.1072	0.1069	0.0982	0.0918	0.0885	0.0878	0.0649	0.0643	0.0640	0.0629	0.0612	0.0635	0.0632	0.0632	0.0628	0.0635	0.0635	0.0632	0.0682	0.0645	0.0639	0.0633	0.0633	0.0644	0.0636	0.0623	0.0640	0.0637	0.0648	0.0686
37=20:39:00	32548	301	0.1523	0.1491	0.1496	0.1205	0.1137	0.0981	0.1523	0.1480	0.1202	0.1018	0.0956	0.0924	0.1600	0.1510	0.1481	0.1410	0.1226	0.1001	0.1560	0.1487	0.1175	0.1031	0.0969	0.0929	0.1448	0.1441	0.1404	0.1352	0.1144	0.1002	0.1472	0.1415	0.1139	0.1020	0.0955	0.0951	0.1355	0.1285	0.1287	0.1183	0.1049	0.0960	0.1319	0.1300	0.1100	0.0994	0.0954	0.0928	0.1021	0.1087	0.0960	0.1005	0.0918	0.0884	0.1114	0.1093	0.0984	0.0909	0.0898	0.0907	0.1121	0.1127	0.1060	0.1166	0.0933	0.0892	0.1111	0.1121	0.1005	0.0923	0.0886	0.0889	0.0652	0.0644	0.0631	0.0626	0.0626	0.0635	0.0632	0.0633	0.0627	0.0643	0.0639	0.0638	0.0685	0.0633	0.0640	0.0632	0.0630	0.0644	0.0638	0.0633	0.0628	0.0644	0.0649	0.0689
38=20:53:41	33429	301	0.1623	0.1572	0.1580	0.1206	0.1115	0.1001	0.1627	0.1532	0.1251	0.1022	0.0958	0.0918	0.1663	0.1583	0.1562	0.1488	0.1279	0.0973	0.1636	0.1616	0.1201	0.1019	0.0959	0.0932	0.1542	0.1495	0.1477	0.1411	0.1175	0.0999	0.1579	0.1526	0.1152	0.1018	0.0962	0.0920	0.1396	0.1344	0.1343	0.1221	0.1065	0.0951	0.1392	0.1368	0.1125	0.0993	0.0960	0.0922	0.1030	0.1084	0.0966	0.1023	0.0917	0.0902	0.1128	0.1115	0.0987	0.0913	0.0887	0.0905	0.1131	0.1144	0.1087	0.1202	0.0934	0.0874	0.1138	0.1141	0.1019	0.0928	0.0892	0.0882	0.0637	0.0633	0.0607	0.0619	0.0614	0.0622	0.0616	0.0619	0.0619	0.0625	0.0622	0.0619	0.0667	0.0623	0.0629	0.0616	0.0616	0.0629	0.0621	0.0618	0.0619	0.0623	0.0639	0.0666
39=21:08:22	34310	301	0.1771	0.1653	0.1677	0.1255	0.1177	0.0991	0.1670	0.1634	0.1286	0.1053	0.0975	0.0921	0.1830	0.1696	0.1674	0.1586	0.1328	0.1026	0.1745	0.1769	0.1260	0.1088	0.0978	0.0952	0.1621	0.1603	0.1569	0.1467	0.1187	0.1002	0.1659	0.1591	0.1218	0.1038	0.0983	0.0946	0.1473	0.1453	0.1408	0.1291	0.1107	0.0967	0.1510	0.1441	0.1156	0.1019	0.0966	0.0943	0.1051	0.1098	0.0977	0.1041	0.0931	0.0897	0.1172	0.1127	0.1010	0.0929	0.0905	0.0912	0.1194	0.1195	0.1142	0.1267	0.0962	0.0905	0.1183	0.1176	0.1053	0.0948	0.0908	0.0897	0.0644	0.0640	0.0633	0.0635	0.0623	0.0632	0.0628	0.0628	0.0616	0.0636	0.0633	0.0629	0.0672	0.0638	0.0633	0.0623	0.0627	0.0645	0.0628	0.0626	0.0638	0.0636	0.0645	0.0670
40=21:23:03	35192	301	0.1891	0.1768	0.1806	0.1358	0.1237	0.1021	0.1878	0.1745	0.1354	0.1091	0.1010	0.0936	0.1987	0.1818	0.1812	0.1723	0.1399	0.1031	0.1895	0.1879	0.1332	0.1118	0.1014	0.0962	0.1732	0.1791	0.1682	0.1582	0.1238	0.1022	0.1815	0.1728	0.1281	0.1061	0.1006	0.0969	0.1585	0.1535	0.1509	0.1382	0.1138	0.0989	0.1576	0.1527	0.1221	0.1051	0.0996	0.0957	0.1136	0.1179	0.1004	0.1064	0.0956	0.0910	0.1208	0.1198	0.1046	0.0949	0.0926	0.0930	0.1286	0.1252	0.1159	0.1361	0.0992	0.0909	0.1242	0.1252	0.1073	0.0962	0.0920	0.0907	0.0653	0.0648	0.0639	0.0633	0.0630	0.0641	0.0636	0.0633	0.0629	0.0643	0.0643	0.0635	0.0688	0.0647	0.0649	0.0627	0.0637	0.0647	0.0643	0.0638	0.0639	0.0647	0.0648	0.0689
41=21:37:44	36073	301	0.1973	0.1918	0.2008	0.1402	0.1261	0.1033	0.2026	0.1905	0.1418	0.1126	0.1038	0.0956	0.2069	0.1977	0.1945	0.1850	0.1456	0.1025	0.2041	0.2021	0.1375	0.1123	0.1018	0.0990	0.1842	0.1851	0.1806	0.1708	0.1275	0.1043	0.1957	0.1839	0.1339	0.1090	0.1010	0.0988	0.1656	0.1621	0.1592	0.1448	0.1154	0.0999	0.1656	0.1674	0.1255	0.1053	0.1009	0.0974	0.1136	0.1203	0.1038	0.1110	0.0955	0.0933	0.1260	0.1230	0.1059	0.0960	0.0927	0.0941	0.1314	0.1307	0.1206	0.1404	0.0995	0.0909	0.1289	0.1316	0.1104	0.0970	0.0925	0.0911	0.0654	0.0646	0.0638	0.0636	0.0623	0.0638	0.0637	0.0633	0.0634	0.0644	0.0646	0.0635	0.0687	0.0650	0.0642	0.0636	0.0638	0.0647	0.0635	0.0636	0.0643	0.0641	0.0649	0.0691
42=21:52:25	36954	298	0.2205	0.2029	0.2090	0.1456	0.1316	0.1058	0.2132	0.1995	0.1512	0.1160	0.1045	0.0968	0.2241	0.2095	0.2163	0.1981	0.1530	0.1036	0.2212	0.2202	0.1484	0.1167	0.1052	0.1011	0.2002	0.1960	0.1964	0.1775	0.1334	0.1052	0.2116	0.2036	0.1384	0.1140	0.1037	0.0984	0.1777	0.1741	0.1739	0.1516	0.1182	0.1025	0.1859	0.1762	0.1310	0.1086	0.1025	0.0982	0.1203	0.1265	0.1071	0.1131	0.0979	0.0923	0.1348	0.1314	0.1107	0.0980	0.0933	0.0945	0.1367	0.1390	0.1263	0.1483	0.1020	0.0923	0.1369	0.1373	0.1162	0.0983	0.0945	0.0919	0.0653	0.0643	0.0632	0.0635	0.0632	0.0644	0.0637	0.0634	0.0633	0.0639	0.0633	0.0633	0.0684	0.0646	0.0643	0.0634	0.0638	0.0648	0.0641	0.0635	0.0641	0.0639	0.0654	0.0689
43=22:07:06	37835	301	0.2323	0.2213	0.2212	0.1518	0.1330	0.1058	0.2331	0.2132	0.1603	0.1186	0.1058	0.0994	0.2403	0.2273	0.2317	0.2123	0.1625	0.1048	0.2414	0.2376	0.1523	0.1194	0.1086	0.1021	0.2136	0.2127	0.2066	0.1891	0.1377	0.1091	0.2225	0.2158	0.1449	0.1158	0.1055	0.1018	0.1900	0.1886	0.1887	0.1594	0.1215	0.1023	0.1961	0.1888	0.1386	0.1132	0.1038	0.0990	0.1262	0.1339	0.1060	0.1176	0.0973	0.0921	0.1375	0.1371	0.1115	0.0992	0.0947	0.0962	0.1443	0.1443	0.1314	0.1557	0.1035	0.0935	0.1426	0.1428	0.1187	0.0998	0.0955	0.0916	0.0655	0.0648	0.0641	0.0640	0.0629	0.0639	0.0635	0.0638	0.0638	0.0647	0.0645	0.0635	0.0691	0.0650	0.0641	0.0635	0.0640	0.0651	0.0642	0.0637	0.0645	0.0643	0.0651	0.0691
44=22:21:48	38716	298	0.2488	0.2366	0.2466	0.1592	0.1379	0.1094	0.2525	0.2402	0.1633	0.1210	0.1082	0.0986	0.2590	0.2470	0.2518	0.2242	0.1683	0.1055	0.2596	0.2527	0.1606	0.1199	0.1079	0.1054	0.2323	0.2260	0.2274	0.2070	0.1443	0.1093	0.2439	0.2347	0.1517	0.1183	0.1070	0.1000	0.1999	0.2022	0.1960	0.1690	0.1234	0.1035	0.2081	0.1968	0.1420	0.1128	0.1044	0.1005	0.1286	0.1387	0.1105	0.1215	0.0991	0.0919	0.1455	0.1427	0.1143	0.1002	0.0960	0.0954	0.1487	0.1524	0.1371	0.1660	0.1032	0.0934	0.1501	0.1489	0.1214	0.1015	0.0954	0.0933	0.0647	0.0640	0.0638	0.0627	0.0617	0.0633	0.0635	0.0631	0.0628	0.0632	0.0639	0.0630	0.0686	0.0644	0.0634	0.0631	0.0630	0.0637	0.0636	0.0629	0.0639	0.0641	0.0646	0.0688
45=22:36:29	39597	298	0.2716	0.2596	0.2638	0.1681	0.1422	0.1096	0.2823	0.2522	0.1755	0.1245	0.1104	0.1000	0.2817	0.2711	0.2616	0.2450	0.1743	0.1069	0.2807	0.2739	0.1679	0.1252	0.1115	0.1041	0.2507	0.2423	0.2407	0.2230	0.1481	0.1096	0.2650	0.2456	0.1586	0.1215	0.1089	0.1014	0.2151	0.2168	0.2100	0.1799	0.1282	0.1042	0.2205	0.2146	0.1463	0.1158	0.1077	0.1012	0.1348	0.1406	0.1126	0.1247	0.0989	0.0937	0.1555	0.1506	0.1161	0.1003	0.0962	0.0961	0.1604	0.1600	0.1449	0.1755	0.1052	0.0939	0.1557	0.1601	0.1240	0.1020	0.0964	0.0921	0.0644	0.0639	0.0629	0.0626	0.0621	0.0629	0.0627	0.0625	0.0621	0.0627	0.0637	0.0625	0.0678	0.0636	0.0620	0.0623	0.0630	0.0635	0.0630	0.0628	0.0633	0.0636	0.0641	0.0679
46=22:51:10	40478	298	0.2915	0.2828	0.2821	0.1759	0.1485	0.1101	0.3020	0.2793	0.1927	0.1310	0.1148	0.1016	0.3065	0.2877	0.2898	0.2647	0.1872	0.1091	0.3045	0.2988	0.1789	0.1310	0.1143	0.1070	0.2742	0.2635	0.2565	0.2374	0.1576	0.1128	0.2937	0.2788	0.1655	0.1304	0.1125	0.1059	0.2443	0.2336	0.2360	0.1946	0.1337	0.1064	0.2446	0.2324	0.1574	0.1221	0.1086	0.1022	0.1395	0.1527	0.1171	0.1298	0.0999	0.0952	0.1614	0.1597	0.1221	0.1012	0.0965	0.0981	0.1758	0.1733	0.1523	0.1874	0.1081	0.0944	0.1691	0.1700	0.1316	0.1047	0.0980	0.0933	0.0652	0.0640	0.0635	0.0632	0.0626	0.0628	0.0629	0.0633	0.0631	0.0642	0.0641	0.0635	0.0685	0.0641	0.0640	0.0632	0.0636	0.0643	0.0632	0.0630	0.0643	0.0640	0.0646	0.0689
47=23:05:51	41359	301	0.3117	0.2996	0.3072	0.1864	0.1498	0.1115	0.3197	0.2947	0.2046	0.1355	0.1177	0.1021	0.3348	0.3086	0.3110	0.2789	0.1965	0.1094	0.3306	0.3211	0.1876	0.1366	0.1169	0.1085	0.2901	0.2799	0.2785	0.2484	0.1625	0.1154	0.3086	0.2960	0.1749	0.1298	0.1140	0.1053	0.2509	0.2486	0.2473	0.2023	0.1371	0.1090	0.2559	0.2531	0.1635	0.1241	0.1119	0.1045	0.1432	0.1574	0.1242	0.1361	0.1010	0.0945	0.1688	0.1677	0.1252	0.1023	0.0992	0.0988	0.1786	0.1834	0.1594	0.1937	0.1100	0.0966	0.1780	0.1802	0.1354	0.1052	0.0989	0.0946	0.0650	0.0644	0.0642	0.0638	0.0626	0.0635	0.0634	0.0638	0.0636	0.0644	0.0646	0.0639	0.0683	0.0645	0.0648	0.0634	0.0639	0.0641	0.0638	0.0635	0.0644	0.0649	0.0655	0.0687
48=23:20:32	42240	301	0.3441	0.3289	0.3320	0.1966	0.1584	0.1132	0.3442	0.3359	0.2143	0.1397	0.1211	0.1053	0.3686	0.3488	0.3539	0.3026	0.2154	0.1136	0.3693	0.3518	0.2063	0.1411	0.1209	0.1106	0.3217	0.3101	0.3028	0.2730	0.1737	0.1151	0.3363	0.3203	0.1856	0.1358	0.1185	0.1096	0.2826	0.2727	0.2723	0.2248	0.1456	0.1111	0.2846	0.2725	0.1746	0.1274	0.1135	0.1056	0.1541	0.1691	0.1246	0.1391	0.1043	0.0955	0.1839	0.1773	0.1275	0.1061	0.0995	0.1005	0.1884	0.1974	0.1722	0.2105	0.1121	0.0958	0.1907	0.1933	0.1399	0.1117	0.1010	0.0955	0.0654	0.0643	0.0639	0.0634	0.0627	0.0642	0.0638	0.0632	0.0621	0.0644	0.0646	0.0636	0.0686	0.0646	0.0642	0.0629	0.0639	0.0644	0.0643	0.0635	0.0647	0.0639	0.0653	0.0688
49=23:35:13	43121	298	0.3747	0.3648	0.3641	0.2151	0.1688	0.1175	0.3918	0.3501	0.2339	0.1477	0.1245	0.1046	0.3978	0.3707	0.3704	0.3458	0.2249	0.1136	0.3848	0.3881	0.2170	0.1464	0.1228	0.1123	0.3401	0.3417	0.3387	0.3011	0.1779	0.1180	0.3722	0.3540	0.1976	0.1413	0.1210	0.1113	0.2938	0.2988	0.3000	0.2369	0.1493	0.1101	0.3118	0.2947	0.1806	0.1305	0.1164	0.1064	0.1613	0.1732	0.1288	0.1471	0.1056	0.0962	0.1976	0.1873	0.1343	0.1072	0.1011	0.1003	0.2034	0.2097	0.1789	0.2347	0.1138	0.0967	0.2003	0.2102	0.1451	0.1099	0.1017	0.0957	0.0642	0.0642	0.0638	0.0628	0.0624	0.0632	0.0630	0.0627	0.0626	0.0630	0.0640	0.0630	0.0681	0.0642	0.0635	0.0631	0.0632	0.0641	0.0638	0.0629	0.0635	0.0635	0.0648	0.0682
50=23:49:54	44002	298	0.4255	0.3922	0.3920	0.2186	0.1726	0.1185	0.4203	0.3821	0.2490	0.1570	0.1286	0.1077	0.4327	0.4073	0.4055	0.3793	0.2378	0.1161	0.4308	0.4184	0.2342	0.1523	0.1294	0.1157	0.3780	0.3660	0.3531	0.3208	0.1890	0.1200	0.3978	0.3765	0.2151	0.1451	0.1259	0.1142	0.3211	0.3242	0.3197	0.2584	0.1556	0.1124	0.3359	0.3180	0.1953	0.1355	0.1199	0.1097	0.1782	0.1844	0.1305	0.1585	0.1087	0.0979	0.2001	0.2004	0.1392	0.1084	0.1008	0.1021	0.2203	0.2258	0.1924	0.2521	0.1167	0.0983	0.2216	0.2199	0.1534	0.1144	0.1038	0.0974	0.0651	0.0642	0.0637	0.0636	0.0626	0.0642	0.0635	0.0624	0.0634	0.0642	0.0642	0.0631	0.0685	0.0647	0.0641	0.0637	0.0634	0.0642	0.0645	0.0636	0.0640	0.0637	0.0649	0.0688
51=00:04:35	44883	298	0.4411	0.4176	0.4202	0.2390	0.1764	0.1193	0.4462	0.4072	0.2691	0.1611	0.1323	0.1110	0.4532	0.4304	0.4378	0.4004	0.2571	0.1168	0.4587	0.4550	0.2510	0.1632	0.1339	0.1188	0.4099	0.3963	0.3877	0.3483	0.2019	0.1213	0.4190	0.4100	0.2242	0.1541	0.1294	0.1173	0.3485	0.3485	0.3546	0.2784	0.1654	0.1156	0.3628	0.3539	0.2090	0.1429	0.1234	0.1121	0.1798	0.1960	0.1398	0.1607	0.1099	0.0973	0.2149	0.2176	0.1446	0.1117	0.1042	0.1036	0.2362	0.2413	0.2063	0.2754	0.1205	0.0990	0.2371	0.2398	0.1613	0.1151	0.1059	0.0987	0.0656	0.0645	0.0639	0.0635	0.0628	0.0638	0.0636	0.0633	0.0623	0.0644	0.0646	0.0636	0.0690	0.0650	0.0641	0.0630	0.0640	0.0648	0.0637	0.0637	0.0642	0.0644	0.0654	0.0691
52=00:19:16	45764	298	0.4757	0.4414	0.4489	0.2451	0.1871	0.1210	0.4706	0.4541	0.2803	0.1738	0.1373	0.1139	0.4943	0.4714	0.4682	0.4283	0.2784	0.1194	0.4981	0.4812	0.2678	0.1682	0.1352	0.1219	0.4420	0.4188	0.4184	0.3725	0.2142	0.1236	0.4600	0.4348	0.2392	0.1581	0.1311	0.1159	0.3736	0.3852	0.3675	0.3053	0.1670	0.1170	0.3884	0.3799	0.2176	0.1444	0.1251	0.1136	0.1946	0.2085	0.1439	0.1707	0.1115	0.0968	0.2325	0.2325	0.1506	0.1139	0.1034	0.1031	0.2489	0.2620	0.2185	0.2851	0.1233	0.1006	0.2553	0.2591	0.1712	0.1177	0.1065	0.1004	0.0652	0.0647	0.0637	0.0635	0.0629	0.0637	0.0631	0.0634	0.0632	0.0633	0.0642	0.0639	0.0688	0.0646	0.0640	0.0630	0.0637	0.0644	0.0639	0.0635	0.0642	0.0640	0.0650	0.0688
53=00:33:57	46645	298	0.5103	0.4783	0.4944	0.2696	0.1944	0.1222	0.5134	0.4955	0.3032	0.1777	0.1430	0.1138	0.5328	0.5125	0.5161	0.4521	0.2977	0.1208	0.5397	0.5194	0.2907	0.1752	0.1409	0.1251	0.4670	0.4483	0.4530	0.4126	0.2266	0.1278	0.5068	0.4735	0.2602	0.1691	0.1348	0.1176	0.4076	0.4137	0.3995	0.3353	0.1781	0.1207	0.4248	0.4134	0.2382	0.1498	0.1270	0.1158	0.2004	0.2221	0.1512	0.1812	0.1118	0.1010	0.2636	0.2499	0.1574	0.1143	0.1051	0.1037	0.2713	0.2886	0.2410	0.3196	0.1252	0.1005	0.2762	0.2816	0.1766	0.1199	0.1074	0.1017	0.0649	0.0639	0.0634	0.0631	0.0623	0.0631	0.0627	0.0620	0.0625	0.0635	0.0639	0.0631	0.0682	0.0641	0.0637	0.0631	0.0622	0.0641	0.0639	0.0629	0.0639	0.0637	0.0646	0.0685
54=00:48:38	47526	301	0.5639	0.5223	0.5242	0.2888	0.2019	0.1245	0.5474	0.5237	0.3481	0.1881	0.1499	0.1179	0.5860	0.5374	0.5553	0.4924	0.3235	0.1263	0.5685	0.5618	0.3098	0.1876	0.1485	0.1281	0.5130	0.4983	0.4838	0.4363	0.2433	0.1279	0.5266	0.5138	0.2740	0.1764	0.1436	0.1216	0.4626	0.4414	0.4503	0.3591	0.1924	0.1220	0.4561	0.4488	0.2591	0.1601	0.1339	0.1195	0.2184	0.2489	0.1605	0.1876	0.1148	0.0989	0.2742	0.2753	0.1630	0.1183	0.1075	0.1060	0.2972	0.3159	0.2544	0.3509	0.1297	0.1003	0.2986	0.3089	0.1921	0.1265	0.1086	0.1019	0.0648	0.0644	0.0625	0.0629	0.0626	0.0638	0.0633	0.0633	0.0627	0.0638	0.0629	0.0633	0.0686	0.0643	0.0640	0.0631	0.0633	0.0640	0.0639	0.0633	0.0638	0.0632	0.0647	0.0684
55=01:03:19	48408	301	0.5876	0.5613	0.5711	0.3040	0.2141	0.1261	0.5919	0.5782	0.3660	0.2024	0.1556	0.1200	0.6162	0.5897	0.5898	0.5298	0.3471	0.1246	0.6155	0.6043	0.3400	0.2000	0.1538	0.1321	0.5450	0.5211	0.5262	0.4757	0.2610	0.1324	0.5831	0.5552	0.3065	0.1873	0.1490	0.1264	0.4746	0.4869	0.4677	0.3949	0.1991	0.1231	0.4937	0.4842	0.2720	0.1658	0.1388	0.1230	0.2298	0.2613	0.1684	0.2074	0.1200	0.1023	0.2998	0.2928	0.1743	0.1206	0.1095	0.1083	0.3231	0.3320	0.2807	0.3780	0.1343	0.1016	0.3286	0.3307	0.2021	0.1287	0.1117	0.1033	0.0654	0.0642	0.0633	0.0630	0.0614	0.0637	0.0632	0.0632	0.0631	0.0640	0.0637	0.0631	0.0683	0.0646	0.0638	0.0634	0.0635	0.0644	0.0640	0.0629	0.0638	0.0640	0.0648	0.0688
56=01:18:00	49289	298	0.6314	0.5902	0.6006	0.3338	0.2295	0.1285	0.6404	0.5905	0.3879	0.2150	0.1622	0.1229	0.6730	0.6282	0.6149	0.5871	0.3663	0.1295	0.6519	0.6427	0.3640	0.2121	0.1627	0.1356	0.5779	0.5631	0.5575	0.5072	0.2764	0.1367	0.6186	0.5769	0.3270	0.1920	0.1529	0.1274	0.5266	0.5107	0.5156	0.4245	0.2093	0.1258	0.5359	0.5204	0.2924	0.1741	0.1406	0.1255	0.2532	0.2780	0.1799	0.2238	0.1213	0.1018	0.3148	0.3171	0.1816	0.1238	0.1090	0.1083	0.3487	0.3632	0.2998	0.4121	0.1398	0.1035	0.3507	0.3618	0.2127	0.1337	0.1135	0.1040	0.0654	0.0645	0.0639	0.0636	0.0628	0.0642	0.0632	0.0628	0.0635	0.0646	0.0639	0.0637	0.0686	0.0648	0.0641	0.0632	0.0629	0.0645	0.0640	0.0639	0.0641	0.0643	0.0651	0.0690
57=01:32:41	50170	298	0.6648	0.6208	0.6425	0.3522	0.2346	0.1299	0.6608	0.6582	0.4151	0.2301	0.1736	0.1254	0.6959	0.6666	0.6701	0.6043	0.4028	0.1287	0.7104	0.6763	0.3919	0.2268	0.1693	0.1415	0.6264	0.5945	0.5893	0.5384	0.3016	0.1390	0.6574	0.6261	0.3453	0.2045	0.1592	0.1281	0.5543	0.5595	0.5382	0.4571	0.2223	0.1274	0.5715	0.5600	0.3189	0.1821	0.1462	0.1267	0.2683	0.3085	0.1853	0.2302	0.1231	0.1032	0.3384	0.3374	0.1941	0.1259	0.1102	0.1090	0.3689	0.3914	0.3229	0.4374	0.1459	0.1053	0.3835	0.3887	0.2275	0.1357	0.1163	0.1054	0.0647	0.0644	0.0634	0.0631	0.0623	0.0634	0.0633	0.0621	0.0634	0.0640	0.0638	0.0630	0.0683	0.0644	0.0642	0.0629	0.0629	0.0643	0.0637	0.0636	0.0641	0.0639	0.0653	0.0686
58=01:47:22	51051	298	0.7001	0.6760	0.6672	0.3818	0.2492	0.1340	0.6988	0.6747	0.4582	0.2360	0.1805	0.1312	0.7422	0.6993	0.7183	0.6500	0.4364	0.1315	0.7354	0.7179	0.4277	0.2371	0.1788	0.1458	0.6666	0.6375	0.6382	0.5846	0.3145	0.1412	0.6885	0.6817	0.3673	0.2166	0.1674	0.1326	0.6046	0.5945	0.5973	0.4819	0.2433	0.1313	0.6211	0.5884	0.3416	0.1896	0.1539	0.1304	0.2854	0.3188	0.1974	0.2521	0.1264	0.1045	0.3800	0.3713	0.2000	0.1293	0.1151	0.1109	0.4122	0.4149	0.3485	0.4757	0.1511	0.1047	0.4028	0.4190	0.2435	0.1411	0.1170	0.1078	0.0651	0.0642	0.0635	0.0633	0.0626	0.0639	0.0633	0.0635	0.0623	0.0640	0.0640	0.0638	0.0688	0.0646	0.0635	0.0633	0.0640	0.0646	0.0639	0.0635	0.0643	0.0646	0.0648	0.0686
59=02:02:03	51932	298	0.7225	0.7009	0.7226	0.4183	0.2616	0.1377	0.7532	0.7003	0.4869	0.2583	0.1862	0.1356	0.7723	0.7471	0.7419	0.7120	0.4526	0.1351	0.7573	0.7609	0.4492	0.2540	0.1883	0.1538	0.7078	0.6841	0.6635	0.6335	0.3366	0.1463	0.7352	0.6982	0.4092	0.2278	0.1735	0.1380	0.6257	0.6277	0.6313	0.5165	0.2555	0.1351	0.6448	0.6323	0.3697	0.2003	0.1598	0.1344	0.3070	0.3533	0.2129	0.2730	0.1339	0.1037	0.3909	0.3996	0.2127	0.1317	0.1148	0.1132	0.4283	0.4555	0.3760	0.5082	0.1556	0.1080	0.4414	0.4460	0.2589	0.1439	0.1211	0.1089	0.0655	0.0647	0.0634	0.0637	0.0634	0.0643	0.0638	0.0641	0.0635	0.0646	0.0639	0.0640	0.0693	0.0647	0.0646	0.0638	0.0640	0.0647	0.0647	0.0639	0.0645	0.0635	0.0655	0.0690
60=02:16:44	52813	298	0.7241	0.7352	0.7452	0.4386	0.2779	0.1397	0.7605	0.7373	0.5376	0.2761	0.2041	0.1388	0.7899	0.7644	0.7893	0.7385	0.4987	0.1386	0.7922	0.7850	0.4914	0.2774	0.2009	0.1599	0.7461	0.7218	0.7118	0.6704	0.3644	0.1479	0.7586	0.7644	0.4349	0.2478	0.1850	0.1413	0.6783	0.6792	0.6823	0.5561	0.2779	0.1401	0.7015	0.6717	0.4043	0.2180	0.1670	0.1388	0.3350	0.3779	0.2232	0.2860	0.1361	0.1052	0.4225	0.4331	0.2298	0.1371	0.1205	0.1154	0.4738	0.4912	0.4097	0.5492	0.1636	0.1075	0.4799	0.4889	0.2803	0.1545	0.1245	0.1131	0.0658	0.0652	0.0643	0.0643	0.0639	0.0645	0.0642	0.0644	0.0639	0.0649	0.0645	0.0640	0.0691	0.0643	0.0648	0.0637	0.0640	0.0652	0.0649	0.0641	0.0640	0.0647	0.0657	0.0694
61=02:31:27	53696	301	0.7241	0.7459	0.7728	0.4688	0.3002	0.1440	0.7704	0.7412	0.5709	0.2962	0.2084	0.1424	0.7878	0.7963	0.7789	0.7896	0.5261	0.1440	0.7771	0.8082	0.5255	0.2881	0.2062	0.1651	0.7524	0.7661	0.7526	0.7178	0.3880	0.1536	0.8111	0.7785	0.4738	0.2662	0.1922	0.1505	0.7363	0.7122	0.7216	0.6114	0.2879	0.1446	0.7323	0.7257	0.4226	0.2277	0.1749	0.1417	0.3557	0.4066	0.2360	0.3186	0.1400	0.1090	0.4639	0.4639	0.2427	0.1393	0.1225	0.1161	0.5048	0.5269	0.4432	0.5793	0.1727	0.1101	0.5130	0.5207	0.2999	0.1585	0.1267	0.1122	0.0657	0.0652	0.0642	0.0626	0.0631	0.0641	0.0637	0.0637	0.0634	0.0650	0.0647	0.0640	0.0684	0.0645	0.0643	0.0638	0.0637	0.0652	0.0646	0.0638	0.0639	0.0644	0.0652	0.0691
62=02:46:08	54577	301	0.7307	0.7350	0.7629	0.5012	0.3018	0.1472	0.7660	0.7439	0.6051	0.3165	0.2255	0.1484	0.7937	0.7821	0.8054	0.7959	0.5642	0.1404	0.7962	0.7915	0.5710	0.3102	0.2190	0.1746	0.7839	0.7728	0.7782	0.7559	0.4287	0.1567	0.7911	0.7975	0.5091	0.2778	0.2019	0.1506	0.7625	0.7522	0.7674	0.6410	0.3230	0.1469	0.7744	0.7488	0.4650	0.2397	0.1811	0.1489	0.3871	0.4335	0.2463	0.3405	0.1467	0.1105	0.4985	0.4921	0.2577	0.1437	0.1246	0.1174	0.5403	0.5759	0.4631	0.6436	0.1787	0.1113	0.5453	0.5694	0.3221	0.1632	0.1302	0.1147	0.0651	0.0649	0.0642	0.0633	0.0622	0.0639	0.0636	0.0636	0.0631	0.0649	0.0644	0.0637	0.0689	0.0649	0.0642	0.0637	0.0633	0.0651	0.0642	0.0631	0.0643	0.0642	0.0650	0.0693
63=03:00:49	55458	298	0.7282	0.7341	0.7634	0.5302	0.3282	0.1484	0.7825	0.7399	0.6383	0.3428	0.2385	0.1540	0.7957	0.7886	0.7859	0.8144	0.5939	0.1448	0.7880	0.8018	0.5993	0.3351	0.2355	0.1843	0.7721	0.7821	0.7846	0.7903	0.4547	0.1584	0.7934	0.7905	0.5542	0.2993	0.2161	0.1572	0.7896	0.7875	0.7879	0.6834	0.3398	0.1517	0.7813	0.7785	0.4921	0.2606	0.1943	0.1534	0.4108	0.4672	0.2662	0.3757	0.1487	0.1102	0.5305	0.5338	0.2809	0.1495	0.1281	0.1184	0.5831	0.6073	0.5054	0.6806	0.1902	0.1129	0.5834	0.6092	0.3482	0.1734	0.1344	0.1164	0.0651	0.0643	0.0635	0.0635	0.0628	0.0642	0.0637	0.0636	0.0635	0.0630	0.0645	0.0637	0.0685	0.0652	0.0635	0.0636	0.0638	0.0646	0.0640	0.0639	0.0646	0.0645	0.0654	0.0690
64=03:15:30	56339	301	0.7344	0.7260	0.7767	0.5682	0.3614	0.1503	0.7617	0.7691	0.6530	0.3663	0.2537	0.1563	0.7963	0.7890	0.7899	0.7872	0.6520	0.1455	0.7857	0.7869	0.6409	0.3556	0.2482	0.1891	0.7594	0.7848	0.7968	0.7965	0.4912	0.1608	0.8085	0.7821	0.5722	0.3200	0.2220	0.1620	0.7819	0.7959	0.7779	0.7396	0.3509	0.1547	0.7730	0.7924	0.5182	0.2711	0.1963	0.1596	0.4435	0.4958	0.2894	0.4047	0.1569	0.1108	0.5588	0.5650	0.2956	0.1536	0.1291	0.1203	0.6050	0.6278	0.5346	0.7084	0.1991	0.1143	0.6217	0.6362	0.3710	0.1747	0.1347	0.1181	0.0648	0.0647	0.0635	0.0632	0.0623	0.0637	0.0633	0.0629	0.0621	0.0642	0.0641	0.0634	0.0682	0.0644	0.0638	0.0623	0.0636	0.0645	0.0637	0.0636	0.0646	0.0640	0.0650	0.0682
65=03:30:11	57220	301	0.7436	0.7352	0.7881	0.6079	0.3751	0.1511	0.7574	0.7705	0.6925	0.3919	0.2692	0.1682	0.8048	0.7955	0.8121	0.7807	0.6996	0.1507	0.8061	0.7953	0.6724	0.3823	0.2671	0.1979	0.7749	0.7766	0.7945	0.7942	0.5275	0.1688	0.8071	0.7949	0.6065	0.3459	0.2401	0.1667	0.7928	0.8103	0.7910	0.7735	0.3891	0.1608	0.7820	0.7915	0.5685	0.2933	0.2088	0.1647	0.4723	0.5312	0.3080	0.4331	0.1590	0.1120	0.5995	0.6077	0.3202	0.1612	0.1326	0.1255	0.6534	0.6819	0.5763	0.7636	0.2090	0.1156	0.6738	0.6860	0.3987	0.1835	0.1406	0.1199	0.0642	0.0641	0.0628	0.0622	0.0618	0.0635	0.0628	0.0625	0.0627	0.0625	0.0635	0.0629	0.0678	0.0640	0.0633	0.0626	0.0631	0.0633	0.0632	0.0633	0.0635	0.0636	0.0644	0.0684
66=03:44:53	58101	298	0.7401	0.7352	0.7801	0.6400	0.4064	0.1534	0.7684	0.7727	0.7062	0.4246	0.2865	0.1702	0.8013	0.7953	0.7971	0.8018	0.7284	0.1519	0.8114	0.7947	0.7068	0.4051	0.2809	0.2133	0.7766	0.7767	0.7891	0.7986	0.5617	0.1738	0.8144	0.7956	0.6478	0.3643	0.2522	0.1736	0.7963	0.8025	0.7841	0.8078	0.4145	0.1643	0.7811	0.7927	0.6018	0.3131	0.2157	0.1726	0.5203	0.5678	0.3296	0.4697	0.1676	0.1116	0.6340	0.6472	0.3396	0.1645	0.1345	0.1250	0.6982	0.7133	0.6172	0.7873	0.2263	0.1181	0.7044	0.7192	0.4323	0.1914	0.1431	0.1237	0.0641	0.0636	0.0628	0.0623	0.0618	0.0629	0.0611	0.0622	0.0624	0.0637	0.0633	0.0625	0.0677	0.0637	0.0632	0.0622	0.0624	0.0626	0.0632	0.0626	0.0630	0.0634	0.0638	0.0677
67=03:59:34	58982	298	0.7580	0.7509	0.7780	0.6968	0.4379	0.1622	0.7555	0.7692	0.7259	0.4469	0.3103	0.1793	0.8039	0.7920	0.8172	0.7990	0.7761	0.1572	0.8087	0.7985	0.7468	0.4393	0.3023	0.2284	0.7807	0.7968	0.8112	0.8097	0.5896	0.1857	0.8127	0.8154	0.6745	0.3917	0.2659	0.1859	0.8003	0.8006	0.8164	0.8121	0.4565	0.1701	0.8068	0.7927	0.6400	0.3344	0.2317	0.1800	0.5563	0.6077	0.3611	0.5058	0.1790	0.1178	0.6883	0.6861	0.3687	0.1726	0.1383	0.1317	0.7376	0.7643	0.6650	0.7951	0.2430	0.1192	0.7500	0.7535	0.4602	0.2059	0.1482	0.1272	0.0658	0.0649	0.0642	0.0638	0.0632	0.0642	0.0640	0.0630	0.0637	0.0646	0.0648	0.0640	0.0690	0.0650	0.0650	0.0638	0.0628	0.0649	0.0646	0.0640	0.0645	0.0646	0.0653	0.0692
68=04:14:15	59863	298	0.7513	0.7529	0.7841	0.7258	0.4525	0.1625	0.7838	0.7575	0.7305	0.4792	0.3293	0.1920	0.7981	0.7955	0.8112	0.8113	0.7773	0.1606	0.8070	0.8155	0.7385	0.4670	0.3251	0.2361	0.7938	0.7992	0.7932	0.8138	0.6250	0.1859	0.8007	0.8060	0.7297	0.4199	0.2878	0.1934	0.7948	0.7942	0.8154	0.8075	0.4956	0.1776	0.7973	0.8034	0.6840	0.3563	0.2465	0.1871	0.5915	0.6406	0.3846	0.5391	0.1832	0.1155	0.7231	0.7250	0.3925	0.1790	0.1446	0.1309	0.7679	0.7804	0.7089	0.8067	0.2538	0.1205	0.7628	0.7823	0.4926	0.2145	0.1528	0.1292	0.0648	0.0638	0.0632	0.0632	0.0623	0.0629	0.0626	0.0629	0.0628	0.0639	0.0636	0.0631	0.0679	0.0645	0.0640	0.0627	0.0631	0.0636	0.0633	0.0633	0.0633	0.0639	0.0645	0.0686
69=04:28:56	60744	298	0.7591	0.7424	0.7985	0.7450	0.4876	0.1681	0.7672	0.7876	0.7171	0.5174	0.3563	0.1932	0.8127	0.8035	0.8171	0.7957	0.7983	0.1620	0.8207	0.8000	0.7440	0.5026	0.3434	0.2460	0.7857	0.7978	0.8147	0.7975	0.6826	0.1873	0.8131	0.8131	0.7448	0.4558	0.3015	0.1969	0.8009	0.8163	0.7914	0.8219	0.5164	0.1842	0.8001	0.8015	0.7172	0.3798	0.2633	0.1953	0.6149	0.6912	0.4076	0.5798	0.1897	0.1156	0.7488	0.7569	0.4174	0.1896	0.1491	0.1324	0.8015	0.7881	0.7306	0.8033	0.2710	0.1230	0.7877	0.7703	0.5311	0.2292	0.1593	0.1308	0.0642	0.0638	0.0633	0.0623	0.0621	0.0632	0.0624	0.0627	0.0621	0.0636	0.0636	0.0627	0.0679	0.0639	0.0626	0.0625	0.0628	0.0640	0.0631	0.0630	0.0630	0.0636	0.0641	0.0682
70=04:43:37	61626	301	0.7445	0.7616	0.7916	0.7480	0.5271	0.1765	0.7952	0.7635	0.7240	0.5620	0.3741	0.2109	0.8160	0.8045	0.7989	0.8312	0.7779	0.1651	0.8017	0.8139	0.7274	0.5483	0.3643	0.2693	0.7884	0.7958	0.8089	0.8278	0.7085	0.1972	0.8262	0.7974	0.7659	0.4770	0.3253	0.2082	0.8048	0.8096	0.8109	0.8190	0.5413	0.1954	0.7963	0.8058	0.7336	0.4138	0.2758	0.2021	0.6655	0.7231	0.4392	0.6224	0.2136	0.1217	0.7825	0.7823	0.4513	0.1949	0.1518	0.1358	0.8076	0.7889	0.7449	0.8265	0.2934	0.1249	0.7742	0.7791	0.5717	0.2477	0.1626	0.1371	0.0658	0.0646	0.0634	0.0636	0.0630	0.0644	0.0634	0.0636	0.0631	0.0646	0.0640	0.0635	0.0690	0.0647	0.0643	0.0639	0.0641	0.0645	0.0647	0.0639	0.0638	0.0639	0.0651	0.0693
71=04:58:18	62507	298	0.7599	0.7562	0.7911	0.7714	0.5455	0.1824	0.7787	0.7769	0.7346	0.5691	0.4029	0.2150	0.8171	0.7984	0.8311	0.8018	0.7955	0.1678	0.8083	0.8078	0.7444	0.5699	0.3922	0.2813	0.8079	0.8010	0.8148	0.8181	0.7589	0.2086	0.8052	0.8247	0.7483	0.5072	0.3399	0.2193	0.8110	0.8069	0.8198	0.8044	0.6052	0.1990	0.8071	0.7980	0.7581	0.4240	0.2941	0.2141	0.7025	0.7489	0.4765	0.6675	0.2251	0.1245	0.8069	0.7831	0.4821	0.2063	0.1569	0.1409	0.7916	0.7678	0.7843	0.8135	0.3143	0.1282	0.7805	0.7777	0.6010	0.2513	0.1721	0.1403	0.0652	0.0645	0.0643	0.0636	0.0627	0.0628	0.0633	0.0633	0.0638	0.0646	0.0639	0.0634	0.0686	0.0646	0.0642	0.0635	0.0636	0.0640	0.0635	0.0636	0.0641	0.0642	0.0653	0.0688
72=05:12:59	63388	298	0.7629	0.7647	0.7973	0.7471	0.5980	0.1781	0.7758	0.7790	0.7245	0.6171	0.4211	0.2293	0.8104	0.8208	0.8113	0.8168	0.8095	0.1718	0.8041	0.8155	0.7475	0.6049	0.4158	0.3092	0.7860	0.8066	0.8345	0.8226	0.7995	0.2100	0.8357	0.8125	0.7454	0.5418	0.3680	0.2311	0.8240	0.8261	0.8145	0.8322	0.6237	0.2099	0.8026	0.8168	0.7406	0.4620	0.3124	0.2242	0.7364	0.7759	0.4913	0.7161	0.2355	0.1227	0.8004	0.7699	0.5122	0.2126	0.1637	0.1423	0.7885	0.7915	0.7710	0.8243	0.3322	0.1310	0.7610	0.7880	0.6345	0.2717	0.1777	0.1412	0.0640	0.0635	0.0630	0.0624	0.0622	0.0632	0.0628	0.0628	0.0622	0.0635	0.0638	0.0629	0.0674	0.0638	0.0635	0.0631	0.0629	0.0641	0.0633	0.0618	0.0636	0.0636	0.0642	0.0673
73=05:27:40	64269	298	0.7702	0.7662	0.7917	0.7623	0.6226	0.1844	0.7624	0.7823	0.7285	0.6421	0.4491	0.2472	0.8228	0.8012	0.8223	0.8002	0.8219	0.1749	0.8086	0.8077	0.7519	0.6322	0.4445	0.3222	0.7995	0.7958	0.8258	0.8197	0.8107	0.2245	0.8281	0.8228	0.7380	0.5866	0.3877	0.2489	0.8190	0.8197	0.8258	0.8216	0.6753	0.2159	0.8178	0.8032	0.7509	0.4876	0.3312	0.2380	0.7509	0.7704	0.5364	0.7619	0.2470	0.1262	0.8088	0.7792	0.5432	0.2243	0.1649	0.1473	0.7964	0.8068	0.7635	0.8297	0.3575	0.1341	0.7728	0.7829	0.6768	0.2838	0.1827	0.1445	0.0648	0.0639	0.0633	0.0627	0.0625	0.0622	0.0626	0.0625	0.0627	0.0635	0.0636	0.0629	0.0682	0.0642	0.0638	0.0632	0.0631	0.0637	0.0632	0.0628	0.0642	0.0638	0.0643	0.0682
74=05:42:21	65150	298	0.7658	0.7652	0.7956	0.7832	0.6597	0.1936	0.7843	0.7813	0.7548	0.6728	0.4950	0.2585	0.8220	0.8035	0.8359	0.8198	0.8193	0.1822	0.8124	0.8233	0.7770	0.6797	0.4850	0.3433	0.8181	0.8100	0.8309	0.8329	0.8107	0.2391	0.8262	0.8356	0.7614	0.6215	0.4187	0.2616	0.8189	0.8165	0.8340	0.8222	0.7287	0.2315	0.8267	0.8113	0.7726	0.5224	0.3622	0.2469	0.7601	0.7832	0.5761	0.7864	0.2673	0.1292	0.8116	0.8011	0.5833	0.2399	0.1738	0.1483	0.8014	0.8113	0.7801	0.8303	0.3935	0.1353	0.7947	0.7898	0.7171	0.3071	0.1916	0.1503	0.0645	0.0639	0.0631	0.0626	0.0610	0.0633	0.0625	0.0629	0.0628	0.0635	0.0639	0.0628	0.0679	0.0642	0.0637	0.0628	0.0627	0.0643	0.0633	0.0625	0.0634	0.0640	0.0641	0.0683
75=05:57:02	66031	301	0.7673	0.7539	0.8014	0.7689	0.7075	0.1952	0.7770	0.7911	0.7354	0.6889	0.5150	0.2700	0.8246	0.8055	0.8229	0.8133	0.8245	0.1885	0.8132	0.8164	0.7558	0.7114	0.5051	0.3577	0.8031	0.8023	0.8272	0.8157	0.8228	0.2412	0.8333	0.8203	0.7591	0.6581	0.4477	0.2629	0.8406	0.8298	0.8180	0.8327	0.7502	0.2412	0.8156	0.8186	0.7635	0.5585	0.3815	0.2626	0.7389	0.7850	0.6120	0.8042	0.2819	0.1315	0.8157	0.7884	0.6291	0.2518	0.1803	0.1542	0.8096	0.8080	0.7752	0.8380	0.4106	0.1408	0.7853	0.7982	0.7370	0.3206	0.1997	0.1512	0.0656	0.0649	0.0639	0.0634	0.0629	0.0642	0.0633	0.0636	0.0628	0.0644	0.0645	0.0635	0.0684	0.0648	0.0646	0.0631	0.0638	0.0649	0.0644	0.0638	0.0644	0.0644	0.0650	0.0688
76=06:11:44	66912	298	0.7687	0.7581	0.7981	0.7659	0.7398	0.2002	0.7941	0.7805	0.7347	0.7018	0.5522	0.2958	0.8296	0.8274	0.8085	0.8368	0.8058	0.1941	0.8126	0.8224	0.7676	0.7342	0.5486	0.3856	0.8144	0.8097	0.8076	0.8317	0.8112	0.2513	0.8317	0.8024	0.7788	0.6863	0.4788	0.2935	0.8357	0.8198	0.8210	0.8427	0.7778	0.2584	0.8025	0.8278	0.7736	0.6037	0.4067	0.2779	0.7702	0.7965	0.6410	0.8080	0.2931	0.1297	0.7996	0.7996	0.6755	0.2681	0.1868	0.1580	0.8179	0.7909	0.8025	0.8211	0.4537	0.1422	0.7951	0.7953	0.7612	0.3466	0.2142	0.1566	0.0648	0.0645	0.0631	0.0634	0.0624	0.0639	0.0635	0.0632	0.0630	0.0635	0.0637	0.0634	0.0685	0.0642	0.0640	0.0635	0.0632	0.0644	0.0642	0.0638	0.0637	0.0636	0.0646	0.0688
77=06:26:25	67793	298	0.7720	0.7583	0.8002	0.7782	0.7390	0.2058	0.7752	0.7840	0.7414	0.6848	0.5868	0.3084	0.8152	0.7983	0.8286	0.7986	0.8168	0.1928	0.8188	0.8102	0.7567	0.7254	0.5804	0.4048	0.8190	0.7862	0.8169	0.8295	0.8229	0.2620	0.8188	0.8281	0.7578	0.7103	0.5093	0.2908	0.8285	0.8274	0.8224	0.8157	0.8170	0.2632	0.8182	0.8003	0.7787	0.6247	0.4293	0.2928	0.7444	0.7839	0.6793	0.8074	0.3159	0.1348	0.8245	0.7896	0.6826	0.2862	0.1946	0.1618	0.8080	0.8109	0.7756	0.8406	0.4717	0.1436	0.7903	0.7994	0.7528	0.3616	0.2210	0.1625	0.0644	0.0637	0.0626	0.0626	0.0622	0.0633	0.0627	0.0627	0.0619	0.0635	0.0633	0.0631	0.0677	0.0635	0.0632	0.0619	0.0626	0.0643	0.0632	0.0629	0.0633	0.0641	0.0642	0.0680
78=06:41:06	68674	298	0.7710	0.7550	0.8085	0.7840	0.7685	0.2095	0.7920	0.7930	0.7456	0.7030	0.6166	0.3301	0.8193	0.8213	0.8208	0.8197	0.8164	0.2051	0.8243	0.8188	0.7624	0.7371	0.6124	0.4355	0.8105	0.8029	0.8202	0.8246	0.8342	0.2769	0.8396	0.8196	0.7720	0.7386	0.5461	0.3211	0.8455	0.8363	0.8145	0.8464	0.8018	0.2911	0.8133	0.8229	0.7756	0.6841	0.4660	0.3195	0.7615	0.8046	0.7062	0.8036	0.3385	0.1349	0.8186	0.7943	0.7394	0.3038	0.2043	0.1697	0.8225	0.8099	0.7942	0.8409	0.5092	0.1478	0.7968	0.8114	0.7526	0.3951	0.2354	0.1700	0.0644	0.0635	0.0631	0.0618	0.0618	0.0632	0.0625	0.0625	0.0626	0.0634	0.0631	0.0625	0.0677	0.0627	0.0639	0.0628	0.0629	0.0634	0.0634	0.0628	0.0627	0.0636	0.0641	0.0685
79=06:55:47	69555	301	0.7668	0.7617	0.8024	0.7822	0.7401	0.2176	0.7693	0.7845	0.7426	0.6932	0.6477	0.3623	0.8201	0.7987	0.8288	0.8048	0.8191	0.2063	0.8247	0.8079	0.7597	0.7168	0.6504	0.4624	0.8313	0.7974	0.8090	0.8323	0.8300	0.2910	0.8156	0.8317	0.7585	0.7319	0.5704	0.3356	0.8398	0.8273	0.8229	0.8216	0.8192	0.3003	0.8207	0.7991	0.7822	0.7026	0.4942	0.3314	0.7568	0.7991	0.7199	0.8039	0.3698	0.1403	0.8183	0.7951	0.7440	0.3173	0.2107	0.1761	0.8102	0.8091	0.7865	0.8442	0.5467	0.1519	0.8018	0.8123	0.7594	0.4148	0.2427	0.1774	0.0653	0.0645	0.0639	0.0634	0.0626	0.0631	0.0632	0.0638	0.0633	0.0648	0.0646	0.0635	0.0685	0.0644	0.0647	0.0634	0.0639	0.0647	0.0634	0.0641	0.0644	0.0647	0.0650	0.0692
80=07:10:28	70436	301	0.7827	0.7712	0.7997	0.7819	0.7634	0.2271	0.7802	0.7923	0.7455	0.6966	0.6558	0.3793	0.8270	0.8053	0.8372	0.8151	0.8354	0.2109	0.8248	0.8181	0.7715	0.7279	0.6725	0.5016	0.8336	0.8094	0.8348	0.8321	0.8236	0.3081	0.8241	0.8378	0.7597	0.7339	0.6081	0.3572	0.8343	0.8290	0.8401	0.8274	0.8251	0.3216	0.8281	0.8153	0.7750	0.7240	0.5234	0.3530	0.7783	0.7876	0.7151	0.8094	0.4028	0.1416	0.8167	0.7982	0.7574	0.3425	0.2206	0.1790	0.8170	0.8151	0.7850	0.8431	0.5853	0.1580	0.7948	0.8040	0.7606	0.4483	0.2595	0.1820	0.0643	0.0638	0.0626	0.0622	0.0619	0.0632	0.0621	0.0615	0.0625	0.0636	0.0636	0.0630	0.0674	0.0637	0.0635	0.0626	0.0618	0.0636	0.0632	0.0630	0.0634	0.0632	0.0642	0.0682
81=07:25:09	71318	298	0.7808	0.7636	0.8057	0.7781	0.7817	0.2321	0.7855	0.7934	0.7435	0.7095	0.6491	0.3993	0.8181	0.8138	0.8186	0.8219	0.8311	0.2225	0.8153	0.8285	0.7706	0.7286	0.6856	0.5336	0.8185	0.8006	0.8370	0.8355	0.8397	0.3261	0.8438	0.8294	0.7683	0.7398	0.6501	0.3717	0.8429	0.8363	0.8245	0.8476	0.8080	0.3462	0.8203	0.8230	0.7797	0.7332	0.5594	0.3764	0.7735	0.7961	0.7032	0.8151	0.4327	0.1464	0.8250	0.7944	0.7686	0.3533	0.2348	0.1860	0.8227	0.8155	0.7785	0.8480	0.6173	0.1644	0.7844	0.8100	0.7715	0.4750	0.2710	0.1901	0.0653	0.0643	0.0639	0.0632	0.0629	0.0639	0.0633	0.0637	0.0633	0.0637	0.0642	0.0640	0.0689	0.0646	0.0637	0.0636	0.0637	0.0650	0.0641	0.0637	0.0642	0.0646	0.0652	0.0691
82=07:39:50	72199	298	0.7796	0.7687	0.8012	0.7795	0.7842	0.2389	0.7760	0.7979	0.7360	0.7051	0.6510	0.4322	0.8316	0.8185	0.8268	0.8131	0.8361	0.2253	0.8205	0.8138	0.7766	0.7379	0.6836	0.5578	0.8221	0.8140	0.8351	0.8293	0.8380	0.3355	0.8369	0.8275	0.7673	0.7572	0.6819	0.4082	0.8494	0.8356	0.8312	0.8465	0.8182	0.3697	0.8246	0.8235	0.7733	0.7337	0.5952	0.4037	0.7783	0.8024	0.7192	0.8154	0.4641	0.1489	0.8300	0.8028	0.7704	0.3805	0.2481	0.1948	0.8317	0.8235	0.7937	0.8455	0.6626	0.1689	0.7977	0.8126	0.7698	0.5140	0.2904	0.1996	0.0652	0.0642	0.0636	0.0627	0.0624	0.0638	0.0619	0.0630	0.0627	0.0635	0.0635	0.0634	0.0681	0.0642	0.0640	0.0626	0.0633	0.0631	0.0636	0.0632	0.0634	0.0636	0.0645	0.0679
83=07:54:31	73080	298	0.7781	0.7700	0.8036	0.7842	0.7831	0.2481	0.8114	0.7726	0.7583	0.7106	0.6634	0.4571	0.8316	0.8189	0.8110	0.8468	0.8112	0.2419	0.8071	0.8373	0.7692	0.7510	0.6961	0.5904	0.8236	0.8202	0.8229	0.8403	0.8280	0.3599	0.8385	0.8200	0.7933	0.7471	0.7198	0.4265	0.8566	0.8218	0.8348	0.8441	0.8185	0.3979	0.8171	0.8310	0.7789	0.7400	0.6288	0.4174	0.7882	0.8028	0.7112	0.8184	0.4889	0.1525	0.8124	0.8132	0.7743	0.4064	0.2590	0.1989	0.8190	0.8082	0.8065	0.8303	0.7167	0.1734	0.8063	0.8121	0.7768	0.5381	0.3092	0.2076	0.0651	0.0644	0.0635	0.0632	0.0629	0.0642	0.0633	0.0633	0.0632	0.0635	0.0644	0.0637	0.0687	0.0643	0.0633	0.0633	0.0636	0.0644	0.0644	0.0634	0.0645	0.0643	0.0654	0.0692
84=08:09:12	73961	301	0.7804	0.7597	0.7944	0.7896	0.7946	0.2557	0.8059	0.7778	0.7620	0.7099	0.6697	0.4766	0.8340	0.8212	0.8133	0.8384	0.8143	0.2487	0.8036	0.8366	0.7708	0.7569	0.6914	0.6195	0.8263	0.8297	0.8301	0.8394	0.8311	0.3905	0.8382	0.8230	0.7904	0.7521	0.7365	0.4531	0.8527	0.8273	0.8398	0.8502	0.8258	0.4228	0.8207	0.8334	0.7861	0.7365	0.6663	0.4528	0.7909	0.7975	0.7253	0.8272	0.5258	0.1564	0.8189	0.8250	0.7723	0.4432	0.2825	0.2058	0.8236	0.8145	0.8167	0.8283	0.7540	0.1809	0.8178	0.8090	0.7845	0.5760	0.3341	0.2155	0.0646	0.0641	0.0637	0.0632	0.0614	0.0635	0.0631	0.0630	0.0627	0.0641	0.0638	0.0635	0.0679	0.0644	0.0635	0.0627	0.0632	0.0640	0.0640	0.0624	0.0640	0.0638	0.0644	0.0682
85=08:23:53	74842	298	0.7732	0.7625	0.8065	0.7805	0.7790	0.2712	0.7821	0.7987	0.7501	0.7163	0.6816	0.5194	0.8264	0.8137	0.8334	0.8092	0.8350	0.2489	0.8225	0.8215	0.7785	0.7409	0.7014	0.6465	0.8235	0.7966	0.8301	0.8352	0.8470	0.4059	0.8387	0.8348	0.7727	0.7594	0.7317	0.4780	0.8542	0.8355	0.8194	0.8385	0.8237	0.4451	0.8204	0.8175	0.7856	0.7467	0.6878	0.4791	0.7747	0.8065	0.7239	0.8081	0.5626	0.1634	0.8381	0.8028	0.7811	0.4680	0.2922	0.2196	0.8367	0.8228	0.7962	0.8518	0.7607	0.1855	0.7928	0.8204	0.7726	0.6137	0.3503	0.2282	0.0639	0.0635	0.0617	0.0623	0.0619	0.0629	0.0627	0.0625	0.0621	0.0632	0.0622	0.0628	0.0677	0.0638	0.0633	0.0622	0.0629	0.0635	0.0636	0.0628	0.0632	0.0630	0.0639	0.0677
86=08:38:35	75723	298	0.7953	0.7640	0.7944	0.7904	0.7756	0.2791	0.7683	0.7915	0.7607	0.7064	0.6786	0.5509	0.8172	0.8103	0.8339	0.8076	0.8379	0.2650	0.8258	0.8152	0.7920	0.7504	0.7017	0.6637	0.8309	0.8152	0.8267	0.8220	0.8289	0.4370	0.8165	0.8289	0.7712	0.7664	0.7298	0.5181	0.8612	0.8254	0.8284	0.8419	0.8308	0.4733	0.8290	0.8211	0.7955	0.7449	0.7201	0.5185	0.7900	0.8036	0.7326	0.8120	0.5910	0.1659	0.8267	0.8118	0.7779	0.4940	0.3066	0.2260	0.8389	0.8281	0.7953	0.8469	0.7712	0.1948	0.8045	0.8182	0.7831	0.6569	0.3744	0.2425	0.0654	0.0643	0.0628	0.0635	0.0628	0.0637	0.0631	0.0633	0.0630	0.0641	0.0631	0.0641	0.0680	0.0646	0.0642	0.0633	0.0635	0.0648	0.0640	0.0635	0.0643	0.0638	0.0652	0.0689
87=08:53:16	76604	301	0.7796	0.7633	0.7994	0.8015	0.7884	0.2981	0.8083	0.7764	0.7600	0.7058	0.6868	0.5651	0.8347	0.8186	0.8214	0.8374	0.8204	0.2733	0.8160	0.8322	0.7730	0.7549	0.7018	0.6667	0.8341	0.8248	0.8291	0.8472	0.8343	0.4736	0.8336	0.8275	0.7944	0.7522	0.7322	0.5454	0.8547	0.8242	0.8410	0.8378	0.8327	0.5097	0.8221	0.8268	0.7890	0.7562	0.7133	0.5419	0.7992	0.8032	0.7312	0.8283	0.6391	0.1743	0.8242	0.8248	0.7780	0.5297	0.3281	0.2389	0.8367	0.8142	0.8165	0.8252	0.7988	0.1994	0.8162	0.8096	0.7810	0.6828	0.3956	0.2526	0.0639	0.0631	0.0630	0.0617	0.0614	0.0627	0.0617	0.0616	0.0620	0.0632	0.0629	0.0620	0.0673	0.0635	0.0633	0.0619	0.0615	0.0635	0.0629	0.0627	0.0629	0.0634	0.0639	0.0676
88=09:07:57	77485	298	0.7757	0.7767	0.8100	0.7807	0.7855	0.3098	0.7876	0.7996	0.7299	0.7102	0.6787	0.6075	0.8447	0.8226	0.8423	0.8243	0.8368	0.2882	0.8352	0.8275	0.7786	0.7472	0.7064	0.6717	0.8400	0.8110	0.8357	0.8460	0.8525	0.4888	0.8311	0.8398	0.7740	0.7581	0.7293	0.5655	0.8750	0.8466	0.8379	0.8432	0.8408	0.5492	0.8321	0.8247	0.7891	0.7634	0.7114	0.5755	0.7842	0.8207	0.7273	0.8087	0.6822	0.1776	0.8319	0.8054	0.7859	0.5608	0.3476	0.2517	0.8291	0.8274	0.8022	0.8612	0.7817	0.2124	0.8023	0.8319	0.7782	0.7098	0.4202	0.2696	0.0654	0.0650	0.0646	0.0643	0.0629	0.0640	0.0639	0.0635	0.0635	0.0648	0.0647	0.0643	0.0691	0.0648	0.0642	0.0635	0.0639	0.0649	0.0651	0.0639	0.0644	0.0646	0.0656	0.0695
89=09:22:38	78366	301	0.7779	0.7559	0.8005	0.7827	0.7727	0.3213	0.7802	0.8035	0.7423	0.7138	0.6915	0.6346	0.8322	0.8143	0.8359	0.8069	0.8350	0.2981	0.8276	0.8161	0.7786	0.7551	0.7131	0.6722	0.8418	0.7993	0.8234	0.8260	0.8429	0.5195	0.8250	0.8303	0.7749	0.7721	0.7344	0.6030	0.8667	0.8368	0.8202	0.8375	0.8357	0.5819	0.8197	0.8194	0.7958	0.7592	0.7143	0.6124	0.7825	0.8130	0.7330	0.8051	0.7016	0.1816	0.8334	0.8013	0.7864	0.5997	0.3699	0.2637	0.8415	0.8179	0.8011	0.8597	0.7687	0.2187	0.8087	0.8269	0.7782	0.7352	0.4467	0.2796	0.0649	0.0650	0.0629	0.0634	0.0629	0.0639	0.0635	0.0636	0.0634	0.0644	0.0630	0.0636	0.0683	0.0651	0.0649	0.0635	0.0641	0.0649	0.0647	0.0637	0.0645	0.0645	0.0653	0.0694
90=09:37:19	79247	301	0.7975	0.7672	0.8012	0.7894	0.7830	0.3342	0.7752	0.7979	0.7487	0.7180	0.6918	0.6584	0.8402	0.8197	0.8447	0.8226	0.8405	0.3121	0.8363	0.8270	0.7890	0.7628	0.7123	0.6774	0.8492	0.8160	0.8299	0.8375	0.8440	0.5450	0.8257	0.8410	0.7726	0.7638	0.7422	0.6362	0.8761	0.8459	0.8417	0.8411	0.8418	0.6240	0.8304	0.8302	0.7976	0.7626	0.7210	0.6464	0.7964	0.8147	0.7327	0.8114	0.7536	0.1853	0.8334	0.8066	0.7900	0.6375	0.3959	0.2774	0.8457	0.8305	0.8013	0.8585	0.7873	0.2391	0.8075	0.8288	0.7862	0.7515	0.4819	0.2988	0.0656	0.0646	0.0651	0.0637	0.0630	0.0647	0.0636	0.0636	0.0633	0.0640	0.0643	0.0639	0.0691	0.0652	0.0638	0.0632	0.0636	0.0646	0.0643	0.0638	0.0646	0.0646	0.0649	0.0693
91=09:52:00	80128	298	0.7738	0.7638	0.8049	0.7802	0.8040	0.3436	0.7974	0.7808	0.7450	0.7105	0.6759	0.6436	0.8412	0.8381	0.8214	0.8386	0.8191	0.3306	0.8162	0.8286	0.7825	0.7641	0.7072	0.6820	0.8211	0.8259	0.8269	0.8366	0.8431	0.5801	0.8400	0.8098	0.7864	0.7527	0.7355	0.6676	0.8720	0.8337	0.8267	0.8625	0.8212	0.6637	0.8186	0.8323	0.7877	0.7545	0.7232	0.6670	0.7960	0.8140	0.7271	0.8214	0.7662	0.1952	0.8228	0.8091	0.7870	0.6535	0.4213	0.2981	0.8450	0.8130	0.8226	0.8349	0.8017	0.2432	0.8160	0.8127	0.7898	0.7322	0.5125	0.3095	0.0640	0.0631	0.0626	0.0622	0.0618	0.0626	0.0623	0.0618	0.0615	0.0632	0.0632	0.0621	0.0673	0.0636	0.0627	0.0609	0.0627	0.0633	0.0629	0.0626	0.0630	0.0633	0.0639	0.0678
92=10:06:41	81010	298	0.7814	0.7675	0.7974	0.7981	0.7755	0.3654	0.7963	0.7706	0.7515	0.7101	0.6940	0.6522	0.8385	0.8051	0.8279	0.8287	0.8156	0.3442	0.8193	0.8259	0.7750	0.7512	0.7117	0.6815	0.8447	0.8140	0.8181	0.8456	0.8293	0.6286	0.8201	0.8234	0.7873	0.7542	0.7421	0.6950	0.8537	0.8169	0.8418	0.8226	0.8443	0.6875	0.8219	0.8114	0.7962	0.7549	0.7250	0.6860	0.7968	0.8076	0.7481	0.8122	0.7861	0.2051	0.8209	0.8201	0.7733	0.6952	0.4411	0.3148	0.8267	0.8175	0.8085	0.8296	0.8062	0.2533	0.8216	0.8117	0.7882	0.7234	0.5386	0.3328	0.0639	0.0638	0.0649	0.0625	0.0618	0.0628	0.0624	0.0624	0.0623	0.0628	0.0632	0.0627	0.0674	0.0636	0.0621	0.0624	0.0625	0.0634	0.0630	0.0629	0.0635	0.0635	0.0641	0.0678
93=10:21:22	81891	301	0.7848	0.7543	0.8085	0.7853	0.7961	0.3779	0.7838	0.8018	0.7452	0.7133	0.6915	0.6492	0.8363	0.8286	0.8350	0.8199	0.8352	0.3677	0.8354	0.8200	0.7780	0.7709	0.7077	0.6825	0.8369	0.8172	0.8355	0.8243	0.8557	0.6530	0.8411	0.8311	0.7821	0.7699	0.7448	0.7172	0.8666	0.8430	0.8184	0.8560	0.8338	0.7384	0.8147	0.8345	0.7893	0.7585	0.7336	0.7048	0.7808	0.8139	0.7367	0.8108	0.7864	0.2063	0.8391	0.8066	0.7968	0.7284	0.4818	0.3262	0.8411	0.8205	0.8032	0.8619	0.7793	0.2777	0.8061	0.8302	0.7694	0.7447	0.5778	0.3500	0.0649	0.0640	0.0628	0.0626	0.0622	0.0634	0.0628	0.0623	0.0621	0.0635	0.0634	0.0630	0.0679	0.0642	0.0633	0.0617	0.0625	0.0640	0.0633	0.0633	0.0636	0.0633	0.0643	0.0681
94=10:36:03	82772	301	0.7862	0.7692	0.8053	0.8019	0.7821	0.4079	0.7874	0.7991	0.7510	0.7092	0.6995	0.6613	0.8605	0.8190	0.8536	0.8254	0.8462	0.3845	0.8403	0.8318	0.7799	0.7669	0.7215	0.6827	0.8535	0.8222	0.8266	0.8429	0.8537	0.7070	0.8265	0.8423	0.7829	0.7698	0.7465	0.7230	0.8821	0.8424	0.8450	0.8408	0.8558	0.7734	0.8250	0.8231	0.8004	0.7667	0.7273	0.6966	0.7905	0.8126	0.7528	0.8092	0.7973	0.2213	0.8404	0.8208	0.7819	0.7570	0.5036	0.3516	0.8470	0.8273	0.8112	0.8543	0.8056	0.2924	0.8147	0.8330	0.7814	0.7487	0.6109	0.3792	0.0643	0.0633	0.0627	0.0620	0.0608	0.0627	0.0627	0.0625	0.0627	0.0631	0.0633	0.0628	0.0673	0.0636	0.0631	0.0622	0.0627	0.0633	0.0633	0.0616	0.0632	0.0633	0.0642	0.0682
95=10:50:45	83653	301	0.7759	0.7711	0.8046	0.7930	0.7959	0.4217	0.8099	0.7756	0.7577	0.7226	0.7005	0.6654	0.8540	0.8235	0.8211	0.8422	0.8144	0.4069	0.8154	0.8390	0.7718	0.7703	0.7201	0.6930	0.8354	0.8251	0.8168	0.8429	0.8449	0.7351	0.8337	0.8198	0.8055	0.7632	0.7585	0.7259	0.8761	0.8276	0.8374	0.8447	0.8370	0.8102	0.8152	0.8334	0.7929	0.7718	0.7431	0.7009	0.8029	0.8091	0.7421	0.8236	0.7958	0.2353	0.8212	0.8259	0.7908	0.7533	0.5527	0.3738	0.8388	0.8160	0.8230	0.8343	0.8135	0.3038	0.8218	0.8184	0.7932	0.7473	0.6604	0.4049	0.0648	0.0639	0.0636	0.0632	0.0623	0.0636	0.0636	0.0630	0.0635	0.0639	0.0641	0.0636	0.0682	0.0646	0.0644	0.0631	0.0634	0.0642	0.0632	0.0630	0.0638	0.0639	0.0651	0.0686
