# Supplementary material for: Systematic Prediction of Antifungal Drug Synergy by Chemogenomic Screening in Saccharomyces cerevisiae
Source: Front Fungal Biol. 2021 Jul 2;2:683414. doi: 10.3389/ffunb.2021.683414 (PMC10512392; doi:10.3389/ffunb.2021.683414)
Supplement: Supplementary file 1 [file Data_Sheet_1.ZIP › Supplementary data/Sypplementary_data_1_(Drug_synergy_assays)/0 Read me.xlsx]

## Sheet: Format
Example
Fen_VS_Can & Mic_VS_Hyd
First compound named is a, and second is b
Fen and Mic are a
Can and Hyd are b
	1	2	3	4	5	6		7	8	9	10	11	12
A	a1b1	a2b1	a3b1	a4b1	a5b1	a6b1		a1b1	a2b1	a3b1	a4b1	a5b1	a6b1
B	a1b2	a2b2	a3b2	a4b2	a5b2	a6b2		a1b2	a2b2	a3b2	a4b2	a5b2	a6b2
C	a1b3	a2b3	a3b3	a4b3	a5b3	a6b3		a1b3	a2b3	a3b3	a4b3	a5b3	a6b3
D	a1b4	a2b4	a3b4	a4b4	a5b4	a6b4		a1b4	a2b4	a3b4	a4b4	a5b4	a6b4
E	a1b5	a2b5	a3b5	a4b5	a5b5	a6b5		a1b5	a2b5	a3b5	a4b5	a5b5	a6b5
F	a1b6	a2b6	a3b6	a4b6	a5b6	a6b6		a1b6	a2b6	a3b6	a4b6	a5b6	a6b6
G	Row is EMPTY
H	Row is EMPTY
So for this example Fen is increase in concentration from A1-A6 and Can is increasing in concentration from A1-F1
and likewise for Mic vs Hyd which would be in A7-A12 and A7-F7, repectively.
Cer: cerivastatin
Tun: tunicamycin
Met: methotrexate
Mic: miconazole
Rap: rapamycin
Can: cantharidin
Fen: fenpropimorph
LatA: latrunculin A
Ben: benomyl
NaF: sodium fluoride
Hyd: hydroxyurea
