# Supplementary material for: Systematic Prediction of Antifungal Drug Synergy by Chemogenomic Screening in Saccharomyces cerevisiae
Source: Front Fungal Biol. 2021 Jul 2;2:683414. doi: 10.3389/ffunb.2021.683414 (PMC10512392; doi:10.3389/ffunb.2021.683414)
Supplement: Supplementary file 1 [file Data_Sheet_1.ZIP › Supplementary data/Sypplementary_data_1_(Drug_synergy_assays)/NaF_VS_Tun & Ben_VS_Hyd(repeat2)_ps1_A_96_T_20.txt]

[config file info]
last_write=07:04:19_18:18:45
last write=07:04:20_14:40:53
[Run_Parameters]
Instrument=Tecan_20
Ini_Names=Read_Reps,Delid,Save_Data_File,Start_Time_Now
barcode_drug_plate=201401
user=corey
Plate_Size=96
Plate_Type=NUN96ft.pdf
Samples_to_Run=6
Overlay_Size=48
Drug_Plate=none
Plate_Quarter=none
run_ID=none
run_plate_repeat=1
Read_Reps=95
Read_Modes=Absorbance
Read_Flor_Every=2
Max_Delta_OD=0.500000
Well_By_Row_Col=none
Reorder_Map=Order_Strings_Not,0
Tip_Vol=200
OD_to_Innoc=0.100,0.100,0.380,0.380,0.380,0.380,0.760,0.760,0.100,0.100,0.380,0.380,0.380,0.380,0.760,0.760,0.100,0.100,0.380,0.380,0.380,0.380,0.760,0.760,0.100,0.100,0.380,0.380,0.380,0.380,0.760,0.760,0.100,0.100,0.380,0.380,0.380,0.380,0.760,0.760,0.100,0.100,0.380,0.380,0.380,0.380,0.760,0.760
Absorption_Max=.3
OD_to_Save=0.100,0.100,0.380,0.380,0.380,0.380,0.760,0.760,0.100,0.100,0.380,0.380,0.380,0.380,0.760,0.760,0.100,0.100,0.380,0.380,0.380,0.380,0.760,0.760,0.100,0.100,0.380,0.380,0.380,0.380,0.760,0.760,0.100,0.100,0.380,0.380,0.380,0.380,0.760,0.760,0.100,0.100,0.380,0.380,0.380,0.380,0.760,0.760
OD_to_Dilute=0.100
Save_Sample_Vol=180
Save_Sample_Reps=2
Innoc_Vol=184,184,46,46,46,46,0,0,184,184,46,46,46,46,0,0,184,184,46,46,46,46,0,0,184,184,46,46,46,46,0,0,184,184,46,46,46,46,0,0,184,184,46,46,46,46,0,0
Dilute_Vol=23,23,23,23,23,23,23,23,23,23,23,23,23,23,23,23,23,23,23,23,23,23,23,23,23,23,23,23,23,23,23,23,23,23,23,23,23,23,23,23,23,23,23,23,23,23,23,23
Save_Vol=800,800,800,800,800,800,800,800,800,800,800,800,800,800,800,800,800,800,800,800,800,800,800,800,800,800,800,800,800,800,800,800,800,800,800,800,800,800,800,800,800,800,800,800,800,800,800,800
Reference_Vol=100,100,100,100,100,100,100,100,100,100,100,100,100,100,100,100,100,100,100,100,100,100,100,100,100,100,100,100,100,100,100,100,100,100,100,100,100,100,100,100,100,100,100,100,100,100,100,100,100,100,100,100,100,100,100,100,100,100,100,100,100,100,100,100,100,100,100,100,100,100,100,100,100,100,100,100,100,100,100,100,100,100,100,100,100,100,100,100,100,100,100,100,100,100,100,100
Read_to_Innoc=20,20,20,20,20,20,20,20,20,20,20,20,20,20,20,20,20,20,20,20,20,20,20,20,20,20,20,20,20,20,20,20,20,20,20,20,20,20,20,20,20,20,20,20,20,20,20,20
Read_to_Dilute=26,26,26,26,26,26,26,26,26,26,26,26,26,26,26,26,26,26,26,26,26,26,26,26,26,26,26,26,26,26,26,26,26,26,26,26,26,26,26,26,26,26,26,26,26,26,26,26
Read_to_Save=20,20,20,20,20,20,20,20,20,20,20,20,20,20,20,20,20,20,20,20,20,20,20,20,20,20,20,20,20,20,20,20,20,20,20,20,20,20,20,20,20,20,20,20,20,20,20,20
Innoc_Target_Map=1,2,3,4,5,6,7,8,9,10,11,12,13,14,15,16,17,18,19,20,21,22,23,24,25,26,27,28,29,30,31,32,33,34,35,36,37,38,39,40,41,42,43,44,45,46,47,48
Pipet_Trigger=OD_Save_Innoc
Pipet_Volume_Adj=Con_OD_Save
Delid=no
Pre_Init=yes
Talk_To_ProMax=no
Time_Out_Time=1050
Wait_While_Busy=yes
Idle_Time=2
Screen_Run_Type=pre_screen_1
Spect_Protocol=15m
Spec_Run_File=GG_PB_Voyage.pda
Spec_Assay_File=""
Save_Data_File=19_04_07_NaFvsTun_BenvsHyd_Repeat2_ps1_A_96_T_20.txt
Working_Dir=C%3A\\Users\\Growth_Data
Run_Control_Dir=C%3A\\Users\\Yeast_Run_Files
Tracking_Dir=""
Track_File=201401_data_track.txt
Save_Run_Data_Flag=yes
Set_Incubator_Temp=30.0
Base_Line_Flag=atstart_minimum
Pipet_Cycles_Before_Save=20
Time_Point_Save=wellmap
Innoc_Direction=down
Wells_In_Use=111111111111111111111111111111111111111111111111
Save_Sample_Map=111111001111110011111100111111001111110011111100
Sections_to_Run=0
Rows_per_Section=8
Start_Sections_Row=1
MultiProbe_Run_File=MJP_Innoc_Save_Tecan_12_Falcon.MPT
Multiprobe_Run_Dialogue=yes
Comments=no%20comment
Target_Temp=300
Temp_Control=On
Delta_Temp=10
ReadMode=Absorbance,Bottom
ExcitationFilter=485,
EmissionFilter=535,
MeasurementFilter=595
ReadsPerWellNumber=1,1
ShakeDuration=800,0
GainMode=Manual
PdfName=NUN96ft.pdf
Gain=50
Add_Drug_Map=1,1,1,1,1,1,1,1,1,1,1,1,1,1,1,1,1,1,1,1,1,1,1,1,1,1,1,1,1,1,1,1,1,1,1,1,1,1,1,1,1,1,1,1,1,1,1,1
Add_Drug_Vol=7,7,7,7,7,7,7,7,7,7,7,7,7,7,7,7,7,7,7,7,7,7,7,7,7,7,7,7,7,7,7,7,7,7,7,7,7,7,7,7,7,7,7,7,7,7,7,7
Innoc_Map=111011101110111011101110111011101110111011101110111011101110111011101110111011101110111011101110
Dilute_Map=111111111111111111111111111111111111111111111111111111111111111111111111111111111111111111111111
data_file_name=iS_1_48.txt
barcode=""
Hit_Call_Threshold=1.000000
Reference_Well=A01
WT_Ref_Well=0
Project_Name=test
Pipet_Gens_Point=5.00,10.00,15.00,20.00,5.00,10.00,15.00,20.00,5.00,10.00,15.00,20.00,5.00,10.00,15.00,20.00,5.00,10.00,15.00,20.00,5.00,10.00,15.00,20.00,5.00,10.00,15.00,20.00,5.00,10.00,15.00,20.00,5.00,10.00,15.00,20.00,5.00,10.00,15.00,20.00,5.00,10.00,15.00,20.00,5.00,10.00,15.00,20.00,
Shake_Divisor=1
data_handling=file_&_DB_&_auto_analysis
time_frm_freezer=-1.00
gens_frm_freezer=-1.00
Well_Vol=100
Parent_ID=""
Units=%
Quarter=A
media_name=ypd
Save_Mode=one_to_one
Consolidate_Save_Map=1,2,3,4,5,6,7,8,9,10,11,12,13,14,15,16,17,18,19,20,21,22,23,24,25,26,27,28,29,30,31,32,33,34,35,36,37,38,39,40,41,42,43,44,45,46,47,48
Add_Drug_at_Start_Map=000000000000000000000000000000000000000000000000000
Add_Drug_Labware=add_drug_48
Max_Dynam_OD_Change=0.05
Reads_After_Pipet=1
Ref_Type=single_ref
Read_to_Add_Drug_at_Start=0
Send_Email_at_Pipet=no_email
Strain_Name=""
Media=ypd
drug_vol=2.00
Drug_Name=""
Drug_Conc=2
Innoc_Conc=""
Strain_Plate=none
ShakeIntensity=High
ShakeMode=Orbital
NumberOfFlashes=1
PartOfPlate=0
MovePlateOutAfterMeasurement=0
IntegrationLagTime=0
IntegrationTime=100
DelayMoveFlashFluorescence=0
[Drug_Data]
Drug_Plate=none
Strain_Plate=none
Media=ypd
Drug_Name=nd,nd,nd,nd,nd,nd,nd,nd,nd,nd,nd,nd,nd,nd,nd,nd,nd,nd,nd,nd,nd,nd,nd,nd,nd,nd,nd,nd,nd,nd,nd,nd,nd,nd,nd,nd,nd,nd,nd,nd,nd,nd,nd,nd,nd,nd,nd,nd,nd,nd,nd,nd,nd,nd,nd,nd,nd,nd,nd,nd,nd,nd,nd,nd,nd,nd,nd,nd,nd,nd,nd,nd,nd,nd,nd,nd,nd,nd,nd,nd,nd,nd,nd,nd,nd,nd,nd,nd,nd,nd,nd,nd,nd,nd,nd,nd
Strain_Name=ud
Drug_Conc=""
Innoc_Conc=0.06250,0.06250,0.06250,0.06250,0.06250,0.06250,0.06250,0.06250,0.06250,0.06250,0.06250,0.06250,0.06250,0.06250,0.06250,0.06250,0.06250,0.06250,0.06250,0.06250,0.06250,0.06250,0.06250,0.06250,0.06250,0.06250,0.06250,0.06250,0.06250,0.06250,0.06250,0.06250,0.06250,0.06250,0.06250,0.06250,0.06250,0.06250,0.06250,0.06250,0.06250,0.06250,0.06250,0.06250,0.06250,0.06250,0.06250,0.06250,0.06250,0.06250,0.06250,0.06250,0.06250,0.06250,0.06250,0.06250,0.06250,0.06250,0.06250,0.06250,0.06250,0.06250,0.06250,0.06250,0.06250,0.06250,0.06250,0.06250,0.06250,0.06250,0.06250,0.06250,0.06250,0.06250,0.06250,0.06250,0.06250,0.06250,0.06250,0.06250,0.06250,0.06250,0.06250,0.06250,0.06250,0.06250,0.06250,0.06250,0.06250,0.06250,0.06250,0.06250,0.06250,0.06250,0.06250,0.06250
Run_ID=none
Plate_Quarter=A
Units=%,%,%,%,%,%,%,%,%,%,%,%,%,%,%,%,%,%,%,%,%,%,%,%,%,%,%,%,%,%,%,%,%,%,%,%,%,%,%,%,%,%,%,%,%,%,%,%,%,%,%,%,%,%,%,%,%,%,%,%,%,%,%,%,%,%,%,%,%,%,%,%,%,%,%,%,%,%,%,%,%,%,%,%,%,%,%,%,%,%,%,%,%,%,%,%
Parent_ID=""
Project_Name=test
Strain_Backgrnd=0,0,0,0,0,0,0,0,0,0,0,0,0,0,0,0,0,0,0,0,0,0,0,0,0,0,0,0,0,0,0,0,0,0,0,0,0,0,0,0,0,0,0,0,0,0,0,0,0,0,0,0,0,0,0,0,0,0,0,0,0,0,0,0,0,0,0,0,0,0,0,0,0,0,0,0,0,0,0,0,0,0,0,0,0,0,0,0,0,0,0,0,0,0,0,0
Well_Vol=100,100,100,100,100,100,100,100,100,100,100,100,100,100,100,100,100,100,100,100,100,100,100,100,100,100,100,100,100,100,100,100,100,100,100,100,100,100,100,100,100,100,100,100,100,100,100,100,100,100,100,100,100,100,100,100,100,100,100,100,100,100,100,100,100,100,100,100,100,100,100,100,100,100,100,100,100,100,100,100,100,100,100,100,100,100,100,100,100,100,100,100,100,100,100,100
time_frm_freezer=-1.00
gens_frm_freezer=-1.00
user=corey
Strain_Pool=ud,ud,ud,ud,ud,ud,ud,ud,ud,ud,ud,ud,ud,ud,ud,ud,ud,ud,ud,ud,ud,ud,ud,ud,ud,ud,ud,ud,ud,ud,ud,ud,ud,ud,ud,ud,ud,ud,ud,ud,ud,ud,ud,ud,ud,ud,ud,ud,ud,ud,ud,ud,ud,ud,ud,ud,ud,ud,ud,ud,ud,ud,ud,ud,ud,ud,ud,ud,ud,ud,ud,ud,ud,ud,ud,ud,ud,ud,ud,ud,ud,ud,ud,ud,ud,ud,ud,ud,ud,ud,ud,ud,ud,ud,ud,ud
Well_Alias=A01,A02,A03,A04,A05,A06,A07,A08,A09,A10,A11,A12,B01,B02,B03,B04,B05,B06,B07,B08,B09,B10,B11,B12,C01,C02,C03,C04,C05,C06,C07,C08,C09,C10,C11,C12,D01,D02,D03,D04,D05,D06,D07,D08,D09,D10,D11,D12,E01,E02,E03,E04,E05,E06,E07,E08,E09,E10,E11,E12,F01,F02,F03,F04,F05,F06,F07,F08,F09,F10,F11,F12,G01,G02,G03,G04,G05,G06,G07,G08,G09,G10,G11,G12,H01,H02,H03,H04,H05,H06,H07,H08,H09,H10,H11,H12
Well_Pos=1,2,3,4,5,6,7,8,9,10,11,12,13,14,15,16,17,18,19,20,21,22,23,24,25,26,27,28,29,30,31,32,33,34,35,36,37,38,39,40,41,42,43,44,45,46,47,48,49,50,51,52,53,54,55,56,57,58,59,60,61,62,63,64,65,66,67,68,69,70,71,72,73,74,75,76,77,78,79,80,81,82,83,84,85,86,87,88,89,90,91,92,93,94,95,96
position=A01,A02,A03,A04,A05,A06,A07,A08,A09,A10,A11,A12,B01,B02,B03,B04,B05,B06,B07,B08,B09,B10,B11,B12,C01,C02,C03,C04,C05,C06,C07,C08,C09,C10,C11,C12,D01,D02,D03,D04,D05,D06,D07,D08,D09,D10,D11,D12,E01,E02,E03,E04,E05,E06,E07,E08,E09,E10,E11,E12,F01,F02,F03,F04,F05,F06,F07,F08,F09,F10,F11,F12,G01,G02,G03,G04,G05,G06,G07,G08,G09,G10,G11,G12,H01,H02,H03,H04,H05,H06,H07,H08,H09,H10,H11,H12
[Runtime_State]
Instrument=Tecan_20
Start_Time_Now=3.2598659336E+9
Reads_Completed=81
Innoc_Direction=down
Wells_In_Use=111111111111111111111111111111111111111111111111111111111111111111111111111111111111111111111111
Innoc_Map=111111111111111111111111111111111111111111111111111111111111111111111111111111111111000000000000
Dilute_Map=111111111111111111111111111111111111111111111111111111111111111111111111111111111111111111111111
Save_Sample_Map=000000000000000000000000000000000000000000000000010000000100000001000000010000000100000001000000
Current_OD=0.771,0.813,0.862,0.937,0.832,0.311,0.808,0.793,0.785,0.760,0.712,0.146,0.842,0.858,0.884,0.964,0.889,0.659,0.793,0.795,0.794,0.784,0.854,0.154,0.772,0.838,0.832,0.923,0.826,0.151,0.785,0.790,0.769,0.764,0.767,0.265,0.771,0.779,0.771,0.863,0.741,0.092,0.732,0.727,0.721,0.689,0.697,0.313,0.727,0.770,0.753,0.796,0.713,0.091,0.699,0.689,0.690,0.653,0.712,0.366,0.737,0.725,0.751,0.732,0.647,0.094,0.628,0.637,0.627,0.603,0.608,0.354,0.065,0.065,0.063,0.062,0.063,0.063,0.061,0.062,0.062,0.064,0.063,0.063,0.064,0.065,0.064,0.062,0.063,0.063,0.063,0.062,0.064,0.063,0.064,0.063
Bckgrnd_OD=0.081,0.081,0.082,0.094,0.081,0.082,0.081,0.080,0.079,0.079,0.079,0.083,0.082,0.083,0.081,0.081,0.081,0.081,0.081,0.082,0.081,0.081,0.080,0.081,0.083,0.083,0.081,0.081,0.083,0.082,0.082,0.080,0.081,0.080,0.080,0.082,0.086,0.081,0.079,0.080,0.080,0.082,0.079,0.081,0.081,0.081,0.079,0.080,0.083,0.083,0.081,0.080,0.080,0.082,0.081,0.080,0.082,0.080,0.080,0.080,0.083,0.081,0.081,0.081,0.080,0.081,0.081,0.081,0.081,0.081,0.081,0.080,0.064,0.064,0.061,0.061,0.062,0.062,0.061,0.060,0.061,0.063,0.062,0.062,0.064,0.064,0.062,0.062,0.061,0.061,0.062,0.062,0.062,0.061,0.062,0.062
Mapped=111110001110111111111110111110001110110110111100111111111111111111111111111111111111111111111111
Pipet_Completed=000000000000000000000000000000000000000000000000000000000000000000000000000000000000000000000000
Innoc_Completed=0,0,0,0,0,0,0,0,0,0,0,0,0,0,0,0,0,0,0,0,0,0,0,0,0,0,0,0,0,0,0,0,0,0,0,0,0,0,0,0,0,0,0,0,0,0,0,0,0,0,0,0,0,0,0,0,0,0,0,0,0,0,0,0,0,0,0,0,0,0,0,0,0,0,0,0,0,0,0,0,0,0,0,0,0,0,0,0,0,0,0,0,0,0,0,0
Save_Completed=0,0,0,0,0,0,0,0,0,0,0,0,0,0,0,0,0,0,0,0,0,0,0,0,0,0,0,0,0,0,0,0,0,0,0,0,0,0,0,0,0,0,0,0,0,0,0,0,0,0,0,0,0,0,0,0,0,0,0,0,0,0,0,0,0,0,0,0,0,0,0,0,0,0,0,0,0,0,0,0,0,0,0,0,0,0,0,0,0,0,0,0,0,0,0,0
Pipeted_At=0,0,0,0,0,0,0,0,0,0,0,0,0,0,0,0,0,0,0,0,0,0,0,0,0,0,0,0,0,0,0,0,0,0,0,0,0,0,0,0,0,0,0,0,0,0,0,0,0,0,0,0,0,0,0,0,0,0,0,0,0,0,0,0,0,0,0,0,0,0,0,0,0,0,0,0,0,0,0,0,0,0,0,0,0,0,0,0,0,0,0,0,0,0,0,0
Pipeted_OD=0,0,0,0,0,0,0,0,0,0,0,0,0,0,0,0,0,0,0,0,0,0,0,0,0,0,0,0,0,0,0,0,0,0,0,0,0,0,0,0,0,0,0,0,0,0,0,0,0,0,0,0,0,0,0,0,0,0,0,0,0,0,0,0,0,0,0,0,0,0,0,0,0,0,0,0,0,0,0,0,0,0,0,0,0,0,0,0,0,0,0,0,0,0,0,0
Dilutes_Completed=0,0,0,0,0,0,0,0,0,0,0,0,0,0,0,0,0,0,0,0,0,0,0,0,0,0,0,0,0,0,0,0,0,0,0,0,0,0,0,0,0,0,0,0,0,0,0,0,0,0,0,0,0,0,0,0,0,0,0,0,0,0,0,0,0,0,0,0,0,0,0,0,0,0,0,0,0,0,0,0,0,0,0,0,0,0,0,0,0,0,0,0,0,0,0,0
Time_At_Innoc=0,0,0,0,0,0,0,0,0,0,0,0,0,0,0,0,0,0,0,0,0,0,0,0,0,0,0,0,0,0,0,0,0,0,0,0,0,0,0,0,0,0,0,0,0,0,0,0,0,0,0,0,0,0,0,0,0,0,0,0,0,0,0,0,0,0,0,0,0,0,0,0,0,0,0,0,0,0,0,0,0,0,0,0,0,0,0,0,0,0,0,0,0,0,0,0
Time_At_Save=0,0,0,0,0,0,0,0,0,0,0,0,0,0,0,0,0,0,0,0,0,0,0,0,0,0,0,0,0,0,0,0,0,0,0,0,0,0,0,0,0,0,0,0,0,0,0,0,0,0,0,0,0,0,0,0,0,0,0,0,0,0,0,0,0,0,0,0,0,0,0,0,0,0,0,0,0,0,0,0,0,0,0,0,0,0,0,0,0,0,0,0,0,0,0,0
Time_At_Dilute=0,0,0,0,0,0,0,0,0,0,0,0,0,0,0,0,0,0,0,0,0,0,0,0,0,0,0,0,0,0,0,0,0,0,0,0,0,0,0,0,0,0,0,0,0,0,0,0,0,0,0,0,0,0,0,0,0,0,0,0,0,0,0,0,0,0,0,0,0,0,0,0,0,0,0,0,0,0,0,0,0,0,0,0,0,0,0,0,0,0,0,0,0,0,0,0
Previous_OD=0.771,0.813,0.862,0.937,0.832,0.311,0.808,0.793,0.785,0.760,0.712,0.146,0.842,0.858,0.884,0.964,0.889,0.659,0.793,0.795,0.794,0.784,0.854,0.154,0.772,0.838,0.832,0.923,0.826,0.151,0.785,0.790,0.769,0.764,0.767,0.265,0.771,0.779,0.771,0.863,0.741,0.092,0.732,0.727,0.721,0.689,0.697,0.313,0.727,0.770,0.753,0.796,0.713,0.091,0.699,0.689,0.690,0.653,0.712,0.366,0.737,0.725,0.751,0.732,0.647,0.094,0.628,0.637,0.627,0.603,0.608,0.354,0.065,0.065,0.063,0.062,0.063,0.063,0.061,0.062,0.062,0.064,0.063,0.063,0.064,0.065,0.064,0.062,0.063,0.063,0.063,0.062,0.064,0.063,0.064,0.063
Prev_Delta_OD=0.009,0.001,0.006,0.008,0.002,0.003,0.009,0.001,0.001,0.004,0.002,0.003,0.003,0.006,0.008,0.001,0.004,0.004,0.002,0.009,0.005,0.003,0.008,0.003,0.002,0.006,0.013,0.002,0.016,0.001,0.006,0.006,0.005,0.000,0.003,0.009,0.006,0.000,0.004,0.012,0.007,0.001,0.001,0.002,0.011,0.000,0.003,0.008,0.010,0.005,0.003,0.011,0.018,0.001,0.003,0.001,0.002,0.002,0.000,0.013,0.008,0.006,0.009,0.015,0.008,0.001,0.005,0.005,0.005,0.005,0.004,0.011,0.001,0.000,0.000,0.000,0.000,0.000,0.001,0.000,0.000,0.000,0.000,0.000,0.001,0.001,0.000,0.000,0.001,0.000,0.000,0.001,0.001,0.000,0.001,0.001
Delta_From_Ref=0.000,-0.008,-0.096,-0.750,0.260,1.803,-0.262,0.171,0.026,0.047,1.380,1.920,-0.149,-0.173,-0.816,-0.538,-0.004,0.011,0.167,0.274,0.188,0.425,4.168,11.617,-0.062,-0.044,0.809,0.876,0.946,1.848,1.273,0.719,-0.011,0.002,1.008,1.823,1.176,1.454,6.805,6.250,0.025,0.018,1.026,0.951,0.983,1.145,5.627,11.458,0.000,0.000,0.000,0.000,0.000,0.000,0.000,0.000,0.000,0.000,0.000,0.000,0.000,0.000,0.000,0.000,0.000,0.000,0.000,0.000,0.000,0.000,0.000,0.000,0.000,0.000,0.000,0.000,0.000,0.000,0.000,0.000,0.000,0.000,0.000,0.000,0.000,0.000,0.000,0.000,0.000,0.000,0.000,0.000,0.000,0.000,0.000,0.000
Sig_OD_Delta=0,0,0,0,0,1,0,0,0,0,1,1,0,0,0,0,0,0,0,0,0,0,1,1,0,0,0,0,0,1,1,0,0,0,1,1,1,1,1,1,0,0,1,0,0,1,1,1,0,0,0,0,0,0,0,0,0,0,0,0,0,0,0,0,0,0,0,0,0,0,0,0,0,0,0,0,0,0,0,0,0,0,0,0,0,0,0,0,0,0,0,0,0,0,0,0
Add_Drug_at_Start_Map=000000000000000000000000000000000000000000000000000000000000000000000000000000000000000000000000
[Analysis]
Drug_ID=A1,A2,A3,A4,A5,A6,B1,B2,B3,B4,B5,B6,C1,C2,C3,C4,C5,C6,D1,D2,D3,D4,D5,D6,E1,E2,E3,E4,E5,E6,F1,F2,F3,F4,F5,F6,G1,G2,G3,G4,G5,G6,H1,H2,H3,H4,H5,H6
Decision=no_inh,no_inh,no_inh,no_inh,no_inh,other,ps2_1_1,ps2_1_1,ps2_1_1,no_inh,no_inh,ps2_4_1,ps2_1_1,no_inh,ps2_1_1,ps2_1_1,ps2_2_1,other,ps2_4_1,ps2_4_1,ps2_4_1,ps2_4_1,ps2_4_1,other,ps2_4_2,ps2_4_1,ps2_4_2,ps2_4_2,ps2_4_2,other,ps2_4_2,ps2_4_2,ps2_4_2,ps2_4_2,other,other,screen,screen,screen,screen,screen,screen,screen,screen,screen,screen,screen,screen,no_inh,no_inh,no_inh,no_inh,ps2_4_1,other,no_inh,no_inh,no_inh,no_inh,ps2_2_1,other,no_inh,no_inh,ps2_1_1,ps2_1_1,ps2_4_1,other,ps2_4_1,ps2_4_1,ps2_4_1,ps2_4_1,ps2_4_1,other,ps2_4_1,ps2_4_1,ps2_4_1,ps2_4_2,ps2_4_1,other,other,other,other,other,other,other,screen,screen,screen,screen,screen,screen,screen,screen,screen,screen,screen,screen
Plot_Min=0.100,0.100,0.100,0.100,0.100,0.100,0.100,0.100,0.100,0.100,0.100,0.100,0.100,0.100,0.100,0.100,0.100,0.100,0.100,0.100,0.100,0.100,0.100,0.100,0.100,0.100,0.100,0.100,0.100,0.100,0.100,0.100,0.100,0.100,0.100,0.100,0.100,0.100,0.100,0.100,0.100,0.100,0.100,0.100,0.100,0.100,0.100,0.100
Plot_Max=1.500,1.500,1.500,1.500,1.500,1.500,1.500,1.500,1.500,1.500,1.500,1.500,1.500,1.500,1.500,1.500,1.500,1.500,1.500,1.500,1.500,1.500,1.500,1.500,1.500,1.500,1.500,1.500,1.500,1.500,1.500,1.500,1.500,1.500,1.500,1.500,1.500,1.500,1.500,1.500,1.500,1.500,1.500,1.500,1.500,1.500,1.500,1.500
G_Plot_Min=0.1
G_Plot_Delta=0.7
Plot_On_Off=0
OD_Gen_Pt=0.460
Gens_to_OD_Pt=5.000
Avg_G=2.162,2.140,2.135,2.137,2.204,4.868,2.110,2.109,2.131,2.142,2.188,2.742,2.379,2.346,2.383,2.401,2.464,7.833,2.666,2.700,2.746,2.691,2.819,11.724,2.888,2.922,2.961,2.973,3.124,19.934,3.089,3.154,3.033,3.229,3.545,19.844,0.000,0.000,0.000,0.000,0.000,0.000,0.000,0.000,0.000,0.000,0.000,0.000,2.133,2.170,2.156,2.215,2.751,8.081,2.196,2.231,2.204,2.261,2.530,7.637,2.293,2.243,2.348,2.319,2.502,5.275,2.502,2.507,2.519,2.601,2.666,4.854,2.819,2.849,2.846,2.930,2.850,4.553,3.404,3.386,3.373,3.493,3.430,4.609,0.000,0.000,0.000,0.000,0.000,0.000,0.000,0.000,0.000,0.000,0.000,0.000
Max_Slope=1.926,2.086,1.919,1.946,2.054,11.950,1.795,1.810,1.748,2.024,1.797,3.734,2.122,1.855,2.044,1.995,2.271,28.377,2.215,2.040,1.905,2.055,2.338,66.261,1.964,2.072,2.191,2.205,2.451,58.092,2.125,2.147,2.152,2.213,2.721,61.460,111.598,121.163,94.238,151.454,111.598,126.589,119.457,154.208,126.588,166.302,143.753,121.254,1.920,1.789,1.918,2.152,2.477,40.216,2.025,1.977,2.060,1.915,2.319,36.262,2.282,2.122,2.147,2.282,2.424,11.431,2.512,2.492,2.621,2.466,2.950,6.344,3.091,2.531,2.852,3.150,2.786,4.814,3.374,3.699,3.227,3.753,3.326,6.144,134.626,113.086,154.208,104.709,110.148,173.091,97.488,163.104,148.864,98.621,106.018,154.208
Fit_Model=all
Fit_Const_OD_Base=0.085
Fit_Const_N0=0.01500
Fit_Const_T0=0.000
G_Fit_Min=0.100
G_Fit_Delta=0.400
Fit_On_Off=0.000,0.000,0.000,0.000,0.000,0.000,0.000,0.000,0.000,0.000,0.000,0.000,0.000,0.000,0.000,0.000,0.000,0.000,0.000,0.000,0.000,0.000,0.000,0.000,0.000,0.000,0.000,0.000,0.000,0.000,0.000,0.000,0.000,0.000,0.000,0.000,0.000,0.000,0.000,0.000,0.000,0.000,0.000,0.000,0.000,0.000,0.000,0.000,0.000,0.000,0.000,0.000,0.000,0.000,0.000,0.000,0.000,0.000,0.000,0.000,0.000,0.000,0.000,0.000,0.000,0.000,0.000,0.000,0.000,0.000,0.000,0.000,0.000,0.000,0.000,0.000,0.000,0.000,0.000,0.000,0.000,0.000,0.000,0.000,0.000,0.000,0.000,0.000,0.000,0.000,0.000,0.000,0.000,0.000,0.000,0.000
Fit_Min=0.031,0.031,0.032,0.044,0.031,0.032,0.032,0.033,0.031,0.031,0.031,0.031,0.033,0.033,0.031,0.031,0.033,0.032,0.036,0.031,0.029,0.030,0.030,0.032,0.033,0.033,0.031,0.030,0.030,0.032,0.033,0.031,0.031,0.031,0.030,0.031,0.014,0.014,0.011,0.011,0.012,0.012,0.014,0.014,0.012,0.012,0.011,0.011,0.000,0.000,0.000,0.000,0.000,0.000,0.000,0.000,0.000,0.000,0.000,0.000,0.000,0.000,0.000,0.000,0.000,0.000,0.000,0.000,0.000,0.000,0.000,0.000,0.000,0.000,0.000,0.000,0.000,0.000,0.000,0.000,0.000,0.000,0.000,0.000,0.000,0.000,0.000,0.000,0.000,0.000,0.000,0.000,0.000,0.000,0.000,0.000
Fit_Delta=0.439,0.387,0.424,0.301,0.370,0.085,0.321,0.445,0.418,0.293,0.416,0.303,0.499,0.406,0.385,0.368,0.329,0.057,0.394,0.401,0.479,0.410,0.458,0.001,0.363,0.458,0.462,0.455,0.389,0.003,0.404,0.395,0.418,0.474,0.401,0.002,0.499,0.406,0.385,0.368,0.329,0.057,0.394,0.401,0.479,0.410,0.458,0.001,0.294,0.387,0.476,0.397,0.493,0.040,0.372,0.535,0.407,0.466,0.487,0.062,0.442,0.413,0.452,0.428,0.338,0.150,0.433,0.524,0.322,0.433,0.352,0.198,0.457,0.436,0.521,0.399,0.470,0.238,0.460,0.395,0.382,0.350,0.402,0.174,0.442,0.413,0.452,0.428,0.338,0.150,0.433,0.524,0.322,0.433,0.352,0.198
Fit_Offset=0.076,0.078,0.077,0.098,0.078,0.080,0.080,0.079,0.077,0.079,0.077,0.076,0.079,0.079,0.077,0.078,0.081,0.034,0.085,0.080,0.079,0.079,0.079,0.078,0.082,0.081,0.081,0.081,0.081,0.073,0.082,0.081,0.081,0.082,0.082,0.075,0.000,0.000,0.000,0.000,0.000,0.000,0.000,0.000,0.000,0.000,0.000,0.000,0.078,0.077,0.075,0.076,0.072,0.069,0.077,0.076,0.077,0.077,0.074,0.044,0.076,0.076,0.075,0.075,0.077,0.058,0.074,0.072,0.077,0.074,0.075,0.073,0.075,0.074,0.073,0.075,0.074,0.077,0.076,0.077,0.078,0.077,0.077,0.079,0.000,0.000,0.000,0.000,0.000,0.000,0.000,0.000,0.000,0.000,0.000,0.000
Fit_N0=0.006,0.005,0.005,0.004,0.005,0.003,0.004,0.005,0.005,0.004,0.005,0.005,0.006,0.005,0.005,0.005,0.005,0.059,0.004,0.004,0.004,0.004,0.004,0.007,0.004,0.004,0.003,0.003,0.004,0.010,0.003,0.003,0.004,0.003,0.003,0.008,0.000,0.000,0.000,0.000,0.000,0.000,0.000,0.000,0.000,0.000,0.000,0.000,0.004,0.005,0.005,0.005,0.007,0.010,0.005,0.006,0.006,0.005,0.005,0.043,0.005,0.005,0.006,0.006,0.006,0.033,0.005,0.006,0.005,0.006,0.005,0.011,0.007,0.005,0.007,0.004,0.007,0.008,0.004,0.005,0.003,0.004,0.003,0.005,0.000,0.000,0.000,0.000,0.000,0.000,0.000,0.000,0.000,0.000,0.000,0.000
Fit_T0=2.393,2.346,2.197,2.401,2.312,2.078,2.375,2.291,2.260,2.452,2.289,1.920,2.298,2.083,2.032,2.348,2.309,4.759,2.339,2.393,2.656,2.513,2.548,1.724,2.649,2.553,2.335,2.160,3.031,1.076,2.199,2.923,2.935,2.505,3.645,1.570,0.000,0.000,0.000,0.000,0.000,0.000,0.000,0.000,0.000,0.000,0.000,0.000,2.387,2.370,2.226,2.387,2.064,-1.116,2.221,2.035,2.382,1.924,1.494,4.029,1.491,1.862,1.852,2.118,2.346,4.597,1.627,1.503,2.170,1.955,2.066,3.877,2.477,1.734,2.046,1.734,2.518,3.551,2.055,2.874,1.865,2.327,1.164,3.572,0.000,0.000,0.000,0.000,0.000,0.000,0.000,0.000,0.000,0.000,0.000,0.000
Fit_G=1.349,1.226,1.290,1.201,1.293,1.978,1.192,1.241,1.269,1.186,1.298,1.563,1.531,1.486,1.498,1.484,1.483,16.680,1.625,1.621,1.662,1.621,1.700,2.149,1.756,1.768,1.766,1.786,1.880,2.934,1.819,1.799,1.756,1.835,1.960,2.322,0.000,0.000,0.000,0.000,0.000,0.000,0.000,0.000,0.000,0.000,0.000,0.000,1.209,1.252,1.311,1.277,1.960,5.689,1.322,1.463,1.344,1.411,1.723,11.296,1.531,1.431,1.529,1.489,1.571,5.879,1.632,1.775,1.522,1.726,1.665,3.655,1.906,1.898,2.009,1.847,1.919,3.196,2.182,2.123,2.066,2.116,2.129,2.719,0.000,0.000,0.000,0.000,0.000,0.000,0.000,0.000,0.000,0.000,0.000,0.000
Fit_Error=59.077,13.764,31.487,30.167,13.994,0.305,4.240,31.918,26.772,5.286,28.404,12.140,56.634,13.972,11.270,8.480,3.797,0.384,11.463,11.056,26.096,15.537,46.591,0.170,11.385,15.825,40.705,33.736,31.313,0.172,25.298,16.662,19.645,52.470,31.970,0.177,0.000,0.000,0.000,0.000,0.000,0.000,0.000,0.000,0.000,0.000,0.000,0.000,4.287,17.617,54.580,18.442,93.030,0.147,13.794,133.151,25.617,48.912,68.239,0.469,65.619,31.719,63.797,36.017,9.810,2.183,54.147,192.042,8.457,70.647,14.685,1.643,96.775,79.053,217.422,43.443,94.952,2.966,82.285,36.340,24.161,20.441,34.724,0.629,0.000,0.000,0.000,0.000,0.000,0.000,0.000,0.000,0.000,0.000,0.000,0.000
Fit_CV=57.000,55.000,30.000,35.000,32.000,16.000,32.000,34.000,34.000,31.000,35.000,54.000,55.000,54.000,76.000,50.000,52.000,44.000,54.000,50.000,101.000,37.000,76.000,2.000,76.000,69.000,83.000,84.000,35.000,2.000,36.000,58.000,37.000,43.000,45.000,2.000,0.000,0.000,0.000,0.000,0.000,0.000,0.000,0.000,0.000,0.000,0.000,0.000,25.000,38.000,46.000,35.000,68.000,23.000,47.000,64.000,48.000,55.000,66.000,42.000,62.000,59.000,54.000,57.000,58.000,137.000,73.000,97.000,57.000,80.000,57.000,50.000,95.000,78.000,80.000,72.000,73.000,48.000,139.000,87.000,85.000,94.000,111.000,43.000,0.000,0.000,0.000,0.000,0.000,0.000,0.000,0.000,0.000,0.000,0.000,0.000
Time_to_20_Gens=0,0,0,0,0,0,0,0,0,0,0,0,0,0,0,0,0,0,0,0,0,0,0,0,0,0,0,0,0,0,0,0,0,0,0,0,0,0,0,0,0,0,0,0,0,0,0,0
Time_to_each_5_Gens=0,0,0,0,0,0,0,0,0,0,0,0,0,0,0,0,0,0,0,0,0,0,0,0,0,0,0,0,0,0,0,0,0,0,0,0,0,0,0,0,0,0,0,0,0,0,0,0
Time_to_each_n_Gens=10.810,10.700,10.675,10.683,11.022,19.850,10.548,10.543,10.657,10.709,10.938,13.710,11.896,11.729,11.917,12.003,12.318,19.851,13.332,13.500,13.731,13.454,14.094,9.348,14.441,14.611,14.805,14.867,15.621,16.049,15.446,15.770,15.165,16.144,17.725,19.845,0.000,0.000,0.000,0.000,0.000,0.000,0.000,0.000,0.000,0.000,0.000,0.000,10.666,10.851,10.782,11.074,13.755,19.580,10.982,11.154,11.021,11.306,12.650,19.830,11.467,11.214,11.740,11.593,12.511,19.855,12.509,12.536,12.594,13.006,13.330,19.861,14.097,14.243,14.228,14.648,14.250,19.861,17.020,16.932,16.867,17.464,17.152,19.863,0.000,0.000,0.000,0.000,0.000,0.000,0.000,0.000,0.000,0.000,0.000,0.000
Min_Pt_OD=0,0,0,0,0,0,0,0,0,0,0,0,0,0,0,0,0,0,0,0,0,0,0,0,0,0,0,0,0,0,0,0,0,0,0,0,0,0,0,0,0,0,0,0,0,0,0,0
Min_Pt_t=0,0,0,0,0,0,0,0,0,0,0,0,0,0,0,0,0,0,0,0,0,0,0,0,0,0,0,0,0,0,0,0,0,0,0,0,0,0,0,0,0,0,0,0,0,0,0,0
TO_OD=0,0,0,0,0,0,0,0,0,0,0,0,0,0,0,0,0,0,0,0,0,0,0,0,0,0,0,0,0,0,0,0,0,0,0,0,0,0,0,0,0,0,0,0,0,0,0,0
Ref_ID=A01
Multi_Refs=single_ref
test=A01,A02,A03,A04,A05,A06,A07,A08,A09,A10,A11,A12,B01,B02,B03,B04,B05,B06,B07,B08,B09,B10,B11,B12,C01,C02,C03,C04,C05,C06,C07,C08,C09,C10,C11,C12,D01,D02,D03,D04,D05,D06,D07,D08,D09,D10,D11,D12,E01,E02,E03,E04,E05,E06,E07,E08,E09,E10,E11,E12,F01,F02,F03,F04,F05,F06,F07,F08,F09,F10,F11,F12,G01,G02,G03,G04,G05,G06,G07,G08,G09,G10,G11,G12,H01,H02,H03,H04,H05,H06,H07,H08,H09,H10,H11,H12
Start_Time_Now=3.2598659337E+9
Start_Date="4/19/2007+6:18 PM"
pv_to_plate_order=no
gen_time_cutoff=0.000
Drug_Name=nd?:;-ud+0,nd?:;-ud+0,nd?:;-ud+0,nd?:;-ud+0,nd?:;-ud+0,nd?:;-ud+0,nd?:;-ud+0,nd?:;-ud+0,nd?:;-ud+0,nd?:;-ud+0,nd?:;-ud+0,nd?:;-ud+0,nd?:;-ud+0,nd?:;-ud+0,nd?:;-ud+0,nd?:;-ud+0,nd?:;-ud+0,nd?:;-ud+0,nd?:;-ud+0,nd?:;-ud+0,nd?:;-ud+0,nd?:;-ud+0,nd?:;-ud+0,nd?:;-ud+0,nd?:;-ud+0,nd?:;-ud+0,nd?:;-ud+0,nd?:;-ud+0,nd?:;-ud+0,nd?:;-ud+0,nd?:;-ud+0,nd?:;-ud+0,nd?:;-ud+0,nd?:;-ud+0,nd?:;-ud+0,nd?:;-ud+0,nd?:;-ud+0,nd?:;-ud+0,nd?:;-ud+0,nd?:;-ud+0,nd?:;-ud+0,nd?:;-ud+0,nd?:;-ud+0,nd?:;-ud+0,nd?:;-ud+0,nd?:;-ud+0,nd?:;-ud+0,nd?:;-ud+0,nd?:;-ud+0,nd?:;-ud+0,nd?:;-ud+0,nd?:;-ud+0,nd?:;-ud+0,nd?:;-ud+0,nd?:;-ud+0,nd?:;-ud+0,nd?:;-ud+0,nd?:;-ud+0,nd?:;-ud+0,nd?:;-ud+0,nd?:;-ud+0,nd?:;-ud+0,nd?:;-ud+0,nd?:;-ud+0,nd?:;-ud+0,nd?:;-ud+0,nd?:;-ud+0,nd?:;-ud+0,nd?:;-ud+0,nd?:;-ud+0,nd?:;-ud+0,nd?:;-ud+0,nd?:;-ud+0,nd?:;-ud+0,nd?:;-ud+0,nd?:;-ud+0,nd?:;-ud+0,nd?:;-ud+0,nd?:;-ud+0,nd?:;-ud+0,nd?:;-ud+0,nd?:;-ud+0,nd?:;-ud+0,nd?:;-ud+0,nd?:;-ud+0,nd?:;-ud+0,nd?:;-ud+0,nd?:;-ud+0,nd?:;-ud+0,nd?:;-ud+0,nd?:;-ud+0,nd?:;-ud+0,nd?:;-ud+0,nd?:;-ud+0,nd?:;-ud+0,nd?:;-ud+0
Drug_Well_Pos=A01,A02,A03,A04,A05,A06,B01,B02,B03,B04,B05,B06,C01,C02,C03,C04,C05,C06,D01,D02,D03,D04,D05,D06,E01,E02,E03,E04,E05,E06,F01,F02,F03,F04,F05,F06,G01,G02,G03,G04,G05,G06,H01,H02,H03,H04,H05,H06,A07,A08,A09,A10,A11,A12,B07,B08,B09,B10,B11,B12,C07,C08,C09,C10,C11,C12,D07,D08,D09,D10,D11,D12,E07,E08,E09,E10,E11,E12,F07,F08,F09,F10,F11,F12,G07,G08,G09,G10,G11,G12,H07,H08,H09,H10,H11,H12
Avg_G_tcut=2.162,2.140,2.135,2.137,2.204,4.868,2.110,2.109,2.131,2.142,2.188,2.742,2.379,2.346,2.383,2.401,2.464,7.833,2.666,2.700,2.746,2.691,2.819,11.724,2.888,2.922,2.961,2.973,3.124,19.934,3.089,3.154,3.033,3.229,3.545,19.844,0.000,0.000,0.000,0.000,0.000,0.000,0.000,0.000,0.000,0.000,0.000,0.000,2.133,2.170,2.156,2.215,2.751,8.081,2.196,2.231,2.204,2.261,2.530,7.637,2.293,2.243,2.348,2.319,2.502,5.275,2.502,2.507,2.519,2.601,2.666,4.854,2.819,2.849,2.846,2.930,2.850,4.553,3.404,3.386,3.373,3.493,3.430,4.609,0.000,0.000,0.000,0.000,0.000,0.000,0.000,0.000,0.000,0.000,0.000,0.000
t0_from_interval=3.342,3.557,3.486,3.102,3.542,-0.750,3.530,3.670,3.529,3.661,3.672,2.773,3.517,3.413,3.425,3.553,3.740,-3.443,4.296,4.360,4.373,4.366,4.397,0.000,4.648,4.723,4.863,4.788,5.022,0.000,5.251,5.643,5.383,5.816,6.103,-4.438,0.000,0.000,0.000,0.000,0.000,0.000,0.000,0.000,0.000,0.000,0.000,0.000,3.561,3.709,3.540,3.807,3.430,-1.972,3.434,3.536,3.401,3.631,3.473,-1.378,3.039,3.155,3.319,3.334,3.522,0.853,3.500,3.486,3.492,3.693,3.616,3.769,3.697,3.799,3.857,4.067,3.895,4.351,4.920,4.881,5.040,5.017,5.103,5.702,0.000,0.000,0.000,0.000,0.000,0.000,0.000,0.000,0.000,0.000,0.000,0.000
Sum_Delta_Ref=0.000,0.898,1.424,1.833,0.798,21.223,2.405,2.192,2.075,1.786,0.987,8.313,2.926,1.251,2.128,2.013,3.791,25.677,6.437,7.002,7.768,6.619,8.995,27.192,10.019,9.856,10.607,10.524,12.892,27.195,12.359,13.293,11.653,14.289,18.021,27.152,-1.000,-1.000,-1.000,-1.000,-1.000,-1.000,-1.000,-1.000,-1.000,-1.000,-1.000,-1.000,0.879,0.152,0.307,1.461,8.155,25.689,0.168,0.278,0.001,1.081,3.912,25.508,1.387,0.517,2.492,2.286,4.548,23.614,5.211,5.416,5.453,7.154,7.757,23.713,9.042,9.536,9.629,11.087,9.297,23.133,15.828,15.646,15.664,16.753,16.344,23.432,-1.000,-1.000,-1.000,-1.000,-1.000,-1.000,-1.000,-1.000,-1.000,-1.000,-1.000,-1.000
Gens_at_time_G=5.000,5.000,5.000,5.000,5.000,4.078,5.000,5.000,5.000,5.000,5.000,5.000,5.000,5.000,5.000,5.000,5.000,2.534,5.000,5.000,5.000,5.000,5.000,0.797,5.000,5.000,5.000,5.000,5.000,0.805,5.000,5.000,5.000,5.000,5.000,1.000,0.000,0.000,0.000,0.000,0.000,0.000,0.000,0.000,0.000,0.000,0.000,0.000,5.000,5.000,5.000,5.000,5.000,2.423,5.000,5.000,5.000,5.000,5.000,2.597,5.000,5.000,5.000,5.000,5.000,3.764,5.000,5.000,5.000,5.000,5.000,4.092,5.000,5.000,5.000,5.000,5.000,4.363,5.000,5.000,5.000,5.000,5.000,4.310,0.000,0.000,0.000,0.000,0.000,0.000,0.000,0.000,0.000,0.000,0.000,0.000
G_Int_tcut=1.494,1.429,1.438,1.516,1.496,5.051,1.404,1.375,1.426,1.410,1.453,2.187,1.676,1.663,1.698,1.690,1.716,9.192,1.807,1.828,1.872,1.818,1.939,11.724,1.959,1.977,1.988,2.016,2.120,19.934,2.039,2.025,1.956,2.066,2.324,24.281,0.000,0.000,0.000,0.000,0.000,0.000,0.000,0.000,0.000,0.000,0.000,0.000,1.421,1.428,1.448,1.453,2.065,8.895,1.510,1.524,1.524,1.535,1.835,8.168,1.686,1.612,1.684,1.652,1.798,5.048,1.802,1.810,1.820,1.863,1.943,3.933,2.080,2.089,2.074,2.116,2.071,3.555,2.420,2.410,2.365,2.489,2.410,3.286,0.000,0.000,0.000,0.000,0.000,0.000,0.000,0.000,0.000,0.000,0.000,0.000
Sum_Del_12=0.000,0.098,0.196,0.359,0.565,4.655,0.409,0.388,0.221,0.017,0.357,2.418,1.948,1.706,1.966,2.105,2.484,5.023,3.494,3.682,3.796,3.625,3.968,5.389,4.167,4.244,4.312,4.264,4.484,5.364,4.551,4.678,4.501,4.763,4.926,5.398,5.620,5.617,5.595,5.611,5.630,5.618,5.629,5.620,5.576,5.612,5.595,5.593,0.044,0.283,0.078,0.692,3.381,5.108,0.378,0.689,0.453,0.963,2.585,5.071,0.970,0.669,1.378,1.278,2.485,4.840,2.380,2.371,2.416,2.818,3.117,5.088,3.557,3.659,3.707,3.963,3.712,5.043,4.749,4.703,4.746,4.841,4.801,5.199,5.617,5.584,5.594,5.596,5.603,5.611,5.621,5.630,5.617,5.581,5.623,5.603
Sum_Del_20=0.000,0.864,1.366,1.766,0.805,20.547,2.326,2.120,2.005,1.722,0.940,8.081,2.862,1.254,2.110,1.997,3.725,24.830,6.299,6.855,7.603,6.505,8.791,26.285,9.787,9.641,10.374,10.306,12.581,26.288,12.074,12.985,11.399,13.959,17.584,26.248,26.814,26.812,26.774,26.798,26.832,26.806,26.829,26.824,26.742,26.802,26.769,26.765,0.842,0.142,0.297,1.419,7.952,24.838,0.157,0.283,0.003,1.062,3.857,24.666,1.363,0.509,2.436,2.231,4.448,22.863,5.079,5.276,5.315,6.959,7.556,22.984,8.811,9.293,9.382,10.792,9.069,22.439,15.425,15.247,15.263,16.313,15.920,22.728,26.803,26.751,26.774,26.769,26.785,26.800,26.813,26.829,26.810,26.750,26.819,26.793
Sum_Del_24=0.000,0.864,1.366,1.766,0.805,20.547,2.326,2.120,2.005,1.722,0.940,8.081,2.862,1.254,2.110,1.997,3.725,24.830,6.299,6.855,7.603,6.505,8.791,26.285,9.787,9.641,10.374,10.306,12.581,26.288,12.074,12.985,11.399,13.959,17.584,26.248,26.814,26.812,26.774,26.798,26.832,26.806,26.829,26.824,26.742,26.802,26.769,26.765,0.842,0.142,0.297,1.419,7.952,24.838,0.157,0.283,0.003,1.062,3.857,24.666,1.363,0.509,2.436,2.231,4.448,22.863,5.079,5.276,5.315,6.959,7.556,22.984,8.811,9.293,9.382,10.792,9.069,22.439,15.425,15.247,15.263,16.313,15.920,22.728,26.803,26.751,26.774,26.769,26.785,26.800,26.813,26.829,26.810,26.750,26.819,26.793
Sum_12=5.685,5.784,5.881,6.045,5.120,1.030,6.095,6.073,5.906,5.702,5.328,3.268,3.737,3.979,3.719,3.580,3.201,0.662,2.192,2.003,1.890,2.061,1.717,0.297,1.518,1.441,1.373,1.421,1.201,0.321,1.134,1.007,1.185,0.923,0.760,0.287,0.065,0.068,0.091,0.075,0.056,0.067,0.056,0.065,0.110,0.074,0.090,0.092,5.729,5.402,5.608,4.993,2.304,0.577,5.307,4.996,5.233,4.723,3.101,0.614,4.715,5.016,4.307,4.407,3.200,0.845,3.306,3.314,3.269,2.868,2.568,0.597,2.128,2.027,1.979,1.722,1.973,0.642,0.936,0.983,0.939,0.845,0.884,0.486,0.068,0.101,0.091,0.090,0.082,0.075,0.064,0.056,0.069,0.104,0.062,0.083
Sum_20=26.917,27.781,28.283,28.683,26.112,6.370,29.243,29.037,28.922,28.639,27.857,18.836,24.055,25.663,24.807,24.920,23.192,2.087,20.618,20.061,19.313,20.412,18.126,0.632,17.130,17.276,16.543,16.610,14.336,0.629,14.843,13.932,15.518,12.958,9.333,0.669,0.103,0.105,0.143,0.119,0.084,0.111,0.088,0.093,0.175,0.115,0.148,0.152,27.759,27.059,27.214,25.498,18.965,2.079,27.074,26.634,26.914,25.855,23.060,2.250,25.554,26.408,24.480,24.686,22.469,4.054,21.838,21.641,21.602,19.958,19.361,3.933,18.106,17.624,17.535,16.125,17.848,4.478,11.492,11.670,11.654,10.604,10.997,4.189,0.114,0.166,0.143,0.148,0.132,0.117,0.104,0.088,0.107,0.167,0.098,0.124
Sum_24=26.917,27.781,28.283,28.683,26.112,6.370,29.243,29.037,28.922,28.639,27.857,18.836,24.055,25.663,24.807,24.920,23.192,2.087,20.618,20.061,19.313,20.412,18.126,0.632,17.130,17.276,16.543,16.610,14.336,0.629,14.843,13.932,15.518,12.958,9.333,0.669,0.103,0.105,0.143,0.119,0.084,0.111,0.088,0.093,0.175,0.115,0.148,0.152,27.759,27.059,27.214,25.498,18.965,2.079,27.074,26.634,26.914,25.855,23.060,2.250,25.554,26.408,24.480,24.686,22.469,4.054,21.838,21.641,21.602,19.958,19.361,3.933,18.106,17.624,17.535,16.125,17.848,4.478,11.492,11.670,11.654,10.604,10.997,4.189,0.114,0.166,0.143,0.148,0.132,0.117,0.104,0.088,0.107,0.167,0.098,0.124
G_by_Interval=1.494,1.429,1.438,1.516,1.496,5.051,1.404,1.375,1.426,1.410,1.453,2.187,1.676,1.663,1.698,1.690,1.716,9.192,1.807,1.828,1.872,1.818,1.939,11.724,1.959,1.977,1.988,2.016,2.120,19.934,2.039,2.025,1.956,2.066,2.324,24.281,0.000,0.000,0.000,0.000,0.000,0.000,0.000,0.000,0.000,0.000,0.000,0.000,1.421,1.428,1.448,1.453,2.065,8.895,1.510,1.524,1.524,1.535,1.835,8.168,1.686,1.612,1.684,1.652,1.798,5.048,1.802,1.810,1.820,1.863,1.943,3.933,2.080,2.089,2.074,2.116,2.071,3.555,2.420,2.410,2.365,2.489,2.410,3.286,0.000,0.000,0.000,0.000,0.000,0.000,0.000,0.000,0.000,0.000,0.000,0.000
Avg_G_t8=2.162,2.140,2.135,2.137,2.204,4.868,2.110,2.109,2.131,2.142,2.188,2.742,2.379,2.346,2.383,2.401,2.464,7.833,2.666,2.700,2.746,2.691,2.819,11.724,2.888,2.922,2.961,2.973,3.124,19.934,3.089,3.154,3.033,3.229,3.545,19.844,0.000,0.000,0.000,0.000,0.000,0.000,0.000,0.000,0.000,0.000,0.000,0.000,2.133,2.170,2.156,2.215,2.751,8.081,2.196,2.231,2.204,2.261,2.530,7.637,2.293,2.243,2.348,2.319,2.502,5.275,2.502,2.507,2.519,2.601,2.666,4.854,2.819,2.849,2.846,2.930,2.850,4.553,3.404,3.386,3.373,3.493,3.430,4.609,0.000,0.000,0.000,0.000,0.000,0.000,0.000,0.000,0.000,0.000,0.000,0.000
G_int_t8=1.494,1.429,1.438,1.516,1.496,5.051,1.404,1.375,1.426,1.410,1.453,2.187,1.676,1.663,1.698,1.690,1.716,9.192,1.807,1.828,1.872,1.818,1.939,11.724,1.959,1.977,1.988,2.016,2.120,19.934,2.039,2.025,1.956,2.066,2.324,24.281,0.000,0.000,0.000,0.000,0.000,0.000,0.000,0.000,0.000,0.000,0.000,0.000,1.421,1.428,1.448,1.453,2.065,8.895,1.510,1.524,1.524,1.535,1.835,8.168,1.686,1.612,1.684,1.652,1.798,5.048,1.802,1.810,1.820,1.863,1.943,3.933,2.080,2.089,2.074,2.116,2.071,3.555,2.420,2.410,2.365,2.489,2.410,3.286,0.000,0.000,0.000,0.000,0.000,0.000,0.000,0.000,0.000,0.000,0.000,0.000
Avg_G_t12=2.162,2.140,2.135,2.137,2.204,4.868,2.110,2.109,2.131,2.142,2.188,2.742,2.379,2.346,2.383,2.401,2.464,7.833,2.666,2.700,2.746,2.691,2.819,11.724,2.888,2.922,2.961,2.973,3.124,19.934,3.089,3.154,3.033,3.229,3.545,19.844,0.000,0.000,0.000,0.000,0.000,0.000,0.000,0.000,0.000,0.000,0.000,0.000,2.133,2.170,2.156,2.215,2.751,8.081,2.196,2.231,2.204,2.261,2.530,7.637,2.293,2.243,2.348,2.319,2.502,5.275,2.502,2.507,2.519,2.601,2.666,4.854,2.819,2.849,2.846,2.930,2.850,4.553,3.404,3.386,3.373,3.493,3.430,4.609,0.000,0.000,0.000,0.000,0.000,0.000,0.000,0.000,0.000,0.000,0.000,0.000
G_int_t12=1.494,1.429,1.438,1.516,1.496,5.051,1.404,1.375,1.426,1.410,1.453,2.187,1.676,1.663,1.698,1.690,1.716,9.192,1.807,1.828,1.872,1.818,1.939,11.724,1.959,1.977,1.988,2.016,2.120,19.934,2.039,2.025,1.956,2.066,2.324,24.281,0.000,0.000,0.000,0.000,0.000,0.000,0.000,0.000,0.000,0.000,0.000,0.000,1.421,1.428,1.448,1.453,2.065,8.895,1.510,1.524,1.524,1.535,1.835,8.168,1.686,1.612,1.684,1.652,1.798,5.048,1.802,1.810,1.820,1.863,1.943,3.933,2.080,2.089,2.074,2.116,2.071,3.555,2.420,2.410,2.365,2.489,2.410,3.286,0.000,0.000,0.000,0.000,0.000,0.000,0.000,0.000,0.000,0.000,0.000,0.000
Avg_G_inflex=2.187,2.164,2.162,2.227,2.243,4.162,2.186,2.131,2.164,2.241,2.222,2.595,2.379,2.384,2.425,2.457,2.532,7.863,2.709,2.752,2.746,2.733,2.834,12.599,2.985,2.943,2.974,2.993,3.187,4.476,3.152,3.223,3.080,3.229,3.593,9.329,0.000,0.000,0.000,0.000,0.000,0.000,0.000,0.000,0.000,0.000,0.000,0.000,2.236,2.218,2.159,2.250,2.751,6.596,2.244,2.231,2.233,2.263,2.530,7.229,2.321,2.272,2.367,2.343,2.567,5.316,2.531,2.508,2.553,2.625,2.694,4.959,2.828,2.876,2.846,2.949,2.853,4.671,3.413,3.405,3.406,3.522,3.453,4.839,0.000,0.000,0.000,0.000,0.000,0.000,0.000,0.000,0.000,0.000,0.000,0.000
G_int_inflex=1.522,1.410,1.455,1.530,1.485,2.722,1.399,1.401,1.452,1.403,1.476,1.794,1.676,1.690,1.710,1.707,1.708,9.308,1.820,1.860,1.872,1.843,1.965,12.599,2.012,2.012,2.010,2.022,2.145,4.476,2.082,2.051,1.983,2.066,2.340,9.329,0.000,0.000,0.000,0.000,0.000,0.000,0.000,0.000,0.000,0.000,0.000,0.000,1.430,1.447,1.432,1.456,2.064,6.206,1.517,1.519,1.529,1.537,1.835,7.521,1.726,1.632,1.711,1.676,1.787,5.095,1.814,1.805,1.738,1.891,1.895,4.118,2.095,2.120,2.074,2.099,2.068,3.659,2.434,2.382,2.326,2.415,2.378,3.567,0.000,0.000,0.000,0.000,0.000,0.000,0.000,0.000,0.000,0.000,0.000,0.000
G_by_Interval_g4=1.487,1.469,1.472,1.997,1.512,4.268,1.490,1.433,1.481,1.472,1.500,2.126,1.730,1.717,1.786,1.794,1.824,9.192,2.061,2.053,2.130,2.056,2.228,11.724,2.217,2.228,2.338,2.358,2.524,19.934,2.403,2.414,2.342,2.486,2.798,24.281,0.000,0.000,0.000,0.000,0.000,0.000,0.000,0.000,0.000,0.000,0.000,0.000,1.477,1.466,1.503,1.503,2.093,8.895,1.578,1.602,1.554,1.608,1.900,8.168,1.695,1.633,1.724,1.696,1.865,5.048,1.843,1.848,1.847,1.920,1.993,4.043,2.110,2.132,2.090,2.182,2.127,3.791,2.502,2.508,2.476,2.542,2.493,3.507,0.000,0.000,0.000,0.000,0.000,0.000,0.000,0.000,0.000,0.000,0.000,0.000
G_int_t8_g4=1.487,1.469,1.472,1.997,1.512,4.268,1.490,1.433,1.481,1.472,1.500,2.126,1.730,1.717,1.786,1.794,1.824,9.192,2.061,2.053,2.130,2.056,2.228,11.724,2.217,2.228,2.338,2.358,2.524,19.934,2.403,2.414,2.342,2.486,2.798,24.281,0.000,0.000,0.000,0.000,0.000,0.000,0.000,0.000,0.000,0.000,0.000,0.000,1.477,1.466,1.503,1.503,2.093,8.895,1.578,1.602,1.554,1.608,1.900,8.168,1.695,1.633,1.724,1.696,1.865,5.048,1.843,1.848,1.847,1.920,1.993,4.043,2.110,2.132,2.090,2.182,2.127,3.791,2.502,2.508,2.476,2.542,2.493,3.507,0.000,0.000,0.000,0.000,0.000,0.000,0.000,0.000,0.000,0.000,0.000,0.000
G_int_t12_g4=1.487,1.469,1.472,1.997,1.512,4.268,1.490,1.433,1.481,1.472,1.500,2.126,1.730,1.717,1.786,1.794,1.824,9.192,2.061,2.053,2.130,2.056,2.228,11.724,2.217,2.228,2.338,2.358,2.524,19.934,2.403,2.414,2.342,2.486,2.798,24.281,0.000,0.000,0.000,0.000,0.000,0.000,0.000,0.000,0.000,0.000,0.000,0.000,1.477,1.466,1.503,1.503,2.093,8.895,1.578,1.602,1.554,1.608,1.900,8.168,1.695,1.633,1.724,1.696,1.865,5.048,1.843,1.848,1.847,1.920,1.993,4.043,2.110,2.132,2.090,2.182,2.127,3.791,2.502,2.508,2.476,2.542,2.493,3.507,0.000,0.000,0.000,0.000,0.000,0.000,0.000,0.000,0.000,0.000,0.000,0.000
G_int_inflex_g4=1.508,1.459,1.486,2.090,1.505,2.722,1.499,1.453,1.502,1.479,1.519,1.836,1.730,1.738,1.801,1.813,1.832,9.308,2.083,2.088,2.130,2.084,2.247,12.599,2.274,2.255,2.354,2.353,2.567,4.476,2.451,2.430,2.376,2.486,2.828,9.329,0.000,0.000,0.000,0.000,0.000,0.000,0.000,0.000,0.000,0.000,0.000,0.000,1.492,1.482,1.471,1.504,2.089,6.206,1.589,1.594,1.555,1.610,1.900,7.521,1.725,1.649,1.744,1.715,1.846,5.095,1.828,1.838,1.784,1.942,1.964,4.118,2.121,2.156,2.090,2.172,2.119,3.881,2.513,2.491,2.443,2.493,2.448,3.567,0.000,0.000,0.000,0.000,0.000,0.000,0.000,0.000,0.000,0.000,0.000,0.000
Time_Inflex=11.054,10.564,10.809,10.074,10.809,11.788,10.074,10.809,10.809,10.074,11.054,11.788,12.522,11.788,11.788,11.788,11.788,18.641,13.256,13.501,14.235,13.501,14.480,2.976,14.235,14.970,15.214,15.214,15.459,2.976,15.459,15.704,15.214,16.683,17.662,2.976,0.284,0.284,0.284,0.284,0.284,0.284,0.284,0.284,0.284,0.284,0.284,0.284,10.074,10.809,11.298,11.054,14.480,13.256,10.809,12.033,11.054,11.788,13.256,18.152,11.788,11.298,12.033,11.788,12.033,19.620,12.767,13.501,11.788,13.256,12.767,19.376,14.480,14.480,15.214,14.480,14.725,19.376,17.417,16.683,16.438,16.683,16.928,18.152,0.284,0.284,0.284,0.284,0.284,0.284,0.284,0.284,0.284,0.284,0.284,0.284
OD_Inflex=0.574,0.501,0.549,0.452,0.486,0.171,0.440,0.579,0.558,0.424,0.548,0.410,0.629,0.542,0.503,0.485,0.449,0.141,0.522,0.524,0.595,0.529,0.583,0.083,0.494,0.590,0.591,0.574,0.503,0.085,0.531,0.514,0.529,0.604,0.521,0.082,0.066,0.066,0.064,0.063,0.064,0.064,0.066,0.066,0.065,0.062,0.063,0.064,0.421,0.516,0.598,0.526,0.623,0.124,0.497,0.658,0.529,0.600,0.616,0.146,0.580,0.541,0.571,0.555,0.466,0.256,0.564,0.632,0.427,0.559,0.464,0.288,0.555,0.561,0.622,0.505,0.579,0.330,0.561,0.505,0.481,0.462,0.500,0.271,0.063,0.063,0.063,0.065,0.064,0.064,0.064,0.063,0.063,0.064,0.064,0.065
Time_Saturation=18.886,18.152,16.683,17.662,18.152,0.000,17.662,16.683,18.641,18.152,18.396,18.152,17.662,17.907,18.641,16.438,16.683,12.278,18.152,16.683,18.152,16.683,16.193,0.000,18.152,16.193,17.417,16.928,17.907,0.000,16.928,18.641,16.928,17.662,0.000,0.000,0.284,0.284,0.284,0.284,0.284,0.284,0.284,0.284,0.284,0.284,0.284,0.284,16.683,17.173,17.907,19.131,17.662,0.000,16.928,18.152,18.641,16.438,18.396,0.000,18.152,18.152,16.683,13.256,18.152,0.000,18.396,16.683,14.235,16.438,17.907,0.000,17.173,17.907,15.704,16.193,16.928,0.000,18.152,18.152,18.152,18.641,18.152,0.000,0.284,0.284,0.284,0.284,0.284,0.284,0.284,0.284,0.284,0.284,0.284,0.284
OD_Saturation=0.774,0.822,0.837,0.912,0.802,0.000,0.849,0.851,0.865,0.950,0.883,0.642,0.776,0.831,0.826,0.803,0.778,0.118,0.781,0.764,0.764,0.760,0.719,0.000,0.731,0.734,0.729,0.728,0.704,0.000,0.719,0.723,0.717,0.698,0.000,0.000,0.066,0.066,0.064,0.063,0.064,0.064,0.066,0.066,0.065,0.062,0.063,0.064,0.810,0.777,0.796,0.757,0.708,0.000,0.793,0.802,0.795,0.768,0.832,0.000,0.781,0.784,0.761,0.729,0.760,0.000,0.738,0.710,0.696,0.655,0.689,0.000,0.683,0.686,0.664,0.647,0.696,0.000,0.619,0.614,0.628,0.599,0.596,0.000,0.063,0.063,0.063,0.065,0.064,0.064,0.064,0.063,0.063,0.064,0.064,0.065
Ref_Well_Name=A01,A01,A01,A01,A01,A01,A01,A01,A01,A01,A01,A01,A01,A01,A01,A01,A01,A01,A01,A01,A01,A01,A01,A01,A01,A01,A01,A01,A01,A01,A01,A01,A01,A01,A01,A01,A01,A01,A01,A01,A01,A01,A01,A01,A01,A01,A01,A01,A01,A01,A01,A01,A01,A01,A01,A01,A01,A01,A01,A01,A01,A01,A01,A01,A01,A01,A01,A01,A01,A01,A01,A01,A01,A01,A01,A01,A01,A01,A01,A01,A01,A01,A01,A01,A01,A01,A01,A01,A01,A01,A01,A01,A01,A01,A01,A01
Ratio_Avg_G=1.000,1.010,1.013,1.012,0.981,0.444,1.025,1.025,1.014,1.010,0.988,0.788,0.909,0.922,0.907,0.901,0.878,0.276,0.811,0.801,0.787,0.804,0.767,0.184,0.749,0.740,0.730,0.727,0.692,0.108,0.700,0.686,0.713,0.670,0.610,0.109,Inf,Inf,Inf,Inf,Inf,Inf,Inf,Inf,Inf,Inf,Inf,Inf,1.014,0.996,1.003,0.976,0.786,0.268,0.984,0.969,0.981,0.956,0.855,0.283,0.943,0.964,0.921,0.932,0.864,0.410,0.864,0.862,0.858,0.831,0.811,0.445,0.767,0.759,0.760,0.738,0.759,0.475,0.635,0.638,0.641,0.619,0.630,0.469,Inf,Inf,Inf,Inf,Inf,Inf,Inf,Inf,Inf,Inf,Inf,Inf
Ratio_Fit_G=1.000,1.100,1.046,1.123,1.043,0.682,1.132,1.087,1.063,1.137,1.039,0.863,0.881,0.908,0.901,0.909,0.910,0.081,0.830,0.832,0.812,0.832,0.794,0.628,0.768,0.763,0.764,0.755,0.718,0.460,0.742,0.750,0.768,0.735,0.688,0.581,Inf,Inf,Inf,Inf,Inf,Inf,Inf,Inf,Inf,Inf,Inf,Inf,1.116,1.077,1.029,1.056,0.688,0.237,1.020,0.922,1.004,0.956,0.783,0.119,0.881,0.943,0.882,0.906,0.859,0.229,0.827,0.760,0.886,0.782,0.810,0.369,0.708,0.711,0.671,0.730,0.703,0.422,0.618,0.635,0.653,0.638,0.634,0.496,Inf,Inf,Inf,Inf,Inf,Inf,Inf,Inf,Inf,Inf,Inf,Inf
Ratio_G_Int=1.000,1.045,1.039,0.985,0.998,0.296,1.064,1.086,1.048,1.060,1.028,0.683,0.891,0.898,0.879,0.884,0.871,0.162,0.826,0.817,0.798,0.822,0.770,0.127,0.763,0.755,0.751,0.741,0.705,0.075,0.733,0.737,0.763,0.723,0.643,0.062,Inf,Inf,Inf,Inf,Inf,Inf,Inf,Inf,Inf,Inf,Inf,Inf,1.051,1.046,1.031,1.028,0.723,0.168,0.989,0.980,0.980,0.973,0.814,0.183,0.886,0.927,0.887,0.904,0.831,0.296,0.829,0.825,0.821,0.802,0.769,0.380,0.718,0.715,0.720,0.706,0.721,0.420,0.617,0.620,0.631,0.600,0.620,0.455,Inf,Inf,Inf,Inf,Inf,Inf,Inf,Inf,Inf,Inf,Inf,Inf
Ratio_t0_Fit=1.000,1.020,1.089,0.997,1.035,1.152,1.008,1.045,1.059,0.976,1.045,1.246,1.041,1.149,1.178,1.019,1.036,0.503,1.023,1.000,0.901,0.952,0.939,1.388,0.903,0.937,1.025,1.108,0.790,2.224,1.088,0.819,0.815,0.955,0.657,1.524,Inf,Inf,Inf,Inf,Inf,Inf,Inf,Inf,Inf,Inf,Inf,Inf,1.003,1.010,1.075,1.003,1.159,-2.144,1.077,1.176,1.005,1.244,1.602,0.594,1.605,1.285,1.292,1.130,1.020,0.521,1.471,1.592,1.103,1.224,1.158,0.617,0.966,1.380,1.170,1.380,0.950,0.674,1.164,0.833,1.283,1.028,2.056,0.670,Inf,Inf,Inf,Inf,Inf,Inf,Inf,Inf,Inf,Inf,Inf,Inf
Ratio_t0_G_Int=1.000,0.940,0.959,1.078,0.944,-4.456,0.947,0.911,0.947,0.913,0.910,1.205,0.950,0.979,0.976,0.941,0.894,-0.971,0.778,0.767,0.764,0.766,0.760,Inf,0.719,0.708,0.687,0.698,0.666,Inf,0.636,0.592,0.621,0.575,0.548,-0.753,Inf,Inf,Inf,Inf,Inf,Inf,Inf,Inf,Inf,Inf,Inf,Inf,0.939,0.901,0.944,0.878,0.975,-1.695,0.973,0.945,0.983,0.920,0.962,-2.425,1.100,1.059,1.007,1.003,0.949,3.917,0.955,0.959,0.957,0.905,0.924,0.887,0.904,0.880,0.866,0.822,0.858,0.768,0.679,0.685,0.663,0.666,0.655,0.586,Inf,Inf,Inf,Inf,Inf,Inf,Inf,Inf,Inf,Inf,Inf,Inf
Ref_Curve_Array=1,1,1,1,1,1,1,1,1,1,1,1,1,1,1,1,1,1,1,1,1,1,1,1,1,1,1,1,1,1,1,1,1,1,1,1,1,1,1,1,1,1,1,1,1,1,1,1,1,1,1,1,1,1,1,1,1,1,1,1,1,1,1,1,1,1,1,1,1,1,1,1,1,1,1,1,1,1,1,1,1,1,1,1,1,1,1,1,1,1,1,1,1,1,1,1
Default_ref=0
Comm_Map=,,,,,
Comm_Consol=,,,,,,,,
Comm_Screen=,,,,,
Analysis_Set=A,A,A,A,A,A,A,A,A,A,A,A,A,A,A,A,A,A,A,A,A,A,A,A,A,A,A,A,A,A,A,A,A,A,A,A,A,A,A,A,A,A,A,A,A,A,A,A,A,A,A,A,A,A,A,A,A,A,A,A,A,A,A,A,A,A,A,A,A,A,A,A,A,A,A,A,A,A,A,A,A,A,A,A,A,A,A,A,A,A,A,A,A,A,A,A
Ref_Type=single_ref,single_ref,single_ref,single_ref,single_ref,single_ref,single_ref,single_ref,single_ref,single_ref,single_ref,single_ref,single_ref,single_ref,single_ref,single_ref,single_ref,single_ref,single_ref,single_ref,single_ref,single_ref,single_ref,single_ref,single_ref,single_ref,single_ref,single_ref,single_ref,single_ref,single_ref,single_ref,single_ref,single_ref,single_ref,single_ref,single_ref,single_ref,single_ref,single_ref,single_ref,single_ref,single_ref,single_ref,single_ref,single_ref,single_ref,single_ref,single_ref,single_ref,single_ref,single_ref,single_ref,single_ref,single_ref,single_ref,single_ref,single_ref,single_ref,single_ref,single_ref,single_ref,single_ref,single_ref,single_ref,single_ref,single_ref,single_ref,single_ref,single_ref,single_ref,single_ref,single_ref,single_ref,single_ref,single_ref,single_ref,single_ref,single_ref,single_ref,single_ref,single_ref,single_ref,single_ref,single_ref,single_ref,single_ref,single_ref,single_ref,single_ref,single_ref,single_ref,single_ref,single_ref,single_ref,single_ref
Wells_In_Use=0,0,0,0,0,0,0,0,0,0,0,0,0,0,0,0,0,0,0,0,0,0,0,0,0,0,0,0,0,0,0,0,0,0,0,0,0,0,0,0,0,0,0,0,0,0,0,0,0,0,0,0,0,0,0,0,0,0,0,0,0,0,0,0,0,0,0,0,0,0,0,0,0,0,0,0,0,0,0,0,0,0,0,0,0,0,0,0,0,0,0,0,0,0,0,0
[Flor:]
[Flor2:]
[Lumin:]
[Data:]
Read=DateTime	RunT[s]	Temp	Well_1	Well_2	Well_3	Well_4	Well_5	Well_6	Well_7	Well_8	Well_9	Well_10	Well_11	Well_12	Well_13	Well_14	Well_15	Well_16	Well_17	Well_18	Well_19	Well_20	Well_21	Well_22	Well_23	Well_24	Well_25	Well_26	Well_27	Well_28	Well_29	Well_30	Well_31	Well_32	Well_33	Well_34	Well_35	Well_36	Well_37	Well_38	Well_39	Well_40	Well_41	Well_42	Well_43	Well_44	Well_45	Well_46	Well_47	Well_48	Well_49	Well_50	Well_51	Well_52	Well_53	Well_54	Well_55	Well_56	Well_57	Well_58	Well_59	Well_60	Well_61	Well_62	Well_63	Well_64	Well_65	Well_66	Well_67	Well_68	Well_69	Well_70	Well_71	Well_72	Well_73	Well_74	Well_75	Well_76	Well_77	Well_78	Well_79	Well_80	Well_81	Well_82	Well_83	Well_84	Well_85	Well_86	Well_87	Well_88	Well_89	Well_90	Well_91	Well_92	Well_93	Well_94	Well_95	Well_96
1=18:34:38	1023	306	0.0814	0.0813	0.0825	0.1008	0.0814	0.0830	0.0813	0.0807	0.0786	0.0794	0.0794	0.0828	0.0824	0.0833	0.0823	0.0811	0.0821	0.0813	0.0815	0.0816	0.0812	0.0819	0.0813	0.0808	0.0874	0.0843	0.0811	0.0809	0.0836	0.0822	0.0827	0.0813	0.0810	0.0813	0.0802	0.0822	0.0879	0.0823	0.0801	0.0812	0.0802	0.0821	0.0791	0.0806	0.0806	0.0810	0.0795	0.0803	0.0834	0.0832	0.0822	0.0803	0.0813	0.0815	0.0829	0.0810	0.0823	0.0802	0.0805	0.0808	0.0832	0.0810	0.0809	0.0819	0.0805	0.0812	0.0818	0.0829	0.0811	0.0814	0.0810	0.0802	0.0656	0.0658	0.0637	0.0634	0.0636	0.0636	0.0632	0.0629	0.0632	0.0646	0.0638	0.0642	0.0656	0.0660	0.0649	0.0625	0.0630	0.0636	0.0640	0.0632	0.0633	0.0635	0.0644	0.0649
2=18:49:20	1904	310	0.0822	0.0820	0.0815	0.1007	0.0818	0.0832	0.0811	0.0811	0.0809	0.0805	0.0807	0.0835	0.0834	0.0844	0.0829	0.0827	0.0825	0.0814	0.0819	0.0834	0.0824	0.0839	0.0822	0.0811	0.0866	0.0845	0.0812	0.0817	0.0836	0.0859	0.0835	0.0822	0.0821	0.0816	0.0814	0.0833	0.0876	0.0810	0.0823	0.0821	0.0852	0.0825	0.0815	0.0824	0.0814	0.0811	0.0809	0.0810	0.0850	0.0830	0.0815	0.0834	0.0817	0.0833	0.0826	0.0827	0.0827	0.0806	0.0811	0.0819	0.0841	0.0824	0.0808	0.0820	0.0819	0.0813	0.0826	0.0824	0.0818	0.0820	0.0819	0.0808	0.0664	0.0669	0.0643	0.0636	0.0643	0.0641	0.0634	0.0640	0.0644	0.0657	0.0641	0.0648	0.0664	0.0664	0.0657	0.0645	0.0643	0.0638	0.0645	0.0643	0.0651	0.0644	0.0646	0.0650
3=19:04:01	2785	313	0.0823	0.0831	0.0815	0.1083	0.0822	0.0840	0.0828	0.0800	0.0814	0.0800	0.0814	0.0838	0.0833	0.0835	0.0821	0.0829	0.0825	0.0821	0.0822	0.0832	0.0821	0.0812	0.0822	0.0819	0.0864	0.0848	0.0822	0.0835	0.0844	0.0853	0.0820	0.0830	0.0826	0.0812	0.0827	0.0831	0.0873	0.0824	0.0822	0.0806	0.0851	0.0825	0.0822	0.0815	0.0822	0.0810	0.0807	0.0806	0.0848	0.0839	0.0841	0.0817	0.0823	0.0835	0.0813	0.0830	0.0820	0.0817	0.0813	0.0828	0.0832	0.0828	0.0828	0.0818	0.0821	0.0811	0.0813	0.0820	0.0827	0.0814	0.0816	0.0823	0.0663	0.0671	0.0650	0.0646	0.0644	0.0647	0.0640	0.0640	0.0642	0.0651	0.0648	0.0648	0.0665	0.0664	0.0653	0.0649	0.0636	0.0648	0.0648	0.0640	0.0650	0.0639	0.0648	0.0652
4=19:18:42	3666	316	0.0818	0.0823	0.0815	0.1087	0.0816	0.0839	0.0817	0.0810	0.0806	0.0797	0.0810	0.0830	0.0836	0.0850	0.0827	0.0853	0.0818	0.0822	0.0821	0.0844	0.0832	0.0832	0.0819	0.0830	0.0859	0.0841	0.0807	0.0823	0.0835	0.0850	0.0828	0.0821	0.0838	0.0811	0.0822	0.0820	0.0878	0.0819	0.0827	0.0806	0.0822	0.0838	0.0815	0.0823	0.0815	0.0824	0.0813	0.0810	0.0850	0.0834	0.0846	0.0828	0.0817	0.0848	0.0813	0.0821	0.0822	0.0809	0.0823	0.0818	0.0844	0.0829	0.0821	0.0826	0.0826	0.0807	0.0831	0.0818	0.0827	0.0819	0.0824	0.0821	0.0667	0.0666	0.0651	0.0643	0.0648	0.0638	0.0638	0.0642	0.0649	0.0660	0.0646	0.0647	0.0663	0.0669	0.0656	0.0645	0.0643	0.0646	0.0648	0.0646	0.0646	0.0644	0.0651	0.0655
5=19:33:23	4547	318	0.0820	0.0812	0.0824	0.1066	0.0818	0.0824	0.0806	0.0800	0.0804	0.0802	0.0805	0.0829	0.0824	0.0835	0.0816	0.0823	0.0822	0.0823	0.0812	0.0824	0.0819	0.0833	0.0816	0.0816	0.0842	0.0832	0.0813	0.0810	0.0832	0.0843	0.0850	0.0811	0.0812	0.0810	0.0814	0.0825	0.0863	0.0826	0.0807	0.0812	0.0801	0.0836	0.0807	0.0819	0.0812	0.0814	0.0800	0.0805	0.0840	0.0832	0.0811	0.0836	0.0821	0.0836	0.0820	0.0815	0.0832	0.0803	0.0812	0.0804	0.0833	0.0815	0.0815	0.0809	0.0804	0.0809	0.0818	0.0815	0.0814	0.0810	0.0821	0.0803	0.0653	0.0660	0.0634	0.0624	0.0636	0.0638	0.0628	0.0627	0.0641	0.0653	0.0636	0.0640	0.0651	0.0645	0.0653	0.0635	0.0633	0.0640	0.0638	0.0635	0.0630	0.0632	0.0641	0.0643
6=19:48:04	5428	322	0.0828	0.0817	0.0828	0.0935	0.0819	0.0836	0.0811	0.0805	0.0801	0.0802	0.0799	0.0838	0.0819	0.0833	0.0808	0.0807	0.0819	0.0809	0.0815	0.0823	0.0827	0.0825	0.0802	0.0826	0.0854	0.0835	0.0833	0.0818	0.0840	0.0836	0.0825	0.0815	0.0808	0.0817	0.0810	0.0826	0.0863	0.0823	0.0794	0.0810	0.0800	0.0828	0.0807	0.0820	0.0812	0.0813	0.0795	0.0805	0.0843	0.0832	0.0821	0.0823	0.0821	0.0827	0.0815	0.0801	0.0832	0.0801	0.0813	0.0805	0.0837	0.0818	0.0812	0.0814	0.0796	0.0818	0.0808	0.0816	0.0814	0.0826	0.0818	0.0805	0.0650	0.0655	0.0634	0.0622	0.0633	0.0632	0.0629	0.0631	0.0634	0.0648	0.0636	0.0639	0.0648	0.0647	0.0648	0.0631	0.0630	0.0637	0.0633	0.0631	0.0630	0.0632	0.0640	0.0640
7=20:02:45	6309	322	0.0806	0.0820	0.0821	0.0985	0.0815	0.0828	0.0824	0.0805	0.0808	0.0798	0.0795	0.0832	0.0827	0.0833	0.0812	0.0823	0.0810	0.0822	0.0806	0.0820	0.0820	0.0812	0.0812	0.0814	0.0851	0.0834	0.0808	0.0836	0.0843	0.0853	0.0818	0.0805	0.0826	0.0802	0.0817	0.0822	0.0865	0.0815	0.0812	0.0804	0.0811	0.0831	0.0809	0.0811	0.0821	0.0809	0.0798	0.0802	0.0841	0.0834	0.0824	0.0830	0.0804	0.0855	0.0830	0.0830	0.0821	0.0813	0.0813	0.0816	0.0829	0.0815	0.0820	0.0812	0.0819	0.0807	0.0814	0.0806	0.0817	0.0814	0.0817	0.0820	0.0653	0.0657	0.0636	0.0635	0.0631	0.0634	0.0625	0.0629	0.0637	0.0641	0.0638	0.0636	0.0655	0.0653	0.0641	0.0638	0.0630	0.0629	0.0635	0.0630	0.0636	0.0634	0.0637	0.0641
8=20:17:26	7191	325	0.0824	0.0826	0.0836	0.1039	0.0826	0.0839	0.0828	0.0820	0.0811	0.0810	0.0798	0.0853	0.0836	0.0856	0.0816	0.0834	0.0830	0.0830	0.0822	0.0837	0.0829	0.0843	0.0822	0.0826	0.0847	0.0840	0.0833	0.0837	0.0851	0.0860	0.0861	0.0821	0.0832	0.0821	0.0827	0.0829	0.0880	0.0831	0.0810	0.0827	0.0811	0.0840	0.0814	0.0822	0.0829	0.0824	0.0817	0.0810	0.0844	0.0844	0.0822	0.0842	0.0837	0.0854	0.0835	0.0811	0.0839	0.0813	0.0827	0.0829	0.0844	0.0833	0.0831	0.0817	0.0823	0.0827	0.0824	0.0825	0.0830	0.0821	0.0826	0.0825	0.0658	0.0661	0.0643	0.0638	0.0632	0.0636	0.0634	0.0635	0.0643	0.0655	0.0645	0.0641	0.0660	0.0659	0.0650	0.0643	0.0635	0.0635	0.0644	0.0632	0.0645	0.0638	0.0645	0.0649
9=20:32:07	8072	322	0.0830	0.0827	0.0833	0.1015	0.0834	0.0845	0.0824	0.0818	0.0819	0.0800	0.0813	0.0848	0.0838	0.0843	0.0838	0.0834	0.0843	0.0824	0.0821	0.0822	0.0830	0.0844	0.0832	0.0829	0.0854	0.0851	0.0835	0.0821	0.0845	0.0885	0.0847	0.0833	0.0828	0.0823	0.0826	0.0847	0.0874	0.0836	0.0817	0.0825	0.0821	0.0836	0.0823	0.0825	0.0829	0.0808	0.0812	0.0817	0.0851	0.0840	0.0839	0.0848	0.0834	0.0845	0.0854	0.0829	0.0823	0.0826	0.0823	0.0825	0.0834	0.0830	0.0831	0.0824	0.0822	0.0831	0.0827	0.0833	0.0828	0.0826	0.0823	0.0819	0.0656	0.0658	0.0636	0.0637	0.0626	0.0640	0.0632	0.0632	0.0641	0.0658	0.0640	0.0642	0.0654	0.0657	0.0653	0.0638	0.0639	0.0643	0.0634	0.0639	0.0645	0.0635	0.0644	0.0644
10=20:46:48	8953	322	0.0825	0.0829	0.0827	0.1020	0.0821	0.0821	0.0823	0.0816	0.0807	0.0809	0.0798	0.0850	0.0834	0.0858	0.0816	0.0829	0.0821	0.0828	0.0822	0.0839	0.0817	0.0838	0.0820	0.0831	0.0857	0.0844	0.0815	0.0834	0.0842	0.0840	0.0849	0.0826	0.0831	0.0823	0.0818	0.0821	0.0876	0.0823	0.0809	0.0829	0.0810	0.0838	0.0814	0.0817	0.0821	0.0816	0.0806	0.0805	0.0855	0.0850	0.0817	0.0822	0.0823	0.0843	0.0831	0.0819	0.0824	0.0816	0.0822	0.0822	0.0840	0.0821	0.0829	0.0811	0.0829	0.0817	0.0819	0.0828	0.0822	0.0817	0.0816	0.0818	0.0649	0.0648	0.0628	0.0628	0.0625	0.0632	0.0625	0.0621	0.0633	0.0646	0.0635	0.0632	0.0648	0.0649	0.0637	0.0631	0.0624	0.0633	0.0623	0.0625	0.0630	0.0625	0.0633	0.0640
11=21:01:30	9834	322	0.0817	0.0827	0.0827	0.1036	0.0836	0.0829	0.0820	0.0815	0.0805	0.0814	0.0806	0.0830	0.0843	0.0835	0.0813	0.0834	0.0835	0.0828	0.0823	0.0839	0.0816	0.0835	0.0828	0.0815	0.0835	0.0841	0.0819	0.0835	0.0854	0.0854	0.0866	0.0816	0.0826	0.0825	0.0829	0.0817	0.0879	0.0837	0.0821	0.0827	0.0799	0.0833	0.0810	0.0830	0.0827	0.0823	0.0805	0.0810	0.0837	0.0829	0.0827	0.0836	0.0818	0.0834	0.0829	0.0830	0.0829	0.0814	0.0821	0.0811	0.0825	0.0824	0.0825	0.0826	0.0822	0.0810	0.0818	0.0818	0.0823	0.0816	0.0819	0.0817	0.0640	0.0645	0.0616	0.0624	0.0624	0.0630	0.0620	0.0620	0.0626	0.0636	0.0621	0.0631	0.0642	0.0644	0.0637	0.0624	0.0621	0.0626	0.0626	0.0629	0.0631	0.0618	0.0628	0.0638
12=21:16:11	10715	322	0.0829	0.0842	0.0835	0.1013	0.0830	0.0845	0.0841	0.0830	0.0824	0.0811	0.0811	0.0844	0.0844	0.0848	0.0849	0.0830	0.0845	0.0837	0.0849	0.0842	0.0840	0.0841	0.0831	0.0823	0.0883	0.0852	0.0839	0.0850	0.0866	0.0865	0.0829	0.0860	0.0852	0.0840	0.0839	0.0844	0.0886	0.0840	0.0831	0.0824	0.0826	0.0833	0.0840	0.0828	0.0839	0.0828	0.0821	0.0818	0.0850	0.0852	0.0841	0.0837	0.0832	0.0853	0.0853	0.0840	0.0838	0.0832	0.0832	0.0841	0.0844	0.0833	0.0836	0.0838	0.0833	0.0823	0.0820	0.0835	0.0835	0.0830	0.0822	0.0837	0.0648	0.0655	0.0630	0.0629	0.0631	0.0634	0.0629	0.0626	0.0633	0.0637	0.0634	0.0633	0.0647	0.0650	0.0638	0.0633	0.0625	0.0629	0.0635	0.0626	0.0628	0.0627	0.0637	0.0639
13=21:30:52	11596	322	0.0850	0.0860	0.0865	0.1020	0.0862	0.0856	0.0856	0.0851	0.0833	0.0836	0.0842	0.0865	0.0872	0.0881	0.0853	0.0856	0.0858	0.0854	0.0856	0.0872	0.0860	0.0864	0.0850	0.0843	0.0894	0.0875	0.0864	0.0866	0.0890	0.0855	0.0888	0.0865	0.0866	0.0863	0.0852	0.0862	0.0909	0.0859	0.0843	0.0860	0.0845	0.0865	0.0839	0.0857	0.0857	0.0851	0.0841	0.0835	0.0882	0.0871	0.0862	0.0857	0.0859	0.0870	0.0861	0.0839	0.0865	0.0843	0.0854	0.0845	0.0888	0.0839	0.0865	0.0858	0.0847	0.0844	0.0846	0.0861	0.0847	0.0849	0.0848	0.0839	0.0664	0.0668	0.0642	0.0643	0.0648	0.0647	0.0643	0.0637	0.0643	0.0661	0.0648	0.0646	0.0670	0.0663	0.0659	0.0636	0.0639	0.0643	0.0649	0.0642	0.0647	0.0641	0.0654	0.0655
14=21:45:33	12477	322	0.0860	0.0869	0.0884	0.1109	0.0869	0.0848	0.0859	0.0844	0.0859	0.0842	0.0840	0.0863	0.0870	0.0884	0.0860	0.0868	0.0851	0.0869	0.0865	0.0866	0.0869	0.0874	0.0857	0.0839	0.0892	0.0878	0.0877	0.0859	0.0894	0.0881	0.0888	0.0871	0.0869	0.0870	0.0865	0.0852	0.0922	0.0865	0.0848	0.0871	0.0854	0.0865	0.0845	0.0864	0.0856	0.0860	0.0839	0.0831	0.0888	0.0888	0.0859	0.0865	0.0850	0.0877	0.0850	0.0869	0.0871	0.0832	0.0852	0.0853	0.0872	0.0862	0.0868	0.0839	0.0849	0.0849	0.0851	0.0846	0.0851	0.0843	0.0845	0.0833	0.0660	0.0662	0.0642	0.0638	0.0639	0.0639	0.0628	0.0637	0.0641	0.0655	0.0642	0.0643	0.0657	0.0658	0.0651	0.0640	0.0636	0.0631	0.0642	0.0641	0.0642	0.0642	0.0649	0.0651
15=22:00:14	13358	321	0.0852	0.0858	0.0866	0.1097	0.0872	0.0831	0.0864	0.0836	0.0860	0.0841	0.0845	0.0844	0.0875	0.0885	0.0855	0.0870	0.0847	0.0865	0.0863	0.0867	0.0869	0.0883	0.0849	0.0836	0.0881	0.0892	0.0869	0.0865	0.0876	0.0876	0.0871	0.0865	0.0874	0.0863	0.0860	0.0850	0.0934	0.0853	0.0853	0.0856	0.0852	0.0850	0.0849	0.0862	0.0858	0.0853	0.0839	0.0826	0.0887	0.0871	0.0856	0.0869	0.0850	0.0868	0.0840	0.0850	0.0854	0.0832	0.0845	0.0839	0.0863	0.0854	0.0850	0.0838	0.0849	0.0832	0.0847	0.0842	0.0844	0.0839	0.0843	0.0823	0.0652	0.0651	0.0633	0.0633	0.0630	0.0633	0.0620	0.0628	0.0637	0.0656	0.0635	0.0634	0.0649	0.0657	0.0642	0.0637	0.0632	0.0625	0.0635	0.0634	0.0637	0.0631	0.0636	0.0640
16=22:14:55	14240	321	0.0892	0.0877	0.0880	0.1092	0.0873	0.0858	0.0882	0.0872	0.0867	0.0855	0.0859	0.0875	0.0910	0.0928	0.0895	0.0884	0.0906	0.0875	0.0894	0.0914	0.0900	0.0898	0.0879	0.0856	0.0903	0.0909	0.0908	0.0884	0.0905	0.0884	0.0898	0.0895	0.0887	0.0887	0.0883	0.0872	0.0937	0.0886	0.0862	0.0881	0.0879	0.0871	0.0863	0.0871	0.0880	0.0863	0.0854	0.0843	0.0899	0.0883	0.0871	0.0888	0.0892	0.0870	0.0884	0.0856	0.0878	0.0851	0.0862	0.0846	0.0891	0.0859	0.0872	0.0867	0.0855	0.0862	0.0856	0.0871	0.0846	0.0860	0.0849	0.0840	0.0661	0.0662	0.0641	0.0640	0.0642	0.0639	0.0636	0.0620	0.0643	0.0660	0.0644	0.0643	0.0660	0.0662	0.0654	0.0645	0.0631	0.0644	0.0644	0.0650	0.0651	0.0645	0.0648	0.0648
17=22:29:36	15121	320	0.0888	0.0888	0.0902	0.1036	0.0892	0.0846	0.0903	0.0871	0.0879	0.0862	0.0870	0.0872	0.0923	0.0908	0.0889	0.0902	0.0893	0.0894	0.0884	0.0898	0.0897	0.0905	0.0883	0.0847	0.0913	0.0928	0.0881	0.0888	0.0909	0.0884	0.0912	0.0892	0.0891	0.0888	0.0885	0.0882	0.0933	0.0874	0.0870	0.0878	0.0874	0.0848	0.0863	0.0885	0.0872	0.0870	0.0856	0.0834	0.0891	0.0888	0.0895	0.0886	0.0858	0.0878	0.0873	0.0870	0.0873	0.0844	0.0861	0.0860	0.0873	0.0865	0.0870	0.0865	0.0860	0.0850	0.0857	0.0844	0.0850	0.0834	0.0848	0.0827	0.0649	0.0648	0.0646	0.0628	0.0629	0.0631	0.0622	0.0625	0.0629	0.0637	0.0630	0.0634	0.0647	0.0649	0.0631	0.0631	0.0627	0.0629	0.0633	0.0631	0.0633	0.0627	0.0635	0.0637
18=22:44:17	16002	320	0.0920	0.0912	0.0917	0.1059	0.0917	0.0867	0.0904	0.0896	0.0888	0.0882	0.0856	0.0885	0.0942	0.0936	0.0907	0.0909	0.0905	0.0887	0.0922	0.0926	0.0902	0.0910	0.0888	0.0867	0.0948	0.0923	0.0917	0.0920	0.0932	0.0883	0.0945	0.0913	0.0902	0.0914	0.0895	0.0876	0.0974	0.0904	0.0884	0.0906	0.0872	0.0871	0.0875	0.0887	0.0888	0.0879	0.0867	0.0842	0.0920	0.0914	0.0877	0.0884	0.0899	0.0878	0.0889	0.0861	0.0878	0.0852	0.0865	0.0855	0.0922	0.0872	0.0881	0.0868	0.0871	0.0852	0.0844	0.0870	0.0861	0.0862	0.0848	0.0841	0.0648	0.0650	0.0622	0.0630	0.0632	0.0632	0.0624	0.0628	0.0633	0.0642	0.0623	0.0635	0.0650	0.0645	0.0640	0.0627	0.0626	0.0631	0.0635	0.0631	0.0635	0.0617	0.0635	0.0639
19=22:58:58	16883	318	0.0921	0.0933	0.0941	0.1122	0.0922	0.0864	0.0941	0.0890	0.0917	0.0887	0.0884	0.0862	0.0955	0.0946	0.0932	0.0932	0.0914	0.0903	0.0933	0.0943	0.0934	0.0929	0.0899	0.0861	0.0943	0.0958	0.0944	0.0928	0.0920	0.0920	0.0950	0.0950	0.0927	0.0917	0.0906	0.0888	0.0959	0.0906	0.0902	0.0907	0.0900	0.0865	0.0902	0.0886	0.0904	0.0880	0.0879	0.0838	0.0918	0.0889	0.0896	0.0909	0.0889	0.0884	0.0879	0.0879	0.0877	0.0856	0.0870	0.0851	0.0900	0.0877	0.0881	0.0872	0.0872	0.0859	0.0857	0.0854	0.0862	0.0840	0.0853	0.0838	0.0647	0.0650	0.0625	0.0623	0.0631	0.0625	0.0613	0.0623	0.0631	0.0643	0.0628	0.0629	0.0650	0.0645	0.0636	0.0630	0.0617	0.0629	0.0634	0.0621	0.0627	0.0623	0.0629	0.0638
20=23:13:39	17764	318	0.0950	0.0958	0.0959	0.1240	0.0947	0.0875	0.0956	0.0934	0.0940	0.0918	0.0905	0.0892	0.1007	0.0988	0.0981	0.0947	0.0950	0.0919	0.0984	0.0971	0.0968	0.0960	0.0926	0.0888	0.0970	0.0971	0.0954	0.0953	0.0972	0.0914	0.0972	0.0967	0.0956	0.0956	0.0927	0.0898	0.1001	0.0926	0.0905	0.0919	0.0915	0.0891	0.0909	0.0922	0.0919	0.0928	0.0893	0.0856	0.0925	0.0913	0.0907	0.0916	0.0911	0.0889	0.0915	0.0882	0.0907	0.0867	0.0885	0.0852	0.0941	0.0896	0.0908	0.0896	0.0868	0.0876	0.0863	0.0887	0.0870	0.0871	0.0864	0.0853	0.0651	0.0650	0.0635	0.0629	0.0634	0.0633	0.0619	0.0627	0.0633	0.0650	0.0639	0.0632	0.0648	0.0653	0.0645	0.0635	0.0629	0.0633	0.0637	0.0637	0.0634	0.0636	0.0641	0.0644
21=23:28:20	18645	318	0.0976	0.0996	0.1018	0.1095	0.0973	0.0885	0.1007	0.0967	0.0967	0.0941	0.0924	0.0895	0.1015	0.1019	0.0996	0.0993	0.0977	0.0955	0.1005	0.1015	0.0995	0.0976	0.0954	0.0879	0.0986	0.1003	0.0973	0.0988	0.0983	0.0914	0.0994	0.1003	0.0984	0.0979	0.0958	0.0912	0.1008	0.0940	0.0931	0.0936	0.0949	0.0884	0.0934	0.0944	0.0943	0.0937	0.0923	0.0864	0.0943	0.0934	0.0923	0.0918	0.0894	0.0897	0.0906	0.0910	0.0920	0.0900	0.0915	0.0875	0.0929	0.0908	0.0909	0.0905	0.0896	0.0872	0.0871	0.0877	0.0878	0.0877	0.0869	0.0851	0.0649	0.0647	0.0630	0.0631	0.0632	0.0628	0.0625	0.0625	0.0629	0.0634	0.0632	0.0632	0.0645	0.0648	0.0636	0.0633	0.0628	0.0634	0.0633	0.0633	0.0626	0.0627	0.0637	0.0640
22=23:43:02	19526	316	0.1076	0.1025	0.1020	0.1221	0.1003	0.0902	0.1000	0.0993	0.1003	0.0979	0.0929	0.0913	0.1051	0.1031	0.1031	0.1023	0.1030	0.0955	0.1026	0.1011	0.1034	0.1010	0.0983	0.0884	0.1052	0.1038	0.1002	0.0996	0.1014	0.0933	0.1023	0.1040	0.0993	0.0995	0.0963	0.0912	0.1012	0.0948	0.0952	0.0954	0.0945	0.0887	0.0951	0.0977	0.0960	0.0946	0.0938	0.0872	0.0972	0.0936	0.0934	0.0942	0.0944	0.0881	0.0928	0.0920	0.0932	0.0878	0.0907	0.0876	0.0924	0.0915	0.0912	0.0921	0.0878	0.0873	0.0881	0.0884	0.0883	0.0893	0.0879	0.0854	0.0652	0.0652	0.0631	0.0631	0.0634	0.0628	0.0628	0.0626	0.0633	0.0648	0.0635	0.0637	0.0651	0.0649	0.0644	0.0629	0.0626	0.0625	0.0633	0.0625	0.0632	0.0628	0.0633	0.0642
23=23:57:43	20407	316	0.1080	0.1068	0.1093	0.1198	0.1031	0.0916	0.1081	0.1035	0.1040	0.1002	0.0949	0.0918	0.1077	0.1104	0.1073	0.1052	0.1056	0.1009	0.1074	0.1038	0.1068	0.1035	0.1003	0.0900	0.1065	0.1078	0.1069	0.1043	0.1041	0.0957	0.1073	0.1065	0.1030	0.1030	0.0997	0.0934	0.1040	0.0990	0.0956	0.0992	0.0968	0.0894	0.0985	0.0996	0.0999	0.0971	0.0953	0.0876	0.0964	0.0977	0.0981	0.0958	0.0950	0.0897	0.0961	0.0927	0.0932	0.0911	0.0936	0.0900	0.0944	0.0924	0.0944	0.0930	0.0895	0.0882	0.0898	0.0895	0.0891	0.0889	0.0895	0.0861	0.0649	0.0649	0.0634	0.0627	0.0631	0.0635	0.0631	0.0628	0.0631	0.0649	0.0638	0.0633	0.0652	0.0646	0.0643	0.0631	0.0626	0.0634	0.0637	0.0619	0.0634	0.0632	0.0642	0.0640
24=00:12:24	21288	316	0.1125	0.1117	0.1154	0.1299	0.1103	0.0929	0.1128	0.1067	0.1087	0.1064	0.0994	0.0932	0.1136	0.1130	0.1123	0.1117	0.1102	0.1028	0.1091	0.1100	0.1104	0.1096	0.1039	0.0922	0.1102	0.1115	0.1074	0.1100	0.1069	0.0973	0.1132	0.1113	0.1090	0.1069	0.1040	0.0969	0.1050	0.1013	0.0987	0.1020	0.0976	0.0904	0.1018	0.1038	0.1034	0.1001	0.0978	0.0886	0.1002	0.0979	0.0985	0.1002	0.0981	0.0913	0.0965	0.0956	0.0973	0.0952	0.0959	0.0909	0.0965	0.0938	0.0948	0.0944	0.0924	0.0885	0.0909	0.0907	0.0908	0.0899	0.0900	0.0878	0.0659	0.0655	0.0635	0.0635	0.0627	0.0639	0.0633	0.0627	0.0639	0.0655	0.0647	0.0638	0.0657	0.0653	0.0649	0.0638	0.0632	0.0634	0.0641	0.0626	0.0641	0.0634	0.0644	0.0648
25=00:27:05	22169	315	0.1189	0.1164	0.1171	0.1342	0.1160	0.0921	0.1185	0.1144	0.1146	0.1113	0.1024	0.0942	0.1206	0.1214	0.1193	0.1171	0.1164	0.1060	0.1159	0.1168	0.1192	0.1145	0.1075	0.0942	0.1167	0.1155	0.1101	0.1110	0.1106	0.0980	0.1190	0.1175	0.1129	0.1130	0.1066	0.0963	0.1114	0.1032	0.1011	0.1022	0.1006	0.0912	0.1070	0.1076	0.1051	0.1031	0.1017	0.0904	0.1034	0.1001	0.0993	0.0992	0.0987	0.0924	0.0983	0.0986	0.0976	0.0951	0.0994	0.0904	0.1005	0.0961	0.0975	0.0942	0.0932	0.0884	0.0917	0.0914	0.0923	0.0911	0.0925	0.0892	0.0662	0.0660	0.0639	0.0640	0.0631	0.0644	0.0635	0.0634	0.0640	0.0655	0.0644	0.0645	0.0660	0.0662	0.0655	0.0640	0.0640	0.0645	0.0639	0.0638	0.0644	0.0637	0.0647	0.0648
26=00:41:46	23050	315	0.1243	0.1224	0.1267	0.1465	0.1222	0.0940	0.1211	0.1167	0.1200	0.1142	0.1034	0.0946	0.1259	0.1241	0.1213	0.1195	0.1192	0.1085	0.1213	0.1174	0.1211	0.1164	0.1103	0.0909	0.1137	0.1209	0.1167	0.1132	0.1114	0.0996	0.1238	0.1236	0.1151	0.1165	0.1105	0.0978	0.1095	0.1038	0.1018	0.1030	0.1004	0.0896	0.1078	0.1086	0.1091	0.1032	0.1028	0.0905	0.1029	0.0995	0.0996	0.1039	0.0994	0.0896	0.1001	0.1001	0.0994	0.0966	0.0988	0.0904	0.0978	0.0948	0.0968	0.0952	0.0926	0.0883	0.0912	0.0915	0.0904	0.0907	0.0913	0.0874	0.0645	0.0643	0.0627	0.0621	0.0624	0.0621	0.0618	0.0607	0.0627	0.0643	0.0628	0.0629	0.0646	0.0644	0.0634	0.0628	0.0617	0.0627	0.0628	0.0624	0.0626	0.0621	0.0628	0.0632
27=00:56:27	23932	315	0.1319	0.1313	0.1308	0.1530	0.1260	0.0949	0.1297	0.1247	0.1262	0.1193	0.1048	0.0961	0.1315	0.1305	0.1310	0.1268	0.1251	0.1118	0.1278	0.1249	0.1276	0.1208	0.1119	0.0936	0.1210	0.1230	0.1199	0.1185	0.1167	0.0970	0.1296	0.1297	0.1210	0.1226	0.1119	0.0971	0.1137	0.1065	0.1040	0.1062	0.1023	0.0910	0.1129	0.1116	0.1128	0.1080	0.1058	0.0903	0.1069	0.1015	0.1012	0.1027	0.1006	0.0896	0.1031	0.1012	0.1017	0.0980	0.1008	0.0922	0.1001	0.0974	0.0989	0.0953	0.0935	0.0888	0.0912	0.0925	0.0933	0.0918	0.0923	0.0894	0.0646	0.0650	0.0631	0.0628	0.0627	0.0630	0.0625	0.0632	0.0634	0.0637	0.0639	0.0637	0.0647	0.0648	0.0635	0.0632	0.0629	0.0633	0.0634	0.0631	0.0634	0.0624	0.0636	0.0638
28=01:11:08	24813	315	0.1404	0.1384	0.1411	0.1550	0.1300	0.0974	0.1410	0.1320	0.1327	0.1264	0.1110	0.0955	0.1382	0.1426	0.1409	0.1368	0.1301	0.1177	0.1368	0.1347	0.1362	0.1299	0.1176	0.0959	0.1276	0.1283	0.1232	0.1213	0.1206	0.0991	0.1349	0.1357	0.1310	0.1297	0.1190	0.1008	0.1152	0.1083	0.1075	0.1102	0.1051	0.0911	0.1173	0.1181	0.1185	0.1135	0.1117	0.0916	0.1050	0.1039	0.1017	0.1028	0.1015	0.0906	0.1069	0.1067	0.1049	0.1012	0.1041	0.0941	0.1003	0.0988	0.1001	0.0983	0.0946	0.0885	0.0950	0.0955	0.0950	0.0917	0.0937	0.0893	0.0652	0.0650	0.0633	0.0631	0.0635	0.0632	0.0623	0.0622	0.0633	0.0645	0.0636	0.0640	0.0649	0.0642	0.0643	0.0635	0.0623	0.0631	0.0636	0.0629	0.0638	0.0633	0.0639	0.0637
29=01:25:49	25694	313	0.1461	0.1443	0.1469	0.1593	0.1444	0.0987	0.1432	0.1383	0.1394	0.1357	0.1147	0.0976	0.1508	0.1502	0.1482	0.1447	0.1416	0.1213	0.1430	0.1372	0.1450	0.1347	0.1218	0.0965	0.1311	0.1340	0.1305	0.1272	0.1241	0.0992	0.1442	0.1420	0.1323	0.1340	0.1211	0.0985	0.1170	0.1110	0.1083	0.1100	0.1074	0.0917	0.1219	0.1233	0.1218	0.1165	0.1131	0.0927	0.1111	0.1055	0.1044	0.1067	0.1027	0.0909	0.1077	0.1069	0.1083	0.1007	0.1061	0.0929	0.1028	0.0985	0.1011	0.0977	0.0952	0.0876	0.0947	0.0949	0.0951	0.0935	0.0940	0.0902	0.0648	0.0643	0.0629	0.0615	0.0627	0.0628	0.0621	0.0621	0.0627	0.0640	0.0624	0.0629	0.0643	0.0640	0.0635	0.0626	0.0622	0.0627	0.0628	0.0623	0.0624	0.0623	0.0628	0.0635
30=01:40:30	26575	313	0.1652	0.1621	0.1623	0.1812	0.1541	0.1027	0.1554	0.1510	0.1541	0.1447	0.1193	0.0998	0.1674	0.1617	0.1581	0.1590	0.1504	0.1304	0.1533	0.1519	0.1548	0.1451	0.1282	0.0984	0.1357	0.1413	0.1386	0.1378	0.1300	0.1022	0.1524	0.1552	0.1458	0.1435	0.1294	0.1028	0.1228	0.1141	0.1114	0.1132	0.1097	0.0900	0.1276	0.1303	0.1293	0.1238	0.1205	0.0935	0.1113	0.1071	0.1069	0.1075	0.1084	0.0903	0.1164	0.1117	0.1125	0.1074	0.1128	0.0958	0.1048	0.1009	0.1026	0.1004	0.0966	0.0903	0.0968	0.0970	0.0972	0.0962	0.0959	0.0917	0.0653	0.0653	0.0643	0.0628	0.0631	0.0635	0.0624	0.0625	0.0626	0.0643	0.0636	0.0637	0.0648	0.0648	0.0632	0.0629	0.0631	0.0634	0.0639	0.0627	0.0634	0.0633	0.0639	0.0638
31=01:55:11	27456	313	0.1692	0.1705	0.1770	0.1851	0.1590	0.1026	0.1679	0.1624	0.1661	0.1533	0.1221	0.0985	0.1753	0.1756	0.1715	0.1660	0.1623	0.1355	0.1661	0.1570	0.1629	0.1533	0.1364	0.0982	0.1472	0.1451	0.1414	0.1393	0.1380	0.1001	0.1593	0.1630	0.1517	0.1519	0.1320	0.1037	0.1233	0.1169	0.1154	0.1165	0.1124	0.0915	0.1345	0.1358	0.1360	0.1268	0.1249	0.0960	0.1127	0.1119	0.1095	0.1087	0.1062	0.0912	0.1191	0.1144	0.1145	0.1093	0.1150	0.0965	0.1055	0.1026	0.1055	0.1013	0.0958	0.0896	0.0974	0.0996	0.0984	0.0961	0.0973	0.0917	0.0644	0.0650	0.0633	0.0627	0.0630	0.0621	0.0626	0.0623	0.0632	0.0646	0.0630	0.0632	0.0648	0.0650	0.0645	0.0630	0.0625	0.0630	0.0624	0.0626	0.0633	0.0625	0.0637	0.0638
32=02:09:53	28337	313	0.1891	0.1874	0.1950	0.2213	0.1779	0.1063	0.1832	0.1750	0.1820	0.1679	0.1279	0.1007	0.1913	0.1928	0.1865	0.1845	0.1788	0.1453	0.1788	0.1768	0.1796	0.1685	0.1421	0.0984	0.1512	0.1608	0.1491	0.1500	0.1456	0.1038	0.1756	0.1778	0.1622	0.1655	0.1457	0.1068	0.1284	0.1202	0.1184	0.1204	0.1160	0.0918	0.1436	0.1448	0.1440	0.1355	0.1284	0.0960	0.1146	0.1135	0.1118	0.1132	0.1103	0.0894	0.1250	0.1192	0.1200	0.1131	0.1198	0.0978	0.1081	0.1037	0.1075	0.1035	0.0979	0.0894	0.0993	0.1010	0.1001	0.0983	0.0991	0.0922	0.0648	0.0647	0.0629	0.0617	0.0629	0.0630	0.0623	0.0626	0.0631	0.0643	0.0633	0.0632	0.0647	0.0636	0.0641	0.0630	0.0623	0.0629	0.0632	0.0623	0.0620	0.0625	0.0634	0.0632
33=02:24:34	29218	311	0.2066	0.2017	0.2110	0.2355	0.1888	0.1083	0.2013	0.1863	0.1988	0.1807	0.1327	0.1017	0.2076	0.2061	0.1998	0.1972	0.1877	0.1556	0.1930	0.1864	0.1876	0.1781	0.1502	0.0982	0.1603	0.1663	0.1606	0.1555	0.1524	0.1022	0.1907	0.1867	0.1733	0.1738	0.1508	0.1078	0.1323	0.1256	0.1222	0.1249	0.1181	0.0909	0.1499	0.1514	0.1526	0.1426	0.1352	0.0978	0.1184	0.1170	0.1172	0.1125	0.1102	0.0895	0.1280	0.1264	0.1288	0.1183	0.1225	0.0987	0.1100	0.1065	0.1086	0.1037	0.0985	0.0896	0.1014	0.1006	0.1010	0.0998	0.1004	0.0925	0.0644	0.0643	0.0624	0.0622	0.0621	0.0625	0.0617	0.0614	0.0613	0.0635	0.0624	0.0623	0.0640	0.0639	0.0630	0.0616	0.0615	0.0623	0.0628	0.0621	0.0625	0.0619	0.0626	0.0631
34=02:39:15	30099	310	0.2234	0.2213	0.2264	0.2366	0.2006	0.1134	0.2216	0.2058	0.2125	0.1969	0.1410	0.1017	0.2277	0.2285	0.2194	0.2148	0.2052	0.1676	0.2138	0.2067	0.2091	0.1928	0.1590	0.1022	0.1747	0.1780	0.1667	0.1689	0.1569	0.1032	0.2037	0.2091	0.1928	0.1932	0.1618	0.1087	0.1384	0.1301	0.1251	0.1295	0.1239	0.0925	0.1620	0.1647	0.1631	0.1550	0.1477	0.0990	0.1238	0.1205	0.1159	0.1155	0.1118	0.0906	0.1336	0.1325	0.1331	0.1242	0.1323	0.1008	0.1128	0.1082	0.1124	0.1070	0.1022	0.0899	0.1059	0.1070	0.1075	0.1031	0.1043	0.0944	0.0651	0.0651	0.0632	0.0629	0.0632	0.0632	0.0626	0.0619	0.0629	0.0649	0.0631	0.0636	0.0651	0.0648	0.0642	0.0633	0.0622	0.0632	0.0636	0.0632	0.0638	0.0633	0.0638	0.0640
35=02:53:56	30980	310	0.2471	0.2448	0.2491	0.2580	0.2214	0.1133	0.2393	0.2308	0.2356	0.2119	0.1501	0.1030	0.2506	0.2530	0.2508	0.2372	0.2317	0.1749	0.2354	0.2241	0.2314	0.2112	0.1684	0.1038	0.1882	0.1894	0.1788	0.1746	0.1677	0.1035	0.2208	0.2289	0.2044	0.2095	0.1732	0.1123	0.1464	0.1347	0.1319	0.1354	0.1301	0.0921	0.1727	0.1761	0.1760	0.1634	0.1543	0.1000	0.1264	0.1238	0.1189	0.1194	0.1144	0.0914	0.1430	0.1381	0.1363	0.1294	0.1395	0.1016	0.1135	0.1107	0.1153	0.1092	0.1024	0.0896	0.1062	0.1104	0.1090	0.1051	0.1069	0.0971	0.0644	0.0647	0.0633	0.0630	0.0626	0.0619	0.0623	0.0623	0.0630	0.0643	0.0634	0.0629	0.0648	0.0650	0.0639	0.0628	0.0628	0.0634	0.0621	0.0626	0.0630	0.0624	0.0633	0.0637
36=03:08:37	31861	310	0.2736	0.2612	0.2712	0.2852	0.2471	0.1159	0.2687	0.2503	0.2591	0.2392	0.1539	0.1019	0.2767	0.2824	0.2649	0.2636	0.2491	0.1920	0.2514	0.2420	0.2514	0.2329	0.1845	0.1029	0.1928	0.2079	0.1917	0.1826	0.1742	0.1063	0.2384	0.2421	0.2223	0.2258	0.1827	0.1116	0.1519	0.1413	0.1369	0.1433	0.1323	0.0916	0.1828	0.1906	0.1865	0.1779	0.1606	0.1020	0.1293	0.1281	0.1245	0.1224	0.1141	0.0900	0.1478	0.1457	0.1470	0.1329	0.1430	0.1029	0.1168	0.1131	0.1178	0.1089	0.1050	0.0900	0.1123	0.1107	0.1108	0.1078	0.1077	0.0952	0.0649	0.0645	0.0628	0.0624	0.0627	0.0630	0.0614	0.0627	0.0625	0.0641	0.0631	0.0631	0.0643	0.0642	0.0643	0.0627	0.0622	0.0622	0.0630	0.0624	0.0628	0.0630	0.0634	0.0633
37=03:23:18	32742	308	0.2911	0.2941	0.3017	0.2992	0.2669	0.1218	0.2826	0.2771	0.2744	0.2593	0.1613	0.1045	0.3057	0.3021	0.2984	0.2845	0.2791	0.1996	0.2786	0.2621	0.2747	0.2507	0.1901	0.1056	0.2123	0.2153	0.2056	0.1986	0.1898	0.1046	0.2574	0.2670	0.2327	0.2404	0.1897	0.1133	0.1595	0.1462	0.1418	0.1471	0.1361	0.0929	0.1976	0.2028	0.1983	0.1878	0.1698	0.1027	0.1367	0.1333	0.1279	0.1282	0.1215	0.0912	0.1534	0.1490	0.1531	0.1366	0.1503	0.1039	0.1221	0.1160	0.1184	0.1129	0.1054	0.0908	0.1123	0.1141	0.1133	0.1124	0.1108	0.0968	0.0649	0.0651	0.0636	0.0627	0.0630	0.0628	0.0625	0.0627	0.0631	0.0643	0.0631	0.0631	0.0650	0.0646	0.0643	0.0629	0.0631	0.0624	0.0633	0.0628	0.0632	0.0630	0.0638	0.0641
38=03:37:59	33624	308	0.3134	0.3299	0.3375	0.3476	0.3039	0.1248	0.3229	0.3067	0.3065	0.2819	0.1708	0.1048	0.3427	0.3479	0.3224	0.3155	0.3016	0.2185	0.3001	0.2862	0.2983	0.2751	0.2000	0.1059	0.2221	0.2403	0.2221	0.2198	0.2067	0.1078	0.2810	0.2835	0.2598	0.2586	0.2046	0.1167	0.1709	0.1556	0.1476	0.1582	0.1427	0.0910	0.2072	0.2166	0.2082	0.1954	0.1814	0.1036	0.1381	0.1388	0.1323	0.1319	0.1248	0.0911	0.1648	0.1588	0.1613	0.1458	0.1588	0.1064	0.1254	0.1168	0.1247	0.1143	0.1079	0.0895	0.1156	0.1176	0.1150	0.1122	0.1133	0.0976	0.0645	0.0643	0.0625	0.0620	0.0630	0.0624	0.0619	0.0617	0.0626	0.0643	0.0627	0.0621	0.0640	0.0640	0.0635	0.0616	0.0618	0.0626	0.0625	0.0618	0.0626	0.0621	0.0626	0.0630
39=03:52:40	34505	308	0.3565	0.3591	0.3618	0.3659	0.3219	0.1267	0.3558	0.3355	0.3354	0.3165	0.1766	0.1071	0.3680	0.3793	0.3520	0.3510	0.3256	0.2358	0.3282	0.3167	0.3234	0.2962	0.2132	0.1079	0.2489	0.2593	0.2543	0.2300	0.2175	0.1078	0.2935	0.3094	0.2805	0.2821	0.2211	0.1172	0.1793	0.1651	0.1561	0.1655	0.1471	0.0917	0.2230	0.2328	0.2270	0.2120	0.1908	0.1046	0.1478	0.1429	0.1354	0.1347	0.1263	0.0899	0.1700	0.1696	0.1722	0.1552	0.1657	0.1087	0.1280	0.1226	0.1288	0.1178	0.1097	0.0896	0.1207	0.1199	0.1202	0.1174	0.1169	0.0994	0.0649	0.0642	0.0620	0.0620	0.0626	0.0630	0.0620	0.0618	0.0627	0.0639	0.0624	0.0630	0.0643	0.0636	0.0639	0.0627	0.0623	0.0629	0.0630	0.0619	0.0621	0.0618	0.0635	0.0633
40=04:07:21	35386	308	0.3758	0.3865	0.3947	0.3945	0.3433	0.1314	0.3746	0.3658	0.3694	0.3426	0.1920	0.1078	0.4029	0.3979	0.3981	0.3740	0.3671	0.2473	0.3635	0.3426	0.3575	0.3204	0.2358	0.1081	0.2664	0.2707	0.2603	0.2497	0.2358	0.1063	0.3252	0.3456	0.2927	0.3071	0.2369	0.1172	0.1864	0.1731	0.1629	0.1754	0.1555	0.0920	0.2430	0.2431	0.2431	0.2258	0.2048	0.1087	0.1516	0.1473	0.1357	0.1433	0.1290	0.0911	0.1873	0.1756	0.1767	0.1616	0.1725	0.1071	0.1297	0.1250	0.1307	0.1221	0.1114	0.0900	0.1233	0.1249	0.1231	0.1186	0.1215	0.1009	0.0645	0.0641	0.0624	0.0624	0.0625	0.0620	0.0616	0.0619	0.0624	0.0640	0.0629	0.0627	0.0639	0.0641	0.0636	0.0623	0.0616	0.0616	0.0626	0.0618	0.0627	0.0625	0.0630	0.0631
41=04:22:02	36267	306	0.4096	0.4367	0.4285	0.4517	0.3807	0.1396	0.4212	0.3991	0.4172	0.3775	0.2039	0.1114	0.4403	0.4419	0.4322	0.4237	0.3984	0.2720	0.3980	0.3752	0.3903	0.3615	0.2543	0.1065	0.2917	0.3060	0.2841	0.2789	0.2567	0.1088	0.3533	0.3816	0.3281	0.3353	0.2625	0.1223	0.2004	0.1832	0.1777	0.1861	0.1677	0.0916	0.2694	0.2654	0.2684	0.2488	0.2232	0.1108	0.1582	0.1548	0.1494	0.1478	0.1387	0.0901	0.1964	0.1948	0.1902	0.1719	0.1855	0.1110	0.1395	0.1305	0.1391	0.1242	0.1125	0.0912	0.1300	0.1321	0.1314	0.1250	0.1260	0.1028	0.0645	0.0646	0.0628	0.0616	0.0628	0.0628	0.0623	0.0624	0.0627	0.0642	0.0629	0.0633	0.0648	0.0644	0.0639	0.0627	0.0621	0.0628	0.0632	0.0624	0.0625	0.0624	0.0631	0.0634
42=04:36:43	37148	306	0.4483	0.4686	0.4653	0.4798	0.4246	0.1450	0.4700	0.4309	0.4611	0.4100	0.2246	0.1093	0.4912	0.4899	0.4714	0.4647	0.4312	0.2956	0.4184	0.4149	0.4232	0.3968	0.2692	0.1105	0.3146	0.3400	0.3119	0.3031	0.2809	0.1086	0.3857	0.4121	0.3665	0.3608	0.2813	0.1263	0.2198	0.1953	0.1903	0.1989	0.1796	0.0927	0.2870	0.2906	0.2897	0.2579	0.2377	0.1119	0.1690	0.1643	0.1605	0.1577	0.1430	0.0923	0.2198	0.2095	0.2070	0.1925	0.2049	0.1103	0.1474	0.1360	0.1472	0.1305	0.1171	0.0915	0.1372	0.1381	0.1364	0.1314	0.1330	0.1043	0.0645	0.0650	0.0629	0.0630	0.0631	0.0629	0.0626	0.0629	0.0639	0.0648	0.0637	0.0633	0.0650	0.0646	0.0646	0.0634	0.0625	0.0632	0.0625	0.0630	0.0635	0.0631	0.0636	0.0638
43=04:51:26	38031	306	0.4831	0.5012	0.5050	0.5206	0.4517	0.1454	0.5030	0.4671	0.4857	0.4464	0.2343	0.1120	0.5216	0.5278	0.4986	0.5001	0.4600	0.3116	0.4525	0.4372	0.4566	0.4139	0.2923	0.1105	0.3383	0.3630	0.3335	0.3315	0.3000	0.1127	0.4141	0.4237	0.3924	0.3920	0.3019	0.1254	0.2235	0.2046	0.1993	0.2119	0.1858	0.0921	0.3042	0.3078	0.3073	0.2751	0.2559	0.1136	0.1768	0.1694	0.1645	0.1643	0.1511	0.0903	0.2274	0.2152	0.2147	0.1975	0.2135	0.1130	0.1469	0.1384	0.1512	0.1325	0.1189	0.0918	0.1381	0.1407	0.1411	0.1329	0.1364	0.1062	0.0652	0.0648	0.0633	0.0636	0.0634	0.0635	0.0630	0.0622	0.0629	0.0648	0.0635	0.0636	0.0650	0.0649	0.0643	0.0622	0.0629	0.0638	0.0631	0.0628	0.0636	0.0630	0.0634	0.0639
44=05:06:07	38912	306	0.5192	0.5488	0.5489	0.5538	0.4856	0.1567	0.5576	0.5156	0.5396	0.4763	0.2462	0.1139	0.5767	0.5790	0.5577	0.5400	0.4967	0.3325	0.4970	0.4771	0.4888	0.4616	0.3101	0.1122	0.3702	0.3931	0.3663	0.3639	0.3326	0.1103	0.4379	0.4645	0.4254	0.4216	0.3248	0.1279	0.2547	0.2217	0.2123	0.2302	0.2011	0.0927	0.3360	0.3313	0.3345	0.2986	0.2767	0.1141	0.1842	0.1842	0.1747	0.1712	0.1585	0.0918	0.2476	0.2342	0.2301	0.2080	0.2281	0.1149	0.1613	0.1452	0.1597	0.1410	0.1234	0.0913	0.1482	0.1464	0.1484	0.1390	0.1436	0.1102	0.0650	0.0648	0.0635	0.0627	0.0629	0.0618	0.0627	0.0626	0.0630	0.0647	0.0638	0.0632	0.0648	0.0645	0.0637	0.0627	0.0628	0.0631	0.0629	0.0625	0.0631	0.0627	0.0636	0.0637
45=05:20:49	39793	306	0.5737	0.5769	0.5981	0.6064	0.5368	0.1577	0.5809	0.5684	0.5561	0.5258	0.2616	0.1132	0.6175	0.6291	0.6022	0.5872	0.5475	0.3534	0.5384	0.5097	0.5291	0.4897	0.3349	0.1129	0.4100	0.4272	0.3975	0.3929	0.3676	0.1117	0.4801	0.4940	0.4441	0.4540	0.3420	0.1313	0.2586	0.2480	0.2239	0.2510	0.2136	0.0929	0.3527	0.3655	0.3545	0.3219	0.2919	0.1165	0.2003	0.1961	0.1797	0.1829	0.1652	0.0922	0.2598	0.2377	0.2479	0.2206	0.2453	0.1190	0.1633	0.1525	0.1684	0.1455	0.1261	0.0920	0.1531	0.1548	0.1531	0.1457	0.1505	0.1106	0.0654	0.0653	0.0636	0.0628	0.0631	0.0636	0.0630	0.0631	0.0635	0.0653	0.0636	0.0640	0.0655	0.0651	0.0647	0.0641	0.0631	0.0638	0.0638	0.0621	0.0637	0.0631	0.0639	0.0639
46=05:35:30	40674	305	0.6106	0.6222	0.6294	0.6289	0.5723	0.1625	0.6073	0.6075	0.5984	0.5613	0.2756	0.1116	0.6655	0.6607	0.6455	0.6212	0.6004	0.3701	0.5783	0.5490	0.5765	0.5384	0.3583	0.1133	0.4323	0.4634	0.4341	0.4178	0.3962	0.1109	0.5075	0.5408	0.4727	0.4905	0.3726	0.1337	0.2888	0.2636	0.2411	0.2706	0.2251	0.0914	0.3851	0.3920	0.3837	0.3526	0.3138	0.1183	0.2127	0.2127	0.1937	0.1901	0.1696	0.0906	0.2722	0.2608	0.2667	0.2429	0.2625	0.1245	0.1710	0.1578	0.1749	0.1487	0.1286	0.0903	0.1581	0.1647	0.1596	0.1534	0.1590	0.1110	0.0638	0.0640	0.0615	0.0620	0.0622	0.0617	0.0619	0.0616	0.0620	0.0635	0.0627	0.0625	0.0638	0.0636	0.0635	0.0621	0.0618	0.0612	0.0620	0.0618	0.0624	0.0622	0.0624	0.0629
47=05:50:11	41555	305	0.6537	0.6692	0.6581	0.6771	0.5842	0.1668	0.6453	0.6328	0.6579	0.5948	0.3039	0.1166	0.6912	0.6856	0.6957	0.6494	0.6310	0.3839	0.6112	0.5841	0.6050	0.5470	0.3917	0.1141	0.4823	0.4893	0.4657	0.4494	0.4122	0.1103	0.5237	0.5821	0.4934	0.5082	0.3990	0.1361	0.3049	0.2809	0.2673	0.2778	0.2449	0.0928	0.4139	0.3980	0.4027	0.3621	0.3363	0.1227	0.2289	0.2149	0.2023	0.2040	0.1821	0.0898	0.2833	0.2742	0.2707	0.2533	0.2669	0.1204	0.1787	0.1676	0.1845	0.1558	0.1323	0.0915	0.1654	0.1667	0.1656	0.1553	0.1607	0.1146	0.0649	0.0646	0.0626	0.0631	0.0620	0.0630	0.0620	0.0619	0.0633	0.0648	0.0637	0.0635	0.0647	0.0645	0.0640	0.0632	0.0623	0.0633	0.0630	0.0623	0.0632	0.0627	0.0639	0.0635
48=06:04:52	42436	305	0.6805	0.6885	0.7092	0.7082	0.6460	0.1713	0.6911	0.6890	0.6697	0.6445	0.3119	0.1152	0.7321	0.7500	0.7176	0.7010	0.6670	0.4101	0.6491	0.6174	0.6468	0.6004	0.4082	0.1152	0.5047	0.5423	0.5034	0.4851	0.4494	0.1142	0.5801	0.6017	0.5324	0.5546	0.4190	0.1368	0.3287	0.3082	0.2819	0.3168	0.2562	0.0921	0.4287	0.4436	0.4274	0.3934	0.3531	0.1232	0.2378	0.2389	0.2217	0.2210	0.1893	0.0912	0.3105	0.2923	0.3048	0.2690	0.2964	0.1262	0.1928	0.1747	0.1979	0.1641	0.1362	0.0911	0.1763	0.1816	0.1776	0.1670	0.1721	0.1149	0.0651	0.0649	0.0627	0.0628	0.0629	0.0634	0.0625	0.0621	0.0632	0.0648	0.0632	0.0635	0.0645	0.0645	0.0641	0.0629	0.0623	0.0629	0.0634	0.0618	0.0634	0.0624	0.0636	0.0633
49=06:19:33	43317	305	0.7163	0.7357	0.7373	0.7638	0.6711	0.1841	0.7286	0.7246	0.7419	0.6718	0.3466	0.1187	0.7625	0.7659	0.7678	0.7286	0.7134	0.4342	0.6957	0.6579	0.6998	0.6430	0.4535	0.1169	0.5544	0.5814	0.5467	0.5377	0.4943	0.1175	0.6072	0.6621	0.5708	0.5989	0.4657	0.1400	0.3554	0.3327	0.3130	0.3389	0.2901	0.0936	0.4749	0.4651	0.4782	0.4207	0.3914	0.1287	0.2629	0.2529	0.2404	0.2372	0.2052	0.0921	0.3388	0.3276	0.3264	0.2989	0.3192	0.1280	0.2002	0.1883	0.2125	0.1738	0.1411	0.0925	0.1907	0.1899	0.1870	0.1783	0.1828	0.1193	0.0658	0.0652	0.0638	0.0631	0.0629	0.0638	0.0633	0.0629	0.0636	0.0650	0.0642	0.0638	0.0657	0.0652	0.0646	0.0637	0.0632	0.0635	0.0638	0.0626	0.0637	0.0634	0.0638	0.0641
50=06:34:14	44199	305	0.7245	0.7544	0.7428	0.7778	0.6983	0.1862	0.7633	0.7257	0.7629	0.7051	0.3631	0.1200	0.7843	0.7816	0.7698	0.7765	0.7219	0.4516	0.7138	0.7084	0.7162	0.6805	0.4743	0.1176	0.5820	0.6287	0.5822	0.5695	0.5135	0.1176	0.6386	0.6843	0.6123	0.6163	0.4978	0.1412	0.3920	0.3552	0.3407	0.3612	0.3069	0.0930	0.4996	0.4934	0.4908	0.4555	0.4114	0.1283	0.2767	0.2697	0.2488	0.2489	0.2122	0.0907	0.3573	0.3508	0.3419	0.3050	0.3331	0.1301	0.2128	0.1940	0.2252	0.1790	0.1479	0.0921	0.1973	0.1963	0.1996	0.1868	0.1893	0.1225	0.0652	0.0650	0.0631	0.0620	0.0630	0.0635	0.0629	0.0629	0.0632	0.0650	0.0638	0.0633	0.0654	0.0640	0.0645	0.0633	0.0626	0.0630	0.0635	0.0632	0.0620	0.0629	0.0635	0.0636
51=06:48:55	45080	305	0.7307	0.7591	0.7607	0.7645	0.7147	0.1904	0.7736	0.7363	0.7420	0.7163	0.3792	0.1218	0.7900	0.7920	0.7690	0.7996	0.7321	0.4649	0.7398	0.7436	0.7298	0.7089	0.5019	0.1193	0.6288	0.6540	0.6157	0.6163	0.5608	0.1148	0.6798	0.7054	0.6503	0.6508	0.5250	0.1444	0.4186	0.3875	0.3582	0.3968	0.3288	0.0923	0.5134	0.5255	0.5148	0.4771	0.4316	0.1298	0.2984	0.2880	0.2660	0.2649	0.2273	0.0915	0.3770	0.3641	0.3702	0.3256	0.3621	0.1347	0.2243	0.2091	0.2428	0.1854	0.1547	0.0916	0.2056	0.2100	0.2095	0.1930	0.1994	0.1265	0.0643	0.0651	0.0632	0.0632	0.0634	0.0631	0.0628	0.0627	0.0630	0.0646	0.0634	0.0633	0.0650	0.0643	0.0640	0.0624	0.0621	0.0634	0.0634	0.0632	0.0634	0.0629	0.0634	0.0637
52=07:03:36	45961	305	0.7440	0.7533	0.7469	0.7773	0.7160	0.1989	0.7347	0.7523	0.7410	0.7080	0.4031	0.1226	0.7927	0.7833	0.7924	0.7841	0.7834	0.4767	0.7660	0.7501	0.7664	0.7314	0.5510	0.1181	0.6641	0.6964	0.6659	0.6414	0.5914	0.1166	0.7058	0.7574	0.6680	0.6966	0.5571	0.1468	0.4573	0.4186	0.3987	0.4328	0.3597	0.0932	0.5640	0.5535	0.5461	0.5066	0.4636	0.1372	0.3180	0.3065	0.2898	0.2885	0.2390	0.0899	0.4052	0.3863	0.3851	0.3471	0.3791	0.1334	0.2414	0.2237	0.2534	0.2016	0.1581	0.0923	0.2181	0.2200	0.2210	0.2056	0.2077	0.1268	0.0647	0.0644	0.0627	0.0624	0.0627	0.0627	0.0612	0.0623	0.0629	0.0644	0.0632	0.0626	0.0646	0.0641	0.0638	0.0627	0.0622	0.0618	0.0632	0.0629	0.0631	0.0627	0.0635	0.0631
53=07:18:17	46842	303	0.7371	0.7458	0.7477	0.7806	0.7138	0.1990	0.7379	0.7548	0.7488	0.6951	0.4322	0.1204	0.7838	0.7838	0.7962	0.7620	0.7791	0.4850	0.7499	0.7481	0.7561	0.7332	0.5673	0.1212	0.6953	0.7220	0.7038	0.6809	0.6278	0.1162	0.7240	0.7634	0.6798	0.7165	0.5788	0.1482	0.4804	0.4483	0.4202	0.4584	0.3904	0.0931	0.5863	0.5703	0.5766	0.5134	0.4904	0.1372	0.3343	0.3302	0.3115	0.3074	0.2509	0.0923	0.4268	0.3973	0.3960	0.3666	0.3967	0.1360	0.2600	0.2366	0.2682	0.2184	0.1641	0.0902	0.2239	0.2297	0.2284	0.2112	0.2148	0.1307	0.0649	0.0653	0.0627	0.0619	0.0626	0.0632	0.0625	0.0626	0.0636	0.0645	0.0632	0.0632	0.0650	0.0640	0.0642	0.0630	0.0634	0.0634	0.0639	0.0630	0.0630	0.0626	0.0637	0.0639
54=07:32:58	47723	303	0.7397	0.7595	0.7516	0.7790	0.7209	0.2111	0.7529	0.7485	0.7585	0.7167	0.4646	0.1238	0.7985	0.7900	0.7897	0.7910	0.7777	0.5039	0.7573	0.7609	0.7638	0.7370	0.6162	0.1213	0.7263	0.7632	0.7270	0.7162	0.6486	0.1156	0.7429	0.7674	0.7275	0.7287	0.6264	0.1509	0.5224	0.4823	0.4661	0.4907	0.4155	0.0928	0.6185	0.6048	0.6125	0.5594	0.5151	0.1358	0.3718	0.3488	0.3281	0.3261	0.2761	0.0918	0.4355	0.4346	0.4308	0.3903	0.4261	0.1408	0.2750	0.2511	0.2945	0.2227	0.1762	0.0922	0.2401	0.2429	0.2448	0.2246	0.2319	0.1337	0.0651	0.0654	0.0635	0.0634	0.0633	0.0634	0.0629	0.0627	0.0624	0.0650	0.0636	0.0636	0.0655	0.0653	0.0642	0.0631	0.0630	0.0632	0.0637	0.0632	0.0635	0.0631	0.0640	0.0638
55=07:47:40	48604	303	0.7429	0.7627	0.7706	0.7901	0.7075	0.2175	0.7602	0.7634	0.7563	0.7091	0.5001	0.1275	0.8092	0.7925	0.8095	0.7830	0.7759	0.5203	0.7686	0.7576	0.7553	0.7423	0.6566	0.1246	0.7418	0.7708	0.7420	0.7527	0.6928	0.1183	0.7355	0.7624	0.7258	0.7252	0.6519	0.1536	0.5557	0.5237	0.4953	0.5292	0.4567	0.0932	0.6415	0.6320	0.6410	0.5805	0.5437	0.1418	0.3934	0.3878	0.3609	0.3511	0.2930	0.0916	0.4727	0.4566	0.4504	0.4225	0.4517	0.1516	0.2986	0.2705	0.3180	0.2456	0.1829	0.0924	0.2597	0.2649	0.2601	0.2420	0.2457	0.1386	0.0650	0.0649	0.0630	0.0629	0.0635	0.0633	0.0629	0.0625	0.0637	0.0647	0.0629	0.0639	0.0647	0.0641	0.0644	0.0635	0.0632	0.0627	0.0635	0.0633	0.0627	0.0627	0.0636	0.0638
56=08:02:21	49485	303	0.7630	0.7563	0.7681	0.7797	0.7232	0.2169	0.7641	0.7774	0.7394	0.7300	0.5141	0.1245	0.8071	0.8060	0.8044	0.7908	0.7836	0.5281	0.7669	0.7662	0.7594	0.7493	0.6742	0.1237	0.7350	0.7657	0.7546	0.7574	0.7187	0.1169	0.7492	0.7584	0.7235	0.7328	0.6841	0.1541	0.5947	0.5726	0.5248	0.5796	0.4773	0.0934	0.6708	0.6747	0.6656	0.6210	0.5711	0.1436	0.4234	0.4117	0.3827	0.3789	0.3186	0.0918	0.4972	0.4753	0.4886	0.4333	0.4794	0.1504	0.3185	0.2930	0.3380	0.2650	0.1906	0.0931	0.2693	0.2757	0.2694	0.2537	0.2565	0.1414	0.0654	0.0655	0.0634	0.0632	0.0633	0.0634	0.0629	0.0627	0.0627	0.0649	0.0640	0.0638	0.0650	0.0647	0.0647	0.0630	0.0631	0.0631	0.0641	0.0629	0.0636	0.0630	0.0639	0.0639
57=08:17:02	50366	303	0.7485	0.7591	0.7713	0.7893	0.7188	0.2254	0.7678	0.7825	0.7550	0.7223	0.5562	0.1228	0.8130	0.8077	0.8167	0.7756	0.7862	0.5336	0.7769	0.7537	0.7680	0.7509	0.7078	0.1245	0.7309	0.7627	0.7539	0.7514	0.7343	0.1213	0.7377	0.7578	0.7150	0.7322	0.7007	0.1556	0.6238	0.6046	0.5587	0.6115	0.5149	0.0930	0.6899	0.6886	0.6953	0.6311	0.6018	0.1489	0.4465	0.4471	0.4131	0.4052	0.3284	0.0923	0.5188	0.4944	0.4996	0.4606	0.4956	0.1498	0.3377	0.3080	0.3605	0.2827	0.1947	0.0913	0.2777	0.2895	0.2790	0.2621	0.2715	0.1458	0.0641	0.0637	0.0625	0.0613	0.0622	0.0625	0.0615	0.0618	0.0625	0.0639	0.0626	0.0624	0.0641	0.0637	0.0632	0.0627	0.0627	0.0626	0.0628	0.0618	0.0621	0.0624	0.0626	0.0628
58=08:31:43	51247	303	0.7651	0.7616	0.7695	0.7790	0.7270	0.2300	0.7564	0.7740	0.7507	0.7321	0.5726	0.1256	0.8041	0.8033	0.8032	0.7874	0.7848	0.5405	0.7692	0.7570	0.7677	0.7389	0.7206	0.1275	0.7386	0.7647	0.7598	0.7401	0.7421	0.1188	0.7462	0.7563	0.7124	0.7283	0.7164	0.1626	0.6672	0.6438	0.5950	0.6479	0.5380	0.0922	0.6958	0.6959	0.6963	0.6558	0.6275	0.1495	0.4938	0.4797	0.4532	0.4299	0.3581	0.0916	0.5378	0.5165	0.5357	0.4795	0.5243	0.1578	0.3645	0.3322	0.3873	0.3009	0.2128	0.0929	0.2943	0.3053	0.3021	0.2804	0.2850	0.1493	0.0653	0.0649	0.0637	0.0628	0.0632	0.0635	0.0629	0.0631	0.0627	0.0650	0.0637	0.0635	0.0652	0.0647	0.0635	0.0637	0.0631	0.0638	0.0641	0.0629	0.0637	0.0637	0.0642	0.0639
59=08:46:24	52129	305	0.7516	0.7847	0.7664	0.7924	0.7286	0.2361	0.7775	0.7588	0.7747	0.7335	0.6228	0.1271	0.8267	0.8020	0.8098	0.8086	0.7826	0.5508	0.7682	0.7748	0.7671	0.7493	0.7280	0.1288	0.7463	0.7784	0.7541	0.7705	0.7340	0.1213	0.7453	0.7680	0.7233	0.7217	0.7307	0.1640	0.7062	0.6713	0.6545	0.6584	0.5829	0.0935	0.6990	0.6820	0.6889	0.6580	0.6554	0.1542	0.5359	0.5039	0.4831	0.4750	0.3986	0.0904	0.5551	0.5613	0.5475	0.5053	0.5515	0.1588	0.3835	0.3562	0.4225	0.3195	0.2285	0.0918	0.3160	0.3140	0.3200	0.2866	0.3053	0.1530	0.0655	0.0652	0.0630	0.0625	0.0632	0.0633	0.0628	0.0626	0.0628	0.0650	0.0633	0.0629	0.0651	0.0637	0.0646	0.0638	0.0633	0.0635	0.0635	0.0627	0.0627	0.0627	0.0636	0.0640
60=09:01:05	53010	306	0.7709	0.7756	0.7719	0.8139	0.7284	0.2384	0.7754	0.7616	0.7897	0.7343	0.6530	0.1258	0.8134	0.8039	0.8101	0.8048	0.7880	0.5710	0.7724	0.7722	0.7793	0.7523	0.7332	0.1265	0.7445	0.7805	0.7625	0.7571	0.7317	0.1239	0.7480	0.7724	0.7228	0.7258	0.7308	0.1659	0.7385	0.7037	0.6873	0.6952	0.6209	0.0922	0.7007	0.6840	0.6967	0.6542	0.6740	0.1620	0.5765	0.5411	0.5170	0.5065	0.4163	0.0915	0.6002	0.5912	0.5788	0.5418	0.5794	0.1651	0.4216	0.3897	0.4533	0.3406	0.2421	0.0934	0.3408	0.3331	0.3453	0.3088	0.3249	0.1584	0.0652	0.0652	0.0630	0.0628	0.0632	0.0634	0.0622	0.0624	0.0621	0.0645	0.0635	0.0630	0.0645	0.0644	0.0639	0.0629	0.0630	0.0632	0.0632	0.0627	0.0632	0.0628	0.0638	0.0629
61=09:15:46	53891	306	0.7670	0.7696	0.7822	0.8033	0.7398	0.2379	0.8066	0.7598	0.7649	0.7356	0.6680	0.1250	0.8293	0.8183	0.8102	0.8342	0.7695	0.5867	0.7739	0.7888	0.7658	0.7684	0.7323	0.1286	0.7541	0.7863	0.7487	0.7681	0.7412	0.1209	0.7469	0.7489	0.7464	0.7196	0.7197	0.1664	0.7412	0.7313	0.6987	0.7280	0.6388	0.0930	0.6878	0.6934	0.6884	0.6544	0.6573	0.1605	0.6114	0.5905	0.5427	0.5371	0.4367	0.0905	0.6105	0.6012	0.6032	0.5506	0.6165	0.1691	0.4544	0.4060	0.4985	0.3671	0.2592	0.0932	0.3587	0.3551	0.3623	0.3219	0.3513	0.1613	0.0653	0.0651	0.0638	0.0634	0.0634	0.0637	0.0632	0.0625	0.0638	0.0652	0.0640	0.0639	0.0653	0.0652	0.0642	0.0630	0.0638	0.0638	0.0637	0.0633	0.0636	0.0630	0.0641	0.0638
62=09:30:27	54772	306	0.7690	0.7723	0.7815	0.8186	0.7250	0.2448	0.7780	0.7699	0.7822	0.7297	0.6968	0.1293	0.8261	0.8099	0.8234	0.8160	0.7902	0.5844	0.7834	0.7750	0.7822	0.7602	0.7500	0.1293	0.7561	0.7894	0.7563	0.7688	0.7358	0.1223	0.7402	0.7728	0.7325	0.7316	0.7227	0.1715	0.7404	0.7305	0.7218	0.7200	0.6736	0.0917	0.7010	0.6830	0.7035	0.6447	0.6593	0.1640	0.6416	0.6239	0.5911	0.5736	0.4696	0.0910	0.6379	0.6360	0.6217	0.5829	0.6363	0.1746	0.4861	0.4459	0.5290	0.3989	0.2745	0.0930	0.3789	0.3765	0.3805	0.3405	0.3614	0.1694	0.0649	0.0647	0.0630	0.0628	0.0628	0.0634	0.0626	0.0622	0.0627	0.0634	0.0631	0.0631	0.0645	0.0643	0.0627	0.0634	0.0630	0.0629	0.0633	0.0622	0.0635	0.0623	0.0637	0.0631
63=09:45:08	55653	308	0.7656	0.7796	0.7993	0.8167	0.7581	0.2495	0.7893	0.7899	0.7552	0.7496	0.6643	0.1283	0.8239	0.8315	0.8085	0.8375	0.8006	0.5978	0.7803	0.7790	0.7796	0.7747	0.7361	0.1314	0.7419	0.7932	0.7746	0.7718	0.7564	0.1237	0.7716	0.7561	0.7388	0.7440	0.7250	0.1762	0.7469	0.7426	0.7037	0.7431	0.6710	0.0918	0.6866	0.7038	0.6788	0.6606	0.6472	0.1673	0.6670	0.6639	0.6257	0.6214	0.5034	0.0906	0.6722	0.6471	0.6696	0.5977	0.6737	0.1806	0.5314	0.4763	0.5745	0.4279	0.2907	0.0917	0.3911	0.3997	0.3975	0.3670	0.3801	0.1740	0.0640	0.0639	0.0620	0.0621	0.0622	0.0626	0.0621	0.0619	0.0621	0.0627	0.0627	0.0624	0.0639	0.0638	0.0619	0.0619	0.0620	0.0623	0.0626	0.0617	0.0624	0.0623	0.0628	0.0629
64=09:59:50	56534	308	0.7757	0.7934	0.7853	0.8351	0.7444	0.2570	0.7866	0.7736	0.7899	0.7383	0.6888	0.1313	0.8384	0.8232	0.8336	0.8474	0.8156	0.6004	0.7883	0.7864	0.7915	0.7661	0.7617	0.1336	0.7599	0.8080	0.7734	0.7780	0.7391	0.1246	0.7515	0.7800	0.7367	0.7388	0.7392	0.1866	0.7638	0.7328	0.7337	0.7208	0.7042	0.0931	0.7072	0.6986	0.6916	0.6605	0.6596	0.1740	0.7048	0.6972	0.6602	0.6494	0.5408	0.0904	0.6744	0.6768	0.6643	0.6309	0.6813	0.1850	0.5715	0.5138	0.6056	0.4595	0.3184	0.0936	0.4118	0.4202	0.4252	0.3884	0.3969	0.1811	0.0653	0.0656	0.0635	0.0629	0.0630	0.0625	0.0632	0.0628	0.0632	0.0648	0.0633	0.0633	0.0648	0.0644	0.0637	0.0635	0.0630	0.0632	0.0628	0.0633	0.0634	0.0630	0.0637	0.0637
65=10:14:31	57415	311	0.7652	0.7806	0.8078	0.8451	0.7347	0.2641	0.7808	0.7928	0.7648	0.7354	0.6728	0.1344	0.8263	0.8227	0.8448	0.8301	0.8194	0.5955	0.7913	0.7728	0.7861	0.7665	0.7571	0.1343	0.7671	0.7901	0.7762	0.7818	0.7581	0.1276	0.7627	0.7798	0.7306	0.7457	0.7239	0.1803	0.7480	0.7393	0.7127	0.7284	0.7134	0.0933	0.7006	0.6889	0.7020	0.6588	0.6600	0.1784	0.6950	0.7232	0.6986	0.6825	0.5638	0.0921	0.6891	0.6631	0.6646	0.6396	0.6827	0.1972	0.6058	0.5563	0.6424	0.5007	0.3300	0.0935	0.4274	0.4383	0.4366	0.4048	0.4151	0.1889	0.0652	0.0650	0.0638	0.0633	0.0632	0.0635	0.0630	0.0629	0.0635	0.0649	0.0637	0.0640	0.0649	0.0649	0.0643	0.0631	0.0634	0.0632	0.0641	0.0634	0.0640	0.0632	0.0639	0.0636
66=10:29:12	58296	311	0.7695	0.7963	0.8029	0.8439	0.7443	0.2669	0.7840	0.7860	0.7729	0.7422	0.7112	0.1317	0.8349	0.8246	0.8541	0.8485	0.8321	0.6056	0.7980	0.7892	0.7914	0.7765	0.7694	0.1346	0.7630	0.7881	0.7790	0.7850	0.7584	0.1236	0.7553	0.7916	0.7323	0.7434	0.7333	0.1821	0.7553	0.7584	0.7240	0.7290	0.7187	0.0929	0.7065	0.6987	0.7020	0.6700	0.6644	0.1859	0.7052	0.7345	0.7070	0.6936	0.6009	0.0910	0.6773	0.6593	0.6640	0.6472	0.6738	0.1967	0.6353	0.5938	0.6662	0.5414	0.3568	0.0938	0.4491	0.4701	0.4630	0.4315	0.4406	0.1959	0.0650	0.0645	0.0626	0.0623	0.0628	0.0625	0.0625	0.0622	0.0624	0.0648	0.0634	0.0633	0.0641	0.0644	0.0636	0.0616	0.0625	0.0631	0.0631	0.0626	0.0630	0.0625	0.0634	0.0631
67=10:43:53	59178	313	0.7624	0.7952	0.8074	0.8582	0.7454	0.2724	0.8055	0.7740	0.7823	0.7380	0.6973	0.1320	0.8352	0.8373	0.8385	0.8679	0.8097	0.6200	0.7872	0.7903	0.7783	0.7681	0.7599	0.1333	0.7655	0.8013	0.7683	0.8030	0.7582	0.1272	0.7603	0.7754	0.7531	0.7431	0.7441	0.1850	0.7599	0.7399	0.7307	0.7319	0.7231	0.0920	0.7032	0.7013	0.6981	0.6548	0.6741	0.1864	0.7123	0.7336	0.7203	0.7171	0.6108	0.0887	0.6731	0.6738	0.6544	0.6258	0.6849	0.2082	0.6644	0.6220	0.7073	0.5548	0.3881	0.0928	0.4794	0.4756	0.4808	0.4310	0.4599	0.1983	0.0637	0.0642	0.0617	0.0620	0.0622	0.0620	0.0617	0.0620	0.0624	0.0639	0.0617	0.0628	0.0639	0.0639	0.0630	0.0623	0.0622	0.0620	0.0633	0.0620	0.0624	0.0607	0.0626	0.0632
68=10:58:34	60059	316	0.7601	0.8034	0.8371	0.8626	0.7759	0.2751	0.8102	0.7893	0.7646	0.7558	0.6819	0.1349	0.8355	0.8512	0.8360	0.8929	0.8236	0.6318	0.7996	0.8003	0.7864	0.7764	0.7679	0.1368	0.7558	0.8132	0.7921	0.8169	0.7777	0.1326	0.7887	0.7777	0.7612	0.7576	0.7533	0.1944	0.7650	0.7638	0.7200	0.7600	0.7072	0.0918	0.7056	0.7100	0.7017	0.6741	0.6642	0.1897	0.7001	0.7482	0.7097	0.7285	0.6471	0.0914	0.6838	0.6579	0.6833	0.6195	0.6927	0.2161	0.7134	0.6587	0.7278	0.6045	0.4113	0.0919	0.4979	0.5046	0.5117	0.4623	0.4833	0.2108	0.0643	0.0647	0.0614	0.0621	0.0623	0.0625	0.0620	0.0619	0.0625	0.0643	0.0625	0.0626	0.0642	0.0635	0.0632	0.0623	0.0620	0.0631	0.0628	0.0621	0.0619	0.0622	0.0627	0.0624
69=11:13:15	60940	318	0.7605	0.8041	0.8366	0.8716	0.7828	0.2816	0.8107	0.7931	0.7694	0.7550	0.6877	0.1341	0.8315	0.8540	0.8371	0.8976	0.8274	0.6324	0.7927	0.7956	0.7852	0.7923	0.7682	0.1393	0.7593	0.8125	0.7960	0.8177	0.7753	0.1309	0.7809	0.7740	0.7621	0.7513	0.7506	0.1970	0.7636	0.7598	0.7172	0.7654	0.7020	0.0933	0.6963	0.7157	0.6979	0.6791	0.6654	0.2033	0.7137	0.7480	0.7125	0.7276	0.6617	0.0921	0.6778	0.6565	0.6811	0.6263	0.6963	0.2269	0.7193	0.6839	0.7170	0.6376	0.4359	0.0926	0.5148	0.5284	0.5225	0.4870	0.4995	0.2172	0.0653	0.0652	0.0626	0.0636	0.0632	0.0633	0.0628	0.0631	0.0630	0.0645	0.0629	0.0636	0.0651	0.0649	0.0645	0.0629	0.0626	0.0635	0.0635	0.0633	0.0636	0.0629	0.0640	0.0640
70=11:27:57	61821	320	0.7635	0.8084	0.8329	0.8794	0.7760	0.2803	0.8193	0.7770	0.7764	0.7484	0.6986	0.1341	0.8356	0.8556	0.8453	0.9155	0.8247	0.6453	0.7920	0.8069	0.7894	0.7768	0.7884	0.1394	0.7654	0.8119	0.7974	0.8343	0.7707	0.1342	0.7776	0.7754	0.7649	0.7453	0.7541	0.1994	0.7768	0.7606	0.7338	0.7622	0.7194	0.0932	0.7056	0.7124	0.7118	0.6794	0.6731	0.2049	0.7168	0.7522	0.7191	0.7261	0.6734	0.0899	0.6833	0.6722	0.6734	0.6299	0.6911	0.2320	0.7218	0.7046	0.7337	0.6715	0.4736	0.0931	0.5409	0.5427	0.5648	0.4976	0.5395	0.2328	0.0648	0.0646	0.0632	0.0629	0.0619	0.0632	0.0624	0.0623	0.0631	0.0648	0.0633	0.0633	0.0645	0.0646	0.0642	0.0628	0.0622	0.0633	0.0634	0.0622	0.0628	0.0627	0.0639	0.0636
71=11:42:38	62702	322	0.7691	0.7957	0.8222	0.9007	0.7670	0.2880	0.7876	0.7965	0.7841	0.7412	0.7194	0.1353	0.8306	0.8430	0.8641	0.8845	0.8580	0.6271	0.7995	0.7767	0.7973	0.7723	0.7948	0.1434	0.7666	0.8149	0.8019	0.8157	0.7725	0.1321	0.7635	0.7916	0.7418	0.7608	0.7428	0.2080	0.7577	0.7559	0.7294	0.7602	0.7214	0.0931	0.7099	0.7036	0.7149	0.6598	0.6754	0.2202	0.7154	0.7391	0.7293	0.7226	0.6840	0.0928	0.6935	0.6658	0.6615	0.6462	0.6812	0.2335	0.7254	0.7095	0.7116	0.7043	0.4808	0.0926	0.5613	0.5707	0.5676	0.5282	0.5442	0.2414	0.0648	0.0655	0.0633	0.0621	0.0630	0.0630	0.0623	0.0626	0.0633	0.0651	0.0635	0.0632	0.0653	0.0636	0.0641	0.0629	0.0624	0.0628	0.0636	0.0627	0.0624	0.0630	0.0635	0.0640
72=11:57:19	63583	322	0.7689	0.8074	0.8209	0.9123	0.7774	0.2876	0.8199	0.7724	0.7907	0.7418	0.7076	0.1349	0.8492	0.8407	0.8591	0.9196	0.8425	0.6356	0.7935	0.8031	0.7846	0.7829	0.7903	0.1412	0.7761	0.8202	0.7967	0.8425	0.7671	0.1341	0.7630	0.7812	0.7647	0.7490	0.7531	0.2048	0.7679	0.7542	0.7485	0.7552	0.7338	0.0921	0.7144	0.7102	0.7126	0.6720	0.6783	0.2248	0.7178	0.7377	0.7283	0.7106	0.6953	0.0907	0.6830	0.6793	0.6624	0.6439	0.6929	0.2491	0.7168	0.7032	0.7165	0.6984	0.5208	0.0929	0.5918	0.5870	0.5991	0.5397	0.5743	0.2473	0.0641	0.0641	0.0613	0.0623	0.0623	0.0628	0.0620	0.0618	0.0631	0.0640	0.0624	0.0630	0.0643	0.0642	0.0641	0.0626	0.0617	0.0625	0.0628	0.0620	0.0631	0.0616	0.0633	0.0631
73=12:12:01	64465	325	0.7655	0.8117	0.8425	0.9271	0.8015	0.2978	0.8233	0.7852	0.7956	0.7517	0.7099	0.1374	0.8460	0.8612	0.8509	0.9374	0.8532	0.6558	0.7946	0.8058	0.7915	0.7932	0.8040	0.1404	0.7603	0.8313	0.8016	0.8641	0.7806	0.1400	0.7967	0.7841	0.7756	0.7602	0.7645	0.2145	0.7814	0.7617	0.7529	0.7876	0.7289	0.0929	0.7141	0.7226	0.7176	0.6789	0.6887	0.2351	0.7251	0.7509	0.7378	0.7419	0.7044	0.0918	0.6911	0.6860	0.6854	0.6408	0.7010	0.2634	0.7140	0.7055	0.7334	0.6942	0.5479	0.0941	0.6110	0.6119	0.6140	0.5630	0.5884	0.2545	0.0649	0.0651	0.0635	0.0633	0.0629	0.0633	0.0629	0.0623	0.0628	0.0650	0.0636	0.0634	0.0650	0.0650	0.0643	0.0623	0.0624	0.0637	0.0632	0.0630	0.0637	0.0629	0.0635	0.0638
74=12:26:42	65346	325	0.7645	0.8223	0.8299	0.9122	0.8016	0.2975	0.8167	0.7647	0.7880	0.7580	0.7158	0.1388	0.8515	0.8454	0.8543	0.9499	0.8534	0.6424	0.7820	0.8020	0.7923	0.7811	0.8060	0.1455	0.7681	0.8312	0.8092	0.8767	0.7703	0.1401	0.7812	0.7843	0.7660	0.7425	0.7601	0.2205	0.7814	0.7557	0.7644	0.7727	0.7264	0.0936	0.7248	0.7080	0.7136	0.6788	0.6795	0.2363	0.7310	0.7418	0.7291	0.7445	0.7101	0.0917	0.6816	0.6859	0.6698	0.6391	0.6902	0.2670	0.7334	0.7073	0.7267	0.6918	0.5757	0.0943	0.6189	0.6137	0.6277	0.5808	0.5964	0.2705	0.0657	0.0652	0.0638	0.0635	0.0630	0.0639	0.0634	0.0632	0.0635	0.0652	0.0643	0.0640	0.0658	0.0649	0.0648	0.0637	0.0631	0.0638	0.0633	0.0633	0.0641	0.0636	0.0640	0.0645
75=12:41:23	66227	322	0.7779	0.8185	0.8365	0.9165	0.7904	0.3001	0.7866	0.7943	0.7880	0.7522	0.7051	0.1402	0.8325	0.8390	0.8720	0.9286	0.8829	0.6273	0.8049	0.7890	0.8095	0.7649	0.8324	0.1473	0.7711	0.8215	0.8202	0.8655	0.7884	0.1394	0.7721	0.8006	0.7491	0.7627	0.7545	0.2269	0.7738	0.7679	0.7552	0.7937	0.7276	0.0937	0.7383	0.7041	0.7194	0.6817	0.6866	0.2459	0.7243	0.7495	0.7231	0.7285	0.7116	0.0914	0.6930	0.6747	0.6750	0.6491	0.6851	0.2789	0.7239	0.7265	0.7122	0.7147	0.5718	0.0940	0.6120	0.6273	0.6229	0.6006	0.5916	0.2880	0.0655	0.0656	0.0636	0.0633	0.0635	0.0638	0.0631	0.0632	0.0636	0.0651	0.0635	0.0637	0.0650	0.0649	0.0645	0.0638	0.0630	0.0637	0.0638	0.0630	0.0640	0.0621	0.0639	0.0642
76=12:56:04	67109	325	0.7678	0.8199	0.8404	0.9262	0.7967	0.3006	0.8010	0.7742	0.8039	0.7457	0.7087	0.1405	0.8300	0.8498	0.8648	0.9387	0.8732	0.6463	0.7913	0.7932	0.7954	0.7797	0.8184	0.1461	0.7633	0.8312	0.8258	0.8802	0.7837	0.1413	0.7676	0.7939	0.7572	0.7524	0.7680	0.2303	0.7720	0.7585	0.7695	0.7953	0.7420	0.0928	0.7372	0.7101	0.7218	0.6739	0.6921	0.2560	0.7317	0.7441	0.7500	0.7438	0.7014	0.0911	0.6931	0.6883	0.6695	0.6464	0.6925	0.2903	0.7261	0.7228	0.7282	0.7037	0.6010	0.0942	0.6241	0.6140	0.6251	0.5988	0.5948	0.2938	0.0641	0.0637	0.0622	0.0622	0.0621	0.0623	0.0616	0.0604	0.0624	0.0636	0.0625	0.0619	0.0642	0.0637	0.0633	0.0622	0.0608	0.0622	0.0625	0.0618	0.0622	0.0624	0.0631	0.0622
77=13:10:45	67990	322	0.7740	0.8092	0.8530	0.9155	0.8207	0.3047	0.7996	0.8000	0.7665	0.7684	0.6978	0.1415	0.8320	0.8573	0.8661	0.9511	0.8819	0.6433	0.8028	0.7952	0.8000	0.7872	0.8268	0.1473	0.7711	0.8225	0.8233	0.8898	0.8031	0.1486	0.7925	0.7926	0.7538	0.7654	0.7566	0.2318	0.7702	0.7781	0.7551	0.8297	0.7242	0.0924	0.7305	0.7203	0.7148	0.6974	0.6836	0.2634	0.7291	0.7548	0.7389	0.7646	0.7106	0.0923	0.6927	0.6670	0.6891	0.6451	0.7016	0.2979	0.7300	0.7249	0.7299	0.7156	0.6087	0.0937	0.6158	0.6308	0.6220	0.6027	0.5957	0.3039	0.0650	0.0647	0.0629	0.0631	0.0619	0.0630	0.0625	0.0626	0.0627	0.0643	0.0630	0.0631	0.0648	0.0645	0.0639	0.0629	0.0625	0.0635	0.0623	0.0623	0.0631	0.0627	0.0634	0.0636
78=13:25:26	68871	322	0.7733	0.8099	0.8540	0.9325	0.8291	0.3004	0.8134	0.7852	0.7840	0.7573	0.7042	0.1445	0.8331	0.8751	0.8623	0.9677	0.8675	0.6624	0.7930	0.7998	0.7968	0.7934	0.8350	0.1495	0.7677	0.8415	0.8083	0.9090	0.8061	0.1452	0.7888	0.7710	0.7723	0.7586	0.7561	0.2452	0.7764	0.7709	0.7625	0.8437	0.7345	0.0923	0.7306	0.7282	0.7227	0.6904	0.6880	0.2787	0.7250	0.7646	0.7471	0.7710	0.6891	0.0911	0.6884	0.6835	0.6778	0.6334	0.7076	0.3179	0.7341	0.7133	0.7610	0.6984	0.6360	0.0947	0.6315	0.6191	0.6227	0.5943	0.6012	0.3135	0.0653	0.0653	0.0634	0.0631	0.0630	0.0628	0.0629	0.0629	0.0633	0.0649	0.0638	0.0635	0.0649	0.0647	0.0647	0.0630	0.0631	0.0637	0.0626	0.0633	0.0631	0.0629	0.0638	0.0636
79=13:40:07	69752	325	0.7810	0.8102	0.8514	0.9169	0.8403	0.3017	0.8145	0.8012	0.7711	0.7658	0.7015	0.1460	0.8347	0.8678	0.8697	0.9616	0.8911	0.6524	0.7966	0.8015	0.7935	0.7913	0.8317	0.1523	0.7643	0.8276	0.8348	0.9078	0.8188	0.1468	0.7956	0.7863	0.7665	0.7742	0.7660	0.2471	0.7755	0.7865	0.7624	0.8602	0.7219	0.0926	0.7239	0.7305	0.7082	0.6975	0.6957	0.2882	0.7281	0.7598	0.7359	0.7765	0.7074	0.0922	0.6993	0.6723	0.6955	0.6429	0.7066	0.3300	0.7354	0.7194	0.7494	0.7202	0.6331	0.0938	0.6125	0.6312	0.6220	0.6049	0.6003	0.3306	0.0648	0.0647	0.0632	0.0626	0.0623	0.0621	0.0624	0.0628	0.0627	0.0647	0.0638	0.0632	0.0649	0.0643	0.0643	0.0629	0.0623	0.0632	0.0621	0.0630	0.0636	0.0628	0.0635	0.0636
80=13:54:49	70633	325	0.7796	0.8123	0.8560	0.9287	0.8301	0.3078	0.8173	0.7923	0.7863	0.7557	0.7141	0.1431	0.8385	0.8637	0.8758	0.9631	0.8850	0.6631	0.7949	0.8041	0.7887	0.7872	0.8458	0.1514	0.7740	0.8320	0.8190	0.9211	0.8098	0.1502	0.7908	0.7840	0.7742	0.7642	0.7701	0.2559	0.7773	0.7793	0.7750	0.8513	0.7479	0.0925	0.7334	0.7254	0.7319	0.6889	0.7000	0.3048	0.7367	0.7648	0.7561	0.7848	0.6949	0.0923	0.6958	0.6899	0.6881	0.6510	0.7121	0.3526	0.7292	0.7194	0.7595	0.7170	0.6555	0.0946	0.6332	0.6322	0.6315	0.5977	0.6121	0.3435	0.0645	0.0649	0.0627	0.0625	0.0628	0.0628	0.0624	0.0622	0.0618	0.0638	0.0633	0.0631	0.0648	0.0642	0.0644	0.0624	0.0622	0.0634	0.0630	0.0629	0.0633	0.0628	0.0631	0.0636
81=14:09:26	71510	325	0.7713	0.8128	0.8620	0.9373	0.8323	0.3112	0.8085	0.7934	0.7850	0.7596	0.7116	0.1458	0.8422	0.8579	0.8840	0.9637	0.8890	0.6594	0.7931	0.7950	0.7938	0.7835	0.8545	0.1535	0.7720	0.8384	0.8321	0.9228	0.8258	0.1507	0.7849	0.7897	0.7692	0.7637	0.7673	0.2654	0.7706	0.7791	0.7706	0.8634	0.7414	0.0919	0.7317	0.7272	0.7209	0.6892	0.6969	0.3132	0.7268	0.7701	0.7530	0.7956	0.7130	0.0913	0.6991	0.6886	0.6900	0.6534	0.7120	0.3656	0.7366	0.7253	0.7509	0.7317	0.6473	0.0944	0.6282	0.6367	0.6271	0.6031	0.6078	0.3538	0.0647	0.0648	0.0632	0.0625	0.0631	0.0627	0.0611	0.0622	0.0625	0.0644	0.0632	0.0634	0.0645	0.0647	0.0640	0.0625	0.0626	0.0626	0.0633	0.0623	0.0635	0.0628	0.0637	0.0633
