# Supplementary material for: Systematic Prediction of Antifungal Drug Synergy by Chemogenomic Screening in Saccharomyces cerevisiae
Source: Front Fungal Biol. 2021 Jul 2;2:683414. doi: 10.3389/ffunb.2021.683414 (PMC10512392; doi:10.3389/ffunb.2021.683414)
Supplement: Supplementary file 1 [file Data_Sheet_1.ZIP › Supplementary data/Sypplementary_data_1_(Drug_synergy_assays)/Tun_VS_LatA & Fen_VS_Mic (lowerdosage)_ps1_A_96_T_12.txt]

[config file info]
last_write=07:06:05_14:39:49
last write=07:06:06_13:58:34
[Run_Parameters]
Instrument=Tecan_12
Ini_Names=Read_Reps,Delid,Save_Data_File,Start_Time_Now
barcode_drug_plate=201401
user=asmith
Plate_Size=96
Plate_Type=NUN96ft.pdf
Samples_to_Run=6
Overlay_Size=48
Drug_Plate=none
Plate_Quarter=none
run_ID=none
run_plate_repeat=1
Read_Reps=95
Read_Modes=Absorbance
Read_Flor_Every=2
Max_Delta_OD=0.500000
Well_By_Row_Col=none
Reorder_Map=Order_Strings_Not,0
Tip_Vol=200
OD_to_Innoc=0.100,0.100,0.380,0.380,0.380,0.380,0.760,0.760,0.100,0.100,0.380,0.380,0.380,0.380,0.760,0.760,0.100,0.100,0.380,0.380,0.380,0.380,0.760,0.760,0.100,0.100,0.380,0.380,0.380,0.380,0.760,0.760,0.100,0.100,0.380,0.380,0.380,0.380,0.760,0.760,0.100,0.100,0.380,0.380,0.380,0.380,0.760,0.760
Absorption_Max=.3
OD_to_Save=0.100,0.100,0.380,0.380,0.380,0.380,0.760,0.760,0.100,0.100,0.380,0.380,0.380,0.380,0.760,0.760,0.100,0.100,0.380,0.380,0.380,0.380,0.760,0.760,0.100,0.100,0.380,0.380,0.380,0.380,0.760,0.760,0.100,0.100,0.380,0.380,0.380,0.380,0.760,0.760,0.100,0.100,0.380,0.380,0.380,0.380,0.760,0.760
OD_to_Dilute=0.100
Save_Sample_Vol=180
Save_Sample_Reps=2
Innoc_Vol=184,184,46,46,46,46,0,0,184,184,46,46,46,46,0,0,184,184,46,46,46,46,0,0,184,184,46,46,46,46,0,0,184,184,46,46,46,46,0,0,184,184,46,46,46,46,0,0
Dilute_Vol=23,23,23,23,23,23,23,23,23,23,23,23,23,23,23,23,23,23,23,23,23,23,23,23,23,23,23,23,23,23,23,23,23,23,23,23,23,23,23,23,23,23,23,23,23,23,23,23
Save_Vol=800,800,800,800,800,800,800,800,800,800,800,800,800,800,800,800,800,800,800,800,800,800,800,800,800,800,800,800,800,800,800,800,800,800,800,800,800,800,800,800,800,800,800,800,800,800,800,800
Reference_Vol=100,100,100,100,100,100,100,100,100,100,100,100,100,100,100,100,100,100,100,100,100,100,100,100,100,100,100,100,100,100,100,100,100,100,100,100,100,100,100,100,100,100,100,100,100,100,100,100,100,100,100,100,100,100,100,100,100,100,100,100,100,100,100,100,100,100,100,100,100,100,100,100,100,100,100,100,100,100,100,100,100,100,100,100,100,100,100,100,100,100,100,100,100,100,100,100
Read_to_Innoc=20,20,20,20,20,20,20,20,20,20,20,20,20,20,20,20,20,20,20,20,20,20,20,20,20,20,20,20,20,20,20,20,20,20,20,20,20,20,20,20,20,20,20,20,20,20,20,20
Read_to_Dilute=26,26,26,26,26,26,26,26,26,26,26,26,26,26,26,26,26,26,26,26,26,26,26,26,26,26,26,26,26,26,26,26,26,26,26,26,26,26,26,26,26,26,26,26,26,26,26,26
Read_to_Save=20,20,20,20,20,20,20,20,20,20,20,20,20,20,20,20,20,20,20,20,20,20,20,20,20,20,20,20,20,20,20,20,20,20,20,20,20,20,20,20,20,20,20,20,20,20,20,20
Innoc_Target_Map=1,2,3,4,5,6,7,8,9,10,11,12,13,14,15,16,17,18,19,20,21,22,23,24,25,26,27,28,29,30,31,32,33,34,35,36,37,38,39,40,41,42,43,44,45,46,47,48
Pipet_Trigger=OD_Save_Innoc
Pipet_Volume_Adj=Con_OD_Save
Delid=no
Pre_Init=yes
Talk_To_ProMax=no
Time_Out_Time=1050
Wait_While_Busy=yes
Idle_Time=2
Screen_Run_Type=pre_screen_1
Spect_Protocol=15m
Spec_Run_File=GG_PB_Voyage.pda
Spec_Assay_File=Yeast_Growth_15m
Save_Data_File=05_06_07_TunvsLatA_FenvsMiclowerdosage_ps1_A_96_T_12.txt
Working_Dir=C%3A\\Users\\Growth_Data
Run_Control_Dir=C%3A\\Users\\Yeast_Run_Files
Tracking_Dir=""
Track_File=201401_data_track.txt
Save_Run_Data_Flag=yes
Set_Incubator_Temp=30.0
Base_Line_Flag=atstart_minimum
Pipet_Cycles_Before_Save=20
Time_Point_Save=wellmap
Innoc_Direction=down
Wells_In_Use=111111111111111111111111111111111111111111111111
Save_Sample_Map=111111001111110011111100111111001111110011111100
Sections_to_Run=0
Rows_per_Section=8
Start_Sections_Row=1
MultiProbe_Run_File=MJP_Innoc_Save_Tecan_12_Falcon_AD.MPT
Multiprobe_Run_Dialogue=yes
Comments=no%20comment
Target_Temp=300
Temp_Control=On
Delta_Temp=10
ReadMode=Absorbance,Bottom
ExcitationFilter=485,
EmissionFilter=535,
MeasurementFilter=595
ReadsPerWellNumber=1,1
ShakeDuration=800,0
GainMode=Manual
PdfName=NUN96ft.pdf
Gain=50,50
Add_Drug_Map=1,1,1,1,1,1,1,1,1,1,1,1,1,1,1,1,1,1,1,1,1,1,1,1,1,1,1,1,1,1,1,1,1,1,1,1,1,1,1,1,1,1,1,1,1,1,1,1
Add_Drug_Vol=7,7,7,7,7,7,7,7,7,7,7,7,7,7,7,7,7,7,7,7,7,7,7,7,7,7,7,7,7,7,7,7,7,7,7,7,7,7,7,7,7,7,7,7,7,7,7,7
Innoc_Map=111011101110111011101110111011101110111011101110111011101110111011101110111011101110111011101110
Dilute_Map=111111111111111111111111111111111111111111111111111111111111111111111111111111111111111111111111
data_file_name=iS_1_48.txt
barcode=""
Hit_Call_Threshold=1.000000
Reference_Well=A01
WT_Ref_Well=0
Project_Name=test
Pipet_Gens_Point=5.00,10.0,15.0,20.0,5.00,10.0,15.0,20.0,5.00,10.0,15.0,20.0,5.00,10.0,15.0,20.0,5.00,10.0,15.0,20.0,5.00,10.0,15.0,20.0,5.00,10.0,15.0,20.0,5.00,10.0,15.0,20.0,5.00,10.0,15.0,20.0,5.00,10.0,15.0,20.0,5.00,10.0,15.0,20.0,5.00,10.0,15.0,20.0,,
Shake_Divisor=1
data_handling=file_&_DB_&_auto_analysis
time_frm_freezer=-1.00
gens_frm_freezer=-1.00
Well_Vol=100
Parent_ID=""
Units=%
Quarter=A
media_name=ypd
Save_Mode=one_to_one
Consolidate_Save_Map=1,2,3,4,5,6,7,8,9,10,11,12,13,14,15,16,17,18,19,20,21,22,23,24,25,26,27,28,29,30,31,32,33,34,35,36,37,38,39,40,41,42,43,44,45,46,47,48
Add_Drug_at_Start_Map=000000000000000000000000000000000000000000000000000
Add_Drug_Labware=add_drug_48
Max_Dynam_OD_Change=0.05
Reads_After_Pipet=1
Ref_Type=single_ref
Read_to_Add_Drug_at_Start=0
Send_Email_at_Pipet=no_email
Strain_Name=""
Media=ypd
drug_vol=2.00
Drug_Name=""
Drug_Conc=2
Innoc_Conc=0.06250
Strain_Plate=none
ShakeIntensity=High
ShakeMode=Orbital
NumberOfFlashes=1
PartOfPlate=0
MovePlateOutAfterMeasurement=0
IntegrationLagTime=0
IntegrationTime=100
DelayMoveFlashFluorescence=0
run_platerepeat=1
[Drug_Data]
Drug_Plate=none
Strain_Plate=none
Media=ypd
Drug_Name=ud,ud,ud,ud,ud,ud,ud,ud,ud,ud,ud,ud,ud,ud,ud,ud,ud,ud,ud,ud,ud,ud,ud,ud,ud,ud,ud,ud,ud,ud,ud,ud,ud,ud,ud,ud,ud,ud,ud,ud,ud,ud,ud,ud,ud,ud,ud,ud,ud,ud,ud,ud,ud,ud,ud,ud,ud,ud,ud,ud,ud,ud,ud,ud,ud,ud,ud,ud,ud,ud,ud,ud,ud,ud,ud,ud,ud,ud,ud,ud,ud,ud,ud,ud,ud,ud,ud,ud,ud,ud,ud,ud,ud,ud,ud,ud
Strain_Name=ud
Drug_Conc=""
Innoc_Conc=0.06250,0.06250,0.06250,0.06250,0.06250,0.06250,0.06250,0.06250,0.06250,0.06250,0.06250,0.06250,0.06250,0.06250,0.06250,0.06250,0.06250,0.06250,0.06250,0.06250,0.06250,0.06250,0.06250,0.06250,0.06250,0.06250,0.06250,0.06250,0.06250,0.06250,0.06250,0.06250,0.06250,0.06250,0.06250,0.06250,0.06250,0.06250,0.06250,0.06250,0.06250,0.06250,0.06250,0.06250,0.06250,0.06250,0.06250,0.06250,0.06250,0.06250,0.06250,0.06250,0.06250,0.06250,0.06250,0.06250,0.06250,0.06250,0.06250,0.06250,0.06250,0.06250,0.06250,0.06250,0.06250,0.06250,0.06250,0.06250,0.06250,0.06250,0.06250,0.06250,0.06250,0.06250,0.06250,0.06250,0.06250,0.06250,0.06250,0.06250,0.06250,0.06250,0.06250,0.06250,0.06250,0.06250,0.06250,0.06250,0.06250,0.06250,0.06250,0.06250,0.06250,0.06250,0.06250,0.06250
Run_ID=none
Plate_Quarter=A
Units=%,%,%,%,%,%,%,%,%,%,%,%,%,%,%,%,%,%,%,%,%,%,%,%,%,%,%,%,%,%,%,%,%,%,%,%,%,%,%,%,%,%,%,%,%,%,%,%,%,%,%,%,%,%,%,%,%,%,%,%,%,%,%,%,%,%,%,%,%,%,%,%,%,%,%,%,%,%,%,%,%,%,%,%,%,%,%,%,%,%,%,%,%,%,%,%
Parent_ID=""
Project_Name=test
Strain_Backgrnd=0,0,0,0,0,0,0,0,0,0,0,0,0,0,0,0,0,0,0,0,0,0,0,0,0,0,0,0,0,0,0,0,0,0,0,0,0,0,0,0,0,0,0,0,0,0,0,0,0,0,0,0,0,0,0,0,0,0,0,0,0,0,0,0,0,0,0,0,0,0,0,0,0,0,0,0,0,0,0,0,0,0,0,0,0,0,0,0,0,0,0,0,0,0,0,0
Well_Vol=100,100,100,100,100,100,100,100,100,100,100,100,100,100,100,100,100,100,100,100,100,100,100,100,100,100,100,100,100,100,100,100,100,100,100,100,100,100,100,100,100,100,100,100,100,100,100,100,100,100,100,100,100,100,100,100,100,100,100,100,100,100,100,100,100,100,100,100,100,100,100,100,100,100,100,100,100,100,100,100,100,100,100,100,100,100,100,100,100,100,100,100,100,100,100,100
time_frm_freezer=-1.00
gens_frm_freezer=-1.00
user=asmith
Strain_Pool=ud,ud,ud,ud,ud,ud,ud,ud,ud,ud,ud,ud,ud,ud,ud,ud,ud,ud,ud,ud,ud,ud,ud,ud,ud,ud,ud,ud,ud,ud,ud,ud,ud,ud,ud,ud,ud,ud,ud,ud,ud,ud,ud,ud,ud,ud,ud,ud,ud,ud,ud,ud,ud,ud,ud,ud,ud,ud,ud,ud,ud,ud,ud,ud,ud,ud,ud,ud,ud,ud,ud,ud,ud,ud,ud,ud,ud,ud,ud,ud,ud,ud,ud,ud,ud,ud,ud,ud,ud,ud,ud,ud,ud,ud,ud,ud
Well_Alias=A01,A02,A03,A04,A05,A06,A07,A08,A09,A10,A11,A12,B01,B02,B03,B04,B05,B06,B07,B08,B09,B10,B11,B12,C01,C02,C03,C04,C05,C06,C07,C08,C09,C10,C11,C12,D01,D02,D03,D04,D05,D06,D07,D08,D09,D10,D11,D12,E01,E02,E03,E04,E05,E06,E07,E08,E09,E10,E11,E12,F01,F02,F03,F04,F05,F06,F07,F08,F09,F10,F11,F12,G01,G02,G03,G04,G05,G06,G07,G08,G09,G10,G11,G12,H01,H02,H03,H04,H05,H06,H07,H08,H09,H10,H11,H12
Well_Pos=1,2,3,4,5,6,7,8,9,10,11,12,13,14,15,16,17,18,19,20,21,22,23,24,25,26,27,28,29,30,31,32,33,34,35,36,37,38,39,40,41,42,43,44,45,46,47,48,49,50,51,52,53,54,55,56,57,58,59,60,61,62,63,64,65,66,67,68,69,70,71,72,73,74,75,76,77,78,79,80,81,82,83,84,85,86,87,88,89,90,91,92,93,94,95,96
position=A01,A02,A03,A04,A05,A06,A07,A08,A09,A10,A11,A12,B01,B02,B03,B04,B05,B06,B07,B08,B09,B10,B11,B12,C01,C02,C03,C04,C05,C06,C07,C08,C09,C10,C11,C12,D01,D02,D03,D04,D05,D06,D07,D08,D09,D10,D11,D12,E01,E02,E03,E04,E05,E06,E07,E08,E09,E10,E11,E12,F01,F02,F03,F04,F05,F06,F07,F08,F09,F10,F11,F12,G01,G02,G03,G04,G05,G06,G07,G08,G09,G10,G11,G12,H01,H02,H03,H04,H05,H06,H07,H08,H09,H10,H11,H12
[Runtime_State]
Instrument=Tecan_12
Start_Time_Now=3.2639135987E+9
Reads_Completed=95
Innoc_Direction=down
Wells_In_Use=111111111111111111111111111111111111111111111111111111111111111111111111111111111111111111111111
Innoc_Map=111111111111111111111111111111111111111111111111111111111111111111111111111111111111000000000000
Dilute_Map=111111111111111111111111111111111111111111111111111111111111111111111111111111111111111111111111
Save_Sample_Map=111000001110000011100000111000001110000011100000111000001110000011100000111000001110000011100000
Current_OD=0.877,0.864,0.829,0.820,0.781,0.758,0.861,0.835,0.821,0.828,1.072,0.837,0.863,0.887,0.855,0.834,0.830,0.780,0.845,0.850,0.817,0.811,0.824,0.828,0.867,0.855,0.880,0.835,0.810,0.775,0.801,0.829,0.819,0.808,0.804,0.831,0.871,0.879,0.859,0.853,0.811,0.759,0.800,0.803,0.788,0.797,0.799,0.802,0.882,0.875,0.869,0.838,0.803,0.786,0.791,0.792,0.773,0.774,0.759,0.784,0.868,0.855,0.842,0.815,0.776,0.769,0.744,0.751,0.745,0.742,0.733,0.709,0.072,0.068,0.068,0.069,0.066,0.066,0.067,0.066,0.065,0.065,0.066,0.066,0.069,0.068,0.067,0.067,0.067,0.066,0.066,0.066,0.065,0.065,0.067,0.067
Bckgrnd_OD=0.144,0.091,0.104,0.115,0.100,0.093,0.093,0.096,0.095,0.098,0.098,0.118,0.082,0.088,0.091,0.089,0.088,0.088,0.087,0.089,0.088,0.084,0.091,0.084,0.091,0.089,0.115,0.114,0.101,0.093,0.089,0.094,0.096,0.096,0.095,0.115,0.081,0.085,0.090,0.090,0.089,0.086,0.088,0.086,0.086,0.086,0.089,0.083,0.089,0.090,0.109,0.107,0.095,0.091,0.090,0.091,0.092,0.095,0.092,0.113,0.080,0.084,0.087,0.087,0.086,0.086,0.084,0.086,0.085,0.085,0.088,0.083,0.068,0.064,0.063,0.064,0.062,0.063,0.062,0.061,0.062,0.062,0.062,0.063,0.066,0.064,0.063,0.062,0.063,0.062,0.061,0.061,0.061,0.061,0.064,0.062
Mapped=111111101111111011111100111111001111111111111100111111111111111111111111111111111111111111111111
Pipet_Completed=000000000000000000000000000000000000000000000000000000000000000000000000000000000000000000000000
Innoc_Completed=0,0,0,0,0,0,0,0,0,0,0,0,0,0,0,0,0,0,0,0,0,0,0,0,0,0,0,0,0,0,0,0,0,0,0,0,0,0,0,0,0,0,0,0,0,0,0,0,0,0,0,0,0,0,0,0,0,0,0,0,0,0,0,0,0,0,0,0,0,0,0,0,0,0,0,0,0,0,0,0,0,0,0,0,0,0,0,0,0,0,0,0,0,0,0,0
Save_Completed=0,0,0,0,0,0,0,0,0,0,0,0,0,0,0,0,0,0,0,0,0,0,0,0,0,0,0,0,0,0,0,0,0,0,0,0,0,0,0,0,0,0,0,0,0,0,0,0,0,0,0,0,0,0,0,0,0,0,0,0,0,0,0,0,0,0,0,0,0,0,0,0,0,0,0,0,0,0,0,0,0,0,0,0,0,0,0,0,0,0,0,0,0,0,0,0
Pipeted_At=0,0,0,0,0,0,0,0,0,0,0,0,0,0,0,0,0,0,0,0,0,0,0,0,0,0,0,0,0,0,0,0,0,0,0,0,0,0,0,0,0,0,0,0,0,0,0,0,0,0,0,0,0,0,0,0,0,0,0,0,0,0,0,0,0,0,0,0,0,0,0,0,0,0,0,0,0,0,0,0,0,0,0,0,0,0,0,0,0,0,0,0,0,0,0,0
Pipeted_OD=0,0,0,0,0,0,0,0,0,0,0,0,0,0,0,0,0,0,0,0,0,0,0,0,0,0,0,0,0,0,0,0,0,0,0,0,0,0,0,0,0,0,0,0,0,0,0,0,0,0,0,0,0,0,0,0,0,0,0,0,0,0,0,0,0,0,0,0,0,0,0,0,0,0,0,0,0,0,0,0,0,0,0,0,0,0,0,0,0,0,0,0,0,0,0,0
Dilutes_Completed=0,0,0,0,0,0,0,0,0,0,0,0,0,0,0,0,0,0,0,0,0,0,0,0,0,0,0,0,0,0,0,0,0,0,0,0,0,0,0,0,0,0,0,0,0,0,0,0,0,0,0,0,0,0,0,0,0,0,0,0,0,0,0,0,0,0,0,0,0,0,0,0,0,0,0,0,0,0,0,0,0,0,0,0,0,0,0,0,0,0,0,0,0,0,0,0
Time_At_Innoc=0,0,0,0,0,0,0,0,0,0,0,0,0,0,0,0,0,0,0,0,0,0,0,0,0,0,0,0,0,0,0,0,0,0,0,0,0,0,0,0,0,0,0,0,0,0,0,0,0,0,0,0,0,0,0,0,0,0,0,0,0,0,0,0,0,0,0,0,0,0,0,0,0,0,0,0,0,0,0,0,0,0,0,0,0,0,0,0,0,0,0,0,0,0,0,0
Time_At_Save=0,0,0,0,0,0,0,0,0,0,0,0,0,0,0,0,0,0,0,0,0,0,0,0,0,0,0,0,0,0,0,0,0,0,0,0,0,0,0,0,0,0,0,0,0,0,0,0,0,0,0,0,0,0,0,0,0,0,0,0,0,0,0,0,0,0,0,0,0,0,0,0,0,0,0,0,0,0,0,0,0,0,0,0,0,0,0,0,0,0,0,0,0,0,0,0
Time_At_Dilute=0,0,0,0,0,0,0,0,0,0,0,0,0,0,0,0,0,0,0,0,0,0,0,0,0,0,0,0,0,0,0,0,0,0,0,0,0,0,0,0,0,0,0,0,0,0,0,0,0,0,0,0,0,0,0,0,0,0,0,0,0,0,0,0,0,0,0,0,0,0,0,0,0,0,0,0,0,0,0,0,0,0,0,0,0,0,0,0,0,0,0,0,0,0,0,0
Previous_OD=0.877,0.864,0.829,0.820,0.781,0.758,0.861,0.835,0.821,0.828,1.072,0.837,0.863,0.887,0.855,0.834,0.830,0.780,0.845,0.850,0.817,0.811,0.824,0.828,0.867,0.855,0.880,0.835,0.810,0.775,0.801,0.829,0.819,0.808,0.804,0.831,0.871,0.879,0.859,0.853,0.811,0.759,0.800,0.803,0.788,0.797,0.799,0.802,0.882,0.875,0.869,0.838,0.803,0.786,0.791,0.792,0.773,0.774,0.759,0.784,0.868,0.855,0.842,0.815,0.776,0.769,0.744,0.751,0.745,0.742,0.733,0.709,0.072,0.068,0.068,0.069,0.066,0.066,0.067,0.066,0.065,0.065,0.066,0.066,0.069,0.068,0.067,0.067,0.067,0.066,0.066,0.066,0.065,0.065,0.067,0.067
Prev_Delta_OD=0.009,0.001,0.016,0.018,0.011,0.004,0.010,0.006,0.002,0.001,0.005,0.003,0.009,0.003,0.008,0.001,0.004,0.001,0.002,0.005,0.003,0.007,0.004,0.007,0.010,0.000,0.002,0.004,0.003,0.001,0.003,0.004,0.013,0.003,0.003,0.002,0.007,0.003,0.006,0.003,0.006,0.004,0.007,0.000,0.003,0.009,0.002,0.005,0.004,0.006,0.004,0.001,0.004,0.001,0.004,0.002,0.003,0.003,0.002,0.007,0.003,0.006,0.003,0.001,0.009,0.007,0.001,0.003,0.004,0.008,0.001,0.019,0.002,0.002,0.001,0.003,0.002,0.002,0.002,0.002,0.001,0.001,0.002,0.002,0.001,0.001,0.002,0.004,0.003,0.003,0.003,0.002,0.001,0.002,0.002,0.002
Delta_From_Ref=0.000,0.000,2.487,2.356,3.079,3.604,2.564,3.583,0.000,0.000,3.086,2.191,2.961,2.670,5.090,6.823,0.000,0.000,2.610,3.111,3.337,3.695,5.902,6.469,0.000,0.000,1.982,2.343,3.077,3.744,4.142,5.144,0.000,0.000,3.453,2.704,3.073,2.886,5.385,6.466,0.000,0.000,3.232,3.791,3.829,3.928,7.655,8.311,0.000,0.000,0.000,0.000,0.000,0.000,0.000,0.000,0.000,0.000,0.000,0.000,0.000,0.000,0.000,0.000,0.000,0.000,0.000,0.000,0.000,0.000,0.000,0.000,0.000,0.000,0.000,0.000,0.000,0.000,0.000,0.000,0.000,0.000,0.000,0.000,0.000,0.000,0.000,0.000,0.000,0.000,0.000,0.000,0.000,0.000,0.000,0.000
Sig_OD_Delta=0,0,1,1,1,1,1,1,0,0,1,1,1,1,1,1,0,0,1,1,1,1,1,1,0,0,1,1,1,1,1,1,0,0,1,1,1,1,1,1,0,0,1,1,1,1,1,1,0,0,0,0,0,0,0,0,0,0,0,0,0,0,0,0,0,0,0,0,0,0,0,0,0,0,0,0,0,0,0,0,0,0,0,0,0,0,0,0,0,0,0,0,0,0,0,0
Add_Drug_at_Start_Map=000000000000000000000000000000000000000000000000000000000000000000000000000000000000000000000000
[Analysis]
Drug_ID=A1,A2,A3,A4,A5,A6,B1,B2,B3,B4,B5,B6,C1,C2,C3,C4,C5,C6,D1,D2,D3,D4,D5,D6,E1,E2,E3,E4,E5,E6,F1,F2,F3,F4,F5,F6,G1,G2,G3,G4,G5,G6,H1,H2,H3,H4,H5,H6
Decision=no_inh,no_inh,ps2_2_1,ps2_4_1,ps2_4_1,ps2_4_2,no_inh,no_inh,ps2_1_1,ps2_4_1,ps2_4_1,ps2_4_2,no_inh,no_inh,ps2_1_1,ps2_4_1,ps2_4_1,ps2_4_2,no_inh,no_inh,ps2_1_1,ps2_4_1,ps2_4_1,ps2_4_2,no_inh,no_inh,no_inh,ps2_4_1,ps2_4_1,ps2_4_2,no_inh,no_inh,no_inh,ps2_2_1,ps2_4_1,ps2_4_2,screen,screen,screen,screen,screen,screen,screen,screen,screen,screen,screen,screen,no_inh,no_inh,ps2_1_1,ps2_1_1,ps2_2_1,ps2_2_1,no_inh,no_inh,ps2_1_1,ps2_4_1,ps2_2_1,ps2_2_1,no_inh,ps2_1_1,ps2_2_1,ps2_4_1,ps2_4_1,ps2_4_1,ps2_2_1,ps2_4_1,ps2_4_1,ps2_4_1,ps2_4_1,ps2_4_1,ps2_4_1,ps2_4_1,ps2_4_1,ps2_4_1,ps2_4_2,ps2_4_2,ps2_4_1,ps2_4_1,ps2_4_2,ps2_4_2,ps2_4_2,other,screen,screen,screen,screen,screen,screen,screen,screen,screen,screen,screen,screen
Plot_Min=0.100,0.100,0.100,0.100,0.100,0.100,0.100,0.100,0.100,0.100,0.100,0.100,0.100,0.100,0.100,0.100,0.100,0.100,0.100,0.100,0.100,0.100,0.100,0.100,0.100,0.100,0.100,0.100,0.100,0.100,0.100,0.100,0.100,0.100,0.100,0.100,0.100,0.100,0.100,0.100,0.100,0.100,0.100,0.100,0.100,0.100,0.100,0.100
Plot_Max=1.500,1.500,1.500,1.500,1.500,1.500,1.500,1.500,1.500,1.500,1.500,1.500,1.500,1.500,1.500,1.500,1.500,1.500,1.500,1.500,1.500,1.500,1.500,1.500,1.500,1.500,1.500,1.500,1.500,1.500,1.500,1.500,1.500,1.500,1.500,1.500,1.500,1.500,1.500,1.500,1.500,1.500,1.500,1.500,1.500,1.500,1.500,1.500
G_Plot_Min=0.1
G_Plot_Delta=0.7
Plot_On_Off=0
OD_Gen_Pt=0.460
Gens_to_OD_Pt=5.000
Avg_G=2.291,2.248,2.520,2.803,2.895,3.032,2.243,2.229,2.455,2.693,2.768,3.172,2.252,2.282,2.447,2.652,2.888,3.157,2.258,2.285,2.471,2.630,2.810,3.079,2.243,2.279,2.349,2.660,2.946,2.972,2.233,2.289,2.288,2.503,2.784,3.019,0.000,0.000,0.000,0.000,0.000,0.000,0.000,0.000,0.000,0.000,0.000,0.000,2.225,2.316,2.378,2.411,2.463,2.492,2.218,2.328,2.394,2.508,2.468,2.487,2.357,2.445,2.505,2.513,2.577,2.608,2.459,2.540,2.602,2.600,2.657,2.693,2.505,2.650,2.762,2.760,2.863,2.924,2.641,2.751,2.907,2.969,3.068,3.314,0.000,0.000,0.000,0.000,0.000,0.000,0.000,0.000,0.000,0.000,0.000,0.000
Max_Slope=2.063,2.083,2.275,2.500,2.413,2.505,2.019,2.090,2.090,2.285,2.396,2.419,2.080,2.132,2.209,2.126,2.423,2.440,1.973,1.895,2.177,2.128,2.197,2.368,1.886,1.994,2.132,2.212,2.350,2.341,2.013,2.042,2.063,2.153,2.361,2.445,119.393,121.301,102.228,117.833,89.380,92.294,106.170,92.230,136.930,86.609,114.744,157.241,2.151,2.138,2.188,2.106,1.934,2.207,2.152,2.023,2.169,2.080,1.940,2.024,2.102,1.946,2.009,2.136,2.097,2.250,2.303,2.156,2.214,2.154,2.124,2.129,2.326,2.216,2.460,2.292,2.063,1.752,2.435,2.335,2.243,1.580,1.619,1.718,121.222,74.345,114.694,148.966,107.482,156.907,73.199,88.448,75.745,136.952,151.569,89.380
Fit_Model=all
Fit_Const_OD_Base=0.000
Fit_Const_N0=0.01800
Fit_Const_T0=0.000
G_Fit_Min=0.100
G_Fit_Delta=0.400
Fit_On_Off=0.000,0.000,0.000,0.000,0.000,0.000,0.000,0.000,0.000,0.000,0.000,0.000,0.000,0.000,0.000,0.000,0.000,0.000,0.000,0.000,0.000,0.000,0.000,0.000,0.000,0.000,0.000,0.000,0.000,0.000,0.000,0.000,0.000,0.000,0.000,0.000,0.000,0.000,0.000,0.000,0.000,0.000,0.000,0.000,0.000,0.000,0.000,0.000,0.000,0.000,0.000,0.000,0.000,0.000,0.000,0.000,0.000,0.000,0.000,0.000,0.000,0.000,0.000,0.000,0.000,0.000,0.000,0.000,0.000,0.000,0.000,0.000,0.000,0.000,0.000,0.000,0.000,0.000,0.000,0.000,0.000,0.000,0.000,0.000,0.000,0.000,0.000,0.000,0.000,0.000,0.000,0.000,0.000,0.000,0.000,0.000
Fit_Min=0.094,0.041,0.054,0.065,0.050,0.043,0.032,0.038,0.041,0.039,0.038,0.038,0.041,0.039,0.065,0.064,0.051,0.043,0.031,0.035,0.040,0.040,0.039,0.036,0.039,0.040,0.059,0.057,0.045,0.041,0.030,0.034,0.037,0.037,0.036,0.036,0.018,0.014,0.013,0.014,0.012,0.013,0.016,0.014,0.013,0.012,0.013,0.012,0.000,0.000,0.000,0.000,0.000,0.000,0.000,0.000,0.000,0.000,0.000,0.000,0.000,0.000,0.000,0.000,0.000,0.000,0.000,0.000,0.000,0.000,0.000,0.000,0.000,0.000,0.000,0.000,0.000,0.000,0.000,0.000,0.000,0.000,0.000,0.000,0.000,0.000,0.000,0.000,0.000,0.000,0.000,0.000,0.000,0.000,0.000,0.000
Fit_Delta=0.454,0.455,0.397,0.353,0.442,0.360,0.459,0.467,0.446,0.450,0.400,0.394,0.448,0.425,0.486,0.503,0.386,0.531,0.405,0.579,0.364,0.498,0.434,0.458,0.522,0.580,0.451,0.477,0.439,0.422,0.544,0.496,0.497,0.444,0.389,0.399,0.448,0.425,0.486,0.503,0.386,0.531,0.405,0.579,0.364,0.498,0.434,0.458,0.397,0.543,0.495,0.472,0.437,0.416,0.434,0.543,0.456,0.441,0.475,0.381,0.442,0.447,0.442,0.511,0.465,0.366,0.511,0.452,0.409,0.373,0.368,0.126,0.477,0.406,0.277,0.472,0.178,0.218,0.455,0.343,0.162,0.172,0.205,0.201,0.442,0.447,0.442,0.511,0.465,0.366,0.511,0.452,0.409,0.373,0.368,0.126
Fit_Offset=0.145,0.085,0.103,0.116,0.099,0.091,0.077,0.082,0.087,0.087,0.086,0.088,0.090,0.086,0.111,0.108,0.099,0.091,0.076,0.078,0.086,0.087,0.087,0.086,0.085,0.083,0.108,0.105,0.094,0.090,0.074,0.077,0.081,0.083,0.084,0.085,0.000,0.000,0.000,0.000,0.000,0.000,0.000,0.000,0.000,0.000,0.000,0.000,0.089,0.089,0.092,0.095,0.097,0.119,0.082,0.085,0.086,0.086,0.091,0.087,0.084,0.092,0.098,0.099,0.098,0.123,0.081,0.087,0.089,0.089,0.095,0.085,0.086,0.096,0.099,0.102,0.096,0.121,0.082,0.090,0.088,0.088,0.091,0.085,0.000,0.000,0.000,0.000,0.000,0.000,0.000,0.000,0.000,0.000,0.000,0.000
Fit_N0=0.012,0.009,0.007,0.006,0.007,0.005,0.007,0.008,0.007,0.006,0.006,0.004,0.008,0.007,0.006,0.006,0.006,0.005,0.005,0.009,0.006,0.007,0.006,0.005,0.007,0.006,0.009,0.008,0.006,0.005,0.006,0.007,0.007,0.006,0.005,0.005,0.000,0.000,0.000,0.000,0.000,0.000,0.000,0.000,0.000,0.000,0.000,0.000,0.008,0.006,0.007,0.006,0.005,0.005,0.008,0.005,0.004,0.003,0.004,0.003,0.006,0.005,0.003,0.004,0.003,0.002,0.007,0.004,0.003,0.002,0.002,0.005,0.006,0.003,0.002,0.003,0.004,0.002,0.006,0.002,0.003,0.003,0.004,0.003,0.000,0.000,0.000,0.000,0.000,0.000,0.000,0.000,0.000,0.000,0.000,0.000
Fit_T0=1.958,1.991,1.566,1.495,1.799,2.138,1.961,2.132,1.710,1.760,1.895,1.586,1.390,1.636,1.216,0.985,1.846,2.340,1.423,1.867,1.850,2.036,2.108,2.153,1.145,0.964,2.118,1.579,1.657,2.170,1.400,1.482,1.600,1.963,2.013,1.972,0.000,0.000,0.000,0.000,0.000,0.000,0.000,0.000,0.000,0.000,0.000,0.000,2.076,1.114,2.104,1.918,2.624,2.265,1.985,1.855,2.138,2.446,3.031,3.074,1.214,2.106,2.485,2.268,2.771,3.538,1.903,3.105,3.148,3.122,3.681,3.024,1.907,3.576,3.516,3.648,3.044,2.869,2.313,3.518,2.925,3.166,2.992,2.052,0.000,0.000,0.000,0.000,0.000,0.000,0.000,0.000,0.000,0.000,0.000,0.000
Fit_G=1.790,1.608,1.796,1.976,2.079,2.012,1.522,1.548,1.714,1.890,1.915,2.076,1.654,1.582,1.783,1.996,2.036,2.068,1.506,1.677,1.699,1.847,1.876,2.001,1.696,1.702,1.682,1.992,2.102,1.947,1.564,1.616,1.622,1.707,1.830,1.972,0.000,0.000,0.000,0.000,0.000,0.000,0.000,0.000,0.000,0.000,0.000,0.000,1.520,1.671,1.619,1.587,1.475,1.524,1.540,1.524,1.447,1.415,1.358,1.247,1.682,1.536,1.410,1.509,1.374,1.173,1.738,1.368,1.364,1.249,1.164,1.858,1.697,1.304,1.280,1.380,1.857,1.693,1.706,1.298,1.692,1.867,1.983,2.254,0.000,0.000,0.000,0.000,0.000,0.000,0.000,0.000,0.000,0.000,0.000,0.000
Fit_Error=221.952,33.853,41.908,22.389,27.419,7.742,26.783,24.517,8.429,20.712,7.801,7.717,61.158,18.481,92.596,51.370,10.044,22.270,9.940,122.354,7.128,14.150,21.549,14.079,197.111,118.492,85.242,56.664,26.274,11.520,73.404,46.516,30.475,10.783,6.596,14.026,0.000,0.000,0.000,0.000,0.000,0.000,0.000,0.000,0.000,0.000,0.000,0.000,24.371,94.702,38.194,25.313,16.312,36.936,21.391,65.181,21.877,22.272,40.402,54.744,29.334,28.303,35.734,109.384,68.867,76.734,40.505,70.004,33.717,40.772,71.289,2.604,31.955,51.679,26.132,198.807,4.090,13.287,13.003,40.162,2.305,4.249,6.243,8.793,0.000,0.000,0.000,0.000,0.000,0.000,0.000,0.000,0.000,0.000,0.000,0.000
Fit_CV=240.000,220.000,209.000,224.000,258.000,113.000,179.000,224.000,205.000,225.000,149.000,127.000,228.000,178.000,262.000,289.000,180.000,271.000,231.000,200.000,153.000,231.000,269.000,118.000,209.000,290.000,251.000,205.000,277.000,278.000,219.000,241.000,196.000,188.000,266.000,116.000,0.000,0.000,0.000,0.000,0.000,0.000,0.000,0.000,0.000,0.000,0.000,0.000,768.000,237.000,214.000,202.000,232.000,222.000,188.000,232.000,212.000,195.000,217.000,225.000,226.000,223.000,217.000,219.000,233.000,169.000,256.000,227.000,253.000,204.000,180.000,132.000,275.000,205.000,175.000,242.000,241.000,276.000,266.000,221.000,262.000,301.000,166.000,156.000,0.000,0.000,0.000,0.000,0.000,0.000,0.000,0.000,0.000,0.000,0.000,0.000
Time_to_20_Gens=0,0,0,0,0,0,0,0,0,0,0,0,0,0,0,0,0,0,0,0,0,0,0,0,0,0,0,0,0,0,0,0,0,0,0,0,0,0,0,0,0,0,0,0,0,0,0,0
Time_to_each_5_Gens=0,0,0,0,0,0,0,0,0,0,0,0,0,0,0,0,0,0,0,0,0,0,0,0,0,0,0,0,0,0,0,0,0,0,0,0,0,0,0,0,0,0,0,0,0,0,0,0
Time_to_each_n_Gens=11.456,11.238,12.601,14.015,14.475,15.161,11.214,11.145,12.273,13.467,13.840,15.858,11.262,11.408,12.235,13.260,14.442,15.786,11.291,11.423,12.357,13.149,14.049,15.395,11.215,11.394,11.746,13.299,14.729,14.861,11.167,11.447,11.441,12.514,13.920,15.093,0.000,0.000,0.000,0.000,0.000,0.000,0.000,0.000,0.000,0.000,0.000,0.000,11.123,11.582,11.891,12.055,12.317,12.461,11.092,11.640,11.969,12.540,12.341,12.437,11.783,12.223,12.527,12.563,12.884,13.041,12.296,12.702,13.011,13.001,13.285,13.465,12.526,13.250,13.808,13.801,14.314,14.618,13.203,13.756,14.535,14.846,15.342,16.572,0.000,0.000,0.000,0.000,0.000,0.000,0.000,0.000,0.000,0.000,0.000,0.000
Min_Pt_OD=0,0,0,0,0,0,0,0,0,0,0,0,0,0,0,0,0,0,0,0,0,0,0,0,0,0,0,0,0,0,0,0,0,0,0,0,0,0,0,0,0,0,0,0,0,0,0,0
Min_Pt_t=0,0,0,0,0,0,0,0,0,0,0,0,0,0,0,0,0,0,0,0,0,0,0,0,0,0,0,0,0,0,0,0,0,0,0,0,0,0,0,0,0,0,0,0,0,0,0,0
TO_OD=0,0,0,0,0,0,0,0,0,0,0,0,0,0,0,0,0,0,0,0,0,0,0,0,0,0,0,0,0,0,0,0,0,0,0,0,0,0,0,0,0,0,0,0,0,0,0,0
Ref_ID=A01
Multi_Refs=single_ref
test=A01,A02,A03,A04,A05,A06,A07,A08,A09,A10,A11,A12,B01,B02,B03,B04,B05,B06,B07,B08,B09,B10,B11,B12,C01,C02,C03,C04,C05,C06,C07,C08,C09,C10,C11,C12,D01,D02,D03,D04,D05,D06,D07,D08,D09,D10,D11,D12,E01,E02,E03,E04,E05,E06,E07,E08,E09,E10,E11,E12,F01,F02,F03,F04,F05,F06,F07,F08,F09,F10,F11,F12,G01,G02,G03,G04,G05,G06,G07,G08,G09,G10,G11,G12,H01,H02,H03,H04,H05,H06,H07,H08,H09,H10,H11,H12
Start_Time_Now=3.2639135990E+9
Start_Date="6/5/2007+2:39 PM"
pv_to_plate_order=no
gen_time_cutoff=0.000
Drug_Name=ud?:;-ud+0,ud?:;-ud+0,ud?:;-ud+0,ud?:;-ud+0,ud?:;-ud+0,ud?:;-ud+0,ud?:;-ud+0,ud?:;-ud+0,ud?:;-ud+0,ud?:;-ud+0,ud?:;-ud+0,ud?:;-ud+0,ud?:;-ud+0,ud?:;-ud+0,ud?:;-ud+0,ud?:;-ud+0,ud?:;-ud+0,ud?:;-ud+0,ud?:;-ud+0,ud?:;-ud+0,ud?:;-ud+0,ud?:;-ud+0,ud?:;-ud+0,ud?:;-ud+0,ud?:;-ud+0,ud?:;-ud+0,ud?:;-ud+0,ud?:;-ud+0,ud?:;-ud+0,ud?:;-ud+0,ud?:;-ud+0,ud?:;-ud+0,ud?:;-ud+0,ud?:;-ud+0,ud?:;-ud+0,ud?:;-ud+0,ud?:;-ud+0,ud?:;-ud+0,ud?:;-ud+0,ud?:;-ud+0,ud?:;-ud+0,ud?:;-ud+0,ud?:;-ud+0,ud?:;-ud+0,ud?:;-ud+0,ud?:;-ud+0,ud?:;-ud+0,ud?:;-ud+0,ud?:;-ud+0,ud?:;-ud+0,ud?:;-ud+0,ud?:;-ud+0,ud?:;-ud+0,ud?:;-ud+0,ud?:;-ud+0,ud?:;-ud+0,ud?:;-ud+0,ud?:;-ud+0,ud?:;-ud+0,ud?:;-ud+0,ud?:;-ud+0,ud?:;-ud+0,ud?:;-ud+0,ud?:;-ud+0,ud?:;-ud+0,ud?:;-ud+0,ud?:;-ud+0,ud?:;-ud+0,ud?:;-ud+0,ud?:;-ud+0,ud?:;-ud+0,ud?:;-ud+0,ud?:;-ud+0,ud?:;-ud+0,ud?:;-ud+0,ud?:;-ud+0,ud?:;-ud+0,ud?:;-ud+0,ud?:;-ud+0,ud?:;-ud+0,ud?:;-ud+0,ud?:;-ud+0,ud?:;-ud+0,ud?:;-ud+0,ud?:;-ud+0,ud?:;-ud+0,ud?:;-ud+0,ud?:;-ud+0,ud?:;-ud+0,ud?:;-ud+0,ud?:;-ud+0,ud?:;-ud+0,ud?:;-ud+0,ud?:;-ud+0,ud?:;-ud+0,ud?:;-ud+0
Drug_Well_Pos=A01,A02,A03,A04,A05,A06,B01,B02,B03,B04,B05,B06,C01,C02,C03,C04,C05,C06,D01,D02,D03,D04,D05,D06,E01,E02,E03,E04,E05,E06,F01,F02,F03,F04,F05,F06,G01,G02,G03,G04,G05,G06,H01,H02,H03,H04,H05,H06,A07,A08,A09,A10,A11,A12,B07,B08,B09,B10,B11,B12,C07,C08,C09,C10,C11,C12,D07,D08,D09,D10,D11,D12,E07,E08,E09,E10,E11,E12,F07,F08,F09,F10,F11,F12,G07,G08,G09,G10,G11,G12,H07,H08,H09,H10,H11,H12
Avg_G_tcut=2.291,2.248,2.520,2.803,2.895,3.032,2.243,2.229,2.455,2.693,2.768,3.172,2.252,2.282,2.447,2.652,2.888,3.157,2.258,2.285,2.471,2.630,2.810,3.079,2.243,2.279,2.349,2.660,2.946,2.972,2.233,2.289,2.288,2.503,2.784,3.019,0.000,0.000,0.000,0.000,0.000,0.000,0.000,0.000,0.000,0.000,0.000,0.000,2.225,2.316,2.378,2.411,2.463,2.492,2.218,2.328,2.394,2.508,2.468,2.487,2.357,2.445,2.505,2.513,2.577,2.608,2.459,2.540,2.602,2.600,2.657,2.693,2.505,2.650,2.762,2.760,2.863,2.924,2.641,2.751,2.907,2.969,3.068,3.314,0.000,0.000,0.000,0.000,0.000,0.000,0.000,0.000,0.000,0.000,0.000,0.000
t0_from_interval=0.872,2.465,2.462,2.476,3.078,3.972,2.869,2.738,2.779,2.855,3.051,3.948,2.019,2.382,2.454,2.786,2.873,4.425,2.906,2.809,2.916,2.997,3.540,4.111,2.128,2.521,1.980,2.058,2.992,3.881,3.001,2.845,2.773,3.177,3.786,4.011,0.000,0.000,0.000,0.000,0.000,0.000,0.000,0.000,0.000,0.000,0.000,0.000,2.607,2.820,3.267,3.411,3.962,3.657,2.615,3.567,3.970,4.388,4.851,5.108,2.478,3.691,4.494,4.114,5.156,5.568,3.200,5.140,4.995,5.569,6.241,6.083,3.245,5.188,5.533,5.309,5.623,5.887,3.496,5.729,6.314,6.690,6.440,6.181,0.000,0.000,0.000,0.000,0.000,0.000,0.000,0.000,0.000,0.000,0.000,0.000
Sum_Delta_Ref=0.000,0.697,3.648,7.596,9.276,11.529,0.730,0.685,2.100,5.846,7.114,12.978,0.984,0.236,2.027,5.772,9.018,13.045,0.624,0.423,2.453,4.610,7.924,12.006,0.956,0.297,0.761,5.386,9.776,10.559,0.877,0.137,0.018,3.754,8.358,11.403,-1.000,-1.000,-1.000,-1.000,-1.000,-1.000,-1.000,-1.000,-1.000,-1.000,-1.000,-1.000,0.800,0.845,2.157,2.458,3.224,3.881,1.003,0.679,2.449,4.118,3.562,3.749,1.944,2.833,3.906,4.259,5.634,5.989,3.440,4.812,6.065,6.200,7.148,7.524,4.385,6.874,8.758,8.636,10.454,11.507,7.088,9.042,11.334,12.339,13.684,16.644,-1.000,-1.000,-1.000,-1.000,-1.000,-1.000,-1.000,-1.000,-1.000,-1.000,-1.000,-1.000
Gens_at_time_G=5.000,5.000,5.000,5.000,5.000,5.000,5.000,5.000,5.000,5.000,5.000,5.000,5.000,5.000,5.000,5.000,5.000,5.000,5.000,5.000,5.000,5.000,5.000,5.000,5.000,5.000,5.000,5.000,5.000,5.000,5.000,5.000,5.000,5.000,5.000,5.000,0.000,0.000,0.000,0.000,0.000,0.000,0.000,0.000,0.000,0.000,0.000,0.000,5.000,5.000,5.000,5.000,5.000,5.000,5.000,5.000,5.000,5.000,5.000,5.000,5.000,5.000,5.000,5.000,5.000,5.000,5.000,5.000,5.000,5.000,5.000,5.000,5.000,5.000,5.000,5.000,5.000,5.000,5.000,5.000,5.000,5.000,5.000,5.000,0.000,0.000,0.000,0.000,0.000,0.000,0.000,0.000,0.000,0.000,0.000,0.000
G_Int_tcut=2.117,1.755,2.028,2.308,2.279,2.238,1.669,1.681,1.899,2.122,2.158,2.382,1.849,1.805,1.956,2.095,2.314,2.272,1.677,1.723,1.888,2.030,2.102,2.257,1.817,1.774,1.953,2.248,2.347,2.196,1.633,1.720,1.733,1.867,2.027,2.216,0.000,0.000,0.000,0.000,0.000,0.000,0.000,0.000,0.000,0.000,0.000,0.000,1.703,1.752,1.725,1.729,1.671,1.761,1.695,1.615,1.600,1.630,1.498,1.466,1.861,1.706,1.607,1.690,1.546,1.495,1.819,1.512,1.603,1.486,1.409,1.476,1.856,1.612,1.655,1.698,1.738,1.746,1.941,1.605,1.644,1.631,1.780,2.078,0.000,0.000,0.000,0.000,0.000,0.000,0.000,0.000,0.000,0.000,0.000,0.000
Sum_Del_12=0.000,0.303,2.070,3.110,3.429,4.004,0.464,0.281,1.908,2.999,3.302,4.219,0.052,0.574,1.719,2.770,3.509,4.308,0.599,0.727,2.075,2.812,3.542,4.109,0.037,0.613,0.993,2.592,3.577,3.944,0.407,0.788,0.784,2.326,3.510,4.046,5.480,5.484,5.445,5.471,5.450,5.493,5.487,5.428,5.448,5.450,5.489,5.468,0.137,0.984,1.483,1.757,2.420,2.301,0.118,1.369,1.934,2.678,2.646,2.788,1.109,2.105,2.681,2.518,3.159,3.355,1.988,3.011,3.287,3.470,3.857,4.062,2.235,3.554,3.916,3.927,4.218,4.321,2.973,4.049,4.443,4.564,4.543,4.642,5.471,5.417,5.470,5.474,5.442,5.493,5.451,5.444,5.424,5.450,5.484,5.412
Sum_Del_20=0.000,0.680,3.571,7.436,9.074,11.282,0.712,0.673,2.061,5.734,6.976,12.709,0.961,0.228,1.994,5.649,8.832,12.773,0.606,0.408,2.408,4.527,7.764,11.750,0.937,0.289,0.751,5.273,9.576,10.336,0.856,0.130,0.023,3.670,8.173,11.157,27.994,28.006,27.930,27.982,27.945,28.017,28.013,27.906,27.948,27.953,28.015,27.978,0.778,0.828,2.109,2.403,3.166,3.792,0.981,0.672,2.396,4.027,3.489,3.672,1.892,2.776,3.819,4.162,5.503,5.858,3.358,4.707,5.927,6.063,6.993,7.368,4.281,6.723,8.557,8.442,10.220,11.251,6.909,8.834,11.078,12.065,13.379,16.272,27.984,27.890,27.976,27.983,27.938,28.028,27.944,27.944,27.908,27.952,28.006,27.881
Sum_Del_24=0.000,0.976,3.510,7.606,9.609,12.090,1.059,0.886,1.709,5.554,6.890,13.242,1.262,0.524,1.634,5.712,9.077,13.418,0.986,0.835,2.065,4.147,7.796,12.462,1.181,0.602,0.453,5.264,9.928,10.790,1.223,0.492,0.337,3.605,8.716,11.841,37.179,37.195,37.098,37.164,37.125,37.211,37.207,37.083,37.137,37.141,37.210,37.167,1.124,0.618,2.112,2.338,2.831,3.908,1.301,0.240,2.334,3.992,3.355,3.473,2.077,2.657,3.787,4.257,5.753,5.974,3.557,4.768,6.168,6.283,7.212,7.418,4.547,7.010,9.179,8.992,10.902,12.023,7.725,9.577,11.963,12.995,14.430,17.737,37.173,37.069,37.163,37.177,37.127,37.225,37.128,37.127,37.085,37.141,37.201,37.054
Sum_12=5.568,5.266,3.498,2.458,2.139,1.565,5.105,5.288,3.661,2.570,2.266,1.349,5.517,4.994,3.849,2.798,2.059,1.261,4.969,4.841,3.494,2.757,2.026,1.459,5.531,4.956,4.575,2.976,1.991,1.624,5.161,4.780,4.784,3.243,2.059,1.522,0.088,0.084,0.124,0.098,0.119,0.075,0.082,0.140,0.120,0.118,0.080,0.100,5.431,4.585,4.086,3.811,3.148,3.267,5.450,4.200,3.635,2.891,2.923,2.780,4.459,3.464,2.887,3.051,2.409,2.214,3.581,2.558,2.282,2.099,1.712,1.507,3.334,2.015,1.652,1.642,1.350,1.248,2.595,1.520,1.126,1.004,1.026,0.927,0.097,0.151,0.098,0.095,0.127,0.075,0.117,0.125,0.144,0.118,0.085,0.156
Sum_20=28.140,28.821,24.570,20.704,19.066,16.858,28.853,28.813,26.079,22.406,21.164,15.431,29.101,28.368,26.146,22.491,19.309,15.367,28.746,28.548,25.732,23.613,20.376,16.391,29.078,28.429,27.389,22.867,18.564,17.804,28.996,28.270,28.118,24.470,19.968,16.983,0.146,0.134,0.211,0.158,0.195,0.124,0.127,0.234,0.192,0.187,0.125,0.162,28.919,27.313,26.031,25.737,24.974,24.348,29.121,27.468,25.745,24.113,24.652,24.468,26.248,25.364,24.321,23.979,22.637,22.282,24.782,23.433,22.213,22.078,21.147,20.772,23.859,21.417,19.583,19.698,17.920,16.889,21.232,19.306,17.062,16.076,14.762,11.869,0.156,0.250,0.164,0.157,0.202,0.113,0.197,0.197,0.232,0.188,0.135,0.259
Sum_24=37.355,38.331,33.845,29.749,27.746,25.265,38.415,38.241,35.646,31.801,30.465,24.113,38.617,37.879,35.721,31.643,28.278,23.938,38.341,38.190,35.290,33.208,29.559,24.893,38.536,37.957,36.903,32.091,27.427,26.565,38.578,37.847,37.692,33.750,28.639,25.514,0.176,0.160,0.257,0.191,0.230,0.144,0.149,0.273,0.218,0.214,0.145,0.189,38.479,36.737,35.243,35.017,34.524,33.447,38.656,37.115,35.021,33.363,34.000,33.882,35.278,34.698,33.568,33.098,31.602,31.381,33.798,32.587,31.187,31.072,30.143,29.937,32.808,30.345,28.176,28.363,26.453,25.332,29.630,27.779,25.392,24.360,22.925,19.618,0.182,0.286,0.192,0.178,0.228,0.130,0.227,0.228,0.270,0.214,0.154,0.301
G_by_Interval=2.117,1.755,2.028,2.308,2.279,2.238,1.669,1.681,1.899,2.122,2.158,2.382,1.849,1.805,1.956,2.095,2.314,2.272,1.677,1.723,1.888,2.030,2.102,2.257,1.817,1.774,1.953,2.248,2.347,2.196,1.633,1.720,1.733,1.867,2.027,2.216,0.000,0.000,0.000,0.000,0.000,0.000,0.000,0.000,0.000,0.000,0.000,0.000,1.703,1.752,1.725,1.729,1.671,1.761,1.695,1.615,1.600,1.630,1.498,1.466,1.861,1.706,1.607,1.690,1.546,1.495,1.819,1.512,1.603,1.486,1.409,1.476,1.856,1.612,1.655,1.698,1.738,1.746,1.941,1.605,1.644,1.631,1.780,2.078,0.000,0.000,0.000,0.000,0.000,0.000,0.000,0.000,0.000,0.000,0.000,0.000
Avg_G_t8=2.291,2.248,2.520,2.803,2.895,3.032,2.243,2.229,2.455,2.693,2.768,3.172,2.252,2.282,2.447,2.652,2.888,3.157,2.258,2.285,2.471,2.630,2.810,3.079,2.243,2.279,2.349,2.660,2.946,2.972,2.233,2.289,2.288,2.503,2.784,3.019,0.000,0.000,0.000,0.000,0.000,0.000,0.000,0.000,0.000,0.000,0.000,0.000,2.225,2.316,2.378,2.411,2.463,2.492,2.218,2.328,2.394,2.508,2.468,2.487,2.357,2.445,2.505,2.513,2.577,2.608,2.459,2.540,2.602,2.600,2.657,2.693,2.505,2.650,2.762,2.760,2.863,2.924,2.641,2.751,2.907,2.969,3.068,3.314,0.000,0.000,0.000,0.000,0.000,0.000,0.000,0.000,0.000,0.000,0.000,0.000
G_int_t8=2.117,1.755,2.028,2.308,2.279,2.238,1.669,1.681,1.899,2.122,2.158,2.382,1.849,1.805,1.956,2.095,2.314,2.272,1.677,1.723,1.888,2.030,2.102,2.257,1.817,1.774,1.953,2.248,2.347,2.196,1.633,1.720,1.733,1.867,2.027,2.216,0.000,0.000,0.000,0.000,0.000,0.000,0.000,0.000,0.000,0.000,0.000,0.000,1.703,1.752,1.725,1.729,1.671,1.761,1.695,1.615,1.600,1.630,1.498,1.466,1.861,1.706,1.607,1.690,1.546,1.495,1.819,1.512,1.603,1.486,1.409,1.476,1.856,1.612,1.655,1.698,1.738,1.746,1.941,1.605,1.644,1.631,1.780,2.078,0.000,0.000,0.000,0.000,0.000,0.000,0.000,0.000,0.000,0.000,0.000,0.000
Avg_G_t12=2.291,2.248,2.520,2.803,2.895,3.032,2.243,2.229,2.455,2.693,2.768,3.172,2.252,2.282,2.447,2.652,2.888,3.157,2.258,2.285,2.471,2.630,2.810,3.079,2.243,2.279,2.349,2.660,2.946,2.972,2.233,2.289,2.288,2.503,2.784,3.019,0.000,0.000,0.000,0.000,0.000,0.000,0.000,0.000,0.000,0.000,0.000,0.000,2.225,2.316,2.378,2.411,2.463,2.492,2.218,2.328,2.394,2.508,2.468,2.487,2.357,2.445,2.505,2.513,2.577,2.608,2.459,2.540,2.602,2.600,2.657,2.693,2.505,2.650,2.762,2.760,2.863,2.924,2.641,2.751,2.907,2.969,3.068,3.314,0.000,0.000,0.000,0.000,0.000,0.000,0.000,0.000,0.000,0.000,0.000,0.000
G_int_t12=2.117,1.755,2.028,2.308,2.279,2.238,1.669,1.681,1.899,2.122,2.158,2.382,1.849,1.805,1.956,2.095,2.314,2.272,1.677,1.723,1.888,2.030,2.102,2.257,1.817,1.774,1.953,2.248,2.347,2.196,1.633,1.720,1.733,1.867,2.027,2.216,0.000,0.000,0.000,0.000,0.000,0.000,0.000,0.000,0.000,0.000,0.000,0.000,1.703,1.752,1.725,1.729,1.671,1.761,1.695,1.615,1.600,1.630,1.498,1.466,1.861,1.706,1.607,1.690,1.546,1.495,1.819,1.512,1.603,1.486,1.409,1.476,1.856,1.612,1.655,1.698,1.738,1.746,1.941,1.605,1.644,1.631,1.780,2.078,0.000,0.000,0.000,0.000,0.000,0.000,0.000,0.000,0.000,0.000,0.000,0.000
Avg_G_inflex=2.314,2.265,2.560,2.853,2.921,3.102,2.258,2.240,2.475,2.713,2.808,3.228,2.271,2.304,2.447,2.652,2.932,3.157,2.287,2.285,2.522,2.630,2.836,3.096,2.245,2.279,2.369,2.664,2.978,3.009,2.233,2.289,2.288,2.525,2.831,3.066,0.000,0.000,0.000,0.000,0.000,0.000,0.000,0.000,0.000,0.000,0.000,0.000,2.251,2.316,2.378,2.415,2.489,2.521,2.243,2.329,2.411,2.531,2.474,2.537,2.379,2.467,2.526,2.517,2.591,2.670,2.459,2.561,2.640,2.656,2.716,3.516,2.505,2.690,2.917,2.766,3.407,3.367,2.657,2.837,3.527,3.656,3.616,3.906,0.000,0.000,0.000,0.000,0.000,0.000,0.000,0.000,0.000,0.000,0.000,0.000
G_int_inflex=2.154,1.781,2.060,2.325,2.270,2.261,1.694,1.697,1.910,2.151,2.182,2.421,1.877,1.827,1.956,2.095,2.342,2.272,1.692,1.723,1.906,2.030,2.130,2.266,1.809,1.774,1.983,2.250,2.338,2.231,1.633,1.720,1.733,1.896,2.045,2.243,0.000,0.000,0.000,0.000,0.000,0.000,0.000,0.000,0.000,0.000,0.000,0.000,1.712,1.752,1.725,1.724,1.696,1.777,1.694,1.606,1.623,1.653,1.508,1.456,1.862,1.738,1.629,1.645,1.529,1.475,1.819,1.542,1.594,1.467,1.374,3.073,1.856,1.622,1.576,1.707,2.806,3.067,1.966,1.575,2.731,3.040,3.109,3.489,0.000,0.000,0.000,0.000,0.000,0.000,0.000,0.000,0.000,0.000,0.000,0.000
G_by_Interval_g4=2.280,1.827,2.296,2.605,2.553,2.524,1.732,1.736,2.020,2.347,2.371,2.661,2.186,1.903,2.079,2.273,2.556,2.535,1.754,1.774,2.063,2.183,2.338,2.588,1.965,1.848,2.118,2.338,2.662,2.435,1.706,1.765,1.802,2.005,2.275,2.455,0.000,0.000,0.000,0.000,0.000,0.000,0.000,0.000,0.000,0.000,0.000,0.000,1.767,1.810,1.924,1.958,1.911,2.156,1.786,1.761,1.821,1.923,1.843,1.951,1.953,1.956,1.966,2.169,2.009,2.333,1.969,1.863,2.049,1.985,2.020,2.242,1.993,2.165,2.366,2.496,2.431,2.593,2.156,2.073,2.244,2.393,2.568,2.871,0.000,0.000,0.000,0.000,0.000,0.000,0.000,0.000,0.000,0.000,0.000,0.000
G_int_t8_g4=2.280,1.827,2.296,2.605,2.553,2.524,1.732,1.736,2.020,2.347,2.371,2.661,2.186,1.903,2.079,2.273,2.556,2.535,1.754,1.774,2.063,2.183,2.338,2.588,1.965,1.848,2.118,2.338,2.662,2.435,1.706,1.765,1.802,2.005,2.275,2.455,0.000,0.000,0.000,0.000,0.000,0.000,0.000,0.000,0.000,0.000,0.000,0.000,1.767,1.810,1.924,1.958,1.911,2.156,1.786,1.761,1.821,1.923,1.843,1.951,1.953,1.956,1.966,2.169,2.009,2.333,1.969,1.863,2.049,1.985,2.020,2.242,1.993,2.165,2.366,2.496,2.431,2.593,2.156,2.073,2.244,2.393,2.568,2.871,0.000,0.000,0.000,0.000,0.000,0.000,0.000,0.000,0.000,0.000,0.000,0.000
G_int_t12_g4=2.280,1.827,2.296,2.605,2.553,2.524,1.732,1.736,2.020,2.347,2.371,2.661,2.186,1.903,2.079,2.273,2.556,2.535,1.754,1.774,2.063,2.183,2.338,2.588,1.965,1.848,2.118,2.338,2.662,2.435,1.706,1.765,1.802,2.005,2.275,2.455,0.000,0.000,0.000,0.000,0.000,0.000,0.000,0.000,0.000,0.000,0.000,0.000,1.767,1.810,1.924,1.958,1.911,2.156,1.786,1.761,1.821,1.923,1.843,1.951,1.953,1.956,1.966,2.169,2.009,2.333,1.969,1.863,2.049,1.985,2.020,2.242,1.993,2.165,2.366,2.496,2.431,2.593,2.156,2.073,2.244,2.393,2.568,2.871,0.000,0.000,0.000,0.000,0.000,0.000,0.000,0.000,0.000,0.000,0.000,0.000
G_int_inflex_g4=2.308,1.847,2.333,2.645,2.558,2.567,1.749,1.745,2.005,2.369,2.398,2.704,2.209,1.922,2.079,2.273,2.592,2.535,1.769,1.774,2.092,2.183,2.363,2.556,1.929,1.848,2.141,2.336,2.579,2.468,1.706,1.765,1.802,2.028,2.303,2.487,0.000,0.000,0.000,0.000,0.000,0.000,0.000,0.000,0.000,0.000,0.000,0.000,1.777,1.810,1.924,1.905,1.934,2.181,1.726,1.737,1.832,1.943,1.851,1.977,1.905,1.981,1.987,2.113,1.969,2.389,1.969,1.886,2.024,2.009,2.043,3.073,1.993,2.195,2.434,2.503,2.806,3.067,2.175,2.104,2.731,3.040,3.109,3.489,0.000,0.000,0.000,0.000,0.000,0.000,0.000,0.000,0.000,0.000,0.000,0.000
Time_Inflex=11.794,11.549,12.529,13.509,14.751,14.751,11.549,11.549,12.529,13.754,13.754,15.731,11.549,11.549,12.774,13.999,14.243,16.709,11.304,12.529,12.039,13.754,14.243,15.731,12.039,12.529,12.039,13.754,14.996,14.996,12.039,12.039,12.039,12.774,13.754,14.996,0.284,0.284,0.284,0.284,0.284,0.284,0.284,0.284,0.284,0.284,0.284,0.284,11.059,12.529,12.529,12.529,12.529,12.529,11.304,12.529,12.284,12.774,12.774,12.284,12.039,12.529,12.774,13.264,13.264,12.774,13.019,13.019,13.019,12.774,13.019,11.549,13.019,13.264,12.774,14.243,12.774,13.509,13.509,13.264,12.774,13.509,14.243,15.241,0.284,0.284,0.284,0.284,0.284,0.284,0.284,0.284,0.284,0.284,0.284,0.284
OD_Inflex=0.643,0.583,0.535,0.497,0.582,0.487,0.578,0.599,0.575,0.576,0.522,0.519,0.577,0.557,0.639,0.652,0.521,0.667,0.530,0.709,0.489,0.629,0.562,0.576,0.670,0.712,0.599,0.613,0.583,0.558,0.668,0.626,0.628,0.573,0.507,0.514,0.070,0.066,0.066,0.066,0.064,0.064,0.068,0.068,0.067,0.065,0.066,0.065,0.528,0.674,0.629,0.606,0.579,0.572,0.567,0.673,0.581,0.566,0.608,0.504,0.573,0.589,0.577,0.654,0.596,0.525,0.640,0.583,0.530,0.497,0.492,0.255,0.605,0.541,0.402,0.605,0.329,0.392,0.570,0.462,0.289,0.330,0.366,0.342,0.066,0.065,0.065,0.064,0.066,0.065,0.064,0.063,0.065,0.065,0.067,0.066
Time_Saturation=20.136,16.709,16.466,21.606,21.851,18.423,21.606,21.606,15.976,17.933,19.402,17.688,20.381,21.606,20.871,20.871,18.667,17.688,19.646,18.667,21.116,15.241,15.976,17.443,21.116,18.667,21.851,18.667,20.871,20.626,21.851,20.871,18.667,20.136,19.402,18.178,0.284,0.284,0.284,0.284,0.284,0.284,0.284,0.284,0.284,0.284,0.284,0.284,14.751,21.851,16.466,13.999,20.626,14.243,15.976,13.754,17.933,21.361,20.871,20.136,21.606,13.999,21.606,22.340,21.361,21.851,18.178,21.851,18.667,20.136,20.871,21.851,14.243,21.851,18.178,19.646,22.340,18.667,21.851,18.423,19.402,17.443,21.606,22.095,0.284,0.284,0.284,0.284,0.284,0.284,0.284,0.284,0.284,0.284,0.284,0.284
OD_Saturation=0.871,0.853,0.819,0.830,0.780,0.747,0.866,0.885,0.842,0.819,0.812,0.757,0.872,0.854,0.870,0.837,0.797,0.752,0.866,0.874,0.852,0.821,0.782,0.745,0.872,0.871,0.861,0.822,0.789,0.779,0.868,0.845,0.840,0.814,0.760,0.745,0.070,0.066,0.066,0.066,0.064,0.064,0.068,0.068,0.067,0.065,0.066,0.065,0.826,0.838,0.811,0.796,0.974,0.797,0.836,0.824,0.813,0.805,0.823,0.823,0.799,0.793,0.823,0.816,0.803,0.831,0.794,0.804,0.784,0.791,0.799,0.803,0.753,0.792,0.757,0.771,0.760,0.769,0.745,0.747,0.732,0.715,0.726,0.698,0.066,0.065,0.065,0.064,0.066,0.065,0.064,0.063,0.065,0.065,0.067,0.066
Ref_Well_Name=A01,A01,A01,A01,A01,A01,A01,A01,A01,A01,A01,A01,A01,A01,A01,A01,A01,A01,A01,A01,A01,A01,A01,A01,A01,A01,A01,A01,A01,A01,A01,A01,A01,A01,A01,A01,A01,A01,A01,A01,A01,A01,A01,A01,A01,A01,A01,A01,A01,A01,A01,A01,A01,A01,A01,A01,A01,A01,A01,A01,A01,A01,A01,A01,A01,A01,A01,A01,A01,A01,A01,A01,A01,A01,A01,A01,A01,A01,A01,A01,A01,A01,A01,A01,A01,A01,A01,A01,A01,A01,A01,A01,A01,A01,A01,A01
Ratio_Avg_G=1.000,1.019,0.909,0.817,0.791,0.756,1.022,1.028,0.933,0.851,0.828,0.722,1.017,1.004,0.936,0.864,0.793,0.726,1.015,1.003,0.927,0.871,0.815,0.744,1.022,1.005,0.975,0.861,0.778,0.771,1.026,1.001,1.001,0.915,0.823,0.759,Inf,Inf,Inf,Inf,Inf,Inf,Inf,Inf,Inf,Inf,Inf,Inf,1.030,0.989,0.963,0.950,0.930,0.919,1.033,0.984,0.957,0.914,0.928,0.921,0.972,0.937,0.915,0.912,0.889,0.878,0.932,0.902,0.880,0.881,0.862,0.851,0.915,0.865,0.830,0.830,0.800,0.784,0.868,0.833,0.788,0.772,0.747,0.691,Inf,Inf,Inf,Inf,Inf,Inf,Inf,Inf,Inf,Inf,Inf,Inf
Ratio_Fit_G=1.000,1.113,0.997,0.906,0.861,0.890,1.176,1.156,1.045,0.947,0.935,0.862,1.083,1.131,1.004,0.897,0.879,0.866,1.189,1.067,1.053,0.969,0.954,0.895,1.056,1.052,1.064,0.899,0.852,0.919,1.144,1.108,1.104,1.049,0.978,0.908,Inf,Inf,Inf,Inf,Inf,Inf,Inf,Inf,Inf,Inf,Inf,Inf,1.178,1.072,1.106,1.128,1.214,1.175,1.162,1.174,1.237,1.265,1.318,1.436,1.064,1.165,1.270,1.187,1.303,1.527,1.030,1.308,1.313,1.434,1.538,0.963,1.055,1.373,1.399,1.297,0.964,1.058,1.049,1.379,1.058,0.959,0.903,0.794,Inf,Inf,Inf,Inf,Inf,Inf,Inf,Inf,Inf,Inf,Inf,Inf
Ratio_G_Int=1.000,1.206,1.044,0.917,0.929,0.946,1.268,1.259,1.115,0.997,0.981,0.889,1.145,1.173,1.082,1.011,0.915,0.932,1.262,1.229,1.121,1.043,1.007,0.938,1.165,1.193,1.084,0.942,0.902,0.964,1.296,1.230,1.221,1.134,1.044,0.955,Inf,Inf,Inf,Inf,Inf,Inf,Inf,Inf,Inf,Inf,Inf,Inf,1.243,1.208,1.227,1.224,1.267,1.202,1.249,1.311,1.323,1.298,1.413,1.444,1.137,1.241,1.318,1.253,1.370,1.416,1.164,1.400,1.320,1.424,1.502,1.434,1.140,1.313,1.279,1.246,1.218,1.212,1.090,1.318,1.288,1.298,1.189,1.019,Inf,Inf,Inf,Inf,Inf,Inf,Inf,Inf,Inf,Inf,Inf,Inf
Ratio_t0_Fit=1.000,0.983,1.250,1.310,1.088,0.916,0.998,0.918,1.145,1.113,1.033,1.234,1.409,1.197,1.610,1.987,1.061,0.837,1.375,1.049,1.058,0.962,0.929,0.909,1.710,2.030,0.924,1.240,1.181,0.902,1.399,1.321,1.223,0.997,0.973,0.992,Inf,Inf,Inf,Inf,Inf,Inf,Inf,Inf,Inf,Inf,Inf,Inf,0.943,1.757,0.930,1.021,0.746,0.864,0.986,1.055,0.916,0.800,0.646,0.637,1.613,0.930,0.788,0.863,0.706,0.553,1.029,0.631,0.622,0.627,0.532,0.647,1.027,0.547,0.557,0.537,0.643,0.682,0.846,0.556,0.669,0.618,0.654,0.954,Inf,Inf,Inf,Inf,Inf,Inf,Inf,Inf,Inf,Inf,Inf,Inf
Ratio_t0_G_Int=1.000,0.354,0.354,0.352,0.283,0.220,0.304,0.318,0.314,0.305,0.286,0.221,0.432,0.366,0.355,0.313,0.304,0.197,0.300,0.310,0.299,0.291,0.246,0.212,0.410,0.346,0.440,0.424,0.291,0.225,0.291,0.306,0.314,0.274,0.230,0.217,Inf,Inf,Inf,Inf,Inf,Inf,Inf,Inf,Inf,Inf,Inf,Inf,0.335,0.309,0.267,0.256,0.220,0.238,0.333,0.244,0.220,0.199,0.180,0.171,0.352,0.236,0.194,0.212,0.169,0.157,0.272,0.170,0.175,0.157,0.140,0.143,0.269,0.168,0.158,0.164,0.155,0.148,0.249,0.152,0.138,0.130,0.135,0.141,Inf,Inf,Inf,Inf,Inf,Inf,Inf,Inf,Inf,Inf,Inf,Inf
Ref_Curve_Array=1,1,1,1,1,1,1,1,1,1,1,1,1,1,1,1,1,1,1,1,1,1,1,1,1,1,1,1,1,1,1,1,1,1,1,1,1,1,1,1,1,1,1,1,1,1,1,1,1,1,1,1,1,1,1,1,1,1,1,1,1,1,1,1,1,1,1,1,1,1,1,1,1,1,1,1,1,1,1,1,1,1,1,1,1,1,1,1,1,1,1,1,1,1,1,1
Default_ref=0
Comm_Map=,,,,,
Comm_Consol=,,,,,,,,
Comm_Screen=,,,,,
Analysis_Set=A,A,A,A,A,A,A,A,A,A,A,A,A,A,A,A,A,A,A,A,A,A,A,A,A,A,A,A,A,A,A,A,A,A,A,A,A,A,A,A,A,A,A,A,A,A,A,A,A,A,A,A,A,A,A,A,A,A,A,A,A,A,A,A,A,A,A,A,A,A,A,A,A,A,A,A,A,A,A,A,A,A,A,A,A,A,A,A,A,A,A,A,A,A,A,A
Ref_Type=single_ref,single_ref,single_ref,single_ref,single_ref,single_ref,single_ref,single_ref,single_ref,single_ref,single_ref,single_ref,single_ref,single_ref,single_ref,single_ref,single_ref,single_ref,single_ref,single_ref,single_ref,single_ref,single_ref,single_ref,single_ref,single_ref,single_ref,single_ref,single_ref,single_ref,single_ref,single_ref,single_ref,single_ref,single_ref,single_ref,single_ref,single_ref,single_ref,single_ref,single_ref,single_ref,single_ref,single_ref,single_ref,single_ref,single_ref,single_ref,single_ref,single_ref,single_ref,single_ref,single_ref,single_ref,single_ref,single_ref,single_ref,single_ref,single_ref,single_ref,single_ref,single_ref,single_ref,single_ref,single_ref,single_ref,single_ref,single_ref,single_ref,single_ref,single_ref,single_ref,single_ref,single_ref,single_ref,single_ref,single_ref,single_ref,single_ref,single_ref,single_ref,single_ref,single_ref,single_ref,single_ref,single_ref,single_ref,single_ref,single_ref,single_ref,single_ref,single_ref,single_ref,single_ref,single_ref,single_ref
Wells_In_Use=0,0,0,0,0,0,0,0,0,0,0,0,0,0,0,0,0,0,0,0,0,0,0,0,0,0,0,0,0,0,0,0,0,0,0,0,0,0,0,0,0,0,0,0,0,0,0,0,0,0,0,0,0,0,0,0,0,0,0,0,0,0,0,0,0,0,0,0,0,0,0,0,0,0,0,0,0,0,0,0,0,0,0,0,0,0,0,0,0,0,0,0,0,0,0,0
[Flor:]
[Flor2:]
[Lumin:]
[Data:]
Read=DateTime	RunT[s]	Temp	Well_1	Well_2	Well_3	Well_4	Well_5	Well_6	Well_7	Well_8	Well_9	Well_10	Well_11	Well_12	Well_13	Well_14	Well_15	Well_16	Well_17	Well_18	Well_19	Well_20	Well_21	Well_22	Well_23	Well_24	Well_25	Well_26	Well_27	Well_28	Well_29	Well_30	Well_31	Well_32	Well_33	Well_34	Well_35	Well_36	Well_37	Well_38	Well_39	Well_40	Well_41	Well_42	Well_43	Well_44	Well_45	Well_46	Well_47	Well_48	Well_49	Well_50	Well_51	Well_52	Well_53	Well_54	Well_55	Well_56	Well_57	Well_58	Well_59	Well_60	Well_61	Well_62	Well_63	Well_64	Well_65	Well_66	Well_67	Well_68	Well_69	Well_70	Well_71	Well_72	Well_73	Well_74	Well_75	Well_76	Well_77	Well_78	Well_79	Well_80	Well_81	Well_82	Well_83	Well_84	Well_85	Well_86	Well_87	Well_88	Well_89	Well_90	Well_91	Well_92	Well_93	Well_94	Well_95	Well_96
1=14:54:53	1022	300	0.1541	0.0928	0.1079	0.1152	0.0996	0.0974	0.0961	0.0992	0.0990	0.0977	0.0992	0.1207	0.0821	0.0877	0.0911	0.0907	0.0884	0.0894	0.0866	0.0885	0.0884	0.0860	0.0912	0.0841	0.0953	0.0932	0.1198	0.1155	0.1041	0.0950	0.0890	0.0971	0.0965	0.0957	0.0951	0.1162	0.0830	0.0871	0.0915	0.0907	0.0894	0.0862	0.0891	0.0861	0.0855	0.0867	0.0918	0.0855	0.0888	0.0901	0.1144	0.1069	0.0951	0.0927	0.0911	0.0945	0.0921	0.0964	0.0921	0.1155	0.0806	0.0850	0.0879	0.0866	0.0865	0.0866	0.0857	0.0874	0.0861	0.0854	0.0898	0.0841	0.0698	0.0664	0.0658	0.0660	0.0638	0.0643	0.0658	0.0653	0.0655	0.0644	0.0657	0.0651	0.0682	0.0677	0.0669	0.0655	0.0658	0.0648	0.0641	0.0634	0.0651	0.0647	0.0665	0.0657
2=15:09:35	1904	298	0.1567	0.0922	0.1191	0.1194	0.1016	0.0972	0.0974	0.0956	0.0975	0.1013	0.0999	0.1194	0.0843	0.0898	0.0925	0.0890	0.0913	0.0915	0.0888	0.0904	0.0895	0.0870	0.0925	0.0843	0.0907	0.0903	0.1188	0.1157	0.1007	0.0951	0.0951	0.0951	0.0991	0.1013	0.0986	0.1165	0.0821	0.0877	0.0924	0.0909	0.0915	0.0898	0.0893	0.0876	0.0882	0.0859	0.0910	0.0847	0.0903	0.0935	0.1259	0.1139	0.0987	0.0957	0.0925	0.0940	0.0928	0.1005	0.0936	0.1191	0.0817	0.0849	0.0868	0.0883	0.0879	0.0867	0.0838	0.0864	0.0873	0.0866	0.0909	0.0853	0.0702	0.0671	0.0672	0.0678	0.0657	0.0660	0.0658	0.0644	0.0648	0.0656	0.0669	0.0664	0.0694	0.0677	0.0669	0.0658	0.0641	0.0650	0.0646	0.0645	0.0657	0.0653	0.0672	0.0659
3=15:24:17	2786	300	0.1509	0.0921	0.1099	0.1223	0.1015	0.0953	0.0934	0.0988	0.0946	0.0992	0.0988	0.1231	0.0822	0.0879	0.0921	0.0922	0.0885	0.0883	0.0901	0.0899	0.0894	0.0844	0.0923	0.0849	0.0974	0.0886	0.1167	0.1143	0.1032	0.0931	0.0907	0.0973	0.0978	0.1001	0.0970	0.1171	0.0806	0.0854	0.0930	0.0898	0.0892	0.0873	0.0886	0.0859	0.0864	0.0863	0.0894	0.0850	0.0979	0.0937	0.1093	0.1101	0.1043	0.0940	0.0900	0.0971	0.0931	0.0950	0.0958	0.1170	0.0802	0.0851	0.0875	0.0886	0.0862	0.0863	0.0852	0.0856	0.0853	0.0882	0.0907	0.0853	0.0695	0.0657	0.0650	0.0656	0.0645	0.0628	0.0646	0.0647	0.0640	0.0636	0.0649	0.0647	0.0676	0.0670	0.0656	0.0649	0.0646	0.0646	0.0633	0.0647	0.0650	0.0638	0.0665	0.0659
4=15:38:59	3667	298	0.1626	0.0907	0.1042	0.1212	0.1062	0.0932	0.1000	0.0995	0.0997	0.0984	0.1001	0.1189	0.0853	0.0892	0.0943	0.0960	0.0887	0.0913	0.0909	0.0892	0.0892	0.0893	0.0932	0.0856	0.0967	0.0933	0.1243	0.1153	0.1072	0.0943	0.0919	0.0956	0.1003	0.0989	0.0970	0.1188	0.0822	0.0891	0.0897	0.0938	0.0908	0.0889	0.0884	0.0884	0.0890	0.0873	0.0914	0.0845	0.0986	0.0948	0.1226	0.1114	0.0983	0.0943	0.0914	0.0914	0.0932	0.0964	0.0944	0.1240	0.0825	0.0858	0.0905	0.0881	0.0876	0.0870	0.0867	0.0871	0.0879	0.0882	0.0905	0.0836	0.0705	0.0668	0.0672	0.0667	0.0637	0.0644	0.0651	0.0658	0.0652	0.0646	0.0665	0.0664	0.0693	0.0677	0.0672	0.0657	0.0660	0.0650	0.0640	0.0646	0.0645	0.0636	0.0670	0.0659
5=15:53:41	4549	298	0.1478	0.0963	0.1037	0.1154	0.1046	0.0977	0.0974	0.1007	0.0983	0.1023	0.0994	0.1225	0.0828	0.0891	0.0920	0.0919	0.0909	0.0909	0.0890	0.0898	0.0886	0.0890	0.0909	0.0868	0.0999	0.0937	0.1210	0.1179	0.1027	0.0959	0.0936	0.0967	0.0960	0.0994	0.0995	0.1205	0.0810	0.0877	0.0922	0.0912	0.0904	0.0878	0.0894	0.0868	0.0878	0.0879	0.0897	0.0828	0.0960	0.0907	0.1089	0.1184	0.1000	0.0912	0.0896	0.0955	0.0968	0.0962	0.0973	0.1150	0.0815	0.0861	0.0883	0.0877	0.0889	0.0866	0.0863	0.0864	0.0871	0.0869	0.0921	0.0826	0.0699	0.0670	0.0654	0.0671	0.0655	0.0657	0.0652	0.0655	0.0648	0.0648	0.0639	0.0654	0.0687	0.0670	0.0659	0.0644	0.0653	0.0641	0.0639	0.0645	0.0637	0.0630	0.0665	0.0654
6=16:08:22	5431	300	0.1643	0.0959	0.1108	0.1169	0.1049	0.0938	0.0961	0.0996	0.0985	0.0994	0.1010	0.1206	0.0839	0.0901	0.0921	0.0900	0.0910	0.0916	0.0888	0.0892	0.0902	0.0889	0.0924	0.0852	0.0987	0.0923	0.1275	0.1175	0.1049	0.0931	0.0919	0.0937	0.1006	0.1008	0.0967	0.1186	0.0824	0.0882	0.0915	0.0914	0.0917	0.0880	0.0878	0.0872	0.0889	0.0874	0.0910	0.0843	0.0954	0.0899	0.1169	0.1155	0.0976	0.0921	0.0913	0.0944	0.0975	0.1022	0.0958	0.1156	0.0825	0.0844	0.0904	0.0866	0.0869	0.0878	0.0861	0.0881	0.0866	0.0855	0.0884	0.0835	0.0699	0.0665	0.0655	0.0657	0.0637	0.0653	0.0637	0.0630	0.0649	0.0634	0.0649	0.0653	0.0673	0.0668	0.0651	0.0640	0.0641	0.0640	0.0638	0.0634	0.0635	0.0627	0.0660	0.0656
7=16:23:04	6313	298	0.1873	0.0949	0.1068	0.1200	0.1067	0.0951	0.0965	0.0978	0.0975	0.1005	0.1017	0.1192	0.0850	0.0897	0.0930	0.0940	0.0899	0.0898	0.0915	0.0897	0.0904	0.0887	0.0930	0.0860	0.1025	0.0962	0.1162	0.1153	0.1059	0.0936	0.0920	0.0963	0.0992	0.1021	0.0993	0.1173	0.0839	0.0898	0.0915	0.0925	0.0898	0.0889	0.0907	0.0862	0.0890	0.0870	0.0901	0.0848	0.1051	0.0954	0.1146	0.1156	0.1025	0.0925	0.0913	0.0969	0.0955	0.0957	0.0965	0.1256	0.0825	0.0871	0.0898	0.0874	0.0891	0.0889	0.0867	0.0877	0.0893	0.0865	0.0902	0.0843	0.0702	0.0664	0.0661	0.0669	0.0640	0.0646	0.0636	0.0647	0.0646	0.0638	0.0655	0.0656	0.0675	0.0674	0.0661	0.0649	0.0642	0.0628	0.0640	0.0648	0.0649	0.0643	0.0658	0.0659
8=16:37:46	7195	298	0.1578	0.0928	0.1172	0.1269	0.1064	0.0951	0.0958	0.0958	0.0996	0.1009	0.0980	0.1181	0.0836	0.0888	0.0924	0.0927	0.0915	0.0922	0.0888	0.0898	0.0891	0.0879	0.0914	0.0836	0.1007	0.0948	0.1182	0.1162	0.1028	0.0950	0.0916	0.0957	0.0997	0.0998	0.0998	0.1204	0.0823	0.0868	0.0939	0.0920	0.0893	0.0884	0.0894	0.0870	0.0890	0.0875	0.0907	0.0845	0.0908	0.0912	0.1122	0.1107	0.0979	0.0945	0.0909	0.0964	0.0993	0.1016	0.1000	0.1238	0.0813	0.0851	0.0885	0.0886	0.0883	0.0887	0.0883	0.0866	0.0855	0.0851	0.0891	0.0835	0.0695	0.0663	0.0656	0.0662	0.0646	0.0649	0.0651	0.0649	0.0630	0.0632	0.0648	0.0651	0.0683	0.0673	0.0660	0.0629	0.0640	0.0645	0.0644	0.0640	0.0640	0.0638	0.0661	0.0657
9=16:52:28	8076	300	0.1491	0.0945	0.1053	0.1319	0.1061	0.0936	0.0958	0.0984	0.0996	0.1051	0.1017	0.1212	0.0854	0.0912	0.0939	0.0919	0.0916	0.0941	0.0896	0.0925	0.0899	0.0893	0.0934	0.0901	0.0971	0.0982	0.1181	0.1165	0.1051	0.0948	0.0973	0.1003	0.1027	0.1045	0.0992	0.1145	0.0839	0.0891	0.0918	0.0942	0.0922	0.0905	0.0885	0.0897	0.0895	0.0898	0.0916	0.0870	0.0925	0.0947	0.1173	0.1072	0.1005	0.0954	0.0962	0.0957	0.0982	0.0971	0.0959	0.1135	0.0839	0.0875	0.0906	0.0896	0.0889	0.0889	0.0893	0.0886	0.0890	0.0864	0.0919	0.0855	0.0707	0.0645	0.0656	0.0670	0.0637	0.0651	0.0640	0.0647	0.0640	0.0637	0.0652	0.0658	0.0675	0.0677	0.0656	0.0650	0.0630	0.0631	0.0637	0.0637	0.0636	0.0635	0.0665	0.0659
10=17:07:10	8958	300	0.1852	0.1004	0.1106	0.1188	0.1053	0.0979	0.0974	0.1004	0.1028	0.1043	0.1003	0.1319	0.0865	0.0924	0.0964	0.0953	0.0951	0.0941	0.0923	0.0956	0.0945	0.0890	0.0945	0.0887	0.1047	0.0971	0.1228	0.1197	0.1066	0.0954	0.0942	0.0972	0.0997	0.1071	0.1043	0.1232	0.0865	0.0900	0.0951	0.0965	0.0945	0.0910	0.0912	0.0913	0.0919	0.0905	0.0939	0.0886	0.1037	0.0946	0.1189	0.1170	0.1010	0.0939	0.0942	0.0969	0.1017	0.1066	0.0992	0.1175	0.0841	0.0909	0.0896	0.0893	0.0909	0.0917	0.0875	0.0903	0.0922	0.0893	0.0939	0.0875	0.0712	0.0674	0.0671	0.0664	0.0654	0.0662	0.0663	0.0663	0.0652	0.0636	0.0664	0.0666	0.0693	0.0677	0.0667	0.0651	0.0655	0.0649	0.0650	0.0648	0.0646	0.0640	0.0671	0.0669
11=17:21:52	9840	298	0.1576	0.0977	0.1132	0.1292	0.1073	0.0979	0.0975	0.1039	0.1008	0.1050	0.1029	0.1364	0.0854	0.0909	0.0968	0.0936	0.0940	0.0942	0.0926	0.0950	0.0916	0.0895	0.0947	0.0888	0.1109	0.0972	0.1225	0.1230	0.1080	0.0962	0.0955	0.0977	0.0996	0.1000	0.0985	0.1244	0.0852	0.0887	0.0950	0.0950	0.0929	0.0912	0.0894	0.0905	0.0900	0.0890	0.0931	0.0874	0.0980	0.0947	0.1108	0.1154	0.1031	0.0948	0.0966	0.0964	0.1007	0.1076	0.0987	0.1208	0.0833	0.0874	0.0910	0.0908	0.0894	0.0897	0.0887	0.0898	0.0882	0.0892	0.0929	0.0836	0.0694	0.0666	0.0669	0.0664	0.0652	0.0643	0.0650	0.0630	0.0648	0.0640	0.0658	0.0659	0.0683	0.0673	0.0658	0.0642	0.0631	0.0642	0.0648	0.0639	0.0645	0.0636	0.0655	0.0657
12=17:36:33	10722	298	0.1527	0.0966	0.1169	0.1264	0.1065	0.0965	0.0984	0.0998	0.1031	0.1037	0.0997	0.1244	0.0879	0.0939	0.0967	0.0953	0.0940	0.0945	0.0931	0.0932	0.0903	0.0913	0.0945	0.0899	0.1026	0.1004	0.1289	0.1176	0.1079	0.0953	0.0956	0.0975	0.1045	0.1034	0.0993	0.1241	0.0851	0.0923	0.0951	0.0967	0.0935	0.0922	0.0940	0.0896	0.0895	0.0913	0.0951	0.0870	0.1013	0.0989	0.1225	0.1121	0.1032	0.0959	0.0965	0.0977	0.0992	0.0996	0.0971	0.1198	0.0856	0.0883	0.0944	0.0923	0.0917	0.0903	0.0916	0.0901	0.0898	0.0891	0.0952	0.0864	0.0691	0.0657	0.0647	0.0653	0.0645	0.0637	0.0639	0.0632	0.0637	0.0639	0.0647	0.0649	0.0677	0.0675	0.0651	0.0648	0.0634	0.0622	0.0638	0.0631	0.0638	0.0625	0.0660	0.0641
13=17:51:15	11604	298	0.1440	0.0981	0.1096	0.1230	0.1073	0.0991	0.1037	0.1072	0.1035	0.1059	0.1012	0.1272	0.0894	0.0943	0.0997	0.0970	0.0941	0.0929	0.0961	0.0956	0.0926	0.0917	0.0962	0.0922	0.1030	0.1014	0.1245	0.1147	0.1061	0.0978	0.0988	0.1009	0.1040	0.1058	0.1024	0.1205	0.0880	0.0922	0.0963	0.0993	0.0940	0.0929	0.0946	0.0933	0.0922	0.0913	0.0963	0.0920	0.0971	0.0995	0.1160	0.1190	0.1013	0.0957	0.0989	0.1012	0.0994	0.1018	0.0989	0.1248	0.0874	0.0911	0.0945	0.0944	0.0924	0.0878	0.0901	0.0916	0.0897	0.0912	0.0953	0.0889	0.0705	0.0668	0.0664	0.0671	0.0650	0.0654	0.0656	0.0655	0.0643	0.0624	0.0653	0.0648	0.0680	0.0673	0.0654	0.0658	0.0654	0.0648	0.0647	0.0638	0.0640	0.0635	0.0657	0.0651
14=18:05:57	12486	298	0.1521	0.0982	0.1185	0.1280	0.1072	0.0983	0.1027	0.1048	0.1055	0.1067	0.1064	0.1250	0.0909	0.0953	0.1018	0.0976	0.0957	0.0953	0.0980	0.0954	0.0947	0.0914	0.0991	0.0901	0.1136	0.1011	0.1152	0.1281	0.1101	0.0993	0.0973	0.1030	0.1052	0.1087	0.1013	0.1257	0.0879	0.0947	0.0991	0.0994	0.0993	0.0938	0.0934	0.0941	0.0933	0.0886	0.0969	0.0944	0.1052	0.0976	0.1276	0.1227	0.1061	0.0997	0.0995	0.0996	0.1004	0.1062	0.0994	0.1271	0.0883	0.0909	0.0941	0.0944	0.0916	0.0932	0.0912	0.0924	0.0914	0.0911	0.0956	0.0913	0.0699	0.0653	0.0648	0.0654	0.0626	0.0645	0.0648	0.0643	0.0642	0.0635	0.0644	0.0648	0.0676	0.0678	0.0656	0.0640	0.0649	0.0643	0.0623	0.0631	0.0637	0.0628	0.0655	0.0642
15=18:20:42	13371	300	0.1807	0.1036	0.1261	0.1309	0.1159	0.1000	0.1034	0.1054	0.1040	0.1059	0.1048	0.1315	0.0929	0.0979	0.1018	0.1018	0.0988	0.0965	0.1004	0.0991	0.0974	0.0928	0.0990	0.0912	0.1089	0.1019	0.1314	0.1225	0.1111	0.0997	0.1017	0.1053	0.1032	0.1058	0.1037	0.1247	0.0905	0.0943	0.1004	0.1019	0.1032	0.0947	0.0972	0.0978	0.0942	0.0915	0.0973	0.0921	0.1089	0.1023	0.1314	0.1158	0.1025	0.1002	0.0985	0.1004	0.1002	0.1085	0.1001	0.1253	0.0886	0.0935	0.0982	0.0977	0.0951	0.0934	0.0931	0.0949	0.0927	0.0945	0.0977	0.0935	0.0696	0.0663	0.0660	0.0669	0.0651	0.0643	0.0655	0.0649	0.0651	0.0641	0.0646	0.0644	0.0705	0.0667	0.0657	0.0654	0.0650	0.0626	0.0643	0.0643	0.0648	0.0632	0.0653	0.0655
16=18:35:24	14252	300	0.1720	0.1040	0.1168	0.1327	0.1079	0.1007	0.1092	0.1089	0.1053	0.1121	0.1084	0.1347	0.0916	0.0991	0.1036	0.1028	0.0987	0.0966	0.0998	0.0989	0.0973	0.0923	0.0986	0.0952	0.1212	0.1030	0.1219	0.1325	0.1157	0.0988	0.1007	0.1050	0.1062	0.1128	0.1027	0.1347	0.0912	0.0974	0.0998	0.1015	0.0977	0.0954	0.0972	0.0957	0.0957	0.0946	0.0956	0.0966	0.1029	0.1029	0.1326	0.1199	0.1092	0.0988	0.1000	0.1000	0.1015	0.1096	0.1044	0.1195	0.0914	0.0943	0.0991	0.0987	0.0935	0.0937	0.0921	0.0937	0.0929	0.0932	0.0954	0.0915	0.0698	0.0655	0.0653	0.0664	0.0642	0.0643	0.0643	0.0647	0.0638	0.0632	0.0650	0.0651	0.0677	0.0677	0.0655	0.0642	0.0647	0.0642	0.0635	0.0632	0.0644	0.0633	0.0654	0.0656
17=18:50:06	15134	300	0.1686	0.1067	0.1187	0.1285	0.1115	0.1037	0.1075	0.1077	0.1109	0.1098	0.1080	0.1337	0.0940	0.1016	0.1036	0.1019	0.1008	0.0966	0.1010	0.1002	0.0982	0.0960	0.0989	0.0953	0.1083	0.1043	0.1371	0.1299	0.1156	0.1019	0.1057	0.1085	0.1091	0.1102	0.1091	0.1336	0.0944	0.0982	0.1066	0.1008	0.0996	0.0975	0.1013	0.0951	0.0972	0.0941	0.0996	0.0939	0.1118	0.1048	0.1259	0.1264	0.1102	0.0990	0.0974	0.1005	0.1080	0.1109	0.1020	0.1289	0.0922	0.0958	0.1001	0.0976	0.0973	0.0948	0.0947	0.0946	0.0937	0.0929	0.0978	0.0946	0.0690	0.0659	0.0650	0.0657	0.0634	0.0648	0.0646	0.0641	0.0636	0.0637	0.0633	0.0643	0.0673	0.0669	0.0652	0.0643	0.0648	0.0638	0.0635	0.0640	0.0629	0.0630	0.0656	0.0617
18=19:04:48	16016	298	0.1865	0.1069	0.1233	0.1374	0.1171	0.1042	0.1068	0.1076	0.1090	0.1123	0.1099	0.1312	0.0991	0.1037	0.1076	0.1053	0.1032	0.0992	0.1049	0.1015	0.1011	0.0958	0.1021	0.0960	0.1159	0.1048	0.1294	0.1248	0.1120	0.1024	0.1048	0.1054	0.1083	0.1189	0.1086	0.1290	0.0956	0.0993	0.1064	0.1039	0.1010	0.0974	0.1013	0.0979	0.0976	0.0963	0.0978	0.0970	0.1185	0.1077	0.1297	0.1285	0.1117	0.1026	0.1042	0.1052	0.1056	0.1103	0.1060	0.1314	0.0951	0.0982	0.1016	0.1005	0.0964	0.0976	0.0951	0.0949	0.0958	0.0956	0.0988	0.0962	0.0695	0.0653	0.0658	0.0663	0.0650	0.0637	0.0650	0.0647	0.0639	0.0643	0.0652	0.0655	0.0679	0.0674	0.0658	0.0646	0.0643	0.0637	0.0627	0.0631	0.0644	0.0627	0.0651	0.0652
19=19:19:29	16898	298	0.1892	0.1133	0.1259	0.1373	0.1224	0.1054	0.1126	0.1157	0.1144	0.1142	0.1127	0.1343	0.0999	0.1074	0.1081	0.1089	0.1047	0.0982	0.1064	0.1019	0.1024	0.0968	0.1037	0.0966	0.1202	0.1123	0.1310	0.1292	0.1166	0.1044	0.1109	0.1093	0.1083	0.1144	0.1077	0.1352	0.0976	0.1025	0.1073	0.1066	0.1032	0.0980	0.1027	0.1013	0.0993	0.0968	0.1017	0.0972	0.1163	0.1079	0.1348	0.1342	0.1104	0.1031	0.1048	0.1048	0.1058	0.1120	0.1056	0.1303	0.0969	0.1026	0.1065	0.1017	0.0988	0.0989	0.0996	0.0972	0.0949	0.0966	0.1002	0.0943	0.0702	0.0659	0.0652	0.0660	0.0635	0.0632	0.0644	0.0650	0.0632	0.0644	0.0647	0.0644	0.0673	0.0670	0.0657	0.0649	0.0656	0.0642	0.0631	0.0638	0.0643	0.0630	0.0654	0.0654
20=19:34:11	17780	300	0.1816	0.1145	0.1314	0.1382	0.1187	0.1060	0.1137	0.1137	0.1125	0.1175	0.1131	0.1458	0.1035	0.1097	0.1107	0.1067	0.1064	0.1008	0.1087	0.1054	0.1031	0.0988	0.1037	0.1008	0.1247	0.1113	0.1376	0.1322	0.1177	0.1032	0.1106	0.1092	0.1132	0.1169	0.1088	0.1310	0.1015	0.1061	0.1103	0.1079	0.1046	0.0993	0.1057	0.0971	0.0987	0.0998	0.1020	0.1020	0.1141	0.1132	0.1351	0.1328	0.1143	0.1042	0.1059	0.1091	0.1090	0.1124	0.1088	0.1241	0.1018	0.1040	0.1091	0.1046	0.1016	0.0991	0.1008	0.0977	0.0963	0.0966	0.1006	0.0941	0.0693	0.0667	0.0656	0.0657	0.0647	0.0651	0.0647	0.0651	0.0648	0.0646	0.0653	0.0656	0.0674	0.0666	0.0663	0.0654	0.0641	0.0634	0.0632	0.0634	0.0641	0.0635	0.0657	0.0648
21=19:48:53	18661	298	0.1970	0.1177	0.1271	0.1360	0.1197	0.1073	0.1203	0.1155	0.1183	0.1187	0.1144	0.1348	0.1058	0.1120	0.1127	0.1109	0.1053	0.1016	0.1131	0.1060	0.1052	0.1006	0.1061	0.0983	0.1260	0.1144	0.1423	0.1380	0.1212	0.1037	0.1125	0.1095	0.1157	0.1161	0.1109	0.1320	0.1048	0.1098	0.1107	0.1103	0.1064	0.1009	0.1078	0.0985	0.1019	0.1009	0.1047	0.0980	0.1223	0.1161	0.1401	0.1314	0.1136	0.1054	0.1093	0.1053	0.1109	0.1142	0.1064	0.1356	0.1040	0.1066	0.1126	0.1051	0.1023	0.0971	0.1028	0.0978	0.0981	0.0983	0.1044	0.0979	0.0702	0.0663	0.0663	0.0658	0.0624	0.0638	0.0641	0.0655	0.0642	0.0643	0.0654	0.0651	0.0674	0.0679	0.0661	0.0651	0.0642	0.0639	0.0643	0.0628	0.0644	0.0631	0.0657	0.0649
22=20:03:31	19539	298	0.1541	0.1220	0.1310	0.1449	0.1211	0.1096	0.1237	0.1205	0.1164	0.1180	0.1189	0.1434	0.1096	0.1168	0.1167	0.1133	0.1088	0.1035	0.1202	0.1085	0.1089	0.1003	0.1073	0.1025	0.1227	0.1176	0.1339	0.1416	0.1205	0.1053	0.1190	0.1179	0.1130	0.1184	0.1147	0.1414	0.1084	0.1118	0.1168	0.1127	0.1088	0.1019	0.1116	0.1019	0.1014	0.0997	0.1024	0.1032	0.1168	0.1174	0.1341	0.1413	0.1173	0.1060	0.1106	0.1119	0.1098	0.1174	0.1095	0.1317	0.1063	0.1122	0.1179	0.1116	0.1039	0.1025	0.1035	0.0996	0.0989	0.0999	0.1025	0.0988	0.0689	0.0647	0.0658	0.0664	0.0645	0.0635	0.0623	0.0649	0.0637	0.0634	0.0642	0.0643	0.0672	0.0672	0.0657	0.0648	0.0652	0.0631	0.0630	0.0636	0.0634	0.0624	0.0649	0.0647
23=20:18:12	20421	298	0.2069	0.1271	0.1331	0.1379	0.1269	0.1113	0.1286	0.1250	0.1227	0.1235	0.1170	0.1406	0.1122	0.1193	0.1202	0.1141	0.1114	0.1027	0.1223	0.1126	0.1102	0.1044	0.1062	0.1027	0.1385	0.1248	0.1545	0.1361	0.1260	0.1055	0.1214	0.1135	0.1147	0.1192	0.1144	0.1339	0.1109	0.1179	0.1174	0.1164	0.1069	0.1030	0.1135	0.1024	0.1032	0.1027	0.1059	0.0987	0.1366	0.1224	0.1488	0.1359	0.1182	0.1061	0.1141	0.1083	0.1154	0.1157	0.1129	0.1298	0.1128	0.1157	0.1201	0.1131	0.1065	0.1031	0.1060	0.0999	0.0993	0.1014	0.1045	0.0980	0.0694	0.0659	0.0645	0.0656	0.0647	0.0642	0.0649	0.0654	0.0638	0.0645	0.0638	0.0653	0.0681	0.0665	0.0664	0.0657	0.0651	0.0644	0.0645	0.0645	0.0623	0.0629	0.0658	0.0656
24=20:32:54	21303	298	0.2068	0.1307	0.1350	0.1449	0.1260	0.1101	0.1305	0.1294	0.1242	0.1253	0.1219	0.1419	0.1185	0.1257	0.1216	0.1155	0.1129	0.1034	0.1260	0.1133	0.1110	0.1052	0.1110	0.1052	0.1356	0.1311	0.1452	0.1420	0.1255	0.1105	0.1264	0.1189	0.1181	0.1246	0.1153	0.1377	0.1152	0.1208	0.1192	0.1183	0.1115	0.1032	0.1151	0.1054	0.1060	0.1016	0.1050	0.1022	0.1290	0.1289	0.1541	0.1400	0.1187	0.1081	0.1147	0.1105	0.1115	0.1196	0.1126	0.1460	0.1155	0.1192	0.1210	0.1133	0.1069	0.1055	0.1064	0.1028	0.0997	0.1004	0.1022	0.0998	0.0691	0.0656	0.0650	0.0658	0.0644	0.0636	0.0644	0.0654	0.0642	0.0648	0.0648	0.0649	0.0680	0.0670	0.0657	0.0651	0.0655	0.0639	0.0631	0.0635	0.0642	0.0626	0.0655	0.0656
25=20:47:32	22181	298	0.2136	0.1380	0.1387	0.1499	0.1255	0.1127	0.1417	0.1321	0.1296	0.1319	0.1224	0.1469	0.1217	0.1314	0.1258	0.1197	0.1153	0.1054	0.1324	0.1167	0.1133	0.1080	0.1110	0.1060	0.1384	0.1331	0.1561	0.1476	0.1241	0.1074	0.1329	0.1204	0.1182	0.1255	0.1170	0.1359	0.1204	0.1256	0.1255	0.1178	0.1122	0.1050	0.1190	0.1068	0.1063	0.1031	0.1072	0.1032	0.1481	0.1355	0.1538	0.1429	0.1244	0.1130	0.1162	0.1121	0.1144	0.1176	0.1157	0.1357	0.1189	0.1235	0.1263	0.1185	0.1089	0.1044	0.1086	0.1036	0.1028	0.1025	0.1055	0.0988	0.0694	0.0658	0.0655	0.0653	0.0644	0.0639	0.0635	0.0643	0.0646	0.0646	0.0638	0.0649	0.0669	0.0649	0.0658	0.0655	0.0640	0.0637	0.0617	0.0641	0.0618	0.0625	0.0658	0.0651
26=21:02:14	23062	300	0.1871	0.1434	0.1440	0.1614	0.1333	0.1155	0.1462	0.1417	0.1287	0.1305	0.1252	0.1558	0.1305	0.1382	0.1308	0.1196	0.1176	0.1079	0.1406	0.1221	0.1182	0.1074	0.1146	0.1094	0.1461	0.1388	0.1564	0.1506	0.1294	0.1086	0.1330	0.1308	0.1251	0.1281	0.1185	0.1476	0.1271	0.1315	0.1261	0.1217	0.1169	0.1067	0.1216	0.1097	0.1081	0.1062	0.1106	0.1080	0.1392	0.1390	0.1589	0.1486	0.1233	0.1121	0.1264	0.1135	0.1122	0.1168	0.1163	0.1316	0.1263	0.1292	0.1350	0.1201	0.1108	0.1073	0.1116	0.1050	0.1021	0.1042	0.1062	0.1037	0.0698	0.0668	0.0659	0.0675	0.0654	0.0659	0.0656	0.0647	0.0645	0.0653	0.0650	0.0652	0.0680	0.0680	0.0662	0.0649	0.0652	0.0649	0.0640	0.0640	0.0650	0.0635	0.0657	0.0659
27=21:16:56	23944	300	0.2257	0.1475	0.1466	0.1472	0.1285	0.1137	0.1532	0.1460	0.1352	0.1353	0.1302	0.1506	0.1351	0.1413	0.1336	0.1247	0.1184	0.1105	0.1454	0.1275	0.1201	0.1114	0.1161	0.1088	0.1608	0.1454	0.1636	0.1448	0.1304	0.1109	0.1405	0.1281	0.1280	0.1294	0.1195	0.1444	0.1316	0.1360	0.1300	0.1267	0.1179	0.1082	0.1265	0.1118	0.1100	0.1084	0.1095	0.1051	0.1491	0.1407	0.1623	0.1464	0.1216	0.1145	0.1286	0.1155	0.1149	0.1228	0.1165	0.1375	0.1326	0.1365	0.1384	0.1230	0.1114	0.1112	0.1151	0.1045	0.1014	0.1032	0.1078	0.1013	0.0692	0.0648	0.0651	0.0661	0.0642	0.0630	0.0645	0.0643	0.0630	0.0630	0.0643	0.0641	0.0672	0.0672	0.0651	0.0627	0.0643	0.0636	0.0627	0.0630	0.0630	0.0624	0.0653	0.0642
28=21:31:38	24826	298	0.2127	0.1576	0.1591	0.1574	0.1367	0.1185	0.1632	0.1523	0.1424	0.1414	0.1293	0.1539	0.1410	0.1506	0.1410	0.1262	0.1223	0.1107	0.1509	0.1331	0.1248	0.1119	0.1182	0.1134	0.1677	0.1498	0.1613	0.1530	0.1351	0.1130	0.1457	0.1305	0.1240	0.1231	0.1173	0.1422	0.1406	0.1464	0.1375	0.1296	0.1190	0.1126	0.1307	0.1125	0.1097	0.1082	0.1102	0.1042	0.1606	0.1518	0.1543	0.1599	0.1318	0.1176	0.1299	0.1141	0.1150	0.1159	0.1167	0.1414	0.1401	0.1455	0.1457	0.1292	0.1161	0.1088	0.1186	0.1084	0.1041	0.1041	0.1107	0.1019	0.0695	0.0653	0.0647	0.0660	0.0617	0.0639	0.0639	0.0636	0.0640	0.0641	0.0645	0.0643	0.0673	0.0657	0.0656	0.0637	0.0644	0.0636	0.0626	0.0622	0.0635	0.0621	0.0653	0.0639
29=21:46:15	25704	298	0.2478	0.1739	0.1635	0.1579	0.1403	0.1220	0.1678	0.1558	0.1473	0.1456	0.1348	0.1640	0.1493	0.1597	0.1419	0.1339	0.1284	0.1127	0.1628	0.1395	0.1289	0.1166	0.1216	0.1196	0.1750	0.1589	0.1806	0.1668	0.1404	0.1130	0.1522	0.1355	0.1269	0.1293	0.1216	0.1391	0.1483	0.1532	0.1440	0.1327	0.1197	0.1124	0.1374	0.1125	0.1142	0.1119	0.1126	0.1078	0.1699	0.1580	0.1710	0.1576	0.1323	0.1204	0.1348	0.1150	0.1196	0.1229	0.1221	0.1328	0.1489	0.1507	0.1541	0.1341	0.1198	0.1145	0.1211	0.1094	0.1069	0.1052	0.1100	0.1009	0.0702	0.0665	0.0657	0.0659	0.0648	0.0638	0.0649	0.0652	0.0631	0.0633	0.0646	0.0655	0.0682	0.0668	0.0654	0.0652	0.0646	0.0642	0.0647	0.0644	0.0646	0.0632	0.0650	0.0656
30=22:00:57	26586	298	0.2492	0.1792	0.1644	0.1604	0.1425	0.1241	0.1834	0.1697	0.1602	0.1523	0.1436	0.1618	0.1599	0.1713	0.1524	0.1363	0.1321	0.1156	0.1744	0.1465	0.1371	0.1217	0.1274	0.1150	0.1884	0.1666	0.1789	0.1626	0.1406	0.1170	0.1594	0.1451	0.1370	0.1384	0.1259	0.1492	0.1560	0.1648	0.1493	0.1386	0.1271	0.1136	0.1450	0.1160	0.1157	0.1131	0.1150	0.1078	0.1857	0.1690	0.1867	0.1609	0.1311	0.1202	0.1406	0.1184	0.1188	0.1293	0.1180	0.1445	0.1599	0.1584	0.1636	0.1388	0.1236	0.1163	0.1274	0.1077	0.1075	0.1056	0.1105	0.1039	0.0688	0.0660	0.0645	0.0653	0.0643	0.0639	0.0629	0.0642	0.0619	0.0630	0.0645	0.0642	0.0669	0.0662	0.0653	0.0633	0.0643	0.0630	0.0640	0.0623	0.0632	0.0634	0.0653	0.0652
31=22:15:39	27468	300	0.2546	0.1839	0.1680	0.1572	0.1373	0.1248	0.1898	0.1766	0.1643	0.1600	0.1499	0.1673	0.1718	0.1791	0.1590	0.1396	0.1330	0.1195	0.1877	0.1541	0.1405	0.1263	0.1288	0.1183	0.1903	0.1772	0.1928	0.1714	0.1436	0.1201	0.1766	0.1474	0.1350	0.1399	0.1290	0.1520	0.1662	0.1735	0.1488	0.1413	0.1308	0.1146	0.1521	0.1210	0.1175	0.1143	0.1153	0.1092	0.1952	0.1782	0.1966	0.1635	0.1404	0.1244	0.1484	0.1199	0.1198	0.1270	0.1240	0.1407	0.1708	0.1681	0.1703	0.1450	0.1227	0.1146	0.1307	0.1135	0.1084	0.1057	0.1140	0.1053	0.0696	0.0656	0.0659	0.0652	0.0645	0.0650	0.0639	0.0650	0.0638	0.0638	0.0647	0.0651	0.0684	0.0669	0.0664	0.0650	0.0654	0.0645	0.0635	0.0633	0.0643	0.0629	0.0653	0.0657
32=22:30:21	28350	300	0.2674	0.1970	0.1747	0.1636	0.1462	0.1294	0.2058	0.1850	0.1749	0.1719	0.1513	0.1806	0.1834	0.1943	0.1651	0.1454	0.1393	0.1195	0.1960	0.1649	0.1507	0.1316	0.1340	0.1247	0.2028	0.1891	0.1902	0.1835	0.1510	0.1228	0.1781	0.1537	0.1412	0.1451	0.1384	0.1461	0.1787	0.1817	0.1616	0.1469	0.1314	0.1211	0.1595	0.1205	0.1214	0.1188	0.1166	0.1113	0.2007	0.1897	0.2018	0.1752	0.1386	0.1276	0.1558	0.1219	0.1253	0.1262	0.1225	0.1450	0.1830	0.1802	0.1799	0.1511	0.1303	0.1209	0.1353	0.1165	0.1102	0.1104	0.1114	0.1042	0.0703	0.0661	0.0654	0.0658	0.0648	0.0650	0.0636	0.0647	0.0640	0.0632	0.0650	0.0643	0.0680	0.0666	0.0636	0.0639	0.0645	0.0640	0.0643	0.0646	0.0639	0.0630	0.0648	0.0645
33=22:45:03	29231	300	0.2787	0.2070	0.1814	0.1733	0.1531	0.1316	0.2195	0.1986	0.1824	0.1768	0.1632	0.1803	0.1987	0.2079	0.1745	0.1500	0.1428	0.1237	0.2101	0.1729	0.1598	0.1358	0.1387	0.1277	0.2182	0.2042	0.2107	0.1815	0.1513	0.1244	0.1945	0.1600	0.1443	0.1497	0.1319	0.1471	0.1913	0.1970	0.1689	0.1555	0.1396	0.1231	0.1674	0.1293	0.1268	0.1196	0.1200	0.1118	0.2209	0.2010	0.2182	0.1779	0.1428	0.1308	0.1629	0.1297	0.1250	0.1313	0.1240	0.1433	0.1951	0.1903	0.1938	0.1609	0.1347	0.1247	0.1393	0.1192	0.1104	0.1107	0.1163	0.1043	0.0699	0.0663	0.0661	0.0642	0.0639	0.0644	0.0646	0.0641	0.0643	0.0646	0.0642	0.0651	0.0678	0.0664	0.0649	0.0636	0.0646	0.0637	0.0635	0.0642	0.0647	0.0639	0.0648	0.0641
34=22:59:45	30113	298	0.3022	0.2372	0.1954	0.1801	0.1575	0.1343	0.2352	0.2126	0.1923	0.1894	0.1701	0.1857	0.2105	0.2223	0.1816	0.1552	0.1461	0.1229	0.2266	0.1896	0.1706	0.1443	0.1445	0.1296	0.2366	0.2167	0.2154	0.1995	0.1571	0.1290	0.2034	0.1750	0.1532	0.1549	0.1373	0.1544	0.2074	0.2046	0.1785	0.1591	0.1419	0.1241	0.1814	0.1318	0.1310	0.1233	0.1244	0.1154	0.2383	0.2217	0.2306	0.1813	0.1508	0.1345	0.1684	0.1312	0.1293	0.1368	0.1329	0.1474	0.2118	0.2078	0.2071	0.1699	0.1397	0.1253	0.1489	0.1190	0.1117	0.1140	0.1158	0.1095	0.0703	0.0664	0.0655	0.0660	0.0633	0.0641	0.0641	0.0647	0.0643	0.0632	0.0642	0.0650	0.0682	0.0664	0.0663	0.0651	0.0650	0.0644	0.0631	0.0637	0.0640	0.0635	0.0650	0.0652
35=23:14:27	30995	300	0.3036	0.2434	0.2044	0.1894	0.1606	0.1374	0.2541	0.2254	0.2087	0.1963	0.1757	0.1980	0.2311	0.2444	0.1942	0.1617	0.1551	0.1319	0.2465	0.2038	0.1820	0.1546	0.1567	0.1379	0.2438	0.2330	0.2337	0.1950	0.1635	0.1289	0.2160	0.1834	0.1642	0.1640	0.1484	0.1533	0.2209	0.2276	0.1897	0.1708	0.1483	0.1272	0.1917	0.1401	0.1358	0.1324	0.1272	0.1185	0.2671	0.2372	0.2373	0.1945	0.1534	0.1407	0.1821	0.1389	0.1354	0.1327	0.1272	0.1498	0.2291	0.2233	0.2251	0.1759	0.1476	0.1324	0.1553	0.1229	0.1161	0.1164	0.1185	0.1106	0.0697	0.0661	0.0653	0.0674	0.0646	0.0658	0.0642	0.0650	0.0641	0.0647	0.0656	0.0655	0.0679	0.0671	0.0652	0.0646	0.0654	0.0640	0.0645	0.0643	0.0648	0.0638	0.0654	0.0655
36=23:29:09	31877	301	0.3152	0.2582	0.2084	0.1883	0.1674	0.1428	0.2682	0.2448	0.2246	0.2166	0.1867	0.2132	0.2459	0.2601	0.2040	0.1707	0.1619	0.1329	0.2611	0.2153	0.1974	0.1630	0.1643	0.1468	0.2694	0.2517	0.2296	0.2105	0.1678	0.1349	0.2346	0.1959	0.1733	0.1736	0.1527	0.1677	0.2369	0.2423	0.1993	0.1755	0.1541	0.1339	0.1980	0.1477	0.1398	0.1333	0.1273	0.1264	0.2673	0.2486	0.2640	0.2149	0.1602	0.1408	0.1917	0.1394	0.1310	0.1406	0.1293	0.1533	0.2461	0.2369	0.2410	0.1871	0.1508	0.1371	0.1621	0.1277	0.1179	0.1147	0.1204	0.1141	0.0694	0.0651	0.0651	0.0657	0.0621	0.0644	0.0643	0.0650	0.0646	0.0640	0.0639	0.0641	0.0678	0.0664	0.0654	0.0637	0.0651	0.0634	0.0635	0.0635	0.0624	0.0626	0.0658	0.0652
37=23:43:50	32759	298	0.3382	0.2886	0.2301	0.2001	0.1796	0.1480	0.2939	0.2607	0.2407	0.2279	0.1965	0.2270	0.2671	0.2836	0.2153	0.1773	0.1674	0.1342	0.2891	0.2360	0.2110	0.1773	0.1801	0.1573	0.2857	0.2651	0.2432	0.2109	0.1736	0.1371	0.2474	0.2133	0.1843	0.1884	0.1583	0.1571	0.2612	0.2606	0.2165	0.1854	0.1604	0.1388	0.2154	0.1604	0.1508	0.1405	0.1333	0.1223	0.2832	0.2717	0.2724	0.2104	0.1663	0.1467	0.1980	0.1426	0.1378	0.1429	0.1312	0.1520	0.2675	0.2575	0.2613	0.2003	0.1599	0.1405	0.1708	0.1294	0.1218	0.1152	0.1240	0.1140	0.0695	0.0651	0.0641	0.0666	0.0636	0.0642	0.0645	0.0650	0.0643	0.0638	0.0634	0.0641	0.0669	0.0658	0.0663	0.0645	0.0642	0.0634	0.0630	0.0631	0.0632	0.0633	0.0646	0.0649
38=23:58:32	33641	298	0.3565	0.3075	0.2330	0.1995	0.1771	0.1538	0.3164	0.2844	0.2555	0.2503	0.2164	0.2420	0.2900	0.3032	0.2351	0.1856	0.1726	0.1390	0.3070	0.2545	0.2278	0.1886	0.1934	0.1774	0.3155	0.2886	0.2677	0.2215	0.1777	0.1415	0.2710	0.2299	0.1979	0.2074	0.1677	0.1713	0.2786	0.2808	0.2227	0.1966	0.1635	0.1404	0.2265	0.1751	0.1580	0.1475	0.1367	0.1303	0.3094	0.2913	0.2805	0.2195	0.1703	0.1511	0.2178	0.1518	0.1428	0.1477	0.1433	0.1490	0.2898	0.2791	0.2785	0.2108	0.1617	0.1428	0.1795	0.1353	0.1249	0.1173	0.1243	0.1136	0.0687	0.0646	0.0651	0.0653	0.0639	0.0636	0.0622	0.0636	0.0629	0.0629	0.0643	0.0637	0.0675	0.0661	0.0648	0.0642	0.0638	0.0624	0.0630	0.0626	0.0630	0.0621	0.0652	0.0651
39=00:13:14	34523	300	0.3806	0.3244	0.2539	0.2143	0.1903	0.1578	0.3470	0.3025	0.2699	0.2641	0.2329	0.2493	0.3128	0.3263	0.2521	0.1921	0.1850	0.1435	0.3355	0.2766	0.2506	0.2054	0.2154	0.1913	0.3343	0.3110	0.2833	0.2349	0.1852	0.1431	0.2862	0.2449	0.2141	0.2176	0.1882	0.1742	0.3054	0.3050	0.2418	0.2076	0.1739	0.1481	0.2500	0.1901	0.1740	0.1588	0.1471	0.1325	0.3386	0.3143	0.3086	0.2260	0.1714	0.1609	0.2355	0.1629	0.1471	0.1545	0.1431	0.1659	0.3121	0.3000	0.2965	0.2253	0.1724	0.1493	0.1869	0.1411	0.1276	0.1230	0.1277	0.1170	0.0701	0.0657	0.0650	0.0664	0.0645	0.0645	0.0647	0.0638	0.0636	0.0637	0.0644	0.0646	0.0678	0.0666	0.0662	0.0636	0.0641	0.0636	0.0636	0.0633	0.0636	0.0637	0.0650	0.0642
40=00:27:56	35405	301	0.4024	0.3523	0.2718	0.2289	0.1961	0.1641	0.3686	0.3236	0.2942	0.2859	0.2477	0.2685	0.3402	0.3540	0.2662	0.2081	0.1924	0.1472	0.3577	0.2964	0.2641	0.2177	0.2320	0.2139	0.3529	0.3323	0.2965	0.2454	0.1894	0.1508	0.3126	0.2632	0.2363	0.2389	0.2023	0.1856	0.3315	0.3282	0.2550	0.2162	0.1835	0.1493	0.2618	0.2059	0.1831	0.1733	0.1495	0.1359	0.3544	0.3394	0.3251	0.2342	0.1779	0.1661	0.2529	0.1668	0.1583	0.1622	0.1474	0.1597	0.3408	0.3242	0.3241	0.2440	0.1818	0.1549	0.1997	0.1473	0.1303	0.1265	0.1315	0.1190	0.0700	0.0656	0.0653	0.0668	0.0648	0.0638	0.0637	0.0640	0.0620	0.0641	0.0640	0.0640	0.0673	0.0673	0.0649	0.0623	0.0649	0.0641	0.0641	0.0633	0.0641	0.0637	0.0649	0.0641
41=00:42:38	36287	298	0.4223	0.3890	0.2846	0.2313	0.1987	0.1706	0.4041	0.3501	0.3164	0.3090	0.2716	0.2923	0.3670	0.3850	0.2884	0.2188	0.2005	0.1495	0.3950	0.3269	0.2916	0.2383	0.2517	0.2341	0.3895	0.3629	0.3152	0.2672	0.2016	0.1578	0.3395	0.2862	0.2553	0.2563	0.2214	0.2075	0.3637	0.3567	0.2751	0.2318	0.1889	0.1597	0.2819	0.2222	0.2039	0.1942	0.1571	0.1464	0.3958	0.3666	0.3370	0.2466	0.1891	0.1744	0.2664	0.1787	0.1636	0.1666	0.1537	0.1660	0.3681	0.3525	0.3519	0.2605	0.1895	0.1616	0.2111	0.1544	0.1367	0.1282	0.1278	0.1186	0.0693	0.0658	0.0659	0.0660	0.0646	0.0648	0.0639	0.0642	0.0648	0.0630	0.0647	0.0651	0.0684	0.0671	0.0657	0.0635	0.0640	0.0632	0.0634	0.0639	0.0633	0.0629	0.0652	0.0644
42=00:57:20	37168	298	0.4648	0.4127	0.2959	0.2474	0.2123	0.1806	0.4302	0.3807	0.3434	0.3279	0.2879	0.3080	0.4000	0.4196	0.3061	0.2294	0.2142	0.1591	0.4218	0.3496	0.3182	0.2563	0.2765	0.2552	0.4241	0.3889	0.3376	0.2708	0.2110	0.1622	0.3513	0.3033	0.2674	0.2764	0.2390	0.2297	0.3919	0.3844	0.2931	0.2473	0.1988	0.1641	0.3063	0.2418	0.2253	0.2099	0.1704	0.1511	0.4301	0.3939	0.3788	0.2657	0.2043	0.1822	0.2864	0.2012	0.1692	0.1727	0.1540	0.1724	0.4033	0.3870	0.3812	0.2779	0.2010	0.1688	0.2342	0.1624	0.1444	0.1336	0.1361	0.1286	0.0699	0.0665	0.0655	0.0657	0.0654	0.0649	0.0649	0.0655	0.0644	0.0639	0.0651	0.0654	0.0678	0.0657	0.0661	0.0652	0.0654	0.0639	0.0641	0.0647	0.0635	0.0638	0.0663	0.0654
43=01:12:02	38050	300	0.4957	0.4417	0.3179	0.2587	0.2230	0.1876	0.4585	0.4040	0.3714	0.3536	0.3100	0.3412	0.4318	0.4515	0.3279	0.2429	0.2254	0.1647	0.4519	0.3829	0.3462	0.2825	0.2994	0.2803	0.4519	0.4249	0.3650	0.2843	0.2221	0.1697	0.3873	0.3263	0.2977	0.3005	0.2597	0.2623	0.4190	0.4104	0.3148	0.2603	0.2131	0.1689	0.3267	0.2691	0.2371	0.2334	0.1863	0.1603	0.4475	0.4246	0.4090	0.2850	0.2110	0.1899	0.3134	0.2209	0.1851	0.1756	0.1618	0.1699	0.4407	0.4103	0.4137	0.2948	0.2164	0.1770	0.2525	0.1756	0.1512	0.1406	0.1449	0.1273	0.0702	0.0661	0.0661	0.0671	0.0649	0.0640	0.0626	0.0644	0.0641	0.0635	0.0650	0.0646	0.0673	0.0670	0.0662	0.0650	0.0646	0.0631	0.0631	0.0635	0.0645	0.0633	0.0664	0.0651
44=01:26:44	38932	298	0.5155	0.4757	0.3409	0.2685	0.2319	0.1908	0.4901	0.4354	0.3956	0.3816	0.3448	0.3570	0.4681	0.4818	0.3533	0.2610	0.2386	0.1707	0.4900	0.4175	0.3766	0.3108	0.3303	0.3069	0.4784	0.4542	0.3881	0.3029	0.2307	0.1746	0.4103	0.3555	0.3165	0.3306	0.2860	0.2936	0.4560	0.4498	0.3385	0.2800	0.2239	0.1783	0.3520	0.2889	0.2605	0.2561	0.2155	0.1711	0.4804	0.4523	0.4278	0.2998	0.2240	0.1969	0.3392	0.2497	0.1941	0.1896	0.1678	0.1840	0.4678	0.4467	0.4407	0.3213	0.2244	0.1859	0.2658	0.1855	0.1584	0.1429	0.1447	0.1334	0.0695	0.0653	0.0652	0.0658	0.0643	0.0643	0.0622	0.0652	0.0637	0.0642	0.0650	0.0651	0.0671	0.0677	0.0656	0.0652	0.0653	0.0629	0.0634	0.0631	0.0634	0.0636	0.0659	0.0655
45=01:41:26	39814	298	0.5471	0.5076	0.3619	0.2776	0.2491	0.2053	0.5277	0.4692	0.4301	0.4140	0.3692	0.3872	0.5024	0.5211	0.3837	0.2791	0.2554	0.1796	0.5232	0.4488	0.4101	0.3381	0.3560	0.3387	0.5086	0.4865	0.4145	0.3112	0.2371	0.1794	0.4410	0.3833	0.3508	0.3489	0.3103	0.3105	0.4860	0.4777	0.3656	0.2990	0.2384	0.1859	0.3783	0.3186	0.2816	0.2774	0.2496	0.1855	0.5146	0.4825	0.4599	0.3262	0.2286	0.2031	0.3650	0.2691	0.2150	0.2035	0.1784	0.1779	0.5119	0.4777	0.4776	0.3449	0.2438	0.1975	0.2907	0.2001	0.1628	0.1476	0.1498	0.1320	0.0699	0.0663	0.0659	0.0661	0.0646	0.0650	0.0647	0.0652	0.0635	0.0622	0.0649	0.0643	0.0684	0.0671	0.0653	0.0655	0.0644	0.0642	0.0643	0.0640	0.0637	0.0642	0.0655	0.0650
46=01:56:07	40696	298	0.5626	0.5456	0.3926	0.3019	0.2516	0.2127	0.5693	0.4995	0.4647	0.4480	0.4007	0.4187	0.5414	0.5545	0.4157	0.2987	0.2694	0.1851	0.5666	0.4828	0.4403	0.3704	0.3946	0.3700	0.5384	0.5139	0.4403	0.3382	0.2552	0.1920	0.4696	0.4214	0.3786	0.3820	0.3384	0.3426	0.5295	0.5136	0.3954	0.3177	0.2548	0.1911	0.4097	0.3430	0.3146	0.3080	0.2775	0.2093	0.5439	0.5239	0.5045	0.3301	0.2364	0.2179	0.3892	0.2931	0.2423	0.2266	0.1842	0.1878	0.5441	0.5078	0.5089	0.3749	0.2596	0.2027	0.3124	0.2221	0.1677	0.1535	0.1542	0.1391	0.0688	0.0649	0.0628	0.0655	0.0645	0.0642	0.0636	0.0643	0.0641	0.0641	0.0632	0.0643	0.0673	0.0662	0.0652	0.0647	0.0640	0.0632	0.0630	0.0630	0.0635	0.0623	0.0651	0.0644
47=02:10:49	41578	298	0.5980	0.5829	0.4220	0.3162	0.2733	0.2243	0.5989	0.5325	0.4914	0.4751	0.4337	0.4554	0.5779	0.5987	0.4454	0.3180	0.2906	0.1942	0.6043	0.5237	0.4725	0.3993	0.4220	0.4055	0.5770	0.5574	0.4760	0.3644	0.2686	0.1975	0.5012	0.4483	0.3994	0.4056	0.3651	0.3737	0.5676	0.5468	0.4201	0.3426	0.2708	0.2028	0.4370	0.3756	0.3348	0.3349	0.3074	0.2552	0.5791	0.5583	0.5216	0.3576	0.2522	0.2283	0.4183	0.3177	0.2616	0.2463	0.1947	0.1933	0.5861	0.5433	0.5497	0.4010	0.2747	0.2147	0.3460	0.2540	0.1833	0.1594	0.1614	0.1421	0.0696	0.0655	0.0651	0.0659	0.0640	0.0641	0.0636	0.0654	0.0637	0.0636	0.0647	0.0641	0.0680	0.0667	0.0659	0.0639	0.0646	0.0616	0.0637	0.0632	0.0644	0.0638	0.0655	0.0647
48=02:25:31	42460	298	0.6429	0.6198	0.4459	0.3343	0.2883	0.2344	0.6474	0.5764	0.5282	0.5148	0.4715	0.4811	0.6210	0.6379	0.4785	0.3372	0.3047	0.2060	0.6413	0.5543	0.5058	0.4328	0.4552	0.4336	0.6234	0.5886	0.4947	0.3825	0.2865	0.2100	0.5324	0.4794	0.4474	0.4417	0.3971	0.4019	0.6025	0.5870	0.4535	0.3703	0.2897	0.2116	0.4656	0.4071	0.3694	0.3634	0.3288	0.3007	0.6126	0.5922	0.5595	0.3779	0.2635	0.2414	0.4434	0.3434	0.2919	0.2947	0.2107	0.2063	0.6246	0.5799	0.5841	0.4341	0.2918	0.2284	0.3709	0.2844	0.1902	0.1697	0.1650	0.1454	0.0692	0.0658	0.0648	0.0659	0.0640	0.0641	0.0639	0.0649	0.0635	0.0636	0.0641	0.0641	0.0682	0.0674	0.0649	0.0645	0.0650	0.0640	0.0622	0.0641	0.0642	0.0630	0.0660	0.0654
49=02:40:13	43342	298	0.6848	0.6563	0.4647	0.3507	0.3024	0.2493	0.6742	0.5989	0.5606	0.5371	0.4973	0.5040	0.6554	0.6745	0.4995	0.3617	0.3276	0.2111	0.6761	0.5903	0.5444	0.4553	0.4908	0.4646	0.6562	0.6259	0.5340	0.4051	0.2952	0.2189	0.5734	0.5132	0.4749	0.4673	0.4278	0.4188	0.6496	0.6215	0.4895	0.3923	0.3044	0.2272	0.4988	0.4387	0.3964	0.3976	0.3658	0.3255	0.6698	0.6284	0.5994	0.4128	0.2782	0.2577	0.4783	0.3756	0.3172	0.3157	0.2217	0.2147	0.6678	0.6261	0.6279	0.4600	0.3111	0.2364	0.3952	0.3041	0.2057	0.1765	0.1700	0.1512	0.0694	0.0656	0.0652	0.0656	0.0645	0.0646	0.0647	0.0647	0.0631	0.0635	0.0646	0.0641	0.0680	0.0674	0.0655	0.0620	0.0645	0.0642	0.0643	0.0639	0.0633	0.0634	0.0659	0.0650
50=02:54:55	44223	300	0.7136	0.6936	0.5008	0.3675	0.3154	0.2587	0.7134	0.6382	0.5891	0.5703	0.5353	0.5343	0.6979	0.7219	0.5382	0.3855	0.3527	0.2258	0.7195	0.6318	0.5814	0.4919	0.5237	0.5042	0.6929	0.6667	0.5667	0.4305	0.3142	0.2261	0.6058	0.5411	0.5096	0.4980	0.4568	0.4525	0.6886	0.6640	0.5245	0.4276	0.3269	0.2414	0.5282	0.4705	0.4260	0.4297	0.3985	0.3608	0.7051	0.6699	0.6345	0.4240	0.2954	0.2732	0.5051	0.4086	0.3414	0.3461	0.2452	0.2343	0.7112	0.6655	0.6716	0.4982	0.3307	0.2517	0.4225	0.3369	0.2217	0.1864	0.1768	0.1571	0.0691	0.0648	0.0646	0.0655	0.0642	0.0639	0.0637	0.0633	0.0641	0.0630	0.0644	0.0633	0.0673	0.0664	0.0655	0.0633	0.0637	0.0630	0.0638	0.0633	0.0641	0.0631	0.0658	0.0644
51=03:09:37	45105	298	0.7570	0.7305	0.5352	0.3938	0.3414	0.2798	0.7537	0.6744	0.6290	0.6057	0.5792	0.5723	0.7430	0.7573	0.5748	0.4156	0.3754	0.2343	0.7564	0.6729	0.6221	0.5250	0.5662	0.5457	0.7367	0.7055	0.6013	0.4718	0.3410	0.2431	0.6437	0.5892	0.5378	0.5354	0.4906	0.4806	0.7329	0.7087	0.5592	0.4559	0.3556	0.2572	0.5665	0.5051	0.4571	0.4588	0.4319	0.3921	0.7508	0.7118	0.6685	0.4624	0.3171	0.2889	0.5337	0.4417	0.3693	0.3796	0.2712	0.2354	0.7507	0.7053	0.7067	0.5305	0.3576	0.2735	0.4431	0.3652	0.2476	0.1970	0.1906	0.1633	0.0702	0.0666	0.0668	0.0666	0.0648	0.0652	0.0649	0.0654	0.0655	0.0652	0.0659	0.0656	0.0691	0.0681	0.0667	0.0648	0.0643	0.0645	0.0655	0.0641	0.0639	0.0634	0.0660	0.0658
52=03:24:19	45987	298	0.7823	0.7798	0.5776	0.4195	0.3587	0.2936	0.7923	0.7192	0.6697	0.6539	0.6246	0.6132	0.7805	0.7937	0.6220	0.4442	0.3978	0.2479	0.7953	0.7147	0.6575	0.5659	0.6075	0.5786	0.7727	0.7457	0.6392	0.5039	0.3669	0.2536	0.6868	0.6298	0.5766	0.5734	0.5212	0.5250	0.7699	0.7559	0.5932	0.4837	0.3761	0.2728	0.5987	0.5379	0.4952	0.4967	0.4576	0.4232	0.7818	0.7563	0.7121	0.4830	0.3390	0.3142	0.5662	0.4683	0.4019	0.4032	0.3291	0.2622	0.7784	0.7396	0.7405	0.5731	0.3831	0.2839	0.4742	0.3937	0.2891	0.2101	0.1936	0.1673	0.0682	0.0641	0.0649	0.0647	0.0638	0.0640	0.0640	0.0640	0.0638	0.0635	0.0642	0.0638	0.0663	0.0647	0.0649	0.0634	0.0641	0.0628	0.0634	0.0625	0.0621	0.0619	0.0648	0.0641
53=03:39:01	46869	300	0.8225	0.8115	0.6110	0.4465	0.3833	0.3168	0.8131	0.7515	0.7049	0.6886	0.6665	0.6489	0.8138	0.8280	0.6579	0.4748	0.4319	0.2604	0.8207	0.7578	0.7001	0.6101	0.6531	0.6331	0.8170	0.7828	0.6822	0.5328	0.3890	0.2719	0.7261	0.6730	0.6302	0.6098	0.5615	0.5576	0.8089	0.7859	0.6362	0.5166	0.4078	0.2913	0.6398	0.5827	0.5296	0.5354	0.4922	0.4609	0.8299	0.7889	0.7527	0.5183	0.3625	0.3306	0.6054	0.4976	0.4330	0.4386	0.3631	0.2936	0.8153	0.7802	0.7737	0.6107	0.4081	0.3083	0.5022	0.4283	0.3280	0.2297	0.2065	0.1765	0.0699	0.0664	0.0659	0.0666	0.0644	0.0655	0.0651	0.0658	0.0647	0.0640	0.0656	0.0655	0.0680	0.0675	0.0661	0.0645	0.0656	0.0649	0.0641	0.0624	0.0643	0.0637	0.0661	0.0649
54=03:53:42	47751	300	0.8337	0.8323	0.6449	0.4684	0.4055	0.3294	0.8128	0.7821	0.7367	0.7207	0.7028	0.6823	0.8329	0.8482	0.6912	0.5038	0.4546	0.2797	0.8166	0.7891	0.7364	0.6400	0.6969	0.6640	0.8311	0.8069	0.7007	0.5618	0.4088	0.2781	0.7553	0.7042	0.6608	0.6540	0.5956	0.5864	0.8340	0.8165	0.6737	0.5489	0.4319	0.3030	0.6755	0.6195	0.5704	0.5688	0.5353	0.4957	0.8366	0.8252	0.7739	0.5401	0.3732	0.3518	0.6423	0.5406	0.4616	0.4677	0.3934	0.3319	0.8326	0.8114	0.8071	0.6494	0.4416	0.3270	0.5384	0.4616	0.3608	0.2571	0.2219	0.1817	0.0695	0.0654	0.0656	0.0654	0.0639	0.0636	0.0624	0.0641	0.0639	0.0641	0.0646	0.0637	0.0675	0.0670	0.0654	0.0642	0.0636	0.0633	0.0631	0.0624	0.0630	0.0632	0.0644	0.0652
55=04:08:24	48633	298	0.8504	0.8305	0.6770	0.4970	0.4330	0.3489	0.8114	0.8035	0.7709	0.7527	0.7380	0.7165	0.8374	0.8635	0.7304	0.5392	0.4883	0.3004	0.8134	0.8108	0.7719	0.6792	0.7232	0.6958	0.8379	0.8275	0.7450	0.5847	0.4314	0.3033	0.7647	0.7377	0.6990	0.6912	0.6448	0.6295	0.8383	0.8425	0.7107	0.5879	0.4590	0.3253	0.7097	0.6540	0.6025	0.6059	0.5658	0.5355	0.8384	0.8380	0.8061	0.5837	0.3963	0.3743	0.6747	0.5773	0.4930	0.5004	0.4303	0.3920	0.8375	0.8251	0.8203	0.6825	0.4750	0.3495	0.5697	0.4970	0.3934	0.3303	0.2410	0.1907	0.0697	0.0651	0.0657	0.0663	0.0638	0.0642	0.0640	0.0643	0.0631	0.0624	0.0648	0.0650	0.0678	0.0665	0.0633	0.0637	0.0640	0.0636	0.0632	0.0633	0.0637	0.0627	0.0656	0.0651
56=04:23:06	49515	298	0.8334	0.8344	0.7153	0.5313	0.4571	0.3786	0.8199	0.8167	0.7902	0.7935	0.7738	0.7582	0.8453	0.8615	0.7750	0.5763	0.5222	0.3150	0.8286	0.8237	0.7885	0.7331	0.7631	0.7463	0.8523	0.8290	0.7802	0.6169	0.4639	0.3252	0.7751	0.7786	0.7439	0.7279	0.6787	0.6627	0.8332	0.8529	0.7492	0.6293	0.4952	0.3482	0.7430	0.7025	0.6422	0.6476	0.6077	0.5725	0.8315	0.8435	0.8308	0.6130	0.4211	0.3975	0.7107	0.6131	0.5319	0.5323	0.4605	0.4351	0.8373	0.8191	0.8181	0.7239	0.5074	0.3723	0.6080	0.5278	0.4240	0.3764	0.2641	0.2035	0.0710	0.0669	0.0659	0.0664	0.0649	0.0644	0.0647	0.0653	0.0652	0.0650	0.0656	0.0657	0.0685	0.0675	0.0659	0.0657	0.0654	0.0633	0.0633	0.0634	0.0651	0.0632	0.0665	0.0660
57=04:37:48	50397	298	0.8492	0.8326	0.7462	0.5550	0.4892	0.4014	0.8218	0.8117	0.7902	0.7958	0.7774	0.7898	0.8349	0.8626	0.7948	0.6114	0.5558	0.3311	0.8207	0.8184	0.7938	0.7535	0.7829	0.7645	0.8426	0.8320	0.8145	0.6518	0.4864	0.3384	0.7717	0.7926	0.7818	0.7620	0.7190	0.7011	0.8404	0.8454	0.7867	0.6681	0.5235	0.3723	0.7714	0.7329	0.6819	0.6863	0.6477	0.6071	0.8487	0.8342	0.8315	0.6583	0.4577	0.4297	0.7402	0.6446	0.5637	0.5672	0.4914	0.4703	0.8427	0.8309	0.8183	0.7551	0.5448	0.4044	0.6331	0.5662	0.4625	0.4209	0.2937	0.2148	0.0696	0.0660	0.0662	0.0661	0.0647	0.0642	0.0640	0.0653	0.0640	0.0639	0.0647	0.0643	0.0685	0.0676	0.0663	0.0642	0.0647	0.0640	0.0644	0.0633	0.0636	0.0632	0.0652	0.0649
58=04:52:26	51274	300	0.8440	0.8375	0.7787	0.5880	0.5134	0.4261	0.8218	0.8073	0.7856	0.7941	0.7705	0.7971	0.8468	0.8596	0.8275	0.6452	0.5851	0.3512	0.8260	0.8198	0.7848	0.7722	0.7897	0.7800	0.8526	0.8267	0.8351	0.6994	0.5210	0.3627	0.7710	0.7936	0.8125	0.7733	0.7435	0.7340	0.8422	0.8541	0.8110	0.7060	0.5620	0.3951	0.7705	0.7599	0.7169	0.7199	0.6855	0.6511	0.8491	0.8415	0.8327	0.6865	0.4682	0.4514	0.7534	0.6817	0.5960	0.6051	0.5275	0.5034	0.8401	0.8228	0.8189	0.7794	0.5733	0.4260	0.6610	0.5957	0.4890	0.4491	0.3659	0.2227	0.0690	0.0658	0.0642	0.0656	0.0642	0.0645	0.0646	0.0651	0.0636	0.0630	0.0631	0.0643	0.0671	0.0662	0.0648	0.0638	0.0651	0.0638	0.0633	0.0638	0.0632	0.0612	0.0653	0.0646
59=05:07:08	52156	300	0.8550	0.8463	0.8049	0.6264	0.5436	0.4536	0.8317	0.8167	0.7961	0.8085	0.7821	0.8110	0.8462	0.8671	0.8313	0.6886	0.6291	0.3768	0.8360	0.8307	0.7971	0.7821	0.7999	0.7961	0.8495	0.8354	0.8469	0.7339	0.5529	0.3880	0.7810	0.8032	0.8170	0.7817	0.7670	0.7727	0.8492	0.8563	0.8337	0.7453	0.6032	0.4263	0.7784	0.7792	0.7475	0.7580	0.7176	0.6905	0.8498	0.8442	0.8370	0.7271	0.5101	0.4920	0.7601	0.7175	0.6355	0.6429	0.5617	0.5502	0.8421	0.8318	0.8212	0.7866	0.6113	0.4539	0.6917	0.6389	0.5266	0.4791	0.4145	0.2424	0.0694	0.0653	0.0654	0.0653	0.0644	0.0640	0.0630	0.0640	0.0639	0.0643	0.0640	0.0643	0.0678	0.0673	0.0656	0.0647	0.0633	0.0638	0.0633	0.0630	0.0633	0.0631	0.0651	0.0650
60=05:22:54	53102	301	0.8527	0.8367	0.8011	0.6561	0.5817	0.4868	0.8265	0.8207	0.7998	0.8054	0.7899	0.8033	0.8507	0.8713	0.8278	0.7149	0.6617	0.4024	0.8295	0.8246	0.7940	0.7785	0.7988	0.7877	0.8557	0.8421	0.8371	0.7516	0.5808	0.4150	0.7789	0.7993	0.8172	0.7781	0.7736	0.7926	0.8441	0.8534	0.8237	0.7765	0.6349	0.4509	0.7712	0.7750	0.7526	0.7449	0.7443	0.7166	0.8499	0.8517	0.8394	0.7584	0.5367	0.5133	0.7527	0.7492	0.6616	0.6760	0.5964	0.5699	0.8512	0.8248	0.8242	0.7816	0.6433	0.4850	0.7088	0.6669	0.5565	0.5174	0.4539	0.2542	0.0704	0.0653	0.0656	0.0665	0.0647	0.0641	0.0627	0.0649	0.0639	0.0639	0.0645	0.0652	0.0677	0.0667	0.0661	0.0648	0.0645	0.0628	0.0638	0.0642	0.0644	0.0630	0.0658	0.0656
61=05:37:36	53984	298	0.8634	0.8516	0.8076	0.6947	0.6161	0.5185	0.8321	0.8202	0.7988	0.8109	0.7916	0.8130	0.8496	0.8726	0.8316	0.7586	0.6952	0.4300	0.8322	0.8317	0.7994	0.7864	0.7985	0.7952	0.8538	0.8428	0.8569	0.7974	0.6187	0.4388	0.7849	0.8106	0.8103	0.7850	0.7703	0.7935	0.8508	0.8606	0.8313	0.8068	0.6731	0.4770	0.7797	0.7764	0.7516	0.7567	0.7540	0.7453	0.8589	0.8490	0.8374	0.7859	0.5829	0.5583	0.7591	0.7504	0.7015	0.7030	0.6298	0.6081	0.8441	0.8364	0.8234	0.7883	0.6861	0.5136	0.7121	0.6989	0.5947	0.5518	0.4849	0.2831	0.0697	0.0655	0.0656	0.0659	0.0642	0.0632	0.0637	0.0646	0.0646	0.0635	0.0654	0.0647	0.0674	0.0665	0.0652	0.0646	0.0641	0.0620	0.0636	0.0635	0.0644	0.0629	0.0656	0.0644
62=05:52:17	54866	298	0.8579	0.8472	0.8098	0.7234	0.6520	0.5453	0.8306	0.8240	0.7996	0.8101	0.7958	0.8093	0.8583	0.8753	0.8341	0.7808	0.7345	0.4542	0.8340	0.8318	0.8085	0.7878	0.8149	0.8061	0.8598	0.8377	0.8445	0.8015	0.6530	0.4699	0.7876	0.8138	0.8233	0.7910	0.7750	0.8028	0.8534	0.8632	0.8335	0.8207	0.7143	0.5088	0.7875	0.7910	0.7595	0.7590	0.7541	0.7639	0.8568	0.8607	0.8484	0.8060	0.6118	0.5916	0.7647	0.7629	0.7302	0.7358	0.6680	0.6367	0.8503	0.8320	0.8311	0.7937	0.7114	0.5564	0.7149	0.7151	0.6236	0.5869	0.5217	0.3417	0.0702	0.0656	0.0659	0.0670	0.0648	0.0646	0.0650	0.0634	0.0650	0.0640	0.0645	0.0650	0.0677	0.0674	0.0665	0.0655	0.0639	0.0637	0.0650	0.0640	0.0645	0.0645	0.0666	0.0647
63=06:06:59	55748	301	0.8508	0.8486	0.8104	0.7543	0.6756	0.5815	0.8331	0.8239	0.8000	0.8106	0.7955	0.8206	0.8587	0.8678	0.8351	0.8033	0.7565	0.4825	0.8328	0.8356	0.8030	0.7889	0.8110	0.8104	0.8565	0.8359	0.8512	0.8077	0.6862	0.5002	0.7902	0.8151	0.8135	0.7937	0.7754	0.8079	0.8555	0.8642	0.8343	0.8204	0.7500	0.5450	0.7858	0.7889	0.7612	0.7657	0.7550	0.7610	0.8536	0.8583	0.8420	0.8003	0.6475	0.6231	0.7685	0.7576	0.7384	0.7458	0.6987	0.6823	0.8503	0.8348	0.8263	0.7962	0.7372	0.5827	0.7107	0.7191	0.6580	0.6245	0.5519	0.3910	0.0701	0.0664	0.0659	0.0661	0.0643	0.0647	0.0642	0.0649	0.0635	0.0642	0.0647	0.0650	0.0681	0.0663	0.0658	0.0641	0.0644	0.0630	0.0634	0.0634	0.0633	0.0627	0.0653	0.0647
64=06:21:41	56630	298	0.8645	0.8486	0.8074	0.7849	0.7093	0.6090	0.8267	0.8191	0.7993	0.8092	0.7959	0.8127	0.8525	0.8715	0.8381	0.8061	0.7825	0.5190	0.8338	0.8320	0.8016	0.7902	0.8052	0.8017	0.8562	0.8430	0.8546	0.8018	0.7131	0.5311	0.7876	0.8117	0.8154	0.7917	0.7781	0.8031	0.8559	0.8640	0.8361	0.8215	0.7727	0.5765	0.7841	0.7885	0.7661	0.7673	0.7610	0.7594	0.8599	0.8541	0.8451	0.8081	0.6749	0.6533	0.7629	0.7572	0.7379	0.7408	0.7141	0.7050	0.8513	0.8386	0.8259	0.7955	0.7421	0.6206	0.7177	0.7185	0.6878	0.6573	0.5852	0.4314	0.0696	0.0650	0.0646	0.0651	0.0629	0.0637	0.0632	0.0639	0.0639	0.0629	0.0642	0.0637	0.0663	0.0662	0.0655	0.0641	0.0641	0.0630	0.0629	0.0610	0.0629	0.0623	0.0646	0.0646
65=06:36:23	57512	298	0.8647	0.8497	0.8119	0.7950	0.7410	0.6491	0.8311	0.8221	0.8048	0.8140	0.8095	0.8193	0.8533	0.8749	0.8423	0.8087	0.7838	0.5481	0.8364	0.8379	0.8069	0.7986	0.8091	0.8095	0.8583	0.8404	0.8592	0.8008	0.7421	0.5616	0.7908	0.8174	0.8107	0.7956	0.7885	0.8146	0.8516	0.8646	0.8402	0.8230	0.7817	0.6178	0.7893	0.7931	0.7697	0.7709	0.7700	0.7629	0.8623	0.8533	0.8438	0.8086	0.7087	0.6909	0.7694	0.7616	0.7414	0.7534	0.7178	0.7300	0.8524	0.8400	0.8294	0.7963	0.7457	0.6530	0.7188	0.7222	0.7016	0.6839	0.6235	0.4589	0.0692	0.0647	0.0640	0.0648	0.0623	0.0635	0.0634	0.0642	0.0640	0.0633	0.0642	0.0643	0.0665	0.0662	0.0643	0.0641	0.0642	0.0633	0.0638	0.0618	0.0635	0.0627	0.0654	0.0646
66=06:51:05	58394	300	0.8647	0.8499	0.8182	0.8039	0.7578	0.6706	0.8316	0.8261	0.8080	0.8149	0.8104	0.8196	0.8608	0.8749	0.8403	0.8018	0.7862	0.5794	0.8353	0.8310	0.8089	0.7943	0.8134	0.8024	0.8635	0.8422	0.8512	0.8037	0.7670	0.5954	0.7884	0.8156	0.8067	0.7952	0.7842	0.8126	0.8512	0.8626	0.8381	0.8293	0.7805	0.6448	0.7869	0.7972	0.7744	0.7689	0.7680	0.7720	0.8608	0.8573	0.8518	0.8120	0.7264	0.7203	0.7675	0.7706	0.7382	0.7469	0.7204	0.7378	0.8535	0.8363	0.8323	0.7942	0.7451	0.6823	0.7225	0.7251	0.6965	0.7000	0.6487	0.4824	0.0692	0.0648	0.0656	0.0664	0.0632	0.0636	0.0634	0.0636	0.0632	0.0639	0.0644	0.0637	0.0666	0.0668	0.0650	0.0633	0.0635	0.0629	0.0630	0.0627	0.0635	0.0626	0.0648	0.0644
67=07:05:47	59276	300	0.8651	0.8612	0.8189	0.8007	0.7587	0.7143	0.8404	0.8297	0.8113	0.8220	0.8149	0.8300	0.8559	0.8766	0.8455	0.8152	0.7957	0.6184	0.8435	0.8460	0.8105	0.8029	0.8127	0.8160	0.8574	0.8485	0.8670	0.8157	0.7802	0.6241	0.7951	0.8192	0.8094	0.8004	0.7869	0.8100	0.8587	0.8634	0.8417	0.8280	0.7850	0.6832	0.7879	0.7951	0.7766	0.7766	0.7708	0.7694	0.8630	0.8604	0.8474	0.8144	0.7594	0.7500	0.7746	0.7693	0.7466	0.7531	0.7177	0.7395	0.8535	0.8414	0.8319	0.8005	0.7489	0.7131	0.7230	0.7284	0.7104	0.7083	0.6810	0.5153	0.0696	0.0657	0.0645	0.0657	0.0647	0.0640	0.0650	0.0645	0.0637	0.0635	0.0629	0.0646	0.0671	0.0674	0.0649	0.0646	0.0645	0.0637	0.0636	0.0639	0.0631	0.0618	0.0647	0.0653
68=07:20:25	60153	300	0.8579	0.8530	0.8175	0.7951	0.7515	0.7296	0.8361	0.8273	0.8071	0.8131	0.8214	0.8222	0.8633	0.8793	0.8456	0.8065	0.7991	0.6519	0.8383	0.8404	0.8080	0.7981	0.8145	0.8091	0.8587	0.8452	0.8489	0.8112	0.7793	0.6672	0.7840	0.8169	0.8110	0.7970	0.7863	0.8184	0.8592	0.8637	0.8435	0.8318	0.7867	0.7044	0.7887	0.7926	0.7777	0.7716	0.7810	0.7762	0.8590	0.8640	0.8477	0.8083	0.7492	0.7574	0.7765	0.7738	0.7464	0.7523	0.7271	0.7372	0.8611	0.8392	0.8339	0.7976	0.7485	0.7308	0.7318	0.7299	0.7109	0.7081	0.6889	0.5446	0.0704	0.0658	0.0660	0.0670	0.0639	0.0645	0.0650	0.0646	0.0642	0.0645	0.0644	0.0646	0.0682	0.0674	0.0661	0.0644	0.0645	0.0637	0.0626	0.0630	0.0637	0.0630	0.0657	0.0660
69=07:35:03	61031	300	0.8649	0.8573	0.8178	0.8037	0.7574	0.7444	0.8373	0.8279	0.8119	0.8189	0.8295	0.8229	0.8572	0.8712	0.8422	0.8122	0.7949	0.6830	0.8344	0.8387	0.8085	0.8006	0.8137	0.8076	0.8654	0.8419	0.8608	0.8156	0.7780	0.6966	0.7931	0.8179	0.8126	0.7952	0.7916	0.8123	0.8565	0.8639	0.8388	0.8311	0.7883	0.7305	0.7904	0.7963	0.7782	0.7759	0.7824	0.7802	0.8694	0.8575	0.8474	0.8167	0.7537	0.7598	0.7732	0.7765	0.7546	0.7544	0.7335	0.7480	0.8559	0.8368	0.8318	0.7955	0.7520	0.7344	0.7274	0.7352	0.7151	0.7112	0.7008	0.5749	0.0685	0.0658	0.0645	0.0654	0.0638	0.0637	0.0642	0.0651	0.0637	0.0641	0.0624	0.0639	0.0681	0.0675	0.0644	0.0644	0.0649	0.0636	0.0631	0.0628	0.0627	0.0626	0.0646	0.0648
70=07:49:45	61913	300	0.8749	0.8479	0.8187	0.8064	0.7559	0.7408	0.8356	0.8272	0.8071	0.8197	0.8339	0.8234	0.8596	0.8795	0.8434	0.8061	0.8062	0.7133	0.8387	0.8385	0.8050	0.8011	0.8132	0.8167	0.8621	0.8425	0.8588	0.8126	0.7758	0.7278	0.7911	0.8178	0.8159	0.8056	0.7894	0.8133	0.8564	0.8637	0.8417	0.8331	0.7893	0.7424	0.7910	0.7968	0.7733	0.7740	0.7778	0.7779	0.8679	0.8609	0.8540	0.8289	0.7614	0.7541	0.7792	0.7757	0.7524	0.7526	0.7376	0.7445	0.8590	0.8424	0.8328	0.8010	0.7561	0.7352	0.7254	0.7315	0.7119	0.7126	0.6950	0.5938	0.0691	0.0663	0.0663	0.0659	0.0638	0.0630	0.0641	0.0649	0.0642	0.0635	0.0654	0.0646	0.0673	0.0666	0.0658	0.0646	0.0650	0.0638	0.0617	0.0638	0.0637	0.0637	0.0651	0.0657
71=08:04:27	62795	298	0.8697	0.8608	0.8222	0.8093	0.7582	0.7338	0.8441	0.8349	0.8105	0.8202	0.8461	0.8291	0.8583	0.8767	0.8472	0.8154	0.8012	0.7449	0.8412	0.8455	0.8132	0.8028	0.8189	0.8181	0.8649	0.8446	0.8601	0.8215	0.7893	0.7475	0.7950	0.8261	0.8158	0.8066	0.7908	0.8174	0.8615	0.8766	0.8470	0.8349	0.7968	0.7448	0.7891	0.7979	0.7823	0.7831	0.7792	0.7876	0.8748	0.8621	0.8503	0.8233	0.7641	0.7624	0.7835	0.7779	0.7564	0.7629	0.7409	0.7555	0.8580	0.8378	0.8328	0.8026	0.7565	0.7316	0.7299	0.7378	0.7128	0.7154	0.6923	0.6269	0.0700	0.0655	0.0656	0.0656	0.0647	0.0649	0.0638	0.0637	0.0636	0.0638	0.0644	0.0643	0.0679	0.0673	0.0652	0.0638	0.0629	0.0636	0.0641	0.0632	0.0640	0.0628	0.0654	0.0643
72=08:19:08	63677	300	0.8683	0.8524	0.8274	0.8136	0.7712	0.7375	0.8385	0.8328	0.8128	0.8177	0.8479	0.8299	0.8645	0.8839	0.8493	0.8193	0.8095	0.7573	0.8429	0.8392	0.8155	0.8013	0.8220	0.8143	0.8682	0.8481	0.8622	0.8142	0.7900	0.7523	0.7909	0.8201	0.8155	0.8046	0.7906	0.8168	0.8580	0.8730	0.8438	0.8432	0.7973	0.7376	0.7918	0.8035	0.7813	0.7831	0.7870	0.7853	0.8635	0.8664	0.8568	0.8233	0.7704	0.7626	0.7808	0.7796	0.7514	0.7607	0.7427	0.7581	0.8599	0.8429	0.8386	0.8026	0.7541	0.7434	0.7322	0.7375	0.7230	0.7223	0.7004	0.6324	0.0689	0.0649	0.0651	0.0660	0.0625	0.0644	0.0636	0.0641	0.0630	0.0632	0.0635	0.0636	0.0669	0.0666	0.0647	0.0644	0.0649	0.0627	0.0626	0.0622	0.0632	0.0634	0.0647	0.0647
73=08:33:50	64559	298	0.8754	0.8588	0.8233	0.8140	0.7673	0.7438	0.8368	0.8247	0.8136	0.8217	0.8568	0.8266	0.8574	0.8763	0.8429	0.8189	0.8107	0.7544	0.8407	0.8390	0.8132	0.7996	0.8183	0.8168	0.8634	0.8459	0.8657	0.8201	0.7841	0.7503	0.7965	0.8229	0.8135	0.8060	0.7947	0.8189	0.8632	0.8693	0.8471	0.8351	0.7921	0.7425	0.7948	0.8000	0.7822	0.7842	0.7823	0.7875	0.8732	0.8625	0.8562	0.8223	0.7793	0.7622	0.7796	0.7827	0.7572	0.7705	0.7397	0.7602	0.8599	0.8472	0.8319	0.8012	0.7621	0.7391	0.7308	0.7345	0.7276	0.7265	0.7020	0.6501	0.0678	0.0649	0.0631	0.0655	0.0641	0.0644	0.0633	0.0630	0.0634	0.0637	0.0620	0.0646	0.0661	0.0668	0.0650	0.0636	0.0640	0.0637	0.0634	0.0631	0.0622	0.0618	0.0641	0.0638
74=08:48:32	65441	300	0.8596	0.8522	0.8247	0.8133	0.7692	0.7434	0.8383	0.8334	0.8126	0.8220	0.8675	0.8309	0.8628	0.8817	0.8491	0.8201	0.8065	0.7613	0.8408	0.8458	0.8137	0.8104	0.8153	0.8261	0.8615	0.8483	0.8592	0.8153	0.7859	0.7493	0.7967	0.8226	0.8207	0.8079	0.7940	0.8193	0.8602	0.8675	0.8450	0.8393	0.7994	0.7430	0.7944	0.8021	0.7801	0.7910	0.7808	0.7853	0.8674	0.8643	0.8519	0.8188	0.7769	0.7622	0.7821	0.7811	0.7575	0.7651	0.7491	0.7565	0.8616	0.8438	0.8360	0.8046	0.7548	0.7447	0.7339	0.7393	0.7277	0.7193	0.7098	0.6471	0.0694	0.0656	0.0666	0.0659	0.0646	0.0652	0.0636	0.0654	0.0638	0.0638	0.0642	0.0644	0.0677	0.0670	0.0653	0.0648	0.0639	0.0633	0.0631	0.0642	0.0635	0.0628	0.0660	0.0645
75=09:03:14	66323	300	0.8679	0.8635	0.8271	0.8165	0.7744	0.7467	0.8432	0.8301	0.8145	0.8260	0.8803	0.8293	0.8600	0.8797	0.8500	0.8237	0.8071	0.7541	0.8435	0.8443	0.8159	0.8061	0.8194	0.8250	0.8701	0.8475	0.8669	0.8300	0.8000	0.7531	0.7936	0.8263	0.8200	0.8045	0.7933	0.8175	0.8641	0.8780	0.8496	0.8393	0.7986	0.7461	0.7966	0.8019	0.7860	0.7904	0.7876	0.7933	0.8706	0.8723	0.8526	0.8255	0.7807	0.7725	0.7786	0.7804	0.7620	0.7732	0.7509	0.7699	0.8596	0.8454	0.8369	0.8105	0.7661	0.7469	0.7345	0.7466	0.7271	0.7185	0.7087	0.6616	0.0705	0.0670	0.0665	0.0672	0.0655	0.0656	0.0634	0.0658	0.0645	0.0644	0.0654	0.0648	0.0673	0.0668	0.0657	0.0643	0.0653	0.0642	0.0648	0.0637	0.0643	0.0631	0.0651	0.0656
76=09:17:53	67201	298	0.8566	0.8605	0.8303	0.8225	0.7671	0.7475	0.8494	0.8348	0.8152	0.8212	0.8921	0.8337	0.8633	0.8805	0.8487	0.8216	0.8075	0.7537	0.8452	0.8418	0.8163	0.7991	0.8273	0.8199	0.8611	0.8474	0.8626	0.8273	0.7969	0.7528	0.7936	0.8292	0.8219	0.8067	0.7953	0.8219	0.8625	0.8745	0.8463	0.8412	0.8014	0.7437	0.7949	0.8029	0.7842	0.7896	0.7882	0.7984	0.8697	0.8713	0.8559	0.8218	0.7793	0.7684	0.7851	0.7848	0.7608	0.7741	0.7494	0.7693	0.8591	0.8417	0.8395	0.8074	0.7576	0.7428	0.7340	0.7455	0.7255	0.7275	0.7119	0.6587	0.0696	0.0661	0.0656	0.0654	0.0637	0.0638	0.0646	0.0642	0.0629	0.0642	0.0640	0.0639	0.0672	0.0671	0.0650	0.0624	0.0642	0.0639	0.0634	0.0640	0.0641	0.0634	0.0647	0.0649
77=09:32:35	68084	298	0.8781	0.8543	0.8269	0.8252	0.7803	0.7514	0.8461	0.8338	0.8157	0.8265	0.8942	0.8284	0.8642	0.8859	0.8501	0.8214	0.8102	0.7633	0.8410	0.8427	0.8119	0.8162	0.8130	0.8192	0.8685	0.8472	0.8623	0.8190	0.7937	0.7576	0.8005	0.8204	0.8199	0.7990	0.7928	0.8232	0.8569	0.8762	0.8452	0.8442	0.8001	0.7464	0.7926	0.8038	0.7884	0.7896	0.7794	0.7848	0.8696	0.8698	0.8629	0.8221	0.7734	0.7643	0.7841	0.7822	0.7571	0.7598	0.7514	0.7623	0.8628	0.8413	0.8380	0.8112	0.7577	0.7449	0.7375	0.7428	0.7285	0.7257	0.7217	0.6540	0.0700	0.0664	0.0660	0.0657	0.0630	0.0649	0.0644	0.0641	0.0637	0.0641	0.0645	0.0642	0.0673	0.0665	0.0657	0.0647	0.0640	0.0632	0.0639	0.0625	0.0627	0.0626	0.0652	0.0641
78=09:47:17	68966	298	0.8736	0.8526	0.8221	0.8098	0.7720	0.7502	0.8476	0.8297	0.8168	0.8201	0.9064	0.8280	0.8589	0.8849	0.8469	0.8242	0.8182	0.7655	0.8429	0.8447	0.8153	0.8108	0.8133	0.8177	0.8660	0.8493	0.8653	0.8210	0.7929	0.7576	0.7928	0.8203	0.8168	0.8040	0.8024	0.8241	0.8632	0.8695	0.8517	0.8423	0.8012	0.7468	0.7941	0.8020	0.7873	0.7862	0.7930	0.7894	0.8723	0.8662	0.8569	0.8327	0.7861	0.7675	0.7882	0.7928	0.7564	0.7707	0.7488	0.7696	0.8660	0.8506	0.8405	0.8114	0.7664	0.7449	0.7388	0.7443	0.7377	0.7291	0.7220	0.6698	0.0712	0.0671	0.0658	0.0668	0.0644	0.0659	0.0653	0.0643	0.0651	0.0645	0.0646	0.0657	0.0683	0.0673	0.0663	0.0653	0.0633	0.0649	0.0649	0.0646	0.0650	0.0644	0.0666	0.0653
79=10:01:59	69848	301	0.8664	0.8587	0.8271	0.8217	0.7755	0.7455	0.8545	0.8350	0.8137	0.8241	0.9212	0.8294	0.8624	0.8821	0.8510	0.8196	0.8120	0.7573	0.8404	0.8420	0.8166	0.8029	0.8262	0.8149	0.8661	0.8503	0.8629	0.8243	0.7987	0.7590	0.7908	0.8271	0.8199	0.8079	0.7920	0.8244	0.8629	0.8739	0.8480	0.8398	0.8067	0.7460	0.7963	0.8067	0.7858	0.7871	0.7919	0.8017	0.8685	0.8684	0.8629	0.8244	0.7789	0.7687	0.7866	0.7904	0.7641	0.7776	0.7578	0.7670	0.8606	0.8411	0.8383	0.8103	0.7599	0.7440	0.7363	0.7445	0.7321	0.7294	0.7202	0.6645	0.0687	0.0658	0.0647	0.0640	0.0640	0.0635	0.0634	0.0640	0.0637	0.0635	0.0640	0.0643	0.0667	0.0639	0.0646	0.0631	0.0644	0.0632	0.0634	0.0635	0.0608	0.0626	0.0647	0.0648
80=10:16:37	70726	300	0.8694	0.8546	0.8255	0.8134	0.7712	0.7470	0.8461	0.8295	0.8115	0.8233	0.9245	0.8292	0.8576	0.8794	0.8462	0.8241	0.8151	0.7624	0.8435	0.8452	0.8175	0.8031	0.8215	0.8208	0.8628	0.8460	0.8698	0.8268	0.7880	0.7548	0.7941	0.8238	0.8161	0.8046	0.7976	0.8235	0.8657	0.8706	0.8511	0.8420	0.8013	0.7488	0.7982	0.8018	0.7847	0.7900	0.7952	0.7978	0.8745	0.8686	0.8558	0.8199	0.7846	0.7737	0.7855	0.7908	0.7665	0.7713	0.7554	0.7692	0.8622	0.8492	0.8350	0.8112	0.7680	0.7446	0.7381	0.7494	0.7365	0.7294	0.7140	0.6701	0.0697	0.0650	0.0687	0.0656	0.0633	0.0643	0.0643	0.0643	0.0637	0.0618	0.0643	0.0640	0.0677	0.0664	0.0631	0.0629	0.0647	0.0635	0.0628	0.0625	0.0637	0.0617	0.0651	0.0643
81=10:31:19	71608	300	0.8735	0.8571	0.8299	0.8170	0.7785	0.7557	0.8575	0.8329	0.8197	0.8271	0.9394	0.8326	0.8606	0.8822	0.8493	0.8269	0.8194	0.7606	0.8429	0.8487	0.8210	0.8060	0.8269	0.8209	0.8656	0.8517	0.8723	0.8293	0.7956	0.7613	0.8016	0.8309	0.8205	0.8106	0.7971	0.8287	0.8650	0.8707	0.8511	0.8442	0.8061	0.7516	0.7997	0.8069	0.7886	0.7944	0.7978	0.8014	0.8733	0.8671	0.8596	0.8293	0.7923	0.7712	0.7911	0.7958	0.7642	0.7755	0.7570	0.7696	0.8663	0.8500	0.8382	0.8102	0.7701	0.7506	0.7379	0.7545	0.7369	0.7364	0.7226	0.6780	0.0698	0.0652	0.0635	0.0662	0.0643	0.0645	0.0642	0.0637	0.0641	0.0625	0.0629	0.0645	0.0668	0.0666	0.0655	0.0631	0.0636	0.0623	0.0627	0.0628	0.0629	0.0607	0.0652	0.0639
82=10:46:01	72490	298	0.8711	0.8601	0.8291	0.8263	0.7793	0.7485	0.8511	0.8349	0.8176	0.8281	0.9487	0.8275	0.8642	0.8850	0.8559	0.8240	0.8178	0.7716	0.8440	0.8439	0.8124	0.8159	0.8168	0.8228	0.8719	0.8511	0.8677	0.8304	0.8045	0.7589	0.7951	0.8229	0.8212	0.8103	0.7965	0.8264	0.8633	0.8781	0.8522	0.8493	0.8049	0.7477	0.7962	0.8074	0.7941	0.7907	0.7918	0.8029	0.8751	0.8739	0.8576	0.8248	0.7784	0.7721	0.7911	0.7883	0.7607	0.7746	0.7579	0.7709	0.8629	0.8457	0.8391	0.8144	0.7647	0.7479	0.7471	0.7491	0.7364	0.7320	0.7278	0.6804	0.0699	0.0661	0.0692	0.0662	0.0653	0.0652	0.0642	0.0648	0.0636	0.0631	0.0648	0.0649	0.0679	0.0669	0.0651	0.0643	0.0655	0.0646	0.0649	0.0638	0.0648	0.0634	0.0654	0.0655
83=11:00:43	73372	300	0.8680	0.8508	0.8251	0.8239	0.7739	0.7464	0.8518	0.8373	0.8117	0.8246	0.9580	0.8311	0.8646	0.8762	0.8511	0.8186	0.8120	0.7607	0.8443	0.8424	0.8155	0.8064	0.8283	0.8220	0.8718	0.8454	0.8623	0.8250	0.8003	0.7613	0.7924	0.8239	0.8205	0.8148	0.7967	0.8335	0.8597	0.8734	0.8452	0.8437	0.8106	0.7487	0.7941	0.8041	0.7877	0.7944	0.7867	0.8039	0.8720	0.8724	0.8581	0.8236	0.7782	0.7718	0.7920	0.7963	0.7658	0.7707	0.7613	0.7785	0.8577	0.8407	0.8373	0.8164	0.7587	0.7503	0.7417	0.7511	0.7384	0.7301	0.7232	0.6725	0.0687	0.0645	0.0644	0.0659	0.0630	0.0629	0.0626	0.0626	0.0632	0.0631	0.0622	0.0634	0.0670	0.0650	0.0638	0.0627	0.0636	0.0628	0.0631	0.0625	0.0613	0.0617	0.0638	0.0637
84=11:15:25	74254	298	0.8684	0.8607	0.8375	0.8219	0.7815	0.7558	0.8568	0.8323	0.8201	0.8307	0.9737	0.8364	0.8633	0.8828	0.8511	0.8269	0.8167	0.7688	0.8447	0.8424	0.8201	0.8091	0.8307	0.8240	0.8653	0.8481	0.8726	0.8333	0.7994	0.7654	0.7995	0.8293	0.8216	0.8124	0.7998	0.8262	0.8642	0.8756	0.8516	0.8454	0.8089	0.7506	0.7971	0.8038	0.7954	0.7933	0.8020	0.8016	0.8707	0.8756	0.8635	0.8349	0.7945	0.7785	0.7907	0.7863	0.7670	0.7757	0.7568	0.7748	0.8658	0.8507	0.8373	0.8165	0.7674	0.7538	0.7468	0.7527	0.7373	0.7364	0.7300	0.6919	0.0694	0.0654	0.0660	0.0656	0.0634	0.0640	0.0639	0.0641	0.0634	0.0631	0.0643	0.0646	0.0669	0.0668	0.0646	0.0634	0.0641	0.0626	0.0637	0.0614	0.0636	0.0627	0.0654	0.0644
85=11:30:07	75136	301	0.8604	0.8554	0.8303	0.8240	0.7819	0.7478	0.8571	0.8309	0.8141	0.8220	0.9774	0.8313	0.8600	0.8776	0.8524	0.8234	0.8157	0.7634	0.8412	0.8408	0.8167	0.8045	0.8228	0.8191	0.8681	0.8464	0.8696	0.8368	0.8050	0.7633	0.7947	0.8254	0.8163	0.8048	0.7962	0.8273	0.8636	0.8732	0.8505	0.8442	0.8086	0.7505	0.7940	0.8022	0.7913	0.7884	0.7986	0.8034	0.8696	0.8754	0.8577	0.8276	0.7888	0.7777	0.7908	0.7909	0.7638	0.7767	0.7600	0.7788	0.8601	0.8449	0.8348	0.8126	0.7696	0.7517	0.7425	0.7531	0.7391	0.7318	0.7293	0.6929	0.0691	0.0659	0.0655	0.0664	0.0638	0.0630	0.0637	0.0640	0.0635	0.0632	0.0632	0.0638	0.0675	0.0664	0.0653	0.0637	0.0639	0.0632	0.0611	0.0632	0.0637	0.0619	0.0645	0.0640
86=11:44:49	76018	300	0.8703	0.8593	0.8256	0.8238	0.7741	0.7521	0.8562	0.8308	0.8164	0.8275	0.9873	0.8304	0.8612	0.8802	0.8536	0.8222	0.8142	0.7661	0.8401	0.8411	0.8124	0.8098	0.8223	0.8211	0.8710	0.8480	0.8705	0.8310	0.8078	0.7604	0.7977	0.8240	0.8204	0.8087	0.7957	0.8246	0.8651	0.8801	0.8524	0.8468	0.8092	0.7542	0.7906	0.8025	0.7884	0.7943	0.7868	0.8014	0.8724	0.8745	0.8660	0.8287	0.7910	0.7791	0.7903	0.7870	0.7613	0.7698	0.7605	0.7729	0.8597	0.8448	0.8382	0.8096	0.7628	0.7536	0.7372	0.7494	0.7365	0.7322	0.7228	0.6847	0.0699	0.0664	0.0663	0.0655	0.0626	0.0630	0.0639	0.0636	0.0635	0.0630	0.0634	0.0639	0.0673	0.0663	0.0647	0.0634	0.0637	0.0625	0.0619	0.0623	0.0626	0.0622	0.0643	0.0650
87=11:59:31	76900	298	0.8601	0.8622	0.8353	0.8268	0.7817	0.7557	0.8565	0.8360	0.8170	0.8242	1.0000	0.8325	0.8647	0.8822	0.8505	0.8272	0.8222	0.7689	0.8421	0.8450	0.8202	0.8049	0.8320	0.8260	0.8673	0.8496	0.8717	0.8374	0.8019	0.7673	0.7979	0.8305	0.8227	0.8127	0.8027	0.8242	0.8696	0.8736	0.8537	0.8471	0.8104	0.7525	0.8003	0.8052	0.7947	0.7909	0.8066	0.8017	0.8749	0.8752	0.8608	0.8363	0.7984	0.7795	0.7970	0.7950	0.7710	0.7808	0.7595	0.7810	0.8633	0.8492	0.8400	0.8135	0.7694	0.7605	0.7463	0.7569	0.7399	0.7408	0.7322	0.6966	0.0701	0.0662	0.0674	0.0678	0.0644	0.0656	0.0648	0.0614	0.0645	0.0643	0.0645	0.0654	0.0682	0.0681	0.0657	0.0650	0.0651	0.0645	0.0639	0.0647	0.0646	0.0636	0.0664	0.0652
88=12:14:13	77782	300	0.8733	0.8501	0.8264	0.8297	0.7835	0.7521	0.8542	0.8364	0.8173	0.8266	1.0017	0.8341	0.8656	0.8853	0.8554	0.8246	0.8161	0.7706	0.8412	0.8443	0.8136	0.8141	0.8211	0.8244	0.8679	0.8542	0.8694	0.8259	0.8064	0.7650	0.7990	0.8243	0.8231	0.8125	0.7991	0.8325	0.8608	0.8744	0.8541	0.8503	0.8090	0.7533	0.7931	0.8074	0.7865	0.7943	0.7886	0.8033	0.8789	0.8754	0.8678	0.8308	0.7883	0.7729	0.7930	0.7898	0.7692	0.7724	0.7630	0.7810	0.8665	0.8436	0.8375	0.8158	0.7619	0.7585	0.7435	0.7495	0.7399	0.7354	0.7265	0.6828	0.0704	0.0657	0.0673	0.0666	0.0650	0.0652	0.0641	0.0640	0.0642	0.0637	0.0649	0.0648	0.0677	0.0676	0.0659	0.0652	0.0634	0.0636	0.0643	0.0640	0.0645	0.0635	0.0655	0.0655
89=12:28:55	78664	300	0.8620	0.8544	0.8333	0.8224	0.7800	0.7535	0.8587	0.8376	0.8173	0.8210	1.0149	0.8314	0.8670	0.8844	0.8557	0.8267	0.8169	0.7714	0.8428	0.8460	0.8171	0.8196	0.8212	0.8215	0.8740	0.8483	0.8659	0.8352	0.8049	0.7694	0.7995	0.8275	0.8262	0.8105	0.8022	0.8308	0.8650	0.8782	0.8487	0.8466	0.8119	0.7567	0.7940	0.8044	0.7927	0.7854	0.7973	0.8034	0.8645	0.8753	0.8606	0.8294	0.7886	0.7785	0.7930	0.7923	0.7651	0.7786	0.7616	0.7766	0.8684	0.8420	0.8419	0.8164	0.7669	0.7547	0.7454	0.7488	0.7441	0.7341	0.7392	0.6992	0.0701	0.0665	0.0654	0.0671	0.0647	0.0644	0.0646	0.0649	0.0647	0.0638	0.0638	0.0649	0.0677	0.0675	0.0656	0.0637	0.0652	0.0638	0.0634	0.0638	0.0641	0.0613	0.0655	0.0649
90=12:43:33	79542	298	0.8618	0.8593	0.8390	0.8320	0.7845	0.7530	0.8633	0.8391	0.8194	0.8296	1.0253	0.8348	0.8681	0.8878	0.8596	0.8326	0.8247	0.7768	0.8464	0.8466	0.8177	0.8116	0.8269	0.8225	0.8730	0.8557	0.8732	0.8314	0.8087	0.7685	0.8014	0.8277	0.8226	0.8158	0.7984	0.8363	0.8658	0.8808	0.8536	0.8556	0.8138	0.7559	0.7969	0.8061	0.7872	0.7956	0.7908	0.8027	0.8684	0.8776	0.8729	0.8345	0.7886	0.7835	0.7964	0.7962	0.7699	0.7791	0.7693	0.7744	0.8657	0.8487	0.8438	0.8184	0.7666	0.7634	0.7477	0.7489	0.7402	0.7358	0.7315	0.6980	0.0698	0.0661	0.0674	0.0673	0.0652	0.0645	0.0642	0.0649	0.0640	0.0628	0.0641	0.0644	0.0678	0.0665	0.0643	0.0647	0.0642	0.0635	0.0638	0.0640	0.0634	0.0629	0.0649	0.0648
91=12:58:15	80424	298	0.8706	0.8658	0.8319	0.8265	0.7852	0.7587	0.8572	0.8362	0.8197	0.8249	1.0346	0.8352	0.8620	0.8838	0.8526	0.8250	0.8215	0.7722	0.8415	0.8450	0.8215	0.8041	0.8300	0.8267	0.8685	0.8540	0.8777	0.8350	0.8026	0.7709	0.8016	0.8288	0.8208	0.8162	0.7971	0.8261	0.8666	0.8733	0.8578	0.8480	0.8103	0.7577	0.7999	0.8077	0.7876	0.7946	0.8009	0.8070	0.8782	0.8757	0.8715	0.8405	0.8010	0.7875	0.7918	0.7986	0.7712	0.7741	0.7599	0.7779	0.8705	0.8543	0.8408	0.8172	0.7739	0.7612	0.7415	0.7484	0.7378	0.7406	0.7308	0.6986	0.0721	0.0680	0.0677	0.0673	0.0662	0.0661	0.0653	0.0663	0.0658	0.0629	0.0654	0.0653	0.0692	0.0690	0.0656	0.0660	0.0655	0.0647	0.0644	0.0652	0.0641	0.0641	0.0662	0.0664
92=13:12:57	81306	298	0.8663	0.8599	0.8375	0.8256	0.7818	0.7552	0.8628	0.8388	0.8194	0.8280	1.0494	0.8340	0.8666	0.8800	0.8597	0.8305	0.8207	0.7751	0.8463	0.8446	0.8140	0.8128	0.8279	0.8209	0.8711	0.8472	0.8676	0.8359	0.8110	0.7719	0.7958	0.8272	0.8246	0.8124	0.8001	0.8301	0.8665	0.8800	0.8567	0.8513	0.8163	0.7599	0.7973	0.8064	0.7906	0.7974	0.7956	0.8004	0.8731	0.8778	0.8649	0.8234	0.7877	0.7802	0.7947	0.7954	0.7664	0.7757	0.7699	0.7784	0.8623	0.8460	0.8429	0.8168	0.7673	0.7589	0.7443	0.7513	0.7398	0.7387	0.7275	0.6943	0.0717	0.0674	0.0659	0.0676	0.0653	0.0654	0.0660	0.0653	0.0647	0.0644	0.0650	0.0664	0.0692	0.0679	0.0658	0.0653	0.0656	0.0651	0.0646	0.0643	0.0659	0.0629	0.0664	0.0656
93=13:27:39	82188	300	0.8749	0.8625	0.8276	0.8198	0.7823	0.7546	0.8608	0.8352	0.8220	0.8283	1.0583	0.8310	0.8603	0.8849	0.8558	0.8355	0.8219	0.7738	0.8453	0.8463	0.8192	0.8147	0.8208	0.8244	0.8673	0.8490	0.8791	0.8402	0.8080	0.7685	0.7973	0.8266	0.8207	0.8110	0.8038	0.8280	0.8677	0.8748	0.8550	0.8479	0.8085	0.7582	0.7948	0.7980	0.7855	0.7876	0.8003	0.7960	0.8786	0.8678	0.8636	0.8381	0.8044	0.7874	0.7855	0.7906	0.7702	0.7787	0.7684	0.7755	0.8593	0.8538	0.8356	0.8179	0.7743	0.7590	0.7382	0.7508	0.7429	0.7395	0.7335	0.7083	0.0707	0.0662	0.0665	0.0661	0.0641	0.0638	0.0637	0.0650	0.0639	0.0642	0.0633	0.0652	0.0679	0.0658	0.0654	0.0637	0.0651	0.0637	0.0637	0.0630	0.0630	0.0633	0.0657	0.0656
94=13:42:21	83070	298	0.8685	0.8647	0.8449	0.8380	0.7924	0.7624	0.8705	0.8415	0.8231	0.8273	1.0672	0.8343	0.8716	0.8902	0.8625	0.8329	0.8256	0.7814	0.8473	0.8447	0.8139	0.8184	0.8203	0.8206	0.8770	0.8552	0.8776	0.8308	0.8133	0.7744	0.8040	0.8245	0.8320	0.8110	0.8008	0.8329	0.8640	0.8824	0.8527	0.8563	0.8170	0.7554	0.7932	0.8034	0.7909	0.7877	0.8008	0.8068	0.8782	0.8805	0.8732	0.8368	0.7985	0.7874	0.7951	0.7941	0.7700	0.7710	0.7608	0.7774	0.8655	0.8486	0.8455	0.8163	0.7672	0.7615	0.7429	0.7480	0.7412	0.7337	0.7338	0.6897	0.0703	0.0656	0.0665	0.0659	0.0644	0.0637	0.0646	0.0642	0.0638	0.0639	0.0645	0.0638	0.0675	0.0665	0.0649	0.0626	0.0640	0.0633	0.0632	0.0635	0.0636	0.0634	0.0646	0.0653
95=13:57:04	83952	298	0.8774	0.8638	0.8287	0.8195	0.7806	0.7583	0.8608	0.8354	0.8206	0.8278	1.0725	0.8372	0.8629	0.8875	0.8548	0.8340	0.8300	0.7802	0.8454	0.8495	0.8167	0.8114	0.8239	0.8282	0.8673	0.8548	0.8802	0.8352	0.8100	0.7752	0.8011	0.8291	0.8188	0.8076	0.8036	0.8312	0.8709	0.8789	0.8588	0.8525	0.8114	0.7591	0.8005	0.8025	0.7883	0.7967	0.7992	0.8023	0.8817	0.8747	0.8688	0.8383	0.8032	0.7860	0.7906	0.7924	0.7730	0.7743	0.7588	0.7837	0.8678	0.8552	0.8417	0.8148	0.7762	0.7689	0.7441	0.7512	0.7450	0.7415	0.7326	0.7086	0.0720	0.0676	0.0681	0.0686	0.0658	0.0663	0.0665	0.0660	0.0652	0.0649	0.0657	0.0658	0.0690	0.0682	0.0673	0.0665	0.0671	0.0658	0.0662	0.0659	0.0650	0.0647	0.0666	0.0667
