# Supplementary material for: Systematic Prediction of Antifungal Drug Synergy by Chemogenomic Screening in Saccharomyces cerevisiae
Source: Front Fungal Biol. 2021 Jul 2;2:683414. doi: 10.3389/ffunb.2021.683414 (PMC10512392; doi:10.3389/ffunb.2021.683414)
Supplement: Supplementary file 1 [file Data_Sheet_1.ZIP › Supplementary data/Sypplementary_data_1_(Drug_synergy_assays)/Ben_VS_LatA & Tun_VS_LatA(repeat)_ps1_A_96_T_18.txt]

[config file info]
last_write=07:04:18_19:17:20
last write=07:04:19_14:47:35
[Run_Parameters]
Instrument=Tecan_18
Ini_Names=Read_Reps,Delid,Save_Data_File,Start_Time_Now
barcode_drug_plate=201401
user=asmith
Plate_Size=96
Plate_Type=NUN96ft.pdf
Samples_to_Run=6
Overlay_Size=48
Drug_Plate=none
Plate_Quarter=none
run_ID=none
run_plate_repeat=1
Read_Reps=95
Read_Modes=Absorbance
Read_Flor_Every=2
Max_Delta_OD=0.500000
Well_By_Row_Col=none
Reorder_Map=Order_Strings_Not,0
Tip_Vol=200
OD_to_Innoc=0.100,0.100,0.380,0.380,0.380,0.380,0.760,0.760,0.100,0.100,0.380,0.380,0.380,0.380,0.760,0.760,0.100,0.100,0.380,0.380,0.380,0.380,0.760,0.760,0.100,0.100,0.380,0.380,0.380,0.380,0.760,0.760,0.100,0.100,0.380,0.380,0.380,0.380,0.760,0.760,0.100,0.100,0.380,0.380,0.380,0.380,0.760,0.760
Absorption_Max=.3
OD_to_Save=0.100,0.100,0.380,0.380,0.380,0.380,0.760,0.760,0.100,0.100,0.380,0.380,0.380,0.380,0.760,0.760,0.100,0.100,0.380,0.380,0.380,0.380,0.760,0.760,0.100,0.100,0.380,0.380,0.380,0.380,0.760,0.760,0.100,0.100,0.380,0.380,0.380,0.380,0.760,0.760,0.100,0.100,0.380,0.380,0.380,0.380,0.760,0.760
OD_to_Dilute=0.100
Save_Sample_Vol=180
Save_Sample_Reps=2
Innoc_Vol=184,184,46,46,46,46,0,0,184,184,46,46,46,46,0,0,184,184,46,46,46,46,0,0,184,184,46,46,46,46,0,0,184,184,46,46,46,46,0,0,184,184,46,46,46,46,0,0
Dilute_Vol=23,23,23,23,23,23,23,23,23,23,23,23,23,23,23,23,23,23,23,23,23,23,23,23,23,23,23,23,23,23,23,23,23,23,23,23,23,23,23,23,23,23,23,23,23,23,23,23
Save_Vol=800,800,800,800,800,800,800,800,800,800,800,800,800,800,800,800,800,800,800,800,800,800,800,800,800,800,800,800,800,800,800,800,800,800,800,800,800,800,800,800,800,800,800,800,800,800,800,800
Reference_Vol=100,100,100,100,100,100,100,100,100,100,100,100,100,100,100,100,100,100,100,100,100,100,100,100,100,100,100,100,100,100,100,100,100,100,100,100,100,100,100,100,100,100,100,100,100,100,100,100,100,100,100,100,100,100,100,100,100,100,100,100,100,100,100,100,100,100,100,100,100,100,100,100,100,100,100,100,100,100,100,100,100,100,100,100,100,100,100,100,100,100,100,100,100,100,100,100
Read_to_Innoc=20,20,20,20,20,20,20,20,20,20,20,20,20,20,20,20,20,20,20,20,20,20,20,20,20,20,20,20,20,20,20,20,20,20,20,20,20,20,20,20,20,20,20,20,20,20,20,20
Read_to_Dilute=26,26,26,26,26,26,26,26,26,26,26,26,26,26,26,26,26,26,26,26,26,26,26,26,26,26,26,26,26,26,26,26,26,26,26,26,26,26,26,26,26,26,26,26,26,26,26,26
Read_to_Save=20,20,20,20,20,20,20,20,20,20,20,20,20,20,20,20,20,20,20,20,20,20,20,20,20,20,20,20,20,20,20,20,20,20,20,20,20,20,20,20,20,20,20,20,20,20,20,20
Innoc_Target_Map=1,2,3,4,5,6,7,8,9,10,11,12,13,14,15,16,17,18,19,20,21,22,23,24,25,26,27,28,29,30,31,32,33,34,35,36,37,38,39,40,41,42,43,44,45,46,47,48
Pipet_Trigger=OD_Save_Innoc
Pipet_Volume_Adj=Con_OD_Save
Delid=no
Pre_Init=yes
Talk_To_ProMax=no
Time_Out_Time=1050
Wait_While_Busy=yes
Idle_Time=2
Screen_Run_Type=pre_screen_1
Spect_Protocol=15m
Spec_Run_File=GG_PB_Voyage.pda
Spec_Assay_File=""
Save_Data_File=18_04_07_BenvsLatA_TunvsLatA_repeat1_ps1_A_96_T_18.txt
Working_Dir=C%3A\\Users\\Growth_Data
Run_Control_Dir=C%3A\\Users\\Yeast_Run_Files
Tracking_Dir=""
Track_File=201401_data_track.txt
Save_Run_Data_Flag=yes
Set_Incubator_Temp=37.0
Base_Line_Flag=atstart_minimum
Pipet_Cycles_Before_Save=20
Time_Point_Save=wellmap
Innoc_Direction=down
Wells_In_Use=111111111111111111111111111111111111111111111111
Save_Sample_Map=111111001111110011111100111111001111110011111100
Sections_to_Run=0
Rows_per_Section=8
Start_Sections_Row=1
MultiProbe_Run_File=MJP_Innoc_Save_Tecan_10_Falcon_AD.MPT
Multiprobe_Run_Dialogue=yes
Comments=no%20comment
Target_Temp=370
Temp_Control=On
Delta_Temp=10
ReadMode=Absorbance,Bottom
ExcitationFilter=485,
EmissionFilter=535,
MeasurementFilter=595
ReadsPerWellNumber=1,1
ShakeDuration=800,0
GainMode=Manual
PdfName=NUN96ft.pdf
Gain=50
Add_Drug_Map=1,1,1,1,1,1,1,1,1,1,1,1,1,1,1,1,1,1,1,1,1,1,1,1,1,1,1,1,1,1,1,1,1,1,1,1,1,1,1,1,1,1,1,1,1,1,1,1
Add_Drug_Vol=7,7,7,7,7,7,7,7,7,7,7,7,7,7,7,7,7,7,7,7,7,7,7,7,7,7,7,7,7,7,7,7,7,7,7,7,7,7,7,7,7,7,7,7,7,7,7,7
Innoc_Map=111011101110111011101110111011101110111011101110111011101110111011101110111011101110111011101110
Dilute_Map=111111111111111111111111111111111111111111111111111111111111111111111111111111111111111111111111
data_file_name=ps1_1_96.txt
barcode=""
Hit_Call_Threshold=1.000000
Reference_Well=A01
WT_Ref_Well=0
Project_Name=test
Pipet_Gens_Point=5.00,10.00,15.00,20.00,25.00,30.00,35.00,40.00,5.00,10.00,15.00,20.00,25.00,30.00,35.00,40.00,5.00,10.00,15.00,20.00,25.00,30.00,35.00,40.00,5.00,10.00,15.00,20.00,25.00,30.00,35.00,40.00,5.00,10.00,15.00,20.00,25.00,30.00,35.00,40.00,5.00,10.00,15.00,20.00,25.00,30.00,35.00,40.00,
Shake_Divisor=1
data_handling=file_&_DB_&_auto_analysis
time_frm_freezer=-1.00
gens_frm_freezer=-1.00
Well_Vol=100
Parent_ID=""
Units=%
Quarter=A
media_name=ypd
Save_Mode=one_to_one
Consolidate_Save_Map=1,2,3,4,5,6,7,8,9,10,11,12,13,14,15,16,17,18,19,20,21,22,23,24,25,26,27,28,29,30,31,32,33,34,35,36,37,38,39,40,41,42,43,44,45,46,47,48
Add_Drug_at_Start_Map=000000000000000000000000000000000000000000000000000
Add_Drug_Labware=add_drug_48
Max_Dynam_OD_Change=0.05
Reads_After_Pipet=0
Ref_Type=single_ref
Read_to_Add_Drug_at_Start=0
Send_Email_at_Pipet=no_email
Strain_Name=""
Media=ypd
drug_vol=2.00
Drug_Name=""
Drug_Conc=2
Innoc_Conc=""
Strain_Plate=none
ShakeIntensity=High
ShakeMode=Orbital
NumberOfFlashes=1
PartOfPlate=0
MovePlateOutAfterMeasurement=0
IntegrationLagTime=0
IntegrationTime=100
DelayMoveFlashFluorescence=0
[Drug_Data]
Drug_Plate=none
Strain_Plate=none
Media=ypd
Drug_Name=nd,nd,nd,nd,nd,nd,nd,nd,nd,nd,nd,nd,nd,nd,nd,nd,nd,nd,nd,nd,nd,nd,nd,nd,nd,nd,nd,nd,nd,nd,nd,nd,nd,nd,nd,nd,nd,nd,nd,nd,nd,nd,nd,nd,nd,nd,nd,nd,nd,nd,nd,nd,nd,nd,nd,nd,nd,nd,nd,nd,nd,nd,nd,nd,nd,nd,nd,nd,nd,nd,nd,nd,nd,nd,nd,nd,nd,nd,nd,nd,nd,nd,nd,nd,nd,nd,nd,nd,nd,nd,nd,nd,nd,nd,nd,nd
Strain_Name=ud
Drug_Conc=""
Innoc_Conc=0.06250,0.06250,0.06250,0.06250,0.06250,0.06250,0.06250,0.06250,0.06250,0.06250,0.06250,0.06250,0.06250,0.06250,0.06250,0.06250,0.06250,0.06250,0.06250,0.06250,0.06250,0.06250,0.06250,0.06250,0.06250,0.06250,0.06250,0.06250,0.06250,0.06250,0.06250,0.06250,0.06250,0.06250,0.06250,0.06250,0.06250,0.06250,0.06250,0.06250,0.06250,0.06250,0.06250,0.06250,0.06250,0.06250,0.06250,0.06250,0.06250,0.06250,0.06250,0.06250,0.06250,0.06250,0.06250,0.06250,0.06250,0.06250,0.06250,0.06250,0.06250,0.06250,0.06250,0.06250,0.06250,0.06250,0.06250,0.06250,0.06250,0.06250,0.06250,0.06250,0.06250,0.06250,0.06250,0.06250,0.06250,0.06250,0.06250,0.06250,0.06250,0.06250,0.06250,0.06250,0.06250,0.06250,0.06250,0.06250,0.06250,0.06250,0.06250,0.06250,0.06250,0.06250,0.06250,0.06250
Run_ID=none
Plate_Quarter=A
Units=%,%,%,%,%,%,%,%,%,%,%,%,%,%,%,%,%,%,%,%,%,%,%,%,%,%,%,%,%,%,%,%,%,%,%,%,%,%,%,%,%,%,%,%,%,%,%,%,%,%,%,%,%,%,%,%,%,%,%,%,%,%,%,%,%,%,%,%,%,%,%,%,%,%,%,%,%,%,%,%,%,%,%,%,%,%,%,%,%,%,%,%,%,%,%,%
Parent_ID=""
Project_Name=test
Strain_Backgrnd=0,0,0,0,0,0,0,0,0,0,0,0,0,0,0,0,0,0,0,0,0,0,0,0,0,0,0,0,0,0,0,0,0,0,0,0,0,0,0,0,0,0,0,0,0,0,0,0,0,0,0,0,0,0,0,0,0,0,0,0,0,0,0,0,0,0,0,0,0,0,0,0,0,0,0,0,0,0,0,0,0,0,0,0,0,0,0,0,0,0,0,0,0,0,0,0
Well_Vol=100,100,100,100,100,100,100,100,100,100,100,100,100,100,100,100,100,100,100,100,100,100,100,100,100,100,100,100,100,100,100,100,100,100,100,100,100,100,100,100,100,100,100,100,100,100,100,100,100,100,100,100,100,100,100,100,100,100,100,100,100,100,100,100,100,100,100,100,100,100,100,100,100,100,100,100,100,100,100,100,100,100,100,100,100,100,100,100,100,100,100,100,100,100,100,100
time_frm_freezer=-1.00
gens_frm_freezer=-1.00
user=asmith
Strain_Pool=ud,ud,ud,ud,ud,ud,ud,ud,ud,ud,ud,ud,ud,ud,ud,ud,ud,ud,ud,ud,ud,ud,ud,ud,ud,ud,ud,ud,ud,ud,ud,ud,ud,ud,ud,ud,ud,ud,ud,ud,ud,ud,ud,ud,ud,ud,ud,ud,ud,ud,ud,ud,ud,ud,ud,ud,ud,ud,ud,ud,ud,ud,ud,ud,ud,ud,ud,ud,ud,ud,ud,ud,ud,ud,ud,ud,ud,ud,ud,ud,ud,ud,ud,ud,ud,ud,ud,ud,ud,ud,ud,ud,ud,ud,ud,ud
Well_Alias=A01,A02,A03,A04,A05,A06,A07,A08,A09,A10,A11,A12,B01,B02,B03,B04,B05,B06,B07,B08,B09,B10,B11,B12,C01,C02,C03,C04,C05,C06,C07,C08,C09,C10,C11,C12,D01,D02,D03,D04,D05,D06,D07,D08,D09,D10,D11,D12,E01,E02,E03,E04,E05,E06,E07,E08,E09,E10,E11,E12,F01,F02,F03,F04,F05,F06,F07,F08,F09,F10,F11,F12,G01,G02,G03,G04,G05,G06,G07,G08,G09,G10,G11,G12,H01,H02,H03,H04,H05,H06,H07,H08,H09,H10,H11,H12
Well_Pos=1,2,3,4,5,6,7,8,9,10,11,12,13,14,15,16,17,18,19,20,21,22,23,24,25,26,27,28,29,30,31,32,33,34,35,36,37,38,39,40,41,42,43,44,45,46,47,48,49,50,51,52,53,54,55,56,57,58,59,60,61,62,63,64,65,66,67,68,69,70,71,72,73,74,75,76,77,78,79,80,81,82,83,84,85,86,87,88,89,90,91,92,93,94,95,96
position=A01,A02,A03,A04,A05,A06,A07,A08,A09,A10,A11,A12,B01,B02,B03,B04,B05,B06,B07,B08,B09,B10,B11,B12,C01,C02,C03,C04,C05,C06,C07,C08,C09,C10,C11,C12,D01,D02,D03,D04,D05,D06,D07,D08,D09,D10,D11,D12,E01,E02,E03,E04,E05,E06,E07,E08,E09,E10,E11,E12,F01,F02,F03,F04,F05,F06,F07,F08,F09,F10,F11,F12,G01,G02,G03,G04,G05,G06,G07,G08,G09,G10,G11,G12,H01,H02,H03,H04,H05,H06,H07,H08,H09,H10,H11,H12
[Runtime_State]
Instrument=Tecan_18
Start_Time_Now=3.2597830479E+9
Reads_Completed=75
Innoc_Direction=down
Wells_In_Use=111111111111111111111111111111111111111111111111111111111111111111111111111111111111111111111111
Innoc_Map=111111111111111111111111111111111111111111111111111111111111111111111111111111111111000000000000
Dilute_Map=111111111111111111111111111111111111111111111111111111111111111111111111111111111111111111111111
Save_Sample_Map=000000000000000000000000000000000000000000000000010000000100000001000000010000000100000001000000
Current_OD=0.658,0.602,0.668,0.666,0.647,0.413,0.603,0.606,0.587,0.567,0.557,0.444,0.693,0.631,0.714,0.708,0.662,0.554,0.605,0.589,0.608,0.576,0.593,0.427,0.735,0.713,0.762,0.733,0.675,0.646,0.590,0.629,0.591,0.607,0.543,0.465,0.687,0.587,0.730,0.712,0.661,0.583,0.628,0.604,0.610,0.564,0.377,0.314,0.642,0.565,0.699,0.690,0.659,0.512,0.638,0.617,0.552,0.628,0.399,0.313,0.584,0.539,0.620,0.652,0.652,0.565,0.631,0.636,0.606,0.601,0.419,0.345,0.064,0.064,0.061,0.062,0.061,0.060,0.063,0.063,0.062,0.062,0.063,0.062,0.062,0.064,0.062,0.064,0.062,0.065,0.064,0.063,0.061,0.062,0.061,0.062
Bckgrnd_OD=0.086,0.081,0.081,0.081,0.083,0.080,0.080,0.079,0.082,0.079,0.081,0.079,0.082,0.081,0.080,0.081,0.082,0.082,0.082,0.081,0.081,0.079,0.081,0.079,0.089,0.082,0.082,0.083,0.081,0.085,0.082,0.082,0.081,0.080,0.083,0.083,0.084,0.080,0.080,0.080,0.081,0.080,0.082,0.080,0.081,0.077,0.081,0.081,0.087,0.081,0.081,0.083,0.082,0.083,0.081,0.082,0.080,0.083,0.080,0.085,0.082,0.080,0.082,0.080,0.080,0.080,0.081,0.080,0.081,0.085,0.080,0.084,0.060,0.062,0.061,0.060,0.061,0.059,0.060,0.061,0.061,0.060,0.060,0.062,0.059,0.061,0.060,0.061,0.060,0.060,0.061,0.060,0.060,0.060,0.060,0.060
Mapped=111110001110110011111100111111001111110011111100111111111111111111111111111111111111111111111111
Pipet_Completed=000000000000000000000000000000000000000000000000000000000000000000000000000000000000000000000000
Innoc_Completed=0,0,0,0,0,0,0,0,0,0,0,0,0,0,0,0,0,0,0,0,0,0,0,0,0,0,0,0,0,0,0,0,0,0,0,0,0,0,0,0,0,0,0,0,0,0,0,0,0,0,0,0,0,0,0,0,0,0,0,0,0,0,0,0,0,0,0,0,0,0,0,0,0,0,0,0,0,0,0,0,0,0,0,0,0,0,0,0,0,0,0,0,0,0,0,0
Save_Completed=0,0,0,0,0,0,0,0,0,0,0,0,0,0,0,0,0,0,0,0,0,0,0,0,0,0,0,0,0,0,0,0,0,0,0,0,0,0,0,0,0,0,0,0,0,0,0,0,0,0,0,0,0,0,0,0,0,0,0,0,0,0,0,0,0,0,0,0,0,0,0,0,0,0,0,0,0,0,0,0,0,0,0,0,0,0,0,0,0,0,0,0,0,0,0,0
Pipeted_At=0,0,0,0,0,0,0,0,0,0,0,0,0,0,0,0,0,0,0,0,0,0,0,0,0,0,0,0,0,0,0,0,0,0,0,0,0,0,0,0,0,0,0,0,0,0,0,0,0,0,0,0,0,0,0,0,0,0,0,0,0,0,0,0,0,0,0,0,0,0,0,0,0,0,0,0,0,0,0,0,0,0,0,0,0,0,0,0,0,0,0,0,0,0,0,0
Pipeted_OD=0,0,0,0,0,0,0,0,0,0,0,0,0,0,0,0,0,0,0,0,0,0,0,0,0,0,0,0,0,0,0,0,0,0,0,0,0,0,0,0,0,0,0,0,0,0,0,0,0,0,0,0,0,0,0,0,0,0,0,0,0,0,0,0,0,0,0,0,0,0,0,0,0,0,0,0,0,0,0,0,0,0,0,0,0,0,0,0,0,0,0,0,0,0,0,0
Dilutes_Completed=0,0,0,0,0,0,0,0,0,0,0,0,0,0,0,0,0,0,0,0,0,0,0,0,0,0,0,0,0,0,0,0,0,0,0,0,0,0,0,0,0,0,0,0,0,0,0,0,0,0,0,0,0,0,0,0,0,0,0,0,0,0,0,0,0,0,0,0,0,0,0,0,0,0,0,0,0,0,0,0,0,0,0,0,0,0,0,0,0,0,0,0,0,0,0,0
Time_At_Innoc=0,0,0,0,0,0,0,0,0,0,0,0,0,0,0,0,0,0,0,0,0,0,0,0,0,0,0,0,0,0,0,0,0,0,0,0,0,0,0,0,0,0,0,0,0,0,0,0,0,0,0,0,0,0,0,0,0,0,0,0,0,0,0,0,0,0,0,0,0,0,0,0,0,0,0,0,0,0,0,0,0,0,0,0,0,0,0,0,0,0,0,0,0,0,0,0
Time_At_Save=0,0,0,0,0,0,0,0,0,0,0,0,0,0,0,0,0,0,0,0,0,0,0,0,0,0,0,0,0,0,0,0,0,0,0,0,0,0,0,0,0,0,0,0,0,0,0,0,0,0,0,0,0,0,0,0,0,0,0,0,0,0,0,0,0,0,0,0,0,0,0,0,0,0,0,0,0,0,0,0,0,0,0,0,0,0,0,0,0,0,0,0,0,0,0,0
Time_At_Dilute=0,0,0,0,0,0,0,0,0,0,0,0,0,0,0,0,0,0,0,0,0,0,0,0,0,0,0,0,0,0,0,0,0,0,0,0,0,0,0,0,0,0,0,0,0,0,0,0,0,0,0,0,0,0,0,0,0,0,0,0,0,0,0,0,0,0,0,0,0,0,0,0,0,0,0,0,0,0,0,0,0,0,0,0,0,0,0,0,0,0,0,0,0,0,0,0
Previous_OD=0.658,0.602,0.668,0.666,0.647,0.413,0.603,0.606,0.587,0.567,0.557,0.444,0.693,0.631,0.714,0.708,0.662,0.554,0.605,0.589,0.608,0.576,0.593,0.427,0.735,0.713,0.762,0.733,0.675,0.646,0.590,0.629,0.591,0.607,0.543,0.465,0.687,0.587,0.730,0.712,0.661,0.583,0.628,0.604,0.610,0.564,0.377,0.314,0.642,0.565,0.699,0.690,0.659,0.512,0.638,0.617,0.552,0.628,0.399,0.313,0.584,0.539,0.620,0.652,0.652,0.565,0.631,0.636,0.606,0.601,0.419,0.345,0.064,0.064,0.061,0.062,0.061,0.060,0.063,0.063,0.062,0.062,0.063,0.062,0.062,0.064,0.062,0.064,0.062,0.065,0.064,0.063,0.061,0.062,0.061,0.062
Prev_Delta_OD=0.015,0.006,0.019,0.005,0.003,0.009,0.027,0.041,0.005,0.054,0.004,0.003,0.009,0.000,0.008,0.012,0.004,0.013,0.028,0.044,0.005,0.034,0.002,0.002,0.030,0.002,0.015,0.001,0.019,0.006,0.015,0.016,0.041,0.015,0.015,0.031,0.008,0.026,0.001,0.043,0.021,0.016,0.001,0.047,0.004,0.091,0.014,0.012,0.033,0.012,0.056,0.069,0.012,0.003,0.036,0.018,0.027,0.003,0.018,0.010,0.004,0.014,0.023,0.001,0.024,0.021,0.022,0.028,0.035,0.030,0.002,0.023,0.000,0.002,0.003,0.003,0.002,0.005,0.001,0.001,0.003,0.003,0.001,0.003,0.002,0.003,0.001,0.001,0.003,0.002,0.001,0.001,0.003,0.001,0.003,0.002
Delta_From_Ref=0.000,0.090,0.239,0.838,1.129,2.202,2.072,1.986,0.107,0.106,2.310,2.476,0.339,0.110,-2.493,-0.771,0.087,0.131,1.282,0.991,1.595,1.783,10.221,13.183,-0.046,0.069,-0.889,-0.643,0.624,1.744,4.196,3.867,0.085,0.078,2.391,2.411,0.929,1.155,-1.025,-0.403,0.111,0.135,1.416,1.736,1.840,2.301,14.559,15.236,0.000,0.000,0.000,0.000,0.000,0.000,0.000,0.000,0.000,0.000,0.000,0.000,0.000,0.000,0.000,0.000,0.000,0.000,0.000,0.000,0.000,0.000,0.000,0.000,0.000,0.000,0.000,0.000,0.000,0.000,0.000,0.000,0.000,0.000,0.000,0.000,0.000,0.000,0.000,0.000,0.000,0.000,0.000,0.000,0.000,0.000,0.000,0.000
Sig_OD_Delta=0,0,0,0,1,1,1,1,0,0,1,1,0,0,0,0,0,0,1,0,1,1,1,1,0,0,0,0,0,1,1,1,0,0,1,1,0,1,0,0,0,0,1,1,1,1,1,1,0,0,0,0,0,0,0,0,0,0,0,0,0,0,0,0,0,0,0,0,0,0,0,0,0,0,0,0,0,0,0,0,0,0,0,0,0,0,0,0,0,0,0,0,0,0,0,0
Add_Drug_at_Start_Map=000000000000000000000000000000000000000000000000000000000000000000000000000000000000000000000000
[Analysis]
Drug_ID=A1,A2,A3,A4,A5,A6,B1,B2,B3,B4,B5,B6,C1,C2,C3,C4,C5,C6,D1,D2,D3,D4,D5,D6,E1,E2,E3,E4,E5,E6,F1,F2,F3,F4,F5,F6,G1,G2,G3,G4,G5,G6,H1,H2,H3,H4,H5,H6
Decision=no_inh,no_inh,no_inh,no_inh,ps2_1_1,ps2_4_2,no_inh,no_inh,ps2_1_1,no_inh,no_inh,ps2_4_1,no_inh,ps2_1_1,ps2_4_1,ps2_2_1,no_inh,ps2_4_1,no_inh,ps2_1_1,no_inh,no_inh,ps2_1_1,ps2_4_1,ps2_4_1,ps2_4_1,ps2_1_1,ps2_4_1,ps2_4_1,ps2_4_2,ps2_4_1,ps2_4_1,ps2_4_1,ps2_4_1,ps2_4_1,ps2_4_2,screen,screen,screen,screen,screen,screen,screen,screen,screen,screen,screen,screen,no_inh,no_inh,ps2_4_1,ps2_4_1,ps2_4_1,ps2_4_2,ps2_2_1,ps2_1_1,ps2_4_1,ps2_4_1,ps2_4_1,ps2_4_2,ps2_2_1,ps2_2_1,ps2_4_1,ps2_4_1,ps2_4_2,ps2_4_2,ps2_2_1,ps2_4_1,ps2_4_1,ps2_4_1,ps2_4_2,ps2_4_2,ps2_4_1,ps2_4_1,ps2_4_2,ps2_4_1,ps2_4_2,ps2_4_2,ps2_4_1,ps2_4_1,ps2_4_1,ps2_4_1,ps2_4_2,ps2_4_2,screen,screen,screen,screen,screen,screen,screen,screen,screen,screen,screen,screen
Plot_Min=0.100,0.100,0.100,0.100,0.100,0.100,0.100,0.100,0.100,0.100,0.100,0.100,0.100,0.100,0.100,0.100,0.100,0.100,0.100,0.100,0.100,0.100,0.100,0.100,0.100,0.100,0.100,0.100,0.100,0.100,0.100,0.100,0.100,0.100,0.100,0.100,0.100,0.100,0.100,0.100,0.100,0.100,0.100,0.100,0.100,0.100,0.100,0.100
Plot_Max=1.500,1.500,1.500,1.500,1.500,1.500,1.500,1.500,1.500,1.500,1.500,1.500,1.500,1.500,1.500,1.500,1.500,1.500,1.500,1.500,1.500,1.500,1.500,1.500,1.500,1.500,1.500,1.500,1.500,1.500,1.500,1.500,1.500,1.500,1.500,1.500,1.500,1.500,1.500,1.500,1.500,1.500,1.500,1.500,1.500,1.500,1.500,1.500
G_Plot_Min=0.1
G_Plot_Delta=0.7
Plot_On_Off=0
OD_Gen_Pt=0.460
Gens_to_OD_Pt=5.000
Avg_G=2.449,2.449,2.442,2.566,2.752,3.998,2.411,2.397,2.297,2.417,2.621,3.589,2.430,2.311,2.202,2.256,2.512,3.266,2.598,2.664,2.412,2.507,2.738,3.536,3.051,3.063,2.709,2.951,3.123,3.700,3.171,3.270,2.975,3.050,3.010,3.617,0.000,0.000,0.000,0.000,0.000,0.000,0.000,0.000,0.000,0.000,0.000,0.000,2.574,2.610,2.858,3.205,3.525,3.875,2.735,2.704,2.922,3.050,3.505,3.935,2.817,2.828,2.861,3.149,3.635,3.857,2.808,2.958,3.027,3.411,4.153,4.487,3.141,3.128,3.539,3.438,4.016,4.514,3.043,3.107,3.165,3.368,3.968,4.340,0.000,0.000,0.000,0.000,0.000,0.000,0.000,0.000,0.000,0.000,0.000,0.000
Max_Slope=2.101,2.602,2.228,2.549,2.295,4.676,1.876,2.612,2.231,2.333,2.246,2.974,2.067,2.249,2.021,2.138,1.886,2.829,2.278,3.031,1.887,1.738,1.957,3.257,2.938,2.976,2.609,2.356,2.161,2.997,3.401,3.919,2.500,2.751,2.602,2.991,51.403,62.825,72.491,59.728,65.242,52.355,60.152,54.379,76.409,67.313,42.196,48.465,2.565,2.514,2.506,2.471,3.317,3.233,1.971,2.106,2.633,2.072,2.442,3.012,2.118,2.124,2.415,2.646,2.818,2.912,2.121,2.016,2.818,2.400,3.774,4.894,2.549,2.649,2.876,2.859,3.807,4.840,2.287,2.512,2.620,2.204,3.307,5.203,61.908,62.363,66.261,65.748,60.582,56.922,50.811,54.368,61.908,68.431,64.253,58.092
Fit_Model=all
Fit_Const_OD_Base=0.085
Fit_Const_N0=0.01500
Fit_Const_T0=0.000
G_Fit_Min=0.100
G_Fit_Delta=0.400
Fit_On_Off=0.000,0.000,0.000,0.000,0.000,0.000,0.000,0.000,0.000,0.000,0.000,0.000,0.000,0.000,0.000,0.000,0.000,0.000,0.000,0.000,0.000,0.000,0.000,0.000,0.000,0.000,0.000,0.000,0.000,0.000,0.000,0.000,0.000,0.000,0.000,0.000,0.000,0.000,0.000,0.000,0.000,0.000,0.000,0.000,0.000,0.000,0.000,0.000,0.000,0.000,0.000,0.000,0.000,0.000,0.000,0.000,0.000,0.000,0.000,0.000,0.000,0.000,0.000,0.000,0.000,0.000,0.000,0.000,0.000,0.000,0.000,0.000,0.000,0.000,0.000,0.000,0.000,0.000,0.000,0.000,0.000,0.000,0.000,0.000,0.000,0.000,0.000,0.000,0.000,0.000,0.000,0.000,0.000,0.000,0.000,0.000
Fit_Min=0.036,0.031,0.031,0.031,0.033,0.030,0.032,0.031,0.030,0.031,0.032,0.032,0.039,0.032,0.032,0.033,0.031,0.035,0.034,0.030,0.030,0.030,0.031,0.030,0.037,0.031,0.031,0.033,0.032,0.033,0.032,0.030,0.032,0.030,0.030,0.030,0.010,0.012,0.011,0.010,0.011,0.009,0.009,0.011,0.010,0.011,0.010,0.010,0.000,0.000,0.000,0.000,0.000,0.000,0.000,0.000,0.000,0.000,0.000,0.000,0.000,0.000,0.000,0.000,0.000,0.000,0.000,0.000,0.000,0.000,0.000,0.000,0.000,0.000,0.000,0.000,0.000,0.000,0.000,0.000,0.000,0.000,0.000,0.000,0.000,0.000,0.000,0.000,0.000,0.000,0.000,0.000,0.000,0.000,0.000,0.000
Fit_Delta=0.394,0.384,0.401,0.364,0.390,0.293,0.427,0.317,0.499,0.327,0.464,0.407,0.376,0.370,0.401,0.542,0.526,0.349,0.482,0.426,0.513,0.426,0.388,0.441,0.426,0.329,0.619,0.577,0.355,0.356,0.294,0.220,0.349,0.332,0.428,0.418,0.376,0.370,0.401,0.542,0.526,0.349,0.482,0.426,0.513,0.426,0.388,0.441,0.266,0.447,0.347,0.324,0.355,0.315,0.396,0.437,0.314,0.344,0.351,0.232,0.347,0.354,0.321,0.479,0.370,0.302,0.354,0.380,0.349,0.397,0.245,0.196,0.296,0.380,0.359,0.358,0.279,0.178,0.348,0.286,0.286,0.394,0.278,0.216,0.347,0.354,0.321,0.479,0.370,0.302,0.354,0.380,0.349,0.397,0.245,0.196
Fit_Offset=0.078,0.074,0.076,0.077,0.075,0.072,0.079,0.077,0.075,0.079,0.076,0.071,0.083,0.077,0.077,0.074,0.075,0.077,0.076,0.075,0.077,0.077,0.077,0.069,0.084,0.078,0.049,0.060,0.079,0.076,0.079,0.078,0.078,0.078,0.076,0.073,0.000,0.000,0.000,0.000,0.000,0.000,0.000,0.000,0.000,0.000,0.000,0.000,0.078,0.076,0.077,0.079,0.078,0.080,0.076,0.073,0.079,0.077,0.079,0.081,0.077,0.078,0.078,0.079,0.081,0.082,0.078,0.077,0.079,0.078,0.082,0.083,0.081,0.078,0.080,0.081,0.082,0.085,0.079,0.079,0.079,0.086,0.081,0.084,0.000,0.000,0.000,0.000,0.000,0.000,0.000,0.000,0.000,0.000,0.000,0.000
Fit_N0=0.008,0.008,0.007,0.006,0.007,0.008,0.006,0.008,0.006,0.006,0.008,0.009,0.008,0.007,0.008,0.009,0.006,0.007,0.007,0.006,0.008,0.006,0.006,0.008,0.007,0.005,0.015,0.016,0.005,0.007,0.005,0.005,0.005,0.006,0.006,0.007,0.000,0.000,0.000,0.000,0.000,0.000,0.000,0.000,0.000,0.000,0.000,0.000,0.006,0.008,0.007,0.005,0.004,0.005,0.007,0.007,0.006,0.006,0.005,0.005,0.005,0.006,0.006,0.006,0.004,0.005,0.006,0.005,0.005,0.004,0.007,0.004,0.006,0.005,0.005,0.004,0.004,0.003,0.006,0.005,0.004,0.004,0.002,0.004,0.000,0.000,0.000,0.000,0.000,0.000,0.000,0.000,0.000,0.000,0.000,0.000
Fit_T0=1.177,1.560,1.375,1.486,1.196,0.252,1.632,2.213,0.801,1.736,1.883,1.192,1.784,1.724,1.876,1.526,0.785,1.346,1.501,1.431,2.178,1.573,1.705,0.136,1.770,1.854,-1.468,1.044,1.583,0.972,2.077,1.978,1.815,1.700,1.611,0.921,0.000,0.000,0.000,0.000,0.000,0.000,0.000,0.000,0.000,0.000,0.000,0.000,1.659,1.344,1.936,1.565,1.233,2.362,1.611,0.974,1.906,1.547,2.202,2.324,0.891,1.656,1.449,1.689,1.735,2.699,1.737,1.383,1.697,1.432,5.238,3.738,2.292,1.652,2.559,1.471,2.901,2.998,1.820,1.642,1.767,2.540,1.137,3.424,0.000,0.000,0.000,0.000,0.000,0.000,0.000,0.000,0.000,0.000,0.000,0.000
Fit_G=1.884,1.782,1.798,1.787,2.027,3.221,1.643,1.618,1.714,1.591,1.912,2.880,1.754,1.587,1.539,1.732,1.938,2.371,1.881,1.853,1.680,1.728,1.926,2.895,2.178,2.016,3.329,3.036,2.182,2.807,2.026,2.046,2.026,2.118,2.169,2.783,0.000,0.000,0.000,0.000,0.000,0.000,0.000,0.000,0.000,0.000,0.000,0.000,1.739,1.964,1.993,2.213,2.293,2.484,1.952,2.040,1.971,2.178,2.271,2.590,2.001,1.983,2.030,2.255,2.331,2.490,1.942,2.056,2.006,2.284,2.463,2.582,2.053,2.115,2.266,2.204,2.384,2.527,2.098,2.116,2.065,2.078,2.328,2.421,0.000,0.000,0.000,0.000,0.000,0.000,0.000,0.000,0.000,0.000,0.000,0.000
Fit_Error=26.099,33.053,31.843,19.593,44.409,28.904,41.063,10.442,81.938,13.617,90.919,102.473,28.843,20.322,30.524,160.412,143.322,34.539,92.525,50.710,67.087,35.374,32.100,131.296,80.891,12.662,2178.503,925.910,23.135,48.930,7.874,3.824,13.781,13.526,48.142,71.127,0.000,0.000,0.000,0.000,0.000,0.000,0.000,0.000,0.000,0.000,0.000,0.000,6.416,47.330,16.907,20.417,19.474,16.825,34.740,64.989,12.633,23.809,26.747,12.972,20.654,16.218,13.946,67.967,19.923,12.600,21.830,29.155,15.222,51.735,8.370,3.604,9.975,23.911,25.135,14.174,18.457,2.398,20.727,7.192,9.382,52.095,10.551,7.319,0.000,0.000,0.000,0.000,0.000,0.000,0.000,0.000,0.000,0.000,0.000,0.000
Fit_CV=58.000,66.000,53.000,60.000,67.000,89.000,68.000,59.000,71.000,55.000,70.000,95.000,59.000,58.000,51.000,62.000,64.000,95.000,69.000,64.000,75.000,65.000,53.000,142.000,74.000,61.000,165.000,112.000,70.000,106.000,65.000,75.000,68.000,78.000,68.000,134.000,0.000,0.000,0.000,0.000,0.000,0.000,0.000,0.000,0.000,0.000,0.000,0.000,48.000,67.000,61.000,69.000,79.000,90.000,74.000,67.000,69.000,85.000,89.000,98.000,75.000,63.000,61.000,111.000,87.000,100.000,60.000,68.000,78.000,100.000,44.000,46.000,72.000,69.000,104.000,80.000,49.000,114.000,76.000,64.000,81.000,132.000,42.000,123.000,0.000,0.000,0.000,0.000,0.000,0.000,0.000,0.000,0.000,0.000,0.000,0.000
Time_to_20_Gens=0,0,0,0,0,0,0,0,0,0,0,0,0,0,0,0,0,0,0,0,0,0,0,0,0,0,0,0,0,0,0,0,0,0,0,0,0,0,0,0,0,0,0,0,0,0,0,0
Time_to_each_5_Gens=0,0,0,0,0,0,0,0,0,0,0,0,0,0,0,0,0,0,0,0,0,0,0,0,0,0,0,0,0,0,0,0,0,0,0,0,0,0,0,0,0,0,0,0,0,0,0,0
Time_to_each_n_Gens=12.245,12.245,12.212,12.830,13.762,18.324,12.057,11.987,11.485,12.086,13.105,17.947,12.152,11.555,11.010,11.281,12.562,16.328,12.991,13.319,12.060,12.535,13.689,17.679,15.254,15.317,13.544,14.753,15.614,18.318,15.853,16.349,14.873,15.252,15.048,18.083,0.000,0.000,0.000,0.000,0.000,0.000,0.000,0.000,0.000,0.000,0.000,0.000,12.868,13.048,14.288,16.023,17.623,18.320,13.673,13.521,14.608,15.251,17.524,18.324,14.085,14.139,14.304,15.746,18.173,18.324,14.041,14.789,15.137,17.056,18.321,18.322,15.705,15.642,17.697,17.189,18.320,18.321,15.214,15.534,15.826,16.839,18.324,18.325,0.000,0.000,0.000,0.000,0.000,0.000,0.000,0.000,0.000,0.000,0.000,0.000
Min_Pt_OD=0,0,0,0,0,0,0,0,0,0,0,0,0,0,0,0,0,0,0,0,0,0,0,0,0,0,0,0,0,0,0,0,0,0,0,0,0,0,0,0,0,0,0,0,0,0,0,0
Min_Pt_t=0,0,0,0,0,0,0,0,0,0,0,0,0,0,0,0,0,0,0,0,0,0,0,0,0,0,0,0,0,0,0,0,0,0,0,0,0,0,0,0,0,0,0,0,0,0,0,0
TO_OD=0,0,0,0,0,0,0,0,0,0,0,0,0,0,0,0,0,0,0,0,0,0,0,0,0,0,0,0,0,0,0,0,0,0,0,0,0,0,0,0,0,0,0,0,0,0,0,0
Ref_ID=A01
Multi_Refs=single_ref
test=A01,A02,A03,A04,A05,A06,A07,A08,A09,A10,A11,A12,B01,B02,B03,B04,B05,B06,B07,B08,B09,B10,B11,B12,C01,C02,C03,C04,C05,C06,C07,C08,C09,C10,C11,C12,D01,D02,D03,D04,D05,D06,D07,D08,D09,D10,D11,D12,E01,E02,E03,E04,E05,E06,E07,E08,E09,E10,E11,E12,F01,F02,F03,F04,F05,F06,F07,F08,F09,F10,F11,F12,G01,G02,G03,G04,G05,G06,G07,G08,G09,G10,G11,G12,H01,H02,H03,H04,H05,H06,H07,H08,H09,H10,H11,H12
Start_Time_Now=3.2597830480E+9
Start_Date="4/18/2007+7:17 PM"
pv_to_plate_order=no
gen_time_cutoff=0.000
Drug_Name=nd?:;-ud+0,nd?:;-ud+0,nd?:;-ud+0,nd?:;-ud+0,nd?:;-ud+0,nd?:;-ud+0,nd?:;-ud+0,nd?:;-ud+0,nd?:;-ud+0,nd?:;-ud+0,nd?:;-ud+0,nd?:;-ud+0,nd?:;-ud+0,nd?:;-ud+0,nd?:;-ud+0,nd?:;-ud+0,nd?:;-ud+0,nd?:;-ud+0,nd?:;-ud+0,nd?:;-ud+0,nd?:;-ud+0,nd?:;-ud+0,nd?:;-ud+0,nd?:;-ud+0,nd?:;-ud+0,nd?:;-ud+0,nd?:;-ud+0,nd?:;-ud+0,nd?:;-ud+0,nd?:;-ud+0,nd?:;-ud+0,nd?:;-ud+0,nd?:;-ud+0,nd?:;-ud+0,nd?:;-ud+0,nd?:;-ud+0,nd?:;-ud+0,nd?:;-ud+0,nd?:;-ud+0,nd?:;-ud+0,nd?:;-ud+0,nd?:;-ud+0,nd?:;-ud+0,nd?:;-ud+0,nd?:;-ud+0,nd?:;-ud+0,nd?:;-ud+0,nd?:;-ud+0,nd?:;-ud+0,nd?:;-ud+0,nd?:;-ud+0,nd?:;-ud+0,nd?:;-ud+0,nd?:;-ud+0,nd?:;-ud+0,nd?:;-ud+0,nd?:;-ud+0,nd?:;-ud+0,nd?:;-ud+0,nd?:;-ud+0,nd?:;-ud+0,nd?:;-ud+0,nd?:;-ud+0,nd?:;-ud+0,nd?:;-ud+0,nd?:;-ud+0,nd?:;-ud+0,nd?:;-ud+0,nd?:;-ud+0,nd?:;-ud+0,nd?:;-ud+0,nd?:;-ud+0,nd?:;-ud+0,nd?:;-ud+0,nd?:;-ud+0,nd?:;-ud+0,nd?:;-ud+0,nd?:;-ud+0,nd?:;-ud+0,nd?:;-ud+0,nd?:;-ud+0,nd?:;-ud+0,nd?:;-ud+0,nd?:;-ud+0,nd?:;-ud+0,nd?:;-ud+0,nd?:;-ud+0,nd?:;-ud+0,nd?:;-ud+0,nd?:;-ud+0,nd?:;-ud+0,nd?:;-ud+0,nd?:;-ud+0,nd?:;-ud+0,nd?:;-ud+0,nd?:;-ud+0
Drug_Well_Pos=A01,A02,A03,A04,A05,A06,B01,B02,B03,B04,B05,B06,C01,C02,C03,C04,C05,C06,D01,D02,D03,D04,D05,D06,E01,E02,E03,E04,E05,E06,F01,F02,F03,F04,F05,F06,G01,G02,G03,G04,G05,G06,H01,H02,H03,H04,H05,H06,A07,A08,A09,A10,A11,A12,B07,B08,B09,B10,B11,B12,C07,C08,C09,C10,C11,C12,D07,D08,D09,D10,D11,D12,E07,E08,E09,E10,E11,E12,F07,F08,F09,F10,F11,F12,G07,G08,G09,G10,G11,G12,H07,H08,H09,H10,H11,H12
Avg_G_tcut=2.449,2.449,2.442,2.566,2.752,3.998,2.411,2.397,2.297,2.417,2.621,3.589,2.430,2.311,2.202,2.256,2.512,3.266,2.598,2.664,2.412,2.507,2.738,3.536,3.051,3.063,2.709,2.951,3.123,3.700,3.171,3.270,2.975,3.050,3.010,3.617,0.000,0.000,0.000,0.000,0.000,0.000,0.000,0.000,0.000,0.000,0.000,0.000,2.574,2.610,2.858,3.205,3.525,3.875,2.735,2.704,2.922,3.050,3.505,3.935,2.817,2.828,2.861,3.149,3.635,3.857,2.808,2.958,3.027,3.411,4.153,4.487,3.141,3.128,3.539,3.438,4.016,4.514,3.043,3.107,3.165,3.368,3.968,4.340,0.000,0.000,0.000,0.000,0.000,0.000,0.000,0.000,0.000,0.000,0.000,0.000
t0_from_interval=1.853,2.230,2.170,2.640,2.689,1.881,2.752,2.335,2.301,2.745,2.670,2.440,2.089,2.469,2.306,2.330,2.408,2.661,3.120,3.044,2.756,2.709,3.236,2.292,3.099,3.377,2.895,3.175,3.300,3.108,3.626,3.148,3.529,2.922,3.122,2.739,0.000,0.000,0.000,0.000,0.000,0.000,0.000,0.000,0.000,0.000,0.000,0.000,2.342,2.103,3.109,3.132,3.922,4.485,2.910,2.256,3.106,3.003,4.068,4.300,3.021,3.063,2.943,3.281,5.028,4.948,3.262,3.326,3.481,3.978,6.042,6.337,3.303,3.515,4.613,4.426,5.400,6.776,3.176,3.272,3.807,4.356,5.774,6.165,0.000,0.000,0.000,0.000,0.000,0.000,0.000,0.000,0.000,0.000,0.000,0.000
Sum_Delta_Ref=0.000,0.403,0.368,0.950,2.617,11.692,1.119,0.341,2.862,1.044,1.176,9.809,1.365,2.851,4.855,3.567,0.132,7.127,1.055,2.464,1.387,0.743,2.578,8.964,5.329,6.079,2.122,4.549,6.589,10.760,6.982,7.633,5.271,5.502,5.408,9.964,-1.000,-1.000,-1.000,-1.000,-1.000,-1.000,-1.000,-1.000,-1.000,-1.000,-1.000,-1.000,1.598,1.467,4.404,7.297,9.860,12.317,2.967,2.156,4.569,5.787,9.836,12.421,3.812,3.558,4.018,6.829,11.544,12.689,3.589,4.947,5.691,9.157,13.926,14.558,6.534,6.624,10.510,9.600,13.227,14.729,5.667,6.513,6.913,8.956,13.304,14.354,-1.000,-1.000,-1.000,-1.000,-1.000,-1.000,-1.000,-1.000,-1.000,-1.000,-1.000,-1.000
Gens_at_time_G=5.000,5.000,5.000,5.000,5.000,4.583,5.000,5.000,5.000,5.000,5.000,5.000,5.000,5.000,5.000,5.000,5.000,5.000,5.000,5.000,5.000,5.000,5.000,5.000,5.000,5.000,5.000,5.000,5.000,4.951,5.000,5.000,5.000,5.000,5.000,5.000,0.000,0.000,0.000,0.000,0.000,0.000,0.000,0.000,0.000,0.000,0.000,0.000,5.000,5.000,5.000,5.000,5.000,4.727,5.000,5.000,5.000,5.000,5.000,4.657,5.000,5.000,5.000,5.000,5.000,4.751,5.000,5.000,5.000,5.000,4.411,4.084,5.000,5.000,5.000,5.000,4.561,4.059,5.000,5.000,5.000,5.000,4.618,4.222,0.000,0.000,0.000,0.000,0.000,0.000,0.000,0.000,0.000,0.000,0.000,0.000
G_Int_tcut=2.079,2.003,2.008,2.038,2.215,3.588,1.861,1.930,1.837,1.868,2.087,3.102,2.013,1.817,1.741,1.790,2.031,2.733,1.974,2.055,1.861,1.965,2.090,3.077,2.431,2.388,2.130,2.316,2.463,3.072,2.445,2.640,2.269,2.466,2.385,3.069,0.000,0.000,0.000,0.000,0.000,0.000,0.000,0.000,0.000,0.000,0.000,0.000,2.105,2.189,2.236,2.578,2.740,2.927,2.153,2.253,2.301,2.450,2.691,3.011,2.213,2.215,2.272,2.493,2.629,2.816,2.156,2.293,2.331,2.616,2.784,2.935,2.480,2.425,2.617,2.553,2.832,2.844,2.408,2.452,2.404,2.497,2.718,2.880,0.000,0.000,0.000,0.000,0.000,0.000,0.000,0.000,0.000,0.000,0.000,0.000
Sum_Del_12=0.000,0.040,0.047,0.899,1.467,3.087,0.105,0.225,0.950,0.132,1.104,2.974,0.173,0.845,1.719,1.255,0.576,2.614,1.164,1.255,0.154,0.732,1.720,2.839,2.319,2.507,1.496,2.181,2.646,3.134,2.790,2.803,2.495,2.354,2.336,2.995,4.091,4.167,4.173,4.197,4.188,4.140,4.120,4.166,4.174,4.177,4.161,4.133,0.719,0.811,1.906,2.674,3.226,3.400,1.647,1.167,2.115,2.348,3.234,3.337,1.858,1.883,1.936,2.658,3.489,3.532,1.885,2.288,2.507,3.027,3.665,3.715,2.671,2.707,3.292,3.248,3.569,3.826,2.457,2.690,2.808,3.149,3.637,3.783,4.172,4.195,4.188,4.166,4.196,4.197,4.191,4.163,4.149,4.163,4.160,4.168
Sum_Del_20=0.000,0.380,0.337,0.947,2.564,11.332,1.074,0.337,2.760,0.982,1.164,9.568,1.307,2.756,4.686,3.447,0.102,6.976,1.059,2.400,1.311,0.670,2.546,8.741,5.202,5.923,2.079,4.444,6.466,10.473,6.810,7.433,5.162,5.394,5.290,9.709,16.818,16.927,16.929,16.974,16.966,16.882,16.852,16.929,16.938,16.938,16.915,16.869,1.561,1.441,4.284,7.136,9.612,11.965,2.902,2.108,4.456,5.652,9.608,12.057,3.716,3.486,3.930,6.679,11.247,12.322,3.508,4.850,5.556,8.975,13.500,14.087,6.414,6.465,10.261,9.391,12.842,14.254,5.555,6.388,6.769,8.762,12.917,13.897,16.939,16.965,16.949,16.918,16.968,16.970,16.959,16.918,16.906,16.918,16.908,16.926
Sum_Del_24=0.000,0.380,0.337,0.947,2.564,11.332,1.074,0.337,2.760,0.982,1.164,9.568,1.307,2.756,4.686,3.447,0.102,6.976,1.059,2.400,1.311,0.670,2.546,8.741,5.202,5.923,2.079,4.444,6.466,10.473,6.810,7.433,5.162,5.394,5.290,9.709,16.818,16.927,16.929,16.974,16.966,16.882,16.852,16.929,16.938,16.938,16.915,16.869,1.561,1.441,4.284,7.136,9.612,11.965,2.902,2.108,4.456,5.652,9.608,12.057,3.716,3.486,3.930,6.679,11.247,12.322,3.508,4.850,5.556,8.975,13.500,14.087,6.414,6.465,10.261,9.391,12.842,14.254,5.555,6.388,6.769,8.762,12.917,13.897,16.939,16.965,16.949,16.918,16.968,16.970,16.959,16.918,16.906,16.918,16.908,16.926
Sum_12=4.352,4.392,4.305,3.453,2.885,1.265,4.246,4.577,5.302,4.220,3.247,1.378,4.179,5.197,6.070,5.607,3.776,1.738,3.188,3.097,4.198,3.620,2.632,1.513,2.033,1.845,2.856,2.171,1.706,1.218,1.562,1.549,1.856,1.998,2.016,1.357,0.261,0.185,0.179,0.155,0.164,0.212,0.232,0.186,0.178,0.175,0.191,0.219,3.633,3.541,2.446,1.678,1.126,0.951,2.705,3.185,2.237,2.004,1.117,1.015,2.494,2.469,2.416,1.694,0.863,0.820,2.467,2.064,1.845,1.325,0.686,0.637,1.681,1.645,1.060,1.104,0.783,0.526,1.895,1.662,1.544,1.203,0.715,0.569,0.179,0.157,0.164,0.186,0.156,0.155,0.161,0.189,0.203,0.189,0.192,0.184
Sum_20=17.200,16.820,17.537,16.253,14.636,5.868,18.274,17.537,19.960,18.182,16.036,7.632,18.507,19.956,21.886,20.647,17.302,10.224,16.141,14.800,18.511,17.870,14.654,8.459,11.998,11.277,15.121,12.756,10.734,6.727,10.390,9.767,12.038,11.806,11.910,7.491,0.382,0.273,0.271,0.226,0.234,0.318,0.348,0.271,0.262,0.262,0.285,0.330,15.639,15.759,12.916,10.064,7.588,5.234,14.298,15.091,12.744,11.547,7.592,5.142,13.484,13.714,13.270,10.521,5.953,4.878,13.692,12.350,11.644,8.225,3.700,3.112,10.786,10.734,6.939,7.809,4.357,2.946,11.645,10.811,10.431,8.438,4.283,3.303,0.261,0.235,0.251,0.281,0.232,0.230,0.241,0.281,0.294,0.282,0.291,0.273
Sum_24=17.200,16.820,17.537,16.253,14.636,5.868,18.274,17.537,19.960,18.182,16.036,7.632,18.507,19.956,21.886,20.647,17.302,10.224,16.141,14.800,18.511,17.870,14.654,8.459,11.998,11.277,15.121,12.756,10.734,6.727,10.390,9.767,12.038,11.806,11.910,7.491,0.382,0.273,0.271,0.226,0.234,0.318,0.348,0.271,0.262,0.262,0.285,0.330,15.639,15.759,12.916,10.064,7.588,5.234,14.298,15.091,12.744,11.547,7.592,5.142,13.484,13.714,13.270,10.521,5.953,4.878,13.692,12.350,11.644,8.225,3.700,3.112,10.786,10.734,6.939,7.809,4.357,2.946,11.645,10.811,10.431,8.438,4.283,3.303,0.261,0.235,0.251,0.281,0.232,0.230,0.241,0.281,0.294,0.282,0.291,0.273
G_by_Interval=2.079,2.003,2.008,2.038,2.215,3.588,1.861,1.930,1.837,1.868,2.087,3.102,2.013,1.817,1.741,1.790,2.031,2.733,1.974,2.055,1.861,1.965,2.090,3.077,2.431,2.388,2.130,2.316,2.463,3.072,2.445,2.640,2.269,2.466,2.385,3.069,0.000,0.000,0.000,0.000,0.000,0.000,0.000,0.000,0.000,0.000,0.000,0.000,2.105,2.189,2.236,2.578,2.740,2.927,2.153,2.253,2.301,2.450,2.691,3.011,2.213,2.215,2.272,2.493,2.629,2.816,2.156,2.293,2.331,2.616,2.784,2.935,2.480,2.425,2.617,2.553,2.832,2.844,2.408,2.452,2.404,2.497,2.718,2.880,0.000,0.000,0.000,0.000,0.000,0.000,0.000,0.000,0.000,0.000,0.000,0.000
Avg_G_t8=2.449,2.449,2.442,2.566,2.752,3.998,2.411,2.397,2.297,2.417,2.621,3.589,2.430,2.311,2.202,2.256,2.512,3.266,2.598,2.664,2.412,2.507,2.738,3.536,3.051,3.063,2.709,2.951,3.123,3.700,3.171,3.270,2.975,3.050,3.010,3.617,0.000,0.000,0.000,0.000,0.000,0.000,0.000,0.000,0.000,0.000,0.000,0.000,2.574,2.610,2.858,3.205,3.525,3.875,2.735,2.704,2.922,3.050,3.505,3.935,2.817,2.828,2.861,3.149,3.635,3.857,2.808,2.958,3.027,3.411,4.153,4.487,3.141,3.128,3.539,3.438,4.016,4.514,3.043,3.107,3.165,3.368,3.968,4.340,0.000,0.000,0.000,0.000,0.000,0.000,0.000,0.000,0.000,0.000,0.000,0.000
G_int_t8=2.079,2.003,2.008,2.038,2.215,3.588,1.861,1.930,1.837,1.868,2.087,3.102,2.013,1.817,1.741,1.790,2.031,2.733,1.974,2.055,1.861,1.965,2.090,3.077,2.431,2.388,2.130,2.316,2.463,3.072,2.445,2.640,2.269,2.466,2.385,3.069,0.000,0.000,0.000,0.000,0.000,0.000,0.000,0.000,0.000,0.000,0.000,0.000,2.105,2.189,2.236,2.578,2.740,2.927,2.153,2.253,2.301,2.450,2.691,3.011,2.213,2.215,2.272,2.493,2.629,2.816,2.156,2.293,2.331,2.616,2.784,2.935,2.480,2.425,2.617,2.553,2.832,2.844,2.408,2.452,2.404,2.497,2.718,2.880,0.000,0.000,0.000,0.000,0.000,0.000,0.000,0.000,0.000,0.000,0.000,0.000
Avg_G_t12=2.449,2.449,2.442,2.566,2.752,3.998,2.411,2.397,2.297,2.417,2.621,3.589,2.430,2.311,2.202,2.256,2.512,3.266,2.598,2.664,2.412,2.507,2.738,3.536,3.051,3.063,2.709,2.951,3.123,3.700,3.171,3.270,2.975,3.050,3.010,3.617,0.000,0.000,0.000,0.000,0.000,0.000,0.000,0.000,0.000,0.000,0.000,0.000,2.574,2.610,2.858,3.205,3.525,3.875,2.735,2.704,2.922,3.050,3.505,3.935,2.817,2.828,2.861,3.149,3.635,3.857,2.808,2.958,3.027,3.411,4.153,4.487,3.141,3.128,3.539,3.438,4.016,4.514,3.043,3.107,3.165,3.368,3.968,4.340,0.000,0.000,0.000,0.000,0.000,0.000,0.000,0.000,0.000,0.000,0.000,0.000
G_int_t12=2.079,2.003,2.008,2.038,2.215,3.588,1.861,1.930,1.837,1.868,2.087,3.102,2.013,1.817,1.741,1.790,2.031,2.733,1.974,2.055,1.861,1.965,2.090,3.077,2.431,2.388,2.130,2.316,2.463,3.072,2.445,2.640,2.269,2.466,2.385,3.069,0.000,0.000,0.000,0.000,0.000,0.000,0.000,0.000,0.000,0.000,0.000,0.000,2.105,2.189,2.236,2.578,2.740,2.927,2.153,2.253,2.301,2.450,2.691,3.011,2.213,2.215,2.272,2.493,2.629,2.816,2.156,2.293,2.331,2.616,2.784,2.935,2.480,2.425,2.617,2.553,2.832,2.844,2.408,2.452,2.404,2.497,2.718,2.880,0.000,0.000,0.000,0.000,0.000,0.000,0.000,0.000,0.000,0.000,0.000,0.000
Avg_G_inflex=2.489,2.465,2.472,2.609,2.794,4.037,2.439,2.438,2.297,2.474,2.624,3.621,2.474,2.335,2.225,2.256,2.514,3.255,2.599,2.683,2.412,2.538,2.804,3.570,3.076,3.073,2.710,2.951,3.206,3.755,3.217,3.343,3.050,3.091,3.049,3.683,0.000,0.000,0.000,0.000,0.000,0.000,0.000,0.000,0.000,0.000,0.000,0.000,2.645,2.636,2.883,3.294,3.534,3.917,2.792,2.669,2.982,3.080,3.516,4.124,2.902,2.888,2.965,3.149,3.710,4.003,2.868,2.977,3.046,3.488,4.291,4.676,3.206,3.157,3.601,3.504,4.063,4.731,3.077,3.254,3.249,3.433,4.075,4.477,0.000,0.000,0.000,0.000,0.000,0.000,0.000,0.000,0.000,0.000,0.000,0.000
G_int_inflex=2.121,1.991,2.034,2.050,2.213,3.571,1.850,1.911,1.837,1.870,2.069,3.131,2.048,1.801,1.750,1.790,2.007,2.606,1.970,2.062,1.861,1.995,2.155,3.093,2.457,2.280,2.122,2.315,2.478,3.098,2.335,2.478,2.299,2.440,2.392,3.115,0.000,0.000,0.000,0.000,0.000,0.000,0.000,0.000,0.000,0.000,0.000,0.000,2.038,2.198,2.195,2.565,2.644,2.911,2.211,2.178,2.269,2.409,2.578,3.076,2.277,2.233,2.303,2.493,2.665,2.926,2.177,2.266,2.271,2.677,2.887,3.562,2.440,2.401,2.607,2.555,2.801,3.464,2.365,2.519,2.331,2.512,2.754,3.275,0.000,0.000,0.000,0.000,0.000,0.000,0.000,0.000,0.000,0.000,0.000,0.000
G_by_Interval_g4=1.998,1.983,1.999,2.083,2.219,3.515,1.912,1.922,1.879,1.922,2.056,3.092,1.955,1.841,1.754,1.783,2.105,2.720,1.959,2.132,1.935,1.969,2.168,3.046,2.641,2.489,2.201,2.433,2.532,3.163,2.572,2.727,2.377,2.558,2.475,3.155,0.000,0.000,0.000,0.000,0.000,0.000,0.000,0.000,0.000,0.000,0.000,0.000,2.184,2.299,2.322,2.741,2.901,3.381,2.154,2.254,2.417,2.586,2.853,3.522,2.273,2.374,2.479,2.662,2.878,3.220,2.206,2.404,2.444,2.917,3.143,3.427,2.582,2.549,2.983,2.772,3.324,3.317,2.536,2.539,2.591,2.675,3.007,3.186,0.000,0.000,0.000,0.000,0.000,0.000,0.000,0.000,0.000,0.000,0.000,0.000
G_int_t8_g4=1.998,1.983,1.999,2.083,2.219,3.515,1.912,1.922,1.879,1.922,2.056,3.092,1.955,1.841,1.754,1.783,2.105,2.720,1.959,2.132,1.935,1.969,2.168,3.046,2.641,2.489,2.201,2.433,2.532,3.163,2.572,2.727,2.377,2.558,2.475,3.155,0.000,0.000,0.000,0.000,0.000,0.000,0.000,0.000,0.000,0.000,0.000,0.000,2.184,2.299,2.322,2.741,2.901,3.381,2.154,2.254,2.417,2.586,2.853,3.522,2.273,2.374,2.479,2.662,2.878,3.220,2.206,2.404,2.444,2.917,3.143,3.427,2.582,2.549,2.983,2.772,3.324,3.317,2.536,2.539,2.591,2.675,3.007,3.186,0.000,0.000,0.000,0.000,0.000,0.000,0.000,0.000,0.000,0.000,0.000,0.000
G_int_t12_g4=1.998,1.983,1.999,2.083,2.219,3.515,1.912,1.922,1.879,1.922,2.056,3.092,1.955,1.841,1.754,1.783,2.105,2.720,1.959,2.132,1.935,1.969,2.168,3.046,2.641,2.489,2.201,2.433,2.532,3.163,2.572,2.727,2.377,2.558,2.475,3.155,0.000,0.000,0.000,0.000,0.000,0.000,0.000,0.000,0.000,0.000,0.000,0.000,2.184,2.299,2.322,2.741,2.901,3.381,2.154,2.254,2.417,2.586,2.853,3.522,2.273,2.374,2.479,2.662,2.878,3.220,2.206,2.404,2.444,2.917,3.143,3.427,2.582,2.549,2.983,2.772,3.324,3.317,2.536,2.539,2.591,2.675,3.007,3.186,0.000,0.000,0.000,0.000,0.000,0.000,0.000,0.000,0.000,0.000,0.000,0.000
G_int_inflex_g4=2.025,1.973,2.018,2.096,2.220,3.434,1.815,1.907,1.879,1.930,2.033,3.113,1.977,1.828,1.760,1.783,2.010,2.611,1.952,2.125,1.935,1.975,2.220,3.061,2.665,2.426,2.188,2.430,2.543,3.183,2.517,2.647,2.403,2.545,2.432,3.202,0.000,0.000,0.000,0.000,0.000,0.000,0.000,0.000,0.000,0.000,0.000,0.000,2.091,2.231,2.296,2.709,2.849,3.401,2.197,2.198,2.382,2.572,2.791,3.654,2.325,2.366,2.412,2.662,2.922,3.157,2.219,2.392,2.412,2.975,3.243,3.562,2.571,2.541,2.982,2.792,3.336,3.464,2.518,2.599,2.575,2.691,3.059,3.275,0.000,0.000,0.000,0.000,0.000,0.000,0.000,0.000,0.000,0.000,0.000,0.000
Time_Inflex=12.206,11.962,12.206,12.451,13.675,18.081,12.206,11.227,12.206,11.472,13.675,17.836,11.962,11.227,10.983,12.206,13.675,15.143,13.675,13.430,12.696,12.696,13.675,18.081,15.388,14.164,18.081,18.081,15.143,17.836,14.409,13.675,14.409,14.409,15.143,18.081,0.214,0.214,0.214,0.214,0.214,0.214,0.214,0.214,0.214,0.214,0.214,0.214,11.472,13.430,13.675,15.143,16.612,17.836,13.675,13.675,13.675,14.409,16.612,17.101,13.675,13.675,13.675,16.612,17.836,18.081,13.675,14.409,14.409,17.101,18.081,18.081,14.409,15.143,17.101,16.612,17.836,17.836,14.409,14.409,14.409,16.612,17.836,18.081,0.214,0.214,0.214,0.214,0.214,0.214,0.214,0.214,0.214,0.214,0.214,0.214
OD_Inflex=0.521,0.493,0.510,0.479,0.520,0.404,0.536,0.433,0.611,0.453,0.602,0.495,0.501,0.487,0.509,0.643,0.633,0.425,0.623,0.541,0.592,0.541,0.524,0.567,0.547,0.423,0.643,0.621,0.460,0.450,0.398,0.319,0.455,0.430,0.541,0.544,0.067,0.066,0.064,0.064,0.064,0.065,0.063,0.065,0.064,0.065,0.065,0.065,0.377,0.552,0.459,0.449,0.475,0.391,0.523,0.547,0.433,0.437,0.459,0.349,0.468,0.486,0.449,0.592,0.495,0.434,0.474,0.467,0.430,0.548,0.363,0.302,0.396,0.474,0.475,0.492,0.362,0.279,0.417,0.383,0.378,0.500,0.382,0.322,0.065,0.064,0.064,0.064,0.065,0.065,0.063,0.062,0.065,0.062,0.064,0.062
Time_Saturation=15.633,17.101,16.612,15.633,15.633,0.000,16.857,16.612,16.857,16.612,16.857,18.325,16.857,16.612,16.857,16.857,16.857,0.000,16.612,15.877,16.612,16.612,16.612,0.000,17.101,16.612,16.857,0.000,16.857,18.325,16.857,17.101,16.367,17.101,17.101,0.000,0.214,0.214,0.214,0.214,0.214,0.214,0.214,0.214,0.214,0.214,0.214,0.214,16.612,17.101,16.612,18.325,17.101,0.000,16.857,16.857,17.101,15.877,0.000,17.591,15.633,16.857,16.857,17.101,0.000,0.000,17.101,17.101,17.101,18.325,0.000,0.000,17.346,17.101,18.325,0.000,18.325,0.000,16.612,17.101,17.101,18.325,0.000,0.000,0.214,0.214,0.214,0.214,0.214,0.214,0.214,0.214,0.214,0.214,0.214,0.214
OD_Saturation=0.630,0.608,0.642,0.637,0.655,0.000,0.662,0.628,0.686,0.686,0.659,0.554,0.697,0.701,0.730,0.709,0.676,0.000,0.653,0.575,0.683,0.706,0.644,0.000,0.633,0.581,0.632,0.000,0.597,0.512,0.597,0.553,0.626,0.640,0.617,0.000,0.067,0.066,0.064,0.064,0.064,0.065,0.063,0.065,0.064,0.065,0.065,0.065,0.600,0.613,0.589,0.567,0.493,0.000,0.639,0.624,0.598,0.553,0.000,0.393,0.629,0.623,0.624,0.612,0.000,0.000,0.604,0.626,0.588,0.564,0.000,0.000,0.629,0.599,0.552,0.000,0.399,0.000,0.628,0.649,0.617,0.601,0.000,0.000,0.065,0.064,0.064,0.064,0.065,0.065,0.063,0.062,0.065,0.062,0.064,0.062
Ref_Well_Name=A01,A01,A01,A01,A01,A01,A01,A01,A01,A01,A01,A01,A01,A01,A01,A01,A01,A01,A01,A01,A01,A01,A01,A01,A01,A01,A01,A01,A01,A01,A01,A01,A01,A01,A01,A01,A01,A01,A01,A01,A01,A01,A01,A01,A01,A01,A01,A01,A01,A01,A01,A01,A01,A01,A01,A01,A01,A01,A01,A01,A01,A01,A01,A01,A01,A01,A01,A01,A01,A01,A01,A01,A01,A01,A01,A01,A01,A01,A01,A01,A01,A01,A01,A01,A01,A01,A01,A01,A01,A01,A01,A01,A01,A01,A01,A01
Ratio_Avg_G=1.000,1.000,1.003,0.954,0.890,0.613,1.016,1.022,1.066,1.013,0.934,0.682,1.008,1.060,1.112,1.086,0.975,0.750,0.943,0.919,1.015,0.977,0.895,0.693,0.803,0.799,0.904,0.830,0.784,0.662,0.772,0.749,0.823,0.803,0.814,0.677,Inf,Inf,Inf,Inf,Inf,Inf,Inf,Inf,Inf,Inf,Inf,Inf,0.952,0.939,0.857,0.764,0.695,0.632,0.896,0.906,0.838,0.803,0.699,0.622,0.869,0.866,0.856,0.778,0.674,0.635,0.872,0.828,0.809,0.718,0.590,0.546,0.780,0.783,0.692,0.712,0.610,0.543,0.805,0.788,0.774,0.727,0.617,0.564,Inf,Inf,Inf,Inf,Inf,Inf,Inf,Inf,Inf,Inf,Inf,Inf
Ratio_Fit_G=1.000,1.057,1.048,1.054,0.929,0.585,1.147,1.164,1.099,1.184,0.985,0.654,1.074,1.187,1.224,1.088,0.972,0.795,1.002,1.017,1.121,1.090,0.978,0.651,0.865,0.935,0.566,0.621,0.863,0.671,0.930,0.921,0.930,0.890,0.869,0.677,Inf,Inf,Inf,Inf,Inf,Inf,Inf,Inf,Inf,Inf,Inf,Inf,1.083,0.959,0.945,0.851,0.822,0.758,0.965,0.924,0.956,0.865,0.830,0.727,0.942,0.950,0.928,0.835,0.808,0.757,0.970,0.916,0.939,0.825,0.765,0.730,0.918,0.891,0.831,0.855,0.790,0.746,0.898,0.890,0.912,0.907,0.809,0.778,Inf,Inf,Inf,Inf,Inf,Inf,Inf,Inf,Inf,Inf,Inf,Inf
Ratio_G_Int=1.000,1.038,1.035,1.020,0.939,0.579,1.117,1.077,1.132,1.113,0.996,0.670,1.033,1.144,1.194,1.161,1.024,0.760,1.053,1.011,1.117,1.058,0.994,0.675,0.855,0.870,0.976,0.898,0.844,0.677,0.850,0.787,0.916,0.843,0.871,0.677,Inf,Inf,Inf,Inf,Inf,Inf,Inf,Inf,Inf,Inf,Inf,Inf,0.987,0.950,0.930,0.806,0.759,0.710,0.966,0.923,0.904,0.849,0.772,0.690,0.939,0.938,0.915,0.834,0.791,0.738,0.964,0.907,0.892,0.795,0.747,0.708,0.838,0.857,0.794,0.814,0.734,0.731,0.863,0.848,0.865,0.833,0.765,0.722,Inf,Inf,Inf,Inf,Inf,Inf,Inf,Inf,Inf,Inf,Inf,Inf
Ratio_t0_Fit=1.000,0.754,0.856,0.792,0.984,4.671,0.721,0.532,1.469,0.678,0.625,0.987,0.660,0.683,0.627,0.771,1.499,0.874,0.784,0.823,0.540,0.748,0.690,8.654,0.665,0.635,-0.802,1.127,0.744,1.211,0.567,0.595,0.648,0.692,0.731,1.278,Inf,Inf,Inf,Inf,Inf,Inf,Inf,Inf,Inf,Inf,Inf,Inf,0.709,0.876,0.608,0.752,0.955,0.498,0.731,1.208,0.618,0.761,0.535,0.506,1.321,0.711,0.812,0.697,0.678,0.436,0.678,0.851,0.694,0.822,0.225,0.315,0.514,0.712,0.460,0.800,0.406,0.393,0.647,0.717,0.666,0.463,1.035,0.344,Inf,Inf,Inf,Inf,Inf,Inf,Inf,Inf,Inf,Inf,Inf,Inf
Ratio_t0_G_Int=1.000,0.831,0.854,0.702,0.689,0.985,0.673,0.794,0.805,0.675,0.694,0.759,0.887,0.750,0.804,0.795,0.770,0.696,0.594,0.609,0.672,0.684,0.572,0.808,0.598,0.549,0.640,0.584,0.561,0.596,0.511,0.589,0.525,0.634,0.593,0.676,Inf,Inf,Inf,Inf,Inf,Inf,Inf,Inf,Inf,Inf,Inf,Inf,0.791,0.881,0.596,0.591,0.472,0.413,0.637,0.821,0.597,0.617,0.455,0.431,0.613,0.605,0.630,0.565,0.368,0.374,0.568,0.557,0.532,0.466,0.307,0.292,0.561,0.527,0.402,0.419,0.343,0.273,0.583,0.566,0.487,0.425,0.321,0.301,Inf,Inf,Inf,Inf,Inf,Inf,Inf,Inf,Inf,Inf,Inf,Inf
Ref_Curve_Array=1,1,1,1,1,1,1,1,1,1,1,1,1,1,1,1,1,1,1,1,1,1,1,1,1,1,1,1,1,1,1,1,1,1,1,1,1,1,1,1,1,1,1,1,1,1,1,1,1,1,1,1,1,1,1,1,1,1,1,1,1,1,1,1,1,1,1,1,1,1,1,1,1,1,1,1,1,1,1,1,1,1,1,1,1,1,1,1,1,1,1,1,1,1,1,1
Default_ref=0
Comm_Map=,,,,,
Comm_Consol=,,,,,,,,
Comm_Screen=,,,,,
Analysis_Set=A,A,A,A,A,A,A,A,A,A,A,A,A,A,A,A,A,A,A,A,A,A,A,A,A,A,A,A,A,A,A,A,A,A,A,A,A,A,A,A,A,A,A,A,A,A,A,A,A,A,A,A,A,A,A,A,A,A,A,A,A,A,A,A,A,A,A,A,A,A,A,A,A,A,A,A,A,A,A,A,A,A,A,A,A,A,A,A,A,A,A,A,A,A,A,A
Ref_Type=single_ref,single_ref,single_ref,single_ref,single_ref,single_ref,single_ref,single_ref,single_ref,single_ref,single_ref,single_ref,single_ref,single_ref,single_ref,single_ref,single_ref,single_ref,single_ref,single_ref,single_ref,single_ref,single_ref,single_ref,single_ref,single_ref,single_ref,single_ref,single_ref,single_ref,single_ref,single_ref,single_ref,single_ref,single_ref,single_ref,single_ref,single_ref,single_ref,single_ref,single_ref,single_ref,single_ref,single_ref,single_ref,single_ref,single_ref,single_ref,single_ref,single_ref,single_ref,single_ref,single_ref,single_ref,single_ref,single_ref,single_ref,single_ref,single_ref,single_ref,single_ref,single_ref,single_ref,single_ref,single_ref,single_ref,single_ref,single_ref,single_ref,single_ref,single_ref,single_ref,single_ref,single_ref,single_ref,single_ref,single_ref,single_ref,single_ref,single_ref,single_ref,single_ref,single_ref,single_ref,single_ref,single_ref,single_ref,single_ref,single_ref,single_ref,single_ref,single_ref,single_ref,single_ref,single_ref,single_ref
Wells_In_Use=0,0,0,0,0,0,0,0,0,0,0,0,0,0,0,0,0,0,0,0,0,0,0,0,0,0,0,0,0,0,0,0,0,0,0,0,0,0,0,0,0,0,0,0,0,0,0,0,0,0,0,0,0,0,0,0,0,0,0,0,0,0,0,0,0,0,0,0,0,0,0,0,0,0,0,0,0,0,0,0,0,0,0,0,0,0,0,0,0,0,0,0,0,0,0,0
[Flor:]
[Flor2:]
[Lumin:]
[Data:]
Read=DateTime	RunT[s]	Temp	Well_1	Well_2	Well_3	Well_4	Well_5	Well_6	Well_7	Well_8	Well_9	Well_10	Well_11	Well_12	Well_13	Well_14	Well_15	Well_16	Well_17	Well_18	Well_19	Well_20	Well_21	Well_22	Well_23	Well_24	Well_25	Well_26	Well_27	Well_28	Well_29	Well_30	Well_31	Well_32	Well_33	Well_34	Well_35	Well_36	Well_37	Well_38	Well_39	Well_40	Well_41	Well_42	Well_43	Well_44	Well_45	Well_46	Well_47	Well_48	Well_49	Well_50	Well_51	Well_52	Well_53	Well_54	Well_55	Well_56	Well_57	Well_58	Well_59	Well_60	Well_61	Well_62	Well_63	Well_64	Well_65	Well_66	Well_67	Well_68	Well_69	Well_70	Well_71	Well_72	Well_73	Well_74	Well_75	Well_76	Well_77	Well_78	Well_79	Well_80	Well_81	Well_82	Well_83	Well_84	Well_85	Well_86	Well_87	Well_88	Well_89	Well_90	Well_91	Well_92	Well_93	Well_94	Well_95	Well_96
1=19:32:19	771	370	0.0863	0.0824	0.0820	0.0815	0.0825	0.0804	0.0800	0.0794	0.0817	0.0789	0.0820	0.0796	0.0818	0.0828	0.0814	0.0814	0.0820	0.0828	0.0823	0.0812	0.0807	0.0805	0.0821	0.0786	0.0911	0.0822	0.0819	0.0835	0.0808	0.0847	0.0831	0.0819	0.0806	0.0824	0.0839	0.0828	0.0840	0.0801	0.0801	0.0805	0.0831	0.0802	0.0822	0.0805	0.0825	0.0773	0.0836	0.0812	0.0912	0.0827	0.0811	0.0825	0.0817	0.0828	0.0813	0.0829	0.0805	0.0829	0.0814	0.0854	0.0822	0.0813	0.0818	0.0800	0.0798	0.0796	0.0812	0.0802	0.0808	0.0847	0.0808	0.0857	0.0669	0.0657	0.0635	0.0640	0.0635	0.0647	0.0648	0.0643	0.0639	0.0645	0.0646	0.0649	0.0633	0.0647	0.0640	0.0651	0.0646	0.0649	0.0628	0.0625	0.0653	0.0625	0.0636	0.0624
2=19:47:00	1652	367	0.0857	0.0814	0.0814	0.0807	0.0834	0.0832	0.0820	0.0815	0.0819	0.0806	0.0809	0.0789	0.0843	0.0810	0.0800	0.0813	0.0833	0.0833	0.0815	0.0811	0.0817	0.0795	0.0814	0.0804	0.0896	0.0824	0.0820	0.0832	0.0825	0.0860	0.0815	0.0822	0.0828	0.0804	0.0837	0.0836	0.0843	0.0804	0.0799	0.0808	0.0812	0.0814	0.0825	0.0803	0.0826	0.0785	0.0810	0.0818	0.0901	0.0811	0.0815	0.0845	0.0833	0.0832	0.0813	0.0822	0.0808	0.0837	0.0808	0.0849	0.0830	0.0798	0.0822	0.0802	0.0825	0.0805	0.0815	0.0811	0.0823	0.0854	0.0803	0.0858	0.0640	0.0673	0.0636	0.0631	0.0632	0.0627	0.0636	0.0637	0.0627	0.0626	0.0620	0.0656	0.0645	0.0646	0.0631	0.0649	0.0651	0.0621	0.0637	0.0625	0.0644	0.0627	0.0635	0.0636
3=20:01:41	2533	368	0.0874	0.0843	0.0825	0.0845	0.0844	0.0853	0.0847	0.0853	0.0832	0.0831	0.0828	0.0861	0.0863	0.0834	0.0865	0.0850	0.0855	0.0854	0.0858	0.0825	0.0851	0.0800	0.0863	0.0824	0.0900	0.0851	0.0868	0.0860	0.0865	0.0870	0.0822	0.0853	0.0856	0.0869	0.0850	0.0863	0.0852	0.0808	0.0846	0.0819	0.0844	0.0831	0.0853	0.0845	0.0843	0.0843	0.0848	0.0837	0.0871	0.0829	0.0836	0.0826	0.0891	0.0871	0.0857	0.0848	0.0848	0.0849	0.0850	0.0867	0.0847	0.0816	0.0841	0.0863	0.0843	0.0838	0.0848	0.0860	0.0847	0.0912	0.0813	0.0874	0.0678	0.0685	0.0655	0.0648	0.0651	0.0645	0.0652	0.0656	0.0656	0.0646	0.0651	0.0654	0.0659	0.0668	0.0641	0.0660	0.0663	0.0650	0.0647	0.0656	0.0670	0.0644	0.0646	0.0663
4=20:16:22	3414	368	0.0895	0.0865	0.0876	0.0867	0.0882	0.0858	0.0871	0.0861	0.0872	0.0850	0.0873	0.0838	0.0888	0.0868	0.0858	0.0887	0.0879	0.0872	0.0869	0.0864	0.0881	0.0873	0.0868	0.0864	0.0924	0.0863	0.0868	0.0874	0.0890	0.0906	0.0874	0.0849	0.0879	0.0865	0.0874	0.0869	0.0876	0.0865	0.0865	0.0875	0.0869	0.0862	0.0886	0.0871	0.0868	0.0856	0.0880	0.0849	0.0953	0.0870	0.0884	0.0871	0.0869	0.0896	0.0883	0.0878	0.0869	0.0883	0.0860	0.0903	0.0864	0.0866	0.0876	0.0872	0.0871	0.0870	0.0899	0.0847	0.0872	0.0910	0.0877	0.0904	0.0689	0.0688	0.0683	0.0681	0.0673	0.0684	0.0673	0.0663	0.0673	0.0677	0.0658	0.0689	0.0670	0.0694	0.0670	0.0675	0.0679	0.0683	0.0681	0.0681	0.0683	0.0683	0.0657	0.0680
5=20:31:03	4295	367	0.0869	0.0832	0.0838	0.0838	0.0852	0.0835	0.0836	0.0832	0.0829	0.0820	0.0823	0.0819	0.0847	0.0825	0.0835	0.0840	0.0850	0.0827	0.0817	0.0825	0.0830	0.0823	0.0843	0.0804	0.0894	0.0862	0.0844	0.0844	0.0834	0.0863	0.0844	0.0837	0.0853	0.0846	0.0833	0.0869	0.0847	0.0809	0.0832	0.0837	0.0812	0.0820	0.0835	0.0804	0.0856	0.0808	0.0844	0.0836	0.0887	0.0807	0.0853	0.0853	0.0847	0.0850	0.0816	0.0837	0.0821	0.0861	0.0816	0.0866	0.0827	0.0810	0.0832	0.0830	0.0838	0.0820	0.0837	0.0834	0.0844	0.0909	0.0826	0.0882	0.0655	0.0644	0.0623	0.0624	0.0634	0.0626	0.0639	0.0640	0.0637	0.0621	0.0628	0.0649	0.0638	0.0644	0.0639	0.0638	0.0639	0.0642	0.0656	0.0633	0.0630	0.0627	0.0643	0.0641
6=20:45:44	5176	367	0.0878	0.0831	0.0863	0.0845	0.0852	0.0851	0.0837	0.0869	0.0828	0.0868	0.0815	0.0836	0.0865	0.0848	0.0850	0.0841	0.0857	0.0844	0.0833	0.0848	0.0848	0.0870	0.0828	0.0886	0.0946	0.0845	0.0870	0.0842	0.0883	0.0876	0.0876	0.0861	0.0868	0.0853	0.0857	0.0851	0.0857	0.0830	0.0838	0.0856	0.0851	0.0856	0.0854	0.0850	0.0812	0.0864	0.0831	0.0858	0.0920	0.0838	0.0852	0.0863	0.0856	0.0848	0.0874	0.0827	0.0851	0.0830	0.0853	0.0860	0.0853	0.0831	0.0846	0.0860	0.0850	0.0837	0.0866	0.0844	0.0850	0.0927	0.0834	0.0841	0.0653	0.0662	0.0655	0.0652	0.0624	0.0642	0.0651	0.0642	0.0668	0.0656	0.0647	0.0650	0.0642	0.0658	0.0637	0.0647	0.0639	0.0668	0.0645	0.0644	0.0641	0.0659	0.0653	0.0651
7=21:00:25	6057	368	0.0899	0.0853	0.0861	0.0866	0.0855	0.0855	0.0863	0.0867	0.0844	0.0869	0.0847	0.0854	0.0875	0.0846	0.0865	0.0859	0.0875	0.0850	0.0863	0.0827	0.0877	0.0832	0.0876	0.0828	0.0913	0.0856	0.0867	0.0871	0.0864	0.0873	0.0843	0.0865	0.0841	0.0890	0.0842	0.0872	0.0853	0.0829	0.0875	0.0850	0.0854	0.0834	0.0854	0.0845	0.0858	0.0843	0.0860	0.0850	0.0975	0.0851	0.0865	0.0859	0.0873	0.0870	0.0863	0.0856	0.0854	0.0868	0.0812	0.0879	0.0851	0.0818	0.0856	0.0865	0.0857	0.0862	0.0855	0.0856	0.0838	0.0913	0.0827	0.0892	0.0659	0.0663	0.0658	0.0662	0.0659	0.0659	0.0674	0.0645	0.0660	0.0634	0.0658	0.0649	0.0648	0.0667	0.0661	0.0651	0.0644	0.0655	0.0655	0.0653	0.0663	0.0654	0.0653	0.0665
8=21:15:06	6938	367	0.0881	0.0838	0.0872	0.0854	0.0870	0.0861	0.0859	0.0862	0.0852	0.0830	0.0834	0.0821	0.0874	0.0846	0.0852	0.0858	0.0843	0.0836	0.0840	0.0851	0.0848	0.0849	0.0835	0.0854	0.0890	0.0866	0.0863	0.0878	0.0848	0.0865	0.0866	0.0837	0.0867	0.0858	0.0856	0.0856	0.0843	0.0833	0.0840	0.0860	0.0859	0.0827	0.0869	0.0852	0.0846	0.0829	0.0843	0.0852	0.0919	0.0854	0.0848	0.0857	0.0851	0.0873	0.0861	0.0838	0.0841	0.0859	0.0843	0.0867	0.0855	0.0820	0.0844	0.0867	0.0845	0.0832	0.0874	0.0842	0.0839	0.0882	0.0837	0.0882	0.0652	0.0661	0.0654	0.0654	0.0641	0.0645	0.0655	0.0653	0.0646	0.0638	0.0642	0.0640	0.0647	0.0642	0.0643	0.0641	0.0643	0.0650	0.0655	0.0632	0.0647	0.0645	0.0642	0.0651
9=21:29:47	7819	367	0.0901	0.0869	0.0860	0.0861	0.0843	0.0852	0.0868	0.0858	0.0864	0.0858	0.0846	0.0850	0.0869	0.0869	0.0867	0.0872	0.0858	0.0828	0.0853	0.0812	0.0887	0.0840	0.0868	0.0834	0.0920	0.0878	0.0883	0.0865	0.0854	0.0878	0.0842	0.0851	0.0855	0.0892	0.0850	0.0879	0.0855	0.0856	0.0853	0.0850	0.0863	0.0817	0.0879	0.0858	0.0856	0.0831	0.0859	0.0856	0.0922	0.0842	0.0875	0.0861	0.0874	0.0862	0.0876	0.0856	0.0843	0.0857	0.0836	0.0881	0.0842	0.0824	0.0863	0.0859	0.0868	0.0842	0.0857	0.0866	0.0832	0.0922	0.0831	0.0874	0.0670	0.0672	0.0652	0.0641	0.0650	0.0649	0.0657	0.0647	0.0657	0.0651	0.0647	0.0657	0.0650	0.0662	0.0646	0.0655	0.0647	0.0642	0.0651	0.0644	0.0651	0.0656	0.0642	0.0646
10=21:44:28	8700	367	0.0888	0.0867	0.0868	0.0873	0.0850	0.0846	0.0855	0.0888	0.0867	0.0885	0.0835	0.0849	0.0881	0.0852	0.0868	0.0858	0.0860	0.0817	0.0858	0.0873	0.0851	0.0853	0.0866	0.0875	0.0910	0.0868	0.0857	0.0867	0.0877	0.0866	0.0850	0.0857	0.0856	0.0870	0.0840	0.0864	0.0872	0.0814	0.0862	0.0835	0.0845	0.0837	0.0856	0.0852	0.0844	0.0854	0.0842	0.0872	0.0908	0.0837	0.0872	0.0845	0.0850	0.0846	0.0868	0.0839	0.0843	0.0858	0.0833	0.0859	0.0858	0.0846	0.0858	0.0865	0.0845	0.0839	0.0853	0.0860	0.0815	0.0918	0.0821	0.0876	0.0661	0.0664	0.0649	0.0646	0.0650	0.0636	0.0656	0.0639	0.0635	0.0631	0.0634	0.0654	0.0647	0.0644	0.0640	0.0644	0.0641	0.0654	0.0647	0.0658	0.0642	0.0641	0.0647	0.0638
11=21:59:09	9581	368	0.0953	0.0867	0.0883	0.0864	0.0851	0.0834	0.0845	0.0867	0.0855	0.0870	0.0855	0.0872	0.0874	0.0874	0.0883	0.0870	0.0858	0.0829	0.0857	0.0846	0.0872	0.0850	0.0849	0.0849	0.1014	0.0871	0.0885	0.0864	0.0854	0.0876	0.0853	0.0879	0.0853	0.0876	0.0844	0.0888	0.0866	0.0840	0.0853	0.0865	0.0858	0.0846	0.0878	0.0842	0.0850	0.0827	0.0855	0.0858	0.1003	0.0853	0.0872	0.0856	0.0866	0.0837	0.0859	0.0862	0.0835	0.0863	0.0801	0.0879	0.0848	0.0841	0.0850	0.0861	0.0852	0.0851	0.0857	0.0877	0.0841	0.0927	0.0843	0.0873	0.0652	0.0666	0.0661	0.0646	0.0639	0.0645	0.0648	0.0653	0.0653	0.0647	0.0644	0.0655	0.0649	0.0652	0.0648	0.0640	0.0632	0.0646	0.0656	0.0643	0.0651	0.0633	0.0644	0.0657
12=22:13:50	10462	371	0.0927	0.0860	0.0885	0.0867	0.0860	0.0845	0.0855	0.0890	0.0843	0.0879	0.0840	0.0851	0.0879	0.0865	0.0879	0.0855	0.0872	0.0820	0.0869	0.0856	0.0875	0.0843	0.0860	0.0856	0.0959	0.0880	0.0881	0.0889	0.0872	0.0884	0.0880	0.0884	0.0848	0.0878	0.0846	0.0862	0.0864	0.0833	0.0875	0.0871	0.0853	0.0842	0.0863	0.0839	0.0830	0.0852	0.0845	0.0867	0.0951	0.0847	0.0870	0.0863	0.0853	0.0836	0.0859	0.0875	0.0859	0.0854	0.0828	0.0867	0.0843	0.0837	0.0845	0.0865	0.0832	0.0848	0.0863	0.0850	0.0845	0.0924	0.0809	0.0876	0.0653	0.0663	0.0641	0.0621	0.0630	0.0637	0.0633	0.0625	0.0640	0.0638	0.0627	0.0643	0.0630	0.0659	0.0636	0.0634	0.0639	0.0606	0.0628	0.0634	0.0634	0.0641	0.0632	0.0635
13=22:28:31	11343	371	0.0962	0.0887	0.0892	0.0885	0.0896	0.0863	0.0878	0.0902	0.0844	0.0891	0.0861	0.0868	0.0898	0.0895	0.0897	0.0900	0.0879	0.0851	0.0869	0.0890	0.0884	0.0901	0.0863	0.0926	0.0959	0.0900	0.0918	0.0883	0.0879	0.0877	0.0905	0.0907	0.0872	0.0900	0.0853	0.0861	0.0883	0.0864	0.0874	0.0891	0.0879	0.0866	0.0863	0.0890	0.0863	0.0874	0.0843	0.0874	0.0953	0.0863	0.0893	0.0885	0.0878	0.0855	0.0883	0.0856	0.0883	0.0881	0.0875	0.0856	0.0871	0.0857	0.0863	0.0873	0.0852	0.0862	0.0879	0.0872	0.0853	0.0948	0.0845	0.0856	0.0668	0.0664	0.0657	0.0634	0.0662	0.0632	0.0635	0.0648	0.0642	0.0644	0.0638	0.0657	0.0652	0.0665	0.0643	0.0644	0.0648	0.0645	0.0650	0.0628	0.0656	0.0645	0.0655	0.0644
14=22:43:12	12224	371	0.0953	0.0904	0.0900	0.0898	0.0904	0.0866	0.0920	0.0906	0.0898	0.0854	0.0852	0.0844	0.0910	0.0903	0.0915	0.0912	0.0904	0.0877	0.0870	0.0911	0.0860	0.0909	0.0846	0.0880	0.0972	0.0905	0.0930	0.0921	0.0915	0.0878	0.0902	0.0896	0.0905	0.0896	0.0894	0.0853	0.0902	0.0888	0.0885	0.0913	0.0871	0.0857	0.0879	0.0889	0.0880	0.0889	0.0851	0.0866	0.0941	0.0890	0.0897	0.0900	0.0886	0.0906	0.0888	0.0876	0.0873	0.0867	0.0916	0.0883	0.0868	0.0860	0.0869	0.0890	0.0880	0.0856	0.0895	0.0856	0.0887	0.0921	0.0884	0.0878	0.0682	0.0683	0.0653	0.0650	0.0658	0.0664	0.0664	0.0644	0.0656	0.0649	0.0650	0.0673	0.0667	0.0660	0.0644	0.0659	0.0650	0.0676	0.0655	0.0653	0.0655	0.0665	0.0644	0.0657
15=22:57:53	13105	371	0.0987	0.0896	0.0924	0.0886	0.0901	0.0867	0.0933	0.0934	0.0903	0.0895	0.0843	0.0849	0.0906	0.0909	0.0925	0.0889	0.0888	0.0876	0.0896	0.0917	0.0873	0.0913	0.0823	0.0883	0.1022	0.0919	0.0911	0.0922	0.0910	0.0880	0.0915	0.0881	0.0932	0.0902	0.0871	0.0843	0.0913	0.0889	0.0893	0.0911	0.0872	0.0875	0.0889	0.0886	0.0862	0.0886	0.0862	0.0857	0.1003	0.0859	0.0897	0.0888	0.0885	0.0866	0.0883	0.0870	0.0883	0.0871	0.0891	0.0890	0.0870	0.0879	0.0888	0.0896	0.0879	0.0854	0.0891	0.0885	0.0881	0.0920	0.0854	0.0847	0.0666	0.0663	0.0637	0.0644	0.0670	0.0646	0.0639	0.0634	0.0650	0.0640	0.0647	0.0654	0.0645	0.0653	0.0646	0.0645	0.0642	0.0637	0.0654	0.0644	0.0651	0.0646	0.0652	0.0645
16=23:12:34	13987	371	0.0969	0.0936	0.0926	0.0918	0.0892	0.0864	0.0913	0.0922	0.0904	0.0880	0.0841	0.0892	0.0911	0.0913	0.0916	0.0895	0.0904	0.0841	0.0900	0.0888	0.0910	0.0865	0.0876	0.0874	0.0963	0.0938	0.0955	0.0955	0.0932	0.0907	0.0896	0.0910	0.0886	0.0919	0.0863	0.0890	0.0900	0.0861	0.0901	0.0905	0.0891	0.0865	0.0892	0.0868	0.0883	0.0875	0.0871	0.0864	0.0976	0.0878	0.0911	0.0902	0.0898	0.0840	0.0894	0.0881	0.0862	0.0889	0.0832	0.0882	0.0869	0.0858	0.0883	0.0903	0.0898	0.0874	0.0868	0.0899	0.0871	0.0945	0.0838	0.0873	0.0648	0.0662	0.0640	0.0630	0.0640	0.0639	0.0633	0.0648	0.0630	0.0642	0.0635	0.0645	0.0632	0.0641	0.0643	0.0629	0.0645	0.0645	0.0636	0.0642	0.0646	0.0621	0.0634	0.0644
17=23:27:15	14868	368	0.0995	0.0921	0.0942	0.0909	0.0926	0.0870	0.0942	0.0944	0.0894	0.0888	0.0872	0.0841	0.0927	0.0916	0.0951	0.0910	0.0907	0.0865	0.0921	0.0914	0.0907	0.0896	0.0871	0.0855	0.1030	0.0925	0.0960	0.0951	0.0932	0.0905	0.0902	0.0888	0.0925	0.0905	0.0871	0.0861	0.0901	0.0896	0.0913	0.0915	0.0894	0.0858	0.0920	0.0905	0.0894	0.0874	0.0862	0.0837	0.0980	0.0870	0.0902	0.0919	0.0889	0.0889	0.0915	0.0890	0.0850	0.0898	0.0845	0.0891	0.0874	0.0841	0.0881	0.0889	0.0885	0.0869	0.0905	0.0885	0.0862	0.0901	0.0835	0.0884	0.0636	0.0636	0.0628	0.0612	0.0614	0.0614	0.0616	0.0613	0.0627	0.0603	0.0622	0.0634	0.0625	0.0648	0.0615	0.0621	0.0628	0.0601	0.0611	0.0605	0.0622	0.0619	0.0617	0.0635
18=23:41:56	15749	368	0.0996	0.0958	0.0974	0.0957	0.0936	0.0885	0.0957	0.0975	0.0937	0.0922	0.0864	0.0899	0.0974	0.0971	0.0985	0.0965	0.0951	0.0900	0.0933	0.0956	0.0907	0.0919	0.0882	0.0916	0.1008	0.0999	0.1007	0.0996	0.0972	0.0917	0.0941	0.0938	0.0959	0.0939	0.0883	0.0904	0.0939	0.0925	0.0952	0.0941	0.0923	0.0898	0.0932	0.0933	0.0909	0.0892	0.0868	0.0891	0.0971	0.0907	0.0931	0.0963	0.0910	0.0907	0.0933	0.0896	0.0892	0.0904	0.0889	0.0895	0.0907	0.0893	0.0909	0.0924	0.0919	0.0900	0.0914	0.0905	0.0894	0.0970	0.0865	0.0883	0.0661	0.0672	0.0649	0.0636	0.0646	0.0648	0.0646	0.0652	0.0651	0.0640	0.0636	0.0661	0.0659	0.0655	0.0636	0.0657	0.0643	0.0652	0.0643	0.0650	0.0661	0.0658	0.0654	0.0648
19=23:56:37	16630	371	0.1016	0.0989	0.0962	0.0946	0.0940	0.0871	0.0964	0.0955	0.0944	0.0868	0.0890	0.0875	0.0955	0.0975	0.1008	0.0968	0.0952	0.0863	0.0915	0.0943	0.0926	0.0908	0.0875	0.0861	0.1062	0.1006	0.1012	0.1040	0.0944	0.0901	0.0916	0.0957	0.0944	0.0903	0.0893	0.0882	0.0955	0.0911	0.0957	0.0930	0.0921	0.0866	0.0928	0.0887	0.0919	0.0841	0.0875	0.0887	0.0967	0.0900	0.0919	0.0935	0.0901	0.0895	0.0902	0.0903	0.0852	0.0895	0.0851	0.0876	0.0898	0.0879	0.0903	0.0922	0.0914	0.0867	0.0922	0.0895	0.0898	0.0911	0.0842	0.0885	0.0637	0.0648	0.0629	0.0620	0.0617	0.0624	0.0637	0.0616	0.0634	0.0615	0.0620	0.0624	0.0612	0.0627	0.0615	0.0633	0.0625	0.0623	0.0619	0.0624	0.0625	0.0617	0.0617	0.0629
20=00:11:18	17511	371	0.1087	0.0994	0.1015	0.0952	0.0970	0.0908	0.0976	0.0992	0.0951	0.0949	0.0889	0.0898	0.1004	0.0999	0.1025	0.0995	0.0953	0.0889	0.0935	0.0975	0.0935	0.0949	0.0894	0.0938	0.1097	0.1027	0.1041	0.1023	0.0995	0.0929	0.0959	0.0973	0.0979	0.0936	0.0902	0.0868	0.0955	0.0960	0.0981	0.0952	0.0922	0.0910	0.0936	0.0928	0.0928	0.0892	0.0853	0.0889	0.1046	0.0920	0.0969	0.0958	0.0949	0.0917	0.0942	0.0911	0.0897	0.0919	0.0906	0.0904	0.0908	0.0919	0.0912	0.0934	0.0915	0.0893	0.0925	0.0929	0.0926	0.0914	0.0888	0.0857	0.0659	0.0665	0.0652	0.0637	0.0663	0.0647	0.0644	0.0638	0.0659	0.0648	0.0635	0.0669	0.0638	0.0656	0.0644	0.0656	0.0652	0.0669	0.0643	0.0647	0.0646	0.0640	0.0646	0.0657
21=00:25:59	18392	371	0.1112	0.1008	0.1023	0.0990	0.0971	0.0877	0.0982	0.0982	0.0938	0.0885	0.0893	0.0864	0.0979	0.1028	0.1060	0.1012	0.0962	0.0876	0.0940	0.0973	0.0956	0.0927	0.0883	0.0848	0.1119	0.1070	0.1073	0.1085	0.1012	0.0959	0.0942	0.0953	0.0963	0.0918	0.0869	0.0908	0.0957	0.0953	0.0996	0.0969	0.0954	0.0884	0.0939	0.0922	0.0914	0.0840	0.0862	0.0854	0.1113	0.0898	0.0984	0.0964	0.0918	0.0901	0.0916	0.0915	0.0861	0.0875	0.0858	0.0867	0.0884	0.0888	0.0926	0.0919	0.0920	0.0880	0.0921	0.0901	0.0899	0.0913	0.0861	0.0870	0.0616	0.0620	0.0607	0.0603	0.0610	0.0612	0.0605	0.0615	0.0613	0.0603	0.0603	0.0620	0.0619	0.0622	0.0616	0.0606	0.0611	0.0596	0.0607	0.0603	0.0614	0.0611	0.0596	0.0615
22=00:40:40	19273	368	0.1174	0.1083	0.1079	0.1027	0.1013	0.0919	0.1039	0.1059	0.0999	0.0966	0.0880	0.0904	0.1052	0.1063	0.1095	0.1051	0.1040	0.0938	0.1001	0.1019	0.0978	0.0987	0.0900	0.0945	0.1179	0.1086	0.1161	0.1120	0.1057	0.0976	0.0992	0.0984	0.0995	0.0974	0.0925	0.0900	0.1005	0.0989	0.1041	0.1024	0.1004	0.0936	0.0976	0.0956	0.0956	0.0929	0.0866	0.0893	0.1069	0.0957	0.1000	0.0983	0.0937	0.0924	0.0951	0.0964	0.0932	0.0919	0.0911	0.0910	0.0943	0.0931	0.0962	0.0981	0.0962	0.0939	0.1018	0.0948	0.0953	0.0920	0.0891	0.0910	0.0648	0.0657	0.0659	0.0635	0.0635	0.0639	0.0634	0.0638	0.0643	0.0633	0.0630	0.0660	0.0653	0.0636	0.0631	0.0649	0.0637	0.0649	0.0643	0.0650	0.0641	0.0628	0.0647	0.0638
23=00:55:21	20154	368	0.1151	0.1109	0.1130	0.1088	0.1024	0.0927	0.1035	0.1073	0.1005	0.0978	0.0900	0.0925	0.1095	0.1075	0.1115	0.1058	0.1024	0.0944	0.1022	0.1020	0.0983	0.0974	0.0934	0.0939	0.1137	0.1115	0.1176	0.1165	0.1088	0.0985	0.0998	0.0988	0.1029	0.0980	0.0913	0.0911	0.1034	0.0993	0.1048	0.1070	0.0991	0.0948	0.0997	0.0988	0.0976	0.0943	0.0865	0.0906	0.1033	0.0976	0.1055	0.0985	0.0965	0.0922	0.0976	0.0957	0.0943	0.0922	0.0906	0.0905	0.0960	0.0953	0.0975	0.0994	0.0975	0.0938	0.0974	0.0961	0.0939	0.0938	0.0900	0.0886	0.0669	0.0666	0.0637	0.0638	0.0628	0.0640	0.0650	0.0636	0.0636	0.0633	0.0647	0.0665	0.0645	0.0662	0.0658	0.0640	0.0648	0.0655	0.0643	0.0644	0.0649	0.0631	0.0641	0.0649
24=01:10:03	21035	368	0.1238	0.1185	0.1185	0.1113	0.1088	0.0942	0.1114	0.1159	0.1064	0.1020	0.0946	0.0929	0.1130	0.1147	0.1199	0.1104	0.1088	0.0990	0.1063	0.1103	0.1024	0.1051	0.0934	0.0950	0.1232	0.1214	0.1262	0.1246	0.1136	0.1046	0.1063	0.1047	0.1070	0.1027	0.0946	0.0934	0.1082	0.1026	0.1115	0.1113	0.1040	0.0971	0.1053	0.1022	0.1008	0.0972	0.0937	0.0909	0.1090	0.1012	0.1075	0.1038	0.0999	0.0984	0.1010	0.1028	0.0936	0.0952	0.0931	0.0953	0.0991	0.0985	0.0996	0.1032	0.1002	0.0979	0.1049	0.0991	0.1000	0.0958	0.0910	0.0935	0.0664	0.0662	0.0651	0.0643	0.0646	0.0633	0.0644	0.0661	0.0658	0.0646	0.0644	0.0668	0.0634	0.0660	0.0639	0.0651	0.0647	0.0650	0.0648	0.0657	0.0657	0.0630	0.0642	0.0641
25=01:24:44	21916	367	0.1333	0.1213	0.1229	0.1094	0.1103	0.0988	0.1168	0.1158	0.1077	0.0995	0.0950	0.0948	0.1172	0.1219	0.1260	0.1194	0.1105	0.0993	0.1101	0.1135	0.1051	0.1013	0.0959	0.0970	0.1308	0.1251	0.1333	0.1306	0.1168	0.1037	0.1072	0.1105	0.1091	0.1043	0.0946	0.0977	0.1116	0.1071	0.1152	0.1131	0.1086	0.0988	0.1090	0.1031	0.1017	0.0968	0.0926	0.0913	0.1146	0.1007	0.1104	0.1073	0.1036	0.0998	0.1025	0.1007	0.0956	0.0974	0.0924	0.0924	0.0982	0.1006	0.1041	0.1039	0.1025	0.0974	0.1060	0.1017	0.1001	0.0993	0.0893	0.0928	0.0670	0.0662	0.0661	0.0629	0.0647	0.0654	0.0654	0.0634	0.0662	0.0630	0.0644	0.0676	0.0652	0.0655	0.0638	0.0638	0.0646	0.0661	0.0650	0.0648	0.0653	0.0642	0.0642	0.0653
26=01:39:25	22797	368	0.1333	0.1253	0.1255	0.1145	0.1113	0.0977	0.1177	0.1195	0.1096	0.1015	0.0961	0.0969	0.1203	0.1265	0.1303	0.1180	0.1116	0.0990	0.1073	0.1160	0.1071	0.1034	0.0955	0.0986	0.1392	0.1265	0.1398	0.1362	0.1223	0.1050	0.1114	0.1097	0.1103	0.1030	0.0930	0.0946	0.1161	0.1096	0.1192	0.1158	0.1109	0.1016	0.1084	0.1047	0.1031	0.0950	0.0893	0.0929	0.1162	0.1037	0.1134	0.1069	0.1037	0.0978	0.1039	0.1012	0.0953	0.0971	0.0933	0.0923	0.0982	0.1006	0.1041	0.1054	0.1047	0.0977	0.1044	0.1040	0.1004	0.0989	0.0891	0.0915	0.0662	0.0671	0.0654	0.0636	0.0644	0.0627	0.0652	0.0644	0.0641	0.0641	0.0632	0.0651	0.0641	0.0651	0.0639	0.0637	0.0638	0.0654	0.0634	0.0626	0.0642	0.0635	0.0628	0.0641
27=01:54:06	23678	368	0.1362	0.1294	0.1304	0.1194	0.1165	0.0993	0.1232	0.1212	0.1131	0.1028	0.1017	0.0973	0.1261	0.1315	0.1377	0.1258	0.1168	0.0981	0.1120	0.1169	0.1098	0.1086	0.1003	0.0982	0.1352	0.1390	0.1465	0.1408	0.1222	0.1075	0.1095	0.1125	0.1123	0.1042	0.0972	0.0995	0.1158	0.1138	0.1228	0.1186	0.1097	0.1003	0.1125	0.1079	0.1056	0.0963	0.0936	0.0956	0.1157	0.1042	0.1159	0.1107	0.1026	0.0996	0.1029	0.1044	0.0972	0.1001	0.0933	0.0951	0.1044	0.1005	0.1061	0.1068	0.1074	0.1005	0.1066	0.1036	0.1020	0.1021	0.0920	0.0969	0.0668	0.0665	0.0667	0.0639	0.0644	0.0649	0.0650	0.0652	0.0656	0.0662	0.0655	0.0674	0.0657	0.0665	0.0648	0.0652	0.0652	0.0654	0.0656	0.0652	0.0666	0.0648	0.0650	0.0652
28=02:08:47	24559	368	0.1404	0.1364	0.1405	0.1271	0.1230	0.1017	0.1277	0.1310	0.1169	0.1070	0.0996	0.0960	0.1333	0.1364	0.1449	0.1329	0.1266	0.1057	0.1185	0.1259	0.1138	0.1136	0.1009	0.0989	0.1375	0.1430	0.1537	0.1517	0.1322	0.1120	0.1160	0.1162	0.1176	0.1068	0.0985	0.0983	0.1242	0.1184	0.1321	0.1307	0.1185	0.1064	0.1174	0.1120	0.1113	0.1009	0.0960	0.0944	0.1126	0.1105	0.1226	0.1135	0.1087	0.1042	0.1076	0.1099	0.0972	0.1031	0.0966	0.0975	0.1064	0.1050	0.1077	0.1087	0.1096	0.1040	0.1113	0.1090	0.1062	0.1040	0.0940	0.0954	0.0657	0.0677	0.0649	0.0657	0.0647	0.0629	0.0646	0.0656	0.0658	0.0652	0.0660	0.0656	0.0654	0.0661	0.0651	0.0659	0.0649	0.0661	0.0640	0.0651	0.0649	0.0660	0.0647	0.0654
29=02:23:28	25440	367	0.1517	0.1434	0.1390	0.1297	0.1242	0.1040	0.1336	0.1314	0.1200	0.1075	0.1002	0.0974	0.1374	0.1428	0.1549	0.1383	0.1289	0.1053	0.1238	0.1319	0.1166	0.1128	0.0983	0.1033	0.1495	0.1513	0.1599	0.1626	0.1312	0.1119	0.1197	0.1186	0.1188	0.1076	0.1003	0.0962	0.1267	0.1210	0.1366	0.1312	0.1187	0.1103	0.1185	0.1133	0.1078	0.1022	0.0918	0.0928	0.1150	0.1085	0.1199	0.1161	0.1113	0.1055	0.1082	0.1095	0.0995	0.1023	0.0975	0.0928	0.1062	0.1050	0.1109	0.1146	0.1118	0.1035	0.1139	0.1090	0.1086	0.1040	0.0929	0.0938	0.0646	0.0637	0.0637	0.0640	0.0633	0.0637	0.0640	0.0641	0.0638	0.0626	0.0626	0.0645	0.0624	0.0657	0.0620	0.0644	0.0647	0.0630	0.0637	0.0639	0.0644	0.0626	0.0623	0.0628
30=02:38:09	26321	367	0.1599	0.1478	0.1494	0.1363	0.1264	0.1021	0.1358	0.1387	0.1194	0.1094	0.0997	0.0945	0.1430	0.1457	0.1589	0.1406	0.1304	0.1046	0.1232	0.1304	0.1131	0.1107	0.0994	0.0974	0.1556	0.1594	0.1685	0.1651	0.1384	0.1147	0.1219	0.1207	0.1173	0.1096	0.0966	0.0953	0.1285	0.1246	0.1389	0.1352	0.1206	0.1066	0.1197	0.1125	0.1115	0.1004	0.0929	0.0908	0.1189	0.1128	0.1246	0.1177	0.1095	0.1056	0.1104	0.1101	0.0998	0.1010	0.0960	0.0955	0.1085	0.1059	0.1113	0.1131	0.1131	0.1043	0.1135	0.1081	0.1055	0.1022	0.0935	0.0935	0.0646	0.0645	0.0637	0.0623	0.0617	0.0613	0.0636	0.0637	0.0630	0.0615	0.0621	0.0628	0.0631	0.0629	0.0621	0.0630	0.0634	0.0631	0.0616	0.0625	0.0627	0.0618	0.0628	0.0628
31=02:52:50	27202	368	0.1623	0.1589	0.1537	0.1362	0.1297	0.1038	0.1398	0.1397	0.1216	0.1059	0.1022	0.0962	0.1519	0.1575	0.1695	0.1475	0.1336	0.1090	0.1292	0.1381	0.1190	0.1155	0.1012	0.0959	0.1577	0.1691	0.1830	0.1790	0.1425	0.1141	0.1240	0.1238	0.1250	0.1096	0.1006	0.0988	0.1374	0.1291	0.1457	0.1428	0.1257	0.1091	0.1245	0.1154	0.1124	0.1015	0.0943	0.0923	0.1222	0.1118	0.1329	0.1179	0.1096	0.1069	0.1087	0.1100	0.0960	0.1037	0.0937	0.0944	0.1131	0.1077	0.1145	0.1143	0.1146	0.1039	0.1143	0.1121	0.1080	0.1044	0.0937	0.0971	0.0646	0.0635	0.0635	0.0608	0.0632	0.0613	0.0622	0.0621	0.0616	0.0620	0.0605	0.0629	0.0614	0.0614	0.0607	0.0610	0.0639	0.0605	0.0611	0.0617	0.0628	0.0610	0.0610	0.0613
32=03:07:31	28084	367	0.1743	0.1692	0.1667	0.1490	0.1407	0.1080	0.1508	0.1501	0.1301	0.1153	0.1063	0.0980	0.1571	0.1695	0.1867	0.1565	0.1448	0.1108	0.1332	0.1467	0.1260	0.1227	0.1018	0.1011	0.1687	0.1816	0.2000	0.1949	0.1531	0.1213	0.1313	0.1322	0.1302	0.1140	0.1054	0.1003	0.1424	0.1357	0.1551	0.1501	0.1328	0.1126	0.1286	0.1208	0.1181	0.1065	0.0959	0.0944	0.1257	0.1175	0.1363	0.1268	0.1173	0.1100	0.1158	0.1134	0.1019	0.1078	0.0980	0.0992	0.1112	0.1101	0.1194	0.1221	0.1192	0.1074	0.1192	0.1178	0.1125	0.1069	0.0967	0.0952	0.0650	0.0647	0.0626	0.0627	0.0617	0.0616	0.0624	0.0641	0.0626	0.0600	0.0618	0.0631	0.0640	0.0646	0.0615	0.0622	0.0628	0.0623	0.0625	0.0619	0.0634	0.0620	0.0615	0.0604
33=03:22:12	28965	367	0.1795	0.1800	0.1700	0.1506	0.1400	0.1142	0.1591	0.1527	0.1345	0.1164	0.1072	0.1023	0.1674	0.1773	0.1908	0.1666	0.1495	0.1133	0.1415	0.1491	0.1318	0.1228	0.1079	0.1063	0.1821	0.1945	0.2116	0.2055	0.1574	0.1242	0.1327	0.1352	0.1355	0.1197	0.1063	0.1052	0.1502	0.1426	0.1636	0.1503	0.1388	0.1160	0.1375	0.1260	0.1221	0.1094	0.0994	0.0999	0.1307	0.1205	0.1391	0.1298	0.1212	0.1127	0.1172	0.1161	0.1067	0.1090	0.1019	0.0980	0.1173	0.1151	0.1255	0.1274	0.1256	0.1111	0.1265	0.1221	0.1167	0.1132	0.0985	0.1002	0.0676	0.0683	0.0649	0.0649	0.0664	0.0643	0.0651	0.0649	0.0658	0.0643	0.0647	0.0667	0.0660	0.0667	0.0648	0.0651	0.0648	0.0664	0.0667	0.0652	0.0653	0.0656	0.0650	0.0646
34=03:36:53	29846	367	0.1930	0.1888	0.1867	0.1667	0.1583	0.1163	0.1690	0.1656	0.1416	0.1212	0.1101	0.1023	0.1816	0.1926	0.2066	0.1817	0.1603	0.1163	0.1475	0.1545	0.1368	0.1276	0.1086	0.1101	0.1853	0.2154	0.2315	0.2214	0.1700	0.1302	0.1437	0.1448	0.1383	0.1200	0.1029	0.1061	0.1587	0.1549	0.1781	0.1623	0.1452	0.1207	0.1442	0.1292	0.1249	0.1087	0.0975	0.0982	0.1378	0.1245	0.1536	0.1418	0.1261	0.1166	0.1238	0.1218	0.1079	0.1111	0.0996	0.0967	0.1220	0.1190	0.1265	0.1315	0.1347	0.1128	0.1286	0.1222	0.1180	0.1139	0.1003	0.0973	0.0643	0.0650	0.0631	0.0629	0.0632	0.0617	0.0620	0.0632	0.0630	0.0616	0.0623	0.0634	0.0627	0.0659	0.0630	0.0634	0.0627	0.0629	0.0628	0.0617	0.0631	0.0622	0.0628	0.0630
35=03:51:34	30727	367	0.2087	0.2049	0.2018	0.1761	0.1637	0.1179	0.1798	0.1814	0.1493	0.1267	0.1142	0.1058	0.1946	0.2106	0.2272	0.1906	0.1729	0.1262	0.1599	0.1714	0.1415	0.1370	0.1160	0.1112	0.2071	0.2234	0.2469	0.2417	0.1888	0.1390	0.1498	0.1493	0.1495	0.1306	0.1118	0.1079	0.1730	0.1623	0.1939	0.1812	0.1566	0.1268	0.1495	0.1395	0.1331	0.1158	0.1043	0.1028	0.1451	0.1337	0.1599	0.1456	0.1282	0.1241	0.1322	0.1318	0.1125	0.1150	0.1043	0.1031	0.1262	0.1275	0.1370	0.1374	0.1369	0.1206	0.1338	0.1290	0.1242	0.1156	0.1029	0.1100	0.0674	0.0673	0.0664	0.0656	0.0663	0.0662	0.0680	0.0650	0.0645	0.0642	0.0664	0.0678	0.0651	0.0675	0.0653	0.0661	0.0661	0.0661	0.0654	0.0653	0.0656	0.0648	0.0638	0.0658
36=04:06:15	31608	370	0.2110	0.2144	0.2059	0.1807	0.1661	0.1192	0.1839	0.1792	0.1535	0.1254	0.1143	0.1065	0.2026	0.2149	0.2334	0.2030	0.1776	0.1235	0.1578	0.1688	0.1422	0.1351	0.1131	0.1055	0.1992	0.2350	0.2614	0.2511	0.1893	0.1362	0.1505	0.1520	0.1454	0.1281	0.1063	0.1090	0.1761	0.1659	0.1970	0.1802	0.1535	0.1232	0.1523	0.1359	0.1342	0.1128	0.1003	0.0982	0.1353	0.1341	0.1663	0.1445	0.1308	0.1164	0.1274	0.1304	0.1104	0.1139	0.1011	0.0990	0.1266	0.1245	0.1370	0.1363	0.1362	0.1193	0.1347	0.1280	0.1243	0.1154	0.0998	0.0984	0.0634	0.0636	0.0625	0.0622	0.0637	0.0622	0.0621	0.0639	0.0633	0.0625	0.0615	0.0646	0.0635	0.0635	0.0627	0.0629	0.0613	0.0622	0.0614	0.0625	0.0619	0.0617	0.0620	0.0632
37=04:20:56	32489	367	0.2322	0.2342	0.2262	0.1936	0.1736	0.1216	0.1925	0.1918	0.1611	0.1298	0.1131	0.1069	0.2154	0.2292	0.2523	0.2057	0.1860	0.1313	0.1719	0.1807	0.1527	0.1392	0.1157	0.1107	0.2326	0.2534	0.2802	0.2708	0.2002	0.1421	0.1570	0.1615	0.1533	0.1327	0.1106	0.1087	0.1876	0.1728	0.2113	0.1942	0.1695	0.1290	0.1600	0.1458	0.1415	0.1171	0.1001	0.1024	0.1468	0.1412	0.1751	0.1502	0.1368	0.1211	0.1344	0.1361	0.1128	0.1178	0.1024	0.0999	0.1333	0.1298	0.1441	0.1442	0.1403	0.1238	0.1422	0.1358	0.1285	0.1208	0.1035	0.1000	0.0647	0.0652	0.0631	0.0624	0.0642	0.0648	0.0632	0.0632	0.0621	0.0640	0.0639	0.0636	0.0641	0.0647	0.0639	0.0630	0.0657	0.0605	0.0636	0.0640	0.0638	0.0631	0.0630	0.0648
38=04:35:37	33370	367	0.2438	0.2462	0.2387	0.2016	0.1879	0.1260	0.2067	0.1997	0.1680	0.1387	0.1214	0.1124	0.2360	0.2454	0.2690	0.2296	0.2039	0.1326	0.1782	0.1927	0.1621	0.1464	0.1211	0.1092	0.2385	0.2775	0.3075	0.2863	0.2120	0.1505	0.1677	0.1699	0.1622	0.1384	0.1124	0.1115	0.1964	0.1885	0.2290	0.2031	0.1756	0.1298	0.1729	0.1492	0.1450	0.1188	0.1044	0.1011	0.1659	0.1447	0.1797	0.1555	0.1405	0.1244	0.1361	0.1392	0.1165	0.1210	0.1075	0.1014	0.1382	0.1323	0.1450	0.1479	0.1518	0.1272	0.1484	0.1377	0.1333	0.1272	0.1044	0.1025	0.0636	0.0643	0.0628	0.0615	0.0644	0.0614	0.0634	0.0636	0.0633	0.0637	0.0640	0.0646	0.0615	0.0665	0.0638	0.0635	0.0629	0.0629	0.0640	0.0632	0.0634	0.0624	0.0633	0.0638
39=04:50:19	34251	367	0.2596	0.2682	0.2619	0.2203	0.2053	0.1337	0.2252	0.2230	0.1802	0.1457	0.1281	0.1141	0.2533	0.2668	0.3034	0.2513	0.2163	0.1382	0.1911	0.2109	0.1697	0.1611	0.1255	0.1122	0.2494	0.2972	0.3379	0.3186	0.2356	0.1574	0.1821	0.1806	0.1770	0.1450	0.1200	0.1155	0.2130	0.2033	0.2451	0.2216	0.1876	0.1455	0.1820	0.1638	0.1545	0.1270	0.1091	0.1044	0.1606	0.1545	0.1895	0.1688	0.1500	0.1315	0.1443	0.1455	0.1206	0.1272	0.1115	0.1075	0.1448	0.1376	0.1543	0.1577	0.1621	0.1321	0.1516	0.1447	0.1412	0.1308	0.1079	0.1071	0.0658	0.0666	0.0638	0.0630	0.0641	0.0652	0.0661	0.0642	0.0643	0.0656	0.0624	0.0657	0.0645	0.0647	0.0632	0.0648	0.0654	0.0651	0.0622	0.0645	0.0634	0.0640	0.0641	0.0654
40=05:05:00	35132	367	0.2719	0.2783	0.2720	0.2315	0.2039	0.1330	0.2383	0.2272	0.1901	0.1421	0.1271	0.1160	0.2669	0.2922	0.3132	0.2700	0.2190	0.1426	0.1959	0.2196	0.1718	0.1593	0.1284	0.1118	0.2694	0.3206	0.3569	0.3456	0.2483	0.1621	0.1830	0.1847	0.1782	0.1484	0.1194	0.1168	0.2268	0.2130	0.2583	0.2360	0.1942	0.1416	0.1842	0.1619	0.1587	0.1252	0.1093	0.1044	0.1649	0.1601	0.2030	0.1753	0.1549	0.1339	0.1533	0.1503	0.1198	0.1272	0.1074	0.1059	0.1462	0.1446	0.1614	0.1605	0.1617	0.1335	0.1610	0.1445	0.1478	0.1294	0.1061	0.1060	0.0644	0.0671	0.0645	0.0631	0.0664	0.0647	0.0661	0.0648	0.0634	0.0641	0.0647	0.0648	0.0636	0.0655	0.0640	0.0645	0.0631	0.0653	0.0634	0.0629	0.0631	0.0633	0.0632	0.0645
41=05:19:41	36013	367	0.3015	0.3035	0.2921	0.2449	0.2265	0.1378	0.2548	0.2452	0.1978	0.1505	0.1324	0.1163	0.2871	0.3127	0.3392	0.2910	0.2344	0.1459	0.2062	0.2366	0.1812	0.1725	0.1313	0.1144	0.2836	0.3445	0.3932	0.3637	0.2650	0.1666	0.1980	0.1979	0.1939	0.1526	0.1221	0.1181	0.2403	0.2287	0.2805	0.2512	0.2019	0.1475	0.1974	0.1731	0.1649	0.1304	0.1105	0.1042	0.1800	0.1642	0.2180	0.1837	0.1596	0.1376	0.1553	0.1558	0.1248	0.1325	0.1091	0.1083	0.1530	0.1483	0.1653	0.1688	0.1728	0.1374	0.1698	0.1511	0.1522	0.1331	0.1092	0.1037	0.0639	0.0637	0.0631	0.0627	0.0636	0.0614	0.0631	0.0637	0.0639	0.0635	0.0635	0.0635	0.0641	0.0635	0.0633	0.0625	0.0626	0.0646	0.0642	0.0614	0.0634	0.0625	0.0639	0.0645
42=05:34:22	36894	370	0.3296	0.3192	0.3144	0.2623	0.2433	0.1457	0.2827	0.2635	0.2111	0.1567	0.1395	0.1181	0.3147	0.3429	0.3752	0.3199	0.2615	0.1569	0.2312	0.2623	0.1990	0.1863	0.1377	0.1200	0.3243	0.3757	0.4229	0.3999	0.2839	0.1821	0.2165	0.2144	0.2089	0.1616	0.1249	0.1196	0.2619	0.2518	0.3084	0.2764	0.2242	0.1590	0.2155	0.1889	0.1778	0.1402	0.1160	0.1089	0.1984	0.1748	0.2261	0.2017	0.1703	0.1483	0.1662	0.1720	0.1312	0.1406	0.1151	0.1085	0.1643	0.1565	0.1824	0.1805	0.1867	0.1472	0.1792	0.1626	0.1600	0.1433	0.1162	0.1100	0.0653	0.0659	0.0652	0.0644	0.0638	0.0640	0.0657	0.0657	0.0642	0.0637	0.0636	0.0651	0.0643	0.0646	0.0632	0.0645	0.0628	0.0647	0.0641	0.0637	0.0640	0.0632	0.0636	0.0646
43=05:49:03	37775	371	0.3413	0.3374	0.3354	0.2829	0.2528	0.1466	0.2879	0.2834	0.2177	0.1697	0.1419	0.1254	0.3425	0.3581	0.3955	0.3323	0.2777	0.1620	0.2437	0.2680	0.2049	0.1863	0.1439	0.1253	0.3330	0.4092	0.4566	0.4186	0.3040	0.1822	0.2306	0.2243	0.2115	0.1643	0.1284	0.1276	0.2794	0.2743	0.3448	0.3014	0.2412	0.1651	0.2284	0.2038	0.1850	0.1414	0.1140	0.1119	0.1974	0.1863	0.2544	0.2119	0.1766	0.1514	0.1720	0.1768	0.1382	0.1438	0.1183	0.1137	0.1682	0.1640	0.1875	0.1897	0.1911	0.1547	0.1813	0.1668	0.1631	0.1494	0.1174	0.1145	0.0661	0.0670	0.0658	0.0650	0.0644	0.0644	0.0652	0.0648	0.0648	0.0664	0.0648	0.0652	0.0648	0.0672	0.0644	0.0671	0.0644	0.0657	0.0653	0.0639	0.0643	0.0657	0.0644	0.0659
44=06:03:44	38656	371	0.3643	0.3782	0.3678	0.3097	0.2611	0.1514	0.3005	0.3089	0.2415	0.1738	0.1456	0.1283	0.3639	0.3789	0.4287	0.3518	0.2934	0.1641	0.2550	0.2794	0.2200	0.1941	0.1497	0.1262	0.3541	0.4202	0.4830	0.4568	0.3221	0.1895	0.2304	0.2376	0.2220	0.1829	0.1351	0.1257	0.2976	0.2788	0.3548	0.3086	0.2441	0.1671	0.2359	0.2046	0.1951	0.1496	0.1165	0.1136	0.2011	0.1924	0.2585	0.2045	0.1813	0.1522	0.1863	0.1849	0.1379	0.1442	0.1184	0.1136	0.1791	0.1733	0.1945	0.1967	0.1975	0.1554	0.1888	0.1788	0.1696	0.1547	0.1189	0.1118	0.0665	0.0672	0.0658	0.0641	0.0643	0.0640	0.0658	0.0659	0.0651	0.0641	0.0631	0.0652	0.0641	0.0659	0.0637	0.0654	0.0652	0.0642	0.0663	0.0642	0.0642	0.0648	0.0654	0.0645
45=06:18:25	39538	371	0.3867	0.3905	0.3682	0.3184	0.2755	0.1527	0.3230	0.3119	0.2426	0.1751	0.1500	0.1275	0.3854	0.3984	0.4604	0.3849	0.3090	0.1611	0.2639	0.2882	0.2359	0.2038	0.1479	0.1295	0.3805	0.4527	0.5091	0.4852	0.3281	0.1940	0.2387	0.2480	0.2331	0.1835	0.1358	0.1281	0.3095	0.2937	0.3695	0.3211	0.2556	0.1709	0.2491	0.2145	0.1978	0.1496	0.1175	0.1110	0.2122	0.2000	0.2674	0.2256	0.1900	0.1541	0.1812	0.1839	0.1421	0.1515	0.1220	0.1111	0.1875	0.1761	0.2014	0.2055	0.2062	0.1645	0.1939	0.1854	0.1729	0.1631	0.1201	0.1106	0.0623	0.0649	0.0646	0.0610	0.0614	0.0624	0.0617	0.0638	0.0630	0.0625	0.0613	0.0631	0.0626	0.0647	0.0620	0.0634	0.0634	0.0633	0.0635	0.0625	0.0621	0.0615	0.0613	0.0633
46=06:33:06	40419	368	0.4098	0.4122	0.4049	0.3305	0.2916	0.1579	0.3478	0.3368	0.2540	0.1909	0.1547	0.1330	0.4161	0.4325	0.4862	0.4081	0.3211	0.1732	0.2822	0.3176	0.2387	0.2148	0.1527	0.1344	0.4311	0.4871	0.5753	0.5172	0.3647	0.2055	0.2670	0.2644	0.2565	0.1906	0.1386	0.1309	0.3390	0.3262	0.4124	0.3644	0.2756	0.1824	0.2594	0.2302	0.2077	0.1616	0.1182	0.1160	0.2374	0.2133	0.2920	0.2342	0.1965	0.1626	0.1948	0.1982	0.1480	0.1557	0.1242	0.1153	0.1926	0.1867	0.2119	0.2143	0.2121	0.1641	0.2077	0.1919	0.1841	0.1628	0.1218	0.1194	0.0653	0.0655	0.0635	0.0632	0.0654	0.0629	0.0628	0.0623	0.0657	0.0641	0.0638	0.0653	0.0633	0.0654	0.0631	0.0640	0.0646	0.0643	0.0647	0.0631	0.0639	0.0627	0.0632	0.0638
47=06:47:47	41300	371	0.4489	0.4318	0.4419	0.3705	0.3240	0.1629	0.3766	0.3581	0.2812	0.1995	0.1603	0.1384	0.4466	0.4665	0.5235	0.4527	0.3502	0.1821	0.2955	0.3469	0.2465	0.2316	0.1619	0.1326	0.4405	0.5151	0.6009	0.5609	0.3973	0.2211	0.2925	0.2736	0.2663	0.2004	0.1454	0.1353	0.3535	0.3504	0.4472	0.3953	0.2913	0.1885	0.2841	0.2402	0.2270	0.1637	0.1204	0.1180	0.2428	0.2271	0.3167	0.2585	0.2082	0.1684	0.2076	0.2099	0.1554	0.1630	0.1279	0.1189	0.2055	0.2030	0.2288	0.2275	0.2357	0.1722	0.2257	0.1951	0.1994	0.1698	0.1271	0.1217	0.0652	0.0661	0.0648	0.0641	0.0636	0.0643	0.0647	0.0654	0.0646	0.0634	0.0649	0.0659	0.0647	0.0666	0.0638	0.0661	0.0644	0.0651	0.0642	0.0654	0.0644	0.0628	0.0647	0.0645
48=07:02:28	42181	371	0.4566	0.4651	0.4669	0.3963	0.3496	0.1727	0.4144	0.3892	0.2974	0.2093	0.1692	0.1380	0.4772	0.4953	0.5606	0.4912	0.3876	0.1948	0.3242	0.3662	0.2728	0.2482	0.1707	0.1374	0.4650	0.5457	0.6138	0.5831	0.4254	0.2280	0.3075	0.2964	0.2860	0.2097	0.1526	0.1382	0.3861	0.3789	0.4744	0.4212	0.3216	0.2020	0.3093	0.2608	0.2426	0.1770	0.1251	0.1203	0.2491	0.2319	0.3322	0.2766	0.2233	0.1774	0.2186	0.2253	0.1655	0.1692	0.1304	0.1194	0.2198	0.2058	0.2383	0.2424	0.2517	0.1844	0.2426	0.2105	0.2099	0.1817	0.1297	0.1225	0.0638	0.0638	0.0651	0.0644	0.0626	0.0626	0.0631	0.0637	0.0639	0.0625	0.0620	0.0632	0.0634	0.0647	0.0619	0.0641	0.0634	0.0638	0.0641	0.0635	0.0648	0.0634	0.0619	0.0643
49=07:17:09	43062	370	0.4796	0.4928	0.4827	0.4116	0.3492	0.1754	0.4454	0.3945	0.3215	0.2103	0.1779	0.1482	0.5112	0.5261	0.5794	0.5142	0.3988	0.1991	0.3425	0.3965	0.2847	0.2516	0.1742	0.1467	0.5012	0.5872	0.6528	0.6255	0.4404	0.2407	0.3194	0.3230	0.3039	0.2217	0.1564	0.1465	0.4192	0.3896	0.5202	0.4592	0.3484	0.2036	0.3172	0.2629	0.2585	0.1756	0.1304	0.1188	0.2608	0.2541	0.3500	0.2782	0.2299	0.1846	0.2314	0.2375	0.1607	0.1776	0.1329	0.1223	0.2263	0.2144	0.2657	0.2541	0.2621	0.1856	0.2592	0.2160	0.2309	0.1805	0.1311	0.1266	0.0647	0.0661	0.0644	0.0626	0.0638	0.0635	0.0647	0.0636	0.0634	0.0651	0.0638	0.0652	0.0646	0.0647	0.0648	0.0651	0.0635	0.0636	0.0648	0.0647	0.0633	0.0617	0.0622	0.0638
50=07:31:50	43943	368	0.5206	0.5312	0.5099	0.4446	0.3601	0.1824	0.4591	0.4376	0.3257	0.2163	0.1842	0.1524	0.5365	0.5490	0.6109	0.5320	0.4228	0.2050	0.3720	0.3904	0.3028	0.2507	0.1854	0.1539	0.5652	0.6070	0.6732	0.6430	0.4620	0.2470	0.3184	0.3383	0.3112	0.2391	0.1576	0.1516	0.4331	0.4171	0.5327	0.4768	0.3588	0.2148	0.3328	0.2763	0.2645	0.1845	0.1321	0.1272	0.2908	0.2642	0.3822	0.2853	0.2411	0.1898	0.2383	0.2401	0.1674	0.1853	0.1373	0.1257	0.2400	0.2426	0.2737	0.2683	0.2719	0.1975	0.2580	0.2394	0.2278	0.2001	0.1327	0.1323	0.0672	0.0669	0.0664	0.0636	0.0659	0.0643	0.0653	0.0658	0.0673	0.0642	0.0642	0.0674	0.0668	0.0655	0.0640	0.0663	0.0647	0.0661	0.0664	0.0650	0.0651	0.0649	0.0650	0.0645
51=07:46:32	44824	370	0.5775	0.5419	0.5847	0.4795	0.4072	0.1828	0.4958	0.4563	0.3649	0.2248	0.1937	0.1492	0.6195	0.5693	0.6768	0.5729	0.4783	0.2103	0.3855	0.4273	0.3238	0.2752	0.1899	0.1542	0.5558	0.6492	0.7297	0.7095	0.5201	0.2609	0.3565	0.3598	0.3473	0.2429	0.1684	0.1520	0.4609	0.4326	0.5925	0.5064	0.3863	0.2134	0.3669	0.2890	0.2948	0.1916	0.1327	0.1251	0.2966	0.2735	0.3940	0.3118	0.2482	0.1932	0.2473	0.2613	0.1738	0.1952	0.1379	0.1238	0.2502	0.2321	0.2749	0.2719	0.2872	0.2029	0.2768	0.2401	0.2460	0.2009	0.1380	0.1311	0.0630	0.0640	0.0620	0.0612	0.0609	0.0595	0.0616	0.0617	0.0625	0.0613	0.0613	0.0628	0.0619	0.0629	0.0614	0.0615	0.0624	0.0613	0.0623	0.0608	0.0615	0.0617	0.0627	0.0625
52=08:01:13	45705	371	0.5699	0.5772	0.5732	0.5109	0.4164	0.1944	0.5138	0.4927	0.3761	0.2427	0.2063	0.1671	0.6045	0.6036	0.6666	0.5980	0.4865	0.2241	0.4201	0.4457	0.3517	0.2843	0.2045	0.1592	0.6148	0.6634	0.7306	0.7025	0.5290	0.2761	0.3704	0.3835	0.3571	0.2682	0.1713	0.1598	0.4884	0.4622	0.5922	0.5414	0.4113	0.2334	0.3851	0.3127	0.3051	0.2002	0.1383	0.1309	0.3265	0.3006	0.4274	0.3313	0.2726	0.2066	0.2808	0.2698	0.1801	0.2037	0.1438	0.1323	0.2661	0.2677	0.3143	0.3042	0.3043	0.2079	0.2925	0.2684	0.2566	0.2184	0.1435	0.1337	0.0663	0.0667	0.0659	0.0652	0.0645	0.0663	0.0663	0.0661	0.0655	0.0664	0.0658	0.0666	0.0661	0.0664	0.0646	0.0666	0.0656	0.0659	0.0657	0.0660	0.0647	0.0654	0.0658	0.0654
53=08:15:54	46586	371	0.5906	0.5888	0.5950	0.5440	0.4570	0.2026	0.5343	0.5287	0.4114	0.2661	0.2173	0.1692	0.6626	0.6031	0.6967	0.6247	0.5265	0.2334	0.4529	0.5185	0.3794	0.3108	0.2175	0.1693	0.6395	0.7280	0.7591	0.7426	0.6089	0.2943	0.4092	0.4198	0.3968	0.2869	0.1815	0.1662	0.5396	0.4833	0.6826	0.6278	0.4457	0.2433	0.4294	0.3374	0.3320	0.2137	0.1416	0.1337	0.3329	0.3183	0.4568	0.3622	0.2890	0.2130	0.2848	0.2948	0.1959	0.2148	0.1493	0.1326	0.2812	0.2751	0.3237	0.3107	0.3236	0.2222	0.3063	0.2818	0.2682	0.2345	0.1476	0.1375	0.0644	0.0672	0.0660	0.0626	0.0639	0.0633	0.0631	0.0641	0.0641	0.0650	0.0631	0.0665	0.0639	0.0661	0.0622	0.0638	0.0640	0.0638	0.0638	0.0653	0.0642	0.0645	0.0648	0.0643
54=08:30:35	47467	368	0.6078	0.6019	0.6073	0.5575	0.4651	0.2023	0.5399	0.5259	0.4275	0.2670	0.2256	0.1686	0.6539	0.6127	0.6677	0.6455	0.5272	0.2319	0.4515	0.4930	0.3870	0.3173	0.2249	0.1718	0.6559	0.6722	0.6927	0.6786	0.5722	0.3008	0.4076	0.4103	0.3889	0.2890	0.1847	0.1718	0.5430	0.5064	0.6553	0.5941	0.4524	0.2491	0.4345	0.3427	0.3449	0.2173	0.1434	0.1386	0.3692	0.3374	0.4873	0.3763	0.2963	0.2106	0.3046	0.3070	0.1967	0.2223	0.1490	0.1356	0.3024	0.2920	0.3434	0.3245	0.3420	0.2296	0.3160	0.2858	0.2705	0.2340	0.1484	0.1431	0.0642	0.0650	0.0635	0.0622	0.0635	0.0621	0.0642	0.0631	0.0638	0.0631	0.0628	0.0644	0.0632	0.0630	0.0621	0.0634	0.0624	0.0629	0.0650	0.0636	0.0628	0.0623	0.0637	0.0621
55=08:45:16	48348	367	0.6228	0.5993	0.6210	0.5824	0.4737	0.2100	0.5586	0.5518	0.4291	0.2874	0.2287	0.1820	0.6695	0.6014	0.6663	0.6481	0.5474	0.2485	0.4775	0.4970	0.3956	0.3333	0.2392	0.1793	0.6794	0.6599	0.6928	0.6698	0.5949	0.3165	0.4285	0.4357	0.4037	0.3083	0.1972	0.1769	0.5660	0.5411	0.6619	0.6196	0.4695	0.2619	0.4363	0.3674	0.3474	0.2390	0.1500	0.1427	0.3675	0.3610	0.5058	0.3882	0.3100	0.2229	0.3145	0.3136	0.2115	0.2324	0.1572	0.1431	0.3181	0.3003	0.3525	0.3471	0.3466	0.2381	0.3381	0.3070	0.2873	0.2566	0.1560	0.1480	0.0672	0.0680	0.0664	0.0658	0.0661	0.0660	0.0659	0.0659	0.0673	0.0670	0.0655	0.0673	0.0654	0.0668	0.0661	0.0673	0.0664	0.0665	0.0663	0.0660	0.0663	0.0663	0.0665	0.0676
56=08:59:57	49230	367	0.6334	0.6236	0.6493	0.6279	0.5199	0.2194	0.5982	0.6037	0.4586	0.3109	0.2388	0.1895	0.6691	0.6109	0.6961	0.6755	0.6017	0.2562	0.5234	0.5467	0.4334	0.3700	0.2503	0.1908	0.7157	0.7071	0.7280	0.6904	0.6332	0.3211	0.4676	0.4860	0.4487	0.3315	0.1964	0.1830	0.6229	0.5650	0.6947	0.6853	0.5239	0.2924	0.4740	0.4071	0.3683	0.2551	0.1499	0.1410	0.3911	0.3727	0.5481	0.4279	0.3465	0.2448	0.3424	0.3303	0.2252	0.2468	0.1667	0.1442	0.3427	0.3187	0.3942	0.3907	0.3763	0.2579	0.3668	0.3382	0.3285	0.2714	0.1622	0.1480	0.0633	0.0637	0.0636	0.0614	0.0606	0.0625	0.0611	0.0608	0.0633	0.0615	0.0612	0.0626	0.0608	0.0641	0.0609	0.0622	0.0620	0.0616	0.0616	0.0626	0.0618	0.0612	0.0617	0.0622
57=09:14:38	50111	367	0.6155	0.6098	0.6438	0.6465	0.5487	0.2351	0.5953	0.6211	0.4941	0.3333	0.2607	0.2065	0.6715	0.6149	0.6771	0.6513	0.6350	0.2738	0.5797	0.6054	0.4781	0.3910	0.2626	0.1892	0.7055	0.6753	0.7202	0.6904	0.6894	0.3633	0.5114	0.5267	0.4910	0.3629	0.2129	0.1900	0.6482	0.5865	0.6850	0.7303	0.5788	0.3035	0.5285	0.4418	0.4219	0.2672	0.1660	0.1493	0.4146	0.4100	0.5667	0.4529	0.3598	0.2531	0.3650	0.3747	0.2371	0.2619	0.1731	0.1528	0.3616	0.3551	0.4162	0.4040	0.3993	0.2663	0.3893	0.3675	0.3505	0.2918	0.1716	0.1587	0.0665	0.0654	0.0649	0.0635	0.0643	0.0645	0.0654	0.0653	0.0661	0.0644	0.0648	0.0657	0.0649	0.0643	0.0644	0.0656	0.0655	0.0647	0.0627	0.0646	0.0649	0.0637	0.0629	0.0647
58=09:29:19	50992	367	0.6192	0.5681	0.6314	0.6384	0.5873	0.2225	0.5856	0.6149	0.5301	0.3390	0.2699	0.1961	0.6687	0.6161	0.6680	0.6632	0.6277	0.2827	0.5622	0.6081	0.4881	0.4239	0.2588	0.1910	0.6725	0.6751	0.7249	0.6967	0.6836	0.3641	0.5474	0.5336	0.5052	0.3558	0.2251	0.1952	0.6633	0.5905	0.6821	0.7166	0.5845	0.2986	0.5515	0.4605	0.4299	0.2644	0.1590	0.1457	0.4490	0.4232	0.5854	0.4999	0.3688	0.2577	0.3778	0.4047	0.2448	0.2683	0.1749	0.1528	0.3768	0.3571	0.4314	0.4126	0.4411	0.2668	0.4292	0.3552	0.3671	0.2818	0.1793	0.1539	0.0599	0.0622	0.0621	0.0606	0.0613	0.0592	0.0622	0.0614	0.0608	0.0604	0.0612	0.0618	0.0597	0.0613	0.0615	0.0609	0.0601	0.0606	0.0621	0.0611	0.0600	0.0608	0.0609	0.0612
59=09:44:00	51873	367	0.6092	0.5899	0.6247	0.6176	0.5788	0.2353	0.5675	0.5859	0.5055	0.3708	0.2680	0.2128	0.6421	0.6068	0.6518	0.6411	0.6199	0.2899	0.5613	0.5961	0.4782	0.4371	0.2744	0.2033	0.6848	0.6637	0.7016	0.6649	0.6561	0.3693	0.5464	0.5244	0.5182	0.3764	0.2360	0.2029	0.6516	0.5938	0.6553	0.6852	0.5750	0.3183	0.5295	0.4671	0.4297	0.3037	0.1664	0.1593	0.4465	0.4633	0.6051	0.4852	0.3826	0.2635	0.3964	0.3963	0.2630	0.2759	0.1888	0.1573	0.3985	0.3876	0.4554	0.4299	0.4305	0.2789	0.4166	0.3833	0.3779	0.3086	0.1832	0.1688	0.0665	0.0654	0.0650	0.0649	0.0647	0.0643	0.0647	0.0652	0.0638	0.0640	0.0626	0.0649	0.0655	0.0667	0.0643	0.0660	0.0639	0.0656	0.0638	0.0645	0.0652	0.0636	0.0643	0.0651
60=09:58:41	52754	368	0.6540	0.5908	0.6904	0.6804	0.6621	0.2506	0.6422	0.6599	0.5937	0.4041	0.3079	0.2233	0.7002	0.6249	0.7269	0.7111	0.6947	0.3343	0.6430	0.6571	0.5592	0.5209	0.3124	0.2170	0.7117	0.7321	0.7637	0.7305	0.7125	0.4347	0.6186	0.6076	0.6004	0.4354	0.2603	0.2185	0.7052	0.6082	0.7269	0.7407	0.6566	0.3617	0.6186	0.5588	0.5073	0.3311	0.1805	0.1656	0.4807	0.4771	0.6685	0.5368	0.4382	0.2949	0.4622	0.4624	0.2901	0.3176	0.2102	0.1693	0.4375	0.4009	0.5213	0.5010	0.5108	0.3208	0.5171	0.4462	0.4548	0.3535	0.1991	0.1709	0.0659	0.0679	0.0656	0.0668	0.0636	0.0643	0.0647	0.0650	0.0654	0.0638	0.0645	0.0667	0.0655	0.0648	0.0647	0.0642	0.0648	0.0650	0.0659	0.0648	0.0654	0.0644	0.0661	0.0655
61=10:13:22	53635	371	0.6104	0.5979	0.6140	0.6277	0.6056	0.2515	0.5855	0.5895	0.5550	0.3915	0.3223	0.2318	0.6707	0.6124	0.6723	0.6476	0.6374	0.3111	0.6045	0.5761	0.5515	0.4487	0.3176	0.2169	0.6847	0.6842	0.7171	0.6948	0.6352	0.4039	0.5589	0.5913	0.5561	0.4246	0.2513	0.2300	0.6558	0.5692	0.6652	0.6742	0.6330	0.3405	0.5882	0.4906	0.4983	0.3068	0.1876	0.1645	0.4972	0.4827	0.6374	0.5288	0.4237	0.2838	0.4287	0.4375	0.2783	0.3295	0.1981	0.1690	0.4447	0.4123	0.5198	0.4783	0.4836	0.3042	0.4745	0.4414	0.4194	0.3511	0.1955	0.1767	0.0639	0.0652	0.0658	0.0640	0.0660	0.0646	0.0629	0.0646	0.0628	0.0637	0.0636	0.0647	0.0644	0.0646	0.0636	0.0647	0.0665	0.0629	0.0643	0.0642	0.0627	0.0642	0.0640	0.0639
62=10:28:04	54516	371	0.6091	0.6011	0.6258	0.6250	0.6149	0.2610	0.5831	0.6158	0.5574	0.4489	0.3245	0.2468	0.6554	0.6133	0.6859	0.6596	0.6569	0.3299	0.6196	0.6093	0.5815	0.5257	0.3339	0.2403	0.6824	0.6744	0.7300	0.6918	0.6692	0.4248	0.6086	0.6167	0.6150	0.4655	0.2728	0.2338	0.6495	0.5846	0.6636	0.6855	0.6615	0.3730	0.6179	0.5748	0.5176	0.3586	0.1885	0.1722	0.5134	0.5114	0.6397	0.5636	0.4600	0.3040	0.4819	0.4738	0.3044	0.3364	0.2213	0.1725	0.4748	0.4458	0.5489	0.5235	0.5410	0.3370	0.5214	0.4775	0.4672	0.3819	0.2061	0.1869	0.0642	0.0658	0.0653	0.0623	0.0627	0.0641	0.0634	0.0660	0.0661	0.0630	0.0643	0.0650	0.0654	0.0645	0.0643	0.0652	0.0639	0.0647	0.0638	0.0620	0.0649	0.0638	0.0628	0.0634
63=10:42:45	55397	371	0.6374	0.6049	0.6743	0.6663	0.6600	0.2732	0.6067	0.6336	0.6134	0.4504	0.3691	0.2498	0.6808	0.6210	0.7151	0.7008	0.6720	0.3460	0.6279	0.6145	0.6132	0.5414	0.3540	0.2440	0.7230	0.7451	0.7605	0.7428	0.6901	0.4759	0.6191	0.6487	0.6208	0.4872	0.2974	0.2509	0.6607	0.5784	0.7155	0.7090	0.6680	0.3874	0.6352	0.5759	0.5641	0.3641	0.2020	0.1744	0.5474	0.5345	0.6968	0.5932	0.5183	0.3196	0.4988	0.5159	0.3102	0.3726	0.2223	0.1858	0.4778	0.4416	0.5939	0.5366	0.5745	0.3350	0.5537	0.5125	0.4950	0.3905	0.2205	0.1925	0.0656	0.0655	0.0635	0.0640	0.0626	0.0633	0.0653	0.0641	0.0646	0.0643	0.0648	0.0643	0.0640	0.0655	0.0642	0.0643	0.0644	0.0662	0.0653	0.0632	0.0650	0.0632	0.0640	0.0651
64=10:57:26	56278	371	0.6299	0.6067	0.6452	0.6368	0.6550	0.2782	0.5786	0.6441	0.5834	0.5054	0.3606	0.2734	0.6699	0.6142	0.6974	0.6610	0.6632	0.3500	0.6298	0.6230	0.6101	0.5799	0.3699	0.2658	0.6955	0.6827	0.7703	0.7224	0.6904	0.4868	0.6287	0.6343	0.6217	0.5242	0.3009	0.2580	0.6483	0.5844	0.6792	0.7175	0.6523	0.3941	0.6268	0.6305	0.5567	0.4164	0.2062	0.1884	0.5821	0.5512	0.7005	0.5980	0.5351	0.3178	0.5340	0.5302	0.3453	0.3780	0.2391	0.1855	0.5175	0.4830	0.5868	0.5609	0.5811	0.3626	0.5747	0.5423	0.5173	0.4227	0.2323	0.2119	0.0646	0.0667	0.0636	0.0616	0.0629	0.0645	0.0639	0.0644	0.0635	0.0627	0.0628	0.0640	0.0643	0.0648	0.0629	0.0641	0.0652	0.0647	0.0618	0.0630	0.0634	0.0643	0.0628	0.0643
65=11:12:07	57159	370	0.6205	0.5897	0.6453	0.6504	0.6248	0.2907	0.5792	0.6180	0.5657	0.5003	0.3989	0.2753	0.6714	0.6066	0.6864	0.6626	0.6436	0.3581	0.6085	0.5818	0.6173	0.5535	0.4011	0.2642	0.6914	0.6936	0.7397	0.7115	0.6429	0.4792	0.5952	0.6430	0.5855	0.5315	0.3109	0.2785	0.6410	0.5752	0.6730	0.6752	0.6263	0.3910	0.6109	0.6009	0.5845	0.3919	0.2188	0.1910	0.5979	0.5558	0.6840	0.6227	0.5322	0.3338	0.5283	0.5334	0.3484	0.4166	0.2318	0.1916	0.5256	0.4715	0.6089	0.5512	0.5781	0.3553	0.5686	0.5502	0.5115	0.4406	0.2359	0.2077	0.0631	0.0623	0.0621	0.0612	0.0619	0.0616	0.0621	0.0619	0.0639	0.0619	0.0619	0.0624	0.0619	0.0626	0.0599	0.0613	0.0607	0.0619	0.0629	0.0628	0.0622	0.0621	0.0615	0.0622
66=11:26:48	58041	370	0.6198	0.5971	0.6284	0.6414	0.6345	0.3042	0.5884	0.6048	0.5831	0.5425	0.4363	0.2927	0.6692	0.6227	0.6789	0.6631	0.6553	0.3983	0.6221	0.6036	0.6167	0.5955	0.4320	0.2903	0.6998	0.6936	0.7263	0.6982	0.6645	0.5340	0.6192	0.6386	0.6084	0.5590	0.3463	0.2884	0.6541	0.5864	0.6849	0.7133	0.6720	0.4303	0.6324	0.6197	0.6178	0.4299	0.2307	0.2032	0.6187	0.5819	0.6532	0.6592	0.5489	0.3552	0.5595	0.5742	0.3901	0.4413	0.2515	0.2054	0.5453	0.5176	0.6609	0.6103	0.5995	0.3931	0.5984	0.5812	0.5629	0.4792	0.2607	0.2257	0.0654	0.0665	0.0655	0.0631	0.0644	0.0662	0.0640	0.0637	0.0641	0.0654	0.0651	0.0652	0.0644	0.0665	0.0653	0.0650	0.0631	0.0647	0.0642	0.0648	0.0654	0.0651	0.0637	0.0645
67=11:41:29	58922	371	0.6184	0.5744	0.6205	0.6162	0.6157	0.3005	0.5736	0.5570	0.5402	0.5451	0.4137	0.2846	0.6555	0.6164	0.6526	0.6636	0.6198	0.4073	0.5647	0.5971	0.5500	0.5969	0.3987	0.2782	0.6825	0.6936	0.7090	0.6658	0.6346	0.5078	0.5931	0.5808	0.5904	0.5228	0.3604	0.2848	0.6455	0.5960	0.6667	0.6859	0.6149	0.4242	0.5862	0.6009	0.5858	0.4370	0.2262	0.2086	0.6173	0.5821	0.6305	0.6422	0.5459	0.3510	0.5455	0.5659	0.3983	0.4288	0.2669	0.2098	0.5726	0.5226	0.6263	0.5828	0.5989	0.3834	0.6052	0.5533	0.5669	0.4509	0.2758	0.2200	0.0655	0.0655	0.0662	0.0640	0.0641	0.0632	0.0642	0.0641	0.0645	0.0638	0.0637	0.0649	0.0651	0.0643	0.0638	0.0648	0.0652	0.0656	0.0646	0.0625	0.0633	0.0654	0.0630	0.0649
68=11:56:10	59803	371	0.6207	0.5916	0.6418	0.6416	0.6406	0.3262	0.6004	0.6058	0.5891	0.5832	0.4747	0.3206	0.6776	0.6280	0.6857	0.6858	0.6396	0.4226	0.6324	0.6157	0.6148	0.6087	0.4591	0.3127	0.6986	0.7009	0.7392	0.7127	0.6636	0.5604	0.6269	0.6352	0.6258	0.5918	0.3930	0.3166	0.6528	0.5962	0.6832	0.7057	0.6439	0.4535	0.6309	0.6166	0.6214	0.4673	0.2528	0.2182	0.6373	0.5809	0.6448	0.6496	0.5810	0.3931	0.5888	0.6065	0.4400	0.4916	0.2810	0.2267	0.5905	0.5391	0.6414	0.6231	0.6145	0.4079	0.6282	0.6104	0.6052	0.5003	0.2913	0.2445	0.0661	0.0668	0.0644	0.0628	0.0624	0.0633	0.0644	0.0639	0.0661	0.0645	0.0646	0.0656	0.0642	0.0655	0.0641	0.0646	0.0640	0.0653	0.0657	0.0643	0.0647	0.0650	0.0649	0.0652
69=12:10:51	60684	371	0.6215	0.6037	0.6257	0.6248	0.6124	0.3324	0.5961	0.5984	0.5772	0.5767	0.4913	0.3324	0.6620	0.6293	0.6860	0.6723	0.6589	0.4281	0.6390	0.6242	0.6207	0.6042	0.4857	0.3083	0.6972	0.7049	0.7304	0.7091	0.6759	0.5611	0.5891	0.6232	0.6239	0.6229	0.4061	0.3350	0.6493	0.5775	0.6748	0.6884	0.6508	0.4682	0.6362	0.6150	0.6338	0.4756	0.2716	0.2245	0.6494	0.5734	0.6319	0.6275	0.5966	0.3980	0.6038	0.6271	0.4317	0.5075	0.2930	0.2335	0.5973	0.5551	0.6403	0.6599	0.6487	0.4326	0.6279	0.6306	0.6266	0.5273	0.3022	0.2484	0.0652	0.0645	0.0645	0.0633	0.0635	0.0645	0.0629	0.0644	0.0641	0.0650	0.0646	0.0660	0.0643	0.0653	0.0641	0.0638	0.0641	0.0647	0.0635	0.0624	0.0632	0.0628	0.0631	0.0633
70=12:25:33	61565	368	0.6334	0.6084	0.6251	0.6314	0.6075	0.3589	0.5819	0.6128	0.5448	0.5920	0.4934	0.3681	0.6721	0.6196	0.7019	0.6736	0.6551	0.4489	0.6061	0.5917	0.5981	0.5717	0.5056	0.3490	0.7001	0.6963	0.7491	0.6992	0.6605	0.5889	0.5926	0.6143	0.5985	0.6123	0.4080	0.3530	0.6531	0.6034	0.6969	0.6984	0.6515	0.5061	0.6041	0.6259	0.5881	0.5476	0.2764	0.2450	0.6333	0.5643	0.6431	0.6350	0.6397	0.4185	0.6483	0.5987	0.4751	0.5224	0.3195	0.2391	0.5865	0.5526	0.6148	0.6403	0.6174	0.4697	0.6246	0.6486	0.6168	0.5702	0.3158	0.2650	0.0663	0.0664	0.0651	0.0649	0.0650	0.0637	0.0652	0.0637	0.0654	0.0630	0.0634	0.0664	0.0654	0.0669	0.0646	0.0651	0.0661	0.0661	0.0655	0.0652	0.0646	0.0635	0.0666	0.0652
71=12:40:14	62446	367	0.6134	0.5962	0.6339	0.6186	0.6050	0.3575	0.5935	0.6118	0.5585	0.5771	0.5033	0.3727	0.6613	0.6366	0.6944	0.6771	0.6335	0.4740	0.6150	0.6402	0.5907	0.6058	0.5059	0.3771	0.7034	0.6850	0.7402	0.7111	0.6727	0.5866	0.6002	0.6044	0.6248	0.6022	0.4509	0.3596	0.6469	0.6076	0.6637	0.6973	0.6221	0.5119	0.5991	0.6288	0.6026	0.5611	0.2955	0.2575	0.6149	0.5737	0.6157	0.6099	0.6294	0.4326	0.6287	0.6111	0.4952	0.5316	0.3452	0.2520	0.5880	0.5487	0.6247	0.6233	0.5989	0.4572	0.6212	0.6161	0.6242	0.5618	0.3399	0.2704	0.0651	0.0666	0.0643	0.0626	0.0636	0.0650	0.0644	0.0648	0.0642	0.0644	0.0638	0.0651	0.0648	0.0661	0.0625	0.0641	0.0645	0.0643	0.0654	0.0640	0.0630	0.0629	0.0628	0.0637
72=12:54:55	63327	368	0.6358	0.5936	0.6253	0.6295	0.6081	0.3738	0.5839	0.6134	0.5432	0.5894	0.5327	0.3942	0.6793	0.6203	0.6973	0.6786	0.6615	0.4883	0.6154	0.6104	0.6030	0.5788	0.5506	0.3928	0.7020	0.6979	0.7378	0.6962	0.6556	0.5995	0.5967	0.6109	0.6031	0.6035	0.4536	0.3851	0.6467	0.6129	0.6924	0.6994	0.6334	0.5219	0.6036	0.6348	0.6063	0.5884	0.3141	0.2781	0.6274	0.5648	0.6314	0.6196	0.6343	0.4395	0.6287	0.5887	0.5233	0.5697	0.3587	0.2626	0.5941	0.5456	0.6094	0.6168	0.5988	0.4987	0.6207	0.6413	0.6020	0.6120	0.3578	0.2997	0.0650	0.0673	0.0641	0.0630	0.0638	0.0635	0.0629	0.0644	0.0641	0.0623	0.0623	0.0641	0.0629	0.0639	0.0629	0.0628	0.0648	0.0646	0.0626	0.0626	0.0641	0.0621	0.0641	0.0646
73=13:09:36	64209	367	0.6137	0.5913	0.6289	0.6116	0.6088	0.3763	0.5844	0.5604	0.5577	0.5572	0.5351	0.3905	0.6522	0.6304	0.6623	0.6668	0.6154	0.4946	0.5765	0.6014	0.5604	0.5785	0.5291	0.3767	0.6959	0.6963	0.7210	0.6889	0.6518	0.5876	0.5903	0.5819	0.5904	0.5604	0.4955	0.3833	0.6475	0.5966	0.6714	0.6861	0.6216	0.5221	0.5901	0.5818	0.5839	0.5520	0.3265	0.2637	0.6188	0.5779	0.6220	0.6181	0.6149	0.4500	0.5903	0.6027	0.5217	0.5694	0.3623	0.2787	0.5748	0.5411	0.6133	0.5929	0.5870	0.4645	0.6058	0.5925	0.6111	0.5618	0.3825	0.2950	0.0622	0.0621	0.0613	0.0616	0.0607	0.0602	0.0610	0.0609	0.0608	0.0597	0.0607	0.0621	0.0592	0.0615	0.0612	0.0619	0.0606	0.0605	0.0608	0.0598	0.0604	0.0596	0.0608	0.0616
74=13:24:17	65090	367	0.6427	0.6084	0.6868	0.6712	0.6441	0.4038	0.6297	0.6469	0.5817	0.6213	0.5533	0.4467	0.6840	0.6306	0.7222	0.7204	0.6661	0.5670	0.6335	0.6335	0.6031	0.6104	0.5952	0.4252	0.7047	0.7109	0.7769	0.7319	0.6940	0.6395	0.6049	0.6454	0.6322	0.6219	0.5284	0.4338	0.6946	0.6130	0.7311	0.7551	0.6823	0.5666	0.6268	0.6515	0.6059	0.6552	0.3626	0.3021	0.6092	0.5773	0.6428	0.6206	0.6712	0.5150	0.6743	0.5992	0.5787	0.6254	0.4171	0.3031	0.5877	0.5531	0.6426	0.6531	0.6282	0.5438	0.6534	0.6636	0.6413	0.6305	0.4172	0.3225	0.0645	0.0662	0.0642	0.0649	0.0632	0.0651	0.0643	0.0641	0.0650	0.0649	0.0622	0.0650	0.0643	0.0667	0.0631	0.0647	0.0650	0.0631	0.0627	0.0642	0.0644	0.0626	0.0643	0.0644
75=13:38:58	65971	368	0.6583	0.6021	0.6683	0.6662	0.6467	0.4131	0.6031	0.6061	0.5874	0.5673	0.5569	0.4442	0.6934	0.6311	0.7140	0.7083	0.6621	0.5545	0.6049	0.5893	0.6081	0.5763	0.5930	0.4269	0.7347	0.7134	0.7623	0.7331	0.6749	0.6462	0.5900	0.6290	0.5907	0.6067	0.5430	0.4654	0.6874	0.5871	0.7301	0.7125	0.6607	0.5830	0.6277	0.6035	0.6099	0.5642	0.3770	0.3142	0.6417	0.5652	0.6988	0.6897	0.6591	0.5122	0.6378	0.6169	0.5517	0.6276	0.3986	0.3129	0.5842	0.5387	0.6202	0.6521	0.6521	0.5646	0.6311	0.6363	0.6060	0.6009	0.4189	0.3449	0.0640	0.0635	0.0614	0.0615	0.0613	0.0603	0.0630	0.0632	0.0620	0.0620	0.0634	0.0622	0.0616	0.0641	0.0617	0.0643	0.0617	0.0646	0.0635	0.0630	0.0613	0.0622	0.0611	0.0624
