# Supplementary material for: Systematic Prediction of Antifungal Drug Synergy by Chemogenomic Screening in Saccharomyces cerevisiae
Source: Front Fungal Biol. 2021 Jul 2;2:683414. doi: 10.3389/ffunb.2021.683414 (PMC10512392; doi:10.3389/ffunb.2021.683414)
Supplement: Supplementary file 1 [file Data_Sheet_1.ZIP › Supplementary data/Sypplementary_data_1_(Drug_synergy_assays)/Empty_Mic_VS_LatA_ps1_A_96_T_22.txt]

[config file info]
last_write=07:05:13_12:48:31
last write=07:05:14_08:54:18
[Run_Parameters]
Instrument=Tecan_22
Ini_Names=Read_Reps,Delid,Save_Data_File,Start_Time_Now
barcode_drug_plate=201401
user=asmith
Plate_Size=96
Plate_Type=NUN96ft.pdf
Samples_to_Run=6
Overlay_Size=48
Drug_Plate=none
Plate_Quarter=none
run_ID=none
run_plate_repeat=1
Read_Reps=95
Read_Modes=Absorbance
Read_Flor_Every=2
Max_Delta_OD=0.500000
Well_By_Row_Col=none
Reorder_Map=Order_Strings_Not,0
Tip_Vol=200
OD_to_Innoc=0.100,0.100,0.380,0.380,0.380,0.380,0.760,0.760,0.100,0.100,0.380,0.380,0.380,0.380,0.760,0.760,0.100,0.100,0.380,0.380,0.380,0.380,0.760,0.760,0.100,0.100,0.380,0.380,0.380,0.380,0.760,0.760,0.100,0.100,0.380,0.380,0.380,0.380,0.760,0.760,0.100,0.100,0.380,0.380,0.380,0.380,0.760,0.760
Absorption_Max=.3
OD_to_Save=0.100,0.100,0.380,0.380,0.380,0.380,0.760,0.760,0.100,0.100,0.380,0.380,0.380,0.380,0.760,0.760,0.100,0.100,0.380,0.380,0.380,0.380,0.760,0.760,0.100,0.100,0.380,0.380,0.380,0.380,0.760,0.760,0.100,0.100,0.380,0.380,0.380,0.380,0.760,0.760,0.100,0.100,0.380,0.380,0.380,0.380,0.760,0.760
OD_to_Dilute=0.100
Save_Sample_Vol=180
Save_Sample_Reps=2
Innoc_Vol=184,184,46,46,46,46,0,0,184,184,46,46,46,46,0,0,184,184,46,46,46,46,0,0,184,184,46,46,46,46,0,0,184,184,46,46,46,46,0,0,184,184,46,46,46,46,0,0
Dilute_Vol=23,23,23,23,23,23,23,23,23,23,23,23,23,23,23,23,23,23,23,23,23,23,23,23,23,23,23,23,23,23,23,23,23,23,23,23,23,23,23,23,23,23,23,23,23,23,23,23
Save_Vol=800,800,800,800,800,800,800,800,800,800,800,800,800,800,800,800,800,800,800,800,800,800,800,800,800,800,800,800,800,800,800,800,800,800,800,800,800,800,800,800,800,800,800,800,800,800,800,800
Reference_Vol=100,100,100,100,100,100,100,100,100,100,100,100,100,100,100,100,100,100,100,100,100,100,100,100,100,100,100,100,100,100,100,100,100,100,100,100,100,100,100,100,100,100,100,100,100,100,100,100,100,100,100,100,100,100,100,100,100,100,100,100,100,100,100,100,100,100,100,100,100,100,100,100,100,100,100,100,100,100,100,100,100,100,100,100,100,100,100,100,100,100,100,100,100,100,100,100
Read_to_Innoc=20,20,20,20,20,20,20,20,20,20,20,20,20,20,20,20,20,20,20,20,20,20,20,20,20,20,20,20,20,20,20,20,20,20,20,20,20,20,20,20,20,20,20,20,20,20,20,20
Read_to_Dilute=26,26,26,26,26,26,26,26,26,26,26,26,26,26,26,26,26,26,26,26,26,26,26,26,26,26,26,26,26,26,26,26,26,26,26,26,26,26,26,26,26,26,26,26,26,26,26,26
Read_to_Save=20,20,20,20,20,20,20,20,20,20,20,20,20,20,20,20,20,20,20,20,20,20,20,20,20,20,20,20,20,20,20,20,20,20,20,20,20,20,20,20,20,20,20,20,20,20,20,20
Innoc_Target_Map=1,2,3,4,5,6,7,8,9,10,11,12,13,14,15,16,17,18,19,20,21,22,23,24,25,26,27,28,29,30,31,32,33,34,35,36,37,38,39,40,41,42,43,44,45,46,47,48
Pipet_Trigger=OD_Save_Innoc
Pipet_Volume_Adj=Con_OD_Save
Delid=no
Pre_Init=yes
Talk_To_ProMax=no
Time_Out_Time=1050
Wait_While_Busy=yes
Idle_Time=2
Screen_Run_Type=pre_screen_1
Spect_Protocol=15m
Spec_Run_File=GG_PB_Voyage.pda
Spec_Assay_File=""
Save_Data_File=13_05_07_Empty_MicvsLatA_ps1_A_96_T_22.txt
Working_Dir=C%3A\\Users\\Growth_Data
Run_Control_Dir=C%3A\\Users\\Yeast_Run_Files
Tracking_Dir=""
Track_File=201401_data_track.txt
Save_Run_Data_Flag=yes
Set_Incubator_Temp=30.0
Base_Line_Flag=atstart_minimum
Pipet_Cycles_Before_Save=20
Time_Point_Save=wellmap
Innoc_Direction=down
Wells_In_Use=111111111111111111111111111111111111111111111111
Save_Sample_Map=111111001111110011111100111111001111110011111100
Sections_to_Run=0
Rows_per_Section=8
Start_Sections_Row=1
MultiProbe_Run_File=""
Multiprobe_Run_Dialogue=yes
Comments=no%20comment
Target_Temp=300
Temp_Control=On
Delta_Temp=10
ReadMode=Absorbance,Bottom
ExcitationFilter=340,340
EmissionFilter=535,465
MeasurementFilter=595
ReadsPerWellNumber=1,1
ShakeDuration=800,0
GainMode=Manual
PdfName=NUN96ft.pdf
Gain=50
Add_Drug_Map=1,1,1,1,1,1,1,1,1,1,1,1,1,1,1,1,1,1,1,1,1,1,1,1,1,1,1,1,1,1,1,1,1,1,1,1,1,1,1,1,1,1,1,1,1,1,1,1
Add_Drug_Vol=7,7,7,7,7,7,7,7,7,7,7,7,7,7,7,7,7,7,7,7,7,7,7,7,7,7,7,7,7,7,7,7,7,7,7,7,7,7,7,7,7,7,7,7,7,7,7,7
Innoc_Map=111011101110111011101110111011101110111011101110111011101110111011101110111011101110111011101110
Dilute_Map=111111111111111111111111111111111111111111111111111111111111111111111111111111111111111111111111
data_file_name=iS_1_48.txt
barcode=""
Hit_Call_Threshold=1.000000
Reference_Well=A01
WT_Ref_Well=0
Project_Name=test
Pipet_Gens_Point=5.00,10.00,15.00,20.00,5.00,10.00,15.00,20.00,5.00,10.00,15.00,20.00,5.00,10.00,15.00,20.00,5.00,10.00,15.00,20.00,5.00,10.00,15.00,20.00,5.00,10.00,15.00,20.00,5.00,10.00,15.00,20.00,5.00,10.00,15.00,20.00,5.00,10.00,15.00,20.00,5.00,10.00,15.00,20.00,5.00,10.00,15.00,20.00,
Shake_Divisor=1
data_handling=file_&_DB_&_auto_analysis
time_frm_freezer=-1.00
gens_frm_freezer=-1.00
Well_Vol=100
Parent_ID=""
Units=%
Quarter=A
media_name=ypd
Save_Mode=one_to_one
Consolidate_Save_Map=1,2,3,4,5,6,7,8,9,10,11,12,13,14,15,16,17,18,19,20,21,22,23,24,25,26,27,28,29,30,31,32,33,34,35,36,37,38,39,40,41,42,43,44,45,46,47,48
Add_Drug_at_Start_Map=000000000000000000000000000000000000000000000000000
Add_Drug_Labware=add_drug_48
Max_Dynam_OD_Change=0.05
Reads_After_Pipet=1
Ref_Type=single_ref
Read_to_Add_Drug_at_Start=0
Send_Email_at_Pipet=no_email
Strain_Name=""
Media=ypd
drug_vol=2.00
Drug_Name=""
Drug_Conc=2
Innoc_Conc=""
Strain_Plate=none
ShakeIntensity=High
ShakeMode=Orbital
NumberOfFlashes=1
PartOfPlate=0
MovePlateOutAfterMeasurement=0
IntegrationLagTime=0
IntegrationTime=100
DelayMoveFlashFluorescence=0
[Drug_Data]
Drug_Plate=none
Strain_Plate=none
Media=ypd
Drug_Name=ud,ud,ud,ud,ud,ud,ud,ud,ud,ud,ud,ud,ud,ud,ud,ud,ud,ud,ud,ud,ud,ud,ud,ud,ud,ud,ud,ud,ud,ud,ud,ud,ud,ud,ud,ud,ud,ud,ud,ud,ud,ud,ud,ud,ud,ud,ud,ud,ud,ud,ud,ud,ud,ud,ud,ud,ud,ud,ud,ud,ud,ud,ud,ud,ud,ud,ud,ud,ud,ud,ud,ud,ud,ud,ud,ud,ud,ud,ud,ud,ud,ud,ud,ud,ud,ud,ud,ud,ud,ud,ud,ud,ud,ud,ud,ud
Strain_Name=ud
Drug_Conc=""
Innoc_Conc=0.06250,0.06250,0.06250,0.06250,0.06250,0.06250,0.06250,0.06250,0.06250,0.06250,0.06250,0.06250,0.06250,0.06250,0.06250,0.06250,0.06250,0.06250,0.06250,0.06250,0.06250,0.06250,0.06250,0.06250,0.06250,0.06250,0.06250,0.06250,0.06250,0.06250,0.06250,0.06250,0.06250,0.06250,0.06250,0.06250,0.06250,0.06250,0.06250,0.06250,0.06250,0.06250,0.06250,0.06250,0.06250,0.06250,0.06250,0.06250,0.06250,0.06250,0.06250,0.06250,0.06250,0.06250,0.06250,0.06250,0.06250,0.06250,0.06250,0.06250,0.06250,0.06250,0.06250,0.06250,0.06250,0.06250,0.06250,0.06250,0.06250,0.06250,0.06250,0.06250,0.06250,0.06250,0.06250,0.06250,0.06250,0.06250,0.06250,0.06250,0.06250,0.06250,0.06250,0.06250,0.06250,0.06250,0.06250,0.06250,0.06250,0.06250,0.06250,0.06250,0.06250,0.06250,0.06250,0.06250
Run_ID=none
Plate_Quarter=A
Units=%,%,%,%,%,%,%,%,%,%,%,%,%,%,%,%,%,%,%,%,%,%,%,%,%,%,%,%,%,%,%,%,%,%,%,%,%,%,%,%,%,%,%,%,%,%,%,%,%,%,%,%,%,%,%,%,%,%,%,%,%,%,%,%,%,%,%,%,%,%,%,%,%,%,%,%,%,%,%,%,%,%,%,%,%,%,%,%,%,%,%,%,%,%,%,%
Parent_ID=""
Project_Name=test
Strain_Backgrnd=0,0,0,0,0,0,0,0,0,0,0,0,0,0,0,0,0,0,0,0,0,0,0,0,0,0,0,0,0,0,0,0,0,0,0,0,0,0,0,0,0,0,0,0,0,0,0,0,0,0,0,0,0,0,0,0,0,0,0,0,0,0,0,0,0,0,0,0,0,0,0,0,0,0,0,0,0,0,0,0,0,0,0,0,0,0,0,0,0,0,0,0,0,0,0,0
Well_Vol=100,100,100,100,100,100,100,100,100,100,100,100,100,100,100,100,100,100,100,100,100,100,100,100,100,100,100,100,100,100,100,100,100,100,100,100,100,100,100,100,100,100,100,100,100,100,100,100,100,100,100,100,100,100,100,100,100,100,100,100,100,100,100,100,100,100,100,100,100,100,100,100,100,100,100,100,100,100,100,100,100,100,100,100,100,100,100,100,100,100,100,100,100,100,100,100
time_frm_freezer=-1.00
gens_frm_freezer=-1.00
user=asmith
Strain_Pool=ud,ud,ud,ud,ud,ud,ud,ud,ud,ud,ud,ud,ud,ud,ud,ud,ud,ud,ud,ud,ud,ud,ud,ud,ud,ud,ud,ud,ud,ud,ud,ud,ud,ud,ud,ud,ud,ud,ud,ud,ud,ud,ud,ud,ud,ud,ud,ud,ud,ud,ud,ud,ud,ud,ud,ud,ud,ud,ud,ud,ud,ud,ud,ud,ud,ud,ud,ud,ud,ud,ud,ud,ud,ud,ud,ud,ud,ud,ud,ud,ud,ud,ud,ud,ud,ud,ud,ud,ud,ud,ud,ud,ud,ud,ud,ud
Well_Alias=A01,A02,A03,A04,A05,A06,A07,A08,A09,A10,A11,A12,B01,B02,B03,B04,B05,B06,B07,B08,B09,B10,B11,B12,C01,C02,C03,C04,C05,C06,C07,C08,C09,C10,C11,C12,D01,D02,D03,D04,D05,D06,D07,D08,D09,D10,D11,D12,E01,E02,E03,E04,E05,E06,E07,E08,E09,E10,E11,E12,F01,F02,F03,F04,F05,F06,F07,F08,F09,F10,F11,F12,G01,G02,G03,G04,G05,G06,G07,G08,G09,G10,G11,G12,H01,H02,H03,H04,H05,H06,H07,H08,H09,H10,H11,H12
Well_Pos=1,2,3,4,5,6,7,8,9,10,11,12,13,14,15,16,17,18,19,20,21,22,23,24,25,26,27,28,29,30,31,32,33,34,35,36,37,38,39,40,41,42,43,44,45,46,47,48,49,50,51,52,53,54,55,56,57,58,59,60,61,62,63,64,65,66,67,68,69,70,71,72,73,74,75,76,77,78,79,80,81,82,83,84,85,86,87,88,89,90,91,92,93,94,95,96
position=A01,A02,A03,A04,A05,A06,A07,A08,A09,A10,A11,A12,B01,B02,B03,B04,B05,B06,B07,B08,B09,B10,B11,B12,C01,C02,C03,C04,C05,C06,C07,C08,C09,C10,C11,C12,D01,D02,D03,D04,D05,D06,D07,D08,D09,D10,D11,D12,E01,E02,E03,E04,E05,E06,E07,E08,E09,E10,E11,E12,F01,F02,F03,F04,F05,F06,F07,F08,F09,F10,F11,F12,G01,G02,G03,G04,G05,G06,G07,G08,G09,G10,G11,G12,H01,H02,H03,H04,H05,H06,H07,H08,H09,H10,H11,H12
[Runtime_State]
Instrument=Tecan_22
Start_Time_Now=3.2619305176E+9
Reads_Completed=82
Innoc_Direction=down
Wells_In_Use=111111111111111111111111111111111111111111111111111111111111111111111111111111111111111111111111
Innoc_Map=111111111111111111111111111111111111111111111111111111111111111111111111111111111111000000000000
Dilute_Map=111111111111111111111111111111111111111111111111111111111111111111111111111111111111111111111111
Save_Sample_Map=000000000000000000000000000000000000000000000000010000000100000001000000010000000100000001000000
Current_OD=0.881,1.055,0.793,1.040,0.788,0.950,0.860,0.796,1.097,0.801,0.769,0.755,0.883,0.797,1.043,0.790,0.950,0.924,0.886,0.853,0.981,0.775,0.766,0.866,1.148,1.061,0.803,0.784,1.107,1.057,0.900,0.951,0.914,0.822,0.826,0.774,1.158,0.933,0.742,0.817,0.825,1.051,0.863,0.887,0.776,0.754,0.581,0.386,0.827,0.718,0.754,0.764,0.818,1.083,1.026,0.594,0.216,0.188,0.177,0.153,0.774,0.606,0.552,0.807,0.843,1.072,0.871,0.629,0.201,0.141,0.126,0.124,0.063,0.064,0.063,0.062,0.066,0.063,0.063,0.063,0.065,0.063,0.064,0.064,0.065,0.064,0.063,0.062,0.063,0.064,0.063,0.061,0.063,0.064,0.063,0.064
Bckgrnd_OD=0.091,0.089,0.090,0.089,0.090,0.093,0.088,0.086,0.089,0.087,0.084,0.086,0.087,0.089,0.088,0.087,0.086,0.091,0.085,0.086,0.085,0.088,0.085,0.089,0.090,0.090,0.090,0.090,0.090,0.088,0.089,0.086,0.089,0.087,0.088,0.085,0.089,0.091,0.085,0.089,0.086,0.088,0.085,0.087,0.086,0.086,0.085,0.085,0.092,0.090,0.090,0.091,0.091,0.090,0.090,0.086,0.089,0.090,0.087,0.088,0.087,0.087,0.086,0.086,0.087,0.083,0.087,0.085,0.088,0.090,0.086,0.085,0.061,0.060,0.060,0.060,0.062,0.059,0.060,0.060,0.060,0.060,0.059,0.059,0.061,0.060,0.060,0.060,0.060,0.061,0.060,0.059,0.060,0.060,0.061,0.062
Mapped=111111101111111011111101111111111111110011111100111111111111111111111111111111111111111111111111
Pipet_Completed=000000000000000000000000000000000000000000000000000000000000000000000000000000000000000000000000
Innoc_Completed=0,0,0,0,0,0,0,0,0,0,0,0,0,0,0,0,0,0,0,0,0,0,0,0,0,0,0,0,0,0,0,0,0,0,0,0,0,0,0,0,0,0,0,0,0,0,0,0,0,0,0,0,0,0,0,0,0,0,0,0,0,0,0,0,0,0,0,0,0,0,0,0,0,0,0,0,0,0,0,0,0,0,0,0,0,0,0,0,0,0,0,0,0,0,0,0
Save_Completed=0,0,0,0,0,0,0,0,0,0,0,0,0,0,0,0,0,0,0,0,0,0,0,0,0,0,0,0,0,0,0,0,0,0,0,0,0,0,0,0,0,0,0,0,0,0,0,0,0,0,0,0,0,0,0,0,0,0,0,0,0,0,0,0,0,0,0,0,0,0,0,0,0,0,0,0,0,0,0,0,0,0,0,0,0,0,0,0,0,0,0,0,0,0,0,0
Pipeted_At=0,0,0,0,0,0,0,0,0,0,0,0,0,0,0,0,0,0,0,0,0,0,0,0,0,0,0,0,0,0,0,0,0,0,0,0,0,0,0,0,0,0,0,0,0,0,0,0,0,0,0,0,0,0,0,0,0,0,0,0,0,0,0,0,0,0,0,0,0,0,0,0,0,0,0,0,0,0,0,0,0,0,0,0,0,0,0,0,0,0,0,0,0,0,0,0
Pipeted_OD=0,0,0,0,0,0,0,0,0,0,0,0,0,0,0,0,0,0,0,0,0,0,0,0,0,0,0,0,0,0,0,0,0,0,0,0,0,0,0,0,0,0,0,0,0,0,0,0,0,0,0,0,0,0,0,0,0,0,0,0,0,0,0,0,0,0,0,0,0,0,0,0,0,0,0,0,0,0,0,0,0,0,0,0,0,0,0,0,0,0,0,0,0,0,0,0
Dilutes_Completed=0,0,0,0,0,0,0,0,0,0,0,0,0,0,0,0,0,0,0,0,0,0,0,0,0,0,0,0,0,0,0,0,0,0,0,0,0,0,0,0,0,0,0,0,0,0,0,0,0,0,0,0,0,0,0,0,0,0,0,0,0,0,0,0,0,0,0,0,0,0,0,0,0,0,0,0,0,0,0,0,0,0,0,0,0,0,0,0,0,0,0,0,0,0,0,0
Time_At_Innoc=0,0,0,0,0,0,0,0,0,0,0,0,0,0,0,0,0,0,0,0,0,0,0,0,0,0,0,0,0,0,0,0,0,0,0,0,0,0,0,0,0,0,0,0,0,0,0,0,0,0,0,0,0,0,0,0,0,0,0,0,0,0,0,0,0,0,0,0,0,0,0,0,0,0,0,0,0,0,0,0,0,0,0,0,0,0,0,0,0,0,0,0,0,0,0,0
Time_At_Save=0,0,0,0,0,0,0,0,0,0,0,0,0,0,0,0,0,0,0,0,0,0,0,0,0,0,0,0,0,0,0,0,0,0,0,0,0,0,0,0,0,0,0,0,0,0,0,0,0,0,0,0,0,0,0,0,0,0,0,0,0,0,0,0,0,0,0,0,0,0,0,0,0,0,0,0,0,0,0,0,0,0,0,0,0,0,0,0,0,0,0,0,0,0,0,0
Time_At_Dilute=0,0,0,0,0,0,0,0,0,0,0,0,0,0,0,0,0,0,0,0,0,0,0,0,0,0,0,0,0,0,0,0,0,0,0,0,0,0,0,0,0,0,0,0,0,0,0,0,0,0,0,0,0,0,0,0,0,0,0,0,0,0,0,0,0,0,0,0,0,0,0,0,0,0,0,0,0,0,0,0,0,0,0,0,0,0,0,0,0,0,0,0,0,0,0,0
Previous_OD=0.881,1.055,0.793,1.040,0.788,0.950,0.860,0.796,1.097,0.801,0.769,0.755,0.883,0.797,1.043,0.790,0.950,0.924,0.886,0.853,0.981,0.775,0.766,0.866,1.148,1.061,0.803,0.784,1.107,1.057,0.900,0.951,0.914,0.822,0.826,0.774,1.158,0.933,0.742,0.817,0.825,1.051,0.863,0.887,0.776,0.754,0.581,0.386,0.827,0.718,0.754,0.764,0.818,1.083,1.026,0.594,0.216,0.188,0.177,0.153,0.774,0.606,0.552,0.807,0.843,1.072,0.871,0.629,0.201,0.141,0.126,0.124,0.063,0.064,0.063,0.062,0.066,0.063,0.063,0.063,0.065,0.063,0.064,0.064,0.065,0.064,0.063,0.062,0.063,0.064,0.063,0.061,0.063,0.064,0.063,0.064
Prev_Delta_OD=0.001,0.010,0.003,0.016,0.001,0.013,0.002,0.000,0.013,0.001,0.005,0.002,0.007,0.001,0.015,0.003,0.004,0.002,0.003,0.000,0.012,0.004,0.001,0.013,0.010,0.011,0.000,0.001,0.016,0.017,0.001,0.010,0.010,0.002,0.010,0.006,0.004,0.003,0.001,0.002,0.003,0.011,0.002,0.002,0.003,0.002,0.035,0.025,0.005,0.002,0.007,0.002,0.001,0.012,0.011,0.039,0.009,0.005,0.004,0.001,0.004,0.003,0.002,0.002,0.004,0.013,0.005,0.040,0.006,0.002,0.001,0.003,0.002,0.001,0.001,0.000,0.002,0.000,0.001,0.000,0.002,0.000,0.000,0.000,0.002,0.000,0.001,0.002,0.003,0.001,0.000,0.003,0.000,0.002,0.001,0.002
Delta_From_Ref=0.000,0.014,0.839,0.855,0.663,0.916,0.162,1.942,0.022,0.030,1.083,1.123,0.318,0.932,3.015,2.451,0.015,0.013,0.328,1.009,1.235,1.195,4.388,4.575,0.011,0.012,0.995,0.928,0.518,0.769,0.784,4.643,0.023,0.019,1.592,1.630,0.208,0.832,3.442,2.561,0.031,0.019,0.734,1.669,1.777,1.745,6.056,6.045,0.000,0.000,0.000,0.000,0.000,0.000,0.000,0.000,0.000,0.000,0.000,0.000,0.000,0.000,0.000,0.000,0.000,0.000,0.000,0.000,0.000,0.000,0.000,0.000,0.000,0.000,0.000,0.000,0.000,0.000,0.000,0.000,0.000,0.000,0.000,0.000,0.000,0.000,0.000,0.000,0.000,0.000,0.000,0.000,0.000,0.000,0.000,0.000
Sig_OD_Delta=0,0,0,0,0,0,0,1,0,0,1,1,0,0,1,1,0,0,0,1,1,1,1,1,0,0,0,0,0,0,0,1,0,0,1,1,0,0,1,1,0,0,0,1,1,1,1,1,0,0,0,0,0,0,0,0,0,0,0,0,0,0,0,0,0,0,0,0,0,0,0,0,0,0,0,0,0,0,0,0,0,0,0,0,0,0,0,0,0,0,0,0,0,0,0,0
Add_Drug_at_Start_Map=000000000000000000000000000000000000000000000000000000000000000000000000000000000000000000000000
[Analysis]
Drug_ID=A1,A2,A3,A4,A5,A6,B1,B2,B3,B4,B5,B6,C1,C2,C3,C4,C5,C6,D1,D2,D3,D4,D5,D6,E1,E2,E3,E4,E5,E6,F1,F2,F3,F4,F5,F6,G1,G2,G3,G4,G5,G6,H1,H2,H3,H4,H5,H6
Decision=no_inh,ps2_2_1,ps2_4_1,ps2_4_1,ps2_4_1,ps2_4_1,no_inh,ps2_4_1,ps2_4_1,ps2_4_1,ps2_1_1,ps2_1_1,no_inh,ps2_4_1,ps2_4_1,ps2_4_1,ps2_1_1,ps2_4_1,no_inh,ps2_4_1,ps2_4_1,ps2_4_1,ps2_4_1,ps2_4_1,no_inh,ps2_4_2,ps2_4_2,ps2_4_1,ps2_1_1,ps2_2_1,ps2_4_1,ps2_4_2,other,ps2_4_1,ps2_4_1,ps2_2_1,screen,screen,screen,screen,screen,screen,screen,screen,screen,screen,screen,screen,no_inh,ps2_4_1,ps2_1_1,ps2_4_1,ps2_4_1,ps2_4_1,no_inh,ps2_4_1,ps2_4_1,ps2_4_1,ps2_4_2,ps2_4_2,no_inh,ps2_4_1,ps2_4_2,ps2_4_2,other,other,no_inh,ps2_4_2,other,other,other,ps3_4_6,ps2_4_1,other,ps3_4_6,ps3_4_6,ps3_4_6,ps3_4_6,ps2_4_1,other,ps3_4_6,ps3_4_6,ps3_4_6,ps3_4_6,screen,screen,screen,screen,screen,screen,screen,screen,screen,screen,screen,screen
Plot_Min=0.100,0.100,0.100,0.100,0.100,0.100,0.100,0.100,0.100,0.100,0.100,0.100,0.100,0.100,0.100,0.100,0.100,0.100,0.100,0.100,0.100,0.100,0.100,0.100,0.100,0.100,0.100,0.100,0.100,0.100,0.100,0.100,0.100,0.100,0.100,0.100,0.100,0.100,0.100,0.100,0.100,0.100,0.100,0.100,0.100,0.100,0.100,0.100
Plot_Max=1.500,1.500,1.500,1.500,1.500,1.500,1.500,1.500,1.500,1.500,1.500,1.500,1.500,1.500,1.500,1.500,1.500,1.500,1.500,1.500,1.500,1.500,1.500,1.500,1.500,1.500,1.500,1.500,1.500,1.500,1.500,1.500,1.500,1.500,1.500,1.500,1.500,1.500,1.500,1.500,1.500,1.500,1.500,1.500,1.500,1.500,1.500,1.500
G_Plot_Min=0.1
G_Plot_Delta=0.7
Plot_On_Off=0
OD_Gen_Pt=0.460
Gens_to_OD_Pt=5.000
Avg_G=1.790,2.021,2.040,1.994,1.961,2.256,1.816,2.092,2.128,2.009,1.616,1.617,1.781,2.069,2.132,2.054,1.900,2.041,1.806,2.122,2.264,2.019,2.034,2.003,1.818,2.316,2.390,2.017,1.877,1.928,2.048,2.578,2.855,2.071,1.965,1.952,0.000,0.000,0.000,0.000,0.000,0.000,0.000,0.000,0.000,0.000,0.000,0.000,1.781,1.957,1.923,2.070,2.110,2.185,1.789,2.031,2.237,2.286,2.391,2.503,1.832,2.463,2.657,2.762,2.943,3.205,1.896,2.789,3.395,3.617,3.942,4.542,2.180,3.931,6.133,6.786,7.060,8.138,2.382,3.887,6.402,9.062,10.431,10.629,0.000,0.000,0.000,0.000,0.000,0.000,0.000,0.000,0.000,0.000,0.000,0.000
Max_Slope=1.973,2.061,2.279,2.126,2.160,2.751,1.863,2.534,2.463,2.152,1.685,1.718,1.933,2.364,2.552,2.188,1.981,2.232,2.195,2.843,3.192,2.102,2.190,2.271,2.460,3.279,3.611,2.135,2.003,2.062,2.974,4.281,4.652,2.251,2.110,2.074,54.719,53.680,52.340,49.872,53.009,35.036,58.478,65.220,85.642,73.731,59.311,63.294,1.907,2.028,1.964,2.247,2.363,2.540,1.858,1.954,2.204,2.400,2.598,2.657,1.906,2.084,2.239,2.297,2.462,2.595,1.961,2.032,2.139,2.238,2.544,3.907,1.945,2.451,9.004,12.565,15.477,23.560,1.923,2.237,11.029,21.412,37.528,28.931,68.935,70.096,54.352,82.314,40.973,51.403,46.347,46.845,53.329,63.750,50.773,58.476
Fit_Model=all
Fit_Const_OD_Base=0.085
Fit_Const_N0=0.01500
Fit_Const_T0=0.000
G_Fit_Min=0.100
G_Fit_Delta=0.400
Fit_On_Off=0.000,0.000,0.000,0.000,0.000,0.000,0.000,0.000,0.000,0.000,0.000,0.000,0.000,0.000,0.000,0.000,0.000,0.000,0.000,0.000,0.000,0.000,0.000,0.000,0.000,0.000,0.000,0.000,0.000,0.000,0.000,0.000,0.000,0.000,0.000,0.000,0.000,0.000,0.000,0.000,0.000,0.000,0.000,0.000,0.000,0.000,0.000,0.000,0.000,0.000,0.000,0.000,0.000,0.000,0.000,0.000,0.000,0.000,0.000,0.000,0.000,0.000,0.000,0.000,0.000,0.000,0.000,0.000,0.000,0.000,0.000,0.000,0.000,0.000,0.000,0.000,0.000,0.000,0.000,0.000,0.000,0.000,0.000,0.000,0.000,0.000,0.000,0.000,0.000,0.000,0.000,0.000,0.000,0.000,0.000,0.000
Fit_Min=0.041,0.039,0.040,0.039,0.040,0.043,0.037,0.039,0.038,0.037,0.036,0.041,0.040,0.040,0.040,0.040,0.040,0.038,0.039,0.041,0.035,0.039,0.036,0.038,0.042,0.040,0.040,0.041,0.041,0.040,0.037,0.037,0.036,0.036,0.037,0.033,0.011,0.010,0.010,0.010,0.012,0.009,0.011,0.010,0.010,0.010,0.010,0.011,0.000,0.000,0.000,0.000,0.000,0.000,0.000,0.000,0.000,0.000,0.000,0.000,0.000,0.000,0.000,0.000,0.000,0.000,0.000,0.000,0.000,0.000,0.000,0.000,0.000,0.000,0.000,0.000,0.000,0.000,0.000,0.000,0.000,0.000,0.000,0.000,0.000,0.000,0.000,0.000,0.000,0.000,0.000,0.000,0.000,0.000,0.000,0.000
Fit_Delta=0.385,0.395,0.289,0.340,0.261,0.357,0.439,0.277,0.397,0.266,0.534,0.440,0.504,0.466,0.335,0.234,0.565,0.452,0.450,0.264,0.276,0.363,0.425,0.274,0.275,0.283,0.231,0.501,0.352,0.315,0.289,0.199,0.190,0.359,0.293,0.268,1.500,1.500,1.500,1.500,1.500,1.500,1.500,1.500,1.500,1.500,1.500,1.500,0.469,0.510,0.429,0.428,0.405,0.358,0.417,0.458,0.488,0.458,0.387,0.497,0.468,0.542,0.398,0.533,0.441,0.430,0.540,0.561,0.499,0.479,0.426,0.256,0.345,0.430,0.106,0.078,0.073,0.055,0.502,0.466,0.090,0.036,0.034,0.029,0.000,0.000,0.000,0.000,0.000,0.000,0.000,0.000,0.000,0.000,0.000,0.000
Fit_Offset=0.083,0.083,0.084,0.083,0.083,0.086,0.076,0.082,0.081,0.081,0.076,0.079,0.075,0.080,0.083,0.082,0.081,0.081,0.075,0.083,0.077,0.082,0.081,0.080,0.082,0.079,0.081,0.082,0.085,0.082,0.078,0.074,0.075,0.083,0.081,0.079,0.000,0.000,0.000,0.000,0.000,0.000,0.000,0.000,0.000,0.000,0.000,0.000,0.076,0.075,0.079,0.079,0.080,0.080,0.077,0.079,0.080,0.081,0.083,0.086,0.078,0.086,0.089,0.089,0.089,0.091,0.077,0.089,0.093,0.095,0.095,0.095,0.088,0.097,0.088,0.069,0.077,0.046,0.087,0.096,0.085,0.060,0.065,0.082,0.000,0.000,0.000,0.000,0.000,0.000,0.000,0.000,0.000,0.000,0.000,0.000
Fit_N0=0.011,0.010,0.009,0.009,0.010,0.011,0.012,0.010,0.011,0.011,0.014,0.010,0.012,0.011,0.010,0.010,0.011,0.011,0.012,0.010,0.011,0.010,0.010,0.010,0.011,0.011,0.012,0.010,0.010,0.009,0.010,0.013,0.012,0.008,0.010,0.011,0.000,0.000,0.000,0.000,0.000,0.000,0.000,0.000,0.000,0.000,0.000,0.000,0.011,0.012,0.011,0.010,0.009,0.010,0.010,0.008,0.010,0.009,0.008,0.009,0.011,0.008,0.006,0.006,0.006,0.005,0.010,0.005,0.003,0.003,0.004,0.006,0.007,0.003,0.013,0.038,0.025,0.055,0.006,0.002,0.014,0.040,0.035,0.014,0.000,0.000,0.000,0.000,0.000,0.000,0.000,0.000,0.000,0.000,0.000,0.000
Fit_T0=1.012,1.147,1.187,1.256,1.002,0.975,1.058,1.243,1.474,1.141,1.128,0.801,0.437,0.931,1.248,1.129,0.948,0.975,0.906,1.041,1.014,1.243,1.170,1.003,1.050,0.941,0.638,1.019,1.118,0.949,1.014,0.584,0.656,1.357,1.147,0.986,0.000,0.000,0.000,0.000,0.000,0.000,0.000,0.000,0.000,0.000,0.000,0.000,1.000,0.844,1.137,0.996,1.041,1.149,1.133,0.794,1.212,0.848,1.159,1.411,1.099,1.416,1.451,1.171,1.244,1.245,1.152,1.803,1.660,1.538,3.903,4.543,1.493,4.244,5.086,5.400,5.173,5.254,1.982,4.349,5.140,2.324,5.605,4.295,0.000,0.000,0.000,0.000,0.000,0.000,0.000,0.000,0.000,0.000,0.000,0.000
Fit_G=1.449,1.586,1.566,1.549,1.577,1.869,1.520,1.599,1.685,1.656,1.392,1.315,1.602,1.729,1.644,1.708,1.622,1.730,1.513,1.662,1.809,1.607,1.632,1.650,1.369,1.820,1.988,1.645,1.460,1.502,1.476,2.081,2.185,1.546,1.589,1.632,0.000,0.000,0.000,0.000,0.000,0.000,0.000,0.000,0.000,0.000,0.000,0.000,1.462,1.690,1.582,1.680,1.664,1.752,1.409,1.587,1.794,1.865,1.844,1.976,1.470,1.891,1.889,2.063,2.131,2.331,1.515,1.893,2.159,2.285,2.380,2.939,1.521,2.129,5.149,11.969,8.658,18.564,1.619,2.006,5.654,17.248,19.500,8.891,0.000,0.000,0.000,0.000,0.000,0.000,0.000,0.000,0.000,0.000,0.000,0.000
Fit_Error=22.264,12.082,3.368,5.507,3.568,10.159,24.506,2.262,10.465,2.905,57.459,18.551,44.192,17.920,4.166,1.556,31.365,17.002,29.010,3.699,3.125,7.529,10.655,2.808,3.514,2.931,1.838,29.899,7.883,3.738,4.049,1.300,1.137,10.276,4.526,5.035,0.000,0.000,0.000,0.000,0.000,0.000,0.000,0.000,0.000,0.000,0.000,0.000,37.134,47.629,17.626,17.637,17.729,8.137,21.426,21.082,23.956,18.593,22.610,55.826,36.727,64.669,32.130,130.125,86.868,112.216,88.405,142.293,195.837,267.487,208.620,32.117,6.438,251.457,2.011,1.341,0.645,0.352,33.388,216.348,1.043,0.417,0.341,0.369,0.000,0.000,0.000,0.000,0.000,0.000,0.000,0.000,0.000,0.000,0.000,0.000
Fit_CV=36.000,69.000,65.000,35.000,63.000,48.000,71.000,47.000,85.000,34.000,73.000,70.000,66.000,72.000,51.000,28.000,81.000,41.000,41.000,66.000,44.000,40.000,38.000,58.000,43.000,50.000,60.000,73.000,60.000,75.000,72.000,49.000,55.000,40.000,28.000,62.000,0.000,0.000,0.000,0.000,0.000,0.000,0.000,0.000,0.000,0.000,0.000,0.000,41.000,81.000,65.000,92.000,84.000,39.000,40.000,85.000,95.000,88.000,52.000,111.000,38.000,98.000,76.000,56.000,66.000,77.000,59.000,145.000,91.000,101.000,114.000,115.000,88.000,114.000,114.000,126.000,113.000,80.000,92.000,108.000,112.000,49.000,97.000,51.000,0.000,0.000,0.000,0.000,0.000,0.000,0.000,0.000,0.000,0.000,0.000,0.000
Time_to_20_Gens=0,0,0,0,0,0,0,0,0,0,0,0,0,0,0,0,0,0,0,0,0,0,0,0,0,0,0,0,0,0,0,0,0,0,0,0,0,0,0,0,0,0,0,0,0,0,0,0
Time_to_each_5_Gens=0,0,0,0,0,0,0,0,0,0,0,0,0,0,0,0,0,0,0,0,0,0,0,0,0,0,0,0,0,0,0,0,0,0,0,0,0,0,0,0,0,0,0,0,0,0,0,0
Time_to_each_n_Gens=8.949,10.105,10.199,9.969,9.806,11.281,9.078,10.458,10.638,10.044,8.082,8.084,8.906,10.347,10.662,10.270,9.501,10.205,9.032,10.612,11.318,10.094,10.171,10.014,9.088,11.581,11.952,10.083,9.387,9.640,10.240,12.888,14.276,10.353,9.826,9.758,0.000,0.000,0.000,0.000,0.000,0.000,0.000,0.000,0.000,0.000,0.000,0.000,8.904,9.787,9.616,10.349,10.551,10.927,8.947,10.157,11.185,11.428,11.955,12.515,9.159,12.315,13.286,13.810,14.715,16.027,9.482,13.944,16.977,18.084,19.709,20.070,10.899,19.657,20.073,20.066,20.066,20.068,11.911,19.437,20.067,20.067,20.070,20.057,0.000,0.000,0.000,0.000,0.000,0.000,0.000,0.000,0.000,0.000,0.000,0.000
Min_Pt_OD=0,0,0,0,0,0,0,0,0,0,0,0,0,0,0,0,0,0,0,0,0,0,0,0,0,0,0,0,0,0,0,0,0,0,0,0,0,0,0,0,0,0,0,0,0,0,0,0
Min_Pt_t=0,0,0,0,0,0,0,0,0,0,0,0,0,0,0,0,0,0,0,0,0,0,0,0,0,0,0,0,0,0,0,0,0,0,0,0,0,0,0,0,0,0,0,0,0,0,0,0
TO_OD=0,0,0,0,0,0,0,0,0,0,0,0,0,0,0,0,0,0,0,0,0,0,0,0,0,0,0,0,0,0,0,0,0,0,0,0,0,0,0,0,0,0,0,0,0,0,0,0
Ref_ID=A01
Multi_Refs=single_ref
test=A01,A02,A03,A04,A05,A06,A07,A08,A09,A10,A11,A12,B01,B02,B03,B04,B05,B06,B07,B08,B09,B10,B11,B12,C01,C02,C03,C04,C05,C06,C07,C08,C09,C10,C11,C12,D01,D02,D03,D04,D05,D06,D07,D08,D09,D10,D11,D12,E01,E02,E03,E04,E05,E06,E07,E08,E09,E10,E11,E12,F01,F02,F03,F04,F05,F06,F07,F08,F09,F10,F11,F12,G01,G02,G03,G04,G05,G06,G07,G08,G09,G10,G11,G12,H01,H02,H03,H04,H05,H06,H07,H08,H09,H10,H11,H12
Start_Time_Now=3.2619305177E+9
Start_Date="5/13/2007+12:48 PM"
pv_to_plate_order=no
gen_time_cutoff=0.000
Drug_Name=ud?:;-ud+0,ud?:;-ud+0,ud?:;-ud+0,ud?:;-ud+0,ud?:;-ud+0,ud?:;-ud+0,ud?:;-ud+0,ud?:;-ud+0,ud?:;-ud+0,ud?:;-ud+0,ud?:;-ud+0,ud?:;-ud+0,ud?:;-ud+0,ud?:;-ud+0,ud?:;-ud+0,ud?:;-ud+0,ud?:;-ud+0,ud?:;-ud+0,ud?:;-ud+0,ud?:;-ud+0,ud?:;-ud+0,ud?:;-ud+0,ud?:;-ud+0,ud?:;-ud+0,ud?:;-ud+0,ud?:;-ud+0,ud?:;-ud+0,ud?:;-ud+0,ud?:;-ud+0,ud?:;-ud+0,ud?:;-ud+0,ud?:;-ud+0,ud?:;-ud+0,ud?:;-ud+0,ud?:;-ud+0,ud?:;-ud+0,ud?:;-ud+0,ud?:;-ud+0,ud?:;-ud+0,ud?:;-ud+0,ud?:;-ud+0,ud?:;-ud+0,ud?:;-ud+0,ud?:;-ud+0,ud?:;-ud+0,ud?:;-ud+0,ud?:;-ud+0,ud?:;-ud+0,ud?:;-ud+0,ud?:;-ud+0,ud?:;-ud+0,ud?:;-ud+0,ud?:;-ud+0,ud?:;-ud+0,ud?:;-ud+0,ud?:;-ud+0,ud?:;-ud+0,ud?:;-ud+0,ud?:;-ud+0,ud?:;-ud+0,ud?:;-ud+0,ud?:;-ud+0,ud?:;-ud+0,ud?:;-ud+0,ud?:;-ud+0,ud?:;-ud+0,ud?:;-ud+0,ud?:;-ud+0,ud?:;-ud+0,ud?:;-ud+0,ud?:;-ud+0,ud?:;-ud+0,ud?:;-ud+0,ud?:;-ud+0,ud?:;-ud+0,ud?:;-ud+0,ud?:;-ud+0,ud?:;-ud+0,ud?:;-ud+0,ud?:;-ud+0,ud?:;-ud+0,ud?:;-ud+0,ud?:;-ud+0,ud?:;-ud+0,ud?:;-ud+0,ud?:;-ud+0,ud?:;-ud+0,ud?:;-ud+0,ud?:;-ud+0,ud?:;-ud+0,ud?:;-ud+0,ud?:;-ud+0,ud?:;-ud+0,ud?:;-ud+0,ud?:;-ud+0,ud?:;-ud+0
Drug_Well_Pos=A01,A02,A03,A04,A05,A06,B01,B02,B03,B04,B05,B06,C01,C02,C03,C04,C05,C06,D01,D02,D03,D04,D05,D06,E01,E02,E03,E04,E05,E06,F01,F02,F03,F04,F05,F06,G01,G02,G03,G04,G05,G06,H01,H02,H03,H04,H05,H06,A07,A08,A09,A10,A11,A12,B07,B08,B09,B10,B11,B12,C07,C08,C09,C10,C11,C12,D07,D08,D09,D10,D11,D12,E07,E08,E09,E10,E11,E12,F07,F08,F09,F10,F11,F12,G07,G08,G09,G10,G11,G12,H07,H08,H09,H10,H11,H12
Avg_G_tcut=1.790,2.021,2.040,1.994,1.961,2.256,1.816,2.092,2.128,2.009,1.616,1.617,1.781,2.069,2.132,2.054,1.900,2.041,1.806,2.122,2.264,2.019,2.034,2.003,1.818,2.316,2.390,2.017,1.877,1.928,2.048,2.578,2.855,2.071,1.965,1.952,0.000,0.000,0.000,0.000,0.000,0.000,0.000,0.000,0.000,0.000,0.000,0.000,1.781,1.957,1.923,2.070,2.110,2.185,1.789,2.031,2.237,2.286,2.391,2.503,1.832,2.463,2.657,2.762,2.943,3.205,1.896,2.789,3.395,3.617,3.942,4.542,2.180,3.931,6.133,6.786,7.060,8.138,2.382,3.887,6.402,9.062,10.431,10.629,0.000,0.000,0.000,0.000,0.000,0.000,0.000,0.000,0.000,0.000,0.000,0.000
t0_from_interval=1.237,1.472,1.533,1.486,1.389,0.713,1.248,1.273,1.321,1.163,1.013,1.387,1.093,1.298,1.349,1.373,1.155,0.860,1.288,1.122,0.841,1.329,1.252,1.084,0.945,0.667,0.180,1.462,1.417,1.476,0.755,-0.427,-0.706,1.446,1.115,0.922,0.000,0.000,0.000,0.000,0.000,0.000,0.000,0.000,0.000,0.000,0.000,0.000,1.453,1.233,1.428,1.268,1.280,1.046,1.329,1.649,1.386,1.191,1.321,1.556,1.516,1.669,2.671,1.882,2.394,2.143,1.610,3.214,3.768,3.437,4.217,4.291,2.218,5.944,-2.455,-5.879,-4.335,-5.913,2.705,6.561,-1.623,-8.930,-9.005,-13.199,0.000,0.000,0.000,0.000,0.000,0.000,0.000,0.000,0.000,0.000,0.000,0.000
Sum_Delta_Ref=0.000,3.763,5.430,4.569,5.046,8.771,0.525,5.930,5.674,5.126,2.765,2.281,0.022,4.484,6.615,6.132,2.151,4.822,0.721,5.355,9.499,5.210,5.219,4.493,1.616,11.283,11.879,6.230,2.540,3.231,7.227,14.830,17.202,6.209,3.994,3.322,-1.000,-1.000,-1.000,-1.000,-1.000,-1.000,-1.000,-1.000,-1.000,-1.000,-1.000,-1.000,0.101,4.119,2.545,6.339,7.470,8.781,0.140,4.161,7.386,9.186,10.819,11.888,0.925,9.807,13.089,14.336,17.210,20.518,1.875,14.560,23.350,25.981,29.586,31.671,5.946,29.948,33.851,33.927,34.165,34.567,8.991,29.803,34.098,34.430,34.952,34.914,-1.000,-1.000,-1.000,-1.000,-1.000,-1.000,-1.000,-1.000,-1.000,-1.000,-1.000,-1.000
Gens_at_time_G=5.000,5.000,5.000,5.000,5.000,5.000,5.000,5.000,5.000,5.000,5.000,5.000,5.000,5.000,5.000,5.000,5.000,5.000,5.000,5.000,5.000,5.000,5.000,5.000,5.000,5.000,5.000,5.000,5.000,5.000,5.000,5.000,5.000,5.000,5.000,5.000,0.000,0.000,0.000,0.000,0.000,0.000,0.000,0.000,0.000,0.000,0.000,0.000,5.000,5.000,5.000,5.000,5.000,5.000,5.000,5.000,5.000,5.000,5.000,5.000,5.000,5.000,5.000,5.000,5.000,5.000,5.000,5.000,5.000,5.000,5.000,4.419,5.000,5.000,3.273,2.957,2.842,2.466,5.000,5.000,3.135,2.214,1.924,1.887,0.000,0.000,0.000,0.000,0.000,0.000,0.000,0.000,0.000,0.000,0.000,0.000
G_Int_tcut=1.542,1.727,1.733,1.697,1.684,2.114,1.566,1.837,1.863,1.776,1.414,1.339,1.563,1.810,1.863,1.779,1.669,1.869,1.549,1.898,2.095,1.753,1.784,1.786,1.629,2.183,2.355,1.724,1.594,1.633,1.897,2.663,2.996,1.781,1.742,1.767,0.000,0.000,0.000,0.000,0.000,0.000,0.000,0.000,0.000,0.000,0.000,0.000,1.490,1.711,1.638,1.816,1.854,1.976,1.524,1.702,1.960,2.047,2.127,2.192,1.529,2.129,2.123,2.386,2.464,2.777,1.574,2.146,2.642,2.929,3.098,3.570,1.736,2.743,6.883,8.774,8.586,10.536,1.841,2.575,6.920,13.094,15.112,17.624,0.000,0.000,0.000,0.000,0.000,0.000,0.000,0.000,0.000,0.000,0.000,0.000
Sum_Del_12=0.000,3.185,3.477,3.151,2.643,5.496,0.301,4.004,4.423,3.129,2.539,2.319,0.293,3.751,4.520,3.786,1.706,3.390,0.290,4.231,5.288,3.367,3.517,3.083,0.636,5.309,5.675,3.370,1.427,2.270,3.053,6.036,7.008,4.012,2.689,2.375,11.541,11.483,11.498,11.542,11.495,11.499,11.566,11.517,11.533,11.503,11.527,11.539,0.078,2.373,2.062,3.811,4.302,5.055,0.031,3.399,5.586,5.948,6.814,7.547,0.642,7.474,8.692,8.837,9.488,9.772,1.568,9.314,10.324,10.404,10.600,10.652,5.334,10.742,10.929,10.758,10.914,11.032,7.355,10.817,11.014,10.901,11.054,11.043,11.542,11.541,11.518,11.534,11.477,11.483,11.524,11.519,11.500,11.508,11.559,11.539
Sum_Del_20=0.000,3.677,5.282,4.461,4.904,8.576,0.505,5.777,5.549,4.988,2.709,2.241,0.030,4.381,6.449,5.966,2.098,4.711,0.694,5.236,9.245,5.080,5.093,4.389,1.568,10.975,11.574,6.053,2.466,3.151,7.032,14.392,16.691,6.054,3.901,3.244,35.154,35.071,35.100,35.158,35.108,35.085,35.193,35.123,35.138,35.093,35.132,35.144,0.091,4.005,2.485,6.177,7.273,8.547,0.129,4.064,7.220,8.953,10.548,11.625,0.896,9.592,12.802,14.017,16.826,20.042,1.826,14.245,22.815,25.381,28.807,30.759,5.810,29.166,32.813,32.878,33.106,33.488,8.791,29.040,33.050,33.350,33.852,33.815,35.155,35.158,35.121,35.149,35.043,35.057,35.135,35.121,35.097,35.117,35.190,35.154
Sum_Del_24=0.000,3.677,5.282,4.461,4.904,8.576,0.505,5.777,5.549,4.988,2.709,2.241,0.030,4.381,6.449,5.966,2.098,4.711,0.694,5.236,9.245,5.080,5.093,4.389,1.568,10.975,11.574,6.053,2.466,3.151,7.032,14.392,16.691,6.054,3.901,3.244,35.154,35.071,35.100,35.158,35.108,35.085,35.193,35.123,35.138,35.093,35.132,35.144,0.091,4.005,2.485,6.177,7.273,8.547,0.129,4.064,7.220,8.953,10.548,11.625,0.896,9.592,12.802,14.017,16.826,20.042,1.826,14.245,22.815,25.381,28.807,30.759,5.810,29.166,32.813,32.878,33.106,33.488,8.791,29.040,33.050,33.350,33.852,33.815,35.155,35.158,35.121,35.149,35.043,35.057,35.135,35.121,35.097,35.117,35.190,35.154
Sum_12=11.727,8.542,8.250,8.576,9.084,6.231,11.426,7.723,7.304,8.598,14.267,14.046,12.020,7.976,7.208,7.941,10.021,8.337,11.437,7.496,6.439,8.360,8.210,8.644,11.091,6.418,6.052,8.357,10.300,9.457,8.674,5.691,4.719,7.715,9.038,9.352,0.186,0.244,0.229,0.185,0.232,0.228,0.161,0.210,0.194,0.224,0.200,0.188,11.805,9.354,9.665,7.916,7.425,6.672,11.758,8.328,6.141,5.779,4.913,4.180,11.085,4.253,3.035,2.890,2.239,1.955,10.159,2.413,1.403,1.323,1.127,1.075,6.394,0.985,0.798,0.969,0.813,0.695,4.372,0.910,0.713,0.826,0.673,0.684,0.185,0.186,0.209,0.193,0.250,0.245,0.203,0.208,0.227,0.219,0.168,0.188
Sum_20=35.438,31.761,30.155,30.977,30.534,26.861,34.933,29.661,29.889,30.450,38.146,37.678,35.467,31.056,28.989,29.471,33.340,30.726,34.744,30.202,26.193,30.358,30.344,31.049,33.870,24.463,23.863,29.385,32.971,32.287,28.405,21.045,18.747,29.384,31.536,32.194,0.284,0.367,0.337,0.280,0.329,0.353,0.245,0.315,0.300,0.345,0.305,0.294,35.347,31.433,32.952,29.261,28.165,26.891,35.309,31.374,28.217,26.484,24.889,23.813,34.542,25.845,22.636,21.421,18.612,15.396,33.612,21.193,12.623,10.056,6.630,4.679,29.628,6.272,2.625,2.560,2.332,1.950,26.646,6.397,2.387,2.088,1.585,1.623,0.283,0.280,0.317,0.289,0.394,0.380,0.303,0.317,0.340,0.321,0.248,0.283
Sum_24=35.438,31.761,30.155,30.977,30.534,26.861,34.933,29.661,29.889,30.450,38.146,37.678,35.467,31.056,28.989,29.471,33.340,30.726,34.744,30.202,26.193,30.358,30.344,31.049,33.870,24.463,23.863,29.385,32.971,32.287,28.405,21.045,18.747,29.384,31.536,32.194,0.284,0.367,0.337,0.280,0.329,0.353,0.245,0.315,0.300,0.345,0.305,0.294,35.347,31.433,32.952,29.261,28.165,26.891,35.309,31.374,28.217,26.484,24.889,23.813,34.542,25.845,22.636,21.421,18.612,15.396,33.612,21.193,12.623,10.056,6.630,4.679,29.628,6.272,2.625,2.560,2.332,1.950,26.646,6.397,2.387,2.088,1.585,1.623,0.283,0.280,0.317,0.289,0.394,0.380,0.303,0.317,0.340,0.321,0.248,0.283
G_by_Interval=1.542,1.727,1.733,1.697,1.684,2.114,1.566,1.837,1.863,1.776,1.414,1.339,1.563,1.810,1.863,1.779,1.669,1.869,1.549,1.898,2.095,1.753,1.784,1.786,1.629,2.183,2.355,1.724,1.594,1.633,1.897,2.663,2.996,1.781,1.742,1.767,0.000,0.000,0.000,0.000,0.000,0.000,0.000,0.000,0.000,0.000,0.000,0.000,1.490,1.711,1.638,1.816,1.854,1.976,1.524,1.702,1.960,2.047,2.127,2.192,1.529,2.129,2.123,2.386,2.464,2.777,1.574,2.146,2.642,2.929,3.098,3.570,1.736,2.743,6.883,8.774,8.586,10.536,1.841,2.575,6.920,13.094,15.112,17.624,0.000,0.000,0.000,0.000,0.000,0.000,0.000,0.000,0.000,0.000,0.000,0.000
Avg_G_t8=1.790,2.021,2.040,1.994,1.961,2.256,1.816,2.092,2.128,2.009,1.616,1.617,1.781,2.069,2.132,2.054,1.900,2.041,1.806,2.122,2.264,2.019,2.034,2.003,1.818,2.316,2.390,2.017,1.877,1.928,2.048,2.578,2.855,2.071,1.965,1.952,0.000,0.000,0.000,0.000,0.000,0.000,0.000,0.000,0.000,0.000,0.000,0.000,1.781,1.957,1.923,2.070,2.110,2.185,1.789,2.031,2.237,2.286,2.391,2.503,1.832,2.463,2.657,2.762,2.943,3.205,1.896,2.789,3.395,3.617,3.942,4.542,2.180,3.931,6.133,6.786,7.060,8.138,2.382,3.887,6.402,9.062,10.431,10.629,0.000,0.000,0.000,0.000,0.000,0.000,0.000,0.000,0.000,0.000,0.000,0.000
G_int_t8=1.542,1.727,1.733,1.697,1.684,2.114,1.566,1.837,1.863,1.776,1.414,1.339,1.563,1.810,1.863,1.779,1.669,1.869,1.549,1.898,2.095,1.753,1.784,1.786,1.629,2.183,2.355,1.724,1.594,1.633,1.897,2.663,2.996,1.781,1.742,1.767,0.000,0.000,0.000,0.000,0.000,0.000,0.000,0.000,0.000,0.000,0.000,0.000,1.490,1.711,1.638,1.816,1.854,1.976,1.524,1.702,1.960,2.047,2.127,2.192,1.529,2.129,2.123,2.386,2.464,2.777,1.574,2.146,2.642,2.929,3.098,3.570,1.736,2.743,6.883,8.774,8.586,10.536,1.841,2.575,6.920,13.094,15.112,17.624,0.000,0.000,0.000,0.000,0.000,0.000,0.000,0.000,0.000,0.000,0.000,0.000
Avg_G_t12=1.790,2.021,2.040,1.994,1.961,2.256,1.816,2.092,2.128,2.009,1.616,1.617,1.781,2.069,2.132,2.054,1.900,2.041,1.806,2.122,2.264,2.019,2.034,2.003,1.818,2.316,2.390,2.017,1.877,1.928,2.048,2.578,2.855,2.071,1.965,1.952,0.000,0.000,0.000,0.000,0.000,0.000,0.000,0.000,0.000,0.000,0.000,0.000,1.781,1.957,1.923,2.070,2.110,2.185,1.789,2.031,2.237,2.286,2.391,2.503,1.832,2.463,2.657,2.762,2.943,3.205,1.896,2.789,3.395,3.617,3.942,4.542,2.180,3.931,6.133,6.786,7.060,8.138,2.382,3.887,6.402,9.062,10.431,10.629,0.000,0.000,0.000,0.000,0.000,0.000,0.000,0.000,0.000,0.000,0.000,0.000
G_int_t12=1.542,1.727,1.733,1.697,1.684,2.114,1.566,1.837,1.863,1.776,1.414,1.339,1.563,1.810,1.863,1.779,1.669,1.869,1.549,1.898,2.095,1.753,1.784,1.786,1.629,2.183,2.355,1.724,1.594,1.633,1.897,2.663,2.996,1.781,1.742,1.767,0.000,0.000,0.000,0.000,0.000,0.000,0.000,0.000,0.000,0.000,0.000,0.000,1.490,1.711,1.638,1.816,1.854,1.976,1.524,1.702,1.960,2.047,2.127,2.192,1.529,2.129,2.123,2.386,2.464,2.777,1.574,2.146,2.642,2.929,3.098,3.570,1.736,2.743,6.883,8.774,8.586,10.536,1.841,2.575,6.920,13.094,15.112,17.624,0.000,0.000,0.000,0.000,0.000,0.000,0.000,0.000,0.000,0.000,0.000,0.000
Avg_G_inflex=1.802,2.041,2.082,2.030,2.025,2.257,1.833,2.108,2.138,2.081,1.616,1.635,1.781,2.078,2.142,2.164,1.900,2.060,1.821,2.136,2.224,2.043,2.051,2.058,1.769,2.206,2.295,2.017,1.904,1.971,1.914,2.341,2.511,2.102,2.019,2.015,0.000,0.000,0.000,0.000,0.000,0.000,0.000,0.000,0.000,0.000,0.000,0.000,1.792,1.957,1.944,2.087,2.125,2.200,1.810,2.047,2.237,2.301,2.413,2.503,1.844,2.463,2.698,2.762,2.965,3.236,1.896,2.789,3.395,3.617,3.991,4.663,2.228,3.976,6.431,7.224,7.394,8.535,2.382,3.898,6.739,7.732,11.005,10.118,0.000,0.000,0.000,0.000,0.000,0.000,0.000,0.000,0.000,0.000,0.000,0.000
G_int_inflex=1.542,1.739,1.719,1.713,1.708,2.097,1.590,1.790,1.864,1.834,1.414,1.364,1.563,1.824,1.834,1.873,1.669,1.900,1.571,1.847,1.969,1.763,1.804,1.822,1.478,1.940,2.149,1.724,1.601,1.647,1.607,2.198,2.330,1.799,1.782,1.827,0.000,0.000,0.000,0.000,0.000,0.000,0.000,0.000,0.000,0.000,0.000,0.000,1.509,1.711,1.664,1.839,1.866,1.976,1.546,1.727,1.960,2.073,2.142,2.192,1.549,2.129,2.156,2.386,2.494,2.817,1.574,2.146,2.642,2.929,3.154,3.706,1.756,2.787,7.411,9.806,9.342,11.627,1.841,2.593,7.511,12.815,17.480,19.660,0.000,0.000,0.000,0.000,0.000,0.000,0.000,0.000,0.000,0.000,0.000,0.000
G_by_Interval_g4=1.617,1.831,1.825,1.792,1.817,2.151,1.604,1.872,1.931,1.879,1.461,1.374,1.608,1.880,1.892,1.859,1.767,1.951,1.539,1.911,2.143,1.822,1.865,1.839,1.642,2.143,2.357,1.792,1.639,1.666,1.848,2.535,2.815,1.873,1.810,1.879,0.000,0.000,0.000,0.000,0.000,0.000,0.000,0.000,0.000,0.000,0.000,0.000,1.521,1.775,1.699,1.905,1.951,2.007,1.564,1.778,2.092,2.121,2.290,2.427,1.547,2.412,2.505,2.811,2.910,3.347,1.649,2.677,3.404,3.787,4.203,5.019,1.900,3.891,6.883,8.774,8.586,10.536,2.018,3.753,6.920,13.094,15.112,17.624,0.000,0.000,0.000,0.000,0.000,0.000,0.000,0.000,0.000,0.000,0.000,0.000
G_int_t8_g4=1.617,1.831,1.825,1.792,1.817,2.151,1.604,1.872,1.931,1.879,1.461,1.374,1.608,1.880,1.892,1.859,1.767,1.951,1.539,1.911,2.143,1.822,1.865,1.839,1.642,2.143,2.357,1.792,1.639,1.666,1.848,2.535,2.815,1.873,1.810,1.879,0.000,0.000,0.000,0.000,0.000,0.000,0.000,0.000,0.000,0.000,0.000,0.000,1.521,1.775,1.699,1.905,1.951,2.007,1.564,1.778,2.092,2.121,2.290,2.427,1.547,2.412,2.505,2.811,2.910,3.347,1.649,2.677,3.404,3.787,4.203,5.019,1.900,3.891,6.883,8.774,8.586,10.536,2.018,3.753,6.920,13.094,15.112,17.624,0.000,0.000,0.000,0.000,0.000,0.000,0.000,0.000,0.000,0.000,0.000,0.000
G_int_t12_g4=1.617,1.831,1.825,1.792,1.817,2.151,1.604,1.872,1.931,1.879,1.461,1.374,1.608,1.880,1.892,1.859,1.767,1.951,1.539,1.911,2.143,1.822,1.865,1.839,1.642,2.143,2.357,1.792,1.639,1.666,1.848,2.535,2.815,1.873,1.810,1.879,0.000,0.000,0.000,0.000,0.000,0.000,0.000,0.000,0.000,0.000,0.000,0.000,1.521,1.775,1.699,1.905,1.951,2.007,1.564,1.778,2.092,2.121,2.290,2.427,1.547,2.412,2.505,2.811,2.910,3.347,1.649,2.677,3.404,3.787,4.203,5.019,1.900,3.891,6.883,8.774,8.586,10.536,2.018,3.753,6.920,13.094,15.112,17.624,0.000,0.000,0.000,0.000,0.000,0.000,0.000,0.000,0.000,0.000,0.000,0.000
G_int_inflex_g4=1.621,1.845,1.826,1.815,1.865,2.143,1.622,1.847,1.934,1.943,1.461,1.393,1.608,1.891,1.875,1.946,1.767,1.974,1.555,1.880,2.065,1.835,1.882,1.876,1.541,1.965,2.220,1.792,1.650,1.681,1.635,2.198,2.330,1.894,1.851,1.946,0.000,0.000,0.000,0.000,0.000,0.000,0.000,0.000,0.000,0.000,0.000,0.000,1.535,1.775,1.720,1.924,1.964,2.009,1.582,1.796,2.092,2.141,2.311,2.427,1.562,2.412,2.549,2.811,2.938,3.388,1.649,2.677,3.404,3.787,4.271,5.212,1.931,3.947,7.411,9.806,9.342,11.627,2.018,3.766,7.511,12.815,17.480,19.660,0.000,0.000,0.000,0.000,0.000,0.000,0.000,0.000,0.000,0.000,0.000,0.000
Time_Inflex=8.817,10.041,9.307,9.551,8.817,10.776,9.307,9.307,10.530,9.062,8.817,8.328,9.551,10.776,10.041,9.062,10.530,10.530,9.307,9.307,9.796,9.796,10.285,9.062,7.839,9.796,9.551,10.776,9.062,9.062,8.573,9.307,9.796,10.041,9.062,8.817,0.253,0.253,0.253,0.253,0.253,0.253,0.253,0.253,0.253,0.253,0.253,0.253,9.307,10.530,9.796,10.530,10.530,10.530,9.062,10.530,11.754,11.754,11.754,13.222,9.551,13.222,13.222,14.690,14.935,16.158,10.285,14.935,17.626,18.605,19.828,19.828,10.530,19.828,19.828,19.584,19.584,19.584,12.488,19.828,19.584,13.956,19.584,16.403,0.253,0.253,0.253,0.253,0.253,0.253,0.253,0.253,0.253,0.253,0.253,0.253
OD_Inflex=0.513,0.528,0.414,0.470,0.392,0.483,0.571,0.397,0.522,0.390,0.677,0.583,0.647,0.597,0.456,0.364,0.708,0.580,0.576,0.388,0.385,0.488,0.548,0.398,0.410,0.392,0.346,0.648,0.485,0.445,0.398,0.307,0.293,0.484,0.420,0.388,0.064,0.068,0.066,0.065,0.069,0.064,0.064,0.064,0.067,0.065,0.064,0.066,0.607,0.647,0.566,0.557,0.526,0.479,0.551,0.590,0.617,0.576,0.505,0.620,0.606,0.670,0.522,0.655,0.563,0.547,0.666,0.691,0.622,0.607,0.546,0.361,0.480,0.555,0.207,0.178,0.167,0.146,0.629,0.589,0.187,0.124,0.122,0.116,0.065,0.065,0.064,0.064,0.066,0.065,0.065,0.064,0.065,0.065,0.065,0.067
Time_Saturation=18.360,16.647,17.382,17.626,17.382,12.733,16.403,14.446,12.488,18.850,17.871,16.403,17.137,17.626,18.360,19.094,16.403,17.382,18.360,16.647,17.626,11.754,16.403,11.754,16.403,14.446,0.000,18.360,18.360,16.647,17.626,15.180,19.094,16.647,16.403,11.265,0.253,0.253,0.253,0.253,0.253,0.253,0.253,0.253,0.253,0.253,0.253,0.253,17.871,11.754,17.137,17.382,16.647,17.137,17.871,18.360,12.733,14.690,19.094,14.446,17.626,14.446,15.180,15.669,16.647,17.871,16.647,15.669,18.605,0.000,0.000,0.000,12.733,0.000,0.000,13.712,0.000,0.000,17.871,0.000,0.000,14.446,0.000,0.000,0.253,0.253,0.253,0.253,0.253,0.253,0.253,0.253,0.253,0.253,0.253,0.253
OD_Saturation=0.876,0.902,0.801,0.903,0.792,0.679,0.890,0.787,0.750,0.794,0.945,0.927,1.039,0.949,0.799,0.794,0.924,0.899,1.097,0.865,0.742,0.757,0.815,0.736,0.837,0.660,0.000,0.763,0.818,0.903,0.736,0.592,0.555,0.795,0.824,0.748,0.064,0.068,0.066,0.065,0.069,0.064,0.064,0.064,0.067,0.065,0.064,0.066,0.866,0.774,0.942,0.792,0.756,0.746,0.888,0.848,0.736,0.747,0.767,0.715,0.890,0.793,0.770,0.766,0.745,0.732,0.857,0.780,0.748,0.000,0.000,0.000,0.819,0.000,0.000,0.129,0.000,0.000,0.863,0.000,0.000,0.130,0.000,0.000,0.065,0.065,0.064,0.064,0.066,0.065,0.065,0.064,0.065,0.065,0.065,0.067
Ref_Well_Name=A01,A01,A01,A01,A01,A01,A01,A01,A01,A01,A01,A01,A01,A01,A01,A01,A01,A01,A01,A01,A01,A01,A01,A01,A01,A01,A01,A01,A01,A01,A01,A01,A01,A01,A01,A01,A01,A01,A01,A01,A01,A01,A01,A01,A01,A01,A01,A01,A01,A01,A01,A01,A01,A01,A01,A01,A01,A01,A01,A01,A01,A01,A01,A01,A01,A01,A01,A01,A01,A01,A01,A01,A01,A01,A01,A01,A01,A01,A01,A01,A01,A01,A01,A01,A01,A01,A01,A01,A01,A01,A01,A01,A01,A01,A01,A01
Ratio_Avg_G=1.000,0.886,0.877,0.898,0.913,0.793,0.986,0.856,0.841,0.891,1.107,1.107,1.005,0.865,0.839,0.871,0.942,0.877,0.991,0.843,0.791,0.887,0.880,0.894,0.985,0.773,0.749,0.888,0.953,0.928,0.874,0.694,0.627,0.864,0.911,0.917,Inf,Inf,Inf,Inf,Inf,Inf,Inf,Inf,Inf,Inf,Inf,Inf,1.005,0.914,0.931,0.865,0.848,0.819,1.000,0.881,0.800,0.783,0.749,0.715,0.977,0.727,0.674,0.648,0.608,0.558,0.944,0.642,0.527,0.495,0.454,0.394,0.821,0.455,0.292,0.264,0.254,0.220,0.751,0.460,0.280,0.198,0.172,0.168,Inf,Inf,Inf,Inf,Inf,Inf,Inf,Inf,Inf,Inf,Inf,Inf
Ratio_Fit_G=1.000,0.914,0.925,0.935,0.919,0.775,0.954,0.906,0.860,0.875,1.041,1.102,0.904,0.838,0.881,0.848,0.893,0.837,0.958,0.872,0.801,0.902,0.888,0.878,1.058,0.796,0.729,0.881,0.993,0.965,0.981,0.696,0.663,0.937,0.912,0.888,Inf,Inf,Inf,Inf,Inf,Inf,Inf,Inf,Inf,Inf,Inf,Inf,0.991,0.858,0.916,0.862,0.871,0.827,1.029,0.913,0.808,0.777,0.786,0.733,0.986,0.766,0.767,0.702,0.680,0.622,0.956,0.765,0.671,0.634,0.609,0.493,0.952,0.681,0.281,0.121,0.167,0.078,0.895,0.722,0.256,0.084,0.074,0.163,Inf,Inf,Inf,Inf,Inf,Inf,Inf,Inf,Inf,Inf,Inf,Inf
Ratio_G_Int=1.000,0.893,0.890,0.909,0.916,0.730,0.985,0.840,0.828,0.868,1.091,1.152,0.987,0.852,0.828,0.867,0.924,0.825,0.996,0.813,0.736,0.880,0.865,0.864,0.947,0.707,0.655,0.895,0.968,0.945,0.813,0.579,0.515,0.866,0.885,0.873,Inf,Inf,Inf,Inf,Inf,Inf,Inf,Inf,Inf,Inf,Inf,Inf,1.035,0.902,0.942,0.849,0.832,0.781,1.012,0.906,0.787,0.753,0.725,0.704,1.009,0.724,0.727,0.647,0.626,0.555,0.980,0.719,0.584,0.527,0.498,0.432,0.888,0.562,0.224,0.176,0.180,0.146,0.838,0.599,0.223,0.118,0.102,0.088,Inf,Inf,Inf,Inf,Inf,Inf,Inf,Inf,Inf,Inf,Inf,Inf
Ratio_t0_Fit=1.000,0.883,0.853,0.806,1.010,1.039,0.957,0.815,0.687,0.887,0.898,1.265,2.318,1.088,0.812,0.897,1.068,1.038,1.117,0.973,0.998,0.814,0.866,1.010,0.964,1.076,1.587,0.993,0.906,1.067,0.999,1.733,1.543,0.746,0.883,1.027,Inf,Inf,Inf,Inf,Inf,Inf,Inf,Inf,Inf,Inf,Inf,Inf,1.013,1.200,0.891,1.016,0.973,0.881,0.894,1.275,0.836,1.194,0.874,0.718,0.921,0.715,0.698,0.865,0.814,0.814,0.879,0.561,0.610,0.658,0.259,0.223,0.678,0.239,0.199,0.187,0.196,0.193,0.511,0.233,0.197,0.436,0.181,0.236,Inf,Inf,Inf,Inf,Inf,Inf,Inf,Inf,Inf,Inf,Inf,Inf
Ratio_t0_G_Int=1.000,0.840,0.807,0.832,0.891,1.735,0.991,0.971,0.936,1.064,1.221,0.892,1.132,0.953,0.917,0.901,1.070,1.438,0.960,1.102,1.471,0.931,0.988,1.141,1.309,1.853,6.886,0.846,0.873,0.838,1.639,-2.899,-1.751,0.856,1.109,1.341,Inf,Inf,Inf,Inf,Inf,Inf,Inf,Inf,Inf,Inf,Inf,Inf,0.851,1.003,0.866,0.975,0.967,1.182,0.931,0.750,0.893,1.039,0.936,0.795,0.816,0.741,0.463,0.657,0.517,0.577,0.768,0.385,0.328,0.360,0.293,0.288,0.558,0.208,-0.504,-0.210,-0.285,-0.209,0.457,0.189,-0.762,-0.138,-0.137,-0.094,Inf,Inf,Inf,Inf,Inf,Inf,Inf,Inf,Inf,Inf,Inf,Inf
Ref_Curve_Array=1,1,1,1,1,1,1,1,1,1,1,1,1,1,1,1,1,1,1,1,1,1,1,1,1,1,1,1,1,1,1,1,1,1,1,1,1,1,1,1,1,1,1,1,1,1,1,1,1,1,1,1,1,1,1,1,1,1,1,1,1,1,1,1,1,1,1,1,1,1,1,1,1,1,1,1,1,1,1,1,1,1,1,1,1,1,1,1,1,1,1,1,1,1,1,1
Default_ref=0
Comm_Map=,,,,,
Comm_Consol=,,,,,,,,
Comm_Screen=,,,,,
Analysis_Set=A,A,A,A,A,A,A,A,A,A,A,A,A,A,A,A,A,A,A,A,A,A,A,A,A,A,A,A,A,A,A,A,A,A,A,A,A,A,A,A,A,A,A,A,A,A,A,A,A,A,A,A,A,A,A,A,A,A,A,A,A,A,A,A,A,A,A,A,A,A,A,A,A,A,A,A,A,A,A,A,A,A,A,A,A,A,A,A,A,A,A,A,A,A,A,A
Ref_Type=single_ref,single_ref,single_ref,single_ref,single_ref,single_ref,single_ref,single_ref,single_ref,single_ref,single_ref,single_ref,single_ref,single_ref,single_ref,single_ref,single_ref,single_ref,single_ref,single_ref,single_ref,single_ref,single_ref,single_ref,single_ref,single_ref,single_ref,single_ref,single_ref,single_ref,single_ref,single_ref,single_ref,single_ref,single_ref,single_ref,single_ref,single_ref,single_ref,single_ref,single_ref,single_ref,single_ref,single_ref,single_ref,single_ref,single_ref,single_ref,single_ref,single_ref,single_ref,single_ref,single_ref,single_ref,single_ref,single_ref,single_ref,single_ref,single_ref,single_ref,single_ref,single_ref,single_ref,single_ref,single_ref,single_ref,single_ref,single_ref,single_ref,single_ref,single_ref,single_ref,single_ref,single_ref,single_ref,single_ref,single_ref,single_ref,single_ref,single_ref,single_ref,single_ref,single_ref,single_ref,single_ref,single_ref,single_ref,single_ref,single_ref,single_ref,single_ref,single_ref,single_ref,single_ref,single_ref,single_ref
Wells_In_Use=0,0,0,0,0,0,0,0,0,0,0,0,0,0,0,0,0,0,0,0,0,0,0,0,0,0,0,0,0,0,0,0,0,0,0,0,0,0,0,0,0,0,0,0,0,0,0,0,0,0,0,0,0,0,0,0,0,0,0,0,0,0,0,0,0,0,0,0,0,0,0,0,0,0,0,0,0,0,0,0,0,0,0,0,0,0,0,0,0,0,0,0,0,0,0,0
[Flor:]
[Flor2:]
[Lumin:]
[Data:]
Read=DateTime	RunT[s]	Temp	Well_1	Well_2	Well_3	Well_4	Well_5	Well_6	Well_7	Well_8	Well_9	Well_10	Well_11	Well_12	Well_13	Well_14	Well_15	Well_16	Well_17	Well_18	Well_19	Well_20	Well_21	Well_22	Well_23	Well_24	Well_25	Well_26	Well_27	Well_28	Well_29	Well_30	Well_31	Well_32	Well_33	Well_34	Well_35	Well_36	Well_37	Well_38	Well_39	Well_40	Well_41	Well_42	Well_43	Well_44	Well_45	Well_46	Well_47	Well_48	Well_49	Well_50	Well_51	Well_52	Well_53	Well_54	Well_55	Well_56	Well_57	Well_58	Well_59	Well_60	Well_61	Well_62	Well_63	Well_64	Well_65	Well_66	Well_67	Well_68	Well_69	Well_70	Well_71	Well_72	Well_73	Well_74	Well_75	Well_76	Well_77	Well_78	Well_79	Well_80	Well_81	Well_82	Well_83	Well_84	Well_85	Well_86	Well_87	Well_88	Well_89	Well_90	Well_91	Well_92	Well_93	Well_94	Well_95	Well_96
1=13:03:28	912	300	0.1060	0.0917	0.0904	0.0917	0.0936	0.0962	0.0923	0.0922	0.0904	0.0900	0.0865	0.0887	0.0899	0.0937	0.0937	0.0939	0.0918	0.0922	0.0891	0.0919	0.0907	0.0893	0.0893	0.0941	0.0959	0.0956	0.0953	0.0942	0.0952	0.0919	0.0924	0.0935	0.0950	0.0927	0.0924	0.0890	0.0912	0.0949	0.0903	0.0936	0.0909	0.0918	0.0888	0.0921	0.0888	0.0931	0.0889	0.0902	0.0956	0.0949	0.0961	0.0965	0.0957	0.0939	0.0918	0.0908	0.0902	0.0980	0.0928	0.0921	0.0905	0.0908	0.0894	0.0908	0.0923	0.0904	0.0890	0.0885	0.0917	0.0962	0.0895	0.0897	0.0639	0.0679	0.0663	0.0647	0.0686	0.0645	0.0649	0.0646	0.0636	0.0636	0.0658	0.0650	0.0637	0.0638	0.0665	0.0652	0.0643	0.0657	0.0646	0.0638	0.0652	0.0649	0.0648	0.0666
2=13:18:09	1793	296	0.0943	0.0932	0.0929	0.0898	0.0940	0.0957	0.0900	0.0881	0.0926	0.0906	0.0917	0.0886	0.0903	0.0917	0.0926	0.0914	0.0944	0.0925	0.0905	0.0905	0.0909	0.0902	0.0911	0.0928	0.0916	0.0927	0.0921	0.0925	0.0941	0.0924	0.0921	0.0928	0.0936	0.0927	0.0897	0.0921	0.0902	0.0949	0.0893	0.0893	0.0892	0.0923	0.0910	0.0883	0.0898	0.0900	0.0878	0.0905	0.0942	0.0913	0.0925	0.0946	0.0962	0.0931	0.0922	0.0899	0.0941	0.0959	0.0915	0.0902	0.0906	0.0911	0.0889	0.0933	0.0920	0.0904	0.0893	0.0899	0.0908	0.0898	0.0911	0.0906	0.0671	0.0677	0.0673	0.0663	0.0692	0.0660	0.0651	0.0648	0.0658	0.0656	0.0669	0.0641	0.0680	0.0643	0.0656	0.0686	0.0678	0.0668	0.0679	0.0661	0.0661	0.0669	0.0673	0.0675
3=13:32:49	2674	300	0.0983	0.0927	0.0918	0.0903	0.0927	0.0966	0.0883	0.0875	0.0899	0.0903	0.0892	0.0888	0.0906	0.0901	0.0893	0.0896	0.0910	0.0913	0.0884	0.0890	0.0883	0.0885	0.0898	0.0891	0.0900	0.0928	0.0905	0.0908	0.0937	0.0905	0.0907	0.0917	0.0904	0.0897	0.0892	0.0894	0.0894	0.0937	0.0876	0.0894	0.0895	0.0902	0.0885	0.0879	0.0887	0.0886	0.0888	0.0899	0.0921	0.0913	0.0920	0.0916	0.0938	0.0903	0.0929	0.0887	0.0900	0.0956	0.0905	0.0901	0.0881	0.0881	0.0889	0.0880	0.0905	0.0899	0.0908	0.0891	0.0879	0.0996	0.0897	0.0883	0.0657	0.0659	0.0648	0.0648	0.0662	0.0644	0.0659	0.0639	0.0634	0.0649	0.0650	0.0652	0.0649	0.0660	0.0639	0.0660	0.0640	0.0655	0.0632	0.0630	0.0643	0.0662	0.0652	0.0649
4=13:47:30	3555	300	0.0913	0.0890	0.0908	0.0894	0.0905	0.0930	0.0878	0.0858	0.0889	0.0870	0.0839	0.0856	0.0866	0.0887	0.0884	0.0870	0.0864	0.0911	0.0848	0.0862	0.0854	0.0876	0.0851	0.0915	0.0895	0.0904	0.0896	0.0896	0.0898	0.0880	0.0886	0.0861	0.0887	0.0867	0.0885	0.0849	0.0892	0.0908	0.0851	0.0886	0.0865	0.0876	0.0851	0.0870	0.0857	0.0858	0.0847	0.0852	0.0918	0.0900	0.0895	0.0915	0.0915	0.0908	0.0896	0.0861	0.0888	0.0897	0.0874	0.0884	0.0870	0.0866	0.0855	0.0862	0.0868	0.0835	0.0866	0.0852	0.0880	0.0955	0.0861	0.0847	0.0645	0.0640	0.0627	0.0645	0.0670	0.0612	0.0639	0.0612	0.0629	0.0637	0.0631	0.0643	0.0622	0.0629	0.0628	0.0641	0.0620	0.0639	0.0641	0.0614	0.0634	0.0620	0.0622	0.0640
5=14:02:11	4436	300	0.1023	0.0933	0.0969	0.0948	0.0955	0.0988	0.0914	0.0941	0.0911	0.0931	0.0898	0.0930	0.0922	0.0917	0.0942	0.0912	0.0943	0.0941	0.0918	0.0893	0.0924	0.0901	0.0935	0.0939	0.0978	0.0937	0.0940	0.0930	0.0959	0.0937	0.0901	0.0939	0.0916	0.0938	0.0880	0.0937	0.0920	0.0956	0.0898	0.0919	0.0926	0.0910	0.0911	0.0929	0.0910	0.0898	0.0914	0.0937	0.0971	0.0935	0.0968	0.0927	0.0971	0.0923	0.0963	0.0904	0.0936	0.0933	0.0920	0.0891	0.0916	0.0909	0.0905	0.0932	0.0912	0.0929	0.0910	0.0936	0.0881	0.1015	0.0904	0.0906	0.0682	0.0693	0.0673	0.0661	0.0700	0.0662	0.0664	0.0655	0.0675	0.0676	0.0680	0.0686	0.0677	0.0669	0.0672	0.0658	0.0650	0.0688	0.0667	0.0660	0.0671	0.0673	0.0664	0.0694
6=14:16:52	5316	301	0.0943	0.0906	0.0912	0.0912	0.0915	0.0949	0.0902	0.0897	0.0891	0.0885	0.0903	0.0896	0.0886	0.0896	0.0899	0.0913	0.0935	0.0925	0.0907	0.0889	0.0897	0.0899	0.0868	0.0908	0.0939	0.0927	0.0920	0.0908	0.0937	0.0921	0.0923	0.0912	0.0894	0.0923	0.0920	0.0902	0.0901	0.0930	0.0866	0.0891	0.0892	0.0917	0.0885	0.0910	0.0893	0.0897	0.0870	0.0909	0.0953	0.0913	0.0961	0.0913	0.0931	0.0902	0.0921	0.0871	0.0902	0.0945	0.0921	0.0900	0.0901	0.0899	0.0903	0.0898	0.0902	0.0922	0.0896	0.0881	0.0916	0.0907	0.0900	0.0893	0.0628	0.0651	0.0632	0.0614	0.0651	0.0634	0.0631	0.0622	0.0617	0.0625	0.0626	0.0630	0.0623	0.0634	0.0633	0.0629	0.0630	0.0638	0.0629	0.0621	0.0616	0.0634	0.0633	0.0636
7=14:31:33	6197	300	0.0975	0.0960	0.0969	0.0941	0.0963	0.0985	0.0943	0.0929	0.0939	0.0925	0.0925	0.0937	0.0915	0.0935	0.0958	0.0951	0.0962	0.0962	0.0928	0.0926	0.0935	0.0956	0.0927	0.0951	0.0979	0.0964	0.0947	0.0967	0.0967	0.0983	0.0948	0.0950	0.0943	0.0960	0.0936	0.0952	0.0948	0.0959	0.0911	0.0951	0.0939	0.0965	0.0941	0.0924	0.0942	0.0939	0.0929	0.0946	0.0970	0.0939	0.0996	0.0948	0.1001	0.0946	0.0962	0.0928	0.0951	0.0959	0.0936	0.0933	0.0926	0.0949	0.0913	0.0919	0.0960	0.0959	0.0944	0.0931	0.0931	0.1018	0.0931	0.0949	0.0671	0.0679	0.0660	0.0648	0.0703	0.0638	0.0658	0.0643	0.0662	0.0657	0.0655	0.0645	0.0660	0.0668	0.0660	0.0655	0.0652	0.0660	0.0656	0.0665	0.0662	0.0646	0.0660	0.0677
8=14:46:14	7078	300	0.0987	0.0968	0.0948	0.0941	0.0961	0.0989	0.0946	0.0953	0.0957	0.0927	0.0921	0.0926	0.0935	0.0956	0.0953	0.0948	0.0975	0.0960	0.0916	0.0915	0.0939	0.0952	0.0921	0.0975	0.0977	0.0958	0.0960	0.0969	0.0981	0.0975	0.0929	0.0935	0.0938	0.0961	0.0941	0.0940	0.0939	0.0971	0.0923	0.0960	0.0943	0.0948	0.0910	0.0906	0.0932	0.0932	0.0924	0.0923	0.0995	0.0952	0.0965	0.0932	0.0991	0.0974	0.0971	0.0928	0.0941	0.1024	0.0947	0.0931	0.0931	0.0944	0.0937	0.0929	0.0952	0.0952	0.0931	0.0945	0.0956	0.1013	0.0936	0.0927	0.0650	0.0661	0.0651	0.0640	0.0661	0.0634	0.0636	0.0646	0.0647	0.0648	0.0641	0.0638	0.0643	0.0643	0.0638	0.0660	0.0653	0.0644	0.0646	0.0626	0.0630	0.0642	0.0640	0.0671
9=15:00:54	7959	301	0.1028	0.0999	0.0993	0.0985	0.0997	0.1026	0.0972	0.0968	0.0970	0.0963	0.0965	0.0960	0.0964	0.0968	0.0965	0.0978	0.0998	0.1018	0.0954	0.0953	0.0965	0.0989	0.0971	0.0992	0.0998	0.0979	0.0984	0.0979	0.1024	0.1022	0.0947	0.0982	0.0974	0.0992	0.0973	0.0964	0.0962	0.1011	0.0938	0.0966	0.0967	0.0976	0.0964	0.0971	0.0952	0.0964	0.0983	0.0969	0.1036	0.0993	0.1024	0.1014	0.1014	0.0974	0.1001	0.0946	0.0974	0.1039	0.0971	0.0959	0.0963	0.0943	0.0954	0.0956	0.0975	0.0986	0.0955	0.0948	0.0953	0.0989	0.0957	0.0955	0.0680	0.0669	0.0663	0.0656	0.0691	0.0651	0.0650	0.0646	0.0641	0.0638	0.0652	0.0653	0.0655	0.0661	0.0658	0.0653	0.0666	0.0664	0.0656	0.0647	0.0661	0.0659	0.0667	0.0675
10=15:15:35	8840	301	0.1031	0.0971	0.0994	0.0980	0.1028	0.1026	0.0959	0.0956	0.0976	0.0978	0.0946	0.0955	0.0968	0.0973	0.0966	0.0991	0.1020	0.1023	0.0961	0.0953	0.0954	0.0981	0.0956	0.0987	0.1023	0.0981	0.0961	0.0978	0.1017	0.1004	0.0967	0.0965	0.0976	0.0979	0.0974	0.0975	0.0971	0.1020	0.0952	0.0968	0.0978	0.0974	0.0939	0.0951	0.0943	0.0973	0.0953	0.0957	0.1061	0.0990	0.1019	0.0983	0.1015	0.0988	0.0992	0.0943	0.0949	0.0995	0.0953	0.0947	0.0961	0.0970	0.0923	0.0960	0.0968	0.0971	0.0950	0.0925	0.0940	0.1010	0.0954	0.0927	0.0631	0.0648	0.0642	0.0648	0.0669	0.0628	0.0636	0.0641	0.0639	0.0626	0.0622	0.0621	0.0643	0.0656	0.0629	0.0623	0.0641	0.0648	0.0629	0.0622	0.0621	0.0641	0.0631	0.0635
11=15:30:16	9720	296	0.1087	0.1045	0.1022	0.1032	0.1073	0.1085	0.1024	0.1015	0.1008	0.1007	0.0981	0.0967	0.1021	0.1006	0.1008	0.1035	0.1082	0.1066	0.0993	0.0981	0.0998	0.1010	0.0989	0.1008	0.1069	0.1043	0.1016	0.1028	0.1075	0.1041	0.1000	0.1010	0.0998	0.1023	0.0986	0.1000	0.1013	0.1031	0.1007	0.1022	0.1001	0.1027	0.0988	0.0978	0.0975	0.0995	0.0990	0.0980	0.1055	0.1022	0.1043	0.1024	0.1047	0.1015	0.1004	0.0959	0.1005	0.1044	0.0975	0.0977	0.1005	0.1004	0.0975	0.0985	0.1032	0.1020	0.0998	0.0948	0.0969	0.1032	0.0963	0.0971	0.0648	0.0666	0.0653	0.0643	0.0686	0.0637	0.0664	0.0642	0.0658	0.0635	0.0648	0.0648	0.0668	0.0659	0.0642	0.0657	0.0651	0.0651	0.0659	0.0634	0.0660	0.0651	0.0654	0.0655
12=15:44:57	10601	296	0.1077	0.1031	0.1046	0.1043	0.1082	0.1099	0.1014	0.1018	0.1055	0.1030	0.0986	0.0995	0.1032	0.1019	0.1013	0.1040	0.1094	0.1088	0.1004	0.0984	0.0990	0.1005	0.0992	0.1056	0.1101	0.1049	0.1014	0.1047	0.1062	0.1077	0.1015	0.1026	0.1000	0.1035	0.1016	0.0991	0.1033	0.1031	0.0995	0.1043	0.1025	0.1053	0.0991	0.0982	0.0973	0.0981	0.0988	0.0999	0.1092	0.1012	0.1065	0.1045	0.1056	0.1019	0.1001	0.0970	0.1005	0.1016	0.0985	0.0984	0.1007	0.1021	0.0974	0.1005	0.1054	0.1060	0.0970	0.0957	0.0976	0.0966	0.0959	0.0955	0.0640	0.0655	0.0650	0.0645	0.0692	0.0628	0.0643	0.0623	0.0635	0.0632	0.0637	0.0643	0.0644	0.0647	0.0641	0.0639	0.0646	0.0652	0.0638	0.0622	0.0643	0.0644	0.0662	0.0652
13=15:59:38	11482	301	0.1160	0.1077	0.1071	0.1075	0.1122	0.1102	0.1059	0.1032	0.1059	0.1043	0.1032	0.1033	0.1067	0.1040	0.1054	0.1089	0.1138	0.1134	0.1039	0.1001	0.1022	0.1026	0.1029	0.1066	0.1165	0.1080	0.1040	0.1064	0.1123	0.1100	0.1045	0.1027	0.1018	0.1049	0.1021	0.1021	0.1070	0.1064	0.1012	0.1053	0.1054	0.1069	0.1001	0.0998	0.0976	0.1012	0.0981	0.0995	0.1162	0.1057	0.1095	0.1096	0.1090	0.1073	0.1017	0.0976	0.1004	0.1056	0.1001	0.0979	0.1043	0.1047	0.1008	0.1033	0.1045	0.1076	0.1006	0.0968	0.0982	0.1051	0.0980	0.0981	0.0645	0.0664	0.0659	0.0642	0.0674	0.0628	0.0647	0.0639	0.0663	0.0649	0.0647	0.0650	0.0655	0.0642	0.0625	0.0637	0.0643	0.0652	0.0658	0.0637	0.0650	0.0649	0.0654	0.0664
14=16:14:18	12363	301	0.1228	0.1087	0.1112	0.1113	0.1149	0.1139	0.1113	0.1087	0.1115	0.1090	0.1090	0.1068	0.1114	0.1090	0.1081	0.1122	0.1205	0.1204	0.1088	0.1059	0.1043	0.1088	0.1061	0.1088	0.1195	0.1117	0.1066	0.1102	0.1144	0.1136	0.1091	0.1073	0.1047	0.1061	0.1042	0.1039	0.1126	0.1148	0.1049	0.1125	0.1100	0.1102	0.1049	0.1035	0.1019	0.1025	0.1028	0.1027	0.1206	0.1103	0.1134	0.1127	0.1149	0.1101	0.1067	0.1005	0.1019	0.1080	0.1022	0.1004	0.1080	0.1079	0.1044	0.1047	0.1118	0.1124	0.1002	0.0985	0.1008	0.1070	0.0993	0.0994	0.0667	0.0666	0.0671	0.0657	0.0686	0.0658	0.0669	0.0648	0.0673	0.0651	0.0658	0.0662	0.0673	0.0660	0.0662	0.0658	0.0667	0.0673	0.0661	0.0650	0.0680	0.0667	0.0658	0.0683
15=16:28:59	13244	298	0.1193	0.1102	0.1096	0.1137	0.1154	0.1154	0.1117	0.1097	0.1096	0.1054	0.1043	0.1041	0.1139	0.1085	0.1084	0.1101	0.1238	0.1228	0.1111	0.1049	0.1035	0.1066	0.1045	0.1069	0.1224	0.1093	0.1079	0.1104	0.1178	0.1140	0.1091	0.1035	0.1027	0.1050	0.1036	0.1034	0.1136	0.1111	0.1052	0.1110	0.1095	0.1109	0.1059	0.1022	0.0995	0.1000	0.1007	0.0988	0.1192	0.1089	0.1150	0.1128	0.1148	0.1110	0.1035	0.0996	0.1015	0.1049	0.0992	0.0992	0.1092	0.1083	0.1042	0.1066	0.1129	0.1132	0.0998	0.0987	0.0980	0.0980	0.0970	0.0954	0.0634	0.0646	0.0624	0.0641	0.0658	0.0631	0.0638	0.0614	0.0637	0.0624	0.0617	0.0619	0.0638	0.0652	0.0634	0.0628	0.0640	0.0645	0.0641	0.0643	0.0644	0.0615	0.0632	0.0620
16=16:43:40	14124	300	0.1246	0.1122	0.1149	0.1121	0.1165	0.1160	0.1151	0.1107	0.1144	0.1115	0.1091	0.1078	0.1176	0.1094	0.1099	0.1156	0.1305	0.1270	0.1136	0.1064	0.1066	0.1122	0.1076	0.1094	0.1271	0.1145	0.1095	0.1130	0.1199	0.1173	0.1139	0.1063	0.1058	0.1066	0.1046	0.1050	0.1175	0.1126	0.1086	0.1126	0.1108	0.1165	0.1067	0.1015	0.0995	0.1009	0.0984	0.1003	0.1289	0.1115	0.1157	0.1134	0.1194	0.1158	0.1054	0.0986	0.0993	0.1049	0.0992	0.0976	0.1145	0.1115	0.1054	0.1064	0.1166	0.1155	0.0998	0.0972	0.0965	0.1010	0.0981	0.0966	0.0635	0.0631	0.0625	0.0612	0.0667	0.0604	0.0620	0.0603	0.0614	0.0616	0.0622	0.0619	0.0616	0.0619	0.0630	0.0633	0.0629	0.0628	0.0634	0.0605	0.0634	0.0636	0.0613	0.0632
17=16:58:21	15005	301	0.1276	0.1170	0.1162	0.1178	0.1205	0.1202	0.1229	0.1161	0.1194	0.1135	0.1135	0.1139	0.1230	0.1151	0.1135	0.1183	0.1385	0.1373	0.1232	0.1116	0.1077	0.1143	0.1085	0.1131	0.1306	0.1187	0.1126	0.1176	0.1258	0.1235	0.1184	0.1082	0.1059	0.1102	0.1051	0.1051	0.1249	0.1151	0.1119	0.1184	0.1163	0.1191	0.1133	0.1016	0.1021	0.1033	0.1014	0.1011	0.1324	0.1137	0.1202	0.1186	0.1222	0.1189	0.1090	0.0997	0.1009	0.1052	0.0998	0.0991	0.1202	0.1145	0.1101	0.1101	0.1189	0.1191	0.1021	0.0974	0.0970	0.1019	0.0984	0.0975	0.0627	0.0636	0.0629	0.0623	0.0656	0.0620	0.0634	0.0621	0.0630	0.0636	0.0621	0.0623	0.0652	0.0641	0.0637	0.0633	0.0635	0.0635	0.0632	0.0624	0.0637	0.0633	0.0618	0.0636
18=17:13:01	15886	300	0.1379	0.1201	0.1219	0.1239	0.1240	0.1247	0.1306	0.1225	0.1245	0.1176	0.1161	0.1178	0.1284	0.1188	0.1179	0.1214	0.1465	0.1463	0.1275	0.1126	0.1115	0.1165	0.1095	0.1150	0.1344	0.1201	0.1186	0.1237	0.1286	0.1262	0.1274	0.1121	0.1097	0.1116	0.1089	0.1074	0.1329	0.1204	0.1155	0.1229	0.1214	0.1244	0.1179	0.1067	0.1036	0.1060	0.1033	0.1038	0.1386	0.1213	0.1232	0.1237	0.1282	0.1247	0.1108	0.1020	0.1024	0.1074	0.1029	0.1015	0.1248	0.1173	0.1142	0.1160	0.1259	0.1253	0.1028	0.0983	0.1012	0.1079	0.0995	0.0986	0.0637	0.0640	0.0637	0.0638	0.0680	0.0625	0.0625	0.0618	0.0636	0.0637	0.0622	0.0623	0.0645	0.0657	0.0643	0.0630	0.0622	0.0644	0.0638	0.0620	0.0637	0.0626	0.0637	0.0651
19=17:27:42	16767	300	0.1426	0.1255	0.1260	0.1263	0.1307	0.1319	0.1352	0.1288	0.1295	0.1248	0.1215	0.1210	0.1387	0.1242	0.1231	0.1293	0.1595	0.1580	0.1343	0.1192	0.1173	0.1189	0.1162	0.1204	0.1462	0.1275	0.1229	0.1271	0.1365	0.1319	0.1326	0.1152	0.1119	0.1127	0.1119	0.1114	0.1398	0.1281	0.1216	0.1266	0.1247	0.1287	0.1252	0.1072	0.1051	0.1070	0.1059	0.1050	0.1506	0.1241	0.1259	0.1302	0.1347	0.1275	0.1160	0.1034	0.1041	0.1079	0.1038	0.1019	0.1316	0.1241	0.1173	0.1213	0.1303	0.1307	0.1099	0.1009	0.1005	0.1052	0.1025	0.0991	0.0658	0.0648	0.0638	0.0643	0.0672	0.0647	0.0649	0.0638	0.0642	0.0645	0.0638	0.0640	0.0645	0.0641	0.0649	0.0659	0.0659	0.0658	0.0640	0.0628	0.0651	0.0650	0.0657	0.0656
20=17:42:23	17648	301	0.1566	0.1319	0.1297	0.1339	0.1369	0.1345	0.1489	0.1338	0.1369	0.1304	0.1252	0.1271	0.1472	0.1315	0.1294	0.1332	0.1679	0.1715	0.1439	0.1255	0.1210	0.1250	0.1198	0.1220	0.1564	0.1319	0.1307	0.1335	0.1440	0.1366	0.1411	0.1184	0.1131	0.1170	0.1141	0.1134	0.1484	0.1325	0.1249	0.1335	0.1321	0.1373	0.1322	0.1094	0.1059	0.1081	0.1065	0.1056	0.1626	0.1286	0.1350	0.1317	0.1437	0.1396	0.1184	0.1034	0.1050	0.1130	0.1052	0.1037	0.1416	0.1304	0.1224	0.1269	0.1357	0.1354	0.1102	0.1021	0.1017	0.1067	0.1043	0.1005	0.0661	0.0686	0.0665	0.0672	0.0691	0.0649	0.0648	0.0643	0.0663	0.0662	0.0643	0.0662	0.0658	0.0649	0.0657	0.0643	0.0667	0.0660	0.0663	0.0650	0.0672	0.0652	0.0654	0.0667
21=17:57:04	18528	300	0.1632	0.1355	0.1359	0.1367	0.1424	0.1379	0.1551	0.1390	0.1421	0.1334	0.1273	0.1303	0.1561	0.1348	0.1308	0.1408	0.1837	0.1823	0.1510	0.1300	0.1254	0.1278	0.1201	0.1211	0.1620	0.1383	0.1315	0.1339	0.1474	0.1431	0.1487	0.1196	0.1143	0.1170	0.1121	0.1126	0.1573	0.1383	0.1299	0.1371	0.1347	0.1412	0.1360	0.1112	0.1076	0.1077	0.1053	0.1067	0.1718	0.1348	0.1358	0.1390	0.1509	0.1430	0.1224	0.1026	0.1035	0.1103	0.1055	0.1016	0.1486	0.1330	0.1250	0.1309	0.1405	0.1432	0.1105	0.0996	0.1001	0.1086	0.1011	0.0987	0.0654	0.0653	0.0628	0.0641	0.0671	0.0631	0.0637	0.0645	0.0643	0.0608	0.0644	0.0645	0.0636	0.0631	0.0646	0.0652	0.0639	0.0650	0.0637	0.0622	0.0640	0.0634	0.0627	0.0647
22=18:11:45	19409	300	0.1750	0.1427	0.1439	0.1422	0.1469	0.1461	0.1690	0.1477	0.1515	0.1399	0.1363	0.1360	0.1668	0.1411	0.1389	0.1458	0.1997	0.1991	0.1635	0.1378	0.1286	0.1320	0.1249	0.1268	0.1778	0.1433	0.1388	0.1421	0.1580	0.1506	0.1587	0.1236	0.1184	0.1210	0.1181	0.1190	0.1713	0.1434	0.1337	0.1426	0.1421	0.1505	0.1467	0.1114	0.1074	0.1096	0.1060	0.1095	0.1847	0.1428	0.1436	0.1451	0.1601	0.1518	0.1257	0.1068	0.1065	0.1141	0.1055	0.1038	0.1578	0.1391	0.1295	0.1374	0.1473	0.1512	0.1143	0.1050	0.1026	0.1130	0.1032	0.1015	0.0657	0.0680	0.0654	0.0664	0.0695	0.0656	0.0645	0.0666	0.0669	0.0661	0.0652	0.0647	0.0673	0.0662	0.0653	0.0662	0.0680	0.0677	0.0655	0.0641	0.0651	0.0666	0.0659	0.0657
23=18:26:27	20292	301	0.1891	0.1516	0.1509	0.1523	0.1589	0.1499	0.1802	0.1587	0.1630	0.1476	0.1425	0.1409	0.1788	0.1460	0.1425	0.1522	0.2150	0.2167	0.1736	0.1430	0.1344	0.1347	0.1292	0.1297	0.1920	0.1489	0.1437	0.1468	0.1655	0.1571	0.1701	0.1242	0.1196	0.1209	0.1194	0.1156	0.1812	0.1543	0.1424	0.1515	0.1497	0.1557	0.1549	0.1159	0.1103	0.1106	0.1056	0.1067	0.1954	0.1498	0.1497	0.1527	0.1693	0.1585	0.1312	0.1060	0.1070	0.1108	0.1055	0.1052	0.1697	0.1455	0.1348	0.1427	0.1575	0.1597	0.1164	0.1032	0.1026	0.1125	0.1018	0.1009	0.0674	0.0671	0.0654	0.0665	0.0676	0.0652	0.0649	0.0648	0.0649	0.0646	0.0643	0.0652	0.0659	0.0654	0.0652	0.0642	0.0663	0.0661	0.0662	0.0635	0.0653	0.0641	0.0649	0.0670
24=18:41:08	21172	301	0.1981	0.1570	0.1576	0.1577	0.1673	0.1545	0.1940	0.1689	0.1738	0.1552	0.1484	0.1451	0.1912	0.1545	0.1513	0.1567	0.2343	0.2367	0.1878	0.1501	0.1381	0.1406	0.1316	0.1278	0.2051	0.1588	0.1486	0.1567	0.1746	0.1615	0.1817	0.1269	0.1209	0.1227	0.1192	0.1168	0.1948	0.1612	0.1477	0.1568	0.1575	0.1618	0.1643	0.1144	0.1080	0.1083	0.1075	0.1048	0.2131	0.1510	0.1519	0.1571	0.1747	0.1667	0.1357	0.1053	0.1036	0.1107	0.1062	0.1029	0.1767	0.1520	0.1383	0.1459	0.1621	0.1635	0.1217	0.1016	0.1033	0.1042	0.1000	0.0991	0.0645	0.0650	0.0641	0.0647	0.0679	0.0629	0.0626	0.0643	0.0644	0.0629	0.0627	0.0638	0.0646	0.0639	0.0640	0.0656	0.0631	0.0648	0.0628	0.0630	0.0645	0.0650	0.0652	0.0650
25=18:55:49	22053	300	0.2141	0.1672	0.1699	0.1690	0.1824	0.1621	0.2117	0.1828	0.1858	0.1650	0.1545	0.1518	0.2006	0.1649	0.1588	0.1669	0.2549	0.2592	0.2024	0.1603	0.1444	0.1457	0.1354	0.1354	0.2239	0.1661	0.1595	0.1620	0.1861	0.1729	0.1997	0.1322	0.1241	0.1280	0.1211	0.1179	0.2111	0.1668	0.1521	0.1650	0.1652	0.1711	0.1772	0.1173	0.1105	0.1122	0.1080	0.1076	0.2326	0.1595	0.1590	0.1685	0.1906	0.1795	0.1425	0.1077	0.1077	0.1108	0.1058	0.1051	0.1923	0.1597	0.1449	0.1544	0.1699	0.1726	0.1245	0.1026	0.1045	0.1134	0.1027	0.0999	0.0654	0.0652	0.0653	0.0661	0.0683	0.0654	0.0661	0.0640	0.0661	0.0639	0.0648	0.0632	0.0650	0.0655	0.0645	0.0650	0.0647	0.0660	0.0647	0.0644	0.0647	0.0648	0.0647	0.0653
26=19:10:30	22934	300	0.2358	0.1804	0.1745	0.1707	0.1899	0.1665	0.2281	0.1883	0.1924	0.1683	0.1642	0.1595	0.2157	0.1726	0.1688	0.1754	0.2867	0.2855	0.2209	0.1731	0.1528	0.1505	0.1410	0.1377	0.2442	0.1766	0.1668	0.1672	0.1951	0.1801	0.2083	0.1374	0.1282	0.1268	0.1218	0.1211	0.2268	0.1766	0.1610	0.1709	0.1710	0.1788	0.1922	0.1193	0.1134	0.1138	0.1075	0.1091	0.2649	0.1696	0.1681	0.1793	0.2049	0.1907	0.1497	0.1080	0.1058	0.1136	0.1034	0.1035	0.2041	0.1655	0.1526	0.1619	0.1796	0.1837	0.1301	0.1030	0.1042	0.1078	0.1010	0.1006	0.0649	0.0666	0.0651	0.0644	0.0663	0.0646	0.0652	0.0622	0.0649	0.0626	0.0646	0.0658	0.0656	0.0666	0.0657	0.0620	0.0653	0.0660	0.0643	0.0638	0.0658	0.0659	0.0637	0.0654
27=19:25:10	23815	301	0.2502	0.1824	0.1837	0.1821	0.1989	0.1664	0.2426	0.1997	0.2056	0.1778	0.1679	0.1633	0.2341	0.1778	0.1719	0.1799	0.3036	0.3038	0.2328	0.1772	0.1573	0.1560	0.1444	0.1394	0.2627	0.1882	0.1715	0.1794	0.2052	0.1858	0.2235	0.1386	0.1255	0.1280	0.1217	0.1189	0.2430	0.1821	0.1678	0.1829	0.1790	0.1870	0.2025	0.1200	0.1087	0.1105	0.1075	0.1051	0.2706	0.1762	0.1723	0.1843	0.2174	0.1963	0.1522	0.1045	0.1060	0.1107	0.1037	0.1024	0.2171	0.1685	0.1545	0.1693	0.1904	0.1918	0.1316	0.1027	0.1005	0.1108	0.0984	0.0980	0.0644	0.0640	0.0642	0.0602	0.0669	0.0614	0.0628	0.0616	0.0616	0.0625	0.0616	0.0615	0.0627	0.0633	0.0607	0.0617	0.0635	0.0611	0.0626	0.0597	0.0641	0.0633	0.0626	0.0642
28=19:39:51	24696	301	0.2748	0.2003	0.1975	0.1980	0.2158	0.1747	0.2662	0.2160	0.2200	0.1916	0.1819	0.1760	0.2522	0.1920	0.1859	0.1966	0.3337	0.3412	0.2606	0.1914	0.1653	0.1654	0.1507	0.1468	0.2787	0.1953	0.1835	0.1858	0.2216	0.1985	0.2473	0.1439	0.1310	0.1312	0.1266	0.1220	0.2634	0.1947	0.1782	0.1918	0.1923	0.2002	0.2211	0.1213	0.1126	0.1133	0.1096	0.1104	0.3016	0.1877	0.1751	0.1945	0.2360	0.2153	0.1628	0.1083	0.1069	0.1132	0.1062	0.1056	0.2349	0.1804	0.1614	0.1795	0.2020	0.2072	0.1405	0.1044	0.1033	0.1115	0.1012	0.0996	0.0661	0.0659	0.0656	0.0644	0.0685	0.0640	0.0654	0.0639	0.0645	0.0634	0.0632	0.0638	0.0648	0.0658	0.0640	0.0641	0.0643	0.0655	0.0650	0.0630	0.0658	0.0651	0.0642	0.0648
29=19:54:32	25576	298	0.3010	0.2143	0.2108	0.2093	0.2232	0.1834	0.2885	0.2324	0.2374	0.2066	0.1927	0.1842	0.2751	0.2036	0.1967	0.2080	0.3694	0.3743	0.2811	0.2060	0.1739	0.1712	0.1580	0.1533	0.3003	0.2122	0.1957	0.1976	0.2378	0.2122	0.2668	0.1499	0.1344	0.1372	0.1292	0.1250	0.2879	0.2066	0.1882	0.2042	0.2010	0.2133	0.2399	0.1253	0.1134	0.1138	0.1082	0.1099	0.3261	0.1995	0.1862	0.2119	0.2529	0.2292	0.1708	0.1084	0.1081	0.1125	0.1075	0.1050	0.2564	0.1887	0.1683	0.1881	0.2158	0.2204	0.1429	0.1051	0.1048	0.1075	0.1019	0.1017	0.0650	0.0651	0.0640	0.0638	0.0683	0.0631	0.0648	0.0623	0.0624	0.0640	0.0641	0.0629	0.0624	0.0649	0.0628	0.0636	0.0637	0.0645	0.0634	0.0636	0.0648	0.0653	0.0630	0.0645
30=20:09:13	26457	298	0.3251	0.2313	0.2294	0.2258	0.2398	0.1976	0.3148	0.2543	0.2597	0.2200	0.2025	0.1944	0.2980	0.2175	0.2052	0.2198	0.4077	0.4125	0.3093	0.2197	0.1842	0.1790	0.1661	0.1559	0.3362	0.2243	0.2078	0.2078	0.2572	0.2233	0.2888	0.1563	0.1371	0.1395	0.1301	0.1244	0.3107	0.2240	0.1993	0.2174	0.2151	0.2273	0.2576	0.1263	0.1166	0.1148	0.1094	0.1103	0.3411	0.2125	0.1970	0.2194	0.2687	0.2452	0.1819	0.1075	0.1069	0.1129	0.1040	0.1051	0.2743	0.1993	0.1747	0.2016	0.2325	0.2359	0.1480	0.1050	0.1043	0.1073	0.1008	0.0986	0.0629	0.0651	0.0629	0.0630	0.0652	0.0651	0.0635	0.0617	0.0629	0.0625	0.0637	0.0611	0.0634	0.0642	0.0635	0.0618	0.0623	0.0645	0.0634	0.0630	0.0625	0.0631	0.0636	0.0649
31=20:23:54	27338	300	0.3429	0.2418	0.2391	0.2384	0.2574	0.2044	0.3419	0.2657	0.2763	0.2343	0.2164	0.2049	0.3261	0.2303	0.2218	0.2365	0.4443	0.4506	0.3353	0.2339	0.1933	0.1927	0.1701	0.1648	0.3516	0.2378	0.2224	0.2234	0.2794	0.2368	0.3122	0.1618	0.1411	0.1423	0.1329	0.1278	0.3427	0.2364	0.2080	0.2296	0.2294	0.2437	0.2816	0.1314	0.1145	0.1167	0.1092	0.1087	0.3671	0.2210	0.2079	0.2378	0.2970	0.2667	0.1931	0.1103	0.1065	0.1135	0.1069	0.1041	0.2949	0.2113	0.1819	0.2145	0.2489	0.2539	0.1573	0.1015	0.1038	0.1032	0.0997	0.0997	0.0625	0.0656	0.0667	0.0632	0.0656	0.0623	0.0633	0.0608	0.0634	0.0614	0.0626	0.0612	0.0627	0.0616	0.0608	0.0615	0.0635	0.0637	0.0634	0.0611	0.0628	0.0627	0.0609	0.0648
32=20:38:34	28219	300	0.3870	0.2680	0.2642	0.2635	0.2799	0.2184	0.3777	0.2934	0.3052	0.2562	0.2337	0.2177	0.3523	0.2545	0.2386	0.2567	0.4867	0.4931	0.3691	0.2559	0.2057	0.2026	0.1834	0.1722	0.3929	0.2595	0.2408	0.2376	0.3041	0.2541	0.3410	0.1716	0.1504	0.1469	0.1389	0.1287	0.3741	0.2533	0.2270	0.2495	0.2492	0.2691	0.3063	0.1339	0.1188	0.1188	0.1116	0.1129	0.4104	0.2397	0.2267	0.2585	0.3251	0.2930	0.2089	0.1120	0.1083	0.1157	0.1084	0.1057	0.3218	0.2246	0.1932	0.2326	0.2747	0.2753	0.1637	0.1072	0.1073	0.1125	0.1018	0.0996	0.0646	0.0662	0.0639	0.0642	0.0676	0.0640	0.0647	0.0639	0.0641	0.0640	0.0640	0.0633	0.0638	0.0636	0.0644	0.0632	0.0644	0.0665	0.0663	0.0638	0.0634	0.0657	0.0646	0.0656
33=20:53:15	29100	301	0.4098	0.2833	0.2772	0.2814	0.3014	0.2281	0.4054	0.3134	0.3200	0.2689	0.2432	0.2307	0.3790	0.2698	0.2544	0.2741	0.5281	0.5313	0.3998	0.2703	0.2192	0.2119	0.1883	0.1729	0.4259	0.2772	0.2547	0.2540	0.3278	0.2743	0.3711	0.1748	0.1490	0.1469	0.1344	0.1275	0.4020	0.2732	0.2340	0.2683	0.2658	0.2845	0.3343	0.1362	0.1178	0.1157	0.1092	0.1085	0.4416	0.2495	0.2331	0.2752	0.3488	0.3147	0.2177	0.1083	0.1060	0.1112	0.1048	0.1028	0.3445	0.2337	0.2014	0.2510	0.2922	0.2984	0.1687	0.1051	0.1054	0.1029	0.0979	0.0978	0.0641	0.0627	0.0609	0.0613	0.0649	0.0617	0.0612	0.0602	0.0620	0.0609	0.0610	0.0600	0.0618	0.0636	0.0600	0.0595	0.0607	0.0625	0.0600	0.0614	0.0626	0.0615	0.0624	0.0626
34=21:07:56	29980	301	0.4415	0.3099	0.3061	0.3082	0.3345	0.2459	0.4470	0.3433	0.3517	0.2941	0.2731	0.2492	0.4188	0.2919	0.2769	0.3031	0.5801	0.5833	0.4393	0.2948	0.2341	0.2282	0.2018	0.1847	0.4682	0.3037	0.2795	0.2778	0.3628	0.2983	0.4116	0.1853	0.1597	0.1567	0.1448	0.1364	0.4401	0.2936	0.2567	0.2931	0.2944	0.3125	0.3675	0.1419	0.1246	0.1217	0.1132	0.1139	0.4675	0.2649	0.2522	0.3046	0.3842	0.3454	0.2397	0.1137	0.1106	0.1151	0.1088	0.1061	0.3755	0.2471	0.2110	0.2711	0.3217	0.3243	0.1853	0.1072	0.1060	0.1104	0.1038	0.1028	0.0650	0.0653	0.0633	0.0641	0.0660	0.0649	0.0645	0.0633	0.0649	0.0647	0.0632	0.0632	0.0632	0.0640	0.0643	0.0643	0.0632	0.0647	0.0651	0.0632	0.0642	0.0650	0.0642	0.0647
35=21:22:37	30861	301	0.4762	0.3308	0.3253	0.3306	0.3516	0.2587	0.4813	0.3572	0.3729	0.3027	0.2797	0.2591	0.4493	0.3150	0.2932	0.3223	0.6205	0.6242	0.4691	0.3139	0.2441	0.2350	0.2072	0.1899	0.4839	0.3121	0.2934	0.3029	0.3902	0.3196	0.4377	0.1933	0.1645	0.1608	0.1465	0.1353	0.4696	0.3071	0.2686	0.3177	0.3125	0.3337	0.3913	0.1451	0.1210	0.1198	0.1124	0.1099	0.4952	0.2857	0.2636	0.3215	0.4107	0.3741	0.2525	0.1111	0.1052	0.1130	0.1063	0.1029	0.3984	0.2576	0.2226	0.2959	0.3466	0.3517	0.1909	0.1083	0.1067	0.1083	0.1023	0.1000	0.0627	0.0635	0.0628	0.0612	0.0666	0.0621	0.0633	0.0627	0.0614	0.0621	0.0607	0.0607	0.0616	0.0643	0.0634	0.0624	0.0618	0.0634	0.0636	0.0608	0.0619	0.0619	0.0635	0.0653
36=21:37:18	31742	301	0.5130	0.3570	0.3499	0.3640	0.3920	0.2846	0.5154	0.3895	0.4096	0.3339	0.3034	0.2818	0.4896	0.3391	0.3164	0.3531	0.6765	0.6730	0.5015	0.3426	0.2629	0.2555	0.2190	0.2048	0.5197	0.3441	0.3131	0.3235	0.4182	0.3470	0.4763	0.2018	0.1702	0.1639	0.1495	0.1381	0.5007	0.3333	0.2860	0.3453	0.3345	0.3619	0.4265	0.1520	0.1251	0.1229	0.1130	0.1130	0.5013	0.3022	0.2820	0.3593	0.4433	0.4050	0.2692	0.1139	0.1078	0.1116	0.1084	0.1059	0.4319	0.2739	0.2359	0.3187	0.3794	0.3878	0.2036	0.1075	0.1068	0.1094	0.1012	0.0988	0.0619	0.0644	0.0603	0.0626	0.0657	0.0624	0.0630	0.0614	0.0618	0.0616	0.0603	0.0621	0.0616	0.0632	0.0628	0.0618	0.0631	0.0654	0.0614	0.0613	0.0620	0.0626	0.0627	0.0633
37=21:51:58	32623	300	0.5590	0.3892	0.3793	0.3988	0.4249	0.3029	0.5573	0.4251	0.4461	0.3689	0.3372	0.3103	0.5260	0.3654	0.3438	0.3900	0.7259	0.7232	0.5513	0.3758	0.2875	0.2781	0.2423	0.2194	0.5601	0.3731	0.3374	0.3637	0.4563	0.3787	0.5167	0.2185	0.1810	0.1733	0.1566	0.1428	0.5389	0.3552	0.3124	0.3794	0.3689	0.3985	0.4654	0.1623	0.1294	0.1254	0.1176	0.1179	0.5439	0.3239	0.2999	0.3964	0.4851	0.4454	0.2928	0.1163	0.1116	0.1189	0.1093	0.1083	0.4480	0.2859	0.2458	0.3496	0.4196	0.4255	0.2194	0.1110	0.1079	0.1143	0.1049	0.1027	0.0651	0.0660	0.0647	0.0629	0.0674	0.0636	0.0652	0.0627	0.0635	0.0616	0.0635	0.0641	0.0642	0.0639	0.0639	0.0632	0.0631	0.0646	0.0646	0.0632	0.0639	0.0630	0.0630	0.0643
38=22:06:39	33504	300	0.5889	0.4210	0.4143	0.4293	0.4593	0.3269	0.6066	0.4604	0.4833	0.3973	0.3669	0.3387	0.5705	0.3969	0.3732	0.4265	0.7718	0.7720	0.5960	0.4098	0.3068	0.2951	0.2539	0.2280	0.5937	0.4029	0.3698	0.4004	0.5036	0.4114	0.5563	0.2266	0.1927	0.1833	0.1606	0.1477	0.5762	0.3879	0.3348	0.4185	0.4040	0.4316	0.4997	0.1671	0.1305	0.1281	0.1213	0.1183	0.5554	0.3462	0.3201	0.4222	0.5245	0.4831	0.3191	0.1193	0.1109	0.1153	0.1118	0.1089	0.4680	0.3070	0.2620	0.3830	0.4506	0.4564	0.2337	0.1132	0.1089	0.1153	0.1045	0.1026	0.0648	0.0647	0.0626	0.0616	0.0666	0.0647	0.0654	0.0647	0.0652	0.0630	0.0638	0.0633	0.0636	0.0633	0.0644	0.0632	0.0639	0.0657	0.0640	0.0634	0.0639	0.0633	0.0646	0.0647
39=22:21:20	34384	300	0.6388	0.4552	0.4471	0.4699	0.4937	0.3487	0.6468	0.4927	0.5183	0.4250	0.3914	0.3601	0.6188	0.4227	0.4040	0.4587	0.8146	0.8094	0.6387	0.4367	0.3314	0.3177	0.2734	0.2445	0.6473	0.4317	0.4017	0.4303	0.5440	0.4469	0.6060	0.2451	0.2007	0.1917	0.1696	0.1547	0.6138	0.4143	0.3610	0.4517	0.4397	0.4678	0.5417	0.1750	0.1357	0.1318	0.1225	0.1195	0.5939	0.3726	0.3456	0.4573	0.5627	0.5210	0.3469	0.1182	0.1126	0.1209	0.1117	0.1129	0.4877	0.3232	0.2759	0.4141	0.4877	0.4980	0.2529	0.1141	0.1107	0.1134	0.1059	0.1043	0.0666	0.0655	0.0664	0.0645	0.0675	0.0647	0.0638	0.0641	0.0650	0.0645	0.0653	0.0661	0.0648	0.0648	0.0651	0.0654	0.0652	0.0672	0.0640	0.0637	0.0673	0.0650	0.0656	0.0668
40=22:36:01	35265	301	0.6689	0.4841	0.4788	0.5114	0.5350	0.3745	0.6921	0.5333	0.5660	0.4604	0.4320	0.3920	0.6616	0.4508	0.4327	0.4936	0.8489	0.8457	0.6795	0.4737	0.3598	0.3425	0.2949	0.2618	0.6794	0.4636	0.4245	0.4673	0.5830	0.4840	0.6484	0.2606	0.2119	0.1988	0.1754	0.1564	0.6485	0.4458	0.3854	0.4878	0.4749	0.4975	0.5820	0.1807	0.1368	0.1317	0.1212	0.1219	0.6143	0.3921	0.3677	0.4910	0.5987	0.5575	0.3745	0.1189	0.1147	0.1194	0.1161	0.1108	0.5043	0.3392	0.2929	0.4453	0.5237	0.5325	0.2722	0.1161	0.1100	0.1172	0.1034	0.1036	0.0637	0.0661	0.0643	0.0639	0.0672	0.0641	0.0631	0.0648	0.0657	0.0623	0.0643	0.0632	0.0643	0.0651	0.0622	0.0652	0.0656	0.0640	0.0632	0.0638	0.0651	0.0631	0.0643	0.0655
41=22:50:42	36146	301	0.7221	0.5282	0.5145	0.5459	0.5730	0.4002	0.7381	0.5703	0.6113	0.4981	0.4635	0.4259	0.6992	0.4875	0.4579	0.5334	0.8621	0.8541	0.7241	0.5202	0.3874	0.3706	0.3188	0.2845	0.7292	0.4970	0.4559	0.5024	0.6234	0.5104	0.6904	0.2795	0.2279	0.2088	0.1814	0.1619	0.6905	0.4724	0.4152	0.5287	0.5113	0.5385	0.6254	0.1912	0.1411	0.1349	0.1239	0.1226	0.6390	0.4259	0.3910	0.5315	0.6480	0.6040	0.4121	0.1227	0.1182	0.1245	0.1150	0.1148	0.5186	0.3645	0.3103	0.4845	0.5696	0.5732	0.2941	0.1173	0.1134	0.1121	0.1084	0.1073	0.0664	0.0674	0.0672	0.0652	0.0684	0.0661	0.0649	0.0646	0.0667	0.0652	0.0655	0.0653	0.0675	0.0668	0.0674	0.0671	0.0679	0.0672	0.0644	0.0660	0.0652	0.0660	0.0667	0.0676
42=23:05:22	37027	300	0.7637	0.5599	0.5452	0.5770	0.6039	0.4272	0.7721	0.5956	0.6357	0.5155	0.4886	0.4435	0.7416	0.5108	0.4858	0.5672	0.8528	0.8471	0.7564	0.5443	0.4075	0.3925	0.3389	0.3032	0.7528	0.5274	0.4867	0.5353	0.6545	0.5404	0.7220	0.2964	0.2358	0.2175	0.1901	0.1642	0.7286	0.4989	0.4369	0.5587	0.5477	0.5733	0.6660	0.1998	0.1431	0.1346	0.1260	0.1227	0.6545	0.4395	0.4134	0.5687	0.6874	0.6426	0.4344	0.1218	0.1191	0.1210	0.1161	0.1127	0.5366	0.3808	0.3256	0.5216	0.6064	0.6093	0.3154	0.1207	0.1136	0.1177	0.1073	0.1073	0.0665	0.0664	0.0655	0.0633	0.0684	0.0643	0.0667	0.0659	0.0654	0.0658	0.0654	0.0655	0.0656	0.0654	0.0653	0.0681	0.0673	0.0662	0.0651	0.0643	0.0637	0.0658	0.0666	0.0673
43=23:20:03	37908	301	0.7851	0.5981	0.5836	0.6159	0.6381	0.4503	0.8038	0.6470	0.6793	0.5567	0.5263	0.4788	0.7845	0.5402	0.5222	0.6071	0.8637	0.8579	0.8033	0.5898	0.4405	0.4251	0.3667	0.3262	0.7985	0.5564	0.5134	0.5727	0.7078	0.5798	0.7734	0.3187	0.2561	0.2355	0.1981	0.1724	0.7598	0.5265	0.4561	0.6040	0.5888	0.6104	0.7126	0.2128	0.1456	0.1404	0.1275	0.1239	0.6794	0.4609	0.4340	0.5925	0.7244	0.6768	0.4798	0.1228	0.1168	0.1230	0.1167	0.1131	0.5490	0.3943	0.3437	0.5559	0.6400	0.6521	0.3416	0.1212	0.1136	0.1183	0.1067	0.1059	0.0659	0.0652	0.0646	0.0653	0.0671	0.0641	0.0642	0.0639	0.0632	0.0632	0.0650	0.0628	0.0624	0.0636	0.0632	0.0635	0.0647	0.0642	0.0648	0.0641	0.0652	0.0648	0.0643	0.0648
44=23:34:48	38792	301	0.8214	0.6462	0.6194	0.6593	0.6833	0.4834	0.8295	0.6877	0.7252	0.5969	0.5626	0.5162	0.8142	0.5762	0.5507	0.6504	0.8662	0.8621	0.8368	0.6366	0.4766	0.4549	0.3940	0.3468	0.8382	0.5971	0.5523	0.6144	0.7485	0.6195	0.8138	0.3443	0.2705	0.2474	0.2084	0.1821	0.8023	0.5538	0.4837	0.6482	0.6268	0.6501	0.7534	0.2259	0.1513	0.1420	0.1319	0.1268	0.7019	0.4826	0.4546	0.6477	0.7725	0.7194	0.5142	0.1250	0.1218	0.1262	0.1168	0.1154	0.5704	0.4212	0.3651	0.5988	0.6863	0.6954	0.3690	0.1233	0.1182	0.1169	0.1090	0.1071	0.0681	0.0676	0.0671	0.0664	0.0688	0.0656	0.0671	0.0652	0.0642	0.0639	0.0655	0.0671	0.0655	0.0651	0.0653	0.0654	0.0669	0.0672	0.0643	0.0645	0.0656	0.0656	0.0664	0.0681
45=23:49:28	39673	301	0.8241	0.6812	0.6575	0.6957	0.7199	0.5085	0.8278	0.7216	0.7553	0.6281	0.5963	0.5425	0.8346	0.6058	0.5805	0.6843	0.8691	0.8654	0.8412	0.6736	0.5080	0.4803	0.4177	0.3692	0.8448	0.6335	0.5820	0.6508	0.7801	0.6540	0.8376	0.3688	0.2892	0.2577	0.2158	0.1813	0.8334	0.5835	0.5019	0.6784	0.6553	0.6804	0.7867	0.2382	0.1521	0.1433	0.1313	0.1258	0.7189	0.4952	0.4738	0.6818	0.7905	0.7483	0.5517	0.1265	0.1191	0.1214	0.1162	0.1142	0.5843	0.4307	0.3775	0.6322	0.7161	0.7229	0.4007	0.1249	0.1172	0.1189	0.1077	0.1066	0.0670	0.0660	0.0653	0.0639	0.0666	0.0648	0.0647	0.0641	0.0654	0.0647	0.0651	0.0656	0.0661	0.0647	0.0649	0.0663	0.0662	0.0635	0.0645	0.0632	0.0646	0.0651	0.0663	0.0666
46=00:04:09	40554	301	0.8289	0.7179	0.6888	0.7238	0.7437	0.5356	0.8305	0.7485	0.7747	0.6597	0.6232	0.5668	0.8372	0.6392	0.6110	0.7181	0.8750	0.8717	0.8417	0.7158	0.5415	0.5084	0.4422	0.3918	0.8451	0.6640	0.6144	0.6822	0.7903	0.6937	0.8430	0.3936	0.3054	0.2733	0.2280	0.1877	0.8494	0.6114	0.5277	0.7106	0.6925	0.7125	0.8134	0.2550	0.1594	0.1461	0.1312	0.1268	0.7299	0.5139	0.4939	0.7137	0.7919	0.7632	0.5949	0.1272	0.1211	0.1215	0.1146	0.1153	0.5970	0.4553	0.3941	0.6682	0.7381	0.7482	0.4378	0.1237	0.1145	0.1152	0.1091	0.1071	0.0659	0.0637	0.0644	0.0630	0.0673	0.0652	0.0641	0.0637	0.0668	0.0626	0.0638	0.0645	0.0635	0.0633	0.0633	0.0644	0.0650	0.0649	0.0653	0.0626	0.0662	0.0661	0.0657	0.0654
47=00:18:50	41434	300	0.8180	0.7558	0.7300	0.7361	0.7459	0.5640	0.8297	0.7728	0.7698	0.6867	0.6515	0.5957	0.8378	0.6701	0.6498	0.7490	0.8634	0.8718	0.8360	0.7523	0.5731	0.5453	0.4723	0.4211	0.8535	0.6943	0.6422	0.7222	0.7958	0.7159	0.8360	0.4220	0.3233	0.2900	0.2411	0.1931	0.8477	0.6409	0.5448	0.7394	0.7222	0.7322	0.8147	0.2702	0.1612	0.1498	0.1334	0.1255	0.7476	0.5305	0.5023	0.7358	0.7854	0.7604	0.6368	0.1282	0.1194	0.1180	0.1173	0.1138	0.6053	0.4656	0.4132	0.7007	0.7388	0.7460	0.4659	0.1260	0.1172	0.1160	0.1084	0.1079	0.0635	0.0642	0.0629	0.0648	0.0651	0.0624	0.0647	0.0624	0.0640	0.0643	0.0633	0.0631	0.0624	0.0618	0.0638	0.0629	0.0641	0.0633	0.0628	0.0619	0.0625	0.0633	0.0624	0.0656
48=00:33:31	42315	300	0.8322	0.7791	0.7641	0.7499	0.7539	0.5998	0.8395	0.7739	0.7791	0.7158	0.6854	0.6310	0.8462	0.7070	0.6823	0.7702	0.8833	0.8820	0.8461	0.7789	0.6166	0.5761	0.5052	0.4432	0.8661	0.7319	0.6728	0.7479	0.8010	0.7359	0.8467	0.4539	0.3487	0.3092	0.2554	0.2042	0.8532	0.6724	0.5754	0.7571	0.7353	0.7356	0.8224	0.2877	0.1674	0.1557	0.1380	0.1331	0.7664	0.5470	0.5262	0.7460	0.7901	0.7591	0.6830	0.1323	0.1230	0.1195	0.1186	0.1184	0.6287	0.4824	0.4315	0.7304	0.7421	0.7551	0.5061	0.1282	0.1189	0.1155	0.1118	0.1075	0.0660	0.0681	0.0649	0.0653	0.0662	0.0643	0.0644	0.0636	0.0638	0.0653	0.0644	0.0649	0.0644	0.0657	0.0645	0.0663	0.0640	0.0633	0.0645	0.0638	0.0647	0.0660	0.0679	0.0674
49=00:48:12	43196	301	0.8294	0.7857	0.7716	0.7382	0.7492	0.6264	0.8389	0.7716	0.7809	0.7269	0.7137	0.6650	0.8525	0.7288	0.7111	0.7647	0.8853	0.8814	0.8527	0.7806	0.6552	0.6159	0.5400	0.4785	0.8713	0.7569	0.7046	0.7653	0.8030	0.7380	0.8491	0.4899	0.3743	0.3333	0.2682	0.2166	0.8615	0.6989	0.5943	0.7558	0.7393	0.7354	0.8228	0.3129	0.1742	0.1571	0.1396	0.1328	0.7954	0.5602	0.5356	0.7379	0.7980	0.7676	0.7243	0.1315	0.1263	0.1271	0.1185	0.1169	0.6284	0.4929	0.4432	0.7445	0.7423	0.7554	0.5441	0.1300	0.1175	0.1181	0.1111	0.1106	0.0646	0.0644	0.0638	0.0635	0.0663	0.0642	0.0653	0.0635	0.0644	0.0641	0.0649	0.0652	0.0629	0.0628	0.0641	0.0620	0.0647	0.0653	0.0645	0.0607	0.0655	0.0632	0.0634	0.0643
50=01:02:52	44077	301	0.8487	0.7851	0.7724	0.7484	0.7573	0.6545	0.8467	0.7744	0.7872	0.7289	0.7178	0.6857	0.8531	0.7590	0.7345	0.7698	0.8902	0.8884	0.8568	0.7816	0.6846	0.6440	0.5610	0.5018	0.8846	0.7835	0.7320	0.7582	0.8045	0.7387	0.8601	0.5174	0.4008	0.3543	0.2847	0.2225	0.8709	0.7253	0.6180	0.7626	0.7384	0.7368	0.8263	0.3305	0.1816	0.1641	0.1421	0.1346	0.7927	0.5741	0.5510	0.7459	0.7953	0.7706	0.7671	0.1362	0.1268	0.1294	0.1219	0.1188	0.6528	0.5055	0.4596	0.7407	0.7510	0.7618	0.5890	0.1344	0.1218	0.1207	0.1126	0.1110	0.0655	0.0674	0.0648	0.0644	0.0696	0.0640	0.0658	0.0649	0.0675	0.0642	0.0646	0.0665	0.0667	0.0665	0.0657	0.0661	0.0671	0.0671	0.0645	0.0648	0.0636	0.0658	0.0661	0.0665
51=01:17:33	44958	301	0.8461	0.7872	0.7691	0.7369	0.7518	0.6738	0.8495	0.7781	0.7918	0.7276	0.7166	0.7050	0.8566	0.7718	0.7501	0.7693	0.8973	0.8874	0.8628	0.7843	0.7211	0.6735	0.5962	0.5343	0.8760	0.7887	0.7585	0.7635	0.8082	0.7356	0.8598	0.5571	0.4301	0.3796	0.3038	0.2355	0.8785	0.7446	0.6384	0.7599	0.7397	0.7415	0.8340	0.3538	0.1881	0.1655	0.1452	0.1331	0.7983	0.5826	0.5603	0.7498	0.8119	0.7802	0.8058	0.1355	0.1230	0.1277	0.1189	0.1175	0.6600	0.5204	0.4702	0.7440	0.7497	0.7650	0.6291	0.1316	0.1198	0.1172	0.1091	0.1089	0.0642	0.0633	0.0619	0.0612	0.0640	0.0632	0.0616	0.0618	0.0632	0.0621	0.0620	0.0617	0.0613	0.0633	0.0637	0.0636	0.0634	0.0643	0.0609	0.0610	0.0620	0.0618	0.0626	0.0653
52=01:32:14	45838	300	0.8402	0.7935	0.7757	0.7509	0.7588	0.6793	0.8499	0.7792	0.7972	0.7279	0.7136	0.7041	0.8618	0.7743	0.7501	0.7674	0.8911	0.8898	0.8599	0.7862	0.7357	0.7039	0.6221	0.5572	0.8957	0.7855	0.7527	0.7641	0.8149	0.7465	0.8568	0.5883	0.4575	0.3989	0.3214	0.2437	0.8804	0.7621	0.6574	0.7636	0.7446	0.7434	0.8344	0.3769	0.1930	0.1705	0.1466	0.1366	0.7954	0.5941	0.5750	0.7474	0.8045	0.7790	0.8194	0.1367	0.1237	0.1206	0.1183	0.1184	0.6749	0.5219	0.4792	0.7428	0.7527	0.7646	0.6777	0.1364	0.1203	0.1226	0.1096	0.1088	0.0634	0.0644	0.0634	0.0624	0.0660	0.0636	0.0632	0.0618	0.0637	0.0625	0.0614	0.0627	0.0644	0.0636	0.0639	0.0632	0.0641	0.0631	0.0622	0.0615	0.0629	0.0639	0.0633	0.0646
53=01:46:55	46719	300	0.8618	0.7922	0.7746	0.7530	0.7648	0.6790	0.8497	0.7746	0.7963	0.7300	0.7163	0.6968	0.8615	0.7716	0.7507	0.7702	0.8972	0.8926	0.8622	0.7952	0.7412	0.7267	0.6543	0.5856	0.8824	0.7939	0.7557	0.7593	0.8105	0.7456	0.8660	0.6285	0.4866	0.4249	0.3441	0.2580	0.8886	0.7678	0.6830	0.7649	0.7478	0.7478	0.8370	0.4059	0.2041	0.1770	0.1521	0.1387	0.8034	0.6029	0.5872	0.7586	0.8080	0.7855	0.8214	0.1440	0.1243	0.1212	0.1226	0.1189	0.6876	0.5382	0.4886	0.7457	0.7601	0.7686	0.7149	0.1385	0.1232	0.1169	0.1120	0.1093	0.0650	0.0648	0.0641	0.0641	0.0659	0.0644	0.0653	0.0633	0.0642	0.0647	0.0633	0.0634	0.0642	0.0644	0.0636	0.0642	0.0644	0.0658	0.0633	0.0637	0.0644	0.0637	0.0642	0.0647
54=02:01:36	47600	301	0.8561	0.7979	0.7735	0.7651	0.7715	0.6919	0.8554	0.7852	0.8005	0.7399	0.7203	0.7079	0.8679	0.7774	0.7565	0.7734	0.9108	0.8973	0.8678	0.7994	0.7450	0.7342	0.6795	0.6198	0.8985	0.8000	0.7620	0.7634	0.8149	0.7534	0.8721	0.6700	0.5216	0.4604	0.3669	0.2713	0.8975	0.7686	0.6952	0.7693	0.7510	0.7520	0.8475	0.4376	0.2120	0.1858	0.1572	0.1418	0.7985	0.6125	0.6057	0.7665	0.8129	0.7890	0.8268	0.1471	0.1284	0.1233	0.1250	0.1211	0.7038	0.5430	0.4953	0.7456	0.7644	0.7784	0.7503	0.1466	0.1251	0.1259	0.1124	0.1118	0.0670	0.0666	0.0653	0.0663	0.0675	0.0637	0.0650	0.0641	0.0650	0.0648	0.0652	0.0653	0.0662	0.0666	0.0662	0.0649	0.0657	0.0647	0.0648	0.0637	0.0666	0.0663	0.0649	0.0674
55=02:16:16	48481	301	0.8539	0.8086	0.7780	0.7543	0.7606	0.6822	0.8588	0.7861	0.8058	0.7422	0.7244	0.7087	0.8671	0.7801	0.7645	0.7780	0.9078	0.9024	0.8681	0.8051	0.7434	0.7366	0.7108	0.6522	0.9060	0.8002	0.7664	0.7745	0.8232	0.7566	0.8725	0.7101	0.5650	0.4897	0.3922	0.2878	0.9002	0.7761	0.6973	0.7692	0.7553	0.7619	0.8366	0.4655	0.2179	0.1894	0.1563	0.1414	0.8210	0.6299	0.6044	0.7564	0.8159	0.7938	0.8317	0.1471	0.1297	0.1305	0.1210	0.1188	0.6944	0.5481	0.5034	0.7494	0.7675	0.7748	0.7836	0.1452	0.1197	0.1184	0.1109	0.1090	0.0618	0.0623	0.0597	0.0621	0.0630	0.0590	0.0617	0.0612	0.0614	0.0617	0.0609	0.0615	0.0625	0.0601	0.0624	0.0614	0.0623	0.0634	0.0612	0.0604	0.0624	0.0607	0.0615	0.0626
56=02:30:57	49362	301	0.8695	0.8059	0.7743	0.7675	0.7725	0.6934	0.8523	0.7850	0.8103	0.7475	0.7244	0.7176	0.8653	0.7823	0.7666	0.7757	0.9124	0.8964	0.8636	0.8067	0.7516	0.7347	0.7200	0.6744	0.9065	0.8105	0.7691	0.7634	0.8172	0.7585	0.8692	0.7428	0.5940	0.5159	0.4133	0.3016	0.9054	0.7802	0.7013	0.7698	0.7557	0.7598	0.8511	0.5011	0.2315	0.1946	0.1612	0.1429	0.8105	0.6364	0.6248	0.7672	0.8175	0.7928	0.8351	0.1497	0.1274	0.1286	0.1240	0.1209	0.6998	0.5537	0.5118	0.7502	0.7708	0.7830	0.8018	0.1496	0.1249	0.1232	0.1119	0.1090	0.0644	0.0648	0.0641	0.0629	0.0637	0.0606	0.0632	0.0616	0.0613	0.0625	0.0618	0.0613	0.0639	0.0637	0.0623	0.0619	0.0624	0.0649	0.0626	0.0611	0.0626	0.0619	0.0627	0.0628
57=02:45:38	50243	301	0.8567	0.8199	0.7832	0.7621	0.7652	0.6959	0.8596	0.7846	0.8127	0.7457	0.7257	0.7135	0.8698	0.7822	0.7771	0.7790	0.9154	0.9044	0.8729	0.8088	0.7537	0.7381	0.7248	0.6952	0.9133	0.8089	0.7792	0.7770	0.8325	0.7614	0.8719	0.7764	0.6360	0.5512	0.4401	0.3196	0.9191	0.7903	0.7041	0.7745	0.7636	0.7685	0.8457	0.5302	0.2433	0.2055	0.1670	0.1491	0.8111	0.6468	0.6284	0.7602	0.8224	0.8071	0.8383	0.1550	0.1288	0.1289	0.1241	0.1215	0.7015	0.5601	0.5192	0.7582	0.7732	0.7861	0.7981	0.1545	0.1254	0.1244	0.1124	0.1097	0.0642	0.0643	0.0619	0.0634	0.0658	0.0632	0.0640	0.0624	0.0640	0.0624	0.0626	0.0636	0.0647	0.0626	0.0644	0.0631	0.0642	0.0642	0.0633	0.0633	0.0635	0.0625	0.0638	0.0647
58=03:00:19	51123	300	0.8637	0.8187	0.7867	0.7755	0.7728	0.7012	0.8582	0.7940	0.8267	0.7540	0.7306	0.7274	0.8754	0.7905	0.7812	0.7816	0.9206	0.9070	0.8730	0.8225	0.7645	0.7454	0.7274	0.7120	0.9264	0.8214	0.7825	0.7734	0.8342	0.7739	0.8746	0.7968	0.6733	0.5855	0.4751	0.3461	0.9297	0.7972	0.7110	0.7799	0.7680	0.7728	0.8473	0.5701	0.2563	0.2154	0.1732	0.1555	0.8201	0.6608	0.6489	0.7674	0.8213	0.8072	0.8456	0.1624	0.1319	0.1310	0.1263	0.1256	0.7017	0.5747	0.5306	0.7634	0.7801	0.7947	0.8046	0.1609	0.1287	0.1312	0.1161	0.1131	0.0648	0.0662	0.0652	0.0657	0.0675	0.0662	0.0654	0.0630	0.0657	0.0642	0.0654	0.0649	0.0661	0.0648	0.0650	0.0632	0.0651	0.0653	0.0640	0.0657	0.0635	0.0645	0.0667	0.0668
59=03:15:00	52004	300	0.8573	0.8238	0.7926	0.7801	0.7688	0.7024	0.8609	0.7900	0.8283	0.7547	0.7346	0.7196	0.8812	0.7866	0.7870	0.7854	0.9142	0.9100	0.8688	0.8189	0.7635	0.7497	0.7275	0.7150	0.9324	0.8214	0.7822	0.7768	0.8417	0.7788	0.8762	0.7926	0.7078	0.6200	0.4970	0.3593	0.9318	0.8021	0.7099	0.7798	0.7734	0.7785	0.8453	0.6098	0.2739	0.2211	0.1743	0.1560	0.8151	0.6601	0.6480	0.7548	0.8112	0.8081	0.8433	0.1667	0.1315	0.1313	0.1251	0.1213	0.7055	0.5734	0.5340	0.7635	0.7863	0.7932	0.8114	0.1643	0.1300	0.1302	0.1132	0.1098	0.0657	0.0651	0.0618	0.0644	0.0674	0.0637	0.0654	0.0614	0.0643	0.0641	0.0630	0.0657	0.0642	0.0641	0.0646	0.0636	0.0640	0.0649	0.0650	0.0631	0.0657	0.0636	0.0640	0.0642
60=03:29:41	52885	300	0.8743	0.8313	0.7890	0.7837	0.7773	0.7134	0.8584	0.7915	0.8303	0.7560	0.7319	0.7208	0.8782	0.7928	0.7890	0.7864	0.9231	0.9129	0.8705	0.8220	0.7689	0.7469	0.7275	0.7114	0.9428	0.8302	0.7882	0.7730	0.8418	0.7768	0.8773	0.7970	0.7338	0.6547	0.5290	0.3818	0.9434	0.8032	0.7195	0.7821	0.7738	0.7855	0.8508	0.6479	0.2891	0.2360	0.1801	0.1604	0.8178	0.6610	0.6558	0.7697	0.8186	0.8142	0.8539	0.1724	0.1351	0.1304	0.1274	0.1262	0.7091	0.5844	0.5442	0.7668	0.7955	0.8070	0.8110	0.1733	0.1312	0.1338	0.1156	0.1141	0.0673	0.0652	0.0654	0.0652	0.0664	0.0643	0.0666	0.0648	0.0655	0.0647	0.0638	0.0650	0.0656	0.0663	0.0657	0.0658	0.0651	0.0671	0.0644	0.0625	0.0658	0.0651	0.0647	0.0668
61=03:44:21	53766	300	0.8738	0.8307	0.7903	0.7992	0.7802	0.7156	0.8522	0.7935	0.8469	0.7615	0.7403	0.7328	0.8756	0.7951	0.7954	0.7847	0.9243	0.9103	0.8711	0.8296	0.7751	0.7551	0.7330	0.7143	0.9525	0.8362	0.7847	0.7688	0.8519	0.7874	0.8760	0.7991	0.7594	0.6954	0.5627	0.4102	0.9482	0.8089	0.7152	0.7837	0.7800	0.7862	0.8479	0.6909	0.3077	0.2444	0.1891	0.1638	0.8110	0.6662	0.6619	0.7662	0.8103	0.8179	0.8556	0.1775	0.1328	0.1349	0.1256	0.1231	0.7122	0.5964	0.5500	0.7671	0.7944	0.8137	0.8189	0.1779	0.1308	0.1305	0.1137	0.1106	0.0633	0.0636	0.0631	0.0638	0.0648	0.0613	0.0613	0.0622	0.0617	0.0609	0.0618	0.0615	0.0630	0.0611	0.0619	0.0628	0.0622	0.0618	0.0606	0.0615	0.0613	0.0607	0.0618	0.0650
62=03:59:02	54647	301	0.8672	0.8454	0.7994	0.8010	0.7740	0.7178	0.8638	0.7967	0.8530	0.7680	0.7473	0.7336	0.8845	0.7913	0.8058	0.7910	0.9280	0.9205	0.8817	0.8334	0.7803	0.7603	0.7441	0.7282	0.9647	0.8419	0.7856	0.7832	0.8683	0.7952	0.8829	0.8135	0.7700	0.7295	0.6006	0.4382	0.9620	0.8214	0.7225	0.7890	0.7909	0.8002	0.8501	0.7346	0.3291	0.2589	0.1989	0.1692	0.8262	0.6681	0.6567	0.7601	0.8145	0.8351	0.8659	0.1854	0.1414	0.1388	0.1318	0.1278	0.7098	0.5919	0.5538	0.7741	0.8051	0.8168	0.8253	0.1868	0.1301	0.1320	0.1153	0.1119	0.0655	0.0649	0.0640	0.0633	0.0667	0.0646	0.0650	0.0646	0.0643	0.0646	0.0656	0.0636	0.0657	0.0639	0.0651	0.0641	0.0639	0.0660	0.0628	0.0623	0.0642	0.0634	0.0640	0.0653
63=04:13:43	55527	301	0.8684	0.8534	0.7936	0.8023	0.7686	0.7207	0.8565	0.7939	0.8632	0.7625	0.7472	0.7306	0.8791	0.7924	0.8115	0.7881	0.9240	0.9152	0.8712	0.8314	0.7800	0.7527	0.7411	0.7180	0.9682	0.8467	0.7939	0.7809	0.8701	0.7993	0.8773	0.8133	0.7646	0.7534	0.6291	0.4576	0.9751	0.8235	0.7250	0.7858	0.7965	0.8088	0.8457	0.7656	0.3429	0.2711	0.2022	0.1687	0.8162	0.6654	0.6557	0.7707	0.8202	0.8460	0.8662	0.1896	0.1356	0.1292	0.1277	0.1240	0.7101	0.5942	0.5544	0.7792	0.8076	0.8293	0.8208	0.1931	0.1302	0.1311	0.1138	0.1109	0.0640	0.0653	0.0636	0.0629	0.0658	0.0631	0.0628	0.0621	0.0642	0.0637	0.0644	0.0634	0.0645	0.0633	0.0642	0.0637	0.0634	0.0644	0.0632	0.0614	0.0650	0.0633	0.0642	0.0657
64=04:28:24	56408	300	0.8667	0.8585	0.7994	0.8158	0.7758	0.7286	0.8628	0.7949	0.8695	0.7656	0.7462	0.7281	0.8829	0.7928	0.8230	0.7860	0.9272	0.9184	0.8774	0.8282	0.7913	0.7529	0.7379	0.7259	0.9889	0.8552	0.7869	0.7795	0.8816	0.8063	0.8826	0.8133	0.7669	0.7663	0.6542	0.4831	0.9771	0.8304	0.7225	0.7875	0.7995	0.8121	0.8505	0.7800	0.3674	0.2815	0.2096	0.1711	0.8164	0.6720	0.6554	0.7605	0.8145	0.8498	0.8742	0.1955	0.1350	0.1345	0.1297	0.1243	0.7138	0.5872	0.5505	0.7759	0.8032	0.8341	0.8284	0.1992	0.1313	0.1297	0.1128	0.1097	0.0635	0.0626	0.0598	0.0606	0.0644	0.0600	0.0627	0.0611	0.0599	0.0609	0.0617	0.0610	0.0610	0.0615	0.0617	0.0604	0.0612	0.0621	0.0607	0.0596	0.0634	0.0615	0.0611	0.0618
65=04:43:05	57289	300	0.8750	0.8529	0.7900	0.8252	0.7815	0.7386	0.8571	0.7917	0.8845	0.7725	0.7453	0.7360	0.8783	0.7940	0.8294	0.7897	0.9337	0.9158	0.8743	0.8324	0.8024	0.7615	0.7448	0.7357	0.9953	0.8739	0.7868	0.7664	0.8853	0.8118	0.8782	0.8198	0.7737	0.7705	0.6936	0.5147	0.9873	0.8340	0.7302	0.7931	0.8021	0.8191	0.8516	0.7866	0.3934	0.2985	0.2213	0.1791	0.8198	0.6733	0.6667	0.7727	0.8165	0.8468	0.8774	0.2101	0.1374	0.1430	0.1366	0.1269	0.7195	0.5923	0.5529	0.7750	0.8175	0.8516	0.8360	0.2118	0.1332	0.1290	0.1149	0.1124	0.0639	0.0633	0.0624	0.0618	0.0659	0.0630	0.0632	0.0640	0.0618	0.0605	0.0627	0.0620	0.0623	0.0617	0.0635	0.0635	0.0627	0.0649	0.0630	0.0614	0.0623	0.0645	0.0622	0.0641
66=04:57:45	58170	301	0.8750	0.8792	0.8007	0.8361	0.7744	0.7433	0.8592	0.7981	0.8913	0.7792	0.7510	0.7356	0.8870	0.7944	0.8437	0.7887	0.9339	0.9184	0.8772	0.8342	0.8052	0.7585	0.7434	0.7295	1.0109	0.8784	0.7936	0.7835	0.9083	0.8252	0.8850	0.8252	0.7760	0.7727	0.7169	0.5473	0.9997	0.8465	0.7323	0.7993	0.8102	0.8357	0.8491	0.7946	0.4211	0.3200	0.2278	0.1859	0.8258	0.6782	0.6664	0.7643	0.8160	0.8727	0.8843	0.2200	0.1419	0.1329	0.1325	0.1262	0.7197	0.5892	0.5454	0.7861	0.8158	0.8580	0.8373	0.2191	0.1364	0.1324	0.1149	0.1136	0.0654	0.0638	0.0621	0.0636	0.0662	0.0625	0.0643	0.0635	0.0632	0.0636	0.0646	0.0643	0.0633	0.0631	0.0635	0.0638	0.0632	0.0661	0.0619	0.0617	0.0638	0.0646	0.0623	0.0652
67=05:12:26	59051	301	0.8761	0.8910	0.8028	0.8450	0.7771	0.7478	0.8695	0.7969	0.9040	0.7763	0.7526	0.7330	0.8895	0.7936	0.8529	0.7921	0.9397	0.9266	0.8883	0.8396	0.8142	0.7635	0.7455	0.7345	1.0150	0.8860	0.7974	0.7842	0.9238	0.8395	0.8920	0.8343	0.7881	0.7812	0.7441	0.5792	1.0107	0.8558	0.7341	0.8000	0.8152	0.8459	0.8560	0.8053	0.4537	0.3416	0.2393	0.1898	0.8366	0.6815	0.6619	0.7583	0.8152	0.8859	0.8994	0.2354	0.1399	0.1389	0.1306	0.1263	0.7200	0.5889	0.5485	0.7891	0.8241	0.8692	0.8404	0.2300	0.1355	0.1309	0.1141	0.1162	0.0614	0.0641	0.0619	0.0608	0.0659	0.0610	0.0609	0.0609	0.0614	0.0615	0.0612	0.0615	0.0616	0.0622	0.0609	0.0620	0.0623	0.0620	0.0612	0.0603	0.0614	0.0611	0.0624	0.0623
68=05:27:07	59931	301	0.8844	0.9023	0.7985	0.8523	0.7782	0.7597	0.8661	0.7945	0.9142	0.7823	0.7560	0.7420	0.8848	0.7948	0.8605	0.7941	0.9399	0.9238	0.8853	0.8426	0.8247	0.7629	0.7524	0.7490	1.0220	0.9009	0.8033	0.7852	0.9260	0.8551	0.8860	0.8354	0.7888	0.7865	0.7446	0.6078	1.0314	0.8649	0.7364	0.8014	0.8149	0.8608	0.8568	0.8095	0.4824	0.3661	0.2543	0.1984	0.8348	0.6846	0.6732	0.7736	0.8252	0.9033	0.9050	0.2479	0.1452	0.1383	0.1357	0.1288	0.7274	0.5959	0.5507	0.7952	0.8296	0.8857	0.8446	0.2477	0.1406	0.1337	0.1158	0.1200	0.0645	0.0665	0.0653	0.0653	0.0658	0.0637	0.0659	0.0640	0.0650	0.0630	0.0650	0.0645	0.0649	0.0650	0.0636	0.0666	0.0658	0.0662	0.0662	0.0652	0.0654	0.0642	0.0651	0.0666
69=05:41:48	60812	300	0.8754	0.9094	0.7984	0.8660	0.7785	0.7736	0.8626	0.7950	0.9321	0.7812	0.7587	0.7392	0.8870	0.7946	0.8742	0.7911	0.9352	0.9235	0.8816	0.8433	0.8333	0.7657	0.7491	0.7458	1.0430	0.9061	0.7981	0.7839	0.9445	0.8731	0.8855	0.8440	0.7979	0.7903	0.7492	0.6396	1.0383	0.8716	0.7376	0.8072	0.8235	0.8726	0.8569	0.8126	0.5191	0.3920	0.2676	0.2067	0.8324	0.6902	0.6701	0.7615	0.8202	0.9096	0.9128	0.2640	0.1478	0.1378	0.1384	0.1318	0.7256	0.5901	0.5525	0.7957	0.8324	0.8933	0.8514	0.2635	0.1443	0.1315	0.1169	0.1185	0.0650	0.0649	0.0631	0.0648	0.0657	0.0645	0.0627	0.0639	0.0642	0.0629	0.0630	0.0640	0.0635	0.0651	0.0651	0.0637	0.0652	0.0643	0.0657	0.0643	0.0638	0.0631	0.0643	0.0655
70=05:56:29	61693	298	0.8777	0.9182	0.7925	0.8750	0.7843	0.7865	0.8574	0.7944	0.9420	0.7899	0.7635	0.7464	0.8842	0.7935	0.8874	0.7905	0.9389	0.9224	0.8807	0.8427	0.8449	0.7668	0.7542	0.7554	1.0389	0.9209	0.8023	0.7817	0.9485	0.8819	0.8887	0.8501	0.7993	0.7923	0.7522	0.6761	1.0487	0.8776	0.7401	0.8047	0.8203	0.8837	0.8586	0.8205	0.5553	0.4137	0.2799	0.2145	0.8336	0.6864	0.6774	0.7683	0.8234	0.9220	0.9166	0.2801	0.1519	0.1417	0.1400	0.1303	0.7260	0.5886	0.5487	0.7961	0.8328	0.9096	0.8479	0.2796	0.1446	0.1314	0.1167	0.1199	0.0646	0.0645	0.0637	0.0645	0.0641	0.0641	0.0643	0.0610	0.0633	0.0624	0.0647	0.0624	0.0650	0.0648	0.0624	0.0632	0.0638	0.0639	0.0633	0.0624	0.0636	0.0655	0.0627	0.0639
71=06:11:09	62574	300	0.8757	0.9282	0.8007	0.8965	0.7922	0.7978	0.8629	0.8002	0.9583	0.7916	0.7639	0.7511	0.8872	0.8012	0.8942	0.7869	0.9393	0.9224	0.8832	0.8443	0.8546	0.7672	0.7475	0.7649	1.0634	0.9362	0.7955	0.7785	0.9655	0.8991	0.8913	0.8551	0.8072	0.8016	0.7594	0.7046	1.0529	0.8807	0.7366	0.8110	0.8196	0.8954	0.8576	0.8222	0.5849	0.4418	0.2964	0.2213	0.8136	0.6945	0.6877	0.7690	0.8172	0.9295	0.9299	0.2951	0.1546	0.1416	0.1434	0.1344	0.7407	0.5967	0.5554	0.7977	0.8296	0.9244	0.8522	0.2995	0.1478	0.1353	0.1166	0.1213	0.0654	0.0669	0.0647	0.0648	0.0658	0.0636	0.0644	0.0633	0.0645	0.0634	0.0654	0.0650	0.0638	0.0639	0.0632	0.0646	0.0652	0.0658	0.0658	0.0646	0.0651	0.0632	0.0641	0.0664
72=06:25:50	63455	301	0.8828	0.9339	0.7921	0.9028	0.7869	0.8098	0.8647	0.7931	0.9665	0.7901	0.7599	0.7521	0.8826	0.7970	0.8993	0.7889	0.9428	0.9249	0.8793	0.8468	0.8611	0.7705	0.7514	0.7645	1.0607	0.9486	0.8005	0.7774	0.9665	0.9090	0.8896	0.8589	0.8113	0.7949	0.7605	0.7235	1.0676	0.8866	0.7416	0.8065	0.8201	0.9045	0.8567	0.8260	0.6217	0.4708	0.3113	0.2248	0.8229	0.6948	0.6918	0.7733	0.8187	0.9394	0.9338	0.3078	0.1551	0.1435	0.1411	0.1301	0.7363	0.5944	0.5481	0.7928	0.8365	0.9341	0.8562	0.3184	0.1497	0.1331	0.1165	0.1170	0.0628	0.0629	0.0619	0.0613	0.0630	0.0615	0.0605	0.0595	0.0614	0.0597	0.0619	0.0605	0.0619	0.0623	0.0609	0.0623	0.0615	0.0628	0.0624	0.0603	0.0597	0.0618	0.0622	0.0628
73=06:40:31	64335	301	0.8738	0.9572	0.8010	0.9207	0.7843	0.8161	0.8657	0.7986	0.9768	0.7929	0.7666	0.7481	0.8897	0.7982	0.9229	0.7908	0.9449	0.9271	0.8883	0.8477	0.8750	0.7729	0.7595	0.7703	1.0790	0.9502	0.8001	0.7916	1.0014	0.9313	0.8938	0.8701	0.8224	0.8057	0.7656	0.7324	1.0768	0.9037	0.7438	0.8112	0.8273	0.9211	0.8572	0.8398	0.6685	0.5031	0.3314	0.2413	0.8325	0.7052	0.6938	0.7612	0.8148	0.9591	0.9467	0.3297	0.1607	0.1539	0.1467	0.1371	0.7409	0.5963	0.5559	0.8028	0.8339	0.9473	0.8625	0.3412	0.1540	0.1373	0.1196	0.1220	0.0662	0.0669	0.0648	0.0656	0.0680	0.0661	0.0667	0.0663	0.0660	0.0643	0.0648	0.0643	0.0667	0.0667	0.0645	0.0663	0.0664	0.0654	0.0651	0.0646	0.0653	0.0644	0.0662	0.0663
74=06:55:12	65216	301	0.8811	0.9544	0.7904	0.9311	0.7874	0.8315	0.8643	0.7924	0.9911	0.7887	0.7671	0.7507	0.8843	0.7971	0.9319	0.7892	0.9433	0.9254	0.8819	0.8469	0.8861	0.7709	0.7546	0.7823	1.0749	0.9708	0.8004	0.7755	0.9950	0.9371	0.8931	0.8807	0.8262	0.8012	0.7677	0.7308	1.0883	0.9034	0.7462	0.8093	0.8244	0.9325	0.8618	0.8400	0.7014	0.5363	0.3524	0.2495	0.8268	0.7000	0.6992	0.7724	0.8211	0.9673	0.9506	0.3554	0.1647	0.1471	0.1473	0.1343	0.7450	0.5966	0.5468	0.8018	0.8375	0.9611	0.8604	0.3624	0.1553	0.1333	0.1165	0.1165	0.0634	0.0650	0.0628	0.0612	0.0653	0.0616	0.0623	0.0614	0.0615	0.0626	0.0634	0.0623	0.0626	0.0629	0.0630	0.0620	0.0635	0.0640	0.0627	0.0637	0.0619	0.0630	0.0625	0.0640
75=07:09:53	66097	300	0.8758	0.9684	0.7888	0.9384	0.7813	0.8443	0.8582	0.7939	0.9997	0.7892	0.7658	0.7466	0.8806	0.7958	0.9435	0.7844	0.9407	0.9213	0.8808	0.8479	0.8906	0.7699	0.7539	0.7903	1.0908	0.9732	0.7988	0.7813	1.0087	0.9472	0.8882	0.8846	0.8339	0.7997	0.7711	0.7325	1.0965	0.9026	0.7403	0.8067	0.8228	0.9441	0.8582	0.8444	0.7264	0.5652	0.3706	0.2602	0.8187	0.7013	0.7007	0.7633	0.8180	0.9831	0.9652	0.3735	0.1674	0.1516	0.1462	0.1348	0.7435	0.5956	0.5515	0.8021	0.8344	0.9712	0.8598	0.3890	0.1584	0.1329	0.1167	0.1175	0.0611	0.0605	0.0612	0.0618	0.0624	0.0618	0.0616	0.0596	0.0601	0.0622	0.0586	0.0587	0.0612	0.0620	0.0617	0.0608	0.0603	0.0626	0.0601	0.0588	0.0615	0.0603	0.0631	0.0628
76=07:24:33	66978	300	0.8747	0.9786	0.7921	0.9502	0.7841	0.8590	0.8601	0.7921	1.0185	0.7954	0.7657	0.7571	0.8835	0.8009	0.9606	0.7959	0.9432	0.9244	0.8810	0.8550	0.9103	0.7741	0.7583	0.8017	1.1015	0.9885	0.8042	0.7845	1.0272	0.9585	0.8925	0.8931	0.8487	0.8089	0.7825	0.7378	1.1081	0.9129	0.7403	0.8105	0.8214	0.9629	0.8565	0.8541	0.7475	0.6071	0.4036	0.2778	0.8270	0.7075	0.7123	0.7677	0.8184	0.9989	0.9734	0.4072	0.1756	0.1590	0.1536	0.1376	0.7448	0.5994	0.5523	0.8007	0.8383	0.9867	0.8626	0.4203	0.1642	0.1360	0.1202	0.1193	0.0627	0.0639	0.0624	0.0636	0.0630	0.0631	0.0642	0.0624	0.0630	0.0617	0.0623	0.0623	0.0630	0.0625	0.0624	0.0628	0.0618	0.0633	0.0631	0.0613	0.0611	0.0624	0.0634	0.0616
77=07:39:14	67859	300	0.8776	0.9939	0.7914	0.9635	0.7832	0.8753	0.8617	0.7924	1.0274	0.8000	0.7696	0.7550	0.8801	0.7976	0.9725	0.7941	0.9386	0.9230	0.8783	0.8541	0.9189	0.7757	0.7632	0.8070	1.1039	0.9977	0.8072	0.7873	1.0414	0.9757	0.8946	0.9079	0.8626	0.8075	0.7835	0.7415	1.1193	0.9191	0.7427	0.8091	0.8196	0.9802	0.8594	0.8651	0.7452	0.6431	0.4307	0.2884	0.8343	0.7061	0.7127	0.7675	0.8230	1.0198	0.9798	0.4256	0.1783	0.1609	0.1535	0.1393	0.7503	0.6014	0.5505	0.8055	0.8372	0.9989	0.8606	0.4515	0.1680	0.1372	0.1172	0.1181	0.0638	0.0612	0.0608	0.0615	0.0634	0.0601	0.0623	0.0595	0.0623	0.0596	0.0623	0.0617	0.0610	0.0606	0.0611	0.0607	0.0611	0.0637	0.0622	0.0602	0.0622	0.0598	0.0623	0.0615
78=07:53:55	68740	300	0.8719	1.0132	0.7985	0.9805	0.7836	0.8893	0.8649	0.7932	1.0389	0.7926	0.7719	0.7533	0.8866	0.8009	0.9885	0.7919	0.9447	0.9254	0.8842	0.8537	0.9275	0.7740	0.7668	0.8148	1.1137	1.0097	0.8094	0.7936	1.0575	0.9920	0.8943	0.9152	0.8709	0.8063	0.7929	0.7516	1.1294	0.9223	0.7418	0.8097	0.8293	0.9939	0.8576	0.8660	0.7528	0.6795	0.4569	0.2998	0.8314	0.7088	0.7207	0.7669	0.8208	1.0343	0.9888	0.4534	0.1830	0.1651	0.1605	0.1410	0.7556	0.5991	0.5551	0.8044	0.8394	1.0129	0.8684	0.4812	0.1771	0.1380	0.1199	0.1227	0.0659	0.0654	0.0667	0.0637	0.0676	0.0652	0.0632	0.0626	0.0642	0.0637	0.0655	0.0644	0.0657	0.0654	0.0646	0.0651	0.0653	0.0663	0.0665	0.0642	0.0631	0.0644	0.0653	0.0663
79=08:08:36	69620	301	0.8633	1.0176	0.8000	1.0004	0.7828	0.9030	0.8609	0.7979	1.0585	0.7953	0.7683	0.7541	0.8881	0.8007	1.0056	0.7876	0.9437	0.9266	0.8856	0.8464	0.9426	0.7757	0.7679	0.8315	1.1286	1.0161	0.7934	0.7851	1.0734	1.0098	0.8933	0.9235	0.8796	0.8182	0.7989	0.7581	1.1262	0.9268	0.7371	0.8155	0.8268	1.0059	0.8578	0.8694	0.7596	0.7145	0.4819	0.3206	0.8222	0.7162	0.7331	0.7578	0.8076	1.0362	1.0018	0.4915	0.1884	0.1674	0.1605	0.1433	0.7544	0.5988	0.5549	0.8060	0.8327	1.0282	0.8694	0.5153	0.1784	0.1383	0.1196	0.1191	0.0626	0.0636	0.0632	0.0620	0.0658	0.0634	0.0632	0.0633	0.0626	0.0615	0.0626	0.0614	0.0631	0.0620	0.0613	0.0619	0.0621	0.0643	0.0621	0.0606	0.0635	0.0617	0.0615	0.0634
80=08:23:17	70501	301	0.8663	1.0333	0.8018	1.0129	0.7845	0.9192	0.8660	0.7959	1.0695	0.8011	0.7693	0.7553	0.8870	0.7958	1.0145	0.7906	0.9373	0.9273	0.8850	0.8528	0.9511	0.7775	0.7622	0.8334	1.1380	1.0311	0.7986	0.7923	1.0899	1.0298	0.8941	0.9276	0.8935	0.8156	0.8058	0.7642	1.1400	0.9273	0.7372	0.8097	0.8287	1.0226	0.8548	0.8804	0.7625	0.7401	0.5106	0.3412	0.8332	0.7182	0.7351	0.7558	0.8099	1.0593	1.0082	0.5161	0.1945	0.1780	0.1673	0.1461	0.7590	0.5959	0.5574	0.8071	0.8340	1.0358	0.8666	0.5509	0.1869	0.1344	0.1218	0.1222	0.0623	0.0625	0.0620	0.0616	0.0629	0.0616	0.0626	0.0607	0.0629	0.0611	0.0628	0.0622	0.0619	0.0608	0.0620	0.0630	0.0628	0.0642	0.0632	0.0616	0.0614	0.0620	0.0617	0.0636
81=08:37:57	71382	301	0.8818	1.0454	0.7957	1.0240	0.7873	0.9370	0.8622	0.7960	1.0837	0.8004	0.7741	0.7565	0.8895	0.7984	1.0285	0.7929	0.9456	0.9259	0.8827	0.8534	0.9685	0.7789	0.7668	0.8527	1.1378	1.0504	0.8030	0.7846	1.0910	1.0404	0.8987	0.9410	0.9039	0.8201	0.8163	0.7681	1.1543	0.9297	0.7427	0.8154	0.8219	1.0404	0.8609	0.8854	0.7726	0.7522	0.5458	0.3612	0.8318	0.7156	0.7469	0.7665	0.8186	1.0709	1.0148	0.5550	0.2071	0.1825	0.1729	0.1518	0.7701	0.6031	0.5537	0.8048	0.8467	1.0587	0.8658	0.5890	0.1954	0.1433	0.1246	0.1213	0.0649	0.0651	0.0641	0.0623	0.0677	0.0634	0.0642	0.0633	0.0631	0.0630	0.0635	0.0640	0.0626	0.0644	0.0645	0.0641	0.0660	0.0652	0.0634	0.0643	0.0630	0.0623	0.0637	0.0656
82=08:52:38	72263	301	0.8808	1.0553	0.7934	1.0400	0.7876	0.9503	0.8604	0.7961	1.0969	0.8007	0.7694	0.7549	0.8834	0.7970	1.0425	0.7905	0.9503	0.9235	0.8864	0.8528	0.9810	0.7755	0.7656	0.8664	1.1481	1.0610	0.8026	0.7836	1.1067	1.0566	0.9003	0.9513	0.9144	0.8218	0.8255	0.7736	1.1583	0.9332	0.7417	0.8167	0.8249	1.0511	0.8627	0.8866	0.7764	0.7544	0.5813	0.3863	0.8266	0.7180	0.7539	0.7638	0.8181	1.0830	1.0255	0.5939	0.2156	0.1884	0.1769	0.1534	0.7739	0.6061	0.5521	0.8070	0.8431	1.0722	0.8705	0.6290	0.2012	0.1407	0.1262	0.1237	0.0630	0.0638	0.0629	0.0624	0.0656	0.0629	0.0631	0.0626	0.0648	0.0634	0.0635	0.0639	0.0651	0.0635	0.0630	0.0624	0.0634	0.0644	0.0628	0.0614	0.0630	0.0643	0.0631	0.0640
