# Supplementary material for: Systematic Prediction of Antifungal Drug Synergy by Chemogenomic Screening in Saccharomyces cerevisiae
Source: Front Fungal Biol. 2021 Jul 2;2:683414. doi: 10.3389/ffunb.2021.683414 (PMC10512392; doi:10.3389/ffunb.2021.683414)
Supplement: Supplementary file 1 [file Data_Sheet_1.ZIP › Supplementary data/Sypplementary_data_1_(Drug_synergy_assays)/NaF_VS_Hyd_ps1_A_96_T_23.txt]

[config file info]
last_write=07:04:10_16:29:45
last write=07:04:19_15:04:05
[Run_Parameters]
Instrument=Tecan_23
Ini_Names=Read_Reps,Delid,Save_Data_File,Start_Time_Now
barcode_drug_plate=201401
user=corey
Plate_Size=96
Plate_Type=NUN96ft.pdf
Samples_to_Run=6
Overlay_Size=48
Drug_Plate=none
Plate_Quarter=none
run_ID=none
run_plate_repeat=1
Read_Reps=200
Read_Modes=Absorbance
Read_Flor_Every=2
Max_Delta_OD=0.500000
Well_By_Row_Col=none
Reorder_Map=Order_Strings_Not,0
Tip_Vol=200
OD_to_Innoc=0.100,0.100,0.380,0.380,0.380,0.380,0.760,0.760,0.100,0.100,0.380,0.380,0.380,0.380,0.760,0.760,0.100,0.100,0.380,0.380,0.380,0.380,0.760,0.760,0.100,0.100,0.380,0.380,0.380,0.380,0.760,0.760,0.100,0.100,0.380,0.380,0.380,0.380,0.760,0.760,0.100,0.100,0.380,0.380,0.380,0.380,0.760,0.760
Absorption_Max=.3
OD_to_Save=0.100,0.100,0.380,0.380,0.380,0.380,0.760,0.760,0.100,0.100,0.380,0.380,0.380,0.380,0.760,0.760,0.100,0.100,0.380,0.380,0.380,0.380,0.760,0.760,0.100,0.100,0.380,0.380,0.380,0.380,0.760,0.760,0.100,0.100,0.380,0.380,0.380,0.380,0.760,0.760,0.100,0.100,0.380,0.380,0.380,0.380,0.760,0.760
OD_to_Dilute=0.100
Save_Sample_Vol=180
Save_Sample_Reps=2
Innoc_Vol=184,184,46,46,46,46,0,0,184,184,46,46,46,46,0,0,184,184,46,46,46,46,0,0,184,184,46,46,46,46,0,0,184,184,46,46,46,46,0,0,184,184,46,46,46,46,0,0
Dilute_Vol=23,23,23,23,23,23,23,23,23,23,23,23,23,23,23,23,23,23,23,23,23,23,23,23,23,23,23,23,23,23,23,23,23,23,23,23,23,23,23,23,23,23,23,23,23,23,23,23
Save_Vol=800,800,800,800,800,800,800,800,800,800,800,800,800,800,800,800,800,800,800,800,800,800,800,800,800,800,800,800,800,800,800,800,800,800,800,800,800,800,800,800,800,800,800,800,800,800,800,800
Reference_Vol=100,100,100,100,100,100,100,100,100,100,100,100,100,100,100,100,100,100,100,100,100,100,100,100,100,100,100,100,100,100,100,100,100,100,100,100,100,100,100,100,100,100,100,100,100,100,100,100,100,100,100,100,100,100,100,100,100,100,100,100,100,100,100,100,100,100,100,100,100,100,100,100,100,100,100,100,100,100,100,100,100,100,100,100,100,100,100,100,100,100,100,100,100,100,100,100
Read_to_Innoc=20,20,20,20,20,20,20,20,20,20,20,20,20,20,20,20,20,20,20,20,20,20,20,20,20,20,20,20,20,20,20,20,20,20,20,20,20,20,20,20,20,20,20,20,20,20,20,20
Read_to_Dilute=26,26,26,26,26,26,26,26,26,26,26,26,26,26,26,26,26,26,26,26,26,26,26,26,26,26,26,26,26,26,26,26,26,26,26,26,26,26,26,26,26,26,26,26,26,26,26,26
Read_to_Save=20,20,20,20,20,20,20,20,20,20,20,20,20,20,20,20,20,20,20,20,20,20,20,20,20,20,20,20,20,20,20,20,20,20,20,20,20,20,20,20,20,20,20,20,20,20,20,20
Innoc_Target_Map=1,2,3,4,5,6,7,8,9,10,11,12,13,14,15,16,17,18,19,20,21,22,23,24,25,26,27,28,29,30,31,32,33,34,35,36,37,38,39,40,41,42,43,44,45,46,47,48
Pipet_Trigger=OD_Save_Innoc
Pipet_Volume_Adj=Con_OD_Save
Delid=no
Pre_Init=yes
Talk_To_ProMax=no
Time_Out_Time=1050
Wait_While_Busy=yes
Idle_Time=2
Screen_Run_Type=pre_screen_1
Spect_Protocol=15m
Spec_Run_File=GG_PB_Voyage.pda
Spec_Assay_File=""
Save_Data_File=10_04_07_NAF-HydroxyUrea_ps1_A_96_T_23.txt
Working_Dir=C%3A\\Users\\Growth_Data
Run_Control_Dir=C%3A\\Users\\Yeast_Run_Files
Tracking_Dir=""
Track_File=201401_data_track.txt
Save_Run_Data_Flag=yes
Set_Incubator_Temp=30.0
Base_Line_Flag=atstart_minimum
Pipet_Cycles_Before_Save=20
Time_Point_Save=wellmap
Innoc_Direction=down
Wells_In_Use=111111111111111111111111111111111111111111111111
Save_Sample_Map=111111001111110011111100111111001111110011111100
Sections_to_Run=0
Rows_per_Section=8
Start_Sections_Row=1
MultiProbe_Run_File=""
Multiprobe_Run_Dialogue=yes
Comments=no%20comment
Target_Temp=300
Temp_Control=On
Delta_Temp=10
ReadMode=Absorbance,Bottom
ExcitationFilter=485,
EmissionFilter=535,
MeasurementFilter=595
ReadsPerWellNumber=1,1
ShakeDuration=800,0
GainMode=Manual
PdfName=NUN96ft.pdf
Gain=50
Add_Drug_Map=1,1,1,1,1,1,1,1,1,1,1,1,1,1,1,1,1,1,1,1,1,1,1,1,1,1,1,1,1,1,1,1,1,1,1,1,1,1,1,1,1,1,1,1,1,1,1,1
Add_Drug_Vol=7,7,7,7,7,7,7,7,7,7,7,7,7,7,7,7,7,7,7,7,7,7,7,7,7,7,7,7,7,7,7,7,7,7,7,7,7,7,7,7,7,7,7,7,7,7,7,7
Innoc_Map=111011101110111011101110111011101110111011101110111011101110111011101110111011101110111011101110
Dilute_Map=111111111111111111111111111111111111111111111111111111111111111111111111111111111111111111111111
data_file_name=_asya_ps2_1_96.txt
barcode=""
Hit_Call_Threshold=1.000000
Reference_Well=A01
WT_Ref_Well=0
Project_Name=test
Pipet_Gens_Point=5.00,10.00,15.00,20.00,5.00,10.00,15.00,20.00,5.00,10.00,15.00,20.00,5.00,10.00,15.00,20.00,5.00,10.00,15.00,20.00,5.00,10.00,15.00,20.00,5.00,10.00,15.00,20.00,5.00,10.00,15.00,20.00,5.00,10.00,15.00,20.00,5.00,10.00,15.00,20.00,5.00,10.00,15.00,20.00,5.00,10.00,15.00,20.00,
Shake_Divisor=1
data_handling=file_&_DB_&_auto_analysis
time_frm_freezer=-1.00
gens_frm_freezer=-1.00
Well_Vol=100
Parent_ID=""
Units=%
Quarter=A
media_name=ypd
Save_Mode=one_to_one
Consolidate_Save_Map=1,2,3,4,5,6,7,8,9,10,11,12,13,14,15,16,17,18,19,20,21,22,23,24,25,26,27,28,29,30,31,32,33,34,35,36,37,38,39,40,41,42,43,44,45,46,47,48
Add_Drug_at_Start_Map=000000000000000000000000000000000000000000000000000
Add_Drug_Labware=add_drug_48
Max_Dynam_OD_Change=0.05
Reads_After_Pipet=0
Ref_Type=single_ref
Read_to_Add_Drug_at_Start=0
Send_Email_at_Pipet=no_email
Strain_Name=""
Media=ypd
drug_vol=2.00
Drug_Name=""
Drug_Conc=2
Innoc_Conc=""
Strain_Plate=none
ShakeIntensity=High
ShakeMode=Orbital
NumberOfFlashes=1
PartOfPlate=0
MovePlateOutAfterMeasurement=0
IntegrationLagTime=0
IntegrationTime=100
DelayMoveFlashFluorescence=0
[Drug_Data]
Drug_Plate=none
Strain_Plate=none
Media=ypd
Drug_Name=ud,ud,ud,ud,ud,ud,ud,ud,ud,ud,ud,ud,ud,ud,ud,ud,ud,ud,ud,ud,ud,ud,ud,ud,ud,ud,ud,ud,ud,ud,ud,ud,ud,ud,ud,ud,ud,ud,ud,ud,ud,ud,ud,ud,ud,ud,ud,ud,ud,ud,ud,ud,ud,ud,ud,ud,ud,ud,ud,ud,ud,ud,ud,ud,ud,ud,ud,ud,ud,ud,ud,ud,ud,ud,ud,ud,ud,ud,ud,ud,ud,ud,ud,ud,ud,ud,ud,ud,ud,ud,ud,ud,ud,ud,ud,ud
Strain_Name=ud
Drug_Conc=""
Innoc_Conc=0.06250,0.06250,0.06250,0.06250,0.06250,0.06250,0.06250,0.06250,0.06250,0.06250,0.06250,0.06250,0.06250,0.06250,0.06250,0.06250,0.06250,0.06250,0.06250,0.06250,0.06250,0.06250,0.06250,0.06250,0.06250,0.06250,0.06250,0.06250,0.06250,0.06250,0.06250,0.06250,0.06250,0.06250,0.06250,0.06250,0.06250,0.06250,0.06250,0.06250,0.06250,0.06250,0.06250,0.06250,0.06250,0.06250,0.06250,0.06250,0.06250,0.06250,0.06250,0.06250,0.06250,0.06250,0.06250,0.06250,0.06250,0.06250,0.06250,0.06250,0.06250,0.06250,0.06250,0.06250,0.06250,0.06250,0.06250,0.06250,0.06250,0.06250,0.06250,0.06250,0.06250,0.06250,0.06250,0.06250,0.06250,0.06250,0.06250,0.06250,0.06250,0.06250,0.06250,0.06250,0.06250,0.06250,0.06250,0.06250,0.06250,0.06250,0.06250,0.06250,0.06250,0.06250,0.06250,0.06250
Run_ID=none
Plate_Quarter=A
Units=%,%,%,%,%,%,%,%,%,%,%,%,%,%,%,%,%,%,%,%,%,%,%,%,%,%,%,%,%,%,%,%,%,%,%,%,%,%,%,%,%,%,%,%,%,%,%,%,%,%,%,%,%,%,%,%,%,%,%,%,%,%,%,%,%,%,%,%,%,%,%,%,%,%,%,%,%,%,%,%,%,%,%,%,%,%,%,%,%,%,%,%,%,%,%,%
Parent_ID=""
Project_Name=test
Strain_Backgrnd=0,0,0,0,0,0,0,0,0,0,0,0,0,0,0,0,0,0,0,0,0,0,0,0,0,0,0,0,0,0,0,0,0,0,0,0,0,0,0,0,0,0,0,0,0,0,0,0,0,0,0,0,0,0,0,0,0,0,0,0,0,0,0,0,0,0,0,0,0,0,0,0,0,0,0,0,0,0,0,0,0,0,0,0,0,0,0,0,0,0,0,0,0,0,0,0
Well_Vol=100,100,100,100,100,100,100,100,100,100,100,100,100,100,100,100,100,100,100,100,100,100,100,100,100,100,100,100,100,100,100,100,100,100,100,100,100,100,100,100,100,100,100,100,100,100,100,100,100,100,100,100,100,100,100,100,100,100,100,100,100,100,100,100,100,100,100,100,100,100,100,100,100,100,100,100,100,100,100,100,100,100,100,100,100,100,100,100,100,100,100,100,100,100,100,100
time_frm_freezer=-1.00
gens_frm_freezer=-1.00
user=corey
Strain_Pool=ud,ud,ud,ud,ud,ud,ud,ud,ud,ud,ud,ud,ud,ud,ud,ud,ud,ud,ud,ud,ud,ud,ud,ud,ud,ud,ud,ud,ud,ud,ud,ud,ud,ud,ud,ud,ud,ud,ud,ud,ud,ud,ud,ud,ud,ud,ud,ud,ud,ud,ud,ud,ud,ud,ud,ud,ud,ud,ud,ud,ud,ud,ud,ud,ud,ud,ud,ud,ud,ud,ud,ud,ud,ud,ud,ud,ud,ud,ud,ud,ud,ud,ud,ud,ud,ud,ud,ud,ud,ud,ud,ud,ud,ud,ud,ud
Well_Alias=A01,A02,A03,A04,A05,A06,A07,A08,A09,A10,A11,A12,B01,B02,B03,B04,B05,B06,B07,B08,B09,B10,B11,B12,C01,C02,C03,C04,C05,C06,C07,C08,C09,C10,C11,C12,D01,D02,D03,D04,D05,D06,D07,D08,D09,D10,D11,D12,E01,E02,E03,E04,E05,E06,E07,E08,E09,E10,E11,E12,F01,F02,F03,F04,F05,F06,F07,F08,F09,F10,F11,F12,G01,G02,G03,G04,G05,G06,G07,G08,G09,G10,G11,G12,H01,H02,H03,H04,H05,H06,H07,H08,H09,H10,H11,H12
Well_Pos=1,2,3,4,5,6,7,8,9,10,11,12,13,14,15,16,17,18,19,20,21,22,23,24,25,26,27,28,29,30,31,32,33,34,35,36,37,38,39,40,41,42,43,44,45,46,47,48,49,50,51,52,53,54,55,56,57,58,59,60,61,62,63,64,65,66,67,68,69,70,71,72,73,74,75,76,77,78,79,80,81,82,83,84,85,86,87,88,89,90,91,92,93,94,95,96
position=A01,A02,A03,A04,A05,A06,A07,A08,A09,A10,A11,A12,B01,B02,B03,B04,B05,B06,B07,B08,B09,B10,B11,B12,C01,C02,C03,C04,C05,C06,C07,C08,C09,C10,C11,C12,D01,D02,D03,D04,D05,D06,D07,D08,D09,D10,D11,D12,E01,E02,E03,E04,E05,E06,E07,E08,E09,E10,E11,E12,F01,F02,F03,F04,F05,F06,F07,F08,F09,F10,F11,F12,G01,G02,G03,G04,G05,G06,G07,G08,G09,G10,G11,G12,H01,H02,H03,H04,H05,H06,H07,H08,H09,H10,H11,H12
[Runtime_State]
Instrument=Tecan_23
Start_Time_Now=3.2590925925E+9
Reads_Completed=77
Innoc_Direction=down
Wells_In_Use=111111111111111111111111111111111111111111111111111111111111111111111111111111111111111111111111
Innoc_Map=111111111111111111111111111111111111111111111111111111111111111111111111111111111111000000000000
Dilute_Map=111111111111111111111111111111111111111111111111111111111111111111111111111111111111111111111111
Save_Sample_Map=000000000000000000000000000000000000000000000000010000000100000001000000010000000100000001000000
Current_OD=0.914,0.958,0.965,1.021,0.895,0.600,0.931,0.935,0.900,0.977,0.858,0.777,0.953,1.002,1.049,1.067,0.887,0.690,1.011,0.918,0.958,0.884,0.858,0.778,0.991,1.041,1.081,1.063,0.908,0.739,0.949,0.948,0.876,0.869,0.817,0.769,1.048,1.072,1.073,1.003,0.833,0.706,0.895,0.891,0.883,0.868,0.845,0.758,1.011,0.977,0.904,0.848,0.748,0.521,0.886,0.831,0.823,0.808,0.792,0.715,0.739,0.627,0.707,0.823,0.555,0.376,0.799,0.802,0.792,0.766,0.741,0.607,0.067,0.067,0.064,0.067,0.064,0.064,0.063,0.063,0.064,0.064,0.064,0.064,0.065,0.064,0.064,0.064,0.064,0.063,0.064,0.065,0.064,0.064,0.064,0.065
Bckgrnd_OD=0.086,0.083,0.083,0.084,0.083,0.082,0.085,0.085,0.086,0.085,0.084,0.087,0.082,0.083,0.083,0.082,0.082,0.082,0.084,0.083,0.083,0.085,0.084,0.083,0.091,0.084,0.084,0.084,0.085,0.083,0.085,0.084,0.083,0.084,0.083,0.088,0.083,0.083,0.082,0.083,0.084,0.082,0.082,0.083,0.083,0.081,0.083,0.086,0.089,0.087,0.094,0.084,0.084,0.083,0.084,0.082,0.082,0.083,0.083,0.091,0.083,0.083,0.084,0.083,0.082,0.084,0.083,0.083,0.083,0.082,0.083,0.085,0.067,0.066,0.062,0.065,0.062,0.063,0.062,0.063,0.062,0.063,0.062,0.064,0.064,0.063,0.063,0.062,0.062,0.063,0.062,0.064,0.062,0.062,0.063,0.064
Mapped=111111111111111111111110111111111111111111111110111111111111111111111111111111111111111111111111
Pipet_Completed=000000000000000000000000000000000000000000000000000000000000000000000000000000000000000000000000
Innoc_Completed=0,0,0,0,0,0,0,0,0,0,0,0,0,0,0,0,0,0,0,0,0,0,0,0,0,0,0,0,0,0,0,0,0,0,0,0,0,0,0,0,0,0,0,0,0,0,0,0,0,0,0,0,0,0,0,0,0,0,0,0,0,0,0,0,0,0,0,0,0,0,0,0,0,0,0,0,0,0,0,0,0,0,0,0,0,0,0,0,0,0,0,0,0,0,0,0
Save_Completed=0,0,0,0,0,0,0,0,0,0,0,0,0,0,0,0,0,0,0,0,0,0,0,0,0,0,0,0,0,0,0,0,0,0,0,0,0,0,0,0,0,0,0,0,0,0,0,0,0,0,0,0,0,0,0,0,0,0,0,0,0,0,0,0,0,0,0,0,0,0,0,0,0,0,0,0,0,0,0,0,0,0,0,0,0,0,0,0,0,0,0,0,0,0,0,0
Pipeted_At=0,0,0,0,0,0,0,0,0,0,0,0,0,0,0,0,0,0,0,0,0,0,0,0,0,0,0,0,0,0,0,0,0,0,0,0,0,0,0,0,0,0,0,0,0,0,0,0,0,0,0,0,0,0,0,0,0,0,0,0,0,0,0,0,0,0,0,0,0,0,0,0,0,0,0,0,0,0,0,0,0,0,0,0,0,0,0,0,0,0,0,0,0,0,0,0
Pipeted_OD=0,0,0,0,0,0,0,0,0,0,0,0,0,0,0,0,0,0,0,0,0,0,0,0,0,0,0,0,0,0,0,0,0,0,0,0,0,0,0,0,0,0,0,0,0,0,0,0,0,0,0,0,0,0,0,0,0,0,0,0,0,0,0,0,0,0,0,0,0,0,0,0,0,0,0,0,0,0,0,0,0,0,0,0,0,0,0,0,0,0,0,0,0,0,0,0
Dilutes_Completed=0,0,0,0,0,0,0,0,0,0,0,0,0,0,0,0,0,0,0,0,0,0,0,0,0,0,0,0,0,0,0,0,0,0,0,0,0,0,0,0,0,0,0,0,0,0,0,0,0,0,0,0,0,0,0,0,0,0,0,0,0,0,0,0,0,0,0,0,0,0,0,0,0,0,0,0,0,0,0,0,0,0,0,0,0,0,0,0,0,0,0,0,0,0,0,0
Time_At_Innoc=0,0,0,0,0,0,0,0,0,0,0,0,0,0,0,0,0,0,0,0,0,0,0,0,0,0,0,0,0,0,0,0,0,0,0,0,0,0,0,0,0,0,0,0,0,0,0,0,0,0,0,0,0,0,0,0,0,0,0,0,0,0,0,0,0,0,0,0,0,0,0,0,0,0,0,0,0,0,0,0,0,0,0,0,0,0,0,0,0,0,0,0,0,0,0,0
Time_At_Save=0,0,0,0,0,0,0,0,0,0,0,0,0,0,0,0,0,0,0,0,0,0,0,0,0,0,0,0,0,0,0,0,0,0,0,0,0,0,0,0,0,0,0,0,0,0,0,0,0,0,0,0,0,0,0,0,0,0,0,0,0,0,0,0,0,0,0,0,0,0,0,0,0,0,0,0,0,0,0,0,0,0,0,0,0,0,0,0,0,0,0,0,0,0,0,0
Time_At_Dilute=0,0,0,0,0,0,0,0,0,0,0,0,0,0,0,0,0,0,0,0,0,0,0,0,0,0,0,0,0,0,0,0,0,0,0,0,0,0,0,0,0,0,0,0,0,0,0,0,0,0,0,0,0,0,0,0,0,0,0,0,0,0,0,0,0,0,0,0,0,0,0,0,0,0,0,0,0,0,0,0,0,0,0,0,0,0,0,0,0,0,0,0,0,0,0,0
Previous_OD=0.914,0.958,0.965,1.021,0.895,0.600,0.931,0.935,0.900,0.977,0.858,0.777,0.953,1.002,1.049,1.067,0.887,0.690,1.011,0.918,0.958,0.884,0.858,0.778,0.991,1.041,1.081,1.063,0.908,0.739,0.949,0.948,0.876,0.869,0.817,0.769,1.048,1.072,1.073,1.003,0.833,0.706,0.895,0.891,0.883,0.868,0.845,0.758,1.011,0.977,0.904,0.848,0.748,0.521,0.886,0.831,0.823,0.808,0.792,0.715,0.739,0.627,0.707,0.823,0.555,0.376,0.799,0.802,0.792,0.766,0.741,0.607,0.067,0.067,0.064,0.067,0.064,0.064,0.063,0.063,0.064,0.064,0.064,0.064,0.065,0.064,0.064,0.064,0.064,0.063,0.064,0.065,0.064,0.064,0.064,0.065
Prev_Delta_OD=0.013,0.003,0.000,0.001,0.002,0.002,0.007,0.003,0.009,0.007,0.016,0.002,0.005,0.002,0.004,0.003,0.003,0.002,0.004,0.003,0.008,0.005,0.013,0.007,0.003,0.005,0.016,0.004,0.001,0.002,0.001,0.008,0.006,0.000,0.012,0.017,0.007,0.006,0.011,0.007,0.003,0.011,0.003,0.004,0.017,0.008,0.004,0.006,0.015,0.003,0.003,0.002,0.006,0.001,0.003,0.008,0.005,0.014,0.005,0.009,0.001,0.007,0.002,0.001,0.003,0.002,0.008,0.008,0.002,0.002,0.011,0.023,0.000,0.000,0.000,0.000,0.001,0.000,0.001,0.000,0.002,0.000,0.000,0.000,0.000,0.000,0.001,0.000,0.001,0.001,0.000,0.000,0.000,0.000,0.001,0.001
Delta_From_Ref=0.000,0.075,0.309,0.417,0.516,1.014,0.408,1.170,0.055,0.068,1.607,1.688,0.477,0.341,0.509,0.554,0.086,0.079,0.874,0.906,1.232,1.236,4.444,5.135,-0.029,0.064,0.285,0.353,0.331,0.663,1.634,2.536,0.076,0.071,1.695,1.704,0.513,0.468,0.676,0.898,0.073,0.082,1.301,1.377,1.403,1.388,4.813,5.228,0.000,0.000,0.000,0.000,0.000,0.000,0.000,0.000,0.000,0.000,0.000,0.000,0.000,0.000,0.000,0.000,0.000,0.000,0.000,0.000,0.000,0.000,0.000,0.000,0.000,0.000,0.000,0.000,0.000,0.000,0.000,0.000,0.000,0.000,0.000,0.000,0.000,0.000,0.000,0.000,0.000,0.000,0.000,0.000,0.000,0.000,0.000,0.000
Sig_OD_Delta=0,0,0,0,0,1,0,1,0,0,1,1,0,0,0,0,0,0,0,0,1,1,1,1,0,0,0,0,0,0,1,1,0,0,1,1,0,0,0,0,0,0,1,1,1,1,1,1,0,0,0,0,0,0,0,0,0,0,0,0,0,0,0,0,0,0,0,0,0,0,0,0,0,0,0,0,0,0,0,0,0,0,0,0,0,0,0,0,0,0,0,0,0,0,0,0
Add_Drug_at_Start_Map=000000000000000000000000000000000000000000000000000000000000000000000000000000000000000000000000
[Analysis]
Drug_ID=A1,A2,A3,A4,A5,A6,B1,B2,B3,B4,B5,B6,C1,C2,C3,C4,C5,C6,D1,D2,D3,D4,D5,D6,E1,E2,E3,E4,E5,E6,F1,F2,F3,F4,F5,F6,G1,G2,G3,G4,G5,G6,H1,H2,H3,H4,H5,H6
Decision=no_inh,no_inh,no_inh,no_inh,no_inh,ps2_4_2,no_inh,no_inh,no_inh,no_inh,ps2_1_1,ps2_4_2,no_inh,no_inh,no_inh,no_inh,no_inh,ps2_4_1,no_inh,no_inh,no_inh,no_inh,ps2_4_1,ps2_4_2,no_inh,no_inh,no_inh,ps2_2_1,ps2_4_1,other,ps2_4_1,ps2_4_2,ps2_4_1,ps2_4_1,other,other,screen,screen,screen,screen,screen,screen,screen,screen,screen,screen,screen,screen,no_inh,no_inh,ps2_1_1,ps2_2_1,ps2_4_1,ps2_4_2,ps2_1_1,ps2_1_1,ps2_4_1,ps2_4_1,ps2_4_1,ps2_4_2,ps2_1_1,ps2_2_1,ps2_4_1,ps2_4_1,ps2_4_2,other,ps2_4_1,ps2_4_1,ps2_4_1,ps2_4_1,ps2_4_2,other,ps2_4_1,ps2_4_1,ps2_4_2,ps2_4_2,ps2_4_2,other,ps2_4_2,ps2_4_2,other,other,other,other,screen,screen,screen,screen,screen,screen,screen,screen,screen,screen,screen,screen
Plot_Min=0.100,0.100,0.100,0.100,0.100,0.100,0.100,0.100,0.100,0.100,0.100,0.100,0.100,0.100,0.100,0.100,0.100,0.100,0.100,0.100,0.100,0.100,0.100,0.100,0.100,0.100,0.100,0.100,0.100,0.100,0.100,0.100,0.100,0.100,0.100,0.100,0.100,0.100,0.100,0.100,0.100,0.100,0.100,0.100,0.100,0.100,0.100,0.100
Plot_Max=1.500,1.500,1.500,1.500,1.500,1.500,1.500,1.500,1.500,1.500,1.500,1.500,1.500,1.500,1.500,1.500,1.500,1.500,1.500,1.500,1.500,1.500,1.500,1.500,1.500,1.500,1.500,1.500,1.500,1.500,1.500,1.500,1.500,1.500,1.500,1.500,1.500,1.500,1.500,1.500,1.500,1.500,1.500,1.500,1.500,1.500,1.500,1.500
G_Plot_Min=0.1
G_Plot_Delta=0.7
Plot_On_Off=0
OD_Gen_Pt=0.460
Gens_to_OD_Pt=5.000
Avg_G=1.885,1.882,1.886,1.906,1.962,2.945,1.900,1.881,1.892,1.896,1.979,2.470,1.884,1.896,1.896,1.908,1.959,2.226,1.919,1.910,1.911,1.936,2.046,2.430,1.912,1.921,1.964,2.023,2.276,3.760,2.268,2.732,2.411,2.076,3.328,4.266,0.000,0.000,0.000,0.000,0.000,0.000,0.000,0.000,0.000,0.000,0.000,0.000,1.891,1.963,2.048,2.129,2.442,2.828,1.992,2.054,2.146,2.210,2.469,2.835,2.018,2.113,2.215,2.307,2.549,2.911,2.202,2.275,2.271,2.249,2.598,3.006,2.405,2.506,2.576,2.649,2.818,3.219,2.773,2.858,2.909,3.015,3.162,3.594,0.000,0.000,0.000,0.000,0.000,0.000,0.000,0.000,0.000,0.000,0.000,0.000
Max_Slope=1.872,1.793,1.841,1.870,2.220,5.242,1.824,1.720,1.816,1.749,2.422,4.314,1.811,1.807,1.762,1.728,2.308,3.589,1.820,1.796,1.764,1.906,2.906,4.628,2.073,2.084,2.194,2.740,3.707,6.262,3.556,4.952,4.377,2.786,6.017,10.288,166.222,166.229,146.169,217.473,132.488,157.013,211.940,184.379,151.402,197.243,154.149,184.344,1.675,1.764,1.927,1.854,2.259,2.440,1.680,1.853,1.934,1.945,2.261,2.340,1.846,1.867,2.173,2.287,2.396,2.394,2.084,2.028,2.120,2.214,2.220,3.019,2.317,2.381,2.581,2.557,2.601,3.038,2.812,2.618,2.811,3.059,2.889,3.857,119.400,223.073,157.045,166.251,142.036,256.912,176.696,146.173,184.322,138.991,192.674,206.763
Fit_Model=all
Fit_Const_OD_Base=0.085
Fit_Const_N0=0.01500
Fit_Const_T0=0.000
G_Fit_Min=0.100
G_Fit_Delta=0.400
Fit_On_Off=0.000,0.000,0.000,0.000,0.000,0.000,0.000,0.000,0.000,0.000,0.000,0.000,0.000,0.000,0.000,0.000,0.000,0.000,0.000,0.000,0.000,0.000,0.000,0.000,0.000,0.000,0.000,0.000,0.000,0.000,0.000,0.000,0.000,0.000,0.000,0.000,0.000,0.000,0.000,0.000,0.000,0.000,0.000,0.000,0.000,0.000,0.000,0.000,0.000,0.000,0.000,0.000,0.000,0.000,0.000,0.000,0.000,0.000,0.000,0.000,0.000,0.000,0.000,0.000,0.000,0.000,0.000,0.000,0.000,0.000,0.000,0.000,0.000,0.000,0.000,0.000,0.000,0.000,0.000,0.000,0.000,0.000,0.000,0.000,0.000,0.000,0.000,0.000,0.000,0.000,0.000,0.000,0.000,0.000,0.000,0.000
Fit_Min=0.036,0.033,0.033,0.034,0.033,0.032,0.032,0.033,0.033,0.032,0.032,0.032,0.041,0.034,0.034,0.034,0.035,0.033,0.033,0.033,0.032,0.033,0.034,0.032,0.039,0.037,0.044,0.034,0.034,0.033,0.033,0.033,0.034,0.033,0.032,0.034,0.016,0.016,0.012,0.015,0.012,0.013,0.014,0.013,0.013,0.012,0.012,0.013,0.000,0.000,0.000,0.000,0.000,0.000,0.000,0.000,0.000,0.000,0.000,0.000,0.000,0.000,0.000,0.000,0.000,0.000,0.000,0.000,0.000,0.000,0.000,0.000,0.000,0.000,0.000,0.000,0.000,0.000,0.000,0.000,0.000,0.000,0.000,0.000,0.000,0.000,0.000,0.000,0.000,0.000,0.000,0.000,0.000,0.000,0.000,0.000
Fit_Delta=0.462,0.473,0.596,0.444,0.343,0.214,0.545,0.563,0.546,0.589,0.305,0.301,0.505,0.591,0.541,0.570,0.285,0.209,0.528,0.528,0.441,0.506,0.283,0.153,0.333,0.473,0.308,0.465,0.278,0.210,0.338,0.253,0.186,0.259,0.155,0.106,1.500,1.500,1.500,1.500,1.500,1.500,1.500,1.500,1.500,1.500,1.500,1.500,0.601,0.446,0.452,0.516,0.420,0.423,0.556,0.608,0.410,0.620,0.528,0.502,0.474,0.438,0.438,0.315,0.497,0.516,0.373,0.647,0.501,0.416,0.475,0.485,0.572,0.558,0.372,0.495,0.546,0.450,0.425,0.494,0.352,0.479,0.583,0.352,0.000,0.000,0.000,0.000,0.000,0.000,0.000,0.000,0.000,0.000,0.000,0.000
Fit_Offset=0.084,0.075,0.073,0.075,0.076,0.073,0.074,0.074,0.073,0.073,0.076,0.069,0.083,0.074,0.074,0.074,0.076,0.077,0.075,0.074,0.076,0.075,0.077,0.076,0.086,0.078,0.087,0.071,0.073,0.067,0.072,0.070,0.076,0.079,0.074,0.071,0.000,0.000,0.000,0.000,0.000,0.000,0.000,0.000,0.000,0.000,0.000,0.000,0.074,0.077,0.078,0.077,0.078,0.083,0.077,0.073,0.080,0.075,0.077,0.081,0.077,0.078,0.077,0.079,0.077,0.082,0.077,0.073,0.076,0.075,0.077,0.083,0.076,0.075,0.079,0.077,0.077,0.089,0.079,0.078,0.080,0.077,0.078,0.082,0.000,0.000,0.000,0.000,0.000,0.000,0.000,0.000,0.000,0.000,0.000,0.000
Fit_N0=0.010,0.008,0.010,0.009,0.009,0.010,0.010,0.008,0.011,0.009,0.008,0.010,0.009,0.011,0.010,0.009,0.009,0.009,0.009,0.010,0.010,0.009,0.009,0.009,0.008,0.008,0.009,0.013,0.012,0.016,0.009,0.012,0.010,0.008,0.010,0.012,0.000,0.000,0.000,0.000,0.000,0.000,0.000,0.000,0.000,0.000,0.000,0.000,0.009,0.007,0.007,0.008,0.008,0.007,0.009,0.009,0.007,0.010,0.011,0.005,0.009,0.008,0.010,0.007,0.008,0.007,0.008,0.010,0.007,0.008,0.009,0.007,0.007,0.007,0.008,0.006,0.007,0.006,0.008,0.007,0.006,0.007,0.006,0.007,0.000,0.000,0.000,0.000,0.000,0.000,0.000,0.000,0.000,0.000,0.000,0.000
Fit_T0=1.509,1.315,1.169,1.596,1.593,0.926,1.706,1.117,1.619,1.165,1.464,0.587,1.110,1.484,1.321,1.094,1.379,1.410,1.410,1.543,1.833,1.224,1.746,1.455,1.411,1.067,1.577,1.369,1.327,1.104,0.894,1.009,1.294,1.565,1.304,0.595,0.000,0.000,0.000,0.000,0.000,0.000,0.000,0.000,0.000,0.000,0.000,0.000,1.300,1.260,1.427,1.429,1.872,1.547,1.945,1.218,1.729,1.672,2.376,0.544,1.306,1.541,1.976,1.730,1.708,1.142,1.985,1.411,1.211,1.667,2.070,1.311,0.901,0.771,2.049,0.796,1.365,1.294,2.276,1.667,1.912,1.223,1.096,2.144,0.000,0.000,0.000,0.000,0.000,0.000,0.000,0.000,0.000,0.000,0.000,0.000
Fit_G=1.420,1.383,1.493,1.393,1.384,1.818,1.415,1.441,1.449,1.482,1.382,1.877,1.474,1.494,1.485,1.512,1.426,1.502,1.425,1.439,1.400,1.473,1.400,1.509,1.351,1.463,1.403,1.657,1.697,2.262,1.713,1.921,1.600,1.415,1.773,2.451,0.000,0.000,0.000,0.000,0.000,0.000,0.000,0.000,0.000,0.000,0.000,0.000,1.459,1.413,1.465,1.564,1.734,2.056,1.415,1.616,1.458,1.723,1.842,2.128,1.517,1.537,1.613,1.593,1.889,2.216,1.532,1.823,1.666,1.610,1.911,2.267,1.878,1.930,1.807,2.001,2.130,2.355,1.962,2.061,2.015,2.247,2.387,2.614,0.000,0.000,0.000,0.000,0.000,0.000,0.000,0.000,0.000,0.000,0.000,0.000
Fit_Error=70.307,18.722,97.861,16.149,4.577,2.421,42.396,45.802,43.088,75.209,3.288,10.248,92.647,82.946,49.446,72.176,2.200,0.441,36.927,40.911,11.408,28.781,5.588,0.275,22.733,26.766,3.914,47.171,6.822,4.234,12.094,5.024,0.488,0.666,0.544,0.244,0.000,0.000,0.000,0.000,0.000,0.000,0.000,0.000,0.000,0.000,0.000,0.000,119.457,18.375,34.821,41.964,19.491,25.564,40.088,104.929,27.401,167.632,51.246,56.859,19.851,12.204,12.816,3.726,40.248,78.503,4.014,175.998,28.817,10.315,21.832,69.508,97.353,76.013,4.675,47.144,48.258,54.195,10.898,28.310,3.252,31.269,43.564,9.646,0.000,0.000,0.000,0.000,0.000,0.000,0.000,0.000,0.000,0.000,0.000,0.000
Fit_CV=74.000,76.000,77.000,74.000,74.000,67.000,90.000,78.000,84.000,82.000,67.000,77.000,80.000,85.000,77.000,84.000,48.000,13.000,93.000,84.000,84.000,78.000,75.000,12.000,93.000,76.000,68.000,95.000,69.000,84.000,118.000,80.000,12.000,69.000,59.000,18.000,0.000,0.000,0.000,0.000,0.000,0.000,0.000,0.000,0.000,0.000,0.000,0.000,90.000,91.000,106.000,84.000,102.000,145.000,101.000,87.000,89.000,108.000,124.000,147.000,85.000,90.000,109.000,94.000,144.000,134.000,110.000,102.000,109.000,80.000,120.000,160.000,116.000,109.000,113.000,127.000,198.000,225.000,146.000,134.000,122.000,170.000,188.000,150.000,0.000,0.000,0.000,0.000,0.000,0.000,0.000,0.000,0.000,0.000,0.000,0.000
Time_to_20_Gens=0,0,0,0,0,0,0,0,0,0,0,0,0,0,0,0,0,0,0,0,0,0,0,0,0,0,0,0,0,0,0,0,0,0,0,0,0,0,0,0,0,0,0,0,0,0,0,0
Time_to_each_5_Gens=0,0,0,0,0,0,0,0,0,0,0,0,0,0,0,0,0,0,0,0,0,0,0,0,0,0,0,0,0,0,0,0,0,0,0,0,0,0,0,0,0,0,0,0,0,0,0,0
Time_to_each_n_Gens=9.426,9.410,9.428,9.531,9.809,14.725,9.498,9.407,9.462,9.479,9.894,12.348,9.420,9.480,9.480,9.540,9.796,11.131,9.597,9.550,9.554,9.679,10.232,12.148,9.561,9.606,9.818,10.114,11.381,18.710,11.338,13.662,12.054,10.379,16.641,18.829,0.000,0.000,0.000,0.000,0.000,0.000,0.000,0.000,0.000,0.000,0.000,0.000,9.456,9.816,10.242,10.645,12.208,14.139,9.960,10.269,10.731,11.052,12.345,14.177,10.089,10.565,11.076,11.534,12.746,14.557,11.011,11.375,11.354,11.243,12.992,15.029,12.025,12.532,12.880,13.246,14.091,16.095,13.867,14.289,14.544,15.073,15.811,17.968,0.000,0.000,0.000,0.000,0.000,0.000,0.000,0.000,0.000,0.000,0.000,0.000
Min_Pt_OD=0,0,0,0,0,0,0,0,0,0,0,0,0,0,0,0,0,0,0,0,0,0,0,0,0,0,0,0,0,0,0,0,0,0,0,0,0,0,0,0,0,0,0,0,0,0,0,0
Min_Pt_t=0,0,0,0,0,0,0,0,0,0,0,0,0,0,0,0,0,0,0,0,0,0,0,0,0,0,0,0,0,0,0,0,0,0,0,0,0,0,0,0,0,0,0,0,0,0,0,0
TO_OD=0,0,0,0,0,0,0,0,0,0,0,0,0,0,0,0,0,0,0,0,0,0,0,0,0,0,0,0,0,0,0,0,0,0,0,0,0,0,0,0,0,0,0,0,0,0,0,0
Ref_ID=A01
Multi_Refs=single_ref
test=A01,A02,A03,A04,A05,A06,A07,A08,A09,A10,A11,A12,B01,B02,B03,B04,B05,B06,B07,B08,B09,B10,B11,B12,C01,C02,C03,C04,C05,C06,C07,C08,C09,C10,C11,C12,D01,D02,D03,D04,D05,D06,D07,D08,D09,D10,D11,D12,E01,E02,E03,E04,E05,E06,E07,E08,E09,E10,E11,E12,F01,F02,F03,F04,F05,F06,F07,F08,F09,F10,F11,F12,G01,G02,G03,G04,G05,G06,G07,G08,G09,G10,G11,G12,H01,H02,H03,H04,H05,H06,H07,H08,H09,H10,H11,H12
Start_Time_Now=3.2590925926E+9
Start_Date="4/10/2007+4:29 PM"
pv_to_plate_order=no
gen_time_cutoff=0.000
Drug_Name=ud?:;-ud+0,ud?:;-ud+0,ud?:;-ud+0,ud?:;-ud+0,ud?:;-ud+0,ud?:;-ud+0,ud?:;-ud+0,ud?:;-ud+0,ud?:;-ud+0,ud?:;-ud+0,ud?:;-ud+0,ud?:;-ud+0,ud?:;-ud+0,ud?:;-ud+0,ud?:;-ud+0,ud?:;-ud+0,ud?:;-ud+0,ud?:;-ud+0,ud?:;-ud+0,ud?:;-ud+0,ud?:;-ud+0,ud?:;-ud+0,ud?:;-ud+0,ud?:;-ud+0,ud?:;-ud+0,ud?:;-ud+0,ud?:;-ud+0,ud?:;-ud+0,ud?:;-ud+0,ud?:;-ud+0,ud?:;-ud+0,ud?:;-ud+0,ud?:;-ud+0,ud?:;-ud+0,ud?:;-ud+0,ud?:;-ud+0,ud?:;-ud+0,ud?:;-ud+0,ud?:;-ud+0,ud?:;-ud+0,ud?:;-ud+0,ud?:;-ud+0,ud?:;-ud+0,ud?:;-ud+0,ud?:;-ud+0,ud?:;-ud+0,ud?:;-ud+0,ud?:;-ud+0,ud?:;-ud+0,ud?:;-ud+0,ud?:;-ud+0,ud?:;-ud+0,ud?:;-ud+0,ud?:;-ud+0,ud?:;-ud+0,ud?:;-ud+0,ud?:;-ud+0,ud?:;-ud+0,ud?:;-ud+0,ud?:;-ud+0,ud?:;-ud+0,ud?:;-ud+0,ud?:;-ud+0,ud?:;-ud+0,ud?:;-ud+0,ud?:;-ud+0,ud?:;-ud+0,ud?:;-ud+0,ud?:;-ud+0,ud?:;-ud+0,ud?:;-ud+0,ud?:;-ud+0,ud?:;-ud+0,ud?:;-ud+0,ud?:;-ud+0,ud?:;-ud+0,ud?:;-ud+0,ud?:;-ud+0,ud?:;-ud+0,ud?:;-ud+0,ud?:;-ud+0,ud?:;-ud+0,ud?:;-ud+0,ud?:;-ud+0,ud?:;-ud+0,ud?:;-ud+0,ud?:;-ud+0,ud?:;-ud+0,ud?:;-ud+0,ud?:;-ud+0,ud?:;-ud+0,ud?:;-ud+0,ud?:;-ud+0,ud?:;-ud+0,ud?:;-ud+0,ud?:;-ud+0
Drug_Well_Pos=A01,A02,A03,A04,A05,A06,B01,B02,B03,B04,B05,B06,C01,C02,C03,C04,C05,C06,D01,D02,D03,D04,D05,D06,E01,E02,E03,E04,E05,E06,F01,F02,F03,F04,F05,F06,G01,G02,G03,G04,G05,G06,H01,H02,H03,H04,H05,H06,A07,A08,A09,A10,A11,A12,B07,B08,B09,B10,B11,B12,C07,C08,C09,C10,C11,C12,D07,D08,D09,D10,D11,D12,E07,E08,E09,E10,E11,E12,F07,F08,F09,F10,F11,F12,G07,G08,G09,G10,G11,G12,H07,H08,H09,H10,H11,H12
Avg_G_tcut=1.885,1.882,1.886,1.906,1.962,2.945,1.900,1.881,1.892,1.896,1.979,2.470,1.884,1.896,1.896,1.908,1.959,2.226,1.919,1.910,1.911,1.936,2.046,2.430,1.912,1.921,1.964,2.023,2.276,3.760,2.268,2.732,2.411,2.076,3.328,4.266,0.000,0.000,0.000,0.000,0.000,0.000,0.000,0.000,0.000,0.000,0.000,0.000,1.891,1.963,2.048,2.129,2.442,2.828,1.992,2.054,2.146,2.210,2.469,2.835,2.018,2.113,2.215,2.307,2.549,2.911,2.202,2.275,2.271,2.249,2.598,3.006,2.405,2.506,2.576,2.649,2.818,3.219,2.773,2.858,2.909,3.015,3.162,3.594,0.000,0.000,0.000,0.000,0.000,0.000,0.000,0.000,0.000,0.000,0.000,0.000
t0_from_interval=1.647,2.066,1.955,2.097,2.006,-0.907,2.175,1.962,1.988,1.971,1.907,0.447,1.418,1.924,1.840,1.895,1.621,1.050,2.095,2.085,1.860,1.947,1.757,0.498,1.836,1.935,1.893,1.577,0.718,-3.662,1.253,-0.272,0.508,1.837,-2.149,-4.703,0.000,0.000,0.000,0.000,0.000,0.000,0.000,0.000,0.000,0.000,0.000,0.000,2.174,2.218,2.422,2.426,2.742,2.856,2.468,2.221,2.584,2.519,2.787,2.626,2.060,2.211,2.274,2.474,2.818,2.929,2.417,2.356,2.528,2.452,2.787,2.705,2.451,2.562,2.623,2.764,2.860,2.828,3.020,3.234,3.016,3.069,3.384,2.886,0.000,0.000,0.000,0.000,0.000,0.000,0.000,0.000,0.000,0.000,0.000,0.000
Sum_Delta_Ref=0.000,0.631,0.013,0.526,1.797,13.713,1.247,0.411,0.956,0.258,2.148,10.369,0.170,1.165,0.196,0.693,1.711,7.823,1.145,0.639,0.473,1.201,3.993,10.047,1.091,1.272,1.725,3.069,8.306,16.389,8.267,12.840,9.813,4.637,15.189,21.501,-1.000,-1.000,-1.000,-1.000,-1.000,-1.000,-1.000,-1.000,-1.000,-1.000,-1.000,-1.000,0.851,1.169,2.928,3.872,8.476,14.137,2.137,2.891,4.137,5.146,8.673,14.084,2.590,3.614,4.978,6.390,10.131,15.147,5.046,6.193,5.810,5.454,10.454,16.345,7.680,9.257,10.363,11.506,13.837,19.006,13.316,14.306,15.223,16.529,18.452,22.796,-1.000,-1.000,-1.000,-1.000,-1.000,-1.000,-1.000,-1.000,-1.000,-1.000,-1.000,-1.000
Gens_at_time_G=5.000,5.000,5.000,5.000,5.000,5.000,5.000,5.000,5.000,5.000,5.000,5.000,5.000,5.000,5.000,5.000,5.000,5.000,5.000,5.000,5.000,5.000,5.000,5.000,5.000,5.000,5.000,5.000,5.000,4.977,5.000,5.000,5.000,5.000,5.000,4.413,0.000,0.000,0.000,0.000,0.000,0.000,0.000,0.000,0.000,0.000,0.000,0.000,5.000,5.000,5.000,5.000,5.000,5.000,5.000,5.000,5.000,5.000,5.000,5.000,5.000,5.000,5.000,5.000,5.000,5.000,5.000,5.000,5.000,5.000,5.000,5.000,5.000,5.000,5.000,5.000,5.000,5.000,5.000,5.000,5.000,5.000,5.000,5.000,0.000,0.000,0.000,0.000,0.000,0.000,0.000,0.000,0.000,0.000,0.000,0.000
G_Int_tcut=1.556,1.469,1.495,1.487,1.561,3.126,1.465,1.489,1.495,1.502,1.597,2.380,1.601,1.511,1.528,1.529,1.635,2.016,1.500,1.493,1.539,1.546,1.695,2.330,1.545,1.534,1.585,1.707,2.133,4.495,2.017,2.787,2.309,1.708,3.758,5.332,0.000,0.000,0.000,0.000,0.000,0.000,0.000,0.000,0.000,0.000,0.000,0.000,1.456,1.520,1.564,1.644,1.893,2.257,1.498,1.610,1.629,1.707,1.912,2.310,1.606,1.671,1.760,1.812,1.986,2.326,1.719,1.804,1.765,1.758,2.041,2.465,1.915,1.994,2.051,2.096,2.246,2.654,2.169,2.211,2.306,2.401,2.485,3.016,0.000,0.000,0.000,0.000,0.000,0.000,0.000,0.000,0.000,0.000,0.000,0.000
Sum_Del_12=0.000,0.236,0.224,0.517,1.377,4.860,0.526,0.185,0.394,0.367,1.613,4.061,0.083,0.409,0.298,0.542,1.233,3.215,0.713,0.592,0.494,0.910,2.283,3.948,0.581,0.773,1.331,1.973,3.343,5.498,3.621,4.702,3.895,2.651,5.262,6.914,9.724,9.720,9.689,9.696,9.707,9.703,9.705,9.680,9.728,9.708,9.709,9.695,0.370,1.278,2.475,3.395,5.999,7.405,1.776,2.451,3.715,4.276,6.139,7.353,1.978,3.165,4.215,5.022,6.499,7.613,4.186,4.752,4.803,4.527,6.722,7.678,5.600,6.215,6.547,6.837,7.441,8.125,7.374,7.626,7.764,7.856,8.185,8.533,9.705,9.730,9.707,9.728,9.685,9.733,9.716,9.705,9.691,9.693,9.725,9.721
Sum_Del_20=0.000,0.612,0.016,0.515,1.754,13.315,1.209,0.399,0.926,0.254,2.101,10.082,0.159,1.128,0.193,0.677,1.669,7.613,1.114,0.625,0.463,1.171,3.907,9.769,1.062,1.237,1.683,3.003,8.086,15.897,8.047,12.468,9.544,4.532,14.739,20.833,30.479,30.468,30.420,30.433,30.450,30.441,30.451,30.412,30.485,30.449,30.455,30.429,0.826,1.146,2.860,3.786,8.292,13.807,2.087,2.824,4.048,5.034,8.491,13.755,2.527,3.535,4.873,6.254,9.912,14.802,4.934,6.053,5.686,5.337,10.230,15.965,7.514,9.058,10.134,11.256,13.526,18.551,13.020,13.991,14.880,16.146,18.023,22.199,30.440,30.483,30.444,30.479,30.413,30.493,30.462,30.449,30.425,30.429,30.477,30.472
Sum_Del_24=0.000,0.612,0.016,0.515,1.754,13.315,1.209,0.399,0.926,0.254,2.101,10.082,0.159,1.128,0.193,0.677,1.669,7.613,1.114,0.625,0.463,1.171,3.907,9.769,1.062,1.237,1.683,3.003,8.086,15.897,8.047,12.468,9.544,4.532,14.739,20.833,30.479,30.468,30.420,30.433,30.450,30.441,30.451,30.412,30.485,30.449,30.455,30.429,0.826,1.146,2.860,3.786,8.292,13.807,2.087,2.824,4.048,5.034,8.491,13.755,2.527,3.535,4.873,6.254,9.912,14.802,4.934,6.053,5.686,5.337,10.230,15.965,7.514,9.058,10.134,11.256,13.526,18.551,13.020,13.991,14.880,16.146,18.023,22.199,30.440,30.483,30.444,30.479,30.413,30.493,30.462,30.449,30.425,30.429,30.477,30.472
Sum_12=9.771,9.535,9.547,9.254,8.394,4.912,9.245,9.586,9.377,9.404,8.159,5.710,9.689,9.362,9.474,9.229,8.539,6.556,9.058,9.179,9.278,8.861,7.488,5.823,9.190,8.998,8.440,7.798,6.429,4.273,6.150,5.069,5.876,7.120,4.509,2.858,0.047,0.052,0.082,0.075,0.064,0.069,0.067,0.091,0.043,0.064,0.062,0.076,9.401,8.494,7.297,6.377,3.772,2.367,7.995,7.320,6.056,5.496,3.632,2.418,7.793,6.607,5.557,4.750,3.273,2.159,5.585,5.019,4.968,5.244,3.050,2.094,4.171,3.556,3.224,2.934,2.330,1.647,2.398,2.145,2.008,1.915,1.586,1.239,0.066,0.041,0.065,0.044,0.086,0.038,0.055,0.067,0.080,0.078,0.047,0.050
Sum_20=30.551,29.939,30.535,30.036,28.797,17.235,29.341,30.152,29.624,30.296,28.450,20.469,30.709,29.422,30.357,29.874,28.881,22.938,29.437,29.926,30.087,29.380,26.643,20.781,29.489,29.314,28.867,27.548,22.465,14.654,22.504,18.082,21.006,26.019,15.811,9.717,0.071,0.082,0.130,0.117,0.101,0.109,0.100,0.138,0.065,0.101,0.096,0.121,29.725,29.405,27.691,26.765,22.259,16.744,28.464,27.727,26.503,25.516,22.059,16.795,28.024,27.016,25.678,24.296,20.639,15.749,25.616,24.498,24.865,25.214,20.321,14.586,23.037,21.492,20.417,19.295,17.025,12.000,17.530,16.560,15.671,14.404,12.528,8.352,0.111,0.068,0.107,0.072,0.138,0.058,0.089,0.101,0.126,0.122,0.074,0.079
Sum_24=30.551,29.939,30.535,30.036,28.797,17.235,29.341,30.152,29.624,30.296,28.450,20.469,30.709,29.422,30.357,29.874,28.881,22.938,29.437,29.926,30.087,29.380,26.643,20.781,29.489,29.314,28.867,27.548,22.465,14.654,22.504,18.082,21.006,26.019,15.811,9.717,0.071,0.082,0.130,0.117,0.101,0.109,0.100,0.138,0.065,0.101,0.096,0.121,29.725,29.405,27.691,26.765,22.259,16.744,28.464,27.727,26.503,25.516,22.059,16.795,28.024,27.016,25.678,24.296,20.639,15.749,25.616,24.498,24.865,25.214,20.321,14.586,23.037,21.492,20.417,19.295,17.025,12.000,17.530,16.560,15.671,14.404,12.528,8.352,0.111,0.068,0.107,0.072,0.138,0.058,0.089,0.101,0.126,0.122,0.074,0.079
G_by_Interval=1.556,1.469,1.495,1.487,1.561,3.126,1.465,1.489,1.495,1.502,1.597,2.380,1.601,1.511,1.528,1.529,1.635,2.016,1.500,1.493,1.539,1.546,1.695,2.330,1.545,1.534,1.585,1.707,2.133,4.495,2.017,2.787,2.309,1.708,3.758,5.332,0.000,0.000,0.000,0.000,0.000,0.000,0.000,0.000,0.000,0.000,0.000,0.000,1.456,1.520,1.564,1.644,1.893,2.257,1.498,1.610,1.629,1.707,1.912,2.310,1.606,1.671,1.760,1.812,1.986,2.326,1.719,1.804,1.765,1.758,2.041,2.465,1.915,1.994,2.051,2.096,2.246,2.654,2.169,2.211,2.306,2.401,2.485,3.016,0.000,0.000,0.000,0.000,0.000,0.000,0.000,0.000,0.000,0.000,0.000,0.000
Avg_G_t8=1.885,1.882,1.886,1.906,1.962,2.945,1.900,1.881,1.892,1.896,1.979,2.470,1.884,1.896,1.896,1.908,1.959,2.226,1.919,1.910,1.911,1.936,2.046,2.430,1.912,1.921,1.964,2.023,2.276,3.760,2.268,2.732,2.411,2.076,3.328,4.266,0.000,0.000,0.000,0.000,0.000,0.000,0.000,0.000,0.000,0.000,0.000,0.000,1.891,1.963,2.048,2.129,2.442,2.828,1.992,2.054,2.146,2.210,2.469,2.835,2.018,2.113,2.215,2.307,2.549,2.911,2.202,2.275,2.271,2.249,2.598,3.006,2.405,2.506,2.576,2.649,2.818,3.219,2.773,2.858,2.909,3.015,3.162,3.594,0.000,0.000,0.000,0.000,0.000,0.000,0.000,0.000,0.000,0.000,0.000,0.000
G_int_t8=1.556,1.469,1.495,1.487,1.561,3.126,1.465,1.489,1.495,1.502,1.597,2.380,1.601,1.511,1.528,1.529,1.635,2.016,1.500,1.493,1.539,1.546,1.695,2.330,1.545,1.534,1.585,1.707,2.133,4.495,2.017,2.787,2.309,1.708,3.758,5.332,0.000,0.000,0.000,0.000,0.000,0.000,0.000,0.000,0.000,0.000,0.000,0.000,1.456,1.520,1.564,1.644,1.893,2.257,1.498,1.610,1.629,1.707,1.912,2.310,1.606,1.671,1.760,1.812,1.986,2.326,1.719,1.804,1.765,1.758,2.041,2.465,1.915,1.994,2.051,2.096,2.246,2.654,2.169,2.211,2.306,2.401,2.485,3.016,0.000,0.000,0.000,0.000,0.000,0.000,0.000,0.000,0.000,0.000,0.000,0.000
Avg_G_t12=1.885,1.882,1.886,1.906,1.962,2.945,1.900,1.881,1.892,1.896,1.979,2.470,1.884,1.896,1.896,1.908,1.959,2.226,1.919,1.910,1.911,1.936,2.046,2.430,1.912,1.921,1.964,2.023,2.276,3.760,2.268,2.732,2.411,2.076,3.328,4.266,0.000,0.000,0.000,0.000,0.000,0.000,0.000,0.000,0.000,0.000,0.000,0.000,1.891,1.963,2.048,2.129,2.442,2.828,1.992,2.054,2.146,2.210,2.469,2.835,2.018,2.113,2.215,2.307,2.549,2.911,2.202,2.275,2.271,2.249,2.598,3.006,2.405,2.506,2.576,2.649,2.818,3.219,2.773,2.858,2.909,3.015,3.162,3.594,0.000,0.000,0.000,0.000,0.000,0.000,0.000,0.000,0.000,0.000,0.000,0.000
G_int_t12=1.556,1.469,1.495,1.487,1.561,3.126,1.465,1.489,1.495,1.502,1.597,2.380,1.601,1.511,1.528,1.529,1.635,2.016,1.500,1.493,1.539,1.546,1.695,2.330,1.545,1.534,1.585,1.707,2.133,4.495,2.017,2.787,2.309,1.708,3.758,5.332,0.000,0.000,0.000,0.000,0.000,0.000,0.000,0.000,0.000,0.000,0.000,0.000,1.456,1.520,1.564,1.644,1.893,2.257,1.498,1.610,1.629,1.707,1.912,2.310,1.606,1.671,1.760,1.812,1.986,2.326,1.719,1.804,1.765,1.758,2.041,2.465,1.915,1.994,2.051,2.096,2.246,2.654,2.169,2.211,2.306,2.401,2.485,3.016,0.000,0.000,0.000,0.000,0.000,0.000,0.000,0.000,0.000,0.000,0.000,0.000
Avg_G_inflex=1.906,1.891,1.886,1.928,1.976,2.359,1.900,1.881,1.892,1.896,1.998,2.271,1.884,1.896,1.897,1.908,1.983,2.134,1.920,1.910,1.933,1.937,2.042,2.244,1.944,1.925,1.992,2.030,2.158,2.536,2.192,2.343,2.212,2.099,2.430,2.914,0.000,0.000,0.000,0.000,0.000,0.000,0.000,0.000,0.000,0.000,0.000,0.000,1.891,1.981,2.067,2.129,2.465,2.857,1.992,2.054,2.180,2.210,2.469,2.841,2.021,2.136,2.232,2.356,2.551,2.911,2.240,2.276,2.271,2.270,2.598,3.011,2.407,2.508,2.599,2.649,2.820,3.238,2.796,2.858,2.958,3.018,3.163,3.631,0.000,0.000,0.000,0.000,0.000,0.000,0.000,0.000,0.000,0.000,0.000,0.000
G_int_inflex=1.508,1.483,1.492,1.518,1.524,1.974,1.458,1.489,1.494,1.498,1.542,1.995,1.601,1.511,1.516,1.529,1.587,1.768,1.494,1.492,1.552,1.537,1.586,1.823,1.537,1.540,1.549,1.713,1.824,2.202,1.843,2.058,1.853,1.612,1.977,2.591,0.000,0.000,0.000,0.000,0.000,0.000,0.000,0.000,0.000,0.000,0.000,0.000,1.456,1.542,1.593,1.644,1.910,2.248,1.495,1.610,1.656,1.707,1.912,2.249,1.611,1.700,1.781,1.797,1.967,2.326,1.732,1.796,1.765,1.762,2.041,2.435,1.893,1.979,2.005,2.096,2.232,2.684,2.189,2.208,2.284,2.361,2.479,3.008,0.000,0.000,0.000,0.000,0.000,0.000,0.000,0.000,0.000,0.000,0.000,0.000
G_by_Interval_g4=1.701,1.508,1.554,1.519,1.598,2.851,1.503,1.532,1.514,1.546,1.608,2.278,1.619,1.519,1.545,1.548,1.638,1.982,1.542,1.533,1.590,1.581,1.649,2.213,1.633,1.565,1.590,1.703,2.031,3.841,1.972,2.560,2.211,1.768,3.302,4.470,0.000,0.000,0.000,0.000,0.000,0.000,0.000,0.000,0.000,0.000,0.000,0.000,1.483,1.549,1.575,1.685,1.950,2.466,1.533,1.682,1.682,1.757,1.987,2.648,1.644,1.692,1.788,1.857,2.091,2.487,1.764,1.862,1.819,1.829,2.178,2.775,1.975,2.099,2.186,2.195,2.429,2.933,2.322,2.392,2.494,2.610,2.731,3.270,0.000,0.000,0.000,0.000,0.000,0.000,0.000,0.000,0.000,0.000,0.000,0.000
G_int_t8_g4=1.701,1.508,1.554,1.519,1.598,2.851,1.503,1.532,1.514,1.546,1.608,2.278,1.619,1.519,1.545,1.548,1.638,1.982,1.542,1.533,1.590,1.581,1.649,2.213,1.633,1.565,1.590,1.703,2.031,3.841,1.972,2.560,2.211,1.768,3.302,4.470,0.000,0.000,0.000,0.000,0.000,0.000,0.000,0.000,0.000,0.000,0.000,0.000,1.483,1.549,1.575,1.685,1.950,2.466,1.533,1.682,1.682,1.757,1.987,2.648,1.644,1.692,1.788,1.857,2.091,2.487,1.764,1.862,1.819,1.829,2.178,2.775,1.975,2.099,2.186,2.195,2.429,2.933,2.322,2.392,2.494,2.610,2.731,3.270,0.000,0.000,0.000,0.000,0.000,0.000,0.000,0.000,0.000,0.000,0.000,0.000
G_int_t12_g4=1.701,1.508,1.554,1.519,1.598,2.851,1.503,1.532,1.514,1.546,1.608,2.278,1.619,1.519,1.545,1.548,1.638,1.982,1.542,1.533,1.590,1.581,1.649,2.213,1.633,1.565,1.590,1.703,2.031,3.841,1.972,2.560,2.211,1.768,3.302,4.470,0.000,0.000,0.000,0.000,0.000,0.000,0.000,0.000,0.000,0.000,0.000,0.000,1.483,1.549,1.575,1.685,1.950,2.466,1.533,1.682,1.682,1.757,1.987,2.648,1.644,1.692,1.788,1.857,2.091,2.487,1.764,1.862,1.819,1.829,2.178,2.775,1.975,2.099,2.186,2.195,2.429,2.933,2.322,2.392,2.494,2.610,2.731,3.270,0.000,0.000,0.000,0.000,0.000,0.000,0.000,0.000,0.000,0.000,0.000,0.000
G_int_inflex_g4=1.622,1.519,1.546,1.542,1.576,1.974,1.493,1.532,1.511,1.538,1.571,1.985,1.619,1.519,1.526,1.548,1.605,1.768,1.530,1.530,1.579,1.562,1.563,1.823,1.639,1.569,1.566,1.700,1.777,2.202,1.842,1.998,1.853,1.705,1.977,2.591,0.000,0.000,0.000,0.000,0.000,0.000,0.000,0.000,0.000,0.000,0.000,0.000,1.483,1.563,1.597,1.685,1.965,2.391,1.526,1.682,1.700,1.757,1.987,2.460,1.648,1.713,1.804,1.854,2.042,2.487,1.778,1.846,1.819,1.828,2.178,2.628,1.930,2.065,2.129,2.195,2.387,2.956,2.340,2.383,2.463,2.530,2.703,3.288,0.000,0.000,0.000,0.000,0.000,0.000,0.000,0.000,0.000,0.000,0.000,0.000
Time_Inflex=9.823,9.823,10.557,9.823,9.334,9.578,10.312,10.312,10.312,10.557,9.089,10.312,10.068,10.557,10.312,10.557,8.844,8.600,10.312,10.312,9.823,10.312,9.089,8.110,9.089,10.068,9.089,10.557,9.578,10.312,10.312,10.068,8.600,9.089,8.844,9.089,0.281,0.281,0.281,0.281,0.281,0.281,0.281,0.281,0.281,0.281,0.281,0.281,10.557,10.068,10.557,11.291,12.271,14.228,10.802,11.536,10.802,12.516,13.249,14.963,10.557,10.802,11.291,10.802,13.494,15.453,10.802,13.005,12.026,11.291,13.494,15.697,13.249,13.739,12.516,13.984,15.208,16.431,13.984,14.963,13.984,15.697,17.411,17.166,0.281,0.281,0.281,0.281,0.281,0.281,0.281,0.281,0.281,0.281,0.281,0.281
OD_Inflex=0.601,0.602,0.728,0.583,0.464,0.309,0.675,0.696,0.680,0.721,0.418,0.403,0.643,0.727,0.676,0.704,0.406,0.316,0.656,0.661,0.577,0.636,0.398,0.256,0.453,0.602,0.433,0.580,0.393,0.310,0.447,0.354,0.288,0.372,0.255,0.197,0.068,0.067,0.064,0.067,0.063,0.065,0.067,0.066,0.064,0.064,0.064,0.065,0.735,0.574,0.581,0.639,0.537,0.540,0.688,0.734,0.544,0.743,0.647,0.622,0.608,0.572,0.558,0.431,0.615,0.645,0.496,0.770,0.632,0.531,0.591,0.598,0.698,0.679,0.481,0.613,0.657,0.570,0.542,0.606,0.467,0.590,0.699,0.464,0.064,0.064,0.064,0.064,0.065,0.065,0.064,0.064,0.065,0.065,0.064,0.065
Time_Saturation=17.657,17.166,16.187,11.780,17.903,15.453,12.760,17.903,13.494,13.005,11.291,17.903,16.431,13.005,17.657,17.166,11.780,16.187,12.026,12.026,15.697,17.903,18.885,16.676,17.411,14.228,17.903,17.903,0.000,15.942,15.697,15.453,15.942,16.431,18.885,0.000,0.281,0.281,0.281,0.281,0.281,0.281,0.281,0.281,0.281,0.281,0.281,0.281,13.005,16.431,15.942,16.676,14.473,15.942,16.921,17.903,16.921,17.903,16.921,16.431,17.903,16.921,17.903,16.187,16.187,16.676,17.166,16.431,16.921,13.494,17.166,17.166,14.473,18.149,15.208,15.942,17.903,17.903,16.431,16.676,17.903,17.411,17.903,0.000,0.281,0.281,0.281,0.281,0.281,0.281,0.281,0.281,0.281,0.281,0.281,0.281
OD_Saturation=0.908,0.942,0.938,0.873,0.892,0.542,0.895,0.992,0.932,0.919,0.707,0.686,0.969,0.932,1.050,1.022,0.773,0.711,0.896,0.911,0.985,0.992,0.833,0.672,0.984,0.915,0.902,0.848,0.000,0.485,0.697,0.578,0.667,0.804,0.555,0.000,0.068,0.067,0.064,0.067,0.063,0.065,0.067,0.066,0.064,0.064,0.064,0.065,0.909,0.934,0.904,0.922,0.811,0.752,0.946,0.923,0.897,0.892,0.846,0.766,0.950,0.932,0.874,0.848,0.799,0.759,0.881,0.879,0.881,0.835,0.823,0.734,0.845,0.837,0.791,0.794,0.802,0.697,0.784,0.795,0.786,0.752,0.745,0.000,0.064,0.064,0.064,0.064,0.065,0.065,0.064,0.064,0.065,0.065,0.064,0.065
Ref_Well_Name=A01,A01,A01,A01,A01,A01,A01,A01,A01,A01,A01,A01,A01,A01,A01,A01,A01,A01,A01,A01,A01,A01,A01,A01,A01,A01,A01,A01,A01,A01,A01,A01,A01,A01,A01,A01,A01,A01,A01,A01,A01,A01,A01,A01,A01,A01,A01,A01,A01,A01,A01,A01,A01,A01,A01,A01,A01,A01,A01,A01,A01,A01,A01,A01,A01,A01,A01,A01,A01,A01,A01,A01,A01,A01,A01,A01,A01,A01,A01,A01,A01,A01,A01,A01,A01,A01,A01,A01,A01,A01,A01,A01,A01,A01,A01,A01
Ratio_Avg_G=1.000,1.002,1.000,0.989,0.961,0.640,0.992,1.002,0.996,0.994,0.953,0.763,1.001,0.994,0.994,0.988,0.962,0.847,0.982,0.987,0.987,0.974,0.921,0.776,0.986,0.981,0.960,0.932,0.828,0.501,0.831,0.690,0.782,0.908,0.566,0.442,Inf,Inf,Inf,Inf,Inf,Inf,Inf,Inf,Inf,Inf,Inf,Inf,0.997,0.960,0.920,0.885,0.772,0.667,0.946,0.918,0.878,0.853,0.764,0.665,0.934,0.892,0.851,0.817,0.740,0.647,0.856,0.829,0.830,0.838,0.726,0.627,0.784,0.752,0.732,0.712,0.669,0.586,0.680,0.660,0.648,0.625,0.596,0.525,Inf,Inf,Inf,Inf,Inf,Inf,Inf,Inf,Inf,Inf,Inf,Inf
Ratio_Fit_G=1.000,1.027,0.951,1.019,1.026,0.781,1.004,0.985,0.980,0.958,1.027,0.757,0.963,0.950,0.956,0.939,0.996,0.945,0.996,0.987,1.014,0.964,1.014,0.941,1.051,0.971,1.012,0.857,0.837,0.628,0.829,0.739,0.887,1.004,0.801,0.579,Inf,Inf,Inf,Inf,Inf,Inf,Inf,Inf,Inf,Inf,Inf,Inf,0.973,1.005,0.969,0.908,0.819,0.691,1.004,0.879,0.974,0.824,0.771,0.667,0.936,0.924,0.880,0.891,0.752,0.641,0.927,0.779,0.852,0.882,0.743,0.626,0.756,0.736,0.786,0.710,0.667,0.603,0.724,0.689,0.705,0.632,0.595,0.543,Inf,Inf,Inf,Inf,Inf,Inf,Inf,Inf,Inf,Inf,Inf,Inf
Ratio_G_Int=1.000,1.059,1.041,1.046,0.997,0.498,1.062,1.045,1.041,1.036,0.974,0.654,0.972,1.029,1.018,1.018,0.952,0.772,1.037,1.042,1.011,1.006,0.918,0.668,1.007,1.014,0.982,0.911,0.729,0.346,0.771,0.558,0.674,0.911,0.414,0.292,Inf,Inf,Inf,Inf,Inf,Inf,Inf,Inf,Inf,Inf,Inf,Inf,1.068,1.024,0.995,0.946,0.822,0.689,1.038,0.967,0.955,0.912,0.814,0.673,0.969,0.931,0.884,0.859,0.784,0.669,0.905,0.862,0.881,0.885,0.762,0.631,0.812,0.780,0.758,0.742,0.693,0.586,0.717,0.704,0.675,0.648,0.626,0.516,Inf,Inf,Inf,Inf,Inf,Inf,Inf,Inf,Inf,Inf,Inf,Inf
Ratio_t0_Fit=1.000,1.148,1.291,0.945,0.947,1.630,0.885,1.351,0.932,1.295,1.031,2.571,1.359,1.017,1.142,1.379,1.094,1.070,1.070,0.978,0.823,1.233,0.864,1.037,1.069,1.414,0.957,1.102,1.137,1.367,1.688,1.496,1.166,0.964,1.157,2.536,Inf,Inf,Inf,Inf,Inf,Inf,Inf,Inf,Inf,Inf,Inf,Inf,1.161,1.198,1.057,1.056,0.806,0.975,0.776,1.239,0.873,0.903,0.635,2.774,1.155,0.979,0.764,0.872,0.883,1.321,0.760,1.069,1.246,0.905,0.729,1.151,1.675,1.957,0.736,1.896,1.105,1.166,0.663,0.905,0.789,1.234,1.377,0.704,Inf,Inf,Inf,Inf,Inf,Inf,Inf,Inf,Inf,Inf,Inf,Inf
Ratio_t0_G_Int=1.000,0.797,0.842,0.786,0.821,-1.817,0.757,0.839,0.828,0.836,0.864,3.685,1.162,0.856,0.895,0.869,1.016,1.568,0.786,0.790,0.885,0.846,0.938,3.310,0.897,0.851,0.870,1.045,2.293,-0.450,1.314,-6.048,3.241,0.897,-0.766,-0.350,Inf,Inf,Inf,Inf,Inf,Inf,Inf,Inf,Inf,Inf,Inf,Inf,0.758,0.743,0.680,0.679,0.601,0.577,0.668,0.742,0.637,0.654,0.591,0.627,0.800,0.745,0.724,0.666,0.584,0.562,0.681,0.699,0.651,0.672,0.591,0.609,0.672,0.643,0.628,0.596,0.576,0.582,0.545,0.509,0.546,0.537,0.487,0.571,Inf,Inf,Inf,Inf,Inf,Inf,Inf,Inf,Inf,Inf,Inf,Inf
Ref_Curve_Array=1,1,1,1,1,1,1,1,1,1,1,1,1,1,1,1,1,1,1,1,1,1,1,1,1,1,1,1,1,1,1,1,1,1,1,1,1,1,1,1,1,1,1,1,1,1,1,1,1,1,1,1,1,1,1,1,1,1,1,1,1,1,1,1,1,1,1,1,1,1,1,1,1,1,1,1,1,1,1,1,1,1,1,1,1,1,1,1,1,1,1,1,1,1,1,1
Default_ref=0
Comm_Map=,,,,,
Comm_Consol=,,,,,,,,
Comm_Screen=,,,,,
Analysis_Set=A,A,A,A,A,A,A,A,A,A,A,A,A,A,A,A,A,A,A,A,A,A,A,A,A,A,A,A,A,A,A,A,A,A,A,A,A,A,A,A,A,A,A,A,A,A,A,A,A,A,A,A,A,A,A,A,A,A,A,A,A,A,A,A,A,A,A,A,A,A,A,A,A,A,A,A,A,A,A,A,A,A,A,A,A,A,A,A,A,A,A,A,A,A,A,A
Ref_Type=single_ref,single_ref,single_ref,single_ref,single_ref,single_ref,single_ref,single_ref,single_ref,single_ref,single_ref,single_ref,single_ref,single_ref,single_ref,single_ref,single_ref,single_ref,single_ref,single_ref,single_ref,single_ref,single_ref,single_ref,single_ref,single_ref,single_ref,single_ref,single_ref,single_ref,single_ref,single_ref,single_ref,single_ref,single_ref,single_ref,single_ref,single_ref,single_ref,single_ref,single_ref,single_ref,single_ref,single_ref,single_ref,single_ref,single_ref,single_ref,single_ref,single_ref,single_ref,single_ref,single_ref,single_ref,single_ref,single_ref,single_ref,single_ref,single_ref,single_ref,single_ref,single_ref,single_ref,single_ref,single_ref,single_ref,single_ref,single_ref,single_ref,single_ref,single_ref,single_ref,single_ref,single_ref,single_ref,single_ref,single_ref,single_ref,single_ref,single_ref,single_ref,single_ref,single_ref,single_ref,single_ref,single_ref,single_ref,single_ref,single_ref,single_ref,single_ref,single_ref,single_ref,single_ref,single_ref,single_ref
Wells_In_Use=0,0,0,0,0,0,0,0,0,0,0,0,0,0,0,0,0,0,0,0,0,0,0,0,0,0,0,0,0,0,0,0,0,0,0,0,0,0,0,0,0,0,0,0,0,0,0,0,0,0,0,0,0,0,0,0,0,0,0,0,0,0,0,0,0,0,0,0,0,0,0,0,0,0,0,0,0,0,0,0,0,0,0,0,0,0,0,0,0,0,0,0,0,0,0,0
[Flor:]
[Flor2:]
[Lumin:]
[Data:]
Read=DateTime	RunT[s]	Temp	Well_1	Well_2	Well_3	Well_4	Well_5	Well_6	Well_7	Well_8	Well_9	Well_10	Well_11	Well_12	Well_13	Well_14	Well_15	Well_16	Well_17	Well_18	Well_19	Well_20	Well_21	Well_22	Well_23	Well_24	Well_25	Well_26	Well_27	Well_28	Well_29	Well_30	Well_31	Well_32	Well_33	Well_34	Well_35	Well_36	Well_37	Well_38	Well_39	Well_40	Well_41	Well_42	Well_43	Well_44	Well_45	Well_46	Well_47	Well_48	Well_49	Well_50	Well_51	Well_52	Well_53	Well_54	Well_55	Well_56	Well_57	Well_58	Well_59	Well_60	Well_61	Well_62	Well_63	Well_64	Well_65	Well_66	Well_67	Well_68	Well_69	Well_70	Well_71	Well_72	Well_73	Well_74	Well_75	Well_76	Well_77	Well_78	Well_79	Well_80	Well_81	Well_82	Well_83	Well_84	Well_85	Well_86	Well_87	Well_88	Well_89	Well_90	Well_91	Well_92	Well_93	Well_94	Well_95	Well_96
1=16:44:52	1012	298	0.0859	0.0837	0.0832	0.0838	0.0839	0.0819	0.0857	0.0852	0.0868	0.0852	0.0847	0.0869	0.0824	0.0828	0.0826	0.0823	0.0839	0.0817	0.0837	0.0828	0.0835	0.0891	0.0859	0.0834	0.0988	0.0848	0.0839	0.0849	0.0852	0.0840	0.0880	0.0878	0.0860	0.0842	0.0834	0.0892	0.0827	0.0829	0.0817	0.0833	0.0841	0.0819	0.0828	0.0827	0.0834	0.0812	0.0833	0.0857	0.0916	0.0874	0.0956	0.0838	0.0843	0.0831	0.0843	0.0820	0.0824	0.0856	0.0831	0.0941	0.0832	0.0833	0.0841	0.0829	0.0821	0.0841	0.0827	0.0831	0.0825	0.0819	0.0835	0.0857	0.0682	0.0674	0.0643	0.0671	0.0629	0.0650	0.0640	0.0636	0.0641	0.0644	0.0647	0.0651	0.0666	0.0656	0.0643	0.0645	0.0638	0.0649	0.0640	0.0643	0.0646	0.0646	0.0636	0.0653
2=16:59:32	1893	300	0.0918	0.0832	0.0834	0.0840	0.0833	0.0859	0.0853	0.0853	0.0864	0.0860	0.0841	0.0900	0.0829	0.0836	0.0827	0.0826	0.0822	0.0818	0.0848	0.0827	0.0859	0.0878	0.0840	0.0870	0.0942	0.0845	0.0848	0.0844	0.0849	0.0835	0.0852	0.0846	0.0831	0.0851	0.0846	0.0885	0.0832	0.0830	0.0830	0.0841	0.0883	0.0818	0.0824	0.0833	0.0831	0.0817	0.0833	0.0917	0.0906	0.0872	0.0941	0.0847	0.0862	0.0839	0.0859	0.0830	0.0840	0.0834	0.0840	0.0913	0.0833	0.0835	0.0838	0.0842	0.0832	0.0849	0.0827	0.0833	0.0833	0.0836	0.0841	0.0848	0.0680	0.0678	0.0644	0.0677	0.0640	0.0651	0.0642	0.0639	0.0632	0.0646	0.0645	0.0649	0.0664	0.0653	0.0641	0.0641	0.0643	0.0650	0.0645	0.0656	0.0652	0.0647	0.0639	0.0656
3=17:14:13	2774	298	0.0997	0.0841	0.0857	0.0836	0.0842	0.0832	0.0863	0.0863	0.0881	0.0857	0.0844	0.0890	0.0830	0.0827	0.0829	0.0841	0.0830	0.0850	0.0842	0.0844	0.0837	0.0858	0.0844	0.0873	0.0911	0.0849	0.0850	0.0845	0.0848	0.0848	0.0861	0.0845	0.0850	0.0842	0.0854	0.0877	0.0846	0.0836	0.0844	0.0842	0.0838	0.0841	0.0827	0.0844	0.0839	0.0831	0.0836	0.0886	0.0993	0.0894	0.0955	0.0842	0.0861	0.0845	0.0860	0.0842	0.0840	0.0845	0.0858	0.0980	0.0833	0.0852	0.0857	0.0849	0.0839	0.0840	0.0848	0.0850	0.0841	0.0843	0.0851	0.0873	0.0684	0.0679	0.0636	0.0675	0.0647	0.0652	0.0646	0.0640	0.0645	0.0647	0.0638	0.0653	0.0663	0.0657	0.0645	0.0647	0.0643	0.0649	0.0645	0.0656	0.0652	0.0642	0.0641	0.0654
4=17:28:54	3654	300	0.0923	0.0843	0.0835	0.0839	0.0845	0.0841	0.0858	0.0862	0.0877	0.0851	0.0855	0.0899	0.0833	0.0840	0.0832	0.0839	0.0831	0.0838	0.0840	0.0842	0.0857	0.0852	0.0853	0.0866	0.0922	0.0858	0.0857	0.0861	0.0850	0.0853	0.0856	0.0859	0.0841	0.0843	0.0853	0.0915	0.0836	0.0845	0.0849	0.0844	0.0841	0.0841	0.0844	0.0836	0.0844	0.0817	0.0851	0.0935	0.0952	0.0878	0.0968	0.0859	0.0874	0.0854	0.0859	0.0849	0.0844	0.0864	0.0849	0.0944	0.0845	0.0844	0.0852	0.0834	0.0846	0.0859	0.0845	0.0848	0.0841	0.0838	0.0840	0.0865	0.0683	0.0679	0.0647	0.0678	0.0632	0.0650	0.0639	0.0645	0.0644	0.0642	0.0645	0.0650	0.0663	0.0655	0.0643	0.0644	0.0643	0.0654	0.0636	0.0656	0.0648	0.0648	0.0645	0.0650
5=17:43:35	4535	301	0.0922	0.0847	0.0856	0.0849	0.0847	0.0860	0.0851	0.0867	0.0873	0.0848	0.0851	0.0931	0.0838	0.0843	0.0829	0.0837	0.0839	0.0843	0.0853	0.0841	0.0852	0.0871	0.0851	0.0929	0.0976	0.0853	0.0862	0.0862	0.0863	0.0855	0.0877	0.0862	0.0848	0.0855	0.0849	0.0894	0.0851	0.0844	0.0854	0.0851	0.0841	0.0845	0.0843	0.0848	0.0839	0.0833	0.0850	0.0941	0.0887	0.0906	0.0970	0.0856	0.0867	0.0872	0.0878	0.0847	0.0858	0.0858	0.0852	0.0949	0.0829	0.0854	0.0857	0.0863	0.0851	0.0866	0.0849	0.0855	0.0837	0.0849	0.0849	0.0872	0.0682	0.0674	0.0647	0.0678	0.0647	0.0654	0.0642	0.0641	0.0636	0.0644	0.0651	0.0647	0.0663	0.0657	0.0636	0.0644	0.0641	0.0653	0.0645	0.0653	0.0654	0.0650	0.0643	0.0653
6=17:58:15	5416	301	0.0913	0.0856	0.0861	0.0851	0.0849	0.0863	0.0865	0.0860	0.0876	0.0856	0.0862	0.0901	0.0844	0.0846	0.0851	0.0855	0.0846	0.0850	0.0861	0.0850	0.0863	0.0864	0.0864	0.0883	0.0953	0.0865	0.0862	0.0863	0.0864	0.0872	0.0882	0.0870	0.0869	0.0855	0.0854	0.0944	0.0842	0.0852	0.0858	0.0861	0.0855	0.0845	0.0846	0.0847	0.0850	0.0837	0.0852	0.0899	0.0950	0.0888	0.0959	0.0855	0.0868	0.0879	0.0875	0.0860	0.0859	0.0884	0.0866	0.0965	0.0855	0.0857	0.0870	0.0864	0.0859	0.0874	0.0852	0.0854	0.0861	0.0847	0.0858	0.0878	0.0679	0.0673	0.0644	0.0674	0.0639	0.0649	0.0643	0.0638	0.0640	0.0631	0.0645	0.0648	0.0663	0.0653	0.0641	0.0644	0.0642	0.0650	0.0639	0.0652	0.0647	0.0644	0.0636	0.0655
7=18:12:56	6297	301	0.0933	0.0860	0.0857	0.0854	0.0857	0.0866	0.0852	0.0867	0.0882	0.0872	0.0867	0.0937	0.0848	0.0847	0.0849	0.0850	0.0855	0.0855	0.0859	0.0860	0.0953	0.0868	0.0871	0.0881	0.1004	0.0875	0.0881	0.0859	0.0861	0.0874	0.0868	0.0874	0.0854	0.0885	0.0859	0.0922	0.0862	0.0844	0.0863	0.0863	0.0857	0.0870	0.0861	0.0857	0.0851	0.0838	0.0863	0.0916	0.0929	0.0904	0.0973	0.0882	0.0876	0.0881	0.0871	0.0864	0.0866	0.0868	0.0859	0.0951	0.0858	0.0861	0.0876	0.0869	0.0865	0.0877	0.0858	0.0869	0.0854	0.0857	0.0864	0.0876	0.0678	0.0671	0.0643	0.0672	0.0644	0.0643	0.0632	0.0635	0.0639	0.0647	0.0645	0.0647	0.0659	0.0652	0.0641	0.0642	0.0638	0.0644	0.0642	0.0651	0.0646	0.0646	0.0641	0.0648
8=18:27:37	7178	303	0.0940	0.0872	0.0886	0.0863	0.0862	0.0875	0.0887	0.0872	0.0880	0.0876	0.0874	0.0902	0.0851	0.0866	0.0864	0.0864	0.0855	0.0871	0.0864	0.0862	0.0856	0.0884	0.0866	0.0886	0.0923	0.0879	0.0880	0.0885	0.0890	0.0889	0.0885	0.0880	0.0866	0.0869	0.0873	0.0902	0.0859	0.0866	0.0863	0.0869	0.0866	0.0867	0.0862	0.0873	0.0863	0.0841	0.0860	0.0897	0.0976	0.0911	0.0977	0.0881	0.0896	0.0895	0.0873	0.0864	0.0873	0.0868	0.0876	0.0975	0.0868	0.0877	0.0884	0.0888	0.0867	0.0878	0.0869	0.0869	0.0871	0.0853	0.0877	0.0891	0.0680	0.0673	0.0639	0.0662	0.0635	0.0649	0.0642	0.0636	0.0639	0.0645	0.0644	0.0648	0.0653	0.0649	0.0640	0.0635	0.0636	0.0649	0.0642	0.0651	0.0638	0.0649	0.0635	0.0646
9=18:42:18	8058	303	0.1051	0.0884	0.0889	0.0880	0.0876	0.0886	0.0892	0.0896	0.0880	0.0887	0.0875	0.0955	0.0876	0.0887	0.0879	0.0870	0.0869	0.0891	0.0893	0.0876	0.0883	0.0894	0.0890	0.0905	0.1057	0.0896	0.0890	0.0896	0.0887	0.0903	0.0894	0.0896	0.0880	0.0882	0.0876	0.0947	0.0880	0.0880	0.0898	0.0889	0.0882	0.0883	0.0872	0.0872	0.0882	0.0860	0.0884	0.0955	0.1016	0.0934	0.0986	0.0885	0.0900	0.0902	0.0908	0.0882	0.0871	0.0888	0.0875	0.1016	0.0885	0.0884	0.0909	0.0893	0.0882	0.0888	0.0876	0.0894	0.0859	0.0868	0.0872	0.0924	0.0683	0.0678	0.0646	0.0681	0.0647	0.0652	0.0643	0.0638	0.0644	0.0645	0.0650	0.0654	0.0664	0.0660	0.0648	0.0635	0.0644	0.0653	0.0645	0.0655	0.0651	0.0651	0.0644	0.0653
10=18:56:59	8939	303	0.0943	0.0894	0.0891	0.0900	0.0897	0.0895	0.0896	0.0896	0.0891	0.0889	0.0868	0.0931	0.0878	0.0892	0.0886	0.0887	0.0881	0.0891	0.0884	0.0880	0.0873	0.0883	0.0885	0.0900	0.0985	0.0907	0.0913	0.0911	0.0908	0.0914	0.0899	0.0890	0.0870	0.0879	0.0876	0.0999	0.0891	0.0889	0.0898	0.0898	0.0883	0.0882	0.0881	0.0876	0.0879	0.0854	0.0879	0.0966	0.1006	0.0943	0.1003	0.0911	0.0903	0.0894	0.0891	0.0885	0.0872	0.0889	0.0876	0.0968	0.0894	0.0894	0.0911	0.0896	0.0889	0.0904	0.0880	0.0879	0.0873	0.0866	0.0878	0.0925	0.0673	0.0666	0.0627	0.0666	0.0635	0.0641	0.0633	0.0634	0.0633	0.0637	0.0632	0.0644	0.0653	0.0647	0.0636	0.0635	0.0636	0.0640	0.0635	0.0650	0.0638	0.0631	0.0636	0.0644
11=19:11:39	9820	303	0.0998	0.0910	0.0913	0.0900	0.0894	0.0912	0.0902	0.0912	0.0905	0.0892	0.0875	0.0940	0.0895	0.0904	0.0902	0.0903	0.0874	0.0907	0.0891	0.0894	0.0884	0.0894	0.0882	0.0924	0.1041	0.0930	0.0920	0.0902	0.0919	0.0915	0.0916	0.0902	0.0893	0.0895	0.0881	0.0965	0.0893	0.0894	0.0912	0.0906	0.0902	0.0898	0.0880	0.0893	0.0877	0.0877	0.0879	0.0947	0.0984	0.0943	0.1019	0.0913	0.0928	0.0916	0.0907	0.0893	0.0885	0.0882	0.0898	0.0986	0.0892	0.0909	0.0916	0.0914	0.0886	0.0902	0.0879	0.0880	0.0871	0.0883	0.0884	0.0912	0.0669	0.0661	0.0630	0.0665	0.0630	0.0632	0.0626	0.0632	0.0632	0.0635	0.0637	0.0639	0.0647	0.0643	0.0632	0.0632	0.0629	0.0633	0.0629	0.0641	0.0636	0.0631	0.0629	0.0641
12=19:26:20	10701	303	0.1022	0.0920	0.0943	0.0925	0.0927	0.0928	0.0940	0.0930	0.0915	0.0901	0.0896	0.0937	0.0923	0.0932	0.0925	0.0927	0.0905	0.0933	0.0912	0.0912	0.0892	0.0917	0.0902	0.0924	0.1026	0.0941	0.0941	0.0932	0.0956	0.0962	0.0945	0.0925	0.0921	0.0906	0.0903	0.0946	0.0922	0.0922	0.0933	0.0929	0.0921	0.0922	0.0900	0.0896	0.0900	0.0883	0.0898	0.0951	0.1061	0.0976	0.1022	0.0939	0.0951	0.0949	0.0927	0.0904	0.0892	0.0897	0.0902	0.1011	0.0921	0.0934	0.0955	0.0936	0.0929	0.0935	0.0899	0.0902	0.0894	0.0876	0.0902	0.0909	0.0678	0.0672	0.0643	0.0672	0.0640	0.0646	0.0630	0.0638	0.0637	0.0639	0.0645	0.0644	0.0654	0.0655	0.0641	0.0641	0.0637	0.0643	0.0637	0.0651	0.0646	0.0644	0.0636	0.0646
13=19:41:01	11581	303	0.1083	0.0967	0.0970	0.0954	0.0949	0.0950	0.0957	0.0960	0.0949	0.0934	0.0903	0.0966	0.0934	0.0961	0.0948	0.0959	0.0941	0.0949	0.0936	0.0942	0.0925	0.0922	0.0925	0.0969	0.1090	0.0970	0.0967	0.0982	0.0986	0.0966	0.0955	0.0950	0.0928	0.0953	0.0920	0.0960	0.0949	0.0948	0.0955	0.0959	0.0933	0.0956	0.0916	0.0929	0.0930	0.0901	0.0910	0.0956	0.1006	0.1000	0.1075	0.0963	0.0976	0.0944	0.0941	0.0920	0.0919	0.0926	0.0920	0.1015	0.0941	0.0952	0.0974	0.0959	0.0952	0.0952	0.0907	0.0905	0.0906	0.0897	0.0908	0.0923	0.0682	0.0674	0.0642	0.0676	0.0642	0.0648	0.0639	0.0644	0.0639	0.0642	0.0649	0.0651	0.0661	0.0655	0.0640	0.0644	0.0645	0.0652	0.0647	0.0658	0.0647	0.0647	0.0641	0.0652
14=19:55:42	12462	303	0.1166	0.0973	0.0997	0.0975	0.0973	0.0969	0.0994	0.0974	0.0957	0.0941	0.0919	0.0955	0.0961	0.0982	0.0968	0.0973	0.0956	0.0978	0.0941	0.0960	0.0922	0.0946	0.0925	0.0954	0.1093	0.0991	0.0995	0.0985	0.1006	0.0994	0.0990	0.0957	0.0951	0.0935	0.0925	0.0959	0.0969	0.0974	0.0982	0.0982	0.0956	0.0966	0.0924	0.0921	0.0917	0.0910	0.0916	0.0964	0.1083	0.1018	0.1067	0.1001	0.1001	0.0990	0.0952	0.0921	0.0918	0.0916	0.0936	0.1019	0.0973	0.0972	0.1000	0.0982	0.0954	0.0966	0.0926	0.0915	0.0912	0.0885	0.0916	0.0925	0.0678	0.0671	0.0639	0.0670	0.0638	0.0644	0.0631	0.0636	0.0639	0.0639	0.0647	0.0645	0.0654	0.0650	0.0643	0.0642	0.0635	0.0641	0.0638	0.0652	0.0647	0.0643	0.0642	0.0648
15=20:10:22	13343	303	0.1162	0.0994	0.0983	0.0993	0.1004	0.0981	0.0993	0.0994	0.0968	0.0957	0.0899	0.0989	0.0981	0.1004	0.0989	0.0997	0.0982	0.0983	0.0952	0.0974	0.0954	0.0966	0.0931	0.0980	0.1100	0.1000	0.1021	0.1016	0.1033	0.1016	0.1006	0.0966	0.0945	0.0961	0.0913	0.0959	0.0984	0.0989	0.1001	0.1002	0.0973	0.0991	0.0929	0.0951	0.0934	0.0928	0.0923	0.0984	0.1038	0.1041	0.1095	0.1006	0.1031	0.0974	0.0965	0.0938	0.0934	0.0931	0.0917	0.0990	0.0989	0.0998	0.1013	0.0998	0.0975	0.0986	0.0906	0.0920	0.0911	0.0917	0.0912	0.0924	0.0666	0.0665	0.0628	0.0664	0.0633	0.0639	0.0633	0.0632	0.0630	0.0631	0.0637	0.0640	0.0648	0.0645	0.0632	0.0634	0.0631	0.0639	0.0634	0.0645	0.0639	0.0637	0.0632	0.0643
16=20:25:03	14224	303	0.1167	0.1051	0.1063	0.1027	0.1026	0.1011	0.1042	0.1022	0.0997	0.0993	0.0930	0.0998	0.1021	0.1042	0.1036	0.1034	0.1021	0.1025	0.0994	0.0996	0.0960	0.0974	0.0947	0.0992	0.1112	0.1036	0.1058	0.1061	0.1080	0.1057	0.1038	0.1001	0.0964	0.0957	0.0951	0.0967	0.1032	0.1028	0.1029	0.1045	0.1023	0.1029	0.0967	0.0966	0.0957	0.0956	0.0942	0.1009	0.1091	0.1078	0.1142	0.1051	0.1057	0.1025	0.0968	0.0943	0.0953	0.0949	0.0948	0.0995	0.1006	0.1015	0.1054	0.1028	0.1008	0.1016	0.0939	0.0922	0.0937	0.0921	0.0928	0.0945	0.0677	0.0669	0.0639	0.0671	0.0632	0.0641	0.0641	0.0633	0.0637	0.0641	0.0644	0.0646	0.0651	0.0648	0.0639	0.0643	0.0636	0.0647	0.0638	0.0644	0.0639	0.0639	0.0635	0.0641
17=20:39:44	15104	303	0.1188	0.1077	0.1105	0.1069	0.1067	0.1036	0.1068	0.1046	0.1043	0.1022	0.0958	0.0983	0.1059	0.1081	0.1062	0.1068	0.1054	0.1046	0.1014	0.1038	0.0989	0.1005	0.0960	0.0979	0.1168	0.1100	0.1110	0.1098	0.1102	0.1079	0.1073	0.1019	0.1002	0.0974	0.0955	0.0984	0.1064	0.1056	0.1083	0.1073	0.1068	0.1059	0.0987	0.0983	0.0974	0.0970	0.0964	0.0993	0.1208	0.1135	0.1212	0.1107	0.1116	0.1057	0.0980	0.0960	0.0957	0.0945	0.0950	0.1064	0.1042	0.1047	0.1081	0.1053	0.1040	0.1019	0.0942	0.0938	0.0947	0.0921	0.0936	0.0947	0.0675	0.0671	0.0636	0.0668	0.0637	0.0639	0.0634	0.0636	0.0635	0.0641	0.0644	0.0643	0.0648	0.0649	0.0635	0.0638	0.0632	0.0643	0.0632	0.0651	0.0641	0.0644	0.0636	0.0648
18=20:54:25	15985	303	0.1201	0.1143	0.1148	0.1108	0.1112	0.1101	0.1137	0.1106	0.1076	0.1059	0.0986	0.1028	0.1118	0.1129	0.1126	0.1121	0.1111	0.1096	0.1063	0.1079	0.1022	0.1046	0.0990	0.0982	0.1305	0.1157	0.1171	0.1158	0.1164	0.1123	0.1111	0.1064	0.1029	0.1035	0.0981	0.1008	0.1108	0.1133	0.1123	0.1136	0.1115	0.1099	0.1031	0.1013	0.1011	0.1008	0.0990	0.1021	0.1276	0.1170	0.1235	0.1150	0.1149	0.1087	0.1005	0.0980	0.0988	0.0972	0.0974	0.1066	0.1082	0.1085	0.1129	0.1087	0.1069	0.1062	0.0959	0.0946	0.0958	0.0949	0.0949	0.0961	0.0675	0.0673	0.0638	0.0667	0.0630	0.0646	0.0640	0.0636	0.0634	0.0637	0.0646	0.0647	0.0652	0.0650	0.0642	0.0643	0.0638	0.0647	0.0640	0.0648	0.0645	0.0642	0.0637	0.0647
19=21:09:06	16866	303	0.1259	0.1181	0.1192	0.1168	0.1190	0.1121	0.1179	0.1163	0.1103	0.1078	0.1001	0.1030	0.1159	0.1190	0.1175	0.1174	0.1153	0.1145	0.1097	0.1114	0.1084	0.1037	0.0990	0.1077	0.1346	0.1201	0.1225	0.1217	0.1230	0.1184	0.1170	0.1106	0.1075	0.1026	0.0987	0.0996	0.1153	0.1165	0.1176	0.1167	0.1150	0.1148	0.1045	0.1046	0.1032	0.1033	0.0986	0.1036	0.1263	0.1215	0.1268	0.1182	0.1222	0.1134	0.1043	0.0999	0.1008	0.0992	0.0994	0.1034	0.1138	0.1135	0.1171	0.1145	0.1116	0.1079	0.0966	0.0977	0.0971	0.0963	0.0957	0.0976	0.0672	0.0664	0.0639	0.0665	0.0636	0.0642	0.0635	0.0630	0.0633	0.0630	0.0643	0.0640	0.0648	0.0647	0.0634	0.0641	0.0634	0.0644	0.0638	0.0649	0.0641	0.0641	0.0635	0.0642
20=21:23:46	17747	303	0.1349	0.1231	0.1244	0.1231	0.1218	0.1160	0.1236	0.1199	0.1141	0.1106	0.1011	0.1027	0.1214	0.1247	0.1234	0.1232	0.1194	0.1190	0.1143	0.1143	0.1089	0.1102	0.1025	0.1005	0.1427	0.1257	0.1258	0.1244	0.1272	0.1231	0.1191	0.1138	0.1104	0.1058	0.1001	0.1065	0.1212	0.1219	0.1239	0.1239	0.1209	0.1187	0.1088	0.1066	0.1059	0.1050	0.1010	0.1041	0.1333	0.1276	0.1328	0.1255	0.1235	0.1165	0.1074	0.1014	0.1002	0.1000	0.0982	0.1054	0.1178	0.1179	0.1221	0.1186	0.1148	0.1113	0.0988	0.0977	0.0969	0.0967	0.0980	0.1002	0.0673	0.0666	0.0635	0.0667	0.0634	0.0639	0.0622	0.0631	0.0632	0.0638	0.0642	0.0641	0.0648	0.0647	0.0639	0.0636	0.0633	0.0640	0.0634	0.0643	0.0640	0.0642	0.0634	0.0644
21=21:38:27	18628	303	0.1344	0.1305	0.1324	0.1283	0.1270	0.1222	0.1304	0.1256	0.1208	0.1160	0.1053	0.1042	0.1252	0.1312	0.1305	0.1304	0.1269	0.1237	0.1194	0.1201	0.1111	0.1136	0.1039	0.1034	0.1364	0.1338	0.1331	0.1331	0.1346	0.1280	0.1271	0.1197	0.1137	0.1096	0.1034	0.1029	0.1281	0.1274	0.1305	0.1287	0.1273	0.1257	0.1122	0.1097	0.1083	0.1098	0.1023	0.1009	0.1341	0.1345	0.1391	0.1307	0.1320	0.1236	0.1074	0.1043	0.1029	0.1019	0.1005	0.1071	0.1228	0.1240	0.1262	0.1232	0.1211	0.1132	0.1030	0.0985	0.1000	0.0984	0.0987	0.0982	0.0672	0.0662	0.0632	0.0664	0.0628	0.0628	0.0633	0.0630	0.0631	0.0634	0.0639	0.0640	0.0646	0.0644	0.0629	0.0634	0.0634	0.0641	0.0632	0.0645	0.0635	0.0633	0.0632	0.0639
22=21:53:08	19508	301	0.1460	0.1360	0.1375	0.1344	0.1309	0.1235	0.1349	0.1302	0.1244	0.1184	0.1065	0.1051	0.1330	0.1352	0.1374	0.1361	0.1331	0.1277	0.1242	0.1226	0.1153	0.1152	0.1077	0.1056	0.1434	0.1409	0.1397	0.1374	0.1409	0.1320	0.1288	0.1211	0.1172	0.1137	0.1053	0.1060	0.1315	0.1345	0.1355	0.1347	0.1327	0.1295	0.1156	0.1132	0.1115	0.1136	0.1039	0.1113	0.1395	0.1398	0.1472	0.1360	0.1345	0.1261	0.1103	0.1059	0.1055	0.1056	0.1020	0.1029	0.1274	0.1273	0.1339	0.1287	0.1249	0.1178	0.1017	0.1020	0.0999	0.1004	0.0985	0.1011	0.0674	0.0670	0.0630	0.0668	0.0638	0.0643	0.0638	0.0634	0.0639	0.0638	0.0637	0.0646	0.0651	0.0647	0.0637	0.0640	0.0639	0.0641	0.0635	0.0655	0.0640	0.0639	0.0638	0.0648
23=22:07:49	20389	301	0.1663	0.1490	0.1482	0.1462	0.1407	0.1324	0.1467	0.1418	0.1312	0.1270	0.1112	0.1131	0.1412	0.1457	0.1453	0.1478	0.1420	0.1354	0.1315	0.1313	0.1211	0.1213	0.1111	0.1088	0.1665	0.1472	0.1522	0.1472	0.1504	0.1426	0.1395	0.1310	0.1224	0.1216	0.1088	0.1101	0.1403	0.1410	0.1451	0.1432	0.1378	0.1381	0.1192	0.1188	0.1175	0.1181	0.1076	0.1117	0.1558	0.1505	0.1551	0.1448	0.1427	0.1333	0.1188	0.1126	0.1102	0.1094	0.1062	0.1105	0.1356	0.1337	0.1396	0.1362	0.1313	0.1226	0.1043	0.1032	0.1032	0.1027	0.1001	0.1033	0.0679	0.0673	0.0643	0.0674	0.0646	0.0652	0.0644	0.0639	0.0629	0.0645	0.0646	0.0650	0.0657	0.0659	0.0644	0.0638	0.0637	0.0650	0.0643	0.0656	0.0647	0.0650	0.0643	0.0652
24=22:22:29	21270	301	0.1597	0.1584	0.1598	0.1560	0.1514	0.1382	0.1556	0.1481	0.1400	0.1322	0.1156	0.1088	0.1494	0.1543	0.1550	0.1562	0.1486	0.1423	0.1382	0.1386	0.1255	0.1275	0.1142	0.1066	0.1688	0.1563	0.1587	0.1558	0.1608	0.1497	0.1460	0.1365	0.1274	0.1231	0.1120	0.1099	0.1485	0.1511	0.1532	0.1510	0.1480	0.1425	0.1267	0.1241	0.1210	0.1203	0.1100	0.1096	0.1629	0.1586	0.1634	0.1548	0.1505	0.1366	0.1182	0.1137	0.1118	0.1100	0.1076	0.1104	0.1400	0.1397	0.1482	0.1432	0.1371	0.1263	0.1047	0.1046	0.1051	0.1035	0.1025	0.1040	0.0674	0.0668	0.0636	0.0669	0.0634	0.0632	0.0634	0.0633	0.0638	0.0640	0.0640	0.0643	0.0650	0.0648	0.0636	0.0639	0.0634	0.0645	0.0627	0.0647	0.0648	0.0643	0.0634	0.0645
25=22:37:10	22151	301	0.1849	0.1668	0.1683	0.1663	0.1619	0.1462	0.1681	0.1576	0.1481	0.1393	0.1184	0.1122	0.1609	0.1663	0.1665	0.1650	0.1587	0.1514	0.1476	0.1465	0.1373	0.1327	0.1171	0.1110	0.1858	0.1695	0.1692	0.1687	0.1672	0.1569	0.1542	0.1405	0.1355	0.1267	0.1151	0.1178	0.1601	0.1618	0.1647	0.1615	0.1580	0.1528	0.1325	0.1292	0.1284	0.1292	0.1126	0.1094	0.1814	0.1692	0.1730	0.1631	0.1606	0.1413	0.1229	0.1167	0.1150	0.1126	0.1088	0.1170	0.1473	0.1460	0.1564	0.1524	0.1419	0.1282	0.1081	0.1053	0.1047	0.1032	0.1030	0.1053	0.0670	0.0662	0.0619	0.0663	0.0632	0.0638	0.0631	0.0631	0.0629	0.0632	0.0628	0.0637	0.0643	0.0641	0.0632	0.0629	0.0629	0.0644	0.0634	0.0649	0.0636	0.0631	0.0634	0.0643
26=22:51:51	23032	301	0.1945	0.1810	0.1795	0.1762	0.1749	0.1549	0.1783	0.1691	0.1582	0.1479	0.1235	0.1175	0.1753	0.1807	0.1763	0.1788	0.1694	0.1602	0.1558	0.1550	0.1393	0.1380	0.1230	0.1151	0.1977	0.1790	0.1828	0.1778	0.1801	0.1694	0.1641	0.1540	0.1391	0.1328	0.1199	0.1142	0.1741	0.1753	0.1770	0.1734	0.1701	0.1614	0.1352	0.1342	0.1336	0.1324	0.1168	0.1203	0.1939	0.1841	0.1855	0.1738	0.1740	0.1488	0.1315	0.1229	0.1200	0.1177	0.1105	0.1132	0.1583	0.1571	0.1654	0.1597	0.1491	0.1338	0.1107	0.1082	0.1068	0.1073	0.1050	0.1060	0.0670	0.0665	0.0639	0.0668	0.0633	0.0640	0.0634	0.0627	0.0634	0.0638	0.0640	0.0642	0.0650	0.0642	0.0636	0.0640	0.0631	0.0643	0.0635	0.0646	0.0640	0.0639	0.0632	0.0646
27=23:06:32	23912	301	0.2058	0.1964	0.1980	0.1920	0.1846	0.1613	0.1934	0.1808	0.1688	0.1560	0.1283	0.1193	0.1877	0.1931	0.1922	0.1919	0.1839	0.1713	0.1667	0.1675	0.1476	0.1483	0.1262	0.1172	0.2114	0.1961	0.1987	0.1941	0.1975	0.1767	0.1739	0.1568	0.1477	0.1397	0.1221	0.1183	0.1848	0.1893	0.1890	0.1890	0.1838	0.1706	0.1450	0.1424	0.1419	0.1419	0.1213	0.1138	0.2022	0.1968	0.2012	0.1866	0.1836	0.1566	0.1332	0.1251	0.1224	0.1200	0.1152	0.1126	0.1698	0.1668	0.1730	0.1714	0.1567	0.1413	0.1131	0.1130	0.1114	0.1087	0.1073	0.1052	0.0673	0.0664	0.0634	0.0666	0.0631	0.0637	0.0635	0.0630	0.0633	0.0639	0.0640	0.0641	0.0646	0.0645	0.0634	0.0638	0.0633	0.0643	0.0627	0.0649	0.0642	0.0638	0.0635	0.0641
28=23:21:13	24793	301	0.2230	0.2096	0.2127	0.2053	0.2013	0.1708	0.2100	0.1957	0.1820	0.1670	0.1364	0.1198	0.2046	0.2127	0.2066	0.2070	0.1993	0.1822	0.1781	0.1782	0.1603	0.1559	0.1323	0.1191	0.2347	0.2166	0.2133	0.2098	0.2086	0.1900	0.1865	0.1690	0.1580	0.1463	0.1276	0.1234	0.2015	0.2036	0.2064	0.2022	0.1955	0.1841	0.1517	0.1454	0.1488	0.1491	0.1255	0.1172	0.2279	0.2185	0.2145	0.2036	0.1922	0.1691	0.1416	0.1308	0.1278	0.1242	0.1179	0.1243	0.1822	0.1758	0.1863	0.1820	0.1638	0.1418	0.1172	0.1139	0.1142	0.1103	0.1109	0.1090	0.0669	0.0667	0.0635	0.0666	0.0629	0.0643	0.0634	0.0627	0.0626	0.0639	0.0640	0.0638	0.0651	0.0649	0.0636	0.0629	0.0634	0.0642	0.0636	0.0647	0.0636	0.0641	0.0635	0.0643
29=23:35:54	25674	301	0.2386	0.2323	0.2316	0.2240	0.2192	0.1849	0.2273	0.2091	0.1940	0.1778	0.1396	0.1260	0.2238	0.2325	0.2251	0.2233	0.2156	0.1894	0.1914	0.1874	0.1630	0.1623	0.1393	0.1255	0.2406	0.2289	0.2288	0.2274	0.2252	0.2056	0.2011	0.1794	0.1636	0.1543	0.1334	0.1217	0.2183	0.2219	0.2246	0.2203	0.2126	0.1966	0.1629	0.1568	0.1576	0.1596	0.1317	0.1269	0.2408	0.2309	0.2318	0.2192	0.2131	0.1760	0.1485	0.1364	0.1332	0.1292	0.1220	0.1169	0.1938	0.1856	0.1982	0.1972	0.1757	0.1490	0.1206	0.1183	0.1178	0.1157	0.1132	0.1079	0.0671	0.0670	0.0638	0.0670	0.0637	0.0636	0.0634	0.0631	0.0636	0.0639	0.0648	0.0645	0.0648	0.0647	0.0636	0.0637	0.0638	0.0639	0.0636	0.0649	0.0640	0.0640	0.0635	0.0644
30=23:50:34	26555	301	0.2577	0.2514	0.2544	0.2461	0.2377	0.1944	0.2513	0.2307	0.2076	0.1903	0.1482	0.1294	0.2395	0.2535	0.2514	0.2456	0.2338	0.2079	0.2094	0.2041	0.1767	0.1748	0.1461	0.1280	0.2704	0.2521	0.2533	0.2495	0.2519	0.2212	0.2184	0.1919	0.1722	0.1611	0.1409	0.1269	0.2365	0.2417	0.2419	0.2389	0.2280	0.2128	0.1715	0.1636	0.1651	0.1709	0.1374	0.1188	0.2498	0.2516	0.2493	0.2360	0.2274	0.1872	0.1541	0.1426	0.1390	0.1350	0.1239	0.1252	0.2100	0.1978	0.2132	0.2179	0.1868	0.1531	0.1261	0.1225	0.1222	0.1175	0.1145	0.1106	0.0676	0.0670	0.0634	0.0664	0.0634	0.0644	0.0634	0.0633	0.0640	0.0638	0.0645	0.0646	0.0649	0.0643	0.0643	0.0638	0.0636	0.0643	0.0638	0.0648	0.0639	0.0639	0.0640	0.0644
31=00:05:15	27436	301	0.2826	0.2759	0.2703	0.2669	0.2572	0.2039	0.2704	0.2466	0.2216	0.2008	0.1567	0.1332	0.2618	0.2719	0.2698	0.2663	0.2519	0.2168	0.2220	0.2171	0.1880	0.1835	0.1510	0.1300	0.2870	0.2694	0.2778	0.2676	0.2684	0.2361	0.2302	0.2036	0.1865	0.1746	0.1477	0.1295	0.2566	0.2576	0.2634	0.2568	0.2453	0.2204	0.1840	0.1781	0.1725	0.1787	0.1418	0.1273	0.2782	0.2685	0.2641	0.2609	0.2430	0.1929	0.1631	0.1474	0.1424	0.1405	0.1323	0.1213	0.2266	0.2070	0.2291	0.2275	0.1963	0.1605	0.1298	0.1243	0.1243	0.1211	0.1181	0.1124	0.0673	0.0664	0.0634	0.0664	0.0623	0.0641	0.0633	0.0630	0.0635	0.0636	0.0640	0.0642	0.0644	0.0645	0.0633	0.0634	0.0630	0.0643	0.0632	0.0640	0.0638	0.0639	0.0637	0.0642
32=00:19:56	28316	301	0.3082	0.2964	0.3010	0.2906	0.2779	0.2142	0.2986	0.2665	0.2377	0.2118	0.1642	0.1406	0.2903	0.2991	0.2941	0.2886	0.2702	0.2364	0.2405	0.2375	0.1999	0.1976	0.1607	0.1373	0.3088	0.2953	0.2965	0.2907	0.2930	0.2530	0.2514	0.2215	0.1975	0.1802	0.1506	0.1367	0.2823	0.2898	0.2850	0.2794	0.2676	0.2347	0.1948	0.1855	0.1852	0.1902	0.1503	0.1375	0.2969	0.2912	0.2845	0.2766	0.2603	0.2044	0.1713	0.1522	0.1494	0.1489	0.1349	0.1276	0.2417	0.2204	0.2384	0.2490	0.2062	0.1644	0.1347	0.1283	0.1283	0.1224	0.1184	0.1188	0.0671	0.0669	0.0637	0.0669	0.0632	0.0637	0.0632	0.0632	0.0632	0.0635	0.0642	0.0642	0.0647	0.0641	0.0636	0.0635	0.0631	0.0643	0.0625	0.0645	0.0639	0.0635	0.0635	0.0639
33=00:34:37	29197	301	0.3367	0.3282	0.3311	0.3207	0.3028	0.2290	0.3234	0.2886	0.2581	0.2291	0.1714	0.1440	0.3162	0.3281	0.3209	0.3229	0.2975	0.2505	0.2670	0.2583	0.2202	0.2146	0.1697	0.1403	0.3416	0.3207	0.3225	0.3194	0.3144	0.2703	0.2734	0.2350	0.2137	0.1941	0.1583	0.1403	0.3125	0.3146	0.3127	0.3053	0.2896	0.2559	0.2122	0.1977	0.1963	0.2031	0.1557	0.1371	0.3384	0.3224	0.3141	0.2985	0.2798	0.2113	0.1819	0.1649	0.1562	0.1555	0.1393	0.1363	0.2569	0.2322	0.2569	0.2695	0.2186	0.1714	0.1407	0.1344	0.1303	0.1295	0.1226	0.1168	0.0674	0.0670	0.0630	0.0669	0.0635	0.0645	0.0634	0.0637	0.0639	0.0639	0.0637	0.0647	0.0653	0.0648	0.0639	0.0640	0.0635	0.0648	0.0637	0.0648	0.0642	0.0630	0.0634	0.0648
34=00:49:17	30078	301	0.3694	0.3622	0.3586	0.3478	0.3324	0.2417	0.3584	0.3197	0.2825	0.2478	0.1805	0.1496	0.3500	0.3618	0.3534	0.3507	0.3218	0.2655	0.2911	0.2815	0.2337	0.2297	0.1762	0.1476	0.3789	0.3580	0.3601	0.3489	0.3406	0.2926	0.2962	0.2539	0.2274	0.2059	0.1685	0.1459	0.3408	0.3461	0.3475	0.3367	0.3133	0.2708	0.2273	0.2133	0.2077	0.2156	0.1635	0.1395	0.3624	0.3504	0.3349	0.3212	0.2982	0.2264	0.1929	0.1751	0.1639	0.1619	0.1419	0.1363	0.2704	0.2481	0.2701	0.2902	0.2292	0.1752	0.1450	0.1392	0.1346	0.1303	0.1260	0.1206	0.0671	0.0668	0.0636	0.0667	0.0630	0.0639	0.0629	0.0627	0.0630	0.0638	0.0638	0.0645	0.0652	0.0645	0.0633	0.0637	0.0622	0.0640	0.0634	0.0645	0.0641	0.0643	0.0633	0.0646
35=01:03:58	30959	301	0.4049	0.3982	0.3921	0.3815	0.3623	0.2602	0.3997	0.3516	0.3113	0.2749	0.1945	0.1570	0.3854	0.3959	0.3922	0.3882	0.3545	0.2831	0.3216	0.3069	0.2546	0.2456	0.1908	0.1553	0.4103	0.3889	0.3883	0.3850	0.3700	0.3156	0.3281	0.2831	0.2483	0.2252	0.1805	0.1524	0.3759	0.3827	0.3815	0.3653	0.3415	0.2873	0.2433	0.2310	0.2251	0.2350	0.1759	0.1438	0.3865	0.3813	0.3689	0.3510	0.3139	0.2356	0.2072	0.1861	0.1785	0.1695	0.1517	0.1396	0.2948	0.2646	0.2883	0.3199	0.2382	0.1814	0.1523	0.1453	0.1410	0.1390	0.1294	0.1219	0.0676	0.0670	0.0639	0.0675	0.0641	0.0650	0.0644	0.0637	0.0642	0.0645	0.0646	0.0648	0.0656	0.0648	0.0645	0.0646	0.0637	0.0649	0.0642	0.0653	0.0639	0.0650	0.0638	0.0649
36=01:18:39	31840	301	0.4514	0.4358	0.4314	0.4255	0.3973	0.2717	0.4334	0.3898	0.3397	0.2986	0.2092	0.1630	0.4188	0.4339	0.4302	0.4243	0.3874	0.3012	0.3544	0.3360	0.2780	0.2668	0.2048	0.1594	0.4401	0.4273	0.4303	0.4120	0.4058	0.3414	0.3556	0.3016	0.2671	0.2395	0.1897	0.1567	0.4103	0.4162	0.4188	0.4056	0.3664	0.3028	0.2670	0.2469	0.2442	0.2551	0.1839	0.1522	0.4216	0.4111	0.4024	0.3804	0.3293	0.2449	0.2222	0.1952	0.1878	0.1806	0.1583	0.1401	0.3173	0.2775	0.3121	0.3427	0.2550	0.1895	0.1617	0.1532	0.1462	0.1443	0.1373	0.1275	0.0676	0.0671	0.0636	0.0673	0.0631	0.0632	0.0639	0.0632	0.0637	0.0640	0.0645	0.0646	0.0649	0.0649	0.0642	0.0643	0.0635	0.0647	0.0631	0.0647	0.0642	0.0644	0.0637	0.0645
37=01:33:20	32720	301	0.4723	0.4738	0.4750	0.4599	0.4260	0.2799	0.4741	0.4231	0.3692	0.3218	0.2214	0.1778	0.4589	0.4768	0.4646	0.4644	0.4177	0.3191	0.3936	0.3667	0.3031	0.2905	0.2174	0.1712	0.4926	0.4717	0.4657	0.4564	0.4377	0.3608	0.3847	0.3260	0.2928	0.2573	0.2021	0.1689	0.4474	0.4505	0.4521	0.4385	0.3978	0.3252	0.2878	0.2667	0.2626	0.2731	0.1926	0.1576	0.4532	0.4526	0.4333	0.4070	0.3485	0.2560	0.2352	0.2108	0.1976	0.1919	0.1675	0.1516	0.3381	0.2948	0.3253	0.3721	0.2705	0.1969	0.1700	0.1608	0.1535	0.1502	0.1404	0.1293	0.0676	0.0672	0.0644	0.0675	0.0639	0.0640	0.0641	0.0638	0.0641	0.0644	0.0647	0.0647	0.0657	0.0656	0.0642	0.0641	0.0641	0.0648	0.0638	0.0650	0.0645	0.0648	0.0640	0.0651
38=01:48:01	33601	301	0.5189	0.5147	0.5128	0.4998	0.4640	0.2968	0.5070	0.4596	0.4069	0.3553	0.2399	0.1832	0.4983	0.5137	0.5087	0.5011	0.4536	0.3364	0.4327	0.3963	0.3290	0.3133	0.2325	0.1768	0.5202	0.5048	0.5070	0.4947	0.4720	0.3813	0.4249	0.3632	0.3117	0.2755	0.2177	0.1700	0.4836	0.4952	0.4912	0.4739	0.4277	0.3398	0.3121	0.2875	0.2875	0.2993	0.2052	0.1662	0.5056	0.4937	0.4768	0.4330	0.3641	0.2647	0.2491	0.2237	0.2135	0.2025	0.1756	0.1600	0.3626	0.3085	0.3472	0.4025	0.2800	0.2064	0.1780	0.1675	0.1596	0.1559	0.1465	0.1324	0.0682	0.0678	0.0644	0.0673	0.0643	0.0648	0.0648	0.0643	0.0642	0.0647	0.0653	0.0651	0.0656	0.0657	0.0645	0.0646	0.0640	0.0648	0.0643	0.0662	0.0649	0.0651	0.0644	0.0654
39=02:02:42	34482	301	0.5531	0.5560	0.5532	0.5273	0.4944	0.3089	0.5502	0.4887	0.4338	0.3820	0.2514	0.1920	0.5397	0.5565	0.5460	0.5449	0.4776	0.3567	0.4625	0.4382	0.3534	0.3339	0.2430	0.1813	0.5589	0.5433	0.5437	0.5354	0.5024	0.3983	0.4559	0.3832	0.3334	0.2937	0.2237	0.1778	0.5249	0.5328	0.5243	0.5146	0.4529	0.3590	0.3371	0.3093	0.3042	0.3220	0.2187	0.1737	0.5266	0.5309	0.4998	0.4668	0.3931	0.2763	0.2651	0.2399	0.2262	0.2137	0.1814	0.1631	0.3815	0.3201	0.3594	0.4296	0.2904	0.2085	0.1837	0.1734	0.1687	0.1617	0.1475	0.1326	0.0669	0.0666	0.0632	0.0659	0.0622	0.0641	0.0632	0.0633	0.0631	0.0637	0.0639	0.0642	0.0644	0.0644	0.0635	0.0634	0.0632	0.0641	0.0630	0.0637	0.0640	0.0639	0.0632	0.0641
40=02:17:22	35363	301	0.6008	0.6023	0.5878	0.5827	0.5306	0.3298	0.5920	0.5309	0.4718	0.4127	0.2718	0.1988	0.5858	0.5965	0.5860	0.5848	0.5216	0.3657	0.5053	0.4599	0.4002	0.3598	0.2623	0.1920	0.5958	0.5864	0.5833	0.5771	0.5335	0.4279	0.4957	0.4291	0.3631	0.3208	0.2455	0.1853	0.5649	0.5696	0.5769	0.5490	0.4850	0.3765	0.3698	0.3333	0.3356	0.3455	0.2318	0.1793	0.5776	0.5600	0.5410	0.4989	0.4151	0.2924	0.2942	0.2590	0.2416	0.2229	0.1937	0.1611	0.4006	0.3365	0.3805	0.4588	0.3053	0.2185	0.1983	0.1844	0.1746	0.1739	0.1564	0.1362	0.0677	0.0679	0.0644	0.0674	0.0641	0.0645	0.0639	0.0643	0.0643	0.0646	0.0650	0.0652	0.0653	0.0653	0.0644	0.0645	0.0640	0.0643	0.0645	0.0655	0.0650	0.0647	0.0642	0.0651
41=02:32:03	36244	301	0.6455	0.6461	0.6387	0.6244	0.5659	0.3379	0.6352	0.5744	0.5063	0.4417	0.2880	0.2095	0.6275	0.6456	0.6287	0.6249	0.5515	0.3824	0.5466	0.4913	0.4230	0.3886	0.2785	0.2085	0.6434	0.6357	0.6262	0.6173	0.5638	0.4452	0.5260	0.4542	0.3944	0.3490	0.2579	0.2017	0.6116	0.6106	0.6182	0.5896	0.5143	0.3910	0.3946	0.3605	0.3588	0.3687	0.2433	0.1859	0.6032	0.6016	0.5786	0.5233	0.4258	0.2943	0.3112	0.2719	0.2503	0.2390	0.2036	0.1701	0.4211	0.3541	0.4011	0.4910	0.3161	0.2244	0.2104	0.1928	0.1818	0.1802	0.1600	0.1447	0.0671	0.0666	0.0632	0.0663	0.0630	0.0641	0.0632	0.0629	0.0622	0.0635	0.0639	0.0641	0.0642	0.0646	0.0629	0.0634	0.0626	0.0645	0.0632	0.0643	0.0639	0.0640	0.0633	0.0641
42=02:46:44	37124	301	0.6892	0.6865	0.6793	0.6645	0.5987	0.3521	0.6860	0.6221	0.5380	0.4806	0.3086	0.2232	0.6749	0.6958	0.6799	0.6713	0.5843	0.4031	0.5908	0.5348	0.4562	0.4254	0.2968	0.2171	0.6991	0.6759	0.6763	0.6547	0.6029	0.4625	0.5591	0.4897	0.4247	0.3719	0.2763	0.2119	0.6565	0.6613	0.6593	0.6359	0.5343	0.4137	0.4221	0.3889	0.3850	0.4043	0.2610	0.1951	0.6543	0.6449	0.6161	0.5490	0.4476	0.3096	0.3339	0.2896	0.2677	0.2552	0.2144	0.1819	0.4474	0.3713	0.4171	0.5203	0.3275	0.2305	0.2157	0.2050	0.1927	0.1896	0.1702	0.1491	0.0679	0.0676	0.0645	0.0672	0.0647	0.0652	0.0642	0.0642	0.0638	0.0636	0.0645	0.0654	0.0657	0.0656	0.0641	0.0646	0.0641	0.0648	0.0640	0.0653	0.0646	0.0651	0.0644	0.0652
43=03:01:25	38005	301	0.7336	0.7305	0.7278	0.7118	0.6381	0.3640	0.7346	0.6549	0.5811	0.5113	0.3312	0.2285	0.7233	0.7441	0.7220	0.7215	0.6177	0.4243	0.6403	0.5779	0.4937	0.4605	0.3191	0.2266	0.7321	0.7273	0.7253	0.7043	0.6366	0.4821	0.6078	0.5226	0.4522	0.3989	0.2899	0.2204	0.7052	0.7062	0.7039	0.6818	0.5635	0.4284	0.4556	0.4184	0.4146	0.4313	0.2760	0.2038	0.6838	0.6781	0.6462	0.5797	0.4636	0.3232	0.3509	0.3073	0.2838	0.2673	0.2278	0.1813	0.4713	0.3819	0.4348	0.5501	0.3442	0.2381	0.2326	0.2147	0.2032	0.1948	0.1773	0.1520	0.0680	0.0676	0.0632	0.0670	0.0640	0.0650	0.0645	0.0638	0.0644	0.0644	0.0642	0.0647	0.0654	0.0650	0.0643	0.0640	0.0635	0.0646	0.0639	0.0653	0.0647	0.0635	0.0639	0.0653
44=03:16:06	38886	301	0.7719	0.7829	0.7739	0.7587	0.6787	0.3793	0.7877	0.7027	0.6301	0.5540	0.3589	0.2384	0.7663	0.7881	0.7675	0.7686	0.6515	0.4399	0.6885	0.6202	0.5437	0.4979	0.3463	0.2375	0.7729	0.7750	0.7703	0.7553	0.6750	0.5023	0.6520	0.5719	0.4937	0.4311	0.3171	0.2301	0.7467	0.7513	0.7550	0.7223	0.5944	0.4453	0.4960	0.4456	0.4499	0.4615	0.2976	0.2221	0.7297	0.7247	0.6913	0.6158	0.4904	0.3349	0.3853	0.3319	0.3049	0.2822	0.2419	0.1889	0.4828	0.3880	0.4501	0.5729	0.3534	0.2418	0.2463	0.2286	0.2147	0.2076	0.1843	0.1517	0.0672	0.0666	0.0631	0.0668	0.0632	0.0635	0.0634	0.0637	0.0638	0.0636	0.0640	0.0643	0.0649	0.0643	0.0634	0.0637	0.0633	0.0628	0.0633	0.0649	0.0642	0.0638	0.0634	0.0646
45=03:30:46	39767	301	0.8082	0.8267	0.8163	0.7977	0.7125	0.3949	0.8257	0.7503	0.6684	0.6012	0.3815	0.2564	0.8147	0.8321	0.8204	0.8172	0.6877	0.4593	0.7430	0.6606	0.5854	0.5306	0.3698	0.2500	0.8141	0.8155	0.8155	0.8013	0.7039	0.5253	0.6975	0.6180	0.5208	0.4672	0.3393	0.2413	0.7966	0.8037	0.8025	0.7666	0.6187	0.4649	0.5334	0.4815	0.4846	0.4978	0.3174	0.2291	0.7701	0.7629	0.7231	0.6376	0.5095	0.3473	0.4071	0.3575	0.3309	0.3028	0.2520	0.2001	0.5097	0.4125	0.4699	0.6038	0.3651	0.2515	0.2589	0.2396	0.2256	0.2162	0.1928	0.1574	0.0675	0.0672	0.0634	0.0670	0.0642	0.0644	0.0638	0.0633	0.0640	0.0641	0.0645	0.0647	0.0652	0.0642	0.0637	0.0637	0.0638	0.0644	0.0636	0.0653	0.0635	0.0643	0.0638	0.0646
46=03:45:27	40648	301	0.8431	0.8572	0.8480	0.8409	0.7257	0.4010	0.8620	0.7975	0.7106	0.6393	0.4164	0.2674	0.8506	0.8700	0.8586	0.8436	0.7072	0.4708	0.7861	0.6911	0.6260	0.5599	0.3974	0.2721	0.8571	0.8570	0.8449	0.8367	0.7276	0.5390	0.7265	0.6587	0.5577	0.4967	0.3624	0.2499	0.8253	0.8389	0.8400	0.7975	0.6431	0.4757	0.5691	0.5116	0.5239	0.5306	0.3406	0.2359	0.7988	0.8010	0.7584	0.6578	0.5216	0.3541	0.4411	0.3836	0.3519	0.3271	0.2682	0.2077	0.5219	0.4192	0.4857	0.6260	0.3768	0.2557	0.2753	0.2574	0.2415	0.2299	0.2022	0.1640	0.0676	0.0673	0.0633	0.0670	0.0641	0.0647	0.0642	0.0638	0.0640	0.0644	0.0648	0.0645	0.0652	0.0645	0.0645	0.0640	0.0633	0.0646	0.0642	0.0652	0.0640	0.0646	0.0642	0.0650
47=04:00:08	41528	301	0.8611	0.8864	0.8794	0.8705	0.7584	0.4246	0.8889	0.8472	0.7402	0.6937	0.4410	0.2851	0.8772	0.8967	0.8986	0.8827	0.7359	0.4856	0.8296	0.7341	0.6748	0.6007	0.4292	0.2803	0.8973	0.8807	0.8892	0.8757	0.7599	0.5570	0.7812	0.7075	0.5946	0.5326	0.3848	0.2631	0.8588	0.8755	0.8763	0.8310	0.6611	0.4991	0.6055	0.5554	0.5500	0.5720	0.3629	0.2457	0.8284	0.8275	0.7838	0.6712	0.5410	0.3672	0.4719	0.4049	0.3748	0.3459	0.2804	0.2183	0.5436	0.4410	0.5021	0.6529	0.3857	0.2629	0.2969	0.2715	0.2543	0.2418	0.2094	0.1655	0.0667	0.0665	0.0630	0.0657	0.0630	0.0638	0.0629	0.0631	0.0631	0.0634	0.0635	0.0639	0.0645	0.0640	0.0630	0.0632	0.0627	0.0641	0.0636	0.0642	0.0630	0.0639	0.0634	0.0643
48=04:14:49	42409	301	0.8666	0.8869	0.8811	0.8729	0.7819	0.4274	0.8931	0.8621	0.7900	0.7249	0.4673	0.2923	0.8769	0.9105	0.9034	0.9009	0.7503	0.4996	0.8461	0.7843	0.7107	0.6419	0.4515	0.2946	0.8931	0.9119	0.9171	0.8958	0.7727	0.5634	0.8224	0.7415	0.6240	0.5587	0.4117	0.2812	0.8866	0.9008	0.9065	0.8676	0.6770	0.5088	0.6428	0.5818	0.5844	0.6032	0.3796	0.2627	0.8597	0.8493	0.8052	0.6979	0.5523	0.3718	0.4973	0.4306	0.3983	0.3623	0.2964	0.2232	0.5543	0.4459	0.5117	0.6615	0.3956	0.2694	0.3084	0.2857	0.2658	0.2517	0.2217	0.1746	0.0671	0.0668	0.0634	0.0667	0.0630	0.0637	0.0633	0.0630	0.0627	0.0638	0.0644	0.0639	0.0648	0.0645	0.0635	0.0629	0.0632	0.0636	0.0636	0.0649	0.0639	0.0640	0.0633	0.0645
49=04:29:34	43294	301	0.8724	0.8860	0.8838	0.8822	0.8028	0.4329	0.8984	0.8798	0.8303	0.7674	0.5039	0.3178	0.8810	0.9248	0.9102	0.9142	0.7692	0.5216	0.8587	0.8271	0.7512	0.6904	0.4880	0.3156	0.9042	0.9214	0.9201	0.9129	0.7915	0.5827	0.8601	0.7822	0.6742	0.5956	0.4450	0.2999	0.8964	0.9106	0.9147	0.8857	0.6928	0.5215	0.6792	0.6183	0.6320	0.6367	0.4071	0.2677	0.8729	0.8734	0.8302	0.7222	0.5661	0.3805	0.5292	0.4646	0.4322	0.4026	0.3205	0.2403	0.5756	0.4633	0.5284	0.6815	0.4133	0.2789	0.3405	0.3064	0.2860	0.2688	0.2344	0.1829	0.0675	0.0677	0.0641	0.0676	0.0637	0.0639	0.0645	0.0644	0.0645	0.0643	0.0652	0.0649	0.0654	0.0656	0.0643	0.0644	0.0642	0.0651	0.0641	0.0656	0.0652	0.0648	0.0644	0.0653
50=04:44:14	44175	303	0.8664	0.8939	0.8827	0.8823	0.8058	0.4520	0.8935	0.8855	0.8462	0.8084	0.5369	0.3392	0.8874	0.9069	0.9077	0.8996	0.7787	0.5173	0.8618	0.8408	0.7922	0.7054	0.5182	0.3331	0.9073	0.9084	0.9186	0.9155	0.8065	0.5949	0.8829	0.8316	0.7022	0.6313	0.4703	0.3179	0.8889	0.9099	0.9176	0.8840	0.7051	0.5345	0.7169	0.6530	0.6671	0.6762	0.4382	0.2869	0.8852	0.8844	0.8394	0.7247	0.5795	0.3903	0.5619	0.4922	0.4563	0.4217	0.3336	0.2479	0.5800	0.4727	0.5415	0.6961	0.4171	0.2837	0.3545	0.3277	0.2975	0.2829	0.2392	0.1819	0.0665	0.0659	0.0633	0.0666	0.0631	0.0638	0.0634	0.0626	0.0633	0.0632	0.0636	0.0639	0.0643	0.0642	0.0629	0.0625	0.0630	0.0640	0.0633	0.0643	0.0637	0.0635	0.0632	0.0640
51=04:58:55	45056	305	0.8724	0.8955	0.8862	0.8896	0.8102	0.4612	0.9001	0.8929	0.8607	0.8329	0.5741	0.3678	0.8954	0.9188	0.9180	0.9054	0.7963	0.5326	0.8611	0.8556	0.8265	0.7432	0.5547	0.3533	0.9188	0.9132	0.9185	0.9129	0.8183	0.6071	0.8902	0.8620	0.7386	0.6706	0.4946	0.3287	0.8878	0.9146	0.9182	0.8901	0.7233	0.5401	0.7605	0.6930	0.7062	0.7135	0.4678	0.3055	0.8886	0.8887	0.8537	0.7333	0.5895	0.4049	0.6012	0.5225	0.4805	0.4497	0.3571	0.2646	0.5960	0.4807	0.5543	0.7091	0.4262	0.2889	0.3782	0.3465	0.3210	0.3000	0.2515	0.1942	0.0674	0.0670	0.0638	0.0669	0.0638	0.0643	0.0643	0.0638	0.0637	0.0630	0.0641	0.0644	0.0651	0.0644	0.0629	0.0639	0.0636	0.0647	0.0638	0.0647	0.0645	0.0645	0.0637	0.0649
52=05:13:36	45936	306	0.8841	0.9047	0.9008	0.8809	0.8279	0.4657	0.9108	0.8810	0.8683	0.8446	0.6001	0.3898	0.8953	0.9249	0.9129	0.9207	0.7988	0.5490	0.8538	0.8812	0.8176	0.7989	0.5743	0.3765	0.9169	0.9193	0.9327	0.9209	0.8278	0.6163	0.9066	0.8672	0.7855	0.6946	0.5338	0.3541	0.9051	0.9249	0.9223	0.9003	0.7322	0.5600	0.8003	0.7306	0.7412	0.7519	0.5023	0.3241	0.9027	0.9005	0.8522	0.7528	0.6022	0.4074	0.6271	0.5598	0.5174	0.4778	0.3859	0.2827	0.6109	0.4957	0.5683	0.7167	0.4386	0.2922	0.4061	0.3694	0.3447	0.3158	0.2660	0.2094	0.0677	0.0676	0.0639	0.0673	0.0631	0.0645	0.0644	0.0637	0.0641	0.0645	0.0645	0.0650	0.0655	0.0652	0.0643	0.0644	0.0639	0.0648	0.0643	0.0645	0.0646	0.0647	0.0644	0.0651
53=05:28:17	46817	306	0.8914	0.8977	0.8956	0.8902	0.8303	0.4722	0.9085	0.8833	0.8676	0.8383	0.6394	0.4066	0.9015	0.9347	0.9131	0.9189	0.8093	0.5630	0.8615	0.8740	0.8243	0.8321	0.6120	0.4016	0.9166	0.9315	0.9311	0.9186	0.8298	0.6283	0.8995	0.8643	0.8166	0.7346	0.5622	0.3802	0.9105	0.9227	0.9220	0.9024	0.7405	0.5683	0.8284	0.7698	0.7802	0.7808	0.5292	0.3342	0.8992	0.8965	0.8586	0.7674	0.6081	0.4144	0.6576	0.5881	0.5376	0.5042	0.4125	0.2880	0.6258	0.5045	0.5816	0.7232	0.4488	0.3008	0.4389	0.3961	0.3644	0.3372	0.2860	0.2220	0.0681	0.0674	0.0643	0.0673	0.0639	0.0649	0.0645	0.0639	0.0645	0.0644	0.0649	0.0647	0.0655	0.0652	0.0643	0.0637	0.0638	0.0652	0.0644	0.0653	0.0649	0.0646	0.0642	0.0653
54=05:42:58	47698	306	0.8852	0.8998	0.9034	0.8915	0.8435	0.4926	0.9152	0.9056	0.8636	0.8639	0.6717	0.4347	0.8999	0.9366	0.9273	0.9227	0.8183	0.5765	0.8657	0.8927	0.8294	0.8574	0.6469	0.4287	0.9174	0.9301	0.9459	0.9153	0.8464	0.6330	0.9153	0.8599	0.8368	0.7664	0.5817	0.3939	0.9076	0.9317	0.9272	0.9145	0.7492	0.5843	0.8427	0.8193	0.8051	0.8270	0.5581	0.3597	0.8919	0.8996	0.8582	0.7782	0.6253	0.4266	0.6985	0.6136	0.5758	0.5235	0.4344	0.2951	0.6324	0.5139	0.5824	0.7362	0.4508	0.3027	0.4565	0.4119	0.3891	0.3538	0.2994	0.2290	0.0665	0.0661	0.0629	0.0653	0.0632	0.0632	0.0631	0.0627	0.0628	0.0636	0.0636	0.0637	0.0638	0.0629	0.0631	0.0630	0.0625	0.0636	0.0626	0.0641	0.0625	0.0632	0.0627	0.0636
55=05:57:38	48579	306	0.8933	0.9050	0.9066	0.8982	0.8362	0.4983	0.9128	0.9137	0.8631	0.8642	0.7145	0.4647	0.9039	0.9340	0.9323	0.9219	0.8209	0.5828	0.8789	0.8873	0.8374	0.8487	0.6877	0.4572	0.9307	0.9344	0.9454	0.9221	0.8506	0.6412	0.9129	0.8728	0.8406	0.8058	0.6153	0.4289	0.9048	0.9319	0.9257	0.9144	0.7588	0.5949	0.8430	0.8499	0.8374	0.8354	0.5911	0.3833	0.9040	0.9058	0.8672	0.7818	0.6309	0.4251	0.7355	0.6411	0.6094	0.5586	0.4594	0.3260	0.6446	0.5252	0.5952	0.7494	0.4601	0.3097	0.4883	0.4479	0.4114	0.3762	0.3171	0.2380	0.0674	0.0672	0.0636	0.0669	0.0640	0.0645	0.0641	0.0640	0.0636	0.0642	0.0641	0.0645	0.0649	0.0641	0.0636	0.0641	0.0635	0.0648	0.0639	0.0653	0.0641	0.0643	0.0639	0.0648
56=06:12:19	49460	306	0.9047	0.9081	0.9038	0.8977	0.8380	0.5046	0.9125	0.9038	0.8761	0.8611	0.7409	0.4800	0.9051	0.9371	0.9281	0.9265	0.8208	0.5851	0.8687	0.8868	0.8370	0.8432	0.7144	0.4741	0.9277	0.9307	0.9474	0.9244	0.8465	0.6485	0.9218	0.8701	0.8280	0.8207	0.6490	0.4371	0.9194	0.9332	0.9342	0.9147	0.7657	0.5909	0.8486	0.8485	0.8416	0.8244	0.6318	0.4048	0.9122	0.8996	0.8642	0.7923	0.6377	0.4315	0.7618	0.6789	0.6329	0.5788	0.4780	0.3253	0.6467	0.5284	0.6054	0.7501	0.4652	0.3151	0.5076	0.4683	0.4356	0.3946	0.3347	0.2481	0.0674	0.0675	0.0639	0.0667	0.0629	0.0646	0.0639	0.0637	0.0637	0.0643	0.0646	0.0647	0.0650	0.0648	0.0639	0.0642	0.0640	0.0643	0.0636	0.0635	0.0645	0.0642	0.0634	0.0647
57=06:27:00	50341	306	0.8972	0.9006	0.9104	0.9019	0.8517	0.5089	0.9161	0.9053	0.8765	0.8694	0.7734	0.5120	0.9069	0.9443	0.9288	0.9338	0.8196	0.6010	0.8673	0.9023	0.8310	0.8616	0.7437	0.5090	0.9280	0.9360	0.9478	0.9235	0.8525	0.6568	0.9260	0.8680	0.8413	0.8169	0.6773	0.4638	0.9206	0.9453	0.9356	0.9235	0.7721	0.6060	0.8451	0.8553	0.8328	0.8300	0.6588	0.4238	0.9091	0.9098	0.8651	0.8040	0.6466	0.4412	0.8025	0.7128	0.6722	0.6129	0.5197	0.3495	0.6612	0.5393	0.6104	0.7604	0.4733	0.3189	0.5419	0.4942	0.4674	0.4188	0.3561	0.2620	0.0668	0.0667	0.0632	0.0664	0.0635	0.0638	0.0629	0.0633	0.0634	0.0640	0.0641	0.0641	0.0649	0.0642	0.0632	0.0639	0.0629	0.0636	0.0637	0.0644	0.0637	0.0641	0.0632	0.0641
58=06:41:41	51221	306	0.9040	0.9106	0.9133	0.9106	0.8541	0.5157	0.9225	0.9090	0.8856	0.8667	0.8011	0.5401	0.9134	0.9484	0.9355	0.9427	0.8297	0.6061	0.8776	0.9022	0.8403	0.8627	0.7841	0.5305	0.9340	0.9460	0.9553	0.9391	0.8581	0.6661	0.9274	0.8783	0.8466	0.8208	0.7150	0.4939	0.9244	0.9462	0.9467	0.9223	0.7847	0.6111	0.8572	0.8519	0.8463	0.8261	0.7029	0.4459	0.9129	0.9153	0.8740	0.8091	0.6590	0.4504	0.8316	0.7485	0.7009	0.6495	0.5463	0.3680	0.6685	0.5455	0.6203	0.7673	0.4767	0.3230	0.5746	0.5209	0.4935	0.4420	0.3761	0.2713	0.0675	0.0673	0.0638	0.0666	0.0637	0.0646	0.0643	0.0641	0.0638	0.0646	0.0643	0.0648	0.0652	0.0638	0.0641	0.0642	0.0633	0.0645	0.0641	0.0654	0.0637	0.0642	0.0639	0.0649
59=06:56:22	52102	306	0.8959	0.9240	0.9178	0.9144	0.8484	0.5250	0.9235	0.9098	0.8889	0.8707	0.8106	0.5798	0.9164	0.9453	0.9425	0.9486	0.8325	0.6052	0.8856	0.9011	0.8481	0.8527	0.8192	0.5646	0.9370	0.9372	0.9576	0.9510	0.8630	0.6758	0.9256	0.8897	0.8488	0.8291	0.7536	0.5242	0.9348	0.9516	0.9515	0.9245	0.7884	0.6174	0.8659	0.8506	0.8563	0.8305	0.7444	0.4743	0.9280	0.9222	0.8646	0.8054	0.6580	0.4545	0.8452	0.7821	0.7328	0.6771	0.5699	0.3918	0.6754	0.5488	0.6286	0.7718	0.4915	0.3292	0.5972	0.5485	0.5191	0.4664	0.3935	0.2786	0.0677	0.0671	0.0637	0.0673	0.0638	0.0646	0.0642	0.0637	0.0639	0.0641	0.0644	0.0655	0.0651	0.0653	0.0639	0.0641	0.0637	0.0647	0.0639	0.0651	0.0643	0.0633	0.0633	0.0647
60=07:11:02	52983	308	0.9041	0.9077	0.9178	0.9115	0.8493	0.5194	0.9199	0.9017	0.8878	0.8654	0.8090	0.6028	0.9155	0.9540	0.9379	0.9502	0.8273	0.6166	0.8749	0.9012	0.8350	0.8666	0.8030	0.5882	0.9390	0.9440	0.9552	0.9389	0.8586	0.6713	0.9258	0.8833	0.8561	0.8246	0.7824	0.5506	0.9366	0.9524	0.9465	0.9208	0.7834	0.6187	0.8530	0.8509	0.8547	0.8254	0.7708	0.4940	0.9248	0.9178	0.8658	0.8097	0.6564	0.4570	0.8434	0.8058	0.7592	0.7077	0.6056	0.4216	0.6820	0.5533	0.6350	0.7693	0.4969	0.3286	0.6277	0.5772	0.5458	0.4855	0.4230	0.2935	0.0672	0.0667	0.0634	0.0665	0.0638	0.0639	0.0631	0.0640	0.0638	0.0636	0.0641	0.0642	0.0648	0.0647	0.0634	0.0638	0.0638	0.0636	0.0633	0.0648	0.0641	0.0640	0.0639	0.0645
61=07:25:47	53868	308	0.8931	0.9237	0.9206	0.9245	0.8458	0.5357	0.9200	0.9121	0.8933	0.8758	0.8158	0.6452	0.9200	0.9521	0.9526	0.9572	0.8357	0.6204	0.8931	0.9011	0.8577	0.8568	0.8267	0.6219	0.9379	0.9492	0.9649	0.9628	0.8641	0.6841	0.9283	0.9014	0.8530	0.8394	0.8005	0.5789	0.9445	0.9667	0.9647	0.9302	0.7956	0.6344	0.8737	0.8618	0.8659	0.8395	0.8097	0.5243	0.9399	0.9264	0.8729	0.8080	0.6738	0.4618	0.8468	0.8147	0.7909	0.7416	0.6299	0.4355	0.6842	0.5600	0.6397	0.7844	0.4972	0.3374	0.6524	0.6058	0.5759	0.5157	0.4384	0.3088	0.0676	0.0672	0.0640	0.0672	0.0628	0.0648	0.0643	0.0639	0.0642	0.0651	0.0647	0.0646	0.0652	0.0650	0.0642	0.0643	0.0639	0.0646	0.0643	0.0645	0.0647	0.0647	0.0644	0.0648
62=07:40:28	54749	308	0.9103	0.9246	0.9176	0.9310	0.8552	0.5459	0.9219	0.9203	0.8962	0.8876	0.8102	0.6728	0.9193	0.9576	0.9563	0.9663	0.8481	0.6269	0.9016	0.9038	0.8640	0.8675	0.8285	0.6629	0.9471	0.9570	0.9773	0.9664	0.8659	0.6915	0.9368	0.9028	0.8515	0.8473	0.7937	0.6032	0.9471	0.9631	0.9733	0.9296	0.7923	0.6375	0.8732	0.8665	0.8662	0.8388	0.8107	0.5523	0.9387	0.9118	0.8718	0.8122	0.6812	0.4636	0.8540	0.8124	0.7909	0.7610	0.6571	0.4471	0.6911	0.5739	0.6473	0.7854	0.5027	0.3368	0.6792	0.6380	0.6008	0.5451	0.4658	0.3175	0.0673	0.0668	0.0629	0.0669	0.0635	0.0642	0.0639	0.0635	0.0637	0.0637	0.0639	0.0645	0.0652	0.0637	0.0640	0.0636	0.0637	0.0643	0.0633	0.0646	0.0635	0.0640	0.0638	0.0649
63=07:55:09	55629	308	0.9044	0.9169	0.9286	0.9372	0.8613	0.5418	0.9262	0.9250	0.8859	0.8908	0.8087	0.7096	0.9222	0.9648	0.9610	0.9717	0.8418	0.6398	0.9029	0.9146	0.8499	0.8803	0.8184	0.6955	0.9568	0.9616	0.9824	0.9664	0.8815	0.6925	0.9363	0.8964	0.8664	0.8417	0.7908	0.6451	0.9516	0.9784	0.9709	0.9444	0.7962	0.6483	0.8611	0.8759	0.8565	0.8491	0.8006	0.5737	0.9331	0.9293	0.8798	0.8184	0.6859	0.4729	0.8625	0.8049	0.7973	0.7827	0.6987	0.4819	0.7077	0.5778	0.6525	0.7928	0.5106	0.3421	0.7183	0.6638	0.6318	0.5623	0.4909	0.3410	0.0676	0.0672	0.0638	0.0669	0.0634	0.0646	0.0641	0.0636	0.0632	0.0639	0.0641	0.0642	0.0652	0.0653	0.0636	0.0635	0.0630	0.0647	0.0638	0.0647	0.0645	0.0645	0.0637	0.0645
64=08:09:50	56510	308	0.9048	0.9290	0.9231	0.9392	0.8535	0.5487	0.9247	0.9117	0.8985	0.8856	0.8270	0.7264	0.9236	0.9636	0.9578	0.9792	0.8404	0.6331	0.9039	0.9029	0.8647	0.8636	0.8225	0.7075	0.9479	0.9663	0.9869	0.9805	0.8651	0.7009	0.9318	0.9081	0.8568	0.8424	0.8044	0.6803	0.9615	0.9818	0.9852	0.9377	0.7990	0.6453	0.8770	0.8637	0.8690	0.8381	0.8248	0.5975	0.9584	0.9274	0.8773	0.8212	0.6922	0.4810	0.8572	0.8197	0.7931	0.7924	0.7247	0.4957	0.6971	0.5738	0.6548	0.7876	0.5130	0.3452	0.7380	0.6960	0.6616	0.5899	0.5191	0.3577	0.0672	0.0670	0.0632	0.0662	0.0636	0.0644	0.0639	0.0637	0.0630	0.0639	0.0642	0.0641	0.0648	0.0648	0.0635	0.0631	0.0632	0.0644	0.0637	0.0650	0.0642	0.0641	0.0635	0.0645
65=08:24:31	57391	308	0.9128	0.9358	0.9310	0.9548	0.8612	0.5572	0.9267	0.9294	0.9043	0.8997	0.8300	0.7523	0.9270	0.9744	0.9767	0.9895	0.8582	0.6407	0.9216	0.9071	0.8845	0.8691	0.8421	0.7454	0.9671	0.9794	0.9975	0.9913	0.8804	0.7184	0.9415	0.9248	0.8616	0.8637	0.8099	0.7095	0.9664	0.9850	0.9992	0.9557	0.8045	0.6553	0.8829	0.8736	0.8742	0.8428	0.8263	0.6371	0.9576	0.9292	0.8813	0.8268	0.6969	0.4848	0.8732	0.8245	0.8017	0.7936	0.7494	0.5255	0.7099	0.5902	0.6673	0.7969	0.5174	0.3496	0.7633	0.7352	0.6914	0.6230	0.5408	0.3701	0.0674	0.0667	0.0639	0.0668	0.0636	0.0646	0.0637	0.0629	0.0641	0.0640	0.0641	0.0642	0.0652	0.0647	0.0636	0.0641	0.0627	0.0642	0.0639	0.0649	0.0642	0.0643	0.0638	0.0648
66=08:39:11	58272	308	0.9000	0.9213	0.9382	0.9572	0.8587	0.5586	0.9236	0.9224	0.8914	0.9048	0.8191	0.7483	0.9266	0.9702	0.9797	0.9884	0.8448	0.6488	0.9183	0.9098	0.8684	0.8785	0.8350	0.7619	0.9638	0.9720	0.9939	0.9864	0.8831	0.7109	0.9387	0.9128	0.8646	0.8477	0.7986	0.7266	0.9688	0.9949	0.9937	0.9515	0.8020	0.6564	0.8714	0.8809	0.8674	0.8524	0.8154	0.6495	0.9583	0.9358	0.8809	0.8203	0.6988	0.4878	0.8649	0.8174	0.8029	0.7859	0.7736	0.5409	0.7105	0.5875	0.6673	0.8047	0.5196	0.3501	0.7797	0.7586	0.7157	0.6437	0.5653	0.3889	0.0675	0.0672	0.0645	0.0671	0.0637	0.0645	0.0629	0.0637	0.0642	0.0642	0.0648	0.0647	0.0656	0.0646	0.0637	0.0642	0.0639	0.0643	0.0641	0.0651	0.0647	0.0640	0.0640	0.0649
67=08:53:52	59153	308	0.9164	0.9322	0.9396	0.9733	0.8720	0.5707	0.9276	0.9343	0.9038	0.9147	0.8332	0.7661	0.9335	0.9769	0.9899	1.0021	0.8648	0.6566	0.9349	0.9105	0.8911	0.8752	0.8450	0.7660	0.9692	0.9853	1.0105	1.0024	0.8877	0.7265	0.9476	0.9308	0.8638	0.8621	0.8124	0.7600	0.9791	1.0055	1.0087	0.9651	0.8075	0.6621	0.8854	0.8795	0.8730	0.8517	0.8222	0.6870	0.9713	0.9358	0.8922	0.8379	0.7088	0.4918	0.8735	0.8276	0.8132	0.7909	0.7746	0.5704	0.7142	0.5947	0.6761	0.8043	0.5229	0.3597	0.7835	0.7836	0.7449	0.6751	0.5890	0.4072	0.0678	0.0674	0.0636	0.0674	0.0645	0.0652	0.0640	0.0641	0.0645	0.0644	0.0646	0.0648	0.0657	0.0644	0.0644	0.0645	0.0646	0.0653	0.0645	0.0658	0.0642	0.0644	0.0643	0.0653
68=09:08:33	60033	308	0.9072	0.9304	0.9435	0.9782	0.8739	0.5677	0.9280	0.9288	0.8989	0.9215	0.8309	0.7591	0.9332	0.9823	0.9908	1.0068	0.8580	0.6665	0.9386	0.9149	0.8866	0.8879	0.8339	0.7684	0.9733	0.9894	1.0169	1.0002	0.8885	0.7256	0.9443	0.9229	0.8738	0.8546	0.8102	0.7592	0.9825	1.0119	1.0106	0.9685	0.8094	0.6720	0.8772	0.8831	0.8711	0.8539	0.8171	0.7050	0.9598	0.9430	0.8950	0.8366	0.7101	0.4921	0.8763	0.8281	0.8118	0.7935	0.7805	0.6049	0.7205	0.5972	0.6756	0.8030	0.5267	0.3577	0.7846	0.7946	0.7596	0.6959	0.6195	0.4239	0.0675	0.0671	0.0635	0.0669	0.0633	0.0640	0.0630	0.0635	0.0641	0.0639	0.0644	0.0646	0.0649	0.0647	0.0637	0.0638	0.0630	0.0641	0.0638	0.0647	0.0643	0.0641	0.0633	0.0645
69=09:23:14	60914	308	0.9047	0.9329	0.9424	0.9830	0.8663	0.5717	0.9239	0.9270	0.8915	0.9243	0.8396	0.7591	0.9376	0.9823	0.9984	1.0102	0.8609	0.6642	0.9462	0.9097	0.8974	0.8816	0.8464	0.7670	0.9755	0.9976	1.0220	1.0104	0.8857	0.7232	0.9422	0.9317	0.8688	0.8560	0.8119	0.7597	0.9952	1.0176	1.0203	0.9712	0.8132	0.6745	0.8837	0.8827	0.8805	0.8558	0.8254	0.7327	0.9735	0.9492	0.8923	0.8344	0.7147	0.4944	0.8716	0.8212	0.8132	0.8031	0.7833	0.6115	0.7238	0.5952	0.6789	0.8080	0.5337	0.3598	0.7826	0.8008	0.7658	0.7239	0.6477	0.4373	0.0678	0.0675	0.0638	0.0671	0.0638	0.0640	0.0644	0.0640	0.0640	0.0645	0.0649	0.0646	0.0654	0.0651	0.0642	0.0642	0.0637	0.0647	0.0630	0.0653	0.0647	0.0645	0.0643	0.0652
70=09:37:59	61799	308	0.9118	0.9423	0.9434	0.9859	0.8706	0.5805	0.9229	0.9247	0.8909	0.9299	0.8295	0.7652	0.9354	0.9800	1.0003	1.0224	0.8646	0.6660	0.9489	0.9106	0.9015	0.8747	0.8376	0.7751	0.9740	0.9970	1.0369	1.0220	0.8893	0.7266	0.9423	0.9316	0.8643	0.8519	0.8069	0.7499	1.0015	1.0283	1.0274	0.9688	0.8097	0.6742	0.8812	0.8816	0.8658	0.8599	0.8227	0.7343	0.9752	0.9428	0.8880	0.8373	0.7171	0.4991	0.8740	0.8203	0.8172	0.7933	0.7773	0.6327	0.7244	0.6027	0.6810	0.8047	0.5345	0.3652	0.7827	0.7974	0.7668	0.7436	0.6671	0.4641	0.0674	0.0672	0.0639	0.0669	0.0640	0.0642	0.0641	0.0636	0.0638	0.0640	0.0642	0.0641	0.0646	0.0646	0.0637	0.0643	0.0631	0.0649	0.0640	0.0650	0.0640	0.0632	0.0636	0.0646
71=09:52:39	62680	308	0.9077	0.9418	0.9527	0.9993	0.8766	0.5827	0.9353	0.9412	0.9062	0.9384	0.8424	0.7767	0.9459	0.9912	1.0124	1.0304	0.8725	0.6779	0.9638	0.9147	0.9140	0.8873	0.8547	0.7762	0.9873	1.0076	1.0412	1.0237	0.8999	0.7341	0.9443	0.9394	0.8747	0.8679	0.8171	0.7682	1.0050	1.0339	1.0283	0.9836	0.8210	0.6830	0.8893	0.8905	0.8842	0.8622	0.8336	0.7468	0.9836	0.9539	0.9008	0.8408	0.7221	0.5074	0.8829	0.8325	0.8177	0.8023	0.7936	0.6661	0.7310	0.6086	0.6889	0.8110	0.5336	0.3688	0.7980	0.8012	0.7736	0.7524	0.6987	0.4854	0.0674	0.0674	0.0642	0.0668	0.0640	0.0647	0.0642	0.0638	0.0641	0.0641	0.0645	0.0644	0.0654	0.0652	0.0635	0.0643	0.0634	0.0647	0.0638	0.0644	0.0641	0.0645	0.0640	0.0648
72=10:07:24	63565	308	0.9078	0.9428	0.9563	1.0018	0.8960	0.5852	0.9396	0.9199	0.9138	0.9384	0.8461	0.7597	0.9440	0.9973	1.0107	1.0444	0.8700	0.6835	0.9587	0.9275	0.9096	0.8925	0.8436	0.7688	0.9744	1.0172	1.0496	1.0312	0.8983	0.7351	0.9549	0.9327	0.8780	0.8543	0.8309	0.7732	1.0209	1.0434	1.0410	0.9895	0.8217	0.6826	0.8921	0.8857	0.8834	0.8534	0.8362	0.7349	0.9877	0.9630	0.8955	0.8540	0.7315	0.5105	0.8758	0.8422	0.8219	0.8087	0.7976	0.6937	0.7300	0.6058	0.6931	0.8118	0.5441	0.3702	0.8060	0.7967	0.7905	0.7529	0.7353	0.5037	0.0678	0.0670	0.0635	0.0663	0.0630	0.0640	0.0633	0.0636	0.0638	0.0636	0.0643	0.0646	0.0649	0.0646	0.0637	0.0637	0.0636	0.0647	0.0639	0.0639	0.0640	0.0639	0.0637	0.0645
73=10:22:09	64450	308	0.9140	0.9384	0.9529	1.0043	0.8925	0.5833	0.9320	0.9270	0.9016	0.9477	0.8399	0.7582	0.9417	0.9919	1.0164	1.0425	0.8667	0.6863	0.9642	0.9232	0.9127	0.8917	0.8378	0.7692	0.9785	1.0198	1.0579	1.0314	0.9004	0.7301	0.9503	0.9272	0.8737	0.8560	0.8153	0.7584	1.0251	1.0529	1.0412	0.9919	0.8204	0.6858	0.8817	0.8889	0.8711	0.8629	0.8310	0.7474	0.9870	0.9638	0.9022	0.8479	0.7269	0.5075	0.8740	0.8321	0.8169	0.8033	0.8020	0.6968	0.7329	0.6058	0.6937	0.8101	0.5417	0.3692	0.7979	0.7943	0.7856	0.7475	0.7453	0.5253	0.0665	0.0660	0.0619	0.0664	0.0627	0.0631	0.0634	0.0629	0.0625	0.0630	0.0624	0.0637	0.0638	0.0638	0.0630	0.0632	0.0627	0.0639	0.0631	0.0641	0.0635	0.0625	0.0627	0.0636
74=10:36:56	65337	310	0.9191	0.9437	0.9624	1.0136	0.8952	0.5890	0.9333	0.9334	0.9076	0.9631	0.8496	0.7710	0.9456	1.0013	1.0290	1.0509	0.8763	0.6891	0.9780	0.9223	0.9261	0.8961	0.8456	0.7801	0.9874	1.0264	1.0649	1.0387	0.9034	0.7378	0.9503	0.9378	0.8808	0.8668	0.8221	0.7730	1.0304	1.0596	1.0500	0.9998	0.8176	0.6969	0.8882	0.8891	0.8787	0.8630	0.8319	0.7543	0.9956	0.9707	0.9045	0.8501	0.7266	0.5131	0.8841	0.8372	0.8245	0.8066	0.7987	0.7186	0.7391	0.6167	0.7034	0.8134	0.5462	0.3715	0.8048	0.8034	0.7846	0.7528	0.7512	0.5451	0.0674	0.0671	0.0643	0.0672	0.0641	0.0647	0.0638	0.0629	0.0639	0.0644	0.0642	0.0643	0.0652	0.0649	0.0639	0.0641	0.0625	0.0645	0.0635	0.0648	0.0638	0.0643	0.0635	0.0646
75=10:51:41	66222	310	0.9159	0.9437	0.9625	1.0184	0.9005	0.5845	0.9362	0.9267	0.9084	0.9599	0.8553	0.7603	0.9447	1.0043	1.0306	1.0596	0.8779	0.6943	0.9826	0.9248	0.9311	0.8976	0.8470	0.7699	0.9792	1.0366	1.0690	1.0447	0.9063	0.7401	0.9546	0.9331	0.8789	0.8593	0.8271	0.7654	1.0413	1.0654	1.0525	1.0012	0.8266	0.6932	0.8865	0.8933	0.8842	0.8619	0.8397	0.7465	0.9863	0.9743	0.9050	0.8510	0.7284	0.5191	0.8797	0.8411	0.8187	0.8103	0.8061	0.7189	0.7437	0.6152	0.7031	0.8125	0.5504	0.3737	0.8112	0.7980	0.7940	0.7575	0.7577	0.5615	0.0676	0.0669	0.0638	0.0672	0.0636	0.0643	0.0639	0.0636	0.0638	0.0642	0.0645	0.0643	0.0648	0.0651	0.0639	0.0639	0.0633	0.0646	0.0631	0.0649	0.0644	0.0643	0.0633	0.0642
76=11:06:26	67107	311	0.9007	0.9549	0.9646	1.0216	0.8972	0.6018	0.9381	0.9320	0.9089	0.9704	0.8744	0.7751	0.9577	1.0003	1.0453	1.0638	0.8839	0.6882	1.0073	0.9148	0.9500	0.8888	0.8712	0.7712	0.9880	1.0358	1.0653	1.0591	0.9073	0.7408	0.9482	0.9563	0.8822	0.8695	0.8289	0.7862	1.0406	1.0665	1.0616	0.9957	0.8365	0.6953	0.8983	0.8868	0.8998	0.8602	0.8493	0.7640	0.9962	0.9744	0.9015	0.8501	0.7419	0.5219	0.8831	0.8390	0.8176	0.8225	0.7969	0.7243	0.7401	0.6197	0.7054	0.8225	0.5575	0.3739	0.8071	0.8101	0.7902	0.7636	0.7519	0.5835	0.0673	0.0666	0.0637	0.0667	0.0632	0.0644	0.0635	0.0632	0.0624	0.0639	0.0643	0.0641	0.0649	0.0641	0.0631	0.0636	0.0631	0.0642	0.0639	0.0648	0.0638	0.0644	0.0633	0.0645
77=11:21:07	67987	311	0.9135	0.9582	0.9645	1.0213	0.8949	0.6005	0.9307	0.9351	0.9004	0.9770	0.8580	0.7774	0.9531	1.0015	1.0489	1.0672	0.8871	0.6899	1.0112	0.9183	0.9579	0.8842	0.8584	0.7778	0.9913	1.0409	1.0813	1.0629	0.9080	0.7394	0.9494	0.9482	0.8764	0.8691	0.8171	0.7694	1.0475	1.0720	1.0733	1.0031	0.8327	0.7056	0.8954	0.8915	0.8830	0.8677	0.8445	0.7583	1.0112	0.9770	0.9036	0.8477	0.7482	0.5207	0.8861	0.8315	0.8227	0.8082	0.7922	0.7148	0.7387	0.6266	0.7072	0.8232	0.5547	0.3763	0.7995	0.8023	0.7919	0.7659	0.7409	0.6071	0.0674	0.0668	0.0637	0.0670	0.0640	0.0644	0.0634	0.0634	0.0642	0.0644	0.0643	0.0645	0.0652	0.0641	0.0642	0.0636	0.0637	0.0634	0.0637	0.0646	0.0645	0.0644	0.0635	0.0646
