# Supplementary material for: Systematic Prediction of Antifungal Drug Synergy by Chemogenomic Screening in Saccharomyces cerevisiae
Source: Front Fungal Biol. 2021 Jul 2;2:683414. doi: 10.3389/ffunb.2021.683414 (PMC10512392; doi:10.3389/ffunb.2021.683414)
Supplement: Supplementary file 1 [file Data_Sheet_1.ZIP › Supplementary data/Sypplementary_data_1_(Drug_synergy_assays)/Cer_VS_Tun & Cer_VS_LatA_ps1_A_96_T_12.txt]

[config file info]
last_write=07:05:11_15:40:22
last write=07:05:12_14:58:52
[Run_Parameters]
Instrument=Tecan_12
Ini_Names=Read_Reps,Delid,Save_Data_File,Start_Time_Now
barcode_drug_plate=201401
user=asmith
Plate_Size=96
Plate_Type=NUN96ft.pdf
Samples_to_Run=6
Overlay_Size=48
Drug_Plate=none
Plate_Quarter=none
run_ID=none
run_plate_repeat=1
Read_Reps=95
Read_Modes=Absorbance
Read_Flor_Every=2
Max_Delta_OD=0.500000
Well_By_Row_Col=none
Reorder_Map=Order_Strings_Not,0
Tip_Vol=200
OD_to_Innoc=0.100,0.100,0.380,0.380,0.380,0.380,0.760,0.760,0.100,0.100,0.380,0.380,0.380,0.380,0.760,0.760,0.100,0.100,0.380,0.380,0.380,0.380,0.760,0.760,0.100,0.100,0.380,0.380,0.380,0.380,0.760,0.760,0.100,0.100,0.380,0.380,0.380,0.380,0.760,0.760,0.100,0.100,0.380,0.380,0.380,0.380,0.760,0.760
Absorption_Max=.3
OD_to_Save=0.100,0.100,0.380,0.380,0.380,0.380,0.760,0.760,0.100,0.100,0.380,0.380,0.380,0.380,0.760,0.760,0.100,0.100,0.380,0.380,0.380,0.380,0.760,0.760,0.100,0.100,0.380,0.380,0.380,0.380,0.760,0.760,0.100,0.100,0.380,0.380,0.380,0.380,0.760,0.760,0.100,0.100,0.380,0.380,0.380,0.380,0.760,0.760
OD_to_Dilute=0.100
Save_Sample_Vol=180
Save_Sample_Reps=2
Innoc_Vol=184,184,46,46,46,46,0,0,184,184,46,46,46,46,0,0,184,184,46,46,46,46,0,0,184,184,46,46,46,46,0,0,184,184,46,46,46,46,0,0,184,184,46,46,46,46,0,0
Dilute_Vol=23,23,23,23,23,23,23,23,23,23,23,23,23,23,23,23,23,23,23,23,23,23,23,23,23,23,23,23,23,23,23,23,23,23,23,23,23,23,23,23,23,23,23,23,23,23,23,23
Save_Vol=800,800,800,800,800,800,800,800,800,800,800,800,800,800,800,800,800,800,800,800,800,800,800,800,800,800,800,800,800,800,800,800,800,800,800,800,800,800,800,800,800,800,800,800,800,800,800,800
Reference_Vol=100,100,100,100,100,100,100,100,100,100,100,100,100,100,100,100,100,100,100,100,100,100,100,100,100,100,100,100,100,100,100,100,100,100,100,100,100,100,100,100,100,100,100,100,100,100,100,100,100,100,100,100,100,100,100,100,100,100,100,100,100,100,100,100,100,100,100,100,100,100,100,100,100,100,100,100,100,100,100,100,100,100,100,100,100,100,100,100,100,100,100,100,100,100,100,100
Read_to_Innoc=20,20,20,20,20,20,20,20,20,20,20,20,20,20,20,20,20,20,20,20,20,20,20,20,20,20,20,20,20,20,20,20,20,20,20,20,20,20,20,20,20,20,20,20,20,20,20,20
Read_to_Dilute=26,26,26,26,26,26,26,26,26,26,26,26,26,26,26,26,26,26,26,26,26,26,26,26,26,26,26,26,26,26,26,26,26,26,26,26,26,26,26,26,26,26,26,26,26,26,26,26
Read_to_Save=20,20,20,20,20,20,20,20,20,20,20,20,20,20,20,20,20,20,20,20,20,20,20,20,20,20,20,20,20,20,20,20,20,20,20,20,20,20,20,20,20,20,20,20,20,20,20,20
Innoc_Target_Map=1,2,3,4,5,6,7,8,9,10,11,12,13,14,15,16,17,18,19,20,21,22,23,24,25,26,27,28,29,30,31,32,33,34,35,36,37,38,39,40,41,42,43,44,45,46,47,48
Pipet_Trigger=OD_Save_Innoc
Pipet_Volume_Adj=Con_OD_Save
Delid=no
Pre_Init=yes
Talk_To_ProMax=no
Time_Out_Time=1050
Wait_While_Busy=yes
Idle_Time=2
Screen_Run_Type=pre_screen_1
Spect_Protocol=15m
Spec_Run_File=GG_PB_Voyage.pda
Spec_Assay_File=Yeast_Growth_15m
Save_Data_File=11_05_07_CervsTun_CervsLatA_ps1_A_96_T_12.txt
Working_Dir=C%3A\\Users\\Growth_Data
Run_Control_Dir=C%3A\\Users\\Yeast_Run_Files
Tracking_Dir=""
Track_File=201401_data_track.txt
Save_Run_Data_Flag=yes
Set_Incubator_Temp=30.0
Base_Line_Flag=atstart_minimum
Pipet_Cycles_Before_Save=20
Time_Point_Save=wellmap
Innoc_Direction=down
Wells_In_Use=111111111111111111111111111111111111111111111111
Save_Sample_Map=111111001111110011111100111111001111110011111100
Sections_to_Run=0
Rows_per_Section=8
Start_Sections_Row=1
MultiProbe_Run_File=MJP_Innoc_Save_Tecan_12_Falcon_AD.MPT
Multiprobe_Run_Dialogue=yes
Comments=no%20comment
Target_Temp=300
Temp_Control=On
Delta_Temp=10
ReadMode=Absorbance,Bottom
ExcitationFilter=485,
EmissionFilter=535,
MeasurementFilter=595
ReadsPerWellNumber=1,1
ShakeDuration=800,0
GainMode=Manual
PdfName=NUN96ft.pdf
Gain=50
Add_Drug_Map=1,1,1,1,1,1,1,1,1,1,1,1,1,1,1,1,1,1,1,1,1,1,1,1,1,1,1,1,1,1,1,1,1,1,1,1,1,1,1,1,1,1,1,1,1,1,1,1
Add_Drug_Vol=7,7,7,7,7,7,7,7,7,7,7,7,7,7,7,7,7,7,7,7,7,7,7,7,7,7,7,7,7,7,7,7,7,7,7,7,7,7,7,7,7,7,7,7,7,7,7,7
Innoc_Map=111011101110111011101110111011101110111011101110111011101110111011101110111011101110111011101110
Dilute_Map=111111111111111111111111111111111111111111111111111111111111111111111111111111111111111111111111
data_file_name=iS_1_48.txt
barcode=""
Hit_Call_Threshold=1.000000
Reference_Well=A01
WT_Ref_Well=0
Project_Name=test
Pipet_Gens_Point=5.00,10.0,15.0,20.0,5.00,10.0,15.0,20.0,5.00,10.0,15.0,20.0,5.00,10.0,15.0,20.0,5.00,10.0,15.0,20.0,5.00,10.0,15.0,20.0,5.00,10.0,15.0,20.0,5.00,10.0,15.0,20.0,5.00,10.0,15.0,20.0,5.00,10.0,15.0,20.0,5.00,10.0,15.0,20.0,5.00,10.0,15.0,20.0,,
Shake_Divisor=1
data_handling=file_&_DB_&_auto_analysis
time_frm_freezer=-1.00
gens_frm_freezer=-1.00
Well_Vol=100
Parent_ID=""
Units=%
Quarter=A
media_name=ypd
Save_Mode=one_to_one
Consolidate_Save_Map=1,2,3,4,5,6,7,8,9,10,11,12,13,14,15,16,17,18,19,20,21,22,23,24,25,26,27,28,29,30,31,32,33,34,35,36,37,38,39,40,41,42,43,44,45,46,47,48
Add_Drug_at_Start_Map=000000000000000000000000000000000000000000000000000
Add_Drug_Labware=add_drug_48
Max_Dynam_OD_Change=0.05
Reads_After_Pipet=1
Ref_Type=single_ref
Read_to_Add_Drug_at_Start=0
Send_Email_at_Pipet=no_email
Strain_Name=""
Media=ypd
drug_vol=2.00
Drug_Name=""
Drug_Conc=2
Innoc_Conc=0.06250
Strain_Plate=none
ShakeIntensity=High
ShakeMode=Orbital
NumberOfFlashes=1
PartOfPlate=0
MovePlateOutAfterMeasurement=0
IntegrationLagTime=0
IntegrationTime=100
DelayMoveFlashFluorescence=0
run_platerepeat=1
[Drug_Data]
Drug_Plate=none
Strain_Plate=none
Media=ypd
Drug_Name=ud,ud,ud,ud,ud,ud,ud,ud,ud,ud,ud,ud,ud,ud,ud,ud,ud,ud,ud,ud,ud,ud,ud,ud,ud,ud,ud,ud,ud,ud,ud,ud,ud,ud,ud,ud,ud,ud,ud,ud,ud,ud,ud,ud,ud,ud,ud,ud,ud,ud,ud,ud,ud,ud,ud,ud,ud,ud,ud,ud,ud,ud,ud,ud,ud,ud,ud,ud,ud,ud,ud,ud,ud,ud,ud,ud,ud,ud,ud,ud,ud,ud,ud,ud,ud,ud,ud,ud,ud,ud,ud,ud,ud,ud,ud,ud
Strain_Name=ud
Drug_Conc=""
Innoc_Conc=0.06250,0.06250,0.06250,0.06250,0.06250,0.06250,0.06250,0.06250,0.06250,0.06250,0.06250,0.06250,0.06250,0.06250,0.06250,0.06250,0.06250,0.06250,0.06250,0.06250,0.06250,0.06250,0.06250,0.06250,0.06250,0.06250,0.06250,0.06250,0.06250,0.06250,0.06250,0.06250,0.06250,0.06250,0.06250,0.06250,0.06250,0.06250,0.06250,0.06250,0.06250,0.06250,0.06250,0.06250,0.06250,0.06250,0.06250,0.06250,0.06250,0.06250,0.06250,0.06250,0.06250,0.06250,0.06250,0.06250,0.06250,0.06250,0.06250,0.06250,0.06250,0.06250,0.06250,0.06250,0.06250,0.06250,0.06250,0.06250,0.06250,0.06250,0.06250,0.06250,0.06250,0.06250,0.06250,0.06250,0.06250,0.06250,0.06250,0.06250,0.06250,0.06250,0.06250,0.06250,0.06250,0.06250,0.06250,0.06250,0.06250,0.06250,0.06250,0.06250,0.06250,0.06250,0.06250,0.06250
Run_ID=none
Plate_Quarter=A
Units=%,%,%,%,%,%,%,%,%,%,%,%,%,%,%,%,%,%,%,%,%,%,%,%,%,%,%,%,%,%,%,%,%,%,%,%,%,%,%,%,%,%,%,%,%,%,%,%,%,%,%,%,%,%,%,%,%,%,%,%,%,%,%,%,%,%,%,%,%,%,%,%,%,%,%,%,%,%,%,%,%,%,%,%,%,%,%,%,%,%,%,%,%,%,%,%
Parent_ID=""
Project_Name=test
Strain_Backgrnd=0,0,0,0,0,0,0,0,0,0,0,0,0,0,0,0,0,0,0,0,0,0,0,0,0,0,0,0,0,0,0,0,0,0,0,0,0,0,0,0,0,0,0,0,0,0,0,0,0,0,0,0,0,0,0,0,0,0,0,0,0,0,0,0,0,0,0,0,0,0,0,0,0,0,0,0,0,0,0,0,0,0,0,0,0,0,0,0,0,0,0,0,0,0,0,0
Well_Vol=100,100,100,100,100,100,100,100,100,100,100,100,100,100,100,100,100,100,100,100,100,100,100,100,100,100,100,100,100,100,100,100,100,100,100,100,100,100,100,100,100,100,100,100,100,100,100,100,100,100,100,100,100,100,100,100,100,100,100,100,100,100,100,100,100,100,100,100,100,100,100,100,100,100,100,100,100,100,100,100,100,100,100,100,100,100,100,100,100,100,100,100,100,100,100,100
time_frm_freezer=-1.00
gens_frm_freezer=-1.00
user=asmith
Strain_Pool=ud,ud,ud,ud,ud,ud,ud,ud,ud,ud,ud,ud,ud,ud,ud,ud,ud,ud,ud,ud,ud,ud,ud,ud,ud,ud,ud,ud,ud,ud,ud,ud,ud,ud,ud,ud,ud,ud,ud,ud,ud,ud,ud,ud,ud,ud,ud,ud,ud,ud,ud,ud,ud,ud,ud,ud,ud,ud,ud,ud,ud,ud,ud,ud,ud,ud,ud,ud,ud,ud,ud,ud,ud,ud,ud,ud,ud,ud,ud,ud,ud,ud,ud,ud,ud,ud,ud,ud,ud,ud,ud,ud,ud,ud,ud,ud
Well_Alias=A01,A02,A03,A04,A05,A06,A07,A08,A09,A10,A11,A12,B01,B02,B03,B04,B05,B06,B07,B08,B09,B10,B11,B12,C01,C02,C03,C04,C05,C06,C07,C08,C09,C10,C11,C12,D01,D02,D03,D04,D05,D06,D07,D08,D09,D10,D11,D12,E01,E02,E03,E04,E05,E06,E07,E08,E09,E10,E11,E12,F01,F02,F03,F04,F05,F06,F07,F08,F09,F10,F11,F12,G01,G02,G03,G04,G05,G06,G07,G08,G09,G10,G11,G12,H01,H02,H03,H04,H05,H06,H07,H08,H09,H10,H11,H12
Well_Pos=1,2,3,4,5,6,7,8,9,10,11,12,13,14,15,16,17,18,19,20,21,22,23,24,25,26,27,28,29,30,31,32,33,34,35,36,37,38,39,40,41,42,43,44,45,46,47,48,49,50,51,52,53,54,55,56,57,58,59,60,61,62,63,64,65,66,67,68,69,70,71,72,73,74,75,76,77,78,79,80,81,82,83,84,85,86,87,88,89,90,91,92,93,94,95,96
position=A01,A02,A03,A04,A05,A06,A07,A08,A09,A10,A11,A12,B01,B02,B03,B04,B05,B06,B07,B08,B09,B10,B11,B12,C01,C02,C03,C04,C05,C06,C07,C08,C09,C10,C11,C12,D01,D02,D03,D04,D05,D06,D07,D08,D09,D10,D11,D12,E01,E02,E03,E04,E05,E06,E07,E08,E09,E10,E11,E12,F01,F02,F03,F04,F05,F06,F07,F08,F09,F10,F11,F12,G01,G02,G03,G04,G05,G06,G07,G08,G09,G10,G11,G12,H01,H02,H03,H04,H05,H06,H07,H08,H09,H10,H11,H12
[Runtime_State]
Instrument=Tecan_12
Start_Time_Now=3.2617572319E+9
Reads_Completed=95
Innoc_Direction=down
Wells_In_Use=111111111111111111111111111111111111111111111111111111111111111111111111111111111111111111111111
Innoc_Map=111111111111111111111111111111111111111111111111111111111111111111111111111111111111000000000000
Dilute_Map=111111111111111111111111111111111111111111111111111111111111111111111111111111111111111111111111
Save_Sample_Map=111100001111000011110000111100001111000011110000111100001111000011110000111100001111000011110000
Current_OD=1.136,0.874,0.936,0.781,0.773,0.781,0.878,0.818,0.815,1.056,0.795,1.002,0.893,1.085,0.839,0.809,0.765,0.766,0.891,0.817,0.813,0.793,0.746,0.779,0.860,0.956,0.762,0.774,0.777,0.749,0.901,0.828,0.799,1.062,0.778,0.975,1.088,0.744,0.731,0.743,0.716,0.691,0.932,0.824,0.797,0.897,0.860,0.904,0.774,0.695,0.679,0.576,0.453,0.456,0.871,0.956,0.788,0.818,0.758,0.606,0.767,0.646,0.407,0.336,0.277,0.269,0.995,0.803,0.810,0.817,0.761,0.480,0.068,0.067,0.064,0.065,0.064,0.064,0.067,0.069,0.063,0.061,0.063,0.062,0.066,0.064,0.063,0.064,0.068,0.066,0.062,0.062,0.062,0.062,0.064,0.063
Bckgrnd_OD=0.152,0.097,0.112,0.117,0.108,0.105,0.104,0.108,0.104,0.108,0.102,0.124,0.089,0.093,0.096,0.095,0.096,0.095,0.095,0.093,0.092,0.093,0.093,0.091,0.101,0.095,0.120,0.118,0.109,0.102,0.098,0.104,0.102,0.105,0.100,0.123,0.086,0.094,0.094,0.094,0.096,0.094,0.094,0.091,0.089,0.091,0.093,0.086,0.094,0.094,0.104,0.114,0.108,0.099,0.098,0.101,0.104,0.105,0.100,0.122,0.085,0.093,0.092,0.094,0.094,0.092,0.093,0.091,0.091,0.091,0.094,0.085,0.065,0.065,0.060,0.063,0.062,0.061,0.062,0.060,0.061,0.061,0.059,0.061,0.064,0.062,0.062,0.062,0.064,0.063,0.060,0.060,0.059,0.059,0.061,0.060
Mapped=111111101111110011111100111111101111110011111111111111111111111111111111111111111111111111111111
Pipet_Completed=000000000000000000000000000000000000000000000000000000000000000000000000000000000000000000000000
Innoc_Completed=0,0,0,0,0,0,0,0,0,0,0,0,0,0,0,0,0,0,0,0,0,0,0,0,0,0,0,0,0,0,0,0,0,0,0,0,0,0,0,0,0,0,0,0,0,0,0,0,0,0,0,0,0,0,0,0,0,0,0,0,0,0,0,0,0,0,0,0,0,0,0,0,0,0,0,0,0,0,0,0,0,0,0,0,0,0,0,0,0,0,0,0,0,0,0,0
Save_Completed=0,0,0,0,0,0,0,0,0,0,0,0,0,0,0,0,0,0,0,0,0,0,0,0,0,0,0,0,0,0,0,0,0,0,0,0,0,0,0,0,0,0,0,0,0,0,0,0,0,0,0,0,0,0,0,0,0,0,0,0,0,0,0,0,0,0,0,0,0,0,0,0,0,0,0,0,0,0,0,0,0,0,0,0,0,0,0,0,0,0,0,0,0,0,0,0
Pipeted_At=0,0,0,0,0,0,0,0,0,0,0,0,0,0,0,0,0,0,0,0,0,0,0,0,0,0,0,0,0,0,0,0,0,0,0,0,0,0,0,0,0,0,0,0,0,0,0,0,0,0,0,0,0,0,0,0,0,0,0,0,0,0,0,0,0,0,0,0,0,0,0,0,0,0,0,0,0,0,0,0,0,0,0,0,0,0,0,0,0,0,0,0,0,0,0,0
Pipeted_OD=0,0,0,0,0,0,0,0,0,0,0,0,0,0,0,0,0,0,0,0,0,0,0,0,0,0,0,0,0,0,0,0,0,0,0,0,0,0,0,0,0,0,0,0,0,0,0,0,0,0,0,0,0,0,0,0,0,0,0,0,0,0,0,0,0,0,0,0,0,0,0,0,0,0,0,0,0,0,0,0,0,0,0,0,0,0,0,0,0,0,0,0,0,0,0,0
Dilutes_Completed=0,0,0,0,0,0,0,0,0,0,0,0,0,0,0,0,0,0,0,0,0,0,0,0,0,0,0,0,0,0,0,0,0,0,0,0,0,0,0,0,0,0,0,0,0,0,0,0,0,0,0,0,0,0,0,0,0,0,0,0,0,0,0,0,0,0,0,0,0,0,0,0,0,0,0,0,0,0,0,0,0,0,0,0,0,0,0,0,0,0,0,0,0,0,0,0
Time_At_Innoc=0,0,0,0,0,0,0,0,0,0,0,0,0,0,0,0,0,0,0,0,0,0,0,0,0,0,0,0,0,0,0,0,0,0,0,0,0,0,0,0,0,0,0,0,0,0,0,0,0,0,0,0,0,0,0,0,0,0,0,0,0,0,0,0,0,0,0,0,0,0,0,0,0,0,0,0,0,0,0,0,0,0,0,0,0,0,0,0,0,0,0,0,0,0,0,0
Time_At_Save=0,0,0,0,0,0,0,0,0,0,0,0,0,0,0,0,0,0,0,0,0,0,0,0,0,0,0,0,0,0,0,0,0,0,0,0,0,0,0,0,0,0,0,0,0,0,0,0,0,0,0,0,0,0,0,0,0,0,0,0,0,0,0,0,0,0,0,0,0,0,0,0,0,0,0,0,0,0,0,0,0,0,0,0,0,0,0,0,0,0,0,0,0,0,0,0
Time_At_Dilute=0,0,0,0,0,0,0,0,0,0,0,0,0,0,0,0,0,0,0,0,0,0,0,0,0,0,0,0,0,0,0,0,0,0,0,0,0,0,0,0,0,0,0,0,0,0,0,0,0,0,0,0,0,0,0,0,0,0,0,0,0,0,0,0,0,0,0,0,0,0,0,0,0,0,0,0,0,0,0,0,0,0,0,0,0,0,0,0,0,0,0,0,0,0,0,0
Previous_OD=1.136,0.874,0.936,0.781,0.773,0.781,0.878,0.818,0.815,1.056,0.795,1.002,0.893,1.085,0.839,0.809,0.765,0.766,0.891,0.817,0.813,0.793,0.746,0.779,0.860,0.956,0.762,0.774,0.777,0.749,0.901,0.828,0.799,1.062,0.778,0.975,1.088,0.744,0.731,0.743,0.716,0.691,0.932,0.824,0.797,0.897,0.860,0.904,0.774,0.695,0.679,0.576,0.453,0.456,0.871,0.956,0.788,0.818,0.758,0.606,0.767,0.646,0.407,0.336,0.277,0.269,0.995,0.803,0.810,0.817,0.761,0.480,0.068,0.067,0.064,0.065,0.064,0.064,0.067,0.069,0.063,0.061,0.063,0.062,0.066,0.064,0.063,0.064,0.068,0.066,0.062,0.062,0.062,0.062,0.064,0.063
Prev_Delta_OD=0.009,0.003,0.002,0.003,0.007,0.000,0.001,0.005,0.003,0.005,0.003,0.008,0.001,0.008,0.001,0.001,0.001,0.005,0.005,0.003,0.002,0.001,0.002,0.008,0.002,0.008,0.003,0.004,0.008,0.003,0.002,0.002,0.003,0.017,0.005,0.010,0.005,0.003,0.005,0.006,0.002,0.000,0.005,0.002,0.001,0.004,0.002,0.015,0.003,0.009,0.004,0.023,0.018,0.010,0.000,0.019,0.003,0.001,0.000,0.026,0.004,0.014,0.016,0.010,0.003,0.006,0.000,0.002,0.001,0.007,0.011,0.022,0.000,0.001,0.001,0.001,0.002,0.001,0.002,0.001,0.000,0.000,0.001,0.000,0.000,0.002,0.000,0.001,0.001,0.000,0.000,0.001,0.001,0.000,0.001,0.000
Delta_From_Ref=0.000,0.000,1.913,1.770,2.192,2.352,1.558,2.424,0.000,0.000,2.401,1.406,2.702,2.607,4.777,4.644,0.000,0.000,2.138,2.501,2.611,2.631,4.866,5.580,0.000,0.000,2.262,2.291,2.749,2.876,2.783,3.805,0.000,0.000,2.564,1.684,3.374,3.408,7.760,7.650,0.000,0.000,2.733,2.999,3.166,3.245,6.710,7.228,0.000,0.000,0.000,0.000,0.000,0.000,0.000,0.000,0.000,0.000,0.000,0.000,0.000,0.000,0.000,0.000,0.000,0.000,0.000,0.000,0.000,0.000,0.000,0.000,0.000,0.000,0.000,0.000,0.000,0.000,0.000,0.000,0.000,0.000,0.000,0.000,0.000,0.000,0.000,0.000,0.000,0.000,0.000,0.000,0.000,0.000,0.000,0.000
Sig_OD_Delta=0,0,1,1,1,1,1,1,0,0,1,1,1,1,1,1,0,0,1,1,1,1,1,1,0,0,1,1,1,1,1,1,0,0,1,1,1,1,1,1,0,0,1,1,1,1,1,1,0,0,0,0,0,0,0,0,0,0,0,0,0,0,0,0,0,0,0,0,0,0,0,0,0,0,0,0,0,0,0,0,0,0,0,0,0,0,0,0,0,0,0,0,0,0,0,0
Add_Drug_at_Start_Map=000000000000000000000000000000000000000000000000000000000000000000000000000000000000000000000000
[Analysis]
Drug_ID=A1,A2,A3,A4,A5,A6,B1,B2,B3,B4,B5,B6,C1,C2,C3,C4,C5,C6,D1,D2,D3,D4,D5,D6,E1,E2,E3,E4,E5,E6,F1,F2,F3,F4,F5,F6,G1,G2,G3,G4,G5,G6,H1,H2,H3,H4,H5,H6
Decision=no_inh,no_inh,ps2_1_1,ps2_4_1,ps2_4_1,ps2_4_1,no_inh,ps2_1_1,ps2_4_1,ps2_4_1,ps2_4_1,ps2_4_1,ps2_1_1,ps2_4_2,ps2_4_2,ps2_4_2,other,other,ps2_4_1,other,other,other,other,other,ps2_4_2,other,other,other,other,other,ps2_4_2,other,other,ps3_4_6,ps3_4_6,ps3_4_6,ps3_4_6,screen,screen,screen,screen,screen,screen,screen,screen,screen,ps3_4_6,screen,no_inh,no_inh,ps2_1_1,ps2_1_1,ps2_4_1,ps2_4_1,no_inh,ps2_1_1,ps2_2_1,ps2_4_1,ps2_4_1,ps2_4_1,no_inh,ps2_2_1,ps2_4_1,ps2_4_1,ps2_4_1,ps2_4_1,no_inh,ps2_4_1,ps2_4_1,ps2_4_1,ps2_4_2,ps2_4_2,ps2_4_2,other,other,other,other,other,ps2_4_2,other,other,other,other,other,screen,ps3_4_6,ps3_4_6,screen,screen,screen,screen,screen,ps3_4_6,screen,screen,screen
Plot_Min=0.100,0.100,0.100,0.100,0.100,0.100,0.100,0.100,0.100,0.100,0.100,0.100,0.100,0.100,0.100,0.100,0.100,0.100,0.100,0.100,0.100,0.100,0.100,0.100,0.100,0.100,0.100,0.100,0.100,0.100,0.100,0.100,0.100,0.100,0.100,0.100,0.100,0.100,0.100,0.100,0.100,0.100,0.100,0.100,0.100,0.100,0.100,0.100
Plot_Max=1.500,1.500,1.500,1.500,1.500,1.500,1.500,1.500,1.500,1.500,1.500,1.500,1.500,1.500,1.500,1.500,1.500,1.500,1.500,1.500,1.500,1.500,1.500,1.500,1.500,1.500,1.500,1.500,1.500,1.500,1.500,1.500,1.500,1.500,1.500,1.500,1.500,1.500,1.500,1.500,1.500,1.500,1.500,1.500,1.500,1.500,1.500,1.500
G_Plot_Min=0.1
G_Plot_Delta=0.7
Plot_On_Off=0
OD_Gen_Pt=0.460
Gens_to_OD_Pt=5.000
Avg_G=1.955,2.039,2.100,2.200,2.270,2.291,1.991,2.111,2.215,2.202,2.241,2.357,2.107,2.737,2.911,2.960,3.040,3.190,2.401,3.223,3.560,3.731,3.732,3.996,2.619,3.848,4.025,4.610,5.038,4.976,2.872,4.359,5.179,5.623,6.158,6.257,41.551,0.000,0.000,0.000,0.000,0.000,0.000,0.000,0.000,0.000,33.999,0.000,1.866,1.979,2.016,2.062,2.213,2.264,1.881,2.026,2.086,2.136,2.240,2.336,1.945,2.113,2.187,2.258,2.395,2.571,2.029,2.256,2.393,2.597,2.697,3.000,2.661,3.040,3.050,3.501,3.980,4.566,2.642,3.148,3.289,3.703,3.964,4.845,0.000,32.798,61.529,0.000,0.000,0.000,0.000,0.000,37.800,0.000,0.000,0.000
Max_Slope=1.946,2.242,2.410,2.712,2.657,2.588,2.047,2.540,2.446,2.657,2.880,2.700,2.094,2.706,3.048,3.356,3.522,3.899,2.170,3.553,3.646,4.563,4.354,4.531,2.179,4.010,4.319,4.291,5.539,6.245,2.361,3.882,6.568,9.494,10.114,10.049,76.479,107.482,53.628,73.835,84.067,121.226,103.499,89.323,54.760,91.302,67.375,99.895,1.867,2.393,2.637,2.476,2.541,2.454,1.890,2.486,2.500,2.650,2.671,2.557,1.973,2.462,2.513,2.346,2.625,2.925,2.012,2.176,2.507,2.664,2.697,3.022,2.029,2.656,2.887,3.203,3.309,4.229,1.920,2.734,2.852,2.789,3.473,4.641,61.055,63.366,85.751,75.781,88.449,73.802,65.292,78.581,84.881,96.417,71.353,56.987
Fit_Model=all
Fit_Const_OD_Base=0.000
Fit_Const_N0=0.01800
Fit_Const_T0=0.000
G_Fit_Min=0.100
G_Fit_Delta=0.400
Fit_On_Off=0.000,0.000,0.000,0.000,0.000,0.000,0.000,0.000,0.000,0.000,0.000,0.000,0.000,0.000,0.000,0.000,0.000,0.000,0.000,0.000,0.000,0.000,0.000,0.000,0.000,0.000,0.000,0.000,0.000,0.000,0.000,0.000,0.000,0.000,0.000,0.000,0.000,0.000,0.000,0.000,0.000,0.000,0.000,0.000,0.000,0.000,0.000,0.000,0.000,0.000,0.000,0.000,0.000,0.000,0.000,0.000,0.000,0.000,0.000,0.000,0.000,0.000,0.000,0.000,0.000,0.000,0.000,0.000,0.000,0.000,0.000,0.000,0.000,0.000,0.000,0.000,0.000,0.000,0.000,0.000,0.000,0.000,0.000,0.000,0.000,0.000,0.000,0.000,0.000,0.000,0.000,0.000,0.000,0.000,0.000,0.000
Fit_Min=0.102,0.047,0.062,0.067,0.058,0.055,0.039,0.043,0.046,0.045,0.046,0.045,0.051,0.045,0.070,0.068,0.059,0.052,0.036,0.044,0.044,0.044,0.046,0.044,0.044,0.044,0.054,0.064,0.058,0.049,0.035,0.043,0.042,0.044,0.044,0.042,0.015,0.015,0.010,0.013,0.012,0.011,0.014,0.012,0.012,0.012,0.014,0.013,0.000,0.000,0.000,0.000,0.000,0.000,0.000,0.000,0.000,0.000,0.000,0.000,0.000,0.000,0.000,0.000,0.000,0.000,0.000,0.000,0.000,0.000,0.000,0.000,0.000,0.000,0.000,0.000,0.000,0.000,0.000,0.000,0.000,0.000,0.000,0.000,0.000,0.000,0.000,0.000,0.000,0.000,0.000,0.000,0.000,0.000,0.000,0.000
Fit_Delta=0.493,0.592,0.541,0.504,0.404,0.422,0.499,0.441,0.501,0.384,0.340,0.491,0.332,0.505,0.409,0.385,0.465,0.402,0.482,0.513,0.451,0.335,0.336,0.417,0.352,0.410,0.288,0.352,0.262,0.303,0.352,0.448,0.230,0.188,0.142,0.148,0.005,0.505,0.409,0.385,0.465,0.402,0.482,0.513,0.451,0.335,0.006,0.417,0.533,0.371,0.342,0.319,0.471,0.472,0.431,0.340,0.303,0.304,0.453,0.390,0.373,0.440,0.487,0.439,0.477,0.402,0.314,0.439,0.476,0.563,0.327,0.489,0.435,0.471,0.412,0.481,0.532,0.320,0.486,0.432,0.497,0.453,0.396,0.349,0.373,0.007,0.003,0.439,0.477,0.402,0.314,0.439,0.005,0.563,0.327,0.489
Fit_Offset=0.152,0.082,0.097,0.102,0.094,0.087,0.079,0.083,0.081,0.081,0.084,0.078,0.095,0.089,0.114,0.108,0.095,0.090,0.083,0.085,0.085,0.083,0.085,0.080,0.097,0.085,0.103,0.097,0.090,0.088,0.085,0.081,0.080,0.074,0.066,0.067,0.069,0.000,0.000,0.000,0.000,0.000,0.000,0.000,0.000,0.000,0.066,0.000,0.090,0.096,0.092,0.092,0.088,0.104,0.085,0.082,0.084,0.082,0.076,0.074,0.094,0.092,0.089,0.092,0.082,0.105,0.090,0.084,0.082,0.081,0.082,0.073,0.100,0.100,0.100,0.101,0.098,0.115,0.094,0.091,0.090,0.091,0.089,0.083,0.000,0.063,0.062,0.000,0.000,0.000,0.000,0.000,0.063,0.000,0.000,0.000
Fit_N0=0.009,0.012,0.013,0.014,0.013,0.014,0.010,0.010,0.013,0.013,0.012,0.014,0.014,0.012,0.011,0.012,0.010,0.009,0.008,0.012,0.008,0.011,0.011,0.019,0.007,0.007,0.016,0.034,0.033,0.030,0.005,0.023,0.027,0.034,0.043,0.044,0.000,0.000,0.000,0.000,0.000,0.000,0.000,0.000,0.000,0.000,0.001,0.000,0.014,0.011,0.012,0.014,0.013,0.017,0.010,0.008,0.011,0.012,0.014,0.014,0.009,0.011,0.012,0.013,0.015,0.017,0.008,0.011,0.010,0.011,0.012,0.011,0.006,0.006,0.007,0.009,0.026,0.022,0.006,0.005,0.007,0.009,0.012,0.022,0.000,0.000,0.002,0.000,0.000,0.000,0.000,0.000,0.000,0.000,0.000,0.000
Fit_T0=0.265,0.393,0.573,0.365,0.489,0.340,1.096,0.633,0.610,0.635,0.780,0.193,1.077,0.300,0.137,-0.365,-1.105,-2.069,1.383,1.152,-0.770,-0.825,-0.496,1.289,1.121,-1.829,0.498,4.107,4.500,4.732,1.788,3.867,4.702,4.901,5.121,6.065,5.641,0.000,0.000,0.000,0.000,0.000,0.000,0.000,0.000,0.000,7.500,0.000,1.107,0.613,0.782,0.660,0.573,-0.064,1.081,0.604,1.117,0.990,0.460,0.288,1.078,0.741,0.720,0.590,0.076,-0.514,1.627,1.412,0.915,0.682,0.657,-1.297,2.112,1.030,0.902,0.724,5.889,4.295,1.893,1.058,1.324,2.258,2.385,5.059,0.000,6.256,3.678,0.000,0.000,0.000,0.000,0.000,7.066,0.000,0.000,0.000
Fit_G=1.699,1.871,1.950,2.108,2.099,2.188,1.592,1.773,2.010,1.975,1.932,2.294,1.912,2.538,2.654,2.857,2.908,3.171,1.848,2.865,3.192,3.577,3.517,4.023,2.027,3.531,4.117,5.116,5.652,5.207,1.983,4.174,5.311,6.461,8.302,8.224,1.361,0.000,0.000,0.000,0.000,0.000,0.000,0.000,0.000,0.000,1.478,0.000,1.616,1.677,1.745,1.868,2.023,2.395,1.496,1.596,1.667,1.801,2.084,2.265,1.483,1.803,1.944,2.050,2.374,2.819,1.425,1.797,1.969,2.287,2.476,3.017,1.821,2.290,2.413,2.947,3.441,4.362,1.802,2.299,2.549,2.912,3.404,4.509,0.000,1.402,2.362,0.000,0.000,0.000,0.000,0.000,1.390,0.000,0.000,0.000
Fit_Error=253.395,230.476,101.598,65.333,9.206,23.500,42.957,25.493,31.553,12.739,6.026,29.387,32.375,44.468,57.218,25.745,30.743,20.629,12.924,40.614,15.110,8.329,11.915,21.683,58.883,17.824,37.378,35.815,6.737,8.086,9.458,18.806,3.575,1.119,0.669,0.802,0.422,0.000,0.000,0.000,0.000,0.000,0.000,0.000,0.000,0.000,0.437,0.000,83.435,13.423,11.303,10.386,32.451,54.834,16.605,7.750,6.861,6.851,27.938,15.010,12.280,28.842,51.757,41.943,39.823,32.690,3.488,21.306,21.672,42.895,5.197,59.397,31.534,58.523,25.993,47.312,126.893,42.050,38.735,35.597,79.496,68.461,35.500,58.343,0.000,0.047,0.127,0.000,0.000,0.000,0.000,0.000,0.456,0.000,0.000,0.000
Fit_CV=184.000,183.000,133.000,185.000,130.000,143.000,177.000,173.000,169.000,172.000,137.000,209.000,169.000,158.000,236.000,223.000,279.000,272.000,105.000,299.000,307.000,138.000,152.000,142.000,180.000,402.000,149.000,202.000,209.000,205.000,92.000,458.000,208.000,883.000,197.000,497.000,51.000,0.000,0.000,0.000,0.000,0.000,0.000,0.000,0.000,0.000,49.000,0.000,150.000,152.000,133.000,129.000,133.000,163.000,139.000,166.000,130.000,177.000,143.000,153.000,189.000,150.000,188.000,146.000,202.000,192.000,98.000,213.000,174.000,190.000,199.000,297.000,224.000,231.000,260.000,156.000,213.000,451.000,199.000,125.000,145.000,183.000,190.000,441.000,0.000,119.000,18.000,0.000,0.000,0.000,0.000,0.000,52.000,0.000,0.000,0.000
Time_to_20_Gens=0,0,0,0,0,0,0,0,0,0,0,0,0,0,0,0,0,0,0,0,0,0,0,0,0,0,0,0,0,0,0,0,0,0,0,0,0,0,0,0,0,0,0,0,0,0,0,0
Time_to_each_5_Gens=0,0,0,0,0,0,0,0,0,0,0,0,0,0,0,0,0,0,0,0,0,0,0,0,0,0,0,0,0,0,0,0,0,0,0,0,0,0,0,0,0,0,0,0,0,0,0,0
Time_to_each_n_Gens=9.773,10.193,10.498,11.001,11.352,11.455,9.957,10.556,11.075,11.011,11.205,11.787,10.537,13.683,14.554,14.802,15.199,15.948,12.007,16.114,17.802,18.654,18.662,19.981,13.095,19.239,20.123,23.048,23.284,23.291,14.362,21.796,23.279,23.283,23.277,23.273,11.180,0.000,0.000,0.000,0.000,0.000,0.000,0.000,0.000,0.000,13.191,0.000,9.329,9.893,10.079,10.308,11.066,11.319,9.406,10.131,10.428,10.681,11.200,11.681,9.723,10.567,10.933,11.289,11.977,12.853,10.147,11.282,11.964,12.983,13.485,15.001,13.306,15.200,15.252,17.507,19.899,22.831,13.212,15.741,16.443,18.513,19.820,23.288,0.000,22.762,11.758,0.000,0.000,0.000,0.000,0.000,11.130,0.000,0.000,0.000
Min_Pt_OD=0,0,0,0,0,0,0,0,0,0,0,0,0,0,0,0,0,0,0,0,0,0,0,0,0,0,0,0,0,0,0,0,0,0,0,0,0,0,0,0,0,0,0,0,0,0,0,0
Min_Pt_t=0,0,0,0,0,0,0,0,0,0,0,0,0,0,0,0,0,0,0,0,0,0,0,0,0,0,0,0,0,0,0,0,0,0,0,0,0,0,0,0,0,0,0,0,0,0,0,0
TO_OD=0,0,0,0,0,0,0,0,0,0,0,0,0,0,0,0,0,0,0,0,0,0,0,0,0,0,0,0,0,0,0,0,0,0,0,0,0,0,0,0,0,0,0,0,0,0,0,0
Ref_ID=A01
Multi_Refs=single_ref
test=A01,A02,A03,A04,A05,A06,A07,A08,A09,A10,A11,A12,B01,B02,B03,B04,B05,B06,B07,B08,B09,B10,B11,B12,C01,C02,C03,C04,C05,C06,C07,C08,C09,C10,C11,C12,D01,D02,D03,D04,D05,D06,D07,D08,D09,D10,D11,D12,E01,E02,E03,E04,E05,E06,E07,E08,E09,E10,E11,E12,F01,F02,F03,F04,F05,F06,F07,F08,F09,F10,F11,F12,G01,G02,G03,G04,G05,G06,G07,G08,G09,G10,G11,G12,H01,H02,H03,H04,H05,H06,H07,H08,H09,H10,H11,H12
Start_Time_Now=3.2617572322E+9
Start_Date="5/11/2007+3:40 PM"
pv_to_plate_order=no
gen_time_cutoff=0.000
Drug_Name=ud?:;-ud+0,ud?:;-ud+0,ud?:;-ud+0,ud?:;-ud+0,ud?:;-ud+0,ud?:;-ud+0,ud?:;-ud+0,ud?:;-ud+0,ud?:;-ud+0,ud?:;-ud+0,ud?:;-ud+0,ud?:;-ud+0,ud?:;-ud+0,ud?:;-ud+0,ud?:;-ud+0,ud?:;-ud+0,ud?:;-ud+0,ud?:;-ud+0,ud?:;-ud+0,ud?:;-ud+0,ud?:;-ud+0,ud?:;-ud+0,ud?:;-ud+0,ud?:;-ud+0,ud?:;-ud+0,ud?:;-ud+0,ud?:;-ud+0,ud?:;-ud+0,ud?:;-ud+0,ud?:;-ud+0,ud?:;-ud+0,ud?:;-ud+0,ud?:;-ud+0,ud?:;-ud+0,ud?:;-ud+0,ud?:;-ud+0,ud?:;-ud+0,ud?:;-ud+0,ud?:;-ud+0,ud?:;-ud+0,ud?:;-ud+0,ud?:;-ud+0,ud?:;-ud+0,ud?:;-ud+0,ud?:;-ud+0,ud?:;-ud+0,ud?:;-ud+0,ud?:;-ud+0,ud?:;-ud+0,ud?:;-ud+0,ud?:;-ud+0,ud?:;-ud+0,ud?:;-ud+0,ud?:;-ud+0,ud?:;-ud+0,ud?:;-ud+0,ud?:;-ud+0,ud?:;-ud+0,ud?:;-ud+0,ud?:;-ud+0,ud?:;-ud+0,ud?:;-ud+0,ud?:;-ud+0,ud?:;-ud+0,ud?:;-ud+0,ud?:;-ud+0,ud?:;-ud+0,ud?:;-ud+0,ud?:;-ud+0,ud?:;-ud+0,ud?:;-ud+0,ud?:;-ud+0,ud?:;-ud+0,ud?:;-ud+0,ud?:;-ud+0,ud?:;-ud+0,ud?:;-ud+0,ud?:;-ud+0,ud?:;-ud+0,ud?:;-ud+0,ud?:;-ud+0,ud?:;-ud+0,ud?:;-ud+0,ud?:;-ud+0,ud?:;-ud+0,ud?:;-ud+0,ud?:;-ud+0,ud?:;-ud+0,ud?:;-ud+0,ud?:;-ud+0,ud?:;-ud+0,ud?:;-ud+0,ud?:;-ud+0,ud?:;-ud+0,ud?:;-ud+0,ud?:;-ud+0
Drug_Well_Pos=A01,A02,A03,A04,A05,A06,B01,B02,B03,B04,B05,B06,C01,C02,C03,C04,C05,C06,D01,D02,D03,D04,D05,D06,E01,E02,E03,E04,E05,E06,F01,F02,F03,F04,F05,F06,G01,G02,G03,G04,G05,G06,H01,H02,H03,H04,H05,H06,A07,A08,A09,A10,A11,A12,B07,B08,B09,B10,B11,B12,C07,C08,C09,C10,C11,C12,D07,D08,D09,D10,D11,D12,E07,E08,E09,E10,E11,E12,F07,F08,F09,F10,F11,F12,G07,G08,G09,G10,G11,G12,H07,H08,H09,H10,H11,H12
Avg_G_tcut=1.955,2.039,2.100,2.200,2.270,2.291,1.991,2.111,2.215,2.202,2.241,2.357,2.107,2.737,2.911,2.960,3.040,3.190,2.401,3.223,3.560,3.731,3.732,3.996,2.619,3.848,4.025,4.610,5.038,4.976,2.872,4.359,5.179,5.623,6.158,6.257,41.551,0.000,0.000,0.000,0.000,0.000,0.000,0.000,0.000,0.000,33.999,0.000,1.866,1.979,2.016,2.062,2.213,2.264,1.881,2.026,2.086,2.136,2.240,2.336,1.945,2.113,2.187,2.258,2.395,2.571,2.029,2.256,2.393,2.597,2.697,3.000,2.661,3.040,3.050,3.501,3.980,4.566,2.642,3.148,3.289,3.703,3.964,4.845,0.000,32.798,61.529,0.000,0.000,0.000,0.000,0.000,37.800,0.000,0.000,0.000
t0_from_interval=-0.226,1.285,1.048,0.414,0.496,0.505,1.735,1.236,0.889,0.586,0.748,0.400,0.025,0.069,0.207,-0.555,0.066,-0.460,1.728,1.236,1.157,-0.091,0.090,-0.494,1.505,0.302,-2.970,-1.208,-1.566,-1.622,3.207,0.750,-0.578,-1.154,-2.310,-2.889,0.000,0.000,0.000,0.000,0.000,0.000,0.000,0.000,0.000,0.000,0.000,0.000,1.245,0.932,0.743,0.773,0.745,-0.095,1.431,1.318,1.097,0.996,0.639,0.495,1.384,1.107,1.147,0.774,0.304,-0.913,2.152,1.823,1.611,1.258,0.733,-0.659,2.962,1.957,1.978,0.834,0.055,-0.759,2.925,2.466,1.841,1.942,1.323,-0.644,0.000,0.000,0.000,0.000,0.000,0.000,0.000,0.000,0.000,0.000,0.000,0.000
Sum_Delta_Ref=0.000,1.402,2.766,5.845,6.901,7.063,0.322,2.533,4.337,4.752,6.363,7.989,2.294,11.199,14.562,14.829,15.827,17.212,6.606,18.202,21.648,22.798,22.955,24.576,11.032,24.275,24.267,27.476,28.982,28.607,14.724,27.185,29.472,30.131,30.535,30.608,33.973,-1.000,-1.000,-1.000,-1.000,-1.000,-1.000,-1.000,-1.000,-1.000,33.918,-1.000,1.044,1.670,2.375,2.349,5.957,5.741,0.896,2.242,3.322,4.394,6.698,7.399,0.008,3.378,4.941,4.576,8.017,9.493,1.261,5.138,7.679,9.831,11.112,14.797,10.435,15.677,16.134,21.210,25.466,28.181,9.976,17.327,18.835,23.759,25.729,28.985,-1.000,33.953,34.043,-1.000,-1.000,-1.000,-1.000,-1.000,33.922,-1.000,-1.000,-1.000
Gens_at_time_G=5.000,5.000,5.000,5.000,5.000,5.000,5.000,5.000,5.000,5.000,5.000,5.000,5.000,5.000,5.000,5.000,5.000,5.000,5.000,5.000,5.000,5.000,5.000,5.000,5.000,5.000,5.000,5.000,4.622,4.680,5.000,5.000,4.495,4.140,3.780,3.719,0.269,0.000,0.000,0.000,0.000,0.000,0.000,0.000,0.000,0.000,0.388,0.000,5.000,5.000,5.000,5.000,5.000,5.000,5.000,5.000,5.000,5.000,5.000,5.000,5.000,5.000,5.000,5.000,5.000,5.000,5.000,5.000,5.000,5.000,5.000,5.000,5.000,5.000,5.000,5.000,5.000,5.000,5.000,5.000,5.000,5.000,5.000,4.807,0.000,0.694,0.191,0.000,0.000,0.000,0.000,0.000,0.294,0.000,0.000,0.000
G_Int_tcut=2.000,1.782,1.890,2.117,2.171,2.190,1.644,1.864,2.037,2.085,2.091,2.277,2.102,2.723,2.870,3.071,3.027,3.282,2.056,2.976,3.329,3.749,3.714,4.095,2.318,3.787,4.619,4.851,5.377,5.323,2.231,4.209,5.307,5.902,6.770,7.034,41.551,0.000,0.000,0.000,0.000,0.000,0.000,0.000,0.000,0.000,33.999,0.000,1.617,1.792,1.867,1.907,2.064,2.283,1.595,1.763,1.866,1.937,2.112,2.237,1.668,1.892,1.957,2.103,2.335,2.753,1.599,1.892,2.071,2.345,2.550,3.132,2.069,2.649,2.655,3.335,3.969,4.718,2.057,2.655,2.920,3.314,3.699,4.978,0.000,32.798,61.529,0.000,0.000,0.000,0.000,0.000,37.800,0.000,0.000,0.000
Sum_Del_12=0.000,1.474,2.176,2.811,3.430,3.694,1.105,2.288,3.214,3.005,3.306,4.053,2.169,5.905,6.396,6.393,6.740,6.710,5.132,7.318,7.660,7.565,7.627,7.698,5.980,7.829,7.212,7.890,8.146,8.027,7.326,8.104,8.291,8.395,8.382,8.360,9.176,9.192,9.091,9.186,9.194,9.162,9.188,9.201,9.127,9.175,9.183,9.169,0.719,0.721,1.146,1.598,3.137,3.080,0.442,1.443,2.076,2.546,3.232,4.127,0.384,2.272,2.930,3.407,4.247,4.754,1.735,3.793,4.716,5.807,5.995,6.485,6.663,7.315,7.267,7.657,7.867,8.036,6.652,7.610,7.649,7.968,8.016,8.047,9.179,9.167,9.217,9.202,9.116,9.190,9.171,9.177,9.147,9.109,9.176,9.164
Sum_Del_20=0.000,1.373,2.712,5.689,6.718,6.880,0.317,2.477,4.246,4.636,6.192,7.785,2.251,10.972,14.208,14.474,15.451,16.797,6.469,17.775,21.136,22.228,22.381,23.922,10.765,23.654,23.617,26.682,28.125,27.763,14.383,26.420,28.593,29.223,29.606,29.674,32.916,32.945,32.807,32.937,32.959,32.908,32.941,32.964,32.868,32.931,32.861,32.908,1.028,1.613,2.305,2.301,5.800,5.626,0.881,2.182,3.235,4.280,6.508,7.215,0.012,3.295,4.813,4.482,7.812,9.285,1.233,5.023,7.497,9.628,10.876,14.468,10.220,15.342,15.768,20.719,24.794,27.369,9.772,16.946,18.426,23.198,25.057,28.123,32.929,32.897,32.983,32.962,32.818,32.941,32.909,32.929,32.866,32.808,32.913,32.894
Sum_Del_24=0.000,1.415,2.728,6.815,7.883,7.876,0.202,2.515,4.347,5.093,7.232,8.863,2.284,10.930,15.691,15.804,16.678,18.359,6.503,19.200,22.844,24.272,24.457,26.750,11.724,26.194,26.646,31.851,34.424,33.859,15.395,30.582,35.196,36.458,37.328,37.460,42.476,42.513,42.358,42.503,42.528,42.478,42.505,42.536,42.433,42.507,42.400,42.466,0.952,2.144,2.821,2.319,6.571,5.674,0.855,2.537,3.688,4.914,7.786,8.066,0.023,3.662,5.521,4.496,8.835,9.286,1.224,5.267,8.115,9.715,10.943,14.675,10.284,15.518,16.720,21.758,27.066,32.482,9.780,17.570,18.975,24.134,27.255,34.147,42.476,42.401,42.558,42.530,42.362,42.505,42.468,42.490,42.418,42.351,42.472,42.448
Sum_12=9.330,7.855,7.154,6.519,5.900,5.635,8.225,7.042,6.115,6.324,6.023,5.277,7.160,3.425,2.934,2.937,2.590,2.619,4.197,2.012,1.669,1.765,1.703,1.631,3.350,1.501,2.118,1.440,1.183,1.303,2.004,1.226,1.039,0.935,0.948,0.970,0.154,0.138,0.239,0.143,0.136,0.168,0.142,0.129,0.203,0.154,0.147,0.161,10.048,8.609,8.184,7.731,6.193,6.250,9.771,7.886,7.254,6.784,6.097,5.203,8.945,7.058,6.400,5.922,5.083,4.576,7.595,5.537,4.614,3.523,3.334,2.844,2.667,2.014,2.063,1.673,1.463,1.294,2.678,1.720,1.680,1.362,1.314,1.282,0.151,0.162,0.113,0.127,0.213,0.140,0.159,0.153,0.182,0.220,0.154,0.166
Sum_20=33.158,31.785,30.446,27.469,26.440,26.278,32.841,30.681,28.912,28.522,26.966,25.373,30.907,22.185,18.950,18.684,17.707,16.361,26.689,15.383,12.022,10.930,10.777,9.236,22.393,9.504,9.541,6.476,5.033,5.395,18.775,6.738,4.565,3.935,3.552,3.484,0.242,0.213,0.351,0.221,0.199,0.250,0.217,0.194,0.290,0.227,0.297,0.250,34.186,31.545,30.853,30.857,27.358,27.532,34.039,30.976,29.923,28.878,26.650,25.943,33.170,29.863,28.345,28.676,25.346,23.873,31.925,28.134,25.661,23.529,22.282,18.690,22.938,17.816,17.390,12.439,8.364,5.789,23.386,16.212,14.732,9.960,8.101,5.035,0.229,0.261,0.175,0.196,0.340,0.217,0.249,0.229,0.292,0.350,0.245,0.263
Sum_24=42.749,41.335,40.021,35.934,34.866,34.873,42.547,40.234,38.403,37.657,35.517,33.886,40.465,31.819,27.058,26.946,26.072,24.390,36.246,23.550,19.906,18.478,18.293,15.999,31.026,16.556,16.103,10.898,8.326,8.890,27.355,12.167,7.553,6.291,5.421,5.290,0.273,0.237,0.391,0.246,0.221,0.272,0.245,0.213,0.316,0.243,0.350,0.284,43.701,40.606,39.928,40.430,36.178,37.076,43.604,40.212,39.061,37.835,34.964,34.684,42.726,39.087,37.229,38.254,33.914,33.464,41.525,37.482,34.635,33.034,31.807,28.074,32.466,27.232,26.030,20.992,15.684,10.268,32.969,25.179,23.774,18.616,15.495,8.603,0.273,0.348,0.192,0.220,0.388,0.244,0.282,0.259,0.331,0.399,0.278,0.301
G_by_Interval=2.000,1.782,1.890,2.117,2.171,2.190,1.644,1.864,2.037,2.085,2.091,2.277,2.102,2.723,2.870,3.071,3.027,3.282,2.056,2.976,3.329,3.749,3.714,4.095,2.318,3.787,4.619,4.851,5.377,5.323,2.231,4.209,5.307,5.902,6.770,7.034,41.551,0.000,0.000,0.000,0.000,0.000,0.000,0.000,0.000,0.000,33.999,0.000,1.617,1.792,1.867,1.907,2.064,2.283,1.595,1.763,1.866,1.937,2.112,2.237,1.668,1.892,1.957,2.103,2.335,2.753,1.599,1.892,2.071,2.345,2.550,3.132,2.069,2.649,2.655,3.335,3.969,4.718,2.057,2.655,2.920,3.314,3.699,4.978,0.000,32.798,61.529,0.000,0.000,0.000,0.000,0.000,37.800,0.000,0.000,0.000
Avg_G_t8=1.955,2.039,2.100,2.200,2.270,2.291,1.991,2.111,2.215,2.202,2.241,2.357,2.107,2.737,2.911,2.960,3.040,3.190,2.401,3.223,3.560,3.731,3.732,3.996,2.619,3.848,4.025,4.610,5.038,4.976,2.872,4.359,5.179,5.623,6.158,6.257,41.551,0.000,0.000,0.000,0.000,0.000,0.000,0.000,0.000,0.000,33.999,0.000,1.866,1.979,2.016,2.062,2.213,2.264,1.881,2.026,2.086,2.136,2.240,2.336,1.945,2.113,2.187,2.258,2.395,2.571,2.029,2.256,2.393,2.597,2.697,3.000,2.661,3.040,3.050,3.501,3.980,4.566,2.642,3.148,3.289,3.703,3.964,4.845,0.000,32.798,61.529,0.000,0.000,0.000,0.000,0.000,37.800,0.000,0.000,0.000
G_int_t8=2.000,1.782,1.890,2.117,2.171,2.190,1.644,1.864,2.037,2.085,2.091,2.277,2.102,2.723,2.870,3.071,3.027,3.282,2.056,2.976,3.329,3.749,3.714,4.095,2.318,3.787,4.619,4.851,5.377,5.323,2.231,4.209,5.307,5.902,6.770,7.034,41.551,0.000,0.000,0.000,0.000,0.000,0.000,0.000,0.000,0.000,33.999,0.000,1.617,1.792,1.867,1.907,2.064,2.283,1.595,1.763,1.866,1.937,2.112,2.237,1.668,1.892,1.957,2.103,2.335,2.753,1.599,1.892,2.071,2.345,2.550,3.132,2.069,2.649,2.655,3.335,3.969,4.718,2.057,2.655,2.920,3.314,3.699,4.978,0.000,32.798,61.529,0.000,0.000,0.000,0.000,0.000,37.800,0.000,0.000,0.000
Avg_G_t12=1.955,2.039,2.100,2.200,2.270,2.291,1.991,2.111,2.215,2.202,2.241,2.357,2.107,2.737,2.911,2.960,3.040,3.190,2.401,3.223,3.560,3.731,3.732,3.996,2.619,3.848,4.025,4.610,5.038,4.976,2.872,4.359,5.179,5.623,6.158,6.257,41.551,0.000,0.000,0.000,0.000,0.000,0.000,0.000,0.000,0.000,33.999,0.000,1.866,1.979,2.016,2.062,2.213,2.264,1.881,2.026,2.086,2.136,2.240,2.336,1.945,2.113,2.187,2.258,2.395,2.571,2.029,2.256,2.393,2.597,2.697,3.000,2.661,3.040,3.050,3.501,3.980,4.566,2.642,3.148,3.289,3.703,3.964,4.845,0.000,32.798,61.529,0.000,0.000,0.000,0.000,0.000,37.800,0.000,0.000,0.000
G_int_t12=2.000,1.782,1.890,2.117,2.171,2.190,1.644,1.864,2.037,2.085,2.091,2.277,2.102,2.723,2.870,3.071,3.027,3.282,2.056,2.976,3.329,3.749,3.714,4.095,2.318,3.787,4.619,4.851,5.377,5.323,2.231,4.209,5.307,5.902,6.770,7.034,41.551,0.000,0.000,0.000,0.000,0.000,0.000,0.000,0.000,0.000,33.999,0.000,1.617,1.792,1.867,1.907,2.064,2.283,1.595,1.763,1.866,1.937,2.112,2.237,1.668,1.892,1.957,2.103,2.335,2.753,1.599,1.892,2.071,2.345,2.550,3.132,2.069,2.649,2.655,3.335,3.969,4.718,2.057,2.655,2.920,3.314,3.699,4.978,0.000,32.798,61.529,0.000,0.000,0.000,0.000,0.000,37.800,0.000,0.000,0.000
Avg_G_inflex=1.955,2.039,2.100,2.200,2.282,2.306,1.993,2.129,2.215,2.213,2.238,2.361,2.160,2.741,2.930,2.980,3.040,3.196,2.405,3.224,3.579,3.739,3.743,4.009,2.687,3.877,4.041,4.680,5.125,5.012,2.956,4.377,5.303,5.742,6.282,6.322,37.670,0.000,0.000,0.000,0.000,0.000,0.000,0.000,0.000,0.000,19.358,0.000,1.866,1.986,2.027,2.073,2.216,2.267,1.899,2.032,2.111,2.158,2.258,2.360,1.981,2.129,2.187,2.278,2.395,2.583,2.085,2.279,2.397,2.597,2.747,3.002,2.689,3.040,3.073,3.504,3.980,4.673,2.642,3.179,3.290,3.721,4.015,4.909,0.000,27.068,6.254,0.000,0.000,0.000,0.000,0.000,33.750,0.000,0.000,0.000
G_int_inflex=2.000,1.782,1.890,2.117,2.186,2.211,1.625,1.838,2.037,2.049,2.047,2.245,2.195,2.666,2.900,3.115,3.027,3.260,2.004,2.950,3.359,3.682,3.697,4.120,2.397,3.816,4.807,5.005,5.596,5.197,2.279,4.230,5.323,5.788,7.031,7.196,37.670,0.000,0.000,0.000,0.000,0.000,0.000,0.000,0.000,0.000,19.358,0.000,1.614,1.754,1.839,1.896,2.068,2.289,1.615,1.725,1.811,1.932,2.120,2.271,1.643,1.900,1.957,2.134,2.335,2.775,1.591,1.885,2.043,2.345,2.576,3.113,2.101,2.649,2.674,3.315,3.969,4.939,2.057,2.697,2.888,3.345,3.758,4.934,0.000,27.068,6.254,0.000,0.000,0.000,0.000,0.000,33.750,0.000,0.000,0.000
G_by_Interval_g4=2.323,1.738,1.913,2.211,2.139,2.075,1.683,1.867,1.981,1.976,2.034,2.198,2.179,2.814,2.937,2.920,2.925,3.222,2.192,3.096,3.533,3.839,3.784,4.138,2.753,3.798,4.803,4.910,5.424,5.500,2.530,4.364,5.475,5.769,6.770,7.034,41.551,0.000,0.000,0.000,0.000,0.000,0.000,0.000,0.000,0.000,33.999,0.000,1.599,1.766,1.823,1.865,2.009,2.364,1.589,1.717,1.823,1.878,2.030,2.151,1.712,1.878,1.982,2.043,2.261,2.797,1.709,1.980,2.211,2.386,2.553,2.987,2.541,2.956,2.791,3.468,4.232,4.722,2.490,3.021,3.186,3.639,3.980,5.288,0.000,32.798,61.529,0.000,0.000,0.000,0.000,0.000,37.800,0.000,0.000,0.000
G_int_t8_g4=2.323,1.738,1.913,2.211,2.139,2.075,1.683,1.867,1.981,1.976,2.034,2.198,2.179,2.814,2.937,2.920,2.925,3.222,2.192,3.096,3.533,3.839,3.784,4.138,2.753,3.798,4.803,4.910,5.424,5.500,2.530,4.364,5.475,5.769,6.770,7.034,41.551,0.000,0.000,0.000,0.000,0.000,0.000,0.000,0.000,0.000,33.999,0.000,1.599,1.766,1.823,1.865,2.009,2.364,1.589,1.717,1.823,1.878,2.030,2.151,1.712,1.878,1.982,2.043,2.261,2.797,1.709,1.980,2.211,2.386,2.553,2.987,2.541,2.956,2.791,3.468,4.232,4.722,2.490,3.021,3.186,3.639,3.980,5.288,0.000,32.798,61.529,0.000,0.000,0.000,0.000,0.000,37.800,0.000,0.000,0.000
G_int_t12_g4=2.323,1.738,1.913,2.211,2.139,2.075,1.683,1.867,1.981,1.976,2.034,2.198,2.179,2.814,2.937,2.920,2.925,3.222,2.192,3.096,3.533,3.839,3.784,4.138,2.753,3.798,4.803,4.910,5.424,5.500,2.530,4.364,5.475,5.769,6.770,7.034,41.551,0.000,0.000,0.000,0.000,0.000,0.000,0.000,0.000,0.000,33.999,0.000,1.599,1.766,1.823,1.865,2.009,2.364,1.589,1.717,1.823,1.878,2.030,2.151,1.712,1.878,1.982,2.043,2.261,2.797,1.709,1.980,2.211,2.386,2.553,2.987,2.541,2.956,2.791,3.468,4.232,4.722,2.490,3.021,3.186,3.639,3.980,5.288,0.000,32.798,61.529,0.000,0.000,0.000,0.000,0.000,37.800,0.000,0.000,0.000
G_int_inflex_g4=2.315,1.738,1.913,2.211,2.148,2.088,1.640,1.802,1.981,1.913,1.988,2.167,2.256,2.735,2.962,2.943,2.925,3.192,2.108,3.068,3.556,3.821,3.768,4.157,2.852,3.803,4.971,5.028,5.581,5.292,2.544,4.374,5.301,5.788,7.031,7.196,37.670,0.000,0.000,0.000,0.000,0.000,0.000,0.000,0.000,0.000,19.358,0.000,1.596,1.690,1.774,1.851,2.012,2.368,1.604,1.681,1.746,1.864,2.036,2.171,1.626,1.879,1.982,2.066,2.261,2.806,1.702,1.952,2.110,2.386,2.530,2.977,2.574,2.956,2.810,3.441,4.232,4.880,2.490,3.058,3.164,3.662,4.031,5.094,0.000,27.068,6.254,0.000,0.000,0.000,0.000,0.000,33.750,0.000,0.000,0.000
Time_Inflex=10.309,11.534,11.534,11.779,11.289,11.534,10.554,10.799,11.779,10.799,10.554,12.514,10.064,14.473,14.473,14.473,15.698,15.698,12.514,17.168,18.148,17.413,17.413,19.861,12.759,19.128,17.903,22.067,22.067,22.557,13.984,22.067,21.822,22.067,21.822,22.312,12.514,0.268,0.268,0.268,0.268,0.268,0.268,0.268,0.268,0.268,12.514,0.268,10.064,9.574,9.574,9.574,11.534,11.779,9.574,9.574,9.574,9.819,11.534,11.534,9.574,10.799,11.534,11.534,12.514,12.759,9.574,11.534,12.514,14.228,12.759,15.698,13.494,15.698,15.208,18.148,21.086,21.331,13.739,15.943,17.168,18.882,19.616,23.047,0.268,22.067,6.390,0.268,0.268,0.268,0.268,0.268,12.514,0.268,0.268,0.268
OD_Inflex=0.687,0.729,0.691,0.658,0.549,0.560,0.632,0.570,0.631,0.517,0.476,0.615,0.467,0.633,0.552,0.537,0.594,0.525,0.610,0.636,0.572,0.450,0.452,0.531,0.485,0.532,0.412,0.493,0.393,0.419,0.477,0.560,0.331,0.293,0.248,0.250,0.065,0.067,0.065,0.066,0.064,0.064,0.066,0.064,0.065,0.064,0.067,0.067,0.668,0.509,0.482,0.462,0.608,0.632,0.564,0.465,0.426,0.434,0.578,0.517,0.521,0.578,0.626,0.586,0.604,0.560,0.452,0.572,0.608,0.679,0.460,0.604,0.573,0.605,0.547,0.605,0.653,0.460,0.620,0.567,0.620,0.579,0.522,0.458,0.064,0.068,0.063,0.063,0.064,0.064,0.064,0.063,0.059,0.064,0.063,0.063
Time_Saturation=21.086,21.576,19.861,18.393,18.148,18.393,19.371,19.371,19.861,22.312,22.312,19.616,16.678,15.698,21.086,22.312,22.557,19.861,13.984,19.861,21.331,0.000,22.312,0.000,20.841,20.841,21.822,0.000,0.000,0.000,17.413,0.000,0.000,0.000,0.000,22.802,0.000,0.268,0.268,0.268,0.268,0.268,0.268,0.268,0.268,0.268,0.000,0.268,19.861,19.861,19.861,19.616,16.433,19.861,19.616,22.312,20.106,21.331,18.393,21.331,19.861,21.086,18.148,20.841,18.393,14.718,20.106,19.616,19.616,21.086,20.351,21.576,19.371,17.413,19.861,19.861,21.576,0.000,22.312,17.903,20.106,20.841,22.067,0.000,0.268,0.000,0.000,0.268,0.268,0.268,0.268,0.268,0.000,0.268,0.268,0.268
OD_Saturation=1.073,0.874,0.934,0.773,0.771,0.774,0.891,0.964,0.844,0.817,0.769,0.766,0.845,0.749,0.752,0.776,0.775,0.723,0.788,0.729,0.717,0.000,0.710,0.000,0.774,0.639,0.653,0.000,0.000,0.000,0.737,0.000,0.000,0.000,0.000,0.260,0.000,0.067,0.065,0.066,0.064,0.064,0.066,0.064,0.065,0.064,0.000,0.067,0.881,0.820,0.818,0.962,0.781,0.901,0.900,0.820,0.817,0.800,0.759,0.783,0.905,0.822,0.800,0.979,0.769,0.734,0.931,0.830,0.794,0.883,0.846,0.827,0.861,0.771,0.774,0.736,0.697,0.000,0.993,0.769,0.799,0.771,0.741,0.000,0.064,0.000,0.000,0.063,0.064,0.064,0.064,0.063,0.000,0.064,0.063,0.063
Ref_Well_Name=A01,A01,A01,A01,A01,A01,A01,A01,A01,A01,A01,A01,A01,A01,A01,A01,A01,A01,A01,A01,A01,A01,A01,A01,A01,A01,A01,A01,A01,A01,A01,A01,A01,A01,A01,A01,A01,A01,A01,A01,A01,A01,A01,A01,A01,A01,A01,A01,A01,A01,A01,A01,A01,A01,A01,A01,A01,A01,A01,A01,A01,A01,A01,A01,A01,A01,A01,A01,A01,A01,A01,A01,A01,A01,A01,A01,A01,A01,A01,A01,A01,A01,A01,A01,A01,A01,A01,A01,A01,A01,A01,A01,A01,A01,A01,A01
Ratio_Avg_G=1.000,0.959,0.931,0.888,0.861,0.853,0.982,0.926,0.882,0.888,0.872,0.829,0.928,0.714,0.671,0.660,0.643,0.613,0.814,0.606,0.549,0.524,0.524,0.489,0.746,0.508,0.486,0.424,0.388,0.393,0.681,0.448,0.377,0.348,0.317,0.312,0.047,Inf,Inf,Inf,Inf,Inf,Inf,Inf,Inf,Inf,0.057,Inf,1.048,0.988,0.970,0.948,0.883,0.863,1.039,0.965,0.937,0.915,0.873,0.837,1.005,0.925,0.894,0.866,0.816,0.760,0.963,0.866,0.817,0.753,0.725,0.652,0.734,0.643,0.641,0.558,0.491,0.428,0.740,0.621,0.594,0.528,0.493,0.403,Inf,0.060,0.032,Inf,Inf,Inf,Inf,Inf,0.052,Inf,Inf,Inf
Ratio_Fit_G=1.000,0.908,0.871,0.806,0.809,0.776,1.067,0.958,0.845,0.860,0.879,0.740,0.888,0.669,0.640,0.595,0.584,0.536,0.919,0.593,0.532,0.475,0.483,0.422,0.838,0.481,0.413,0.332,0.301,0.326,0.857,0.407,0.320,0.263,0.205,0.207,1.248,Inf,Inf,Inf,Inf,Inf,Inf,Inf,Inf,Inf,1.150,Inf,1.051,1.013,0.973,0.909,0.840,0.709,1.136,1.064,1.019,0.943,0.815,0.750,1.145,0.942,0.874,0.828,0.716,0.602,1.192,0.945,0.863,0.743,0.686,0.563,0.933,0.742,0.704,0.576,0.494,0.389,0.942,0.739,0.666,0.583,0.499,0.377,Inf,1.211,0.719,Inf,Inf,Inf,Inf,Inf,1.222,Inf,Inf,Inf
Ratio_G_Int=1.000,1.122,1.058,0.944,0.921,0.913,1.216,1.073,0.982,0.959,0.956,0.878,0.951,0.734,0.697,0.651,0.661,0.609,0.973,0.672,0.601,0.533,0.538,0.488,0.863,0.528,0.433,0.412,0.372,0.376,0.896,0.475,0.377,0.339,0.295,0.284,0.048,Inf,Inf,Inf,Inf,Inf,Inf,Inf,Inf,Inf,0.059,Inf,1.237,1.116,1.071,1.049,0.969,0.876,1.254,1.135,1.072,1.032,0.947,0.894,1.199,1.057,1.022,0.951,0.857,0.726,1.251,1.057,0.966,0.853,0.784,0.639,0.967,0.755,0.753,0.600,0.504,0.424,0.972,0.753,0.685,0.603,0.541,0.402,Inf,0.061,0.033,Inf,Inf,Inf,Inf,Inf,0.053,Inf,Inf,Inf
Ratio_t0_Fit=1.000,0.675,0.463,0.727,0.543,0.781,0.242,0.419,0.435,0.418,0.340,1.375,0.246,0.884,1.939,-0.728,-0.240,-0.128,0.192,0.230,-0.345,-0.322,-0.535,0.206,0.237,-0.145,0.533,0.065,0.059,0.056,0.148,0.069,0.056,0.054,0.052,0.044,0.047,Inf,Inf,Inf,Inf,Inf,Inf,Inf,Inf,Inf,0.035,Inf,0.240,0.433,0.339,0.402,0.463,-4.176,0.245,0.439,0.238,0.268,0.577,0.920,0.246,0.358,0.369,0.450,3.470,-0.516,0.163,0.188,0.290,0.389,0.404,-0.205,0.126,0.258,0.294,0.367,0.045,0.062,0.140,0.251,0.200,0.117,0.111,0.052,Inf,0.042,0.072,Inf,Inf,Inf,Inf,Inf,0.038,Inf,Inf,Inf
Ratio_t0_G_Int=1.000,-0.176,-0.216,-0.545,-0.456,-0.447,-0.130,-0.183,-0.254,-0.386,-0.302,-0.564,-9.206,-3.295,-1.092,0.407,-3.431,0.491,-0.131,-0.183,-0.195,2.483,-2.516,0.457,-0.150,-0.747,0.076,0.187,0.144,0.139,-0.070,-0.301,0.391,0.196,0.098,0.078,-Inf,-Inf,-Inf,-Inf,-Inf,-Inf,-Inf,-Inf,-Inf,-Inf,-Inf,-Inf,-0.181,-0.242,-0.304,-0.292,-0.303,2.385,-0.158,-0.171,-0.206,-0.227,-0.354,-0.456,-0.163,-0.204,-0.197,-0.292,-0.742,0.247,-0.105,-0.124,-0.140,-0.180,-0.308,0.343,-0.076,-0.115,-0.114,-0.271,-4.123,0.298,-0.077,-0.092,-0.123,-0.116,-0.171,0.351,-Inf,-Inf,-Inf,-Inf,-Inf,-Inf,-Inf,-Inf,-Inf,-Inf,-Inf,-Inf
Ref_Curve_Array=1,1,1,1,1,1,1,1,1,1,1,1,1,1,1,1,1,1,1,1,1,1,1,1,1,1,1,1,1,1,1,1,1,1,1,1,1,1,1,1,1,1,1,1,1,1,1,1,1,1,1,1,1,1,1,1,1,1,1,1,1,1,1,1,1,1,1,1,1,1,1,1,1,1,1,1,1,1,1,1,1,1,1,1,1,1,1,1,1,1,1,1,1,1,1,1
Default_ref=0
Comm_Map=,,,,,
Comm_Consol=,,,,,,,,
Comm_Screen=,,,,,
Analysis_Set=A,A,A,A,A,A,A,A,A,A,A,A,A,A,A,A,A,A,A,A,A,A,A,A,A,A,A,A,A,A,A,A,A,A,A,A,A,A,A,A,A,A,A,A,A,A,A,A,A,A,A,A,A,A,A,A,A,A,A,A,A,A,A,A,A,A,A,A,A,A,A,A,A,A,A,A,A,A,A,A,A,A,A,A,A,A,A,A,A,A,A,A,A,A,A,A
Ref_Type=single_ref,single_ref,single_ref,single_ref,single_ref,single_ref,single_ref,single_ref,single_ref,single_ref,single_ref,single_ref,single_ref,single_ref,single_ref,single_ref,single_ref,single_ref,single_ref,single_ref,single_ref,single_ref,single_ref,single_ref,single_ref,single_ref,single_ref,single_ref,single_ref,single_ref,single_ref,single_ref,single_ref,single_ref,single_ref,single_ref,single_ref,single_ref,single_ref,single_ref,single_ref,single_ref,single_ref,single_ref,single_ref,single_ref,single_ref,single_ref,single_ref,single_ref,single_ref,single_ref,single_ref,single_ref,single_ref,single_ref,single_ref,single_ref,single_ref,single_ref,single_ref,single_ref,single_ref,single_ref,single_ref,single_ref,single_ref,single_ref,single_ref,single_ref,single_ref,single_ref,single_ref,single_ref,single_ref,single_ref,single_ref,single_ref,single_ref,single_ref,single_ref,single_ref,single_ref,single_ref,single_ref,single_ref,single_ref,single_ref,single_ref,single_ref,single_ref,single_ref,single_ref,single_ref,single_ref,single_ref
Wells_In_Use=0,0,0,0,0,0,0,0,0,0,0,0,0,0,0,0,0,0,0,0,0,0,0,0,0,0,0,0,0,0,0,0,0,0,0,0,0,0,0,0,0,0,0,0,0,0,0,0,0,0,0,0,0,0,0,0,0,0,0,0,0,0,0,0,0,0,0,0,0,0,0,0,0,0,0,0,0,0,0,0,0,0,0,0,0,0,0,0,0,0,0,0,0,0,0,0
[Flor:]
[Flor2:]
[Lumin:]
[Data:]
Read=DateTime	RunT[s]	Temp	Well_1	Well_2	Well_3	Well_4	Well_5	Well_6	Well_7	Well_8	Well_9	Well_10	Well_11	Well_12	Well_13	Well_14	Well_15	Well_16	Well_17	Well_18	Well_19	Well_20	Well_21	Well_22	Well_23	Well_24	Well_25	Well_26	Well_27	Well_28	Well_29	Well_30	Well_31	Well_32	Well_33	Well_34	Well_35	Well_36	Well_37	Well_38	Well_39	Well_40	Well_41	Well_42	Well_43	Well_44	Well_45	Well_46	Well_47	Well_48	Well_49	Well_50	Well_51	Well_52	Well_53	Well_54	Well_55	Well_56	Well_57	Well_58	Well_59	Well_60	Well_61	Well_62	Well_63	Well_64	Well_65	Well_66	Well_67	Well_68	Well_69	Well_70	Well_71	Well_72	Well_73	Well_74	Well_75	Well_76	Well_77	Well_78	Well_79	Well_80	Well_81	Well_82	Well_83	Well_84	Well_85	Well_86	Well_87	Well_88	Well_89	Well_90	Well_91	Well_92	Well_93	Well_94	Well_95	Well_96
1=15:55:46	963	300	0.1577	0.1029	0.1210	0.1291	0.1089	0.1093	0.1043	0.1077	0.1037	0.1149	0.1034	0.1336	0.0886	0.0932	0.0984	0.0951	0.0959	0.0950	0.0970	0.0931	0.0922	0.0939	0.0929	0.0915	0.1152	0.0952	0.1270	0.1279	0.1099	0.1022	0.0980	0.1036	0.1021	0.1074	0.1020	0.1227	0.0855	0.0941	0.0969	0.0945	0.0960	0.0949	0.0938	0.0914	0.0891	0.0957	0.0928	0.0858	0.1001	0.0945	0.1107	0.1153	0.1113	0.0993	0.0983	0.1036	0.1091	0.1048	0.1027	0.1273	0.0848	0.0928	0.0921	0.0943	0.0968	0.0928	0.0935	0.0918	0.0914	0.0915	0.0940	0.0851	0.0684	0.0670	0.0646	0.0657	0.0644	0.0638	0.0635	0.0615	0.0628	0.0628	0.0641	0.0636	0.0664	0.0639	0.0655	0.0645	0.0636	0.0671	0.0635	0.0631	0.0625	0.0637	0.0633	0.0633
2=16:10:28	1845	298	0.1614	0.1053	0.1147	0.1167	0.1076	0.1074	0.1094	0.1105	0.1072	0.1083	0.1022	0.1246	0.0909	0.0964	0.0963	0.0974	0.0987	0.0988	0.0977	0.0951	0.0959	0.0958	0.0944	0.0909	0.1022	0.0979	0.1287	0.1273	0.1098	0.1076	0.1025	0.1044	0.1032	0.1100	0.1041	0.1239	0.0885	0.0953	0.0964	0.0961	0.0984	0.0942	0.0991	0.0951	0.0936	0.0933	0.0984	0.0867	0.1062	0.0954	0.1042	0.1152	0.1097	0.1035	0.0979	0.1035	0.1086	0.1068	0.1029	0.1299	0.0854	0.0934	0.0956	0.0958	0.0942	0.0922	0.0966	0.0914	0.0939	0.0934	0.0943	0.0898	0.0696	0.0680	0.0648	0.0665	0.0648	0.0648	0.0650	0.0637	0.0627	0.0637	0.0642	0.0641	0.0670	0.0650	0.0655	0.0640	0.0660	0.0678	0.0643	0.0643	0.0632	0.0642	0.0642	0.0642
3=16:25:10	2726	301	0.1814	0.0968	0.1196	0.1254	0.1139	0.1094	0.1101	0.1121	0.1064	0.1148	0.1078	0.1245	0.0912	0.0973	0.0993	0.0973	0.0967	0.0970	0.0962	0.0935	0.0954	0.0965	0.0939	0.0920	0.1220	0.1018	0.1266	0.1184	0.1105	0.1037	0.1025	0.1089	0.1073	0.1046	0.0997	0.1308	0.0883	0.0956	0.0944	0.0957	0.0969	0.0969	0.0948	0.0949	0.0917	0.0914	0.0946	0.0895	0.1046	0.0985	0.1235	0.1144	0.1090	0.1029	0.1004	0.1011	0.1047	0.1083	0.1050	0.1265	0.0854	0.0931	0.0952	0.0959	0.0935	0.0952	0.0930	0.0942	0.0925	0.0915	0.0943	0.0904	0.0691	0.0677	0.0641	0.0653	0.0637	0.0639	0.0645	0.0632	0.0642	0.0630	0.0639	0.0636	0.0671	0.0642	0.0654	0.0648	0.0654	0.0668	0.0634	0.0620	0.0627	0.0635	0.0644	0.0637
4=16:39:52	3608	300	0.1609	0.1074	0.1180	0.1193	0.1109	0.1098	0.1085	0.1157	0.1101	0.1086	0.1035	0.1446	0.0911	0.0965	0.0970	0.0988	0.1000	0.0997	0.0990	0.0956	0.0970	0.0932	0.0956	0.0955	0.1073	0.0987	0.1266	0.1309	0.1108	0.1094	0.1058	0.1061	0.1021	0.1142	0.1062	0.1373	0.0900	0.0962	0.0981	0.1001	0.0994	0.0953	0.0978	0.0982	0.0930	0.0959	0.0944	0.0944	0.1078	0.0960	0.1141	0.1235	0.1109	0.1036	0.1048	0.1080	0.1041	0.1057	0.0999	0.1218	0.0879	0.0963	0.0960	0.0959	0.0986	0.0946	0.0967	0.0930	0.0937	0.0943	0.0943	0.0915	0.0703	0.0686	0.0659	0.0679	0.0656	0.0648	0.0652	0.0641	0.0636	0.0645	0.0650	0.0645	0.0681	0.0651	0.0653	0.0650	0.0668	0.0680	0.0644	0.0647	0.0642	0.0644	0.0655	0.0653
5=16:54:33	4490	298	0.1727	0.1020	0.1166	0.1231	0.1127	0.1050	0.1045	0.1096	0.1068	0.1087	0.1065	0.1324	0.0901	0.0978	0.0979	0.0973	0.0991	0.0997	0.0953	0.0939	0.0950	0.0973	0.0957	0.0927	0.1008	0.1025	0.1220	0.1215	0.1093	0.1115	0.1057	0.1070	0.1074	0.1124	0.1052	0.1308	0.0898	0.0949	0.0969	0.0975	0.0968	0.0957	0.0949	0.0939	0.0947	0.0942	0.0962	0.0908	0.1034	0.0978	0.1235	0.1191	0.1080	0.1070	0.1034	0.1039	0.1102	0.1110	0.1036	0.1229	0.0875	0.0949	0.0959	0.0953	0.0967	0.0962	0.0964	0.0935	0.0923	0.0923	0.0943	0.0904	0.0686	0.0672	0.0646	0.0656	0.0643	0.0638	0.0642	0.0616	0.0638	0.0632	0.0637	0.0632	0.0665	0.0640	0.0646	0.0645	0.0646	0.0668	0.0637	0.0641	0.0620	0.0628	0.0637	0.0636
6=17:09:15	5371	296	0.1963	0.1042	0.1135	0.1241	0.1149	0.1067	0.1066	0.1132	0.1126	0.1135	0.1086	0.1322	0.0917	0.1010	0.0991	0.0978	0.1016	0.1005	0.0975	0.0963	0.0984	0.0981	0.0978	0.0927	0.1061	0.1065	0.1340	0.1235	0.1101	0.1105	0.1060	0.1091	0.1103	0.1144	0.1077	0.1353	0.0908	0.0966	0.0991	0.0994	0.1003	0.0978	0.0976	0.0959	0.0955	0.0954	0.0989	0.0925	0.1040	0.0965	0.1211	0.1219	0.1103	0.1064	0.1046	0.1090	0.1067	0.1116	0.1056	0.1248	0.0892	0.0985	0.1000	0.0975	0.0979	0.0993	0.0982	0.0964	0.0953	0.0960	0.0980	0.0959	0.0699	0.0684	0.0654	0.0667	0.0657	0.0649	0.0653	0.0630	0.0651	0.0641	0.0647	0.0643	0.0680	0.0654	0.0666	0.0657	0.0647	0.0686	0.0646	0.0650	0.0646	0.0649	0.0649	0.0645
7=17:23:57	6253	301	0.1560	0.0993	0.1225	0.1306	0.1155	0.1072	0.1082	0.1115	0.1075	0.1126	0.1036	0.1359	0.0919	0.0987	0.1003	0.0977	0.0984	0.0986	0.0982	0.0947	0.0959	0.0954	0.0965	0.0964	0.1167	0.1023	0.1203	0.1267	0.1125	0.1068	0.1043	0.1108	0.1106	0.1100	0.1025	0.1327	0.0900	0.0958	0.0966	0.0975	0.0996	0.1004	0.0980	0.0965	0.0951	0.0948	0.0962	0.0938	0.0936	0.1014	0.1195	0.1186	0.1112	0.1098	0.1076	0.1028	0.1084	0.1090	0.1088	0.1240	0.0881	0.0955	0.0967	0.0984	0.0979	0.0964	0.0989	0.0945	0.0930	0.0935	0.0974	0.0896	0.0682	0.0672	0.0640	0.0654	0.0620	0.0638	0.0641	0.0633	0.0632	0.0623	0.0626	0.0622	0.0665	0.0638	0.0643	0.0639	0.0650	0.0665	0.0633	0.0626	0.0618	0.0625	0.0633	0.0631
8=17:38:38	7135	298	0.1701	0.1094	0.1157	0.1227	0.1146	0.1090	0.1071	0.1166	0.1126	0.1153	0.1088	0.1425	0.0940	0.0997	0.1012	0.1015	0.1020	0.1010	0.1015	0.0973	0.0980	0.0985	0.0968	0.0987	0.1128	0.1060	0.1418	0.1279	0.1146	0.1129	0.1106	0.1074	0.1037	0.1146	0.1068	0.1456	0.0928	0.0991	0.1011	0.1007	0.0992	0.0984	0.1003	0.0977	0.0967	0.0977	0.0988	0.0951	0.1122	0.1000	0.1273	0.1205	0.1100	0.1059	0.1025	0.1073	0.1109	0.1114	0.1055	0.1217	0.0912	0.0984	0.0985	0.0989	0.1011	0.0988	0.0994	0.0960	0.0951	0.0978	0.0984	0.0904	0.0695	0.0677	0.0642	0.0656	0.0655	0.0645	0.0649	0.0636	0.0641	0.0632	0.0641	0.0639	0.0672	0.0628	0.0657	0.0651	0.0663	0.0675	0.0637	0.0650	0.0624	0.0636	0.0646	0.0640
9=17:53:20	8017	301	0.1912	0.1025	0.1120	0.1347	0.1188	0.1111	0.1076	0.1167	0.1120	0.1133	0.1088	0.1402	0.0935	0.1012	0.1033	0.1010	0.1021	0.1024	0.1015	0.0980	0.1003	0.0980	0.0999	0.0958	0.1298	0.1095	0.1291	0.1297	0.1158	0.1086	0.1084	0.1113	0.1102	0.1149	0.1070	0.1377	0.0935	0.0980	0.0984	0.1033	0.1037	0.1006	0.1007	0.1003	0.0963	0.0939	0.0992	0.0981	0.1123	0.1020	0.1263	0.1292	0.1153	0.1100	0.1049	0.1066	0.1051	0.1085	0.1071	0.1295	0.0908	0.0988	0.0996	0.1007	0.0980	0.1005	0.1001	0.0968	0.0973	0.1009	0.0990	0.0956	0.0689	0.0679	0.0640	0.0663	0.0644	0.0631	0.0642	0.0640	0.0637	0.0634	0.0640	0.0634	0.0672	0.0648	0.0643	0.0650	0.0659	0.0659	0.0636	0.0636	0.0630	0.0633	0.0637	0.0636
10=18:08:02	8898	298	0.1521	0.1066	0.1252	0.1353	0.1179	0.1129	0.1133	0.1175	0.1136	0.1213	0.1103	0.1344	0.0954	0.1028	0.1046	0.1049	0.1041	0.1052	0.1040	0.1006	0.0998	0.1020	0.1020	0.0998	0.1180	0.1055	0.1296	0.1271	0.1166	0.1132	0.1103	0.1126	0.1091	0.1083	0.1065	0.1430	0.0934	0.1011	0.1001	0.1028	0.1042	0.1002	0.1029	0.0996	0.0977	0.1026	0.1033	0.0956	0.1032	0.1014	0.1191	0.1215	0.1123	0.1100	0.1085	0.1085	0.1184	0.1163	0.1133	0.1269	0.0926	0.0990	0.0999	0.1003	0.1003	0.1017	0.1015	0.1005	0.1002	0.0987	0.1016	0.0926	0.0686	0.0676	0.0645	0.0662	0.0630	0.0642	0.0648	0.0642	0.0645	0.0636	0.0638	0.0639	0.0669	0.0647	0.0658	0.0651	0.0660	0.0675	0.0643	0.0633	0.0630	0.0643	0.0639	0.0645
11=18:22:44	9780	298	0.1877	0.1102	0.1275	0.1291	0.1217	0.1147	0.1157	0.1205	0.1153	0.1204	0.1087	0.1403	0.0953	0.1014	0.1043	0.1052	0.1047	0.1047	0.1037	0.1009	0.1011	0.1031	0.0999	0.1006	0.1217	0.1131	0.1464	0.1265	0.1166	0.1143	0.1125	0.1117	0.1134	0.1177	0.1085	0.1373	0.0962	0.1014	0.1014	0.1042	0.1030	0.1028	0.1024	0.1024	0.0976	0.0988	0.1027	0.0931	0.1095	0.1018	0.1272	0.1293	0.1149	0.1084	0.1057	0.1082	0.1110	0.1139	0.1087	0.1243	0.0922	0.0994	0.0992	0.1010	0.1028	0.1019	0.0998	0.1014	0.0983	0.0989	0.1006	0.0944	0.0681	0.0665	0.0636	0.0652	0.0639	0.0631	0.0639	0.0624	0.0618	0.0623	0.0632	0.0626	0.0661	0.0634	0.0646	0.0626	0.0644	0.0663	0.0630	0.0636	0.0623	0.0622	0.0630	0.0627
12=18:37:25	10662	300	0.1813	0.1059	0.1222	0.1334	0.1213	0.1157	0.1161	0.1240	0.1198	0.1180	0.1183	0.1439	0.1004	0.1068	0.1076	0.1082	0.1095	0.1084	0.1092	0.1032	0.1049	0.1032	0.1056	0.1045	0.1211	0.1134	0.1294	0.1347	0.1205	0.1140	0.1090	0.1180	0.1124	0.1156	0.1150	0.1459	0.0972	0.1035	0.1019	0.1063	0.1091	0.1050	0.1042	0.1024	0.1026	0.1003	0.1047	0.1002	0.1144	0.1039	0.1321	0.1259	0.1163	0.1119	0.1119	0.1138	0.1104	0.1118	0.1129	0.1329	0.0934	0.1023	0.1036	0.1028	0.1031	0.1028	0.1034	0.1011	0.1007	0.1014	0.1025	0.0996	0.0685	0.0677	0.0642	0.0658	0.0647	0.0638	0.0643	0.0631	0.0619	0.0631	0.0637	0.0631	0.0666	0.0639	0.0652	0.0628	0.0654	0.0667	0.0632	0.0638	0.0626	0.0630	0.0636	0.0635
13=18:52:07	11544	298	0.1871	0.1124	0.1296	0.1387	0.1274	0.1184	0.1236	0.1227	0.1266	0.1333	0.1176	0.1406	0.1018	0.1084	0.1087	0.1100	0.1110	0.1118	0.1103	0.1070	0.1058	0.1083	0.1087	0.1054	0.1247	0.1195	0.1308	0.1304	0.1193	0.1166	0.1157	0.1186	0.1204	0.1186	0.1183	0.1447	0.1000	0.1101	0.1031	0.1080	0.1081	0.1079	0.1053	0.1037	0.1047	0.1046	0.1066	0.1005	0.1076	0.1075	0.1343	0.1278	0.1193	0.1170	0.1123	0.1139	0.1194	0.1185	0.1192	0.1340	0.0962	0.1023	0.1047	0.1036	0.1027	0.1011	0.1080	0.1036	0.1050	0.0999	0.1050	0.0975	0.0694	0.0690	0.0658	0.0658	0.0642	0.0650	0.0648	0.0647	0.0643	0.0637	0.0646	0.0645	0.0680	0.0656	0.0661	0.0655	0.0664	0.0680	0.0634	0.0654	0.0637	0.0639	0.0649	0.0650
14=19:06:49	12425	300	0.1522	0.1111	0.1383	0.1452	0.1260	0.1241	0.1277	0.1264	0.1224	0.1268	0.1205	0.1471	0.1044	0.1097	0.1168	0.1105	0.1133	0.1149	0.1148	0.1081	0.1096	0.1105	0.1117	0.1080	0.1230	0.1199	0.1350	0.1339	0.1205	0.1215	0.1183	0.1214	0.1212	0.1227	0.1153	0.1482	0.0998	0.1054	0.1058	0.1082	0.1095	0.1071	0.1102	0.1051	0.1033	0.1058	0.1073	0.1061	0.1014	0.1059	0.1296	0.1235	0.1211	0.1136	0.1126	0.1141	0.1124	0.1141	0.1130	0.1325	0.0953	0.1034	0.1018	0.1024	0.1022	0.1028	0.1080	0.1034	0.1023	0.1039	0.1050	0.1008	0.0677	0.0669	0.0636	0.0657	0.0638	0.0637	0.0638	0.0605	0.0635	0.0627	0.0634	0.0628	0.0666	0.0633	0.0643	0.0641	0.0638	0.0656	0.0626	0.0644	0.0623	0.0628	0.0628	0.0634
15=19:21:31	13307	298	0.2157	0.1216	0.1301	0.1317	0.1285	0.1227	0.1293	0.1388	0.1350	0.1311	0.1241	0.1511	0.1064	0.1131	0.1138	0.1162	0.1175	0.1175	0.1161	0.1130	0.1143	0.1134	0.1136	0.1089	0.1347	0.1196	0.1482	0.1399	0.1269	0.1275	0.1249	0.1243	0.1179	0.1291	0.1260	0.1543	0.1032	0.1060	0.1094	0.1123	0.1102	0.1092	0.1111	0.1090	0.1064	0.1053	0.1086	0.1048	0.1208	0.1060	0.1289	0.1348	0.1217	0.1160	0.1101	0.1178	0.1143	0.1208	0.1127	0.1313	0.0960	0.1029	0.1033	0.1033	0.1046	0.1027	0.1079	0.1051	0.1053	0.1052	0.1057	0.1057	0.0686	0.0672	0.0639	0.0660	0.0644	0.0643	0.0642	0.0633	0.0642	0.0634	0.0631	0.0635	0.0667	0.0629	0.0648	0.0646	0.0661	0.0665	0.0633	0.0637	0.0617	0.0630	0.0637	0.0641
16=19:36:13	14189	298	0.2056	0.1229	0.1376	0.1439	0.1349	0.1286	0.1309	0.1374	0.1342	0.1390	0.1270	0.1597	0.1101	0.1161	0.1183	0.1212	0.1202	0.1195	0.1225	0.1157	0.1142	0.1201	0.1173	0.1153	0.1404	0.1231	0.1458	0.1375	0.1318	0.1244	0.1270	0.1255	0.1236	0.1345	0.1243	0.1475	0.1054	0.1115	0.1100	0.1120	0.1128	0.1137	0.1141	0.1143	0.1097	0.1120	0.1138	0.1060	0.1132	0.1069	0.1410	0.1380	0.1234	0.1155	0.1143	0.1129	0.1187	0.1215	0.1181	0.1385	0.0991	0.1045	0.1069	0.1075	0.1073	0.1048	0.1117	0.1076	0.1078	0.1055	0.1099	0.1005	0.0692	0.0685	0.0638	0.0669	0.0650	0.0632	0.0648	0.0644	0.0640	0.0641	0.0625	0.0647	0.0675	0.0645	0.0656	0.0657	0.0674	0.0681	0.0646	0.0644	0.0645	0.0636	0.0646	0.0647
17=19:50:50	15067	300	0.1848	0.1301	0.1550	0.1480	0.1400	0.1360	0.1424	0.1420	0.1334	0.1392	0.1266	0.1684	0.1127	0.1207	0.1221	0.1235	0.1233	0.1214	0.1244	0.1211	0.1170	0.1189	0.1202	0.1217	0.1404	0.1194	0.1382	0.1525	0.1288	0.1272	0.1242	0.1259	0.1299	0.1357	0.1289	0.1442	0.1072	0.1103	0.1079	0.1133	0.1134	0.1148	0.1145	0.1111	0.1090	0.1089	0.1140	0.1083	0.1188	0.1095	0.1197	0.1252	0.1219	0.1168	0.1208	0.1178	0.1164	0.1227	0.1125	0.1363	0.0959	0.1062	0.1031	0.1061	0.1056	0.1050	0.1074	0.1061	0.1091	0.1049	0.1082	0.1025	0.0687	0.0675	0.0649	0.0656	0.0645	0.0648	0.0639	0.0629	0.0634	0.0626	0.0635	0.0629	0.0667	0.0647	0.0636	0.0642	0.0654	0.0671	0.0630	0.0641	0.0627	0.0630	0.0636	0.0634
18=20:05:32	15948	298	0.2123	0.1283	0.1487	0.1607	0.1444	0.1371	0.1445	0.1482	0.1470	0.1471	0.1376	0.1570	0.1207	0.1245	0.1275	0.1303	0.1288	0.1291	0.1328	0.1269	0.1249	0.1262	0.1282	0.1218	0.1473	0.1280	0.1471	0.1484	0.1392	0.1305	0.1308	0.1385	0.1362	0.1344	0.1347	0.1601	0.1108	0.1163	0.1115	0.1184	0.1193	0.1144	0.1200	0.1177	0.1162	0.1126	0.1169	0.1150	0.1224	0.1115	0.1437	0.1304	0.1232	0.1198	0.1207	0.1275	0.1212	0.1244	0.1207	0.1514	0.1004	0.1061	0.1084	0.1083	0.1065	0.1091	0.1136	0.1075	0.1082	0.1075	0.1123	0.1048	0.0679	0.0676	0.0688	0.0672	0.0659	0.0655	0.0654	0.0646	0.0650	0.0631	0.0654	0.0642	0.0678	0.0649	0.0642	0.0663	0.0687	0.0686	0.0649	0.0647	0.0643	0.0640	0.0651	0.0647
19=20:20:14	16830	300	0.2184	0.1368	0.1479	0.1538	0.1461	0.1439	0.1508	0.1541	0.1523	0.1524	0.1380	0.1735	0.1225	0.1306	0.1328	0.1366	0.1347	0.1320	0.1380	0.1310	0.1297	0.1294	0.1319	0.1297	0.1504	0.1289	0.1541	0.1507	0.1382	0.1346	0.1410	0.1419	0.1357	0.1391	0.1365	0.1697	0.1145	0.1153	0.1131	0.1174	0.1183	0.1167	0.1244	0.1189	0.1167	0.1149	0.1201	0.1199	0.1268	0.1128	0.1380	0.1417	0.1282	0.1176	0.1185	0.1303	0.1226	0.1262	0.1186	0.1357	0.1002	0.1090	0.1078	0.1068	0.1091	0.1072	0.1129	0.1108	0.1100	0.1101	0.1111	0.1123	0.0695	0.0681	0.0640	0.0650	0.0654	0.0647	0.0641	0.0636	0.0647	0.0638	0.0638	0.0643	0.0668	0.0636	0.0652	0.0633	0.0688	0.0668	0.0638	0.0643	0.0631	0.0626	0.0643	0.0639
20=20:34:56	17712	300	0.2167	0.1412	0.1556	0.1649	0.1520	0.1471	0.1560	0.1598	0.1637	0.1606	0.1471	0.1810	0.1294	0.1361	0.1357	0.1415	0.1388	0.1365	0.1477	0.1373	0.1386	0.1376	0.1375	0.1310	0.1561	0.1328	0.1573	0.1603	0.1425	0.1365	0.1459	0.1443	0.1404	0.1489	0.1413	0.1766	0.1182	0.1185	0.1150	0.1209	0.1203	0.1174	0.1268	0.1258	0.1214	0.1209	0.1261	0.1225	0.1266	0.1124	0.1431	0.1414	0.1297	0.1232	0.1193	0.1226	0.1237	0.1239	0.1213	0.1477	0.1047	0.1111	0.1097	0.1085	0.1102	0.1081	0.1168	0.1124	0.1140	0.1108	0.1135	0.1123	0.0710	0.0698	0.0654	0.0680	0.0667	0.0656	0.0654	0.0643	0.0636	0.0661	0.0651	0.0655	0.0683	0.0662	0.0664	0.0662	0.0678	0.0698	0.0662	0.0667	0.0656	0.0661	0.0660	0.0654
21=20:49:37	18594	300	0.2346	0.1447	0.1668	0.1762	0.1561	0.1539	0.1692	0.1642	0.1615	0.1703	0.1517	0.1768	0.1346	0.1377	0.1456	0.1436	0.1411	0.1422	0.1518	0.1438	0.1422	0.1437	0.1394	0.1370	0.1581	0.1365	0.1475	0.1502	0.1419	0.1395	0.1517	0.1539	0.1487	0.1503	0.1462	0.1739	0.1194	0.1205	0.1154	0.1203	0.1198	0.1201	0.1325	0.1276	0.1235	0.1244	0.1288	0.1195	0.1294	0.1151	0.1445	0.1284	0.1288	0.1226	0.1243	0.1264	0.1259	0.1290	0.1318	0.1351	0.1024	0.1085	0.1088	0.1089	0.1103	0.1071	0.1183	0.1138	0.1147	0.1116	0.1147	0.1084	0.0695	0.0666	0.0645	0.0664	0.0654	0.0644	0.0659	0.0632	0.0631	0.0636	0.0642	0.0637	0.0677	0.0655	0.0638	0.0643	0.0670	0.0675	0.0649	0.0638	0.0639	0.0645	0.0648	0.0643
22=21:04:19	19476	298	0.2348	0.1543	0.1704	0.1688	0.1579	0.1586	0.1733	0.1747	0.1715	0.1779	0.1559	0.1935	0.1385	0.1457	0.1458	0.1483	0.1488	0.1445	0.1600	0.1477	0.1464	0.1458	0.1439	0.1421	0.1636	0.1318	0.1670	0.1637	0.1468	0.1386	0.1570	0.1519	0.1513	0.1513	0.1484	0.1825	0.1207	0.1179	0.1184	0.1199	0.1206	0.1189	0.1370	0.1291	0.1229	0.1253	0.1292	0.1285	0.1308	0.1129	0.1370	0.1392	0.1297	0.1193	0.1191	0.1202	0.1288	0.1268	0.1195	0.1430	0.1040	0.1114	0.1084	0.1074	0.1094	0.1100	0.1154	0.1140	0.1136	0.1128	0.1152	0.1095	0.0688	0.0668	0.0645	0.0659	0.0646	0.0645	0.0648	0.0638	0.0638	0.0631	0.0639	0.0641	0.0670	0.0645	0.0658	0.0647	0.0685	0.0666	0.0638	0.0633	0.0629	0.0635	0.0639	0.0636
23=21:19:01	20357	298	0.2390	0.1660	0.1813	0.1772	0.1651	0.1650	0.1876	0.1848	0.1761	0.1860	0.1629	0.2051	0.1477	0.1539	0.1520	0.1538	0.1540	0.1506	0.1684	0.1564	0.1521	0.1520	0.1511	0.1473	0.1761	0.1410	0.1629	0.1592	0.1444	0.1392	0.1668	0.1617	0.1558	0.1642	0.1588	0.1894	0.1256	0.1220	0.1190	0.1206	0.1210	0.1226	0.1435	0.1339	0.1286	0.1299	0.1318	0.1271	0.1356	0.1216	0.1481	0.1351	0.1318	0.1191	0.1260	0.1281	0.1318	0.1298	0.1232	0.1377	0.1056	0.1108	0.1090	0.1074	0.1111	0.1107	0.1188	0.1130	0.1151	0.1162	0.1154	0.1063	0.0690	0.0678	0.0640	0.0663	0.0644	0.0631	0.0643	0.0625	0.0635	0.0632	0.0631	0.0631	0.0672	0.0646	0.0647	0.0646	0.0675	0.0669	0.0628	0.0627	0.0630	0.0623	0.0642	0.0643
24=21:33:43	21239	298	0.2195	0.1746	0.1860	0.1956	0.1762	0.1742	0.2086	0.2045	0.1894	0.1891	0.1721	0.1985	0.1579	0.1616	0.1613	0.1630	0.1609	0.1561	0.1832	0.1683	0.1646	0.1661	0.1614	0.1549	0.1743	0.1454	0.1528	0.1634	0.1516	0.1431	0.1720	0.1804	0.1711	0.1689	0.1637	0.1850	0.1297	0.1245	0.1210	0.1230	0.1236	0.1258	0.1536	0.1414	0.1361	0.1337	0.1359	0.1318	0.1296	0.1179	0.1378	0.1399	0.1265	0.1259	0.1273	0.1260	0.1301	0.1327	0.1313	0.1565	0.1084	0.1096	0.1114	0.1131	0.1119	0.1109	0.1217	0.1168	0.1194	0.1136	0.1181	0.1138	0.0678	0.0674	0.0642	0.0643	0.0645	0.0638	0.0654	0.0633	0.0624	0.0631	0.0633	0.0639	0.0668	0.0639	0.0662	0.0646	0.0684	0.0666	0.0640	0.0639	0.0636	0.0638	0.0629	0.0630
25=21:48:25	22121	300	0.2575	0.1798	0.1928	0.1944	0.1811	0.1733	0.2013	0.2013	0.2039	0.1964	0.1712	0.2079	0.1668	0.1695	0.1644	0.1686	0.1651	0.1614	0.1916	0.1736	0.1709	0.1688	0.1667	0.1534	0.1799	0.1456	0.1714	0.1677	0.1526	0.1435	0.1818	0.1781	0.1720	0.1753	0.1709	0.1941	0.1313	0.1238	0.1220	0.1248	0.1282	0.1179	0.1611	0.1473	0.1410	0.1361	0.1415	0.1314	0.1359	0.1149	0.1456	0.1417	0.1283	0.1242	0.1288	0.1308	0.1347	0.1321	0.1297	0.1477	0.1098	0.1135	0.1099	0.1098	0.1122	0.1096	0.1217	0.1152	0.1203	0.1171	0.1190	0.1081	0.0680	0.0662	0.0642	0.0659	0.0648	0.0636	0.0634	0.0624	0.0617	0.0623	0.0631	0.0629	0.0667	0.0631	0.0632	0.0638	0.0678	0.0665	0.0616	0.0629	0.0616	0.0624	0.0620	0.0622
26=22:03:06	23003	300	0.2505	0.1913	0.1982	0.2004	0.1896	0.1848	0.2308	0.2174	0.2077	0.2086	0.1855	0.2122	0.1811	0.1801	0.1760	0.1804	0.1759	0.1711	0.2092	0.1902	0.1841	0.1809	0.1741	0.1689	0.1809	0.1524	0.1698	0.1686	0.1520	0.1492	0.1976	0.1877	0.1829	0.1815	0.1751	0.2049	0.1379	0.1287	0.1208	0.1264	0.1295	0.1239	0.1729	0.1582	0.1457	0.1400	0.1443	0.1382	0.1429	0.1210	0.1460	0.1470	0.1320	0.1257	0.1293	0.1293	0.1315	0.1354	0.1319	0.1546	0.1129	0.1143	0.1124	0.1126	0.1117	0.1121	0.1251	0.1193	0.1232	0.1185	0.1199	0.1126	0.0679	0.0675	0.0648	0.0651	0.0639	0.0643	0.0656	0.0647	0.0632	0.0635	0.0644	0.0636	0.0659	0.0626	0.0671	0.0653	0.0676	0.0677	0.0637	0.0624	0.0627	0.0624	0.0634	0.0639
27=22:17:48	23885	298	0.2797	0.2041	0.2119	0.2166	0.1983	0.1955	0.2481	0.2311	0.2190	0.2216	0.1965	0.2261	0.1942	0.1897	0.1885	0.1899	0.1835	0.1794	0.2233	0.2022	0.1928	0.1918	0.1917	0.1707	0.2044	0.1569	0.1710	0.1692	0.1586	0.1534	0.2104	0.2067	0.1978	0.1902	0.1821	0.2185	0.1425	0.1354	0.1255	0.1312	0.1336	0.1278	0.1804	0.1621	0.1537	0.1478	0.1484	0.1450	0.1421	0.1284	0.1592	0.1391	0.1325	0.1281	0.1345	0.1359	0.1384	0.1426	0.1326	0.1588	0.1175	0.1198	0.1128	0.1133	0.1147	0.1140	0.1286	0.1254	0.1256	0.1236	0.1238	0.1141	0.0708	0.0696	0.0672	0.0684	0.0650	0.0650	0.0684	0.0670	0.0650	0.0647	0.0658	0.0663	0.0689	0.0656	0.0695	0.0661	0.0703	0.0679	0.0631	0.0649	0.0650	0.0655	0.0664	0.0674
28=22:32:30	24766	300	0.2924	0.2169	0.2254	0.2159	0.2033	0.2020	0.2564	0.2424	0.2294	0.2395	0.2014	0.2398	0.2021	0.1990	0.1872	0.1995	0.1915	0.1828	0.2348	0.2098	0.1985	0.1937	0.1866	0.1827	0.2019	0.1564	0.1780	0.1846	0.1590	0.1505	0.2299	0.2058	0.1990	0.2020	0.1891	0.2074	0.1449	0.1330	0.1274	0.1272	0.1259	0.1299	0.1895	0.1693	0.1589	0.1503	0.1509	0.1424	0.1514	0.1279	0.1389	0.1380	0.1339	0.1270	0.1334	0.1343	0.1445	0.1434	0.1338	0.1537	0.1161	0.1173	0.1110	0.1151	0.1135	0.1137	0.1319	0.1232	0.1256	0.1213	0.1225	0.1130	0.0675	0.0669	0.0625	0.0649	0.0635	0.0642	0.0671	0.0624	0.0629	0.0633	0.0636	0.0637	0.0670	0.0643	0.0661	0.0630	0.0675	0.0660	0.0627	0.0636	0.0629	0.0629	0.0644	0.0631
29=22:47:12	25648	298	0.3206	0.2304	0.2325	0.2442	0.2213	0.2101	0.2815	0.2661	0.2488	0.2459	0.2149	0.2482	0.2216	0.2165	0.2074	0.2043	0.2020	0.1961	0.2575	0.2292	0.2170	0.2107	0.2052	0.1936	0.2066	0.1703	0.1770	0.1812	0.1647	0.1644	0.2480	0.2247	0.2127	0.2182	0.1954	0.2348	0.1541	0.1375	0.1325	0.1353	0.1380	0.1336	0.2095	0.1835	0.1734	0.1572	0.1588	0.1533	0.1536	0.1280	0.1592	0.1534	0.1361	0.1341	0.1436	0.1420	0.1449	0.1427	0.1348	0.1755	0.1219	0.1214	0.1160	0.1176	0.1178	0.1170	0.1380	0.1232	0.1289	0.1240	0.1275	0.1187	0.0694	0.0686	0.0682	0.0687	0.0674	0.0669	0.0682	0.0665	0.0658	0.0644	0.0659	0.0662	0.0680	0.0662	0.0662	0.0671	0.0697	0.0690	0.0648	0.0657	0.0641	0.0651	0.0663	0.0662
30=23:01:53	26530	300	0.3441	0.2523	0.2440	0.2425	0.2260	0.2197	0.2992	0.2820	0.2707	0.2651	0.2182	0.2678	0.2358	0.2246	0.2082	0.2186	0.2161	0.2017	0.2806	0.2457	0.2290	0.2228	0.2140	0.1979	0.2324	0.1677	0.1904	0.1848	0.1678	0.1693	0.2675	0.2414	0.2222	0.2264	0.2058	0.2264	0.1596	0.1375	0.1312	0.1375	0.1348	0.1307	0.2207	0.1919	0.1749	0.1626	0.1648	0.1554	0.1662	0.1274	0.1509	0.1521	0.1457	0.1341	0.1453	0.1472	0.1488	0.1457	0.1342	0.1501	0.1243	0.1238	0.1146	0.1181	0.1176	0.1196	0.1408	0.1274	0.1303	0.1248	0.1275	0.1155	0.0706	0.0686	0.0661	0.0672	0.0661	0.0662	0.0664	0.0661	0.0643	0.0653	0.0658	0.0655	0.0679	0.0652	0.0680	0.0668	0.0689	0.0678	0.0642	0.0650	0.0642	0.0646	0.0655	0.0658
31=23:16:35	27412	300	0.3448	0.2653	0.2642	0.2574	0.2411	0.2312	0.3304	0.3010	0.2838	0.2791	0.2313	0.2682	0.2559	0.2444	0.2229	0.2333	0.2251	0.2112	0.3066	0.2653	0.2447	0.2395	0.2259	0.2049	0.2392	0.1754	0.1758	0.1847	0.1727	0.1705	0.2868	0.2563	0.2350	0.2344	0.2171	0.2335	0.1675	0.1400	0.1357	0.1376	0.1385	0.1363	0.2378	0.2052	0.1857	0.1683	0.1705	0.1615	0.1637	0.1289	0.1588	0.1580	0.1373	0.1345	0.1496	0.1481	0.1469	0.1482	0.1389	0.1613	0.1251	0.1209	0.1232	0.1185	0.1183	0.1184	0.1426	0.1305	0.1321	0.1270	0.1283	0.1275	0.0691	0.0688	0.0651	0.0652	0.0659	0.0640	0.0648	0.0650	0.0646	0.0636	0.0645	0.0644	0.0659	0.0649	0.0673	0.0658	0.0667	0.0654	0.0627	0.0642	0.0637	0.0644	0.0647	0.0650
32=23:31:17	28293	298	0.3602	0.2812	0.2800	0.2691	0.2534	0.2422	0.3553	0.3259	0.3057	0.3023	0.2474	0.2818	0.2770	0.2570	0.2373	0.2467	0.2350	0.2249	0.3278	0.2832	0.2567	0.2519	0.2367	0.2205	0.2619	0.1833	0.1962	0.1939	0.1724	0.1674	0.3051	0.2694	0.2521	0.2483	0.2283	0.2355	0.1752	0.1453	0.1379	0.1392	0.1449	0.1397	0.2538	0.2168	0.1958	0.1792	0.1774	0.1652	0.1562	0.1408	0.1557	0.1493	0.1420	0.1322	0.1544	0.1491	0.1550	0.1524	0.1432	0.1581	0.1296	0.1280	0.1185	0.1214	0.1195	0.1178	0.1492	0.1353	0.1376	0.1272	0.1294	0.1195	0.0701	0.0677	0.0646	0.0660	0.0646	0.0661	0.0666	0.0647	0.0633	0.0636	0.0626	0.0643	0.0675	0.0648	0.0678	0.0663	0.0669	0.0674	0.0640	0.0648	0.0638	0.0626	0.0643	0.0648
33=23:45:59	29175	301	0.4055	0.3084	0.2976	0.2856	0.2606	0.2569	0.3836	0.3437	0.3204	0.3134	0.2616	0.3080	0.2932	0.2777	0.2521	0.2632	0.2500	0.2324	0.3575	0.3063	0.2802	0.2722	0.2517	0.2349	0.2877	0.1824	0.1928	0.1941	0.1821	0.1754	0.3325	0.2942	0.2677	0.2654	0.2351	0.2535	0.1860	0.1487	0.1384	0.1433	0.1445	0.1409	0.2738	0.2289	0.2005	0.1831	0.1872	0.1674	0.1899	0.1404	0.1590	0.1430	0.1405	0.1348	0.1616	0.1519	0.1672	0.1537	0.1426	0.1606	0.1373	0.1267	0.1192	0.1229	0.1223	0.1210	0.1543	0.1403	0.1365	0.1305	0.1334	0.1213	0.0709	0.0696	0.0675	0.0672	0.0673	0.0673	0.0682	0.0659	0.0648	0.0647	0.0648	0.0657	0.0687	0.0666	0.0702	0.0665	0.0693	0.0683	0.0650	0.0648	0.0647	0.0649	0.0652	0.0673
34=00:00:41	30057	298	0.4094	0.3200	0.3218	0.3101	0.2744	0.2656	0.4069	0.3630	0.3438	0.3296	0.2751	0.3022	0.3169	0.2922	0.2712	0.2737	0.2620	0.2438	0.3900	0.3221	0.2940	0.2842	0.2696	0.2364	0.2926	0.1895	0.2015	0.1958	0.1775	0.1781	0.3519	0.3065	0.2855	0.2675	0.2423	0.2558	0.1927	0.1504	0.1427	0.1440	0.1474	0.1424	0.2967	0.2427	0.2117	0.1891	0.1849	0.1745	0.1755	0.1412	0.1763	0.1517	0.1402	0.1323	0.1666	0.1540	0.1616	0.1594	0.1435	0.1607	0.1378	0.1258	0.1242	0.1225	0.1209	0.1202	0.1604	0.1390	0.1343	0.1305	0.1330	0.1197	0.0689	0.0667	0.0660	0.0657	0.0648	0.0654	0.0662	0.0622	0.0633	0.0627	0.0640	0.0634	0.0661	0.0646	0.0666	0.0657	0.0652	0.0662	0.0631	0.0626	0.0629	0.0621	0.0637	0.0638
35=00:15:23	30939	298	0.4740	0.3495	0.3239	0.3167	0.2926	0.2809	0.4418	0.3957	0.3735	0.3573	0.2931	0.3263	0.3456	0.3161	0.2859	0.2923	0.2811	0.2579	0.4223	0.3515	0.3238	0.3043	0.2826	0.2536	0.3157	0.1982	0.2173	0.2047	0.1893	0.1851	0.3925	0.3319	0.3066	0.2881	0.2579	0.2695	0.2007	0.1516	0.1457	0.1498	0.1456	0.1460	0.3245	0.2625	0.2229	0.1965	0.1956	0.1750	0.2084	0.1405	0.1700	0.1663	0.1513	0.1359	0.1732	0.1576	0.1722	0.1561	0.1447	0.1579	0.1430	0.1296	0.1248	0.1224	0.1211	0.1235	0.1699	0.1413	0.1414	0.1363	0.1357	0.1236	0.0664	0.0671	0.0663	0.0658	0.0640	0.0654	0.0669	0.0645	0.0622	0.0628	0.0633	0.0617	0.0648	0.0643	0.0662	0.0658	0.0657	0.0648	0.0618	0.0635	0.0630	0.0632	0.0631	0.0642
36=00:30:05	31821	298	0.4833	0.3748	0.3514	0.3369	0.3053	0.2966	0.4761	0.4227	0.3989	0.3786	0.3044	0.3314	0.3791	0.3403	0.3057	0.3131	0.3012	0.2753	0.4589	0.3849	0.3454	0.3258	0.3063	0.2604	0.3337	0.2056	0.2184	0.2213	0.1949	0.1900	0.4127	0.3436	0.3196	0.3027	0.2714	0.2788	0.2169	0.1584	0.1492	0.1539	0.1505	0.1482	0.3521	0.2761	0.2369	0.2082	0.2051	0.1777	0.2078	0.1447	0.1680	0.1594	0.1456	0.1404	0.1818	0.1623	0.1704	0.1589	0.1462	0.1719	0.1465	0.1294	0.1239	0.1246	0.1233	0.1216	0.1729	0.1448	0.1477	0.1357	0.1372	0.1233	0.0688	0.0676	0.0682	0.0652	0.0659	0.0668	0.0655	0.0638	0.0638	0.0629	0.0638	0.0617	0.0668	0.0647	0.0661	0.0656	0.0672	0.0662	0.0642	0.0634	0.0631	0.0639	0.0640	0.0630
37=00:44:47	32703	298	0.4989	0.4008	0.3819	0.3640	0.3241	0.3038	0.5055	0.4423	0.4244	0.4010	0.3247	0.3497	0.4066	0.3632	0.3210	0.3285	0.3200	0.2863	0.4871	0.4073	0.3657	0.3514	0.3200	0.2749	0.3478	0.2086	0.2208	0.2195	0.1968	0.1905	0.4411	0.3683	0.3383	0.3237	0.2851	0.2747	0.2294	0.1658	0.1529	0.1578	0.1580	0.1485	0.3796	0.2947	0.2516	0.2148	0.2135	0.1863	0.1948	0.1428	0.1672	0.1682	0.1512	0.1442	0.1923	0.1698	0.1758	0.1560	0.1455	0.1669	0.1505	0.1375	0.1263	0.1254	0.1266	0.1241	0.1813	0.1472	0.1495	0.1341	0.1399	0.1265	0.0682	0.0673	0.0668	0.0663	0.0644	0.0665	0.0649	0.0630	0.0630	0.0634	0.0640	0.0629	0.0667	0.0647	0.0667	0.0667	0.0648	0.0654	0.0632	0.0633	0.0634	0.0638	0.0637	0.0640
38=00:59:29	33585	298	0.5232	0.4268	0.4041	0.3807	0.3335	0.3289	0.5571	0.4805	0.4488	0.4275	0.3516	0.3643	0.4412	0.3885	0.3460	0.3509	0.3409	0.3048	0.5262	0.4337	0.3981	0.3738	0.3461	0.2908	0.3748	0.2218	0.2228	0.2218	0.2048	0.1921	0.4750	0.3999	0.3709	0.3422	0.3021	0.3004	0.2455	0.1726	0.1547	0.1592	0.1590	0.1543	0.4091	0.3098	0.2698	0.2266	0.2233	0.1913	0.2067	0.1492	0.1782	0.1639	0.1493	0.1424	0.1962	0.1744	0.1899	0.1684	0.1516	0.1619	0.1606	0.1357	0.1276	0.1282	0.1232	0.1231	0.1946	0.1547	0.1506	0.1399	0.1390	0.1257	0.0679	0.0672	0.0673	0.0654	0.0652	0.0652	0.0645	0.0622	0.0618	0.0622	0.0636	0.0630	0.0651	0.0645	0.0655	0.0662	0.0660	0.0661	0.0625	0.0631	0.0627	0.0625	0.0637	0.0634
39=01:14:10	34467	300	0.5657	0.4534	0.4326	0.4015	0.3659	0.3475	0.5854	0.5090	0.4817	0.4618	0.3819	0.3846	0.4736	0.4221	0.3709	0.3789	0.3676	0.3192	0.5645	0.4645	0.4262	0.3969	0.3650	0.3133	0.3983	0.2254	0.2369	0.2376	0.2171	0.2034	0.5208	0.4338	0.3881	0.3628	0.3143	0.2928	0.2614	0.1720	0.1649	0.1595	0.1631	0.1589	0.4521	0.3372	0.2827	0.2370	0.2311	0.1984	0.2301	0.1543	0.1772	0.1678	0.1584	0.1426	0.2005	0.1800	0.1869	0.1680	0.1574	0.1661	0.1659	0.1390	0.1266	0.1303	0.1282	0.1267	0.1993	0.1603	0.1573	0.1418	0.1448	0.1311	0.0682	0.0670	0.0684	0.0654	0.0649	0.0666	0.0640	0.0606	0.0643	0.0625	0.0631	0.0630	0.0664	0.0646	0.0656	0.0679	0.0649	0.0658	0.0629	0.0630	0.0629	0.0633	0.0619	0.0614
40=01:28:52	35349	298	0.6035	0.4942	0.4668	0.4357	0.3881	0.3738	0.6370	0.5468	0.5178	0.4948	0.4051	0.4049	0.5138	0.4471	0.4022	0.4102	0.3979	0.3432	0.6241	0.5017	0.4619	0.4336	0.3981	0.3255	0.4331	0.2402	0.2365	0.2417	0.2251	0.2090	0.5613	0.4636	0.4230	0.3857	0.3330	0.3220	0.2817	0.1843	0.1717	0.1687	0.1699	0.1616	0.4914	0.3651	0.3100	0.2594	0.2441	0.2073	0.2272	0.1572	0.1748	0.1633	0.1511	0.1513	0.2166	0.1891	0.1955	0.1733	0.1589	0.1781	0.1717	0.1427	0.1338	0.1347	0.1308	0.1282	0.2173	0.1650	0.1639	0.1453	0.1461	0.1325	0.0678	0.0681	0.0673	0.0659	0.0650	0.0662	0.0638	0.0633	0.0639	0.0627	0.0616	0.0630	0.0666	0.0640	0.0691	0.0681	0.0668	0.0672	0.0633	0.0632	0.0615	0.0627	0.0637	0.0637
41=01:43:34	36230	300	0.6449	0.5152	0.4899	0.4540	0.4088	0.3910	0.6683	0.5706	0.5437	0.5242	0.4301	0.4311	0.5482	0.4745	0.4203	0.4299	0.4203	0.3616	0.6508	0.5266	0.4885	0.4568	0.4129	0.3548	0.4671	0.2514	0.2533	0.2520	0.2309	0.2164	0.5933	0.4878	0.4408	0.4079	0.3537	0.3233	0.2977	0.1881	0.1721	0.1726	0.1671	0.1637	0.5247	0.3889	0.3247	0.2664	0.2550	0.2144	0.2451	0.1594	0.1651	0.1675	0.1560	0.1503	0.2257	0.1961	0.2036	0.1751	0.1575	0.1728	0.1824	0.1474	0.1330	0.1338	0.1334	0.1331	0.2303	0.1701	0.1678	0.1459	0.1526	0.1355	0.0694	0.0687	0.0690	0.0670	0.0659	0.0665	0.0632	0.0638	0.0647	0.0643	0.0641	0.0640	0.0674	0.0660	0.0695	0.0689	0.0667	0.0665	0.0637	0.0636	0.0634	0.0639	0.0644	0.0643
42=01:58:16	37112	298	0.6871	0.5648	0.5366	0.4838	0.4349	0.4161	0.7265	0.6136	0.5788	0.5491	0.4606	0.4560	0.5892	0.5066	0.4553	0.4604	0.4369	0.3870	0.6988	0.5593	0.5193	0.4904	0.4386	0.3737	0.5221	0.2687	0.2573	0.2645	0.2401	0.2241	0.6366	0.5175	0.4833	0.4361	0.3738	0.3495	0.3229	0.1975	0.1722	0.1761	0.1763	0.1720	0.5614	0.4125	0.3532	0.2840	0.2639	0.2190	0.2568	0.1642	0.1963	0.1809	0.1560	0.1502	0.2448	0.2053	0.2070	0.1800	0.1626	0.1753	0.1895	0.1512	0.1383	0.1354	0.1302	0.1283	0.2417	0.1772	0.1706	0.1519	0.1502	0.1315	0.0685	0.0675	0.0663	0.0658	0.0647	0.0659	0.0635	0.0630	0.0630	0.0625	0.0627	0.0628	0.0665	0.0634	0.0690	0.0681	0.0671	0.0670	0.0629	0.0634	0.0610	0.0625	0.0637	0.0635
43=02:12:58	37994	301	0.7323	0.5910	0.5632	0.5170	0.4736	0.4425	0.7622	0.6507	0.6092	0.5868	0.4841	0.4800	0.6315	0.5376	0.4791	0.4812	0.4763	0.4127	0.7429	0.5996	0.5580	0.5235	0.4676	0.3983	0.5355	0.2830	0.2835	0.2619	0.2421	0.2391	0.6859	0.5449	0.5034	0.4692	0.3931	0.3632	0.3417	0.1992	0.1797	0.1816	0.1785	0.1726	0.6065	0.4473	0.3819	0.3009	0.2785	0.2298	0.2832	0.1650	0.1917	0.1801	0.1614	0.1594	0.2588	0.2133	0.2149	0.1898	0.1609	0.1745	0.2027	0.1523	0.1377	0.1357	0.1352	0.1342	0.2507	0.1787	0.1749	0.1565	0.1548	0.1371	0.0684	0.0678	0.0668	0.0649	0.0658	0.0667	0.0649	0.0620	0.0644	0.0628	0.0643	0.0643	0.0662	0.0656	0.0696	0.0661	0.0667	0.0657	0.0641	0.0638	0.0635	0.0637	0.0637	0.0644
44=02:27:40	38876	298	0.7753	0.6327	0.5950	0.5392	0.4880	0.4680	0.7870	0.6691	0.6409	0.6163	0.5123	0.5128	0.6724	0.5696	0.5090	0.5172	0.4968	0.4335	0.7746	0.6202	0.5829	0.5511	0.4890	0.4203	0.5884	0.2896	0.2830	0.2794	0.2558	0.2415	0.7203	0.5781	0.5296	0.4872	0.4177	0.3801	0.3724	0.2112	0.1842	0.1820	0.1807	0.1737	0.6406	0.4686	0.4013	0.3149	0.2832	0.2378	0.2994	0.1726	0.1932	0.1888	0.1651	0.1568	0.2677	0.2132	0.2241	0.1896	0.1677	0.1775	0.2094	0.1575	0.1369	0.1378	0.1316	0.1338	0.2694	0.1882	0.1805	0.1581	0.1564	0.1370	0.0680	0.0666	0.0657	0.0639	0.0652	0.0651	0.0640	0.0630	0.0633	0.0634	0.0635	0.0626	0.0668	0.0633	0.0684	0.0656	0.0663	0.0656	0.0629	0.0631	0.0614	0.0629	0.0630	0.0634
45=02:42:21	39758	298	0.7967	0.6655	0.6267	0.5658	0.5118	0.4994	0.8175	0.7065	0.6712	0.6536	0.5477	0.5342	0.7119	0.6045	0.5416	0.5465	0.5255	0.4597	0.8153	0.6663	0.6242	0.5863	0.5214	0.4517	0.6122	0.3064	0.2971	0.2933	0.2672	0.2494	0.7547	0.6135	0.5613	0.5201	0.4423	0.4022	0.3987	0.2145	0.1908	0.1915	0.1882	0.1792	0.6905	0.5076	0.4279	0.3332	0.3084	0.2463	0.3158	0.1749	0.1821	0.1826	0.1627	0.1592	0.2853	0.2240	0.2319	0.1948	0.1668	0.1822	0.2237	0.1582	0.1426	0.1392	0.1376	0.1353	0.2850	0.1971	0.1880	0.1655	0.1598	0.1429	0.0686	0.0674	0.0659	0.0658	0.0658	0.0663	0.0637	0.0630	0.0631	0.0627	0.0641	0.0641	0.0664	0.0645	0.0684	0.0675	0.0674	0.0652	0.0628	0.0630	0.0631	0.0627	0.0628	0.0640
46=02:57:03	40640	298	0.8399	0.6886	0.6531	0.5935	0.5490	0.5267	0.8372	0.7300	0.7004	0.6775	0.5731	0.5660	0.7446	0.6299	0.5622	0.5681	0.5487	0.4839	0.8221	0.6881	0.6505	0.6102	0.5468	0.4811	0.6592	0.3221	0.3191	0.3060	0.2801	0.2610	0.7897	0.6414	0.5895	0.5432	0.4684	0.4132	0.4260	0.2224	0.1984	0.1953	0.1914	0.1849	0.7244	0.5328	0.4543	0.3502	0.3289	0.2540	0.3325	0.1808	0.2045	0.2002	0.1659	0.1586	0.3072	0.2373	0.2494	0.2019	0.1736	0.1703	0.2354	0.1642	0.1452	0.1390	0.1392	0.1377	0.3090	0.2065	0.1959	0.1697	0.1665	0.1406	0.0690	0.0671	0.0647	0.0658	0.0660	0.0672	0.0643	0.0636	0.0639	0.0628	0.0637	0.0636	0.0687	0.0637	0.0701	0.0675	0.0690	0.0669	0.0626	0.0628	0.0614	0.0635	0.0641	0.0642
47=03:11:45	41522	298	0.8510	0.7290	0.6912	0.6211	0.5731	0.5600	0.8363	0.7626	0.7328	0.7148	0.6084	0.5962	0.7891	0.6652	0.5970	0.6005	0.5756	0.5134	0.8432	0.7264	0.6789	0.6457	0.5778	0.5170	0.6992	0.3397	0.3267	0.3191	0.2903	0.2699	0.8187	0.6747	0.6255	0.5855	0.4949	0.4360	0.4609	0.2340	0.2029	0.2024	0.1988	0.1878	0.7700	0.5715	0.4835	0.3806	0.3474	0.2620	0.3594	0.1882	0.1913	0.1856	0.1688	0.1625	0.3206	0.2510	0.2505	0.2022	0.1709	0.1816	0.2505	0.1690	0.1454	0.1417	0.1389	0.1365	0.3234	0.2111	0.2018	0.1715	0.1701	0.1430	0.0690	0.0675	0.0645	0.0660	0.0650	0.0670	0.0647	0.0634	0.0640	0.0635	0.0621	0.0635	0.0667	0.0652	0.0702	0.0687	0.0682	0.0667	0.0632	0.0628	0.0625	0.0634	0.0636	0.0643
48=03:26:27	42403	300	0.8396	0.7722	0.7314	0.6578	0.6040	0.5939	0.8462	0.7900	0.7647	0.7425	0.6473	0.6322	0.8224	0.6948	0.6314	0.6310	0.6057	0.5352	0.8399	0.7500	0.7176	0.6762	0.6114	0.5504	0.7319	0.3574	0.3340	0.3336	0.3048	0.2818	0.8400	0.7113	0.6619	0.6185	0.5241	0.4593	0.4944	0.2426	0.2097	0.2020	0.2039	0.1895	0.8086	0.6130	0.5151	0.4017	0.3707	0.2789	0.3790	0.1975	0.2225	0.1931	0.1673	0.1619	0.3579	0.2592	0.2681	0.2130	0.1842	0.1875	0.2646	0.1710	0.1517	0.1466	0.1418	0.1366	0.3512	0.2231	0.2080	0.1747	0.1721	0.1422	0.0678	0.0666	0.0617	0.0654	0.0657	0.0665	0.0639	0.0630	0.0634	0.0625	0.0618	0.0633	0.0657	0.0633	0.0676	0.0661	0.0685	0.0659	0.0628	0.0628	0.0621	0.0624	0.0629	0.0630
49=03:41:09	43285	298	0.8361	0.7938	0.7544	0.6856	0.6356	0.6247	0.8467	0.8055	0.7831	0.7656	0.6681	0.6693	0.8504	0.7314	0.6664	0.6644	0.6369	0.5687	0.8460	0.7861	0.7439	0.7068	0.6415	0.5795	0.7576	0.3782	0.3490	0.3531	0.3184	0.2911	0.8387	0.7441	0.6884	0.6528	0.5490	0.4892	0.5343	0.2528	0.2187	0.2165	0.2093	0.1957	0.8344	0.6490	0.5397	0.4296	0.3861	0.2937	0.4046	0.1929	0.2033	0.2015	0.1751	0.1649	0.3729	0.2755	0.2749	0.2224	0.1855	0.1863	0.2805	0.1730	0.1553	0.1472	0.1451	0.1414	0.3779	0.2332	0.2196	0.1809	0.1704	0.1524	0.0669	0.0659	0.0627	0.0643	0.0634	0.0649	0.0625	0.0617	0.0622	0.0614	0.0624	0.0623	0.0657	0.0630	0.0662	0.0656	0.0669	0.0652	0.0603	0.0617	0.0614	0.0615	0.0623	0.0625
50=03:55:51	44168	300	0.8430	0.8134	0.7839	0.7128	0.6691	0.6576	0.8511	0.8036	0.7853	0.7747	0.6972	0.6884	0.8597	0.7563	0.6943	0.6911	0.6589	0.5879	0.8482	0.7936	0.7640	0.7334	0.6682	0.6129	0.7939	0.4017	0.3650	0.3549	0.3289	0.3036	0.8404	0.7668	0.7174	0.6806	0.5764	0.5120	0.5701	0.2602	0.2212	0.2185	0.2154	0.2011	0.8473	0.6761	0.5681	0.4527	0.4097	0.3068	0.4313	0.2002	0.2205	0.2038	0.1748	0.1685	0.3944	0.2884	0.2904	0.2307	0.1902	0.1920	0.3006	0.1749	0.1554	0.1486	0.1469	0.1401	0.4045	0.2463	0.2282	0.1829	0.1804	0.1497	0.0679	0.0682	0.0644	0.0652	0.0630	0.0651	0.0640	0.0617	0.0630	0.0627	0.0631	0.0620	0.0664	0.0635	0.0672	0.0661	0.0683	0.0663	0.0630	0.0620	0.0629	0.0627	0.0628	0.0636
51=04:10:33	45049	298	0.8497	0.8193	0.7965	0.7359	0.6871	0.6794	0.8609	0.7997	0.7776	0.7724	0.7133	0.7033	0.8533	0.7767	0.7230	0.7171	0.6844	0.6151	0.8517	0.7907	0.7682	0.7539	0.6861	0.6423	0.8140	0.4127	0.3787	0.3630	0.3469	0.3170	0.8451	0.7836	0.7456	0.7174	0.6039	0.5262	0.6100	0.2742	0.2265	0.2213	0.2167	0.2063	0.8411	0.7098	0.6079	0.4814	0.4211	0.3187	0.4461	0.2026	0.2303	0.2019	0.1726	0.1680	0.4274	0.3027	0.2986	0.2267	0.1923	0.1893	0.3154	0.1751	0.1536	0.1518	0.1442	0.1398	0.4338	0.2550	0.2306	0.1841	0.1821	0.1508	0.0655	0.0647	0.0602	0.0633	0.0620	0.0629	0.0617	0.0600	0.0612	0.0606	0.0592	0.0607	0.0639	0.0617	0.0636	0.0630	0.0665	0.0634	0.0601	0.0605	0.0591	0.0587	0.0607	0.0605
52=04:25:15	45931	300	0.8567	0.8161	0.8029	0.7566	0.7171	0.7044	0.8698	0.8135	0.7900	0.7788	0.7323	0.7238	0.8615	0.8066	0.7563	0.7417	0.7151	0.6553	0.8646	0.7933	0.7763	0.7737	0.7106	0.6786	0.8256	0.4458	0.3974	0.3791	0.3620	0.3333	0.8480	0.7943	0.7682	0.7551	0.6456	0.5597	0.6510	0.2924	0.2422	0.2377	0.2288	0.2146	0.8413	0.7435	0.6393	0.5115	0.4598	0.3367	0.4850	0.2125	0.2347	0.2076	0.1843	0.1740	0.4675	0.3260	0.3266	0.2426	0.2053	0.1985	0.3430	0.1869	0.1607	0.1582	0.1494	0.1528	0.4693	0.2726	0.2481	0.1998	0.1897	0.1540	0.0714	0.0688	0.0660	0.0670	0.0671	0.0674	0.0668	0.0657	0.0661	0.0645	0.0655	0.0656	0.0681	0.0659	0.0680	0.0662	0.0717	0.0684	0.0656	0.0644	0.0660	0.0645	0.0643	0.0663
53=04:39:57	46813	298	0.8629	0.8138	0.7927	0.7629	0.7373	0.7228	0.8701	0.8091	0.7944	0.7816	0.7323	0.7361	0.8666	0.8140	0.7766	0.7630	0.7333	0.6793	0.8630	0.7950	0.7840	0.7728	0.7144	0.6904	0.8269	0.4688	0.4184	0.4070	0.3714	0.3446	0.8517	0.7909	0.7812	0.7716	0.6703	0.5852	0.6868	0.3052	0.2470	0.2400	0.2369	0.2191	0.8452	0.7644	0.6661	0.5376	0.4924	0.3497	0.5297	0.2172	0.2353	0.2165	0.1837	0.1822	0.4944	0.3388	0.3369	0.2495	0.2057	0.1998	0.3666	0.1857	0.1642	0.1568	0.1502	0.1503	0.5085	0.2872	0.2598	0.2081	0.1952	0.1528	0.0692	0.0668	0.0642	0.0654	0.0646	0.0650	0.0643	0.0630	0.0620	0.0639	0.0640	0.0642	0.0659	0.0634	0.0658	0.0656	0.0684	0.0669	0.0631	0.0643	0.0625	0.0637	0.0639	0.0636
54=04:54:38	47695	298	0.8647	0.8237	0.7964	0.7545	0.7295	0.7224	0.8691	0.8117	0.7941	0.7821	0.7341	0.7301	0.8667	0.8061	0.7900	0.7792	0.7375	0.6949	0.8660	0.7958	0.7748	0.7688	0.7125	0.7153	0.8242	0.4928	0.4344	0.4267	0.3998	0.3575	0.8578	0.7932	0.7804	0.7821	0.6962	0.6095	0.7278	0.3155	0.2545	0.2486	0.2412	0.2244	0.8508	0.7876	0.7025	0.5672	0.5065	0.3767	0.5611	0.2224	0.2323	0.2072	0.1842	0.1811	0.5328	0.3635	0.3584	0.2647	0.2103	0.1975	0.3826	0.1901	0.1588	0.1595	0.1510	0.1475	0.5425	0.3024	0.2701	0.2084	0.1986	0.1534	0.0671	0.0672	0.0622	0.0643	0.0627	0.0635	0.0621	0.0614	0.0621	0.0618	0.0629	0.0614	0.0655	0.0632	0.0648	0.0639	0.0687	0.0635	0.0627	0.0629	0.0612	0.0613	0.0635	0.0631
55=05:09:20	48577	298	0.8704	0.8196	0.7866	0.7503	0.7320	0.7271	0.8613	0.8072	0.7930	0.7903	0.7282	0.7370	0.8649	0.8080	0.7898	0.7763	0.7400	0.7026	0.8657	0.8009	0.7872	0.7603	0.7260	0.7269	0.8124	0.5185	0.4678	0.4522	0.4131	0.3790	0.8585	0.8032	0.7720	0.7826	0.7108	0.6361	0.7586	0.3296	0.2690	0.2561	0.2523	0.2343	0.8649	0.7938	0.7243	0.5998	0.5462	0.3937	0.5917	0.2290	0.2411	0.2139	0.1910	0.1889	0.5726	0.3861	0.3824	0.2812	0.2182	0.2073	0.4173	0.1980	0.1656	0.1589	0.1584	0.1500	0.5793	0.3245	0.2965	0.2182	0.2073	0.1631	0.0680	0.0665	0.0636	0.0651	0.0629	0.0632	0.0640	0.0630	0.0635	0.0623	0.0633	0.0630	0.0663	0.0634	0.0642	0.0645	0.0687	0.0670	0.0618	0.0630	0.0625	0.0625	0.0635	0.0636
56=05:24:02	49459	301	0.8820	0.8343	0.8045	0.7536	0.7274	0.7196	0.8674	0.8119	0.7908	0.7869	0.7279	0.7374	0.8692	0.8039	0.7909	0.7801	0.7398	0.7095	0.8672	0.8022	0.7803	0.7685	0.7207	0.7265	0.8188	0.5440	0.4772	0.4765	0.4405	0.3855	0.8663	0.8014	0.7702	0.7813	0.7301	0.6639	0.7839	0.3476	0.2759	0.2638	0.2615	0.2415	0.8630	0.7943	0.7467	0.6311	0.5631	0.4167	0.6273	0.2395	0.2508	0.2188	0.1869	0.1904	0.6176	0.4040	0.4010	0.2871	0.2182	0.2141	0.4375	0.1985	0.1688	0.1629	0.1587	0.1534	0.6202	0.3346	0.3017	0.2246	0.2105	0.1651	0.0671	0.0667	0.0639	0.0651	0.0639	0.0636	0.0638	0.0629	0.0615	0.0623	0.0626	0.0624	0.0660	0.0638	0.0646	0.0625	0.0682	0.0659	0.0628	0.0626	0.0617	0.0619	0.0626	0.0626
57=05:38:44	50341	298	0.8741	0.8329	0.8096	0.7687	0.7377	0.7352	0.8767	0.8197	0.7994	0.7927	0.7410	0.7476	0.8778	0.8196	0.7908	0.7732	0.7395	0.7098	0.8693	0.8004	0.7920	0.7683	0.7335	0.7280	0.8265	0.5771	0.5069	0.4829	0.4586	0.4091	0.8617	0.8042	0.7808	0.7911	0.7438	0.6970	0.7879	0.3621	0.2863	0.2769	0.2721	0.2443	0.8724	0.7913	0.7593	0.6546	0.6045	0.4384	0.6559	0.2464	0.2547	0.2292	0.1930	0.1952	0.6573	0.4311	0.4198	0.2972	0.2357	0.2114	0.4774	0.2038	0.1767	0.1670	0.1559	0.1557	0.6741	0.3567	0.3161	0.2332	0.2165	0.1683	0.0689	0.0682	0.0642	0.0655	0.0647	0.0641	0.0649	0.0632	0.0637	0.0633	0.0627	0.0636	0.0670	0.0643	0.0652	0.0645	0.0688	0.0667	0.0638	0.0621	0.0631	0.0632	0.0644	0.0636
58=05:53:26	51222	300	0.8738	0.8316	0.8097	0.7602	0.7426	0.7353	0.8693	0.8103	0.7986	0.7964	0.7381	0.7556	0.8749	0.8199	0.7936	0.7809	0.7447	0.7138	0.8723	0.8031	0.7836	0.7733	0.7218	0.7236	0.8342	0.6031	0.5290	0.5031	0.4709	0.4138	0.8617	0.7968	0.7815	0.7831	0.7380	0.7032	0.7872	0.3769	0.2985	0.2854	0.2746	0.2536	0.8709	0.7856	0.7556	0.6795	0.6270	0.4525	0.6916	0.2518	0.2621	0.2323	0.1997	0.1947	0.6814	0.4412	0.4397	0.3059	0.2308	0.2142	0.5125	0.2115	0.1765	0.1679	0.1601	0.1526	0.7087	0.3776	0.3313	0.2463	0.2217	0.1662	0.0683	0.0664	0.0619	0.0651	0.0635	0.0635	0.0637	0.0631	0.0629	0.0623	0.0613	0.0628	0.0657	0.0636	0.0644	0.0646	0.0673	0.0665	0.0632	0.0628	0.0625	0.0611	0.0631	0.0634
59=06:08:08	52104	298	0.8856	0.8400	0.8150	0.7571	0.7452	0.7464	0.8742	0.8190	0.8074	0.8101	0.7488	0.7565	0.8779	0.8221	0.8019	0.7925	0.7510	0.7182	0.8790	0.8162	0.7942	0.7862	0.7323	0.7468	0.8219	0.6333	0.5519	0.5367	0.4938	0.4390	0.8781	0.8217	0.7854	0.7963	0.7448	0.7305	0.7983	0.3949	0.3165	0.2918	0.2879	0.2676	0.8776	0.8028	0.7558	0.7230	0.6605	0.4830	0.7178	0.2587	0.2655	0.2343	0.2003	0.2011	0.7358	0.4713	0.4794	0.3272	0.2444	0.2305	0.5456	0.2179	0.1761	0.1702	0.1611	0.1586	0.7503	0.4036	0.3604	0.2571	0.2307	0.1797	0.0690	0.0669	0.0644	0.0661	0.0640	0.0643	0.0651	0.0632	0.0636	0.0632	0.0635	0.0637	0.0665	0.0641	0.0649	0.0635	0.0679	0.0666	0.0630	0.0634	0.0629	0.0632	0.0637	0.0639
60=06:22:50	52986	301	0.8981	0.8457	0.8170	0.7582	0.7466	0.7468	0.8761	0.8186	0.8069	0.8156	0.7504	0.7601	0.8773	0.8279	0.8036	0.7899	0.7567	0.7200	0.8831	0.8130	0.8012	0.7761	0.7425	0.7416	0.8299	0.6716	0.5921	0.5560	0.5113	0.4564	0.8817	0.8160	0.7791	0.8030	0.7461	0.7336	0.8038	0.4139	0.3223	0.3035	0.3011	0.2737	0.8909	0.8068	0.7613	0.7463	0.6850	0.5096	0.7338	0.2720	0.2661	0.2384	0.2054	0.2056	0.7716	0.4996	0.4949	0.3355	0.2505	0.2284	0.5765	0.2209	0.1774	0.1680	0.1641	0.1596	0.7823	0.4296	0.3758	0.2640	0.2372	0.1766	0.0678	0.0663	0.0634	0.0650	0.0631	0.0633	0.0636	0.0604	0.0631	0.0625	0.0621	0.0625	0.0659	0.0631	0.0643	0.0637	0.0658	0.0659	0.0626	0.0622	0.0620	0.0621	0.0630	0.0633
61=06:37:32	53868	300	0.8872	0.8463	0.8261	0.7658	0.7471	0.7490	0.8824	0.8200	0.8051	0.8062	0.7532	0.7640	0.8826	0.8318	0.8053	0.7909	0.7488	0.7303	0.8770	0.8082	0.7995	0.7775	0.7357	0.7395	0.8405	0.6848	0.5982	0.5765	0.5342	0.4661	0.8695	0.8112	0.7895	0.8065	0.7503	0.7353	0.8069	0.4306	0.3277	0.3143	0.3138	0.2771	0.8907	0.7993	0.7659	0.7485	0.7185	0.5244	0.7320	0.2799	0.2841	0.2394	0.2090	0.2035	0.7895	0.5231	0.5162	0.3487	0.2643	0.2288	0.6147	0.2276	0.1799	0.1735	0.1629	0.1597	0.8153	0.4469	0.3935	0.2753	0.2448	0.1798	0.0679	0.0662	0.0626	0.0646	0.0637	0.0630	0.0631	0.0623	0.0618	0.0617	0.0626	0.0620	0.0657	0.0631	0.0620	0.0631	0.0668	0.0654	0.0618	0.0620	0.0618	0.0622	0.0626	0.0627
62=06:52:13	54750	298	0.8959	0.8554	0.8377	0.7729	0.7540	0.7510	0.8814	0.8208	0.8059	0.8177	0.7629	0.7683	0.8829	0.8366	0.8137	0.7901	0.7519	0.7326	0.8779	0.8085	0.7930	0.7786	0.7299	0.7419	0.8421	0.7120	0.6301	0.5981	0.5570	0.4856	0.8772	0.8125	0.7847	0.8136	0.7489	0.7419	0.8083	0.4578	0.3442	0.3241	0.3238	0.2914	0.8942	0.7990	0.7613	0.7564	0.7305	0.5484	0.7369	0.2903	0.3057	0.2495	0.2141	0.2107	0.7973	0.5452	0.5471	0.3617	0.2640	0.2367	0.6468	0.2345	0.1850	0.1774	0.1659	0.1627	0.8141	0.4732	0.4129	0.2864	0.2567	0.1792	0.0671	0.0664	0.0627	0.0643	0.0635	0.0621	0.0620	0.0619	0.0624	0.0617	0.0622	0.0624	0.0653	0.0627	0.0634	0.0633	0.0676	0.0652	0.0624	0.0623	0.0619	0.0626	0.0628	0.0627
63=07:06:55	55632	298	0.9049	0.8419	0.8300	0.7712	0.7524	0.7505	0.8685	0.8160	0.8038	0.8209	0.7543	0.7694	0.8859	0.8430	0.8143	0.7889	0.7515	0.7340	0.8760	0.8048	0.7899	0.7804	0.7327	0.7450	0.8444	0.7391	0.6501	0.6164	0.5742	0.5053	0.8746	0.8077	0.7798	0.8142	0.7481	0.7455	0.8163	0.4750	0.3626	0.3385	0.3389	0.2963	0.8921	0.8057	0.7654	0.7614	0.7349	0.5752	0.7403	0.3011	0.2978	0.2537	0.2118	0.2120	0.8101	0.5725	0.5697	0.3794	0.2782	0.2348	0.6818	0.2412	0.1851	0.1798	0.1668	0.1632	0.8180	0.5032	0.4367	0.2944	0.2621	0.1871	0.0672	0.0660	0.0626	0.0646	0.0630	0.0625	0.0637	0.0629	0.0629	0.0621	0.0631	0.0624	0.0657	0.0627	0.0637	0.0641	0.0672	0.0644	0.0619	0.0617	0.0613	0.0621	0.0628	0.0623
64=07:21:37	56514	298	0.9089	0.8471	0.8358	0.7699	0.7573	0.7566	0.8689	0.8139	0.8046	0.8195	0.7581	0.7772	0.8804	0.8459	0.8135	0.7889	0.7549	0.7333	0.8746	0.8056	0.7906	0.7766	0.7295	0.7503	0.8442	0.7487	0.6735	0.6373	0.5944	0.5250	0.8758	0.8093	0.7842	0.8111	0.7500	0.7464	0.8191	0.4967	0.3779	0.3506	0.3438	0.3036	0.8940	0.8003	0.7642	0.7554	0.7385	0.6035	0.7365	0.3096	0.3125	0.2558	0.2165	0.2147	0.8143	0.6055	0.5968	0.3840	0.2787	0.2420	0.7079	0.2489	0.1941	0.1810	0.1713	0.1662	0.8225	0.5235	0.4600	0.3093	0.2747	0.1898	0.0681	0.0670	0.0638	0.0653	0.0641	0.0631	0.0642	0.0628	0.0627	0.0628	0.0632	0.0629	0.0664	0.0636	0.0643	0.0649	0.0682	0.0652	0.0632	0.0633	0.0631	0.0632	0.0636	0.0630
65=07:36:19	57395	298	0.9225	0.8592	0.8475	0.7770	0.7491	0.7524	0.8768	0.8194	0.8040	0.8247	0.7660	0.7800	0.8868	0.8513	0.8240	0.7937	0.7522	0.7389	0.8788	0.8068	0.7980	0.7755	0.7421	0.7507	0.8510	0.7549	0.6915	0.6671	0.6306	0.5516	0.8778	0.8104	0.7896	0.8266	0.7522	0.7616	0.8296	0.5253	0.3997	0.3638	0.3661	0.3200	0.9010	0.8070	0.7757	0.7638	0.7484	0.6326	0.7478	0.3234	0.3252	0.2634	0.2224	0.2226	0.8153	0.6404	0.6304	0.4189	0.2974	0.2567	0.7169	0.2513	0.1972	0.1815	0.1718	0.1710	0.8297	0.5673	0.4831	0.3255	0.2823	0.2001	0.0688	0.0675	0.0644	0.0655	0.0633	0.0642	0.0652	0.0639	0.0642	0.0633	0.0640	0.0639	0.0668	0.0639	0.0648	0.0647	0.0690	0.0669	0.0635	0.0621	0.0625	0.0636	0.0644	0.0641
66=07:51:01	58277	301	0.9202	0.8512	0.8462	0.7738	0.7566	0.7621	0.8731	0.8174	0.8084	0.8365	0.7717	0.7852	0.8853	0.8567	0.8200	0.7929	0.7583	0.7363	0.8834	0.8091	0.8008	0.7795	0.7428	0.7524	0.8394	0.7634	0.7105	0.6793	0.6398	0.5638	0.8846	0.8202	0.7907	0.8261	0.7533	0.7552	0.8356	0.5440	0.4159	0.3733	0.3746	0.3299	0.9021	0.8050	0.7732	0.7693	0.7515	0.6575	0.7476	0.3381	0.3311	0.2692	0.2292	0.2251	0.8174	0.6674	0.6565	0.4354	0.3033	0.2592	0.7236	0.2577	0.2020	0.1871	0.1755	0.1715	0.8342	0.5910	0.5107	0.3424	0.2908	0.1982	0.0676	0.0669	0.0640	0.0655	0.0636	0.0633	0.0644	0.0609	0.0631	0.0625	0.0628	0.0629	0.0661	0.0634	0.0638	0.0642	0.0675	0.0660	0.0628	0.0632	0.0621	0.0628	0.0630	0.0628
67=08:05:43	59159	298	0.9361	0.8594	0.8550	0.7815	0.7584	0.7610	0.8873	0.8227	0.8109	0.8431	0.7812	0.7878	0.8922	0.8678	0.8256	0.7969	0.7585	0.7431	0.8873	0.8131	0.7984	0.7871	0.7387	0.7523	0.8515	0.7643	0.7192	0.7025	0.6627	0.5837	0.8895	0.8133	0.7932	0.8397	0.7541	0.7667	0.8382	0.5701	0.4304	0.3913	0.3894	0.3396	0.9034	0.8068	0.7734	0.7703	0.7535	0.6756	0.7492	0.3469	0.3440	0.2819	0.2327	0.2304	0.8184	0.6918	0.6843	0.4506	0.3193	0.2621	0.7203	0.2711	0.2067	0.1922	0.1763	0.1754	0.8349	0.6178	0.5322	0.3547	0.3042	0.2026	0.0681	0.0672	0.0641	0.0656	0.0642	0.0636	0.0639	0.0628	0.0634	0.0635	0.0640	0.0630	0.0669	0.0639	0.0649	0.0640	0.0672	0.0668	0.0633	0.0635	0.0630	0.0633	0.0637	0.0640
68=08:20:24	60041	298	0.9433	0.8638	0.8635	0.7728	0.7557	0.7595	0.8748	0.8194	0.8144	0.8446	0.7769	0.7938	0.8895	0.8675	0.8195	0.7994	0.7616	0.7400	0.8835	0.8098	0.8043	0.7817	0.7462	0.7547	0.8445	0.7639	0.7384	0.7276	0.6868	0.6028	0.8908	0.8184	0.7919	0.8426	0.7561	0.7695	0.8513	0.5911	0.4509	0.4018	0.4040	0.3507	0.9075	0.8075	0.7748	0.7733	0.7632	0.6998	0.7589	0.3613	0.3557	0.2872	0.2343	0.2289	0.8246	0.7230	0.7080	0.4731	0.3209	0.2642	0.7217	0.2784	0.2081	0.1959	0.1822	0.1780	0.8452	0.6497	0.5632	0.3739	0.3207	0.2078	0.0686	0.0675	0.0644	0.0660	0.0646	0.0640	0.0645	0.0632	0.0618	0.0624	0.0628	0.0630	0.0643	0.0640	0.0648	0.0638	0.0677	0.0667	0.0629	0.0629	0.0626	0.0626	0.0632	0.0635
69=08:35:06	60923	300	0.9416	0.8605	0.8757	0.7862	0.7676	0.7688	0.8882	0.8260	0.8180	0.8597	0.7780	0.7999	0.8933	0.8805	0.8245	0.8010	0.7621	0.7426	0.8855	0.8157	0.8082	0.7904	0.7435	0.7547	0.8468	0.7690	0.7267	0.7228	0.6914	0.6224	0.8871	0.8188	0.7937	0.8486	0.7507	0.7742	0.8481	0.6080	0.4652	0.4188	0.4160	0.3571	0.9073	0.8112	0.7729	0.7787	0.7627	0.7070	0.7518	0.3726	0.3511	0.2836	0.2415	0.2436	0.8302	0.7542	0.7384	0.4921	0.3403	0.2760	0.7301	0.2799	0.2100	0.1943	0.1827	0.1770	0.8471	0.6744	0.5890	0.3924	0.3322	0.2106	0.0679	0.0678	0.0638	0.0655	0.0640	0.0640	0.0640	0.0617	0.0634	0.0629	0.0636	0.0633	0.0663	0.0636	0.0645	0.0648	0.0673	0.0664	0.0635	0.0627	0.0623	0.0627	0.0634	0.0632
70=08:49:48	61805	298	0.9510	0.8643	0.8739	0.7783	0.7645	0.7685	0.8836	0.8236	0.8146	0.8614	0.7791	0.8061	0.8910	0.8886	0.8240	0.8005	0.7594	0.7384	0.8852	0.8122	0.8088	0.7767	0.7478	0.7531	0.8582	0.7728	0.7328	0.7413	0.7019	0.6383	0.8865	0.8203	0.7920	0.8504	0.7572	0.7746	0.8634	0.6363	0.4884	0.4311	0.4326	0.3752	0.9144	0.8107	0.7772	0.7808	0.7765	0.7236	0.7567	0.3913	0.3777	0.2927	0.2480	0.2451	0.8354	0.7710	0.7503	0.5215	0.3514	0.2813	0.7347	0.2930	0.2220	0.2001	0.1812	0.1752	0.8519	0.7131	0.6197	0.4142	0.3409	0.2174	0.0689	0.0674	0.0630	0.0663	0.0651	0.0646	0.0650	0.0640	0.0643	0.0630	0.0628	0.0640	0.0670	0.0645	0.0650	0.0659	0.0695	0.0666	0.0638	0.0642	0.0631	0.0627	0.0648	0.0649
71=09:04:30	62686	298	0.9545	0.8737	0.8801	0.7732	0.7587	0.7712	0.8835	0.8259	0.8189	0.8756	0.7793	0.8164	0.8925	0.8942	0.8302	0.8087	0.7660	0.7524	0.8878	0.8172	0.8056	0.7976	0.7437	0.7640	0.8459	0.7784	0.7314	0.7408	0.7199	0.6551	0.9003	0.8238	0.7971	0.8563	0.7640	0.7767	0.8761	0.6609	0.5098	0.4501	0.4518	0.3910	0.9142	0.8115	0.7780	0.7896	0.7718	0.7180	0.7573	0.4061	0.3740	0.2998	0.2519	0.2505	0.8306	0.7708	0.7584	0.5330	0.3594	0.3012	0.7369	0.3012	0.2210	0.2072	0.1901	0.1833	0.8608	0.7389	0.6492	0.4263	0.3539	0.2217	0.0682	0.0669	0.0639	0.0664	0.0639	0.0645	0.0630	0.0644	0.0634	0.0637	0.0642	0.0640	0.0668	0.0646	0.0646	0.0653	0.0690	0.0659	0.0631	0.0636	0.0632	0.0630	0.0645	0.0639
72=09:19:12	63568	300	0.9697	0.8636	0.8811	0.7730	0.7591	0.7678	0.8729	0.8189	0.8103	0.8777	0.7792	0.8268	0.8918	0.9041	0.8288	0.8033	0.7636	0.7497	0.8883	0.8168	0.8095	0.7862	0.7478	0.7595	0.8486	0.7867	0.7407	0.7417	0.7135	0.6644	0.8916	0.8272	0.7974	0.8668	0.7544	0.7835	0.8849	0.6734	0.5264	0.4663	0.4691	0.4033	0.9136	0.8163	0.7788	0.7963	0.7794	0.7249	0.7600	0.4197	0.3920	0.2995	0.2563	0.2534	0.8457	0.7684	0.7569	0.5697	0.3794	0.3020	0.7376	0.3117	0.2254	0.2086	0.1877	0.1837	0.8653	0.7669	0.6777	0.4555	0.3671	0.2287	0.0691	0.0678	0.0646	0.0652	0.0649	0.0652	0.0649	0.0640	0.0641	0.0638	0.0642	0.0638	0.0671	0.0642	0.0652	0.0655	0.0700	0.0670	0.0639	0.0630	0.0629	0.0638	0.0644	0.0644
73=09:33:54	64450	300	0.9705	0.8604	0.8866	0.7765	0.7667	0.7729	0.8743	0.8220	0.8163	0.8904	0.7767	0.8317	0.8893	0.9129	0.8264	0.8033	0.7644	0.7505	0.8851	0.8147	0.7978	0.7941	0.7412	0.7656	0.8531	0.7905	0.7414	0.7419	0.7211	0.6821	0.8955	0.8243	0.7966	0.8738	0.7610	0.7891	0.8912	0.6909	0.5457	0.4817	0.4843	0.4122	0.9126	0.8185	0.7791	0.7980	0.7771	0.7304	0.7566	0.4352	0.4116	0.3217	0.2682	0.2581	0.8517	0.7765	0.7602	0.5867	0.3891	0.3008	0.7462	0.3266	0.2323	0.2087	0.1919	0.1875	0.8695	0.7687	0.7094	0.4742	0.3880	0.2370	0.0693	0.0677	0.0646	0.0665	0.0646	0.0647	0.0655	0.0645	0.0630	0.0638	0.0649	0.0640	0.0669	0.0641	0.0643	0.0635	0.0689	0.0670	0.0638	0.0638	0.0630	0.0634	0.0643	0.0646
74=09:48:35	65332	298	0.9777	0.8669	0.9063	0.7860	0.7714	0.7751	0.8881	0.8263	0.8194	0.8975	0.7862	0.8376	0.8932	0.9254	0.8311	0.8064	0.7647	0.7513	0.8878	0.8194	0.8119	0.7934	0.7463	0.7659	0.8614	0.7990	0.7477	0.7413	0.7194	0.6870	0.8972	0.8309	0.8003	0.8870	0.7672	0.7954	0.8990	0.7051	0.5716	0.5040	0.5047	0.4273	0.9186	0.8192	0.7823	0.7992	0.7925	0.7371	0.7659	0.4601	0.4330	0.3281	0.2708	0.2723	0.8472	0.7935	0.7556	0.6051	0.4101	0.3111	0.7457	0.3302	0.2381	0.2165	0.1925	0.1880	0.8739	0.7716	0.7348	0.4994	0.4038	0.2408	0.0689	0.0677	0.0644	0.0662	0.0646	0.0644	0.0653	0.0626	0.0641	0.0640	0.0638	0.0636	0.0673	0.0642	0.0649	0.0648	0.0689	0.0666	0.0632	0.0637	0.0631	0.0634	0.0640	0.0643
75=10:03:17	66214	298	0.9918	0.8737	0.9026	0.7732	0.7635	0.7736	0.8838	0.8263	0.8233	0.9133	0.7917	0.8510	0.8919	0.9296	0.8365	0.8134	0.7696	0.7554	0.8982	0.8259	0.8170	0.7964	0.7589	0.7738	0.8526	0.8006	0.7508	0.7613	0.7370	0.6988	0.9045	0.8341	0.8038	0.8983	0.7688	0.8042	0.9186	0.7090	0.5954	0.5203	0.5232	0.4470	0.9267	0.8251	0.7870	0.8214	0.7986	0.7463	0.7713	0.4665	0.4303	0.3186	0.2646	0.2741	0.8498	0.7908	0.7736	0.6409	0.4252	0.3272	0.7437	0.3378	0.2405	0.2187	0.1956	0.1927	0.8826	0.7764	0.7595	0.5271	0.4224	0.2511	0.0687	0.0676	0.0646	0.0661	0.0647	0.0645	0.0650	0.0644	0.0635	0.0617	0.0635	0.0643	0.0668	0.0642	0.0641	0.0649	0.0685	0.0669	0.0637	0.0638	0.0628	0.0641	0.0646	0.0642
76=10:17:59	67096	300	0.9867	0.8702	0.9198	0.7912	0.7690	0.7772	0.8864	0.8238	0.8110	0.9135	0.7897	0.8567	0.8917	0.9375	0.8377	0.8057	0.7629	0.7544	0.8876	0.8132	0.8006	0.7931	0.7422	0.7746	0.8554	0.8045	0.7387	0.7476	0.7412	0.6975	0.9002	0.8202	0.8024	0.9015	0.7657	0.8144	0.9198	0.7044	0.6078	0.5383	0.5387	0.4554	0.9126	0.8202	0.7800	0.8143	0.7915	0.7424	0.7558	0.4912	0.4498	0.3462	0.2707	0.2792	0.8506	0.7818	0.7634	0.6521	0.4497	0.3299	0.7459	0.3478	0.2451	0.2167	0.1937	0.1941	0.8802	0.7691	0.7695	0.5442	0.4371	0.2540	0.0677	0.0670	0.0630	0.0651	0.0639	0.0620	0.0639	0.0638	0.0629	0.0632	0.0629	0.0629	0.0657	0.0640	0.0646	0.0646	0.0683	0.0665	0.0621	0.0630	0.0631	0.0633	0.0636	0.0636
77=10:32:41	67977	301	1.0065	0.8711	0.9210	0.7873	0.7666	0.7792	0.8809	0.8226	0.8120	0.9229	0.7888	0.8615	0.8904	0.9497	0.8372	0.8082	0.7653	0.7546	0.8855	0.8118	0.8073	0.7900	0.7440	0.7706	0.8576	0.8126	0.7495	0.7509	0.7347	0.6997	0.8994	0.8216	0.7993	0.9092	0.7639	0.8184	0.9296	0.7089	0.6312	0.5563	0.5556	0.4643	0.9197	0.8212	0.7829	0.8193	0.8061	0.7528	0.7605	0.5055	0.4715	0.3370	0.2800	0.2854	0.8599	0.7960	0.7702	0.6897	0.4623	0.3374	0.7480	0.3596	0.2547	0.2232	0.2014	0.1953	0.8936	0.7776	0.7700	0.5786	0.4592	0.2589	0.0682	0.0668	0.0635	0.0644	0.0628	0.0636	0.0646	0.0644	0.0633	0.0626	0.0633	0.0626	0.0658	0.0634	0.0646	0.0639	0.0686	0.0663	0.0624	0.0615	0.0624	0.0629	0.0632	0.0634
78=10:47:23	68859	300	1.0252	0.8663	0.9143	0.7760	0.7654	0.7731	0.8748	0.8182	0.8150	0.9331	0.7881	0.8735	0.8910	0.9588	0.8366	0.8084	0.7669	0.7586	0.8914	0.8182	0.8123	0.7919	0.7492	0.7676	0.8563	0.8244	0.7461	0.7515	0.7362	0.7036	0.9002	0.8275	0.7960	0.9144	0.7671	0.8240	0.9464	0.7119	0.6551	0.5737	0.5792	0.4867	0.9205	0.8220	0.7859	0.8326	0.8112	0.7582	0.7671	0.5321	0.4824	0.3583	0.2907	0.2904	0.8597	0.7999	0.7645	0.6963	0.4809	0.3599	0.7484	0.3776	0.2578	0.2294	0.2080	0.2010	0.9004	0.7857	0.7762	0.6016	0.4795	0.2696	0.0685	0.0672	0.0638	0.0656	0.0642	0.0645	0.0648	0.0633	0.0637	0.0629	0.0637	0.0633	0.0670	0.0643	0.0647	0.0648	0.0687	0.0664	0.0632	0.0632	0.0628	0.0630	0.0641	0.0636
79=11:02:01	69737	298	1.0166	0.8634	0.9283	0.7838	0.7688	0.7769	0.8732	0.8158	0.8095	0.9390	0.7889	0.8798	0.8911	0.9644	0.8401	0.8096	0.7636	0.7597	0.8877	0.8109	0.8018	0.7917	0.7411	0.7731	0.8682	0.8307	0.7394	0.7463	0.7465	0.7115	0.8967	0.8237	0.7933	0.9206	0.7689	0.8296	0.9474	0.7169	0.6674	0.5912	0.5895	0.4952	0.9173	0.8198	0.7898	0.8374	0.8192	0.7633	0.7627	0.5528	0.4952	0.3676	0.2979	0.2943	0.8609	0.8128	0.7764	0.7208	0.4983	0.3639	0.7517	0.3908	0.2609	0.2320	0.2099	0.2008	0.9119	0.7834	0.7758	0.6285	0.4900	0.2781	0.0689	0.0668	0.0642	0.0648	0.0645	0.0637	0.0635	0.0647	0.0637	0.0629	0.0633	0.0630	0.0666	0.0642	0.0648	0.0643	0.0687	0.0648	0.0633	0.0634	0.0627	0.0632	0.0643	0.0641
80=11:16:43	70619	298	1.0287	0.8750	0.9308	0.7867	0.7679	0.7807	0.8890	0.8311	0.8232	0.9617	0.7985	0.8939	0.8979	0.9783	0.8431	0.8137	0.7688	0.7658	0.9002	0.8222	0.8111	0.8076	0.7543	0.7837	0.8646	0.8391	0.7521	0.7551	0.7511	0.7227	0.9004	0.8337	0.8094	0.9431	0.7711	0.8397	0.9586	0.7272	0.6778	0.6096	0.6169	0.5114	0.9229	0.8295	0.7938	0.8600	0.8164	0.7777	0.7689	0.5669	0.5173	0.3678	0.2924	0.3060	0.8653	0.8138	0.7803	0.7429	0.5224	0.3747	0.7497	0.3940	0.2710	0.2376	0.2134	0.2089	0.9166	0.7837	0.7790	0.6561	0.5218	0.2823	0.0685	0.0672	0.0653	0.0655	0.0641	0.0640	0.0649	0.0652	0.0632	0.0623	0.0633	0.0632	0.0664	0.0639	0.0635	0.0642	0.0686	0.0670	0.0633	0.0632	0.0625	0.0632	0.0635	0.0635
81=11:31:24	71501	298	1.0345	0.8699	0.9339	0.7856	0.7749	0.7779	0.8810	0.8197	0.8179	0.9645	0.7851	0.9008	0.8925	0.9889	0.8439	0.8132	0.7695	0.7667	0.8950	0.8214	0.8104	0.8005	0.7404	0.7774	0.8621	0.8513	0.7495	0.7522	0.7521	0.7234	0.9049	0.8304	0.8046	0.9453	0.7665	0.8477	0.9718	0.7293	0.6975	0.6287	0.6301	0.5311	0.9255	0.8281	0.7940	0.8570	0.8271	0.7829	0.7548	0.5873	0.5308	0.3865	0.3113	0.3161	0.8697	0.8194	0.7742	0.7363	0.5353	0.3830	0.7548	0.4131	0.2737	0.2451	0.2139	0.2076	0.9315	0.7848	0.7909	0.6842	0.5434	0.2821	0.0675	0.0661	0.0631	0.0644	0.0637	0.0614	0.0641	0.0650	0.0630	0.0626	0.0632	0.0626	0.0656	0.0632	0.0638	0.0635	0.0682	0.0663	0.0610	0.0624	0.0619	0.0622	0.0636	0.0634
82=11:46:06	72383	298	1.0408	0.8764	0.9347	0.7840	0.7678	0.7784	0.8803	0.8238	0.8207	0.9645	0.7955	0.9123	0.8922	0.9894	0.8443	0.8126	0.7675	0.7624	0.8992	0.8192	0.8174	0.7942	0.7535	0.7796	0.8587	0.8514	0.7544	0.7640	0.7612	0.7288	0.9017	0.8358	0.8018	0.9621	0.7708	0.8596	0.9810	0.7341	0.6969	0.6410	0.6501	0.5511	0.9307	0.8276	0.7916	0.8697	0.8409	0.7958	0.7702	0.6064	0.5521	0.3924	0.3198	0.3204	0.8626	0.8289	0.7809	0.7619	0.5666	0.3928	0.7519	0.4240	0.2826	0.2498	0.2200	0.2126	0.9363	0.7963	0.7992	0.7206	0.5643	0.3025	0.0675	0.0664	0.0635	0.0649	0.0640	0.0633	0.0647	0.0656	0.0632	0.0620	0.0632	0.0628	0.0658	0.0636	0.0637	0.0639	0.0677	0.0657	0.0628	0.0627	0.0623	0.0623	0.0634	0.0634
83=12:00:48	73265	300	1.0517	0.8669	0.9351	0.7848	0.7734	0.7805	0.8778	0.8165	0.8155	0.9692	0.7950	0.9167	0.8850	0.9987	0.8382	0.8099	0.7655	0.7589	0.8811	0.8135	0.8080	0.7929	0.7459	0.7709	0.8632	0.8655	0.7516	0.7604	0.7529	0.7214	0.9017	0.8219	0.8001	0.9595	0.7704	0.8660	0.9878	0.7258	0.6981	0.6544	0.6628	0.5605	0.9226	0.8180	0.7937	0.8590	0.8464	0.7850	0.7667	0.6160	0.5610	0.4050	0.3257	0.3351	0.8662	0.8401	0.7756	0.7518	0.5908	0.3981	0.7554	0.4478	0.2872	0.2521	0.2230	0.2182	0.9451	0.7861	0.7979	0.7362	0.5842	0.3104	0.0688	0.0675	0.0647	0.0660	0.0645	0.0639	0.0647	0.0666	0.0621	0.0627	0.0644	0.0639	0.0668	0.0643	0.0647	0.0631	0.0693	0.0668	0.0643	0.0636	0.0629	0.0638	0.0639	0.0640
84=12:15:30	74147	298	1.0550	0.8782	0.9372	0.7859	0.7637	0.7753	0.8794	0.8232	0.8189	0.9766	0.7971	0.9251	0.8943	1.0072	0.8420	0.8132	0.7651	0.7605	0.8896	0.8143	0.8084	0.7906	0.7483	0.7736	0.8623	0.8672	0.7515	0.7602	0.7650	0.7286	0.8988	0.8254	0.8025	0.9735	0.7682	0.8792	0.9938	0.7369	0.6985	0.6680	0.6707	0.5790	0.9250	0.8222	0.7920	0.8747	0.8376	0.7983	0.7637	0.6371	0.5847	0.4137	0.3353	0.3417	0.8613	0.8422	0.7746	0.7582	0.6105	0.4261	0.7505	0.4545	0.2954	0.2542	0.2237	0.2191	0.9507	0.7916	0.7956	0.7585	0.6087	0.3235	0.0674	0.0661	0.0632	0.0644	0.0633	0.0617	0.0643	0.0662	0.0624	0.0618	0.0618	0.0624	0.0659	0.0626	0.0639	0.0633	0.0678	0.0653	0.0613	0.0627	0.0622	0.0621	0.0628	0.0630
85=12:30:13	75029	301	1.0653	0.8699	0.9347	0.7832	0.7732	0.7803	0.8763	0.8167	0.8144	0.9872	0.7925	0.9286	0.8898	1.0168	0.8383	0.8135	0.7664	0.7627	0.8877	0.8143	0.8104	0.7934	0.7444	0.7766	0.8595	0.8789	0.7557	0.7643	0.7614	0.7254	0.9012	0.8301	0.8010	0.9790	0.7684	0.8792	1.0048	0.7301	0.7070	0.6747	0.6757	0.5961	0.9275	0.8218	0.7901	0.8805	0.8432	0.8084	0.7737	0.6388	0.5895	0.4302	0.3445	0.3456	0.8691	0.8604	0.7778	0.7535	0.6315	0.4211	0.7558	0.4704	0.3031	0.2660	0.2275	0.2225	0.9579	0.7888	0.7981	0.7710	0.6329	0.3322	0.0681	0.0669	0.0635	0.0647	0.0637	0.0633	0.0646	0.0657	0.0623	0.0631	0.0631	0.0630	0.0662	0.0636	0.0644	0.0627	0.0677	0.0663	0.0632	0.0632	0.0628	0.0629	0.0634	0.0637
86=12:44:55	75911	301	1.0728	0.8649	0.9289	0.7789	0.7693	0.7762	0.8715	0.8137	0.8134	0.9892	0.7922	0.9385	0.8853	1.0200	0.8331	0.8074	0.7640	0.7603	0.8847	0.8131	0.8084	0.7921	0.7429	0.7680	0.8548	0.8829	0.7521	0.7571	0.7563	0.7218	0.8978	0.8222	0.7959	0.9871	0.7730	0.8934	1.0127	0.7235	0.7115	0.6801	0.6718	0.6037	0.9195	0.8216	0.7917	0.8828	0.8490	0.8117	0.7683	0.6438	0.6006	0.4384	0.3441	0.3578	0.8644	0.8645	0.7704	0.7668	0.6532	0.4413	0.7591	0.4943	0.3112	0.2675	0.2286	0.2241	0.9633	0.7886	0.7980	0.7686	0.6551	0.3415	0.0676	0.0659	0.0636	0.0648	0.0631	0.0624	0.0646	0.0664	0.0618	0.0622	0.0630	0.0625	0.0653	0.0633	0.0626	0.0631	0.0667	0.0656	0.0621	0.0622	0.0614	0.0622	0.0628	0.0627
87=12:59:37	76793	301	1.0859	0.8783	0.9316	0.7739	0.7641	0.7804	0.8842	0.8253	0.8194	1.0072	0.7953	0.9455	0.8937	1.0337	0.8447	0.8131	0.7690	0.7657	0.9008	0.8239	0.8152	0.7996	0.7467	0.7834	0.8593	0.8929	0.7628	0.7675	0.7675	0.7287	0.9064	0.8330	0.7966	1.0003	0.7755	0.8968	1.0267	0.7341	0.7170	0.6833	0.6830	0.6231	0.9336	0.8291	0.7904	0.9014	0.8421	0.8400	0.7800	0.6474	0.6150	0.4480	0.3538	0.3682	0.8714	0.8713	0.7807	0.7777	0.6888	0.4595	0.7522	0.5057	0.3130	0.2739	0.2354	0.2284	0.9719	0.7958	0.8045	0.7781	0.6731	0.3490	0.0676	0.0660	0.0610	0.0643	0.0636	0.0628	0.0646	0.0666	0.0618	0.0623	0.0609	0.0618	0.0657	0.0623	0.0637	0.0641	0.0678	0.0660	0.0623	0.0626	0.0621	0.0609	0.0624	0.0630
88=13:14:19	77675	300	1.0839	0.8738	0.9395	0.7850	0.7688	0.7806	0.8797	0.8181	0.8148	1.0152	0.7987	0.9528	0.8943	1.0341	0.8399	0.8104	0.7663	0.7635	0.8892	0.8154	0.8035	0.8004	0.7389	0.7846	0.8609	0.8949	0.7555	0.7620	0.7678	0.7282	0.9027	0.8260	0.7968	1.0011	0.7774	0.9098	1.0244	0.7371	0.7158	0.6848	0.6877	0.6352	0.9241	0.8282	0.7941	0.8886	0.8433	0.8266	0.7728	0.6520	0.6342	0.4566	0.3645	0.3714	0.8609	0.8812	0.7840	0.7758	0.6966	0.4819	0.7608	0.5171	0.3254	0.2744	0.2328	0.2345	0.9755	0.7904	0.8000	0.7723	0.7023	0.3660	0.0675	0.0661	0.0635	0.0629	0.0634	0.0628	0.0647	0.0669	0.0620	0.0619	0.0624	0.0623	0.0658	0.0624	0.0634	0.0641	0.0674	0.0660	0.0626	0.0629	0.0613	0.0619	0.0629	0.0633
89=13:29:02	78559	300	1.0947	0.8721	0.9360	0.7785	0.7703	0.7802	0.8761	0.8142	0.8105	1.0145	0.7891	0.9633	0.8866	1.0429	0.8399	0.8098	0.7660	0.7626	0.8860	0.8174	0.8057	0.7977	0.7385	0.7750	0.8535	0.9067	0.7592	0.7693	0.7622	0.7326	0.9038	0.8236	0.7956	1.0018	0.7691	0.9120	1.0399	0.7310	0.7178	0.6998	0.6944	0.6477	0.9218	0.8217	0.7941	0.8949	0.8469	0.8362	0.7708	0.6542	0.6531	0.4666	0.3697	0.3810	0.8691	0.8928	0.7809	0.7753	0.7130	0.4968	0.7595	0.5416	0.3306	0.2834	0.2478	0.2355	0.9776	0.7948	0.7998	0.7799	0.7229	0.3799	0.0668	0.0659	0.0626	0.0643	0.0627	0.0628	0.0641	0.0646	0.0621	0.0613	0.0619	0.0617	0.0652	0.0620	0.0634	0.0622	0.0656	0.0651	0.0618	0.0624	0.0614	0.0621	0.0623	0.0623
90=13:43:44	79441	298	1.0955	0.8703	0.9374	0.7774	0.7669	0.7788	0.8814	0.8163	0.8141	1.0234	0.7933	0.9634	0.8926	1.0509	0.8431	0.8127	0.7666	0.7641	0.8909	0.8204	0.8101	0.7963	0.7464	0.7768	0.8613	0.9175	0.7526	0.7721	0.7737	0.7434	0.9042	0.8230	0.7999	1.0174	0.7725	0.9274	1.0498	0.7361	0.7226	0.7032	0.7113	0.6642	0.9288	0.8264	0.7975	0.8947	0.8557	0.8499	0.7710	0.6665	0.6549	0.4927	0.3928	0.3959	0.8694	0.9030	0.7871	0.7849	0.7332	0.5086	0.7619	0.5604	0.3544	0.2934	0.2520	0.2403	0.9907	0.7996	0.8063	0.7908	0.7414	0.3972	0.0687	0.0668	0.0631	0.0654	0.0643	0.0636	0.0665	0.0684	0.0634	0.0632	0.0629	0.0636	0.0662	0.0626	0.0642	0.0641	0.0683	0.0661	0.0628	0.0629	0.0613	0.0626	0.0638	0.0639
91=13:58:26	80323	300	1.1031	0.8707	0.9361	0.7809	0.7727	0.7818	0.8806	0.8183	0.8208	1.0362	0.7987	0.9782	0.8921	1.0596	0.8442	0.8167	0.7694	0.7664	0.8933	0.8202	0.8095	0.7965	0.7458	0.7736	0.8620	0.9264	0.7606	0.7764	0.7732	0.7380	0.9043	0.8289	0.8008	1.0273	0.7739	0.9370	1.0562	0.7397	0.7230	0.7095	0.7104	0.6754	0.9285	0.8246	0.7946	0.8979	0.8539	0.8602	0.7746	0.6683	0.6631	0.5106	0.4027	0.4056	0.8731	0.9111	0.7903	0.7946	0.7381	0.5323	0.7624	0.5838	0.3569	0.3009	0.2594	0.2504	0.9933	0.8024	0.8062	0.7897	0.7387	0.4099	0.0677	0.0672	0.0639	0.0655	0.0637	0.0639	0.0663	0.0685	0.0642	0.0629	0.0634	0.0634	0.0663	0.0638	0.0646	0.0644	0.0683	0.0663	0.0627	0.0633	0.0630	0.0633	0.0635	0.0641
92=14:13:08	81205	300	1.1180	0.8706	0.9389	0.7778	0.7661	0.7816	0.8775	0.8210	0.8151	1.0379	0.7946	0.9838	0.8942	1.0677	0.8438	0.8142	0.7700	0.7636	0.8935	0.8221	0.8108	0.7976	0.7522	0.7784	0.8655	0.9339	0.7595	0.7709	0.7749	0.7460	0.9025	0.8292	0.7971	1.0340	0.7767	0.9453	1.0673	0.7476	0.7256	0.7173	0.7129	0.6844	0.9307	0.8280	0.7961	0.9018	0.8568	0.8744	0.7785	0.6788	0.6691	0.5266	0.4175	0.4193	0.8777	0.9226	0.7933	0.8033	0.7485	0.5427	0.7651	0.6016	0.3719	0.3094	0.2625	0.2603	0.9943	0.8085	0.8038	0.8033	0.7471	0.4254	0.0692	0.0676	0.0643	0.0661	0.0649	0.0639	0.0672	0.0689	0.0624	0.0639	0.0640	0.0641	0.0672	0.0647	0.0652	0.0636	0.0686	0.0676	0.0640	0.0638	0.0633	0.0638	0.0645	0.0642
93=14:27:50	82086	298	1.1239	0.8728	0.9418	0.7822	0.7696	0.7820	0.8796	0.8216	0.8146	1.0488	0.7970	0.9880	0.8960	1.0738	0.8416	0.8117	0.7691	0.7665	0.8980	0.8222	0.8047	0.8033	0.7448	0.7846	0.8580	0.9409	0.7675	0.7791	0.7793	0.7432	0.9037	0.8292	0.8033	1.0446	0.7725	0.9494	1.0766	0.7444	0.7255	0.7304	0.7116	0.6935	0.9274	0.8318	0.7937	0.9040	0.8541	0.8838	0.7715	0.6778	0.6703	0.5486	0.4205	0.4343	0.8736	0.9303	0.7898	0.8093	0.7504	0.5696	0.7632	0.6225	0.3818	0.3194	0.2658	0.2597	0.9959	0.8018	0.8045	0.8052	0.7487	0.4388	0.0689	0.0672	0.0640	0.0654	0.0640	0.0638	0.0666	0.0682	0.0622	0.0627	0.0640	0.0633	0.0667	0.0637	0.0651	0.0626	0.0683	0.0663	0.0636	0.0633	0.0628	0.0626	0.0641	0.0640
94=14:42:32	82968	301	1.1273	0.8713	0.9344	0.7783	0.7659	0.7809	0.8766	0.8126	0.8125	1.0511	0.7922	0.9943	0.8920	1.0775	0.8402	0.8099	0.7642	0.7606	0.8857	0.8145	0.8110	0.7923	0.7439	0.7714	0.8616	0.9476	0.7590	0.7776	0.7694	0.7461	0.9028	0.8295	0.7963	1.0453	0.7732	0.9650	1.0830	0.7409	0.7257	0.7367	0.7183	0.6914	0.9269	0.8222	0.7959	0.9011	0.8575	0.8887	0.7709	0.6855	0.6750	0.5532	0.4354	0.4459	0.8711	0.9366	0.7915	0.8166	0.7576	0.5801	0.7627	0.6325	0.3915	0.3264	0.2739	0.2629	0.9949	0.8013	0.8092	0.8096	0.7500	0.4585	0.0675	0.0659	0.0628	0.0642	0.0624	0.0633	0.0654	0.0676	0.0627	0.0609	0.0624	0.0620	0.0659	0.0622	0.0634	0.0627	0.0669	0.0657	0.0623	0.0608	0.0612	0.0618	0.0627	0.0632
95=14:57:14	83850	300	1.1358	0.8738	0.9364	0.7815	0.7726	0.7814	0.8781	0.8176	0.8151	1.0557	0.7950	1.0024	0.8929	1.0850	0.8393	0.8089	0.7651	0.7655	0.8905	0.8168	0.8135	0.7928	0.7461	0.7790	0.8604	0.9561	0.7616	0.7743	0.7775	0.7487	0.9011	0.8282	0.7992	1.0624	0.7784	0.9755	1.0879	0.7445	0.7306	0.7433	0.7163	0.6910	0.9316	0.8240	0.7966	0.8970	0.8599	0.9040	0.7738	0.6945	0.6794	0.5763	0.4532	0.4564	0.8705	0.9557	0.7879	0.8185	0.7583	0.6061	0.7674	0.6461	0.4068	0.3363	0.2773	0.2687	0.9954	0.8033	0.8104	0.8169	0.7614	0.4798	0.0680	0.0667	0.0639	0.0651	0.0643	0.0637	0.0666	0.0686	0.0626	0.0610	0.0632	0.0625	0.0659	0.0635	0.0633	0.0636	0.0677	0.0660	0.0621	0.0625	0.0620	0.0622	0.0639	0.0629
