# Supplementary material for: Systematic Prediction of Antifungal Drug Synergy by Chemogenomic Screening in Saccharomyces cerevisiae
Source: Front Fungal Biol. 2021 Jul 2;2:683414. doi: 10.3389/ffunb.2021.683414 (PMC10512392; doi:10.3389/ffunb.2021.683414)
Supplement: Supplementary file 1 [file Data_Sheet_1.ZIP › Supplementary data/Sypplementary_data_1_(Drug_synergy_assays)/Empty & NaF_VS_LatA_ps1_A_96_T_23.txt]

[config file info]
last_write=07:04:18_16:03:16
last write=07:04:19_15:07:38
[Run_Parameters]
Instrument=Tecan_23
Ini_Names=Read_Reps,Delid,Save_Data_File,Start_Time_Now
barcode_drug_plate=201401
user=corey
Plate_Size=96
Plate_Type=NUN96ft.pdf
Samples_to_Run=6
Overlay_Size=48
Drug_Plate=none
Plate_Quarter=none
run_ID=none
run_plate_repeat=1
Read_Reps=95
Read_Modes=Absorbance
Read_Flor_Every=2
Max_Delta_OD=0.500000
Well_By_Row_Col=none
Reorder_Map=Order_Strings_Not,0
Tip_Vol=200
OD_to_Innoc=0.100,0.100,0.380,0.380,0.380,0.380,0.760,0.760,0.100,0.100,0.380,0.380,0.380,0.380,0.760,0.760,0.100,0.100,0.380,0.380,0.380,0.380,0.760,0.760,0.100,0.100,0.380,0.380,0.380,0.380,0.760,0.760,0.100,0.100,0.380,0.380,0.380,0.380,0.760,0.760,0.100,0.100,0.380,0.380,0.380,0.380,0.760,0.760
Absorption_Max=.3
OD_to_Save=0.100,0.100,0.380,0.380,0.380,0.380,0.760,0.760,0.100,0.100,0.380,0.380,0.380,0.380,0.760,0.760,0.100,0.100,0.380,0.380,0.380,0.380,0.760,0.760,0.100,0.100,0.380,0.380,0.380,0.380,0.760,0.760,0.100,0.100,0.380,0.380,0.380,0.380,0.760,0.760,0.100,0.100,0.380,0.380,0.380,0.380,0.760,0.760
OD_to_Dilute=0.100
Save_Sample_Vol=180
Save_Sample_Reps=2
Innoc_Vol=184,184,46,46,46,46,0,0,184,184,46,46,46,46,0,0,184,184,46,46,46,46,0,0,184,184,46,46,46,46,0,0,184,184,46,46,46,46,0,0,184,184,46,46,46,46,0,0
Dilute_Vol=23,23,23,23,23,23,23,23,23,23,23,23,23,23,23,23,23,23,23,23,23,23,23,23,23,23,23,23,23,23,23,23,23,23,23,23,23,23,23,23,23,23,23,23,23,23,23,23
Save_Vol=800,800,800,800,800,800,800,800,800,800,800,800,800,800,800,800,800,800,800,800,800,800,800,800,800,800,800,800,800,800,800,800,800,800,800,800,800,800,800,800,800,800,800,800,800,800,800,800
Reference_Vol=100,100,100,100,100,100,100,100,100,100,100,100,100,100,100,100,100,100,100,100,100,100,100,100,100,100,100,100,100,100,100,100,100,100,100,100,100,100,100,100,100,100,100,100,100,100,100,100,100,100,100,100,100,100,100,100,100,100,100,100,100,100,100,100,100,100,100,100,100,100,100,100,100,100,100,100,100,100,100,100,100,100,100,100,100,100,100,100,100,100,100,100,100,100,100,100
Read_to_Innoc=20,20,20,20,20,20,20,20,20,20,20,20,20,20,20,20,20,20,20,20,20,20,20,20,20,20,20,20,20,20,20,20,20,20,20,20,20,20,20,20,20,20,20,20,20,20,20,20
Read_to_Dilute=26,26,26,26,26,26,26,26,26,26,26,26,26,26,26,26,26,26,26,26,26,26,26,26,26,26,26,26,26,26,26,26,26,26,26,26,26,26,26,26,26,26,26,26,26,26,26,26
Read_to_Save=20,20,20,20,20,20,20,20,20,20,20,20,20,20,20,20,20,20,20,20,20,20,20,20,20,20,20,20,20,20,20,20,20,20,20,20,20,20,20,20,20,20,20,20,20,20,20,20
Innoc_Target_Map=1,2,3,4,5,6,7,8,9,10,11,12,13,14,15,16,17,18,19,20,21,22,23,24,25,26,27,28,29,30,31,32,33,34,35,36,37,38,39,40,41,42,43,44,45,46,47,48
Pipet_Trigger=OD_Save_Innoc
Pipet_Volume_Adj=Con_OD_Save
Delid=no
Pre_Init=yes
Talk_To_ProMax=no
Time_Out_Time=1050
Wait_While_Busy=yes
Idle_Time=2
Screen_Run_Type=pre_screen_1
Spect_Protocol=15m
Spec_Run_File=GG_PB_Voyage.pda
Spec_Assay_File=""
Save_Data_File=18_04_07_Empty_NaFvsLatA_ps1_A_96_T_23.txt
Working_Dir=C%3A\\Users\\Growth_Data
Run_Control_Dir=C%3A\\Users\\Yeast_Run_Files
Tracking_Dir=""
Track_File=201401_data_track.txt
Save_Run_Data_Flag=yes
Set_Incubator_Temp=30.0
Base_Line_Flag=atstart_minimum
Pipet_Cycles_Before_Save=20
Time_Point_Save=wellmap
Innoc_Direction=down
Wells_In_Use=111111111111111111111111111111111111111111111111
Save_Sample_Map=111111001111110011111100111111001111110011111100
Sections_to_Run=0
Rows_per_Section=8
Start_Sections_Row=1
MultiProbe_Run_File=""
Multiprobe_Run_Dialogue=yes
Comments=no%20comment
Target_Temp=300
Temp_Control=On
Delta_Temp=10
ReadMode=Absorbance,Bottom
ExcitationFilter=485,
EmissionFilter=535,
MeasurementFilter=595
ReadsPerWellNumber=1,1
ShakeDuration=800,0
GainMode=Manual
PdfName=NUN96ft.pdf
Gain=50
Add_Drug_Map=1,1,1,1,1,1,1,1,1,1,1,1,1,1,1,1,1,1,1,1,1,1,1,1,1,1,1,1,1,1,1,1,1,1,1,1,1,1,1,1,1,1,1,1,1,1,1,1
Add_Drug_Vol=7,7,7,7,7,7,7,7,7,7,7,7,7,7,7,7,7,7,7,7,7,7,7,7,7,7,7,7,7,7,7,7,7,7,7,7,7,7,7,7,7,7,7,7,7,7,7,7
Innoc_Map=111011101110111011101110111011101110111011101110111011101110111011101110111011101110111011101110
Dilute_Map=111111111111111111111111111111111111111111111111111111111111111111111111111111111111111111111111
data_file_name=_asya_ps2_1_96.txt
barcode=""
Hit_Call_Threshold=1.000000
Reference_Well=A01
WT_Ref_Well=0
Project_Name=test
Pipet_Gens_Point=5.00,10.00,15.00,20.00,5.00,10.00,15.00,20.00,5.00,10.00,15.00,20.00,5.00,10.00,15.00,20.00,5.00,10.00,15.00,20.00,5.00,10.00,15.00,20.00,5.00,10.00,15.00,20.00,5.00,10.00,15.00,20.00,5.00,10.00,15.00,20.00,5.00,10.00,15.00,20.00,5.00,10.00,15.00,20.00,5.00,10.00,15.00,20.00,
Shake_Divisor=1
data_handling=file_&_DB_&_auto_analysis
time_frm_freezer=-1.00
gens_frm_freezer=-1.00
Well_Vol=100
Parent_ID=""
Units=%
Quarter=A
media_name=ypd
Save_Mode=one_to_one
Consolidate_Save_Map=1,2,3,4,5,6,7,8,9,10,11,12,13,14,15,16,17,18,19,20,21,22,23,24,25,26,27,28,29,30,31,32,33,34,35,36,37,38,39,40,41,42,43,44,45,46,47,48
Add_Drug_at_Start_Map=000000000000000000000000000000000000000000000000000
Add_Drug_Labware=add_drug_48
Max_Dynam_OD_Change=0.05
Reads_After_Pipet=0
Ref_Type=single_ref
Read_to_Add_Drug_at_Start=0
Send_Email_at_Pipet=no_email
Strain_Name=""
Media=ypd
drug_vol=2.00
Drug_Name=""
Drug_Conc=2
Innoc_Conc=""
Strain_Plate=none
ShakeIntensity=High
ShakeMode=Orbital
NumberOfFlashes=1
PartOfPlate=0
MovePlateOutAfterMeasurement=0
IntegrationLagTime=0
IntegrationTime=100
DelayMoveFlashFluorescence=0
[Drug_Data]
Drug_Plate=none
Strain_Plate=none
Media=ypd
Drug_Name=nd,nd,nd,nd,nd,nd,nd,nd,nd,nd,nd,nd,nd,nd,nd,nd,nd,nd,nd,nd,nd,nd,nd,nd,nd,nd,nd,nd,nd,nd,nd,nd,nd,nd,nd,nd,nd,nd,nd,nd,nd,nd,nd,nd,nd,nd,nd,nd,nd,nd,nd,nd,nd,nd,nd,nd,nd,nd,nd,nd,nd,nd,nd,nd,nd,nd,nd,nd,nd,nd,nd,nd,nd,nd,nd,nd,nd,nd,nd,nd,nd,nd,nd,nd,nd,nd,nd,nd,nd,nd,nd,nd,nd,nd,nd,nd
Strain_Name=ud
Drug_Conc=""
Innoc_Conc=0.06250,0.06250,0.06250,0.06250,0.06250,0.06250,0.06250,0.06250,0.06250,0.06250,0.06250,0.06250,0.06250,0.06250,0.06250,0.06250,0.06250,0.06250,0.06250,0.06250,0.06250,0.06250,0.06250,0.06250,0.06250,0.06250,0.06250,0.06250,0.06250,0.06250,0.06250,0.06250,0.06250,0.06250,0.06250,0.06250,0.06250,0.06250,0.06250,0.06250,0.06250,0.06250,0.06250,0.06250,0.06250,0.06250,0.06250,0.06250,0.06250,0.06250,0.06250,0.06250,0.06250,0.06250,0.06250,0.06250,0.06250,0.06250,0.06250,0.06250,0.06250,0.06250,0.06250,0.06250,0.06250,0.06250,0.06250,0.06250,0.06250,0.06250,0.06250,0.06250,0.06250,0.06250,0.06250,0.06250,0.06250,0.06250,0.06250,0.06250,0.06250,0.06250,0.06250,0.06250,0.06250,0.06250,0.06250,0.06250,0.06250,0.06250,0.06250,0.06250,0.06250,0.06250,0.06250,0.06250
Run_ID=none
Plate_Quarter=A
Units=%,%,%,%,%,%,%,%,%,%,%,%,%,%,%,%,%,%,%,%,%,%,%,%,%,%,%,%,%,%,%,%,%,%,%,%,%,%,%,%,%,%,%,%,%,%,%,%,%,%,%,%,%,%,%,%,%,%,%,%,%,%,%,%,%,%,%,%,%,%,%,%,%,%,%,%,%,%,%,%,%,%,%,%,%,%,%,%,%,%,%,%,%,%,%,%
Parent_ID=""
Project_Name=test
Strain_Backgrnd=0,0,0,0,0,0,0,0,0,0,0,0,0,0,0,0,0,0,0,0,0,0,0,0,0,0,0,0,0,0,0,0,0,0,0,0,0,0,0,0,0,0,0,0,0,0,0,0,0,0,0,0,0,0,0,0,0,0,0,0,0,0,0,0,0,0,0,0,0,0,0,0,0,0,0,0,0,0,0,0,0,0,0,0,0,0,0,0,0,0,0,0,0,0,0,0
Well_Vol=100,100,100,100,100,100,100,100,100,100,100,100,100,100,100,100,100,100,100,100,100,100,100,100,100,100,100,100,100,100,100,100,100,100,100,100,100,100,100,100,100,100,100,100,100,100,100,100,100,100,100,100,100,100,100,100,100,100,100,100,100,100,100,100,100,100,100,100,100,100,100,100,100,100,100,100,100,100,100,100,100,100,100,100,100,100,100,100,100,100,100,100,100,100,100,100
time_frm_freezer=-1.00
gens_frm_freezer=-1.00
user=corey
Strain_Pool=ud,ud,ud,ud,ud,ud,ud,ud,ud,ud,ud,ud,ud,ud,ud,ud,ud,ud,ud,ud,ud,ud,ud,ud,ud,ud,ud,ud,ud,ud,ud,ud,ud,ud,ud,ud,ud,ud,ud,ud,ud,ud,ud,ud,ud,ud,ud,ud,ud,ud,ud,ud,ud,ud,ud,ud,ud,ud,ud,ud,ud,ud,ud,ud,ud,ud,ud,ud,ud,ud,ud,ud,ud,ud,ud,ud,ud,ud,ud,ud,ud,ud,ud,ud,ud,ud,ud,ud,ud,ud,ud,ud,ud,ud,ud,ud
Well_Alias=A01,A02,A03,A04,A05,A06,A07,A08,A09,A10,A11,A12,B01,B02,B03,B04,B05,B06,B07,B08,B09,B10,B11,B12,C01,C02,C03,C04,C05,C06,C07,C08,C09,C10,C11,C12,D01,D02,D03,D04,D05,D06,D07,D08,D09,D10,D11,D12,E01,E02,E03,E04,E05,E06,E07,E08,E09,E10,E11,E12,F01,F02,F03,F04,F05,F06,F07,F08,F09,F10,F11,F12,G01,G02,G03,G04,G05,G06,G07,G08,G09,G10,G11,G12,H01,H02,H03,H04,H05,H06,H07,H08,H09,H10,H11,H12
Well_Pos=1,2,3,4,5,6,7,8,9,10,11,12,13,14,15,16,17,18,19,20,21,22,23,24,25,26,27,28,29,30,31,32,33,34,35,36,37,38,39,40,41,42,43,44,45,46,47,48,49,50,51,52,53,54,55,56,57,58,59,60,61,62,63,64,65,66,67,68,69,70,71,72,73,74,75,76,77,78,79,80,81,82,83,84,85,86,87,88,89,90,91,92,93,94,95,96
position=A01,A02,A03,A04,A05,A06,A07,A08,A09,A10,A11,A12,B01,B02,B03,B04,B05,B06,B07,B08,B09,B10,B11,B12,C01,C02,C03,C04,C05,C06,C07,C08,C09,C10,C11,C12,D01,D02,D03,D04,D05,D06,D07,D08,D09,D10,D11,D12,E01,E02,E03,E04,E05,E06,E07,E08,E09,E10,E11,E12,F01,F02,F03,F04,F05,F06,F07,F08,F09,F10,F11,F12,G01,G02,G03,G04,G05,G06,G07,G08,G09,G10,G11,G12,H01,H02,H03,H04,H05,H06,H07,H08,H09,H10,H11,H12
[Runtime_State]
Instrument=Tecan_23
Start_Time_Now=3.2597822033E+9
Reads_Completed=76
Innoc_Direction=down
Wells_In_Use=111111111111111111111111111111111111111111111111111111111111111111111111111111111111111111111111
Innoc_Map=111111111111111111111111111111111111111111111111111111111111111111111111111111111111000000000000
Dilute_Map=111111111111111111111111111111111111111111111111111111111111111111111111111111111111111111111111
Save_Sample_Map=000000000000000000000000000000000000000000000000010000000100000001000000010000000100000001000000
Current_OD=1.028,0.910,0.951,0.894,0.868,0.784,0.966,0.998,0.982,1.077,0.992,0.629,1.041,0.886,0.946,0.948,0.933,0.949,0.959,0.980,1.003,1.069,0.958,0.785,0.931,0.861,0.934,0.940,0.962,0.948,0.976,0.963,0.999,1.052,0.996,0.770,0.919,0.836,0.914,0.945,0.914,0.939,0.962,0.944,0.952,1.007,0.913,0.356,0.997,0.899,0.917,0.924,0.959,0.933,0.944,0.911,0.752,0.747,0.433,0.378,0.974,0.879,0.917,0.945,0.938,0.939,0.961,0.150,0.131,0.161,0.123,0.667,0.066,0.064,0.064,0.064,0.064,0.064,0.064,0.062,0.067,0.065,0.064,0.064,0.066,0.065,0.064,0.067,0.064,0.065,0.070,0.063,0.065,0.064,0.063,0.064
Bckgrnd_OD=0.094,0.083,0.084,0.083,0.084,0.084,0.084,0.086,0.083,0.082,0.081,0.086,0.082,0.082,0.082,0.082,0.082,0.082,0.083,0.084,0.084,0.083,0.082,0.084,0.086,0.082,0.084,0.084,0.084,0.083,0.085,0.084,0.083,0.083,0.084,0.086,0.082,0.080,0.082,0.082,0.081,0.082,0.082,0.082,0.083,0.082,0.084,0.084,0.085,0.083,0.082,0.083,0.084,0.083,0.083,0.083,0.084,0.084,0.084,0.086,0.080,0.081,0.082,0.083,0.082,0.082,0.082,0.082,0.083,0.083,0.083,0.081,0.063,0.063,0.062,0.063,0.063,0.064,0.063,0.061,0.065,0.064,0.062,0.063,0.065,0.064,0.063,0.066,0.064,0.064,0.068,0.062,0.064,0.063,0.062,0.063
Mapped=111111111111111111111110111111111111111111111110111111111111111111111111111111111111111111111111
Pipet_Completed=000000000000000000000000000000000000000000000000000000000000000000000000000000000000000000000000
Innoc_Completed=0,0,0,0,0,0,0,0,0,0,0,0,0,0,0,0,0,0,0,0,0,0,0,0,0,0,0,0,0,0,0,0,0,0,0,0,0,0,0,0,0,0,0,0,0,0,0,0,0,0,0,0,0,0,0,0,0,0,0,0,0,0,0,0,0,0,0,0,0,0,0,0,0,0,0,0,0,0,0,0,0,0,0,0,0,0,0,0,0,0,0,0,0,0,0,0
Save_Completed=0,0,0,0,0,0,0,0,0,0,0,0,0,0,0,0,0,0,0,0,0,0,0,0,0,0,0,0,0,0,0,0,0,0,0,0,0,0,0,0,0,0,0,0,0,0,0,0,0,0,0,0,0,0,0,0,0,0,0,0,0,0,0,0,0,0,0,0,0,0,0,0,0,0,0,0,0,0,0,0,0,0,0,0,0,0,0,0,0,0,0,0,0,0,0,0
Pipeted_At=0,0,0,0,0,0,0,0,0,0,0,0,0,0,0,0,0,0,0,0,0,0,0,0,0,0,0,0,0,0,0,0,0,0,0,0,0,0,0,0,0,0,0,0,0,0,0,0,0,0,0,0,0,0,0,0,0,0,0,0,0,0,0,0,0,0,0,0,0,0,0,0,0,0,0,0,0,0,0,0,0,0,0,0,0,0,0,0,0,0,0,0,0,0,0,0
Pipeted_OD=0,0,0,0,0,0,0,0,0,0,0,0,0,0,0,0,0,0,0,0,0,0,0,0,0,0,0,0,0,0,0,0,0,0,0,0,0,0,0,0,0,0,0,0,0,0,0,0,0,0,0,0,0,0,0,0,0,0,0,0,0,0,0,0,0,0,0,0,0,0,0,0,0,0,0,0,0,0,0,0,0,0,0,0,0,0,0,0,0,0,0,0,0,0,0,0
Dilutes_Completed=0,0,0,0,0,0,0,0,0,0,0,0,0,0,0,0,0,0,0,0,0,0,0,0,0,0,0,0,0,0,0,0,0,0,0,0,0,0,0,0,0,0,0,0,0,0,0,0,0,0,0,0,0,0,0,0,0,0,0,0,0,0,0,0,0,0,0,0,0,0,0,0,0,0,0,0,0,0,0,0,0,0,0,0,0,0,0,0,0,0,0,0,0,0,0,0
Time_At_Innoc=0,0,0,0,0,0,0,0,0,0,0,0,0,0,0,0,0,0,0,0,0,0,0,0,0,0,0,0,0,0,0,0,0,0,0,0,0,0,0,0,0,0,0,0,0,0,0,0,0,0,0,0,0,0,0,0,0,0,0,0,0,0,0,0,0,0,0,0,0,0,0,0,0,0,0,0,0,0,0,0,0,0,0,0,0,0,0,0,0,0,0,0,0,0,0,0
Time_At_Save=0,0,0,0,0,0,0,0,0,0,0,0,0,0,0,0,0,0,0,0,0,0,0,0,0,0,0,0,0,0,0,0,0,0,0,0,0,0,0,0,0,0,0,0,0,0,0,0,0,0,0,0,0,0,0,0,0,0,0,0,0,0,0,0,0,0,0,0,0,0,0,0,0,0,0,0,0,0,0,0,0,0,0,0,0,0,0,0,0,0,0,0,0,0,0,0
Time_At_Dilute=0,0,0,0,0,0,0,0,0,0,0,0,0,0,0,0,0,0,0,0,0,0,0,0,0,0,0,0,0,0,0,0,0,0,0,0,0,0,0,0,0,0,0,0,0,0,0,0,0,0,0,0,0,0,0,0,0,0,0,0,0,0,0,0,0,0,0,0,0,0,0,0,0,0,0,0,0,0,0,0,0,0,0,0,0,0,0,0,0,0,0,0,0,0,0,0
Previous_OD=1.028,0.910,0.951,0.894,0.868,0.784,0.966,0.998,0.982,1.077,0.992,0.629,1.041,0.886,0.946,0.948,0.933,0.949,0.959,0.980,1.003,1.069,0.958,0.785,0.931,0.861,0.934,0.940,0.962,0.948,0.976,0.963,0.999,1.052,0.996,0.770,0.919,0.836,0.914,0.945,0.914,0.939,0.962,0.944,0.952,1.007,0.913,0.356,0.997,0.899,0.917,0.924,0.959,0.933,0.944,0.911,0.752,0.747,0.433,0.378,0.974,0.879,0.917,0.945,0.938,0.939,0.961,0.150,0.131,0.161,0.123,0.667,0.066,0.064,0.064,0.064,0.064,0.064,0.064,0.062,0.067,0.065,0.064,0.064,0.066,0.065,0.064,0.067,0.064,0.065,0.070,0.063,0.065,0.064,0.063,0.064
Prev_Delta_OD=0.004,0.006,0.001,0.008,0.008,0.003,0.008,0.002,0.004,0.004,0.002,0.002,0.006,0.003,0.001,0.003,0.014,0.001,0.008,0.007,0.006,0.013,0.007,0.004,0.009,0.005,0.005,0.005,0.001,0.003,0.004,0.004,0.009,0.002,0.003,0.004,0.000,0.002,0.008,0.002,0.004,0.004,0.002,0.001,0.002,0.010,0.001,0.021,0.004,0.003,0.005,0.007,0.004,0.002,0.003,0.004,0.038,0.037,0.036,0.020,0.011,0.001,0.004,0.000,0.000,0.005,0.003,0.003,0.002,0.004,0.000,0.001,0.000,0.000,0.000,0.001,0.000,0.000,0.000,0.001,0.000,0.001,0.000,0.000,0.000,0.001,0.000,0.000,0.000,0.000,0.000,0.001,0.000,0.000,0.001,0.000
Delta_From_Ref=0.000,0.056,1.042,1.498,1.765,2.109,0.807,1.108,0.055,0.058,0.939,1.241,0.859,1.093,1.250,1.185,0.062,0.061,0.644,0.904,0.966,1.068,3.083,3.746,0.035,0.062,0.858,0.810,0.659,0.643,1.675,3.724,0.055,0.056,1.255,1.286,0.993,1.258,1.655,1.465,0.064,0.058,1.614,2.142,1.987,1.976,5.251,6.290,0.000,0.000,0.000,0.000,0.000,0.000,0.000,0.000,0.000,0.000,0.000,0.000,0.000,0.000,0.000,0.000,0.000,0.000,0.000,0.000,0.000,0.000,0.000,0.000,0.000,0.000,0.000,0.000,0.000,0.000,0.000,0.000,0.000,0.000,0.000,0.000,0.000,0.000,0.000,0.000,0.000,0.000,0.000,0.000,0.000,0.000,0.000,0.000
Sig_OD_Delta=0,0,1,1,1,1,0,1,0,0,0,1,0,1,1,1,0,0,0,0,0,1,1,1,0,0,0,0,0,0,1,1,0,0,1,1,0,1,1,1,0,0,1,1,1,1,1,1,0,0,0,0,0,0,0,0,0,0,0,0,0,0,0,0,0,0,0,0,0,0,0,0,0,0,0,0,0,0,0,0,0,0,0,0,0,0,0,0,0,0,0,0,0,0,0,0
Add_Drug_at_Start_Map=000000000000000000000000000000000000000000000000000000000000000000000000000000000000000000000000
[Analysis]
Drug_ID=A1,A2,A3,A4,A5,A6,B1,B2,B3,B4,B5,B6,C1,C2,C3,C4,C5,C6,D1,D2,D3,D4,D5,D6,E1,E2,E3,E4,E5,E6,F1,F2,F3,F4,F5,F6,G1,G2,G3,G4,G5,G6,H1,H2,H3,H4,H5,H6
Decision=no_inh,ps2_1_1,ps2_1_1,ps2_4_1,ps2_4_1,other,no_inh,ps2_1_1,no_inh,no_inh,no_inh,no_inh,no_inh,ps2_1_1,ps2_1_1,no_inh,no_inh,no_inh,no_inh,ps2_1_1,ps2_1_1,no_inh,no_inh,no_inh,no_inh,no_inh,no_inh,no_inh,no_inh,no_inh,ps2_1_1,ps2_1_1,no_inh,no_inh,no_inh,no_inh,screen,screen,screen,screen,screen,screen,screen,screen,screen,screen,screen,screen,no_inh,no_inh,no_inh,no_inh,ps2_1_1,ps2_4_2,no_inh,no_inh,no_inh,no_inh,ps2_4_1,ps2_4_1,ps2_1_1,ps2_4_1,ps2_2_1,ps2_1_1,ps2_2_1,ps2_4_1,ps2_4_1,ps2_4_2,ps2_4_1,ps2_4_1,ps2_4_2,other,ps2_4_2,other,other,other,other,other,no_inh,other,other,other,other,ps2_4_2,screen,screen,screen,screen,screen,screen,screen,screen,screen,screen,screen,screen
Plot_Min=0.100,0.100,0.100,0.100,0.100,0.100,0.100,0.100,0.100,0.100,0.100,0.100,0.100,0.100,0.100,0.100,0.100,0.100,0.100,0.100,0.100,0.100,0.100,0.100,0.100,0.100,0.100,0.100,0.100,0.100,0.100,0.100,0.100,0.100,0.100,0.100,0.100,0.100,0.100,0.100,0.100,0.100,0.100,0.100,0.100,0.100,0.100,0.100
Plot_Max=1.500,1.500,1.500,1.500,1.500,1.500,1.500,1.500,1.500,1.500,1.500,1.500,1.500,1.500,1.500,1.500,1.500,1.500,1.500,1.500,1.500,1.500,1.500,1.500,1.500,1.500,1.500,1.500,1.500,1.500,1.500,1.500,1.500,1.500,1.500,1.500,1.500,1.500,1.500,1.500,1.500,1.500,1.500,1.500,1.500,1.500,1.500,1.500
G_Plot_Min=0.1
G_Plot_Delta=0.7
Plot_On_Off=0
OD_Gen_Pt=0.460
Gens_to_OD_Pt=5.000
Avg_G=1.908,2.037,2.067,2.251,2.495,2.920,1.934,1.996,1.950,1.941,1.937,1.930,1.948,2.030,1.973,1.961,1.931,1.921,1.971,2.046,1.982,1.966,1.971,1.944,1.963,1.990,1.969,1.957,1.925,1.945,1.983,2.001,1.956,1.949,1.945,1.942,0.000,0.000,0.000,0.000,0.000,0.000,0.000,0.000,0.000,0.000,0.000,0.000,1.918,1.946,1.935,1.941,1.985,2.659,1.903,1.971,1.995,2.004,2.133,2.341,1.992,2.230,2.102,2.062,2.074,2.391,2.155,2.579,2.413,2.385,2.558,4.346,2.556,3.004,3.448,3.446,4.034,4.246,1.930,7.403,8.798,6.957,9.426,2.539,0.000,0.000,0.000,0.000,0.000,0.000,0.000,0.000,0.000,0.000,0.000,0.000
Max_Slope=1.710,1.846,1.924,2.188,1.745,2.800,1.705,1.815,1.641,1.652,1.622,1.627,1.718,1.912,1.741,1.714,1.664,1.752,1.807,1.888,1.709,1.699,1.726,1.656,1.752,1.762,1.762,1.750,1.725,1.794,1.795,1.814,1.772,1.635,1.709,1.636,126.589,134.626,146.232,201.866,249.455,212.035,141.357,134.564,166.303,136.798,184.302,180.370,1.689,1.518,1.730,1.615,1.795,4.247,1.630,1.691,1.751,1.668,1.882,2.795,1.724,1.758,1.877,1.805,1.903,3.109,1.816,1.714,1.652,1.631,1.827,4.417,1.824,1.805,2.024,1.980,3.040,4.937,1.662,19.947,31.752,19.223,42.176,4.056,111.558,138.980,148.797,141.357,130.483,180.456,206.762,154.159,166.229,184.284,157.006,192.760
Fit_Model=all
Fit_Const_OD_Base=0.085
Fit_Const_N0=0.01500
Fit_Const_T0=0.000
G_Fit_Min=0.100
G_Fit_Delta=0.400
Fit_On_Off=0.000,0.000,0.000,0.000,0.000,0.000,0.000,0.000,0.000,0.000,0.000,0.000,0.000,0.000,0.000,0.000,0.000,0.000,0.000,0.000,0.000,0.000,0.000,0.000,0.000,0.000,0.000,0.000,0.000,0.000,0.000,0.000,0.000,0.000,0.000,0.000,0.000,0.000,0.000,0.000,0.000,0.000,0.000,0.000,0.000,0.000,0.000,0.000,0.000,0.000,0.000,0.000,0.000,0.000,0.000,0.000,0.000,0.000,0.000,0.000,0.000,0.000,0.000,0.000,0.000,0.000,0.000,0.000,0.000,0.000,0.000,0.000,0.000,0.000,0.000,0.000,0.000,0.000,0.000,0.000,0.000,0.000,0.000,0.000,0.000,0.000,0.000,0.000,0.000,0.000,0.000,0.000,0.000,0.000,0.000,0.000
Fit_Min=0.044,0.033,0.034,0.033,0.034,0.034,0.032,0.032,0.032,0.032,0.032,0.032,0.036,0.032,0.034,0.034,0.034,0.033,0.032,0.030,0.032,0.032,0.031,0.032,0.035,0.033,0.032,0.033,0.034,0.033,0.030,0.031,0.032,0.033,0.032,0.032,0.013,0.013,0.012,0.013,0.013,0.014,0.015,0.014,0.013,0.016,0.014,0.014,0.000,0.000,0.000,0.000,0.000,0.000,0.000,0.000,0.000,0.000,0.000,0.000,0.000,0.000,0.000,0.000,0.000,0.000,0.000,0.000,0.000,0.000,0.000,0.000,0.000,0.000,0.000,0.000,0.000,0.000,0.000,0.000,0.000,0.000,0.000,0.000,0.000,0.000,0.000,0.000,0.000,0.000,0.000,0.000,0.000,0.000,0.000,0.000
Fit_Delta=0.526,0.416,0.596,0.479,0.734,0.523,0.512,0.412,0.486,0.552,0.493,0.513,0.483,0.382,0.468,0.481,0.506,0.567,0.436,0.409,0.517,0.534,0.564,0.491,0.523,0.508,0.473,0.445,0.605,0.451,0.422,0.443,0.446,0.485,0.552,0.595,1.500,1.500,1.500,1.500,1.500,1.500,1.500,1.500,1.500,1.500,1.500,1.500,0.519,0.545,0.508,0.493,0.460,0.253,0.523,0.529,0.447,0.501,0.469,0.331,0.455,0.419,0.520,0.525,0.436,0.246,0.485,0.458,0.647,0.630,0.505,0.231,0.519,0.503,0.460,0.502,0.285,0.208,0.511,0.053,0.038,0.062,0.022,0.265,0.000,0.000,0.000,0.000,0.000,0.000,0.000,0.000,0.000,0.000,0.000,0.000
Fit_Offset=0.088,0.076,0.074,0.075,0.071,0.076,0.076,0.076,0.075,0.074,0.074,0.074,0.082,0.076,0.076,0.075,0.075,0.074,0.076,0.078,0.075,0.075,0.073,0.074,0.080,0.076,0.075,0.076,0.074,0.076,0.076,0.075,0.075,0.075,0.074,0.073,0.000,0.000,0.000,0.000,0.000,0.000,0.000,0.000,0.000,0.000,0.000,0.000,0.075,0.077,0.074,0.074,0.075,0.077,0.074,0.076,0.077,0.077,0.076,0.078,0.078,0.081,0.077,0.076,0.077,0.086,0.079,0.082,0.080,0.079,0.082,0.088,0.082,0.085,0.089,0.088,0.088,0.091,0.074,0.078,0.083,0.079,0.082,0.073,0.000,0.000,0.000,0.000,0.000,0.000,0.000,0.000,0.000,0.000,0.000,0.000
Fit_N0=0.011,0.009,0.009,0.008,0.009,0.006,0.008,0.007,0.009,0.010,0.009,0.008,0.009,0.007,0.007,0.009,0.008,0.010,0.007,0.006,0.006,0.008,0.009,0.010,0.009,0.008,0.008,0.008,0.010,0.008,0.007,0.007,0.007,0.010,0.010,0.011,0.000,0.000,0.000,0.000,0.000,0.000,0.000,0.000,0.000,0.000,0.000,0.000,0.008,0.009,0.009,0.008,0.009,0.008,0.010,0.008,0.008,0.005,0.006,0.007,0.007,0.007,0.007,0.007,0.006,0.006,0.006,0.004,0.005,0.007,0.005,0.003,0.005,0.003,0.003,0.003,0.003,0.004,0.009,0.012,0.006,0.011,0.007,0.010,0.000,0.000,0.000,0.000,0.000,0.000,0.000,0.000,0.000,0.000,0.000,0.000
Fit_T0=1.442,1.797,1.166,1.420,1.009,1.035,1.598,1.677,1.573,1.682,1.592,1.257,1.506,1.621,1.249,1.486,1.232,1.475,1.687,1.427,1.115,1.439,1.479,1.338,1.542,1.543,1.350,1.512,1.259,1.406,1.773,1.584,1.552,1.949,1.809,1.793,0.000,0.000,0.000,0.000,0.000,0.000,0.000,0.000,0.000,0.000,0.000,0.000,1.154,1.534,1.396,1.203,1.772,0.922,1.651,1.576,1.837,0.915,1.601,1.451,1.580,2.461,1.784,1.656,1.419,1.419,2.039,2.697,1.915,2.875,2.409,3.965,2.474,2.787,3.477,3.903,3.854,3.752,1.628,4.763,4.900,4.728,3.814,1.523,0.000,0.000,0.000,0.000,0.000,0.000,0.000,0.000,0.000,0.000,0.000,0.000
Fit_G=1.508,1.446,1.623,1.662,2.068,2.181,1.368,1.359,1.431,1.449,1.419,1.422,1.454,1.389,1.430,1.440,1.461,1.481,1.355,1.372,1.420,1.429,1.467,1.500,1.475,1.428,1.428,1.407,1.517,1.422,1.332,1.378,1.373,1.409,1.431,1.464,0.000,0.000,0.000,0.000,0.000,0.000,0.000,0.000,0.000,0.000,0.000,0.000,1.440,1.443,1.449,1.456,1.432,1.791,1.428,1.420,1.396,1.392,1.431,1.618,1.387,1.443,1.450,1.452,1.404,1.586,1.379,1.501,1.554,1.536,1.568,2.334,1.590,1.725,1.870,1.915,2.170,2.366,1.428,5.892,4.600,5.249,5.189,1.759,0.000,0.000,0.000,0.000,0.000,0.000,0.000,0.000,0.000,0.000,0.000,0.000
Fit_Error=228.238,9.425,104.542,36.166,545.872,67.257,21.398,8.299,23.401,43.178,27.366,39.877,134.674,8.276,16.724,24.622,26.635,56.488,10.146,30.936,40.538,33.390,62.355,30.802,134.413,31.942,21.040,14.487,94.526,17.852,7.880,13.790,15.561,19.648,43.401,94.859,0.000,0.000,0.000,0.000,0.000,0.000,0.000,0.000,0.000,0.000,0.000,0.000,52.504,73.772,41.609,29.987,25.975,5.559,38.009,40.525,28.206,58.784,31.141,8.883,18.322,9.953,54.247,62.847,23.822,21.804,14.675,12.848,80.036,71.452,20.189,10.512,19.487,53.977,122.079,123.562,22.847,10.707,24.893,0.257,0.448,0.313,0.254,4.500,0.000,0.000,0.000,0.000,0.000,0.000,0.000,0.000,0.000,0.000,0.000,0.000
Fit_CV=79.000,98.000,90.000,104.000,177.000,183.000,63.000,70.000,77.000,104.000,77.000,82.000,116.000,71.000,86.000,63.000,77.000,89.000,49.000,84.000,100.000,76.000,69.000,88.000,82.000,86.000,96.000,60.000,62.000,82.000,42.000,83.000,72.000,90.000,87.000,90.000,0.000,0.000,0.000,0.000,0.000,0.000,0.000,0.000,0.000,0.000,0.000,0.000,81.000,79.000,53.000,90.000,74.000,77.000,90.000,66.000,78.000,95.000,98.000,90.000,79.000,103.000,67.000,68.000,85.000,75.000,71.000,87.000,124.000,120.000,103.000,92.000,102.000,121.000,89.000,89.000,98.000,89.000,76.000,64.000,56.000,64.000,41.000,80.000,0.000,0.000,0.000,0.000,0.000,0.000,0.000,0.000,0.000,0.000,0.000,0.000
Time_to_20_Gens=0,0,0,0,0,0,0,0,0,0,0,0,0,0,0,0,0,0,0,0,0,0,0,0,0,0,0,0,0,0,0,0,0,0,0,0,0,0,0,0,0,0,0,0,0,0,0,0
Time_to_each_5_Gens=0,0,0,0,0,0,0,0,0,0,0,0,0,0,0,0,0,0,0,0,0,0,0,0,0,0,0,0,0,0,0,0,0,0,0,0,0,0,0,0,0,0,0,0,0,0,0,0
Time_to_each_n_Gens=9.541,10.186,10.334,11.254,12.473,14.600,9.671,9.978,9.748,9.707,9.683,9.650,9.742,10.148,9.865,9.806,9.656,9.607,9.857,10.228,9.908,9.829,9.855,9.718,9.814,9.951,9.844,9.786,9.627,9.723,9.914,10.007,9.782,9.747,9.723,9.708,0.000,0.000,0.000,0.000,0.000,0.000,0.000,0.000,0.000,0.000,0.000,0.000,9.588,9.728,9.675,9.705,9.927,13.297,9.516,9.854,9.973,10.022,10.664,11.704,9.958,11.151,10.510,10.309,10.370,11.956,10.773,12.897,12.066,11.924,12.792,18.613,12.778,15.018,17.238,17.231,18.613,18.607,9.651,18.602,18.608,18.606,18.337,12.694,0.000,0.000,0.000,0.000,0.000,0.000,0.000,0.000,0.000,0.000,0.000,0.000
Min_Pt_OD=0,0,0,0,0,0,0,0,0,0,0,0,0,0,0,0,0,0,0,0,0,0,0,0,0,0,0,0,0,0,0,0,0,0,0,0,0,0,0,0,0,0,0,0,0,0,0,0
Min_Pt_t=0,0,0,0,0,0,0,0,0,0,0,0,0,0,0,0,0,0,0,0,0,0,0,0,0,0,0,0,0,0,0,0,0,0,0,0,0,0,0,0,0,0,0,0,0,0,0,0
TO_OD=0,0,0,0,0,0,0,0,0,0,0,0,0,0,0,0,0,0,0,0,0,0,0,0,0,0,0,0,0,0,0,0,0,0,0,0,0,0,0,0,0,0,0,0,0,0,0,0
Ref_ID=A01
Multi_Refs=single_ref
test=A01,A02,A03,A04,A05,A06,A07,A08,A09,A10,A11,A12,B01,B02,B03,B04,B05,B06,B07,B08,B09,B10,B11,B12,C01,C02,C03,C04,C05,C06,C07,C08,C09,C10,C11,C12,D01,D02,D03,D04,D05,D06,D07,D08,D09,D10,D11,D12,E01,E02,E03,E04,E05,E06,E07,E08,E09,E10,E11,E12,F01,F02,F03,F04,F05,F06,F07,F08,F09,F10,F11,F12,G01,G02,G03,G04,G05,G06,G07,G08,G09,G10,G11,G12,H01,H02,H03,H04,H05,H06,H07,H08,H09,H10,H11,H12
Start_Time_Now=3.2597822035E+9
Start_Date="4/18/2007+4:03 PM"
pv_to_plate_order=no
gen_time_cutoff=0.000
Drug_Name=nd?:;-ud+0,nd?:;-ud+0,nd?:;-ud+0,nd?:;-ud+0,nd?:;-ud+0,nd?:;-ud+0,nd?:;-ud+0,nd?:;-ud+0,nd?:;-ud+0,nd?:;-ud+0,nd?:;-ud+0,nd?:;-ud+0,nd?:;-ud+0,nd?:;-ud+0,nd?:;-ud+0,nd?:;-ud+0,nd?:;-ud+0,nd?:;-ud+0,nd?:;-ud+0,nd?:;-ud+0,nd?:;-ud+0,nd?:;-ud+0,nd?:;-ud+0,nd?:;-ud+0,nd?:;-ud+0,nd?:;-ud+0,nd?:;-ud+0,nd?:;-ud+0,nd?:;-ud+0,nd?:;-ud+0,nd?:;-ud+0,nd?:;-ud+0,nd?:;-ud+0,nd?:;-ud+0,nd?:;-ud+0,nd?:;-ud+0,nd?:;-ud+0,nd?:;-ud+0,nd?:;-ud+0,nd?:;-ud+0,nd?:;-ud+0,nd?:;-ud+0,nd?:;-ud+0,nd?:;-ud+0,nd?:;-ud+0,nd?:;-ud+0,nd?:;-ud+0,nd?:;-ud+0,nd?:;-ud+0,nd?:;-ud+0,nd?:;-ud+0,nd?:;-ud+0,nd?:;-ud+0,nd?:;-ud+0,nd?:;-ud+0,nd?:;-ud+0,nd?:;-ud+0,nd?:;-ud+0,nd?:;-ud+0,nd?:;-ud+0,nd?:;-ud+0,nd?:;-ud+0,nd?:;-ud+0,nd?:;-ud+0,nd?:;-ud+0,nd?:;-ud+0,nd?:;-ud+0,nd?:;-ud+0,nd?:;-ud+0,nd?:;-ud+0,nd?:;-ud+0,nd?:;-ud+0,nd?:;-ud+0,nd?:;-ud+0,nd?:;-ud+0,nd?:;-ud+0,nd?:;-ud+0,nd?:;-ud+0,nd?:;-ud+0,nd?:;-ud+0,nd?:;-ud+0,nd?:;-ud+0,nd?:;-ud+0,nd?:;-ud+0,nd?:;-ud+0,nd?:;-ud+0,nd?:;-ud+0,nd?:;-ud+0,nd?:;-ud+0,nd?:;-ud+0,nd?:;-ud+0,nd?:;-ud+0,nd?:;-ud+0,nd?:;-ud+0,nd?:;-ud+0,nd?:;-ud+0
Drug_Well_Pos=A01,A02,A03,A04,A05,A06,B01,B02,B03,B04,B05,B06,C01,C02,C03,C04,C05,C06,D01,D02,D03,D04,D05,D06,E01,E02,E03,E04,E05,E06,F01,F02,F03,F04,F05,F06,G01,G02,G03,G04,G05,G06,H01,H02,H03,H04,H05,H06,A07,A08,A09,A10,A11,A12,B07,B08,B09,B10,B11,B12,C07,C08,C09,C10,C11,C12,D07,D08,D09,D10,D11,D12,E07,E08,E09,E10,E11,E12,F07,F08,F09,F10,F11,F12,G07,G08,G09,G10,G11,G12,H07,H08,H09,H10,H11,H12
Avg_G_tcut=1.908,2.037,2.067,2.251,2.495,2.920,1.934,1.996,1.950,1.941,1.937,1.930,1.948,2.030,1.973,1.961,1.931,1.921,1.971,2.046,1.982,1.966,1.971,1.944,1.963,1.990,1.969,1.957,1.925,1.945,1.983,2.001,1.956,1.949,1.945,1.942,0.000,0.000,0.000,0.000,0.000,0.000,0.000,0.000,0.000,0.000,0.000,0.000,1.918,1.946,1.935,1.941,1.985,2.659,1.903,1.971,1.995,2.004,2.133,2.341,1.992,2.230,2.102,2.062,2.074,2.391,2.155,2.579,2.413,2.385,2.558,4.346,2.556,3.004,3.448,3.446,4.034,4.246,1.930,7.403,8.798,6.957,9.426,2.539,0.000,0.000,0.000,0.000,0.000,0.000,0.000,0.000,0.000,0.000,0.000,0.000
t0_from_interval=1.417,2.173,2.141,2.495,2.637,3.354,2.382,2.426,2.167,2.144,2.209,2.185,1.780,2.424,2.183,2.173,2.030,2.025,2.405,2.440,2.225,2.258,2.258,1.910,2.074,2.278,2.215,2.185,1.938,2.063,2.493,2.449,2.283,2.245,2.214,2.318,0.000,0.000,0.000,0.000,0.000,0.000,0.000,0.000,0.000,0.000,0.000,0.000,2.074,2.247,2.124,2.036,2.243,0.658,2.111,2.400,2.441,2.526,2.905,2.450,2.478,3.085,2.908,2.643,2.734,1.692,3.228,4.324,3.924,3.707,4.165,7.004,3.962,4.947,5.957,5.701,6.822,6.074,2.089,-0.122,0.154,0.845,-0.194,1.068,0.000,0.000,0.000,0.000,0.000,0.000,0.000,0.000,0.000,0.000,0.000,0.000
Sum_Delta_Ref=0.000,2.040,2.584,5.746,8.541,15.297,1.102,2.020,1.616,1.445,1.206,0.935,1.145,2.521,1.989,1.165,1.042,0.757,1.668,2.950,2.045,1.438,1.572,1.549,1.086,1.769,1.748,1.095,1.126,1.739,2.335,2.043,1.094,1.632,1.754,1.391,-1.000,-1.000,-1.000,-1.000,-1.000,-1.000,-1.000,-1.000,-1.000,-1.000,-1.000,-1.000,0.659,0.899,1.169,1.559,2.005,12.508,0.060,1.498,1.349,1.508,4.341,8.663,2.301,5.662,3.721,2.754,3.117,9.102,4.321,10.574,8.024,8.016,10.230,27.021,10.090,16.531,22.803,22.794,26.544,26.572,0.991,29.104,29.459,29.011,29.528,11.391,-1.000,-1.000,-1.000,-1.000,-1.000,-1.000,-1.000,-1.000,-1.000,-1.000,-1.000,-1.000
Gens_at_time_G=5.000,5.000,5.000,5.000,5.000,5.000,5.000,5.000,5.000,5.000,5.000,5.000,5.000,5.000,5.000,5.000,5.000,5.000,5.000,5.000,5.000,5.000,5.000,5.000,5.000,5.000,5.000,5.000,5.000,5.000,5.000,5.000,5.000,5.000,5.000,5.000,0.000,0.000,0.000,0.000,0.000,0.000,0.000,0.000,0.000,0.000,0.000,0.000,5.000,5.000,5.000,5.000,5.000,5.000,5.000,5.000,5.000,5.000,5.000,5.000,5.000,5.000,5.000,5.000,5.000,5.000,5.000,5.000,5.000,5.000,5.000,4.283,5.000,5.000,5.000,5.000,4.614,4.382,5.000,2.513,2.115,2.675,1.945,5.000,0.000,0.000,0.000,0.000,0.000,0.000,0.000,0.000,0.000,0.000,0.000,0.000
G_Int_tcut=1.625,1.603,1.638,1.752,1.967,2.249,1.458,1.510,1.516,1.513,1.495,1.493,1.592,1.545,1.537,1.527,1.525,1.516,1.490,1.558,1.537,1.514,1.519,1.562,1.548,1.535,1.526,1.520,1.538,1.532,1.484,1.512,1.500,1.500,1.502,1.478,0.000,0.000,0.000,0.000,0.000,0.000,0.000,0.000,0.000,0.000,0.000,0.000,1.503,1.496,1.510,1.534,1.537,2.528,1.481,1.491,1.507,1.499,1.552,1.851,1.496,1.613,1.520,1.533,1.527,2.053,1.509,1.715,1.628,1.643,1.725,2.711,1.763,2.014,2.256,2.306,2.555,2.860,1.513,7.452,8.725,6.641,9.526,2.325,0.000,0.000,0.000,0.000,0.000,0.000,0.000,0.000,0.000,0.000,0.000,0.000
Sum_Del_12=0.000,2.029,2.368,4.275,5.876,7.529,0.733,1.613,0.863,0.757,0.725,0.599,0.719,2.061,1.184,0.996,0.586,0.457,1.228,2.261,1.349,1.095,1.156,0.684,0.864,1.456,1.113,0.947,0.501,0.805,1.445,1.699,1.005,0.891,0.855,0.796,9.402,9.403,9.389,9.418,9.423,9.176,9.404,9.393,9.383,9.403,9.392,9.410,0.418,0.812,0.629,0.720,1.295,4.742,0.252,1.207,1.519,1.655,3.370,4.768,1.506,4.471,3.108,2.478,2.629,4.720,3.760,7.092,6.137,5.916,6.921,8.830,6.875,8.216,8.599,8.594,8.827,8.741,0.577,8.946,9.049,8.955,9.044,4.593,9.391,9.402,9.417,9.406,9.377,9.416,9.402,9.413,9.392,9.406,9.418,9.410
Sum_Del_20=0.000,1.998,2.528,5.610,8.357,14.940,1.072,1.969,1.568,1.402,1.171,0.908,1.112,2.460,1.932,1.136,1.011,0.735,1.625,2.884,1.989,1.402,1.531,1.500,1.063,1.726,1.700,1.069,1.090,1.685,2.269,1.993,1.068,1.584,1.701,1.351,29.573,29.579,29.556,29.598,29.611,29.234,29.584,29.562,29.547,29.573,29.562,29.587,0.640,0.878,1.134,1.510,1.950,12.135,0.062,1.461,1.324,1.478,4.234,8.448,2.238,5.528,3.633,2.692,3.043,8.877,4.223,10.336,7.847,7.830,10.005,26.195,9.867,16.180,22.251,22.241,25.757,25.764,0.963,28.141,28.479,28.054,28.543,11.059,29.554,29.572,29.580,29.579,29.541,29.597,29.574,29.591,29.564,29.585,29.595,29.590
Sum_Del_24=0.000,1.998,2.528,5.610,8.357,14.940,1.072,1.969,1.568,1.402,1.171,0.908,1.112,2.460,1.932,1.136,1.011,0.735,1.625,2.884,1.989,1.402,1.531,1.500,1.063,1.726,1.700,1.069,1.090,1.685,2.269,1.993,1.068,1.584,1.701,1.351,29.573,29.579,29.556,29.598,29.611,29.234,29.584,29.562,29.547,29.573,29.562,29.587,0.640,0.878,1.134,1.510,1.950,12.135,0.062,1.461,1.324,1.478,4.234,8.448,2.238,5.528,3.633,2.692,3.043,8.877,4.223,10.336,7.847,7.830,10.005,26.195,9.867,16.180,22.251,22.241,25.757,25.764,0.963,28.141,28.479,28.054,28.543,11.059,29.554,29.572,29.580,29.579,29.541,29.597,29.574,29.591,29.564,29.585,29.595,29.590
Sum_12=9.474,7.444,7.105,5.199,3.598,1.944,8.740,7.861,8.611,8.717,8.749,8.874,8.755,7.412,8.289,8.477,8.888,9.016,8.245,7.213,8.124,8.379,8.318,8.790,8.609,8.017,8.360,8.526,8.973,8.668,8.029,7.774,8.469,8.582,8.618,8.678,0.072,0.071,0.085,0.056,0.051,0.298,0.070,0.081,0.091,0.071,0.082,0.064,9.056,8.661,8.845,8.754,8.179,4.732,9.222,8.267,7.955,7.818,6.104,4.706,7.967,5.003,6.366,6.995,6.845,4.754,5.714,2.382,3.337,3.558,2.553,0.644,2.599,1.258,0.875,0.880,0.646,0.733,8.897,0.527,0.425,0.519,0.430,4.881,0.083,0.072,0.057,0.068,0.097,0.058,0.072,0.060,0.082,0.067,0.055,0.063
Sum_20=29.680,27.683,27.153,24.071,21.323,14.740,28.609,27.711,28.112,28.279,28.509,28.772,28.568,27.221,27.748,28.544,28.669,28.946,28.056,26.797,27.692,28.279,28.149,28.180,28.618,27.955,27.980,28.612,28.590,27.995,27.411,27.688,28.612,28.097,27.980,28.330,0.107,0.101,0.124,0.083,0.070,0.446,0.097,0.118,0.133,0.108,0.119,0.093,29.041,28.802,28.547,28.170,27.731,17.546,29.619,28.220,28.357,28.202,25.447,21.232,27.442,24.152,26.048,26.988,26.637,20.803,25.457,19.344,21.833,21.850,19.676,3.486,19.813,13.500,7.430,7.440,3.923,3.917,28.718,1.540,1.202,1.627,1.138,18.622,0.126,0.109,0.100,0.102,0.139,0.083,0.106,0.090,0.117,0.095,0.085,0.090
Sum_24=29.680,27.683,27.153,24.071,21.323,14.740,28.609,27.711,28.112,28.279,28.509,28.772,28.568,27.221,27.748,28.544,28.669,28.946,28.056,26.797,27.692,28.279,28.149,28.180,28.618,27.955,27.980,28.612,28.590,27.995,27.411,27.688,28.612,28.097,27.980,28.330,0.107,0.101,0.124,0.083,0.070,0.446,0.097,0.118,0.133,0.108,0.119,0.093,29.041,28.802,28.547,28.170,27.731,17.546,29.619,28.220,28.357,28.202,25.447,21.232,27.442,24.152,26.048,26.988,26.637,20.803,25.457,19.344,21.833,21.850,19.676,3.486,19.813,13.500,7.430,7.440,3.923,3.917,28.718,1.540,1.202,1.627,1.138,18.622,0.126,0.109,0.100,0.102,0.139,0.083,0.106,0.090,0.117,0.095,0.085,0.090
G_by_Interval=1.625,1.603,1.638,1.752,1.967,2.249,1.458,1.510,1.516,1.513,1.495,1.493,1.592,1.545,1.537,1.527,1.525,1.516,1.490,1.558,1.537,1.514,1.519,1.562,1.548,1.535,1.526,1.520,1.538,1.532,1.484,1.512,1.500,1.500,1.502,1.478,0.000,0.000,0.000,0.000,0.000,0.000,0.000,0.000,0.000,0.000,0.000,0.000,1.503,1.496,1.510,1.534,1.537,2.528,1.481,1.491,1.507,1.499,1.552,1.851,1.496,1.613,1.520,1.533,1.527,2.053,1.509,1.715,1.628,1.643,1.725,2.711,1.763,2.014,2.256,2.306,2.555,2.860,1.513,7.452,8.725,6.641,9.526,2.325,0.000,0.000,0.000,0.000,0.000,0.000,0.000,0.000,0.000,0.000,0.000,0.000
Avg_G_t8=1.908,2.037,2.067,2.251,2.495,2.920,1.934,1.996,1.950,1.941,1.937,1.930,1.948,2.030,1.973,1.961,1.931,1.921,1.971,2.046,1.982,1.966,1.971,1.944,1.963,1.990,1.969,1.957,1.925,1.945,1.983,2.001,1.956,1.949,1.945,1.942,0.000,0.000,0.000,0.000,0.000,0.000,0.000,0.000,0.000,0.000,0.000,0.000,1.918,1.946,1.935,1.941,1.985,2.659,1.903,1.971,1.995,2.004,2.133,2.341,1.992,2.230,2.102,2.062,2.074,2.391,2.155,2.579,2.413,2.385,2.558,4.346,2.556,3.004,3.448,3.446,4.034,4.246,1.930,7.403,8.798,6.957,9.426,2.539,0.000,0.000,0.000,0.000,0.000,0.000,0.000,0.000,0.000,0.000,0.000,0.000
G_int_t8=1.625,1.603,1.638,1.752,1.967,2.249,1.458,1.510,1.516,1.513,1.495,1.493,1.592,1.545,1.537,1.527,1.525,1.516,1.490,1.558,1.537,1.514,1.519,1.562,1.548,1.535,1.526,1.520,1.538,1.532,1.484,1.512,1.500,1.500,1.502,1.478,0.000,0.000,0.000,0.000,0.000,0.000,0.000,0.000,0.000,0.000,0.000,0.000,1.503,1.496,1.510,1.534,1.537,2.528,1.481,1.491,1.507,1.499,1.552,1.851,1.496,1.613,1.520,1.533,1.527,2.053,1.509,1.715,1.628,1.643,1.725,2.711,1.763,2.014,2.256,2.306,2.555,2.860,1.513,7.452,8.725,6.641,9.526,2.325,0.000,0.000,0.000,0.000,0.000,0.000,0.000,0.000,0.000,0.000,0.000,0.000
Avg_G_t12=1.908,2.037,2.067,2.251,2.495,2.920,1.934,1.996,1.950,1.941,1.937,1.930,1.948,2.030,1.973,1.961,1.931,1.921,1.971,2.046,1.982,1.966,1.971,1.944,1.963,1.990,1.969,1.957,1.925,1.945,1.983,2.001,1.956,1.949,1.945,1.942,0.000,0.000,0.000,0.000,0.000,0.000,0.000,0.000,0.000,0.000,0.000,0.000,1.918,1.946,1.935,1.941,1.985,2.659,1.903,1.971,1.995,2.004,2.133,2.341,1.992,2.230,2.102,2.062,2.074,2.391,2.155,2.579,2.413,2.385,2.558,4.346,2.556,3.004,3.448,3.446,4.034,4.246,1.930,7.403,8.798,6.957,9.426,2.539,0.000,0.000,0.000,0.000,0.000,0.000,0.000,0.000,0.000,0.000,0.000,0.000
G_int_t12=1.625,1.603,1.638,1.752,1.967,2.249,1.458,1.510,1.516,1.513,1.495,1.493,1.592,1.545,1.537,1.527,1.525,1.516,1.490,1.558,1.537,1.514,1.519,1.562,1.548,1.535,1.526,1.520,1.538,1.532,1.484,1.512,1.500,1.500,1.502,1.478,0.000,0.000,0.000,0.000,0.000,0.000,0.000,0.000,0.000,0.000,0.000,0.000,1.503,1.496,1.510,1.534,1.537,2.528,1.481,1.491,1.507,1.499,1.552,1.851,1.496,1.613,1.520,1.533,1.527,2.053,1.509,1.715,1.628,1.643,1.725,2.711,1.763,2.014,2.256,2.306,2.555,2.860,1.513,7.452,8.725,6.641,9.526,2.325,0.000,0.000,0.000,0.000,0.000,0.000,0.000,0.000,0.000,0.000,0.000,0.000
Avg_G_inflex=1.908,2.062,2.067,2.251,2.495,2.920,1.934,2.021,1.950,1.941,1.937,1.930,1.948,2.065,1.983,1.961,1.931,1.921,1.991,2.074,1.982,1.966,1.971,1.944,1.963,1.990,1.975,1.976,1.925,1.965,2.007,2.024,1.975,1.949,1.945,1.942,0.000,0.000,0.000,0.000,0.000,0.000,0.000,0.000,0.000,0.000,0.000,0.000,1.918,1.946,1.935,1.941,2.006,2.396,1.903,1.971,2.019,2.005,2.143,2.364,2.012,2.258,2.102,2.062,2.093,2.417,2.155,2.599,2.413,2.385,2.558,4.459,2.556,3.004,3.462,3.446,4.164,4.423,1.930,7.851,9.256,7.334,10.092,2.366,0.000,0.000,0.000,0.000,0.000,0.000,0.000,0.000,0.000,0.000,0.000,0.000
G_int_inflex=1.625,1.626,1.638,1.752,1.967,2.249,1.458,1.528,1.516,1.513,1.495,1.493,1.592,1.561,1.554,1.527,1.525,1.516,1.511,1.580,1.537,1.514,1.519,1.557,1.548,1.535,1.535,1.546,1.538,1.565,1.505,1.543,1.525,1.500,1.502,1.478,0.000,0.000,0.000,0.000,0.000,0.000,0.000,0.000,0.000,0.000,0.000,0.000,1.499,1.496,1.510,1.534,1.571,1.975,1.481,1.491,1.544,1.498,1.569,1.805,1.529,1.635,1.520,1.533,1.544,1.969,1.509,1.744,1.628,1.643,1.725,2.760,1.763,2.014,2.281,2.306,2.631,3.802,1.513,8.282,9.686,7.226,11.893,1.913,0.000,0.000,0.000,0.000,0.000,0.000,0.000,0.000,0.000,0.000,0.000,0.000
G_by_Interval_g4=1.765,1.634,1.686,1.815,1.995,2.353,1.543,1.549,1.574,1.569,1.561,1.516,1.715,1.583,1.614,1.561,1.573,1.557,1.544,1.758,1.569,1.558,1.570,1.670,1.644,1.587,1.597,1.575,1.564,1.566,1.565,1.549,1.555,1.537,1.548,1.532,0.000,0.000,0.000,0.000,0.000,0.000,0.000,0.000,0.000,0.000,0.000,0.000,1.528,1.521,1.556,1.601,1.596,2.412,1.531,1.530,1.534,1.541,1.608,1.933,1.550,1.700,1.598,1.598,1.569,2.191,1.641,1.914,1.811,1.782,1.956,3.673,1.993,2.334,2.858,2.767,3.338,3.658,1.568,7.452,8.725,6.641,9.526,2.251,0.000,0.000,0.000,0.000,0.000,0.000,0.000,0.000,0.000,0.000,0.000,0.000
G_int_t8_g4=1.765,1.634,1.686,1.815,1.995,2.353,1.543,1.549,1.574,1.569,1.561,1.516,1.715,1.583,1.614,1.561,1.573,1.557,1.544,1.758,1.569,1.558,1.570,1.670,1.644,1.587,1.597,1.575,1.564,1.566,1.565,1.549,1.555,1.537,1.548,1.532,0.000,0.000,0.000,0.000,0.000,0.000,0.000,0.000,0.000,0.000,0.000,0.000,1.528,1.521,1.556,1.601,1.596,2.412,1.531,1.530,1.534,1.541,1.608,1.933,1.550,1.700,1.598,1.598,1.569,2.191,1.641,1.914,1.811,1.782,1.956,3.673,1.993,2.334,2.858,2.767,3.338,3.658,1.568,7.452,8.725,6.641,9.526,2.251,0.000,0.000,0.000,0.000,0.000,0.000,0.000,0.000,0.000,0.000,0.000,0.000
G_int_t12_g4=1.765,1.634,1.686,1.815,1.995,2.353,1.543,1.549,1.574,1.569,1.561,1.516,1.715,1.583,1.614,1.561,1.573,1.557,1.544,1.758,1.569,1.558,1.570,1.670,1.644,1.587,1.597,1.575,1.564,1.566,1.565,1.549,1.555,1.537,1.548,1.532,0.000,0.000,0.000,0.000,0.000,0.000,0.000,0.000,0.000,0.000,0.000,0.000,1.528,1.521,1.556,1.601,1.596,2.412,1.531,1.530,1.534,1.541,1.608,1.933,1.550,1.700,1.598,1.598,1.569,2.191,1.641,1.914,1.811,1.782,1.956,3.673,1.993,2.334,2.858,2.767,3.338,3.658,1.568,7.452,8.725,6.641,9.526,2.251,0.000,0.000,0.000,0.000,0.000,0.000,0.000,0.000,0.000,0.000,0.000,0.000
G_int_inflex_g4=1.765,1.653,1.686,1.815,1.995,2.353,1.543,1.564,1.574,1.569,1.561,1.516,1.715,1.598,1.627,1.561,1.573,1.557,1.561,1.783,1.569,1.558,1.570,1.630,1.644,1.587,1.604,1.596,1.564,1.591,1.583,1.573,1.574,1.537,1.548,1.532,0.000,0.000,0.000,0.000,0.000,0.000,0.000,0.000,0.000,0.000,0.000,0.000,1.516,1.521,1.556,1.601,1.621,2.003,1.531,1.530,1.562,1.539,1.621,1.902,1.575,1.719,1.598,1.598,1.583,2.171,1.641,1.930,1.811,1.782,1.956,3.775,1.993,2.334,2.876,2.767,3.452,3.802,1.568,8.282,9.686,7.226,11.893,1.944,0.000,0.000,0.000,0.000,0.000,0.000,0.000,0.000,0.000,0.000,0.000,0.000
Time_Inflex=10.295,10.295,11.519,11.763,14.699,15.678,10.295,10.051,10.295,10.540,10.295,10.295,10.295,10.051,10.295,10.295,10.295,10.540,10.051,10.295,10.540,10.540,10.784,10.295,10.540,10.540,10.295,10.051,10.784,10.051,10.051,10.295,10.051,10.295,10.540,10.784,0.264,0.264,0.264,0.264,0.264,0.264,0.264,0.264,0.264,0.264,0.264,0.264,10.295,10.540,10.295,10.295,10.295,10.295,10.295,10.540,10.295,10.540,11.029,11.029,10.295,11.274,11.274,11.029,10.540,10.295,11.274,13.231,13.476,13.231,13.476,18.369,13.476,15.678,17.636,17.880,18.369,17.636,10.295,17.636,17.636,17.880,14.699,10.295,0.264,0.264,0.264,0.264,0.264,0.264,0.264,0.264,0.264,0.264,0.264,0.264
OD_Inflex=0.675,0.546,0.723,0.602,0.845,0.646,0.650,0.537,0.627,0.678,0.640,0.649,0.624,0.509,0.608,0.621,0.645,0.692,0.559,0.539,0.637,0.658,0.706,0.638,0.662,0.631,0.607,0.574,0.744,0.586,0.548,0.581,0.572,0.637,0.672,0.735,0.067,0.066,0.065,0.065,0.066,0.072,0.068,0.066,0.066,0.068,0.067,0.067,0.653,0.680,0.642,0.629,0.596,0.360,0.668,0.655,0.591,0.621,0.583,0.450,0.593,0.553,0.655,0.646,0.553,0.367,0.618,0.590,0.792,0.766,0.642,0.335,0.652,0.626,0.593,0.621,0.397,0.316,0.653,0.139,0.124,0.148,0.107,0.368,0.066,0.064,0.066,0.066,0.065,0.066,0.071,0.064,0.067,0.065,0.064,0.065
Time_Saturation=16.901,14.944,16.167,16.901,16.412,17.146,12.008,16.412,16.901,16.412,17.636,16.412,16.901,12.252,13.721,12.252,16.167,16.901,15.923,16.412,14.455,16.412,16.901,16.412,16.167,16.657,17.146,14.455,13.476,16.167,12.008,16.167,14.455,16.167,16.412,13.476,0.264,0.264,0.264,0.264,0.264,0.264,0.264,0.264,0.264,0.264,0.264,0.264,16.412,14.944,16.412,16.412,16.167,16.901,17.636,16.412,16.901,16.412,15.189,17.880,16.412,16.901,16.412,16.901,14.699,16.167,12.987,16.412,16.167,14.455,15.433,0.000,15.189,17.391,0.000,0.000,0.000,0.000,16.412,0.000,0.000,0.000,0.000,18.369,0.264,0.264,0.264,0.264,0.264,0.264,0.264,0.264,0.264,0.264,0.264,0.264
OD_Saturation=1.009,0.913,0.942,0.896,0.857,0.787,0.913,0.880,0.949,0.951,0.947,0.944,0.938,0.833,0.926,0.905,0.956,0.958,0.914,0.831,0.909,0.935,0.922,0.928,0.941,0.885,0.926,0.924,0.952,0.927,0.860,0.872,0.915,0.939,0.943,0.935,0.067,0.066,0.065,0.065,0.066,0.072,0.068,0.066,0.066,0.068,0.067,0.067,0.961,0.981,0.976,1.004,0.947,0.620,0.970,0.957,0.992,0.989,0.902,0.787,0.964,0.962,0.958,1.013,0.942,0.744,0.911,0.911,0.922,0.932,0.889,0.000,0.913,0.886,0.000,0.000,0.000,0.000,0.956,0.000,0.000,0.000,0.000,0.666,0.066,0.064,0.066,0.066,0.065,0.066,0.071,0.064,0.067,0.065,0.064,0.065
Ref_Well_Name=A01,A01,A01,A01,A01,A01,A01,A01,A01,A01,A01,A01,A01,A01,A01,A01,A01,A01,A01,A01,A01,A01,A01,A01,A01,A01,A01,A01,A01,A01,A01,A01,A01,A01,A01,A01,A01,A01,A01,A01,A01,A01,A01,A01,A01,A01,A01,A01,A01,A01,A01,A01,A01,A01,A01,A01,A01,A01,A01,A01,A01,A01,A01,A01,A01,A01,A01,A01,A01,A01,A01,A01,A01,A01,A01,A01,A01,A01,A01,A01,A01,A01,A01,A01,A01,A01,A01,A01,A01,A01,A01,A01,A01,A01,A01,A01
Ratio_Avg_G=1.000,0.937,0.923,0.848,0.765,0.654,0.987,0.956,0.979,0.983,0.985,0.989,0.979,0.940,0.967,0.973,0.988,0.993,0.968,0.933,0.963,0.971,0.968,0.982,0.972,0.959,0.969,0.975,0.991,0.981,0.962,0.953,0.975,0.979,0.981,0.983,Inf,Inf,Inf,Inf,Inf,Inf,Inf,Inf,Inf,Inf,Inf,Inf,0.995,0.981,0.986,0.983,0.961,0.718,1.003,0.968,0.957,0.952,0.895,0.815,0.958,0.856,0.908,0.926,0.920,0.798,0.886,0.740,0.791,0.800,0.746,0.439,0.747,0.635,0.554,0.554,0.473,0.449,0.989,0.258,0.217,0.274,0.202,0.752,Inf,Inf,Inf,Inf,Inf,Inf,Inf,Inf,Inf,Inf,Inf,Inf
Ratio_Fit_G=1.000,1.043,0.929,0.907,0.729,0.691,1.102,1.110,1.054,1.041,1.063,1.060,1.037,1.086,1.055,1.047,1.032,1.018,1.113,1.099,1.062,1.055,1.028,1.005,1.022,1.056,1.056,1.072,0.994,1.060,1.132,1.094,1.098,1.070,1.054,1.030,Inf,Inf,Inf,Inf,Inf,Inf,Inf,Inf,Inf,Inf,Inf,Inf,1.047,1.045,1.041,1.036,1.053,0.842,1.056,1.062,1.080,1.083,1.054,0.932,1.087,1.045,1.040,1.039,1.074,0.951,1.094,1.005,0.970,0.982,0.962,0.646,0.948,0.874,0.806,0.787,0.695,0.637,1.056,0.256,0.328,0.287,0.291,0.857,Inf,Inf,Inf,Inf,Inf,Inf,Inf,Inf,Inf,Inf,Inf,Inf
Ratio_G_Int=1.000,1.014,0.992,0.928,0.826,0.722,1.115,1.076,1.072,1.074,1.087,1.088,1.020,1.052,1.058,1.064,1.065,1.072,1.090,1.043,1.057,1.073,1.069,1.040,1.050,1.059,1.065,1.069,1.057,1.061,1.095,1.075,1.083,1.083,1.082,1.099,Inf,Inf,Inf,Inf,Inf,Inf,Inf,Inf,Inf,Inf,Inf,Inf,1.081,1.086,1.076,1.059,1.057,0.643,1.097,1.090,1.079,1.084,1.047,0.878,1.086,1.007,1.069,1.060,1.064,0.792,1.077,0.948,0.998,0.989,0.942,0.599,0.922,0.807,0.720,0.705,0.636,0.568,1.074,0.218,0.186,0.245,0.171,0.699,Inf,Inf,Inf,Inf,Inf,Inf,Inf,Inf,Inf,Inf,Inf,Inf
Ratio_t0_Fit=1.000,0.802,1.237,1.015,1.429,1.393,0.902,0.860,0.917,0.857,0.906,1.147,0.958,0.890,1.155,0.970,1.170,0.978,0.855,1.011,1.293,1.002,0.975,1.078,0.935,0.935,1.068,0.954,1.145,1.026,0.813,0.910,0.929,0.740,0.797,0.804,Inf,Inf,Inf,Inf,Inf,Inf,Inf,Inf,Inf,Inf,Inf,Inf,1.250,0.940,1.033,1.199,0.814,1.564,0.873,0.915,0.785,1.576,0.901,0.994,0.913,0.586,0.808,0.871,1.016,1.016,0.707,0.535,0.753,0.502,0.599,0.364,0.583,0.517,0.415,0.369,0.374,0.384,0.886,0.303,0.294,0.305,0.378,0.947,Inf,Inf,Inf,Inf,Inf,Inf,Inf,Inf,Inf,Inf,Inf,Inf
Ratio_t0_G_Int=1.000,0.652,0.662,0.568,0.537,0.422,0.595,0.584,0.654,0.661,0.641,0.648,0.796,0.584,0.649,0.652,0.698,0.700,0.589,0.581,0.637,0.627,0.627,0.742,0.683,0.622,0.640,0.648,0.731,0.687,0.568,0.578,0.620,0.631,0.640,0.611,Inf,Inf,Inf,Inf,Inf,Inf,Inf,Inf,Inf,Inf,Inf,Inf,0.683,0.631,0.667,0.696,0.631,2.153,0.671,0.590,0.580,0.561,0.488,0.578,0.572,0.459,0.487,0.536,0.518,0.837,0.439,0.328,0.361,0.382,0.340,0.202,0.358,0.286,0.238,0.248,0.208,0.233,0.678,-11.594,9.184,1.677,-7.284,1.326,Inf,Inf,Inf,Inf,Inf,Inf,Inf,Inf,Inf,Inf,Inf,Inf
Ref_Curve_Array=1,1,1,1,1,1,1,1,1,1,1,1,1,1,1,1,1,1,1,1,1,1,1,1,1,1,1,1,1,1,1,1,1,1,1,1,1,1,1,1,1,1,1,1,1,1,1,1,1,1,1,1,1,1,1,1,1,1,1,1,1,1,1,1,1,1,1,1,1,1,1,1,1,1,1,1,1,1,1,1,1,1,1,1,1,1,1,1,1,1,1,1,1,1,1,1
Default_ref=0
Comm_Map=,,,,,
Comm_Consol=,,,,,,,,
Comm_Screen=,,,,,
Analysis_Set=A,A,A,A,A,A,A,A,A,A,A,A,A,A,A,A,A,A,A,A,A,A,A,A,A,A,A,A,A,A,A,A,A,A,A,A,A,A,A,A,A,A,A,A,A,A,A,A,A,A,A,A,A,A,A,A,A,A,A,A,A,A,A,A,A,A,A,A,A,A,A,A,A,A,A,A,A,A,A,A,A,A,A,A,A,A,A,A,A,A,A,A,A,A,A,A
Ref_Type=single_ref,single_ref,single_ref,single_ref,single_ref,single_ref,single_ref,single_ref,single_ref,single_ref,single_ref,single_ref,single_ref,single_ref,single_ref,single_ref,single_ref,single_ref,single_ref,single_ref,single_ref,single_ref,single_ref,single_ref,single_ref,single_ref,single_ref,single_ref,single_ref,single_ref,single_ref,single_ref,single_ref,single_ref,single_ref,single_ref,single_ref,single_ref,single_ref,single_ref,single_ref,single_ref,single_ref,single_ref,single_ref,single_ref,single_ref,single_ref,single_ref,single_ref,single_ref,single_ref,single_ref,single_ref,single_ref,single_ref,single_ref,single_ref,single_ref,single_ref,single_ref,single_ref,single_ref,single_ref,single_ref,single_ref,single_ref,single_ref,single_ref,single_ref,single_ref,single_ref,single_ref,single_ref,single_ref,single_ref,single_ref,single_ref,single_ref,single_ref,single_ref,single_ref,single_ref,single_ref,single_ref,single_ref,single_ref,single_ref,single_ref,single_ref,single_ref,single_ref,single_ref,single_ref,single_ref,single_ref
Wells_In_Use=0,0,0,0,0,0,0,0,0,0,0,0,0,0,0,0,0,0,0,0,0,0,0,0,0,0,0,0,0,0,0,0,0,0,0,0,0,0,0,0,0,0,0,0,0,0,0,0,0,0,0,0,0,0,0,0,0,0,0,0,0,0,0,0,0,0,0,0,0,0,0,0,0,0,0,0,0,0,0,0,0,0,0,0,0,0,0,0,0,0,0,0,0,0,0,0
[Flor:]
[Flor2:]
[Lumin:]
[Data:]
Read=DateTime	RunT[s]	Temp	Well_1	Well_2	Well_3	Well_4	Well_5	Well_6	Well_7	Well_8	Well_9	Well_10	Well_11	Well_12	Well_13	Well_14	Well_15	Well_16	Well_17	Well_18	Well_19	Well_20	Well_21	Well_22	Well_23	Well_24	Well_25	Well_26	Well_27	Well_28	Well_29	Well_30	Well_31	Well_32	Well_33	Well_34	Well_35	Well_36	Well_37	Well_38	Well_39	Well_40	Well_41	Well_42	Well_43	Well_44	Well_45	Well_46	Well_47	Well_48	Well_49	Well_50	Well_51	Well_52	Well_53	Well_54	Well_55	Well_56	Well_57	Well_58	Well_59	Well_60	Well_61	Well_62	Well_63	Well_64	Well_65	Well_66	Well_67	Well_68	Well_69	Well_70	Well_71	Well_72	Well_73	Well_74	Well_75	Well_76	Well_77	Well_78	Well_79	Well_80	Well_81	Well_82	Well_83	Well_84	Well_85	Well_86	Well_87	Well_88	Well_89	Well_90	Well_91	Well_92	Well_93	Well_94	Well_95	Well_96
1=16:18:14	950	296	0.0958	0.0842	0.0863	0.0838	0.0854	0.0845	0.0838	0.0862	0.0831	0.0832	0.0829	0.0884	0.0827	0.0823	0.0831	0.0826	0.0825	0.0825	0.0835	0.0842	0.0847	0.0825	0.0819	0.0836	0.0865	0.0829	0.0845	0.0840	0.0845	0.0837	0.0856	0.0850	0.0838	0.0851	0.0839	0.1019	0.0822	0.0835	0.0830	0.0831	0.0818	0.0818	0.0835	0.0824	0.0833	0.0828	0.0837	0.0878	0.0947	0.0831	0.0850	0.0835	0.0850	0.0836	0.0847	0.0834	0.0846	0.0853	0.0845	0.0861	0.0814	0.0817	0.0822	0.0834	0.0829	0.0827	0.0832	0.0824	0.0832	0.0830	0.0825	0.0813	0.0667	0.0659	0.0649	0.0650	0.0657	0.0715	0.0656	0.0636	0.0659	0.0664	0.0654	0.0656	0.0675	0.0663	0.0659	0.0675	0.0668	0.0670	0.0708	0.0639	0.0665	0.0649	0.0641	0.0651
2=16:32:55	1831	301	0.1016	0.0839	0.0846	0.0843	0.0847	0.0842	0.0842	0.0879	0.0831	0.0822	0.0819	0.0872	0.0831	0.0819	0.0828	0.0815	0.0828	0.0823	0.0842	0.0842	0.0847	0.0826	0.0827	0.0845	0.0904	0.0824	0.0836	0.0837	0.0845	0.0840	0.0848	0.0856	0.0835	0.0845	0.0836	0.0876	0.0825	0.0861	0.0821	0.0823	0.0820	0.0821	0.0833	0.0826	0.0834	0.0835	0.0844	0.0857	0.0888	0.0825	0.0833	0.0832	0.0838	0.0839	0.0860	0.0836	0.0862	0.0844	0.0838	0.0862	0.0820	0.0821	0.0829	0.0830	0.0817	0.0824	0.0819	0.0824	0.0829	0.0835	0.0835	0.0821	0.0657	0.0652	0.0645	0.0650	0.0654	0.0708	0.0654	0.0635	0.0656	0.0658	0.0651	0.0647	0.0677	0.0661	0.0653	0.0678	0.0665	0.0666	0.0704	0.0636	0.0660	0.0649	0.0635	0.0647
3=16:47:36	2712	298	0.0977	0.0828	0.0872	0.0830	0.0847	0.0838	0.0854	0.0858	0.0828	0.0825	0.0817	0.0858	0.0824	0.0817	0.0820	0.0822	0.0817	0.0821	0.0826	0.0844	0.0840	0.0876	0.0817	0.0844	0.0860	0.0825	0.0841	0.0837	0.0850	0.0832	0.0846	0.0843	0.0836	0.0826	0.0836	0.0947	0.0815	0.0796	0.0819	0.0821	0.0812	0.0828	0.0821	0.0827	0.0829	0.0822	0.0837	0.0837	0.0885	0.0834	0.0831	0.0830	0.0856	0.0832	0.0832	0.0830	0.0838	0.0837	0.0845	0.0930	0.0804	0.0814	0.0817	0.0828	0.0819	0.0821	0.0831	0.0818	0.0834	0.0825	0.0829	0.0818	0.0650	0.0648	0.0638	0.0645	0.0645	0.0707	0.0646	0.0632	0.0651	0.0654	0.0642	0.0644	0.0665	0.0654	0.0649	0.0667	0.0655	0.0658	0.0703	0.0635	0.0662	0.0640	0.0635	0.0636
4=17:02:16	3593	298	0.0938	0.0839	0.0839	0.0831	0.0852	0.0845	0.0852	0.0881	0.0836	0.0834	0.0812	0.0867	0.0825	0.0824	0.0832	0.0830	0.0823	0.0825	0.0836	0.0848	0.0846	0.0842	0.0821	0.0849	0.0858	0.0823	0.0839	0.0842	0.0840	0.0847	0.0852	0.0843	0.0849	0.0844	0.0846	0.0860	0.0825	0.0823	0.0827	0.0834	0.0818	0.0827	0.0833	0.0837	0.0838	0.0834	0.0840	0.0845	0.0852	0.0839	0.0819	0.0841	0.0858	0.0829	0.0852	0.0844	0.0850	0.0861	0.0848	0.0866	0.0820	0.0821	0.0822	0.0830	0.0830	0.0824	0.0817	0.0836	0.0837	0.0834	0.0843	0.0826	0.0658	0.0657	0.0640	0.0648	0.0652	0.0716	0.0649	0.0636	0.0664	0.0656	0.0647	0.0645	0.0667	0.0658	0.0655	0.0679	0.0664	0.0660	0.0706	0.0640	0.0663	0.0639	0.0636	0.0646
5=17:16:57	4474	300	0.0969	0.0838	0.0857	0.0845	0.0840	0.0850	0.0857	0.0855	0.0848	0.0830	0.0852	0.0900	0.0839	0.0827	0.0836	0.0836	0.0834	0.0832	0.0838	0.0842	0.0852	0.0836	0.0825	0.0838	0.0925	0.0831	0.0861	0.0848	0.0848	0.0849	0.0854	0.0855	0.0841	0.0837	0.0842	0.1042	0.0822	0.0826	0.0850	0.0833	0.0830	0.0825	0.0840	0.0831	0.0842	0.0834	0.0843	0.0849	0.0967	0.0840	0.0844	0.0839	0.0867	0.0857	0.0837	0.0840	0.0863	0.0867	0.0847	0.0903	0.0827	0.0817	0.0833	0.0828	0.0820	0.0829	0.0837	0.0837	0.0846	0.0841	0.0837	0.0830	0.0650	0.0648	0.0636	0.0638	0.0644	0.0702	0.0647	0.0630	0.0663	0.0655	0.0647	0.0645	0.0669	0.0653	0.0649	0.0670	0.0653	0.0656	0.0701	0.0629	0.0657	0.0648	0.0638	0.0643
6=17:31:38	5354	300	0.1103	0.0847	0.0866	0.0841	0.0854	0.0851	0.0859	0.0871	0.0858	0.0845	0.0855	0.0893	0.0841	0.0833	0.0845	0.0840	0.0839	0.0841	0.0846	0.0850	0.0860	0.0861	0.0829	0.0858	0.1037	0.0836	0.0852	0.0852	0.0852	0.0855	0.0866	0.0864	0.0853	0.0847	0.0849	0.0873	0.0839	0.0858	0.0831	0.0832	0.0833	0.0837	0.0835	0.0844	0.0853	0.0834	0.0861	0.0872	0.0874	0.0847	0.0845	0.0837	0.0864	0.0857	0.0862	0.0848	0.0861	0.0863	0.0858	0.0909	0.0824	0.0834	0.0832	0.0833	0.0837	0.0834	0.0851	0.0849	0.0844	0.0848	0.0853	0.0848	0.0653	0.0649	0.0643	0.0643	0.0640	0.0706	0.0650	0.0634	0.0661	0.0656	0.0649	0.0646	0.0668	0.0655	0.0654	0.0673	0.0657	0.0659	0.0708	0.0630	0.0661	0.0646	0.0638	0.0644
7=17:46:19	6235	300	0.1101	0.0855	0.0880	0.0867	0.0865	0.0870	0.0871	0.0874	0.0861	0.0859	0.0850	0.0907	0.0855	0.0846	0.0861	0.0847	0.0846	0.0847	0.0866	0.0867	0.0880	0.0860	0.0852	0.0883	0.0987	0.0849	0.0862	0.0862	0.0853	0.0875	0.0880	0.0874	0.0865	0.0867	0.0856	0.0957	0.0847	0.0822	0.0849	0.0851	0.0844	0.0846	0.0854	0.0854	0.0865	0.0855	0.0867	0.0877	0.0913	0.0849	0.0844	0.0848	0.0885	0.0860	0.0865	0.0861	0.0882	0.0886	0.0862	0.0915	0.0830	0.0828	0.0841	0.0855	0.0854	0.0845	0.0856	0.0864	0.0854	0.0861	0.0859	0.0846	0.0652	0.0657	0.0648	0.0649	0.0655	0.0712	0.0659	0.0629	0.0669	0.0665	0.0654	0.0647	0.0673	0.0667	0.0659	0.0679	0.0654	0.0662	0.0705	0.0640	0.0663	0.0653	0.0644	0.0651
8=18:00:59	7116	300	0.1087	0.0854	0.0866	0.0849	0.0871	0.0852	0.0869	0.0884	0.0864	0.0854	0.0853	0.0888	0.0850	0.0840	0.0851	0.0850	0.0844	0.0849	0.0864	0.0869	0.0874	0.0850	0.0835	0.0861	0.0903	0.0840	0.0859	0.0851	0.0878	0.0863	0.0875	0.0860	0.0867	0.0861	0.0862	0.1014	0.0843	0.0830	0.0842	0.0849	0.0831	0.0842	0.0850	0.0850	0.0855	0.0853	0.0860	0.0865	0.0974	0.0854	0.0852	0.0854	0.0874	0.0854	0.0855	0.0862	0.0874	0.0872	0.0861	0.0931	0.0840	0.0838	0.0844	0.0856	0.0848	0.0845	0.0851	0.0858	0.0869	0.0852	0.0857	0.0853	0.0647	0.0645	0.0622	0.0638	0.0646	0.0698	0.0644	0.0630	0.0656	0.0649	0.0633	0.0643	0.0661	0.0654	0.0647	0.0669	0.0652	0.0651	0.0695	0.0632	0.0650	0.0628	0.0634	0.0636
9=18:15:40	7997	300	0.1092	0.0862	0.0891	0.0866	0.0881	0.0864	0.0897	0.0903	0.0871	0.0864	0.0884	0.0900	0.0881	0.0851	0.0861	0.0874	0.0855	0.0860	0.0868	0.0876	0.0870	0.0874	0.0841	0.0883	0.0949	0.0849	0.0875	0.0875	0.0883	0.0877	0.0895	0.0868	0.0878	0.0863	0.0873	0.0979	0.0857	0.0860	0.0858	0.0867	0.0853	0.0857	0.0855	0.0859	0.0865	0.0860	0.0872	0.0868	0.0949	0.0873	0.0861	0.0861	0.0904	0.0878	0.0874	0.0875	0.0876	0.0887	0.0868	0.0931	0.0850	0.0847	0.0855	0.0871	0.0865	0.0852	0.0869	0.0854	0.0865	0.0860	0.0871	0.0856	0.0652	0.0647	0.0640	0.0644	0.0651	0.0703	0.0650	0.0631	0.0653	0.0657	0.0644	0.0641	0.0669	0.0656	0.0648	0.0666	0.0659	0.0661	0.0698	0.0631	0.0657	0.0642	0.0630	0.0640
10=18:30:21	8877	300	0.1047	0.0887	0.0896	0.0888	0.0888	0.0873	0.0890	0.0898	0.0885	0.0881	0.0869	0.0906	0.0879	0.0860	0.0886	0.0875	0.0871	0.0878	0.0885	0.0889	0.0889	0.0863	0.0862	0.0883	0.0902	0.0868	0.0892	0.0881	0.0900	0.0899	0.0895	0.0891	0.0878	0.0878	0.0875	0.0979	0.0865	0.0844	0.0867	0.0869	0.0865	0.0905	0.0872	0.0865	0.0867	0.0877	0.0878	0.0881	0.0923	0.0870	0.0894	0.0886	0.0908	0.0888	0.0875	0.0869	0.0883	0.0868	0.0874	0.0874	0.0862	0.0852	0.0871	0.0885	0.0875	0.0877	0.0875	0.0862	0.0868	0.0859	0.0872	0.0882	0.0654	0.0652	0.0640	0.0645	0.0645	0.0700	0.0637	0.0635	0.0661	0.0653	0.0648	0.0649	0.0667	0.0659	0.0649	0.0673	0.0659	0.0652	0.0700	0.0638	0.0655	0.0643	0.0633	0.0637
11=18:45:02	9758	300	0.1060	0.0898	0.0926	0.0900	0.0906	0.0891	0.0926	0.0918	0.0901	0.0896	0.0877	0.0938	0.0895	0.0880	0.0901	0.0901	0.0902	0.0895	0.0915	0.0903	0.0906	0.0884	0.0872	0.0887	0.1002	0.0879	0.0908	0.0918	0.0924	0.0919	0.0914	0.0887	0.0893	0.0882	0.0887	0.0995	0.0899	0.0862	0.0933	0.0902	0.0883	0.0949	0.0884	0.0880	0.0888	0.0880	0.0896	0.0888	0.0938	0.0899	0.0903	0.0898	0.0945	0.0894	0.0898	0.0882	0.0895	0.0896	0.0889	0.0950	0.0865	0.0876	0.0887	0.0904	0.0907	0.0886	0.0904	0.0880	0.0871	0.0885	0.0882	0.0875	0.0657	0.0658	0.0633	0.0651	0.0649	0.0705	0.0653	0.0636	0.0668	0.0662	0.0641	0.0651	0.0670	0.0657	0.0655	0.0680	0.0664	0.0659	0.0708	0.0639	0.0659	0.0643	0.0636	0.0646
12=18:59:43	10639	300	0.0961	0.0901	0.0920	0.0887	0.0894	0.0881	0.0908	0.0915	0.0909	0.0906	0.0887	0.0931	0.0896	0.0875	0.0897	0.0898	0.0885	0.0891	0.0914	0.0906	0.0896	0.0890	0.0865	0.0906	0.0952	0.0876	0.0914	0.0900	0.0926	0.0928	0.0899	0.0896	0.0890	0.0888	0.0883	0.0924	0.0887	0.0875	0.0886	0.0898	0.0887	0.0916	0.0877	0.0866	0.0881	0.0870	0.0882	0.0907	0.0930	0.0891	0.0898	0.0905	0.0931	0.0920	0.0891	0.0879	0.0885	0.0892	0.0884	0.0928	0.0879	0.0874	0.0883	0.0895	0.0896	0.0888	0.0906	0.0875	0.0859	0.0862	0.0873	0.0887	0.0642	0.0641	0.0629	0.0640	0.0638	0.0701	0.0631	0.0619	0.0654	0.0649	0.0635	0.0639	0.0660	0.0647	0.0640	0.0662	0.0652	0.0642	0.0690	0.0625	0.0643	0.0636	0.0621	0.0635
13=19:14:23	11520	300	0.1047	0.0925	0.0939	0.0907	0.0907	0.0892	0.0947	0.0944	0.0932	0.0932	0.0919	0.0960	0.0920	0.0907	0.0933	0.0929	0.0928	0.0929	0.0947	0.0925	0.0917	0.0919	0.0885	0.0898	0.1090	0.0900	0.0962	0.0943	0.0951	0.0943	0.0921	0.0916	0.0902	0.0896	0.0913	0.0983	0.0915	0.0949	0.0902	0.0922	0.0916	0.0997	0.0900	0.0877	0.0903	0.0879	0.0895	0.0888	0.1004	0.0928	0.0926	0.0942	0.0954	0.0946	0.0894	0.0885	0.0904	0.0897	0.0896	0.0946	0.0912	0.0896	0.0930	0.0923	0.0920	0.0922	0.0936	0.0882	0.0880	0.0882	0.0885	0.0915	0.0650	0.0650	0.0638	0.0632	0.0644	0.0703	0.0649	0.0632	0.0667	0.0657	0.0643	0.0640	0.0664	0.0647	0.0643	0.0670	0.0655	0.0655	0.0703	0.0628	0.0651	0.0641	0.0630	0.0641
14=19:29:04	12401	301	0.1083	0.0946	0.0961	0.0918	0.0929	0.0906	0.0979	0.0982	0.0970	0.1002	0.0935	0.0957	0.0948	0.0921	0.0956	0.0956	0.0955	0.0953	0.0964	0.0962	0.0932	0.0925	0.0900	0.0920	0.1029	0.0928	0.0972	0.0968	0.0994	0.0977	0.0953	0.0924	0.0909	0.0921	0.0934	0.1088	0.0931	0.0979	0.0936	0.0937	0.0942	0.0962	0.0911	0.0898	0.0910	0.0906	0.0906	0.0883	0.1009	0.0944	0.0951	0.0968	0.0985	0.0961	0.0890	0.0901	0.0950	0.0904	0.0910	0.0961	0.0933	0.0911	0.0951	0.0957	0.0948	0.0943	0.0966	0.0886	0.0894	0.0885	0.0895	0.0929	0.0652	0.0650	0.0637	0.0644	0.0645	0.0704	0.0647	0.0636	0.0664	0.0659	0.0641	0.0646	0.0666	0.0646	0.0647	0.0672	0.0661	0.0657	0.0699	0.0633	0.0647	0.0643	0.0633	0.0641
15=19:43:45	13281	300	0.1165	0.0979	0.0990	0.0944	0.0933	0.0902	0.0993	0.0985	0.0992	0.1000	0.0963	0.1011	0.0999	0.0947	0.0982	0.0977	0.0983	0.0964	0.0997	0.0977	0.0954	0.0950	0.0915	0.0957	0.1036	0.0948	0.0999	0.0983	0.1017	0.1010	0.0985	0.0941	0.0947	0.0947	0.0944	0.0983	0.0953	0.0995	0.0966	0.0975	0.0958	0.1056	0.0919	0.0906	0.0915	0.0906	0.0918	0.0903	0.1095	0.0979	0.0989	0.0985	0.1011	0.0989	0.0921	0.0908	0.0922	0.0922	0.0920	0.0972	0.0949	0.0938	0.0965	0.0970	0.0970	0.0977	0.0982	0.0906	0.0894	0.0898	0.0901	0.0955	0.0654	0.0652	0.0645	0.0647	0.0647	0.0698	0.0657	0.0638	0.0666	0.0661	0.0648	0.0650	0.0670	0.0659	0.0651	0.0679	0.0663	0.0657	0.0700	0.0638	0.0658	0.0647	0.0638	0.0642
16=19:58:26	14162	300	0.1241	0.0981	0.1005	0.0951	0.0933	0.0924	0.1005	0.1025	0.1012	0.1002	0.0996	0.1030	0.1000	0.0963	0.1004	0.0996	0.0997	0.0980	0.1015	0.0988	0.0988	0.0955	0.0928	0.0974	0.1157	0.0970	0.0999	0.1005	0.1026	0.1027	0.0990	0.0954	0.0944	0.0964	0.0946	0.1042	0.0976	0.0984	0.0988	0.0988	0.0977	0.1063	0.0934	0.0913	0.0911	0.0911	0.0910	0.0938	0.1053	0.0984	0.0998	0.0988	0.1044	0.1015	0.0928	0.0912	0.0905	0.0909	0.0904	0.0920	0.0948	0.0962	0.0966	0.0996	0.0992	0.0983	0.1013	0.0893	0.0889	0.0901	0.0881	0.0967	0.0642	0.0640	0.0633	0.0641	0.0645	0.0695	0.0644	0.0622	0.0659	0.0652	0.0639	0.0637	0.0662	0.0651	0.0644	0.0665	0.0654	0.0649	0.0692	0.0628	0.0648	0.0639	0.0628	0.0636
17=20:13:07	15043	301	0.1232	0.1038	0.1039	0.0993	0.0961	0.0937	0.1099	0.1082	0.1056	0.1065	0.1034	0.1033	0.1043	0.1006	0.1047	0.1053	0.1050	0.1048	0.1071	0.1025	0.1029	0.1009	0.0946	0.0983	0.1051	0.0997	0.1062	0.1064	0.1096	0.1083	0.1035	0.0964	0.0973	0.0984	0.0988	0.1029	0.1010	0.1021	0.1005	0.1036	0.1026	0.1100	0.0963	0.0928	0.0937	0.0947	0.0944	0.0925	0.1089	0.1016	0.1058	0.1069	0.1085	0.1058	0.0936	0.0910	0.0953	0.0927	0.0935	0.0933	0.1010	0.0997	0.1038	0.1048	0.1034	0.1059	0.1070	0.0910	0.0913	0.0913	0.0911	0.1012	0.0656	0.0653	0.0639	0.0645	0.0651	0.0703	0.0651	0.0638	0.0667	0.0659	0.0653	0.0651	0.0667	0.0659	0.0652	0.0675	0.0663	0.0661	0.0704	0.0630	0.0656	0.0643	0.0636	0.0644
18=20:27:47	15924	300	0.1335	0.1048	0.1062	0.1002	0.0969	0.0949	0.1129	0.1106	0.1100	0.1074	0.1075	0.1054	0.1061	0.1032	0.1080	0.1065	0.1072	0.1074	0.1099	0.1075	0.1047	0.1017	0.0975	0.0998	0.1176	0.1021	0.1082	0.1096	0.1132	0.1109	0.1061	0.0992	0.1019	0.1003	0.1009	0.1188	0.1042	0.1072	0.1041	0.1061	0.1046	0.1118	0.0971	0.0923	0.0936	0.0934	0.0937	0.0921	0.1179	0.1043	0.1066	0.1073	0.1115	0.1109	0.0943	0.0932	0.0933	0.0920	0.0927	0.0936	0.1020	0.1025	0.1065	0.1077	0.1059	0.1064	0.1077	0.0896	0.0898	0.0907	0.0906	0.1034	0.0645	0.0645	0.0633	0.0641	0.0643	0.0697	0.0641	0.0628	0.0661	0.0640	0.0645	0.0643	0.0660	0.0652	0.0643	0.0669	0.0653	0.0653	0.0701	0.0629	0.0649	0.0630	0.0631	0.0635
19=20:42:28	16805	300	0.1357	0.1086	0.1100	0.1025	0.0987	0.0955	0.1153	0.1155	0.1138	0.1166	0.1117	0.1079	0.1123	0.1055	0.1109	0.1119	0.1107	0.1115	0.1139	0.1096	0.1086	0.1063	0.0994	0.1035	0.1171	0.1053	0.1115	0.1127	0.1140	0.1142	0.1112	0.0999	0.1015	0.1040	0.1034	0.1020	0.1076	0.1074	0.1085	0.1082	0.1088	0.1188	0.0992	0.0937	0.0955	0.0954	0.0952	0.0917	0.1110	0.1084	0.1103	0.1120	0.1162	0.1119	0.0951	0.0943	0.0954	0.0932	0.0926	0.0926	0.1048	0.1061	0.1078	0.1117	0.1091	0.1091	0.1130	0.0898	0.0892	0.0910	0.0896	0.1067	0.0643	0.0643	0.0630	0.0639	0.0647	0.0705	0.0643	0.0625	0.0659	0.0652	0.0640	0.0636	0.0663	0.0642	0.0649	0.0673	0.0656	0.0654	0.0696	0.0632	0.0639	0.0640	0.0632	0.0644
20=20:57:09	17685	300	0.1398	0.1148	0.1193	0.1073	0.1016	0.0970	0.1229	0.1202	0.1185	0.1221	0.1142	0.1147	0.1151	0.1115	0.1165	0.1177	0.1158	0.1167	0.1208	0.1152	0.1139	0.1102	0.1027	0.1056	0.1283	0.1103	0.1170	0.1191	0.1227	0.1216	0.1136	0.1022	0.1058	0.1090	0.1065	0.1135	0.1134	0.1075	0.1142	0.1153	0.1148	0.1213	0.1017	0.0953	0.0974	0.0962	0.0984	0.0939	0.1206	0.1150	0.1163	0.1171	0.1255	0.1205	0.0979	0.0940	0.0943	0.0953	0.0920	0.0970	0.1099	0.1098	0.1134	0.1172	0.1163	0.1146	0.1187	0.0903	0.0908	0.0923	0.0899	0.1085	0.0647	0.0647	0.0638	0.0643	0.0643	0.0694	0.0646	0.0628	0.0655	0.0659	0.0646	0.0645	0.0665	0.0650	0.0647	0.0665	0.0656	0.0656	0.0700	0.0634	0.0653	0.0641	0.0631	0.0644
21=21:11:50	18566	300	0.1501	0.1190	0.1195	0.1095	0.1044	0.0971	0.1270	0.1275	0.1255	0.1232	0.1178	0.1177	0.1208	0.1164	0.1231	0.1225	0.1238	0.1236	0.1272	0.1202	0.1178	0.1158	0.1059	0.1072	0.1342	0.1152	0.1228	0.1234	0.1281	0.1290	0.1196	0.1030	0.1083	0.1109	0.1109	0.1119	0.1181	0.1147	0.1211	0.1212	0.1186	0.1263	0.1059	0.0952	0.0991	0.0989	0.0976	0.0927	0.1288	0.1208	0.1214	0.1236	0.1296	0.1261	0.1006	0.0953	0.0938	0.0948	0.0927	0.0974	0.1149	0.1175	0.1215	0.1226	0.1226	0.1199	0.1247	0.0916	0.0906	0.0907	0.0911	0.1115	0.0649	0.0649	0.0626	0.0643	0.0651	0.0699	0.0653	0.0626	0.0662	0.0652	0.0633	0.0641	0.0660	0.0653	0.0649	0.0673	0.0660	0.0661	0.0700	0.0634	0.0651	0.0637	0.0633	0.0640
22=21:26:30	19447	300	0.1544	0.1275	0.1266	0.1133	0.1071	0.0982	0.1354	0.1294	0.1329	0.1322	0.1265	0.1255	0.1284	0.1227	0.1303	0.1308	0.1294	0.1321	0.1343	0.1270	0.1256	0.1212	0.1112	0.1116	0.1418	0.1224	0.1300	0.1305	0.1354	0.1349	0.1240	0.1092	0.1131	0.1200	0.1171	0.1240	0.1235	0.1209	0.1254	0.1264	0.1267	0.1320	0.1086	0.0965	0.1003	0.0999	0.1002	0.0962	0.1327	0.1244	0.1276	0.1300	0.1346	0.1321	0.1001	0.0962	0.0964	0.0963	0.0946	0.0992	0.1214	0.1212	0.1266	0.1290	0.1283	0.1293	0.1327	0.0920	0.0916	0.0923	0.0923	0.1204	0.0650	0.0650	0.0635	0.0644	0.0644	0.0700	0.0652	0.0633	0.0662	0.0649	0.0640	0.0645	0.0662	0.0661	0.0646	0.0671	0.0656	0.0661	0.0700	0.0631	0.0651	0.0643	0.0634	0.0644
23=21:41:11	20328	300	0.1585	0.1310	0.1319	0.1174	0.1122	0.0999	0.1452	0.1408	0.1399	0.1390	0.1335	0.1267	0.1332	0.1299	0.1375	0.1374	0.1372	0.1417	0.1433	0.1345	0.1320	0.1296	0.1154	0.1131	0.1485	0.1288	0.1381	0.1390	0.1422	0.1455	0.1319	0.1129	0.1186	0.1231	0.1235	0.1256	0.1316	0.1228	0.1359	0.1359	0.1341	0.1424	0.1125	0.0996	0.1039	0.1023	0.1009	0.0935	0.1396	0.1341	0.1340	0.1379	0.1479	0.1421	0.1033	0.0975	0.0979	0.0972	0.0945	0.1010	0.1273	0.1286	0.1350	0.1368	0.1381	0.1356	0.1397	0.0925	0.0908	0.0924	0.0931	0.1214	0.0648	0.0648	0.0636	0.0644	0.0648	0.0698	0.0642	0.0623	0.0666	0.0653	0.0640	0.0640	0.0662	0.0649	0.0648	0.0664	0.0655	0.0654	0.0700	0.0634	0.0654	0.0638	0.0631	0.0637
24=21:55:52	21208	300	0.1726	0.1355	0.1376	0.1230	0.1128	0.1012	0.1491	0.1457	0.1459	0.1465	0.1384	0.1278	0.1401	0.1360	0.1445	0.1432	0.1458	0.1472	0.1479	0.1400	0.1372	0.1326	0.1203	0.1208	0.1486	0.1327	0.1456	0.1445	0.1515	0.1520	0.1404	0.1157	0.1236	0.1277	0.1272	0.1220	0.1381	0.1273	0.1392	0.1424	0.1386	0.1517	0.1159	0.1000	0.1050	0.1067	0.1015	0.0940	0.1498	0.1364	0.1436	0.1446	0.1547	0.1470	0.1053	0.0961	0.0975	0.0952	0.0948	0.0942	0.1360	0.1328	0.1435	0.1418	0.1440	0.1443	0.1460	0.0917	0.0912	0.0924	0.0917	0.1261	0.0644	0.0643	0.0632	0.0641	0.0640	0.0696	0.0644	0.0624	0.0657	0.0654	0.0646	0.0639	0.0658	0.0650	0.0642	0.0658	0.0653	0.0651	0.0697	0.0627	0.0650	0.0637	0.0628	0.0639
25=22:10:33	22089	300	0.1875	0.1465	0.1493	0.1286	0.1182	0.1039	0.1599	0.1606	0.1585	0.1565	0.1504	0.1434	0.1528	0.1470	0.1584	0.1566	0.1552	0.1552	0.1622	0.1515	0.1485	0.1437	0.1280	0.1272	0.1667	0.1437	0.1527	0.1570	0.1609	0.1640	0.1458	0.1228	0.1311	0.1375	0.1352	0.1465	0.1491	0.1341	0.1497	0.1522	0.1497	0.1610	0.1232	0.1030	0.1078	0.1077	0.1048	0.0990	0.1563	0.1506	0.1512	0.1558	0.1662	0.1551	0.1066	0.0992	0.0977	0.0976	0.0955	0.1010	0.1417	0.1428	0.1505	0.1551	0.1554	0.1533	0.1563	0.0943	0.0919	0.0936	0.0918	0.1323	0.0651	0.0651	0.0637	0.0646	0.0646	0.0698	0.0646	0.0634	0.0664	0.0659	0.0643	0.0650	0.0668	0.0655	0.0649	0.0674	0.0658	0.0645	0.0701	0.0633	0.0655	0.0638	0.0632	0.0644
26=22:25:14	22970	300	0.1934	0.1520	0.1541	0.1345	0.1214	0.1065	0.1788	0.1654	0.1721	0.1693	0.1611	0.1467	0.1635	0.1515	0.1676	0.1659	0.1678	0.1690	0.1747	0.1626	0.1589	0.1539	0.1339	0.1292	0.1794	0.1531	0.1662	0.1686	0.1759	0.1732	0.1565	0.1290	0.1385	0.1454	0.1460	0.1402	0.1543	0.1442	0.1548	0.1613	0.1602	0.1737	0.1260	0.1037	0.1116	0.1123	0.1066	0.0961	0.1787	0.1555	0.1605	0.1650	0.1744	0.1729	0.1088	0.0988	0.0996	0.0990	0.0969	0.1003	0.1522	0.1507	0.1619	0.1613	0.1635	0.1655	0.1657	0.0925	0.0930	0.0921	0.0924	0.1417	0.0654	0.0646	0.0636	0.0639	0.0643	0.0704	0.0647	0.0627	0.0665	0.0653	0.0640	0.0643	0.0668	0.0651	0.0649	0.0676	0.0659	0.0658	0.0698	0.0627	0.0653	0.0638	0.0637	0.0641
27=22:39:54	23851	301	0.2101	0.1656	0.1653	0.1453	0.1274	0.1089	0.1869	0.1806	0.1859	0.1824	0.1719	0.1550	0.1731	0.1634	0.1764	0.1798	0.1801	0.1825	0.1865	0.1735	0.1713	0.1647	0.1436	0.1380	0.1870	0.1600	0.1724	0.1800	0.1877	0.1884	0.1706	0.1337	0.1465	0.1553	0.1570	0.1542	0.1679	0.1527	0.1660	0.1717	0.1723	0.1843	0.1353	0.1072	0.1154	0.1168	0.1104	0.0976	0.1973	0.1682	0.1772	0.1755	0.1850	0.1841	0.1105	0.1025	0.1007	0.1003	0.0986	0.1041	0.1638	0.1604	0.1725	0.1751	0.1742	0.1812	0.1833	0.0938	0.0933	0.0947	0.0926	0.1511	0.0653	0.0650	0.0639	0.0648	0.0646	0.0703	0.0649	0.0632	0.0669	0.0656	0.0648	0.0645	0.0665	0.0656	0.0653	0.0678	0.0660	0.0659	0.0695	0.0634	0.0660	0.0644	0.0633	0.0643
28=22:54:35	24732	300	0.2233	0.1759	0.1781	0.1492	0.1342	0.1111	0.2003	0.1998	0.2023	0.1976	0.1873	0.1611	0.1860	0.1731	0.1915	0.1925	0.1928	0.1946	0.2023	0.1856	0.1815	0.1773	0.1527	0.1493	0.1908	0.1710	0.1855	0.1871	0.1976	0.2003	0.1829	0.1408	0.1586	0.1672	0.1672	0.1444	0.1829	0.1603	0.1793	0.1825	0.1848	0.1932	0.1415	0.1117	0.1180	0.1233	0.1147	0.0972	0.1957	0.1793	0.1890	0.1892	0.2005	0.1916	0.1149	0.1037	0.1014	0.0992	0.0979	0.0980	0.1733	0.1726	0.1827	0.1892	0.1862	0.1916	0.1968	0.0933	0.0937	0.0955	0.0930	0.1640	0.0648	0.0651	0.0639	0.0648	0.0645	0.0708	0.0650	0.0630	0.0664	0.0656	0.0650	0.0643	0.0669	0.0655	0.0647	0.0672	0.0659	0.0649	0.0700	0.0639	0.0655	0.0642	0.0633	0.0648
29=23:09:16	25612	300	0.2586	0.1871	0.1903	0.1617	0.1412	0.1164	0.2209	0.2113	0.2190	0.2150	0.2024	0.1711	0.2030	0.1893	0.2088	0.2081	0.2063	0.2140	0.2207	0.2017	0.1993	0.1913	0.1636	0.1555	0.2135	0.1856	0.2010	0.2063	0.2112	0.2180	0.1969	0.1493	0.1693	0.1802	0.1782	0.1583	0.1973	0.1767	0.1951	0.1992	0.1996	0.2116	0.1525	0.1138	0.1246	0.1257	0.1180	0.0988	0.2188	0.1977	0.2050	0.2078	0.2206	0.2121	0.1184	0.1074	0.1028	0.1031	0.0983	0.1034	0.1877	0.1894	0.2006	0.2075	0.2037	0.2082	0.2102	0.0950	0.0950	0.0956	0.0935	0.1718	0.0655	0.0650	0.0642	0.0653	0.0653	0.0705	0.0651	0.0622	0.0672	0.0661	0.0651	0.0649	0.0674	0.0661	0.0655	0.0680	0.0653	0.0660	0.0706	0.0635	0.0656	0.0650	0.0639	0.0644
30=23:23:57	26493	300	0.2632	0.2036	0.1977	0.1701	0.1460	0.1184	0.2365	0.2322	0.2352	0.2299	0.2149	0.1825	0.2227	0.2050	0.2229	0.2257	0.2238	0.2254	0.2372	0.2169	0.2115	0.2063	0.1735	0.1622	0.2317	0.2024	0.2174	0.2200	0.2338	0.2373	0.2106	0.1606	0.1814	0.1928	0.1895	0.1682	0.2105	0.1881	0.2102	0.2163	0.2154	0.2284	0.1644	0.1159	0.1287	0.1332	0.1197	0.0987	0.2304	0.2085	0.2199	0.2252	0.2327	0.2280	0.1225	0.1060	0.1028	0.1016	0.0990	0.0998	0.2072	0.2047	0.2207	0.2211	0.2251	0.2256	0.2295	0.0958	0.0941	0.0957	0.0930	0.1789	0.0642	0.0643	0.0632	0.0639	0.0638	0.0692	0.0644	0.0626	0.0658	0.0643	0.0640	0.0640	0.0663	0.0654	0.0641	0.0669	0.0652	0.0651	0.0697	0.0630	0.0645	0.0636	0.0628	0.0634
31=23:38:38	27374	300	0.2721	0.2223	0.2164	0.1842	0.1561	0.1234	0.2647	0.2572	0.2583	0.2550	0.2371	0.1931	0.2434	0.2246	0.2451	0.2475	0.2467	0.2496	0.2636	0.2382	0.2335	0.2268	0.1879	0.1707	0.2561	0.2173	0.2417	0.2470	0.2574	0.2632	0.2323	0.1687	0.1935	0.2083	0.2091	0.1733	0.2325	0.2040	0.2306	0.2379	0.2367	0.2534	0.1733	0.1214	0.1360	0.1369	0.1259	0.0995	0.2451	0.2309	0.2378	0.2471	0.2632	0.2509	0.1298	0.1091	0.1049	0.1033	0.0985	0.0999	0.2230	0.2210	0.2397	0.2454	0.2465	0.2417	0.2508	0.0962	0.0949	0.0959	0.0946	0.1856	0.0648	0.0644	0.0638	0.0636	0.0643	0.0698	0.0645	0.0631	0.0667	0.0653	0.0642	0.0641	0.0666	0.0648	0.0647	0.0672	0.0660	0.0657	0.0700	0.0633	0.0642	0.0640	0.0634	0.0642
32=23:53:18	28255	300	0.3047	0.2372	0.2347	0.1916	0.1596	0.1246	0.2823	0.2596	0.2819	0.2748	0.2582	0.2076	0.2702	0.2411	0.2668	0.2721	0.2698	0.2762	0.2825	0.2567	0.2521	0.2443	0.2026	0.1862	0.2808	0.2409	0.2588	0.2622	0.2794	0.2777	0.2463	0.1797	0.2081	0.2273	0.2249	0.1937	0.2528	0.2248	0.2521	0.2580	0.2573	0.2736	0.1871	0.1264	0.1423	0.1460	0.1322	0.1004	0.2700	0.2512	0.2591	0.2633	0.2757	0.2713	0.1305	0.1126	0.1058	0.1063	0.1016	0.1065	0.2427	0.2437	0.2585	0.2645	0.2662	0.2660	0.2784	0.0968	0.0955	0.0986	0.0945	0.2049	0.0651	0.0653	0.0641	0.0648	0.0644	0.0708	0.0654	0.0633	0.0671	0.0660	0.0648	0.0641	0.0668	0.0661	0.0653	0.0672	0.0659	0.0657	0.0696	0.0636	0.0655	0.0646	0.0637	0.0644
33=00:07:59	29136	301	0.3463	0.2586	0.2542	0.2030	0.1699	0.1307	0.3116	0.2941	0.3077	0.3003	0.2829	0.2214	0.2920	0.2678	0.2920	0.2975	0.2956	0.3017	0.3148	0.2812	0.2781	0.2691	0.2250	0.2003	0.2988	0.2555	0.2841	0.2892	0.3018	0.3063	0.2701	0.1927	0.2273	0.2493	0.2441	0.1999	0.2790	0.2397	0.2732	0.2845	0.2826	0.3002	0.2022	0.1339	0.1521	0.1533	0.1362	0.1008	0.3009	0.2777	0.2861	0.2900	0.3088	0.2955	0.1369	0.1124	0.1058	0.1088	0.1014	0.1074	0.2656	0.2639	0.2859	0.2920	0.2937	0.2938	0.3012	0.0968	0.0958	0.0984	0.0940	0.2155	0.0647	0.0645	0.0633	0.0637	0.0640	0.0700	0.0648	0.0631	0.0664	0.0651	0.0642	0.0640	0.0662	0.0653	0.0643	0.0670	0.0653	0.0652	0.0698	0.0621	0.0647	0.0642	0.0627	0.0637
34=00:22:40	30016	300	0.3447	0.2831	0.2758	0.2194	0.1793	0.1367	0.3391	0.3178	0.3218	0.3172	0.2973	0.2326	0.3185	0.2913	0.3147	0.3203	0.3187	0.3271	0.3375	0.3017	0.2896	0.2882	0.2347	0.2133	0.3281	0.2741	0.3094	0.3185	0.3324	0.3303	0.2899	0.2042	0.2444	0.2578	0.2608	0.2151	0.3065	0.2640	0.2958	0.3063	0.3038	0.3221	0.2181	0.1351	0.1571	0.1599	0.1427	0.1037	0.3194	0.2976	0.3123	0.3155	0.3332	0.3245	0.1464	0.1153	0.1074	0.1094	0.1008	0.1070	0.2925	0.2812	0.3090	0.3138	0.3183	0.3152	0.3254	0.0968	0.0942	0.0976	0.0931	0.2255	0.0643	0.0644	0.0632	0.0637	0.0641	0.0698	0.0643	0.0627	0.0657	0.0642	0.0639	0.0633	0.0658	0.0650	0.0633	0.0670	0.0651	0.0651	0.0696	0.0627	0.0645	0.0637	0.0628	0.0634
35=00:37:21	30897	300	0.3963	0.3059	0.2959	0.2360	0.1902	0.1412	0.3691	0.3313	0.3596	0.3536	0.3314	0.2478	0.3540	0.3196	0.3484	0.3543	0.3539	0.3636	0.3748	0.3367	0.3243	0.3179	0.2598	0.2257	0.3618	0.3080	0.3424	0.3442	0.3601	0.3651	0.3235	0.2200	0.2684	0.2852	0.2915	0.2338	0.3303	0.2925	0.3266	0.3403	0.3365	0.3533	0.2404	0.1443	0.1699	0.1734	0.1495	0.1026	0.3511	0.3292	0.3428	0.3537	0.3680	0.3585	0.1530	0.1191	0.1102	0.1087	0.1040	0.1046	0.3252	0.3133	0.3446	0.3472	0.3544	0.3575	0.3615	0.0971	0.0954	0.0989	0.0952	0.2448	0.0647	0.0647	0.0634	0.0642	0.0643	0.0697	0.0635	0.0630	0.0667	0.0657	0.0641	0.0641	0.0660	0.0651	0.0644	0.0669	0.0656	0.0647	0.0697	0.0634	0.0649	0.0637	0.0629	0.0637
36=00:52:02	31778	300	0.4316	0.3360	0.3243	0.2552	0.2073	0.1497	0.4065	0.3880	0.3935	0.3929	0.3685	0.2589	0.3874	0.3457	0.3851	0.3837	0.3916	0.3891	0.4124	0.3655	0.3577	0.3413	0.2849	0.2424	0.3853	0.3328	0.3745	0.3810	0.4003	0.4069	0.3573	0.2409	0.2947	0.3204	0.3164	0.2442	0.3657	0.3196	0.3639	0.3699	0.3732	0.3900	0.2604	0.1527	0.1819	0.1887	0.1600	0.1021	0.3862	0.3559	0.3769	0.3813	0.4057	0.3876	0.1624	0.1224	0.1123	0.1133	0.1067	0.1054	0.3541	0.3497	0.3758	0.3886	0.3833	0.3917	0.3967	0.0987	0.0972	0.0993	0.0973	0.2612	0.0655	0.0652	0.0640	0.0645	0.0646	0.0702	0.0650	0.0636	0.0660	0.0660	0.0645	0.0652	0.0668	0.0658	0.0651	0.0663	0.0659	0.0659	0.0701	0.0637	0.0657	0.0642	0.0638	0.0642
37=01:06:42	32659	300	0.4769	0.3681	0.3516	0.2778	0.2156	0.1555	0.4520	0.4355	0.4364	0.4354	0.4028	0.2774	0.4268	0.3873	0.4217	0.4246	0.4331	0.4340	0.4572	0.4066	0.3941	0.3819	0.3133	0.2640	0.4350	0.3729	0.4074	0.4133	0.4350	0.4453	0.3882	0.2620	0.3254	0.3475	0.3469	0.2635	0.4019	0.3518	0.3964	0.4101	0.4071	0.4279	0.2875	0.1603	0.1934	0.2008	0.1695	0.1050	0.4345	0.3963	0.4074	0.4212	0.4419	0.4257	0.1720	0.1267	0.1169	0.1149	0.1059	0.1151	0.3900	0.3827	0.4136	0.4201	0.4209	0.4295	0.4308	0.1007	0.0968	0.1001	0.0969	0.2784	0.0647	0.0649	0.0641	0.0644	0.0644	0.0705	0.0647	0.0633	0.0672	0.0661	0.0647	0.0645	0.0665	0.0660	0.0647	0.0671	0.0659	0.0646	0.0705	0.0634	0.0652	0.0642	0.0634	0.0642
38=01:21:23	33540	300	0.5085	0.4042	0.3870	0.2969	0.2273	0.1628	0.4862	0.4771	0.4746	0.4723	0.4384	0.2913	0.4687	0.4211	0.4609	0.4664	0.4687	0.4738	0.4962	0.4400	0.4336	0.4160	0.3372	0.2863	0.4724	0.4003	0.4430	0.4573	0.4714	0.4827	0.4296	0.2855	0.3474	0.3845	0.3788	0.2843	0.4410	0.3838	0.4405	0.4473	0.4410	0.4660	0.3129	0.1716	0.2100	0.2152	0.1811	0.1066	0.4544	0.4289	0.4418	0.4532	0.4812	0.4633	0.1811	0.1328	0.1168	0.1168	0.1064	0.1147	0.4264	0.4223	0.4474	0.4626	0.4657	0.4651	0.4739	0.1008	0.0980	0.1006	0.0967	0.2955	0.0649	0.0646	0.0643	0.0645	0.0644	0.0700	0.0645	0.0631	0.0670	0.0656	0.0646	0.0643	0.0666	0.0658	0.0648	0.0677	0.0651	0.0655	0.0702	0.0635	0.0653	0.0644	0.0632	0.0645
39=01:36:04	34420	300	0.5307	0.4398	0.4180	0.3237	0.2456	0.1714	0.5298	0.5056	0.5130	0.5064	0.4762	0.3180	0.5085	0.4571	0.5020	0.5029	0.5107	0.5141	0.5358	0.4795	0.4704	0.4517	0.3639	0.3020	0.5114	0.4324	0.4869	0.4950	0.5177	0.5220	0.4648	0.3133	0.3815	0.4129	0.4057	0.3038	0.4745	0.4191	0.4737	0.4825	0.4779	0.5046	0.3402	0.1771	0.2248	0.2306	0.1939	0.1075	0.4886	0.4679	0.4860	0.4914	0.5141	0.5052	0.1926	0.1321	0.1176	0.1179	0.1072	0.1156	0.4671	0.4488	0.4929	0.4979	0.4994	0.5027	0.5117	0.0991	0.0953	0.0984	0.0954	0.3107	0.0636	0.0633	0.0629	0.0634	0.0635	0.0694	0.0635	0.0614	0.0656	0.0647	0.0631	0.0634	0.0654	0.0643	0.0639	0.0656	0.0645	0.0646	0.0692	0.0628	0.0642	0.0628	0.0622	0.0629
40=01:50:45	35301	300	0.5860	0.4699	0.4547	0.3466	0.2592	0.1797	0.5576	0.5375	0.5416	0.5426	0.5019	0.3232	0.5487	0.4942	0.5368	0.5406	0.5481	0.5493	0.5719	0.5218	0.5028	0.4886	0.4005	0.3271	0.5373	0.4642	0.5174	0.5263	0.5520	0.5577	0.5051	0.3327	0.4095	0.4432	0.4354	0.3178	0.5170	0.4560	0.5129	0.5254	0.5203	0.5411	0.3756	0.1942	0.2435	0.2524	0.2044	0.1072	0.5226	0.5045	0.5207	0.5281	0.5608	0.5340	0.2076	0.1373	0.1215	0.1205	0.1091	0.1168	0.5022	0.4974	0.5273	0.5430	0.5390	0.5471	0.5507	0.1000	0.0979	0.1014	0.0964	0.3267	0.0650	0.0648	0.0642	0.0644	0.0648	0.0704	0.0651	0.0632	0.0665	0.0645	0.0644	0.0645	0.0664	0.0655	0.0642	0.0672	0.0663	0.0657	0.0699	0.0636	0.0654	0.0638	0.0633	0.0640
41=02:05:26	36182	300	0.6199	0.4990	0.4783	0.3684	0.2776	0.1822	0.6030	0.5816	0.5909	0.5748	0.5412	0.3389	0.5942	0.5369	0.5676	0.5828	0.5743	0.5949	0.6052	0.5601	0.5312	0.5253	0.4271	0.3377	0.5687	0.5087	0.5519	0.5649	0.5900	0.6005	0.5394	0.3621	0.4439	0.4787	0.4714	0.3324	0.5588	0.4882	0.5416	0.5605	0.5539	0.5730	0.4075	0.2018	0.2590	0.2711	0.2140	0.1124	0.5753	0.5375	0.5551	0.5744	0.5935	0.5860	0.2197	0.1439	0.1226	0.1209	0.1111	0.1093	0.5478	0.5243	0.5718	0.5680	0.5806	0.5757	0.5927	0.1009	0.0986	0.1016	0.0962	0.3463	0.0648	0.0648	0.0639	0.0638	0.0637	0.0695	0.0645	0.0627	0.0665	0.0653	0.0643	0.0639	0.0664	0.0651	0.0648	0.0668	0.0654	0.0651	0.0691	0.0631	0.0646	0.0638	0.0625	0.0636
42=02:20:06	37063	298	0.6746	0.5462	0.5261	0.3986	0.2987	0.1954	0.6529	0.6309	0.6421	0.6287	0.5956	0.3604	0.6496	0.5881	0.6267	0.6339	0.6398	0.6486	0.6675	0.6131	0.5912	0.5838	0.4725	0.3741	0.6236	0.5590	0.6084	0.6205	0.6449	0.6507	0.5926	0.3997	0.4916	0.5294	0.5192	0.3670	0.6140	0.5393	0.5992	0.6161	0.6103	0.6383	0.4539	0.2237	0.2904	0.3031	0.2385	0.1117	0.6083	0.5907	0.6066	0.6212	0.6497	0.6308	0.2392	0.1502	0.1252	0.1253	0.1143	0.1166	0.6014	0.5808	0.6216	0.6369	0.6341	0.6368	0.6528	0.1033	0.0987	0.1042	0.0980	0.3683	0.0659	0.0654	0.0641	0.0649	0.0650	0.0707	0.0654	0.0626	0.0675	0.0662	0.0653	0.0648	0.0674	0.0661	0.0654	0.0674	0.0662	0.0662	0.0707	0.0644	0.0659	0.0642	0.0641	0.0645
43=02:34:47	37944	300	0.7231	0.5936	0.5619	0.4294	0.3150	0.2052	0.7006	0.6796	0.6861	0.6875	0.6308	0.3826	0.6920	0.6217	0.6722	0.6781	0.6785	0.6965	0.7078	0.6547	0.6244	0.6210	0.5001	0.3956	0.6770	0.5892	0.6509	0.6626	0.6918	0.6924	0.6419	0.4314	0.5308	0.5675	0.5535	0.3925	0.6498	0.5804	0.6372	0.6580	0.6452	0.6811	0.4835	0.2419	0.3071	0.3277	0.2555	0.1132	0.6617	0.6306	0.6514	0.6581	0.6886	0.6692	0.2494	0.1581	0.1264	0.1315	0.1141	0.1205	0.6406	0.6251	0.6590	0.6787	0.6721	0.6768	0.6907	0.1016	0.0997	0.1046	0.0974	0.3886	0.0651	0.0649	0.0638	0.0644	0.0642	0.0700	0.0650	0.0630	0.0669	0.0657	0.0644	0.0644	0.0664	0.0660	0.0652	0.0675	0.0655	0.0657	0.0691	0.0632	0.0652	0.0644	0.0634	0.0639
44=02:49:28	38824	298	0.7690	0.6363	0.6084	0.4694	0.3443	0.2180	0.7544	0.7368	0.7396	0.7302	0.6869	0.3959	0.7458	0.6814	0.7247	0.7391	0.7356	0.7526	0.7652	0.7134	0.6787	0.6823	0.5512	0.4147	0.7154	0.6405	0.7001	0.7158	0.7442	0.7479	0.6869	0.4755	0.5800	0.6079	0.6085	0.4060	0.7033	0.6242	0.6943	0.7129	0.7060	0.7294	0.5362	0.2613	0.3443	0.3634	0.2738	0.1144	0.7156	0.6846	0.7006	0.7236	0.7444	0.7307	0.2765	0.1643	0.1292	0.1331	0.1148	0.1204	0.6922	0.6653	0.7188	0.7269	0.7333	0.7351	0.7501	0.1041	0.0993	0.1042	0.0989	0.4047	0.0651	0.0648	0.0633	0.0645	0.0642	0.0696	0.0642	0.0625	0.0667	0.0656	0.0643	0.0645	0.0663	0.0650	0.0646	0.0672	0.0650	0.0651	0.0700	0.0637	0.0648	0.0638	0.0629	0.0639
45=03:04:09	39705	300	0.8173	0.6675	0.6390	0.4947	0.3618	0.2278	0.7837	0.7584	0.7642	0.7722	0.7173	0.4094	0.7867	0.7125	0.7657	0.7686	0.7774	0.7816	0.8038	0.7451	0.7145	0.7109	0.5831	0.4501	0.7532	0.6777	0.7412	0.7469	0.7847	0.7872	0.7326	0.5032	0.6031	0.6455	0.6333	0.4348	0.7438	0.6638	0.7352	0.7528	0.7426	0.7723	0.5671	0.2822	0.3694	0.3907	0.2944	0.1140	0.7516	0.7201	0.7436	0.7549	0.7893	0.7605	0.2987	0.1672	0.1313	0.1332	0.1148	0.1258	0.7314	0.7120	0.7545	0.7731	0.7652	0.7793	0.7793	0.1024	0.0996	0.1033	0.0986	0.4183	0.0651	0.0650	0.0657	0.0641	0.0644	0.0702	0.0647	0.0631	0.0665	0.0652	0.0646	0.0647	0.0661	0.0658	0.0639	0.0673	0.0655	0.0656	0.0701	0.0637	0.0655	0.0639	0.0635	0.0638
46=03:18:50	40586	300	0.8585	0.7204	0.6798	0.5350	0.3899	0.2416	0.8401	0.8477	0.8284	0.8170	0.7741	0.4252	0.8343	0.7644	0.8200	0.8218	0.8295	0.8351	0.8545	0.8016	0.7739	0.7659	0.6396	0.4788	0.8072	0.7246	0.7870	0.8000	0.8326	0.8374	0.7804	0.5525	0.6554	0.7046	0.6901	0.4556	0.7872	0.7048	0.7805	0.8004	0.7946	0.8156	0.6185	0.3067	0.4091	0.4327	0.3231	0.1171	0.7929	0.7641	0.7869	0.8002	0.8262	0.8143	0.3208	0.1778	0.1345	0.1336	0.1190	0.1239	0.7791	0.7584	0.8057	0.8213	0.8144	0.8258	0.8318	0.1040	0.1009	0.1041	0.1002	0.4462	0.0642	0.0645	0.0634	0.0641	0.0640	0.0697	0.0637	0.0629	0.0665	0.0655	0.0642	0.0642	0.0661	0.0655	0.0644	0.0671	0.0654	0.0646	0.0697	0.0631	0.0649	0.0637	0.0631	0.0637
47=03:33:30	41467	300	0.8926	0.7638	0.7231	0.5617	0.4160	0.2510	0.8816	0.8555	0.8683	0.8540	0.8211	0.4379	0.8692	0.8034	0.8456	0.8637	0.8516	0.8725	0.8810	0.8393	0.8063	0.8060	0.6665	0.5063	0.8356	0.7673	0.8200	0.8431	0.8615	0.8717	0.8216	0.5898	0.6986	0.7353	0.7329	0.4900	0.8312	0.7413	0.8224	0.8352	0.8317	0.8483	0.6592	0.3316	0.4351	0.4609	0.3504	0.1209	0.8424	0.8112	0.8244	0.8431	0.8630	0.8569	0.3350	0.1866	0.1377	0.1405	0.1209	0.1196	0.8139	0.7893	0.8440	0.8468	0.8621	0.8440	0.8730	0.1048	0.1005	0.1083	0.0992	0.4651	0.0643	0.0647	0.0637	0.0645	0.0645	0.0710	0.0652	0.0626	0.0666	0.0653	0.0645	0.0641	0.0661	0.0655	0.0648	0.0675	0.0656	0.0649	0.0692	0.0634	0.0651	0.0638	0.0637	0.0642
48=03:48:11	42348	300	0.9281	0.8009	0.7715	0.6022	0.4508	0.2706	0.9107	0.9420	0.8913	0.9103	0.8418	0.4615	0.8990	0.8329	0.8925	0.8941	0.9003	0.9049	0.9203	0.8775	0.8561	0.8539	0.7115	0.5412	0.8797	0.7956	0.8712	0.8680	0.9061	0.8992	0.8671	0.6314	0.7379	0.7867	0.7573	0.5079	0.8615	0.7786	0.8567	0.8836	0.8564	0.8905	0.6990	0.3697	0.4768	0.4968	0.3767	0.1182	0.8612	0.8370	0.8628	0.8705	0.9091	0.8707	0.3729	0.1961	0.1398	0.1482	0.1241	0.1376	0.8536	0.8350	0.8618	0.8932	0.8823	0.8955	0.8948	0.1051	0.1019	0.1075	0.0992	0.4632	0.0653	0.0653	0.0642	0.0645	0.0652	0.0707	0.0655	0.0627	0.0675	0.0661	0.0647	0.0644	0.0669	0.0663	0.0649	0.0677	0.0664	0.0662	0.0709	0.0640	0.0657	0.0637	0.0639	0.0641
49=04:02:52	43228	300	0.9280	0.8496	0.8059	0.6431	0.4824	0.2896	0.9358	0.9437	0.9229	0.9223	0.8822	0.4706	0.9129	0.8490	0.9129	0.9151	0.9181	0.9167	0.9383	0.9126	0.9027	0.8859	0.7658	0.5573	0.8935	0.8277	0.8938	0.9100	0.9217	0.9256	0.9045	0.6836	0.7906	0.8402	0.8124	0.5368	0.8822	0.7927	0.8844	0.9035	0.8858	0.9009	0.7590	0.4027	0.5211	0.5406	0.4156	0.1217	0.8849	0.8533	0.8872	0.8964	0.9256	0.8990	0.4055	0.2084	0.1463	0.1491	0.1278	0.1270	0.8602	0.8389	0.8893	0.9097	0.9089	0.9096	0.9268	0.1058	0.1029	0.1084	0.1014	0.4956	0.0648	0.0647	0.0637	0.0641	0.0640	0.0690	0.0647	0.0631	0.0669	0.0657	0.0642	0.0646	0.0660	0.0653	0.0643	0.0672	0.0654	0.0657	0.0697	0.0632	0.0648	0.0643	0.0637	0.0641
50=04:17:33	44109	300	0.9340	0.8628	0.8454	0.6772	0.5086	0.3055	0.9356	0.9801	0.9186	0.9343	0.8884	0.4830	0.9105	0.8473	0.9171	0.9127	0.9163	0.9162	0.9322	0.9291	0.9275	0.9236	0.7953	0.5813	0.9025	0.8328	0.9042	0.9047	0.9292	0.9176	0.9233	0.7331	0.8316	0.8740	0.8349	0.5639	0.8799	0.8022	0.8801	0.9078	0.8765	0.9041	0.7948	0.4329	0.5571	0.5879	0.4464	0.1248	0.8860	0.8598	0.8844	0.8890	0.9275	0.8956	0.4440	0.2210	0.1536	0.1564	0.1297	0.1324	0.8688	0.8480	0.8895	0.9140	0.8984	0.9192	0.9189	0.1058	0.1035	0.1084	0.1026	0.5058	0.0643	0.0644	0.0634	0.0633	0.0639	0.0700	0.0642	0.0631	0.0666	0.0654	0.0641	0.0638	0.0662	0.0650	0.0649	0.0674	0.0653	0.0653	0.0700	0.0632	0.0646	0.0637	0.0636	0.0643
51=04:32:14	44990	301	0.9196	0.8718	0.8795	0.7067	0.5305	0.3136	0.9333	0.9870	0.9258	0.9068	0.8982	0.4886	0.9123	0.8559	0.8998	0.9146	0.9027	0.9176	0.9179	0.9270	0.9208	0.9371	0.8185	0.5921	0.8968	0.8343	0.8922	0.9124	0.9160	0.9201	0.9126	0.7531	0.8688	0.8889	0.8816	0.5817	0.8861	0.7957	0.8842	0.9027	0.8840	0.8932	0.8362	0.4638	0.5975	0.6101	0.4815	0.1280	0.8834	0.8649	0.8826	0.8987	0.9181	0.9052	0.4822	0.2364	0.1586	0.1606	0.1288	0.1304	0.8659	0.8404	0.8947	0.8997	0.9120	0.8983	0.9288	0.1083	0.1023	0.1093	0.0998	0.5103	0.0651	0.0650	0.0640	0.0645	0.0645	0.0702	0.0645	0.0635	0.0672	0.0658	0.0646	0.0644	0.0666	0.0657	0.0646	0.0674	0.0663	0.0648	0.0704	0.0637	0.0654	0.0640	0.0635	0.0641
52=04:46:54	45871	305	0.9307	0.8748	0.8999	0.7547	0.5550	0.3409	0.9339	0.9717	0.9259	0.9268	0.9123	0.5104	0.9138	0.8517	0.9211	0.9120	0.9206	0.9097	0.9405	0.9108	0.9410	0.9208	0.8658	0.6174	0.9131	0.8348	0.8993	0.9152	0.9223	0.9340	0.9123	0.8237	0.8912	0.9347	0.8928	0.6013	0.8820	0.7946	0.8926	0.9019	0.8978	0.8943	0.8853	0.4981	0.6463	0.6678	0.5238	0.1275	0.8909	0.8576	0.8952	0.8918	0.9372	0.9093	0.5263	0.2566	0.1679	0.1673	0.1343	0.1385	0.8613	0.8475	0.8973	0.9166	0.9055	0.9189	0.9196	0.1076	0.1036	0.1089	0.1006	0.5343	0.0645	0.0647	0.0631	0.0642	0.0643	0.0701	0.0647	0.0627	0.0664	0.0655	0.0644	0.0642	0.0660	0.0651	0.0648	0.0666	0.0652	0.0653	0.0700	0.0636	0.0651	0.0642	0.0632	0.0638
53=05:01:35	46752	308	0.9336	0.8704	0.9059	0.7848	0.6000	0.3613	0.9456	0.9502	0.9368	0.9220	0.9055	0.5145	0.9181	0.8621	0.9126	0.9281	0.9165	0.9277	0.9297	0.9264	0.9251	0.9352	0.8689	0.6327	0.8995	0.8397	0.9018	0.9178	0.9320	0.9303	0.9227	0.8556	0.9164	0.9211	0.9199	0.6150	0.8950	0.8048	0.8896	0.9153	0.8909	0.9032	0.9106	0.5403	0.6944	0.7119	0.5588	0.1370	0.9019	0.8673	0.8873	0.9108	0.9302	0.9158	0.5583	0.2758	0.1724	0.1701	0.1347	0.1369	0.8740	0.8467	0.9028	0.9113	0.9186	0.9119	0.9297	0.1075	0.1040	0.1098	0.1013	0.5413	0.0654	0.0650	0.0641	0.0644	0.0638	0.0706	0.0650	0.0635	0.0673	0.0655	0.0644	0.0641	0.0665	0.0657	0.0650	0.0677	0.0657	0.0658	0.0702	0.0636	0.0650	0.0644	0.0639	0.0642
54=05:16:16	47633	313	0.9448	0.8731	0.9045	0.8212	0.6409	0.3821	0.9448	0.9677	0.9295	0.9397	0.8920	0.5245	0.9174	0.8653	0.9226	0.9306	0.9204	0.9284	0.9302	0.9362	0.9219	0.9397	0.8669	0.6560	0.9008	0.8381	0.9122	0.9141	0.9392	0.9270	0.9339	0.8877	0.9203	0.9117	0.9085	0.6264	0.8971	0.8145	0.8940	0.9283	0.8897	0.9186	0.9104	0.5899	0.7298	0.7660	0.5891	0.1356	0.8947	0.8716	0.8966	0.9151	0.9416	0.9133	0.6022	0.2956	0.1758	0.1804	0.1369	0.1446	0.8784	0.8575	0.9002	0.9196	0.9170	0.9190	0.9302	0.1083	0.1040	0.1112	0.1022	0.5446	0.0650	0.0642	0.0636	0.0642	0.0647	0.0688	0.0648	0.0630	0.0669	0.0654	0.0641	0.0641	0.0663	0.0655	0.0642	0.0673	0.0655	0.0649	0.0699	0.0631	0.0650	0.0644	0.0632	0.0640
55=05:30:57	48513	318	0.9591	0.8957	0.9176	0.8697	0.6771	0.4112	0.9526	0.9940	0.9474	0.9492	0.9169	0.5452	0.9273	0.8679	0.9378	0.9361	0.9434	0.9337	0.9612	0.9415	0.9551	0.9425	0.9025	0.6719	0.9142	0.8490	0.9219	0.9320	0.9451	0.9420	0.9377	0.9344	0.9199	0.9355	0.9187	0.6551	0.9002	0.8126	0.9118	0.9250	0.9078	0.9257	0.9285	0.6460	0.7922	0.8184	0.6425	0.1379	0.9026	0.8761	0.9107	0.9117	0.9522	0.9161	0.6522	0.3187	0.1886	0.1912	0.1461	0.1514	0.8795	0.8664	0.9069	0.9330	0.9242	0.9346	0.9432	0.1100	0.1055	0.1125	0.1042	0.5694	0.0642	0.0642	0.0633	0.0638	0.0638	0.0689	0.0645	0.0631	0.0665	0.0650	0.0639	0.0638	0.0658	0.0652	0.0640	0.0666	0.0648	0.0648	0.0689	0.0628	0.0645	0.0635	0.0628	0.0633
56=05:45:38	49394	316	0.9488	0.8919	0.9146	0.8731	0.7096	0.4458	0.9475	0.9892	0.9321	0.9517	0.9197	0.5451	0.9312	0.8624	0.9381	0.9275	0.9394	0.9280	0.9578	0.9337	0.9547	0.9399	0.8981	0.6861	0.9171	0.8470	0.9261	0.9315	0.9446	0.9449	0.9380	0.9335	0.9152	0.9394	0.9108	0.6651	0.8968	0.8106	0.9067	0.9288	0.9044	0.9210	0.9232	0.6865	0.8390	0.8677	0.6790	0.1419	0.9025	0.8785	0.9102	0.9098	0.9612	0.9162	0.6966	0.3426	0.2010	0.2030	0.1500	0.1593	0.8797	0.8649	0.9029	0.9348	0.9224	0.9380	0.9361	0.1118	0.1069	0.1140	0.1051	0.5623	0.0646	0.0645	0.0633	0.0639	0.0642	0.0698	0.0645	0.0619	0.0666	0.0653	0.0639	0.0642	0.0661	0.0649	0.0644	0.0669	0.0649	0.0651	0.0696	0.0630	0.0650	0.0638	0.0628	0.0636
57=06:00:19	50275	313	0.9478	0.8995	0.9167	0.8656	0.7476	0.4570	0.9564	0.9788	0.9448	0.9460	0.9260	0.5567	0.9388	0.8761	0.9328	0.9405	0.9341	0.9366	0.9554	0.9475	0.9531	0.9552	0.8905	0.6925	0.9213	0.8552	0.9244	0.9338	0.9437	0.9446	0.9405	0.9254	0.9294	0.9332	0.9267	0.6796	0.9103	0.8159	0.9054	0.9304	0.9036	0.9230	0.9329	0.7336	0.8853	0.8965	0.7316	0.1496	0.9081	0.8819	0.9010	0.9194	0.9449	0.9254	0.7367	0.3807	0.2104	0.2140	0.1539	0.1578	0.8935	0.8652	0.9145	0.9277	0.9357	0.9281	0.9474	0.1123	0.1066	0.1152	0.1053	0.5838	0.0637	0.0636	0.0620	0.0639	0.0640	0.0696	0.0645	0.0622	0.0658	0.0648	0.0623	0.0633	0.0654	0.0646	0.0639	0.0666	0.0644	0.0647	0.0695	0.0627	0.0640	0.0632	0.0625	0.0632
58=06:15:00	51156	313	0.9593	0.8933	0.9250	0.8639	0.7789	0.4833	0.9507	0.9640	0.9437	0.9519	0.9276	0.5631	0.9369	0.8744	0.9359	0.9370	0.9382	0.9357	0.9555	0.9431	0.9565	0.9544	0.8964	0.7036	0.9207	0.8535	0.9261	0.9325	0.9458	0.9470	0.9467	0.9200	0.9285	0.9363	0.9261	0.6915	0.9101	0.8185	0.9116	0.9334	0.9066	0.9266	0.9314	0.7719	0.9034	0.9231	0.7627	0.1512	0.9106	0.8894	0.9148	0.9217	0.9520	0.9203	0.7889	0.4033	0.2196	0.2228	0.1604	0.1686	0.8844	0.8669	0.9122	0.9304	0.9294	0.9288	0.9457	0.1141	0.1068	0.1157	0.1047	0.5888	0.0649	0.0650	0.0639	0.0650	0.0643	0.0703	0.0657	0.0638	0.0675	0.0660	0.0643	0.0646	0.0665	0.0653	0.0655	0.0676	0.0656	0.0660	0.0703	0.0628	0.0656	0.0643	0.0637	0.0641
59=06:29:40	52037	311	0.9592	0.8956	0.9361	0.8699	0.8177	0.5106	0.9584	0.9759	0.9460	0.9558	0.9264	0.5605	0.9423	0.8797	0.9356	0.9469	0.9327	0.9473	0.9507	0.9538	0.9491	0.9675	0.8849	0.7125	0.9216	0.8557	0.9239	0.9358	0.9538	0.9415	0.9536	0.9209	0.9392	0.9348	0.9316	0.6920	0.9129	0.8238	0.9085	0.9366	0.9079	0.9255	0.9356	0.8246	0.9002	0.9321	0.7953	0.1563	0.9060	0.8913	0.9125	0.9235	0.9508	0.9281	0.8337	0.4460	0.2395	0.2418	0.1671	0.1662	0.8966	0.8703	0.9151	0.9332	0.9325	0.9306	0.9546	0.1114	0.1079	0.1188	0.1047	0.5970	0.0644	0.0642	0.0631	0.0631	0.0639	0.0695	0.0646	0.0622	0.0662	0.0653	0.0636	0.0636	0.0654	0.0637	0.0644	0.0668	0.0655	0.0651	0.0696	0.0631	0.0635	0.0633	0.0631	0.0633
60=06:44:21	52918	311	0.9617	0.9062	0.9371	0.8703	0.8455	0.5384	0.9685	0.9776	0.9525	0.9582	0.9296	0.5650	0.9459	0.8806	0.9309	0.9511	0.9326	0.9488	0.9522	0.9621	0.9471	0.9702	0.8887	0.7193	0.9159	0.8599	0.9266	0.9435	0.9530	0.9463	0.9564	0.9331	0.9438	0.9350	0.9418	0.6963	0.9180	0.8260	0.9103	0.9378	0.9077	0.9293	0.9486	0.8548	0.9076	0.9268	0.8349	0.1632	0.9231	0.8891	0.9028	0.9282	0.9520	0.9369	0.8623	0.4816	0.2497	0.2511	0.1689	0.1729	0.8971	0.8615	0.9214	0.9284	0.9401	0.9325	0.9544	0.1157	0.1087	0.1206	0.1071	0.6052	0.0641	0.0641	0.0642	0.0639	0.0639	0.0696	0.0640	0.0624	0.0665	0.0646	0.0634	0.0640	0.0656	0.0648	0.0631	0.0663	0.0653	0.0649	0.0697	0.0629	0.0643	0.0633	0.0626	0.0634
61=06:59:02	53798	311	0.9745	0.9125	0.9364	0.8881	0.9316	0.5744	0.9614	0.9810	0.9580	0.9803	0.9403	0.5849	0.9525	0.8751	0.9459	0.9416	0.9487	0.9357	0.9724	0.9525	0.9770	0.9640	0.9188	0.7435	0.9331	0.8579	0.9311	0.9379	0.9526	0.9551	0.9522	0.9529	0.9388	0.9624	0.9296	0.7181	0.9121	0.8200	0.9199	0.9343	0.9196	0.9307	0.9541	0.8983	0.9170	0.9352	0.8568	0.1696	0.9261	0.8825	0.9194	0.9213	0.9614	0.9210	0.9056	0.5155	0.2726	0.2698	0.1782	0.1857	0.8923	0.8729	0.9164	0.9391	0.9309	0.9471	0.9439	0.1164	0.1128	0.1192	0.1104	0.6180	0.0650	0.0646	0.0635	0.0639	0.0643	0.0702	0.0647	0.0630	0.0669	0.0654	0.0641	0.0641	0.0661	0.0654	0.0646	0.0674	0.0652	0.0652	0.0698	0.0626	0.0649	0.0638	0.0636	0.0642
62=07:13:43	54679	311	0.9693	0.9049	0.9496	0.8922	0.8590	0.5908	0.9697	0.9837	0.9632	0.9744	0.9426	0.5834	0.9557	0.8849	0.9403	0.9542	0.9394	0.9560	0.9616	0.9693	0.9650	0.9877	0.9024	0.7352	0.9268	0.8611	0.9273	0.9427	0.9586	0.9509	0.9610	0.9407	0.9516	0.9499	0.9517	0.7194	0.9175	0.8251	0.9158	0.9401	0.9137	0.9322	0.9522	0.9059	0.9207	0.9385	0.8805	0.1738	0.9207	0.8950	0.9153	0.9281	0.9526	0.9342	0.9128	0.5551	0.2891	0.2909	0.1898	0.1911	0.9049	0.8700	0.9197	0.9333	0.9414	0.9315	0.9644	0.1171	0.1115	0.1230	0.1085	0.6181	0.0645	0.0645	0.0635	0.0643	0.0642	0.0690	0.0650	0.0631	0.0668	0.0656	0.0641	0.0646	0.0664	0.0656	0.0648	0.0677	0.0651	0.0652	0.0695	0.0633	0.0650	0.0638	0.0628	0.0633
63=07:28:24	55560	311	0.9715	0.9004	0.9388	0.8797	0.8486	0.6068	0.9620	0.9832	0.9617	0.9692	0.9323	0.5839	0.9586	0.8845	0.9370	0.9462	0.9348	0.9484	0.9486	0.9595	0.9609	0.9786	0.9072	0.7407	0.9232	0.8568	0.9212	0.9333	0.9531	0.9401	0.9528	0.9372	0.9486	0.9590	0.9436	0.7178	0.9137	0.8294	0.9075	0.9410	0.9098	0.9305	0.9497	0.8979	0.9200	0.9385	0.8890	0.1851	0.9204	0.8913	0.9071	0.9240	0.9426	0.9315	0.9066	0.5865	0.3095	0.3073	0.1932	0.1959	0.9118	0.8708	0.9200	0.9371	0.9341	0.9332	0.9581	0.1178	0.1108	0.1227	0.1081	0.6240	0.0634	0.0634	0.0631	0.0632	0.0634	0.0682	0.0636	0.0615	0.0653	0.0640	0.0632	0.0631	0.0651	0.0642	0.0628	0.0657	0.0639	0.0642	0.0684	0.0620	0.0638	0.0626	0.0621	0.0627
64=07:43:04	56441	311	0.9784	0.9130	0.9350	0.8911	0.8494	0.6462	0.9586	0.9839	0.9532	0.9888	0.9400	0.5981	0.9693	0.8689	0.9436	0.9410	0.9456	0.9364	0.9652	0.9503	0.9773	0.9720	0.9160	0.7506	0.9347	0.8570	0.9348	0.9412	0.9536	0.9491	0.9537	0.9533	0.9416	0.9722	0.9361	0.7345	0.9098	0.8198	0.9168	0.9334	0.9159	0.9248	0.9540	0.9013	0.9201	0.9382	0.8856	0.1911	0.9317	0.8802	0.9166	0.9204	0.9613	0.9252	0.9095	0.6257	0.3331	0.3253	0.2027	0.2050	0.9080	0.8725	0.9140	0.9401	0.9306	0.9470	0.9454	0.1200	0.1134	0.1236	0.1117	0.6301	0.0647	0.0640	0.0639	0.0645	0.0639	0.0697	0.0648	0.0629	0.0666	0.0647	0.0641	0.0641	0.0664	0.0653	0.0640	0.0671	0.0654	0.0658	0.0702	0.0638	0.0649	0.0641	0.0634	0.0637
65=07:57:45	57322	311	0.9728	0.9163	0.9739	0.8929	0.8583	0.6752	0.9692	0.9814	0.9756	0.9850	0.9734	0.6055	0.9805	0.8811	0.9436	0.9479	0.9419	0.9394	0.9648	0.9584	0.9805	0.9827	0.9324	0.7416	0.9372	0.8649	0.9265	0.9544	0.9532	0.9558	0.9565	0.9656	0.9558	0.9760	0.9558	0.7563	0.9144	0.8186	0.9206	0.9314	0.9249	0.9246	0.9655	0.9016	0.9451	0.9343	0.9010	0.2052	0.9410	0.8874	0.9213	0.9289	0.9554	0.9416	0.9159	0.6816	0.3599	0.3619	0.2237	0.2179	0.9112	0.8643	0.9233	0.9365	0.9400	0.9358	0.9592	0.1231	0.1140	0.1276	0.1107	0.6436	0.0648	0.0645	0.0631	0.0639	0.0642	0.0690	0.0643	0.0627	0.0665	0.0649	0.0637	0.0638	0.0658	0.0650	0.0645	0.0669	0.0652	0.0652	0.0691	0.0632	0.0647	0.0638	0.0627	0.0638
66=08:12:26	58203	311	0.9876	0.9070	0.9416	0.8863	0.8600	0.6981	0.9588	0.9833	0.9598	1.0021	0.9474	0.6029	0.9772	0.8772	0.9397	0.9460	0.9401	0.9423	0.9540	0.9670	0.9687	0.9952	0.9131	0.7592	0.9198	0.8565	0.9363	0.9386	0.9564	0.9365	0.9647	0.9436	0.9541	0.9805	0.9450	0.7437	0.9171	0.8364	0.9130	0.9409	0.9071	0.9365	0.9488	0.9210	0.9217	0.9508	0.8829	0.2155	0.9414	0.8845	0.9145	0.9228	0.9555	0.9268	0.9167	0.7064	0.3843	0.3785	0.2282	0.2231	0.9212	0.8718	0.9121	0.9392	0.9296	0.9402	0.9486	0.1226	0.1143	0.1293	0.1120	0.6335	0.0650	0.0647	0.0641	0.0639	0.0644	0.0697	0.0646	0.0626	0.0670	0.0656	0.0642	0.0641	0.0660	0.0651	0.0642	0.0667	0.0650	0.0653	0.0696	0.0630	0.0652	0.0635	0.0635	0.0636
67=08:27:07	59083	311	0.9953	0.9136	0.9400	0.8930	0.8566	0.7240	0.9615	0.9904	0.9758	1.0037	0.9676	0.6081	0.9860	0.8801	0.9423	0.9510	0.9454	0.9440	0.9686	0.9569	0.9818	0.9895	0.9265	0.7582	0.9391	0.8637	0.9281	0.9487	0.9493	0.9554	0.9643	0.9644	0.9583	0.9908	0.9647	0.7549	0.9175	0.8306	0.9241	0.9349	0.9210	0.9276	0.9653	0.9115	0.9420	0.9407	0.8994	0.2242	0.9552	0.8930	0.9165	0.9243	0.9625	0.9387	0.9296	0.7740	0.4153	0.4179	0.2383	0.2392	0.9147	0.8749	0.9188	0.9379	0.9433	0.9391	0.9564	0.1258	0.1168	0.1334	0.1119	0.6493	0.0654	0.0650	0.0640	0.0646	0.0645	0.0702	0.0652	0.0635	0.0668	0.0659	0.0647	0.0643	0.0671	0.0656	0.0649	0.0672	0.0657	0.0657	0.0706	0.0642	0.0658	0.0644	0.0640	0.0646
68=08:41:48	59964	313	0.9954	0.9137	0.9477	0.8983	0.8671	0.7614	0.9668	1.0020	0.9708	1.0231	0.9554	0.6174	0.9951	0.8824	0.9507	0.9470	0.9474	0.9454	0.9647	0.9652	0.9843	1.0013	0.9346	0.7696	0.9370	0.8578	0.9364	0.9454	0.9658	0.9500	0.9732	0.9623	0.9665	1.0082	0.9513	0.7550	0.9093	0.8324	0.9164	0.9445	0.9150	0.9384	0.9580	0.9340	0.9321	0.9586	0.8832	0.2354	0.9505	0.8854	0.9225	0.9237	0.9643	0.9343	0.9388	0.8023	0.4445	0.4433	0.2552	0.2518	0.9279	0.8774	0.9196	0.9520	0.9349	0.9508	0.9584	0.1298	0.1204	0.1340	0.1151	0.6502	0.0653	0.0652	0.0639	0.0649	0.0645	0.0695	0.0650	0.0631	0.0675	0.0660	0.0642	0.0646	0.0664	0.0661	0.0652	0.0676	0.0665	0.0658	0.0691	0.0635	0.0655	0.0639	0.0637	0.0641
69=08:56:29	60845	313	1.0086	0.9103	0.9426	0.8955	0.8645	0.7753	0.9630	0.9953	0.9774	1.0242	0.9722	0.6197	0.9982	0.8804	0.9489	0.9477	0.9469	0.9431	0.9673	0.9618	0.9915	1.0075	0.9454	0.7644	0.9380	0.8659	0.9298	0.9429	0.9558	0.9582	0.9630	0.9623	0.9630	1.0135	0.9617	0.7539	0.9127	0.8359	0.9213	0.9403	0.9218	0.9308	0.9653	0.9250	0.9413	0.9537	0.9002	0.2481	0.9574	0.8920	0.9191	0.9245	0.9586	0.9327	0.9340	0.8520	0.4828	0.4793	0.2735	0.2716	0.9293	0.8714	0.9219	0.9396	0.9347	0.9411	0.9520	0.1313	0.1192	0.1340	0.1134	0.6541	0.0643	0.0636	0.0619	0.0636	0.0637	0.0692	0.0638	0.0623	0.0661	0.0647	0.0624	0.0632	0.0652	0.0645	0.0640	0.0665	0.0647	0.0650	0.0694	0.0625	0.0637	0.0627	0.0626	0.0632
70=09:11:09	61726	311	1.0118	0.9169	0.9460	0.9088	0.8665	0.7873	0.9677	0.9992	0.9847	1.0349	0.9846	0.6250	1.0036	0.8743	0.9457	0.9375	0.9489	0.9361	0.9704	0.9562	0.9950	1.0020	0.9541	0.7705	0.9388	0.8629	0.9367	0.9467	0.9490	0.9633	0.9643	0.9730	0.9682	1.0280	0.9725	0.7686	0.9108	0.8185	0.9245	0.9356	0.9239	0.9260	0.9643	0.9212	0.9432	0.9559	0.8988	0.2557	0.9649	0.8924	0.9259	0.9271	0.9662	0.9352	0.9440	0.8847	0.5185	0.5241	0.2823	0.2834	0.9225	0.8693	0.9175	0.9365	0.9346	0.9453	0.9513	0.1350	0.1214	0.1378	0.1177	0.6618	0.0647	0.0646	0.0632	0.0646	0.0639	0.0700	0.0644	0.0628	0.0668	0.0652	0.0640	0.0643	0.0660	0.0655	0.0645	0.0670	0.0654	0.0652	0.0695	0.0627	0.0652	0.0635	0.0637	0.0642
71=09:25:50	62607	311	1.0152	0.9137	0.9375	0.8966	0.8577	0.7789	0.9544	0.9938	0.9695	1.0335	0.9679	0.6195	1.0061	0.8728	0.9414	0.9362	0.9416	0.9341	0.9624	0.9555	0.9869	1.0085	0.9436	0.7762	0.9362	0.8597	0.9282	0.9387	0.9551	0.9540	0.9659	0.9626	0.9621	1.0264	0.9637	0.7618	0.9138	0.8237	0.9194	0.9355	0.9182	0.9298	0.9547	0.9255	0.9333	0.9626	0.8915	0.2630	0.9616	0.8871	0.9231	0.9235	0.9611	0.9267	0.9387	0.8860	0.5439	0.5457	0.3032	0.2941	0.9334	0.8748	0.9128	0.9423	0.9269	0.9431	0.9495	0.1326	0.1204	0.1419	0.1169	0.6552	0.0649	0.0645	0.0631	0.0637	0.0637	0.0691	0.0629	0.0624	0.0665	0.0649	0.0640	0.0640	0.0657	0.0646	0.0639	0.0670	0.0654	0.0641	0.0696	0.0626	0.0643	0.0628	0.0628	0.0634
72=09:40:31	63488	311	1.0198	0.9143	0.9468	0.8978	0.8676	0.7880	0.9588	0.9992	0.9751	1.0534	0.9739	0.6302	1.0137	0.8771	0.9474	0.9423	0.9469	0.9405	0.9701	0.9704	0.9958	1.0325	0.9536	0.7871	0.9413	0.8629	0.9393	0.9432	0.9619	0.9516	0.9723	0.9662	0.9756	1.0311	0.9700	0.7625	0.9180	0.8309	0.9196	0.9416	0.9179	0.9362	0.9622	0.9357	0.9432	0.9797	0.8961	0.2830	0.9732	0.8917	0.9248	0.9259	0.9628	0.9276	0.9453	0.8837	0.5929	0.5855	0.3253	0.3157	0.9456	0.8810	0.9184	0.9428	0.9330	0.9480	0.9550	0.1389	0.1236	0.1445	0.1201	0.6590	0.0652	0.0647	0.0636	0.0639	0.0637	0.0701	0.0646	0.0627	0.0673	0.0656	0.0645	0.0642	0.0661	0.0651	0.0646	0.0671	0.0656	0.0653	0.0700	0.0626	0.0653	0.0636	0.0637	0.0634
73=09:55:12	64368	311	1.0181	0.9147	0.9481	0.8989	0.8766	0.7848	0.9623	1.0025	0.9759	1.0621	0.9831	0.6320	1.0218	0.8792	0.9510	0.9462	0.9476	0.9469	0.9706	0.9770	1.0003	1.0385	0.9588	0.7869	0.9370	0.8607	0.9432	0.9450	0.9610	0.9450	0.9731	0.9707	0.9752	1.0413	0.9808	0.7658	0.9159	0.8383	0.9185	0.9470	0.9164	0.9392	0.9681	0.9400	0.9479	0.9891	0.8976	0.2981	0.9848	0.8960	0.9205	0.9233	0.9608	0.9303	0.9434	0.8866	0.6344	0.6214	0.3492	0.3249	0.9532	0.8762	0.9183	0.9479	0.9351	0.9444	0.9569	0.1418	0.1275	0.1481	0.1216	0.6594	0.0648	0.0638	0.0622	0.0643	0.0638	0.0698	0.0643	0.0623	0.0664	0.0649	0.0630	0.0636	0.0650	0.0647	0.0642	0.0662	0.0648	0.0647	0.0692	0.0626	0.0653	0.0628	0.0627	0.0631
74=10:09:53	65249	311	1.0205	0.9146	0.9471	0.8934	0.8710	0.7778	0.9721	0.9937	0.9929	1.0516	0.9981	0.6257	1.0322	0.8859	0.9405	0.9537	0.9353	0.9502	0.9604	0.9775	0.9925	1.0474	0.9554	0.7720	0.9298	0.8657	0.9334	0.9527	0.9571	0.9549	0.9750	0.9666	0.9887	1.0342	1.0011	0.7633	0.9255	0.8335	0.9220	0.9408	0.9172	0.9310	0.9750	0.9232	0.9608	0.9816	0.9178	0.3148	0.9975	0.8994	0.9130	0.9357	0.9588	0.9437	0.9359	0.9077	0.6697	0.6748	0.3693	0.3448	0.9605	0.8694	0.9257	0.9345	0.9505	0.9332	0.9672	0.1458	0.1280	0.1554	0.1231	0.6761	0.0652	0.0648	0.0631	0.0645	0.0647	0.0640	0.0647	0.0630	0.0674	0.0654	0.0638	0.0642	0.0666	0.0645	0.0649	0.0672	0.0657	0.0657	0.0698	0.0635	0.0646	0.0635	0.0634	0.0636
75=10:24:34	66130	308	1.0318	0.9157	0.9495	0.9017	0.8758	0.7869	0.9580	0.9961	0.9864	1.0733	0.9900	0.6314	1.0350	0.8833	0.9472	0.9515	0.9474	0.9483	0.9673	0.9729	1.0093	1.0563	0.9651	0.7887	0.9401	0.8664	0.9395	0.9453	0.9630	0.9507	0.9716	0.9668	0.9904	1.0545	0.9926	0.7735	0.9191	0.8376	0.9223	0.9467	0.9182	0.9351	0.9638	0.9434	0.9500	0.9968	0.9117	0.3346	0.9933	0.8959	0.9220	0.9310	0.9631	0.9309	0.9467	0.9074	0.7137	0.7104	0.3969	0.3579	0.9627	0.8782	0.9211	0.9451	0.9376	0.9440	0.9639	0.1475	0.1288	0.1566	0.1226	0.6656	0.0657	0.0645	0.0638	0.0648	0.0644	0.0637	0.0643	0.0628	0.0671	0.0657	0.0638	0.0644	0.0657	0.0660	0.0645	0.0673	0.0644	0.0650	0.0696	0.0638	0.0650	0.0640	0.0636	0.0636
76=10:39:14	67011	308	1.0285	0.9103	0.9509	0.8943	0.8684	0.7843	0.9659	0.9979	0.9821	1.0770	0.9915	0.6295	1.0406	0.8860	0.9456	0.9482	0.9334	0.9491	0.9587	0.9798	1.0027	1.0690	0.9579	0.7855	0.9310	0.8611	0.9336	0.9402	0.9620	0.9480	0.9759	0.9628	0.9995	1.0519	0.9957	0.7701	0.9189	0.8365	0.9137	0.9448	0.9135	0.9390	0.9616	0.9444	0.9519	1.0070	0.9125	0.3555	0.9970	0.8993	0.9172	0.9241	0.9592	0.9328	0.9442	0.9108	0.7524	0.7474	0.4330	0.3778	0.9739	0.8792	0.9173	0.9446	0.9376	0.9391	0.9608	0.1496	0.1309	0.1607	0.1231	0.6668	0.0660	0.0643	0.0638	0.0644	0.0644	0.0639	0.0642	0.0625	0.0670	0.0652	0.0640	0.0641	0.0663	0.0650	0.0645	0.0672	0.0645	0.0652	0.0698	0.0632	0.0648	0.0635	0.0631	0.0637
