# Supplementary material for: Systematic Prediction of Antifungal Drug Synergy by Chemogenomic Screening in Saccharomyces cerevisiae
Source: Front Fungal Biol. 2021 Jul 2;2:683414. doi: 10.3389/ffunb.2021.683414 (PMC10512392; doi:10.3389/ffunb.2021.683414)
Supplement: Supplementary file 1 [file Data_Sheet_1.ZIP › Supplementary data/Sypplementary_data_1_(Drug_synergy_assays)/NaF_VS_LatA & NaF_VS_Fen(epeat)_ps1_A_96_T_22.txt]

[config file info]
last_write=07:05:22_14:11:07
last write=07:05:23_12:02:28
[Run_Parameters]
Instrument=Tecan_22
Ini_Names=Read_Reps,Delid,Save_Data_File,Start_Time_Now
barcode_drug_plate=201401
user=asmith
Plate_Size=96
Plate_Type=NUN96ft.pdf
Samples_to_Run=6
Overlay_Size=48
Drug_Plate=none
Plate_Quarter=none
run_ID=none
run_plate_repeat=1
Read_Reps=95
Read_Modes=Absorbance
Read_Flor_Every=2
Max_Delta_OD=0.500000
Well_By_Row_Col=none
Reorder_Map=Order_Strings_Not,0
Tip_Vol=200
OD_to_Innoc=0.100,0.100,0.380,0.380,0.380,0.380,0.760,0.760,0.100,0.100,0.380,0.380,0.380,0.380,0.760,0.760,0.100,0.100,0.380,0.380,0.380,0.380,0.760,0.760,0.100,0.100,0.380,0.380,0.380,0.380,0.760,0.760,0.100,0.100,0.380,0.380,0.380,0.380,0.760,0.760,0.100,0.100,0.380,0.380,0.380,0.380,0.760,0.760
Absorption_Max=.3
OD_to_Save=0.100,0.100,0.380,0.380,0.380,0.380,0.760,0.760,0.100,0.100,0.380,0.380,0.380,0.380,0.760,0.760,0.100,0.100,0.380,0.380,0.380,0.380,0.760,0.760,0.100,0.100,0.380,0.380,0.380,0.380,0.760,0.760,0.100,0.100,0.380,0.380,0.380,0.380,0.760,0.760,0.100,0.100,0.380,0.380,0.380,0.380,0.760,0.760
OD_to_Dilute=0.100
Save_Sample_Vol=180
Save_Sample_Reps=2
Innoc_Vol=184,184,46,46,46,46,0,0,184,184,46,46,46,46,0,0,184,184,46,46,46,46,0,0,184,184,46,46,46,46,0,0,184,184,46,46,46,46,0,0,184,184,46,46,46,46,0,0
Dilute_Vol=23,23,23,23,23,23,23,23,23,23,23,23,23,23,23,23,23,23,23,23,23,23,23,23,23,23,23,23,23,23,23,23,23,23,23,23,23,23,23,23,23,23,23,23,23,23,23,23
Save_Vol=800,800,800,800,800,800,800,800,800,800,800,800,800,800,800,800,800,800,800,800,800,800,800,800,800,800,800,800,800,800,800,800,800,800,800,800,800,800,800,800,800,800,800,800,800,800,800,800
Reference_Vol=100,100,100,100,100,100,100,100,100,100,100,100,100,100,100,100,100,100,100,100,100,100,100,100,100,100,100,100,100,100,100,100,100,100,100,100,100,100,100,100,100,100,100,100,100,100,100,100,100,100,100,100,100,100,100,100,100,100,100,100,100,100,100,100,100,100,100,100,100,100,100,100,100,100,100,100,100,100,100,100,100,100,100,100,100,100,100,100,100,100,100,100,100,100,100,100
Read_to_Innoc=20,20,20,20,20,20,20,20,20,20,20,20,20,20,20,20,20,20,20,20,20,20,20,20,20,20,20,20,20,20,20,20,20,20,20,20,20,20,20,20,20,20,20,20,20,20,20,20
Read_to_Dilute=26,26,26,26,26,26,26,26,26,26,26,26,26,26,26,26,26,26,26,26,26,26,26,26,26,26,26,26,26,26,26,26,26,26,26,26,26,26,26,26,26,26,26,26,26,26,26,26
Read_to_Save=20,20,20,20,20,20,20,20,20,20,20,20,20,20,20,20,20,20,20,20,20,20,20,20,20,20,20,20,20,20,20,20,20,20,20,20,20,20,20,20,20,20,20,20,20,20,20,20
Innoc_Target_Map=1,2,3,4,5,6,7,8,9,10,11,12,13,14,15,16,17,18,19,20,21,22,23,24,25,26,27,28,29,30,31,32,33,34,35,36,37,38,39,40,41,42,43,44,45,46,47,48
Pipet_Trigger=OD_Save_Innoc
Pipet_Volume_Adj=Con_OD_Save
Delid=no
Pre_Init=yes
Talk_To_ProMax=no
Time_Out_Time=1050
Wait_While_Busy=yes
Idle_Time=2
Screen_Run_Type=pre_screen_1
Spect_Protocol=15m
Spec_Run_File=GG_PB_Voyage.pda
Spec_Assay_File=""
Save_Data_File=22_05_07_NaFvsLatA_NaFvsFen_Repeat_ps1_A_96_T_22.txt
Working_Dir=C%3A\\Users\\Growth_Data
Run_Control_Dir=C%3A\\Users\\Yeast_Run_Files
Tracking_Dir=""
Track_File=201401_data_track.txt
Save_Run_Data_Flag=yes
Set_Incubator_Temp=30.0
Base_Line_Flag=atstart_minimum
Pipet_Cycles_Before_Save=20
Time_Point_Save=wellmap
Innoc_Direction=down
Wells_In_Use=111111111111111111111111111111111111111111111111
Save_Sample_Map=111111001111110011111100111111001111110011111100
Sections_to_Run=0
Rows_per_Section=8
Start_Sections_Row=1
MultiProbe_Run_File=""
Multiprobe_Run_Dialogue=yes
Comments=no%20comment
Target_Temp=300
Temp_Control=On
Delta_Temp=10
ReadMode=Absorbance,Bottom
ExcitationFilter=340,340
EmissionFilter=535,465
MeasurementFilter=595
ReadsPerWellNumber=1,1
ShakeDuration=800,0
GainMode=Manual
PdfName=NUN96ft.pdf
Gain=50
Add_Drug_Map=1,1,1,1,1,1,1,1,1,1,1,1,1,1,1,1,1,1,1,1,1,1,1,1,1,1,1,1,1,1,1,1,1,1,1,1,1,1,1,1,1,1,1,1,1,1,1,1
Add_Drug_Vol=7,7,7,7,7,7,7,7,7,7,7,7,7,7,7,7,7,7,7,7,7,7,7,7,7,7,7,7,7,7,7,7,7,7,7,7,7,7,7,7,7,7,7,7,7,7,7,7
Innoc_Map=111011101110111011101110111011101110111011101110111011101110111011101110111011101110111011101110
Dilute_Map=111111111111111111111111111111111111111111111111111111111111111111111111111111111111111111111111
data_file_name=iS_1_48.txt
barcode=""
Hit_Call_Threshold=1.000000
Reference_Well=A01
WT_Ref_Well=0
Project_Name=test
Pipet_Gens_Point=5.00,10.00,15.00,20.00,5.00,10.00,15.00,20.00,5.00,10.00,15.00,20.00,5.00,10.00,15.00,20.00,5.00,10.00,15.00,20.00,5.00,10.00,15.00,20.00,5.00,10.00,15.00,20.00,5.00,10.00,15.00,20.00,5.00,10.00,15.00,20.00,5.00,10.00,15.00,20.00,5.00,10.00,15.00,20.00,5.00,10.00,15.00,20.00,
Shake_Divisor=1
data_handling=file_&_DB_&_auto_analysis
time_frm_freezer=-1.00
gens_frm_freezer=-1.00
Well_Vol=100
Parent_ID=""
Units=%
Quarter=A
media_name=ypd
Save_Mode=one_to_one
Consolidate_Save_Map=1,2,3,4,5,6,7,8,9,10,11,12,13,14,15,16,17,18,19,20,21,22,23,24,25,26,27,28,29,30,31,32,33,34,35,36,37,38,39,40,41,42,43,44,45,46,47,48
Add_Drug_at_Start_Map=000000000000000000000000000000000000000000000000000
Add_Drug_Labware=add_drug_48
Max_Dynam_OD_Change=0.05
Reads_After_Pipet=1
Ref_Type=single_ref
Read_to_Add_Drug_at_Start=0
Send_Email_at_Pipet=no_email
Strain_Name=""
Media=ypd
drug_vol=2.00
Drug_Name=""
Drug_Conc=2
Innoc_Conc=""
Strain_Plate=none
ShakeIntensity=High
ShakeMode=Orbital
NumberOfFlashes=1
PartOfPlate=0
MovePlateOutAfterMeasurement=0
IntegrationLagTime=0
IntegrationTime=100
DelayMoveFlashFluorescence=0
[Drug_Data]
Drug_Plate=none
Strain_Plate=none
Media=ypd
Drug_Name=ud,ud,ud,ud,ud,ud,ud,ud,ud,ud,ud,ud,ud,ud,ud,ud,ud,ud,ud,ud,ud,ud,ud,ud,ud,ud,ud,ud,ud,ud,ud,ud,ud,ud,ud,ud,ud,ud,ud,ud,ud,ud,ud,ud,ud,ud,ud,ud,ud,ud,ud,ud,ud,ud,ud,ud,ud,ud,ud,ud,ud,ud,ud,ud,ud,ud,ud,ud,ud,ud,ud,ud,ud,ud,ud,ud,ud,ud,ud,ud,ud,ud,ud,ud,ud,ud,ud,ud,ud,ud,ud,ud,ud,ud,ud,ud
Strain_Name=ud
Drug_Conc=""
Innoc_Conc=0.06250,0.06250,0.06250,0.06250,0.06250,0.06250,0.06250,0.06250,0.06250,0.06250,0.06250,0.06250,0.06250,0.06250,0.06250,0.06250,0.06250,0.06250,0.06250,0.06250,0.06250,0.06250,0.06250,0.06250,0.06250,0.06250,0.06250,0.06250,0.06250,0.06250,0.06250,0.06250,0.06250,0.06250,0.06250,0.06250,0.06250,0.06250,0.06250,0.06250,0.06250,0.06250,0.06250,0.06250,0.06250,0.06250,0.06250,0.06250,0.06250,0.06250,0.06250,0.06250,0.06250,0.06250,0.06250,0.06250,0.06250,0.06250,0.06250,0.06250,0.06250,0.06250,0.06250,0.06250,0.06250,0.06250,0.06250,0.06250,0.06250,0.06250,0.06250,0.06250,0.06250,0.06250,0.06250,0.06250,0.06250,0.06250,0.06250,0.06250,0.06250,0.06250,0.06250,0.06250,0.06250,0.06250,0.06250,0.06250,0.06250,0.06250,0.06250,0.06250,0.06250,0.06250,0.06250,0.06250
Run_ID=none
Plate_Quarter=A
Units=%,%,%,%,%,%,%,%,%,%,%,%,%,%,%,%,%,%,%,%,%,%,%,%,%,%,%,%,%,%,%,%,%,%,%,%,%,%,%,%,%,%,%,%,%,%,%,%,%,%,%,%,%,%,%,%,%,%,%,%,%,%,%,%,%,%,%,%,%,%,%,%,%,%,%,%,%,%,%,%,%,%,%,%,%,%,%,%,%,%,%,%,%,%,%,%
Parent_ID=""
Project_Name=test
Strain_Backgrnd=0,0,0,0,0,0,0,0,0,0,0,0,0,0,0,0,0,0,0,0,0,0,0,0,0,0,0,0,0,0,0,0,0,0,0,0,0,0,0,0,0,0,0,0,0,0,0,0,0,0,0,0,0,0,0,0,0,0,0,0,0,0,0,0,0,0,0,0,0,0,0,0,0,0,0,0,0,0,0,0,0,0,0,0,0,0,0,0,0,0,0,0,0,0,0,0
Well_Vol=100,100,100,100,100,100,100,100,100,100,100,100,100,100,100,100,100,100,100,100,100,100,100,100,100,100,100,100,100,100,100,100,100,100,100,100,100,100,100,100,100,100,100,100,100,100,100,100,100,100,100,100,100,100,100,100,100,100,100,100,100,100,100,100,100,100,100,100,100,100,100,100,100,100,100,100,100,100,100,100,100,100,100,100,100,100,100,100,100,100,100,100,100,100,100,100
time_frm_freezer=-1.00
gens_frm_freezer=-1.00
user=asmith
Strain_Pool=ud,ud,ud,ud,ud,ud,ud,ud,ud,ud,ud,ud,ud,ud,ud,ud,ud,ud,ud,ud,ud,ud,ud,ud,ud,ud,ud,ud,ud,ud,ud,ud,ud,ud,ud,ud,ud,ud,ud,ud,ud,ud,ud,ud,ud,ud,ud,ud,ud,ud,ud,ud,ud,ud,ud,ud,ud,ud,ud,ud,ud,ud,ud,ud,ud,ud,ud,ud,ud,ud,ud,ud,ud,ud,ud,ud,ud,ud,ud,ud,ud,ud,ud,ud,ud,ud,ud,ud,ud,ud,ud,ud,ud,ud,ud,ud
Well_Alias=A01,A02,A03,A04,A05,A06,A07,A08,A09,A10,A11,A12,B01,B02,B03,B04,B05,B06,B07,B08,B09,B10,B11,B12,C01,C02,C03,C04,C05,C06,C07,C08,C09,C10,C11,C12,D01,D02,D03,D04,D05,D06,D07,D08,D09,D10,D11,D12,E01,E02,E03,E04,E05,E06,E07,E08,E09,E10,E11,E12,F01,F02,F03,F04,F05,F06,F07,F08,F09,F10,F11,F12,G01,G02,G03,G04,G05,G06,G07,G08,G09,G10,G11,G12,H01,H02,H03,H04,H05,H06,H07,H08,H09,H10,H11,H12
Well_Pos=1,2,3,4,5,6,7,8,9,10,11,12,13,14,15,16,17,18,19,20,21,22,23,24,25,26,27,28,29,30,31,32,33,34,35,36,37,38,39,40,41,42,43,44,45,46,47,48,49,50,51,52,53,54,55,56,57,58,59,60,61,62,63,64,65,66,67,68,69,70,71,72,73,74,75,76,77,78,79,80,81,82,83,84,85,86,87,88,89,90,91,92,93,94,95,96
position=A01,A02,A03,A04,A05,A06,A07,A08,A09,A10,A11,A12,B01,B02,B03,B04,B05,B06,B07,B08,B09,B10,B11,B12,C01,C02,C03,C04,C05,C06,C07,C08,C09,C10,C11,C12,D01,D02,D03,D04,D05,D06,D07,D08,D09,D10,D11,D12,E01,E02,E03,E04,E05,E06,E07,E08,E09,E10,E11,E12,F01,F02,F03,F04,F05,F06,F07,F08,F09,F10,F11,F12,G01,G02,G03,G04,G05,G06,G07,G08,G09,G10,G11,G12,H01,H02,H03,H04,H05,H06,H07,H08,H09,H10,H11,H12
[Runtime_State]
Instrument=Tecan_22
Start_Time_Now=3.2627130736E+9
Reads_Completed=89
Innoc_Direction=down
Wells_In_Use=111111111111111111111111111111111111111111111111111111111111111111111111111111111111111111111111
Innoc_Map=111111111111111111111111111111111111111111111111111111111111111111111111111111111111000000000000
Dilute_Map=111111111111111111111111111111111111111111111111111111111111111111111111111111111111111111111111
Save_Sample_Map=000000000000000000000000000000000000000000000000010000000100000001000000010000000100000001000000
Current_OD=0.864,0.885,1.057,1.003,0.856,0.559,0.852,1.133,1.038,0.876,0.854,0.889,0.889,0.916,0.948,0.960,0.855,0.429,0.910,0.816,1.067,0.815,0.838,0.772,0.916,1.024,0.936,0.978,0.927,0.629,0.934,0.896,1.041,0.885,0.834,0.804,0.884,1.040,0.936,0.968,0.930,0.666,0.985,0.895,0.878,0.966,1.006,0.970,0.880,0.921,0.975,0.984,0.869,0.653,0.940,0.863,0.834,0.768,0.792,0.731,0.873,0.925,1.003,0.983,0.846,0.887,0.788,0.675,0.583,0.151,0.155,0.112,0.066,0.065,0.064,0.064,0.064,0.063,0.063,0.062,0.064,0.062,0.064,0.063,0.065,0.065,0.064,0.064,0.063,0.065,0.065,0.062,0.065,0.062,0.064,0.064
Bckgrnd_OD=0.091,0.087,0.091,0.086,0.087,0.084,0.085,0.087,0.087,0.085,0.082,0.085,0.084,0.086,0.085,0.085,0.087,0.083,0.084,0.082,0.085,0.083,0.083,0.085,0.090,0.087,0.087,0.086,0.088,0.086,0.086,0.084,0.085,0.086,0.083,0.083,0.087,0.085,0.084,0.085,0.083,0.088,0.084,0.085,0.083,0.085,0.084,0.084,0.091,0.088,0.087,0.085,0.087,0.084,0.085,0.083,0.085,0.085,0.088,0.086,0.085,0.087,0.084,0.084,0.085,0.083,0.082,0.084,0.083,0.084,0.086,0.083,0.062,0.061,0.060,0.060,0.059,0.060,0.059,0.059,0.061,0.060,0.060,0.060,0.061,0.058,0.062,0.060,0.059,0.060,0.060,0.060,0.060,0.061,0.061,0.061
Mapped=111111111111111111111100111111111111111111111111111111111111111111111111111111111111111111111111
Pipet_Completed=000000000000000000000000000000000000000000000000000000000000000000000000000000000000000000000000
Innoc_Completed=0,0,0,0,0,0,0,0,0,0,0,0,0,0,0,0,0,0,0,0,0,0,0,0,0,0,0,0,0,0,0,0,0,0,0,0,0,0,0,0,0,0,0,0,0,0,0,0,0,0,0,0,0,0,0,0,0,0,0,0,0,0,0,0,0,0,0,0,0,0,0,0,0,0,0,0,0,0,0,0,0,0,0,0,0,0,0,0,0,0,0,0,0,0,0,0
Save_Completed=0,0,0,0,0,0,0,0,0,0,0,0,0,0,0,0,0,0,0,0,0,0,0,0,0,0,0,0,0,0,0,0,0,0,0,0,0,0,0,0,0,0,0,0,0,0,0,0,0,0,0,0,0,0,0,0,0,0,0,0,0,0,0,0,0,0,0,0,0,0,0,0,0,0,0,0,0,0,0,0,0,0,0,0,0,0,0,0,0,0,0,0,0,0,0,0
Pipeted_At=0,0,0,0,0,0,0,0,0,0,0,0,0,0,0,0,0,0,0,0,0,0,0,0,0,0,0,0,0,0,0,0,0,0,0,0,0,0,0,0,0,0,0,0,0,0,0,0,0,0,0,0,0,0,0,0,0,0,0,0,0,0,0,0,0,0,0,0,0,0,0,0,0,0,0,0,0,0,0,0,0,0,0,0,0,0,0,0,0,0,0,0,0,0,0,0
Pipeted_OD=0,0,0,0,0,0,0,0,0,0,0,0,0,0,0,0,0,0,0,0,0,0,0,0,0,0,0,0,0,0,0,0,0,0,0,0,0,0,0,0,0,0,0,0,0,0,0,0,0,0,0,0,0,0,0,0,0,0,0,0,0,0,0,0,0,0,0,0,0,0,0,0,0,0,0,0,0,0,0,0,0,0,0,0,0,0,0,0,0,0,0,0,0,0,0,0
Dilutes_Completed=0,0,0,0,0,0,0,0,0,0,0,0,0,0,0,0,0,0,0,0,0,0,0,0,0,0,0,0,0,0,0,0,0,0,0,0,0,0,0,0,0,0,0,0,0,0,0,0,0,0,0,0,0,0,0,0,0,0,0,0,0,0,0,0,0,0,0,0,0,0,0,0,0,0,0,0,0,0,0,0,0,0,0,0,0,0,0,0,0,0,0,0,0,0,0,0
Time_At_Innoc=0,0,0,0,0,0,0,0,0,0,0,0,0,0,0,0,0,0,0,0,0,0,0,0,0,0,0,0,0,0,0,0,0,0,0,0,0,0,0,0,0,0,0,0,0,0,0,0,0,0,0,0,0,0,0,0,0,0,0,0,0,0,0,0,0,0,0,0,0,0,0,0,0,0,0,0,0,0,0,0,0,0,0,0,0,0,0,0,0,0,0,0,0,0,0,0
Time_At_Save=0,0,0,0,0,0,0,0,0,0,0,0,0,0,0,0,0,0,0,0,0,0,0,0,0,0,0,0,0,0,0,0,0,0,0,0,0,0,0,0,0,0,0,0,0,0,0,0,0,0,0,0,0,0,0,0,0,0,0,0,0,0,0,0,0,0,0,0,0,0,0,0,0,0,0,0,0,0,0,0,0,0,0,0,0,0,0,0,0,0,0,0,0,0,0,0
Time_At_Dilute=0,0,0,0,0,0,0,0,0,0,0,0,0,0,0,0,0,0,0,0,0,0,0,0,0,0,0,0,0,0,0,0,0,0,0,0,0,0,0,0,0,0,0,0,0,0,0,0,0,0,0,0,0,0,0,0,0,0,0,0,0,0,0,0,0,0,0,0,0,0,0,0,0,0,0,0,0,0,0,0,0,0,0,0,0,0,0,0,0,0,0,0,0,0,0,0
Previous_OD=0.864,0.885,1.057,1.003,0.856,0.559,0.852,1.133,1.038,0.876,0.854,0.889,0.889,0.916,0.948,0.960,0.855,0.429,0.910,0.816,1.067,0.815,0.838,0.772,0.916,1.024,0.936,0.978,0.927,0.629,0.934,0.896,1.041,0.885,0.834,0.804,0.884,1.040,0.936,0.968,0.930,0.666,0.985,0.895,0.878,0.966,1.006,0.970,0.880,0.921,0.975,0.984,0.869,0.653,0.940,0.863,0.834,0.768,0.792,0.731,0.873,0.925,1.003,0.983,0.846,0.887,0.788,0.675,0.583,0.151,0.155,0.112,0.066,0.065,0.064,0.064,0.064,0.063,0.063,0.062,0.064,0.062,0.064,0.063,0.065,0.065,0.064,0.064,0.063,0.065,0.065,0.062,0.065,0.062,0.064,0.064
Prev_Delta_OD=0.013,0.003,0.013,0.017,0.015,0.015,0.030,0.033,0.009,0.001,0.009,0.005,0.008,0.003,0.017,0.016,0.017,0.012,0.020,0.024,0.034,0.019,0.025,0.010,0.009,0.006,0.004,0.003,0.013,0.019,0.011,0.010,0.021,0.030,0.034,0.016,0.004,0.002,0.000,0.007,0.017,0.000,0.018,0.007,0.017,0.008,0.014,0.035,0.006,0.002,0.019,0.005,0.006,0.001,0.020,0.000,0.003,0.007,0.022,0.004,0.009,0.009,0.009,0.022,0.022,0.023,0.020,0.016,0.019,0.002,0.002,0.006,0.000,0.001,0.001,0.000,0.000,0.001,0.001,0.001,0.000,0.002,0.001,0.001,0.001,0.001,0.000,0.001,0.001,0.000,0.002,0.002,0.000,0.002,0.000,0.000
Delta_From_Ref=0.000,0.036,0.807,1.303,1.980,2.354,-0.609,1.680,0.040,0.072,1.474,1.493,0.209,0.398,2.198,4.062,0.067,0.108,0.218,1.162,1.197,1.503,3.867,4.409,0.010,0.070,0.982,1.449,1.859,2.305,-0.215,2.068,0.077,0.069,1.450,1.555,0.120,0.476,2.395,4.061,0.093,0.064,0.144,1.306,1.502,1.689,4.826,5.067,0.000,0.000,0.000,0.000,0.000,0.000,0.000,0.000,0.000,0.000,0.000,0.000,0.000,0.000,0.000,0.000,0.000,0.000,0.000,0.000,0.000,0.000,0.000,0.000,0.000,0.000,0.000,0.000,0.000,0.000,0.000,0.000,0.000,0.000,0.000,0.000,0.000,0.000,0.000,0.000,0.000,0.000,0.000,0.000,0.000,0.000,0.000,0.000
Sig_OD_Delta=0,0,0,1,1,1,0,1,0,0,1,1,0,0,1,1,0,0,0,1,1,1,1,1,0,0,0,1,1,1,0,1,0,0,1,1,0,0,1,1,0,0,0,1,1,1,1,1,0,0,0,0,0,0,0,0,0,0,0,0,0,0,0,0,0,0,0,0,0,0,0,0,0,0,0,0,0,0,0,0,0,0,0,0,0,0,0,0,0,0,0,0,0,0,0,0
Add_Drug_at_Start_Map=000000000000000000000000000000000000000000000000000000000000000000000000000000000000000000000000
[Analysis]
Drug_ID=A1,A2,A3,A4,A5,A6,B1,B2,B3,B4,B5,B6,C1,C2,C3,C4,C5,C6,D1,D2,D3,D4,D5,D6,E1,E2,E3,E4,E5,E6,F1,F2,F3,F4,F5,F6,G1,G2,G3,G4,G5,G6,H1,H2,H3,H4,H5,H6
Decision=no_inh,no_inh,ps2_1_1,ps2_2_1,ps2_4_2,ps3_4_6,no_inh,no_inh,ps2_1_1,ps2_4_1,ps2_4_2,ps3_4_6,no_inh,no_inh,ps2_1_1,ps2_4_1,ps2_4_1,other,no_inh,no_inh,ps2_1_1,ps2_4_1,ps2_4_1,other,no_inh,no_inh,no_inh,ps2_4_1,ps2_4_2,other,no_inh,no_inh,ps2_1_1,ps2_4_1,ps2_4_2,other,screen,screen,ps3_4_6,screen,ps3_4_6,screen,screen,screen,screen,ps3_4_6,screen,screen,no_inh,no_inh,ps2_2_1,ps2_4_1,ps2_4_1,ps2_4_1,no_inh,ps2_2_1,ps2_2_1,ps2_4_1,ps2_4_1,ps2_4_1,no_inh,no_inh,ps2_2_1,ps2_4_1,ps2_4_1,ps2_4_1,no_inh,ps2_2_1,ps2_4_1,ps2_4_1,ps2_4_1,ps2_4_2,no_inh,ps2_4_1,ps2_4_2,other,other,other,ps2_4_1,other,other,ps3_4_6,ps3_4_6,ps3_4_6,screen,screen,ps3_4_6,screen,screen,screen,screen,screen,screen,screen,screen,screen
Plot_Min=0.100,0.100,0.100,0.100,0.100,0.100,0.100,0.100,0.100,0.100,0.100,0.100,0.100,0.100,0.100,0.100,0.100,0.100,0.100,0.100,0.100,0.100,0.100,0.100,0.100,0.100,0.100,0.100,0.100,0.100,0.100,0.100,0.100,0.100,0.100,0.100,0.100,0.100,0.100,0.100,0.100,0.100,0.100,0.100,0.100,0.100,0.100,0.100
Plot_Max=1.500,1.500,1.500,1.500,1.500,1.500,1.500,1.500,1.500,1.500,1.500,1.500,1.500,1.500,1.500,1.500,1.500,1.500,1.500,1.500,1.500,1.500,1.500,1.500,1.500,1.500,1.500,1.500,1.500,1.500,1.500,1.500,1.500,1.500,1.500,1.500,1.500,1.500,1.500,1.500,1.500,1.500,1.500,1.500,1.500,1.500,1.500,1.500
G_Plot_Min=0.1
G_Plot_Delta=0.7
Plot_On_Off=0
OD_Gen_Pt=0.460
Gens_to_OD_Pt=5.000
Avg_G=1.938,1.975,2.095,2.180,2.636,4.283,1.904,1.950,2.074,2.270,2.632,4.701,1.895,1.968,2.096,2.239,2.549,4.038,1.899,1.955,2.089,2.282,2.605,3.682,1.884,1.936,2.039,2.236,2.618,3.933,1.912,1.929,2.046,2.241,2.600,3.060,0.000,0.000,28.541,0.000,24.946,0.000,0.000,0.000,0.000,31.261,0.000,0.000,1.865,2.023,2.104,2.186,2.219,2.337,1.910,2.067,2.093,2.242,2.239,2.390,1.893,2.054,2.105,2.213,2.247,2.446,1.892,2.136,2.238,2.530,2.417,2.631,1.951,2.221,2.607,3.472,3.132,3.726,2.034,3.268,3.922,8.672,8.475,8.682,0.000,0.000,25.932,0.000,0.000,0.000,0.000,0.000,0.000,0.000,0.000,0.000
Max_Slope=1.719,1.982,1.859,1.945,2.230,3.093,1.846,1.876,1.826,1.816,2.206,4.271,1.756,1.736,1.935,1.876,1.799,3.588,1.763,1.638,1.872,1.748,1.723,2.948,1.943,1.935,1.830,1.797,2.019,3.670,1.749,1.547,1.853,1.741,1.992,1.719,43.495,43.719,45.599,36.716,40.186,43.053,55.421,36.870,54.699,50.165,48.190,43.053,1.765,1.752,1.768,1.661,1.513,1.915,1.601,1.901,1.893,1.771,1.802,2.001,1.658,1.766,1.928,1.689,1.776,2.039,1.495,1.611,1.849,2.173,2.252,2.452,1.715,2.085,2.143,2.513,2.403,2.880,1.953,3.467,4.585,30.062,29.246,24.157,40.776,52.985,39.085,50.787,40.007,40.388,52.354,58.066,43.702,45.846,43.945,44.155
Fit_Model=all
Fit_Const_OD_Base=0.085
Fit_Const_N0=0.01500
Fit_Const_T0=0.000
G_Fit_Min=0.100
G_Fit_Delta=0.400
Fit_On_Off=0.000,0.000,0.000,0.000,0.000,0.000,0.000,0.000,0.000,0.000,0.000,0.000,0.000,0.000,0.000,0.000,0.000,0.000,0.000,0.000,0.000,0.000,0.000,0.000,0.000,0.000,0.000,0.000,0.000,0.000,0.000,0.000,0.000,0.000,0.000,0.000,0.000,0.000,0.000,0.000,0.000,0.000,0.000,0.000,0.000,0.000,0.000,0.000,0.000,0.000,0.000,0.000,0.000,0.000,0.000,0.000,0.000,0.000,0.000,0.000,0.000,0.000,0.000,0.000,0.000,0.000,0.000,0.000,0.000,0.000,0.000,0.000,0.000,0.000,0.000,0.000,0.000,0.000,0.000,0.000,0.000,0.000,0.000,0.000,0.000,0.000,0.000,0.000,0.000,0.000,0.000,0.000,0.000,0.000,0.000,0.000
Fit_Min=0.041,0.037,0.041,0.036,0.037,0.034,0.034,0.036,0.035,0.035,0.037,0.033,0.040,0.037,0.037,0.036,0.038,0.036,0.037,0.035,0.034,0.035,0.033,0.038,0.041,0.038,0.037,0.035,0.037,0.034,0.035,0.037,0.034,0.034,0.035,0.033,0.012,0.011,0.010,0.010,0.009,0.010,0.011,0.008,0.012,0.010,0.009,0.010,0.000,0.000,0.000,0.000,0.000,0.000,0.000,0.000,0.000,0.000,0.000,0.000,0.000,0.000,0.000,0.000,0.000,0.000,0.000,0.000,0.000,0.000,0.000,0.000,0.000,0.000,0.000,0.000,0.000,0.000,0.000,0.000,0.000,0.000,0.000,0.000,0.000,0.000,0.000,0.000,0.000,0.000,0.000,0.000,0.000,0.000,0.000,0.000
Fit_Delta=0.504,0.385,0.563,0.494,0.373,0.353,0.450,0.493,0.548,0.504,0.372,0.226,0.489,0.478,0.380,0.443,0.430,0.301,0.364,0.500,0.383,0.464,0.380,0.257,0.369,0.414,0.375,0.444,0.379,0.310,0.533,0.413,0.405,0.447,0.478,0.481,1.500,1.500,0.007,1.500,0.008,1.500,1.500,1.500,1.500,0.006,1.500,1.500,0.475,0.322,0.477,0.481,0.359,0.366,0.420,0.310,0.268,0.494,0.498,0.215,0.441,0.512,0.543,0.470,0.428,0.278,0.436,0.564,0.417,0.447,0.506,0.386,0.403,0.359,0.389,0.510,0.433,0.400,0.336,0.348,0.397,0.048,0.064,0.036,0.000,0.000,0.007,0.000,0.000,0.000,0.000,0.000,0.000,0.000,0.000,0.000
Fit_Offset=0.080,0.081,0.087,0.081,0.087,0.090,0.077,0.077,0.078,0.082,0.087,0.087,0.079,0.077,0.081,0.083,0.086,0.090,0.081,0.077,0.079,0.081,0.085,0.091,0.084,0.080,0.082,0.082,0.087,0.089,0.076,0.078,0.079,0.081,0.084,0.085,0.000,0.000,0.065,0.000,0.065,0.000,0.000,0.000,0.000,0.065,0.000,0.000,0.074,0.084,0.086,0.084,0.081,0.080,0.075,0.079,0.083,0.083,0.082,0.079,0.076,0.079,0.080,0.083,0.083,0.077,0.075,0.080,0.083,0.083,0.082,0.079,0.076,0.079,0.078,0.077,0.078,0.069,0.075,0.067,0.056,-1.817,-38.215,-0.118,0.000,0.000,0.065,0.000,0.000,0.000,0.000,0.000,0.000,0.000,0.000,0.000
Fit_N0=0.010,0.008,0.008,0.008,0.004,0.002,0.009,0.007,0.008,0.006,0.005,0.002,0.009,0.010,0.007,0.006,0.005,0.002,0.009,0.008,0.007,0.005,0.004,0.002,0.009,0.010,0.007,0.006,0.004,0.002,0.010,0.010,0.007,0.005,0.004,0.003,0.000,0.000,0.000,0.000,0.000,0.000,0.000,0.000,0.000,0.000,0.000,0.000,0.010,0.006,0.006,0.006,0.006,0.008,0.010,0.007,0.006,0.006,0.006,0.010,0.009,0.007,0.007,0.007,0.006,0.009,0.010,0.007,0.006,0.006,0.007,0.009,0.009,0.007,0.008,0.008,0.008,0.012,0.010,0.011,0.019,1.802,38.352,0.097,0.000,0.000,0.000,0.000,0.000,0.000,0.000,0.000,0.000,0.000,0.000,0.000
Fit_T0=1.248,1.280,1.784,2.067,2.510,4.896,1.309,0.872,1.603,2.146,2.996,4.804,0.957,1.519,1.684,1.833,2.578,4.038,1.579,1.273,1.928,1.904,2.601,2.688,1.163,1.731,1.739,2.193,2.369,3.722,1.520,1.745,1.822,2.052,2.704,3.134,0.000,0.000,6.809,0.000,6.432,0.000,0.000,0.000,0.000,6.635,0.000,0.000,1.203,1.721,1.926,1.960,1.842,1.579,1.555,1.952,1.893,1.918,1.892,1.403,1.244,1.491,1.744,1.945,1.990,1.258,1.569,1.625,1.964,1.719,2.064,1.358,1.353,1.509,1.011,-0.533,-0.400,-2.218,1.653,-0.697,-0.866,-31.379,15.630,-32.653,0.000,0.000,6.655,0.000,0.000,0.000,0.000,0.000,0.000,0.000,0.000,0.000
Fit_G=1.524,1.440,1.517,1.492,1.533,2.108,1.418,1.473,1.503,1.461,1.522,2.275,1.491,1.497,1.414,1.475,1.551,2.016,1.354,1.453,1.407,1.467,1.481,1.908,1.447,1.404,1.380,1.442,1.520,2.038,1.442,1.402,1.388,1.432,1.495,1.683,0.000,0.000,1.275,0.000,1.491,0.000,0.000,0.000,0.000,0.901,0.000,0.000,1.454,1.354,1.403,1.444,1.506,1.772,1.423,1.365,1.391,1.483,1.527,1.980,1.431,1.476,1.488,1.510,1.513,2.037,1.414,1.509,1.459,1.757,1.675,2.043,1.441,1.598,2.009,3.122,2.759,4.029,1.526,3.003,4.077,404.903,8459.937,31.943,0.000,0.000,1.264,0.000,0.000,0.000,0.000,0.000,0.000,0.000,0.000,0.000
Fit_Error=111.991,23.413,106.083,37.132,11.410,53.619,25.440,48.134,79.819,28.789,13.454,9.893,83.288,57.725,16.167,19.890,13.085,16.781,11.645,58.008,17.532,32.918,18.339,12.880,26.724,31.834,11.499,27.914,9.683,27.852,81.774,34.062,18.530,20.115,42.339,60.286,0.000,0.000,0.209,0.000,0.135,0.000,0.000,0.000,0.000,0.403,0.000,0.000,50.527,3.562,34.240,42.438,18.558,22.541,39.477,6.227,3.151,73.116,58.217,3.324,44.402,40.629,42.521,39.620,41.808,10.095,46.382,52.424,24.269,62.313,72.847,19.000,28.946,8.008,20.837,181.632,44.836,99.819,11.688,23.667,48.779,0.869,1.405,0.487,0.000,0.000,0.149,0.000,0.000,0.000,0.000,0.000,0.000,0.000,0.000,0.000
Fit_CV=83.000,89.000,85.000,98.000,106.000,107.000,83.000,80.000,87.000,149.000,106.000,89.000,81.000,93.000,79.000,90.000,101.000,82.000,71.000,79.000,73.000,92.000,107.000,73.000,79.000,69.000,55.000,81.000,94.000,81.000,84.000,76.000,70.000,135.000,106.000,118.000,0.000,0.000,34.000,0.000,47.000,0.000,0.000,0.000,0.000,17.000,0.000,0.000,50.000,73.000,68.000,63.000,66.000,70.000,71.000,78.000,31.000,60.000,64.000,71.000,82.000,86.000,86.000,63.000,67.000,85.000,80.000,91.000,50.000,84.000,92.000,123.000,58.000,72.000,97.000,152.000,71.000,102.000,79.000,157.000,209.000,186.000,304.000,25.000,0.000,0.000,34.000,0.000,0.000,0.000,0.000,0.000,0.000,0.000,0.000,0.000
Time_to_20_Gens=0,0,0,0,0,0,0,0,0,0,0,0,0,0,0,0,0,0,0,0,0,0,0,0,0,0,0,0,0,0,0,0,0,0,0,0,0,0,0,0,0,0,0,0,0,0,0,0
Time_to_each_5_Gens=0,0,0,0,0,0,0,0,0,0,0,0,0,0,0,0,0,0,0,0,0,0,0,0,0,0,0,0,0,0,0,0,0,0,0,0,0,0,0,0,0,0,0,0,0,0,0,0
Time_to_each_n_Gens=9.688,9.877,10.477,10.902,13.181,21.415,9.518,9.750,10.371,11.350,13.158,21.775,9.477,9.839,10.479,11.195,12.743,20.190,9.496,9.777,10.447,11.410,13.025,18.408,9.420,9.678,10.193,11.181,13.092,19.664,9.559,9.646,10.231,11.207,13.000,15.302,0.000,0.000,10.795,0.000,10.991,0.000,0.000,0.000,0.000,10.789,0.000,0.000,9.327,10.113,10.518,10.932,11.096,11.685,9.548,10.333,10.463,11.209,11.193,11.950,9.466,10.268,10.524,11.064,11.233,12.231,9.459,10.680,11.190,12.650,12.087,13.157,9.753,11.105,13.034,17.360,15.661,18.632,10.168,16.338,19.612,21.773,21.742,14.572,0.000,0.000,8.949,0.000,0.000,0.000,0.000,0.000,0.000,0.000,0.000,0.000
Min_Pt_OD=0,0,0,0,0,0,0,0,0,0,0,0,0,0,0,0,0,0,0,0,0,0,0,0,0,0,0,0,0,0,0,0,0,0,0,0,0,0,0,0,0,0,0,0,0,0,0,0
Min_Pt_t=0,0,0,0,0,0,0,0,0,0,0,0,0,0,0,0,0,0,0,0,0,0,0,0,0,0,0,0,0,0,0,0,0,0,0,0,0,0,0,0,0,0,0,0,0,0,0,0
TO_OD=0,0,0,0,0,0,0,0,0,0,0,0,0,0,0,0,0,0,0,0,0,0,0,0,0,0,0,0,0,0,0,0,0,0,0,0,0,0,0,0,0,0,0,0,0,0,0,0
Ref_ID=A01
Multi_Refs=single_ref
test=A01,A02,A03,A04,A05,A06,A07,A08,A09,A10,A11,A12,B01,B02,B03,B04,B05,B06,B07,B08,B09,B10,B11,B12,C01,C02,C03,C04,C05,C06,C07,C08,C09,C10,C11,C12,D01,D02,D03,D04,D05,D06,D07,D08,D09,D10,D11,D12,E01,E02,E03,E04,E05,E06,E07,E08,E09,E10,E11,E12,F01,F02,F03,F04,F05,F06,F07,F08,F09,F10,F11,F12,G01,G02,G03,G04,G05,G06,G07,G08,G09,G10,G11,G12,H01,H02,H03,H04,H05,H06,H07,H08,H09,H10,H11,H12
Start_Time_Now=3.2627130738E+9
Start_Date="5/22/2007+2:11 PM"
pv_to_plate_order=no
gen_time_cutoff=0.000
Drug_Name=ud?:;-ud+0,ud?:;-ud+0,ud?:;-ud+0,ud?:;-ud+0,ud?:;-ud+0,ud?:;-ud+0,ud?:;-ud+0,ud?:;-ud+0,ud?:;-ud+0,ud?:;-ud+0,ud?:;-ud+0,ud?:;-ud+0,ud?:;-ud+0,ud?:;-ud+0,ud?:;-ud+0,ud?:;-ud+0,ud?:;-ud+0,ud?:;-ud+0,ud?:;-ud+0,ud?:;-ud+0,ud?:;-ud+0,ud?:;-ud+0,ud?:;-ud+0,ud?:;-ud+0,ud?:;-ud+0,ud?:;-ud+0,ud?:;-ud+0,ud?:;-ud+0,ud?:;-ud+0,ud?:;-ud+0,ud?:;-ud+0,ud?:;-ud+0,ud?:;-ud+0,ud?:;-ud+0,ud?:;-ud+0,ud?:;-ud+0,ud?:;-ud+0,ud?:;-ud+0,ud?:;-ud+0,ud?:;-ud+0,ud?:;-ud+0,ud?:;-ud+0,ud?:;-ud+0,ud?:;-ud+0,ud?:;-ud+0,ud?:;-ud+0,ud?:;-ud+0,ud?:;-ud+0,ud?:;-ud+0,ud?:;-ud+0,ud?:;-ud+0,ud?:;-ud+0,ud?:;-ud+0,ud?:;-ud+0,ud?:;-ud+0,ud?:;-ud+0,ud?:;-ud+0,ud?:;-ud+0,ud?:;-ud+0,ud?:;-ud+0,ud?:;-ud+0,ud?:;-ud+0,ud?:;-ud+0,ud?:;-ud+0,ud?:;-ud+0,ud?:;-ud+0,ud?:;-ud+0,ud?:;-ud+0,ud?:;-ud+0,ud?:;-ud+0,ud?:;-ud+0,ud?:;-ud+0,ud?:;-ud+0,ud?:;-ud+0,ud?:;-ud+0,ud?:;-ud+0,ud?:;-ud+0,ud?:;-ud+0,ud?:;-ud+0,ud?:;-ud+0,ud?:;-ud+0,ud?:;-ud+0,ud?:;-ud+0,ud?:;-ud+0,ud?:;-ud+0,ud?:;-ud+0,ud?:;-ud+0,ud?:;-ud+0,ud?:;-ud+0,ud?:;-ud+0,ud?:;-ud+0,ud?:;-ud+0,ud?:;-ud+0,ud?:;-ud+0,ud?:;-ud+0,ud?:;-ud+0
Drug_Well_Pos=A01,A02,A03,A04,A05,A06,B01,B02,B03,B04,B05,B06,C01,C02,C03,C04,C05,C06,D01,D02,D03,D04,D05,D06,E01,E02,E03,E04,E05,E06,F01,F02,F03,F04,F05,F06,G01,G02,G03,G04,G05,G06,H01,H02,H03,H04,H05,H06,A07,A08,A09,A10,A11,A12,B07,B08,B09,B10,B11,B12,C07,C08,C09,C10,C11,C12,D07,D08,D09,D10,D11,D12,E07,E08,E09,E10,E11,E12,F07,F08,F09,F10,F11,F12,G07,G08,G09,G10,G11,G12,H07,H08,H09,H10,H11,H12
Avg_G_tcut=1.938,1.975,2.095,2.180,2.636,4.283,1.904,1.950,2.074,2.270,2.632,4.701,1.895,1.968,2.096,2.239,2.549,4.038,1.899,1.955,2.089,2.282,2.605,3.682,1.884,1.936,2.039,2.236,2.618,3.933,1.912,1.929,2.046,2.241,2.600,3.060,0.000,0.000,28.541,0.000,24.946,0.000,0.000,0.000,0.000,31.261,0.000,0.000,1.865,2.023,2.104,2.186,2.219,2.337,1.910,2.067,2.093,2.242,2.239,2.390,1.893,2.054,2.105,2.213,2.247,2.446,1.892,2.136,2.238,2.530,2.417,2.631,1.951,2.221,2.607,3.472,3.132,3.726,2.034,3.268,3.922,8.672,8.475,8.682,0.000,0.000,25.932,0.000,0.000,0.000,0.000,0.000,0.000,0.000,0.000,0.000
t0_from_interval=1.819,2.072,2.526,2.764,4.270,8.738,1.945,2.072,2.469,3.362,4.346,8.043,1.824,2.026,2.481,2.953,4.011,7.041,2.025,2.192,2.534,3.199,4.484,6.864,1.655,2.124,2.562,3.091,4.408,6.774,2.043,2.080,2.583,3.276,4.621,5.856,0.000,0.000,0.000,0.000,0.000,0.000,0.000,0.000,0.000,0.000,0.000,0.000,1.858,2.536,2.451,2.579,2.366,1.963,2.026,2.542,2.609,2.280,2.277,1.942,1.962,2.417,2.482,2.293,2.183,1.687,2.091,2.653,2.759,2.266,2.386,1.453,1.819,2.095,1.749,-0.217,0.477,-2.003,1.964,0.309,-1.244,-7.506,-7.201,-11.328,0.000,0.000,0.000,0.000,0.000,0.000,0.000,0.000,0.000,0.000,0.000,0.000
Sum_Delta_Ref=0.000,0.664,2.414,3.562,10.764,30.069,0.914,0.165,2.295,4.988,11.015,30.550,1.137,0.413,2.302,4.319,8.753,27.663,0.391,0.103,2.203,4.957,9.894,25.062,0.475,0.040,1.683,4.483,10.559,26.995,0.325,0.234,2.052,4.706,10.486,16.538,-1.000,-1.000,33.746,-1.000,33.644,-1.000,-1.000,-1.000,-1.000,33.744,-1.000,-1.000,1.100,1.344,3.101,4.372,5.089,7.273,0.374,3.224,3.498,5.585,5.867,8.501,0.429,1.905,3.126,4.707,4.968,9.253,0.779,3.438,5.443,9.159,7.855,10.516,0.602,5.169,10.155,20.921,16.467,22.903,4.327,18.305,21.889,31.403,31.318,31.964,-1.000,-1.000,33.743,-1.000,-1.000,-1.000,-1.000,-1.000,-1.000,-1.000,-1.000,-1.000
Gens_at_time_G=5.000,5.000,5.000,5.000,5.000,5.000,5.000,5.000,5.000,5.000,5.000,4.632,5.000,5.000,5.000,5.000,5.000,5.000,5.000,5.000,5.000,5.000,5.000,5.000,5.000,5.000,5.000,5.000,5.000,5.000,5.000,5.000,5.000,5.000,5.000,5.000,0.000,0.000,0.378,0.000,0.441,0.000,0.000,0.000,0.000,0.345,0.000,0.000,5.000,5.000,5.000,5.000,5.000,5.000,5.000,5.000,5.000,5.000,5.000,5.000,5.000,5.000,5.000,5.000,5.000,5.000,5.000,5.000,5.000,5.000,5.000,5.000,5.000,5.000,5.000,5.000,5.000,5.000,5.000,5.000,5.000,2.511,2.565,1.678,0.000,0.000,0.345,0.000,0.000,0.000,0.000,0.000,0.000,0.000,0.000,0.000
G_Int_tcut=1.574,1.561,1.590,1.628,1.782,2.535,1.514,1.536,1.580,1.598,1.763,2.965,1.531,1.563,1.600,1.648,1.746,2.630,1.494,1.517,1.583,1.642,1.708,2.309,1.553,1.511,1.526,1.618,1.737,2.578,1.503,1.513,1.530,1.586,1.676,1.889,0.000,0.000,28.541,0.000,24.946,0.000,0.000,0.000,0.000,31.261,0.000,0.000,1.494,1.515,1.614,1.671,1.746,1.944,1.504,1.558,1.571,1.786,1.783,2.002,1.501,1.570,1.608,1.754,1.810,2.109,1.474,1.606,1.686,2.077,1.940,2.341,1.587,1.802,2.257,3.515,3.037,4.127,1.641,3.206,4.171,11.661,11.282,15.431,0.000,0.000,25.932,0.000,0.000,0.000,0.000,0.000,0.000,0.000,0.000,0.000
Sum_Del_12=0.000,0.631,2.359,3.466,7.100,9.056,0.424,0.310,2.098,4.518,7.057,9.122,0.585,0.524,2.357,4.116,6.558,8.979,0.395,0.371,2.305,4.509,6.966,8.891,0.614,0.123,1.660,4.156,6.994,8.907,0.172,0.049,1.849,4.264,7.075,8.421,9.444,9.351,9.394,9.374,9.327,9.390,9.378,9.252,9.443,9.387,9.354,9.353,0.965,1.503,2.650,3.704,3.928,5.112,0.290,2.291,2.574,4.164,4.126,5.163,0.505,1.885,2.643,3.824,4.164,5.582,0.585,3.204,4.147,6.130,5.557,6.109,0.250,3.647,6.031,7.735,7.334,7.554,1.831,7.024,7.515,8.481,8.476,8.551,9.339,9.380,9.386,9.430,9.402,9.393,9.410,9.409,9.377,9.452,9.419,9.356
Sum_Del_20=0.000,0.650,2.364,3.487,10.535,29.203,0.890,0.161,2.243,4.880,10.772,29.643,1.107,0.403,2.252,4.228,8.569,26.915,0.386,0.103,2.156,4.853,9.681,24.411,0.470,0.040,1.646,4.386,10.333,26.272,0.316,0.230,2.011,4.603,10.256,16.184,32.750,32.592,32.666,32.629,32.567,32.663,32.654,32.431,32.756,32.663,32.591,32.606,1.078,1.317,3.034,4.282,4.982,7.118,0.365,3.156,3.414,5.457,5.741,8.293,0.424,1.866,3.057,4.607,4.864,9.037,0.762,3.367,5.321,8.963,7.688,10.284,0.587,5.062,9.927,20.422,16.079,22.307,4.202,17.821,21.274,30.396,30.314,30.933,32.592,32.654,32.661,32.733,32.694,32.669,32.694,32.691,32.639,32.760,32.717,32.598
Sum_Del_24=0.000,0.658,2.375,3.469,10.520,31.802,0.958,0.162,2.293,4.889,10.831,32.838,1.188,0.410,2.250,4.197,8.531,28.822,0.351,0.077,2.146,4.821,9.705,25.769,0.413,0.048,1.654,4.391,10.348,27.891,0.346,0.236,1.975,4.612,10.330,16.197,37.878,37.712,37.792,37.755,37.681,37.787,37.775,37.535,37.890,37.789,37.709,37.726,1.070,1.287,3.040,4.231,4.967,7.108,0.381,3.150,3.540,5.463,5.805,8.659,0.374,1.851,3.077,4.601,4.846,9.359,0.768,3.314,5.402,8.954,7.675,10.384,0.617,5.016,10.014,21.031,16.383,23.368,4.471,19.072,23.079,35.126,35.028,35.871,37.710,37.773,37.787,37.861,37.824,37.790,37.820,37.817,37.765,37.895,37.844,37.718
Sum_12=9.584,8.952,7.225,6.117,2.483,0.528,10.007,9.273,7.485,5.066,2.526,0.461,10.168,9.059,7.227,5.467,3.025,0.605,9.978,9.212,7.278,5.074,2.617,0.692,10.197,9.461,7.923,5.427,2.590,0.676,9.755,9.632,7.735,5.319,2.509,1.163,0.139,0.233,0.190,0.210,0.257,0.194,0.205,0.331,0.140,0.197,0.229,0.231,10.549,8.080,6.934,5.879,5.655,4.471,9.874,7.292,7.009,5.419,5.458,4.421,10.088,7.698,6.941,5.760,5.419,4.001,10.168,6.380,5.436,3.453,4.027,3.474,9.333,5.936,3.552,1.848,2.250,2.029,7.752,2.559,2.069,1.103,1.108,1.032,0.245,0.204,0.198,0.153,0.182,0.191,0.174,0.174,0.206,0.132,0.165,0.228
Sum_20=32.982,32.333,30.618,29.495,22.448,3.779,33.872,32.821,30.739,28.102,22.210,3.340,34.089,32.579,30.730,28.754,24.413,6.067,33.368,32.879,30.826,28.129,23.301,8.572,33.452,33.022,31.337,28.596,22.650,6.710,33.299,33.212,30.972,28.379,22.726,16.798,0.232,0.390,0.316,0.354,0.416,0.319,0.328,0.551,0.226,0.319,0.391,0.376,34.061,31.665,29.948,28.701,28.000,25.864,33.347,29.826,29.569,27.525,27.242,24.689,33.406,31.116,29.925,28.376,28.119,23.945,33.744,29.615,27.661,24.019,25.294,22.698,32.395,27.920,23.055,12.561,16.903,10.675,28.781,15.161,11.708,2.586,2.668,2.049,0.390,0.329,0.321,0.249,0.288,0.313,0.288,0.291,0.343,0.222,0.265,0.384
Sum_24=38.134,37.476,35.759,34.664,27.614,6.332,39.092,37.972,35.840,33.245,27.303,5.296,39.321,37.724,35.884,33.937,29.603,9.312,38.484,38.056,35.988,33.313,28.429,12.365,38.546,38.181,36.480,33.742,27.785,10.242,38.479,38.369,36.158,33.522,27.803,21.937,0.256,0.422,0.342,0.379,0.452,0.347,0.359,0.598,0.244,0.344,0.425,0.408,39.204,36.846,35.093,33.903,33.166,31.026,38.515,34.983,34.593,32.670,32.328,29.475,38.508,36.283,35.057,33.532,33.288,28.775,38.901,34.820,32.731,29.179,30.458,27.749,37.516,33.118,28.119,17.103,21.750,14.766,33.663,19.062,15.055,3.007,3.106,2.263,0.424,0.360,0.347,0.272,0.309,0.343,0.314,0.317,0.369,0.239,0.289,0.416
G_by_Interval=1.574,1.561,1.590,1.628,1.782,2.535,1.514,1.536,1.580,1.598,1.763,2.965,1.531,1.563,1.600,1.648,1.746,2.630,1.494,1.517,1.583,1.642,1.708,2.309,1.553,1.511,1.526,1.618,1.737,2.578,1.503,1.513,1.530,1.586,1.676,1.889,0.000,0.000,28.541,0.000,24.946,0.000,0.000,0.000,0.000,31.261,0.000,0.000,1.494,1.515,1.614,1.671,1.746,1.944,1.504,1.558,1.571,1.786,1.783,2.002,1.501,1.570,1.608,1.754,1.810,2.109,1.474,1.606,1.686,2.077,1.940,2.341,1.587,1.802,2.257,3.515,3.037,4.127,1.641,3.206,4.171,11.661,11.282,15.431,0.000,0.000,25.932,0.000,0.000,0.000,0.000,0.000,0.000,0.000,0.000,0.000
Avg_G_t8=1.938,1.975,2.095,2.180,2.636,4.283,1.904,1.950,2.074,2.270,2.632,4.701,1.895,1.968,2.096,2.239,2.549,4.038,1.899,1.955,2.089,2.282,2.605,3.682,1.884,1.936,2.039,2.236,2.618,3.933,1.912,1.929,2.046,2.241,2.600,3.060,0.000,0.000,28.541,0.000,24.946,0.000,0.000,0.000,0.000,31.261,0.000,0.000,1.865,2.023,2.104,2.186,2.219,2.337,1.910,2.067,2.093,2.242,2.239,2.390,1.893,2.054,2.105,2.213,2.247,2.446,1.892,2.136,2.238,2.530,2.417,2.631,1.951,2.221,2.607,3.472,3.132,3.726,2.034,3.268,3.922,8.672,8.475,8.682,0.000,0.000,25.932,0.000,0.000,0.000,0.000,0.000,0.000,0.000,0.000,0.000
G_int_t8=1.574,1.561,1.590,1.628,1.782,2.535,1.514,1.536,1.580,1.598,1.763,2.965,1.531,1.563,1.600,1.648,1.746,2.630,1.494,1.517,1.583,1.642,1.708,2.309,1.553,1.511,1.526,1.618,1.737,2.578,1.503,1.513,1.530,1.586,1.676,1.889,0.000,0.000,28.541,0.000,24.946,0.000,0.000,0.000,0.000,31.261,0.000,0.000,1.494,1.515,1.614,1.671,1.746,1.944,1.504,1.558,1.571,1.786,1.783,2.002,1.501,1.570,1.608,1.754,1.810,2.109,1.474,1.606,1.686,2.077,1.940,2.341,1.587,1.802,2.257,3.515,3.037,4.127,1.641,3.206,4.171,11.661,11.282,15.431,0.000,0.000,25.932,0.000,0.000,0.000,0.000,0.000,0.000,0.000,0.000,0.000
Avg_G_t12=1.938,1.975,2.095,2.180,2.636,4.283,1.904,1.950,2.074,2.270,2.632,4.701,1.895,1.968,2.096,2.239,2.549,4.038,1.899,1.955,2.089,2.282,2.605,3.682,1.884,1.936,2.039,2.236,2.618,3.933,1.912,1.929,2.046,2.241,2.600,3.060,0.000,0.000,28.541,0.000,24.946,0.000,0.000,0.000,0.000,31.261,0.000,0.000,1.865,2.023,2.104,2.186,2.219,2.337,1.910,2.067,2.093,2.242,2.239,2.390,1.893,2.054,2.105,2.213,2.247,2.446,1.892,2.136,2.238,2.530,2.417,2.631,1.951,2.221,2.607,3.472,3.132,3.726,2.034,3.268,3.922,8.672,8.475,8.682,0.000,0.000,25.932,0.000,0.000,0.000,0.000,0.000,0.000,0.000,0.000,0.000
G_int_t12=1.574,1.561,1.590,1.628,1.782,2.535,1.514,1.536,1.580,1.598,1.763,2.965,1.531,1.563,1.600,1.648,1.746,2.630,1.494,1.517,1.583,1.642,1.708,2.309,1.553,1.511,1.526,1.618,1.737,2.578,1.503,1.513,1.530,1.586,1.676,1.889,0.000,0.000,28.541,0.000,24.946,0.000,0.000,0.000,0.000,31.261,0.000,0.000,1.494,1.515,1.614,1.671,1.746,1.944,1.504,1.558,1.571,1.786,1.783,2.002,1.501,1.570,1.608,1.754,1.810,2.109,1.474,1.606,1.686,2.077,1.940,2.341,1.587,1.802,2.257,3.515,3.037,4.127,1.641,3.206,4.171,11.661,11.282,15.431,0.000,0.000,25.932,0.000,0.000,0.000,0.000,0.000,0.000,0.000,0.000,0.000
Avg_G_inflex=1.938,2.001,2.095,2.180,2.698,4.413,1.919,1.950,2.074,2.270,2.685,4.895,1.895,1.974,2.119,2.264,2.574,4.135,1.932,1.955,2.118,2.299,2.662,3.878,1.918,1.959,2.078,2.257,2.668,4.044,1.912,1.958,2.079,2.266,2.604,3.060,0.000,0.000,2.236,0.000,1.681,0.000,0.000,0.000,0.000,30.335,0.000,0.000,1.870,2.098,2.104,2.186,2.291,2.396,1.938,2.140,2.220,2.242,2.239,2.596,1.918,2.054,2.105,2.223,2.277,2.578,1.921,2.136,2.271,2.546,2.417,2.659,1.971,2.252,2.642,3.472,3.175,3.784,2.092,3.153,3.789,7.462,8.594,5.106,0.000,0.000,3.628,0.000,0.000,0.000,0.000,0.000,0.000,0.000,0.000,0.000
G_int_inflex=1.574,1.570,1.590,1.628,1.796,2.537,1.537,1.536,1.580,1.598,1.772,2.852,1.531,1.573,1.592,1.684,1.773,2.481,1.504,1.517,1.583,1.671,1.735,2.204,1.578,1.524,1.540,1.650,1.748,2.493,1.503,1.543,1.554,1.609,1.683,1.889,0.000,0.000,2.236,0.000,1.681,0.000,0.000,0.000,0.000,30.335,0.000,0.000,1.501,1.559,1.614,1.671,1.819,2.004,1.542,1.579,1.649,1.786,1.783,2.173,1.538,1.570,1.608,1.772,1.852,2.248,1.518,1.606,1.712,2.103,1.940,2.365,1.601,1.805,2.293,3.515,3.106,4.248,1.677,2.994,3.959,10.546,11.713,6.485,0.000,0.000,3.628,0.000,0.000,0.000,0.000,0.000,0.000,0.000,0.000,0.000
G_by_Interval_g4=1.618,1.634,1.762,1.655,2.006,3.273,1.604,1.575,1.631,1.697,1.998,3.429,1.544,1.550,1.620,1.687,1.942,3.133,1.510,1.589,1.619,1.690,2.013,2.705,1.629,1.539,1.591,1.660,1.941,3.121,1.529,1.516,1.569,1.660,1.944,2.322,0.000,0.000,28.541,0.000,24.946,0.000,0.000,0.000,0.000,31.261,0.000,0.000,1.518,1.627,1.788,1.795,1.862,1.959,1.528,1.640,1.692,1.880,1.867,2.026,1.520,1.682,1.700,1.812,1.961,2.158,1.488,1.712,1.855,2.165,2.022,2.309,1.564,1.862,2.295,3.362,2.970,3.744,1.684,3.061,3.906,11.661,11.282,15.431,0.000,0.000,25.932,0.000,0.000,0.000,0.000,0.000,0.000,0.000,0.000,0.000
G_int_t8_g4=1.618,1.634,1.762,1.655,2.006,3.273,1.604,1.575,1.631,1.697,1.998,3.429,1.544,1.550,1.620,1.687,1.942,3.133,1.510,1.589,1.619,1.690,2.013,2.705,1.629,1.539,1.591,1.660,1.941,3.121,1.529,1.516,1.569,1.660,1.944,2.322,0.000,0.000,28.541,0.000,24.946,0.000,0.000,0.000,0.000,31.261,0.000,0.000,1.518,1.627,1.788,1.795,1.862,1.959,1.528,1.640,1.692,1.880,1.867,2.026,1.520,1.682,1.700,1.812,1.961,2.158,1.488,1.712,1.855,2.165,2.022,2.309,1.564,1.862,2.295,3.362,2.970,3.744,1.684,3.061,3.906,11.661,11.282,15.431,0.000,0.000,25.932,0.000,0.000,0.000,0.000,0.000,0.000,0.000,0.000,0.000
G_int_t12_g4=1.618,1.634,1.762,1.655,2.006,3.273,1.604,1.575,1.631,1.697,1.998,3.429,1.544,1.550,1.620,1.687,1.942,3.133,1.510,1.589,1.619,1.690,2.013,2.705,1.629,1.539,1.591,1.660,1.941,3.121,1.529,1.516,1.569,1.660,1.944,2.322,0.000,0.000,28.541,0.000,24.946,0.000,0.000,0.000,0.000,31.261,0.000,0.000,1.518,1.627,1.788,1.795,1.862,1.959,1.528,1.640,1.692,1.880,1.867,2.026,1.520,1.682,1.700,1.812,1.961,2.158,1.488,1.712,1.855,2.165,2.022,2.309,1.564,1.862,2.295,3.362,2.970,3.744,1.684,3.061,3.906,11.661,11.282,15.431,0.000,0.000,25.932,0.000,0.000,0.000,0.000,0.000,0.000,0.000,0.000,0.000
G_int_inflex_g4=1.618,1.646,1.762,1.655,2.025,3.343,1.621,1.575,1.631,1.697,2.021,3.442,1.544,1.558,1.616,1.714,1.965,3.110,1.519,1.589,1.622,1.711,2.051,2.728,1.653,1.539,1.607,1.684,1.962,3.143,1.529,1.539,1.588,1.676,1.949,2.322,0.000,0.000,2.236,0.000,1.681,0.000,0.000,0.000,0.000,30.335,0.000,0.000,1.523,1.672,1.788,1.795,1.925,2.003,1.556,1.667,1.772,1.880,1.867,2.173,1.548,1.682,1.700,1.825,1.994,2.266,1.521,1.712,1.881,2.185,2.022,2.325,1.573,1.869,2.323,3.362,3.021,3.818,1.716,2.892,3.738,10.546,11.713,6.485,0.000,0.000,3.628,0.000,0.000,0.000,0.000,0.000,0.000,0.000,0.000,0.000
Time_Inflex=10.275,9.786,11.498,11.498,12.966,20.797,9.786,10.275,11.254,11.988,12.966,20.063,10.030,10.275,10.275,11.498,12.966,18.595,9.296,10.275,10.275,11.743,12.966,16.636,9.296,9.786,10.030,11.498,12.966,18.349,10.275,9.786,10.275,11.498,13.456,15.902,0.244,0.244,13.945,0.244,16.636,0.244,0.244,0.244,0.244,10.275,0.244,0.244,9.786,9.786,11.009,11.498,11.009,11.498,9.786,9.786,9.786,11.743,11.743,10.520,9.786,11.009,11.498,11.498,11.498,11.254,9.786,11.743,11.254,12.966,12.966,12.966,9.786,10.764,12.966,18.595,15.902,18.595,9.786,15.168,18.595,16.636,21.286,10.520,0.244,0.244,13.700,0.244,0.244,0.244,0.244,0.244,0.244,0.244,0.244,0.244
OD_Inflex=0.645,0.520,0.718,0.638,0.499,0.478,0.572,0.620,0.668,0.644,0.498,0.333,0.633,0.614,0.495,0.590,0.562,0.412,0.503,0.611,0.496,0.587,0.516,0.383,0.519,0.553,0.507,0.580,0.504,0.426,0.659,0.557,0.538,0.589,0.612,0.640,0.066,0.066,0.062,0.064,0.065,0.064,0.066,0.066,0.066,0.064,0.065,0.066,0.619,0.475,0.632,0.625,0.518,0.500,0.575,0.442,0.413,0.602,0.621,0.341,0.590,0.660,0.697,0.624,0.576,0.396,0.595,0.683,0.533,0.553,0.631,0.492,0.532,0.471,0.502,0.639,0.570,0.528,0.460,0.467,0.509,0.132,0.154,0.120,0.065,0.065,0.062,0.065,0.065,0.065,0.065,0.063,0.065,0.065,0.065,0.067
Time_Saturation=20.552,18.839,20.063,18.104,19.084,0.000,20.063,20.063,19.329,18.595,19.084,20.552,19.573,19.084,20.797,18.839,20.063,0.000,20.552,18.839,19.084,20.307,20.063,20.552,20.797,17.370,18.349,18.595,18.839,20.552,19.818,20.307,19.818,0.000,18.839,18.349,0.244,0.244,0.000,0.244,0.000,0.244,0.244,0.244,0.244,0.000,0.244,0.244,18.595,20.307,20.063,20.552,18.839,20.307,19.084,18.595,17.126,20.063,18.349,20.552,20.307,19.084,18.595,13.456,20.063,17.126,19.084,20.307,20.063,18.595,19.818,19.573,19.329,20.063,20.552,19.084,18.595,20.063,20.063,20.552,19.818,17.126,19.084,16.881,0.244,0.244,17.126,0.244,0.244,0.244,0.244,0.244,0.244,0.244,0.244,0.244
OD_Saturation=0.852,0.869,1.000,0.937,0.836,0.000,0.884,0.913,0.909,0.909,0.817,0.368,0.899,0.964,0.934,0.915,0.890,0.000,0.897,0.956,0.898,0.951,0.900,0.646,0.892,0.901,0.910,0.914,0.827,0.584,0.872,0.930,0.950,0.000,0.826,0.814,0.066,0.066,0.000,0.064,0.000,0.064,0.066,0.066,0.066,0.000,0.065,0.066,0.871,1.073,1.002,0.894,0.853,0.895,0.882,0.835,0.887,0.835,0.817,0.792,0.934,0.876,0.965,0.764,0.868,0.770,0.936,0.913,0.855,0.862,0.923,0.834,0.921,0.847,0.821,0.686,0.791,0.657,0.805,0.647,0.528,0.137,0.146,0.120,0.065,0.065,0.066,0.065,0.065,0.065,0.065,0.063,0.065,0.065,0.065,0.067
Ref_Well_Name=A01,A01,A01,A01,A01,A01,A01,A01,A01,A01,A01,A01,A01,A01,A01,A01,A01,A01,A01,A01,A01,A01,A01,A01,A01,A01,A01,A01,A01,A01,A01,A01,A01,A01,A01,A01,A01,A01,A01,A01,A01,A01,A01,A01,A01,A01,A01,A01,A01,A01,A01,A01,A01,A01,A01,A01,A01,A01,A01,A01,A01,A01,A01,A01,A01,A01,A01,A01,A01,A01,A01,A01,A01,A01,A01,A01,A01,A01,A01,A01,A01,A01,A01,A01,A01,A01,A01,A01,A01,A01,A01,A01,A01,A01,A01,A01
Ratio_Avg_G=1.000,0.981,0.925,0.889,0.735,0.452,1.018,0.994,0.934,0.854,0.736,0.412,1.022,0.985,0.925,0.865,0.760,0.480,1.020,0.991,0.927,0.849,0.744,0.526,1.029,1.001,0.951,0.866,0.740,0.493,1.014,1.004,0.947,0.864,0.745,0.633,Inf,Inf,0.068,Inf,0.078,Inf,Inf,Inf,Inf,0.062,Inf,Inf,1.039,0.958,0.921,0.886,0.873,0.829,1.015,0.938,0.926,0.864,0.866,0.811,1.024,0.944,0.921,0.876,0.862,0.792,1.024,0.907,0.866,0.766,0.802,0.736,0.993,0.872,0.743,0.558,0.619,0.520,0.953,0.593,0.494,0.223,0.229,0.223,Inf,Inf,0.075,Inf,Inf,Inf,Inf,Inf,Inf,Inf,Inf,Inf
Ratio_Fit_G=1.000,1.059,1.004,1.021,0.994,0.723,1.075,1.034,1.014,1.043,1.001,0.670,1.022,1.018,1.078,1.033,0.983,0.756,1.126,1.049,1.083,1.039,1.029,0.799,1.054,1.085,1.105,1.057,1.002,0.748,1.057,1.087,1.098,1.064,1.019,0.906,Inf,Inf,1.196,Inf,1.022,Inf,Inf,Inf,Inf,1.692,Inf,Inf,1.048,1.126,1.086,1.056,1.012,0.860,1.071,1.117,1.096,1.028,0.998,0.770,1.065,1.033,1.025,1.010,1.008,0.748,1.078,1.010,1.044,0.867,0.910,0.746,1.057,0.954,0.759,0.488,0.552,0.378,0.999,0.508,0.374,0.004,0.000,0.048,Inf,Inf,1.206,Inf,Inf,Inf,Inf,Inf,Inf,Inf,Inf,Inf
Ratio_G_Int=1.000,1.008,0.990,0.967,0.883,0.621,1.039,1.025,0.996,0.985,0.893,0.531,1.028,1.007,0.984,0.955,0.901,0.598,1.053,1.037,0.994,0.958,0.921,0.682,1.013,1.042,1.031,0.973,0.906,0.610,1.047,1.040,1.029,0.992,0.939,0.833,Inf,Inf,0.055,Inf,0.063,Inf,Inf,Inf,Inf,0.050,Inf,Inf,1.054,1.039,0.975,0.942,0.901,0.809,1.046,1.010,1.002,0.881,0.883,0.786,1.049,1.002,0.979,0.897,0.870,0.746,1.068,0.980,0.933,0.758,0.811,0.672,0.992,0.873,0.697,0.448,0.518,0.381,0.959,0.491,0.377,0.135,0.139,0.102,Inf,Inf,0.061,Inf,Inf,Inf,Inf,Inf,Inf,Inf,Inf,Inf
Ratio_t0_Fit=1.000,0.975,0.700,0.604,0.497,0.255,0.953,1.432,0.778,0.582,0.417,0.260,1.304,0.821,0.741,0.681,0.484,0.309,0.790,0.980,0.647,0.655,0.480,0.464,1.073,0.721,0.718,0.569,0.527,0.335,0.821,0.715,0.685,0.608,0.462,0.398,Inf,Inf,0.183,Inf,0.194,Inf,Inf,Inf,Inf,0.188,Inf,Inf,1.037,0.725,0.648,0.637,0.677,0.790,0.803,0.639,0.659,0.651,0.659,0.889,1.003,0.837,0.715,0.641,0.627,0.992,0.795,0.768,0.635,0.726,0.605,0.919,0.922,0.827,1.234,-2.342,-3.120,-0.563,0.755,-1.791,-1.440,-0.040,0.080,-0.038,Inf,Inf,0.187,Inf,Inf,Inf,Inf,Inf,Inf,Inf,Inf,Inf
Ratio_t0_G_Int=1.000,0.878,0.720,0.658,0.426,0.208,0.935,0.878,0.737,0.541,0.419,0.226,0.998,0.898,0.733,0.616,0.454,0.258,0.899,0.830,0.718,0.569,0.406,0.265,1.099,0.857,0.710,0.589,0.413,0.269,0.891,0.875,0.704,0.555,0.394,0.311,Inf,Inf,Inf,Inf,Inf,Inf,Inf,Inf,Inf,Inf,Inf,Inf,0.979,0.718,0.742,0.706,0.769,0.927,0.898,0.716,0.697,0.798,0.799,0.937,0.928,0.753,0.733,0.794,0.833,1.078,0.870,0.686,0.660,0.803,0.763,1.252,1.000,0.868,1.040,-8.379,3.813,-0.908,0.927,5.894,-1.462,-0.242,-0.253,-0.161,Inf,Inf,Inf,Inf,Inf,Inf,Inf,Inf,Inf,Inf,Inf,Inf
Ref_Curve_Array=1,1,1,1,1,1,1,1,1,1,1,1,1,1,1,1,1,1,1,1,1,1,1,1,1,1,1,1,1,1,1,1,1,1,1,1,1,1,1,1,1,1,1,1,1,1,1,1,1,1,1,1,1,1,1,1,1,1,1,1,1,1,1,1,1,1,1,1,1,1,1,1,1,1,1,1,1,1,1,1,1,1,1,1,1,1,1,1,1,1,1,1,1,1,1,1
Default_ref=0
Comm_Map=,,,,,
Comm_Consol=,,,,,,,,
Comm_Screen=,,,,,
Analysis_Set=A,A,A,A,A,A,A,A,A,A,A,A,A,A,A,A,A,A,A,A,A,A,A,A,A,A,A,A,A,A,A,A,A,A,A,A,A,A,A,A,A,A,A,A,A,A,A,A,A,A,A,A,A,A,A,A,A,A,A,A,A,A,A,A,A,A,A,A,A,A,A,A,A,A,A,A,A,A,A,A,A,A,A,A,A,A,A,A,A,A,A,A,A,A,A,A
Ref_Type=single_ref,single_ref,single_ref,single_ref,single_ref,single_ref,single_ref,single_ref,single_ref,single_ref,single_ref,single_ref,single_ref,single_ref,single_ref,single_ref,single_ref,single_ref,single_ref,single_ref,single_ref,single_ref,single_ref,single_ref,single_ref,single_ref,single_ref,single_ref,single_ref,single_ref,single_ref,single_ref,single_ref,single_ref,single_ref,single_ref,single_ref,single_ref,single_ref,single_ref,single_ref,single_ref,single_ref,single_ref,single_ref,single_ref,single_ref,single_ref,single_ref,single_ref,single_ref,single_ref,single_ref,single_ref,single_ref,single_ref,single_ref,single_ref,single_ref,single_ref,single_ref,single_ref,single_ref,single_ref,single_ref,single_ref,single_ref,single_ref,single_ref,single_ref,single_ref,single_ref,single_ref,single_ref,single_ref,single_ref,single_ref,single_ref,single_ref,single_ref,single_ref,single_ref,single_ref,single_ref,single_ref,single_ref,single_ref,single_ref,single_ref,single_ref,single_ref,single_ref,single_ref,single_ref,single_ref,single_ref
Wells_In_Use=0,0,0,0,0,0,0,0,0,0,0,0,0,0,0,0,0,0,0,0,0,0,0,0,0,0,0,0,0,0,0,0,0,0,0,0,0,0,0,0,0,0,0,0,0,0,0,0,0,0,0,0,0,0,0,0,0,0,0,0,0,0,0,0,0,0,0,0,0,0,0,0,0,0,0,0,0,0,0,0,0,0,0,0,0,0,0,0,0,0,0,0,0,0,0,0
[Flor:]
[Flor2:]
[Lumin:]
[Data:]
Read=DateTime	RunT[s]	Temp	Well_1	Well_2	Well_3	Well_4	Well_5	Well_6	Well_7	Well_8	Well_9	Well_10	Well_11	Well_12	Well_13	Well_14	Well_15	Well_16	Well_17	Well_18	Well_19	Well_20	Well_21	Well_22	Well_23	Well_24	Well_25	Well_26	Well_27	Well_28	Well_29	Well_30	Well_31	Well_32	Well_33	Well_34	Well_35	Well_36	Well_37	Well_38	Well_39	Well_40	Well_41	Well_42	Well_43	Well_44	Well_45	Well_46	Well_47	Well_48	Well_49	Well_50	Well_51	Well_52	Well_53	Well_54	Well_55	Well_56	Well_57	Well_58	Well_59	Well_60	Well_61	Well_62	Well_63	Well_64	Well_65	Well_66	Well_67	Well_68	Well_69	Well_70	Well_71	Well_72	Well_73	Well_74	Well_75	Well_76	Well_77	Well_78	Well_79	Well_80	Well_81	Well_82	Well_83	Well_84	Well_85	Well_86	Well_87	Well_88	Well_89	Well_90	Well_91	Well_92	Well_93	Well_94	Well_95	Well_96
1=14:26:05	877	296	0.0936	0.0918	0.0984	0.0876	0.0866	0.0859	0.0848	0.0895	0.0886	0.0870	0.0854	0.0875	0.0861	0.0876	0.0884	0.0864	0.0881	0.0839	0.0863	0.0854	0.0861	0.0855	0.0843	0.0882	0.0935	0.0876	0.0876	0.0877	0.0890	0.0872	0.0865	0.0880	0.0857	0.0872	0.0851	0.0877	0.0900	0.0885	0.0858	0.0857	0.0856	0.0888	0.0857	0.0855	0.0851	0.0846	0.0846	0.0860	0.0922	0.0877	0.0885	0.0855	0.0890	0.0866	0.0868	0.0856	0.0869	0.0871	0.0877	0.0864	0.0861	0.0877	0.0870	0.0842	0.0851	0.0852	0.0848	0.0865	0.0866	0.0858	0.0876	0.0861	0.0661	0.0664	0.0664	0.0640	0.0659	0.0645	0.0651	0.0646	0.0648	0.0650	0.0653	0.0646	0.0661	0.0658	0.0662	0.0655	0.0646	0.0662	0.0651	0.0633	0.0651	0.0655	0.0649	0.0665
2=14:40:45	1758	296	0.0911	0.0890	0.0957	0.0864	0.0868	0.0845	0.0855	0.0873	0.0886	0.0854	0.0821	0.0860	0.0862	0.0857	0.0848	0.0853	0.0866	0.0837	0.0848	0.0824	0.0848	0.0828	0.0849	0.0849	0.0912	0.0871	0.0869	0.0874	0.0881	0.0855	0.0862	0.0849	0.0852	0.0869	0.0862	0.0858	0.0873	0.0875	0.0840	0.0846	0.0861	0.0880	0.0855	0.0846	0.0840	0.0862	0.0850	0.0845	0.0925	0.0885	0.0882	0.0862	0.0883	0.0845	0.0852	0.0832	0.0861	0.0853	0.0880	0.0857	0.0850	0.0875	0.0841	0.0847	0.0850	0.0835	0.0823	0.0859	0.0833	0.0845	0.0857	0.0833	0.0657	0.0667	0.0645	0.0648	0.0656	0.0636	0.0646	0.0623	0.0654	0.0633	0.0634	0.0653	0.0649	0.0656	0.0646	0.0649	0.0649	0.0658	0.0659	0.0635	0.0634	0.0641	0.0651	0.0651
3=14:55:26	2639	296	0.0964	0.0917	0.0966	0.0888	0.0893	0.0874	0.0873	0.0883	0.0894	0.0889	0.0859	0.0884	0.0860	0.0891	0.0881	0.0879	0.0888	0.0849	0.0876	0.0847	0.0884	0.0855	0.0869	0.0871	0.0934	0.0873	0.0903	0.0891	0.0895	0.0877	0.0880	0.0890	0.0871	0.0892	0.0851	0.0904	0.0881	0.0874	0.0864	0.0867	0.0863	0.0889	0.0845	0.0861	0.0862	0.0857	0.0884	0.0875	0.0945	0.0890	0.0887	0.0887	0.0894	0.0864	0.0877	0.0848	0.0887	0.0851	0.0877	0.0878	0.0873	0.0885	0.0846	0.0857	0.0858	0.0860	0.0852	0.0870	0.0836	0.0855	0.0875	0.0867	0.0682	0.0693	0.0674	0.0680	0.0674	0.0653	0.0670	0.0665	0.0677	0.0656	0.0669	0.0669	0.0669	0.0669	0.0680	0.0666	0.0647	0.0679	0.0665	0.0670	0.0660	0.0661	0.0642	0.0669
4=15:10:07	3519	298	0.0912	0.0875	0.0935	0.0879	0.0885	0.0869	0.0857	0.0887	0.0881	0.0871	0.0822	0.0860	0.0838	0.0867	0.0869	0.0857	0.0875	0.0840	0.0840	0.0823	0.0854	0.0835	0.0831	0.0859	0.0901	0.0881	0.0873	0.0883	0.0891	0.0865	0.0863	0.0851	0.0850	0.0860	0.0827	0.0828	0.0889	0.0868	0.0854	0.0857	0.0835	0.0879	0.0848	0.0858	0.0836	0.0852	0.0836	0.0846	0.0913	0.0893	0.0874	0.0853	0.0871	0.0857	0.0861	0.0853	0.0846	0.0854	0.0889	0.0856	0.0858	0.0866	0.0855	0.0848	0.0853	0.0854	0.0828	0.0855	0.0827	0.0838	0.0860	0.0831	0.0654	0.0675	0.0660	0.0655	0.0659	0.0635	0.0650	0.0637	0.0656	0.0640	0.0652	0.0633	0.0651	0.0639	0.0649	0.0666	0.0630	0.0664	0.0643	0.0652	0.0630	0.0634	0.0653	0.0651
5=15:24:48	4400	301	0.0931	0.0929	0.0973	0.0883	0.0871	0.0867	0.0848	0.0885	0.0897	0.0857	0.0858	0.0860	0.0878	0.0875	0.0885	0.0876	0.0875	0.0861	0.0844	0.0830	0.0855	0.0871	0.0853	0.0893	0.0918	0.0884	0.0883	0.0860	0.0879	0.0880	0.0870	0.0844	0.0887	0.0868	0.0863	0.0848	0.0898	0.0853	0.0857	0.0848	0.0868	0.0892	0.0844	0.0863	0.0833	0.0874	0.0863	0.0875	0.0948	0.0910	0.0889	0.0856	0.0887	0.0883	0.0867	0.0866	0.0869	0.0851	0.0900	0.0886	0.0884	0.0882	0.0853	0.0856	0.0861	0.0844	0.0853	0.0853	0.0835	0.0842	0.0871	0.0849	0.0662	0.0667	0.0655	0.0663	0.0668	0.0637	0.0654	0.0666	0.0662	0.0654	0.0655	0.0653	0.0670	0.0650	0.0660	0.0657	0.0651	0.0652	0.0659	0.0638	0.0645	0.0639	0.0651	0.0654
6=15:39:29	5281	301	0.0929	0.0902	0.0985	0.0875	0.0874	0.0873	0.0867	0.0881	0.0871	0.0859	0.0849	0.0854	0.0873	0.0890	0.0867	0.0873	0.0880	0.0863	0.0878	0.0856	0.0869	0.0859	0.0842	0.0889	0.0906	0.0875	0.0870	0.0896	0.0883	0.0881	0.0862	0.0883	0.0865	0.0873	0.0891	0.0886	0.0903	0.0872	0.0864	0.0866	0.0871	0.0880	0.0867	0.0857	0.0881	0.0874	0.0879	0.0875	0.0955	0.0884	0.0895	0.0879	0.0885	0.0882	0.0853	0.0869	0.0872	0.0895	0.0901	0.0899	0.0892	0.0876	0.0861	0.0848	0.0864	0.0837	0.0856	0.0842	0.0875	0.0840	0.0892	0.0871	0.0643	0.0650	0.0649	0.0635	0.0665	0.0641	0.0654	0.0637	0.0650	0.0644	0.0642	0.0651	0.0658	0.0642	0.0671	0.0656	0.0655	0.0638	0.0656	0.0633	0.0649	0.0647	0.0651	0.0671
7=15:54:09	6162	301	0.0958	0.0903	0.0914	0.0879	0.0881	0.0864	0.0874	0.0895	0.0917	0.0873	0.0874	0.0870	0.0856	0.0880	0.0893	0.0868	0.0904	0.0843	0.0875	0.0844	0.0883	0.0863	0.0861	0.0875	0.0960	0.0882	0.0887	0.0878	0.0896	0.0895	0.0878	0.0871	0.0865	0.0884	0.0874	0.0892	0.0902	0.0871	0.0853	0.0870	0.0860	0.0883	0.0875	0.0850	0.0870	0.0846	0.0865	0.0869	0.1028	0.0905	0.0880	0.0892	0.0884	0.0854	0.0870	0.0877	0.0866	0.0877	0.0885	0.0884	0.0865	0.0885	0.0867	0.0865	0.0860	0.0867	0.0844	0.0855	0.0840	0.0856	0.0884	0.0855	0.0672	0.0671	0.0629	0.0646	0.0652	0.0656	0.0655	0.0642	0.0651	0.0640	0.0641	0.0658	0.0651	0.0670	0.0644	0.0649	0.0651	0.0663	0.0636	0.0642	0.0659	0.0631	0.0645	0.0652
8=16:08:50	7043	298	0.0992	0.0947	0.0942	0.0892	0.0911	0.0893	0.0913	0.0917	0.0911	0.0901	0.0891	0.0867	0.0910	0.0897	0.0902	0.0886	0.0923	0.0876	0.0882	0.0871	0.0899	0.0887	0.0884	0.0920	0.0962	0.0897	0.0903	0.0893	0.0905	0.0890	0.0895	0.0902	0.0914	0.0917	0.0906	0.0896	0.0942	0.0903	0.0879	0.0893	0.0883	0.0906	0.0903	0.0893	0.0901	0.0889	0.0889	0.0895	0.0994	0.0932	0.0916	0.0927	0.0922	0.0877	0.0911	0.0905	0.0911	0.0915	0.0926	0.0928	0.0881	0.0893	0.0884	0.0870	0.0885	0.0878	0.0888	0.0897	0.0882	0.0875	0.0911	0.0880	0.0678	0.0675	0.0664	0.0676	0.0664	0.0647	0.0636	0.0657	0.0653	0.0666	0.0675	0.0651	0.0670	0.0668	0.0662	0.0668	0.0654	0.0649	0.0659	0.0654	0.0662	0.0666	0.0655	0.0673
9=16:23:31	7923	301	0.0937	0.0900	0.0968	0.0874	0.0885	0.0852	0.0886	0.0892	0.0913	0.0886	0.0865	0.0863	0.0892	0.0895	0.0872	0.0869	0.0888	0.0834	0.0866	0.0862	0.0880	0.0868	0.0866	0.0915	0.0953	0.0875	0.0903	0.0886	0.0888	0.0876	0.0857	0.0873	0.0884	0.0877	0.0872	0.0877	0.0913	0.0858	0.0860	0.0850	0.0864	0.0888	0.0866	0.0862	0.0883	0.0875	0.0881	0.0918	0.0960	0.0892	0.0895	0.0875	0.0888	0.0858	0.0871	0.0876	0.0854	0.0874	0.0917	0.0887	0.0870	0.0867	0.0865	0.0850	0.0864	0.0840	0.0866	0.0859	0.0861	0.0868	0.0886	0.0885	0.0627	0.0637	0.0639	0.0625	0.0620	0.0629	0.0618	0.0635	0.0640	0.0645	0.0635	0.0632	0.0632	0.0640	0.0644	0.0622	0.0629	0.0645	0.0630	0.0614	0.0642	0.0614	0.0624	0.0643
10=16:38:12	8804	301	0.0910	0.0901	0.0980	0.0890	0.0892	0.0860	0.0914	0.0916	0.0931	0.0898	0.0895	0.0888	0.0887	0.0894	0.0905	0.0877	0.0884	0.0860	0.0884	0.0863	0.0902	0.0886	0.0879	0.0927	0.0923	0.0892	0.0894	0.0902	0.0910	0.0889	0.0896	0.0880	0.0888	0.0891	0.0883	0.0862	0.0913	0.0883	0.0865	0.0870	0.0864	0.0894	0.0890	0.0879	0.0885	0.0898	0.0905	0.0922	0.0977	0.0897	0.0901	0.0871	0.0898	0.0880	0.0897	0.0882	0.0880	0.0890	0.0911	0.0915	0.0882	0.0891	0.0875	0.0875	0.0850	0.0839	0.0873	0.0861	0.0869	0.0872	0.0887	0.0903	0.0629	0.0652	0.0633	0.0611	0.0636	0.0633	0.0633	0.0628	0.0646	0.0623	0.0625	0.0643	0.0643	0.0647	0.0645	0.0639	0.0638	0.0617	0.0637	0.0622	0.0623	0.0612	0.0642	0.0653
11=16:52:52	9685	298	0.0991	0.0949	0.0986	0.0941	0.0928	0.0912	0.0939	0.0943	0.0986	0.0948	0.0909	0.0938	0.0937	0.0944	0.0931	0.0916	0.0931	0.0895	0.0927	0.0914	0.0943	0.0920	0.0928	0.0964	0.0990	0.0943	0.0934	0.0921	0.0943	0.0902	0.0957	0.0940	0.0938	0.0936	0.0941	0.0905	0.0975	0.0926	0.0913	0.0917	0.0906	0.0918	0.0935	0.0919	0.0927	0.0931	0.0929	0.0938	0.1025	0.0954	0.0921	0.0926	0.0920	0.0891	0.0937	0.0927	0.0931	0.0940	0.0962	0.0946	0.0941	0.0947	0.0914	0.0905	0.0916	0.0881	0.0925	0.0913	0.0930	0.0923	0.0946	0.0932	0.0672	0.0663	0.0653	0.0643	0.0663	0.0657	0.0656	0.0665	0.0664	0.0664	0.0639	0.0651	0.0662	0.0674	0.0669	0.0651	0.0658	0.0669	0.0667	0.0652	0.0650	0.0660	0.0654	0.0672
12=17:07:33	10566	300	0.0965	0.0949	0.1012	0.0906	0.0903	0.0875	0.0946	0.0954	0.0961	0.0915	0.0895	0.0910	0.0969	0.0941	0.0906	0.0891	0.0889	0.0864	0.0901	0.0908	0.0905	0.0919	0.0907	0.1005	0.0951	0.0908	0.0915	0.0914	0.0918	0.0894	0.0942	0.0927	0.0908	0.0914	0.0904	0.0908	0.0975	0.0930	0.0879	0.0886	0.0888	0.0902	0.0918	0.0919	0.0901	0.0903	0.0939	0.0932	0.1017	0.0945	0.0914	0.0898	0.0917	0.0900	0.0930	0.0917	0.0919	0.0919	0.0941	0.0920	0.0938	0.0927	0.0895	0.0872	0.0867	0.0870	0.0912	0.0917	0.0904	0.0898	0.0905	0.0944	0.0642	0.0645	0.0622	0.0634	0.0622	0.0625	0.0638	0.0626	0.0631	0.0626	0.0637	0.0628	0.0639	0.0640	0.0638	0.0635	0.0625	0.0620	0.0622	0.0633	0.0620	0.0628	0.0629	0.0646
13=17:22:14	11447	301	0.1083	0.1030	0.1043	0.0942	0.0957	0.0901	0.0990	0.0984	0.1007	0.0947	0.0934	0.0952	0.0978	0.0957	0.0959	0.0927	0.0939	0.0923	0.0947	0.0939	0.0946	0.0942	0.0938	0.0952	0.1049	0.0982	0.0953	0.0944	0.0948	0.0913	0.0994	0.0959	0.0960	0.0965	0.0974	0.0907	0.0994	0.0982	0.0917	0.0918	0.0920	0.0944	0.0934	0.0948	0.0935	0.0946	0.0930	0.0930	0.1129	0.0993	0.0958	0.0942	0.0951	0.0925	0.0959	0.0961	0.0945	0.0957	0.0984	0.0969	0.0980	0.0977	0.0950	0.0905	0.0937	0.0886	0.0950	0.0939	0.0936	0.0940	0.0959	0.0917	0.0680	0.0684	0.0668	0.0663	0.0659	0.0676	0.0662	0.0659	0.0673	0.0655	0.0669	0.0664	0.0668	0.0669	0.0670	0.0668	0.0675	0.0680	0.0667	0.0677	0.0671	0.0654	0.0657	0.0680
14=17:36:55	12327	300	0.1071	0.1003	0.1043	0.0933	0.0927	0.0911	0.0991	0.0978	0.1015	0.0972	0.0940	0.0934	0.0999	0.0987	0.0949	0.0916	0.0930	0.0872	0.0974	0.0895	0.0962	0.0917	0.0930	0.0949	0.1047	0.0981	0.0938	0.0930	0.0946	0.0912	0.0979	0.0949	0.0941	0.0963	0.0953	0.0943	0.0983	0.0968	0.0914	0.0913	0.0890	0.0943	0.0964	0.0936	0.0928	0.0923	0.0924	0.0927	0.1065	0.0980	0.0955	0.0918	0.0942	0.0880	0.0970	0.0943	0.0934	0.0942	0.0980	0.0955	0.0961	0.0944	0.0941	0.0912	0.0884	0.0897	0.0940	0.0930	0.0918	0.0933	0.0920	0.0922	0.0640	0.0661	0.0629	0.0639	0.0644	0.0642	0.0635	0.0636	0.0642	0.0634	0.0634	0.0634	0.0640	0.0613	0.0648	0.0649	0.0657	0.0630	0.0652	0.0629	0.0634	0.0646	0.0638	0.0646
15=17:51:36	13208	300	0.1114	0.1034	0.1068	0.0976	0.0948	0.0901	0.1041	0.1013	0.1017	0.0987	0.0928	0.0977	0.1021	0.1029	0.0966	0.0956	0.0957	0.0892	0.1006	0.0947	0.0980	0.0966	0.0954	0.0987	0.1091	0.0995	0.0977	0.0967	0.0957	0.0917	0.1023	0.1007	0.0991	0.0969	0.0977	0.0970	0.1044	0.1023	0.0945	0.0950	0.0914	0.0938	0.1000	0.0969	0.0952	0.0952	0.0922	0.0951	0.1143	0.1039	0.1007	0.0951	0.0929	0.0953	0.1013	0.0952	0.0978	0.0971	0.1012	0.0997	0.1016	0.1034	0.0961	0.0941	0.0905	0.0889	0.0989	0.0961	0.0955	0.0959	0.0968	0.0936	0.0670	0.0667	0.0655	0.0647	0.0662	0.0642	0.0651	0.0645	0.0651	0.0644	0.0637	0.0643	0.0659	0.0671	0.0659	0.0658	0.0642	0.0669	0.0648	0.0652	0.0656	0.0642	0.0636	0.0660
16=18:06:16	14089	301	0.1117	0.1079	0.1076	0.0996	0.0967	0.0915	0.1080	0.1060	0.1049	0.1001	0.1015	0.1000	0.1071	0.1056	0.0992	0.0963	0.0953	0.0888	0.1061	0.0987	0.1009	0.1006	0.1000	0.0995	0.1088	0.1059	0.1003	0.0990	0.0977	0.0935	0.1083	0.1021	0.1010	0.1018	0.1005	0.1014	0.1078	0.1050	0.0972	0.0950	0.0941	0.0962	0.1070	0.0999	0.1003	0.0986	0.0971	0.0988	0.1120	0.1073	0.1015	0.0966	0.0971	0.0934	0.1048	0.1016	0.0998	0.0988	0.1024	0.1032	0.1056	0.1064	0.0985	0.0952	0.0929	0.0917	0.1043	0.0980	0.0976	0.0969	0.0996	0.0963	0.0661	0.0668	0.0646	0.0650	0.0654	0.0642	0.0648	0.0651	0.0660	0.0659	0.0659	0.0646	0.0669	0.0676	0.0661	0.0652	0.0635	0.0659	0.0660	0.0647	0.0646	0.0639	0.0672	0.0673
17=18:20:57	14970	298	0.1146	0.1105	0.1070	0.0986	0.0952	0.0908	0.1113	0.1081	0.1057	0.1015	0.1018	0.1020	0.1104	0.1070	0.1017	0.0956	0.0963	0.0896	0.1074	0.1017	0.1011	0.1009	0.1026	0.0988	0.1185	0.1077	0.1015	0.0989	0.0969	0.0928	0.1094	0.1060	0.1034	0.1034	0.1005	0.1033	0.1106	0.1086	0.0997	0.0956	0.0954	0.0924	0.1092	0.1005	0.0997	0.0990	0.0998	0.1006	0.1185	0.1090	0.1044	0.0970	0.0946	0.0911	0.1080	0.1015	0.0987	0.1007	0.1041	0.1038	0.1075	0.1084	0.0983	0.0951	0.0917	0.0884	0.1027	0.0973	0.0950	0.0962	0.0990	0.0967	0.0658	0.0653	0.0641	0.0646	0.0651	0.0644	0.0651	0.0641	0.0648	0.0647	0.0646	0.0659	0.0655	0.0650	0.0647	0.0651	0.0644	0.0653	0.0640	0.0642	0.0637	0.0650	0.0630	0.0660
18=18:35:38	15851	301	0.1174	0.1162	0.1127	0.0996	0.0961	0.0912	0.1176	0.1085	0.1049	0.1045	0.1024	0.1021	0.1131	0.1107	0.1021	0.0979	0.0946	0.0911	0.1116	0.1008	0.1053	0.1015	0.1027	0.1068	0.1194	0.1109	0.1047	0.0978	0.0964	0.0907	0.1136	0.1073	0.1051	0.1060	0.1048	0.1041	0.1142	0.1112	0.1025	0.0956	0.0928	0.0946	0.1128	0.1033	0.1010	0.1025	0.1008	0.1018	0.1217	0.1115	0.1069	0.0972	0.0955	0.0925	0.1119	0.1056	0.1019	0.1031	0.1060	0.1064	0.1097	0.1123	0.0999	0.0956	0.0915	0.0917	0.1083	0.0994	0.0996	0.0996	0.1011	0.0987	0.0638	0.0660	0.0643	0.0634	0.0636	0.0632	0.0622	0.0632	0.0652	0.0636	0.0628	0.0651	0.0638	0.0622	0.0639	0.0647	0.0642	0.0645	0.0639	0.0626	0.0632	0.0626	0.0641	0.0638
19=18:50:19	16731	301	0.1253	0.1218	0.1103	0.1048	0.0960	0.0907	0.1191	0.1103	0.1092	0.1039	0.1013	0.1049	0.1163	0.1161	0.1066	0.0990	0.0947	0.0876	0.1151	0.1031	0.1072	0.1030	0.1046	0.1039	0.1265	0.1161	0.1047	0.1012	0.0974	0.0947	0.1164	0.1097	0.1060	0.1050	0.1033	0.1051	0.1177	0.1134	0.1035	0.0965	0.0916	0.0934	0.1126	0.1028	0.1005	0.1011	0.1015	0.1056	0.1286	0.1160	0.1090	0.0995	0.0961	0.0904	0.1142	0.1062	0.1029	0.1038	0.1060	0.1040	0.1162	0.1146	0.1040	0.0972	0.0930	0.0899	0.1089	0.1011	0.1001	0.1000	0.1009	0.0982	0.0627	0.0647	0.0628	0.0630	0.0645	0.0621	0.0640	0.0622	0.0631	0.0604	0.0626	0.0644	0.0636	0.0645	0.0633	0.0617	0.0636	0.0648	0.0626	0.0634	0.0643	0.0630	0.0635	0.0669
20=19:05:00	17612	300	0.1280	0.1235	0.1201	0.1067	0.0995	0.0930	0.1292	0.1153	0.1123	0.1111	0.1081	0.1099	0.1245	0.1209	0.1131	0.1027	0.1004	0.0890	0.1217	0.1087	0.1119	0.1103	0.1111	0.1091	0.1289	0.1214	0.1137	0.1061	0.1014	0.0948	0.1270	0.1165	0.1123	0.1127	0.1098	0.1103	0.1264	0.1179	0.1087	0.1028	0.0977	0.0979	0.1209	0.1082	0.1066	0.1067	0.1067	0.1103	0.1344	0.1244	0.1144	0.1031	0.0999	0.0944	0.1244	0.1107	0.1106	0.1077	0.1113	0.1076	0.1240	0.1247	0.1112	0.1040	0.0946	0.0956	0.1160	0.1066	0.1049	0.1037	0.1068	0.1039	0.0657	0.0674	0.0665	0.0661	0.0659	0.0653	0.0655	0.0645	0.0660	0.0649	0.0665	0.0650	0.0669	0.0671	0.0661	0.0663	0.0649	0.0671	0.0662	0.0658	0.0653	0.0640	0.0653	0.0667
21=19:19:40	18493	300	0.1405	0.1298	0.1253	0.1118	0.0994	0.0934	0.1374	0.1222	0.1207	0.1138	0.1100	0.1105	0.1309	0.1296	0.1166	0.1078	0.1012	0.0932	0.1318	0.1147	0.1155	0.1108	0.1114	0.1139	0.1431	0.1309	0.1181	0.1109	0.1045	0.0941	0.1346	0.1212	0.1187	0.1171	0.1156	0.1112	0.1336	0.1268	0.1133	0.1060	0.1003	0.0994	0.1318	0.1148	0.1114	0.1125	0.1086	0.1093	0.1577	0.1310	0.1189	0.1073	0.1012	0.0973	0.1355	0.1184	0.1115	0.1115	0.1157	0.1131	0.1297	0.1312	0.1163	0.1066	0.1006	0.0951	0.1241	0.1087	0.1084	0.1077	0.1062	0.1042	0.0666	0.0662	0.0654	0.0642	0.0642	0.0642	0.0658	0.0651	0.0654	0.0647	0.0643	0.0644	0.0659	0.0650	0.0664	0.0651	0.0667	0.0663	0.0655	0.0642	0.0658	0.0642	0.0642	0.0679
22=19:34:21	19374	301	0.1472	0.1322	0.1210	0.1125	0.1018	0.0946	0.1434	0.1248	0.1182	0.1168	0.1126	0.1120	0.1378	0.1334	0.1199	0.1056	0.0992	0.0907	0.1338	0.1156	0.1179	0.1143	0.1129	0.1192	0.1500	0.1352	0.1203	0.1089	0.1023	0.0944	0.1391	0.1202	0.1183	0.1163	0.1123	0.1150	0.1414	0.1304	0.1156	0.1059	0.0982	0.0975	0.1384	0.1171	0.1110	0.1101	0.1086	0.1126	0.1524	0.1344	0.1226	0.1089	0.0991	0.0933	0.1362	0.1161	0.1111	0.1086	0.1130	0.1129	0.1358	0.1338	0.1160	0.1061	0.0986	0.0946	0.1238	0.1090	0.1063	0.1055	0.1099	0.1055	0.0662	0.0656	0.0657	0.0649	0.0648	0.0644	0.0650	0.0645	0.0653	0.0644	0.0640	0.0640	0.0663	0.0649	0.0657	0.0649	0.0660	0.0647	0.0643	0.0630	0.0643	0.0633	0.0639	0.0656
23=19:49:02	20255	300	0.1558	0.1428	0.1346	0.1188	0.1034	0.0947	0.1546	0.1310	0.1290	0.1236	0.1223	0.1250	0.1486	0.1482	0.1276	0.1124	0.1024	0.0924	0.1492	0.1241	0.1252	0.1210	0.1230	0.1204	0.1626	0.1440	0.1293	0.1154	0.1081	0.0976	0.1506	0.1286	0.1270	0.1253	0.1225	0.1210	0.1517	0.1407	0.1250	0.1114	0.1035	0.0993	0.1518	0.1238	0.1193	0.1187	0.1182	0.1201	0.1607	0.1473	0.1290	0.1118	0.1029	0.0967	0.1428	0.1243	0.1170	0.1149	0.1221	0.1203	0.1461	0.1472	0.1283	0.1132	0.1014	0.0965	0.1397	0.1133	0.1142	0.1088	0.1115	0.1074	0.0650	0.0664	0.0641	0.0642	0.0671	0.0642	0.0650	0.0660	0.0671	0.0643	0.0652	0.0655	0.0654	0.0657	0.0647	0.0642	0.0665	0.0661	0.0646	0.0654	0.0657	0.0654	0.0642	0.0670
24=20:03:43	21135	301	0.1625	0.1539	0.1375	0.1243	0.1044	0.0960	0.1701	0.1373	0.1374	0.1273	0.1249	0.1279	0.1572	0.1538	0.1341	0.1158	0.1040	0.0941	0.1596	0.1317	0.1298	0.1250	0.1260	0.1262	0.1716	0.1535	0.1333	0.1193	0.1086	0.0957	0.1610	0.1361	0.1317	0.1309	0.1269	0.1246	0.1616	0.1510	0.1320	0.1162	0.1035	0.0992	0.1612	0.1272	0.1233	0.1235	0.1220	0.1233	0.1770	0.1545	0.1391	0.1179	0.1056	0.0980	0.1552	0.1308	0.1213	0.1178	0.1232	0.1236	0.1531	0.1511	0.1339	0.1128	0.1014	0.0970	0.1461	0.1182	0.1141	0.1104	0.1129	0.1078	0.0648	0.0671	0.0662	0.0643	0.0666	0.0647	0.0647	0.0650	0.0665	0.0631	0.0631	0.0657	0.0669	0.0656	0.0649	0.0644	0.0658	0.0670	0.0628	0.0647	0.0644	0.0633	0.0656	0.0673
25=20:18:24	22016	301	0.1766	0.1626	0.1474	0.1315	0.1080	0.0962	0.1793	0.1432	0.1381	0.1307	0.1274	0.1324	0.1688	0.1667	0.1419	0.1178	0.1085	0.0927	0.1693	0.1386	0.1356	0.1312	0.1297	0.1302	0.1820	0.1632	0.1443	0.1269	0.1112	0.0966	0.1737	0.1419	0.1368	0.1345	0.1315	0.1286	0.1715	0.1606	0.1388	0.1210	0.1076	0.0996	0.1691	0.1307	0.1248	0.1224	0.1239	0.1263	0.1826	0.1686	0.1423	0.1224	0.1086	0.0995	0.1660	0.1359	0.1239	0.1224	0.1262	0.1283	0.1647	0.1623	0.1410	0.1205	0.1022	0.0972	0.1515	0.1192	0.1176	0.1123	0.1128	0.1105	0.0676	0.0655	0.0661	0.0646	0.0654	0.0647	0.0654	0.0642	0.0671	0.0648	0.0664	0.0666	0.0668	0.0660	0.0656	0.0644	0.0654	0.0660	0.0662	0.0644	0.0643	0.0655	0.0655	0.0663
26=20:33:04	22897	300	0.1916	0.1714	0.1492	0.1388	0.1104	0.0954	0.1919	0.1492	0.1418	0.1340	0.1331	0.1341	0.1818	0.1733	0.1465	0.1225	0.1091	0.0927	0.1802	0.1415	0.1387	0.1299	0.1343	0.1382	0.1908	0.1732	0.1488	0.1293	0.1137	0.0975	0.1860	0.1490	0.1422	0.1376	0.1332	0.1333	0.1852	0.1702	0.1462	0.1217	0.1050	0.1010	0.1810	0.1341	0.1283	0.1243	0.1239	0.1304	0.2032	0.1786	0.1537	0.1277	0.1093	0.0958	0.1748	0.1385	0.1279	0.1213	0.1262	0.1267	0.1774	0.1792	0.1492	0.1247	0.1044	0.0983	0.1636	0.1204	0.1181	0.1122	0.1129	0.1122	0.0657	0.0654	0.0658	0.0646	0.0646	0.0660	0.0664	0.0643	0.0658	0.0625	0.0641	0.0652	0.0649	0.0651	0.0647	0.0647	0.0644	0.0671	0.0643	0.0633	0.0635	0.0641	0.0648	0.0661
27=20:47:45	23778	300	0.1912	0.1866	0.1624	0.1422	0.1124	0.0969	0.2136	0.1630	0.1520	0.1437	0.1413	0.1400	0.1962	0.1885	0.1577	0.1283	0.1111	0.0944	0.1983	0.1504	0.1476	0.1407	0.1425	0.1399	0.1998	0.1860	0.1587	0.1375	0.1178	0.0970	0.2026	0.1593	0.1494	0.1446	0.1397	0.1379	0.2009	0.1868	0.1538	0.1318	0.1088	0.1011	0.2030	0.1484	0.1391	0.1321	0.1358	0.1360	0.2054	0.1953	0.1656	0.1357	0.1125	0.0991	0.1959	0.1480	0.1349	0.1265	0.1333	0.1339	0.1949	0.1898	0.1578	0.1307	0.1081	0.0980	0.1699	0.1270	0.1210	0.1155	0.1153	0.1116	0.0655	0.0653	0.0636	0.0643	0.0636	0.0633	0.0631	0.0614	0.0649	0.0628	0.0640	0.0632	0.0651	0.0641	0.0635	0.0643	0.0631	0.0654	0.0608	0.0632	0.0629	0.0616	0.0645	0.0639
28=21:02:26	24658	300	0.2197	0.1973	0.1722	0.1507	0.1115	0.0949	0.2267	0.1666	0.1593	0.1485	0.1418	0.1435	0.2117	0.1968	0.1683	0.1362	0.1173	0.0947	0.2026	0.1605	0.1547	0.1451	0.1430	0.1495	0.2217	0.1986	0.1677	0.1405	0.1192	0.0987	0.2145	0.1650	0.1555	0.1457	0.1437	0.1415	0.2105	0.1950	0.1623	0.1345	0.1110	0.1004	0.2044	0.1470	0.1373	0.1327	0.1310	0.1382	0.2328	0.2032	0.1770	0.1410	0.1149	0.0974	0.1993	0.1533	0.1352	0.1268	0.1325	0.1339	0.2036	0.1990	0.1616	0.1321	0.1099	0.0998	0.1805	0.1269	0.1220	0.1131	0.1136	0.1101	0.0644	0.0654	0.0645	0.0645	0.0652	0.0650	0.0645	0.0650	0.0650	0.0647	0.0654	0.0638	0.0659	0.0659	0.0646	0.0655	0.0670	0.0668	0.0644	0.0657	0.0643	0.0653	0.0647	0.0648
29=21:17:07	25539	301	0.2276	0.2152	0.1767	0.1600	0.1168	0.0970	0.2507	0.1827	0.1691	0.1572	0.1531	0.1515	0.2347	0.2172	0.1798	0.1447	0.1197	0.0929	0.2327	0.1727	0.1679	0.1524	0.1571	0.1557	0.2515	0.2150	0.1762	0.1498	0.1236	0.1002	0.2382	0.1780	0.1676	0.1578	0.1537	0.1439	0.2275	0.2133	0.1785	0.1446	0.1166	0.1017	0.2364	0.1626	0.1478	0.1403	0.1412	0.1463	0.2493	0.2231	0.1875	0.1483	0.1203	0.0985	0.2275	0.1631	0.1413	0.1309	0.1357	0.1399	0.2247	0.2184	0.1783	0.1455	0.1156	0.1022	0.1939	0.1327	0.1276	0.1152	0.1180	0.1141	0.0664	0.0653	0.0643	0.0651	0.0659	0.0645	0.0635	0.0630	0.0668	0.0637	0.0637	0.0632	0.0656	0.0654	0.0666	0.0646	0.0661	0.0658	0.0634	0.0632	0.0647	0.0653	0.0659	0.0662
30=21:31:48	26420	301	0.2511	0.2301	0.1914	0.1689	0.1204	0.0972	0.2671	0.1962	0.1768	0.1621	0.1581	0.1537	0.2467	0.2316	0.1928	0.1510	0.1197	0.0937	0.2484	0.1789	0.1748	0.1557	0.1586	0.1547	0.2621	0.2296	0.1846	0.1590	0.1254	0.0991	0.2540	0.1883	0.1743	0.1632	0.1573	0.1486	0.2511	0.2319	0.1906	0.1497	0.1193	0.1017	0.2580	0.1694	0.1552	0.1421	0.1424	0.1516	0.2712	0.2414	0.2032	0.1551	0.1219	0.0974	0.2432	0.1723	0.1457	0.1315	0.1368	0.1377	0.2465	0.2450	0.1940	0.1516	0.1184	0.1030	0.2081	0.1375	0.1259	0.1150	0.1185	0.1117	0.0627	0.0634	0.0628	0.0624	0.0631	0.0651	0.0615	0.0600	0.0628	0.0620	0.0629	0.0635	0.0652	0.0638	0.0634	0.0633	0.0628	0.0640	0.0633	0.0634	0.0615	0.0623	0.0606	0.0644
31=21:46:28	27301	300	0.2769	0.2563	0.2096	0.1798	0.1249	0.0998	0.2924	0.2050	0.1851	0.1601	0.1626	0.1572	0.2628	0.2426	0.2011	0.1552	0.1214	0.0933	0.2525	0.1856	0.1766	0.1565	0.1593	0.1582	0.2760	0.2458	0.2075	0.1700	0.1325	0.0990	0.2584	0.1962	0.1832	0.1666	0.1598	0.1557	0.2662	0.2399	0.1931	0.1495	0.1191	0.1012	0.2591	0.1684	0.1562	0.1379	0.1457	0.1488	0.2974	0.2478	0.2101	0.1614	0.1235	0.0976	0.2449	0.1751	0.1434	0.1333	0.1381	0.1392	0.2556	0.2468	0.1976	0.1559	0.1161	0.1035	0.2109	0.1336	0.1281	0.1152	0.1169	0.1157	0.0646	0.0662	0.0648	0.0658	0.0653	0.0643	0.0652	0.0653	0.0653	0.0635	0.0659	0.0643	0.0662	0.0642	0.0648	0.0632	0.0653	0.0667	0.0660	0.0649	0.0658	0.0648	0.0649	0.0658
32=22:01:09	28182	300	0.2985	0.2689	0.2214	0.1910	0.1268	0.0952	0.3248	0.2307	0.1943	0.1793	0.1783	0.1689	0.2961	0.2769	0.2247	0.1658	0.1290	0.0936	0.3048	0.2143	0.2014	0.1707	0.1782	0.1747	0.3109	0.2663	0.2261	0.1782	0.1380	0.0973	0.3109	0.2259	0.2069	0.1844	0.1749	0.1608	0.2961	0.2700	0.2198	0.1691	0.1258	0.1020	0.3060	0.1967	0.1750	0.1530	0.1595	0.1583	0.3060	0.2824	0.2326	0.1749	0.1274	0.1001	0.2905	0.1964	0.1583	0.1362	0.1459	0.1455	0.2939	0.2840	0.2286	0.1735	0.1249	0.1040	0.2470	0.1458	0.1376	0.1195	0.1220	0.1144	0.0628	0.0652	0.0624	0.0635	0.0639	0.0623	0.0634	0.0620	0.0628	0.0628	0.0619	0.0622	0.0615	0.0637	0.0631	0.0609	0.0626	0.0629	0.0628	0.0616	0.0637	0.0619	0.0625	0.0637
33=22:15:50	29063	301	0.3419	0.2965	0.2412	0.2077	0.1352	0.0951	0.3547	0.2532	0.2142	0.1866	0.1819	0.1753	0.3149	0.2963	0.2389	0.1762	0.1333	0.0941	0.3290	0.2231	0.2123	0.1703	0.1813	0.1745	0.3462	0.2922	0.2436	0.1915	0.1446	0.0968	0.3386	0.2492	0.2173	0.1918	0.1796	0.1661	0.3228	0.2952	0.2419	0.1830	0.1283	0.1039	0.3376	0.2050	0.1837	0.1541	0.1602	0.1665	0.3423	0.3139	0.2590	0.1915	0.1336	0.1004	0.3222	0.2108	0.1645	0.1397	0.1433	0.1435	0.3167	0.3164	0.2483	0.1863	0.1282	0.1050	0.2644	0.1515	0.1373	0.1172	0.1180	0.1119	0.0623	0.0607	0.0603	0.0598	0.0593	0.0610	0.0610	0.0594	0.0608	0.0607	0.0603	0.0616	0.0608	0.0576	0.0619	0.0610	0.0594	0.0623	0.0611	0.0605	0.0597	0.0611	0.0617	0.0606
34=22:30:31	29943	300	0.3554	0.3221	0.2625	0.2275	0.1407	0.0998	0.3935	0.2768	0.2359	0.2054	0.2016	0.1885	0.3490	0.3290	0.2682	0.1959	0.1421	0.0969	0.3630	0.2546	0.2385	0.1975	0.1955	0.1832	0.3563	0.3183	0.2674	0.2054	0.1503	0.1014	0.3686	0.2686	0.2424	0.2071	0.1978	0.1818	0.3597	0.3192	0.2640	0.1954	0.1354	0.1064	0.3791	0.2246	0.1977	0.1628	0.1733	0.1715	0.3628	0.3399	0.2827	0.2089	0.1432	0.1025	0.3425	0.2245	0.1757	0.1440	0.1529	0.1514	0.3469	0.3472	0.2673	0.2014	0.1387	0.1097	0.2848	0.1566	0.1434	0.1210	0.1212	0.1152	0.0652	0.0657	0.0641	0.0628	0.0642	0.0636	0.0649	0.0633	0.0645	0.0630	0.0648	0.0632	0.0652	0.0647	0.0635	0.0634	0.0626	0.0659	0.0620	0.0629	0.0637	0.0645	0.0633	0.0645
35=22:45:12	30824	298	0.3762	0.3506	0.2790	0.2404	0.1413	0.0997	0.4214	0.3080	0.2523	0.2191	0.2138	0.1976	0.3891	0.3575	0.2837	0.2052	0.1440	0.0950	0.3935	0.2790	0.2627	0.2011	0.2109	0.1972	0.4058	0.3477	0.2820	0.2261	0.1577	0.1004	0.4014	0.2983	0.2633	0.2206	0.2076	0.1838	0.3972	0.3506	0.2869	0.2116	0.1466	0.1074	0.4070	0.2458	0.2205	0.1765	0.1798	0.1797	0.3999	0.3697	0.3010	0.2205	0.1484	0.1031	0.3841	0.2407	0.1797	0.1452	0.1568	0.1503	0.3797	0.3802	0.2952	0.2183	0.1427	0.1123	0.3124	0.1645	0.1488	0.1203	0.1213	0.1160	0.0635	0.0633	0.0636	0.0637	0.0625	0.0630	0.0644	0.0626	0.0641	0.0618	0.0637	0.0618	0.0625	0.0640	0.0641	0.0625	0.0632	0.0639	0.0634	0.0619	0.0616	0.0630	0.0631	0.0631
36=22:59:52	31705	300	0.4199	0.3778	0.3027	0.2582	0.1504	0.0999	0.4232	0.3178	0.2527	0.2297	0.2079	0.2060	0.4175	0.3789	0.3070	0.2145	0.1494	0.0992	0.3936	0.2818	0.2677	0.2039	0.2153	0.2054	0.4363	0.3637	0.3073	0.2354	0.1659	0.1027	0.4122	0.2969	0.2677	0.2222	0.2082	0.1872	0.4231	0.3757	0.3011	0.2225	0.1463	0.1076	0.3928	0.2573	0.2098	0.1772	0.1753	0.1819	0.4437	0.4022	0.3209	0.2286	0.1515	0.1048	0.3899	0.2388	0.1842	0.1437	0.1564	0.1564	0.4016	0.3902	0.2953	0.2205	0.1418	0.1127	0.3012	0.1623	0.1403	0.1180	0.1197	0.1162	0.0662	0.0659	0.0661	0.0662	0.0669	0.0638	0.0642	0.0639	0.0661	0.0638	0.0661	0.0656	0.0668	0.0655	0.0656	0.0648	0.0631	0.0657	0.0652	0.0642	0.0651	0.0642	0.0656	0.0664
37=23:14:33	32586	301	0.4491	0.4070	0.3262	0.2862	0.1546	0.0993	0.4810	0.3579	0.3004	0.2497	0.2428	0.2146	0.4554	0.4246	0.3400	0.2353	0.1588	0.0955	0.4609	0.3302	0.3142	0.2345	0.2362	0.2121	0.4721	0.4056	0.3344	0.2570	0.1771	0.1008	0.4647	0.3498	0.3076	0.2523	0.2346	0.2027	0.4511	0.4091	0.3279	0.2430	0.1591	0.1104	0.4779	0.2887	0.2514	0.1824	0.2007	0.1893	0.4607	0.4328	0.3626	0.2556	0.1624	0.1055	0.4388	0.2758	0.1981	0.1489	0.1629	0.1571	0.4555	0.4391	0.3530	0.2548	0.1586	0.1177	0.3735	0.1751	0.1539	0.1217	0.1222	0.1161	0.0640	0.0625	0.0631	0.0613	0.0628	0.0634	0.0629	0.0631	0.0640	0.0612	0.0632	0.0633	0.0630	0.0619	0.0635	0.0626	0.0628	0.0616	0.0626	0.0620	0.0638	0.0622	0.0614	0.0624
38=23:29:14	33467	301	0.4874	0.4482	0.3634	0.3124	0.1674	0.1019	0.5313	0.4089	0.3345	0.2860	0.2572	0.2328	0.4920	0.4523	0.3767	0.2639	0.1697	0.0962	0.5040	0.3651	0.3530	0.2552	0.2626	0.2307	0.5139	0.4506	0.3715	0.2823	0.1903	0.1053	0.5136	0.3882	0.3505	0.2787	0.2506	0.2136	0.5026	0.4610	0.3700	0.2708	0.1672	0.1120	0.5114	0.3273	0.2714	0.1975	0.2078	0.2054	0.5194	0.4749	0.3960	0.2823	0.1744	0.1073	0.4881	0.2974	0.2108	0.1501	0.1690	0.1596	0.4857	0.4802	0.3703	0.2730	0.1658	0.1226	0.3846	0.1813	0.1532	0.1211	0.1230	0.1142	0.0641	0.0647	0.0635	0.0641	0.0642	0.0626	0.0628	0.0629	0.0641	0.0630	0.0620	0.0637	0.0642	0.0620	0.0625	0.0642	0.0627	0.0648	0.0637	0.0639	0.0624	0.0632	0.0633	0.0663
39=23:43:55	34347	300	0.4999	0.4723	0.3870	0.3272	0.1762	0.1038	0.5600	0.4085	0.3531	0.3001	0.2840	0.2353	0.5336	0.4953	0.3986	0.2882	0.1774	0.0994	0.5041	0.3923	0.3522	0.2844	0.2641	0.2378	0.5401	0.4821	0.3930	0.2987	0.1976	0.1074	0.5269	0.3884	0.3683	0.2952	0.2818	0.2190	0.5374	0.4869	0.3829	0.2819	0.1759	0.1110	0.5208	0.3337	0.2801	0.2050	0.2164	0.2082	0.5640	0.5027	0.4192	0.2984	0.1831	0.1067	0.4779	0.3066	0.2128	0.1512	0.1694	0.1669	0.5288	0.4994	0.3983	0.2831	0.1770	0.1238	0.4178	0.1765	0.1582	0.1204	0.1250	0.1195	0.0659	0.0666	0.0641	0.0661	0.0652	0.0646	0.0645	0.0646	0.0662	0.0630	0.0651	0.0651	0.0655	0.0646	0.0656	0.0661	0.0654	0.0660	0.0644	0.0631	0.0647	0.0641	0.0647	0.0657
40=23:58:36	35228	301	0.5556	0.5195	0.4310	0.3715	0.1875	0.1031	0.6187	0.4748	0.4219	0.3422	0.3323	0.2484	0.5719	0.5363	0.4386	0.3112	0.1900	0.0987	0.5750	0.4418	0.4126	0.3283	0.3121	0.2608	0.5792	0.5200	0.4296	0.3365	0.2176	0.1078	0.5900	0.4507	0.4153	0.3370	0.3265	0.2292	0.5808	0.5228	0.4220	0.3057	0.1880	0.1134	0.5953	0.3634	0.3125	0.2128	0.2367	0.2233	0.5890	0.5525	0.4627	0.3221	0.1928	0.1067	0.5318	0.3510	0.2269	0.1528	0.1740	0.1647	0.5656	0.5574	0.4497	0.3150	0.1873	0.1259	0.4601	0.1902	0.1669	0.1222	0.1251	0.1188	0.0656	0.0649	0.0630	0.0630	0.0636	0.0635	0.0634	0.0631	0.0635	0.0624	0.0634	0.0643	0.0644	0.0641	0.0646	0.0630	0.0634	0.0630	0.0649	0.0624	0.0635	0.0623	0.0635	0.0649
41=00:13:16	36109	301	0.5953	0.5602	0.4686	0.4029	0.2037	0.1027	0.6695	0.5191	0.4457	0.3882	0.3621	0.2712	0.6256	0.5787	0.4826	0.3474	0.2048	0.0990	0.6349	0.4814	0.4587	0.3611	0.3555	0.2803	0.6334	0.5655	0.4665	0.3624	0.2330	0.1081	0.6422	0.4900	0.4568	0.3748	0.3533	0.2514	0.6375	0.5856	0.4672	0.3485	0.2065	0.1173	0.6535	0.4234	0.3590	0.2369	0.2708	0.2360	0.6454	0.5958	0.5065	0.3541	0.2083	0.1080	0.5952	0.3836	0.2526	0.1623	0.1833	0.1704	0.6184	0.6144	0.4895	0.3566	0.2055	0.1375	0.5068	0.2016	0.1709	0.1234	0.1253	0.1150	0.0634	0.0637	0.0625	0.0619	0.0633	0.0616	0.0642	0.0634	0.0637	0.0612	0.0624	0.0629	0.0644	0.0624	0.0626	0.0611	0.0629	0.0631	0.0635	0.0632	0.0607	0.0623	0.0634	0.0638
42=00:27:57	36990	300	0.6449	0.5941	0.4975	0.4342	0.2160	0.1022	0.7032	0.5551	0.5002	0.4163	0.4064	0.2962	0.6593	0.6202	0.5040	0.3697	0.2157	0.1004	0.6607	0.5097	0.4841	0.3889	0.3858	0.2996	0.6830	0.6141	0.4952	0.3934	0.2482	0.1082	0.6800	0.5266	0.4848	0.4115	0.3945	0.2694	0.6700	0.6106	0.4959	0.3679	0.2132	0.1161	0.6905	0.4359	0.3845	0.2445	0.2957	0.2459	0.6785	0.6330	0.5456	0.3955	0.2230	0.1127	0.6216	0.4170	0.2624	0.1638	0.1887	0.1735	0.6585	0.6631	0.5376	0.3777	0.2183	0.1380	0.5470	0.2073	0.1793	0.1238	0.1279	0.1161	0.0649	0.0648	0.0633	0.0639	0.0635	0.0630	0.0617	0.0617	0.0645	0.0639	0.0632	0.0612	0.0639	0.0618	0.0643	0.0638	0.0621	0.0649	0.0626	0.0609	0.0637	0.0628	0.0627	0.0653
43=00:42:38	37871	301	0.7035	0.6488	0.5441	0.4729	0.2421	0.1059	0.7580	0.6170	0.5322	0.4727	0.4388	0.3333	0.7138	0.6732	0.5618	0.4185	0.2436	0.1047	0.7382	0.5656	0.5535	0.4325	0.4371	0.3409	0.7208	0.6667	0.5492	0.4354	0.2742	0.1114	0.7409	0.5753	0.5384	0.4564	0.4180	0.2954	0.7303	0.6871	0.5516	0.4202	0.2412	0.1240	0.7493	0.5136	0.4334	0.2791	0.3361	0.2713	0.7235	0.6821	0.5869	0.4325	0.2420	0.1148	0.6761	0.4427	0.2930	0.1685	0.2006	0.1770	0.7139	0.7134	0.5844	0.4308	0.2407	0.1504	0.5808	0.2293	0.1887	0.1283	0.1281	0.1200	0.0676	0.0664	0.0640	0.0648	0.0659	0.0660	0.0639	0.0654	0.0658	0.0647	0.0654	0.0649	0.0665	0.0659	0.0660	0.0657	0.0656	0.0672	0.0655	0.0645	0.0654	0.0639	0.0640	0.0667
44=00:57:19	38751	300	0.7252	0.6736	0.5887	0.5091	0.2508	0.1066	0.7692	0.6560	0.5645	0.5070	0.4409	0.3876	0.7450	0.7071	0.5873	0.4372	0.2499	0.1037	0.7367	0.5879	0.5796	0.4615	0.4590	0.3953	0.7654	0.7007	0.5681	0.4519	0.2935	0.1146	0.7653	0.5968	0.5644	0.4861	0.4449	0.3138	0.7432	0.7097	0.5698	0.4427	0.2510	0.1229	0.7601	0.5450	0.4465	0.3111	0.3423	0.2955	0.7573	0.7186	0.6347	0.4558	0.2587	0.1164	0.7096	0.4710	0.3051	0.1681	0.2073	0.1759	0.7465	0.7372	0.6215	0.4482	0.2511	0.1530	0.5849	0.2240	0.1864	0.1257	0.1282	0.1254	0.0670	0.0667	0.0650	0.0654	0.0659	0.0660	0.0646	0.0658	0.0661	0.0662	0.0654	0.0662	0.0653	0.0662	0.0672	0.0661	0.0666	0.0667	0.0647	0.0649	0.0666	0.0664	0.0646	0.0680
45=01:12:00	39632	300	0.7567	0.7284	0.6233	0.5517	0.2753	0.1090	0.8305	0.6950	0.6320	0.5469	0.5185	0.4257	0.7889	0.7534	0.6323	0.4943	0.2813	0.1052	0.7904	0.6509	0.6236	0.5140	0.5037	0.4082	0.7888	0.7481	0.6253	0.5069	0.3181	0.1175	0.8166	0.6601	0.6212	0.5200	0.5070	0.3609	0.8114	0.7604	0.6349	0.4807	0.2834	0.1251	0.8184	0.5794	0.5004	0.3390	0.3850	0.3032	0.7994	0.7669	0.6841	0.5184	0.2886	0.1191	0.7331	0.5304	0.3368	0.1777	0.2184	0.1833	0.7814	0.7937	0.6771	0.4938	0.2849	0.1608	0.6413	0.2395	0.2055	0.1236	0.1301	0.1187	0.0640	0.0658	0.0620	0.0659	0.0648	0.0643	0.0627	0.0624	0.0644	0.0632	0.0624	0.0638	0.0665	0.0656	0.0628	0.0638	0.0622	0.0658	0.0626	0.0641	0.0644	0.0645	0.0642	0.0660
46=01:26:41	40513	301	0.7860	0.7505	0.6540	0.5807	0.2839	0.1081	0.8112	0.7349	0.6633	0.5668	0.5607	0.4517	0.8143	0.7698	0.6675	0.5022	0.2879	0.1025	0.7916	0.6413	0.6550	0.5135	0.5299	0.4239	0.8187	0.7789	0.6460	0.5293	0.3300	0.1158	0.7967	0.6921	0.6276	0.5560	0.5111	0.3958	0.8180	0.7794	0.6533	0.4913	0.2952	0.1263	0.8084	0.5860	0.5330	0.3401	0.4065	0.3382	0.8160	0.7870	0.7114	0.5291	0.2984	0.1164	0.7458	0.5356	0.3323	0.1793	0.2140	0.1803	0.8042	0.8052	0.7090	0.5315	0.2941	0.1642	0.6354	0.2420	0.1973	0.1237	0.1262	0.1185	0.0635	0.0659	0.0645	0.0630	0.0652	0.0637	0.0623	0.0620	0.0634	0.0626	0.0641	0.0636	0.0637	0.0634	0.0642	0.0643	0.0627	0.0649	0.0628	0.0622	0.0644	0.0632	0.0637	0.0644
47=01:41:21	41394	300	0.8025	0.7961	0.7184	0.6378	0.3137	0.1125	0.8319	0.7912	0.7140	0.6250	0.6137	0.4997	0.8457	0.8174	0.7304	0.5570	0.3215	0.1072	0.8081	0.6919	0.7048	0.5767	0.5810	0.4541	0.8538	0.8114	0.6971	0.5895	0.3767	0.1204	0.8204	0.7462	0.6974	0.6241	0.5759	0.4408	0.8300	0.8190	0.7046	0.5491	0.3301	0.1330	0.8331	0.6490	0.5885	0.3845	0.4463	0.3641	0.8160	0.8301	0.7629	0.5802	0.3282	0.1226	0.7887	0.5917	0.3681	0.1877	0.2299	0.1872	0.8227	0.8304	0.7597	0.5888	0.3270	0.1766	0.6752	0.2622	0.2138	0.1266	0.1293	0.1200	0.0643	0.0662	0.0657	0.0654	0.0658	0.0652	0.0634	0.0643	0.0659	0.0635	0.0642	0.0638	0.0650	0.0660	0.0664	0.0653	0.0660	0.0629	0.0644	0.0654	0.0634	0.0622	0.0647	0.0646
48=01:56:02	42275	298	0.8058	0.8090	0.7539	0.6754	0.3410	0.1083	0.8167	0.8243	0.7537	0.6780	0.6562	0.5458	0.8355	0.8375	0.7601	0.5895	0.3460	0.1057	0.8046	0.7172	0.7522	0.6022	0.6207	0.4883	0.8509	0.8322	0.7366	0.6220	0.4016	0.1191	0.8118	0.7773	0.7229	0.6647	0.6009	0.4677	0.8288	0.8296	0.7464	0.5866	0.3536	0.1324	0.8276	0.6831	0.6213	0.4066	0.4763	0.3912	0.8138	0.8376	0.8018	0.6298	0.3536	0.1257	0.7931	0.6195	0.3902	0.1905	0.2356	0.1881	0.8139	0.8394	0.7888	0.6298	0.3548	0.1874	0.6726	0.2686	0.2136	0.1253	0.1261	0.1185	0.0641	0.0646	0.0627	0.0632	0.0623	0.0615	0.0626	0.0614	0.0607	0.0629	0.0623	0.0631	0.0624	0.0621	0.0643	0.0630	0.0626	0.0635	0.0625	0.0615	0.0633	0.0609	0.0623	0.0624
49=02:10:43	43155	300	0.8113	0.8142	0.7906	0.7135	0.3706	0.1129	0.8324	0.8275	0.7675	0.7193	0.6874	0.5751	0.8425	0.8459	0.8009	0.6444	0.3839	0.1076	0.8198	0.7634	0.7837	0.6646	0.6735	0.5433	0.8521	0.8380	0.7789	0.6691	0.4421	0.1245	0.8301	0.8103	0.7657	0.7011	0.6489	0.4918	0.8301	0.8409	0.7903	0.6405	0.3991	0.1413	0.8371	0.7501	0.6735	0.4628	0.5196	0.4275	0.8223	0.8348	0.8285	0.6698	0.3894	0.1272	0.8060	0.6619	0.4269	0.2031	0.2546	0.1921	0.8137	0.8302	0.7929	0.6802	0.3879	0.2039	0.6955	0.2906	0.2291	0.1254	0.1299	0.1174	0.0640	0.0634	0.0643	0.0625	0.0632	0.0625	0.0611	0.0614	0.0615	0.0618	0.0632	0.0626	0.0637	0.0640	0.0634	0.0630	0.0630	0.0611	0.0638	0.0615	0.0635	0.0628	0.0622	0.0630
50=02:25:24	44036	301	0.7971	0.8075	0.8197	0.7475	0.3961	0.1117	0.8355	0.8257	0.7764	0.7527	0.7180	0.6228	0.8407	0.8458	0.8215	0.6868	0.4046	0.1097	0.8081	0.7639	0.7820	0.6968	0.7050	0.5770	0.8413	0.8271	0.8108	0.7048	0.4710	0.1265	0.8328	0.8113	0.7835	0.7381	0.6961	0.5215	0.8341	0.8358	0.8095	0.6758	0.4247	0.1441	0.8248	0.7835	0.6951	0.4926	0.5439	0.4510	0.8195	0.8370	0.8277	0.7146	0.4188	0.1298	0.8018	0.6871	0.4548	0.2092	0.2739	0.2008	0.8179	0.8291	0.7918	0.7164	0.4199	0.2122	0.7079	0.2959	0.2367	0.1257	0.1290	0.1161	0.0641	0.0643	0.0619	0.0628	0.0644	0.0622	0.0619	0.0627	0.0629	0.0635	0.0623	0.0624	0.0634	0.0646	0.0636	0.0625	0.0633	0.0633	0.0626	0.0632	0.0627	0.0617	0.0625	0.0648
51=02:40:05	44917	301	0.8189	0.8231	0.8281	0.7872	0.4296	0.1199	0.8459	0.8342	0.7865	0.7552	0.7591	0.6583	0.8448	0.8438	0.8339	0.7310	0.4474	0.1139	0.8228	0.7598	0.7826	0.7321	0.7397	0.6047	0.8533	0.8368	0.8391	0.7555	0.5080	0.1311	0.8332	0.8261	0.7810	0.7808	0.7443	0.5707	0.8502	0.8426	0.8374	0.7119	0.4637	0.1553	0.8456	0.7910	0.7523	0.5219	0.5893	0.4703	0.8307	0.8360	0.8295	0.7585	0.4598	0.1372	0.8018	0.7273	0.4740	0.2214	0.2862	0.2060	0.8194	0.8409	0.7935	0.7631	0.4672	0.2332	0.7187	0.3138	0.2517	0.1285	0.1325	0.1196	0.0664	0.0662	0.0653	0.0655	0.0669	0.0675	0.0654	0.0663	0.0646	0.0644	0.0656	0.0657	0.0668	0.0678	0.0667	0.0659	0.0667	0.0667	0.0657	0.0658	0.0665	0.0664	0.0645	0.0682
52=02:54:45	45798	298	0.8322	0.8104	0.8099	0.7916	0.4595	0.1172	0.8387	0.8038	0.7803	0.7335	0.7277	0.6529	0.8347	0.8377	0.8012	0.7673	0.4588	0.1105	0.7738	0.7609	0.7345	0.7407	0.7142	0.6393	0.8402	0.8268	0.8207	0.7743	0.5183	0.1313	0.8203	0.7851	0.7643	0.7327	0.7642	0.5709	0.8476	0.8182	0.8130	0.7171	0.4625	0.1507	0.8067	0.7583	0.7338	0.5317	0.5843	0.4624	0.8329	0.8277	0.7961	0.7851	0.4659	0.1356	0.7619	0.7174	0.4731	0.2184	0.2867	0.2048	0.8067	0.8248	0.7674	0.7528	0.4830	0.2319	0.6953	0.2923	0.2483	0.1221	0.1287	0.1182	0.0665	0.0660	0.0652	0.0661	0.0652	0.0635	0.0648	0.0632	0.0655	0.0646	0.0649	0.0648	0.0651	0.0669	0.0654	0.0653	0.0631	0.0658	0.0640	0.0635	0.0649	0.0658	0.0634	0.0660
53=03:09:26	46679	300	0.8299	0.8202	0.8250	0.8409	0.4991	0.1162	0.8470	0.8121	0.7972	0.7340	0.7526	0.6763	0.8467	0.8542	0.8070	0.7980	0.4983	0.1148	0.8011	0.7591	0.7573	0.7466	0.7267	0.6543	0.8525	0.8340	0.8056	0.8045	0.5615	0.1347	0.8303	0.7928	0.7603	0.7444	0.7633	0.6091	0.8444	0.8215	0.8138	0.7661	0.5159	0.1565	0.8351	0.7567	0.7552	0.5530	0.6310	0.4920	0.8254	0.8407	0.8158	0.8114	0.5042	0.1382	0.7721	0.7538	0.5025	0.2252	0.2927	0.2111	0.8296	0.8427	0.7977	0.7886	0.5268	0.2564	0.7120	0.3153	0.2591	0.1212	0.1268	0.1113	0.0643	0.0645	0.0616	0.0623	0.0623	0.0628	0.0617	0.0612	0.0653	0.0627	0.0615	0.0615	0.0615	0.0624	0.0638	0.0626	0.0634	0.0636	0.0625	0.0614	0.0616	0.0629	0.0622	0.0638
54=03:24:07	47559	301	0.8356	0.8287	0.8417	0.8401	0.5417	0.1204	0.8447	0.8436	0.7737	0.7901	0.7382	0.7281	0.8422	0.8449	0.8315	0.8264	0.5508	0.1185	0.8383	0.7772	0.7906	0.7521	0.7556	0.7241	0.8544	0.8420	0.8464	0.8425	0.6352	0.1425	0.8681	0.8306	0.8082	0.7847	0.7666	0.6498	0.8578	0.8598	0.8311	0.8287	0.5723	0.1739	0.8223	0.8110	0.7594	0.6439	0.6763	0.5626	0.8349	0.8519	0.8266	0.8307	0.5645	0.1495	0.8240	0.7557	0.5841	0.2463	0.3358	0.2189	0.8135	0.8483	0.7808	0.8200	0.5626	0.2858	0.7160	0.3580	0.2727	0.1283	0.1286	0.1209	0.0637	0.0645	0.0648	0.0644	0.0626	0.0647	0.0627	0.0632	0.0629	0.0638	0.0627	0.0642	0.0643	0.0631	0.0652	0.0644	0.0619	0.0643	0.0615	0.0646	0.0627	0.0641	0.0626	0.0658
55=03:38:48	48440	300	0.8301	0.8291	0.8373	0.8473	0.5670	0.1215	0.8523	0.8365	0.8127	0.7562	0.7677	0.6954	0.8502	0.8547	0.8281	0.8257	0.5694	0.1157	0.8074	0.7735	0.7751	0.7679	0.7360	0.7060	0.8614	0.8536	0.8323	0.8454	0.6508	0.1453	0.8523	0.8165	0.7759	0.7643	0.7804	0.6777	0.8546	0.8385	0.8230	0.8064	0.6077	0.1715	0.8525	0.7735	0.7587	0.6277	0.6947	0.5541	0.8499	0.8563	0.8351	0.8364	0.5858	0.1490	0.7963	0.7734	0.5778	0.2525	0.3322	0.2233	0.8285	0.8479	0.8066	0.8100	0.6115	0.2940	0.7221	0.3435	0.2852	0.1227	0.1280	0.1140	0.0628	0.0630	0.0613	0.0612	0.0627	0.0599	0.0609	0.0615	0.0608	0.0620	0.0609	0.0602	0.0607	0.0614	0.0633	0.0602	0.0617	0.0632	0.0619	0.0600	0.0614	0.0609	0.0610	0.0628
56=03:53:29	49321	300	0.8272	0.8244	0.8371	0.8491	0.6098	0.1240	0.8639	0.8356	0.8034	0.7633	0.7585	0.7020	0.8641	0.8693	0.8293	0.8311	0.6152	0.1204	0.8161	0.7784	0.7772	0.7703	0.7421	0.7211	0.8641	0.8491	0.8242	0.8398	0.6863	0.1500	0.8606	0.8149	0.8003	0.7739	0.7865	0.6938	0.8572	0.8506	0.8309	0.8252	0.6448	0.1780	0.8486	0.7978	0.7702	0.6796	0.7294	0.5861	0.8424	0.8566	0.8381	0.8303	0.6124	0.1528	0.8015	0.7743	0.6175	0.2625	0.3626	0.2284	0.8412	0.8489	0.8072	0.8068	0.6524	0.3275	0.7450	0.3678	0.2940	0.1253	0.1287	0.1118	0.0623	0.0628	0.0624	0.0607	0.0608	0.0607	0.0589	0.0611	0.0615	0.0610	0.0603	0.0611	0.0618	0.0618	0.0625	0.0611	0.0617	0.0602	0.0605	0.0618	0.0615	0.0610	0.0611	0.0628
57=04:08:09	50202	301	0.8322	0.8382	0.8540	0.8601	0.6520	0.1308	0.8630	0.8574	0.8045	0.7826	0.7768	0.7328	0.8630	0.8729	0.8458	0.8327	0.6589	0.1275	0.8484	0.7946	0.8102	0.7715	0.7664	0.7229	0.8738	0.8566	0.8437	0.8491	0.7342	0.1556	0.8772	0.8385	0.8080	0.7986	0.7864	0.7199	0.8682	0.8661	0.8482	0.8412	0.7132	0.1980	0.8661	0.8173	0.7866	0.7248	0.7680	0.6462	0.8348	0.8722	0.8536	0.8395	0.6652	0.1672	0.8220	0.7741	0.6663	0.2841	0.3892	0.2408	0.8479	0.8664	0.8196	0.8349	0.6845	0.3623	0.7462	0.4078	0.3166	0.1294	0.1335	0.1180	0.0665	0.0675	0.0621	0.0664	0.0643	0.0651	0.0656	0.0656	0.0664	0.0637	0.0644	0.0662	0.0654	0.0646	0.0656	0.0654	0.0643	0.0658	0.0656	0.0613	0.0651	0.0645	0.0651	0.0674
58=04:22:50	51083	300	0.8429	0.8195	0.8504	0.8506	0.6797	0.1321	0.8560	0.8432	0.8133	0.7749	0.7539	0.7098	0.8655	0.8741	0.8359	0.8359	0.6754	0.1285	0.8124	0.7909	0.7834	0.7822	0.7494	0.7317	0.8750	0.8557	0.8306	0.8302	0.7541	0.1595	0.8646	0.8094	0.8062	0.7723	0.7924	0.6947	0.8579	0.8541	0.8346	0.8316	0.7187	0.1969	0.8455	0.8102	0.7627	0.7308	0.7390	0.6357	0.8396	0.8643	0.8429	0.8382	0.6710	0.1704	0.8039	0.7649	0.6639	0.2814	0.3912	0.2446	0.8506	0.8596	0.8171	0.8143	0.7234	0.3743	0.7391	0.3900	0.3138	0.1261	0.1318	0.1170	0.0670	0.0679	0.0676	0.0670	0.0658	0.0650	0.0656	0.0644	0.0664	0.0659	0.0666	0.0655	0.0646	0.0658	0.0653	0.0638	0.0667	0.0672	0.0656	0.0649	0.0664	0.0659	0.0661	0.0666
59=04:37:31	51964	300	0.8378	0.8373	0.8529	0.8669	0.7173	0.1354	0.8527	0.8627	0.8217	0.7952	0.7948	0.7491	0.8625	0.8675	0.8431	0.8291	0.7128	0.1319	0.8455	0.7883	0.8200	0.7719	0.7741	0.7304	0.8771	0.8651	0.8428	0.8481	0.7895	0.1680	0.8759	0.8462	0.8058	0.8086	0.7964	0.7341	0.8704	0.8660	0.8512	0.8378	0.7748	0.2128	0.8795	0.8185	0.7946	0.7393	0.7748	0.7037	0.8468	0.8643	0.8588	0.8506	0.7197	0.1771	0.8226	0.7819	0.7129	0.3078	0.4213	0.2618	0.8477	0.8757	0.8260	0.8289	0.7448	0.4224	0.7488	0.4322	0.3400	0.1297	0.1319	0.1165	0.0644	0.0660	0.0636	0.0634	0.0639	0.0643	0.0625	0.0631	0.0645	0.0622	0.0636	0.0637	0.0644	0.0634	0.0645	0.0651	0.0654	0.0663	0.0641	0.0630	0.0629	0.0617	0.0631	0.0657
60=04:52:12	52844	301	0.8477	0.8436	0.8741	0.8676	0.7542	0.1387	0.8540	0.8797	0.8042	0.8206	0.7465	0.7527	0.8616	0.8775	0.8559	0.8485	0.7433	0.1347	0.8407	0.8083	0.8329	0.7856	0.7695	0.7515	0.8810	0.8727	0.8614	0.8501	0.8271	0.1744	0.8913	0.8358	0.8285	0.8048	0.7815	0.7072	0.8750	0.8821	0.8554	0.8599	0.7856	0.2330	0.8473	0.8443	0.7619	0.7740	0.7461	0.7193	0.8453	0.8756	0.8581	0.8648	0.7524	0.1857	0.8239	0.7578	0.7382	0.3040	0.4421	0.2691	0.8427	0.8748	0.8130	0.8297	0.7580	0.4429	0.7212	0.4305	0.3224	0.1248	0.1278	0.1161	0.0647	0.0661	0.0634	0.0631	0.0640	0.0610	0.0638	0.0640	0.0650	0.0633	0.0641	0.0637	0.0635	0.0615	0.0652	0.0642	0.0638	0.0636	0.0649	0.0643	0.0645	0.0638	0.0629	0.0654
61=05:06:53	53725	301	0.8414	0.8284	0.8702	0.8525	0.7569	0.1388	0.8434	0.8504	0.7989	0.7892	0.7292	0.7279	0.8605	0.8771	0.8474	0.8429	0.7303	0.1326	0.7924	0.7881	0.7687	0.7830	0.7464	0.7439	0.8786	0.8684	0.8472	0.8381	0.8232	0.1784	0.8628	0.7897	0.8340	0.7755	0.8004	0.6930	0.8561	0.8704	0.8228	0.8314	0.7587	0.2268	0.8231	0.8327	0.7428	0.7588	0.7152	0.7011	0.8403	0.8682	0.8496	0.8442	0.7401	0.1872	0.8147	0.7556	0.7407	0.3053	0.4715	0.2744	0.8451	0.8531	0.8104	0.8099	0.7498	0.4513	0.7318	0.4200	0.3345	0.1258	0.1311	0.1146	0.0649	0.0671	0.0664	0.0644	0.0640	0.0650	0.0641	0.0627	0.0650	0.0658	0.0645	0.0643	0.0632	0.0661	0.0667	0.0664	0.0645	0.0648	0.0657	0.0646	0.0650	0.0648	0.0645	0.0652
62=05:21:33	54606	298	0.8400	0.8476	0.8740	0.8732	0.7801	0.1499	0.8767	0.8717	0.8381	0.8140	0.7905	0.7531	0.8811	0.8744	0.8665	0.8613	0.7666	0.1440	0.8436	0.7993	0.8182	0.8043	0.7794	0.7402	0.8855	0.8736	0.8589	0.8704	0.8453	0.1944	0.8748	0.8378	0.8379	0.8090	0.8247	0.7349	0.8744	0.8931	0.8557	0.8430	0.8153	0.2563	0.8852	0.8336	0.8006	0.7603	0.7670	0.7158	0.8664	0.8827	0.8724	0.8487	0.7834	0.2028	0.8327	0.7861	0.7524	0.3504	0.4928	0.3038	0.8506	0.8669	0.8412	0.8491	0.7954	0.5120	0.7657	0.4669	0.3707	0.1279	0.1368	0.1138	0.0656	0.0675	0.0662	0.0671	0.0673	0.0669	0.0655	0.0661	0.0665	0.0645	0.0650	0.0652	0.0657	0.0671	0.0648	0.0667	0.0660	0.0659	0.0668	0.0654	0.0658	0.0655	0.0654	0.0675
63=05:36:14	55487	300	0.8530	0.8523	0.8695	0.8652	0.7868	0.1538	0.8556	0.8950	0.8292	0.8447	0.7901	0.7862	0.8655	0.8699	0.8613	0.8525	0.7829	0.1476	0.8638	0.8110	0.8534	0.7959	0.7916	0.7557	0.8799	0.8713	0.8703	0.8673	0.8417	0.2012	0.8866	0.8494	0.8436	0.8238	0.8087	0.7292	0.8871	0.8993	0.8658	0.8609	0.8222	0.2835	0.8788	0.8576	0.7956	0.7876	0.7838	0.7521	0.8588	0.8760	0.8734	0.8560	0.8017	0.2171	0.8511	0.7731	0.7869	0.3655	0.5208	0.3124	0.8388	0.8797	0.8258	0.8556	0.7753	0.5602	0.7402	0.4964	0.3720	0.1314	0.1341	0.1158	0.0654	0.0672	0.0651	0.0662	0.0649	0.0655	0.0656	0.0654	0.0678	0.0637	0.0641	0.0655	0.0675	0.0665	0.0673	0.0655	0.0660	0.0665	0.0657	0.0658	0.0652	0.0646	0.0650	0.0672
64=05:50:55	56368	301	0.8444	0.8494	0.8771	0.8822	0.7936	0.1562	0.8529	0.8822	0.8468	0.7940	0.8207	0.7430	0.8724	0.8731	0.8529	0.8418	0.7738	0.1442	0.8359	0.7774	0.8216	0.7780	0.7579	0.7038	0.8871	0.8878	0.8495	0.8663	0.8261	0.2104	0.8551	0.8403	0.8202	0.8038	0.8069	0.7477	0.8659	0.8763	0.8526	0.8293	0.8148	0.2673	0.8800	0.7962	0.8100	0.7158	0.7881	0.7105	0.8520	0.8709	0.8778	0.8564	0.7811	0.2183	0.8010	0.7754	0.7158	0.3758	0.5061	0.3273	0.8401	0.8658	0.8437	0.8269	0.7791	0.5648	0.7444	0.4680	0.3792	0.1278	0.1314	0.1144	0.0673	0.0661	0.0659	0.0655	0.0647	0.0645	0.0641	0.0636	0.0665	0.0654	0.0643	0.0646	0.0654	0.0653	0.0658	0.0645	0.0658	0.0674	0.0659	0.0642	0.0639	0.0641	0.0641	0.0659
65=06:05:36	57248	301	0.8474	0.8463	0.8862	0.8779	0.8123	0.1631	0.8700	0.9003	0.8639	0.8278	0.8038	0.7738	0.8749	0.8837	0.8639	0.8738	0.7930	0.1596	0.8461	0.8145	0.8518	0.8058	0.7895	0.7582	0.8855	0.9005	0.8640	0.8742	0.8407	0.2237	0.8901	0.8490	0.8611	0.8192	0.8372	0.7427	0.8833	0.9005	0.8678	0.8576	0.8248	0.3099	0.9012	0.8563	0.8163	0.7830	0.7879	0.7330	0.8694	0.8906	0.8793	0.8800	0.8077	0.2436	0.8356	0.7970	0.7625	0.4039	0.5704	0.3449	0.8543	0.8844	0.8512	0.8488	0.8101	0.6399	0.7751	0.5112	0.4048	0.1311	0.1380	0.1179	0.0670	0.0673	0.0659	0.0658	0.0661	0.0659	0.0639	0.0637	0.0652	0.0635	0.0647	0.0658	0.0664	0.0651	0.0652	0.0652	0.0653	0.0661	0.0646	0.0661	0.0668	0.0640	0.0664	0.0668
66=06:20:17	58129	301	0.8492	0.8597	0.8804	0.8813	0.7971	0.1655	0.8621	0.9100	0.8518	0.8373	0.8084	0.7882	0.8727	0.8820	0.8711	0.8686	0.7934	0.1607	0.8597	0.8030	0.8656	0.7993	0.7962	0.7568	0.8719	0.8934	0.8769	0.8817	0.8482	0.2342	0.8866	0.8536	0.8525	0.8343	0.8226	0.7507	0.8853	0.9060	0.8687	0.8585	0.8305	0.3368	0.9100	0.8633	0.8176	0.7872	0.7963	0.7559	0.8610	0.8804	0.8784	0.8694	0.8119	0.2503	0.8569	0.7845	0.7689	0.4203	0.5866	0.3475	0.8537	0.8875	0.8529	0.8754	0.7934	0.6831	0.7560	0.5276	0.4063	0.1303	0.1349	0.1130	0.0622	0.0634	0.0643	0.0633	0.0615	0.0631	0.0630	0.0620	0.0632	0.0614	0.0623	0.0624	0.0641	0.0624	0.0632	0.0627	0.0632	0.0634	0.0613	0.0618	0.0631	0.0610	0.0627	0.0646
67=06:34:57	59010	300	0.8393	0.8516	0.8934	0.9034	0.8153	0.1748	0.8658	0.9041	0.8755	0.8279	0.8108	0.7822	0.8724	0.8957	0.8640	0.8730	0.7962	0.1645	0.8406	0.8076	0.8513	0.8073	0.7802	0.7490	0.8836	0.9099	0.8615	0.8744	0.8426	0.2495	0.8904	0.8477	0.8581	0.8155	0.8360	0.7531	0.8794	0.8980	0.8734	0.8609	0.8233	0.3447	0.9078	0.8515	0.8072	0.7662	0.7865	0.7309	0.8603	0.8869	0.8934	0.8909	0.8029	0.2676	0.8363	0.8033	0.7593	0.4385	0.6183	0.3721	0.8610	0.8916	0.8729	0.8540	0.8016	0.7148	0.7730	0.5188	0.4214	0.1288	0.1350	0.1136	0.0638	0.0639	0.0621	0.0632	0.0621	0.0616	0.0619	0.0616	0.0626	0.0626	0.0611	0.0625	0.0638	0.0639	0.0630	0.0629	0.0631	0.0634	0.0630	0.0631	0.0631	0.0638	0.0622	0.0648
68=06:49:38	59891	301	0.8517	0.8599	0.9060	0.8978	0.8070	0.1824	0.8718	0.9319	0.8699	0.8549	0.8116	0.8097	0.8780	0.8948	0.8840	0.8797	0.7979	0.1731	0.8579	0.8154	0.8791	0.8090	0.8035	0.7666	0.8848	0.9050	0.8818	0.8905	0.8554	0.2640	0.8981	0.8569	0.8841	0.8387	0.8402	0.7611	0.8871	0.9184	0.8773	0.8696	0.8319	0.3829	0.9102	0.8755	0.8233	0.7990	0.8003	0.7517	0.8783	0.8913	0.8871	0.8847	0.8194	0.2862	0.8676	0.7924	0.7765	0.4626	0.6521	0.3859	0.8544	0.8959	0.8664	0.8810	0.8127	0.7611	0.7675	0.5497	0.4289	0.1322	0.1370	0.1155	0.0638	0.0666	0.0655	0.0656	0.0654	0.0644	0.0639	0.0652	0.0646	0.0646	0.0645	0.0645	0.0645	0.0658	0.0652	0.0646	0.0658	0.0650	0.0652	0.0638	0.0646	0.0646	0.0642	0.0662
69=07:04:19	60772	300	0.8533	0.8582	0.9107	0.9142	0.8103	0.1933	0.8651	0.9506	0.8860	0.8547	0.8362	0.8193	0.8846	0.8969	0.8872	0.8749	0.8076	0.1845	0.8773	0.8022	0.9056	0.8077	0.8149	0.7601	0.9003	0.9157	0.8840	0.8835	0.8584	0.2874	0.8974	0.8752	0.8885	0.8641	0.8386	0.7906	0.8811	0.9192	0.8818	0.8779	0.8468	0.4077	0.9246	0.8787	0.8469	0.7935	0.8271	0.7784	0.8695	0.8983	0.9050	0.8894	0.8201	0.3062	0.8848	0.8061	0.7784	0.4975	0.6750	0.4091	0.8694	0.9002	0.8823	0.8857	0.8067	0.8009	0.7751	0.5672	0.4371	0.1373	0.1394	0.1197	0.0687	0.0672	0.0672	0.0656	0.0667	0.0663	0.0659	0.0659	0.0670	0.0663	0.0647	0.0652	0.0675	0.0665	0.0663	0.0652	0.0666	0.0659	0.0644	0.0660	0.0654	0.0642	0.0646	0.0669
70=07:19:00	61652	301	0.8432	0.8737	0.9271	0.9118	0.8069	0.2045	0.8838	0.9544	0.8962	0.8618	0.8314	0.8295	0.8901	0.8949	0.8909	0.8890	0.7953	0.1943	0.8722	0.8233	0.8867	0.8223	0.8151	0.7728	0.8864	0.9171	0.8832	0.9048	0.8738	0.3081	0.8992	0.8682	0.9185	0.8483	0.8493	0.7697	0.8890	0.9430	0.8744	0.8821	0.8538	0.4323	0.9104	0.8918	0.8412	0.8223	0.8210	0.7706	0.8771	0.9070	0.8973	0.8830	0.8133	0.3259	0.8783	0.8076	0.7776	0.5076	0.7176	0.4243	0.8616	0.8927	0.8900	0.8810	0.8158	0.7978	0.7862	0.5750	0.4485	0.1365	0.1396	0.1166	0.0670	0.0668	0.0667	0.0667	0.0683	0.0655	0.0654	0.0644	0.0657	0.0636	0.0652	0.0668	0.0658	0.0669	0.0650	0.0673	0.0659	0.0659	0.0662	0.0669	0.0657	0.0657	0.0642	0.0658
71=07:33:41	62533	300	0.8543	0.8681	0.9155	0.9206	0.8075	0.2087	0.8530	0.9602	0.9036	0.8627	0.8372	0.8388	0.8793	0.8874	0.8880	0.8758	0.8060	0.1940	0.8770	0.8082	0.9192	0.8026	0.8107	0.7676	0.8986	0.9199	0.8864	0.9005	0.8602	0.3190	0.8977	0.8749	0.8843	0.8536	0.8382	0.7760	0.8849	0.9280	0.8866	0.8763	0.8537	0.4504	0.9328	0.8710	0.8406	0.8006	0.8374	0.7906	0.8779	0.9008	0.9074	0.8848	0.8194	0.3392	0.8774	0.8081	0.7827	0.5338	0.6992	0.4323	0.8528	0.9030	0.8855	0.8895	0.8026	0.8103	0.7651	0.5861	0.4621	0.1360	0.1386	0.1178	0.0647	0.0658	0.0635	0.0630	0.0645	0.0632	0.0637	0.0634	0.0635	0.0642	0.0630	0.0645	0.0642	0.0635	0.0639	0.0628	0.0638	0.0641	0.0637	0.0632	0.0652	0.0632	0.0634	0.0650
72=07:48:22	63414	296	0.8400	0.8664	0.9245	0.9126	0.8170	0.2187	0.8735	0.9641	0.9129	0.8609	0.8298	0.8290	0.8839	0.8999	0.8888	0.8886	0.7930	0.2053	0.8569	0.8200	0.9001	0.8160	0.7986	0.7602	0.8934	0.9266	0.8832	0.9087	0.8624	0.3338	0.8983	0.8604	0.9234	0.8398	0.8565	0.7660	0.8870	0.9432	0.8846	0.8787	0.8526	0.4680	0.9153	0.8778	0.8323	0.8128	0.8243	0.7645	0.8736	0.9043	0.9015	0.8950	0.8180	0.3668	0.8707	0.8077	0.7732	0.5511	0.7453	0.4527	0.8598	0.8880	0.9013	0.8839	0.8297	0.7970	0.7888	0.5761	0.4705	0.1325	0.1377	0.1130	0.0640	0.0653	0.0622	0.0629	0.0634	0.0607	0.0626	0.0600	0.0632	0.0616	0.0610	0.0643	0.0635	0.0638	0.0627	0.0623	0.0626	0.0632	0.0609	0.0615	0.0623	0.0622	0.0629	0.0633
73=08:03:02	64295	300	0.8537	0.8739	0.9436	0.9504	0.8287	0.2341	0.8551	0.9759	0.9152	0.8555	0.8511	0.8452	0.8853	0.9033	0.8933	0.8743	0.8124	0.2149	0.8789	0.8051	0.9363	0.7981	0.8137	0.7426	0.9016	0.9405	0.8878	0.9053	0.8719	0.3547	0.9051	0.8750	0.8867	0.8561	0.8300	0.7871	0.8826	0.9369	0.8988	0.8966	0.8706	0.4746	0.9324	0.8537	0.8421	0.7964	0.8585	0.7968	0.8746	0.9071	0.9292	0.9040	0.8199	0.3802	0.8724	0.8130	0.7732	0.5760	0.7207	0.4629	0.8651	0.9102	0.9081	0.8902	0.8047	0.8116	0.7704	0.5914	0.4726	0.1353	0.1391	0.1139	0.0649	0.0651	0.0633	0.0654	0.0653	0.0648	0.0630	0.0645	0.0648	0.0638	0.0633	0.0632	0.0653	0.0656	0.0645	0.0654	0.0658	0.0654	0.0658	0.0644	0.0639	0.0632	0.0647	0.0663
74=08:17:43	65176	301	0.8457	0.8530	0.9453	0.9366	0.8286	0.2460	0.8556	0.9809	0.9203	0.8740	0.8304	0.8607	0.8766	0.9059	0.8871	0.8853	0.8052	0.2290	0.8700	0.8264	0.9304	0.8241	0.8078	0.7721	0.9040	0.9364	0.8772	0.8881	0.8734	0.3738	0.9148	0.8575	0.9278	0.8478	0.8426	0.7641	0.8762	0.9434	0.8794	0.9072	0.8624	0.5049	0.9077	0.8912	0.8238	0.8378	0.8435	0.8041	0.8630	0.9076	0.9230	0.8999	0.8150	0.3941	0.8960	0.8111	0.7922	0.5870	0.7774	0.4805	0.8762	0.9021	0.9150	0.8821	0.8129	0.8152	0.7758	0.5945	0.4797	0.1353	0.1419	0.1151	0.0643	0.0660	0.0647	0.0630	0.0643	0.0634	0.0625	0.0620	0.0658	0.0631	0.0648	0.0631	0.0650	0.0644	0.0651	0.0640	0.0645	0.0641	0.0646	0.0627	0.0632	0.0639	0.0634	0.0663
75=08:32:24	66056	300	0.8434	0.8760	0.9497	0.9247	0.8180	0.2602	0.8644	0.9961	0.9256	0.8815	0.8042	0.8692	0.8813	0.9035	0.8956	0.9035	0.8044	0.2438	0.8634	0.8243	0.9338	0.8253	0.8169	0.7849	0.8918	0.9381	0.8972	0.9143	0.8778	0.3860	0.9114	0.8578	0.9515	0.8553	0.8460	0.7640	0.8851	0.9617	0.8854	0.9073	0.8550	0.5402	0.9082	0.9040	0.8264	0.8651	0.8401	0.7971	0.8620	0.9003	0.9098	0.9118	0.8252	0.4259	0.9044	0.7984	0.7987	0.5953	0.7878	0.4858	0.8689	0.9009	0.9041	0.8982	0.8112	0.8139	0.7684	0.5899	0.4787	0.1359	0.1394	0.1140	0.0650	0.0646	0.0646	0.0640	0.0648	0.0639	0.0635	0.0616	0.0655	0.0631	0.0642	0.0652	0.0650	0.0622	0.0632	0.0640	0.0654	0.0655	0.0640	0.0622	0.0634	0.0630	0.0632	0.0665
76=08:47:08	66941	301	0.8604	0.8727	0.9559	0.9284	0.8267	0.2763	0.8711	0.9981	0.9413	0.8775	0.8250	0.8665	0.8856	0.8978	0.8931	0.9093	0.8056	0.2559	0.8763	0.8350	0.9372	0.8237	0.8130	0.7777	0.8936	0.9485	0.9035	0.9216	0.8830	0.4118	0.9089	0.8677	0.9655	0.8427	0.8568	0.7741	0.8984	0.9692	0.8932	0.9046	0.8678	0.5441	0.9210	0.8900	0.8356	0.8616	0.8688	0.8077	0.8775	0.9085	0.9094	0.9145	0.8322	0.4467	0.8855	0.8162	0.8018	0.6393	0.7915	0.5284	0.8582	0.9051	0.9126	0.9013	0.8288	0.8145	0.7859	0.6123	0.5092	0.1376	0.1426	0.1151	0.0652	0.0644	0.0660	0.0647	0.0633	0.0643	0.0644	0.0645	0.0641	0.0622	0.0639	0.0655	0.0664	0.0664	0.0639	0.0635	0.0648	0.0647	0.0643	0.0646	0.0638	0.0666	0.0657	0.0660
77=09:01:49	67822	301	0.8518	0.8691	0.9601	0.9651	0.8407	0.2942	0.8590	1.0025	0.9547	0.8584	0.8529	0.8601	0.8850	0.9130	0.8958	0.9018	0.8233	0.2632	0.8790	0.8172	0.9530	0.8249	0.8096	0.7557	0.9051	0.9675	0.8940	0.9153	0.8806	0.4441	0.9129	0.8741	0.9381	0.8534	0.8557	0.7889	0.8873	0.9563	0.9067	0.9101	0.8843	0.5445	0.9495	0.8781	0.8500	0.8365	0.8899	0.8101	0.8673	0.9089	0.9416	0.9262	0.8270	0.4620	0.8932	0.8418	0.7914	0.6850	0.7835	0.5646	0.8796	0.9192	0.9364	0.9025	0.8260	0.8336	0.7939	0.6149	0.5239	0.1403	0.1461	0.1170	0.0662	0.0668	0.0640	0.0654	0.0642	0.0643	0.0631	0.0639	0.0653	0.0638	0.0646	0.0655	0.0648	0.0664	0.0638	0.0651	0.0660	0.0661	0.0645	0.0642	0.0662	0.0647	0.0655	0.0661
78=09:16:30	68702	298	0.8591	0.8797	0.9771	0.9449	0.8356	0.3142	0.8800	1.0164	0.9618	0.8722	0.8409	0.8680	0.8867	0.9084	0.9065	0.9197	0.8173	0.2790	0.8822	0.8362	0.9508	0.8274	0.8163	0.7778	0.8978	0.9639	0.9059	0.9337	0.8952	0.4487	0.9191	0.8760	0.9779	0.8439	0.8571	0.7774	0.8917	0.9909	0.8982	0.9192	0.8877	0.5784	0.9355	0.8930	0.8501	0.8741	0.8918	0.8217	0.8783	0.9173	0.9140	0.9218	0.8367	0.4906	0.9041	0.8294	0.8040	0.6856	0.7892	0.5712	0.8635	0.9119	0.9338	0.9179	0.8450	0.8196	0.7947	0.6253	0.5297	0.1378	0.1461	0.1157	0.0662	0.0664	0.0640	0.0647	0.0640	0.0643	0.0635	0.0639	0.0641	0.0632	0.0639	0.0623	0.0653	0.0635	0.0641	0.0628	0.0660	0.0644	0.0653	0.0647	0.0644	0.0643	0.0636	0.0662
79=09:31:11	69583	300	0.8689	0.8746	0.9788	0.9543	0.8345	0.3314	0.8551	1.0290	0.9317	0.8919	0.8144	0.8856	0.8720	0.8902	0.9085	0.9121	0.8171	0.2850	0.8904	0.8124	0.9676	0.8020	0.8148	0.7885	0.9028	0.9707	0.9210	0.9346	0.8970	0.4703	0.9200	0.8711	0.9648	0.8601	0.8189	0.7702	0.8863	0.9851	0.9011	0.9236	0.8690	0.5870	0.9115	0.8874	0.8180	0.8778	0.8664	0.8504	0.8797	0.9174	0.9297	0.9272	0.8515	0.5068	0.9213	0.8019	0.8186	0.6808	0.7755	0.5610	0.8545	0.9142	0.9171	0.9203	0.8263	0.8227	0.7535	0.6348	0.5011	0.1391	0.1387	0.1121	0.0644	0.0651	0.0637	0.0636	0.0634	0.0620	0.0623	0.0626	0.0631	0.0620	0.0653	0.0639	0.0644	0.0637	0.0639	0.0616	0.0648	0.0641	0.0642	0.0642	0.0634	0.0624	0.0638	0.0639
80=09:45:52	70464	301	0.8520	0.8640	0.9655	0.9622	0.8393	0.3473	0.8632	1.0261	0.9716	0.8508	0.8411	0.8576	0.8796	0.9050	0.9027	0.9139	0.8209	0.2991	0.8692	0.8145	0.9693	0.8192	0.8064	0.7649	0.8994	0.9812	0.9028	0.9317	0.8712	0.4858	0.9122	0.8778	0.9700	0.8564	0.8551	0.7922	0.8881	0.9757	0.9157	0.9189	0.8864	0.5802	0.9571	0.8767	0.8557	0.8762	0.9197	0.8340	0.8765	0.9040	0.9399	0.9358	0.8391	0.5281	0.8914	0.8333	0.7916	0.7272	0.7694	0.6163	0.8722	0.9165	0.9497	0.9126	0.8426	0.8382	0.8018	0.6277	0.5443	0.1409	0.1443	0.1142	0.0662	0.0662	0.0630	0.0639	0.0648	0.0646	0.0648	0.0626	0.0652	0.0627	0.0638	0.0637	0.0633	0.0641	0.0645	0.0642	0.0640	0.0653	0.0640	0.0643	0.0618	0.0637	0.0639	0.0651
81=10:00:32	71345	300	0.8415	0.8743	0.9989	0.9828	0.8349	0.3747	0.8498	1.0577	0.9694	0.8848	0.8347	0.8924	0.8826	0.9086	0.9167	0.9029	0.8235	0.3098	0.8951	0.8130	1.0110	0.8163	0.8330	0.7806	0.9162	0.9701	0.9070	0.9372	0.9058	0.5120	0.9153	0.8765	0.9683	0.8770	0.8290	0.7940	0.8798	0.9840	0.9046	0.9383	0.9007	0.6003	0.9449	0.8896	0.8532	0.8847	0.9228	0.8883	0.8748	0.9160	0.9433	0.9252	0.8436	0.5325	0.9159	0.8314	0.8133	0.7278	0.7673	0.6164	0.8716	0.9184	0.9499	0.9324	0.8100	0.8416	0.7668	0.6440	0.5280	0.1412	0.1451	0.1150	0.0672	0.0686	0.0656	0.0648	0.0652	0.0659	0.0642	0.0638	0.0656	0.0639	0.0635	0.0655	0.0661	0.0668	0.0668	0.0646	0.0654	0.0654	0.0647	0.0627	0.0652	0.0633	0.0661	0.0652
82=10:15:13	72226	301	0.8460	0.8707	1.0000	0.9720	0.8401	0.3917	0.8746	1.0545	1.0016	0.8693	0.8377	0.8701	0.8844	0.9134	0.9103	0.9334	0.8186	0.3326	0.8787	0.8347	0.9870	0.8351	0.8148	0.7687	0.9044	0.9870	0.9024	0.9448	0.8901	0.5257	0.9179	0.8711	1.0012	0.8526	0.8677	0.7835	0.8960	0.9948	0.9156	0.9396	0.9000	0.6112	0.9515	0.8923	0.8546	0.9009	0.9342	0.8621	0.8673	0.9107	0.9375	0.9525	0.8337	0.5640	0.9005	0.8466	0.8014	0.7430	0.7877	0.6571	0.8732	0.9180	0.9666	0.9227	0.8474	0.8362	0.8053	0.6343	0.5631	0.1407	0.1481	0.1130	0.0655	0.0638	0.0624	0.0629	0.0635	0.0626	0.0622	0.0645	0.0636	0.0632	0.0628	0.0646	0.0630	0.0644	0.0644	0.0622	0.0635	0.0620	0.0639	0.0624	0.0619	0.0628	0.0626	0.0637
83=10:29:54	73106	301	0.8627	0.8719	1.0020	0.9657	0.8482	0.4214	0.8726	1.0732	1.0050	0.8942	0.8378	0.8948	0.8775	0.9149	0.9109	0.9444	0.8324	0.3553	0.8906	0.8400	1.0157	0.8329	0.8226	0.7914	0.9046	0.9912	0.9206	0.9526	0.9019	0.5367	0.9340	0.8770	1.0267	0.8697	0.8592	0.7824	0.9071	1.0083	0.9277	0.9511	0.9020	0.6402	0.9569	0.9126	0.8477	0.9412	0.9485	0.8924	0.8801	0.9094	0.9368	0.9654	0.8617	0.5891	0.9198	0.8414	0.8279	0.7466	0.8053	0.6554	0.8665	0.9301	0.9615	0.9374	0.8461	0.8553	0.7959	0.6519	0.5672	0.1453	0.1491	0.1134	0.0642	0.0637	0.0627	0.0632	0.0660	0.0628	0.0634	0.0627	0.0635	0.0629	0.0641	0.0644	0.0640	0.0643	0.0630	0.0622	0.0636	0.0653	0.0638	0.0623	0.0626	0.0631	0.0637	0.0650
84=10:44:35	73987	300	0.8518	0.8747	1.0116	0.9588	0.8403	0.4375	0.8592	1.0788	0.9904	0.8937	0.8257	0.8969	0.8839	0.9030	0.9168	0.9406	0.8199	0.3684	0.8866	0.8293	1.0058	0.8241	0.8213	0.7920	0.8903	0.9786	0.9145	0.9502	0.9037	0.5448	0.9270	0.8654	1.0246	0.8616	0.8410	0.7705	0.8974	1.0153	0.9107	0.9555	0.8932	0.6460	0.9273	0.9056	0.8333	0.9431	0.9258	0.8916	0.8780	0.9128	0.9252	0.9475	0.8359	0.5837	0.9165	0.8198	0.8213	0.7198	0.7968	0.6550	0.8599	0.9114	0.9481	0.9437	0.8324	0.8479	0.7798	0.6466	0.5487	0.1418	0.1469	0.1134	0.0667	0.0669	0.0654	0.0640	0.0660	0.0641	0.0639	0.0652	0.0650	0.0640	0.0640	0.0647	0.0677	0.0666	0.0665	0.0666	0.0650	0.0675	0.0637	0.0644	0.0646	0.0655	0.0651	0.0655
85=10:59:16	74868	301	0.8635	0.8812	1.0088	0.9715	0.8438	0.4777	0.8632	1.0928	1.0076	0.8764	0.8562	0.8868	0.8790	0.8947	0.9231	0.9461	0.8362	0.3637	0.8962	0.8155	1.0279	0.8059	0.8312	0.7791	0.8959	1.0113	0.9345	0.9645	0.8997	0.5690	0.9179	0.8988	1.0145	0.8800	0.8392	0.8083	0.8976	1.0185	0.9297	0.9450	0.9076	0.6380	0.9679	0.8823	0.8723	0.9329	0.9815	0.9190	0.8917	0.9077	0.9402	0.9624	0.8653	0.6050	0.9170	0.8389	0.8205	0.7639	0.7837	0.6972	0.8532	0.9228	0.9575	0.9556	0.8444	0.8643	0.7852	0.6622	0.5704	0.1469	0.1497	0.1133	0.0669	0.0671	0.0650	0.0648	0.0662	0.0667	0.0654	0.0656	0.0648	0.0647	0.0638	0.0655	0.0659	0.0634	0.0656	0.0656	0.0659	0.0661	0.0656	0.0660	0.0646	0.0647	0.0661	0.0677
86=11:13:57	75749	300	0.8657	0.8829	1.0201	0.9684	0.8673	0.4976	0.8794	1.0891	1.0238	0.8943	0.8410	0.8881	0.8741	0.9128	0.9202	0.9633	0.8354	0.3938	0.8863	0.8476	1.0283	0.8319	0.8222	0.7890	0.8902	1.0113	0.9377	0.9648	0.8977	0.5726	0.9396	0.8819	1.0420	0.8615	0.8629	0.7821	0.9087	1.0214	0.9350	0.9585	0.9014	0.6646	0.9650	0.9041	0.8512	0.9645	0.9648	0.9129	0.8760	0.9101	0.9391	0.9832	0.8693	0.6267	0.9247	0.8475	0.8355	0.7490	0.8079	0.7112	0.8618	0.9330	0.9757	0.9523	0.8703	0.8640	0.7986	0.6586	0.5912	0.1475	0.1488	0.1137	0.0645	0.0636	0.0637	0.0614	0.0628	0.0643	0.0632	0.0638	0.0651	0.0632	0.0613	0.0634	0.0649	0.0630	0.0624	0.0626	0.0633	0.0630	0.0648	0.0637	0.0620	0.0613	0.0621	0.0643
87=11:28:37	76630	300	0.8444	0.8787	1.0354	0.9841	0.8465	0.5146	0.8666	1.1096	1.0332	0.8697	0.8686	0.8847	0.8884	0.9074	0.9390	0.9528	0.8370	0.4057	0.9015	0.8266	1.0387	0.8284	0.8334	0.7819	0.9194	1.0101	0.9216	0.9802	0.9182	0.6034	0.9264	0.8994	1.0391	0.8787	0.8538	0.7965	0.8872	1.0360	0.9318	0.9577	0.9301	0.6578	0.9767	0.8924	0.8820	0.9622	0.9991	0.9461	0.8864	0.9235	0.9540	0.9708	0.8589	0.6387	0.9379	0.8569	0.8146	0.7696	0.7943	0.7277	0.8665	0.9148	0.9978	0.9697	0.8527	0.8726	0.8119	0.6703	0.5926	0.1497	0.1535	0.1166	0.0652	0.0655	0.0647	0.0633	0.0630	0.0620	0.0643	0.0628	0.0647	0.0642	0.0647	0.0652	0.0661	0.0641	0.0640	0.0642	0.0643	0.0648	0.0636	0.0637	0.0633	0.0620	0.0638	0.0655
88=11:43:18	77511	301	0.8515	0.8825	1.0443	0.9858	0.8710	0.5437	0.8817	1.1004	1.0469	0.8765	0.8451	0.8837	0.8811	0.9132	0.9310	0.9758	0.8379	0.4165	0.8902	0.8399	1.0329	0.8342	0.8134	0.7819	0.9069	1.0303	0.9320	0.9747	0.9139	0.6104	0.9454	0.8856	1.0620	0.8553	0.8676	0.7875	0.8882	1.0383	0.9363	0.9607	0.9133	0.6658	0.9671	0.9020	0.8612	0.9741	0.9919	0.9347	0.8856	0.9188	0.9559	0.9889	0.8632	0.6540	0.9196	0.8626	0.8312	0.7610	0.8145	0.7347	0.8645	0.9161	0.9941	0.9606	0.8684	0.8643	0.8085	0.6587	0.6019	0.1494	0.1570	0.1177	0.0660	0.0638	0.0634	0.0642	0.0645	0.0640	0.0644	0.0629	0.0635	0.0642	0.0629	0.0639	0.0642	0.0638	0.0645	0.0634	0.0643	0.0648	0.0634	0.0640	0.0648	0.0639	0.0645	0.0636
89=11:57:59	78392	296	0.8639	0.8848	1.0569	1.0026	0.8560	0.5594	0.8519	1.1328	1.0378	0.8763	0.8536	0.8891	0.8888	0.9163	0.9479	0.9602	0.8548	0.4289	0.9097	0.8155	1.0675	0.8154	0.8376	0.7724	0.9162	1.0236	0.9357	0.9783	0.9271	0.6294	0.9345	0.8956	1.0412	0.8850	0.8339	0.8038	0.8839	1.0399	0.9356	0.9681	0.9301	0.6663	0.9853	0.8948	0.8780	0.9659	1.0058	0.9704	0.8799	0.9212	0.9746	0.9838	0.8690	0.6528	0.9402	0.8633	0.8342	0.7683	0.7916	0.7308	0.8731	0.9254	1.0026	0.9832	0.8460	0.8873	0.7884	0.6747	0.5834	0.1514	0.1553	0.1124	0.0660	0.0649	0.0643	0.0643	0.0635	0.0629	0.0629	0.0624	0.0642	0.0624	0.0641	0.0632	0.0646	0.0648	0.0636	0.0635	0.0631	0.0651	0.0646	0.0625	0.0649	0.0625	0.0636	0.0639
