# Supplementary material for: Systematic Prediction of Antifungal Drug Synergy by Chemogenomic Screening in Saccharomyces cerevisiae
Source: Front Fungal Biol. 2021 Jul 2;2:683414. doi: 10.3389/ffunb.2021.683414 (PMC10512392; doi:10.3389/ffunb.2021.683414)
Supplement: Supplementary file 1 [file Data_Sheet_1.ZIP › Supplementary data/Sypplementary_data_1_(Drug_synergy_assays)/Fen_VS_NaF & Fen_VS_Rap(repeat)_ps1_A_96_T_20.txt]

[config file info]
last_write=07:04:18_19:09:54
last write=07:04:19_14:58:18
[Run_Parameters]
Instrument=Tecan_20
Ini_Names=Read_Reps,Delid,Save_Data_File,Start_Time_Now
barcode_drug_plate=201401
user=corey
Plate_Size=96
Plate_Type=NUN96ft.pdf
Samples_to_Run=6
Overlay_Size=48
Drug_Plate=none
Plate_Quarter=none
run_ID=none
run_plate_repeat=1
Read_Reps=95
Read_Modes=Absorbance
Read_Flor_Every=2
Max_Delta_OD=0.500000
Well_By_Row_Col=none
Reorder_Map=Order_Strings_Not,0
Tip_Vol=200
OD_to_Innoc=0.100,0.100,0.380,0.380,0.380,0.380,0.760,0.760,0.100,0.100,0.380,0.380,0.380,0.380,0.760,0.760,0.100,0.100,0.380,0.380,0.380,0.380,0.760,0.760,0.100,0.100,0.380,0.380,0.380,0.380,0.760,0.760,0.100,0.100,0.380,0.380,0.380,0.380,0.760,0.760,0.100,0.100,0.380,0.380,0.380,0.380,0.760,0.760
Absorption_Max=.3
OD_to_Save=0.100,0.100,0.380,0.380,0.380,0.380,0.760,0.760,0.100,0.100,0.380,0.380,0.380,0.380,0.760,0.760,0.100,0.100,0.380,0.380,0.380,0.380,0.760,0.760,0.100,0.100,0.380,0.380,0.380,0.380,0.760,0.760,0.100,0.100,0.380,0.380,0.380,0.380,0.760,0.760,0.100,0.100,0.380,0.380,0.380,0.380,0.760,0.760
OD_to_Dilute=0.100
Save_Sample_Vol=180
Save_Sample_Reps=2
Innoc_Vol=184,184,46,46,46,46,0,0,184,184,46,46,46,46,0,0,184,184,46,46,46,46,0,0,184,184,46,46,46,46,0,0,184,184,46,46,46,46,0,0,184,184,46,46,46,46,0,0
Dilute_Vol=23,23,23,23,23,23,23,23,23,23,23,23,23,23,23,23,23,23,23,23,23,23,23,23,23,23,23,23,23,23,23,23,23,23,23,23,23,23,23,23,23,23,23,23,23,23,23,23
Save_Vol=800,800,800,800,800,800,800,800,800,800,800,800,800,800,800,800,800,800,800,800,800,800,800,800,800,800,800,800,800,800,800,800,800,800,800,800,800,800,800,800,800,800,800,800,800,800,800,800
Reference_Vol=100,100,100,100,100,100,100,100,100,100,100,100,100,100,100,100,100,100,100,100,100,100,100,100,100,100,100,100,100,100,100,100,100,100,100,100,100,100,100,100,100,100,100,100,100,100,100,100,100,100,100,100,100,100,100,100,100,100,100,100,100,100,100,100,100,100,100,100,100,100,100,100,100,100,100,100,100,100,100,100,100,100,100,100,100,100,100,100,100,100,100,100,100,100,100,100
Read_to_Innoc=20,20,20,20,20,20,20,20,20,20,20,20,20,20,20,20,20,20,20,20,20,20,20,20,20,20,20,20,20,20,20,20,20,20,20,20,20,20,20,20,20,20,20,20,20,20,20,20
Read_to_Dilute=26,26,26,26,26,26,26,26,26,26,26,26,26,26,26,26,26,26,26,26,26,26,26,26,26,26,26,26,26,26,26,26,26,26,26,26,26,26,26,26,26,26,26,26,26,26,26,26
Read_to_Save=20,20,20,20,20,20,20,20,20,20,20,20,20,20,20,20,20,20,20,20,20,20,20,20,20,20,20,20,20,20,20,20,20,20,20,20,20,20,20,20,20,20,20,20,20,20,20,20
Innoc_Target_Map=1,2,3,4,5,6,7,8,9,10,11,12,13,14,15,16,17,18,19,20,21,22,23,24,25,26,27,28,29,30,31,32,33,34,35,36,37,38,39,40,41,42,43,44,45,46,47,48
Pipet_Trigger=OD_Save_Innoc
Pipet_Volume_Adj=Con_OD_Save
Delid=no
Pre_Init=yes
Talk_To_ProMax=no
Time_Out_Time=1050
Wait_While_Busy=yes
Idle_Time=2
Screen_Run_Type=pre_screen_1
Spect_Protocol=15m
Spec_Run_File=GG_PB_Voyage.pda
Spec_Assay_File=""
Save_Data_File=18_04_07_FenvsNaF_FenvsRap_Repeat1_ps1_A_96_T_20.txt
Working_Dir=C%3A\\Users\\Growth_Data
Run_Control_Dir=C%3A\\Users\\Yeast_Run_Files
Tracking_Dir=""
Track_File=201401_data_track.txt
Save_Run_Data_Flag=yes
Set_Incubator_Temp=30.0
Base_Line_Flag=atstart_minimum
Pipet_Cycles_Before_Save=20
Time_Point_Save=wellmap
Innoc_Direction=down
Wells_In_Use=111111111111111111111111111111111111111111111111
Save_Sample_Map=111111001111110011111100111111001111110011111100
Sections_to_Run=0
Rows_per_Section=8
Start_Sections_Row=1
MultiProbe_Run_File=MJP_Innoc_Save_Tecan_12_Falcon.MPT
Multiprobe_Run_Dialogue=yes
Comments=no%20comment
Target_Temp=300
Temp_Control=On
Delta_Temp=10
ReadMode=Absorbance,Bottom
ExcitationFilter=485,
EmissionFilter=535,
MeasurementFilter=595
ReadsPerWellNumber=1,1
ShakeDuration=800,0
GainMode=Manual
PdfName=NUN96ft.pdf
Gain=50
Add_Drug_Map=1,1,1,1,1,1,1,1,1,1,1,1,1,1,1,1,1,1,1,1,1,1,1,1,1,1,1,1,1,1,1,1,1,1,1,1,1,1,1,1,1,1,1,1,1,1,1,1
Add_Drug_Vol=7,7,7,7,7,7,7,7,7,7,7,7,7,7,7,7,7,7,7,7,7,7,7,7,7,7,7,7,7,7,7,7,7,7,7,7,7,7,7,7,7,7,7,7,7,7,7,7
Innoc_Map=111011101110111011101110111011101110111011101110111011101110111011101110111011101110111011101110
Dilute_Map=111111111111111111111111111111111111111111111111111111111111111111111111111111111111111111111111
data_file_name=iS_1_48.txt
barcode=""
Hit_Call_Threshold=1.000000
Reference_Well=A01
WT_Ref_Well=0
Project_Name=test
Pipet_Gens_Point=5.00,10.00,15.00,20.00,5.00,10.00,15.00,20.00,5.00,10.00,15.00,20.00,5.00,10.00,15.00,20.00,5.00,10.00,15.00,20.00,5.00,10.00,15.00,20.00,5.00,10.00,15.00,20.00,5.00,10.00,15.00,20.00,5.00,10.00,15.00,20.00,5.00,10.00,15.00,20.00,5.00,10.00,15.00,20.00,5.00,10.00,15.00,20.00,
Shake_Divisor=1
data_handling=file_&_DB_&_auto_analysis
time_frm_freezer=-1.00
gens_frm_freezer=-1.00
Well_Vol=100
Parent_ID=""
Units=%
Quarter=A
media_name=ypd
Save_Mode=one_to_one
Consolidate_Save_Map=1,2,3,4,5,6,7,8,9,10,11,12,13,14,15,16,17,18,19,20,21,22,23,24,25,26,27,28,29,30,31,32,33,34,35,36,37,38,39,40,41,42,43,44,45,46,47,48
Add_Drug_at_Start_Map=000000000000000000000000000000000000000000000000000
Add_Drug_Labware=add_drug_48
Max_Dynam_OD_Change=0.05
Reads_After_Pipet=1
Ref_Type=single_ref
Read_to_Add_Drug_at_Start=0
Send_Email_at_Pipet=no_email
Strain_Name=""
Media=ypd
drug_vol=2.00
Drug_Name=""
Drug_Conc=2
Innoc_Conc=""
Strain_Plate=none
ShakeIntensity=High
ShakeMode=Orbital
NumberOfFlashes=1
PartOfPlate=0
MovePlateOutAfterMeasurement=0
IntegrationLagTime=0
IntegrationTime=100
DelayMoveFlashFluorescence=0
[Drug_Data]
Drug_Plate=none
Strain_Plate=none
Media=ypd
Drug_Name=nd,nd,nd,nd,nd,nd,nd,nd,nd,nd,nd,nd,nd,nd,nd,nd,nd,nd,nd,nd,nd,nd,nd,nd,nd,nd,nd,nd,nd,nd,nd,nd,nd,nd,nd,nd,nd,nd,nd,nd,nd,nd,nd,nd,nd,nd,nd,nd,nd,nd,nd,nd,nd,nd,nd,nd,nd,nd,nd,nd,nd,nd,nd,nd,nd,nd,nd,nd,nd,nd,nd,nd,nd,nd,nd,nd,nd,nd,nd,nd,nd,nd,nd,nd,nd,nd,nd,nd,nd,nd,nd,nd,nd,nd,nd,nd
Strain_Name=ud
Drug_Conc=""
Innoc_Conc=0.06250,0.06250,0.06250,0.06250,0.06250,0.06250,0.06250,0.06250,0.06250,0.06250,0.06250,0.06250,0.06250,0.06250,0.06250,0.06250,0.06250,0.06250,0.06250,0.06250,0.06250,0.06250,0.06250,0.06250,0.06250,0.06250,0.06250,0.06250,0.06250,0.06250,0.06250,0.06250,0.06250,0.06250,0.06250,0.06250,0.06250,0.06250,0.06250,0.06250,0.06250,0.06250,0.06250,0.06250,0.06250,0.06250,0.06250,0.06250,0.06250,0.06250,0.06250,0.06250,0.06250,0.06250,0.06250,0.06250,0.06250,0.06250,0.06250,0.06250,0.06250,0.06250,0.06250,0.06250,0.06250,0.06250,0.06250,0.06250,0.06250,0.06250,0.06250,0.06250,0.06250,0.06250,0.06250,0.06250,0.06250,0.06250,0.06250,0.06250,0.06250,0.06250,0.06250,0.06250,0.06250,0.06250,0.06250,0.06250,0.06250,0.06250,0.06250,0.06250,0.06250,0.06250,0.06250,0.06250
Run_ID=none
Plate_Quarter=A
Units=%,%,%,%,%,%,%,%,%,%,%,%,%,%,%,%,%,%,%,%,%,%,%,%,%,%,%,%,%,%,%,%,%,%,%,%,%,%,%,%,%,%,%,%,%,%,%,%,%,%,%,%,%,%,%,%,%,%,%,%,%,%,%,%,%,%,%,%,%,%,%,%,%,%,%,%,%,%,%,%,%,%,%,%,%,%,%,%,%,%,%,%,%,%,%,%
Parent_ID=""
Project_Name=test
Strain_Backgrnd=0,0,0,0,0,0,0,0,0,0,0,0,0,0,0,0,0,0,0,0,0,0,0,0,0,0,0,0,0,0,0,0,0,0,0,0,0,0,0,0,0,0,0,0,0,0,0,0,0,0,0,0,0,0,0,0,0,0,0,0,0,0,0,0,0,0,0,0,0,0,0,0,0,0,0,0,0,0,0,0,0,0,0,0,0,0,0,0,0,0,0,0,0,0,0,0
Well_Vol=100,100,100,100,100,100,100,100,100,100,100,100,100,100,100,100,100,100,100,100,100,100,100,100,100,100,100,100,100,100,100,100,100,100,100,100,100,100,100,100,100,100,100,100,100,100,100,100,100,100,100,100,100,100,100,100,100,100,100,100,100,100,100,100,100,100,100,100,100,100,100,100,100,100,100,100,100,100,100,100,100,100,100,100,100,100,100,100,100,100,100,100,100,100,100,100
time_frm_freezer=-1.00
gens_frm_freezer=-1.00
user=corey
Strain_Pool=ud,ud,ud,ud,ud,ud,ud,ud,ud,ud,ud,ud,ud,ud,ud,ud,ud,ud,ud,ud,ud,ud,ud,ud,ud,ud,ud,ud,ud,ud,ud,ud,ud,ud,ud,ud,ud,ud,ud,ud,ud,ud,ud,ud,ud,ud,ud,ud,ud,ud,ud,ud,ud,ud,ud,ud,ud,ud,ud,ud,ud,ud,ud,ud,ud,ud,ud,ud,ud,ud,ud,ud,ud,ud,ud,ud,ud,ud,ud,ud,ud,ud,ud,ud,ud,ud,ud,ud,ud,ud,ud,ud,ud,ud,ud,ud
Well_Alias=A01,A02,A03,A04,A05,A06,A07,A08,A09,A10,A11,A12,B01,B02,B03,B04,B05,B06,B07,B08,B09,B10,B11,B12,C01,C02,C03,C04,C05,C06,C07,C08,C09,C10,C11,C12,D01,D02,D03,D04,D05,D06,D07,D08,D09,D10,D11,D12,E01,E02,E03,E04,E05,E06,E07,E08,E09,E10,E11,E12,F01,F02,F03,F04,F05,F06,F07,F08,F09,F10,F11,F12,G01,G02,G03,G04,G05,G06,G07,G08,G09,G10,G11,G12,H01,H02,H03,H04,H05,H06,H07,H08,H09,H10,H11,H12
Well_Pos=1,2,3,4,5,6,7,8,9,10,11,12,13,14,15,16,17,18,19,20,21,22,23,24,25,26,27,28,29,30,31,32,33,34,35,36,37,38,39,40,41,42,43,44,45,46,47,48,49,50,51,52,53,54,55,56,57,58,59,60,61,62,63,64,65,66,67,68,69,70,71,72,73,74,75,76,77,78,79,80,81,82,83,84,85,86,87,88,89,90,91,92,93,94,95,96
position=A01,A02,A03,A04,A05,A06,A07,A08,A09,A10,A11,A12,B01,B02,B03,B04,B05,B06,B07,B08,B09,B10,B11,B12,C01,C02,C03,C04,C05,C06,C07,C08,C09,C10,C11,C12,D01,D02,D03,D04,D05,D06,D07,D08,D09,D10,D11,D12,E01,E02,E03,E04,E05,E06,E07,E08,E09,E10,E11,E12,F01,F02,F03,F04,F05,F06,F07,F08,F09,F10,F11,F12,G01,G02,G03,G04,G05,G06,G07,G08,G09,G10,G11,G12,H01,H02,H03,H04,H05,H06,H07,H08,H09,H10,H11,H12
[Runtime_State]
Instrument=Tecan_20
Start_Time_Now=3.2597826025E+9
Reads_Completed=76
Innoc_Direction=down
Wells_In_Use=111111111111111111111111111111111111111111111111111111111111111111111111111111111111111111111111
Innoc_Map=111111111111111111111111111111111111111111111111111111111111111111111111111111111111000000000000
Dilute_Map=111111111111111111111111111111111111111111111111111111111111111111111111111111111111111111111111
Save_Sample_Map=000000000000000000000000000000000000000000000000010000000100000001000000010000000100000001000000
Current_OD=0.783,0.784,0.800,0.772,0.764,0.758,0.838,0.766,0.746,0.767,0.715,0.717,0.834,0.795,0.794,0.798,0.771,0.748,0.817,0.814,0.785,0.791,0.744,0.721,0.813,0.790,0.785,0.780,0.768,0.730,0.849,0.887,0.802,0.790,0.619,0.509,0.911,0.845,0.808,0.787,0.731,0.746,0.821,0.565,0.609,0.496,0.286,0.201,0.816,0.740,0.703,0.486,0.511,0.182,0.856,0.792,0.301,0.219,0.189,0.193,0.407,0.205,0.148,0.104,0.097,0.096,0.610,0.261,0.216,0.175,0.130,0.126,0.064,0.064,0.064,0.063,0.063,0.063,0.063,0.063,0.063,0.064,0.062,0.063,0.076,0.064,0.064,0.063,0.063,0.064,0.064,0.064,0.064,0.063,0.063,0.064
Bckgrnd_OD=0.080,0.080,0.080,0.079,0.079,0.078,0.080,0.079,0.079,0.080,0.078,0.080,0.080,0.079,0.079,0.079,0.079,0.078,0.080,0.079,0.080,0.079,0.079,0.081,0.079,0.080,0.079,0.078,0.079,0.079,0.080,0.080,0.080,0.079,0.079,0.080,0.081,0.079,0.079,0.078,0.079,0.079,0.080,0.081,0.078,0.080,0.079,0.079,0.079,0.081,0.079,0.079,0.079,0.079,0.079,0.079,0.079,0.078,0.080,0.080,0.081,0.080,0.078,0.080,0.077,0.079,0.080,0.080,0.079,0.080,0.079,0.077,0.063,0.063,0.062,0.061,0.062,0.061,0.061,0.061,0.061,0.062,0.061,0.062,0.075,0.062,0.061,0.061,0.062,0.061,0.062,0.061,0.062,0.062,0.062,0.062
Mapped=111111001111110011111100111111111111110011111100111111111111111111111111111111111111111111111111
Pipet_Completed=000000000000000000000000000000000000000000000000000000000000000000000000000000000000000000000000
Innoc_Completed=0,0,0,0,0,0,0,0,0,0,0,0,0,0,0,0,0,0,0,0,0,0,0,0,0,0,0,0,0,0,0,0,0,0,0,0,0,0,0,0,0,0,0,0,0,0,0,0,0,0,0,0,0,0,0,0,0,0,0,0,0,0,0,0,0,0,0,0,0,0,0,0,0,0,0,0,0,0,0,0,0,0,0,0,0,0,0,0,0,0,0,0,0,0,0,0
Save_Completed=0,0,0,0,0,0,0,0,0,0,0,0,0,0,0,0,0,0,0,0,0,0,0,0,0,0,0,0,0,0,0,0,0,0,0,0,0,0,0,0,0,0,0,0,0,0,0,0,0,0,0,0,0,0,0,0,0,0,0,0,0,0,0,0,0,0,0,0,0,0,0,0,0,0,0,0,0,0,0,0,0,0,0,0,0,0,0,0,0,0,0,0,0,0,0,0
Pipeted_At=0,0,0,0,0,0,0,0,0,0,0,0,0,0,0,0,0,0,0,0,0,0,0,0,0,0,0,0,0,0,0,0,0,0,0,0,0,0,0,0,0,0,0,0,0,0,0,0,0,0,0,0,0,0,0,0,0,0,0,0,0,0,0,0,0,0,0,0,0,0,0,0,0,0,0,0,0,0,0,0,0,0,0,0,0,0,0,0,0,0,0,0,0,0,0,0
Pipeted_OD=0,0,0,0,0,0,0,0,0,0,0,0,0,0,0,0,0,0,0,0,0,0,0,0,0,0,0,0,0,0,0,0,0,0,0,0,0,0,0,0,0,0,0,0,0,0,0,0,0,0,0,0,0,0,0,0,0,0,0,0,0,0,0,0,0,0,0,0,0,0,0,0,0,0,0,0,0,0,0,0,0,0,0,0,0,0,0,0,0,0,0,0,0,0,0,0
Dilutes_Completed=0,0,0,0,0,0,0,0,0,0,0,0,0,0,0,0,0,0,0,0,0,0,0,0,0,0,0,0,0,0,0,0,0,0,0,0,0,0,0,0,0,0,0,0,0,0,0,0,0,0,0,0,0,0,0,0,0,0,0,0,0,0,0,0,0,0,0,0,0,0,0,0,0,0,0,0,0,0,0,0,0,0,0,0,0,0,0,0,0,0,0,0,0,0,0,0
Time_At_Innoc=0,0,0,0,0,0,0,0,0,0,0,0,0,0,0,0,0,0,0,0,0,0,0,0,0,0,0,0,0,0,0,0,0,0,0,0,0,0,0,0,0,0,0,0,0,0,0,0,0,0,0,0,0,0,0,0,0,0,0,0,0,0,0,0,0,0,0,0,0,0,0,0,0,0,0,0,0,0,0,0,0,0,0,0,0,0,0,0,0,0,0,0,0,0,0,0
Time_At_Save=0,0,0,0,0,0,0,0,0,0,0,0,0,0,0,0,0,0,0,0,0,0,0,0,0,0,0,0,0,0,0,0,0,0,0,0,0,0,0,0,0,0,0,0,0,0,0,0,0,0,0,0,0,0,0,0,0,0,0,0,0,0,0,0,0,0,0,0,0,0,0,0,0,0,0,0,0,0,0,0,0,0,0,0,0,0,0,0,0,0,0,0,0,0,0,0
Time_At_Dilute=0,0,0,0,0,0,0,0,0,0,0,0,0,0,0,0,0,0,0,0,0,0,0,0,0,0,0,0,0,0,0,0,0,0,0,0,0,0,0,0,0,0,0,0,0,0,0,0,0,0,0,0,0,0,0,0,0,0,0,0,0,0,0,0,0,0,0,0,0,0,0,0,0,0,0,0,0,0,0,0,0,0,0,0,0,0,0,0,0,0,0,0,0,0,0,0
Previous_OD=0.783,0.784,0.800,0.772,0.764,0.758,0.838,0.766,0.746,0.767,0.715,0.717,0.834,0.795,0.794,0.798,0.771,0.748,0.817,0.814,0.785,0.791,0.744,0.721,0.813,0.790,0.785,0.780,0.768,0.730,0.849,0.887,0.802,0.790,0.619,0.509,0.911,0.845,0.808,0.787,0.731,0.746,0.821,0.565,0.609,0.496,0.286,0.201,0.816,0.740,0.703,0.486,0.511,0.182,0.856,0.792,0.301,0.219,0.189,0.193,0.407,0.205,0.148,0.104,0.097,0.096,0.610,0.261,0.216,0.175,0.130,0.126,0.064,0.064,0.064,0.063,0.063,0.063,0.063,0.063,0.063,0.064,0.062,0.063,0.076,0.064,0.064,0.063,0.063,0.064,0.064,0.064,0.064,0.063,0.063,0.064
Prev_Delta_OD=0.008,0.002,0.001,0.011,0.006,0.016,0.030,0.013,0.019,0.004,0.019,0.009,0.012,0.013,0.012,0.023,0.023,0.011,0.007,0.006,0.012,0.008,0.009,0.006,0.008,0.001,0.016,0.010,0.001,0.003,0.004,0.010,0.017,0.015,0.020,0.008,0.011,0.010,0.003,0.011,0.010,0.017,0.007,0.017,0.013,0.033,0.003,0.001,0.002,0.004,0.013,0.010,0.014,0.008,0.010,0.006,0.003,0.007,0.001,0.001,0.004,0.000,0.002,0.002,0.000,0.000,0.037,0.001,0.004,0.001,0.002,0.001,0.000,0.000,0.000,0.001,0.001,0.000,0.000,0.000,0.000,0.000,0.002,0.000,0.000,0.000,0.001,0.001,0.001,0.000,0.000,0.001,0.000,0.001,0.000,0.000
Delta_From_Ref=0.000,0.031,1.057,1.275,1.329,1.322,1.822,4.581,0.042,0.049,1.648,1.489,-0.016,1.062,4.099,4.950,0.031,0.046,0.450,0.851,1.247,1.451,8.053,8.410,0.024,0.012,1.256,1.365,1.411,1.395,0.368,5.102,0.028,0.027,1.634,1.516,0.058,1.152,5.209,6.487,0.039,0.043,0.576,1.513,1.547,1.601,9.166,9.449,0.000,0.000,0.000,0.000,0.000,0.000,0.000,0.000,0.000,0.000,0.000,0.000,0.000,0.000,0.000,0.000,0.000,0.000,0.000,0.000,0.000,0.000,0.000,0.000,0.000,0.000,0.000,0.000,0.000,0.000,0.000,0.000,0.000,0.000,0.000,0.000,0.000,0.000,0.000,0.000,0.000,0.000,0.000,0.000,0.000,0.000,0.000,0.000
Sig_OD_Delta=0,0,1,1,1,1,1,1,0,0,1,1,0,1,1,1,0,0,0,0,1,1,1,1,0,0,1,1,1,1,0,1,0,0,1,1,0,1,1,1,0,0,0,1,1,1,1,1,0,0,0,0,0,0,0,0,0,0,0,0,0,0,0,0,0,0,0,0,0,0,0,0,0,0,0,0,0,0,0,0,0,0,0,0,0,0,0,0,0,0,0,0,0,0,0,0
Add_Drug_at_Start_Map=000000000000000000000000000000000000000000000000000000000000000000000000000000000000000000000000
[Analysis]
Drug_ID=A1,A2,A3,A4,A5,A6,B1,B2,B3,B4,B5,B6,C1,C2,C3,C4,C5,C6,D1,D2,D3,D4,D5,D6,E1,E2,E3,E4,E5,E6,F1,F2,F3,F4,F5,F6,G1,G2,G3,G4,G5,G6,H1,H2,H3,H4,H5,H6
Decision=no_inh,ps2_2_1,ps2_2_1,ps2_4_1,ps2_4_1,ps2_4_1,no_inh,ps2_2_1,ps2_4_1,ps2_4_1,ps2_4_1,ps2_4_1,no_inh,ps2_2_1,ps2_4_1,ps2_4_1,ps2_4_1,ps2_4_1,no_inh,ps2_4_1,ps2_4_1,ps2_4_1,ps2_4_2,ps2_4_2,no_inh,ps2_4_1,ps2_4_2,other,other,other,other,other,other,other,other,other,screen,screen,screen,screen,screen,screen,screen,screen,screen,screen,screen,screen,no_inh,ps2_4_1,ps2_4_1,ps2_4_1,ps2_4_2,ps2_4_2,no_inh,ps2_1_1,ps2_4_1,ps2_4_1,ps2_4_2,other,no_inh,ps2_4_1,ps2_4_1,ps2_4_2,other,other,no_inh,other,other,other,other,other,ps2_4_1,ps2_4_1,other,other,other,other,other,other,other,other,other,other,screen,screen,screen,screen,screen,screen,screen,screen,screen,screen,screen,screen
Plot_Min=0.100,0.100,0.100,0.100,0.100,0.100,0.100,0.100,0.100,0.100,0.100,0.100,0.100,0.100,0.100,0.100,0.100,0.100,0.100,0.100,0.100,0.100,0.100,0.100,0.100,0.100,0.100,0.100,0.100,0.100,0.100,0.100,0.100,0.100,0.100,0.100,0.100,0.100,0.100,0.100,0.100,0.100,0.100,0.100,0.100,0.100,0.100,0.100
Plot_Max=1.500,1.500,1.500,1.500,1.500,1.500,1.500,1.500,1.500,1.500,1.500,1.500,1.500,1.500,1.500,1.500,1.500,1.500,1.500,1.500,1.500,1.500,1.500,1.500,1.500,1.500,1.500,1.500,1.500,1.500,1.500,1.500,1.500,1.500,1.500,1.500,1.500,1.500,1.500,1.500,1.500,1.500,1.500,1.500,1.500,1.500,1.500,1.500
G_Plot_Min=0.1
G_Plot_Delta=0.7
Plot_On_Off=0
OD_Gen_Pt=0.460
Gens_to_OD_Pt=5.000
Avg_G=2.030,2.241,2.276,2.381,2.492,2.515,2.015,2.259,2.333,2.402,2.406,2.604,2.065,2.285,2.388,2.463,2.622,2.723,2.033,2.332,2.453,2.640,2.965,2.968,2.091,2.614,3.174,3.821,3.759,6.194,3.954,5.646,7.302,13.063,10.304,11.717,0.000,0.000,0.000,0.000,0.000,0.000,0.000,0.000,0.000,0.000,0.000,0.000,2.187,2.388,2.437,2.620,2.799,2.850,2.138,2.250,2.405,2.650,2.961,3.172,2.085,2.485,2.567,2.913,3.548,3.763,2.220,3.594,3.503,3.818,4.716,5.725,2.588,2.373,4.607,5.377,5.979,5.894,3.574,4.935,5.480,6.328,8.372,8.667,0.000,0.000,0.000,0.000,0.000,0.000,0.000,0.000,0.000,0.000,0.000,0.000
Max_Slope=2.008,1.867,1.926,2.040,2.079,2.029,1.890,1.880,1.920,1.985,2.004,2.004,2.004,1.945,1.941,2.146,2.083,2.315,1.944,2.002,2.005,1.994,2.599,2.680,2.155,2.564,2.967,3.531,3.683,15.477,7.050,18.682,33.656,67.313,50.186,62.825,176.697,139.040,160.027,136.797,166.303,97.488,139.040,132.523,154.208,114.679,151.454,108.769,1.944,2.086,1.961,2.209,2.454,2.520,2.035,1.893,2.022,2.107,2.259,2.456,1.819,2.155,2.117,2.025,2.796,3.371,1.917,4.805,3.820,4.325,8.507,14.573,2.109,1.921,10.458,11.813,16.663,17.274,2.627,11.650,15.596,20.596,35.497,42.407,113.124,104.709,206.977,146.231,122.919,176.697,130.483,173.186,163.104,121.163,157.141,176.696
Fit_Model=all
Fit_Const_OD_Base=0.085
Fit_Const_N0=0.01500
Fit_Const_T0=0.000
G_Fit_Min=0.100
G_Fit_Delta=0.400
Fit_On_Off=0.000,0.000,0.000,0.000,0.000,0.000,0.000,0.000,0.000,0.000,0.000,0.000,0.000,0.000,0.000,0.000,0.000,0.000,0.000,0.000,0.000,0.000,0.000,0.000,0.000,0.000,0.000,0.000,0.000,0.000,0.000,0.000,0.000,0.000,0.000,0.000,0.000,0.000,0.000,0.000,0.000,0.000,0.000,0.000,0.000,0.000,0.000,0.000,0.000,0.000,0.000,0.000,0.000,0.000,0.000,0.000,0.000,0.000,0.000,0.000,0.000,0.000,0.000,0.000,0.000,0.000,0.000,0.000,0.000,0.000,0.000,0.000,0.000,0.000,0.000,0.000,0.000,0.000,0.000,0.000,0.000,0.000,0.000,0.000,0.000,0.000,0.000,0.000,0.000,0.000,0.000,0.000,0.000,0.000,0.000,0.000
Fit_Min=0.030,0.030,0.030,0.029,0.029,0.028,0.030,0.029,0.029,0.029,0.029,0.028,0.029,0.030,0.029,0.028,0.029,0.029,0.031,0.029,0.029,0.028,0.029,0.029,0.029,0.031,0.029,0.029,0.029,0.029,0.031,0.030,0.028,0.030,0.027,0.029,0.013,0.013,0.012,0.011,0.012,0.011,0.025,0.012,0.011,0.011,0.012,0.011,0.000,0.000,0.000,0.000,0.000,0.000,0.000,0.000,0.000,0.000,0.000,0.000,0.000,0.000,0.000,0.000,0.000,0.000,0.000,0.000,0.000,0.000,0.000,0.000,0.000,0.000,0.000,0.000,0.000,0.000,0.000,0.000,0.000,0.000,0.000,0.000,0.000,0.000,0.000,0.000,0.000,0.000,0.000,0.000,0.000,0.000,0.000,0.000
Fit_Delta=0.500,0.445,0.414,0.450,0.478,0.455,0.549,0.469,0.524,0.403,0.314,0.425,0.361,0.412,0.319,0.389,0.350,0.343,0.500,0.414,0.383,0.539,0.454,0.416,0.416,0.538,0.364,0.339,0.291,0.091,0.075,0.066,0.064,0.022,0.013,0.004,0.361,0.412,0.319,0.389,0.350,0.343,0.500,0.414,0.383,0.539,0.454,0.416,0.489,0.377,0.401,0.380,0.278,0.338,0.407,0.521,0.367,0.473,0.489,0.505,0.569,0.475,0.457,0.546,0.448,0.359,0.582,0.400,0.464,0.365,0.179,0.107,0.518,0.447,0.201,0.128,0.079,0.057,0.474,0.152,0.102,0.071,0.040,0.035,0.569,0.475,0.457,0.546,0.448,0.359,0.582,0.400,0.464,0.365,0.179,0.107
Fit_Offset=0.074,0.078,0.080,0.080,0.080,0.080,0.073,0.077,0.078,0.080,0.080,0.079,0.075,0.079,0.079,0.079,0.080,0.079,0.074,0.078,0.079,0.076,0.080,0.078,0.074,0.075,0.078,0.078,0.075,0.045,0.078,0.069,0.048,-0.037,0.072,0.082,0.000,0.000,0.000,0.000,0.000,0.000,0.000,0.000,0.000,0.000,0.000,0.000,0.076,0.077,0.079,0.081,0.079,0.080,0.075,0.076,0.080,0.080,0.080,0.082,0.072,0.077,0.077,0.078,0.078,0.079,0.073,0.062,0.069,0.070,0.072,0.071,0.072,0.077,0.060,0.063,0.062,0.016,0.069,0.057,0.062,0.060,0.070,0.057,0.000,0.000,0.000,0.000,0.000,0.000,0.000,0.000,0.000,0.000,0.000,0.000
Fit_N0=0.011,0.004,0.004,0.004,0.004,0.005,0.007,0.005,0.004,0.004,0.004,0.005,0.006,0.005,0.004,0.004,0.005,0.005,0.006,0.005,0.004,0.006,0.004,0.006,0.006,0.008,0.007,0.006,0.007,0.045,0.006,0.010,0.040,0.122,0.008,0.003,0.000,0.000,0.000,0.000,0.000,0.000,0.000,0.000,0.000,0.000,0.000,0.000,0.006,0.004,0.004,0.003,0.004,0.004,0.006,0.006,0.004,0.004,0.005,0.003,0.006,0.006,0.005,0.005,0.005,0.007,0.007,0.010,0.009,0.009,0.011,0.017,0.009,0.006,0.016,0.004,0.023,0.028,0.007,0.021,0.017,0.025,0.017,0.028,0.000,0.000,0.000,0.000,0.000,0.000,0.000,0.000,0.000,0.000,0.000,0.000
Fit_T0=2.640,2.145,2.419,2.520,2.357,2.609,1.600,2.253,2.059,2.536,2.346,2.507,1.943,2.228,2.450,2.432,2.615,1.987,1.526,2.575,2.311,2.220,2.080,2.097,1.599,2.172,2.318,1.502,0.418,4.396,1.977,0.209,4.403,2.810,1.418,2.475,0.000,0.000,0.000,0.000,0.000,0.000,0.000,0.000,0.000,0.000,0.000,0.000,1.492,2.171,2.423,2.649,2.916,2.194,1.689,1.963,2.466,2.485,2.575,1.149,0.967,2.107,1.863,1.653,1.579,1.794,1.307,-0.886,0.414,0.260,1.813,3.787,1.081,2.148,-0.377,-11.008,2.432,-16.159,-1.876,-0.035,0.548,2.874,4.094,3.586,0.000,0.000,0.000,0.000,0.000,0.000,0.000,0.000,0.000,0.000,0.000,0.000
Fit_G=1.396,1.347,1.328,1.387,1.507,1.547,1.407,1.352,1.416,1.384,1.434,1.595,1.303,1.375,1.401,1.455,1.604,1.836,1.370,1.387,1.467,1.757,1.822,2.021,1.386,1.861,2.205,2.803,3.036,11.203,1.609,4.559,11.696,49.321,2.409,0.819,0.000,0.000,0.000,0.000,0.000,0.000,0.000,0.000,0.000,0.000,0.000,0.000,1.490,1.387,1.421,1.449,1.620,1.815,1.405,1.477,1.398,1.598,1.857,2.061,1.544,1.662,1.687,2.003,2.554,2.867,1.635,3.272,2.958,3.253,3.991,5.136,2.085,1.540,4.724,5.733,6.983,14.169,3.266,5.509,5.693,7.450,7.664,10.954,0.000,0.000,0.000,0.000,0.000,0.000,0.000,0.000,0.000,0.000,0.000,0.000
Fit_Error=52.764,9.497,23.995,41.636,67.555,55.169,94.720,15.178,36.802,36.035,10.184,59.852,9.113,9.202,9.231,22.896,39.345,22.895,47.600,6.905,13.312,56.825,95.363,63.451,20.906,69.472,19.367,48.992,22.967,2.121,0.239,0.167,0.388,0.266,0.179,0.172,0.000,0.000,0.000,0.000,0.000,0.000,0.000,0.000,0.000,0.000,0.000,0.000,73.297,6.082,17.795,33.639,13.355,22.746,15.781,34.070,16.039,64.239,104.406,192.869,99.033,23.600,20.183,72.425,108.475,67.505,100.701,94.038,41.684,9.376,3.207,1.129,34.728,13.313,1.544,0.705,0.484,0.253,29.543,0.812,0.291,0.239,0.444,0.375,0.000,0.000,0.000,0.000,0.000,0.000,0.000,0.000,0.000,0.000,0.000,0.000
Fit_CV=268.000,53.000,53.000,61.000,58.000,61.000,50.000,53.000,62.000,43.000,41.000,62.000,29.000,50.000,37.000,40.000,59.000,68.000,50.000,59.000,52.000,66.000,78.000,70.000,55.000,80.000,39.000,59.000,56.000,79.000,8.000,24.000,45.000,30.000,4.000,2.000,0.000,0.000,0.000,0.000,0.000,0.000,0.000,0.000,0.000,0.000,0.000,0.000,60.000,63.000,58.000,51.000,52.000,58.000,50.000,55.000,45.000,60.000,44.000,52.000,76.000,60.000,57.000,84.000,56.000,58.000,69.000,132.000,121.000,99.000,59.000,60.000,76.000,55.000,44.000,63.000,37.000,34.000,52.000,113.000,38.000,38.000,34.000,33.000,0.000,0.000,0.000,0.000,0.000,0.000,0.000,0.000,0.000,0.000,0.000,0.000
Time_to_20_Gens=0,0,0,0,0,0,0,0,0,0,0,0,0,0,0,0,0,0,0,0,0,0,0,0,0,0,0,0,0,0,0,0,0,0,0,0,0,0,0,0,0,0,0,0,0,0,0,0
Time_to_each_5_Gens=0,0,0,0,0,0,0,0,0,0,0,0,0,0,0,0,0,0,0,0,0,0,0,0,0,0,0,0,0,0,0,0,0,0,0,0,0,0,0,0,0,0,0,0,0,0,0,0
Time_to_each_n_Gens=10.150,11.203,11.382,11.907,12.459,12.576,10.073,11.293,11.667,12.012,12.031,13.020,10.323,11.425,11.942,12.313,13.109,13.613,10.167,11.662,12.267,13.202,14.827,14.842,10.453,13.072,15.869,18.586,18.584,18.581,18.038,18.568,18.576,18.564,13.177,13.179,0.000,0.000,0.000,0.000,0.000,0.000,0.000,0.000,0.000,0.000,0.000,0.000,10.937,11.938,12.183,13.099,13.997,14.252,10.692,11.251,12.024,13.249,14.806,15.862,10.423,12.424,12.836,14.564,17.738,18.578,11.100,17.969,17.517,18.585,18.572,18.580,12.941,11.867,18.581,18.585,18.578,18.578,17.869,18.577,18.589,18.576,18.573,18.586,0.000,0.000,0.000,0.000,0.000,0.000,0.000,0.000,0.000,0.000,0.000,0.000
Min_Pt_OD=0,0,0,0,0,0,0,0,0,0,0,0,0,0,0,0,0,0,0,0,0,0,0,0,0,0,0,0,0,0,0,0,0,0,0,0,0,0,0,0,0,0,0,0,0,0,0,0
Min_Pt_t=0,0,0,0,0,0,0,0,0,0,0,0,0,0,0,0,0,0,0,0,0,0,0,0,0,0,0,0,0,0,0,0,0,0,0,0,0,0,0,0,0,0,0,0,0,0,0,0
TO_OD=0,0,0,0,0,0,0,0,0,0,0,0,0,0,0,0,0,0,0,0,0,0,0,0,0,0,0,0,0,0,0,0,0,0,0,0,0,0,0,0,0,0,0,0,0,0,0,0
Ref_ID=A01
Multi_Refs=single_ref
test=A01,A02,A03,A04,A05,A06,A07,A08,A09,A10,A11,A12,B01,B02,B03,B04,B05,B06,B07,B08,B09,B10,B11,B12,C01,C02,C03,C04,C05,C06,C07,C08,C09,C10,C11,C12,D01,D02,D03,D04,D05,D06,D07,D08,D09,D10,D11,D12,E01,E02,E03,E04,E05,E06,E07,E08,E09,E10,E11,E12,F01,F02,F03,F04,F05,F06,F07,F08,F09,F10,F11,F12,G01,G02,G03,G04,G05,G06,G07,G08,G09,G10,G11,G12,H01,H02,H03,H04,H05,H06,H07,H08,H09,H10,H11,H12
Start_Time_Now=3.2597826026E+9
Start_Date="4/18/2007+7:10 PM"
pv_to_plate_order=no
gen_time_cutoff=0.000
Drug_Name=nd?:;-ud+0,nd?:;-ud+0,nd?:;-ud+0,nd?:;-ud+0,nd?:;-ud+0,nd?:;-ud+0,nd?:;-ud+0,nd?:;-ud+0,nd?:;-ud+0,nd?:;-ud+0,nd?:;-ud+0,nd?:;-ud+0,nd?:;-ud+0,nd?:;-ud+0,nd?:;-ud+0,nd?:;-ud+0,nd?:;-ud+0,nd?:;-ud+0,nd?:;-ud+0,nd?:;-ud+0,nd?:;-ud+0,nd?:;-ud+0,nd?:;-ud+0,nd?:;-ud+0,nd?:;-ud+0,nd?:;-ud+0,nd?:;-ud+0,nd?:;-ud+0,nd?:;-ud+0,nd?:;-ud+0,nd?:;-ud+0,nd?:;-ud+0,nd?:;-ud+0,nd?:;-ud+0,nd?:;-ud+0,nd?:;-ud+0,nd?:;-ud+0,nd?:;-ud+0,nd?:;-ud+0,nd?:;-ud+0,nd?:;-ud+0,nd?:;-ud+0,nd?:;-ud+0,nd?:;-ud+0,nd?:;-ud+0,nd?:;-ud+0,nd?:;-ud+0,nd?:;-ud+0,nd?:;-ud+0,nd?:;-ud+0,nd?:;-ud+0,nd?:;-ud+0,nd?:;-ud+0,nd?:;-ud+0,nd?:;-ud+0,nd?:;-ud+0,nd?:;-ud+0,nd?:;-ud+0,nd?:;-ud+0,nd?:;-ud+0,nd?:;-ud+0,nd?:;-ud+0,nd?:;-ud+0,nd?:;-ud+0,nd?:;-ud+0,nd?:;-ud+0,nd?:;-ud+0,nd?:;-ud+0,nd?:;-ud+0,nd?:;-ud+0,nd?:;-ud+0,nd?:;-ud+0,nd?:;-ud+0,nd?:;-ud+0,nd?:;-ud+0,nd?:;-ud+0,nd?:;-ud+0,nd?:;-ud+0,nd?:;-ud+0,nd?:;-ud+0,nd?:;-ud+0,nd?:;-ud+0,nd?:;-ud+0,nd?:;-ud+0,nd?:;-ud+0,nd?:;-ud+0,nd?:;-ud+0,nd?:;-ud+0,nd?:;-ud+0,nd?:;-ud+0,nd?:;-ud+0,nd?:;-ud+0,nd?:;-ud+0,nd?:;-ud+0,nd?:;-ud+0,nd?:;-ud+0
Drug_Well_Pos=A01,A02,A03,A04,A05,A06,B01,B02,B03,B04,B05,B06,C01,C02,C03,C04,C05,C06,D01,D02,D03,D04,D05,D06,E01,E02,E03,E04,E05,E06,F01,F02,F03,F04,F05,F06,G01,G02,G03,G04,G05,G06,H01,H02,H03,H04,H05,H06,A07,A08,A09,A10,A11,A12,B07,B08,B09,B10,B11,B12,C07,C08,C09,C10,C11,C12,D07,D08,D09,D10,D11,D12,E07,E08,E09,E10,E11,E12,F07,F08,F09,F10,F11,F12,G07,G08,G09,G10,G11,G12,H07,H08,H09,H10,H11,H12
Avg_G_tcut=2.030,2.241,2.276,2.381,2.492,2.515,2.015,2.259,2.333,2.402,2.406,2.604,2.065,2.285,2.388,2.463,2.622,2.723,2.033,2.332,2.453,2.640,2.965,2.968,2.091,2.614,3.174,3.821,3.759,6.194,3.954,5.646,7.302,13.063,10.304,11.717,0.000,0.000,0.000,0.000,0.000,0.000,0.000,0.000,0.000,0.000,0.000,0.000,2.187,2.388,2.437,2.620,2.799,2.850,2.138,2.250,2.405,2.650,2.961,3.172,2.085,2.485,2.567,2.913,3.548,3.763,2.220,3.594,3.503,3.818,4.716,5.725,2.588,2.373,4.607,5.377,5.979,5.894,3.574,4.935,5.480,6.328,8.372,8.667,0.000,0.000,0.000,0.000,0.000,0.000,0.000,0.000,0.000,0.000,0.000,0.000
t0_from_interval=2.710,3.655,3.647,3.925,3.578,3.290,2.696,3.756,3.902,3.877,3.781,3.546,2.803,3.528,3.726,3.681,3.575,3.026,2.836,3.746,3.832,3.530,4.046,3.085,2.744,3.536,3.679,2.956,1.713,-1.997,-2.208,-0.022,-3.423,-25.112,-23.469,-52.632,0.000,0.000,0.000,0.000,0.000,0.000,0.000,0.000,0.000,0.000,0.000,0.000,2.778,3.992,4.001,4.556,4.439,3.432,2.894,3.227,3.815,3.906,4.046,3.474,2.491,3.380,3.449,3.330,3.189,1.981,2.639,1.379,1.847,1.897,0.181,-0.991,1.814,3.261,0.045,-1.340,-1.456,-2.293,1.001,-0.208,-0.507,-1.743,-4.929,-6.287,0.000,0.000,0.000,0.000,0.000,0.000,0.000,0.000,0.000,0.000,0.000,0.000
Sum_Delta_Ref=0.000,3.098,3.373,5.079,6.741,7.018,0.798,3.422,4.285,5.562,5.567,8.580,0.665,3.644,5.211,6.314,8.456,9.864,0.692,3.962,5.653,8.243,12.496,12.594,0.874,8.270,14.626,20.276,19.574,24.236,16.251,23.348,24.570,25.392,25.387,25.610,-1.000,-1.000,-1.000,-1.000,-1.000,-1.000,-1.000,-1.000,-1.000,-1.000,-1.000,-1.000,1.691,5.300,6.082,8.627,11.117,11.550,0.914,2.510,5.223,8.323,12.474,14.991,0.619,5.291,6.835,11.246,18.589,19.629,1.305,16.796,16.745,19.359,22.444,23.830,5.860,4.009,21.588,23.049,23.934,23.576,18.027,22.174,23.285,24.111,24.992,24.923,-1.000,-1.000,-1.000,-1.000,-1.000,-1.000,-1.000,-1.000,-1.000,-1.000,-1.000,-1.000
Gens_at_time_G=5.000,5.000,5.000,5.000,5.000,5.000,5.000,5.000,5.000,5.000,5.000,5.000,5.000,5.000,5.000,5.000,5.000,5.000,5.000,5.000,5.000,5.000,5.000,5.000,5.000,5.000,5.000,4.864,4.943,3.000,4.561,3.289,2.544,1.421,1.279,1.125,0.000,0.000,0.000,0.000,0.000,0.000,0.000,0.000,0.000,0.000,0.000,0.000,5.000,5.000,5.000,5.000,5.000,5.000,5.000,5.000,5.000,5.000,5.000,5.000,5.000,5.000,5.000,5.000,5.000,4.938,5.000,5.000,5.000,4.868,3.938,3.246,5.000,5.000,4.033,3.456,3.107,3.152,5.000,3.764,3.392,2.936,2.218,2.144,0.000,0.000,0.000,0.000,0.000,0.000,0.000,0.000,0.000,0.000,0.000,0.000
G_Int_tcut=1.488,1.509,1.547,1.596,1.776,1.857,1.475,1.507,1.553,1.627,1.650,1.895,1.504,1.579,1.643,1.726,1.907,2.117,1.466,1.583,1.687,1.934,2.156,2.351,1.542,1.907,2.438,3.214,3.413,6.859,4.438,5.653,8.648,30.734,28.655,58.508,0.000,0.000,0.000,0.000,0.000,0.000,0.000,0.000,0.000,0.000,0.000,0.000,1.632,1.589,1.636,1.709,1.912,2.164,1.559,1.605,1.642,1.869,2.152,2.478,1.586,1.809,1.878,2.247,2.910,3.361,1.692,3.318,3.134,3.428,4.670,6.030,2.225,1.721,4.596,5.765,6.447,6.621,3.374,4.990,5.630,6.921,10.594,11.600,0.000,0.000,0.000,0.000,0.000,0.000,0.000,0.000,0.000,0.000,0.000,0.000
Sum_Del_12=0.000,2.635,3.016,3.981,4.666,4.745,0.160,2.876,3.599,4.213,4.125,5.234,0.450,3.013,3.991,4.475,5.300,5.528,0.053,3.457,4.326,5.143,6.184,6.041,0.687,4.847,6.225,6.691,6.508,6.984,4.962,6.998,7.111,7.256,7.203,7.319,7.798,7.781,7.761,7.775,7.785,7.768,7.783,7.763,7.769,7.769,7.799,7.763,1.762,3.880,4.289,5.454,5.995,5.952,1.276,2.548,4.067,5.404,6.183,6.418,0.525,4.181,4.744,5.911,6.590,6.544,2.032,6.057,6.126,6.513,6.847,7.039,4.302,3.528,6.623,6.802,7.043,6.860,6.175,6.672,6.927,7.080,7.251,7.178,7.777,7.772,7.785,7.787,7.771,7.800,7.779,7.776,7.794,7.780,7.795,7.784
Sum_Del_20=0.000,3.027,3.306,4.968,6.589,6.861,0.762,3.345,4.201,5.436,5.451,8.373,0.657,3.565,5.105,6.171,8.265,9.628,0.661,3.899,5.541,8.062,12.208,12.297,0.869,8.067,14.281,19.695,19.018,23.424,15.717,22.570,23.737,24.520,24.515,24.730,25.590,25.562,25.533,25.548,25.565,25.535,25.568,25.535,25.540,25.544,25.588,25.533,1.662,5.182,5.941,8.431,10.855,11.274,0.903,2.465,5.115,8.143,12.192,14.637,0.588,5.195,6.687,11.016,18.104,19.074,1.295,16.323,16.297,18.790,21.723,23.039,5.753,3.928,20.893,22.287,23.135,22.786,17.541,21.447,22.511,23.301,24.143,24.073,25.555,25.550,25.568,25.570,25.544,25.589,25.557,25.549,25.577,25.563,25.584,25.568
Sum_Del_24=0.000,3.027,3.306,4.968,6.589,6.861,0.762,3.345,4.201,5.436,5.451,8.373,0.657,3.565,5.105,6.171,8.265,9.628,0.661,3.899,5.541,8.062,12.208,12.297,0.869,8.067,14.281,19.695,19.018,23.424,15.717,22.570,23.737,24.520,24.515,24.730,25.590,25.562,25.533,25.548,25.565,25.535,25.568,25.535,25.540,25.544,25.588,25.533,1.662,5.182,5.941,8.431,10.855,11.274,0.903,2.465,5.115,8.143,12.192,14.637,0.588,5.195,6.687,11.016,18.104,19.074,1.295,16.323,16.297,18.790,21.723,23.039,5.753,3.928,20.893,22.287,23.135,22.786,17.541,21.447,22.511,23.301,24.143,24.073,25.555,25.550,25.568,25.570,25.544,25.589,25.557,25.549,25.577,25.563,25.584,25.568
Sum_12=7.854,5.219,4.839,3.873,3.188,3.110,8.014,4.978,4.255,3.641,3.729,2.620,7.404,4.842,3.863,3.379,2.554,2.327,7.801,4.397,3.528,2.711,1.670,1.813,7.167,3.008,1.629,1.163,1.347,0.870,2.892,0.856,0.743,0.598,0.651,0.535,0.056,0.073,0.093,0.079,0.069,0.087,0.072,0.091,0.085,0.085,0.055,0.091,6.092,3.974,3.565,2.400,1.859,1.902,6.578,5.306,3.787,2.450,1.671,1.436,7.329,3.673,3.111,1.943,1.265,1.310,5.822,1.798,1.728,1.341,1.007,0.815,3.552,4.326,1.231,1.052,0.811,0.994,1.679,1.182,0.927,0.774,0.603,0.676,0.077,0.082,0.069,0.067,0.083,0.054,0.075,0.078,0.060,0.075,0.059,0.070
Sum_20=25.672,22.645,22.366,20.704,19.083,18.811,26.434,22.327,21.471,20.236,20.222,17.299,25.016,22.107,20.567,19.501,17.407,16.045,26.333,21.773,20.131,17.610,13.464,13.375,24.803,17.605,11.391,5.977,6.654,2.248,9.955,3.102,1.935,1.152,1.157,0.942,0.082,0.110,0.139,0.124,0.107,0.137,0.105,0.137,0.132,0.128,0.084,0.140,24.011,20.490,19.731,17.241,14.817,14.398,24.770,23.208,20.557,17.529,13.480,11.035,26.260,20.477,18.985,14.656,7.568,6.599,24.377,9.349,9.375,6.882,3.949,2.633,19.919,21.744,4.780,3.385,2.537,2.886,8.132,4.225,3.161,2.371,1.529,1.599,0.117,0.122,0.104,0.102,0.128,0.083,0.115,0.123,0.095,0.110,0.088,0.105
Sum_24=25.672,22.645,22.366,20.704,19.083,18.811,26.434,22.327,21.471,20.236,20.222,17.299,25.016,22.107,20.567,19.501,17.407,16.045,26.333,21.773,20.131,17.610,13.464,13.375,24.803,17.605,11.391,5.977,6.654,2.248,9.955,3.102,1.935,1.152,1.157,0.942,0.082,0.110,0.139,0.124,0.107,0.137,0.105,0.137,0.132,0.128,0.084,0.140,24.011,20.490,19.731,17.241,14.817,14.398,24.770,23.208,20.557,17.529,13.480,11.035,26.260,20.477,18.985,14.656,7.568,6.599,24.377,9.349,9.375,6.882,3.949,2.633,19.919,21.744,4.780,3.385,2.537,2.886,8.132,4.225,3.161,2.371,1.529,1.599,0.117,0.122,0.104,0.102,0.128,0.083,0.115,0.123,0.095,0.110,0.088,0.105
G_by_Interval=1.488,1.509,1.547,1.596,1.776,1.857,1.475,1.507,1.553,1.627,1.650,1.895,1.504,1.579,1.643,1.726,1.907,2.117,1.466,1.583,1.687,1.934,2.156,2.351,1.542,1.907,2.438,3.214,3.413,6.859,4.438,5.653,8.648,30.734,28.655,58.508,0.000,0.000,0.000,0.000,0.000,0.000,0.000,0.000,0.000,0.000,0.000,0.000,1.632,1.589,1.636,1.709,1.912,2.164,1.559,1.605,1.642,1.869,2.152,2.478,1.586,1.809,1.878,2.247,2.910,3.361,1.692,3.318,3.134,3.428,4.670,6.030,2.225,1.721,4.596,5.765,6.447,6.621,3.374,4.990,5.630,6.921,10.594,11.600,0.000,0.000,0.000,0.000,0.000,0.000,0.000,0.000,0.000,0.000,0.000,0.000
Avg_G_t8=2.030,2.241,2.276,2.381,2.492,2.515,2.015,2.259,2.333,2.402,2.406,2.604,2.065,2.285,2.388,2.463,2.622,2.723,2.033,2.332,2.453,2.640,2.965,2.968,2.091,2.614,3.174,3.821,3.759,6.194,3.954,5.646,7.302,13.063,10.304,11.717,0.000,0.000,0.000,0.000,0.000,0.000,0.000,0.000,0.000,0.000,0.000,0.000,2.187,2.388,2.437,2.620,2.799,2.850,2.138,2.250,2.405,2.650,2.961,3.172,2.085,2.485,2.567,2.913,3.548,3.763,2.220,3.594,3.503,3.818,4.716,5.725,2.588,2.373,4.607,5.377,5.979,5.894,3.574,4.935,5.480,6.328,8.372,8.667,0.000,0.000,0.000,0.000,0.000,0.000,0.000,0.000,0.000,0.000,0.000,0.000
G_int_t8=1.488,1.509,1.547,1.596,1.776,1.857,1.475,1.507,1.553,1.627,1.650,1.895,1.504,1.579,1.643,1.726,1.907,2.117,1.466,1.583,1.687,1.934,2.156,2.351,1.542,1.907,2.438,3.214,3.413,6.859,4.438,5.653,8.648,30.734,28.655,58.508,0.000,0.000,0.000,0.000,0.000,0.000,0.000,0.000,0.000,0.000,0.000,0.000,1.632,1.589,1.636,1.709,1.912,2.164,1.559,1.605,1.642,1.869,2.152,2.478,1.586,1.809,1.878,2.247,2.910,3.361,1.692,3.318,3.134,3.428,4.670,6.030,2.225,1.721,4.596,5.765,6.447,6.621,3.374,4.990,5.630,6.921,10.594,11.600,0.000,0.000,0.000,0.000,0.000,0.000,0.000,0.000,0.000,0.000,0.000,0.000
Avg_G_t12=2.030,2.241,2.276,2.381,2.492,2.515,2.015,2.259,2.333,2.402,2.406,2.604,2.065,2.285,2.388,2.463,2.622,2.723,2.033,2.332,2.453,2.640,2.965,2.968,2.091,2.614,3.174,3.821,3.759,6.194,3.954,5.646,7.302,13.063,10.304,11.717,0.000,0.000,0.000,0.000,0.000,0.000,0.000,0.000,0.000,0.000,0.000,0.000,2.187,2.388,2.437,2.620,2.799,2.850,2.138,2.250,2.405,2.650,2.961,3.172,2.085,2.485,2.567,2.913,3.548,3.763,2.220,3.594,3.503,3.818,4.716,5.725,2.588,2.373,4.607,5.377,5.979,5.894,3.574,4.935,5.480,6.328,8.372,8.667,0.000,0.000,0.000,0.000,0.000,0.000,0.000,0.000,0.000,0.000,0.000,0.000
G_int_t12=1.488,1.509,1.547,1.596,1.776,1.857,1.475,1.507,1.553,1.627,1.650,1.895,1.504,1.579,1.643,1.726,1.907,2.117,1.466,1.583,1.687,1.934,2.156,2.351,1.542,1.907,2.438,3.214,3.413,6.859,4.438,5.653,8.648,30.734,28.655,58.508,0.000,0.000,0.000,0.000,0.000,0.000,0.000,0.000,0.000,0.000,0.000,0.000,1.632,1.589,1.636,1.709,1.912,2.164,1.559,1.605,1.642,1.869,2.152,2.478,1.586,1.809,1.878,2.247,2.910,3.361,1.692,3.318,3.134,3.428,4.670,6.030,2.225,1.721,4.596,5.765,6.447,6.621,3.374,4.990,5.630,6.921,10.594,11.600,0.000,0.000,0.000,0.000,0.000,0.000,0.000,0.000,0.000,0.000,0.000,0.000
Avg_G_inflex=2.030,2.266,2.311,2.402,2.492,2.537,2.015,2.267,2.334,2.442,2.502,2.636,2.096,2.315,2.490,2.509,2.697,2.813,2.033,2.366,2.506,2.640,2.978,3.004,2.113,2.614,3.228,3.877,3.849,6.329,3.068,5.426,7.408,10.412,4.888,7.759,0.000,0.000,0.000,0.000,0.000,0.000,0.000,0.000,0.000,0.000,0.000,0.000,2.189,2.434,2.483,2.679,2.944,2.930,2.167,2.251,2.458,2.655,2.963,3.173,2.085,2.487,2.587,2.913,3.573,3.809,2.220,3.577,3.510,3.841,4.770,5.818,2.590,2.402,4.629,5.416,6.159,5.873,3.575,4.909,5.502,6.385,8.647,8.572,0.000,0.000,0.000,0.000,0.000,0.000,0.000,0.000,0.000,0.000,0.000,0.000
G_int_inflex=1.488,1.540,1.543,1.620,1.776,1.857,1.469,1.521,1.545,1.635,1.669,1.928,1.488,1.595,1.682,1.715,1.920,2.164,1.466,1.585,1.718,1.934,2.161,2.386,1.553,1.907,2.446,3.251,3.446,7.053,2.247,5.246,8.844,25.338,4.888,7.759,0.000,0.000,0.000,0.000,0.000,0.000,0.000,0.000,0.000,0.000,0.000,0.000,1.614,1.583,1.667,1.724,1.894,2.173,1.563,1.593,1.633,1.878,2.121,2.461,1.578,1.788,1.910,2.238,2.951,3.405,1.691,3.274,3.084,3.432,4.667,6.116,2.202,1.766,4.634,5.606,6.828,6.908,3.375,4.922,5.690,7.058,11.880,12.077,0.000,0.000,0.000,0.000,0.000,0.000,0.000,0.000,0.000,0.000,0.000,0.000
G_by_Interval_g4=1.523,1.671,1.822,1.892,2.047,2.098,1.514,1.686,1.785,1.907,1.912,2.133,1.568,1.758,1.849,1.988,2.206,2.365,1.532,1.809,1.969,2.195,2.536,2.552,1.613,2.089,2.863,3.555,3.614,6.859,3.845,5.653,8.648,30.734,28.655,58.508,0.000,0.000,0.000,0.000,0.000,0.000,0.000,0.000,0.000,0.000,0.000,0.000,1.742,1.771,1.913,2.031,2.227,2.369,1.628,1.777,1.905,2.132,2.519,2.747,1.646,2.049,2.110,2.503,3.282,3.615,1.752,3.242,3.291,3.551,4.670,6.030,2.282,1.950,4.605,5.765,6.447,6.621,3.426,4.990,5.630,6.921,10.594,11.600,0.000,0.000,0.000,0.000,0.000,0.000,0.000,0.000,0.000,0.000,0.000,0.000
G_int_t8_g4=1.523,1.671,1.822,1.892,2.047,2.098,1.514,1.686,1.785,1.907,1.912,2.133,1.568,1.758,1.849,1.988,2.206,2.365,1.532,1.809,1.969,2.195,2.536,2.552,1.613,2.089,2.863,3.555,3.614,6.859,3.845,5.653,8.648,30.734,28.655,58.508,0.000,0.000,0.000,0.000,0.000,0.000,0.000,0.000,0.000,0.000,0.000,0.000,1.742,1.771,1.913,2.031,2.227,2.369,1.628,1.777,1.905,2.132,2.519,2.747,1.646,2.049,2.110,2.503,3.282,3.615,1.752,3.242,3.291,3.551,4.670,6.030,2.282,1.950,4.605,5.765,6.447,6.621,3.426,4.990,5.630,6.921,10.594,11.600,0.000,0.000,0.000,0.000,0.000,0.000,0.000,0.000,0.000,0.000,0.000,0.000
G_int_t12_g4=1.523,1.671,1.822,1.892,2.047,2.098,1.514,1.686,1.785,1.907,1.912,2.133,1.568,1.758,1.849,1.988,2.206,2.365,1.532,1.809,1.969,2.195,2.536,2.552,1.613,2.089,2.863,3.555,3.614,6.859,3.845,5.653,8.648,30.734,28.655,58.508,0.000,0.000,0.000,0.000,0.000,0.000,0.000,0.000,0.000,0.000,0.000,0.000,1.742,1.771,1.913,2.031,2.227,2.369,1.628,1.777,1.905,2.132,2.519,2.747,1.646,2.049,2.110,2.503,3.282,3.615,1.752,3.242,3.291,3.551,4.670,6.030,2.282,1.950,4.605,5.765,6.447,6.621,3.426,4.990,5.630,6.921,10.594,11.600,0.000,0.000,0.000,0.000,0.000,0.000,0.000,0.000,0.000,0.000,0.000,0.000
G_int_inflex_g4=1.523,1.690,1.793,1.898,2.047,2.063,1.504,1.696,1.771,1.909,1.963,2.164,1.562,1.777,1.905,1.936,2.235,2.409,1.532,1.771,2.008,2.195,2.534,2.584,1.624,2.089,2.900,3.607,3.665,7.053,2.247,5.246,8.844,25.338,4.888,7.759,0.000,0.000,0.000,0.000,0.000,0.000,0.000,0.000,0.000,0.000,0.000,0.000,1.715,1.775,1.948,2.063,2.262,2.371,1.620,1.744,1.902,2.139,2.472,2.719,1.634,1.995,2.134,2.490,3.313,3.664,1.750,3.206,3.176,3.554,4.667,6.116,2.261,1.984,4.634,5.606,6.828,6.908,3.427,4.922,5.690,7.058,11.880,12.077,0.000,0.000,0.000,0.000,0.000,0.000,0.000,0.000,0.000,0.000,0.000,0.000
Time_Inflex=10.758,11.492,11.492,12.226,12.961,12.961,11.002,11.737,12.471,11.981,11.492,13.205,10.024,11.492,11.492,12.226,12.716,13.205,10.758,11.737,12.226,14.184,15.163,14.919,10.513,14.184,15.408,18.100,17.121,18.345,8.310,13.695,18.345,14.919,5.129,2.926,0.233,0.233,0.233,0.233,0.233,0.233,0.233,0.233,0.233,0.233,0.233,0.233,11.492,11.737,12.226,12.961,12.961,13.695,10.758,11.981,11.737,13.695,15.408,16.632,11.492,12.961,13.205,15.653,18.100,18.100,12.226,17.611,18.100,18.345,18.100,18.100,13.695,12.226,18.345,18.100,16.876,14.184,18.345,17.611,16.876,16.876,16.876,16.387,0.233,0.233,0.233,0.233,0.233,0.233,0.233,0.233,0.233,0.233,0.233,0.233
OD_Inflex=0.614,0.582,0.548,0.575,0.605,0.595,0.682,0.603,0.666,0.509,0.442,0.555,0.476,0.529,0.455,0.508,0.465,0.471,0.629,0.533,0.525,0.676,0.556,0.539,0.533,0.666,0.475,0.440,0.391,0.174,0.166,0.150,0.146,0.101,0.092,0.086,0.064,0.065,0.065,0.063,0.064,0.063,0.076,0.065,0.064,0.063,0.064,0.063,0.614,0.489,0.535,0.507,0.387,0.462,0.536,0.638,0.478,0.600,0.609,0.618,0.688,0.618,0.587,0.681,0.575,0.473,0.716,0.502,0.575,0.463,0.275,0.192,0.637,0.589,0.298,0.214,0.166,0.143,0.573,0.241,0.190,0.156,0.121,0.115,0.063,0.063,0.063,0.064,0.064,0.064,0.064,0.064,0.064,0.064,0.064,0.064
Time_Saturation=15.898,17.366,15.163,16.876,16.876,15.408,17.366,14.429,15.898,17.121,15.898,16.876,11.737,16.876,15.408,17.366,15.898,16.876,13.695,15.898,16.876,15.898,16.876,0.000,15.653,14.674,17.611,0.000,0.000,0.000,16.387,0.000,0.000,0.000,0.000,0.000,0.233,0.233,0.233,0.233,0.233,0.233,0.233,0.233,0.233,0.233,0.233,0.233,17.121,15.898,16.876,17.121,15.408,16.142,15.898,16.876,13.450,16.632,16.142,17.366,17.121,15.653,16.876,16.142,0.000,18.590,15.653,0.000,0.000,0.000,0.000,0.000,15.898,16.876,0.000,0.000,0.000,16.142,0.000,0.000,0.000,0.000,0.000,0.000,0.233,0.233,0.233,0.233,0.233,0.233,0.233,0.233,0.233,0.233,0.233,0.233
OD_Saturation=0.781,0.782,0.790,0.779,0.765,0.750,0.823,0.771,0.782,0.789,0.770,0.738,0.721,0.792,0.759,0.761,0.741,0.733,0.791,0.786,0.792,0.754,0.715,0.000,0.770,0.709,0.702,0.000,0.000,0.000,0.386,0.000,0.000,0.000,0.000,0.000,0.064,0.065,0.065,0.063,0.064,0.063,0.076,0.065,0.064,0.063,0.064,0.063,0.823,0.774,0.762,0.755,0.690,0.693,0.809,0.808,0.737,0.771,0.710,0.686,0.842,0.781,0.787,0.731,0.000,0.509,0.824,0.000,0.000,0.000,0.000,0.000,0.848,0.813,0.000,0.000,0.000,0.161,0.000,0.000,0.000,0.000,0.000,0.000,0.063,0.063,0.063,0.064,0.064,0.064,0.064,0.064,0.064,0.064,0.064,0.064
Ref_Well_Name=A01,A01,A01,A01,A01,A01,A01,A01,A01,A01,A01,A01,A01,A01,A01,A01,A01,A01,A01,A01,A01,A01,A01,A01,A01,A01,A01,A01,A01,A01,A01,A01,A01,A01,A01,A01,A01,A01,A01,A01,A01,A01,A01,A01,A01,A01,A01,A01,A01,A01,A01,A01,A01,A01,A01,A01,A01,A01,A01,A01,A01,A01,A01,A01,A01,A01,A01,A01,A01,A01,A01,A01,A01,A01,A01,A01,A01,A01,A01,A01,A01,A01,A01,A01,A01,A01,A01,A01,A01,A01,A01,A01,A01,A01,A01,A01
Ratio_Avg_G=1.000,0.906,0.892,0.853,0.815,0.807,1.008,0.899,0.870,0.845,0.844,0.780,0.983,0.888,0.850,0.824,0.774,0.746,0.998,0.870,0.827,0.769,0.685,0.684,0.971,0.776,0.640,0.531,0.540,0.328,0.513,0.360,0.278,0.155,0.197,0.173,Inf,Inf,Inf,Inf,Inf,Inf,Inf,Inf,Inf,Inf,Inf,Inf,0.928,0.850,0.833,0.775,0.725,0.712,0.949,0.902,0.844,0.766,0.686,0.640,0.974,0.817,0.791,0.697,0.572,0.540,0.914,0.565,0.579,0.532,0.430,0.355,0.784,0.855,0.441,0.378,0.340,0.344,0.568,0.411,0.370,0.321,0.242,0.234,Inf,Inf,Inf,Inf,Inf,Inf,Inf,Inf,Inf,Inf,Inf,Inf
Ratio_Fit_G=1.000,1.036,1.051,1.006,0.926,0.902,0.992,1.033,0.986,1.009,0.974,0.875,1.071,1.015,0.996,0.959,0.870,0.760,1.019,1.006,0.952,0.795,0.766,0.691,1.007,0.750,0.633,0.498,0.460,0.125,0.868,0.306,0.119,0.028,0.579,1.705,Inf,Inf,Inf,Inf,Inf,Inf,Inf,Inf,Inf,Inf,Inf,Inf,0.937,1.006,0.982,0.963,0.862,0.769,0.994,0.945,0.999,0.874,0.752,0.677,0.904,0.840,0.828,0.697,0.547,0.487,0.854,0.427,0.472,0.429,0.350,0.272,0.670,0.906,0.296,0.244,0.200,0.099,0.427,0.253,0.245,0.187,0.182,0.127,Inf,Inf,Inf,Inf,Inf,Inf,Inf,Inf,Inf,Inf,Inf,Inf
Ratio_G_Int=1.000,0.986,0.962,0.932,0.838,0.801,1.009,0.987,0.958,0.915,0.902,0.785,0.989,0.942,0.906,0.862,0.780,0.703,1.015,0.940,0.882,0.769,0.690,0.633,0.965,0.780,0.610,0.463,0.436,0.217,0.335,0.263,0.172,0.048,0.052,0.025,Inf,Inf,Inf,Inf,Inf,Inf,Inf,Inf,Inf,Inf,Inf,Inf,0.912,0.936,0.909,0.871,0.778,0.688,0.954,0.927,0.906,0.796,0.691,0.601,0.938,0.823,0.793,0.662,0.511,0.443,0.879,0.448,0.475,0.434,0.319,0.247,0.669,0.864,0.324,0.258,0.231,0.225,0.441,0.298,0.264,0.215,0.140,0.128,Inf,Inf,Inf,Inf,Inf,Inf,Inf,Inf,Inf,Inf,Inf,Inf
Ratio_t0_Fit=1.000,1.231,1.091,1.048,1.120,1.012,1.650,1.172,1.282,1.041,1.125,1.053,1.359,1.185,1.078,1.086,1.010,1.329,1.730,1.025,1.142,1.189,1.269,1.259,1.651,1.215,1.139,1.758,6.316,0.601,1.335,12.632,0.600,0.940,1.862,1.067,Inf,Inf,Inf,Inf,Inf,Inf,Inf,Inf,Inf,Inf,Inf,Inf,1.769,1.216,1.090,0.997,0.905,1.203,1.563,1.345,1.071,1.062,1.025,2.298,2.730,1.253,1.417,1.597,1.672,1.472,2.020,-2.980,6.377,10.154,1.456,0.697,2.442,1.229,-7.003,-0.240,1.086,-0.163,-1.407,-75.429,4.818,0.919,0.645,0.736,Inf,Inf,Inf,Inf,Inf,Inf,Inf,Inf,Inf,Inf,Inf,Inf
Ratio_t0_G_Int=1.000,0.741,0.743,0.691,0.757,0.824,1.005,0.722,0.695,0.699,0.717,0.764,0.967,0.768,0.727,0.736,0.758,0.896,0.956,0.724,0.707,0.768,0.670,0.878,0.988,0.766,0.737,0.917,1.582,-1.357,-1.228,-122.503,-0.792,-0.108,-0.115,-0.051,Inf,Inf,Inf,Inf,Inf,Inf,Inf,Inf,Inf,Inf,Inf,Inf,0.976,0.679,0.677,0.595,0.611,0.790,0.936,0.840,0.710,0.694,0.670,0.780,1.088,0.802,0.786,0.814,0.850,1.368,1.027,1.965,1.468,1.429,14.951,-2.736,1.494,0.831,60.221,-2.023,-1.861,-1.182,2.707,-13.024,-5.350,-1.555,-0.550,-0.431,Inf,Inf,Inf,Inf,Inf,Inf,Inf,Inf,Inf,Inf,Inf,Inf
Ref_Curve_Array=1,1,1,1,1,1,1,1,1,1,1,1,1,1,1,1,1,1,1,1,1,1,1,1,1,1,1,1,1,1,1,1,1,1,1,1,1,1,1,1,1,1,1,1,1,1,1,1,1,1,1,1,1,1,1,1,1,1,1,1,1,1,1,1,1,1,1,1,1,1,1,1,1,1,1,1,1,1,1,1,1,1,1,1,1,1,1,1,1,1,1,1,1,1,1,1
Default_ref=0
Comm_Map=,,,,,
Comm_Consol=,,,,,,,,
Comm_Screen=,,,,,
Analysis_Set=A,A,A,A,A,A,A,A,A,A,A,A,A,A,A,A,A,A,A,A,A,A,A,A,A,A,A,A,A,A,A,A,A,A,A,A,A,A,A,A,A,A,A,A,A,A,A,A,A,A,A,A,A,A,A,A,A,A,A,A,A,A,A,A,A,A,A,A,A,A,A,A,A,A,A,A,A,A,A,A,A,A,A,A,A,A,A,A,A,A,A,A,A,A,A,A
Ref_Type=single_ref,single_ref,single_ref,single_ref,single_ref,single_ref,single_ref,single_ref,single_ref,single_ref,single_ref,single_ref,single_ref,single_ref,single_ref,single_ref,single_ref,single_ref,single_ref,single_ref,single_ref,single_ref,single_ref,single_ref,single_ref,single_ref,single_ref,single_ref,single_ref,single_ref,single_ref,single_ref,single_ref,single_ref,single_ref,single_ref,single_ref,single_ref,single_ref,single_ref,single_ref,single_ref,single_ref,single_ref,single_ref,single_ref,single_ref,single_ref,single_ref,single_ref,single_ref,single_ref,single_ref,single_ref,single_ref,single_ref,single_ref,single_ref,single_ref,single_ref,single_ref,single_ref,single_ref,single_ref,single_ref,single_ref,single_ref,single_ref,single_ref,single_ref,single_ref,single_ref,single_ref,single_ref,single_ref,single_ref,single_ref,single_ref,single_ref,single_ref,single_ref,single_ref,single_ref,single_ref,single_ref,single_ref,single_ref,single_ref,single_ref,single_ref,single_ref,single_ref,single_ref,single_ref,single_ref,single_ref
Wells_In_Use=0,0,0,0,0,0,0,0,0,0,0,0,0,0,0,0,0,0,0,0,0,0,0,0,0,0,0,0,0,0,0,0,0,0,0,0,0,0,0,0,0,0,0,0,0,0,0,0,0,0,0,0,0,0,0,0,0,0,0,0,0,0,0,0,0,0,0,0,0,0,0,0,0,0,0,0,0,0,0,0,0,0,0,0,0,0,0,0,0,0,0,0,0,0,0,0
[Flor:]
[Flor2:]
[Lumin:]
[Data:]
Read=DateTime	RunT[s]	Temp	Well_1	Well_2	Well_3	Well_4	Well_5	Well_6	Well_7	Well_8	Well_9	Well_10	Well_11	Well_12	Well_13	Well_14	Well_15	Well_16	Well_17	Well_18	Well_19	Well_20	Well_21	Well_22	Well_23	Well_24	Well_25	Well_26	Well_27	Well_28	Well_29	Well_30	Well_31	Well_32	Well_33	Well_34	Well_35	Well_36	Well_37	Well_38	Well_39	Well_40	Well_41	Well_42	Well_43	Well_44	Well_45	Well_46	Well_47	Well_48	Well_49	Well_50	Well_51	Well_52	Well_53	Well_54	Well_55	Well_56	Well_57	Well_58	Well_59	Well_60	Well_61	Well_62	Well_63	Well_64	Well_65	Well_66	Well_67	Well_68	Well_69	Well_70	Well_71	Well_72	Well_73	Well_74	Well_75	Well_76	Well_77	Well_78	Well_79	Well_80	Well_81	Well_82	Well_83	Well_84	Well_85	Well_86	Well_87	Well_88	Well_89	Well_90	Well_91	Well_92	Well_93	Well_94	Well_95	Well_96
1=19:24:56	840	300	0.0828	0.0798	0.0796	0.0788	0.0797	0.0780	0.0805	0.0790	0.0792	0.0798	0.0775	0.0799	0.0802	0.0804	0.0792	0.0789	0.0793	0.0790	0.0796	0.0793	0.0797	0.0799	0.0793	0.0809	0.0796	0.0815	0.0793	0.0776	0.0790	0.0785	0.0803	0.0796	0.0796	0.0795	0.0788	0.0803	0.0815	0.0790	0.0797	0.0794	0.0786	0.0795	0.0802	0.0812	0.0781	0.0802	0.0794	0.0791	0.0805	0.0813	0.0795	0.0796	0.0787	0.0789	0.0795	0.0796	0.0800	0.0783	0.0797	0.0801	0.0813	0.0796	0.0783	0.0797	0.0788	0.0794	0.0796	0.0800	0.0789	0.0799	0.0791	0.0767	0.0644	0.0650	0.0647	0.0634	0.0637	0.0632	0.0628	0.0630	0.0631	0.0642	0.0637	0.0636	0.0762	0.0648	0.0635	0.0632	0.0636	0.0629	0.0636	0.0637	0.0637	0.0639	0.0636	0.0645
2=19:39:37	1722	298	0.0811	0.0813	0.0817	0.0810	0.0804	0.0797	0.0842	0.0796	0.0808	0.0805	0.0793	0.0809	0.0813	0.0800	0.0801	0.0805	0.0794	0.0802	0.0807	0.0816	0.0803	0.0812	0.0810	0.0825	0.0804	0.0815	0.0792	0.0805	0.0801	0.0820	0.0819	0.0811	0.0819	0.0806	0.0796	0.0814	0.0821	0.0804	0.0810	0.0800	0.0808	0.0803	0.0815	0.0809	0.0808	0.0809	0.0809	0.0800	0.0801	0.0817	0.0810	0.0803	0.0798	0.0810	0.0822	0.0813	0.0792	0.0808	0.0817	0.0817	0.0824	0.0807	0.0802	0.0799	0.0806	0.0808	0.0812	0.0806	0.0809	0.0808	0.0812	0.0794	0.0650	0.0661	0.0655	0.0642	0.0642	0.0639	0.0643	0.0635	0.0644	0.0647	0.0644	0.0644	0.0774	0.0660	0.0643	0.0639	0.0640	0.0643	0.0636	0.0641	0.0649	0.0647	0.0646	0.0655
3=19:54:18	2603	298	0.0799	0.0805	0.0810	0.0792	0.0785	0.0803	0.0822	0.0796	0.0786	0.0799	0.0785	0.0810	0.0807	0.0797	0.0796	0.0795	0.0792	0.0784	0.0810	0.0801	0.0802	0.0794	0.0805	0.0815	0.0801	0.0798	0.0817	0.0790	0.0804	0.0793	0.0810	0.0809	0.0796	0.0799	0.0786	0.0801	0.0809	0.0802	0.0788	0.0794	0.0791	0.0795	0.0803	0.0809	0.0803	0.0805	0.0804	0.0798	0.0790	0.0811	0.0796	0.0790	0.0797	0.0797	0.0816	0.0785	0.0802	0.0808	0.0798	0.0809	0.0818	0.0800	0.0788	0.0802	0.0774	0.0800	0.0796	0.0812	0.0789	0.0805	0.0786	0.0790	0.0641	0.0646	0.0647	0.0623	0.0632	0.0632	0.0627	0.0623	0.0635	0.0633	0.0630	0.0634	0.0763	0.0643	0.0631	0.0629	0.0631	0.0635	0.0638	0.0629	0.0628	0.0633	0.0638	0.0641
4=20:08:59	3484	301	0.0813	0.0800	0.0821	0.0816	0.0807	0.0810	0.0881	0.0805	0.0796	0.0803	0.0793	0.0811	0.0808	0.0808	0.0806	0.0793	0.0814	0.0798	0.0805	0.0812	0.0822	0.0807	0.0806	0.0842	0.0795	0.0820	0.0815	0.0789	0.0796	0.0797	0.0822	0.0818	0.0807	0.0816	0.0795	0.0825	0.0810	0.0807	0.0808	0.0797	0.0802	0.0803	0.0815	0.0812	0.0809	0.0811	0.0808	0.0809	0.0795	0.0812	0.0808	0.0802	0.0810	0.0795	0.0837	0.0811	0.0809	0.0809	0.0809	0.0814	0.0830	0.0803	0.0803	0.0811	0.0792	0.0811	0.0808	0.0820	0.0798	0.0813	0.0806	0.0784	0.0644	0.0651	0.0653	0.0637	0.0637	0.0638	0.0636	0.0627	0.0625	0.0643	0.0634	0.0637	0.0767	0.0652	0.0637	0.0630	0.0637	0.0642	0.0645	0.0638	0.0638	0.0640	0.0639	0.0644
5=20:23:40	4365	303	0.0815	0.0810	0.0821	0.0798	0.0816	0.0821	0.0833	0.0803	0.0802	0.0809	0.0811	0.0821	0.0824	0.0796	0.0824	0.0808	0.0814	0.0801	0.0813	0.0816	0.0815	0.0808	0.0822	0.0840	0.0809	0.0832	0.0828	0.0802	0.0808	0.0808	0.0821	0.0826	0.0807	0.0813	0.0807	0.0835	0.0817	0.0816	0.0823	0.0792	0.0804	0.0805	0.0834	0.0823	0.0818	0.0815	0.0814	0.0808	0.0817	0.0829	0.0819	0.0811	0.0814	0.0811	0.0806	0.0818	0.0816	0.0824	0.0813	0.0832	0.0832	0.0810	0.0805	0.0817	0.0803	0.0802	0.0811	0.0814	0.0811	0.0817	0.0812	0.0797	0.0644	0.0652	0.0648	0.0635	0.0638	0.0641	0.0640	0.0635	0.0635	0.0642	0.0632	0.0639	0.0776	0.0647	0.0640	0.0642	0.0636	0.0643	0.0646	0.0639	0.0633	0.0643	0.0639	0.0646
6=20:38:21	5246	306	0.0825	0.0807	0.0812	0.0815	0.0811	0.0806	0.0823	0.0804	0.0817	0.0809	0.0792	0.0816	0.0822	0.0803	0.0808	0.0802	0.0823	0.0813	0.0815	0.0807	0.0814	0.0815	0.0818	0.0825	0.0807	0.0831	0.0798	0.0798	0.0807	0.0817	0.0817	0.0824	0.0805	0.0816	0.0809	0.0836	0.0813	0.0813	0.0825	0.0811	0.0810	0.0800	0.0825	0.0824	0.0816	0.0820	0.0811	0.0818	0.0802	0.0824	0.0816	0.0810	0.0803	0.0797	0.0819	0.0821	0.0811	0.0814	0.0818	0.0829	0.0840	0.0814	0.0809	0.0811	0.0792	0.0815	0.0817	0.0828	0.0805	0.0817	0.0812	0.0790	0.0642	0.0649	0.0647	0.0628	0.0636	0.0639	0.0630	0.0629	0.0633	0.0642	0.0637	0.0635	0.0762	0.0645	0.0633	0.0635	0.0634	0.0636	0.0640	0.0636	0.0633	0.0639	0.0635	0.0644
7=20:53:02	6127	306	0.0805	0.0804	0.0810	0.0807	0.0808	0.0799	0.0842	0.0792	0.0816	0.0805	0.0791	0.0811	0.0815	0.0794	0.0802	0.0802	0.0796	0.0811	0.0808	0.0816	0.0802	0.0815	0.0806	0.0825	0.0803	0.0821	0.0798	0.0808	0.0803	0.0820	0.0826	0.0813	0.0812	0.0814	0.0803	0.0817	0.0809	0.0804	0.0818	0.0784	0.0806	0.0797	0.0816	0.0812	0.0814	0.0812	0.0816	0.0802	0.0797	0.0817	0.0811	0.0806	0.0812	0.0808	0.0811	0.0818	0.0813	0.0810	0.0816	0.0820	0.0828	0.0808	0.0813	0.0806	0.0808	0.0800	0.0817	0.0811	0.0810	0.0810	0.0814	0.0790	0.0639	0.0642	0.0633	0.0627	0.0630	0.0627	0.0626	0.0623	0.0625	0.0636	0.0622	0.0627	0.0764	0.0630	0.0626	0.0630	0.0630	0.0633	0.0632	0.0627	0.0619	0.0628	0.0629	0.0637
8=21:07:43	7008	308	0.0812	0.0811	0.0835	0.0808	0.0814	0.0815	0.0829	0.0809	0.0808	0.0807	0.0797	0.0816	0.0815	0.0802	0.0808	0.0805	0.0815	0.0798	0.0820	0.0829	0.0820	0.0814	0.0810	0.0830	0.0803	0.0813	0.0810	0.0809	0.0816	0.0811	0.0837	0.0830	0.0803	0.0816	0.0808	0.0824	0.0823	0.0818	0.0812	0.0800	0.0809	0.0811	0.0825	0.0822	0.0817	0.0819	0.0812	0.0820	0.0810	0.0831	0.0813	0.0810	0.0818	0.0805	0.0833	0.0817	0.0815	0.0821	0.0816	0.0832	0.0832	0.0812	0.0809	0.0818	0.0799	0.0816	0.0815	0.0827	0.0813	0.0820	0.0800	0.0796	0.0634	0.0642	0.0634	0.0625	0.0628	0.0626	0.0622	0.0619	0.0623	0.0627	0.0621	0.0625	0.0755	0.0630	0.0624	0.0626	0.0628	0.0633	0.0627	0.0629	0.0619	0.0627	0.0627	0.0636
9=21:22:24	7889	308	0.0827	0.0815	0.0820	0.0822	0.0814	0.0821	0.0819	0.0809	0.0812	0.0816	0.0804	0.0828	0.0822	0.0816	0.0817	0.0810	0.0821	0.0803	0.0823	0.0822	0.0827	0.0819	0.0819	0.0831	0.0808	0.0830	0.0812	0.0800	0.0814	0.0821	0.0834	0.0829	0.0823	0.0828	0.0809	0.0844	0.0815	0.0808	0.0823	0.0816	0.0823	0.0813	0.0839	0.0825	0.0818	0.0819	0.0822	0.0817	0.0808	0.0825	0.0850	0.0812	0.0826	0.0814	0.0850	0.0825	0.0813	0.0818	0.0823	0.0837	0.0833	0.0820	0.0804	0.0824	0.0811	0.0822	0.0824	0.0829	0.0826	0.0838	0.0813	0.0796	0.0633	0.0639	0.0642	0.0625	0.0626	0.0623	0.0622	0.0617	0.0628	0.0628	0.0628	0.0626	0.0751	0.0639	0.0627	0.0622	0.0627	0.0620	0.0629	0.0627	0.0627	0.0630	0.0631	0.0634
10=21:37:05	8770	308	0.0850	0.0829	0.0824	0.0824	0.0842	0.0836	0.0844	0.0818	0.0818	0.0828	0.0815	0.0831	0.0846	0.0824	0.0834	0.0817	0.0845	0.0815	0.0835	0.0843	0.0847	0.0831	0.0828	0.0845	0.0826	0.0838	0.0838	0.0822	0.0821	0.0830	0.0860	0.0843	0.0826	0.0836	0.0825	0.0846	0.0832	0.0835	0.0832	0.0831	0.0822	0.0827	0.0848	0.0838	0.0829	0.0829	0.0829	0.0823	0.0833	0.0843	0.0828	0.0826	0.0839	0.0824	0.0856	0.0838	0.0836	0.0838	0.0835	0.0842	0.0865	0.0817	0.0828	0.0835	0.0824	0.0843	0.0834	0.0848	0.0819	0.0839	0.0829	0.0808	0.0636	0.0649	0.0642	0.0632	0.0627	0.0628	0.0622	0.0615	0.0632	0.0632	0.0636	0.0631	0.0754	0.0644	0.0633	0.0624	0.0628	0.0637	0.0632	0.0628	0.0628	0.0630	0.0634	0.0638
11=21:51:46	9651	308	0.0866	0.0831	0.0845	0.0825	0.0829	0.0832	0.0847	0.0833	0.0823	0.0822	0.0813	0.0843	0.0852	0.0820	0.0840	0.0832	0.0844	0.0826	0.0857	0.0848	0.0836	0.0843	0.0833	0.0851	0.0845	0.0838	0.0844	0.0821	0.0841	0.0836	0.0849	0.0843	0.0839	0.0839	0.0828	0.0853	0.0848	0.0841	0.0835	0.0820	0.0830	0.0831	0.0858	0.0842	0.0844	0.0843	0.0840	0.0839	0.0838	0.0849	0.0839	0.0821	0.0847	0.0824	0.0850	0.0843	0.0838	0.0844	0.0839	0.0858	0.0853	0.0835	0.0829	0.0847	0.0826	0.0827	0.0845	0.0852	0.0840	0.0849	0.0831	0.0814	0.0633	0.0635	0.0630	0.0632	0.0629	0.0631	0.0626	0.0626	0.0628	0.0631	0.0619	0.0629	0.0761	0.0641	0.0626	0.0628	0.0631	0.0631	0.0629	0.0631	0.0629	0.0628	0.0630	0.0633
12=22:06:27	10532	310	0.0870	0.0854	0.0870	0.0849	0.0856	0.0866	0.0883	0.0829	0.0843	0.0846	0.0841	0.0856	0.0878	0.0841	0.0869	0.0844	0.0854	0.0848	0.0858	0.0877	0.0867	0.0854	0.0862	0.0865	0.0858	0.0869	0.0853	0.0851	0.0845	0.0865	0.0873	0.0874	0.0861	0.0859	0.0845	0.0870	0.0858	0.0853	0.0862	0.0845	0.0853	0.0847	0.0875	0.0850	0.0863	0.0858	0.0851	0.0861	0.0873	0.0868	0.0852	0.0837	0.0864	0.0853	0.0868	0.0871	0.0851	0.0869	0.0850	0.0882	0.0872	0.0838	0.0850	0.0854	0.0851	0.0863	0.0868	0.0858	0.0848	0.0855	0.0849	0.0832	0.0647	0.0647	0.0651	0.0637	0.0637	0.0640	0.0637	0.0630	0.0638	0.0642	0.0641	0.0639	0.0769	0.0650	0.0638	0.0637	0.0634	0.0641	0.0642	0.0641	0.0639	0.0642	0.0639	0.0643
13=22:21:08	11413	310	0.0879	0.0852	0.0882	0.0873	0.0862	0.0863	0.0890	0.0844	0.0859	0.0849	0.0838	0.0856	0.0884	0.0859	0.0864	0.0854	0.0869	0.0877	0.0868	0.0867	0.0866	0.0870	0.0868	0.0867	0.0861	0.0875	0.0857	0.0855	0.0849	0.0879	0.0894	0.0873	0.0864	0.0859	0.0863	0.0876	0.0877	0.0861	0.0865	0.0860	0.0858	0.0862	0.0879	0.0863	0.0871	0.0869	0.0866	0.0855	0.0870	0.0874	0.0876	0.0846	0.0866	0.0865	0.0883	0.0880	0.0863	0.0867	0.0858	0.0885	0.0882	0.0847	0.0860	0.0860	0.0854	0.0860	0.0882	0.0874	0.0849	0.0869	0.0858	0.0839	0.0646	0.0648	0.0651	0.0635	0.0640	0.0635	0.0637	0.0622	0.0634	0.0646	0.0634	0.0638	0.0766	0.0649	0.0639	0.0636	0.0630	0.0638	0.0639	0.0637	0.0638	0.0639	0.0639	0.0643
14=22:35:50	12294	313	0.0894	0.0870	0.0855	0.0856	0.0871	0.0862	0.0882	0.0828	0.0861	0.0845	0.0824	0.0863	0.0880	0.0857	0.0861	0.0856	0.0860	0.0853	0.0858	0.0871	0.0870	0.0855	0.0846	0.0875	0.0859	0.0875	0.0867	0.0852	0.0852	0.0863	0.0885	0.0864	0.0861	0.0853	0.0850	0.0877	0.0876	0.0865	0.0875	0.0848	0.0839	0.0854	0.0890	0.0864	0.0858	0.0859	0.0859	0.0845	0.0887	0.0873	0.0864	0.0849	0.0862	0.0843	0.0883	0.0870	0.0854	0.0869	0.0865	0.0887	0.0878	0.0852	0.0853	0.0851	0.0851	0.0853	0.0865	0.0860	0.0861	0.0855	0.0847	0.0834	0.0629	0.0634	0.0633	0.0624	0.0621	0.0626	0.0617	0.0617	0.0621	0.0622	0.0620	0.0622	0.0751	0.0635	0.0623	0.0624	0.0621	0.0627	0.0630	0.0624	0.0625	0.0622	0.0628	0.0632
15=22:50:32	13176	313	0.0903	0.0886	0.0911	0.0877	0.0874	0.0885	0.0889	0.0860	0.0874	0.0850	0.0846	0.0878	0.0902	0.0881	0.0888	0.0867	0.0887	0.0864	0.0901	0.0892	0.0888	0.0878	0.0869	0.0879	0.0906	0.0875	0.0874	0.0857	0.0888	0.0879	0.0916	0.0893	0.0880	0.0888	0.0869	0.0894	0.0910	0.0875	0.0881	0.0871	0.0885	0.0871	0.0905	0.0881	0.0871	0.0876	0.0873	0.0869	0.0891	0.0890	0.0880	0.0866	0.0882	0.0872	0.0932	0.0892	0.0866	0.0873	0.0878	0.0907	0.0901	0.0868	0.0865	0.0877	0.0861	0.0872	0.0897	0.0896	0.0868	0.0874	0.0860	0.0847	0.0636	0.0644	0.0642	0.0630	0.0632	0.0627	0.0626	0.0626	0.0632	0.0635	0.0633	0.0634	0.0759	0.0642	0.0631	0.0634	0.0630	0.0622	0.0637	0.0631	0.0630	0.0633	0.0633	0.0639
16=23:05:13	14058	313	0.0920	0.0897	0.0912	0.0890	0.0895	0.0886	0.0927	0.0857	0.0881	0.0859	0.0853	0.0895	0.0925	0.0893	0.0879	0.0891	0.0886	0.0894	0.0909	0.0907	0.0903	0.0882	0.0877	0.0897	0.0923	0.0906	0.0887	0.0882	0.0893	0.0901	0.0944	0.0897	0.0902	0.0892	0.0884	0.0898	0.0941	0.0881	0.0897	0.0887	0.0895	0.0882	0.0912	0.0883	0.0892	0.0888	0.0887	0.0870	0.0935	0.0907	0.0886	0.0882	0.0878	0.0893	0.0926	0.0910	0.0888	0.0881	0.0890	0.0912	0.0904	0.0878	0.0884	0.0873	0.0877	0.0876	0.0920	0.0888	0.0884	0.0891	0.0873	0.0866	0.0640	0.0643	0.0658	0.0628	0.0633	0.0633	0.0627	0.0627	0.0625	0.0623	0.0629	0.0631	0.0760	0.0642	0.0622	0.0630	0.0630	0.0634	0.0636	0.0632	0.0633	0.0632	0.0633	0.0643
17=23:19:54	14939	313	0.0932	0.0909	0.0944	0.0914	0.0910	0.0903	0.0989	0.0890	0.0901	0.0888	0.0867	0.0912	0.0952	0.0913	0.0897	0.0911	0.0903	0.0905	0.0925	0.0935	0.0915	0.0907	0.0898	0.0910	0.0929	0.0917	0.0907	0.0906	0.0919	0.0924	0.0989	0.0921	0.0924	0.0903	0.0900	0.0931	0.0949	0.0908	0.0899	0.0903	0.0895	0.0908	0.0940	0.0903	0.0906	0.0905	0.0901	0.0904	0.0919	0.0920	0.0910	0.0899	0.0908	0.0923	0.0973	0.0926	0.0898	0.0908	0.0911	0.0935	0.0927	0.0881	0.0889	0.0872	0.0879	0.0887	0.0927	0.0899	0.0894	0.0901	0.0885	0.0871	0.0635	0.0642	0.0642	0.0629	0.0620	0.0630	0.0624	0.0625	0.0629	0.0635	0.0635	0.0629	0.0761	0.0643	0.0633	0.0629	0.0628	0.0637	0.0632	0.0626	0.0632	0.0630	0.0634	0.0640
18=23:34:35	15820	313	0.0989	0.0939	0.0954	0.0939	0.0936	0.0957	0.0975	0.0909	0.0919	0.0906	0.0897	0.0925	0.0987	0.0937	0.0942	0.0936	0.0939	0.0914	0.0958	0.0951	0.0949	0.0936	0.0915	0.0945	0.0972	0.0948	0.0926	0.0924	0.0942	0.0942	0.1005	0.0969	0.0943	0.0931	0.0924	0.0949	0.0983	0.0930	0.0937	0.0927	0.0918	0.0931	0.0985	0.0917	0.0926	0.0922	0.0932	0.0908	0.0988	0.0947	0.0953	0.0915	0.0944	0.0931	0.0997	0.0951	0.0917	0.0932	0.0940	0.0943	0.0968	0.0904	0.0895	0.0904	0.0900	0.0902	0.0951	0.0927	0.0916	0.0920	0.0898	0.0891	0.0648	0.0653	0.0653	0.0637	0.0642	0.0630	0.0638	0.0635	0.0640	0.0640	0.0640	0.0638	0.0771	0.0656	0.0645	0.0640	0.0638	0.0647	0.0639	0.0640	0.0637	0.0644	0.0644	0.0648
19=23:49:17	16701	313	0.1011	0.0932	0.0961	0.0933	0.0949	0.0935	0.0976	0.0905	0.0924	0.0916	0.0883	0.0920	0.0998	0.0926	0.0923	0.0934	0.0949	0.0932	0.0979	0.0949	0.0938	0.0925	0.0929	0.0936	0.0980	0.0942	0.0925	0.0915	0.0945	0.0951	0.1041	0.0939	0.0933	0.0931	0.0920	0.0945	0.1003	0.0940	0.0941	0.0931	0.0910	0.0929	0.0987	0.0918	0.0930	0.0920	0.0918	0.0914	0.0976	0.0936	0.0931	0.0917	0.0936	0.0920	0.1028	0.0962	0.0925	0.0917	0.0920	0.0947	0.0970	0.0900	0.0900	0.0896	0.0888	0.0895	0.0959	0.0921	0.0905	0.0908	0.0896	0.0875	0.0632	0.0637	0.0631	0.0630	0.0627	0.0622	0.0624	0.0619	0.0625	0.0628	0.0616	0.0627	0.0756	0.0640	0.0626	0.0625	0.0626	0.0628	0.0631	0.0625	0.0625	0.0625	0.0625	0.0638
20=00:03:58	17582	313	0.1057	0.0961	0.0961	0.0950	0.0953	0.0961	0.1020	0.0930	0.0949	0.0916	0.0888	0.0941	0.1034	0.0942	0.0946	0.0945	0.0951	0.0941	0.1002	0.0976	0.0952	0.0923	0.0932	0.0943	0.1013	0.0967	0.0956	0.0935	0.0951	0.0952	0.1044	0.0964	0.0966	0.0954	0.0930	0.0976	0.1027	0.0945	0.0949	0.0935	0.0933	0.0938	0.1003	0.0934	0.0934	0.0938	0.0928	0.0919	0.1020	0.0944	0.0947	0.0920	0.0959	0.0913	0.1032	0.0981	0.0952	0.0944	0.0924	0.0960	0.0973	0.0903	0.0911	0.0904	0.0887	0.0905	0.0952	0.0937	0.0912	0.0920	0.0886	0.0887	0.0629	0.0633	0.0636	0.0627	0.0624	0.0623	0.0621	0.0617	0.0623	0.0625	0.0621	0.0627	0.0754	0.0634	0.0623	0.0626	0.0624	0.0627	0.0628	0.0625	0.0626	0.0620	0.0627	0.0630
21=00:18:39	18463	313	0.1115	0.0990	0.1000	0.0993	0.0991	0.0990	0.1035	0.0953	0.0964	0.0954	0.0921	0.0967	0.1113	0.0973	0.0990	0.0982	0.0991	0.0963	0.1048	0.1016	0.0986	0.0967	0.0957	0.0961	0.1057	0.1002	0.0972	0.0970	0.0972	0.0997	0.1115	0.1006	0.0983	0.0975	0.0949	0.0989	0.1094	0.0968	0.0981	0.0967	0.0970	0.0972	0.1054	0.0968	0.0963	0.0966	0.0951	0.0936	0.1078	0.1005	0.0975	0.0950	0.0965	0.0948	0.1067	0.1014	0.0961	0.0959	0.0949	0.0992	0.1037	0.0922	0.0913	0.0918	0.0918	0.0914	0.0990	0.0974	0.0940	0.0947	0.0909	0.0903	0.0642	0.0642	0.0652	0.0635	0.0630	0.0629	0.0624	0.0625	0.0635	0.0636	0.0636	0.0633	0.0764	0.0644	0.0632	0.0634	0.0629	0.0623	0.0635	0.0638	0.0635	0.0635	0.0631	0.0641
22=00:33:20	19344	313	0.1134	0.1010	0.1033	0.0987	0.0990	0.0994	0.1075	0.0962	0.0979	0.0971	0.0937	0.0971	0.1160	0.0998	0.0993	0.0986	0.1001	0.0984	0.1071	0.1008	0.0996	0.0981	0.0983	0.0976	0.1101	0.1014	0.0981	0.0973	0.1005	0.0985	0.1152	0.1006	0.0991	0.0974	0.0954	0.0982	0.1124	0.1004	0.0991	0.0992	0.0969	0.0998	0.1086	0.0958	0.0987	0.0964	0.0958	0.0940	0.1107	0.1013	0.0977	0.0960	0.0975	0.0960	0.1087	0.1013	0.0972	0.0960	0.0944	0.0984	0.1049	0.0916	0.0925	0.0924	0.0916	0.0923	0.1010	0.0972	0.0928	0.0937	0.0919	0.0904	0.0631	0.0639	0.0637	0.0623	0.0621	0.0626	0.0627	0.0622	0.0623	0.0630	0.0629	0.0627	0.0753	0.0637	0.0627	0.0623	0.0633	0.0630	0.0629	0.0614	0.0628	0.0631	0.0628	0.0632
23=00:48:01	20225	313	0.1201	0.1047	0.1071	0.0997	0.1027	0.1034	0.1137	0.0983	0.1003	0.0980	0.0953	0.0991	0.1231	0.1020	0.1023	0.1027	0.1032	0.1005	0.1141	0.1070	0.1020	0.1007	0.0975	0.1007	0.1173	0.1054	0.1026	0.1015	0.1027	0.1015	0.1218	0.1046	0.1039	0.1003	0.0985	0.1002	0.1188	0.1027	0.1008	0.0990	0.0991	0.1015	0.1133	0.0986	0.0989	0.0989	0.0970	0.0957	0.1160	0.1014	0.0986	0.0966	0.0991	0.0980	0.1105	0.1056	0.0984	0.0982	0.0976	0.0998	0.1093	0.0933	0.0943	0.0938	0.0944	0.0919	0.1028	0.0988	0.0940	0.0947	0.0923	0.0913	0.0632	0.0647	0.0635	0.0633	0.0629	0.0625	0.0625	0.0624	0.0626	0.0636	0.0627	0.0631	0.0755	0.0632	0.0625	0.0626	0.0631	0.0632	0.0634	0.0630	0.0618	0.0635	0.0632	0.0641
24=01:02:42	21107	311	0.1276	0.1068	0.1088	0.1061	0.1056	0.1045	0.1195	0.1017	0.1029	0.0993	0.0964	0.1009	0.1270	0.1061	0.1051	0.1053	0.1056	0.1037	0.1169	0.1107	0.1061	0.1035	0.1001	0.1021	0.1205	0.1103	0.1042	0.1030	0.1041	0.1034	0.1279	0.1063	0.1057	0.1033	0.0990	0.1049	0.1268	0.1054	0.1049	0.1032	0.1006	0.1029	0.1184	0.1002	0.1002	0.0993	0.0986	0.0957	0.1207	0.1052	0.1016	0.0986	0.1017	0.0986	0.1154	0.1094	0.0993	0.0986	0.0973	0.1024	0.1100	0.0949	0.0942	0.0941	0.0947	0.0930	0.1046	0.1001	0.0955	0.0947	0.0926	0.0923	0.0638	0.0639	0.0639	0.0630	0.0627	0.0624	0.0627	0.0627	0.0627	0.0634	0.0628	0.0631	0.0758	0.0641	0.0632	0.0631	0.0628	0.0630	0.0630	0.0629	0.0632	0.0633	0.0629	0.0634
25=01:17:23	21988	311	0.1353	0.1128	0.1129	0.1081	0.1072	0.1080	0.1240	0.1062	0.1062	0.1020	0.0996	0.1045	0.1330	0.1101	0.1076	0.1084	0.1096	0.1062	0.1253	0.1150	0.1098	0.1043	0.1029	0.1049	0.1331	0.1129	0.1095	0.1073	0.1067	0.1072	0.1338	0.1102	0.1077	0.1050	0.1021	0.1054	0.1323	0.1093	0.1071	0.1058	0.1025	0.1064	0.1252	0.1032	0.1038	0.1022	0.1013	0.0976	0.1307	0.1067	0.1024	0.1004	0.1036	0.0995	0.1194	0.1113	0.1017	0.0995	0.0983	0.1025	0.1128	0.0964	0.0968	0.0956	0.0945	0.0944	0.1068	0.1007	0.0967	0.0965	0.0932	0.0932	0.0641	0.0646	0.0648	0.0630	0.0632	0.0638	0.0632	0.0626	0.0630	0.0642	0.0639	0.0635	0.0764	0.0646	0.0632	0.0633	0.0636	0.0640	0.0636	0.0629	0.0630	0.0639	0.0639	0.0641
26=01:32:04	22869	310	0.1406	0.1165	0.1168	0.1135	0.1126	0.1096	0.1299	0.1078	0.1089	0.1038	0.0995	0.1053	0.1424	0.1130	0.1110	0.1105	0.1120	0.1095	0.1304	0.1202	0.1103	0.1070	0.1038	0.1041	0.1352	0.1150	0.1113	0.1093	0.1110	0.1103	0.1450	0.1117	0.1111	0.1073	0.1032	0.1079	0.1385	0.1133	0.1103	0.1084	0.1028	0.1066	0.1304	0.1039	0.1048	0.1028	0.1012	0.0983	0.1338	0.1119	0.1050	0.1043	0.1041	0.0995	0.1246	0.1162	0.1029	0.1010	0.0988	0.1048	0.1173	0.0970	0.0958	0.0959	0.0952	0.0947	0.1067	0.1029	0.0975	0.0960	0.0926	0.0923	0.0638	0.0638	0.0642	0.0630	0.0627	0.0627	0.0626	0.0618	0.0627	0.0632	0.0631	0.0629	0.0766	0.0640	0.0630	0.0630	0.0629	0.0627	0.0631	0.0632	0.0631	0.0632	0.0631	0.0638
27=01:46:45	23750	310	0.1570	0.1202	0.1185	0.1163	0.1145	0.1152	0.1351	0.1104	0.1104	0.1068	0.1051	0.1092	0.1511	0.1195	0.1176	0.1140	0.1150	0.1119	0.1395	0.1252	0.1167	0.1102	0.1068	0.1107	0.1486	0.1224	0.1173	0.1116	0.1116	0.1121	0.1525	0.1170	0.1135	0.1096	0.1045	0.1108	0.1489	0.1154	0.1143	0.1114	0.1050	0.1109	0.1404	0.1050	0.1073	0.1044	0.1038	0.0992	0.1503	0.1123	0.1054	0.1048	0.1080	0.1021	0.1257	0.1194	0.1043	0.1025	0.0996	0.1036	0.1239	0.0972	0.0981	0.0982	0.0960	0.0965	0.1115	0.1037	0.0991	0.0983	0.0943	0.0941	0.0646	0.0651	0.0651	0.0638	0.0642	0.0638	0.0629	0.0629	0.0638	0.0644	0.0643	0.0638	0.0764	0.0649	0.0637	0.0638	0.0632	0.0636	0.0640	0.0639	0.0640	0.0641	0.0643	0.0645
28=02:01:27	24631	310	0.1644	0.1250	0.1236	0.1165	0.1162	0.1166	0.1458	0.1155	0.1127	0.1082	0.1040	0.1098	0.1596	0.1217	0.1172	0.1153	0.1171	0.1140	0.1493	0.1296	0.1175	0.1118	0.1084	0.1092	0.1598	0.1237	0.1169	0.1158	0.1154	0.1165	0.1636	0.1177	0.1169	0.1110	0.1056	0.1098	0.1595	0.1189	0.1144	0.1134	0.1058	0.1125	0.1455	0.1069	0.1089	0.1057	0.1038	0.1001	0.1550	0.1153	0.1080	0.1051	0.1075	0.1043	0.1304	0.1219	0.1043	0.1023	0.0992	0.1044	0.1256	0.0979	0.0972	0.0958	0.0953	0.0934	0.1121	0.1038	0.0991	0.0969	0.0937	0.0939	0.0635	0.0638	0.0631	0.0624	0.0628	0.0625	0.0620	0.0621	0.0628	0.0627	0.0613	0.0627	0.0753	0.0633	0.0623	0.0630	0.0626	0.0629	0.0628	0.0628	0.0623	0.0625	0.0631	0.0634
29=02:16:08	25512	310	0.1757	0.1330	0.1294	0.1218	0.1201	0.1226	0.1558	0.1184	0.1173	0.1083	0.1059	0.1132	0.1773	0.1292	0.1227	0.1213	0.1208	0.1171	0.1580	0.1387	0.1217	0.1135	0.1097	0.1098	0.1663	0.1309	0.1222	0.1196	0.1160	0.1189	0.1699	0.1234	0.1205	0.1126	0.1067	0.1111	0.1743	0.1253	0.1181	0.1157	0.1072	0.1132	0.1527	0.1090	0.1094	0.1064	0.1041	0.1002	0.1674	0.1211	0.1071	0.1056	0.1098	0.1037	0.1345	0.1289	0.1050	0.1038	0.0986	0.1059	0.1330	0.0983	0.0976	0.0963	0.0956	0.0940	0.1140	0.1042	0.0994	0.0978	0.0933	0.0946	0.0631	0.0632	0.0657	0.0625	0.0627	0.0629	0.0624	0.0620	0.0623	0.0620	0.0625	0.0625	0.0753	0.0636	0.0612	0.0623	0.0623	0.0629	0.0631	0.0624	0.0627	0.0625	0.0628	0.0630
30=02:30:49	26393	310	0.1921	0.1391	0.1344	0.1240	0.1240	0.1259	0.1598	0.1252	0.1226	0.1132	0.1093	0.1159	0.1913	0.1356	0.1288	0.1248	0.1275	0.1208	0.1700	0.1469	0.1267	0.1180	0.1106	0.1134	0.1843	0.1370	0.1298	0.1227	0.1217	0.1204	0.1843	0.1299	0.1232	0.1157	0.1084	0.1136	0.1900	0.1325	0.1238	0.1214	0.1114	0.1180	0.1626	0.1135	0.1123	0.1097	0.1057	0.1010	0.1826	0.1233	0.1100	0.1072	0.1129	0.1052	0.1410	0.1354	0.1079	0.1044	0.0999	0.1062	0.1362	0.1010	0.0988	0.0965	0.0967	0.0954	0.1167	0.1091	0.1016	0.0989	0.0945	0.0952	0.0637	0.0642	0.0648	0.0634	0.0630	0.0633	0.0626	0.0625	0.0631	0.0639	0.0634	0.0632	0.0760	0.0643	0.0634	0.0635	0.0625	0.0632	0.0635	0.0628	0.0634	0.0638	0.0634	0.0641
31=02:45:30	27274	310	0.2114	0.1481	0.1412	0.1292	0.1313	0.1305	0.1768	0.1312	0.1267	0.1168	0.1123	0.1194	0.2096	0.1438	0.1338	0.1307	0.1334	0.1246	0.1818	0.1554	0.1320	0.1212	0.1136	0.1156	0.1967	0.1470	0.1317	0.1272	0.1244	0.1266	0.2021	0.1366	0.1288	0.1185	0.1116	0.1171	0.2057	0.1394	0.1300	0.1222	0.1122	0.1194	0.1746	0.1169	0.1151	0.1096	0.1057	0.1014	0.2007	0.1255	0.1119	0.1106	0.1168	0.1046	0.1466	0.1419	0.1097	0.1061	0.1010	0.1068	0.1496	0.1011	0.0997	0.0975	0.0975	0.0950	0.1205	0.1087	0.1019	0.1010	0.0948	0.0953	0.0641	0.0643	0.0644	0.0626	0.0633	0.0633	0.0629	0.0627	0.0629	0.0635	0.0633	0.0632	0.0765	0.0633	0.0629	0.0632	0.0635	0.0630	0.0637	0.0632	0.0626	0.0634	0.0635	0.0638
32=03:00:11	28155	308	0.2299	0.1591	0.1476	0.1403	0.1329	0.1323	0.1880	0.1407	0.1341	0.1191	0.1143	0.1228	0.2238	0.1550	0.1412	0.1340	0.1380	0.1292	0.1958	0.1687	0.1366	0.1241	0.1158	0.1176	0.2159	0.1568	0.1367	0.1323	0.1263	0.1269	0.2139	0.1442	0.1334	0.1218	0.1127	0.1189	0.2226	0.1455	0.1358	0.1280	0.1151	0.1215	0.1873	0.1194	0.1159	0.1122	0.1070	0.1016	0.2126	0.1327	0.1154	0.1117	0.1162	0.1042	0.1561	0.1511	0.1112	0.1068	0.1016	0.1090	0.1529	0.1022	0.0999	0.0983	0.0966	0.0957	0.1220	0.1116	0.1036	0.1013	0.0944	0.0961	0.0639	0.0637	0.0638	0.0629	0.0630	0.0633	0.0629	0.0626	0.0629	0.0631	0.0627	0.0633	0.0755	0.0643	0.0628	0.0631	0.0629	0.0636	0.0633	0.0633	0.0632	0.0626	0.0632	0.0637
33=03:14:52	29036	308	0.2439	0.1725	0.1615	0.1399	0.1377	0.1373	0.2039	0.1514	0.1388	0.1246	0.1163	0.1280	0.2504	0.1640	0.1506	0.1392	0.1456	0.1321	0.2142	0.1817	0.1416	0.1268	0.1194	0.1186	0.2369	0.1619	0.1421	0.1406	0.1333	0.1312	0.2337	0.1499	0.1397	0.1256	0.1134	0.1163	0.2501	0.1544	0.1404	0.1332	0.1188	0.1262	0.1988	0.1238	0.1198	0.1153	0.1078	0.1024	0.2284	0.1415	0.1176	0.1120	0.1171	0.1073	0.1646	0.1585	0.1127	0.1078	0.1032	0.1095	0.1570	0.1032	0.1006	0.0985	0.0979	0.0967	0.1268	0.1130	0.1056	0.1013	0.0957	0.0962	0.0639	0.0647	0.0650	0.0637	0.0633	0.0628	0.0634	0.0630	0.0635	0.0642	0.0638	0.0636	0.0767	0.0648	0.0637	0.0633	0.0638	0.0636	0.0631	0.0633	0.0638	0.0639	0.0641	0.0646
34=03:29:33	29917	308	0.2766	0.1820	0.1689	0.1518	0.1412	0.1432	0.2171	0.1592	0.1439	0.1271	0.1200	0.1272	0.2761	0.1740	0.1597	0.1444	0.1559	0.1360	0.2364	0.1924	0.1495	0.1320	0.1212	0.1213	0.2608	0.1730	0.1499	0.1416	0.1346	0.1361	0.2578	0.1589	0.1438	0.1285	0.1165	0.1182	0.2660	0.1669	0.1510	0.1365	0.1197	0.1274	0.2154	0.1296	0.1243	0.1188	0.1072	0.1022	0.2510	0.1433	0.1191	0.1136	0.1177	0.1055	0.1709	0.1695	0.1152	0.1091	0.1023	0.1096	0.1663	0.1049	0.1002	0.0995	0.0958	0.0963	0.1280	0.1141	0.1061	0.1016	0.0948	0.0953	0.0634	0.0637	0.0642	0.0620	0.0626	0.0626	0.0624	0.0624	0.0624	0.0630	0.0622	0.0626	0.0756	0.0627	0.0627	0.0628	0.0631	0.0627	0.0633	0.0628	0.0621	0.0631	0.0632	0.0635
35=03:44:14	30798	308	0.3036	0.2004	0.1814	0.1621	0.1491	0.1532	0.2400	0.1690	0.1547	0.1332	0.1260	0.1320	0.3198	0.1902	0.1734	0.1594	0.1611	0.1438	0.2548	0.2092	0.1642	0.1390	0.1234	0.1264	0.2926	0.1901	0.1647	0.1532	0.1406	0.1407	0.2722	0.1679	0.1564	0.1296	0.1187	0.1226	0.2962	0.1795	0.1562	0.1425	0.1233	0.1330	0.2330	0.1341	0.1248	0.1222	0.1099	0.1038	0.2809	0.1571	0.1224	0.1150	0.1233	0.1077	0.1766	0.1781	0.1165	0.1109	0.1060	0.1106	0.1895	0.1052	0.1026	0.1012	0.0980	0.0968	0.1324	0.1180	0.1092	0.1056	0.0966	0.0976	0.0642	0.0645	0.0648	0.0639	0.0631	0.0633	0.0630	0.0626	0.0633	0.0640	0.0637	0.0633	0.0761	0.0648	0.0634	0.0636	0.0636	0.0637	0.0641	0.0628	0.0636	0.0645	0.0638	0.0646
36=03:58:55	31679	308	0.3242	0.2134	0.1972	0.1673	0.1559	0.1577	0.2591	0.1843	0.1619	0.1388	0.1289	0.1354	0.3390	0.2090	0.1802	0.1625	0.1649	0.1472	0.2762	0.2255	0.1696	0.1440	0.1281	0.1266	0.3098	0.2051	0.1727	0.1582	0.1456	0.1466	0.3031	0.1761	0.1639	0.1340	0.1194	0.1219	0.3268	0.1908	0.1626	0.1505	0.1264	0.1329	0.2463	0.1358	0.1282	0.1219	0.1111	0.1038	0.3028	0.1634	0.1245	0.1164	0.1230	0.1082	0.1887	0.1943	0.1173	0.1106	0.1053	0.1108	0.1855	0.1061	0.1013	0.0993	0.0972	0.0953	0.1332	0.1175	0.1083	0.1044	0.0963	0.0967	0.0633	0.0638	0.0641	0.0628	0.0627	0.0631	0.0624	0.0624	0.0624	0.0623	0.0626	0.0633	0.0752	0.0640	0.0622	0.0627	0.0627	0.0629	0.0629	0.0626	0.0629	0.0630	0.0633	0.0634
37=04:13:36	32560	308	0.3707	0.2342	0.2165	0.1819	0.1665	0.1628	0.2816	0.1962	0.1791	0.1470	0.1329	0.1387	0.3687	0.2272	0.1970	0.1770	0.1818	0.1567	0.3002	0.2441	0.1854	0.1483	0.1334	0.1288	0.3421	0.2267	0.1853	0.1668	0.1488	0.1513	0.3351	0.1910	0.1727	0.1386	0.1217	0.1266	0.3676	0.2071	0.1791	0.1592	0.1321	0.1382	0.2714	0.1417	0.1337	0.1252	0.1121	0.1053	0.3374	0.1740	0.1303	0.1207	0.1239	0.1084	0.2007	0.2129	0.1195	0.1124	0.1056	0.1120	0.1924	0.1076	0.1033	0.0995	0.0984	0.0967	0.1394	0.1229	0.1096	0.1038	0.0970	0.0972	0.0641	0.0643	0.0645	0.0635	0.0639	0.0631	0.0616	0.0626	0.0628	0.0638	0.0629	0.0632	0.0760	0.0643	0.0632	0.0632	0.0634	0.0630	0.0634	0.0629	0.0632	0.0633	0.0629	0.0641
38=04:28:17	33442	308	0.3869	0.2634	0.2404	0.1946	0.1738	0.1734	0.3082	0.2124	0.1952	0.1490	0.1366	0.1455	0.3906	0.2469	0.2130	0.1863	0.1898	0.1589	0.3248	0.2618	0.2021	0.1509	0.1335	0.1313	0.3709	0.2472	0.2091	0.1798	0.1547	0.1589	0.3689	0.2052	0.1808	0.1449	0.1228	0.1250	0.3962	0.2241	0.1903	0.1629	0.1326	0.1419	0.2951	0.1455	0.1364	0.1257	0.1134	0.1051	0.3660	0.1833	0.1349	0.1185	0.1259	0.1096	0.2069	0.2262	0.1210	0.1128	0.1064	0.1116	0.1942	0.1083	0.1016	0.0987	0.0953	0.0948	0.1402	0.1202	0.1105	0.1045	0.0962	0.0974	0.0628	0.0631	0.0637	0.0613	0.0625	0.0622	0.0620	0.0617	0.0619	0.0625	0.0624	0.0622	0.0753	0.0627	0.0624	0.0621	0.0624	0.0623	0.0627	0.0620	0.0619	0.0624	0.0623	0.0628
39=04:42:58	34323	308	0.4291	0.2906	0.2718	0.2161	0.1891	0.1878	0.3314	0.2368	0.2125	0.1614	0.1467	0.1512	0.4290	0.2739	0.2415	0.2015	0.2105	0.1679	0.3610	0.2887	0.2224	0.1659	0.1407	0.1377	0.4061	0.2713	0.2245	0.1979	0.1677	0.1624	0.3944	0.2255	0.1958	0.1505	0.1263	0.1297	0.4195	0.2499	0.2070	0.1733	0.1419	0.1452	0.3222	0.1545	0.1433	0.1296	0.1164	0.1088	0.3943	0.2003	0.1401	0.1233	0.1302	0.1124	0.2195	0.2439	0.1266	0.1184	0.1085	0.1152	0.2074	0.1113	0.1039	0.1004	0.0984	0.0967	0.1445	0.1240	0.1126	0.1075	0.0995	0.0995	0.0643	0.0652	0.0648	0.0636	0.0636	0.0638	0.0638	0.0632	0.0626	0.0643	0.0637	0.0639	0.0763	0.0650	0.0638	0.0634	0.0636	0.0643	0.0640	0.0639	0.0639	0.0645	0.0641	0.0648
40=04:57:39	35204	308	0.4688	0.3241	0.2928	0.2418	0.2038	0.1960	0.3678	0.2521	0.2279	0.1710	0.1517	0.1573	0.4866	0.3084	0.2640	0.2301	0.2336	0.1796	0.3864	0.3259	0.2439	0.1764	0.1469	0.1424	0.4409	0.2988	0.2413	0.2177	0.1745	0.1705	0.4281	0.2403	0.2115	0.1529	0.1276	0.1311	0.4646	0.2751	0.2312	0.1843	0.1446	0.1526	0.3450	0.1638	0.1472	0.1349	0.1167	0.1106	0.4312	0.2110	0.1471	0.1259	0.1328	0.1101	0.2303	0.2676	0.1279	0.1185	0.1091	0.1171	0.2173	0.1127	0.1032	0.1000	0.0991	0.0965	0.1493	0.1266	0.1135	0.1084	0.0997	0.0992	0.0643	0.0653	0.0650	0.0638	0.0637	0.0630	0.0635	0.0635	0.0634	0.0642	0.0644	0.0638	0.0767	0.0654	0.0640	0.0634	0.0637	0.0637	0.0640	0.0639	0.0640	0.0642	0.0641	0.0646
41=05:12:20	36085	308	0.4994	0.3501	0.3219	0.2667	0.2135	0.2101	0.3924	0.2774	0.2544	0.1811	0.1583	0.1629	0.5076	0.3314	0.2885	0.2440	0.2542	0.1893	0.4142	0.3516	0.2587	0.1832	0.1499	0.1428	0.4761	0.3216	0.2645	0.2311	0.1891	0.1775	0.4459	0.2603	0.2274	0.1632	0.1300	0.1320	0.4984	0.2940	0.2471	0.1964	0.1477	0.1559	0.3720	0.1672	0.1519	0.1372	0.1179	0.1101	0.4544	0.2277	0.1506	0.1258	0.1321	0.1071	0.2435	0.2959	0.1308	0.1193	0.1090	0.1180	0.2217	0.1150	0.1046	0.1004	0.0982	0.0971	0.1544	0.1288	0.1143	0.1096	0.0984	0.1005	0.0643	0.0645	0.0648	0.0633	0.0633	0.0636	0.0634	0.0626	0.0629	0.0639	0.0641	0.0636	0.0761	0.0647	0.0629	0.0635	0.0634	0.0635	0.0639	0.0636	0.0636	0.0641	0.0636	0.0643
42=05:27:01	36966	308	0.5489	0.3814	0.3537	0.2896	0.2302	0.2243	0.4175	0.3085	0.2680	0.1950	0.1632	0.1715	0.5595	0.3670	0.3225	0.2715	0.2825	0.2013	0.4665	0.3849	0.2820	0.1942	0.1553	0.1440	0.5255	0.3462	0.2913	0.2541	0.1993	0.1846	0.4973	0.2815	0.2399	0.1689	0.1322	0.1301	0.5463	0.3294	0.2703	0.2120	0.1568	0.1646	0.4054	0.1741	0.1588	0.1448	0.1201	0.1100	0.4950	0.2421	0.1548	0.1278	0.1343	0.1110	0.2646	0.3149	0.1320	0.1183	0.1088	0.1168	0.2295	0.1180	0.1048	0.0995	0.0981	0.0963	0.1572	0.1334	0.1164	0.1099	0.0991	0.0998	0.0635	0.0639	0.0658	0.0624	0.0627	0.0630	0.0628	0.0623	0.0626	0.0626	0.0629	0.0628	0.0760	0.0642	0.0620	0.0633	0.0628	0.0627	0.0632	0.0630	0.0630	0.0634	0.0631	0.0636
43=05:41:42	37847	308	0.5799	0.4198	0.3922	0.3247	0.2574	0.2433	0.4686	0.3299	0.3019	0.2143	0.1706	0.1792	0.5951	0.4051	0.3435	0.3026	0.2999	0.2158	0.4874	0.4193	0.3096	0.2107	0.1599	0.1486	0.5457	0.3893	0.3198	0.2787	0.2118	0.2011	0.5442	0.2959	0.2642	0.1796	0.1342	0.1354	0.5812	0.3500	0.2909	0.2344	0.1618	0.1706	0.4385	0.1809	0.1624	0.1438	0.1210	0.1098	0.5334	0.2595	0.1611	0.1310	0.1365	0.1106	0.2793	0.3449	0.1352	0.1188	0.1112	0.1172	0.2349	0.1163	0.1042	0.0985	0.0970	0.0952	0.1593	0.1330	0.1178	0.1104	0.0989	0.1001	0.0629	0.0627	0.0629	0.0614	0.0616	0.0614	0.0611	0.0614	0.0614	0.0624	0.0620	0.0620	0.0749	0.0627	0.0619	0.0616	0.0619	0.0613	0.0625	0.0621	0.0623	0.0624	0.0621	0.0624
44=05:56:23	38728	306	0.6140	0.4571	0.4272	0.3406	0.2815	0.2680	0.5063	0.3606	0.3275	0.2342	0.1819	0.1904	0.6295	0.4413	0.3742	0.3333	0.3336	0.2298	0.5356	0.4479	0.3464	0.2274	0.1693	0.1552	0.5938	0.4228	0.3484	0.3031	0.2239	0.2081	0.5857	0.3226	0.2861	0.1942	0.1383	0.1409	0.6289	0.3911	0.3159	0.2535	0.1654	0.1799	0.4772	0.1858	0.1727	0.1492	0.1266	0.1122	0.5728	0.2807	0.1697	0.1334	0.1401	0.1115	0.2887	0.3697	0.1403	0.1221	0.1122	0.1191	0.2550	0.1200	0.1064	0.0999	0.0986	0.0957	0.1654	0.1365	0.1214	0.1121	0.1000	0.1019	0.0640	0.0643	0.0643	0.0632	0.0631	0.0621	0.0626	0.0624	0.0628	0.0633	0.0632	0.0628	0.0765	0.0641	0.0632	0.0631	0.0634	0.0628	0.0633	0.0632	0.0635	0.0638	0.0636	0.0636
45=06:11:05	39609	306	0.6766	0.4895	0.4674	0.3853	0.3216	0.2999	0.5266	0.4036	0.3544	0.2639	0.1947	0.1990	0.6822	0.4885	0.4230	0.3650	0.3786	0.2551	0.5820	0.4853	0.3781	0.2562	0.1788	0.1574	0.6321	0.4620	0.3827	0.3263	0.2526	0.2210	0.6249	0.3512	0.3047	0.2075	0.1422	0.1422	0.6758	0.4314	0.3474	0.2789	0.1796	0.1883	0.5089	0.1978	0.1811	0.1565	0.1253	0.1136	0.6072	0.3037	0.1773	0.1354	0.1416	0.1112	0.3115	0.4033	0.1438	0.1241	0.1142	0.1222	0.2629	0.1215	0.1081	0.1001	0.0986	0.0958	0.1713	0.1420	0.1216	0.1136	0.1025	0.1018	0.0641	0.0645	0.0647	0.0635	0.0629	0.0626	0.0634	0.0629	0.0631	0.0642	0.0637	0.0635	0.0760	0.0646	0.0634	0.0635	0.0634	0.0638	0.0632	0.0631	0.0638	0.0642	0.0636	0.0643
46=06:25:46	40490	306	0.6998	0.5254	0.4945	0.4156	0.3471	0.3313	0.5712	0.4177	0.3810	0.2854	0.2134	0.2049	0.7271	0.5148	0.4512	0.4047	0.3932	0.2887	0.6084	0.5221	0.4023	0.2799	0.1873	0.1607	0.6740	0.4914	0.3985	0.3644	0.2815	0.2370	0.6500	0.3681	0.3304	0.2129	0.1430	0.1425	0.7000	0.4560	0.3731	0.2907	0.1869	0.1955	0.5437	0.2031	0.1873	0.1610	0.1267	0.1138	0.6407	0.3176	0.1816	0.1358	0.1457	0.1108	0.3251	0.4326	0.1435	0.1238	0.1136	0.1204	0.2607	0.1226	0.1065	0.0992	0.0977	0.0948	0.1756	0.1408	0.1240	0.1140	0.1013	0.1017	0.0626	0.0632	0.0639	0.0621	0.0623	0.0612	0.0623	0.0617	0.0623	0.0626	0.0623	0.0626	0.0757	0.0634	0.0624	0.0622	0.0624	0.0627	0.0624	0.0622	0.0626	0.0626	0.0627	0.0630
47=06:40:27	41371	306	0.7254	0.5822	0.5480	0.4621	0.3746	0.3793	0.6144	0.4561	0.4340	0.3179	0.2345	0.2284	0.7444	0.5485	0.5037	0.4340	0.4416	0.3210	0.6575	0.5638	0.4473	0.3027	0.2043	0.1681	0.7135	0.5290	0.4548	0.4071	0.3186	0.2667	0.6884	0.4234	0.3604	0.2296	0.1541	0.1487	0.7312	0.4944	0.4163	0.3157	0.2029	0.2073	0.5923	0.2104	0.1990	0.1672	0.1308	0.1154	0.6724	0.3491	0.1982	0.1426	0.1544	0.1127	0.3572	0.4774	0.1498	0.1291	0.1167	0.1261	0.2746	0.1266	0.1070	0.1007	0.0979	0.0964	0.1808	0.1442	0.1281	0.1159	0.1023	0.1036	0.0637	0.0641	0.0645	0.0636	0.0635	0.0628	0.0630	0.0625	0.0633	0.0635	0.0635	0.0635	0.0766	0.0643	0.0633	0.0631	0.0637	0.0632	0.0635	0.0634	0.0636	0.0638	0.0638	0.0642
48=06:55:08	42252	306	0.7554	0.6220	0.5836	0.5009	0.4260	0.3984	0.6576	0.4886	0.4541	0.3454	0.2609	0.2395	0.7756	0.6031	0.5278	0.4824	0.4789	0.3532	0.6884	0.6006	0.4783	0.3320	0.2243	0.1788	0.7210	0.5890	0.4952	0.4369	0.3407	0.2867	0.7551	0.4324	0.3846	0.2452	0.1575	0.1541	0.7804	0.5334	0.4520	0.3519	0.2186	0.2286	0.6308	0.2236	0.2044	0.1722	0.1330	0.1180	0.7134	0.3735	0.2149	0.1501	0.1539	0.1143	0.3741	0.5079	0.1542	0.1310	0.1188	0.1234	0.2791	0.1293	0.1098	0.0998	0.0980	0.0963	0.1862	0.1502	0.1302	0.1189	0.1039	0.1040	0.0639	0.0643	0.0641	0.0621	0.0633	0.0628	0.0625	0.0624	0.0629	0.0637	0.0628	0.0634	0.0754	0.0630	0.0633	0.0627	0.0630	0.0635	0.0636	0.0631	0.0622	0.0635	0.0631	0.0636
49=07:09:49	43133	306	0.7339	0.6521	0.6294	0.5297	0.4541	0.4455	0.6843	0.5389	0.4794	0.3745	0.2869	0.2575	0.7655	0.6384	0.5767	0.5088	0.5168	0.3681	0.7370	0.6380	0.5228	0.3538	0.2393	0.1897	0.7276	0.6122	0.5307	0.4680	0.3745	0.3041	0.7716	0.4726	0.4140	0.2606	0.1591	0.1550	0.7616	0.5831	0.4621	0.3747	0.2312	0.2399	0.6619	0.2302	0.2101	0.1753	0.1346	0.1172	0.7165	0.3956	0.2126	0.1494	0.1624	0.1153	0.4013	0.5258	0.1571	0.1325	0.1197	0.1250	0.2912	0.1283	0.1087	0.0988	0.0974	0.0947	0.1891	0.1476	0.1291	0.1175	0.1046	0.1039	0.0632	0.0634	0.0636	0.0621	0.0627	0.0626	0.0620	0.0607	0.0616	0.0627	0.0625	0.0620	0.0750	0.0634	0.0623	0.0612	0.0623	0.0624	0.0624	0.0623	0.0628	0.0625	0.0625	0.0632
50=07:24:30	44014	308	0.7592	0.7076	0.6610	0.5754	0.4951	0.4642	0.7356	0.5633	0.5351	0.4120	0.3066	0.2972	0.7545	0.6871	0.6039	0.5676	0.5519	0.4234	0.7475	0.6952	0.5529	0.3894	0.2553	0.1996	0.7299	0.6666	0.5643	0.5079	0.3991	0.3407	0.8064	0.4919	0.4520	0.2818	0.1720	0.1638	0.7768	0.6090	0.5254	0.4089	0.2568	0.2641	0.7159	0.2424	0.2227	0.1853	0.1388	0.1210	0.7450	0.4256	0.2289	0.1577	0.1630	0.1124	0.4229	0.5888	0.1625	0.1336	0.1224	0.1273	0.2922	0.1352	0.1115	0.1007	0.0971	0.0967	0.1993	0.1553	0.1349	0.1200	0.1057	0.1050	0.0635	0.0640	0.0635	0.0634	0.0634	0.0637	0.0630	0.0629	0.0630	0.0634	0.0625	0.0633	0.0765	0.0645	0.0633	0.0627	0.0628	0.0633	0.0637	0.0632	0.0634	0.0625	0.0634	0.0637
51=07:39:11	44896	308	0.7551	0.7431	0.7021	0.6196	0.5237	0.5138	0.7434	0.6074	0.5783	0.4325	0.3370	0.3230	0.7665	0.7085	0.6660	0.5845	0.6025	0.4412	0.7660	0.7309	0.5938	0.4162	0.2677	0.2104	0.7394	0.6917	0.6119	0.5529	0.4293	0.3712	0.7935	0.5418	0.4740	0.3008	0.1793	0.1664	0.7733	0.6458	0.5625	0.4248	0.2784	0.2793	0.7603	0.2516	0.2310	0.1920	0.1427	0.1204	0.7339	0.4416	0.2405	0.1566	0.1706	0.1147	0.4585	0.6341	0.1628	0.1361	0.1236	0.1288	0.3001	0.1364	0.1117	0.1001	0.0966	0.0951	0.2016	0.1571	0.1340	0.1219	0.1050	0.1057	0.0627	0.0636	0.0637	0.0624	0.0625	0.0627	0.0619	0.0619	0.0619	0.0624	0.0628	0.0627	0.0751	0.0633	0.0621	0.0623	0.0623	0.0628	0.0629	0.0623	0.0630	0.0625	0.0625	0.0635
52=07:53:52	45777	306	0.7588	0.7381	0.7329	0.6536	0.5568	0.5347	0.7721	0.6322	0.5928	0.4595	0.3570	0.3386	0.7877	0.7423	0.6951	0.6430	0.6242	0.4849	0.7694	0.7547	0.6254	0.4542	0.2935	0.2326	0.7444	0.7287	0.6333	0.5786	0.4645	0.3994	0.8055	0.5562	0.5079	0.3119	0.1878	0.1734	0.7745	0.6937	0.5908	0.4631	0.3002	0.3036	0.7786	0.2619	0.2444	0.2069	0.1453	0.1227	0.7443	0.4849	0.2524	0.1633	0.1784	0.1156	0.4874	0.6573	0.1662	0.1365	0.1251	0.1309	0.3120	0.1382	0.1117	0.1002	0.0980	0.0964	0.2129	0.1633	0.1384	0.1272	0.1084	0.1072	0.0640	0.0649	0.0643	0.0634	0.0633	0.0632	0.0627	0.0623	0.0631	0.0639	0.0632	0.0634	0.0758	0.0644	0.0635	0.0638	0.0635	0.0627	0.0640	0.0638	0.0633	0.0638	0.0637	0.0638
53=08:08:33	46658	308	0.7686	0.7587	0.7515	0.6877	0.6047	0.5954	0.7506	0.6906	0.6399	0.5070	0.3868	0.3779	0.7823	0.7415	0.7401	0.6657	0.6858	0.5035	0.7758	0.7744	0.6794	0.4769	0.3101	0.2605	0.7474	0.7383	0.7018	0.6237	0.5110	0.4219	0.8080	0.6183	0.5363	0.3437	0.1962	0.1806	0.7883	0.7343	0.6348	0.4907	0.3211	0.3258	0.8080	0.2717	0.2508	0.2073	0.1473	0.1252	0.7412	0.5094	0.2668	0.1726	0.1853	0.1183	0.5355	0.6928	0.1711	0.1399	0.1292	0.1317	0.3269	0.1429	0.1134	0.1011	0.0976	0.0959	0.2144	0.1659	0.1415	0.1272	0.1079	0.1085	0.0640	0.0647	0.0644	0.0625	0.0635	0.0638	0.0632	0.0630	0.0635	0.0641	0.0634	0.0635	0.0768	0.0633	0.0635	0.0633	0.0634	0.0640	0.0638	0.0634	0.0631	0.0636	0.0637	0.0640
54=08:23:14	47539	308	0.7730	0.7499	0.7624	0.7357	0.6386	0.6329	0.7734	0.7112	0.6887	0.5424	0.4225	0.3977	0.7867	0.7422	0.7514	0.7147	0.7102	0.5554	0.7799	0.7766	0.7156	0.5226	0.3423	0.2685	0.7512	0.7505	0.7184	0.6661	0.5299	0.4710	0.8136	0.6491	0.5868	0.3644	0.2046	0.1934	0.7756	0.7498	0.6781	0.5209	0.3487	0.3429	0.8023	0.2795	0.2646	0.2115	0.1520	0.1271	0.7429	0.5437	0.2872	0.1729	0.1879	0.1180	0.5588	0.7449	0.1775	0.1449	0.1296	0.1346	0.3238	0.1427	0.1149	0.1009	0.0975	0.0963	0.2278	0.1705	0.1426	0.1267	0.1081	0.1083	0.0635	0.0643	0.0647	0.0635	0.0637	0.0633	0.0628	0.0617	0.0628	0.0636	0.0633	0.0636	0.0765	0.0644	0.0634	0.0631	0.0629	0.0637	0.0637	0.0635	0.0631	0.0636	0.0631	0.0639
55=08:37:55	48420	308	0.7743	0.7512	0.7538	0.7441	0.6815	0.6568	0.7629	0.7304	0.7207	0.5757	0.4471	0.4191	0.7886	0.7474	0.7415	0.7281	0.7276	0.5937	0.7741	0.7728	0.7367	0.5519	0.3625	0.2843	0.7492	0.7491	0.7329	0.6962	0.5741	0.5002	0.8174	0.6771	0.6169	0.3917	0.2140	0.2000	0.7949	0.7448	0.7105	0.5597	0.3713	0.3619	0.7978	0.2870	0.2774	0.2192	0.1574	0.1270	0.7565	0.5732	0.3010	0.1837	0.1947	0.1159	0.5989	0.7754	0.1786	0.1447	0.1289	0.1365	0.3304	0.1462	0.1145	0.1001	0.0971	0.0950	0.2391	0.1704	0.1440	0.1265	0.1079	0.1076	0.0634	0.0636	0.0641	0.0626	0.0625	0.0615	0.0626	0.0617	0.0625	0.0631	0.0632	0.0627	0.0757	0.0633	0.0624	0.0624	0.0627	0.0626	0.0630	0.0629	0.0628	0.0631	0.0630	0.0637
56=08:52:36	49301	308	0.7761	0.7639	0.7556	0.7533	0.7160	0.7059	0.7724	0.7267	0.7358	0.6221	0.4814	0.4623	0.8043	0.7508	0.7492	0.7489	0.7319	0.6318	0.7740	0.7902	0.7501	0.6003	0.3900	0.3106	0.7540	0.7534	0.7446	0.7319	0.6110	0.5343	0.8231	0.7196	0.6598	0.4163	0.2242	0.2143	0.7907	0.7567	0.7478	0.5878	0.3946	0.3933	0.8048	0.3078	0.2831	0.2294	0.1596	0.1299	0.7546	0.6057	0.3220	0.1941	0.2088	0.1166	0.6366	0.7885	0.1858	0.1490	0.1337	0.1378	0.3345	0.1502	0.1157	0.1004	0.0973	0.0953	0.2418	0.1711	0.1484	0.1302	0.1100	0.1084	0.0631	0.0639	0.0634	0.0629	0.0627	0.0627	0.0627	0.0618	0.0625	0.0623	0.0625	0.0627	0.0750	0.0640	0.0628	0.0626	0.0630	0.0631	0.0630	0.0627	0.0628	0.0618	0.0632	0.0633
57=09:07:18	50182	308	0.7844	0.7684	0.7638	0.7516	0.7149	0.7245	0.7700	0.7355	0.7442	0.6500	0.5194	0.4819	0.8005	0.7467	0.7703	0.7285	0.7438	0.6574	0.7825	0.7944	0.7496	0.6378	0.4188	0.3273	0.7631	0.7533	0.7468	0.7352	0.6533	0.5684	0.8153	0.7657	0.6971	0.4512	0.2361	0.2154	0.8016	0.7560	0.7648	0.6171	0.4313	0.4102	0.8098	0.3158	0.3001	0.2390	0.1700	0.1338	0.7486	0.6191	0.3380	0.1959	0.2157	0.1189	0.6803	0.7874	0.1882	0.1520	0.1348	0.1357	0.3471	0.1565	0.1188	0.1016	0.0984	0.0954	0.2487	0.1824	0.1499	0.1347	0.1103	0.1098	0.0643	0.0652	0.0641	0.0636	0.0639	0.0642	0.0634	0.0632	0.0640	0.0637	0.0632	0.0639	0.0766	0.0647	0.0638	0.0641	0.0638	0.0643	0.0642	0.0639	0.0632	0.0637	0.0643	0.0647
58=09:21:59	51063	308	0.7869	0.7675	0.7755	0.7429	0.7368	0.7110	0.7831	0.7365	0.7362	0.6875	0.5443	0.5168	0.7939	0.7623	0.7413	0.7508	0.7307	0.6974	0.7963	0.7892	0.7567	0.6736	0.4489	0.3477	0.7524	0.7640	0.7400	0.7318	0.6797	0.5886	0.8318	0.7535	0.7342	0.4807	0.2480	0.2332	0.8040	0.7486	0.7560	0.6764	0.4464	0.4468	0.8098	0.3273	0.3143	0.2476	0.1709	0.1358	0.7656	0.6661	0.3547	0.2063	0.2192	0.1189	0.7072	0.7814	0.1972	0.1541	0.1361	0.1426	0.3424	0.1567	0.1202	0.1011	0.0979	0.0967	0.2627	0.1800	0.1533	0.1334	0.1116	0.1108	0.0646	0.0652	0.0651	0.0640	0.0638	0.0639	0.0634	0.0630	0.0624	0.0644	0.0640	0.0639	0.0771	0.0648	0.0638	0.0624	0.0642	0.0638	0.0642	0.0640	0.0641	0.0638	0.0639	0.0648
59=09:36:40	51944	306	0.7775	0.7580	0.7781	0.7475	0.7349	0.7091	0.7820	0.7491	0.7137	0.7125	0.5769	0.5476	0.8014	0.7714	0.7621	0.7491	0.7364	0.6945	0.8006	0.7912	0.7480	0.7154	0.4708	0.3696	0.7642	0.7537	0.7381	0.7275	0.7157	0.6200	0.8280	0.7549	0.7559	0.5045	0.2521	0.2383	0.7994	0.7653	0.7395	0.7098	0.4726	0.4760	0.7990	0.3423	0.3216	0.2564	0.1735	0.1368	0.7464	0.6934	0.3754	0.2144	0.2268	0.1203	0.7576	0.7666	0.2031	0.1579	0.1370	0.1471	0.3600	0.1601	0.1210	0.1021	0.0990	0.0957	0.2695	0.1844	0.1585	0.1368	0.1130	0.1113	0.0641	0.0644	0.0645	0.0637	0.0634	0.0635	0.0631	0.0629	0.0625	0.0640	0.0638	0.0639	0.0760	0.0649	0.0636	0.0624	0.0635	0.0640	0.0636	0.0637	0.0637	0.0641	0.0637	0.0647
60=09:51:21	52825	306	0.7930	0.7625	0.7802	0.7624	0.7268	0.7339	0.7734	0.7644	0.7397	0.7125	0.6200	0.5838	0.7883	0.7650	0.7802	0.7321	0.7592	0.6915	0.8079	0.7833	0.7676	0.7328	0.5135	0.3969	0.7699	0.7565	0.7502	0.7264	0.7274	0.6605	0.8216	0.7809	0.7427	0.5418	0.2696	0.2488	0.7916	0.7721	0.7475	0.7289	0.5128	0.4956	0.8176	0.3481	0.3425	0.2633	0.1785	0.1414	0.7560	0.7089	0.4024	0.2230	0.2392	0.1230	0.7967	0.7771	0.2059	0.1632	0.1430	0.1501	0.3574	0.1632	0.1202	0.1001	0.0975	0.0951	0.2789	0.1904	0.1577	0.1375	0.1123	0.1124	0.0636	0.0644	0.0644	0.0627	0.0630	0.0635	0.0624	0.0626	0.0631	0.0632	0.0632	0.0630	0.0761	0.0642	0.0631	0.0631	0.0630	0.0635	0.0626	0.0631	0.0630	0.0630	0.0635	0.0638
61=10:06:02	53707	306	0.7833	0.7680	0.7871	0.7605	0.7457	0.7158	0.8028	0.7434	0.7384	0.7203	0.6452	0.6083	0.8034	0.7759	0.7581	0.7632	0.7349	0.7121	0.7952	0.8000	0.7478	0.7502	0.5352	0.4188	0.7705	0.7653	0.7495	0.7466	0.7295	0.6917	0.8361	0.7587	0.7742	0.5650	0.2845	0.2537	0.8143	0.7737	0.7561	0.7399	0.5333	0.5392	0.8053	0.3624	0.3540	0.2765	0.1856	0.1433	0.7531	0.7259	0.4257	0.2370	0.2478	0.1258	0.8079	0.7898	0.2119	0.1655	0.1438	0.1537	0.3578	0.1652	0.1227	0.1009	0.0976	0.0955	0.2965	0.1911	0.1601	0.1377	0.1137	0.1114	0.0641	0.0640	0.0662	0.0634	0.0634	0.0631	0.0632	0.0625	0.0630	0.0635	0.0636	0.0639	0.0756	0.0645	0.0623	0.0630	0.0637	0.0637	0.0639	0.0636	0.0637	0.0641	0.0639	0.0641
62=10:20:43	54588	305	0.7707	0.7807	0.7899	0.7520	0.7481	0.7363	0.8025	0.7444	0.7421	0.7353	0.6725	0.6468	0.8065	0.7694	0.7567	0.7690	0.7404	0.7029	0.8010	0.8008	0.7574	0.7333	0.5698	0.4515	0.7613	0.7598	0.7605	0.7495	0.7225	0.6998	0.8470	0.7782	0.7733	0.6009	0.3022	0.2703	0.8275	0.7758	0.7615	0.7420	0.5558	0.5670	0.8182	0.3740	0.3618	0.2886	0.1893	0.1471	0.7613	0.7264	0.4435	0.2502	0.2698	0.1271	0.8151	0.7866	0.2175	0.1651	0.1441	0.1498	0.3622	0.1710	0.1243	0.1042	0.0979	0.0967	0.3045	0.1998	0.1653	0.1403	0.1151	0.1125	0.0646	0.0652	0.0643	0.0642	0.0643	0.0645	0.0639	0.0635	0.0639	0.0645	0.0635	0.0642	0.0774	0.0651	0.0644	0.0640	0.0643	0.0646	0.0641	0.0643	0.0642	0.0635	0.0645	0.0646
63=10:35:24	55469	305	0.7792	0.7727	0.7867	0.7649	0.7239	0.7501	0.7932	0.7468	0.7476	0.7149	0.6898	0.6665	0.8146	0.7606	0.7851	0.7505	0.7481	0.6953	0.8219	0.7821	0.7688	0.7483	0.6090	0.4645	0.7845	0.7635	0.7587	0.7500	0.7230	0.7137	0.8222	0.7971	0.7648	0.6255	0.3068	0.2821	0.8170	0.7750	0.7676	0.7235	0.6018	0.5751	0.8304	0.3751	0.3836	0.2950	0.1922	0.1491	0.7732	0.7297	0.4747	0.2592	0.2808	0.1318	0.8257	0.7876	0.2192	0.1689	0.1442	0.1534	0.3655	0.1718	0.1252	0.1010	0.0974	0.0951	0.3218	0.2010	0.1677	0.1436	0.1139	0.1135	0.0636	0.0641	0.0640	0.0629	0.0628	0.0630	0.0623	0.0612	0.0626	0.0635	0.0630	0.0628	0.0757	0.0640	0.0634	0.0631	0.0621	0.0630	0.0631	0.0630	0.0634	0.0630	0.0630	0.0637
64=10:50:05	56350	303	0.7943	0.7651	0.7904	0.7707	0.7542	0.7421	0.7836	0.7749	0.7324	0.7356	0.6842	0.6795	0.8112	0.7785	0.7731	0.7541	0.7590	0.7081	0.8194	0.7836	0.7764	0.7521	0.6473	0.5048	0.7779	0.7676	0.7698	0.7401	0.7430	0.7067	0.8467	0.7811	0.7677	0.6807	0.3289	0.2935	0.8280	0.7859	0.7486	0.7590	0.6182	0.6185	0.8236	0.3950	0.3992	0.3085	0.2013	0.1572	0.7701	0.7345	0.5032	0.2739	0.2929	0.1326	0.8351	0.7805	0.2317	0.1749	0.1490	0.1593	0.3756	0.1727	0.1276	0.1028	0.0979	0.0955	0.3370	0.2058	0.1701	0.1449	0.1155	0.1138	0.0646	0.0641	0.0653	0.0638	0.0636	0.0634	0.0631	0.0620	0.0633	0.0641	0.0638	0.0635	0.0761	0.0645	0.0638	0.0637	0.0629	0.0637	0.0645	0.0638	0.0639	0.0639	0.0636	0.0643
65=11:04:46	57231	303	0.7815	0.7735	0.7902	0.7720	0.7526	0.7508	0.7784	0.7735	0.7473	0.7348	0.6902	0.6937	0.7978	0.7782	0.7816	0.7485	0.7695	0.7012	0.8086	0.7903	0.7784	0.7507	0.6808	0.5318	0.7745	0.7695	0.7674	0.7432	0.7414	0.7040	0.8390	0.8014	0.7637	0.7221	0.3510	0.3149	0.8374	0.7863	0.7596	0.7537	0.6591	0.6425	0.8261	0.4061	0.4118	0.3170	0.2042	0.1580	0.7700	0.7251	0.5266	0.2845	0.3098	0.1335	0.8479	0.7893	0.2323	0.1772	0.1517	0.1642	0.3713	0.1757	0.1271	0.1006	0.0969	0.0940	0.3436	0.2102	0.1712	0.1461	0.1141	0.1134	0.0630	0.0632	0.0635	0.0625	0.0626	0.0625	0.0622	0.0610	0.0622	0.0628	0.0624	0.0627	0.0750	0.0635	0.0627	0.0623	0.0621	0.0623	0.0630	0.0624	0.0626	0.0628	0.0630	0.0629
66=11:19:28	58112	303	0.7870	0.7782	0.7769	0.7678	0.7368	0.7524	0.7874	0.7581	0.7515	0.7304	0.7030	0.6927	0.8248	0.7602	0.7927	0.7620	0.7654	0.7039	0.8235	0.7915	0.7784	0.7692	0.7095	0.5539	0.7909	0.7656	0.7626	0.7539	0.7321	0.7078	0.8227	0.8180	0.7655	0.7307	0.3636	0.3221	0.8448	0.7924	0.7791	0.7320	0.6928	0.6708	0.8346	0.4171	0.4351	0.3402	0.2082	0.1603	0.7982	0.7299	0.5527	0.2967	0.3257	0.1328	0.8377	0.7928	0.2358	0.1827	0.1499	0.1607	0.3821	0.1805	0.1288	0.1012	0.0961	0.0936	0.3724	0.2098	0.1772	0.1501	0.1150	0.1126	0.0626	0.0632	0.0624	0.0622	0.0621	0.0621	0.0615	0.0612	0.0624	0.0624	0.0614	0.0625	0.0745	0.0622	0.0624	0.0621	0.0622	0.0622	0.0622	0.0623	0.0620	0.0624	0.0621	0.0624
67=11:34:09	58993	303	0.7908	0.7694	0.7898	0.7652	0.7650	0.7300	0.7927	0.7679	0.7366	0.7399	0.6830	0.6829	0.8178	0.7890	0.7732	0.7646	0.7588	0.7170	0.8102	0.7922	0.7745	0.7700	0.6994	0.5861	0.7813	0.7857	0.7686	0.7449	0.7399	0.7077	0.8427	0.7884	0.7802	0.7620	0.3819	0.3296	0.8557	0.7865	0.7630	0.7647	0.6972	0.6937	0.8181	0.4377	0.4380	0.3410	0.2148	0.1625	0.7822	0.7288	0.5793	0.3124	0.3362	0.1396	0.8488	0.7898	0.2448	0.1836	0.1571	0.1634	0.3858	0.1825	0.1325	0.1020	0.0969	0.0948	0.3804	0.2188	0.1791	0.1513	0.1174	0.1154	0.0636	0.0643	0.0641	0.0635	0.0633	0.0636	0.0619	0.0624	0.0630	0.0637	0.0633	0.0632	0.0756	0.0645	0.0627	0.0633	0.0633	0.0628	0.0634	0.0632	0.0633	0.0636	0.0633	0.0636
68=11:48:50	59874	301	0.7881	0.7736	0.7835	0.7837	0.7422	0.7540	0.7988	0.7572	0.7562	0.7355	0.7096	0.6943	0.8204	0.7782	0.7977	0.7583	0.7706	0.7229	0.8093	0.7925	0.7815	0.7714	0.7260	0.6176	0.7934	0.7750	0.7656	0.7496	0.7424	0.7256	0.8219	0.8228	0.7783	0.7661	0.4098	0.3501	0.8455	0.7977	0.7837	0.7406	0.7309	0.6927	0.8258	0.4432	0.4690	0.3513	0.2245	0.1699	0.7850	0.7159	0.6117	0.3275	0.3529	0.1440	0.8457	0.7996	0.2483	0.1913	0.1588	0.1702	0.3841	0.1866	0.1332	0.1023	0.0964	0.0962	0.4038	0.2199	0.1813	0.1491	0.1185	0.1168	0.0638	0.0647	0.0647	0.0627	0.0634	0.0638	0.0632	0.0633	0.0630	0.0640	0.0635	0.0635	0.0757	0.0644	0.0633	0.0635	0.0636	0.0637	0.0638	0.0624	0.0633	0.0637	0.0639	0.0641
69=12:03:31	60755	301	0.7845	0.7801	0.7896	0.7788	0.7649	0.7483	0.8155	0.7583	0.7617	0.7504	0.6973	0.6992	0.8100	0.7890	0.7684	0.7805	0.7531	0.7385	0.7932	0.8085	0.7825	0.7709	0.7161	0.6585	0.7896	0.7919	0.7725	0.7613	0.7341	0.7326	0.8472	0.8067	0.7873	0.7660	0.4332	0.3707	0.8695	0.7882	0.7919	0.7581	0.7154	0.7096	0.8309	0.4652	0.4762	0.3673	0.2309	0.1709	0.8076	0.7232	0.6372	0.3549	0.3711	0.1496	0.8435	0.8131	0.2544	0.1944	0.1663	0.1712	0.3883	0.1875	0.1342	0.1010	0.0970	0.0953	0.4275	0.2272	0.1898	0.1563	0.1211	0.1188	0.0635	0.0642	0.0639	0.0632	0.0633	0.0624	0.0629	0.0627	0.0625	0.0633	0.0628	0.0627	0.0760	0.0639	0.0624	0.0625	0.0631	0.0625	0.0629	0.0629	0.0635	0.0632	0.0627	0.0638
70=12:18:12	61637	301	0.7936	0.7828	0.7943	0.7783	0.7663	0.7476	0.8235	0.7563	0.7588	0.7551	0.7125	0.7031	0.8278	0.7912	0.7834	0.7885	0.7547	0.7457	0.7959	0.8165	0.7815	0.7901	0.7254	0.6769	0.7975	0.7949	0.7696	0.7670	0.7452	0.7321	0.8416	0.8248	0.8078	0.7765	0.4604	0.3855	0.8701	0.7984	0.7921	0.7527	0.7247	0.7171	0.8124	0.4797	0.4947	0.3908	0.2396	0.1737	0.8057	0.7269	0.6599	0.3669	0.3908	0.1529	0.8426	0.8175	0.2619	0.1975	0.1710	0.1762	0.3929	0.1883	0.1366	0.1036	0.0973	0.0952	0.4514	0.2325	0.1944	0.1597	0.1245	0.1183	0.0635	0.0645	0.0649	0.0631	0.0632	0.0633	0.0627	0.0622	0.0624	0.0637	0.0636	0.0627	0.0753	0.0638	0.0630	0.0623	0.0627	0.0634	0.0633	0.0632	0.0632	0.0630	0.0631	0.0634
71=12:32:53	62518	301	0.7955	0.7822	0.7835	0.7800	0.7569	0.7676	0.7987	0.7623	0.7604	0.7463	0.7068	0.7077	0.8230	0.7762	0.7920	0.7714	0.7794	0.7276	0.8113	0.7930	0.7850	0.7699	0.7317	0.6863	0.7958	0.7936	0.7883	0.7614	0.7440	0.7311	0.8383	0.8513	0.7782	0.7821	0.4804	0.4158	0.8744	0.8086	0.8032	0.7503	0.7242	0.7017	0.8368	0.4808	0.5117	0.3995	0.2446	0.1805	0.8165	0.7209	0.6811	0.3927	0.4208	0.1536	0.8536	0.8117	0.2688	0.1999	0.1696	0.1768	0.3811	0.1932	0.1373	0.1025	0.0966	0.0950	0.4735	0.2316	0.1915	0.1617	0.1238	0.1180	0.0637	0.0643	0.0636	0.0631	0.0634	0.0627	0.0625	0.0623	0.0628	0.0634	0.0629	0.0630	0.0760	0.0638	0.0629	0.0629	0.0633	0.0634	0.0639	0.0632	0.0631	0.0625	0.0627	0.0635
72=12:47:34	63399	301	0.7834	0.7890	0.7945	0.7853	0.7616	0.7534	0.8304	0.7510	0.7597	0.7546	0.7143	0.7090	0.8209	0.7910	0.7873	0.7878	0.7577	0.7558	0.8030	0.8109	0.7816	0.7843	0.7316	0.6913	0.8010	0.7935	0.7733	0.7766	0.7488	0.7425	0.8363	0.8458	0.8024	0.7804	0.5142	0.4287	0.8808	0.8053	0.8075	0.7527	0.7394	0.7222	0.8230	0.5020	0.5321	0.4103	0.2551	0.1824	0.8133	0.7324	0.7021	0.4043	0.4268	0.1627	0.8413	0.8168	0.2710	0.2042	0.1745	0.1848	0.3900	0.1947	0.1393	0.1011	0.0963	0.0942	0.5078	0.2408	0.2015	0.1612	0.1245	0.1205	0.0628	0.0633	0.0634	0.0622	0.0621	0.0611	0.0621	0.0615	0.0625	0.0627	0.0623	0.0623	0.0745	0.0630	0.0623	0.0624	0.0620	0.0622	0.0618	0.0623	0.0623	0.0627	0.0623	0.0628
73=13:02:16	64280	301	0.7887	0.7836	0.7991	0.7621	0.7577	0.7574	0.8086	0.7663	0.7378	0.7499	0.7103	0.7075	0.8338	0.7841	0.7971	0.7735	0.7753	0.7229	0.8182	0.7981	0.7849	0.7753	0.7301	0.7013	0.8024	0.7835	0.7838	0.7681	0.7624	0.7117	0.8418	0.8603	0.7836	0.7834	0.5269	0.4387	0.8934	0.8284	0.7847	0.7687	0.7261	0.7332	0.8224	0.5210	0.5445	0.4368	0.2593	0.1868	0.8111	0.7374	0.6921	0.4182	0.4511	0.1655	0.8610	0.7810	0.2803	0.2084	0.1767	0.1833	0.4061	0.1987	0.1406	0.1029	0.0969	0.0950	0.5093	0.2524	0.2040	0.1701	0.1263	0.1207	0.0631	0.0635	0.0647	0.0626	0.0626	0.0631	0.0624	0.0623	0.0622	0.0624	0.0631	0.0629	0.0749	0.0636	0.0620	0.0626	0.0630	0.0628	0.0630	0.0630	0.0628	0.0626	0.0630	0.0632
74=13:16:57	65161	303	0.7874	0.7893	0.7857	0.7897	0.7589	0.7684	0.8147	0.7578	0.7781	0.7483	0.7223	0.7128	0.8196	0.7882	0.8059	0.7755	0.7787	0.7511	0.7930	0.8110	0.7878	0.7916	0.7422	0.7040	0.8043	0.7941	0.7831	0.7753	0.7511	0.7513	0.8244	0.8813	0.7949	0.7894	0.5752	0.4734	0.9012	0.8152	0.8183	0.7554	0.7514	0.7088	0.8257	0.5333	0.5745	0.4452	0.2753	0.1919	0.8186	0.7247	0.7154	0.4397	0.4720	0.1705	0.8496	0.8205	0.2798	0.2139	0.1819	0.1864	0.4114	0.2007	0.1426	0.1026	0.0967	0.0952	0.5532	0.2520	0.2062	0.1691	0.1270	0.1224	0.0635	0.0635	0.0640	0.0627	0.0626	0.0629	0.0612	0.0625	0.0624	0.0630	0.0627	0.0627	0.0758	0.0639	0.0628	0.0628	0.0628	0.0623	0.0632	0.0630	0.0629	0.0630	0.0627	0.0637
75=13:31:38	66042	303	0.7909	0.7824	0.8006	0.7832	0.7703	0.7737	0.8081	0.7789	0.7648	0.7634	0.7336	0.7263	0.8222	0.7816	0.8059	0.7755	0.7945	0.7366	0.8097	0.8080	0.7971	0.7826	0.7535	0.7151	0.8048	0.7891	0.8009	0.7703	0.7670	0.7333	0.8447	0.8966	0.7847	0.8054	0.5992	0.5010	0.8999	0.8348	0.8047	0.7759	0.7410	0.7293	0.8283	0.5480	0.5961	0.4631	0.2830	0.2001	0.8183	0.7359	0.7160	0.4756	0.4966	0.1741	0.8662	0.7975	0.2982	0.2263	0.1877	0.1922	0.4030	0.2050	0.1459	0.1023	0.0973	0.0957	0.5731	0.2602	0.2118	0.1744	0.1315	0.1246	0.0637	0.0643	0.0645	0.0635	0.0625	0.0634	0.0628	0.0627	0.0629	0.0638	0.0636	0.0633	0.0760	0.0643	0.0634	0.0635	0.0636	0.0642	0.0639	0.0632	0.0639	0.0636	0.0633	0.0638
76=13:46:19	66923	303	0.7830	0.7838	0.8003	0.7723	0.7639	0.7583	0.8380	0.7663	0.7463	0.7666	0.7152	0.7173	0.8344	0.7952	0.7939	0.7980	0.7707	0.7476	0.8168	0.8143	0.7853	0.7910	0.7441	0.7210	0.8131	0.7902	0.7848	0.7805	0.7680	0.7299	0.8492	0.8865	0.8018	0.7897	0.6188	0.5088	0.9107	0.8448	0.8077	0.7867	0.7307	0.7455	0.8211	0.5652	0.6086	0.4962	0.2859	0.2008	0.8163	0.7403	0.7028	0.4863	0.5112	0.1815	0.8563	0.7921	0.3006	0.2185	0.1892	0.1934	0.4073	0.2053	0.1479	0.1037	0.0973	0.0958	0.6103	0.2606	0.2163	0.1753	0.1301	0.1256	0.0643	0.0644	0.0639	0.0634	0.0631	0.0632	0.0629	0.0627	0.0633	0.0636	0.0623	0.0633	0.0757	0.0642	0.0635	0.0634	0.0631	0.0638	0.0641	0.0636	0.0635	0.0626	0.0633	0.0642
