# Supplementary material for: Systematic Prediction of Antifungal Drug Synergy by Chemogenomic Screening in Saccharomyces cerevisiae
Source: Front Fungal Biol. 2021 Jul 2;2:683414. doi: 10.3389/ffunb.2021.683414 (PMC10512392; doi:10.3389/ffunb.2021.683414)
Supplement: Supplementary file 1 [file Data_Sheet_1.ZIP › Supplementary data/Sypplementary_data_1_(Drug_synergy_assays)/Met_VS_Tun & Met_VS_LatA_ps1_A_96_T_11.txt]

[config file info]
last_write=07:04:16_15:30:47
last write=07:04:19_14:37:30
[Run_Parameters]
Instrument=Tecan_11
Ini_Names=Read_Reps,Delid,Save_Data_File,Start_Time_Now
barcode_drug_plate=201401
user=asmith
Plate_Size=96
Plate_Type=NUN96ft.pdf
Samples_to_Run=6
Overlay_Size=48
Drug_Plate=none
Plate_Quarter=none
run_ID=none
run_plate_repeat=1
Read_Reps=95
Read_Modes=Absorbance
Read_Flor_Every=2
Max_Delta_OD=0.500000
Well_By_Row_Col=none
Reorder_Map=Order_Strings_Not,0
Tip_Vol=200
OD_to_Innoc=0.100,0.100,0.380,0.380,0.380,0.380,0.760,0.760,0.100,0.100,0.380,0.380,0.380,0.380,0.760,0.760,0.100,0.100,0.380,0.380,0.380,0.380,0.760,0.760,0.100,0.100,0.380,0.380,0.380,0.380,0.760,0.760,0.100,0.100,0.380,0.380,0.380,0.380,0.760,0.760,0.100,0.100,0.380,0.380,0.380,0.380,0.760,0.760
Absorption_Max=.3
OD_to_Save=0.100,0.100,0.380,0.380,0.380,0.380,0.760,0.760,0.100,0.100,0.380,0.380,0.380,0.380,0.760,0.760,0.100,0.100,0.380,0.380,0.380,0.380,0.760,0.760,0.100,0.100,0.380,0.380,0.380,0.380,0.760,0.760,0.100,0.100,0.380,0.380,0.380,0.380,0.760,0.760,0.100,0.100,0.380,0.380,0.380,0.380,0.760,0.760
OD_to_Dilute=0.100
Save_Sample_Vol=180
Save_Sample_Reps=2
Innoc_Vol=184,184,46,46,46,46,0,0,184,184,46,46,46,46,0,0,184,184,46,46,46,46,0,0,184,184,46,46,46,46,0,0,184,184,46,46,46,46,0,0,184,184,46,46,46,46,0,0
Dilute_Vol=23,23,23,23,23,23,23,23,23,23,23,23,23,23,23,23,23,23,23,23,23,23,23,23,23,23,23,23,23,23,23,23,23,23,23,23,23,23,23,23,23,23,23,23,23,23,23,23
Save_Vol=800,800,800,800,800,800,800,800,800,800,800,800,800,800,800,800,800,800,800,800,800,800,800,800,800,800,800,800,800,800,800,800,800,800,800,800,800,800,800,800,800,800,800,800,800,800,800,800
Reference_Vol=100,100,100,100,100,100,100,100,100,100,100,100,100,100,100,100,100,100,100,100,100,100,100,100,100,100,100,100,100,100,100,100,100,100,100,100,100,100,100,100,100,100,100,100,100,100,100,100,100,100,100,100,100,100,100,100,100,100,100,100,100,100,100,100,100,100,100,100,100,100,100,100,100,100,100,100,100,100,100,100,100,100,100,100,100,100,100,100,100,100,100,100,100,100,100,100
Read_to_Innoc=20,20,20,20,20,20,20,20,20,20,20,20,20,20,20,20,20,20,20,20,20,20,20,20,20,20,20,20,20,20,20,20,20,20,20,20,20,20,20,20,20,20,20,20,20,20,20,20
Read_to_Dilute=26,26,26,26,26,26,26,26,26,26,26,26,26,26,26,26,26,26,26,26,26,26,26,26,26,26,26,26,26,26,26,26,26,26,26,26,26,26,26,26,26,26,26,26,26,26,26,26
Read_to_Save=20,20,20,20,20,20,20,20,20,20,20,20,20,20,20,20,20,20,20,20,20,20,20,20,20,20,20,20,20,20,20,20,20,20,20,20,20,20,20,20,20,20,20,20,20,20,20,20
Innoc_Target_Map=1,2,3,4,5,6,7,8,9,10,11,12,13,14,15,16,17,18,19,20,21,22,23,24,25,26,27,28,29,30,31,32,33,34,35,36,37,38,39,40,41,42,43,44,45,46,47,48
Pipet_Trigger=OD_Save_Innoc
Pipet_Volume_Adj=Con_OD_Save
Delid=no
Pre_Init=yes
Talk_To_ProMax=no
Time_Out_Time=1050
Wait_While_Busy=yes
Idle_Time=2
Screen_Run_Type=pre_screen_1
Spect_Protocol=15m
Spec_Run_File=GG_PB_Voyage.pda
Spec_Assay_File=Yeast_Growth_15m
Save_Data_File=16_04_07_MetvsTun_MetvsLatA_ps1_A_96_T_11.txt
Working_Dir=C%3A\\Users\\Growth_Data
Run_Control_Dir=C%3A\\Users\\Yeast_Run_Files
Tracking_Dir=""
Track_File=201401_data_track.txt
Save_Run_Data_Flag=yes
Set_Incubator_Temp=30.0
Base_Line_Flag=atstart_minimum
Pipet_Cycles_Before_Save=20
Time_Point_Save=wellmap
Innoc_Direction=down
Wells_In_Use=111111111111111111111111111111111111111111111111
Save_Sample_Map=111111001111110011111100111111001111110011111100
Sections_to_Run=0
Rows_per_Section=8
Start_Sections_Row=1
MultiProbe_Run_File=MJP_Innoc_Save_Tecan_11_Falcon_AD.MPT
Multiprobe_Run_Dialogue=yes
Comments=no%20comment
Target_Temp=300
Temp_Control=On
Delta_Temp=10
ReadMode=Absorbance,Bottom
ExcitationFilter=340,340
EmissionFilter=535,465
MeasurementFilter=595
ReadsPerWellNumber=1,1
ShakeDuration=800,0
GainMode=Manual
PdfName=NUN96ft.pdf
Gain=50
Add_Drug_Map=1,1,1,1,1,1,1,1,1,1,1,1,1,1,1,1,1,1,1,1,1,1,1,1,1,1,1,1,1,1,1,1,1,1,1,1,1,1,1,1,1,1,1,1,1,1,1,1
Add_Drug_Vol=7,7,7,7,7,7,7,7,7,7,7,7,7,7,7,7,7,7,7,7,7,7,7,7,7,7,7,7,7,7,7,7,7,7,7,7,7,7,7,7,7,7,7,7,7,7,7,7
Innoc_Map=111011101110111011101110111011101110111011101110111011101110111011101110111011101110111011101110
Dilute_Map=111111111111111111111111111111111111111111111111111111111111111111111111111111111111111111111111
data_file_name=iS_1_96.txt
barcode=""
Hit_Call_Threshold=1.000000
Reference_Well=A01
WT_Ref_Well=0
Project_Name=test
Pipet_Gens_Point=5.00,10.00,15.00,20.00,25.00,30.00,35.00,40.00,45.00,50.00,55.00,60.00,65.00,70.00,75.00,80.00,85.00,90.00,95.00,100.00,105.00,110.00,115.00,120.00,125.00,130.00,135.00,140.00,145.00,150.00,155.00,160.00,165.00,170.00,175.00,180.00,185.00,5.00,5.00,5.00,5.00,5.00,5.00,5.00,5.00,5.00,5.00,5.00,5.00,10.00,15.00,20.00,25.00,30.00,35.00,40.00,45.00,50.00,55.00,60.00,65.00,70.00,75.00,80.00,85.00,90.00,95.00,100.00,105.00,110.00,115.00,120.00,125.00,130.00,135.00,140.00,145.00,150.00,155.00,160.00,165.00,170.00,175.00,180.00,185.00,5.00,5.00,5.00,5.00,5.00,5.00,5.00,5.00,5.00,5.00,5.00,
Shake_Divisor=1
data_handling=file_&_DB_&_auto_analysis
time_frm_freezer=-1.00
gens_frm_freezer=-1.00
Well_Vol=100
Parent_ID=""
Units=%
Quarter=A
media_name=ypd
Save_Mode=one_to_one
Consolidate_Save_Map=17,18,19,20,21,22,23,24,17,18,19,20,21,22,23,24,17,18,19,20,21,22,23,24,17,18,19,20,21,22,23,24,17,18,19,20,21,22,23,24,17,18,19,20,21,22,23,24
Add_Drug_at_Start_Map=000000000000000000000000000000000000000000000000000
Add_Drug_Labware=add_drug_48
Max_Dynam_OD_Change=0.05
Reads_After_Pipet=1
Ref_Type=single_ref
Read_to_Add_Drug_at_Start=0
Send_Email_at_Pipet=no_email
Strain_Name=""
Media=ypd
drug_vol=2.00
Drug_Name=""
Drug_Conc=2
Innoc_Conc=0.06250
Strain_Plate=none
ShakeIntensity=High
ShakeMode=Orbital
NumberOfFlashes=1
PartOfPlate=0
MovePlateOutAfterMeasurement=0
IntegrationLagTime=0
IntegrationTime=100
DelayMoveFlashFluorescence=0
run_platerepeat=1
[Drug_Data]
Drug_Plate=none
Strain_Plate=none
Media=ypd
Drug_Name=nd,nd,nd,nd,nd,nd,nd,nd,nd,nd,nd,nd,nd,nd,nd,nd,nd,nd,nd,nd,nd,nd,nd,nd,nd,nd,nd,nd,nd,nd,nd,nd,nd,nd,nd,nd,nd,nd,nd,nd,nd,nd,nd,nd,nd,nd,nd,nd,nd,nd,nd,nd,nd,nd,nd,nd,nd,nd,nd,nd,nd,nd,nd,nd,nd,nd,nd,nd,nd,nd,nd,nd,nd,nd,nd,nd,nd,nd,nd,nd,nd,nd,nd,nd,nd,nd,nd,nd,nd,nd,nd,nd,nd,nd,nd,nd
Strain_Name=ud
Drug_Conc=""
Innoc_Conc=0.06250,0.06250,0.06250,0.06250,0.06250,0.06250,0.06250,0.06250,0.06250,0.06250,0.06250,0.06250,0.06250,0.06250,0.06250,0.06250,0.06250,0.06250,0.06250,0.06250,0.06250,0.06250,0.06250,0.06250,0.06250,0.06250,0.06250,0.06250,0.06250,0.06250,0.06250,0.06250,0.06250,0.06250,0.06250,0.06250,0.06250,0.06250,0.06250,0.06250,0.06250,0.06250,0.06250,0.06250,0.06250,0.06250,0.06250,0.06250,0.06250,0.06250,0.06250,0.06250,0.06250,0.06250,0.06250,0.06250,0.06250,0.06250,0.06250,0.06250,0.06250,0.06250,0.06250,0.06250,0.06250,0.06250,0.06250,0.06250,0.06250,0.06250,0.06250,0.06250,0.06250,0.06250,0.06250,0.06250,0.06250,0.06250,0.06250,0.06250,0.06250,0.06250,0.06250,0.06250,0.06250,0.06250,0.06250,0.06250,0.06250,0.06250,0.06250,0.06250,0.06250,0.06250,0.06250,0.06250
Run_ID=none
Plate_Quarter=A
Units=%,%,%,%,%,%,%,%,%,%,%,%,%,%,%,%,%,%,%,%,%,%,%,%,%,%,%,%,%,%,%,%,%,%,%,%,%,%,%,%,%,%,%,%,%,%,%,%,%,%,%,%,%,%,%,%,%,%,%,%,%,%,%,%,%,%,%,%,%,%,%,%,%,%,%,%,%,%,%,%,%,%,%,%,%,%,%,%,%,%,%,%,%,%,%,%
Parent_ID=""
Project_Name=test
Strain_Backgrnd=0,0,0,0,0,0,0,0,0,0,0,0,0,0,0,0,0,0,0,0,0,0,0,0,0,0,0,0,0,0,0,0,0,0,0,0,0,0,0,0,0,0,0,0,0,0,0,0,0,0,0,0,0,0,0,0,0,0,0,0,0,0,0,0,0,0,0,0,0,0,0,0,0,0,0,0,0,0,0,0,0,0,0,0,0,0,0,0,0,0,0,0,0,0,0,0
Well_Vol=100,100,100,100,100,100,100,100,100,100,100,100,100,100,100,100,100,100,100,100,100,100,100,100,100,100,100,100,100,100,100,100,100,100,100,100,100,100,100,100,100,100,100,100,100,100,100,100,100,100,100,100,100,100,100,100,100,100,100,100,100,100,100,100,100,100,100,100,100,100,100,100,100,100,100,100,100,100,100,100,100,100,100,100,100,100,100,100,100,100,100,100,100,100,100,100
time_frm_freezer=-1.00
gens_frm_freezer=-1.00
user=asmith
Strain_Pool=ud,ud,ud,ud,ud,ud,ud,ud,ud,ud,ud,ud,ud,ud,ud,ud,ud,ud,ud,ud,ud,ud,ud,ud,ud,ud,ud,ud,ud,ud,ud,ud,ud,ud,ud,ud,ud,ud,ud,ud,ud,ud,ud,ud,ud,ud,ud,ud,ud,ud,ud,ud,ud,ud,ud,ud,ud,ud,ud,ud,ud,ud,ud,ud,ud,ud,ud,ud,ud,ud,ud,ud,ud,ud,ud,ud,ud,ud,ud,ud,ud,ud,ud,ud,ud,ud,ud,ud,ud,ud,ud,ud,ud,ud,ud,ud
Well_Alias=A01,A02,A03,A04,A05,A06,A07,A08,A09,A10,A11,A12,B01,B02,B03,B04,B05,B06,B07,B08,B09,B10,B11,B12,C01,C02,C03,C04,C05,C06,C07,C08,C09,C10,C11,C12,D01,D02,D03,D04,D05,D06,D07,D08,D09,D10,D11,D12,E01,E02,E03,E04,E05,E06,E07,E08,E09,E10,E11,E12,F01,F02,F03,F04,F05,F06,F07,F08,F09,F10,F11,F12,G01,G02,G03,G04,G05,G06,G07,G08,G09,G10,G11,G12,H01,H02,H03,H04,H05,H06,H07,H08,H09,H10,H11,H12
Well_Pos=1,2,3,4,5,6,7,8,9,10,11,12,13,14,15,16,17,18,19,20,21,22,23,24,25,26,27,28,29,30,31,32,33,34,35,36,37,38,39,40,41,42,43,44,45,46,47,48,49,50,51,52,53,54,55,56,57,58,59,60,61,62,63,64,65,66,67,68,69,70,71,72,73,74,75,76,77,78,79,80,81,82,83,84,85,86,87,88,89,90,91,92,93,94,95,96
position=A01,A02,A03,A04,A05,A06,A07,A08,A09,A10,A11,A12,B01,B02,B03,B04,B05,B06,B07,B08,B09,B10,B11,B12,C01,C02,C03,C04,C05,C06,C07,C08,C09,C10,C11,C12,D01,D02,D03,D04,D05,D06,D07,D08,D09,D10,D11,D12,E01,E02,E03,E04,E05,E06,E07,E08,E09,E10,E11,E12,F01,F02,F03,F04,F05,F06,F07,F08,F09,F10,F11,F12,G01,G02,G03,G04,G05,G06,G07,G08,G09,G10,G11,G12,H01,H02,H03,H04,H05,H06,H07,H08,H09,H10,H11,H12
[Runtime_State]
Instrument=Tecan_11
Start_Time_Now=3.2595966551E+9
Reads_Completed=77
Innoc_Direction=down
Wells_In_Use=111111111111111111111111111111111111111111111111111111111111111111111111111111111111111111111111
Innoc_Map=111111111111111111111111111111111111111111111111111111111111111111111111111111111111000000000000
Dilute_Map=111111111111111111111111111111111111111111111111111111111111111111111111111111111111111111111111
Save_Sample_Map=000000000000000000000000111100001111000011110000000000000000000000000000111100001111000011110000
Current_OD=0.842,0.835,0.837,0.794,0.672,0.555,0.837,0.833,0.965,0.860,0.690,0.578,0.838,0.844,0.830,0.772,0.678,0.576,0.865,0.855,0.829,0.814,0.753,0.588,0.821,0.836,0.800,0.785,0.729,0.627,0.885,0.854,0.845,0.820,0.765,0.613,0.772,0.762,0.770,0.719,0.668,0.610,0.873,0.834,0.831,0.788,0.711,0.591,0.786,0.712,0.708,0.662,0.639,0.502,0.827,0.802,0.816,0.743,0.682,0.561,0.684,0.565,0.618,0.380,0.386,0.404,0.829,0.820,0.815,0.784,0.704,0.602,0.069,0.069,0.067,0.063,0.064,0.065,0.065,0.068,0.068,0.069,0.066,0.066,0.068,0.068,0.066,0.069,0.069,0.070,0.070,0.065,0.067,0.073,0.064,0.068
Bckgrnd_OD=0.079,0.081,0.078,0.075,0.076,0.077,0.076,0.079,0.078,0.078,0.078,0.073,0.080,0.077,0.081,0.081,0.078,0.078,0.077,0.079,0.077,0.077,0.080,0.080,0.083,0.082,0.080,0.078,0.079,0.079,0.082,0.081,0.077,0.080,0.080,0.081,0.081,0.081,0.083,0.079,0.082,0.078,0.079,0.078,0.080,0.079,0.081,0.079,0.084,0.078,0.081,0.080,0.075,0.078,0.077,0.081,0.080,0.075,0.080,0.078,0.082,0.079,0.079,0.078,0.079,0.075,0.079,0.080,0.081,0.084,0.080,0.083,0.063,0.061,0.058,0.056,0.060,0.059,0.059,0.056,0.062,0.057,0.058,0.056,0.061,0.060,0.061,0.060,0.063,0.061,0.060,0.058,0.063,0.067,0.058,0.061
Mapped=111111101111110011111100111111111111110011111100111111111111111111111111111111111111111111111111
Pipet_Completed=000000000000000000000000000000000000000000000000000000000000000000000000000000000000000000000000
Innoc_Completed=0,0,0,0,0,0,0,0,0,0,0,0,0,0,0,0,0,0,0,0,0,0,0,0,0,0,0,0,0,0,0,0,0,0,0,0,0,0,0,0,0,0,0,0,0,0,0,0,0,0,0,0,0,0,0,0,0,0,0,0,0,0,0,0,0,0,0,0,0,0,0,0,0,0,0,0,0,0,0,0,0,0,0,0,0,0,0,0,0,0,0,0,0,0,0,0
Save_Completed=0,0,0,0,0,0,0,0,0,0,0,0,0,0,0,0,0,0,0,0,0,0,0,0,0,0,0,0,0,0,0,0,0,0,0,0,0,0,0,0,0,0,0,0,0,0,0,0,0,0,0,0,0,0,0,0,0,0,0,0,0,0,0,0,0,0,0,0,0,0,0,0,0,0,0,0,0,0,0,0,0,0,0,0,0,0,0,0,0,0,0,0,0,0,0,0
Pipeted_At=0,0,0,0,0,0,0,0,0,0,0,0,0,0,0,0,0,0,0,0,0,0,0,0,0,0,0,0,0,0,0,0,0,0,0,0,0,0,0,0,0,0,0,0,0,0,0,0,0,0,0,0,0,0,0,0,0,0,0,0,0,0,0,0,0,0,0,0,0,0,0,0,0,0,0,0,0,0,0,0,0,0,0,0,0,0,0,0,0,0,0,0,0,0,0,0
Pipeted_OD=0,0,0,0,0,0,0,0,0,0,0,0,0,0,0,0,0,0,0,0,0,0,0,0,0,0,0,0,0,0,0,0,0,0,0,0,0,0,0,0,0,0,0,0,0,0,0,0,0,0,0,0,0,0,0,0,0,0,0,0,0,0,0,0,0,0,0,0,0,0,0,0,0,0,0,0,0,0,0,0,0,0,0,0,0,0,0,0,0,0,0,0,0,0,0,0
Dilutes_Completed=0,0,0,0,0,0,0,0,0,0,0,0,0,0,0,0,0,0,0,0,0,0,0,0,0,0,0,0,0,0,0,0,0,0,0,0,0,0,0,0,0,0,0,0,0,0,0,0,0,0,0,0,0,0,0,0,0,0,0,0,0,0,0,0,0,0,0,0,0,0,0,0,0,0,0,0,0,0,0,0,0,0,0,0,0,0,0,0,0,0,0,0,0,0,0,0
Time_At_Innoc=0,0,0,0,0,0,0,0,0,0,0,0,0,0,0,0,0,0,0,0,0,0,0,0,0,0,0,0,0,0,0,0,0,0,0,0,0,0,0,0,0,0,0,0,0,0,0,0,0,0,0,0,0,0,0,0,0,0,0,0,0,0,0,0,0,0,0,0,0,0,0,0,0,0,0,0,0,0,0,0,0,0,0,0,0,0,0,0,0,0,0,0,0,0,0,0
Time_At_Save=0,0,0,0,0,0,0,0,0,0,0,0,0,0,0,0,0,0,0,0,0,0,0,0,0,0,0,0,0,0,0,0,0,0,0,0,0,0,0,0,0,0,0,0,0,0,0,0,0,0,0,0,0,0,0,0,0,0,0,0,0,0,0,0,0,0,0,0,0,0,0,0,0,0,0,0,0,0,0,0,0,0,0,0,0,0,0,0,0,0,0,0,0,0,0,0
Time_At_Dilute=0,0,0,0,0,0,0,0,0,0,0,0,0,0,0,0,0,0,0,0,0,0,0,0,0,0,0,0,0,0,0,0,0,0,0,0,0,0,0,0,0,0,0,0,0,0,0,0,0,0,0,0,0,0,0,0,0,0,0,0,0,0,0,0,0,0,0,0,0,0,0,0,0,0,0,0,0,0,0,0,0,0,0,0,0,0,0,0,0,0,0,0,0,0,0,0
Previous_OD=0.842,0.835,0.837,0.794,0.672,0.555,0.837,0.833,0.965,0.860,0.690,0.578,0.838,0.844,0.830,0.772,0.678,0.576,0.865,0.855,0.829,0.814,0.753,0.588,0.821,0.836,0.800,0.785,0.729,0.627,0.885,0.854,0.845,0.820,0.765,0.613,0.772,0.762,0.770,0.719,0.668,0.610,0.873,0.834,0.831,0.788,0.711,0.591,0.786,0.712,0.708,0.662,0.639,0.502,0.827,0.802,0.816,0.743,0.682,0.561,0.684,0.565,0.618,0.380,0.386,0.404,0.829,0.820,0.815,0.784,0.704,0.602,0.069,0.069,0.067,0.063,0.064,0.065,0.065,0.068,0.068,0.069,0.066,0.066,0.068,0.068,0.066,0.069,0.069,0.070,0.070,0.065,0.067,0.073,0.064,0.068
Prev_Delta_OD=0.000,0.006,0.007,0.001,0.003,0.001,0.007,0.004,0.005,0.000,0.004,0.002,0.005,0.004,0.006,0.002,0.001,0.006,0.000,0.005,0.004,0.004,0.002,0.010,0.000,0.003,0.009,0.007,0.007,0.005,0.008,0.002,0.009,0.008,0.001,0.003,0.009,0.005,0.007,0.008,0.004,0.004,0.002,0.003,0.004,0.004,0.001,0.002,0.004,0.002,0.011,0.019,0.001,0.006,0.006,0.003,0.004,0.001,0.006,0.004,0.034,0.028,0.035,0.023,0.025,0.024,0.002,0.000,0.000,0.005,0.006,0.000,0.000,0.001,0.002,0.004,0.002,0.000,0.002,0.001,0.003,0.003,0.000,0.002,0.003,0.002,0.000,0.001,0.002,0.002,0.003,0.002,0.006,0.002,0.002,0.003
Delta_From_Ref=0.000,0.009,-0.217,0.351,0.553,1.239,0.872,0.971,0.022,0.028,0.397,0.811,0.072,0.850,0.856,2.433,0.033,0.024,-0.135,0.269,0.325,-0.233,0.693,2.632,-0.055,0.001,1.240,1.230,1.206,1.443,-0.261,0.206,0.034,0.026,0.137,0.647,1.675,1.805,5.465,5.943,0.047,0.062,0.569,0.837,0.536,0.674,2.277,3.241,0.000,0.000,0.000,0.000,0.000,0.000,0.000,0.000,0.000,0.000,0.000,0.000,0.000,0.000,0.000,0.000,0.000,0.000,0.000,0.000,0.000,0.000,0.000,0.000,0.000,0.000,0.000,0.000,0.000,0.000,0.000,0.000,0.000,0.000,0.000,0.000,0.000,0.000,0.000,0.000,0.000,0.000,0.000,0.000,0.000,0.000,0.000,0.000
Sig_OD_Delta=0,0,0,0,0,1,0,0,0,0,0,0,0,0,0,1,0,0,0,0,0,0,0,1,0,0,1,1,1,1,0,0,0,0,0,0,1,1,1,1,0,0,0,0,0,0,1,1,0,0,0,0,0,0,0,0,0,0,0,0,0,0,0,0,0,0,0,0,0,0,0,0,0,0,0,0,0,0,0,0,0,0,0,0,0,0,0,0,0,0,0,0,0,0,0,0
Add_Drug_at_Start_Map=000000000000000000000000000000000000000000000000000000000000000000000000000000000000000000000000
[Analysis]
Drug_ID=A1,A2,A3,A4,A5,A6,B1,B2,B3,B4,B5,B6,C1,C2,C3,C4,C5,C6,D1,D2,D3,D4,D5,D6,E1,E2,E3,E4,E5,E6,F1,F2,F3,F4,F5,F6,G1,G2,G3,G4,G5,G6,H1,H2,H3,H4,H5,H6
Decision=no_inh,ps2_1_1,no_inh,ps2_1_1,ps2_4_1,ps2_4_2,no_inh,ps2_1_1,no_inh,ps2_4_1,ps2_4_1,ps2_4_2,ps2_4_1,ps2_4_1,ps2_4_1,ps2_4_1,ps2_4_1,ps2_4_2,ps2_4_2,ps2_4_2,ps2_4_2,ps2_4_2,ps2_4_2,other,ps2_4_1,other,other,other,other,other,other,other,other,other,other,other,screen,other,screen,screen,screen,other,screen,screen,screen,other,other,screen,no_inh,no_inh,no_inh,no_inh,ps2_4_1,ps2_4_2,no_inh,no_inh,no_inh,no_inh,ps2_2_1,ps2_4_1,no_inh,no_inh,no_inh,no_inh,ps2_2_1,ps2_4_1,no_inh,ps2_1_1,ps2_1_1,ps2_4_1,ps2_4_1,ps2_4_2,ps2_4_1,ps2_4_1,ps2_4_1,ps2_4_1,ps2_4_2,ps2_4_2,ps2_4_1,ps2_4_1,ps2_4_1,ps2_4_1,ps2_4_1,ps2_4_2,other,screen,screen,screen,screen,screen,screen,screen,screen,screen,screen,screen
Plot_Min=0.100,0.100,0.100,0.100,0.100,0.100,0.100,0.100,0.100,0.100,0.100,0.100,0.100,0.100,0.100,0.100,0.100,0.100,0.100,0.100,0.100,0.100,0.100,0.100,0.100,0.100,0.100,0.100,0.100,0.100,0.100,0.100,0.100,0.100,0.100,0.100,0.100,0.100,0.100,0.100,0.100,0.100,0.100,0.100,0.100,0.100,0.100,0.100
Plot_Max=1.500,1.500,1.500,1.500,1.500,1.500,1.500,1.500,1.500,1.500,1.500,1.500,1.500,1.500,1.500,1.500,1.500,1.500,1.500,1.500,1.500,1.500,1.500,1.500,1.500,1.500,1.500,1.500,1.500,1.500,1.500,1.500,1.500,1.500,1.500,1.500,1.500,1.500,1.500,1.500,1.500,1.500,1.500,1.500,1.500,1.500,1.500,1.500
G_Plot_Min=0.1
G_Plot_Delta=0.7
Plot_On_Off=0
OD_Gen_Pt=0.460
Gens_to_OD_Pt=5.000
Avg_G=2.116,2.267,2.091,2.222,2.448,3.238,2.121,2.326,2.190,2.397,2.495,2.912,2.414,2.458,2.545,2.553,2.582,2.834,2.810,2.940,2.930,3.093,3.115,3.273,2.741,3.306,3.282,3.451,3.402,3.836,3.529,3.708,3.613,4.269,4.252,4.156,0.000,14.593,0.000,0.000,0.000,16.088,0.000,0.000,0.000,13.186,17.501,0.000,2.169,2.198,2.140,2.158,2.354,2.770,2.074,2.155,2.198,2.122,2.215,2.712,2.094,2.124,2.124,2.171,2.243,2.638,2.209,2.282,2.245,2.334,2.445,2.791,2.798,2.650,2.556,2.726,2.749,3.254,2.598,2.553,2.524,2.509,2.590,2.891,16.236,0.000,0.000,0.000,0.000,0.000,0.000,0.000,0.000,0.000,0.000,0.000
Max_Slope=2.074,2.222,2.226,2.557,3.240,5.111,2.036,2.254,2.284,3.037,3.318,4.276,2.167,2.157,2.366,2.663,3.047,3.371,2.258,2.460,2.647,3.060,3.695,3.791,2.066,2.677,2.817,3.354,3.490,4.104,2.638,2.867,2.936,4.271,3.840,4.395,29.268,35.076,26.618,29.264,33.285,32.968,31.789,33.949,30.388,28.881,27.236,28.589,1.997,2.182,2.234,2.639,3.075,4.430,1.980,2.106,2.534,2.683,2.951,3.970,1.990,2.151,2.244,2.624,2.686,3.829,1.953,1.956,2.275,2.688,2.973,4.122,1.933,2.311,2.489,3.085,3.116,4.625,2.043,2.037,2.448,3.003,3.427,3.996,31.909,15.986,24.044,23.127,35.527,28.244,38.248,30.307,19.701,27.042,33.163,32.097
Fit_Model=all
Fit_Const_OD_Base=0.000
Fit_Const_N0=0.01800
Fit_Const_T0=0.000
G_Fit_Min=0.100
G_Fit_Delta=0.400
Fit_On_Off=0.000,0.000,0.000,0.000,0.000,0.000,0.000,0.000,0.000,0.000,0.000,0.000,0.000,0.000,0.000,0.000,0.000,0.000,0.000,0.000,0.000,0.000,0.000,0.000,0.000,0.000,0.000,0.000,0.000,0.000,0.000,0.000,0.000,0.000,0.000,0.000,0.000,0.000,0.000,0.000,0.000,0.000,0.000,0.000,0.000,0.000,0.000,0.000,0.000,0.000,0.000,0.000,0.000,0.000,0.000,0.000,0.000,0.000,0.000,0.000,0.000,0.000,0.000,0.000,0.000,0.000,0.000,0.000,0.000,0.000,0.000,0.000,0.000,0.000,0.000,0.000,0.000,0.000,0.000,0.000,0.000,0.000,0.000,0.000,0.000,0.000,0.000,0.000,0.000,0.000,0.000,0.000,0.000,0.000,0.000,0.000
Fit_Min=0.029,0.031,0.028,0.025,0.026,0.027,0.030,0.027,0.031,0.031,0.027,0.028,0.033,0.032,0.030,0.028,0.029,0.029,0.031,0.031,0.033,0.029,0.032,0.028,0.034,0.028,0.031,0.030,0.025,0.028,0.032,0.029,0.029,0.028,0.029,0.025,0.013,0.011,0.008,0.006,0.010,0.009,0.011,0.010,0.011,0.010,0.013,0.011,0.000,0.000,0.000,0.000,0.000,0.000,0.000,0.000,0.000,0.000,0.000,0.000,0.000,0.000,0.000,0.000,0.000,0.000,0.000,0.000,0.000,0.000,0.000,0.000,0.000,0.000,0.000,0.000,0.000,0.000,0.000,0.000,0.000,0.000,0.000,0.000,0.000,0.000,0.000,0.000,0.000,0.000,0.000,0.000,0.000,0.000,0.000,0.000
Fit_Delta=0.439,0.511,0.588,0.272,0.228,0.429,0.397,0.465,0.486,0.283,0.198,0.214,0.399,0.445,0.479,0.466,0.315,0.287,0.472,0.414,0.363,0.299,0.230,0.292,0.481,0.488,0.387,0.327,0.357,0.304,0.417,0.332,0.327,0.260,0.256,0.256,0.399,0.010,0.479,0.466,0.315,0.011,0.472,0.414,0.363,0.010,0.012,0.292,0.399,0.556,0.284,0.293,0.242,0.238,0.434,0.374,0.545,0.237,0.294,0.251,0.413,0.395,0.534,0.288,0.279,0.256,0.487,0.506,0.415,0.275,0.210,0.285,0.527,0.405,0.387,0.287,0.291,0.260,0.488,0.479,0.274,0.415,0.206,0.249,0.010,0.395,0.534,0.288,0.279,0.256,0.487,0.506,0.415,0.275,0.210,0.285
Fit_Offset=0.076,0.076,0.072,0.077,0.075,0.047,0.079,0.076,0.078,0.079,0.080,0.076,0.082,0.079,0.079,0.079,0.081,0.078,0.082,0.082,0.084,0.083,0.083,0.081,0.084,0.082,0.083,0.083,0.082,0.083,0.085,0.082,0.083,0.083,0.082,0.082,0.000,0.066,0.000,0.000,0.000,0.065,0.000,0.000,0.000,0.067,0.068,0.000,0.077,0.074,0.077,0.077,0.077,0.073,0.077,0.078,0.073,0.079,0.078,0.076,0.078,0.078,0.073,0.078,0.079,0.077,0.079,0.076,0.078,0.081,0.082,0.076,0.081,0.080,0.080,0.081,0.082,0.075,0.079,0.079,0.082,0.082,0.082,0.078,0.064,0.000,0.000,0.000,0.000,0.000,0.000,0.000,0.000,0.000,0.000,0.000
Fit_N0=0.007,0.010,0.008,0.007,0.008,0.019,0.006,0.008,0.008,0.006,0.005,0.008,0.008,0.006,0.008,0.005,0.006,0.006,0.004,0.004,0.005,0.004,0.004,0.004,0.006,0.004,0.004,0.003,0.004,0.004,0.004,0.003,0.002,0.003,0.004,0.002,0.000,-0.000,0.000,0.000,0.000,-0.000,0.000,0.000,0.000,0.004,0.000,0.000,0.006,0.010,0.007,0.007,0.007,0.010,0.007,0.007,0.009,0.007,0.008,0.010,0.006,0.009,0.007,0.007,0.007,0.008,0.006,0.006,0.006,0.006,0.005,0.007,0.004,0.005,0.006,0.005,0.005,0.007,0.006,0.007,0.005,0.005,0.006,0.008,0.001,0.000,0.000,0.000,0.000,0.000,0.000,0.000,0.000,0.000,0.000,0.000
Fit_T0=1.537,2.210,1.019,1.892,1.854,-0.812,1.663,2.019,2.049,2.168,1.949,1.652,2.049,1.532,2.137,0.958,1.798,1.899,1.551,1.977,2.132,2.701,2.719,2.069,2.578,2.300,2.797,2.627,3.052,3.576,3.470,2.139,1.780,3.993,4.051,1.954,0.000,6.980,0.000,0.000,0.000,7.299,0.000,0.000,0.000,2.879,5.732,0.000,1.907,1.740,1.821,1.779,1.540,1.672,1.761,2.156,1.621,1.771,1.877,1.719,1.710,2.467,1.211,2.000,1.747,1.575,1.742,1.690,1.623,2.054,1.737,1.067,2.164,2.339,2.417,2.596,2.187,1.201,2.522,2.919,2.090,1.731,2.195,1.841,8.099,0.000,0.000,0.000,0.000,0.000,0.000,0.000,0.000,0.000,0.000,0.000
Fit_G=1.501,1.662,1.650,1.438,1.602,3.430,1.428,1.623,1.536,1.449,1.451,1.804,1.725,1.740,1.797,1.819,1.673,1.740,1.844,1.900,1.881,1.853,1.798,1.927,1.798,2.093,1.987,2.021,1.987,2.135,2.106,2.264,2.124,2.283,2.323,2.322,0.000,0.586,0.000,0.000,0.000,0.552,0.000,0.000,0.000,2.802,1.218,0.000,1.436,1.679,1.448,1.415,1.531,1.875,1.430,1.416,1.682,1.380,1.453,1.798,1.407,1.415,1.591,1.388,1.430,1.703,1.473,1.547,1.511,1.431,1.427,1.890,1.751,1.686,1.608,1.644,1.622,2.101,1.647,1.629,1.583,1.638,1.554,1.861,1.533,0.000,0.000,0.000,0.000,0.000,0.000,0.000,0.000,0.000,0.000,0.000
Fit_Error=64.196,106.329,309.708,13.560,4.812,312.801,50.537,99.727,92.339,11.060,6.526,6.317,26.226,47.530,59.838,83.799,18.899,16.791,111.358,52.958,25.716,22.138,9.645,20.965,51.289,99.445,32.874,32.480,55.278,29.827,76.728,34.209,35.916,21.639,21.112,21.624,0.000,0.499,0.000,0.000,0.000,0.488,0.000,0.000,0.000,0.432,0.341,0.000,54.966,199.182,9.464,18.597,8.573,13.210,61.239,39.718,220.647,6.367,11.976,9.920,42.953,34.752,172.249,12.955,10.645,9.692,83.870,103.356,57.481,17.724,4.850,19.858,161.361,45.691,31.283,24.243,15.399,14.131,109.593,65.062,9.017,52.706,4.830,8.244,0.443,0.000,0.000,0.000,0.000,0.000,0.000,0.000,0.000,0.000,0.000,0.000
Fit_CV=158.000,213.000,270.000,145.000,188.000,398.000,160.000,210.000,181.000,160.000,161.000,155.000,242.000,220.000,205.000,228.000,163.000,163.000,287.000,266.000,224.000,115.000,236.000,216.000,301.000,368.000,255.000,913.000,284.000,355.000,626.000,130.000,126.000,173.000,367.000,327.000,0.000,39.000,0.000,0.000,0.000,41.000,0.000,0.000,0.000,12.000,58.000,0.000,126.000,198.000,166.000,153.000,139.000,181.000,47.000,149.000,189.000,137.000,155.000,222.000,152.000,196.000,245.000,143.000,132.000,168.000,187.000,193.000,178.000,165.000,147.000,213.000,284.000,193.000,264.000,197.000,171.000,193.000,201.000,271.000,165.000,180.000,132.000,167.000,56.000,0.000,0.000,0.000,0.000,0.000,0.000,0.000,0.000,0.000,0.000,0.000
Time_to_20_Gens=0,0,0,0,0,0,0,0,0,0,0,0,0,0,0,0,0,0,0,0,0,0,0,0,0,0,0,0,0,0,0,0,0,0,0,0,0,0,0,0,0,0,0,0,0,0,0,0
Time_to_each_5_Gens=0,0,0,0,0,0,0,0,0,0,0,0,0,0,0,0,0,0,0,0,0,0,0,0,0,0,0,0,0,0,0,0,0,0,0,0,0,0,0,0,0,0,0,0,0,0,0,0
Time_to_each_n_Gens=10.579,11.334,10.453,11.109,12.242,16.190,10.604,11.631,10.950,11.984,12.477,14.558,12.070,12.288,12.724,12.764,12.911,14.171,14.049,14.700,14.648,15.466,15.574,16.366,13.704,16.532,16.409,17.256,17.011,18.895,17.645,18.538,18.066,18.890,18.896,18.894,0.000,9.587,0.000,0.000,0.000,9.158,0.000,0.000,0.000,9.383,9.417,0.000,10.845,10.988,10.702,10.791,11.771,13.850,10.369,10.774,10.988,10.608,11.077,13.559,10.472,10.621,10.621,10.856,11.217,13.189,11.043,11.409,11.226,11.671,12.223,13.957,13.990,13.251,12.780,13.630,13.747,16.269,12.989,12.766,12.621,12.545,12.952,14.457,9.401,0.000,0.000,0.000,0.000,0.000,0.000,0.000,0.000,0.000,0.000,0.000
Min_Pt_OD=0,0,0,0,0,0,0,0,0,0,0,0,0,0,0,0,0,0,0,0,0,0,0,0,0,0,0,0,0,0,0,0,0,0,0,0,0,0,0,0,0,0,0,0,0,0,0,0
Min_Pt_t=0,0,0,0,0,0,0,0,0,0,0,0,0,0,0,0,0,0,0,0,0,0,0,0,0,0,0,0,0,0,0,0,0,0,0,0,0,0,0,0,0,0,0,0,0,0,0,0
TO_OD=0,0,0,0,0,0,0,0,0,0,0,0,0,0,0,0,0,0,0,0,0,0,0,0,0,0,0,0,0,0,0,0,0,0,0,0,0,0,0,0,0,0,0,0,0,0,0,0
Ref_ID=A01
Multi_Refs=single_ref
test=A01,A02,A03,A04,A05,A06,A07,A08,A09,A10,A11,A12,B01,B02,B03,B04,B05,B06,B07,B08,B09,B10,B11,B12,C01,C02,C03,C04,C05,C06,C07,C08,C09,C10,C11,C12,D01,D02,D03,D04,D05,D06,D07,D08,D09,D10,D11,D12,E01,E02,E03,E04,E05,E06,E07,E08,E09,E10,E11,E12,F01,F02,F03,F04,F05,F06,F07,F08,F09,F10,F11,F12,G01,G02,G03,G04,G05,G06,G07,G08,G09,G10,G11,G12,H01,H02,H03,H04,H05,H06,H07,H08,H09,H10,H11,H12
Start_Time_Now=3.2595966555E+9
Start_Date="4/16/2007+3:30 PM"
pv_to_plate_order=no
gen_time_cutoff=0.000
Drug_Name=nd?:;-ud+0,nd?:;-ud+0,nd?:;-ud+0,nd?:;-ud+0,nd?:;-ud+0,nd?:;-ud+0,nd?:;-ud+0,nd?:;-ud+0,nd?:;-ud+0,nd?:;-ud+0,nd?:;-ud+0,nd?:;-ud+0,nd?:;-ud+0,nd?:;-ud+0,nd?:;-ud+0,nd?:;-ud+0,nd?:;-ud+0,nd?:;-ud+0,nd?:;-ud+0,nd?:;-ud+0,nd?:;-ud+0,nd?:;-ud+0,nd?:;-ud+0,nd?:;-ud+0,nd?:;-ud+0,nd?:;-ud+0,nd?:;-ud+0,nd?:;-ud+0,nd?:;-ud+0,nd?:;-ud+0,nd?:;-ud+0,nd?:;-ud+0,nd?:;-ud+0,nd?:;-ud+0,nd?:;-ud+0,nd?:;-ud+0,nd?:;-ud+0,nd?:;-ud+0,nd?:;-ud+0,nd?:;-ud+0,nd?:;-ud+0,nd?:;-ud+0,nd?:;-ud+0,nd?:;-ud+0,nd?:;-ud+0,nd?:;-ud+0,nd?:;-ud+0,nd?:;-ud+0,nd?:;-ud+0,nd?:;-ud+0,nd?:;-ud+0,nd?:;-ud+0,nd?:;-ud+0,nd?:;-ud+0,nd?:;-ud+0,nd?:;-ud+0,nd?:;-ud+0,nd?:;-ud+0,nd?:;-ud+0,nd?:;-ud+0,nd?:;-ud+0,nd?:;-ud+0,nd?:;-ud+0,nd?:;-ud+0,nd?:;-ud+0,nd?:;-ud+0,nd?:;-ud+0,nd?:;-ud+0,nd?:;-ud+0,nd?:;-ud+0,nd?:;-ud+0,nd?:;-ud+0,nd?:;-ud+0,nd?:;-ud+0,nd?:;-ud+0,nd?:;-ud+0,nd?:;-ud+0,nd?:;-ud+0,nd?:;-ud+0,nd?:;-ud+0,nd?:;-ud+0,nd?:;-ud+0,nd?:;-ud+0,nd?:;-ud+0,nd?:;-ud+0,nd?:;-ud+0,nd?:;-ud+0,nd?:;-ud+0,nd?:;-ud+0,nd?:;-ud+0,nd?:;-ud+0,nd?:;-ud+0,nd?:;-ud+0,nd?:;-ud+0,nd?:;-ud+0,nd?:;-ud+0
Drug_Well_Pos=A01,A02,A03,A04,A05,A06,B01,B02,B03,B04,B05,B06,C01,C02,C03,C04,C05,C06,D01,D02,D03,D04,D05,D06,E01,E02,E03,E04,E05,E06,F01,F02,F03,F04,F05,F06,G01,G02,G03,G04,G05,G06,H01,H02,H03,H04,H05,H06,A07,A08,A09,A10,A11,A12,B07,B08,B09,B10,B11,B12,C07,C08,C09,C10,C11,C12,D07,D08,D09,D10,D11,D12,E07,E08,E09,E10,E11,E12,F07,F08,F09,F10,F11,F12,G07,G08,G09,G10,G11,G12,H07,H08,H09,H10,H11,H12
Avg_G_tcut=2.116,2.267,2.091,2.222,2.448,3.238,2.121,2.326,2.190,2.397,2.495,2.912,2.414,2.458,2.545,2.553,2.582,2.834,2.810,2.940,2.930,3.093,3.115,3.273,2.741,3.306,3.282,3.451,3.402,3.836,3.529,3.708,3.613,4.269,4.252,4.156,0.000,14.593,0.000,0.000,0.000,16.088,0.000,0.000,0.000,13.186,17.501,0.000,2.169,2.198,2.140,2.158,2.354,2.770,2.074,2.155,2.198,2.122,2.215,2.712,2.094,2.124,2.124,2.171,2.243,2.638,2.209,2.282,2.245,2.334,2.445,2.791,2.798,2.650,2.556,2.726,2.749,3.254,2.598,2.553,2.524,2.509,2.590,2.891,16.236,0.000,0.000,0.000,0.000,0.000,0.000,0.000,0.000,0.000,0.000,0.000
t0_from_interval=2.265,2.264,1.950,1.878,1.148,-0.567,2.092,2.327,2.318,2.653,2.022,0.112,2.247,2.905,2.774,2.377,2.277,2.170,3.765,3.755,3.683,3.905,4.033,3.170,3.360,4.259,4.698,4.718,4.082,4.609,5.259,5.020,5.234,6.266,6.554,5.624,0.000,0.000,0.000,0.000,0.000,0.000,0.000,0.000,0.000,0.000,0.000,0.000,2.350,2.014,2.125,1.939,1.579,-0.041,2.159,2.396,1.924,1.755,1.739,0.469,2.328,2.463,2.108,2.237,1.836,0.942,2.654,2.630,2.604,2.193,2.003,0.667,3.850,3.579,3.349,2.979,2.832,0.807,3.736,3.816,3.232,3.310,2.605,1.494,0.000,0.000,0.000,0.000,0.000,0.000,0.000,0.000,0.000,0.000,0.000,0.000
Sum_Delta_Ref=0.000,2.156,0.355,2.581,6.925,13.146,0.111,2.894,1.240,5.528,7.709,11.111,4.341,4.959,6.526,6.795,8.108,11.387,10.557,12.395,12.103,14.331,14.780,15.762,9.555,16.928,16.786,18.519,17.680,20.824,19.744,21.124,20.464,23.684,23.717,22.965,-1.000,27.483,-1.000,-1.000,-1.000,27.413,-1.000,-1.000,-1.000,27.319,27.443,-1.000,0.771,1.316,0.418,1.134,5.803,10.008,0.918,0.635,1.291,0.687,3.556,9.653,0.103,0.352,0.133,1.319,3.662,9.093,1.297,2.476,2.082,4.089,6.704,10.537,9.515,8.069,6.761,9.604,10.356,13.778,7.078,6.767,6.407,6.795,8.484,11.595,27.488,-1.000,-1.000,-1.000,-1.000,-1.000,-1.000,-1.000,-1.000,-1.000,-1.000,-1.000
Gens_at_time_G=5.000,5.000,5.000,5.000,5.000,5.000,5.000,5.000,5.000,5.000,5.000,5.000,5.000,5.000,5.000,5.000,5.000,5.000,5.000,5.000,5.000,5.000,5.000,5.000,5.000,5.000,5.000,5.000,5.000,4.926,5.000,5.000,5.000,4.425,4.444,4.546,0.000,0.657,0.000,0.000,0.000,0.569,0.000,0.000,0.000,0.712,0.538,0.000,5.000,5.000,5.000,5.000,5.000,5.000,5.000,5.000,5.000,5.000,5.000,5.000,5.000,5.000,5.000,5.000,5.000,5.000,5.000,5.000,5.000,5.000,5.000,5.000,5.000,5.000,5.000,5.000,5.000,5.000,5.000,5.000,5.000,5.000,5.000,5.000,0.579,0.000,0.000,0.000,0.000,0.000,0.000,0.000,0.000,0.000,0.000,0.000
G_Int_tcut=1.663,1.814,1.701,1.846,2.219,3.352,1.702,1.861,1.726,1.866,2.091,2.889,1.965,1.877,1.990,2.077,2.127,2.400,2.057,2.189,2.193,2.312,2.308,2.639,2.069,2.455,2.342,2.508,2.586,2.900,2.477,2.703,2.567,2.853,2.777,2.919,0.000,14.593,0.000,0.000,0.000,16.088,0.000,0.000,0.000,13.186,17.501,0.000,1.699,1.795,1.716,1.771,2.038,2.778,1.642,1.676,1.813,1.771,1.868,2.618,1.629,1.632,1.703,1.724,1.876,2.449,1.678,1.756,1.725,1.895,2.044,2.658,2.028,1.934,1.886,2.130,2.183,3.093,1.851,1.790,1.878,1.847,2.069,2.593,16.236,0.000,0.000,0.000,0.000,0.000,0.000,0.000,0.000,0.000,0.000,0.000
Sum_Del_12=0.000,1.385,0.382,0.742,1.480,3.420,0.114,1.887,0.819,2.132,2.124,2.795,2.558,2.900,3.281,3.135,3.082,3.626,4.510,4.854,4.802,5.037,5.093,4.979,4.332,5.348,5.449,5.562,5.308,5.689,5.684,5.742,5.698,5.904,5.995,5.770,6.338,6.383,6.320,6.267,6.379,6.348,6.327,6.289,6.321,6.286,6.368,6.269,0.638,0.791,0.319,0.291,1.258,2.238,0.520,0.518,0.715,0.183,0.497,2.169,0.098,0.245,0.079,0.515,0.730,2.206,1.115,1.728,1.270,1.690,1.972,2.698,4.513,4.032,3.535,3.844,3.703,3.859,3.904,3.713,3.362,3.098,2.972,3.339,6.379,6.139,6.338,6.233,6.284,6.197,6.284,6.265,6.312,6.355,6.278,6.380
Sum_Del_20=0.000,2.107,0.350,2.516,6.712,12.743,0.107,2.834,1.214,5.385,7.478,10.764,4.245,4.860,6.382,6.637,7.896,11.052,10.313,12.111,11.828,13.982,14.398,15.335,9.334,16.526,16.376,18.049,17.231,20.239,19.253,20.551,19.928,22.972,23.006,22.281,26.498,26.564,26.482,26.384,26.548,26.495,26.480,26.442,26.465,26.404,26.522,26.360,0.754,1.289,0.408,1.107,5.617,9.688,0.898,0.619,1.265,0.666,3.446,9.342,0.108,0.340,0.130,1.291,3.554,8.799,1.268,2.425,2.036,3.987,6.507,10.209,9.326,7.890,6.615,9.368,10.075,13.369,6.930,6.623,6.267,6.628,8.253,11.245,26.569,26.168,26.496,26.336,26.415,26.278,26.402,26.382,26.447,26.521,26.379,26.569
Sum_Del_24=0.000,2.107,0.350,2.516,6.712,12.743,0.107,2.834,1.214,5.385,7.478,10.764,4.245,4.860,6.382,6.637,7.896,11.052,10.313,12.111,11.828,13.982,14.398,15.335,9.334,16.526,16.376,18.049,17.231,20.239,19.253,20.551,19.928,22.972,23.006,22.281,26.498,26.564,26.482,26.384,26.548,26.495,26.480,26.442,26.465,26.404,26.522,26.360,0.754,1.289,0.408,1.107,5.617,9.688,0.898,0.619,1.265,0.666,3.446,9.342,0.108,0.340,0.130,1.291,3.554,8.799,1.268,2.425,2.036,3.987,6.507,10.209,9.326,7.890,6.615,9.368,10.075,13.369,6.930,6.623,6.267,6.628,8.253,11.245,26.569,26.168,26.496,26.336,26.415,26.278,26.402,26.382,26.447,26.521,26.379,26.569
Sum_12=6.610,5.225,6.992,5.868,5.130,3.190,6.495,4.723,5.791,4.478,4.486,3.815,4.052,3.710,3.329,3.475,3.528,2.983,2.099,1.756,1.808,1.573,1.517,1.631,2.278,1.262,1.161,1.048,1.301,0.921,0.926,0.868,0.912,0.706,0.615,0.840,0.272,0.227,0.290,0.343,0.231,0.262,0.283,0.321,0.289,0.324,0.242,0.341,5.972,5.818,6.291,6.319,5.352,4.372,7.130,6.092,5.895,6.793,6.113,4.441,6.708,6.365,6.531,6.095,5.880,4.404,5.494,4.882,5.340,4.920,4.637,3.912,2.097,2.578,3.075,2.766,2.907,2.751,2.706,2.897,3.248,3.512,3.638,3.271,0.230,0.470,0.272,0.377,0.326,0.413,0.326,0.345,0.298,0.255,0.332,0.230
Sum_20=26.951,24.844,27.301,24.435,20.239,14.208,26.844,24.116,25.737,21.566,19.473,16.187,22.706,22.090,20.569,20.314,19.055,15.899,16.637,14.840,15.123,12.968,12.553,11.615,17.617,10.424,10.574,8.902,9.720,6.712,7.698,6.400,7.023,3.978,3.945,4.670,0.453,0.386,0.469,0.567,0.403,0.455,0.471,0.509,0.486,0.547,0.429,0.591,26.197,25.662,26.543,25.843,21.333,17.263,27.849,26.332,25.686,26.285,23.505,17.609,27.058,26.611,26.821,25.659,23.397,18.152,25.683,24.526,24.915,22.964,20.444,16.742,17.625,19.061,20.336,17.583,16.876,13.582,20.020,20.328,20.684,20.323,18.698,15.706,0.382,0.783,0.455,0.615,0.536,0.673,0.549,0.569,0.504,0.430,0.572,0.382
Sum_24=26.951,24.844,27.301,24.435,20.239,14.208,26.844,24.116,25.737,21.566,19.473,16.187,22.706,22.090,20.569,20.314,19.055,15.899,16.637,14.840,15.123,12.968,12.553,11.615,17.617,10.424,10.574,8.902,9.720,6.712,7.698,6.400,7.023,3.978,3.945,4.670,0.453,0.386,0.469,0.567,0.403,0.455,0.471,0.509,0.486,0.547,0.429,0.591,26.197,25.662,26.543,25.843,21.333,17.263,27.849,26.332,25.686,26.285,23.505,17.609,27.058,26.611,26.821,25.659,23.397,18.152,25.683,24.526,24.915,22.964,20.444,16.742,17.625,19.061,20.336,17.583,16.876,13.582,20.020,20.328,20.684,20.323,18.698,15.706,0.382,0.783,0.455,0.615,0.536,0.673,0.549,0.569,0.504,0.430,0.572,0.382
G_by_Interval=1.663,1.814,1.701,1.846,2.219,3.352,1.702,1.861,1.726,1.866,2.091,2.889,1.965,1.877,1.990,2.077,2.127,2.400,2.057,2.189,2.193,2.312,2.308,2.639,2.069,2.455,2.342,2.508,2.586,2.900,2.477,2.703,2.567,2.853,2.777,2.919,0.000,14.593,0.000,0.000,0.000,16.088,0.000,0.000,0.000,13.186,17.501,0.000,1.699,1.795,1.716,1.771,2.038,2.778,1.642,1.676,1.813,1.771,1.868,2.618,1.629,1.632,1.703,1.724,1.876,2.449,1.678,1.756,1.725,1.895,2.044,2.658,2.028,1.934,1.886,2.130,2.183,3.093,1.851,1.790,1.878,1.847,2.069,2.593,16.236,0.000,0.000,0.000,0.000,0.000,0.000,0.000,0.000,0.000,0.000,0.000
Avg_G_t8=2.116,2.267,2.091,2.222,2.448,3.238,2.121,2.326,2.190,2.397,2.495,2.912,2.414,2.458,2.545,2.553,2.582,2.834,2.810,2.940,2.930,3.093,3.115,3.273,2.741,3.306,3.282,3.451,3.402,3.836,3.529,3.708,3.613,4.269,4.252,4.156,0.000,14.593,0.000,0.000,0.000,16.088,0.000,0.000,0.000,13.186,17.501,0.000,2.169,2.198,2.140,2.158,2.354,2.770,2.074,2.155,2.198,2.122,2.215,2.712,2.094,2.124,2.124,2.171,2.243,2.638,2.209,2.282,2.245,2.334,2.445,2.791,2.798,2.650,2.556,2.726,2.749,3.254,2.598,2.553,2.524,2.509,2.590,2.891,16.236,0.000,0.000,0.000,0.000,0.000,0.000,0.000,0.000,0.000,0.000,0.000
G_int_t8=1.663,1.814,1.701,1.846,2.219,3.352,1.702,1.861,1.726,1.866,2.091,2.889,1.965,1.877,1.990,2.077,2.127,2.400,2.057,2.189,2.193,2.312,2.308,2.639,2.069,2.455,2.342,2.508,2.586,2.900,2.477,2.703,2.567,2.853,2.777,2.919,0.000,14.593,0.000,0.000,0.000,16.088,0.000,0.000,0.000,13.186,17.501,0.000,1.699,1.795,1.716,1.771,2.038,2.778,1.642,1.676,1.813,1.771,1.868,2.618,1.629,1.632,1.703,1.724,1.876,2.449,1.678,1.756,1.725,1.895,2.044,2.658,2.028,1.934,1.886,2.130,2.183,3.093,1.851,1.790,1.878,1.847,2.069,2.593,16.236,0.000,0.000,0.000,0.000,0.000,0.000,0.000,0.000,0.000,0.000,0.000
Avg_G_t12=2.116,2.267,2.091,2.222,2.448,3.238,2.121,2.326,2.190,2.397,2.495,2.912,2.414,2.458,2.545,2.553,2.582,2.834,2.810,2.940,2.930,3.093,3.115,3.273,2.741,3.306,3.282,3.451,3.402,3.836,3.529,3.708,3.613,4.269,4.252,4.156,0.000,14.593,0.000,0.000,0.000,16.088,0.000,0.000,0.000,13.186,17.501,0.000,2.169,2.198,2.140,2.158,2.354,2.770,2.074,2.155,2.198,2.122,2.215,2.712,2.094,2.124,2.124,2.171,2.243,2.638,2.209,2.282,2.245,2.334,2.445,2.791,2.798,2.650,2.556,2.726,2.749,3.254,2.598,2.553,2.524,2.509,2.590,2.891,16.236,0.000,0.000,0.000,0.000,0.000,0.000,0.000,0.000,0.000,0.000,0.000
G_int_t12=1.663,1.814,1.701,1.846,2.219,3.352,1.702,1.861,1.726,1.866,2.091,2.889,1.965,1.877,1.990,2.077,2.127,2.400,2.057,2.189,2.193,2.312,2.308,2.639,2.069,2.455,2.342,2.508,2.586,2.900,2.477,2.703,2.567,2.853,2.777,2.919,0.000,14.593,0.000,0.000,0.000,16.088,0.000,0.000,0.000,13.186,17.501,0.000,1.699,1.795,1.716,1.771,2.038,2.778,1.642,1.676,1.813,1.771,1.868,2.618,1.629,1.632,1.703,1.724,1.876,2.449,1.678,1.756,1.725,1.895,2.044,2.658,2.028,1.934,1.886,2.130,2.183,3.093,1.851,1.790,1.878,1.847,2.069,2.593,16.236,0.000,0.000,0.000,0.000,0.000,0.000,0.000,0.000,0.000,0.000,0.000
Avg_G_inflex=2.137,2.267,2.091,2.244,2.367,3.229,2.146,2.337,2.190,2.386,2.480,2.604,2.450,2.476,2.545,2.553,2.571,2.709,2.817,2.977,2.980,3.166,3.210,3.183,2.741,3.306,3.341,3.513,3.418,3.800,3.574,3.830,3.730,4.355,4.372,4.271,0.000,10.594,0.000,0.000,0.000,10.503,0.000,0.000,0.000,2.136,14.746,0.000,2.196,2.198,2.213,2.186,2.322,2.509,2.095,2.184,2.198,2.161,2.186,2.471,2.117,2.151,2.124,2.198,2.226,2.453,2.209,2.282,2.262,2.353,2.445,2.590,2.798,2.688,2.580,2.761,2.697,2.910,2.598,2.553,2.631,2.521,2.632,2.711,2.940,0.000,0.000,0.000,0.000,0.000,0.000,0.000,0.000,0.000,0.000,0.000
G_int_inflex=1.689,1.814,1.701,1.768,1.951,3.338,1.717,1.879,1.726,1.692,2.212,2.308,1.997,1.899,1.990,2.077,2.014,2.048,2.062,2.217,2.197,2.258,2.125,2.314,2.069,2.455,2.358,2.447,2.511,2.657,2.508,2.745,2.586,2.889,2.849,2.940,0.000,10.594,0.000,0.000,0.000,10.503,0.000,0.000,0.000,2.136,14.746,0.000,1.713,1.795,1.728,1.721,1.846,2.274,1.667,1.678,1.813,1.696,1.724,2.120,1.647,1.641,1.703,1.653,1.733,2.030,1.678,1.756,1.732,1.793,1.879,2.250,2.028,1.958,1.870,2.032,1.936,2.382,1.851,1.790,1.878,1.838,2.107,2.130,2.940,0.000,0.000,0.000,0.000,0.000,0.000,0.000,0.000,0.000,0.000,0.000
G_by_Interval_g4=1.905,1.850,1.891,2.052,2.293,3.179,1.698,1.919,1.789,1.873,2.307,2.770,2.126,2.092,2.271,2.399,2.404,2.503,2.353,2.484,2.459,2.691,2.636,2.888,2.271,2.898,2.736,2.983,3.083,3.260,2.880,3.267,3.128,3.706,3.134,3.907,0.000,14.593,0.000,0.000,0.000,16.088,0.000,0.000,0.000,13.186,17.501,0.000,1.826,1.831,1.869,1.794,2.140,2.990,1.830,1.767,1.917,1.957,1.956,2.515,1.596,1.638,1.859,1.756,1.911,2.306,1.845,1.804,1.802,1.922,2.031,2.583,2.377,2.103,2.038,2.668,2.389,3.069,2.006,2.005,2.011,1.990,2.197,2.562,16.236,0.000,0.000,0.000,0.000,0.000,0.000,0.000,0.000,0.000,0.000,0.000
G_int_t8_g4=1.905,1.850,1.891,2.052,2.293,3.179,1.698,1.919,1.789,1.873,2.307,2.770,2.126,2.092,2.271,2.399,2.404,2.503,2.353,2.484,2.459,2.691,2.636,2.888,2.271,2.898,2.736,2.983,3.083,3.260,2.880,3.267,3.128,3.706,3.134,3.907,0.000,14.593,0.000,0.000,0.000,16.088,0.000,0.000,0.000,13.186,17.501,0.000,1.826,1.831,1.869,1.794,2.140,2.990,1.830,1.767,1.917,1.957,1.956,2.515,1.596,1.638,1.859,1.756,1.911,2.306,1.845,1.804,1.802,1.922,2.031,2.583,2.377,2.103,2.038,2.668,2.389,3.069,2.006,2.005,2.011,1.990,2.197,2.562,16.236,0.000,0.000,0.000,0.000,0.000,0.000,0.000,0.000,0.000,0.000,0.000
G_int_t12_g4=1.905,1.850,1.891,2.052,2.293,3.179,1.698,1.919,1.789,1.873,2.307,2.770,2.126,2.092,2.271,2.399,2.404,2.503,2.353,2.484,2.459,2.691,2.636,2.888,2.271,2.898,2.736,2.983,3.083,3.260,2.880,3.267,3.128,3.706,3.134,3.907,0.000,14.593,0.000,0.000,0.000,16.088,0.000,0.000,0.000,13.186,17.501,0.000,1.826,1.831,1.869,1.794,2.140,2.990,1.830,1.767,1.917,1.957,1.956,2.515,1.596,1.638,1.859,1.756,1.911,2.306,1.845,1.804,1.802,1.922,2.031,2.583,2.377,2.103,2.038,2.668,2.389,3.069,2.006,2.005,2.011,1.990,2.197,2.562,16.236,0.000,0.000,0.000,0.000,0.000,0.000,0.000,0.000,0.000,0.000,0.000
G_int_inflex_g4=1.928,1.850,1.891,2.044,2.137,3.167,1.708,1.932,1.789,1.753,2.212,2.308,2.158,2.111,2.271,2.399,2.364,2.276,2.341,2.514,2.484,2.716,2.614,2.702,2.271,2.898,2.770,3.002,3.074,3.136,2.916,3.369,3.215,3.783,3.210,4.030,0.000,10.594,0.000,0.000,0.000,10.503,0.000,0.000,0.000,2.136,14.746,0.000,1.842,1.831,1.909,1.763,2.037,2.709,1.852,1.776,1.917,1.961,1.871,2.147,1.608,1.645,1.859,1.712,1.818,1.982,1.845,1.804,1.810,1.856,1.879,2.282,2.377,2.128,2.036,2.702,2.254,2.573,2.006,2.005,2.040,1.988,2.107,2.238,2.940,0.000,0.000,0.000,0.000,0.000,0.000,0.000,0.000,0.000,0.000,0.000
Time_Inflex=10.813,12.037,11.793,9.833,9.833,16.201,10.568,12.037,11.548,10.568,9.833,10.568,12.037,12.526,13.261,13.261,11.793,12.037,14.487,14.732,14.242,14.242,13.261,14.242,14.242,17.181,16.201,16.201,16.201,17.181,17.671,17.671,17.181,18.651,18.651,18.161,0.280,10.568,0.280,0.280,0.280,10.568,0.280,0.280,0.280,4.934,12.037,0.280,10.813,12.037,9.833,9.833,9.833,10.568,10.568,10.568,12.037,9.098,9.833,10.568,10.568,10.568,11.548,9.833,9.833,10.568,11.548,12.037,11.303,10.323,9.833,11.548,14.732,13.261,12.526,12.282,12.037,12.526,13.506,13.261,11.548,12.526,10.568,11.548,12.037,0.280,0.280,0.280,0.280,0.280,0.280,0.280,0.280,0.280,0.280,0.280
OD_Inflex=0.564,0.626,0.704,0.377,0.332,0.518,0.519,0.580,0.606,0.391,0.301,0.317,0.522,0.562,0.593,0.579,0.425,0.390,0.591,0.530,0.482,0.415,0.334,0.400,0.609,0.598,0.503,0.431,0.451,0.403,0.525,0.438,0.427,0.357,0.361,0.346,0.075,0.068,0.064,0.068,0.068,0.069,0.072,0.068,0.073,0.068,0.063,0.071,0.517,0.669,0.400,0.411,0.352,0.327,0.557,0.498,0.656,0.350,0.404,0.358,0.540,0.521,0.654,0.408,0.394,0.359,0.605,0.615,0.536,0.384,0.314,0.389,0.639,0.532,0.489,0.395,0.392,0.350,0.604,0.602,0.387,0.525,0.319,0.356,0.059,0.071,0.072,0.065,0.071,0.065,0.070,0.072,0.074,0.074,0.069,0.068
Time_Saturation=17.916,14.977,15.956,14.487,16.446,16.691,16.936,13.752,17.671,15.467,15.467,16.691,16.201,16.446,16.446,17.916,15.956,16.446,15.712,16.691,16.691,17.671,17.916,18.896,16.691,18.406,18.161,0.000,18.896,18.896,0.000,0.000,0.000,0.000,0.000,0.000,0.280,11.058,0.280,0.280,0.280,14.487,0.280,0.280,0.280,16.446,14.732,0.280,18.161,17.671,16.446,17.426,16.201,15.712,17.916,14.977,17.916,14.487,16.691,16.691,15.712,16.446,14.732,13.752,13.997,15.222,14.242,16.201,14.732,16.691,16.691,15.956,15.956,15.467,15.222,16.691,17.916,17.916,14.977,14.732,14.977,16.691,15.712,16.691,7.628,0.280,0.280,0.280,0.280,0.280,0.280,0.280,0.280,0.280,0.280,0.280
OD_Saturation=0.848,0.830,0.836,0.784,0.666,0.543,0.838,0.807,0.828,0.757,0.669,0.588,0.821,0.821,0.801,0.783,0.724,0.610,0.739,0.741,0.754,0.705,0.670,0.610,0.779,0.714,0.702,0.000,0.639,0.502,0.000,0.000,0.000,0.000,0.000,0.000,0.075,0.066,0.064,0.068,0.068,0.068,0.072,0.068,0.073,0.070,0.068,0.071,0.837,0.834,0.905,0.847,0.689,0.589,0.872,0.839,0.836,0.800,0.742,0.604,0.871,0.847,0.830,0.793,0.735,0.617,0.850,0.826,0.812,0.787,0.709,0.593,0.816,0.794,0.789,0.733,0.693,0.566,0.803,0.775,0.788,0.772,0.688,0.609,0.062,0.071,0.072,0.065,0.071,0.065,0.070,0.072,0.074,0.074,0.069,0.068
Ref_Well_Name=A01,A01,A01,A01,A01,A01,A01,A01,A01,A01,A01,A01,A01,A01,A01,A01,A01,A01,A01,A01,A01,A01,A01,A01,A01,A01,A01,A01,A01,A01,A01,A01,A01,A01,A01,A01,A01,A01,A01,A01,A01,A01,A01,A01,A01,A01,A01,A01,A01,A01,A01,A01,A01,A01,A01,A01,A01,A01,A01,A01,A01,A01,A01,A01,A01,A01,A01,A01,A01,A01,A01,A01,A01,A01,A01,A01,A01,A01,A01,A01,A01,A01,A01,A01,A01,A01,A01,A01,A01,A01,A01,A01,A01,A01,A01,A01
Ratio_Avg_G=1.000,0.933,1.012,0.952,0.864,0.653,0.998,0.910,0.966,0.883,0.848,0.727,0.876,0.861,0.831,0.829,0.819,0.747,0.753,0.720,0.722,0.684,0.679,0.646,0.772,0.640,0.645,0.613,0.622,0.552,0.600,0.571,0.586,0.496,0.498,0.509,Inf,0.145,Inf,Inf,Inf,0.132,Inf,Inf,Inf,0.160,0.121,Inf,0.975,0.963,0.989,0.980,0.899,0.764,1.020,0.982,0.963,0.997,0.955,0.780,1.010,0.996,0.996,0.975,0.943,0.802,0.958,0.927,0.942,0.906,0.866,0.758,0.756,0.798,0.828,0.776,0.770,0.650,0.814,0.829,0.838,0.843,0.817,0.732,0.130,Inf,Inf,Inf,Inf,Inf,Inf,Inf,Inf,Inf,Inf,Inf
Ratio_Fit_G=1.000,0.903,0.910,1.044,0.937,0.438,1.051,0.925,0.977,1.036,1.034,0.832,0.870,0.863,0.835,0.825,0.897,0.863,0.814,0.790,0.798,0.810,0.835,0.779,0.835,0.717,0.755,0.743,0.755,0.703,0.713,0.663,0.707,0.657,0.646,0.646,Inf,2.561,Inf,Inf,Inf,2.719,Inf,Inf,Inf,0.536,1.232,Inf,1.045,0.894,1.037,1.061,0.980,0.801,1.050,1.060,0.892,1.088,1.033,0.835,1.067,1.061,0.943,1.081,1.050,0.881,1.019,0.970,0.993,1.049,1.052,0.794,0.857,0.890,0.933,0.913,0.925,0.714,0.911,0.921,0.948,0.916,0.966,0.807,0.979,Inf,Inf,Inf,Inf,Inf,Inf,Inf,Inf,Inf,Inf,Inf
Ratio_G_Int=1.000,0.917,0.978,0.901,0.749,0.496,0.977,0.894,0.963,0.891,0.795,0.576,0.846,0.886,0.836,0.800,0.782,0.693,0.808,0.760,0.758,0.719,0.720,0.630,0.804,0.677,0.710,0.663,0.643,0.573,0.671,0.615,0.648,0.583,0.599,0.570,Inf,0.114,Inf,Inf,Inf,0.103,Inf,Inf,Inf,0.126,0.095,Inf,0.979,0.926,0.969,0.939,0.816,0.599,1.013,0.992,0.917,0.939,0.890,0.635,1.021,1.019,0.977,0.965,0.886,0.679,0.991,0.947,0.964,0.877,0.814,0.626,0.820,0.860,0.882,0.781,0.762,0.538,0.899,0.929,0.886,0.900,0.804,0.641,0.102,Inf,Inf,Inf,Inf,Inf,Inf,Inf,Inf,Inf,Inf,Inf
Ratio_t0_Fit=1.000,0.695,1.508,0.812,0.829,-1.893,0.924,0.761,0.750,0.709,0.789,0.930,0.750,1.003,0.719,1.604,0.855,0.809,0.991,0.777,0.721,0.569,0.565,0.743,0.596,0.668,0.550,0.585,0.504,0.430,0.443,0.719,0.863,0.385,0.379,0.787,Inf,0.220,Inf,Inf,Inf,0.211,Inf,Inf,Inf,0.534,0.268,Inf,0.806,0.883,0.844,0.864,0.998,0.919,0.873,0.713,0.948,0.868,0.819,0.894,0.899,0.623,1.269,0.768,0.880,0.976,0.882,0.909,0.947,0.748,0.885,1.440,0.710,0.657,0.636,0.592,0.703,1.280,0.609,0.527,0.735,0.888,0.700,0.835,0.190,Inf,Inf,Inf,Inf,Inf,Inf,Inf,Inf,Inf,Inf,Inf
Ratio_t0_G_Int=1.000,1.000,1.161,1.206,1.973,-3.992,1.082,0.973,0.977,0.854,1.120,20.286,1.008,0.780,0.816,0.953,0.995,1.043,0.602,0.603,0.615,0.580,0.562,0.714,0.674,0.532,0.482,0.480,0.555,0.491,0.431,0.451,0.433,0.361,0.346,0.403,Inf,Inf,Inf,Inf,Inf,Inf,Inf,Inf,Inf,Inf,Inf,Inf,0.964,1.125,1.066,1.168,1.434,-55.570,1.049,0.945,1.177,1.290,1.302,4.829,0.973,0.920,1.074,1.013,1.234,2.404,0.853,0.861,0.870,1.032,1.130,3.396,0.588,0.633,0.676,0.760,0.800,2.808,0.606,0.594,0.701,0.684,0.869,1.516,Inf,Inf,Inf,Inf,Inf,Inf,Inf,Inf,Inf,Inf,Inf,Inf
Ref_Curve_Array=1,1,1,1,1,1,1,1,1,1,1,1,1,1,1,1,1,1,1,1,1,1,1,1,1,1,1,1,1,1,1,1,1,1,1,1,1,1,1,1,1,1,1,1,1,1,1,1,1,1,1,1,1,1,1,1,1,1,1,1,1,1,1,1,1,1,1,1,1,1,1,1,1,1,1,1,1,1,1,1,1,1,1,1,1,1,1,1,1,1,1,1,1,1,1,1
Default_ref=0
Comm_Map=,,,,,
Comm_Consol=,,,,,,,,
Comm_Screen=,,,,,
Analysis_Set=A,A,A,A,A,A,A,A,A,A,A,A,A,A,A,A,A,A,A,A,A,A,A,A,A,A,A,A,A,A,A,A,A,A,A,A,A,A,A,A,A,A,A,A,A,A,A,A,A,A,A,A,A,A,A,A,A,A,A,A,A,A,A,A,A,A,A,A,A,A,A,A,A,A,A,A,A,A,A,A,A,A,A,A,A,A,A,A,A,A,A,A,A,A,A,A
Ref_Type=single_ref,single_ref,single_ref,single_ref,single_ref,single_ref,single_ref,single_ref,single_ref,single_ref,single_ref,single_ref,single_ref,single_ref,single_ref,single_ref,single_ref,single_ref,single_ref,single_ref,single_ref,single_ref,single_ref,single_ref,single_ref,single_ref,single_ref,single_ref,single_ref,single_ref,single_ref,single_ref,single_ref,single_ref,single_ref,single_ref,single_ref,single_ref,single_ref,single_ref,single_ref,single_ref,single_ref,single_ref,single_ref,single_ref,single_ref,single_ref,single_ref,single_ref,single_ref,single_ref,single_ref,single_ref,single_ref,single_ref,single_ref,single_ref,single_ref,single_ref,single_ref,single_ref,single_ref,single_ref,single_ref,single_ref,single_ref,single_ref,single_ref,single_ref,single_ref,single_ref,single_ref,single_ref,single_ref,single_ref,single_ref,single_ref,single_ref,single_ref,single_ref,single_ref,single_ref,single_ref,single_ref,single_ref,single_ref,single_ref,single_ref,single_ref,single_ref,single_ref,single_ref,single_ref,single_ref,single_ref
Wells_In_Use=0,0,0,0,0,0,0,0,0,0,0,0,0,0,0,0,0,0,0,0,0,0,0,0,0,0,0,0,0,0,0,0,0,0,0,0,0,0,0,0,0,0,0,0,0,0,0,0,0,0,0,0,0,0,0,0,0,0,0,0,0,0,0,0,0,0,0,0,0,0,0,0,0,0,0,0,0,0,0,0,0,0,0,0,0,0,0,0,0,0,0,0,0,0,0,0
[Flor:]
[Flor2:]
[Lumin:]
[Data:]
Read=DateTime	RunT[s]	Temp	Well_1	Well_2	Well_3	Well_4	Well_5	Well_6	Well_7	Well_8	Well_9	Well_10	Well_11	Well_12	Well_13	Well_14	Well_15	Well_16	Well_17	Well_18	Well_19	Well_20	Well_21	Well_22	Well_23	Well_24	Well_25	Well_26	Well_27	Well_28	Well_29	Well_30	Well_31	Well_32	Well_33	Well_34	Well_35	Well_36	Well_37	Well_38	Well_39	Well_40	Well_41	Well_42	Well_43	Well_44	Well_45	Well_46	Well_47	Well_48	Well_49	Well_50	Well_51	Well_52	Well_53	Well_54	Well_55	Well_56	Well_57	Well_58	Well_59	Well_60	Well_61	Well_62	Well_63	Well_64	Well_65	Well_66	Well_67	Well_68	Well_69	Well_70	Well_71	Well_72	Well_73	Well_74	Well_75	Well_76	Well_77	Well_78	Well_79	Well_80	Well_81	Well_82	Well_83	Well_84	Well_85	Well_86	Well_87	Well_88	Well_89	Well_90	Well_91	Well_92	Well_93	Well_94	Well_95	Well_96
1=15:45:51	1007	301	0.0889	0.0858	0.0832	0.0914	0.0866	0.0814	0.0822	0.0842	0.0852	0.0821	0.0828	0.0859	0.0850	0.0842	0.0878	0.0844	0.0825	0.0848	0.0821	0.0820	0.0845	0.0833	0.0879	0.0855	0.0891	0.0924	0.0864	0.0825	0.0835	0.0815	0.0841	0.0849	0.0848	0.0845	0.0868	0.0815	0.0806	0.0876	0.0867	0.0860	0.0822	0.0836	0.0838	0.0852	0.0867	0.0867	0.0855	0.0892	0.0888	0.0853	0.0809	0.0835	0.0847	0.0851	0.0867	0.0857	0.0821	0.0832	0.0839	0.0861	0.0844	0.0841	0.0849	0.0829	0.0845	0.0825	0.0790	0.0867	0.0863	0.0889	0.0892	0.0860	0.0746	0.0704	0.0641	0.0675	0.0679	0.0687	0.0689	0.0712	0.0718	0.0655	0.0705	0.0651	0.0723	0.0676	0.0729	0.0706	0.0692	0.0712	0.0704	0.0717	0.0737	0.0739	0.0691	0.0677
2=16:00:32	1889	301	0.0854	0.0876	0.0848	0.0806	0.0815	0.0807	0.0836	0.0851	0.0818	0.0871	0.0865	0.0869	0.0874	0.0887	0.0852	0.0846	0.0879	0.0850	0.0866	0.0853	0.0858	0.0839	0.0866	0.0877	0.0894	0.0875	0.0874	0.0850	0.0883	0.0873	0.0839	0.0845	0.0845	0.0848	0.0876	0.0863	0.0852	0.0827	0.0886	0.0864	0.0859	0.0881	0.0836	0.0812	0.0891	0.0878	0.0872	0.0884	0.0871	0.0881	0.0865	0.0870	0.0852	0.0860	0.0844	0.0859	0.0841	0.0892	0.0893	0.0858	0.0898	0.0865	0.0893	0.0839	0.0811	0.0845	0.0818	0.0803	0.0876	0.0896	0.0846	0.0895	0.0718	0.0695	0.0672	0.0682	0.0705	0.0652	0.0685	0.0695	0.0745	0.0668	0.0686	0.0711	0.0723	0.0714	0.0750	0.0710	0.0697	0.0726	0.0712	0.0697	0.0718	0.0756	0.0690	0.0712
3=16:15:14	2771	298	0.0792	0.0807	0.0776	0.0749	0.0756	0.0772	0.0776	0.0785	0.0783	0.0777	0.0779	0.0728	0.0797	0.0772	0.0812	0.0822	0.0781	0.0782	0.0771	0.0795	0.0809	0.0772	0.0800	0.0797	0.0828	0.0822	0.0799	0.0784	0.0787	0.0786	0.0816	0.0806	0.0772	0.0800	0.0798	0.0813	0.0812	0.0810	0.0827	0.0788	0.0819	0.0784	0.0788	0.0782	0.0798	0.0793	0.0811	0.0792	0.0837	0.0784	0.0834	0.0804	0.0755	0.0784	0.0768	0.0806	0.0813	0.0753	0.0807	0.0778	0.0821	0.0792	0.0788	0.0779	0.0817	0.0784	0.0789	0.0804	0.0813	0.0839	0.0805	0.0827	0.0676	0.0633	0.0614	0.0619	0.0620	0.0598	0.0592	0.0609	0.0619	0.0596	0.0582	0.0642	0.0623	0.0618	0.0654	0.0650	0.0630	0.0668	0.0636	0.0624	0.0650	0.0691	0.0638	0.0642
4=16:29:56	3652	298	0.0854	0.0868	0.0872	0.0888	0.0819	0.0869	0.0842	0.0876	0.0863	0.0885	0.0847	0.0839	0.0864	0.0826	0.0876	0.0882	0.0882	0.0887	0.0892	0.0879	0.0862	0.0896	0.0876	0.0886	0.0914	0.0881	0.0848	0.0900	0.0836	0.0871	0.0852	0.0852	0.0836	0.0840	0.0872	0.0866	0.0860	0.0890	0.0897	0.0879	0.0874	0.0868	0.0887	0.0868	0.0886	0.0868	0.0893	0.0889	0.0899	0.0870	0.0875	0.0894	0.0849	0.0850	0.0872	0.0897	0.0881	0.0864	0.0858	0.0844	0.0883	0.0847	0.0874	0.0849	0.0861	0.0862	0.0876	0.0853	0.0882	0.0901	0.0889	0.0886	0.0758	0.0652	0.0710	0.0692	0.0678	0.0690	0.0630	0.0666	0.0693	0.0682	0.0652	0.0642	0.0731	0.0714	0.0693	0.0711	0.0717	0.0691	0.0684	0.0682	0.0741	0.0785	0.0711	0.0695
5=16:44:38	4534	301	0.0824	0.0820	0.0839	0.0781	0.0803	0.0777	0.0759	0.0830	0.0805	0.0851	0.0812	0.0815	0.0818	0.0817	0.0866	0.0809	0.0775	0.0819	0.0837	0.0848	0.0769	0.0839	0.0808	0.0812	0.0882	0.0821	0.0840	0.0803	0.0816	0.0822	0.0836	0.0812	0.0785	0.0829	0.0818	0.0838	0.0844	0.0815	0.0831	0.0801	0.0821	0.0794	0.0833	0.0814	0.0804	0.0833	0.0844	0.0849	0.0863	0.0815	0.0812	0.0826	0.0832	0.0827	0.0847	0.0826	0.0796	0.0830	0.0796	0.0820	0.0816	0.0793	0.0790	0.0822	0.0824	0.0754	0.0797	0.0825	0.0834	0.0840	0.0831	0.0839	0.0678	0.0658	0.0607	0.0618	0.0627	0.0604	0.0614	0.0643	0.0657	0.0649	0.0654	0.0637	0.0660	0.0664	0.0659	0.0695	0.0658	0.0653	0.0641	0.0665	0.0677	0.0724	0.0648	0.0641
6=16:59:19	5416	301	0.0852	0.0844	0.0857	0.0845	0.0822	0.0799	0.0867	0.0833	0.0851	0.0827	0.0833	0.0830	0.0889	0.0853	0.0880	0.0819	0.0865	0.0880	0.0853	0.0833	0.0854	0.0847	0.0842	0.0860	0.0866	0.0855	0.0853	0.0844	0.0851	0.0841	0.0883	0.0853	0.0863	0.0844	0.0875	0.0843	0.0900	0.0869	0.0872	0.0853	0.0837	0.0837	0.0865	0.0842	0.0859	0.0888	0.0911	0.0908	0.0898	0.0868	0.0861	0.0833	0.0855	0.0866	0.0846	0.0847	0.0853	0.0821	0.0868	0.0852	0.0873	0.0825	0.0842	0.0826	0.0853	0.0815	0.0882	0.0859	0.0853	0.0870	0.0889	0.0873	0.0676	0.0667	0.0665	0.0683	0.0677	0.0655	0.0662	0.0693	0.0660	0.0677	0.0643	0.0686	0.0663	0.0691	0.0698	0.0687	0.0698	0.0709	0.0702	0.0659	0.0678	0.0766	0.0649	0.0665
7=17:14:01	6298	300	0.0895	0.0888	0.0893	0.0850	0.0864	0.0902	0.0875	0.0867	0.0862	0.0852	0.0861	0.0865	0.0855	0.0858	0.0834	0.0836	0.0867	0.0858	0.0875	0.0897	0.0900	0.0882	0.0901	0.0901	0.0890	0.0883	0.0870	0.0871	0.0869	0.0846	0.0869	0.0863	0.0860	0.0871	0.0860	0.0888	0.0872	0.0844	0.0854	0.0873	0.0850	0.0878	0.0890	0.0867	0.0832	0.0885	0.0860	0.0880	0.0904	0.0867	0.0870	0.0895	0.0854	0.0883	0.0895	0.0841	0.0840	0.0882	0.0887	0.0904	0.0893	0.0872	0.0831	0.0879	0.0891	0.0865	0.0851	0.0862	0.0880	0.0897	0.0893	0.0848	0.0723	0.0713	0.0691	0.0666	0.0659	0.0683	0.0665	0.0684	0.0689	0.0670	0.0708	0.0694	0.0693	0.0674	0.0701	0.0705	0.0700	0.0703	0.0702	0.0704	0.0711	0.0755	0.0694	0.0675
8=17:28:43	7179	300	0.0825	0.0838	0.0874	0.0848	0.0830	0.0841	0.0869	0.0822	0.0835	0.0817	0.0854	0.0850	0.0875	0.0855	0.0848	0.0836	0.0834	0.0819	0.0858	0.0813	0.0866	0.0852	0.0867	0.0873	0.0888	0.0837	0.0843	0.0875	0.0876	0.0799	0.0851	0.0832	0.0865	0.0846	0.0847	0.0880	0.0889	0.0827	0.0875	0.0827	0.0839	0.0823	0.0851	0.0842	0.0879	0.0859	0.0902	0.0853	0.0909	0.0852	0.0843	0.0843	0.0850	0.0822	0.0870	0.0844	0.0858	0.0877	0.0846	0.0855	0.0878	0.0856	0.0837	0.0835	0.0836	0.0862	0.0816	0.0859	0.0855	0.0879	0.0846	0.0875	0.0694	0.0632	0.0648	0.0663	0.0634	0.0637	0.0637	0.0668	0.0667	0.0681	0.0592	0.0664	0.0678	0.0666	0.0669	0.0665	0.0657	0.0688	0.0683	0.0645	0.0681	0.0710	0.0667	0.0670
9=17:43:25	8061	301	0.0888	0.0920	0.0920	0.0903	0.0891	0.0912	0.0909	0.0943	0.0897	0.0884	0.0920	0.0920	0.0956	0.0924	0.0942	0.0916	0.0904	0.0896	0.0907	0.0938	0.0915	0.0906	0.0917	0.0934	0.0940	0.0907	0.0917	0.0936	0.0935	0.0919	0.0920	0.0936	0.0881	0.0943	0.0913	0.0950	0.0915	0.0922	0.0934	0.0899	0.0907	0.0905	0.0931	0.0896	0.0915	0.0962	0.0946	0.0937	0.0930	0.0902	0.0907	0.0903	0.0926	0.0937	0.0917	0.0920	0.0908	0.0928	0.0918	0.0895	0.0880	0.0896	0.0907	0.0912	0.0913	0.0893	0.0912	0.0885	0.0898	0.0969	0.0923	0.0930	0.0741	0.0700	0.0715	0.0710	0.0701	0.0698	0.0695	0.0743	0.0717	0.0707	0.0707	0.0709	0.0748	0.0758	0.0710	0.0718	0.0751	0.0745	0.0722	0.0696	0.0730	0.0802	0.0723	0.0715
10=17:58:07	8943	298	0.0842	0.0842	0.0865	0.0850	0.0835	0.0845	0.0854	0.0852	0.0857	0.0853	0.0871	0.0846	0.0886	0.0879	0.0880	0.0838	0.0813	0.0868	0.0832	0.0851	0.0839	0.0883	0.0864	0.0882	0.0876	0.0858	0.0881	0.0852	0.0854	0.0821	0.0855	0.0848	0.0841	0.0839	0.0855	0.0864	0.0840	0.0876	0.0844	0.0842	0.0832	0.0855	0.0877	0.0839	0.0833	0.0877	0.0887	0.0865	0.0884	0.0843	0.0867	0.0850	0.0828	0.0837	0.0838	0.0849	0.0867	0.0841	0.0881	0.0865	0.0841	0.0843	0.0837	0.0870	0.0795	0.0860	0.0847	0.0840	0.0888	0.0881	0.0886	0.0876	0.0681	0.0648	0.0636	0.0642	0.0622	0.0658	0.0644	0.0651	0.0661	0.0641	0.0637	0.0647	0.0657	0.0660	0.0660	0.0679	0.0643	0.0666	0.0632	0.0643	0.0697	0.0689	0.0595	0.0639
11=18:12:48	9825	300	0.0910	0.0880	0.0932	0.0866	0.0868	0.0878	0.0864	0.0919	0.0888	0.0868	0.0850	0.0863	0.0907	0.0853	0.0907	0.0889	0.0888	0.0884	0.0904	0.0880	0.0861	0.0923	0.0891	0.0906	0.0939	0.0886	0.0894	0.0907	0.0897	0.0856	0.0907	0.0873	0.0859	0.0833	0.0892	0.0899	0.0874	0.0867	0.0896	0.0882	0.0919	0.0861	0.0876	0.0877	0.0857	0.0903	0.0919	0.0879	0.0936	0.0905	0.0875	0.0887	0.0853	0.0870	0.0882	0.0892	0.0862	0.0868	0.0874	0.0893	0.0881	0.0840	0.0873	0.0857	0.0858	0.0852	0.0856	0.0841	0.0916	0.0900	0.0900	0.0886	0.0690	0.0684	0.0644	0.0650	0.0666	0.0670	0.0642	0.0666	0.0678	0.0652	0.0649	0.0637	0.0684	0.0652	0.0684	0.0676	0.0684	0.0704	0.0660	0.0671	0.0689	0.0718	0.0671	0.0674
12=18:27:30	10706	298	0.0934	0.0912	0.0908	0.0890	0.0859	0.0872	0.0870	0.0901	0.0891	0.0920	0.0870	0.0897	0.0863	0.0830	0.0861	0.0862	0.0889	0.0869	0.0902	0.0880	0.0888	0.0908	0.0914	0.0907	0.0935	0.0902	0.0900	0.0913	0.0883	0.0864	0.0871	0.0883	0.0886	0.0862	0.0867	0.0867	0.0894	0.0896	0.0893	0.0879	0.0903	0.0902	0.0907	0.0886	0.0884	0.0900	0.0919	0.0910	0.0921	0.0868	0.0864	0.0851	0.0881	0.0854	0.0882	0.0848	0.0850	0.0892	0.0867	0.0863	0.0868	0.0846	0.0841	0.0829	0.0844	0.0844	0.0870	0.0868	0.0884	0.0893	0.0912	0.0884	0.0681	0.0674	0.0644	0.0622	0.0649	0.0644	0.0617	0.0667	0.0667	0.0664	0.0659	0.0654	0.0692	0.0661	0.0670	0.0690	0.0695	0.0705	0.0662	0.0651	0.0687	0.0714	0.0650	0.0667
13=18:42:12	11588	300	0.0951	0.0902	0.0919	0.0927	0.0931	0.0882	0.0872	0.0899	0.0929	0.0872	0.0911	0.0905	0.0916	0.0879	0.0926	0.0905	0.0913	0.0883	0.0905	0.0900	0.0882	0.0953	0.0918	0.0907	0.0973	0.0871	0.0912	0.0915	0.0919	0.0893	0.0934	0.0905	0.0910	0.0898	0.0898	0.0939	0.0887	0.0873	0.0932	0.0906	0.0857	0.0858	0.0898	0.0906	0.0908	0.0882	0.0908	0.0923	0.0919	0.0869	0.0879	0.0866	0.0864	0.0893	0.0878	0.0888	0.0864	0.0887	0.0900	0.0871	0.0896	0.0846	0.0864	0.0843	0.0834	0.0842	0.0872	0.0872	0.0886	0.0916	0.0934	0.0914	0.0714	0.0675	0.0661	0.0660	0.0658	0.0651	0.0626	0.0687	0.0687	0.0663	0.0643	0.0660	0.0679	0.0669	0.0690	0.0670	0.0667	0.0672	0.0666	0.0703	0.0704	0.0748	0.0652	0.0657
14=18:56:54	12470	300	0.0963	0.0916	0.0969	0.0930	0.0926	0.0939	0.0931	0.0924	0.0941	0.0937	0.0972	0.0955	0.0939	0.0919	0.0957	0.0912	0.0932	0.0939	0.0950	0.0927	0.0935	0.0973	0.0974	0.0956	0.0971	0.0929	0.0949	0.0944	0.0956	0.0890	0.0954	0.0941	0.0944	0.0926	0.0943	0.0948	0.0942	0.0950	0.0928	0.0903	0.0922	0.0902	0.0955	0.0880	0.0937	0.0938	0.0926	0.0931	0.0948	0.0884	0.0905	0.0872	0.0909	0.0884	0.0882	0.0879	0.0895	0.0891	0.0927	0.0905	0.0910	0.0865	0.0882	0.0880	0.0871	0.0875	0.0922	0.0907	0.0911	0.0965	0.0952	0.0944	0.0713	0.0636	0.0663	0.0652	0.0673	0.0687	0.0668	0.0696	0.0718	0.0662	0.0691	0.0697	0.0708	0.0692	0.0675	0.0702	0.0709	0.0689	0.0695	0.0684	0.0706	0.0760	0.0682	0.0671
15=19:11:35	13352	300	0.0933	0.0918	0.0948	0.0890	0.0911	0.0906	0.0872	0.0894	0.0911	0.0889	0.0888	0.0888	0.0901	0.0867	0.0927	0.0896	0.0917	0.0933	0.0945	0.0916	0.0923	0.0929	0.0962	0.0931	0.0939	0.0939	0.0929	0.0923	0.0933	0.0885	0.0906	0.0933	0.0895	0.0920	0.0929	0.0914	0.0877	0.0881	0.0918	0.0869	0.0885	0.0865	0.0891	0.0886	0.0917	0.0859	0.0916	0.0895	0.0931	0.0862	0.0881	0.0871	0.0860	0.0849	0.0851	0.0909	0.0899	0.0853	0.0867	0.0903	0.0888	0.0853	0.0856	0.0827	0.0832	0.0837	0.0845	0.0841	0.0878	0.0926	0.0889	0.0904	0.0675	0.0633	0.0630	0.0606	0.0634	0.0637	0.0629	0.0663	0.0672	0.0617	0.0635	0.0634	0.0627	0.0674	0.0655	0.0659	0.0649	0.0651	0.0674	0.0651	0.0667	0.0674	0.0636	0.0660
16=19:26:17	14234	300	0.0971	0.0943	0.0948	0.0961	0.0947	0.0921	0.0917	0.0961	0.0972	0.0945	0.0939	0.0937	0.0940	0.0934	0.0958	0.0930	0.0940	0.0936	0.0957	0.0955	0.0937	0.0968	0.0969	0.0972	0.1006	0.0962	0.0939	0.0946	0.0949	0.0889	0.0940	0.0935	0.0893	0.0939	0.0980	0.0968	0.0920	0.0895	0.0926	0.0909	0.0892	0.0894	0.0938	0.0876	0.0911	0.0947	0.0953	0.0983	0.0914	0.0862	0.0894	0.0876	0.0883	0.0870	0.0866	0.0886	0.0907	0.0898	0.0936	0.0905	0.0891	0.0883	0.0868	0.0855	0.0837	0.0873	0.0921	0.0887	0.0934	0.0940	0.0925	0.0963	0.0670	0.0657	0.0663	0.0646	0.0622	0.0633	0.0636	0.0640	0.0667	0.0632	0.0650	0.0619	0.0673	0.0660	0.0625	0.0644	0.0675	0.0712	0.0641	0.0662	0.0693	0.0718	0.0627	0.0645
17=19:40:59	15116	300	0.0984	0.0977	0.0996	0.0979	0.0992	0.0948	0.0972	0.0961	0.0958	0.0953	0.0976	0.0925	0.0994	0.0926	0.0976	0.0933	0.0929	0.0959	0.1002	0.0939	0.0958	0.0997	0.0965	0.0972	0.1014	0.0982	0.0981	0.0984	0.0965	0.0954	0.0968	0.0947	0.0975	0.0980	0.0989	0.0966	0.0935	0.0899	0.0912	0.0901	0.0910	0.0872	0.0970	0.0924	0.0959	0.0969	0.0935	0.0966	0.0947	0.0907	0.0887	0.0862	0.0859	0.0853	0.0888	0.0937	0.0893	0.0919	0.0925	0.0932	0.0879	0.0841	0.0851	0.0881	0.0828	0.0860	0.0903	0.0889	0.0928	0.0930	0.0942	0.0952	0.0689	0.0646	0.0664	0.0628	0.0634	0.0637	0.0641	0.0632	0.0657	0.0633	0.0658	0.0633	0.0672	0.0679	0.0643	0.0670	0.0651	0.0710	0.0646	0.0663	0.0683	0.0708	0.0627	0.0653
18=19:55:41	15997	298	0.1030	0.1005	0.1011	0.0988	0.0986	0.0940	0.0953	0.1007	0.0997	0.1013	0.1035	0.0994	0.1002	0.0983	0.1010	0.0955	0.0951	0.1007	0.1032	0.0988	0.1002	0.1062	0.1038	0.1009	0.1052	0.1017	0.0937	0.1014	0.0982	0.0936	0.0990	0.0966	0.1032	0.0993	0.1022	0.1002	0.0957	0.0928	0.0928	0.0911	0.0924	0.0887	0.0985	0.0961	0.0992	0.0992	0.0986	0.0974	0.0969	0.0887	0.0945	0.0911	0.0884	0.0900	0.0907	0.0896	0.0940	0.0957	0.0942	0.0942	0.0918	0.0880	0.0899	0.0872	0.0849	0.0889	0.0934	0.0929	0.0941	0.0990	0.0972	0.0977	0.0683	0.0690	0.0690	0.0661	0.0647	0.0641	0.0631	0.0679	0.0658	0.0647	0.0664	0.0593	0.0647	0.0668	0.0660	0.0683	0.0706	0.0667	0.0690	0.0633	0.0686	0.0739	0.0654	0.0632
19=20:10:23	16879	298	0.0984	0.1008	0.1018	0.1006	0.1000	0.0945	0.0992	0.1005	0.0999	0.1018	0.0998	0.0997	0.1005	0.0966	0.1002	0.0940	0.0962	0.0956	0.1015	0.0967	0.0995	0.1055	0.1055	0.1021	0.1018	0.0977	0.0973	0.0955	0.0967	0.0934	0.1004	0.1013	0.1027	0.1000	0.1006	0.1013	0.0890	0.0907	0.0952	0.0907	0.0904	0.0901	0.0966	0.0937	0.1001	0.0959	0.0980	0.1006	0.0963	0.0884	0.0901	0.0845	0.0878	0.0855	0.0903	0.0917	0.0919	0.0916	0.0947	0.0912	0.0867	0.0879	0.0876	0.0843	0.0829	0.0838	0.0889	0.0925	0.0946	0.0946	0.0940	0.1008	0.0652	0.0614	0.0602	0.0598	0.0597	0.0609	0.0608	0.0626	0.0617	0.0644	0.0619	0.0635	0.0629	0.0644	0.0644	0.0621	0.0650	0.0658	0.0655	0.0617	0.0657	0.0684	0.0627	0.0625
20=20:25:04	17761	300	0.1092	0.1085	0.1077	0.1056	0.1083	0.1004	0.1061	0.1086	0.1105	0.1092	0.1077	0.1065	0.1113	0.1016	0.1035	0.0994	0.1018	0.1059	0.1108	0.1082	0.1081	0.1116	0.1112	0.1095	0.1079	0.1041	0.1028	0.1035	0.1027	0.0950	0.1064	0.1065	0.1044	0.1101	0.1100	0.1048	0.0997	0.0983	0.0985	0.0954	0.0958	0.0934	0.1041	0.1012	0.1044	0.1054	0.1050	0.1038	0.1009	0.0953	0.0908	0.0917	0.0918	0.0899	0.1005	0.0968	0.0958	0.0967	0.0997	0.0975	0.0907	0.0891	0.0926	0.0873	0.0895	0.0904	0.0941	0.0953	0.0995	0.1040	0.1000	0.1051	0.0681	0.0631	0.0667	0.0614	0.0645	0.0653	0.0639	0.0668	0.0671	0.0636	0.0653	0.0672	0.0664	0.0689	0.0689	0.0680	0.0701	0.0680	0.0661	0.0656	0.0697	0.0733	0.0680	0.0663
21=20:39:46	18643	298	0.1129	0.1107	0.1168	0.1108	0.1123	0.1047	0.1088	0.1133	0.1129	0.1155	0.1115	0.1098	0.1167	0.1073	0.1129	0.1055	0.1075	0.1043	0.1127	0.1103	0.1123	0.1159	0.1153	0.1133	0.1119	0.1058	0.1054	0.1085	0.1084	0.1036	0.1125	0.1154	0.1120	0.1134	0.1161	0.1139	0.0992	0.1006	0.0984	0.0983	0.0970	0.0969	0.1067	0.1042	0.1086	0.1070	0.1085	0.1116	0.1029	0.0926	0.0914	0.0934	0.0958	0.0905	0.0984	0.0977	0.1026	0.1000	0.1003	0.1018	0.0929	0.0932	0.0901	0.0910	0.0912	0.0908	0.0934	0.0989	0.1037	0.1057	0.1055	0.1076	0.0695	0.0666	0.0643	0.0659	0.0660	0.0651	0.0671	0.0671	0.0706	0.0659	0.0671	0.0671	0.0694	0.0702	0.0730	0.0707	0.0709	0.0704	0.0693	0.0686	0.0707	0.0758	0.0671	0.0667
22=20:54:28	19524	300	0.1183	0.1132	0.1215	0.1140	0.1126	0.1057	0.1129	0.1199	0.1151	0.1185	0.1166	0.1141	0.1214	0.1093	0.1160	0.1099	0.1107	0.1130	0.1194	0.1163	0.1173	0.1228	0.1209	0.1183	0.1157	0.1111	0.1091	0.1083	0.1107	0.1034	0.1207	0.1141	0.1173	0.1153	0.1171	0.1137	0.1065	0.0990	0.1038	0.0964	0.0998	0.0976	0.1100	0.1063	0.1126	0.1142	0.1130	0.1133	0.1026	0.0966	0.0952	0.0944	0.0984	0.0947	0.0948	0.1035	0.1008	0.1041	0.1009	0.1063	0.0957	0.0926	0.0918	0.0925	0.0904	0.0894	0.1017	0.0988	0.1045	0.1067	0.1072	0.1124	0.0709	0.0674	0.0670	0.0640	0.0677	0.0660	0.0686	0.0678	0.0723	0.0700	0.0665	0.0683	0.0708	0.0702	0.0700	0.0693	0.0725	0.0723	0.0700	0.0694	0.0728	0.0743	0.0660	0.0680
23=21:09:10	20406	300	0.1223	0.1181	0.1280	0.1172	0.1208	0.1128	0.1147	0.1198	0.1250	0.1234	0.1200	0.1168	0.1241	0.1130	0.1205	0.1124	0.1120	0.1165	0.1251	0.1207	0.1212	0.1299	0.1277	0.1187	0.1188	0.1170	0.1125	0.1124	0.1103	0.1062	0.1268	0.1227	0.1233	0.1219	0.1234	0.1200	0.1063	0.1019	0.1018	0.1016	0.0962	0.0992	0.1141	0.1118	0.1141	0.1122	0.1169	0.1132	0.1057	0.0945	0.0960	0.0967	0.0951	0.0941	0.0980	0.1029	0.1064	0.1031	0.1064	0.1085	0.0954	0.0925	0.0941	0.0922	0.0917	0.0909	0.0996	0.1018	0.1061	0.1096	0.1096	0.1111	0.0710	0.0679	0.0667	0.0682	0.0650	0.0646	0.0657	0.0676	0.0679	0.0666	0.0676	0.0661	0.0701	0.0701	0.0683	0.0673	0.0694	0.0716	0.0672	0.0685	0.0714	0.0737	0.0685	0.0657
24=21:23:52	21288	298	0.1299	0.1238	0.1322	0.1278	0.1253	0.1164	0.1217	0.1269	0.1303	0.1294	0.1253	0.1236	0.1313	0.1142	0.1273	0.1191	0.1118	0.1220	0.1322	0.1240	0.1267	0.1359	0.1327	0.1275	0.1187	0.1180	0.1155	0.1132	0.1143	0.1103	0.1311	0.1270	0.1297	0.1291	0.1314	0.1251	0.1060	0.1039	0.1056	0.1022	0.1000	0.0985	0.1184	0.1168	0.1215	0.1223	0.1210	0.1220	0.1075	0.0981	0.0990	0.0986	0.0974	0.0933	0.1005	0.1074	0.1077	0.1068	0.1086	0.1102	0.0976	0.0962	0.0932	0.0915	0.0915	0.0898	0.1033	0.1072	0.1102	0.1146	0.1131	0.1160	0.0711	0.0702	0.0641	0.0618	0.0692	0.0671	0.0669	0.0674	0.0713	0.0669	0.0657	0.0684	0.0674	0.0686	0.0711	0.0690	0.0709	0.0705	0.0675	0.0691	0.0726	0.0731	0.0677	0.0669
25=21:38:33	22170	300	0.1437	0.1291	0.1410	0.1297	0.1299	0.1210	0.1310	0.1323	0.1370	0.1396	0.1325	0.1295	0.1349	0.1246	0.1335	0.1211	0.1211	0.1247	0.1388	0.1318	0.1323	0.1455	0.1405	0.1323	0.1261	0.1225	0.1180	0.1186	0.1171	0.1089	0.1355	0.1375	0.1367	0.1338	0.1370	0.1316	0.1119	0.1057	0.1080	0.1001	0.1048	0.1041	0.1267	0.1214	0.1235	0.1258	0.1244	0.1249	0.1115	0.0976	0.0958	0.0993	0.0993	0.0956	0.1044	0.1070	0.1097	0.1069	0.1070	0.1144	0.0961	0.0960	0.0974	0.0923	0.0927	0.0922	0.1051	0.1100	0.1159	0.1174	0.1160	0.1154	0.0721	0.0684	0.0637	0.0658	0.0657	0.0666	0.0639	0.0678	0.0714	0.0694	0.0652	0.0686	0.0690	0.0714	0.0697	0.0657	0.0685	0.0703	0.0686	0.0687	0.0725	0.0753	0.0686	0.0650
26=21:53:15	23052	300	0.1439	0.1337	0.1465	0.1351	0.1297	0.1226	0.1325	0.1380	0.1395	0.1409	0.1367	0.1310	0.1402	0.1262	0.1337	0.1211	0.1239	0.1254	0.1475	0.1371	0.1410	0.1500	0.1459	0.1390	0.1300	0.1212	0.1169	0.1214	0.1217	0.1125	0.1421	0.1411	0.1440	0.1377	0.1421	0.1328	0.1106	0.1067	0.1077	0.1046	0.1005	0.0994	0.1261	0.1248	0.1278	0.1298	0.1286	0.1308	0.1112	0.1015	0.1007	0.0962	0.0963	0.0939	0.1054	0.1056	0.1100	0.1068	0.1116	0.1102	0.0957	0.0950	0.0948	0.0914	0.0921	0.0932	0.1097	0.1093	0.1168	0.1188	0.1202	0.1221	0.0663	0.0649	0.0632	0.0593	0.0649	0.0642	0.0630	0.0637	0.0687	0.0630	0.0647	0.0654	0.0689	0.0668	0.0644	0.0664	0.0662	0.0708	0.0668	0.0675	0.0714	0.0705	0.0663	0.0644
27=22:07:57	23933	300	0.1564	0.1341	0.1542	0.1443	0.1371	0.1166	0.1401	0.1450	0.1465	0.1455	0.1460	0.1350	0.1487	0.1286	0.1374	0.1287	0.1291	0.1280	0.1528	0.1457	0.1391	0.1584	0.1548	0.1396	0.1337	0.1230	0.1181	0.1194	0.1208	0.1158	0.1510	0.1441	0.1491	0.1470	0.1468	0.1355	0.1061	0.1072	0.1079	0.1001	0.0970	0.1043	0.1363	0.1285	0.1360	0.1295	0.1315	0.1263	0.1128	0.0972	0.1003	0.0963	0.0917	0.0878	0.1002	0.1076	0.1139	0.1080	0.1104	0.1115	0.0931	0.0947	0.0931	0.0876	0.0883	0.0877	0.1080	0.1119	0.1141	0.1202	0.1178	0.1231	0.0660	0.0609	0.0591	0.0602	0.0604	0.0612	0.0607	0.0658	0.0647	0.0618	0.0622	0.0602	0.0626	0.0625	0.0641	0.0645	0.0637	0.0657	0.0656	0.0608	0.0635	0.0668	0.0612	0.0630
28=22:22:39	24815	298	0.1611	0.1436	0.1688	0.1503	0.1480	0.1289	0.1449	0.1514	0.1526	0.1601	0.1515	0.1420	0.1557	0.1367	0.1460	0.1349	0.1338	0.1317	0.1638	0.1493	0.1495	0.1685	0.1611	0.1446	0.1380	0.1290	0.1249	0.1249	0.1248	0.1166	0.1586	0.1512	0.1595	0.1573	0.1548	0.1407	0.1100	0.1072	0.1108	0.1034	0.1036	0.1022	0.1412	0.1318	0.1428	0.1388	0.1384	0.1354	0.1112	0.0982	0.0960	0.0954	0.0955	0.0923	0.1054	0.1143	0.1169	0.1110	0.1168	0.1163	0.0957	0.0916	0.0936	0.0902	0.0880	0.0891	0.1119	0.1138	0.1224	0.1214	0.1256	0.1285	0.0650	0.0618	0.0629	0.0628	0.0631	0.0606	0.0612	0.0634	0.0627	0.0643	0.0594	0.0624	0.0660	0.0642	0.0661	0.0641	0.0646	0.0674	0.0611	0.0639	0.0641	0.0678	0.0598	0.0621
29=22:37:21	25697	303	0.1714	0.1537	0.1802	0.1573	0.1570	0.1356	0.1578	0.1605	0.1679	0.1732	0.1666	0.1506	0.1666	0.1434	0.1588	0.1398	0.1416	0.1420	0.1782	0.1615	0.1637	0.1836	0.1732	0.1563	0.1423	0.1358	0.1338	0.1307	0.1278	0.1249	0.1723	0.1662	0.1699	0.1688	0.1676	0.1573	0.1077	0.1085	0.1139	0.1072	0.1105	0.1052	0.1510	0.1414	0.1532	0.1475	0.1499	0.1487	0.1182	0.0992	0.1009	0.1017	0.1000	0.0939	0.1088	0.1158	0.1205	0.1137	0.1199	0.1246	0.1009	0.0977	0.0948	0.0930	0.0907	0.0922	0.1147	0.1173	0.1257	0.1290	0.1340	0.1371	0.0630	0.0621	0.0654	0.0648	0.0633	0.0610	0.0631	0.0636	0.0646	0.0664	0.0641	0.0636	0.0662	0.0637	0.0656	0.0668	0.0631	0.0686	0.0609	0.0585	0.0685	0.0683	0.0619	0.0625
30=22:52:03	26579	298	0.1947	0.1711	0.1995	0.1785	0.1717	0.1439	0.1717	0.1806	0.1872	0.1962	0.1764	0.1662	0.1866	0.1579	0.1768	0.1560	0.1585	0.1544	0.2018	0.1821	0.1751	0.2001	0.1970	0.1709	0.1570	0.1492	0.1418	0.1431	0.1409	0.1348	0.1898	0.1860	0.1898	0.1888	0.1828	0.1640	0.1235	0.1168	0.1181	0.1150	0.1145	0.1153	0.1687	0.1603	0.1682	0.1656	0.1637	0.1549	0.1317	0.1067	0.1087	0.1075	0.1042	0.1022	0.1176	0.1258	0.1300	0.1234	0.1270	0.1326	0.1067	0.1029	0.1041	0.0962	0.0948	0.0969	0.1246	0.1268	0.1379	0.1392	0.1425	0.1440	0.0738	0.0686	0.0689	0.0654	0.0681	0.0663	0.0679	0.0690	0.0715	0.0691	0.0686	0.0680	0.0705	0.0704	0.0724	0.0734	0.0729	0.0752	0.0699	0.0711	0.0764	0.0771	0.0683	0.0692
31=23:06:44	27461	301	0.2030	0.1745	0.2081	0.1785	0.1755	0.1421	0.1733	0.1833	0.1898	0.1971	0.1786	0.1642	0.1923	0.1584	0.1813	0.1540	0.1557	0.1566	0.2017	0.1852	0.1842	0.2099	0.2002	0.1703	0.1536	0.1482	0.1358	0.1427	0.1386	0.1305	0.1995	0.1909	0.1944	0.1901	0.1906	0.1702	0.1149	0.1133	0.1169	0.1112	0.1049	0.1075	0.1728	0.1585	0.1709	0.1624	0.1646	0.1578	0.1243	0.1040	0.1020	0.0976	0.1008	0.0966	0.1117	0.1246	0.1310	0.1238	0.1274	0.1322	0.0974	0.0922	0.0945	0.0895	0.0890	0.0883	0.1222	0.1236	0.1334	0.1412	0.1440	0.1394	0.0665	0.0620	0.0632	0.0590	0.0630	0.0588	0.0621	0.0575	0.0634	0.0574	0.0627	0.0603	0.0652	0.0602	0.0631	0.0617	0.0648	0.0665	0.0623	0.0611	0.0643	0.0683	0.0605	0.0634
32=23:21:26	28343	303	0.2135	0.1862	0.2260	0.1941	0.1881	0.1501	0.1903	0.1969	0.2081	0.2155	0.1990	0.1712	0.2106	0.1708	0.1936	0.1716	0.1700	0.1642	0.2253	0.2017	0.1996	0.2252	0.2201	0.1869	0.1647	0.1561	0.1412	0.1462	0.1491	0.1403	0.2177	0.2081	0.2081	0.2081	0.2105	0.1818	0.1227	0.1199	0.1205	0.1098	0.1142	0.1114	0.1803	0.1694	0.1911	0.1744	0.1818	0.1702	0.1276	0.1073	0.1036	0.0996	0.1014	0.0969	0.1201	0.1275	0.1319	0.1300	0.1381	0.1389	0.0943	0.0964	0.1025	0.0952	0.0935	0.0945	0.1270	0.1308	0.1477	0.1487	0.1567	0.1533	0.0652	0.0659	0.0617	0.0603	0.0609	0.0625	0.0630	0.0648	0.0659	0.0612	0.0661	0.0599	0.0645	0.0644	0.0656	0.0635	0.0647	0.0684	0.0635	0.0659	0.0680	0.0679	0.0589	0.0626
33=23:36:08	29224	303	0.2347	0.2021	0.2432	0.2156	0.2037	0.1609	0.2075	0.2158	0.2251	0.2377	0.2106	0.1870	0.2254	0.1824	0.2137	0.1826	0.1824	0.1761	0.2412	0.2187	0.2145	0.2461	0.2375	0.1948	0.1756	0.1663	0.1580	0.1565	0.1570	0.1481	0.2347	0.2259	0.2312	0.2264	0.2256	0.1958	0.1312	0.1234	0.1257	0.1179	0.1201	0.1160	0.1980	0.1860	0.2015	0.1953	0.1896	0.1803	0.1371	0.1109	0.1088	0.1082	0.1065	0.1027	0.1238	0.1378	0.1475	0.1385	0.1435	0.1471	0.1064	0.1005	0.1019	0.0939	0.0898	0.0953	0.1371	0.1441	0.1487	0.1597	0.1637	0.1642	0.0669	0.0623	0.0639	0.0641	0.0654	0.0629	0.0621	0.0661	0.0671	0.0664	0.0659	0.0630	0.0671	0.0675	0.0655	0.0602	0.0682	0.0701	0.0646	0.0615	0.0677	0.0715	0.0579	0.0635
34=23:50:50	30106	300	0.2540	0.2209	0.2736	0.2324	0.2225	0.1737	0.2269	0.2341	0.2467	0.2521	0.2247	0.2003	0.2530	0.1955	0.2303	0.1950	0.1994	0.1887	0.2666	0.2348	0.2294	0.2704	0.2574	0.2126	0.1858	0.1780	0.1656	0.1636	0.1653	0.1560	0.2601	0.2474	0.2525	0.2461	0.2451	0.2095	0.1378	0.1264	0.1325	0.1181	0.1236	0.1207	0.2160	0.1967	0.2237	0.2069	0.2079	0.1921	0.1388	0.1141	0.1117	0.1085	0.1099	0.1036	0.1287	0.1416	0.1581	0.1397	0.1547	0.1549	0.1079	0.0994	0.1023	0.0964	0.0970	0.0975	0.1472	0.1532	0.1636	0.1740	0.1762	0.1797	0.0692	0.0681	0.0638	0.0660	0.0642	0.0666	0.0665	0.0659	0.0670	0.0679	0.0675	0.0684	0.0669	0.0675	0.0651	0.0699	0.0683	0.0703	0.0650	0.0613	0.0698	0.0741	0.0687	0.0671
35=00:05:34	30990	300	0.2780	0.2345	0.2966	0.2508	0.2311	0.1781	0.2466	0.2536	0.2631	0.2751	0.2494	0.2089	0.2675	0.2085	0.2502	0.2093	0.2083	0.1955	0.2859	0.2561	0.2515	0.2968	0.2749	0.2205	0.1955	0.1898	0.1738	0.1699	0.1755	0.1612	0.2780	0.2687	0.2731	0.2660	0.2678	0.2233	0.1428	0.1328	0.1348	0.1226	0.1220	0.1223	0.2335	0.2146	0.2318	0.2199	0.2198	0.1995	0.1440	0.1137	0.1164	0.1125	0.1114	0.1016	0.1328	0.1511	0.1643	0.1486	0.1597	0.1586	0.1106	0.1027	0.1066	0.0990	0.1003	0.0988	0.1487	0.1577	0.1685	0.1807	0.1826	0.1854	0.0664	0.0634	0.0621	0.0605	0.0652	0.0626	0.0624	0.0615	0.0687	0.0656	0.0646	0.0637	0.0664	0.0669	0.0659	0.0648	0.0644	0.0675	0.0669	0.0675	0.0697	0.0670	0.0629	0.0648
36=00:20:16	31872	303	0.2968	0.2413	0.3176	0.2686	0.2519	0.1858	0.2690	0.2672	0.2783	0.2929	0.2610	0.2231	0.2910	0.2252	0.2711	0.2211	0.2265	0.2063	0.3091	0.2767	0.2677	0.3138	0.2959	0.2305	0.2093	0.1973	0.1840	0.1825	0.1858	0.1712	0.3063	0.2919	0.2972	0.2885	0.2877	0.2342	0.1406	0.1330	0.1365	0.1257	0.1263	0.1266	0.2478	0.2252	0.2518	0.2363	0.2330	0.2047	0.1524	0.1136	0.1164	0.1093	0.1102	0.1042	0.1392	0.1561	0.1727	0.1565	0.1641	0.1700	0.1102	0.1034	0.1060	0.0976	0.0944	0.0944	0.1613	0.1684	0.1835	0.1889	0.1916	0.1903	0.0664	0.0630	0.0606	0.0564	0.0610	0.0619	0.0638	0.0627	0.0621	0.0606	0.0635	0.0588	0.0667	0.0649	0.0610	0.0626	0.0645	0.0616	0.0597	0.0630	0.0681	0.0716	0.0632	0.0633
37=00:34:57	32754	303	0.3248	0.2759	0.3478	0.2950	0.2663	0.1967	0.2922	0.2932	0.3054	0.3214	0.2828	0.2347	0.3228	0.2460	0.2989	0.2480	0.2420	0.2237	0.3445	0.3047	0.2970	0.3498	0.3265	0.2524	0.2266	0.2147	0.1916	0.1953	0.1998	0.1829	0.3301	0.3161	0.3250	0.3188	0.3141	0.2546	0.1577	0.1385	0.1481	0.1296	0.1314	0.1351	0.2725	0.2530	0.2769	0.2600	0.2595	0.2266	0.1601	0.1213	0.1213	0.1152	0.1199	0.1080	0.1468	0.1725	0.1861	0.1692	0.1838	0.1807	0.1192	0.1102	0.1099	0.1015	0.1039	0.1015	0.1722	0.1833	0.2002	0.2110	0.2146	0.2090	0.0693	0.0679	0.0654	0.0671	0.0605	0.0650	0.0632	0.0643	0.0686	0.0680	0.0705	0.0676	0.0669	0.0706	0.0664	0.0669	0.0640	0.0675	0.0698	0.0694	0.0714	0.0760	0.0669	0.0642
38=00:49:39	33636	298	0.3476	0.2933	0.3785	0.3196	0.2890	0.2052	0.3150	0.3120	0.3339	0.3488	0.3041	0.2478	0.3496	0.2640	0.3243	0.2607	0.2654	0.2364	0.3708	0.3334	0.3243	0.3735	0.3490	0.2712	0.2368	0.2233	0.2038	0.2026	0.2092	0.1933	0.3606	0.3472	0.3535	0.3455	0.3319	0.2624	0.1612	0.1455	0.1472	0.1318	0.1373	0.1369	0.2979	0.2705	0.2979	0.2793	0.2690	0.2410	0.1645	0.1250	0.1220	0.1179	0.1189	0.1099	0.1481	0.1788	0.1975	0.1697	0.1886	0.1921	0.1166	0.1118	0.1087	0.1025	0.1016	0.1027	0.1786	0.1886	0.2098	0.2271	0.2246	0.2206	0.0651	0.0639	0.0641	0.0605	0.0660	0.0609	0.0605	0.0556	0.0710	0.0653	0.0654	0.0662	0.0655	0.0665	0.0675	0.0665	0.0675	0.0664	0.0669	0.0625	0.0683	0.0730	0.0644	0.0663
39=01:04:21	34517	300	0.3798	0.3162	0.4146	0.3466	0.3038	0.2130	0.3361	0.3359	0.3624	0.3704	0.3197	0.2584	0.3738	0.2805	0.3499	0.2810	0.2753	0.2413	0.4067	0.3547	0.3426	0.4036	0.3736	0.2770	0.2519	0.2359	0.2181	0.2174	0.2227	0.2033	0.3881	0.3724	0.3785	0.3680	0.3584	0.2793	0.1634	0.1489	0.1541	0.1374	0.1405	0.1377	0.3202	0.2959	0.3227	0.2994	0.2912	0.2460	0.1763	0.1234	0.1255	0.1184	0.1181	0.1090	0.1575	0.1863	0.2064	0.1834	0.1993	0.1950	0.1128	0.1102	0.1099	0.0943	0.1002	0.1009	0.1913	0.2001	0.2178	0.2309	0.2334	0.2275	0.0671	0.0627	0.0607	0.0582	0.0618	0.0637	0.0633	0.0629	0.0641	0.0620	0.0644	0.0559	0.0637	0.0643	0.0638	0.0638	0.0651	0.0668	0.0626	0.0630	0.0670	0.0707	0.0618	0.0620
40=01:19:03	35399	300	0.4176	0.3419	0.4427	0.3770	0.3324	0.2312	0.3787	0.3722	0.4004	0.4111	0.3515	0.2758	0.4092	0.3095	0.3843	0.3084	0.3007	0.2645	0.4423	0.3956	0.3767	0.4380	0.4038	0.2971	0.2713	0.2610	0.2329	0.2378	0.2437	0.2146	0.4256	0.4139	0.4190	0.4081	0.3936	0.3035	0.1738	0.1590	0.1599	0.1433	0.1513	0.1496	0.3566	0.3192	0.3447	0.3223	0.3136	0.2671	0.1907	0.1281	0.1301	0.1263	0.1219	0.1146	0.1688	0.2051	0.2240	0.2032	0.2179	0.2053	0.1203	0.1117	0.1102	0.1013	0.1015	0.1030	0.2045	0.2140	0.2289	0.2530	0.2538	0.2445	0.0694	0.0651	0.0642	0.0632	0.0641	0.0652	0.0649	0.0680	0.0680	0.0676	0.0619	0.0619	0.0611	0.0649	0.0677	0.0665	0.0697	0.0711	0.0691	0.0658	0.0687	0.0719	0.0669	0.0678
41=01:33:45	36281	300	0.4470	0.3727	0.4806	0.4201	0.3626	0.2425	0.4056	0.4008	0.4331	0.4404	0.3855	0.2989	0.4509	0.3362	0.4209	0.3361	0.3277	0.2781	0.4746	0.4269	0.4102	0.4675	0.4348	0.3139	0.3048	0.2801	0.2504	0.2555	0.2623	0.2408	0.4755	0.4468	0.4533	0.4399	0.4255	0.3215	0.1863	0.1689	0.1743	0.1547	0.1566	0.1579	0.3807	0.3522	0.3883	0.3548	0.3408	0.2895	0.2050	0.1362	0.1350	0.1282	0.1314	0.1169	0.1771	0.2193	0.2410	0.2119	0.2328	0.2202	0.1245	0.1212	0.1164	0.1077	0.1093	0.1110	0.2208	0.2343	0.2566	0.2773	0.2764	0.2559	0.0740	0.0689	0.0674	0.0685	0.0701	0.0669	0.0669	0.0716	0.0707	0.0684	0.0668	0.0663	0.0700	0.0690	0.0716	0.0709	0.0693	0.0681	0.0703	0.0683	0.0732	0.0755	0.0668	0.0699
42=01:48:26	37163	300	0.4854	0.4020	0.5019	0.4377	0.3811	0.2553	0.4457	0.4327	0.4635	0.4679	0.3990	0.3105	0.4766	0.3609	0.4436	0.3635	0.3449	0.2920	0.5115	0.4535	0.4372	0.4866	0.4539	0.3304	0.3186	0.2945	0.2631	0.2719	0.2789	0.2451	0.4949	0.4753	0.4757	0.4644	0.4443	0.3371	0.1886	0.1748	0.1757	0.1590	0.1597	0.1604	0.4126	0.3768	0.4139	0.3836	0.3618	0.2981	0.2121	0.1369	0.1338	0.1296	0.1320	0.1159	0.1882	0.2234	0.2556	0.2279	0.2461	0.2259	0.1217	0.1165	0.1197	0.1028	0.1018	0.1071	0.2290	0.2499	0.2673	0.2873	0.2870	0.2679	0.0671	0.0649	0.0592	0.0605	0.0631	0.0626	0.0628	0.0636	0.0674	0.0644	0.0639	0.0630	0.0629	0.0649	0.0624	0.0657	0.0653	0.0614	0.0696	0.0636	0.0667	0.0704	0.0627	0.0646
43=02:03:08	38045	301	0.5180	0.4354	0.5332	0.4658	0.4114	0.2724	0.4746	0.4661	0.5042	0.4970	0.4318	0.3275	0.5194	0.3867	0.4753	0.3908	0.3749	0.3168	0.5570	0.4976	0.4685	0.5183	0.4841	0.3583	0.3373	0.3180	0.2902	0.2923	0.2968	0.2672	0.5396	0.5211	0.5141	0.4887	0.4804	0.3589	0.2001	0.1853	0.1895	0.1665	0.1750	0.1704	0.4528	0.4147	0.4382	0.4180	0.3891	0.3302	0.2223	0.1438	0.1479	0.1376	0.1422	0.1247	0.2003	0.2476	0.2831	0.2459	0.2629	0.2416	0.1308	0.1231	0.1255	0.1116	0.1105	0.1121	0.2554	0.2704	0.2999	0.3158	0.3191	0.2961	0.0650	0.0675	0.0668	0.0653	0.0680	0.0688	0.0682	0.0689	0.0714	0.0701	0.0663	0.0675	0.0653	0.0691	0.0693	0.0691	0.0725	0.0681	0.0710	0.0691	0.0740	0.0751	0.0642	0.0696
44=02:17:50	38927	303	0.5641	0.4696	0.5791	0.4981	0.4363	0.2824	0.5170	0.5016	0.5425	0.5268	0.4595	0.3553	0.5603	0.4267	0.5134	0.4202	0.4021	0.3342	0.5970	0.5298	0.5045	0.5485	0.5077	0.3759	0.3681	0.3489	0.3113	0.3212	0.3333	0.2905	0.5906	0.5548	0.5542	0.5266	0.4989	0.3847	0.2214	0.1940	0.2014	0.1716	0.1886	0.1841	0.4927	0.4509	0.4816	0.4444	0.4202	0.3403	0.2426	0.1540	0.1504	0.1423	0.1497	0.1317	0.2198	0.2715	0.3088	0.2627	0.2834	0.2602	0.1345	0.1313	0.1293	0.1160	0.1138	0.1181	0.2740	0.2971	0.3198	0.3459	0.3393	0.3075	0.0752	0.0738	0.0709	0.0669	0.0710	0.0729	0.0676	0.0681	0.0724	0.0703	0.0713	0.0709	0.0737	0.0700	0.0730	0.0726	0.0734	0.0725	0.0695	0.0732	0.0757	0.0753	0.0699	0.0713
45=02:32:32	39808	300	0.5966	0.4908	0.6057	0.5120	0.4508	0.2889	0.5560	0.5351	0.5724	0.5517	0.4725	0.3651	0.5970	0.4478	0.5388	0.4461	0.4211	0.3457	0.6385	0.5636	0.5283	0.5676	0.5245	0.3887	0.3936	0.3689	0.3324	0.3423	0.3447	0.3051	0.6201	0.5946	0.5806	0.5461	0.5116	0.4024	0.2280	0.2027	0.2087	0.1774	0.1911	0.1884	0.5197	0.4715	0.4953	0.4689	0.4466	0.3528	0.2528	0.1498	0.1549	0.1432	0.1479	0.1269	0.2220	0.2855	0.3248	0.2771	0.3063	0.2660	0.1352	0.1270	0.1271	0.1085	0.1112	0.1102	0.2956	0.3160	0.3357	0.3689	0.3620	0.3159	0.0680	0.0659	0.0641	0.0638	0.0598	0.0613	0.0642	0.0652	0.0651	0.0644	0.0641	0.0643	0.0650	0.0682	0.0668	0.0648	0.0679	0.0692	0.0649	0.0617	0.0634	0.0694	0.0623	0.0631
46=02:47:14	40690	300	0.6362	0.5180	0.6383	0.5375	0.4711	0.3008	0.5894	0.5607	0.6094	0.5780	0.4867	0.3826	0.6357	0.4808	0.5668	0.4701	0.4454	0.3629	0.6709	0.6038	0.5588	0.5940	0.5389	0.3993	0.4142	0.4025	0.3570	0.3627	0.3730	0.3236	0.6702	0.6305	0.6110	0.5668	0.5295	0.4196	0.2403	0.2116	0.2200	0.1909	0.1996	0.1967	0.5660	0.5159	0.5357	0.4833	0.4510	0.3637	0.2646	0.1575	0.1588	0.1502	0.1535	0.1338	0.2347	0.2957	0.3469	0.2917	0.3240	0.2765	0.1392	0.1298	0.1350	0.1115	0.1134	0.1187	0.3218	0.3376	0.3551	0.3985	0.3886	0.3314	0.0680	0.0641	0.0616	0.0622	0.0604	0.0626	0.0634	0.0636	0.0647	0.0668	0.0650	0.0618	0.0690	0.0633	0.0659	0.0666	0.0687	0.0676	0.0668	0.0617	0.0711	0.0693	0.0635	0.0609
47=03:01:56	41572	300	0.6757	0.5555	0.6660	0.5561	0.4822	0.3126	0.6320	0.5977	0.6459	0.6045	0.5045	0.4012	0.6740	0.5100	0.6059	0.4858	0.4597	0.3744	0.7196	0.6422	0.5902	0.6151	0.5582	0.4239	0.4513	0.4305	0.3796	0.3909	0.3941	0.3419	0.7063	0.6658	0.6537	0.5995	0.5519	0.4369	0.2578	0.2244	0.2322	0.1999	0.2080	0.2059	0.6054	0.5335	0.5714	0.5091	0.4751	0.3893	0.2846	0.1654	0.1693	0.1542	0.1603	0.1394	0.2555	0.3179	0.3721	0.3121	0.3458	0.2901	0.1444	0.1354	0.1354	0.1158	0.1135	0.1181	0.3347	0.3704	0.3873	0.4259	0.4130	0.3564	0.0699	0.0638	0.0649	0.0626	0.0626	0.0630	0.0639	0.0649	0.0658	0.0660	0.0628	0.0602	0.0667	0.0652	0.0667	0.0666	0.0665	0.0678	0.0656	0.0679	0.0681	0.0720	0.0636	0.0638
48=03:16:37	42454	300	0.7167	0.5916	0.7041	0.5818	0.4946	0.3340	0.6790	0.6342	0.6869	0.6322	0.5236	0.4207	0.7151	0.5418	0.6447	0.5103	0.4675	0.3968	0.7652	0.6807	0.6224	0.6477	0.5817	0.4423	0.4818	0.4558	0.4153	0.4254	0.4252	0.3653	0.7492	0.7071	0.6866	0.6313	0.5744	0.4558	0.2767	0.2379	0.2513	0.2102	0.2227	0.2150	0.6515	0.5842	0.6006	0.5383	0.4986	0.4072	0.3077	0.1732	0.1746	0.1617	0.1713	0.1366	0.2678	0.3510	0.4074	0.3413	0.3705	0.3042	0.1469	0.1391	0.1413	0.1195	0.1157	0.1205	0.3661	0.4036	0.4234	0.4480	0.4320	0.3730	0.0700	0.0656	0.0599	0.0645	0.0646	0.0638	0.0603	0.0635	0.0651	0.0637	0.0617	0.0645	0.0642	0.0656	0.0610	0.0668	0.0660	0.0688	0.0640	0.0657	0.0681	0.0677	0.0660	0.0639
49=03:31:15	43332	303	0.7588	0.6262	0.7476	0.6063	0.5037	0.3432	0.7136	0.6693	0.7216	0.6595	0.5458	0.4373	0.7608	0.5804	0.6776	0.5272	0.4959	0.4108	0.7979	0.7136	0.6557	0.6799	0.6007	0.4553	0.5221	0.4894	0.4434	0.4546	0.4554	0.3902	0.7918	0.7436	0.7260	0.6639	0.5950	0.4724	0.2968	0.2551	0.2621	0.2281	0.2388	0.2309	0.6864	0.6149	0.6396	0.5674	0.5114	0.4263	0.3254	0.1794	0.1863	0.1679	0.1716	0.1460	0.2952	0.3847	0.4281	0.3626	0.3923	0.3165	0.1529	0.1430	0.1443	0.1162	0.1169	0.1205	0.3945	0.4228	0.4448	0.4712	0.4599	0.3946	0.0651	0.0617	0.0637	0.0584	0.0641	0.0634	0.0592	0.0637	0.0636	0.0628	0.0633	0.0648	0.0662	0.0661	0.0646	0.0665	0.0626	0.0670	0.0644	0.0630	0.0631	0.0710	0.0606	0.0645
50=03:45:57	44214	303	0.7958	0.6711	0.7784	0.6315	0.5261	0.3648	0.7619	0.7155	0.7593	0.6920	0.5670	0.4518	0.7947	0.6168	0.7146	0.5553	0.5158	0.4358	0.8349	0.7654	0.6906	0.7086	0.6297	0.4725	0.5646	0.5272	0.4768	0.4857	0.4758	0.4174	0.8260	0.7850	0.7593	0.6902	0.6196	0.4935	0.3246	0.2857	0.2904	0.2455	0.2634	0.2586	0.7329	0.6677	0.6826	0.6033	0.5339	0.4470	0.3604	0.1930	0.2039	0.1807	0.1899	0.1579	0.3204	0.4100	0.4668	0.3946	0.4292	0.3379	0.1658	0.1527	0.1549	0.1290	0.1307	0.1357	0.4359	0.4710	0.4835	0.4990	0.4832	0.4199	0.0757	0.0725	0.0717	0.0685	0.0679	0.0717	0.0703	0.0731	0.0709	0.0737	0.0699	0.0701	0.0694	0.0712	0.0739	0.0719	0.0780	0.0729	0.0719	0.0691	0.0760	0.0804	0.0724	0.0724
51=04:00:39	45095	300	0.8060	0.6940	0.7987	0.6533	0.5393	0.3661	0.7784	0.7362	0.7893	0.7126	0.5739	0.4580	0.8063	0.6516	0.7379	0.5644	0.5184	0.4378	0.8309	0.7842	0.7195	0.7235	0.6371	0.4791	0.5914	0.5615	0.4974	0.4970	0.4902	0.4346	0.8502	0.8084	0.7880	0.7070	0.6310	0.4959	0.3391	0.2898	0.2966	0.2525	0.2686	0.2616	0.7675	0.6936	0.7046	0.6185	0.5438	0.4636	0.3725	0.1984	0.2059	0.1802	0.1898	0.1525	0.3377	0.4293	0.4893	0.4201	0.4324	0.3498	0.1623	0.1529	0.1497	0.1219	0.1250	0.1297	0.4501	0.4860	0.5071	0.5245	0.4895	0.4249	0.0650	0.0658	0.0630	0.0601	0.0638	0.0637	0.0613	0.0619	0.0667	0.0637	0.0622	0.0576	0.0667	0.0631	0.0672	0.0666	0.0626	0.0687	0.0634	0.0659	0.0682	0.0693	0.0614	0.0651
52=04:15:21	45977	300	0.8178	0.7340	0.8148	0.6795	0.5579	0.3928	0.8081	0.7690	0.8154	0.7483	0.5990	0.4783	0.8109	0.6943	0.7727	0.5980	0.5428	0.4587	0.8375	0.8210	0.7555	0.7525	0.6638	0.4980	0.6369	0.6091	0.5346	0.5307	0.5125	0.4612	0.8628	0.8274	0.8147	0.7438	0.6586	0.5097	0.3673	0.3177	0.3320	0.2802	0.2940	0.2842	0.8099	0.7348	0.7320	0.6500	0.5688	0.4758	0.4153	0.2166	0.2291	0.1999	0.2080	0.1688	0.3728	0.4632	0.5285	0.4458	0.4656	0.3737	0.1781	0.1643	0.1701	0.1336	0.1360	0.1423	0.4956	0.5329	0.5525	0.5569	0.5089	0.4472	0.0749	0.0698	0.0692	0.0686	0.0670	0.0687	0.0693	0.0732	0.0727	0.0735	0.0683	0.0696	0.0699	0.0697	0.0720	0.0745	0.0756	0.0728	0.0738	0.0734	0.0743	0.0756	0.0699	0.0706
53=04:30:02	46859	298	0.8108	0.7642	0.8118	0.6984	0.5675	0.3990	0.8079	0.7856	0.8172	0.7644	0.6119	0.4827	0.8116	0.7208	0.7914	0.6122	0.5469	0.4692	0.8316	0.8151	0.7735	0.7649	0.6698	0.5008	0.6670	0.6362	0.5586	0.5443	0.5312	0.4696	0.8527	0.8257	0.8147	0.7624	0.6735	0.5161	0.3875	0.3281	0.3483	0.2906	0.3118	0.2950	0.8293	0.7716	0.7592	0.6600	0.5855	0.4779	0.4380	0.2234	0.2323	0.2041	0.2121	0.1683	0.3893	0.4852	0.5526	0.4602	0.4788	0.3858	0.1755	0.1643	0.1701	0.1286	0.1320	0.1381	0.5221	0.5590	0.5762	0.5819	0.5333	0.4539	0.0685	0.0673	0.0584	0.0641	0.0654	0.0634	0.0642	0.0646	0.0637	0.0654	0.0656	0.0644	0.0632	0.0661	0.0668	0.0666	0.0677	0.0709	0.0675	0.0658	0.0703	0.0701	0.0649	0.0653
54=04:44:44	47741	300	0.8212	0.7877	0.8168	0.7204	0.5785	0.4159	0.8082	0.7974	0.8189	0.7831	0.6285	0.4950	0.8184	0.7587	0.8051	0.6301	0.5653	0.4837	0.8346	0.8134	0.7950	0.7846	0.6912	0.5132	0.7094	0.6750	0.5934	0.5792	0.5555	0.4857	0.8616	0.8219	0.8229	0.7844	0.6872	0.5288	0.4227	0.3599	0.3728	0.3167	0.3340	0.3165	0.8343	0.7997	0.7912	0.6949	0.6022	0.4916	0.4717	0.2417	0.2475	0.2139	0.2323	0.1782	0.4250	0.5318	0.5845	0.4842	0.4988	0.3997	0.1913	0.1750	0.1793	0.1396	0.1401	0.1490	0.5672	0.6019	0.6085	0.6071	0.5503	0.4724	0.0695	0.0656	0.0690	0.0661	0.0688	0.0702	0.0682	0.0710	0.0715	0.0674	0.0677	0.0688	0.0710	0.0669	0.0687	0.0677	0.0736	0.0739	0.0713	0.0651	0.0706	0.0761	0.0711	0.0691
55=04:59:26	48623	300	0.8153	0.8103	0.8232	0.7355	0.5800	0.4257	0.8109	0.8009	0.8209	0.7815	0.6434	0.5056	0.8251	0.7795	0.8135	0.6454	0.5701	0.4852	0.8423	0.8076	0.8022	0.7856	0.7088	0.5231	0.7534	0.7025	0.6309	0.6127	0.5772	0.4972	0.8488	0.8232	0.8240	0.8002	0.7060	0.5442	0.4467	0.3880	0.3915	0.3409	0.3577	0.3359	0.8322	0.8088	0.8053	0.7115	0.6118	0.5004	0.5040	0.2494	0.2611	0.2263	0.2426	0.1867	0.4655	0.5641	0.6226	0.5109	0.5101	0.4173	0.1969	0.1804	0.1883	0.1379	0.1449	0.1443	0.6039	0.6431	0.6346	0.6216	0.5616	0.4791	0.0727	0.0673	0.0671	0.0650	0.0676	0.0669	0.0662	0.0687	0.0688	0.0670	0.0682	0.0633	0.0699	0.0677	0.0667	0.0690	0.0707	0.0743	0.0683	0.0680	0.0693	0.0749	0.0696	0.0688
56=05:14:10	49507	300	0.8272	0.8151	0.8203	0.7505	0.6011	0.4393	0.8254	0.8064	0.8276	0.7902	0.6562	0.5153	0.8300	0.8074	0.8114	0.6740	0.5899	0.4925	0.8509	0.8304	0.8070	0.7864	0.7305	0.5315	0.7756	0.7384	0.6658	0.6395	0.5858	0.5012	0.8472	0.8273	0.8230	0.7927	0.7298	0.5534	0.4854	0.4131	0.4295	0.3589	0.3793	0.3582	0.8339	0.8004	0.8033	0.7386	0.6332	0.5103	0.5359	0.2619	0.2781	0.2406	0.2601	0.2000	0.4882	0.5970	0.6537	0.5341	0.5279	0.4300	0.2085	0.1900	0.1951	0.1398	0.1468	0.1555	0.6485	0.6843	0.6706	0.6459	0.5812	0.4890	0.0697	0.0642	0.0652	0.0652	0.0694	0.0638	0.0646	0.0663	0.0659	0.0669	0.0667	0.0644	0.0676	0.0678	0.0671	0.0638	0.0704	0.0703	0.0693	0.0631	0.0692	0.0712	0.0661	0.0620
57=05:28:52	50389	303	0.8232	0.8097	0.8228	0.7630	0.6065	0.4447	0.8121	0.7964	0.8281	0.7853	0.6663	0.5201	0.8267	0.7972	0.8094	0.6761	0.5932	0.4987	0.8409	0.8239	0.8061	0.7895	0.7259	0.5425	0.7959	0.7653	0.6877	0.6559	0.6036	0.5129	0.8531	0.8259	0.8231	0.7917	0.7355	0.5582	0.5161	0.4408	0.4461	0.3780	0.3992	0.3702	0.8354	0.8057	0.7983	0.7498	0.6481	0.5249	0.5643	0.2788	0.2883	0.2508	0.2692	0.2027	0.5210	0.6294	0.6794	0.5470	0.5366	0.4365	0.2164	0.1927	0.2021	0.1458	0.1491	0.1577	0.6805	0.7102	0.7012	0.6739	0.5888	0.5090	0.0670	0.0651	0.0619	0.0604	0.0664	0.0621	0.0644	0.0621	0.0658	0.0649	0.0599	0.0633	0.0626	0.0622	0.0659	0.0653	0.0635	0.0667	0.0632	0.0619	0.0674	0.0725	0.0636	0.0645
58=05:43:34	51271	303	0.8294	0.8149	0.8278	0.7763	0.6202	0.4522	0.8201	0.8101	0.8368	0.7904	0.6784	0.5365	0.8358	0.8154	0.8177	0.7017	0.6136	0.5116	0.8526	0.8202	0.8107	0.7949	0.7282	0.5588	0.8050	0.7950	0.7257	0.6780	0.6230	0.5263	0.8609	0.8365	0.8287	0.8018	0.7399	0.5750	0.5529	0.4657	0.4824	0.4151	0.4249	0.4002	0.8503	0.8134	0.8052	0.7638	0.6586	0.5446	0.6085	0.2973	0.3173	0.2715	0.2882	0.2192	0.5588	0.6599	0.7130	0.5789	0.5521	0.4521	0.2358	0.2061	0.2162	0.1550	0.1578	0.1683	0.7236	0.7495	0.7266	0.7001	0.6103	0.5209	0.0700	0.0686	0.0657	0.0667	0.0667	0.0683	0.0673	0.0683	0.0699	0.0652	0.0694	0.0676	0.0725	0.0676	0.0681	0.0696	0.0719	0.0723	0.0714	0.0711	0.0753	0.0747	0.0673	0.0676
59=05:58:16	52152	303	0.8340	0.8227	0.8315	0.7842	0.6391	0.4785	0.8275	0.8174	0.8527	0.8015	0.6939	0.5557	0.8366	0.8228	0.8263	0.7241	0.6289	0.5266	0.8545	0.8333	0.8198	0.8000	0.7342	0.5674	0.8099	0.8057	0.7569	0.7098	0.6484	0.5441	0.8671	0.8402	0.8345	0.8095	0.7446	0.5896	0.5909	0.4949	0.5092	0.4390	0.4473	0.4207	0.8554	0.8174	0.8164	0.7600	0.6816	0.5457	0.6539	0.3193	0.3352	0.2887	0.3132	0.2320	0.6039	0.7037	0.7437	0.5969	0.5759	0.4622	0.2461	0.2172	0.2275	0.1632	0.1597	0.1735	0.7653	0.7803	0.7591	0.7310	0.6309	0.5322	0.0743	0.0711	0.0675	0.0663	0.0698	0.0680	0.0677	0.0723	0.0699	0.0668	0.0706	0.0695	0.0726	0.0696	0.0714	0.0697	0.0745	0.0737	0.0694	0.0692	0.0749	0.0767	0.0734	0.0691
60=06:12:58	53034	300	0.8329	0.8206	0.8240	0.7634	0.6412	0.4803	0.8411	0.8172	0.8441	0.7945	0.6817	0.5542	0.8275	0.8105	0.8243	0.7362	0.6281	0.5226	0.8568	0.8351	0.8093	0.8026	0.7270	0.5714	0.8040	0.7976	0.7780	0.7345	0.6541	0.5376	0.8502	0.8268	0.8304	0.8018	0.7342	0.5970	0.6287	0.5299	0.5361	0.4468	0.4607	0.4380	0.8490	0.8124	0.8118	0.7678	0.6928	0.5507	0.6861	0.3303	0.3515	0.3053	0.3328	0.2446	0.6389	0.7188	0.7704	0.6208	0.5859	0.4706	0.2500	0.2262	0.2313	0.1597	0.1630	0.1791	0.7818	0.7753	0.7751	0.7356	0.6391	0.5329	0.0668	0.0648	0.0626	0.0572	0.0636	0.0662	0.0625	0.0633	0.0682	0.0592	0.0649	0.0621	0.0642	0.0660	0.0664	0.0674	0.0684	0.0669	0.0673	0.0641	0.0708	0.0712	0.0676	0.0626
61=06:27:40	53916	300	0.8342	0.8299	0.8379	0.7787	0.6557	0.4841	0.8336	0.8212	0.8570	0.7992	0.6922	0.5752	0.8435	0.8206	0.8327	0.7555	0.6515	0.5417	0.8644	0.8388	0.8176	0.8048	0.7365	0.5852	0.8169	0.8036	0.7787	0.7624	0.6787	0.5665	0.8654	0.8377	0.8428	0.8157	0.7459	0.6228	0.6623	0.5662	0.5665	0.4804	0.4910	0.4508	0.8449	0.8192	0.8180	0.7668	0.7022	0.5652	0.7202	0.3595	0.3780	0.3289	0.3545	0.2563	0.6935	0.7682	0.7889	0.6447	0.6058	0.4806	0.2747	0.2378	0.2577	0.1728	0.1756	0.1854	0.8030	0.7773	0.7878	0.7601	0.6558	0.5424	0.0707	0.0710	0.0641	0.0679	0.0678	0.0698	0.0662	0.0699	0.0703	0.0695	0.0698	0.0696	0.0705	0.0692	0.0698	0.0719	0.0731	0.0731	0.0715	0.0680	0.0734	0.0744	0.0691	0.0675
62=06:42:21	54798	300	0.8359	0.8285	0.8253	0.7737	0.6678	0.4949	0.8400	0.8184	0.8607	0.8010	0.6812	0.5700	0.8292	0.8175	0.8229	0.7616	0.6579	0.5441	0.8561	0.8399	0.8189	0.7946	0.7301	0.5905	0.8040	0.8080	0.7847	0.7651	0.6817	0.5582	0.8625	0.8366	0.8344	0.8046	0.7394	0.6165	0.6984	0.5897	0.6014	0.5003	0.4941	0.4624	0.8572	0.8124	0.8141	0.7724	0.7007	0.5661	0.7497	0.3687	0.3948	0.3505	0.3798	0.2691	0.7095	0.7775	0.7894	0.6633	0.6178	0.4895	0.2839	0.2506	0.2576	0.1715	0.1761	0.1928	0.7969	0.7828	0.7878	0.7582	0.6666	0.5475	0.0666	0.0631	0.0641	0.0601	0.0621	0.0610	0.0616	0.0656	0.0671	0.0639	0.0607	0.0642	0.0630	0.0648	0.0642	0.0657	0.0654	0.0682	0.0642	0.0668	0.0681	0.0704	0.0622	0.0630
63=06:57:03	55680	300	0.8330	0.8300	0.8365	0.7788	0.6624	0.4954	0.8387	0.8199	0.8655	0.7984	0.6883	0.5855	0.8389	0.8150	0.8334	0.7572	0.6695	0.5563	0.8589	0.8348	0.8143	0.8049	0.7282	0.5978	0.8145	0.8096	0.7824	0.7766	0.7061	0.5765	0.8632	0.8340	0.8389	0.8150	0.7410	0.6326	0.7290	0.6371	0.6314	0.5228	0.5287	0.4821	0.8570	0.8202	0.8229	0.7685	0.7022	0.5824	0.7696	0.4041	0.4258	0.3652	0.4042	0.2885	0.7694	0.7943	0.7909	0.6894	0.6296	0.4942	0.3053	0.2605	0.2824	0.1842	0.1902	0.2026	0.8020	0.7887	0.7853	0.7556	0.6824	0.5672	0.0708	0.0685	0.0664	0.0673	0.0656	0.0645	0.0641	0.0657	0.0689	0.0675	0.0660	0.0665	0.0682	0.0669	0.0687	0.0702	0.0712	0.0728	0.0688	0.0668	0.0713	0.0740	0.0688	0.0675
64=07:11:45	56562	300	0.8312	0.8252	0.8384	0.7805	0.6598	0.4991	0.8207	0.8151	0.8681	0.8067	0.6860	0.5889	0.8380	0.8300	0.8283	0.7499	0.6745	0.5592	0.8545	0.8396	0.8196	0.7979	0.7281	0.6006	0.8083	0.8081	0.7768	0.7648	0.7153	0.5918	0.8708	0.8377	0.8364	0.8173	0.7329	0.6310	0.7391	0.6560	0.6599	0.5485	0.5316	0.4791	0.8467	0.8199	0.8146	0.7685	0.6873	0.5908	0.7559	0.4218	0.4426	0.3854	0.4126	0.2960	0.7885	0.7924	0.7797	0.6936	0.6388	0.4961	0.3182	0.2708	0.2908	0.1911	0.1921	0.2088	0.8060	0.7860	0.7906	0.7581	0.6882	0.5732	0.0672	0.0635	0.0620	0.0592	0.0605	0.0630	0.0606	0.0636	0.0637	0.0606	0.0603	0.0630	0.0639	0.0652	0.0654	0.0620	0.0657	0.0641	0.0645	0.0627	0.0660	0.0696	0.0616	0.0607
65=07:26:27	57443	301	0.8334	0.8261	0.8363	0.7789	0.6546	0.5064	0.8310	0.8184	0.8812	0.8072	0.6859	0.5745	0.8394	0.8288	0.8252	0.7512	0.6736	0.5748	0.8553	0.8311	0.8188	0.8081	0.7290	0.5943	0.8147	0.8137	0.7879	0.7741	0.7244	0.6008	0.8627	0.8355	0.8417	0.8157	0.7380	0.6274	0.7462	0.6905	0.6900	0.5689	0.5541	0.5007	0.8485	0.8273	0.8206	0.7709	0.6951	0.5929	0.7582	0.4494	0.4686	0.4077	0.4325	0.3102	0.8155	0.7941	0.7904	0.7180	0.6575	0.5082	0.3424	0.2861	0.3195	0.2007	0.2057	0.2219	0.8138	0.7948	0.7926	0.7602	0.6989	0.5814	0.0673	0.0650	0.0607	0.0644	0.0623	0.0644	0.0632	0.0629	0.0635	0.0657	0.0635	0.0645	0.0676	0.0663	0.0672	0.0677	0.0669	0.0698	0.0672	0.0635	0.0689	0.0687	0.0644	0.0628
66=07:41:09	58325	303	0.8354	0.8263	0.8391	0.7914	0.6707	0.5183	0.8285	0.8200	0.8938	0.8173	0.6887	0.5899	0.8420	0.8298	0.8238	0.7504	0.6773	0.5824	0.8576	0.8455	0.8238	0.8075	0.7311	0.6008	0.8206	0.8193	0.7781	0.7696	0.7216	0.6213	0.8827	0.8458	0.8394	0.8197	0.7388	0.6263	0.7386	0.7141	0.7199	0.5973	0.5718	0.5104	0.8612	0.8265	0.8249	0.7742	0.6961	0.6005	0.7659	0.4848	0.5029	0.4313	0.4513	0.3325	0.8195	0.7944	0.7927	0.7206	0.6688	0.5157	0.3620	0.3067	0.3304	0.2080	0.2158	0.2350	0.8089	0.7979	0.7992	0.7669	0.6996	0.5943	0.0687	0.0642	0.0652	0.0644	0.0655	0.0671	0.0669	0.0670	0.0672	0.0625	0.0679	0.0647	0.0681	0.0680	0.0671	0.0655	0.0688	0.0692	0.0686	0.0628	0.0721	0.0729	0.0665	0.0666
67=07:55:50	59207	303	0.8437	0.8367	0.8380	0.7828	0.6662	0.5439	0.8516	0.8315	0.9050	0.8260	0.6923	0.5845	0.8382	0.8298	0.8371	0.7627	0.6762	0.5887	0.8660	0.8427	0.8298	0.8097	0.7400	0.6025	0.8231	0.8210	0.8009	0.7852	0.7179	0.6098	0.8657	0.8474	0.8417	0.8141	0.7453	0.6278	0.7542	0.7372	0.7506	0.6154	0.5875	0.5312	0.8585	0.8296	0.8261	0.7817	0.7012	0.6010	0.7769	0.5100	0.5280	0.4619	0.4874	0.3537	0.8200	0.7930	0.8052	0.7382	0.6839	0.5370	0.3914	0.3370	0.3577	0.2232	0.2340	0.2478	0.8120	0.8056	0.7984	0.7658	0.6999	0.6069	0.0696	0.0686	0.0639	0.0668	0.0677	0.0682	0.0627	0.0671	0.0700	0.0678	0.0636	0.0661	0.0686	0.0659	0.0708	0.0702	0.0697	0.0700	0.0668	0.0685	0.0724	0.0737	0.0675	0.0661
68=08:10:32	60089	298	0.8417	0.8361	0.8403	0.7879	0.6669	0.5428	0.8432	0.8334	0.9089	0.8268	0.6933	0.5818	0.8421	0.8354	0.8352	0.7632	0.6773	0.5876	0.8629	0.8440	0.8327	0.8153	0.7420	0.6037	0.8207	0.8230	0.8015	0.7839	0.7244	0.6245	0.8721	0.8502	0.8461	0.8224	0.7468	0.6265	0.7630	0.7409	0.7543	0.6458	0.6077	0.5423	0.8628	0.8319	0.8335	0.7870	0.7088	0.5961	0.7787	0.5467	0.5607	0.4727	0.4975	0.3721	0.8234	0.7999	0.8026	0.7327	0.6870	0.5352	0.4227	0.3507	0.3841	0.2355	0.2439	0.2595	0.8218	0.8100	0.8048	0.7717	0.7011	0.6086	0.0719	0.0680	0.0698	0.0655	0.0692	0.0656	0.0644	0.0716	0.0720	0.0709	0.0706	0.0679	0.0706	0.0685	0.0710	0.0730	0.0725	0.0734	0.0703	0.0654	0.0731	0.0751	0.0666	0.0677
69=08:25:14	60971	298	0.8428	0.8353	0.8340	0.7908	0.6689	0.5494	0.8391	0.8274	0.9199	0.8360	0.6923	0.5813	0.8380	0.8364	0.8233	0.7654	0.6754	0.5798	0.8572	0.8446	0.8272	0.8138	0.7391	0.5957	0.8164	0.8277	0.7956	0.7763	0.7153	0.6177	0.8771	0.8548	0.8391	0.8151	0.7439	0.6201	0.7597	0.7290	0.7538	0.6643	0.6087	0.5464	0.8614	0.8306	0.8275	0.7832	0.7042	0.5951	0.7749	0.5669	0.5917	0.5014	0.5179	0.3824	0.8068	0.7939	0.8014	0.7335	0.6813	0.5456	0.4474	0.3681	0.4055	0.2438	0.2469	0.2737	0.8129	0.8024	0.8032	0.7784	0.6996	0.6066	0.0705	0.0640	0.0656	0.0664	0.0644	0.0650	0.0646	0.0667	0.0679	0.0653	0.0635	0.0650	0.0686	0.0667	0.0675	0.0687	0.0677	0.0729	0.0688	0.0674	0.0690	0.0741	0.0659	0.0664
70=08:39:56	61853	300	0.8327	0.8282	0.8398	0.7890	0.6621	0.5431	0.8291	0.8185	0.9098	0.8345	0.6805	0.5791	0.8449	0.8354	0.8224	0.7571	0.6682	0.5748	0.8574	0.8442	0.8260	0.8115	0.7367	0.6000	0.8182	0.8225	0.7865	0.7662	0.7199	0.6260	0.8799	0.8436	0.8412	0.8187	0.7403	0.6118	0.7579	0.7351	0.7447	0.6844	0.6277	0.5524	0.8598	0.8287	0.8205	0.7811	0.6948	0.5965	0.7660	0.5983	0.6121	0.5144	0.5304	0.4034	0.8091	0.7947	0.8007	0.7227	0.6765	0.5452	0.4685	0.3811	0.4270	0.2538	0.2632	0.2878	0.8172	0.8053	0.8029	0.7710	0.6990	0.6028	0.0683	0.0656	0.0632	0.0644	0.0661	0.0661	0.0622	0.0656	0.0694	0.0602	0.0654	0.0607	0.0666	0.0641	0.0671	0.0648	0.0667	0.0694	0.0665	0.0664	0.0707	0.0723	0.0640	0.0646
71=08:54:38	62734	300	0.8429	0.8401	0.8470	0.7936	0.6657	0.5553	0.8424	0.8355	0.9299	0.8471	0.6920	0.5825	0.8491	0.8395	0.8391	0.7696	0.6775	0.5873	0.8688	0.8475	0.8369	0.8238	0.7451	0.5944	0.8222	0.8262	0.8004	0.7883	0.7343	0.6295	0.8764	0.8481	0.8513	0.8336	0.7527	0.6269	0.7697	0.7461	0.7577	0.7057	0.6543	0.5705	0.8722	0.8413	0.8341	0.7908	0.7085	0.6012	0.7800	0.6367	0.6383	0.5409	0.5491	0.4302	0.8348	0.8083	0.8132	0.7340	0.6851	0.5568	0.4986	0.4108	0.4593	0.2787	0.2807	0.3064	0.8270	0.8172	0.8132	0.7812	0.7066	0.6074	0.0730	0.0707	0.0672	0.0694	0.0661	0.0690	0.0661	0.0693	0.0730	0.0689	0.0664	0.0655	0.0720	0.0691	0.0727	0.0701	0.0734	0.0746	0.0689	0.0735	0.0759	0.0780	0.0698	0.0681
72=09:09:20	63616	300	0.8414	0.8349	0.8383	0.7825	0.6628	0.5602	0.8520	0.8336	0.9368	0.8477	0.6867	0.5743	0.8364	0.8310	0.8278	0.7674	0.6750	0.5785	0.8642	0.8477	0.8236	0.8081	0.7408	0.5881	0.8182	0.8171	0.8019	0.7861	0.7208	0.6103	0.8661	0.8463	0.8381	0.8134	0.7535	0.6137	0.7730	0.7450	0.7594	0.7052	0.6606	0.5784	0.8582	0.8289	0.8236	0.7797	0.7022	0.5865	0.7784	0.6598	0.6646	0.5656	0.5721	0.4403	0.8188	0.7951	0.8041	0.7348	0.6853	0.5701	0.5245	0.4378	0.4727	0.2836	0.2943	0.3089	0.8142	0.8080	0.8073	0.7681	0.7004	0.6013	0.0689	0.0621	0.0622	0.0620	0.0646	0.0598	0.0645	0.0644	0.0678	0.0637	0.0634	0.0653	0.0644	0.0660	0.0654	0.0680	0.0677	0.0647	0.0668	0.0643	0.0658	0.0717	0.0636	0.0649
73=09:24:02	64498	300	0.8477	0.8390	0.8453	0.8004	0.6800	0.5627	0.8429	0.8335	0.9466	0.8551	0.6965	0.5848	0.8414	0.8481	0.8347	0.7737	0.6807	0.5817	0.8719	0.8566	0.8360	0.8216	0.7480	0.5915	0.8273	0.8362	0.8021	0.7829	0.7316	0.6309	0.8905	0.8578	0.8523	0.8251	0.7565	0.6227	0.7711	0.7504	0.7708	0.7167	0.6702	0.5911	0.8732	0.8388	0.8297	0.7929	0.7097	0.5902	0.7797	0.6901	0.6905	0.5858	0.5904	0.4538	0.8174	0.8028	0.8142	0.7364	0.6929	0.5662	0.5671	0.4708	0.5136	0.3084	0.3095	0.3309	0.8247	0.8081	0.8151	0.7863	0.7081	0.5978	0.0716	0.0679	0.0657	0.0686	0.0644	0.0669	0.0679	0.0708	0.0703	0.0699	0.0706	0.0679	0.0717	0.0691	0.0701	0.0716	0.0722	0.0749	0.0683	0.0700	0.0719	0.0741	0.0675	0.0696
74=09:38:44	65380	300	0.8396	0.8323	0.8400	0.7898	0.6730	0.5516	0.8375	0.8267	0.9464	0.8490	0.6896	0.5752	0.8388	0.8362	0.8280	0.7663	0.6709	0.5694	0.8656	0.8484	0.8350	0.8094	0.7467	0.5967	0.8187	0.8316	0.7971	0.7787	0.7246	0.6175	0.8813	0.8496	0.8415	0.8201	0.7522	0.6142	0.7705	0.7495	0.7636	0.7062	0.6671	0.5941	0.8651	0.8310	0.8241	0.7809	0.7023	0.5954	0.7809	0.7041	0.7020	0.6020	0.5963	0.4615	0.8177	0.7997	0.8074	0.7335	0.6811	0.5669	0.5903	0.4822	0.5292	0.3196	0.3206	0.3459	0.8214	0.8092	0.8106	0.7785	0.7020	0.6022	0.0694	0.0667	0.0642	0.0641	0.0667	0.0647	0.0605	0.0604	0.0680	0.0638	0.0648	0.0627	0.0670	0.0665	0.0686	0.0680	0.0674	0.0666	0.0641	0.0655	0.0630	0.0715	0.0660	0.0655
75=09:53:26	66262	300	0.8433	0.8410	0.8466	0.7987	0.6749	0.5527	0.8505	0.8332	0.9582	0.8537	0.6919	0.5775	0.8499	0.8434	0.8328	0.7675	0.6785	0.5875	0.8693	0.8519	0.8350	0.8186	0.7541	0.5955	0.8260	0.8325	0.7961	0.7907	0.7402	0.6300	0.8790	0.8506	0.8505	0.8265	0.7613	0.6175	0.7738	0.7639	0.7691	0.7210	0.6736	0.6082	0.8668	0.8409	0.8376	0.7869	0.7119	0.5936	0.7822	0.7142	0.6995	0.6202	0.6149	0.4821	0.8393	0.8152	0.8180	0.7370	0.6793	0.5582	0.6214	0.5095	0.5639	0.3381	0.3354	0.3683	0.8306	0.8164	0.8134	0.7836	0.7086	0.6040	0.0651	0.0684	0.0661	0.0653	0.0684	0.0680	0.0676	0.0711	0.0699	0.0686	0.0672	0.0665	0.0711	0.0715	0.0711	0.0696	0.0697	0.0700	0.0669	0.0680	0.0727	0.0735	0.0686	0.0678
76=10:08:07	67144	300	0.8423	0.8415	0.8440	0.7931	0.6746	0.5542	0.8444	0.8368	0.9596	0.8599	0.6944	0.5795	0.8433	0.8402	0.8360	0.7741	0.6793	0.5820	0.8653	0.8499	0.8332	0.8178	0.7547	0.5979	0.8208	0.8329	0.8092	0.7918	0.7364	0.6215	0.8769	0.8522	0.8542	0.8276	0.7637	0.6164	0.7807	0.7670	0.7771	0.7115	0.6717	0.6140	0.8712	0.8374	0.8347	0.7924	0.7103	0.5931	0.7824	0.7097	0.6971	0.6428	0.6385	0.4963	0.8331	0.8052	0.8195	0.7424	0.6881	0.5646	0.6498	0.5366	0.5832	0.3569	0.3609	0.3800	0.8275	0.8201	0.8154	0.7793	0.7099	0.6020	0.0692	0.0685	0.0650	0.0665	0.0659	0.0652	0.0667	0.0673	0.0710	0.0659	0.0657	0.0641	0.0651	0.0659	0.0661	0.0683	0.0673	0.0725	0.0671	0.0674	0.0734	0.0748	0.0660	0.0651
77=10:22:49	68026	303	0.8425	0.8351	0.8374	0.7945	0.6722	0.5551	0.8368	0.8330	0.9653	0.8603	0.6898	0.5778	0.8376	0.8440	0.8295	0.7716	0.6778	0.5765	0.8652	0.8555	0.8293	0.8142	0.7531	0.5877	0.8205	0.8360	0.8002	0.7846	0.7293	0.6274	0.8853	0.8545	0.8446	0.8197	0.7653	0.6128	0.7717	0.7619	0.7696	0.7187	0.6684	0.6104	0.8730	0.8344	0.8314	0.7878	0.7107	0.5909	0.7857	0.7118	0.7076	0.6624	0.6387	0.5025	0.8274	0.8019	0.8160	0.7426	0.6817	0.5609	0.6845	0.5647	0.6175	0.3796	0.3858	0.4044	0.8288	0.8204	0.8150	0.7835	0.7038	0.6018	0.0687	0.0686	0.0667	0.0628	0.0635	0.0651	0.0652	0.0684	0.0685	0.0690	0.0661	0.0656	0.0685	0.0685	0.0662	0.0690	0.0691	0.0696	0.0698	0.0650	0.0669	0.0728	0.0636	0.0684
