# Supplementary material for: Systematic Prediction of Antifungal Drug Synergy by Chemogenomic Screening in Saccharomyces cerevisiae
Source: Front Fungal Biol. 2021 Jul 2;2:683414. doi: 10.3389/ffunb.2021.683414 (PMC10512392; doi:10.3389/ffunb.2021.683414)
Supplement: Supplementary file 1 [file Data_Sheet_1.ZIP › Supplementary data/Sypplementary_data_1_(Drug_synergy_assays)/Can_VS_Mic & Rap_VS_Mic(repeat)_ps1_A_96_T_9.txt]

[config file info]
last_write=07:05:29_17:18:22
last write=07:05:30_16:38:23
[Run_Parameters]
Instrument=Tecan_9
Ini_Names=Read_Reps,Delid,Save_Data_File,Start_Time_Now
barcode_drug_plate=201401
user=asmith
Plate_Size=96
Plate_Type=NUN96ft.pdf
Samples_to_Run=6
Overlay_Size=48
Drug_Plate=none
Plate_Quarter=none
run_ID=none
run_plate_repeat=1
Read_Reps=95
Read_Modes=Absorbance
Read_Flor_Every=2
Max_Delta_OD=0.500000
Well_By_Row_Col=none
Reorder_Map=Order_Strings_Not,0
Tip_Vol=200
OD_to_Innoc=0.100,0.100,0.380,0.380,0.380,0.380,0.760,0.760,0.100,0.100,0.380,0.380,0.380,0.380,0.760,0.760,0.100,0.100,0.380,0.380,0.380,0.380,0.760,0.760,0.100,0.100,0.380,0.380,0.380,0.380,0.760,0.760,0.100,0.100,0.380,0.380,0.380,0.380,0.760,0.760,0.100,0.100,0.380,0.380,0.380,0.380,0.760,0.760
Absorption_Max=.3
OD_to_Save=0.100,0.100,0.380,0.380,0.380,0.380,0.760,0.760,0.100,0.100,0.380,0.380,0.380,0.380,0.760,0.760,0.100,0.100,0.380,0.380,0.380,0.380,0.760,0.760,0.100,0.100,0.380,0.380,0.380,0.380,0.760,0.760,0.100,0.100,0.380,0.380,0.380,0.380,0.760,0.760,0.100,0.100,0.380,0.380,0.380,0.380,0.760,0.760
OD_to_Dilute=0.100
Save_Sample_Vol=180
Save_Sample_Reps=2
Innoc_Vol=184,184,46,46,46,46,0,0,184,184,46,46,46,46,0,0,184,184,46,46,46,46,0,0,184,184,46,46,46,46,0,0,184,184,46,46,46,46,0,0,184,184,46,46,46,46,0,0
Dilute_Vol=23,23,23,23,23,23,23,23,23,23,23,23,23,23,23,23,23,23,23,23,23,23,23,23,23,23,23,23,23,23,23,23,23,23,23,23,23,23,23,23,23,23,23,23,23,23,23,23
Save_Vol=800,800,800,800,800,800,800,800,800,800,800,800,800,800,800,800,800,800,800,800,800,800,800,800,800,800,800,800,800,800,800,800,800,800,800,800,800,800,800,800,800,800,800,800,800,800,800,800
Reference_Vol=100,100,100,100,100,100,100,100,100,100,100,100,100,100,100,100,100,100,100,100,100,100,100,100,100,100,100,100,100,100,100,100,100,100,100,100,100,100,100,100,100,100,100,100,100,100,100,100,100,100,100,100,100,100,100,100,100,100,100,100,100,100,100,100,100,100,100,100,100,100,100,100,100,100,100,100,100,100,100,100,100,100,100,100,100,100,100,100,100,100,100,100,100,100,100,100
Read_to_Innoc=20,20,20,20,20,20,20,20,20,20,20,20,20,20,20,20,20,20,20,20,20,20,20,20,20,20,20,20,20,20,20,20,20,20,20,20,20,20,20,20,20,20,20,20,20,20,20,20
Read_to_Dilute=26,26,26,26,26,26,26,26,26,26,26,26,26,26,26,26,26,26,26,26,26,26,26,26,26,26,26,26,26,26,26,26,26,26,26,26,26,26,26,26,26,26,26,26,26,26,26,26
Read_to_Save=20,20,20,20,20,20,20,20,20,20,20,20,20,20,20,20,20,20,20,20,20,20,20,20,20,20,20,20,20,20,20,20,20,20,20,20,20,20,20,20,20,20,20,20,20,20,20,20
Innoc_Target_Map=1,2,3,4,5,6,7,8,9,10,11,12,13,14,15,16,17,18,19,20,21,22,23,24,25,26,27,28,29,30,31,32,33,34,35,36,37,38,39,40,41,42,43,44,45,46,47,48
Pipet_Trigger=OD_Save_Innoc
Pipet_Volume_Adj=Con_OD_Save
Delid=no
Pre_Init=yes
Talk_To_ProMax=no
Time_Out_Time=1050
Wait_While_Busy=yes
Idle_Time=2
Screen_Run_Type=pre_screen_1
Spect_Protocol=15m
Spec_Run_File=GG_PB_Voyage.pda
Spec_Assay_File=Yeast_Growth_15m
Save_Data_File=29_05_07_CanvsMic_RapvsMic_Repeat_ps1_A_96_T_9.txt
Working_Dir=C%3A\\Users\\Growth_Data
Run_Control_Dir=C%3A\\Users\\Yeast_Run_Files
Tracking_Dir=""
Track_File=201401_data_track.txt
Save_Run_Data_Flag=yes
Set_Incubator_Temp=30.0
Base_Line_Flag=atstart_minimum
Pipet_Cycles_Before_Save=20
Time_Point_Save=wellmap
Innoc_Direction=down
Wells_In_Use=111111111111111111111111111111111111111111111111
Save_Sample_Map=111111001111110011111100111111001111110011111100
Sections_to_Run=0
Rows_per_Section=8
Start_Sections_Row=1
MultiProbe_Run_File=MJP_Innoc_Save_Tecan_9_Falcon_AD.MPT
Multiprobe_Run_Dialogue=yes
Comments=no%20comment
Target_Temp=300
Temp_Control=On
Delta_Temp=10
ReadMode=Absorbance,Bottom
ExcitationFilter=485,
EmissionFilter=535,
MeasurementFilter=595
ReadsPerWellNumber=1,1
ShakeDuration=800,0
GainMode=Manual
PdfName=NUN96ft.pdf
Gain=50,50
Add_Drug_Map=1,1,1,1,1,1,1,1,1,1,1,1,1,1,1,1,1,1,1,1,1,1,1,1,1,1,1,1,1,1,1,1,1,1,1,1,1,1,1,1,1,1,1,1,1,1,1,1
Add_Drug_Vol=7,7,7,7,7,7,7,7,7,7,7,7,7,7,7,7,7,7,7,7,7,7,7,7,7,7,7,7,7,7,7,7,7,7,7,7,7,7,7,7,7,7,7,7,7,7,7,7
Innoc_Map=111011101110111011101110111011101110111011101110111011101110111011101110111011101110111011101110
Dilute_Map=111111111111111111111111111111111111111111111111111111111111111111111111111111111111111111111111
data_file_name=iS_1_48.txt
barcode=""
Hit_Call_Threshold=1.000000
Reference_Well=A01
WT_Ref_Well=0
Project_Name=test
Pipet_Gens_Point=5.00,10.0,15.0,20.0,5.00,10.0,15.0,20.0,5.00,10.0,15.0,20.0,5.00,10.0,15.0,20.0,5.00,10.0,15.0,20.0,5.00,10.0,15.0,20.0,5.00,10.0,15.0,20.0,5.00,10.0,15.0,20.0,5.00,10.0,15.0,20.0,5.00,10.0,15.0,20.0,5.00,10.0,15.0,20.0,5.00,10.0,15.0,20.0,,
Shake_Divisor=1
data_handling=file_&_DB_&_auto_analysis
time_frm_freezer=-1.00
gens_frm_freezer=-1.00
Well_Vol=100
Parent_ID=""
Units=%
Quarter=A
media_name=ypd
Save_Mode=one_to_one
Consolidate_Save_Map=1,2,3,4,5,6,7,8,9,10,11,12,13,14,15,16,17,18,19,20,21,22,23,24,25,26,27,28,29,30,31,32,33,34,35,36,37,38,39,40,41,42,43,44,45,46,47,48
Add_Drug_at_Start_Map=000000000000000000000000000000000000000000000000000
Add_Drug_Labware=add_drug_48
Max_Dynam_OD_Change=0.05
Reads_After_Pipet=1
Ref_Type=single_ref
Read_to_Add_Drug_at_Start=0
Send_Email_at_Pipet=no_email
Strain_Name=""
Media=ypd
drug_vol=2.00
Drug_Name=""
Drug_Conc=2
Innoc_Conc=0.06250
Strain_Plate=none
ShakeIntensity=High
ShakeMode=Orbital
NumberOfFlashes=1
PartOfPlate=0
MovePlateOutAfterMeasurement=0
IntegrationLagTime=0
IntegrationTime=100
DelayMoveFlashFluorescence=0
run_platerepeat=1
[Drug_Data]
Drug_Plate=none
Strain_Plate=none
Media=ypd
Drug_Name=ud,ud,ud,ud,ud,ud,ud,ud,ud,ud,ud,ud,ud,ud,ud,ud,ud,ud,ud,ud,ud,ud,ud,ud,ud,ud,ud,ud,ud,ud,ud,ud,ud,ud,ud,ud,ud,ud,ud,ud,ud,ud,ud,ud,ud,ud,ud,ud,ud,ud,ud,ud,ud,ud,ud,ud,ud,ud,ud,ud,ud,ud,ud,ud,ud,ud,ud,ud,ud,ud,ud,ud,ud,ud,ud,ud,ud,ud,ud,ud,ud,ud,ud,ud,ud,ud,ud,ud,ud,ud,ud,ud,ud,ud,ud,ud
Strain_Name=ud
Drug_Conc=""
Innoc_Conc=0.06250,0.06250,0.06250,0.06250,0.06250,0.06250,0.06250,0.06250,0.06250,0.06250,0.06250,0.06250,0.06250,0.06250,0.06250,0.06250,0.06250,0.06250,0.06250,0.06250,0.06250,0.06250,0.06250,0.06250,0.06250,0.06250,0.06250,0.06250,0.06250,0.06250,0.06250,0.06250,0.06250,0.06250,0.06250,0.06250,0.06250,0.06250,0.06250,0.06250,0.06250,0.06250,0.06250,0.06250,0.06250,0.06250,0.06250,0.06250,0.06250,0.06250,0.06250,0.06250,0.06250,0.06250,0.06250,0.06250,0.06250,0.06250,0.06250,0.06250,0.06250,0.06250,0.06250,0.06250,0.06250,0.06250,0.06250,0.06250,0.06250,0.06250,0.06250,0.06250,0.06250,0.06250,0.06250,0.06250,0.06250,0.06250,0.06250,0.06250,0.06250,0.06250,0.06250,0.06250,0.06250,0.06250,0.06250,0.06250,0.06250,0.06250,0.06250,0.06250,0.06250,0.06250,0.06250,0.06250
Run_ID=none
Plate_Quarter=A
Units=%,%,%,%,%,%,%,%,%,%,%,%,%,%,%,%,%,%,%,%,%,%,%,%,%,%,%,%,%,%,%,%,%,%,%,%,%,%,%,%,%,%,%,%,%,%,%,%,%,%,%,%,%,%,%,%,%,%,%,%,%,%,%,%,%,%,%,%,%,%,%,%,%,%,%,%,%,%,%,%,%,%,%,%,%,%,%,%,%,%,%,%,%,%,%,%
Parent_ID=""
Project_Name=test
Strain_Backgrnd=0,0,0,0,0,0,0,0,0,0,0,0,0,0,0,0,0,0,0,0,0,0,0,0,0,0,0,0,0,0,0,0,0,0,0,0,0,0,0,0,0,0,0,0,0,0,0,0,0,0,0,0,0,0,0,0,0,0,0,0,0,0,0,0,0,0,0,0,0,0,0,0,0,0,0,0,0,0,0,0,0,0,0,0,0,0,0,0,0,0,0,0,0,0,0,0
Well_Vol=100,100,100,100,100,100,100,100,100,100,100,100,100,100,100,100,100,100,100,100,100,100,100,100,100,100,100,100,100,100,100,100,100,100,100,100,100,100,100,100,100,100,100,100,100,100,100,100,100,100,100,100,100,100,100,100,100,100,100,100,100,100,100,100,100,100,100,100,100,100,100,100,100,100,100,100,100,100,100,100,100,100,100,100,100,100,100,100,100,100,100,100,100,100,100,100
time_frm_freezer=-1.00
gens_frm_freezer=-1.00
user=asmith
Strain_Pool=ud,ud,ud,ud,ud,ud,ud,ud,ud,ud,ud,ud,ud,ud,ud,ud,ud,ud,ud,ud,ud,ud,ud,ud,ud,ud,ud,ud,ud,ud,ud,ud,ud,ud,ud,ud,ud,ud,ud,ud,ud,ud,ud,ud,ud,ud,ud,ud,ud,ud,ud,ud,ud,ud,ud,ud,ud,ud,ud,ud,ud,ud,ud,ud,ud,ud,ud,ud,ud,ud,ud,ud,ud,ud,ud,ud,ud,ud,ud,ud,ud,ud,ud,ud,ud,ud,ud,ud,ud,ud,ud,ud,ud,ud,ud,ud
Well_Alias=A01,A02,A03,A04,A05,A06,A07,A08,A09,A10,A11,A12,B01,B02,B03,B04,B05,B06,B07,B08,B09,B10,B11,B12,C01,C02,C03,C04,C05,C06,C07,C08,C09,C10,C11,C12,D01,D02,D03,D04,D05,D06,D07,D08,D09,D10,D11,D12,E01,E02,E03,E04,E05,E06,E07,E08,E09,E10,E11,E12,F01,F02,F03,F04,F05,F06,F07,F08,F09,F10,F11,F12,G01,G02,G03,G04,G05,G06,G07,G08,G09,G10,G11,G12,H01,H02,H03,H04,H05,H06,H07,H08,H09,H10,H11,H12
Well_Pos=1,2,3,4,5,6,7,8,9,10,11,12,13,14,15,16,17,18,19,20,21,22,23,24,25,26,27,28,29,30,31,32,33,34,35,36,37,38,39,40,41,42,43,44,45,46,47,48,49,50,51,52,53,54,55,56,57,58,59,60,61,62,63,64,65,66,67,68,69,70,71,72,73,74,75,76,77,78,79,80,81,82,83,84,85,86,87,88,89,90,91,92,93,94,95,96
position=A01,A02,A03,A04,A05,A06,A07,A08,A09,A10,A11,A12,B01,B02,B03,B04,B05,B06,B07,B08,B09,B10,B11,B12,C01,C02,C03,C04,C05,C06,C07,C08,C09,C10,C11,C12,D01,D02,D03,D04,D05,D06,D07,D08,D09,D10,D11,D12,E01,E02,E03,E04,E05,E06,E07,E08,E09,E10,E11,E12,F01,F02,F03,F04,F05,F06,F07,F08,F09,F10,F11,F12,G01,G02,G03,G04,G05,G06,G07,G08,G09,G10,G11,G12,H01,H02,H03,H04,H05,H06,H07,H08,H09,H10,H11,H12
[Runtime_State]
Instrument=Tecan_9
Start_Time_Now=3.2633183103E+9
Reads_Completed=95
Innoc_Direction=down
Wells_In_Use=111111111111111111111111111111111111111111111111111111111111111111111111111111111111111111111111
Innoc_Map=111111111111111111111111111111111111111111111111111111111111111111111111111111111111000000000000
Dilute_Map=111111111111111111111111111111111111111111111111111111111111111111111111111111111111111111111111
Save_Sample_Map=000000000000000000000000111100001111000011110000000000000000000000000000111100001111000011110000
Current_OD=0.864,0.850,0.831,0.811,0.786,0.742,0.881,0.891,0.882,0.891,0.932,0.631,0.813,0.793,0.769,0.735,0.734,0.734,0.835,0.770,0.812,0.830,0.842,0.442,0.795,0.777,0.753,0.724,0.725,0.687,0.797,0.811,0.761,0.813,0.858,0.783,0.766,0.715,0.715,0.682,0.671,0.687,0.779,0.785,0.766,0.779,0.871,0.819,0.748,0.740,0.712,0.670,0.675,0.627,0.771,0.778,0.791,0.774,0.795,0.813,0.735,0.704,0.669,0.650,0.630,0.615,0.752,0.741,0.755,0.767,0.765,0.737,0.066,0.066,0.065,0.065,0.064,0.064,0.065,0.065,0.066,0.066,0.065,0.066,0.066,0.065,0.065,0.065,0.065,0.065,0.064,0.065,0.066,0.065,0.066,0.066
Bckgrnd_OD=0.112,0.084,0.083,0.086,0.083,0.079,0.082,0.082,0.082,0.074,0.081,0.084,0.082,0.083,0.081,0.083,0.081,0.077,0.082,0.079,0.080,0.079,0.083,0.080,0.090,0.086,0.085,0.085,0.082,0.079,0.083,0.083,0.081,0.079,0.082,0.084,0.082,0.081,0.081,0.081,0.081,0.077,0.081,0.081,0.081,0.081,0.087,0.081,0.089,0.085,0.086,0.085,0.083,0.077,0.083,0.082,0.084,0.082,0.082,0.084,0.081,0.082,0.081,0.081,0.082,0.077,0.081,0.080,0.081,0.081,0.082,0.084,0.065,0.064,0.063,0.064,0.063,0.064,0.062,0.063,0.064,0.064,0.064,0.064,0.064,0.064,0.063,0.064,0.063,0.064,0.063,0.063,0.064,0.063,0.064,0.065
Mapped=111111111111110011111100111111001111110011111110111111111111111111111111111111111111111111111111
Pipet_Completed=000000000000000000000000000000000000000000000000000000000000000000000000000000000000000000000000
Innoc_Completed=0,0,0,0,0,0,0,0,0,0,0,0,0,0,0,0,0,0,0,0,0,0,0,0,0,0,0,0,0,0,0,0,0,0,0,0,0,0,0,0,0,0,0,0,0,0,0,0,0,0,0,0,0,0,0,0,0,0,0,0,0,0,0,0,0,0,0,0,0,0,0,0,0,0,0,0,0,0,0,0,0,0,0,0,0,0,0,0,0,0,0,0,0,0,0,0
Save_Completed=0,0,0,0,0,0,0,0,0,0,0,0,0,0,0,0,0,0,0,0,0,0,0,0,0,0,0,0,0,0,0,0,0,0,0,0,0,0,0,0,0,0,0,0,0,0,0,0,0,0,0,0,0,0,0,0,0,0,0,0,0,0,0,0,0,0,0,0,0,0,0,0,0,0,0,0,0,0,0,0,0,0,0,0,0,0,0,0,0,0,0,0,0,0,0,0
Pipeted_At=0,0,0,0,0,0,0,0,0,0,0,0,0,0,0,0,0,0,0,0,0,0,0,0,0,0,0,0,0,0,0,0,0,0,0,0,0,0,0,0,0,0,0,0,0,0,0,0,0,0,0,0,0,0,0,0,0,0,0,0,0,0,0,0,0,0,0,0,0,0,0,0,0,0,0,0,0,0,0,0,0,0,0,0,0,0,0,0,0,0,0,0,0,0,0,0
Pipeted_OD=0,0,0,0,0,0,0,0,0,0,0,0,0,0,0,0,0,0,0,0,0,0,0,0,0,0,0,0,0,0,0,0,0,0,0,0,0,0,0,0,0,0,0,0,0,0,0,0,0,0,0,0,0,0,0,0,0,0,0,0,0,0,0,0,0,0,0,0,0,0,0,0,0,0,0,0,0,0,0,0,0,0,0,0,0,0,0,0,0,0,0,0,0,0,0,0
Dilutes_Completed=0,0,0,0,0,0,0,0,0,0,0,0,0,0,0,0,0,0,0,0,0,0,0,0,0,0,0,0,0,0,0,0,0,0,0,0,0,0,0,0,0,0,0,0,0,0,0,0,0,0,0,0,0,0,0,0,0,0,0,0,0,0,0,0,0,0,0,0,0,0,0,0,0,0,0,0,0,0,0,0,0,0,0,0,0,0,0,0,0,0,0,0,0,0,0,0
Time_At_Innoc=0,0,0,0,0,0,0,0,0,0,0,0,0,0,0,0,0,0,0,0,0,0,0,0,0,0,0,0,0,0,0,0,0,0,0,0,0,0,0,0,0,0,0,0,0,0,0,0,0,0,0,0,0,0,0,0,0,0,0,0,0,0,0,0,0,0,0,0,0,0,0,0,0,0,0,0,0,0,0,0,0,0,0,0,0,0,0,0,0,0,0,0,0,0,0,0
Time_At_Save=0,0,0,0,0,0,0,0,0,0,0,0,0,0,0,0,0,0,0,0,0,0,0,0,0,0,0,0,0,0,0,0,0,0,0,0,0,0,0,0,0,0,0,0,0,0,0,0,0,0,0,0,0,0,0,0,0,0,0,0,0,0,0,0,0,0,0,0,0,0,0,0,0,0,0,0,0,0,0,0,0,0,0,0,0,0,0,0,0,0,0,0,0,0,0,0
Time_At_Dilute=0,0,0,0,0,0,0,0,0,0,0,0,0,0,0,0,0,0,0,0,0,0,0,0,0,0,0,0,0,0,0,0,0,0,0,0,0,0,0,0,0,0,0,0,0,0,0,0,0,0,0,0,0,0,0,0,0,0,0,0,0,0,0,0,0,0,0,0,0,0,0,0,0,0,0,0,0,0,0,0,0,0,0,0,0,0,0,0,0,0,0,0,0,0,0,0
Previous_OD=0.864,0.850,0.831,0.811,0.786,0.742,0.881,0.891,0.882,0.891,0.932,0.631,0.813,0.793,0.769,0.735,0.734,0.734,0.835,0.770,0.812,0.830,0.842,0.442,0.795,0.777,0.753,0.724,0.725,0.687,0.797,0.811,0.761,0.813,0.858,0.783,0.766,0.715,0.715,0.682,0.671,0.687,0.779,0.785,0.766,0.779,0.871,0.819,0.748,0.740,0.712,0.670,0.675,0.627,0.771,0.778,0.791,0.774,0.795,0.813,0.735,0.704,0.669,0.650,0.630,0.615,0.752,0.741,0.755,0.767,0.765,0.737,0.066,0.066,0.065,0.065,0.064,0.064,0.065,0.065,0.066,0.066,0.065,0.066,0.066,0.065,0.065,0.065,0.065,0.065,0.064,0.065,0.066,0.065,0.066,0.066
Prev_Delta_OD=0.004,0.006,0.002,0.002,0.002,0.006,0.003,0.001,0.005,0.007,0.015,0.025,0.005,0.005,0.007,0.003,0.006,0.002,0.010,0.009,0.009,0.006,0.008,0.008,0.007,0.002,0.006,0.008,0.003,0.005,0.000,0.006,0.006,0.006,0.000,0.016,0.005,0.004,0.003,0.001,0.005,0.003,0.009,0.005,0.012,0.008,0.019,0.007,0.000,0.011,0.001,0.001,0.006,0.002,0.002,0.000,0.001,0.012,0.008,0.013,0.001,0.001,0.002,0.001,0.003,0.011,0.001,0.005,0.002,0.003,0.002,0.013,0.000,0.000,0.001,0.000,0.000,0.001,0.001,0.000,0.001,0.001,0.001,0.001,0.001,0.000,0.001,0.000,0.000,0.000,0.001,0.001,0.000,0.001,0.000,0.000
Delta_From_Ref=0.000,0.000,1.643,2.151,2.696,3.233,0.816,1.202,0.000,0.000,2.391,2.469,1.992,1.919,4.393,5.946,0.000,0.000,1.755,2.025,2.063,2.475,6.806,7.708,0.000,0.000,2.062,2.431,2.804,3.275,3.947,3.756,0.000,0.000,2.619,2.628,2.223,2.383,5.256,6.789,0.000,0.000,2.052,2.144,2.247,2.411,6.886,7.541,0.000,0.000,0.000,0.000,0.000,0.000,0.000,0.000,0.000,0.000,0.000,0.000,0.000,0.000,0.000,0.000,0.000,0.000,0.000,0.000,0.000,0.000,0.000,0.000,0.000,0.000,0.000,0.000,0.000,0.000,0.000,0.000,0.000,0.000,0.000,0.000,0.000,0.000,0.000,0.000,0.000,0.000,0.000,0.000,0.000,0.000,0.000,0.000
Sig_OD_Delta=0,0,1,1,1,1,0,1,0,0,1,1,1,1,1,1,0,0,1,1,1,1,1,1,0,0,1,1,1,1,1,1,0,0,1,1,1,1,1,1,0,0,1,1,1,1,1,1,0,0,0,0,0,0,0,0,0,0,0,0,0,0,0,0,0,0,0,0,0,0,0,0,0,0,0,0,0,0,0,0,0,0,0,0,0,0,0,0,0,0,0,0,0,0,0,0
Add_Drug_at_Start_Map=000000000000000000000000000000000000000000000000000000000000000000000000000000000000000000000000
[Analysis]
Drug_ID=A1,A2,A3,A4,A5,A6,B1,B2,B3,B4,B5,B6,C1,C2,C3,C4,C5,C6,D1,D2,D3,D4,D5,D6,E1,E2,E3,E4,E5,E6,F1,F2,F3,F4,F5,F6,G1,G2,G3,G4,G5,G6,H1,H2,H3,H4,H5,H6
Decision=no_inh,no_inh,no_inh,ps2_4_1,ps2_4_1,other,ps2_2_1,ps2_4_1,ps2_4_1,ps2_4_2,ps2_4_2,other,ps2_4_1,ps2_4_1,ps2_4_1,ps2_4_2,ps2_4_2,other,ps2_4_1,ps2_4_1,ps2_4_1,ps2_4_2,other,other,ps2_4_1,ps2_4_1,ps2_4_2,ps2_4_2,other,other,ps2_4_1,ps2_4_2,ps2_4_2,other,other,other,screen,screen,screen,screen,screen,screen,screen,screen,screen,screen,screen,screen,no_inh,no_inh,no_inh,no_inh,ps2_4_2,other,ps2_1_1,ps2_4_1,ps2_4_1,ps2_4_1,ps2_4_2,other,ps2_4_1,ps2_4_1,ps2_4_1,ps2_4_1,ps2_4_2,other,ps2_4_1,ps2_4_1,ps2_4_1,ps2_4_1,ps2_4_2,other,ps2_4_1,ps2_4_1,ps2_4_1,ps2_4_2,other,other,ps2_4_1,ps2_4_1,ps2_4_2,ps2_4_2,other,other,screen,screen,screen,screen,screen,screen,screen,screen,screen,screen,screen,screen
Plot_Min=0.100,0.100,0.100,0.100,0.100,0.100,0.100,0.100,0.100,0.100,0.100,0.100,0.100,0.100,0.100,0.100,0.100,0.100,0.100,0.100,0.100,0.100,0.100,0.100,0.100,0.100,0.100,0.100,0.100,0.100,0.100,0.100,0.100,0.100,0.100,0.100,0.100,0.100,0.100,0.100,0.100,0.100,0.100,0.100,0.100,0.100,0.100,0.100
Plot_Max=1.500,1.500,1.500,1.500,1.500,1.500,1.500,1.500,1.500,1.500,1.500,1.500,1.500,1.500,1.500,1.500,1.500,1.500,1.500,1.500,1.500,1.500,1.500,1.500,1.500,1.500,1.500,1.500,1.500,1.500,1.500,1.500,1.500,1.500,1.500,1.500,1.500,1.500,1.500,1.500,1.500,1.500,1.500,1.500,1.500,1.500,1.500,1.500
G_Plot_Min=0.1
G_Plot_Delta=0.7
Plot_On_Off=0
OD_Gen_Pt=0.460
Gens_to_OD_Pt=5.000
Avg_G=1.843,1.842,1.899,2.105,2.393,3.058,2.032,2.064,2.131,2.389,2.665,3.420,2.102,2.108,2.214,2.459,2.736,3.530,2.153,2.323,2.314,2.629,2.831,3.595,2.209,2.198,2.376,2.663,2.889,3.842,2.300,2.337,2.514,2.734,3.023,3.992,0.000,0.000,0.000,0.000,0.000,0.000,0.000,0.000,0.000,0.000,0.000,0.000,1.783,1.807,1.872,2.012,2.978,4.470,1.946,2.036,2.069,2.299,2.901,4.956,2.075,2.040,2.196,2.276,2.828,3.993,2.072,2.103,2.175,2.304,2.719,3.517,2.179,2.147,2.252,2.447,2.883,3.683,2.227,2.332,2.429,2.722,3.184,4.125,0.000,0.000,0.000,0.000,0.000,0.000,0.000,0.000,0.000,0.000,0.000,0.000
Max_Slope=1.969,2.025,2.105,2.276,2.620,3.159,2.293,2.332,2.623,2.647,2.829,3.221,2.250,2.489,2.509,2.810,2.966,3.635,2.614,2.736,2.938,3.232,3.399,3.616,2.447,2.923,3.126,2.960,3.587,4.084,2.888,3.205,3.467,3.718,3.888,4.351,134.880,124.969,139.458,128.652,117.931,154.311,139.301,119.592,98.733,124.811,116.409,139.306,1.911,1.956,1.986,1.936,2.409,2.744,2.107,2.045,2.105,2.137,2.714,7.012,2.407,2.363,2.330,2.335,2.579,3.664,2.537,2.407,2.300,2.388,2.242,2.782,2.702,2.601,2.535,2.486,2.765,2.941,2.620,2.688,2.680,2.958,2.797,3.012,98.832,126.831,103.549,106.138,123.059,126.732,124.991,126.827,108.860,192.979,126.732,169.948
Fit_Model=all
Fit_Const_OD_Base=0.000
Fit_Const_N0=0.01800
Fit_Const_T0=0.000
G_Fit_Min=0.100
G_Fit_Delta=0.400
Fit_On_Off=0.000,0.000,0.000,0.000,0.000,0.000,0.000,0.000,0.000,0.000,0.000,0.000,0.000,0.000,0.000,0.000,0.000,0.000,0.000,0.000,0.000,0.000,0.000,0.000,0.000,0.000,0.000,0.000,0.000,0.000,0.000,0.000,0.000,0.000,0.000,0.000,0.000,0.000,0.000,0.000,0.000,0.000,0.000,0.000,0.000,0.000,0.000,0.000,0.000,0.000,0.000,0.000,0.000,0.000,0.000,0.000,0.000,0.000,0.000,0.000,0.000,0.000,0.000,0.000,0.000,0.000,0.000,0.000,0.000,0.000,0.000,0.000,0.000,0.000,0.000,0.000,0.000,0.000,0.000,0.000,0.000,0.000,0.000,0.000,0.000,0.000,0.000,0.000,0.000,0.000,0.000,0.000,0.000,0.000,0.000,0.000
Fit_Min=0.062,0.034,0.033,0.036,0.033,0.029,0.032,0.033,0.031,0.033,0.031,0.027,0.040,0.036,0.035,0.035,0.032,0.029,0.032,0.031,0.031,0.031,0.031,0.027,0.039,0.035,0.036,0.035,0.033,0.027,0.031,0.032,0.031,0.031,0.032,0.027,0.015,0.014,0.013,0.014,0.013,0.014,0.014,0.014,0.013,0.014,0.013,0.014,0.000,0.000,0.000,0.000,0.000,0.000,0.000,0.000,0.000,0.000,0.000,0.000,0.000,0.000,0.000,0.000,0.000,0.000,0.000,0.000,0.000,0.000,0.000,0.000,0.000,0.000,0.000,0.000,0.000,0.000,0.000,0.000,0.000,0.000,0.000,0.000,0.000,0.000,0.000,0.000,0.000,0.000,0.000,0.000,0.000,0.000,0.000,0.000
Fit_Delta=0.596,0.456,0.411,0.507,0.535,0.459,0.429,0.408,0.371,0.542,0.489,0.451,0.536,0.525,0.550,0.436,0.449,0.445,0.271,0.432,0.409,0.330,0.377,0.373,0.475,0.442,0.523,0.406,0.378,0.291,0.287,0.400,0.343,0.317,0.330,0.450,0.536,0.525,0.550,0.436,0.449,0.445,0.271,0.432,0.409,0.330,0.377,0.373,0.503,0.533,0.363,0.406,0.542,0.481,0.499,0.532,0.433,0.588,0.588,0.328,0.400,0.390,0.510,0.460,0.474,0.570,0.312,0.448,0.495,0.475,0.578,0.575,0.543,0.328,0.446,0.441,0.533,0.562,0.482,0.396,0.484,0.560,0.538,0.523,0.400,0.390,0.510,0.460,0.474,0.570,0.312,0.448,0.495,0.475,0.578,0.575
Fit_Offset=0.101,0.073,0.075,0.074,0.072,0.074,0.075,0.074,0.075,0.069,0.070,0.073,0.096,0.074,0.070,0.073,0.072,0.073,0.079,0.073,0.071,0.073,0.072,0.072,0.102,0.074,0.065,0.070,0.073,0.074,0.076,0.071,0.069,0.071,0.072,0.072,0.000,0.000,0.000,0.000,0.000,0.000,0.000,0.000,0.000,0.000,0.000,0.000,0.068,0.068,0.073,0.061,0.059,0.042,0.073,0.070,0.073,0.073,0.070,0.041,0.077,0.077,0.073,0.076,0.078,0.068,0.076,0.076,0.075,0.079,0.085,0.071,0.075,0.078,0.080,0.078,0.081,0.081,0.074,0.076,0.076,0.076,0.078,0.080,0.000,0.000,0.000,0.000,0.000,0.000,0.000,0.000,0.000,0.000,0.000,0.000
Fit_N0=0.016,0.010,0.012,0.010,0.007,0.004,0.011,0.012,0.011,0.011,0.007,0.004,0.012,0.011,0.015,0.010,0.009,0.005,0.008,0.010,0.011,0.009,0.008,0.003,0.009,0.014,0.015,0.011,0.008,0.005,0.010,0.012,0.012,0.010,0.009,0.004,0.000,0.000,0.000,0.000,0.000,0.000,0.000,0.000,0.000,0.000,0.000,0.000,0.015,0.012,0.011,0.014,0.016,0.070,0.011,0.010,0.010,0.010,0.012,0.064,0.011,0.009,0.010,0.009,0.008,0.034,0.010,0.010,0.008,0.008,0.008,0.013,0.015,0.010,0.009,0.008,0.007,0.008,0.010,0.009,0.010,0.010,0.007,0.017,0.000,0.000,0.000,0.000,0.000,0.000,0.000,0.000,0.000,0.000,0.000,0.000
Fit_T0=0.262,0.438,1.469,1.161,1.027,1.967,1.371,1.264,1.366,1.106,1.137,2.333,0.789,0.315,0.904,0.816,1.166,2.417,1.506,1.211,0.812,1.234,1.316,1.522,0.427,0.799,0.057,0.563,1.044,3.613,1.253,0.457,0.579,0.782,0.873,1.845,0.000,0.000,0.000,0.000,0.000,0.000,0.000,0.000,0.000,0.000,0.000,0.000,0.838,0.544,0.899,0.544,-1.224,4.599,0.969,0.722,1.021,1.265,-0.281,4.799,1.235,1.127,1.028,1.231,0.614,4.157,1.266,1.416,0.697,1.277,1.599,-0.045,1.264,1.309,1.402,0.938,1.227,0.050,0.867,1.180,1.192,1.119,0.238,3.400,0.000,0.000,0.000,0.000,0.000,0.000,0.000,0.000,0.000,0.000,0.000,0.000
Fit_G=1.876,1.586,1.492,1.687,1.832,1.911,1.602,1.694,1.674,2.002,2.023,2.079,1.877,1.911,2.046,2.033,2.136,2.275,1.558,1.868,1.972,2.016,2.118,2.266,1.916,2.011,2.368,2.333,2.254,2.318,1.827,2.105,2.208,2.267,2.392,2.572,0.000,0.000,0.000,0.000,0.000,0.000,0.000,0.000,0.000,0.000,0.000,0.000,1.616,1.606,1.540,1.869,3.329,6.656,1.630,1.726,1.678,1.875,2.805,6.885,1.660,1.596,1.823,1.781,2.287,4.218,1.600,1.648,1.760,1.749,2.097,3.412,1.950,1.665,1.740,1.943,2.187,3.133,1.861,1.811,1.966,2.265,2.619,3.637,0.000,0.000,0.000,0.000,0.000,0.000,0.000,0.000,0.000,0.000,0.000,0.000
Fit_Error=581.296,14.937,16.721,101.121,270.427,171.181,4.843,7.197,5.174,156.517,126.781,110.091,303.815,45.931,82.936,32.378,89.570,119.377,2.783,11.321,10.335,6.834,25.913,46.091,371.697,19.721,83.704,30.654,24.821,11.457,2.194,3.886,4.962,5.230,8.005,78.164,0.000,0.000,0.000,0.000,0.000,0.000,0.000,0.000,0.000,0.000,0.000,0.000,32.803,36.086,3.533,8.666,24.685,48.272,14.481,31.568,4.906,44.681,51.242,12.831,5.769,3.273,21.672,23.991,30.543,38.269,2.493,11.587,15.267,36.195,98.176,66.164,129.861,5.375,16.096,26.431,108.433,148.767,14.622,10.606,31.071,80.689,88.449,104.942,0.000,0.000,0.000,0.000,0.000,0.000,0.000,0.000,0.000,0.000,0.000,0.000
Fit_CV=317.000,174.000,163.000,147.000,218.000,293.000,182.000,188.000,185.000,206.000,247.000,342.000,159.000,187.000,187.000,251.000,307.000,469.000,98.000,177.000,155.000,199.000,295.000,372.000,219.000,175.000,284.000,252.000,394.000,359.000,115.000,169.000,214.000,221.000,276.000,400.000,0.000,0.000,0.000,0.000,0.000,0.000,0.000,0.000,0.000,0.000,0.000,0.000,154.000,155.000,153.000,143.000,249.000,543.000,138.000,200.000,167.000,200.000,497.000,640.000,163.000,156.000,189.000,170.000,262.000,208.000,76.000,188.000,215.000,182.000,236.000,383.000,249.000,133.000,178.000,202.000,262.000,204.000,168.000,115.000,192.000,286.000,355.000,446.000,0.000,0.000,0.000,0.000,0.000,0.000,0.000,0.000,0.000,0.000,0.000,0.000
Time_to_20_Gens=0,0,0,0,0,0,0,0,0,0,0,0,0,0,0,0,0,0,0,0,0,0,0,0,0,0,0,0,0,0,0,0,0,0,0,0,0,0,0,0,0,0,0,0,0,0,0,0
Time_to_each_5_Gens=0,0,0,0,0,0,0,0,0,0,0,0,0,0,0,0,0,0,0,0,0,0,0,0,0,0,0,0,0,0,0,0,0,0,0,0,0,0,0,0,0,0,0,0,0,0,0,0
Time_to_each_n_Gens=9.216,9.208,9.497,10.523,11.966,15.288,10.159,10.322,10.653,11.946,13.327,17.099,10.511,10.538,11.072,12.294,13.680,17.650,10.766,11.614,11.570,13.145,14.156,17.974,11.047,10.989,11.879,13.314,14.444,19.209,11.500,11.687,12.568,13.670,15.116,19.960,0.000,0.000,0.000,0.000,0.000,0.000,0.000,0.000,0.000,0.000,0.000,0.000,8.916,9.035,9.358,10.061,14.889,22.350,9.731,10.178,10.345,11.493,14.503,23.294,10.375,10.201,10.982,11.382,14.142,19.966,10.360,10.517,10.874,11.522,13.596,17.585,10.896,10.734,11.261,12.236,14.417,18.415,11.133,11.662,12.146,13.608,15.918,20.624,0.000,0.000,0.000,0.000,0.000,0.000,0.000,0.000,0.000,0.000,0.000,0.000
Min_Pt_OD=0,0,0,0,0,0,0,0,0,0,0,0,0,0,0,0,0,0,0,0,0,0,0,0,0,0,0,0,0,0,0,0,0,0,0,0,0,0,0,0,0,0,0,0,0,0,0,0
Min_Pt_t=0,0,0,0,0,0,0,0,0,0,0,0,0,0,0,0,0,0,0,0,0,0,0,0,0,0,0,0,0,0,0,0,0,0,0,0,0,0,0,0,0,0,0,0,0,0,0,0
TO_OD=0,0,0,0,0,0,0,0,0,0,0,0,0,0,0,0,0,0,0,0,0,0,0,0,0,0,0,0,0,0,0,0,0,0,0,0,0,0,0,0,0,0,0,0,0,0,0,0
Ref_ID=A01
Multi_Refs=single_ref
test=A01,A02,A03,A04,A05,A06,A07,A08,A09,A10,A11,A12,B01,B02,B03,B04,B05,B06,B07,B08,B09,B10,B11,B12,C01,C02,C03,C04,C05,C06,C07,C08,C09,C10,C11,C12,D01,D02,D03,D04,D05,D06,D07,D08,D09,D10,D11,D12,E01,E02,E03,E04,E05,E06,E07,E08,E09,E10,E11,E12,F01,F02,F03,F04,F05,F06,F07,F08,F09,F10,F11,F12,G01,G02,G03,G04,G05,G06,G07,G08,G09,G10,G11,G12,H01,H02,H03,H04,H05,H06,H07,H08,H09,H10,H11,H12
Start_Time_Now=3.2633183107E+9
Start_Date="5/29/2007+5:18 PM"
pv_to_plate_order=no
gen_time_cutoff=0.000
Drug_Name=ud?:;-ud+0,ud?:;-ud+0,ud?:;-ud+0,ud?:;-ud+0,ud?:;-ud+0,ud?:;-ud+0,ud?:;-ud+0,ud?:;-ud+0,ud?:;-ud+0,ud?:;-ud+0,ud?:;-ud+0,ud?:;-ud+0,ud?:;-ud+0,ud?:;-ud+0,ud?:;-ud+0,ud?:;-ud+0,ud?:;-ud+0,ud?:;-ud+0,ud?:;-ud+0,ud?:;-ud+0,ud?:;-ud+0,ud?:;-ud+0,ud?:;-ud+0,ud?:;-ud+0,ud?:;-ud+0,ud?:;-ud+0,ud?:;-ud+0,ud?:;-ud+0,ud?:;-ud+0,ud?:;-ud+0,ud?:;-ud+0,ud?:;-ud+0,ud?:;-ud+0,ud?:;-ud+0,ud?:;-ud+0,ud?:;-ud+0,ud?:;-ud+0,ud?:;-ud+0,ud?:;-ud+0,ud?:;-ud+0,ud?:;-ud+0,ud?:;-ud+0,ud?:;-ud+0,ud?:;-ud+0,ud?:;-ud+0,ud?:;-ud+0,ud?:;-ud+0,ud?:;-ud+0,ud?:;-ud+0,ud?:;-ud+0,ud?:;-ud+0,ud?:;-ud+0,ud?:;-ud+0,ud?:;-ud+0,ud?:;-ud+0,ud?:;-ud+0,ud?:;-ud+0,ud?:;-ud+0,ud?:;-ud+0,ud?:;-ud+0,ud?:;-ud+0,ud?:;-ud+0,ud?:;-ud+0,ud?:;-ud+0,ud?:;-ud+0,ud?:;-ud+0,ud?:;-ud+0,ud?:;-ud+0,ud?:;-ud+0,ud?:;-ud+0,ud?:;-ud+0,ud?:;-ud+0,ud?:;-ud+0,ud?:;-ud+0,ud?:;-ud+0,ud?:;-ud+0,ud?:;-ud+0,ud?:;-ud+0,ud?:;-ud+0,ud?:;-ud+0,ud?:;-ud+0,ud?:;-ud+0,ud?:;-ud+0,ud?:;-ud+0,ud?:;-ud+0,ud?:;-ud+0,ud?:;-ud+0,ud?:;-ud+0,ud?:;-ud+0,ud?:;-ud+0,ud?:;-ud+0,ud?:;-ud+0,ud?:;-ud+0,ud?:;-ud+0,ud?:;-ud+0,ud?:;-ud+0
Drug_Well_Pos=A01,A02,A03,A04,A05,A06,B01,B02,B03,B04,B05,B06,C01,C02,C03,C04,C05,C06,D01,D02,D03,D04,D05,D06,E01,E02,E03,E04,E05,E06,F01,F02,F03,F04,F05,F06,G01,G02,G03,G04,G05,G06,H01,H02,H03,H04,H05,H06,A07,A08,A09,A10,A11,A12,B07,B08,B09,B10,B11,B12,C07,C08,C09,C10,C11,C12,D07,D08,D09,D10,D11,D12,E07,E08,E09,E10,E11,E12,F07,F08,F09,F10,F11,F12,G07,G08,G09,G10,G11,G12,H07,H08,H09,H10,H11,H12
Avg_G_tcut=1.843,1.842,1.899,2.105,2.393,3.058,2.032,2.064,2.131,2.389,2.665,3.420,2.102,2.108,2.214,2.459,2.736,3.530,2.153,2.323,2.314,2.629,2.831,3.595,2.209,2.198,2.376,2.663,2.889,3.842,2.300,2.337,2.514,2.734,3.023,3.992,0.000,0.000,0.000,0.000,0.000,0.000,0.000,0.000,0.000,0.000,0.000,0.000,1.783,1.807,1.872,2.012,2.978,4.470,1.946,2.036,2.069,2.299,2.901,4.956,2.075,2.040,2.196,2.276,2.828,3.993,2.072,2.103,2.175,2.304,2.719,3.517,2.179,2.147,2.252,2.447,2.883,3.683,2.227,2.332,2.429,2.722,3.184,4.125,0.000,0.000,0.000,0.000,0.000,0.000,0.000,0.000,0.000,0.000,0.000,0.000
t0_from_interval=0.229,0.945,1.468,2.131,2.737,4.739,1.469,1.236,1.330,2.106,2.946,5.348,-0.406,0.885,1.179,1.700,2.453,4.945,1.496,1.477,1.035,1.813,2.536,4.870,-1.731,0.262,0.757,1.292,2.072,4.962,1.046,0.423,0.626,1.012,1.810,5.170,0.000,0.000,0.000,0.000,0.000,0.000,0.000,0.000,0.000,0.000,0.000,0.000,0.819,1.074,1.095,0.393,-0.939,-4.496,1.262,1.347,1.255,1.787,0.502,-4.527,1.154,1.246,1.379,1.432,1.482,-0.963,1.224,1.323,1.310,1.620,2.090,-0.223,0.656,1.139,1.475,1.213,2.416,0.923,1.008,1.208,1.243,1.329,1.946,0.883,0.000,0.000,0.000,0.000,0.000,0.000,0.000,0.000,0.000,0.000,0.000,0.000
Sum_Delta_Ref=0.000,0.197,1.157,5.174,9.783,18.985,3.813,4.743,6.388,10.435,14.026,23.336,4.921,5.577,7.639,11.375,14.676,24.321,6.811,9.860,9.690,14.315,16.736,24.957,7.296,7.711,10.682,14.672,17.044,27.234,9.529,10.433,12.930,15.640,18.847,28.264,-1.000,-1.000,-1.000,-1.000,-1.000,-1.000,-1.000,-1.000,-1.000,-1.000,-1.000,-1.000,0.560,0.931,0.230,1.742,14.481,27.507,2.003,4.716,4.522,6.722,14.367,28.614,4.839,4.045,7.515,6.941,14.065,26.063,5.401,5.608,7.334,8.241,12.792,22.258,6.974,6.480,7.513,10.310,15.620,24.622,8.049,9.753,10.419,13.717,19.237,27.973,-1.000,-1.000,-1.000,-1.000,-1.000,-1.000,-1.000,-1.000,-1.000,-1.000,-1.000,-1.000
Gens_at_time_G=5.000,5.000,5.000,5.000,5.000,5.000,5.000,5.000,5.000,5.000,5.000,5.000,5.000,5.000,5.000,5.000,5.000,5.000,5.000,5.000,5.000,5.000,5.000,5.000,5.000,5.000,5.000,5.000,5.000,5.000,5.000,5.000,5.000,5.000,5.000,5.000,0.000,0.000,0.000,0.000,0.000,0.000,0.000,0.000,0.000,0.000,0.000,0.000,5.000,5.000,5.000,5.000,5.000,5.000,5.000,5.000,5.000,5.000,5.000,4.700,5.000,5.000,5.000,5.000,5.000,5.000,5.000,5.000,5.000,5.000,5.000,5.000,5.000,5.000,5.000,5.000,5.000,5.000,5.000,5.000,5.000,5.000,5.000,5.000,0.000,0.000,0.000,0.000,0.000,0.000,0.000,0.000,0.000,0.000,0.000,0.000
G_Int_tcut=1.797,1.653,1.606,1.678,1.846,2.110,1.738,1.817,1.864,1.968,2.076,2.350,2.183,1.931,1.978,2.119,2.245,2.541,1.854,2.027,2.107,2.266,2.324,2.621,2.556,2.145,2.224,2.404,2.474,2.849,2.091,2.253,2.388,2.532,2.661,2.958,0.000,0.000,0.000,0.000,0.000,0.000,0.000,0.000,0.000,0.000,0.000,0.000,1.619,1.592,1.652,1.934,3.166,5.369,1.694,1.766,1.818,1.941,2.800,5.920,1.844,1.791,1.921,1.990,2.532,4.186,1.827,1.839,1.913,1.981,2.301,3.562,2.048,1.919,1.957,2.205,2.400,3.498,2.025,2.091,2.181,2.456,2.794,3.948,0.000,0.000,0.000,0.000,0.000,0.000,0.000,0.000,0.000,0.000,0.000,0.000
Sum_Del_12=0.000,0.159,1.178,3.860,6.469,9.370,2.867,3.127,3.853,6.099,7.816,9.874,3.077,3.503,4.526,6.367,7.820,9.866,4.248,5.415,5.148,7.283,8.177,9.874,3.803,4.064,5.418,7.175,8.209,10.006,5.299,5.146,6.166,7.375,8.439,10.099,10.602,10.607,10.586,10.597,10.605,10.598,10.601,10.607,10.586,10.611,10.589,10.596,0.637,0.295,0.587,2.176,7.515,8.565,1.744,2.856,3.233,5.544,7.680,8.975,3.267,2.960,4.596,5.314,7.959,8.924,3.324,3.678,4.420,5.628,7.881,8.705,4.204,4.086,5.203,6.388,8.328,9.082,4.746,5.584,6.264,7.617,8.748,9.318,10.581,10.598,10.619,10.593,10.577,10.600,10.579,10.595,10.601,10.607,10.594,10.604
Sum_Del_20=0.000,0.192,1.133,5.051,9.557,18.557,3.726,4.626,6.227,10.180,13.693,22.801,4.794,5.433,7.448,11.098,14.333,23.767,6.644,9.608,9.438,13.954,16.322,24.366,7.111,7.512,10.401,14.293,16.621,26.567,9.286,10.160,12.590,15.239,18.373,27.549,34.692,34.700,34.670,34.688,34.694,34.688,34.694,34.700,34.663,34.707,34.665,34.682,0.554,0.907,0.227,1.711,14.193,26.733,1.961,4.598,4.413,6.585,14.073,27.802,4.723,3.952,7.333,6.790,13.780,25.391,5.267,5.471,7.154,8.054,12.536,21.765,6.800,6.323,7.342,10.075,15.283,24.060,7.852,9.512,10.180,13.404,18.817,27.240,34.655,34.683,34.723,34.681,34.658,34.686,34.653,34.679,34.691,34.704,34.683,34.699
Sum_Del_24=0.000,0.263,1.127,5.450,10.220,19.777,3.999,5.190,7.103,11.459,15.030,24.356,5.412,6.180,8.494,12.512,15.737,25.663,7.509,11.059,10.942,15.911,18.429,26.554,8.256,8.671,12.097,16.431,18.707,29.249,10.576,11.824,14.700,17.578,20.947,30.699,44.302,44.309,44.278,44.296,44.303,44.297,44.304,44.313,44.266,44.316,44.269,44.289,0.454,1.082,0.151,1.586,14.139,31.407,2.002,5.260,4.829,6.643,14.086,33.589,5.204,4.304,8.212,7.084,13.884,27.756,5.973,6.054,8.114,8.683,12.541,22.422,7.635,7.058,7.898,10.904,15.815,24.939,8.866,10.737,11.081,14.355,19.733,30.190,44.260,44.291,44.336,44.290,44.265,44.297,44.259,44.287,44.302,44.317,44.291,44.313
Sum_12=10.671,10.512,9.493,6.811,4.201,1.301,7.804,7.544,6.818,4.572,2.855,0.797,7.594,7.168,6.145,4.304,2.851,0.805,6.422,5.256,5.523,3.387,2.494,0.797,6.868,6.607,5.253,3.496,2.462,0.664,5.372,5.525,4.505,3.296,2.232,0.572,0.069,0.064,0.085,0.074,0.066,0.073,0.070,0.064,0.085,0.060,0.082,0.075,11.308,10.966,10.084,8.495,3.156,2.106,8.927,7.815,7.438,5.127,2.991,1.696,7.404,7.711,6.074,5.357,2.712,1.746,7.347,6.993,6.251,5.043,2.790,1.966,6.467,6.585,5.468,4.283,2.343,1.589,5.925,5.087,4.407,3.054,1.923,1.353,0.090,0.073,0.052,0.078,0.094,0.071,0.092,0.076,0.070,0.064,0.077,0.067
Sum_20=34.803,34.995,33.670,29.752,25.246,16.247,31.077,30.177,28.576,24.623,21.110,12.002,30.009,29.370,27.356,23.705,20.471,11.036,28.160,25.195,25.365,20.850,18.481,10.437,27.693,27.292,24.402,20.510,18.182,8.237,25.517,24.644,22.213,19.564,16.430,7.254,0.111,0.103,0.133,0.115,0.109,0.115,0.109,0.103,0.141,0.096,0.139,0.121,35.357,35.710,34.576,33.092,20.610,8.070,32.842,30.205,30.390,28.218,20.730,7.001,30.080,30.852,27.470,28.013,21.023,9.412,29.536,29.332,27.649,26.750,22.267,13.038,28.003,28.481,27.461,24.728,19.520,10.743,26.951,25.292,24.624,21.400,15.986,7.563,0.148,0.120,0.081,0.122,0.146,0.117,0.150,0.124,0.112,0.099,0.120,0.104
Sum_24=44.429,44.692,43.302,38.979,34.209,24.652,40.430,39.239,37.326,32.970,29.399,20.073,39.017,38.249,35.935,31.917,28.692,18.766,36.920,33.370,33.487,28.518,26.000,17.875,36.173,35.758,32.332,27.998,25.722,15.180,33.853,32.605,29.729,26.851,23.482,13.730,0.127,0.120,0.151,0.133,0.126,0.132,0.125,0.116,0.163,0.113,0.160,0.140,44.883,45.511,44.278,42.843,30.290,13.022,42.427,39.169,39.600,37.786,30.343,10.840,39.225,40.125,36.217,37.345,30.545,16.673,38.456,38.375,36.315,35.746,31.888,22.007,36.794,37.371,36.531,33.525,28.614,19.490,35.563,33.692,33.348,30.074,24.696,14.239,0.169,0.138,0.093,0.139,0.164,0.132,0.170,0.142,0.127,0.112,0.138,0.116
G_by_Interval=1.797,1.653,1.606,1.678,1.846,2.110,1.738,1.817,1.864,1.968,2.076,2.350,2.183,1.931,1.978,2.119,2.245,2.541,1.854,2.027,2.107,2.266,2.324,2.621,2.556,2.145,2.224,2.404,2.474,2.849,2.091,2.253,2.388,2.532,2.661,2.958,0.000,0.000,0.000,0.000,0.000,0.000,0.000,0.000,0.000,0.000,0.000,0.000,1.619,1.592,1.652,1.934,3.166,5.369,1.694,1.766,1.818,1.941,2.800,5.920,1.844,1.791,1.921,1.990,2.532,4.186,1.827,1.839,1.913,1.981,2.301,3.562,2.048,1.919,1.957,2.205,2.400,3.498,2.025,2.091,2.181,2.456,2.794,3.948,0.000,0.000,0.000,0.000,0.000,0.000,0.000,0.000,0.000,0.000,0.000,0.000
Avg_G_t8=1.843,1.842,1.899,2.105,2.393,3.058,2.032,2.064,2.131,2.389,2.665,3.420,2.102,2.108,2.214,2.459,2.736,3.530,2.153,2.323,2.314,2.629,2.831,3.595,2.209,2.198,2.376,2.663,2.889,3.842,2.300,2.337,2.514,2.734,3.023,3.992,0.000,0.000,0.000,0.000,0.000,0.000,0.000,0.000,0.000,0.000,0.000,0.000,1.783,1.807,1.872,2.012,2.978,4.470,1.946,2.036,2.069,2.299,2.901,4.956,2.075,2.040,2.196,2.276,2.828,3.993,2.072,2.103,2.175,2.304,2.719,3.517,2.179,2.147,2.252,2.447,2.883,3.683,2.227,2.332,2.429,2.722,3.184,4.125,0.000,0.000,0.000,0.000,0.000,0.000,0.000,0.000,0.000,0.000,0.000,0.000
G_int_t8=1.797,1.653,1.606,1.678,1.846,2.110,1.738,1.817,1.864,1.968,2.076,2.350,2.183,1.931,1.978,2.119,2.245,2.541,1.854,2.027,2.107,2.266,2.324,2.621,2.556,2.145,2.224,2.404,2.474,2.849,2.091,2.253,2.388,2.532,2.661,2.958,0.000,0.000,0.000,0.000,0.000,0.000,0.000,0.000,0.000,0.000,0.000,0.000,1.619,1.592,1.652,1.934,3.166,5.369,1.694,1.766,1.818,1.941,2.800,5.920,1.844,1.791,1.921,1.990,2.532,4.186,1.827,1.839,1.913,1.981,2.301,3.562,2.048,1.919,1.957,2.205,2.400,3.498,2.025,2.091,2.181,2.456,2.794,3.948,0.000,0.000,0.000,0.000,0.000,0.000,0.000,0.000,0.000,0.000,0.000,0.000
Avg_G_t12=1.843,1.842,1.899,2.105,2.393,3.058,2.032,2.064,2.131,2.389,2.665,3.420,2.102,2.108,2.214,2.459,2.736,3.530,2.153,2.323,2.314,2.629,2.831,3.595,2.209,2.198,2.376,2.663,2.889,3.842,2.300,2.337,2.514,2.734,3.023,3.992,0.000,0.000,0.000,0.000,0.000,0.000,0.000,0.000,0.000,0.000,0.000,0.000,1.783,1.807,1.872,2.012,2.978,4.470,1.946,2.036,2.069,2.299,2.901,4.956,2.075,2.040,2.196,2.276,2.828,3.993,2.072,2.103,2.175,2.304,2.719,3.517,2.179,2.147,2.252,2.447,2.883,3.683,2.227,2.332,2.429,2.722,3.184,4.125,0.000,0.000,0.000,0.000,0.000,0.000,0.000,0.000,0.000,0.000,0.000,0.000
G_int_t12=1.797,1.653,1.606,1.678,1.846,2.110,1.738,1.817,1.864,1.968,2.076,2.350,2.183,1.931,1.978,2.119,2.245,2.541,1.854,2.027,2.107,2.266,2.324,2.621,2.556,2.145,2.224,2.404,2.474,2.849,2.091,2.253,2.388,2.532,2.661,2.958,0.000,0.000,0.000,0.000,0.000,0.000,0.000,0.000,0.000,0.000,0.000,0.000,1.619,1.592,1.652,1.934,3.166,5.369,1.694,1.766,1.818,1.941,2.800,5.920,1.844,1.791,1.921,1.990,2.532,4.186,1.827,1.839,1.913,1.981,2.301,3.562,2.048,1.919,1.957,2.205,2.400,3.498,2.025,2.091,2.181,2.456,2.794,3.948,0.000,0.000,0.000,0.000,0.000,0.000,0.000,0.000,0.000,0.000,0.000,0.000
Avg_G_inflex=1.843,1.862,1.917,2.105,2.393,3.068,2.048,2.077,2.138,2.389,2.665,3.438,2.122,2.112,2.217,2.474,2.754,3.548,2.187,2.336,2.321,2.637,2.841,3.624,2.240,2.221,2.377,2.683,2.895,3.912,2.311,2.338,2.499,2.722,3.015,4.013,0.000,0.000,0.000,0.000,0.000,0.000,0.000,0.000,0.000,0.000,0.000,0.000,1.787,1.808,1.887,2.028,2.979,4.470,1.947,2.037,2.090,2.300,2.901,4.941,2.088,2.052,2.197,2.292,2.832,3.998,2.089,2.120,2.177,2.306,2.721,3.519,2.183,2.164,2.269,2.469,2.885,3.686,2.229,2.342,2.430,2.724,3.184,4.125,0.000,0.000,0.000,0.000,0.000,0.000,0.000,0.000,0.000,0.000,0.000,0.000
G_int_inflex=1.797,1.649,1.601,1.678,1.846,2.127,1.741,1.803,1.809,1.968,2.076,2.378,2.095,1.885,1.962,2.135,2.273,2.564,1.800,2.019,2.077,2.199,2.294,2.577,2.302,2.139,2.218,2.425,2.441,2.725,2.022,2.227,2.291,2.435,2.584,2.994,0.000,0.000,0.000,0.000,0.000,0.000,0.000,0.000,0.000,0.000,0.000,0.000,1.593,1.588,1.645,1.917,3.151,5.369,1.687,1.751,1.829,1.926,2.796,5.846,1.829,1.775,1.916,2.011,2.471,4.153,1.805,1.849,1.894,1.960,2.276,3.540,2.009,1.861,1.982,2.210,2.382,3.425,1.999,2.065,2.167,2.425,2.785,3.948,0.000,0.000,0.000,0.000,0.000,0.000,0.000,0.000,0.000,0.000,0.000,0.000
G_by_Interval_g4=2.062,1.681,1.625,1.699,1.791,2.114,1.822,1.882,1.917,1.979,2.088,2.397,2.494,1.977,2.020,2.150,2.253,2.559,1.973,2.126,2.143,2.279,2.334,2.658,2.696,2.112,2.203,2.360,2.451,2.912,2.183,2.250,2.374,2.499,2.634,3.042,0.000,0.000,0.000,0.000,0.000,0.000,0.000,0.000,0.000,0.000,0.000,0.000,1.623,1.602,1.677,1.914,3.026,4.955,1.755,1.841,1.890,2.126,2.904,5.635,1.902,1.875,2.013,2.161,2.794,4.243,1.899,1.932,2.002,2.168,2.639,3.655,2.111,2.027,2.054,2.341,2.826,3.844,2.099,2.206,2.303,2.682,3.167,4.356,0.000,0.000,0.000,0.000,0.000,0.000,0.000,0.000,0.000,0.000,0.000,0.000
G_int_t8_g4=2.062,1.681,1.625,1.699,1.791,2.114,1.822,1.882,1.917,1.979,2.088,2.397,2.494,1.977,2.020,2.150,2.253,2.559,1.973,2.126,2.143,2.279,2.334,2.658,2.696,2.112,2.203,2.360,2.451,2.912,2.183,2.250,2.374,2.499,2.634,3.042,0.000,0.000,0.000,0.000,0.000,0.000,0.000,0.000,0.000,0.000,0.000,0.000,1.623,1.602,1.677,1.914,3.026,4.955,1.755,1.841,1.890,2.126,2.904,5.635,1.902,1.875,2.013,2.161,2.794,4.243,1.899,1.932,2.002,2.168,2.639,3.655,2.111,2.027,2.054,2.341,2.826,3.844,2.099,2.206,2.303,2.682,3.167,4.356,0.000,0.000,0.000,0.000,0.000,0.000,0.000,0.000,0.000,0.000,0.000,0.000
G_int_t12_g4=2.062,1.681,1.625,1.699,1.791,2.114,1.822,1.882,1.917,1.979,2.088,2.397,2.494,1.977,2.020,2.150,2.253,2.559,1.973,2.126,2.143,2.279,2.334,2.658,2.696,2.112,2.203,2.360,2.451,2.912,2.183,2.250,2.374,2.499,2.634,3.042,0.000,0.000,0.000,0.000,0.000,0.000,0.000,0.000,0.000,0.000,0.000,0.000,1.623,1.602,1.677,1.914,3.026,4.955,1.755,1.841,1.890,2.126,2.904,5.635,1.902,1.875,2.013,2.161,2.794,4.243,1.899,1.932,2.002,2.168,2.639,3.655,2.111,2.027,2.054,2.341,2.826,3.844,2.099,2.206,2.303,2.682,3.167,4.356,0.000,0.000,0.000,0.000,0.000,0.000,0.000,0.000,0.000,0.000,0.000,0.000
G_int_inflex_g4=2.089,1.637,1.597,1.699,1.791,2.127,1.811,1.850,1.842,1.979,2.088,2.418,2.088,1.897,2.001,2.153,2.274,2.577,1.954,2.100,2.101,2.225,2.313,2.629,2.404,2.075,2.194,2.373,2.420,2.836,2.140,2.222,2.267,2.371,2.574,3.068,0.000,0.000,0.000,0.000,0.000,0.000,0.000,0.000,0.000,0.000,0.000,0.000,1.568,1.594,1.663,1.862,3.012,4.955,1.745,1.811,1.885,2.101,2.895,5.545,1.878,1.850,2.009,2.173,2.740,4.195,1.894,1.933,1.978,2.141,2.612,3.624,2.058,1.963,2.074,2.339,2.795,3.808,2.060,2.179,2.287,2.646,3.152,4.356,0.000,0.000,0.000,0.000,0.000,0.000,0.000,0.000,0.000,0.000,0.000,0.000
Time_Inflex=10.555,9.575,9.575,11.289,13.004,15.699,10.310,10.310,10.310,13.004,13.984,17.415,11.534,11.534,12.269,12.514,13.984,17.905,9.575,11.779,11.534,12.269,13.739,17.415,11.779,11.289,13.004,13.249,13.984,17.415,10.310,11.534,11.779,12.514,13.984,20.356,0.262,0.262,0.262,0.262,0.262,0.262,0.262,0.262,0.262,0.262,0.262,0.262,9.575,9.820,9.085,10.065,15.944,23.069,10.310,11.044,10.555,12.759,16.189,22.824,10.310,10.065,11.779,11.779,14.719,21.826,9.575,10.799,11.534,12.024,14.964,19.376,12.024,10.065,11.534,12.514,15.454,19.866,11.779,11.534,12.759,14.964,17.169,21.826,0.262,0.262,0.262,0.262,0.262,0.262,0.262,0.262,0.262,0.262,0.262,0.262
OD_Inflex=0.743,0.584,0.541,0.637,0.653,0.564,0.548,0.527,0.483,0.657,0.602,0.556,0.667,0.657,0.671,0.554,0.562,0.548,0.381,0.541,0.522,0.444,0.490,0.472,0.612,0.569,0.637,0.527,0.481,0.391,0.396,0.514,0.454,0.423,0.435,0.554,0.066,0.065,0.066,0.065,0.064,0.065,0.066,0.065,0.064,0.064,0.065,0.065,0.637,0.655,0.484,0.515,0.670,0.606,0.615,0.658,0.558,0.703,0.699,0.425,0.522,0.512,0.634,0.583,0.595,0.690,0.425,0.563,0.602,0.586,0.712,0.695,0.652,0.445,0.566,0.562,0.648,0.689,0.604,0.510,0.595,0.665,0.660,0.639,0.065,0.065,0.065,0.065,0.066,0.065,0.064,0.065,0.066,0.065,0.066,0.069
Time_Saturation=21.826,22.089,21.826,20.356,18.640,19.866,20.356,18.885,21.826,22.089,22.089,19.130,20.846,22.334,22.089,22.089,21.826,21.826,22.089,21.826,22.089,14.719,15.699,21.826,22.089,21.581,20.846,20.846,15.944,21.091,18.640,16.189,17.660,21.581,20.356,21.336,0.262,0.262,0.262,0.262,0.262,0.262,0.262,0.262,0.262,0.262,0.262,0.262,20.111,21.581,22.334,21.581,22.089,0.000,22.089,22.579,19.130,22.334,19.621,0.000,21.826,18.150,20.111,21.581,20.111,0.000,22.089,21.581,22.089,21.581,22.089,19.866,16.679,20.356,21.581,22.089,21.581,20.846,20.356,19.621,20.356,21.826,20.356,0.000,0.262,0.262,0.262,0.262,0.262,0.262,0.262,0.262,0.262,0.262,0.262,0.262
OD_Saturation=0.861,0.854,0.833,0.809,0.771,0.726,0.811,0.793,0.768,0.735,0.733,0.697,0.798,0.788,0.756,0.729,0.733,0.688,0.767,0.719,0.720,0.662,0.647,0.664,0.751,0.748,0.709,0.666,0.656,0.631,0.727,0.688,0.660,0.650,0.632,0.601,0.066,0.065,0.066,0.065,0.064,0.065,0.066,0.065,0.064,0.064,0.065,0.065,0.891,0.880,0.877,0.894,0.927,0.000,0.837,0.775,0.794,0.834,0.831,0.000,0.798,0.809,0.767,0.800,0.849,0.000,0.781,0.788,0.767,0.795,0.871,0.732,0.766,0.779,0.797,0.777,0.801,0.769,0.753,0.738,0.758,0.770,0.753,0.000,0.065,0.065,0.065,0.065,0.066,0.065,0.064,0.065,0.066,0.065,0.066,0.069
Ref_Well_Name=A01,A01,A01,A01,A01,A01,A01,A01,A01,A01,A01,A01,A01,A01,A01,A01,A01,A01,A01,A01,A01,A01,A01,A01,A01,A01,A01,A01,A01,A01,A01,A01,A01,A01,A01,A01,A01,A01,A01,A01,A01,A01,A01,A01,A01,A01,A01,A01,A01,A01,A01,A01,A01,A01,A01,A01,A01,A01,A01,A01,A01,A01,A01,A01,A01,A01,A01,A01,A01,A01,A01,A01,A01,A01,A01,A01,A01,A01,A01,A01,A01,A01,A01,A01,A01,A01,A01,A01,A01,A01,A01,A01,A01,A01,A01,A01
Ratio_Avg_G=1.000,1.001,0.970,0.876,0.770,0.603,0.907,0.893,0.865,0.772,0.692,0.539,0.877,0.875,0.832,0.750,0.674,0.522,0.856,0.793,0.797,0.701,0.651,0.513,0.834,0.839,0.776,0.692,0.638,0.480,0.801,0.789,0.733,0.674,0.610,0.462,Inf,Inf,Inf,Inf,Inf,Inf,Inf,Inf,Inf,Inf,Inf,Inf,1.034,1.020,0.985,0.916,0.619,0.412,0.947,0.906,0.891,0.802,0.635,0.372,0.888,0.903,0.839,0.810,0.652,0.462,0.890,0.876,0.848,0.800,0.678,0.524,0.846,0.859,0.818,0.753,0.639,0.500,0.828,0.790,0.759,0.677,0.579,0.447,Inf,Inf,Inf,Inf,Inf,Inf,Inf,Inf,Inf,Inf,Inf,Inf
Ratio_Fit_G=1.000,1.183,1.257,1.112,1.024,0.982,1.172,1.107,1.121,0.937,0.927,0.903,1.000,0.982,0.917,0.923,0.878,0.825,1.204,1.004,0.951,0.931,0.886,0.828,0.979,0.933,0.792,0.804,0.832,0.809,1.027,0.891,0.850,0.828,0.785,0.729,Inf,Inf,Inf,Inf,Inf,Inf,Inf,Inf,Inf,Inf,Inf,Inf,1.161,1.168,1.218,1.004,0.564,0.282,1.151,1.087,1.118,1.001,0.669,0.273,1.130,1.176,1.029,1.053,0.820,0.445,1.173,1.138,1.066,1.073,0.895,0.550,0.962,1.127,1.078,0.966,0.858,0.599,1.008,1.036,0.954,0.828,0.716,0.516,Inf,Inf,Inf,Inf,Inf,Inf,Inf,Inf,Inf,Inf,Inf,Inf
Ratio_G_Int=1.000,1.088,1.119,1.071,0.974,0.852,1.034,0.989,0.964,0.913,0.866,0.765,0.823,0.931,0.908,0.848,0.800,0.707,0.969,0.886,0.853,0.793,0.773,0.686,0.703,0.838,0.808,0.748,0.726,0.631,0.860,0.798,0.753,0.710,0.675,0.608,Inf,Inf,Inf,Inf,Inf,Inf,Inf,Inf,Inf,Inf,Inf,Inf,1.110,1.129,1.088,0.930,0.568,0.335,1.061,1.018,0.989,0.926,0.642,0.304,0.975,1.003,0.936,0.903,0.710,0.429,0.984,0.977,0.940,0.907,0.781,0.505,0.878,0.937,0.918,0.815,0.749,0.514,0.888,0.860,0.824,0.732,0.643,0.455,Inf,Inf,Inf,Inf,Inf,Inf,Inf,Inf,Inf,Inf,Inf,Inf
Ratio_t0_Fit=1.000,0.598,0.179,0.226,0.255,0.133,0.191,0.207,0.192,0.237,0.231,0.112,0.333,0.833,0.290,0.321,0.225,0.109,0.174,0.217,0.323,0.213,0.199,0.172,0.615,0.328,4.624,0.466,0.251,0.073,0.209,0.574,0.453,0.336,0.300,0.142,Inf,Inf,Inf,Inf,Inf,Inf,Inf,Inf,Inf,Inf,Inf,Inf,0.313,0.482,0.292,0.482,-0.214,0.057,0.271,0.364,0.257,0.207,-0.933,0.055,0.212,0.233,0.255,0.213,0.427,0.063,0.207,0.185,0.377,0.205,0.164,-5.866,0.208,0.200,0.187,0.280,0.214,5.252,0.303,0.222,0.220,0.234,1.103,0.077,Inf,Inf,Inf,Inf,Inf,Inf,Inf,Inf,Inf,Inf,Inf,Inf
Ratio_t0_G_Int=1.000,0.243,0.156,0.108,0.084,0.048,0.156,0.186,0.172,0.109,0.078,0.043,-0.565,0.259,0.195,0.135,0.094,0.046,0.153,0.155,0.222,0.127,0.090,0.047,-0.133,0.875,0.303,0.178,0.111,0.046,0.219,0.543,0.367,0.227,0.127,0.044,Inf,Inf,Inf,Inf,Inf,Inf,Inf,Inf,Inf,Inf,Inf,Inf,0.280,0.214,0.210,0.584,-0.244,-0.051,0.182,0.170,0.183,0.128,0.457,-0.051,0.199,0.184,0.166,0.160,0.155,-0.238,0.187,0.173,0.175,0.142,0.110,-1.031,0.350,0.201,0.156,0.189,0.095,0.249,0.228,0.190,0.185,0.173,0.118,0.260,Inf,Inf,Inf,Inf,Inf,Inf,Inf,Inf,Inf,Inf,Inf,Inf
Ref_Curve_Array=1,1,1,1,1,1,1,1,1,1,1,1,1,1,1,1,1,1,1,1,1,1,1,1,1,1,1,1,1,1,1,1,1,1,1,1,1,1,1,1,1,1,1,1,1,1,1,1,1,1,1,1,1,1,1,1,1,1,1,1,1,1,1,1,1,1,1,1,1,1,1,1,1,1,1,1,1,1,1,1,1,1,1,1,1,1,1,1,1,1,1,1,1,1,1,1
Default_ref=0
Comm_Map=,,,,,
Comm_Consol=,,,,,,,,
Comm_Screen=,,,,,
Analysis_Set=A,A,A,A,A,A,A,A,A,A,A,A,A,A,A,A,A,A,A,A,A,A,A,A,A,A,A,A,A,A,A,A,A,A,A,A,A,A,A,A,A,A,A,A,A,A,A,A,A,A,A,A,A,A,A,A,A,A,A,A,A,A,A,A,A,A,A,A,A,A,A,A,A,A,A,A,A,A,A,A,A,A,A,A,A,A,A,A,A,A,A,A,A,A,A,A
Ref_Type=single_ref,single_ref,single_ref,single_ref,single_ref,single_ref,single_ref,single_ref,single_ref,single_ref,single_ref,single_ref,single_ref,single_ref,single_ref,single_ref,single_ref,single_ref,single_ref,single_ref,single_ref,single_ref,single_ref,single_ref,single_ref,single_ref,single_ref,single_ref,single_ref,single_ref,single_ref,single_ref,single_ref,single_ref,single_ref,single_ref,single_ref,single_ref,single_ref,single_ref,single_ref,single_ref,single_ref,single_ref,single_ref,single_ref,single_ref,single_ref,single_ref,single_ref,single_ref,single_ref,single_ref,single_ref,single_ref,single_ref,single_ref,single_ref,single_ref,single_ref,single_ref,single_ref,single_ref,single_ref,single_ref,single_ref,single_ref,single_ref,single_ref,single_ref,single_ref,single_ref,single_ref,single_ref,single_ref,single_ref,single_ref,single_ref,single_ref,single_ref,single_ref,single_ref,single_ref,single_ref,single_ref,single_ref,single_ref,single_ref,single_ref,single_ref,single_ref,single_ref,single_ref,single_ref,single_ref,single_ref
Wells_In_Use=0,0,0,0,0,0,0,0,0,0,0,0,0,0,0,0,0,0,0,0,0,0,0,0,0,0,0,0,0,0,0,0,0,0,0,0,0,0,0,0,0,0,0,0,0,0,0,0,0,0,0,0,0,0,0,0,0,0,0,0,0,0,0,0,0,0,0,0,0,0,0,0,0,0,0,0,0,0,0,0,0,0,0,0,0,0,0,0,0,0,0,0,0,0,0,0
[Flor:]
[Flor2:]
[Lumin:]
[Data:]
Read=DateTime	RunT[s]	Temp	Well_1	Well_2	Well_3	Well_4	Well_5	Well_6	Well_7	Well_8	Well_9	Well_10	Well_11	Well_12	Well_13	Well_14	Well_15	Well_16	Well_17	Well_18	Well_19	Well_20	Well_21	Well_22	Well_23	Well_24	Well_25	Well_26	Well_27	Well_28	Well_29	Well_30	Well_31	Well_32	Well_33	Well_34	Well_35	Well_36	Well_37	Well_38	Well_39	Well_40	Well_41	Well_42	Well_43	Well_44	Well_45	Well_46	Well_47	Well_48	Well_49	Well_50	Well_51	Well_52	Well_53	Well_54	Well_55	Well_56	Well_57	Well_58	Well_59	Well_60	Well_61	Well_62	Well_63	Well_64	Well_65	Well_66	Well_67	Well_68	Well_69	Well_70	Well_71	Well_72	Well_73	Well_74	Well_75	Well_76	Well_77	Well_78	Well_79	Well_80	Well_81	Well_82	Well_83	Well_84	Well_85	Well_86	Well_87	Well_88	Well_89	Well_90	Well_91	Well_92	Well_93	Well_94	Well_95	Well_96
1=17:33:33	942	300	0.1147	0.0840	0.0834	0.0862	0.0844	0.0814	0.0818	0.0824	0.0820	0.0736	0.0814	0.0848	0.0816	0.0826	0.0814	0.0840	0.0813	0.0788	0.0818	0.0795	0.0802	0.0792	0.0834	0.0804	0.0895	0.0855	0.0846	0.0853	0.0840	0.0809	0.0828	0.0827	0.0814	0.0792	0.0818	0.0841	0.0817	0.0807	0.0811	0.0809	0.0814	0.0781	0.0814	0.0807	0.0808	0.0810	0.0874	0.0810	0.0892	0.0848	0.0861	0.0851	0.0833	0.0800	0.0832	0.0818	0.0871	0.0820	0.0824	0.0836	0.0807	0.0822	0.0812	0.0814	0.0819	0.0786	0.0813	0.0796	0.0810	0.0812	0.0823	0.0836	0.0659	0.0655	0.0657	0.0651	0.0638	0.0651	0.0646	0.0647	0.0649	0.0655	0.0658	0.0655	0.0656	0.0654	0.0640	0.0643	0.0649	0.0647	0.0645	0.0649	0.0656	0.0650	0.0659	0.0687
2=17:48:15	1824	298	0.1436	0.0868	0.0854	0.0858	0.0859	0.0821	0.0844	0.0828	0.0825	0.0759	0.0821	0.0839	0.0826	0.0839	0.0838	0.0844	0.0822	0.0795	0.0823	0.0807	0.0813	0.0802	0.0837	0.0824	0.1158	0.0891	0.0867	0.0867	0.0857	0.0800	0.0843	0.0838	0.0816	0.0795	0.0839	0.0855	0.0823	0.0821	0.0829	0.0819	0.0812	0.0782	0.0812	0.0815	0.0819	0.0820	0.0884	0.0818	0.1334	0.0876	0.0875	0.0885	0.0838	0.0799	0.0854	0.0841	0.0845	0.0831	0.0832	0.0863	0.0818	0.0832	0.0839	0.0831	0.0818	0.0780	0.0828	0.0808	0.0817	0.0823	0.0826	0.0836	0.0659	0.0653	0.0654	0.0653	0.0639	0.0649	0.0643	0.0642	0.0655	0.0651	0.0663	0.0656	0.0654	0.0651	0.0645	0.0642	0.0648	0.0648	0.0650	0.0644	0.0650	0.0649	0.0659	0.0661
3=18:02:57	2706	298	0.1122	0.0878	0.0873	0.0885	0.0874	0.0827	0.0861	0.0848	0.0849	0.0790	0.0849	0.0909	0.0855	0.0858	0.0856	0.0852	0.0835	0.0816	0.0851	0.0831	0.0845	0.0825	0.0868	0.0847	0.1024	0.0884	0.0860	0.0865	0.0856	0.0820	0.0867	0.0860	0.0845	0.0831	0.0851	0.0875	0.0844	0.0846	0.0852	0.0841	0.0829	0.0801	0.0842	0.0844	0.0835	0.0839	0.0905	0.0868	0.1160	0.0897	0.0869	0.0868	0.0852	0.0808	0.0880	0.0852	0.0867	0.0849	0.0849	0.0860	0.0852	0.0850	0.0840	0.0850	0.0836	0.0799	0.0843	0.0841	0.0842	0.0846	0.0849	0.0870	0.0678	0.0670	0.0666	0.0665	0.0654	0.0667	0.0653	0.0653	0.0669	0.0670	0.0672	0.0675	0.0673	0.0667	0.0665	0.0662	0.0664	0.0668	0.0664	0.0668	0.0670	0.0667	0.0674	0.0676
4=18:17:39	3588	298	0.1233	0.0879	0.0852	0.0861	0.0846	0.0807	0.0850	0.0848	0.0849	0.0776	0.0838	0.0903	0.0844	0.0852	0.0853	0.0838	0.0813	0.0788	0.0845	0.0817	0.0840	0.0820	0.0870	0.0841	0.1071	0.0894	0.0879	0.0868	0.0835	0.0803	0.0859	0.0858	0.0821	0.0825	0.0842	0.0873	0.0844	0.0835	0.0839	0.0816	0.0816	0.0785	0.0835	0.0832	0.0834	0.0838	0.0904	0.0857	0.1064	0.0893	0.0866	0.0855	0.0838	0.0789	0.0872	0.0844	0.0856	0.0849	0.0847	0.0852	0.0840	0.0860	0.0842	0.0834	0.0815	0.0774	0.0838	0.0833	0.0840	0.0846	0.0838	0.0869	0.0659	0.0657	0.0652	0.0645	0.0641	0.0652	0.0644	0.0646	0.0655	0.0653	0.0657	0.0659	0.0656	0.0647	0.0651	0.0647	0.0652	0.0650	0.0653	0.0649	0.0649	0.0647	0.0660	0.0663
5=18:32:21	4469	301	0.1156	0.0890	0.0863	0.0868	0.0835	0.0813	0.0864	0.0858	0.0867	0.0792	0.0852	0.0895	0.0861	0.0865	0.0858	0.0848	0.0820	0.0782	0.0859	0.0835	0.0843	0.0831	0.0878	0.0847	0.1118	0.0896	0.0882	0.0856	0.0838	0.0798	0.0867	0.0862	0.0846	0.0826	0.0852	0.0882	0.0852	0.0850	0.0848	0.0824	0.0811	0.0776	0.0852	0.0849	0.0848	0.0851	0.0908	0.0856	0.1139	0.0949	0.0874	0.0849	0.0836	0.0791	0.0882	0.0860	0.0867	0.0852	0.0858	0.0887	0.0852	0.0873	0.0847	0.0835	0.0818	0.0780	0.0854	0.0839	0.0859	0.0854	0.0859	0.0861	0.0659	0.0652	0.0650	0.0649	0.0636	0.0649	0.0645	0.0650	0.0653	0.0658	0.0658	0.0655	0.0657	0.0657	0.0649	0.0650	0.0653	0.0650	0.0646	0.0640	0.0654	0.0646	0.0661	0.0666
6=18:47:03	5351	301	0.1420	0.0901	0.0875	0.0873	0.0842	0.0799	0.0884	0.0873	0.0857	0.0804	0.0853	0.0892	0.0868	0.0873	0.0863	0.0834	0.0813	0.0784	0.0868	0.0845	0.0851	0.0843	0.0880	0.0866	0.1148	0.0955	0.0913	0.0863	0.0844	0.0801	0.0896	0.0876	0.0871	0.0836	0.0866	0.0875	0.0861	0.0846	0.0852	0.0829	0.0809	0.0784	0.0854	0.0861	0.0855	0.0861	0.0909	0.0851	0.1228	0.0923	0.0882	0.0848	0.0843	0.0783	0.0910	0.0870	0.0884	0.0865	0.0877	0.0864	0.0853	0.0874	0.0861	0.0836	0.0826	0.0774	0.0858	0.0848	0.0846	0.0859	0.0854	0.0883	0.0655	0.0651	0.0648	0.0649	0.0640	0.0646	0.0639	0.0644	0.0644	0.0647	0.0655	0.0655	0.0654	0.0645	0.0642	0.0639	0.0643	0.0644	0.0644	0.0643	0.0646	0.0644	0.0652	0.0656
7=19:01:45	6233	301	0.1619	0.0919	0.0896	0.0891	0.0851	0.0809	0.0911	0.0897	0.0886	0.0831	0.0875	0.0955	0.0883	0.0894	0.0882	0.0851	0.0825	0.0793	0.0896	0.0879	0.0880	0.0861	0.0908	0.0870	0.1213	0.0951	0.0917	0.0896	0.0845	0.0809	0.0915	0.0902	0.0879	0.0867	0.0889	0.0927	0.0890	0.0873	0.0886	0.0842	0.0822	0.0792	0.0885	0.0885	0.0876	0.0888	0.0942	0.0895	0.1363	0.0966	0.0949	0.0879	0.0857	0.0795	0.0939	0.0904	0.0903	0.0892	0.0889	0.0897	0.0884	0.0900	0.0879	0.0852	0.0833	0.0792	0.0895	0.0883	0.0871	0.0889	0.0882	0.0910	0.0663	0.0661	0.0659	0.0662	0.0640	0.0656	0.0650	0.0644	0.0660	0.0654	0.0664	0.0665	0.0667	0.0661	0.0652	0.0650	0.0655	0.0653	0.0653	0.0650	0.0658	0.0657	0.0663	0.0663
8=19:16:27	7115	301	0.1443	0.0943	0.0909	0.0889	0.0848	0.0816	0.0925	0.0915	0.0915	0.0853	0.0897	0.0935	0.0893	0.0918	0.0902	0.0861	0.0819	0.0782	0.0907	0.0881	0.0899	0.0866	0.0915	0.0904	0.1251	0.0944	0.0928	0.0888	0.0872	0.0817	0.0943	0.0918	0.0904	0.0881	0.0901	0.0930	0.0897	0.0871	0.0883	0.0845	0.0819	0.0790	0.0898	0.0902	0.0891	0.0902	0.0948	0.0896	0.1235	0.0982	0.0925	0.0865	0.0847	0.0796	0.0946	0.0908	0.0914	0.0905	0.0908	0.0923	0.0893	0.0931	0.0891	0.0863	0.0845	0.0784	0.0902	0.0885	0.0898	0.0898	0.0897	0.0929	0.0666	0.0663	0.0660	0.0660	0.0644	0.0651	0.0644	0.0650	0.0659	0.0656	0.0664	0.0664	0.0661	0.0655	0.0650	0.0655	0.0656	0.0649	0.0649	0.0653	0.0661	0.0656	0.0662	0.0662
9=19:31:11	7999	298	0.1235	0.0953	0.0911	0.0887	0.0847	0.0805	0.0936	0.0918	0.0921	0.0855	0.0901	0.0930	0.0904	0.0928	0.0906	0.0867	0.0814	0.0787	0.0923	0.0895	0.0902	0.0881	0.0928	0.0920	0.1093	0.0957	0.0925	0.0882	0.0843	0.0803	0.0931	0.0935	0.0897	0.0901	0.0909	0.0939	0.0922	0.0884	0.0903	0.0849	0.0823	0.0787	0.0912	0.0906	0.0904	0.0901	0.0963	0.0921	0.1076	0.0954	0.0913	0.0877	0.0845	0.0792	0.0939	0.0925	0.0930	0.0920	0.0895	0.0931	0.0912	0.0931	0.0893	0.0863	0.0834	0.0777	0.0913	0.0891	0.0908	0.0897	0.0913	0.0921	0.0661	0.0657	0.0656	0.0653	0.0645	0.0654	0.0638	0.0647	0.0654	0.0653	0.0658	0.0661	0.0658	0.0657	0.0647	0.0649	0.0658	0.0650	0.0655	0.0648	0.0657	0.0649	0.0663	0.0663
10=19:45:53	8881	303	0.1271	0.0974	0.0923	0.0899	0.0847	0.0794	0.0947	0.0936	0.0931	0.0870	0.0911	0.0984	0.0914	0.0930	0.0907	0.0853	0.0817	0.0771	0.0930	0.0897	0.0910	0.0882	0.0939	0.0917	0.1147	0.0982	0.0922	0.0876	0.0823	0.0785	0.0930	0.0950	0.0900	0.0909	0.0905	0.0937	0.0920	0.0888	0.0900	0.0837	0.0851	0.0774	0.0917	0.0910	0.0904	0.0915	0.0962	0.0917	0.1119	0.0987	0.0936	0.0887	0.0841	0.0773	0.0960	0.0935	0.0931	0.0915	0.0912	0.0931	0.0910	0.0930	0.0901	0.0863	0.0826	0.0773	0.0923	0.0898	0.0902	0.0915	0.0906	0.0912	0.0649	0.0646	0.0644	0.0643	0.0631	0.0644	0.0632	0.0630	0.0643	0.0642	0.0646	0.0646	0.0644	0.0642	0.0639	0.0639	0.0638	0.0641	0.0638	0.0635	0.0644	0.0639	0.0654	0.0650
11=20:00:35	9763	301	0.1416	0.1001	0.0951	0.0908	0.0862	0.0808	0.0996	0.0976	0.0975	0.0910	0.0945	0.0996	0.0945	0.0961	0.0937	0.0885	0.0832	0.0788	0.0968	0.0929	0.0932	0.0911	0.0967	0.0995	0.1172	0.1001	0.0968	0.0903	0.0857	0.0799	0.0964	0.0958	0.0934	0.0934	0.0942	0.0973	0.0947	0.0920	0.0925	0.0865	0.0831	0.0789	0.0955	0.0946	0.0936	0.0943	0.0990	0.0946	0.1055	0.0992	0.0964	0.0905	0.0858	0.0783	0.1014	0.0971	0.0955	0.0951	0.0947	0.0956	0.0945	0.0968	0.0922	0.0888	0.0856	0.0781	0.0958	0.0925	0.0930	0.0942	0.0937	0.0945	0.0667	0.0662	0.0651	0.0658	0.0647	0.0659	0.0648	0.0655	0.0661	0.0655	0.0651	0.0666	0.0661	0.0661	0.0654	0.0655	0.0659	0.0660	0.0652	0.0656	0.0660	0.0647	0.0666	0.0665
12=20:15:17	10645	301	0.1508	0.1024	0.0955	0.0914	0.0860	0.0788	0.1019	0.1001	0.0982	0.0922	0.0973	0.1006	0.0955	0.0978	0.0941	0.0883	0.0825	0.0780	0.0969	0.0943	0.0955	0.0922	0.0969	0.0943	0.1175	0.1013	0.0975	0.0916	0.0859	0.0787	0.0982	0.0988	0.0947	0.0938	0.0948	0.0965	0.0957	0.0923	0.0936	0.0861	0.0829	0.0767	0.0960	0.0953	0.0949	0.0948	0.0997	0.0945	0.1483	0.1032	0.0968	0.0901	0.0839	0.0780	0.1009	0.0980	0.0970	0.0957	0.0943	0.0955	0.0962	0.0986	0.0934	0.0887	0.0852	0.0776	0.0964	0.0941	0.0943	0.0956	0.0943	0.0969	0.0649	0.0648	0.0652	0.0642	0.0630	0.0643	0.0636	0.0638	0.0644	0.0643	0.0651	0.0652	0.0648	0.0650	0.0631	0.0641	0.0645	0.0647	0.0643	0.0635	0.0650	0.0642	0.0652	0.0655
13=20:29:59	11527	301	0.1267	0.1056	0.0995	0.0955	0.0872	0.0798	0.1068	0.1038	0.1036	0.0983	0.0996	0.1030	0.0986	0.0993	0.0968	0.0905	0.0834	0.0785	0.1016	0.0965	0.0982	0.0946	0.0994	0.1005	0.1084	0.1043	0.0992	0.0925	0.0870	0.0805	0.1019	0.1020	0.0982	0.0976	0.0974	0.0990	0.0980	0.0952	0.0971	0.0887	0.0879	0.0791	0.0993	0.0988	0.0980	0.0979	0.1025	0.0950	0.1167	0.1068	0.1023	0.0944	0.0880	0.0799	0.1056	0.1009	0.0996	0.0990	0.0969	0.0985	0.0981	0.1015	0.0955	0.0912	0.0868	0.0781	0.0988	0.0968	0.0976	0.0967	0.0951	0.0968	0.0658	0.0654	0.0652	0.0652	0.0640	0.0650	0.0638	0.0647	0.0657	0.0656	0.0656	0.0658	0.0656	0.0656	0.0647	0.0655	0.0646	0.0650	0.0652	0.0647	0.0657	0.0648	0.0659	0.0659
14=20:44:40	12409	301	0.1597	0.1114	0.1036	0.0973	0.0904	0.0826	0.1112	0.1096	0.1083	0.1032	0.1031	0.1050	0.1019	0.1037	0.1008	0.0936	0.0872	0.0796	0.1056	0.1008	0.1021	0.0981	0.1022	0.0981	0.1370	0.1110	0.1082	0.0986	0.0898	0.0826	0.1062	0.1055	0.1018	0.1002	0.1007	0.1021	0.1005	0.0981	0.1003	0.0920	0.0863	0.0796	0.1042	0.1037	0.1015	0.1015	0.1055	0.0990	0.1471	0.1167	0.1055	0.0955	0.0896	0.0797	0.1095	0.1064	0.1030	0.1024	0.0987	0.1030	0.1010	0.1060	0.1002	0.0942	0.0892	0.0799	0.1034	0.0999	0.1006	0.0994	0.0981	0.0984	0.0672	0.0668	0.0656	0.0663	0.0650	0.0663	0.0656	0.0659	0.0665	0.0656	0.0663	0.0670	0.0668	0.0666	0.0654	0.0659	0.0658	0.0661	0.0660	0.0657	0.0666	0.0648	0.0668	0.0672
15=20:59:22	13291	301	0.1499	0.1135	0.1048	0.0981	0.0893	0.0809	0.1148	0.1128	0.1109	0.1037	0.1046	0.1064	0.1041	0.1048	0.1020	0.0943	0.0866	0.0788	0.1067	0.1029	0.1033	0.0979	0.1023	0.0991	0.1314	0.1122	0.1057	0.0980	0.0888	0.0806	0.1078	0.1064	0.1015	0.1010	0.0999	0.1021	0.1036	0.1000	0.1006	0.0910	0.0862	0.0792	0.1051	0.1039	0.1027	0.1025	0.1051	0.0982	0.1244	0.1111	0.1082	0.0972	0.0918	0.0790	0.1396	0.1053	0.1032	0.1032	0.1000	0.1001	0.1030	0.1079	0.1003	0.0945	0.0891	0.0787	0.1057	0.1011	0.1016	0.0995	0.0977	0.0992	0.0663	0.0657	0.0655	0.0650	0.0646	0.0654	0.0645	0.0650	0.0655	0.0654	0.0656	0.0663	0.0661	0.0647	0.0654	0.0652	0.0650	0.0654	0.0653	0.0648	0.0648	0.0650	0.0666	0.0660
16=21:14:08	14177	298	0.1465	0.1192	0.1090	0.1021	0.0901	0.0812	0.1205	0.1170	0.1144	0.1093	0.1069	0.1062	0.1078	0.1081	0.1046	0.0964	0.0879	0.0792	0.1104	0.1056	0.1071	0.1003	0.1035	0.1025	0.1175	0.1138	0.1069	0.1005	0.0907	0.0815	0.1092	0.1107	0.1045	0.1033	0.1007	0.1017	0.1058	0.1021	0.1031	0.0943	0.0876	0.0794	0.1092	0.1069	0.1059	0.1043	0.1071	0.1012	0.1247	0.1164	0.1092	0.0985	0.0902	0.0784	0.1108	0.1089	0.1071	0.1054	0.1012	0.1013	0.1051	0.1095	0.1039	0.0972	0.0906	0.0786	0.1076	0.1044	0.1044	0.1018	0.0993	0.1013	0.0666	0.0657	0.0645	0.0656	0.0647	0.0653	0.0647	0.0649	0.0654	0.0652	0.0648	0.0662	0.0662	0.0652	0.0651	0.0649	0.0656	0.0655	0.0650	0.0648	0.0655	0.0639	0.0661	0.0661
17=21:28:50	15059	298	0.1746	0.1244	0.1142	0.1051	0.0923	0.0816	0.1280	0.1231	0.1188	0.1149	0.1092	0.1106	0.1119	0.1109	0.1091	0.0981	0.0889	0.0793	0.1149	0.1092	0.1098	0.1033	0.1058	0.1027	0.1453	0.1155	0.1120	0.1029	0.0927	0.0811	0.1143	0.1134	0.1079	0.1056	0.1028	0.1022	0.1103	0.1034	0.1072	0.0960	0.0888	0.0798	0.1113	0.1109	0.1100	0.1068	0.1084	0.1023	0.1506	0.1181	0.1134	0.1015	0.0939	0.0801	0.1146	0.1138	0.1097	0.1081	0.1020	0.1032	0.1079	0.1124	0.1060	0.0984	0.0929	0.0789	0.1107	0.1061	0.1066	0.1045	0.1012	0.1024	0.0660	0.0658	0.0643	0.0653	0.0641	0.0650	0.0642	0.0650	0.0652	0.0651	0.0649	0.0659	0.0655	0.0657	0.0648	0.0646	0.0652	0.0651	0.0654	0.0644	0.0658	0.0640	0.0659	0.0661
18=21:43:32	15941	298	0.1779	0.1310	0.1190	0.1074	0.0934	0.0827	0.1344	0.1288	0.1247	0.1193	0.1128	0.1106	0.1164	0.1158	0.1113	0.1013	0.0908	0.0799	0.1195	0.1119	0.1144	0.1060	0.1086	0.1042	0.1508	0.1212	0.1140	0.1068	0.0935	0.0812	0.1156	0.1162	0.1109	0.1081	0.1041	0.1054	0.1122	0.1067	0.1108	0.0980	0.0903	0.0797	0.1141	0.1137	0.1115	0.1093	0.1087	0.1028	0.1474	0.1250	0.1163	0.1033	0.0952	0.0809	0.1195	0.1157	0.1131	0.1092	0.1029	0.1034	0.1119	0.1155	0.1084	0.1026	0.0935	0.0796	0.1129	0.1096	0.1096	0.1057	0.1022	0.1012	0.0659	0.0654	0.0653	0.0649	0.0633	0.0652	0.0645	0.0645	0.0647	0.0650	0.0653	0.0656	0.0654	0.0652	0.0648	0.0651	0.0647	0.0649	0.0648	0.0635	0.0652	0.0645	0.0662	0.0659
19=21:58:14	16823	298	0.1797	0.1371	0.1263	0.1125	0.0959	0.0823	0.1461	0.1358	0.1320	0.1245	0.1155	0.1125	0.1185	0.1217	0.1165	0.1034	0.0925	0.0804	0.1252	0.1174	0.1183	0.1073	0.1097	0.1032	0.1534	0.1303	0.1232	0.1105	0.0966	0.0817	0.1223	0.1218	0.1159	0.1100	0.1061	0.1068	0.1139	0.1102	0.1148	0.1004	0.0929	0.0808	0.1203	0.1180	0.1154	0.1122	0.1109	0.1044	0.1711	0.1308	0.1196	0.1074	0.0968	0.0812	0.1261	0.1190	0.1151	0.1129	0.1054	0.1055	0.1141	0.1220	0.1119	0.1051	0.0969	0.0800	0.1180	0.1128	0.1124	0.1082	0.1040	0.1035	0.0659	0.0655	0.0653	0.0651	0.0634	0.0652	0.0649	0.0645	0.0650	0.0653	0.0657	0.0654	0.0659	0.0652	0.0649	0.0647	0.0649	0.0654	0.0648	0.0641	0.0653	0.0647	0.0651	0.0660
20=22:12:56	17704	298	0.1900	0.1464	0.1318	0.1181	0.0981	0.0815	0.1500	0.1464	0.1390	0.1312	0.1177	0.1154	0.1233	0.1257	0.1192	0.1063	0.0945	0.0805	0.1296	0.1233	0.1224	0.1104	0.1127	0.1064	0.1610	0.1285	0.1209	0.1110	0.0982	0.0821	0.1263	0.1272	0.1192	0.1143	0.1077	0.1095	0.1192	0.1135	0.1175	0.1030	0.0947	0.0811	0.1240	0.1218	0.1191	0.1147	0.1133	0.1048	0.1424	0.1338	0.1213	0.1089	0.1000	0.0816	0.1277	0.1228	0.1168	0.1160	0.1072	0.1083	0.1176	0.1236	0.1149	0.1064	0.0968	0.0801	0.1214	0.1155	0.1147	0.1095	0.1041	0.1020	0.0659	0.0656	0.0647	0.0651	0.0630	0.0646	0.0643	0.0648	0.0652	0.0656	0.0656	0.0656	0.0650	0.0652	0.0648	0.0647	0.0650	0.0652	0.0645	0.0643	0.0653	0.0648	0.0658	0.0658
21=22:27:38	18586	298	0.1893	0.1531	0.1410	0.1208	0.1018	0.0833	0.1607	0.1536	0.1460	0.1391	0.1199	0.1159	0.1286	0.1308	0.1264	0.1098	0.0965	0.0807	0.1371	0.1278	0.1290	0.1134	0.1139	0.1089	0.1474	0.1346	0.1265	0.1145	0.0978	0.0823	0.1325	0.1326	0.1238	0.1177	0.1099	0.1088	0.1236	0.1159	0.1203	0.1057	0.1003	0.0814	0.1292	0.1255	0.1234	0.1185	0.1146	0.1079	0.1523	0.1384	0.1257	0.1137	0.1003	0.0815	0.1313	0.1277	0.1274	0.1172	0.1086	0.1069	0.1232	0.1280	0.1178	0.1097	0.0995	0.0810	0.1252	0.1182	0.1167	0.1120	0.1061	0.1048	0.0664	0.0652	0.0652	0.0660	0.0639	0.0649	0.0639	0.0642	0.0652	0.0649	0.0656	0.0657	0.0657	0.0654	0.0650	0.0647	0.0644	0.0653	0.0651	0.0645	0.0657	0.0646	0.0658	0.0660
22=22:42:20	19468	301	0.2208	0.1659	0.1475	0.1262	0.1053	0.0857	0.1720	0.1653	0.1577	0.1466	0.1251	0.1184	0.1357	0.1406	0.1331	0.1140	0.0996	0.0810	0.1450	0.1345	0.1338	0.1178	0.1177	0.1082	0.1691	0.1447	0.1352	0.1199	0.1036	0.0843	0.1384	0.1379	0.1264	0.1217	0.1117	0.1119	0.1281	0.1215	0.1278	0.1093	0.0999	0.0816	0.1353	0.1307	0.1289	0.1209	0.1167	0.1109	0.1625	0.1429	0.1361	0.1166	0.1044	0.0834	0.1385	0.1330	0.1246	0.1222	0.1116	0.1086	0.1259	0.1336	0.1243	0.1140	0.1037	0.0818	0.1299	0.1227	0.1209	0.1148	0.1066	0.1052	0.0658	0.0653	0.0652	0.0649	0.0636	0.0642	0.0643	0.0646	0.0646	0.0647	0.0652	0.0655	0.0656	0.0650	0.0645	0.0645	0.0648	0.0650	0.0641	0.0645	0.0654	0.0647	0.0653	0.0663
23=22:57:02	20351	301	0.2380	0.1745	0.1585	0.1310	0.1093	0.0855	0.1826	0.1775	0.1675	0.1538	0.1273	0.1181	0.1415	0.1449	0.1382	0.1169	0.1004	0.0819	0.1547	0.1415	0.1397	0.1202	0.1174	0.1087	0.1835	0.1477	0.1411	0.1220	0.1062	0.0841	0.1469	0.1440	0.1290	0.1255	0.1148	0.1132	0.1293	0.1249	0.1323	0.1116	0.1015	0.0817	0.1396	0.1382	0.1306	0.1237	0.1184	0.1080	0.1688	0.1502	0.1367	0.1216	0.1056	0.0827	0.1434	0.1385	0.1300	0.1249	0.1130	0.1103	0.1286	0.1397	0.1293	0.1153	0.1053	0.0810	0.1344	0.1262	0.1241	0.1168	0.1097	0.1082	0.0650	0.0643	0.0640	0.0639	0.0630	0.0638	0.0623	0.0635	0.0641	0.0639	0.0645	0.0643	0.0648	0.0642	0.0634	0.0637	0.0641	0.0641	0.0636	0.0634	0.0642	0.0641	0.0645	0.0647
24=23:11:44	21232	298	0.2335	0.1828	0.1698	0.1419	0.1148	0.0862	0.1985	0.1907	0.1736	0.1644	0.1313	0.1210	0.1506	0.1549	0.1457	0.1235	0.1047	0.0834	0.1632	0.1514	0.1475	0.1262	0.1227	0.1130	0.1747	0.1526	0.1442	0.1271	0.1081	0.0843	0.1499	0.1525	0.1397	0.1304	0.1165	0.1161	0.1379	0.1303	0.1386	0.1175	0.1048	0.0835	0.1485	0.1437	0.1383	0.1290	0.1222	0.1132	0.1724	0.1556	0.1438	0.1233	0.1074	0.0837	0.1463	0.1433	0.1336	0.1277	0.1134	0.1118	0.1355	0.1419	0.1321	0.1212	0.1075	0.0820	0.1381	0.1304	0.1277	0.1200	0.1118	0.1070	0.0657	0.0653	0.0652	0.0654	0.0640	0.0652	0.0637	0.0643	0.0646	0.0653	0.0650	0.0650	0.0656	0.0651	0.0650	0.0639	0.0651	0.0649	0.0649	0.0644	0.0653	0.0647	0.0659	0.0656
25=23:26:26	22114	301	0.2248	0.2051	0.1827	0.1501	0.1185	0.0871	0.2143	0.2035	0.1874	0.1733	0.1352	0.1268	0.1594	0.1630	0.1540	0.1269	0.1068	0.0836	0.1724	0.1606	0.1558	0.1316	0.1264	0.1131	0.1803	0.1622	0.1511	0.1316	0.1108	0.0858	0.1592	0.1578	0.1464	0.1344	0.1192	0.1172	0.1425	0.1369	0.1466	0.1205	0.1090	0.0834	0.1565	0.1492	0.1432	0.1346	0.1240	0.1178	0.1923	0.1602	0.1448	0.1258	0.1136	0.0843	0.1517	0.1481	0.1433	0.1314	0.1150	0.1143	0.1408	0.1494	0.1389	0.1247	0.1106	0.0826	0.1442	0.1345	0.1327	0.1221	0.1144	0.1109	0.0657	0.0647	0.0648	0.0647	0.0633	0.0645	0.0639	0.0637	0.0649	0.0652	0.0650	0.0653	0.0656	0.0646	0.0642	0.0646	0.0639	0.0650	0.0648	0.0642	0.0653	0.0640	0.0656	0.0654
26=23:41:12	23000	298	0.2715	0.2147	0.1932	0.1579	0.1260	0.0904	0.2320	0.2231	0.2054	0.1842	0.1389	0.1286	0.1695	0.1733	0.1635	0.1346	0.1120	0.0854	0.1840	0.1689	0.1645	0.1382	0.1308	0.1174	0.1855	0.1741	0.1628	0.1386	0.1176	0.0866	0.1681	0.1666	0.1507	0.1404	0.1230	0.1176	0.1506	0.1409	0.1526	0.1237	0.1113	0.0859	0.1632	0.1562	0.1493	0.1381	0.1263	0.1175	0.1827	0.1723	0.1575	0.1351	0.1158	0.0851	0.1597	0.1583	0.1474	0.1367	0.1180	0.1158	0.1478	0.1581	0.1454	0.1298	0.1145	0.0842	0.1511	0.1407	0.1354	0.1259	0.1169	0.1128	0.0663	0.0656	0.0646	0.0655	0.0646	0.0657	0.0651	0.0649	0.0657	0.0658	0.0649	0.0657	0.0662	0.0658	0.0649	0.0655	0.0651	0.0659	0.0659	0.0651	0.0655	0.0649	0.0666	0.0664
27=23:55:54	23882	303	0.2694	0.2359	0.2113	0.1683	0.1306	0.0914	0.2510	0.2392	0.2202	0.1944	0.1421	0.1279	0.1782	0.1840	0.1714	0.1403	0.1154	0.0865	0.1994	0.1811	0.1744	0.1428	0.1327	0.1170	0.1844	0.1791	0.1698	0.1427	0.1199	0.0871	0.1794	0.1785	0.1577	0.1460	0.1257	0.1204	0.1572	0.1499	0.1605	0.1278	0.1156	0.0862	0.1729	0.1628	0.1565	0.1396	0.1299	0.1222	0.2066	0.1772	0.1630	0.1409	0.1196	0.0863	0.1656	0.1637	0.1519	0.1415	0.1201	0.1168	0.1527	0.1653	0.1490	0.1339	0.1174	0.0850	0.1576	0.1458	0.1384	0.1278	0.1185	0.1161	0.0667	0.0661	0.0656	0.0657	0.0646	0.0657	0.0646	0.0652	0.0654	0.0664	0.0659	0.0659	0.0662	0.0658	0.0654	0.0651	0.0655	0.0656	0.0654	0.0650	0.0661	0.0651	0.0665	0.0663
28=00:10:36	24764	301	0.3090	0.2474	0.2245	0.1805	0.1364	0.0925	0.2701	0.2579	0.2367	0.2075	0.1460	0.1332	0.1888	0.1965	0.1819	0.1473	0.1186	0.0864	0.2125	0.1899	0.1864	0.1495	0.1352	0.1183	0.2256	0.1942	0.1785	0.1495	0.1237	0.0884	0.1875	0.1905	0.1630	0.1513	0.1270	0.1221	0.1677	0.1561	0.1654	0.1317	0.1173	0.0863	0.1820	0.1736	0.1663	0.1466	0.1314	0.1201	0.2013	0.1915	0.1722	0.1475	0.1229	0.0867	0.1737	0.1725	0.1561	0.1443	0.1220	0.1194	0.1582	0.1704	0.1552	0.1375	0.1189	0.0850	0.1645	0.1518	0.1431	0.1295	0.1184	0.1139	0.0656	0.0646	0.0665	0.0643	0.0631	0.0644	0.0637	0.0640	0.0641	0.0638	0.0646	0.0649	0.0648	0.0646	0.0629	0.0639	0.0645	0.0642	0.0645	0.0637	0.0646	0.0639	0.0651	0.0653
29=00:25:17	25646	301	0.3063	0.2750	0.2463	0.1970	0.1413	0.0945	0.2948	0.2808	0.2572	0.2225	0.1517	0.1330	0.2060	0.2090	0.1931	0.1546	0.1234	0.0875	0.2283	0.2047	0.1971	0.1540	0.1390	0.1209	0.2070	0.2036	0.1842	0.1560	0.1270	0.0900	0.1976	0.2020	0.1753	0.1591	0.1305	0.1247	0.1768	0.1646	0.1748	0.1389	0.1220	0.0887	0.1950	0.1847	0.1762	0.1538	0.1351	0.1275	0.1890	0.2017	0.1812	0.1497	0.1262	0.0878	0.1863	0.1819	0.1715	0.1510	0.1231	0.1185	0.1677	0.1791	0.1626	0.1434	0.1241	0.0861	0.1723	0.1576	0.1511	0.1336	0.1199	0.1176	0.0657	0.0655	0.0647	0.0643	0.0634	0.0646	0.0637	0.0641	0.0645	0.0649	0.0652	0.0653	0.0654	0.0642	0.0650	0.0646	0.0649	0.0651	0.0646	0.0637	0.0644	0.0644	0.0654	0.0655
30=00:39:59	26528	298	0.3289	0.2949	0.2650	0.2061	0.1496	0.0962	0.3195	0.3016	0.2752	0.2355	0.1554	0.1382	0.2211	0.2262	0.2068	0.1644	0.1310	0.0894	0.2494	0.2228	0.2103	0.1653	0.1435	0.1225	0.2197	0.2231	0.1998	0.1640	0.1343	0.0916	0.2159	0.2199	0.1854	0.1650	0.1348	0.1261	0.1874	0.1737	0.1857	0.1453	0.1269	0.0904	0.2095	0.1964	0.1818	0.1600	0.1391	0.1301	0.2185	0.2131	0.1863	0.1533	0.1346	0.0901	0.1943	0.1940	0.1732	0.1536	0.1259	0.1198	0.1788	0.1892	0.1708	0.1483	0.1285	0.0882	0.1842	0.1664	0.1595	0.1375	0.1235	0.1206	0.0663	0.0656	0.0649	0.0652	0.0640	0.0648	0.0636	0.0643	0.0652	0.0651	0.0651	0.0654	0.0659	0.0650	0.0646	0.0647	0.0645	0.0642	0.0648	0.0644	0.0653	0.0643	0.0655	0.0657
31=00:54:41	27410	301	0.3499	0.3291	0.2896	0.2239	0.1628	0.1003	0.3509	0.3362	0.3041	0.2568	0.1642	0.1400	0.2396	0.2427	0.2222	0.1766	0.1371	0.0923	0.2693	0.2379	0.2298	0.1763	0.1491	0.1274	0.2360	0.2381	0.2158	0.1737	0.1405	0.0941	0.2322	0.2403	0.1970	0.1805	0.1399	0.1276	0.2039	0.1863	0.1972	0.1534	0.1336	0.0930	0.2287	0.2135	0.1989	0.1716	0.1431	0.1291	0.2249	0.2259	0.2004	0.1644	0.1388	0.0915	0.2081	0.2091	0.1863	0.1645	0.1318	0.1248	0.1882	0.1988	0.1795	0.1541	0.1328	0.0905	0.1971	0.1790	0.1659	0.1433	0.1262	0.1195	0.0670	0.0664	0.0660	0.0662	0.0653	0.0655	0.0650	0.0656	0.0666	0.0664	0.0664	0.0671	0.0665	0.0667	0.0659	0.0661	0.0654	0.0662	0.0658	0.0655	0.0669	0.0654	0.0673	0.0668
32=01:09:23	28292	298	0.3870	0.3530	0.3189	0.2431	0.1745	0.1038	0.3807	0.3642	0.3282	0.2739	0.1670	0.1414	0.2590	0.2625	0.2424	0.1874	0.1444	0.0933	0.2970	0.2613	0.2464	0.1883	0.1561	0.1257	0.2583	0.2542	0.2311	0.1862	0.1491	0.0960	0.2527	0.2596	0.2128	0.1898	0.1426	0.1333	0.2170	0.1992	0.2121	0.1586	0.1420	0.0948	0.2455	0.2323	0.2132	0.1800	0.1460	0.1315	0.2252	0.2413	0.2195	0.1706	0.1429	0.0926	0.2242	0.2224	0.1923	0.1699	0.1326	0.1282	0.1960	0.2130	0.1924	0.1602	0.1378	0.0913	0.2073	0.1866	0.1725	0.1474	0.1270	0.1204	0.0659	0.0653	0.0656	0.0649	0.0632	0.0645	0.0643	0.0645	0.0644	0.0651	0.0658	0.0657	0.0653	0.0654	0.0647	0.0644	0.0648	0.0650	0.0650	0.0643	0.0652	0.0646	0.0654	0.0659
33=01:24:05	29173	301	0.4177	0.3714	0.3377	0.2552	0.1817	0.1070	0.4095	0.3890	0.3541	0.2892	0.1712	0.1433	0.2830	0.2788	0.2578	0.1972	0.1507	0.0940	0.3185	0.2805	0.2649	0.2004	0.1593	0.1262	0.2736	0.2751	0.2439	0.1920	0.1519	0.0957	0.2704	0.2793	0.2290	0.2019	0.1468	0.1312	0.2364	0.2089	0.2224	0.1660	0.1440	0.0950	0.2685	0.2500	0.2324	0.1912	0.1503	0.1349	0.2502	0.2531	0.2201	0.1738	0.1493	0.0930	0.2385	0.2364	0.2046	0.1808	0.1365	0.1240	0.2094	0.2244	0.2014	0.1648	0.1404	0.0925	0.2208	0.1964	0.1845	0.1528	0.1314	0.1190	0.0663	0.0653	0.0646	0.0650	0.0645	0.0650	0.0643	0.0646	0.0657	0.0656	0.0654	0.0656	0.0655	0.0651	0.0648	0.0647	0.0647	0.0650	0.0645	0.0642	0.0654	0.0647	0.0657	0.0657
34=01:38:47	30055	298	0.4341	0.4134	0.3748	0.2880	0.1956	0.1086	0.4438	0.4304	0.3826	0.3136	0.1788	0.1469	0.3031	0.2982	0.2743	0.2080	0.1578	0.0956	0.3417	0.2971	0.2902	0.2137	0.1666	0.1348	0.2937	0.2913	0.2551	0.2035	0.1629	0.1004	0.2906	0.2991	0.2432	0.2197	0.1535	0.1369	0.2549	0.2224	0.2327	0.1724	0.1506	0.0975	0.2882	0.2732	0.2510	0.2056	0.1552	0.1349	0.2611	0.2801	0.2426	0.1873	0.1527	0.0952	0.2599	0.2601	0.2237	0.1938	0.1444	0.1300	0.2199	0.2342	0.2087	0.1737	0.1467	0.0931	0.2366	0.2114	0.1919	0.1608	0.1355	0.1228	0.0656	0.0648	0.0645	0.0652	0.0640	0.0639	0.0640	0.0638	0.0645	0.0648	0.0651	0.0651	0.0654	0.0653	0.0646	0.0643	0.0650	0.0647	0.0640	0.0642	0.0647	0.0643	0.0655	0.0658
35=01:53:29	30937	298	0.4646	0.4461	0.4050	0.3046	0.2119	0.1146	0.4786	0.4636	0.4204	0.3396	0.1859	0.1541	0.3305	0.3238	0.2988	0.2239	0.1690	0.1004	0.3777	0.3277	0.3154	0.2292	0.1740	0.1384	0.3084	0.3099	0.2729	0.2192	0.1721	0.1023	0.3198	0.3319	0.2696	0.2368	0.1602	0.1400	0.2793	0.2424	0.2542	0.1832	0.1580	0.1008	0.3150	0.2992	0.2757	0.2255	0.1620	0.1428	0.2674	0.2897	0.2583	0.1959	0.1606	0.0978	0.2865	0.2865	0.2413	0.2027	0.1485	0.1325	0.2384	0.2529	0.2229	0.1825	0.1539	0.0959	0.2563	0.2249	0.2043	0.1677	0.1399	0.1259	0.0677	0.0668	0.0670	0.0670	0.0656	0.0667	0.0657	0.0664	0.0666	0.0666	0.0668	0.0670	0.0669	0.0666	0.0663	0.0668	0.0666	0.0663	0.0657	0.0656	0.0672	0.0660	0.0674	0.0673
36=02:08:15	31823	301	0.4954	0.4741	0.4349	0.3251	0.2259	0.1189	0.5158	0.4948	0.4453	0.3665	0.1889	0.1554	0.3582	0.3486	0.3202	0.2384	0.1774	0.1020	0.4028	0.3554	0.3354	0.2439	0.1818	0.1333	0.3387	0.3347	0.2943	0.2271	0.1743	0.1041	0.3479	0.3532	0.2862	0.2508	0.1645	0.1399	0.3012	0.2579	0.2702	0.1925	0.1629	0.1026	0.3392	0.3178	0.2872	0.2403	0.1659	0.1402	0.2869	0.3128	0.2659	0.2010	0.1645	0.0980	0.3024	0.3054	0.2577	0.2087	0.1481	0.1321	0.2509	0.2692	0.2344	0.1917	0.1559	0.0961	0.2729	0.2374	0.2122	0.1714	0.1399	0.1250	0.0656	0.0654	0.0644	0.0650	0.0633	0.0648	0.0636	0.0642	0.0647	0.0647	0.0650	0.0650	0.0649	0.0649	0.0642	0.0644	0.0643	0.0646	0.0645	0.0640	0.0651	0.0642	0.0652	0.0653
37=02:22:57	32705	301	0.5361	0.5150	0.4770	0.3579	0.2459	0.1236	0.5519	0.5366	0.4838	0.3928	0.1955	0.1587	0.3846	0.3763	0.3468	0.2560	0.1871	0.1042	0.4314	0.3844	0.3634	0.2650	0.1900	0.1365	0.3619	0.3635	0.3188	0.2467	0.1904	0.1080	0.3692	0.3828	0.3097	0.2737	0.1740	0.1448	0.3251	0.2840	0.2895	0.2060	0.1741	0.1063	0.3646	0.3540	0.3128	0.2643	0.1778	0.1475	0.3288	0.3364	0.2913	0.2170	0.1753	0.1031	0.3250	0.3291	0.2848	0.2266	0.1580	0.1369	0.2684	0.2857	0.2520	0.2037	0.1626	0.0981	0.2963	0.2563	0.2262	0.1826	0.1452	0.1289	0.0662	0.0657	0.0655	0.0656	0.0641	0.0648	0.0636	0.0644	0.0657	0.0647	0.0659	0.0655	0.0662	0.0650	0.0646	0.0649	0.0649	0.0644	0.0648	0.0646	0.0654	0.0647	0.0657	0.0661
38=02:37:39	33587	301	0.5817	0.5428	0.4963	0.3749	0.2557	0.1286	0.5876	0.5730	0.5252	0.4226	0.2037	0.1612	0.4162	0.4036	0.3681	0.2723	0.1975	0.1082	0.4677	0.4160	0.3891	0.2846	0.1980	0.1383	0.3871	0.3916	0.3380	0.2597	0.1986	0.1086	0.3930	0.4108	0.3300	0.2939	0.1828	0.1468	0.3534	0.2975	0.3083	0.2152	0.1825	0.1081	0.3932	0.3771	0.3376	0.2789	0.1858	0.1507	0.3578	0.3539	0.3014	0.2225	0.1834	0.1015	0.3487	0.3578	0.3047	0.2416	0.1607	0.1397	0.2928	0.3077	0.2632	0.2121	0.1705	0.1001	0.3243	0.2800	0.2462	0.1893	0.1510	0.1340	0.0658	0.0659	0.0654	0.0649	0.0642	0.0655	0.0644	0.0648	0.0650	0.0642	0.0657	0.0658	0.0660	0.0652	0.0646	0.0645	0.0651	0.0651	0.0649	0.0648	0.0651	0.0646	0.0656	0.0663
39=02:52:20	34469	301	0.6044	0.5836	0.5407	0.4088	0.2798	0.1349	0.6374	0.6161	0.5583	0.4559	0.2110	0.1663	0.4496	0.4379	0.3973	0.2926	0.2133	0.1119	0.5033	0.4464	0.4222	0.3096	0.2055	0.1401	0.4198	0.4181	0.3648	0.2780	0.2110	0.1121	0.4327	0.4466	0.3557	0.3143	0.1885	0.1484	0.3814	0.3190	0.3315	0.2316	0.1917	0.1119	0.4253	0.4096	0.3646	0.3045	0.1975	0.1584	0.3802	0.3841	0.3177	0.2320	0.1920	0.1035	0.3785	0.3843	0.3318	0.2633	0.1692	0.1403	0.3221	0.3291	0.2798	0.2214	0.1771	0.1019	0.3514	0.3034	0.2647	0.1986	0.1552	0.1335	0.0662	0.0655	0.0650	0.0648	0.0641	0.0653	0.0642	0.0649	0.0655	0.0651	0.0657	0.0655	0.0656	0.0654	0.0655	0.0647	0.0653	0.0654	0.0651	0.0640	0.0657	0.0645	0.0653	0.0662
40=03:07:02	35351	301	0.6418	0.6315	0.5810	0.4390	0.3033	0.1451	0.6828	0.6545	0.6040	0.4815	0.2197	0.1661	0.4798	0.4631	0.4229	0.3170	0.2260	0.1163	0.5371	0.4738	0.4485	0.3308	0.2166	0.1429	0.4472	0.4471	0.3922	0.2969	0.2227	0.1176	0.4557	0.4737	0.3824	0.3387	0.2017	0.1531	0.4128	0.3402	0.3493	0.2430	0.2014	0.1154	0.4570	0.4362	0.3982	0.3241	0.2086	0.1626	0.4211	0.4109	0.3423	0.2503	0.2043	0.1085	0.4027	0.4120	0.3558	0.2854	0.1813	0.1423	0.3445	0.3483	0.2993	0.2373	0.1872	0.1062	0.3789	0.3311	0.2941	0.2082	0.1599	0.1354	0.0663	0.0658	0.0656	0.0654	0.0643	0.0657	0.0644	0.0642	0.0661	0.0652	0.0658	0.0662	0.0663	0.0652	0.0651	0.0649	0.0649	0.0656	0.0650	0.0647	0.0655	0.0651	0.0657	0.0665
41=03:21:44	36233	298	0.6644	0.6666	0.6108	0.4741	0.3205	0.1508	0.7206	0.7049	0.6434	0.5153	0.2262	0.1677	0.5116	0.4921	0.4551	0.3324	0.2393	0.1195	0.5810	0.5014	0.4871	0.3526	0.2296	0.1527	0.4697	0.4708	0.4151	0.3149	0.2354	0.1223	0.4848	0.5120	0.4133	0.3710	0.2139	0.1551	0.4411	0.3635	0.3734	0.2540	0.2127	0.1180	0.4882	0.4647	0.4322	0.3512	0.2236	0.1674	0.4231	0.4308	0.3566	0.2605	0.2096	0.1106	0.4286	0.4454	0.3827	0.3086	0.1897	0.1471	0.3691	0.3700	0.3155	0.2489	0.1941	0.1074	0.4064	0.3547	0.3158	0.2212	0.1670	0.1380	0.0667	0.0662	0.0669	0.0653	0.0644	0.0656	0.0648	0.0651	0.0652	0.0647	0.0659	0.0662	0.0658	0.0659	0.0642	0.0652	0.0652	0.0657	0.0651	0.0644	0.0659	0.0648	0.0658	0.0662
42=03:36:26	37115	301	0.7085	0.6964	0.6523	0.5018	0.3467	0.1570	0.7596	0.7397	0.6875	0.5605	0.2316	0.1740	0.5476	0.5273	0.4826	0.3594	0.2547	0.1238	0.6150	0.5518	0.5144	0.3814	0.2387	0.1482	0.5055	0.5024	0.4430	0.3346	0.2479	0.1251	0.5224	0.5399	0.4452	0.3894	0.2234	0.1601	0.4675	0.3900	0.3977	0.2749	0.2242	0.1218	0.5169	0.4994	0.4495	0.3791	0.2352	0.1710	0.4599	0.4626	0.3836	0.2836	0.2205	0.1139	0.4572	0.4741	0.4129	0.3246	0.2015	0.1515	0.3965	0.3926	0.3297	0.2628	0.2039	0.1102	0.4367	0.3731	0.3388	0.2359	0.1727	0.1390	0.0660	0.0660	0.0649	0.0650	0.0638	0.0646	0.0638	0.0645	0.0647	0.0650	0.0655	0.0653	0.0653	0.0651	0.0646	0.0645	0.0645	0.0646	0.0648	0.0646	0.0654	0.0642	0.0659	0.0657
43=03:51:08	37997	301	0.7431	0.7432	0.6911	0.5373	0.3724	0.1698	0.7972	0.7774	0.7300	0.5897	0.2426	0.1757	0.5858	0.5583	0.5185	0.3831	0.2717	0.1292	0.6601	0.5747	0.5575	0.4084	0.2497	0.1538	0.5441	0.5282	0.4676	0.3647	0.2668	0.1308	0.5501	0.5767	0.4715	0.4230	0.2368	0.1650	0.4995	0.4176	0.4316	0.2914	0.2397	0.1280	0.5531	0.5299	0.4934	0.3998	0.2557	0.1745	0.4838	0.4899	0.4121	0.3032	0.2394	0.1174	0.4897	0.5049	0.4419	0.3539	0.2172	0.1538	0.4207	0.4176	0.3489	0.2788	0.2135	0.1131	0.4654	0.4045	0.3605	0.2601	0.1835	0.1416	0.0661	0.0659	0.0657	0.0653	0.0646	0.0654	0.0647	0.0648	0.0656	0.0655	0.0659	0.0662	0.0663	0.0644	0.0651	0.0653	0.0656	0.0655	0.0648	0.0651	0.0650	0.0647	0.0663	0.0660
44=04:05:50	38878	301	0.7966	0.7799	0.7223	0.5650	0.3900	0.1770	0.8253	0.8131	0.7717	0.6314	0.2530	0.1827	0.6164	0.5907	0.5423	0.4108	0.2882	0.1362	0.6951	0.6122	0.6019	0.4325	0.2655	0.1558	0.5721	0.5675	0.5013	0.3830	0.2792	0.1361	0.5833	0.6089	0.4949	0.4511	0.2486	0.1727	0.5306	0.4390	0.4503	0.3108	0.2526	0.1334	0.5867	0.5627	0.5185	0.4338	0.2731	0.1807	0.5033	0.5081	0.4271	0.3141	0.2494	0.1231	0.5147	0.5341	0.4701	0.3722	0.2270	0.1641	0.4461	0.4416	0.3662	0.2918	0.2267	0.1176	0.4880	0.4347	0.3881	0.2836	0.1905	0.1437	0.0670	0.0662	0.0659	0.0653	0.0644	0.0659	0.0647	0.0649	0.0656	0.0655	0.0658	0.0665	0.0660	0.0658	0.0647	0.0650	0.0654	0.0658	0.0651	0.0650	0.0659	0.0653	0.0665	0.0662
45=04:20:32	39760	301	0.8093	0.8224	0.7664	0.5931	0.4155	0.1866	0.8473	0.8474	0.8011	0.6813	0.2596	0.1858	0.6536	0.6208	0.5718	0.4322	0.3041	0.1410	0.7300	0.6577	0.6340	0.4687	0.2763	0.1593	0.5944	0.5919	0.5326	0.4057	0.2965	0.1398	0.6234	0.6489	0.5358	0.4865	0.2628	0.1762	0.5630	0.4692	0.4747	0.3300	0.2668	0.1367	0.6172	0.6060	0.5403	0.4740	0.2836	0.1893	0.5308	0.5301	0.4446	0.3300	0.2565	0.1254	0.5472	0.5659	0.5034	0.3998	0.2453	0.1690	0.4709	0.4617	0.3839	0.3090	0.2350	0.1180	0.5119	0.4604	0.4070	0.3029	0.1997	0.1460	0.0652	0.0649	0.0645	0.0649	0.0633	0.0644	0.0642	0.0639	0.0648	0.0648	0.0648	0.0649	0.0650	0.0649	0.0644	0.0645	0.0642	0.0640	0.0639	0.0640	0.0647	0.0640	0.0650	0.0655
46=04:35:14	40642	298	0.8245	0.8409	0.8108	0.6374	0.4504	0.1993	0.8538	0.8501	0.8392	0.7192	0.2661	0.1887	0.6968	0.6557	0.6041	0.4575	0.3206	0.1484	0.7585	0.6979	0.6536	0.5078	0.2885	0.1584	0.6382	0.6129	0.5462	0.4297	0.3134	0.1449	0.6543	0.6821	0.5746	0.5106	0.2789	0.1777	0.5937	0.4936	0.4920	0.3497	0.2830	0.1411	0.6537	0.6324	0.5766	0.5013	0.3022	0.1951	0.5678	0.5692	0.4721	0.3393	0.2750	0.1297	0.5737	0.5985	0.5305	0.4215	0.2571	0.1695	0.5019	0.4836	0.4087	0.3252	0.2475	0.1221	0.5513	0.4769	0.4344	0.3137	0.2109	0.1500	0.0654	0.0655	0.0649	0.0646	0.0641	0.0648	0.0635	0.0640	0.0647	0.0650	0.0654	0.0648	0.0650	0.0650	0.0644	0.0635	0.0645	0.0649	0.0650	0.0642	0.0649	0.0644	0.0655	0.0657
47=04:49:56	41524	301	0.8452	0.8280	0.8149	0.6666	0.4762	0.2159	0.8355	0.8446	0.8551	0.7579	0.2781	0.1903	0.7250	0.6895	0.6320	0.4840	0.3457	0.1520	0.7817	0.7152	0.7112	0.5177	0.3052	0.1682	0.6670	0.6567	0.5797	0.4515	0.3284	0.1543	0.6839	0.7105	0.5918	0.5392	0.2899	0.1800	0.6222	0.5142	0.5220	0.3704	0.2994	0.1477	0.6803	0.6706	0.6021	0.5241	0.3215	0.1973	0.5802	0.5911	0.5004	0.3721	0.2909	0.1341	0.6024	0.6237	0.5657	0.4401	0.2680	0.1758	0.5274	0.5137	0.4274	0.3420	0.2612	0.1277	0.5647	0.5096	0.4502	0.3351	0.2186	0.1533	0.0656	0.0654	0.0647	0.0649	0.0642	0.0644	0.0641	0.0642	0.0643	0.0647	0.0652	0.0657	0.0652	0.0653	0.0638	0.0642	0.0642	0.0648	0.0644	0.0645	0.0648	0.0643	0.0650	0.0655
48=05:04:37	42406	301	0.8334	0.8268	0.8102	0.7077	0.5058	0.2284	0.8513	0.8511	0.8563	0.7996	0.2952	0.1911	0.7600	0.7309	0.6704	0.5117	0.3699	0.1605	0.8018	0.7447	0.7435	0.5632	0.3194	0.1734	0.7106	0.6910	0.6089	0.4727	0.3489	0.1599	0.7187	0.7540	0.6338	0.5828	0.3100	0.1873	0.6572	0.5411	0.5520	0.3936	0.3176	0.1533	0.7181	0.7005	0.6538	0.5567	0.3471	0.2095	0.6116	0.6149	0.5247	0.3924	0.3097	0.1416	0.6281	0.6603	0.5954	0.4795	0.2889	0.1790	0.5604	0.5378	0.4535	0.3615	0.2760	0.1317	0.6036	0.5422	0.4866	0.3591	0.2344	0.1577	0.0667	0.0653	0.0649	0.0641	0.0639	0.0653	0.0642	0.0643	0.0650	0.0650	0.0655	0.0663	0.0658	0.0652	0.0645	0.0650	0.0652	0.0655	0.0646	0.0642	0.0654	0.0647	0.0653	0.0661
49=05:19:19	43288	298	0.8331	0.8451	0.8236	0.7462	0.5354	0.2413	0.8710	0.8571	0.8624	0.8346	0.3050	0.1967	0.7797	0.7541	0.6989	0.5335	0.3869	0.1712	0.7953	0.7524	0.7467	0.6018	0.3311	0.1724	0.7377	0.7080	0.6360	0.5076	0.3711	0.1679	0.7448	0.7703	0.6728	0.6131	0.3293	0.1912	0.6886	0.5800	0.5761	0.4116	0.3357	0.1613	0.7438	0.7244	0.6824	0.5865	0.3607	0.2189	0.6640	0.6528	0.5380	0.4012	0.3218	0.1422	0.6516	0.6910	0.6237	0.5059	0.3039	0.1853	0.5806	0.5583	0.4740	0.3840	0.2892	0.1354	0.6352	0.5635	0.5164	0.3708	0.2475	0.1638	0.0663	0.0657	0.0650	0.0656	0.0642	0.0641	0.0643	0.0649	0.0656	0.0656	0.0659	0.0662	0.0655	0.0653	0.0648	0.0651	0.0653	0.0653	0.0644	0.0650	0.0651	0.0646	0.0659	0.0659
50=05:34:01	44170	298	0.8464	0.8282	0.8094	0.7766	0.5658	0.2570	0.8582	0.8682	0.8560	0.8724	0.3148	0.2065	0.7804	0.7759	0.7302	0.5666	0.4143	0.1802	0.7926	0.7571	0.7672	0.6369	0.3511	0.1745	0.7648	0.7592	0.6711	0.5218	0.3894	0.1747	0.7708	0.7803	0.7003	0.6503	0.3459	0.1970	0.7200	0.6035	0.6048	0.4436	0.3549	0.1684	0.7457	0.7592	0.6931	0.6327	0.3807	0.2222	0.6784	0.6753	0.5747	0.4399	0.3449	0.1508	0.6993	0.7223	0.6670	0.5242	0.3219	0.1936	0.6166	0.5886	0.4987	0.4002	0.3055	0.1393	0.6622	0.5947	0.5359	0.4030	0.2565	0.1676	0.0664	0.0654	0.0650	0.0657	0.0644	0.0650	0.0648	0.0646	0.0656	0.0653	0.0652	0.0662	0.0657	0.0653	0.0649	0.0654	0.0656	0.0655	0.0645	0.0652	0.0660	0.0648	0.0662	0.0665
51=05:48:43	45052	298	0.8565	0.8414	0.8114	0.7947	0.5932	0.2747	0.8610	0.8651	0.8684	0.8653	0.3334	0.2034	0.7800	0.7733	0.7455	0.5936	0.4408	0.1899	0.8047	0.7497	0.7718	0.6685	0.3679	0.1858	0.7690	0.7762	0.7100	0.5539	0.4117	0.1838	0.7662	0.7806	0.7191	0.6851	0.3662	0.2022	0.7421	0.6315	0.6373	0.4624	0.3761	0.1761	0.7525	0.7529	0.7300	0.6569	0.4130	0.2353	0.7047	0.6939	0.5936	0.4552	0.3628	0.1543	0.7158	0.7430	0.6926	0.5620	0.3396	0.2009	0.6400	0.6160	0.5225	0.4232	0.3232	0.1450	0.6910	0.6283	0.5657	0.4250	0.2725	0.1760	0.0661	0.0653	0.0651	0.0648	0.0645	0.0654	0.0642	0.0646	0.0657	0.0652	0.0652	0.0660	0.0662	0.0655	0.0650	0.0650	0.0653	0.0653	0.0655	0.0647	0.0650	0.0652	0.0658	0.0660
52=06:03:26	45934	301	0.8587	0.8567	0.8206	0.7860	0.6189	0.2938	0.8716	0.8660	0.8658	0.8644	0.3483	0.2056	0.7813	0.7577	0.7426	0.6254	0.4633	0.1987	0.8071	0.7500	0.7686	0.7029	0.3823	0.1916	0.7602	0.7627	0.7348	0.5837	0.4359	0.1968	0.7597	0.7800	0.7212	0.7173	0.3859	0.2059	0.7450	0.6626	0.6616	0.4853	0.3941	0.1849	0.7494	0.7391	0.7350	0.6805	0.4393	0.2470	0.7304	0.7117	0.6093	0.4670	0.3828	0.1591	0.7282	0.7393	0.7231	0.5955	0.3560	0.2056	0.6597	0.6295	0.5421	0.4491	0.3382	0.1504	0.7129	0.6576	0.5948	0.4456	0.2846	0.1789	0.0656	0.0650	0.0645	0.0649	0.0637	0.0643	0.0632	0.0640	0.0650	0.0644	0.0654	0.0656	0.0653	0.0651	0.0647	0.0644	0.0647	0.0635	0.0642	0.0643	0.0650	0.0645	0.0654	0.0657
53=06:18:08	46816	301	0.8364	0.8561	0.8284	0.7886	0.6526	0.3070	0.8747	0.8632	0.8617	0.8592	0.3584	0.2135	0.7897	0.7613	0.7375	0.6567	0.4878	0.2106	0.8087	0.7669	0.7661	0.7579	0.4015	0.1887	0.7698	0.7512	0.7419	0.6126	0.4652	0.2011	0.7635	0.7821	0.7302	0.7533	0.4121	0.2160	0.7432	0.6966	0.6872	0.5107	0.4219	0.1956	0.7541	0.7504	0.7326	0.7294	0.4632	0.2549	0.7293	0.7314	0.6372	0.4905	0.3960	0.1645	0.7386	0.7438	0.7580	0.6269	0.3829	0.2130	0.6920	0.6562	0.5687	0.4677	0.3560	0.1549	0.7276	0.6781	0.6318	0.4636	0.3002	0.1830	0.0652	0.0647	0.0662	0.0644	0.0634	0.0646	0.0638	0.0636	0.0642	0.0641	0.0647	0.0651	0.0649	0.0645	0.0636	0.0640	0.0644	0.0644	0.0641	0.0637	0.0647	0.0641	0.0649	0.0649
54=06:32:50	47698	298	0.8531	0.8447	0.8239	0.7879	0.6872	0.3315	0.8649	0.8717	0.8656	0.8725	0.3766	0.2157	0.7924	0.7731	0.7464	0.6901	0.5221	0.2252	0.8151	0.7613	0.7860	0.7730	0.4227	0.1932	0.7896	0.7655	0.7424	0.6316	0.4862	0.2123	0.7731	0.7907	0.7301	0.7873	0.4324	0.2238	0.7429	0.7099	0.7034	0.5380	0.4422	0.2067	0.7552	0.7600	0.7296	0.7476	0.4921	0.2616	0.7364	0.7257	0.6748	0.5272	0.4261	0.1734	0.7455	0.7504	0.7628	0.6602	0.4046	0.2233	0.7056	0.6841	0.5946	0.4923	0.3779	0.1620	0.7221	0.7051	0.6427	0.4939	0.3114	0.1856	0.0656	0.0657	0.0646	0.0648	0.0641	0.0641	0.0639	0.0645	0.0653	0.0652	0.0653	0.0653	0.0656	0.0655	0.0648	0.0644	0.0649	0.0651	0.0642	0.0641	0.0657	0.0644	0.0655	0.0658
55=06:47:32	48580	298	0.8559	0.8389	0.8196	0.7770	0.7154	0.3484	0.8666	0.8640	0.8681	0.8728	0.3890	0.2191	0.7909	0.7750	0.7431	0.7147	0.5428	0.2375	0.8061	0.7706	0.7626	0.8100	0.4347	0.1907	0.7807	0.7692	0.7293	0.6648	0.5072	0.2237	0.7734	0.7826	0.7332	0.7739	0.4591	0.2284	0.7437	0.7059	0.6974	0.5613	0.4577	0.2144	0.7546	0.7553	0.7219	0.7619	0.5118	0.2757	0.7231	0.7143	0.6873	0.5504	0.4395	0.1802	0.7376	0.7469	0.7552	0.6794	0.4296	0.2293	0.7063	0.6903	0.6151	0.5082	0.3911	0.1659	0.7238	0.6957	0.6839	0.5069	0.3271	0.1928	0.0656	0.0652	0.0647	0.0651	0.0635	0.0648	0.0639	0.0640	0.0643	0.0635	0.0650	0.0651	0.0650	0.0651	0.0644	0.0650	0.0645	0.0648	0.0646	0.0640	0.0651	0.0644	0.0654	0.0657
56=07:02:14	49462	301	0.8468	0.8486	0.8321	0.7991	0.7471	0.3766	0.8687	0.8729	0.8659	0.8769	0.4140	0.2245	0.7987	0.7737	0.7507	0.7205	0.5703	0.2487	0.8186	0.7642	0.7897	0.7982	0.4599	0.1984	0.7853	0.7611	0.7229	0.6846	0.5315	0.2343	0.7748	0.7965	0.7345	0.7906	0.4816	0.2365	0.7434	0.7057	0.6970	0.5905	0.4896	0.2281	0.7584	0.7642	0.7403	0.7517	0.5526	0.2843	0.7210	0.7205	0.6936	0.5713	0.4615	0.1892	0.7400	0.7552	0.7599	0.7120	0.4538	0.2359	0.7009	0.6850	0.6351	0.5322	0.4112	0.1768	0.7206	0.7055	0.6952	0.5437	0.3440	0.1992	0.0659	0.0653	0.0649	0.0652	0.0641	0.0643	0.0637	0.0643	0.0652	0.0650	0.0649	0.0654	0.0659	0.0649	0.0647	0.0645	0.0651	0.0651	0.0645	0.0645	0.0654	0.0638	0.0652	0.0655
57=07:16:56	50344	298	0.8540	0.8472	0.8292	0.7980	0.7654	0.3932	0.8754	0.8704	0.8664	0.8700	0.4372	0.2221	0.7993	0.7778	0.7543	0.7149	0.6016	0.2673	0.8212	0.7609	0.7876	0.8038	0.4838	0.2070	0.7869	0.7671	0.7248	0.7100	0.5615	0.2509	0.7745	0.7986	0.7401	0.7908	0.5087	0.2455	0.7495	0.7021	0.6944	0.6114	0.5097	0.2406	0.7642	0.7651	0.7473	0.7558	0.5904	0.3003	0.7377	0.7256	0.6862	0.5893	0.4810	0.1971	0.7472	0.7598	0.7640	0.7362	0.4776	0.2467	0.7005	0.6809	0.6511	0.5571	0.4346	0.1830	0.7245	0.7092	0.7199	0.5676	0.3616	0.2035	0.0657	0.0649	0.0650	0.0647	0.0641	0.0639	0.0641	0.0644	0.0653	0.0646	0.0651	0.0654	0.0654	0.0647	0.0643	0.0643	0.0648	0.0650	0.0636	0.0645	0.0649	0.0642	0.0656	0.0662
58=07:31:38	51226	298	0.8519	0.8441	0.8230	0.7978	0.7693	0.4191	0.8763	0.8694	0.8695	0.8792	0.4545	0.2341	0.7958	0.7863	0.7550	0.7169	0.6324	0.2830	0.8143	0.7760	0.7773	0.8125	0.5001	0.2049	0.7909	0.7722	0.7284	0.7100	0.5849	0.2697	0.7778	0.7922	0.7446	0.7801	0.5406	0.2497	0.7481	0.6990	0.6938	0.6390	0.5313	0.2521	0.7627	0.7667	0.7401	0.7606	0.6102	0.2965	0.7304	0.7322	0.6925	0.6265	0.5116	0.2136	0.7503	0.7563	0.7636	0.7308	0.5085	0.2565	0.7107	0.6777	0.6508	0.5737	0.4561	0.1922	0.7355	0.7027	0.7286	0.5848	0.3809	0.2114	0.0655	0.0654	0.0652	0.0646	0.0637	0.0649	0.0642	0.0645	0.0647	0.0648	0.0651	0.0655	0.0651	0.0643	0.0638	0.0646	0.0649	0.0648	0.0642	0.0642	0.0641	0.0648	0.0648	0.0660
59=07:46:20	52108	298	0.8484	0.8475	0.8352	0.8069	0.7686	0.4451	0.8751	0.8775	0.8674	0.8842	0.4776	0.2382	0.7993	0.7868	0.7558	0.7111	0.6573	0.3011	0.8164	0.7725	0.7890	0.8041	0.5302	0.2111	0.7891	0.7650	0.7231	0.6993	0.6117	0.2795	0.7779	0.7897	0.7458	0.7861	0.5584	0.2566	0.7454	0.7053	0.6956	0.6596	0.5568	0.2684	0.7589	0.7752	0.7342	0.7652	0.6405	0.3148	0.7295	0.7312	0.6885	0.6422	0.5281	0.2189	0.7533	0.7548	0.7709	0.7229	0.5333	0.2673	0.7111	0.6763	0.6462	0.6005	0.4764	0.2065	0.7330	0.7096	0.7175	0.6218	0.3940	0.2216	0.0659	0.0654	0.0649	0.0652	0.0638	0.0646	0.0640	0.0643	0.0645	0.0651	0.0654	0.0661	0.0654	0.0657	0.0646	0.0640	0.0646	0.0650	0.0648	0.0649	0.0649	0.0649	0.0653	0.0653
60=08:01:02	52990	301	0.8635	0.8353	0.8214	0.7959	0.7625	0.4674	0.8689	0.8754	0.8736	0.8881	0.4957	0.2403	0.7957	0.7814	0.7515	0.7134	0.6853	0.3138	0.8138	0.7792	0.7796	0.8187	0.5462	0.2171	0.7828	0.7788	0.7397	0.7008	0.6328	0.2938	0.7839	0.7957	0.7445	0.7873	0.5950	0.2644	0.7498	0.7037	0.6921	0.6624	0.5770	0.2784	0.7619	0.7733	0.7251	0.7718	0.6661	0.3245	0.7276	0.7334	0.6969	0.6594	0.5544	0.2284	0.7533	0.7580	0.7743	0.7242	0.5598	0.2783	0.7088	0.6740	0.6380	0.6132	0.4881	0.2067	0.7338	0.7026	0.7232	0.6422	0.4154	0.2247	0.0656	0.0651	0.0634	0.0644	0.0631	0.0646	0.0637	0.0640	0.0642	0.0644	0.0635	0.0650	0.0646	0.0643	0.0643	0.0642	0.0644	0.0642	0.0647	0.0634	0.0648	0.0635	0.0649	0.0652
61=08:15:44	53872	298	0.8508	0.8637	0.8349	0.7895	0.7595	0.4968	0.8846	0.8809	0.8743	0.8868	0.5388	0.2452	0.8017	0.7825	0.7568	0.7226	0.7047	0.3369	0.8222	0.7820	0.7826	0.8259	0.5741	0.2224	0.7727	0.7697	0.7524	0.7198	0.6733	0.3133	0.7866	0.7981	0.7540	0.7921	0.6319	0.2772	0.7581	0.7106	0.7036	0.6542	0.6048	0.2970	0.7691	0.7688	0.7480	0.7757	0.7118	0.3483	0.7403	0.7289	0.6766	0.6508	0.5772	0.2425	0.7487	0.7574	0.7781	0.7425	0.5911	0.2891	0.7076	0.6815	0.6445	0.6328	0.5210	0.2210	0.7396	0.7122	0.7403	0.6655	0.4450	0.2318	0.0660	0.0655	0.0641	0.0652	0.0645	0.0656	0.0646	0.0647	0.0651	0.0655	0.0645	0.0656	0.0658	0.0655	0.0645	0.0650	0.0650	0.0653	0.0652	0.0653	0.0655	0.0641	0.0656	0.0660
62=08:30:25	54754	298	0.8513	0.8507	0.8326	0.8081	0.7658	0.5153	0.8733	0.8794	0.8744	0.8857	0.5745	0.2508	0.8078	0.7869	0.7617	0.7204	0.7122	0.3515	0.8266	0.7635	0.8023	0.8090	0.6023	0.2291	0.7897	0.7719	0.7437	0.7002	0.6818	0.3265	0.7806	0.8031	0.7447	0.8018	0.6523	0.2830	0.7552	0.7081	0.7048	0.6561	0.6308	0.3110	0.7675	0.7733	0.7503	0.7630	0.7515	0.3582	0.7304	0.7295	0.6954	0.6542	0.5966	0.2543	0.7556	0.7649	0.7776	0.7430	0.6159	0.3000	0.7152	0.6775	0.6476	0.6367	0.5327	0.2347	0.7330	0.7173	0.7219	0.7042	0.4550	0.2352	0.0663	0.0659	0.0655	0.0649	0.0645	0.0652	0.0648	0.0649	0.0655	0.0657	0.0660	0.0659	0.0657	0.0652	0.0652	0.0651	0.0651	0.0656	0.0652	0.0646	0.0652	0.0650	0.0661	0.0660
63=08:45:08	55636	298	0.8553	0.8443	0.8270	0.8058	0.7669	0.5375	0.8723	0.8799	0.8769	0.8855	0.6007	0.2506	0.8027	0.7850	0.7613	0.7235	0.7032	0.3707	0.8260	0.7668	0.8007	0.8160	0.6258	0.2323	0.7924	0.7825	0.7516	0.7063	0.7006	0.3400	0.7849	0.8028	0.7459	0.8018	0.6889	0.2894	0.7559	0.7087	0.7049	0.6585	0.6473	0.3254	0.7678	0.7729	0.7495	0.7649	0.7729	0.3709	0.7240	0.7296	0.6999	0.6540	0.6210	0.2644	0.7579	0.7633	0.7752	0.7448	0.6476	0.3161	0.7154	0.6790	0.6500	0.6260	0.5489	0.2449	0.7386	0.7151	0.7285	0.7250	0.4761	0.2449	0.0663	0.0654	0.0648	0.0646	0.0639	0.0645	0.0632	0.0647	0.0649	0.0646	0.0653	0.0653	0.0653	0.0649	0.0645	0.0647	0.0645	0.0643	0.0645	0.0640	0.0649	0.0641	0.0658	0.0654
64=08:59:50	56518	298	0.8636	0.8574	0.8311	0.7989	0.7686	0.5644	0.8811	0.8870	0.8724	0.8977	0.6245	0.2599	0.8032	0.7878	0.7619	0.7306	0.7041	0.3967	0.8234	0.7825	0.7953	0.8221	0.6492	0.2363	0.7845	0.7818	0.7629	0.7182	0.7086	0.3597	0.7964	0.8041	0.7534	0.8006	0.7199	0.2960	0.7599	0.7158	0.7071	0.6585	0.6469	0.3477	0.7724	0.7834	0.7393	0.7810	0.7684	0.3848	0.7466	0.7309	0.6974	0.6502	0.6467	0.2838	0.7608	0.7647	0.7863	0.7444	0.6829	0.3261	0.7173	0.6842	0.6478	0.6264	0.5702	0.2561	0.7396	0.7149	0.7324	0.7351	0.4967	0.2502	0.0660	0.0657	0.0652	0.0652	0.0641	0.0655	0.0645	0.0641	0.0646	0.0648	0.0654	0.0661	0.0655	0.0654	0.0652	0.0639	0.0651	0.0653	0.0651	0.0648	0.0657	0.0647	0.0658	0.0657
65=09:14:32	57400	301	0.8573	0.8521	0.8203	0.8013	0.7672	0.5903	0.8778	0.8769	0.8826	0.8800	0.6700	0.2638	0.8111	0.7894	0.7621	0.7276	0.7068	0.4132	0.8292	0.7686	0.7962	0.8260	0.6720	0.2477	0.7920	0.7797	0.7524	0.7176	0.6950	0.3767	0.7846	0.8057	0.7495	0.8005	0.7517	0.3065	0.7601	0.7121	0.7070	0.6547	0.6495	0.3542	0.7722	0.7680	0.7599	0.7613	0.7884	0.4058	0.7392	0.7331	0.7001	0.6484	0.6565	0.2929	0.7539	0.7696	0.7754	0.7537	0.7009	0.3396	0.7210	0.6811	0.6522	0.6270	0.5914	0.2675	0.7414	0.7150	0.7404	0.7323	0.5330	0.2631	0.0669	0.0663	0.0657	0.0660	0.0649	0.0655	0.0651	0.0659	0.0656	0.0655	0.0659	0.0666	0.0668	0.0662	0.0651	0.0657	0.0658	0.0653	0.0656	0.0651	0.0661	0.0652	0.0667	0.0666
66=09:29:14	58282	298	0.8619	0.8585	0.8299	0.7994	0.7678	0.6125	0.8830	0.8800	0.8790	0.8858	0.7030	0.2704	0.8071	0.7874	0.7601	0.7334	0.7051	0.4406	0.8294	0.7835	0.7915	0.8369	0.6994	0.2454	0.7815	0.7820	0.7629	0.7271	0.7041	0.3956	0.7976	0.8076	0.7533	0.8034	0.7759	0.3204	0.7665	0.7156	0.7123	0.6629	0.6475	0.3780	0.7777	0.7752	0.7563	0.7771	0.7876	0.4226	0.7498	0.7285	0.6926	0.6544	0.6653	0.3080	0.7579	0.7701	0.7859	0.7585	0.7334	0.3587	0.7149	0.6878	0.6564	0.6294	0.6122	0.2809	0.7502	0.7227	0.7547	0.7312	0.5614	0.2724	0.0658	0.0653	0.0648	0.0650	0.0635	0.0652	0.0630	0.0643	0.0649	0.0649	0.0650	0.0650	0.0653	0.0651	0.0648	0.0646	0.0650	0.0645	0.0650	0.0644	0.0656	0.0644	0.0652	0.0656
67=09:43:56	59164	298	0.8659	0.8507	0.8281	0.8049	0.7757	0.6466	0.8760	0.8875	0.8811	0.8935	0.7305	0.2750	0.8050	0.7931	0.7651	0.7323	0.7162	0.4603	0.8274	0.7759	0.8079	0.8206	0.7399	0.2554	0.7925	0.7857	0.7587	0.7191	0.6976	0.4193	0.7930	0.8052	0.7513	0.8085	0.7623	0.3277	0.7622	0.7103	0.7139	0.6679	0.6468	0.3973	0.7738	0.7884	0.7435	0.7789	0.7841	0.4385	0.7410	0.7330	0.7070	0.6662	0.6659	0.3267	0.7627	0.7675	0.7849	0.7441	0.7443	0.3706	0.7216	0.6875	0.6532	0.6385	0.6199	0.2975	0.7440	0.7236	0.7346	0.7439	0.5706	0.2809	0.0673	0.0665	0.0657	0.0654	0.0646	0.0657	0.0652	0.0652	0.0661	0.0655	0.0664	0.0663	0.0662	0.0655	0.0655	0.0656	0.0657	0.0664	0.0655	0.0654	0.0657	0.0658	0.0662	0.0664
68=09:58:38	60046	301	0.8651	0.8443	0.8275	0.8096	0.7747	0.6592	0.8714	0.8836	0.8762	0.8910	0.7706	0.2815	0.8087	0.7902	0.7630	0.7291	0.7173	0.4797	0.8299	0.7777	0.8057	0.8268	0.7628	0.2562	0.7970	0.7863	0.7540	0.7114	0.6979	0.4363	0.7947	0.8033	0.7508	0.8081	0.7678	0.3398	0.7643	0.7096	0.7087	0.6695	0.6486	0.4140	0.7738	0.7834	0.7516	0.7766	0.7949	0.4592	0.7413	0.7359	0.7070	0.6626	0.6605	0.3376	0.7661	0.7728	0.7871	0.7495	0.7434	0.3811	0.7246	0.6838	0.6614	0.6355	0.6121	0.3082	0.7469	0.7249	0.7416	0.7462	0.5992	0.2865	0.0662	0.0656	0.0646	0.0653	0.0642	0.0656	0.0646	0.0647	0.0653	0.0656	0.0648	0.0658	0.0659	0.0656	0.0654	0.0651	0.0650	0.0651	0.0651	0.0648	0.0652	0.0641	0.0662	0.0662
69=10:13:20	60928	298	0.8663	0.8572	0.8259	0.7932	0.7644	0.6813	0.8745	0.8863	0.8732	0.8868	0.8038	0.2908	0.8073	0.7835	0.7616	0.7284	0.7182	0.5039	0.8282	0.7692	0.8092	0.8193	0.7897	0.2665	0.7804	0.7801	0.7622	0.7255	0.7116	0.4576	0.7935	0.8058	0.7435	0.8104	0.7681	0.3497	0.7664	0.7137	0.7127	0.6656	0.6486	0.4363	0.7758	0.7843	0.7522	0.7791	0.7991	0.4788	0.7469	0.7247	0.6909	0.6595	0.6642	0.3538	0.7604	0.7641	0.7872	0.7549	0.7442	0.4010	0.7153	0.6874	0.6520	0.6384	0.6094	0.3210	0.7404	0.7294	0.7356	0.7481	0.6206	0.2978	0.0662	0.0657	0.0649	0.0644	0.0641	0.0652	0.0644	0.0648	0.0650	0.0649	0.0653	0.0662	0.0655	0.0645	0.0649	0.0644	0.0651	0.0652	0.0652	0.0650	0.0649	0.0644	0.0660	0.0661
70=10:28:02	61810	298	0.8478	0.8594	0.8422	0.8044	0.7750	0.7145	0.8901	0.8813	0.8769	0.8917	0.8369	0.2914	0.8110	0.7862	0.7636	0.7336	0.7165	0.5282	0.8277	0.7824	0.7846	0.8387	0.7950	0.2664	0.7911	0.7711	0.7470	0.7214	0.7126	0.4775	0.7869	0.8036	0.7657	0.8052	0.7851	0.3622	0.7610	0.7174	0.7067	0.6699	0.6545	0.4497	0.7719	0.7799	0.7538	0.7827	0.7979	0.4884	0.7446	0.7390	0.6905	0.6529	0.6478	0.3681	0.7604	0.7702	0.7846	0.7593	0.7551	0.4236	0.7190	0.6763	0.6575	0.6393	0.6128	0.3317	0.7498	0.7281	0.7518	0.7291	0.6597	0.3095	0.0654	0.0652	0.0644	0.0650	0.0638	0.0648	0.0634	0.0643	0.0645	0.0648	0.0639	0.0652	0.0647	0.0645	0.0647	0.0642	0.0647	0.0648	0.0644	0.0641	0.0653	0.0635	0.0652	0.0654
71=10:42:44	62693	298	0.8612	0.8537	0.8254	0.8004	0.7705	0.7255	0.8779	0.8769	0.8790	0.8864	0.8467	0.2953	0.8121	0.7911	0.7623	0.7342	0.7206	0.5564	0.8295	0.7811	0.7978	0.8364	0.8009	0.2749	0.7872	0.7829	0.7551	0.7218	0.7100	0.5020	0.7930	0.8069	0.7578	0.8050	0.7916	0.3735	0.7684	0.7131	0.7132	0.6726	0.6560	0.4724	0.7788	0.7773	0.7626	0.7727	0.8123	0.5126	0.7506	0.7412	0.7083	0.6625	0.6596	0.3910	0.7624	0.7746	0.7861	0.7662	0.7570	0.4418	0.7257	0.6850	0.6634	0.6387	0.6173	0.3499	0.7482	0.7303	0.7545	0.7386	0.6874	0.3239	0.0659	0.0653	0.0648	0.0644	0.0636	0.0646	0.0643	0.0642	0.0648	0.0639	0.0657	0.0650	0.0654	0.0649	0.0642	0.0646	0.0647	0.0648	0.0645	0.0643	0.0655	0.0641	0.0654	0.0655
72=10:57:26	63575	301	0.8709	0.8567	0.8312	0.8024	0.7685	0.7256	0.8801	0.8838	0.8694	0.8894	0.8436	0.3023	0.8078	0.7923	0.7638	0.7359	0.7271	0.5824	0.8299	0.7813	0.8025	0.8296	0.8154	0.2765	0.7837	0.7826	0.7619	0.7261	0.7163	0.5233	0.7959	0.8044	0.7565	0.8054	0.7884	0.3834	0.7691	0.7175	0.7147	0.6773	0.6577	0.4955	0.7774	0.7888	0.7483	0.7866	0.8137	0.5312	0.7491	0.7414	0.7009	0.6598	0.6692	0.4155	0.7668	0.7667	0.7911	0.7564	0.7600	0.4559	0.7237	0.6928	0.6600	0.6437	0.6166	0.3690	0.7498	0.7354	0.7473	0.7502	0.6978	0.3284	0.0658	0.0656	0.0662	0.0650	0.0639	0.0645	0.0646	0.0648	0.0648	0.0643	0.0654	0.0656	0.0652	0.0652	0.0640	0.0645	0.0650	0.0654	0.0648	0.0649	0.0652	0.0646	0.0656	0.0659
73=11:12:08	64457	301	0.8609	0.8586	0.8298	0.8031	0.7662	0.7217	0.8798	0.8833	0.8754	0.8845	0.8624	0.3076	0.8087	0.7909	0.7686	0.7364	0.7238	0.6015	0.8338	0.7764	0.8050	0.8338	0.8104	0.2818	0.7817	0.7735	0.7581	0.7281	0.7177	0.5481	0.7949	0.8078	0.7605	0.8126	0.7953	0.4030	0.7709	0.7159	0.7173	0.6702	0.6597	0.5131	0.7787	0.7841	0.7621	0.7751	0.8258	0.5542	0.7478	0.7284	0.6980	0.6577	0.6641	0.4223	0.7624	0.7729	0.7851	0.7656	0.7620	0.4844	0.7217	0.6927	0.6625	0.6439	0.6195	0.3857	0.7528	0.7349	0.7504	0.7501	0.7211	0.3494	0.0649	0.0646	0.0641	0.0636	0.0635	0.0646	0.0636	0.0641	0.0643	0.0647	0.0648	0.0650	0.0650	0.0644	0.0638	0.0641	0.0647	0.0645	0.0644	0.0638	0.0650	0.0636	0.0653	0.0651
74=11:26:50	65339	298	0.8551	0.8639	0.8403	0.8046	0.7713	0.7190	0.8819	0.8863	0.8731	0.8917	0.8622	0.3126	0.8132	0.7859	0.7654	0.7332	0.7251	0.6219	0.8291	0.7742	0.8077	0.8253	0.8229	0.3000	0.7930	0.7722	0.7539	0.7283	0.7222	0.5699	0.7932	0.8091	0.7595	0.8136	0.7973	0.4119	0.7640	0.7153	0.7133	0.6741	0.6632	0.5401	0.7773	0.7902	0.7596	0.7812	0.8235	0.5804	0.7519	0.7370	0.6932	0.6548	0.6634	0.4382	0.7691	0.7730	0.7923	0.7689	0.7680	0.5020	0.7260	0.6881	0.6569	0.6469	0.6182	0.4043	0.7453	0.7391	0.7449	0.7555	0.7234	0.3506	0.0658	0.0656	0.0649	0.0641	0.0641	0.0654	0.0647	0.0647	0.0649	0.0653	0.0651	0.0657	0.0655	0.0652	0.0650	0.0650	0.0651	0.0653	0.0651	0.0636	0.0655	0.0642	0.0656	0.0660
75=11:41:32	66221	301	0.8670	0.8473	0.8182	0.7998	0.7718	0.7161	0.8740	0.8802	0.8831	0.8875	0.8721	0.3224	0.8088	0.7923	0.7631	0.7320	0.7259	0.6494	0.8334	0.7773	0.8052	0.8301	0.8135	0.3037	0.7906	0.7854	0.7616	0.7173	0.7095	0.5939	0.7943	0.8092	0.7540	0.8056	0.8073	0.4286	0.7694	0.7094	0.7175	0.6739	0.6585	0.5538	0.7780	0.7795	0.7588	0.7706	0.8346	0.5972	0.7365	0.7266	0.7063	0.6697	0.6715	0.4619	0.7683	0.7734	0.7833	0.7685	0.7636	0.5278	0.7266	0.6955	0.6630	0.6385	0.6234	0.4179	0.7522	0.7350	0.7529	0.7519	0.7357	0.3754	0.0664	0.0659	0.0639	0.0651	0.0642	0.0651	0.0643	0.0648	0.0651	0.0650	0.0643	0.0653	0.0652	0.0657	0.0648	0.0648	0.0649	0.0651	0.0647	0.0643	0.0655	0.0642	0.0652	0.0657
76=11:56:14	67103	301	0.8636	0.8580	0.8316	0.8018	0.7715	0.7185	0.8794	0.8879	0.8736	0.8941	0.8653	0.3303	0.8097	0.7881	0.7646	0.7329	0.7247	0.6683	0.8332	0.7788	0.8086	0.8295	0.8233	0.3062	0.7852	0.7775	0.7610	0.7319	0.7278	0.6147	0.8014	0.8110	0.7596	0.8133	0.8055	0.4420	0.7686	0.7191	0.7207	0.6774	0.6655	0.5868	0.7785	0.7911	0.7526	0.7871	0.8329	0.6224	0.7462	0.7382	0.7052	0.6712	0.6728	0.4806	0.7710	0.7719	0.7957	0.7686	0.7690	0.5493	0.7266	0.7004	0.6605	0.6449	0.6247	0.4358	0.7470	0.7402	0.7471	0.7570	0.7229	0.3875	0.0657	0.0649	0.0648	0.0650	0.0635	0.0642	0.0641	0.0643	0.0646	0.0648	0.0649	0.0665	0.0650	0.0650	0.0643	0.0644	0.0647	0.0649	0.0638	0.0641	0.0648	0.0641	0.0652	0.0655
77=12:10:56	67985	301	0.8716	0.8491	0.8202	0.7895	0.7731	0.7118	0.8790	0.8781	0.8805	0.8903	0.8688	0.3382	0.8081	0.7926	0.7600	0.7378	0.7231	0.6983	0.8264	0.7908	0.7867	0.8480	0.8009	0.3050	0.7834	0.7880	0.7657	0.7308	0.7172	0.6359	0.8022	0.8057	0.7633	0.8019	0.8266	0.4574	0.7708	0.7125	0.7162	0.6730	0.6586	0.6044	0.7788	0.7807	0.7528	0.7887	0.8270	0.6329	0.7495	0.7316	0.7013	0.6710	0.6722	0.4985	0.7669	0.7746	0.7878	0.7655	0.7760	0.5812	0.7294	0.6994	0.6650	0.6429	0.6335	0.4453	0.7562	0.7221	0.7675	0.7366	0.7420	0.3955	0.0656	0.0652	0.0644	0.0647	0.0641	0.0644	0.0635	0.0641	0.0648	0.0641	0.0648	0.0653	0.0650	0.0650	0.0641	0.0641	0.0650	0.0640	0.0646	0.0640	0.0652	0.0640	0.0650	0.0652
78=12:25:38	68867	298	0.8549	0.8491	0.8356	0.8092	0.7832	0.7172	0.8845	0.8881	0.8874	0.8939	0.8789	0.3456	0.8125	0.7952	0.7646	0.7351	0.7255	0.6972	0.8307	0.7863	0.7937	0.8492	0.8144	0.3151	0.8018	0.7799	0.7523	0.7186	0.7218	0.6575	0.7959	0.8060	0.7667	0.8055	0.8280	0.4700	0.7661	0.7156	0.7126	0.6786	0.6662	0.6260	0.7788	0.7833	0.7617	0.7831	0.8383	0.6571	0.7510	0.7466	0.7137	0.6712	0.6658	0.5150	0.7716	0.7798	0.7903	0.7636	0.7764	0.6019	0.7333	0.6959	0.6697	0.6471	0.6284	0.4650	0.7598	0.7314	0.7643	0.7478	0.7515	0.4135	0.0659	0.0654	0.0654	0.0651	0.0637	0.0641	0.0638	0.0643	0.0653	0.0652	0.0649	0.0654	0.0651	0.0654	0.0648	0.0648	0.0654	0.0644	0.0650	0.0646	0.0655	0.0644	0.0659	0.0659
79=12:40:24	69753	301	0.8726	0.8553	0.8249	0.8003	0.7680	0.7170	0.8757	0.8845	0.8788	0.8840	0.8910	0.3507	0.8113	0.7907	0.7627	0.7324	0.7254	0.6866	0.8348	0.7708	0.8088	0.8296	0.8242	0.3264	0.7877	0.7855	0.7654	0.7274	0.7175	0.6788	0.7966	0.8071	0.7509	0.8124	0.8287	0.4904	0.7725	0.7139	0.7200	0.6764	0.6643	0.6442	0.7819	0.7824	0.7636	0.7760	0.8559	0.6952	0.7571	0.7273	0.7010	0.6673	0.6729	0.5345	0.7639	0.7735	0.7902	0.7740	0.7680	0.6299	0.7264	0.7025	0.6632	0.6490	0.6318	0.4853	0.7512	0.7399	0.7561	0.7596	0.7391	0.4331	0.0658	0.0652	0.0651	0.0646	0.0642	0.0650	0.0638	0.0642	0.0649	0.0651	0.0648	0.0655	0.0653	0.0648	0.0646	0.0643	0.0649	0.0651	0.0645	0.0640	0.0646	0.0644	0.0654	0.0656
80=12:55:06	70635	298	0.8751	0.8528	0.8253	0.8029	0.7755	0.7245	0.8761	0.8957	0.8760	0.8965	0.8907	0.3670	0.8088	0.7891	0.7620	0.7341	0.7282	0.6811	0.8273	0.7728	0.8103	0.8240	0.8312	0.3281	0.8002	0.7867	0.7611	0.7266	0.7208	0.6881	0.8025	0.8097	0.7561	0.8105	0.8250	0.5091	0.7683	0.7159	0.7187	0.6817	0.6644	0.6469	0.7766	0.7922	0.7500	0.7849	0.8457	0.7221	0.7474	0.7425	0.7072	0.6720	0.6745	0.5570	0.7739	0.7734	0.7937	0.7651	0.7765	0.6473	0.7291	0.7027	0.6632	0.6487	0.6282	0.5037	0.7448	0.7377	0.7476	0.7630	0.7310	0.4406	0.0657	0.0656	0.0644	0.0648	0.0626	0.0647	0.0640	0.0642	0.0650	0.0647	0.0651	0.0657	0.0653	0.0651	0.0647	0.0647	0.0645	0.0647	0.0648	0.0638	0.0652	0.0644	0.0654	0.0657
81=13:09:48	71517	301	0.8569	0.8621	0.8375	0.7977	0.7720	0.7261	0.8843	0.8799	0.8714	0.8872	0.8972	0.3731	0.8129	0.7892	0.7671	0.7400	0.7265	0.6859	0.8344	0.7835	0.7946	0.8464	0.8214	0.3364	0.7835	0.7726	0.7574	0.7346	0.7287	0.6885	0.7972	0.8102	0.7685	0.8072	0.8438	0.5257	0.7699	0.7192	0.7141	0.6784	0.6682	0.6381	0.7806	0.7818	0.7648	0.7860	0.8573	0.7324	0.7609	0.7442	0.6997	0.6599	0.6669	0.5723	0.7642	0.7765	0.7917	0.7744	0.7835	0.6894	0.7254	0.7016	0.6653	0.6521	0.6333	0.5165	0.7589	0.7354	0.7694	0.7526	0.7604	0.4751	0.0652	0.0646	0.0646	0.0642	0.0632	0.0642	0.0633	0.0642	0.0646	0.0649	0.0649	0.0647	0.0647	0.0644	0.0643	0.0643	0.0642	0.0643	0.0641	0.0634	0.0646	0.0641	0.0653	0.0653
82=13:24:30	72399	298	0.8524	0.8643	0.8433	0.8068	0.7818	0.7315	0.8907	0.8896	0.8812	0.8960	0.8999	0.3863	0.8147	0.7874	0.7639	0.7387	0.7219	0.6895	0.8240	0.7896	0.7816	0.8519	0.8166	0.3365	0.7865	0.7705	0.7504	0.7352	0.7259	0.6802	0.7950	0.8017	0.7671	0.8014	0.8490	0.5335	0.7650	0.7237	0.7116	0.6738	0.6644	0.6431	0.7777	0.7857	0.7552	0.7898	0.8426	0.7469	0.7579	0.7558	0.6962	0.6588	0.6606	0.5893	0.7652	0.7759	0.7932	0.7680	0.7881	0.7121	0.7288	0.6977	0.6684	0.6525	0.6342	0.5273	0.7607	0.7288	0.7699	0.7461	0.7638	0.4848	0.0666	0.0661	0.0644	0.0658	0.0646	0.0654	0.0648	0.0648	0.0656	0.0651	0.0649	0.0659	0.0658	0.0651	0.0654	0.0657	0.0656	0.0653	0.0650	0.0649	0.0653	0.0646	0.0661	0.0659
83=13:39:13	73281	298	0.8567	0.8455	0.8351	0.8094	0.7862	0.7299	0.8789	0.8869	0.8790	0.9018	0.8913	0.4047	0.8112	0.7901	0.7633	0.7327	0.7247	0.6909	0.8249	0.7832	0.7899	0.8436	0.8243	0.3426	0.7927	0.7881	0.7545	0.7190	0.7209	0.6713	0.7999	0.8047	0.7654	0.8076	0.8437	0.5554	0.7608	0.7206	0.7132	0.6814	0.6642	0.6413	0.7758	0.7936	0.7441	0.7943	0.8392	0.7596	0.7386	0.7482	0.7087	0.6749	0.6708	0.6138	0.7748	0.7792	0.7963	0.7565	0.7952	0.7291	0.7352	0.7026	0.6683	0.6473	0.6317	0.5543	0.7534	0.7301	0.7581	0.7588	0.7529	0.5016	0.0662	0.0656	0.0654	0.0653	0.0644	0.0652	0.0645	0.0643	0.0653	0.0644	0.0648	0.0655	0.0658	0.0651	0.0647	0.0650	0.0650	0.0656	0.0652	0.0644	0.0655	0.0648	0.0661	0.0657
84=13:53:55	74163	298	0.8544	0.8554	0.8386	0.8080	0.7829	0.7328	0.8852	0.8783	0.8772	0.8883	0.9027	0.4059	0.8165	0.7896	0.7639	0.7337	0.7262	0.6942	0.8310	0.7861	0.7948	0.8474	0.8267	0.3541	0.7971	0.7753	0.7518	0.7263	0.7250	0.6760	0.7942	0.8064	0.7684	0.8060	0.8551	0.5799	0.7655	0.7247	0.7138	0.6777	0.6684	0.6422	0.7801	0.7854	0.7611	0.7848	0.8538	0.7672	0.7573	0.7546	0.7041	0.6650	0.6660	0.6197	0.7674	0.7757	0.7921	0.7718	0.7892	0.7620	0.7298	0.7035	0.6691	0.6486	0.6333	0.5685	0.7590	0.7290	0.7679	0.7515	0.7650	0.5283	0.0656	0.0655	0.0649	0.0650	0.0635	0.0646	0.0639	0.0647	0.0648	0.0637	0.0653	0.0653	0.0653	0.0652	0.0640	0.0645	0.0647	0.0651	0.0644	0.0645	0.0654	0.0641	0.0652	0.0652
85=14:08:37	75045	298	0.8570	0.8517	0.8364	0.8101	0.7878	0.7295	0.8808	0.8821	0.8808	0.8833	0.9151	0.4175	0.8123	0.7903	0.7645	0.7295	0.7244	0.6952	0.8290	0.7773	0.7942	0.8414	0.8191	0.3582	0.7977	0.7737	0.7421	0.7204	0.7176	0.6759	0.7920	0.8044	0.7662	0.8068	0.8507	0.6024	0.7615	0.7180	0.7114	0.6768	0.6682	0.6419	0.7795	0.7793	0.7642	0.7737	0.8535	0.7608	0.7536	0.7460	0.7090	0.6656	0.6626	0.6280	0.7699	0.7796	0.7845	0.7690	0.7829	0.7690	0.7298	0.6982	0.6675	0.6479	0.6284	0.5814	0.7538	0.7313	0.7636	0.7482	0.7632	0.5493	0.0654	0.0646	0.0643	0.0645	0.0636	0.0637	0.0632	0.0636	0.0647	0.0644	0.0643	0.0648	0.0648	0.0644	0.0642	0.0642	0.0646	0.0640	0.0638	0.0639	0.0648	0.0637	0.0649	0.0648
86=14:23:19	75927	301	0.8680	0.8495	0.8232	0.8049	0.7818	0.7390	0.8777	0.8868	0.8794	0.8935	0.9180	0.4448	0.8106	0.7909	0.7645	0.7366	0.7332	0.6993	0.8369	0.7723	0.8161	0.8296	0.8400	0.3701	0.7947	0.7875	0.7604	0.7256	0.7229	0.6787	0.7980	0.8115	0.7611	0.8115	0.8416	0.6193	0.7689	0.7204	0.7188	0.6811	0.6671	0.6442	0.7788	0.7889	0.7576	0.7823	0.8597	0.7872	0.7472	0.7404	0.7092	0.6763	0.6834	0.6310	0.7722	0.7766	0.7911	0.7651	0.7858	0.7624	0.7319	0.7069	0.6669	0.6524	0.6334	0.6021	0.7490	0.7431	0.7555	0.7657	0.7508	0.5719	0.0669	0.0666	0.0663	0.0667	0.0651	0.0662	0.0645	0.0656	0.0663	0.0663	0.0668	0.0665	0.0668	0.0665	0.0662	0.0662	0.0663	0.0659	0.0662	0.0655	0.0664	0.0662	0.0670	0.0665
87=14:38:01	76809	298	0.8631	0.8478	0.8363	0.8150	0.7924	0.7401	0.8761	0.8843	0.8730	0.8959	0.9077	0.4560	0.8094	0.7864	0.7624	0.7282	0.7241	0.7051	0.8274	0.7698	0.8028	0.8265	0.8374	0.3758	0.8026	0.7746	0.7458	0.7136	0.7201	0.6760	0.7912	0.8034	0.7595	0.8063	0.8424	0.6394	0.7563	0.7182	0.7127	0.6812	0.6670	0.6559	0.7696	0.7923	0.7461	0.7857	0.8471	0.7904	0.7431	0.7454	0.7078	0.6714	0.6680	0.6172	0.7723	0.7695	0.7960	0.7602	0.7959	0.7610	0.7325	0.7034	0.6690	0.6477	0.6222	0.6006	0.7502	0.7398	0.7495	0.7684	0.7512	0.5849	0.0656	0.0655	0.0649	0.0642	0.0640	0.0642	0.0641	0.0640	0.0644	0.0641	0.0642	0.0652	0.0651	0.0641	0.0640	0.0646	0.0644	0.0649	0.0639	0.0642	0.0639	0.0638	0.0650	0.0649
88=14:52:43	77691	301	0.8578	0.8512	0.8349	0.8027	0.7879	0.7359	0.8802	0.8802	0.8717	0.8938	0.9020	0.4672	0.8126	0.7895	0.7630	0.7364	0.7255	0.7110	0.8272	0.7891	0.7873	0.8445	0.8232	0.3805	0.7863	0.7784	0.7567	0.7275	0.7312	0.6877	0.8017	0.8031	0.7699	0.7998	0.8567	0.6554	0.7662	0.7246	0.7149	0.6797	0.6673	0.6607	0.7743	0.7881	0.7477	0.7951	0.8442	0.7770	0.7540	0.7481	0.7062	0.6651	0.6764	0.6243	0.7656	0.7758	0.7972	0.7689	0.8013	0.7743	0.7309	0.7031	0.6637	0.6497	0.6311	0.5901	0.7541	0.7343	0.7697	0.7589	0.7658	0.6062	0.0655	0.0654	0.0642	0.0641	0.0631	0.0646	0.0633	0.0637	0.0642	0.0645	0.0643	0.0653	0.0647	0.0639	0.0638	0.0640	0.0646	0.0643	0.0640	0.0640	0.0641	0.0635	0.0650	0.0652
89=15:07:25	78573	301	0.8611	0.8586	0.8326	0.8032	0.7757	0.7398	0.8799	0.8931	0.8744	0.8985	0.9217	0.4942	0.8110	0.7902	0.7681	0.7372	0.7334	0.7096	0.8326	0.7732	0.8116	0.8293	0.8422	0.3942	0.7897	0.7787	0.7635	0.7338	0.7328	0.6881	0.7984	0.8147	0.7617	0.8200	0.8534	0.6900	0.7695	0.7188	0.7182	0.6816	0.6694	0.6645	0.7771	0.7931	0.7584	0.7847	0.8622	0.7986	0.7535	0.7471	0.7020	0.6706	0.6809	0.6261	0.7729	0.7725	0.8001	0.7743	0.7988	0.7796	0.7309	0.7100	0.6666	0.6560	0.6331	0.5994	0.7515	0.7414	0.7551	0.7702	0.7525	0.6394	0.0665	0.0660	0.0652	0.0656	0.0646	0.0657	0.0647	0.0651	0.0659	0.0657	0.0658	0.0661	0.0666	0.0661	0.0661	0.0653	0.0656	0.0661	0.0653	0.0648	0.0662	0.0652	0.0665	0.0664
90=15:23:11	79519	298	0.8558	0.8543	0.8341	0.8062	0.7835	0.7373	0.8804	0.8824	0.8781	0.8881	0.9268	0.5039	0.8141	0.7920	0.7677	0.7347	0.7325	0.7169	0.8369	0.7733	0.8057	0.8398	0.8332	0.4013	0.7942	0.7765	0.7564	0.7287	0.7222	0.6867	0.7958	0.8068	0.7602	0.8126	0.8580	0.7069	0.7673	0.7181	0.7198	0.6824	0.6719	0.6696	0.7814	0.7841	0.7670	0.7767	0.8713	0.8013	0.7507	0.7453	0.7043	0.6663	0.6743	0.6284	0.7690	0.7770	0.7906	0.7770	0.7921	0.7835	0.7331	0.7027	0.6684	0.6517	0.6327	0.5918	0.7533	0.7417	0.7610	0.7638	0.7697	0.6698	0.0659	0.0656	0.0648	0.0655	0.0642	0.0655	0.0640	0.0648	0.0652	0.0654	0.0646	0.0651	0.0655	0.0647	0.0647	0.0650	0.0653	0.0651	0.0648	0.0647	0.0647	0.0644	0.0660	0.0657
91=15:37:53	80401	298	0.8740	0.8515	0.8277	0.8018	0.7834	0.7355	0.8763	0.8868	0.8767	0.8957	0.9205	0.5371	0.8075	0.7916	0.7644	0.7387	0.7345	0.7180	0.8269	0.7790	0.8069	0.8344	0.8338	0.4102	0.7942	0.7876	0.7623	0.7283	0.7234	0.6845	0.8020	0.8087	0.7626	0.8085	0.8542	0.7250	0.7671	0.7130	0.7153	0.6827	0.6635	0.6700	0.7774	0.7895	0.7550	0.7861	0.8599	0.7997	0.7519	0.7389	0.7033	0.6784	0.6795	0.6226	0.7739	0.7759	0.7958	0.7689	0.7964	0.7841	0.7333	0.7068	0.6656	0.6515	0.6335	0.5999	0.7495	0.7366	0.7613	0.7660	0.7595	0.6805	0.0665	0.0665	0.0652	0.0658	0.0651	0.0655	0.0650	0.0653	0.0659	0.0657	0.0659	0.0661	0.0665	0.0658	0.0658	0.0657	0.0658	0.0656	0.0645	0.0651	0.0661	0.0652	0.0662	0.0664
92=15:52:35	81283	298	0.8660	0.8584	0.8340	0.8029	0.7767	0.7381	0.8831	0.8781	0.8840	0.8814	0.9318	0.5416	0.8100	0.7894	0.7633	0.7358	0.7275	0.7234	0.8340	0.7748	0.8027	0.8384	0.8306	0.4048	0.7906	0.7790	0.7601	0.7332	0.7231	0.6889	0.7939	0.8057	0.7590	0.8047	0.8596	0.7445	0.7703	0.7156	0.7190	0.6775	0.6725	0.6722	0.7820	0.7783	0.7668	0.7649	0.8713	0.7915	0.7570	0.7341	0.7018	0.6685	0.6730	0.6222	0.7636	0.7740	0.7868	0.7738	0.7851	0.7957	0.7262	0.7041	0.6693	0.6467	0.6335	0.5992	0.7520	0.7379	0.7644	0.7509	0.7730	0.7134	0.0646	0.0642	0.0640	0.0640	0.0628	0.0641	0.0623	0.0633	0.0641	0.0637	0.0643	0.0642	0.0642	0.0640	0.0635	0.0637	0.0632	0.0637	0.0633	0.0629	0.0640	0.0633	0.0642	0.0646
93=16:07:17	82165	301	0.8518	0.8487	0.8279	0.8015	0.7802	0.7325	0.8805	0.8815	0.8824	0.8858	0.9236	0.5649	0.8109	0.7926	0.7630	0.7357	0.7321	0.7289	0.8288	0.7794	0.7946	0.8436	0.8258	0.4252	0.7842	0.7766	0.7486	0.7238	0.7209	0.6839	0.7957	0.8051	0.7645	0.8052	0.8625	0.7591	0.7665	0.7127	0.7131	0.6766	0.6698	0.6767	0.7776	0.7794	0.7605	0.7767	0.8625	0.7996	0.7452	0.7412	0.7070	0.6740	0.6694	0.6282	0.7660	0.7757	0.7860	0.7701	0.7940	0.8026	0.7338	0.7041	0.6705	0.6481	0.6343	0.5996	0.7526	0.7284	0.7663	0.7500	0.7760	0.7266	0.0648	0.0649	0.0640	0.0640	0.0628	0.0635	0.0632	0.0637	0.0646	0.0641	0.0642	0.0645	0.0644	0.0641	0.0637	0.0638	0.0639	0.0640	0.0629	0.0633	0.0648	0.0633	0.0645	0.0648
94=16:22:00	83048	301	0.8603	0.8437	0.8329	0.8132	0.7875	0.7363	0.8782	0.8897	0.8769	0.8976	0.9169	0.6061	0.8080	0.7878	0.7625	0.7320	0.7283	0.7316	0.8251	0.7793	0.8025	0.8360	0.8336	0.4336	0.8021	0.7754	0.7466	0.7161	0.7219	0.6823	0.7973	0.8048	0.7674	0.8074	0.8584	0.7667	0.7612	0.7106	0.7122	0.6807	0.6658	0.6842	0.7695	0.7904	0.7544	0.7871	0.8521	0.8123	0.7481	0.7509	0.7128	0.6706	0.6694	0.6249	0.7733	0.7778	0.7921	0.7620	0.8032	0.7998	0.7358	0.7045	0.6709	0.6506	0.6328	0.6035	0.7534	0.7362	0.7565	0.7642	0.7666	0.7244	0.0660	0.0657	0.0644	0.0651	0.0638	0.0650	0.0638	0.0650	0.0654	0.0652	0.0643	0.0651	0.0654	0.0654	0.0644	0.0647	0.0649	0.0653	0.0649	0.0640	0.0657	0.0638	0.0658	0.0656
95=16:36:42	83931	298	0.8644	0.8498	0.8311	0.8108	0.7864	0.7417	0.8807	0.8913	0.8815	0.8914	0.9318	0.6311	0.8127	0.7934	0.7687	0.7352	0.7335	0.7337	0.8345	0.7697	0.8120	0.8302	0.8416	0.4424	0.7949	0.7768	0.7526	0.7239	0.7252	0.6874	0.7968	0.8109	0.7606	0.8128	0.8579	0.7834	0.7657	0.7145	0.7151	0.6820	0.6707	0.6872	0.7794	0.7853	0.7665	0.7793	0.8709	0.8188	0.7480	0.7404	0.7122	0.6697	0.6750	0.6275	0.7713	0.7779	0.7907	0.7736	0.7951	0.8127	0.7348	0.7044	0.6692	0.6501	0.6304	0.6152	0.7519	0.7413	0.7551	0.7673	0.7647	0.7371	0.0663	0.0662	0.0655	0.0655	0.0645	0.0645	0.0647	0.0651	0.0659	0.0659	0.0655	0.0661	0.0659	0.0655	0.0650	0.0650	0.0653	0.0653	0.0638	0.0649	0.0657	0.0646	0.0657	0.0660
