# Supplementary material for: Systematic Prediction of Antifungal Drug Synergy by Chemogenomic Screening in Saccharomyces cerevisiae
Source: Front Fungal Biol. 2021 Jul 2;2:683414. doi: 10.3389/ffunb.2021.683414 (PMC10512392; doi:10.3389/ffunb.2021.683414)
Supplement: Supplementary file 1 [file Data_Sheet_1.ZIP › Supplementary data/Sypplementary_data_1_(Drug_synergy_assays)/Cer_VS_Cer & DMSO_VS_DMSO(repeat)_ps1_A_96_T_21.txt]

[config file info]
last_write=07:06:24_13:19:54
last write=07:06:25_12:34:58
[Run_Parameters]
Instrument=Tecan_21
Ini_Names=Read_Reps,Delid,Save_Data_File,Start_Time_Now
barcode_drug_plate=201401
user=asmith
Plate_Size=96
Plate_Type=NUN96ft.pdf
Samples_to_Run=6
Overlay_Size=48
Drug_Plate=none
Plate_Quarter=none
run_ID=none
run_plate_repeat=1
Read_Reps=95
Read_Modes=Absorbance
Read_Flor_Every=2
Max_Delta_OD=0.500000
Well_By_Row_Col=none
Reorder_Map=Order_Strings_Not,0
Tip_Vol=200
OD_to_Innoc=0.100,0.100,0.380,0.380,0.380,0.380,0.760,0.760,0.100,0.100,0.380,0.380,0.380,0.380,0.760,0.760,0.100,0.100,0.380,0.380,0.380,0.380,0.760,0.760,0.100,0.100,0.380,0.380,0.380,0.380,0.760,0.760,0.100,0.100,0.380,0.380,0.380,0.380,0.760,0.760,0.100,0.100,0.380,0.380,0.380,0.380,0.760,0.760
Absorption_Max=.3
OD_to_Save=0.100,0.100,0.380,0.380,0.380,0.380,0.760,0.760,0.100,0.100,0.380,0.380,0.380,0.380,0.760,0.760,0.100,0.100,0.380,0.380,0.380,0.380,0.760,0.760,0.100,0.100,0.380,0.380,0.380,0.380,0.760,0.760,0.100,0.100,0.380,0.380,0.380,0.380,0.760,0.760,0.100,0.100,0.380,0.380,0.380,0.380,0.760,0.760
OD_to_Dilute=0.100
Save_Sample_Vol=180
Save_Sample_Reps=2
Innoc_Vol=184,184,46,46,46,46,0,0,184,184,46,46,46,46,0,0,184,184,46,46,46,46,0,0,184,184,46,46,46,46,0,0,184,184,46,46,46,46,0,0,184,184,46,46,46,46,0,0
Dilute_Vol=23,23,23,23,23,23,23,23,23,23,23,23,23,23,23,23,23,23,23,23,23,23,23,23,23,23,23,23,23,23,23,23,23,23,23,23,23,23,23,23,23,23,23,23,23,23,23,23
Save_Vol=800,800,800,800,800,800,800,800,800,800,800,800,800,800,800,800,800,800,800,800,800,800,800,800,800,800,800,800,800,800,800,800,800,800,800,800,800,800,800,800,800,800,800,800,800,800,800,800
Reference_Vol=100,100,100,100,100,100,100,100,100,100,100,100,100,100,100,100,100,100,100,100,100,100,100,100,100,100,100,100,100,100,100,100,100,100,100,100,100,100,100,100,100,100,100,100,100,100,100,100,100,100,100,100,100,100,100,100,100,100,100,100,100,100,100,100,100,100,100,100,100,100,100,100,100,100,100,100,100,100,100,100,100,100,100,100,100,100,100,100,100,100,100,100,100,100,100,100
Read_to_Innoc=20,20,20,20,20,20,20,20,20,20,20,20,20,20,20,20,20,20,20,20,20,20,20,20,20,20,20,20,20,20,20,20,20,20,20,20,20,20,20,20,20,20,20,20,20,20,20,20
Read_to_Dilute=26,26,26,26,26,26,26,26,26,26,26,26,26,26,26,26,26,26,26,26,26,26,26,26,26,26,26,26,26,26,26,26,26,26,26,26,26,26,26,26,26,26,26,26,26,26,26,26
Read_to_Save=20,20,20,20,20,20,20,20,20,20,20,20,20,20,20,20,20,20,20,20,20,20,20,20,20,20,20,20,20,20,20,20,20,20,20,20,20,20,20,20,20,20,20,20,20,20,20,20
Innoc_Target_Map=1,2,3,4,5,6,7,8,9,10,11,12,13,14,15,16,17,18,19,20,21,22,23,24,25,26,27,28,29,30,31,32,33,34,35,36,37,38,39,40,41,42,43,44,45,46,47,48
Pipet_Trigger=OD_Save_Innoc
Pipet_Volume_Adj=Con_OD_Save
Delid=no
Pre_Init=yes
Talk_To_ProMax=no
Time_Out_Time=1050
Wait_While_Busy=yes
Idle_Time=2
Screen_Run_Type=pre_screen_1
Spect_Protocol=15m
Spec_Run_File=GG_PB_Voyage.pda
Spec_Assay_File=""
Save_Data_File=24_06_07_CervsCer_DMSOvsDMSO_repeat1_ps1_A_96_T_21.txt
Working_Dir=C%3A\\Users\\Growth_Data
Run_Control_Dir=C%3A\\Users\\Yeast_Run_Files
Tracking_Dir=""
Track_File=201401_data_track.txt
Save_Run_Data_Flag=yes
Set_Incubator_Temp=30.0
Base_Line_Flag=atstart_minimum
Pipet_Cycles_Before_Save=20
Time_Point_Save=wellmap
Innoc_Direction=down
Wells_In_Use=111111111111111111111111111111111111111111111111
Save_Sample_Map=111111001111110011111100111111001111110011111100
Sections_to_Run=0
Rows_per_Section=8
Start_Sections_Row=1
MultiProbe_Run_File=""
Multiprobe_Run_Dialogue=yes
Comments=no%20comment
Target_Temp=300
Temp_Control=On
Delta_Temp=10
ReadMode=Absorbance,Bottom
ExcitationFilter=485,
EmissionFilter=535,
MeasurementFilter=595
ReadsPerWellNumber=1,1
ShakeDuration=800,0
GainMode=Manual
PdfName=NUN96ft.pdf
Gain=50,50
Add_Drug_Map=1,1,1,1,1,1,1,1,1,1,1,1,1,1,1,1,1,1,1,1,1,1,1,1,1,1,1,1,1,1,1,1,1,1,1,1,1,1,1,1,1,1,1,1,1,1,1,1
Add_Drug_Vol=7,7,7,7,7,7,7,7,7,7,7,7,7,7,7,7,7,7,7,7,7,7,7,7,7,7,7,7,7,7,7,7,7,7,7,7,7,7,7,7,7,7,7,7,7,7,7,7
Innoc_Map=111011101110111011101110111011101110111011101110111011101110111011101110111011101110111011101110
Dilute_Map=111111111111111111111111111111111111111111111111111111111111111111111111111111111111111111111111
data_file_name=iS_1_48.txt
barcode=""
Hit_Call_Threshold=1.000000
Reference_Well=A01
WT_Ref_Well=0
Project_Name=test
Pipet_Gens_Point=5.00,10.00,15.00,20.00,5.00,10.00,15.00,20.00,5.00,10.00,15.00,20.00,5.00,10.00,15.00,20.00,5.00,10.00,15.00,20.00,5.00,10.00,15.00,20.00,5.00,10.00,15.00,20.00,5.00,10.00,15.00,20.00,5.00,10.00,15.00,20.00,5.00,10.00,15.00,20.00,5.00,10.00,15.00,20.00,5.00,10.00,15.00,20.00,
Shake_Divisor=1
data_handling=none
time_frm_freezer=-1.00
gens_frm_freezer=-1.00
Well_Vol=100
Parent_ID=""
Units=%
Quarter=A
media_name=ypd
Save_Mode=one_to_one
Consolidate_Save_Map=1,2,3,4,5,6,7,8,9,10,11,12,13,14,15,16,17,18,19,20,21,22,23,24,25,26,27,28,29,30,31,32,33,34,35,36,37,38,39,40,41,42,43,44,45,46,47,48
Add_Drug_at_Start_Map=000000000000000000000000000000000000000000000000000
Add_Drug_Labware=add_drug_48
Max_Dynam_OD_Change=0.05
Reads_After_Pipet=1
Ref_Type=single_ref
Read_to_Add_Drug_at_Start=0
Send_Email_at_Pipet=no_email
Strain_Name=""
Media=ypd
drug_vol=2.00
Drug_Name=""
Drug_Conc=2
Innoc_Conc=""
Strain_Plate=none
ShakeIntensity=High
ShakeMode=Orbital
NumberOfFlashes=1
PartOfPlate=0
MovePlateOutAfterMeasurement=0
IntegrationLagTime=0
IntegrationTime=100
DelayMoveFlashFluorescence=0
[Drug_Data]
Drug_Plate=none
Strain_Plate=none
Media=ypd
Drug_Name=nd,nd,nd,nd,nd,nd,nd,nd,nd,nd,nd,nd,nd,nd,nd,nd,nd,nd,nd,nd,nd,nd,nd,nd,nd,nd,nd,nd,nd,nd,nd,nd,nd,nd,nd,nd,nd,nd,nd,nd,nd,nd,nd,nd,nd,nd,nd,nd,nd,nd,nd,nd,nd,nd,nd,nd,nd,nd,nd,nd,nd,nd,nd,nd,nd,nd,nd,nd,nd,nd,nd,nd,nd,nd,nd,nd,nd,nd,nd,nd,nd,nd,nd,nd,nd,nd,nd,nd,nd,nd,nd,nd,nd,nd,nd,nd
Strain_Name=ud
Drug_Conc=""
Innoc_Conc=0.06250,0.06250,0.06250,0.06250,0.06250,0.06250,0.06250,0.06250,0.06250,0.06250,0.06250,0.06250,0.06250,0.06250,0.06250,0.06250,0.06250,0.06250,0.06250,0.06250,0.06250,0.06250,0.06250,0.06250,0.06250,0.06250,0.06250,0.06250,0.06250,0.06250,0.06250,0.06250,0.06250,0.06250,0.06250,0.06250,0.06250,0.06250,0.06250,0.06250,0.06250,0.06250,0.06250,0.06250,0.06250,0.06250,0.06250,0.06250,0.06250,0.06250,0.06250,0.06250,0.06250,0.06250,0.06250,0.06250,0.06250,0.06250,0.06250,0.06250,0.06250,0.06250,0.06250,0.06250,0.06250,0.06250,0.06250,0.06250,0.06250,0.06250,0.06250,0.06250,0.06250,0.06250,0.06250,0.06250,0.06250,0.06250,0.06250,0.06250,0.06250,0.06250,0.06250,0.06250,0.06250,0.06250,0.06250,0.06250,0.06250,0.06250,0.06250,0.06250,0.06250,0.06250,0.06250,0.06250
Run_ID=none
Plate_Quarter=A
Units=%,%,%,%,%,%,%,%,%,%,%,%,%,%,%,%,%,%,%,%,%,%,%,%,%,%,%,%,%,%,%,%,%,%,%,%,%,%,%,%,%,%,%,%,%,%,%,%,%,%,%,%,%,%,%,%,%,%,%,%,%,%,%,%,%,%,%,%,%,%,%,%,%,%,%,%,%,%,%,%,%,%,%,%,%,%,%,%,%,%,%,%,%,%,%,%
Parent_ID=""
Project_Name=test
Strain_Backgrnd=0,0,0,0,0,0,0,0,0,0,0,0,0,0,0,0,0,0,0,0,0,0,0,0,0,0,0,0,0,0,0,0,0,0,0,0,0,0,0,0,0,0,0,0,0,0,0,0,0,0,0,0,0,0,0,0,0,0,0,0,0,0,0,0,0,0,0,0,0,0,0,0,0,0,0,0,0,0,0,0,0,0,0,0,0,0,0,0,0,0,0,0,0,0,0,0
Well_Vol=100,100,100,100,100,100,100,100,100,100,100,100,100,100,100,100,100,100,100,100,100,100,100,100,100,100,100,100,100,100,100,100,100,100,100,100,100,100,100,100,100,100,100,100,100,100,100,100,100,100,100,100,100,100,100,100,100,100,100,100,100,100,100,100,100,100,100,100,100,100,100,100,100,100,100,100,100,100,100,100,100,100,100,100,100,100,100,100,100,100,100,100,100,100,100,100
time_frm_freezer=-1.00
gens_frm_freezer=-1.00
user=asmith
Strain_Pool=ud,ud,ud,ud,ud,ud,ud,ud,ud,ud,ud,ud,ud,ud,ud,ud,ud,ud,ud,ud,ud,ud,ud,ud,ud,ud,ud,ud,ud,ud,ud,ud,ud,ud,ud,ud,ud,ud,ud,ud,ud,ud,ud,ud,ud,ud,ud,ud,ud,ud,ud,ud,ud,ud,ud,ud,ud,ud,ud,ud,ud,ud,ud,ud,ud,ud,ud,ud,ud,ud,ud,ud,ud,ud,ud,ud,ud,ud,ud,ud,ud,ud,ud,ud,ud,ud,ud,ud,ud,ud,ud,ud,ud,ud,ud,ud
Well_Alias=A01,A02,A03,A04,A05,A06,A07,A08,A09,A10,A11,A12,B01,B02,B03,B04,B05,B06,B07,B08,B09,B10,B11,B12,C01,C02,C03,C04,C05,C06,C07,C08,C09,C10,C11,C12,D01,D02,D03,D04,D05,D06,D07,D08,D09,D10,D11,D12,E01,E02,E03,E04,E05,E06,E07,E08,E09,E10,E11,E12,F01,F02,F03,F04,F05,F06,F07,F08,F09,F10,F11,F12,G01,G02,G03,G04,G05,G06,G07,G08,G09,G10,G11,G12,H01,H02,H03,H04,H05,H06,H07,H08,H09,H10,H11,H12
Well_Pos=1,2,3,4,5,6,7,8,9,10,11,12,13,14,15,16,17,18,19,20,21,22,23,24,25,26,27,28,29,30,31,32,33,34,35,36,37,38,39,40,41,42,43,44,45,46,47,48,49,50,51,52,53,54,55,56,57,58,59,60,61,62,63,64,65,66,67,68,69,70,71,72,73,74,75,76,77,78,79,80,81,82,83,84,85,86,87,88,89,90,91,92,93,94,95,96
position=A01,A02,A03,A04,A05,A06,A07,A08,A09,A10,A11,A12,B01,B02,B03,B04,B05,B06,B07,B08,B09,B10,B11,B12,C01,C02,C03,C04,C05,C06,C07,C08,C09,C10,C11,C12,D01,D02,D03,D04,D05,D06,D07,D08,D09,D10,D11,D12,E01,E02,E03,E04,E05,E06,E07,E08,E09,E10,E11,E12,F01,F02,F03,F04,F05,F06,F07,F08,F09,F10,F11,F12,G01,G02,G03,G04,G05,G06,G07,G08,G09,G10,G11,G12,H01,H02,H03,H04,H05,H06,H07,H08,H09,H10,H11,H12
[Runtime_State]
Instrument=Tecan_21
Start_Time_Now=3.2655504007E+9
Reads_Completed=95
Innoc_Direction=down
Wells_In_Use=111111111111111111111111111111111111111111111111111111111111111111111111111111111111111111111111
Innoc_Map=111111111111111111111111111111111111111111111111111111111111111111111111111111111111000000000000
Dilute_Map=111111111111111111111111111111111111111111111111111111111111111111111111111111111111111111111111
Save_Sample_Map=000000000000000000000000000000000000000000000000010000000100000001000000010000000100000001000000
Current_OD=0.968,0.871,0.793,0.734,0.722,0.727,0.855,0.859,0.829,0.860,0.854,1.213,0.849,1.038,1.017,0.761,1.037,0.938,0.880,0.862,0.868,0.843,0.848,0.832,0.844,1.027,0.763,0.753,0.955,0.882,0.854,0.852,0.817,0.844,0.831,0.845,0.763,0.800,0.753,0.971,0.915,0.894,0.882,0.831,0.852,0.842,0.833,0.949,0.805,0.801,0.649,0.895,0.872,0.854,0.958,0.870,1.183,0.880,1.178,0.852,0.962,0.710,0.874,0.870,0.801,0.804,0.844,1.219,0.857,0.838,1.167,0.840,0.066,0.065,0.064,0.064,0.064,0.063,0.066,0.063,0.065,0.068,0.063,0.063,0.065,0.065,0.064,0.064,0.064,0.064,0.063,0.063,0.064,0.063,0.063,0.062
Bckgrnd_OD=0.095,0.086,0.089,0.086,0.084,0.085,0.088,0.085,0.084,0.084,0.083,0.085,0.084,0.085,0.084,0.085,0.084,0.084,0.083,0.084,0.083,0.084,0.083,0.083,0.104,0.084,0.086,0.086,0.086,0.085,0.085,0.082,0.084,0.084,0.084,0.085,0.081,0.086,0.084,0.085,0.082,0.085,0.083,0.083,0.083,0.083,0.083,0.082,0.112,0.087,0.088,0.086,0.085,0.085,0.085,0.084,0.084,0.082,0.086,0.084,0.084,0.084,0.086,0.084,0.084,0.082,0.083,0.082,0.083,0.083,0.083,0.081,0.065,0.065,0.064,0.063,0.063,0.062,0.063,0.062,0.063,0.062,0.063,0.063,0.065,0.064,0.064,0.063,0.063,0.063,0.062,0.062,0.063,0.062,0.063,0.062
Mapped=111111111111111011111110111111111111110111111101111111111111111111111111111111111111111111111111
Pipet_Completed=000000000000000000000000000000000000000000000000000000000000000000000000000000000000000000000000
Innoc_Completed=0,0,0,0,0,0,0,0,0,0,0,0,0,0,0,0,0,0,0,0,0,0,0,0,0,0,0,0,0,0,0,0,0,0,0,0,0,0,0,0,0,0,0,0,0,0,0,0,0,0,0,0,0,0,0,0,0,0,0,0,0,0,0,0,0,0,0,0,0,0,0,0,0,0,0,0,0,0,0,0,0,0,0,0,0,0,0,0,0,0,0,0,0,0,0,0
Save_Completed=0,0,0,0,0,0,0,0,0,0,0,0,0,0,0,0,0,0,0,0,0,0,0,0,0,0,0,0,0,0,0,0,0,0,0,0,0,0,0,0,0,0,0,0,0,0,0,0,0,0,0,0,0,0,0,0,0,0,0,0,0,0,0,0,0,0,0,0,0,0,0,0,0,0,0,0,0,0,0,0,0,0,0,0,0,0,0,0,0,0,0,0,0,0,0,0
Pipeted_At=0,0,0,0,0,0,0,0,0,0,0,0,0,0,0,0,0,0,0,0,0,0,0,0,0,0,0,0,0,0,0,0,0,0,0,0,0,0,0,0,0,0,0,0,0,0,0,0,0,0,0,0,0,0,0,0,0,0,0,0,0,0,0,0,0,0,0,0,0,0,0,0,0,0,0,0,0,0,0,0,0,0,0,0,0,0,0,0,0,0,0,0,0,0,0,0
Pipeted_OD=0,0,0,0,0,0,0,0,0,0,0,0,0,0,0,0,0,0,0,0,0,0,0,0,0,0,0,0,0,0,0,0,0,0,0,0,0,0,0,0,0,0,0,0,0,0,0,0,0,0,0,0,0,0,0,0,0,0,0,0,0,0,0,0,0,0,0,0,0,0,0,0,0,0,0,0,0,0,0,0,0,0,0,0,0,0,0,0,0,0,0,0,0,0,0,0
Dilutes_Completed=0,0,0,0,0,0,0,0,0,0,0,0,0,0,0,0,0,0,0,0,0,0,0,0,0,0,0,0,0,0,0,0,0,0,0,0,0,0,0,0,0,0,0,0,0,0,0,0,0,0,0,0,0,0,0,0,0,0,0,0,0,0,0,0,0,0,0,0,0,0,0,0,0,0,0,0,0,0,0,0,0,0,0,0,0,0,0,0,0,0,0,0,0,0,0,0
Time_At_Innoc=0,0,0,0,0,0,0,0,0,0,0,0,0,0,0,0,0,0,0,0,0,0,0,0,0,0,0,0,0,0,0,0,0,0,0,0,0,0,0,0,0,0,0,0,0,0,0,0,0,0,0,0,0,0,0,0,0,0,0,0,0,0,0,0,0,0,0,0,0,0,0,0,0,0,0,0,0,0,0,0,0,0,0,0,0,0,0,0,0,0,0,0,0,0,0,0
Time_At_Save=0,0,0,0,0,0,0,0,0,0,0,0,0,0,0,0,0,0,0,0,0,0,0,0,0,0,0,0,0,0,0,0,0,0,0,0,0,0,0,0,0,0,0,0,0,0,0,0,0,0,0,0,0,0,0,0,0,0,0,0,0,0,0,0,0,0,0,0,0,0,0,0,0,0,0,0,0,0,0,0,0,0,0,0,0,0,0,0,0,0,0,0,0,0,0,0
Time_At_Dilute=0,0,0,0,0,0,0,0,0,0,0,0,0,0,0,0,0,0,0,0,0,0,0,0,0,0,0,0,0,0,0,0,0,0,0,0,0,0,0,0,0,0,0,0,0,0,0,0,0,0,0,0,0,0,0,0,0,0,0,0,0,0,0,0,0,0,0,0,0,0,0,0,0,0,0,0,0,0,0,0,0,0,0,0,0,0,0,0,0,0,0,0,0,0,0,0
Previous_OD=0.968,0.871,0.793,0.734,0.722,0.727,0.855,0.859,0.829,0.860,0.854,1.213,0.849,1.038,1.017,0.761,1.037,0.938,0.880,0.862,0.868,0.843,0.848,0.832,0.844,1.027,0.763,0.753,0.955,0.882,0.854,0.852,0.817,0.844,0.831,0.845,0.763,0.800,0.753,0.971,0.915,0.894,0.882,0.831,0.852,0.842,0.833,0.949,0.805,0.801,0.649,0.895,0.872,0.854,0.958,0.870,1.183,0.880,1.178,0.852,0.962,0.710,0.874,0.870,0.801,0.804,0.844,1.219,0.857,0.838,1.167,0.840,0.066,0.065,0.064,0.064,0.064,0.063,0.066,0.063,0.065,0.068,0.063,0.063,0.065,0.065,0.064,0.064,0.064,0.064,0.063,0.063,0.064,0.063,0.063,0.062
Prev_Delta_OD=0.001,0.009,0.006,0.005,0.006,0.004,0.007,0.008,0.012,0.008,0.015,0.009,0.002,0.009,0.021,0.005,0.012,0.005,0.014,0.011,0.003,0.009,0.006,0.005,0.008,0.002,0.002,0.004,0.022,0.005,0.006,0.015,0.012,0.006,0.009,0.010,0.008,0.011,0.005,0.010,0.016,0.009,0.017,0.012,0.002,0.010,0.007,0.004,0.011,0.009,0.002,0.002,0.017,0.013,0.018,0.011,0.011,0.008,0.004,0.024,0.016,0.001,0.002,0.025,0.000,0.024,0.014,0.031,0.010,0.003,0.004,0.004,0.000,0.001,0.000,0.000,0.000,0.000,0.000,0.000,0.000,0.000,0.001,0.001,0.000,0.001,0.001,0.000,0.000,0.000,0.000,0.001,0.001,0.001,0.001,0.000
Delta_From_Ref=0.000,0.008,1.232,1.299,1.692,1.659,2.191,1.977,0.011,0.011,1.183,1.022,1.531,1.565,4.273,4.341,0.010,0.010,1.089,1.129,1.010,0.973,1.883,1.896,-0.027,0.010,1.659,1.659,1.730,1.816,1.999,2.048,0.011,0.011,1.131,1.028,1.643,1.686,4.813,5.111,0.011,0.009,1.075,1.136,1.134,1.144,1.984,2.348,0.000,0.000,0.000,0.000,0.000,0.000,0.000,0.000,0.000,0.000,0.000,0.000,0.000,0.000,0.000,0.000,0.000,0.000,0.000,0.000,0.000,0.000,0.000,0.000,0.000,0.000,0.000,0.000,0.000,0.000,0.000,0.000,0.000,0.000,0.000,0.000,0.000,0.000,0.000,0.000,0.000,0.000,0.000,0.000,0.000,0.000,0.000,0.000
Sig_OD_Delta=0,0,1,1,1,1,1,1,0,0,1,1,1,1,1,1,0,0,1,1,1,0,1,1,0,0,1,1,1,1,1,1,0,0,1,1,1,1,1,1,0,0,1,1,1,1,1,1,0,0,0,0,0,0,0,0,0,0,0,0,0,0,0,0,0,0,0,0,0,0,0,0,0,0,0,0,0,0,0,0,0,0,0,0,0,0,0,0,0,0,0,0,0,0,0,0
Add_Drug_at_Start_Map=000000000000000000000000000000000000000000000000000000000000000000000000000000000000000000000000
[Analysis]
Drug_ID=A1,A2,A3,A4,A5,A6,B1,B2,B3,B4,B5,B6,C1,C2,C3,C4,C5,C6,D1,D2,D3,D4,D5,D6,E1,E2,E3,E4,E5,E6,F1,F2,F3,F4,F5,F6,G1,G2,G3,G4,G5,G6,H1,H2,H3,H4,H5,H6
Decision=none,none,none,none,none,none,none,none,none,none,none,none,none,none,none,none,none,none,none,none,none,none,none,none,none,none,none,none,none,none,none,none,none,none,none,none,none,none,none,none,none,none,none,none,none,none,none,none
Plot_Min=0.100,0.100,0.100,0.100,0.100,0.100,0.100,0.100,0.100,0.100,0.100,0.100,0.100,0.100,0.100,0.100,0.100,0.100,0.100,0.100,0.100,0.100,0.100,0.100,0.100,0.100,0.100,0.100,0.100,0.100,0.100,0.100,0.100,0.100,0.100,0.100,0.100,0.100,0.100,0.100,0.100,0.100,0.100,0.100,0.100,0.100,0.100,0.100
Plot_Max=1.500,1.500,1.500,1.500,1.500,1.500,1.500,1.500,1.500,1.500,1.500,1.500,1.500,1.500,1.500,1.500,1.500,1.500,1.500,1.500,1.500,1.500,1.500,1.500,1.500,1.500,1.500,1.500,1.500,1.500,1.500,1.500,1.500,1.500,1.500,1.500,1.500,1.500,1.500,1.500,1.500,1.500,1.500,1.500,1.500,1.500,1.500,1.500
G_Plot_Min=0.1
G_Plot_Delta=0.7
Plot_On_Off=0
OD_Gen_Pt=.46
Gens_to_OD_Pt=5.000
Avg_G=0,0,0,0,0,0,0,0,0,0,0,0,0,0,0,0,0,0,0,0,0,0,0,0,0,0,0,0,0,0,0,0,0,0,0,0,0,0,0,0,0,0,0,0,0,0,0,0
Max_Slope=0,0,0,0,0,0,0,0,0,0,0,0,0,0,0,0,0,0,0,0,0,0,0,0,0,0,0,0,0,0,0,0,0,0,0,0,0,0,0,0,0,0,0,0,0,0,0,0
Fit_Model=all
Fit_Const_OD_Base=0
Fit_Const_N0=0.018
Fit_Const_T0=0
G_Fit_Min=.1
G_Fit_Delta=.4
Fit_On_Off=0
Fit_Min=0.100,0.100,0.100,0.100,0.100,0.100,0.100,0.100,0.100,0.100,0.100,0.100,0.100,0.100,0.100,0.100,0.100,0.100,0.100,0.100,0.100,0.100,0.100,0.100,0.000,0.000,0.000,0.000,0.000,0.000,0.000,0.000,0.000,0.000,0.000,0.000,0.000,0.000,0.000,0.000,0.000,0.000,0.000,0.000,0.000,0.000,0.000,0.000\\0D
Fit_Delta=0.500,0.500,0.500,0.500,0.500,0.500,0.500,0.500,0.500,0.500,0.500,0.500,0.500,0.500,0.500,0.500,0.500,0.500,0.500,0.500,0.500,0.500,0.500,0.500,0.000,0.000,0.000,0.000,0.000,0.000,0.000,0.000,0.000,0.000,0.000,0.000,0.000,0.000,0.000,0.000,0.000,0.000,0.000,0.000,0.000,0.000,0.000,0.000\\0D
Fit_Offset=0,0,0,0,0,0,0,0,0,0,0,0,0,0,0,0,0,0,0,0,0,0,0,0,0,0,0,0,0,0,0,0,0,0,0,0,0,0,0,0,0,0,0,0,0,0,0,0
Fit_N0=0,0,0,0,0,0,0,0,0,0,0,0,0,0,0,0,0,0,0,0,0,0,0,0,0,0,0,0,0,0,0,0,0,0,0,0,0,0,0,0,0,0,0,0,0,0,0,0
Fit_T0=0,0,0,0,0,0,0,0,0,0,0,0,0,0,0,0,0,0,0,0,0,0,0,0,0,0,0,0,0,0,0,0,0,0,0,0,0,0,0,0,0,0,0,0,0,0,0,0
Fit_G=0,0,0,0,0,0,0,0,0,0,0,0,0,0,0,0,0,0,0,0,0,0,0,0,0,0,0,0,0,0,0,0,0,0,0,0,0,0,0,0,0,0,0,0,0,0,0,0
Fit_Error=0,0,0,0,0,0,0,0,0,0,0,0,0,0,0,0,0,0,0,0,0,0,0,0,0,0,0,0,0,0,0,0,0,0,0,0,0,0,0,0,0,0,0,0,0,0,0,0
Fit_CV=0,0,0,0,0,0,0,0,0,0,0,0,0,0,0,0,0,0,0,0,0,0,0,0,0,0,0,0,0,0,0,0,0,0,0,0,0,0,0,0,0,0,0,0,0,0,0,0
Time_to_20_Gens=0,0,0,0,0,0,0,0,0,0,0,0,0,0,0,0,0,0,0,0,0,0,0,0,0,0,0,0,0,0,0,0,0,0,0,0,0,0,0,0,0,0,0,0,0,0,0,0
Time_to_each_5_Gens=0,0,0,0,0,0,0,0,0,0,0,0,0,0,0,0,0,0,0,0,0,0,0,0,0,0,0,0,0,0,0,0,0,0,0,0,0,0,0,0,0,0,0,0,0,0,0,0
Time_to_each_n_Gens=0,0,0,0,0,0,0,0,0,0,0,0,0,0,0,0,0,0,0,0,0,0,0,0,0,0,0,0,0,0,0,0,0,0,0,0,0,0,0,0,0,0,0,0,0,0,0,0
Min_Pt_OD=0,0,0,0,0,0,0,0,0,0,0,0,0,0,0,0,0,0,0,0,0,0,0,0,0,0,0,0,0,0,0,0,0,0,0,0,0,0,0,0,0,0,0,0,0,0,0,0
Min_Pt_t=0,0,0,0,0,0,0,0,0,0,0,0,0,0,0,0,0,0,0,0,0,0,0,0,0,0,0,0,0,0,0,0,0,0,0,0,0,0,0,0,0,0,0,0,0,0,0,0
TO_OD=0,0,0,0,0,0,0,0,0,0,0,0,0,0,0,0,0,0,0,0,0,0,0,0,0,0,0,0,0,0,0,0,0,0,0,0,0,0,0,0,0,0,0,0,0,0,0,0
Ref_ID=A01
Multi_Refs=single_ref
test=A01,A02,A03,A04,A05,A06,A07,A08,A09,A10,A11,A12,B01,B02,B03,B04,B05,B06,B07,B08,B09,B10,B11,B12,C01,C02,C03,C04,C05,C06,C07,C08,C09,C10,C11,C12,D01,D02,D03,D04,D05,D06,D07,D08,D09,D10,D11,D12,E01,E02,E03,E04,E05,E06,E07,E08,E09,E10,E11,E12,F01,F02,F03,F04,F05,F06,F07,F08,F09,F10,F11,F12,G01,G02,G03,G04,G05,G06,G07,G08,G09,G10,G11,G12,H01,H02,H03,H04,H05,H06,H07,H08,H09,H10,H11,H12
Start_Time_Now=3.2655504008E+9
Start_Date=6/24/2007+1:20 PM
[Flor:]
[Flor2:]
[Lumin:]
[Data:]
Read=DateTime	RunT[s]	Temp	Well_1	Well_2	Well_3	Well_4	Well_5	Well_6	Well_7	Well_8	Well_9	Well_10	Well_11	Well_12	Well_13	Well_14	Well_15	Well_16	Well_17	Well_18	Well_19	Well_20	Well_21	Well_22	Well_23	Well_24	Well_25	Well_26	Well_27	Well_28	Well_29	Well_30	Well_31	Well_32	Well_33	Well_34	Well_35	Well_36	Well_37	Well_38	Well_39	Well_40	Well_41	Well_42	Well_43	Well_44	Well_45	Well_46	Well_47	Well_48	Well_49	Well_50	Well_51	Well_52	Well_53	Well_54	Well_55	Well_56	Well_57	Well_58	Well_59	Well_60	Well_61	Well_62	Well_63	Well_64	Well_65	Well_66	Well_67	Well_68	Well_69	Well_70	Well_71	Well_72	Well_73	Well_74	Well_75	Well_76	Well_77	Well_78	Well_79	Well_80	Well_81	Well_82	Well_83	Well_84	Well_85	Well_86	Well_87	Well_88	Well_89	Well_90	Well_91	Well_92	Well_93	Well_94	Well_95	Well_96
1=13:34:52	957	301	0.0952	0.0866	0.0897	0.0855	0.0845	0.0848	0.0881	0.0849	0.0838	0.0841	0.0840	0.0860	0.0839	0.0857	0.0851	0.0850	0.0848	0.0854	0.0840	0.0841	0.0841	0.0836	0.0838	0.0835	0.1222	0.0853	0.0866	0.0862	0.0863	0.0849	0.0849	0.0848	0.0841	0.0837	0.0840	0.0864	0.0813	0.0861	0.0836	0.0850	0.0844	0.0864	0.0842	0.0830	0.0843	0.0830	0.0841	0.0819	0.1166	0.0877	0.0902	0.0855	0.0864	0.0852	0.0874	0.0838	0.0844	0.0846	0.0861	0.0856	0.0838	0.0856	0.0872	0.0848	0.0849	0.0844	0.0838	0.0839	0.0833	0.0830	0.0825	0.0815	0.0680	0.0675	0.0666	0.0649	0.0644	0.0645	0.0648	0.0645	0.0649	0.0648	0.0644	0.0648	0.0667	0.0662	0.0666	0.0652	0.0655	0.0657	0.0637	0.0638	0.0650	0.0646	0.0648	0.0636
2=13:49:33	1838	298	0.1009	0.0865	0.0885	0.0864	0.0869	0.0854	0.0901	0.0846	0.0849	0.0857	0.0826	0.0848	0.0843	0.0853	0.0837	0.0861	0.0839	0.0859	0.0825	0.0841	0.0832	0.0840	0.0832	0.0848	0.1108	0.0865	0.0866	0.0872	0.0855	0.0854	0.0865	0.0824	0.0856	0.0837	0.0848	0.0855	0.0832	0.0856	0.0841	0.0848	0.0817	0.0851	0.0835	0.0840	0.0827	0.0833	0.0830	0.0822	0.1166	0.0874	0.0894	0.0875	0.0852	0.0857	0.0850	0.0852	0.0849	0.0817	0.0869	0.0843	0.0845	0.0843	0.0864	0.0843	0.0840	0.0824	0.0833	0.0820	0.0830	0.0829	0.0832	0.0809	0.0679	0.0674	0.0658	0.0651	0.0655	0.0649	0.0648	0.0651	0.0651	0.0647	0.0636	0.0648	0.0671	0.0660	0.0665	0.0652	0.0651	0.0658	0.0644	0.0641	0.0647	0.0641	0.0650	0.0640
3=14:04:17	2721	301	0.1032	0.0867	0.0896	0.0856	0.0859	0.0864	0.0895	0.0867	0.0844	0.0859	0.0837	0.0858	0.0840	0.0861	0.0847	0.0859	0.0846	0.0858	0.0852	0.0848	0.0837	0.0839	0.0843	0.0853	0.1049	0.0858	0.0860	0.0868	0.0866	0.0852	0.0853	0.0839	0.0857	0.0858	0.0854	0.0858	0.0828	0.0861	0.0842	0.0857	0.0838	0.0856	0.0847	0.0840	0.0842	0.0841	0.0848	0.0837	0.1130	0.0872	0.0886	0.0860	0.0857	0.0853	0.0878	0.0847	0.0859	0.0850	0.0876	0.0860	0.0847	0.0850	0.0870	0.0857	0.0839	0.0840	0.0834	0.0833	0.0843	0.0837	0.0833	0.0822	0.0680	0.0675	0.0653	0.0650	0.0651	0.0643	0.0646	0.0647	0.0645	0.0645	0.0634	0.0650	0.0670	0.0660	0.0665	0.0654	0.0653	0.0657	0.0644	0.0641	0.0649	0.0636	0.0645	0.0637
4=14:18:58	3602	300	0.1089	0.0873	0.0901	0.0865	0.0863	0.0870	0.0885	0.0863	0.0842	0.0864	0.0854	0.0861	0.0859	0.0854	0.0848	0.0863	0.0852	0.0845	0.0856	0.0846	0.0853	0.0838	0.0855	0.0852	0.1209	0.0845	0.0864	0.0863	0.0866	0.0851	0.0857	0.0866	0.0845	0.0858	0.0849	0.0850	0.0826	0.0862	0.0848	0.0855	0.0849	0.0862	0.0857	0.0842	0.0843	0.0844	0.0840	0.0834	0.1299	0.0885	0.0882	0.0857	0.0857	0.0852	0.0882	0.0844	0.0859	0.0841	0.0865	0.0864	0.0846	0.0854	0.0867	0.0860	0.0841	0.0852	0.0835	0.0843	0.0833	0.0836	0.0836	0.0834	0.0679	0.0671	0.0667	0.0652	0.0655	0.0642	0.0639	0.0645	0.0646	0.0648	0.0644	0.0649	0.0671	0.0663	0.0666	0.0655	0.0655	0.0649	0.0643	0.0642	0.0648	0.0646	0.0650	0.0638
5=14:33:38	4483	301	0.1080	0.0871	0.0888	0.0863	0.0860	0.0862	0.0909	0.0855	0.0847	0.0854	0.0840	0.0846	0.0853	0.0858	0.0863	0.0870	0.0860	0.0868	0.0860	0.0863	0.0851	0.0853	0.0851	0.0854	0.1189	0.0870	0.0865	0.0860	0.0864	0.0854	0.0855	0.0847	0.0864	0.0849	0.0845	0.0876	0.0840	0.0874	0.0853	0.0853	0.0851	0.0864	0.0857	0.0850	0.0855	0.0852	0.0852	0.0852	0.1141	0.0878	0.0886	0.0864	0.0864	0.0853	0.0882	0.0851	0.0854	0.0854	0.0887	0.0859	0.0849	0.0859	0.0876	0.0867	0.0860	0.0849	0.0847	0.0846	0.0853	0.0848	0.0846	0.0842	0.0680	0.0671	0.0651	0.0650	0.0654	0.0643	0.0648	0.0641	0.0650	0.0641	0.0632	0.0647	0.0665	0.0660	0.0661	0.0653	0.0647	0.0653	0.0643	0.0640	0.0648	0.0631	0.0645	0.0637
6=14:48:19	5364	301	0.1092	0.0887	0.0905	0.0878	0.0868	0.0870	0.0906	0.0872	0.0863	0.0877	0.0863	0.0880	0.0863	0.0877	0.0858	0.0879	0.0858	0.0873	0.0874	0.0870	0.0867	0.0866	0.0865	0.0884	0.1221	0.0870	0.0873	0.0874	0.0874	0.0870	0.0879	0.0869	0.0882	0.0871	0.0871	0.0877	0.0851	0.0864	0.0860	0.0869	0.0864	0.0879	0.0867	0.0862	0.0857	0.0855	0.0864	0.0857	0.1222	0.0871	0.0884	0.0872	0.0874	0.0897	0.0886	0.0869	0.0865	0.0852	0.0898	0.0880	0.0858	0.0870	0.0884	0.0872	0.0861	0.0861	0.0858	0.0856	0.0864	0.0856	0.0857	0.0834	0.0678	0.0677	0.0665	0.0654	0.0655	0.0647	0.0640	0.0648	0.0650	0.0649	0.0650	0.0652	0.0673	0.0664	0.0667	0.0656	0.0654	0.0648	0.0645	0.0644	0.0652	0.0644	0.0649	0.0638
7=15:03:00	6244	300	0.1055	0.0875	0.0916	0.0886	0.0875	0.0866	0.0906	0.0861	0.0860	0.0869	0.0854	0.0870	0.0844	0.0882	0.0860	0.0874	0.0852	0.0883	0.0853	0.0855	0.0860	0.0865	0.0855	0.0878	0.1199	0.0880	0.0881	0.0858	0.0875	0.0867	0.0876	0.0859	0.0873	0.0859	0.0865	0.0878	0.0845	0.0874	0.0851	0.0866	0.0843	0.0869	0.0861	0.0854	0.0852	0.0850	0.0858	0.0854	0.1124	0.0873	0.0894	0.0893	0.0874	0.0871	0.0884	0.0870	0.0867	0.0854	0.0882	0.0870	0.0856	0.0868	0.0885	0.0867	0.0871	0.0862	0.0855	0.0845	0.0851	0.0843	0.0849	0.0829	0.0672	0.0668	0.0658	0.0651	0.0647	0.0639	0.0654	0.0640	0.0643	0.0641	0.0638	0.0645	0.0663	0.0657	0.0659	0.0648	0.0638	0.0650	0.0639	0.0637	0.0646	0.0639	0.0644	0.0633
8=15:17:41	7125	300	0.1028	0.0895	0.0908	0.0877	0.0859	0.0875	0.0905	0.0856	0.0854	0.0862	0.0861	0.0867	0.0871	0.0862	0.0860	0.0882	0.0854	0.0882	0.0850	0.0859	0.0851	0.0854	0.0849	0.0872	0.1041	0.0855	0.0872	0.0884	0.0862	0.0859	0.0865	0.0868	0.0855	0.0838	0.0861	0.0862	0.0838	0.0877	0.0847	0.0853	0.0845	0.0869	0.0855	0.0844	0.0850	0.0849	0.0852	0.0850	0.1307	0.0878	0.0895	0.0871	0.0864	0.0877	0.0873	0.0849	0.0855	0.0858	0.0883	0.0892	0.0850	0.0852	0.0873	0.0862	0.0852	0.0854	0.0848	0.0840	0.0850	0.0839	0.0844	0.0838	0.0666	0.0664	0.0652	0.0640	0.0633	0.0634	0.0638	0.0636	0.0637	0.0635	0.0635	0.0637	0.0658	0.0651	0.0653	0.0642	0.0639	0.0647	0.0635	0.0619	0.0637	0.0634	0.0636	0.0627
9=15:32:21	8006	301	0.1139	0.0908	0.0919	0.0912	0.0888	0.0902	0.0930	0.0906	0.0885	0.0889	0.0882	0.0907	0.0866	0.0902	0.0886	0.0895	0.0894	0.0906	0.0890	0.0881	0.0896	0.0890	0.0889	0.0893	0.1127	0.0894	0.0911	0.0905	0.0899	0.0897	0.0920	0.0889	0.0883	0.0885	0.0886	0.0905	0.0866	0.0888	0.0878	0.0902	0.0880	0.0887	0.0896	0.0889	0.0882	0.0881	0.0893	0.0883	0.1190	0.0894	0.0926	0.0904	0.0910	0.0900	0.0937	0.0887	0.0890	0.0915	0.0919	0.0904	0.0877	0.0904	0.0909	0.0902	0.0872	0.0889	0.0884	0.0881	0.0885	0.0883	0.0891	0.0868	0.0672	0.0669	0.0659	0.0645	0.0641	0.0642	0.0645	0.0640	0.0644	0.0644	0.0642	0.0646	0.0666	0.0658	0.0661	0.0650	0.0651	0.0653	0.0642	0.0628	0.0644	0.0641	0.0647	0.0636
10=15:47:02	8887	300	0.1138	0.0901	0.0931	0.0925	0.0903	0.0901	0.0925	0.0907	0.0900	0.0912	0.0901	0.0907	0.0888	0.0901	0.0893	0.0906	0.0898	0.0919	0.0901	0.0900	0.0902	0.0910	0.0904	0.0914	0.1133	0.0904	0.0895	0.0899	0.0903	0.0918	0.0918	0.0909	0.0904	0.0902	0.0906	0.0915	0.0873	0.0891	0.0896	0.0895	0.0884	0.0898	0.0911	0.0905	0.0891	0.0888	0.0898	0.0888	0.1278	0.0902	0.0943	0.0910	0.0915	0.0920	0.0940	0.0918	0.0906	0.0907	0.0941	0.0917	0.0890	0.0886	0.0911	0.0904	0.0899	0.0897	0.0899	0.0886	0.0895	0.0892	0.0900	0.0884	0.0669	0.0665	0.0654	0.0641	0.0643	0.0633	0.0631	0.0638	0.0640	0.0636	0.0634	0.0639	0.0659	0.0652	0.0654	0.0647	0.0644	0.0639	0.0638	0.0632	0.0641	0.0637	0.0638	0.0632
11=16:01:43	9768	298	0.1118	0.0944	0.0973	0.0943	0.0913	0.0925	0.0970	0.0923	0.0932	0.0937	0.0917	0.0932	0.0907	0.0919	0.0907	0.0927	0.0910	0.0927	0.0917	0.0909	0.0917	0.0923	0.0922	0.0922	0.1200	0.0932	0.0940	0.0937	0.0923	0.0925	0.0941	0.0926	0.0926	0.0919	0.0922	0.0936	0.0888	0.0925	0.0904	0.0920	0.0899	0.0914	0.0925	0.0908	0.0907	0.0909	0.0917	0.0900	0.1225	0.0926	0.0953	0.0928	0.0938	0.0966	0.0925	0.0922	0.0920	0.0924	0.0956	0.0947	0.0896	0.0905	0.0926	0.0919	0.0901	0.0899	0.0904	0.0900	0.0911	0.0895	0.0910	0.0895	0.0669	0.0663	0.0653	0.0633	0.0644	0.0637	0.0642	0.0638	0.0639	0.0638	0.0637	0.0638	0.0660	0.0647	0.0656	0.0649	0.0644	0.0648	0.0639	0.0627	0.0641	0.0639	0.0641	0.0633
12=16:16:24	10648	301	0.1223	0.0944	0.0953	0.0941	0.0934	0.0925	0.0960	0.0937	0.0917	0.0930	0.0911	0.0932	0.0906	0.0950	0.0927	0.0938	0.0942	0.0949	0.0935	0.0929	0.0943	0.0949	0.0942	0.0957	0.1255	0.0951	0.0937	0.0945	0.0928	0.0936	0.0973	0.0930	0.0921	0.0938	0.0922	0.0966	0.0912	0.0944	0.0925	0.0927	0.0904	0.0933	0.0945	0.0929	0.0927	0.0933	0.0937	0.0921	0.1346	0.0935	0.0964	0.0943	0.0933	0.0947	0.0938	0.0931	0.0920	0.0956	0.0959	0.0937	0.0920	0.0924	0.0952	0.0936	0.0920	0.0916	0.0933	0.0918	0.0921	0.0921	0.0923	0.0899	0.0669	0.0667	0.0655	0.0637	0.0646	0.0640	0.0644	0.0639	0.0643	0.0641	0.0637	0.0646	0.0665	0.0645	0.0658	0.0648	0.0646	0.0653	0.0641	0.0636	0.0633	0.0638	0.0640	0.0635
13=16:31:05	11529	301	0.1229	0.0992	0.0991	0.0985	0.0954	0.0954	0.1007	0.0952	0.0967	0.0978	0.0954	0.0984	0.0913	0.0956	0.0928	0.0957	0.0951	0.0974	0.0963	0.0961	0.0960	0.0968	0.0959	0.0965	0.1282	0.0949	0.0960	0.0980	0.0950	0.0960	0.0976	0.0965	0.0973	0.0962	0.0965	0.0967	0.0921	0.0934	0.0938	0.0958	0.0936	0.0941	0.0961	0.0946	0.0942	0.0949	0.0946	0.0929	0.1334	0.0967	0.0952	0.0967	0.0960	0.0971	0.0970	0.0973	0.0951	0.0944	0.0978	0.0982	0.0920	0.0942	0.0953	0.0932	0.0928	0.0926	0.0939	0.0922	0.0941	0.0922	0.0931	0.0919	0.0670	0.0665	0.0655	0.0644	0.0643	0.0639	0.0637	0.0639	0.0642	0.0638	0.0638	0.0640	0.0663	0.0654	0.0656	0.0646	0.0635	0.0646	0.0638	0.0634	0.0643	0.0637	0.0639	0.0631
14=16:45:45	12410	303	0.1183	0.1004	0.0977	0.0970	0.0941	0.0961	0.0989	0.0963	0.0939	0.0956	0.0938	0.0977	0.0924	0.0943	0.0936	0.0960	0.0949	0.0946	0.0950	0.0943	0.0949	0.0936	0.0946	0.0957	0.1249	0.0920	0.0967	0.0979	0.0952	0.0950	0.0956	0.0948	0.0940	0.0959	0.0964	0.0962	0.0926	0.0950	0.0941	0.0949	0.0925	0.0934	0.0951	0.0938	0.0935	0.0936	0.0951	0.0926	0.1402	0.0955	0.0939	0.0936	0.0956	0.0952	0.0982	0.0960	0.0952	0.0959	0.0970	0.0994	0.0915	0.0951	0.0953	0.0944	0.0944	0.0927	0.0921	0.0922	0.0944	0.0927	0.0943	0.0935	0.0664	0.0665	0.0647	0.0641	0.0642	0.0635	0.0637	0.0639	0.0638	0.0633	0.0627	0.0639	0.0658	0.0652	0.0652	0.0644	0.0641	0.0645	0.0634	0.0629	0.0638	0.0624	0.0639	0.0626
15=17:00:26	13291	300	0.1393	0.1038	0.1047	0.1028	0.0995	0.0986	0.1043	0.1018	0.1005	0.1019	0.1000	0.1034	0.0956	0.0996	0.0982	0.1002	0.1002	0.1000	0.1011	0.1002	0.1008	0.1015	0.1009	0.1030	0.1202	0.0990	0.0990	0.1020	0.1005	0.1010	0.1024	0.1016	0.1005	0.1012	0.1009	0.1046	0.0974	0.0989	0.0986	0.0989	0.0980	0.0987	0.1017	0.1001	0.1000	0.0993	0.1004	0.0992	0.1377	0.1000	0.1014	0.1018	0.1025	0.1017	0.1043	0.1021	0.1001	0.1018	0.1051	0.1046	0.0968	0.1006	0.1006	0.1047	0.0985	0.0978	0.0996	0.0991	0.0999	0.0991	0.0996	0.0988	0.0672	0.0670	0.0659	0.0647	0.0646	0.0633	0.0646	0.0641	0.0645	0.0642	0.0643	0.0643	0.0664	0.0657	0.0661	0.0653	0.0649	0.0653	0.0633	0.0638	0.0646	0.0642	0.0647	0.0635
16=17:15:07	14172	301	0.1347	0.1059	0.1062	0.1050	0.1018	0.1029	0.1078	0.1047	0.1035	0.1060	0.1032	0.1068	0.0991	0.1005	0.0998	0.1028	0.1036	0.1040	0.1042	0.1048	0.1053	0.1057	0.1052	0.1070	0.1297	0.1013	0.1026	0.1040	0.1020	0.1032	0.1085	0.1051	0.1033	0.1057	0.1058	0.1070	0.0993	0.1004	0.1012	0.1001	0.1007	0.1009	0.1055	0.1042	0.1038	0.1051	0.1057	0.1032	0.1575	0.1031	0.1032	0.1034	0.1051	0.1041	0.1049	0.1055	0.1049	0.1058	0.1084	0.1073	0.0988	0.1013	0.1033	0.1022	0.1013	0.0998	0.1034	0.1025	0.1047	0.1037	0.1037	0.1021	0.0665	0.0661	0.0655	0.0632	0.0642	0.0635	0.0637	0.0636	0.0638	0.0633	0.0633	0.0637	0.0658	0.0641	0.0653	0.0640	0.0639	0.0647	0.0636	0.0630	0.0629	0.0632	0.0641	0.0631
17=17:29:48	15052	298	0.1269	0.1090	0.1124	0.1094	0.1020	0.1044	0.1099	0.1063	0.1054	0.1087	0.1058	0.1088	0.1030	0.1046	0.1042	0.1084	0.1064	0.1067	0.1094	0.1075	0.1085	0.1099	0.1090	0.1076	0.1458	0.1073	0.1055	0.1069	0.1056	0.1050	0.1075	0.1072	0.1065	0.1055	0.1066	0.1115	0.1015	0.1049	0.1028	0.1041	0.1042	0.1037	0.1081	0.1065	0.1074	0.1052	0.1070	0.1039	0.1424	0.1057	0.1084	0.1061	0.1076	0.1073	0.1093	0.1074	0.1073	0.1082	0.1106	0.1096	0.1039	0.1029	0.1072	0.1059	0.1042	0.1029	0.1072	0.1064	0.1071	0.1062	0.1070	0.1032	0.0671	0.0666	0.0655	0.0642	0.0641	0.0638	0.0641	0.0640	0.0644	0.0639	0.0639	0.0670	0.0661	0.0654	0.0656	0.0648	0.0644	0.0650	0.0639	0.0626	0.0643	0.0638	0.0641	0.0632
18=17:44:29	15933	301	0.1506	0.1116	0.1108	0.1076	0.1043	0.1047	0.1102	0.1075	0.1062	0.1098	0.1058	0.1113	0.1016	0.1041	0.1048	0.1072	0.1081	0.1060	0.1075	0.1081	0.1098	0.1097	0.1069	0.1115	0.1322	0.1068	0.1076	0.1066	0.1052	0.1042	0.1091	0.1077	0.1070	0.1081	0.1056	0.1078	0.1047	0.1038	0.1034	0.1047	0.1038	0.1031	0.1102	0.1075	0.1080	0.1062	0.1069	0.1076	0.1545	0.1031	0.1064	0.1077	0.1089	0.1034	0.1076	0.1077	0.1071	0.1070	0.1097	0.1087	0.1048	0.1062	0.1023	0.1062	0.1050	0.1038	0.1054	0.1046	0.1072	0.1075	0.1060	0.1056	0.0666	0.0668	0.0655	0.0644	0.0643	0.0627	0.0641	0.0638	0.0643	0.0641	0.0639	0.0642	0.0664	0.0652	0.0654	0.0644	0.0642	0.0649	0.0632	0.0632	0.0643	0.0637	0.0643	0.0629
19=17:59:09	16814	301	0.1430	0.1183	0.1207	0.1186	0.1117	0.1112	0.1198	0.1164	0.1137	0.1194	0.1155	0.1170	0.1095	0.1096	0.1098	0.1135	0.1133	0.1133	0.1156	0.1148	0.1178	0.1182	0.1168	0.1171	0.1389	0.1118	0.1128	0.1144	0.1107	0.1112	0.1193	0.1174	0.1141	0.1161	0.1162	0.1162	0.1085	0.1117	0.1114	0.1121	0.1088	0.1100	0.1179	0.1158	0.1154	0.1157	0.1150	0.1108	0.1541	0.1144	0.1112	0.1125	0.1111	0.1109	0.1184	0.1147	0.1158	0.1160	0.1195	0.1181	0.1093	0.1084	0.1117	0.1110	0.1099	0.1076	0.1151	0.1124	0.1129	0.1135	0.1138	0.1104	0.0669	0.0666	0.0654	0.0644	0.0647	0.0637	0.0640	0.0629	0.0641	0.0640	0.0636	0.0642	0.0660	0.0654	0.0657	0.0643	0.0639	0.0651	0.0639	0.0634	0.0643	0.0640	0.0641	0.0631
20=18:13:50	17695	301	0.1457	0.1242	0.1246	0.1266	0.1161	0.1176	0.1250	0.1235	0.1214	0.1275	0.1222	0.1251	0.1131	0.1143	0.1140	0.1178	0.1161	0.1159	0.1217	0.1202	0.1235	0.1248	0.1232	0.1232	0.1532	0.1165	0.1149	0.1168	0.1154	0.1144	0.1264	0.1221	0.1194	0.1210	0.1203	0.1228	0.1122	0.1132	0.1133	0.1125	0.1101	0.1099	0.1205	0.1192	0.1189	0.1178	0.1187	0.1181	0.1587	0.1174	0.1150	0.1163	0.1168	0.1137	0.1243	0.1230	0.1215	0.1226	0.1245	0.1244	0.1115	0.1123	0.1129	0.1121	0.1108	0.1098	0.1185	0.1179	0.1186	0.1176	0.1193	0.1184	0.0668	0.0667	0.0652	0.0644	0.0646	0.0640	0.0632	0.0638	0.0643	0.0639	0.0638	0.0643	0.0658	0.0655	0.0655	0.0648	0.0641	0.0645	0.0637	0.0634	0.0643	0.0638	0.0642	0.0633
21=18:28:33	18577	301	0.1645	0.1291	0.1286	0.1282	0.1189	0.1194	0.1306	0.1291	0.1247	0.1307	0.1261	0.1290	0.1163	0.1209	0.1203	0.1218	0.1204	0.1216	0.1278	0.1279	0.1309	0.1342	0.1292	0.1296	0.1619	0.1241	0.1208	0.1213	0.1176	0.1179	0.1308	0.1296	0.1281	0.1279	0.1263	0.1323	0.1190	0.1184	0.1163	0.1174	0.1162	0.1145	0.1284	0.1279	0.1268	0.1259	0.1280	0.1233	0.1597	0.1193	0.1186	0.1205	0.1201	0.1172	0.1309	0.1275	0.1259	0.1300	0.1328	0.1294	0.1178	0.1163	0.1200	0.1175	0.1166	0.1147	0.1268	0.1271	0.1280	0.1271	0.1281	0.1224	0.0668	0.0668	0.0657	0.0644	0.0645	0.0628	0.0644	0.0642	0.0643	0.0639	0.0641	0.0644	0.0664	0.0655	0.0658	0.0649	0.0646	0.0649	0.0639	0.0636	0.0643	0.0640	0.0644	0.0635
22=18:43:13	19458	301	0.1756	0.1365	0.1337	0.1330	0.1198	0.1210	0.1359	0.1324	0.1285	0.1338	0.1275	0.1306	0.1219	0.1233	0.1204	0.1250	0.1221	0.1215	0.1287	0.1305	0.1326	0.1331	0.1300	0.1317	0.1576	0.1220	0.1219	0.1250	0.1189	0.1186	0.1317	0.1303	0.1271	0.1287	0.1287	0.1315	0.1198	0.1221	0.1180	0.1176	0.1132	0.1140	0.1299	0.1268	0.1267	0.1267	0.1281	0.1261	0.1914	0.1240	0.1162	0.1176	0.1173	0.1226	0.1299	0.1293	0.1276	0.1301	0.1333	0.1362	0.1184	0.1176	0.1183	0.1161	0.1140	0.1113	0.1251	0.1240	0.1280	0.1260	0.1279	0.1320	0.0667	0.0667	0.0655	0.0644	0.0635	0.0635	0.0641	0.0637	0.0641	0.0635	0.0640	0.0641	0.0662	0.0655	0.0655	0.0646	0.0643	0.0648	0.0635	0.0628	0.0643	0.0637	0.0642	0.0631
23=18:57:54	20339	300	0.1923	0.1454	0.1415	0.1412	0.1279	0.1290	0.1428	0.1435	0.1371	0.1436	0.1351	0.1430	0.1277	0.1311	0.1262	0.1302	0.1287	0.1297	0.1414	0.1396	0.1448	0.1455	0.1400	0.1433	0.1655	0.1323	0.1330	0.1302	0.1265	0.1257	0.1462	0.1394	0.1370	0.1398	0.1356	0.1425	0.1292	0.1278	0.1268	0.1246	0.1209	0.1210	0.1421	0.1376	0.1392	0.1369	0.1390	0.1320	0.1845	0.1305	0.1214	0.1285	0.1262	0.1250	0.1408	0.1404	0.1375	0.1383	0.1418	0.1442	0.1228	0.1223	0.1264	0.1203	0.1206	0.1149	0.1351	0.1327	0.1333	0.1353	0.1367	0.1348	0.0666	0.0663	0.0653	0.0642	0.0641	0.0634	0.0637	0.0626	0.0639	0.0636	0.0638	0.0640	0.0660	0.0653	0.0655	0.0645	0.0643	0.0645	0.0637	0.0632	0.0636	0.0638	0.0641	0.0626
24=19:12:35	21220	301	0.1771	0.1457	0.1432	0.1409	0.1236	0.1267	0.1444	0.1414	0.1354	0.1461	0.1404	0.1471	0.1293	0.1313	0.1291	0.1304	0.1278	0.1256	0.1419	0.1400	0.1430	0.1456	0.1432	0.1483	0.1792	0.1313	0.1244	0.1263	0.1267	0.1258	0.1450	0.1447	0.1420	0.1425	0.1430	0.1478	0.1273	0.1255	0.1235	0.1235	0.1228	0.1194	0.1415	0.1388	0.1422	0.1423	0.1428	0.1445	0.1761	0.1271	0.1236	0.1265	0.1250	0.1227	0.1454	0.1439	0.1416	0.1451	0.1499	0.1491	0.1298	0.1222	0.1271	0.1235	0.1218	0.1175	0.1413	0.1382	0.1423	0.1397	0.1442	0.1366	0.0667	0.0663	0.0651	0.0639	0.0644	0.0637	0.0640	0.0632	0.0643	0.0643	0.0639	0.0640	0.0660	0.0651	0.0654	0.0636	0.0643	0.0645	0.0635	0.0634	0.0642	0.0636	0.0637	0.0631
25=19:27:16	22100	300	0.1993	0.1674	0.1580	0.1570	0.1356	0.1398	0.1652	0.1680	0.1580	0.1690	0.1588	0.1679	0.1425	0.1457	0.1415	0.1418	0.1401	0.1422	0.1672	0.1644	0.1695	0.1713	0.1649	0.1689	0.1945	0.1453	0.1395	0.1419	0.1411	0.1372	0.1679	0.1661	0.1663	0.1669	0.1625	0.1700	0.1429	0.1394	0.1374	0.1368	0.1352	0.1300	0.1652	0.1621	0.1651	0.1639	0.1647	0.1586	0.1916	0.1384	0.1409	0.1394	0.1389	0.1382	0.1733	0.1682	0.1651	0.1695	0.1727	0.1710	0.1372	0.1363	0.1405	0.1333	0.1303	0.1285	0.1642	0.1632	0.1669	0.1657	0.1652	0.1578	0.0663	0.0663	0.0652	0.0645	0.0638	0.0629	0.0637	0.0631	0.0641	0.0642	0.0642	0.0639	0.0656	0.0653	0.0652	0.0646	0.0642	0.0647	0.0626	0.0629	0.0640	0.0635	0.0636	0.0628
26=19:41:57	22981	303	0.2164	0.1755	0.1662	0.1658	0.1454	0.1481	0.1746	0.1744	0.1675	0.1780	0.1746	0.1818	0.1487	0.1482	0.1448	0.1478	0.1451	0.1444	0.1773	0.1726	0.1816	0.1830	0.1774	0.1822	0.1824	0.1517	0.1461	0.1473	0.1433	0.1376	0.1769	0.1751	0.1717	0.1777	0.1732	0.1743	0.1460	0.1421	0.1414	0.1385	0.1348	0.1287	0.1763	0.1693	0.1736	0.1720	0.1731	0.1640	0.2199	0.1435	0.1377	0.1446	0.1383	0.1374	0.1728	0.1728	0.1712	0.1748	0.1752	0.1770	0.1413	0.1383	0.1374	0.1334	0.1312	0.1278	0.1611	0.1649	0.1670	0.1700	0.1668	0.1591	0.0663	0.0661	0.0651	0.0641	0.0641	0.0631	0.0638	0.0633	0.0642	0.0630	0.0645	0.0640	0.0656	0.0651	0.0646	0.0644	0.0640	0.0644	0.0633	0.0633	0.0639	0.0637	0.0638	0.0624
27=19:56:37	23862	300	0.2326	0.1880	0.1733	0.1676	0.1481	0.1461	0.1844	0.1803	0.1742	0.1809	0.1725	0.1815	0.1571	0.1572	0.1488	0.1514	0.1501	0.1470	0.1795	0.1750	0.1815	0.1842	0.1792	0.1864	0.2040	0.1528	0.1483	0.1492	0.1465	0.1392	0.1830	0.1776	0.1720	0.1755	0.1766	0.1772	0.1517	0.1483	0.1438	0.1395	0.1350	0.1338	0.1779	0.1734	0.1773	0.1726	0.1758	0.1780	0.2088	0.1464	0.1420	0.1425	0.1379	0.1374	0.1799	0.1800	0.1751	0.1840	0.1825	0.1831	0.1434	0.1457	0.1387	0.1336	0.1320	0.1284	0.1732	0.1697	0.1770	0.1699	0.1786	0.1696	0.0667	0.0664	0.0652	0.0632	0.0644	0.0637	0.0641	0.0636	0.0643	0.0640	0.0633	0.0645	0.0660	0.0645	0.0654	0.0647	0.0640	0.0648	0.0637	0.0634	0.0632	0.0637	0.0638	0.0632
28=20:11:18	24743	298	0.2488	0.2014	0.1854	0.1879	0.1612	0.1616	0.2039	0.2095	0.2023	0.2168	0.2068	0.2163	0.1738	0.1719	0.1621	0.1660	0.1633	0.1589	0.2067	0.2070	0.2155	0.2205	0.2081	0.2114	0.2152	0.1686	0.1647	0.1591	0.1594	0.1515	0.2071	0.2038	0.2105	0.2098	0.2060	0.2161	0.1671	0.1568	0.1548	0.1538	0.1486	0.1431	0.2040	0.2040	0.2015	0.2036	0.2030	0.1936	0.2235	0.1595	0.1532	0.1546	0.1500	0.1471	0.2068	0.2054	0.2025	0.2098	0.2194	0.2169	0.1563	0.1527	0.1510	0.1434	0.1423	0.1362	0.1998	0.1967	0.2021	0.1966	0.2006	0.1866	0.0667	0.0664	0.0653	0.0641	0.0635	0.0639	0.0641	0.0636	0.0639	0.0637	0.0636	0.0639	0.0659	0.0651	0.0653	0.0646	0.0644	0.0649	0.0636	0.0628	0.0642	0.0636	0.0639	0.0629
29=20:25:59	25624	301	0.2582	0.2098	0.1899	0.1856	0.1586	0.1591	0.2029	0.2067	0.2025	0.2120	0.2034	0.2139	0.1834	0.1709	0.1653	0.1655	0.1601	0.1508	0.2042	0.2034	0.2121	0.2131	0.2084	0.2150	0.2273	0.1727	0.1607	0.1608	0.1580	0.1505	0.2105	0.2027	0.2029	0.2124	0.2124	0.2158	0.1708	0.1631	0.1599	0.1503	0.1484	0.1443	0.2107	0.2020	0.2069	0.2073	0.2115	0.2090	0.2307	0.1633	0.1540	0.1504	0.1479	0.1450	0.2079	0.2093	0.2083	0.2105	0.2114	0.2131	0.1583	0.1554	0.1511	0.1444	0.1430	0.1348	0.2001	0.1969	0.2042	0.2037	0.2021	0.2004	0.0667	0.0665	0.0647	0.0640	0.0649	0.0638	0.0640	0.0637	0.0644	0.0635	0.0630	0.0642	0.0658	0.0644	0.0652	0.0646	0.0650	0.0648	0.0635	0.0632	0.0630	0.0634	0.0640	0.0630
30=20:40:40	26504	300	0.2879	0.2341	0.2132	0.2062	0.1757	0.1787	0.2311	0.2375	0.2295	0.2455	0.2302	0.2429	0.1985	0.1890	0.1815	0.1848	0.1768	0.1665	0.2393	0.2391	0.2487	0.2507	0.2385	0.2431	0.2460	0.1874	0.1810	0.1784	0.1659	0.1561	0.2395	0.2367	0.2370	0.2430	0.2386	0.2438	0.1921	0.1775	0.1733	0.1689	0.1624	0.1539	0.2513	0.2465	0.2421	0.2427	0.2452	0.2272	0.2632	0.1776	0.1644	0.1644	0.1585	0.1549	0.2389	0.2399	0.2402	0.2403	0.2465	0.2415	0.1708	0.1683	0.1653	0.1567	0.1526	0.1449	0.2365	0.2310	0.2404	0.2362	0.2355	0.2193	0.0665	0.0661	0.0649	0.0639	0.0632	0.0634	0.0636	0.0634	0.0637	0.0634	0.0632	0.0640	0.0655	0.0653	0.0651	0.0645	0.0650	0.0649	0.0635	0.0622	0.0636	0.0634	0.0634	0.0627
31=20:55:21	27385	298	0.3228	0.2526	0.2297	0.2278	0.1868	0.1898	0.2545	0.2679	0.2574	0.2752	0.2602	0.2731	0.2179	0.2020	0.1904	0.1963	0.1881	0.1727	0.2711	0.2649	0.2787	0.2827	0.2746	0.2766	0.2591	0.1986	0.1846	0.1863	0.1788	0.1677	0.2694	0.2687	0.2615	0.2742	0.2668	0.2722	0.2015	0.1878	0.1856	0.1779	0.1687	0.1570	0.2702	0.2707	0.2697	0.2714	0.2712	0.2545	0.2723	0.1877	0.1700	0.1703	0.1642	0.1683	0.2691	0.2715	0.2712	0.2701	0.2739	0.2709	0.1822	0.1769	0.1707	0.1638	0.1586	0.1499	0.2608	0.2618	0.2688	0.2663	0.2667	0.2537	0.0653	0.0669	0.0658	0.0639	0.0648	0.0636	0.0645	0.0641	0.0646	0.0642	0.0639	0.0644	0.0665	0.0654	0.0657	0.0652	0.0648	0.0650	0.0642	0.0635	0.0642	0.0640	0.0642	0.0637
32=21:10:01	28266	301	0.3478	0.2718	0.2452	0.2367	0.1938	0.1964	0.2706	0.2758	0.2673	0.2927	0.2716	0.2791	0.2314	0.2121	0.1992	0.2052	0.1926	0.1764	0.2835	0.2833	0.2922	0.2972	0.2875	0.2860	0.2871	0.2075	0.1872	0.1880	0.1834	0.1689	0.2813	0.2802	0.2748	0.2759	0.2711	0.2765	0.2102	0.1973	0.1899	0.1790	0.1675	0.1585	0.2817	0.2805	0.2771	0.2787	0.2802	0.2658	0.2742	0.1923	0.1771	0.1739	0.1656	0.1669	0.2809	0.2821	0.2872	0.2849	0.2919	0.2823	0.1910	0.1808	0.1764	0.1645	0.1588	0.1471	0.2800	0.2787	0.2873	0.2788	0.2825	0.2684	0.0663	0.0658	0.0648	0.0636	0.0640	0.0625	0.0634	0.0630	0.0634	0.0634	0.0633	0.0639	0.0654	0.0648	0.0648	0.0641	0.0640	0.0642	0.0620	0.0628	0.0638	0.0633	0.0633	0.0625
33=21:24:42	29147	298	0.3747	0.2960	0.2608	0.2642	0.2091	0.2128	0.2972	0.3254	0.3016	0.3291	0.3060	0.3198	0.2529	0.2258	0.2140	0.2134	0.2062	0.1877	0.3222	0.3072	0.3318	0.3326	0.3268	0.3174	0.2905	0.2193	0.2035	0.1958	0.1918	0.1777	0.3147	0.3100	0.3085	0.3290	0.3079	0.3193	0.2265	0.2074	0.2007	0.1918	0.1773	0.1637	0.3169	0.3192	0.3139	0.3117	0.3136	0.3006	0.2934	0.2009	0.1819	0.1795	0.1688	0.1711	0.3149	0.3119	0.3184	0.3201	0.3190	0.3075	0.2002	0.1876	0.1811	0.1665	0.1613	0.1536	0.2994	0.3024	0.3090	0.3128	0.3117	0.2884	0.0663	0.0662	0.0643	0.0637	0.0641	0.0634	0.0637	0.0635	0.0636	0.0633	0.0628	0.0636	0.0656	0.0649	0.0650	0.0644	0.0639	0.0643	0.0633	0.0630	0.0639	0.0622	0.0637	0.0627
34=21:39:23	30028	301	0.3986	0.3153	0.2740	0.2724	0.2140	0.2126	0.3090	0.3143	0.3039	0.3150	0.3068	0.3149	0.2662	0.2432	0.2196	0.2177	0.2067	0.1849	0.3079	0.3088	0.3224	0.3308	0.3148	0.3221	0.2964	0.2281	0.2021	0.1969	0.1870	0.1741	0.3064	0.3086	0.3166	0.3161	0.3154	0.3245	0.2370	0.2059	0.2016	0.1872	0.1755	0.1639	0.3128	0.3113	0.3210	0.3165	0.3217	0.3165	0.2897	0.2077	0.1788	0.1785	0.1685	0.1696	0.3137	0.3220	0.3058	0.3222	0.3381	0.3295	0.2030	0.1881	0.1847	0.1668	0.1599	0.1481	0.3181	0.2954	0.3176	0.3140	0.3295	0.3025	0.0672	0.0666	0.0657	0.0636	0.0647	0.0636	0.0645	0.0637	0.0642	0.0641	0.0639	0.0642	0.0665	0.0654	0.0659	0.0650	0.0644	0.0652	0.0641	0.0630	0.0641	0.0641	0.0643	0.0632
35=21:54:04	30908	301	0.4378	0.3362	0.2882	0.2852	0.2289	0.2251	0.3342	0.3503	0.3349	0.3620	0.3440	0.3525	0.2839	0.2515	0.2352	0.2327	0.2236	0.1934	0.3440	0.3460	0.3629	0.3648	0.3447	0.3529	0.3168	0.2428	0.2151	0.2089	0.1936	0.1796	0.3469	0.3445	0.3443	0.3504	0.3424	0.3509	0.2500	0.2235	0.2079	0.1980	0.1798	0.1707	0.3486	0.3440	0.3416	0.3444	0.3487	0.3334	0.3348	0.2105	0.1891	0.1841	0.1665	0.1745	0.3389	0.3546	0.3502	0.3502	0.3562	0.3471	0.2175	0.1989	0.1855	0.1724	0.1641	0.1527	0.3278	0.3250	0.3408	0.3448	0.3448	0.3248	0.0665	0.0661	0.0652	0.0644	0.0640	0.0633	0.0640	0.0637	0.0643	0.0641	0.0638	0.0642	0.0659	0.0652	0.0656	0.0648	0.0646	0.0650	0.0631	0.0632	0.0643	0.0640	0.0642	0.0630
36=22:08:45	31789	300	0.4660	0.3801	0.3289	0.3212	0.2474	0.2486	0.3747	0.4049	0.3834	0.4131	0.4043	0.4113	0.3222	0.2791	0.2630	0.2548	0.2426	0.2101	0.4158	0.4019	0.4319	0.4313	0.4248	0.4186	0.3492	0.2613	0.2371	0.2297	0.2199	0.1963	0.4040	0.4061	0.3948	0.4105	0.3942	0.4020	0.2813	0.2470	0.2332	0.2159	0.1995	0.1802	0.4139	0.3973	0.4103	0.4066	0.4098	0.3807	0.3461	0.2400	0.2108	0.1959	0.1834	0.1877	0.4185	0.4105	0.4089	0.4190	0.4120	0.4074	0.2384	0.2180	0.2038	0.1862	0.1756	0.1606	0.3959	0.4044	0.4096	0.4126	0.4044	0.3856	0.0664	0.0661	0.0649	0.0639	0.0646	0.0634	0.0636	0.0634	0.0641	0.0626	0.0635	0.0637	0.0655	0.0649	0.0646	0.0643	0.0639	0.0641	0.0634	0.0629	0.0638	0.0634	0.0637	0.0629
37=22:23:25	32670	300	0.5132	0.4033	0.3429	0.3404	0.2592	0.2515	0.3954	0.4141	0.3991	0.4136	0.4032	0.4013	0.3414	0.2948	0.2714	0.2616	0.2486	0.2119	0.4132	0.4087	0.4292	0.4377	0.4132	0.4103	0.3621	0.2758	0.2429	0.2256	0.2150	0.1935	0.4047	0.3989	0.4035	0.4135	0.4105	0.4147	0.2968	0.2475	0.2362	0.2204	0.1992	0.1774	0.4270	0.4069	0.4160	0.4008	0.4109	0.3886	0.3489	0.2424	0.2010	0.1915	0.1771	0.1801	0.4042	0.4203	0.4044	0.4200	0.4284	0.4171	0.2455	0.2145	0.2010	0.1786	0.1712	0.1543	0.4040	0.3879	0.4120	0.4125	0.4230	0.3892	0.0665	0.0662	0.0643	0.0642	0.0642	0.0634	0.0639	0.0636	0.0638	0.0635	0.0627	0.0638	0.0656	0.0650	0.0654	0.0646	0.0640	0.0645	0.0638	0.0630	0.0638	0.0631	0.0637	0.0630
38=22:38:06	33551	298	0.5351	0.4517	0.3806	0.3519	0.2678	0.2708	0.4253	0.4483	0.4224	0.4671	0.4455	0.4537	0.3751	0.3213	0.2944	0.2822	0.2611	0.2167	0.4684	0.4568	0.4710	0.4743	0.4667	0.4586	0.4147	0.2960	0.2514	0.2480	0.2306	0.1984	0.4506	0.4494	0.4497	0.4538	0.4407	0.4547	0.3242	0.2750	0.2554	0.2320	0.2099	0.1855	0.4710	0.4483	0.4629	0.4585	0.4519	0.4314	0.3880	0.2681	0.2148	0.2002	0.1829	0.1897	0.4585	0.4485	0.4621	0.4698	0.4739	0.4607	0.2658	0.2308	0.2129	0.1912	0.1792	0.1600	0.4578	0.4587	0.4700	0.4499	0.4541	0.4370	0.0662	0.0661	0.0649	0.0638	0.0640	0.0633	0.0637	0.0624	0.0638	0.0635	0.0634	0.0639	0.0655	0.0648	0.0652	0.0644	0.0629	0.0643	0.0633	0.0629	0.0635	0.0632	0.0635	0.0623
39=22:52:47	34432	300	0.6016	0.4849	0.4064	0.3989	0.2990	0.3015	0.4763	0.4988	0.5049	0.5056	0.4995	0.4998	0.4030	0.3336	0.3130	0.2977	0.2769	0.2258	0.5087	0.4997	0.5200	0.5245	0.5013	0.5017	0.4191	0.3249	0.2724	0.2539	0.2408	0.2069	0.4893	0.5012	0.4863	0.4868	0.4969	0.5041	0.3422	0.2818	0.2689	0.2385	0.2186	0.1940	0.5064	0.4768	0.5050	0.4854	0.5009	0.4710	0.3994	0.2779	0.2301	0.2108	0.1893	0.1923	0.4911	0.5095	0.4895	0.5222	0.5166	0.5130	0.2776	0.2393	0.2155	0.1903	0.1801	0.1619	0.4884	0.4695	0.5135	0.4849	0.4974	0.4602	0.0668	0.0668	0.0663	0.0647	0.0648	0.0641	0.0641	0.0639	0.0640	0.0640	0.0639	0.0641	0.0661	0.0653	0.0648	0.0650	0.0646	0.0651	0.0639	0.0638	0.0644	0.0640	0.0641	0.0633
40=23:07:28	35312	300	0.6414	0.5134	0.4162	0.3936	0.3076	0.3125	0.4885	0.5134	0.5017	0.5417	0.5241	0.5431	0.4236	0.3565	0.3306	0.3190	0.2951	0.2342	0.5227	0.5228	0.5417	0.5407	0.5335	0.5408	0.4396	0.3448	0.2794	0.2629	0.2510	0.2118	0.5231	0.5300	0.5217	0.5221	0.5292	0.5274	0.3669	0.2968	0.2827	0.2468	0.2222	0.1965	0.5398	0.5192	0.5309	0.5310	0.5367	0.5065	0.4122	0.2851	0.2273	0.2117	0.1929	0.1951	0.5177	0.5324	0.5407	0.5388	0.5435	0.5271	0.2916	0.2487	0.2216	0.1934	0.1872	0.1633	0.5097	0.5035	0.5375	0.5089	0.5164	0.4961	0.0668	0.0665	0.0651	0.0642	0.0649	0.0634	0.0640	0.0636	0.0631	0.0641	0.0637	0.0644	0.0658	0.0655	0.0652	0.0638	0.0643	0.0650	0.0637	0.0633	0.0641	0.0637	0.0642	0.0628
41=23:22:09	36193	298	0.6816	0.5722	0.4706	0.4458	0.3357	0.3374	0.5515	0.5720	0.5749	0.5944	0.5921	0.5857	0.4693	0.3877	0.3668	0.3492	0.3200	0.2559	0.5983	0.5977	0.6076	0.6236	0.6051	0.5866	0.4870	0.3695	0.3057	0.2894	0.2741	0.2255	0.5754	0.5863	0.5797	0.5765	0.5822	0.5755	0.4050	0.3258	0.3095	0.2670	0.2425	0.2034	0.6138	0.5735	0.6128	0.5968	0.5991	0.5464	0.4644	0.3180	0.2440	0.2248	0.1955	0.2128	0.5949	0.6122	0.6003	0.6165	0.6194	0.5927	0.3199	0.2670	0.2386	0.2117	0.1930	0.1696	0.5980	0.5862	0.6138	0.5776	0.5980	0.5537	0.0667	0.0660	0.0646	0.0635	0.0644	0.0635	0.0639	0.0634	0.0639	0.0636	0.0628	0.0637	0.0655	0.0639	0.0651	0.0645	0.0638	0.0645	0.0633	0.0632	0.0631	0.0633	0.0637	0.0627
42=23:36:49	37074	301	0.6941	0.5854	0.4940	0.4760	0.3510	0.3522	0.5806	0.6171	0.5878	0.6106	0.6097	0.6071	0.4992	0.4213	0.3926	0.3613	0.3363	0.2675	0.6202	0.6030	0.6303	0.6387	0.6154	0.5913	0.5079	0.3990	0.3126	0.2969	0.2754	0.2252	0.5933	0.5951	0.6170	0.6142	0.5985	0.6140	0.4248	0.3412	0.3189	0.2822	0.2495	0.2159	0.6252	0.6055	0.6344	0.6061	0.6069	0.5971	0.4501	0.3367	0.2520	0.2234	0.1942	0.2018	0.6158	0.6204	0.6091	0.6264	0.6462	0.6057	0.3413	0.2780	0.2508	0.2053	0.1912	0.1703	0.6160	0.5950	0.6116	0.6086	0.6275	0.5865	0.0669	0.0664	0.0655	0.0645	0.0642	0.0625	0.0642	0.0639	0.0642	0.0640	0.0641	0.0644	0.0662	0.0655	0.0657	0.0649	0.0642	0.0649	0.0629	0.0634	0.0641	0.0638	0.0643	0.0631
43=23:51:30	37955	301	0.7546	0.6518	0.5519	0.5113	0.3848	0.3871	0.6586	0.6941	0.6484	0.7080	0.6891	0.6884	0.5564	0.4578	0.4346	0.4008	0.3622	0.2850	0.7060	0.6847	0.7043	0.7113	0.6943	0.6642	0.5554	0.4283	0.3406	0.3235	0.3027	0.2407	0.6721	0.6644	0.6801	0.6777	0.6372	0.6704	0.4590	0.3762	0.3439	0.3074	0.2673	0.2253	0.6878	0.6729	0.6958	0.6788	0.6637	0.6410	0.4920	0.3707	0.2710	0.2445	0.2087	0.2142	0.6747	0.6572	0.6818	0.6799	0.7020	0.6613	0.3718	0.2999	0.2626	0.2146	0.2004	0.1747	0.6703	0.6736	0.6707	0.6656	0.6827	0.6379	0.0664	0.0665	0.0653	0.0642	0.0641	0.0629	0.0639	0.0637	0.0641	0.0636	0.0638	0.0642	0.0657	0.0652	0.0655	0.0648	0.0643	0.0650	0.0628	0.0632	0.0639	0.0637	0.0640	0.0630
44=00:06:11	38836	301	0.8215	0.6731	0.5562	0.5315	0.4132	0.4100	0.6755	0.7387	0.6886	0.7496	0.7100	0.7329	0.5769	0.4877	0.4523	0.4202	0.3921	0.2974	0.7404	0.7255	0.7631	0.7436	0.7254	0.7129	0.5859	0.4639	0.3614	0.3423	0.3215	0.2501	0.7350	0.7082	0.6954	0.7278	0.6917	0.7063	0.5019	0.3999	0.3737	0.3195	0.2753	0.2326	0.7445	0.7276	0.7257	0.7132	0.7066	0.6798	0.5332	0.3820	0.2756	0.2611	0.2156	0.2211	0.7528	0.7180	0.7431	0.7125	0.7316	0.6989	0.3900	0.3225	0.2703	0.2238	0.2070	0.1824	0.7025	0.7214	0.7180	0.7250	0.7106	0.6713	0.0667	0.0668	0.0654	0.0645	0.0648	0.0636	0.0642	0.0640	0.0644	0.0641	0.0640	0.0644	0.0661	0.0658	0.0656	0.0650	0.0645	0.0644	0.0636	0.0635	0.0645	0.0639	0.0644	0.0633
45=00:20:52	39716	298	0.8274	0.7347	0.6058	0.5637	0.4395	0.4423	0.7481	0.7774	0.7625	0.7972	0.7812	0.7943	0.6282	0.5225	0.4871	0.4518	0.4102	0.3157	0.7935	0.7860	0.8012	0.8101	0.7913	0.7800	0.6060	0.4923	0.3862	0.3667	0.3382	0.2568	0.7662	0.7766	0.7874	0.7853	0.7843	0.7875	0.5301	0.4225	0.3952	0.3409	0.2974	0.2406	0.8079	0.7733	0.8010	0.7939	0.7892	0.7463	0.5552	0.4084	0.2871	0.2628	0.2181	0.2290	0.7938	0.7964	0.7904	0.8060	0.8155	0.7890	0.4132	0.3306	0.2861	0.2299	0.2139	0.1828	0.7852	0.7806	0.7996	0.7736	0.7932	0.7519	0.0665	0.0664	0.0652	0.0643	0.0647	0.0637	0.0640	0.0637	0.0634	0.0636	0.0638	0.0644	0.0660	0.0654	0.0657	0.0644	0.0642	0.0650	0.0636	0.0634	0.0641	0.0640	0.0638	0.0629
46=00:35:33	40597	301	0.8513	0.7542	0.6162	0.5853	0.4579	0.4664	0.7598	0.8013	0.7805	0.8046	0.7981	0.8122	0.6559	0.5506	0.5143	0.4707	0.4371	0.3273	0.8166	0.7980	0.8353	0.8108	0.8139	0.8077	0.6441	0.5274	0.4068	0.3769	0.3496	0.2653	0.7890	0.7947	0.7699	0.8065	0.7888	0.7915	0.5596	0.4467	0.4190	0.3530	0.3031	0.2498	0.8255	0.7855	0.7938	0.7924	0.8005	0.7660	0.6006	0.4278	0.3013	0.2697	0.2211	0.2360	0.8108	0.7888	0.7908	0.8029	0.7891	0.7841	0.4402	0.3517	0.2963	0.2431	0.2179	0.1864	0.7847	0.7939	0.7941	0.7978	0.7756	0.7636	0.0664	0.0664	0.0652	0.0637	0.0648	0.0636	0.0641	0.0639	0.0642	0.0637	0.0637	0.0642	0.0662	0.0650	0.0654	0.0648	0.0644	0.0649	0.0637	0.0624	0.0642	0.0638	0.0642	0.0631
47=00:50:14	41478	298	0.8269	0.8014	0.6840	0.6437	0.4961	0.4932	0.8439	0.8192	0.8381	0.8183	0.7923	0.7989	0.7176	0.5982	0.5486	0.5092	0.4561	0.3582	0.8079	0.8316	0.8159	0.8455	0.8161	0.8043	0.6875	0.5527	0.4208	0.4063	0.3788	0.2814	0.8050	0.7782	0.8143	0.7826	0.8059	0.7881	0.5869	0.4657	0.4340	0.3682	0.3188	0.2537	0.8022	0.7926	0.7843	0.7880	0.7844	0.7540	0.6130	0.4641	0.3198	0.2809	0.2203	0.2381	0.7913	0.7979	0.7545	0.7847	0.8259	0.8067	0.4596	0.3597	0.3107	0.2399	0.2210	0.1871	0.8043	0.7621	0.7933	0.7683	0.8057	0.7598	0.0666	0.0664	0.0653	0.0645	0.0640	0.0637	0.0641	0.0639	0.0641	0.0641	0.0636	0.0642	0.0659	0.0651	0.0655	0.0647	0.0645	0.0648	0.0631	0.0632	0.0642	0.0639	0.0639	0.0631
48=01:04:54	42359	303	0.8505	0.7782	0.6546	0.6334	0.5075	0.5016	0.7733	0.7819	0.7802	0.7916	0.7829	0.7994	0.7114	0.6219	0.5513	0.5142	0.4818	0.3512	0.7737	0.7790	0.8044	0.7924	0.7868	0.8019	0.6823	0.5784	0.4376	0.4074	0.3767	0.2803	0.7971	0.7692	0.7661	0.7940	0.7912	0.7725	0.6185	0.4861	0.4599	0.3886	0.3258	0.2608	0.8034	0.7865	0.7703	0.7791	0.7922	0.7662	0.6157	0.4600	0.3273	0.3015	0.2361	0.2400	0.7703	0.7667	0.7617	0.7546	0.7750	0.7558	0.4873	0.3900	0.3196	0.2494	0.2271	0.1902	0.7686	0.7477	0.7690	0.7760	0.7536	0.7353	0.0672	0.0668	0.0656	0.0647	0.0653	0.0639	0.0638	0.0643	0.0645	0.0641	0.0643	0.0645	0.0663	0.0657	0.0658	0.0651	0.0646	0.0642	0.0641	0.0636	0.0647	0.0641	0.0645	0.0635
49=01:19:35	43240	298	0.8680	0.8145	0.7174	0.6664	0.5521	0.5423	0.8029	0.7971	0.7684	0.8268	0.7653	0.8040	0.7610	0.6560	0.5908	0.5665	0.5124	0.3748	0.7980	0.8047	0.8071	0.7952	0.7834	0.7911	0.7243	0.6201	0.4716	0.4386	0.4048	0.2978	0.8151	0.7671	0.7780	0.7909	0.7769	0.7841	0.6549	0.5351	0.4861	0.4126	0.3349	0.2823	0.7906	0.7865	0.7501	0.7945	0.7837	0.7691	0.6828	0.5111	0.3452	0.3176	0.2461	0.2538	0.7901	0.7579	0.8070	0.7577	0.7928	0.7645	0.5121	0.4016	0.3342	0.2596	0.2339	0.1929	0.7575	0.7794	0.7733	0.7859	0.7596	0.7546	0.0660	0.0658	0.0643	0.0636	0.0641	0.0627	0.0634	0.0634	0.0635	0.0630	0.0630	0.0636	0.0651	0.0645	0.0646	0.0642	0.0636	0.0633	0.0629	0.0622	0.0636	0.0630	0.0631	0.0625
50=01:34:16	44120	300	0.8588	0.8122	0.7551	0.7084	0.5902	0.5907	0.8242	0.8420	0.8316	0.8543	0.8297	0.8553	0.7969	0.6950	0.6403	0.5923	0.5516	0.4062	0.8456	0.8322	0.8472	0.8417	0.8356	0.8339	0.7579	0.6508	0.4998	0.4672	0.4389	0.3164	0.8376	0.8245	0.8188	0.8401	0.8337	0.8409	0.6862	0.5647	0.5243	0.4471	0.3726	0.2910	0.8469	0.8257	0.8149	0.8255	0.8291	0.8052	0.6949	0.5452	0.3616	0.3317	0.2512	0.2640	0.8481	0.8219	0.8264	0.8287	0.8400	0.8313	0.5465	0.4362	0.3568	0.2730	0.2425	0.2058	0.8110	0.8293	0.8211	0.8250	0.8133	0.7856	0.0665	0.0663	0.0651	0.0641	0.0641	0.0633	0.0639	0.0632	0.0640	0.0638	0.0633	0.0643	0.0656	0.0650	0.0652	0.0637	0.0644	0.0648	0.0635	0.0628	0.0641	0.0635	0.0637	0.0627
51=01:48:57	45001	301	0.8682	0.8302	0.7654	0.7271	0.6134	0.6250	0.8493	0.8236	0.8420	0.8314	0.8219	0.8213	0.8012	0.7202	0.6708	0.6224	0.5716	0.4229	0.8330	0.8389	0.8368	0.8451	0.8237	0.8288	0.7910	0.6808	0.5379	0.4942	0.4549	0.3344	0.8239	0.8246	0.8181	0.8061	0.8329	0.8150	0.7082	0.5829	0.5513	0.4505	0.3854	0.3041	0.8493	0.7998	0.8079	0.8108	0.8275	0.7943	0.7304	0.5645	0.3772	0.3420	0.2594	0.2782	0.8134	0.8221	0.7905	0.8311	0.8266	0.8272	0.5695	0.4563	0.3781	0.2834	0.2532	0.2066	0.8201	0.8017	0.8236	0.7952	0.8170	0.7847	0.0664	0.0663	0.0649	0.0638	0.0634	0.0634	0.0639	0.0637	0.0638	0.0639	0.0635	0.0640	0.0657	0.0650	0.0654	0.0645	0.0641	0.0647	0.0635	0.0627	0.0637	0.0634	0.0638	0.0631
52=02:03:38	45882	298	0.8685	0.7970	0.7440	0.7103	0.6418	0.6265	0.8209	0.8122	0.8103	0.8213	0.7887	0.8289	0.7822	0.7583	0.6730	0.6433	0.5997	0.4477	0.7921	0.8119	0.8153	0.8144	0.7888	0.8106	0.7887	0.7111	0.5397	0.5091	0.4666	0.3418	0.8076	0.7751	0.8067	0.8133	0.8177	0.8125	0.7164	0.6057	0.5666	0.4843	0.3949	0.3139	0.8102	0.8054	0.7815	0.8076	0.8071	0.7913	0.7235	0.5856	0.3886	0.3576	0.2635	0.2871	0.8099	0.8059	0.7954	0.7777	0.8205	0.7785	0.6097	0.4820	0.3897	0.2944	0.2628	0.2149	0.7901	0.7754	0.7953	0.7916	0.7873	0.7618	0.0665	0.0663	0.0651	0.0643	0.0645	0.0627	0.0638	0.0640	0.0638	0.0637	0.0636	0.0640	0.0658	0.0651	0.0653	0.0648	0.0643	0.0649	0.0632	0.0633	0.0641	0.0636	0.0640	0.0628
53=02:18:18	46763	300	0.8726	0.8343	0.7780	0.7122	0.6692	0.6570	0.8401	0.8103	0.8156	0.8422	0.7931	0.8325	0.8003	0.7608	0.6933	0.6883	0.6369	0.4846	0.8226	0.8446	0.8220	0.8316	0.8126	0.8186	0.7981	0.7200	0.5846	0.5544	0.5062	0.3632	0.8295	0.7912	0.8102	0.7872	0.8047	0.8008	0.7207	0.6534	0.6005	0.5045	0.4187	0.3401	0.8191	0.8057	0.7852	0.8165	0.7939	0.7696	0.7531	0.6460	0.4098	0.3708	0.2745	0.3030	0.8111	0.7968	0.8119	0.7945	0.8357	0.8037	0.6273	0.5015	0.4180	0.3099	0.2746	0.2241	0.8027	0.7956	0.8030	0.7826	0.8091	0.7858	0.0665	0.0663	0.0650	0.0644	0.0643	0.0636	0.0638	0.0627	0.0642	0.0638	0.0636	0.0643	0.0660	0.0652	0.0655	0.0647	0.0630	0.0645	0.0638	0.0636	0.0640	0.0638	0.0640	0.0628
54=02:32:59	47644	301	0.8468	0.8314	0.7775	0.7129	0.6620	0.6587	0.8433	0.8004	0.8114	0.8167	0.8034	0.8189	0.8071	0.7618	0.7191	0.6969	0.6540	0.5055	0.8341	0.8307	0.8163	0.8278	0.8094	0.8046	0.8135	0.7148	0.5920	0.5715	0.5284	0.3790	0.8018	0.8053	0.8201	0.7956	0.8140	0.8140	0.7153	0.6759	0.6274	0.5204	0.4547	0.3485	0.8328	0.7941	0.8031	0.8120	0.8044	0.7764	0.7492	0.6733	0.4286	0.3782	0.2850	0.3106	0.8189	0.8098	0.7984	0.8335	0.8445	0.8233	0.6391	0.5270	0.4367	0.3286	0.2884	0.2278	0.8160	0.8178	0.8234	0.7837	0.8299	0.8027	0.0663	0.0660	0.0646	0.0637	0.0642	0.0633	0.0643	0.0634	0.0638	0.0633	0.0628	0.0639	0.0653	0.0648	0.0650	0.0646	0.0640	0.0646	0.0637	0.0632	0.0638	0.0624	0.0633	0.0628
55=02:47:43	48528	301	0.8773	0.8311	0.7879	0.7293	0.6986	0.6939	0.8446	0.8635	0.8165	0.8684	0.8272	0.8592	0.8137	0.7752	0.7297	0.7134	0.6951	0.5443	0.8637	0.8441	0.8593	0.8429	0.8416	0.8493	0.8002	0.7376	0.6507	0.6071	0.5797	0.4076	0.8593	0.8366	0.8248	0.8525	0.8193	0.8438	0.7335	0.7095	0.6521	0.5745	0.4772	0.3780	0.8589	0.8486	0.8226	0.8394	0.8214	0.8088	0.7430	0.6769	0.4689	0.4321	0.3241	0.3311	0.8699	0.8187	0.8574	0.8355	0.8488	0.8182	0.6485	0.5748	0.4572	0.3480	0.2984	0.2437	0.8108	0.8538	0.8236	0.8240	0.8043	0.7893	0.0667	0.0664	0.0642	0.0644	0.0647	0.0636	0.0639	0.0637	0.0642	0.0638	0.0629	0.0642	0.0659	0.0652	0.0655	0.0647	0.0644	0.0649	0.0638	0.0634	0.0641	0.0632	0.0642	0.0631
56=03:02:24	49409	301	0.8338	0.8193	0.8048	0.7180	0.6653	0.6444	0.8321	0.8078	0.7868	0.8317	0.8097	0.8469	0.8130	0.7626	0.7093	0.6842	0.6451	0.5748	0.8118	0.8082	0.7981	0.8344	0.8181	0.8114	0.8107	0.7037	0.6123	0.6146	0.5990	0.4193	0.8005	0.7783	0.8195	0.7918	0.7924	0.8055	0.6948	0.6842	0.6271	0.5697	0.4961	0.3870	0.7981	0.8115	0.7912	0.7987	0.7802	0.7992	0.7059	0.6754	0.4735	0.4218	0.3144	0.3327	0.8227	0.7911	0.7974	0.7962	0.8553	0.7915	0.6414	0.5713	0.4817	0.3550	0.3066	0.2450	0.8082	0.8103	0.7874	0.7794	0.8335	0.7720	0.0663	0.0665	0.0649	0.0641	0.0635	0.0635	0.0642	0.0635	0.0638	0.0639	0.0637	0.0642	0.0659	0.0651	0.0653	0.0646	0.0638	0.0647	0.0631	0.0631	0.0639	0.0636	0.0639	0.0629
57=03:17:05	50290	301	0.8925	0.8371	0.7688	0.7319	0.6987	0.6911	0.8568	0.8262	0.8466	0.8533	0.8224	0.8510	0.8169	0.7819	0.7231	0.7163	0.6951	0.6034	0.8398	0.8578	0.8478	0.8534	0.8261	0.8350	0.7932	0.7475	0.6753	0.6558	0.6066	0.4579	0.8345	0.8278	0.8297	0.8115	0.8414	0.8192	0.7455	0.7004	0.6764	0.6086	0.5300	0.4173	0.8728	0.8272	0.8214	0.8363	0.8403	0.7976	0.7603	0.6856	0.5141	0.4744	0.3601	0.3653	0.8495	0.8522	0.8422	0.8459	0.8704	0.8357	0.6528	0.6246	0.5114	0.3814	0.3371	0.2569	0.8392	0.8399	0.8483	0.8051	0.8440	0.8017	0.0663	0.0659	0.0647	0.0636	0.0643	0.0633	0.0638	0.0634	0.0637	0.0623	0.0631	0.0637	0.0656	0.0647	0.0646	0.0642	0.0640	0.0645	0.0634	0.0631	0.0637	0.0632	0.0635	0.0627
58=03:31:46	51170	301	0.8828	0.8283	0.7932	0.7588	0.6999	0.6817	0.8538	0.8561	0.8326	0.8371	0.8248	0.8570	0.8307	0.8037	0.7410	0.7096	0.7073	0.6168	0.8558	0.8391	0.8471	0.8555	0.8383	0.8208	0.8349	0.7569	0.6535	0.6473	0.6327	0.4993	0.8238	0.8185	0.8227	0.8348	0.8290	0.8341	0.7323	0.7101	0.6642	0.6392	0.5718	0.4436	0.8664	0.8395	0.8400	0.8220	0.8260	0.8062	0.7269	0.6933	0.5613	0.5010	0.3698	0.3853	0.8721	0.8394	0.8193	0.8349	0.8663	0.8179	0.6768	0.6298	0.5601	0.4088	0.3529	0.2850	0.8406	0.8442	0.8182	0.8168	0.8529	0.8026	0.0664	0.0661	0.0653	0.0643	0.0642	0.0624	0.0641	0.0638	0.0640	0.0637	0.0638	0.0640	0.0660	0.0652	0.0655	0.0644	0.0641	0.0647	0.0634	0.0632	0.0638	0.0638	0.0638	0.0630
59=03:46:27	52051	303	0.9004	0.8474	0.7917	0.7517	0.7113	0.7066	0.8676	0.8604	0.8645	0.8680	0.8618	0.9128	0.8280	0.7932	0.7441	0.7243	0.7140	0.6249	0.8644	0.8654	0.8665	0.8667	0.8542	0.8520	0.8199	0.7600	0.6824	0.6683	0.6428	0.5385	0.8519	0.8533	0.8434	0.8518	0.8696	0.8678	0.7411	0.7055	0.6828	0.6445	0.5974	0.4786	0.8886	0.8428	0.8497	0.8494	0.8511	0.8263	0.7667	0.6954	0.5711	0.5327	0.3936	0.4110	0.8933	0.8814	0.8677	0.8775	0.9009	0.8638	0.6657	0.6375	0.5740	0.4383	0.3751	0.2960	0.8499	0.8701	0.8592	0.8384	0.8790	0.8280	0.0662	0.0659	0.0649	0.0640	0.0640	0.0632	0.0638	0.0634	0.0636	0.0626	0.0633	0.0636	0.0655	0.0653	0.0647	0.0644	0.0639	0.0645	0.0634	0.0624	0.0636	0.0633	0.0637	0.0624
60=04:01:08	52932	301	0.9174	0.8262	0.7658	0.7311	0.7141	0.6934	0.8613	0.8486	0.8373	0.8627	0.8233	0.8936	0.8225	0.8087	0.7349	0.7284	0.7223	0.6342	0.8458	0.8593	0.8597	0.8541	0.8287	0.8390	0.8193	0.7742	0.6847	0.6619	0.6297	0.5505	0.8483	0.8160	0.8257	0.8357	0.8318	0.8304	0.7491	0.7147	0.6880	0.6580	0.5991	0.5230	0.8718	0.8462	0.8241	0.8438	0.8275	0.8102	0.7575	0.6939	0.5864	0.5672	0.4226	0.4388	0.8972	0.8553	0.8653	0.8286	0.8945	0.8147	0.6790	0.6475	0.5873	0.4720	0.4055	0.3198	0.8409	0.8636	0.8432	0.8298	0.8677	0.8068	0.0659	0.0654	0.0643	0.0634	0.0637	0.0627	0.0634	0.0631	0.0637	0.0630	0.0631	0.0636	0.0652	0.0645	0.0646	0.0639	0.0635	0.0641	0.0630	0.0619	0.0633	0.0628	0.0634	0.0623
61=04:15:48	53813	301	0.9049	0.8432	0.7924	0.7553	0.7189	0.7103	0.8747	0.8506	0.8710	0.8623	0.8680	0.9078	0.8422	0.8121	0.7589	0.7328	0.7300	0.6484	0.8579	0.8666	0.8552	0.8667	0.8512	0.8443	0.8268	0.7694	0.6850	0.6843	0.6480	0.5798	0.8441	0.8465	0.8489	0.8399	0.8654	0.8579	0.7393	0.7163	0.6921	0.6513	0.6241	0.5494	0.8812	0.8360	0.8565	0.8404	0.8415	0.8160	0.7661	0.7044	0.5918	0.5823	0.4571	0.4652	0.8970	0.8898	0.8679	0.8838	0.9158	0.8582	0.6823	0.6432	0.5970	0.5066	0.4388	0.3336	0.8660	0.8762	0.8611	0.8280	0.9003	0.8341	0.0666	0.0666	0.0651	0.0637	0.0649	0.0646	0.0642	0.0640	0.0643	0.0641	0.0638	0.0646	0.0660	0.0643	0.0656	0.0650	0.0645	0.0651	0.0639	0.0634	0.0633	0.0639	0.0640	0.0632
62=04:30:29	54694	301	0.9111	0.8468	0.7694	0.7077	0.6834	0.6861	0.8456	0.7925	0.8258	0.8287	0.8193	0.8940	0.8163	0.7862	0.7316	0.7239	0.7138	0.6370	0.8250	0.8457	0.8141	0.8214	0.8102	0.8157	0.8110	0.7446	0.6833	0.6848	0.6401	0.5789	0.8155	0.8243	0.8232	0.7973	0.8466	0.8192	0.7448	0.7137	0.6880	0.6414	0.6102	0.5695	0.8510	0.7959	0.8228	0.8342	0.8318	0.8032	0.7694	0.6945	0.5560	0.5663	0.4895	0.5027	0.8613	0.8576	0.8607	0.8547	0.8861	0.8373	0.6592	0.6431	0.5865	0.5221	0.4819	0.3528	0.8258	0.8742	0.8475	0.7942	0.8721	0.8203	0.0662	0.0663	0.0643	0.0641	0.0644	0.0635	0.0640	0.0634	0.0642	0.0637	0.0628	0.0639	0.0653	0.0652	0.0650	0.0646	0.0642	0.0647	0.0636	0.0632	0.0639	0.0623	0.0637	0.0629
63=04:45:10	55574	300	0.9413	0.8464	0.7832	0.7485	0.7252	0.7135	0.8523	0.8668	0.8495	0.8674	0.8512	0.9387	0.8275	0.8207	0.7627	0.7323	0.7528	0.6573	0.8662	0.8663	0.8733	0.8567	0.8542	0.8489	0.8206	0.7897	0.7115	0.6888	0.6656	0.5961	0.8527	0.8457	0.8177	0.8484	0.8439	0.8441	0.7530	0.7352	0.7088	0.6771	0.6307	0.6007	0.8900	0.8377	0.8447	0.8412	0.8440	0.8193	0.7710	0.7122	0.5993	0.6068	0.5364	0.5393	0.9220	0.8696	0.8950	0.8660	0.9027	0.8344	0.6924	0.6735	0.6045	0.5538	0.4978	0.4039	0.8358	0.9068	0.8474	0.8376	0.8889	0.8221	0.0666	0.0661	0.0650	0.0642	0.0645	0.0636	0.0642	0.0631	0.0643	0.0639	0.0638	0.0641	0.0660	0.0651	0.0654	0.0635	0.0643	0.0647	0.0635	0.0632	0.0643	0.0638	0.0638	0.0630
64=04:59:51	56455	301	0.9367	0.8506	0.7889	0.7334	0.7233	0.7142	0.8633	0.8654	0.8357	0.8834	0.8418	0.9434	0.8297	0.8276	0.7670	0.7450	0.7549	0.6654	0.8714	0.8716	0.8770	0.8576	0.8448	0.8451	0.8195	0.7883	0.7211	0.6998	0.6732	0.6010	0.8630	0.8395	0.8265	0.8513	0.8320	0.8386	0.7608	0.7468	0.7108	0.6871	0.6341	0.6144	0.8890	0.8446	0.8305	0.8511	0.8339	0.8185	0.7769	0.7209	0.5955	0.6162	0.5558	0.5626	0.9244	0.8619	0.9204	0.8535	0.9227	0.8349	0.7016	0.6753	0.6170	0.5666	0.5274	0.4434	0.8405	0.9308	0.8525	0.8374	0.8908	0.8265	0.0664	0.0661	0.0648	0.0644	0.0644	0.0635	0.0640	0.0636	0.0635	0.0641	0.0631	0.0640	0.0653	0.0652	0.0650	0.0642	0.0640	0.0648	0.0635	0.0633	0.0639	0.0635	0.0639	0.0630
65=05:14:31	57336	301	0.9186	0.8631	0.8073	0.7239	0.6989	0.6996	0.8500	0.8412	0.8104	0.8653	0.8292	0.9386	0.8350	0.8150	0.7658	0.7363	0.7350	0.6630	0.8627	0.8512	0.8343	0.8351	0.8295	0.8249	0.8355	0.7593	0.6960	0.7033	0.6811	0.5935	0.8310	0.8207	0.8337	0.8218	0.8222	0.8324	0.7412	0.7503	0.6903	0.6766	0.6338	0.6208	0.8405	0.8190	0.8224	0.8477	0.8153	0.8110	0.7671	0.7352	0.5827	0.5872	0.5412	0.5655	0.9183	0.8405	0.9147	0.8544	0.9229	0.8258	0.6990	0.6581	0.6173	0.5727	0.5195	0.4564	0.8261	0.9368	0.8334	0.8207	0.9120	0.8347	0.0660	0.0660	0.0649	0.0639	0.0642	0.0631	0.0629	0.0633	0.0638	0.0641	0.0634	0.0637	0.0654	0.0647	0.0649	0.0644	0.0637	0.0634	0.0633	0.0628	0.0637	0.0635	0.0635	0.0628
66=05:29:12	58217	300	0.9500	0.8534	0.7997	0.7505	0.7401	0.7259	0.8812	0.8879	0.8496	0.9017	0.8621	0.9809	0.8452	0.8461	0.7881	0.7562	0.7757	0.6868	0.8938	0.8796	0.8875	0.8704	0.8666	0.8784	0.8361	0.7983	0.7301	0.7072	0.6973	0.6190	0.8839	0.8622	0.8597	0.8809	0.8541	0.8668	0.7619	0.7531	0.7161	0.7120	0.6463	0.6320	0.8853	0.8668	0.8590	0.8753	0.8521	0.8426	0.7756	0.7334	0.6086	0.6331	0.5795	0.5795	0.9488	0.8741	0.9583	0.8762	0.9702	0.8476	0.7152	0.6761	0.6271	0.5810	0.5366	0.4961	0.8498	0.9675	0.8601	0.8561	0.9242	0.8314	0.0662	0.0661	0.0647	0.0640	0.0640	0.0628	0.0638	0.0634	0.0640	0.0640	0.0634	0.0637	0.0654	0.0647	0.0650	0.0645	0.0638	0.0637	0.0632	0.0628	0.0639	0.0634	0.0638	0.0626
67=05:43:53	59098	301	0.9483	0.8293	0.7886	0.7624	0.7172	0.7074	0.8338	0.8564	0.8264	0.8348	0.8505	0.9383	0.8323	0.8415	0.7844	0.7126	0.7706	0.6746	0.8542	0.8243	0.8583	0.8425	0.8303	0.8190	0.8398	0.8087	0.7018	0.6795	0.6786	0.6291	0.8215	0.8341	0.8106	0.8548	0.8429	0.8590	0.7375	0.7253	0.6995	0.7008	0.6573	0.6041	0.8771	0.8261	0.8486	0.8204	0.8438	0.8313	0.7428	0.7207	0.6283	0.6369	0.5756	0.5594	0.9219	0.8645	0.9004	0.8678	0.9281	0.8290	0.7154	0.6670	0.6259	0.5769	0.5200	0.5042	0.8276	0.9211	0.8161	0.8204	0.9203	0.8143	0.0665	0.0663	0.0652	0.0642	0.0636	0.0639	0.0642	0.0637	0.0646	0.0643	0.0638	0.0644	0.0657	0.0652	0.0654	0.0648	0.0645	0.0650	0.0638	0.0623	0.0645	0.0639	0.0641	0.0630
68=05:58:34	59978	301	0.9244	0.8462	0.8288	0.7683	0.7423	0.7097	0.8886	0.8687	0.8205	0.8747	0.8387	0.9690	0.8602	0.8725	0.8032	0.7552	0.7675	0.7112	0.8572	0.8658	0.8497	0.8622	0.8313	0.8260	0.8520	0.8127	0.7054	0.7088	0.7213	0.6374	0.8586	0.8174	0.8541	0.8430	0.8203	0.8463	0.7475	0.7586	0.7036	0.7216	0.6700	0.6453	0.8533	0.8587	0.8383	0.8434	0.8084	0.8150	0.7672	0.7578	0.6388	0.6519	0.5787	0.5971	0.9371	0.8505	0.9368	0.8292	0.9764	0.8126	0.7380	0.6624	0.6563	0.5983	0.5546	0.5284	0.8506	0.9425	0.8248	0.8172	0.9524	0.8112	0.0662	0.0663	0.0651	0.0640	0.0640	0.0631	0.0631	0.0635	0.0643	0.0647	0.0633	0.0638	0.0657	0.0649	0.0652	0.0644	0.0648	0.0633	0.0637	0.0632	0.0641	0.0635	0.0638	0.0627
69=06:13:15	60859	301	0.9011	0.8541	0.8240	0.7463	0.7009	0.6997	0.8539	0.8520	0.8178	0.8534	0.8566	0.9707	0.8464	0.8410	0.8048	0.7281	0.7636	0.6974	0.8602	0.8362	0.8321	0.8542	0.8540	0.8343	0.8416	0.7763	0.6758	0.7048	0.7231	0.6372	0.8126	0.8335	0.8391	0.8358	0.8209	0.8393	0.7221	0.7514	0.6934	0.7011	0.6754	0.6257	0.8487	0.8234	0.8437	0.8307	0.8180	0.8251	0.7414	0.7539	0.6113	0.6031	0.5682	0.5860	0.9218	0.8406	0.9093	0.8531	0.9555	0.8258	0.7289	0.6553	0.6445	0.6014	0.5353	0.5167	0.8335	0.9505	0.8123	0.7922	0.9448	0.8193	0.0668	0.0667	0.0655	0.0646	0.0646	0.0638	0.0638	0.0639	0.0648	0.0658	0.0641	0.0645	0.0662	0.0654	0.0656	0.0649	0.0644	0.0640	0.0646	0.0638	0.0641	0.0639	0.0642	0.0634
70=06:27:56	61740	301	0.9188	0.8539	0.8258	0.7688	0.7277	0.7027	0.8830	0.8561	0.8254	0.8550	0.8331	0.9706	0.8565	0.8744	0.8092	0.7509	0.7780	0.7256	0.8473	0.8615	0.8285	0.8598	0.8289	0.8228	0.8610	0.8189	0.6955	0.7071	0.7227	0.6509	0.8366	0.8031	0.8537	0.8198	0.8323	0.8333	0.7455	0.7570	0.7042	0.7278	0.6842	0.6475	0.8460	0.8370	0.8432	0.8440	0.8155	0.8248	0.7563	0.7754	0.6406	0.6442	0.5843	0.6042	0.9239	0.8670	0.9305	0.8460	0.9999	0.8233	0.7465	0.6674	0.6686	0.5999	0.5615	0.5302	0.8618	0.9590	0.8452	0.8174	0.9681	0.8221	0.0669	0.0668	0.0657	0.0648	0.0640	0.0633	0.0648	0.0637	0.0652	0.0655	0.0649	0.0644	0.0662	0.0653	0.0658	0.0650	0.0645	0.0651	0.0630	0.0634	0.0645	0.0640	0.0644	0.0632
71=06:42:36	62621	300	0.9508	0.8482	0.8099	0.7638	0.7429	0.7260	0.8778	0.8850	0.8673	0.8965	0.8645	1.0335	0.8504	0.8893	0.8185	0.7581	0.8143	0.7291	0.8837	0.8768	0.8783	0.8779	0.8667	0.8572	0.8467	0.8398	0.7246	0.7183	0.7430	0.6685	0.8718	0.8472	0.8528	0.8716	0.8674	0.8720	0.7617	0.7688	0.7277	0.7527	0.6969	0.6688	0.8927	0.8697	0.8611	0.8625	0.8514	0.8494	0.7676	0.7717	0.6502	0.6829	0.6225	0.6236	0.9655	0.8959	0.9961	0.8776	1.0110	0.8551	0.7601	0.6910	0.6785	0.6229	0.5823	0.5702	0.8595	1.0068	0.8649	0.8539	0.9952	0.8414	0.0663	0.0662	0.0649	0.0640	0.0635	0.0637	0.0640	0.0636	0.0649	0.0649	0.0637	0.0638	0.0657	0.0654	0.0655	0.0646	0.0642	0.0648	0.0638	0.0623	0.0639	0.0636	0.0639	0.0631
72=06:57:17	63502	300	0.9373	0.8380	0.8132	0.7644	0.7280	0.7106	0.8549	0.8663	0.8009	0.8599	0.8456	1.0107	0.8455	0.8896	0.8327	0.7323	0.8066	0.7271	0.8660	0.8218	0.8557	0.8430	0.8327	0.8343	0.8667	0.8405	0.7096	0.6985	0.7421	0.6626	0.8373	0.8219	0.8242	0.8590	0.8120	0.8633	0.7407	0.7630	0.7002	0.7529	0.6925	0.6627	0.8494	0.8319	0.8421	0.8312	0.8132	0.8366	0.7632	0.7750	0.6481	0.6718	0.6102	0.6167	0.9558	0.8516	0.9728	0.8551	0.9886	0.8194	0.7707	0.6811	0.6798	0.6330	0.5579	0.5703	0.8240	1.0000	0.8136	0.8401	0.9763	0.8193	0.0662	0.0664	0.0652	0.0643	0.0643	0.0633	0.0635	0.0639	0.0645	0.0652	0.0640	0.0639	0.0658	0.0652	0.0653	0.0646	0.0640	0.0642	0.0638	0.0632	0.0641	0.0634	0.0640	0.0629
73=07:11:58	64383	301	0.9620	0.8453	0.8021	0.7552	0.7411	0.7217	0.8641	0.8652	0.8545	0.8841	0.8408	1.0333	0.8441	0.9025	0.8284	0.7554	0.8278	0.7462	0.8725	0.8822	0.8769	0.8703	0.8505	0.8435	0.8406	0.8611	0.7358	0.7159	0.7482	0.6787	0.8677	0.8405	0.8387	0.8550	0.8590	0.8534	0.7690	0.7642	0.7334	0.7689	0.7101	0.6846	0.8922	0.8675	0.8536	0.8603	0.8475	0.8376	0.7716	0.7732	0.6498	0.7011	0.6403	0.6378	0.9572	0.8963	1.0039	0.8673	1.0190	0.8402	0.7774	0.7032	0.6949	0.6407	0.5951	0.5833	0.8584	1.0191	0.8646	0.8506	1.0159	0.8306	0.0658	0.0656	0.0645	0.0633	0.0638	0.0630	0.0639	0.0628	0.0633	0.0647	0.0630	0.0635	0.0652	0.0650	0.0649	0.0637	0.0635	0.0643	0.0632	0.0628	0.0636	0.0632	0.0634	0.0625
74=07:26:39	65263	301	0.9367	0.8613	0.8212	0.7545	0.7317	0.7308	0.8743	0.8775	0.8290	0.8841	0.8687	1.0346	0.8540	0.9016	0.8606	0.7604	0.8404	0.7520	0.8961	0.8622	0.8728	0.8669	0.8670	0.8464	0.8612	0.8504	0.7315	0.7291	0.7739	0.6791	0.8528	0.8551	0.8457	0.8634	0.8237	0.8512	0.7571	0.7843	0.7230	0.7687	0.7149	0.6892	0.8824	0.8452	0.8594	0.8618	0.8386	0.8287	0.7882	0.7905	0.6474	0.6893	0.6408	0.6464	0.9695	0.8591	1.0090	0.8744	1.0147	0.8381	0.7828	0.6903	0.6968	0.6596	0.5978	0.5890	0.8563	1.0503	0.8509	0.8419	1.0002	0.8380	0.0659	0.0661	0.0646	0.0632	0.0641	0.0635	0.0646	0.0635	0.0645	0.0653	0.0628	0.0639	0.0658	0.0640	0.0650	0.0645	0.0640	0.0645	0.0633	0.0631	0.0631	0.0632	0.0638	0.0627
75=07:41:20	66144	298	0.9521	0.8647	0.8022	0.7524	0.7339	0.7317	0.8724	0.8811	0.8595	0.8800	0.8798	1.0732	0.8536	0.9107	0.8570	0.7601	0.8522	0.7606	0.8949	0.8737	0.8762	0.8673	0.8653	0.8645	0.8485	0.8649	0.7393	0.7306	0.7724	0.6963	0.8601	0.8657	0.8509	0.8673	0.8647	0.8738	0.7668	0.7743	0.7396	0.7751	0.7339	0.6922	0.8947	0.8546	0.8660	0.8637	0.8590	0.8409	0.7843	0.7795	0.6367	0.6989	0.6527	0.6574	0.9566	0.8880	1.0192	0.8929	1.0446	0.8623	0.7894	0.7018	0.7046	0.6613	0.6045	0.5990	0.8575	1.0519	0.8698	0.8418	1.0313	0.8472	0.0666	0.0664	0.0650	0.0644	0.0644	0.0637	0.0653	0.0637	0.0649	0.0655	0.0637	0.0643	0.0656	0.0652	0.0652	0.0647	0.0642	0.0645	0.0638	0.0635	0.0641	0.0637	0.0640	0.0631
76=07:56:03	67027	301	0.9644	0.8555	0.7760	0.7257	0.7289	0.7176	0.8627	0.8271	0.8403	0.8516	0.8374	1.0338	0.8400	0.9198	0.8442	0.7619	0.8481	0.7704	0.8415	0.8710	0.8465	0.8474	0.8244	0.8329	0.8323	0.8775	0.7469	0.7352	0.7578	0.6942	0.8404	0.8290	0.8426	0.8179	0.8534	0.8350	0.7704	0.7645	0.7369	0.7742	0.7213	0.6966	0.8742	0.8295	0.8294	0.8493	0.8326	0.8081	0.7951	0.7696	0.6250	0.7160	0.6654	0.6629	0.9140	0.8845	1.0045	0.8555	1.0364	0.8241	0.7891	0.6981	0.7103	0.6579	0.6257	0.5891	0.8520	1.0149	0.8618	0.8149	1.0167	0.8243	0.0665	0.0662	0.0654	0.0643	0.0644	0.0637	0.0651	0.0639	0.0650	0.0650	0.0637	0.0640	0.0651	0.0650	0.0648	0.0646	0.0642	0.0650	0.0638	0.0632	0.0639	0.0639	0.0638	0.0623
77=08:10:44	67908	300	0.9397	0.8537	0.8204	0.7718	0.7231	0.7177	0.8599	0.8570	0.8319	0.8346	0.8473	1.0275	0.8590	0.9303	0.8832	0.7415	0.8607	0.7792	0.8645	0.8379	0.8522	0.8464	0.8345	0.8145	0.8729	0.8819	0.7208	0.7222	0.7894	0.7185	0.8121	0.8312	0.8180	0.8355	0.8302	0.8534	0.7402	0.7714	0.7257	0.7927	0.7523	0.6921	0.8740	0.8179	0.8542	0.8208	0.8178	0.8123	0.7692	0.7960	0.6619	0.7095	0.6526	0.6617	0.9467	0.8685	0.9815	0.8772	1.0285	0.8315	0.8175	0.6883	0.7276	0.6767	0.6032	0.6060	0.8428	1.0322	0.8225	0.8127	1.0258	0.8257	0.0666	0.0666	0.0656	0.0646	0.0647	0.0638	0.0647	0.0639	0.0653	0.0672	0.0644	0.0641	0.0663	0.0655	0.0654	0.0652	0.0639	0.0650	0.0641	0.0636	0.0643	0.0640	0.0643	0.0634
78=08:25:24	68789	303	0.9563	0.8699	0.8105	0.7422	0.7456	0.7340	0.8873	0.8707	0.8401	0.8967	0.8527	1.0875	0.8537	0.9448	0.8823	0.7753	0.8755	0.7962	0.8784	0.8863	0.8729	0.8663	0.8596	0.8539	0.8420	0.8930	0.7475	0.7468	0.8027	0.7187	0.8812	0.8456	0.8646	0.8625	0.8468	0.8586	0.7697	0.7895	0.7407	0.8084	0.7460	0.7390	0.8861	0.8683	0.8552	0.8807	0.8455	0.8244	0.7960	0.7895	0.6401	0.7310	0.6817	0.6922	0.9576	0.8825	1.0673	0.8651	1.0789	0.8394	0.8196	0.6891	0.7370	0.6851	0.6428	0.6146	0.8490	1.0660	0.8611	0.8374	1.0502	0.8415	0.0661	0.0658	0.0646	0.0640	0.0641	0.0632	0.0647	0.0624	0.0649	0.0660	0.0633	0.0635	0.0655	0.0648	0.0652	0.0640	0.0636	0.0643	0.0634	0.0633	0.0638	0.0635	0.0636	0.0625
79=08:40:05	69670	301	0.9542	0.8387	0.8097	0.7628	0.7378	0.7148	0.8737	0.8752	0.8385	0.8693	0.8346	1.0621	0.8516	0.9641	0.8899	0.7588	0.8819	0.8134	0.8721	0.8666	0.8652	0.8664	0.8375	0.8295	0.8645	0.9219	0.7390	0.7258	0.8108	0.7350	0.8586	0.8153	0.8496	0.8574	0.8307	0.8488	0.7644	0.7835	0.7323	0.8374	0.7651	0.7346	0.8744	0.8695	0.8478	0.8519	0.8313	0.8309	0.7661	0.7937	0.6558	0.7494	0.6732	0.6883	0.9490	0.8725	1.0376	0.8380	1.0681	0.8185	0.8444	0.6993	0.7548	0.6925	0.6389	0.6275	0.8608	1.0655	0.8415	0.8366	1.0525	0.8239	0.0664	0.0662	0.0652	0.0644	0.0637	0.0637	0.0657	0.0636	0.0651	0.0666	0.0642	0.0641	0.0659	0.0652	0.0654	0.0648	0.0643	0.0648	0.0632	0.0635	0.0643	0.0638	0.0639	0.0631
80=08:54:46	70551	301	0.9523	0.8477	0.8087	0.7682	0.7458	0.7287	0.8855	0.8736	0.8634	0.8686	0.8585	1.0938	0.8590	0.9728	0.9042	0.7615	0.9046	0.8315	0.8832	0.8809	0.8809	0.8763	0.8652	0.8472	0.8597	0.9256	0.7355	0.7339	0.8213	0.7563	0.8605	0.8556	0.8587	0.8631	0.8691	0.8776	0.7607	0.7797	0.7436	0.8373	0.7857	0.7419	0.8971	0.8650	0.8745	0.8621	0.8580	0.8557	0.7692	0.7971	0.6686	0.7597	0.6967	0.7049	0.9683	0.9054	1.0482	0.8881	1.0913	0.8479	0.8505	0.7037	0.7651	0.7069	0.6534	0.6454	0.8811	1.0838	0.8685	0.8496	1.0827	0.8370	0.0665	0.0661	0.0653	0.0634	0.0642	0.0635	0.0655	0.0636	0.0650	0.0666	0.0640	0.0639	0.0660	0.0643	0.0653	0.0645	0.0642	0.0651	0.0636	0.0636	0.0636	0.0639	0.0639	0.0628
81=09:09:27	71431	301	0.9624	0.8693	0.7817	0.7269	0.7161	0.7159	0.8532	0.8073	0.8408	0.8419	0.8201	1.0760	0.8444	0.9465	0.8913	0.7587	0.8947	0.8150	0.8322	0.8630	0.8263	0.8320	0.8196	0.8400	0.8307	0.9117	0.7431	0.7462	0.8056	0.7492	0.8225	0.8328	0.8280	0.8035	0.8533	0.8257	0.7632	0.7657	0.7412	0.8078	0.7732	0.7379	0.8622	0.8188	0.8344	0.8455	0.8320	0.8266	0.7971	0.7789	0.6215	0.7406	0.7046	0.7086	0.9032	0.8847	1.0311	0.8617	1.0627	0.8425	0.8214	0.6938	0.7525	0.7054	0.6761	0.6301	0.8422	1.0511	0.8598	0.7945	1.0543	0.8404	0.0666	0.0664	0.0652	0.0641	0.0646	0.0638	0.0651	0.0636	0.0653	0.0670	0.0639	0.0641	0.0656	0.0650	0.0651	0.0644	0.0639	0.0642	0.0636	0.0635	0.0642	0.0640	0.0641	0.0630
82=09:24:08	72312	303	0.9704	0.8647	0.7830	0.7290	0.7346	0.7250	0.8705	0.8442	0.8350	0.8764	0.8386	1.1072	0.8450	0.9753	0.9018	0.7719	0.9169	0.8381	0.8577	0.8798	0.8600	0.8496	0.8318	0.8356	0.8276	0.9370	0.7665	0.7405	0.8185	0.7475	0.8499	0.8295	0.8319	0.8309	0.8312	0.8362	0.7747	0.7839	0.7433	0.8504	0.7751	0.7676	0.8657	0.8236	0.8227	0.8482	0.8246	0.8359	0.7926	0.7815	0.6404	0.7777	0.7284	0.7216	0.9232	0.8694	1.0827	0.8514	1.0870	0.8296	0.8538	0.7071	0.7669	0.7224	0.6845	0.6533	0.8447	1.0899	0.8542	0.8240	1.0727	0.8379	0.0664	0.0662	0.0660	0.0641	0.0646	0.0636	0.0653	0.0633	0.0647	0.0665	0.0638	0.0638	0.0657	0.0649	0.0643	0.0644	0.0639	0.0647	0.0635	0.0632	0.0642	0.0639	0.0639	0.0629
83=09:38:49	73193	298	0.9378	0.8703	0.8259	0.7608	0.7331	0.7289	0.8961	0.8819	0.8472	0.8914	0.8605	1.1313	0.8663	0.9871	0.9414	0.7693	0.9222	0.8590	0.8930	0.8795	0.8701	0.8803	0.8685	0.8680	0.8590	0.9318	0.7422	0.7531	0.8644	0.7812	0.8622	0.8550	0.8640	0.8655	0.8515	0.8635	0.7610	0.7927	0.7405	0.8668	0.8183	0.7863	0.8927	0.8646	0.8764	0.8711	0.8500	0.8693	0.7827	0.8046	0.6652	0.7756	0.7287	0.7425	0.9702	0.8926	1.0975	0.8905	1.1223	0.8550	0.8783	0.7000	0.7917	0.7508	0.6879	0.6658	0.8713	1.1264	0.8676	0.8434	1.1146	0.8502	0.0667	0.0666	0.0654	0.0647	0.0648	0.0643	0.0657	0.0637	0.0656	0.0676	0.0644	0.0643	0.0661	0.0654	0.0657	0.0652	0.0637	0.0649	0.0642	0.0641	0.0648	0.0644	0.0644	0.0636
84=09:53:29	74074	303	0.9337	0.8756	0.8008	0.7151	0.7016	0.6996	0.8571	0.8132	0.8056	0.8670	0.8396	1.1108	0.8491	0.9647	0.9201	0.7528	0.9017	0.8406	0.8434	0.8461	0.8229	0.8393	0.8385	0.8513	0.8385	0.9015	0.7269	0.7443	0.8531	0.7623	0.8242	0.8163	0.8315	0.7964	0.8083	0.8046	0.7482	0.7834	0.7216	0.8367	0.7947	0.7821	0.8348	0.8135	0.8277	0.8460	0.7906	0.8354	0.7784	0.7898	0.6262	0.7495	0.7116	0.7350	0.9043	0.8334	1.0592	0.8401	1.0907	0.8142	0.8611	0.6744	0.7816	0.7413	0.6834	0.6430	0.8263	1.0891	0.8225	0.7875	1.0755	0.8219	0.0661	0.0666	0.0650	0.0642	0.0641	0.0628	0.0657	0.0633	0.0652	0.0673	0.0642	0.0642	0.0657	0.0652	0.0652	0.0647	0.0642	0.0646	0.0621	0.0637	0.0639	0.0637	0.0641	0.0629
85=10:08:10	74955	301	0.9670	0.8567	0.7866	0.7516	0.7370	0.7301	0.8671	0.8641	0.8622	0.8697	0.8615	1.1384	0.8455	0.9991	0.9381	0.7614	0.9510	0.8681	0.8763	0.8699	0.8797	0.8650	0.8489	0.8563	0.8429	0.9666	0.7581	0.7466	0.8625	0.8066	0.8644	0.8566	0.8398	0.8546	0.8593	0.8600	0.7672	0.7784	0.7546	0.8822	0.8349	0.7938	0.9049	0.8444	0.8694	0.8486	0.8558	0.8848	0.7842	0.7878	0.6642	0.8194	0.7652	0.7517	0.9622	0.9073	1.0969	0.8875	1.1154	0.8489	0.8842	0.7163	0.8108	0.7615	0.7110	0.6918	0.8650	1.1256	0.8683	0.8446	1.1168	0.8496	0.0661	0.0657	0.0648	0.0636	0.0641	0.0633	0.0653	0.0630	0.0650	0.0670	0.0640	0.0638	0.0655	0.0649	0.0650	0.0648	0.0631	0.0641	0.0636	0.0635	0.0641	0.0641	0.0638	0.0627
86=10:22:51	75836	301	0.9708	0.8596	0.7932	0.7381	0.7408	0.7257	0.8843	0.8719	0.8510	0.8967	0.8341	1.1590	0.8449	1.0125	0.9343	0.7701	0.9573	0.8879	0.8739	0.8844	0.8701	0.8672	0.8384	0.8422	0.8496	0.9742	0.7620	0.7485	0.8753	0.8017	0.8580	0.8274	0.8447	0.8361	0.8362	0.8337	0.7696	0.7812	0.7457	0.8996	0.8213	0.8151	0.8636	0.8632	0.8383	0.8671	0.8171	0.8664	0.7824	0.7898	0.6489	0.8247	0.7693	0.7625	0.9482	0.8767	1.1177	0.8393	1.1255	0.8274	0.8919	0.7111	0.8181	0.7611	0.7192	0.6985	0.8460	1.1252	0.8545	0.8288	1.1046	0.8221	0.0666	0.0663	0.0653	0.0642	0.0644	0.0638	0.0663	0.0638	0.0652	0.0667	0.0640	0.0641	0.0657	0.0654	0.0644	0.0643	0.0643	0.0646	0.0638	0.0638	0.0643	0.0640	0.0640	0.0631
87=10:37:32	76716	301	0.9764	0.8527	0.7819	0.7310	0.7356	0.7222	0.8696	0.8553	0.8401	0.8734	0.8337	1.1520	0.8403	1.0165	0.9441	0.7686	0.9614	0.8870	0.8556	0.8754	0.8669	0.8610	0.8268	0.8310	0.8397	0.9853	0.7586	0.7441	0.8780	0.8133	0.8479	0.8224	0.8311	0.8310	0.8354	0.8385	0.7710	0.7778	0.7509	0.9068	0.8414	0.8228	0.8834	0.8474	0.8300	0.8473	0.8217	0.8756	0.7925	0.7895	0.6528	0.8424	0.7849	0.7707	0.9449	0.8855	1.1180	0.8516	1.1353	0.8249	0.9004	0.7162	0.8303	0.7731	0.7349	0.7019	0.8491	1.1228	0.8607	0.8253	1.1215	0.8319	0.0657	0.0657	0.0644	0.0639	0.0639	0.0632	0.0658	0.0632	0.0644	0.0661	0.0637	0.0638	0.0652	0.0650	0.0637	0.0640	0.0638	0.0640	0.0631	0.0630	0.0636	0.0635	0.0634	0.0625
88=10:52:13	77597	298	0.9573	0.8712	0.7885	0.7150	0.7113	0.7134	0.8565	0.8261	0.8046	0.8598	0.8265	1.1538	0.8438	1.0064	0.9509	0.7635	0.9570	0.8775	0.8446	0.8514	0.8328	0.8292	0.8218	0.8336	0.8435	0.9613	0.7502	0.7538	0.8891	0.8089	0.8326	0.8220	0.8300	0.8212	0.8254	0.8289	0.7635	0.7849	0.7377	0.8972	0.8391	0.8383	0.8536	0.8201	0.8254	0.8454	0.8132	0.8899	0.8006	0.7914	0.6319	0.8119	0.7778	0.7822	0.9250	0.8561	1.1240	0.8458	1.1208	0.8128	0.8999	0.6970	0.8248	0.7913	0.7373	0.7047	0.8230	1.1409	0.8375	0.8129	1.1111	0.8396	0.0658	0.0659	0.0646	0.0638	0.0642	0.0633	0.0656	0.0621	0.0651	0.0675	0.0640	0.0637	0.0653	0.0646	0.0650	0.0634	0.0634	0.0641	0.0635	0.0634	0.0637	0.0638	0.0635	0.0625
89=11:06:54	78478	301	0.9452	0.8583	0.8221	0.7523	0.7373	0.7271	0.8910	0.8997	0.8364	0.9012	0.8481	1.1891	0.8591	1.0343	0.9781	0.7646	0.9767	0.9083	0.8983	0.8747	0.8798	0.8717	0.8667	0.8499	0.8572	0.9823	0.7456	0.7430	0.9255	0.8362	0.8674	0.8387	0.8623	0.8792	0.8280	0.8581	0.7583	0.7864	0.7286	0.9326	0.8521	0.8449	0.8625	0.8612	0.8577	0.8623	0.8277	0.9104	0.7738	0.8060	0.6564	0.8419	0.7858	0.7891	0.9680	0.8638	1.1476	0.8438	1.1500	0.8197	0.9242	0.6938	0.8423	0.7983	0.7289	0.7192	0.8328	1.1546	0.8256	0.8209	1.1229	0.8146	0.0660	0.0656	0.0647	0.0638	0.0638	0.0632	0.0657	0.0624	0.0650	0.0675	0.0642	0.0634	0.0653	0.0649	0.0648	0.0647	0.0628	0.0643	0.0630	0.0633	0.0640	0.0639	0.0636	0.0625
90=11:21:34	79359	301	0.9820	0.8588	0.7783	0.7399	0.7285	0.7240	0.8455	0.8361	0.8444	0.8491	0.8438	1.1662	0.8395	1.0199	0.9703	0.7529	0.9941	0.9006	0.8512	0.8597	0.8550	0.8390	0.8253	0.8228	0.8449	1.0040	0.7588	0.7405	0.8893	0.8485	0.8345	0.8441	0.8174	0.8318	0.8633	0.8451	0.7647	0.7721	0.7530	0.9156	0.8734	0.8268	0.8853	0.8174	0.8526	0.8480	0.8477	0.9160	0.7929	0.7785	0.6492	0.8560	0.8121	0.7878	0.9300	0.8944	1.1143	0.8800	1.1247	0.8428	0.9114	0.7119	0.8337	0.8018	0.7446	0.7321	0.8466	1.1383	0.8573	0.8228	1.1316	0.8403	0.0662	0.0660	0.0640	0.0638	0.0642	0.0633	0.0666	0.0635	0.0653	0.0675	0.0636	0.0639	0.0654	0.0650	0.0648	0.0648	0.0645	0.0645	0.0633	0.0639	0.0641	0.0633	0.0638	0.0629
91=11:36:15	80240	301	0.9653	0.8408	0.8004	0.7565	0.7400	0.7093	0.8790	0.8700	0.8318	0.8604	0.8116	1.1668	0.8481	1.0535	0.9773	0.7607	0.9881	0.9376	0.8443	0.8502	0.8461	0.8462	0.8184	0.8364	0.8632	1.0236	0.7410	0.7335	0.9157	0.8554	0.8421	0.7985	0.8434	0.8399	0.8262	0.8413	0.7572	0.7771	0.7384	0.9500	0.8745	0.8544	0.8560	0.8502	0.8258	0.8416	0.8164	0.9270	0.7751	0.7979	0.6693	0.8739	0.7994	0.8079	0.9403	0.8748	1.1304	0.8287	1.1747	0.8064	0.9470	0.7007	0.8703	0.8079	0.7617	0.7437	0.8441	1.1399	0.8289	0.8170	1.1557	0.8280	0.0660	0.0661	0.0639	0.0641	0.0639	0.0635	0.0665	0.0633	0.0652	0.0678	0.0637	0.0637	0.0654	0.0646	0.0652	0.0642	0.0640	0.0645	0.0633	0.0635	0.0642	0.0632	0.0638	0.0624
92=11:50:56	81120	303	0.9457	0.8767	0.8139	0.7340	0.7149	0.7148	0.8686	0.8345	0.8128	0.8649	0.8349	1.1774	0.8567	1.0192	0.9913	0.7624	0.9839	0.9213	0.8585	0.8538	0.8296	0.8381	0.8376	0.8471	0.8452	0.9754	0.7368	0.7488	0.9327	0.8504	0.8277	0.8265	0.8413	0.8175	0.8247	0.8229	0.7475	0.7927	0.7320	0.9267	0.8818	0.8662	0.8613	0.8222	0.8395	0.8501	0.8156	0.9250	0.7867	0.8030	0.6322	0.8314	0.8038	0.8173	0.9222	0.8445	1.1344	0.8550	1.1533	0.8173	0.9247	0.6837	0.8487	0.8321	0.7678	0.7378	0.8316	1.1714	0.8343	0.8021	1.1478	0.8297	0.0658	0.0663	0.0647	0.0638	0.0640	0.0635	0.0671	0.0632	0.0652	0.0677	0.0640	0.0638	0.0655	0.0646	0.0646	0.0647	0.0638	0.0644	0.0634	0.0637	0.0637	0.0632	0.0636	0.0629
93=12:05:37	82001	301	0.9429	0.8609	0.8054	0.7539	0.7269	0.7239	0.8795	0.8597	0.8783	0.8629	0.8667	1.2021	0.8572	1.0323	0.9968	0.7545	0.9976	0.9372	0.8667	0.8753	0.8529	0.8646	0.8425	0.8431	0.8571	1.0059	0.7433	0.7487	0.9363	0.8856	0.8431	0.8492	0.8499	0.8380	0.8708	0.8522	0.7587	0.7753	0.7492	0.9422	0.9139	0.8643	0.8809	0.8287	0.8599	0.8448	0.8367	0.9390	0.7814	0.8029	0.6569	0.8759	0.8349	0.8336	0.9465	0.9064	1.1354	0.8885	1.1837	0.8608	0.9393	0.7030	0.8767	0.8324	0.7822	0.7544	0.8658	1.1691	0.8656	0.8164	1.1772	0.8347	0.0661	0.0662	0.0652	0.0641	0.0644	0.0633	0.0659	0.0637	0.0656	0.0682	0.0643	0.0639	0.0657	0.0651	0.0650	0.0646	0.0638	0.0642	0.0637	0.0636	0.0640	0.0646	0.0639	0.0632
94=12:20:18	82882	303	0.9693	0.8618	0.7868	0.7290	0.7277	0.7226	0.8619	0.8508	0.8415	0.8675	0.8390	1.2036	0.8471	1.0472	0.9962	0.7658	1.0248	0.9426	0.8656	0.8727	0.8651	0.8516	0.8421	0.8368	0.8365	1.0294	0.7611	0.7487	0.9332	0.8774	0.8605	0.8370	0.8287	0.8379	0.8404	0.8352	0.7708	0.7888	0.7582	0.9606	0.8985	0.8846	0.8991	0.8429	0.8537	0.8520	0.8404	0.9447	0.7938	0.7923	0.6470	0.8970	0.8553	0.8409	0.9404	0.8813	1.1723	0.8716	1.1740	0.8284	0.9455	0.7114	0.8719	0.8447	0.8009	0.7797	0.8583	1.1879	0.8665	0.8413	1.1635	0.8438	0.0660	0.0656	0.0641	0.0639	0.0641	0.0633	0.0662	0.0632	0.0654	0.0678	0.0636	0.0637	0.0652	0.0637	0.0648	0.0641	0.0638	0.0642	0.0632	0.0635	0.0631	0.0641	0.0636	0.0618
95=12:34:58	83763	301	0.9676	0.8714	0.7929	0.7343	0.7221	0.7270	0.8549	0.8588	0.8287	0.8603	0.8544	1.2128	0.8486	1.0381	1.0173	0.7607	1.0369	0.9381	0.8801	0.8618	0.8677	0.8427	0.8479	0.8316	0.8441	1.0266	0.7626	0.7529	0.9554	0.8816	0.8543	0.8522	0.8172	0.8444	0.8305	0.8449	0.7632	0.7997	0.7529	0.9712	0.9154	0.8944	0.8822	0.8314	0.8524	0.8417	0.8330	0.9491	0.8053	0.8006	0.6492	0.8946	0.8720	0.8536	0.9583	0.8703	1.1830	0.8797	1.1775	0.8519	0.9619	0.7099	0.8739	0.8701	0.8009	0.8036	0.8444	1.2187	0.8572	0.8384	1.1672	0.8403	0.0657	0.0654	0.0635	0.0636	0.0637	0.0629	0.0663	0.0626	0.0655	0.0679	0.0632	0.0634	0.0650	0.0646	0.0641	0.0638	0.0635	0.0640	0.0632	0.0632	0.0636	0.0631	0.0632	0.0622
