# Supplementary material for: Systematic Prediction of Antifungal Drug Synergy by Chemogenomic Screening in Saccharomyces cerevisiae
Source: Front Fungal Biol. 2021 Jul 2;2:683414. doi: 10.3389/ffunb.2021.683414 (PMC10512392; doi:10.3389/ffunb.2021.683414)
Supplement: Supplementary file 1 [file Data_Sheet_1.ZIP › Supplementary data/Sypplementary_data_1_(Drug_synergy_assays)/Can_VS_Hyd & Ben_VS_Hyd(repeat)_ps1_A_96_T_23.txt]

[config file info]
last_write=07:05:22_14:07:12
last write=07:05:23_12:01:55
[Run_Parameters]
Instrument=Tecan_23
Ini_Names=Read_Reps,Delid,Save_Data_File,Start_Time_Now
barcode_drug_plate=201401
user=corey
Plate_Size=96
Plate_Type=NUN96ft.pdf
Samples_to_Run=6
Overlay_Size=48
Drug_Plate=none
Plate_Quarter=none
run_ID=none
run_plate_repeat=1
Read_Reps=95
Read_Modes=Absorbance
Read_Flor_Every=2
Max_Delta_OD=0.500000
Well_By_Row_Col=none
Reorder_Map=Order_Strings_Not,0
Tip_Vol=200
OD_to_Innoc=0.100,0.100,0.380,0.380,0.380,0.380,0.760,0.760,0.100,0.100,0.380,0.380,0.380,0.380,0.760,0.760,0.100,0.100,0.380,0.380,0.380,0.380,0.760,0.760,0.100,0.100,0.380,0.380,0.380,0.380,0.760,0.760,0.100,0.100,0.380,0.380,0.380,0.380,0.760,0.760,0.100,0.100,0.380,0.380,0.380,0.380,0.760,0.760
Absorption_Max=.3
OD_to_Save=0.100,0.100,0.380,0.380,0.380,0.380,0.760,0.760,0.100,0.100,0.380,0.380,0.380,0.380,0.760,0.760,0.100,0.100,0.380,0.380,0.380,0.380,0.760,0.760,0.100,0.100,0.380,0.380,0.380,0.380,0.760,0.760,0.100,0.100,0.380,0.380,0.380,0.380,0.760,0.760,0.100,0.100,0.380,0.380,0.380,0.380,0.760,0.760
OD_to_Dilute=0.100
Save_Sample_Vol=180
Save_Sample_Reps=2
Innoc_Vol=184,184,46,46,46,46,0,0,184,184,46,46,46,46,0,0,184,184,46,46,46,46,0,0,184,184,46,46,46,46,0,0,184,184,46,46,46,46,0,0,184,184,46,46,46,46,0,0
Dilute_Vol=23,23,23,23,23,23,23,23,23,23,23,23,23,23,23,23,23,23,23,23,23,23,23,23,23,23,23,23,23,23,23,23,23,23,23,23,23,23,23,23,23,23,23,23,23,23,23,23
Save_Vol=800,800,800,800,800,800,800,800,800,800,800,800,800,800,800,800,800,800,800,800,800,800,800,800,800,800,800,800,800,800,800,800,800,800,800,800,800,800,800,800,800,800,800,800,800,800,800,800
Reference_Vol=100,100,100,100,100,100,100,100,100,100,100,100,100,100,100,100,100,100,100,100,100,100,100,100,100,100,100,100,100,100,100,100,100,100,100,100,100,100,100,100,100,100,100,100,100,100,100,100,100,100,100,100,100,100,100,100,100,100,100,100,100,100,100,100,100,100,100,100,100,100,100,100,100,100,100,100,100,100,100,100,100,100,100,100,100,100,100,100,100,100,100,100,100,100,100,100
Read_to_Innoc=20,20,20,20,20,20,20,20,20,20,20,20,20,20,20,20,20,20,20,20,20,20,20,20,20,20,20,20,20,20,20,20,20,20,20,20,20,20,20,20,20,20,20,20,20,20,20,20
Read_to_Dilute=26,26,26,26,26,26,26,26,26,26,26,26,26,26,26,26,26,26,26,26,26,26,26,26,26,26,26,26,26,26,26,26,26,26,26,26,26,26,26,26,26,26,26,26,26,26,26,26
Read_to_Save=20,20,20,20,20,20,20,20,20,20,20,20,20,20,20,20,20,20,20,20,20,20,20,20,20,20,20,20,20,20,20,20,20,20,20,20,20,20,20,20,20,20,20,20,20,20,20,20
Innoc_Target_Map=1,2,3,4,5,6,7,8,9,10,11,12,13,14,15,16,17,18,19,20,21,22,23,24,25,26,27,28,29,30,31,32,33,34,35,36,37,38,39,40,41,42,43,44,45,46,47,48
Pipet_Trigger=OD_Save_Innoc
Pipet_Volume_Adj=Con_OD_Save
Delid=no
Pre_Init=yes
Talk_To_ProMax=no
Time_Out_Time=1050
Wait_While_Busy=yes
Idle_Time=2
Screen_Run_Type=pre_screen_1
Spect_Protocol=15m
Spec_Run_File=GG_PB_Voyage.pda
Spec_Assay_File=""
Save_Data_File=22_05_07_CanvsHyd_BenvsHyd_Repeat_ps1_A_96_T_23.txt
Working_Dir=C%3A\\Users\\Growth_Data
Run_Control_Dir=C%3A\\Users\\Yeast_Run_Files
Tracking_Dir=""
Track_File=201401_data_track.txt
Save_Run_Data_Flag=yes
Set_Incubator_Temp=30.0
Base_Line_Flag=atstart_minimum
Pipet_Cycles_Before_Save=20
Time_Point_Save=wellmap
Innoc_Direction=down
Wells_In_Use=111111111111111111111111111111111111111111111111
Save_Sample_Map=111111001111110011111100111111001111110011111100
Sections_to_Run=0
Rows_per_Section=8
Start_Sections_Row=1
MultiProbe_Run_File=""
Multiprobe_Run_Dialogue=yes
Comments=no%20comment
Target_Temp=300
Temp_Control=On
Delta_Temp=10
ReadMode=Absorbance,Bottom
ExcitationFilter=485,
EmissionFilter=535,
MeasurementFilter=595
ReadsPerWellNumber=1,1
ShakeDuration=800,0
GainMode=Manual
PdfName=NUN96ft.pdf
Gain=50
Add_Drug_Map=1,1,1,1,1,1,1,1,1,1,1,1,1,1,1,1,1,1,1,1,1,1,1,1,1,1,1,1,1,1,1,1,1,1,1,1,1,1,1,1,1,1,1,1,1,1,1,1
Add_Drug_Vol=7,7,7,7,7,7,7,7,7,7,7,7,7,7,7,7,7,7,7,7,7,7,7,7,7,7,7,7,7,7,7,7,7,7,7,7,7,7,7,7,7,7,7,7,7,7,7,7
Innoc_Map=111011101110111011101110111011101110111011101110111011101110111011101110111011101110111011101110
Dilute_Map=111111111111111111111111111111111111111111111111111111111111111111111111111111111111111111111111
data_file_name=_asya_ps2_1_96.txt
barcode=""
Hit_Call_Threshold=1.000000
Reference_Well=A01
WT_Ref_Well=0
Project_Name=test
Pipet_Gens_Point=5.00,10.00,15.00,20.00,5.00,10.00,15.00,20.00,5.00,10.00,15.00,20.00,5.00,10.00,15.00,20.00,5.00,10.00,15.00,20.00,5.00,10.00,15.00,20.00,5.00,10.00,15.00,20.00,5.00,10.00,15.00,20.00,5.00,10.00,15.00,20.00,5.00,10.00,15.00,20.00,5.00,10.00,15.00,20.00,5.00,10.00,15.00,20.00,
Shake_Divisor=1
data_handling=file_&_DB_&_auto_analysis
time_frm_freezer=-1.00
gens_frm_freezer=-1.00
Well_Vol=100
Parent_ID=""
Units=%
Quarter=A
media_name=ypd
Save_Mode=one_to_one
Consolidate_Save_Map=1,2,3,4,5,6,7,8,9,10,11,12,13,14,15,16,17,18,19,20,21,22,23,24,25,26,27,28,29,30,31,32,33,34,35,36,37,38,39,40,41,42,43,44,45,46,47,48
Add_Drug_at_Start_Map=000000000000000000000000000000000000000000000000000
Add_Drug_Labware=add_drug_48
Max_Dynam_OD_Change=0.05
Reads_After_Pipet=0
Ref_Type=single_ref
Read_to_Add_Drug_at_Start=0
Send_Email_at_Pipet=no_email
Strain_Name=""
Media=ypd
drug_vol=2.00
Drug_Name=""
Drug_Conc=2
Innoc_Conc=""
Strain_Plate=none
ShakeIntensity=High
ShakeMode=Orbital
NumberOfFlashes=1
PartOfPlate=0
MovePlateOutAfterMeasurement=0
IntegrationLagTime=0
IntegrationTime=100
DelayMoveFlashFluorescence=0
[Drug_Data]
Drug_Plate=none
Strain_Plate=none
Media=ypd
Drug_Name=nd,nd,nd,nd,nd,nd,nd,nd,nd,nd,nd,nd,nd,nd,nd,nd,nd,nd,nd,nd,nd,nd,nd,nd,nd,nd,nd,nd,nd,nd,nd,nd,nd,nd,nd,nd,nd,nd,nd,nd,nd,nd,nd,nd,nd,nd,nd,nd,nd,nd,nd,nd,nd,nd,nd,nd,nd,nd,nd,nd,nd,nd,nd,nd,nd,nd,nd,nd,nd,nd,nd,nd,nd,nd,nd,nd,nd,nd,nd,nd,nd,nd,nd,nd,nd,nd,nd,nd,nd,nd,nd,nd,nd,nd,nd,nd
Strain_Name=ud
Drug_Conc=""
Innoc_Conc=0.06250,0.06250,0.06250,0.06250,0.06250,0.06250,0.06250,0.06250,0.06250,0.06250,0.06250,0.06250,0.06250,0.06250,0.06250,0.06250,0.06250,0.06250,0.06250,0.06250,0.06250,0.06250,0.06250,0.06250,0.06250,0.06250,0.06250,0.06250,0.06250,0.06250,0.06250,0.06250,0.06250,0.06250,0.06250,0.06250,0.06250,0.06250,0.06250,0.06250,0.06250,0.06250,0.06250,0.06250,0.06250,0.06250,0.06250,0.06250,0.06250,0.06250,0.06250,0.06250,0.06250,0.06250,0.06250,0.06250,0.06250,0.06250,0.06250,0.06250,0.06250,0.06250,0.06250,0.06250,0.06250,0.06250,0.06250,0.06250,0.06250,0.06250,0.06250,0.06250,0.06250,0.06250,0.06250,0.06250,0.06250,0.06250,0.06250,0.06250,0.06250,0.06250,0.06250,0.06250,0.06250,0.06250,0.06250,0.06250,0.06250,0.06250,0.06250,0.06250,0.06250,0.06250,0.06250,0.06250
Run_ID=none
Plate_Quarter=A
Units=%,%,%,%,%,%,%,%,%,%,%,%,%,%,%,%,%,%,%,%,%,%,%,%,%,%,%,%,%,%,%,%,%,%,%,%,%,%,%,%,%,%,%,%,%,%,%,%,%,%,%,%,%,%,%,%,%,%,%,%,%,%,%,%,%,%,%,%,%,%,%,%,%,%,%,%,%,%,%,%,%,%,%,%,%,%,%,%,%,%,%,%,%,%,%,%
Parent_ID=""
Project_Name=test
Strain_Backgrnd=0,0,0,0,0,0,0,0,0,0,0,0,0,0,0,0,0,0,0,0,0,0,0,0,0,0,0,0,0,0,0,0,0,0,0,0,0,0,0,0,0,0,0,0,0,0,0,0,0,0,0,0,0,0,0,0,0,0,0,0,0,0,0,0,0,0,0,0,0,0,0,0,0,0,0,0,0,0,0,0,0,0,0,0,0,0,0,0,0,0,0,0,0,0,0,0
Well_Vol=100,100,100,100,100,100,100,100,100,100,100,100,100,100,100,100,100,100,100,100,100,100,100,100,100,100,100,100,100,100,100,100,100,100,100,100,100,100,100,100,100,100,100,100,100,100,100,100,100,100,100,100,100,100,100,100,100,100,100,100,100,100,100,100,100,100,100,100,100,100,100,100,100,100,100,100,100,100,100,100,100,100,100,100,100,100,100,100,100,100,100,100,100,100,100,100
time_frm_freezer=-1.00
gens_frm_freezer=-1.00
user=corey
Strain_Pool=ud,ud,ud,ud,ud,ud,ud,ud,ud,ud,ud,ud,ud,ud,ud,ud,ud,ud,ud,ud,ud,ud,ud,ud,ud,ud,ud,ud,ud,ud,ud,ud,ud,ud,ud,ud,ud,ud,ud,ud,ud,ud,ud,ud,ud,ud,ud,ud,ud,ud,ud,ud,ud,ud,ud,ud,ud,ud,ud,ud,ud,ud,ud,ud,ud,ud,ud,ud,ud,ud,ud,ud,ud,ud,ud,ud,ud,ud,ud,ud,ud,ud,ud,ud,ud,ud,ud,ud,ud,ud,ud,ud,ud,ud,ud,ud
Well_Alias=A01,A02,A03,A04,A05,A06,A07,A08,A09,A10,A11,A12,B01,B02,B03,B04,B05,B06,B07,B08,B09,B10,B11,B12,C01,C02,C03,C04,C05,C06,C07,C08,C09,C10,C11,C12,D01,D02,D03,D04,D05,D06,D07,D08,D09,D10,D11,D12,E01,E02,E03,E04,E05,E06,E07,E08,E09,E10,E11,E12,F01,F02,F03,F04,F05,F06,F07,F08,F09,F10,F11,F12,G01,G02,G03,G04,G05,G06,G07,G08,G09,G10,G11,G12,H01,H02,H03,H04,H05,H06,H07,H08,H09,H10,H11,H12
Well_Pos=1,2,3,4,5,6,7,8,9,10,11,12,13,14,15,16,17,18,19,20,21,22,23,24,25,26,27,28,29,30,31,32,33,34,35,36,37,38,39,40,41,42,43,44,45,46,47,48,49,50,51,52,53,54,55,56,57,58,59,60,61,62,63,64,65,66,67,68,69,70,71,72,73,74,75,76,77,78,79,80,81,82,83,84,85,86,87,88,89,90,91,92,93,94,95,96
position=A01,A02,A03,A04,A05,A06,A07,A08,A09,A10,A11,A12,B01,B02,B03,B04,B05,B06,B07,B08,B09,B10,B11,B12,C01,C02,C03,C04,C05,C06,C07,C08,C09,C10,C11,C12,D01,D02,D03,D04,D05,D06,D07,D08,D09,D10,D11,D12,E01,E02,E03,E04,E05,E06,E07,E08,E09,E10,E11,E12,F01,F02,F03,F04,F05,F06,F07,F08,F09,F10,F11,F12,G01,G02,G03,G04,G05,G06,G07,G08,G09,G10,G11,G12,H01,H02,H03,H04,H05,H06,H07,H08,H09,H10,H11,H12
[Runtime_State]
Instrument=Tecan_23
Start_Time_Now=3.2627128388E+9
Reads_Completed=89
Innoc_Direction=down
Wells_In_Use=111111111111111111111111111111111111111111111111111111111111111111111111111111111111111111111111
Innoc_Map=111111111111111111111111111111111111111111111111111111111111111111111111111111111111000000000000
Dilute_Map=111111111111111111111111111111111111111111111111111111111111111111111111111111111111111111111111
Save_Sample_Map=000000000000000000000000000000000000000000000000010000000100000001000000010000000100000001000000
Current_OD=0.953,1.089,0.849,0.842,0.837,0.793,0.892,0.911,0.912,1.052,0.915,0.636,0.884,0.866,0.853,0.867,0.811,0.763,1.140,0.891,0.904,1.051,0.892,0.735,0.913,0.851,0.836,0.815,0.808,0.760,0.912,0.930,0.894,0.908,0.946,0.755,0.933,0.815,0.842,0.826,0.740,0.723,0.944,0.932,0.845,0.852,0.861,0.724,0.796,0.759,0.748,0.696,0.590,0.342,0.811,0.792,0.831,0.789,0.819,0.718,0.676,0.686,0.637,0.596,0.336,0.154,0.676,0.688,0.730,0.717,0.726,0.603,0.066,0.065,0.064,0.063,0.063,0.064,0.065,0.063,0.063,0.065,0.063,0.064,0.064,0.064,0.064,0.065,0.063,0.065,0.064,0.063,0.064,0.063,0.064,0.064
Bckgrnd_OD=0.143,0.084,0.088,0.085,0.084,0.077,0.085,0.081,0.083,0.082,0.083,0.093,0.084,0.083,0.084,0.084,0.080,0.080,0.084,0.083,0.083,0.084,0.084,0.092,0.123,0.084,0.086,0.086,0.082,0.079,0.083,0.083,0.084,0.084,0.088,0.095,0.083,0.083,0.083,0.082,0.081,0.078,0.081,0.082,0.080,0.081,0.081,0.091,0.130,0.086,0.084,0.085,0.079,0.079,0.083,0.082,0.082,0.084,0.082,0.099,0.080,0.084,0.084,0.083,0.080,0.078,0.082,0.081,0.082,0.080,0.080,0.088,0.063,0.062,0.061,0.061,0.060,0.059,0.060,0.059,0.060,0.060,0.058,0.060,0.062,0.059,0.060,0.062,0.060,0.060,0.059,0.060,0.060,0.059,0.059,0.059
Mapped=111111111111111111111110111111111111110011111110111111111111111111111111111111111111111111111111
Pipet_Completed=000000000000000000000000000000000000000000000000000000000000000000000000000000000000000000000000
Innoc_Completed=0,0,0,0,0,0,0,0,0,0,0,0,0,0,0,0,0,0,0,0,0,0,0,0,0,0,0,0,0,0,0,0,0,0,0,0,0,0,0,0,0,0,0,0,0,0,0,0,0,0,0,0,0,0,0,0,0,0,0,0,0,0,0,0,0,0,0,0,0,0,0,0,0,0,0,0,0,0,0,0,0,0,0,0,0,0,0,0,0,0,0,0,0,0,0,0
Save_Completed=0,0,0,0,0,0,0,0,0,0,0,0,0,0,0,0,0,0,0,0,0,0,0,0,0,0,0,0,0,0,0,0,0,0,0,0,0,0,0,0,0,0,0,0,0,0,0,0,0,0,0,0,0,0,0,0,0,0,0,0,0,0,0,0,0,0,0,0,0,0,0,0,0,0,0,0,0,0,0,0,0,0,0,0,0,0,0,0,0,0,0,0,0,0,0,0
Pipeted_At=0,0,0,0,0,0,0,0,0,0,0,0,0,0,0,0,0,0,0,0,0,0,0,0,0,0,0,0,0,0,0,0,0,0,0,0,0,0,0,0,0,0,0,0,0,0,0,0,0,0,0,0,0,0,0,0,0,0,0,0,0,0,0,0,0,0,0,0,0,0,0,0,0,0,0,0,0,0,0,0,0,0,0,0,0,0,0,0,0,0,0,0,0,0,0,0
Pipeted_OD=0,0,0,0,0,0,0,0,0,0,0,0,0,0,0,0,0,0,0,0,0,0,0,0,0,0,0,0,0,0,0,0,0,0,0,0,0,0,0,0,0,0,0,0,0,0,0,0,0,0,0,0,0,0,0,0,0,0,0,0,0,0,0,0,0,0,0,0,0,0,0,0,0,0,0,0,0,0,0,0,0,0,0,0,0,0,0,0,0,0,0,0,0,0,0,0
Dilutes_Completed=0,0,0,0,0,0,0,0,0,0,0,0,0,0,0,0,0,0,0,0,0,0,0,0,0,0,0,0,0,0,0,0,0,0,0,0,0,0,0,0,0,0,0,0,0,0,0,0,0,0,0,0,0,0,0,0,0,0,0,0,0,0,0,0,0,0,0,0,0,0,0,0,0,0,0,0,0,0,0,0,0,0,0,0,0,0,0,0,0,0,0,0,0,0,0,0
Time_At_Innoc=0,0,0,0,0,0,0,0,0,0,0,0,0,0,0,0,0,0,0,0,0,0,0,0,0,0,0,0,0,0,0,0,0,0,0,0,0,0,0,0,0,0,0,0,0,0,0,0,0,0,0,0,0,0,0,0,0,0,0,0,0,0,0,0,0,0,0,0,0,0,0,0,0,0,0,0,0,0,0,0,0,0,0,0,0,0,0,0,0,0,0,0,0,0,0,0
Time_At_Save=0,0,0,0,0,0,0,0,0,0,0,0,0,0,0,0,0,0,0,0,0,0,0,0,0,0,0,0,0,0,0,0,0,0,0,0,0,0,0,0,0,0,0,0,0,0,0,0,0,0,0,0,0,0,0,0,0,0,0,0,0,0,0,0,0,0,0,0,0,0,0,0,0,0,0,0,0,0,0,0,0,0,0,0,0,0,0,0,0,0,0,0,0,0,0,0
Time_At_Dilute=0,0,0,0,0,0,0,0,0,0,0,0,0,0,0,0,0,0,0,0,0,0,0,0,0,0,0,0,0,0,0,0,0,0,0,0,0,0,0,0,0,0,0,0,0,0,0,0,0,0,0,0,0,0,0,0,0,0,0,0,0,0,0,0,0,0,0,0,0,0,0,0,0,0,0,0,0,0,0,0,0,0,0,0,0,0,0,0,0,0,0,0,0,0,0,0
Previous_OD=0.953,1.089,0.849,0.842,0.837,0.793,0.892,0.911,0.912,1.052,0.915,0.636,0.884,0.866,0.853,0.867,0.811,0.763,1.140,0.891,0.904,1.051,0.892,0.735,0.913,0.851,0.836,0.815,0.808,0.760,0.912,0.930,0.894,0.908,0.946,0.755,0.933,0.815,0.842,0.826,0.740,0.723,0.944,0.932,0.845,0.852,0.861,0.724,0.796,0.759,0.748,0.696,0.590,0.342,0.811,0.792,0.831,0.789,0.819,0.718,0.676,0.686,0.637,0.596,0.336,0.154,0.676,0.688,0.730,0.717,0.726,0.603,0.066,0.065,0.064,0.063,0.063,0.064,0.065,0.063,0.063,0.065,0.063,0.064,0.064,0.064,0.064,0.065,0.063,0.065,0.064,0.063,0.064,0.063,0.064,0.064
Prev_Delta_OD=0.003,0.004,0.002,0.015,0.010,0.001,0.014,0.001,0.022,0.058,0.007,0.055,0.013,0.009,0.018,0.002,0.003,0.006,0.014,0.019,0.012,0.010,0.019,0.016,0.012,0.014,0.006,0.015,0.006,0.016,0.030,0.001,0.007,0.001,0.000,0.019,0.021,0.016,0.019,0.030,0.002,0.050,0.004,0.028,0.013,0.025,0.021,0.031,0.008,0.001,0.012,0.016,0.018,0.022,0.011,0.011,0.077,0.019,0.037,0.024,0.011,0.027,0.011,0.014,0.021,0.009,0.009,0.039,0.046,0.045,0.022,0.013,0.002,0.001,0.001,0.003,0.000,0.002,0.000,0.001,0.001,0.001,0.002,0.001,0.001,0.000,0.000,0.001,0.002,0.000,0.000,0.001,0.001,0.000,0.000,0.000
Delta_From_Ref=0.000,0.000,2.821,3.134,3.609,3.969,2.697,3.666,0.000,0.000,3.607,3.373,2.653,2.721,5.736,7.011,0.000,0.000,2.500,2.876,2.919,3.317,8.257,8.907,0.000,0.000,3.067,3.432,3.716,3.899,4.543,4.844,0.000,0.000,3.424,3.261,3.046,3.161,7.287,8.098,0.000,0.000,3.030,3.127,3.311,3.430,8.359,8.977,0.000,0.000,0.000,0.000,0.000,0.000,0.000,0.000,0.000,0.000,0.000,0.000,0.000,0.000,0.000,0.000,0.000,0.000,0.000,0.000,0.000,0.000,0.000,0.000,0.000,0.000,0.000,0.000,0.000,0.000,0.000,0.000,0.000,0.000,0.000,0.000,0.000,0.000,0.000,0.000,0.000,0.000,0.000,0.000,0.000,0.000,0.000,0.000
Sig_OD_Delta=0,0,1,1,1,1,1,1,0,0,1,1,1,1,1,1,0,0,1,1,1,1,1,1,0,0,1,1,1,1,1,1,0,0,1,1,1,1,1,1,0,0,1,1,1,1,1,1,0,0,0,0,0,0,0,0,0,0,0,0,0,0,0,0,0,0,0,0,0,0,0,0,0,0,0,0,0,0,0,0,0,0,0,0,0,0,0,0,0,0,0,0,0,0,0,0
Add_Drug_at_Start_Map=000000000000000000000000000000000000000000000000000000000000000000000000000000000000000000000000
[Analysis]
Drug_ID=A1,A2,A3,A4,A5,A6,B1,B2,B3,B4,B5,B6,C1,C2,C3,C4,C5,C6,D1,D2,D3,D4,D5,D6,E1,E2,E3,E4,E5,E6,F1,F2,F3,F4,F5,F6,G1,G2,G3,G4,G5,G6,H1,H2,H3,H4,H5,H6
Decision=no_inh,no_inh,ps2_2_1,ps2_4_1,ps2_4_2,other,ps2_1_1,ps2_1_1,ps2_4_1,ps2_4_1,other,other,ps2_1_1,ps2_4_1,ps2_4_1,ps2_4_2,other,other,ps2_4_1,ps2_4_1,ps2_4_1,ps2_4_2,other,other,ps2_4_2,ps2_4_2,ps2_4_2,other,other,ps3_4_6,other,other,other,other,ps3_4_6,ps3_4_6,screen,screen,ps3_4_6,screen,ps3_4_6,screen,screen,screen,screen,screen,screen,screen,no_inh,no_inh,ps2_1_1,ps2_4_1,ps2_4_2,other,no_inh,ps2_1_1,ps2_2_1,ps2_4_1,ps2_4_2,other,ps2_1_1,ps2_1_1,ps2_4_1,ps2_4_1,ps2_4_2,other,ps2_4_1,ps2_4_1,ps2_4_1,ps2_4_1,ps2_4_2,other,ps2_4_2,ps2_4_2,ps2_4_2,ps2_4_2,ps2_4_2,other,other,other,other,other,other,other,screen,screen,screen,screen,screen,screen,screen,ps3_4_6,screen,screen,ps3_4_6,screen
Plot_Min=0.100,0.100,0.100,0.100,0.100,0.100,0.100,0.100,0.100,0.100,0.100,0.100,0.100,0.100,0.100,0.100,0.100,0.100,0.100,0.100,0.100,0.100,0.100,0.100,0.100,0.100,0.100,0.100,0.100,0.100,0.100,0.100,0.100,0.100,0.100,0.100,0.100,0.100,0.100,0.100,0.100,0.100,0.100,0.100,0.100,0.100,0.100,0.100
Plot_Max=1.500,1.500,1.500,1.500,1.500,1.500,1.500,1.500,1.500,1.500,1.500,1.500,1.500,1.500,1.500,1.500,1.500,1.500,1.500,1.500,1.500,1.500,1.500,1.500,1.500,1.500,1.500,1.500,1.500,1.500,1.500,1.500,1.500,1.500,1.500,1.500,1.500,1.500,1.500,1.500,1.500,1.500,1.500,1.500,1.500,1.500,1.500,1.500
G_Plot_Min=0.1
G_Plot_Delta=0.7
Plot_On_Off=0
OD_Gen_Pt=0.460
Gens_to_OD_Pt=5.000
Avg_G=1.924,1.945,2.116,2.227,2.566,3.391,2.023,2.076,2.194,2.377,2.880,3.546,2.079,2.198,2.309,2.547,2.891,3.655,2.307,2.399,2.467,2.664,3.233,4.042,2.581,2.618,2.755,3.073,4.155,5.141,3.101,3.112,3.350,3.901,5.185,8.306,0.000,0.000,31.544,0.000,35.998,0.000,0.000,0.000,0.000,0.000,0.000,0.000,1.883,1.955,2.061,2.224,2.636,4.220,1.992,2.109,2.143,2.306,2.620,3.852,2.108,2.125,2.191,2.347,2.597,3.758,2.238,2.277,2.410,2.477,2.703,3.725,2.488,2.549,2.556,2.722,2.851,3.541,3.088,3.072,3.006,3.083,3.128,4.159,0.000,0.000,0.000,0.000,0.000,0.000,0.000,36.994,0.000,0.000,24.994,0.000
Max_Slope=1.927,1.426,1.647,1.755,2.083,2.139,1.803,1.641,1.510,1.692,1.896,2.444,1.727,1.815,1.922,1.851,1.758,2.134,2.136,1.662,1.955,2.227,1.820,2.230,2.658,2.356,2.347,2.401,3.508,3.773,3.057,3.164,2.834,2.861,6.416,13.717,52.033,56.151,67.282,60.582,61.908,74.380,67.313,64.722,53.342,60.564,47.635,52.354,1.602,1.298,1.304,1.173,1.590,2.510,1.377,1.322,1.234,1.272,1.523,2.311,1.245,1.309,1.317,1.426,1.664,2.581,1.706,1.456,1.558,1.619,1.511,2.571,1.737,2.093,1.937,1.785,1.948,2.573,3.408,3.056,2.789,2.310,2.461,3.831,43.945,46.859,47.106,56.526,50.761,55.074,51.073,53.326,38.728,52.013,48.166,52.680
Fit_Model=all
Fit_Const_OD_Base=0.085
Fit_Const_N0=0.01500
Fit_Const_T0=0.000
G_Fit_Min=0.100
G_Fit_Delta=0.400
Fit_On_Off=0.000,0.000,0.000,0.000,0.000,0.000,0.000,0.000,0.000,0.000,0.000,0.000,0.000,0.000,0.000,0.000,0.000,0.000,0.000,0.000,0.000,0.000,0.000,0.000,0.000,0.000,0.000,0.000,0.000,0.000,0.000,0.000,0.000,0.000,0.000,0.000,0.000,0.000,0.000,0.000,0.000,0.000,0.000,0.000,0.000,0.000,0.000,0.000,0.000,0.000,0.000,0.000,0.000,0.000,0.000,0.000,0.000,0.000,0.000,0.000,0.000,0.000,0.000,0.000,0.000,0.000,0.000,0.000,0.000,0.000,0.000,0.000,0.000,0.000,0.000,0.000,0.000,0.000,0.000,0.000,0.000,0.000,0.000,0.000,0.000,0.000,0.000,0.000,0.000,0.000,0.000,0.000,0.000,0.000,0.000,0.000
Fit_Min=0.093,0.034,0.038,0.035,0.034,0.027,0.034,0.033,0.034,0.034,0.030,0.030,0.073,0.034,0.036,0.036,0.032,0.029,0.033,0.033,0.033,0.032,0.031,0.028,0.080,0.036,0.034,0.035,0.029,0.029,0.030,0.034,0.034,0.033,0.030,0.028,0.013,0.012,0.011,0.011,0.010,0.009,0.012,0.009,0.010,0.012,0.010,0.010,0.000,0.000,0.000,0.000,0.000,0.000,0.000,0.000,0.000,0.000,0.000,0.000,0.000,0.000,0.000,0.000,0.000,0.000,0.000,0.000,0.000,0.000,0.000,0.000,0.000,0.000,0.000,0.000,0.000,0.000,0.000,0.000,0.000,0.000,0.000,0.000,0.000,0.000,0.000,0.000,0.000,0.000,0.000,0.000,0.000,0.000,0.000,0.000
Fit_Delta=0.374,0.621,0.480,0.405,0.614,0.430,0.571,0.530,0.571,0.450,0.410,0.322,0.605,0.428,0.492,0.307,0.412,0.494,0.493,0.441,0.380,0.274,0.512,0.466,0.495,0.309,0.491,0.520,0.441,0.172,0.396,0.489,0.315,0.402,0.223,0.063,1.500,1.500,0.008,1.500,0.007,1.500,1.500,1.500,1.500,1.500,1.500,1.500,0.650,0.629,0.550,0.414,0.563,0.465,0.555,0.471,0.440,0.483,0.579,0.507,0.460,0.466,0.580,0.467,0.595,0.326,0.367,0.501,0.422,0.362,0.534,0.346,0.352,0.326,0.316,0.518,0.432,0.346,0.406,0.347,0.433,0.400,0.541,0.413,0.000,0.000,0.000,0.000,0.000,0.000,0.000,0.010,0.000,0.000,0.007,0.000
Fit_Offset=0.141,0.074,0.081,0.080,0.079,0.079,0.073,0.076,0.076,0.079,0.081,0.081,0.121,0.078,0.080,0.083,0.081,0.081,0.076,0.075,0.079,0.082,0.077,0.080,0.133,0.081,0.079,0.077,0.075,0.081,0.075,0.077,0.079,0.076,0.079,0.081,0.000,0.000,0.064,0.000,0.064,0.000,0.000,0.000,0.000,0.000,0.000,0.000,0.071,0.071,0.075,0.081,0.080,0.097,0.076,0.076,0.078,0.080,0.081,0.092,0.073,0.076,0.075,0.080,0.085,0.098,0.075,0.075,0.076,0.078,0.079,0.091,0.077,0.077,0.079,0.077,0.081,0.096,0.074,0.078,0.077,0.077,0.077,0.087,0.000,0.000,0.000,0.000,0.000,0.000,0.000,0.066,0.000,0.000,0.062,0.000
Fit_N0=0.016,0.010,0.008,0.007,0.007,0.001,0.009,0.009,0.012,0.005,0.003,0.001,0.014,0.007,0.009,0.006,0.006,0.002,0.010,0.012,0.008,0.006,0.005,0.002,0.014,0.007,0.007,0.008,0.003,0.001,0.007,0.008,0.006,0.006,0.003,0.001,0.000,0.000,0.000,0.000,0.000,0.000,0.000,0.000,0.000,0.000,0.000,0.000,0.011,0.009,0.009,0.005,0.004,0.004,0.007,0.007,0.008,0.006,0.006,0.004,0.012,0.009,0.008,0.005,0.004,0.003,0.010,0.010,0.007,0.007,0.004,0.002,0.009,0.009,0.005,0.007,0.005,0.004,0.009,0.007,0.006,0.009,0.006,0.004,0.000,0.000,0.000,0.000,0.000,0.000,0.000,-0.000,0.000,0.000,0.005,0.000
Fit_T0=2.024,1.424,1.787,2.053,2.962,3.766,1.156,1.359,2.405,1.480,2.738,4.194,0.186,1.049,2.067,2.908,4.077,3.422,1.601,2.331,2.327,3.018,3.354,4.573,1.757,1.489,1.058,1.691,-0.307,5.340,1.483,1.254,2.125,1.467,4.093,5.945,0.000,0.000,6.352,0.000,6.343,0.000,0.000,0.000,0.000,0.000,0.000,0.000,1.069,1.039,1.678,1.834,2.131,4.626,0.379,1.175,1.716,2.155,2.766,3.706,1.382,1.213,1.132,1.363,2.143,2.521,1.691,1.851,1.708,2.369,1.953,2.118,1.014,1.969,1.091,1.608,2.372,1.500,1.399,1.748,1.395,2.550,1.694,1.416,0.000,0.000,0.000,0.000,0.000,0.000,0.000,6.401,0.000,0.000,2.247,0.000
Fit_G=1.544,1.534,1.478,1.456,1.652,1.555,1.605,1.593,1.662,1.542,1.552,1.542,2.053,1.654,1.688,1.585,1.665,1.840,1.785,1.783,1.691,1.599,1.955,1.931,2.251,1.872,2.076,2.329,2.794,2.141,2.311,2.433,2.235,2.735,2.738,2.288,0.000,0.000,1.467,0.000,1.769,0.000,0.000,0.000,0.000,0.000,0.000,0.000,1.604,1.582,1.516,1.419,1.684,2.458,1.592,1.534,1.520,1.519,1.683,2.285,1.727,1.618,1.705,1.614,1.659,2.273,1.690,1.747,1.711,1.650,1.731,2.159,2.004,1.888,1.844,1.997,1.808,2.350,2.458,2.192,2.162,2.211,2.254,2.752,0.000,0.000,0.000,0.000,0.000,0.000,0.000,2.639,0.000,0.000,1.718,0.000
Fit_Error=72.768,261.410,91.074,72.022,594.659,125.657,137.406,152.318,280.704,105.274,82.082,29.376,502.456,62.673,167.022,26.880,96.703,285.537,75.263,63.974,45.904,15.286,233.460,170.581,232.077,17.717,185.503,443.288,395.238,8.579,33.599,131.241,22.557,168.337,22.708,0.661,0.000,0.000,0.126,0.000,0.488,0.000,0.000,0.000,0.000,0.000,0.000,0.000,373.199,412.266,189.661,57.232,199.656,146.911,148.805,78.718,68.387,103.088,214.059,135.299,84.242,88.151,260.019,122.533,285.950,52.744,29.342,100.058,81.985,37.750,133.710,31.105,22.357,27.485,19.593,235.840,70.344,74.776,78.376,25.550,70.114,54.524,182.550,82.621,0.000,0.000,0.000,0.000,0.000,0.000,0.000,0.398,0.000,0.000,0.413,0.000
Fit_CV=79.000,93.000,100.000,77.000,118.000,167.000,76.000,63.000,115.000,94.000,103.000,150.000,94.000,88.000,104.000,126.000,133.000,190.000,103.000,100.000,108.000,99.000,167.000,259.000,114.000,92.000,133.000,144.000,291.000,224.000,121.000,170.000,114.000,209.000,231.000,196.000,0.000,0.000,42.000,0.000,33.000,0.000,0.000,0.000,0.000,0.000,0.000,0.000,89.000,81.000,79.000,80.000,103.000,219.000,106.000,80.000,85.000,96.000,122.000,191.000,92.000,75.000,140.000,95.000,111.000,147.000,90.000,103.000,91.000,100.000,103.000,134.000,84.000,82.000,103.000,115.000,98.000,169.000,154.000,104.000,104.000,135.000,241.000,184.000,0.000,0.000,0.000,0.000,0.000,0.000,0.000,65.000,0.000,0.000,3.000,0.000
Time_to_20_Gens=0,0,0,0,0,0,0,0,0,0,0,0,0,0,0,0,0,0,0,0,0,0,0,0,0,0,0,0,0,0,0,0,0,0,0,0,0,0,0,0,0,0,0,0,0,0,0,0
Time_to_each_5_Gens=0,0,0,0,0,0,0,0,0,0,0,0,0,0,0,0,0,0,0,0,0,0,0,0,0,0,0,0,0,0,0,0,0,0,0,0,0,0,0,0,0,0,0,0,0,0,0,0
Time_to_each_n_Gens=9.620,9.725,10.580,11.133,12.832,16.953,10.117,10.378,10.969,11.886,14.400,17.732,10.395,10.991,11.547,12.735,14.455,18.275,11.537,11.996,12.336,13.320,16.165,20.212,12.907,13.091,13.775,15.363,20.775,21.775,15.507,15.561,16.748,19.503,21.781,21.776,0.000,0.000,11.009,0.000,10.949,0.000,0.000,0.000,0.000,0.000,0.000,0.000,9.413,9.773,10.304,11.120,13.182,21.099,9.960,10.544,10.713,11.532,13.098,19.262,10.540,10.625,10.955,11.736,12.983,18.788,11.188,11.385,12.052,12.384,13.515,18.623,12.438,12.745,12.782,13.610,14.253,17.705,15.438,15.359,15.028,15.413,15.642,20.794,0.000,0.000,0.000,0.000,0.000,0.000,0.000,11.181,0.000,0.000,11.012,0.000
Min_Pt_OD=0,0,0,0,0,0,0,0,0,0,0,0,0,0,0,0,0,0,0,0,0,0,0,0,0,0,0,0,0,0,0,0,0,0,0,0,0,0,0,0,0,0,0,0,0,0,0,0
Min_Pt_t=0,0,0,0,0,0,0,0,0,0,0,0,0,0,0,0,0,0,0,0,0,0,0,0,0,0,0,0,0,0,0,0,0,0,0,0,0,0,0,0,0,0,0,0,0,0,0,0
TO_OD=0,0,0,0,0,0,0,0,0,0,0,0,0,0,0,0,0,0,0,0,0,0,0,0,0,0,0,0,0,0,0,0,0,0,0,0,0,0,0,0,0,0,0,0,0,0,0,0
Ref_ID=A01
Multi_Refs=single_ref
test=A01,A02,A03,A04,A05,A06,A07,A08,A09,A10,A11,A12,B01,B02,B03,B04,B05,B06,B07,B08,B09,B10,B11,B12,C01,C02,C03,C04,C05,C06,C07,C08,C09,C10,C11,C12,D01,D02,D03,D04,D05,D06,D07,D08,D09,D10,D11,D12,E01,E02,E03,E04,E05,E06,E07,E08,E09,E10,E11,E12,F01,F02,F03,F04,F05,F06,F07,F08,F09,F10,F11,F12,G01,G02,G03,G04,G05,G06,G07,G08,G09,G10,G11,G12,H01,H02,H03,H04,H05,H06,H07,H08,H09,H10,H11,H12
Start_Time_Now=3.2627128390E+9
Start_Date="5/22/2007+2:07 PM"
pv_to_plate_order=no
gen_time_cutoff=0.000
Drug_Name=nd?:;-ud+0,nd?:;-ud+0,nd?:;-ud+0,nd?:;-ud+0,nd?:;-ud+0,nd?:;-ud+0,nd?:;-ud+0,nd?:;-ud+0,nd?:;-ud+0,nd?:;-ud+0,nd?:;-ud+0,nd?:;-ud+0,nd?:;-ud+0,nd?:;-ud+0,nd?:;-ud+0,nd?:;-ud+0,nd?:;-ud+0,nd?:;-ud+0,nd?:;-ud+0,nd?:;-ud+0,nd?:;-ud+0,nd?:;-ud+0,nd?:;-ud+0,nd?:;-ud+0,nd?:;-ud+0,nd?:;-ud+0,nd?:;-ud+0,nd?:;-ud+0,nd?:;-ud+0,nd?:;-ud+0,nd?:;-ud+0,nd?:;-ud+0,nd?:;-ud+0,nd?:;-ud+0,nd?:;-ud+0,nd?:;-ud+0,nd?:;-ud+0,nd?:;-ud+0,nd?:;-ud+0,nd?:;-ud+0,nd?:;-ud+0,nd?:;-ud+0,nd?:;-ud+0,nd?:;-ud+0,nd?:;-ud+0,nd?:;-ud+0,nd?:;-ud+0,nd?:;-ud+0,nd?:;-ud+0,nd?:;-ud+0,nd?:;-ud+0,nd?:;-ud+0,nd?:;-ud+0,nd?:;-ud+0,nd?:;-ud+0,nd?:;-ud+0,nd?:;-ud+0,nd?:;-ud+0,nd?:;-ud+0,nd?:;-ud+0,nd?:;-ud+0,nd?:;-ud+0,nd?:;-ud+0,nd?:;-ud+0,nd?:;-ud+0,nd?:;-ud+0,nd?:;-ud+0,nd?:;-ud+0,nd?:;-ud+0,nd?:;-ud+0,nd?:;-ud+0,nd?:;-ud+0,nd?:;-ud+0,nd?:;-ud+0,nd?:;-ud+0,nd?:;-ud+0,nd?:;-ud+0,nd?:;-ud+0,nd?:;-ud+0,nd?:;-ud+0,nd?:;-ud+0,nd?:;-ud+0,nd?:;-ud+0,nd?:;-ud+0,nd?:;-ud+0,nd?:;-ud+0,nd?:;-ud+0,nd?:;-ud+0,nd?:;-ud+0,nd?:;-ud+0,nd?:;-ud+0,nd?:;-ud+0,nd?:;-ud+0,nd?:;-ud+0,nd?:;-ud+0,nd?:;-ud+0
Drug_Well_Pos=A01,A02,A03,A04,A05,A06,B01,B02,B03,B04,B05,B06,C01,C02,C03,C04,C05,C06,D01,D02,D03,D04,D05,D06,E01,E02,E03,E04,E05,E06,F01,F02,F03,F04,F05,F06,G01,G02,G03,G04,G05,G06,H01,H02,H03,H04,H05,H06,A07,A08,A09,A10,A11,A12,B07,B08,B09,B10,B11,B12,C07,C08,C09,C10,C11,C12,D07,D08,D09,D10,D11,D12,E07,E08,E09,E10,E11,E12,F07,F08,F09,F10,F11,F12,G07,G08,G09,G10,G11,G12,H07,H08,H09,H10,H11,H12
Avg_G_tcut=1.924,1.945,2.116,2.227,2.566,3.391,2.023,2.076,2.194,2.377,2.880,3.546,2.079,2.198,2.309,2.547,2.891,3.655,2.307,2.399,2.467,2.664,3.233,4.042,2.581,2.618,2.755,3.073,4.155,5.141,3.101,3.112,3.350,3.901,5.185,8.306,0.000,0.000,31.544,0.000,35.998,0.000,0.000,0.000,0.000,0.000,0.000,0.000,1.883,1.955,2.061,2.224,2.636,4.220,1.992,2.109,2.143,2.306,2.620,3.852,2.108,2.125,2.191,2.347,2.597,3.758,2.238,2.277,2.410,2.477,2.703,3.725,2.488,2.549,2.556,2.722,2.851,3.541,3.088,3.072,3.006,3.083,3.128,4.159,0.000,0.000,0.000,0.000,0.000,0.000,0.000,36.994,0.000,0.000,24.994,0.000
t0_from_interval=0.929,2.225,2.732,3.033,4.360,7.639,2.293,2.201,2.689,3.476,5.062,8.484,-1.174,2.173,2.665,3.787,4.777,8.180,2.310,2.386,2.898,3.619,5.597,9.073,-1.621,2.626,2.697,3.128,3.972,10.060,2.608,2.662,3.339,4.240,6.734,11.275,0.000,0.000,0.000,0.000,0.000,0.000,0.000,0.000,0.000,0.000,0.000,0.000,2.087,2.233,2.552,3.179,4.221,6.710,2.072,2.376,2.462,3.534,4.148,5.551,1.740,2.071,2.497,2.998,4.153,5.496,2.285,2.483,2.465,3.296,3.809,6.005,2.048,2.443,2.713,3.164,3.604,4.478,2.082,2.464,2.751,2.763,3.548,4.782,0.000,0.000,0.000,0.000,0.000,0.000,0.000,0.000,0.000,0.000,0.000,0.000
Sum_Delta_Ref=0.000,0.938,3.704,5.267,10.544,22.528,2.211,2.129,4.076,6.937,15.049,25.035,2.107,4.097,6.547,10.890,15.459,26.086,6.397,7.938,9.409,12.655,20.548,29.477,10.725,12.260,14.007,17.962,26.548,32.526,18.320,18.449,21.232,25.507,31.575,33.920,-1.000,-1.000,34.507,-1.000,34.493,-1.000,-1.000,-1.000,-1.000,-1.000,-1.000,-1.000,0.569,0.163,2.914,5.040,11.683,29.837,1.310,2.694,3.003,6.037,11.273,27.241,2.001,2.066,4.549,5.702,10.483,25.979,5.079,6.306,7.489,9.046,12.006,25.896,9.968,11.441,11.777,13.523,14.781,23.661,17.864,17.992,17.272,17.794,18.861,27.991,-1.000,-1.000,-1.000,-1.000,-1.000,-1.000,-1.000,34.433,-1.000,-1.000,34.450,-1.000
Gens_at_time_G=5.000,5.000,5.000,5.000,5.000,5.000,5.000,5.000,5.000,5.000,5.000,5.000,5.000,5.000,5.000,5.000,5.000,5.000,5.000,5.000,5.000,5.000,5.000,5.000,5.000,5.000,5.000,5.000,5.000,4.236,5.000,5.000,5.000,5.000,4.201,2.622,0.000,0.000,0.349,0.000,0.304,0.000,0.000,0.000,0.000,0.000,0.000,0.000,5.000,5.000,5.000,5.000,5.000,5.000,5.000,5.000,5.000,5.000,5.000,5.000,5.000,5.000,5.000,5.000,5.000,5.000,5.000,5.000,5.000,5.000,5.000,5.000,5.000,5.000,5.000,5.000,5.000,5.000,5.000,5.000,5.000,5.000,5.000,5.000,0.000,0.000,0.000,0.000,0.000,0.000,0.000,0.302,0.000,0.000,0.441,0.000
G_Int_tcut=1.738,1.500,1.569,1.620,1.694,1.863,1.565,1.635,1.656,1.682,1.868,1.850,2.314,1.764,1.776,1.790,1.935,2.019,1.845,1.922,1.888,1.940,2.114,2.228,2.906,2.093,2.215,2.447,3.361,2.766,2.580,2.580,2.682,3.052,3.582,4.005,0.000,0.000,31.544,0.000,35.998,0.000,0.000,0.000,0.000,0.000,0.000,0.000,1.465,1.508,1.550,1.588,1.792,2.878,1.578,1.634,1.650,1.600,1.790,2.742,1.760,1.711,1.691,1.748,1.766,2.658,1.781,1.780,1.917,1.818,1.941,2.524,2.078,2.060,2.014,2.089,2.130,2.645,2.671,2.579,2.455,2.530,2.419,3.202,0.000,0.000,0.000,0.000,0.000,0.000,0.000,36.994,0.000,0.000,24.994,0.000
Sum_Del_12=0.000,0.723,3.033,4.367,7.405,9.525,1.803,2.355,3.897,5.671,8.470,9.713,1.525,3.639,5.008,7.041,8.494,9.624,4.763,5.226,6.165,7.383,9.137,9.730,5.457,6.678,7.237,8.177,9.307,9.825,8.069,8.107,8.661,9.210,9.760,9.889,9.916,9.928,9.927,9.908,9.922,9.915,9.950,9.859,9.914,9.895,9.863,9.899,0.068,0.769,2.166,4.562,7.691,9.435,1.341,2.701,3.047,5.458,7.673,9.431,2.250,2.608,3.796,5.401,7.618,9.211,4.241,4.756,5.537,6.392,7.680,9.436,5.956,6.562,6.760,7.397,8.037,9.067,7.822,7.989,8.049,8.125,8.458,9.360,9.884,9.888,9.902,9.889,9.844,9.933,9.866,9.839,9.885,9.855,9.902,9.861
Sum_Del_20=0.000,0.896,3.601,5.136,10.301,21.991,2.140,2.071,3.975,6.770,14.693,24.443,2.046,3.990,6.388,10.612,15.083,25.446,6.244,7.726,9.181,12.351,20.026,28.664,10.441,11.927,13.636,17.491,25.804,31.526,17.830,17.957,20.656,24.800,30.607,32.837,33.363,33.399,33.388,33.347,33.374,33.358,33.421,33.272,33.369,33.358,33.307,33.347,0.568,0.163,2.823,4.917,11.413,28.969,1.265,2.624,2.923,5.896,11.019,26.523,1.947,2.014,4.427,5.575,10.250,25.312,4.955,6.143,7.315,8.835,11.732,25.243,9.704,11.140,11.470,13.157,14.409,23.042,17.382,17.502,16.814,17.328,18.377,27.193,33.315,33.323,33.349,33.322,33.254,33.397,33.277,33.314,33.324,33.263,33.333,33.261
Sum_Del_24=0.000,0.952,3.673,5.157,10.326,22.479,2.228,2.019,3.940,6.791,14.971,25.010,2.130,4.021,6.413,10.912,15.400,26.062,6.242,8.043,9.339,12.627,20.810,30.382,11.104,12.606,14.345,18.590,27.886,35.356,18.990,19.178,22.143,26.640,34.370,37.629,38.517,38.554,38.544,38.498,38.525,38.508,38.575,38.411,38.522,38.516,38.456,38.497,0.660,0.349,2.991,4.906,11.447,31.409,1.262,2.543,2.896,5.825,10.957,27.647,1.882,1.880,4.543,5.418,10.155,26.256,4.925,6.289,7.278,8.855,11.756,26.269,10.052,11.593,11.933,13.802,14.774,24.250,18.528,18.729,17.801,18.349,19.276,29.360,38.462,38.471,38.499,38.470,38.395,38.550,38.424,38.469,38.471,38.408,38.479,38.397
Sum_12=10.099,9.376,7.066,5.732,2.694,0.574,8.296,7.744,6.202,4.428,1.629,0.386,8.574,6.460,5.091,3.058,1.605,0.475,5.336,4.873,3.934,2.716,0.962,0.369,4.642,3.421,2.862,1.922,0.792,0.273,2.030,1.992,1.438,0.889,0.339,0.210,0.183,0.171,0.172,0.191,0.177,0.184,0.149,0.240,0.185,0.204,0.236,0.200,10.167,9.330,7.933,5.537,2.408,0.664,8.758,7.398,7.052,4.641,2.426,0.668,7.849,7.491,6.303,4.698,2.481,0.888,5.858,5.343,4.562,3.707,2.419,0.663,4.143,3.537,3.339,2.702,2.062,1.032,2.277,2.110,2.050,1.974,1.641,0.739,0.215,0.211,0.197,0.210,0.255,0.166,0.233,0.260,0.214,0.244,0.197,0.238
Sum_20=33.643,32.747,30.042,28.508,23.342,11.652,31.503,31.573,29.669,26.873,18.950,9.200,31.598,29.654,27.255,23.031,18.561,8.197,27.400,25.918,24.463,21.292,13.618,4.980,23.203,21.717,20.008,16.152,7.839,2.117,15.813,15.686,12.987,8.843,3.036,0.806,0.280,0.245,0.255,0.296,0.269,0.285,0.222,0.371,0.274,0.285,0.337,0.296,34.212,33.806,30.820,28.726,22.230,4.674,32.379,31.019,30.720,27.747,22.624,7.120,31.696,31.629,29.216,28.069,23.394,8.331,28.688,27.501,26.328,24.809,21.911,8.401,23.939,22.503,22.174,20.486,19.234,10.601,16.261,16.141,16.829,16.316,15.266,6.450,0.328,0.320,0.294,0.321,0.389,0.246,0.366,0.329,0.319,0.381,0.310,0.382
Sum_24=38.811,37.859,35.138,33.654,28.485,16.331,36.583,36.792,34.871,32.020,23.840,13.801,36.681,34.790,32.398,27.899,23.411,12.749,32.569,30.768,29.472,26.183,18.001,8.429,27.707,26.205,24.466,20.221,10.925,3.455,19.821,19.633,16.668,12.171,4.441,1.182,0.294,0.257,0.267,0.313,0.286,0.303,0.236,0.400,0.289,0.295,0.355,0.314,39.471,39.160,35.820,33.905,27.364,7.402,37.548,36.268,35.915,32.986,27.854,11.164,36.929,36.931,34.268,33.393,28.656,12.555,33.886,32.522,31.533,29.956,27.055,12.542,28.759,27.218,26.878,25.009,24.037,14.561,20.283,20.082,21.010,20.462,19.535,9.451,0.349,0.340,0.312,0.341,0.416,0.261,0.387,0.342,0.340,0.403,0.332,0.414
G_by_Interval=1.738,1.500,1.569,1.620,1.694,1.863,1.565,1.635,1.656,1.682,1.868,1.850,2.314,1.764,1.776,1.790,1.935,2.019,1.845,1.922,1.888,1.940,2.114,2.228,2.906,2.093,2.215,2.447,3.361,2.766,2.580,2.580,2.682,3.052,3.582,4.005,0.000,0.000,31.544,0.000,35.998,0.000,0.000,0.000,0.000,0.000,0.000,0.000,1.465,1.508,1.550,1.588,1.792,2.878,1.578,1.634,1.650,1.600,1.790,2.742,1.760,1.711,1.691,1.748,1.766,2.658,1.781,1.780,1.917,1.818,1.941,2.524,2.078,2.060,2.014,2.089,2.130,2.645,2.671,2.579,2.455,2.530,2.419,3.202,0.000,0.000,0.000,0.000,0.000,0.000,0.000,36.994,0.000,0.000,24.994,0.000
Avg_G_t8=1.924,1.945,2.116,2.227,2.566,3.391,2.023,2.076,2.194,2.377,2.880,3.546,2.079,2.198,2.309,2.547,2.891,3.655,2.307,2.399,2.467,2.664,3.233,4.042,2.581,2.618,2.755,3.073,4.155,5.141,3.101,3.112,3.350,3.901,5.185,8.306,0.000,0.000,31.544,0.000,35.998,0.000,0.000,0.000,0.000,0.000,0.000,0.000,1.883,1.955,2.061,2.224,2.636,4.220,1.992,2.109,2.143,2.306,2.620,3.852,2.108,2.125,2.191,2.347,2.597,3.758,2.238,2.277,2.410,2.477,2.703,3.725,2.488,2.549,2.556,2.722,2.851,3.541,3.088,3.072,3.006,3.083,3.128,4.159,0.000,0.000,0.000,0.000,0.000,0.000,0.000,36.994,0.000,0.000,24.994,0.000
G_int_t8=1.738,1.500,1.569,1.620,1.694,1.863,1.565,1.635,1.656,1.682,1.868,1.850,2.314,1.764,1.776,1.790,1.935,2.019,1.845,1.922,1.888,1.940,2.114,2.228,2.906,2.093,2.215,2.447,3.361,2.766,2.580,2.580,2.682,3.052,3.582,4.005,0.000,0.000,31.544,0.000,35.998,0.000,0.000,0.000,0.000,0.000,0.000,0.000,1.465,1.508,1.550,1.588,1.792,2.878,1.578,1.634,1.650,1.600,1.790,2.742,1.760,1.711,1.691,1.748,1.766,2.658,1.781,1.780,1.917,1.818,1.941,2.524,2.078,2.060,2.014,2.089,2.130,2.645,2.671,2.579,2.455,2.530,2.419,3.202,0.000,0.000,0.000,0.000,0.000,0.000,0.000,36.994,0.000,0.000,24.994,0.000
Avg_G_t12=1.924,1.945,2.116,2.227,2.566,3.391,2.023,2.076,2.194,2.377,2.880,3.546,2.079,2.198,2.309,2.547,2.891,3.655,2.307,2.399,2.467,2.664,3.233,4.042,2.581,2.618,2.755,3.073,4.155,5.141,3.101,3.112,3.350,3.901,5.185,8.306,0.000,0.000,31.544,0.000,35.998,0.000,0.000,0.000,0.000,0.000,0.000,0.000,1.883,1.955,2.061,2.224,2.636,4.220,1.992,2.109,2.143,2.306,2.620,3.852,2.108,2.125,2.191,2.347,2.597,3.758,2.238,2.277,2.410,2.477,2.703,3.725,2.488,2.549,2.556,2.722,2.851,3.541,3.088,3.072,3.006,3.083,3.128,4.159,0.000,0.000,0.000,0.000,0.000,0.000,0.000,36.994,0.000,0.000,24.994,0.000
G_int_t12=1.738,1.500,1.569,1.620,1.694,1.863,1.565,1.635,1.656,1.682,1.868,1.850,2.314,1.764,1.776,1.790,1.935,2.019,1.845,1.922,1.888,1.940,2.114,2.228,2.906,2.093,2.215,2.447,3.361,2.766,2.580,2.580,2.682,3.052,3.582,4.005,0.000,0.000,31.544,0.000,35.998,0.000,0.000,0.000,0.000,0.000,0.000,0.000,1.465,1.508,1.550,1.588,1.792,2.878,1.578,1.634,1.650,1.600,1.790,2.742,1.760,1.711,1.691,1.748,1.766,2.658,1.781,1.780,1.917,1.818,1.941,2.524,2.078,2.060,2.014,2.089,2.130,2.645,2.671,2.579,2.455,2.530,2.419,3.202,0.000,0.000,0.000,0.000,0.000,0.000,0.000,36.994,0.000,0.000,24.994,0.000
Avg_G_inflex=1.958,1.945,2.121,2.271,2.566,3.423,2.023,2.076,2.194,2.406,2.911,3.724,2.079,2.232,2.309,2.690,2.950,3.655,2.307,2.422,2.526,2.795,3.233,4.042,2.581,2.688,2.755,3.073,4.043,5.570,3.139,3.112,3.320,3.828,5.207,8.825,0.000,0.000,22.405,0.000,28.901,0.000,0.000,0.000,0.000,0.000,0.000,0.000,1.883,1.955,2.061,2.283,2.636,4.225,1.992,2.113,2.169,2.306,2.620,3.852,2.113,2.144,2.191,2.347,2.597,3.884,2.300,2.277,2.454,2.560,2.703,3.827,2.568,2.650,2.679,2.722,2.866,3.661,3.112,3.107,3.013,3.084,3.128,4.199,0.000,0.000,0.000,0.000,0.000,0.000,0.000,52.772,0.000,0.000,2.325,0.000
G_int_inflex=1.780,1.500,1.578,1.663,1.694,1.881,1.565,1.635,1.656,1.727,1.876,1.855,2.314,1.811,1.776,1.881,1.999,2.019,1.845,1.951,1.936,1.961,2.114,2.228,2.906,2.104,2.215,2.447,3.152,3.231,2.612,2.580,2.493,2.871,3.499,4.239,0.000,0.000,22.405,0.000,28.901,0.000,0.000,0.000,0.000,0.000,0.000,0.000,1.465,1.508,1.550,1.649,1.792,2.887,1.578,1.640,1.689,1.600,1.790,2.742,1.769,1.742,1.691,1.748,1.766,2.684,1.836,1.780,1.971,1.882,1.941,2.522,2.162,2.148,2.121,2.089,2.143,2.723,2.692,2.574,2.459,2.500,2.419,3.235,0.000,0.000,0.000,0.000,0.000,0.000,0.000,52.772,0.000,0.000,2.325,0.000
G_by_Interval_g4=1.964,1.615,1.613,1.609,1.683,2.026,1.670,1.750,1.772,1.715,1.920,1.989,2.453,1.894,1.813,1.837,1.970,2.240,1.973,1.958,1.999,1.947,2.175,2.450,3.050,2.259,2.371,2.393,3.350,3.064,2.777,2.692,2.616,3.112,3.548,4.005,0.000,0.000,31.544,0.000,35.998,0.000,0.000,0.000,0.000,0.000,0.000,0.000,1.556,1.606,1.645,1.719,1.887,3.251,1.673,1.702,1.748,1.674,1.872,2.904,1.845,1.814,1.776,1.832,1.797,2.969,1.931,1.903,2.060,2.017,2.014,2.729,2.239,2.214,2.232,2.038,2.175,2.740,2.842,2.866,2.454,2.716,2.567,3.353,0.000,0.000,0.000,0.000,0.000,0.000,0.000,36.994,0.000,0.000,24.994,0.000
G_int_t8_g4=1.964,1.615,1.613,1.609,1.683,2.026,1.670,1.750,1.772,1.715,1.920,1.989,2.453,1.894,1.813,1.837,1.970,2.240,1.973,1.958,1.999,1.947,2.175,2.450,3.050,2.259,2.371,2.393,3.350,3.064,2.777,2.692,2.616,3.112,3.548,4.005,0.000,0.000,31.544,0.000,35.998,0.000,0.000,0.000,0.000,0.000,0.000,0.000,1.556,1.606,1.645,1.719,1.887,3.251,1.673,1.702,1.748,1.674,1.872,2.904,1.845,1.814,1.776,1.832,1.797,2.969,1.931,1.903,2.060,2.017,2.014,2.729,2.239,2.214,2.232,2.038,2.175,2.740,2.842,2.866,2.454,2.716,2.567,3.353,0.000,0.000,0.000,0.000,0.000,0.000,0.000,36.994,0.000,0.000,24.994,0.000
G_int_t12_g4=1.964,1.615,1.613,1.609,1.683,2.026,1.670,1.750,1.772,1.715,1.920,1.989,2.453,1.894,1.813,1.837,1.970,2.240,1.973,1.958,1.999,1.947,2.175,2.450,3.050,2.259,2.371,2.393,3.350,3.064,2.777,2.692,2.616,3.112,3.548,4.005,0.000,0.000,31.544,0.000,35.998,0.000,0.000,0.000,0.000,0.000,0.000,0.000,1.556,1.606,1.645,1.719,1.887,3.251,1.673,1.702,1.748,1.674,1.872,2.904,1.845,1.814,1.776,1.832,1.797,2.969,1.931,1.903,2.060,2.017,2.014,2.729,2.239,2.214,2.232,2.038,2.175,2.740,2.842,2.866,2.454,2.716,2.567,3.353,0.000,0.000,0.000,0.000,0.000,0.000,0.000,36.994,0.000,0.000,24.994,0.000
G_int_inflex_g4=1.930,1.615,1.619,1.641,1.683,2.043,1.670,1.750,1.772,1.749,1.928,2.011,2.436,1.932,1.813,1.910,2.018,2.240,1.973,1.980,2.042,1.963,2.175,2.450,3.047,2.293,2.371,2.393,3.194,3.231,2.810,2.692,2.472,2.981,3.490,4.239,0.000,0.000,22.405,0.000,28.901,0.000,0.000,0.000,0.000,0.000,0.000,0.000,1.556,1.606,1.645,1.770,1.887,3.258,1.673,1.707,1.778,1.674,1.872,2.904,1.852,1.837,1.776,1.832,1.797,3.028,1.984,1.903,2.105,2.082,2.014,2.751,2.316,2.298,2.341,2.038,2.186,2.807,2.864,2.890,2.457,2.702,2.567,3.382,0.000,0.000,0.000,0.000,0.000,0.000,0.000,52.772,0.000,0.000,2.325,0.000
Time_Inflex=9.547,11.015,11.015,11.259,14.440,17.132,11.259,11.259,12.238,12.238,14.440,17.132,11.994,11.259,12.238,12.238,14.685,19.334,12.238,12.238,12.238,12.238,17.132,20.802,13.706,12.238,14.685,16.397,20.802,20.802,15.419,16.397,15.419,19.334,21.536,21.536,0.249,0.249,15.419,0.249,14.196,0.249,0.249,0.249,0.249,0.249,0.249,0.249,11.015,11.259,11.259,11.259,14.440,21.536,11.015,11.015,11.015,12.238,14.440,20.068,11.015,11.015,12.238,12.238,14.440,17.866,11.015,12.238,12.238,12.238,14.440,17.866,12.238,12.238,12.238,14.685,14.440,17.132,15.419,14.685,15.174,15.419,17.132,20.802,0.249,0.249,0.249,0.249,0.249,0.249,0.249,19.334,0.249,0.249,3.186,0.249
OD_Inflex=0.582,0.759,0.603,0.560,0.747,0.539,0.729,0.688,0.725,0.591,0.521,0.434,0.756,0.586,0.630,0.445,0.588,0.622,0.616,0.572,0.511,0.405,0.624,0.619,0.672,0.439,0.634,0.647,0.537,0.294,0.522,0.598,0.445,0.516,0.315,0.145,0.065,0.064,0.062,0.066,0.063,0.063,0.063,0.063,0.063,0.065,0.062,0.064,0.761,0.795,0.738,0.559,0.697,0.581,0.690,0.611,0.583,0.651,0.698,0.643,0.614,0.604,0.722,0.620,0.744,0.467,0.476,0.658,0.569,0.484,0.656,0.486,0.504,0.461,0.431,0.689,0.532,0.471,0.548,0.483,0.522,0.551,0.663,0.547,0.063,0.062,0.062,0.062,0.061,0.063,0.063,0.063,0.062,0.062,0.064,0.064
Time_Saturation=19.824,19.579,17.866,17.866,18.356,18.600,12.483,19.579,19.579,19.579,19.579,21.292,15.174,19.824,19.579,19.579,17.866,21.047,19.579,19.579,20.313,21.292,17.866,0.000,19.579,19.579,19.579,20.313,20.313,0.000,20.313,19.579,21.047,19.824,0.000,0.000,0.249,0.249,0.000,0.249,0.000,0.249,0.249,0.249,0.249,0.249,0.249,0.249,19.579,17.866,19.579,20.558,19.579,0.000,19.579,19.579,19.579,15.908,19.579,20.558,19.579,19.579,21.047,18.111,19.579,21.047,19.579,21.047,19.579,20.558,19.579,21.047,19.579,21.047,17.866,19.579,20.558,21.292,21.047,20.558,19.579,19.579,21.047,0.000,0.249,0.249,0.249,0.249,0.249,0.249,0.249,0.000,0.249,0.249,3.675,0.249
OD_Saturation=0.957,1.024,0.835,0.845,0.825,0.738,0.845,0.855,0.855,0.862,0.783,0.746,0.866,0.854,0.814,0.827,0.783,0.771,0.860,0.798,0.824,0.815,0.729,0.000,0.801,0.761,0.729,0.669,0.521,0.000,0.662,0.649,0.631,0.539,0.000,0.000,0.065,0.064,0.000,0.066,0.000,0.063,0.063,0.063,0.063,0.065,0.062,0.064,0.889,0.902,0.885,0.941,0.848,0.000,1.043,0.860,0.851,0.871,0.845,0.672,0.857,0.901,0.909,0.899,0.897,0.736,0.890,0.906,0.837,0.800,0.822,0.709,0.777,0.794,0.783,0.746,0.764,0.683,0.684,0.632,0.691,0.666,0.717,0.000,0.063,0.062,0.062,0.062,0.061,0.063,0.063,0.000,0.062,0.062,0.065,0.064
Ref_Well_Name=A01,A01,A01,A01,A01,A01,A01,A01,A01,A01,A01,A01,A01,A01,A01,A01,A01,A01,A01,A01,A01,A01,A01,A01,A01,A01,A01,A01,A01,A01,A01,A01,A01,A01,A01,A01,A01,A01,A01,A01,A01,A01,A01,A01,A01,A01,A01,A01,A01,A01,A01,A01,A01,A01,A01,A01,A01,A01,A01,A01,A01,A01,A01,A01,A01,A01,A01,A01,A01,A01,A01,A01,A01,A01,A01,A01,A01,A01,A01,A01,A01,A01,A01,A01,A01,A01,A01,A01,A01,A01,A01,A01,A01,A01,A01,A01
Ratio_Avg_G=1.000,0.989,0.909,0.864,0.750,0.567,0.951,0.927,0.877,0.809,0.668,0.543,0.925,0.875,0.833,0.755,0.666,0.526,0.834,0.802,0.780,0.722,0.595,0.476,0.745,0.735,0.698,0.626,0.463,0.374,0.620,0.618,0.574,0.493,0.371,0.232,Inf,Inf,0.061,Inf,0.053,Inf,Inf,Inf,Inf,Inf,Inf,Inf,1.022,0.984,0.934,0.865,0.730,0.456,0.966,0.912,0.898,0.834,0.734,0.499,0.913,0.905,0.878,0.820,0.741,0.512,0.860,0.845,0.798,0.777,0.712,0.517,0.773,0.755,0.753,0.707,0.675,0.543,0.623,0.626,0.640,0.624,0.615,0.463,Inf,Inf,Inf,Inf,Inf,Inf,Inf,0.052,Inf,Inf,0.077,Inf
Ratio_Fit_G=1.000,1.007,1.044,1.061,0.934,0.993,0.962,0.969,0.929,1.001,0.994,1.001,0.752,0.934,0.915,0.974,0.927,0.839,0.865,0.866,0.913,0.966,0.790,0.799,0.686,0.825,0.744,0.663,0.552,0.721,0.668,0.634,0.691,0.564,0.564,0.675,Inf,Inf,1.052,Inf,0.872,Inf,Inf,Inf,Inf,Inf,Inf,Inf,0.962,0.976,1.018,1.088,0.917,0.628,0.970,1.006,1.016,1.016,0.917,0.676,0.894,0.954,0.905,0.956,0.931,0.679,0.913,0.884,0.902,0.936,0.892,0.715,0.770,0.818,0.837,0.773,0.854,0.657,0.628,0.704,0.714,0.698,0.685,0.561,Inf,Inf,Inf,Inf,Inf,Inf,Inf,0.585,Inf,Inf,0.899,Inf
Ratio_G_Int=1.000,1.159,1.108,1.073,1.026,0.933,1.111,1.063,1.050,1.034,0.931,0.940,0.751,0.986,0.979,0.971,0.898,0.861,0.942,0.904,0.921,0.896,0.822,0.780,0.598,0.831,0.785,0.710,0.517,0.629,0.674,0.674,0.648,0.569,0.485,0.434,Inf,Inf,0.055,Inf,0.048,Inf,Inf,Inf,Inf,Inf,Inf,Inf,1.186,1.153,1.121,1.094,0.970,0.604,1.102,1.064,1.053,1.087,0.971,0.634,0.988,1.016,1.028,0.995,0.984,0.654,0.976,0.976,0.907,0.956,0.895,0.689,0.836,0.844,0.863,0.832,0.816,0.657,0.651,0.674,0.708,0.687,0.719,0.543,Inf,Inf,Inf,Inf,Inf,Inf,Inf,0.047,Inf,Inf,0.070,Inf
Ratio_t0_Fit=1.000,1.421,1.133,0.986,0.683,0.538,1.752,1.489,0.842,1.368,0.739,0.483,10.864,1.930,0.979,0.696,0.496,0.592,1.265,0.868,0.870,0.671,0.604,0.443,1.152,1.360,1.914,1.197,-6.591,0.379,1.365,1.614,0.952,1.380,0.495,0.341,Inf,Inf,0.319,Inf,0.319,Inf,Inf,Inf,Inf,Inf,Inf,Inf,1.894,1.949,1.206,1.104,0.950,0.438,5.345,1.723,1.180,0.939,0.732,0.546,1.465,1.669,1.788,1.486,0.945,0.803,1.197,1.094,1.185,0.855,1.036,0.956,1.996,1.028,1.856,1.259,0.854,1.350,1.447,1.158,1.451,0.794,1.195,1.430,Inf,Inf,Inf,Inf,Inf,Inf,Inf,0.316,Inf,Inf,0.901,Inf
Ratio_t0_G_Int=1.000,0.418,0.340,0.306,0.213,0.122,0.405,0.422,0.345,0.267,0.183,0.109,-0.792,0.428,0.349,0.245,0.194,0.114,0.402,0.389,0.320,0.257,0.166,0.102,-0.573,0.354,0.344,0.297,0.234,0.092,0.356,0.349,0.278,0.219,0.138,0.082,Inf,Inf,Inf,Inf,Inf,Inf,Inf,Inf,Inf,Inf,Inf,Inf,0.445,0.416,0.364,0.292,0.220,0.138,0.448,0.391,0.377,0.263,0.224,0.167,0.534,0.448,0.372,0.310,0.224,0.169,0.406,0.374,0.377,0.282,0.244,0.155,0.454,0.380,0.342,0.294,0.258,0.207,0.446,0.377,0.338,0.336,0.262,0.194,Inf,Inf,Inf,Inf,Inf,Inf,Inf,Inf,Inf,Inf,Inf,Inf
Ref_Curve_Array=1,1,1,1,1,1,1,1,1,1,1,1,1,1,1,1,1,1,1,1,1,1,1,1,1,1,1,1,1,1,1,1,1,1,1,1,1,1,1,1,1,1,1,1,1,1,1,1,1,1,1,1,1,1,1,1,1,1,1,1,1,1,1,1,1,1,1,1,1,1,1,1,1,1,1,1,1,1,1,1,1,1,1,1,1,1,1,1,1,1,1,1,1,1,1,1
Default_ref=0
Comm_Map=,,,,,
Comm_Consol=,,,,,,,,
Comm_Screen=,,,,,
Analysis_Set=A,A,A,A,A,A,A,A,A,A,A,A,A,A,A,A,A,A,A,A,A,A,A,A,A,A,A,A,A,A,A,A,A,A,A,A,A,A,A,A,A,A,A,A,A,A,A,A,A,A,A,A,A,A,A,A,A,A,A,A,A,A,A,A,A,A,A,A,A,A,A,A,A,A,A,A,A,A,A,A,A,A,A,A,A,A,A,A,A,A,A,A,A,A,A,A
Ref_Type=single_ref,single_ref,single_ref,single_ref,single_ref,single_ref,single_ref,single_ref,single_ref,single_ref,single_ref,single_ref,single_ref,single_ref,single_ref,single_ref,single_ref,single_ref,single_ref,single_ref,single_ref,single_ref,single_ref,single_ref,single_ref,single_ref,single_ref,single_ref,single_ref,single_ref,single_ref,single_ref,single_ref,single_ref,single_ref,single_ref,single_ref,single_ref,single_ref,single_ref,single_ref,single_ref,single_ref,single_ref,single_ref,single_ref,single_ref,single_ref,single_ref,single_ref,single_ref,single_ref,single_ref,single_ref,single_ref,single_ref,single_ref,single_ref,single_ref,single_ref,single_ref,single_ref,single_ref,single_ref,single_ref,single_ref,single_ref,single_ref,single_ref,single_ref,single_ref,single_ref,single_ref,single_ref,single_ref,single_ref,single_ref,single_ref,single_ref,single_ref,single_ref,single_ref,single_ref,single_ref,single_ref,single_ref,single_ref,single_ref,single_ref,single_ref,single_ref,single_ref,single_ref,single_ref,single_ref,single_ref
Wells_In_Use=0,0,0,0,0,0,0,0,0,0,0,0,0,0,0,0,0,0,0,0,0,0,0,0,0,0,0,0,0,0,0,0,0,0,0,0,0,0,0,0,0,0,0,0,0,0,0,0,0,0,0,0,0,0,0,0,0,0,0,0,0,0,0,0,0,0,0,0,0,0,0,0,0,0,0,0,0,0,0,0,0,0,0,0,0,0,0,0,0,0,0,0,0,0,0,0
[Flor:]
[Flor2:]
[Lumin:]
[Data:]
Read=DateTime	RunT[s]	Temp	Well_1	Well_2	Well_3	Well_4	Well_5	Well_6	Well_7	Well_8	Well_9	Well_10	Well_11	Well_12	Well_13	Well_14	Well_15	Well_16	Well_17	Well_18	Well_19	Well_20	Well_21	Well_22	Well_23	Well_24	Well_25	Well_26	Well_27	Well_28	Well_29	Well_30	Well_31	Well_32	Well_33	Well_34	Well_35	Well_36	Well_37	Well_38	Well_39	Well_40	Well_41	Well_42	Well_43	Well_44	Well_45	Well_46	Well_47	Well_48	Well_49	Well_50	Well_51	Well_52	Well_53	Well_54	Well_55	Well_56	Well_57	Well_58	Well_59	Well_60	Well_61	Well_62	Well_63	Well_64	Well_65	Well_66	Well_67	Well_68	Well_69	Well_70	Well_71	Well_72	Well_73	Well_74	Well_75	Well_76	Well_77	Well_78	Well_79	Well_80	Well_81	Well_82	Well_83	Well_84	Well_85	Well_86	Well_87	Well_88	Well_89	Well_90	Well_91	Well_92	Well_93	Well_94	Well_95	Well_96
1=14:22:10	898	300	0.1817	0.0860	0.0883	0.0882	0.0887	0.0858	0.0861	0.0855	0.0866	0.0878	0.0846	0.1000	0.0859	0.0881	0.0868	0.0865	0.0871	0.0841	0.0872	0.0847	0.0859	0.0873	0.0863	0.0952	0.1400	0.0868	0.0895	0.0885	0.0888	0.0885	0.0890	0.0873	0.0877	0.0889	0.0928	0.1050	0.0861	0.0848	0.0874	0.0874	0.0838	0.0847	0.0841	0.0838	0.0829	0.0854	0.0868	0.0936	0.1446	0.0877	0.0878	0.0917	0.0861	0.0896	0.0876	0.0841	0.0853	0.0850	0.0853	0.0988	0.0824	0.0869	0.0870	0.0852	0.0863	0.0846	0.0848	0.0855	0.0852	0.0840	0.0843	0.0947	0.0648	0.0635	0.0632	0.0663	0.0628	0.0627	0.0632	0.0616	0.0617	0.0618	0.0613	0.0631	0.0634	0.0631	0.0632	0.0655	0.0616	0.0636	0.0626	0.0605	0.0619	0.0624	0.0626	0.0636
2=14:36:50	1779	301	0.1603	0.0917	0.0923	0.0910	0.0933	0.0882	0.0900	0.0889	0.0883	0.0907	0.0890	0.1086	0.0866	0.0931	0.0922	0.0916	0.0903	0.0888	0.0901	0.0885	0.0895	0.0896	0.0896	0.0998	0.1286	0.0910	0.0964	0.0943	0.0942	0.0890	0.0908	0.0912	0.0916	0.0905	0.0962	0.1074	0.0884	0.0879	0.0905	0.0913	0.0859	0.0900	0.0871	0.0878	0.0869	0.0885	0.0864	0.0946	0.1348	0.0941	0.0895	0.0970	0.0906	0.0884	0.0889	0.0878	0.0893	0.0902	0.0884	0.1073	0.0852	0.0926	0.0881	0.0908	0.0893	0.0889	0.0883	0.0874	0.0882	0.0874	0.0868	0.0954	0.0701	0.0678	0.0680	0.0673	0.0663	0.0655	0.0667	0.0673	0.0671	0.0688	0.0667	0.0686	0.0680	0.0657	0.0667	0.0677	0.0663	0.0683	0.0672	0.0655	0.0674	0.0676	0.0668	0.0672
3=14:51:31	2660	301	0.1434	0.0858	0.0893	0.0888	0.0899	0.0838	0.0847	0.0834	0.0852	0.0874	0.0865	0.0999	0.0849	0.0871	0.0879	0.0870	0.0868	0.0835	0.0857	0.0836	0.0868	0.0861	0.0862	0.0971	0.1371	0.0871	0.0899	0.0898	0.0911	0.0870	0.0855	0.0858	0.0867	0.0911	0.0910	0.1060	0.0859	0.0846	0.0866	0.0879	0.0832	0.0833	0.0828	0.0830	0.0842	0.0845	0.0856	0.0942	0.1300	0.0872	0.0890	0.0906	0.0888	0.0855	0.0870	0.0838	0.0864	0.0850	0.0834	0.0997	0.0822	0.0855	0.0864	0.0875	0.0864	0.0834	0.0822	0.0827	0.0825	0.0835	0.0815	0.0933	0.0649	0.0631	0.0647	0.0644	0.0629	0.0633	0.0636	0.0608	0.0644	0.0631	0.0619	0.0616	0.0640	0.0625	0.0621	0.0653	0.0622	0.0636	0.0623	0.0628	0.0627	0.0640	0.0628	0.0635
4=15:06:12	3540	298	0.1619	0.0837	0.0903	0.0873	0.0865	0.0839	0.0849	0.0854	0.0834	0.0878	0.0857	0.0999	0.0842	0.0866	0.0878	0.0877	0.0852	0.0838	0.0879	0.0835	0.0852	0.0857	0.0863	0.0963	0.1550	0.0850	0.0884	0.0882	0.0856	0.0846	0.0842	0.0848	0.0857	0.0882	0.0911	0.1029	0.0838	0.0858	0.0872	0.0862	0.0820	0.0838	0.0821	0.0844	0.0830	0.0842	0.0861	0.0960	0.1695	0.0874	0.0891	0.0883	0.0851	0.0852	0.0863	0.0817	0.0853	0.0859	0.0864	0.0997	0.0810	0.0866	0.0844	0.0872	0.0840	0.0813	0.0841	0.0827	0.0818	0.0827	0.0823	0.0939	0.0652	0.0632	0.0630	0.0640	0.0629	0.0614	0.0612	0.0617	0.0606	0.0630	0.0615	0.0629	0.0629	0.0614	0.0626	0.0654	0.0619	0.0622	0.0638	0.0627	0.0623	0.0644	0.0607	0.0626
5=15:20:53	4421	298	0.1733	0.0861	0.0887	0.0897	0.0840	0.0839	0.0855	0.0845	0.0849	0.0871	0.0871	0.1040	0.0863	0.0866	0.0889	0.0869	0.0853	0.0808	0.0887	0.0851	0.0869	0.0878	0.0877	0.0966	0.1603	0.0878	0.0924	0.0898	0.0843	0.0845	0.0851	0.0878	0.0866	0.0908	0.0906	0.1069	0.0850	0.0841	0.0891	0.0871	0.0846	0.0833	0.0852	0.0832	0.0849	0.0847	0.0857	0.0950	0.1659	0.0889	0.0904	0.0875	0.0879	0.0811	0.0859	0.0845	0.0846	0.0873	0.0850	0.1052	0.0819	0.0864	0.0866	0.0874	0.0851	0.0827	0.0854	0.0859	0.0842	0.0851	0.0860	0.0918	0.0667	0.0639	0.0640	0.0648	0.0628	0.0609	0.0644	0.0639	0.0622	0.0629	0.0627	0.0624	0.0626	0.0634	0.0636	0.0665	0.0623	0.0643	0.0630	0.0624	0.0639	0.0638	0.0632	0.0636
6=15:35:34	5302	298	0.1443	0.0851	0.0883	0.0849	0.0845	0.0810	0.0859	0.0806	0.0826	0.0822	0.0827	0.0974	0.0838	0.0832	0.0837	0.0840	0.0799	0.0796	0.0845	0.0830	0.0833	0.0840	0.0841	0.0942	0.1233	0.0838	0.0866	0.0880	0.0823	0.0806	0.0832	0.0834	0.0842	0.0843	0.0886	0.0998	0.0831	0.0826	0.0826	0.0824	0.0810	0.0793	0.0812	0.0823	0.0801	0.0807	0.0810	0.0925	0.1426	0.0863	0.0839	0.0863	0.0838	0.0812	0.0834	0.0822	0.0822	0.0841	0.0816	0.1024	0.0804	0.0858	0.0840	0.0848	0.0797	0.0777	0.0834	0.0808	0.0816	0.0798	0.0796	0.0884	0.0631	0.0620	0.0607	0.0628	0.0601	0.0616	0.0611	0.0603	0.0599	0.0598	0.0610	0.0605	0.0624	0.0609	0.0606	0.0628	0.0609	0.0621	0.0598	0.0616	0.0598	0.0604	0.0604	0.0617
7=15:50:14	6183	300	0.1596	0.0888	0.0911	0.0905	0.0868	0.0840	0.0893	0.0886	0.0873	0.0880	0.0862	0.1035	0.0863	0.0906	0.0888	0.0895	0.0874	0.0834	0.0914	0.0873	0.0879	0.0885	0.0883	0.0975	0.1580	0.0930	0.0907	0.0905	0.0892	0.0843	0.0896	0.0914	0.0880	0.0908	0.0926	0.1066	0.0887	0.0880	0.0864	0.0870	0.0841	0.0848	0.0861	0.0859	0.0870	0.0858	0.0865	0.0964	0.1530	0.0912	0.0979	0.0940	0.0866	0.0836	0.0908	0.0881	0.0889	0.0879	0.0875	0.1023	0.0859	0.0900	0.0885	0.0879	0.0832	0.0855	0.0888	0.0881	0.0867	0.0862	0.0834	0.0939	0.0683	0.0658	0.0666	0.0663	0.0658	0.0639	0.0658	0.0646	0.0649	0.0655	0.0654	0.0653	0.0650	0.0654	0.0634	0.0669	0.0645	0.0662	0.0646	0.0645	0.0649	0.0660	0.0641	0.0652
8=16:04:55	7064	301	0.1510	0.0855	0.0894	0.0865	0.0848	0.0795	0.0864	0.0850	0.0843	0.0852	0.0840	0.0948	0.0877	0.0883	0.0865	0.0840	0.0844	0.0841	0.0886	0.0841	0.0878	0.0856	0.0852	0.0924	0.1519	0.0894	0.0867	0.0856	0.0835	0.0836	0.0873	0.0884	0.0866	0.0865	0.0903	0.1034	0.0865	0.0855	0.0856	0.0856	0.0838	0.0818	0.0839	0.0845	0.0832	0.0826	0.0848	0.0943	0.1465	0.0883	0.0909	0.0851	0.0821	0.0818	0.0894	0.0858	0.0851	0.0865	0.0839	0.1046	0.0833	0.0840	0.0857	0.0852	0.0817	0.0824	0.0851	0.0860	0.0823	0.0842	0.0843	0.0928	0.0650	0.0647	0.0645	0.0645	0.0629	0.0613	0.0623	0.0628	0.0625	0.0642	0.0628	0.0636	0.0645	0.0631	0.0624	0.0650	0.0637	0.0646	0.0638	0.0642	0.0643	0.0643	0.0611	0.0632
9=16:19:36	7944	301	0.1784	0.0917	0.0897	0.0903	0.0868	0.0842	0.0916	0.0884	0.0898	0.0888	0.0868	0.0994	0.0893	0.0910	0.0883	0.0885	0.0859	0.0835	0.0929	0.0886	0.0903	0.0887	0.0875	0.0948	0.1533	0.0944	0.0924	0.0902	0.0844	0.0865	0.0933	0.0919	0.0920	0.0903	0.0944	0.1070	0.0918	0.0885	0.0890	0.0890	0.0839	0.0862	0.0897	0.0890	0.0874	0.0872	0.0874	0.0945	0.1514	0.0891	0.0908	0.0911	0.0865	0.0855	0.0919	0.0899	0.0884	0.0885	0.0866	0.1087	0.0859	0.0896	0.0882	0.0864	0.0858	0.0820	0.0914	0.0893	0.0880	0.0888	0.0871	0.0950	0.0680	0.0674	0.0656	0.0671	0.0652	0.0635	0.0661	0.0661	0.0667	0.0644	0.0659	0.0661	0.0659	0.0642	0.0658	0.0681	0.0671	0.0660	0.0656	0.0670	0.0667	0.0664	0.0648	0.0646
10=16:34:17	8825	301	0.1689	0.0886	0.0934	0.0877	0.0876	0.0831	0.0972	0.0912	0.0887	0.0879	0.0862	0.0965	0.0908	0.0928	0.0878	0.0870	0.0847	0.0832	0.0919	0.0886	0.0886	0.0882	0.0869	0.0965	0.1618	0.0917	0.0912	0.0902	0.0881	0.0853	0.0971	0.0910	0.0906	0.0879	0.0925	0.0998	0.0929	0.0898	0.0884	0.0885	0.0823	0.0825	0.0878	0.0879	0.0858	0.0868	0.0868	0.0963	0.1435	0.0901	0.0910	0.0918	0.0838	0.0856	0.0944	0.0897	0.0897	0.0869	0.0872	0.1019	0.0891	0.0928	0.0885	0.0848	0.0838	0.0826	0.0892	0.0892	0.0882	0.0879	0.0889	0.0957	0.0674	0.0676	0.0635	0.0652	0.0658	0.0644	0.0647	0.0653	0.0644	0.0656	0.0659	0.0654	0.0657	0.0659	0.0649	0.0669	0.0661	0.0658	0.0658	0.0655	0.0642	0.0637	0.0658	0.0657
11=16:48:58	9706	298	0.1635	0.0928	0.0917	0.0880	0.0877	0.0838	0.0933	0.0904	0.0897	0.0877	0.0851	0.1019	0.0896	0.0904	0.0889	0.0882	0.0845	0.0823	0.0945	0.0891	0.0899	0.0876	0.0861	0.0931	0.1430	0.0924	0.0945	0.0876	0.0857	0.0818	0.0942	0.0932	0.0909	0.0877	0.0899	0.1020	0.0918	0.0881	0.0873	0.0863	0.0820	0.0818	0.0879	0.0893	0.0861	0.0880	0.0863	0.0925	0.1485	0.0877	0.0907	0.0941	0.0857	0.0823	0.0920	0.0867	0.0903	0.0868	0.0843	0.0986	0.0865	0.0913	0.0863	0.0876	0.0842	0.0823	0.0897	0.0881	0.0876	0.0867	0.0857	0.0926	0.0691	0.0662	0.0640	0.0658	0.0635	0.0648	0.0652	0.0652	0.0648	0.0647	0.0636	0.0646	0.0661	0.0654	0.0649	0.0676	0.0655	0.0661	0.0647	0.0676	0.0655	0.0646	0.0644	0.0655
12=17:03:38	10587	300	0.1509	0.0912	0.0917	0.0884	0.0857	0.0787	0.0937	0.0914	0.0890	0.0861	0.0837	0.0940	0.0925	0.0928	0.0884	0.0860	0.0819	0.0796	0.0906	0.0906	0.0893	0.0850	0.0852	0.0933	0.1411	0.0910	0.0864	0.0872	0.0831	0.0830	0.0948	0.0919	0.0892	0.0880	0.0884	0.0996	0.0911	0.0897	0.0881	0.0864	0.0824	0.0812	0.0907	0.0884	0.0871	0.0853	0.0854	0.0913	0.1549	0.0905	0.0924	0.0872	0.0821	0.0801	0.0922	0.0881	0.0879	0.0859	0.0877	0.0990	0.0862	0.0907	0.0869	0.0835	0.0809	0.0804	0.0905	0.0877	0.0878	0.0847	0.0856	0.0922	0.0645	0.0626	0.0631	0.0617	0.0605	0.0615	0.0625	0.0605	0.0632	0.0627	0.0605	0.0615	0.0629	0.0613	0.0617	0.0630	0.0641	0.0611	0.0607	0.0644	0.0610	0.0626	0.0594	0.0635
13=17:18:19	11468	300	0.1490	0.0992	0.0956	0.0922	0.0878	0.0838	0.1006	0.0947	0.0923	0.0899	0.0870	0.0975	0.0977	0.0956	0.0946	0.0900	0.0838	0.0804	0.0984	0.0934	0.0918	0.0889	0.0891	0.0945	0.1562	0.0972	0.0938	0.0923	0.0899	0.0871	0.0978	0.0961	0.0955	0.0924	0.0952	0.1003	0.0948	0.0924	0.0914	0.0884	0.0861	0.0837	0.0938	0.0940	0.0911	0.0879	0.0869	0.0934	0.1628	0.0953	0.0938	0.0913	0.0862	0.0843	0.0961	0.0937	0.0915	0.0902	0.0894	0.1021	0.0891	0.0934	0.0893	0.0888	0.0848	0.0825	0.0920	0.0911	0.0914	0.0899	0.0884	0.0923	0.0674	0.0662	0.0646	0.0658	0.0646	0.0632	0.0661	0.0645	0.0650	0.0656	0.0656	0.0624	0.0640	0.0644	0.0656	0.0682	0.0653	0.0662	0.0654	0.0671	0.0633	0.0644	0.0643	0.0649
14=17:33:00	12348	300	0.1597	0.0987	0.0970	0.0889	0.0869	0.0798	0.1009	0.0931	0.0940	0.0890	0.0865	0.0956	0.0966	0.0966	0.0923	0.0883	0.0845	0.0832	0.1006	0.0926	0.0917	0.0913	0.0863	0.0947	0.1698	0.0962	0.0912	0.0945	0.0854	0.0837	0.0987	0.0958	0.0923	0.0912	0.0909	0.0981	0.0930	0.0924	0.0896	0.0881	0.0838	0.0817	0.0921	0.0913	0.0888	0.0874	0.0861	0.0924	0.2022	0.0957	0.0910	0.0917	0.0829	0.0874	0.0942	0.0908	0.0920	0.0907	0.0851	0.1137	0.0898	0.0899	0.0878	0.0855	0.0831	0.0785	0.0913	0.0892	0.0894	0.0867	0.0881	0.0940	0.0669	0.0667	0.0649	0.0660	0.0647	0.0644	0.0632	0.0642	0.0649	0.0631	0.0658	0.0655	0.0660	0.0649	0.0651	0.0661	0.0659	0.0656	0.0655	0.0679	0.0653	0.0626	0.0651	0.0656
15=17:47:41	13229	301	0.1827	0.1012	0.0966	0.0953	0.0864	0.0816	0.1015	0.0972	0.0964	0.0941	0.0894	0.0985	0.0982	0.1003	0.0968	0.0914	0.0869	0.0832	0.1058	0.0974	0.0985	0.0914	0.0890	0.0949	0.1655	0.0998	0.0976	0.0923	0.0865	0.0837	0.1008	0.1020	0.0974	0.0945	0.0942	0.1021	0.0978	0.0956	0.0918	0.0880	0.0850	0.0832	0.0983	0.0961	0.0945	0.0909	0.0887	0.0940	0.1618	0.0952	0.0978	0.0946	0.0843	0.0840	0.0997	0.0943	0.0943	0.0967	0.0919	0.1040	0.0901	0.0935	0.0875	0.0874	0.0837	0.0842	0.0967	0.0940	0.0915	0.0925	0.0884	0.0947	0.0691	0.0671	0.0665	0.0658	0.0632	0.0630	0.0651	0.0647	0.0659	0.0660	0.0660	0.0649	0.0655	0.0640	0.0642	0.0671	0.0656	0.0661	0.0643	0.0681	0.0639	0.0655	0.0650	0.0649
16=18:02:21	14110	301	0.1784	0.1025	0.0969	0.0959	0.0884	0.0831	0.1044	0.0999	0.0970	0.0925	0.0894	0.0979	0.1026	0.1007	0.0971	0.0898	0.0857	0.0838	0.1054	0.0974	0.0988	0.0939	0.0888	0.0960	0.2165	0.1073	0.0966	0.0892	0.0842	0.0878	0.1034	0.1009	0.0958	0.0946	0.0942	0.1060	0.1004	0.0934	0.0927	0.0886	0.0840	0.0831	0.0983	0.0967	0.0938	0.0910	0.0896	0.0979	0.1576	0.0985	0.1004	0.0925	0.0842	0.0846	0.1031	0.0947	0.0947	0.0915	0.0896	0.1045	0.0931	0.0937	0.0914	0.0855	0.0824	0.0803	0.0925	0.0925	0.0919	0.0921	0.0915	0.0959	0.0686	0.0680	0.0655	0.0662	0.0664	0.0652	0.0680	0.0668	0.0641	0.0650	0.0653	0.0668	0.0673	0.0655	0.0665	0.0678	0.0666	0.0674	0.0655	0.0696	0.0643	0.0662	0.0660	0.0657
17=18:17:02	14991	298	0.1701	0.1086	0.1056	0.0949	0.0892	0.0823	0.1149	0.1067	0.1024	0.0973	0.0913	0.1038	0.1052	0.1041	0.0996	0.0927	0.0863	0.0838	0.1108	0.1039	0.1030	0.0963	0.0920	0.0955	0.1710	0.1042	0.1000	0.0928	0.0855	0.0840	0.1090	0.1066	0.1040	0.0969	0.0966	0.1025	0.1008	0.0984	0.0961	0.0902	0.0844	0.0843	0.1031	0.1013	0.0968	0.0965	0.0908	0.0936	0.1691	0.1015	0.0969	0.0916	0.0845	0.0827	0.1028	0.0983	0.1013	0.0959	0.0933	0.1065	0.0925	0.0959	0.0908	0.0878	0.0836	0.0804	0.0991	0.0980	0.0947	0.0960	0.0924	0.0954	0.0685	0.0678	0.0632	0.0661	0.0651	0.0629	0.0656	0.0653	0.0651	0.0656	0.0642	0.0663	0.0659	0.0637	0.0637	0.0674	0.0668	0.0658	0.0651	0.0690	0.0659	0.0633	0.0642	0.0643
18=18:31:43	15872	300	0.1808	0.1072	0.1049	0.0938	0.0903	0.0773	0.1141	0.1042	0.1015	0.0956	0.0893	0.0933	0.1063	0.1045	0.0992	0.0939	0.0827	0.0805	0.1108	0.0998	0.1006	0.0955	0.0872	0.0937	0.1686	0.1034	0.0994	0.0912	0.0899	0.0828	0.1100	0.1046	0.1025	0.0947	0.0929	0.0954	0.1005	0.0972	0.0941	0.0904	0.0827	0.0780	0.1020	0.0987	0.0915	0.0913	0.0890	0.0944	0.1593	0.1042	0.0940	0.0954	0.0844	0.0852	0.0995	0.0956	0.0937	0.0918	0.0908	0.1049	0.0934	0.0940	0.0903	0.0863	0.0841	0.0791	0.0937	0.0932	0.0914	0.0894	0.0898	0.0902	0.0647	0.0647	0.0625	0.0631	0.0623	0.0609	0.0597	0.0629	0.0619	0.0608	0.0639	0.0624	0.0644	0.0621	0.0633	0.0656	0.0646	0.0616	0.0613	0.0640	0.0630	0.0617	0.0602	0.0624
19=18:46:24	16752	300	0.2072	0.1173	0.1077	0.0999	0.0914	0.0847	0.1223	0.1140	0.1092	0.1001	0.0933	0.1017	0.1147	0.1117	0.1052	0.0965	0.0872	0.0832	0.1187	0.1085	0.1070	0.0999	0.0949	0.0991	0.1815	0.1093	0.1050	0.0970	0.0878	0.0873	0.1181	0.1141	0.1066	0.1026	0.0970	0.1007	0.1082	0.1022	0.1012	0.0946	0.0866	0.0847	0.1084	0.1044	0.0983	0.0983	0.0932	0.0950	0.2044	0.1042	0.0983	0.0937	0.0870	0.0872	0.1071	0.1034	0.1020	0.0961	0.0934	0.1080	0.0967	0.0998	0.0945	0.0886	0.0856	0.0818	0.1017	0.0984	0.0969	0.0963	0.0967	0.1012	0.0672	0.0668	0.0664	0.0671	0.0666	0.0661	0.0670	0.0664	0.0661	0.0663	0.0644	0.0662	0.0678	0.0667	0.0659	0.0692	0.0670	0.0659	0.0665	0.0698	0.0650	0.0665	0.0663	0.0666
20=19:01:05	17633	301	0.2174	0.1199	0.1087	0.1001	0.0887	0.0804	0.1237	0.1151	0.1071	0.0985	0.0907	0.1009	0.1166	0.1122	0.1051	0.0963	0.0860	0.0799	0.1184	0.1086	0.1082	0.0956	0.0914	0.0942	0.1777	0.1101	0.1094	0.0936	0.0867	0.0793	0.1162	0.1144	0.1056	0.1013	0.0953	0.1002	0.1069	0.1031	0.0969	0.0923	0.0834	0.0831	0.1070	0.1039	0.0997	0.0941	0.0900	0.0938	0.1669	0.1009	0.0983	0.0931	0.0871	0.0823	0.1062	0.0984	0.0985	0.0946	0.0899	0.1011	0.0929	0.0967	0.0904	0.0859	0.0815	0.0804	0.0973	0.0966	0.0915	0.0931	0.0896	0.0933	0.0668	0.0645	0.0631	0.0648	0.0630	0.0616	0.0633	0.0633	0.0640	0.0640	0.0633	0.0635	0.0629	0.0628	0.0631	0.0638	0.0647	0.0639	0.0618	0.0675	0.0629	0.0660	0.0617	0.0630
21=19:15:46	18514	301	0.1858	0.1212	0.1109	0.1061	0.0883	0.0789	0.1264	0.1178	0.1085	0.0989	0.0911	0.1021	0.1200	0.1174	0.1081	0.0977	0.0858	0.0809	0.1234	0.1097	0.1113	0.0985	0.0939	0.0956	0.1919	0.1138	0.1052	0.0959	0.0873	0.0843	0.1224	0.1154	0.1100	0.1021	0.0941	0.1112	0.1091	0.1066	0.0997	0.0931	0.0840	0.0798	0.1085	0.1064	0.0982	0.0964	0.0925	0.0960	0.1727	0.1053	0.0999	0.0900	0.0792	0.0814	0.1131	0.1012	0.1001	0.0965	0.0910	0.1071	0.0972	0.0988	0.0921	0.0884	0.0826	0.0814	0.0992	0.0968	0.0948	0.0940	0.0910	0.0925	0.0655	0.0643	0.0620	0.0634	0.0628	0.0625	0.0628	0.0633	0.0637	0.0644	0.0632	0.0637	0.0629	0.0639	0.0636	0.0644	0.0637	0.0627	0.0622	0.0663	0.0646	0.0631	0.0624	0.0622
22=19:30:26	19395	301	0.2147	0.1332	0.1192	0.1111	0.0931	0.0833	0.1412	0.1291	0.1176	0.1070	0.0945	0.1060	0.1256	0.1251	0.1150	0.1018	0.0877	0.0839	0.1342	0.1197	0.1178	0.1039	0.0965	0.0989	0.2236	0.1220	0.1146	0.0998	0.0906	0.0867	0.1300	0.1245	0.1146	0.1088	0.1012	0.1054	0.1157	0.1111	0.1049	0.0962	0.0843	0.0830	0.1132	0.1127	0.1046	0.0990	0.0950	0.0977	0.1681	0.1041	0.1085	0.0975	0.0857	0.0823	0.1150	0.1038	0.1058	0.0982	0.0948	0.1011	0.0990	0.1001	0.0939	0.0902	0.0828	0.0823	0.1004	0.0993	0.0979	0.0969	0.0941	0.0941	0.0671	0.0654	0.0633	0.0679	0.0636	0.0640	0.0656	0.0627	0.0648	0.0659	0.0641	0.0643	0.0655	0.0651	0.0645	0.0677	0.0649	0.0662	0.0653	0.0680	0.0645	0.0635	0.0652	0.0656
23=19:45:07	20276	298	0.2322	0.1327	0.1233	0.1077	0.0916	0.0832	0.1442	0.1319	0.1227	0.1086	0.0958	0.1009	0.1301	0.1273	0.1143	0.1046	0.0868	0.0819	0.1329	0.1220	0.1178	0.1057	0.0980	0.0994	0.1949	0.1205	0.1145	0.1024	0.0915	0.0812	0.1339	0.1261	0.1201	0.1068	0.0973	0.0996	0.1180	0.1117	0.1025	0.0949	0.0866	0.0838	0.1151	0.1133	0.1067	0.1027	0.0954	0.0988	0.2050	0.1103	0.1001	0.0957	0.0864	0.0861	0.1159	0.1035	0.1064	0.0978	0.0969	0.1064	0.0999	0.1025	0.0944	0.0905	0.0842	0.0808	0.0995	0.0981	0.0981	0.0967	0.0953	0.0974	0.0683	0.0649	0.0641	0.0667	0.0637	0.0627	0.0659	0.0661	0.0649	0.0656	0.0666	0.0651	0.0662	0.0655	0.0657	0.0645	0.0663	0.0667	0.0654	0.0662	0.0668	0.0648	0.0654	0.0672
24=19:59:48	21156	298	0.2419	0.1510	0.1323	0.1184	0.0978	0.0815	0.1650	0.1498	0.1332	0.1149	0.0990	0.1048	0.1423	0.1386	0.1257	0.1094	0.0901	0.0823	0.1506	0.1340	0.1317	0.1090	0.0996	0.1010	0.2183	0.1317	0.1229	0.1035	0.0945	0.0831	0.1466	0.1426	0.1262	0.1148	0.1038	0.1032	0.1229	0.1179	0.1109	0.1003	0.0870	0.0813	0.1245	0.1203	0.1115	0.1072	0.0971	0.0980	0.1800	0.1155	0.1075	0.1007	0.0889	0.0789	0.1249	0.1107	0.1102	0.1002	0.0960	0.1029	0.1004	0.1040	0.0961	0.0896	0.0817	0.0823	0.1005	0.1020	0.0988	0.0976	0.0945	0.0967	0.0650	0.0632	0.0644	0.0632	0.0630	0.0617	0.0623	0.0628	0.0645	0.0628	0.0632	0.0635	0.0642	0.0642	0.0628	0.0662	0.0649	0.0628	0.0621	0.0658	0.0640	0.0643	0.0632	0.0647
25=20:14:29	22037	300	0.2405	0.1612	0.1372	0.1216	0.0964	0.0823	0.1692	0.1549	0.1389	0.1177	0.0990	0.1052	0.1498	0.1446	0.1277	0.1118	0.0902	0.0817	0.1565	0.1376	0.1368	0.1124	0.1003	0.0985	0.1894	0.1390	0.1266	0.1099	0.0928	0.0806	0.1533	0.1440	0.1335	0.1180	0.1074	0.1047	0.1269	0.1215	0.1143	0.1030	0.0878	0.0830	0.1341	0.1274	0.1188	0.1084	0.1009	0.0967	0.1837	0.1157	0.1078	0.1016	0.0881	0.0826	0.1236	0.1133	0.1145	0.1065	0.1012	0.1083	0.1009	0.1035	0.0946	0.0893	0.0810	0.0825	0.1049	0.1065	0.1034	0.1009	0.0950	0.0980	0.0655	0.0644	0.0644	0.0641	0.0638	0.0619	0.0625	0.0629	0.0636	0.0642	0.0630	0.0637	0.0640	0.0630	0.0624	0.0643	0.0635	0.0641	0.0631	0.0669	0.0629	0.0626	0.0628	0.0622
26=20:29:10	22918	300	0.2563	0.1694	0.1478	0.1293	0.0998	0.0807	0.1858	0.1664	0.1500	0.1243	0.1026	0.1019	0.1599	0.1527	0.1358	0.1153	0.0918	0.0824	0.1667	0.1481	0.1435	0.1193	0.1033	0.0992	0.2145	0.1425	0.1304	0.1119	0.0930	0.0822	0.1612	0.1538	0.1411	0.1228	0.1082	0.1046	0.1358	0.1270	0.1167	0.1035	0.0892	0.0808	0.1411	0.1329	0.1229	0.1148	0.1032	0.0961	0.1782	0.1223	0.1117	0.1063	0.0880	0.0810	0.1260	0.1203	0.1199	0.1110	0.1033	0.1131	0.1042	0.1070	0.0982	0.0928	0.0842	0.0800	0.1087	0.1059	0.1070	0.1038	0.1012	0.0996	0.0660	0.0644	0.0630	0.0638	0.0606	0.0617	0.0634	0.0627	0.0630	0.0639	0.0618	0.0623	0.0634	0.0613	0.0618	0.0654	0.0650	0.0632	0.0633	0.0658	0.0624	0.0627	0.0620	0.0628
27=20:43:50	23799	301	0.2623	0.1849	0.1579	0.1392	0.1040	0.0820	0.2043	0.1854	0.1654	0.1329	0.1093	0.1069	0.1754	0.1688	0.1441	0.1221	0.0938	0.0835	0.1827	0.1626	0.1562	0.1262	0.1088	0.1048	0.2374	0.1566	0.1402	0.1133	0.0965	0.0850	0.1785	0.1696	0.1547	0.1325	0.1153	0.1111	0.1448	0.1380	0.1248	0.1117	0.0905	0.0828	0.1498	0.1420	0.1315	0.1222	0.1065	0.0997	0.1798	0.1268	0.1159	0.1043	0.0881	0.0815	0.1344	0.1268	0.1242	0.1169	0.1076	0.1156	0.1067	0.1090	0.1027	0.0962	0.0863	0.0835	0.1137	0.1126	0.1094	0.1084	0.1035	0.0997	0.0672	0.0661	0.0654	0.0634	0.0632	0.0628	0.0640	0.0636	0.0641	0.0653	0.0632	0.0631	0.0649	0.0646	0.0635	0.0672	0.0649	0.0644	0.0636	0.0675	0.0652	0.0639	0.0633	0.0642
28=20:58:31	24680	298	0.2818	0.1936	0.1635	0.1412	0.1092	0.0839	0.2150	0.1849	0.1658	0.1336	0.1045	0.1022	0.1846	0.1722	0.1515	0.1274	0.0939	0.0845	0.1868	0.1639	0.1574	0.1282	0.1096	0.1043	0.2820	0.1626	0.1440	0.1144	0.0997	0.0885	0.1888	0.1705	0.1557	0.1317	0.1122	0.1059	0.1486	0.1410	0.1296	0.1124	0.0899	0.0836	0.1507	0.1408	0.1288	0.1209	0.1089	0.1035	0.1922	0.1281	0.1178	0.1058	0.0903	0.0864	0.1450	0.1284	0.1273	0.1138	0.1049	0.1092	0.1113	0.1135	0.1048	0.0974	0.0840	0.0805	0.1139	0.1111	0.1105	0.1090	0.1045	0.1007	0.0669	0.0648	0.0649	0.0638	0.0649	0.0652	0.0639	0.0646	0.0621	0.0650	0.0640	0.0625	0.0667	0.0645	0.0640	0.0677	0.0666	0.0644	0.0630	0.0680	0.0646	0.0649	0.0660	0.0671
29=21:13:12	25560	301	0.3018	0.2053	0.1758	0.1502	0.1066	0.0807	0.2236	0.1951	0.1725	0.1357	0.1068	0.1025	0.1903	0.1842	0.1613	0.1310	0.0951	0.0808	0.2014	0.1724	0.1637	0.1309	0.1090	0.1000	0.2641	0.1675	0.1469	0.1166	0.0986	0.0859	0.1956	0.1781	0.1590	0.1337	0.1128	0.1083	0.1537	0.1478	0.1331	0.1115	0.0889	0.0808	0.1576	0.1458	0.1314	0.1213	0.1074	0.0999	0.2085	0.1335	0.1249	0.1064	0.0865	0.0796	0.1454	0.1250	0.1250	0.1153	0.1065	0.1051	0.1100	0.1137	0.1029	0.0941	0.0810	0.0791	0.1127	0.1099	0.1085	0.1087	0.1017	0.0976	0.0632	0.0618	0.0607	0.0630	0.0605	0.0596	0.0613	0.0611	0.0603	0.0606	0.0602	0.0616	0.0628	0.0615	0.0616	0.0651	0.0634	0.0614	0.0617	0.0656	0.0612	0.0620	0.0603	0.0612
30=21:27:53	26441	301	0.3238	0.2364	0.2005	0.1683	0.1178	0.0858	0.2614	0.2326	0.2036	0.1564	0.1190	0.1097	0.2190	0.2087	0.1791	0.1475	0.1034	0.0851	0.2339	0.2020	0.1934	0.1507	0.1222	0.1067	0.2677	0.1926	0.1645	0.1313	0.1044	0.0876	0.2195	0.2088	0.1840	0.1575	0.1252	0.1203	0.1694	0.1640	0.1455	0.1252	0.0964	0.0856	0.1807	0.1703	0.1565	0.1390	0.1193	0.1081	0.2025	0.1440	0.1345	0.1203	0.0966	0.0818	0.1598	0.1462	0.1414	0.1304	0.1184	0.1222	0.1176	0.1210	0.1078	0.1012	0.0841	0.0824	0.1266	0.1189	0.1215	0.1190	0.1121	0.1052	0.0689	0.0670	0.0650	0.0643	0.0655	0.0630	0.0650	0.0648	0.0659	0.0638	0.0655	0.0648	0.0644	0.0645	0.0644	0.0680	0.0665	0.0654	0.0622	0.0679	0.0656	0.0635	0.0635	0.0629
31=21:42:34	27322	300	0.3346	0.2536	0.2087	0.1787	0.1214	0.0848	0.2839	0.2557	0.2184	0.1687	0.1212	0.1058	0.2323	0.2232	0.1871	0.1537	0.1028	0.0837	0.2477	0.2119	0.2061	0.1573	0.1236	0.1059	0.2791	0.2025	0.1778	0.1344	0.1056	0.0866	0.2351	0.2209	0.1959	0.1650	0.1288	0.1156	0.1783	0.1713	0.1518	0.1248	0.0949	0.0838	0.1869	0.1786	0.1567	0.1441	0.1210	0.1027	0.2173	0.1516	0.1351	0.1173	0.0947	0.0819	0.1637	0.1510	0.1440	0.1343	0.1188	0.1237	0.1183	0.1230	0.1122	0.0995	0.0857	0.0801	0.1292	0.1229	0.1218	0.1184	0.1132	0.1028	0.0659	0.0648	0.0632	0.0616	0.0634	0.0618	0.0632	0.0633	0.0625	0.0638	0.0629	0.0620	0.0641	0.0609	0.0638	0.0660	0.0629	0.0631	0.0647	0.0663	0.0628	0.0633	0.0626	0.0630
32=21:57:14	28203	298	0.3577	0.2701	0.2206	0.1896	0.1259	0.0856	0.3002	0.2669	0.2264	0.1712	0.1227	0.1055	0.2461	0.2335	0.1995	0.1584	0.1052	0.0868	0.2564	0.2164	0.2088	0.1596	0.1247	0.1045	0.3019	0.2160	0.1845	0.1390	0.1098	0.0885	0.2414	0.2246	0.2014	0.1671	0.1319	0.1143	0.1877	0.1806	0.1559	0.1324	0.0971	0.0835	0.1933	0.1846	0.1645	0.1503	0.1232	0.1033	0.2234	0.1567	0.1406	0.1288	0.0947	0.0845	0.1718	0.1528	0.1483	0.1354	0.1233	0.1230	0.1240	0.1241	0.1154	0.1013	0.0857	0.0794	0.1299	0.1262	0.1247	0.1211	0.1131	0.1035	0.0658	0.0659	0.0639	0.0655	0.0643	0.0623	0.0648	0.0645	0.0628	0.0640	0.0646	0.0632	0.0647	0.0636	0.0645	0.0665	0.0655	0.0664	0.0638	0.0657	0.0650	0.0646	0.0643	0.0640
33=22:11:55	29084	300	0.3998	0.3009	0.2485	0.2100	0.1399	0.0889	0.3476	0.3060	0.2692	0.1971	0.1334	0.1081	0.2788	0.2664	0.2181	0.1764	0.1105	0.0886	0.2968	0.2533	0.2469	0.1827	0.1386	0.1126	0.3286	0.2316	0.2012	0.1504	0.1160	0.0902	0.2777	0.2597	0.2240	0.1865	0.1426	0.1163	0.2068	0.1927	0.1733	0.1414	0.1014	0.0871	0.2224	0.2051	0.1839	0.1620	0.1361	0.1103	0.2422	0.1658	0.1475	0.1278	0.0979	0.0870	0.1827	0.1718	0.1623	0.1485	0.1278	0.1239	0.1297	0.1330	0.1189	0.1062	0.0891	0.0806	0.1373	0.1331	0.1360	0.1278	0.1202	0.1069	0.0677	0.0668	0.0663	0.0668	0.0666	0.0652	0.0661	0.0649	0.0645	0.0652	0.0657	0.0659	0.0675	0.0664	0.0655	0.0689	0.0666	0.0663	0.0649	0.0675	0.0670	0.0650	0.0657	0.0665
34=22:26:36	29965	301	0.4289	0.3302	0.2630	0.2179	0.1409	0.0870	0.3734	0.3342	0.2883	0.2089	0.1393	0.1070	0.2975	0.2816	0.2331	0.1879	0.1143	0.0869	0.3198	0.2710	0.2651	0.1911	0.1416	0.1097	0.3390	0.2505	0.2116	0.1568	0.1201	0.0895	0.3015	0.2849	0.2456	0.2018	0.1494	0.1169	0.2119	0.2002	0.1788	0.1471	0.1026	0.0850	0.2325	0.2213	0.1927	0.1706	0.1376	0.1109	0.2586	0.1720	0.1523	0.1289	0.0941	0.0839	0.1914	0.1794	0.1720	0.1601	0.1387	0.1328	0.1300	0.1385	0.1225	0.1054	0.0867	0.0792	0.1450	0.1370	0.1402	0.1323	0.1244	0.1064	0.0665	0.0659	0.0636	0.0641	0.0617	0.0640	0.0645	0.0613	0.0637	0.0649	0.0638	0.0639	0.0649	0.0643	0.0643	0.0663	0.0641	0.0634	0.0651	0.0665	0.0641	0.0644	0.0623	0.0638
35=22:41:17	30845	300	0.4538	0.3472	0.2772	0.2353	0.1479	0.0897	0.3859	0.3389	0.2921	0.2107	0.1373	0.1139	0.3193	0.3021	0.2479	0.1914	0.1155	0.0873	0.3250	0.2728	0.2703	0.1935	0.1375	0.1061	0.3593	0.2635	0.2275	0.1659	0.1208	0.0882	0.2982	0.2765	0.2438	0.2014	0.1450	0.1153	0.2291	0.2108	0.1864	0.1533	0.1041	0.0870	0.2381	0.2277	0.1960	0.1705	0.1387	0.1078	0.2495	0.1767	0.1584	0.1320	0.1003	0.0867	0.1905	0.1756	0.1646	0.1486	0.1314	0.1262	0.1340	0.1386	0.1235	0.1066	0.0885	0.0817	0.1443	0.1363	0.1343	0.1296	0.1194	0.1079	0.0669	0.0666	0.0643	0.0645	0.0647	0.0642	0.0641	0.0630	0.0651	0.0652	0.0643	0.0657	0.0653	0.0648	0.0646	0.0678	0.0660	0.0652	0.0647	0.0683	0.0652	0.0636	0.0646	0.0651
36=22:55:58	31726	301	0.4758	0.3907	0.3122	0.2579	0.1577	0.0880	0.4402	0.3935	0.3348	0.2395	0.1531	0.1142	0.3579	0.3302	0.2797	0.2132	0.1208	0.0883	0.3753	0.3155	0.3074	0.2170	0.1536	0.1146	0.3964	0.2837	0.2393	0.1755	0.1275	0.0884	0.3336	0.3300	0.2810	0.2303	0.1613	0.1208	0.2426	0.2315	0.2025	0.1585	0.1066	0.0843	0.2649	0.2460	0.2239	0.1919	0.1524	0.1070	0.2596	0.1903	0.1690	0.1431	0.0979	0.0822	0.2135	0.1964	0.1846	0.1720	0.1442	0.1284	0.1398	0.1442	0.1257	0.1072	0.0870	0.0799	0.1561	0.1461	0.1487	0.1406	0.1292	0.1065	0.0641	0.0630	0.0634	0.0622	0.0611	0.0622	0.0623	0.0610	0.0627	0.0603	0.0618	0.0619	0.0633	0.0622	0.0611	0.0639	0.0645	0.0614	0.0626	0.0654	0.0631	0.0611	0.0620	0.0619
37=23:10:39	32607	300	0.5177	0.4413	0.3453	0.2787	0.1730	0.0951	0.4906	0.4443	0.3798	0.2748	0.1689	0.1191	0.3856	0.3628	0.3044	0.2368	0.1320	0.0933	0.4176	0.3549	0.3461	0.2416	0.1713	0.1174	0.4327	0.3110	0.2642	0.1900	0.1384	0.0938	0.3778	0.3666	0.3135	0.2554	0.1788	0.1312	0.2683	0.2530	0.2170	0.1743	0.1163	0.0903	0.2935	0.2719	0.2454	0.2100	0.1631	0.1174	0.2649	0.2056	0.1776	0.1496	0.1032	0.0881	0.2290	0.2104	0.2030	0.1859	0.1569	0.1460	0.1486	0.1542	0.1367	0.1174	0.0919	0.0859	0.1661	0.1547	0.1583	0.1516	0.1405	0.1129	0.0706	0.0683	0.0670	0.0679	0.0674	0.0655	0.0653	0.0676	0.0680	0.0669	0.0681	0.0674	0.0681	0.0665	0.0672	0.0702	0.0678	0.0666	0.0669	0.0705	0.0664	0.0666	0.0661	0.0682
38=23:25:19	33488	298	0.5142	0.4510	0.3542	0.2920	0.1680	0.0922	0.4819	0.4253	0.3677	0.2613	0.1604	0.1133	0.4114	0.3630	0.3129	0.2336	0.1272	0.0888	0.4169	0.3464	0.3264	0.2325	0.1595	0.1168	0.4421	0.3068	0.2551	0.1901	0.1310	0.0918	0.3505	0.3510	0.3014	0.2350	0.1647	0.1191	0.2699	0.2552	0.2081	0.1674	0.1092	0.0864	0.2806	0.2560	0.2374	0.1974	0.1558	0.1117	0.2843	0.1973	0.1755	0.1444	0.0997	0.0845	0.2228	0.1928	0.1870	0.1775	0.1463	0.1262	0.1468	0.1476	0.1318	0.1111	0.0873	0.0822	0.1566	0.1496	0.1461	0.1422	0.1331	0.1105	0.0652	0.0644	0.0637	0.0645	0.0634	0.0618	0.0638	0.0639	0.0631	0.0623	0.0642	0.0625	0.0631	0.0635	0.0652	0.0650	0.0655	0.0636	0.0613	0.0674	0.0643	0.0649	0.0624	0.0632
39=23:40:00	34369	300	0.5819	0.5028	0.4044	0.3318	0.1923	0.0975	0.5750	0.5123	0.4427	0.3165	0.1841	0.1174	0.4594	0.4244	0.3535	0.2685	0.1428	0.0923	0.4743	0.4079	0.3932	0.2778	0.1848	0.1189	0.4711	0.3551	0.3012	0.2089	0.1465	0.0934	0.4278	0.4182	0.3679	0.2874	0.1941	0.1317	0.3077	0.2884	0.2459	0.1925	0.1200	0.0892	0.3279	0.3145	0.2761	0.2348	0.1802	0.1182	0.3078	0.2260	0.2009	0.1612	0.1099	0.0835	0.2581	0.2312	0.2172	0.1988	0.1687	0.1381	0.1579	0.1620	0.1430	0.1203	0.0906	0.0837	0.1747	0.1666	0.1660	0.1581	0.1456	0.1167	0.0650	0.0664	0.0646	0.0653	0.0642	0.0641	0.0651	0.0644	0.0643	0.0636	0.0619	0.0636	0.0651	0.0633	0.0645	0.0673	0.0667	0.0653	0.0641	0.0676	0.0631	0.0643	0.0629	0.0651
40=23:54:41	35249	300	0.6298	0.5465	0.4245	0.3493	0.2081	0.0990	0.5828	0.5178	0.4571	0.3327	0.1867	0.1140	0.4708	0.4435	0.3732	0.2948	0.1483	0.0950	0.5050	0.4384	0.4227	0.2899	0.1933	0.1225	0.4930	0.3779	0.3240	0.2259	0.1551	0.0968	0.4562	0.4386	0.3735	0.2907	0.1971	0.1270	0.3299	0.3084	0.2648	0.2036	0.1228	0.0907	0.3462	0.3190	0.2812	0.2428	0.1877	0.1190	0.3244	0.2406	0.2135	0.1726	0.1086	0.0875	0.2647	0.2356	0.2259	0.2017	0.1661	0.1390	0.1742	0.1764	0.1529	0.1239	0.0932	0.0851	0.1786	0.1684	0.1723	0.1630	0.1451	0.1166	0.0666	0.0669	0.0683	0.0656	0.0658	0.0650	0.0657	0.0660	0.0655	0.0662	0.0645	0.0643	0.0671	0.0664	0.0665	0.0676	0.0668	0.0650	0.0656	0.0681	0.0646	0.0646	0.0649	0.0665
41=00:09:22	36130	300	0.6449	0.5685	0.4640	0.3844	0.2181	0.0998	0.6197	0.5568	0.4854	0.3465	0.1942	0.1223	0.5200	0.4806	0.4078	0.3023	0.1548	0.0930	0.5401	0.4576	0.4412	0.3154	0.1985	0.1230	0.5224	0.4181	0.3373	0.2324	0.1576	0.0942	0.4724	0.4578	0.4081	0.3156	0.2038	0.1315	0.3404	0.3253	0.2684	0.2138	0.1261	0.0891	0.3699	0.3454	0.3052	0.2585	0.1918	0.1165	0.3301	0.2575	0.2244	0.1834	0.1118	0.0857	0.2785	0.2451	0.2407	0.2093	0.1794	0.1482	0.1729	0.1757	0.1508	0.1220	0.0921	0.0825	0.1926	0.1733	0.1775	0.1694	0.1531	0.1222	0.0650	0.0658	0.0640	0.0650	0.0639	0.0630	0.0645	0.0643	0.0651	0.0635	0.0646	0.0648	0.0642	0.0654	0.0650	0.0669	0.0662	0.0650	0.0641	0.0673	0.0647	0.0640	0.0648	0.0655
42=00:24:03	37011	300	0.6837	0.6193	0.4949	0.4190	0.2278	0.1008	0.6643	0.6044	0.5277	0.3866	0.2083	0.1188	0.5602	0.5101	0.4357	0.3339	0.1630	0.0955	0.5747	0.5023	0.4692	0.3456	0.2148	0.1237	0.5607	0.4392	0.3632	0.2487	0.1676	0.0955	0.5044	0.4923	0.4337	0.3354	0.2178	0.1334	0.3702	0.3521	0.2892	0.2278	0.1319	0.0906	0.3882	0.3720	0.3274	0.2814	0.2038	0.1207	0.3357	0.2694	0.2314	0.1883	0.1135	0.0850	0.2965	0.2585	0.2447	0.2246	0.1838	0.1411	0.1800	0.1779	0.1547	0.1242	0.0924	0.0831	0.1890	0.1781	0.1765	0.1720	0.1563	0.1200	0.0662	0.0654	0.0655	0.0642	0.0631	0.0634	0.0656	0.0623	0.0638	0.0650	0.0619	0.0639	0.0638	0.0621	0.0618	0.0647	0.0643	0.0638	0.0650	0.0650	0.0631	0.0650	0.0632	0.0652
43=00:38:43	37892	301	0.7477	0.6498	0.5130	0.4468	0.2506	0.1044	0.6847	0.6390	0.5578	0.4102	0.2119	0.1171	0.5781	0.5533	0.4550	0.3484	0.1737	0.0974	0.5937	0.5192	0.5055	0.3596	0.2152	0.1197	0.5727	0.4700	0.3910	0.2585	0.1743	0.1001	0.5305	0.4976	0.4422	0.3540	0.2205	0.1320	0.3932	0.3607	0.3084	0.2423	0.1329	0.0932	0.4081	0.3974	0.3315	0.2822	0.2072	0.1213	0.3660	0.2766	0.2407	0.1916	0.1192	0.0863	0.2993	0.2667	0.2584	0.2234	0.1867	0.1500	0.1890	0.1851	0.1610	0.1280	0.0939	0.0816	0.1992	0.1827	0.1823	0.1788	0.1586	0.1273	0.0672	0.0658	0.0646	0.0666	0.0643	0.0640	0.0640	0.0643	0.0641	0.0649	0.0630	0.0635	0.0658	0.0639	0.0651	0.0659	0.0640	0.0637	0.0642	0.0651	0.0629	0.0645	0.0641	0.0640
44=00:53:24	38773	300	0.7527	0.7050	0.5682	0.4734	0.2608	0.1090	0.7352	0.6731	0.6107	0.4322	0.2324	0.1275	0.6385	0.5828	0.4963	0.3841	0.1823	0.1013	0.6398	0.5544	0.5232	0.3932	0.2340	0.1279	0.6275	0.5006	0.4047	0.2872	0.1832	0.1002	0.5431	0.5497	0.4975	0.3850	0.2404	0.1340	0.4248	0.3987	0.3278	0.2565	0.1456	0.0935	0.4486	0.4176	0.3773	0.3057	0.2229	0.1254	0.3686	0.3000	0.2570	0.1998	0.1263	0.0854	0.3213	0.2847	0.2663	0.2485	0.1980	0.1436	0.1964	0.1919	0.1721	0.1364	0.0954	0.0870	0.2122	0.1943	0.1946	0.1822	0.1649	0.1215	0.0651	0.0659	0.0641	0.0667	0.0638	0.0641	0.0652	0.0640	0.0630	0.0660	0.0654	0.0642	0.0649	0.0647	0.0657	0.0661	0.0645	0.0659	0.0660	0.0654	0.0640	0.0638	0.0637	0.0646
45=01:08:05	39653	300	0.8065	0.7590	0.6026	0.4901	0.2847	0.1114	0.7614	0.7092	0.6329	0.4957	0.2492	0.1190	0.6551	0.6129	0.5275	0.4202	0.1932	0.1045	0.6901	0.6113	0.5827	0.4163	0.2569	0.1317	0.6426	0.5115	0.4538	0.3087	0.1947	0.1071	0.6136	0.6041	0.5172	0.4177	0.2640	0.1437	0.4581	0.4331	0.3601	0.2714	0.1463	0.0949	0.4763	0.4452	0.3889	0.3420	0.2464	0.1324	0.4056	0.3213	0.2684	0.2137	0.1224	0.0910	0.3542	0.3068	0.3070	0.2722	0.2155	0.1637	0.2092	0.2102	0.1730	0.1404	0.0955	0.0844	0.2209	0.2150	0.2091	0.2036	0.1749	0.1254	0.0673	0.0663	0.0642	0.0657	0.0655	0.0662	0.0657	0.0657	0.0656	0.0641	0.0646	0.0646	0.0666	0.0662	0.0644	0.0672	0.0660	0.0651	0.0651	0.0632	0.0643	0.0645	0.0655	0.0661
46=01:22:46	40534	300	0.8510	0.8299	0.6731	0.5596	0.3197	0.1180	0.8524	0.7954	0.7382	0.5588	0.2947	0.1325	0.7293	0.6884	0.5873	0.4732	0.2171	0.1081	0.7611	0.6987	0.6563	0.5027	0.3030	0.1439	0.7055	0.5857	0.4981	0.3533	0.2200	0.1088	0.6765	0.6861	0.6155	0.4850	0.3117	0.1549	0.5032	0.4714	0.4054	0.3016	0.1675	0.0976	0.5550	0.5176	0.4654	0.3986	0.2902	0.1405	0.4231	0.3602	0.3032	0.2339	0.1321	0.0891	0.4044	0.3672	0.3445	0.3124	0.2501	0.1751	0.2183	0.2195	0.1922	0.1526	0.0980	0.0840	0.2511	0.2350	0.2376	0.2209	0.1993	0.1323	0.0670	0.0650	0.0653	0.0647	0.0649	0.0630	0.0644	0.0634	0.0645	0.0639	0.0647	0.0635	0.0644	0.0641	0.0637	0.0649	0.0636	0.0650	0.0647	0.0625	0.0630	0.0649	0.0633	0.0646
47=01:37:27	41415	301	0.8761	0.8531	0.7115	0.6113	0.3646	0.1242	0.8508	0.8621	0.7924	0.6522	0.3343	0.1291	0.7630	0.7299	0.6289	0.4985	0.2413	0.1149	0.8213	0.7390	0.7276	0.5461	0.3337	0.1419	0.7284	0.6270	0.5370	0.3702	0.2327	0.1155	0.7492	0.7383	0.6579	0.5427	0.3374	0.1551	0.5260	0.5046	0.4329	0.3379	0.1731	0.1010	0.5880	0.5689	0.4929	0.4350	0.3129	0.1456	0.4534	0.3750	0.3207	0.2468	0.1368	0.0937	0.4338	0.3902	0.3803	0.3314	0.2706	0.1828	0.2380	0.2398	0.2054	0.1587	0.1022	0.0847	0.2620	0.2488	0.2482	0.2380	0.2099	0.1407	0.0671	0.0673	0.0651	0.0650	0.0650	0.0642	0.0640	0.0652	0.0657	0.0655	0.0657	0.0650	0.0649	0.0651	0.0647	0.0671	0.0649	0.0655	0.0653	0.0643	0.0640	0.0657	0.0633	0.0658
48=01:52:07	42296	298	0.8754	0.8378	0.6898	0.6154	0.3677	0.1249	0.7898	0.7851	0.7746	0.6166	0.3060	0.1281	0.7633	0.7376	0.6144	0.5027	0.2429	0.1121	0.7773	0.7266	0.6980	0.5309	0.3087	0.1377	0.7245	0.6328	0.5450	0.3732	0.2276	0.1111	0.7262	0.6955	0.6156	0.4975	0.3239	0.1450	0.5454	0.4863	0.4361	0.3317	0.1668	0.0980	0.5880	0.5431	0.4660	0.4117	0.3005	0.1413	0.4528	0.3714	0.3297	0.2447	0.1357	0.0912	0.4044	0.3768	0.3635	0.3109	0.2527	0.1691	0.2449	0.2457	0.1984	0.1527	0.0975	0.0849	0.2490	0.2350	0.2403	0.2272	0.2008	0.1374	0.0669	0.0652	0.0643	0.0645	0.0632	0.0628	0.0644	0.0638	0.0656	0.0640	0.0629	0.0655	0.0643	0.0647	0.0635	0.0662	0.0630	0.0657	0.0648	0.0627	0.0622	0.0646	0.0638	0.0643
49=02:06:48	43177	298	0.8740	0.8276	0.7219	0.6378	0.3996	0.1288	0.7831	0.7961	0.7993	0.6665	0.3357	0.1252	0.7848	0.7755	0.6543	0.5341	0.2612	0.1153	0.8060	0.7557	0.7387	0.5667	0.3318	0.1374	0.7556	0.6658	0.5788	0.3925	0.2423	0.1128	0.7684	0.7443	0.6638	0.5513	0.3584	0.1510	0.5763	0.5233	0.4624	0.3565	0.1751	0.0984	0.6197	0.5835	0.5019	0.4424	0.3243	0.1496	0.4956	0.3956	0.3340	0.2586	0.1356	0.0901	0.4352	0.4076	0.3984	0.3400	0.2729	0.1830	0.2559	0.2620	0.2082	0.1633	0.1020	0.0813	0.2671	0.2524	0.2535	0.2414	0.2099	0.1398	0.0660	0.0632	0.0624	0.0647	0.0626	0.0629	0.0644	0.0639	0.0623	0.0642	0.0632	0.0633	0.0627	0.0624	0.0624	0.0642	0.0632	0.0638	0.0641	0.0622	0.0640	0.0633	0.0633	0.0629
50=02:21:29	44057	300	0.8927	0.8480	0.7897	0.7148	0.4461	0.1413	0.8147	0.8367	0.8287	0.7162	0.3846	0.1323	0.8254	0.8451	0.7247	0.5910	0.2909	0.1243	0.8392	0.7899	0.8096	0.6510	0.4012	0.1482	0.8358	0.7349	0.6300	0.4453	0.2807	0.1268	0.8067	0.8081	0.7217	0.6197	0.4059	0.1561	0.6163	0.5717	0.5109	0.4051	0.2054	0.1059	0.6927	0.6584	0.5691	0.4840	0.3742	0.1583	0.5290	0.4386	0.3795	0.2907	0.1521	0.1001	0.5041	0.4605	0.4311	0.3806	0.3039	0.1955	0.2788	0.2774	0.2297	0.1750	0.1069	0.0835	0.2871	0.2838	0.2809	0.2714	0.2330	0.1477	0.0661	0.0634	0.0633	0.0672	0.0632	0.0646	0.0654	0.0645	0.0646	0.0637	0.0644	0.0641	0.0648	0.0649	0.0644	0.0669	0.0644	0.0651	0.0639	0.0625	0.0649	0.0637	0.0642	0.0655
51=02:36:10	44938	301	0.8669	0.8664	0.8363	0.7411	0.4826	0.1496	0.8564	0.8508	0.8300	0.8017	0.4274	0.1394	0.8448	0.8604	0.7781	0.6493	0.3142	0.1309	0.8648	0.8280	0.8416	0.7249	0.4472	0.1557	0.8614	0.7655	0.6709	0.4968	0.3105	0.1271	0.8471	0.8574	0.8109	0.6729	0.4527	0.1725	0.6623	0.6402	0.5579	0.4424	0.2134	0.1087	0.7286	0.7122	0.6250	0.5623	0.4149	0.1642	0.5349	0.4770	0.4083	0.3106	0.1572	0.0936	0.5441	0.4942	0.4985	0.4290	0.3555	0.2024	0.2911	0.2923	0.2461	0.1921	0.1056	0.0855	0.3238	0.3114	0.3101	0.2951	0.2598	0.1569	0.0648	0.0629	0.0636	0.0630	0.0630	0.0612	0.0622	0.0595	0.0612	0.0625	0.0619	0.0622	0.0634	0.0616	0.0628	0.0634	0.0623	0.0627	0.0633	0.0632	0.0608	0.0637	0.0622	0.0629
52=02:50:51	45819	301	0.8785	0.8642	0.8047	0.7619	0.5035	0.1594	0.8483	0.8280	0.8125	0.7972	0.4385	0.1365	0.8219	0.8411	0.7932	0.6817	0.3358	0.1381	0.8427	0.8112	0.8198	0.7394	0.4602	0.1513	0.8540	0.7881	0.7086	0.5280	0.3274	0.1328	0.8320	0.8414	0.8217	0.6977	0.4870	0.1722	0.6933	0.6531	0.5913	0.4531	0.2284	0.1110	0.7566	0.7340	0.6428	0.5909	0.4367	0.1655	0.5652	0.4951	0.4227	0.3202	0.1696	0.0947	0.5597	0.5213	0.5146	0.4444	0.3723	0.2165	0.3041	0.3085	0.2470	0.1934	0.1071	0.0868	0.3280	0.3171	0.3236	0.3026	0.2671	0.1585	0.0679	0.0661	0.0627	0.0651	0.0630	0.0623	0.0648	0.0634	0.0653	0.0649	0.0654	0.0652	0.0648	0.0649	0.0649	0.0648	0.0653	0.0654	0.0635	0.0652	0.0655	0.0651	0.0646	0.0649
53=03:05:31	46700	300	0.8797	0.8783	0.8252	0.8198	0.5543	0.1703	0.8750	0.8898	0.8587	0.8269	0.5159	0.1484	0.8549	0.8631	0.8432	0.7266	0.3685	0.1446	0.8822	0.8281	0.8613	0.8140	0.5290	0.1637	0.8529	0.8336	0.7435	0.5638	0.3475	0.1404	0.8434	0.8677	0.8507	0.7879	0.5453	0.1913	0.7264	0.6957	0.6175	0.4937	0.2452	0.1151	0.7954	0.7983	0.7259	0.6425	0.4874	0.1789	0.5717	0.5225	0.4561	0.3442	0.1740	0.0952	0.6064	0.5583	0.5523	0.4896	0.4167	0.2289	0.3315	0.3336	0.2729	0.2030	0.1112	0.0845	0.3525	0.3458	0.3524	0.3348	0.2923	0.1669	0.0649	0.0640	0.0642	0.0622	0.0631	0.0616	0.0649	0.0619	0.0635	0.0634	0.0612	0.0619	0.0641	0.0627	0.0625	0.0645	0.0604	0.0634	0.0620	0.0634	0.0637	0.0637	0.0606	0.0637
54=03:20:12	47581	300	0.8978	0.8715	0.7994	0.8242	0.5914	0.1793	0.8478	0.8716	0.8504	0.8081	0.5369	0.1405	0.8375	0.8449	0.8320	0.7510	0.4007	0.1493	0.8734	0.8117	0.8632	0.8187	0.5512	0.1626	0.8476	0.8353	0.7731	0.5960	0.3761	0.1483	0.8406	0.8596	0.8086	0.8057	0.5637	0.1828	0.7457	0.7044	0.6491	0.5125	0.2544	0.1161	0.7975	0.7795	0.7364	0.6552	0.5093	0.1821	0.6074	0.5415	0.4794	0.3628	0.1801	0.0967	0.6354	0.5842	0.5717	0.5129	0.4247	0.2351	0.3391	0.3440	0.2776	0.2072	0.1120	0.0834	0.3592	0.3605	0.3645	0.3502	0.3022	0.1674	0.0643	0.0621	0.0615	0.0618	0.0613	0.0620	0.0625	0.0597	0.0618	0.0614	0.0585	0.0608	0.0620	0.0608	0.0612	0.0628	0.0601	0.0608	0.0602	0.0617	0.0608	0.0616	0.0611	0.0632
55=03:34:53	48461	300	0.8921	0.8671	0.8018	0.8058	0.6268	0.1898	0.8415	0.8562	0.8481	0.8084	0.5456	0.1502	0.8309	0.8548	0.8043	0.7779	0.4209	0.1570	0.8495	0.8214	0.8437	0.8090	0.5513	0.1629	0.8362	0.8290	0.7984	0.6207	0.4091	0.1545	0.8436	0.8277	0.8091	0.8125	0.5866	0.1901	0.7834	0.7287	0.6809	0.5501	0.2703	0.1202	0.7995	0.7938	0.7317	0.6746	0.5188	0.1825	0.6254	0.5669	0.5063	0.3915	0.1930	0.0983	0.6480	0.6137	0.5963	0.5081	0.4282	0.2272	0.3572	0.3646	0.2950	0.2144	0.1161	0.0868	0.3761	0.3666	0.3796	0.3609	0.3109	0.1642	0.0664	0.0641	0.0634	0.0624	0.0621	0.0616	0.0617	0.0611	0.0634	0.0630	0.0630	0.0629	0.0620	0.0630	0.0624	0.0656	0.0650	0.0633	0.0628	0.0610	0.0627	0.0630	0.0623	0.0637
56=03:49:34	49342	300	0.8898	0.8622	0.7797	0.7634	0.6458	0.1996	0.8250	0.8187	0.8166	0.7905	0.5601	0.1445	0.8207	0.8309	0.7820	0.8048	0.4402	0.1645	0.8209	0.8109	0.8125	0.7753	0.5621	0.1630	0.8275	0.7979	0.8071	0.6454	0.4139	0.1591	0.8303	0.8178	0.7982	0.7940	0.6099	0.1886	0.7836	0.7548	0.6984	0.5551	0.2692	0.1215	0.7636	0.7539	0.7279	0.6993	0.5266	0.1873	0.6720	0.5839	0.5092	0.3904	0.1915	0.0999	0.6496	0.6096	0.6169	0.5194	0.4513	0.2302	0.3732	0.3828	0.3014	0.2202	0.1176	0.0853	0.3794	0.3696	0.3912	0.3668	0.3172	0.1751	0.0657	0.0633	0.0634	0.0636	0.0616	0.0636	0.0604	0.0609	0.0618	0.0633	0.0621	0.0617	0.0643	0.0624	0.0620	0.0639	0.0622	0.0625	0.0631	0.0618	0.0603	0.0623	0.0636	0.0644
57=04:04:15	50223	301	0.9205	0.8847	0.8123	0.8054	0.6944	0.2170	0.8570	0.8792	0.8551	0.8239	0.6339	0.1519	0.8476	0.8601	0.8263	0.8287	0.4901	0.1776	0.8754	0.8206	0.8639	0.8256	0.6635	0.1850	0.8686	0.8251	0.8193	0.6965	0.4758	0.1712	0.8549	0.8676	0.8297	0.8616	0.6839	0.2031	0.7847	0.7740	0.7419	0.6111	0.3032	0.1295	0.8060	0.8027	0.7689	0.7692	0.6153	0.2100	0.6965	0.6188	0.5549	0.4277	0.2081	0.1062	0.7198	0.6705	0.6719	0.5903	0.5140	0.2605	0.3982	0.4118	0.3261	0.2434	0.1264	0.0853	0.4217	0.4230	0.4299	0.4136	0.3581	0.1836	0.0645	0.0640	0.0631	0.0632	0.0625	0.0624	0.0609	0.0621	0.0614	0.0616	0.0623	0.0609	0.0636	0.0622	0.0626	0.0632	0.0625	0.0604	0.0618	0.0613	0.0618	0.0610	0.0629	0.0633
58=04:18:55	51104	300	0.8852	0.8856	0.8224	0.7784	0.6980	0.2302	0.8569	0.8295	0.8195	0.7869	0.6459	0.1566	0.8465	0.8328	0.8137	0.8157	0.4851	0.1836	0.8652	0.8259	0.8078	0.7953	0.6623	0.1845	0.8675	0.7973	0.7844	0.7315	0.4918	0.1785	0.8157	0.8395	0.8183	0.7806	0.6761	0.2062	0.7746	0.7703	0.7470	0.6042	0.3152	0.1347	0.7691	0.7612	0.7486	0.7639	0.6004	0.2001	0.7153	0.6550	0.5644	0.4277	0.2131	0.1016	0.7080	0.6629	0.6595	0.5931	0.5111	0.2553	0.4005	0.4081	0.3311	0.2454	0.1244	0.0881	0.4217	0.4206	0.4435	0.3993	0.3645	0.1916	0.0658	0.0643	0.0625	0.0652	0.0627	0.0613	0.0652	0.0646	0.0634	0.0637	0.0624	0.0634	0.0643	0.0636	0.0637	0.0650	0.0618	0.0646	0.0646	0.0628	0.0645	0.0641	0.0625	0.0639
59=04:33:36	51985	300	0.9008	0.8479	0.7759	0.7894	0.7466	0.2394	0.8047	0.8466	0.8527	0.8084	0.6970	0.1614	0.8216	0.8465	0.7896	0.7708	0.5210	0.1908	0.8371	0.8060	0.8439	0.8071	0.6984	0.1845	0.8334	0.8072	0.7706	0.7040	0.4946	0.1805	0.8402	0.8328	0.7913	0.8261	0.7439	0.2118	0.7740	0.7220	0.7427	0.6484	0.3238	0.1360	0.7980	0.7827	0.7420	0.7591	0.6557	0.2222	0.7103	0.6386	0.5745	0.4468	0.2123	0.1108	0.7191	0.6977	0.6933	0.6024	0.5316	0.2715	0.4354	0.4280	0.3489	0.2498	0.1306	0.0896	0.4284	0.4274	0.4461	0.4331	0.3826	0.1919	0.0698	0.0671	0.0647	0.0676	0.0661	0.0628	0.0654	0.0661	0.0668	0.0672	0.0648	0.0660	0.0670	0.0661	0.0655	0.0665	0.0668	0.0661	0.0667	0.0643	0.0667	0.0654	0.0673	0.0655
60=04:48:17	52866	300	0.9161	0.9151	0.8322	0.8219	0.7959	0.2778	0.8803	0.8857	0.8769	0.8382	0.7753	0.1746	0.8628	0.8643	0.8395	0.8300	0.5839	0.2198	0.8978	0.8492	0.8716	0.8489	0.7935	0.2143	0.8654	0.8318	0.8133	0.7980	0.5879	0.2061	0.8572	0.8838	0.8491	0.8547	0.8109	0.2407	0.7958	0.7690	0.7728	0.6878	0.3806	0.1509	0.8180	0.8058	0.7982	0.7998	0.7301	0.2407	0.7605	0.7073	0.6340	0.4884	0.2426	0.1098	0.7553	0.7312	0.7313	0.6887	0.6131	0.2988	0.4579	0.4714	0.3907	0.2804	0.1398	0.0933	0.4765	0.4828	0.5081	0.4795	0.4310	0.2104	0.0686	0.0656	0.0647	0.0641	0.0639	0.0647	0.0644	0.0641	0.0654	0.0653	0.0642	0.0643	0.0669	0.0650	0.0640	0.0654	0.0635	0.0653	0.0636	0.0645	0.0633	0.0643	0.0645	0.0664
61=05:02:58	53746	301	0.9096	0.9195	0.8450	0.8257	0.8070	0.3012	0.8897	0.8700	0.8783	0.8220	0.7975	0.1782	0.8781	0.8551	0.8508	0.8354	0.6132	0.2298	0.9197	0.8564	0.8605	0.8634	0.8162	0.2246	0.8987	0.8352	0.8052	0.8061	0.6215	0.2227	0.8457	0.8971	0.8598	0.8434	0.8236	0.2461	0.7955	0.7799	0.7653	0.6951	0.4049	0.1555	0.8236	0.7849	0.8105	0.7923	0.7626	0.2501	0.7789	0.7348	0.6650	0.4904	0.2545	0.1137	0.7502	0.7254	0.6987	0.7227	0.6290	0.3061	0.4708	0.4664	0.3989	0.2818	0.1366	0.0882	0.4886	0.4946	0.5144	0.4720	0.4498	0.2155	0.0652	0.0655	0.0646	0.0659	0.0645	0.0628	0.0657	0.0646	0.0638	0.0643	0.0649	0.0637	0.0637	0.0654	0.0649	0.0657	0.0635	0.0648	0.0647	0.0620	0.0647	0.0645	0.0637	0.0655
62=05:17:39	54627	298	0.9107	0.9096	0.8124	0.7894	0.7789	0.3102	0.8535	0.8419	0.8283	0.8019	0.7589	0.1732	0.8470	0.8300	0.8180	0.8177	0.6255	0.2368	0.8918	0.8167	0.8312	0.7997	0.7625	0.2167	0.8663	0.7941	0.7934	0.7650	0.6107	0.2156	0.8159	0.8539	0.8094	0.8059	0.7772	0.2338	0.7852	0.7592	0.7547	0.6932	0.3974	0.1598	0.7863	0.7498	0.7566	0.7581	0.7433	0.2399	0.7656	0.7073	0.6480	0.4919	0.2511	0.1108	0.7144	0.6848	0.6941	0.7000	0.6263	0.3096	0.4767	0.4857	0.3914	0.2862	0.1392	0.0911	0.4824	0.4992	0.5221	0.4769	0.4358	0.2154	0.0679	0.0656	0.0634	0.0655	0.0656	0.0634	0.0650	0.0658	0.0643	0.0633	0.0639	0.0660	0.0648	0.0638	0.0650	0.0654	0.0632	0.0661	0.0650	0.0626	0.0623	0.0650	0.0645	0.0645
63=05:32:19	55508	300	0.9240	0.9158	0.8342	0.8340	0.8191	0.3554	0.8897	0.8804	0.9010	0.8449	0.8130	0.1953	0.8767	0.8699	0.8417	0.8463	0.6871	0.2718	0.9244	0.8708	0.8813	0.8746	0.8179	0.2429	0.8869	0.8569	0.8221	0.7890	0.6858	0.2550	0.8787	0.9040	0.8810	0.8697	0.8567	0.2814	0.8110	0.7919	0.7914	0.7667	0.4683	0.1749	0.8282	0.8133	0.8195	0.8165	0.8240	0.2860	0.7739	0.7258	0.7111	0.5504	0.2780	0.1188	0.7627	0.7577	0.7392	0.7511	0.7344	0.3679	0.5219	0.5217	0.4450	0.3103	0.1528	0.0928	0.5481	0.5459	0.5954	0.5511	0.5174	0.2440	0.0653	0.0640	0.0619	0.0658	0.0633	0.0629	0.0635	0.0613	0.0639	0.0627	0.0614	0.0644	0.0635	0.0630	0.0619	0.0650	0.0633	0.0620	0.0634	0.0633	0.0618	0.0631	0.0630	0.0637
64=05:47:00	56389	300	0.9023	0.8772	0.8203	0.8300	0.7936	0.3579	0.8448	0.8655	0.8476	0.8066	0.7606	0.1880	0.8623	0.8581	0.8290	0.8057	0.6893	0.2831	0.9001	0.8225	0.8446	0.8389	0.7672	0.2350	0.8929	0.8472	0.7939	0.7364	0.7116	0.2597	0.8462	0.8446	0.8356	0.8364	0.7842	0.2641	0.7917	0.7805	0.7546	0.7509	0.4777	0.1760	0.7912	0.7994	0.7761	0.7698	0.7573	0.2710	0.7265	0.7143	0.7093	0.5650	0.2749	0.1219	0.7393	0.7153	0.7068	0.6882	0.7123	0.3388	0.5482	0.5291	0.4650	0.3169	0.1520	0.0934	0.5448	0.5445	0.5803	0.5483	0.5149	0.2401	0.0667	0.0640	0.0683	0.0647	0.0631	0.0637	0.0650	0.0637	0.0630	0.0632	0.0635	0.0638	0.0641	0.0643	0.0633	0.0674	0.0636	0.0644	0.0644	0.0639	0.0637	0.0658	0.0630	0.0645
65=06:01:41	57270	301	0.9217	0.9209	0.8275	0.8343	0.8176	0.4080	0.8629	0.8961	0.8894	0.8646	0.8096	0.2018	0.8628	0.8661	0.8430	0.8328	0.7557	0.3086	0.9262	0.8551	0.8889	0.8711	0.8194	0.2600	0.8786	0.8474	0.8224	0.7711	0.7574	0.2866	0.8804	0.8822	0.8523	0.8785	0.8411	0.2967	0.8026	0.7786	0.7846	0.7633	0.5154	0.1913	0.8400	0.8257	0.8033	0.8096	0.7974	0.3095	0.7605	0.7218	0.7115	0.6048	0.3062	0.1288	0.7799	0.7489	0.7545	0.7253	0.7419	0.3825	0.5582	0.5726	0.4845	0.3421	0.1605	0.0940	0.5644	0.5847	0.6285	0.6002	0.5515	0.2545	0.0642	0.0629	0.0622	0.0609	0.0615	0.0593	0.0601	0.0594	0.0608	0.0611	0.0613	0.0607	0.0617	0.0589	0.0606	0.0629	0.0612	0.0608	0.0610	0.0606	0.0595	0.0611	0.0599	0.0594
66=06:16:22	58150	301	0.8884	0.8872	0.8190	0.8284	0.7605	0.4041	0.8527	0.8735	0.8536	0.8032	0.7790	0.1948	0.8630	0.8383	0.8335	0.7973	0.7254	0.3170	0.9169	0.7944	0.8399	0.8554	0.7909	0.2514	0.8913	0.8134	0.7555	0.7312	0.7562	0.2825	0.8058	0.8416	0.8460	0.8573	0.7910	0.2866	0.7665	0.7593	0.7178	0.7019	0.5141	0.1858	0.7921	0.7980	0.8035	0.7589	0.7626	0.2949	0.7194	0.7004	0.6846	0.5563	0.2784	0.1240	0.7455	0.7133	0.6735	0.6932	0.7092	0.3759	0.5794	0.5472	0.4742	0.3217	0.1523	0.0914	0.5746	0.5747	0.5877	0.5774	0.5577	0.2684	0.0653	0.0650	0.0620	0.0632	0.0622	0.0619	0.0629	0.0628	0.0628	0.0627	0.0622	0.0626	0.0631	0.0634	0.0611	0.0643	0.0639	0.0644	0.0626	0.0626	0.0619	0.0627	0.0632	0.0632
67=06:31:03	59031	301	0.9368	0.9166	0.8098	0.8119	0.8248	0.4607	0.8609	0.8664	0.8664	0.8360	0.7692	0.2051	0.8556	0.8721	0.8202	0.8364	0.7880	0.3554	0.9171	0.8421	0.8584	0.8582	0.7844	0.2795	0.8818	0.8546	0.8240	0.7831	0.7613	0.3251	0.8678	0.8659	0.8540	0.8533	0.8222	0.3137	0.8124	0.7729	0.7837	0.7571	0.5447	0.2065	0.8209	0.8178	0.7846	0.7929	0.7870	0.3256	0.7747	0.7252	0.6965	0.6469	0.3299	0.1395	0.7597	0.7329	0.7290	0.7034	0.7367	0.3936	0.6142	0.5982	0.5192	0.3478	0.1719	0.0945	0.6105	0.6097	0.6654	0.6300	0.5901	0.2686	0.0627	0.0626	0.0617	0.0642	0.0621	0.0620	0.0616	0.0609	0.0612	0.0624	0.0606	0.0609	0.0628	0.0626	0.0620	0.0639	0.0609	0.0631	0.0614	0.0610	0.0602	0.0624	0.0626	0.0648
68=06:45:46	59914	300	0.9414	0.9267	0.8175	0.8362	0.8114	0.4905	0.8546	0.8746	0.8938	0.8410	0.7918	0.2256	0.8671	0.8716	0.8392	0.8331	0.7840	0.3902	0.9387	0.8364	0.8734	0.8849	0.7966	0.3011	0.8982	0.8584	0.8185	0.7885	0.7625	0.3526	0.8691	0.8801	0.8511	0.8681	0.8454	0.3395	0.8070	0.7604	0.7807	0.7467	0.5927	0.2179	0.8371	0.8154	0.7920	0.7863	0.7973	0.3564	0.7753	0.7280	0.7211	0.6572	0.3330	0.1417	0.7637	0.7551	0.7135	0.7287	0.7282	0.4444	0.6381	0.6237	0.5339	0.3614	0.1754	0.0980	0.6243	0.6257	0.6785	0.6483	0.6204	0.2796	0.0657	0.0645	0.0624	0.0643	0.0631	0.0627	0.0629	0.0629	0.0635	0.0643	0.0637	0.0636	0.0651	0.0625	0.0620	0.0648	0.0619	0.0633	0.0631	0.0616	0.0641	0.0624	0.0638	0.0636
69=07:00:26	60795	300	0.9443	0.9111	0.8027	0.8062	0.8151	0.5070	0.8359	0.8709	0.8472	0.8567	0.7643	0.2225	0.8437	0.8592	0.8132	0.8157	0.7691	0.4016	0.9125	0.8075	0.8517	0.8387	0.7853	0.2977	0.8715	0.8431	0.8101	0.7451	0.7349	0.3477	0.8674	0.8543	0.8350	0.8746	0.8262	0.3510	0.8007	0.7708	0.7589	0.7417	0.5620	0.2225	0.8064	0.8177	0.7698	0.7901	0.7732	0.3521	0.7625	0.7122	0.6908	0.6529	0.3343	0.1433	0.7483	0.7129	0.7267	0.6840	0.7287	0.4309	0.6394	0.6271	0.5195	0.3641	0.1717	0.0965	0.6174	0.6263	0.6548	0.6698	0.6135	0.2810	0.0657	0.0647	0.0646	0.0651	0.0629	0.0637	0.0643	0.0650	0.0651	0.0651	0.0638	0.0625	0.0653	0.0635	0.0628	0.0664	0.0646	0.0636	0.0651	0.0632	0.0648	0.0649	0.0656	0.0657
70=07:15:07	61676	298	0.9433	0.9307	0.8137	0.8370	0.8069	0.5395	0.8454	0.8793	0.8817	0.8449	0.7974	0.2373	0.8676	0.8672	0.8353	0.8211	0.7762	0.4340	0.9469	0.8324	0.8703	0.8728	0.8017	0.3199	0.8979	0.8599	0.8170	0.7736	0.7454	0.3878	0.8583	0.8706	0.8334	0.8762	0.8358	0.3637	0.8038	0.7690	0.7718	0.7600	0.6242	0.2387	0.8407	0.8153	0.7998	0.7758	0.7946	0.3790	0.7695	0.7145	0.7175	0.6698	0.3555	0.1434	0.7553	0.7433	0.7177	0.7250	0.7219	0.4707	0.6640	0.6481	0.5527	0.3865	0.1776	0.0956	0.6443	0.6430	0.6675	0.6841	0.6632	0.3032	0.0648	0.0644	0.0638	0.0658	0.0637	0.0620	0.0635	0.0648	0.0639	0.0635	0.0634	0.0631	0.0639	0.0630	0.0623	0.0635	0.0641	0.0630	0.0628	0.0633	0.0643	0.0628	0.0639	0.0624
71=07:29:48	62557	301	0.9340	0.9539	0.8364	0.8394	0.8347	0.6022	0.8813	0.8941	0.9011	0.9008	0.8302	0.2651	0.8876	0.8646	0.8415	0.8506	0.7867	0.4922	0.9886	0.8744	0.8875	0.9176	0.8476	0.3716	0.9020	0.8544	0.8206	0.8045	0.7799	0.4250	0.8839	0.9047	0.8891	0.8891	0.8698	0.4211	0.8378	0.8086	0.7991	0.7775	0.6946	0.2780	0.8610	0.8538	0.8399	0.8269	0.8271	0.4373	0.7710	0.7527	0.7283	0.6761	0.3735	0.1539	0.7774	0.7663	0.7676	0.7515	0.7826	0.5218	0.6520	0.6592	0.5864	0.4134	0.1956	0.1026	0.6702	0.6675	0.6956	0.6961	0.7069	0.3305	0.0654	0.0635	0.0631	0.0632	0.0631	0.0630	0.0631	0.0637	0.0624	0.0634	0.0635	0.0616	0.0631	0.0620	0.0631	0.0636	0.0624	0.0643	0.0638	0.0633	0.0620	0.0621	0.0601	0.0633
72=07:44:29	63437	298	0.9246	0.9637	0.8455	0.8275	0.8071	0.6161	0.8629	0.8859	0.8530	0.8747	0.8245	0.2573	0.8749	0.8357	0.8529	0.8413	0.7628	0.4953	0.9902	0.8394	0.8654	0.8817	0.8253	0.3782	0.9174	0.8240	0.8034	0.7955	0.7665	0.4262	0.8529	0.8912	0.8507	0.8637	0.8144	0.4105	0.8074	0.8035	0.7744	0.7454	0.6938	0.2796	0.8322	0.8007	0.8076	0.7920	0.7767	0.4204	0.7865	0.7498	0.7089	0.6381	0.3775	0.1572	0.7629	0.7121	0.7351	0.7438	0.7328	0.5237	0.6274	0.6295	0.5742	0.4262	0.1928	0.1011	0.6459	0.6666	0.6710	0.6671	0.6679	0.3243	0.0640	0.0631	0.0631	0.0642	0.0614	0.0621	0.0619	0.0632	0.0599	0.0620	0.0629	0.0627	0.0640	0.0625	0.0616	0.0642	0.0628	0.0631	0.0628	0.0626	0.0631	0.0615	0.0627	0.0638
73=07:59:10	64318	301	0.9511	0.9577	0.8353	0.8448	0.8448	0.6624	0.8755	0.9023	0.9051	0.9242	0.8322	0.2913	0.8717	0.8704	0.8401	0.8452	0.7924	0.5454	0.9954	0.8734	0.8946	0.9262	0.8513	0.4153	0.8997	0.8622	0.8371	0.7934	0.7825	0.4814	0.8983	0.8981	0.8816	0.8995	0.8775	0.4669	0.8349	0.7976	0.8007	0.7934	0.7295	0.3150	0.8690	0.8659	0.8233	0.8253	0.8320	0.4855	0.7806	0.7506	0.7404	0.6855	0.4110	0.1693	0.7851	0.7729	0.7833	0.7531	0.7837	0.5619	0.6645	0.6698	0.6272	0.4459	0.2125	0.1080	0.6652	0.6649	0.6999	0.7145	0.7171	0.3594	0.0682	0.0651	0.0631	0.0655	0.0657	0.0611	0.0648	0.0636	0.0633	0.0642	0.0646	0.0650	0.0654	0.0647	0.0661	0.0664	0.0631	0.0626	0.0632	0.0635	0.0642	0.0644	0.0630	0.0640
74=08:13:51	65199	298	0.9330	0.9690	0.8499	0.8525	0.8285	0.6953	0.8918	0.9045	0.8956	0.9250	0.8534	0.3000	0.8852	0.8596	0.8602	0.8475	0.7805	0.5823	1.0171	0.8674	0.8876	0.9318	0.8609	0.4378	0.9189	0.8504	0.8174	0.8016	0.7984	0.5059	0.8836	0.9075	0.8915	0.8990	0.8697	0.4986	0.8227	0.8111	0.7889	0.7756	0.7317	0.3356	0.8612	0.8523	0.8350	0.8298	0.8195	0.5038	0.7750	0.7538	0.7468	0.6787	0.4064	0.1765	0.7856	0.7614	0.7639	0.7605	0.7798	0.5900	0.6657	0.6490	0.6179	0.4607	0.2133	0.1085	0.6627	0.6698	0.6837	0.6935	0.7073	0.3693	0.0660	0.0651	0.0639	0.0658	0.0631	0.0637	0.0627	0.0635	0.0639	0.0641	0.0636	0.0642	0.0648	0.0635	0.0634	0.0652	0.0636	0.0637	0.0640	0.0631	0.0625	0.0636	0.0630	0.0644
75=08:28:31	66080	298	0.9371	0.9848	0.8359	0.8350	0.8245	0.7373	0.8819	0.8998	0.8941	0.9253	0.8612	0.3058	0.8765	0.8524	0.8510	0.8509	0.7991	0.5987	1.0222	0.8716	0.8912	0.9217	0.8617	0.4674	0.9073	0.8445	0.8193	0.8079	0.7826	0.5270	0.8881	0.9219	0.8707	0.8921	0.8770	0.5075	0.8363	0.8068	0.8062	0.7666	0.7009	0.3483	0.8692	0.8389	0.8300	0.8245	0.8260	0.5210	0.7857	0.7434	0.7246	0.6686	0.4380	0.1788	0.7730	0.7485	0.7679	0.7690	0.7688	0.6179	0.6348	0.6586	0.6162	0.4656	0.2194	0.1080	0.6539	0.6746	0.7036	0.7001	0.6991	0.3799	0.0643	0.0622	0.0628	0.0614	0.0616	0.0620	0.0598	0.0616	0.0610	0.0630	0.0600	0.0610	0.0632	0.0607	0.0615	0.0626	0.0635	0.0633	0.0626	0.0612	0.0601	0.0606	0.0617	0.0618
76=08:43:12	66961	300	0.9489	0.9888	0.8312	0.8391	0.8273	0.7380	0.8862	0.8919	0.9143	0.9097	0.8349	0.3334	0.8777	0.8804	0.8450	0.8542	0.7974	0.6416	1.0014	0.8712	0.8837	0.9481	0.8459	0.4784	0.9043	0.8627	0.8246	0.8157	0.7965	0.5686	0.8857	0.9016	0.8914	0.8974	0.9067	0.5410	0.8526	0.7905	0.8072	0.7760	0.7128	0.3782	0.8974	0.8724	0.8419	0.8263	0.8313	0.5451	0.7953	0.7473	0.7440	0.6921	0.4440	0.1898	0.7871	0.7916	0.7597	0.7565	0.7790	0.6413	0.6693	0.6673	0.6250	0.4853	0.2343	0.1142	0.6790	0.6562	0.7106	0.6965	0.7267	0.3960	0.0670	0.0648	0.0651	0.0647	0.0641	0.0641	0.0655	0.0632	0.0618	0.0643	0.0638	0.0645	0.0640	0.0642	0.0637	0.0640	0.0653	0.0636	0.0635	0.0635	0.0633	0.0644	0.0621	0.0651
77=08:57:53	67841	301	0.9410	1.0001	0.8276	0.8108	0.8282	0.7658	0.8764	0.8677	0.8750	0.9471	0.8250	0.3317	0.8629	0.8517	0.8249	0.8546	0.7824	0.6563	1.0090	0.8784	0.8687	0.9289	0.8276	0.4886	0.8979	0.8421	0.8331	0.8180	0.7646	0.5691	0.8944	0.8969	0.8773	0.8692	0.8806	0.5340	0.8557	0.7906	0.8147	0.7767	0.6646	0.3900	0.8589	0.8501	0.7965	0.8322	0.7957	0.5379	0.8019	0.7458	0.6976	0.6721	0.4471	0.1919	0.7471	0.7363	0.7700	0.7220	0.7684	0.6353	0.6412	0.6506	0.5862	0.4666	0.2289	0.1093	0.6488	0.6494	0.6913	0.6771	0.6839	0.4039	0.0664	0.0635	0.0629	0.0634	0.0639	0.0633	0.0638	0.0637	0.0622	0.0645	0.0602	0.0628	0.0645	0.0628	0.0636	0.0638	0.0636	0.0639	0.0642	0.0628	0.0621	0.0649	0.0639	0.0649
78=09:12:34	68722	300	0.9494	0.9852	0.7920	0.8004	0.8129	0.7489	0.8378	0.8528	0.8610	0.9053	0.8147	0.3363	0.8463	0.8478	0.8098	0.8295	0.7893	0.6627	0.9998	0.8365	0.8611	0.8987	0.8160	0.5107	0.8643	0.8311	0.8155	0.7677	0.7314	0.5729	0.8667	0.8783	0.8407	0.8660	0.8782	0.5579	0.8521	0.7691	0.8062	0.7598	0.6499	0.3954	0.8650	0.8414	0.7979	0.8036	0.8151	0.5740	0.7839	0.6980	0.6928	0.6590	0.4562	0.1932	0.7501	0.7323	0.7548	0.7230	0.7313	0.6414	0.6452	0.6596	0.5746	0.4733	0.2336	0.1110	0.6449	0.6460	0.6797	0.6802	0.6730	0.4186	0.0650	0.0619	0.0618	0.0633	0.0611	0.0624	0.0616	0.0602	0.0615	0.0610	0.0615	0.0622	0.0630	0.0612	0.0601	0.0631	0.0599	0.0610	0.0629	0.0607	0.0610	0.0625	0.0615	0.0630
79=09:27:15	69603	301	0.9386	1.0134	0.8374	0.8047	0.8092	0.7533	0.8695	0.8724	0.8662	0.9355	0.8210	0.3669	0.8615	0.8547	0.8375	0.8582	0.7871	0.7050	1.0226	0.8565	0.8591	0.9296	0.8368	0.5495	0.8968	0.8310	0.8242	0.8123	0.7871	0.6215	0.8824	0.8915	0.8739	0.8733	0.8862	0.5994	0.8637	0.8076	0.8080	0.7730	0.6891	0.4522	0.8733	0.8647	0.7970	0.8264	0.7978	0.6003	0.8030	0.7599	0.7169	0.6745	0.4900	0.2176	0.7801	0.7431	0.7676	0.7287	0.7630	0.6658	0.6610	0.6769	0.6096	0.5157	0.2531	0.1189	0.6624	0.6621	0.6903	0.6837	0.6871	0.4331	0.0648	0.0634	0.0615	0.0646	0.0611	0.0620	0.0633	0.0632	0.0609	0.0622	0.0632	0.0620	0.0626	0.0625	0.0614	0.0620	0.0632	0.0627	0.0627	0.0630	0.0629	0.0628	0.0626	0.0633
80=09:41:56	70484	298	0.9266	1.0241	0.8441	0.8255	0.7976	0.7488	0.8887	0.8725	0.8846	0.9070	0.8477	0.3731	0.8850	0.8553	0.8550	0.8615	0.7834	0.7333	1.0426	0.8599	0.8515	0.9560	0.8448	0.5784	0.9212	0.8400	0.8136	0.8274	0.7975	0.6680	0.8570	0.9011	0.8878	0.8673	0.8975	0.6297	0.8603	0.7983	0.7999	0.7535	0.7083	0.4655	0.8902	0.8567	0.8366	0.8275	0.8216	0.6338	0.8012	0.7611	0.7287	0.6556	0.4837	0.2260	0.7775	0.7525	0.7350	0.7459	0.7617	0.6710	0.6543	0.6494	0.6056	0.5513	0.2535	0.1233	0.6652	0.6551	0.6905	0.6661	0.7112	0.4640	0.0663	0.0657	0.0645	0.0644	0.0650	0.0620	0.0630	0.0629	0.0656	0.0626	0.0640	0.0634	0.0655	0.0645	0.0638	0.0660	0.0644	0.0629	0.0641	0.0643	0.0636	0.0643	0.0633	0.0655
81=09:56:36	71365	301	0.9566	1.0007	0.8177	0.8306	0.8310	0.7429	0.8451	0.8767	0.8832	0.9334	0.8305	0.4023	0.8557	0.8636	0.8285	0.8332	0.7938	0.7472	1.0297	0.8494	0.8738	0.9579	0.8255	0.5998	0.9033	0.8542	0.8220	0.7818	0.7722	0.6899	0.8826	0.8778	0.8504	0.8707	0.8921	0.6461	0.8735	0.7850	0.8141	0.7997	0.6984	0.4824	0.9012	0.8909	0.8019	0.8078	0.8211	0.6728	0.7938	0.7296	0.7235	0.6912	0.4987	0.2324	0.7660	0.7554	0.7571	0.7157	0.7535	0.6558	0.6672	0.6715	0.6200	0.5389	0.2609	0.1248	0.6642	0.6518	0.6871	0.6901	0.6993	0.4606	0.0660	0.0651	0.0635	0.0656	0.0633	0.0633	0.0647	0.0653	0.0633	0.0631	0.0635	0.0641	0.0649	0.0625	0.0646	0.0654	0.0641	0.0654	0.0643	0.0638	0.0650	0.0643	0.0634	0.0660
82=10:11:17	72246	300	0.9595	1.0188	0.8294	0.8459	0.8368	0.7448	0.8871	0.8818	0.9225	0.9426	0.8545	0.4404	0.8771	0.8782	0.8353	0.8379	0.7917	0.7654	1.0375	0.8711	0.8763	0.9885	0.8404	0.6433	0.9106	0.8695	0.8244	0.8065	0.7935	0.7415	0.8844	0.8941	0.8918	0.8794	0.9265	0.6883	0.8824	0.7865	0.8195	0.7966	0.7306	0.5107	0.9126	0.8985	0.8253	0.8138	0.8269	0.6823	0.7878	0.7458	0.7431	0.7007	0.5074	0.2413	0.7806	0.7913	0.7521	0.7395	0.7770	0.6748	0.6663	0.6590	0.6324	0.5428	0.2679	0.1257	0.6782	0.6389	0.6982	0.6821	0.7092	0.4873	0.0649	0.0641	0.0607	0.0638	0.0625	0.0617	0.0629	0.0621	0.0621	0.0625	0.0623	0.0625	0.0639	0.0641	0.0619	0.0643	0.0606	0.0614	0.0633	0.0625	0.0627	0.0636	0.0602	0.0649
83=10:25:58	73126	300	0.9620	1.0404	0.8237	0.8089	0.8201	0.7569	0.8589	0.8699	0.8694	0.9780	0.8386	0.4539	0.8590	0.8495	0.8214	0.8519	0.7950	0.7317	1.0500	0.8734	0.8751	0.9651	0.8368	0.6862	0.8916	0.8368	0.8309	0.7998	0.7662	0.7182	0.8840	0.8928	0.8635	0.8719	0.8896	0.6955	0.8946	0.7885	0.8238	0.7819	0.6846	0.5437	0.8883	0.8789	0.7847	0.8337	0.8127	0.6787	0.8082	0.7334	0.7023	0.6688	0.5205	0.2471	0.7618	0.7401	0.7858	0.7227	0.7755	0.6690	0.6619	0.6705	0.5987	0.5509	0.2709	0.1248	0.6464	0.6574	0.6925	0.6904	0.6819	0.5012	0.0652	0.0629	0.0619	0.0626	0.0615	0.0619	0.0627	0.0617	0.0638	0.0639	0.0623	0.0606	0.0620	0.0619	0.0606	0.0634	0.0628	0.0644	0.0627	0.0617	0.0617	0.0630	0.0629	0.0638
84=10:40:39	74007	300	0.9213	0.9950	0.8267	0.8366	0.8035	0.7276	0.8441	0.8787	0.8580	0.9405	0.8514	0.4548	0.8745	0.8492	0.8291	0.8053	0.7625	0.7322	1.0495	0.8145	0.8459	0.9785	0.8323	0.6718	0.9185	0.8322	0.7705	0.7469	0.7763	0.7334	0.8519	0.8597	0.8638	0.8769	0.8772	0.7047	0.8490	0.7767	0.7620	0.7692	0.7053	0.5370	0.8638	0.8876	0.8083	0.8005	0.7960	0.6871	0.7446	0.7168	0.7220	0.6401	0.4921	0.2507	0.7696	0.7318	0.7257	0.7094	0.7640	0.6421	0.6684	0.6225	0.5995	0.5534	0.2615	0.1260	0.6614	0.6320	0.6516	0.6626	0.6845	0.4990	0.0633	0.0630	0.0625	0.0642	0.0623	0.0630	0.0620	0.0628	0.0610	0.0621	0.0625	0.0630	0.0639	0.0644	0.0641	0.0638	0.0643	0.0631	0.0626	0.0625	0.0620	0.0626	0.0637	0.0644
85=10:55:20	74888	301	0.9381	1.0480	0.8401	0.8422	0.8248	0.7641	0.8958	0.9090	0.9118	1.0039	0.8909	0.5108	0.8809	0.8792	0.8558	0.8612	0.8026	0.7640	1.0800	0.8673	0.8882	1.0210	0.8744	0.7054	0.9041	0.8500	0.8204	0.8128	0.8121	0.7570	0.8932	0.9032	0.9033	0.9106	0.9393	0.7419	0.8962	0.7995	0.8213	0.8106	0.7395	0.6186	0.9296	0.9278	0.8550	0.8492	0.8462	0.7136	0.7736	0.7526	0.7441	0.6892	0.5373	0.2943	0.8148	0.7916	0.7892	0.7634	0.8067	0.6887	0.6769	0.6754	0.6480	0.6090	0.3028	0.1399	0.6869	0.6753	0.7145	0.7049	0.7298	0.5472	0.0652	0.0633	0.0629	0.0635	0.0628	0.0613	0.0630	0.0609	0.0620	0.0636	0.0625	0.0626	0.0636	0.0627	0.0628	0.0628	0.0624	0.0620	0.0625	0.0629	0.0626	0.0629	0.0629	0.0646
86=11:10:00	75769	300	0.9357	1.0583	0.8511	0.8458	0.8296	0.7692	0.8974	0.8864	0.9160	0.9895	0.8931	0.5311	0.8907	0.8720	0.8594	0.8615	0.7910	0.7612	1.1001	0.8894	0.8818	1.0360	0.8701	0.7051	0.9238	0.8512	0.8130	0.8137	0.8076	0.7707	0.8908	0.9146	0.9086	0.8858	0.9503	0.7357	0.9026	0.8068	0.8235	0.8042	0.7444	0.6433	0.9330	0.9061	0.8523	0.8429	0.8453	0.7089	0.7980	0.7634	0.7512	0.6855	0.5460	0.3075	0.8034	0.7942	0.7824	0.7736	0.8112	0.7046	0.6625	0.6554	0.6305	0.5899	0.3012	0.1351	0.6837	0.6616	0.7143	0.6821	0.7173	0.5559	0.0639	0.0642	0.0627	0.0621	0.0632	0.0609	0.0628	0.0628	0.0633	0.0612	0.0616	0.0619	0.0643	0.0639	0.0626	0.0624	0.0610	0.0631	0.0607	0.0611	0.0627	0.0613	0.0639	0.0646
87=11:24:41	76650	301	0.9584	1.0572	0.8314	0.8475	0.8381	0.7918	0.8689	0.9027	0.9078	1.0227	0.8892	0.5579	0.8687	0.8589	0.8460	0.8417	0.8090	0.7462	1.1072	0.8569	0.9014	1.0194	0.8632	0.7084	0.9022	0.8498	0.8280	0.7875	0.7844	0.7528	0.8915	0.9104	0.8600	0.9032	0.9141	0.7270	0.9011	0.7848	0.8285	0.8149	0.7236	0.6403	0.9249	0.9067	0.8207	0.8290	0.8445	0.7182	0.8018	0.7353	0.7391	0.6835	0.5698	0.3021	0.7954	0.7723	0.7924	0.7583	0.7774	0.6829	0.6561	0.6732	0.6174	0.5786	0.3013	0.1410	0.6632	0.6774	0.6865	0.6927	0.6947	0.5699	0.0640	0.0636	0.0621	0.0612	0.0627	0.0619	0.0606	0.0614	0.0616	0.0612	0.0618	0.0630	0.0632	0.0614	0.0602	0.0621	0.0623	0.0618	0.0591	0.0625	0.0619	0.0590	0.0603	0.0607
88=11:39:22	77530	298	0.9559	1.0851	0.8472	0.8569	0.8275	0.7935	0.9057	0.9103	0.9336	0.9937	0.9084	0.5815	0.8971	0.8753	0.8712	0.8646	0.8143	0.7689	1.1264	0.8724	0.8918	1.0407	0.8735	0.7185	0.9253	0.8646	0.8300	0.8301	0.8136	0.7759	0.8825	0.9295	0.9008	0.9074	0.9456	0.7364	0.9123	0.7990	0.8235	0.7962	0.7385	0.6729	0.9401	0.9035	0.8583	0.8267	0.8396	0.6928	0.8041	0.7581	0.7597	0.6800	0.5716	0.3204	0.8002	0.7808	0.7538	0.7701	0.7819	0.6942	0.6651	0.6588	0.6260	0.5820	0.3152	0.1452	0.6668	0.6490	0.6840	0.6715	0.7040	0.5900	0.0678	0.0638	0.0647	0.0657	0.0630	0.0624	0.0653	0.0637	0.0637	0.0657	0.0647	0.0653	0.0648	0.0644	0.0635	0.0659	0.0648	0.0654	0.0643	0.0635	0.0633	0.0628	0.0644	0.0641
89=11:54:03	78411	300	0.9528	1.0892	0.8490	0.8420	0.8372	0.7933	0.8923	0.9108	0.9124	1.0521	0.9153	0.6358	0.8840	0.8661	0.8528	0.8668	0.8108	0.7627	1.1400	0.8910	0.9038	1.0511	0.8921	0.7350	0.9130	0.8508	0.8357	0.8153	0.8078	0.7596	0.9124	0.9297	0.8938	0.9083	0.9458	0.7547	0.9333	0.8146	0.8421	0.8256	0.7403	0.7227	0.9437	0.9318	0.8454	0.8524	0.8612	0.7237	0.7963	0.7594	0.7478	0.6956	0.5899	0.3424	0.8111	0.7923	0.8312	0.7886	0.8191	0.7183	0.6763	0.6859	0.6373	0.5964	0.3360	0.1543	0.6756	0.6883	0.7302	0.7173	0.7264	0.6028	0.0657	0.0651	0.0637	0.0633	0.0628	0.0635	0.0651	0.0628	0.0628	0.0647	0.0627	0.0639	0.0645	0.0645	0.0645	0.0653	0.0627	0.0651	0.0637	0.0631	0.0636	0.0626	0.0637	0.0636
