# Supplementary material for: Systematic Prediction of Antifungal Drug Synergy by Chemogenomic Screening in Saccharomyces cerevisiae
Source: Front Fungal Biol. 2021 Jul 2;2:683414. doi: 10.3389/ffunb.2021.683414 (PMC10512392; doi:10.3389/ffunb.2021.683414)
Supplement: Supplementary file 1 [file Data_Sheet_1.ZIP › Supplementary data/Sypplementary_data_1_(Drug_synergy_assays)/Hyd_VS_Tun & Hyd_VS_LatA_ps1_A_96_T_22.txt]

[config file info]
last_write=07:04:16_12:53:31
last write=07:04:19_14:25:27
[Run_Parameters]
Instrument=Tecan_22
Ini_Names=Read_Reps,Delid,Save_Data_File,Start_Time_Now
barcode_drug_plate=201401
user=asmith
Plate_Size=96
Plate_Type=NUN96ft.pdf
Samples_to_Run=6
Overlay_Size=48
Drug_Plate=none
Plate_Quarter=none
run_ID=none
run_plate_repeat=1
Read_Reps=95
Read_Modes=Absorbance
Read_Flor_Every=2
Max_Delta_OD=0.500000
Well_By_Row_Col=none
Reorder_Map=Order_Strings_Not,0
Tip_Vol=200
OD_to_Innoc=0.100,0.100,0.380,0.380,0.380,0.380,0.760,0.760,0.100,0.100,0.380,0.380,0.380,0.380,0.760,0.760,0.100,0.100,0.380,0.380,0.380,0.380,0.760,0.760,0.100,0.100,0.380,0.380,0.380,0.380,0.760,0.760,0.100,0.100,0.380,0.380,0.380,0.380,0.760,0.760,0.100,0.100,0.380,0.380,0.380,0.380,0.760,0.760
Absorption_Max=.3
OD_to_Save=0.100,0.100,0.380,0.380,0.380,0.380,0.760,0.760,0.100,0.100,0.380,0.380,0.380,0.380,0.760,0.760,0.100,0.100,0.380,0.380,0.380,0.380,0.760,0.760,0.100,0.100,0.380,0.380,0.380,0.380,0.760,0.760,0.100,0.100,0.380,0.380,0.380,0.380,0.760,0.760,0.100,0.100,0.380,0.380,0.380,0.380,0.760,0.760
OD_to_Dilute=0.100
Save_Sample_Vol=180
Save_Sample_Reps=2
Innoc_Vol=184,184,46,46,46,46,0,0,184,184,46,46,46,46,0,0,184,184,46,46,46,46,0,0,184,184,46,46,46,46,0,0,184,184,46,46,46,46,0,0,184,184,46,46,46,46,0,0
Dilute_Vol=23,23,23,23,23,23,23,23,23,23,23,23,23,23,23,23,23,23,23,23,23,23,23,23,23,23,23,23,23,23,23,23,23,23,23,23,23,23,23,23,23,23,23,23,23,23,23,23
Save_Vol=800,800,800,800,800,800,800,800,800,800,800,800,800,800,800,800,800,800,800,800,800,800,800,800,800,800,800,800,800,800,800,800,800,800,800,800,800,800,800,800,800,800,800,800,800,800,800,800
Reference_Vol=100,100,100,100,100,100,100,100,100,100,100,100,100,100,100,100,100,100,100,100,100,100,100,100,100,100,100,100,100,100,100,100,100,100,100,100,100,100,100,100,100,100,100,100,100,100,100,100,100,100,100,100,100,100,100,100,100,100,100,100,100,100,100,100,100,100,100,100,100,100,100,100,100,100,100,100,100,100,100,100,100,100,100,100,100,100,100,100,100,100,100,100,100,100,100,100
Read_to_Innoc=20,20,20,20,20,20,20,20,20,20,20,20,20,20,20,20,20,20,20,20,20,20,20,20,20,20,20,20,20,20,20,20,20,20,20,20,20,20,20,20,20,20,20,20,20,20,20,20
Read_to_Dilute=26,26,26,26,26,26,26,26,26,26,26,26,26,26,26,26,26,26,26,26,26,26,26,26,26,26,26,26,26,26,26,26,26,26,26,26,26,26,26,26,26,26,26,26,26,26,26,26
Read_to_Save=20,20,20,20,20,20,20,20,20,20,20,20,20,20,20,20,20,20,20,20,20,20,20,20,20,20,20,20,20,20,20,20,20,20,20,20,20,20,20,20,20,20,20,20,20,20,20,20
Innoc_Target_Map=1,2,3,4,5,6,7,8,9,10,11,12,13,14,15,16,17,18,19,20,21,22,23,24,25,26,27,28,29,30,31,32,33,34,35,36,37,38,39,40,41,42,43,44,45,46,47,48
Pipet_Trigger=OD_Save_Innoc
Pipet_Volume_Adj=Con_OD_Save
Delid=no
Pre_Init=yes
Talk_To_ProMax=no
Time_Out_Time=1050
Wait_While_Busy=yes
Idle_Time=2
Screen_Run_Type=pre_screen_1
Spect_Protocol=15m
Spec_Run_File=GG_PB_Voyage.pda
Spec_Assay_File=""
Save_Data_File=16_04_07_HydvsTun_HydvsLatA_ps1_A_96_T_22.txt
Working_Dir=C%3A\\Users\\Growth_Data
Run_Control_Dir=C%3A\\Users\\Yeast_Run_Files
Tracking_Dir=""
Track_File=201401_data_track.txt
Save_Run_Data_Flag=yes
Set_Incubator_Temp=30.0
Base_Line_Flag=atstart_minimum
Pipet_Cycles_Before_Save=20
Time_Point_Save=wellmap
Innoc_Direction=down
Wells_In_Use=111111111111111111111111111111111111111111111111
Save_Sample_Map=111111001111110011111100111111001111110011111100
Sections_to_Run=0
Rows_per_Section=8
Start_Sections_Row=1
MultiProbe_Run_File=""
Multiprobe_Run_Dialogue=yes
Comments=no%20comment
Target_Temp=300
Temp_Control=On
Delta_Temp=10
ReadMode=Absorbance,Bottom
ExcitationFilter=340,340
EmissionFilter=535,465
MeasurementFilter=595
ReadsPerWellNumber=1,1
ShakeDuration=800,0
GainMode=Manual
PdfName=NUN96ft.pdf
Gain=50
Add_Drug_Map=1,1,1,1,1,1,1,1,1,1,1,1,1,1,1,1,1,1,1,1,1,1,1,1,1,1,1,1,1,1,1,1,1,1,1,1,1,1,1,1,1,1,1,1,1,1,1,1
Add_Drug_Vol=7,7,7,7,7,7,7,7,7,7,7,7,7,7,7,7,7,7,7,7,7,7,7,7,7,7,7,7,7,7,7,7,7,7,7,7,7,7,7,7,7,7,7,7,7,7,7,7
Innoc_Map=111011101110111011101110111011101110111011101110111011101110111011101110111011101110111011101110
Dilute_Map=111111111111111111111111111111111111111111111111111111111111111111111111111111111111111111111111
data_file_name=iS_1_48.txt
barcode=""
Hit_Call_Threshold=1.000000
Reference_Well=A01
WT_Ref_Well=0
Project_Name=test
Pipet_Gens_Point=5.00,10.00,15.00,20.00,5.00,10.00,15.00,20.00,5.00,10.00,15.00,20.00,5.00,10.00,15.00,20.00,5.00,10.00,15.00,20.00,5.00,10.00,15.00,20.00,5.00,10.00,15.00,20.00,5.00,10.00,15.00,20.00,5.00,10.00,15.00,20.00,5.00,10.00,15.00,20.00,5.00,10.00,15.00,20.00,5.00,10.00,15.00,20.00,
Shake_Divisor=1
data_handling=file_&_DB_&_auto_analysis
time_frm_freezer=-1.00
gens_frm_freezer=-1.00
Well_Vol=100
Parent_ID=""
Units=%
Quarter=A
media_name=ypd
Save_Mode=one_to_one
Consolidate_Save_Map=1,2,3,4,5,6,7,8,9,10,11,12,13,14,15,16,17,18,19,20,21,22,23,24,25,26,27,28,29,30,31,32,33,34,35,36,37,38,39,40,41,42,43,44,45,46,47,48
Add_Drug_at_Start_Map=000000000000000000000000000000000000000000000000000
Add_Drug_Labware=add_drug_48
Max_Dynam_OD_Change=0.05
Reads_After_Pipet=1
Ref_Type=single_ref
Read_to_Add_Drug_at_Start=0
Send_Email_at_Pipet=no_email
Strain_Name=""
Media=ypd
drug_vol=2.00
Drug_Name=""
Drug_Conc=2
Innoc_Conc=""
Strain_Plate=none
ShakeIntensity=High
ShakeMode=Orbital
NumberOfFlashes=1
PartOfPlate=0
MovePlateOutAfterMeasurement=0
IntegrationLagTime=0
IntegrationTime=100
DelayMoveFlashFluorescence=0
[Drug_Data]
Drug_Plate=none
Strain_Plate=none
Media=ypd
Drug_Name=nd,nd,nd,nd,nd,nd,nd,nd,nd,nd,nd,nd,nd,nd,nd,nd,nd,nd,nd,nd,nd,nd,nd,nd,nd,nd,nd,nd,nd,nd,nd,nd,nd,nd,nd,nd,nd,nd,nd,nd,nd,nd,nd,nd,nd,nd,nd,nd,nd,nd,nd,nd,nd,nd,nd,nd,nd,nd,nd,nd,nd,nd,nd,nd,nd,nd,nd,nd,nd,nd,nd,nd,nd,nd,nd,nd,nd,nd,nd,nd,nd,nd,nd,nd,nd,nd,nd,nd,nd,nd,nd,nd,nd,nd,nd,nd
Strain_Name=ud
Drug_Conc=""
Innoc_Conc=0.06250,0.06250,0.06250,0.06250,0.06250,0.06250,0.06250,0.06250,0.06250,0.06250,0.06250,0.06250,0.06250,0.06250,0.06250,0.06250,0.06250,0.06250,0.06250,0.06250,0.06250,0.06250,0.06250,0.06250,0.06250,0.06250,0.06250,0.06250,0.06250,0.06250,0.06250,0.06250,0.06250,0.06250,0.06250,0.06250,0.06250,0.06250,0.06250,0.06250,0.06250,0.06250,0.06250,0.06250,0.06250,0.06250,0.06250,0.06250,0.06250,0.06250,0.06250,0.06250,0.06250,0.06250,0.06250,0.06250,0.06250,0.06250,0.06250,0.06250,0.06250,0.06250,0.06250,0.06250,0.06250,0.06250,0.06250,0.06250,0.06250,0.06250,0.06250,0.06250,0.06250,0.06250,0.06250,0.06250,0.06250,0.06250,0.06250,0.06250,0.06250,0.06250,0.06250,0.06250,0.06250,0.06250,0.06250,0.06250,0.06250,0.06250,0.06250,0.06250,0.06250,0.06250,0.06250,0.06250
Run_ID=none
Plate_Quarter=A
Units=%,%,%,%,%,%,%,%,%,%,%,%,%,%,%,%,%,%,%,%,%,%,%,%,%,%,%,%,%,%,%,%,%,%,%,%,%,%,%,%,%,%,%,%,%,%,%,%,%,%,%,%,%,%,%,%,%,%,%,%,%,%,%,%,%,%,%,%,%,%,%,%,%,%,%,%,%,%,%,%,%,%,%,%,%,%,%,%,%,%,%,%,%,%,%,%
Parent_ID=""
Project_Name=test
Strain_Backgrnd=0,0,0,0,0,0,0,0,0,0,0,0,0,0,0,0,0,0,0,0,0,0,0,0,0,0,0,0,0,0,0,0,0,0,0,0,0,0,0,0,0,0,0,0,0,0,0,0,0,0,0,0,0,0,0,0,0,0,0,0,0,0,0,0,0,0,0,0,0,0,0,0,0,0,0,0,0,0,0,0,0,0,0,0,0,0,0,0,0,0,0,0,0,0,0,0
Well_Vol=100,100,100,100,100,100,100,100,100,100,100,100,100,100,100,100,100,100,100,100,100,100,100,100,100,100,100,100,100,100,100,100,100,100,100,100,100,100,100,100,100,100,100,100,100,100,100,100,100,100,100,100,100,100,100,100,100,100,100,100,100,100,100,100,100,100,100,100,100,100,100,100,100,100,100,100,100,100,100,100,100,100,100,100,100,100,100,100,100,100,100,100,100,100,100,100
time_frm_freezer=-1.00
gens_frm_freezer=-1.00
user=asmith
Strain_Pool=ud,ud,ud,ud,ud,ud,ud,ud,ud,ud,ud,ud,ud,ud,ud,ud,ud,ud,ud,ud,ud,ud,ud,ud,ud,ud,ud,ud,ud,ud,ud,ud,ud,ud,ud,ud,ud,ud,ud,ud,ud,ud,ud,ud,ud,ud,ud,ud,ud,ud,ud,ud,ud,ud,ud,ud,ud,ud,ud,ud,ud,ud,ud,ud,ud,ud,ud,ud,ud,ud,ud,ud,ud,ud,ud,ud,ud,ud,ud,ud,ud,ud,ud,ud,ud,ud,ud,ud,ud,ud,ud,ud,ud,ud,ud,ud
Well_Alias=A01,A02,A03,A04,A05,A06,A07,A08,A09,A10,A11,A12,B01,B02,B03,B04,B05,B06,B07,B08,B09,B10,B11,B12,C01,C02,C03,C04,C05,C06,C07,C08,C09,C10,C11,C12,D01,D02,D03,D04,D05,D06,D07,D08,D09,D10,D11,D12,E01,E02,E03,E04,E05,E06,E07,E08,E09,E10,E11,E12,F01,F02,F03,F04,F05,F06,F07,F08,F09,F10,F11,F12,G01,G02,G03,G04,G05,G06,G07,G08,G09,G10,G11,G12,H01,H02,H03,H04,H05,H06,H07,H08,H09,H10,H11,H12
Well_Pos=1,2,3,4,5,6,7,8,9,10,11,12,13,14,15,16,17,18,19,20,21,22,23,24,25,26,27,28,29,30,31,32,33,34,35,36,37,38,39,40,41,42,43,44,45,46,47,48,49,50,51,52,53,54,55,56,57,58,59,60,61,62,63,64,65,66,67,68,69,70,71,72,73,74,75,76,77,78,79,80,81,82,83,84,85,86,87,88,89,90,91,92,93,94,95,96
position=A01,A02,A03,A04,A05,A06,A07,A08,A09,A10,A11,A12,B01,B02,B03,B04,B05,B06,B07,B08,B09,B10,B11,B12,C01,C02,C03,C04,C05,C06,C07,C08,C09,C10,C11,C12,D01,D02,D03,D04,D05,D06,D07,D08,D09,D10,D11,D12,E01,E02,E03,E04,E05,E06,E07,E08,E09,E10,E11,E12,F01,F02,F03,F04,F05,F06,F07,F08,F09,F10,F11,F12,G01,G02,G03,G04,G05,G06,G07,G08,G09,G10,G11,G12,H01,H02,H03,H04,H05,H06,H07,H08,H09,H10,H11,H12
[Runtime_State]
Instrument=Tecan_22
Start_Time_Now=3.2595980188E+9
Reads_Completed=95
Innoc_Direction=down
Wells_In_Use=111111111111111111111111111111111111111111111111111111111111111111111111111111111111111111111111
Innoc_Map=111111111111111111111111111111111111111111111111111111111111111111111111111111111111000000000000
Dilute_Map=111111111111111111111111111111111111111111111111111111111111111111111111111111111111111111111111
Save_Sample_Map=000000000000000000000000000000000000000000000000010000000100000001000000010000000100000001000000
Current_OD=0.858,0.900,0.881,0.819,0.781,0.670,0.899,0.899,0.877,0.853,0.829,0.707,0.887,0.907,0.876,0.861,0.786,0.729,0.926,0.918,0.877,0.856,0.856,0.689,0.866,1.072,0.846,0.830,0.792,0.677,0.922,0.929,0.871,0.851,0.776,0.685,0.852,0.875,0.853,0.893,0.781,0.677,0.923,0.911,0.936,0.863,0.785,0.663,0.806,0.823,0.846,0.777,0.753,0.647,0.911,0.875,0.862,0.791,0.697,0.282,0.811,0.837,0.786,0.794,0.744,0.658,0.914,0.945,0.867,0.820,0.744,0.417,2.194,2.129,2.198,2.165,2.179,2.201,2.190,2.168,2.178,2.149,2.195,2.209,2.168,2.115,2.139,2.167,2.200,2.147,2.173,2.166,2.173,2.188,2.216,2.186
Bckgrnd_OD=0.086,0.081,0.081,0.080,0.082,0.080,0.081,0.081,0.082,0.081,0.080,0.082,0.081,0.083,0.081,0.083,0.082,0.083,0.082,0.081,0.081,0.082,0.081,0.083,0.083,0.083,0.082,0.081,0.082,0.080,0.083,0.082,0.081,0.082,0.081,0.082,0.083,0.082,0.082,0.081,0.081,0.083,0.082,0.082,0.082,0.083,0.081,0.085,0.084,0.082,0.081,0.081,0.082,0.082,0.081,0.082,0.082,0.082,0.081,0.082,0.083,0.083,0.082,0.082,0.082,0.082,0.082,0.082,0.083,0.083,0.082,0.080,2.190,2.128,2.196,2.162,2.177,2.196,2.187,2.168,2.177,2.144,2.192,2.205,2.164,2.112,2.135,2.163,2.197,2.146,2.168,2.163,2.170,2.186,2.212,2.184
Mapped=111111111111111111111110111111111111111111111100111111111111111111111111111111111111111111111111
Pipet_Completed=000000000000000000000000000000000000000000000000000000000000000000000000000000000000000000000000
Innoc_Completed=0,0,0,0,0,0,0,0,0,0,0,0,0,0,0,0,0,0,0,0,0,0,0,0,0,0,0,0,0,0,0,0,0,0,0,0,0,0,0,0,0,0,0,0,0,0,0,0,0,0,0,0,0,0,0,0,0,0,0,0,0,0,0,0,0,0,0,0,0,0,0,0,0,0,0,0,0,0,0,0,0,0,0,0,0,0,0,0,0,0,0,0,0,0,0,0
Save_Completed=0,0,0,0,0,0,0,0,0,0,0,0,0,0,0,0,0,0,0,0,0,0,0,0,0,0,0,0,0,0,0,0,0,0,0,0,0,0,0,0,0,0,0,0,0,0,0,0,0,0,0,0,0,0,0,0,0,0,0,0,0,0,0,0,0,0,0,0,0,0,0,0,0,0,0,0,0,0,0,0,0,0,0,0,0,0,0,0,0,0,0,0,0,0,0,0
Pipeted_At=0,0,0,0,0,0,0,0,0,0,0,0,0,0,0,0,0,0,0,0,0,0,0,0,0,0,0,0,0,0,0,0,0,0,0,0,0,0,0,0,0,0,0,0,0,0,0,0,0,0,0,0,0,0,0,0,0,0,0,0,0,0,0,0,0,0,0,0,0,0,0,0,0,0,0,0,0,0,0,0,0,0,0,0,0,0,0,0,0,0,0,0,0,0,0,0
Pipeted_OD=0,0,0,0,0,0,0,0,0,0,0,0,0,0,0,0,0,0,0,0,0,0,0,0,0,0,0,0,0,0,0,0,0,0,0,0,0,0,0,0,0,0,0,0,0,0,0,0,0,0,0,0,0,0,0,0,0,0,0,0,0,0,0,0,0,0,0,0,0,0,0,0,0,0,0,0,0,0,0,0,0,0,0,0,0,0,0,0,0,0,0,0,0,0,0,0
Dilutes_Completed=0,0,0,0,0,0,0,0,0,0,0,0,0,0,0,0,0,0,0,0,0,0,0,0,0,0,0,0,0,0,0,0,0,0,0,0,0,0,0,0,0,0,0,0,0,0,0,0,0,0,0,0,0,0,0,0,0,0,0,0,0,0,0,0,0,0,0,0,0,0,0,0,0,0,0,0,0,0,0,0,0,0,0,0,0,0,0,0,0,0,0,0,0,0,0,0
Time_At_Innoc=0,0,0,0,0,0,0,0,0,0,0,0,0,0,0,0,0,0,0,0,0,0,0,0,0,0,0,0,0,0,0,0,0,0,0,0,0,0,0,0,0,0,0,0,0,0,0,0,0,0,0,0,0,0,0,0,0,0,0,0,0,0,0,0,0,0,0,0,0,0,0,0,0,0,0,0,0,0,0,0,0,0,0,0,0,0,0,0,0,0,0,0,0,0,0,0
Time_At_Save=0,0,0,0,0,0,0,0,0,0,0,0,0,0,0,0,0,0,0,0,0,0,0,0,0,0,0,0,0,0,0,0,0,0,0,0,0,0,0,0,0,0,0,0,0,0,0,0,0,0,0,0,0,0,0,0,0,0,0,0,0,0,0,0,0,0,0,0,0,0,0,0,0,0,0,0,0,0,0,0,0,0,0,0,0,0,0,0,0,0,0,0,0,0,0,0
Time_At_Dilute=0,0,0,0,0,0,0,0,0,0,0,0,0,0,0,0,0,0,0,0,0,0,0,0,0,0,0,0,0,0,0,0,0,0,0,0,0,0,0,0,0,0,0,0,0,0,0,0,0,0,0,0,0,0,0,0,0,0,0,0,0,0,0,0,0,0,0,0,0,0,0,0,0,0,0,0,0,0,0,0,0,0,0,0,0,0,0,0,0,0,0,0,0,0,0,0
Previous_OD=0.858,0.900,0.881,0.819,0.781,0.670,0.899,0.899,0.877,0.853,0.829,0.707,0.887,0.907,0.876,0.861,0.786,0.729,0.926,0.918,0.877,0.856,0.856,0.689,0.866,1.072,0.846,0.830,0.792,0.677,0.922,0.929,0.871,0.851,0.776,0.685,0.852,0.875,0.853,0.893,0.781,0.677,0.923,0.911,0.936,0.863,0.785,0.663,0.806,0.823,0.846,0.777,0.753,0.647,0.911,0.875,0.862,0.791,0.697,0.282,0.811,0.837,0.786,0.794,0.744,0.658,0.914,0.945,0.867,0.820,0.744,0.417,2.194,2.129,2.198,2.165,2.179,2.201,2.190,2.168,2.178,2.149,2.195,2.209,2.168,2.115,2.139,2.167,2.200,2.147,2.173,2.166,2.173,2.188,2.216,2.186
Prev_Delta_OD=0.001,0.003,0.002,0.004,0.001,0.004,0.003,0.000,0.001,0.001,0.002,0.001,0.002,0.000,0.000,0.001,0.002,0.005,0.002,0.002,0.001,0.002,0.003,0.002,0.004,0.062,0.004,0.001,0.005,0.002,0.001,0.001,0.001,0.009,0.001,0.003,0.002,0.009,0.004,0.058,0.000,0.001,0.001,0.005,0.001,0.003,0.006,0.003,0.002,0.000,0.047,0.001,0.001,0.004,0.001,0.001,0.006,0.001,0.008,0.006,0.000,0.003,0.000,0.003,0.003,0.004,0.001,0.001,0.003,0.000,0.002,0.016,0.001,0.003,0.000,0.000,0.000,0.002,0.002,0.003,0.003,0.001,0.000,0.000,0.000,0.001,0.001,0.000,0.001,0.001,0.002,0.002,0.001,0.003,0.000,0.001
Delta_From_Ref=0.000,0.052,0.619,1.210,1.462,1.842,-0.171,-0.198,0.052,0.060,1.458,1.746,0.200,0.103,1.929,2.969,0.060,0.058,0.143,0.260,0.749,1.072,4.979,5.684,0.032,0.042,1.197,1.271,1.576,1.823,2.322,1.988,0.076,0.068,1.684,1.795,1.543,1.585,5.276,5.343,0.077,0.067,1.440,1.434,1.581,1.725,6.048,6.121,0.000,0.000,0.000,0.000,0.000,0.000,0.000,0.000,0.000,0.000,0.000,0.000,0.000,0.000,0.000,0.000,0.000,0.000,0.000,0.000,0.000,0.000,0.000,0.000,0.000,0.000,0.000,0.000,0.000,0.000,0.000,0.000,0.000,0.000,0.000,0.000,0.000,0.000,0.000,0.000,0.000,0.000,0.000,0.000,0.000,0.000,0.000,0.000
Sig_OD_Delta=0,0,0,1,1,1,0,0,0,0,1,1,0,0,1,1,0,0,0,0,0,1,1,1,0,0,1,1,1,1,1,1,0,0,1,1,1,1,1,1,0,0,1,1,1,1,1,1,0,0,0,0,0,0,0,0,0,0,0,0,0,0,0,0,0,0,0,0,0,0,0,0,0,0,0,0,0,0,0,0,0,0,0,0,0,0,0,0,0,0,0,0,0,0,0,0
Add_Drug_at_Start_Map=000000000000000000000000000000000000000000000000000000000000000000000000000000000000000000000000
[Analysis]
Drug_ID=A1,A2,A3,A4,A5,A6,B1,B2,B3,B4,B5,B6,C1,C2,C3,C4,C5,C6,D1,D2,D3,D4,D5,D6,E1,E2,E3,E4,E5,E6,F1,F2,F3,F4,F5,F6,G1,G2,G3,G4,G5,G6,H1,H2,H3,H4,H5,H6
Decision=no_inh,no_inh,ps2_1_1,ps2_4_1,ps2_4_2,other,no_inh,no_inh,no_inh,ps2_4_1,ps2_4_2,other,ps2_4_1,ps2_4_1,ps2_4_1,ps2_4_1,ps2_4_2,other,ps2_4_1,ps2_4_2,ps2_4_2,ps2_4_2,ps2_4_2,other,ps2_4_2,ps2_4_2,other,other,other,other,other,other,other,other,other,other,screen,screen,screen,screen,screen,screen,screen,screen,screen,screen,screen,screen,no_inh,no_inh,no_inh,ps2_4_1,ps2_4_1,other,no_inh,no_inh,ps2_1_1,ps2_4_1,ps2_4_2,other,ps2_1_1,no_inh,ps2_4_1,ps2_4_1,ps2_4_2,other,ps2_4_1,ps2_4_1,ps2_4_1,ps2_4_2,other,other,other,other,other,other,other,ps3_4_6,ps2_4_2,ps2_4_1,ps2_4_2,other,other,ps3_4_6,screen,screen,screen,screen,screen,screen,screen,screen,screen,screen,screen,screen
Plot_Min=0.100,0.100,0.100,0.100,0.100,0.100,0.100,0.100,0.100,0.100,0.100,0.100,0.100,0.100,0.100,0.100,0.100,0.100,0.100,0.100,0.100,0.100,0.100,0.100,0.100,0.100,0.100,0.100,0.100,0.100,0.100,0.100,0.100,0.100,0.100,0.100,0.100,0.100,0.100,0.100,0.100,0.100,0.100,0.100,0.100,0.100,0.100,0.100
Plot_Max=1.500,1.500,1.500,1.500,1.500,1.500,1.500,1.500,1.500,1.500,1.500,1.500,1.500,1.500,1.500,1.500,1.500,1.500,1.500,1.500,1.500,1.500,1.500,1.500,1.500,1.500,1.500,1.500,1.500,1.500,1.500,1.500,1.500,1.500,1.500,1.500,1.500,1.500,1.500,1.500,1.500,1.500,1.500,1.500,1.500,1.500,1.500,1.500
G_Plot_Min=0.1
G_Plot_Delta=0.7
Plot_On_Off=0
OD_Gen_Pt=0.460
Gens_to_OD_Pt=5.000
Avg_G=1.832,1.822,1.989,2.261,2.477,3.267,1.845,1.840,2.007,2.145,2.500,3.051,2.165,2.226,2.229,2.303,2.623,3.211,2.518,2.594,2.575,2.624,2.812,3.552,2.800,2.846,2.938,2.947,3.092,3.795,3.056,3.202,3.247,3.290,3.304,3.879,0.000,0.000,0.000,0.000,0.000,0.000,0.000,0.000,0.000,0.000,0.000,0.000,1.813,1.809,1.958,2.139,2.444,2.995,1.829,1.846,2.012,2.190,2.539,3.075,2.024,1.991,2.212,2.398,2.742,3.304,2.255,2.231,2.482,2.752,3.134,3.849,2.998,3.100,3.245,3.496,4.246,5.972,2.662,2.459,2.799,3.026,3.530,5.063,0.000,0.000,0.000,0.000,0.000,0.000,0.000,0.000,0.000,0.000,0.000,0.000
Max_Slope=1.747,1.827,1.966,2.301,2.717,3.465,1.775,1.805,2.005,2.264,2.803,3.004,1.812,1.819,2.002,2.178,2.623,3.751,1.979,1.947,2.093,2.330,2.570,3.530,2.140,2.072,2.237,2.318,2.684,3.585,1.807,2.016,2.333,2.272,2.718,3.983,50.862,55.406,50.169,60.581,56.170,41.355,68.377,61.544,37.529,49.580,49.889,66.767,1.852,1.855,1.803,2.070,2.299,2.695,1.801,1.730,2.004,2.350,2.432,2.775,1.709,1.811,1.999,2.451,2.801,3.373,1.846,1.811,1.922,2.253,2.694,3.469,1.847,1.706,1.964,2.476,3.376,10.368,1.902,1.676,2.010,2.276,3.079,6.578,52.793,47.369,55.075,53.117,62.826,38.958,46.095,55.410,47.714,36.859,49.110,56.528
Fit_Model=all
Fit_Const_OD_Base=0.085
Fit_Const_N0=0.01500
Fit_Const_T0=0.000
G_Fit_Min=0.100
G_Fit_Delta=0.400
Fit_On_Off=0.000,0.000,0.000,0.000,0.000,0.000,0.000,0.000,0.000,0.000,0.000,0.000,0.000,0.000,0.000,0.000,0.000,0.000,0.000,0.000,0.000,0.000,0.000,0.000,0.000,0.000,0.000,0.000,0.000,0.000,0.000,0.000,0.000,0.000,0.000,0.000,0.000,0.000,0.000,0.000,0.000,0.000,0.000,0.000,0.000,0.000,0.000,0.000,0.000,0.000,0.000,0.000,0.000,0.000,0.000,0.000,0.000,0.000,0.000,0.000,0.000,0.000,0.000,0.000,0.000,0.000,0.000,0.000,0.000,0.000,0.000,0.000,0.000,0.000,0.000,0.000,0.000,0.000,0.000,0.000,0.000,0.000,0.000,0.000,0.000,0.000,0.000,0.000,0.000,0.000,0.000,0.000,0.000,0.000,0.000,0.000
Fit_Min=0.036,0.031,0.031,0.030,0.032,0.030,0.031,0.033,0.031,0.033,0.032,0.033,0.033,0.033,0.032,0.031,0.032,0.030,0.033,0.032,0.032,0.031,0.031,0.033,0.034,0.032,0.031,0.031,0.032,0.032,0.033,0.033,0.032,0.032,0.032,0.032,2.140,2.078,2.146,2.112,2.127,2.146,2.114,2.062,2.085,2.113,2.147,2.096,0.000,0.000,0.000,0.000,0.000,0.000,0.000,0.000,0.000,0.000,0.000,0.000,0.000,0.000,0.000,0.000,0.000,0.000,0.000,0.000,0.000,0.000,0.000,0.000,0.000,0.000,0.000,0.000,0.000,0.000,0.000,0.000,0.000,0.000,0.000,0.000,0.000,0.000,0.000,0.000,0.000,0.000,0.000,0.000,0.000,0.000,0.000,0.000
Fit_Delta=0.322,0.597,0.452,0.561,0.391,0.358,0.528,0.542,0.624,0.508,0.380,0.425,0.471,0.456,0.457,0.405,0.393,0.502,0.460,0.512,0.454,0.551,0.564,0.242,0.356,0.396,0.477,0.522,0.432,0.393,0.487,0.529,0.692,0.461,0.484,0.415,1.500,1.500,1.500,1.500,1.500,1.500,1.500,1.500,1.500,1.500,1.500,1.500,0.480,0.355,0.502,0.479,0.447,0.457,0.550,0.577,0.478,0.326,0.437,0.440,0.461,0.544,0.434,0.445,0.562,0.502,0.609,0.459,0.453,0.613,0.542,0.446,0.511,0.460,0.500,0.608,0.425,0.147,0.502,0.514,0.605,0.443,0.560,0.283,0.000,0.000,0.000,0.000,0.000,0.000,0.000,0.000,0.000,0.000,0.000,0.000
Fit_Offset=0.080,0.072,0.074,0.070,0.075,0.074,0.073,0.074,0.070,0.074,0.076,0.074,0.078,0.080,0.078,0.077,0.077,0.071,0.082,0.082,0.081,0.079,0.075,0.080,0.083,0.083,0.081,0.080,0.080,0.079,0.084,0.084,0.072,0.083,0.081,0.080,0.000,0.000,0.000,0.000,0.000,0.000,0.000,0.000,0.000,0.000,0.000,0.000,0.074,0.075,0.073,0.074,0.074,0.074,0.073,0.071,0.075,0.076,0.075,0.076,0.079,0.077,0.078,0.077,0.073,0.076,0.079,0.081,0.081,0.077,0.077,0.080,0.085,0.085,0.084,0.082,0.081,0.072,0.084,0.083,0.081,0.081,0.080,0.076,0.000,0.000,0.000,0.000,0.000,0.000,0.000,0.000,0.000,0.000,0.000,0.000
Fit_N0=0.008,0.011,0.009,0.009,0.006,0.005,0.012,0.010,0.011,0.010,0.007,0.011,0.008,0.007,0.007,0.008,0.008,0.008,0.006,0.006,0.006,0.007,0.008,0.005,0.005,0.004,0.004,0.005,0.004,0.006,0.004,0.003,0.012,0.004,0.003,0.003,0.000,0.000,0.000,0.000,0.000,0.000,0.000,0.000,0.000,0.000,0.000,0.000,0.009,0.009,0.010,0.008,0.009,0.010,0.010,0.010,0.009,0.008,0.007,0.008,0.006,0.010,0.006,0.006,0.006,0.007,0.007,0.006,0.005,0.006,0.006,0.006,0.003,0.003,0.004,0.007,0.008,0.021,0.004,0.004,0.006,0.005,0.006,0.016,0.000,0.000,0.000,0.000,0.000,0.000,0.000,0.000,0.000,0.000,0.000,0.000
Fit_T0=1.444,1.316,1.252,1.051,1.083,-0.020,1.631,1.232,1.038,1.382,1.394,2.008,1.291,1.580,1.497,1.590,1.829,0.427,2.005,1.918,2.033,2.140,1.648,1.726,1.796,2.288,2.171,2.080,1.534,2.740,2.216,2.580,3.224,2.734,1.166,0.318,0.000,0.000,0.000,0.000,0.000,0.000,0.000,0.000,0.000,0.000,0.000,0.000,1.289,1.399,1.328,1.078,1.860,2.225,1.286,1.218,1.557,1.684,1.379,1.057,1.621,2.079,1.494,1.276,0.130,0.728,2.220,2.271,1.796,1.527,1.454,-0.087,2.816,3.176,3.054,3.366,3.763,5.360,2.382,2.428,2.369,2.295,1.466,4.983,0.000,0.000,0.000,0.000,0.000,0.000,0.000,0.000,0.000,0.000,0.000,0.000
Fit_G=1.311,1.462,1.508,1.839,1.795,2.419,1.445,1.449,1.681,1.682,1.817,2.392,1.651,1.598,1.601,1.678,1.880,2.613,1.677,1.762,1.731,1.862,2.122,2.347,1.860,1.788,1.878,1.967,2.046,2.547,1.871,1.893,2.732,2.033,2.133,2.539,0.000,0.000,0.000,0.000,0.000,0.000,0.000,0.000,0.000,0.000,0.000,0.000,1.375,1.311,1.539,1.656,1.820,2.292,1.426,1.449,1.496,1.549,1.849,2.401,1.370,1.427,1.489,1.685,2.171,2.580,1.513,1.400,1.616,2.004,2.283,3.014,1.691,1.755,1.979,2.347,3.011,5.561,1.571,1.465,1.867,1.996,2.537,4.166,0.000,0.000,0.000,0.000,0.000,0.000,0.000,0.000,0.000,0.000,0.000,0.000
Fit_Error=5.950,101.394,24.049,110.054,16.177,18.054,35.427,37.137,160.812,47.568,12.614,48.007,13.872,10.844,9.950,5.378,10.155,103.388,12.042,20.000,12.268,28.128,64.087,1.620,8.926,12.636,25.125,26.127,13.685,11.847,22.847,38.497,1158.289,21.714,15.721,15.352,0.000,0.000,0.000,0.000,0.000,0.000,0.000,0.000,0.000,0.000,0.000,0.000,20.588,3.343,41.832,32.339,25.250,51.914,62.862,93.061,21.797,4.925,24.583,72.134,24.632,58.668,11.259,22.403,156.448,73.500,100.232,13.498,17.615,174.225,61.897,59.922,53.047,40.089,28.891,57.117,21.380,0.745,24.184,15.762,71.061,16.120,32.705,10.663,0.000,0.000,0.000,0.000,0.000,0.000,0.000,0.000,0.000,0.000,0.000,0.000
Fit_CV=40.000,98.000,81.000,102.000,110.000,132.000,92.000,92.000,66.000,119.000,84.000,173.000,93.000,75.000,103.000,87.000,89.000,239.000,90.000,103.000,110.000,122.000,135.000,121.000,112.000,93.000,115.000,167.000,129.000,173.000,55.000,65.000,234.000,162.000,159.000,188.000,0.000,0.000,0.000,0.000,0.000,0.000,0.000,0.000,0.000,0.000,0.000,0.000,40.000,40.000,77.000,89.000,115.000,147.000,89.000,61.000,114.000,84.000,94.000,118.000,83.000,85.000,100.000,105.000,134.000,234.000,111.000,91.000,131.000,172.000,208.000,175.000,61.000,71.000,64.000,185.000,191.000,241.000,100.000,99.000,117.000,127.000,166.000,224.000,0.000,0.000,0.000,0.000,0.000,0.000,0.000,0.000,0.000,0.000,0.000,0.000
Time_to_20_Gens=0,0,0,0,0,0,0,0,0,0,0,0,0,0,0,0,0,0,0,0,0,0,0,0,0,0,0,0,0,0,0,0,0,0,0,0,0,0,0,0,0,0,0,0,0,0,0,0
Time_to_each_5_Gens=0,0,0,0,0,0,0,0,0,0,0,0,0,0,0,0,0,0,0,0,0,0,0,0,0,0,0,0,0,0,0,0,0,0,0,0,0,0,0,0,0,0,0,0,0,0,0,0
Time_to_each_n_Gens=9.158,9.112,9.943,11.304,12.387,16.337,9.227,9.198,10.037,10.725,12.498,15.256,10.824,11.128,11.144,11.515,13.117,16.053,12.588,12.970,12.874,13.120,14.059,17.759,14.001,14.228,14.691,14.737,15.460,18.974,15.282,16.012,16.236,16.451,16.521,19.396,0.000,0.000,0.000,0.000,0.000,0.000,0.000,0.000,0.000,0.000,0.000,0.000,9.063,9.045,9.789,10.694,12.219,14.974,9.145,9.229,10.058,10.952,12.697,15.373,10.122,9.957,11.061,11.990,13.710,16.520,11.277,11.155,12.408,13.761,15.671,19.247,14.989,15.500,16.224,17.482,21.232,23.225,13.309,12.297,13.994,15.132,17.650,23.231,0.000,0.000,0.000,0.000,0.000,0.000,0.000,0.000,0.000,0.000,0.000,0.000
Min_Pt_OD=0,0,0,0,0,0,0,0,0,0,0,0,0,0,0,0,0,0,0,0,0,0,0,0,0,0,0,0,0,0,0,0,0,0,0,0,0,0,0,0,0,0,0,0,0,0,0,0
Min_Pt_t=0,0,0,0,0,0,0,0,0,0,0,0,0,0,0,0,0,0,0,0,0,0,0,0,0,0,0,0,0,0,0,0,0,0,0,0,0,0,0,0,0,0,0,0,0,0,0,0
TO_OD=0,0,0,0,0,0,0,0,0,0,0,0,0,0,0,0,0,0,0,0,0,0,0,0,0,0,0,0,0,0,0,0,0,0,0,0,0,0,0,0,0,0,0,0,0,0,0,0
Ref_ID=A01
Multi_Refs=single_ref
test=A01,A02,A03,A04,A05,A06,A07,A08,A09,A10,A11,A12,B01,B02,B03,B04,B05,B06,B07,B08,B09,B10,B11,B12,C01,C02,C03,C04,C05,C06,C07,C08,C09,C10,C11,C12,D01,D02,D03,D04,D05,D06,D07,D08,D09,D10,D11,D12,E01,E02,E03,E04,E05,E06,E07,E08,E09,E10,E11,E12,F01,F02,F03,F04,F05,F06,F07,F08,F09,F10,F11,F12,G01,G02,G03,G04,G05,G06,G07,G08,G09,G10,G11,G12,H01,H02,H03,H04,H05,H06,H07,H08,H09,H10,H11,H12
Start_Time_Now=3.2595980190E+9
Start_Date="4/16/2007+12:53 PM"
pv_to_plate_order=no
gen_time_cutoff=0.000
Drug_Name=nd?:;-ud+0,nd?:;-ud+0,nd?:;-ud+0,nd?:;-ud+0,nd?:;-ud+0,nd?:;-ud+0,nd?:;-ud+0,nd?:;-ud+0,nd?:;-ud+0,nd?:;-ud+0,nd?:;-ud+0,nd?:;-ud+0,nd?:;-ud+0,nd?:;-ud+0,nd?:;-ud+0,nd?:;-ud+0,nd?:;-ud+0,nd?:;-ud+0,nd?:;-ud+0,nd?:;-ud+0,nd?:;-ud+0,nd?:;-ud+0,nd?:;-ud+0,nd?:;-ud+0,nd?:;-ud+0,nd?:;-ud+0,nd?:;-ud+0,nd?:;-ud+0,nd?:;-ud+0,nd?:;-ud+0,nd?:;-ud+0,nd?:;-ud+0,nd?:;-ud+0,nd?:;-ud+0,nd?:;-ud+0,nd?:;-ud+0,nd?:;-ud+0,nd?:;-ud+0,nd?:;-ud+0,nd?:;-ud+0,nd?:;-ud+0,nd?:;-ud+0,nd?:;-ud+0,nd?:;-ud+0,nd?:;-ud+0,nd?:;-ud+0,nd?:;-ud+0,nd?:;-ud+0,nd?:;-ud+0,nd?:;-ud+0,nd?:;-ud+0,nd?:;-ud+0,nd?:;-ud+0,nd?:;-ud+0,nd?:;-ud+0,nd?:;-ud+0,nd?:;-ud+0,nd?:;-ud+0,nd?:;-ud+0,nd?:;-ud+0,nd?:;-ud+0,nd?:;-ud+0,nd?:;-ud+0,nd?:;-ud+0,nd?:;-ud+0,nd?:;-ud+0,nd?:;-ud+0,nd?:;-ud+0,nd?:;-ud+0,nd?:;-ud+0,nd?:;-ud+0,nd?:;-ud+0,nd?:;-ud+0,nd?:;-ud+0,nd?:;-ud+0,nd?:;-ud+0,nd?:;-ud+0,nd?:;-ud+0,nd?:;-ud+0,nd?:;-ud+0,nd?:;-ud+0,nd?:;-ud+0,nd?:;-ud+0,nd?:;-ud+0,nd?:;-ud+0,nd?:;-ud+0,nd?:;-ud+0,nd?:;-ud+0,nd?:;-ud+0,nd?:;-ud+0,nd?:;-ud+0,nd?:;-ud+0,nd?:;-ud+0,nd?:;-ud+0,nd?:;-ud+0,nd?:;-ud+0
Drug_Well_Pos=A01,A02,A03,A04,A05,A06,B01,B02,B03,B04,B05,B06,C01,C02,C03,C04,C05,C06,D01,D02,D03,D04,D05,D06,E01,E02,E03,E04,E05,E06,F01,F02,F03,F04,F05,F06,G01,G02,G03,G04,G05,G06,H01,H02,H03,H04,H05,H06,A07,A08,A09,A10,A11,A12,B07,B08,B09,B10,B11,B12,C07,C08,C09,C10,C11,C12,D07,D08,D09,D10,D11,D12,E07,E08,E09,E10,E11,E12,F07,F08,F09,F10,F11,F12,G07,G08,G09,G10,G11,G12,H07,H08,H09,H10,H11,H12
Avg_G_tcut=1.832,1.822,1.989,2.261,2.477,3.267,1.845,1.840,2.007,2.145,2.500,3.051,2.165,2.226,2.229,2.303,2.623,3.211,2.518,2.594,2.575,2.624,2.812,3.552,2.800,2.846,2.938,2.947,3.092,3.795,3.056,3.202,3.247,3.290,3.304,3.879,0.000,0.000,0.000,0.000,0.000,0.000,0.000,0.000,0.000,0.000,0.000,0.000,1.813,1.809,1.958,2.139,2.444,2.995,1.829,1.846,2.012,2.190,2.539,3.075,2.024,1.991,2.212,2.398,2.742,3.304,2.255,2.231,2.482,2.752,3.134,3.849,2.998,3.100,3.245,3.496,4.246,5.972,2.662,2.459,2.799,3.026,3.530,5.063,0.000,0.000,0.000,0.000,0.000,0.000,0.000,0.000,0.000,0.000,0.000,0.000
t0_from_interval=1.844,1.817,1.801,2.068,2.192,2.522,1.776,1.730,1.839,2.170,2.366,2.326,1.935,2.218,2.329,2.146,2.676,2.594,3.181,3.138,3.138,2.981,2.935,3.594,3.449,3.924,4.101,3.862,4.106,4.503,4.743,5.156,4.994,4.843,4.690,4.778,0.000,0.000,0.000,0.000,0.000,0.000,0.000,0.000,0.000,0.000,0.000,0.000,1.787,1.797,1.947,2.038,2.345,2.553,1.917,1.968,2.103,2.161,2.704,2.552,2.636,2.459,2.746,2.760,2.804,2.725,3.299,3.353,3.339,3.568,3.459,2.917,5.061,5.344,4.950,4.572,4.139,0.203,4.328,4.032,4.038,3.898,3.655,1.794,0.000,0.000,0.000,0.000,0.000,0.000,0.000,0.000,0.000,0.000,0.000,0.000
Sum_Delta_Ref=0.000,0.825,2.192,6.606,10.379,20.100,0.577,0.492,1.897,4.337,10.511,17.364,4.205,5.261,5.193,6.891,12.172,19.692,9.697,10.637,10.537,11.539,14.608,23.550,14.355,14.705,16.165,16.667,18.653,26.302,17.895,19.963,20.687,21.044,21.386,27.085,-1.000,-1.000,-1.000,-1.000,-1.000,-1.000,-1.000,-1.000,-1.000,-1.000,-1.000,-1.000,0.346,0.625,1.528,3.966,9.100,17.245,0.339,0.356,2.358,5.080,10.879,18.209,2.949,1.590,5.125,7.835,13.712,20.666,6.357,5.363,8.999,13.185,18.745,25.953,16.414,18.125,20.256,23.382,29.578,32.297,12.101,8.924,13.674,17.011,23.371,31.149,-1.000,-1.000,-1.000,-1.000,-1.000,-1.000,-1.000,-1.000,-1.000,-1.000,-1.000,-1.000
Gens_at_time_G=5.000,5.000,5.000,5.000,5.000,5.000,5.000,5.000,5.000,5.000,5.000,5.000,5.000,5.000,5.000,5.000,5.000,5.000,5.000,5.000,5.000,5.000,5.000,5.000,5.000,5.000,5.000,5.000,5.000,5.000,5.000,5.000,5.000,5.000,5.000,5.000,0.000,0.000,0.000,0.000,0.000,0.000,0.000,0.000,0.000,0.000,0.000,0.000,5.000,5.000,5.000,5.000,5.000,5.000,5.000,5.000,5.000,5.000,5.000,5.000,5.000,5.000,5.000,5.000,5.000,5.000,5.000,5.000,5.000,5.000,5.000,5.000,5.000,5.000,5.000,5.000,5.000,3.889,5.000,5.000,5.000,5.000,5.000,4.589,0.000,0.000,0.000,0.000,0.000,0.000,0.000,0.000,0.000,0.000,0.000,0.000
G_Int_tcut=1.463,1.459,1.628,1.847,2.039,2.763,1.490,1.494,1.640,1.711,2.026,2.586,1.778,1.782,1.763,1.874,2.088,2.692,1.882,1.967,1.947,2.028,2.225,2.833,2.110,2.061,2.118,2.175,2.271,2.894,2.108,2.171,2.248,2.322,2.366,2.924,0.000,0.000,0.000,0.000,0.000,0.000,0.000,0.000,0.000,0.000,0.000,0.000,1.455,1.449,1.569,1.731,1.975,2.484,1.446,1.452,1.591,1.758,1.999,2.564,1.497,1.500,1.663,1.846,2.181,2.759,1.596,1.560,1.814,2.039,2.442,3.266,1.986,2.031,2.255,2.582,3.418,5.920,1.796,1.653,1.991,2.247,2.799,4.672,0.000,0.000,0.000,0.000,0.000,0.000,0.000,0.000,0.000,0.000,0.000,0.000
Sum_Del_12=0.000,0.411,1.794,4.863,6.452,8.797,0.007,0.201,2.112,3.850,6.571,8.378,3.980,4.830,4.825,5.375,7.371,8.741,7.310,7.665,7.525,7.645,8.197,9.442,8.475,8.715,8.883,8.819,9.066,9.753,9.262,9.529,9.486,9.457,9.467,9.804,10.419,10.450,10.451,10.496,10.508,10.451,10.392,10.468,10.442,10.443,10.417,10.432,0.512,0.566,1.464,3.730,6.342,8.453,0.251,0.054,2.192,4.258,6.980,8.486,2.490,1.985,4.820,6.212,7.821,8.968,5.441,5.243,7.061,8.193,8.954,9.448,9.238,9.434,9.487,9.551,9.804,9.929,8.310,7.356,8.570,8.944,9.415,9.782,10.458,10.472,10.491,10.492,10.457,10.491,10.390,10.438,10.407,10.442,10.417,10.435
Sum_Del_20=0.000,0.802,2.140,6.458,10.132,19.596,0.557,0.479,1.859,4.243,10.265,16.944,4.116,5.148,5.083,6.744,11.889,19.204,9.489,10.410,10.313,11.286,14.271,22.976,14.032,14.384,15.843,16.283,18.217,25.633,17.531,19.532,20.221,20.587,20.885,26.389,33.891,33.927,33.943,33.987,34.000,33.920,33.860,33.973,33.918,33.914,33.895,33.939,0.342,0.612,1.496,3.887,8.906,16.820,0.332,0.345,2.305,4.968,10.635,17.752,2.879,1.562,5.017,7.680,13.388,20.159,6.215,5.252,8.808,12.903,18.312,25.290,16.078,17.748,19.821,22.861,28.751,31.315,11.838,8.736,13.384,16.639,22.835,30.225,33.924,33.973,33.969,33.981,33.961,33.966,33.849,33.903,33.887,33.906,33.870,33.905
Sum_Del_24=0.000,0.955,2.286,6.613,10.824,21.702,0.786,0.586,1.757,4.257,10.860,18.370,4.108,5.154,5.029,6.733,12.505,21.070,9.528,10.427,10.328,11.527,14.670,24.969,13.997,14.610,15.363,16.522,19.239,28.085,17.200,19.739,20.135,20.831,22.146,28.906,43.429,43.470,43.487,43.533,43.544,43.452,43.397,43.514,43.457,43.446,43.426,43.486,0.267,0.625,1.515,3.710,8.942,18.445,0.358,0.457,2.358,5.052,10.904,19.414,3.044,1.397,4.953,7.348,14.159,21.990,6.403,5.117,8.812,12.973,19.177,27.723,15.853,17.654,19.945,23.182,32.437,38.983,11.999,8.680,13.399,16.914,24.095,36.636,43.450,43.516,43.505,43.517,43.515,43.506,43.371,43.440,43.433,43.438,43.398,43.439
Sum_12=10.657,11.068,8.863,5.794,4.204,1.859,10.650,10.857,8.545,6.807,4.085,2.279,6.677,5.826,5.831,5.281,3.286,1.915,3.346,2.992,3.132,3.012,2.460,1.215,2.182,1.942,1.774,1.837,1.591,0.903,1.394,1.127,1.171,1.200,1.190,0.853,0.237,0.207,0.206,0.160,0.149,0.206,0.264,0.189,0.214,0.214,0.239,0.225,11.169,11.223,9.193,6.927,4.314,2.204,10.908,10.711,8.465,6.398,3.677,2.170,8.167,8.672,5.836,4.444,2.836,1.688,5.215,5.414,3.596,2.463,1.703,1.209,1.419,1.223,1.169,1.105,0.852,0.728,2.346,3.301,2.086,1.713,1.242,0.874,0.199,0.184,0.165,0.165,0.200,0.165,0.267,0.219,0.249,0.214,0.240,0.221
Sum_20=34.241,35.043,32.101,27.783,24.109,14.645,33.685,34.720,32.382,29.998,23.976,17.297,30.125,29.094,29.158,27.497,22.352,15.037,24.752,23.831,23.928,22.956,19.970,11.265,20.209,19.857,18.398,17.958,16.024,8.608,16.710,14.709,14.020,13.654,13.356,7.852,0.350,0.315,0.298,0.254,0.241,0.321,0.381,0.268,0.323,0.327,0.346,0.302,34.583,34.853,32.745,30.354,25.335,17.421,34.573,34.586,31.936,29.273,23.606,16.489,31.362,32.679,29.224,26.561,20.853,14.082,28.027,28.989,25.433,21.338,15.929,8.951,18.163,16.493,14.420,11.380,5.490,2.926,22.403,25.505,20.857,17.602,11.406,4.016,0.317,0.268,0.272,0.260,0.280,0.275,0.392,0.338,0.354,0.335,0.371,0.336
Sum_24=43.820,44.775,41.535,37.207,32.996,22.119,43.035,44.406,42.063,39.563,32.961,25.450,39.712,38.667,38.792,37.087,31.315,22.750,34.292,33.394,33.492,32.293,29.150,18.852,29.823,29.210,28.457,27.299,24.581,15.736,26.620,24.081,23.686,22.989,21.675,14.914,0.391,0.351,0.333,0.288,0.276,0.368,0.423,0.307,0.363,0.375,0.395,0.334,44.087,44.445,42.305,40.110,34.879,25.375,44.179,44.277,41.463,38.769,32.917,24.407,40.777,42.423,38.867,36.472,29.661,21.831,37.418,38.703,35.009,30.847,24.644,16.098,27.968,26.167,23.875,20.639,11.384,4.837,31.821,35.141,30.421,26.907,19.725,7.185,0.370,0.304,0.315,0.304,0.306,0.314,0.449,0.381,0.388,0.382,0.422,0.382
G_by_Interval=1.463,1.459,1.628,1.847,2.039,2.763,1.490,1.494,1.640,1.711,2.026,2.586,1.778,1.782,1.763,1.874,2.088,2.692,1.882,1.967,1.947,2.028,2.225,2.833,2.110,2.061,2.118,2.175,2.271,2.894,2.108,2.171,2.248,2.322,2.366,2.924,0.000,0.000,0.000,0.000,0.000,0.000,0.000,0.000,0.000,0.000,0.000,0.000,1.455,1.449,1.569,1.731,1.975,2.484,1.446,1.452,1.591,1.758,1.999,2.564,1.497,1.500,1.663,1.846,2.181,2.759,1.596,1.560,1.814,2.039,2.442,3.266,1.986,2.031,2.255,2.582,3.418,5.920,1.796,1.653,1.991,2.247,2.799,4.672,0.000,0.000,0.000,0.000,0.000,0.000,0.000,0.000,0.000,0.000,0.000,0.000
Avg_G_t8=1.832,1.822,1.989,2.261,2.477,3.267,1.845,1.840,2.007,2.145,2.500,3.051,2.165,2.226,2.229,2.303,2.623,3.211,2.518,2.594,2.575,2.624,2.812,3.552,2.800,2.846,2.938,2.947,3.092,3.795,3.056,3.202,3.247,3.290,3.304,3.879,0.000,0.000,0.000,0.000,0.000,0.000,0.000,0.000,0.000,0.000,0.000,0.000,1.813,1.809,1.958,2.139,2.444,2.995,1.829,1.846,2.012,2.190,2.539,3.075,2.024,1.991,2.212,2.398,2.742,3.304,2.255,2.231,2.482,2.752,3.134,3.849,2.998,3.100,3.245,3.496,4.246,5.972,2.662,2.459,2.799,3.026,3.530,5.063,0.000,0.000,0.000,0.000,0.000,0.000,0.000,0.000,0.000,0.000,0.000,0.000
G_int_t8=1.463,1.459,1.628,1.847,2.039,2.763,1.490,1.494,1.640,1.711,2.026,2.586,1.778,1.782,1.763,1.874,2.088,2.692,1.882,1.967,1.947,2.028,2.225,2.833,2.110,2.061,2.118,2.175,2.271,2.894,2.108,2.171,2.248,2.322,2.366,2.924,0.000,0.000,0.000,0.000,0.000,0.000,0.000,0.000,0.000,0.000,0.000,0.000,1.455,1.449,1.569,1.731,1.975,2.484,1.446,1.452,1.591,1.758,1.999,2.564,1.497,1.500,1.663,1.846,2.181,2.759,1.596,1.560,1.814,2.039,2.442,3.266,1.986,2.031,2.255,2.582,3.418,5.920,1.796,1.653,1.991,2.247,2.799,4.672,0.000,0.000,0.000,0.000,0.000,0.000,0.000,0.000,0.000,0.000,0.000,0.000
Avg_G_t12=1.832,1.822,1.989,2.261,2.477,3.267,1.845,1.840,2.007,2.145,2.500,3.051,2.165,2.226,2.229,2.303,2.623,3.211,2.518,2.594,2.575,2.624,2.812,3.552,2.800,2.846,2.938,2.947,3.092,3.795,3.056,3.202,3.247,3.290,3.304,3.879,0.000,0.000,0.000,0.000,0.000,0.000,0.000,0.000,0.000,0.000,0.000,0.000,1.813,1.809,1.958,2.139,2.444,2.995,1.829,1.846,2.012,2.190,2.539,3.075,2.024,1.991,2.212,2.398,2.742,3.304,2.255,2.231,2.482,2.752,3.134,3.849,2.998,3.100,3.245,3.496,4.246,5.972,2.662,2.459,2.799,3.026,3.530,5.063,0.000,0.000,0.000,0.000,0.000,0.000,0.000,0.000,0.000,0.000,0.000,0.000
G_int_t12=1.463,1.459,1.628,1.847,2.039,2.763,1.490,1.494,1.640,1.711,2.026,2.586,1.778,1.782,1.763,1.874,2.088,2.692,1.882,1.967,1.947,2.028,2.225,2.833,2.110,2.061,2.118,2.175,2.271,2.894,2.108,2.171,2.248,2.322,2.366,2.924,0.000,0.000,0.000,0.000,0.000,0.000,0.000,0.000,0.000,0.000,0.000,0.000,1.455,1.449,1.569,1.731,1.975,2.484,1.446,1.452,1.591,1.758,1.999,2.564,1.497,1.500,1.663,1.846,2.181,2.759,1.596,1.560,1.814,2.039,2.442,3.266,1.986,2.031,2.255,2.582,3.418,5.920,1.796,1.653,1.991,2.247,2.799,4.672,0.000,0.000,0.000,0.000,0.000,0.000,0.000,0.000,0.000,0.000,0.000,0.000
Avg_G_inflex=1.883,1.822,2.007,2.261,2.492,3.235,1.845,1.840,2.008,2.145,2.513,3.075,2.175,2.242,2.246,2.323,2.650,3.211,2.533,2.594,2.595,2.624,2.812,3.660,2.893,2.897,2.940,2.949,3.122,3.824,3.057,3.203,3.247,3.303,3.304,3.902,0.000,0.000,0.000,0.000,0.000,0.000,0.000,0.000,0.000,0.000,0.000,0.000,1.816,1.842,1.958,2.141,2.461,3.003,1.829,1.846,2.016,2.215,2.564,3.104,2.042,1.991,2.232,2.413,2.742,3.304,2.255,2.250,2.503,2.752,3.134,3.874,2.998,3.116,3.245,3.496,4.280,6.169,2.663,2.459,2.799,3.049,3.530,5.101,0.000,0.000,0.000,0.000,0.000,0.000,0.000,0.000,0.000,0.000,0.000,0.000
G_int_inflex=1.488,1.459,1.658,1.847,2.034,2.648,1.490,1.494,1.633,1.711,2.009,2.606,1.794,1.810,1.789,1.883,2.094,2.692,1.907,1.967,1.979,2.028,2.225,2.749,2.181,2.096,2.121,2.154,2.302,2.879,2.106,2.166,2.248,2.342,2.366,2.925,0.000,0.000,0.000,0.000,0.000,0.000,0.000,0.000,0.000,0.000,0.000,0.000,1.461,1.458,1.569,1.719,1.998,2.497,1.446,1.452,1.598,1.721,2.031,2.571,1.526,1.500,1.675,1.864,2.181,2.759,1.596,1.590,1.845,2.039,2.442,3.304,1.986,2.058,2.251,2.582,3.423,6.187,1.788,1.653,1.986,2.277,2.799,4.706,0.000,0.000,0.000,0.000,0.000,0.000,0.000,0.000,0.000,0.000,0.000,0.000
G_by_Interval_g4=1.534,1.539,1.706,1.939,2.046,2.794,1.562,1.553,1.716,1.822,2.107,2.631,1.939,1.962,1.944,1.972,2.180,2.809,2.086,2.232,2.185,2.236,2.381,2.978,2.291,2.336,2.448,2.453,2.586,3.090,2.419,2.526,2.614,2.716,2.692,3.163,0.000,0.000,0.000,0.000,0.000,0.000,0.000,0.000,0.000,0.000,0.000,0.000,1.521,1.511,1.637,1.832,2.050,2.491,1.502,1.516,1.678,1.815,2.067,2.625,1.561,1.591,1.772,1.929,2.337,2.913,1.757,1.724,2.011,2.184,2.653,3.431,2.355,2.444,2.607,2.962,3.820,5.920,2.068,1.861,2.226,2.467,3.039,4.951,0.000,0.000,0.000,0.000,0.000,0.000,0.000,0.000,0.000,0.000,0.000,0.000
G_int_t8_g4=1.534,1.539,1.706,1.939,2.046,2.794,1.562,1.553,1.716,1.822,2.107,2.631,1.939,1.962,1.944,1.972,2.180,2.809,2.086,2.232,2.185,2.236,2.381,2.978,2.291,2.336,2.448,2.453,2.586,3.090,2.419,2.526,2.614,2.716,2.692,3.163,0.000,0.000,0.000,0.000,0.000,0.000,0.000,0.000,0.000,0.000,0.000,0.000,1.521,1.511,1.637,1.832,2.050,2.491,1.502,1.516,1.678,1.815,2.067,2.625,1.561,1.591,1.772,1.929,2.337,2.913,1.757,1.724,2.011,2.184,2.653,3.431,2.355,2.444,2.607,2.962,3.820,5.920,2.068,1.861,2.226,2.467,3.039,4.951,0.000,0.000,0.000,0.000,0.000,0.000,0.000,0.000,0.000,0.000,0.000,0.000
G_int_t12_g4=1.534,1.539,1.706,1.939,2.046,2.794,1.562,1.553,1.716,1.822,2.107,2.631,1.939,1.962,1.944,1.972,2.180,2.809,2.086,2.232,2.185,2.236,2.381,2.978,2.291,2.336,2.448,2.453,2.586,3.090,2.419,2.526,2.614,2.716,2.692,3.163,0.000,0.000,0.000,0.000,0.000,0.000,0.000,0.000,0.000,0.000,0.000,0.000,1.521,1.511,1.637,1.832,2.050,2.491,1.502,1.516,1.678,1.815,2.067,2.625,1.561,1.591,1.772,1.929,2.337,2.913,1.757,1.724,2.011,2.184,2.653,3.431,2.355,2.444,2.607,2.962,3.820,5.920,2.068,1.861,2.226,2.467,3.039,4.951,0.000,0.000,0.000,0.000,0.000,0.000,0.000,0.000,0.000,0.000,0.000,0.000
G_int_inflex_g4=1.561,1.539,1.728,1.939,2.043,2.712,1.562,1.553,1.707,1.822,2.099,2.635,1.951,1.983,1.961,1.983,2.190,2.809,2.105,2.232,2.208,2.236,2.381,2.958,2.360,2.376,2.450,2.414,2.614,3.089,2.414,2.518,2.614,2.731,2.692,3.171,0.000,0.000,0.000,0.000,0.000,0.000,0.000,0.000,0.000,0.000,0.000,0.000,1.525,1.523,1.637,1.795,2.068,2.500,1.502,1.516,1.683,1.796,2.092,2.586,1.583,1.591,1.770,1.943,2.337,2.913,1.757,1.747,2.035,2.184,2.653,3.460,2.355,2.464,2.598,2.962,3.815,6.187,2.045,1.861,2.209,2.491,3.039,4.994,0.000,0.000,0.000,0.000,0.000,0.000,0.000,0.000,0.000,0.000,0.000,0.000
Time_Inflex=8.795,10.263,10.263,12.465,12.220,15.403,10.018,10.018,11.486,11.486,12.220,15.403,11.242,11.486,11.486,11.486,12.954,17.118,12.954,13.689,13.199,14.179,15.403,15.403,13.689,14.179,15.158,15.649,15.649,18.588,15.894,16.873,20.546,16.873,17.118,19.322,0.231,0.231,0.231,0.231,0.231,0.231,0.231,0.231,0.231,0.231,0.231,0.231,9.529,8.795,10.507,11.242,12.465,15.403,10.018,10.263,10.507,10.263,12.954,15.649,10.507,10.752,11.242,12.220,15.158,17.608,12.465,11.486,12.709,15.403,16.873,19.567,15.649,15.894,16.873,19.077,21.280,21.769,13.934,12.954,15.403,15.403,19.077,22.503,0.231,0.231,0.231,0.231,0.231,0.231,0.231,0.231,0.231,0.231,0.231,0.231
OD_Inflex=0.466,0.725,0.567,0.676,0.509,0.456,0.668,0.672,0.750,0.627,0.493,0.548,0.598,0.585,0.578,0.520,0.503,0.608,0.582,0.642,0.576,0.675,0.683,0.345,0.473,0.522,0.595,0.649,0.554,0.486,0.617,0.662,0.775,0.589,0.595,0.527,2.193,2.132,2.203,2.166,2.181,2.200,2.192,2.117,2.142,2.168,2.206,2.155,0.615,0.488,0.654,0.608,0.561,0.567,0.676,0.699,0.599,0.430,0.564,0.566,0.601,0.668,0.553,0.557,0.678,0.623,0.739,0.590,0.582,0.741,0.663,0.562,0.633,0.598,0.632,0.721,0.530,0.241,0.633,0.664,0.730,0.563,0.670,0.377,2.189,2.172,2.178,2.150,2.199,2.211,2.176,2.172,2.177,2.192,2.218,2.191
Time_Saturation=21.769,18.343,18.588,21.524,21.769,18.097,16.628,17.118,22.259,21.769,21.769,19.567,21.769,21.769,22.014,22.259,21.769,21.769,20.301,21.769,21.769,21.769,22.259,21.035,22.014,22.014,22.014,22.014,21.035,21.035,22.503,22.503,22.014,22.503,18.833,21.035,0.231,0.231,0.231,0.231,0.231,0.231,0.231,0.231,0.231,0.231,0.231,0.231,18.588,18.097,19.567,22.259,22.503,21.035,17.852,17.608,22.259,21.769,22.503,22.503,22.259,22.259,21.769,22.259,16.138,22.503,20.301,19.812,22.014,21.769,20.301,22.259,21.524,19.567,21.280,22.503,23.237,0.000,18.833,21.280,18.833,17.363,20.056,0.000,0.231,0.231,0.231,0.231,0.231,0.231,0.231,0.231,0.231,0.231,0.231,0.231
OD_Saturation=0.859,0.911,0.876,0.822,0.777,0.655,0.882,0.907,0.923,0.858,0.785,0.708,0.867,1.031,0.846,0.848,0.787,0.680,0.846,0.860,0.850,0.831,0.791,0.674,0.833,0.857,0.887,0.829,0.751,0.644,0.805,0.828,0.874,0.785,0.718,0.652,2.193,2.132,2.203,2.166,2.181,2.200,2.192,2.117,2.142,2.168,2.206,2.155,0.898,0.895,0.870,0.868,0.829,0.706,0.919,0.900,0.914,0.849,0.841,0.684,0.966,0.963,0.868,0.900,0.762,0.684,0.915,0.902,0.945,0.852,0.753,0.661,0.911,0.851,0.840,0.787,0.697,0.000,0.895,0.940,0.845,0.791,0.734,0.000,2.189,2.172,2.178,2.150,2.199,2.211,2.176,2.172,2.177,2.192,2.218,2.191
Ref_Well_Name=A01,A01,A01,A01,A01,A01,A01,A01,A01,A01,A01,A01,A01,A01,A01,A01,A01,A01,A01,A01,A01,A01,A01,A01,A01,A01,A01,A01,A01,A01,A01,A01,A01,A01,A01,A01,A01,A01,A01,A01,A01,A01,A01,A01,A01,A01,A01,A01,A01,A01,A01,A01,A01,A01,A01,A01,A01,A01,A01,A01,A01,A01,A01,A01,A01,A01,A01,A01,A01,A01,A01,A01,A01,A01,A01,A01,A01,A01,A01,A01,A01,A01,A01,A01,A01,A01,A01,A01,A01,A01,A01,A01,A01,A01,A01,A01
Ratio_Avg_G=1.000,1.005,0.921,0.810,0.739,0.561,0.993,0.996,0.912,0.854,0.733,0.600,0.846,0.823,0.822,0.795,0.698,0.570,0.728,0.706,0.711,0.698,0.651,0.516,0.654,0.644,0.623,0.621,0.592,0.483,0.599,0.572,0.564,0.557,0.554,0.472,Inf,Inf,Inf,Inf,Inf,Inf,Inf,Inf,Inf,Inf,Inf,Inf,1.010,1.013,0.936,0.856,0.750,0.612,1.001,0.992,0.911,0.836,0.721,0.596,0.905,0.920,0.828,0.764,0.668,0.554,0.812,0.821,0.738,0.666,0.584,0.476,0.611,0.591,0.564,0.524,0.431,0.307,0.688,0.745,0.654,0.605,0.519,0.362,Inf,Inf,Inf,Inf,Inf,Inf,Inf,Inf,Inf,Inf,Inf,Inf
Ratio_Fit_G=1.000,0.897,0.869,0.713,0.730,0.542,0.907,0.905,0.780,0.779,0.722,0.548,0.794,0.820,0.819,0.781,0.697,0.502,0.782,0.744,0.757,0.704,0.618,0.559,0.705,0.733,0.698,0.666,0.641,0.515,0.701,0.693,0.480,0.645,0.615,0.516,Inf,Inf,Inf,Inf,Inf,Inf,Inf,Inf,Inf,Inf,Inf,Inf,0.953,1.000,0.852,0.792,0.720,0.572,0.919,0.905,0.876,0.846,0.709,0.546,0.957,0.919,0.880,0.778,0.604,0.508,0.866,0.936,0.811,0.654,0.574,0.435,0.775,0.747,0.662,0.559,0.435,0.236,0.835,0.895,0.702,0.657,0.517,0.315,Inf,Inf,Inf,Inf,Inf,Inf,Inf,Inf,Inf,Inf,Inf,Inf
Ratio_G_Int=1.000,1.003,0.898,0.792,0.717,0.529,0.982,0.979,0.892,0.855,0.722,0.566,0.823,0.821,0.830,0.781,0.701,0.543,0.778,0.744,0.751,0.721,0.658,0.516,0.693,0.710,0.691,0.673,0.644,0.505,0.694,0.674,0.651,0.630,0.618,0.500,Inf,Inf,Inf,Inf,Inf,Inf,Inf,Inf,Inf,Inf,Inf,Inf,1.005,1.009,0.933,0.845,0.741,0.589,1.012,1.007,0.920,0.832,0.732,0.571,0.977,0.976,0.880,0.792,0.671,0.530,0.917,0.938,0.807,0.718,0.599,0.448,0.737,0.720,0.649,0.567,0.428,0.247,0.814,0.885,0.735,0.651,0.523,0.313,Inf,Inf,Inf,Inf,Inf,Inf,Inf,Inf,Inf,Inf,Inf,Inf
Ratio_t0_Fit=1.000,1.097,1.153,1.374,1.333,-72.200,0.885,1.172,1.391,1.045,1.036,0.719,1.119,0.914,0.965,0.908,0.790,3.382,0.720,0.753,0.710,0.675,0.876,0.837,0.804,0.631,0.665,0.694,0.941,0.527,0.652,0.560,0.448,0.528,1.238,4.541,Inf,Inf,Inf,Inf,Inf,Inf,Inf,Inf,Inf,Inf,Inf,Inf,1.120,1.032,1.087,1.340,0.776,0.649,1.123,1.186,0.927,0.857,1.047,1.366,0.891,0.695,0.967,1.132,11.108,1.984,0.650,0.636,0.804,0.946,0.993,-16.598,0.513,0.455,0.473,0.429,0.384,0.269,0.606,0.595,0.610,0.629,0.985,0.290,Inf,Inf,Inf,Inf,Inf,Inf,Inf,Inf,Inf,Inf,Inf,Inf
Ratio_t0_G_Int=1.000,1.015,1.024,0.892,0.841,0.731,1.038,1.066,1.003,0.850,0.779,0.793,0.953,0.831,0.792,0.859,0.689,0.711,0.580,0.588,0.588,0.618,0.628,0.513,0.535,0.470,0.450,0.477,0.449,0.409,0.389,0.358,0.369,0.381,0.393,0.386,Inf,Inf,Inf,Inf,Inf,Inf,Inf,Inf,Inf,Inf,Inf,Inf,1.032,1.026,0.947,0.904,0.786,0.722,0.962,0.937,0.877,0.853,0.682,0.722,0.699,0.750,0.671,0.668,0.658,0.677,0.559,0.550,0.552,0.517,0.533,0.632,0.364,0.345,0.372,0.403,0.445,9.088,0.426,0.457,0.457,0.473,0.504,1.028,Inf,Inf,Inf,Inf,Inf,Inf,Inf,Inf,Inf,Inf,Inf,Inf
Ref_Curve_Array=1,1,1,1,1,1,1,1,1,1,1,1,1,1,1,1,1,1,1,1,1,1,1,1,1,1,1,1,1,1,1,1,1,1,1,1,1,1,1,1,1,1,1,1,1,1,1,1,1,1,1,1,1,1,1,1,1,1,1,1,1,1,1,1,1,1,1,1,1,1,1,1,1,1,1,1,1,1,1,1,1,1,1,1,1,1,1,1,1,1,1,1,1,1,1,1
Default_ref=0
Comm_Map=,,,,,
Comm_Consol=,,,,,,,,
Comm_Screen=,,,,,
Analysis_Set=A,A,A,A,A,A,A,A,A,A,A,A,A,A,A,A,A,A,A,A,A,A,A,A,A,A,A,A,A,A,A,A,A,A,A,A,A,A,A,A,A,A,A,A,A,A,A,A,A,A,A,A,A,A,A,A,A,A,A,A,A,A,A,A,A,A,A,A,A,A,A,A,A,A,A,A,A,A,A,A,A,A,A,A,A,A,A,A,A,A,A,A,A,A,A,A
Ref_Type=single_ref,single_ref,single_ref,single_ref,single_ref,single_ref,single_ref,single_ref,single_ref,single_ref,single_ref,single_ref,single_ref,single_ref,single_ref,single_ref,single_ref,single_ref,single_ref,single_ref,single_ref,single_ref,single_ref,single_ref,single_ref,single_ref,single_ref,single_ref,single_ref,single_ref,single_ref,single_ref,single_ref,single_ref,single_ref,single_ref,single_ref,single_ref,single_ref,single_ref,single_ref,single_ref,single_ref,single_ref,single_ref,single_ref,single_ref,single_ref,single_ref,single_ref,single_ref,single_ref,single_ref,single_ref,single_ref,single_ref,single_ref,single_ref,single_ref,single_ref,single_ref,single_ref,single_ref,single_ref,single_ref,single_ref,single_ref,single_ref,single_ref,single_ref,single_ref,single_ref,single_ref,single_ref,single_ref,single_ref,single_ref,single_ref,single_ref,single_ref,single_ref,single_ref,single_ref,single_ref,single_ref,single_ref,single_ref,single_ref,single_ref,single_ref,single_ref,single_ref,single_ref,single_ref,single_ref,single_ref
Wells_In_Use=0,0,0,0,0,0,0,0,0,0,0,0,0,0,0,0,0,0,0,0,0,0,0,0,0,0,0,0,0,0,0,0,0,0,0,0,0,0,0,0,0,0,0,0,0,0,0,0,0,0,0,0,0,0,0,0,0,0,0,0,0,0,0,0,0,0,0,0,0,0,0,0,0,0,0,0,0,0,0,0,0,0,0,0,0,0,0,0,0,0,0,0,0,0,0,0
[Flor:]
[Flor2:]
[Lumin:]
[Data:]
Read=DateTime	RunT[s]	Temp	Well_1	Well_2	Well_3	Well_4	Well_5	Well_6	Well_7	Well_8	Well_9	Well_10	Well_11	Well_12	Well_13	Well_14	Well_15	Well_16	Well_17	Well_18	Well_19	Well_20	Well_21	Well_22	Well_23	Well_24	Well_25	Well_26	Well_27	Well_28	Well_29	Well_30	Well_31	Well_32	Well_33	Well_34	Well_35	Well_36	Well_37	Well_38	Well_39	Well_40	Well_41	Well_42	Well_43	Well_44	Well_45	Well_46	Well_47	Well_48	Well_49	Well_50	Well_51	Well_52	Well_53	Well_54	Well_55	Well_56	Well_57	Well_58	Well_59	Well_60	Well_61	Well_62	Well_63	Well_64	Well_65	Well_66	Well_67	Well_68	Well_69	Well_70	Well_71	Well_72	Well_73	Well_74	Well_75	Well_76	Well_77	Well_78	Well_79	Well_80	Well_81	Well_82	Well_83	Well_84	Well_85	Well_86	Well_87	Well_88	Well_89	Well_90	Well_91	Well_92	Well_93	Well_94	Well_95	Well_96
1=13:08:32	832	298	0.0876	0.0825	0.0817	0.0810	0.0820	0.0815	0.0811	0.0822	0.0872	0.0812	0.0820	0.0836	0.0825	0.0834	0.0808	0.0836	0.0835	0.0826	0.0825	0.0816	0.0830	0.0819	0.0821	0.0834	0.0851	0.0831	0.0817	0.0818	0.0820	0.0810	0.0841	0.0845	0.0808	0.0828	0.0822	0.0840	0.0835	0.0831	0.0831	0.0817	0.0825	0.0827	0.0843	0.0824	0.0856	0.0838	0.0825	0.0876	0.0853	0.0827	0.0822	0.0807	0.0819	0.0829	0.0844	0.0832	0.0823	0.0841	0.0811	0.0829	0.0835	0.0830	0.0821	0.0836	0.0822	0.0829	0.0822	0.0832	0.0834	0.0830	0.0829	0.0842	2.1933	2.1317	2.2027	2.1659	2.1813	2.1996	2.1888	2.1724	2.1776	2.1499	2.1992	2.2113	2.1919	2.1169	2.1423	2.1684	2.2058	2.1546	2.1758	2.1716	2.1770	2.1923	2.2179	2.1907
2=13:23:13	1713	298	0.0857	0.0809	0.0808	0.0797	0.0815	0.0805	0.0809	0.0811	0.0836	0.0825	0.0800	0.0823	0.0813	0.0830	0.0813	0.0827	0.0824	0.0830	0.0820	0.0811	0.0818	0.0816	0.0807	0.0854	0.0828	0.0837	0.0821	0.0810	0.0818	0.0801	0.0840	0.0820	0.0813	0.0820	0.0810	0.0822	0.0830	0.0824	0.0816	0.0812	0.0806	0.0828	0.0824	0.0821	0.0820	0.0833	0.0810	0.0850	0.0839	0.0824	0.0813	0.0817	0.0823	0.0819	0.0812	0.0819	0.0827	0.0819	0.0818	0.0818	0.0836	0.0832	0.0815	0.0819	0.0822	0.0815	0.0828	0.0824	0.0837	0.0829	0.0828	0.0805	2.1944	2.1323	2.2014	2.1638	2.1796	2.1985	2.1904	2.1698	2.1792	2.1459	2.1977	2.2065	2.1723	2.1152	2.1425	2.1688	2.2076	2.1541	2.1755	2.1704	2.1742	2.1948	2.2155	2.1873
3=13:37:54	2594	301	0.0860	0.0825	0.0833	0.0801	0.0817	0.0812	0.0823	0.0822	0.0820	0.0827	0.0807	0.0822	0.0822	0.0833	0.0820	0.0833	0.0834	0.0840	0.0833	0.0823	0.0812	0.0819	0.0814	0.0851	0.0848	0.0828	0.0818	0.0821	0.0831	0.0813	0.0835	0.0857	0.0820	0.0834	0.0823	0.0833	0.0837	0.0836	0.0823	0.0817	0.0817	0.0837	0.0833	0.0838	0.0837	0.0831	0.0819	0.0866	0.0839	0.0837	0.0817	0.0819	0.0819	0.0823	0.0833	0.0824	0.0825	0.0823	0.0825	0.0818	0.0837	0.0836	0.0827	0.0838	0.0825	0.0816	0.0841	0.0832	0.0838	0.0833	0.0824	0.0819	2.1925	2.1292	2.1983	2.1624	2.1784	2.1971	2.1874	2.1685	2.1796	2.1451	2.1948	2.2065	2.1678	2.1148	2.1379	2.1673	2.2031	2.1525	2.1714	2.1674	2.1724	2.1890	2.2150	2.1852
4=13:52:34	3475	305	0.0897	0.0836	0.0843	0.0832	0.0837	0.0823	0.0833	0.0835	0.0827	0.0848	0.0825	0.0840	0.0845	0.0854	0.0830	0.0851	0.0852	0.0851	0.0843	0.0831	0.0837	0.0837	0.0833	0.0892	0.0860	0.0865	0.0841	0.0833	0.0838	0.0821	0.0854	0.0843	0.0846	0.0840	0.0829	0.0858	0.0862	0.0854	0.0848	0.0848	0.0832	0.0855	0.0827	0.0847	0.0847	0.0847	0.0841	0.0871	0.0864	0.0852	0.0842	0.0829	0.0840	0.0836	0.0849	0.0844	0.0841	0.0835	0.0844	0.0837	0.0854	0.0856	0.0837	0.0853	0.0845	0.0845	0.0852	0.0838	0.0847	0.0854	0.0843	0.0835	2.1947	2.1335	2.2005	2.1657	2.1797	2.2032	2.1916	2.1731	2.1802	2.1481	2.1999	2.2104	2.1717	2.1174	2.1416	2.1680	2.2050	2.1545	2.1754	2.1687	2.1754	2.1915	2.2165	2.1884
5=14:07:15	4356	306	0.0888	0.0853	0.0845	0.0840	0.0837	0.0829	0.0839	0.0836	0.0839	0.0844	0.0839	0.0837	0.0851	0.0854	0.0833	0.0842	0.0847	0.0848	0.0849	0.0833	0.0841	0.0844	0.0830	0.0855	0.0864	0.0849	0.0837	0.0842	0.0835	0.0833	0.0861	0.0853	0.0831	0.0840	0.0840	0.0851	0.0856	0.0850	0.0858	0.0845	0.0844	0.0847	0.0852	0.0844	0.0858	0.0840	0.0845	0.0872	0.0874	0.0848	0.0833	0.0843	0.0843	0.0846	0.0854	0.0848	0.0843	0.0849	0.0827	0.0853	0.0848	0.0851	0.0844	0.0852	0.0844	0.0840	0.0855	0.0845	0.0849	0.0842	0.0850	0.0861	2.1966	2.1333	2.2012	2.1649	2.1833	2.2009	2.1916	2.1735	2.1778	2.1487	2.1988	2.2078	2.1705	2.1172	2.1425	2.1669	2.2033	2.1547	2.1751	2.1689	2.1752	2.1914	2.2166	2.1872
6=14:21:56	5236	308	0.0892	0.0852	0.0853	0.0841	0.0847	0.0841	0.0856	0.0851	0.0855	0.0859	0.0842	0.0846	0.0855	0.0872	0.0852	0.0869	0.0857	0.0869	0.0860	0.0851	0.0861	0.0852	0.0840	0.0876	0.0862	0.0868	0.0859	0.0852	0.0851	0.0840	0.0873	0.0860	0.0854	0.0840	0.0842	0.0853	0.0864	0.0867	0.0847	0.0860	0.0843	0.0861	0.0864	0.0864	0.0862	0.0858	0.0845	0.0873	0.0873	0.0858	0.0844	0.0857	0.0858	0.0853	0.0857	0.0843	0.0856	0.0857	0.0848	0.0850	0.0871	0.0865	0.0851	0.0859	0.0842	0.0853	0.0874	0.0863	0.0868	0.0860	0.0860	0.0842	2.1941	2.1329	2.2037	2.1657	2.1793	2.2013	2.1898	2.1725	2.1808	2.1480	2.1990	2.2093	2.1719	2.1163	2.1430	2.1691	2.2041	2.1538	2.1740	2.1677	2.1752	2.1928	2.2174	2.1906
7=14:36:37	6117	308	0.0910	0.0864	0.0862	0.0861	0.0859	0.0844	0.0861	0.0866	0.0862	0.0864	0.0847	0.0854	0.0873	0.0875	0.0864	0.0872	0.0869	0.0874	0.0862	0.0858	0.0866	0.0855	0.0850	0.0863	0.0873	0.0876	0.0862	0.0855	0.0865	0.0852	0.0886	0.0875	0.0853	0.0851	0.0847	0.0868	0.0875	0.0884	0.0864	0.0867	0.0855	0.0864	0.0876	0.0860	0.0872	0.0859	0.0853	0.0908	0.0878	0.0867	0.0868	0.0865	0.0856	0.0853	0.0872	0.0862	0.0860	0.0860	0.0850	0.0851	0.0863	0.0867	0.0856	0.0856	0.0853	0.0861	0.0868	0.0872	0.0879	0.0873	0.0855	0.0856	2.1964	2.1334	2.2005	2.1687	2.1804	2.2018	2.1922	2.1741	2.1820	2.1469	2.2015	2.2099	2.1722	2.1180	2.1437	2.1700	2.2041	2.1561	2.1768	2.1680	2.1776	2.1907	2.2170	2.1881
8=14:51:18	6998	310	0.0916	0.0860	0.0847	0.0838	0.0839	0.0833	0.0846	0.0861	0.0859	0.0858	0.0845	0.0861	0.0867	0.0870	0.0850	0.0857	0.0852	0.0844	0.0858	0.0849	0.0858	0.0852	0.0841	0.0858	0.0890	0.0866	0.0861	0.0843	0.0833	0.0841	0.0858	0.0870	0.0838	0.0858	0.0839	0.0862	0.0856	0.0860	0.0860	0.0850	0.0841	0.0850	0.0869	0.0839	0.0861	0.0842	0.0839	0.0919	0.0884	0.0852	0.0830	0.0837	0.0843	0.0833	0.0852	0.0854	0.0844	0.0855	0.0824	0.0849	0.0859	0.0857	0.0852	0.0854	0.0847	0.0848	0.0855	0.0857	0.0862	0.0856	0.0849	0.0856	2.1953	2.1342	2.2011	2.1655	2.1812	2.1997	2.1926	2.1720	2.1795	2.1488	2.1972	2.2093	2.1699	2.1158	2.1425	2.1692	2.2023	2.1545	2.1752	2.1710	2.1775	2.1916	2.2194	2.1883
9=15:05:58	7879	311	0.0930	0.0894	0.0871	0.0854	0.0860	0.0847	0.0881	0.0888	0.0885	0.0883	0.0853	0.0862	0.0873	0.0914	0.0889	0.0888	0.0880	0.0885	0.0891	0.0866	0.0883	0.0856	0.0860	0.0893	0.0919	0.0892	0.0876	0.0878	0.0869	0.0857	0.0887	0.0877	0.0858	0.0873	0.0859	0.0873	0.0890	0.0880	0.0880	0.0880	0.0860	0.0865	0.0879	0.0873	0.0881	0.0872	0.0871	0.0933	0.0889	0.0880	0.0862	0.0853	0.0854	0.0847	0.0873	0.0870	0.0874	0.0873	0.0857	0.0870	0.0875	0.0877	0.0866	0.0876	0.0860	0.0859	0.0863	0.0876	0.0886	0.0885	0.0873	0.0874	2.1968	2.1328	2.2001	2.1673	2.1824	2.2014	2.1927	2.1739	2.1806	2.1515	2.1993	2.2096	2.1717	2.1183	2.1401	2.1705	2.2038	2.1549	2.1768	2.1682	2.1780	2.1905	2.2177	2.1884
10=15:20:39	8760	311	0.0936	0.0898	0.0899	0.0871	0.0875	0.0858	0.0902	0.0901	0.0891	0.0876	0.0863	0.0864	0.0892	0.0918	0.0878	0.0895	0.0876	0.0884	0.0887	0.0883	0.0875	0.0876	0.0855	0.0914	0.0918	0.0909	0.0901	0.0881	0.0874	0.0849	0.0897	0.0882	0.0873	0.0883	0.0867	0.0867	0.0885	0.0877	0.0874	0.0880	0.0862	0.0861	0.0876	0.0874	0.0878	0.0880	0.0858	0.0906	0.0883	0.0866	0.0860	0.0859	0.0862	0.0861	0.0879	0.0866	0.0868	0.0872	0.0856	0.0867	0.0876	0.0863	0.0861	0.0869	0.0860	0.0851	0.0888	0.0857	0.0883	0.0875	0.0864	0.0859	2.1968	2.1342	2.2004	2.1676	2.1792	2.2024	2.1928	2.1721	2.1804	2.1504	2.1984	2.2093	2.1719	2.1162	2.1431	2.1692	2.2053	2.1523	2.1754	2.1683	2.1760	2.1919	2.2187	2.1894
11=15:35:20	9641	313	0.0969	0.0928	0.0906	0.0882	0.0865	0.0862	0.0918	0.0917	0.0920	0.0900	0.0874	0.0866	0.0926	0.0933	0.0906	0.0904	0.0894	0.0888	0.0924	0.0893	0.0896	0.0887	0.0869	0.0886	0.0925	0.0918	0.0929	0.0892	0.0876	0.0871	0.0893	0.0899	0.0871	0.0879	0.0877	0.0882	0.0890	0.0893	0.0888	0.0880	0.0875	0.0867	0.0905	0.0881	0.0893	0.0886	0.0873	0.0892	0.0893	0.0888	0.0865	0.0866	0.0868	0.0853	0.0881	0.0874	0.0873	0.0876	0.0860	0.0879	0.0875	0.0870	0.0862	0.0877	0.0856	0.0860	0.0886	0.0879	0.0895	0.0887	0.0882	0.0915	2.1941	2.1309	2.2010	2.1635	2.1775	2.1979	2.1891	2.1710	2.1807	2.1468	2.1960	2.2073	2.1685	2.1152	2.1421	2.1689	2.2012	2.1509	2.1738	2.1651	2.1771	2.1916	2.2177	2.1873
12=15:50:01	10521	313	0.0956	0.0943	0.0940	0.0888	0.0883	0.0868	0.0944	0.0944	0.0915	0.0912	0.0882	0.0883	0.0938	0.0961	0.0918	0.0917	0.0897	0.0892	0.0935	0.0920	0.0918	0.0902	0.0877	0.0896	0.0948	0.0939	0.0932	0.0909	0.0897	0.0857	0.0912	0.0916	0.0892	0.0894	0.0882	0.0883	0.0893	0.0913	0.0897	0.0892	0.0879	0.0875	0.0893	0.0893	0.0906	0.0895	0.0878	0.0923	0.0901	0.0890	0.0870	0.0866	0.0884	0.0864	0.0892	0.0868	0.0891	0.0878	0.0877	0.0869	0.0892	0.0871	0.0876	0.0887	0.0872	0.0866	0.0897	0.0887	0.0896	0.0904	0.0896	0.0865	2.1955	2.1318	2.2008	2.1666	2.1794	2.2006	2.1909	2.1714	2.1798	2.1449	2.1962	2.2067	2.1713	2.1151	2.1395	2.1678	2.2015	2.1524	2.1736	2.1667	2.1759	2.1905	2.2135	2.1876
13=16:04:42	11402	313	0.1028	0.0960	0.0939	0.0906	0.0896	0.0865	0.0957	0.0960	0.0940	0.0934	0.0895	0.0883	0.0969	0.0986	0.0933	0.0934	0.0911	0.0910	0.0956	0.0941	0.0928	0.0910	0.0888	0.0923	0.0974	0.0955	0.0933	0.0916	0.0895	0.0866	0.0921	0.0919	0.0899	0.0907	0.0890	0.0904	0.0919	0.0915	0.0912	0.0900	0.0882	0.0880	0.0889	0.0895	0.0922	0.0903	0.0881	0.0899	0.0910	0.0892	0.0886	0.0864	0.0874	0.0864	0.0882	0.0877	0.0886	0.0887	0.0887	0.0863	0.0883	0.0871	0.0871	0.0876	0.0875	0.0864	0.0896	0.0895	0.0895	0.0892	0.0890	0.0872	2.1939	2.1306	2.1985	2.1658	2.1791	2.2002	2.1910	2.1701	2.1803	2.1464	2.1988	2.2075	2.1678	2.1157	2.1398	2.1665	2.2012	2.1509	2.1740	2.1659	2.1723	2.1889	2.2175	2.1866
14=16:19:23	12283	313	0.1044	0.0992	0.0970	0.0932	0.0915	0.0878	0.1004	0.0993	0.0987	0.0956	0.0909	0.0890	0.1007	0.1022	0.0984	0.0973	0.0919	0.0918	0.0989	0.0985	0.0961	0.0946	0.0896	0.0914	0.1008	0.0977	0.0960	0.0925	0.0909	0.0888	0.0947	0.0942	0.0919	0.0910	0.0908	0.0892	0.0922	0.0931	0.0928	0.0914	0.0905	0.0888	0.0924	0.0916	0.0911	0.0917	0.0891	0.0951	0.0927	0.0904	0.0898	0.0885	0.0879	0.0875	0.0910	0.0897	0.0888	0.0890	0.0897	0.0892	0.0896	0.0887	0.0883	0.0899	0.0888	0.0883	0.0919	0.0900	0.0920	0.0901	0.0904	0.0888	2.1948	2.1309	2.1989	2.1662	2.1788	2.2016	2.1881	2.1703	2.1783	2.1472	2.1955	2.2086	2.1682	2.1168	2.1399	2.1685	2.2035	2.1500	2.1730	2.1671	2.1741	2.1890	2.2167	2.1873
15=16:34:03	13164	313	0.1077	0.1025	0.0976	0.0933	0.0915	0.0885	0.1025	0.1029	0.1016	0.0969	0.0908	0.0905	0.1028	0.1058	0.1006	0.0979	0.0921	0.0923	0.1020	0.1008	0.0975	0.0941	0.0906	0.0929	0.1016	0.0994	0.0979	0.0953	0.0904	0.0887	0.0941	0.0969	0.0924	0.0916	0.0921	0.0897	0.0938	0.0943	0.0934	0.0924	0.0900	0.0897	0.0933	0.0923	0.0917	0.0914	0.0915	0.0931	0.0947	0.0904	0.0888	0.0897	0.0885	0.0861	0.0891	0.0906	0.0891	0.0904	0.0890	0.0899	0.0897	0.0890	0.0889	0.0896	0.0889	0.0864	0.0911	0.0905	0.0929	0.0909	0.0912	0.0896	2.1963	2.1339	2.2034	2.1667	2.1819	2.2000	2.1919	2.1719	2.1828	2.1490	2.1964	2.2084	2.1714	2.1166	2.1424	2.1693	2.2046	2.1503	2.1765	2.1683	2.1756	2.1893	2.2182	2.1896
16=16:48:44	14045	313	0.1076	0.1059	0.1021	0.0964	0.0923	0.0893	0.1072	0.1082	0.1035	0.0996	0.0919	0.0910	0.1055	0.1081	0.1017	0.1002	0.0947	0.0925	0.1053	0.1041	0.1002	0.0964	0.0921	0.0959	0.1058	0.0998	0.0976	0.0971	0.0948	0.0896	0.0980	0.0976	0.0948	0.0939	0.0929	0.0910	0.0950	0.0947	0.0931	0.0937	0.0903	0.0902	0.0934	0.0931	0.0928	0.0920	0.0898	0.0947	0.0913	0.0924	0.0904	0.0907	0.0896	0.0876	0.0918	0.0906	0.0908	0.0909	0.0903	0.0891	0.0905	0.0896	0.0890	0.0902	0.0889	0.0883	0.0917	0.0924	0.0928	0.0925	0.0914	0.0882	2.1964	2.1319	2.1997	2.1665	2.1813	2.2002	2.1908	2.1697	2.1832	2.1463	2.1946	2.2095	2.1688	2.1142	2.1403	2.1698	2.2023	2.1501	2.1741	2.1671	2.1761	2.1892	2.2169	2.1879
17=17:03:25	14926	313	0.1158	0.1095	0.1054	0.0990	0.0953	0.0901	0.1107	0.1119	0.1079	0.1033	0.0956	0.0917	0.1112	0.1132	0.1061	0.1043	0.0978	0.0949	0.1101	0.1070	0.1045	0.1009	0.0934	0.0927	0.1077	0.1029	0.1007	0.1001	0.0940	0.0920	0.1002	0.1012	0.0950	0.0955	0.0940	0.0920	0.0965	0.0979	0.0960	0.0949	0.0928	0.0911	0.0971	0.0961	0.0960	0.0927	0.0910	0.0974	0.0971	0.0933	0.0914	0.0935	0.0907	0.0891	0.0917	0.0908	0.0903	0.0918	0.0904	0.0905	0.0927	0.0901	0.0901	0.0912	0.0891	0.0888	0.0940	0.0932	0.0935	0.0926	0.0929	0.0900	2.1941	2.1307	2.2011	2.1646	2.1800	2.1994	2.1910	2.1719	2.1781	2.1470	2.1960	2.2099	2.1676	2.1152	2.1399	2.1665	2.1999	2.1498	2.1750	2.1680	2.1745	2.1915	2.2164	2.1884
18=17:18:06	15806	313	0.1151	0.1164	0.1096	0.1021	0.0969	0.0917	0.1169	0.1167	0.1102	0.1052	0.0970	0.0916	0.1146	0.1175	0.1085	0.1041	0.0977	0.0949	0.1144	0.1129	0.1068	0.1027	0.0946	0.0957	0.1103	0.1057	0.1043	0.1027	0.0954	0.0920	0.1022	0.1052	0.0974	0.0962	0.0955	0.0930	0.0977	0.0970	0.0971	0.0958	0.0944	0.0906	0.0961	0.0962	0.0956	0.0931	0.0926	0.1021	0.0949	0.0930	0.0926	0.0919	0.0916	0.0901	0.0928	0.0922	0.0903	0.0923	0.0900	0.0919	0.0915	0.0898	0.0907	0.0921	0.0912	0.0892	0.0937	0.0933	0.0934	0.0926	0.0925	0.0917	2.1943	2.1347	2.2010	2.1642	2.1808	2.2004	2.1920	2.1736	2.1802	2.1477	2.1967	2.2123	2.1686	2.1186	2.1387	2.1672	2.2034	2.1520	2.1747	2.1682	2.1749	2.1903	2.2181	2.1885
19=17:32:47	16687	313	0.1273	0.1165	0.1120	0.1020	0.0977	0.0904	0.1206	0.1197	0.1135	0.1063	0.0970	0.0920	0.1207	0.1207	0.1112	0.1086	0.1000	0.0960	0.1189	0.1172	0.1099	0.1033	0.0945	0.0939	0.1126	0.1059	0.1046	0.1038	0.0971	0.0916	0.1056	0.1080	0.1003	0.0970	0.0950	0.0928	0.0976	0.0984	0.0976	0.0975	0.0931	0.0899	0.0978	0.0978	0.0960	0.0938	0.0925	0.0934	0.0968	0.0940	0.0916	0.0918	0.0910	0.0893	0.0905	0.0910	0.0905	0.0921	0.0905	0.0907	0.0919	0.0907	0.0905	0.0916	0.0906	0.0895	0.0928	0.0941	0.0934	0.0926	0.0934	0.0901	2.1964	2.1307	2.1979	2.1668	2.1789	2.2008	2.1889	2.1711	2.1795	2.1455	2.1954	2.2111	2.1673	2.1148	2.1357	2.1684	2.2024	2.1504	2.1724	2.1666	2.1744	2.1877	2.2145	2.1881
20=17:47:27	17568	313	0.1275	0.1309	0.1217	0.1089	0.1011	0.0935	0.1286	0.1296	0.1207	0.1123	0.1026	0.0958	0.1260	0.1326	0.1183	0.1118	0.1021	0.0965	0.1270	0.1256	0.1159	0.1106	0.0989	0.0973	0.1166	0.1117	0.1097	0.1092	0.1020	0.0948	0.1111	0.1129	0.1033	0.1009	0.0980	0.0964	0.1026	0.0999	0.1002	0.0999	0.0975	0.0933	0.1011	0.1007	0.0977	0.0959	0.0947	0.0976	0.0965	0.0968	0.0970	0.0951	0.0954	0.0909	0.0946	0.0937	0.0929	0.0938	0.0925	0.0937	0.0936	0.0931	0.0919	0.0936	0.0916	0.0911	0.0958	0.0972	0.0970	0.0951	0.0951	0.0928	2.1960	2.1333	2.2030	2.1670	2.1820	2.2031	2.1931	2.1737	2.1829	2.1477	2.2007	2.2109	2.1689	2.1178	2.1393	2.1718	2.2052	2.1516	2.1744	2.1695	2.1760	2.1895	2.2217	2.1928
21=18:02:08	18449	313	0.1419	0.1321	0.1237	0.1112	0.1026	0.0935	0.1331	0.1360	0.1249	0.1150	0.1038	0.0971	0.1350	0.1345	0.1222	0.1169	0.1055	0.0990	0.1331	0.1285	0.1201	0.1125	0.1014	0.1004	0.1193	0.1134	0.1131	0.1094	0.1016	0.0962	0.1130	0.1162	0.1067	0.1032	0.0974	0.0989	0.1038	0.1030	0.1013	0.1024	0.0977	0.0928	0.1024	0.1023	0.1000	0.0976	0.0948	0.0971	0.1007	0.0976	0.0962	0.0956	0.0958	0.0891	0.0937	0.0914	0.0933	0.0934	0.0935	0.0920	0.0945	0.0931	0.0927	0.0935	0.0924	0.0915	0.0962	0.0976	0.0972	0.0965	0.0945	0.0929	2.1940	2.1339	2.2012	2.1657	2.1804	2.2022	2.1914	2.1720	2.1822	2.1478	2.1976	2.2087	2.1695	2.1173	2.1395	2.1699	2.2041	2.1512	2.1732	2.1672	2.1757	2.1925	2.2179	2.1878
22=18:16:50	19330	313	0.1451	0.1433	0.1292	0.1136	0.1073	0.0952	0.1428	0.1420	0.1308	0.1208	0.1066	0.0975	0.1440	0.1436	0.1299	0.1214	0.1068	0.0996	0.1421	0.1374	0.1249	0.1181	0.1037	0.0981	0.1215	0.1184	0.1167	0.1128	0.1020	0.0962	0.1190	0.1216	0.1099	0.1058	0.1004	0.0989	0.1057	0.1054	0.1042	0.1034	0.0988	0.0940	0.1049	0.1044	0.1022	0.0993	0.0956	0.0983	0.1022	0.0985	0.0959	0.0963	0.0959	0.0919	0.0941	0.0954	0.0938	0.0944	0.0929	0.0937	0.0964	0.0933	0.0937	0.0946	0.0949	0.0918	0.0976	0.0993	0.0979	0.0966	0.0961	0.0936	2.1975	2.1325	2.2015	2.1692	2.1794	2.2026	2.1930	2.1719	2.1788	2.1490	2.1984	2.2120	2.1700	2.1168	2.1409	2.1662	2.2027	2.1533	2.1769	2.1667	2.1741	2.1907	2.2199	2.1891
23=18:31:31	20211	311	0.1525	0.1490	0.1348	0.1156	0.1089	0.0971	0.1535	0.1533	0.1372	0.1243	0.1094	0.0999	0.1495	0.1488	0.1325	0.1240	0.1095	0.1001	0.1494	0.1455	0.1315	0.1213	0.1047	0.1029	0.1259	0.1205	0.1186	0.1170	0.1069	0.0967	0.1242	0.1277	0.1120	0.1083	0.1002	0.0974	0.1056	0.1055	0.1038	0.1035	0.1006	0.0939	0.1073	0.1078	0.1023	0.0992	0.0954	0.0986	0.1019	0.0985	0.0961	0.0985	0.0980	0.0906	0.0934	0.0934	0.0944	0.0947	0.0926	0.0926	0.0968	0.0937	0.0935	0.0945	0.0947	0.0900	0.0972	0.1003	0.0988	0.0982	0.0958	0.0925	2.1946	2.1327	2.2009	2.1630	2.1797	2.1992	2.1906	2.1693	2.1787	2.1462	2.1959	2.2065	2.1686	2.1137	2.1382	2.1678	2.2016	2.1490	2.1727	2.1668	2.1728	2.1899	2.2146	2.1883
24=18:46:12	21092	311	0.1668	0.1674	0.1497	0.1258	0.1152	0.1005	0.1709	0.1718	0.1517	0.1355	0.1150	0.1022	0.1602	0.1667	0.1446	0.1315	0.1162	0.1055	0.1681	0.1609	0.1426	0.1282	0.1099	0.1051	0.1379	0.1263	0.1240	0.1244	0.1119	0.0990	0.1333	0.1382	0.1188	0.1154	0.1055	0.1015	0.1114	0.1092	0.1090	0.1090	0.1048	0.0971	0.1127	0.1127	0.1072	0.1028	0.0995	0.1007	0.1032	0.1026	0.0998	0.0996	0.1006	0.0940	0.0982	0.0971	0.0968	0.0975	0.0952	0.0947	0.0987	0.0966	0.0963	0.0984	0.0970	0.0943	0.1021	0.1058	0.1003	0.1002	0.0985	0.1028	2.1952	2.1309	2.1992	2.1650	2.1812	2.1990	2.1905	2.1714	2.1810	2.1474	2.1956	2.2068	2.1693	2.1153	2.1392	2.1670	2.2013	2.1515	2.1744	2.1683	2.1748	2.1912	2.2165	2.1879
25=19:00:52	21973	311	0.1875	0.1803	0.1601	0.1328	0.1211	0.1020	0.1817	0.1816	0.1625	0.1419	0.1192	0.1052	0.1754	0.1786	0.1544	0.1411	0.1210	0.1077	0.1797	0.1754	0.1500	0.1363	0.1144	0.1062	0.1358	0.1340	0.1302	0.1267	0.1146	0.1024	0.1417	0.1457	0.1237	0.1177	0.1072	0.1042	0.1147	0.1139	0.1132	0.1117	0.1077	0.0986	0.1165	0.1167	0.1118	0.1049	0.1008	0.1011	0.1055	0.1055	0.1017	0.1033	0.1023	0.0936	0.0985	0.0977	0.0980	0.0988	0.0954	0.0949	0.0997	0.0991	0.0970	0.0977	0.0971	0.0940	0.1034	0.1066	0.1050	0.1015	0.1000	0.0967	2.1947	2.1311	2.1970	2.1635	2.1801	2.1992	2.1904	2.1704	2.1783	2.1478	2.1974	2.2080	2.1688	2.1136	2.1389	2.1678	2.2002	2.1494	2.1731	2.1663	2.1727	2.1895	2.2173	2.1884
26=19:15:33	22854	311	0.1930	0.1935	0.1711	0.1379	0.1253	0.1036	0.1969	0.1990	0.1719	0.1495	0.1209	0.1054	0.1910	0.1940	0.1608	0.1450	0.1222	0.1086	0.1939	0.1843	0.1611	0.1430	0.1155	0.1076	0.1452	0.1356	0.1356	0.1341	0.1180	0.1037	0.1498	0.1559	0.1297	0.1215	0.1099	0.1007	0.1181	0.1134	0.1146	0.1130	0.1092	0.0981	0.1225	0.1216	0.1137	0.1061	0.1004	0.1031	0.1062	0.1074	0.1018	0.1033	0.1020	0.0943	0.1004	0.0993	0.0989	0.0985	0.0961	0.0969	0.1000	0.0981	0.0976	0.0982	0.0980	0.0939	0.1046	0.1090	0.1056	0.1022	0.1003	0.0943	2.1939	2.1315	2.1968	2.1658	2.1795	2.1978	2.1883	2.1692	2.1799	2.1463	2.1926	2.2083	2.1680	2.1152	2.1398	2.1674	2.2001	2.1487	2.1755	2.1650	2.1733	2.1891	2.2165	2.1887
27=19:30:14	23735	311	0.2080	0.2070	0.1783	0.1457	0.1305	0.1065	0.2141	0.2157	0.1868	0.1587	0.1309	0.1090	0.2092	0.2034	0.1714	0.1582	0.1283	0.1121	0.2032	0.2014	0.1691	0.1525	0.1218	0.1104	0.1531	0.1434	0.1417	0.1381	0.1212	0.1067	0.1602	0.1659	0.1376	0.1284	0.1133	0.1060	0.1187	0.1174	0.1177	0.1176	0.1119	0.1003	0.1272	0.1275	0.1194	0.1101	0.1054	0.1012	0.1103	0.1078	0.1066	0.1054	0.1048	0.0957	0.1003	0.1008	0.1003	0.1003	0.0969	0.0966	0.1027	0.0991	0.0993	0.1002	0.0991	0.0942	0.1067	0.1116	0.1071	0.1039	0.1024	0.0957	2.1948	2.1348	2.1976	2.1645	2.1786	2.1993	2.1913	2.1718	2.1794	2.1474	2.1958	2.2085	2.1686	2.1154	2.1395	2.1673	2.2021	2.1490	2.1746	2.1693	2.1744	2.1872	2.2173	2.1880
28=19:44:55	24615	310	0.2332	0.2274	0.1873	0.1465	0.1300	0.1051	0.2262	0.2283	0.1911	0.1634	0.1310	0.1115	0.2204	0.2247	0.1877	0.1649	0.1321	0.1131	0.2264	0.2152	0.1810	0.1561	0.1249	0.1135	0.1648	0.1489	0.1485	0.1426	0.1222	0.1071	0.1673	0.1760	0.1413	0.1316	0.1158	0.1038	0.1208	0.1208	0.1195	0.1186	0.1139	0.1018	0.1312	0.1323	0.1195	0.1106	0.1045	0.1045	0.1163	0.1092	0.1042	0.1060	0.1034	0.0965	0.0997	0.0999	0.1003	0.0987	0.0968	0.0979	0.1044	0.1006	0.1003	0.1008	0.0996	0.0950	0.1076	0.1150	0.1082	0.1042	0.1032	0.0961	2.1940	2.1312	2.1993	2.1661	2.1786	2.2019	2.1878	2.1708	2.1782	2.1472	2.1946	2.2089	2.1701	2.1155	2.1406	2.1664	2.2012	2.1485	2.1738	2.1654	2.1739	2.1899	2.2170	2.1872
29=19:59:36	25496	308	0.2554	0.2518	0.2066	0.1600	0.1391	0.1104	0.2560	0.2557	0.2184	0.1812	0.1426	0.1179	0.2380	0.2483	0.2009	0.1796	0.1392	0.1197	0.2506	0.2463	0.1970	0.1718	0.1322	0.1206	0.1789	0.1550	0.1548	0.1520	0.1286	0.1129	0.1822	0.1958	0.1559	0.1413	0.1231	0.1131	0.1304	0.1245	0.1249	0.1248	0.1197	0.1057	0.1420	0.1421	0.1266	0.1164	0.1085	0.1093	0.1179	0.1125	0.1082	0.1096	0.1086	0.0992	0.1048	0.1023	0.1044	0.1031	0.0969	0.0991	0.1058	0.1036	0.1027	0.1028	0.1025	0.0982	0.1120	0.1205	0.1132	0.1084	0.1052	0.1029	2.1935	2.1319	2.1987	2.1670	2.1795	2.2004	2.1914	2.1706	2.1791	2.1467	2.1938	2.2093	2.1688	2.1172	2.1376	2.1667	2.2001	2.1527	2.1740	2.1664	2.1739	2.1914	2.2170	2.1881
30=20:14:16	26377	308	0.2683	0.2829	0.2311	0.1734	0.1482	0.1138	0.2825	0.2809	0.2321	0.1940	0.1500	0.1225	0.2632	0.2770	0.2216	0.1905	0.1492	0.1239	0.2711	0.2674	0.2149	0.1857	0.1396	0.1217	0.1843	0.1674	0.1671	0.1653	0.1358	0.1143	0.1981	0.2103	0.1629	0.1482	0.1266	0.1120	0.1339	0.1300	0.1305	0.1300	0.1222	0.1060	0.1493	0.1519	0.1346	0.1208	0.1120	0.1104	0.1177	0.1179	0.1122	0.1118	0.1122	0.0997	0.1062	0.1043	0.1040	0.1035	0.0998	0.1009	0.1107	0.1056	0.1051	0.1075	0.1055	0.1002	0.1159	0.1245	0.1167	0.1121	0.1068	0.1003	2.1947	2.1315	2.1973	2.1672	2.1803	2.2005	2.1925	2.1726	2.1803	2.1512	2.1940	2.2097	2.1678	2.1168	2.1379	2.1664	2.2011	2.1494	2.1726	2.1661	2.1732	2.1898	2.2147	2.1881
31=20:28:57	27258	308	0.3035	0.2892	0.2359	0.1767	0.1521	0.1148	0.3014	0.3017	0.2445	0.2038	0.1544	0.1236	0.2886	0.2889	0.2334	0.2057	0.1548	0.1243	0.2936	0.2824	0.2276	0.1966	0.1438	0.1215	0.1978	0.1717	0.1745	0.1663	0.1365	0.1155	0.2137	0.2240	0.1731	0.1541	0.1304	0.1156	0.1376	0.1326	0.1317	0.1312	0.1244	0.1074	0.1544	0.1606	0.1396	0.1231	0.1119	0.1160	0.1275	0.1170	0.1132	0.1138	0.1128	0.0998	0.1046	0.1045	0.1060	0.1058	0.1007	0.1011	0.1121	0.1050	0.1043	0.1071	0.1067	0.0996	0.1178	0.1290	0.1190	0.1141	0.1083	0.1019	2.1942	2.1299	2.1999	2.1644	2.1780	2.2002	2.1904	2.1706	2.1795	2.1468	2.1955	2.2089	2.1689	2.1153	2.1381	2.1645	2.1996	2.1488	2.1737	2.1661	2.1749	2.1885	2.2165	2.1880
32=20:43:38	28139	308	0.3235	0.3331	0.2669	0.1949	0.1630	0.1191	0.3352	0.3375	0.2741	0.2189	0.1651	0.1306	0.3133	0.3328	0.2583	0.2192	0.1631	0.1303	0.3267	0.3201	0.2505	0.2120	0.1520	0.1292	0.2086	0.1879	0.1870	0.1840	0.1454	0.1209	0.2333	0.2475	0.1851	0.1670	0.1363	0.1193	0.1467	0.1400	0.1408	0.1394	0.1325	0.1103	0.1672	0.1712	0.1461	0.1291	0.1156	0.1218	0.1271	0.1223	0.1173	0.1170	0.1140	0.1030	0.1087	0.1071	0.1080	0.1067	0.1027	0.1024	0.1148	0.1083	0.1075	0.1081	0.1071	0.1025	0.1229	0.1367	0.1220	0.1170	0.1103	0.1026	2.1978	2.1307	2.2016	2.1683	2.1796	2.2027	2.1905	2.1731	2.1816	2.1515	2.1973	2.2111	2.1708	2.1187	2.1390	2.1676	2.2042	2.1520	2.1726	2.1695	2.1769	2.1937	2.2182	2.1908
33=20:58:19	29019	308	0.3712	0.3539	0.2819	0.2060	0.1723	0.1227	0.3591	0.3701	0.2909	0.2382	0.1748	0.1302	0.3455	0.3521	0.2754	0.2356	0.1746	0.1333	0.3556	0.3433	0.2738	0.2250	0.1612	0.1336	0.2215	0.1984	0.1965	0.1889	0.1518	0.1229	0.2536	0.2683	0.1948	0.1753	0.1392	0.1202	0.1502	0.1465	0.1482	0.1443	0.1342	0.1124	0.1801	0.1812	0.1518	0.1334	0.1191	0.1124	0.1349	0.1234	0.1208	0.1204	0.1166	0.1031	0.1100	0.1091	0.1094	0.1084	0.1031	0.1023	0.1157	0.1090	0.1087	0.1112	0.1108	0.1033	0.1268	0.1418	0.1261	0.1206	0.1124	0.1028	2.1955	2.1304	2.1992	2.1641	2.1824	2.1983	2.1877	2.1707	2.1784	2.1457	2.1947	2.2092	2.1679	2.1146	2.1378	2.1659	2.2018	2.1492	2.1713	2.1649	2.1758	2.1881	2.2151	2.1880
34=21:13:00	29900	308	0.3988	0.4005	0.3133	0.2234	0.1869	0.1279	0.4055	0.4035	0.3221	0.2539	0.1857	0.1379	0.3925	0.3915	0.3044	0.2576	0.1835	0.1401	0.3917	0.3846	0.2916	0.2436	0.1706	0.1362	0.2327	0.2170	0.2165	0.2058	0.1598	0.1284	0.2800	0.2941	0.2127	0.1887	0.1477	0.1262	0.1571	0.1543	0.1544	0.1508	0.1401	0.1128	0.1936	0.1980	0.1621	0.1419	0.1242	0.1167	0.1419	0.1298	0.1231	0.1259	0.1200	0.1053	0.1149	0.1117	0.1116	0.1106	0.1036	0.1031	0.1198	0.1131	0.1117	0.1131	0.1133	0.1035	0.1333	0.1481	0.1317	0.1239	0.1139	0.1064	2.1965	2.1351	2.2009	2.1664	2.1805	2.2022	2.1919	2.1737	2.1801	2.1501	2.1974	2.2124	2.1706	2.1172	2.1423	2.1692	2.2010	2.1508	2.1752	2.1694	2.1755	2.1919	2.2201	2.1909
35=21:27:40	30781	308	0.4079	0.4304	0.3348	0.2369	0.1917	0.1316	0.4421	0.4358	0.3535	0.2669	0.1957	0.1450	0.4137	0.4185	0.3181	0.2633	0.1868	0.1427	0.4222	0.4122	0.3094	0.2554	0.1752	0.1445	0.2550	0.2231	0.2279	0.2196	0.1682	0.1319	0.3015	0.3216	0.2279	0.2000	0.1575	0.1306	0.1644	0.1533	0.1568	0.1542	0.1438	0.1154	0.2047	0.2088	0.1677	0.1438	0.1252	0.1179	0.1388	0.1315	0.1262	0.1272	0.1232	0.1069	0.1166	0.1145	0.1145	0.1120	0.1054	0.1037	0.1197	0.1112	0.1126	0.1124	0.1139	0.1044	0.1339	0.1568	0.1350	0.1275	0.1152	0.1069	2.1960	2.1333	2.1999	2.1666	2.1796	2.2021	2.1935	2.1720	2.1802	2.1484	2.1974	2.2097	2.1697	2.1155	2.1404	2.1706	2.1998	2.1516	2.1739	2.1690	2.1767	2.1899	2.2172	2.1889
36=21:42:21	31662	306	0.4661	0.4708	0.3639	0.2529	0.2055	0.1377	0.4814	0.4881	0.3837	0.2953	0.2103	0.1495	0.4495	0.4620	0.3627	0.2954	0.2068	0.1512	0.4687	0.4542	0.3534	0.2792	0.1925	0.1472	0.2828	0.2461	0.2472	0.2356	0.1762	0.1387	0.3318	0.3561	0.2496	0.2137	0.1657	0.1321	0.1759	0.1649	0.1691	0.1651	0.1535	0.1201	0.2275	0.2321	0.1808	0.1516	0.1319	0.1245	0.1467	0.1367	0.1309	0.1331	0.1261	0.1093	0.1194	0.1162	0.1167	0.1146	0.1073	0.1065	0.1258	0.1161	0.1169	0.1174	0.1179	0.1056	0.1437	0.1684	0.1426	0.1325	0.1193	0.1051	2.1935	2.1315	2.1987	2.1642	2.1775	2.1982	2.1880	2.1699	2.1782	2.1455	2.1954	2.2059	2.1664	2.1148	2.1389	2.1648	2.2012	2.1471	2.1732	2.1652	2.1724	2.1888	2.2151	2.1865
37=21:57:02	32542	306	0.5143	0.5087	0.3940	0.2745	0.2201	0.1400	0.5228	0.5188	0.4179	0.3151	0.2264	0.1554	0.4886	0.5002	0.3915	0.3247	0.2228	0.1572	0.5045	0.4928	0.3822	0.2987	0.2034	0.1537	0.3022	0.2675	0.2707	0.2500	0.1847	0.1420	0.3629	0.3882	0.2722	0.2264	0.1721	0.1390	0.1832	0.1761	0.1789	0.1738	0.1572	0.1211	0.2485	0.2482	0.1890	0.1597	0.1329	0.1203	0.1536	0.1415	0.1360	0.1384	0.1298	0.1105	0.1251	0.1185	0.1181	0.1171	0.1094	0.1034	0.1256	0.1182	0.1202	0.1211	0.1206	0.1082	0.1497	0.1762	0.1464	0.1359	0.1215	0.1068	2.1954	2.1301	2.2019	2.1653	2.1797	2.1984	2.1906	2.1693	2.1806	2.1472	2.1927	2.2074	2.1682	2.1149	2.1376	2.1668	2.2012	2.1494	2.1733	2.1668	2.1744	2.1896	2.2162	2.1891
38=22:11:43	33423	306	0.5536	0.5597	0.4431	0.3035	0.2408	0.1482	0.5605	0.5689	0.4585	0.3435	0.2417	0.1622	0.5430	0.5416	0.4252	0.3483	0.2378	0.1681	0.5553	0.5359	0.4226	0.3276	0.2183	0.1653	0.3240	0.2953	0.2949	0.2754	0.2006	0.1483	0.4042	0.4246	0.2950	0.2489	0.1827	0.1436	0.2010	0.1859	0.1918	0.1860	0.1674	0.1262	0.2711	0.2734	0.2065	0.1747	0.1430	0.1245	0.1604	0.1520	0.1442	0.1445	0.1376	0.1136	0.1269	0.1217	0.1234	0.1201	0.1127	0.1045	0.1300	0.1230	0.1219	0.1218	0.1222	0.1121	0.1600	0.1914	0.1566	0.1430	0.1251	0.1105	2.1994	2.1337	2.2010	2.1681	2.1813	2.2028	2.1932	2.1736	2.1824	2.1494	2.1961	2.2077	2.1685	2.1163	2.1408	2.1700	2.2007	2.1506	2.1739	2.1679	2.1743	2.1895	2.2180	2.1903
39=22:26:24	34304	306	0.5858	0.6012	0.4800	0.3307	0.2573	0.1538	0.6155	0.6073	0.4948	0.3682	0.2561	0.1699	0.5774	0.5855	0.4561	0.3738	0.2501	0.1745	0.5901	0.5775	0.4443	0.3537	0.2254	0.1652	0.3425	0.3180	0.3174	0.2974	0.2161	0.1571	0.4438	0.4608	0.3183	0.2567	0.1956	0.1503	0.2090	0.1949	0.2003	0.1980	0.1731	0.1292	0.2903	0.2931	0.2219	0.1790	0.1474	0.1315	0.1636	0.1580	0.1520	0.1539	0.1417	0.1163	0.1323	0.1268	0.1251	0.1234	0.1112	0.1058	0.1340	0.1269	0.1239	0.1242	0.1257	0.1134	0.1688	0.2012	0.1614	0.1480	0.1294	0.1095	2.1946	2.1314	2.2016	2.1662	2.1792	2.2004	2.1914	2.1712	2.1797	2.1476	2.1954	2.2090	2.1691	2.1157	2.1412	2.1683	2.2006	2.1500	2.1729	2.1674	2.1738	2.1918	2.2184	2.1894
40=22:41:04	35185	306	0.6160	0.6411	0.5035	0.3448	0.2690	0.1616	0.6564	0.6584	0.5199	0.4042	0.2652	0.1788	0.6092	0.6247	0.4857	0.3996	0.2613	0.1811	0.6325	0.6199	0.4851	0.3744	0.2386	0.1784	0.3819	0.3399	0.3382	0.3219	0.2279	0.1629	0.4778	0.4940	0.3453	0.2747	0.2015	0.1525	0.2232	0.2042	0.2100	0.2055	0.1812	0.1324	0.3147	0.3236	0.2357	0.1887	0.1498	0.1295	0.1675	0.1598	0.1537	0.1556	0.1471	0.1183	0.1378	0.1309	0.1290	0.1230	0.1132	0.1081	0.1368	0.1278	0.1273	0.1285	0.1305	0.1143	0.1754	0.2197	0.1677	0.1532	0.1320	0.1139	2.1985	2.1337	2.2016	2.1680	2.1819	2.2012	2.1942	2.1743	2.1827	2.1507	2.1944	2.2129	2.1706	2.1180	2.1398	2.1706	2.2023	2.1504	2.1775	2.1685	2.1795	2.1898	2.2190	2.1910
41=22:55:45	36066	306	0.6571	0.6782	0.5333	0.3689	0.2898	0.1680	0.6995	0.7003	0.5606	0.4246	0.2904	0.1847	0.6676	0.6721	0.5201	0.4246	0.2761	0.1851	0.6763	0.6583	0.5165	0.4080	0.2583	0.1789	0.4133	0.3661	0.3699	0.3385	0.2357	0.1654	0.5106	0.5392	0.3711	0.2992	0.2174	0.1547	0.2326	0.2186	0.2212	0.2175	0.1926	0.1355	0.3409	0.3535	0.2559	0.1971	0.1574	0.1363	0.1851	0.1650	0.1577	0.1615	0.1550	0.1217	0.1407	0.1354	0.1334	0.1280	0.1157	0.1074	0.1452	0.1287	0.1302	0.1336	0.1328	0.1177	0.1881	0.2333	0.1766	0.1587	0.1355	0.1110	2.1943	2.1305	2.1978	2.1658	2.1779	2.1971	2.1897	2.1691	2.1765	2.1458	2.1945	2.2055	2.1648	2.1146	2.1373	2.1654	2.1974	2.1468	2.1719	2.1636	2.1721	2.1902	2.2131	2.1866
42=23:10:26	36946	306	0.7039	0.7246	0.5674	0.3919	0.2999	0.1703	0.7326	0.7421	0.5840	0.4543	0.3023	0.1962	0.7145	0.7185	0.5627	0.4576	0.2979	0.1946	0.7292	0.6992	0.5587	0.4303	0.2759	0.1894	0.4530	0.3978	0.3983	0.3614	0.2477	0.1717	0.5448	0.5767	0.4010	0.3233	0.2250	0.1631	0.2524	0.2344	0.2409	0.2336	0.2047	0.1380	0.3720	0.3854	0.2714	0.2092	0.1659	0.1402	0.1954	0.1761	0.1656	0.1674	0.1591	0.1224	0.1459	0.1391	0.1387	0.1278	0.1167	0.1106	0.1531	0.1342	0.1363	0.1369	0.1392	0.1204	0.1993	0.2576	0.1872	0.1681	0.1396	0.1141	2.1936	2.1325	2.2000	2.1646	2.1784	2.1987	2.1883	2.1711	2.1820	2.1463	2.1944	2.2071	2.1682	2.1143	2.1399	2.1664	2.1994	2.1473	2.1741	2.1644	2.1746	2.1876	2.2160	2.1867
43=23:25:07	37827	306	0.7593	0.7803	0.6226	0.4251	0.3306	0.1822	0.7977	0.7921	0.6536	0.5004	0.3330	0.2046	0.7528	0.7658	0.6010	0.5045	0.3229	0.2131	0.7718	0.7696	0.5990	0.4752	0.2962	0.1995	0.4900	0.4311	0.4366	0.4005	0.2711	0.1836	0.6009	0.6261	0.4490	0.3548	0.2470	0.1712	0.2794	0.2544	0.2615	0.2530	0.2201	0.1478	0.4174	0.4229	0.2969	0.2269	0.1766	0.1427	0.2074	0.1894	0.1768	0.1781	0.1661	0.1282	0.1530	0.1457	0.1417	0.1381	0.1187	0.1130	0.1596	0.1431	0.1424	0.1430	0.1456	0.1250	0.2189	0.2800	0.2056	0.1774	0.1441	0.1187	2.1945	2.1325	2.1993	2.1645	2.1816	2.2005	2.1924	2.1697	2.1786	2.1468	2.1940	2.2092	2.1673	2.1135	2.1377	2.1675	2.2016	2.1519	2.1739	2.1663	2.1744	2.1903	2.2173	2.1898
44=23:39:48	38708	306	0.7817	0.8052	0.6516	0.4587	0.3596	0.1915	0.8279	0.8350	0.6752	0.5419	0.3527	0.2138	0.7939	0.7931	0.6349	0.5264	0.3426	0.2178	0.8096	0.7892	0.6402	0.4938	0.3161	0.2066	0.5083	0.4660	0.4692	0.4237	0.2899	0.1922	0.6481	0.6678	0.4791	0.3811	0.2576	0.1806	0.2950	0.2685	0.2778	0.2685	0.2262	0.1513	0.4392	0.4592	0.3194	0.2445	0.1788	0.1426	0.2154	0.1970	0.1866	0.1888	0.1755	0.1294	0.1598	0.1496	0.1468	0.1406	0.1222	0.1135	0.1640	0.1454	0.1437	0.1449	0.1488	0.1229	0.2289	0.3023	0.2079	0.1836	0.1488	0.1182	2.1940	2.1316	2.1997	2.1624	2.1796	2.1996	2.1891	2.1689	2.1792	2.1464	2.1943	2.2078	2.1673	2.1135	2.1388	2.1655	2.1989	2.1481	2.1749	2.1654	2.1720	2.1890	2.2173	2.1876
45=23:54:28	39589	306	0.8038	0.8458	0.6938	0.4898	0.3842	0.2049	0.8598	0.8523	0.7336	0.5618	0.3881	0.2319	0.8162	0.8443	0.6704	0.5638	0.3703	0.2321	0.8370	0.8428	0.6803	0.5402	0.3385	0.2290	0.5536	0.5151	0.5062	0.4615	0.3106	0.2052	0.6945	0.7189	0.5153	0.4022	0.2817	0.1909	0.3155	0.2852	0.3011	0.2846	0.2461	0.1554	0.4897	0.4967	0.3474	0.2560	0.1879	0.1599	0.2306	0.2074	0.1977	0.2003	0.1865	0.1370	0.1707	0.1558	0.1500	0.1438	0.1234	0.1151	0.1726	0.1513	0.1509	0.1525	0.1560	0.1281	0.2496	0.3274	0.2284	0.1953	0.1568	0.1225	2.1932	2.1299	2.1987	2.1670	2.1788	2.1961	2.1897	2.1708	2.1812	2.1464	2.1946	2.2065	2.1671	2.1150	2.1360	2.1661	2.2001	2.1473	2.1721	2.1670	2.1750	2.1884	2.2145	2.1882
46=00:09:09	40470	306	0.8206	0.8589	0.7354	0.5144	0.4008	0.2093	0.8617	0.8690	0.7589	0.6081	0.4044	0.2376	0.8489	0.8595	0.7058	0.5907	0.3919	0.2445	0.8802	0.8675	0.7211	0.5617	0.3576	0.2426	0.5981	0.5387	0.5390	0.4856	0.3313	0.2144	0.7466	0.7594	0.5526	0.4304	0.2908	0.1994	0.3487	0.3065	0.3220	0.3104	0.2601	0.1657	0.5136	0.5409	0.3703	0.2737	0.1939	0.1529	0.2435	0.2208	0.2066	0.2108	0.1899	0.1368	0.1801	0.1619	0.1582	0.1484	0.1258	0.1160	0.1765	0.1566	0.1558	0.1549	0.1591	0.1301	0.2692	0.3675	0.2401	0.2044	0.1594	0.1244	2.1962	2.1342	2.1997	2.1647	2.1808	2.2004	2.1894	2.1713	2.1787	2.1483	2.1942	2.2125	2.1681	2.1139	2.1397	2.1686	2.2007	2.1492	2.1730	2.1663	2.1739	2.1917	2.2202	2.1894
47=00:23:50	41350	306	0.8016	0.8604	0.7745	0.5453	0.4302	0.2205	0.8687	0.8794	0.8012	0.6493	0.4374	0.2575	0.8502	0.8790	0.7498	0.6274	0.4173	0.2600	0.8824	0.8752	0.7676	0.6069	0.3898	0.2491	0.6494	0.5850	0.5782	0.5199	0.3516	0.2210	0.7810	0.7991	0.5955	0.4656	0.3156	0.2009	0.3736	0.3316	0.3436	0.3324	0.2779	0.1704	0.5626	0.5903	0.3993	0.2927	0.2103	0.1657	0.2565	0.2340	0.2184	0.2215	0.2071	0.1448	0.1890	0.1715	0.1638	0.1553	0.1282	0.1170	0.1921	0.1644	0.1632	0.1645	0.1689	0.1360	0.2938	0.3971	0.2626	0.2190	0.1674	0.1250	2.1954	2.1332	2.2009	2.1672	2.1796	2.2003	2.1911	2.1722	2.1815	2.1478	2.1946	2.2117	2.1697	2.1170	2.1388	2.1672	2.2020	2.1517	2.1735	2.1668	2.1750	2.1896	2.2198	2.1887
48=00:38:31	42231	306	0.8246	0.8769	0.8245	0.5869	0.4592	0.2305	0.8658	0.8763	0.8334	0.6846	0.4670	0.2704	0.8475	0.8795	0.7967	0.6739	0.4507	0.2725	0.8955	0.8776	0.8043	0.6392	0.4157	0.2674	0.6831	0.6408	0.6343	0.5615	0.3850	0.2366	0.8235	0.8479	0.6327	0.4905	0.3282	0.2126	0.4149	0.3646	0.3815	0.3634	0.2948	0.1767	0.6040	0.6363	0.4323	0.3187	0.2197	0.1597	0.2732	0.2594	0.2425	0.2407	0.2148	0.1479	0.2001	0.1795	0.1724	0.1609	0.1299	0.1175	0.2004	0.1774	0.1725	0.1727	0.1779	0.1402	0.3193	0.4404	0.2790	0.2325	0.1731	0.1255	2.1955	2.1328	2.1992	2.1688	2.1815	2.2017	2.1904	2.1713	2.1801	2.1476	2.1974	2.2108	2.1673	2.1147	2.1388	2.1676	2.2019	2.1505	2.1739	2.1673	2.1774	2.1904	2.2191	2.1904
49=00:53:12	43112	306	0.8086	0.8510	0.8222	0.6025	0.4725	0.2416	0.8602	0.8776	0.8353	0.7103	0.4880	0.2833	0.8488	0.8685	0.8151	0.6894	0.4621	0.2795	0.8772	0.8615	0.8300	0.6666	0.4440	0.2789	0.7269	0.6685	0.6572	0.5796	0.3936	0.2398	0.8504	0.8724	0.6658	0.5273	0.3484	0.2193	0.4341	0.3806	0.3966	0.3798	0.3128	0.1814	0.6491	0.6720	0.4624	0.3336	0.2315	0.1742	0.2928	0.2667	0.2423	0.2475	0.2245	0.1556	0.2098	0.1888	0.1827	0.1641	0.1349	0.1217	0.2140	0.1786	0.1752	0.1785	0.1863	0.1442	0.3357	0.4755	0.2976	0.2479	0.1789	0.1288	2.1927	2.1311	2.1976	2.1658	2.1788	2.2005	2.1885	2.1700	2.1785	2.1462	2.1948	2.2091	2.1668	2.1142	2.1359	2.1670	2.1999	2.1477	2.1701	2.1640	2.1739	2.1892	2.2145	2.1885
50=01:07:52	43993	306	0.8386	0.8780	0.8403	0.6403	0.5086	0.2545	0.8821	0.8705	0.8563	0.7503	0.5268	0.2994	0.8634	0.8791	0.8417	0.7471	0.4933	0.3063	0.8811	0.8916	0.8300	0.7143	0.4666	0.2990	0.7753	0.7164	0.6988	0.6293	0.4284	0.2588	0.8807	0.8888	0.7259	0.5569	0.3813	0.2405	0.4808	0.4203	0.4367	0.4097	0.3395	0.1936	0.6910	0.7119	0.4921	0.3632	0.2436	0.1803	0.3205	0.2944	0.2621	0.2649	0.2367	0.1575	0.2300	0.1999	0.1896	0.1717	0.1365	0.1203	0.2221	0.1897	0.1899	0.1882	0.1965	0.1474	0.3728	0.5072	0.3233	0.2571	0.1866	0.1331	2.1943	2.1337	2.2008	2.1652	2.1792	2.1996	2.1924	2.1696	2.1791	2.1487	2.1956	2.2114	2.1672	2.1162	2.1393	2.1675	2.2016	2.1507	2.1748	2.1674	2.1739	2.1914	2.2169	2.1892
51=01:22:33	44874	306	0.8457	0.8652	0.8251	0.6758	0.5348	0.2676	0.8649	0.8807	0.8377	0.7854	0.5608	0.3157	0.8591	0.8805	0.8394	0.7740	0.5300	0.3181	0.8977	0.8804	0.8453	0.7386	0.5003	0.3082	0.7975	0.7650	0.7474	0.6501	0.4478	0.2680	0.8797	0.8914	0.7466	0.5953	0.3936	0.2431	0.5093	0.4536	0.4742	0.4452	0.3604	0.2015	0.7389	0.7620	0.5353	0.3856	0.2556	0.1804	0.3514	0.3093	0.2867	0.2892	0.2567	0.1649	0.2374	0.2112	0.2002	0.1795	0.1400	0.1236	0.2402	0.2038	0.1966	0.2005	0.2068	0.1553	0.4029	0.5618	0.3464	0.2799	0.1942	0.1344	2.1939	2.1293	2.1972	2.1661	2.1806	2.1998	2.1920	2.1692	2.1788	2.1470	2.1944	2.2075	2.1672	2.1135	2.1364	2.1661	2.2008	2.1501	2.1709	2.1638	2.1730	2.1868	2.2170	2.1870
52=01:37:14	45754	306	0.8188	0.8749	0.8291	0.7135	0.5658	0.2862	0.8749	0.8744	0.8455	0.7909	0.5996	0.3338	0.8601	0.8846	0.8320	0.7959	0.5467	0.3299	0.8899	0.8790	0.8314	0.7781	0.5180	0.3183	0.8173	0.8077	0.7817	0.6928	0.4749	0.2858	0.8642	0.8940	0.7760	0.6143	0.4241	0.2581	0.5429	0.4823	0.5017	0.4658	0.3831	0.2081	0.7862	0.7854	0.5816	0.4019	0.2715	0.1922	0.3576	0.3369	0.3065	0.3121	0.2786	0.1722	0.2517	0.2261	0.2102	0.1883	0.1416	0.1214	0.2553	0.2109	0.2114	0.2101	0.2165	0.1595	0.4357	0.5965	0.3738	0.2954	0.2044	0.1334	2.1954	2.1345	2.2007	2.1685	2.1820	2.2023	2.1938	2.1754	2.1833	2.1498	2.1982	2.2104	2.1700	2.1172	2.1407	2.1674	2.2035	2.1518	2.1766	2.1699	2.1758	2.1938	2.2184	2.1915
53=01:51:55	46635	306	0.8304	0.8816	0.8391	0.7352	0.5916	0.2953	0.8799	0.8910	0.8302	0.8218	0.6254	0.3587	0.8700	0.8893	0.8484	0.8258	0.5842	0.3560	0.9031	0.8821	0.8351	0.7981	0.5637	0.3399	0.8363	0.8120	0.8021	0.7242	0.5029	0.2964	0.8733	0.8844	0.8165	0.6638	0.4419	0.2711	0.5819	0.5290	0.5355	0.5055	0.4085	0.2216	0.8205	0.8456	0.6237	0.4443	0.2876	0.1989	0.3946	0.3606	0.3207	0.3278	0.2890	0.1776	0.2719	0.2384	0.2225	0.1941	0.1486	0.1268	0.2709	0.2268	0.2240	0.2263	0.2311	0.1634	0.4770	0.6642	0.3955	0.3158	0.2095	0.1397	2.1941	2.1328	2.2019	2.1643	2.1814	2.2022	2.1920	2.1735	2.1794	2.1488	2.1982	2.2086	2.1704	2.1144	2.1432	2.1693	2.2013	2.1505	2.1747	2.1682	2.1728	2.1915	2.2204	2.1884
54=02:06:36	47516	305	0.8286	0.8889	0.8475	0.7723	0.6302	0.3152	0.8921	0.8873	0.8532	0.8290	0.6596	0.3798	0.8542	0.8989	0.8396	0.8302	0.6066	0.3767	0.8976	0.9048	0.8456	0.8265	0.5956	0.3662	0.8253	0.8352	0.8389	0.7694	0.5462	0.3194	0.8960	0.8899	0.8387	0.6880	0.4693	0.2879	0.6379	0.5636	0.5758	0.5423	0.4364	0.2346	0.8611	0.8765	0.6598	0.4788	0.3079	0.1989	0.4067	0.3977	0.3528	0.3567	0.3099	0.1896	0.3005	0.2587	0.2379	0.2025	0.1515	0.1294	0.2921	0.2404	0.2367	0.2346	0.2434	0.1706	0.5089	0.7032	0.4316	0.3396	0.2236	0.1397	2.1946	2.1300	2.1958	2.1650	2.1790	2.2003	2.1865	2.1707	2.1769	2.1450	2.1926	2.2073	2.1644	2.1131	2.1377	2.1667	2.1990	2.1461	2.1702	2.1649	2.1701	2.1868	2.2153	2.1867
55=02:21:16	48397	305	0.8162	0.8855	0.8452	0.7840	0.6436	0.3249	0.8827	0.8807	0.8528	0.8037	0.7033	0.3971	0.8734	0.8843	0.8398	0.8115	0.6224	0.3827	0.8975	0.8902	0.8345	0.8082	0.6236	0.3807	0.8329	0.8203	0.8306	0.7899	0.5598	0.3275	0.8821	0.8968	0.8174	0.7216	0.5005	0.3015	0.6671	0.5941	0.6089	0.5617	0.4585	0.2399	0.8778	0.8573	0.7003	0.4909	0.3225	0.2105	0.4401	0.4204	0.3752	0.3721	0.3226	0.1909	0.3274	0.2750	0.2479	0.2142	0.1519	0.1295	0.3086	0.2540	0.2464	0.2436	0.2529	0.1746	0.5470	0.7478	0.4543	0.3523	0.2298	0.1462	2.1930	2.1306	2.1979	2.1637	2.1774	2.1971	2.1892	2.1683	2.1782	2.1462	2.1929	2.2063	2.1657	2.1134	2.1394	2.1655	2.1979	2.1471	2.1697	2.1675	2.1696	2.1898	2.2142	2.1838
56=02:36:01	49282	306	0.8253	0.8803	0.8609	0.7861	0.6849	0.3434	0.8912	0.8943	0.8562	0.8237	0.7187	0.4206	0.8732	0.8979	0.8453	0.8166	0.6545	0.4084	0.8979	0.8933	0.8406	0.8164	0.6606	0.3897	0.8290	0.8298	0.8242	0.7952	0.5927	0.3419	0.8913	0.8915	0.8302	0.7531	0.5175	0.3070	0.7052	0.6422	0.6440	0.6074	0.4818	0.2507	0.8630	0.8697	0.7365	0.5245	0.3385	0.2134	0.4732	0.4534	0.4048	0.3998	0.3519	0.2039	0.3548	0.2978	0.2661	0.2279	0.1601	0.1332	0.3386	0.2672	0.2628	0.2600	0.2680	0.1850	0.5850	0.7874	0.4865	0.3801	0.2429	0.1451	2.1968	2.1308	2.2008	2.1673	2.1814	2.1992	2.1930	2.1727	2.1831	2.1475	2.1936	2.2112	2.1688	2.1147	2.1409	2.1661	2.2012	2.1509	2.1723	2.1645	2.1759	2.1908	2.2177	2.1890
57=02:50:42	50162	305	0.8423	0.8866	0.8442	0.7741	0.7031	0.3552	0.8897	0.8742	0.8638	0.8077	0.7604	0.4337	0.8753	0.8856	0.8444	0.8238	0.6814	0.4285	0.8916	0.8996	0.8311	0.8097	0.6773	0.4039	0.8348	0.8319	0.8237	0.7947	0.6105	0.3645	0.8847	0.8948	0.8273	0.7693	0.5539	0.3332	0.7404	0.6837	0.6908	0.6321	0.5096	0.2621	0.8750	0.8504	0.7792	0.5432	0.3588	0.2221	0.5274	0.4789	0.4267	0.4316	0.3648	0.2036	0.3727	0.3204	0.2710	0.2330	0.1619	0.1302	0.3567	0.2874	0.2798	0.2784	0.2904	0.1911	0.6329	0.8026	0.5172	0.3946	0.2531	0.1468	2.1935	2.1297	2.1968	2.1624	2.1769	2.1986	2.1867	2.1679	2.1800	2.1461	2.1926	2.2067	2.1666	2.1145	2.1390	2.1664	2.1978	2.1464	2.1684	2.1665	2.1705	2.1871	2.2152	2.1862
58=03:05:23	51043	305	0.8448	0.8907	0.8533	0.7719	0.7299	0.3747	0.8929	0.8848	0.8673	0.8222	0.7602	0.4573	0.8761	0.8939	0.8496	0.8291	0.7144	0.4524	0.8971	0.9025	0.8432	0.8162	0.7192	0.4415	0.8453	0.8335	0.8217	0.7960	0.6433	0.3831	0.8890	0.8967	0.8291	0.7952	0.5747	0.3479	0.7894	0.7256	0.7285	0.6749	0.5426	0.2821	0.8806	0.8688	0.8123	0.5784	0.3837	0.2332	0.5531	0.5222	0.4602	0.4541	0.3880	0.2171	0.4142	0.3454	0.2932	0.2487	0.1690	0.1337	0.3856	0.3109	0.3024	0.2950	0.3096	0.2012	0.6728	0.8273	0.5564	0.4247	0.2633	0.1536	2.1939	2.1332	2.1995	2.1649	2.1805	2.2005	2.1907	2.1720	2.1796	2.1492	2.1970	2.2099	2.1678	2.1150	2.1378	2.1699	2.2002	2.1490	2.1728	2.1693	2.1718	2.1888	2.2174	2.1884
59=03:20:08	51928	305	0.8385	0.8839	0.8542	0.7722	0.7449	0.3820	0.8898	0.8907	0.8532	0.8224	0.7591	0.4893	0.8757	0.8963	0.8552	0.8284	0.7384	0.4716	0.8989	0.8981	0.8437	0.8131	0.7464	0.4500	0.8514	0.8324	0.8228	0.7920	0.6741	0.3956	0.8925	0.8951	0.8332	0.7991	0.6014	0.3632	0.8043	0.7692	0.7557	0.7095	0.5657	0.2950	0.8717	0.8770	0.8314	0.6216	0.4017	0.2378	0.5941	0.5581	0.4858	0.4833	0.4166	0.2244	0.4506	0.3702	0.3132	0.2580	0.1723	0.1347	0.4084	0.3300	0.3207	0.3157	0.3248	0.2079	0.7205	0.8319	0.5894	0.4535	0.2752	0.1536	2.1921	2.1298	2.1978	2.1658	2.1794	2.1962	2.1906	2.1699	2.1792	2.1454	2.1924	2.2096	2.1672	2.1123	2.1384	2.1633	2.1994	2.1464	2.1709	2.1626	2.1720	2.1857	2.2157	2.1860
60=03:34:48	52809	305	0.8343	0.8836	0.8510	0.7720	0.7518	0.4060	0.8868	0.8904	0.8512	0.8218	0.7539	0.4975	0.8778	0.8849	0.8481	0.8247	0.7504	0.4784	0.8917	0.8865	0.8367	0.8097	0.7466	0.4654	0.8301	0.8374	0.8259	0.7964	0.7023	0.4120	0.8921	0.8911	0.8361	0.7910	0.6258	0.3718	0.8182	0.7882	0.7822	0.7317	0.5821	0.3007	0.8711	0.8691	0.8244	0.6427	0.4131	0.2450	0.6364	0.5932	0.5258	0.5184	0.4392	0.2372	0.4801	0.4003	0.3322	0.2664	0.1764	0.1345	0.4393	0.3499	0.3316	0.3315	0.3402	0.2154	0.7511	0.8235	0.6105	0.4737	0.2880	0.1559	2.1944	2.1323	2.2013	2.1659	2.1823	2.2010	2.1921	2.1722	2.1792	2.1491	2.1947	2.2111	2.1682	2.1146	2.1375	2.1688	2.2010	2.1496	2.1735	2.1677	2.1739	2.1916	2.2190	2.1889
61=03:49:29	53690	306	0.8479	0.8825	0.8557	0.7849	0.7457	0.4283	0.8842	0.8915	0.8491	0.8241	0.7580	0.5274	0.8811	0.8805	0.8548	0.8284	0.7605	0.5002	0.9033	0.8820	0.8479	0.8024	0.7482	0.4891	0.8406	0.8402	0.8334	0.7971	0.7284	0.4320	0.8926	0.8983	0.8859	0.7955	0.6428	0.4008	0.8162	0.8255	0.8032	0.7673	0.6174	0.3141	0.8794	0.8746	0.8346	0.6924	0.4407	0.2580	0.6713	0.6323	0.5578	0.5499	0.4686	0.2496	0.5137	0.4296	0.3625	0.2850	0.1806	0.1363	0.4720	0.3768	0.3544	0.3544	0.3610	0.2305	0.7947	0.8397	0.6491	0.5038	0.2990	0.1558	2.1958	2.1339	2.2006	2.1646	2.1813	2.2017	2.1882	2.1697	2.1809	2.1485	2.1974	2.2100	2.1675	2.1149	2.1388	2.1670	2.1989	2.1493	2.1749	2.1674	2.1750	2.1899	2.2176	2.1887
62=04:04:10	54570	306	0.8236	0.8853	0.8477	0.7777	0.7390	0.4383	0.8809	0.8866	0.8605	0.8038	0.7723	0.5396	0.8813	0.8824	0.8534	0.8161	0.7436	0.5085	0.8928	0.8783	0.8419	0.8061	0.7468	0.5034	0.8467	0.8396	0.8164	0.8032	0.7404	0.4521	0.8782	0.9028	0.8231	0.7934	0.6782	0.4167	0.8062	0.8254	0.7991	0.7708	0.6449	0.3252	0.8862	0.8571	0.8419	0.6959	0.4664	0.2694	0.7060	0.6682	0.5945	0.5757	0.4910	0.2610	0.5505	0.4753	0.3823	0.3096	0.1869	0.1397	0.5144	0.3962	0.3875	0.3803	0.3806	0.2357	0.8224	0.8243	0.6888	0.5260	0.3219	0.1589	2.1923	2.1340	2.2002	2.1665	2.1801	2.2028	2.1917	2.1695	2.1788	2.1488	2.1945	2.2078	2.1685	2.1151	2.1401	2.1676	2.1989	2.1480	2.1733	2.1678	2.1753	2.1898	2.2166	2.1880
63=04:18:51	55451	306	0.8437	0.8865	0.8576	0.7894	0.7339	0.4556	0.8796	0.8895	0.8662	0.8138	0.7814	0.5673	0.8816	0.8952	0.8586	0.8222	0.7581	0.5477	0.9109	0.8875	0.8536	0.8134	0.7615	0.5248	0.8586	0.8501	0.8147	0.7958	0.7504	0.4699	0.8805	0.9049	0.8277	0.8011	0.7135	0.4334	0.8178	0.8229	0.8100	0.7926	0.6829	0.3454	0.8949	0.8694	0.8558	0.7408	0.4980	0.2892	0.7369	0.7165	0.6353	0.6033	0.5140	0.2684	0.5918	0.5150	0.4107	0.3265	0.1947	0.1437	0.5494	0.4418	0.4232	0.4063	0.4087	0.2525	0.8659	0.8384	0.7296	0.5634	0.3397	0.1638	2.1925	2.1307	2.1975	2.1676	2.1787	2.1969	2.1895	2.1684	2.1819	2.1459	2.1936	2.2065	2.1663	2.1133	2.1366	2.1666	2.2002	2.1475	2.1722	2.1657	2.1735	2.1880	2.2161	2.1878
64=04:33:36	56336	305	0.8414	0.9022	0.8672	0.8007	0.7539	0.4905	0.8939	0.9018	0.8666	0.8480	0.7846	0.6093	0.8699	0.8953	0.8662	0.8345	0.7644	0.5663	0.9221	0.9027	0.8685	0.8215	0.7672	0.5664	0.8481	0.8631	0.8453	0.8120	0.7680	0.4956	0.9075	0.9183	0.8408	0.8105	0.7321	0.4623	0.8328	0.8340	0.8152	0.7955	0.7135	0.3772	0.8985	0.8809	0.8472	0.7870	0.5203	0.3044	0.7682	0.7528	0.6707	0.6492	0.5542	0.2906	0.6334	0.5420	0.4551	0.3470	0.2071	0.1463	0.5704	0.4757	0.4482	0.4359	0.4339	0.2658	0.8680	0.8590	0.7763	0.6040	0.3576	0.1716	2.1960	2.1315	2.1965	2.1631	2.1797	2.1999	2.1885	2.1694	2.1814	2.1458	2.1923	2.2098	2.1669	2.1145	2.1374	2.1677	2.2007	2.1471	2.1727	2.1680	2.1749	2.1913	2.2152	2.1857
65=04:48:16	57217	306	0.8436	0.9045	0.8750	0.8022	0.7652	0.5084	0.8973	0.9066	0.8705	0.8518	0.7867	0.6307	0.8735	0.8986	0.8726	0.8454	0.7692	0.5934	0.9217	0.9068	0.8754	0.8263	0.7729	0.5916	0.8540	0.8668	0.8388	0.8169	0.7674	0.5117	0.9067	0.9203	0.8471	0.8160	0.7570	0.4788	0.8364	0.8409	0.8192	0.7983	0.7418	0.3942	0.9022	0.8929	0.8573	0.8062	0.5527	0.3198	0.7764	0.7858	0.7063	0.6826	0.5831	0.3066	0.6893	0.5981	0.4892	0.3582	0.2118	0.1503	0.6169	0.5139	0.4727	0.4663	0.4636	0.2794	0.8650	0.8627	0.8097	0.6369	0.3782	0.1776	2.1967	2.1318	2.1979	2.1642	2.1806	2.2005	2.1877	2.1712	2.1800	2.1469	2.1938	2.2098	2.1654	2.1149	2.1366	2.1672	2.2033	2.1475	2.1738	2.1651	2.1744	2.1884	2.2167	2.1861
66=05:02:57	58098	306	0.8454	0.8881	0.8680	0.8001	0.7577	0.5041	0.8942	0.8916	0.8750	0.8279	0.7804	0.6462	0.8745	0.9080	0.8651	0.8402	0.7664	0.6228	0.9075	0.9056	0.8572	0.8279	0.7637	0.6061	0.8558	0.8723	0.8254	0.8088	0.7542	0.5312	0.8877	0.9121	0.8503	0.8031	0.7619	0.4977	0.8367	0.8340	0.8192	0.7976	0.7560	0.4044	0.9010	0.8827	0.8613	0.7955	0.5770	0.3267	0.7761	0.7971	0.7435	0.7102	0.6027	0.3177	0.7103	0.6413	0.5079	0.3873	0.2161	0.1539	0.6671	0.5454	0.5177	0.4918	0.4905	0.2941	0.8803	0.8515	0.8351	0.6575	0.3993	0.1785	2.1935	2.1303	2.1969	2.1659	2.1819	2.1995	2.1907	2.1716	2.1826	2.1473	2.1932	2.2068	2.1678	2.1134	2.1391	2.1654	2.1992	2.1493	2.1713	2.1658	2.1728	2.1884	2.2135	2.1873
67=05:17:38	58979	306	0.8535	0.8860	0.8625	0.8064	0.7616	0.5342	0.8966	0.8921	0.8831	0.8368	0.7981	0.6663	0.8907	0.9009	0.8651	0.8462	0.7724	0.6506	0.9133	0.9141	0.8638	0.8408	0.7672	0.6155	0.8566	0.8758	0.8234	0.8063	0.7546	0.5520	0.9053	0.9146	0.8511	0.8093	0.7598	0.5178	0.8285	0.8361	0.8268	0.8030	0.7613	0.4224	0.9062	0.8821	0.8693	0.7937	0.6034	0.3272	0.7820	0.8038	0.7722	0.7433	0.6293	0.3311	0.7621	0.6933	0.5521	0.4162	0.2235	0.1525	0.7101	0.5773	0.5472	0.5189	0.5138	0.3087	0.8859	0.8593	0.8400	0.7005	0.4186	0.1803	2.1903	2.1301	2.1978	2.1672	2.1775	2.1959	2.1893	2.1695	2.1793	2.1441	2.1948	2.2081	2.1670	2.1118	2.1377	2.1667	2.1985	2.1467	2.1705	2.1665	2.1697	2.1871	2.2120	2.1888
68=05:32:19	59859	306	0.8277	0.8889	0.8678	0.7941	0.7541	0.5452	0.8967	0.8835	0.8709	0.8290	0.7869	0.6813	0.8821	0.8980	0.8582	0.8302	0.7519	0.6501	0.9071	0.9065	0.8506	0.8279	0.7568	0.6419	0.8589	0.8697	0.8240	0.8106	0.7596	0.5623	0.9000	0.9060	0.8481	0.7997	0.7532	0.5333	0.8241	0.8349	0.8149	0.7952	0.7456	0.4331	0.8961	0.8772	0.8608	0.7896	0.6233	0.3409	0.7747	0.8018	0.7683	0.7473	0.6572	0.3506	0.7971	0.7295	0.5829	0.4376	0.2287	0.1542	0.7350	0.6120	0.5776	0.5429	0.5346	0.3110	0.8844	0.8602	0.8296	0.7195	0.4379	0.1891	2.1924	2.1316	2.2005	2.1644	2.1783	2.1994	2.1903	2.1675	2.1802	2.1464	2.1925	2.2061	2.1677	2.1128	2.1372	2.1666	2.1969	2.1489	2.1726	2.1663	2.1712	2.1903	2.2139	2.1876
69=05:47:04	60744	306	0.8442	0.8902	0.8670	0.8127	0.7613	0.5741	0.8846	0.9017	0.8606	0.8356	0.7841	0.6957	0.8818	0.8985	0.8680	0.8370	0.7750	0.6827	0.9139	0.8887	0.8699	0.8210	0.7767	0.6640	0.8485	0.8801	0.8325	0.8060	0.7671	0.5821	0.9135	0.9148	0.8977	0.8610	0.7448	0.5562	0.8256	0.8415	0.8258	0.8092	0.7503	0.4565	0.9063	0.8887	0.8741	0.8033	0.6628	0.3686	0.7754	0.7999	0.7781	0.7553	0.6951	0.3659	0.8518	0.7654	0.6318	0.4556	0.2401	0.1585	0.7712	0.6620	0.6137	0.5894	0.5661	0.3449	0.8804	0.8808	0.8183	0.7645	0.4531	0.1867	2.1911	2.1309	2.1981	2.1639	2.1790	2.2005	2.1899	2.1691	2.1769	2.1447	2.1925	2.2087	2.1668	2.1146	2.1400	2.1659	2.1983	2.1484	2.1729	2.1654	2.1734	2.1905	2.2141	2.1861
70=06:01:44	61625	306	0.8507	0.8919	0.8723	0.8081	0.7546	0.5919	0.8928	0.9073	0.8787	0.8450	0.8011	0.6952	0.8907	0.9069	0.8755	0.8464	0.7756	0.7097	0.9268	0.9063	0.8724	0.8409	0.7861	0.6722	0.8646	0.8747	0.8264	0.8067	0.7700	0.6081	0.8990	0.9156	0.8500	0.8280	0.7591	0.5792	0.8348	0.8456	0.8262	0.8128	0.7604	0.4844	0.9085	0.8951	0.8826	0.8029	0.6953	0.3770	0.7836	0.8054	0.7655	0.7372	0.7057	0.3811	0.8697	0.8068	0.6777	0.4858	0.2502	0.1601	0.7858	0.7011	0.6528	0.6280	0.5948	0.3571	0.8799	0.8873	0.8198	0.7912	0.4849	0.1902	2.1959	2.1330	2.2004	2.1649	2.1801	2.1999	2.1924	2.1698	2.1803	2.1500	2.1948	2.2101	2.1711	2.1158	2.1416	2.1673	2.2010	2.1507	2.1741	2.1669	2.1749	2.1917	2.2177	2.1883
71=06:16:25	62506	306	0.8447	0.9005	0.8782	0.8100	0.7763	0.6075	0.9059	0.8945	0.8792	0.8454	0.7956	0.6962	0.8726	0.9107	0.8672	0.8555	0.7769	0.7148	0.9085	0.9207	0.8667	0.8512	0.7719	0.6769	0.8529	0.9013	0.8476	0.8240	0.7728	0.6291	0.9157	0.9130	0.8682	0.8100	0.7633	0.5843	0.8412	0.8462	0.8333	0.8122	0.7558	0.5040	0.9030	0.8992	0.8777	0.8155	0.7173	0.4009	0.7811	0.8055	0.7737	0.7556	0.7326	0.4101	0.8707	0.8276	0.7117	0.5109	0.2674	0.1679	0.7842	0.7382	0.6859	0.6503	0.6292	0.3705	0.8938	0.8801	0.8382	0.7910	0.5028	0.1951	2.1938	2.1318	2.1974	2.1674	2.1820	2.1998	2.1906	2.1703	2.1808	2.1484	2.1957	2.2129	2.1655	2.1150	2.1371	2.1686	2.2009	2.1486	2.1717	2.1680	2.1713	2.1903	2.2181	2.1892
72=06:31:06	63387	308	0.8521	0.8939	0.8725	0.8138	0.7602	0.6228	0.8910	0.9115	0.8715	0.8476	0.7998	0.6995	0.8897	0.9011	0.8760	0.8424	0.7820	0.7112	0.9295	0.9000	0.8773	0.8308	0.7898	0.6753	0.8611	0.8858	0.8317	0.8084	0.7653	0.6447	0.9007	0.9179	0.8517	0.8312	0.7547	0.6230	0.8312	0.8455	0.8300	0.8136	0.7660	0.5195	0.9074	0.8956	0.8890	0.8071	0.7328	0.4126	0.7856	0.8051	0.7778	0.7389	0.7225	0.4130	0.8767	0.8311	0.7563	0.5396	0.2751	0.1634	0.7865	0.7676	0.7164	0.6860	0.6504	0.3933	0.8816	0.9052	0.8273	0.7936	0.5234	0.2033	2.1955	2.1306	2.1988	2.1652	2.1785	2.1978	2.1891	2.1692	2.1799	2.1469	2.1967	2.2113	2.1694	2.1142	2.1399	2.1677	2.2040	2.1478	2.1720	2.1647	2.1733	2.1894	2.2159	2.1861
73=06:45:47	64267	308	0.8515	0.8927	0.8707	0.8181	0.7743	0.6488	0.9012	0.9017	0.8833	0.8452	0.8075	0.6993	0.8802	0.9019	0.8655	0.8535	0.7826	0.7366	0.9190	0.9061	0.8712	0.8371	0.7797	0.6726	0.8553	0.9099	0.8455	0.8175	0.7889	0.6759	0.9152	0.9252	0.8624	0.8292	0.7632	0.6501	0.8399	0.8442	0.8387	0.8109	0.7662	0.5284	0.9162	0.8913	0.8989	0.8137	0.7489	0.4383	0.7982	0.8037	0.7852	0.7582	0.7297	0.4382	0.8836	0.8271	0.7839	0.5766	0.2874	0.1698	0.7861	0.7887	0.7419	0.7081	0.6833	0.4114	0.8948	0.8986	0.8463	0.7886	0.5457	0.2099	2.1940	2.1314	2.1962	2.1675	2.1802	2.2006	2.1881	2.1710	2.1809	2.1485	2.1963	2.2092	2.1675	2.1150	2.1413	2.1654	2.2038	2.1517	2.1740	2.1664	2.1731	2.1906	2.2170	2.1887
74=07:00:28	65148	308	0.8343	0.8911	0.8624	0.7929	0.7543	0.6553	0.8831	0.8954	0.8591	0.8406	0.7847	0.7080	0.8761	0.8830	0.8627	0.8298	0.7541	0.6697	0.9110	0.8908	0.8646	0.8156	0.7786	0.6777	0.8569	0.8892	0.8363	0.8120	0.7706	0.6656	0.9022	0.9133	0.8429	0.8245	0.7476	0.6582	0.8361	0.8465	0.8241	0.8027	0.7553	0.5544	0.9016	0.8861	0.8841	0.8036	0.7313	0.4464	0.7906	0.8020	0.7688	0.7444	0.7235	0.4492	0.8755	0.8154	0.7876	0.5905	0.2956	0.1722	0.7701	0.7786	0.7412	0.7347	0.6921	0.4224	0.8694	0.9033	0.8268	0.7873	0.5624	0.2144	2.1927	2.1305	2.1986	2.1665	2.1805	2.2009	2.1907	2.1710	2.1793	2.1467	2.1951	2.2105	2.1694	2.1148	2.1402	2.1667	2.2006	2.1469	2.1736	2.1676	2.1739	2.1892	2.2178	2.1872
75=07:15:12	66033	308	0.8455	0.9108	0.8850	0.8248	0.7766	0.6708	0.9071	0.9015	0.8872	0.8390	0.8220	0.7032	0.8824	0.9012	0.8750	0.8525	0.7741	0.7206	0.9226	0.9130	0.8674	0.8357	0.7775	0.6747	0.8610	0.9147	0.8430	0.8348	0.7834	0.6798	0.9136	0.9319	0.8618	0.8290	0.7705	0.6841	0.8360	0.8540	0.8431	0.8108	0.7746	0.5754	0.9170	0.8798	0.9098	0.8125	0.7426	0.4557	0.7987	0.8195	0.7871	0.7567	0.7298	0.4748	0.8865	0.8422	0.7827	0.6386	0.3106	0.1742	0.7724	0.7842	0.7535	0.7475	0.7148	0.4400	0.9009	0.9052	0.8499	0.7807	0.6005	0.2214	2.1901	2.1299	2.1957	2.1651	2.1783	2.1972	2.1890	2.1678	2.1789	2.1459	2.1946	2.2073	2.1658	2.1148	2.1353	2.1659	2.1983	2.1479	2.1705	2.1662	2.1698	2.1895	2.2158	2.1876
76=07:29:57	66918	308	0.8578	0.8972	0.8756	0.8188	0.7659	0.6623	0.8976	0.9057	0.8842	0.8459	0.8180	0.7065	0.8852	0.9096	0.8775	0.8539	0.7855	0.7252	0.9251	0.9128	0.8740	0.8508	0.7952	0.6812	0.8720	0.9162	0.8321	0.8152	0.7792	0.6736	0.9011	0.9228	0.8572	0.8374	0.7755	0.6886	0.8348	0.8500	0.8381	0.8157	0.7768	0.5979	0.9180	0.8981	0.9171	0.8211	0.7524	0.4848	0.7919	0.8118	0.7845	0.7560	0.7279	0.4861	0.8878	0.8438	0.7945	0.6599	0.3226	0.1795	0.7958	0.7966	0.7642	0.7487	0.7223	0.4676	0.9019	0.9109	0.8444	0.7930	0.6251	0.2284	2.1918	2.1296	2.1964	2.1630	2.1796	2.1996	2.1895	2.1697	2.1785	2.1452	2.1940	2.2057	2.1674	2.1145	2.1370	2.1660	2.2004	2.1485	2.1710	2.1658	2.1741	2.1862	2.2150	2.1860
77=07:44:38	67799	310	0.8470	0.9066	0.8781	0.8147	0.7761	0.6678	0.9004	0.9052	0.8716	0.8554	0.8038	0.7180	0.8766	0.9002	0.8737	0.8517	0.7783	0.7036	0.9184	0.9090	0.8765	0.8394	0.7884	0.6844	0.8572	0.9243	0.8503	0.8314	0.7842	0.6697	0.9161	0.9231	0.8678	0.8304	0.7614	0.6877	0.8414	0.8564	0.8387	0.8198	0.7678	0.6179	0.9123	0.9011	0.9054	0.8263	0.7417	0.5046	0.7956	0.8162	0.7839	0.7634	0.7405	0.5226	0.8924	0.8435	0.8043	0.6897	0.3344	0.1828	0.7849	0.7990	0.7557	0.7462	0.7184	0.4844	0.8949	0.9207	0.8455	0.8036	0.6424	0.2329	2.1927	2.1313	2.1991	2.1640	2.1768	2.2004	2.1908	2.1700	2.1779	2.1465	2.1939	2.2102	2.1661	2.1140	2.1381	2.1669	2.1992	2.1471	2.1723	2.1661	2.1745	2.1877	2.2157	2.1841
78=07:59:19	68679	311	0.8463	0.8834	0.8589	0.7969	0.7526	0.6476	0.8884	0.8778	0.8692	0.8131	0.8076	0.6908	0.8775	0.9013	0.8575	0.8349	0.7645	0.7071	0.9035	0.8998	0.8467	0.8328	0.7764	0.6731	0.8629	0.9245	0.8237	0.8099	0.7567	0.6588	0.8849	0.9057	0.8555	0.8150	0.7645	0.6782	0.8431	0.8352	0.8302	0.8062	0.7665	0.6205	0.9057	0.8795	0.9076	0.8093	0.7470	0.5140	0.7924	0.8074	0.7805	0.7558	0.7294	0.5349	0.8739	0.8416	0.7839	0.7210	0.3512	0.1903	0.7929	0.7929	0.7644	0.7326	0.7121	0.4961	0.9066	0.9045	0.8518	0.7837	0.6700	0.2422	2.1923	2.1285	2.1996	2.1650	2.1790	2.1967	2.1893	2.1684	2.1803	2.1466	2.1943	2.2075	2.1659	2.1152	2.1383	2.1667	2.1991	2.1480	2.1717	2.1650	2.1723	2.1903	2.2154	2.1870
79=08:14:00	69560	313	0.8596	0.8884	0.8735	0.8202	0.7778	0.6602	0.8985	0.8948	0.8901	0.8453	0.8301	0.6993	0.8929	0.9060	0.8706	0.8559	0.7971	0.7367	0.9162	0.9172	0.8704	0.8507	0.7947	0.6737	0.8647	0.9380	0.8264	0.8178	0.7752	0.6836	0.9181	0.9250	0.8627	0.8373	0.7787	0.6919	0.8430	0.8540	0.8491	0.8257	0.7830	0.6518	0.9198	0.8954	0.9268	0.8238	0.7525	0.5313	0.7975	0.8180	0.7924	0.7705	0.7351	0.5503	0.8946	0.8603	0.8086	0.7636	0.3743	0.1914	0.8032	0.8058	0.7732	0.7501	0.7222	0.5267	0.9111	0.9146	0.8605	0.8025	0.7073	0.2484	2.1929	2.1288	2.2009	2.1665	2.1792	2.2000	2.1927	2.1683	2.1816	2.1477	2.1941	2.2091	2.1678	2.1136	2.1401	2.1683	2.2012	2.1481	2.1716	2.1658	2.1715	2.1930	2.2145	2.1874
80=08:28:41	70441	313	0.8460	0.8887	0.8637	0.8052	0.7732	0.6581	0.8914	0.8882	0.8700	0.8406	0.7988	0.7087	0.8739	0.8986	0.8600	0.8439	0.7640	0.7077	0.8965	0.9049	0.8548	0.8357	0.7874	0.6782	0.8460	0.9399	0.8422	0.8180	0.7751	0.6695	0.9120	0.9100	0.8686	0.8311	0.7640	0.6848	0.8421	0.8474	0.8336	0.8151	0.7569	0.6636	0.9054	0.8984	0.9074	0.8305	0.7328	0.5625	0.8057	0.8074	0.7823	0.7690	0.7443	0.5746	0.8916	0.8515	0.8137	0.7618	0.3925	0.1973	0.7828	0.8007	0.7608	0.7429	0.7216	0.5363	0.8977	0.9100	0.8479	0.7888	0.7151	0.2562	2.1957	2.1314	2.1989	2.1646	2.1799	2.1991	2.1924	2.1722	2.1797	2.1479	2.1952	2.2117	2.1672	2.1134	2.1379	2.1668	2.2023	2.1490	2.1729	2.1670	2.1728	2.1905	2.2160	2.1886
81=08:43:22	71322	316	0.8561	0.8986	0.8756	0.8169	0.7778	0.6624	0.8968	0.8976	0.8765	0.8516	0.8203	0.7055	0.8853	0.9056	0.8732	0.8543	0.7862	0.7220	0.9196	0.9149	0.8714	0.8463	0.8032	0.6832	0.8592	1.0164	0.8456	0.8242	0.7818	0.6778	0.9136	0.9203	0.8658	0.8406	0.7624	0.6819	0.8459	0.8868	0.9090	0.8876	0.7738	0.6698	0.9121	0.9022	0.9178	0.8391	0.7517	0.5851	0.7965	0.8141	0.8719	0.7661	0.7450	0.5877	0.8959	0.8518	0.8133	0.7666	0.4031	0.1990	0.8624	0.8119	0.7671	0.8010	0.7266	0.5638	0.9052	0.9285	0.8567	0.8061	0.7370	0.2655	2.1952	2.1317	2.1990	2.1664	2.1813	2.2005	2.1898	2.1716	2.1814	2.1479	2.1948	2.2095	2.1681	2.1150	2.1379	2.1672	2.2006	2.1500	2.1739	2.1675	2.1737	2.1895	2.2183	2.1870
82=08:58:02	72203	316	0.8615	0.8991	0.8758	0.8224	0.7801	0.6648	0.8986	0.8955	0.8790	0.8451	0.8237	0.7016	0.8833	0.9053	0.8744	0.8534	0.7780	0.7227	0.9173	0.9131	0.8694	0.8478	0.8089	0.6810	0.8646	0.9986	0.8417	0.8257	0.7810	0.6878	0.9140	0.9236	0.8690	0.8435	0.7730	0.6859	0.8473	0.8581	0.8462	0.8476	0.7732	0.6699	0.9158	0.8959	0.9268	0.8367	0.7551	0.5958	0.8050	0.8173	0.7945	0.7706	0.7415	0.6126	0.8992	0.8534	0.8159	0.7669	0.4275	0.1991	0.8027	0.8144	0.7699	0.7594	0.7302	0.5814	0.9079	0.9248	0.8581	0.8004	0.7335	0.2776	2.1931	2.1325	2.1972	2.1650	2.1782	2.1991	2.1893	2.1707	2.1811	2.1489	2.1955	2.2089	2.1675	2.1148	2.1382	2.1654	2.2003	2.1500	2.1722	2.1668	2.1715	2.1911	2.2159	2.1875
83=09:12:43	73084	316	0.8535	0.8999	0.8735	0.8184	0.7722	0.6652	0.8943	0.8966	0.8734	0.8432	0.8202	0.6987	0.8859	0.9028	0.8729	0.8498	0.7807	0.7163	0.9165	0.9106	0.8717	0.8419	0.8107	0.6823	0.8601	0.9540	0.8383	0.8247	0.7754	0.6785	0.9114	0.9215	0.8655	0.8353	0.7642	0.6828	0.8461	0.8573	0.8461	0.8220	0.7725	0.6624	0.9154	0.8949	0.9212	0.8353	0.7526	0.6177	0.7988	0.8136	0.7917	0.7666	0.7414	0.6242	0.8972	0.8565	0.8183	0.7671	0.4436	0.2028	0.7985	0.8114	0.7717	0.7601	0.7285	0.6014	0.9038	0.9284	0.8555	0.8042	0.7292	0.2792	2.1920	2.1329	2.1991	2.1644	2.1792	2.2019	2.1900	2.1700	2.1811	2.1466	2.1954	2.2080	2.1679	2.1157	2.1392	2.1656	2.2022	2.1483	2.1724	2.1654	2.1728	2.1895	2.2179	2.1870
84=09:27:24	73965	316	0.8513	0.8945	0.8776	0.8198	0.7779	0.6653	0.9004	0.8981	0.8776	0.8501	0.8197	0.6992	0.8834	0.9046	0.8751	0.8573	0.7835	0.7220	0.9189	0.9167	0.8694	0.8477	0.8134	0.6822	0.8587	0.9906	0.8440	0.8253	0.7840	0.6794	0.9141	0.9189	0.8713	0.8446	0.7686	0.6868	0.8487	0.8626	0.8475	0.8314	0.7765	0.6700	0.9143	0.9052	0.9278	0.8462	0.7575	0.6385	0.7991	0.8181	0.8139	0.7704	0.7481	0.6420	0.9019	0.8578	0.8264	0.7663	0.4663	0.2096	0.8024	0.8159	0.7753	0.7644	0.7334	0.6229	0.9074	0.9323	0.8593	0.8064	0.7373	0.2925	2.1930	2.1300	2.1963	2.1637	2.1797	2.2002	2.1922	2.1687	2.1796	2.1488	2.1920	2.2064	2.1672	2.1158	2.1387	2.1672	2.2016	2.1472	2.1725	2.1670	2.1716	2.1885	2.2145	2.1888
85=09:42:05	74845	316	0.8565	0.8964	0.8742	0.8149	0.7783	0.6675	0.8955	0.8970	0.8780	0.8652	0.8898	0.7644	0.8853	0.9048	0.9257	0.8655	0.7807	0.7330	0.9219	0.9126	0.8735	0.8762	0.8994	0.7444	0.8677	1.0327	0.8450	0.8318	0.7898	0.6831	0.9227	0.9276	0.9194	0.8942	0.7760	0.7087	0.8614	0.9202	0.9135	0.8839	0.8051	0.7232	0.9209	0.9017	0.9384	0.9211	0.7618	0.6492	0.8540	0.8736	0.8789	0.8318	0.8041	0.6855	0.9068	0.8608	0.8277	0.7697	0.4881	0.2158	0.8803	0.8179	0.8668	0.8335	0.7358	0.6444	0.9113	0.9344	0.8652	0.8151	0.7324	0.2999	2.1932	2.1302	2.1988	2.1664	2.1813	2.1992	2.1918	2.1717	2.1798	2.1476	2.1963	2.2085	2.1671	2.1146	2.1398	2.1664	2.2018	2.1489	2.1745	2.1653	2.1736	2.1902	2.2155	2.1902
86=09:56:46	75726	318	0.8556	0.9020	0.8807	0.8210	0.7790	0.6727	0.9005	0.9010	0.8775	0.8534	0.8286	0.7060	0.8856	0.9074	0.8800	0.8564	0.7862	0.7197	0.9244	0.9147	0.8790	0.8487	0.8282	0.6819	0.8633	1.0201	0.8466	0.8263	0.7874	0.6839	0.9175	0.9262	0.8669	0.8485	0.7709	0.6848	0.8488	0.8654	0.8484	0.8310	0.7799	0.6737	0.9177	0.9016	0.9342	0.8496	0.7584	0.6554	0.8122	0.8194	0.8503	0.7743	0.7509	0.6438	0.9024	0.8641	0.8389	0.7733	0.5065	0.2179	0.8041	0.8222	0.8467	0.7733	0.7351	0.6521	0.9079	0.9383	0.8589	0.8177	0.7342	0.3115	2.1933	2.1295	2.1999	2.1640	2.1811	2.1989	2.1897	2.1676	2.1793	2.1457	2.1932	2.2064	2.1680	2.1137	2.1377	2.1663	2.1997	2.1501	2.1705	2.1650	2.1714	2.1874	2.2172	2.1861
87=10:11:27	76607	318	0.8536	0.8970	0.8769	0.8192	0.7783	0.6674	0.8975	0.8996	0.8734	0.8518	0.8258	0.7011	0.8835	0.9034	0.8711	0.8556	0.7925	0.7241	0.9212	0.9142	0.8730	0.8456	0.8272	0.6834	0.8622	0.9765	0.8435	0.8249	0.7843	0.6784	0.9144	0.9241	0.8668	0.8542	0.7710	0.6812	0.8495	0.8794	0.8523	0.8326	0.7765	0.6724	0.9148	0.9025	0.9281	0.8513	0.7609	0.6652	0.8025	0.8185	0.7956	0.7694	0.7467	0.6397	0.9068	0.8643	0.8405	0.7715	0.5305	0.2270	0.8037	0.8223	0.7735	0.7703	0.7336	0.6499	0.9042	0.9398	0.8622	0.8178	0.7310	0.3207	2.1916	2.1278	2.1992	2.1654	2.1768	2.1993	2.1911	2.1689	2.1772	2.1458	2.1931	2.2087	2.1665	2.1127	2.1352	2.1664	2.1987	2.1473	2.1720	2.1643	2.1712	2.1885	2.2158	2.1851
88=10:26:08	77488	318	0.8619	0.8955	0.8810	0.8222	0.7826	0.6691	0.9005	0.9007	0.8792	0.9000	0.8961	0.7017	0.8867	0.9058	0.8773	0.8966	0.7963	0.7258	0.9208	0.9162	0.8902	0.8724	0.9121	0.7643	0.8817	1.0463	0.8406	0.8645	0.7888	0.7477	0.9670	0.9280	0.9340	0.8528	0.7779	0.6824	0.8504	0.9231	0.9125	0.8937	0.8049	0.7016	0.9179	0.9081	0.9404	0.9238	0.7688	0.6535	0.8326	0.8651	0.8769	0.8140	0.7678	0.6465	0.9107	0.8643	0.8444	0.8502	0.5543	0.2288	0.8772	0.8905	0.8625	0.8497	0.7375	0.6515	0.9129	0.9411	0.8688	0.8188	0.7374	0.3332	2.1917	2.1304	2.1983	2.1653	2.1795	2.1979	2.1903	2.1700	2.1789	2.1470	2.1932	2.2094	2.1637	2.1148	2.1363	2.1677	2.1998	2.1468	2.1748	2.1650	2.1710	2.1897	2.2172	2.1874
89=10:40:48	78369	318	0.8585	0.8984	0.8755	0.8246	0.7774	0.6720	0.9007	0.9012	0.8782	0.8515	0.8284	0.7022	0.8883	0.9062	0.8785	0.8575	0.7855	0.7219	0.9250	0.9143	0.8803	0.8491	0.8372	0.6789	0.8672	1.0312	0.8462	0.8288	0.7871	0.6798	0.9166	0.9278	0.8676	0.8501	0.7767	0.6896	0.8511	0.8600	0.8502	0.8310	0.7796	0.6737	0.9214	0.9018	0.9369	0.8517	0.7698	0.6559	0.8105	0.8211	0.7973	0.7727	0.7542	0.6447	0.9104	0.8705	0.8445	0.7800	0.5725	0.2410	0.8061	0.8297	0.8280	0.7796	0.7380	0.6511	0.9095	0.9395	0.8658	0.8157	0.7371	0.3469	2.1942	2.1307	2.1999	2.1649	2.1817	2.1998	2.1921	2.1728	2.1814	2.1497	2.1923	2.2086	2.1679	2.1164	2.1385	2.1696	2.2013	2.1487	2.1757	2.1655	2.1723	2.1884	2.2165	2.1867
90=10:55:29	79250	318	0.8582	0.8992	0.8846	0.8253	0.7941	0.6706	0.8974	0.9042	0.8779	0.9159	0.8972	0.7082	0.8861	0.9061	0.8787	0.9113	0.8121	0.7368	0.9277	0.9150	0.9445	0.8691	0.9316	0.7724	0.8942	1.0556	0.8456	0.8991	0.7960	0.6838	0.9852	0.9661	0.9386	0.9139	0.7749	0.6853	0.8505	0.9285	0.9180	0.8983	0.8384	0.6832	0.9191	0.9067	0.9453	0.9205	0.7740	0.6660	0.8332	0.8574	0.8867	0.8289	0.7506	0.6424	0.9095	0.8679	0.8503	0.7802	0.5983	0.2502	0.8844	0.8822	0.8742	0.8652	0.7399	0.6559	0.9083	0.9453	0.8653	0.8242	0.7365	0.3556	2.1958	2.1328	2.1988	2.1674	2.1811	2.2003	2.1893	2.1711	2.1815	2.1485	2.1961	2.2098	2.1682	2.1163	2.1420	2.1686	2.2027	2.1492	2.1725	2.1669	2.1720	2.1902	2.2163	2.1872
91=11:10:10	80131	318	0.8588	0.8992	0.8795	0.8203	0.7818	0.6664	0.8999	0.8962	0.8793	0.8682	0.8959	0.7015	0.8850	0.9048	0.9230	0.8597	0.7899	0.7173	0.9212	0.9168	0.9145	0.8528	0.9223	0.7511	0.8678	1.0597	0.8872	0.8476	0.7892	0.6803	0.9657	0.9632	0.8711	0.8996	0.7773	0.7437	0.8505	0.8933	0.8981	0.8950	0.7911	0.6740	0.9208	0.9050	0.9379	0.8556	0.7753	0.6608	0.8512	0.8704	0.8785	0.7757	0.7491	0.6495	0.9089	0.8729	0.8470	0.8734	0.6221	0.2525	0.8867	0.8882	0.8822	0.8612	0.7387	0.6486	0.9139	0.9387	0.8692	0.8167	0.7393	0.3639	2.1953	2.1300	2.1998	2.1629	2.1794	2.2000	2.1911	2.1701	2.1801	2.1481	2.1938	2.2103	2.1656	2.1155	2.1392	2.1682	2.2018	2.1484	2.1720	2.1651	2.1745	2.1910	2.2151	2.1867
92=11:24:51	81012	316	0.8596	0.8991	0.8769	0.8167	0.7787	0.6697	0.8979	0.8968	0.8770	0.8464	0.8286	0.7011	0.8852	0.9023	0.8733	0.8568	0.7923	0.7204	0.9208	0.9160	0.8708	0.8477	0.8406	0.6838	0.8611	1.0078	0.8430	0.8258	0.7869	0.6786	0.9155	0.9248	0.8688	0.8379	0.7742	0.6842	0.8512	0.8632	0.8497	0.8270	0.7796	0.6740	0.9192	0.9034	0.9358	0.8531	0.7735	0.6645	0.8330	0.8513	0.8252	0.7769	0.7526	0.6488	0.9065	0.8724	0.8528	0.7873	0.6483	0.2631	0.8048	0.8277	0.8473	0.7853	0.7398	0.6511	0.9108	0.9387	0.8647	0.8172	0.7402	0.3765	2.1928	2.1304	2.1963	2.1653	2.1787	2.1998	2.1916	2.1706	2.1795	2.1475	2.1922	2.2068	2.1666	2.1147	2.1378	2.1677	2.1993	2.1505	2.1727	2.1657	2.1721	2.1887	2.2152	2.1883
93=11:39:32	81892	316	0.8522	0.9013	0.8795	0.8205	0.7795	0.6675	0.9018	0.8980	0.8808	0.8493	0.8306	0.7039	0.8860	0.9070	0.8750	0.8605	0.7885	0.7211	0.9243	0.9208	0.8739	0.8545	0.8479	0.6827	0.8646	1.0355	0.8443	0.8292	0.7868	0.6820	0.9197	0.9287	0.8703	0.8468	0.7796	0.6884	0.8503	0.8628	0.8498	0.8317	0.7829	0.6760	0.9208	0.9062	0.9396	0.8574	0.7838	0.6617	0.8080	0.8219	0.8309	0.7784	0.7525	0.6482	0.9066	0.8796	0.8544	0.7924	0.6725	0.2707	0.8101	0.8327	0.8268	0.7884	0.7438	0.6558	0.9147	0.9429	0.8689	0.8173	0.7432	0.3935	2.1922	2.1293	2.1977	2.1653	2.1777	2.1990	2.1896	2.1704	2.1779	2.1457	2.1940	2.2102	2.1662	2.1129	2.1379	2.1654	2.1996	2.1477	2.1737	2.1674	2.1721	2.1891	2.2140	2.1881
94=11:54:13	82773	316	0.8571	0.8966	0.8789	0.8234	0.7824	0.6662	0.9019	0.8990	0.8763	0.8538	0.8274	0.7064	0.8886	0.9068	0.8759	0.8605	0.7841	0.7241	0.9238	0.9198	0.8757	0.8540	0.8530	0.6869	0.8616	1.0095	0.8424	0.8294	0.7874	0.6788	0.9234	0.9303	0.8715	0.8422	0.7746	0.6815	0.8501	0.8657	0.8485	0.8345	0.7806	0.6761	0.9215	0.9061	0.9351	0.8600	0.7793	0.6598	0.8044	0.8230	0.7990	0.7760	0.7516	0.6512	0.9099	0.8760	0.8561	0.7902	0.6886	0.2762	0.8108	0.8336	0.7865	0.7913	0.7408	0.6535	0.9130	0.9440	0.8637	0.8195	0.7422	0.4006	2.1954	2.1323	2.1985	2.1650	2.1792	2.1989	2.1917	2.1715	2.1807	2.1481	2.1950	2.2091	2.1685	2.1140	2.1380	2.1672	2.2013	2.1480	2.1714	2.1681	2.1720	2.1908	2.2157	2.1865
95=12:08:54	83654	316	0.8582	0.8999	0.8807	0.8190	0.7806	0.6705	0.8993	0.8987	0.8773	0.8534	0.8287	0.7075	0.8870	0.9073	0.8763	0.8609	0.7860	0.7290	0.9262	0.9184	0.8773	0.8563	0.8559	0.6895	0.8659	1.0722	0.8458	0.8299	0.7917	0.6770	0.9219	0.9289	0.8709	0.8514	0.7757	0.6849	0.8517	0.8746	0.8534	0.8930	0.7814	0.6770	0.9225	0.9109	0.9363	0.8633	0.7852	0.6630	0.8061	0.8230	0.8462	0.7775	0.7526	0.6473	0.9115	0.8752	0.8621	0.7908	0.6970	0.2818	0.8110	0.8370	0.7860	0.7941	0.7439	0.6580	0.9135	0.9453	0.8673	0.8202	0.7436	0.4171	2.1941	2.1294	2.1983	2.1651	2.1794	2.2012	2.1899	2.1684	2.1781	2.1493	2.1948	2.2086	2.1679	2.1147	2.1391	2.1674	2.2000	2.1474	2.1734	2.1658	2.1734	2.1881	2.2160	2.1858
