# Supplementary material for: Systematic Prediction of Antifungal Drug Synergy by Chemogenomic Screening in Saccharomyces cerevisiae
Source: Front Fungal Biol. 2021 Jul 2;2:683414. doi: 10.3389/ffunb.2021.683414 (PMC10512392; doi:10.3389/ffunb.2021.683414)
Supplement: Supplementary file 1 [file Data_Sheet_1.ZIP › Supplementary data/Sypplementary_data_1_(Drug_synergy_assays)/LatA_VS_Cer & Ben_VS_Rap(repeat)_ps1_A_96_T_21.txt]

[config file info]
last_write=07:07:13_16:11:13
last write=07:07:14_15:26:43
[Run_Parameters]
Instrument=Tecan_21
Ini_Names=Read_Reps,Delid,Save_Data_File,Start_Time_Now
barcode_drug_plate=201401
user=asmith
Plate_Size=96
Plate_Type=GRE96ft.pdf
Samples_to_Run=6
Overlay_Size=48
Drug_Plate=none
Plate_Quarter=none
run_ID=none
run_plate_repeat=1
Read_Reps=95
Read_Modes=Absorbance
Read_Flor_Every=2
Max_Delta_OD=0.500000
Well_By_Row_Col=none
Reorder_Map=Order_Strings_Not,0
Tip_Vol=200
OD_to_Innoc=0.100,0.100,0.380,0.380,0.380,0.380,0.760,0.760,0.100,0.100,0.380,0.380,0.380,0.380,0.760,0.760,0.100,0.100,0.380,0.380,0.380,0.380,0.760,0.760,0.100,0.100,0.380,0.380,0.380,0.380,0.760,0.760,0.100,0.100,0.380,0.380,0.380,0.380,0.760,0.760,0.100,0.100,0.380,0.380,0.380,0.380,0.760,0.760
Absorption_Max=.3
OD_to_Save=0.100,0.100,0.380,0.380,0.380,0.380,0.760,0.760,0.100,0.100,0.380,0.380,0.380,0.380,0.760,0.760,0.100,0.100,0.380,0.380,0.380,0.380,0.760,0.760,0.100,0.100,0.380,0.380,0.380,0.380,0.760,0.760,0.100,0.100,0.380,0.380,0.380,0.380,0.760,0.760,0.100,0.100,0.380,0.380,0.380,0.380,0.760,0.760
OD_to_Dilute=0.100
Save_Sample_Vol=180
Save_Sample_Reps=2
Innoc_Vol=184,184,46,46,46,46,0,0,184,184,46,46,46,46,0,0,184,184,46,46,46,46,0,0,184,184,46,46,46,46,0,0,184,184,46,46,46,46,0,0,184,184,46,46,46,46,0,0
Dilute_Vol=23,23,23,23,23,23,23,23,23,23,23,23,23,23,23,23,23,23,23,23,23,23,23,23,23,23,23,23,23,23,23,23,23,23,23,23,23,23,23,23,23,23,23,23,23,23,23,23
Save_Vol=800,800,800,800,800,800,800,800,800,800,800,800,800,800,800,800,800,800,800,800,800,800,800,800,800,800,800,800,800,800,800,800,800,800,800,800,800,800,800,800,800,800,800,800,800,800,800,800
Reference_Vol=100,100,100,100,100,100,100,100,100,100,100,100,100,100,100,100,100,100,100,100,100,100,100,100,100,100,100,100,100,100,100,100,100,100,100,100,100,100,100,100,100,100,100,100,100,100,100,100,100,100,100,100,100,100,100,100,100,100,100,100,100,100,100,100,100,100,100,100,100,100,100,100,100,100,100,100,100,100,100,100,100,100,100,100,100,100,100,100,100,100,100,100,100,100,100,100
Read_to_Innoc=20,20,20,20,20,20,20,20,20,20,20,20,20,20,20,20,20,20,20,20,20,20,20,20,20,20,20,20,20,20,20,20,20,20,20,20,20,20,20,20,20,20,20,20,20,20,20,20
Read_to_Dilute=26,26,26,26,26,26,26,26,26,26,26,26,26,26,26,26,26,26,26,26,26,26,26,26,26,26,26,26,26,26,26,26,26,26,26,26,26,26,26,26,26,26,26,26,26,26,26,26
Read_to_Save=20,20,20,20,20,20,20,20,20,20,20,20,20,20,20,20,20,20,20,20,20,20,20,20,20,20,20,20,20,20,20,20,20,20,20,20,20,20,20,20,20,20,20,20,20,20,20,20
Innoc_Target_Map=1,2,3,4,5,6,7,8,9,10,11,12,13,14,15,16,17,18,19,20,21,22,23,24,25,26,27,28,29,30,31,32,33,34,35,36,37,38,39,40,41,42,43,44,45,46,47,48
Pipet_Trigger=OD_Save_Innoc
Pipet_Volume_Adj=Con_OD_Save
Delid=no
Pre_Init=yes
Talk_To_ProMax=no
Time_Out_Time=1050
Wait_While_Busy=yes
Idle_Time=2
Screen_Run_Type=pre_screen_1
Spect_Protocol=15m
Spec_Run_File=GG_PB_Voyage.pda
Spec_Assay_File=""
Save_Data_File=13_07_07_LatAvsCer_BenvsRap_repeat_ps1_A_96_T_21.txt
Working_Dir=C%3A\\Users\\Growth_Data
Run_Control_Dir=C%3A\\Users\\Yeast_Run_Files
Tracking_Dir=""
Track_File=201401_data_track.txt
Save_Run_Data_Flag=yes
Set_Incubator_Temp=30.0
Base_Line_Flag=atstart_minimum
Pipet_Cycles_Before_Save=20
Time_Point_Save=wellmap
Innoc_Direction=down
Wells_In_Use=111111111111111111111111111111111111111111111111
Save_Sample_Map=111111001111110011111100111111001111110011111100
Sections_to_Run=0
Rows_per_Section=8
Start_Sections_Row=1
MultiProbe_Run_File=""
Multiprobe_Run_Dialogue=yes
Comments=no%20comment
Target_Temp=300
Temp_Control=On
Delta_Temp=10
ReadMode=Absorbance,Bottom
ExcitationFilter=485,
EmissionFilter=535,
MeasurementFilter=595
ReadsPerWellNumber=1,1
ShakeDuration=800,0
GainMode=Manual
PdfName=GRE96ft.pdf
Gain=50,50
Add_Drug_Map=1,1,1,1,1,1,1,1,1,1,1,1,1,1,1,1,1,1,1,1,1,1,1,1,1,1,1,1,1,1,1,1,1,1,1,1,1,1,1,1,1,1,1,1,1,1,1,1
Add_Drug_Vol=7,7,7,7,7,7,7,7,7,7,7,7,7,7,7,7,7,7,7,7,7,7,7,7,7,7,7,7,7,7,7,7,7,7,7,7,7,7,7,7,7,7,7,7,7,7,7,7
Innoc_Map=111011101110111011101110111011101110111011101110111011101110111011101110111011101110111011101110
Dilute_Map=111111111111111111111111111111111111111111111111111111111111111111111111111111111111111111111111
data_file_name=iS_1_48.txt
barcode=""
Hit_Call_Threshold=1.000000
Reference_Well=A01
WT_Ref_Well=0
Project_Name=test
Pipet_Gens_Point=5.00,10.00,15.00,20.00,5.00,10.00,15.00,20.00,5.00,10.00,15.00,20.00,5.00,10.00,15.00,20.00,5.00,10.00,15.00,20.00,5.00,10.00,15.00,20.00,5.00,10.00,15.00,20.00,5.00,10.00,15.00,20.00,5.00,10.00,15.00,20.00,5.00,10.00,15.00,20.00,5.00,10.00,15.00,20.00,5.00,10.00,15.00,20.00,
Shake_Divisor=1
data_handling=file_&_DB_&_auto_analysis
time_frm_freezer=-1.00
gens_frm_freezer=-1.00
Well_Vol=100
Parent_ID=""
Units=%
Quarter=A
media_name=ypd
Save_Mode=one_to_one
Consolidate_Save_Map=1,2,3,4,5,6,7,8,9,10,11,12,13,14,15,16,17,18,19,20,21,22,23,24,25,26,27,28,29,30,31,32,33,34,35,36,37,38,39,40,41,42,43,44,45,46,47,48
Add_Drug_at_Start_Map=000000000000000000000000000000000000000000000000000
Add_Drug_Labware=add_drug_48
Max_Dynam_OD_Change=0.05
Reads_After_Pipet=1
Ref_Type=single_ref
Read_to_Add_Drug_at_Start=0
Send_Email_at_Pipet=no_email
Strain_Name=""
Media=ypd
drug_vol=2.00
Drug_Name=""
Drug_Conc=2
Innoc_Conc=""
Strain_Plate=none
ShakeIntensity=High
ShakeMode=Orbital
NumberOfFlashes=1
PartOfPlate=0
MovePlateOutAfterMeasurement=0
IntegrationLagTime=0
IntegrationTime=100
DelayMoveFlashFluorescence=0
[Drug_Data]
Drug_Plate=none
Strain_Plate=none
Media=ypd
Drug_Name=nd,nd,nd,nd,nd,nd,nd,nd,nd,nd,nd,nd,nd,nd,nd,nd,nd,nd,nd,nd,nd,nd,nd,nd,nd,nd,nd,nd,nd,nd,nd,nd,nd,nd,nd,nd,nd,nd,nd,nd,nd,nd,nd,nd,nd,nd,nd,nd,nd,nd,nd,nd,nd,nd,nd,nd,nd,nd,nd,nd,nd,nd,nd,nd,nd,nd,nd,nd,nd,nd,nd,nd,nd,nd,nd,nd,nd,nd,nd,nd,nd,nd,nd,nd,nd,nd,nd,nd,nd,nd,nd,nd,nd,nd,nd,nd
Strain_Name=ud
Drug_Conc=""
Innoc_Conc=0.06250,0.06250,0.06250,0.06250,0.06250,0.06250,0.06250,0.06250,0.06250,0.06250,0.06250,0.06250,0.06250,0.06250,0.06250,0.06250,0.06250,0.06250,0.06250,0.06250,0.06250,0.06250,0.06250,0.06250,0.06250,0.06250,0.06250,0.06250,0.06250,0.06250,0.06250,0.06250,0.06250,0.06250,0.06250,0.06250,0.06250,0.06250,0.06250,0.06250,0.06250,0.06250,0.06250,0.06250,0.06250,0.06250,0.06250,0.06250,0.06250,0.06250,0.06250,0.06250,0.06250,0.06250,0.06250,0.06250,0.06250,0.06250,0.06250,0.06250,0.06250,0.06250,0.06250,0.06250,0.06250,0.06250,0.06250,0.06250,0.06250,0.06250,0.06250,0.06250,0.06250,0.06250,0.06250,0.06250,0.06250,0.06250,0.06250,0.06250,0.06250,0.06250,0.06250,0.06250,0.06250,0.06250,0.06250,0.06250,0.06250,0.06250,0.06250,0.06250,0.06250,0.06250,0.06250,0.06250
Run_ID=none
Plate_Quarter=A
Units=%,%,%,%,%,%,%,%,%,%,%,%,%,%,%,%,%,%,%,%,%,%,%,%,%,%,%,%,%,%,%,%,%,%,%,%,%,%,%,%,%,%,%,%,%,%,%,%,%,%,%,%,%,%,%,%,%,%,%,%,%,%,%,%,%,%,%,%,%,%,%,%,%,%,%,%,%,%,%,%,%,%,%,%,%,%,%,%,%,%,%,%,%,%,%,%
Parent_ID=""
Project_Name=test
Strain_Backgrnd=0,0,0,0,0,0,0,0,0,0,0,0,0,0,0,0,0,0,0,0,0,0,0,0,0,0,0,0,0,0,0,0,0,0,0,0,0,0,0,0,0,0,0,0,0,0,0,0,0,0,0,0,0,0,0,0,0,0,0,0,0,0,0,0,0,0,0,0,0,0,0,0,0,0,0,0,0,0,0,0,0,0,0,0,0,0,0,0,0,0,0,0,0,0,0,0
Well_Vol=100,100,100,100,100,100,100,100,100,100,100,100,100,100,100,100,100,100,100,100,100,100,100,100,100,100,100,100,100,100,100,100,100,100,100,100,100,100,100,100,100,100,100,100,100,100,100,100,100,100,100,100,100,100,100,100,100,100,100,100,100,100,100,100,100,100,100,100,100,100,100,100,100,100,100,100,100,100,100,100,100,100,100,100,100,100,100,100,100,100,100,100,100,100,100,100
time_frm_freezer=-1.00
gens_frm_freezer=-1.00
user=asmith
Strain_Pool=ud,ud,ud,ud,ud,ud,ud,ud,ud,ud,ud,ud,ud,ud,ud,ud,ud,ud,ud,ud,ud,ud,ud,ud,ud,ud,ud,ud,ud,ud,ud,ud,ud,ud,ud,ud,ud,ud,ud,ud,ud,ud,ud,ud,ud,ud,ud,ud,ud,ud,ud,ud,ud,ud,ud,ud,ud,ud,ud,ud,ud,ud,ud,ud,ud,ud,ud,ud,ud,ud,ud,ud,ud,ud,ud,ud,ud,ud,ud,ud,ud,ud,ud,ud,ud,ud,ud,ud,ud,ud,ud,ud,ud,ud,ud,ud
Well_Alias=A01,A02,A03,A04,A05,A06,A07,A08,A09,A10,A11,A12,B01,B02,B03,B04,B05,B06,B07,B08,B09,B10,B11,B12,C01,C02,C03,C04,C05,C06,C07,C08,C09,C10,C11,C12,D01,D02,D03,D04,D05,D06,D07,D08,D09,D10,D11,D12,E01,E02,E03,E04,E05,E06,E07,E08,E09,E10,E11,E12,F01,F02,F03,F04,F05,F06,F07,F08,F09,F10,F11,F12,G01,G02,G03,G04,G05,G06,G07,G08,G09,G10,G11,G12,H01,H02,H03,H04,H05,H06,H07,H08,H09,H10,H11,H12
Well_Pos=1,2,3,4,5,6,7,8,9,10,11,12,13,14,15,16,17,18,19,20,21,22,23,24,25,26,27,28,29,30,31,32,33,34,35,36,37,38,39,40,41,42,43,44,45,46,47,48,49,50,51,52,53,54,55,56,57,58,59,60,61,62,63,64,65,66,67,68,69,70,71,72,73,74,75,76,77,78,79,80,81,82,83,84,85,86,87,88,89,90,91,92,93,94,95,96
position=A01,A02,A03,A04,A05,A06,A07,A08,A09,A10,A11,A12,B01,B02,B03,B04,B05,B06,B07,B08,B09,B10,B11,B12,C01,C02,C03,C04,C05,C06,C07,C08,C09,C10,C11,C12,D01,D02,D03,D04,D05,D06,D07,D08,D09,D10,D11,D12,E01,E02,E03,E04,E05,E06,E07,E08,E09,E10,E11,E12,F01,F02,F03,F04,F05,F06,F07,F08,F09,F10,F11,F12,G01,G02,G03,G04,G05,G06,G07,G08,G09,G10,G11,G12,H01,H02,H03,H04,H05,H06,H07,H08,H09,H10,H11,H12
[Runtime_State]
Instrument=Tecan_21
Start_Time_Now=3.2672022804E+9
Reads_Completed=95
Innoc_Direction=down
Wells_In_Use=111111111111111111111111111111111111111111111111111111111111111111111111111111111111111111111111
Innoc_Map=111111111111111111111111111111111111111111111111111111111111111111111111111111111111000000000000
Dilute_Map=111111111111111111111111111111111111111111111111111111111111111111111111111111111111111111111111
Save_Sample_Map=000000000000000000000000000000000000000000000000010000000100000001000000010000000100000001000000
Current_OD=1.148,1.149,0.919,0.926,0.872,0.890,0.874,0.949,1.133,0.869,1.181,1.140,0.833,0.860,0.917,0.842,0.840,1.033,0.886,0.873,0.887,0.927,1.165,1.111,1.081,0.892,0.853,0.825,0.818,0.799,0.961,1.128,0.988,1.195,1.208,1.148,0.789,0.756,0.813,0.792,0.905,0.774,0.922,0.886,0.901,0.916,0.956,1.180,0.787,0.915,0.771,0.830,0.845,0.514,0.222,0.933,1.169,1.224,1.193,1.223,0.874,0.797,0.860,0.847,0.747,0.325,0.156,0.920,0.915,0.935,1.206,1.179,0.064,0.064,0.064,0.065,0.065,0.064,0.064,0.069,0.071,0.065,0.065,0.064,0.064,0.064,0.064,0.064,0.067,0.063,0.065,0.066,0.066,0.072,0.065,0.065
Bckgrnd_OD=0.091,0.083,0.083,0.084,0.083,0.083,0.082,0.081,0.081,0.081,0.082,0.083,0.082,0.081,0.082,0.083,0.083,0.082,0.082,0.083,0.081,0.081,0.082,0.085,0.086,0.080,0.083,0.083,0.085,0.082,0.083,0.082,0.081,0.083,0.083,0.082,0.080,0.082,0.082,0.081,0.082,0.082,0.081,0.083,0.082,0.082,0.082,0.082,0.089,0.082,0.081,0.081,0.082,0.083,0.082,0.083,0.082,0.082,0.081,0.083,0.082,0.082,0.081,0.082,0.083,0.081,0.081,0.081,0.081,0.082,0.083,0.083,0.064,0.064,0.063,0.064,0.064,0.064,0.064,0.064,0.066,0.065,0.064,0.064,0.063,0.062,0.063,0.063,0.066,0.063,0.064,0.065,0.064,0.071,0.065,0.064
Mapped=111111111111111011111111111111111111110011111111111111111111111111111111111111111111111111111111
Pipet_Completed=000000000000000000000000000000000000000000000000000000000000000000000000000000000000000000000000
Innoc_Completed=0,0,0,0,0,0,0,0,0,0,0,0,0,0,0,0,0,0,0,0,0,0,0,0,0,0,0,0,0,0,0,0,0,0,0,0,0,0,0,0,0,0,0,0,0,0,0,0,0,0,0,0,0,0,0,0,0,0,0,0,0,0,0,0,0,0,0,0,0,0,0,0,0,0,0,0,0,0,0,0,0,0,0,0,0,0,0,0,0,0,0,0,0,0,0,0
Save_Completed=0,0,0,0,0,0,0,0,0,0,0,0,0,0,0,0,0,0,0,0,0,0,0,0,0,0,0,0,0,0,0,0,0,0,0,0,0,0,0,0,0,0,0,0,0,0,0,0,0,0,0,0,0,0,0,0,0,0,0,0,0,0,0,0,0,0,0,0,0,0,0,0,0,0,0,0,0,0,0,0,0,0,0,0,0,0,0,0,0,0,0,0,0,0,0,0
Pipeted_At=0,0,0,0,0,0,0,0,0,0,0,0,0,0,0,0,0,0,0,0,0,0,0,0,0,0,0,0,0,0,0,0,0,0,0,0,0,0,0,0,0,0,0,0,0,0,0,0,0,0,0,0,0,0,0,0,0,0,0,0,0,0,0,0,0,0,0,0,0,0,0,0,0,0,0,0,0,0,0,0,0,0,0,0,0,0,0,0,0,0,0,0,0,0,0,0
Pipeted_OD=0,0,0,0,0,0,0,0,0,0,0,0,0,0,0,0,0,0,0,0,0,0,0,0,0,0,0,0,0,0,0,0,0,0,0,0,0,0,0,0,0,0,0,0,0,0,0,0,0,0,0,0,0,0,0,0,0,0,0,0,0,0,0,0,0,0,0,0,0,0,0,0,0,0,0,0,0,0,0,0,0,0,0,0,0,0,0,0,0,0,0,0,0,0,0,0
Dilutes_Completed=0,0,0,0,0,0,0,0,0,0,0,0,0,0,0,0,0,0,0,0,0,0,0,0,0,0,0,0,0,0,0,0,0,0,0,0,0,0,0,0,0,0,0,0,0,0,0,0,0,0,0,0,0,0,0,0,0,0,0,0,0,0,0,0,0,0,0,0,0,0,0,0,0,0,0,0,0,0,0,0,0,0,0,0,0,0,0,0,0,0,0,0,0,0,0,0
Time_At_Innoc=0,0,0,0,0,0,0,0,0,0,0,0,0,0,0,0,0,0,0,0,0,0,0,0,0,0,0,0,0,0,0,0,0,0,0,0,0,0,0,0,0,0,0,0,0,0,0,0,0,0,0,0,0,0,0,0,0,0,0,0,0,0,0,0,0,0,0,0,0,0,0,0,0,0,0,0,0,0,0,0,0,0,0,0,0,0,0,0,0,0,0,0,0,0,0,0
Time_At_Save=0,0,0,0,0,0,0,0,0,0,0,0,0,0,0,0,0,0,0,0,0,0,0,0,0,0,0,0,0,0,0,0,0,0,0,0,0,0,0,0,0,0,0,0,0,0,0,0,0,0,0,0,0,0,0,0,0,0,0,0,0,0,0,0,0,0,0,0,0,0,0,0,0,0,0,0,0,0,0,0,0,0,0,0,0,0,0,0,0,0,0,0,0,0,0,0
Time_At_Dilute=0,0,0,0,0,0,0,0,0,0,0,0,0,0,0,0,0,0,0,0,0,0,0,0,0,0,0,0,0,0,0,0,0,0,0,0,0,0,0,0,0,0,0,0,0,0,0,0,0,0,0,0,0,0,0,0,0,0,0,0,0,0,0,0,0,0,0,0,0,0,0,0,0,0,0,0,0,0,0,0,0,0,0,0,0,0,0,0,0,0,0,0,0,0,0,0
Previous_OD=1.148,1.149,0.919,0.926,0.872,0.890,0.874,0.949,1.133,0.869,1.181,1.140,0.833,0.860,0.917,0.842,0.840,1.033,0.886,0.873,0.887,0.927,1.165,1.111,1.081,0.892,0.853,0.825,0.818,0.799,0.961,1.128,0.988,1.195,1.208,1.148,0.789,0.756,0.813,0.792,0.905,0.774,0.922,0.886,0.901,0.916,0.956,1.180,0.787,0.915,0.771,0.830,0.845,0.514,0.222,0.933,1.169,1.224,1.193,1.223,0.874,0.797,0.860,0.847,0.747,0.325,0.156,0.920,0.915,0.935,1.206,1.179,0.064,0.064,0.064,0.065,0.065,0.064,0.064,0.069,0.071,0.065,0.065,0.064,0.064,0.064,0.064,0.064,0.067,0.063,0.065,0.066,0.066,0.072,0.065,0.065
Prev_Delta_OD=0.039,0.010,0.022,0.018,0.037,0.018,0.020,0.018,0.034,0.016,0.012,0.009,0.018,0.021,0.006,0.004,0.011,0.031,0.012,0.026,0.037,0.038,0.007,0.023,0.018,0.030,0.050,0.020,0.003,0.019,0.042,0.014,0.004,0.010,0.016,0.008,0.024,0.003,0.023,0.021,0.005,0.015,0.030,0.034,0.000,0.025,0.024,0.017,0.035,0.016,0.019,0.025,0.040,0.033,0.007,0.017,0.038,0.004,0.012,0.015,0.012,0.017,0.004,0.007,0.037,0.025,0.004,0.010,0.022,0.018,0.001,0.013,0.000,0.000,0.000,0.001,0.001,0.000,0.001,0.000,0.001,0.000,0.000,0.000,0.000,0.001,0.001,0.000,0.000,0.001,0.000,0.000,0.000,0.000,0.000,0.000
Delta_From_Ref=0.000,0.101,0.471,0.998,1.887,2.185,0.466,0.367,0.134,0.135,0.508,0.690,1.015,0.903,2.024,3.418,0.117,0.121,0.552,0.381,0.546,0.201,0.104,0.522,0.008,0.120,1.211,1.809,1.981,2.534,0.238,-0.094,0.134,0.106,0.491,0.617,1.528,1.429,3.250,4.800,0.118,0.136,0.754,0.929,1.027,0.502,1.272,0.760,0.000,0.000,0.000,0.000,0.000,0.000,0.000,0.000,0.000,0.000,0.000,0.000,0.000,0.000,0.000,0.000,0.000,0.000,0.000,0.000,0.000,0.000,0.000,0.000,0.000,0.000,0.000,0.000,0.000,0.000,0.000,0.000,0.000,0.000,0.000,0.000,0.000,0.000,0.000,0.000,0.000,0.000,0.000,0.000,0.000,0.000,0.000,0.000
Sig_OD_Delta=0,0,0,0,1,1,0,0,0,0,0,0,1,0,1,1,0,0,0,0,0,0,0,0,0,0,1,1,1,1,0,0,0,0,0,0,1,1,1,1,0,0,0,0,1,0,1,0,0,0,0,0,0,0,0,0,0,0,0,0,0,0,0,0,0,0,0,0,0,0,0,0,0,0,0,0,0,0,0,0,0,0,0,0,0,0,0,0,0,0,0,0,0,0,0,0
Add_Drug_at_Start_Map=000000000000000000000000000000000000000000000000000000000000000000000000000000000000000000000000
[Analysis]
Drug_ID=A1,A2,A3,A4,A5,A6,B1,B2,B3,B4,B5,B6,C1,C2,C3,C4,C5,C6,D1,D2,D3,D4,D5,D6,E1,E2,E3,E4,E5,E6,F1,F2,F3,F4,F5,F6,G1,G2,G3,G4,G5,G6,H1,H2,H3,H4,H5,H6
Decision=no_inh,ps2_1_1,ps2_1_1,no_inh,ps2_4_1,ps2_4_1,no_inh,no_inh,no_inh,ps2_2_1,ps2_4_1,ps2_4_1,no_inh,no_inh,ps2_2_1,ps2_4_1,ps2_4_2,other,ps2_4_1,ps2_4_1,ps2_4_1,ps2_4_1,ps2_4_2,other,ps2_4_1,ps2_4_1,ps2_4_1,ps2_4_2,other,other,ps2_4_1,ps2_4_1,ps2_4_1,ps2_4_2,other,other,screen,screen,screen,screen,screen,screen,screen,screen,screen,screen,screen,screen,no_inh,no_inh,no_inh,no_inh,ps2_1_1,no_inh,no_inh,no_inh,no_inh,no_inh,ps2_1_1,no_inh,no_inh,no_inh,ps2_1_1,no_inh,no_inh,no_inh,no_inh,no_inh,no_inh,no_inh,no_inh,no_inh,other,no_inh,no_inh,no_inh,no_inh,no_inh,other,ps2_1_1,ps2_4_1,ps2_4_1,ps2_2_1,ps2_2_1,screen,ps3_4_6,ps3_4_6,screen,screen,screen,screen,ps3_4_6,screen,screen,screen,screen
Plot_Min=0.100,0.100,0.100,0.100,0.100,0.100,0.100,0.100,0.100,0.100,0.100,0.100,0.100,0.100,0.100,0.100,0.100,0.100,0.100,0.100,0.100,0.100,0.100,0.100,0.100,0.100,0.100,0.100,0.100,0.100,0.100,0.100,0.100,0.100,0.100,0.100,0.100,0.100,0.100,0.100,0.100,0.100,0.100,0.100,0.100,0.100,0.100,0.100
Plot_Max=1.500,1.500,1.500,1.500,1.500,1.500,1.500,1.500,1.500,1.500,1.500,1.500,1.500,1.500,1.500,1.500,1.500,1.500,1.500,1.500,1.500,1.500,1.500,1.500,1.500,1.500,1.500,1.500,1.500,1.500,1.500,1.500,1.500,1.500,1.500,1.500,1.500,1.500,1.500,1.500,1.500,1.500,1.500,1.500,1.500,1.500,1.500,1.500
G_Plot_Min=0.1
G_Plot_Delta=0.7
Plot_On_Off=0
OD_Gen_Pt=0.460
Gens_to_OD_Pt=5.000
Avg_G=2.093,2.055,2.076,2.200,2.493,2.691,2.265,2.255,2.259,2.455,2.800,2.673,2.261,2.273,2.377,2.667,2.884,3.719,2.527,2.474,2.459,2.754,3.144,3.862,2.555,2.591,2.549,2.846,3.433,4.723,2.682,2.689,2.786,3.151,3.901,5.632,0.000,0.000,0.000,0.000,0.000,0.000,0.000,0.000,0.000,0.000,0.000,0.000,2.087,2.075,2.080,2.085,2.089,2.127,2.109,2.075,2.087,2.040,2.066,2.127,2.067,2.055,2.082,2.058,2.093,2.115,2.156,2.173,2.203,2.089,2.160,2.129,6.806,2.142,2.288,2.099,2.176,2.186,8.876,2.392,2.764,2.631,2.463,2.508,0.000,24.738,50.259,0.000,0.000,0.000,0.000,33.142,0.000,0.000,0.000,0.000
Max_Slope=1.480,1.300,1.347,1.589,1.535,1.619,2.046,2.071,1.885,1.977,2.093,2.124,1.935,1.951,1.636,2.134,2.259,2.173,2.117,2.095,1.930,2.533,2.498,2.740,1.778,2.107,2.148,2.402,3.209,3.839,2.334,2.279,2.558,2.622,2.790,6.678,249.455,353.395,201.911,314.015,339.260,128.454,368.624,223.195,106.018,223.073,242.193,197.242,1.598,1.602,1.421,1.473,1.482,1.525,1.533,1.558,1.580,1.636,1.555,1.624,1.478,1.395,1.417,1.567,1.413,1.639,1.609,1.631,1.700,1.595,1.541,1.644,11.879,1.580,1.605,1.429,1.535,1.590,29.957,1.541,1.729,1.936,1.519,1.758,136.797,77.104,169.574,166.302,229.111,75.727,188.412,184.379,201.939,235.501,302.909,282.714
Fit_Model=all
Fit_Const_OD_Base=0.085
Fit_Const_N0=0.01500
Fit_Const_T0=0.000
G_Fit_Min=0.100
G_Fit_Delta=0.400
Fit_On_Off=0.000,0.000,0.000,0.000,0.000,0.000,0.000,0.000,0.000,0.000,0.000,0.000,0.000,0.000,0.000,0.000,0.000,0.000,0.000,0.000,0.000,0.000,0.000,0.000,0.000,0.000,0.000,0.000,0.000,0.000,0.000,0.000,0.000,0.000,0.000,0.000,0.000,0.000,0.000,0.000,0.000,0.000,0.000,0.000,0.000,0.000,0.000,0.000,0.000,0.000,0.000,0.000,0.000,0.000,0.000,0.000,0.000,0.000,0.000,0.000,0.000,0.000,0.000,0.000,0.000,0.000,0.000,0.000,0.000,0.000,0.000,0.000,0.000,0.000,0.000,0.000,0.000,0.000,0.000,0.000,0.000,0.000,0.000,0.000,0.000,0.000,0.000,0.000,0.000,0.000,0.000,0.000,0.000,0.000,0.000,0.000
Fit_Min=0.041,0.033,0.033,0.034,0.033,0.033,0.032,0.031,0.032,0.033,0.033,0.032,0.036,0.030,0.033,0.033,0.035,0.032,0.030,0.032,0.032,0.031,0.032,0.032,0.039,0.032,0.031,0.031,0.032,0.033,0.032,0.032,0.031,0.032,0.033,0.031,0.014,0.014,0.013,0.014,0.014,0.014,0.013,0.012,0.013,0.013,0.016,0.013,0.000,0.000,0.000,0.000,0.000,0.000,0.000,0.000,0.000,0.000,0.000,0.000,0.000,0.000,0.000,0.000,0.000,0.000,0.000,0.000,0.000,0.000,0.000,0.000,0.000,0.000,0.000,0.000,0.000,0.000,0.000,0.000,0.000,0.000,0.000,0.000,0.000,0.000,0.000,0.000,0.000,0.000,0.000,0.000,0.000,0.000,0.000,0.000
Fit_Delta=0.505,0.537,0.516,0.584,0.489,0.622,0.385,0.393,0.382,0.596,0.535,0.621,0.520,0.376,0.558,0.542,0.595,0.480,0.472,0.449,0.510,0.542,0.614,0.436,0.476,0.581,0.506,0.511,0.626,0.303,0.430,0.363,0.367,0.424,0.396,0.223,1.500,1.500,1.500,1.500,1.500,1.500,1.500,1.500,1.500,1.500,1.500,1.500,0.509,0.324,0.518,0.602,0.500,0.585,0.497,0.327,0.308,0.360,0.535,0.476,0.270,0.330,0.504,0.341,0.498,0.473,0.464,0.607,0.400,0.501,0.447,0.471,0.112,0.480,0.665,0.490,0.412,0.415,0.051,0.563,0.565,0.470,0.513,0.473,0.000,0.007,0.005,0.000,0.000,0.000,0.000,0.003,0.000,0.000,0.000,0.000
Fit_Offset=0.081,0.075,0.076,0.077,0.080,0.081,0.076,0.076,0.076,0.073,0.078,0.077,0.077,0.076,0.072,0.074,0.079,0.081,0.072,0.072,0.071,0.072,0.076,0.080,0.076,0.069,0.069,0.073,0.078,0.080,0.071,0.072,0.069,0.073,0.078,0.076,0.000,0.000,0.000,0.000,0.000,0.000,0.000,0.000,0.000,0.000,0.000,0.000,0.075,0.076,0.074,0.073,0.076,0.075,0.075,0.077,0.076,0.076,0.076,0.078,0.077,0.077,0.075,0.079,0.075,0.076,0.075,0.077,0.076,0.075,0.076,0.076,0.047,0.076,0.072,0.076,0.075,0.077,0.065,0.072,0.069,0.072,0.074,0.073,0.000,0.067,0.068,0.000,0.000,0.000,0.000,0.067,0.000,0.000,0.000,0.000
Fit_N0=0.010,0.009,0.006,0.006,0.004,0.003,0.008,0.008,0.008,0.009,0.005,0.007,0.012,0.011,0.008,0.007,0.007,0.005,0.010,0.008,0.008,0.008,0.006,0.003,0.015,0.010,0.012,0.008,0.007,0.009,0.009,0.008,0.009,0.007,0.006,0.013,0.000,0.000,0.000,0.000,0.000,0.000,0.000,0.000,0.000,0.000,0.000,0.000,0.006,0.007,0.008,0.007,0.006,0.007,0.006,0.006,0.007,0.007,0.008,0.008,0.006,0.007,0.008,0.006,0.007,0.007,0.007,0.007,0.006,0.007,0.007,0.007,0.048,0.009,0.008,0.007,0.006,0.006,0.024,0.010,0.009,0.009,0.009,0.009,0.000,0.000,0.000,0.000,0.000,0.000,0.000,0.000,0.000,0.000,0.000,0.000
Fit_T0=1.816,1.697,1.368,1.555,1.723,1.942,2.053,1.787,1.868,1.705,1.528,2.163,1.257,2.485,0.719,1.144,1.772,3.176,1.855,1.283,0.948,1.301,0.981,0.735,0.998,0.751,1.487,1.071,1.441,4.747,1.014,0.298,0.872,0.447,1.308,5.323,0.000,0.000,0.000,0.000,0.000,0.000,0.000,0.000,0.000,0.000,0.000,0.000,1.306,1.878,1.893,1.267,1.487,1.731,1.300,1.481,1.813,1.634,2.139,1.540,1.587,1.838,1.960,1.966,1.618,1.922,1.819,1.983,1.618,1.715,2.099,1.590,5.780,1.993,1.506,1.972,1.492,1.642,5.141,1.570,0.733,1.104,1.579,1.043,0.000,6.182,6.203,0.000,0.000,0.000,0.000,6.466,0.000,0.000,0.000,0.000
Fit_G=1.604,1.512,1.473,1.544,1.549,1.667,1.578,1.596,1.570,1.859,1.899,1.863,1.927,1.630,1.922,2.029,2.102,2.424,1.925,1.858,1.937,2.100,2.386,2.575,2.342,2.213,2.112,2.245,2.660,3.328,2.162,2.211,2.300,2.547,2.903,4.351,0.000,0.000,0.000,0.000,0.000,0.000,0.000,0.000,0.000,0.000,0.000,0.000,1.475,1.408,1.452,1.527,1.431,1.496,1.493,1.412,1.412,1.398,1.402,1.525,1.423,1.401,1.441,1.323,1.440,1.431,1.497,1.486,1.467,1.446,1.437,1.476,9.629,1.534,1.730,1.439,1.496,1.493,9.533,1.886,2.352,2.100,1.881,2.039,0.000,1.564,1.952,0.000,0.000,0.000,0.000,1.393,0.000,0.000,0.000,0.000
Fit_Error=90.473,121.030,82.855,193.074,54.185,88.288,18.040,29.626,25.200,281.881,85.703,145.214,128.420,21.937,231.101,145.925,117.775,27.547,67.190,57.162,114.967,138.061,177.129,18.637,144.864,173.178,125.016,104.695,128.516,6.719,29.612,18.681,28.692,28.802,11.536,2.467,0.000,0.000,0.000,0.000,0.000,0.000,0.000,0.000,0.000,0.000,0.000,0.000,97.743,13.580,93.562,196.291,71.933,173.872,76.855,14.225,11.681,19.181,73.303,44.455,7.057,14.220,94.182,13.620,79.472,52.340,48.925,137.143,20.971,56.783,37.058,34.657,0.658,54.576,289.341,52.469,33.216,26.474,0.194,85.009,83.195,38.162,50.990,37.887,0.000,0.061,0.467,0.000,0.000,0.000,0.000,0.130,0.000,0.000,0.000,0.000
Fit_CV=105.000,83.000,84.000,92.000,122.000,126.000,102.000,88.000,79.000,117.000,116.000,121.000,99.000,110.000,114.000,128.000,127.000,203.000,109.000,91.000,98.000,134.000,176.000,171.000,99.000,168.000,120.000,178.000,158.000,100.000,109.000,112.000,126.000,160.000,183.000,243.000,0.000,0.000,0.000,0.000,0.000,0.000,0.000,0.000,0.000,0.000,0.000,0.000,91.000,73.000,82.000,100.000,79.000,72.000,110.000,71.000,84.000,74.000,98.000,86.000,70.000,77.000,83.000,58.000,84.000,90.000,78.000,105.000,86.000,98.000,85.000,77.000,250.000,93.000,115.000,82.000,93.000,77.000,75.000,126.000,171.000,118.000,101.000,104.000,0.000,46.000,71.000,0.000,0.000,0.000,0.000,42.000,0.000,0.000,0.000,0.000
Time_to_20_Gens=0,0,0,0,0,0,0,0,0,0,0,0,0,0,0,0,0,0,0,0,0,0,0,0,0,0,0,0,0,0,0,0,0,0,0,0,0,0,0,0,0,0,0,0,0,0,0,0
Time_to_each_5_Gens=0,0,0,0,0,0,0,0,0,0,0,0,0,0,0,0,0,0,0,0,0,0,0,0,0,0,0,0,0,0,0,0,0,0,0,0,0,0,0,0,0,0,0,0,0,0,0,0
Time_to_each_n_Gens=10.465,10.277,10.381,11.000,12.463,13.454,11.326,11.273,11.293,12.273,14.000,13.363,11.304,11.366,11.887,13.333,14.420,18.595,12.634,12.371,12.293,13.769,15.720,19.308,12.775,12.954,12.745,14.229,17.167,23.229,13.410,13.446,13.931,15.756,19.503,23.232,0.000,0.000,0.000,0.000,0.000,0.000,0.000,0.000,0.000,0.000,0.000,0.000,10.434,10.376,10.399,10.424,10.443,10.634,10.543,10.376,10.433,10.199,10.332,10.633,10.333,10.274,10.411,10.288,10.467,10.574,10.778,10.867,11.016,10.445,10.801,10.647,23.233,10.709,11.441,10.496,10.878,10.931,23.219,11.961,13.821,13.154,12.315,12.538,0.000,11.960,21.164,0.000,0.000,0.000,0.000,5.107,0.000,0.000,0.000,0.000
Min_Pt_OD=0,0,0,0,0,0,0,0,0,0,0,0,0,0,0,0,0,0,0,0,0,0,0,0,0,0,0,0,0,0,0,0,0,0,0,0,0,0,0,0,0,0,0,0,0,0,0,0
Min_Pt_t=0,0,0,0,0,0,0,0,0,0,0,0,0,0,0,0,0,0,0,0,0,0,0,0,0,0,0,0,0,0,0,0,0,0,0,0,0,0,0,0,0,0,0,0,0,0,0,0
TO_OD=0,0,0,0,0,0,0,0,0,0,0,0,0,0,0,0,0,0,0,0,0,0,0,0,0,0,0,0,0,0,0,0,0,0,0,0,0,0,0,0,0,0,0,0,0,0,0,0
Ref_ID=A01
Multi_Refs=single_ref
test=A01,A02,A03,A04,A05,A06,A07,A08,A09,A10,A11,A12,B01,B02,B03,B04,B05,B06,B07,B08,B09,B10,B11,B12,C01,C02,C03,C04,C05,C06,C07,C08,C09,C10,C11,C12,D01,D02,D03,D04,D05,D06,D07,D08,D09,D10,D11,D12,E01,E02,E03,E04,E05,E06,E07,E08,E09,E10,E11,E12,F01,F02,F03,F04,F05,F06,F07,F08,F09,F10,F11,F12,G01,G02,G03,G04,G05,G06,G07,G08,G09,G10,G11,G12,H01,H02,H03,H04,H05,H06,H07,H08,H09,H10,H11,H12
Start_Time_Now=3.2672022805E+9
Start_Date="7/13/2007+4:11 PM"
pv_to_plate_order=no
gen_time_cutoff=0.000
Drug_Name=nd?:;-ud+0,nd?:;-ud+0,nd?:;-ud+0,nd?:;-ud+0,nd?:;-ud+0,nd?:;-ud+0,nd?:;-ud+0,nd?:;-ud+0,nd?:;-ud+0,nd?:;-ud+0,nd?:;-ud+0,nd?:;-ud+0,nd?:;-ud+0,nd?:;-ud+0,nd?:;-ud+0,nd?:;-ud+0,nd?:;-ud+0,nd?:;-ud+0,nd?:;-ud+0,nd?:;-ud+0,nd?:;-ud+0,nd?:;-ud+0,nd?:;-ud+0,nd?:;-ud+0,nd?:;-ud+0,nd?:;-ud+0,nd?:;-ud+0,nd?:;-ud+0,nd?:;-ud+0,nd?:;-ud+0,nd?:;-ud+0,nd?:;-ud+0,nd?:;-ud+0,nd?:;-ud+0,nd?:;-ud+0,nd?:;-ud+0,nd?:;-ud+0,nd?:;-ud+0,nd?:;-ud+0,nd?:;-ud+0,nd?:;-ud+0,nd?:;-ud+0,nd?:;-ud+0,nd?:;-ud+0,nd?:;-ud+0,nd?:;-ud+0,nd?:;-ud+0,nd?:;-ud+0,nd?:;-ud+0,nd?:;-ud+0,nd?:;-ud+0,nd?:;-ud+0,nd?:;-ud+0,nd?:;-ud+0,nd?:;-ud+0,nd?:;-ud+0,nd?:;-ud+0,nd?:;-ud+0,nd?:;-ud+0,nd?:;-ud+0,nd?:;-ud+0,nd?:;-ud+0,nd?:;-ud+0,nd?:;-ud+0,nd?:;-ud+0,nd?:;-ud+0,nd?:;-ud+0,nd?:;-ud+0,nd?:;-ud+0,nd?:;-ud+0,nd?:;-ud+0,nd?:;-ud+0,nd?:;-ud+0,nd?:;-ud+0,nd?:;-ud+0,nd?:;-ud+0,nd?:;-ud+0,nd?:;-ud+0,nd?:;-ud+0,nd?:;-ud+0,nd?:;-ud+0,nd?:;-ud+0,nd?:;-ud+0,nd?:;-ud+0,nd?:;-ud+0,nd?:;-ud+0,nd?:;-ud+0,nd?:;-ud+0,nd?:;-ud+0,nd?:;-ud+0,nd?:;-ud+0,nd?:;-ud+0,nd?:;-ud+0,nd?:;-ud+0,nd?:;-ud+0,nd?:;-ud+0
Drug_Well_Pos=A01,A02,A03,A04,A05,A06,B01,B02,B03,B04,B05,B06,C01,C02,C03,C04,C05,C06,D01,D02,D03,D04,D05,D06,E01,E02,E03,E04,E05,E06,F01,F02,F03,F04,F05,F06,G01,G02,G03,G04,G05,G06,H01,H02,H03,H04,H05,H06,A07,A08,A09,A10,A11,A12,B07,B08,B09,B10,B11,B12,C07,C08,C09,C10,C11,C12,D07,D08,D09,D10,D11,D12,E07,E08,E09,E10,E11,E12,F07,F08,F09,F10,F11,F12,G07,G08,G09,G10,G11,G12,H07,H08,H09,H10,H11,H12
Avg_G_tcut=2.093,2.055,2.076,2.200,2.493,2.691,2.265,2.255,2.259,2.455,2.800,2.673,2.261,2.273,2.377,2.667,2.884,3.719,2.527,2.474,2.459,2.754,3.144,3.862,2.555,2.591,2.549,2.846,3.433,4.723,2.682,2.689,2.786,3.151,3.901,5.632,0.000,0.000,0.000,0.000,0.000,0.000,0.000,0.000,0.000,0.000,0.000,0.000,2.087,2.075,2.080,2.085,2.089,2.127,2.109,2.075,2.087,2.040,2.066,2.127,2.067,2.055,2.082,2.058,2.093,2.115,2.156,2.173,2.203,2.089,2.160,2.129,6.806,2.142,2.288,2.099,2.176,2.186,8.876,2.392,2.764,2.631,2.463,2.508,0.000,24.738,50.259,0.000,0.000,0.000,0.000,33.142,0.000,0.000,0.000,0.000
t0_from_interval=2.534,2.650,2.795,3.287,4.097,4.549,2.544,2.468,2.620,2.983,3.920,3.829,1.534,2.391,2.626,2.817,3.393,4.946,2.441,2.497,2.485,2.710,3.347,4.606,0.908,2.102,2.118,2.289,2.969,5.056,2.106,1.817,1.800,2.303,3.598,3.744,0.000,0.000,0.000,0.000,0.000,0.000,0.000,0.000,0.000,0.000,0.000,0.000,2.775,2.674,2.669,2.760,2.760,2.928,2.774,2.736,2.801,2.581,2.841,2.502,2.791,2.648,2.805,2.988,2.888,2.854,2.728,3.118,2.900,2.821,2.950,2.678,-1.527,2.618,2.598,2.801,2.796,2.734,-1.431,2.179,1.720,2.065,2.411,1.969,0.000,0.000,0.000,0.000,0.000,0.000,0.000,0.000,0.000,0.000,0.000,0.000
Sum_Delta_Ref=0.000,2.862,2.560,0.811,4.779,8.130,1.598,0.844,0.922,3.937,9.511,7.134,1.013,0.961,3.409,7.370,10.155,21.402,5.835,5.771,4.659,8.992,13.909,22.515,5.708,6.807,6.288,9.955,17.401,26.722,8.601,8.357,9.730,14.016,22.259,27.623,-1.000,-1.000,-1.000,-1.000,-1.000,-1.000,-1.000,-1.000,-1.000,-1.000,-1.000,-1.000,1.503,1.893,1.647,1.117,2.129,0.381,0.922,1.661,1.065,1.825,2.306,0.598,0.359,1.116,1.987,0.769,1.913,1.116,0.857,0.852,0.541,1.719,0.107,0.836,27.593,0.131,0.588,1.490,0.107,0.280,28.844,2.532,7.738,5.468,3.671,3.826,-1.000,30.189,30.392,-1.000,-1.000,-1.000,-1.000,30.373,-1.000,-1.000,-1.000,-1.000
Gens_at_time_G=5.000,5.000,5.000,5.000,5.000,5.000,5.000,5.000,5.000,5.000,5.000,5.000,5.000,5.000,5.000,5.000,5.000,5.000,5.000,5.000,5.000,5.000,5.000,5.000,5.000,5.000,5.000,5.000,5.000,4.918,5.000,5.000,5.000,5.000,5.000,4.125,0.000,0.000,0.000,0.000,0.000,0.000,0.000,0.000,0.000,0.000,0.000,0.000,5.000,5.000,5.000,5.000,5.000,5.000,5.000,5.000,5.000,5.000,5.000,5.000,5.000,5.000,5.000,5.000,5.000,5.000,5.000,5.000,5.000,5.000,5.000,5.000,3.413,5.000,5.000,5.000,5.000,5.000,2.616,5.000,5.000,5.000,5.000,5.000,0.000,0.483,0.421,0.000,0.000,0.000,0.000,0.154,0.000,0.000,0.000,0.000
G_Int_tcut=1.586,1.525,1.517,1.543,1.673,1.781,1.756,1.761,1.734,1.858,2.016,1.907,1.954,1.795,1.852,2.103,2.205,2.730,2.039,1.975,1.962,2.212,2.475,2.940,2.373,2.170,2.125,2.388,2.840,3.695,2.261,2.326,2.426,2.691,3.181,4.725,0.000,0.000,0.000,0.000,0.000,0.000,0.000,0.000,0.000,0.000,0.000,0.000,1.532,1.540,1.546,1.533,1.536,1.541,1.554,1.528,1.527,1.524,1.498,1.626,1.508,1.525,1.521,1.460,1.516,1.544,1.610,1.550,1.623,1.525,1.570,1.594,7.254,1.618,1.769,1.539,1.616,1.639,9.423,1.956,2.420,2.218,1.981,2.114,0.000,24.738,50.259,0.000,0.000,0.000,0.000,33.142,0.000,0.000,0.000,0.000
Sum_Del_12=0.000,0.453,0.090,1.375,3.930,5.064,1.712,1.466,1.664,3.116,5.058,4.607,1.263,1.719,2.527,4.219,5.001,6.296,3.247,2.979,2.890,4.438,5.553,6.340,2.617,3.527,3.201,4.582,5.737,6.564,3.880,3.866,4.274,5.222,6.172,6.555,7.104,7.118,7.078,7.095,7.085,6.993,7.106,7.072,7.053,7.008,7.075,7.070,0.053,0.114,0.166,0.133,0.037,0.515,0.219,0.135,0.043,0.747,0.319,0.237,0.178,0.536,0.196,0.281,0.006,0.308,0.680,1.085,1.409,0.017,0.825,0.350,6.404,0.459,2.018,0.173,0.935,1.054,6.683,2.660,4.240,3.845,3.148,3.176,7.001,7.014,7.074,7.039,6.749,7.058,7.065,7.086,7.065,7.064,7.066,7.102
Sum_Del_20=0.000,2.765,2.468,0.805,4.694,7.964,1.581,0.847,0.926,3.871,9.314,7.000,1.011,0.967,3.344,7.221,9.951,20.878,5.703,5.634,4.557,8.793,13.619,21.933,5.569,6.681,6.151,9.740,17.014,25.902,8.413,8.161,9.515,13.696,21.661,26.747,29.487,29.506,29.436,29.472,29.460,29.277,29.489,29.429,29.426,29.363,29.442,29.395,1.447,1.826,1.590,1.074,2.052,0.359,0.884,1.603,1.026,1.770,2.226,0.573,0.349,1.083,1.917,0.746,1.843,1.070,0.813,0.839,0.547,1.655,0.089,0.800,26.704,0.118,0.608,1.432,0.087,0.251,27.906,2.501,7.587,5.377,3.608,3.766,29.193,29.200,29.396,29.375,29.030,29.445,29.352,29.378,29.396,29.425,29.443,29.482
Sum_Del_24=0.000,3.726,3.465,0.490,4.250,7.740,1.118,0.313,0.307,3.393,8.900,6.541,0.572,0.308,3.123,6.966,9.870,21.455,5.938,6.164,4.564,9.162,13.209,23.084,5.873,6.156,6.625,9.755,17.274,31.287,8.292,8.552,9.339,13.885,23.256,33.698,38.581,38.602,38.519,38.564,38.550,38.368,38.584,38.512,38.516,38.455,38.530,38.484,2.074,2.537,2.179,1.573,2.885,0.740,1.372,2.211,1.470,2.184,3.013,0.934,0.418,1.304,2.631,0.934,2.608,1.644,1.488,0.700,0.066,2.349,0.508,1.282,34.361,0.367,0.253,2.096,0.559,0.865,36.212,1.893,7.219,4.696,3.213,3.189,38.278,38.220,38.445,38.465,38.119,38.542,38.435,38.447,38.461,38.508,38.538,38.575
Sum_12=7.157,7.610,7.247,5.782,3.227,2.093,5.445,5.691,5.494,4.041,2.099,2.550,5.894,5.438,4.630,2.938,2.156,0.861,3.910,4.178,4.268,2.719,1.604,0.817,4.540,3.630,3.956,2.575,1.420,0.593,3.277,3.291,2.883,1.935,0.985,0.603,0.053,0.039,0.079,0.062,0.072,0.164,0.051,0.085,0.105,0.149,0.082,0.087,7.104,7.271,7.323,7.024,7.195,6.642,6.938,7.292,7.114,7.904,7.477,6.920,7.335,7.693,7.353,7.438,7.151,6.849,6.477,6.072,5.748,7.140,6.332,6.808,0.753,6.698,5.139,6.984,6.222,6.103,0.474,4.497,2.917,3.312,4.009,3.981,0.156,0.143,0.083,0.119,0.408,0.100,0.093,0.071,0.092,0.093,0.091,0.055
Sum_20=29.557,32.322,32.025,28.752,24.863,21.593,27.976,28.711,28.631,25.686,20.243,22.557,28.546,28.591,26.213,22.336,19.606,8.680,23.854,23.923,25.000,20.764,15.938,7.624,23.988,22.876,23.406,19.817,12.543,3.655,21.144,21.396,20.042,15.861,7.896,2.810,0.070,0.051,0.122,0.085,0.097,0.280,0.068,0.128,0.131,0.194,0.115,0.162,31.004,31.383,31.147,30.631,31.609,29.916,30.441,31.160,30.583,31.327,31.783,30.130,29.906,30.640,31.474,30.303,31.400,30.627,30.370,28.718,29.010,31.212,29.646,30.357,2.853,29.675,28.949,30.989,29.644,29.809,1.651,27.056,21.970,24.180,25.949,25.791,0.364,0.357,0.161,0.182,0.527,0.112,0.205,0.180,0.161,0.132,0.114,0.075
Sum_24=38.657,42.383,42.123,38.168,34.408,30.917,37.539,38.344,38.351,35.265,29.757,32.117,38.085,38.350,35.534,31.692,28.787,17.202,32.720,32.494,34.093,29.495,25.449,15.573,32.785,32.502,32.033,28.902,21.384,7.370,30.365,30.105,29.319,24.772,15.401,4.959,0.076,0.055,0.139,0.093,0.107,0.289,0.074,0.146,0.141,0.203,0.127,0.173,40.732,41.194,40.836,40.230,41.542,39.397,40.030,40.868,40.127,40.842,41.670,39.591,39.075,39.962,41.288,39.591,41.265,40.301,40.146,37.957,38.591,41.006,39.166,39.940,4.297,39.024,38.910,40.753,39.216,39.522,2.445,36.764,31.438,33.961,35.444,35.468,0.379,0.438,0.212,0.193,0.539,0.116,0.222,0.210,0.196,0.149,0.119,0.082
G_by_Interval=1.586,1.525,1.517,1.543,1.673,1.781,1.756,1.761,1.734,1.858,2.016,1.907,1.954,1.795,1.852,2.103,2.205,2.730,2.039,1.975,1.962,2.212,2.475,2.940,2.373,2.170,2.125,2.388,2.840,3.695,2.261,2.326,2.426,2.691,3.181,4.725,0.000,0.000,0.000,0.000,0.000,0.000,0.000,0.000,0.000,0.000,0.000,0.000,1.532,1.540,1.546,1.533,1.536,1.541,1.554,1.528,1.527,1.524,1.498,1.626,1.508,1.525,1.521,1.460,1.516,1.544,1.610,1.550,1.623,1.525,1.570,1.594,7.254,1.618,1.769,1.539,1.616,1.639,9.423,1.956,2.420,2.218,1.981,2.114,0.000,24.738,50.259,0.000,0.000,0.000,0.000,33.142,0.000,0.000,0.000,0.000
Avg_G_t8=2.093,2.055,2.076,2.200,2.493,2.691,2.265,2.255,2.259,2.455,2.800,2.673,2.261,2.273,2.377,2.667,2.884,3.719,2.527,2.474,2.459,2.754,3.144,3.862,2.555,2.591,2.549,2.846,3.433,4.723,2.682,2.689,2.786,3.151,3.901,5.632,0.000,0.000,0.000,0.000,0.000,0.000,0.000,0.000,0.000,0.000,0.000,0.000,2.087,2.075,2.080,2.085,2.089,2.127,2.109,2.075,2.087,2.040,2.066,2.127,2.067,2.055,2.082,2.058,2.093,2.115,2.156,2.173,2.203,2.089,2.160,2.129,6.806,2.142,2.288,2.099,2.176,2.186,8.876,2.392,2.764,2.631,2.463,2.508,0.000,24.738,50.259,0.000,0.000,0.000,0.000,33.142,0.000,0.000,0.000,0.000
G_int_t8=1.586,1.525,1.517,1.543,1.673,1.781,1.756,1.761,1.734,1.858,2.016,1.907,1.954,1.795,1.852,2.103,2.205,2.730,2.039,1.975,1.962,2.212,2.475,2.940,2.373,2.170,2.125,2.388,2.840,3.695,2.261,2.326,2.426,2.691,3.181,4.725,0.000,0.000,0.000,0.000,0.000,0.000,0.000,0.000,0.000,0.000,0.000,0.000,1.532,1.540,1.546,1.533,1.536,1.541,1.554,1.528,1.527,1.524,1.498,1.626,1.508,1.525,1.521,1.460,1.516,1.544,1.610,1.550,1.623,1.525,1.570,1.594,7.254,1.618,1.769,1.539,1.616,1.639,9.423,1.956,2.420,2.218,1.981,2.114,0.000,24.738,50.259,0.000,0.000,0.000,0.000,33.142,0.000,0.000,0.000,0.000
Avg_G_t12=2.093,2.055,2.076,2.200,2.493,2.691,2.265,2.255,2.259,2.455,2.800,2.673,2.261,2.273,2.377,2.667,2.884,3.719,2.527,2.474,2.459,2.754,3.144,3.862,2.555,2.591,2.549,2.846,3.433,4.723,2.682,2.689,2.786,3.151,3.901,5.632,0.000,0.000,0.000,0.000,0.000,0.000,0.000,0.000,0.000,0.000,0.000,0.000,2.087,2.075,2.080,2.085,2.089,2.127,2.109,2.075,2.087,2.040,2.066,2.127,2.067,2.055,2.082,2.058,2.093,2.115,2.156,2.173,2.203,2.089,2.160,2.129,6.806,2.142,2.288,2.099,2.176,2.186,8.876,2.392,2.764,2.631,2.463,2.508,0.000,24.738,50.259,0.000,0.000,0.000,0.000,33.142,0.000,0.000,0.000,0.000
G_int_t12=1.586,1.525,1.517,1.543,1.673,1.781,1.756,1.761,1.734,1.858,2.016,1.907,1.954,1.795,1.852,2.103,2.205,2.730,2.039,1.975,1.962,2.212,2.475,2.940,2.373,2.170,2.125,2.388,2.840,3.695,2.261,2.326,2.426,2.691,3.181,4.725,0.000,0.000,0.000,0.000,0.000,0.000,0.000,0.000,0.000,0.000,0.000,0.000,1.532,1.540,1.546,1.533,1.536,1.541,1.554,1.528,1.527,1.524,1.498,1.626,1.508,1.525,1.521,1.460,1.516,1.544,1.610,1.550,1.623,1.525,1.570,1.594,7.254,1.618,1.769,1.539,1.616,1.639,9.423,1.956,2.420,2.218,1.981,2.114,0.000,24.738,50.259,0.000,0.000,0.000,0.000,33.142,0.000,0.000,0.000,0.000
Avg_G_inflex=2.093,2.056,2.076,2.200,2.493,2.691,2.300,2.280,2.300,2.455,2.800,2.673,2.261,2.314,2.377,2.667,2.884,3.719,2.527,2.511,2.459,2.754,3.144,3.899,2.594,2.591,2.549,2.846,3.433,4.897,2.719,2.754,2.845,3.184,3.948,5.684,0.000,0.000,0.000,0.000,0.000,0.000,0.000,0.000,0.000,0.000,0.000,0.000,2.087,2.179,2.080,2.085,2.089,2.127,2.109,2.164,2.201,2.106,2.066,2.132,2.226,2.147,2.082,2.146,2.093,2.124,2.161,2.173,2.239,2.089,2.177,2.140,6.943,2.142,2.288,2.099,2.217,2.215,8.587,2.392,2.764,2.631,2.463,2.516,0.000,28.136,24.840,0.000,0.000,0.000,0.000,29.522,0.000,0.000,0.000,0.000
G_int_inflex=1.586,1.520,1.517,1.543,1.673,1.781,1.776,1.773,1.765,1.858,2.016,1.907,1.954,1.823,1.852,2.103,2.205,2.730,2.039,2.030,1.962,2.212,2.475,2.989,2.437,2.170,2.125,2.388,2.840,3.813,2.307,2.399,2.491,2.732,3.219,4.772,0.000,0.000,0.000,0.000,0.000,0.000,0.000,0.000,0.000,0.000,0.000,0.000,1.532,1.617,1.546,1.533,1.536,1.541,1.554,1.583,1.607,1.570,1.498,1.636,1.632,1.598,1.521,1.514,1.516,1.559,1.619,1.550,1.644,1.525,1.587,1.611,7.514,1.618,1.769,1.539,1.658,1.660,9.102,1.956,2.420,2.218,1.981,2.128,0.000,28.136,24.840,0.000,0.000,0.000,0.000,29.522,0.000,0.000,0.000,0.000
G_by_Interval_g4=1.607,1.544,1.547,1.648,1.786,1.920,1.764,1.800,1.746,1.858,2.082,2.015,2.049,1.838,1.891,2.041,2.333,3.018,2.095,1.996,2.012,2.190,2.586,3.194,2.388,2.169,2.118,2.404,2.962,4.036,2.272,2.326,2.367,2.694,3.371,5.167,0.000,0.000,0.000,0.000,0.000,0.000,0.000,0.000,0.000,0.000,0.000,0.000,1.549,1.551,1.555,1.551,1.552,1.556,1.584,1.597,1.559,1.547,1.523,1.664,1.550,1.555,1.557,1.502,1.539,1.570,1.648,1.622,1.655,1.569,1.598,1.631,7.254,1.646,1.778,1.569,1.640,1.642,9.423,1.949,2.373,2.203,1.986,2.155,0.000,24.738,50.259,0.000,0.000,0.000,0.000,33.142,0.000,0.000,0.000,0.000
G_int_t8_g4=1.607,1.544,1.547,1.648,1.786,1.920,1.764,1.800,1.746,1.858,2.082,2.015,2.049,1.838,1.891,2.041,2.333,3.018,2.095,1.996,2.012,2.190,2.586,3.194,2.388,2.169,2.118,2.404,2.962,4.036,2.272,2.326,2.367,2.694,3.371,5.167,0.000,0.000,0.000,0.000,0.000,0.000,0.000,0.000,0.000,0.000,0.000,0.000,1.549,1.551,1.555,1.551,1.552,1.556,1.584,1.597,1.559,1.547,1.523,1.664,1.550,1.555,1.557,1.502,1.539,1.570,1.648,1.622,1.655,1.569,1.598,1.631,7.254,1.646,1.778,1.569,1.640,1.642,9.423,1.949,2.373,2.203,1.986,2.155,0.000,24.738,50.259,0.000,0.000,0.000,0.000,33.142,0.000,0.000,0.000,0.000
G_int_t12_g4=1.607,1.544,1.547,1.648,1.786,1.920,1.764,1.800,1.746,1.858,2.082,2.015,2.049,1.838,1.891,2.041,2.333,3.018,2.095,1.996,2.012,2.190,2.586,3.194,2.388,2.169,2.118,2.404,2.962,4.036,2.272,2.326,2.367,2.694,3.371,5.167,0.000,0.000,0.000,0.000,0.000,0.000,0.000,0.000,0.000,0.000,0.000,0.000,1.549,1.551,1.555,1.551,1.552,1.556,1.584,1.597,1.559,1.547,1.523,1.664,1.550,1.555,1.557,1.502,1.539,1.570,1.648,1.622,1.655,1.569,1.598,1.631,7.254,1.646,1.778,1.569,1.640,1.642,9.423,1.949,2.373,2.203,1.986,2.155,0.000,24.738,50.259,0.000,0.000,0.000,0.000,33.142,0.000,0.000,0.000,0.000
G_int_inflex_g4=1.607,1.528,1.547,1.648,1.786,1.920,1.778,1.811,1.768,1.858,2.082,2.015,2.049,1.862,1.891,2.041,2.333,3.018,2.095,2.037,2.012,2.190,2.586,3.234,2.437,2.169,2.118,2.404,2.962,4.166,2.305,2.380,2.410,2.725,3.407,5.217,0.000,0.000,0.000,0.000,0.000,0.000,0.000,0.000,0.000,0.000,0.000,0.000,1.549,1.608,1.555,1.551,1.552,1.556,1.584,1.646,1.621,1.583,1.523,1.672,1.645,1.610,1.557,1.546,1.539,1.581,1.655,1.622,1.672,1.569,1.611,1.644,7.514,1.646,1.778,1.569,1.672,1.658,9.102,1.949,2.373,2.203,1.986,2.166,0.000,28.136,24.840,0.000,0.000,0.000,0.000,29.522,0.000,0.000,0.000,0.000
Time_Inflex=11.251,11.251,11.251,12.230,13.209,14.921,11.251,11.251,11.251,13.698,15.166,14.921,12.230,11.251,13.209,14.432,15.900,19.325,13.209,12.719,13.209,14.921,17.857,19.570,13.209,14.432,13.698,15.166,19.325,22.017,13.698,13.209,13.698,15.900,19.325,22.995,0.241,0.241,0.241,0.241,0.241,0.241,0.241,0.241,0.241,0.241,0.241,0.241,11.251,10.028,11.007,11.741,11.007,11.741,11.251,10.028,10.028,10.028,11.007,11.007,9.783,10.028,11.007,10.028,11.007,11.007,11.251,11.985,11.007,11.007,11.007,11.007,22.017,11.251,12.964,11.007,11.007,11.007,19.570,12.964,15.166,13.698,12.964,12.964,0.241,16.634,22.995,0.241,0.241,0.241,0.241,15.411,0.241,0.241,0.241,0.241
OD_Inflex=0.670,0.736,0.698,0.777,0.667,0.744,0.521,0.530,0.530,0.730,0.699,0.748,0.662,0.515,0.721,0.688,0.723,0.574,0.620,0.589,0.665,0.654,0.756,0.565,0.628,0.716,0.663,0.637,0.735,0.408,0.580,0.503,0.504,0.546,0.500,0.300,0.066,0.065,0.065,0.067,0.067,0.067,0.066,0.065,0.066,0.066,0.069,0.065,0.678,0.461,0.613,0.758,0.613,0.739,0.669,0.466,0.442,0.491,0.641,0.581,0.414,0.470,0.631,0.475,0.611,0.605,0.642,0.695,0.502,0.599,0.554,0.584,0.204,0.655,0.744,0.586,0.549,0.524,0.138,0.650,0.728,0.616,0.638,0.589,0.067,0.072,0.070,0.069,0.072,0.067,0.067,0.068,0.068,0.072,0.069,0.067
Time_Saturation=20.549,21.282,21.282,22.261,20.549,18.347,19.815,19.815,21.282,22.017,19.815,19.815,20.059,19.815,22.261,22.017,19.815,21.527,22.261,22.017,20.549,19.815,21.282,22.506,22.017,20.059,21.527,22.261,19.815,0.000,21.282,22.261,20.059,20.059,22.261,0.000,0.241,0.241,0.241,0.241,0.241,0.241,0.241,0.241,0.241,0.241,0.241,0.241,22.261,19.815,22.261,22.017,21.282,20.793,21.282,22.017,18.347,22.261,18.347,22.017,22.261,21.038,19.815,20.793,19.815,20.793,20.793,22.261,19.815,22.261,20.549,19.570,20.059,21.527,22.017,21.038,20.059,21.038,0.000,22.261,20.549,19.570,21.282,21.282,0.241,0.000,0.000,0.241,0.241,0.241,0.241,0.000,0.241,0.241,0.241,0.241
OD_Saturation=1.096,1.104,0.935,0.917,0.865,0.887,0.855,0.851,0.928,0.845,0.811,0.911,0.982,0.869,0.844,0.809,0.826,0.748,0.788,0.754,0.810,0.781,0.851,0.771,0.770,0.826,0.734,0.813,0.766,0.000,0.820,0.781,0.793,0.739,0.720,0.000,0.066,0.065,0.065,0.067,0.067,0.067,0.066,0.065,0.066,0.066,0.069,0.065,0.901,0.937,1.125,0.852,1.136,1.058,0.891,0.868,0.879,0.923,1.000,1.069,0.974,1.069,0.987,1.064,1.058,1.042,0.873,0.883,0.892,0.921,0.934,1.039,0.183,0.868,1.128,1.135,1.091,1.132,0.000,0.926,0.910,0.931,1.123,1.082,0.067,0.000,0.000,0.069,0.072,0.067,0.067,0.000,0.068,0.072,0.069,0.067
Ref_Well_Name=A01,A01,A01,A01,A01,A01,A01,A01,A01,A01,A01,A01,A01,A01,A01,A01,A01,A01,A01,A01,A01,A01,A01,A01,A01,A01,A01,A01,A01,A01,A01,A01,A01,A01,A01,A01,A01,A01,A01,A01,A01,A01,A01,A01,A01,A01,A01,A01,A01,A01,A01,A01,A01,A01,A01,A01,A01,A01,A01,A01,A01,A01,A01,A01,A01,A01,A01,A01,A01,A01,A01,A01,A01,A01,A01,A01,A01,A01,A01,A01,A01,A01,A01,A01,A01,A01,A01,A01,A01,A01,A01,A01,A01,A01,A01,A01
Ratio_Avg_G=1.000,1.018,1.008,0.951,0.840,0.778,0.924,0.928,0.927,0.853,0.748,0.783,0.926,0.921,0.880,0.785,0.726,0.563,0.828,0.846,0.851,0.760,0.666,0.542,0.819,0.808,0.821,0.735,0.610,0.443,0.780,0.778,0.751,0.664,0.537,0.372,Inf,Inf,Inf,Inf,Inf,Inf,Inf,Inf,Inf,Inf,Inf,Inf,1.003,1.009,1.006,1.004,1.002,0.984,0.993,1.009,1.003,1.026,1.013,0.984,1.013,1.019,1.005,1.017,1.000,0.990,0.971,0.963,0.950,1.002,0.969,0.983,0.308,0.977,0.915,0.997,0.962,0.957,0.236,0.875,0.757,0.796,0.850,0.835,Inf,0.085,0.042,Inf,Inf,Inf,Inf,0.063,Inf,Inf,Inf,Inf
Ratio_Fit_G=1.000,1.061,1.089,1.039,1.035,0.962,1.016,1.005,1.022,0.863,0.844,0.861,0.832,0.984,0.834,0.790,0.763,0.662,0.833,0.863,0.828,0.764,0.672,0.623,0.685,0.725,0.759,0.714,0.603,0.482,0.742,0.725,0.697,0.630,0.553,0.369,Inf,Inf,Inf,Inf,Inf,Inf,Inf,Inf,Inf,Inf,Inf,Inf,1.087,1.139,1.105,1.050,1.121,1.072,1.074,1.135,1.136,1.148,1.144,1.051,1.127,1.144,1.113,1.213,1.114,1.121,1.071,1.079,1.093,1.109,1.116,1.087,0.167,1.045,0.927,1.114,1.072,1.074,0.168,0.850,0.682,0.764,0.853,0.787,Inf,1.025,0.822,Inf,Inf,Inf,Inf,1.151,Inf,Inf,Inf,Inf
Ratio_G_Int=1.000,1.040,1.046,1.028,0.948,0.891,0.903,0.901,0.915,0.854,0.787,0.832,0.812,0.884,0.856,0.754,0.719,0.581,0.778,0.803,0.809,0.717,0.641,0.539,0.668,0.731,0.746,0.664,0.559,0.429,0.702,0.682,0.654,0.590,0.499,0.336,Inf,Inf,Inf,Inf,Inf,Inf,Inf,Inf,Inf,Inf,Inf,Inf,1.035,1.030,1.026,1.035,1.032,1.029,1.021,1.038,1.039,1.041,1.059,0.976,1.052,1.040,1.043,1.086,1.047,1.027,0.985,1.024,0.977,1.040,1.010,0.995,0.219,0.980,0.897,1.031,0.981,0.968,0.168,0.811,0.655,0.715,0.801,0.750,Inf,0.064,0.032,Inf,Inf,Inf,Inf,0.048,Inf,Inf,Inf,Inf
Ratio_t0_Fit=1.000,1.070,1.327,1.168,1.054,0.935,0.885,1.016,0.972,1.065,1.189,0.840,1.445,0.731,2.524,1.588,1.025,0.572,0.979,1.416,1.916,1.396,1.851,2.471,1.819,2.418,1.221,1.695,1.260,0.383,1.791,6.096,2.082,4.067,1.389,0.341,Inf,Inf,Inf,Inf,Inf,Inf,Inf,Inf,Inf,Inf,Inf,Inf,1.390,0.967,0.960,1.434,1.221,1.049,1.397,1.226,1.002,1.111,0.849,1.180,1.144,0.988,0.927,0.924,1.122,0.945,0.998,0.916,1.122,1.059,0.865,1.142,0.314,0.911,1.206,0.921,1.217,1.106,0.353,1.157,2.479,1.645,1.150,1.741,Inf,0.294,0.293,Inf,Inf,Inf,Inf,0.281,Inf,Inf,Inf,Inf
Ratio_t0_G_Int=1.000,0.956,0.906,0.771,0.618,0.557,0.996,1.027,0.967,0.849,0.646,0.662,1.652,1.060,0.965,0.899,0.747,0.512,1.038,1.015,1.020,0.935,0.757,0.550,2.790,1.205,1.196,1.107,0.853,0.501,1.203,1.394,1.407,1.100,0.704,0.677,Inf,Inf,Inf,Inf,Inf,Inf,Inf,Inf,Inf,Inf,Inf,Inf,0.913,0.948,0.949,0.918,0.918,0.865,0.913,0.926,0.905,0.982,0.892,1.013,0.908,0.957,0.903,0.848,0.877,0.888,0.929,0.813,0.874,0.898,0.859,0.946,-1.659,0.968,0.975,0.904,0.906,0.927,-1.771,1.163,1.473,1.227,1.051,1.287,Inf,Inf,Inf,Inf,Inf,Inf,Inf,Inf,Inf,Inf,Inf,Inf
Ref_Curve_Array=1,1,1,1,1,1,1,1,1,1,1,1,1,1,1,1,1,1,1,1,1,1,1,1,1,1,1,1,1,1,1,1,1,1,1,1,1,1,1,1,1,1,1,1,1,1,1,1,1,1,1,1,1,1,1,1,1,1,1,1,1,1,1,1,1,1,1,1,1,1,1,1,1,1,1,1,1,1,1,1,1,1,1,1,1,1,1,1,1,1,1,1,1,1,1,1
Default_ref=0
Comm_Map=,,,,,
Comm_Consol=,,,,,,,,
Comm_Screen=,,,,,
Analysis_Set=A,A,A,A,A,A,A,A,A,A,A,A,A,A,A,A,A,A,A,A,A,A,A,A,A,A,A,A,A,A,A,A,A,A,A,A,A,A,A,A,A,A,A,A,A,A,A,A,A,A,A,A,A,A,A,A,A,A,A,A,A,A,A,A,A,A,A,A,A,A,A,A,A,A,A,A,A,A,A,A,A,A,A,A,A,A,A,A,A,A,A,A,A,A,A,A
Ref_Type=single_ref,single_ref,single_ref,single_ref,single_ref,single_ref,single_ref,single_ref,single_ref,single_ref,single_ref,single_ref,single_ref,single_ref,single_ref,single_ref,single_ref,single_ref,single_ref,single_ref,single_ref,single_ref,single_ref,single_ref,single_ref,single_ref,single_ref,single_ref,single_ref,single_ref,single_ref,single_ref,single_ref,single_ref,single_ref,single_ref,single_ref,single_ref,single_ref,single_ref,single_ref,single_ref,single_ref,single_ref,single_ref,single_ref,single_ref,single_ref,single_ref,single_ref,single_ref,single_ref,single_ref,single_ref,single_ref,single_ref,single_ref,single_ref,single_ref,single_ref,single_ref,single_ref,single_ref,single_ref,single_ref,single_ref,single_ref,single_ref,single_ref,single_ref,single_ref,single_ref,single_ref,single_ref,single_ref,single_ref,single_ref,single_ref,single_ref,single_ref,single_ref,single_ref,single_ref,single_ref,single_ref,single_ref,single_ref,single_ref,single_ref,single_ref,single_ref,single_ref,single_ref,single_ref,single_ref,single_ref
Wells_In_Use=0,0,0,0,0,0,0,0,0,0,0,0,0,0,0,0,0,0,0,0,0,0,0,0,0,0,0,0,0,0,0,0,0,0,0,0,0,0,0,0,0,0,0,0,0,0,0,0,0,0,0,0,0,0,0,0,0,0,0,0,0,0,0,0,0,0,0,0,0,0,0,0,0,0,0,0,0,0,0,0,0,0,0,0,0,0,0,0,0,0,0,0,0,0,0,0
[Flor:]
[Flor2:]
[Lumin:]
[Data:]
Read=DateTime	RunT[s]	Temp	Well_1	Well_2	Well_3	Well_4	Well_5	Well_6	Well_7	Well_8	Well_9	Well_10	Well_11	Well_12	Well_13	Well_14	Well_15	Well_16	Well_17	Well_18	Well_19	Well_20	Well_21	Well_22	Well_23	Well_24	Well_25	Well_26	Well_27	Well_28	Well_29	Well_30	Well_31	Well_32	Well_33	Well_34	Well_35	Well_36	Well_37	Well_38	Well_39	Well_40	Well_41	Well_42	Well_43	Well_44	Well_45	Well_46	Well_47	Well_48	Well_49	Well_50	Well_51	Well_52	Well_53	Well_54	Well_55	Well_56	Well_57	Well_58	Well_59	Well_60	Well_61	Well_62	Well_63	Well_64	Well_65	Well_66	Well_67	Well_68	Well_69	Well_70	Well_71	Well_72	Well_73	Well_74	Well_75	Well_76	Well_77	Well_78	Well_79	Well_80	Well_81	Well_82	Well_83	Well_84	Well_85	Well_86	Well_87	Well_88	Well_89	Well_90	Well_91	Well_92	Well_93	Well_94	Well_95	Well_96
1=16:26:10	867	300	0.0936	0.0835	0.0841	0.0854	0.0846	0.0839	0.0835	0.0827	0.0826	0.0826	0.0838	0.0840	0.0828	0.0843	0.0842	0.0850	0.0859	0.0851	0.0840	0.0841	0.0838	0.0851	0.0863	0.0851	0.0936	0.0845	0.0859	0.0848	0.0885	0.0843	0.0854	0.0863	0.0829	0.0855	0.0850	0.0848	0.0823	0.0826	0.0823	0.0837	0.0843	0.0834	0.0834	0.0846	0.0840	0.0848	0.0836	0.0843	0.0967	0.0829	0.0837	0.0838	0.0853	0.0841	0.0848	0.0874	0.0842	0.0869	0.0838	0.0849	0.0817	0.0833	0.0826	0.0828	0.0846	0.0840	0.0833	0.0840	0.0844	0.0832	0.0845	0.0836	0.0658	0.0655	0.0655	0.0665	0.0669	0.0666	0.0666	0.0678	0.0691	0.0693	0.0722	0.0667	0.0659	0.0652	0.0656	0.0661	0.0687	0.0655	0.0674	0.0676	0.0675	0.0724	0.0688	0.0671
2=16:40:51	1747	298	0.0912	0.0847	0.0834	0.0839	0.0833	0.0834	0.0831	0.0809	0.0831	0.0811	0.0829	0.0839	0.0830	0.0821	0.0827	0.0837	0.0832	0.0830	0.0819	0.0835	0.0813	0.0826	0.0832	0.0852	0.0855	0.0813	0.0841	0.0843	0.0846	0.0820	0.0828	0.0828	0.0824	0.0839	0.0833	0.0823	0.0814	0.0815	0.0818	0.0814	0.0833	0.0816	0.0817	0.0832	0.0834	0.0829	0.0830	0.0824	0.0913	0.0832	0.0821	0.0826	0.0823	0.0835	0.0818	0.0830	0.0834	0.0823	0.0830	0.0840	0.0822	0.0817	0.0813	0.0831	0.0841	0.0808	0.0820	0.0819	0.0819	0.0816	0.0827	0.0830	0.0654	0.0651	0.0649	0.0653	0.0665	0.0678	0.0687	0.0691	0.0699	0.0692	0.0723	0.0663	0.0654	0.0648	0.0651	0.0665	0.0690	0.0661	0.0679	0.0681	0.0672	0.0725	0.0681	0.0666
3=16:55:32	2628	298	0.0919	0.0841	0.0840	0.0853	0.0846	0.0841	0.0831	0.0824	0.0827	0.0820	0.0840	0.0838	0.0822	0.0841	0.0842	0.0830	0.0843	0.0837	0.0834	0.0836	0.0824	0.0825	0.0832	0.0852	0.0942	0.0847	0.0854	0.0832	0.0861	0.0833	0.0836	0.0841	0.0824	0.0844	0.0831	0.0831	0.0825	0.0816	0.0824	0.0825	0.0845	0.0827	0.0828	0.0836	0.0821	0.0824	0.0818	0.0825	0.0926	0.0825	0.0831	0.0846	0.0861	0.0836	0.0828	0.0838	0.0828	0.0827	0.0827	0.0836	0.0823	0.0831	0.0818	0.0823	0.0838	0.0822	0.0820	0.0821	0.0821	0.0823	0.0835	0.0843	0.0655	0.0655	0.0653	0.0662	0.0663	0.0676	0.0690	0.0694	0.0692	0.0693	0.0723	0.0666	0.0654	0.0648	0.0650	0.0656	0.0690	0.0665	0.0679	0.0683	0.0682	0.0728	0.0682	0.0665
4=17:10:12	3509	300	0.0918	0.0848	0.0826	0.0844	0.0847	0.0835	0.0832	0.0816	0.0823	0.0823	0.0815	0.0835	0.0816	0.0852	0.0822	0.0839	0.0842	0.0845	0.0816	0.0826	0.0823	0.0832	0.0823	0.0862	0.0874	0.0834	0.0854	0.0840	0.0878	0.0821	0.0837	0.0819	0.0822	0.0843	0.0828	0.0829	0.0834	0.0817	0.0826	0.0826	0.0816	0.0827	0.0822	0.0838	0.0815	0.0826	0.0816	0.0825	0.0919	0.0833	0.0811	0.0834	0.0850	0.0826	0.0821	0.0825	0.0830	0.0821	0.0815	0.0841	0.0821	0.0839	0.0811	0.0828	0.0838	0.0812	0.0812	0.0829	0.0816	0.0824	0.0830	0.0847	0.0655	0.0653	0.0652	0.0661	0.0652	0.0674	0.0685	0.0694	0.0701	0.0689	0.0718	0.0664	0.0652	0.0648	0.0650	0.0664	0.0687	0.0664	0.0681	0.0678	0.0678	0.0726	0.0682	0.0664
5=17:24:53	4390	301	0.0914	0.0849	0.0834	0.0842	0.0840	0.0840	0.0822	0.0830	0.0814	0.0812	0.0826	0.0833	0.0827	0.0826	0.0833	0.0832	0.0844	0.0824	0.0839	0.0826	0.0828	0.0813	0.0828	0.0855	0.0932	0.0820	0.0850	0.0838	0.0858	0.0819	0.0825	0.0835	0.0807	0.0833	0.0829	0.0830	0.0825	0.0820	0.0824	0.0809	0.0845	0.0821	0.0822	0.0828	0.0824	0.0818	0.0823	0.0832	0.0979	0.0836	0.0826	0.0811	0.0843	0.0827	0.0819	0.0836	0.0815	0.0831	0.0813	0.0848	0.0823	0.0827	0.0814	0.0830	0.0835	0.0817	0.0820	0.0812	0.0820	0.0815	0.0829	0.0871	0.0653	0.0652	0.0641	0.0659	0.0663	0.0672	0.0684	0.0693	0.0697	0.0686	0.0711	0.0660	0.0651	0.0643	0.0646	0.0663	0.0687	0.0660	0.0675	0.0681	0.0675	0.0725	0.0680	0.0661
6=17:39:34	5270	298	0.0909	0.0842	0.0840	0.0838	0.0839	0.0846	0.0827	0.0821	0.0809	0.0826	0.0829	0.0833	0.0842	0.0809	0.0830	0.0846	0.0843	0.0831	0.0830	0.0837	0.0824	0.0816	0.0827	0.0862	0.0918	0.0803	0.0832	0.0842	0.0873	0.0830	0.0836	0.0840	0.0817	0.0840	0.0827	0.0827	0.0804	0.0826	0.0825	0.0815	0.0840	0.0824	0.0812	0.0837	0.0822	0.0825	0.0816	0.0835	0.0957	0.0835	0.0827	0.0812	0.0832	0.0832	0.0824	0.0843	0.0831	0.0832	0.0818	0.0834	0.0837	0.0820	0.0812	0.0831	0.0827	0.0815	0.0816	0.0825	0.0809	0.0816	0.0827	0.0842	0.0650	0.0646	0.0646	0.0656	0.0657	0.0669	0.0682	0.0690	0.0691	0.0681	0.0709	0.0657	0.0647	0.0635	0.0643	0.0659	0.0683	0.0658	0.0672	0.0677	0.0672	0.0718	0.0676	0.0657
7=17:54:15	6151	301	0.0911	0.0852	0.0853	0.0860	0.0857	0.0843	0.0851	0.0827	0.0834	0.0832	0.0839	0.0841	0.0842	0.0859	0.0840	0.0846	0.0837	0.0855	0.0850	0.0854	0.0832	0.0850	0.0841	0.0850	0.0952	0.0854	0.0853	0.0847	0.0870	0.0845	0.0846	0.0839	0.0838	0.0856	0.0839	0.0846	0.0838	0.0834	0.0843	0.0837	0.0859	0.0836	0.0841	0.0844	0.0833	0.0846	0.0837	0.0850	0.0984	0.0851	0.0835	0.0857	0.0866	0.0846	0.0840	0.0858	0.0839	0.0835	0.0827	0.0843	0.0845	0.0835	0.0837	0.0844	0.0842	0.0835	0.0828	0.0838	0.0829	0.0834	0.0844	0.0840	0.0652	0.0646	0.0647	0.0656	0.0659	0.0674	0.0680	0.0687	0.0692	0.0675	0.0719	0.0653	0.0649	0.0646	0.0633	0.0660	0.0684	0.0659	0.0673	0.0677	0.0670	0.0728	0.0675	0.0661
8=18:08:55	7032	301	0.0934	0.0858	0.0858	0.0877	0.0853	0.0850	0.0843	0.0838	0.0814	0.0832	0.0837	0.0846	0.0838	0.0839	0.0846	0.0851	0.0846	0.0842	0.0846	0.0855	0.0836	0.0831	0.0838	0.0874	0.0899	0.0842	0.0855	0.0848	0.0873	0.0835	0.0847	0.0855	0.0828	0.0854	0.0834	0.0838	0.0824	0.0834	0.0829	0.0833	0.0851	0.0840	0.0835	0.0844	0.0830	0.0834	0.0824	0.0845	0.0990	0.0845	0.0841	0.0832	0.0865	0.0841	0.0837	0.0841	0.0828	0.0843	0.0825	0.0844	0.0840	0.0839	0.0823	0.0856	0.0829	0.0833	0.0820	0.0835	0.0819	0.0834	0.0839	0.0855	0.0650	0.0648	0.0636	0.0655	0.0658	0.0674	0.0682	0.0688	0.0690	0.0677	0.0709	0.0656	0.0648	0.0636	0.0642	0.0659	0.0682	0.0658	0.0669	0.0674	0.0667	0.0719	0.0672	0.0657
9=18:23:36	7913	298	0.0935	0.0840	0.0843	0.0873	0.0855	0.0841	0.0836	0.0846	0.0839	0.0817	0.0845	0.0844	0.0844	0.0855	0.0854	0.0833	0.0849	0.0854	0.0844	0.0843	0.0837	0.0855	0.0842	0.0859	0.0930	0.0859	0.0843	0.0842	0.0875	0.0853	0.0849	0.0846	0.0840	0.0850	0.0836	0.0851	0.0849	0.0816	0.0837	0.0839	0.0853	0.0824	0.0844	0.0857	0.0837	0.0837	0.0831	0.0849	0.0894	0.0823	0.0845	0.0852	0.0863	0.0841	0.0818	0.0858	0.0836	0.0827	0.0835	0.0838	0.0845	0.0857	0.0822	0.0827	0.0851	0.0837	0.0830	0.0833	0.0841	0.0840	0.0846	0.0852	0.0650	0.0649	0.0649	0.0654	0.0658	0.0674	0.0682	0.0685	0.0689	0.0682	0.0722	0.0656	0.0648	0.0645	0.0644	0.0656	0.0680	0.0655	0.0668	0.0674	0.0667	0.0727	0.0676	0.0661
10=18:38:17	8793	301	0.0980	0.0882	0.0877	0.0881	0.0871	0.0876	0.0861	0.0867	0.0857	0.0853	0.0859	0.0866	0.0859	0.0860	0.0866	0.0854	0.0866	0.0851	0.0862	0.0868	0.0866	0.0867	0.0865	0.0886	0.0974	0.0860	0.0876	0.0864	0.0901	0.0858	0.0864	0.0884	0.0849	0.0877	0.0864	0.0862	0.0848	0.0847	0.0918	0.0838	0.0870	0.0847	0.0867	0.0868	0.0845	0.0855	0.0851	0.0868	0.1050	0.0863	0.0864	0.0860	0.0879	0.0858	0.0845	0.0871	0.0849	0.0865	0.0847	0.0873	0.0853	0.0874	0.0843	0.0866	0.0859	0.0842	0.0839	0.0859	0.0852	0.0844	0.0859	0.0879	0.0650	0.0649	0.0649	0.0657	0.0658	0.0676	0.0681	0.0690	0.0681	0.0682	0.0723	0.0657	0.0653	0.0649	0.0641	0.0661	0.0685	0.0657	0.0670	0.0676	0.0668	0.0733	0.0676	0.0660
11=18:52:58	9674	303	0.0978	0.0882	0.0884	0.0890	0.0883	0.0880	0.0866	0.0877	0.0862	0.0862	0.0877	0.0872	0.0855	0.0878	0.0877	0.0870	0.0870	0.0858	0.0872	0.0864	0.0867	0.0865	0.0872	0.0910	0.0950	0.0877	0.0890	0.0866	0.0904	0.0862	0.0883	0.0887	0.0863	0.0883	0.0866	0.0873	0.0863	0.0856	0.0862	0.0844	0.0869	0.0848	0.0865	0.0868	0.0846	0.0866	0.0855	0.0887	0.1020	0.0874	0.0875	0.0870	0.0887	0.0857	0.0856	0.0881	0.0853	0.0867	0.0858	0.0879	0.0862	0.0887	0.0848	0.0861	0.0865	0.0847	0.0837	0.0861	0.0852	0.0856	0.0874	0.0895	0.0649	0.0646	0.0645	0.0653	0.0657	0.0672	0.0678	0.0687	0.0678	0.0679	0.0721	0.0655	0.0650	0.0644	0.0644	0.0661	0.0679	0.0653	0.0665	0.0673	0.0664	0.0729	0.0672	0.0658
12=19:07:38	10555	301	0.0992	0.0912	0.0900	0.0879	0.0884	0.0880	0.0886	0.0880	0.0868	0.0876	0.0866	0.0880	0.0874	0.0883	0.0878	0.0907	0.0869	0.0867	0.0883	0.0892	0.0880	0.0885	0.0879	0.0927	0.0966	0.0885	0.0897	0.0877	0.0911	0.0850	0.0885	0.0885	0.0864	0.0890	0.0870	0.0872	0.0866	0.0867	0.0866	0.0852	0.0864	0.0863	0.0878	0.0884	0.0865	0.0885	0.0865	0.0894	0.0998	0.0893	0.0884	0.0864	0.0884	0.0859	0.0852	0.0879	0.0863	0.0878	0.0857	0.0881	0.0870	0.0892	0.0858	0.0873	0.0864	0.0851	0.0845	0.0881	0.0863	0.0866	0.0870	0.0908	0.0652	0.0648	0.0651	0.0658	0.0651	0.0675	0.0683	0.0691	0.0688	0.0681	0.0729	0.0657	0.0650	0.0648	0.0647	0.0667	0.0685	0.0658	0.0665	0.0672	0.0667	0.0733	0.0676	0.0660
13=19:22:19	11436	301	0.1031	0.0919	0.0937	0.0907	0.0898	0.0877	0.0899	0.0900	0.0888	0.0891	0.0900	0.0888	0.0892	0.0901	0.0902	0.0887	0.0867	0.0876	0.0898	0.0900	0.0891	0.0903	0.0895	0.0952	0.0999	0.0907	0.0906	0.0885	0.0931	0.0877	0.0908	0.0917	0.0884	0.0905	0.0895	0.0893	0.0869	0.0867	0.0875	0.0867	0.0884	0.0860	0.0894	0.0899	0.0882	0.0891	0.0885	0.0922	0.1033	0.0895	0.0902	0.0888	0.0899	0.0873	0.0880	0.0911	0.0880	0.0907	0.0887	0.0906	0.0897	0.0926	0.0874	0.0883	0.0868	0.0866	0.0861	0.0895	0.0879	0.0888	0.0893	0.0910	0.0654	0.0650	0.0649	0.0657	0.0661	0.0677	0.0682	0.0683	0.0691	0.0682	0.0729	0.0658	0.0652	0.0648	0.0646	0.0668	0.0674	0.0656	0.0670	0.0679	0.0667	0.0735	0.0676	0.0662
14=19:37:00	12316	298	0.1022	0.0925	0.0937	0.0913	0.0896	0.0892	0.0919	0.0925	0.0914	0.0910	0.0916	0.0910	0.0907	0.0917	0.0914	0.0884	0.0882	0.0884	0.0923	0.0918	0.0912	0.0927	0.0915	0.0966	0.1036	0.0914	0.0923	0.0877	0.0930	0.0879	0.0923	0.0932	0.0914	0.0930	0.0915	0.0918	0.0891	0.0889	0.0888	0.0877	0.0892	0.0863	0.0910	0.0916	0.0885	0.0911	0.0899	0.0923	0.1039	0.0897	0.0911	0.0899	0.0907	0.0872	0.0887	0.0930	0.0890	0.0909	0.0903	0.0915	0.0909	0.0926	0.0890	0.0886	0.0876	0.0870	0.0866	0.0900	0.0896	0.0887	0.0907	0.0932	0.0651	0.0650	0.0649	0.0658	0.0657	0.0673	0.0678	0.0686	0.0677	0.0679	0.0730	0.0658	0.0647	0.0647	0.0645	0.0659	0.0681	0.0651	0.0667	0.0672	0.0664	0.0732	0.0674	0.0660
15=19:51:44	13200	301	0.1000	0.0947	0.0927	0.0908	0.0881	0.0875	0.0914	0.0907	0.0905	0.0901	0.0904	0.0908	0.0924	0.0919	0.0913	0.0893	0.0870	0.0889	0.0914	0.0929	0.0898	0.0923	0.0911	0.0948	0.1033	0.0915	0.0902	0.0898	0.0932	0.0868	0.0919	0.0928	0.0904	0.0919	0.0895	0.0903	0.0887	0.0886	0.0920	0.0875	0.0892	0.0870	0.0901	0.0911	0.0899	0.0903	0.0885	0.0914	0.1134	0.0926	0.0914	0.0895	0.0895	0.0873	0.0877	0.0919	0.0890	0.0913	0.0900	0.0918	0.0912	0.0932	0.0883	0.0886	0.0872	0.0861	0.0863	0.0911	0.0894	0.0898	0.0907	0.0938	0.0645	0.0642	0.0643	0.0651	0.0653	0.0667	0.0673	0.0673	0.0677	0.0674	0.0726	0.0653	0.0643	0.0642	0.0640	0.0659	0.0674	0.0648	0.0658	0.0667	0.0659	0.0730	0.0668	0.0654
16=20:06:24	14081	300	0.1008	0.0954	0.0928	0.0899	0.0897	0.0892	0.0923	0.0929	0.0919	0.0913	0.0921	0.0922	0.0909	0.0916	0.0916	0.0902	0.0887	0.0874	0.0923	0.0987	0.0927	0.0929	0.0926	0.0996	0.0997	0.0899	0.0932	0.0903	0.0929	0.0873	0.0939	0.0947	0.0925	0.0931	0.0922	0.0922	0.0913	0.0891	0.0909	0.0863	0.0895	0.0870	0.0923	0.0915	0.0912	0.0936	0.0912	0.0930	0.1073	0.0930	0.0904	0.0876	0.0906	0.0875	0.0881	0.0935	0.0911	0.0924	0.0917	0.0941	0.0904	0.0908	0.0878	0.0903	0.0884	0.0862	0.0865	0.0924	0.0912	0.0902	0.0924	0.0978	0.0647	0.0646	0.0645	0.0656	0.0654	0.0670	0.0673	0.0671	0.0681	0.0674	0.0730	0.0654	0.0648	0.0642	0.0648	0.0661	0.0676	0.0651	0.0658	0.0670	0.0657	0.0729	0.0671	0.0655
17=20:21:05	14962	298	0.1101	0.0984	0.0946	0.0936	0.0908	0.0890	0.0941	0.0932	0.0943	0.0935	0.0937	0.0932	0.0927	0.0960	0.0915	0.0913	0.0896	0.0902	0.0932	0.0957	0.0937	0.0965	0.0938	0.0996	0.1109	0.0972	0.0949	0.0904	0.0927	0.0877	0.0964	0.0958	0.0944	0.0955	0.0946	0.0935	0.0940	0.0920	0.0930	0.0895	0.0887	0.0875	0.0942	0.0936	0.0916	0.0956	0.0922	0.0950	0.1050	0.0942	0.0918	0.0912	0.0919	0.0880	0.0885	0.0970	0.0935	0.0949	0.0925	0.0949	0.0930	0.0951	0.0912	0.0902	0.0890	0.0873	0.0863	0.0947	0.0922	0.0928	0.0940	0.0985	0.0643	0.0645	0.0644	0.0648	0.0652	0.0662	0.0668	0.0678	0.0675	0.0662	0.0726	0.0653	0.0642	0.0639	0.0633	0.0662	0.0674	0.0646	0.0657	0.0664	0.0656	0.0728	0.0666	0.0653
18=20:35:46	15842	301	0.1059	0.0989	0.0997	0.0963	0.0914	0.0893	0.0971	0.0972	0.0967	0.0969	0.0967	0.0952	0.0973	0.0987	0.0980	0.0935	0.0907	0.0909	0.0983	0.0985	0.0973	0.1006	0.0979	0.1034	0.1069	0.1001	0.0969	0.0920	0.0945	0.0885	0.0991	0.0990	0.0951	0.0967	0.0964	0.0970	0.0943	0.0949	0.0988	0.0912	0.0909	0.0876	0.0971	0.0961	0.0945	0.0969	0.0945	0.1018	0.1158	0.0962	0.0972	0.0936	0.0932	0.0875	0.0904	0.0992	0.0944	0.0975	0.0953	0.0958	0.0962	0.1009	0.0936	0.0916	0.0902	0.0883	0.0876	0.0974	0.0954	0.0955	0.0963	0.1008	0.0643	0.0643	0.0644	0.0649	0.0653	0.0664	0.0665	0.0679	0.0680	0.0672	0.0729	0.0653	0.0641	0.0640	0.0639	0.0663	0.0667	0.0640	0.0657	0.0664	0.0656	0.0729	0.0668	0.0652
19=20:50:27	16723	300	0.1185	0.1070	0.1059	0.1026	0.0942	0.0917	0.1050	0.1041	0.1032	0.1024	0.1023	0.1024	0.1018	0.1040	0.1023	0.0970	0.0913	0.0948	0.1034	0.1053	0.1012	0.1055	0.1036	0.1066	0.1200	0.1047	0.1017	0.0966	0.0971	0.0915	0.1054	0.1068	0.1042	0.1047	0.1019	0.1018	0.0983	0.0994	0.1015	0.0942	0.0938	0.0902	0.1021	0.1008	0.0998	0.1038	0.0991	0.1031	0.1179	0.1024	0.1013	0.0959	0.0955	0.0905	0.0940	0.1063	0.1007	0.1031	0.1003	0.1020	0.1003	0.1032	0.0984	0.0954	0.0929	0.0893	0.0892	0.1026	0.0984	0.0998	0.1000	0.1003	0.0647	0.0646	0.0642	0.0654	0.0654	0.0665	0.0670	0.0682	0.0679	0.0672	0.0726	0.0659	0.0645	0.0637	0.0644	0.0665	0.0680	0.0648	0.0658	0.0666	0.0657	0.0723	0.0668	0.0655
20=21:05:07	17604	301	0.1178	0.1090	0.1050	0.0994	0.0939	0.0924	0.1018	0.1025	0.1025	0.1009	0.1019	0.1019	0.1000	0.1048	0.1003	0.0963	0.0945	0.0940	0.1028	0.1046	0.1026	0.1043	0.1023	0.1090	0.1169	0.1038	0.1026	0.0954	0.0977	0.0890	0.1043	0.1050	0.1016	0.1030	0.1023	0.1020	0.0999	0.0981	0.1002	0.0934	0.0930	0.0892	0.1013	0.0996	0.0986	0.1032	0.0997	0.1025	0.1113	0.1025	0.0991	0.0956	0.0949	0.0889	0.0915	0.1047	0.1009	0.1012	0.0996	0.1025	0.0984	0.0985	0.0964	0.0949	0.0919	0.0885	0.0877	0.1018	0.0990	0.0985	0.1003	0.1081	0.0648	0.0646	0.0647	0.0654	0.0658	0.0667	0.0668	0.0683	0.0680	0.0667	0.0737	0.0658	0.0647	0.0646	0.0639	0.0667	0.0679	0.0649	0.0658	0.0669	0.0656	0.0734	0.0672	0.0657
21=21:19:48	18485	301	0.1255	0.1125	0.1107	0.1046	0.0954	0.0942	0.1070	0.1071	0.1072	0.1057	0.1065	0.1035	0.1063	0.1057	0.1067	0.0978	0.0944	0.0933	0.1078	0.1073	0.1070	0.1085	0.1075	0.1096	0.1188	0.1080	0.1022	0.0972	0.0987	0.0911	0.1086	0.1104	0.1067	0.1070	0.1072	0.1054	0.0990	0.1015	0.1022	0.0943	0.0941	0.0884	0.1050	0.1030	0.1029	0.1078	0.1041	0.1091	0.1249	0.1041	0.1035	0.0969	0.0950	0.0896	0.0932	0.1080	0.1031	0.1066	0.1044	0.1070	0.1029	0.1048	0.0982	0.0969	0.0920	0.0890	0.0889	0.1044	0.1017	0.1021	0.1040	0.1115	0.0643	0.0642	0.0641	0.0651	0.0650	0.0660	0.0662	0.0676	0.0669	0.0668	0.0732	0.0661	0.0640	0.0641	0.0641	0.0654	0.0673	0.0643	0.0652	0.0659	0.0651	0.0728	0.0666	0.0650
22=21:34:29	19365	300	0.1220	0.1126	0.1128	0.1060	0.0966	0.0919	0.1098	0.1080	0.1089	0.1086	0.1100	0.1071	0.1104	0.1101	0.1065	0.1017	0.0938	0.0983	0.1095	0.1118	0.1076	0.1147	0.1104	0.1166	0.1268	0.1100	0.1057	0.0972	0.0990	0.0912	0.1122	0.1123	0.1111	0.1109	0.1103	0.1094	0.1031	0.1035	0.1083	0.0984	0.0944	0.0906	0.1077	0.1063	0.1053	0.1121	0.1067	0.1130	0.1183	0.1060	0.1058	0.0989	0.0954	0.0895	0.0938	0.1124	0.1070	0.1107	0.1077	0.1105	0.1067	0.1107	0.1013	0.0980	0.0934	0.0905	0.0897	0.1082	0.1041	0.1056	0.1076	0.1101	0.0645	0.0644	0.0644	0.0652	0.0655	0.0662	0.0663	0.0671	0.0675	0.0665	0.0737	0.0664	0.0643	0.0641	0.0639	0.0664	0.0678	0.0644	0.0654	0.0661	0.0653	0.0732	0.0669	0.0651
23=21:49:10	20246	300	0.1323	0.1270	0.1225	0.1119	0.1009	0.0971	0.1204	0.1203	0.1210	0.1182	0.1185	0.1154	0.1126	0.1156	0.1142	0.1073	0.0981	0.0981	0.1191	0.1196	0.1200	0.1230	0.1199	0.1245	0.1336	0.1152	0.1145	0.1029	0.1029	0.0916	0.1196	0.1209	0.1148	0.1163	0.1174	0.1144	0.1061	0.1086	0.1097	0.0985	0.0976	0.0910	0.1146	0.1102	0.1105	0.1176	0.1124	0.1214	0.1382	0.1112	0.1107	0.1025	0.0987	0.0906	0.0944	0.1190	0.1102	0.1157	0.1129	0.1150	0.1076	0.1114	0.1060	0.1017	0.0931	0.0898	0.0897	0.1125	0.1082	0.1077	0.1115	0.1228	0.0641	0.0638	0.0639	0.0648	0.0649	0.0646	0.0657	0.0661	0.0671	0.0666	0.0736	0.0664	0.0640	0.0637	0.0648	0.0661	0.0672	0.0640	0.0646	0.0654	0.0649	0.0729	0.0665	0.0648
24=22:03:51	21127	301	0.1395	0.1322	0.1279	0.1179	0.1044	0.0985	0.1296	0.1311	0.1287	0.1270	0.1282	0.1235	0.1194	0.1243	0.1210	0.1111	0.0981	0.1029	0.1267	0.1314	0.1268	0.1333	0.1275	0.1335	0.1375	0.1235	0.1173	0.1068	0.1036	0.0931	0.1307	0.1341	0.1299	0.1283	0.1251	0.1248	0.1133	0.1135	0.1159	0.1052	0.0987	0.0934	0.1249	0.1190	0.1185	0.1269	0.1204	0.1240	0.1358	0.1174	0.1174	0.1080	0.1019	0.0933	0.0974	0.1291	0.1199	0.1279	0.1222	0.1239	0.1139	0.1165	0.1111	0.1049	0.0967	0.0920	0.0906	0.1220	0.1140	0.1156	0.1180	0.1208	0.0644	0.0645	0.0645	0.0650	0.0654	0.0658	0.0659	0.0656	0.0673	0.0670	0.0740	0.0670	0.0643	0.0643	0.0653	0.0663	0.0671	0.0645	0.0653	0.0662	0.0653	0.0733	0.0668	0.0653
25=22:18:31	22008	301	0.1410	0.1323	0.1272	0.1180	0.1015	0.0984	0.1261	0.1282	0.1296	0.1292	0.1279	0.1267	0.1270	0.1194	0.1207	0.1115	0.0983	0.1021	0.1253	0.1300	0.1257	0.1356	0.1294	0.1314	0.1359	0.1214	0.1160	0.1075	0.1053	0.0938	0.1288	0.1317	0.1262	0.1285	0.1280	0.1274	0.1110	0.1156	0.1148	0.1036	0.0992	0.0918	0.1239	0.1199	0.1200	0.1282	0.1200	0.1295	0.1453	0.1165	0.1149	0.1061	0.0970	0.0919	0.0963	0.1278	0.1202	0.1290	0.1220	0.1247	0.1160	0.1163	0.1107	0.1034	0.0964	0.0894	0.0909	0.1201	0.1146	0.1153	0.1185	0.1215	0.0651	0.0646	0.0644	0.0644	0.0657	0.0659	0.0662	0.0667	0.0678	0.0672	0.0744	0.0677	0.0646	0.0645	0.0664	0.0666	0.0682	0.0647	0.0658	0.0663	0.0644	0.0740	0.0673	0.0655
26=22:33:12	22889	300	0.1564	0.1493	0.1393	0.1272	0.1062	0.1012	0.1398	0.1409	0.1415	0.1390	0.1402	0.1358	0.1299	0.1376	0.1344	0.1183	0.1033	0.1068	0.1417	0.1474	0.1425	0.1498	0.1418	0.1430	0.1578	0.1333	0.1295	0.1132	0.1092	0.0955	0.1442	0.1502	0.1442	0.1430	0.1420	0.1404	0.1206	0.1233	0.1244	0.1106	0.1030	0.0945	0.1383	0.1309	0.1315	0.1441	0.1339	0.1386	0.1432	0.1235	0.1250	0.1120	0.1040	0.0936	0.0975	0.1428	0.1310	0.1432	0.1348	0.1390	0.1187	0.1214	0.1185	0.1105	0.0982	0.0925	0.0913	0.1306	0.1196	0.1223	0.1272	0.1293	0.0643	0.0643	0.0643	0.0649	0.0651	0.0652	0.0654	0.0660	0.0669	0.0665	0.0742	0.0676	0.0643	0.0634	0.0657	0.0656	0.0674	0.0640	0.0652	0.0658	0.0652	0.0737	0.0669	0.0651
27=22:47:53	23769	300	0.1657	0.1558	0.1491	0.1321	0.1094	0.1031	0.1449	0.1454	0.1474	0.1406	0.1418	0.1407	0.1338	0.1402	0.1351	0.1212	0.1058	0.1090	0.1462	0.1494	0.1445	0.1536	0.1465	0.1547	0.1627	0.1383	0.1334	0.1161	0.1126	0.0953	0.1484	0.1501	0.1417	0.1441	0.1442	0.1383	0.1235	0.1257	0.1289	0.1134	0.1042	0.0953	0.1410	0.1333	0.1334	0.1450	0.1368	0.1470	0.1518	0.1272	0.1298	0.1140	0.1054	0.0929	0.0975	0.1438	0.1300	0.1423	0.1369	0.1388	0.1212	0.1263	0.1198	0.1116	0.0980	0.0927	0.0913	0.1331	0.1221	0.1246	0.1286	0.1352	0.0647	0.0646	0.0648	0.0655	0.0656	0.0652	0.0654	0.0665	0.0675	0.0673	0.0748	0.0682	0.0645	0.0646	0.0665	0.0661	0.0681	0.0634	0.0652	0.0659	0.0651	0.0738	0.0674	0.0654
28=23:02:34	24650	301	0.1743	0.1715	0.1643	0.1463	0.1155	0.1070	0.1638	0.1656	0.1655	0.1607	0.1646	0.1584	0.1482	0.1557	0.1487	0.1303	0.1095	0.1140	0.1642	0.1705	0.1653	0.1749	0.1639	0.1668	0.1671	0.1501	0.1459	0.1225	0.1158	0.0973	0.1660	0.1707	0.1694	0.1662	0.1665	0.1626	0.1318	0.1360	0.1382	0.1195	0.1076	0.0981	0.1577	0.1477	0.1461	0.1648	0.1529	0.1626	0.1651	0.1372	0.1395	0.1221	0.1086	0.0961	0.1013	0.1633	0.1467	0.1630	0.1560	0.1553	0.1312	0.1353	0.1299	0.1175	0.1021	0.0950	0.0933	0.1454	0.1314	0.1321	0.1403	0.1431	0.0648	0.0645	0.0645	0.0651	0.0656	0.0657	0.0656	0.0655	0.0665	0.0666	0.0750	0.0686	0.0645	0.0643	0.0666	0.0658	0.0678	0.0645	0.0653	0.0659	0.0651	0.0736	0.0673	0.0653
29=23:17:14	25531	301	0.1891	0.1789	0.1739	0.1505	0.1170	0.1087	0.1705	0.1667	0.1682	0.1639	0.1672	0.1601	0.1525	0.1592	0.1562	0.1353	0.1107	0.1150	0.1681	0.1747	0.1673	0.1797	0.1686	0.1748	0.1884	0.1560	0.1473	0.1259	0.1173	0.0975	0.1727	0.1761	0.1698	0.1653	0.1650	0.1625	0.1361	0.1388	0.1423	0.1207	0.1084	0.0963	0.1595	0.1505	0.1499	0.1686	0.1558	0.1655	0.1648	0.1409	0.1433	0.1233	0.1107	0.0947	0.1001	0.1654	0.1502	0.1641	0.1565	0.1548	0.1331	0.1369	0.1312	0.1173	0.1019	0.0936	0.0931	0.1459	0.1326	0.1338	0.1429	0.1466	0.0646	0.0644	0.0645	0.0650	0.0652	0.0656	0.0652	0.0641	0.0674	0.0665	0.0751	0.0690	0.0643	0.0642	0.0666	0.0657	0.0673	0.0640	0.0652	0.0656	0.0650	0.0736	0.0671	0.0656
30=23:31:55	26412	301	0.2047	0.1990	0.1889	0.1612	0.1238	0.1127	0.1817	0.1834	0.1870	0.1803	0.1805	0.1758	0.1656	0.1667	0.1642	0.1430	0.1156	0.1212	0.1825	0.1914	0.1857	0.1968	0.1845	0.1884	0.1818	0.1669	0.1604	0.1336	0.1203	0.0993	0.1909	0.1951	0.1849	0.1844	0.1852	0.1765	0.1424	0.1476	0.1510	0.1286	0.1115	0.0999	0.1766	0.1645	0.1615	0.1867	0.1720	0.1808	0.1743	0.1499	0.1462	0.1268	0.1125	0.0979	0.1026	0.1830	0.1599	0.1785	0.1700	0.1697	0.1409	0.1452	0.1381	0.1233	0.1039	0.0951	0.0940	0.1585	0.1406	0.1426	0.1521	0.1550	0.0646	0.0646	0.0644	0.0653	0.0656	0.0658	0.0659	0.0654	0.0678	0.0662	0.0750	0.0703	0.0645	0.0636	0.0669	0.0666	0.0680	0.0643	0.0655	0.0660	0.0652	0.0726	0.0674	0.0658
31=23:46:36	27293	301	0.2133	0.2122	0.2021	0.1758	0.1298	0.1162	0.2016	0.1947	0.2046	0.1859	0.1939	0.1803	0.1740	0.1714	0.1699	0.1448	0.1163	0.1216	0.1862	0.1948	0.1901	0.2033	0.1941	0.2018	0.1949	0.1713	0.1615	0.1342	0.1245	0.1005	0.1933	0.1963	0.2001	0.1889	0.1975	0.1819	0.1468	0.1494	0.1520	0.1277	0.1115	0.0970	0.1748	0.1658	0.1679	0.1898	0.1766	0.1906	0.1759	0.1489	0.1509	0.1281	0.1105	0.0959	0.1017	0.1895	0.1639	0.1836	0.1847	0.1790	0.1444	0.1435	0.1381	0.1208	0.1038	0.0960	0.0929	0.1596	0.1427	0.1442	0.1547	0.1641	0.0645	0.0647	0.0645	0.0644	0.0656	0.0655	0.0656	0.0653	0.0675	0.0664	0.0762	0.0719	0.0642	0.0644	0.0672	0.0663	0.0676	0.0640	0.0653	0.0652	0.0646	0.0737	0.0674	0.0656
32=00:01:17	28173	300	0.2224	0.2190	0.2064	0.1785	0.1326	0.1187	0.2048	0.2040	0.2035	0.1954	0.1992	0.1941	0.1830	0.1898	0.1842	0.1567	0.1212	0.1280	0.2015	0.2112	0.2033	0.2209	0.2051	0.2084	0.1956	0.1854	0.1734	0.1393	0.1244	0.0994	0.2087	0.2214	0.2003	0.2044	0.2021	0.1969	0.1543	0.1619	0.1643	0.1345	0.1144	0.1003	0.1917	0.1831	0.1783	0.2000	0.1847	0.1982	0.1966	0.1562	0.1574	0.1355	0.1125	0.0964	0.1008	0.1980	0.1697	0.1977	0.1838	0.1854	0.1537	0.1537	0.1431	0.1264	0.1072	0.0958	0.0934	0.1647	0.1452	0.1487	0.1580	0.1626	0.0643	0.0640	0.0636	0.0645	0.0648	0.0651	0.0650	0.0648	0.0665	0.0658	0.0747	0.0665	0.0638	0.0636	0.0660	0.0656	0.0674	0.0637	0.0650	0.0650	0.0636	0.0728	0.0662	0.0647
33=00:15:58	29054	300	0.2577	0.2478	0.2389	0.2060	0.1450	0.1242	0.2403	0.2373	0.2449	0.2364	0.2402	0.2265	0.2000	0.2073	0.2010	0.1693	0.1307	0.1368	0.2306	0.2402	0.2339	0.2574	0.2402	0.2325	0.2196	0.1967	0.1863	0.1501	0.1336	0.1031	0.2433	0.2437	0.2411	0.2409	0.2367	0.2296	0.1691	0.1756	0.1785	0.1461	0.1201	0.1016	0.2206	0.2095	0.2038	0.2368	0.2105	0.2159	0.2039	0.1705	0.1763	0.1457	0.1195	0.0985	0.1061	0.2302	0.2003	0.2294	0.2134	0.2143	0.1587	0.1672	0.1543	0.1326	0.1098	0.0979	0.0959	0.1840	0.1559	0.1630	0.1769	0.1772	0.0641	0.0642	0.0638	0.0639	0.0651	0.0655	0.0654	0.0647	0.0671	0.0660	0.0751	0.0667	0.0638	0.0635	0.0659	0.0659	0.0673	0.0635	0.0648	0.0653	0.0636	0.0731	0.0663	0.0649
34=00:30:38	29935	301	0.2743	0.2785	0.2659	0.2220	0.1531	0.1322	0.2666	0.2607	0.2685	0.2581	0.2608	0.2504	0.2114	0.2275	0.2220	0.1798	0.1336	0.1425	0.2582	0.2692	0.2549	0.2824	0.2660	0.2595	0.2444	0.2192	0.2039	0.1622	0.1401	0.1072	0.2697	0.2773	0.2737	0.2689	0.2641	0.2560	0.1767	0.1883	0.1908	0.1534	0.1259	0.1045	0.2409	0.2277	0.2224	0.2589	0.2371	0.2530	0.2083	0.1803	0.1888	0.1548	0.1258	0.1015	0.1068	0.2532	0.2156	0.2553	0.2390	0.2349	0.1653	0.1737	0.1654	0.1403	0.1121	0.0991	0.0968	0.1989	0.1661	0.1743	0.1893	0.1894	0.0644	0.0646	0.0646	0.0651	0.0652	0.0651	0.0661	0.0652	0.0677	0.0668	0.0759	0.0684	0.0645	0.0643	0.0661	0.0666	0.0680	0.0641	0.0644	0.0656	0.0650	0.0741	0.0670	0.0654
35=00:45:19	30816	301	0.2973	0.2943	0.2823	0.2399	0.1618	0.1346	0.2763	0.2784	0.2859	0.2729	0.2808	0.2598	0.2286	0.2412	0.2388	0.1931	0.1408	0.1526	0.2780	0.2873	0.2778	0.3109	0.2934	0.2779	0.2576	0.2288	0.2100	0.1653	0.1443	0.1078	0.2902	0.3003	0.2911	0.2897	0.2878	0.2760	0.1912	0.2002	0.2057	0.1598	0.1273	0.1063	0.2640	0.2489	0.2395	0.2811	0.2556	0.2697	0.2169	0.1913	0.1992	0.1598	0.1266	0.1010	0.1072	0.2753	0.2221	0.2703	0.2513	0.2485	0.1746	0.1812	0.1724	0.1446	0.1149	0.1007	0.0970	0.2085	0.1728	0.1810	0.1989	0.2036	0.0641	0.0642	0.0641	0.0648	0.0649	0.0659	0.0655	0.0646	0.0668	0.0663	0.0730	0.0661	0.0641	0.0638	0.0657	0.0657	0.0673	0.0639	0.0647	0.0652	0.0645	0.0726	0.0661	0.0648
36=01:00:00	31697	300	0.2910	0.2861	0.2629	0.2225	0.1600	0.1354	0.2759	0.2901	0.2854	0.2954	0.2961	0.2774	0.2372	0.2359	0.2318	0.1917	0.1382	0.1540	0.2812	0.3008	0.2914	0.3187	0.3044	0.2921	0.2479	0.2160	0.2048	0.1641	0.1407	0.1059	0.2747	0.3046	0.2810	0.2960	0.2859	0.2802	0.1967	0.2012	0.1989	0.1561	0.1249	0.1054	0.2656	0.2482	0.2430	0.2885	0.2564	0.2722	0.2170	0.1778	0.1917	0.1483	0.1211	0.0997	0.1053	0.2667	0.2247	0.2883	0.2465	0.2613	0.1798	0.1730	0.1663	0.1436	0.1134	0.1002	0.0959	0.2112	0.1709	0.1808	0.1979	0.2026	0.0644	0.0647	0.0644	0.0645	0.0655	0.0668	0.0660	0.0653	0.0685	0.0672	0.0719	0.0666	0.0644	0.0642	0.0658	0.0668	0.0678	0.0645	0.0654	0.0657	0.0643	0.0729	0.0665	0.0654
37=01:14:41	32577	300	0.3381	0.3257	0.3013	0.2607	0.1758	0.1458	0.3062	0.2982	0.3145	0.3011	0.3025	0.2890	0.2584	0.2662	0.2589	0.2097	0.1454	0.1578	0.2964	0.3156	0.2994	0.3316	0.3113	0.3053	0.2688	0.2561	0.2314	0.1750	0.1483	0.1096	0.3156	0.3238	0.3188	0.3165	0.3100	0.2945	0.2034	0.2149	0.2198	0.1664	0.1301	0.1075	0.2830	0.2721	0.2548	0.3070	0.2776	0.3049	0.2596	0.1975	0.2006	0.1636	0.1283	0.1010	0.1057	0.2895	0.2465	0.2927	0.2702	0.2676	0.1925	0.1858	0.1761	0.1465	0.1157	0.0997	0.0961	0.2231	0.1790	0.1894	0.2071	0.2137	0.0642	0.0641	0.0640	0.0648	0.0653	0.0670	0.0660	0.0644	0.0677	0.0671	0.0718	0.0658	0.0638	0.0640	0.0656	0.0667	0.0674	0.0641	0.0650	0.0657	0.0649	0.0728	0.0661	0.0651
38=01:29:22	33458	300	0.3544	0.3676	0.3508	0.2936	0.1878	0.1532	0.3386	0.3461	0.3329	0.3312	0.3393	0.3176	0.2815	0.2905	0.2850	0.2246	0.1559	0.1694	0.3414	0.3460	0.3325	0.3670	0.3560	0.3328	0.3070	0.2774	0.2449	0.1822	0.1585	0.1120	0.3379	0.3674	0.3410	0.3590	0.3404	0.3342	0.2192	0.2323	0.2333	0.1744	0.1356	0.1099	0.3127	0.2973	0.2853	0.3355	0.3015	0.3327	0.2544	0.2118	0.2279	0.1745	0.1316	0.1022	0.1067	0.3268	0.2527	0.3390	0.2996	0.3028	0.2004	0.1953	0.1874	0.1509	0.1176	0.1003	0.0966	0.2380	0.1852	0.1980	0.2240	0.2247	0.0647	0.0649	0.0647	0.0651	0.0652	0.0673	0.0667	0.0659	0.0676	0.0674	0.0718	0.0657	0.0643	0.0643	0.0653	0.0670	0.0682	0.0644	0.0647	0.0660	0.0652	0.0730	0.0667	0.0654
39=01:44:02	34339	300	0.3678	0.3800	0.3483	0.2893	0.1896	0.1557	0.3647	0.3580	0.3759	0.3589	0.3697	0.3450	0.2901	0.2941	0.2967	0.2340	0.1560	0.1759	0.3577	0.3738	0.3606	0.3963	0.3883	0.3791	0.3081	0.2760	0.2561	0.1945	0.1609	0.1121	0.3523	0.3922	0.3789	0.3731	0.3735	0.3522	0.2337	0.2429	0.2404	0.1773	0.1389	0.1108	0.3275	0.3093	0.3020	0.3677	0.3255	0.3603	0.2567	0.2169	0.2264	0.1670	0.1311	0.1035	0.1085	0.3435	0.2759	0.3628	0.3281	0.3241	0.2072	0.2010	0.1977	0.1564	0.1189	0.1025	0.0971	0.2527	0.1938	0.2072	0.2371	0.2370	0.0647	0.0647	0.0646	0.0651	0.0655	0.0674	0.0671	0.0661	0.0677	0.0671	0.0711	0.0657	0.0645	0.0629	0.0651	0.0664	0.0677	0.0647	0.0656	0.0661	0.0652	0.0722	0.0665	0.0656
40=01:58:43	35220	300	0.4100	0.4386	0.4335	0.3592	0.2238	0.1743	0.4170	0.4045	0.4103	0.3958	0.4036	0.3809	0.3324	0.3397	0.3301	0.2635	0.1713	0.1924	0.3885	0.4092	0.3888	0.4411	0.4200	0.3975	0.3510	0.3253	0.2852	0.2049	0.1691	0.1142	0.4141	0.4115	0.4224	0.4241	0.4068	0.3897	0.2507	0.2624	0.2695	0.1993	0.1458	0.1131	0.3595	0.3594	0.3292	0.4070	0.3609	0.3946	0.2720	0.2378	0.2537	0.1918	0.1379	0.1039	0.1085	0.3761	0.3088	0.3825	0.3534	0.3409	0.2221	0.2207	0.2067	0.1615	0.1231	0.1014	0.0976	0.2682	0.2000	0.2227	0.2553	0.2542	0.0637	0.0637	0.0627	0.0646	0.0644	0.0670	0.0669	0.0652	0.0665	0.0660	0.0696	0.0647	0.0636	0.0629	0.0639	0.0655	0.0668	0.0636	0.0644	0.0653	0.0640	0.0720	0.0660	0.0643
41=02:13:24	36100	298	0.4726	0.4821	0.4632	0.3866	0.2478	0.1854	0.4650	0.4614	0.4561	0.4470	0.4355	0.4212	0.3581	0.3779	0.3644	0.2837	0.1822	0.2029	0.4319	0.4662	0.4420	0.4906	0.4599	0.4251	0.3620	0.3564	0.3217	0.2267	0.1871	0.1189	0.4713	0.4696	0.4466	0.4751	0.4434	0.4291	0.2690	0.2847	0.2867	0.2085	0.1527	0.1156	0.4063	0.3957	0.3575	0.4440	0.3962	0.4269	0.3174	0.2496	0.2676	0.2014	0.1438	0.1069	0.1107	0.4097	0.3349	0.4278	0.3824	0.3843	0.2371	0.2356	0.2140	0.1695	0.1250	0.1024	0.0981	0.2966	0.2124	0.2371	0.2651	0.2676	0.0643	0.0641	0.0640	0.0641	0.0651	0.0678	0.0675	0.0664	0.0674	0.0669	0.0707	0.0650	0.0641	0.0639	0.0643	0.0665	0.0675	0.0641	0.0651	0.0662	0.0639	0.0728	0.0660	0.0652
42=02:28:05	36981	300	0.5132	0.5286	0.5015	0.4216	0.2749	0.1965	0.5071	0.5154	0.5221	0.5112	0.5134	0.4819	0.3993	0.4063	0.4016	0.3150	0.1986	0.2213	0.4846	0.5200	0.5138	0.5525	0.5252	0.4798	0.3917	0.3853	0.3487	0.2477	0.1960	0.1223	0.5244	0.5429	0.5179	0.5364	0.5125	0.4892	0.2962	0.3229	0.3268	0.2315	0.1628	0.1224	0.4661	0.4506	0.4179	0.5110	0.4541	0.4739	0.3388	0.2777	0.2935	0.2180	0.1528	0.1098	0.1145	0.4723	0.3832	0.5012	0.4432	0.4478	0.2597	0.2549	0.2340	0.1841	0.1308	0.1065	0.1014	0.3309	0.2319	0.2594	0.2999	0.2881	0.0644	0.0645	0.0640	0.0650	0.0655	0.0689	0.0680	0.0672	0.0676	0.0666	0.0707	0.0650	0.0644	0.0631	0.0641	0.0669	0.0678	0.0644	0.0657	0.0666	0.0651	0.0721	0.0665	0.0651
43=02:42:46	37862	300	0.5249	0.5725	0.5579	0.4545	0.2842	0.2052	0.5345	0.5431	0.5260	0.5318	0.5293	0.5049	0.4229	0.4334	0.4240	0.3378	0.2039	0.2337	0.5179	0.5418	0.5226	0.5761	0.5585	0.5016	0.4414	0.4152	0.3686	0.2608	0.2113	0.1253	0.5531	0.5673	0.5340	0.5645	0.5184	0.5108	0.3130	0.3402	0.3371	0.2396	0.1676	0.1223	0.4830	0.4699	0.4428	0.5274	0.4688	0.4967	0.3382	0.2967	0.3246	0.2289	0.1542	0.1104	0.1138	0.4934	0.3850	0.5208	0.4585	0.4591	0.2676	0.2639	0.2437	0.1872	0.1317	0.1056	0.1002	0.3470	0.2375	0.2694	0.3098	0.2952	0.0639	0.0638	0.0641	0.0645	0.0648	0.0685	0.0674	0.0672	0.0673	0.0669	0.0705	0.0646	0.0640	0.0635	0.0634	0.0660	0.0663	0.0640	0.0654	0.0658	0.0648	0.0722	0.0657	0.0647
44=02:57:26	38743	301	0.5958	0.6205	0.5991	0.5021	0.3203	0.2285	0.5784	0.5979	0.5986	0.5894	0.5813	0.5568	0.4549	0.4730	0.4624	0.3693	0.2256	0.2574	0.5675	0.5961	0.5948	0.6405	0.6170	0.5607	0.4496	0.4564	0.4122	0.2816	0.2241	0.1312	0.6069	0.6252	0.5850	0.6114	0.5805	0.5549	0.3407	0.3692	0.3753	0.2622	0.1812	0.1293	0.5455	0.5182	0.4817	0.5831	0.5284	0.5530	0.3696	0.3229	0.3382	0.2455	0.1647	0.1134	0.1162	0.5464	0.4274	0.5718	0.4933	0.4982	0.2864	0.2893	0.2598	0.1992	0.1367	0.1100	0.1027	0.3782	0.2575	0.2892	0.3391	0.3275	0.0644	0.0643	0.0643	0.0647	0.0652	0.0691	0.0687	0.0678	0.0668	0.0671	0.0708	0.0648	0.0645	0.0641	0.0640	0.0661	0.0676	0.0648	0.0658	0.0666	0.0654	0.0729	0.0664	0.0653
45=03:12:07	39624	301	0.5605	0.6020	0.5966	0.5037	0.3148	0.2233	0.5915	0.6172	0.6127	0.5822	0.6128	0.5684	0.4669	0.4740	0.4645	0.3662	0.2253	0.2524	0.5781	0.5944	0.5967	0.6565	0.6412	0.5813	0.4785	0.4515	0.3810	0.2647	0.2147	0.1301	0.6104	0.6234	0.6312	0.6385	0.6108	0.6050	0.3425	0.3616	0.3679	0.2581	0.1738	0.1254	0.5399	0.5345	0.5023	0.5989	0.5544	0.5840	0.3494	0.3128	0.3475	0.2440	0.1567	0.1111	0.1134	0.5622	0.4470	0.5856	0.5489	0.5241	0.2978	0.2863	0.2610	0.1922	0.1352	0.1085	0.1003	0.3803	0.2556	0.2954	0.3520	0.3408	0.0645	0.0644	0.0647	0.0653	0.0653	0.0685	0.0690	0.0681	0.0679	0.0672	0.0712	0.0648	0.0644	0.0641	0.0641	0.0665	0.0675	0.0646	0.0656	0.0668	0.0653	0.0728	0.0664	0.0654
46=03:26:48	40505	300	0.6698	0.7356	0.6979	0.5842	0.3709	0.2652	0.6785	0.7041	0.7202	0.6832	0.7096	0.6681	0.5212	0.5300	0.5296	0.4223	0.2553	0.2916	0.6686	0.6954	0.7009	0.7383	0.7323	0.6688	0.5234	0.5153	0.4590	0.3320	0.2556	0.1385	0.7068	0.7439	0.7181	0.7234	0.7084	0.6666	0.3929	0.4244	0.4292	0.2975	0.2015	0.1341	0.6425	0.6119	0.5914	0.6994	0.6436	0.6494	0.4056	0.3677	0.3862	0.2721	0.1762	0.1173	0.1207	0.6552	0.5135	0.6913	0.6241	0.6098	0.3315	0.3215	0.2929	0.2181	0.1464	0.1114	0.1030	0.4430	0.2922	0.3303	0.4081	0.3806	0.0640	0.0643	0.0640	0.0646	0.0650	0.0694	0.0678	0.0677	0.0676	0.0669	0.0702	0.0645	0.0638	0.0638	0.0636	0.0660	0.0668	0.0641	0.0657	0.0663	0.0650	0.0723	0.0658	0.0650
47=03:41:29	41385	301	0.6964	0.7491	0.7327	0.6251	0.3902	0.2762	0.6882	0.7098	0.7176	0.6545	0.7131	0.6586	0.5538	0.5625	0.5642	0.4402	0.2761	0.3108	0.6884	0.7010	0.6951	0.7525	0.7379	0.6637	0.5623	0.5504	0.4693	0.3315	0.2575	0.1379	0.7142	0.7358	0.7130	0.7229	0.7127	0.6796	0.4042	0.4281	0.4368	0.3039	0.2032	0.1355	0.6500	0.6233	0.5926	0.6879	0.6470	0.6693	0.4117	0.3742	0.4073	0.2848	0.1753	0.1156	0.1176	0.6679	0.5117	0.6895	0.6479	0.6247	0.3390	0.3315	0.3010	0.2170	0.1460	0.1123	0.1013	0.4431	0.2957	0.3365	0.4217	0.3918	0.0641	0.0640	0.0641	0.0649	0.0651	0.0699	0.0693	0.0677	0.0665	0.0668	0.0704	0.0645	0.0640	0.0641	0.0637	0.0651	0.0671	0.0651	0.0656	0.0666	0.0649	0.0725	0.0661	0.0650
48=03:56:10	42266	300	0.7426	0.8149	0.7948	0.6679	0.4338	0.3096	0.7651	0.7815	0.7701	0.7582	0.7784	0.7390	0.5914	0.5996	0.6029	0.4828	0.2942	0.3357	0.7558	0.7739	0.7680	0.8134	0.8069	0.7507	0.6056	0.5770	0.5169	0.3660	0.2849	0.1462	0.7941	0.8287	0.7889	0.8117	0.7736	0.7476	0.4376	0.4756	0.4764	0.3350	0.2158	0.1406	0.7130	0.6903	0.6681	0.7760	0.7227	0.7493	0.4466	0.4073	0.4410	0.3032	0.1877	0.1211	0.1231	0.7368	0.5853	0.7840	0.7111	0.6968	0.3629	0.3579	0.3192	0.2368	0.1509	0.1138	0.1049	0.5047	0.3213	0.3776	0.4659	0.4406	0.0644	0.0645	0.0636	0.0650	0.0651	0.0704	0.0694	0.0679	0.0679	0.0671	0.0699	0.0652	0.0646	0.0639	0.0639	0.0663	0.0677	0.0654	0.0662	0.0668	0.0654	0.0725	0.0662	0.0654
49=04:10:50	43147	301	0.7766	0.7651	0.7155	0.6330	0.4365	0.3089	0.7538	0.7704	0.7855	0.7906	0.7832	0.7757	0.5765	0.6002	0.5778	0.4783	0.2935	0.3389	0.7352	0.7837	0.7793	0.8292	0.7977	0.7661	0.5597	0.5754	0.5350	0.3667	0.2810	0.1439	0.8032	0.8146	0.7759	0.8134	0.7881	0.7694	0.4543	0.4748	0.4816	0.3312	0.2094	0.1418	0.7153	0.6947	0.6467	0.7786	0.7373	0.7564	0.4805	0.3910	0.3992	0.2918	0.1829	0.1188	0.1186	0.7199	0.6150	0.7845	0.7039	0.7110	0.3651	0.3667	0.3145	0.2368	0.1515	0.1143	0.1026	0.5126	0.3199	0.3763	0.4607	0.4457	0.0642	0.0642	0.0643	0.0648	0.0651	0.0703	0.0688	0.0685	0.0678	0.0668	0.0703	0.0649	0.0639	0.0641	0.0637	0.0662	0.0672	0.0650	0.0662	0.0669	0.0653	0.0725	0.0664	0.0651
50=04:25:31	44028	298	0.8193	0.8743	0.8763	0.7772	0.5164	0.3623	0.8468	0.8521	0.8425	0.8356	0.8623	0.8318	0.6683	0.6785	0.6751	0.5501	0.3344	0.3943	0.8244	0.8457	0.8315	0.8785	0.8594	0.8149	0.6621	0.6618	0.5749	0.4145	0.3283	0.1569	0.8779	0.8842	0.8521	0.8887	0.8581	0.8427	0.4920	0.5307	0.5371	0.3842	0.2422	0.1529	0.8082	0.7952	0.7558	0.8516	0.7977	0.8356	0.4820	0.4606	0.5026	0.3503	0.2070	0.1256	0.1267	0.8270	0.6772	0.8496	0.7925	0.7790	0.4119	0.4120	0.3599	0.2618	0.1607	0.1185	0.1073	0.5744	0.3620	0.4337	0.5433	0.5037	0.0647	0.0647	0.0646	0.0653	0.0653	0.0705	0.0693	0.0691	0.0677	0.0673	0.0709	0.0652	0.0645	0.0645	0.0642	0.0664	0.0679	0.0647	0.0663	0.0671	0.0655	0.0730	0.0663	0.0651
51=04:40:12	44909	301	0.8062	0.7958	0.8279	0.7739	0.5140	0.3629	0.8194	0.7904	0.8037	0.7688	0.8141	0.7904	0.6653	0.6830	0.6631	0.5332	0.3359	0.4063	0.7925	0.7984	0.7619	0.8247	0.7957	0.8002	0.6647	0.6672	0.5603	0.3945	0.3092	0.1536	0.8400	0.8180	0.8130	0.8425	0.8384	0.8005	0.5000	0.5085	0.5332	0.3837	0.2383	0.1477	0.7826	0.7779	0.7228	0.8143	0.7928	0.8150	0.4895	0.4337	0.4787	0.3440	0.1982	0.1226	0.1217	0.8174	0.6876	0.8069	0.7950	0.7727	0.4211	0.4208	0.3630	0.2511	0.1574	0.1164	0.1054	0.5567	0.3538	0.4280	0.5322	0.5022	0.0644	0.0645	0.0646	0.0653	0.0654	0.0704	0.0700	0.0692	0.0680	0.0666	0.0703	0.0649	0.0646	0.0634	0.0637	0.0658	0.0678	0.0656	0.0666	0.0674	0.0654	0.0726	0.0664	0.0653
52=04:54:53	45789	301	0.8804	0.8843	0.8596	0.8033	0.5607	0.4111	0.8510	0.8014	0.8099	0.8111	0.8327	0.8247	0.7156	0.7338	0.7265	0.6055	0.3696	0.4420	0.8353	0.8440	0.7984	0.8415	0.8275	0.8190	0.7049	0.7068	0.6407	0.4659	0.3543	0.1610	0.8626	0.8676	0.8196	0.8475	0.8462	0.8245	0.5520	0.5887	0.5918	0.4122	0.2644	0.1568	0.8496	0.8126	0.7887	0.8627	0.8210	0.8358	0.5655	0.5130	0.5224	0.3663	0.2154	0.1282	0.1256	0.8654	0.7464	0.8782	0.8337	0.8469	0.4449	0.4347	0.3903	0.2878	0.1704	0.1191	0.1069	0.6445	0.3948	0.4694	0.5954	0.5558	0.0636	0.0640	0.0639	0.0642	0.0646	0.0698	0.0693	0.0685	0.0673	0.0656	0.0696	0.0644	0.0636	0.0634	0.0628	0.0651	0.0669	0.0650	0.0660	0.0665	0.0651	0.0720	0.0656	0.0646
53=05:09:34	46670	301	0.7889	0.8157	0.8608	0.8239	0.5724	0.4249	0.8303	0.8278	0.7823	0.7919	0.8711	0.8285	0.7411	0.7323	0.7502	0.5978	0.3800	0.4535	0.8360	0.7992	0.7909	0.8373	0.8468	0.8287	0.7337	0.7038	0.5966	0.4421	0.3607	0.1635	0.8107	0.8600	0.8117	0.8610	0.8564	0.8574	0.5415	0.5780	0.5786	0.4252	0.2678	0.1559	0.8392	0.8090	0.8346	0.8349	0.8299	0.8517	0.5167	0.5032	0.5656	0.3788	0.2131	0.1246	0.1237	0.8760	0.7438	0.8758	0.8493	0.8686	0.4745	0.4445	0.4129	0.2859	0.1689	0.1204	0.1048	0.6500	0.4068	0.4963	0.6382	0.5894	0.0637	0.0638	0.0638	0.0644	0.0648	0.0702	0.0693	0.0683	0.0661	0.0665	0.0696	0.0643	0.0639	0.0637	0.0635	0.0650	0.0668	0.0651	0.0660	0.0666	0.0649	0.0720	0.0657	0.0647
54=05:24:14	47551	301	0.9050	0.8945	0.8793	0.8899	0.6674	0.4896	0.8839	0.8465	0.8777	0.8487	0.8760	0.8661	0.7817	0.8080	0.7955	0.6787	0.4414	0.5195	0.8524	0.8716	0.8327	0.8859	0.8702	0.8697	0.7715	0.7932	0.7206	0.5349	0.4153	0.1791	0.8949	0.9000	0.8750	0.8948	0.9070	0.8689	0.6204	0.6470	0.6650	0.4748	0.3004	0.1710	0.8866	0.8591	0.8641	0.8921	0.8661	0.8623	0.6285	0.5711	0.5870	0.4274	0.2396	0.1330	0.1330	0.9089	0.8645	0.8977	0.8902	0.9032	0.5064	0.5034	0.4479	0.3174	0.1852	0.1246	0.1103	0.7383	0.4625	0.5512	0.7040	0.6518	0.0644	0.0647	0.0643	0.0648	0.0644	0.0713	0.0702	0.0690	0.0678	0.0671	0.0700	0.0650	0.0643	0.0643	0.0639	0.0661	0.0677	0.0658	0.0667	0.0664	0.0653	0.0726	0.0664	0.0653
55=05:38:55	48432	300	0.9130	0.8664	0.8344	0.8635	0.6811	0.5191	0.8151	0.8243	0.8348	0.8114	0.8783	0.8594	0.7786	0.8026	0.7945	0.6709	0.4580	0.5297	0.8242	0.8216	0.8221	0.8441	0.8520	0.8474	0.7640	0.7971	0.7382	0.5417	0.4128	0.1786	0.8581	0.9009	0.8169	0.8697	0.8918	0.8394	0.6418	0.6520	0.6889	0.4742	0.3034	0.1721	0.8856	0.8101	0.8520	0.8628	0.8410	0.8430	0.6636	0.5681	0.5815	0.4236	0.2483	0.1331	0.1298	0.8893	0.8295	0.8915	0.8415	0.8928	0.5125	0.5158	0.4463	0.3220	0.1869	0.1253	0.1087	0.7429	0.4735	0.5501	0.7193	0.6690	0.0645	0.0645	0.0643	0.0648	0.0645	0.0712	0.0704	0.0691	0.0676	0.0671	0.0702	0.0647	0.0642	0.0644	0.0639	0.0656	0.0676	0.0656	0.0666	0.0661	0.0656	0.0726	0.0663	0.0654
56=05:53:36	49313	301	0.8826	0.8859	0.8878	0.9040	0.7520	0.5764	0.8745	0.8709	0.8665	0.8434	0.9005	0.8599	0.8143	0.8381	0.8462	0.7302	0.5003	0.5798	0.8699	0.8577	0.8508	0.8968	0.8881	0.8626	0.8353	0.8474	0.7635	0.5717	0.4564	0.1922	0.8898	0.9109	0.8709	0.9014	0.9022	0.8746	0.6679	0.6921	0.7171	0.5244	0.3354	0.1817	0.8912	0.8553	0.8721	0.8847	0.8670	0.8824	0.6640	0.6230	0.6627	0.4801	0.2619	0.1369	0.1326	0.9186	0.8633	0.8943	0.8759	0.8884	0.5796	0.5644	0.5041	0.3467	0.1977	0.1266	0.1109	0.8002	0.5181	0.6158	0.7915	0.7295	0.0640	0.0640	0.0640	0.0645	0.0648	0.0673	0.0697	0.0688	0.0675	0.0669	0.0691	0.0646	0.0640	0.0637	0.0636	0.0650	0.0671	0.0651	0.0652	0.0668	0.0650	0.0725	0.0657	0.0648
57=06:08:17	50193	301	0.8911	0.9133	0.8992	0.8883	0.7753	0.6059	0.8817	0.8573	0.8710	0.8531	0.9028	0.8655	0.8073	0.8256	0.8360	0.7817	0.5250	0.6103	0.8605	0.8732	0.8443	0.8947	0.8874	0.8752	0.8456	0.8466	0.7829	0.6254	0.4964	0.1994	0.8960	0.9111	0.8817	0.9023	0.9110	0.8790	0.6938	0.7347	0.7415	0.5489	0.3546	0.1914	0.8910	0.8628	0.8762	0.9004	0.8676	0.8816	0.6990	0.6638	0.6887	0.4955	0.2723	0.1395	0.1352	0.9098	0.8876	0.9113	0.8994	0.9073	0.6051	0.5864	0.5326	0.3690	0.2020	0.1292	0.1118	0.8443	0.5448	0.6597	0.8290	0.7649	0.0638	0.0640	0.0640	0.0644	0.0645	0.0675	0.0698	0.0690	0.0672	0.0668	0.0691	0.0645	0.0637	0.0637	0.0634	0.0647	0.0670	0.0643	0.0657	0.0669	0.0653	0.0722	0.0657	0.0648
58=06:22:58	51074	300	0.8334	0.8326	0.8724	0.8931	0.7620	0.6226	0.8435	0.8577	0.8458	0.8035	0.9088	0.8587	0.7918	0.8105	0.8236	0.7428	0.5387	0.6297	0.8528	0.8127	0.8211	0.8762	0.8848	0.8492	0.8340	0.8264	0.7452	0.5827	0.4876	0.2059	0.8521	0.8834	0.8413	0.8971	0.9061	0.8805	0.6980	0.6974	0.7529	0.5776	0.3758	0.1883	0.8830	0.8376	0.8708	0.8645	0.8658	0.8748	0.6535	0.6315	0.7044	0.5190	0.2676	0.1387	0.1333	0.9110	0.8377	0.8879	0.8782	0.8939	0.6211	0.6064	0.5463	0.3591	0.2015	0.1284	0.1102	0.8121	0.5555	0.6814	0.8500	0.7716	0.0635	0.0637	0.0638	0.0643	0.0645	0.0676	0.0691	0.0690	0.0674	0.0666	0.0687	0.0643	0.0636	0.0636	0.0635	0.0647	0.0667	0.0641	0.0660	0.0668	0.0650	0.0720	0.0658	0.0646
59=06:37:38	51955	300	0.9180	0.9244	0.9030	0.8919	0.8335	0.6964	0.8729	0.8848	0.8747	0.8626	0.9131	0.8952	0.8037	0.8278	0.8308	0.8106	0.5879	0.6830	0.8809	0.8723	0.8620	0.8902	0.8924	0.8851	0.8412	0.8351	0.8295	0.6876	0.5514	0.2184	0.8968	0.9339	0.8624	0.9104	0.9063	0.8717	0.7509	0.7560	0.7896	0.6127	0.4029	0.2071	0.9076	0.8561	0.8851	0.9002	0.8711	0.8833	0.7613	0.7156	0.7353	0.5491	0.3054	0.1485	0.1409	0.9246	0.8825	0.9334	0.8765	0.9175	0.6591	0.6471	0.5823	0.4140	0.2181	0.1343	0.1150	0.8887	0.6218	0.7364	0.8827	0.8436	0.0640	0.0641	0.0640	0.0644	0.0649	0.0678	0.0693	0.0698	0.0676	0.0669	0.0688	0.0645	0.0641	0.0636	0.0634	0.0647	0.0665	0.0647	0.0666	0.0672	0.0655	0.0720	0.0656	0.0649
60=06:52:19	52836	301	0.9008	0.9079	0.8712	0.8561	0.8267	0.7055	0.8395	0.8235	0.8368	0.8135	0.8655	0.8543	0.8038	0.8109	0.8229	0.8105	0.6118	0.7034	0.8429	0.8450	0.8117	0.8503	0.8492	0.8461	0.8375	0.8256	0.7920	0.6979	0.5525	0.2261	0.8724	0.8916	0.8583	0.8677	0.8850	0.8604	0.7566	0.7432	0.7764	0.6232	0.4144	0.2119	0.8701	0.8323	0.8517	0.8752	0.8486	0.8567	0.7458	0.7335	0.7414	0.5819	0.3105	0.1496	0.1389	0.9004	0.8759	0.8982	0.8930	0.9090	0.6790	0.6647	0.6186	0.4270	0.2280	0.1359	0.1133	0.8745	0.6452	0.7515	0.8795	0.8488	0.0637	0.0638	0.0629	0.0642	0.0647	0.0678	0.0704	0.0693	0.0678	0.0665	0.0676	0.0641	0.0637	0.0625	0.0632	0.0643	0.0670	0.0648	0.0664	0.0675	0.0652	0.0711	0.0658	0.0648
61=07:07:00	53717	303	0.8718	0.9059	0.8977	0.8782	0.8000	0.7443	0.8688	0.8319	0.8451	0.8106	0.8892	0.8495	0.8171	0.8279	0.8439	0.7995	0.6182	0.7485	0.8506	0.8451	0.8010	0.8684	0.8657	0.8477	0.8687	0.8282	0.7711	0.7061	0.5867	0.2338	0.8730	0.8743	0.8767	0.8812	0.8832	0.8574	0.7354	0.7245	0.7534	0.6541	0.4318	0.2165	0.8478	0.8384	0.8477	0.8704	0.8438	0.8719	0.7134	0.7302	0.7523	0.5922	0.3197	0.1523	0.1384	0.8826	0.8779	0.8799	0.8989	0.8858	0.6882	0.6635	0.6447	0.4374	0.2265	0.1330	0.1126	0.8591	0.6460	0.7877	0.8787	0.8376	0.0640	0.0642	0.0642	0.0647	0.0647	0.0671	0.0708	0.0691	0.0681	0.0667	0.0688	0.0644	0.0641	0.0639	0.0638	0.0644	0.0673	0.0655	0.0660	0.0680	0.0654	0.0724	0.0659	0.0650
62=07:21:41	54597	300	0.9237	0.9307	0.9113	0.9060	0.8601	0.8163	0.8917	0.9101	0.8991	0.8775	0.9389	0.9184	0.8225	0.8465	0.8610	0.8286	0.6992	0.7990	0.8836	0.8824	0.8685	0.9120	0.9208	0.9057	0.8475	0.8493	0.8277	0.7726	0.6441	0.2568	0.9248	0.9565	0.9066	0.9507	0.9399	0.9194	0.7639	0.7575	0.7878	0.7008	0.4749	0.2358	0.9152	0.8695	0.9015	0.9167	0.9003	0.9086	0.7484	0.7440	0.7543	0.6368	0.3558	0.1608	0.1451	0.9233	0.9153	0.9564	0.9180	0.9451	0.6932	0.7148	0.6651	0.4762	0.2483	0.1394	0.1154	0.9065	0.7282	0.8503	0.9053	0.8862	0.0638	0.0638	0.0638	0.0643	0.0639	0.0684	0.0709	0.0692	0.0679	0.0666	0.0684	0.0643	0.0635	0.0637	0.0631	0.0643	0.0671	0.0654	0.0667	0.0667	0.0649	0.0721	0.0655	0.0646
63=07:36:22	55478	300	0.9383	0.9246	0.8923	0.9038	0.8488	0.8561	0.8658	0.8978	0.9030	0.8527	0.9396	0.9002	0.8165	0.8317	0.8519	0.8093	0.7198	0.8196	0.8855	0.8663	0.8717	0.8930	0.9131	0.9016	0.8460	0.8559	0.8264	0.7949	0.6581	0.2687	0.9047	0.9445	0.8794	0.9137	0.9378	0.8900	0.7673	0.7437	0.7962	0.7174	0.5036	0.2407	0.9143	0.8504	0.8920	0.9014	0.9018	0.9033	0.7718	0.7353	0.7397	0.6622	0.3697	0.1614	0.1454	0.9304	0.8944	0.9360	0.9031	0.9352	0.6861	0.7172	0.6814	0.4921	0.2600	0.1417	0.1185	0.8883	0.7758	0.8547	0.9068	0.8755	0.0640	0.0641	0.0640	0.0646	0.0649	0.0682	0.0707	0.0698	0.0681	0.0668	0.0686	0.0644	0.0641	0.0638	0.0636	0.0644	0.0665	0.0649	0.0669	0.0680	0.0657	0.0720	0.0658	0.0650
64=07:51:02	56359	301	0.9168	0.9199	0.8995	0.9191	0.8464	0.8534	0.8747	0.8736	0.8978	0.8249	0.9253	0.8750	0.8227	0.8461	0.8644	0.8031	0.7366	0.8338	0.8681	0.8699	0.8440	0.8982	0.8997	0.8725	0.8593	0.8687	0.8159	0.7870	0.6792	0.2781	0.9129	0.9171	0.8939	0.9043	0.9240	0.8849	0.7553	0.7365	0.7806	0.7373	0.5168	0.2534	0.8923	0.8564	0.8705	0.8913	0.8791	0.8955	0.7460	0.7297	0.7503	0.7014	0.3834	0.1655	0.1437	0.9132	0.8943	0.9012	0.9228	0.9184	0.6898	0.7210	0.7027	0.5062	0.2655	0.1431	0.1154	0.8803	0.7936	0.8585	0.9101	0.8669	0.0640	0.0638	0.0638	0.0644	0.0649	0.0679	0.0712	0.0697	0.0679	0.0665	0.0683	0.0642	0.0639	0.0635	0.0634	0.0631	0.0668	0.0651	0.0670	0.0681	0.0656	0.0722	0.0656	0.0647
65=08:05:43	57240	300	0.9591	0.9307	0.9006	0.9090	0.8667	0.8458	0.8813	0.9012	0.8997	0.8682	0.9267	0.9050	0.8101	0.8512	0.8546	0.8248	0.7847	0.8374	0.8656	0.8741	0.8665	0.9125	0.9050	0.8961	0.8473	0.8729	0.8512	0.8082	0.7228	0.2980	0.9399	0.9420	0.8881	0.9495	0.9373	0.9038	0.7764	0.7500	0.7962	0.7662	0.5398	0.2671	0.9096	0.8776	0.8816	0.9084	0.8895	0.9058	0.7695	0.7284	0.7370	0.7190	0.4173	0.1709	0.1502	0.9166	0.9298	0.9414	0.9015	0.9359	0.6843	0.7314	0.6974	0.5463	0.2796	0.1472	0.1183	0.9064	0.8251	0.8807	0.9107	0.8965	0.0640	0.0637	0.0639	0.0644	0.0647	0.0683	0.0702	0.0706	0.0685	0.0665	0.0681	0.0644	0.0638	0.0637	0.0634	0.0642	0.0670	0.0652	0.0672	0.0682	0.0656	0.0721	0.0656	0.0648
66=08:20:24	58121	300	0.9438	0.9524	0.9138	0.9003	0.8703	0.8721	0.8872	0.9246	0.9087	0.8816	0.9595	0.9373	0.8285	0.8477	0.8655	0.8359	0.8031	0.8388	0.8867	0.8857	0.8798	0.9179	0.9365	0.9288	0.8600	0.8603	0.8343	0.8154	0.7687	0.3141	0.9475	0.9757	0.9131	0.9705	0.9664	0.9340	0.7747	0.7643	0.7991	0.7663	0.5775	0.2860	0.9146	0.8789	0.9006	0.9228	0.9176	0.9296	0.7728	0.7539	0.7581	0.7361	0.4377	0.1772	0.1529	0.9189	0.9549	0.9779	0.9336	0.9652	0.6989	0.7283	0.6983	0.5829	0.2918	0.1520	0.1210	0.9204	0.8635	0.8925	0.9273	0.9138	0.0639	0.0639	0.0641	0.0643	0.0647	0.0684	0.0713	0.0708	0.0676	0.0670	0.0682	0.0643	0.0639	0.0638	0.0633	0.0635	0.0671	0.0656	0.0676	0.0685	0.0657	0.0720	0.0656	0.0648
67=08:35:05	59001	300	0.9347	0.9583	0.9196	0.8838	0.8391	0.8423	0.8784	0.8797	0.8739	0.8652	0.9098	0.9055	0.8229	0.8364	0.8544	0.8341	0.7734	0.8186	0.8546	0.8662	0.8310	0.8987	0.8989	0.9013	0.8712	0.8332	0.8130	0.7997	0.7776	0.3145	0.9097	0.9296	0.8945	0.9376	0.9141	0.9172	0.7578	0.7656	0.7724	0.7510	0.5925	0.2860	0.8662	0.8527	0.8643	0.8928	0.8678	0.9032	0.7535	0.7670	0.7439	0.7235	0.4454	0.1761	0.1517	0.8798	0.9276	0.9444	0.9156	0.9310	0.6997	0.7173	0.6994	0.6018	0.2888	0.1492	0.1204	0.9140	0.8351	0.8781	0.9003	0.8989	0.0639	0.0639	0.0640	0.0644	0.0645	0.0662	0.0714	0.0702	0.0684	0.0668	0.0677	0.0641	0.0637	0.0637	0.0634	0.0640	0.0660	0.0652	0.0674	0.0688	0.0659	0.0718	0.0657	0.0648
68=08:49:46	59882	300	0.9197	0.9223	0.8993	0.8969	0.8300	0.8452	0.8441	0.9072	0.8692	0.8375	0.9477	0.9238	0.8248	0.8394	0.8712	0.8092	0.7766	0.8124	0.8583	0.8304	0.8410	0.8780	0.9202	0.9021	0.8798	0.8587	0.8033	0.7642	0.7769	0.3338	0.8976	0.9514	0.8877	0.9689	0.9496	0.9528	0.7474	0.7390	0.7713	0.7486	0.6221	0.2976	0.8890	0.8476	0.8854	0.8755	0.8952	0.9253	0.7300	0.7351	0.7644	0.7502	0.4685	0.1806	0.1515	0.9081	0.8977	0.9617	0.9112	0.9512	0.7041	0.7300	0.7075	0.6179	0.3109	0.1544	0.1194	0.8881	0.8394	0.8787	0.9161	0.8981	0.0641	0.0644	0.0641	0.0646	0.0648	0.0663	0.0721	0.0721	0.0683	0.0661	0.0678	0.0646	0.0641	0.0639	0.0633	0.0640	0.0672	0.0657	0.0683	0.0694	0.0660	0.0723	0.0657	0.0650
69=09:04:26	60763	300	0.9649	0.9584	0.9187	0.9178	0.8630	0.8785	0.8811	0.9505	0.9219	0.8901	0.9735	0.9504	0.8253	0.8484	0.8801	0.8247	0.7909	0.8266	0.8940	0.8729	0.8766	0.9180	0.9487	0.9230	0.8825	0.8634	0.8323	0.8002	0.8144	0.3633	0.9284	0.9875	0.8924	0.9807	0.9651	0.9580	0.7685	0.7484	0.7890	0.7501	0.6624	0.3207	0.9104	0.8606	0.8934	0.8833	0.8956	0.9219	0.7610	0.7587	0.7641	0.7478	0.5048	0.1921	0.1541	0.9268	0.9200	0.9827	0.9251	0.9748	0.7124	0.7396	0.7174	0.6493	0.3274	0.1576	0.1209	0.9024	0.8497	0.8853	0.9264	0.9160	0.0644	0.0643	0.0646	0.0648	0.0649	0.0663	0.0718	0.0735	0.0693	0.0671	0.0678	0.0647	0.0641	0.0640	0.0639	0.0644	0.0672	0.0654	0.0680	0.0695	0.0660	0.0723	0.0658	0.0650
70=09:19:07	61644	301	0.9464	0.9440	0.9078	0.9192	0.8593	0.8645	0.8780	0.9090	0.9456	0.8498	0.9739	0.9265	0.8333	0.8437	0.8726	0.8111	0.7895	0.8492	0.8705	0.8726	0.9298	0.9120	0.9297	0.9015	0.8796	0.8658	0.8133	0.7910	0.7886	0.3820	0.9251	0.9493	0.9150	0.9684	0.9632	0.9344	0.7673	0.7416	0.7791	0.7673	0.6770	0.3375	0.8933	0.8747	0.8786	0.8977	0.8894	0.9314	0.7415	0.7476	0.7660	0.7577	0.5129	0.1932	0.1551	0.9131	0.9591	0.9469	0.9441	0.9574	0.7221	0.7450	0.7265	0.6559	0.3409	0.1628	0.1233	0.8988	0.8596	0.8978	0.9432	0.9105	0.0643	0.0643	0.0643	0.0649	0.0651	0.0659	0.0725	0.0734	0.0695	0.0673	0.0673	0.0647	0.0640	0.0640	0.0636	0.0644	0.0663	0.0658	0.0688	0.0700	0.0661	0.0722	0.0660	0.0652
71=09:33:48	62524	300	0.9923	0.9900	0.9271	0.8971	0.8735	0.8693	0.8974	0.9206	0.9483	0.9009	0.9761	0.9589	0.8259	0.8455	0.8693	0.8482	0.8020	0.8529	0.8666	0.8898	0.8689	0.9275	0.9630	0.9611	0.8878	0.8614	0.8399	0.8174	0.8253	0.4065	0.9684	0.9890	0.9476	1.0070	0.9938	0.9599	0.7819	0.7715	0.7958	0.7676	0.6961	0.3661	0.9012	0.8825	0.8860	0.9303	0.9268	0.9589	0.7801	0.7809	0.7546	0.7487	0.5517	0.2029	0.1617	0.9018	0.9882	0.9846	0.9532	0.9771	0.7138	0.7419	0.7208	0.6903	0.3579	0.1645	0.1234	0.9153	0.8738	0.8985	0.9372	0.9305	0.0642	0.0644	0.0642	0.0647	0.0652	0.0661	0.0727	0.0735	0.0688	0.0671	0.0670	0.0648	0.0641	0.0638	0.0634	0.0637	0.0674	0.0663	0.0687	0.0699	0.0664	0.0724	0.0659	0.0651
72=09:48:29	63405	300	0.9965	0.9706	0.9059	0.8962	0.8707	0.8558	0.8909	0.8915	0.9474	0.8700	0.9459	0.9439	0.8213	0.8520	0.8594	0.8336	0.7810	0.8571	0.8447	0.8774	0.8463	0.9095	0.9313	0.9337	0.8674	0.8704	0.8395	0.8021	0.7927	0.4091	0.9505	0.9460	0.9450	0.9878	0.9782	0.9392	0.7829	0.7487	0.7822	0.7678	0.6928	0.3736	0.8800	0.8736	0.8534	0.9076	0.9007	0.9421	0.7829	0.7511	0.7246	0.7529	0.5747	0.2038	0.1606	0.8715	0.9938	0.9410	0.9466	0.9581	0.7170	0.7481	0.7112	0.6961	0.3699	0.1644	0.1231	0.9061	0.8541	0.8993	0.9308	0.9327	0.0645	0.0646	0.0642	0.0649	0.0652	0.0658	0.0724	0.0739	0.0699	0.0666	0.0666	0.0650	0.0642	0.0643	0.0632	0.0643	0.0676	0.0666	0.0692	0.0705	0.0665	0.0727	0.0660	0.0654
73=10:03:10	64286	301	0.9956	0.9769	0.9134	0.9394	0.8753	0.8810	0.8929	0.9223	0.9978	0.8646	1.0130	0.9590	0.8351	0.8504	0.8918	0.8263	0.8062	0.8623	0.8795	0.8739	0.8684	0.9257	0.9677	0.9505	0.8944	0.8844	0.8339	0.8027	0.7913	0.4603	0.9494	0.9758	0.9597	0.9778	1.0168	0.9606	0.7815	0.7425	0.7994	0.7610	0.7560	0.3842	0.9017	0.8671	0.8701	0.8938	0.9180	0.9481	0.7750	0.7593	0.7483	0.7795	0.5919	0.2157	0.1618	0.9243	0.9871	0.9687	0.9888	0.9945	0.7275	0.7542	0.7397	0.6887	0.3977	0.1702	0.1255	0.8918	0.8901	0.8994	0.9720	0.9295	0.0643	0.0637	0.0640	0.0645	0.0648	0.0642	0.0717	0.0733	0.0697	0.0668	0.0657	0.0644	0.0640	0.0636	0.0633	0.0641	0.0671	0.0659	0.0685	0.0699	0.0663	0.0721	0.0654	0.0650
74=10:17:50	65167	301	0.9962	1.0244	0.9408	0.9393	0.8746	0.8867	0.9184	0.9252	1.0129	0.8841	1.0391	0.9955	0.8411	0.8534	0.8999	0.8463	0.8047	0.8676	0.8862	0.8938	0.8715	0.9248	0.9892	0.9714	0.9231	0.8796	0.8343	0.8277	0.8115	0.4855	0.9611	1.0021	1.0007	1.0070	1.0393	0.9938	0.7800	0.7616	0.7988	0.7675	0.7772	0.4222	0.9030	0.8801	0.8859	0.9211	0.9330	0.9770	0.7722	0.7959	0.7691	0.7820	0.6204	0.2280	0.1681	0.9251	1.0183	1.0009	1.0226	1.0227	0.7374	0.7496	0.7492	0.7123	0.4135	0.1713	0.1275	0.9116	0.8905	0.9026	0.9857	0.9449	0.0640	0.0639	0.0635	0.0638	0.0646	0.0649	0.0711	0.0731	0.0699	0.0669	0.0650	0.0642	0.0639	0.0633	0.0634	0.0637	0.0670	0.0662	0.0689	0.0702	0.0655	0.0719	0.0654	0.0647
75=10:32:31	66048	298	0.9871	1.0055	0.9308	0.9233	0.8651	0.8865	0.8837	0.9392	0.9920	0.8842	1.0393	0.9903	0.8469	0.8386	0.9021	0.8394	0.8115	0.8642	0.8874	0.8842	0.8793	0.9207	1.0003	0.9857	0.9244	0.8590	0.8194	0.8133	0.8178	0.5144	0.9458	1.0177	0.9786	1.0287	1.0455	1.0079	0.7829	0.7673	0.8012	0.7693	0.7989	0.4448	0.9173	0.8769	0.9064	0.9130	0.9352	0.9967	0.7647	0.7956	0.7778	0.7749	0.6503	0.2315	0.1679	0.9337	1.0146	1.0375	1.0173	1.0319	0.7458	0.7577	0.7550	0.7277	0.4417	0.1802	0.1309	0.9178	0.8922	0.9119	1.0036	0.9768	0.0641	0.0644	0.0646	0.0644	0.0642	0.0654	0.0714	0.0734	0.0705	0.0673	0.0655	0.0646	0.0640	0.0640	0.0638	0.0641	0.0673	0.0665	0.0695	0.0701	0.0669	0.0725	0.0657	0.0651
76=10:47:12	66929	300	1.0078	1.0337	0.9207	0.9203	0.8565	0.8883	0.9000	0.9163	1.0188	0.8450	1.0460	0.9840	0.8376	0.8394	0.9022	0.8361	0.8104	0.8642	0.8742	0.8742	0.8575	0.9043	0.9964	0.9769	0.9318	0.8641	0.8206	0.8236	0.7971	0.5179	0.9371	1.0013	0.9860	0.9887	1.0431	0.9807	0.7787	0.7552	0.8021	0.7516	0.7887	0.4583	0.8935	0.8521	0.8828	0.8941	0.9185	0.9698	0.7808	0.7960	0.7611	0.7748	0.6598	0.2402	0.1658	0.9054	1.0064	1.0053	1.0248	1.0265	0.7406	0.7396	0.7490	0.7088	0.4516	0.1807	0.1289	0.8938	0.8909	0.8895	0.9999	0.9576	0.0638	0.0640	0.0641	0.0644	0.0644	0.0644	0.0699	0.0731	0.0701	0.0669	0.0653	0.0643	0.0638	0.0637	0.0633	0.0637	0.0667	0.0645	0.0687	0.0704	0.0665	0.0722	0.0656	0.0648
77=11:01:53	67809	300	1.0189	1.0417	0.9356	0.9094	0.8584	0.8887	0.8782	0.9399	0.9822	0.8692	1.0449	1.0036	0.8408	0.8389	0.9024	0.8464	0.8276	0.8735	0.8913	0.8736	0.8775	0.9073	1.0168	0.9918	0.9375	0.8583	0.8300	0.8264	0.8129	0.5477	0.9357	1.0259	0.9553	1.0276	1.0336	0.9906	0.7823	0.7679	0.8052	0.7646	0.7970	0.4881	0.9101	0.8570	0.9016	0.9088	0.9275	1.0019	0.7777	0.8106	0.7705	0.7638	0.7000	0.2498	0.1730	0.9149	1.0060	1.0464	1.0031	1.0392	0.7474	0.7570	0.7513	0.7431	0.4784	0.1913	0.1326	0.9254	0.8897	0.9105	1.0166	0.9909	0.0637	0.0638	0.0638	0.0642	0.0644	0.0644	0.0698	0.0727	0.0700	0.0666	0.0643	0.0641	0.0635	0.0623	0.0628	0.0636	0.0666	0.0648	0.0688	0.0700	0.0664	0.0709	0.0653	0.0646
78=11:16:34	68690	301	1.0066	1.0278	0.9321	0.8969	0.8443	0.8760	0.8561	0.9323	0.9385	0.8607	1.0283	1.0034	0.8411	0.8387	0.9018	0.8380	0.8028	0.8617	0.8802	0.8401	0.8427	0.8760	0.9999	0.9828	0.9493	0.8532	0.8115	0.7975	0.8062	0.5616	0.9094	1.0218	0.9436	1.0541	1.0316	1.0331	0.7595	0.7610	0.7783	0.7592	0.7835	0.5022	0.8830	0.8411	0.8886	0.8857	0.9172	1.0041	0.7619	0.7977	0.7768	0.7604	0.7084	0.2513	0.1711	0.8976	0.9985	1.0678	0.9963	1.0434	0.7551	0.7482	0.7520	0.7447	0.4763	0.1942	0.1312	0.9122	0.8625	0.9046	1.0041	0.9890	0.0641	0.0641	0.0644	0.0645	0.0640	0.0646	0.0703	0.0732	0.0707	0.0671	0.0656	0.0644	0.0640	0.0639	0.0636	0.0640	0.0672	0.0652	0.0693	0.0699	0.0666	0.0723	0.0656	0.0651
79=11:31:14	69571	300	1.0241	0.9589	0.8711	0.8849	0.8670	0.8448	0.8513	0.9160	1.0010	0.8733	1.0083	0.9978	0.8114	0.8440	0.8557	0.8228	0.7963	0.8888	0.8262	0.8475	0.8439	0.9105	0.9919	0.9920	0.8958	0.8716	0.8288	0.7587	0.7723	0.5741	0.9466	0.9867	0.9521	1.0481	1.0467	1.0055	0.7826	0.7259	0.7827	0.7760	0.7395	0.5180	0.8673	0.8583	0.8395	0.8846	0.9180	1.0175	0.7551	0.7351	0.7168	0.7807	0.7346	0.2516	0.1705	0.8710	1.0502	1.0087	0.9794	1.0073	0.7396	0.7625	0.7268	0.7063	0.5001	0.1962	0.1299	0.8893	0.8600	0.9040	0.9795	0.9906	0.0640	0.0637	0.0637	0.0645	0.0647	0.0643	0.0690	0.0728	0.0703	0.0668	0.0642	0.0644	0.0636	0.0629	0.0633	0.0636	0.0673	0.0651	0.0692	0.0703	0.0667	0.0713	0.0653	0.0647
80=11:45:55	70452	301	1.0596	1.0471	0.9267	0.9385	0.8761	0.8952	0.8880	0.9467	1.0520	0.8787	1.0891	1.0503	0.8457	0.8569	0.9146	0.8456	0.8316	0.9063	0.8912	0.8808	0.8858	0.9298	1.0543	1.0234	0.9592	0.8944	0.8480	0.8243	0.8141	0.6536	0.9614	1.0574	1.0011	1.0728	1.1064	1.0588	0.7921	0.7596	0.8218	0.7864	0.8190	0.5650	0.9322	0.8806	0.9051	0.9168	0.9572	1.0393	0.7835	0.8143	0.7738	0.8098	0.7785	0.2834	0.1828	0.9466	1.0714	1.0783	1.0614	1.0826	0.7740	0.7816	0.7796	0.7398	0.5542	0.2073	0.1379	0.9200	0.9257	0.9312	1.0621	1.0265	0.0642	0.0639	0.0641	0.0646	0.0650	0.0648	0.0684	0.0730	0.0705	0.0661	0.0652	0.0645	0.0639	0.0639	0.0632	0.0642	0.0672	0.0648	0.0693	0.0706	0.0668	0.0724	0.0657	0.0650
81=12:00:36	71333	300	1.0277	1.0772	0.9522	0.9191	0.8615	0.8897	0.8978	0.9365	1.0061	0.8717	1.0683	1.0232	0.8546	0.8513	0.9152	0.8556	0.8111	0.9113	0.8849	0.8730	0.8520	0.9087	1.0382	1.0095	0.9977	0.8687	0.8265	0.8151	0.8255	0.6579	0.9490	1.0457	0.9869	1.0724	1.0579	1.0402	0.7814	0.7706	0.7928	0.7806	0.8115	0.5897	0.8905	0.8692	0.8922	0.9054	0.9162	1.0385	0.7634	0.8389	0.7914	0.7922	0.7658	0.2875	0.1823	0.9059	1.0587	1.0727	1.0552	1.0770	0.7903	0.7622	0.7834	0.7579	0.5485	0.2089	0.1374	0.9243	0.8790	0.9240	1.0562	1.0264	0.0635	0.0640	0.0637	0.0642	0.0644	0.0642	0.0671	0.0723	0.0704	0.0655	0.0648	0.0641	0.0634	0.0635	0.0629	0.0635	0.0667	0.0643	0.0685	0.0698	0.0664	0.0720	0.0650	0.0644
82=12:15:17	72213	301	1.0705	1.0615	0.9175	0.9413	0.8681	0.8989	0.8948	0.9501	1.0767	0.8730	1.1110	1.0580	0.8460	0.8488	0.9164	0.8342	0.8247	0.9070	0.8826	0.8691	0.8864	0.9251	1.0690	1.0348	0.9817	0.8932	0.8419	0.8214	0.8015	0.7027	0.9500	1.0580	1.0120	1.0746	1.1206	1.0700	0.7864	0.7458	0.8127	0.7681	0.8190	0.6003	0.9121	0.8694	0.8905	0.8970	0.9471	1.0389	0.8051	0.8259	0.7668	0.8131	0.7753	0.3050	0.1831	0.9409	1.0746	1.0825	1.0909	1.1013	0.7918	0.7717	0.7925	0.7393	0.6033	0.2177	0.1395	0.9038	0.9163	0.9092	1.0732	1.0357	0.0636	0.0638	0.0639	0.0644	0.0645	0.0642	0.0662	0.0718	0.0701	0.0661	0.0647	0.0641	0.0634	0.0636	0.0626	0.0634	0.0667	0.0638	0.0673	0.0696	0.0665	0.0721	0.0653	0.0645
83=12:29:58	73094	301	1.0550	1.0804	0.9411	0.9317	0.8800	0.8700	0.9226	0.9219	1.0817	0.8718	1.0820	1.0288	0.8465	0.8557	0.8981	0.8512	0.7879	0.9317	0.8546	0.8813	0.8437	0.9253	1.0484	1.0269	0.9801	0.8720	0.8250	0.8140	0.8073	0.6995	0.9553	0.9955	1.0094	1.0531	1.0788	1.0397	0.7810	0.7492	0.7772	0.7755	0.7881	0.6329	0.8543	0.8673	0.8579	0.9052	0.9073	1.0398	0.7738	0.8325	0.7597	0.7983	0.7490	0.3054	0.1808	0.8751	1.1028	1.0332	1.0940	1.0733	0.7942	0.7609	0.7850	0.7394	0.5958	0.2136	0.1367	0.9028	0.8765	0.9125	1.0622	1.0228	0.0642	0.0643	0.0645	0.0647	0.0647	0.0639	0.0658	0.0722	0.0708	0.0666	0.0652	0.0647	0.0642	0.0640	0.0637	0.0640	0.0671	0.0642	0.0659	0.0695	0.0669	0.0726	0.0657	0.0652
84=12:44:38	73975	301	1.0956	1.0647	0.9012	0.9218	0.8655	0.8969	0.8579	0.9501	1.0660	0.8480	1.1047	1.0563	0.8341	0.8468	0.9099	0.8264	0.8367	0.9201	0.8819	0.8581	0.8817	0.9120	1.0640	1.0271	0.9764	0.8862	0.8475	0.8192	0.7870	0.7427	0.9394	1.0647	0.9673	1.0788	1.1211	1.0679	0.7941	0.7402	0.8099	0.7677	0.8198	0.6432	0.9096	0.8476	0.8855	0.8783	0.9341	1.0431	0.8050	0.8197	0.7468	0.7989	0.7759	0.3200	0.1843	0.9218	1.0690	1.1047	1.0755	1.1155	0.7889	0.7763	0.7864	0.7461	0.6362	0.2268	0.1407	0.8918	0.9099	0.9028	1.0829	1.0533	0.0639	0.0639	0.0641	0.0645	0.0648	0.0644	0.0652	0.0713	0.0704	0.0658	0.0642	0.0644	0.0639	0.0630	0.0632	0.0641	0.0672	0.0643	0.0658	0.0685	0.0666	0.0714	0.0654	0.0651
85=12:59:19	74856	300	1.0878	1.0561	0.8576	0.8532	0.8392	0.8718	0.8414	0.8995	1.0446	0.8641	1.0866	1.0575	0.8097	0.8197	0.8795	0.8376	0.8172	0.9140	0.8356	0.8547	0.8600	0.8935	1.0603	1.0617	0.9518	0.8374	0.8376	0.8204	0.7811	0.7191	0.9243	1.0500	0.9542	1.0642	1.0913	1.0421	0.7792	0.7536	0.7987	0.7466	0.7922	0.6734	0.8727	0.8326	0.8536	0.8864	0.9170	1.0484	0.8046	0.8304	0.7060	0.7548	0.7586	0.3309	0.1829	0.8735	1.0868	1.1085	1.0708	1.1114	0.7709	0.7465	0.7633	0.7648	0.6450	0.2272	0.1377	0.9051	0.8952	0.8963	1.0710	1.0730	0.0637	0.0637	0.0637	0.0641	0.0645	0.0644	0.0645	0.0701	0.0701	0.0659	0.0650	0.0644	0.0634	0.0636	0.0632	0.0636	0.0660	0.0638	0.0651	0.0679	0.0664	0.0720	0.0650	0.0646
86=13:14:00	75737	301	1.0659	1.1045	0.9313	0.9064	0.8366	0.8876	0.8662	0.9266	1.0415	0.8380	1.1126	1.0673	0.8508	0.8410	0.9219	0.8456	0.8262	0.9314	0.8804	0.8555	0.8429	0.8850	1.0783	1.0404	1.0317	0.8644	0.8125	0.8179	0.8079	0.7652	0.9234	1.0693	0.9872	1.0920	1.1171	1.0799	0.7667	0.7615	0.8009	0.7621	0.8417	0.7005	0.8863	0.8400	0.8881	0.8882	0.9243	1.0715	0.7670	0.8724	0.7849	0.7989	0.7662	0.3492	0.1943	0.9078	1.0842	1.1350	1.1074	1.1320	0.8210	0.7633	0.8107	0.7741	0.6652	0.2341	0.1425	0.9060	0.8971	0.9129	1.1194	1.0781	0.0640	0.0641	0.0643	0.0647	0.0648	0.0646	0.0651	0.0706	0.0697	0.0656	0.0649	0.0644	0.0640	0.0639	0.0635	0.0631	0.0671	0.0642	0.0649	0.0675	0.0665	0.0723	0.0656	0.0648
87=13:28:41	76617	300	1.0993	1.1038	0.9349	0.9438	0.8593	0.9048	0.8629	0.9532	1.0532	0.8252	1.1358	1.0751	0.8431	0.8453	0.9283	0.8180	0.8381	0.9384	0.8909	0.8361	0.8734	0.8881	1.0855	1.0391	1.0367	0.8856	0.8323	0.8081	0.7948	0.7912	0.9132	1.0861	0.9696	1.1125	1.1505	1.1038	0.7721	0.7362	0.8004	0.7604	0.8508	0.6960	0.9123	0.8383	0.8985	0.8743	0.9443	1.0846	0.7702	0.8493	0.7768	0.8074	0.7792	0.3561	0.1919	0.9364	1.0671	1.1480	1.1031	1.1487	0.8198	0.7769	0.8091	0.7663	0.6878	0.2429	0.1432	0.8821	0.9059	0.9022	1.1234	1.0820	0.0639	0.0640	0.0640	0.0644	0.0643	0.0638	0.0647	0.0707	0.0699	0.0653	0.0649	0.0642	0.0638	0.0635	0.0635	0.0639	0.0670	0.0640	0.0639	0.0669	0.0662	0.0723	0.0655	0.0647
88=13:43:22	77498	300	1.0513	1.1088	0.8929	0.8547	0.8111	0.8590	0.8506	0.8910	1.0365	0.8393	1.1056	1.0695	0.8270	0.8121	0.8970	0.8396	0.8019	0.9273	0.8479	0.8433	0.8144	0.8602	1.0786	1.0635	1.0107	0.8062	0.7797	0.8172	0.8103	0.7479	0.9034	1.0563	0.9722	1.0839	1.0983	1.0621	0.7460	0.7595	0.7695	0.7427	0.8226	0.7388	0.8410	0.8145	0.8574	0.8727	0.8868	1.0734	0.7502	0.8832	0.7343	0.7355	0.7289	0.3704	0.1906	0.8681	1.0912	1.1292	1.0963	1.1165	0.8213	0.7230	0.8043	0.7882	0.6743	0.2450	0.1409	0.8967	0.8581	0.8879	1.1089	1.1019	0.0641	0.0642	0.0644	0.0646	0.0650	0.0635	0.0650	0.0705	0.0705	0.0655	0.0651	0.0647	0.0641	0.0641	0.0639	0.0643	0.0672	0.0637	0.0647	0.0670	0.0665	0.0724	0.0657	0.0648
89=13:58:03	78379	301	1.1020	1.0979	0.8736	0.8564	0.8281	0.8776	0.8411	0.9015	1.0691	0.8446	1.1186	1.0791	0.8163	0.8137	0.8901	0.8375	0.8241	0.9420	0.8545	0.8516	0.8516	0.8804	1.0942	1.0875	1.0031	0.8271	0.8210	0.8213	0.7920	0.7453	0.9051	1.0710	0.9542	1.0764	1.1306	1.0746	0.7752	0.7613	0.7916	0.7406	0.8352	0.7463	0.8754	0.8175	0.8653	0.8737	0.9187	1.0944	0.7836	0.8739	0.7213	0.7521	0.7643	0.3860	0.1939	0.8825	1.0972	1.1558	1.1147	1.1564	0.8148	0.7495	0.8002	0.7981	0.7072	0.2517	0.1434	0.8928	0.8992	0.8937	1.1308	1.1214	0.0641	0.0642	0.0643	0.0643	0.0647	0.0643	0.0640	0.0700	0.0705	0.0652	0.0649	0.0644	0.0640	0.0635	0.0635	0.0640	0.0673	0.0629	0.0648	0.0667	0.0665	0.0724	0.0654	0.0650
90=14:12:43	79260	301	1.0911	1.1123	0.9322	0.9254	0.8565	0.8789	0.8789	0.9267	1.0895	0.8516	1.1266	1.0815	0.8499	0.8552	0.9220	0.8449	0.8250	0.9900	0.8746	0.8685	0.8605	0.9229	1.1144	1.0692	1.0596	0.8882	0.8218	0.8093	0.8175	0.7859	0.9456	1.0755	0.9949	1.1374	1.1418	1.1045	0.7744	0.7540	0.7937	0.7863	0.8640	0.7642	0.8953	0.8773	0.8902	0.9030	0.9264	1.1227	0.7697	0.8938	0.7822	0.8229	0.7907	0.4084	0.2041	0.9100	1.1279	1.1337	1.1457	1.1445	0.8532	0.7822	0.8423	0.7978	0.7195	0.2705	0.1476	0.9100	0.8889	0.9171	1.1466	1.1140	0.0640	0.0643	0.0643	0.0646	0.0648	0.0644	0.0640	0.0699	0.0699	0.0652	0.0650	0.0645	0.0642	0.0641	0.0639	0.0640	0.0672	0.0631	0.0650	0.0662	0.0662	0.0725	0.0656	0.0650
91=14:27:24	80141	298	1.1271	1.1447	0.9374	0.9174	0.8818	0.8870	0.9015	0.9394	1.1251	0.8921	1.1510	1.1281	0.8439	0.8521	0.9038	0.8666	0.8255	1.0060	0.8589	0.8824	0.8593	0.9231	1.1286	1.1097	1.0461	0.8801	0.8437	0.8312	0.8281	0.7757	0.9741	1.1038	1.0215	1.1661	1.1734	1.1288	0.7881	0.7711	0.8003	0.7888	0.8462	0.7746	0.8759	0.8833	0.8834	0.9206	0.9342	1.1325	0.7878	0.9118	0.7652	0.8135	0.8082	0.4313	0.2110	0.8967	1.1728	1.1735	1.1668	1.1768	0.8539	0.7813	0.8284	0.8150	0.7198	0.2772	0.1489	0.9259	0.8900	0.9173	1.1384	1.1166	0.0641	0.0638	0.0630	0.0644	0.0646	0.0645	0.0647	0.0697	0.0701	0.0649	0.0639	0.0641	0.0639	0.0634	0.0633	0.0640	0.0670	0.0636	0.0648	0.0663	0.0662	0.0720	0.0652	0.0649
92=14:42:05	81021	301	1.1245	1.1543	0.9234	0.8895	0.8472	0.8706	0.8738	0.8929	1.0981	0.8545	1.1257	1.0994	0.8364	0.8375	0.9002	0.8534	0.8122	0.9989	0.8536	0.8689	0.8345	0.9005	1.1031	1.0713	1.0667	0.8602	0.8204	0.8273	0.8139	0.7641	0.9401	1.0685	0.9936	1.1218	1.1474	1.0948	0.7728	0.7656	0.7865	0.7669	0.8580	0.7707	0.8665	0.8548	0.8578	0.8982	0.9016	1.1216	0.7878	0.9268	0.7590	0.7975	0.7920	0.4466	0.2086	0.8777	1.1590	1.1537	1.1676	1.1657	0.8580	0.7632	0.8413	0.8259	0.7226	0.2817	0.1474	0.9110	0.8800	0.9021	1.1538	1.1351	0.0643	0.0642	0.0642	0.0646	0.0649	0.0645	0.0647	0.0695	0.0697	0.0653	0.0651	0.0645	0.0639	0.0637	0.0636	0.0632	0.0674	0.0640	0.0649	0.0664	0.0663	0.0727	0.0655	0.0652
93=14:56:46	81902	301	1.1427	1.1376	0.9292	0.9360	0.8796	0.9094	0.8773	0.9558	1.1357	0.8625	1.1786	1.1308	0.8468	0.8541	0.9169	0.8418	0.8502	1.0211	0.8908	0.8699	0.8859	0.9246	1.1597	1.1134	1.0705	0.8949	0.8450	0.8237	0.8202	0.8149	0.9615	1.1266	0.9930	1.1771	1.2016	1.1356	0.7950	0.7546	0.8222	0.7921	0.8995	0.7686	0.9256	0.8807	0.9069	0.9082	0.9527	1.1627	0.7880	0.9087	0.7754	0.8329	0.8294	0.4769	0.2143	0.9382	1.1510	1.2033	1.1773	1.2001	0.8706	0.7962	0.8583	0.8278	0.7388	0.3035	0.1542	0.9118	0.9158	0.9305	1.1875	1.1558	0.0639	0.0639	0.0640	0.0643	0.0648	0.0643	0.0644	0.0689	0.0696	0.0649	0.0647	0.0643	0.0638	0.0637	0.0634	0.0630	0.0668	0.0640	0.0649	0.0661	0.0661	0.0722	0.0652	0.0649
94=15:11:27	82783	300	1.1088	1.1592	0.9411	0.9081	0.8347	0.8716	0.8539	0.9313	1.0995	0.8526	1.1930	1.1492	0.8511	0.8393	0.9229	0.8383	0.8286	1.0017	0.8744	0.8470	0.8504	0.8892	1.1578	1.0876	1.0992	0.8620	0.8034	0.8055	0.8146	0.7802	0.9194	1.1142	0.9840	1.2046	1.1925	1.1395	0.7653	0.7586	0.7901	0.7713	0.9004	0.7587	0.8920	0.8521	0.9006	0.8915	0.9317	1.1627	0.7520	0.9306	0.7903	0.8053	0.8053	0.4807	0.2151	0.9156	1.1308	1.2196	1.1813	1.2082	0.8859	0.7796	0.8637	0.8397	0.7097	0.3003	0.1519	0.9098	0.8928	0.9166	1.2065	1.1655	0.0636	0.0639	0.0641	0.0642	0.0644	0.0641	0.0646	0.0688	0.0697	0.0647	0.0647	0.0644	0.0637	0.0634	0.0626	0.0635	0.0668	0.0637	0.0647	0.0658	0.0659	0.0722	0.0651	0.0646
95=15:26:07	83664	301	1.1484	1.1486	0.9192	0.9257	0.8721	0.8904	0.8736	0.9492	1.1329	0.8688	1.1810	1.1402	0.8331	0.8599	0.9170	0.8418	0.8401	1.0326	0.8856	0.8726	0.8870	0.9270	1.1647	1.1110	1.0805	0.8916	0.8534	0.8254	0.8180	0.7986	0.9609	1.1276	0.9879	1.1953	1.2079	1.1476	0.7892	0.7558	0.8133	0.7921	0.9048	0.7742	0.9224	0.8862	0.9014	0.9162	0.9561	1.1803	0.7872	0.9151	0.7707	0.8301	0.8448	0.5138	0.2225	0.9325	1.1694	1.2238	1.1927	1.2230	0.8745	0.7973	0.8604	0.8472	0.7472	0.3251	0.1556	0.9198	0.9149	0.9354	1.2057	1.1786	0.0639	0.0640	0.0640	0.0647	0.0649	0.0643	0.0638	0.0694	0.0707	0.0652	0.0647	0.0644	0.0637	0.0639	0.0636	0.0642	0.0670	0.0629	0.0648	0.0661	0.0663	0.0724	0.0655	0.0649
