# Supplementary material for: Systematic Prediction of Antifungal Drug Synergy by Chemogenomic Screening in Saccharomyces cerevisiae
Source: Front Fungal Biol. 2021 Jul 2;2:683414. doi: 10.3389/ffunb.2021.683414 (PMC10512392; doi:10.3389/ffunb.2021.683414)
Supplement: Supplementary file 1 [file Data_Sheet_1.ZIP › Supplementary data/Sypplementary_data_1_(Drug_synergy_assays)/Fen_VS_Rap & Ben_VS_LatA (lowerdosage)_ps1_A_96_T_11.txt]

[config file info]
last_write=07:06:05_14:41:57
last write=07:06:06_14:01:19
[Run_Parameters]
Instrument=Tecan_11
Ini_Names=Read_Reps,Delid,Save_Data_File,Start_Time_Now
barcode_drug_plate=201401
user=asmith
Plate_Size=96
Plate_Type=NUN96ft.pdf
Samples_to_Run=6
Overlay_Size=48
Drug_Plate=none
Plate_Quarter=none
run_ID=none
run_plate_repeat=1
Read_Reps=95
Read_Modes=Absorbance
Read_Flor_Every=2
Max_Delta_OD=0.500000
Well_By_Row_Col=none
Reorder_Map=Order_Strings_Not,0
Tip_Vol=200
OD_to_Innoc=0.100,0.100,0.380,0.380,0.380,0.380,0.760,0.760,0.100,0.100,0.380,0.380,0.380,0.380,0.760,0.760,0.100,0.100,0.380,0.380,0.380,0.380,0.760,0.760,0.100,0.100,0.380,0.380,0.380,0.380,0.760,0.760,0.100,0.100,0.380,0.380,0.380,0.380,0.760,0.760,0.100,0.100,0.380,0.380,0.380,0.380,0.760,0.760
Absorption_Max=.3
OD_to_Save=0.100,0.100,0.380,0.380,0.380,0.380,0.760,0.760,0.100,0.100,0.380,0.380,0.380,0.380,0.760,0.760,0.100,0.100,0.380,0.380,0.380,0.380,0.760,0.760,0.100,0.100,0.380,0.380,0.380,0.380,0.760,0.760,0.100,0.100,0.380,0.380,0.380,0.380,0.760,0.760,0.100,0.100,0.380,0.380,0.380,0.380,0.760,0.760
OD_to_Dilute=0.100
Save_Sample_Vol=180
Save_Sample_Reps=2
Innoc_Vol=184,184,46,46,46,46,0,0,184,184,46,46,46,46,0,0,184,184,46,46,46,46,0,0,184,184,46,46,46,46,0,0,184,184,46,46,46,46,0,0,184,184,46,46,46,46,0,0
Dilute_Vol=23,23,23,23,23,23,23,23,23,23,23,23,23,23,23,23,23,23,23,23,23,23,23,23,23,23,23,23,23,23,23,23,23,23,23,23,23,23,23,23,23,23,23,23,23,23,23,23
Save_Vol=800,800,800,800,800,800,800,800,800,800,800,800,800,800,800,800,800,800,800,800,800,800,800,800,800,800,800,800,800,800,800,800,800,800,800,800,800,800,800,800,800,800,800,800,800,800,800,800
Reference_Vol=100,100,100,100,100,100,100,100,100,100,100,100,100,100,100,100,100,100,100,100,100,100,100,100,100,100,100,100,100,100,100,100,100,100,100,100,100,100,100,100,100,100,100,100,100,100,100,100,100,100,100,100,100,100,100,100,100,100,100,100,100,100,100,100,100,100,100,100,100,100,100,100,100,100,100,100,100,100,100,100,100,100,100,100,100,100,100,100,100,100,100,100,100,100,100,100
Read_to_Innoc=20,20,20,20,20,20,20,20,20,20,20,20,20,20,20,20,20,20,20,20,20,20,20,20,20,20,20,20,20,20,20,20,20,20,20,20,20,20,20,20,20,20,20,20,20,20,20,20
Read_to_Dilute=26,26,26,26,26,26,26,26,26,26,26,26,26,26,26,26,26,26,26,26,26,26,26,26,26,26,26,26,26,26,26,26,26,26,26,26,26,26,26,26,26,26,26,26,26,26,26,26
Read_to_Save=20,20,20,20,20,20,20,20,20,20,20,20,20,20,20,20,20,20,20,20,20,20,20,20,20,20,20,20,20,20,20,20,20,20,20,20,20,20,20,20,20,20,20,20,20,20,20,20
Innoc_Target_Map=1,2,3,4,5,6,7,8,9,10,11,12,13,14,15,16,17,18,19,20,21,22,23,24,25,26,27,28,29,30,31,32,33,34,35,36,37,38,39,40,41,42,43,44,45,46,47,48
Pipet_Trigger=OD_Save_Innoc
Pipet_Volume_Adj=Con_OD_Save
Delid=no
Pre_Init=yes
Talk_To_ProMax=no
Time_Out_Time=1050
Wait_While_Busy=yes
Idle_Time=2
Screen_Run_Type=pre_screen_1
Spect_Protocol=15m
Spec_Run_File=GG_PB_Voyage.pda
Spec_Assay_File=Yeast_Growth_15m
Save_Data_File=05_06_07_FenvsRap_BenvsLatAlowerdosage_ps1_A_96_T_11.txt
Working_Dir=C%3A\\Users\\Growth_Data
Run_Control_Dir=C%3A\\Users\\Yeast_Run_Files
Tracking_Dir=""
Track_File=201401_data_track.txt
Save_Run_Data_Flag=yes
Set_Incubator_Temp=30.0
Base_Line_Flag=atstart_minimum
Pipet_Cycles_Before_Save=20
Time_Point_Save=wellmap
Innoc_Direction=down
Wells_In_Use=111111111111111111111111111111111111111111111111
Save_Sample_Map=111111001111110011111100111111001111110011111100
Sections_to_Run=0
Rows_per_Section=8
Start_Sections_Row=1
MultiProbe_Run_File=MJP_Innoc_Save_Tecan_11_Falcon_AD.MPT
Multiprobe_Run_Dialogue=yes
Comments=no%20comment
Target_Temp=300
Temp_Control=On
Delta_Temp=10
ReadMode=Absorbance,Bottom
ExcitationFilter=340,340
EmissionFilter=535,465
MeasurementFilter=595
ReadsPerWellNumber=1,1
ShakeDuration=800,0
GainMode=Manual
PdfName=NUN96ft.pdf
Gain=50,50
Add_Drug_Map=1,1,1,1,1,1,1,1,1,1,1,1,1,1,1,1,1,1,1,1,1,1,1,1,1,1,1,1,1,1,1,1,1,1,1,1,1,1,1,1,1,1,1,1,1,1,1,1
Add_Drug_Vol=7,7,7,7,7,7,7,7,7,7,7,7,7,7,7,7,7,7,7,7,7,7,7,7,7,7,7,7,7,7,7,7,7,7,7,7,7,7,7,7,7,7,7,7,7,7,7,7
Innoc_Map=111011101110111011101110111011101110111011101110111011101110111011101110111011101110111011101110
Dilute_Map=111111111111111111111111111111111111111111111111111111111111111111111111111111111111111111111111
data_file_name=iS_1_48.txt
barcode=""
Hit_Call_Threshold=1.000000
Reference_Well=A01
WT_Ref_Well=0
Project_Name=test
Pipet_Gens_Point=5.00,10.0,15.0,20.0,5.00,10.0,15.0,20.0,5.00,10.0,15.0,20.0,5.00,10.0,15.0,20.0,5.00,10.0,15.0,20.0,5.00,10.0,15.0,20.0,5.00,10.0,15.0,20.0,5.00,10.0,15.0,20.0,5.00,10.0,15.0,20.0,5.00,10.0,15.0,20.0,5.00,10.0,15.0,20.0,5.00,10.0,15.0,20.0,,,
Shake_Divisor=1
data_handling=file_&_DB_&_auto_analysis
time_frm_freezer=-1.00
gens_frm_freezer=-1.00
Well_Vol=100
Parent_ID=""
Units=%
Quarter=A
media_name=ypd
Save_Mode=one_to_one
Consolidate_Save_Map=1,2,3,4,5,6,7,8,9,10,11,12,13,14,15,16,17,18,19,20,21,22,23,24,25,26,27,28,29,30,31,32,33,34,35,36,37,38,39,40,41,42,43,44,45,46,47,48
Add_Drug_at_Start_Map=000000000000000000000000000000000000000000000000000
Add_Drug_Labware=add_drug_48
Max_Dynam_OD_Change=0.05
Reads_After_Pipet=1
Ref_Type=single_ref
Read_to_Add_Drug_at_Start=0
Send_Email_at_Pipet=no_email
Strain_Name=""
Media=ypd
drug_vol=2.00
Drug_Name=""
Drug_Conc=2
Innoc_Conc=0.06250
Strain_Plate=none
ShakeIntensity=High
ShakeMode=Orbital
NumberOfFlashes=1
PartOfPlate=0
MovePlateOutAfterMeasurement=0
IntegrationLagTime=0
IntegrationTime=100
DelayMoveFlashFluorescence=0
run_platerepeat=1
[Drug_Data]
Drug_Plate=none
Strain_Plate=none
Media=ypd
Drug_Name=ud,ud,ud,ud,ud,ud,ud,ud,ud,ud,ud,ud,ud,ud,ud,ud,ud,ud,ud,ud,ud,ud,ud,ud,ud,ud,ud,ud,ud,ud,ud,ud,ud,ud,ud,ud,ud,ud,ud,ud,ud,ud,ud,ud,ud,ud,ud,ud,ud,ud,ud,ud,ud,ud,ud,ud,ud,ud,ud,ud,ud,ud,ud,ud,ud,ud,ud,ud,ud,ud,ud,ud,ud,ud,ud,ud,ud,ud,ud,ud,ud,ud,ud,ud,ud,ud,ud,ud,ud,ud,ud,ud,ud,ud,ud,ud
Strain_Name=ud
Drug_Conc=""
Innoc_Conc=0.06250,0.06250,0.06250,0.06250,0.06250,0.06250,0.06250,0.06250,0.06250,0.06250,0.06250,0.06250,0.06250,0.06250,0.06250,0.06250,0.06250,0.06250,0.06250,0.06250,0.06250,0.06250,0.06250,0.06250,0.06250,0.06250,0.06250,0.06250,0.06250,0.06250,0.06250,0.06250,0.06250,0.06250,0.06250,0.06250,0.06250,0.06250,0.06250,0.06250,0.06250,0.06250,0.06250,0.06250,0.06250,0.06250,0.06250,0.06250,0.06250,0.06250,0.06250,0.06250,0.06250,0.06250,0.06250,0.06250,0.06250,0.06250,0.06250,0.06250,0.06250,0.06250,0.06250,0.06250,0.06250,0.06250,0.06250,0.06250,0.06250,0.06250,0.06250,0.06250,0.06250,0.06250,0.06250,0.06250,0.06250,0.06250,0.06250,0.06250,0.06250,0.06250,0.06250,0.06250,0.06250,0.06250,0.06250,0.06250,0.06250,0.06250,0.06250,0.06250,0.06250,0.06250,0.06250,0.06250
Run_ID=none
Plate_Quarter=A
Units=%,%,%,%,%,%,%,%,%,%,%,%,%,%,%,%,%,%,%,%,%,%,%,%,%,%,%,%,%,%,%,%,%,%,%,%,%,%,%,%,%,%,%,%,%,%,%,%,%,%,%,%,%,%,%,%,%,%,%,%,%,%,%,%,%,%,%,%,%,%,%,%,%,%,%,%,%,%,%,%,%,%,%,%,%,%,%,%,%,%,%,%,%,%,%,%
Parent_ID=""
Project_Name=test
Strain_Backgrnd=0,0,0,0,0,0,0,0,0,0,0,0,0,0,0,0,0,0,0,0,0,0,0,0,0,0,0,0,0,0,0,0,0,0,0,0,0,0,0,0,0,0,0,0,0,0,0,0,0,0,0,0,0,0,0,0,0,0,0,0,0,0,0,0,0,0,0,0,0,0,0,0,0,0,0,0,0,0,0,0,0,0,0,0,0,0,0,0,0,0,0,0,0,0,0,0
Well_Vol=100,100,100,100,100,100,100,100,100,100,100,100,100,100,100,100,100,100,100,100,100,100,100,100,100,100,100,100,100,100,100,100,100,100,100,100,100,100,100,100,100,100,100,100,100,100,100,100,100,100,100,100,100,100,100,100,100,100,100,100,100,100,100,100,100,100,100,100,100,100,100,100,100,100,100,100,100,100,100,100,100,100,100,100,100,100,100,100,100,100,100,100,100,100,100,100
time_frm_freezer=-1.00
gens_frm_freezer=-1.00
user=asmith
Strain_Pool=ud,ud,ud,ud,ud,ud,ud,ud,ud,ud,ud,ud,ud,ud,ud,ud,ud,ud,ud,ud,ud,ud,ud,ud,ud,ud,ud,ud,ud,ud,ud,ud,ud,ud,ud,ud,ud,ud,ud,ud,ud,ud,ud,ud,ud,ud,ud,ud,ud,ud,ud,ud,ud,ud,ud,ud,ud,ud,ud,ud,ud,ud,ud,ud,ud,ud,ud,ud,ud,ud,ud,ud,ud,ud,ud,ud,ud,ud,ud,ud,ud,ud,ud,ud,ud,ud,ud,ud,ud,ud,ud,ud,ud,ud,ud,ud
Well_Alias=A01,A02,A03,A04,A05,A06,A07,A08,A09,A10,A11,A12,B01,B02,B03,B04,B05,B06,B07,B08,B09,B10,B11,B12,C01,C02,C03,C04,C05,C06,C07,C08,C09,C10,C11,C12,D01,D02,D03,D04,D05,D06,D07,D08,D09,D10,D11,D12,E01,E02,E03,E04,E05,E06,E07,E08,E09,E10,E11,E12,F01,F02,F03,F04,F05,F06,F07,F08,F09,F10,F11,F12,G01,G02,G03,G04,G05,G06,G07,G08,G09,G10,G11,G12,H01,H02,H03,H04,H05,H06,H07,H08,H09,H10,H11,H12
Well_Pos=1,2,3,4,5,6,7,8,9,10,11,12,13,14,15,16,17,18,19,20,21,22,23,24,25,26,27,28,29,30,31,32,33,34,35,36,37,38,39,40,41,42,43,44,45,46,47,48,49,50,51,52,53,54,55,56,57,58,59,60,61,62,63,64,65,66,67,68,69,70,71,72,73,74,75,76,77,78,79,80,81,82,83,84,85,86,87,88,89,90,91,92,93,94,95,96
position=A01,A02,A03,A04,A05,A06,A07,A08,A09,A10,A11,A12,B01,B02,B03,B04,B05,B06,B07,B08,B09,B10,B11,B12,C01,C02,C03,C04,C05,C06,C07,C08,C09,C10,C11,C12,D01,D02,D03,D04,D05,D06,D07,D08,D09,D10,D11,D12,E01,E02,E03,E04,E05,E06,E07,E08,E09,E10,E11,E12,F01,F02,F03,F04,F05,F06,F07,F08,F09,F10,F11,F12,G01,G02,G03,G04,G05,G06,G07,G08,G09,G10,G11,G12,H01,H02,H03,H04,H05,H06,H07,H08,H09,H10,H11,H12
[Runtime_State]
Instrument=Tecan_11
Start_Time_Now=3.2639137255E+9
Reads_Completed=95
Innoc_Direction=down
Wells_In_Use=111111111111111111111111111111111111111111111111111111111111111111111111111111111111111111111111
Innoc_Map=111111111111111111111111111111111111111111111111111111111111111111111111111111111111000000000000
Dilute_Map=111111111111111111111111111111111111111111111111111111111111111111111111111111111111111111111111
Save_Sample_Map=111000001110000011100000111000001110000011100000111000001110000011100000111000001110000011100000
Current_OD=1.014,0.808,0.792,0.890,0.829,0.788,0.841,0.835,0.836,0.834,0.813,0.789,1.097,0.852,0.812,0.795,0.798,0.802,0.837,0.844,0.816,0.808,0.800,0.839,1.137,0.860,0.837,0.833,0.812,0.819,0.849,0.871,0.852,0.829,0.864,0.805,1.127,0.479,0.645,0.521,0.669,0.651,0.867,0.837,0.828,0.827,0.823,0.811,1.038,0.293,0.351,0.350,0.413,0.394,0.861,0.855,0.849,0.860,0.851,0.850,0.479,0.253,0.264,0.287,0.298,0.332,0.845,0.856,0.867,0.840,0.836,0.827,0.065,0.064,0.056,0.062,0.058,0.062,0.056,0.064,0.062,0.058,0.063,0.062,0.058,0.062,0.063,0.061,0.060,0.064,0.064,0.058,0.065,0.062,0.058,0.064
Bckgrnd_OD=0.073,0.074,0.071,0.073,0.075,0.075,0.073,0.069,0.077,0.073,0.073,0.077,0.075,0.076,0.076,0.072,0.073,0.078,0.073,0.073,0.072,0.075,0.073,0.076,0.074,0.078,0.074,0.074,0.076,0.071,0.073,0.074,0.073,0.073,0.079,0.075,0.074,0.074,0.079,0.072,0.073,0.075,0.074,0.071,0.076,0.075,0.077,0.078,0.075,0.077,0.071,0.073,0.072,0.075,0.073,0.071,0.075,0.071,0.074,0.074,0.075,0.070,0.076,0.070,0.074,0.070,0.073,0.074,0.075,0.075,0.074,0.076,0.054,0.051,0.053,0.057,0.055,0.054,0.052,0.055,0.056,0.054,0.056,0.055,0.051,0.057,0.055,0.053,0.057,0.052,0.053,0.054,0.053,0.053,0.057,0.055
Mapped=111111111111110011111101111111111111110011111100111111111111111111111111111111111111111111111111
Pipet_Completed=000000000000000000000000000000000000000000000000000000000000000000000000000000000000000000000000
Innoc_Completed=0,0,0,0,0,0,0,0,0,0,0,0,0,0,0,0,0,0,0,0,0,0,0,0,0,0,0,0,0,0,0,0,0,0,0,0,0,0,0,0,0,0,0,0,0,0,0,0,0,0,0,0,0,0,0,0,0,0,0,0,0,0,0,0,0,0,0,0,0,0,0,0,0,0,0,0,0,0,0,0,0,0,0,0,0,0,0,0,0,0,0,0,0,0,0,0
Save_Completed=0,0,0,0,0,0,0,0,0,0,0,0,0,0,0,0,0,0,0,0,0,0,0,0,0,0,0,0,0,0,0,0,0,0,0,0,0,0,0,0,0,0,0,0,0,0,0,0,0,0,0,0,0,0,0,0,0,0,0,0,0,0,0,0,0,0,0,0,0,0,0,0,0,0,0,0,0,0,0,0,0,0,0,0,0,0,0,0,0,0,0,0,0,0,0,0
Pipeted_At=0,0,0,0,0,0,0,0,0,0,0,0,0,0,0,0,0,0,0,0,0,0,0,0,0,0,0,0,0,0,0,0,0,0,0,0,0,0,0,0,0,0,0,0,0,0,0,0,0,0,0,0,0,0,0,0,0,0,0,0,0,0,0,0,0,0,0,0,0,0,0,0,0,0,0,0,0,0,0,0,0,0,0,0,0,0,0,0,0,0,0,0,0,0,0,0
Pipeted_OD=0,0,0,0,0,0,0,0,0,0,0,0,0,0,0,0,0,0,0,0,0,0,0,0,0,0,0,0,0,0,0,0,0,0,0,0,0,0,0,0,0,0,0,0,0,0,0,0,0,0,0,0,0,0,0,0,0,0,0,0,0,0,0,0,0,0,0,0,0,0,0,0,0,0,0,0,0,0,0,0,0,0,0,0,0,0,0,0,0,0,0,0,0,0,0,0
Dilutes_Completed=0,0,0,0,0,0,0,0,0,0,0,0,0,0,0,0,0,0,0,0,0,0,0,0,0,0,0,0,0,0,0,0,0,0,0,0,0,0,0,0,0,0,0,0,0,0,0,0,0,0,0,0,0,0,0,0,0,0,0,0,0,0,0,0,0,0,0,0,0,0,0,0,0,0,0,0,0,0,0,0,0,0,0,0,0,0,0,0,0,0,0,0,0,0,0,0
Time_At_Innoc=0,0,0,0,0,0,0,0,0,0,0,0,0,0,0,0,0,0,0,0,0,0,0,0,0,0,0,0,0,0,0,0,0,0,0,0,0,0,0,0,0,0,0,0,0,0,0,0,0,0,0,0,0,0,0,0,0,0,0,0,0,0,0,0,0,0,0,0,0,0,0,0,0,0,0,0,0,0,0,0,0,0,0,0,0,0,0,0,0,0,0,0,0,0,0,0
Time_At_Save=0,0,0,0,0,0,0,0,0,0,0,0,0,0,0,0,0,0,0,0,0,0,0,0,0,0,0,0,0,0,0,0,0,0,0,0,0,0,0,0,0,0,0,0,0,0,0,0,0,0,0,0,0,0,0,0,0,0,0,0,0,0,0,0,0,0,0,0,0,0,0,0,0,0,0,0,0,0,0,0,0,0,0,0,0,0,0,0,0,0,0,0,0,0,0,0
Time_At_Dilute=0,0,0,0,0,0,0,0,0,0,0,0,0,0,0,0,0,0,0,0,0,0,0,0,0,0,0,0,0,0,0,0,0,0,0,0,0,0,0,0,0,0,0,0,0,0,0,0,0,0,0,0,0,0,0,0,0,0,0,0,0,0,0,0,0,0,0,0,0,0,0,0,0,0,0,0,0,0,0,0,0,0,0,0,0,0,0,0,0,0,0,0,0,0,0,0
Previous_OD=1.014,0.808,0.792,0.890,0.829,0.788,0.841,0.835,0.836,0.834,0.813,0.789,1.097,0.852,0.812,0.795,0.798,0.802,0.837,0.844,0.816,0.808,0.800,0.839,1.137,0.860,0.837,0.833,0.812,0.819,0.849,0.871,0.852,0.829,0.864,0.805,1.127,0.479,0.645,0.521,0.669,0.651,0.867,0.837,0.828,0.827,0.823,0.811,1.038,0.293,0.351,0.350,0.413,0.394,0.861,0.855,0.849,0.860,0.851,0.850,0.479,0.253,0.264,0.287,0.298,0.332,0.845,0.856,0.867,0.840,0.836,0.827,0.065,0.064,0.056,0.062,0.058,0.062,0.056,0.064,0.062,0.058,0.063,0.062,0.058,0.062,0.063,0.061,0.060,0.064,0.064,0.058,0.065,0.062,0.058,0.064
Prev_Delta_OD=0.013,0.006,0.019,0.004,0.026,0.020,0.007,0.007,0.007,0.014,0.009,0.006,0.011,0.013,0.013,0.010,0.007,0.002,0.003,0.003,0.002,0.005,0.004,0.009,0.007,0.016,0.006,0.016,0.035,0.012,0.008,0.005,0.020,0.015,0.011,0.013,0.016,0.001,0.036,0.015,0.005,0.011,0.015,0.007,0.009,0.006,0.004,0.007,0.005,0.001,0.002,0.017,0.016,0.002,0.029,0.011,0.006,0.006,0.009,0.029,0.031,0.008,0.012,0.001,0.013,0.008,0.008,0.008,0.016,0.014,0.011,0.000,0.001,0.002,0.008,0.000,0.005,0.001,0.005,0.000,0.003,0.003,0.003,0.003,0.003,0.002,0.001,0.002,0.005,0.006,0.005,0.007,0.000,0.002,0.004,0.003
Delta_From_Ref=0.000,0.019,0.852,0.947,0.984,1.124,-0.471,0.278,-0.014,0.030,1.354,1.866,-0.254,0.463,2.166,2.784,0.020,-0.033,-0.114,0.149,0.435,0.906,4.128,5.646,-0.069,-0.049,0.909,1.020,1.016,1.185,-0.392,-0.668,-0.020,0.040,1.048,1.701,0.243,1.462,5.348,5.801,0.039,-0.003,-0.214,0.095,0.141,0.567,3.517,5.690,0.000,0.000,0.000,0.000,0.000,0.000,0.000,0.000,0.000,0.000,0.000,0.000,0.000,0.000,0.000,0.000,0.000,0.000,0.000,0.000,0.000,0.000,0.000,0.000,0.000,0.000,0.000,0.000,0.000,0.000,0.000,0.000,0.000,0.000,0.000,0.000,0.000,0.000,0.000,0.000,0.000,0.000,0.000,0.000,0.000,0.000,0.000,0.000
Sig_OD_Delta=0,0,0,0,0,1,0,0,0,0,1,1,0,0,1,1,0,0,0,0,0,0,1,1,0,0,0,1,1,1,0,0,0,0,1,1,0,1,1,1,0,0,0,0,0,0,1,1,0,0,0,0,0,0,0,0,0,0,0,0,0,0,0,0,0,0,0,0,0,0,0,0,0,0,0,0,0,0,0,0,0,0,0,0,0,0,0,0,0,0,0,0,0,0,0,0
Add_Drug_at_Start_Map=000000000000000000000000000000000000000000000000000000000000000000000000000000000000000000000000
[Analysis]
Drug_ID=A1,A2,A3,A4,A5,A6,B1,B2,B3,B4,B5,B6,C1,C2,C3,C4,C5,C6,D1,D2,D3,D4,D5,D6,E1,E2,E3,E4,E5,E6,F1,F2,F3,F4,F5,F6,G1,G2,G3,G4,G5,G6,H1,H2,H3,H4,H5,H6
Decision=no_inh,ps2_1_1,ps2_2_1,ps2_2_1,ps2_4_1,ps2_4_1,no_inh,ps2_1_1,ps2_1_1,ps2_4_1,ps2_4_1,ps2_4_1,no_inh,ps2_2_1,ps2_4_1,ps2_4_1,ps2_4_1,ps2_4_1,no_inh,other,other,other,other,other,ps2_4_1,other,other,other,other,other,other,other,other,other,other,other,screen,screen,screen,other,other,screen,screen,other,other,other,screen,other,no_inh,no_inh,no_inh,ps2_2_1,ps2_4_1,ps2_4_2,no_inh,no_inh,no_inh,ps2_4_1,ps2_4_1,ps2_4_2,no_inh,no_inh,no_inh,ps2_1_1,ps2_4_1,ps2_4_2,no_inh,no_inh,no_inh,ps2_1_1,ps2_4_1,ps2_4_2,no_inh,no_inh,no_inh,ps2_1_1,ps2_4_1,ps2_4_2,no_inh,no_inh,no_inh,ps2_1_1,ps2_4_1,ps2_4_2,screen,screen,screen,screen,other,other,other,screen,other,screen,screen,other
Plot_Min=0.100,0.100,0.100,0.100,0.100,0.100,0.100,0.100,0.100,0.100,0.100,0.100,0.100,0.100,0.100,0.100,0.100,0.100,0.100,0.100,0.100,0.100,0.100,0.100,0.100,0.100,0.100,0.100,0.100,0.100,0.100,0.100,0.100,0.100,0.100,0.100,0.100,0.100,0.100,0.100,0.100,0.100,0.100,0.100,0.100,0.100,0.100,0.100
Plot_Max=1.500,1.500,1.500,1.500,1.500,1.500,1.500,1.500,1.500,1.500,1.500,1.500,1.500,1.500,1.500,1.500,1.500,1.500,1.500,1.500,1.500,1.500,1.500,1.500,1.500,1.500,1.500,1.500,1.500,1.500,1.500,1.500,1.500,1.500,1.500,1.500,1.500,1.500,1.500,1.500,1.500,1.500,1.500,1.500,1.500,1.500,1.500,1.500
G_Plot_Min=0.1
G_Plot_Delta=0.7
Plot_On_Off=0
OD_Gen_Pt=0.460
Gens_to_OD_Pt=5.000
Avg_G=2.203,2.351,2.398,2.396,2.404,2.448,2.156,2.314,2.383,2.430,2.417,2.415,2.169,2.460,2.502,2.577,2.516,2.530,2.292,4.783,4.250,4.656,3.988,4.074,2.970,5.808,5.343,5.399,5.052,5.130,4.824,6.190,6.145,5.810,5.780,5.473,0.000,0.000,0.446,25.005,12.041,0.000,0.370,11.098,17.038,2.320,0.000,10.231,2.167,2.212,2.300,2.407,2.619,3.124,2.185,2.227,2.295,2.432,2.615,2.930,2.178,2.163,2.223,2.342,2.486,2.982,2.160,2.211,2.260,2.317,2.536,2.923,2.159,2.229,2.256,2.374,2.522,2.956,2.192,2.191,2.199,2.374,2.553,2.954,0.000,0.000,0.000,0.000,16.610,16.992,15.387,0.000,12.630,0.000,0.000,18.115
Max_Slope=1.940,1.888,2.219,1.978,1.814,1.786,1.765,2.014,2.067,1.820,1.860,1.924,1.696,2.037,1.996,2.056,1.984,1.922,1.736,5.663,4.242,6.041,5.463,5.772,2.113,11.898,8.705,10.096,6.772,8.264,5.091,14.058,12.409,11.584,4.094,11.352,23.354,14.249,18.393,20.710,20.957,20.499,23.805,22.892,21.442,18.621,25.196,13.966,1.754,1.847,1.978,1.879,2.021,2.136,1.889,1.828,1.989,2.052,1.975,2.145,1.805,1.915,1.923,1.827,1.763,1.888,1.936,1.941,1.957,1.892,1.941,2.224,1.766,1.898,1.755,1.601,1.785,2.047,1.873,1.761,1.892,2.070,1.889,2.108,19.260,20.510,22.703,15.136,17.927,25.575,26.618,19.167,20.413,14.475,15.093,21.216
Fit_Model=all
Fit_Const_OD_Base=0.000
Fit_Const_N0=0.01800
Fit_Const_T0=0.000
G_Fit_Min=0.100
G_Fit_Delta=0.400
Fit_On_Off=0.000,0.000,0.000,0.000,0.000,0.000,0.000,0.000,0.000,0.000,0.000,0.000,0.000,0.000,0.000,0.000,0.000,0.000,0.000,0.000,0.000,0.000,0.000,0.000,0.000,0.000,0.000,0.000,0.000,0.000,0.000,0.000,0.000,0.000,0.000,0.000,0.000,0.000,0.000,0.000,0.000,0.000,0.000,0.000,0.000,0.000,0.000,0.000,0.000,0.000,0.000,0.000,0.000,0.000,0.000,0.000,0.000,0.000,0.000,0.000,0.000,0.000,0.000,0.000,0.000,0.000,0.000,0.000,0.000,0.000,0.000,0.000,0.000,0.000,0.000,0.000,0.000,0.000,0.000,0.000,0.000,0.000,0.000,0.000,0.000,0.000,0.000,0.000,0.000,0.000,0.000,0.000,0.000,0.000,0.000,0.000
Fit_Min=0.023,0.024,0.021,0.023,0.025,0.025,0.025,0.026,0.026,0.022,0.023,0.028,0.024,0.028,0.024,0.024,0.026,0.021,0.024,0.024,0.029,0.022,0.023,0.025,0.025,0.027,0.021,0.023,0.022,0.025,0.025,0.020,0.026,0.020,0.024,0.020,0.004,0.001,0.003,0.007,0.005,0.004,0.001,0.007,0.005,0.003,0.007,0.002,0.000,0.000,0.000,0.000,0.000,0.000,0.000,0.000,0.000,0.000,0.000,0.000,0.000,0.000,0.000,0.000,0.000,0.000,0.000,0.000,0.000,0.000,0.000,0.000,0.000,0.000,0.000,0.000,0.000,0.000,0.000,0.000,0.000,0.000,0.000,0.000,0.000,0.000,0.000,0.000,0.000,0.000,0.000,0.000,0.000,0.000,0.000,0.000
Fit_Delta=0.556,0.440,0.374,0.524,0.545,0.503,0.523,0.616,0.599,0.517,0.527,0.544,0.556,0.500,0.508,0.446,0.488,0.628,0.481,0.359,0.518,0.393,0.533,0.326,0.609,0.122,0.230,0.260,0.199,0.178,0.363,0.173,0.168,0.160,0.009,0.092,0.556,0.500,0.018,0.014,0.017,0.628,0.022,0.016,0.013,0.019,0.533,0.015,0.584,0.547,0.603,0.545,0.547,0.523,0.580,0.538,0.487,0.458,0.548,0.486,0.508,0.479,0.509,0.444,0.523,0.449,0.480,0.401,0.435,0.507,0.447,0.380,0.603,0.421,0.515,0.576,0.452,0.471,0.494,0.571,0.570,0.428,0.478,0.543,0.508,0.479,0.509,0.444,0.019,0.008,0.020,0.401,0.021,0.507,0.447,0.019
Fit_Offset=0.070,0.073,0.076,0.075,0.075,0.075,0.072,0.072,0.073,0.073,0.076,0.079,0.073,0.075,0.072,0.075,0.076,0.075,0.074,0.028,0.020,0.025,0.027,0.061,0.065,0.026,0.024,0.028,0.050,0.061,0.043,0.031,0.042,0.045,0.078,0.046,0.000,0.000,0.063,0.058,0.043,0.000,0.271,0.065,0.064,0.064,0.000,-0.004,0.070,0.068,0.072,0.072,0.076,0.079,0.069,0.070,0.072,0.075,0.076,0.080,0.070,0.072,0.073,0.073,0.077,0.080,0.072,0.072,0.076,0.074,0.077,0.081,0.071,0.073,0.073,0.073,0.076,0.080,0.071,0.071,0.071,0.075,0.077,0.078,0.000,0.000,0.000,0.000,0.063,0.045,-0.051,0.000,0.060,0.000,0.000,0.065
Fit_N0=0.006,0.006,0.006,0.005,0.004,0.004,0.007,0.007,0.005,0.007,0.004,0.005,0.009,0.008,0.009,0.007,0.005,0.005,0.006,0.063,0.093,0.055,0.036,0.008,0.011,0.051,0.063,0.072,0.019,0.016,0.052,0.064,0.052,0.048,0.009,0.012,0.000,0.000,0.001,0.005,0.014,0.000,-0.208,0.000,0.001,0.000,0.000,0.041,0.007,0.010,0.007,0.005,0.004,0.003,0.007,0.007,0.007,0.006,0.006,0.003,0.008,0.006,0.007,0.008,0.005,0.003,0.008,0.008,0.007,0.005,0.005,0.003,0.010,0.007,0.005,0.007,0.004,0.003,0.008,0.007,0.009,0.008,0.004,0.004,0.000,0.000,0.000,0.000,0.000,0.014,0.116,0.000,0.003,0.000,0.000,-0.000
Fit_T0=0.931,1.854,2.675,2.120,1.474,1.792,1.389,1.810,1.543,2.583,1.945,2.583,1.885,1.875,2.601,2.138,1.613,1.669,1.384,3.977,6.000,2.679,0.085,-2.545,0.056,0.588,3.471,5.872,-1.116,0.313,4.595,5.319,5.183,5.271,1.321,-8.729,0.000,0.000,3.850,2.122,-3.477,0.000,31.154,5.026,4.167,6.013,0.000,-5.994,1.271,2.243,1.774,1.644,2.147,2.798,1.340,1.546,2.151,2.225,2.755,2.549,1.854,1.265,1.941,2.654,2.098,2.344,1.832,2.237,1.901,1.779,2.096,2.655,2.037,1.763,1.547,2.271,1.851,2.806,1.897,1.574,2.091,3.055,2.108,2.929,0.000,0.000,0.000,0.000,17.151,-0.082,29.609,0.000,-11.064,0.000,0.000,6.178
Fit_G=1.596,1.555,1.468,1.505,1.534,1.520,1.548,1.665,1.639,1.584,1.520,1.468,1.585,1.777,1.756,1.746,1.647,1.678,1.616,6.716,6.135,6.080,5.240,3.553,2.760,9.300,7.971,7.803,5.157,4.646,6.336,10.051,8.464,7.442,1.606,7.103,0.000,0.000,11.458,3.359,12.575,0.000,4013.733,6.761,1.294,1.222,0.000,12.526,1.596,1.603,1.635,1.631,1.632,1.731,1.622,1.604,1.572,1.551,1.661,1.694,1.551,1.538,1.532,1.523,1.569,1.694,1.528,1.488,1.542,1.526,1.587,1.607,1.597,1.540,1.532,1.590,1.542,1.664,1.524,1.548,1.575,1.515,1.588,1.750,0.000,0.000,0.000,0.000,2.715,5.137,2383.425,0.000,64.230,0.000,0.000,7.743
Fit_Error=480.099,196.559,90.766,243.431,261.456,228.429,245.542,505.077,406.436,343.953,390.612,275.461,279.964,151.354,218.249,138.216,242.947,896.253,229.367,187.766,752.093,232.652,1563.416,85.792,322.645,3.333,18.773,33.463,16.948,7.985,96.647,12.429,8.993,10.537,0.077,2.433,0.000,0.000,0.414,0.453,0.329,0.000,0.495,0.307,0.258,0.386,0.000,0.186,578.279,302.549,363.936,356.978,280.558,189.020,434.461,246.542,299.211,184.765,431.638,260.935,194.632,128.333,297.256,151.216,219.705,127.511,158.759,129.663,109.691,217.386,106.827,79.585,327.926,90.981,320.960,454.164,226.863,255.649,274.993,637.862,411.226,135.031,190.391,418.495,0.000,0.000,0.000,0.000,0.576,0.262,0.523,0.000,0.629,0.000,0.000,0.498
Fit_CV=284.000,235.000,287.000,264.000,312.000,317.000,203.000,265.000,289.000,308.000,295.000,226.000,329.000,244.000,228.000,213.000,268.000,261.000,217.000,599.000,602.000,612.000,601.000,507.000,283.000,444.000,210.000,666.000,410.000,361.000,242.000,239.000,225.000,481.000,5.000,316.000,0.000,0.000,68.000,27.000,28.000,0.000,109.000,74.000,25.000,90.000,0.000,8.000,217.000,253.000,282.000,237.000,222.000,419.000,192.000,196.000,197.000,204.000,241.000,233.000,239.000,201.000,240.000,231.000,217.000,364.000,203.000,197.000,184.000,199.000,201.000,245.000,220.000,143.000,231.000,266.000,283.000,254.000,213.000,191.000,214.000,242.000,220.000,257.000,0.000,0.000,0.000,0.000,454.000,6.000,405.000,0.000,410.000,0.000,0.000,132.000
Time_to_20_Gens=0,0,0,0,0,0,0,0,0,0,0,0,0,0,0,0,0,0,0,0,0,0,0,0,0,0,0,0,0,0,0,0,0,0,0,0,0,0,0,0,0,0,0,0,0,0,0,0
Time_to_each_5_Gens=0,0,0,0,0,0,0,0,0,0,0,0,0,0,0,0,0,0,0,0,0,0,0,0,0,0,0,0,0,0,0,0,0,0,0,0,0,0,0,0,0,0,0,0,0,0,0,0
Time_to_each_n_Gens=11.013,11.755,11.991,11.979,12.020,12.240,10.781,11.571,11.915,12.149,12.085,12.073,10.845,12.298,12.512,12.884,12.578,12.650,11.459,23.283,21.252,23.264,19.939,20.371,14.848,23.265,23.289,23.289,23.291,23.279,23.292,23.289,23.273,23.275,23.277,23.292,0.000,0.000,0.249,11.749,5.704,0.000,0.249,5.907,11.758,1.420,0.000,8.137,10.834,11.059,11.502,12.037,13.093,15.619,10.925,11.136,11.475,12.160,13.073,14.650,10.890,10.813,11.116,11.712,12.429,14.909,10.798,11.055,11.298,11.585,12.682,14.614,10.794,11.144,11.282,11.870,12.610,14.780,10.962,10.956,10.993,11.868,12.764,14.772,0.000,0.000,0.000,0.000,11.431,11.760,11.728,0.000,11.178,0.000,0.000,11.760
Min_Pt_OD=0,0,0,0,0,0,0,0,0,0,0,0,0,0,0,0,0,0,0,0,0,0,0,0,0,0,0,0,0,0,0,0,0,0,0,0,0,0,0,0,0,0,0,0,0,0,0,0
Min_Pt_t=0,0,0,0,0,0,0,0,0,0,0,0,0,0,0,0,0,0,0,0,0,0,0,0,0,0,0,0,0,0,0,0,0,0,0,0,0,0,0,0,0,0,0,0,0,0,0,0
TO_OD=0,0,0,0,0,0,0,0,0,0,0,0,0,0,0,0,0,0,0,0,0,0,0,0,0,0,0,0,0,0,0,0,0,0,0,0,0,0,0,0,0,0,0,0,0,0,0,0
Ref_ID=A01
Multi_Refs=single_ref
test=A01,A02,A03,A04,A05,A06,A07,A08,A09,A10,A11,A12,B01,B02,B03,B04,B05,B06,B07,B08,B09,B10,B11,B12,C01,C02,C03,C04,C05,C06,C07,C08,C09,C10,C11,C12,D01,D02,D03,D04,D05,D06,D07,D08,D09,D10,D11,D12,E01,E02,E03,E04,E05,E06,E07,E08,E09,E10,E11,E12,F01,F02,F03,F04,F05,F06,F07,F08,F09,F10,F11,F12,G01,G02,G03,G04,G05,G06,G07,G08,G09,G10,G11,G12,H01,H02,H03,H04,H05,H06,H07,H08,H09,H10,H11,H12
Start_Time_Now=3.2639137258E+9
Start_Date="6/5/2007+2:42 PM"
pv_to_plate_order=no
gen_time_cutoff=0.000
Drug_Name=ud?:;-ud+0,ud?:;-ud+0,ud?:;-ud+0,ud?:;-ud+0,ud?:;-ud+0,ud?:;-ud+0,ud?:;-ud+0,ud?:;-ud+0,ud?:;-ud+0,ud?:;-ud+0,ud?:;-ud+0,ud?:;-ud+0,ud?:;-ud+0,ud?:;-ud+0,ud?:;-ud+0,ud?:;-ud+0,ud?:;-ud+0,ud?:;-ud+0,ud?:;-ud+0,ud?:;-ud+0,ud?:;-ud+0,ud?:;-ud+0,ud?:;-ud+0,ud?:;-ud+0,ud?:;-ud+0,ud?:;-ud+0,ud?:;-ud+0,ud?:;-ud+0,ud?:;-ud+0,ud?:;-ud+0,ud?:;-ud+0,ud?:;-ud+0,ud?:;-ud+0,ud?:;-ud+0,ud?:;-ud+0,ud?:;-ud+0,ud?:;-ud+0,ud?:;-ud+0,ud?:;-ud+0,ud?:;-ud+0,ud?:;-ud+0,ud?:;-ud+0,ud?:;-ud+0,ud?:;-ud+0,ud?:;-ud+0,ud?:;-ud+0,ud?:;-ud+0,ud?:;-ud+0,ud?:;-ud+0,ud?:;-ud+0,ud?:;-ud+0,ud?:;-ud+0,ud?:;-ud+0,ud?:;-ud+0,ud?:;-ud+0,ud?:;-ud+0,ud?:;-ud+0,ud?:;-ud+0,ud?:;-ud+0,ud?:;-ud+0,ud?:;-ud+0,ud?:;-ud+0,ud?:;-ud+0,ud?:;-ud+0,ud?:;-ud+0,ud?:;-ud+0,ud?:;-ud+0,ud?:;-ud+0,ud?:;-ud+0,ud?:;-ud+0,ud?:;-ud+0,ud?:;-ud+0,ud?:;-ud+0,ud?:;-ud+0,ud?:;-ud+0,ud?:;-ud+0,ud?:;-ud+0,ud?:;-ud+0,ud?:;-ud+0,ud?:;-ud+0,ud?:;-ud+0,ud?:;-ud+0,ud?:;-ud+0,ud?:;-ud+0,ud?:;-ud+0,ud?:;-ud+0,ud?:;-ud+0,ud?:;-ud+0,ud?:;-ud+0,ud?:;-ud+0,ud?:;-ud+0,ud?:;-ud+0,ud?:;-ud+0,ud?:;-ud+0,ud?:;-ud+0,ud?:;-ud+0
Drug_Well_Pos=A01,A02,A03,A04,A05,A06,B01,B02,B03,B04,B05,B06,C01,C02,C03,C04,C05,C06,D01,D02,D03,D04,D05,D06,E01,E02,E03,E04,E05,E06,F01,F02,F03,F04,F05,F06,G01,G02,G03,G04,G05,G06,H01,H02,H03,H04,H05,H06,A07,A08,A09,A10,A11,A12,B07,B08,B09,B10,B11,B12,C07,C08,C09,C10,C11,C12,D07,D08,D09,D10,D11,D12,E07,E08,E09,E10,E11,E12,F07,F08,F09,F10,F11,F12,G07,G08,G09,G10,G11,G12,H07,H08,H09,H10,H11,H12
Avg_G_tcut=2.203,2.351,2.398,2.396,2.404,2.448,2.156,2.314,2.383,2.430,2.417,2.415,2.169,2.460,2.502,2.577,2.516,2.530,2.292,4.783,4.250,4.656,3.988,4.074,2.970,5.808,5.343,5.399,5.052,5.130,4.824,6.190,6.145,5.810,5.780,5.473,0.000,0.000,0.446,25.005,12.041,0.000,0.370,11.098,17.038,2.320,0.000,10.231,2.167,2.212,2.300,2.407,2.619,3.124,2.185,2.227,2.295,2.432,2.615,2.930,2.178,2.163,2.223,2.342,2.486,2.982,2.160,2.211,2.260,2.317,2.536,2.923,2.159,2.229,2.256,2.374,2.522,2.956,2.192,2.191,2.199,2.374,2.553,2.954,0.000,0.000,0.000,0.000,16.610,16.992,15.387,0.000,12.630,0.000,0.000,18.115
t0_from_interval=2.244,3.118,3.064,3.350,3.666,4.077,2.123,3.168,3.352,3.235,3.394,4.325,1.810,2.662,2.985,2.997,3.347,3.213,2.178,-3.252,-1.471,-2.689,-0.856,-0.534,-0.083,-5.775,-6.359,-4.471,-3.795,-2.297,-3.565,-4.788,-2.295,-5.506,-4.606,-4.028,0.000,0.000,0.000,0.000,0.000,0.000,0.000,0.000,0.000,0.000,0.000,0.000,2.184,2.123,2.968,3.065,3.828,5.578,1.995,2.252,2.582,3.409,3.564,4.503,2.344,2.003,2.106,3.109,3.842,4.822,2.177,2.065,2.253,3.306,3.632,5.084,2.060,2.132,2.913,3.144,3.548,4.954,2.362,2.242,2.115,3.066,3.697,4.429,0.000,0.000,0.000,0.000,0.000,0.000,0.000,0.000,0.000,0.000,0.000,0.000
Sum_Delta_Ref=0.000,2.486,3.408,3.432,4.021,5.090,0.421,1.997,2.884,4.295,4.078,4.062,0.952,3.527,4.279,5.275,4.955,4.737,1.355,22.911,20.470,21.348,18.918,19.574,9.623,25.533,23.996,24.528,23.239,24.062,23.889,25.909,26.256,25.582,25.650,25.114,-1.000,-1.000,-1.000,29.901,29.794,-1.000,-1.000,29.806,29.755,29.583,-1.000,29.509,0.564,0.129,1.801,3.325,6.426,14.285,0.162,0.735,1.613,4.051,6.550,10.854,0.349,0.510,0.652,2.181,4.521,11.560,0.633,0.139,1.114,2.059,5.306,11.312,0.550,0.047,1.023,2.722,4.795,11.124,0.125,0.030,0.167,2.933,5.246,11.363,-1.000,-1.000,-1.000,-1.000,29.854,29.713,29.572,-1.000,29.573,-1.000,-1.000,29.749
Gens_at_time_G=5.000,5.000,5.000,5.000,5.000,5.000,5.000,5.000,5.000,5.000,5.000,5.000,5.000,5.000,5.000,5.000,5.000,5.000,5.000,4.868,5.000,4.996,5.000,5.000,5.000,4.006,4.359,4.314,4.610,4.538,4.829,3.762,3.788,4.006,4.027,4.255,0.000,0.000,0.558,0.470,0.474,0.000,0.673,0.532,0.690,0.612,0.000,0.795,5.000,5.000,5.000,5.000,5.000,5.000,5.000,5.000,5.000,5.000,5.000,5.000,5.000,5.000,5.000,5.000,5.000,5.000,5.000,5.000,5.000,5.000,5.000,5.000,5.000,5.000,5.000,5.000,5.000,5.000,5.000,5.000,5.000,5.000,5.000,5.000,0.000,0.000,0.000,0.000,0.688,0.692,0.762,0.000,0.885,0.000,0.000,0.649
G_Int_tcut=1.754,1.727,1.785,1.726,1.671,1.633,1.731,1.681,1.713,1.783,1.738,1.549,1.807,1.927,1.905,1.977,1.846,1.887,1.856,5.451,4.545,5.195,4.159,4.181,2.986,7.249,6.802,6.435,5.875,5.636,5.562,7.463,6.750,7.185,6.923,6.420,0.000,0.000,0.446,25.005,12.041,0.000,0.370,11.098,17.038,2.320,0.000,10.231,1.730,1.787,1.707,1.794,1.853,2.008,1.786,1.777,1.779,1.750,1.902,2.029,1.709,1.762,1.802,1.721,1.717,2.017,1.724,1.798,1.809,1.656,1.810,1.906,1.747,1.802,1.674,1.745,1.812,1.965,1.720,1.743,1.776,1.760,1.813,2.069,0.000,0.000,0.000,0.000,16.610,16.992,15.387,0.000,12.630,0.000,0.000,18.115
Sum_Del_12=0.000,1.329,1.700,1.898,2.014,2.334,0.473,1.127,1.736,2.019,2.022,2.196,0.392,1.928,2.164,2.476,2.452,2.530,0.736,3.988,3.828,3.868,3.712,3.872,2.920,4.334,3.962,4.224,4.051,4.342,4.114,4.233,4.521,4.300,4.350,4.287,5.121,4.959,5.105,5.293,5.227,5.194,5.014,5.231,5.177,5.087,5.295,5.063,0.382,0.046,1.056,1.834,3.072,4.603,0.208,0.277,0.867,2.063,3.003,4.098,0.269,0.458,0.244,1.409,2.600,4.167,0.437,0.068,0.567,1.236,2.738,4.222,0.478,0.169,0.691,1.586,2.667,4.147,0.053,0.010,0.075,1.656,2.766,4.175,5.037,5.205,5.279,5.097,5.258,5.157,5.085,5.152,5.086,5.074,5.228,5.183
Sum_Del_20=0.000,2.434,3.333,3.363,3.935,4.975,0.419,1.951,2.825,4.199,3.987,3.972,0.928,3.453,4.190,5.173,4.849,4.645,1.324,22.253,19.913,20.751,18.418,19.056,9.451,24.769,23.292,23.811,22.571,23.368,23.203,25.133,25.471,24.823,24.892,24.379,28.756,28.448,28.698,28.990,28.884,28.845,28.545,28.897,28.842,28.680,29.022,28.607,0.552,0.128,1.760,3.255,6.300,14.003,0.162,0.714,1.583,3.964,6.415,10.653,0.344,0.504,0.635,2.138,4.425,11.337,0.620,0.136,1.086,2.018,5.193,11.087,0.540,0.051,1.001,2.663,4.697,10.924,0.122,0.028,0.159,2.868,5.142,11.146,28.586,28.875,28.978,28.684,28.941,28.807,28.669,28.762,28.668,28.662,28.917,28.840
Sum_Del_24=0.000,2.507,3.622,3.462,4.071,5.620,0.248,2.134,2.855,4.622,4.343,4.306,1.033,3.467,4.274,5.237,5.056,4.674,1.490,27.717,23.798,25.492,21.519,22.453,9.502,32.040,29.781,30.442,28.508,29.476,29.006,32.784,33.068,32.107,32.133,31.201,38.249,37.904,38.189,38.539,38.395,38.371,38.029,38.433,38.363,38.172,38.572,38.085,0.537,0.189,1.908,3.455,6.399,14.620,0.067,0.934,1.656,4.202,6.704,10.792,0.279,0.387,0.850,2.198,4.550,11.604,0.577,0.198,1.196,2.065,5.271,11.384,0.425,0.013,1.085,2.840,4.797,10.988,0.080,0.111,0.267,3.067,5.212,11.298,38.068,38.404,38.516,38.179,38.461,38.328,38.171,38.282,38.155,38.155,38.459,38.360
Sum_12=5.627,4.298,3.927,3.728,3.613,3.292,6.099,4.500,3.891,3.608,3.604,3.430,6.019,3.699,3.463,3.151,3.174,3.097,4.890,1.639,1.798,1.759,1.914,1.755,2.707,1.293,1.665,1.402,1.575,1.284,1.512,1.394,1.106,1.327,1.277,1.340,0.506,0.668,0.522,0.334,0.399,0.432,0.613,0.396,0.450,0.540,0.332,0.563,6.009,5.581,4.570,3.792,2.555,1.023,5.834,5.349,4.760,3.564,2.624,1.528,5.895,6.084,5.383,4.218,3.027,1.460,6.063,5.559,5.059,4.391,2.889,1.405,6.105,5.458,4.936,4.041,2.960,1.480,5.680,5.617,5.552,3.970,2.861,1.451,0.590,0.422,0.348,0.530,0.369,0.470,0.541,0.474,0.541,0.552,0.399,0.444
Sum_20=29.626,27.191,26.293,26.263,25.690,24.651,30.045,27.675,26.801,25.427,25.639,25.653,30.554,26.172,25.435,24.452,24.777,24.981,28.301,7.373,9.712,8.875,11.208,10.570,20.175,4.857,6.334,5.815,7.055,6.257,6.423,4.492,4.154,4.803,4.734,5.247,0.869,1.178,0.928,0.636,0.742,0.780,1.080,0.729,0.783,0.945,0.604,1.019,30.178,29.498,27.865,26.371,23.326,15.623,29.788,28.912,28.043,25.662,23.211,18.972,29.969,30.130,28.991,27.488,25.200,18.289,30.246,29.489,28.540,27.608,24.432,18.538,30.166,29.575,28.625,26.963,24.928,18.701,29.747,29.597,29.467,26.757,24.484,18.480,1.040,0.751,0.648,0.941,0.685,0.819,0.957,0.863,0.957,0.964,0.709,0.786
Sum_24=39.280,36.773,35.658,35.817,35.209,33.660,39.528,37.146,36.424,34.658,34.936,34.973,40.312,35.812,35.005,34.043,34.223,34.606,37.790,11.562,15.482,13.787,17.761,16.827,29.778,7.239,9.498,8.838,10.772,9.803,10.273,6.496,6.212,7.173,7.146,8.079,1.031,1.376,1.091,0.740,0.885,0.908,1.251,0.847,0.917,1.108,0.707,1.195,39.816,39.091,37.372,35.825,32.880,24.660,39.346,38.345,37.624,35.078,32.576,28.487,39.558,39.667,38.430,37.082,34.730,27.676,39.856,39.082,38.083,37.215,34.008,27.895,39.705,39.267,38.195,36.440,34.483,28.292,39.359,39.169,39.012,36.212,34.067,27.982,1.211,0.875,0.763,1.101,0.818,0.952,1.109,0.998,1.124,1.125,0.821,0.919
G_by_Interval=1.754,1.727,1.785,1.726,1.671,1.633,1.731,1.681,1.713,1.783,1.738,1.549,1.807,1.927,1.905,1.977,1.846,1.887,1.856,5.451,4.545,5.195,4.159,4.181,2.986,7.249,6.802,6.435,5.875,5.636,5.562,7.463,6.750,7.185,6.923,6.420,0.000,0.000,0.446,25.005,12.041,0.000,0.370,11.098,17.038,2.320,0.000,10.231,1.730,1.787,1.707,1.794,1.853,2.008,1.786,1.777,1.779,1.750,1.902,2.029,1.709,1.762,1.802,1.721,1.717,2.017,1.724,1.798,1.809,1.656,1.810,1.906,1.747,1.802,1.674,1.745,1.812,1.965,1.720,1.743,1.776,1.760,1.813,2.069,0.000,0.000,0.000,0.000,16.610,16.992,15.387,0.000,12.630,0.000,0.000,18.115
Avg_G_t8=2.203,2.351,2.398,2.396,2.404,2.448,2.156,2.314,2.383,2.430,2.417,2.415,2.169,2.460,2.502,2.577,2.516,2.530,2.292,4.783,4.250,4.656,3.988,4.074,2.970,5.808,5.343,5.399,5.052,5.130,4.824,6.190,6.145,5.810,5.780,5.473,0.000,0.000,0.446,25.005,12.041,0.000,0.370,11.098,17.038,2.320,0.000,10.231,2.167,2.212,2.300,2.407,2.619,3.124,2.185,2.227,2.295,2.432,2.615,2.930,2.178,2.163,2.223,2.342,2.486,2.982,2.160,2.211,2.260,2.317,2.536,2.923,2.159,2.229,2.256,2.374,2.522,2.956,2.192,2.191,2.199,2.374,2.553,2.954,0.000,0.000,0.000,0.000,16.610,16.992,15.387,0.000,12.630,0.000,0.000,18.115
G_int_t8=1.754,1.727,1.785,1.726,1.671,1.633,1.731,1.681,1.713,1.783,1.738,1.549,1.807,1.927,1.905,1.977,1.846,1.887,1.856,5.451,4.545,5.195,4.159,4.181,2.986,7.249,6.802,6.435,5.875,5.636,5.562,7.463,6.750,7.185,6.923,6.420,0.000,0.000,0.446,25.005,12.041,0.000,0.370,11.098,17.038,2.320,0.000,10.231,1.730,1.787,1.707,1.794,1.853,2.008,1.786,1.777,1.779,1.750,1.902,2.029,1.709,1.762,1.802,1.721,1.717,2.017,1.724,1.798,1.809,1.656,1.810,1.906,1.747,1.802,1.674,1.745,1.812,1.965,1.720,1.743,1.776,1.760,1.813,2.069,0.000,0.000,0.000,0.000,16.610,16.992,15.387,0.000,12.630,0.000,0.000,18.115
Avg_G_t12=2.203,2.351,2.398,2.396,2.404,2.448,2.156,2.314,2.383,2.430,2.417,2.415,2.169,2.460,2.502,2.577,2.516,2.530,2.292,4.783,4.250,4.656,3.988,4.074,2.970,5.808,5.343,5.399,5.052,5.130,4.824,6.190,6.145,5.810,5.780,5.473,0.000,0.000,0.446,25.005,12.041,0.000,0.370,11.098,17.038,2.320,0.000,10.231,2.167,2.212,2.300,2.407,2.619,3.124,2.185,2.227,2.295,2.432,2.615,2.930,2.178,2.163,2.223,2.342,2.486,2.982,2.160,2.211,2.260,2.317,2.536,2.923,2.159,2.229,2.256,2.374,2.522,2.956,2.192,2.191,2.199,2.374,2.553,2.954,0.000,0.000,0.000,0.000,16.610,16.992,15.387,0.000,12.630,0.000,0.000,18.115
G_int_t12=1.754,1.727,1.785,1.726,1.671,1.633,1.731,1.681,1.713,1.783,1.738,1.549,1.807,1.927,1.905,1.977,1.846,1.887,1.856,5.451,4.545,5.195,4.159,4.181,2.986,7.249,6.802,6.435,5.875,5.636,5.562,7.463,6.750,7.185,6.923,6.420,0.000,0.000,0.446,25.005,12.041,0.000,0.370,11.098,17.038,2.320,0.000,10.231,1.730,1.787,1.707,1.794,1.853,2.008,1.786,1.777,1.779,1.750,1.902,2.029,1.709,1.762,1.802,1.721,1.717,2.017,1.724,1.798,1.809,1.656,1.810,1.906,1.747,1.802,1.674,1.745,1.812,1.965,1.720,1.743,1.776,1.760,1.813,2.069,0.000,0.000,0.000,0.000,16.610,16.992,15.387,0.000,12.630,0.000,0.000,18.115
Avg_G_inflex=2.203,2.374,2.444,2.396,2.404,2.448,2.156,2.314,2.383,2.430,2.417,2.415,2.169,2.460,2.502,2.604,2.516,2.530,2.292,4.767,4.250,4.531,3.988,3.827,2.970,5.293,5.045,5.312,4.473,4.647,4.848,6.092,6.023,5.533,1.161,4.819,0.000,0.000,1.563,4.200,2.907,0.000,0.794,13.963,5.589,3.154,0.000,1.918,2.167,2.212,2.300,2.407,2.619,3.124,2.185,2.227,2.295,2.448,2.615,2.930,2.178,2.166,2.223,2.366,2.486,3.009,2.161,2.242,2.283,2.317,2.557,3.000,2.159,2.255,2.256,2.374,2.546,2.963,2.192,2.191,2.199,2.399,2.556,2.954,0.000,0.000,0.000,0.000,13.578,2.127,1.009,0.000,8.812,0.000,0.000,1.414
G_int_inflex=1.754,1.756,1.800,1.726,1.671,1.633,1.731,1.681,1.713,1.783,1.738,1.549,1.807,1.927,1.905,2.020,1.846,1.887,1.856,5.470,4.545,5.016,4.159,3.758,2.986,6.119,6.412,6.311,4.996,4.988,5.640,7.373,6.621,6.544,1.161,6.017,0.000,0.000,1.563,4.200,2.907,0.000,0.794,13.963,5.589,3.154,0.000,1.918,1.730,1.787,1.707,1.794,1.853,2.008,1.786,1.777,1.779,1.776,1.902,2.029,1.709,1.767,1.802,1.754,1.717,2.053,1.727,1.822,1.838,1.656,1.840,1.942,1.747,1.831,1.674,1.745,1.852,1.978,1.720,1.743,1.776,1.782,1.818,2.069,0.000,0.000,0.000,0.000,13.578,2.127,1.009,0.000,8.812,0.000,0.000,1.414
G_by_Interval_g4=1.828,1.978,2.300,1.974,1.944,2.013,1.903,2.056,1.970,2.101,2.095,2.021,2.001,2.155,2.383,2.346,2.083,2.346,1.983,5.064,4.142,4.988,4.035,4.238,2.900,6.593,6.141,5.908,5.628,5.530,5.094,7.463,6.750,7.215,6.652,6.324,0.000,0.000,0.446,25.005,12.041,0.000,0.370,11.098,17.038,2.320,0.000,10.231,1.941,2.013,1.818,2.010,2.243,2.338,1.947,2.050,2.052,1.992,2.198,2.329,1.858,1.883,2.076,1.958,1.804,2.493,1.957,2.034,2.059,1.906,2.092,2.266,1.907,2.098,1.769,2.138,2.065,2.572,1.872,1.768,1.816,2.009,2.241,2.381,0.000,0.000,0.000,0.000,16.610,16.992,15.387,0.000,12.630,0.000,0.000,18.115
G_int_t8_g4=1.828,1.978,2.300,1.974,1.944,2.013,1.903,2.056,1.970,2.101,2.095,2.021,2.001,2.155,2.383,2.346,2.083,2.346,1.983,5.064,4.142,4.988,4.035,4.238,2.900,6.593,6.141,5.908,5.628,5.530,5.094,7.463,6.750,7.215,6.652,6.324,0.000,0.000,0.446,25.005,12.041,0.000,0.370,11.098,17.038,2.320,0.000,10.231,1.941,2.013,1.818,2.010,2.243,2.338,1.947,2.050,2.052,1.992,2.198,2.329,1.858,1.883,2.076,1.958,1.804,2.493,1.957,2.034,2.059,1.906,2.092,2.266,1.907,2.098,1.769,2.138,2.065,2.572,1.872,1.768,1.816,2.009,2.241,2.381,0.000,0.000,0.000,0.000,16.610,16.992,15.387,0.000,12.630,0.000,0.000,18.115
G_int_t12_g4=1.828,1.978,2.300,1.974,1.944,2.013,1.903,2.056,1.970,2.101,2.095,2.021,2.001,2.155,2.383,2.346,2.083,2.346,1.983,5.064,4.142,4.988,4.035,4.238,2.900,6.593,6.141,5.908,5.628,5.530,5.094,7.463,6.750,7.215,6.652,6.324,0.000,0.000,0.446,25.005,12.041,0.000,0.370,11.098,17.038,2.320,0.000,10.231,1.941,2.013,1.818,2.010,2.243,2.338,1.947,2.050,2.052,1.992,2.198,2.329,1.858,1.883,2.076,1.958,1.804,2.493,1.957,2.034,2.059,1.906,2.092,2.266,1.907,2.098,1.769,2.138,2.065,2.572,1.872,1.768,1.816,2.009,2.241,2.381,0.000,0.000,0.000,0.000,16.610,16.992,15.387,0.000,12.630,0.000,0.000,18.115
G_int_inflex_g4=1.828,2.002,2.350,1.974,1.944,2.013,1.903,2.056,1.970,2.101,2.095,2.021,2.001,2.155,2.383,2.378,2.083,2.346,1.983,5.058,4.142,4.846,4.035,3.941,2.900,6.119,5.818,5.808,4.996,4.988,5.134,7.373,6.621,6.544,1.161,6.017,0.000,0.000,1.563,4.200,2.907,0.000,0.794,13.963,5.589,3.154,0.000,1.918,1.941,2.013,1.818,2.010,2.243,2.338,1.947,2.050,2.052,2.011,2.198,2.329,1.858,1.887,2.076,1.985,1.804,2.523,1.960,2.064,2.084,1.906,2.116,2.318,1.907,2.127,1.769,2.138,2.095,2.581,1.872,1.768,1.816,2.031,2.245,2.381,0.000,0.000,0.000,0.000,13.578,2.127,1.009,0.000,8.812,0.000,0.000,1.414
Time_Inflex=12.007,12.007,11.762,12.742,12.987,12.987,11.517,12.987,13.232,12.987,12.987,12.987,11.762,12.987,13.232,13.232,13.232,14.211,12.007,22.557,23.048,22.067,22.312,17.659,16.434,17.659,20.843,23.048,17.659,17.659,23.048,23.048,22.067,20.353,1.718,14.211,0.249,0.249,12.987,6.618,6.618,0.249,11.762,14.211,6.618,14.211,0.249,2.943,12.007,12.007,12.742,12.987,13.967,16.434,12.007,12.007,12.007,12.497,13.967,15.209,11.517,11.272,11.762,12.007,13.232,15.209,11.272,11.027,11.517,12.252,12.987,14.455,12.007,11.272,12.007,12.987,12.987,15.209,11.517,12.007,12.007,12.007,13.232,15.699,0.249,0.249,0.249,0.249,17.414,2.698,16.434,0.249,17.659,0.249,0.249,16.434
OD_Inflex=0.677,0.561,0.481,0.631,0.689,0.643,0.647,0.751,0.721,0.642,0.659,0.667,0.682,0.625,0.627,0.568,0.603,0.770,0.613,0.446,0.609,0.478,0.628,0.420,0.741,0.205,0.300,0.333,0.282,0.271,0.448,0.245,0.247,0.242,0.083,0.169,0.069,0.069,0.066,0.060,0.062,0.067,0.064,0.073,0.056,0.072,0.064,0.064,0.699,0.667,0.714,0.670,0.656,0.648,0.700,0.663,0.599,0.571,0.653,0.598,0.618,0.592,0.626,0.569,0.659,0.574,0.597,0.513,0.557,0.631,0.567,0.505,0.730,0.538,0.627,0.693,0.578,0.588,0.612,0.688,0.691,0.540,0.600,0.663,0.062,0.068,0.062,0.070,0.063,0.062,0.068,0.066,0.071,0.067,0.072,0.070
Time_Saturation=21.088,21.333,18.883,22.067,21.088,21.578,20.353,22.557,19.128,21.088,19.863,19.128,12.987,21.823,21.088,19.128,20.598,22.312,21.088,23.293,0.000,0.000,23.293,0.000,20.108,14.455,21.333,0.000,21.088,20.843,0.000,20.108,22.067,13.722,17.414,19.863,0.249,0.249,18.149,17.904,20.108,0.249,16.434,19.373,18.394,16.924,0.249,19.128,16.189,21.088,21.088,21.333,19.128,20.353,21.088,20.843,20.598,21.333,21.088,21.088,22.312,20.843,15.454,15.454,21.088,21.088,21.088,20.843,18.883,21.088,19.128,20.843,18.883,20.843,20.843,21.088,20.108,21.088,21.088,20.843,21.088,22.557,20.843,20.843,0.249,0.249,0.249,0.249,20.108,17.659,20.108,0.249,20.843,0.249,0.249,17.904
OD_Saturation=0.968,0.819,0.813,0.891,0.818,0.797,1.030,0.849,0.836,0.800,0.810,0.818,0.858,0.851,0.837,0.848,0.826,0.840,1.047,0.479,0.000,0.000,0.669,0.000,0.928,0.175,0.313,0.000,0.359,0.343,0.000,0.210,0.247,0.155,0.198,0.266,0.069,0.069,0.069,0.069,0.067,0.067,0.069,0.068,0.066,0.071,0.064,0.070,0.832,0.846,0.847,0.843,0.817,0.786,0.840,0.850,0.830,0.818,0.817,0.838,0.858,0.873,0.861,0.840,0.868,0.820,0.869,0.845,0.832,0.830,0.825,0.818,0.884,0.866,0.845,0.852,0.860,0.847,0.852,0.861,0.870,0.846,0.842,0.833,0.062,0.068,0.062,0.070,0.067,0.069,0.061,0.066,0.068,0.067,0.072,0.070
Ref_Well_Name=A01,A01,A01,A01,A01,A01,A01,A01,A01,A01,A01,A01,A01,A01,A01,A01,A01,A01,A01,A01,A01,A01,A01,A01,A01,A01,A01,A01,A01,A01,A01,A01,A01,A01,A01,A01,A01,A01,A01,A01,A01,A01,A01,A01,A01,A01,A01,A01,A01,A01,A01,A01,A01,A01,A01,A01,A01,A01,A01,A01,A01,A01,A01,A01,A01,A01,A01,A01,A01,A01,A01,A01,A01,A01,A01,A01,A01,A01,A01,A01,A01,A01,A01,A01,A01,A01,A01,A01,A01,A01,A01,A01,A01,A01,A01,A01
Ratio_Avg_G=1.000,0.937,0.918,0.919,0.916,0.900,1.022,0.952,0.924,0.906,0.911,0.912,1.015,0.895,0.880,0.855,0.876,0.871,0.961,0.460,0.518,0.473,0.552,0.541,0.742,0.379,0.412,0.408,0.436,0.429,0.457,0.356,0.358,0.379,0.381,0.402,Inf,Inf,4.940,0.088,0.183,Inf,5.959,0.198,0.129,0.949,Inf,0.215,1.016,0.996,0.957,0.915,0.841,0.705,1.008,0.989,0.960,0.906,0.842,0.752,1.011,1.018,0.991,0.940,0.886,0.739,1.020,0.996,0.975,0.951,0.868,0.754,1.020,0.988,0.976,0.928,0.873,0.745,1.005,1.005,1.002,0.928,0.863,0.746,Inf,Inf,Inf,Inf,0.133,0.130,0.143,Inf,0.174,Inf,Inf,0.122
Ratio_Fit_G=1.000,1.026,1.087,1.061,1.041,1.050,1.031,0.958,0.974,1.007,1.050,1.087,1.007,0.898,0.909,0.914,0.969,0.951,0.988,0.238,0.260,0.262,0.305,0.449,0.578,0.172,0.200,0.204,0.309,0.344,0.252,0.159,0.189,0.214,0.993,0.225,Inf,Inf,0.139,0.475,0.127,Inf,0.000,0.236,1.233,1.306,Inf,0.127,1.000,0.996,0.976,0.978,0.978,0.922,0.984,0.995,1.015,1.029,0.960,0.942,1.029,1.038,1.041,1.048,1.017,0.942,1.045,1.072,1.035,1.046,1.005,0.993,0.999,1.036,1.042,1.004,1.035,0.959,1.047,1.031,1.013,1.054,1.005,0.912,Inf,Inf,Inf,Inf,0.588,0.311,0.001,Inf,0.025,Inf,Inf,0.206
Ratio_G_Int=1.000,1.015,0.982,1.016,1.050,1.074,1.013,1.043,1.024,0.984,1.009,1.132,0.970,0.910,0.920,0.887,0.950,0.929,0.945,0.322,0.386,0.338,0.422,0.419,0.587,0.242,0.258,0.273,0.298,0.311,0.315,0.235,0.260,0.244,0.253,0.273,Inf,Inf,3.933,0.070,0.146,Inf,4.744,0.158,0.103,0.756,Inf,0.171,1.014,0.981,1.027,0.977,0.946,0.873,0.982,0.987,0.986,1.002,0.922,0.864,1.026,0.995,0.973,1.019,1.021,0.869,1.017,0.975,0.969,1.059,0.969,0.920,1.004,0.973,1.048,1.005,0.968,0.892,1.020,1.006,0.988,0.996,0.967,0.848,Inf,Inf,Inf,Inf,0.106,0.103,0.114,Inf,0.139,Inf,Inf,0.097
Ratio_t0_Fit=1.000,0.502,0.348,0.439,0.631,0.519,0.670,0.514,0.603,0.360,0.479,0.360,0.494,0.496,0.358,0.435,0.577,0.558,0.673,0.234,0.155,0.347,10.919,-0.366,16.519,1.582,0.268,0.158,-0.834,2.969,0.203,0.175,0.180,0.177,0.705,-0.107,Inf,Inf,0.242,0.439,-0.268,Inf,0.030,0.185,0.223,0.155,Inf,-0.155,0.732,0.415,0.525,0.566,0.433,0.333,0.695,0.602,0.433,0.418,0.338,0.365,0.502,0.736,0.479,0.351,0.444,0.397,0.508,0.416,0.490,0.523,0.444,0.351,0.457,0.528,0.602,0.410,0.503,0.332,0.491,0.591,0.445,0.305,0.441,0.318,Inf,Inf,Inf,Inf,0.054,-11.395,0.031,Inf,-0.084,Inf,Inf,0.151
Ratio_t0_G_Int=1.000,0.720,0.733,0.670,0.612,0.550,1.057,0.708,0.670,0.694,0.661,0.519,1.240,0.843,0.752,0.749,0.671,0.698,1.030,-0.690,-1.525,-0.835,-2.621,-4.201,-27.000,-0.389,-0.353,-0.502,-0.591,-0.977,-0.630,-0.469,-0.978,-0.408,-0.487,-0.557,Inf,Inf,Inf,Inf,Inf,Inf,Inf,Inf,Inf,Inf,Inf,Inf,1.027,1.057,0.756,0.732,0.586,0.402,1.125,0.997,0.869,0.658,0.630,0.498,0.957,1.120,1.066,0.722,0.584,0.465,1.031,1.087,0.996,0.679,0.618,0.441,1.089,1.053,0.771,0.714,0.633,0.453,0.950,1.001,1.061,0.732,0.607,0.507,Inf,Inf,Inf,Inf,Inf,Inf,Inf,Inf,Inf,Inf,Inf,Inf
Ref_Curve_Array=1,1,1,1,1,1,1,1,1,1,1,1,1,1,1,1,1,1,1,1,1,1,1,1,1,1,1,1,1,1,1,1,1,1,1,1,1,1,1,1,1,1,1,1,1,1,1,1,1,1,1,1,1,1,1,1,1,1,1,1,1,1,1,1,1,1,1,1,1,1,1,1,1,1,1,1,1,1,1,1,1,1,1,1,1,1,1,1,1,1,1,1,1,1,1,1
Default_ref=0
Comm_Map=,,,,,
Comm_Consol=,,,,,,,,
Comm_Screen=,,,,,
Analysis_Set=A,A,A,A,A,A,A,A,A,A,A,A,A,A,A,A,A,A,A,A,A,A,A,A,A,A,A,A,A,A,A,A,A,A,A,A,A,A,A,A,A,A,A,A,A,A,A,A,A,A,A,A,A,A,A,A,A,A,A,A,A,A,A,A,A,A,A,A,A,A,A,A,A,A,A,A,A,A,A,A,A,A,A,A,A,A,A,A,A,A,A,A,A,A,A,A
Ref_Type=single_ref,single_ref,single_ref,single_ref,single_ref,single_ref,single_ref,single_ref,single_ref,single_ref,single_ref,single_ref,single_ref,single_ref,single_ref,single_ref,single_ref,single_ref,single_ref,single_ref,single_ref,single_ref,single_ref,single_ref,single_ref,single_ref,single_ref,single_ref,single_ref,single_ref,single_ref,single_ref,single_ref,single_ref,single_ref,single_ref,single_ref,single_ref,single_ref,single_ref,single_ref,single_ref,single_ref,single_ref,single_ref,single_ref,single_ref,single_ref,single_ref,single_ref,single_ref,single_ref,single_ref,single_ref,single_ref,single_ref,single_ref,single_ref,single_ref,single_ref,single_ref,single_ref,single_ref,single_ref,single_ref,single_ref,single_ref,single_ref,single_ref,single_ref,single_ref,single_ref,single_ref,single_ref,single_ref,single_ref,single_ref,single_ref,single_ref,single_ref,single_ref,single_ref,single_ref,single_ref,single_ref,single_ref,single_ref,single_ref,single_ref,single_ref,single_ref,single_ref,single_ref,single_ref,single_ref,single_ref
Wells_In_Use=0,0,0,0,0,0,0,0,0,0,0,0,0,0,0,0,0,0,0,0,0,0,0,0,0,0,0,0,0,0,0,0,0,0,0,0,0,0,0,0,0,0,0,0,0,0,0,0,0,0,0,0,0,0,0,0,0,0,0,0,0,0,0,0,0,0,0,0,0,0,0,0,0,0,0,0,0,0,0,0,0,0,0,0,0,0,0,0,0,0,0,0,0,0,0,0
[Flor:]
[Flor2:]
[Lumin:]
[Data:]
Read=DateTime	RunT[s]	Temp	Well_1	Well_2	Well_3	Well_4	Well_5	Well_6	Well_7	Well_8	Well_9	Well_10	Well_11	Well_12	Well_13	Well_14	Well_15	Well_16	Well_17	Well_18	Well_19	Well_20	Well_21	Well_22	Well_23	Well_24	Well_25	Well_26	Well_27	Well_28	Well_29	Well_30	Well_31	Well_32	Well_33	Well_34	Well_35	Well_36	Well_37	Well_38	Well_39	Well_40	Well_41	Well_42	Well_43	Well_44	Well_45	Well_46	Well_47	Well_48	Well_49	Well_50	Well_51	Well_52	Well_53	Well_54	Well_55	Well_56	Well_57	Well_58	Well_59	Well_60	Well_61	Well_62	Well_63	Well_64	Well_65	Well_66	Well_67	Well_68	Well_69	Well_70	Well_71	Well_72	Well_73	Well_74	Well_75	Well_76	Well_77	Well_78	Well_79	Well_80	Well_81	Well_82	Well_83	Well_84	Well_85	Well_86	Well_87	Well_88	Well_89	Well_90	Well_91	Well_92	Well_93	Well_94	Well_95	Well_96
1=14:57:02	895	301	0.0805	0.0783	0.0835	0.0834	0.0795	0.0818	0.0834	0.0834	0.0857	0.0866	0.0848	0.0868	0.0800	0.0833	0.0787	0.0808	0.0764	0.0851	0.0795	0.0831	0.0862	0.0844	0.0859	0.0866	0.0836	0.0812	0.0798	0.0861	0.0812	0.0847	0.0806	0.0797	0.0869	0.0865	0.0862	0.0822	0.0848	0.0831	0.0834	0.0808	0.0764	0.0815	0.0839	0.0837	0.0770	0.0834	0.0812	0.0847	0.0823	0.0821	0.0823	0.0782	0.0816	0.0809	0.0860	0.0844	0.0841	0.0812	0.0863	0.0892	0.0866	0.0787	0.0833	0.0842	0.0840	0.0797	0.0857	0.0845	0.0804	0.0857	0.0867	0.0823	0.0689	0.0689	0.0705	0.0707	0.0671	0.0665	0.0620	0.0681	0.0625	0.0701	0.0652	0.0706	0.0642	0.0692	0.0642	0.0691	0.0643	0.0644	0.0702	0.0663	0.0666	0.0665	0.0718	0.0699
2=15:11:45	1777	303	0.0833	0.0820	0.0809	0.0765	0.0799	0.0789	0.0824	0.0773	0.0813	0.0838	0.0801	0.0819	0.0840	0.0789	0.0808	0.0830	0.0841	0.0813	0.0823	0.0784	0.0779	0.0825	0.0864	0.0840	0.0789	0.0830	0.0775	0.0830	0.0832	0.0835	0.0804	0.0839	0.0839	0.0836	0.0843	0.0831	0.0850	0.0825	0.0790	0.0819	0.0841	0.0782	0.0782	0.0823	0.0820	0.0812	0.0830	0.0868	0.0832	0.0796	0.0768	0.0781	0.0808	0.0860	0.0804	0.0772	0.0809	0.0806	0.0829	0.0855	0.0834	0.0822	0.0831	0.0841	0.0819	0.0812	0.0821	0.0805	0.0803	0.0806	0.0814	0.0795	0.0694	0.0695	0.0669	0.0665	0.0702	0.0602	0.0642	0.0689	0.0628	0.0705	0.0650	0.0648	0.0700	0.0628	0.0679	0.0638	0.0636	0.0653	0.0692	0.0631	0.0653	0.0658	0.0678	0.0643
3=15:26:27	2659	303	0.0734	0.0777	0.0713	0.0745	0.0747	0.0772	0.0768	0.0691	0.0795	0.0758	0.0816	0.0832	0.0745	0.0773	0.0799	0.0747	0.0729	0.0778	0.0789	0.0735	0.0781	0.0752	0.0735	0.0779	0.0744	0.0822	0.0740	0.0742	0.0763	0.0719	0.0752	0.0737	0.0791	0.0733	0.0807	0.0817	0.0801	0.0767	0.0807	0.0720	0.0726	0.0775	0.0844	0.0790	0.0800	0.0795	0.0780	0.0793	0.0749	0.0805	0.0705	0.0737	0.0764	0.0765	0.0731	0.0711	0.0791	0.0773	0.0796	0.0799	0.0782	0.0737	0.0800	0.0703	0.0747	0.0698	0.0774	0.0806	0.0755	0.0799	0.0799	0.0833	0.0544	0.0578	0.0591	0.0608	0.0599	0.0590	0.0640	0.0630	0.0630	0.0621	0.0585	0.0592	0.0633	0.0652	0.0607	0.0627	0.0649	0.0589	0.0637	0.0555	0.0654	0.0613	0.0638	0.0641
4=15:41:08	3541	300	0.0836	0.0811	0.0878	0.0826	0.0791	0.0840	0.0865	0.0843	0.0847	0.0867	0.0839	0.0835	0.0843	0.0814	0.0825	0.0793	0.0856	0.0858	0.0801	0.0848	0.0853	0.0800	0.0868	0.0901	0.0853	0.0830	0.0801	0.0820	0.0881	0.0852	0.0855	0.0833	0.0855	0.0860	0.0869	0.0827	0.0860	0.0862	0.0819	0.0833	0.0800	0.0829	0.0809	0.0852	0.0872	0.0881	0.0864	0.0892	0.0845	0.0793	0.0839	0.0825	0.0819	0.0854	0.0832	0.0791	0.0825	0.0874	0.0820	0.0901	0.0856	0.0799	0.0869	0.0829	0.0830	0.0818	0.0864	0.0854	0.0817	0.0820	0.0884	0.0881	0.0688	0.0674	0.0705	0.0672	0.0669	0.0703	0.0717	0.0652	0.0687	0.0679	0.0647	0.0661	0.0692	0.0661	0.0682	0.0686	0.0637	0.0665	0.0649	0.0694	0.0649	0.0701	0.0687	0.0656
5=15:55:50	4423	300	0.0818	0.0864	0.0816	0.0837	0.0812	0.0748	0.0821	0.0780	0.0817	0.0803	0.0805	0.0834	0.0773	0.0837	0.0763	0.0806	0.0819	0.0832	0.0778	0.0750	0.0793	0.0828	0.0794	0.0828	0.0835	0.0842	0.0763	0.0786	0.0821	0.0830	0.0775	0.0825	0.0785	0.0743	0.0834	0.0844	0.0832	0.0815	0.0804	0.0816	0.0812	0.0793	0.0768	0.0790	0.0835	0.0815	0.0835	0.0847	0.0819	0.0808	0.0790	0.0820	0.0716	0.0755	0.0842	0.0810	0.0758	0.0778	0.0819	0.0801	0.0760	0.0813	0.0782	0.0811	0.0834	0.0755	0.0732	0.0770	0.0747	0.0780	0.0815	0.0845	0.0669	0.0652	0.0668	0.0601	0.0576	0.0603	0.0634	0.0601	0.0638	0.0602	0.0648	0.0652	0.0636	0.0634	0.0627	0.0656	0.0671	0.0658	0.0616	0.0638	0.0661	0.0624	0.0648	0.0671
6=16:10:32	5304	300	0.0822	0.0756	0.0792	0.0732	0.0797	0.0758	0.0806	0.0742	0.0786	0.0764	0.0777	0.0801	0.0776	0.0770	0.0761	0.0789	0.0822	0.0827	0.0815	0.0796	0.0806	0.0821	0.0813	0.0835	0.0827	0.0777	0.0763	0.0808	0.0769	0.0808	0.0734	0.0806	0.0748	0.0801	0.0801	0.0836	0.0816	0.0738	0.0796	0.0750	0.0793	0.0817	0.0770	0.0713	0.0826	0.0800	0.0806	0.0820	0.0827	0.0820	0.0792	0.0770	0.0786	0.0794	0.0792	0.0814	0.0750	0.0801	0.0785	0.0832	0.0780	0.0821	0.0783	0.0803	0.0768	0.0760	0.0755	0.0792	0.0764	0.0815	0.0739	0.0764	0.0659	0.0643	0.0653	0.0626	0.0623	0.0649	0.0654	0.0588	0.0660	0.0612	0.0616	0.0668	0.0676	0.0668	0.0629	0.0679	0.0649	0.0648	0.0617	0.0635	0.0574	0.0602	0.0650	0.0628
7=16:25:14	6186	300	0.0810	0.0782	0.0813	0.0781	0.0762	0.0780	0.0829	0.0796	0.0773	0.0765	0.0824	0.0796	0.0824	0.0794	0.0798	0.0795	0.0792	0.0828	0.0797	0.0764	0.0809	0.0845	0.0841	0.0786	0.0856	0.0853	0.0829	0.0790	0.0817	0.0830	0.0784	0.0812	0.0767	0.0749	0.0830	0.0752	0.0820	0.0774	0.0818	0.0750	0.0832	0.0822	0.0765	0.0798	0.0763	0.0755	0.0770	0.0791	0.0844	0.0829	0.0814	0.0762	0.0751	0.0817	0.0803	0.0828	0.0841	0.0803	0.0800	0.0802	0.0787	0.0826	0.0810	0.0839	0.0825	0.0833	0.0754	0.0841	0.0811	0.0782	0.0824	0.0760	0.0588	0.0582	0.0649	0.0643	0.0576	0.0657	0.0643	0.0602	0.0623	0.0630	0.0648	0.0616	0.0626	0.0664	0.0670	0.0661	0.0627	0.0649	0.0683	0.0607	0.0672	0.0626	0.0675	0.0610
8=16:39:56	7068	301	0.0772	0.0743	0.0754	0.0820	0.0766	0.0752	0.0727	0.0783	0.0798	0.0790	0.0786	0.0803	0.0803	0.0757	0.0798	0.0717	0.0772	0.0809	0.0787	0.0730	0.0719	0.0765	0.0807	0.0845	0.0805	0.0815	0.0740	0.0794	0.0761	0.0782	0.0779	0.0779	0.0729	0.0765	0.0787	0.0781	0.0742	0.0743	0.0828	0.0749	0.0806	0.0747	0.0738	0.0753	0.0790	0.0789	0.0801	0.0819	0.0791	0.0797	0.0725	0.0732	0.0813	0.0766	0.0760	0.0814	0.0794	0.0714	0.0739	0.0762	0.0805	0.0699	0.0792	0.0720	0.1506	0.0750	0.0809	0.0770	0.0801	0.0792	0.0768	0.0769	0.0646	0.0624	0.0624	0.0594	0.0548	0.0616	0.0602	0.0563	0.0625	0.0631	0.0611	0.0624	0.0581	0.0643	0.0625	0.0615	0.0633	0.0609	0.0531	0.0621	0.0627	0.0602	0.0598	0.0629
9=16:54:37	7950	296	0.0805	0.0777	0.0785	0.0810	0.0773	0.0783	0.0819	0.0812	0.0817	0.0750	0.0786	0.0788	0.0776	0.0802	0.0818	0.0762	0.0804	0.0781	0.0734	0.0797	0.0730	0.0756	0.0798	0.0822	0.0786	0.0813	0.0831	0.0830	0.0824	0.0713	0.0785	0.0783	0.0813	0.0751	0.0816	0.0828	0.0852	0.0836	0.0833	0.0776	0.0807	0.0805	0.0809	0.0760	0.0816	0.0768	0.0797	0.0824	0.0825	0.0769	0.0785	0.0836	0.0766	0.0810	0.0825	0.0825	0.0813	0.0800	0.0787	0.0804	0.0751	0.0814	0.0764	0.0800	0.0738	0.0748	0.0759	0.0823	0.0810	0.0801	0.0826	0.0761	0.0596	0.0659	0.0583	0.0625	0.0619	0.0625	0.0612	0.0644	0.0646	0.0634	0.0622	0.0609	0.0638	0.0588	0.0645	0.0530	0.0629	0.0599	0.0659	0.0619	0.0566	0.0674	0.0646	0.0614
10=17:09:19	8832	298	0.0778	0.0783	0.0794	0.0844	0.0796	0.0783	0.0790	0.0761	0.0845	0.0793	0.0800	0.0822	0.0864	0.0862	0.0870	0.0805	0.0775	0.0845	0.0763	0.0841	0.0846	0.0864	0.0818	0.0880	0.0874	0.0862	0.0844	0.0868	0.0874	0.0840	0.0811	0.0812	0.0854	0.0833	0.0853	0.0812	0.0850	0.0784	0.0805	0.0782	0.0808	0.0859	0.0821	0.0808	0.0893	0.0813	0.0821	0.0862	0.0869	0.0873	0.0844	0.0792	0.0834	0.0811	0.0830	0.0799	0.0873	0.0768	0.0839	0.0809	0.0871	0.0800	0.0878	0.0811	0.0811	0.0825	0.0765	0.0843	0.0818	0.0820	0.0818	0.0794	0.0671	0.0648	0.0681	0.0612	0.0649	0.0624	0.0679	0.0670	0.0607	0.0611	0.0597	0.0612	0.0614	0.0661	0.0629	0.0616	0.0640	0.0585	0.0684	0.0619	0.0634	0.0625	0.0685	0.0662
11=17:24:01	9714	298	0.0744	0.0746	0.0827	0.0814	0.0827	0.0784	0.0744	0.0755	0.0804	0.0728	0.0728	0.0790	0.0776	0.0774	0.0756	0.0728	0.0783	0.0809	0.0816	0.0800	0.0775	0.0757	0.0749	0.0803	0.0803	0.0815	0.0799	0.0766	0.0783	0.0793	0.0793	0.0783	0.0821	0.0789	0.0789	0.0807	0.0828	0.0757	0.0848	0.0785	0.0751	0.0748	0.0791	0.0761	0.0850	0.0792	0.0802	0.0781	0.0819	0.0771	0.0822	0.0797	0.0739	0.0834	0.0799	0.0798	0.0771	0.0770	0.0746	0.0744	0.0852	0.0807	0.0803	0.0761	0.0824	0.0765	0.0800	0.0752	0.0804	0.0747	0.0773	0.0783	0.0571	0.0588	0.0565	0.0616	0.0610	0.0605	0.0606	0.0589	0.0602	0.0567	0.0603	0.0620	0.0570	0.0626	0.0591	0.0588	0.0633	0.0519	0.0604	0.0543	0.0627	0.0594	0.0606	0.0629
12=17:38:43	10596	301	0.0877	0.0906	0.0908	0.0880	0.0854	0.0778	0.0916	0.0830	0.0864	0.0845	0.0869	0.0834	0.0937	0.0905	0.0883	0.0851	0.0895	0.0859	0.0862	0.0895	0.0889	0.0845	0.0814	0.0898	0.0917	0.0898	0.0916	0.0877	0.0899	0.0898	0.0888	0.0867	0.0894	0.0833	0.0873	0.0896	0.0923	0.0911	0.0897	0.0834	0.0837	0.0916	0.0895	0.0890	0.0922	0.0871	0.0850	0.0853	0.0919	0.0923	0.0875	0.0848	0.0879	0.0860	0.0890	0.0926	0.0841	0.0835	0.0876	0.0848	0.0878	0.0912	0.0911	0.0856	0.0902	0.0915	0.0896	0.0876	0.0912	0.0917	0.0900	0.0902	0.0717	0.0705	0.0697	0.0653	0.0657	0.0673	0.0652	0.0622	0.0661	0.0737	0.0698	0.0717	0.0694	0.0653	0.0654	0.0645	0.0671	0.0642	0.0647	0.0671	0.0700	0.0681	0.0702	0.0715
13=17:53:26	11478	298	0.0894	0.0905	0.0853	0.0888	0.0864	0.0861	0.0880	0.0885	0.0910	0.0895	0.0848	0.0862	0.0886	0.0913	0.0875	0.0895	0.0858	0.0890	0.0924	0.0909	0.0898	0.0898	0.0896	0.0844	0.0960	0.0901	0.0910	0.0873	0.0899	0.0857	0.0851	0.0877	0.0921	0.0891	0.0859	0.0893	0.0886	0.0910	0.0900	0.0902	0.0882	0.0915	0.0934	0.0910	0.0931	0.0913	0.0842	0.0899	0.0906	0.0919	0.0906	0.0899	0.0931	0.0848	0.0882	0.0901	0.0885	0.0891	0.0883	0.0880	0.0905	0.0907	0.0915	0.0910	0.0887	0.0887	0.0911	0.0870	0.0922	0.0904	0.0897	0.0889	0.0691	0.0679	0.0637	0.0712	0.0719	0.0678	0.0696	0.0661	0.0712	0.0689	0.0664	0.0642	0.0682	0.0648	0.0709	0.0696	0.0686	0.0716	0.0712	0.0690	0.0701	0.0685	0.0714	0.0702
14=18:08:08	12360	300	0.0771	0.0770	0.0843	0.0776	0.0831	0.0819	0.0847	0.0814	0.0818	0.0822	0.0790	0.0774	0.0829	0.0832	0.0807	0.0840	0.0758	0.0823	0.0832	0.0828	0.0772	0.0822	0.0816	0.0764	0.0874	0.0864	0.0851	0.0836	0.0806	0.0788	0.0816	0.0849	0.0846	0.0791	0.0799	0.0817	0.0799	0.0814	0.0826	0.0791	0.0794	0.0848	0.0854	0.0815	0.0847	0.0827	0.0815	0.0791	0.0830	0.0845	0.0828	0.0826	0.0831	0.0821	0.0837	0.0805	0.0810	0.0787	0.0771	0.0804	0.0800	0.0838	0.0840	0.0814	0.0812	0.0804	0.0794	0.0743	0.0770	0.0768	0.0810	0.0815	0.0586	0.0606	0.0563	0.0570	0.0608	0.0608	0.0597	0.0601	0.0594	0.0613	0.0562	0.0621	0.0511	0.0633	0.0616	0.0588	0.0605	0.0615	0.0613	0.0541	0.0569	0.0600	0.0618	0.0609
15=18:22:49	13242	301	0.0905	0.0929	0.0891	0.0884	0.0864	0.0858	0.0908	0.0891	0.0870	0.0855	0.0899	0.0851	0.0988	0.0956	0.0951	0.0879	0.0933	0.0949	0.0904	0.0913	0.0921	0.0851	0.0903	0.0913	0.0965	0.0955	0.0889	0.0922	0.0924	0.0925	0.0945	0.0948	0.0916	0.0847	0.0891	0.0886	0.0945	0.0939	0.0908	0.0911	0.0832	0.0916	0.0955	0.0941	0.0977	0.0861	0.0916	0.0882	0.0938	0.0955	0.0909	0.0871	0.0933	0.0938	0.0943	0.0944	0.0936	0.0913	0.0905	0.0888	0.0917	0.0891	0.0877	0.0912	0.0907	0.0902	0.0929	0.0838	0.0916	0.0921	0.0876	0.0914	0.0728	0.0678	0.0670	0.0644	0.0639	0.0680	0.0693	0.0704	0.0673	0.0716	0.0726	0.0718	0.0711	0.0725	0.0688	0.0717	0.0652	0.0691	0.0731	0.0699	0.0712	0.0626	0.0632	0.0636
16=18:37:31	14124	296	0.0919	0.0861	0.0930	0.0847	0.0914	0.0841	0.0887	0.0839	0.0853	0.0892	0.0821	0.0851	0.0941	0.0971	0.0844	0.0825	0.0889	0.0919	0.0934	0.0890	0.0906	0.0867	0.0896	0.0882	0.0934	0.0924	0.0906	0.0900	0.0916	0.0892	0.0876	0.0941	0.0930	0.0901	0.0886	0.0838	0.0908	0.0877	0.0924	0.0882	0.0909	0.0882	0.0956	0.0928	0.0949	0.0875	0.0893	0.0860	0.0902	0.0928	0.0892	0.0899	0.0913	0.0900	0.0948	0.0923	0.0901	0.0864	0.0868	0.0860	0.0889	0.0929	0.0889	0.0822	0.0892	0.0910	0.0865	0.0879	0.0935	0.0895	0.0894	0.0853	0.0648	0.0677	0.0670	0.0652	0.0678	0.0637	0.0645	0.0654	0.0674	0.0667	0.0634	0.0656	0.0653	0.0658	0.0636	0.0675	0.0665	0.0629	0.0572	0.0653	0.0651	0.0690	0.0655	0.0657
17=18:52:13	15006	298	0.0967	0.0891	0.0936	0.0884	0.0924	0.0955	0.0990	0.0907	0.0971	0.0842	0.0888	0.0851	0.0968	0.0906	0.0929	0.0853	0.0938	0.0966	0.0972	0.0974	0.0942	0.0947	0.0906	0.0884	0.0992	0.0993	0.0940	0.0962	0.0922	0.0957	0.0997	0.0957	0.0943	0.0879	0.0911	0.0888	0.0983	0.0946	0.0935	0.0930	0.0906	0.0898	0.1001	0.0916	0.1020	0.0938	0.0935	0.0883	0.0945	0.0974	0.0949	0.0923	0.0958	0.0944	0.0961	0.0960	0.0956	0.0926	0.0912	0.0897	0.0930	0.0912	0.0873	0.0946	0.0928	0.0931	0.0982	0.0960	0.0924	0.0878	0.0911	0.0906	0.0704	0.0701	0.0675	0.0704	0.0685	0.0674	0.0704	0.0706	0.0676	0.0693	0.0687	0.0685	0.0635	0.0680	0.0709	0.0698	0.0693	0.0655	0.0640	0.0704	0.0691	0.0699	0.0696	0.0718
18=19:06:55	15887	298	0.0884	0.0898	0.0863	0.0842	0.0838	0.0851	0.0946	0.0907	0.0879	0.0880	0.0838	0.0852	0.0970	0.0900	0.0880	0.0827	0.0875	0.0853	0.0936	0.0888	0.0876	0.0847	0.0836	0.0856	0.0928	0.0915	0.0860	0.0879	0.0857	0.0867	0.0914	0.0966	0.0839	0.0873	0.0892	0.0833	0.0938	0.0788	0.0903	0.0873	0.0807	0.0892	0.0943	0.0925	0.0919	0.0884	0.0892	0.0841	0.0938	0.0920	0.0908	0.0842	0.0874	0.0896	0.0910	0.0938	0.0830	0.0874	0.0801	0.0779	0.0887	0.0869	0.0903	0.0904	0.0858	0.0887	0.0861	0.0860	0.0852	0.0885	0.0832	0.0793	0.0605	0.0619	0.0606	0.0615	0.0632	0.0624	0.0638	0.0610	0.0630	0.0627	0.0639	0.0583	0.0569	0.0609	0.0613	0.0642	0.0637	0.0582	0.0638	0.0636	0.0637	0.0532	0.0583	0.0626
19=19:21:37	16769	298	0.0953	0.0938	0.0911	0.0941	0.0955	0.0968	0.0983	0.0971	0.0969	0.0910	0.0888	0.0847	0.1013	0.0976	0.0942	0.0903	0.0934	0.0975	0.1008	0.0988	0.0957	0.0942	0.0907	0.0903	0.0970	0.0908	0.0940	0.0974	0.0869	0.0933	0.1006	0.1017	0.0981	0.0899	0.0887	0.0881	0.0957	0.0929	0.0952	0.0899	0.0943	0.0940	0.1000	0.0931	0.1003	0.0943	0.0919	0.0868	0.1002	0.0962	0.0921	0.0953	0.0922	0.0929	0.1006	0.0998	0.0921	0.0893	0.0908	0.0877	0.0971	0.0922	0.0918	0.0872	0.0841	0.0931	0.0980	0.0944	0.0977	0.0922	0.0923	0.0884	0.0584	0.0648	0.0669	0.0677	0.0662	0.0665	0.0677	0.0636	0.0620	0.0677	0.0636	0.0670	0.0638	0.0633	0.0622	0.0650	0.0581	0.0661	0.0647	0.0619	0.0637	0.0687	0.0672	0.0676
20=19:36:19	17651	301	0.0987	0.0957	0.0881	0.0889	0.0844	0.0903	0.0953	0.0932	0.0946	0.0927	0.0885	0.0840	0.1012	0.0968	0.0958	0.0903	0.0864	0.0963	0.0908	0.1011	0.0909	0.0911	0.0802	0.0798	0.1042	0.0969	0.0937	0.0901	0.0943	0.0900	0.1014	0.1013	0.0944	0.0875	0.0848	0.0880	0.0917	0.0919	0.0930	0.0905	0.0849	0.0913	0.0979	0.0958	0.1002	0.0920	0.0892	0.0833	0.0993	0.0911	0.0948	0.0920	0.0893	0.0915	0.1011	0.0990	0.0887	0.0884	0.0831	0.0832	0.0934	0.0939	0.0933	0.0853	0.0899	0.0859	0.0967	0.0956	0.0961	0.0911	0.0894	0.0874	0.0627	0.0625	0.0599	0.0629	0.0572	0.0614	0.0599	0.0601	0.0638	0.0661	0.0609	0.0664	0.0657	0.0618	0.0598	0.0613	0.0637	0.0643	0.0630	0.0612	0.0664	0.0655	0.0603	0.0661
21=19:51:00	18532	298	0.1076	0.0994	0.0974	0.0965	0.0966	0.0970	0.1065	0.1015	0.0984	0.0981	0.0863	0.0839	0.1037	0.1020	0.0991	0.0973	0.0990	0.0973	0.1053	0.1014	0.1030	0.0953	0.0918	0.0850	0.1134	0.1008	0.0989	0.1010	0.0988	0.0960	0.1068	0.1100	0.1029	0.0945	0.0903	0.0905	0.1046	0.0981	0.0874	0.0921	0.0902	0.0944	0.1068	0.1002	0.1043	0.0929	0.0946	0.0836	0.1045	0.0960	0.0996	0.0975	0.0952	0.0968	0.1074	0.1068	0.0960	0.0961	0.0903	0.0909	0.0966	0.0971	0.0947	0.0925	0.0956	0.0928	0.1041	0.1066	0.1031	0.0977	0.0896	0.0905	0.0673	0.0659	0.0618	0.0676	0.0598	0.0642	0.0676	0.0675	0.0619	0.0660	0.0687	0.0658	0.0624	0.0635	0.0646	0.0709	0.0587	0.0650	0.0650	0.0643	0.0667	0.0657	0.0691	0.0590
22=20:05:42	19414	301	0.1051	0.1038	0.0977	0.0995	0.1023	0.1015	0.1091	0.1029	0.1034	0.0952	0.0936	0.0915	0.1118	0.1029	0.1009	0.1008	0.1003	0.0995	0.1125	0.1069	0.1004	0.1009	0.0922	0.0937	0.1135	0.1076	0.1029	0.1021	0.1016	0.0961	0.1057	0.1111	0.1091	0.0954	0.0994	0.0899	0.1063	0.1021	0.1006	0.0952	0.0911	0.1000	0.1076	0.1104	0.1109	0.1028	0.0976	0.0917	0.1083	0.1026	0.0973	0.1010	0.0949	0.0938	0.1132	0.1091	0.1031	0.1011	0.0898	0.0917	0.1039	0.1020	0.0987	0.0943	0.0984	0.0957	0.1104	0.1066	0.1095	0.0940	0.0918	0.0881	0.0684	0.0663	0.0641	0.0666	0.0616	0.0604	0.0676	0.0694	0.0641	0.0650	0.0650	0.0698	0.0669	0.0695	0.0662	0.0637	0.0657	0.0633	0.0647	0.0666	0.0703	0.0671	0.0715	0.0688
23=20:20:24	20296	301	0.1139	0.1095	0.1071	0.0992	0.1061	0.1035	0.1161	0.1136	0.1120	0.1060	0.0989	0.0907	0.1164	0.1083	0.1101	0.1037	0.1006	0.1029	0.1181	0.1151	0.1088	0.1014	0.1010	0.0956	0.1230	0.1115	0.1018	0.1034	0.1014	0.1002	0.1095	0.1213	0.1134	0.1042	0.0955	0.0959	0.1109	0.1014	0.1044	0.1015	0.1044	0.1044	0.1197	0.1131	0.1161	0.1099	0.1007	0.0939	0.1108	0.0998	0.0998	0.1028	0.0973	0.0977	0.1174	0.1094	0.1126	0.1056	0.1021	0.0950	0.1094	0.1036	0.1002	0.1013	0.0965	0.0999	0.1095	0.1176	0.1185	0.1068	0.0980	0.0954	0.0654	0.0681	0.0700	0.0658	0.0701	0.0695	0.0709	0.0705	0.0645	0.0699	0.0717	0.0712	0.0645	0.0699	0.0712	0.0704	0.0648	0.0757	0.0720	0.0710	0.0708	0.0707	0.0719	0.0721
24=20:35:05	21178	296	0.1193	0.1095	0.1055	0.1003	0.1012	0.1064	0.1198	0.1131	0.1129	0.1083	0.0995	0.0933	0.1279	0.1137	0.1091	0.1067	0.1062	0.1028	0.1219	0.1162	0.1151	0.0993	0.0974	0.0963	0.1197	0.1062	0.0973	0.0991	0.1078	0.1041	0.1207	0.1213	0.1194	0.1095	0.1023	0.0917	0.1134	0.0989	0.1072	0.1015	0.1001	0.1032	0.1224	0.1165	0.1136	0.1099	0.1044	0.0935	0.1176	0.0997	0.0954	0.0949	0.0997	0.0960	0.1208	0.1157	0.1078	0.1033	0.1017	0.0964	0.1087	0.1034	0.0987	0.0989	0.1007	0.1016	0.1168	0.1200	0.1216	0.1034	0.1033	0.0869	0.0669	0.0705	0.0674	0.0649	0.0678	0.0659	0.0610	0.0684	0.0698	0.0704	0.0705	0.0668	0.0651	0.0699	0.0681	0.0691	0.0692	0.0654	0.0652	0.0627	0.0694	0.0721	0.0701	0.0659
25=20:49:47	22060	298	0.1253	0.1116	0.1125	0.1063	0.1075	0.1084	0.1313	0.1243	0.1222	0.1117	0.0992	0.0907	0.1266	0.1149	0.1110	0.1109	0.1094	0.1111	0.1243	0.1190	0.1161	0.1139	0.1064	0.0943	0.1321	0.1193	0.1134	0.1084	0.1138	0.1108	0.1289	0.1261	0.1237	0.1152	0.1057	0.0988	0.1256	0.1057	0.1104	0.1092	0.1065	0.1008	0.1309	0.1252	0.1275	0.1163	0.1069	0.0977	0.1237	0.1113	0.1117	0.1089	0.1106	0.1059	0.1319	0.1254	0.1219	0.1140	0.1078	0.0999	0.1052	0.1044	0.1047	0.1047	0.1023	0.1034	0.1259	0.1235	0.1265	0.1150	0.1073	0.0987	0.0712	0.0688	0.0645	0.0713	0.0645	0.0668	0.0684	0.0697	0.0698	0.0680	0.0724	0.0667	0.0735	0.0733	0.0720	0.0682	0.0673	0.0688	0.0733	0.0676	0.0680	0.0727	0.0725	0.0667
26=21:04:29	22942	300	0.1190	0.1060	0.1023	0.1030	0.1021	0.1008	0.1206	0.1219	0.1139	0.1021	0.0970	0.0873	0.1254	0.1072	0.1084	0.0966	0.1015	0.1057	0.1244	0.1200	0.1114	0.0991	0.0985	0.0923	0.1257	0.1118	0.1089	0.1048	0.1032	0.0968	0.1241	0.1254	0.1183	0.1080	0.1017	0.0885	0.1173	0.0997	0.1044	0.0996	0.0884	0.0921	0.1273	0.1142	0.1233	0.1066	0.0955	0.0940	0.1145	0.1019	0.1016	0.0937	0.0949	0.0945	0.1248	0.1187	0.1125	0.1048	0.0991	0.0883	0.1007	0.0946	0.0916	0.0981	0.0971	0.0906	0.1202	0.1179	0.1196	0.1093	0.1019	0.0896	0.0619	0.0586	0.0580	0.0578	0.0568	0.0575	0.0587	0.0618	0.0564	0.0623	0.0581	0.0616	0.0611	0.0637	0.0609	0.0622	0.0579	0.0611	0.0623	0.0609	0.0599	0.0615	0.0610	0.0610
27=21:19:11	23824	301	0.1345	0.1163	0.1114	0.1095	0.1091	0.1089	0.1358	0.1228	0.1227	0.1134	0.1035	0.0881	0.1404	0.1192	0.1116	0.1092	0.1086	0.1070	0.1374	0.1283	0.1276	0.1073	0.0995	0.0977	0.1371	0.1213	0.1130	0.1058	0.1072	0.1062	0.1338	0.1391	0.1261	0.1148	0.1075	0.0927	0.1298	0.1070	0.1117	0.1062	0.1052	0.1030	0.1392	0.1301	0.1300	0.1166	0.1087	0.0930	0.1213	0.1083	0.1064	0.1020	0.1041	0.1004	0.1385	0.1303	0.1268	0.1129	0.1028	0.0949	0.1057	0.0971	0.1008	0.0929	0.0952	0.0996	0.1303	0.1314	0.1318	0.1147	0.1063	0.0917	0.0648	0.0657	0.0632	0.0599	0.0623	0.0632	0.0595	0.0639	0.0652	0.0639	0.0637	0.0608	0.0655	0.0596	0.0561	0.0661	0.0620	0.0644	0.0669	0.0556	0.0650	0.0654	0.0625	0.0614
28=21:33:53	24706	298	0.1514	0.1318	0.1261	0.1196	0.1156	0.1130	0.1530	0.1419	0.1384	0.1275	0.1082	0.0933	0.1524	0.1357	0.1241	0.1174	0.1225	0.1192	0.1539	0.1445	0.1363	0.1190	0.1135	0.1052	0.1603	0.1333	0.1199	0.1214	0.1185	0.1175	0.1536	0.1549	0.1422	0.1282	0.1160	0.0983	0.1449	0.1182	0.1206	0.1119	0.1130	0.1122	0.1475	0.1486	0.1437	0.1308	0.1119	0.1046	0.1283	0.1139	0.1089	0.1100	0.1129	0.1069	0.1479	0.1388	0.1396	0.1224	0.1160	0.0969	0.1168	0.1113	0.1116	0.1022	0.1073	0.1073	0.1470	0.1473	0.1449	0.1294	0.1162	0.0997	0.0714	0.0719	0.0710	0.0706	0.0720	0.0714	0.0741	0.0728	0.0670	0.0677	0.0682	0.0734	0.0726	0.0675	0.0743	0.0706	0.0714	0.0672	0.0698	0.0733	0.0695	0.0711	0.0685	0.0674
29=21:48:35	25587	300	0.1541	0.1322	0.1252	0.1230	0.1168	0.1088	0.1584	0.1495	0.1326	0.1220	0.1102	0.0898	0.1610	0.1338	0.1241	0.1226	0.1146	0.1159	0.1551	0.1482	0.1329	0.1227	0.1120	0.1040	0.1565	0.1315	0.1195	0.1165	0.1168	0.1131	0.1530	0.1578	0.1426	0.1254	0.1187	0.1002	0.1463	0.1110	0.1125	0.1104	0.1095	0.1113	0.1602	0.1501	0.1376	0.1310	0.1205	0.1003	0.1316	0.1078	0.1140	0.1040	0.1102	0.1034	0.1588	0.1510	0.1449	0.1278	0.1171	0.1006	0.1132	0.1036	0.1082	0.1039	0.1035	0.1019	0.1479	0.1535	0.1538	0.1265	0.1132	0.0953	0.0636	0.0690	0.0585	0.0633	0.0646	0.0639	0.0610	0.0631	0.0657	0.0668	0.0636	0.0639	0.0633	0.0654	0.0656	0.0683	0.0637	0.0648	0.0642	0.0660	0.0679	0.0663	0.0681	0.0672
30=22:03:20	26472	301	0.1582	0.1373	0.1282	0.1250	0.1262	0.1215	0.1756	0.1592	0.1462	0.1326	0.1108	0.0947	0.1686	0.1376	0.1276	0.1230	0.1249	0.1208	0.1671	0.1569	0.1450	0.1288	0.1154	0.0967	0.1672	0.1381	0.1249	0.1234	0.1256	0.1152	0.1633	0.1719	0.1571	0.1352	0.1205	0.0990	0.1528	0.1119	0.1221	0.1119	0.1089	0.1139	0.1693	0.1515	0.1545	0.1399	0.1187	0.0988	0.1378	0.1107	0.1142	0.1091	0.1097	0.1030	0.1665	0.1536	0.1450	0.1277	0.1137	0.1020	0.1138	0.1033	0.0995	0.1053	0.1073	0.1028	0.1604	0.1511	0.1585	0.1310	0.1169	0.1021	0.0649	0.0649	0.0619	0.0694	0.0658	0.0661	0.0662	0.0651	0.0668	0.0665	0.0581	0.0680	0.0628	0.0665	0.0690	0.0655	0.0644	0.0623	0.0654	0.0619	0.0585	0.0661	0.0655	0.0660
31=22:18:02	27354	301	0.1678	0.1425	0.1321	0.1255	0.1267	0.1220	0.1717	0.1677	0.1529	0.1377	0.1154	0.0906	0.1823	0.1514	0.1391	0.1266	0.1231	0.1192	0.1757	0.1631	0.1519	0.1345	0.1196	0.1005	0.1805	0.1409	0.1346	0.1272	0.1296	0.1232	0.1737	0.1773	0.1603	0.1449	0.1282	0.1035	0.1602	0.1102	0.1185	0.1089	0.1199	0.1135	0.1801	0.1698	0.1635	0.1502	0.1245	0.1063	0.1323	0.1116	0.1123	0.1093	0.1074	0.1111	0.1766	0.1671	0.1642	0.1323	0.1250	0.1018	0.1174	0.1087	0.1037	0.1026	0.1058	0.0998	0.1717	0.1726	0.1670	0.1352	0.1195	0.1046	0.0666	0.0637	0.0647	0.0621	0.0621	0.0639	0.0602	0.0646	0.0597	0.0614	0.0622	0.0594	0.0666	0.0672	0.0633	0.0614	0.0661	0.0643	0.0616	0.0634	0.0583	0.0655	0.0628	0.0627
32=22:32:44	28236	298	0.1808	0.1543	0.1430	0.1400	0.1405	0.1301	0.1963	0.1880	0.1689	0.1485	0.1231	0.1033	0.1958	0.1648	0.1485	0.1369	0.1376	0.1332	0.1946	0.1840	0.1668	0.1490	0.1294	0.1106	0.1975	0.1559	0.1482	0.1352	0.1401	0.1265	0.1918	0.2017	0.1839	0.1582	0.1368	0.1101	0.1794	0.1245	0.1228	0.1178	0.1253	0.1167	0.1923	0.1840	0.1798	0.1637	0.1368	0.1041	0.1432	0.1143	0.1229	0.1144	0.1171	0.1141	0.1970	0.1808	0.1706	0.1514	0.1325	0.1066	0.1232	0.1055	0.1087	0.1081	0.1082	0.1095	0.1814	0.1882	0.1864	0.1540	0.1296	0.1099	0.0679	0.0641	0.0700	0.0644	0.0637	0.0685	0.0693	0.0658	0.0584	0.0680	0.0673	0.0692	0.0694	0.0698	0.0645	0.0692	0.0699	0.0671	0.0645	0.0705	0.0709	0.0673	0.0694	0.0689
33=22:47:25	29118	296	0.2054	0.1666	0.1530	0.1498	0.1428	0.1393	0.2084	0.1907	0.1777	0.1517	0.1278	0.1030	0.2068	0.1697	0.1528	0.1412	0.1419	0.1411	0.2064	0.1888	0.1757	0.1514	0.1290	0.1111	0.2099	0.1590	0.1431	0.1416	0.1357	0.1341	0.2127	0.2095	0.1895	0.1626	0.1418	0.1067	0.1870	0.1226	0.1358	0.1237	0.1180	0.1219	0.2089	0.1971	0.1811	0.1620	0.1399	0.1090	0.1492	0.1167	0.1129	0.1106	0.1118	0.1082	0.2109	0.1945	0.1819	0.1560	0.1304	0.1049	0.1189	0.1114	0.1037	0.1055	0.1079	0.1034	0.2011	0.1989	0.1919	0.1568	0.1315	0.1131	0.0663	0.0672	0.0664	0.0680	0.0656	0.0621	0.0674	0.0659	0.0620	0.0588	0.0674	0.0670	0.0644	0.0666	0.0667	0.0662	0.0667	0.0670	0.0673	0.0672	0.0621	0.0625	0.0654	0.0628
34=23:02:07	30000	301	0.2150	0.1802	0.1594	0.1521	0.1516	0.1441	0.2239	0.2131	0.1885	0.1664	0.1288	0.1034	0.2327	0.1819	0.1699	0.1582	0.1527	0.1505	0.2245	0.2074	0.1867	0.1610	0.1394	0.1143	0.2290	0.1740	0.1591	0.1465	0.1475	0.1317	0.2186	0.2298	0.2070	0.1757	0.1516	0.1059	0.2011	0.1295	0.1371	0.1258	0.1312	0.1255	0.2186	0.2098	0.1993	0.1784	0.1495	0.1164	0.1527	0.1149	0.1188	0.1175	0.1205	0.1133	0.2250	0.2035	0.1932	0.1622	0.1411	0.1088	0.1227	0.1113	0.1108	0.1104	0.1108	0.1064	0.2118	0.2085	0.2120	0.1706	0.1455	0.1188	0.0620	0.0677	0.0668	0.0703	0.0656	0.0630	0.0651	0.0677	0.0679	0.0698	0.0663	0.0650	0.0660	0.0688	0.0676	0.0609	0.0639	0.0686	0.0647	0.0691	0.0686	0.0685	0.0626	0.0725
35=23:16:49	30882	298	0.2330	0.1890	0.1694	0.1644	0.1609	0.1490	0.2384	0.2237	0.2018	0.1728	0.1348	0.0987	0.2520	0.1991	0.1762	0.1602	0.1517	0.1576	0.2396	0.2205	0.2078	0.1710	0.1419	0.1176	0.2365	0.1834	0.1705	0.1588	0.1566	0.1440	0.2433	0.2469	0.2183	0.1847	0.1534	0.1094	0.2081	0.1269	0.1413	0.1223	0.1301	0.1171	0.2477	0.2261	0.2109	0.1929	0.1483	0.1136	0.1581	0.1145	0.1200	0.1171	0.1130	0.1076	0.2450	0.2226	0.2169	0.1772	0.1504	0.1091	0.1209	0.1065	0.1093	0.1067	0.1110	0.1091	0.2347	0.2347	0.2277	0.1843	0.1506	0.1159	0.0655	0.0656	0.0654	0.0645	0.0636	0.0616	0.0649	0.0609	0.0563	0.0638	0.0627	0.0663	0.0670	0.0611	0.0642	0.0616	0.0634	0.0619	0.0568	0.0584	0.0620	0.0642	0.0581	0.0629
36=23:31:31	31764	301	0.2564	0.2125	0.1823	0.1769	0.1786	0.1644	0.2713	0.2506	0.2212	0.1832	0.1510	0.1071	0.2683	0.2144	0.1947	0.1781	0.1762	0.1674	0.2649	0.2439	0.2224	0.1854	0.1513	0.1258	0.2667	0.1974	0.1786	0.1735	0.1662	0.1540	0.2665	0.2746	0.2428	0.2057	0.1739	0.1165	0.2258	0.1318	0.1453	0.1313	0.1351	0.1357	0.2654	0.2493	0.2390	0.2071	0.1641	0.1202	0.1685	0.1217	0.1228	0.1177	0.1177	0.1167	0.2702	0.2336	0.2294	0.1964	0.1562	0.1109	0.1213	0.1141	0.1128	0.1138	0.1133	0.1088	0.2562	0.2521	0.2508	0.1946	0.1571	0.1212	0.0676	0.0670	0.0595	0.0595	0.0662	0.0660	0.0589	0.0624	0.0650	0.0641	0.0597	0.0667	0.0623	0.0615	0.0663	0.0652	0.0655	0.0602	0.0663	0.0674	0.0678	0.0672	0.0640	0.0617
37=23:46:13	32646	298	0.2811	0.2239	0.1978	0.2012	0.1933	0.1826	0.2926	0.2665	0.2443	0.2047	0.1597	0.1118	0.2968	0.2420	0.2073	0.1974	0.1892	0.1897	0.2813	0.2615	0.2384	0.1950	0.1618	0.1244	0.2888	0.2156	0.1985	0.1867	0.1813	0.1701	0.2940	0.2915	0.2617	0.2224	0.1863	0.1244	0.2465	0.1411	0.1483	0.1390	0.1443	0.1371	0.2936	0.2704	0.2583	0.2336	0.1773	0.1233	0.1764	0.1269	0.1327	0.1246	0.1256	0.1193	0.2923	0.2710	0.2553	0.2145	0.1788	0.1248	0.1271	0.1192	0.1204	0.1159	0.1148	0.1196	0.2847	0.2803	0.2790	0.2137	0.1686	0.1231	0.0713	0.0680	0.0661	0.0697	0.0619	0.0700	0.0702	0.0686	0.0646	0.0688	0.0686	0.0707	0.0642	0.0719	0.0696	0.0684	0.0695	0.0662	0.0637	0.0702	0.0713	0.0716	0.0705	0.0699
38=00:00:55	33527	298	0.3015	0.2462	0.2239	0.2145	0.2102	0.1944	0.3188	0.2965	0.2668	0.2161	0.1696	0.1180	0.3202	0.2524	0.2267	0.2056	0.2023	0.2083	0.3066	0.2854	0.2552	0.2062	0.1669	0.1316	0.3227	0.2281	0.2155	0.1987	0.1996	0.1829	0.3189	0.3229	0.2895	0.2424	0.1917	0.1298	0.2686	0.1383	0.1565	0.1447	0.1502	0.1450	0.3271	0.2885	0.2825	0.2512	0.1870	0.1294	0.1865	0.1243	0.1347	0.1250	0.1249	0.1244	0.3224	0.2929	0.2697	0.2256	0.1831	0.1327	0.1322	0.1165	0.1184	0.1189	0.1210	0.1174	0.3087	0.3035	0.3015	0.2292	0.1830	0.1333	0.0689	0.0694	0.0683	0.0663	0.0607	0.0678	0.0685	0.0679	0.0685	0.0660	0.0680	0.0713	0.0695	0.0684	0.0635	0.0630	0.0681	0.0631	0.0672	0.0624	0.0699	0.0682	0.0666	0.0700
39=00:15:37	34409	301	0.3263	0.2615	0.2342	0.2290	0.2241	0.2058	0.3340	0.3120	0.2762	0.2310	0.1772	0.1159	0.3502	0.2796	0.2349	0.2210	0.2187	0.2180	0.3333	0.3093	0.2760	0.2269	0.1817	0.1320	0.3456	0.2377	0.2204	0.2052	0.2067	0.1938	0.3422	0.3489	0.3087	0.2512	0.2101	0.1305	0.2804	0.1313	0.1535	0.1404	0.1517	0.1386	0.3452	0.3117	0.2953	0.2598	0.1952	0.1278	0.1824	0.1233	0.1309	0.1273	0.1282	0.1251	0.3514	0.3114	0.2918	0.2346	0.1911	0.1279	0.1319	0.1117	0.1167	0.1129	0.1103	0.1107	0.3255	0.3262	0.3173	0.2427	0.1891	0.1333	0.0651	0.0612	0.0580	0.0627	0.0629	0.0624	0.0560	0.0592	0.0619	0.0536	0.0575	0.0633	0.0644	0.0628	0.0623	0.0636	0.0631	0.0614	0.0660	0.0640	0.0651	0.0634	0.0634	0.0651
40=00:30:15	35287	298	0.3556	0.2901	0.2590	0.2540	0.2478	0.2296	0.3736	0.3462	0.3040	0.2467	0.1924	0.1243	0.3762	0.2925	0.2615	0.2381	0.2384	0.2438	0.3687	0.3322	0.3016	0.2475	0.1907	0.1434	0.3789	0.2577	0.2368	0.2172	0.2256	0.2113	0.3654	0.3774	0.3414	0.2756	0.2252	0.1356	0.3099	0.1481	0.1660	0.1472	0.1554	0.1498	0.3790	0.3459	0.3279	0.2878	0.2095	0.1401	0.1950	0.1274	0.1381	0.1300	0.1382	0.1303	0.3854	0.3371	0.3106	0.2571	0.2107	0.1397	0.1360	0.1158	0.1175	0.1177	0.1213	0.1198	0.3609	0.3470	0.3486	0.2611	0.2035	0.1362	0.0668	0.0621	0.0602	0.0625	0.0667	0.0617	0.0683	0.0643	0.0654	0.0673	0.0656	0.0648	0.0696	0.0697	0.0694	0.0632	0.0610	0.0674	0.0658	0.0666	0.0666	0.0643	0.0683	0.0641
41=00:44:57	36169	296	0.3872	0.3080	0.2789	0.2715	0.2721	0.2459	0.4081	0.3734	0.3291	0.2746	0.1998	0.1280	0.4121	0.3219	0.2877	0.2656	0.2613	0.2611	0.4019	0.3721	0.3239	0.2674	0.2053	0.1482	0.3955	0.2718	0.2553	0.2416	0.2420	0.2253	0.4025	0.4097	0.3624	0.3007	0.2403	0.1455	0.3333	0.1430	0.1675	0.1504	0.1595	0.1572	0.4137	0.3797	0.3561	0.3164	0.2252	0.1425	0.1995	0.1284	0.1368	0.1276	0.1317	0.1293	0.4157	0.3654	0.3488	0.2915	0.2312	0.1411	0.1355	0.1180	0.1189	0.1216	0.1216	0.1121	0.3921	0.3952	0.3882	0.2900	0.2215	0.1400	0.0671	0.0653	0.0633	0.0620	0.0651	0.0623	0.0573	0.0634	0.0570	0.0668	0.0620	0.0623	0.0639	0.0618	0.0592	0.0633	0.0630	0.0584	0.0644	0.0571	0.0629	0.0658	0.0627	0.0604
42=00:59:39	37051	298	0.4139	0.3382	0.3037	0.2958	0.2955	0.2768	0.4421	0.4039	0.3581	0.2942	0.2172	0.1293	0.4527	0.3458	0.3125	0.2849	0.2960	0.2905	0.4278	0.3958	0.3579	0.2850	0.2230	0.1612	0.4397	0.2915	0.2796	0.2597	0.2659	0.2414	0.4319	0.4407	0.3994	0.3259	0.2615	0.1521	0.3658	0.1514	0.1749	0.1528	0.1668	0.1590	0.4436	0.4095	0.3845	0.3448	0.2489	0.1543	0.2099	0.1330	0.1410	0.1306	0.1419	0.1344	0.4437	0.3924	0.3771	0.3055	0.2347	0.1477	0.1451	0.1188	0.1235	0.1218	0.1232	0.1251	0.4117	0.4177	0.4156	0.3143	0.2341	0.1493	0.0662	0.0599	0.0621	0.0588	0.0657	0.0640	0.0671	0.0657	0.0656	0.0649	0.0665	0.0621	0.0630	0.0651	0.0672	0.0644	0.0665	0.0659	0.0676	0.0638	0.0653	0.0657	0.0625	0.0627
43=01:14:21	37933	301	0.4521	0.3542	0.3276	0.3294	0.3308	0.2965	0.4667	0.4275	0.3830	0.3152	0.2272	0.1394	0.4847	0.3812	0.3412	0.2999	0.3168	0.3188	0.4582	0.4251	0.3833	0.3050	0.2275	0.1604	0.4738	0.3120	0.2896	0.2659	0.2858	0.2713	0.4748	0.4751	0.4292	0.3519	0.2785	0.1533	0.3839	0.1502	0.1798	0.1572	0.1736	0.1664	0.4742	0.4329	0.3999	0.3660	0.2624	0.1645	0.2204	0.1302	0.1421	0.1375	0.1461	0.1346	0.4710	0.4216	0.4030	0.3326	0.2603	0.1571	0.1412	0.1221	0.1244	0.1217	0.1265	0.1200	0.4569	0.4493	0.4426	0.3374	0.2465	0.1569	0.0678	0.0672	0.0657	0.0659	0.0641	0.0637	0.0654	0.0640	0.0644	0.0651	0.0613	0.0664	0.0668	0.0699	0.0687	0.0652	0.0637	0.0676	0.0678	0.0637	0.0676	0.0647	0.0665	0.0649
44=01:29:02	38815	298	0.4830	0.3913	0.3533	0.3503	0.3495	0.3291	0.5110	0.4726	0.4196	0.3420	0.2500	0.1451	0.5112	0.4093	0.3606	0.3372	0.3373	0.3429	0.4993	0.4651	0.4150	0.3372	0.2508	0.1687	0.5059	0.3370	0.3207	0.2964	0.3044	0.2823	0.4971	0.5129	0.4673	0.3825	0.3055	0.1656	0.4190	0.1458	0.1719	0.1563	0.1754	0.1725	0.5204	0.4723	0.4400	0.4077	0.2818	0.1708	0.2270	0.1316	0.1343	0.1325	0.1450	0.1371	0.5194	0.4626	0.4490	0.3675	0.2859	0.1597	0.1410	0.1234	0.1178	0.1188	0.1226	0.1245	0.4968	0.4908	0.4900	0.3615	0.2674	0.1679	0.0609	0.0605	0.0629	0.0617	0.0549	0.0564	0.0547	0.0570	0.0627	0.0613	0.0560	0.0609	0.0581	0.0609	0.0550	0.0563	0.0585	0.0610	0.0571	0.0603	0.0616	0.0597	0.0636	0.0615
45=01:43:44	39697	301	0.5187	0.4310	0.3922	0.3833	0.3814	0.3530	0.5492	0.5126	0.4521	0.3781	0.2703	0.1474	0.5632	0.4378	0.4031	0.3692	0.3732	0.3698	0.5322	0.5024	0.4501	0.3708	0.2738	0.1826	0.5507	0.3583	0.3464	0.3204	0.3385	0.3135	0.5365	0.5531	0.5050	0.4219	0.3326	0.1805	0.4633	0.1559	0.1846	0.1720	0.1935	0.1766	0.5537	0.5134	0.4844	0.4467	0.3103	0.1879	0.2393	0.1391	0.1482	0.1396	0.1496	0.1396	0.5579	0.4919	0.4750	0.3954	0.3139	0.1713	0.1511	0.1245	0.1257	0.1253	0.1286	0.1284	0.5196	0.5314	0.5159	0.3975	0.2956	0.1803	0.0640	0.0666	0.0634	0.0646	0.0626	0.0629	0.0648	0.0637	0.0664	0.0628	0.0604	0.0632	0.0596	0.0635	0.0648	0.0660	0.0668	0.0642	0.0660	0.0613	0.0584	0.0596	0.0597	0.0617
46=01:58:26	40579	298	0.5597	0.4592	0.4094	0.4139	0.4141	0.3909	0.5894	0.5425	0.4843	0.4121	0.2864	0.1497	0.5975	0.4734	0.4306	0.3937	0.4004	0.4034	0.5706	0.5336	0.4829	0.3939	0.2877	0.1900	0.5816	0.3904	0.3666	0.3357	0.3550	0.3369	0.5811	0.5923	0.5399	0.4557	0.3604	0.1775	0.4913	0.1549	0.1905	0.1698	0.1957	0.1870	0.5970	0.5500	0.5108	0.4714	0.3369	0.1844	0.2484	0.1360	0.1469	0.1447	0.1540	0.1400	0.5951	0.5378	0.5179	0.4372	0.3471	0.1844	0.1475	0.1257	0.1244	0.1246	0.1226	0.1224	0.5673	0.5712	0.5708	0.4381	0.3215	0.1845	0.0601	0.0565	0.0598	0.0597	0.0576	0.0544	0.0600	0.0606	0.0606	0.0621	0.0636	0.0622	0.0625	0.0583	0.0613	0.0584	0.0629	0.0613	0.0626	0.0582	0.0605	0.0592	0.0583	0.0556
47=02:13:08	41461	301	0.6017	0.4856	0.4449	0.4451	0.4406	0.4267	0.6284	0.5855	0.5242	0.4473	0.3103	0.1674	0.6469	0.5108	0.4577	0.4273	0.4347	0.4425	0.6151	0.5836	0.5274	0.4318	0.3261	0.2088	0.6308	0.4129	0.3938	0.3596	0.3781	0.3663	0.6185	0.6455	0.5820	0.4909	0.3958	0.1927	0.5330	0.1615	0.1966	0.1756	0.2070	0.1961	0.6433	0.5869	0.5569	0.5151	0.3705	0.2076	0.2588	0.1359	0.1489	0.1438	0.1586	0.1494	0.6395	0.5800	0.5622	0.4641	0.3664	0.1984	0.1512	0.1245	0.1311	0.1294	0.1281	0.1303	0.6119	0.6197	0.6125	0.4646	0.3523	0.1977	0.0658	0.0599	0.0634	0.0621	0.0626	0.0614	0.0619	0.0565	0.0613	0.0650	0.0614	0.0641	0.0561	0.0624	0.0550	0.0610	0.0572	0.0652	0.0626	0.0621	0.0622	0.0638	0.0635	0.0614
48=02:27:50	42342	298	0.6291	0.5141	0.4808	0.4909	0.4783	0.4461	0.6564	0.6157	0.5652	0.4755	0.3396	0.1704	0.6946	0.5524	0.4952	0.4564	0.4691	0.4759	0.6530	0.6108	0.5589	0.4573	0.3405	0.2188	0.6819	0.4468	0.4228	0.3775	0.4138	0.4071	0.6808	0.6831	0.6255	0.5178	0.4138	0.2072	0.5551	0.1706	0.2050	0.1867	0.2089	0.2009	0.6792	0.6395	0.5937	0.5440	0.3871	0.2161	0.2735	0.1431	0.1527	0.1515	0.1573	0.1485	0.6764	0.6215	0.5904	0.4950	0.4007	0.2031	0.1460	0.1298	0.1282	0.1318	0.1305	0.1326	0.6558	0.6449	0.6443	0.5023	0.3783	0.2135	0.0620	0.0626	0.0607	0.0608	0.0610	0.0620	0.0652	0.0582	0.0565	0.0636	0.0628	0.0615	0.0642	0.0653	0.0643	0.0657	0.0626	0.0647	0.0644	0.0625	0.0663	0.0670	0.0572	0.0600
49=02:42:32	43224	298	0.6772	0.5610	0.5225	0.5264	0.5176	0.4704	0.6988	0.6671	0.6071	0.5104	0.3727	0.1870	0.7419	0.5878	0.5381	0.4908	0.5042	0.5103	0.6997	0.6629	0.5993	0.4993	0.3833	0.2352	0.7314	0.4829	0.4497	0.4109	0.4494	0.4343	0.7139	0.7259	0.6716	0.5694	0.4565	0.2285	0.6133	0.1803	0.2123	0.1937	0.2217	0.2092	0.7206	0.6776	0.6328	0.5827	0.4283	0.2458	0.2914	0.1508	0.1627	0.1565	0.1700	0.1590	0.7303	0.6657	0.6269	0.5328	0.4223	0.2194	0.1665	0.1368	0.1373	0.1380	0.1384	0.1392	0.7012	0.6885	0.6905	0.5401	0.4055	0.2325	0.0643	0.0711	0.0667	0.0637	0.0630	0.0680	0.0659	0.0631	0.0685	0.0676	0.0602	0.0694	0.0711	0.0674	0.0609	0.0626	0.0644	0.0630	0.0618	0.0632	0.0641	0.0646	0.0652	0.0694
50=02:57:14	44106	301	0.7257	0.6067	0.5524	0.5491	0.5572	0.5274	0.7633	0.7142	0.6492	0.5536	0.4082	0.2017	0.7741	0.6264	0.5709	0.5347	0.5443	0.5524	0.7485	0.7093	0.6525	0.5328	0.4109	0.2510	0.7659	0.5163	0.4855	0.4526	0.4769	0.4590	0.7531	0.7788	0.7097	0.6094	0.5005	0.2418	0.6603	0.1805	0.2237	0.1973	0.2306	0.2171	0.7750	0.7200	0.6787	0.6305	0.4619	0.2466	0.3037	0.1460	0.1569	0.1581	0.1659	0.1592	0.7742	0.7143	0.6947	0.5932	0.4759	0.2490	0.1618	0.1329	0.1369	0.1321	0.1354	0.1438	0.7415	0.7507	0.7461	0.5842	0.4481	0.2483	0.0631	0.0629	0.0641	0.0628	0.0665	0.0660	0.0663	0.0635	0.0661	0.0659	0.0622	0.0637	0.0656	0.0659	0.0607	0.0657	0.0643	0.0637	0.0654	0.0653	0.0651	0.0660	0.0648	0.0647
51=03:11:56	44988	298	0.7588	0.6488	0.5944	0.5975	0.5902	0.5672	0.7963	0.7532	0.6800	0.5888	0.4422	0.2116	0.8190	0.6669	0.6185	0.5736	0.5827	0.5867	0.7866	0.7502	0.6835	0.5708	0.4383	0.2708	0.8064	0.5510	0.5242	0.4842	0.5066	0.4948	0.7816	0.8113	0.7600	0.6594	0.5357	0.2644	0.7025	0.1884	0.2276	0.2030	0.2393	0.2309	0.8073	0.7617	0.7230	0.6777	0.5001	0.2699	0.3090	0.1460	0.1650	0.1618	0.1744	0.1665	0.8220	0.7511	0.7291	0.6317	0.5071	0.2648	0.1682	0.1395	0.1400	0.1392	0.1425	0.1392	0.7776	0.7849	0.7754	0.6208	0.4839	0.2638	0.0635	0.0645	0.0614	0.0681	0.0650	0.0605	0.0642	0.0622	0.0570	0.0672	0.0593	0.0592	0.0663	0.0666	0.0664	0.0616	0.0601	0.0634	0.0668	0.0603	0.0613	0.0601	0.0678	0.0684
52=03:26:38	45870	300	0.7876	0.6811	0.6288	0.6313	0.6194	0.5783	0.8056	0.7876	0.7142	0.6182	0.4645	0.2262	0.8416	0.6918	0.6523	0.5891	0.5996	0.6220	0.8024	0.7745	0.7115	0.6144	0.4652	0.2967	0.8405	0.5776	0.5412	0.5048	0.5508	0.5291	0.8014	0.8224	0.7957	0.6904	0.5651	0.2705	0.7317	0.1878	0.2232	0.2071	0.2438	0.2318	0.8118	0.7869	0.7530	0.7041	0.5244	0.3004	0.3276	0.1525	0.1671	0.1593	0.1757	0.1663	0.8512	0.7776	0.7463	0.6478	0.5261	0.2671	0.1704	0.1317	0.1361	0.1333	0.1337	0.1414	0.8093	0.8009	0.7969	0.6540	0.5102	0.2893	0.0647	0.0582	0.0527	0.0600	0.0569	0.0620	0.0559	0.0555	0.0621	0.0633	0.0639	0.0616	0.0593	0.0640	0.0608	0.0637	0.0630	0.0634	0.0624	0.0625	0.0629	0.0649	0.0621	0.0613
53=03:41:19	46752	300	0.8088	0.7099	0.6624	0.6809	0.6886	0.6433	0.8098	0.8027	0.7673	0.6702	0.4965	0.2423	0.8429	0.7512	0.6742	0.6418	0.6594	0.6668	0.8050	0.8047	0.7605	0.6491	0.5040	0.3124	0.8579	0.6246	0.5819	0.5202	0.5639	0.5648	0.8262	0.8439	0.8139	0.7143	0.6018	0.2877	0.7771	0.1900	0.2404	0.2169	0.2530	0.2441	0.8283	0.8057	0.7744	0.7444	0.5670	0.3266	0.3532	0.1550	0.1709	0.1588	0.1764	0.1726	0.8243	0.8054	0.7820	0.6931	0.5784	0.2929	0.1767	0.1399	0.1406	0.1430	0.1452	0.1466	0.8126	0.8172	0.8241	0.7023	0.5522	0.3032	0.0659	0.0686	0.0662	0.0655	0.0641	0.0618	0.0625	0.0662	0.0654	0.0670	0.0667	0.0656	0.0640	0.0625	0.0665	0.0663	0.0590	0.0662	0.0650	0.0668	0.0685	0.0660	0.0663	0.0671
54=03:56:01	47634	298	0.8129	0.7521	0.7006	0.7166	0.7232	0.6871	0.8294	0.8141	0.8054	0.7211	0.5387	0.2630	0.8398	0.7876	0.7213	0.6893	0.7038	0.7109	0.8181	0.8203	0.7841	0.6879	0.5440	0.3409	0.8628	0.6619	0.6268	0.5676	0.6029	0.6025	0.8270	0.8482	0.8389	0.7627	0.6590	0.3234	0.8191	0.1966	0.2457	0.2203	0.2540	0.2505	0.8428	0.8143	0.8018	0.7826	0.6160	0.3445	0.3682	0.1533	0.1708	0.1679	0.1913	0.1729	0.8381	0.8320	0.8263	0.7622	0.6327	0.3325	0.1748	0.1403	0.1406	0.1494	0.1416	0.1521	0.8170	0.8257	0.8395	0.7414	0.6003	0.3211	0.0659	0.0657	0.0667	0.0657	0.0609	0.0651	0.0655	0.0644	0.0658	0.0601	0.0654	0.0675	0.0601	0.0647	0.0619	0.0656	0.0618	0.0641	0.0672	0.0635	0.0658	0.0608	0.0655	0.0646
55=04:10:43	48516	298	0.8088	0.7951	0.7436	0.7485	0.7527	0.7222	0.8366	0.8222	0.8051	0.7519	0.5886	0.2797	0.8464	0.8192	0.7676	0.7288	0.7370	0.7544	0.8207	0.8200	0.7922	0.7351	0.5859	0.3728	0.8737	0.7041	0.6680	0.6187	0.6633	0.6392	0.8125	0.8518	0.8467	0.8051	0.7066	0.3466	0.8502	0.2062	0.2609	0.2313	0.2794	0.2638	0.8355	0.8135	0.8057	0.8049	0.6539	0.3729	0.3962	0.1665	0.1787	0.1736	0.1940	0.1838	0.8663	0.8365	0.8252	0.8015	0.6666	0.3519	0.1878	0.1435	0.1488	0.1556	0.1556	0.1533	0.8278	0.8284	0.8398	0.7758	0.6440	0.3679	0.0692	0.0641	0.0661	0.0639	0.0666	0.0648	0.0684	0.0699	0.0650	0.0697	0.0648	0.0645	0.0677	0.0691	0.0649	0.0683	0.0676	0.0637	0.0694	0.0672	0.0652	0.0686	0.0682	0.0614
56=04:25:25	49398	300	0.8176	0.7953	0.7718	0.7857	0.7766	0.7374	0.8250	0.8212	0.8118	0.7928	0.6199	0.3069	0.8608	0.8416	0.7957	0.7535	0.7730	0.7833	0.8238	0.8221	0.7993	0.7713	0.6215	0.3991	0.8807	0.7459	0.6984	0.6408	0.6864	0.6998	0.8380	0.8531	0.8488	0.8166	0.7408	0.3750	0.8459	0.2048	0.2573	0.2357	0.2863	0.2725	0.8437	0.8244	0.8089	0.7988	0.6921	0.4147	0.4125	0.1650	0.1879	0.1775	0.2001	0.1872	0.8628	0.8418	0.8184	0.8096	0.7104	0.3724	0.1908	0.1503	0.1512	0.1548	0.1569	0.1616	0.8306	0.8318	0.8401	0.8040	0.6826	0.3944	0.0648	0.0668	0.0698	0.0634	0.0706	0.0699	0.0700	0.0687	0.0689	0.0691	0.0714	0.0692	0.0706	0.0693	0.0641	0.0609	0.0683	0.0690	0.0698	0.0704	0.0688	0.0720	0.0690	0.0699
57=04:40:07	50280	298	0.8127	0.7904	0.7740	0.7670	0.7647	0.7570	0.8316	0.8180	0.8014	0.7957	0.6559	0.3149	0.8508	0.8173	0.8014	0.7662	0.7632	0.7844	0.8184	0.8136	0.7845	0.7728	0.6528	0.4189	0.8686	0.7678	0.7326	0.6763	0.7155	0.6984	0.8100	0.8451	0.8386	0.8045	0.7702	0.3979	0.8520	0.2048	0.2575	0.2295	0.2806	0.2663	0.8332	0.8129	0.7929	0.7930	0.7274	0.4229	0.4257	0.1569	0.1740	0.1643	0.1939	0.1759	0.8512	0.8305	0.8166	0.8154	0.7456	0.4028	0.1797	0.1340	0.1368	0.1450	0.1470	0.1479	0.8205	0.8268	0.8288	0.7878	0.7078	0.4075	0.0561	0.0505	0.0558	0.0583	0.0560	0.0552	0.0517	0.0550	0.0569	0.0561	0.0590	0.0550	0.0536	0.0568	0.0588	0.0564	0.0577	0.0539	0.0591	0.0575	0.0534	0.0592	0.0567	0.0552
58=04:54:45	51158	301	0.8313	0.8124	0.8022	0.7841	0.7855	0.7706	0.8508	0.8347	0.8223	0.8213	0.7141	0.3538	0.8748	0.8413	0.8220	0.7830	0.7877	0.7969	0.8406	0.8347	0.8114	0.7938	0.7146	0.4704	0.8937	0.8134	0.7805	0.7323	0.7764	0.7698	0.8334	0.8586	0.8582	0.8265	0.8268	0.4542	0.8634	0.2203	0.2763	0.2530	0.3060	0.2923	0.8587	0.8335	0.8207	0.8034	0.7718	0.4582	0.4609	0.1761	0.1968	0.1849	0.2125	0.2040	0.8842	0.8523	0.8367	0.8351	0.8005	0.4489	0.2012	0.1561	0.1572	0.1636	0.1669	0.1687	0.8421	0.8495	0.8476	0.8132	0.7684	0.4528	0.0682	0.0718	0.0641	0.0723	0.0717	0.0691	0.0697	0.0718	0.0699	0.0736	0.0749	0.0738	0.0713	0.0727	0.0714	0.0725	0.0737	0.0687	0.0722	0.0688	0.0733	0.0727	0.0696	0.0729
59=05:09:26	52039	298	0.8262	0.8000	0.7976	0.7928	0.7891	0.7640	0.8193	0.8283	0.8220	0.8086	0.7399	0.3764	0.8683	0.8467	0.8068	0.7769	0.7864	0.7926	0.8298	0.8340	0.8079	0.7904	0.7439	0.4962	0.8879	0.8345	0.7969	0.7439	0.7970	0.8063	0.8370	0.8645	0.8491	0.8167	0.8395	0.4669	0.8593	0.2172	0.2794	0.2559	0.3027	0.3006	0.8496	0.8318	0.8175	0.8072	0.7983	0.5053	0.4832	0.1748	0.1948	0.1838	0.2119	0.2001	0.8675	0.8465	0.8296	0.8265	0.8234	0.4747	0.2016	0.1508	0.1516	0.1606	0.1642	0.1694	0.8427	0.8412	0.8575	0.8214	0.7982	0.4833	0.0653	0.0677	0.0634	0.0656	0.0672	0.0645	0.0676	0.0658	0.0688	0.0690	0.0643	0.0626	0.0687	0.0680	0.0615	0.0662	0.0681	0.0666	0.0662	0.0689	0.0667	0.0684	0.0692	0.0654
60=05:25:16	52989	301	0.8292	0.7985	0.7881	0.7970	0.7998	0.7780	0.8306	0.8271	0.8193	0.8145	0.7734	0.4010	0.8663	0.8492	0.8049	0.7810	0.7886	0.7943	0.8291	0.8333	0.8057	0.7945	0.7707	0.5301	0.8912	0.8447	0.8133	0.7588	0.7886	0.7994	0.8459	0.8584	0.8462	0.8116	0.8253	0.4862	0.8656	0.2257	0.2912	0.2654	0.3135	0.3012	0.8484	0.8280	0.8107	0.8106	0.7947	0.5366	0.5096	0.1782	0.1951	0.1896	0.2215	0.2077	0.8411	0.8388	0.8321	0.8281	0.8240	0.5102	0.2068	0.1518	0.1560	0.1657	0.1668	0.1732	0.8291	0.8394	0.8570	0.8222	0.7984	0.5127	0.0695	0.0723	0.0674	0.0704	0.0673	0.0667	0.0676	0.0615	0.0656	0.0717	0.0717	0.0687	0.0622	0.0711	0.0676	0.0680	0.0699	0.0639	0.0710	0.0695	0.0699	0.0689	0.0641	0.0673
61=05:39:58	53871	296	0.8314	0.8012	0.7942	0.8045	0.8003	0.7719	0.8225	0.8251	0.8236	0.8150	0.7855	0.4353	0.8735	0.8515	0.8087	0.7828	0.7967	0.7948	0.8280	0.8279	0.8111	0.7831	0.7799	0.5621	0.8916	0.8409	0.8103	0.7837	0.7920	0.8089	0.8495	0.8624	0.8502	0.8170	0.8330	0.5247	0.8585	0.2268	0.2941	0.2638	0.3216	0.3116	0.8616	0.8328	0.8142	0.8155	0.7926	0.5734	0.5224	0.1763	0.1987	0.1953	0.2152	0.2076	0.8545	0.8460	0.8358	0.8327	0.8274	0.5451	0.2046	0.1530	0.1603	0.1620	0.1678	0.1721	0.8339	0.8417	0.8532	0.8170	0.8041	0.5444	0.0658	0.0665	0.0630	0.0648	0.0663	0.0589	0.0603	0.0651	0.0604	0.0613	0.0666	0.0665	0.0644	0.0666	0.0654	0.0651	0.0596	0.0619	0.0605	0.0633	0.0666	0.0625	0.0642	0.0612
62=05:54:40	54753	301	0.8462	0.8112	0.8110	0.8133	0.8074	0.7830	0.8376	0.8357	0.8353	0.8316	0.7942	0.4719	0.8820	0.8614	0.8188	0.7890	0.7981	0.8142	0.8359	0.8444	0.8196	0.8036	0.7832	0.5982	0.9094	0.8507	0.8253	0.8099	0.8149	0.8269	0.8523	0.8755	0.8574	0.8327	0.8454	0.5739	0.8789	0.2345	0.3077	0.2793	0.3364	0.3268	0.8580	0.8440	0.8255	0.8155	0.8096	0.6101	0.5677	0.1799	0.2065	0.2070	0.2269	0.2144	0.8698	0.8531	0.8380	0.8446	0.8409	0.5878	0.2199	0.1615	0.1736	0.1760	0.1725	0.1788	0.8517	0.8544	0.8595	0.8349	0.8151	0.5880	0.0744	0.0730	0.0726	0.0740	0.0686	0.0726	0.0741	0.0709	0.0707	0.0689	0.0711	0.0724	0.0714	0.0698	0.0678	0.0675	0.0734	0.0746	0.0685	0.0703	0.0742	0.0708	0.0676	0.0741
63=06:09:22	55634	298	0.8311	0.8151	0.8041	0.7985	0.7827	0.7696	0.8346	0.8361	0.8182	0.8220	0.7946	0.5000	0.8944	0.8453	0.8311	0.7851	0.7917	0.8093	0.8413	0.8347	0.8115	0.8009	0.7886	0.6435	0.8973	0.8445	0.8279	0.8225	0.8234	0.8228	0.8320	0.8579	0.8612	0.8399	0.8483	0.6197	0.8823	0.2397	0.3083	0.2795	0.3442	0.3349	0.8477	0.8427	0.8352	0.8236	0.8102	0.6516	0.5798	0.1790	0.2082	0.2021	0.2311	0.2205	0.8866	0.8610	0.8384	0.8413	0.8353	0.6229	0.2205	0.1634	0.1693	0.1752	0.1698	0.1838	0.8475	0.8445	0.8474	0.8229	0.8160	0.6194	0.0670	0.0637	0.0658	0.0671	0.0667	0.0673	0.0677	0.0642	0.0648	0.0652	0.0660	0.0612	0.0675	0.0675	0.0674	0.0650	0.0650	0.0622	0.0660	0.0623	0.0665	0.0584	0.0640	0.0615
64=06:24:04	56516	301	0.8442	0.7999	0.8045	0.8101	0.8026	0.7766	0.8324	0.8306	0.8278	0.8267	0.7927	0.5313	0.8897	0.8577	0.8124	0.7846	0.7960	0.8043	0.8278	0.8414	0.8135	0.8028	0.7859	0.6789	0.9094	0.8461	0.8141	0.8030	0.8133	0.8294	0.8552	0.8708	0.8571	0.8306	0.8437	0.6433	0.8737	0.2432	0.3168	0.2882	0.3501	0.3375	0.8566	0.8370	0.8161	0.8118	0.8106	0.6840	0.6247	0.1875	0.2099	0.2090	0.2378	0.2212	0.8599	0.8490	0.8393	0.8377	0.8372	0.6615	0.2227	0.1641	0.1694	0.1759	0.1771	0.1837	0.8458	0.8421	0.8593	0.8251	0.8199	0.6634	0.0691	0.0631	0.0669	0.0674	0.0665	0.0611	0.0666	0.0668	0.0649	0.0651	0.0599	0.0665	0.0634	0.0643	0.0682	0.0634	0.0659	0.0586	0.0641	0.0678	0.0631	0.0620	0.0678	0.0634
65=06:38:46	57398	296	0.8578	0.8117	0.7963	0.7990	0.8059	0.7955	0.8462	0.8354	0.8304	0.8261	0.7879	0.5667	0.8824	0.8512	0.8044	0.7966	0.7968	0.7977	0.8291	0.8425	0.8129	0.7921	0.7863	0.7126	0.9081	0.8545	0.8388	0.8141	0.7991	0.8032	0.8368	0.8685	0.8561	0.8207	0.8527	0.6801	0.8962	0.2486	0.3263	0.2910	0.3565	0.3485	0.8636	0.8290	0.8205	0.8157	0.8102	0.7150	0.6625	0.1883	0.2152	0.2109	0.2448	0.2287	0.8515	0.8430	0.8355	0.8445	0.8433	0.6985	0.2305	0.1653	0.1711	0.1740	0.1783	0.1920	0.8365	0.8480	0.8629	0.8226	0.8153	0.6993	0.0646	0.0632	0.0696	0.0630	0.0662	0.0680	0.0681	0.0703	0.0683	0.0681	0.0682	0.0643	0.0609	0.0676	0.0571	0.0690	0.0650	0.0696	0.0641	0.0668	0.0691	0.0689	0.0675	0.0618
66=06:53:28	58280	298	0.8358	0.8051	0.8047	0.8030	0.7809	0.7661	0.8324	0.8344	0.8205	0.8211	0.7941	0.6008	0.8937	0.8426	0.8259	0.7866	0.7884	0.7985	0.8324	0.8363	0.8066	0.8028	0.7884	0.7427	0.9121	0.8451	0.8234	0.8227	0.8230	0.8129	0.8362	0.8641	0.8593	0.8307	0.8476	0.7322	0.8865	0.2501	0.3239	0.2929	0.3663	0.3540	0.8463	0.8326	0.8260	0.8086	0.8058	0.7495	0.6839	0.1805	0.2102	0.2058	0.2395	0.2312	0.8795	0.8569	0.8354	0.8382	0.8390	0.7291	0.2215	0.1623	0.1630	0.1711	0.1711	0.1870	0.8446	0.8418	0.8472	0.8224	0.8134	0.7346	0.0599	0.0602	0.0587	0.0594	0.0609	0.0590	0.0565	0.0590	0.0611	0.0547	0.0601	0.0601	0.0611	0.0577	0.0607	0.0546	0.0615	0.0526	0.0554	0.0535	0.0577	0.0611	0.0621	0.0569
67=07:08:10	59162	298	0.8601	0.8129	0.7997	0.8092	0.8062	0.7956	0.8426	0.8386	0.8319	0.8251	0.8055	0.6483	0.9008	0.8532	0.8187	0.7968	0.7960	0.8079	0.8384	0.8472	0.8142	0.8100	0.8002	0.7935	0.9192	0.8572	0.8421	0.8181	0.8177	0.8118	0.8404	0.8670	0.8615	0.8314	0.8569	0.7643	0.9093	0.2615	0.3414	0.3094	0.3798	0.3679	0.8670	0.8355	0.8245	0.8297	0.8205	0.7793	0.7408	0.1971	0.2261	0.2220	0.2511	0.2444	0.8709	0.8526	0.8499	0.8579	0.8470	0.7896	0.2385	0.1753	0.1800	0.1861	0.1896	0.2010	0.8497	0.8547	0.8688	0.8274	0.8263	0.7859	0.0695	0.0635	0.0696	0.0656	0.0645	0.0648	0.0691	0.0659	0.0660	0.0652	0.0687	0.0696	0.0693	0.0680	0.0646	0.0691	0.0712	0.0705	0.0685	0.0701	0.0664	0.0695	0.0701	0.0700
68=07:22:52	60044	300	0.8545	0.8089	0.8115	0.8191	0.7888	0.7698	0.8352	0.8338	0.8306	0.8328	0.8060	0.6828	0.9174	0.8532	0.8281	0.7836	0.8022	0.8128	0.8414	0.8381	0.8188	0.8058	0.7977	0.7965	0.9358	0.8572	0.8278	0.8271	0.8380	0.8396	0.8502	0.8647	0.8641	0.8391	0.8551	0.7878	0.8856	0.2641	0.3456	0.3115	0.3931	0.3760	0.8619	0.8340	0.8205	0.8086	0.8092	0.7737	0.7697	0.1942	0.2274	0.2237	0.2533	0.2451	0.8808	0.8608	0.8387	0.8332	0.8380	0.7880	0.2364	0.1713	0.1761	0.1882	0.1819	0.1988	0.8469	0.8402	0.8500	0.8206	0.8156	0.7777	0.0676	0.0665	0.0659	0.0659	0.0609	0.0657	0.0694	0.0693	0.0633	0.0664	0.0610	0.0638	0.0671	0.0636	0.0690	0.0646	0.0700	0.0680	0.0698	0.0677	0.0683	0.0690	0.0677	0.0682
69=07:37:33	60926	298	0.8671	0.8180	0.8077	0.8143	0.8060	0.7996	0.8550	0.8430	0.8339	0.8397	0.8109	0.7218	0.9152	0.8528	0.8290	0.8062	0.8037	0.8135	0.8467	0.8497	0.8241	0.8069	0.8084	0.8130	0.9345	0.8605	0.8483	0.8385	0.8156	0.8122	0.8459	0.8746	0.8675	0.8344	0.8607	0.7925	0.9214	0.2756	0.3608	0.3212	0.3974	0.3930	0.8685	0.8394	0.8347	0.8271	0.8239	0.7790	0.8082	0.1993	0.2318	0.2282	0.2683	0.2529	0.8760	0.8584	0.8470	0.8631	0.8583	0.8239	0.2476	0.1738	0.1840	0.1945	0.1984	0.2071	0.8464	0.8571	0.8608	0.8286	0.8301	0.7961	0.0640	0.0702	0.0636	0.0702	0.0708	0.0650	0.0685	0.0657	0.0719	0.0730	0.0705	0.0712	0.0676	0.0667	0.0669	0.0713	0.0662	0.0737	0.0656	0.0640	0.0625	0.0707	0.0707	0.0694
70=07:52:15	61808	301	0.8547	0.8111	0.8004	0.8233	0.7903	0.7697	0.8275	0.8326	0.8318	0.8247	0.8082	0.7456	0.9208	0.8542	0.8240	0.7887	0.8016	0.8089	0.8287	0.8421	0.8176	0.8067	0.7963	0.8081	0.9387	0.8554	0.8328	0.8248	0.8257	0.8252	0.8534	0.8737	0.8643	0.8368	0.8524	0.7897	0.9084	0.2708	0.3573	0.3220	0.4063	0.3873	0.8637	0.8404	0.8323	0.8181	0.8207	0.7896	0.8288	0.1945	0.2327	0.2244	0.2605	0.2509	0.8763	0.8622	0.8412	0.8415	0.8467	0.8134	0.2407	0.1770	0.1824	0.1885	0.1955	0.2048	0.8446	0.8510	0.8588	0.8333	0.8237	0.7936	0.0617	0.0650	0.0605	0.0653	0.0598	0.0606	0.0626	0.0638	0.0660	0.0614	0.0601	0.0648	0.0579	0.0670	0.0659	0.0605	0.0640	0.0642	0.0597	0.0611	0.0628	0.0569	0.0571	0.0638
71=08:06:57	62690	296	0.8652	0.8090	0.8070	0.8265	0.7845	0.7731	0.8300	0.8325	0.8302	0.8282	0.8041	0.7594	0.9332	0.8537	0.8257	0.7856	0.7932	0.8098	0.8356	0.8448	0.8159	0.8076	0.7971	0.8147	0.9482	0.8525	0.8262	0.8301	0.8353	0.8410	0.8538	0.8692	0.8612	0.8420	0.8549	0.7955	0.9110	0.2761	0.3640	0.3316	0.4135	0.4004	0.8645	0.8432	0.8299	0.8183	0.8159	0.7860	0.8442	0.1990	0.2311	0.2335	0.2702	0.2532	0.8770	0.8613	0.8406	0.8394	0.8422	0.8069	0.2490	0.1807	0.1776	0.1905	0.1982	0.2089	0.8381	0.8439	0.8502	0.8288	0.8198	0.7861	0.0645	0.0654	0.0639	0.0645	0.0598	0.0641	0.0597	0.0593	0.0640	0.0654	0.0626	0.0635	0.0610	0.0658	0.0659	0.0618	0.0603	0.0639	0.0649	0.0638	0.0606	0.0576	0.0597	0.0642
72=08:21:41	63574	301	0.8731	0.8265	0.8167	0.8232	0.7871	0.7757	0.8449	0.8485	0.8292	0.8349	0.8201	0.7663	0.9456	0.8465	0.8409	0.7987	0.7997	0.8189	0.8512	0.8521	0.8196	0.8148	0.8123	0.8261	0.9590	0.8598	0.8356	0.8496	0.8470	0.8353	0.8504	0.8736	0.8734	0.8514	0.8664	0.8067	0.9322	0.2949	0.3808	0.3386	0.4357	0.4197	0.8633	0.8477	0.8307	0.8306	0.8211	0.7931	0.8599	0.2045	0.2456	0.2378	0.2820	0.2709	0.8950	0.8672	0.8474	0.8481	0.8538	0.8146	0.2514	0.1852	0.1885	0.2051	0.2082	0.2210	0.8562	0.8484	0.8620	0.8261	0.8269	0.8024	0.0653	0.0634	0.0729	0.0682	0.0730	0.0721	0.0710	0.0670	0.0692	0.0715	0.0719	0.0694	0.0661	0.0732	0.0682	0.0704	0.0663	0.0736	0.0667	0.0707	0.0706	0.0642	0.0710	0.0720
73=08:36:23	64456	298	0.8929	0.8271	0.8036	0.8223	0.7916	0.7965	0.8562	0.8457	0.8325	0.8345	0.8138	0.7544	0.9338	0.8512	0.8336	0.8068	0.7942	0.8085	0.8407	0.8427	0.8161	0.8069	0.8005	0.8234	0.9663	0.8596	0.8453	0.8502	0.8259	0.8111	0.8317	0.8731	0.8663	0.8433	0.8637	0.7979	0.9514	0.2987	0.3936	0.3487	0.4440	0.4286	0.8680	0.8386	0.8333	0.8278	0.8243	0.7912	0.8740	0.2149	0.2440	0.2443	0.2984	0.2789	0.8889	0.8607	0.8524	0.8669	0.8564	0.8273	0.2702	0.1909	0.1926	0.2016	0.2134	0.2241	0.8452	0.8554	0.8616	0.8300	0.8319	0.8089	0.0702	0.0727	0.0729	0.0695	0.0677	0.0650	0.0716	0.0666	0.0671	0.0683	0.0728	0.0684	0.0681	0.0728	0.0651	0.0665	0.0728	0.0698	0.0678	0.0668	0.0723	0.0701	0.0721	0.0703
74=08:51:05	65338	298	0.8992	0.8270	0.8130	0.8280	0.7978	0.8006	0.8581	0.8437	0.8346	0.8313	0.8187	0.7694	0.9562	0.8497	0.8334	0.8057	0.7993	0.8169	0.8451	0.8516	0.8156	0.8165	0.8172	0.8357	0.9762	0.8564	0.8460	0.8535	0.8342	0.8220	0.8375	0.8730	0.8751	0.8500	0.8640	0.8206	0.9565	0.3064	0.3998	0.3511	0.4567	0.4465	0.8597	0.8478	0.8391	0.8337	0.8255	0.7958	0.8817	0.2179	0.2501	0.2497	0.2996	0.2848	0.8942	0.8637	0.8502	0.8650	0.8592	0.8281	0.2759	0.1940	0.1946	0.2101	0.2094	0.2277	0.8484	0.8607	0.8583	0.8282	0.8301	0.8102	0.0699	0.0705	0.0686	0.0726	0.0738	0.0688	0.0672	0.0715	0.0681	0.0692	0.0676	0.0687	0.0707	0.0719	0.0744	0.0709	0.0676	0.0687	0.0728	0.0666	0.0715	0.0752	0.0711	0.0647
75=09:05:47	66220	301	0.8828	0.8163	0.8116	0.8337	0.7900	0.7648	0.8330	0.8349	0.8221	0.8208	0.8090	0.7648	0.9685	0.8519	0.8264	0.7835	0.7961	0.8042	0.8350	0.8404	0.8195	0.8093	0.8010	0.8292	0.9780	0.8511	0.8278	0.8355	0.8428	0.8356	0.8405	0.8668	0.8675	0.8441	0.8463	0.7973	0.9420	0.3025	0.3966	0.3591	0.4531	0.4325	0.8557	0.8454	0.8266	0.8228	0.8184	0.8013	0.8816	0.2157	0.2530	0.2417	0.2875	0.2748	0.8805	0.8631	0.8348	0.8460	0.8415	0.8126	0.2746	0.1856	0.1984	0.2053	0.2129	0.2268	0.8412	0.8444	0.8464	0.8263	0.8292	0.8027	0.0665	0.0679	0.0633	0.0675	0.0631	0.0630	0.0594	0.0636	0.0591	0.0678	0.0639	0.0669	0.0647	0.0662	0.0663	0.0636	0.0663	0.0668	0.0641	0.0602	0.0681	0.0622	0.0678	0.0645
76=09:20:25	67098	298	0.8939	0.8180	0.8122	0.8409	0.7962	0.7808	0.8462	0.8455	0.8309	0.8322	0.8187	0.7657	0.9711	0.8508	0.8326	0.7996	0.8020	0.8178	0.8496	0.8525	0.8196	0.8184	0.8119	0.8292	0.9901	0.8603	0.8464	0.8463	0.8411	0.8311	0.8452	0.8731	0.8731	0.8494	0.8639	0.8161	0.9646	0.3119	0.4068	0.3695	0.4670	0.4565	0.8628	0.8510	0.8365	0.8322	0.8196	0.7987	0.8905	0.2171	0.2619	0.2574	0.2958	0.2868	0.8978	0.8699	0.8534	0.8521	0.8508	0.8251	0.2804	0.1938	0.2017	0.2155	0.2175	0.2359	0.8558	0.8567	0.8607	0.8303	0.8316	0.8110	0.0630	0.0643	0.0645	0.0668	0.0678	0.0657	0.0670	0.0629	0.0657	0.0689	0.0647	0.0586	0.0657	0.0620	0.0691	0.0672	0.0660	0.0652	0.0646	0.0674	0.0680	0.0694	0.0616	0.0672
77=09:35:07	67979	298	0.8989	0.8168	0.8128	0.8536	0.8010	0.7694	0.8271	0.8335	0.8380	0.8336	0.8229	0.7706	0.9808	0.8634	0.8243	0.7897	0.8055	0.8136	0.8391	0.8412	0.8126	0.8065	0.8007	0.8294	0.9977	0.8597	0.8285	0.8355	0.8413	0.8463	0.8583	0.8762	0.8673	0.8410	0.8616	0.8029	0.9611	0.3209	0.4146	0.3824	0.4760	0.4522	0.8626	0.8487	0.8316	0.8200	0.8248	0.8001	0.8872	0.2239	0.2686	0.2577	0.3044	0.2922	0.8844	0.8636	0.8347	0.8485	0.8470	0.8180	0.2792	0.1900	0.2029	0.2135	0.2250	0.2416	0.8475	0.8519	0.8622	0.8354	0.8370	0.8090	0.0645	0.0694	0.0697	0.0653	0.0638	0.0663	0.0626	0.0654	0.0643	0.0642	0.0638	0.0685	0.0710	0.0714	0.0683	0.0684	0.0650	0.0685	0.0714	0.0675	0.0699	0.0649	0.0683	0.0659
78=09:49:49	68861	298	0.9100	0.8183	0.8178	0.8563	0.7943	0.7710	0.8389	0.8389	0.8385	0.8308	0.8166	0.7778	0.9916	0.8544	0.8355	0.7938	0.8016	0.8180	0.8428	0.8456	0.8196	0.8144	0.8082	0.8321	1.0143	0.8629	0.8380	0.8475	0.8509	0.8471	0.8539	0.8727	0.8752	0.8510	0.8666	0.8157	0.9737	0.3295	0.4242	0.3866	0.4851	0.4677	0.8677	0.8510	0.8345	0.8248	0.8250	0.7999	0.8956	0.2264	0.2659	0.2647	0.3055	0.2968	0.8865	0.8689	0.8387	0.8465	0.8519	0.8195	0.2947	0.1943	0.2077	0.2232	0.2279	0.2458	0.8539	0.8480	0.8585	0.8320	0.8367	0.8106	0.0638	0.0687	0.0652	0.0721	0.0668	0.0685	0.0644	0.0695	0.0701	0.0644	0.0649	0.0667	0.0690	0.0661	0.0691	0.0703	0.0684	0.0703	0.0661	0.0695	0.0690	0.0664	0.0708	0.0695
79=10:04:31	69743	301	0.9218	0.8131	0.8078	0.8591	0.8117	0.7894	0.8374	0.8340	0.8369	0.8382	0.8158	0.7817	0.9858	0.8619	0.8232	0.7954	0.8084	0.8167	0.8420	0.8463	0.8214	0.8085	0.8045	0.8274	1.0111	0.8611	0.8401	0.8389	0.8319	0.8354	0.8576	0.8797	0.8592	0.8350	0.8662	0.8080	0.9890	0.3254	0.4332	0.3898	0.4985	0.4802	0.8714	0.8517	0.8332	0.8322	0.8263	0.8108	0.8992	0.2282	0.2751	0.2734	0.3191	0.3006	0.8739	0.8604	0.8514	0.8550	0.8525	0.8331	0.3020	0.1994	0.2121	0.2148	0.2301	0.2488	0.8483	0.8518	0.8675	0.8381	0.8406	0.8137	0.0636	0.0678	0.0632	0.0661	0.0667	0.0683	0.0695	0.0667	0.0674	0.0678	0.0665	0.0659	0.0645	0.0677	0.0620	0.0654	0.0671	0.0681	0.0686	0.0616	0.0614	0.0658	0.0689	0.0647
80=10:19:13	70625	298	0.9251	0.8095	0.8091	0.8692	0.8058	0.7718	0.8272	0.8366	0.8316	0.8363	0.8159	0.7778	1.0028	0.8543	0.8286	0.7865	0.8012	0.8096	0.8368	0.8454	0.8177	0.8176	0.8073	0.8368	1.0276	0.8588	0.8328	0.8363	0.8402	0.8484	0.8527	0.8755	0.8667	0.8470	0.8630	0.8111	0.9890	0.3370	0.4416	0.4020	0.5085	0.4906	0.8605	0.8507	0.8321	0.8248	0.8218	0.7982	0.9035	0.2332	0.2818	0.2671	0.3204	0.3119	0.8873	0.8655	0.8418	0.8477	0.8499	0.8274	0.3002	0.2031	0.2156	0.2284	0.2324	0.2578	0.8570	0.8497	0.8628	0.8328	0.8360	0.8109	0.0644	0.0702	0.0625	0.0673	0.0622	0.0647	0.0665	0.0654	0.0680	0.0639	0.0684	0.0655	0.0653	0.0692	0.0627	0.0611	0.0611	0.0681	0.0624	0.0694	0.0646	0.0678	0.0637	0.0643
81=10:33:55	71507	301	0.9421	0.8155	0.8054	0.8626	0.8201	0.7991	0.8447	0.8478	0.8396	0.8364	0.8142	0.7801	1.0025	0.8578	0.8215	0.8017	0.8104	0.8145	0.8389	0.8502	0.8197	0.8143	0.8104	0.8340	1.0345	0.8675	0.8444	0.8391	0.8198	0.8293	0.8518	0.8795	0.8588	0.8337	0.8653	0.8029	1.0122	0.3417	0.4670	0.4081	0.5167	0.5051	0.8688	0.8391	0.8271	0.8248	0.8210	0.7983	0.9168	0.2346	0.2841	0.2869	0.3331	0.3208	0.8623	0.8584	0.8429	0.8562	0.8595	0.8290	0.3212	0.2132	0.2177	0.2298	0.2419	0.2662	0.8460	0.8549	0.8708	0.8374	0.8248	0.8110	0.0694	0.0688	0.0693	0.0721	0.0701	0.0708	0.0695	0.0682	0.0693	0.0690	0.0703	0.0718	0.0667	0.0740	0.0667	0.0716	0.0641	0.0716	0.0695	0.0714	0.0706	0.0710	0.0721	0.0685
82=10:48:37	72389	298	0.9430	0.8117	0.8004	0.8679	0.8153	0.7953	0.8444	0.8438	0.8426	0.8408	0.8099	0.7926	1.0129	0.8536	0.8158	0.7984	0.8028	0.8073	0.8409	0.8546	0.8226	0.8180	0.8088	0.8400	1.0430	0.8657	0.8400	0.8346	0.8204	0.8306	0.8502	0.8743	0.8650	0.8361	0.8626	0.8066	1.0163	0.3516	0.4710	0.4102	0.5186	0.5051	0.8637	0.8435	0.8246	0.8262	0.8291	0.8042	0.9281	0.2366	0.2876	0.2831	0.3323	0.3187	0.8623	0.8566	0.8479	0.8568	0.8598	0.8402	0.3212	0.2097	0.2165	0.2252	0.2390	0.2635	0.8431	0.8483	0.8668	0.8348	0.8335	0.8069	0.0643	0.0638	0.0659	0.0640	0.0669	0.0620	0.0670	0.0656	0.0668	0.0682	0.0669	0.0650	0.0649	0.0590	0.0636	0.0607	0.0659	0.0572	0.0613	0.0587	0.0594	0.0626	0.0644	0.0641
83=11:03:19	73271	298	0.9411	0.8079	0.8081	0.8799	0.8113	0.7684	0.8383	0.8325	0.8367	0.8362	0.8180	0.7856	1.0301	0.8605	0.8241	0.7905	0.8093	0.8155	0.8329	0.8418	0.8218	0.8100	0.8015	0.8328	1.0559	0.8686	0.8338	0.8347	0.8378	0.8506	0.8634	0.8770	0.8748	0.8424	0.8607	0.8061	1.0059	0.3602	0.4751	0.4234	0.5375	0.5182	0.8665	0.8463	0.8374	0.8248	0.8258	0.8025	0.9347	0.2452	0.2955	0.2964	0.3350	0.3221	0.8735	0.8664	0.8431	0.8445	0.8546	0.8148	0.3271	0.2171	0.2245	0.2417	0.2426	0.2750	0.8518	0.8510	0.8616	0.8417	0.8379	0.8143	0.0736	0.0664	0.0677	0.0700	0.0724	0.0672	0.0699	0.0701	0.0697	0.0654	0.0716	0.0694	0.0676	0.0709	0.0674	0.0724	0.0697	0.0710	0.0725	0.0660	0.0720	0.0710	0.0658	0.0690
84=11:18:01	74153	298	0.9556	0.8204	0.8075	0.8776	0.8199	0.7973	0.8523	0.8439	0.8428	0.8367	0.8235	0.7892	1.0200	0.8575	0.8246	0.8027	0.8117	0.8112	0.8477	0.8579	0.8298	0.8166	0.8149	0.8467	1.0567	0.8638	0.8500	0.8462	0.8258	0.8290	0.8456	0.8810	0.8656	0.8393	0.8652	0.8128	1.0401	0.3727	0.4994	0.4285	0.5452	0.5335	0.8692	0.8437	0.8379	0.8439	0.8338	0.8208	0.9467	0.2533	0.3006	0.3068	0.3495	0.3341	0.8754	0.8604	0.8549	0.8672	0.8674	0.8478	0.3405	0.2216	0.2288	0.2482	0.2509	0.2780	0.8556	0.8625	0.8747	0.8473	0.8415	0.8246	0.0674	0.0668	0.0647	0.0659	0.0670	0.0639	0.0639	0.0679	0.0700	0.0682	0.0751	0.0665	0.0656	0.0693	0.0655	0.0704	0.0695	0.0699	0.0690	0.0645	0.0719	0.0710	0.0725	0.0635
85=11:32:43	75036	300	0.9508	0.8168	0.8089	0.8730	0.8018	0.7787	0.8429	0.8434	0.8248	0.8231	0.8189	0.7874	1.0414	0.8426	0.8264	0.8003	0.7955	0.8074	0.8393	0.8505	0.8183	0.8182	0.8144	0.8446	1.0640	0.8579	0.8358	0.8497	0.8395	0.8330	0.8410	0.8730	0.8676	0.8441	0.8682	0.8122	1.0458	0.3793	0.4913	0.4360	0.5591	0.5359	0.8574	0.8445	0.8363	0.8356	0.8226	0.8185	0.9494	0.2528	0.2998	0.2966	0.3464	0.3430	0.8830	0.8657	0.8449	0.8620	0.8549	0.8304	0.3457	0.2190	0.2323	0.2468	0.2542	0.2748	0.8479	0.8607	0.8659	0.8328	0.8420	0.8327	0.0664	0.0697	0.0670	0.0668	0.0640	0.0642	0.0667	0.0668	0.0679	0.0676	0.0652	0.0653	0.0693	0.0687	0.0699	0.0638	0.0663	0.0677	0.0646	0.0635	0.0678	0.0708	0.0687	0.0688
86=11:47:25	75918	298	0.9678	0.8107	0.8080	0.8898	0.8181	0.7787	0.8409	0.8457	0.8467	0.8439	0.8167	0.7853	1.0428	0.8601	0.8207	0.7998	0.8072	0.8117	0.8403	0.8481	0.8274	0.8105	0.8165	0.8380	1.0780	0.8627	0.8369	0.8411	0.8323	0.8453	0.8613	0.8832	0.8690	0.8366	0.8678	0.8198	1.0469	0.3844	0.5140	0.4489	0.5710	0.5488	0.8690	0.8502	0.8349	0.8301	0.8321	0.8068	0.9592	0.2636	0.3283	0.3065	0.3586	0.3453	0.8739	0.8719	0.8500	0.8522	0.8502	0.8472	0.3583	0.2175	0.2348	0.2511	0.2564	0.2842	0.8517	0.8496	0.8702	0.8387	0.8416	0.8172	0.0658	0.0710	0.0649	0.0651	0.0645	0.0640	0.0601	0.0685	0.0596	0.0640	0.0629	0.0648	0.0619	0.0616	0.0664	0.0683	0.0632	0.0624	0.0592	0.0626	0.0648	0.0638	0.0667	0.0678
87=12:02:07	76800	300	0.9749	0.8187	0.8017	0.8680	0.8176	0.7981	0.8463	0.8496	0.8365	0.8427	0.8165	0.7947	1.0445	0.8511	0.8188	0.8067	0.8033	0.8083	0.8453	0.8535	0.8218	0.8181	0.8127	0.8463	1.0831	0.8613	0.8425	0.8425	0.8247	0.8151	0.8451	0.8744	0.8651	0.8429	0.8653	0.8119	1.0677	0.3949	0.5312	0.4503	0.5782	0.5641	0.8693	0.8468	0.8374	0.8342	0.8308	0.8114	0.9791	0.2614	0.3132	0.3064	0.3699	0.3502	0.8727	0.8607	0.8518	0.8660	0.8626	0.8519	0.3769	0.2284	0.2306	0.2554	0.2616	0.2879	0.8476	0.8569	0.8754	0.8402	0.8386	0.8351	0.0667	0.0666	0.0639	0.0657	0.0659	0.0626	0.0662	0.0638	0.0662	0.0686	0.0662	0.0655	0.0650	0.0658	0.0667	0.0619	0.0635	0.0671	0.0644	0.0614	0.0672	0.0646	0.0678	0.0670
88=12:16:49	77682	301	0.9786	0.8161	0.8042	0.8839	0.8295	0.7967	0.8397	0.8410	0.8394	0.8406	0.8159	0.7901	1.0574	0.8566	0.8198	0.8064	0.8109	0.8135	0.8398	0.8490	0.8187	0.8167	0.8162	0.8503	1.0933	0.8674	0.8508	0.8402	0.8209	0.8338	0.8544	0.8779	0.8643	0.8367	0.8590	0.8146	1.0770	0.4058	0.5444	0.4653	0.5932	0.5747	0.8718	0.8447	0.8338	0.8383	0.8273	0.8133	0.9899	0.2685	0.3242	0.3163	0.3694	0.3554	0.8589	0.8524	0.8495	0.8654	0.8494	0.8504	0.3820	0.2326	0.2439	0.2560	0.2687	0.2985	0.8481	0.8607	0.8738	0.8426	0.8399	0.8397	0.0701	0.0681	0.0702	0.0683	0.0694	0.0693	0.0684	0.0677	0.0662	0.0674	0.0681	0.0685	0.0686	0.0696	0.0689	0.0674	0.0712	0.0692	0.0683	0.0694	0.0685	0.0678	0.0669	0.0706
89=12:31:31	78564	298	0.9765	0.8142	0.8076	0.8719	0.7913	0.7746	0.8447	0.8408	0.8254	0.8247	0.8160	0.7809	1.0685	0.8333	0.8242	0.7928	0.7928	0.8048	0.8354	0.8416	0.8149	0.8175	0.8080	0.8470	1.1019	0.8507	0.8397	0.8552	0.8381	0.8172	0.8290	0.8635	0.8682	0.8449	0.8626	0.8174	1.0784	0.4194	0.5387	0.4578	0.6041	0.5781	0.8549	0.8404	0.8339	0.8301	0.8245	0.8121	0.9987	0.2713	0.3198	0.3070	0.3723	0.3734	0.8887	0.8620	0.8400	0.8522	0.8468	0.8344	0.3839	0.2296	0.2357	0.2652	0.2663	0.2947	0.8392	0.8469	0.8562	0.8260	0.8291	0.8282	0.0682	0.0654	0.0656	0.0647	0.0633	0.0626	0.0661	0.0637	0.0622	0.0655	0.0627	0.0638	0.0634	0.0661	0.0656	0.0645	0.0629	0.0633	0.0622	0.0631	0.0593	0.0660	0.0648	0.0640
90=12:46:09	79442	298	0.9809	0.8054	0.8035	0.8915	0.8172	0.7718	0.8240	0.8246	0.8280	0.8358	0.8113	0.7807	1.0684	0.8554	0.8127	0.7869	0.8040	0.8055	0.8258	0.8433	0.8146	0.8133	0.8033	0.8351	1.1098	0.8615	0.8300	0.8254	0.8222	0.8400	0.8601	0.8719	0.8541	0.8343	0.8475	0.8035	1.0671	0.4162	0.5563	0.4778	0.6057	0.5876	0.8628	0.8383	0.8261	0.8200	0.8239	0.8133	1.0028	0.2736	0.3367	0.3207	0.3660	0.3604	0.8553	0.8486	0.8395	0.8271	0.8444	0.8183	0.3984	0.2293	0.2466	0.2599	0.2726	0.3047	0.8318	0.8409	0.8551	0.8282	0.8270	0.8189	0.0660	0.0665	0.0630	0.0657	0.0615	0.0640	0.0608	0.0635	0.0640	0.0653	0.0661	0.0625	0.0627	0.0628	0.0619	0.0654	0.0638	0.0641	0.0655	0.0640	0.0661	0.0632	0.0623	0.0657
91=13:00:51	80324	301	0.9928	0.8076	0.8019	0.8916	0.8295	0.7829	0.8375	0.8420	0.8458	0.8353	0.8145	0.7888	1.0809	0.8599	0.8152	0.7985	0.8115	0.8081	0.8282	0.8476	0.8148	0.8063	0.8046	0.8343	1.1123	0.8681	0.8329	0.8357	0.8249	0.8404	0.8579	0.8820	0.8613	0.8333	0.8660	0.8001	1.0887	0.4330	0.5770	0.4904	0.6281	0.6008	0.8708	0.8452	0.8248	0.8245	0.8235	0.8130	1.0073	0.2713	0.3383	0.3335	0.3876	0.3697	0.8606	0.8629	0.8445	0.8434	0.8556	0.8390	0.4230	0.2431	0.2563	0.2694	0.2806	0.3093	0.8504	0.8497	0.8679	0.8389	0.8300	0.8188	0.0655	0.0625	0.0658	0.0620	0.0678	0.0657	0.0680	0.0589	0.0637	0.0678	0.0610	0.0669	0.0651	0.0661	0.0664	0.0669	0.0677	0.0678	0.0673	0.0668	0.0679	0.0667	0.0655	0.0646
92=13:15:34	81206	298	0.9930	0.8152	0.8135	0.8855	0.8071	0.7686	0.8343	0.8443	0.8322	0.8299	0.8218	0.7878	1.0989	0.8491	0.8220	0.7873	0.7941	0.8106	0.8451	0.8423	0.8110	0.8131	0.8058	0.8377	1.1294	0.8543	0.8327	0.8458	0.8447	0.8417	0.8441	0.8742	0.8711	0.8463	0.8522	0.8181	1.0951	0.4462	0.5819	0.5004	0.6432	0.6140	0.8584	0.8488	0.8385	0.8299	0.8258	0.8220	1.0211	0.2826	0.3423	0.3229	0.3825	0.3831	0.8886	0.8685	0.8365	0.8461	0.8430	0.8360	0.4266	0.2395	0.2527	0.2786	0.2799	0.3123	0.8538	0.8467	0.8588	0.8464	0.8416	0.8380	0.0659	0.0623	0.0630	0.0611	0.0642	0.0659	0.0613	0.0643	0.0647	0.0648	0.0659	0.0639	0.0609	0.0647	0.0613	0.0624	0.0627	0.0659	0.0630	0.0650	0.0660	0.0599	0.0572	0.0654
93=13:30:16	82089	301	1.0002	0.8172	0.8111	0.8775	0.8050	0.7723	0.8395	0.8469	0.8271	0.8314	0.8135	0.7842	1.1011	0.8426	0.8259	0.7894	0.7928	0.8099	0.8373	0.8461	0.8150	0.8151	0.7994	0.8397	1.1330	0.8475	0.8279	0.8494	0.8468	0.8350	0.8429	0.8714	0.8700	0.8505	0.8648	0.8246	1.1051	0.4618	0.5971	0.5037	0.6525	0.6235	0.8566	0.8381	0.8295	0.8299	0.8248	0.8185	1.0298	0.2871	0.3432	0.3302	0.3897	0.3869	0.8974	0.8674	0.8494	0.8464	0.8492	0.8370	0.4382	0.2371	0.2555	0.2777	0.2852	0.3198	0.8469	0.8535	0.8569	0.8303	0.8363	0.8288	0.0653	0.0643	0.0634	0.0614	0.0644	0.0605	0.0634	0.0554	0.0620	0.0617	0.0642	0.0604	0.0593	0.0653	0.0622	0.0652	0.0581	0.0640	0.0640	0.0596	0.0656	0.0632	0.0619	0.0590
94=13:44:58	82971	300	1.0014	0.8142	0.8110	0.8861	0.8031	0.7681	0.8340	0.8425	0.8286	0.8195	0.8220	0.7834	1.1076	0.8390	0.8250	0.7847	0.7908	0.8042	0.8340	0.8408	0.8136	0.8127	0.8040	0.8299	1.1438	0.8435	0.8312	0.8489	0.8469	0.8311	0.8408	0.8661	0.8719	0.8441	0.8534	0.8178	1.1107	0.4776	0.6093	0.5064	0.6740	0.6401	0.8518	0.8440	0.8367	0.8205	0.8188	0.8183	1.0332	0.2936	0.3492	0.3334	0.3974	0.3956	0.8896	0.8661	0.8433	0.8539	0.8421	0.8205	0.4476	0.2447	0.2524	0.2856	0.2850	0.3241	0.8532	0.8477	0.8514	0.8256	0.8249	0.8273	0.0643	0.0622	0.0638	0.0616	0.0631	0.0611	0.0614	0.0640	0.0647	0.0608	0.0657	0.0651	0.0609	0.0644	0.0636	0.0588	0.0651	0.0578	0.0591	0.0647	0.0655	0.0600	0.0623	0.0607
95=13:59:41	83854	301	1.0143	0.8078	0.7918	0.8896	0.8288	0.7881	0.8408	0.8349	0.8363	0.8336	0.8135	0.7888	1.0968	0.8516	0.8116	0.7948	0.7975	0.8023	0.8371	0.8437	0.8158	0.8079	0.7996	0.8389	1.1371	0.8599	0.8371	0.8330	0.8115	0.8194	0.8491	0.8712	0.8523	0.8290	0.8642	0.8053	1.1266	0.4792	0.6446	0.5215	0.6691	0.6511	0.8670	0.8368	0.8279	0.8268	0.8227	0.8109	1.0378	0.2928	0.3511	0.3496	0.4129	0.3941	0.8610	0.8547	0.8488	0.8598	0.8515	0.8504	0.4791	0.2527	0.2640	0.2869	0.2977	0.3320	0.8450	0.8560	0.8673	0.8395	0.8363	0.8275	0.0649	0.0642	0.0564	0.0621	0.0581	0.0618	0.0561	0.0641	0.0620	0.0580	0.0634	0.0623	0.0581	0.0617	0.0630	0.0606	0.0602	0.0639	0.0642	0.0579	0.0647	0.0622	0.0581	0.0638
