# Supplementary material for: Systematic Prediction of Antifungal Drug Synergy by Chemogenomic Screening in Saccharomyces cerevisiae
Source: Front Fungal Biol. 2021 Jul 2;2:683414. doi: 10.3389/ffunb.2021.683414 (PMC10512392; doi:10.3389/ffunb.2021.683414)
Supplement: Supplementary file 1 [file Data_Sheet_1.ZIP › Supplementary data/Sypplementary_data_1_(Drug_synergy_assays)/Rap_VS_Rap & Tun_VS_Tun_ps1_A_96_T_20.txt]

[config file info]
last_write=07:04:14_15:57:21
last write=07:04:19_14:52:16
[Run_Parameters]
Instrument=Tecan_20
Ini_Names=Read_Reps,Delid,Save_Data_File,Start_Time_Now
barcode_drug_plate=201401
user=corey
Plate_Size=96
Plate_Type=NUN96ft.pdf
Samples_to_Run=6
Overlay_Size=48
Drug_Plate=none
Plate_Quarter=none
run_ID=none
run_plate_repeat=1
Read_Reps=95
Read_Modes=Absorbance
Read_Flor_Every=2
Max_Delta_OD=0.500000
Well_By_Row_Col=none
Reorder_Map=Order_Strings_Not,0
Tip_Vol=200
OD_to_Innoc=0.100,0.100,0.380,0.380,0.380,0.380,0.760,0.760,0.100,0.100,0.380,0.380,0.380,0.380,0.760,0.760,0.100,0.100,0.380,0.380,0.380,0.380,0.760,0.760,0.100,0.100,0.380,0.380,0.380,0.380,0.760,0.760,0.100,0.100,0.380,0.380,0.380,0.380,0.760,0.760,0.100,0.100,0.380,0.380,0.380,0.380,0.760,0.760
Absorption_Max=.3
OD_to_Save=0.100,0.100,0.380,0.380,0.380,0.380,0.760,0.760,0.100,0.100,0.380,0.380,0.380,0.380,0.760,0.760,0.100,0.100,0.380,0.380,0.380,0.380,0.760,0.760,0.100,0.100,0.380,0.380,0.380,0.380,0.760,0.760,0.100,0.100,0.380,0.380,0.380,0.380,0.760,0.760,0.100,0.100,0.380,0.380,0.380,0.380,0.760,0.760
OD_to_Dilute=0.100
Save_Sample_Vol=180
Save_Sample_Reps=2
Innoc_Vol=184,184,46,46,46,46,0,0,184,184,46,46,46,46,0,0,184,184,46,46,46,46,0,0,184,184,46,46,46,46,0,0,184,184,46,46,46,46,0,0,184,184,46,46,46,46,0,0
Dilute_Vol=23,23,23,23,23,23,23,23,23,23,23,23,23,23,23,23,23,23,23,23,23,23,23,23,23,23,23,23,23,23,23,23,23,23,23,23,23,23,23,23,23,23,23,23,23,23,23,23
Save_Vol=800,800,800,800,800,800,800,800,800,800,800,800,800,800,800,800,800,800,800,800,800,800,800,800,800,800,800,800,800,800,800,800,800,800,800,800,800,800,800,800,800,800,800,800,800,800,800,800
Reference_Vol=100,100,100,100,100,100,100,100,100,100,100,100,100,100,100,100,100,100,100,100,100,100,100,100,100,100,100,100,100,100,100,100,100,100,100,100,100,100,100,100,100,100,100,100,100,100,100,100,100,100,100,100,100,100,100,100,100,100,100,100,100,100,100,100,100,100,100,100,100,100,100,100,100,100,100,100,100,100,100,100,100,100,100,100,100,100,100,100,100,100,100,100,100,100,100,100
Read_to_Innoc=20,20,20,20,20,20,20,20,20,20,20,20,20,20,20,20,20,20,20,20,20,20,20,20,20,20,20,20,20,20,20,20,20,20,20,20,20,20,20,20,20,20,20,20,20,20,20,20
Read_to_Dilute=26,26,26,26,26,26,26,26,26,26,26,26,26,26,26,26,26,26,26,26,26,26,26,26,26,26,26,26,26,26,26,26,26,26,26,26,26,26,26,26,26,26,26,26,26,26,26,26
Read_to_Save=20,20,20,20,20,20,20,20,20,20,20,20,20,20,20,20,20,20,20,20,20,20,20,20,20,20,20,20,20,20,20,20,20,20,20,20,20,20,20,20,20,20,20,20,20,20,20,20
Innoc_Target_Map=1,2,3,4,5,6,7,8,9,10,11,12,13,14,15,16,17,18,19,20,21,22,23,24,25,26,27,28,29,30,31,32,33,34,35,36,37,38,39,40,41,42,43,44,45,46,47,48
Pipet_Trigger=OD_Save_Innoc
Pipet_Volume_Adj=Con_OD_Save
Delid=no
Pre_Init=yes
Talk_To_ProMax=no
Time_Out_Time=1050
Wait_While_Busy=yes
Idle_Time=2
Screen_Run_Type=pre_screen_1
Spect_Protocol=15m
Spec_Run_File=GG_PB_Voyage.pda
Spec_Assay_File=""
Save_Data_File=14_04_07_RapvsRap&TunvsTun_ps1_A_96_T_20.txt
Working_Dir=C%3A\\Users\\Growth_Data
Run_Control_Dir=C%3A\\Users\\Yeast_Run_Files
Tracking_Dir=""
Track_File=201401_data_track.txt
Save_Run_Data_Flag=yes
Set_Incubator_Temp=30.0
Base_Line_Flag=atstart_minimum
Pipet_Cycles_Before_Save=20
Time_Point_Save=wellmap
Innoc_Direction=down
Wells_In_Use=111111111111111111111111111111111111111111111111
Save_Sample_Map=111111001111110011111100111111001111110011111100
Sections_to_Run=0
Rows_per_Section=8
Start_Sections_Row=1
MultiProbe_Run_File=MJP_Innoc_Save_Tecan_12_Falcon.MPT
Multiprobe_Run_Dialogue=yes
Comments=no%20comment
Target_Temp=300
Temp_Control=On
Delta_Temp=10
ReadMode=Absorbance,Bottom
ExcitationFilter=485,
EmissionFilter=535,
MeasurementFilter=595
ReadsPerWellNumber=1,1
ShakeDuration=800,0
GainMode=Manual
PdfName=NUN96ft.pdf
Gain=50
Add_Drug_Map=1,1,1,1,1,1,1,1,1,1,1,1,1,1,1,1,1,1,1,1,1,1,1,1,1,1,1,1,1,1,1,1,1,1,1,1,1,1,1,1,1,1,1,1,1,1,1,1
Add_Drug_Vol=7,7,7,7,7,7,7,7,7,7,7,7,7,7,7,7,7,7,7,7,7,7,7,7,7,7,7,7,7,7,7,7,7,7,7,7,7,7,7,7,7,7,7,7,7,7,7,7
Innoc_Map=111011101110111011101110111011101110111011101110111011101110111011101110111011101110111011101110
Dilute_Map=111111111111111111111111111111111111111111111111111111111111111111111111111111111111111111111111
data_file_name=iS_1_48.txt
barcode=""
Hit_Call_Threshold=1.000000
Reference_Well=A01
WT_Ref_Well=0
Project_Name=test
Pipet_Gens_Point=5.00,10.00,15.00,20.00,5.00,10.00,15.00,20.00,5.00,10.00,15.00,20.00,5.00,10.00,15.00,20.00,5.00,10.00,15.00,20.00,5.00,10.00,15.00,20.00,5.00,10.00,15.00,20.00,5.00,10.00,15.00,20.00,5.00,10.00,15.00,20.00,5.00,10.00,15.00,20.00,5.00,10.00,15.00,20.00,5.00,10.00,15.00,20.00,
Shake_Divisor=1
data_handling=file_&_DB_&_auto_analysis
time_frm_freezer=-1.00
gens_frm_freezer=-1.00
Well_Vol=100
Parent_ID=""
Units=%
Quarter=A
media_name=ypd
Save_Mode=one_to_one
Consolidate_Save_Map=1,2,3,4,5,6,7,8,9,10,11,12,13,14,15,16,17,18,19,20,21,22,23,24,25,26,27,28,29,30,31,32,33,34,35,36,37,38,39,40,41,42,43,44,45,46,47,48
Add_Drug_at_Start_Map=000000000000000000000000000000000000000000000000000
Add_Drug_Labware=add_drug_48
Max_Dynam_OD_Change=0.05
Reads_After_Pipet=1
Ref_Type=single_ref
Read_to_Add_Drug_at_Start=0
Send_Email_at_Pipet=no_email
Strain_Name=""
Media=ypd
drug_vol=2.00
Drug_Name=""
Drug_Conc=2
Innoc_Conc=""
Strain_Plate=none
ShakeIntensity=High
ShakeMode=Orbital
NumberOfFlashes=1
PartOfPlate=0
MovePlateOutAfterMeasurement=0
IntegrationLagTime=0
IntegrationTime=100
DelayMoveFlashFluorescence=0
[Drug_Data]
Drug_Plate=none
Strain_Plate=none
Media=ypd
Drug_Name=ud,ud,ud,ud,ud,ud,ud,ud,ud,ud,ud,ud,ud,ud,ud,ud,ud,ud,ud,ud,ud,ud,ud,ud,ud,ud,ud,ud,ud,ud,ud,ud,ud,ud,ud,ud,ud,ud,ud,ud,ud,ud,ud,ud,ud,ud,ud,ud,ud,ud,ud,ud,ud,ud,ud,ud,ud,ud,ud,ud,ud,ud,ud,ud,ud,ud,ud,ud,ud,ud,ud,ud,ud,ud,ud,ud,ud,ud,ud,ud,ud,ud,ud,ud,ud,ud,ud,ud,ud,ud,ud,ud,ud,ud,ud,ud
Strain_Name=ud
Drug_Conc=""
Innoc_Conc=0.06250,0.06250,0.06250,0.06250,0.06250,0.06250,0.06250,0.06250,0.06250,0.06250,0.06250,0.06250,0.06250,0.06250,0.06250,0.06250,0.06250,0.06250,0.06250,0.06250,0.06250,0.06250,0.06250,0.06250,0.06250,0.06250,0.06250,0.06250,0.06250,0.06250,0.06250,0.06250,0.06250,0.06250,0.06250,0.06250,0.06250,0.06250,0.06250,0.06250,0.06250,0.06250,0.06250,0.06250,0.06250,0.06250,0.06250,0.06250,0.06250,0.06250,0.06250,0.06250,0.06250,0.06250,0.06250,0.06250,0.06250,0.06250,0.06250,0.06250,0.06250,0.06250,0.06250,0.06250,0.06250,0.06250,0.06250,0.06250,0.06250,0.06250,0.06250,0.06250,0.06250,0.06250,0.06250,0.06250,0.06250,0.06250,0.06250,0.06250,0.06250,0.06250,0.06250,0.06250,0.06250,0.06250,0.06250,0.06250,0.06250,0.06250,0.06250,0.06250,0.06250,0.06250,0.06250,0.06250
Run_ID=none
Plate_Quarter=A
Units=%,%,%,%,%,%,%,%,%,%,%,%,%,%,%,%,%,%,%,%,%,%,%,%,%,%,%,%,%,%,%,%,%,%,%,%,%,%,%,%,%,%,%,%,%,%,%,%,%,%,%,%,%,%,%,%,%,%,%,%,%,%,%,%,%,%,%,%,%,%,%,%,%,%,%,%,%,%,%,%,%,%,%,%,%,%,%,%,%,%,%,%,%,%,%,%
Parent_ID=""
Project_Name=test
Strain_Backgrnd=0,0,0,0,0,0,0,0,0,0,0,0,0,0,0,0,0,0,0,0,0,0,0,0,0,0,0,0,0,0,0,0,0,0,0,0,0,0,0,0,0,0,0,0,0,0,0,0,0,0,0,0,0,0,0,0,0,0,0,0,0,0,0,0,0,0,0,0,0,0,0,0,0,0,0,0,0,0,0,0,0,0,0,0,0,0,0,0,0,0,0,0,0,0,0,0
Well_Vol=100,100,100,100,100,100,100,100,100,100,100,100,100,100,100,100,100,100,100,100,100,100,100,100,100,100,100,100,100,100,100,100,100,100,100,100,100,100,100,100,100,100,100,100,100,100,100,100,100,100,100,100,100,100,100,100,100,100,100,100,100,100,100,100,100,100,100,100,100,100,100,100,100,100,100,100,100,100,100,100,100,100,100,100,100,100,100,100,100,100,100,100,100,100,100,100
time_frm_freezer=-1.00
gens_frm_freezer=-1.00
user=corey
Strain_Pool=ud,ud,ud,ud,ud,ud,ud,ud,ud,ud,ud,ud,ud,ud,ud,ud,ud,ud,ud,ud,ud,ud,ud,ud,ud,ud,ud,ud,ud,ud,ud,ud,ud,ud,ud,ud,ud,ud,ud,ud,ud,ud,ud,ud,ud,ud,ud,ud,ud,ud,ud,ud,ud,ud,ud,ud,ud,ud,ud,ud,ud,ud,ud,ud,ud,ud,ud,ud,ud,ud,ud,ud,ud,ud,ud,ud,ud,ud,ud,ud,ud,ud,ud,ud,ud,ud,ud,ud,ud,ud,ud,ud,ud,ud,ud,ud
Well_Alias=A01,A02,A03,A04,A05,A06,A07,A08,A09,A10,A11,A12,B01,B02,B03,B04,B05,B06,B07,B08,B09,B10,B11,B12,C01,C02,C03,C04,C05,C06,C07,C08,C09,C10,C11,C12,D01,D02,D03,D04,D05,D06,D07,D08,D09,D10,D11,D12,E01,E02,E03,E04,E05,E06,E07,E08,E09,E10,E11,E12,F01,F02,F03,F04,F05,F06,F07,F08,F09,F10,F11,F12,G01,G02,G03,G04,G05,G06,G07,G08,G09,G10,G11,G12,H01,H02,H03,H04,H05,H06,H07,H08,H09,H10,H11,H12
Well_Pos=1,2,3,4,5,6,7,8,9,10,11,12,13,14,15,16,17,18,19,20,21,22,23,24,25,26,27,28,29,30,31,32,33,34,35,36,37,38,39,40,41,42,43,44,45,46,47,48,49,50,51,52,53,54,55,56,57,58,59,60,61,62,63,64,65,66,67,68,69,70,71,72,73,74,75,76,77,78,79,80,81,82,83,84,85,86,87,88,89,90,91,92,93,94,95,96
position=A01,A02,A03,A04,A05,A06,A07,A08,A09,A10,A11,A12,B01,B02,B03,B04,B05,B06,B07,B08,B09,B10,B11,B12,C01,C02,C03,C04,C05,C06,C07,C08,C09,C10,C11,C12,D01,D02,D03,D04,D05,D06,D07,D08,D09,D10,D11,D12,E01,E02,E03,E04,E05,E06,E07,E08,E09,E10,E11,E12,F01,F02,F03,F04,F05,F06,F07,F08,F09,F10,F11,F12,G01,G02,G03,G04,G05,G06,G07,G08,G09,G10,G11,G12,H01,H02,H03,H04,H05,H06,H07,H08,H09,H10,H11,H12
[Runtime_State]
Instrument=Tecan_20
Start_Time_Now=3.2594254646E+9
Reads_Completed=86
Innoc_Direction=down
Wells_In_Use=111111111111111111111111111111111111111111111111111111111111111111111111111111111111111111111111
Innoc_Map=111111111111111111111111111111111111111111111111111111111111111111111111111111111111000000000000
Dilute_Map=111111111111111111111111111111111111111111111111111111111111111111111111111111111111111111111111
Save_Sample_Map=000000000000000000000000000000000000000000000000010000000100000001000000010000000100000001000000
Current_OD=0.773,0.801,0.810,0.801,0.796,0.476,0.793,0.783,0.764,0.719,0.701,0.536,0.820,0.816,0.837,0.846,0.615,0.212,0.795,0.781,0.747,0.723,0.687,0.643,0.799,0.845,0.836,0.835,0.248,0.172,0.795,0.761,0.732,0.659,0.684,0.506,0.839,0.827,0.874,0.649,0.238,0.192,0.210,0.710,0.689,0.581,0.377,0.286,0.811,0.707,0.229,0.191,0.159,0.145,0.750,0.690,0.596,0.317,0.252,0.272,0.537,0.217,0.176,0.139,0.139,0.131,0.702,0.477,0.487,0.300,0.225,0.175,0.064,0.064,0.063,0.063,0.062,0.063,0.063,0.067,0.064,0.065,0.064,0.064,0.066,0.064,0.064,0.065,0.064,0.065,0.064,0.063,0.065,0.064,0.064,0.066
Bckgrnd_OD=0.080,0.081,0.080,0.080,0.079,0.080,0.079,0.080,0.080,0.080,0.080,0.081,0.082,0.080,0.081,0.080,0.081,0.080,0.080,0.079,0.080,0.081,0.080,0.081,0.080,0.082,0.080,0.080,0.080,0.080,0.080,0.081,0.079,0.080,0.083,0.081,0.081,0.080,0.079,0.079,0.080,0.082,0.079,0.081,0.080,0.080,0.080,0.080,0.080,0.083,0.082,0.080,0.081,0.079,0.080,0.081,0.081,0.081,0.079,0.081,0.080,0.080,0.080,0.080,0.078,0.078,0.079,0.083,0.079,0.081,0.079,0.081,0.063,0.062,0.061,0.062,0.061,0.061,0.062,0.065,0.062,0.063,0.061,0.063,0.064,0.062,0.062,0.064,0.062,0.063,0.062,0.062,0.063,0.061,0.062,0.065
Mapped=111111001111110111111100111100001111111011011100111111111111111111111111111111111111111111111111
Pipet_Completed=000000000000000000000000000000000000000000000000000000000000000000000000000000000000000000000000
Innoc_Completed=0,0,0,0,0,0,0,0,0,0,0,0,0,0,0,0,0,0,0,0,0,0,0,0,0,0,0,0,0,0,0,0,0,0,0,0,0,0,0,0,0,0,0,0,0,0,0,0,0,0,0,0,0,0,0,0,0,0,0,0,0,0,0,0,0,0,0,0,0,0,0,0,0,0,0,0,0,0,0,0,0,0,0,0,0,0,0,0,0,0,0,0,0,0,0,0
Save_Completed=0,0,0,0,0,0,0,0,0,0,0,0,0,0,0,0,0,0,0,0,0,0,0,0,0,0,0,0,0,0,0,0,0,0,0,0,0,0,0,0,0,0,0,0,0,0,0,0,0,0,0,0,0,0,0,0,0,0,0,0,0,0,0,0,0,0,0,0,0,0,0,0,0,0,0,0,0,0,0,0,0,0,0,0,0,0,0,0,0,0,0,0,0,0,0,0
Pipeted_At=0,0,0,0,0,0,0,0,0,0,0,0,0,0,0,0,0,0,0,0,0,0,0,0,0,0,0,0,0,0,0,0,0,0,0,0,0,0,0,0,0,0,0,0,0,0,0,0,0,0,0,0,0,0,0,0,0,0,0,0,0,0,0,0,0,0,0,0,0,0,0,0,0,0,0,0,0,0,0,0,0,0,0,0,0,0,0,0,0,0,0,0,0,0,0,0
Pipeted_OD=0,0,0,0,0,0,0,0,0,0,0,0,0,0,0,0,0,0,0,0,0,0,0,0,0,0,0,0,0,0,0,0,0,0,0,0,0,0,0,0,0,0,0,0,0,0,0,0,0,0,0,0,0,0,0,0,0,0,0,0,0,0,0,0,0,0,0,0,0,0,0,0,0,0,0,0,0,0,0,0,0,0,0,0,0,0,0,0,0,0,0,0,0,0,0,0
Dilutes_Completed=0,0,0,0,0,0,0,0,0,0,0,0,0,0,0,0,0,0,0,0,0,0,0,0,0,0,0,0,0,0,0,0,0,0,0,0,0,0,0,0,0,0,0,0,0,0,0,0,0,0,0,0,0,0,0,0,0,0,0,0,0,0,0,0,0,0,0,0,0,0,0,0,0,0,0,0,0,0,0,0,0,0,0,0,0,0,0,0,0,0,0,0,0,0,0,0
Time_At_Innoc=0,0,0,0,0,0,0,0,0,0,0,0,0,0,0,0,0,0,0,0,0,0,0,0,0,0,0,0,0,0,0,0,0,0,0,0,0,0,0,0,0,0,0,0,0,0,0,0,0,0,0,0,0,0,0,0,0,0,0,0,0,0,0,0,0,0,0,0,0,0,0,0,0,0,0,0,0,0,0,0,0,0,0,0,0,0,0,0,0,0,0,0,0,0,0,0
Time_At_Save=0,0,0,0,0,0,0,0,0,0,0,0,0,0,0,0,0,0,0,0,0,0,0,0,0,0,0,0,0,0,0,0,0,0,0,0,0,0,0,0,0,0,0,0,0,0,0,0,0,0,0,0,0,0,0,0,0,0,0,0,0,0,0,0,0,0,0,0,0,0,0,0,0,0,0,0,0,0,0,0,0,0,0,0,0,0,0,0,0,0,0,0,0,0,0,0
Time_At_Dilute=0,0,0,0,0,0,0,0,0,0,0,0,0,0,0,0,0,0,0,0,0,0,0,0,0,0,0,0,0,0,0,0,0,0,0,0,0,0,0,0,0,0,0,0,0,0,0,0,0,0,0,0,0,0,0,0,0,0,0,0,0,0,0,0,0,0,0,0,0,0,0,0,0,0,0,0,0,0,0,0,0,0,0,0,0,0,0,0,0,0,0,0,0,0,0,0
Previous_OD=0.773,0.801,0.810,0.801,0.796,0.476,0.793,0.783,0.764,0.719,0.701,0.536,0.820,0.816,0.837,0.846,0.615,0.212,0.795,0.781,0.747,0.723,0.687,0.643,0.799,0.845,0.836,0.835,0.248,0.172,0.795,0.761,0.732,0.659,0.684,0.506,0.839,0.827,0.874,0.649,0.238,0.192,0.210,0.710,0.689,0.581,0.377,0.286,0.811,0.707,0.229,0.191,0.159,0.145,0.750,0.690,0.596,0.317,0.252,0.272,0.537,0.217,0.176,0.139,0.139,0.131,0.702,0.477,0.487,0.300,0.225,0.175,0.064,0.064,0.063,0.063,0.062,0.063,0.063,0.067,0.064,0.065,0.064,0.064,0.066,0.064,0.064,0.065,0.064,0.065,0.064,0.063,0.065,0.064,0.064,0.066
Prev_Delta_OD=0.003,0.000,0.002,0.008,0.001,0.016,0.001,0.001,0.001,0.002,0.000,0.024,0.008,0.002,0.004,0.004,0.030,0.002,0.002,0.003,0.003,0.005,0.005,0.000,0.001,0.007,0.003,0.011,0.007,0.003,0.002,0.003,0.003,0.007,0.004,0.017,0.000,0.002,0.001,0.024,0.004,0.000,0.008,0.001,0.008,0.020,0.019,0.017,0.001,0.030,0.000,0.000,0.002,0.000,0.004,0.002,0.027,0.012,0.011,0.007,0.024,0.002,0.002,0.001,0.003,0.000,0.003,0.024,0.024,0.008,0.008,0.009,0.000,0.000,0.000,0.000,0.001,0.000,0.001,0.001,0.001,0.000,0.001,0.000,0.001,0.000,0.000,0.000,0.000,0.002,0.000,0.001,0.001,0.000,0.001,0.001
Delta_From_Ref=0.000,-0.021,-0.341,0.134,1.364,1.753,-0.042,-0.492,-0.012,0.025,2.066,2.207,-0.523,-0.232,1.247,2.140,-0.010,0.005,-0.196,0.949,1.600,1.881,11.586,12.398,0.000,-0.054,0.592,1.450,1.872,2.096,2.820,6.929,0.028,0.016,2.128,2.231,-0.562,0.386,2.040,10.885,0.003,-0.018,2.123,2.001,2.152,2.254,13.071,13.149,0.000,0.000,0.000,0.000,0.000,0.000,0.000,0.000,0.000,0.000,0.000,0.000,0.000,0.000,0.000,0.000,0.000,0.000,0.000,0.000,0.000,0.000,0.000,0.000,0.000,0.000,0.000,0.000,0.000,0.000,0.000,0.000,0.000,0.000,0.000,0.000,0.000,0.000,0.000,0.000,0.000,0.000,0.000,0.000,0.000,0.000,0.000,0.000
Sig_OD_Delta=0,0,0,0,1,1,0,0,0,0,1,1,0,0,1,1,0,0,0,0,1,1,1,1,0,0,0,1,1,1,1,1,0,0,1,1,0,0,1,1,0,0,1,1,1,1,1,1,0,0,0,0,0,0,0,0,0,0,0,0,0,0,0,0,0,0,0,0,0,0,0,0,0,0,0,0,0,0,0,0,0,0,0,0,0,0,0,0,0,0,0,0,0,0,0,0
Add_Drug_at_Start_Map=000000000000000000000000000000000000000000000000000000000000000000000000000000000000000000000000
[Analysis]
Drug_ID=A1,A2,A3,A4,A5,A6,B1,B2,B3,B4,B5,B6,C1,C2,C3,C4,C5,C6,D1,D2,D3,D4,D5,D6,E1,E2,E3,E4,E5,E6,F1,F2,F3,F4,F5,F6,G1,G2,G3,G4,G5,G6,H1,H2,H3,H4,H5,H6
Decision=no_inh,no_inh,ps2_1_1,no_inh,ps2_4_2,other,ps2_1_1,ps2_1_1,no_inh,no_inh,other,other,no_inh,ps2_1_1,no_inh,ps2_4_2,other,other,ps2_2_1,no_inh,no_inh,other,other,other,ps2_4_1,other,other,other,other,other,other,other,other,other,other,other,screen,screen,screen,screen,screen,screen,screen,screen,screen,screen,screen,screen,no_inh,no_inh,ps2_4_1,ps2_4_2,ps2_4_2,other,no_inh,ps2_2_1,ps2_4_1,ps2_4_2,other,other,ps2_1_1,ps2_4_1,ps2_4_2,other,other,other,other,other,other,other,other,other,ps2_4_2,other,other,other,other,other,other,other,other,other,other,other,screen,screen,screen,screen,screen,screen,screen,screen,screen,screen,screen,screen
Plot_Min=0.100,0.100,0.100,0.100,0.100,0.100,0.100,0.100,0.100,0.100,0.100,0.100,0.100,0.100,0.100,0.100,0.100,0.100,0.100,0.100,0.100,0.100,0.100,0.100,0.100,0.100,0.100,0.100,0.100,0.100,0.100,0.100,0.100,0.100,0.100,0.100,0.100,0.100,0.100,0.100,0.100,0.100,0.100,0.100,0.100,0.100,0.100,0.100
Plot_Max=1.500,1.500,1.500,1.500,1.500,1.500,1.500,1.500,1.500,1.500,1.500,1.500,1.500,1.500,1.500,1.500,1.500,1.500,1.500,1.500,1.500,1.500,1.500,1.500,1.500,1.500,1.500,1.500,1.500,1.500,1.500,1.500,1.500,1.500,1.500,1.500,1.500,1.500,1.500,1.500,1.500,1.500,1.500,1.500,1.500,1.500,1.500,1.500
G_Plot_Min=0.1
G_Plot_Delta=0.7
Plot_On_Off=0
OD_Gen_Pt=0.460
Gens_to_OD_Pt=5.000
Avg_G=2.284,2.233,2.223,2.321,3.176,4.365,2.192,2.219,2.428,2.508,4.030,6.265,2.263,2.277,2.519,3.487,5.759,7.309,2.171,2.363,2.509,3.947,5.876,6.728,2.754,3.887,5.999,6.720,7.816,8.424,4.193,6.195,7.159,8.929,8.827,9.423,0.000,0.000,0.000,0.000,0.000,0.000,0.000,0.000,0.000,0.000,0.000,0.000,2.287,2.265,2.660,3.074,3.371,4.200,2.234,2.532,2.876,3.292,3.566,3.908,2.524,2.868,3.272,3.806,3.897,4.277,6.345,3.444,3.708,4.099,4.767,5.390,3.289,3.853,4.088,5.130,5.719,5.498,3.629,4.381,4.338,5.245,6.078,7.280,0.000,0.000,0.000,0.000,0.000,0.000,0.000,0.000,0.000,0.000,0.000,0.000
Max_Slope=2.090,2.155,1.958,1.990,2.405,3.974,1.982,2.007,2.114,1.946,3.243,17.596,2.109,2.103,2.162,2.614,17.380,26.258,1.849,1.990,1.962,3.125,14.523,23.757,2.350,2.764,18.682,20.536,29.759,27.991,3.538,21.973,23.110,38.906,33.523,56.543,148.797,163.104,75.057,121.163,108.736,119.525,169.736,132.522,151.474,192.760,160.026,124.802,2.138,2.064,2.219,2.461,2.452,3.174,1.879,2.084,2.071,2.241,2.498,2.704,2.002,2.149,2.157,2.760,2.423,2.995,13.273,2.357,2.676,2.973,4.253,7.086,2.364,2.633,2.810,5.344,7.343,6.455,2.488,3.453,3.201,5.801,9.209,18.600,188.477,146.231,148.797,176.697,126.588,148.881,148.797,113.086,166.302,132.522,223.195,154.208
Fit_Model=all
Fit_Const_OD_Base=0.085
Fit_Const_N0=0.01500
Fit_Const_T0=0.000
G_Fit_Min=0.100
G_Fit_Delta=0.400
Fit_On_Off=0.000,0.000,0.000,0.000,0.000,0.000,0.000,0.000,0.000,0.000,0.000,0.000,0.000,0.000,0.000,0.000,0.000,0.000,0.000,0.000,0.000,0.000,0.000,0.000,0.000,0.000,0.000,0.000,0.000,0.000,0.000,0.000,0.000,0.000,0.000,0.000,0.000,0.000,0.000,0.000,0.000,0.000,0.000,0.000,0.000,0.000,0.000,0.000,0.000,0.000,0.000,0.000,0.000,0.000,0.000,0.000,0.000,0.000,0.000,0.000,0.000,0.000,0.000,0.000,0.000,0.000,0.000,0.000,0.000,0.000,0.000,0.000,0.000,0.000,0.000,0.000,0.000,0.000,0.000,0.000,0.000,0.000,0.000,0.000,0.000,0.000,0.000,0.000,0.000,0.000,0.000,0.000,0.000,0.000,0.000,0.000
Fit_Min=0.030,0.031,0.030,0.030,0.029,0.030,0.032,0.030,0.031,0.030,0.031,0.030,0.030,0.032,0.030,0.030,0.030,0.030,0.031,0.030,0.029,0.029,0.030,0.032,0.030,0.033,0.032,0.030,0.031,0.029,0.030,0.030,0.030,0.030,0.028,0.028,0.013,0.012,0.011,0.012,0.011,0.011,0.014,0.012,0.012,0.014,0.012,0.013,0.000,0.000,0.000,0.000,0.000,0.000,0.000,0.000,0.000,0.000,0.000,0.000,0.000,0.000,0.000,0.000,0.000,0.000,0.000,0.000,0.000,0.000,0.000,0.000,0.000,0.000,0.000,0.000,0.000,0.000,0.000,0.000,0.000,0.000,0.000,0.000,0.000,0.000,0.000,0.000,0.000,0.000,0.000,0.000,0.000,0.000,0.000,0.000
Fit_Delta=0.453,0.456,0.424,0.466,0.559,0.333,0.451,0.429,0.387,0.463,0.386,0.093,0.329,0.500,0.487,0.488,0.135,0.065,0.468,0.359,0.462,0.486,0.142,0.097,0.493,0.531,0.129,0.103,0.056,0.055,0.411,0.118,0.088,0.040,0.055,0.041,0.329,0.500,0.487,0.488,0.135,0.065,0.468,0.359,0.462,0.486,0.142,0.097,0.482,0.433,0.353,0.511,0.377,0.401,0.488,0.415,0.447,0.484,0.379,0.382,0.453,0.452,0.473,0.419,0.420,0.348,0.116,0.390,0.389,0.341,0.257,0.179,0.361,0.511,0.426,0.187,0.149,0.154,0.404,0.317,0.329,0.176,0.125,0.084,0.453,0.452,0.473,0.419,0.420,0.348,0.116,0.390,0.389,0.341,0.257,0.179
Fit_Offset=0.074,0.076,0.075,0.074,0.069,0.062,0.077,0.075,0.075,0.073,0.064,0.047,0.076,0.075,0.072,0.068,0.049,0.056,0.076,0.075,0.073,0.069,0.048,0.057,0.072,0.068,0.047,0.055,0.060,0.050,0.064,0.052,0.052,0.072,0.052,0.069,0.000,0.000,0.000,0.000,0.000,0.000,0.000,0.000,0.000,0.000,0.000,0.000,0.074,0.075,0.079,0.078,0.080,0.083,0.074,0.077,0.080,0.082,0.082,0.083,0.077,0.080,0.081,0.083,0.084,0.083,0.065,0.082,0.082,0.082,0.082,0.083,0.082,0.084,0.084,0.083,0.080,0.081,0.081,0.086,0.083,0.083,0.080,0.081,0.000,0.000,0.000,0.000,0.000,0.000,0.000,0.000,0.000,0.000,0.000,0.000
Fit_N0=0.006,0.006,0.006,0.008,0.007,0.024,0.008,0.006,0.007,0.007,0.014,0.041,0.006,0.008,0.008,0.010,0.040,0.032,0.007,0.006,0.008,0.005,0.044,0.035,0.008,0.010,0.045,0.036,0.029,0.038,0.010,0.038,0.039,0.014,0.036,0.018,0.000,0.000,0.000,0.000,0.000,0.000,0.000,0.000,0.000,0.000,0.000,0.000,0.006,0.007,0.005,0.004,0.004,0.004,0.006,0.006,0.004,0.004,0.003,0.003,0.006,0.005,0.004,0.004,0.003,0.003,0.025,0.003,0.004,0.003,0.003,0.003,0.004,0.003,0.003,0.004,0.004,0.005,0.003,0.003,0.003,0.004,0.004,0.005,0.000,0.000,0.000,0.000,0.000,0.000,0.000,0.000,0.000,0.000,0.000,0.000
Fit_T0=1.495,1.467,1.385,1.806,-0.751,2.913,2.263,1.642,1.690,1.505,-0.387,3.412,1.854,1.481,1.297,-0.277,3.532,3.916,1.652,1.779,1.423,-3.937,4.293,4.561,0.952,-1.869,4.003,4.829,4.159,4.858,-2.501,4.186,5.069,4.106,5.456,4.915,0.000,0.000,0.000,0.000,0.000,0.000,0.000,0.000,0.000,0.000,0.000,0.000,1.682,2.042,2.115,1.847,2.940,4.259,1.513,1.870,2.236,2.729,2.663,3.874,1.628,2.160,2.731,3.451,3.845,4.437,4.983,2.394,4.221,4.194,4.936,5.161,2.923,3.714,4.381,4.937,5.251,5.105,3.404,4.618,4.693,5.078,5.343,5.551,0.000,0.000,0.000,0.000,0.000,0.000,0.000,0.000,0.000,0.000,0.000,0.000
Fit_G=1.593,1.519,1.521,1.639,2.765,4.616,1.490,1.481,1.740,1.855,4.147,8.945,1.462,1.670,1.945,3.231,7.518,9.303,1.498,1.592,1.892,3.699,7.956,8.258,2.188,3.951,8.268,8.445,9.396,12.583,4.368,7.847,9.746,6.768,13.028,8.443,0.000,0.000,0.000,0.000,0.000,0.000,0.000,0.000,0.000,0.000,0.000,0.000,1.563,1.530,1.744,2.029,2.006,2.375,1.541,1.709,1.818,2.051,2.048,2.158,1.751,1.855,1.973,2.226,2.229,2.389,6.620,2.050,2.131,2.286,2.499,2.727,1.987,2.227,2.235,2.829,3.026,3.213,2.084,2.385,2.359,2.795,3.193,3.691,0.000,0.000,0.000,0.000,0.000,0.000,0.000,0.000,0.000,0.000,0.000,0.000
Fit_Error=29.984,18.300,14.815,23.294,26.568,6.245,16.858,22.377,7.610,12.989,9.817,0.150,3.807,27.712,18.799,19.681,0.533,0.268,13.979,4.282,9.294,41.056,0.329,0.489,18.064,52.743,0.466,0.170,0.223,0.212,19.154,0.347,0.185,0.297,0.197,0.185,0.000,0.000,0.000,0.000,0.000,0.000,0.000,0.000,0.000,0.000,0.000,0.000,31.176,15.364,16.919,27.669,14.824,23.136,31.798,7.895,22.134,34.868,14.888,22.118,13.752,16.760,33.893,29.092,42.396,19.534,0.405,15.977,21.334,19.201,9.334,2.492,12.503,57.083,58.289,1.899,1.313,0.875,29.664,14.548,26.237,2.778,0.579,0.456,0.000,0.000,0.000,0.000,0.000,0.000,0.000,0.000,0.000,0.000,0.000,0.000
Fit_CV=78.000,57.000,57.000,62.000,40.000,117.000,58.000,49.000,53.000,61.000,105.000,41.000,46.000,64.000,76.000,90.000,169.000,40.000,49.000,50.000,54.000,117.000,51.000,48.000,78.000,66.000,48.000,51.000,37.000,45.000,76.000,48.000,51.000,32.000,50.000,38.000,0.000,0.000,0.000,0.000,0.000,0.000,0.000,0.000,0.000,0.000,0.000,0.000,50.000,55.000,35.000,80.000,42.000,58.000,92.000,34.000,50.000,38.000,42.000,52.000,67.000,44.000,38.000,53.000,57.000,59.000,145.000,42.000,45.000,60.000,67.000,64.000,36.000,54.000,62.000,60.000,63.000,60.000,49.000,63.000,63.000,61.000,60.000,46.000,0.000,0.000,0.000,0.000,0.000,0.000,0.000,0.000,0.000,0.000,0.000,0.000
Time_to_20_Gens=0,0,0,0,0,0,0,0,0,0,0,0,0,0,0,0,0,0,0,0,0,0,0,0,0,0,0,0,0,0,0,0,0,0,0,0,0,0,0,0,0,0,0,0,0,0,0,0
Time_to_each_5_Gens=0,0,0,0,0,0,0,0,0,0,0,0,0,0,0,0,0,0,0,0,0,0,0,0,0,0,0,0,0,0,0,0,0,0,0,0,0,0,0,0,0,0,0,0,0,0,0,0
Time_to_each_n_Gens=11.419,11.163,11.114,11.605,15.878,21.027,10.962,11.095,12.139,12.541,20.149,20.968,11.316,11.384,12.594,17.433,21.017,21.031,10.857,11.817,12.544,19.733,21.029,20.998,13.772,19.436,20.967,21.026,21.025,21.019,20.965,21.000,21.030,21.010,21.026,20.997,0.000,0.000,0.000,0.000,0.000,0.000,0.000,0.000,0.000,0.000,0.000,0.000,11.433,11.323,13.298,15.370,16.853,21.002,11.168,12.660,14.379,16.462,17.832,19.538,12.620,14.339,16.362,19.028,19.486,21.029,21.026,17.221,18.538,20.497,21.030,21.026,16.445,19.265,20.438,21.029,21.025,21.027,18.147,21.024,21.029,21.032,21.030,21.031,0.000,0.000,0.000,0.000,0.000,0.000,0.000,0.000,0.000,0.000,0.000,0.000
Min_Pt_OD=0,0,0,0,0,0,0,0,0,0,0,0,0,0,0,0,0,0,0,0,0,0,0,0,0,0,0,0,0,0,0,0,0,0,0,0,0,0,0,0,0,0,0,0,0,0,0,0
Min_Pt_t=0,0,0,0,0,0,0,0,0,0,0,0,0,0,0,0,0,0,0,0,0,0,0,0,0,0,0,0,0,0,0,0,0,0,0,0,0,0,0,0,0,0,0,0,0,0,0,0
TO_OD=0,0,0,0,0,0,0,0,0,0,0,0,0,0,0,0,0,0,0,0,0,0,0,0,0,0,0,0,0,0,0,0,0,0,0,0,0,0,0,0,0,0,0,0,0,0,0,0
Ref_ID=A01
Multi_Refs=single_ref
test=A01,A02,A03,A04,A05,A06,A07,A08,A09,A10,A11,A12,B01,B02,B03,B04,B05,B06,B07,B08,B09,B10,B11,B12,C01,C02,C03,C04,C05,C06,C07,C08,C09,C10,C11,C12,D01,D02,D03,D04,D05,D06,D07,D08,D09,D10,D11,D12,E01,E02,E03,E04,E05,E06,E07,E08,E09,E10,E11,E12,F01,F02,F03,F04,F05,F06,F07,F08,F09,F10,F11,F12,G01,G02,G03,G04,G05,G06,G07,G08,G09,G10,G11,G12,H01,H02,H03,H04,H05,H06,H07,H08,H09,H10,H11,H12
Start_Time_Now=3.2594254646E+9
Start_Date="4/14/2007+3:57 PM"
pv_to_plate_order=no
gen_time_cutoff=0.000
Drug_Name=ud?:;-ud+0,ud?:;-ud+0,ud?:;-ud+0,ud?:;-ud+0,ud?:;-ud+0,ud?:;-ud+0,ud?:;-ud+0,ud?:;-ud+0,ud?:;-ud+0,ud?:;-ud+0,ud?:;-ud+0,ud?:;-ud+0,ud?:;-ud+0,ud?:;-ud+0,ud?:;-ud+0,ud?:;-ud+0,ud?:;-ud+0,ud?:;-ud+0,ud?:;-ud+0,ud?:;-ud+0,ud?:;-ud+0,ud?:;-ud+0,ud?:;-ud+0,ud?:;-ud+0,ud?:;-ud+0,ud?:;-ud+0,ud?:;-ud+0,ud?:;-ud+0,ud?:;-ud+0,ud?:;-ud+0,ud?:;-ud+0,ud?:;-ud+0,ud?:;-ud+0,ud?:;-ud+0,ud?:;-ud+0,ud?:;-ud+0,ud?:;-ud+0,ud?:;-ud+0,ud?:;-ud+0,ud?:;-ud+0,ud?:;-ud+0,ud?:;-ud+0,ud?:;-ud+0,ud?:;-ud+0,ud?:;-ud+0,ud?:;-ud+0,ud?:;-ud+0,ud?:;-ud+0,ud?:;-ud+0,ud?:;-ud+0,ud?:;-ud+0,ud?:;-ud+0,ud?:;-ud+0,ud?:;-ud+0,ud?:;-ud+0,ud?:;-ud+0,ud?:;-ud+0,ud?:;-ud+0,ud?:;-ud+0,ud?:;-ud+0,ud?:;-ud+0,ud?:;-ud+0,ud?:;-ud+0,ud?:;-ud+0,ud?:;-ud+0,ud?:;-ud+0,ud?:;-ud+0,ud?:;-ud+0,ud?:;-ud+0,ud?:;-ud+0,ud?:;-ud+0,ud?:;-ud+0,ud?:;-ud+0,ud?:;-ud+0,ud?:;-ud+0,ud?:;-ud+0,ud?:;-ud+0,ud?:;-ud+0,ud?:;-ud+0,ud?:;-ud+0,ud?:;-ud+0,ud?:;-ud+0,ud?:;-ud+0,ud?:;-ud+0,ud?:;-ud+0,ud?:;-ud+0,ud?:;-ud+0,ud?:;-ud+0,ud?:;-ud+0,ud?:;-ud+0,ud?:;-ud+0,ud?:;-ud+0,ud?:;-ud+0,ud?:;-ud+0,ud?:;-ud+0,ud?:;-ud+0
Drug_Well_Pos=A01,A02,A03,A04,A05,A06,B01,B02,B03,B04,B05,B06,C01,C02,C03,C04,C05,C06,D01,D02,D03,D04,D05,D06,E01,E02,E03,E04,E05,E06,F01,F02,F03,F04,F05,F06,G01,G02,G03,G04,G05,G06,H01,H02,H03,H04,H05,H06,A07,A08,A09,A10,A11,A12,B07,B08,B09,B10,B11,B12,C07,C08,C09,C10,C11,C12,D07,D08,D09,D10,D11,D12,E07,E08,E09,E10,E11,E12,F07,F08,F09,F10,F11,F12,G07,G08,G09,G10,G11,G12,H07,H08,H09,H10,H11,H12
Avg_G_tcut=2.284,2.233,2.223,2.321,3.176,4.365,2.192,2.219,2.428,2.508,4.030,6.265,2.263,2.277,2.519,3.487,5.759,7.309,2.171,2.363,2.509,3.947,5.876,6.728,2.754,3.887,5.999,6.720,7.816,8.424,4.193,6.195,7.159,8.929,8.827,9.423,0.000,0.000,0.000,0.000,0.000,0.000,0.000,0.000,0.000,0.000,0.000,0.000,2.287,2.265,2.660,3.074,3.371,4.200,2.234,2.532,2.876,3.292,3.566,3.908,2.524,2.868,3.272,3.806,3.897,4.277,6.345,3.444,3.708,4.099,4.767,5.390,3.289,3.853,4.088,5.130,5.719,5.498,3.629,4.381,4.338,5.245,6.078,7.280,0.000,0.000,0.000,0.000,0.000,0.000,0.000,0.000,0.000,0.000,0.000,0.000
t0_from_interval=2.700,2.850,2.606,2.843,1.270,0.003,2.729,2.967,2.684,2.569,0.399,-1.667,2.897,2.481,2.220,0.846,-1.553,-2.154,2.817,2.924,2.359,0.753,-1.681,-1.696,2.128,0.048,-1.524,-1.499,-2.142,-3.124,0.059,-1.273,-1.610,-2.407,-3.717,-3.375,0.000,0.000,0.000,0.000,0.000,0.000,0.000,0.000,0.000,0.000,0.000,0.000,2.988,2.812,3.413,4.149,5.549,7.042,2.866,3.105,4.242,4.908,6.156,7.184,2.962,4.001,5.132,6.035,6.658,7.434,-0.951,5.411,6.408,7.215,8.231,4.716,4.977,6.462,7.329,7.788,5.397,4.534,6.266,7.492,7.778,8.464,5.667,5.753,0.000,0.000,0.000,0.000,0.000,0.000,0.000,0.000,0.000,0.000,0.000,0.000
Sum_Delta_Ref=0.000,1.298,2.064,0.462,10.042,20.508,2.460,2.381,0.201,1.179,18.849,23.718,0.993,2.034,1.191,13.732,22.922,24.604,3.524,0.522,0.923,18.620,23.167,24.163,4.874,17.616,23.253,24.219,24.917,25.129,19.753,23.637,24.578,25.411,25.324,25.452,-1.000,-1.000,-1.000,-1.000,-1.000,-1.000,-1.000,-1.000,-1.000,-1.000,-1.000,-1.000,0.329,0.810,5.104,10.708,14.694,22.173,1.544,2.994,8.160,13.364,16.996,20.635,2.479,7.798,13.198,19.252,20.507,22.725,24.308,15.277,18.423,21.903,24.016,24.650,13.126,19.838,21.935,24.333,24.979,24.646,17.725,23.006,23.048,24.502,25.163,25.683,-1.000,-1.000,-1.000,-1.000,-1.000,-1.000,-1.000,-1.000,-1.000,-1.000,-1.000,-1.000
Gens_at_time_G=5.000,5.000,5.000,5.000,5.000,4.817,5.000,5.000,5.000,5.000,5.000,3.347,5.000,5.000,5.000,5.000,3.649,2.877,5.000,5.000,5.000,5.000,3.579,3.121,5.000,5.000,3.495,3.129,2.690,2.495,5.000,3.390,2.938,2.353,2.382,2.228,0.000,0.000,0.000,0.000,0.000,0.000,0.000,0.000,0.000,0.000,0.000,0.000,5.000,5.000,5.000,5.000,5.000,5.000,5.000,5.000,5.000,5.000,5.000,5.000,5.000,5.000,5.000,5.000,5.000,4.916,3.314,5.000,5.000,5.000,4.411,3.901,5.000,5.000,5.000,4.100,3.676,3.825,5.000,4.799,4.848,4.010,3.460,2.889,0.000,0.000,0.000,0.000,0.000,0.000,0.000,0.000,0.000,0.000,0.000,0.000
G_Int_tcut=1.744,1.663,1.702,1.752,2.922,4.365,1.647,1.626,1.891,1.994,3.950,6.763,1.684,1.781,2.075,3.317,6.185,8.058,1.608,1.779,2.037,3.796,6.345,7.272,2.329,3.878,6.435,7.199,8.612,9.676,4.181,6.570,7.707,9.952,10.387,10.938,0.000,0.000,0.000,0.000,0.000,0.000,0.000,0.000,0.000,0.000,0.000,0.000,1.689,1.702,1.977,2.244,2.261,2.792,1.660,1.911,2.027,2.311,2.335,2.471,1.932,2.068,2.246,2.599,2.566,2.765,6.632,2.362,2.426,2.656,2.901,4.181,2.294,2.561,2.622,3.230,4.251,4.312,2.376,2.820,2.733,3.134,4.440,5.289,0.000,0.000,0.000,0.000,0.000,0.000,0.000,0.000,0.000,0.000,0.000,0.000
Sum_Del_12=0.000,0.443,0.626,0.273,3.105,3.909,0.876,0.545,1.090,1.509,3.743,4.305,0.122,0.165,1.428,3.379,4.155,4.485,1.104,0.740,1.417,3.763,4.186,4.409,2.384,3.512,4.205,4.430,4.546,4.576,3.775,4.323,4.495,4.678,4.611,4.651,5.129,5.127,5.110,5.130,5.091,5.120,5.138,5.104,5.131,5.132,5.082,5.126,0.068,0.179,2.524,3.668,4.230,4.616,0.465,1.887,3.357,4.041,4.420,4.619,1.821,3.285,4.068,4.438,4.603,4.675,4.471,4.235,4.469,4.617,4.755,4.774,4.051,4.484,4.620,4.756,4.816,4.754,4.435,4.660,4.671,4.757,4.821,4.885,5.124,5.121,5.130,5.130,5.104,5.147,5.113,5.113,5.138,5.104,5.138,5.141
Sum_Del_20=0.000,1.258,1.999,0.440,9.845,19.886,2.389,2.305,0.224,1.178,18.315,22.938,0.964,1.965,1.194,13.460,22.173,23.787,3.421,0.486,0.931,18.109,22.410,23.365,4.790,17.139,22.488,23.419,24.087,24.291,19.169,22.861,23.763,24.563,24.479,24.601,26.161,26.159,26.125,26.156,26.100,26.144,26.171,26.123,26.161,26.160,26.077,26.151,0.313,0.781,4.990,10.457,14.343,21.532,1.498,2.936,7.967,13.055,16.590,20.093,2.444,7.621,12.896,18.772,19.979,22.054,23.508,14.919,17.980,21.283,23.272,23.865,12.840,19.332,21.319,23.562,24.173,23.855,17.303,22.321,22.361,23.726,24.346,24.839,26.152,26.144,26.159,26.159,26.115,26.183,26.128,26.133,26.171,26.111,26.167,26.174
Sum_Del_24=0.000,1.343,2.144,0.545,9.772,21.285,2.539,2.520,0.007,0.984,19.236,25.175,1.054,2.182,0.964,13.329,24.284,26.182,3.656,0.690,0.714,18.880,24.566,25.673,4.665,17.764,24.657,25.740,26.529,26.770,20.361,25.076,26.142,27.068,26.987,27.122,28.876,28.876,28.839,28.873,28.812,28.858,28.886,28.839,28.877,28.876,28.790,28.866,0.350,0.847,5.041,10.678,14.658,22.761,1.607,2.913,8.095,13.276,16.938,20.755,2.364,7.668,13.104,19.247,20.556,23.401,25.790,15.193,18.364,22.341,25.051,25.920,12.937,19.833,22.355,25.528,26.346,25.963,17.660,23.763,23.791,25.733,26.599,27.252,28.867,28.859,28.874,28.873,28.828,28.900,28.841,28.847,28.888,28.823,28.884,28.889
Sum_12=5.197,5.640,5.823,4.924,2.092,1.288,6.073,5.742,4.106,3.687,1.453,0.892,5.319,5.362,3.769,1.818,1.042,0.712,6.300,4.457,3.779,1.434,1.011,0.788,2.812,1.684,0.992,0.767,0.651,0.621,1.422,0.873,0.702,0.519,0.585,0.545,0.068,0.070,0.086,0.067,0.106,0.077,0.059,0.092,0.066,0.064,0.115,0.071,5.129,5.375,2.672,1.529,0.967,0.581,5.661,3.310,1.839,1.156,0.777,0.578,3.376,1.912,1.129,0.759,0.594,0.521,0.725,0.962,0.728,0.580,0.442,0.423,1.146,0.712,0.576,0.441,0.380,0.443,0.761,0.537,0.525,0.439,0.376,0.311,0.072,0.076,0.067,0.067,0.093,0.050,0.084,0.083,0.059,0.093,0.059,0.055
Sum_20=26.267,27.526,28.266,26.707,16.422,6.381,28.656,28.572,26.044,25.089,7.953,3.329,27.232,28.233,25.073,12.807,4.094,2.480,29.689,26.753,25.337,8.158,3.857,2.903,21.477,9.128,3.779,2.849,2.180,1.976,7.098,3.407,2.504,1.704,1.788,1.666,0.107,0.108,0.142,0.111,0.168,0.124,0.097,0.145,0.106,0.107,0.190,0.116,26.580,27.048,21.278,15.811,11.924,4.736,27.766,23.332,18.300,13.212,9.677,6.175,23.824,18.647,13.372,7.495,6.288,4.213,2.759,11.349,8.287,4.984,2.995,2.402,13.428,6.936,4.948,2.705,2.095,2.413,8.964,3.946,3.907,2.541,1.921,1.429,0.115,0.123,0.109,0.109,0.152,0.084,0.139,0.134,0.096,0.156,0.100,0.094
Sum_24=28.988,30.331,31.133,29.533,19.216,7.704,31.527,31.509,28.981,28.004,9.753,3.813,30.042,31.170,28.024,15.659,4.705,2.807,32.644,29.678,28.274,10.108,4.422,3.315,24.323,11.224,4.331,3.249,2.460,2.218,8.627,3.912,2.846,1.921,2.002,1.866,0.112,0.112,0.149,0.115,0.176,0.130,0.102,0.150,0.111,0.113,0.199,0.122,29.338,29.835,23.948,18.310,14.330,6.228,30.595,26.076,20.893,15.712,12.050,8.234,26.624,21.320,15.884,9.742,8.432,5.588,3.198,13.796,10.624,6.648,3.938,3.068,16.051,9.155,6.634,3.460,2.643,3.025,11.328,5.226,5.197,3.255,2.389,1.737,0.121,0.129,0.115,0.115,0.160,0.088,0.147,0.141,0.101,0.165,0.105,0.099
G_by_Interval=1.744,1.663,1.702,1.752,2.922,4.365,1.647,1.626,1.891,1.994,3.950,6.763,1.684,1.781,2.075,3.317,6.185,8.058,1.608,1.779,2.037,3.796,6.345,7.272,2.329,3.878,6.435,7.199,8.612,9.676,4.181,6.570,7.707,9.952,10.387,10.938,0.000,0.000,0.000,0.000,0.000,0.000,0.000,0.000,0.000,0.000,0.000,0.000,1.689,1.702,1.977,2.244,2.261,2.792,1.660,1.911,2.027,2.311,2.335,2.471,1.932,2.068,2.246,2.599,2.566,2.765,6.632,2.362,2.426,2.656,2.901,4.181,2.294,2.561,2.622,3.230,4.251,4.312,2.376,2.820,2.733,3.134,4.440,5.289,0.000,0.000,0.000,0.000,0.000,0.000,0.000,0.000,0.000,0.000,0.000,0.000
Avg_G_t8=2.284,2.233,2.223,2.321,3.176,4.365,2.192,2.219,2.428,2.508,4.030,6.265,2.263,2.277,2.519,3.487,5.759,7.309,2.171,2.363,2.509,3.947,5.876,6.728,2.754,3.887,5.999,6.720,7.816,8.424,4.193,6.195,7.159,8.929,8.827,9.423,0.000,0.000,0.000,0.000,0.000,0.000,0.000,0.000,0.000,0.000,0.000,0.000,2.287,2.265,2.660,3.074,3.371,4.200,2.234,2.532,2.876,3.292,3.566,3.908,2.524,2.868,3.272,3.806,3.897,4.277,6.345,3.444,3.708,4.099,4.767,5.390,3.289,3.853,4.088,5.130,5.719,5.498,3.629,4.381,4.338,5.245,6.078,7.280,0.000,0.000,0.000,0.000,0.000,0.000,0.000,0.000,0.000,0.000,0.000,0.000
G_int_t8=1.744,1.663,1.702,1.752,2.922,4.365,1.647,1.626,1.891,1.994,3.950,6.763,1.684,1.781,2.075,3.317,6.185,8.058,1.608,1.779,2.037,3.796,6.345,7.272,2.329,3.878,6.435,7.199,8.612,9.676,4.181,6.570,7.707,9.952,10.387,10.938,0.000,0.000,0.000,0.000,0.000,0.000,0.000,0.000,0.000,0.000,0.000,0.000,1.689,1.702,1.977,2.244,2.261,2.792,1.660,1.911,2.027,2.311,2.335,2.471,1.932,2.068,2.246,2.599,2.566,2.765,6.632,2.362,2.426,2.656,2.901,4.181,2.294,2.561,2.622,3.230,4.251,4.312,2.376,2.820,2.733,3.134,4.440,5.289,0.000,0.000,0.000,0.000,0.000,0.000,0.000,0.000,0.000,0.000,0.000,0.000
Avg_G_t12=2.284,2.233,2.223,2.321,3.176,4.365,2.192,2.219,2.428,2.508,4.030,6.265,2.263,2.277,2.519,3.487,5.759,7.309,2.171,2.363,2.509,3.947,5.876,6.728,2.754,3.887,5.999,6.720,7.816,8.424,4.193,6.195,7.159,8.929,8.827,9.423,0.000,0.000,0.000,0.000,0.000,0.000,0.000,0.000,0.000,0.000,0.000,0.000,2.287,2.265,2.660,3.074,3.371,4.200,2.234,2.532,2.876,3.292,3.566,3.908,2.524,2.868,3.272,3.806,3.897,4.277,6.345,3.444,3.708,4.099,4.767,5.390,3.289,3.853,4.088,5.130,5.719,5.498,3.629,4.381,4.338,5.245,6.078,7.280,0.000,0.000,0.000,0.000,0.000,0.000,0.000,0.000,0.000,0.000,0.000,0.000
G_int_t12=1.744,1.663,1.702,1.752,2.922,4.365,1.647,1.626,1.891,1.994,3.950,6.763,1.684,1.781,2.075,3.317,6.185,8.058,1.608,1.779,2.037,3.796,6.345,7.272,2.329,3.878,6.435,7.199,8.612,9.676,4.181,6.570,7.707,9.952,10.387,10.938,0.000,0.000,0.000,0.000,0.000,0.000,0.000,0.000,0.000,0.000,0.000,0.000,1.689,1.702,1.977,2.244,2.261,2.792,1.660,1.911,2.027,2.311,2.335,2.471,1.932,2.068,2.246,2.599,2.566,2.765,6.632,2.362,2.426,2.656,2.901,4.181,2.294,2.561,2.622,3.230,4.251,4.312,2.376,2.820,2.733,3.134,4.440,5.289,0.000,0.000,0.000,0.000,0.000,0.000,0.000,0.000,0.000,0.000,0.000,0.000
Avg_G_inflex=2.303,2.251,2.246,2.333,3.176,4.431,2.209,2.243,2.467,2.520,4.084,6.165,2.315,2.277,2.519,3.487,5.655,7.126,2.184,2.413,2.522,3.947,5.838,6.617,2.754,3.889,5.906,6.734,7.684,8.430,4.227,6.106,7.247,8.717,9.049,9.292,0.000,0.000,0.000,0.000,0.000,0.000,0.000,0.000,0.000,0.000,0.000,0.000,2.287,2.287,2.732,3.074,3.458,4.258,2.234,2.569,2.898,3.293,3.661,4.006,2.544,2.888,3.272,3.853,3.951,4.389,6.478,3.516,3.786,4.251,4.882,5.502,3.397,3.853,4.128,5.349,5.898,5.750,3.698,4.492,4.466,5.448,6.289,7.436,0.000,0.000,0.000,0.000,0.000,0.000,0.000,0.000,0.000,0.000,0.000,0.000
G_int_inflex=1.768,1.692,1.721,1.772,2.922,4.480,1.669,1.642,1.910,2.013,4.017,6.731,1.671,1.781,2.075,3.317,6.030,7.957,1.629,1.790,2.058,3.793,6.322,7.151,2.329,3.861,6.313,7.248,8.624,9.924,4.238,6.473,7.875,10.009,10.929,10.378,0.000,0.000,0.000,0.000,0.000,0.000,0.000,0.000,0.000,0.000,0.000,0.000,1.689,1.708,2.011,2.244,2.305,2.783,1.660,1.941,2.058,2.303,2.370,2.516,1.964,2.094,2.246,2.617,2.606,2.793,6.845,2.382,2.451,2.696,2.947,3.946,2.335,2.561,2.649,3.915,4.387,4.526,2.416,2.807,2.770,4.212,4.603,5.390,0.000,0.000,0.000,0.000,0.000,0.000,0.000,0.000,0.000,0.000,0.000,0.000
G_by_Interval_g4=1.767,1.725,1.765,1.847,2.915,4.287,1.705,1.703,1.963,2.079,3.924,6.763,1.741,1.847,2.127,3.310,6.185,8.058,1.710,1.853,2.101,3.828,6.345,7.272,2.382,3.826,6.435,7.199,8.612,9.676,4.169,6.570,7.707,9.952,10.387,10.938,0.000,0.000,0.000,0.000,0.000,0.000,0.000,0.000,0.000,0.000,0.000,0.000,1.794,1.775,2.173,2.551,2.675,3.283,1.738,2.100,2.369,2.690,2.739,2.899,2.110,2.339,2.671,3.059,2.862,3.312,6.632,2.808,2.904,3.219,3.557,4.181,2.715,3.102,3.153,3.949,4.251,4.312,2.821,3.418,3.380,4.058,4.440,5.289,0.000,0.000,0.000,0.000,0.000,0.000,0.000,0.000,0.000,0.000,0.000,0.000
G_int_t8_g4=1.767,1.725,1.765,1.847,2.915,4.287,1.705,1.703,1.963,2.079,3.924,6.763,1.741,1.847,2.127,3.310,6.185,8.058,1.710,1.853,2.101,3.828,6.345,7.272,2.382,3.826,6.435,7.199,8.612,9.676,4.169,6.570,7.707,9.952,10.387,10.938,0.000,0.000,0.000,0.000,0.000,0.000,0.000,0.000,0.000,0.000,0.000,0.000,1.794,1.775,2.173,2.551,2.675,3.283,1.738,2.100,2.369,2.690,2.739,2.899,2.110,2.339,2.671,3.059,2.862,3.312,6.632,2.808,2.904,3.219,3.557,4.181,2.715,3.102,3.153,3.949,4.251,4.312,2.821,3.418,3.380,4.058,4.440,5.289,0.000,0.000,0.000,0.000,0.000,0.000,0.000,0.000,0.000,0.000,0.000,0.000
G_int_t12_g4=1.767,1.725,1.765,1.847,2.915,4.287,1.705,1.703,1.963,2.079,3.924,6.763,1.741,1.847,2.127,3.310,6.185,8.058,1.710,1.853,2.101,3.828,6.345,7.272,2.382,3.826,6.435,7.199,8.612,9.676,4.169,6.570,7.707,9.952,10.387,10.938,0.000,0.000,0.000,0.000,0.000,0.000,0.000,0.000,0.000,0.000,0.000,0.000,1.794,1.775,2.173,2.551,2.675,3.283,1.738,2.100,2.369,2.690,2.739,2.899,2.110,2.339,2.671,3.059,2.862,3.312,6.632,2.808,2.904,3.219,3.557,4.181,2.715,3.102,3.153,3.949,4.251,4.312,2.821,3.418,3.380,4.058,4.440,5.289,0.000,0.000,0.000,0.000,0.000,0.000,0.000,0.000,0.000,0.000,0.000,0.000
G_int_inflex_g4=1.781,1.747,1.781,1.862,2.915,4.365,1.720,1.712,1.982,2.093,3.967,6.731,1.739,1.847,2.127,3.310,6.030,7.957,1.726,1.868,2.117,3.825,6.322,7.151,2.382,3.806,6.313,7.248,8.624,9.924,4.211,6.473,7.875,10.009,10.929,10.378,0.000,0.000,0.000,0.000,0.000,0.000,0.000,0.000,0.000,0.000,0.000,0.000,1.794,1.766,2.215,2.551,2.737,3.265,1.738,2.130,2.394,2.668,2.781,2.959,2.134,2.352,2.671,3.048,2.900,3.376,6.845,2.824,2.940,3.291,3.630,3.946,2.745,3.102,3.185,3.915,4.387,4.526,2.871,3.387,3.463,4.212,4.603,5.390,0.000,0.000,0.000,0.000,0.000,0.000,0.000,0.000,0.000,0.000,0.000,0.000
Time_Inflex=11.732,11.488,11.243,11.977,17.117,20.543,11.243,11.243,11.977,12.956,19.809,18.096,10.753,11.977,13.201,18.096,19.320,17.851,11.243,11.488,12.956,20.543,20.543,19.809,14.424,20.543,19.809,20.543,17.851,19.320,20.788,19.809,20.788,16.872,20.788,18.341,0.229,0.229,0.229,0.229,0.229,0.229,0.229,0.229,0.229,0.229,0.229,0.229,11.977,11.488,12.956,16.138,16.628,20.788,11.732,12.711,14.669,17.117,17.606,19.320,12.956,14.669,16.872,19.075,19.564,20.543,20.788,17.117,18.341,19.809,20.788,20.788,16.138,20.054,20.543,20.543,20.788,20.543,18.096,20.543,20.543,20.543,20.788,20.788,0.229,0.229,0.229,0.229,0.229,0.229,0.229,0.229,0.229,0.229,0.229,0.229
OD_Inflex=0.578,0.577,0.546,0.582,0.680,0.435,0.568,0.547,0.497,0.589,0.495,0.176,0.444,0.616,0.617,0.608,0.227,0.149,0.596,0.475,0.586,0.604,0.230,0.183,0.617,0.648,0.213,0.184,0.138,0.135,0.513,0.204,0.174,0.120,0.136,0.122,0.065,0.065,0.064,0.064,0.064,0.063,0.066,0.065,0.064,0.065,0.065,0.064,0.600,0.547,0.474,0.627,0.495,0.512,0.632,0.530,0.572,0.623,0.494,0.501,0.581,0.577,0.592,0.527,0.536,0.460,0.202,0.513,0.501,0.449,0.358,0.269,0.482,0.619,0.537,0.289,0.241,0.248,0.517,0.433,0.433,0.274,0.217,0.166,0.064,0.067,0.064,0.065,0.063,0.065,0.065,0.064,0.064,0.064,0.064,0.066
Time_Saturation=16.872,18.585,19.809,19.320,19.320,0.000,19.564,19.564,18.830,19.564,0.000,21.033,17.851,19.564,19.809,20.054,0.000,0.000,19.564,19.320,14.424,0.000,0.000,0.000,20.054,0.000,0.000,0.000,0.000,0.000,0.000,0.000,0.000,0.000,0.000,0.000,0.229,0.229,0.229,0.229,0.229,0.229,0.229,0.229,0.229,0.229,0.229,0.229,19.564,19.809,18.585,19.809,19.564,0.000,18.096,20.054,17.851,17.851,20.299,0.000,19.564,18.830,19.564,20.299,0.000,0.000,0.000,18.830,19.809,0.000,0.000,0.000,19.564,0.000,0.000,0.000,0.000,0.000,19.564,0.000,0.000,0.000,0.000,0.000,0.229,0.229,0.229,0.229,0.229,0.229,0.229,0.229,0.229,0.229,0.229,0.229
OD_Saturation=0.770,0.800,0.820,0.808,0.788,0.000,0.812,0.826,0.840,0.846,0.000,0.212,0.802,0.842,0.846,0.799,0.000,0.000,0.834,0.837,0.813,0.000,0.000,0.000,0.808,0.000,0.000,0.000,0.000,0.000,0.000,0.000,0.000,0.000,0.000,0.000,0.065,0.065,0.064,0.064,0.064,0.063,0.066,0.065,0.064,0.065,0.065,0.064,0.782,0.800,0.758,0.723,0.691,0.000,0.804,0.785,0.739,0.693,0.686,0.000,0.809,0.761,0.716,0.653,0.000,0.000,0.000,0.690,0.663,0.000,0.000,0.000,0.756,0.000,0.000,0.000,0.000,0.000,0.677,0.000,0.000,0.000,0.000,0.000,0.064,0.067,0.064,0.065,0.063,0.065,0.065,0.064,0.064,0.064,0.064,0.066
Ref_Well_Name=A01,A01,A01,A01,A01,A01,A01,A01,A01,A01,A01,A01,A01,A01,A01,A01,A01,A01,A01,A01,A01,A01,A01,A01,A01,A01,A01,A01,A01,A01,A01,A01,A01,A01,A01,A01,A01,A01,A01,A01,A01,A01,A01,A01,A01,A01,A01,A01,A01,A01,A01,A01,A01,A01,A01,A01,A01,A01,A01,A01,A01,A01,A01,A01,A01,A01,A01,A01,A01,A01,A01,A01,A01,A01,A01,A01,A01,A01,A01,A01,A01,A01,A01,A01,A01,A01,A01,A01,A01,A01,A01,A01,A01,A01,A01,A01
Ratio_Avg_G=1.000,1.023,1.027,0.984,0.719,0.523,1.042,1.029,0.941,0.910,0.567,0.365,1.009,1.003,0.907,0.655,0.397,0.312,1.052,0.966,0.910,0.579,0.389,0.339,0.829,0.587,0.381,0.340,0.292,0.271,0.545,0.369,0.319,0.256,0.259,0.242,Inf,Inf,Inf,Inf,Inf,Inf,Inf,Inf,Inf,Inf,Inf,Inf,0.999,1.008,0.859,0.743,0.678,0.544,1.022,0.902,0.794,0.694,0.640,0.584,0.905,0.796,0.698,0.600,0.586,0.534,0.360,0.663,0.616,0.557,0.479,0.424,0.694,0.593,0.559,0.445,0.399,0.415,0.629,0.521,0.527,0.435,0.376,0.314,Inf,Inf,Inf,Inf,Inf,Inf,Inf,Inf,Inf,Inf,Inf,Inf
Ratio_Fit_G=1.000,1.049,1.047,0.972,0.576,0.345,1.069,1.076,0.916,0.859,0.384,0.178,1.090,0.954,0.819,0.493,0.212,0.171,1.063,1.001,0.842,0.431,0.200,0.193,0.728,0.403,0.193,0.189,0.170,0.127,0.365,0.203,0.163,0.235,0.122,0.189,Inf,Inf,Inf,Inf,Inf,Inf,Inf,Inf,Inf,Inf,Inf,Inf,1.019,1.041,0.913,0.785,0.794,0.671,1.034,0.932,0.876,0.777,0.778,0.738,0.910,0.859,0.807,0.716,0.715,0.667,0.241,0.777,0.748,0.697,0.637,0.584,0.802,0.715,0.713,0.563,0.526,0.496,0.764,0.668,0.675,0.570,0.499,0.432,Inf,Inf,Inf,Inf,Inf,Inf,Inf,Inf,Inf,Inf,Inf,Inf
Ratio_G_Int=1.000,1.049,1.025,0.995,0.597,0.400,1.059,1.073,0.922,0.874,0.441,0.258,1.036,0.979,0.841,0.526,0.282,0.216,1.084,0.980,0.856,0.459,0.275,0.240,0.749,0.450,0.271,0.242,0.202,0.180,0.417,0.265,0.226,0.175,0.168,0.159,Inf,Inf,Inf,Inf,Inf,Inf,Inf,Inf,Inf,Inf,Inf,Inf,1.032,1.024,0.882,0.777,0.771,0.625,1.050,0.913,0.860,0.755,0.747,0.706,0.903,0.843,0.776,0.671,0.680,0.631,0.263,0.738,0.719,0.656,0.601,0.417,0.760,0.681,0.665,0.540,0.410,0.404,0.734,0.618,0.638,0.556,0.393,0.330,Inf,Inf,Inf,Inf,Inf,Inf,Inf,Inf,Inf,Inf,Inf,Inf
Ratio_t0_Fit=1.000,1.019,1.079,0.828,-1.991,0.513,0.661,0.910,0.885,0.993,-3.863,0.438,0.806,1.009,1.153,-5.397,0.423,0.382,0.905,0.840,1.051,-0.380,0.348,0.328,1.570,-0.800,0.373,0.310,0.359,0.308,-0.598,0.357,0.295,0.364,0.274,0.304,Inf,Inf,Inf,Inf,Inf,Inf,Inf,Inf,Inf,Inf,Inf,Inf,0.889,0.732,0.707,0.809,0.509,0.351,0.988,0.799,0.669,0.548,0.561,0.386,0.918,0.692,0.547,0.433,0.389,0.337,0.300,0.624,0.354,0.356,0.303,0.290,0.511,0.403,0.341,0.303,0.285,0.293,0.439,0.324,0.319,0.294,0.280,0.269,Inf,Inf,Inf,Inf,Inf,Inf,Inf,Inf,Inf,Inf,Inf,Inf
Ratio_t0_G_Int=1.000,0.947,1.036,0.950,2.126,1006.706,0.989,0.910,1.006,1.051,6.760,-1.619,0.932,1.088,1.216,3.192,-1.739,-1.253,0.958,0.923,1.144,3.587,-1.606,-1.591,1.269,56.123,-1.772,-1.800,-1.260,-0.864,45.490,-2.121,-1.677,-1.122,-0.726,-0.800,Inf,Inf,Inf,Inf,Inf,Inf,Inf,Inf,Inf,Inf,Inf,Inf,0.903,0.960,0.791,0.651,0.486,0.383,0.942,0.869,0.636,0.550,0.439,0.376,0.911,0.675,0.526,0.447,0.406,0.363,-2.839,0.499,0.421,0.374,0.328,0.572,0.542,0.418,0.368,0.347,0.500,0.595,0.431,0.360,0.347,0.319,0.476,0.469,Inf,Inf,Inf,Inf,Inf,Inf,Inf,Inf,Inf,Inf,Inf,Inf
Ref_Curve_Array=1,1,1,1,1,1,1,1,1,1,1,1,1,1,1,1,1,1,1,1,1,1,1,1,1,1,1,1,1,1,1,1,1,1,1,1,1,1,1,1,1,1,1,1,1,1,1,1,1,1,1,1,1,1,1,1,1,1,1,1,1,1,1,1,1,1,1,1,1,1,1,1,1,1,1,1,1,1,1,1,1,1,1,1,1,1,1,1,1,1,1,1,1,1,1,1
Default_ref=0
Comm_Map=,,,,,
Comm_Consol=,,,,,,,,
Comm_Screen=,,,,,
Analysis_Set=A,A,A,A,A,A,A,A,A,A,A,A,A,A,A,A,A,A,A,A,A,A,A,A,A,A,A,A,A,A,A,A,A,A,A,A,A,A,A,A,A,A,A,A,A,A,A,A,A,A,A,A,A,A,A,A,A,A,A,A,A,A,A,A,A,A,A,A,A,A,A,A,A,A,A,A,A,A,A,A,A,A,A,A,A,A,A,A,A,A,A,A,A,A,A,A
Ref_Type=single_ref,single_ref,single_ref,single_ref,single_ref,single_ref,single_ref,single_ref,single_ref,single_ref,single_ref,single_ref,single_ref,single_ref,single_ref,single_ref,single_ref,single_ref,single_ref,single_ref,single_ref,single_ref,single_ref,single_ref,single_ref,single_ref,single_ref,single_ref,single_ref,single_ref,single_ref,single_ref,single_ref,single_ref,single_ref,single_ref,single_ref,single_ref,single_ref,single_ref,single_ref,single_ref,single_ref,single_ref,single_ref,single_ref,single_ref,single_ref,single_ref,single_ref,single_ref,single_ref,single_ref,single_ref,single_ref,single_ref,single_ref,single_ref,single_ref,single_ref,single_ref,single_ref,single_ref,single_ref,single_ref,single_ref,single_ref,single_ref,single_ref,single_ref,single_ref,single_ref,single_ref,single_ref,single_ref,single_ref,single_ref,single_ref,single_ref,single_ref,single_ref,single_ref,single_ref,single_ref,single_ref,single_ref,single_ref,single_ref,single_ref,single_ref,single_ref,single_ref,single_ref,single_ref,single_ref,single_ref
Wells_In_Use=0,0,0,0,0,0,0,0,0,0,0,0,0,0,0,0,0,0,0,0,0,0,0,0,0,0,0,0,0,0,0,0,0,0,0,0,0,0,0,0,0,0,0,0,0,0,0,0,0,0,0,0,0,0,0,0,0,0,0,0,0,0,0,0,0,0,0,0,0,0,0,0,0,0,0,0,0,0,0,0,0,0,0,0,0,0,0,0,0,0,0,0,0,0,0,0
[Flor:]
[Flor2:]
[Lumin:]
[Data:]
Read=DateTime	RunT[s]	Temp	Well_1	Well_2	Well_3	Well_4	Well_5	Well_6	Well_7	Well_8	Well_9	Well_10	Well_11	Well_12	Well_13	Well_14	Well_15	Well_16	Well_17	Well_18	Well_19	Well_20	Well_21	Well_22	Well_23	Well_24	Well_25	Well_26	Well_27	Well_28	Well_29	Well_30	Well_31	Well_32	Well_33	Well_34	Well_35	Well_36	Well_37	Well_38	Well_39	Well_40	Well_41	Well_42	Well_43	Well_44	Well_45	Well_46	Well_47	Well_48	Well_49	Well_50	Well_51	Well_52	Well_53	Well_54	Well_55	Well_56	Well_57	Well_58	Well_59	Well_60	Well_61	Well_62	Well_63	Well_64	Well_65	Well_66	Well_67	Well_68	Well_69	Well_70	Well_71	Well_72	Well_73	Well_74	Well_75	Well_76	Well_77	Well_78	Well_79	Well_80	Well_81	Well_82	Well_83	Well_84	Well_85	Well_86	Well_87	Well_88	Well_89	Well_90	Well_91	Well_92	Well_93	Well_94	Well_95	Well_96
1=16:12:42	826	298	0.0802	0.0816	0.0803	0.0798	0.0805	0.0808	0.0810	0.0796	0.0803	0.0803	0.0799	0.0807	0.0824	0.0800	0.0821	0.0810	0.0807	0.0801	0.0809	0.0806	0.0805	0.0812	0.0804	0.0821	0.0811	0.0825	0.0812	0.0812	0.0804	0.0814	0.0811	0.0807	0.0801	0.0804	0.0844	0.0815	0.0821	0.0809	0.0804	0.0791	0.0808	0.0816	0.0811	0.0807	0.0802	0.0796	0.0812	0.0802	0.0817	0.0833	0.0816	0.0805	0.0812	0.0806	0.0800	0.0818	0.0810	0.0812	0.0794	0.0811	0.0821	0.0807	0.0815	0.0810	0.0804	0.0784	0.0796	0.0831	0.0804	0.0811	0.0804	0.0810	0.0648	0.0649	0.0635	0.0640	0.0636	0.0634	0.0635	0.0668	0.0637	0.0650	0.0629	0.0647	0.0658	0.0646	0.0644	0.0653	0.0646	0.0645	0.0648	0.0638	0.0639	0.0635	0.0640	0.0662
2=16:27:23	1707	300	0.0816	0.0810	0.0802	0.0798	0.0792	0.0806	0.0794	0.0806	0.0804	0.0802	0.0800	0.0812	0.0834	0.0816	0.0813	0.0808	0.0812	0.0801	0.0803	0.0795	0.0804	0.0818	0.0810	0.0812	0.0804	0.0819	0.0809	0.0799	0.0812	0.0802	0.0813	0.0810	0.0795	0.0814	0.0900	0.0811	0.0814	0.0810	0.0792	0.0807	0.0796	0.0818	0.0795	0.0816	0.0805	0.0804	0.0805	0.0813	0.0803	0.0839	0.0822	0.0802	0.0806	0.0795	0.0817	0.0810	0.0815	0.0822	0.0793	0.0806	0.0810	0.0811	0.0805	0.0801	0.0780	0.0800	0.0794	0.0845	0.0795	0.0824	0.0793	0.0806	0.0645	0.0643	0.0635	0.0622	0.0636	0.0628	0.0630	0.0666	0.0635	0.0643	0.0635	0.0643	0.0656	0.0644	0.0642	0.0649	0.0638	0.0642	0.0650	0.0634	0.0637	0.0632	0.0639	0.0660
3=16:42:04	2588	300	0.0812	0.0821	0.0814	0.0806	0.0800	0.0801	0.0812	0.0814	0.0888	0.0803	0.0796	0.0834	0.0828	0.0810	0.0813	0.0805	0.0818	0.0801	0.0814	0.0810	0.0815	0.0816	0.0813	0.0815	0.0816	0.0825	0.0802	0.0814	0.0830	0.0809	0.0810	0.0815	0.0812	0.0818	0.0845	0.0825	0.0809	0.0808	0.0805	0.0812	0.0814	0.0825	0.0808	0.0818	0.0808	0.0798	0.0804	0.0822	0.0810	0.0853	0.0835	0.0805	0.0816	0.0808	0.0821	0.0831	0.0809	0.0822	0.0798	0.0817	0.0809	0.0828	0.0812	0.0823	0.0795	0.0814	0.0801	0.0857	0.0804	0.0818	0.0806	0.0825	0.0648	0.0647	0.0632	0.0636	0.0634	0.0626	0.0637	0.0669	0.0638	0.0651	0.0633	0.0644	0.0658	0.0649	0.0644	0.0653	0.0645	0.0646	0.0636	0.0637	0.0645	0.0636	0.0640	0.0662
4=16:56:45	3469	298	0.0818	0.0817	0.0812	0.0811	0.0799	0.0815	0.0806	0.0817	0.0812	0.0810	0.0804	0.0839	0.0835	0.0814	0.0828	0.0812	0.0819	0.0803	0.0819	0.0814	0.0828	0.0831	0.0813	0.0829	0.0803	0.0830	0.0807	0.0818	0.0835	0.0815	0.0808	0.0824	0.0813	0.0829	0.0832	0.0831	0.0822	0.0813	0.0808	0.0809	0.0813	0.0823	0.0822	0.0832	0.0813	0.0818	0.0812	0.0836	0.0809	0.0846	0.0828	0.0815	0.0826	0.0800	0.0827	0.0835	0.0818	0.0823	0.0804	0.0824	0.0818	0.0820	0.0809	0.0811	0.0809	0.0823	0.0804	0.0854	0.0810	0.0845	0.0815	0.0833	0.0647	0.0643	0.0633	0.0634	0.0642	0.0624	0.0631	0.0670	0.0634	0.0650	0.0638	0.0648	0.0658	0.0651	0.0641	0.0653	0.0643	0.0642	0.0642	0.0640	0.0644	0.0645	0.0641	0.0668
5=17:11:25	4350	300	0.0805	0.0821	0.0813	0.0803	0.0800	0.0805	0.0800	0.0805	0.0828	0.0800	0.0799	0.0820	0.0827	0.0806	0.0808	0.0800	0.0820	0.0808	0.0799	0.0804	0.0807	0.0827	0.0808	0.0809	0.0799	0.0830	0.0811	0.0808	0.0807	0.0812	0.0799	0.0812	0.0807	0.0809	0.0832	0.0818	0.0815	0.0804	0.0803	0.0792	0.0808	0.0815	0.0808	0.0818	0.0811	0.0809	0.0796	0.0820	0.0797	0.0840	0.0818	0.0810	0.0813	0.0805	0.0810	0.0827	0.0808	0.0825	0.0793	0.0817	0.0800	0.0805	0.0802	0.0801	0.0794	0.0809	0.0801	0.0844	0.0801	0.0810	0.0797	0.0818	0.0636	0.0633	0.0622	0.0626	0.0618	0.0628	0.0629	0.0655	0.0623	0.0639	0.0625	0.0631	0.0651	0.0636	0.0632	0.0640	0.0633	0.0630	0.0636	0.0618	0.0634	0.0623	0.0632	0.0652
6=17:26:06	5231	298	0.0814	0.0811	0.0802	0.0811	0.0807	0.0801	0.0800	0.0813	0.0810	0.0804	0.0797	0.0826	0.0825	0.0803	0.0811	0.0804	0.0821	0.0811	0.0814	0.0805	0.0823	0.0817	0.0815	0.0819	0.0812	0.0831	0.0810	0.0807	0.0809	0.0817	0.0801	0.0816	0.0813	0.0824	0.0841	0.0826	0.0811	0.0803	0.0810	0.0801	0.0800	0.0824	0.0814	0.0822	0.0813	0.0811	0.0803	0.0823	0.0813	0.0849	0.0832	0.0809	0.0817	0.0792	0.0819	0.0834	0.0819	0.0832	0.0802	0.0821	0.0807	0.0814	0.0806	0.0812	0.0798	0.0809	0.0798	0.0849	0.0799	0.0820	0.0802	0.0817	0.0634	0.0634	0.0615	0.0620	0.0633	0.0626	0.0622	0.0653	0.0625	0.0636	0.0613	0.0635	0.0647	0.0641	0.0634	0.0641	0.0632	0.0636	0.0640	0.0626	0.0637	0.0614	0.0633	0.0652
7=17:40:47	6112	301	0.0813	0.0825	0.0831	0.0810	0.0814	0.0819	0.0814	0.0826	0.0821	0.0820	0.0813	0.0832	0.0840	0.0813	0.0823	0.0818	0.0830	0.0824	0.0824	0.0818	0.0818	0.0827	0.0823	0.0822	0.0818	0.0829	0.0820	0.0821	0.0825	0.0825	0.0820	0.0829	0.0807	0.0834	0.0864	0.0833	0.0829	0.0820	0.0810	0.0814	0.0820	0.0832	0.0815	0.0835	0.0822	0.0831	0.0814	0.0830	0.0807	0.0855	0.0831	0.0822	0.0824	0.0823	0.0838	0.0842	0.0837	0.0831	0.0808	0.0826	0.0821	0.0814	0.0818	0.0822	0.0797	0.0820	0.0807	0.0865	0.0812	0.0831	0.0812	0.0831	0.0647	0.0641	0.0629	0.0626	0.0639	0.0632	0.0634	0.0666	0.0637	0.0644	0.0640	0.0640	0.0657	0.0640	0.0639	0.0649	0.0643	0.0642	0.0644	0.0635	0.0641	0.0636	0.0640	0.0657
8=17:55:28	6993	298	0.0829	0.0828	0.0849	0.0832	0.0832	0.0821	0.0826	0.0828	0.0827	0.0834	0.0818	0.0846	0.0844	0.0822	0.0830	0.0826	0.0824	0.0833	0.0833	0.0836	0.0832	0.0844	0.0828	0.0827	0.0826	0.0854	0.0831	0.0834	0.0842	0.0829	0.0836	0.0837	0.0829	0.0845	0.0877	0.0834	0.0843	0.0819	0.0829	0.0829	0.0828	0.0853	0.0827	0.0835	0.0828	0.0837	0.0815	0.0835	0.0830	0.0880	0.0843	0.0829	0.0838	0.0831	0.0843	0.0844	0.0847	0.0837	0.0817	0.0836	0.0834	0.0824	0.0815	0.0827	0.0824	0.0829	0.0824	0.0859	0.0825	0.0827	0.0823	0.0829	0.0650	0.0648	0.0633	0.0636	0.0642	0.0635	0.0626	0.0670	0.0638	0.0645	0.0636	0.0643	0.0657	0.0653	0.0639	0.0651	0.0643	0.0643	0.0644	0.0640	0.0647	0.0637	0.0637	0.0661
9=18:10:09	7874	301	0.0842	0.0850	0.0842	0.0838	0.0844	0.0830	0.0836	0.0839	0.0841	0.0831	0.0822	0.0845	0.0852	0.0826	0.0834	0.0835	0.0839	0.0842	0.0830	0.0849	0.0826	0.0860	0.0835	0.0834	0.0833	0.0864	0.0849	0.0846	0.0847	0.0840	0.0844	0.0828	0.0839	0.0850	0.0863	0.0843	0.0843	0.0833	0.0836	0.0834	0.0831	0.0857	0.0867	0.0847	0.0837	0.0837	0.0819	0.0834	0.0842	0.0889	0.0858	0.0839	0.0839	0.0836	0.0846	0.0854	0.0849	0.0841	0.0818	0.0848	0.0839	0.0831	0.0843	0.0834	0.0832	0.0827	0.0828	0.0865	0.0832	0.0843	0.0831	0.0836	0.0652	0.0645	0.0628	0.0640	0.0640	0.0636	0.0639	0.0670	0.0638	0.0649	0.0631	0.0649	0.0659	0.0653	0.0645	0.0655	0.0646	0.0649	0.0651	0.0642	0.0652	0.0635	0.0642	0.0669
10=18:24:50	8755	298	0.0844	0.0847	0.0860	0.0845	0.0841	0.0837	0.0843	0.0849	0.0849	0.0829	0.0830	0.0844	0.0859	0.0840	0.0849	0.0836	0.0844	0.0853	0.0854	0.0844	0.0841	0.0856	0.0845	0.0831	0.0854	0.0860	0.0837	0.0847	0.0851	0.0853	0.0837	0.0847	0.0838	0.0849	0.0871	0.0845	0.0854	0.0832	0.0842	0.0840	0.0859	0.0859	0.0838	0.0847	0.0842	0.0819	0.0824	0.0835	0.0837	0.0885	0.0861	0.0841	0.0855	0.0849	0.0869	0.0859	0.0827	0.0845	0.0821	0.0851	0.0838	0.0835	0.0845	0.0833	0.0830	0.0840	0.0830	0.0875	0.0829	0.0843	0.0829	0.0841	0.0648	0.0644	0.0638	0.0637	0.0633	0.0633	0.0635	0.0671	0.0635	0.0648	0.0638	0.0641	0.0659	0.0651	0.0651	0.0651	0.0641	0.0646	0.0642	0.0637	0.0648	0.0637	0.0642	0.0664
11=18:39:31	9636	301	0.0847	0.0865	0.0867	0.0846	0.0855	0.0837	0.0845	0.0845	0.0844	0.0839	0.0828	0.0853	0.0872	0.0849	0.0849	0.0849	0.0850	0.0863	0.0853	0.0856	0.0847	0.0865	0.0837	0.0841	0.0850	0.0877	0.0855	0.0873	0.0853	0.0858	0.0860	0.0848	0.0845	0.0854	0.0853	0.0843	0.0883	0.0846	0.0853	0.0854	0.0856	0.0867	0.0830	0.0846	0.0839	0.0833	0.0823	0.0833	0.0860	0.0916	0.0868	0.0851	0.0850	0.0849	0.0847	0.0860	0.0856	0.0845	0.0821	0.0838	0.0864	0.0837	0.0851	0.0846	0.0845	0.0839	0.0840	0.0866	0.0831	0.0841	0.0827	0.0833	0.0648	0.0640	0.0634	0.0639	0.0643	0.0637	0.0637	0.0657	0.0639	0.0652	0.0638	0.0646	0.0658	0.0650	0.0643	0.0654	0.0633	0.0643	0.0649	0.0642	0.0645	0.0639	0.0645	0.0663
12=18:54:12	10517	298	0.0853	0.0866	0.0864	0.0844	0.0854	0.0855	0.0853	0.0853	0.0846	0.0842	0.0836	0.0841	0.0879	0.0908	0.0855	0.0855	0.0855	0.0861	0.0857	0.0865	0.0857	0.0862	0.0832	0.0835	0.0858	0.0872	0.0858	0.0859	0.0862	0.0843	0.0861	0.0853	0.0849	0.0849	0.0836	0.0840	0.0867	0.0848	0.0853	0.0850	0.0853	0.0875	0.0824	0.0855	0.0831	0.0833	0.0825	0.0829	0.0859	0.0892	0.0867	0.0847	0.0868	0.0851	0.0866	0.0848	0.0879	0.0835	0.0824	0.0839	0.0871	0.0837	0.0855	0.0843	0.0849	0.0839	0.0832	0.0863	0.0828	0.0859	0.0826	0.0833	0.0642	0.0636	0.0627	0.0630	0.0634	0.0632	0.0628	0.0661	0.0621	0.0639	0.0629	0.0635	0.0651	0.0639	0.0637	0.0643	0.0637	0.0638	0.0642	0.0635	0.0639	0.0629	0.0634	0.0657
13=19:08:53	11398	301	0.0865	0.0874	0.0871	0.0853	0.0861	0.0870	0.0857	0.0860	0.0896	0.0849	0.0829	0.0855	0.0894	0.0868	0.0863	0.0869	0.0875	0.0877	0.0867	0.0862	0.0863	0.0885	0.0839	0.0838	0.0859	0.0897	0.0881	0.0872	0.0873	0.0859	0.0878	0.0863	0.0850	0.0863	0.0849	0.0842	0.0889	0.0859	0.0866	0.0853	0.0867	0.0889	0.0847	0.0871	0.0842	0.0853	0.0835	0.0842	0.0862	0.0911	0.0879	0.0871	0.0869	0.0859	0.0851	0.0865	0.0854	0.0845	0.0831	0.0845	0.0879	0.0866	0.0866	0.0854	0.0845	0.0843	0.0840	0.0878	0.0839	0.0866	0.0833	0.0842	0.0650	0.0640	0.0636	0.0628	0.0643	0.0638	0.0638	0.0673	0.0641	0.0653	0.0638	0.0645	0.0662	0.0639	0.0648	0.0653	0.0645	0.0646	0.0653	0.0640	0.0639	0.0644	0.0641	0.0668
14=19:23:34	12279	298	0.0871	0.0893	0.0886	0.0886	0.0888	0.0876	0.0871	0.0884	0.0907	0.0867	0.0853	0.0856	0.0907	0.0882	0.0891	0.0880	0.0887	0.0885	0.0883	0.0900	0.0887	0.0880	0.0853	0.0843	0.0878	0.0910	0.0876	0.0899	0.0896	0.0883	0.0888	0.0877	0.0863	0.0860	0.0847	0.0853	0.0900	0.0867	0.0884	0.0875	0.0891	0.0892	0.0863	0.0870	0.0847	0.0838	0.0837	0.0835	0.0877	0.0926	0.0904	0.0882	0.0876	0.0864	0.0874	0.0869	0.0849	0.0849	0.0830	0.0850	0.0886	0.0870	0.0867	0.0860	0.0860	0.0844	0.0849	0.0882	0.0849	0.0850	0.0833	0.0833	0.0650	0.0640	0.0635	0.0635	0.0645	0.0623	0.0635	0.0668	0.0637	0.0651	0.0639	0.0645	0.0659	0.0647	0.0643	0.0653	0.0642	0.0651	0.0642	0.0643	0.0646	0.0637	0.0640	0.0661
15=19:38:15	13160	298	0.0896	0.0903	0.0932	0.0912	0.0902	0.0894	0.0886	0.0891	0.0893	0.0878	0.0852	0.0863	0.0929	0.0891	0.0896	0.0898	0.0891	0.0895	0.0898	0.0902	0.0890	0.0880	0.0853	0.0853	0.0887	0.0923	0.0904	0.0898	0.0906	0.0887	0.0908	0.0892	0.0866	0.0875	0.0859	0.0851	0.0914	0.0883	0.0901	0.0887	0.0891	0.0902	0.0863	0.0875	0.0857	0.0851	0.0833	0.0844	0.0891	0.0948	0.0908	0.0883	0.0881	0.0865	0.0881	0.0862	0.0862	0.0844	0.0831	0.0848	0.0895	0.0877	0.0873	0.0859	0.0859	0.0856	0.0849	0.0879	0.0841	0.0849	0.0835	0.0834	0.0646	0.0638	0.0632	0.0635	0.0636	0.0636	0.0623	0.0667	0.0636	0.0645	0.0635	0.0642	0.0661	0.0648	0.0638	0.0651	0.0643	0.0642	0.0643	0.0640	0.0644	0.0637	0.0636	0.0664
16=19:52:56	14041	301	0.0894	0.0918	0.0919	0.0907	0.0914	0.0910	0.0904	0.0906	0.0908	0.0870	0.0848	0.0855	0.0935	0.0896	0.0912	0.0911	0.0917	0.0887	0.0908	0.0909	0.0887	0.0879	0.0860	0.0847	0.0896	0.0941	0.0928	0.0916	0.0898	0.0896	0.0910	0.0891	0.0873	0.0870	0.0847	0.0855	0.0933	0.0895	0.0907	0.0887	0.0898	0.0896	0.0877	0.0869	0.0857	0.0845	0.0835	0.0838	0.0907	0.0946	0.0907	0.0888	0.0886	0.0870	0.0876	0.0874	0.0856	0.0858	0.0827	0.0849	0.0920	0.0904	0.0873	0.0862	0.0856	0.0836	0.0845	0.0883	0.0845	0.0848	0.0829	0.0838	0.0638	0.0633	0.0618	0.0631	0.0633	0.0629	0.0627	0.0662	0.0630	0.0645	0.0623	0.0640	0.0651	0.0641	0.0637	0.0645	0.0635	0.0639	0.0641	0.0633	0.0642	0.0627	0.0633	0.0658
17=20:07:37	14922	301	0.0916	0.0931	0.0938	0.0937	0.0910	0.0917	0.0922	0.0922	0.0909	0.0888	0.0869	0.0860	0.0953	0.0924	0.0936	0.0923	0.0927	0.0901	0.0919	0.0912	0.0907	0.0900	0.0861	0.0856	0.0926	0.0976	0.0945	0.0937	0.0904	0.0889	0.0928	0.0915	0.0876	0.0876	0.0855	0.0850	0.0955	0.0913	0.0919	0.0906	0.0911	0.0911	0.0890	0.0874	0.0861	0.0844	0.0838	0.0839	0.0939	0.0970	0.0920	0.0894	0.0885	0.0881	0.0878	0.0867	0.0862	0.0866	0.0831	0.0851	0.0938	0.0906	0.0879	0.0863	0.0854	0.0849	0.0857	0.0876	0.0847	0.0866	0.0835	0.0833	0.0637	0.0641	0.0629	0.0629	0.0633	0.0630	0.0632	0.0664	0.0629	0.0644	0.0634	0.0640	0.0652	0.0639	0.0639	0.0647	0.0638	0.0643	0.0640	0.0629	0.0635	0.0635	0.0635	0.0658
18=20:22:18	15803	301	0.0951	0.0962	0.0979	0.0946	0.0951	0.0930	0.0945	0.0951	0.0928	0.0908	0.0877	0.0870	0.0997	0.0958	0.0960	0.0968	0.0944	0.0922	0.0963	0.0952	0.0932	0.0920	0.0874	0.0869	0.0942	0.0997	0.0959	0.0948	0.0934	0.0903	0.0962	0.0925	0.0891	0.0887	0.0871	0.0868	0.0993	0.0949	0.0964	0.0936	0.0924	0.0931	0.0896	0.0897	0.0870	0.0860	0.0848	0.0854	0.0945	0.0998	0.0965	0.0908	0.0900	0.0887	0.0896	0.0888	0.0869	0.0862	0.0854	0.0862	0.0940	0.0906	0.0889	0.0892	0.0881	0.0873	0.0874	0.0893	0.0865	0.0859	0.0855	0.0843	0.0649	0.0643	0.0640	0.0640	0.0641	0.0627	0.0636	0.0669	0.0638	0.0650	0.0640	0.0649	0.0664	0.0647	0.0648	0.0652	0.0646	0.0646	0.0650	0.0641	0.0649	0.0640	0.0641	0.0664
19=20:37:00	16684	298	0.0962	0.0984	0.0994	0.0965	0.0958	0.0928	0.0955	0.0972	0.0932	0.0912	0.0879	0.0866	0.1002	0.0958	0.0961	0.0943	0.0949	0.0923	0.0973	0.0961	0.0921	0.0891	0.0870	0.0868	0.0950	0.1001	0.0990	0.0959	0.0934	0.0890	0.0973	0.0921	0.0887	0.0879	0.0924	0.0858	0.1033	0.0954	0.0966	0.0936	0.0925	0.0922	0.0876	0.0890	0.0866	0.0855	0.0840	0.0855	0.0938	0.0998	0.0943	0.0900	0.0899	0.0885	0.0904	0.0878	0.0877	0.0858	0.0829	0.0860	0.0945	0.0904	0.0900	0.0865	0.0868	0.0865	0.0872	0.0898	0.0848	0.0847	0.0838	0.0838	0.0641	0.0640	0.0629	0.0631	0.0632	0.0628	0.0633	0.0660	0.0628	0.0645	0.0633	0.0637	0.0652	0.0640	0.0633	0.0641	0.0636	0.0642	0.0640	0.0635	0.0640	0.0633	0.0636	0.0655
20=20:51:41	17565	298	0.1018	0.1019	0.1028	0.1000	0.0973	0.0954	0.0991	0.1008	0.0968	0.0927	0.0887	0.0884	0.1039	0.1008	0.1017	0.0994	0.0978	0.0927	0.1006	0.0990	0.0949	0.0922	0.0880	0.0881	0.1006	0.1062	0.1011	0.0994	0.0957	0.0913	0.1000	0.0950	0.0912	0.0901	0.0871	0.0871	0.1052	0.0990	0.1005	0.0962	0.0948	0.0938	0.0905	0.0911	0.0881	0.0872	0.0858	0.0862	0.0996	0.1026	0.0946	0.0917	0.0906	0.0894	0.0915	0.0891	0.0880	0.0873	0.0852	0.0867	0.0955	0.0934	0.0901	0.0886	0.0879	0.0879	0.0876	0.0905	0.0866	0.0871	0.0850	0.0846	0.0648	0.0645	0.0638	0.0637	0.0642	0.0626	0.0637	0.0668	0.0640	0.0649	0.0637	0.0646	0.0661	0.0646	0.0643	0.0654	0.0648	0.0648	0.0645	0.0644	0.0649	0.0641	0.0644	0.0665
21=21:06:22	18446	298	0.1021	0.1042	0.1048	0.1029	0.0987	0.0957	0.1010	0.1031	0.0982	0.0933	0.0892	0.0875	0.1066	0.1027	0.1019	0.1010	0.0985	0.0954	0.1035	0.0988	0.0950	0.0926	0.0888	0.0881	0.1014	0.1068	0.1037	0.0992	0.0950	0.0912	0.1008	0.0942	0.0901	0.0903	0.0888	0.0867	0.1091	0.1015	0.1024	0.0969	0.0953	0.0938	0.0899	0.0911	0.0886	0.0876	0.0859	0.0859	0.0996	0.1050	0.0968	0.0914	0.0900	0.0895	0.0905	0.0896	0.0892	0.0875	0.0846	0.0873	0.0992	0.0943	0.0917	0.0883	0.0880	0.0874	0.0887	0.0901	0.0867	0.0864	0.0853	0.0849	0.0640	0.0639	0.0630	0.0619	0.0633	0.0634	0.0632	0.0666	0.0640	0.0646	0.0636	0.0644	0.0659	0.0634	0.0640	0.0648	0.0644	0.0645	0.0643	0.0639	0.0636	0.0631	0.0636	0.0654
22=21:21:03	19327	298	0.1063	0.1088	0.1104	0.1072	0.1021	0.0981	0.1033	0.1053	0.1003	0.0947	0.0903	0.0884	0.1096	0.1118	0.1060	0.1030	0.1002	0.0936	0.1073	0.1025	0.0968	0.0931	0.0894	0.0881	0.1049	0.1126	0.1053	0.1024	0.0968	0.0930	0.1024	0.0969	0.0919	0.0903	0.0881	0.0883	0.1126	0.1036	0.1065	0.0982	0.0963	0.0951	0.0923	0.0917	0.0894	0.0872	0.0863	0.0872	0.1032	0.1068	0.0970	0.0928	0.0921	0.0905	0.0927	0.0906	0.0869	0.0876	0.0852	0.0879	0.1008	0.0942	0.0914	0.0884	0.0889	0.0885	0.0883	0.0911	0.0875	0.0886	0.0854	0.0856	0.0646	0.0638	0.0634	0.0635	0.0641	0.0632	0.0637	0.0673	0.0640	0.0650	0.0639	0.0646	0.0660	0.0645	0.0638	0.0653	0.0644	0.0652	0.0637	0.0640	0.0646	0.0640	0.0645	0.0661
23=21:35:44	20208	298	0.1104	0.1098	0.1120	0.1102	0.1030	0.0996	0.1055	0.1081	0.1018	0.0959	0.0903	0.0884	0.1155	0.1101	0.1086	0.1077	0.1022	0.0963	0.1098	0.1035	0.0969	0.0945	0.0907	0.0880	0.1094	0.1142	0.1074	0.1025	0.0973	0.0927	0.1039	0.0975	0.0926	0.0907	0.0898	0.0887	0.1139	0.1073	0.1098	0.1004	0.0970	0.0944	0.0931	0.0909	0.0903	0.0888	0.0862	0.0872	0.1059	0.1079	0.0979	0.0932	0.0916	0.0910	0.0925	0.0915	0.0884	0.0876	0.0857	0.0879	0.1009	0.0946	0.0924	0.0894	0.0902	0.0888	0.0893	0.0899	0.0878	0.0878	0.0855	0.0849	0.0642	0.0637	0.0634	0.0633	0.0631	0.0634	0.0632	0.0663	0.0630	0.0635	0.0634	0.0638	0.0658	0.0646	0.0633	0.0647	0.0643	0.0643	0.0644	0.0637	0.0643	0.0632	0.0638	0.0661
24=21:50:25	21089	298	0.1164	0.1164	0.1209	0.1181	0.1082	0.1027	0.1124	0.1161	0.1077	0.0985	0.0922	0.0901	0.1214	0.1150	0.1131	0.1107	0.1053	0.0974	0.1154	0.1076	0.0998	0.0961	0.0924	0.0908	0.1142	0.1224	0.1150	0.1067	0.0988	0.0943	0.1099	0.1025	0.0945	0.0933	0.0911	0.0909	0.1189	0.1115	0.1144	0.1029	0.0990	0.0967	0.0938	0.0942	0.0921	0.0893	0.0876	0.0884	0.1103	0.1117	0.1021	0.0950	0.0948	0.0918	0.0968	0.0930	0.0904	0.0903	0.0864	0.0885	0.1017	0.0964	0.0939	0.0913	0.0902	0.0904	0.0912	0.0932	0.0885	0.0889	0.0865	0.0871	0.0650	0.0652	0.0642	0.0641	0.0651	0.0638	0.0638	0.0675	0.0641	0.0657	0.0644	0.0653	0.0665	0.0655	0.0654	0.0653	0.0647	0.0653	0.0655	0.0647	0.0652	0.0644	0.0644	0.0672
25=22:05:05	21970	298	0.1229	0.1202	0.1221	0.1180	0.1094	0.1030	0.1151	0.1187	0.1052	0.0981	0.0929	0.0907	0.1260	0.1189	0.1175	0.1145	0.1046	0.0972	0.1199	0.1108	0.0998	0.0963	0.0917	0.0908	0.1196	0.1254	0.1198	0.1087	0.1004	0.0941	0.1108	0.1017	0.0947	0.0930	0.0911	0.0898	0.1239	0.1155	0.1174	0.1033	0.0986	0.0981	0.0943	0.0956	0.0907	0.0897	0.0872	0.0879	0.1126	0.1102	0.0996	0.0952	0.0937	0.0911	0.0957	0.0923	0.0910	0.0892	0.0864	0.0879	0.1032	0.1002	0.0935	0.0916	0.0895	0.0901	0.0908	0.0936	0.0891	0.0886	0.0857	0.0864	0.0647	0.0642	0.0627	0.0638	0.0639	0.0634	0.0640	0.0668	0.0637	0.0646	0.0627	0.0643	0.0659	0.0649	0.0639	0.0653	0.0641	0.0644	0.0645	0.0638	0.0644	0.0633	0.0638	0.0660
26=22:19:46	22851	298	0.1241	0.1289	0.1332	0.1237	0.1114	0.1033	0.1226	0.1246	0.1092	0.1007	0.0945	0.0915	0.1331	0.1256	0.1208	0.1193	0.1076	0.0998	0.1260	0.1128	0.1017	0.0979	0.0929	0.0912	0.1232	0.1291	0.1214	0.1105	0.1016	0.0967	0.1176	0.1043	0.0967	0.0934	0.0912	0.0907	0.1328	0.1200	0.1197	0.1057	0.1000	0.0985	0.0946	0.0959	0.0925	0.0893	0.0881	0.0887	0.1153	0.1154	0.1031	0.0983	0.0942	0.0928	0.0978	0.0934	0.0911	0.0894	0.0874	0.0898	0.1064	0.0990	0.0945	0.0904	0.0912	0.0907	0.0922	0.0940	0.0893	0.0886	0.0867	0.0868	0.0646	0.0642	0.0637	0.0635	0.0639	0.0630	0.0637	0.0671	0.0635	0.0652	0.0637	0.0644	0.0663	0.0651	0.0644	0.0653	0.0645	0.0650	0.0639	0.0642	0.0647	0.0639	0.0643	0.0666
27=22:34:27	23732	301	0.1300	0.1332	0.1330	0.1252	0.1134	0.1045	0.1266	0.1309	0.1100	0.1004	0.0944	0.0898	0.1356	0.1320	0.1250	0.1226	0.1084	0.0997	0.1325	0.1167	0.1026	0.0978	0.0917	0.0902	0.1296	0.1339	0.1261	0.1115	0.1014	0.0949	0.1183	0.1038	0.0970	0.0932	0.0920	0.0893	0.1416	0.1243	0.1233	0.1066	0.1005	0.0986	0.0938	0.0964	0.0922	0.0879	0.0879	0.0878	0.1185	0.1146	0.1012	0.0968	0.0941	0.0932	0.0968	0.0929	0.0906	0.0893	0.0863	0.0889	0.1102	0.0996	0.0951	0.0908	0.0917	0.0892	0.0913	0.0922	0.0893	0.0887	0.0869	0.0867	0.0646	0.0634	0.0620	0.0629	0.0631	0.0626	0.0632	0.0662	0.0630	0.0640	0.0618	0.0636	0.0651	0.0642	0.0637	0.0643	0.0632	0.0639	0.0637	0.0637	0.0638	0.0627	0.0634	0.0653
28=22:49:08	24613	298	0.1381	0.1405	0.1429	0.1383	0.1182	0.1073	0.1335	0.1372	0.1214	0.1046	0.0965	0.0922	0.1470	0.1395	0.1311	0.1274	0.1116	0.1012	0.1398	0.1192	0.1078	0.1007	0.0946	0.0916	0.1368	0.1461	0.1286	0.1159	0.1044	0.0960	0.1233	0.1078	0.0978	0.0939	0.0938	0.0920	0.1483	0.1312	0.1308	0.1091	0.1024	0.0998	0.0951	0.0975	0.0939	0.0914	0.0886	0.0895	0.1249	0.1194	0.1038	0.0975	0.0958	0.0932	0.0991	0.0954	0.0921	0.0908	0.0868	0.0907	0.1102	0.0996	0.0971	0.0917	0.0920	0.0915	0.0931	0.0941	0.0887	0.0915	0.0874	0.0865	0.0646	0.0643	0.0632	0.0638	0.0643	0.0633	0.0638	0.0663	0.0637	0.0646	0.0638	0.0643	0.0663	0.0645	0.0640	0.0638	0.0643	0.0644	0.0650	0.0639	0.0646	0.0639	0.0640	0.0658
29=23:03:49	25494	298	0.1414	0.1483	0.1513	0.1408	0.1192	0.1086	0.1424	0.1476	0.1171	0.1046	0.0969	0.0928	0.1540	0.1502	0.1363	0.1319	0.1124	0.1023	0.1466	0.1255	0.1085	0.1014	0.0955	0.0924	0.1436	0.1519	0.1366	0.1176	0.1045	0.0967	0.1260	0.1104	0.0989	0.0958	0.0946	0.0922	0.1580	0.1359	0.1351	0.1111	0.1041	0.1006	0.0959	0.0988	0.0945	0.0918	0.0897	0.0896	0.1253	0.1185	0.1081	0.0976	0.0954	0.0944	0.0990	0.0955	0.0924	0.0907	0.0877	0.0902	0.1116	0.1007	0.0981	0.0915	0.0923	0.0912	0.0946	0.0941	0.0901	0.0904	0.0874	0.0880	0.0646	0.0641	0.0634	0.0634	0.0640	0.0631	0.0635	0.0667	0.0625	0.0649	0.0642	0.0647	0.0660	0.0647	0.0644	0.0653	0.0643	0.0647	0.0647	0.0639	0.0650	0.0638	0.0642	0.0662
30=23:18:30	26375	298	0.1575	0.1607	0.1623	0.1532	0.1268	0.1110	0.1485	0.1541	0.1237	0.1074	0.0987	0.0928	0.1715	0.1581	0.1435	0.1407	0.1136	0.1028	0.1578	0.1292	0.1108	0.1028	0.0956	0.0930	0.1522	0.1620	0.1416	0.1223	0.1061	0.0994	0.1340	0.1130	0.1005	0.0950	0.0945	0.0937	0.1678	0.1445	0.1404	0.1131	0.1050	0.1006	0.0972	0.0993	0.0958	0.0927	0.0896	0.0897	0.1320	0.1262	0.1059	0.1002	0.0973	0.0956	0.1021	0.0979	0.0937	0.0896	0.0885	0.0915	0.1149	0.1022	0.0986	0.0935	0.0933	0.0918	0.0959	0.0943	0.0914	0.0898	0.0887	0.0882	0.0642	0.0643	0.0631	0.0636	0.0633	0.0636	0.0628	0.0665	0.0636	0.0647	0.0638	0.0641	0.0656	0.0645	0.0636	0.0649	0.0646	0.0640	0.0646	0.0638	0.0649	0.0637	0.0639	0.0659
31=23:33:14	27259	301	0.1640	0.1687	0.1713	0.1610	0.1252	0.1125	0.1589	0.1649	0.1256	0.1091	0.0976	0.0933	0.1771	0.1698	0.1503	0.1450	0.1164	0.1030	0.1693	0.1332	0.1133	0.1038	0.0970	0.0923	0.1660	0.1729	0.1470	0.1224	0.1060	0.0975	0.1332	0.1136	0.1018	0.0969	0.0951	0.0921	0.1822	0.1507	0.1473	0.1133	0.1043	0.1006	0.0981	0.1005	0.0959	0.0934	0.0898	0.0897	0.1350	0.1232	0.1069	0.0982	0.0960	0.0933	0.1027	0.0954	0.0948	0.0909	0.0875	0.0904	0.1147	0.1026	0.0999	0.0945	0.0922	0.0921	0.0939	0.0948	0.0912	0.0910	0.0868	0.0869	0.0638	0.0628	0.0622	0.0624	0.0630	0.0625	0.0622	0.0658	0.0627	0.0633	0.0625	0.0634	0.0645	0.0630	0.0628	0.0643	0.0632	0.0634	0.0636	0.0630	0.0632	0.0619	0.0633	0.0649
32=23:47:55	28140	301	0.1777	0.1805	0.1833	0.1685	0.1279	0.1143	0.1661	0.1745	0.1292	0.1111	0.1010	0.0933	0.1940	0.1827	0.1626	0.1527	0.1185	0.1042	0.1802	0.1402	0.1172	0.1080	0.0968	0.0942	0.1744	0.1833	0.1545	0.1254	0.1076	0.0987	0.1396	0.1175	0.1035	0.0981	0.0947	0.0930	0.1935	0.1595	0.1546	0.1155	0.1070	0.1034	0.0996	0.1021	0.0973	0.0936	0.0902	0.0905	0.1393	0.1245	0.1084	0.1006	0.0978	0.0945	0.1038	0.0975	0.0938	0.0916	0.0894	0.0901	0.1186	0.1035	0.0990	0.0938	0.0942	0.0926	0.0960	0.0962	0.0925	0.0919	0.0884	0.0885	0.0644	0.0632	0.0628	0.0631	0.0631	0.0626	0.0632	0.0663	0.0636	0.0642	0.0633	0.0640	0.0658	0.0640	0.0643	0.0650	0.0635	0.0641	0.0631	0.0633	0.0642	0.0632	0.0639	0.0663
33=00:02:36	29021	298	0.1900	0.1965	0.2044	0.1804	0.1316	0.1158	0.1817	0.1868	0.1358	0.1170	0.1023	0.0963	0.2058	0.1960	0.1687	0.1608	0.1217	0.1059	0.1937	0.1470	0.1188	0.1081	0.0996	0.0953	0.1925	0.1953	0.1624	0.1295	0.1093	0.1005	0.1508	0.1209	0.1048	0.1007	0.0977	0.0954	0.2051	0.1711	0.1609	0.1184	0.1091	0.1049	0.1007	0.1028	0.0997	0.0944	0.0927	0.0917	0.1487	0.1299	0.1095	0.1022	0.0996	0.0963	0.1071	0.0997	0.0950	0.0929	0.0888	0.0933	0.1187	0.1051	0.1008	0.0957	0.0935	0.0935	0.0990	0.0970	0.0938	0.0919	0.0893	0.0894	0.0641	0.0641	0.0630	0.0621	0.0637	0.0635	0.0633	0.0667	0.0634	0.0647	0.0637	0.0641	0.0655	0.0642	0.0639	0.0651	0.0641	0.0645	0.0643	0.0632	0.0642	0.0633	0.0634	0.0661
34=00:17:17	29902	298	0.1976	0.2126	0.2148	0.1893	0.1371	0.1184	0.1931	0.2001	0.1413	0.1169	0.1044	0.0953	0.2221	0.2093	0.1793	0.1690	0.1226	0.1067	0.2056	0.1561	0.1225	0.1121	0.1003	0.0965	0.1975	0.2102	0.1761	0.1313	0.1108	0.1005	0.1577	0.1273	0.1079	0.0999	0.0988	0.0962	0.2228	0.1836	0.1682	0.1209	0.1086	0.1056	0.1005	0.1045	0.0987	0.0952	0.0920	0.0923	0.1501	0.1323	0.1103	0.1031	0.0993	0.0975	0.1079	0.0989	0.0963	0.0928	0.0892	0.0921	0.1212	0.1065	0.1007	0.0948	0.0949	0.0933	0.0994	0.0976	0.0939	0.0918	0.0906	0.0892	0.0641	0.0638	0.0634	0.0628	0.0636	0.0629	0.0622	0.0663	0.0636	0.0647	0.0634	0.0641	0.0652	0.0640	0.0639	0.0646	0.0635	0.0640	0.0640	0.0634	0.0640	0.0631	0.0636	0.0657
35=00:31:58	30783	298	0.2170	0.2268	0.2345	0.2031	0.1408	0.1209	0.2141	0.2198	0.1473	0.1217	0.1061	0.0972	0.2358	0.2282	0.1889	0.1777	0.1255	0.1079	0.2253	0.1654	0.1278	0.1108	0.1017	0.0981	0.2169	0.2215	0.1815	0.1363	0.1122	0.1027	0.1667	0.1303	0.1097	0.1020	0.1004	0.0968	0.2428	0.1955	0.1804	0.1242	0.1110	0.1058	0.1016	0.1078	0.1008	0.0960	0.0927	0.0931	0.1590	0.1347	0.1162	0.1034	0.1003	0.0996	0.1119	0.1012	0.0982	0.0948	0.0908	0.0937	0.1243	0.1087	0.1026	0.0957	0.0954	0.0948	0.1014	0.0990	0.0958	0.0934	0.0908	0.0896	0.0649	0.0642	0.0631	0.0635	0.0637	0.0634	0.0625	0.0671	0.0634	0.0647	0.0635	0.0647	0.0656	0.0645	0.0638	0.0654	0.0642	0.0636	0.0644	0.0634	0.0644	0.0636	0.0637	0.0662
36=00:46:39	31664	298	0.2286	0.2480	0.2547	0.2277	0.1482	0.1242	0.2320	0.2406	0.1572	0.1250	0.1084	0.0997	0.2620	0.2472	0.2040	0.1885	0.1284	0.1095	0.2489	0.1684	0.1339	0.1169	0.1053	0.0990	0.2341	0.2415	0.1961	0.1411	0.1156	0.1037	0.1753	0.1352	0.1139	0.1039	0.1021	0.0981	0.2565	0.2099	0.1901	0.1266	0.1116	0.1072	0.1033	0.1082	0.1036	0.0986	0.0933	0.0940	0.1647	0.1411	0.1144	0.1058	0.1016	0.1005	0.1156	0.1031	0.0989	0.0956	0.0928	0.0947	0.1257	0.1095	0.1041	0.0973	0.0966	0.0942	0.1032	0.0999	0.0970	0.0962	0.0918	0.0916	0.0651	0.0642	0.0630	0.0636	0.0642	0.0639	0.0634	0.0675	0.0641	0.0648	0.0627	0.0648	0.0658	0.0641	0.0643	0.0653	0.0646	0.0647	0.0651	0.0643	0.0638	0.0637	0.0646	0.0667
37=01:01:20	32545	298	0.2479	0.2627	0.2698	0.2394	0.1459	0.1242	0.2440	0.2511	0.1612	0.1279	0.1097	0.0991	0.2773	0.2639	0.2133	0.1981	0.1311	0.1099	0.2639	0.1827	0.1349	0.1182	0.1048	0.0986	0.2521	0.2518	0.2024	0.1400	0.1210	0.1032	0.1817	0.1388	0.1137	0.1039	0.1033	0.0972	0.2833	0.2239	0.2023	0.1271	0.1138	0.1068	0.1053	0.1117	0.1036	0.0970	0.0934	0.0940	0.1697	0.1404	0.1146	0.1056	0.0999	0.0986	0.1155	0.1028	0.0989	0.0945	0.0910	0.0944	0.1275	0.1099	0.1037	0.0965	0.0960	0.0952	0.1039	0.1003	0.0958	0.0944	0.0907	0.0899	0.0641	0.0636	0.0628	0.0624	0.0636	0.0632	0.0631	0.0663	0.0631	0.0649	0.0631	0.0643	0.0652	0.0631	0.0637	0.0650	0.0638	0.0639	0.0640	0.0634	0.0630	0.0630	0.0636	0.0656
38=01:16:01	33426	298	0.2728	0.2873	0.2923	0.2613	0.1584	0.1270	0.2635	0.2756	0.1693	0.1338	0.1141	0.1018	0.3106	0.2897	0.2313	0.2151	0.1343	0.1105	0.2944	0.1894	0.1441	0.1220	0.1057	0.1019	0.2732	0.2790	0.2167	0.1456	0.1164	0.1036	0.1937	0.1463	0.1175	0.1055	0.1041	0.1007	0.3103	0.2413	0.2151	0.1319	0.1140	0.1083	0.1042	0.1119	0.1047	0.0995	0.0943	0.0949	0.1852	0.1444	0.1140	0.1069	0.1025	0.0997	0.1195	0.1033	0.1000	0.0961	0.0912	0.0949	0.1296	0.1108	0.1047	0.0974	0.0971	0.0966	0.1058	0.1001	0.0982	0.0962	0.0917	0.0910	0.0642	0.0637	0.0633	0.0633	0.0634	0.0633	0.0626	0.0662	0.0633	0.0647	0.0633	0.0640	0.0653	0.0644	0.0639	0.0647	0.0638	0.0640	0.0647	0.0637	0.0646	0.0635	0.0637	0.0658
39=01:30:42	34307	298	0.2953	0.3135	0.3272	0.2880	0.1627	0.1311	0.2991	0.2980	0.1794	0.1347	0.1149	0.1006	0.3345	0.3179	0.2443	0.2286	0.1368	0.1105	0.3088	0.2045	0.1493	0.1207	0.1086	0.1022	0.2975	0.2996	0.2309	0.1537	0.1176	0.1047	0.2102	0.1525	0.1215	0.1063	0.1047	0.1011	0.3377	0.2578	0.2299	0.1327	0.1160	0.1096	0.1043	0.1155	0.1062	0.0997	0.0950	0.0933	0.1903	0.1458	0.1188	0.1075	0.1040	0.1010	0.1226	0.1054	0.1008	0.0964	0.0932	0.0956	0.1308	0.1122	0.1045	0.0967	0.0963	0.0964	0.1051	0.1013	0.0978	0.0956	0.0910	0.0912	0.0631	0.0628	0.0619	0.0626	0.0615	0.0622	0.0622	0.0656	0.0626	0.0640	0.0625	0.0636	0.0645	0.0629	0.0627	0.0645	0.0629	0.0638	0.0635	0.0618	0.0632	0.0625	0.0625	0.0648
40=01:45:23	35188	298	0.3141	0.3444	0.3469	0.2976	0.1654	0.1322	0.3143	0.3200	0.1889	0.1424	0.1182	0.1030	0.3679	0.3459	0.2620	0.2397	0.1388	0.1123	0.3366	0.2174	0.1565	0.1284	0.1108	0.1050	0.3233	0.3203	0.2487	0.1568	0.1193	0.1066	0.2263	0.1597	0.1231	0.1079	0.1081	0.0996	0.3717	0.2733	0.2415	0.1343	0.1171	0.1104	0.1051	0.1192	0.1070	0.1003	0.0960	0.0953	0.1983	0.1489	0.1186	0.1082	0.1051	0.1008	0.1240	0.1065	0.1004	0.0974	0.0934	0.0959	0.1382	0.1127	0.1059	0.0987	0.0965	0.0966	0.1079	0.1036	0.0994	0.0985	0.0907	0.0921	0.0638	0.0631	0.0620	0.0620	0.0630	0.0624	0.0627	0.0661	0.0625	0.0637	0.0626	0.0635	0.0646	0.0629	0.0632	0.0644	0.0633	0.0635	0.0638	0.0630	0.0630	0.0632	0.0628	0.0652
41=02:00:04	36069	298	0.3376	0.3683	0.3745	0.3201	0.1716	0.1325	0.3322	0.3535	0.2027	0.1494	0.1222	0.1026	0.4005	0.3687	0.2785	0.2509	0.1414	0.1155	0.3683	0.2330	0.1622	0.1325	0.1132	0.1033	0.3471	0.3436	0.2573	0.1574	0.1233	0.1064	0.2390	0.1683	0.1276	0.1099	0.1085	0.1009	0.4080	0.2989	0.2586	0.1401	0.1185	0.1110	0.1063	0.1227	0.1108	0.1038	0.0959	0.0967	0.2071	0.1566	0.1195	0.1090	0.1051	0.1003	0.1294	0.1106	0.1046	0.0971	0.0940	0.0964	0.1414	0.1169	0.1074	0.0988	0.0976	0.0970	0.1114	0.1036	0.0989	0.0982	0.0931	0.0916	0.0636	0.0632	0.0622	0.0626	0.0630	0.0623	0.0615	0.0659	0.0632	0.0640	0.0632	0.0632	0.0647	0.0638	0.0631	0.0641	0.0634	0.0628	0.0637	0.0631	0.0633	0.0634	0.0629	0.0654
42=02:14:45	36950	301	0.3719	0.3985	0.4140	0.3552	0.1818	0.1359	0.3658	0.3831	0.2183	0.1552	0.1236	0.1051	0.4254	0.4049	0.2938	0.2748	0.1457	0.1165	0.3991	0.2492	0.1716	0.1329	0.1175	0.1066	0.3810	0.3795	0.2771	0.1639	0.1244	0.1090	0.2565	0.1751	0.1307	0.1126	0.1114	0.1022	0.4431	0.3243	0.2758	0.1434	0.1201	0.1116	0.1084	0.1231	0.1131	0.1019	0.0970	0.0979	0.2230	0.1602	0.1211	0.1110	0.1060	0.1019	0.1320	0.1137	0.1062	0.0991	0.0931	0.0981	0.1427	0.1158	0.1079	0.1004	0.0991	0.0978	0.1142	0.1052	0.1011	0.0977	0.0938	0.0920	0.0643	0.0632	0.0630	0.0632	0.0636	0.0630	0.0624	0.0666	0.0631	0.0644	0.0633	0.0640	0.0655	0.0646	0.0637	0.0650	0.0632	0.0643	0.0643	0.0636	0.0643	0.0634	0.0637	0.0659
43=02:29:26	37831	298	0.3987	0.4418	0.4491	0.3838	0.1904	0.1402	0.4026	0.4245	0.2321	0.1606	0.1291	0.1091	0.4686	0.4435	0.3273	0.2949	0.1503	0.1172	0.4407	0.2703	0.1804	0.1406	0.1192	0.1084	0.4085	0.4136	0.2981	0.1711	0.1269	0.1086	0.2774	0.1860	0.1370	0.1166	0.1158	0.1047	0.4732	0.3560	0.2950	0.1491	0.1231	0.1138	0.1091	0.1289	0.1168	0.1063	0.0991	0.0975	0.2330	0.1634	0.1236	0.1129	0.1067	0.1037	0.1362	0.1141	0.1065	0.1013	0.0959	0.1008	0.1468	0.1181	0.1097	0.1008	0.1001	0.0984	0.1181	0.1065	0.1028	0.0999	0.0950	0.0932	0.0640	0.0639	0.0655	0.0632	0.0638	0.0631	0.0631	0.0667	0.0630	0.0636	0.0635	0.0641	0.0658	0.0646	0.0634	0.0648	0.0642	0.0644	0.0647	0.0636	0.0643	0.0632	0.0638	0.0664
44=02:44:07	38712	298	0.4292	0.4679	0.4725	0.4123	0.1941	0.1448	0.4352	0.4392	0.2464	0.1700	0.1340	0.1081	0.4961	0.4681	0.3474	0.3166	0.1524	0.1174	0.4625	0.2884	0.1913	0.1450	0.1210	0.1113	0.4437	0.4422	0.3207	0.1762	0.1256	0.1095	0.2951	0.1969	0.1428	0.1170	0.1154	0.1069	0.5037	0.3824	0.3162	0.1473	0.1239	0.1142	0.1113	0.1309	0.1175	0.1080	0.0994	0.0969	0.2512	0.1675	0.1251	0.1140	0.1089	0.1028	0.1409	0.1166	0.1087	0.1026	0.0964	0.1005	0.1464	0.1226	0.1092	0.1011	0.1004	0.0985	0.1170	0.1078	0.1037	0.1007	0.0944	0.0927	0.0642	0.0637	0.0622	0.0622	0.0629	0.0628	0.0627	0.0658	0.0628	0.0644	0.0626	0.0638	0.0651	0.0626	0.0637	0.0642	0.0634	0.0638	0.0642	0.0636	0.0629	0.0632	0.0634	0.0650
45=02:58:49	39593	298	0.4638	0.4997	0.5037	0.4350	0.2008	0.1470	0.4661	0.4719	0.2655	0.1780	0.1376	0.1092	0.5332	0.5090	0.3729	0.3418	0.1551	0.1195	0.4993	0.3177	0.2030	0.1516	0.1259	0.1113	0.4843	0.4748	0.3387	0.1788	0.1273	0.1110	0.3173	0.2073	0.1477	0.1200	0.1167	0.1071	0.5489	0.4057	0.3397	0.1535	0.1261	0.1156	0.1128	0.1336	0.1206	0.1094	0.1014	0.0985	0.2671	0.1697	0.1263	0.1145	0.1102	0.1054	0.1458	0.1184	0.1111	0.1022	0.0957	0.1008	0.1509	0.1205	0.1111	0.1023	0.1005	0.0999	0.1229	0.1086	0.1060	0.1030	0.0958	0.0944	0.0636	0.0633	0.0626	0.0628	0.0629	0.0626	0.0618	0.0664	0.0630	0.0640	0.0630	0.0638	0.0650	0.0637	0.0639	0.0642	0.0628	0.0637	0.0639	0.0631	0.0640	0.0628	0.0629	0.0659
46=03:13:30	40474	298	0.4961	0.5366	0.5463	0.4767	0.2089	0.1500	0.4950	0.5136	0.2849	0.1861	0.1424	0.1116	0.5676	0.5472	0.4049	0.3569	0.1613	0.1201	0.5395	0.3415	0.2163	0.1530	0.1279	0.1144	0.5088	0.5034	0.3653	0.1844	0.1305	0.1126	0.3398	0.2243	0.1567	0.1252	0.1219	0.1107	0.5956	0.4398	0.3638	0.1565	0.1275	0.1184	0.1127	0.1400	0.1230	0.1101	0.1035	0.1000	0.2742	0.1748	0.1319	0.1154	0.1101	0.1060	0.1535	0.1202	0.1126	0.1044	0.0989	0.1023	0.1563	0.1225	0.1111	0.1029	0.1011	0.1011	0.1249	0.1109	0.1077	0.1028	0.0964	0.0954	0.0638	0.0640	0.0632	0.0632	0.0632	0.0627	0.0627	0.0671	0.0633	0.0643	0.0631	0.0642	0.0656	0.0646	0.0640	0.0655	0.0640	0.0641	0.0642	0.0640	0.0643	0.0633	0.0641	0.0663
47=03:28:11	41355	298	0.5337	0.5771	0.5843	0.5013	0.2182	0.1515	0.5381	0.5468	0.3042	0.1951	0.1484	0.1111	0.6260	0.5962	0.4274	0.3945	0.1669	0.1226	0.5679	0.3736	0.2284	0.1628	0.1326	0.1176	0.5499	0.5408	0.3849	0.1904	0.1309	0.1138	0.3753	0.2321	0.1586	0.1238	0.1210	0.1096	0.6410	0.4755	0.3900	0.1597	0.1307	0.1183	0.1135	0.1481	0.1238	0.1113	0.1045	0.1008	0.2940	0.1734	0.1300	0.1167	0.1094	0.1063	0.1592	0.1234	0.1126	0.1050	0.0991	0.1020	0.1658	0.1235	0.1139	0.1034	0.1037	0.1010	0.1279	0.1100	0.1081	0.1038	0.0984	0.0958	0.0644	0.0636	0.0629	0.0632	0.0634	0.0631	0.0631	0.0664	0.0632	0.0650	0.0629	0.0642	0.0655	0.0641	0.0631	0.0652	0.0639	0.0645	0.0642	0.0635	0.0642	0.0635	0.0637	0.0659
48=03:42:52	42236	298	0.5778	0.6174	0.6203	0.5462	0.2242	0.1545	0.5613	0.5978	0.3303	0.2079	0.1544	0.1165	0.6564	0.6294	0.4677	0.4172	0.1699	0.1252	0.6325	0.3919	0.2439	0.1713	0.1355	0.1184	0.5896	0.5816	0.4134	0.1956	0.1361	0.1138	0.3939	0.2524	0.1630	0.1295	0.1264	0.1125	0.6821	0.5149	0.4226	0.1669	0.1328	0.1198	0.1155	0.1515	0.1304	0.1159	0.1044	0.1020	0.3139	0.1880	0.1331	0.1188	0.1106	0.1058	0.1658	0.1237	0.1152	0.1063	0.1012	0.1059	0.1636	0.1267	0.1148	0.1045	0.1022	0.1017	0.1318	0.1144	0.1079	0.1052	0.0984	0.0967	0.0637	0.0634	0.0629	0.0631	0.0633	0.0626	0.0625	0.0661	0.0630	0.0641	0.0629	0.0640	0.0652	0.0639	0.0638	0.0647	0.0637	0.0640	0.0639	0.0622	0.0640	0.0633	0.0632	0.0662
49=03:57:33	43117	298	0.6167	0.6495	0.6615	0.5816	0.2294	0.1567	0.5997	0.6312	0.3573	0.2200	0.1611	0.1186	0.6825	0.6688	0.4972	0.4425	0.1729	0.1285	0.6621	0.4232	0.2589	0.1753	0.1420	0.1217	0.6216	0.6159	0.4468	0.1990	0.1372	0.1161	0.4255	0.2686	0.1733	0.1340	0.1270	0.1156	0.7275	0.5453	0.4500	0.1693	0.1321	0.1231	0.1150	0.1571	0.1336	0.1164	0.1068	0.1052	0.3281	0.1924	0.1355	0.1188	0.1108	0.1073	0.1728	0.1284	0.1177	0.1058	0.1003	0.1056	0.1636	0.1292	0.1145	0.1051	0.1029	0.1025	0.1359	0.1177	0.1116	0.1058	0.1006	0.0979	0.0642	0.0641	0.0635	0.0634	0.0633	0.0631	0.0621	0.0665	0.0633	0.0647	0.0632	0.0643	0.0653	0.0641	0.0638	0.0651	0.0639	0.0632	0.0643	0.0636	0.0641	0.0636	0.0640	0.0660
50=04:12:14	43998	298	0.6467	0.6930	0.7073	0.6316	0.2481	0.1628	0.6469	0.6671	0.3853	0.2364	0.1698	0.1190	0.7353	0.7084	0.5437	0.4811	0.1799	0.1273	0.7085	0.4513	0.2816	0.1841	0.1480	0.1253	0.6680	0.6638	0.4784	0.2122	0.1394	0.1181	0.4629	0.2883	0.1820	0.1344	0.1326	0.1189	0.7474	0.5909	0.4871	0.1713	0.1339	0.1228	0.1184	0.1646	0.1386	0.1177	0.1076	0.1052	0.3508	0.1922	0.1375	0.1226	0.1138	0.1094	0.1818	0.1316	0.1214	0.1082	0.1015	0.1060	0.1653	0.1292	0.1159	0.1050	0.1033	0.1032	0.1391	0.1180	0.1138	0.1075	0.1004	0.0981	0.0637	0.0633	0.0628	0.0620	0.0629	0.0627	0.0629	0.0665	0.0633	0.0645	0.0629	0.0638	0.0656	0.0635	0.0636	0.0650	0.0638	0.0641	0.0642	0.0631	0.0632	0.0630	0.0636	0.0659
51=04:26:55	44879	298	0.6808	0.7240	0.7494	0.6554	0.2621	0.1646	0.6778	0.7158	0.4135	0.2500	0.1750	0.1206	0.7611	0.7570	0.5715	0.5184	0.1830	0.1312	0.7414	0.4942	0.2984	0.1959	0.1532	0.1263	0.6964	0.6937	0.5070	0.2185	0.1429	0.1192	0.5043	0.3046	0.1895	0.1389	0.1343	0.1169	0.7952	0.6311	0.5125	0.1785	0.1361	0.1248	0.1188	0.1732	0.1438	0.1220	0.1086	0.1064	0.3746	0.1984	0.1368	0.1225	0.1121	0.1102	0.1920	0.1357	0.1232	0.1097	0.1030	0.1091	0.1724	0.1302	0.1174	0.1056	0.1055	0.1020	0.1454	0.1202	0.1145	0.1082	0.1030	0.0988	0.0642	0.0634	0.0624	0.0630	0.0637	0.0627	0.0626	0.0663	0.0632	0.0639	0.0623	0.0643	0.0652	0.0632	0.0637	0.0646	0.0638	0.0640	0.0641	0.0634	0.0632	0.0629	0.0640	0.0661
52=04:41:36	45760	298	0.7132	0.7502	0.7696	0.6943	0.2567	0.1698	0.7128	0.7385	0.4337	0.2613	0.1848	0.1257	0.7751	0.7709	0.6117	0.5425	0.1863	0.1322	0.7661	0.5303	0.3219	0.2013	0.1577	0.1309	0.7462	0.7287	0.5439	0.2230	0.1419	0.1176	0.5330	0.3290	0.2040	0.1434	0.1355	0.1200	0.7981	0.6740	0.5415	0.1816	0.1390	0.1260	0.1194	0.1803	0.1466	0.1247	0.1117	0.1076	0.3924	0.2006	0.1425	0.1229	0.1137	0.1101	0.2037	0.1387	0.1240	0.1107	0.1038	0.1101	0.1800	0.1327	0.1189	0.1064	0.1063	0.1052	0.1489	0.1200	0.1172	0.1098	0.1028	0.0995	0.0643	0.0640	0.0630	0.0636	0.0636	0.0633	0.0633	0.0666	0.0631	0.0647	0.0638	0.0644	0.0662	0.0641	0.0633	0.0648	0.0644	0.0642	0.0642	0.0634	0.0641	0.0634	0.0640	0.0656
53=04:56:17	46641	301	0.7352	0.7597	0.7825	0.7372	0.2808	0.1721	0.7502	0.7562	0.4738	0.2771	0.1945	0.1256	0.7878	0.8017	0.6456	0.5889	0.1955	0.1313	0.7661	0.5749	0.3436	0.2127	0.1630	0.1330	0.7607	0.7720	0.5674	0.2352	0.1459	0.1192	0.5813	0.3486	0.2163	0.1459	0.1439	0.1216	0.8138	0.7068	0.5861	0.1864	0.1420	0.1262	0.1214	0.1831	0.1508	0.1253	0.1125	0.1068	0.4207	0.2045	0.1410	0.1232	0.1136	0.1106	0.2142	0.1433	0.1244	0.1114	0.1053	0.1105	0.1782	0.1346	0.1199	0.1068	0.1051	0.1038	0.1567	0.1230	0.1185	0.1109	0.1028	0.1001	0.0637	0.0631	0.0627	0.0627	0.0627	0.0614	0.0625	0.0658	0.0626	0.0641	0.0635	0.0633	0.0646	0.0635	0.0632	0.0648	0.0638	0.0628	0.0632	0.0631	0.0637	0.0627	0.0635	0.0657
54=05:10:58	47522	298	0.7310	0.7684	0.7882	0.7603	0.3059	0.1790	0.7558	0.7702	0.5136	0.3019	0.2054	0.1306	0.7883	0.8075	0.6798	0.6382	0.1984	0.1364	0.7696	0.6140	0.3763	0.2291	0.1736	0.1403	0.7625	0.8107	0.6171	0.2518	0.1486	0.1250	0.6294	0.3794	0.2316	0.1531	0.1460	0.1289	0.8294	0.7505	0.6307	0.1969	0.1431	0.1293	0.1238	0.1969	0.1572	0.1290	0.1135	0.1119	0.4500	0.2158	0.1461	0.1300	0.1181	0.1126	0.2297	0.1496	0.1322	0.1159	0.1069	0.1139	0.1883	0.1365	0.1232	0.1084	0.1068	0.1063	0.1645	0.1265	0.1222	0.1129	0.1037	0.1021	0.0648	0.0645	0.0638	0.0636	0.0638	0.0633	0.0636	0.0673	0.0644	0.0649	0.0640	0.0646	0.0663	0.0648	0.0643	0.0654	0.0648	0.0648	0.0653	0.0634	0.0649	0.0639	0.0645	0.0662
55=05:25:39	48404	298	0.7415	0.7583	0.7740	0.7806	0.3133	0.1786	0.7480	0.7474	0.5437	0.3160	0.2151	0.1336	0.7964	0.7950	0.7220	0.6714	0.2011	0.1350	0.7650	0.6398	0.3986	0.2403	0.1799	0.1430	0.7706	0.8250	0.6529	0.2521	0.1529	0.1220	0.6525	0.4030	0.2412	0.1577	0.1467	0.1285	0.8200	0.7721	0.6708	0.1972	0.1437	0.1303	0.1248	0.2079	0.1654	0.1326	0.1158	0.1121	0.4881	0.2224	0.1487	0.1291	0.1178	0.1124	0.2331	0.1526	0.1336	0.1170	0.1090	0.1155	0.1909	0.1377	0.1211	0.1083	0.1070	0.1065	0.1693	0.1302	0.1236	0.1156	0.1059	0.1031	0.0646	0.0637	0.0632	0.0637	0.0628	0.0629	0.0623	0.0664	0.0635	0.0648	0.0635	0.0643	0.0656	0.0641	0.0642	0.0653	0.0640	0.0641	0.0641	0.0635	0.0649	0.0638	0.0638	0.0663
56=05:40:20	49285	298	0.7461	0.7689	0.7876	0.7775	0.3268	0.1851	0.7637	0.7634	0.5861	0.3393	0.2304	0.1376	0.8036	0.8068	0.7653	0.7214	0.2075	0.1412	0.7771	0.6928	0.4266	0.2577	0.1891	0.1470	0.7765	0.8209	0.6863	0.2646	0.1545	0.1255	0.6929	0.4350	0.2625	0.1673	0.1544	0.1345	0.8357	0.8022	0.7162	0.2058	0.1487	0.1336	0.1277	0.2229	0.1743	0.1382	0.1200	0.1136	0.5153	0.2254	0.1471	0.1303	0.1188	0.1145	0.2525	0.1595	0.1376	0.1216	0.1113	0.1189	0.1936	0.1416	0.1249	0.1116	0.1096	0.1081	0.1792	0.1327	0.1280	0.1178	0.1099	0.1036	0.0652	0.0649	0.0640	0.0642	0.0648	0.0639	0.0642	0.0676	0.0642	0.0647	0.0642	0.0653	0.0665	0.0656	0.0638	0.0661	0.0648	0.0653	0.0652	0.0645	0.0654	0.0644	0.0646	0.0671
57=05:55:01	50166	298	0.7397	0.7809	0.7962	0.7747	0.3463	0.1911	0.7607	0.7680	0.6264	0.3641	0.2452	0.1397	0.7912	0.8144	0.7868	0.7594	0.2069	0.1417	0.7769	0.7177	0.4548	0.2701	0.1949	0.1527	0.7687	0.8216	0.7305	0.2732	0.1542	0.1254	0.7362	0.4666	0.2735	0.1735	0.1610	0.1366	0.8334	0.8040	0.7551	0.2128	0.1493	0.1331	0.1277	0.2303	0.1794	0.1419	0.1204	0.1158	0.5423	0.2354	0.1528	0.1310	0.1201	0.1155	0.2739	0.1646	0.1412	0.1200	0.1112	0.1175	0.2019	0.1428	0.1256	0.1106	0.1095	0.1076	0.1850	0.1346	0.1300	0.1175	0.1087	0.1034	0.0639	0.0634	0.0628	0.0629	0.0629	0.0628	0.0618	0.0663	0.0632	0.0640	0.0632	0.0638	0.0648	0.0638	0.0633	0.0643	0.0639	0.0635	0.0643	0.0634	0.0639	0.0632	0.0636	0.0656
58=06:09:42	51047	298	0.7635	0.7782	0.7908	0.7813	0.3532	0.1932	0.7565	0.7614	0.6577	0.3809	0.2594	0.1450	0.8056	0.8022	0.8145	0.7778	0.2192	0.1400	0.7893	0.7430	0.4987	0.2848	0.2087	0.1605	0.7879	0.8252	0.7573	0.2850	0.1594	0.1261	0.7454	0.5056	0.2904	0.1802	0.1638	0.1395	0.8364	0.8050	0.7920	0.2163	0.1526	0.1357	0.1322	0.2432	0.1888	0.1446	0.1234	0.1169	0.5732	0.2381	0.1509	0.1324	0.1222	0.1163	0.2886	0.1719	0.1434	0.1235	0.1135	0.1202	0.2104	0.1441	0.1263	0.1127	0.1099	0.1076	0.1967	0.1400	0.1328	0.1200	0.1102	0.1054	0.0645	0.0641	0.0632	0.0630	0.0635	0.0634	0.0634	0.0666	0.0637	0.0653	0.0634	0.0650	0.0657	0.0645	0.0644	0.0657	0.0642	0.0649	0.0647	0.0636	0.0642	0.0637	0.0642	0.0662
59=06:24:23	51928	298	0.7497	0.7774	0.8022	0.7836	0.3794	0.1954	0.7697	0.7796	0.6821	0.4141	0.2760	0.1487	0.8061	0.8152	0.8032	0.8147	0.2258	0.1460	0.7903	0.7507	0.5276	0.3124	0.2211	0.1662	0.7765	0.8299	0.7932	0.2929	0.1589	0.1283	0.7713	0.5332	0.3110	0.1879	0.1717	0.1447	0.8309	0.8195	0.8127	0.2256	0.1531	0.1389	0.1318	0.2608	0.1964	0.1518	0.1262	0.1180	0.6173	0.2444	0.1560	0.1359	0.1201	0.1166	0.3042	0.1789	0.1501	0.1256	0.1133	0.1222	0.2083	0.1476	0.1288	0.1121	0.1118	0.1107	0.2065	0.1419	0.1355	0.1205	0.1116	0.1062	0.0643	0.0641	0.0634	0.0637	0.0637	0.0632	0.0637	0.0671	0.0637	0.0651	0.0639	0.0648	0.0661	0.0648	0.0644	0.0652	0.0648	0.0647	0.0641	0.0641	0.0647	0.0641	0.0647	0.0665
60=06:39:04	52809	298	0.7551	0.7786	0.7978	0.7854	0.3918	0.2023	0.7620	0.7843	0.7109	0.4407	0.2903	0.1570	0.8013	0.8071	0.8151	0.8060	0.2309	0.1458	0.7936	0.7475	0.5717	0.3288	0.2326	0.1744	0.7914	0.8241	0.8099	0.3122	0.1597	0.1288	0.7642	0.5769	0.3295	0.1973	0.1770	0.1470	0.8307	0.8212	0.8189	0.2304	0.1557	0.1410	0.1318	0.2786	0.2057	0.1551	0.1296	0.1203	0.6479	0.2495	0.1551	0.1349	0.1227	0.1184	0.3249	0.1826	0.1558	0.1272	0.1150	0.1239	0.2152	0.1491	0.1298	0.1141	0.1119	0.1101	0.2146	0.1447	0.1388	0.1219	0.1131	0.1065	0.0645	0.0640	0.0633	0.0637	0.0639	0.0635	0.0632	0.0664	0.0636	0.0651	0.0635	0.0647	0.0662	0.0646	0.0649	0.0648	0.0644	0.0647	0.0650	0.0639	0.0648	0.0642	0.0643	0.0662
61=06:53:45	53690	298	0.7583	0.7864	0.8001	0.7876	0.4261	0.2081	0.7602	0.7856	0.7231	0.4747	0.3138	0.1599	0.8142	0.8086	0.8200	0.8079	0.2393	0.1461	0.7943	0.7491	0.6172	0.3500	0.2477	0.1837	0.7766	0.8321	0.8157	0.3217	0.1643	0.1293	0.7703	0.6217	0.3533	0.2052	0.1851	0.1538	0.8414	0.8232	0.8295	0.2373	0.1573	0.1393	0.1342	0.2935	0.2182	0.1603	0.1315	0.1217	0.6764	0.2627	0.1586	0.1395	0.1233	0.1168	0.3505	0.1931	0.1603	0.1288	0.1168	0.1261	0.2219	0.1509	0.1304	0.1143	0.1124	0.1108	0.2269	0.1476	0.1432	0.1253	0.1156	0.1073	0.0639	0.0630	0.0636	0.0624	0.0631	0.0626	0.0628	0.0660	0.0628	0.0639	0.0634	0.0635	0.0651	0.0637	0.0625	0.0643	0.0635	0.0638	0.0638	0.0634	0.0641	0.0627	0.0635	0.0658
62=07:08:28	54572	298	0.7618	0.7848	0.8009	0.7854	0.4469	0.2141	0.7705	0.7922	0.7258	0.5015	0.3298	0.1667	0.8110	0.8166	0.8200	0.8206	0.2485	0.1507	0.8022	0.7517	0.6490	0.3733	0.2622	0.1885	0.7853	0.8298	0.8130	0.3328	0.1680	0.1300	0.7726	0.6499	0.3805	0.2166	0.1956	0.1539	0.8468	0.8247	0.8301	0.2461	0.1621	0.1430	0.1364	0.3121	0.2298	0.1682	0.1338	0.1243	0.7131	0.2696	0.1616	0.1391	0.1246	0.1192	0.3759	0.2051	0.1665	0.1340	0.1210	0.1275	0.2299	0.1534	0.1344	0.1147	0.1134	0.1115	0.2393	0.1558	0.1496	0.1313	0.1177	0.1111	0.0647	0.0644	0.0636	0.0630	0.0641	0.0638	0.0636	0.0676	0.0636	0.0652	0.0638	0.0650	0.0662	0.0638	0.0643	0.0655	0.0647	0.0645	0.0651	0.0647	0.0641	0.0641	0.0645	0.0666
63=07:23:09	55453	301	0.7590	0.7988	0.8079	0.7966	0.4730	0.2163	0.7788	0.7828	0.7389	0.5249	0.3531	0.1697	0.8194	0.8169	0.8211	0.8218	0.2532	0.1508	0.7922	0.7576	0.6781	0.3898	0.2769	0.1953	0.7975	0.8469	0.8118	0.3554	0.1708	0.1323	0.7798	0.6781	0.4073	0.2288	0.2035	0.1638	0.8561	0.8071	0.8499	0.2500	0.1656	0.1426	0.1367	0.3377	0.2439	0.1766	0.1376	0.1282	0.7547	0.2794	0.1634	0.1421	0.1255	0.1196	0.3984	0.2176	0.1722	0.1361	0.1232	0.1301	0.2311	0.1559	0.1349	0.1155	0.1149	0.1116	0.2552	0.1599	0.1529	0.1323	0.1183	0.1103	0.0645	0.0641	0.0629	0.0630	0.0635	0.0635	0.0633	0.0667	0.0634	0.0652	0.0630	0.0646	0.0659	0.0637	0.0642	0.0654	0.0642	0.0646	0.0650	0.0640	0.0637	0.0636	0.0643	0.0662
64=07:37:50	56334	298	0.7644	0.7932	0.8040	0.7942	0.4969	0.2253	0.7837	0.7739	0.7327	0.5603	0.3791	0.1803	0.8064	0.8126	0.8286	0.8245	0.2570	0.1511	0.7889	0.7604	0.7087	0.4190	0.2965	0.2071	0.7919	0.8372	0.8158	0.3717	0.1720	0.1337	0.7677	0.7106	0.4335	0.2433	0.2095	0.1684	0.8304	0.8152	0.8504	0.2567	0.1648	0.1456	0.1407	0.3519	0.2566	0.1797	0.1423	0.1310	0.7677	0.2848	0.1674	0.1445	0.1306	0.1213	0.4184	0.2257	0.1783	0.1383	0.1255	0.1342	0.2363	0.1573	0.1346	0.1176	0.1168	0.1123	0.2729	0.1617	0.1582	0.1339	0.1216	0.1120	0.0646	0.0643	0.0634	0.0637	0.0638	0.0627	0.0637	0.0666	0.0641	0.0648	0.0637	0.0646	0.0660	0.0642	0.0644	0.0655	0.0649	0.0641	0.0647	0.0640	0.0649	0.0642	0.0641	0.0664
65=07:52:31	57215	301	0.7704	0.7843	0.7999	0.7880	0.5233	0.2291	0.7762	0.7710	0.7383	0.5909	0.4047	0.1821	0.8137	0.8144	0.8201	0.8365	0.2693	0.1559	0.7837	0.7690	0.7249	0.4550	0.3141	0.2172	0.7973	0.8409	0.8157	0.3798	0.1720	0.1357	0.7727	0.7225	0.4615	0.2488	0.2207	0.1737	0.8450	0.8182	0.8528	0.2683	0.1683	0.1453	0.1422	0.3750	0.2725	0.1921	0.1453	0.1332	0.7808	0.2958	0.1693	0.1443	0.1282	0.1206	0.4417	0.2371	0.1887	0.1412	0.1264	0.1347	0.2479	0.1585	0.1364	0.1181	0.1159	0.1145	0.2883	0.1687	0.1648	0.1367	0.1238	0.1136	0.0644	0.0640	0.0645	0.0633	0.0637	0.0634	0.0633	0.0666	0.0629	0.0643	0.0638	0.0641	0.0656	0.0642	0.0632	0.0650	0.0647	0.0645	0.0645	0.0641	0.0643	0.0636	0.0640	0.0662
66=08:07:12	58096	298	0.7594	0.7864	0.8117	0.7927	0.5575	0.2380	0.7881	0.7863	0.7386	0.6272	0.4315	0.1929	0.8123	0.8210	0.8260	0.8388	0.2726	0.1558	0.7903	0.7646	0.7371	0.4824	0.3327	0.2321	0.7931	0.8414	0.8234	0.4054	0.1789	0.1375	0.7866	0.7274	0.4973	0.2651	0.2289	0.1788	0.8310	0.8234	0.8435	0.2794	0.1687	0.1491	0.1444	0.3983	0.2855	0.1972	0.1490	0.1334	0.7821	0.2990	0.1727	0.1482	0.1324	0.1250	0.4824	0.2482	0.1967	0.1457	0.1291	0.1381	0.2503	0.1617	0.1381	0.1194	0.1172	0.1132	0.3049	0.1720	0.1706	0.1376	0.1244	0.1142	0.0643	0.0637	0.0628	0.0629	0.0637	0.0631	0.0631	0.0668	0.0629	0.0649	0.0634	0.0643	0.0657	0.0631	0.0640	0.0653	0.0639	0.0643	0.0646	0.0640	0.0635	0.0638	0.0638	0.0663
67=08:21:53	58978	301	0.7608	0.8007	0.8125	0.8037	0.5920	0.2427	0.7842	0.7841	0.7557	0.6631	0.4564	0.2024	0.8199	0.8219	0.8310	0.8384	0.2829	0.1597	0.7900	0.7764	0.7277	0.5190	0.3553	0.2407	0.7992	0.8497	0.8267	0.4263	0.1809	0.1384	0.7858	0.7279	0.5315	0.2857	0.2495	0.1865	0.8404	0.8213	0.8599	0.2883	0.1732	0.1517	0.1442	0.4238	0.3074	0.2065	0.1531	0.1388	0.7831	0.3158	0.1739	0.1486	0.1307	0.1245	0.5165	0.2651	0.2046	0.1481	0.1293	0.1417	0.2660	0.1645	0.1397	0.1168	0.1165	0.1146	0.3303	0.1803	0.1740	0.1422	0.1259	0.1138	0.0629	0.0629	0.0620	0.0625	0.0613	0.0623	0.0619	0.0658	0.0622	0.0634	0.0625	0.0631	0.0643	0.0631	0.0629	0.0635	0.0629	0.0635	0.0636	0.0618	0.0635	0.0624	0.0629	0.0653
68=08:36:34	59859	298	0.7795	0.7890	0.7978	0.7995	0.6143	0.2472	0.7696	0.7866	0.7489	0.6798	0.4948	0.2098	0.8128	0.8153	0.8381	0.8246	0.2948	0.1605	0.7978	0.7645	0.7314	0.5503	0.3848	0.2571	0.7966	0.8395	0.8267	0.4357	0.1830	0.1396	0.7755	0.7415	0.5523	0.2984	0.2545	0.1921	0.8458	0.8265	0.8547	0.2956	0.1727	0.1524	0.1492	0.4565	0.3288	0.2191	0.1588	0.1431	0.7841	0.3243	0.1745	0.1505	0.1323	0.1234	0.5500	0.2792	0.2137	0.1539	0.1341	0.1458	0.2666	0.1665	0.1399	0.1201	0.1174	0.1171	0.3431	0.1885	0.1845	0.1488	0.1294	0.1169	0.0640	0.0635	0.0623	0.0632	0.0632	0.0628	0.0626	0.0662	0.0630	0.0637	0.0628	0.0637	0.0651	0.0636	0.0636	0.0647	0.0636	0.0640	0.0640	0.0631	0.0640	0.0624	0.0638	0.0660
69=08:51:15	60740	298	0.7699	0.7964	0.8014	0.7964	0.6384	0.2567	0.7822	0.7694	0.7489	0.6846	0.5260	0.2220	0.7977	0.8138	0.8311	0.8340	0.2976	0.1604	0.7903	0.7654	0.7321	0.5652	0.4025	0.2714	0.7961	0.8403	0.8293	0.4699	0.1835	0.1392	0.7755	0.7444	0.5916	0.3166	0.2716	0.2052	0.8326	0.8200	0.8598	0.3037	0.1783	0.1543	0.1489	0.4718	0.3478	0.2257	0.1646	0.1476	0.7921	0.3361	0.1755	0.1513	0.1339	0.1258	0.5844	0.2944	0.2261	0.1557	0.1350	0.1501	0.2686	0.1680	0.1410	0.1197	0.1179	0.1159	0.3711	0.1943	0.1890	0.1492	0.1310	0.1177	0.0631	0.0624	0.0621	0.0624	0.0625	0.0619	0.0621	0.0649	0.0627	0.0631	0.0620	0.0634	0.0649	0.0634	0.0635	0.0641	0.0615	0.0634	0.0634	0.0625	0.0629	0.0622	0.0629	0.0652
70=09:05:56	61621	301	0.7757	0.7987	0.8083	0.8060	0.6799	0.2627	0.7858	0.7826	0.7534	0.6915	0.5613	0.2325	0.8234	0.8241	0.8466	0.8331	0.3188	0.1646	0.8014	0.7827	0.7239	0.6232	0.4318	0.2869	0.8041	0.8515	0.8257	0.4954	0.1888	0.1424	0.7853	0.7484	0.6335	0.3332	0.2900	0.2158	0.8488	0.8268	0.8709	0.3159	0.1876	0.1578	0.1530	0.5132	0.3699	0.2397	0.1677	0.1493	0.7899	0.3486	0.1805	0.1535	0.1352	0.1278	0.6183	0.3127	0.2351	0.1606	0.1421	0.1526	0.2908	0.1703	0.1454	0.1242	0.1201	0.1195	0.3970	0.2094	0.2000	0.1585	0.1345	0.1202	0.0643	0.0639	0.0633	0.0635	0.0641	0.0634	0.0630	0.0665	0.0635	0.0648	0.0637	0.0647	0.0656	0.0643	0.0641	0.0644	0.0637	0.0644	0.0646	0.0637	0.0646	0.0640	0.0644	0.0663
71=09:20:37	62502	301	0.7608	0.7903	0.8201	0.8012	0.7176	0.2742	0.7902	0.7896	0.7508	0.6940	0.5893	0.2423	0.8240	0.8212	0.8287	0.8491	0.3190	0.1680	0.7951	0.7757	0.7271	0.6491	0.4601	0.3065	0.7911	0.8484	0.8339	0.5169	0.1947	0.1434	0.7936	0.7446	0.6694	0.3537	0.3076	0.2230	0.8462	0.8295	0.8529	0.3347	0.1846	0.1591	0.1533	0.5455	0.3885	0.2515	0.1753	0.1521	0.7984	0.3623	0.1835	0.1563	0.1362	0.1297	0.6534	0.3325	0.2529	0.1688	0.1443	0.1545	0.2899	0.1726	0.1458	0.1218	0.1212	0.1175	0.4166	0.2135	0.2098	0.1578	0.1385	0.1211	0.0634	0.0624	0.0626	0.0623	0.0625	0.0627	0.0622	0.0656	0.0619	0.0639	0.0623	0.0635	0.0649	0.0641	0.0636	0.0635	0.0630	0.0641	0.0639	0.0633	0.0636	0.0631	0.0633	0.0655
72=09:35:18	63383	298	0.7750	0.7973	0.8068	0.7967	0.7434	0.2768	0.7857	0.7762	0.7606	0.6981	0.6187	0.2592	0.8194	0.8228	0.8367	0.8468	0.3384	0.1705	0.7972	0.7795	0.7316	0.6827	0.4936	0.3240	0.8037	0.8466	0.8297	0.5414	0.1930	0.1456	0.7886	0.7466	0.6874	0.3762	0.3293	0.2373	0.8442	0.8267	0.8712	0.3442	0.1888	0.1602	0.1579	0.5810	0.4155	0.2680	0.1823	0.1600	0.8062	0.3769	0.1869	0.1572	0.1358	0.1278	0.6785	0.3529	0.2702	0.1762	0.1481	0.1559	0.2979	0.1764	0.1483	0.1234	0.1218	0.1190	0.4511	0.2240	0.2214	0.1655	0.1413	0.1249	0.0636	0.0631	0.0612	0.0629	0.0631	0.0624	0.0622	0.0657	0.0626	0.0635	0.0619	0.0638	0.0648	0.0634	0.0632	0.0643	0.0635	0.0637	0.0638	0.0629	0.0637	0.0627	0.0632	0.0655
73=09:49:59	64264	301	0.7813	0.7960	0.8084	0.7959	0.7642	0.2876	0.7887	0.7770	0.7608	0.7081	0.6504	0.2713	0.8137	0.8257	0.8336	0.8494	0.3525	0.1727	0.8015	0.7752	0.7389	0.6934	0.5289	0.3461	0.8022	0.8462	0.8271	0.5675	0.1978	0.1488	0.7964	0.7476	0.7026	0.3931	0.3488	0.2500	0.8526	0.8272	0.8716	0.3578	0.1928	0.1618	0.1598	0.6136	0.4422	0.2795	0.1914	0.1639	0.8099	0.3940	0.1898	0.1611	0.1383	0.1286	0.7082	0.3775	0.2835	0.1789	0.1495	0.1634	0.3177	0.1795	0.1500	0.1266	0.1231	0.1201	0.4835	0.2368	0.2320	0.1724	0.1446	0.1248	0.0640	0.0633	0.0627	0.0630	0.0620	0.0625	0.0627	0.0661	0.0629	0.0642	0.0628	0.0641	0.0652	0.0639	0.0635	0.0648	0.0637	0.0643	0.0644	0.0628	0.0640	0.0634	0.0631	0.0659
74=10:04:41	65145	298	0.7712	0.7998	0.8198	0.8000	0.7851	0.3053	0.8001	0.7903	0.7531	0.7098	0.6751	0.2871	0.8137	0.8299	0.8394	0.8556	0.3616	0.1759	0.8044	0.7840	0.7369	0.7040	0.5615	0.3716	0.8002	0.8502	0.8374	0.6078	0.2022	0.1531	0.7992	0.7521	0.7104	0.4247	0.3755	0.2637	0.8479	0.8347	0.8665	0.3766	0.1934	0.1665	0.1624	0.6362	0.4695	0.2980	0.2045	0.1718	0.8054	0.4136	0.1921	0.1659	0.1436	0.1330	0.7314	0.3981	0.2989	0.1865	0.1598	0.1685	0.3250	0.1810	0.1503	0.1264	0.1250	0.1205	0.5175	0.2459	0.2473	0.1763	0.1501	0.1284	0.0639	0.0636	0.0630	0.0634	0.0636	0.0620	0.0627	0.0669	0.0631	0.0645	0.0635	0.0643	0.0658	0.0644	0.0637	0.0647	0.0640	0.0637	0.0637	0.0635	0.0642	0.0635	0.0638	0.0660
75=10:19:22	66026	301	0.7792	0.7930	0.8173	0.8049	0.7820	0.3059	0.7944	0.7942	0.7604	0.7130	0.6768	0.3081	0.8144	0.8312	0.8351	0.8529	0.3793	0.1848	0.8052	0.7854	0.7336	0.7134	0.5866	0.3897	0.8015	0.8539	0.8306	0.6361	0.2059	0.1532	0.8007	0.7468	0.7091	0.4513	0.3976	0.2767	0.8471	0.8297	0.8656	0.4022	0.1982	0.1690	0.1650	0.6675	0.5011	0.3233	0.2114	0.1778	0.8103	0.4293	0.1946	0.1638	0.1414	0.1318	0.7313	0.4229	0.3152	0.1912	0.1626	0.1724	0.3340	0.1856	0.1548	0.1271	0.1260	0.1223	0.5534	0.2628	0.2611	0.1840	0.1524	0.1309	0.0648	0.0641	0.0637	0.0640	0.0636	0.0635	0.0635	0.0662	0.0640	0.0650	0.0639	0.0645	0.0660	0.0648	0.0646	0.0653	0.0642	0.0646	0.0650	0.0637	0.0649	0.0640	0.0642	0.0666
76=10:34:03	66907	301	0.7733	0.8001	0.8169	0.7933	0.7886	0.3130	0.7828	0.7940	0.7577	0.7155	0.6764	0.3233	0.8140	0.8250	0.8333	0.8578	0.3978	0.1858	0.8024	0.7836	0.7298	0.7091	0.6237	0.4123	0.7992	0.8518	0.8394	0.6571	0.2106	0.1508	0.8014	0.7505	0.7059	0.4733	0.4240	0.2901	0.8466	0.8378	0.8656	0.4180	0.1992	0.1719	0.1670	0.6849	0.5349	0.3402	0.2192	0.1852	0.8080	0.4500	0.1981	0.1669	0.1409	0.1316	0.7284	0.4474	0.3392	0.1984	0.1672	0.1795	0.3457	0.1875	0.1553	0.1275	0.1270	0.1235	0.5743	0.2770	0.2691	0.1894	0.1563	0.1331	0.0638	0.0626	0.0628	0.0625	0.0630	0.0624	0.0615	0.0658	0.0629	0.0643	0.0628	0.0634	0.0648	0.0636	0.0632	0.0641	0.0631	0.0627	0.0639	0.0630	0.0636	0.0628	0.0629	0.0650
77=10:48:44	67788	298	0.7684	0.8006	0.8280	0.8005	0.7871	0.3321	0.7793	0.8005	0.7602	0.7203	0.6727	0.3382	0.8129	0.8239	0.8398	0.8391	0.4153	0.1891	0.8060	0.7767	0.7351	0.7168	0.6419	0.4408	0.7945	0.8392	0.8515	0.6882	0.2161	0.1532	0.8023	0.7606	0.7017	0.5003	0.4517	0.3081	0.8415	0.8364	0.8575	0.4329	0.2038	0.1736	0.1679	0.6897	0.5564	0.3580	0.2300	0.1941	0.7965	0.4708	0.2031	0.1691	0.1438	0.1345	0.7402	0.4729	0.3593	0.2105	0.1720	0.1868	0.3582	0.1906	0.1561	0.1279	0.1266	0.1251	0.6002	0.2922	0.2920	0.2023	0.1615	0.1385	0.0646	0.0637	0.0632	0.0633	0.0634	0.0631	0.0633	0.0666	0.0636	0.0645	0.0638	0.0646	0.0659	0.0638	0.0643	0.0650	0.0643	0.0646	0.0643	0.0627	0.0640	0.0638	0.0641	0.0661
78=11:03:25	68670	298	0.7784	0.8021	0.8030	0.7932	0.7905	0.3398	0.7932	0.7805	0.7665	0.7082	0.6818	0.3581	0.8215	0.8226	0.8348	0.8534	0.4298	0.1917	0.7972	0.7875	0.7365	0.7199	0.6723	0.4634	0.8042	0.8479	0.8356	0.7237	0.2136	0.1562	0.7942	0.7560	0.7141	0.5269	0.4773	0.3248	0.8536	0.8270	0.8749	0.4527	0.2047	0.1754	0.1746	0.6907	0.5956	0.3760	0.2466	0.2013	0.8155	0.4922	0.2068	0.1719	0.1469	0.1322	0.7303	0.5098	0.3783	0.2205	0.1802	0.1899	0.3754	0.1951	0.1602	0.1294	0.1285	0.1247	0.6422	0.3031	0.3070	0.2107	0.1667	0.1399	0.0638	0.0634	0.0623	0.0634	0.0636	0.0630	0.0629	0.0669	0.0633	0.0642	0.0623	0.0642	0.0655	0.0642	0.0639	0.0654	0.0641	0.0644	0.0647	0.0636	0.0643	0.0628	0.0638	0.0660
79=11:18:06	69551	298	0.7728	0.7983	0.8173	0.8079	0.7879	0.3519	0.7756	0.7991	0.7573	0.7161	0.6854	0.3760	0.8245	0.8207	0.8504	0.8394	0.4578	0.1917	0.8150	0.7711	0.7409	0.7212	0.6791	0.5012	0.7976	0.8485	0.8355	0.7460	0.2265	0.1564	0.7944	0.7605	0.7094	0.5669	0.5028	0.3481	0.8455	0.8367	0.8640	0.4815	0.2066	0.1764	0.1759	0.6855	0.6265	0.3997	0.2530	0.2128	0.7947	0.5210	0.2060	0.1761	0.1450	0.1347	0.7482	0.5293	0.4034	0.2323	0.1839	0.2023	0.3999	0.1967	0.1594	0.1313	0.1294	0.1261	0.6627	0.3298	0.3204	0.2218	0.1720	0.1424	0.0635	0.0631	0.0623	0.0632	0.0623	0.0622	0.0624	0.0656	0.0627	0.0642	0.0624	0.0636	0.0648	0.0635	0.0633	0.0647	0.0631	0.0638	0.0625	0.0632	0.0642	0.0631	0.0633	0.0658
80=11:32:47	70432	298	0.7696	0.7871	0.8216	0.8064	0.7961	0.3739	0.7822	0.8009	0.7557	0.7132	0.6912	0.3932	0.8121	0.8264	0.8346	0.8456	0.4672	0.1941	0.8030	0.7756	0.7496	0.7114	0.6801	0.5328	0.7952	0.8424	0.8440	0.7783	0.2258	0.1607	0.8088	0.7586	0.7165	0.5883	0.5357	0.3665	0.8343	0.8414	0.8567	0.5049	0.2100	0.1787	0.1807	0.6924	0.6518	0.4212	0.2721	0.2153	0.8036	0.5386	0.2112	0.1789	0.1497	0.1407	0.7563	0.5579	0.4324	0.2384	0.1950	0.2086	0.4039	0.1985	0.1614	0.1315	0.1290	0.1274	0.6771	0.3433	0.3407	0.2263	0.1765	0.1473	0.0643	0.0633	0.0629	0.0626	0.0629	0.0632	0.0627	0.0660	0.0633	0.0643	0.0631	0.0644	0.0655	0.0638	0.0638	0.0650	0.0637	0.0645	0.0643	0.0624	0.0639	0.0635	0.0636	0.0660
81=11:47:28	71313	301	0.7768	0.8015	0.8204	0.8015	0.8042	0.3853	0.7929	0.8000	0.7617	0.7226	0.6887	0.4175	0.8191	0.8325	0.8362	0.8499	0.4946	0.2001	0.8031	0.7832	0.7339	0.7202	0.6769	0.5533	0.7915	0.8527	0.8456	0.8082	0.2301	0.1609	0.8104	0.7499	0.7241	0.6213	0.5783	0.3813	0.8551	0.8337	0.8668	0.5309	0.2214	0.1826	0.1835	0.7012	0.6625	0.4491	0.2858	0.2315	0.8116	0.5616	0.2134	0.1797	0.1497	0.1403	0.7546	0.5924	0.4601	0.2470	0.1995	0.2157	0.4298	0.2044	0.1648	0.1335	0.1327	0.1279	0.6751	0.3681	0.3589	0.2428	0.1840	0.1527	0.0649	0.0642	0.0637	0.0630	0.0642	0.0634	0.0637	0.0674	0.0638	0.0656	0.0640	0.0648	0.0660	0.0639	0.0643	0.0657	0.0644	0.0650	0.0649	0.0642	0.0640	0.0643	0.0645	0.0674
82=12:02:09	72194	298	0.7804	0.8016	0.8197	0.7962	0.7982	0.4011	0.7880	0.8043	0.7634	0.7266	0.6918	0.4431	0.8205	0.8273	0.8462	0.8495	0.5201	0.2020	0.8093	0.7849	0.7418	0.7233	0.6890	0.5877	0.7985	0.8456	0.8445	0.7987	0.2322	0.1599	0.8044	0.7668	0.7208	0.6502	0.6053	0.4046	0.8561	0.8363	0.8632	0.5612	0.2183	0.1870	0.1872	0.7044	0.6734	0.4855	0.3051	0.2387	0.8085	0.5935	0.2204	0.1772	0.1504	0.1405	0.7536	0.6190	0.4866	0.2621	0.2104	0.2253	0.4543	0.2076	0.1668	0.1352	0.1318	0.1289	0.6729	0.3941	0.3842	0.2535	0.1913	0.1529	0.0640	0.0632	0.0622	0.0617	0.0630	0.0624	0.0627	0.0661	0.0629	0.0637	0.0626	0.0636	0.0650	0.0623	0.0634	0.0644	0.0636	0.0639	0.0642	0.0627	0.0631	0.0633	0.0633	0.0655
83=12:16:50	73075	298	0.7704	0.7938	0.7982	0.7969	0.7845	0.4131	0.7829	0.7770	0.7609	0.7111	0.6947	0.4568	0.8153	0.8115	0.8357	0.8360	0.5341	0.1976	0.7940	0.7793	0.7448	0.7146	0.6855	0.6105	0.7960	0.8396	0.8348	0.8104	0.2333	0.1633	0.7830	0.7627	0.7197	0.6529	0.6302	0.4291	0.8449	0.8237	0.8719	0.5655	0.2196	0.1847	0.1913	0.7036	0.6788	0.4973	0.3176	0.2528	0.8086	0.6144	0.2213	0.1831	0.1509	0.1399	0.7429	0.6564	0.5067	0.2690	0.2176	0.2349	0.4647	0.2082	0.1658	0.1345	0.1318	0.1294	0.6889	0.4015	0.4083	0.2575	0.1988	0.1605	0.0644	0.0634	0.0635	0.0629	0.0638	0.0636	0.0633	0.0672	0.0639	0.0649	0.0639	0.0648	0.0659	0.0642	0.0642	0.0649	0.0641	0.0647	0.0648	0.0632	0.0645	0.0639	0.0637	0.0662
84=12:31:32	73956	298	0.7733	0.7937	0.8151	0.8073	0.7889	0.4350	0.7705	0.7922	0.7622	0.7156	0.6948	0.4820	0.8111	0.8175	0.8461	0.8241	0.5676	0.2101	0.8069	0.7733	0.7447	0.7217	0.6870	0.6304	0.8004	0.8456	0.8390	0.8078	0.2444	0.1660	0.7919	0.7677	0.7178	0.6695	0.6577	0.4603	0.8352	0.8269	0.8614	0.6041	0.2298	0.1885	0.1953	0.7085	0.6845	0.5299	0.3367	0.2600	0.7982	0.6477	0.2274	0.1842	0.1530	0.1409	0.7532	0.6756	0.5369	0.2893	0.2288	0.2478	0.4912	0.2130	0.1682	0.1360	0.1323	0.1306	0.6842	0.4332	0.4332	0.2744	0.2046	0.1645	0.0643	0.0635	0.0630	0.0629	0.0632	0.0628	0.0630	0.0655	0.0631	0.0649	0.0634	0.0639	0.0661	0.0640	0.0638	0.0650	0.0625	0.0641	0.0643	0.0643	0.0643	0.0637	0.0636	0.0662
85=12:46:13	74837	298	0.7760	0.8007	0.8121	0.8093	0.7954	0.4597	0.7937	0.7844	0.7626	0.7171	0.7014	0.5125	0.8120	0.8176	0.8410	0.8496	0.5849	0.2101	0.7973	0.7841	0.7443	0.7182	0.6918	0.6435	0.8002	0.8521	0.8393	0.8239	0.2411	0.1691	0.7926	0.7637	0.7285	0.6658	0.6805	0.4886	0.8394	0.8293	0.8753	0.6247	0.2339	0.1919	0.2022	0.7113	0.6809	0.5609	0.3579	0.2686	0.8102	0.6767	0.2292	0.1906	0.1575	0.1452	0.7462	0.6883	0.5693	0.3049	0.2408	0.2648	0.5134	0.2151	0.1737	0.1377	0.1360	0.1305	0.6988	0.4532	0.4630	0.2922	0.2169	0.1657	0.0641	0.0640	0.0633	0.0631	0.0630	0.0628	0.0621	0.0663	0.0634	0.0647	0.0629	0.0640	0.0654	0.0639	0.0637	0.0648	0.0641	0.0632	0.0643	0.0638	0.0641	0.0636	0.0634	0.0665
86=13:00:54	75718	298	0.7729	0.8010	0.8102	0.8012	0.7957	0.4760	0.7926	0.7826	0.7640	0.7192	0.7005	0.5357	0.8200	0.8157	0.8372	0.8463	0.6155	0.2123	0.7946	0.7811	0.7473	0.7231	0.6865	0.6434	0.7990	0.8446	0.8362	0.8345	0.2482	0.1717	0.7952	0.7611	0.7321	0.6586	0.6845	0.5063	0.8391	0.8273	0.8744	0.6491	0.2377	0.1916	0.2103	0.7102	0.6892	0.5806	0.3770	0.2859	0.8105	0.7070	0.2286	0.1912	0.1589	0.1454	0.7501	0.6901	0.5965	0.3167	0.2521	0.2718	0.5372	0.2170	0.1762	0.1391	0.1390	0.1309	0.7025	0.4767	0.4867	0.3003	0.2254	0.1753	0.0643	0.0636	0.0631	0.0629	0.0625	0.0631	0.0631	0.0669	0.0635	0.0646	0.0638	0.0639	0.0659	0.0641	0.0640	0.0652	0.0640	0.0649	0.0643	0.0626	0.0648	0.0635	0.0640	0.0663
