# Supplementary material for: Systematic Prediction of Antifungal Drug Synergy by Chemogenomic Screening in Saccharomyces cerevisiae
Source: Front Fungal Biol. 2021 Jul 2;2:683414. doi: 10.3389/ffunb.2021.683414 (PMC10512392; doi:10.3389/ffunb.2021.683414)
Supplement: Supplementary file 1 [file Data_Sheet_1.ZIP › Supplementary data/Sypplementary_data_1_(Drug_synergy_assays)/Ben_VS_Met_ps1_A_96_T_23.txt]

[config file info]
last_write=07:07:12_17:23:29
last write=07:07:13_14:55:40
[Run_Parameters]
Instrument=Tecan_23
Ini_Names=Read_Reps,Delid,Save_Data_File,Start_Time_Now
barcode_drug_plate=201401
user=asmith
Plate_Size=96
Plate_Type=GRE96ft.pdf
Samples_to_Run=6
Overlay_Size=48
Drug_Plate=none
Plate_Quarter=none
run_ID=none
run_plate_repeat=1
Read_Reps=95
Read_Modes=Absorbance
Read_Flor_Every=2
Max_Delta_OD=0.500000
Well_By_Row_Col=none
Reorder_Map=Order_Strings_Not,0
Tip_Vol=200
OD_to_Innoc=0.100,0.100,0.380,0.380,0.380,0.380,0.760,0.760,0.100,0.100,0.380,0.380,0.380,0.380,0.760,0.760,0.100,0.100,0.380,0.380,0.380,0.380,0.760,0.760,0.100,0.100,0.380,0.380,0.380,0.380,0.760,0.760,0.100,0.100,0.380,0.380,0.380,0.380,0.760,0.760,0.100,0.100,0.380,0.380,0.380,0.380,0.760,0.760
Absorption_Max=.3
OD_to_Save=0.100,0.100,0.380,0.380,0.380,0.380,0.760,0.760,0.100,0.100,0.380,0.380,0.380,0.380,0.760,0.760,0.100,0.100,0.380,0.380,0.380,0.380,0.760,0.760,0.100,0.100,0.380,0.380,0.380,0.380,0.760,0.760,0.100,0.100,0.380,0.380,0.380,0.380,0.760,0.760,0.100,0.100,0.380,0.380,0.380,0.380,0.760,0.760
OD_to_Dilute=0.100
Save_Sample_Vol=180
Save_Sample_Reps=2
Innoc_Vol=184,184,46,46,46,46,0,0,184,184,46,46,46,46,0,0,184,184,46,46,46,46,0,0,184,184,46,46,46,46,0,0,184,184,46,46,46,46,0,0,184,184,46,46,46,46,0,0
Dilute_Vol=23,23,23,23,23,23,23,23,23,23,23,23,23,23,23,23,23,23,23,23,23,23,23,23,23,23,23,23,23,23,23,23,23,23,23,23,23,23,23,23,23,23,23,23,23,23,23,23
Save_Vol=800,800,800,800,800,800,800,800,800,800,800,800,800,800,800,800,800,800,800,800,800,800,800,800,800,800,800,800,800,800,800,800,800,800,800,800,800,800,800,800,800,800,800,800,800,800,800,800
Reference_Vol=100,100,100,100,100,100,100,100,100,100,100,100,100,100,100,100,100,100,100,100,100,100,100,100,100,100,100,100,100,100,100,100,100,100,100,100,100,100,100,100,100,100,100,100,100,100,100,100,100,100,100,100,100,100,100,100,100,100,100,100,100,100,100,100,100,100,100,100,100,100,100,100,100,100,100,100,100,100,100,100,100,100,100,100,100,100,100,100,100,100,100,100,100,100,100,100
Read_to_Innoc=20,20,20,20,20,20,20,20,20,20,20,20,20,20,20,20,20,20,20,20,20,20,20,20,20,20,20,20,20,20,20,20,20,20,20,20,20,20,20,20,20,20,20,20,20,20,20,20
Read_to_Dilute=26,26,26,26,26,26,26,26,26,26,26,26,26,26,26,26,26,26,26,26,26,26,26,26,26,26,26,26,26,26,26,26,26,26,26,26,26,26,26,26,26,26,26,26,26,26,26,26
Read_to_Save=20,20,20,20,20,20,20,20,20,20,20,20,20,20,20,20,20,20,20,20,20,20,20,20,20,20,20,20,20,20,20,20,20,20,20,20,20,20,20,20,20,20,20,20,20,20,20,20
Innoc_Target_Map=1,2,3,4,5,6,7,8,9,10,11,12,13,14,15,16,17,18,19,20,21,22,23,24,25,26,27,28,29,30,31,32,33,34,35,36,37,38,39,40,41,42,43,44,45,46,47,48
Pipet_Trigger=OD_Save_Innoc
Pipet_Volume_Adj=Con_OD_Save
Delid=no
Pre_Init=yes
Talk_To_ProMax=no
Time_Out_Time=1050
Wait_While_Busy=yes
Idle_Time=2
Screen_Run_Type=pre_screen_1
Spect_Protocol=15m
Spec_Run_File=GG_PB_Voyage.pda
Spec_Assay_File=""
Save_Data_File=12_07_07_Ben_Met_ps1_A_96_T_23.txt
Working_Dir=C%3A\\Users\\Growth_Data
Run_Control_Dir=C%3A\\Users\\Yeast_Run_Files
Tracking_Dir=""
Track_File=201401_data_track.txt
Save_Run_Data_Flag=yes
Set_Incubator_Temp=30.0
Base_Line_Flag=atstart_minimum
Pipet_Cycles_Before_Save=20
Time_Point_Save=wellmap
Innoc_Direction=down
Wells_In_Use=111111111111111111111111111111111111111111111111
Save_Sample_Map=111111001111110011111100111111001111110011111100
Sections_to_Run=0
Rows_per_Section=8
Start_Sections_Row=1
MultiProbe_Run_File=""
Multiprobe_Run_Dialogue=yes
Comments=no%20comment
Target_Temp=300
Temp_Control=On
Delta_Temp=10
ReadMode=Absorbance,Bottom
ExcitationFilter=485,
EmissionFilter=535,
MeasurementFilter=595
ReadsPerWellNumber=1,1
ShakeDuration=800,0
GainMode=Manual
PdfName=GRE96ft.pdf
Gain=50,50
Add_Drug_Map=1,1,1,1,1,1,1,1,1,1,1,1,1,1,1,1,1,1,1,1,1,1,1,1,1,1,1,1,1,1,1,1,1,1,1,1,1,1,1,1,1,1,1,1,1,1,1,1
Add_Drug_Vol=7,7,7,7,7,7,7,7,7,7,7,7,7,7,7,7,7,7,7,7,7,7,7,7,7,7,7,7,7,7,7,7,7,7,7,7,7,7,7,7,7,7,7,7,7,7,7,7
Innoc_Map=111011101110111011101110111011101110111011101110111011101110111011101110111011101110111011101110
Dilute_Map=111111111111111111111111111111111111111111111111111111111111111111111111111111111111111111111111
data_file_name=_asya_ps2_1_96.txt
barcode=""
Hit_Call_Threshold=1.000000
Reference_Well=H12
WT_Ref_Well=1
Project_Name=test
Pipet_Gens_Point=5.00,10.00,15.00,20.00,5.00,10.00,15.00,20.00,5.00,10.00,15.00,20.00,5.00,10.00,15.00,20.00,5.00,10.00,15.00,20.00,5.00,10.00,15.00,20.00,5.00,10.00,15.00,20.00,5.00,10.00,15.00,20.00,5.00,10.00,15.00,20.00,5.00,10.00,15.00,20.00,5.00,10.00,15.00,20.00,5.00,10.00,15.00,20.00,
Shake_Divisor=1
data_handling=file_&_DB_&_auto_analysis
time_frm_freezer=-1.00
gens_frm_freezer=-1.00
Well_Vol=100
Parent_ID=""
Units=%
Quarter=A
media_name=ypd
Save_Mode=one_to_one
Consolidate_Save_Map=1,2,3,4,5,6,7,8,9,10,11,12,13,14,15,16,17,18,19,20,21,22,23,24,25,26,27,28,29,30,31,32,33,34,35,36,37,38,39,40,41,42,43,44,45,46,47,48
Add_Drug_at_Start_Map=000000000000000000000000000000000000000000000000000
Add_Drug_Labware=add_drug_48
Max_Dynam_OD_Change=0.05
Reads_After_Pipet=0
Ref_Type=single_ref
Read_to_Add_Drug_at_Start=0
Send_Email_at_Pipet=no_email
Strain_Name=""
Media=ypd
drug_vol=2.00
Drug_Name=""
Drug_Conc=2
Innoc_Conc=""
Strain_Plate=none
ShakeIntensity=High
ShakeMode=Orbital
NumberOfFlashes=1
PartOfPlate=0
MovePlateOutAfterMeasurement=0
IntegrationLagTime=0
IntegrationTime=100
DelayMoveFlashFluorescence=0
[Drug_Data]
Drug_Plate=none
Strain_Plate=none
Media=ypd
Drug_Name=nd,nd,nd,nd,nd,nd,nd,nd,nd,nd,nd,nd,nd,nd,nd,nd,nd,nd,nd,nd,nd,nd,nd,nd,nd,nd,nd,nd,nd,nd,nd,nd,nd,nd,nd,nd,nd,nd,nd,nd,nd,nd,nd,nd,nd,nd,nd,nd,nd,nd,nd,nd,nd,nd,nd,nd,nd,nd,nd,nd,nd,nd,nd,nd,nd,nd,nd,nd,nd,nd,nd,nd,nd,nd,nd,nd,nd,nd,nd,nd,nd,nd,nd,nd,nd,nd,nd,nd,nd,nd,nd,nd,nd,nd,nd,nd
Strain_Name=ud
Drug_Conc=""
Innoc_Conc=0.06250,0.06250,0.06250,0.06250,0.06250,0.06250,0.06250,0.06250,0.06250,0.06250,0.06250,0.06250,0.06250,0.06250,0.06250,0.06250,0.06250,0.06250,0.06250,0.06250,0.06250,0.06250,0.06250,0.06250,0.06250,0.06250,0.06250,0.06250,0.06250,0.06250,0.06250,0.06250,0.06250,0.06250,0.06250,0.06250,0.06250,0.06250,0.06250,0.06250,0.06250,0.06250,0.06250,0.06250,0.06250,0.06250,0.06250,0.06250,0.06250,0.06250,0.06250,0.06250,0.06250,0.06250,0.06250,0.06250,0.06250,0.06250,0.06250,0.06250,0.06250,0.06250,0.06250,0.06250,0.06250,0.06250,0.06250,0.06250,0.06250,0.06250,0.06250,0.06250,0.06250,0.06250,0.06250,0.06250,0.06250,0.06250,0.06250,0.06250,0.06250,0.06250,0.06250,0.06250,0.06250,0.06250,0.06250,0.06250,0.06250,0.06250,0.06250,0.06250,0.06250,0.06250,0.06250,0.06250
Run_ID=none
Plate_Quarter=A
Units=%,%,%,%,%,%,%,%,%,%,%,%,%,%,%,%,%,%,%,%,%,%,%,%,%,%,%,%,%,%,%,%,%,%,%,%,%,%,%,%,%,%,%,%,%,%,%,%,%,%,%,%,%,%,%,%,%,%,%,%,%,%,%,%,%,%,%,%,%,%,%,%,%,%,%,%,%,%,%,%,%,%,%,%,%,%,%,%,%,%,%,%,%,%,%,%
Parent_ID=""
Project_Name=test
Strain_Backgrnd=0,0,0,0,0,0,0,0,0,0,0,0,0,0,0,0,0,0,0,0,0,0,0,0,0,0,0,0,0,0,0,0,0,0,0,0,0,0,0,0,0,0,0,0,0,0,0,0,0,0,0,0,0,0,0,0,0,0,0,0,0,0,0,0,0,0,0,0,0,0,0,0,0,0,0,0,0,0,0,0,0,0,0,0,0,0,0,0,0,0,0,0,0,0,0,0
Well_Vol=100,100,100,100,100,100,100,100,100,100,100,100,100,100,100,100,100,100,100,100,100,100,100,100,100,100,100,100,100,100,100,100,100,100,100,100,100,100,100,100,100,100,100,100,100,100,100,100,100,100,100,100,100,100,100,100,100,100,100,100,100,100,100,100,100,100,100,100,100,100,100,100,100,100,100,100,100,100,100,100,100,100,100,100,100,100,100,100,100,100,100,100,100,100,100,100
time_frm_freezer=-1.00
gens_frm_freezer=-1.00
user=asmith
Strain_Pool=ud,ud,ud,ud,ud,ud,ud,ud,ud,ud,ud,ud,ud,ud,ud,ud,ud,ud,ud,ud,ud,ud,ud,ud,ud,ud,ud,ud,ud,ud,ud,ud,ud,ud,ud,ud,ud,ud,ud,ud,ud,ud,ud,ud,ud,ud,ud,ud,ud,ud,ud,ud,ud,ud,ud,ud,ud,ud,ud,ud,ud,ud,ud,ud,ud,ud,ud,ud,ud,ud,ud,ud,ud,ud,ud,ud,ud,ud,ud,ud,ud,ud,ud,ud,ud,ud,ud,ud,ud,ud,ud,ud,ud,ud,ud,ud
Well_Alias=A01,A02,A03,A04,A05,A06,A07,A08,A09,A10,A11,A12,B01,B02,B03,B04,B05,B06,B07,B08,B09,B10,B11,B12,C01,C02,C03,C04,C05,C06,C07,C08,C09,C10,C11,C12,D01,D02,D03,D04,D05,D06,D07,D08,D09,D10,D11,D12,E01,E02,E03,E04,E05,E06,E07,E08,E09,E10,E11,E12,F01,F02,F03,F04,F05,F06,F07,F08,F09,F10,F11,F12,G01,G02,G03,G04,G05,G06,G07,G08,G09,G10,G11,G12,H01,H02,H03,H04,H05,H06,H07,H08,H09,H10,H11,H12
Well_Pos=1,2,3,4,5,6,7,8,9,10,11,12,13,14,15,16,17,18,19,20,21,22,23,24,25,26,27,28,29,30,31,32,33,34,35,36,37,38,39,40,41,42,43,44,45,46,47,48,49,50,51,52,53,54,55,56,57,58,59,60,61,62,63,64,65,66,67,68,69,70,71,72,73,74,75,76,77,78,79,80,81,82,83,84,85,86,87,88,89,90,91,92,93,94,95,96
position=A01,A02,A03,A04,A05,A06,A07,A08,A09,A10,A11,A12,B01,B02,B03,B04,B05,B06,B07,B08,B09,B10,B11,B12,C01,C02,C03,C04,C05,C06,C07,C08,C09,C10,C11,C12,D01,D02,D03,D04,D05,D06,D07,D08,D09,D10,D11,D12,E01,E02,E03,E04,E05,E06,E07,E08,E09,E10,E11,E12,F01,F02,F03,F04,F05,F06,F07,F08,F09,F10,F11,F12,G01,G02,G03,G04,G05,G06,G07,G08,G09,G10,G11,G12,H01,H02,H03,H04,H05,H06,H07,H08,H09,H10,H11,H12
[Runtime_State]
Instrument=Tecan_23
Start_Time_Now=3.2671202170E+9
Reads_Completed=88
Innoc_Direction=down
Wells_In_Use=111111111111111111111111111111111111111111111111111111111111111111111111111111111111111111111111
Innoc_Map=111111111111111111111111111111111111111111111111111111111111111111111111111111111111000000000000
Dilute_Map=111111111111111111111111111111111111111111111111111111111111111111111111111111111111111111111111
Save_Sample_Map=000000000000000000000000000000000000000000000000010000000100000001000000010000000100000001000000
Current_OD=0.954,0.932,0.948,0.934,0.934,0.947,0.911,0.935,0.947,0.921,0.817,0.670,0.972,0.995,1.118,1.146,0.982,0.979,0.927,0.946,0.927,0.881,0.817,0.678,0.950,0.927,0.914,0.908,0.953,0.894,0.960,1.154,0.897,0.862,0.735,0.631,0.930,0.942,0.904,0.904,1.108,0.949,0.934,1.151,0.898,0.777,0.706,0.614,0.978,0.947,0.927,0.952,0.967,0.980,0.934,0.783,0.748,0.714,0.645,0.601,1.098,0.916,1.098,0.967,0.944,1.092,0.654,0.615,0.651,0.618,0.598,0.574,0.064,0.067,0.063,0.063,0.064,0.062,0.062,0.063,0.063,0.064,0.064,0.065,0.063,0.062,0.063,0.062,0.068,0.063,0.059,0.062,0.062,0.062,0.063,0.064
Bckgrnd_OD=0.097,0.083,0.083,0.080,0.084,0.083,0.081,0.080,0.080,0.081,0.077,0.083,0.083,0.081,0.081,0.082,0.080,0.080,0.079,0.079,0.081,0.080,0.082,0.086,0.090,0.081,0.080,0.080,0.083,0.078,0.081,0.080,0.080,0.082,0.082,0.083,0.080,0.082,0.080,0.079,0.080,0.082,0.081,0.081,0.082,0.082,0.080,0.086,0.093,0.082,0.081,0.079,0.083,0.082,0.082,0.081,0.078,0.083,0.080,0.085,0.081,0.079,0.081,0.081,0.078,0.081,0.079,0.081,0.079,0.082,0.082,0.085,0.060,0.061,0.060,0.059,0.060,0.059,0.059,0.059,0.058,0.061,0.059,0.061,0.059,0.060,0.060,0.058,0.064,0.061,0.059,0.060,0.057,0.060,0.060,0.061
Mapped=111111111111111111111100111111111111111111111100111111111111111111111111111111111111111111111111
Pipet_Completed=000000000000000000000000000000000000000000000000000000000000000000000000000000000000000000000000
Innoc_Completed=0,0,0,0,0,0,0,0,0,0,0,0,0,0,0,0,0,0,0,0,0,0,0,0,0,0,0,0,0,0,0,0,0,0,0,0,0,0,0,0,0,0,0,0,0,0,0,0,0,0,0,0,0,0,0,0,0,0,0,0,0,0,0,0,0,0,0,0,0,0,0,0,0,0,0,0,0,0,0,0,0,0,0,0,0,0,0,0,0,0,0,0,0,0,0,0
Save_Completed=0,0,0,0,0,0,0,0,0,0,0,0,0,0,0,0,0,0,0,0,0,0,0,0,0,0,0,0,0,0,0,0,0,0,0,0,0,0,0,0,0,0,0,0,0,0,0,0,0,0,0,0,0,0,0,0,0,0,0,0,0,0,0,0,0,0,0,0,0,0,0,0,0,0,0,0,0,0,0,0,0,0,0,0,0,0,0,0,0,0,0,0,0,0,0,0
Pipeted_At=0,0,0,0,0,0,0,0,0,0,0,0,0,0,0,0,0,0,0,0,0,0,0,0,0,0,0,0,0,0,0,0,0,0,0,0,0,0,0,0,0,0,0,0,0,0,0,0,0,0,0,0,0,0,0,0,0,0,0,0,0,0,0,0,0,0,0,0,0,0,0,0,0,0,0,0,0,0,0,0,0,0,0,0,0,0,0,0,0,0,0,0,0,0,0,0
Pipeted_OD=0,0,0,0,0,0,0,0,0,0,0,0,0,0,0,0,0,0,0,0,0,0,0,0,0,0,0,0,0,0,0,0,0,0,0,0,0,0,0,0,0,0,0,0,0,0,0,0,0,0,0,0,0,0,0,0,0,0,0,0,0,0,0,0,0,0,0,0,0,0,0,0,0,0,0,0,0,0,0,0,0,0,0,0,0,0,0,0,0,0,0,0,0,0,0,0
Dilutes_Completed=0,0,0,0,0,0,0,0,0,0,0,0,0,0,0,0,0,0,0,0,0,0,0,0,0,0,0,0,0,0,0,0,0,0,0,0,0,0,0,0,0,0,0,0,0,0,0,0,0,0,0,0,0,0,0,0,0,0,0,0,0,0,0,0,0,0,0,0,0,0,0,0,0,0,0,0,0,0,0,0,0,0,0,0,0,0,0,0,0,0,0,0,0,0,0,0
Time_At_Innoc=0,0,0,0,0,0,0,0,0,0,0,0,0,0,0,0,0,0,0,0,0,0,0,0,0,0,0,0,0,0,0,0,0,0,0,0,0,0,0,0,0,0,0,0,0,0,0,0,0,0,0,0,0,0,0,0,0,0,0,0,0,0,0,0,0,0,0,0,0,0,0,0,0,0,0,0,0,0,0,0,0,0,0,0,0,0,0,0,0,0,0,0,0,0,0,0
Time_At_Save=0,0,0,0,0,0,0,0,0,0,0,0,0,0,0,0,0,0,0,0,0,0,0,0,0,0,0,0,0,0,0,0,0,0,0,0,0,0,0,0,0,0,0,0,0,0,0,0,0,0,0,0,0,0,0,0,0,0,0,0,0,0,0,0,0,0,0,0,0,0,0,0,0,0,0,0,0,0,0,0,0,0,0,0,0,0,0,0,0,0,0,0,0,0,0,0
Time_At_Dilute=0,0,0,0,0,0,0,0,0,0,0,0,0,0,0,0,0,0,0,0,0,0,0,0,0,0,0,0,0,0,0,0,0,0,0,0,0,0,0,0,0,0,0,0,0,0,0,0,0,0,0,0,0,0,0,0,0,0,0,0,0,0,0,0,0,0,0,0,0,0,0,0,0,0,0,0,0,0,0,0,0,0,0,0,0,0,0,0,0,0,0,0,0,0,0,0
Previous_OD=0.954,0.932,0.948,0.934,0.934,0.947,0.911,0.935,0.947,0.921,0.817,0.670,0.972,0.995,1.118,1.146,0.982,0.979,0.927,0.946,0.927,0.881,0.817,0.678,0.950,0.927,0.914,0.908,0.953,0.894,0.960,1.154,0.897,0.862,0.735,0.631,0.930,0.942,0.904,0.904,1.108,0.949,0.934,1.151,0.898,0.777,0.706,0.614,0.978,0.947,0.927,0.952,0.967,0.980,0.934,0.783,0.748,0.714,0.645,0.601,1.098,0.916,1.098,0.967,0.944,1.092,0.654,0.615,0.651,0.618,0.598,0.574,0.064,0.067,0.063,0.063,0.064,0.062,0.062,0.063,0.063,0.064,0.064,0.065,0.063,0.062,0.063,0.062,0.068,0.063,0.059,0.062,0.062,0.062,0.063,0.064
Prev_Delta_OD=0.002,0.017,0.038,0.020,0.025,0.012,0.019,0.002,0.012,0.024,0.021,0.016,0.006,0.003,0.002,0.001,0.010,0.014,0.013,0.012,0.010,0.008,0.000,0.000,0.025,0.007,0.008,0.014,0.029,0.017,0.012,0.015,0.016,0.010,0.005,0.010,0.005,0.010,0.010,0.024,0.010,0.016,0.004,0.006,0.000,0.001,0.002,0.009,0.015,0.017,0.022,0.008,0.004,0.009,0.026,0.007,0.009,0.000,0.013,0.010,0.003,0.011,0.006,0.016,0.011,0.004,0.001,0.001,0.008,0.010,0.013,0.000,0.001,0.003,0.002,0.001,0.000,0.002,0.001,0.001,0.000,0.000,0.000,0.000,0.001,0.002,0.000,0.002,0.003,0.000,0.002,0.000,0.001,0.002,0.001,0.001
Delta_From_Ref=-0.368,0.000,-0.073,-0.167,-0.183,0.706,-0.306,-0.065,0.034,0.011,0.288,0.706,0.326,0.139,0.578,0.398,0.034,0.042,-0.011,-0.135,-0.004,0.132,0.771,1.310,-0.242,0.027,0.517,0.626,0.430,0.766,-0.103,0.998,0.040,0.023,0.619,0.949,0.365,0.344,0.998,0.970,0.057,0.052,0.220,0.000,0.173,0.454,1.827,2.508,0.000,0.000,0.000,0.000,0.000,0.000,0.000,0.000,0.000,0.000,0.000,0.000,0.000,0.000,0.000,0.000,0.000,0.000,0.000,0.000,0.000,0.000,0.000,0.000,0.000,0.000,0.000,0.000,0.000,0.000,0.000,0.000,0.000,0.000,0.000,0.000,0.000,0.000,0.000,0.000,0.000,0.000,0.000,0.000,0.000,0.000,0.000,0.000
Sig_OD_Delta=0,0,0,0,0,0,0,0,0,0,0,0,0,0,0,0,0,0,0,0,0,0,0,1,0,0,0,0,0,0,0,0,0,0,0,0,0,0,0,0,0,0,0,0,0,0,1,1,0,0,0,0,0,0,0,0,0,0,0,0,0,0,0,0,0,0,0,0,0,0,0,0,0,0,0,0,0,0,0,0,0,0,0,0,0,0,0,0,0,0,0,0,0,0,0,0
Add_Drug_at_Start_Map=000000000000000000000000000000000000000000000000000000000000000000000000000000000000000000000000
[Analysis]
Drug_ID=A1,A2,A3,A4,A5,A6,B1,B2,B3,B4,B5,B6,C1,C2,C3,C4,C5,C6,D1,D2,D3,D4,D5,D6,E1,E2,E3,E4,E5,E6,F1,F2,F3,F4,F5,F6,G1,G2,G3,G4,G5,G6,H1,H2,H3,H4,H5,H6
Decision=none,none,none,none,none,none,none,none,none,none,none,none,none,none,none,none,none,none,none,none,none,none,none,none,none,none,none,none,none,none,none,none,none,none,none,none,none,none,none,none,none,none,none,none,none,none,none,none
Plot_Min=0.100,0.100,0.100,0.100,0.100,0.100,0.100,0.100,0.100,0.100,0.100,0.100,0.100,0.100,0.100,0.100,0.100,0.100,0.100,0.100,0.100,0.100,0.100,0.100,0.100,0.100,0.100,0.100,0.100,0.100,0.100,0.100,0.100,0.100,0.100,0.100,0.100,0.100,0.100,0.100,0.100,0.100,0.100,0.100,0.100,0.100,0.100,0.100
Plot_Max=1.500,1.500,1.500,1.500,1.500,1.500,1.500,1.500,1.500,1.500,1.500,1.500,1.500,1.500,1.500,1.500,1.500,1.500,1.500,1.500,1.500,1.500,1.500,1.500,1.500,1.500,1.500,1.500,1.500,1.500,1.500,1.500,1.500,1.500,1.500,1.500,1.500,1.500,1.500,1.500,1.500,1.500,1.500,1.500,1.500,1.500,1.500,1.500
G_Plot_Min=0.1
G_Plot_Delta=0.7
Plot_On_Off=0
OD_Gen_Pt=.46
Gens_to_OD_Pt=5.000
Avg_G=0,0,0,0,0,0,0,0,0,0,0,0,0,0,0,0,0,0,0,0,0,0,0,0,0,0,0,0,0,0,0,0,0,0,0,0,0,0,0,0,0,0,0,0,0,0,0,0
Max_Slope=0,0,0,0,0,0,0,0,0,0,0,0,0,0,0,0,0,0,0,0,0,0,0,0,0,0,0,0,0,0,0,0,0,0,0,0,0,0,0,0,0,0,0,0,0,0,0,0
Fit_Model=all
Fit_Const_OD_Base=0
Fit_Const_N0=0.018
Fit_Const_T0=0
G_Fit_Min=.1
G_Fit_Delta=.4
Fit_On_Off=0
Fit_Min=0.100,0.100,0.100,0.100,0.100,0.100,0.100,0.100,0.100,0.100,0.100,0.100,0.100,0.100,0.100,0.100,0.100,0.100,0.100,0.100,0.100,0.100,0.100,0.100,0.000,0.000,0.000,0.000,0.000,0.000,0.000,0.000,0.000,0.000,0.000,0.000,0.000,0.000,0.000,0.000,0.000,0.000,0.000,0.000,0.000,0.000,0.000,0.000\\0D
Fit_Delta=0.500,0.500,0.500,0.500,0.500,0.500,0.500,0.500,0.500,0.500,0.500,0.500,0.500,0.500,0.500,0.500,0.500,0.500,0.500,0.500,0.500,0.500,0.500,0.500,0.000,0.000,0.000,0.000,0.000,0.000,0.000,0.000,0.000,0.000,0.000,0.000,0.000,0.000,0.000,0.000,0.000,0.000,0.000,0.000,0.000,0.000,0.000,0.000\\0D
Fit_Offset=0,0,0,0,0,0,0,0,0,0,0,0,0,0,0,0,0,0,0,0,0,0,0,0,0,0,0,0,0,0,0,0,0,0,0,0,0,0,0,0,0,0,0,0,0,0,0,0
Fit_N0=0,0,0,0,0,0,0,0,0,0,0,0,0,0,0,0,0,0,0,0,0,0,0,0,0,0,0,0,0,0,0,0,0,0,0,0,0,0,0,0,0,0,0,0,0,0,0,0
Fit_T0=0,0,0,0,0,0,0,0,0,0,0,0,0,0,0,0,0,0,0,0,0,0,0,0,0,0,0,0,0,0,0,0,0,0,0,0,0,0,0,0,0,0,0,0,0,0,0,0
Fit_G=0,0,0,0,0,0,0,0,0,0,0,0,0,0,0,0,0,0,0,0,0,0,0,0,0,0,0,0,0,0,0,0,0,0,0,0,0,0,0,0,0,0,0,0,0,0,0,0
Fit_Error=0,0,0,0,0,0,0,0,0,0,0,0,0,0,0,0,0,0,0,0,0,0,0,0,0,0,0,0,0,0,0,0,0,0,0,0,0,0,0,0,0,0,0,0,0,0,0,0
Fit_CV=0,0,0,0,0,0,0,0,0,0,0,0,0,0,0,0,0,0,0,0,0,0,0,0,0,0,0,0,0,0,0,0,0,0,0,0,0,0,0,0,0,0,0,0,0,0,0,0
Time_to_20_Gens=0,0,0,0,0,0,0,0,0,0,0,0,0,0,0,0,0,0,0,0,0,0,0,0,0,0,0,0,0,0,0,0,0,0,0,0,0,0,0,0,0,0,0,0,0,0,0,0
Time_to_each_5_Gens=0,0,0,0,0,0,0,0,0,0,0,0,0,0,0,0,0,0,0,0,0,0,0,0,0,0,0,0,0,0,0,0,0,0,0,0,0,0,0,0,0,0,0,0,0,0,0,0
Time_to_each_n_Gens=0,0,0,0,0,0,0,0,0,0,0,0,0,0,0,0,0,0,0,0,0,0,0,0,0,0,0,0,0,0,0,0,0,0,0,0,0,0,0,0,0,0,0,0,0,0,0,0
Min_Pt_OD=0,0,0,0,0,0,0,0,0,0,0,0,0,0,0,0,0,0,0,0,0,0,0,0,0,0,0,0,0,0,0,0,0,0,0,0,0,0,0,0,0,0,0,0,0,0,0,0
Min_Pt_t=0,0,0,0,0,0,0,0,0,0,0,0,0,0,0,0,0,0,0,0,0,0,0,0,0,0,0,0,0,0,0,0,0,0,0,0,0,0,0,0,0,0,0,0,0,0,0,0
TO_OD=0,0,0,0,0,0,0,0,0,0,0,0,0,0,0,0,0,0,0,0,0,0,0,0,0,0,0,0,0,0,0,0,0,0,0,0,0,0,0,0,0,0,0,0,0,0,0,0
Ref_ID=H12
Multi_Refs=single_ref
test=A01,A02,A03,A04,A05,A06,A07,A08,A09,A10,A11,A12,B01,B02,B03,B04,B05,B06,B07,B08,B09,B10,B11,B12,C01,C02,C03,C04,C05,C06,C07,C08,C09,C10,C11,C12,D01,D02,D03,D04,D05,D06,D07,D08,D09,D10,D11,D12,E01,E02,E03,E04,E05,E06,E07,E08,E09,E10,E11,E12,F01,F02,F03,F04,F05,F06,F07,F08,F09,F10,F11,F12,G01,G02,G03,G04,G05,G06,G07,G08,G09,G10,G11,G12,H01,H02,H03,H04,H05,H06,H07,H08,H09,H10,H11,H12
Start_Time_Now=3.2671202172E+9
Start_Date=7/12/2007+5:23 PM
[Flor:]
[Flor2:]
[Lumin:]
[Data:]
Read=DateTime	RunT[s]	Temp	Well_1	Well_2	Well_3	Well_4	Well_5	Well_6	Well_7	Well_8	Well_9	Well_10	Well_11	Well_12	Well_13	Well_14	Well_15	Well_16	Well_17	Well_18	Well_19	Well_20	Well_21	Well_22	Well_23	Well_24	Well_25	Well_26	Well_27	Well_28	Well_29	Well_30	Well_31	Well_32	Well_33	Well_34	Well_35	Well_36	Well_37	Well_38	Well_39	Well_40	Well_41	Well_42	Well_43	Well_44	Well_45	Well_46	Well_47	Well_48	Well_49	Well_50	Well_51	Well_52	Well_53	Well_54	Well_55	Well_56	Well_57	Well_58	Well_59	Well_60	Well_61	Well_62	Well_63	Well_64	Well_65	Well_66	Well_67	Well_68	Well_69	Well_70	Well_71	Well_72	Well_73	Well_74	Well_75	Well_76	Well_77	Well_78	Well_79	Well_80	Well_81	Well_82	Well_83	Well_84	Well_85	Well_86	Well_87	Well_88	Well_89	Well_90	Well_91	Well_92	Well_93	Well_94	Well_95	Well_96
1=17:38:27	980	301	0.1165	0.0828	0.0832	0.0803	0.0857	0.0841	0.0833	0.0815	0.0806	0.0838	0.0791	0.0828	0.0825	0.0812	0.0834	0.0842	0.0833	0.0839	0.0786	0.0803	0.0820	0.0810	0.0820	0.1040	0.1014	0.0816	0.0823	0.0826	0.0854	0.0822	0.0838	0.0823	0.0839	0.0828	0.0841	0.0881	0.0826	0.0834	0.0827	0.0820	0.0818	0.0837	0.0829	0.0812	0.0818	0.0837	0.0828	0.0893	0.1039	0.0823	0.0808	0.0799	0.0857	0.0827	0.0842	0.0808	0.0831	0.0835	0.0846	0.0871	0.0820	0.0810	0.0811	0.0829	0.0830	0.0825	0.0801	0.0830	0.0798	0.0830	0.0824	0.0874	0.0686	0.0682	0.0662	0.0662	0.0679	0.0650	0.0693	0.0669	0.0681	0.0695	0.0686	0.0703	0.0657	0.0652	0.0652	0.0655	0.0699	0.0664	0.0675	0.0659	0.0662	0.0682	0.0663	0.0701
2=17:53:08	1860	298	0.0986	0.0835	0.0843	0.0827	0.0843	0.0849	0.0813	0.0816	0.0806	0.0811	0.0778	0.0851	0.0830	0.0817	0.0838	0.0833	0.0830	0.0808	0.0828	0.0812	0.0813	0.0804	0.0825	0.0939	0.0977	0.0822	0.0817	0.0823	0.0865	0.0813	0.0822	0.0823	0.0803	0.0837	0.0829	0.0861	0.0813	0.0829	0.0814	0.0813	0.0822	0.0827	0.0839	0.0829	0.0819	0.0837	0.0834	0.1037	0.1459	0.0822	0.0832	0.0824	0.0846	0.0835	0.0849	0.0812	0.0776	0.0845	0.0838	0.0861	0.0807	0.0821	0.0838	0.0838	0.0828	0.0837	0.0824	0.0819	0.0796	0.0819	0.0816	0.0868	0.0678	0.0672	0.0659	0.0649	0.0669	0.0653	0.0662	0.0653	0.0664	0.0680	0.0680	0.0692	0.0660	0.0662	0.0666	0.0621	0.0696	0.0655	0.0661	0.0664	0.0636	0.0675	0.0679	0.0670
3=18:07:49	2741	298	0.0971	0.0859	0.0867	0.0843	0.0853	0.0839	0.0814	0.0819	0.0834	0.0847	0.0812	0.0840	0.0841	0.0818	0.0849	0.0830	0.0823	0.0838	0.0812	0.0824	0.0825	0.0824	0.0827	0.0891	0.0962	0.0835	0.0818	0.0808	0.0862	0.0840	0.0822	0.0824	0.0843	0.0820	0.0837	0.0856	0.0816	0.0844	0.0825	0.0835	0.0831	0.0831	0.0818	0.0831	0.0820	0.0818	0.0838	0.0961	0.1097	0.0832	0.0847	0.0834	0.0856	0.0851	0.0841	0.0808	0.0830	0.0830	0.0840	0.0872	0.0846	0.0826	0.0837	0.0844	0.0824	0.0836	0.0815	0.0821	0.0826	0.0845	0.0852	0.0869	0.0656	0.0673	0.0649	0.0664	0.0655	0.0661	0.0673	0.0647	0.0630	0.0676	0.0681	0.0684	0.0673	0.0666	0.0668	0.0649	0.0708	0.0657	0.0671	0.0658	0.0651	0.0679	0.0683	0.0672
4=18:22:29	3622	301	0.1024	0.0830	0.0833	0.0859	0.0839	0.0834	0.0826	0.0833	0.0834	0.0828	0.0783	0.0836	0.0829	0.0814	0.0813	0.0832	0.0829	0.0818	0.0810	0.0809	0.0838	0.0831	0.0831	0.0929	0.0941	0.0843	0.0817	0.0799	0.0851	0.0831	0.0830	0.0819	0.0839	0.0835	0.0837	0.0852	0.0810	0.0820	0.0811	0.0833	0.0815	0.0826	0.0831	0.0827	0.0822	0.0825	0.0821	0.0908	0.1250	0.0827	0.0829	0.0834	0.0870	0.0839	0.0830	0.0807	0.0827	0.0825	0.0820	0.0868	0.0817	0.0822	0.0832	0.0829	0.0822	0.0832	0.0791	0.0810	0.0809	0.0822	0.0827	0.0860	0.0658	0.0688	0.0641	0.0669	0.0662	0.0655	0.0634	0.0637	0.0655	0.0673	0.0671	0.0673	0.0664	0.0660	0.0652	0.0643	0.0658	0.0644	0.0655	0.0645	0.0643	0.0672	0.0663	0.0681
5=18:37:10	4503	301	0.1093	0.0863	0.0859	0.0821	0.0847	0.0855	0.0813	0.0842	0.0822	0.0815	0.0789	0.0825	0.0850	0.0828	0.0825	0.0830	0.0839	0.0825	0.0805	0.0808	0.0816	0.0816	0.0828	0.0980	0.0902	0.0833	0.0827	0.0844	0.0851	0.0811	0.0828	0.0801	0.0844	0.0830	0.0818	0.0853	0.0831	0.0836	0.0813	0.0811	0.0817	0.0825	0.0828	0.0816	0.0829	0.0824	0.0803	0.0855	0.1080	0.0847	0.0840	0.0826	0.0847	0.0843	0.0840	0.0822	0.0824	0.0839	0.0824	0.0850	0.0835	0.0788	0.0827	0.0835	0.0823	0.0825	0.0830	0.0826	0.0789	0.0831	0.0841	0.0858	0.0664	0.0680	0.0650	0.0643	0.0656	0.0664	0.0656	0.0657	0.0644	0.0681	0.0683	0.0659	0.0653	0.0652	0.0666	0.0645	0.0696	0.0655	0.0638	0.0650	0.0654	0.0659	0.0650	0.0662
6=18:51:51	5384	301	0.0972	0.0845	0.0862	0.0850	0.0838	0.0826	0.0827	0.0818	0.0829	0.0843	0.0812	0.0843	0.0833	0.0827	0.0824	0.0842	0.0827	0.0824	0.0825	0.0824	0.0826	0.0837	0.0818	0.0907	0.0985	0.0838	0.0816	0.0806	0.0855	0.0826	0.0840	0.0815	0.0835	0.0838	0.0837	0.0830	0.0816	0.0834	0.0815	0.0823	0.0828	0.0833	0.0807	0.0818	0.0828	0.0835	0.0829	0.0894	0.1206	0.0831	0.0833	0.0848	0.0840	0.0843	0.0839	0.0840	0.0838	0.0832	0.0819	0.0876	0.0838	0.0833	0.0835	0.0824	0.0822	0.0841	0.0820	0.0816	0.0817	0.0842	0.0845	0.0849	0.0654	0.0673	0.0643	0.0657	0.0666	0.0669	0.0669	0.0638	0.0658	0.0659	0.0661	0.0675	0.0666	0.0647	0.0646	0.0651	0.0692	0.0656	0.0655	0.0637	0.0633	0.0673	0.0684	0.0664
7=19:06:32	6265	298	0.1221	0.0830	0.0826	0.0815	0.0842	0.0839	0.0816	0.0805	0.0801	0.0808	0.0771	0.0829	0.0828	0.0819	0.0840	0.0817	0.0805	0.0802	0.0799	0.0791	0.0821	0.0809	0.0831	0.0928	0.1027	0.0807	0.0797	0.0821	0.0833	0.0782	0.0811	0.0834	0.0820	0.0835	0.0819	0.0839	0.0805	0.0820	0.0798	0.0791	0.0799	0.0819	0.0812	0.0807	0.0827	0.0826	0.0829	0.0893	0.1711	0.0836	0.0829	0.0790	0.0835	0.0816	0.0824	0.0809	0.0789	0.0835	0.0798	0.0861	0.0806	0.0797	0.0807	0.0810	0.0780	0.0808	0.0792	0.0818	0.0787	0.0828	0.0822	0.0918	0.0654	0.0646	0.0640	0.0630	0.0641	0.0638	0.0630	0.0626	0.0640	0.0643	0.0653	0.0662	0.0648	0.0619	0.0635	0.0639	0.0673	0.0647	0.0649	0.0633	0.0609	0.0638	0.0641	0.0658
8=19:21:13	7146	301	0.0976	0.0867	0.0857	0.0859	0.0840	0.0837	0.0816	0.0838	0.0827	0.0838	0.0829	0.0855	0.0838	0.0830	0.0846	0.0823	0.0842	0.0831	0.0824	0.0812	0.0847	0.0821	0.0848	0.0859	0.0988	0.0849	0.0803	0.0849	0.0851	0.0834	0.0822	0.0840	0.0825	0.0837	0.0834	0.0876	0.0841	0.0834	0.0829	0.0813	0.0834	0.0833	0.0845	0.0812	0.0845	0.0824	0.0849	0.0900	0.1050	0.0848	0.0850	0.0837	0.0835	0.0859	0.0844	0.0835	0.0814	0.0845	0.0817	0.0877	0.0836	0.0808	0.0831	0.0840	0.0808	0.0814	0.0835	0.0830	0.0823	0.0826	0.0834	0.0897	0.0644	0.0657	0.0623	0.0642	0.0641	0.0658	0.0639	0.0643	0.0641	0.0675	0.0658	0.0658	0.0642	0.0649	0.0646	0.0637	0.0671	0.0654	0.0647	0.0649	0.0629	0.0654	0.0658	0.0666
9=19:35:54	8026	298	0.1086	0.0843	0.0858	0.0874	0.0876	0.0863	0.0841	0.0838	0.0821	0.0867	0.0815	0.0843	0.0859	0.0845	0.0852	0.0846	0.0831	0.0835	0.0830	0.0826	0.0845	0.0844	0.0866	0.0946	0.0957	0.0847	0.0821	0.0829	0.0856	0.0820	0.0842	0.0833	0.0833	0.0860	0.0819	0.0870	0.0843	0.0851	0.0836	0.0828	0.0829	0.0816	0.0849	0.0846	0.0824	0.0847	0.0846	0.1096	0.1498	0.0839	0.0851	0.0832	0.0861	0.0835	0.0832	0.0842	0.0829	0.0866	0.0828	0.0878	0.0826	0.0830	0.0841	0.0827	0.0811	0.0817	0.0835	0.0845	0.0825	0.0840	0.0825	0.0963	0.0647	0.0663	0.0635	0.0643	0.0655	0.0651	0.0653	0.0648	0.0653	0.0664	0.0661	0.0646	0.0652	0.0640	0.0636	0.0630	0.0685	0.0643	0.0649	0.0634	0.0643	0.0671	0.0656	0.0648
10=19:50:35	8907	301	0.1013	0.0862	0.0889	0.0875	0.0878	0.0836	0.0849	0.0854	0.0859	0.0870	0.0826	0.0869	0.0881	0.0874	0.0861	0.0853	0.0874	0.0862	0.0834	0.0852	0.0870	0.0830	0.0859	0.0990	0.0937	0.0852	0.0825	0.0856	0.0863	0.0856	0.0863	0.0851	0.0858	0.0865	0.0852	0.0866	0.0865	0.0869	0.0856	0.0841	0.0856	0.0833	0.0864	0.0850	0.0855	0.0853	0.0871	0.0928	0.0925	0.0859	0.0851	0.0864	0.0872	0.0846	0.0868	0.0863	0.0860	0.0845	0.0854	0.0890	0.0845	0.0850	0.0839	0.0842	0.0832	0.0844	0.0837	0.0859	0.0858	0.0864	0.0852	0.0911	0.0650	0.0666	0.0656	0.0662	0.0646	0.0669	0.0648	0.0637	0.0653	0.0663	0.0665	0.0662	0.0657	0.0653	0.0638	0.0637	0.0693	0.0638	0.0648	0.0656	0.0652	0.0669	0.0638	0.0664
11=20:05:15	9788	301	0.1007	0.0897	0.0908	0.0895	0.0896	0.0852	0.0869	0.0866	0.0875	0.0871	0.0847	0.0883	0.0877	0.0884	0.0884	0.0874	0.0867	0.0874	0.0857	0.0874	0.0874	0.0874	0.0867	0.0924	0.0950	0.0876	0.0866	0.0863	0.0884	0.0863	0.0869	0.0844	0.0864	0.0889	0.0880	0.0879	0.0876	0.0854	0.0861	0.0853	0.0841	0.0873	0.0879	0.0884	0.0887	0.0879	0.0867	0.0945	0.0925	0.0886	0.0880	0.0878	0.0868	0.0881	0.0870	0.0863	0.0881	0.0854	0.0892	0.0883	0.0864	0.0868	0.0861	0.0873	0.0854	0.0843	0.0865	0.0872	0.0877	0.0865	0.0870	0.0898	0.0656	0.0679	0.0639	0.0664	0.0678	0.0647	0.0673	0.0637	0.0655	0.0679	0.0680	0.0686	0.0674	0.0662	0.0667	0.0659	0.0694	0.0676	0.0645	0.0648	0.0641	0.0654	0.0671	0.0673
12=20:19:56	10669	301	0.1111	0.0902	0.0889	0.0899	0.0930	0.0870	0.0891	0.0904	0.0885	0.0917	0.0843	0.0889	0.0887	0.0891	0.0874	0.0884	0.0859	0.0882	0.0873	0.0866	0.0893	0.0887	0.0879	0.0991	0.1075	0.0865	0.0877	0.0851	0.0880	0.0845	0.0894	0.0852	0.0884	0.0884	0.0861	0.0893	0.0852	0.0885	0.0856	0.0858	0.0846	0.0866	0.0885	0.0887	0.0871	0.0899	0.0863	0.1057	0.1026	0.0870	0.0886	0.0853	0.0890	0.0842	0.0870	0.0859	0.0880	0.0867	0.0871	0.0868	0.0868	0.0858	0.0852	0.0873	0.0835	0.0865	0.0844	0.0891	0.0836	0.0915	0.0863	0.0878	0.0663	0.0681	0.0639	0.0667	0.0658	0.0649	0.0671	0.0630	0.0662	0.0669	0.0675	0.0671	0.0647	0.0656	0.0651	0.0646	0.0684	0.0667	0.0655	0.0662	0.0653	0.0663	0.0666	0.0651
13=20:34:37	11550	298	0.1127	0.0911	0.0905	0.0902	0.0900	0.0871	0.0874	0.0885	0.0900	0.0903	0.0858	0.0887	0.0894	0.0883	0.0894	0.0883	0.0878	0.0876	0.0863	0.0878	0.0877	0.0880	0.0883	0.0957	0.1086	0.0874	0.0858	0.0885	0.0890	0.0845	0.0898	0.0881	0.0855	0.0880	0.0881	0.0897	0.0863	0.0872	0.0861	0.0874	0.0873	0.0846	0.0877	0.0895	0.0894	0.0905	0.0891	0.0949	0.2185	0.0868	0.0902	0.0885	0.0889	0.0882	0.0900	0.0883	0.0887	0.0886	0.0870	0.0913	0.0859	0.0871	0.0830	0.0865	0.0839	0.0864	0.0860	0.0869	0.0863	0.0897	0.0878	0.0939	0.0642	0.0645	0.0618	0.0645	0.0648	0.0630	0.0628	0.0631	0.0644	0.0666	0.0643	0.0644	0.0641	0.0641	0.0641	0.0621	0.0674	0.0626	0.0628	0.0643	0.0645	0.0639	0.0649	0.0640
14=20:49:18	12430	298	0.1180	0.0916	0.0914	0.0919	0.0928	0.0902	0.0901	0.0887	0.0926	0.0918	0.0847	0.0896	0.0912	0.0889	0.0907	0.0905	0.0899	0.0889	0.0906	0.0884	0.0898	0.0907	0.0889	0.1030	0.1016	0.0896	0.0887	0.0881	0.0910	0.0862	0.0897	0.0894	0.0884	0.0888	0.0905	0.0899	0.0883	0.0893	0.0889	0.0881	0.0876	0.0880	0.0892	0.0889	0.0889	0.0882	0.0892	0.0980	0.1632	0.0899	0.0882	0.0907	0.0925	0.0875	0.0888	0.0877	0.0872	0.0901	0.0876	0.0924	0.0869	0.0855	0.0882	0.0858	0.0870	0.0864	0.0865	0.0866	0.0886	0.0886	0.0859	0.0925	0.0662	0.0649	0.0643	0.0648	0.0646	0.0659	0.0651	0.0619	0.0653	0.0666	0.0654	0.0652	0.0644	0.0638	0.0648	0.0646	0.0676	0.0632	0.0650	0.0622	0.0623	0.0663	0.0659	0.0668
15=21:03:59	13311	300	0.1096	0.0932	0.0928	0.0921	0.0925	0.0882	0.0906	0.0921	0.0878	0.0920	0.0894	0.0908	0.0903	0.0910	0.0899	0.0903	0.0901	0.0900	0.0896	0.0890	0.0922	0.0891	0.0893	0.1020	0.1068	0.0897	0.0895	0.0896	0.0892	0.0857	0.0906	0.0892	0.0899	0.0892	0.0900	0.0904	0.0898	0.0900	0.0888	0.0889	0.0880	0.0880	0.0904	0.0897	0.0892	0.0927	0.0889	0.0994	0.1251	0.0897	0.0891	0.0885	0.0908	0.0904	0.0909	0.0908	0.0867	0.0900	0.0868	0.0914	0.0887	0.0867	0.0889	0.0878	0.0864	0.0850	0.0879	0.0889	0.0884	0.0901	0.0901	0.0912	0.0610	0.0640	0.0620	0.0634	0.0642	0.0650	0.0649	0.0636	0.0642	0.0646	0.0630	0.0633	0.0629	0.0622	0.0648	0.0619	0.0665	0.0628	0.0633	0.0633	0.0637	0.0641	0.0642	0.0643
16=21:18:39	14192	298	0.1055	0.0934	0.0923	0.0938	0.0940	0.0901	0.0915	0.0922	0.0927	0.0915	0.0879	0.0915	0.0900	0.0917	0.0931	0.0921	0.0919	0.0905	0.0907	0.0894	0.0902	0.0904	0.0922	0.0967	0.1163	0.0927	0.0892	0.0871	0.0920	0.0876	0.0915	0.0880	0.0883	0.0916	0.0899	0.0935	0.0922	0.0891	0.0853	0.0888	0.0880	0.0885	0.0936	0.0917	0.0891	0.0908	0.0912	0.1097	0.1589	0.0904	0.0922	0.0912	0.0921	0.0885	0.0917	0.0891	0.0891	0.0918	0.0875	0.0956	0.0883	0.0883	0.0898	0.0891	0.0873	0.0884	0.0900	0.0892	0.0905	0.0916	0.0867	0.1077	0.0643	0.0649	0.0628	0.0628	0.0634	0.0630	0.0636	0.0636	0.0620	0.0634	0.0654	0.0643	0.0634	0.0644	0.0616	0.0627	0.0654	0.0641	0.0637	0.0623	0.0623	0.0652	0.0647	0.0655
17=21:33:20	15073	301	0.1237	0.0984	0.1006	0.0990	0.1008	0.0925	0.0992	0.0993	0.0983	0.1001	0.0951	0.0952	0.0954	0.0976	0.0980	0.0956	0.0954	0.0953	0.0949	0.0972	0.0963	0.0965	0.0953	0.1069	0.1166	0.0980	0.0954	0.0949	0.0965	0.0932	0.0989	0.0940	0.0961	0.0989	0.0964	0.0943	0.0939	0.0949	0.0915	0.0924	0.0934	0.0936	0.0962	0.0982	0.0963	0.0969	0.0957	0.1000	0.1763	0.0973	0.0980	0.0959	0.0978	0.0952	0.0974	0.0971	0.0953	0.0944	0.0924	0.0962	0.0940	0.0929	0.0935	0.0933	0.0879	0.0910	0.0934	0.0944	0.0930	0.0942	0.0928	0.0956	0.0649	0.0646	0.0640	0.0655	0.0663	0.0634	0.0662	0.0648	0.0633	0.0668	0.0668	0.0660	0.0632	0.0647	0.0649	0.0643	0.0699	0.0654	0.0640	0.0643	0.0645	0.0651	0.0630	0.0654
18=21:48:01	15954	298	0.1281	0.1002	0.0980	0.0996	0.0977	0.0932	0.0982	0.0977	0.0964	0.0994	0.0940	0.0958	0.0960	0.0963	0.0981	0.0950	0.0979	0.0952	0.0961	0.0962	0.0974	0.0956	0.0982	0.1154	0.1111	0.0990	0.0929	0.0938	0.0920	0.0932	0.0966	0.0955	0.0969	0.0973	0.0939	0.0993	0.0968	0.0958	0.0932	0.0917	0.0959	0.0931	0.0971	0.0972	0.0972	0.0960	0.0951	0.1037	0.1265	0.0974	0.0950	0.0987	0.0985	0.0949	0.0970	0.0976	0.0910	0.0938	0.0926	0.1011	0.0914	0.0915	0.0938	0.0924	0.0922	0.0909	0.0934	0.0926	0.0928	0.0919	0.0934	0.1049	0.0631	0.0650	0.0613	0.0629	0.0629	0.0625	0.0629	0.0618	0.0614	0.0649	0.0634	0.0647	0.0614	0.0611	0.0620	0.0622	0.0658	0.0626	0.0627	0.0621	0.0615	0.0610	0.0626	0.0638
19=22:02:42	16834	301	0.1344	0.1054	0.1053	0.1070	0.1055	0.0979	0.1038	0.1068	0.1059	0.1083	0.1022	0.1027	0.1006	0.1037	0.1005	0.1006	0.1033	0.1010	0.1022	0.1036	0.1051	0.1038	0.1032	0.1145	0.1216	0.1033	0.1004	0.0993	0.1002	0.0962	0.1039	0.0999	0.1023	0.1051	0.1016	0.1007	0.1022	0.1002	0.0979	0.0982	0.1003	0.1012	0.1025	0.1055	0.1032	0.1011	0.0998	0.1045	0.1650	0.0978	0.1016	0.0999	0.1034	0.0990	0.1031	0.1018	0.0992	0.1004	0.0961	0.1018	0.0958	0.0973	0.0969	0.0984	0.0970	0.0950	0.0981	0.0973	0.0982	0.0970	0.0964	0.1069	0.0654	0.0656	0.0640	0.0652	0.0658	0.0646	0.0637	0.0637	0.0631	0.0660	0.0665	0.0669	0.0642	0.0664	0.0660	0.0630	0.0683	0.0647	0.0638	0.0634	0.0628	0.0658	0.0660	0.0668
20=22:17:23	17715	301	0.1323	0.1088	0.1112	0.1096	0.1059	0.1001	0.1068	0.1076	0.1077	0.1113	0.1023	0.1036	0.1040	0.1054	0.1058	0.1050	0.1067	0.1041	0.1048	0.1052	0.1059	0.1059	0.1043	0.1162	0.1199	0.1036	0.1019	0.1001	0.1062	0.0973	0.1054	0.1028	0.1031	0.1053	0.1034	0.1030	0.1020	0.1032	0.1001	0.1010	0.1034	0.0998	0.1028	0.1066	0.1056	0.1039	0.1011	0.1152	0.1686	0.1023	0.1053	0.1042	0.1058	0.1000	0.1050	0.1023	0.0995	0.1018	0.0957	0.1022	0.1017	0.1013	0.1019	0.1004	0.0981	0.0987	0.1008	0.1004	0.0998	0.1028	0.0989	0.1048	0.0653	0.0673	0.0658	0.0660	0.0674	0.0661	0.0659	0.0663	0.0672	0.0673	0.0666	0.0677	0.0671	0.0652	0.0674	0.0669	0.0704	0.0661	0.0673	0.0674	0.0643	0.0686	0.0670	0.0667
21=22:32:03	18596	301	0.1384	0.1114	0.1103	0.1115	0.1122	0.1003	0.1114	0.1111	0.1115	0.1129	0.1075	0.1081	0.1049	0.1084	0.1047	0.1056	0.1074	0.1047	0.1056	0.1073	0.1077	0.1064	0.1082	0.1360	0.1262	0.1067	0.1029	0.1017	0.1041	0.0979	0.1101	0.1042	0.1057	0.1097	0.1065	0.1054	0.1040	0.1051	0.1025	0.1011	0.1022	0.1025	0.1050	0.1100	0.1076	0.1109	0.1052	0.1052	0.1190	0.1065	0.1085	0.1055	0.1079	0.1024	0.1080	0.1062	0.1049	0.1075	0.1010	0.1054	0.1003	0.1007	0.1002	0.1004	0.0967	0.0963	0.1026	0.0996	0.1035	0.1008	0.0976	0.1028	0.0625	0.0652	0.0597	0.0622	0.0613	0.0610	0.0618	0.0618	0.0631	0.0621	0.0636	0.0633	0.0617	0.0612	0.0614	0.0596	0.0667	0.0614	0.0621	0.0615	0.0621	0.0625	0.0629	0.0615
22=22:46:44	19477	301	0.1442	0.1107	0.1128	0.1119	0.1112	0.0990	0.1094	0.1091	0.1093	0.1116	0.1037	0.1026	0.1058	0.1096	0.1077	0.1056	0.1095	0.1039	0.1068	0.1104	0.1090	0.1058	0.1060	0.1275	0.1301	0.1070	0.1026	0.1000	0.1062	0.0968	0.1087	0.1014	0.1012	0.1052	0.1030	0.1016	0.1094	0.1042	0.1032	0.0996	0.1024	0.1037	0.1069	0.1069	0.1051	0.1057	0.1028	0.1043	0.1502	0.1023	0.1031	0.1021	0.1049	0.1022	0.1044	0.1031	0.1008	0.1016	0.0949	0.1002	0.0984	0.0995	0.1004	0.1029	0.0990	0.0955	0.0987	0.0995	0.1015	0.0979	0.0984	0.1095	0.0626	0.0643	0.0626	0.0624	0.0627	0.0617	0.0620	0.0612	0.0633	0.0646	0.0640	0.0637	0.0610	0.0620	0.0618	0.0619	0.0668	0.0627	0.0633	0.0629	0.0626	0.0630	0.0632	0.0619
23=23:01:25	20358	298	0.1750	0.1230	0.1242	0.1243	0.1236	0.1110	0.1217	0.1211	0.1253	0.1244	0.1172	0.1130	0.1161	0.1207	0.1147	0.1193	0.1184	0.1153	0.1196	0.1234	0.1210	0.1184	0.1174	0.1376	0.1388	0.1177	0.1130	0.1088	0.1148	0.1061	0.1201	0.1134	0.1141	0.1171	0.1125	0.1104	0.1136	0.1150	0.1123	0.1118	0.1138	0.1142	0.1166	0.1199	0.1186	0.1145	0.1149	0.1206	0.2067	0.1140	0.1141	0.1151	0.1191	0.1102	0.1147	0.1149	0.1085	0.1113	0.1053	0.1109	0.1135	0.1116	0.1098	0.1111	0.1072	0.1072	0.1076	0.1058	0.1093	0.1053	0.1091	0.1241	0.0668	0.0692	0.0647	0.0673	0.0683	0.0667	0.0676	0.0660	0.0655	0.0674	0.0687	0.0686	0.0671	0.0674	0.0647	0.0665	0.0714	0.0669	0.0656	0.0656	0.0671	0.0660	0.0678	0.0659
24=23:16:06	21238	301	0.1671	0.1284	0.1312	0.1304	0.1295	0.1142	0.1295	0.1275	0.1327	0.1354	0.1242	0.1221	0.1218	0.1258	0.1247	0.1251	0.1267	0.1218	0.1274	0.1300	0.1282	0.1248	0.1267	0.1474	0.1473	0.1274	0.1173	0.1169	0.1218	0.1127	0.1292	0.1223	0.1233	0.1254	0.1234	0.1171	0.1194	0.1216	0.1181	0.1148	0.1210	0.1206	0.1235	0.1283	0.1267	0.1217	0.1217	0.1272	0.1382	0.1241	0.1232	0.1239	0.1245	0.1170	0.1258	0.1247	0.1156	0.1205	0.1119	0.1162	0.1138	0.1143	0.1148	0.1175	0.1136	0.1114	0.1125	0.1115	0.1159	0.1113	0.1122	0.1144	0.0646	0.0670	0.0639	0.0656	0.0642	0.0651	0.0659	0.0663	0.0664	0.0673	0.0658	0.0669	0.0661	0.0630	0.0668	0.0644	0.0697	0.0663	0.0667	0.0633	0.0642	0.0656	0.0659	0.0667
25=23:30:47	22119	300	0.1678	0.1388	0.1387	0.1388	0.1400	0.1201	0.1375	0.1337	0.1413	0.1396	0.1317	0.1261	0.1291	0.1304	0.1309	0.1316	0.1334	0.1303	0.1354	0.1370	0.1359	0.1340	0.1334	0.1428	0.1539	0.1330	0.1263	0.1227	0.1254	0.1196	0.1341	0.1257	0.1269	0.1318	0.1254	0.1182	0.1254	0.1286	0.1245	0.1230	0.1264	0.1260	0.1299	0.1379	0.1318	0.1284	0.1263	0.1396	0.2283	0.1242	0.1277	0.1298	0.1299	0.1236	0.1296	0.1313	0.1192	0.1246	0.1137	0.1186	0.1155	0.1187	0.1222	0.1214	0.1183	0.1151	0.1188	0.1157	0.1194	0.1188	0.1190	0.1202	0.0666	0.0672	0.0642	0.0657	0.0663	0.0651	0.0673	0.0660	0.0663	0.0672	0.0677	0.0659	0.0659	0.0645	0.0648	0.0654	0.0693	0.0665	0.0631	0.0656	0.0642	0.0690	0.0670	0.0673
26=23:45:27	23000	298	0.1774	0.1418	0.1394	0.1398	0.1437	0.1209	0.1402	0.1388	0.1440	0.1466	0.1332	0.1283	0.1319	0.1350	0.1306	0.1317	0.1371	0.1323	0.1362	0.1400	0.1372	0.1363	0.1348	0.1453	0.1532	0.1343	0.1261	0.1254	0.1278	0.1154	0.1387	0.1273	0.1288	0.1349	0.1250	0.1214	0.1287	0.1282	0.1241	0.1247	0.1248	0.1273	0.1323	0.1360	0.1327	0.1293	0.1279	0.1319	0.2103	0.1327	0.1325	0.1298	0.1319	0.1241	0.1297	0.1287	0.1206	0.1241	0.1115	0.1184	0.1197	0.1209	0.1198	0.1231	0.1176	0.1162	0.1200	0.1158	0.1219	0.1164	0.1137	0.1128	0.0635	0.0650	0.0611	0.0615	0.0654	0.0642	0.0637	0.0630	0.0636	0.0646	0.0658	0.0642	0.0631	0.0643	0.0628	0.0605	0.0667	0.0645	0.0624	0.0637	0.0639	0.0633	0.0636	0.0643
27=00:00:08	23881	301	0.1835	0.1461	0.1470	0.1485	0.1467	0.1235	0.1469	0.1413	0.1444	0.1472	0.1348	0.1319	0.1347	0.1422	0.1374	0.1393	0.1421	0.1380	0.1422	0.1446	0.1415	0.1417	0.1366	0.1471	0.1617	0.1399	0.1299	0.1246	0.1329	0.1221	0.1395	0.1278	0.1381	0.1348	0.1310	0.1259	0.1406	0.1360	0.1271	0.1292	0.1308	0.1369	0.1408	0.1433	0.1422	0.1380	0.1320	0.1346	0.2078	0.1349	0.1329	0.1370	0.1366	0.1265	0.1389	0.1374	0.1227	0.1298	0.1200	0.1246	0.1241	0.1258	0.1279	0.1289	0.1248	0.1204	0.1239	0.1209	0.1296	0.1167	0.1203	0.1288	0.0662	0.0677	0.0655	0.0665	0.0632	0.0631	0.0661	0.0644	0.0658	0.0673	0.0666	0.0657	0.0656	0.0665	0.0654	0.0664	0.0691	0.0637	0.0637	0.0634	0.0653	0.0659	0.0657	0.0670
28=00:14:49	24762	300	0.2063	0.1634	0.1682	0.1681	0.1645	0.1380	0.1665	0.1599	0.1726	0.1755	0.1608	0.1471	0.1470	0.1511	0.1479	0.1508	0.1567	0.1537	0.1613	0.1648	0.1592	0.1545	0.1529	0.1644	0.1720	0.1592	0.1440	0.1420	0.1496	0.1364	0.1570	0.1443	0.1502	0.1543	0.1446	0.1360	0.1472	0.1449	0.1407	0.1412	0.1477	0.1469	0.1491	0.1588	0.1558	0.1502	0.1453	0.1422	0.1817	0.1479	0.1492	0.1509	0.1540	0.1416	0.1516	0.1505	0.1343	0.1422	0.1285	0.1289	0.1350	0.1375	0.1371	0.1392	0.1357	0.1314	0.1327	0.1239	0.1337	0.1279	0.1285	0.1408	0.0646	0.0667	0.0637	0.0654	0.0641	0.0642	0.0637	0.0643	0.0637	0.0647	0.0666	0.0650	0.0646	0.0633	0.0641	0.0653	0.0684	0.0652	0.0637	0.0633	0.0648	0.0657	0.0625	0.0663
29=00:29:30	25642	298	0.1901	0.1644	0.1626	0.1623	0.1601	0.1338	0.1628	0.1555	0.1662	0.1661	0.1506	0.1417	0.1513	0.1585	0.1516	0.1549	0.1608	0.1532	0.1617	0.1650	0.1604	0.1551	0.1522	0.1634	0.1834	0.1538	0.1405	0.1438	0.1452	0.1321	0.1566	0.1449	0.1534	0.1505	0.1452	0.1321	0.1573	0.1540	0.1463	0.1426	0.1486	0.1492	0.1536	0.1611	0.1556	0.1473	0.1460	0.1502	0.2172	0.1529	0.1504	0.1497	0.1454	0.1421	0.1508	0.1478	0.1314	0.1426	0.1248	0.1294	0.1418	0.1377	0.1415	0.1450	0.1384	0.1323	0.1339	0.1254	0.1325	0.1262	0.1265	0.1479	0.0650	0.0677	0.0632	0.0638	0.0656	0.0648	0.0658	0.0644	0.0651	0.0658	0.0662	0.0685	0.0656	0.0630	0.0641	0.0625	0.0675	0.0648	0.0640	0.0645	0.0618	0.0636	0.0668	0.0647
30=00:44:11	26523	298	0.2185	0.1829	0.1870	0.1905	0.1891	0.1497	0.1903	0.1833	0.1922	0.1937	0.1757	0.1514	0.1657	0.1779	0.1742	0.1749	0.1827	0.1724	0.1862	0.1937	0.1828	0.1783	0.1745	0.1760	0.1876	0.1745	0.1653	0.1579	0.1681	0.1528	0.1869	0.1624	0.1693	0.1721	0.1549	0.1400	0.1703	0.1728	0.1607	0.1626	0.1679	0.1697	0.1715	0.1860	0.1783	0.1657	0.1579	0.1490	0.2699	0.1761	0.1775	0.1737	0.1783	0.1658	0.1712	0.1706	0.1459	0.1546	0.1328	0.1388	0.1516	0.1568	0.1601	0.1625	0.1538	0.1452	0.1492	0.1387	0.1480	0.1347	0.1374	0.1485	0.0600	0.0622	0.0596	0.0612	0.0621	0.0590	0.0620	0.0616	0.0618	0.0619	0.0616	0.0620	0.0591	0.0604	0.0602	0.0578	0.0648	0.0606	0.0589	0.0603	0.0605	0.0618	0.0610	0.0619
31=00:58:51	27404	298	0.2429	0.1935	0.2006	0.2082	0.2055	0.1639	0.2040	0.2024	0.2115	0.2186	0.1950	0.1694	0.1838	0.1924	0.1808	0.1888	0.1990	0.1871	0.2003	0.2058	0.2018	0.1959	0.1911	0.1932	0.1962	0.1901	0.1758	0.1692	0.1789	0.1656	0.2031	0.1786	0.1857	0.1956	0.1768	0.1571	0.1843	0.1823	0.1748	0.1743	0.1804	0.1830	0.1844	0.2008	0.1916	0.1811	0.1727	0.1685	0.2289	0.1853	0.1873	0.1848	0.1909	0.1718	0.1861	0.1851	0.1580	0.1706	0.1476	0.1492	0.1617	0.1638	0.1690	0.1736	0.1638	0.1536	0.1557	0.1419	0.1565	0.1453	0.1408	0.1415	0.0630	0.0639	0.0630	0.0632	0.0653	0.0623	0.0638	0.0632	0.0630	0.0641	0.0639	0.0650	0.0640	0.0626	0.0607	0.0624	0.0657	0.0622	0.0632	0.0640	0.0624	0.0664	0.0631	0.0644
32=01:13:32	28285	298	0.2622	0.2152	0.2201	0.2291	0.2265	0.1787	0.2238	0.2250	0.2360	0.2382	0.2190	0.1837	0.1936	0.2025	0.1975	0.2036	0.2139	0.2046	0.2197	0.2272	0.2193	0.2110	0.2086	0.2110	0.2218	0.2066	0.1876	0.1838	0.1972	0.1815	0.2213	0.1959	0.2017	0.2099	0.1898	0.1671	0.1914	0.1951	0.1855	0.1890	0.1965	0.1990	0.2035	0.2240	0.2107	0.1960	0.1867	0.1689	0.2938	0.1978	0.2063	0.2009	0.2040	0.1904	0.2030	0.2061	0.1728	0.1863	0.1602	0.1566	0.1737	0.1787	0.1841	0.1868	0.1791	0.1689	0.1695	0.1512	0.1678	0.1549	0.1533	0.1517	0.0620	0.0643	0.0622	0.0628	0.0626	0.0637	0.0636	0.0612	0.0626	0.0642	0.0645	0.0644	0.0629	0.0634	0.0634	0.0622	0.0661	0.0624	0.0595	0.0635	0.0616	0.0639	0.0634	0.0643
33=01:28:13	29166	298	0.2792	0.2125	0.2201	0.2244	0.2271	0.1701	0.2210	0.2138	0.2283	0.2240	0.1955	0.1745	0.2021	0.2146	0.1984	0.2026	0.2137	0.2078	0.2145	0.2243	0.2113	0.2055	0.1995	0.2017	0.2104	0.2124	0.1899	0.1765	0.1923	0.1689	0.2118	0.1799	0.2002	0.2013	0.1828	0.1653	0.1988	0.1964	0.1874	0.1912	0.1915	0.1984	0.2009	0.2234	0.2075	0.1919	0.1847	0.1836	0.3013	0.2004	0.1969	0.2002	0.2020	0.1802	0.2012	0.1931	0.1671	0.1759	0.1538	0.1494	0.1870	0.1888	0.1898	0.1885	0.1823	0.1722	0.1682	0.1467	0.1661	0.1500	0.1526	0.1600	0.0642	0.0657	0.0653	0.0638	0.0640	0.0650	0.0655	0.0632	0.0644	0.0649	0.0640	0.0651	0.0641	0.0633	0.0650	0.0651	0.0679	0.0633	0.0634	0.0617	0.0617	0.0652	0.0653	0.0656
34=01:42:54	30046	300	0.2954	0.2400	0.2407	0.2473	0.2488	0.1917	0.2485	0.2343	0.2516	0.2533	0.2169	0.1865	0.2166	0.2275	0.2210	0.2235	0.2372	0.2274	0.2443	0.2470	0.2367	0.2318	0.2234	0.2117	0.2465	0.2243	0.2036	0.1976	0.2086	0.1868	0.2292	0.2044	0.2149	0.2160	0.1924	0.1712	0.2173	0.2168	0.2048	0.2023	0.2119	0.2158	0.2268	0.2338	0.2237	0.2059	0.1922	0.1905	0.2857	0.2261	0.2186	0.2148	0.2195	0.2002	0.2098	0.2092	0.1784	0.1942	0.1602	0.1604	0.1984	0.1923	0.1978	0.2061	0.1963	0.1814	0.1733	0.1597	0.1733	0.1591	0.1561	0.1572	0.0656	0.0678	0.0649	0.0662	0.0640	0.0645	0.0653	0.0638	0.0667	0.0674	0.0668	0.0662	0.0646	0.0644	0.0654	0.0649	0.0676	0.0646	0.0656	0.0613	0.0640	0.0660	0.0640	0.0660
35=01:57:35	30927	301	0.3333	0.2630	0.2684	0.2834	0.2887	0.2190	0.2784	0.2795	0.2963	0.2962	0.2503	0.2089	0.2432	0.2573	0.2436	0.2493	0.2716	0.2553	0.2741	0.2821	0.2728	0.2627	0.2494	0.2368	0.2585	0.2524	0.2335	0.2201	0.2257	0.2095	0.2650	0.2325	0.2314	0.2529	0.2149	0.1877	0.2350	0.2374	0.2338	0.2298	0.2359	0.2404	0.2385	0.2637	0.2545	0.2234	0.2066	0.1931	0.2986	0.2407	0.2430	0.2420	0.2504	0.2185	0.2268	0.2332	0.1930	0.2115	0.1708	0.1698	0.2105	0.2160	0.2103	0.2218	0.2135	0.1955	0.1845	0.1658	0.1892	0.1695	0.1671	0.1539	0.0645	0.0670	0.0623	0.0630	0.0641	0.0634	0.0641	0.0631	0.0633	0.0650	0.0650	0.0662	0.0632	0.0616	0.0623	0.0648	0.0674	0.0632	0.0626	0.0624	0.0631	0.0629	0.0639	0.0650
36=02:12:15	31808	298	0.3462	0.2734	0.2819	0.2918	0.2962	0.2218	0.2851	0.2829	0.2970	0.2987	0.2525	0.2073	0.2619	0.2791	0.2622	0.2711	0.2914	0.2732	0.2923	0.3048	0.2872	0.2760	0.2649	0.2523	0.2722	0.2671	0.2426	0.2297	0.2388	0.2214	0.2798	0.2334	0.2433	0.2567	0.2216	0.1863	0.2597	0.2623	0.2480	0.2478	0.2546	0.2619	0.2763	0.2872	0.2690	0.2390	0.2250	0.2080	0.3204	0.2606	0.2582	0.2621	0.2570	0.2320	0.2473	0.2426	0.2033	0.2174	0.1786	0.1768	0.2318	0.2361	0.2328	0.2449	0.2323	0.2181	0.1997	0.1717	0.1967	0.1754	0.1744	0.1669	0.0633	0.0667	0.0637	0.0630	0.0644	0.0627	0.0629	0.0626	0.0634	0.0626	0.0625	0.0660	0.0656	0.0635	0.0636	0.0621	0.0674	0.0640	0.0629	0.0643	0.0622	0.0631	0.0653	0.0634
37=02:26:56	32689	301	0.3875	0.3279	0.3316	0.3454	0.3492	0.2689	0.3453	0.3343	0.3671	0.3628	0.3217	0.2540	0.2954	0.3101	0.2979	0.3118	0.3349	0.3113	0.3438	0.3567	0.3444	0.3235	0.3173	0.2595	0.3097	0.3091	0.2846	0.2792	0.2825	0.2660	0.3315	0.2906	0.2995	0.3056	0.2717	0.2128	0.2910	0.2951	0.2885	0.2832	0.2977	0.2968	0.3074	0.3221	0.3131	0.2808	0.2642	0.2268	0.4150	0.2980	0.2963	0.3027	0.3019	0.2885	0.2939	0.2953	0.2326	0.2636	0.2057	0.1957	0.2617	0.2606	0.2694	0.2770	0.2670	0.2445	0.2245	0.1903	0.2217	0.1905	0.1922	0.1763	0.0679	0.0675	0.0667	0.0685	0.0710	0.0666	0.0689	0.0670	0.0659	0.0686	0.0665	0.0665	0.0691	0.0678	0.0687	0.0684	0.0697	0.0669	0.0659	0.0653	0.0663	0.0689	0.0681	0.0696
38=02:41:37	33570	298	0.3956	0.3235	0.3237	0.3438	0.3477	0.2546	0.3373	0.3267	0.3563	0.3464	0.2954	0.2356	0.2997	0.3232	0.2984	0.3130	0.3390	0.3191	0.3371	0.3579	0.3326	0.3176	0.3018	0.2565	0.3079	0.3091	0.2853	0.2707	0.2760	0.2611	0.3292	0.2702	0.2883	0.2947	0.2537	0.2057	0.3008	0.2975	0.2917	0.2892	0.2915	0.3038	0.3272	0.3345	0.3095	0.2723	0.2500	0.2297	0.4179	0.3073	0.2940	0.3049	0.3084	0.2842	0.2815	0.2858	0.2317	0.2459	0.1958	0.1838	0.2674	0.2705	0.2698	0.2858	0.2789	0.2471	0.2175	0.1869	0.2175	0.1901	0.1855	0.1765	0.0601	0.0619	0.0595	0.0594	0.0614	0.0593	0.0590	0.0599	0.0600	0.0609	0.0624	0.0629	0.0608	0.0597	0.0599	0.0606	0.0649	0.0617	0.0595	0.0603	0.0571	0.0602	0.0608	0.0610
39=02:56:18	34450	298	0.4411	0.3799	0.3949	0.4083	0.4006	0.3049	0.4150	0.4003	0.4179	0.4227	0.3590	0.2681	0.3379	0.3711	0.3562	0.3598	0.3855	0.3708	0.4052	0.4130	0.3877	0.3743	0.3544	0.2958	0.3672	0.3597	0.3190	0.3070	0.3343	0.3104	0.3851	0.3254	0.3483	0.3556	0.2907	0.2394	0.3373	0.3494	0.3253	0.3327	0.3464	0.3516	0.3640	0.3959	0.3724	0.3176	0.2822	0.2266	0.4795	0.3569	0.3588	0.3593	0.3567	0.3224	0.3401	0.3318	0.2549	0.2798	0.2211	0.2017	0.3043	0.3062	0.3193	0.3296	0.3053	0.2840	0.2485	0.2129	0.2383	0.2068	0.2049	0.1947	0.0658	0.0666	0.0614	0.0642	0.0644	0.0645	0.0628	0.0630	0.0639	0.0644	0.0643	0.0660	0.0639	0.0643	0.0632	0.0618	0.0685	0.0651	0.0640	0.0630	0.0629	0.0644	0.0654	0.0643
40=03:10:59	35331	298	0.4769	0.4138	0.4208	0.4422	0.4453	0.3333	0.4442	0.4375	0.4620	0.4710	0.4053	0.3037	0.3776	0.4044	0.3893	0.3980	0.4345	0.4121	0.4465	0.4618	0.4458	0.4203	0.3960	0.3331	0.3800	0.3920	0.3577	0.3486	0.3659	0.3543	0.4378	0.3762	0.3986	0.4005	0.3338	0.2593	0.3825	0.3859	0.3737	0.3724	0.3902	0.4006	0.4103	0.4415	0.4183	0.3644	0.3313	0.2589	0.4656	0.3934	0.3925	0.3918	0.4013	0.3734	0.3864	0.3787	0.3019	0.3304	0.2515	0.2221	0.3337	0.3445	0.3564	0.3754	0.3554	0.3241	0.2771	0.2339	0.2741	0.2289	0.2198	0.2022	0.0653	0.0670	0.0623	0.0644	0.0650	0.0643	0.0639	0.0661	0.0652	0.0641	0.0664	0.0662	0.0659	0.0635	0.0632	0.0619	0.0674	0.0633	0.0641	0.0636	0.0640	0.0650	0.0639	0.0638
41=03:25:40	36212	301	0.5095	0.4418	0.4585	0.4728	0.4725	0.3464	0.4824	0.4598	0.4935	0.4824	0.4140	0.2999	0.4014	0.4437	0.4126	0.4248	0.4578	0.4485	0.4666	0.4928	0.4583	0.4496	0.4093	0.3325	0.4180	0.4310	0.3859	0.3709	0.3975	0.3851	0.4770	0.3938	0.4416	0.4208	0.3442	0.2608	0.4029	0.4125	0.3932	0.4051	0.4042	0.4276	0.4396	0.4793	0.4281	0.3754	0.3353	0.2676	0.4887	0.4186	0.4225	0.4320	0.4328	0.4043	0.4159	0.3950	0.3195	0.3262	0.2587	0.2200	0.3644	0.3655	0.3772	0.3890	0.3759	0.3523	0.2858	0.2346	0.2796	0.2318	0.2311	0.2183	0.0621	0.0655	0.0637	0.0643	0.0649	0.0645	0.0622	0.0639	0.0630	0.0645	0.0619	0.0654	0.0639	0.0650	0.0649	0.0626	0.0670	0.0633	0.0630	0.0634	0.0636	0.0626	0.0642	0.0642
42=03:40:20	37093	301	0.5469	0.4886	0.5062	0.5063	0.5013	0.3873	0.5197	0.4994	0.5102	0.5231	0.4568	0.3307	0.4293	0.4655	0.4528	0.4584	0.4890	0.4719	0.5109	0.5159	0.4842	0.4724	0.4525	0.3628	0.4579	0.4565	0.4077	0.3998	0.4382	0.4058	0.4907	0.4315	0.4529	0.4601	0.3636	0.2873	0.4250	0.4463	0.4157	0.4240	0.4466	0.4620	0.4721	0.4997	0.4718	0.4049	0.3600	0.2729	0.5103	0.4630	0.4610	0.4517	0.4597	0.4293	0.4563	0.4271	0.3305	0.3687	0.2765	0.2402	0.3941	0.3933	0.4155	0.4349	0.4055	0.3650	0.3073	0.2566	0.2973	0.2444	0.2494	0.2266	0.0635	0.0675	0.0627	0.0642	0.0636	0.0634	0.0640	0.0650	0.0625	0.0654	0.0643	0.0653	0.0632	0.0649	0.0639	0.0632	0.0675	0.0638	0.0628	0.0618	0.0623	0.0627	0.0631	0.0652
43=03:55:01	37974	298	0.5891	0.5139	0.5117	0.5295	0.5398	0.4070	0.5405	0.5094	0.5468	0.5196	0.4529	0.3332	0.4667	0.5169	0.4737	0.4965	0.5313	0.5188	0.5249	0.5509	0.5072	0.4920	0.4559	0.3683	0.4761	0.5002	0.4462	0.4286	0.4514	0.4268	0.5384	0.4473	0.4710	0.4563	0.3819	0.2830	0.4793	0.4810	0.4640	0.4698	0.4702	0.4948	0.5062	0.5325	0.4781	0.4217	0.3729	0.2839	0.5575	0.4920	0.4859	0.4999	0.5016	0.4609	0.4603	0.4413	0.3621	0.3664	0.2849	0.2425	0.4290	0.4371	0.4464	0.4623	0.4464	0.4123	0.3206	0.2652	0.3111	0.2604	0.2503	0.2267	0.0623	0.0651	0.0630	0.0624	0.0616	0.0632	0.0632	0.0630	0.0636	0.0632	0.0637	0.0653	0.0643	0.0637	0.0634	0.0627	0.0668	0.0637	0.0611	0.0625	0.0625	0.0630	0.0636	0.0649
44=04:09:42	38855	298	0.6376	0.5718	0.5697	0.5778	0.5928	0.4640	0.5892	0.5634	0.5889	0.5776	0.4887	0.3637	0.5049	0.5590	0.5295	0.5568	0.5914	0.5681	0.5888	0.6076	0.5561	0.5259	0.4998	0.3948	0.5205	0.5367	0.4872	0.4686	0.5027	0.4675	0.5855	0.5145	0.5031	0.4983	0.4179	0.3110	0.5254	0.5335	0.5110	0.5062	0.5222	0.5561	0.5470	0.5794	0.5255	0.4667	0.4129	0.3203	0.6100	0.5403	0.5438	0.5368	0.5552	0.5246	0.5118	0.4773	0.3989	0.4185	0.3084	0.2611	0.4649	0.4761	0.4933	0.5233	0.4902	0.4556	0.3486	0.2859	0.3432	0.2787	0.2700	0.2309	0.0653	0.0673	0.0643	0.0648	0.0643	0.0651	0.0639	0.0627	0.0657	0.0644	0.0648	0.0669	0.0659	0.0633	0.0650	0.0640	0.0668	0.0652	0.0633	0.0641	0.0645	0.0637	0.0647	0.0668
45=04:24:23	39735	298	0.6756	0.6205	0.6131	0.6411	0.6365	0.5074	0.6443	0.6246	0.6441	0.6159	0.5310	0.3928	0.5490	0.6032	0.5705	0.5858	0.6322	0.6043	0.6366	0.6312	0.5976	0.5512	0.5199	0.4164	0.5612	0.5856	0.5180	0.5070	0.5376	0.5298	0.6262	0.5586	0.5521	0.5322	0.4649	0.3461	0.5611	0.5616	0.5462	0.5390	0.5746	0.5853	0.5685	0.6150	0.5566	0.4870	0.4492	0.3266	0.6448	0.5749	0.5805	0.5805	0.5921	0.5617	0.5358	0.5035	0.4301	0.4487	0.3369	0.2883	0.5019	0.5021	0.5398	0.5481	0.5350	0.4959	0.3733	0.3000	0.3603	0.2950	0.2827	0.2435	0.0632	0.0659	0.0641	0.0654	0.0633	0.0632	0.0663	0.0619	0.0633	0.0654	0.0656	0.0637	0.0639	0.0639	0.0641	0.0635	0.0673	0.0651	0.0629	0.0626	0.0615	0.0655	0.0662	0.0657
46=04:39:04	40616	298	0.6616	0.5738	0.5967	0.6244	0.6187	0.4625	0.6169	0.6139	0.6189	0.5897	0.4942	0.3796	0.5551	0.6172	0.5580	0.5575	0.6111	0.6139	0.6052	0.6073	0.5789	0.5471	0.5032	0.4237	0.5396	0.5837	0.4936	0.4618	0.5295	0.5286	0.6250	0.5189	0.5192	0.5142	0.4238	0.3283	0.5463	0.5339	0.5268	0.5651	0.5563	0.5769	0.5649	0.6154	0.5193	0.4579	0.4251	0.3206	0.6114	0.5262	0.5684	0.5841	0.5732	0.5073	0.5070	0.4699	0.4182	0.4026	0.3189	0.2645	0.5212	0.5261	0.5253	0.5232	0.5163	0.5111	0.3530	0.2877	0.3417	0.2911	0.2771	0.2441	0.0653	0.0671	0.0647	0.0655	0.0643	0.0662	0.0673	0.0651	0.0661	0.0650	0.0665	0.0643	0.0645	0.0650	0.0665	0.0654	0.0689	0.0656	0.0651	0.0635	0.0652	0.0666	0.0642	0.0663
47=04:53:44	41497	301	0.7753	0.7017	0.6950	0.7001	0.7125	0.5726	0.7000	0.6733	0.6838	0.6547	0.5343	0.4247	0.6176	0.6866	0.6460	0.6670	0.7134	0.6861	0.6966	0.6910	0.6402	0.5873	0.5442	0.4423	0.6276	0.6564	0.5878	0.5660	0.6018	0.5701	0.6838	0.6108	0.5645	0.5430	0.4669	0.3590	0.6401	0.6340	0.6192	0.6054	0.6369	0.6629	0.6467	0.6512	0.5726	0.4906	0.4567	0.3474	0.7192	0.6484	0.6464	0.6390	0.6636	0.6134	0.5623	0.5066	0.4396	0.4651	0.3494	0.2932	0.5667	0.5718	0.6009	0.6257	0.5977	0.5582	0.3915	0.3192	0.3800	0.3059	0.2964	0.2421	0.0646	0.0668	0.0628	0.0655	0.0657	0.0641	0.0649	0.0634	0.0647	0.0646	0.0654	0.0660	0.0654	0.0636	0.0659	0.0640	0.0674	0.0647	0.0649	0.0634	0.0637	0.0652	0.0658	0.0666
48=05:08:25	42378	298	0.8284	0.7706	0.7510	0.7747	0.7837	0.6459	0.7662	0.7385	0.7428	0.6993	0.5738	0.4481	0.6748	0.7475	0.7048	0.7191	0.7841	0.7501	0.7586	0.7433	0.7002	0.6218	0.5763	0.4763	0.6800	0.7107	0.6462	0.6111	0.6471	0.6248	0.7302	0.6578	0.5967	0.5750	0.4914	0.3811	0.6911	0.6759	0.6763	0.6522	0.6902	0.7162	0.7060	0.6901	0.6198	0.5156	0.4874	0.3697	0.7627	0.6804	0.6880	0.6857	0.7193	0.6744	0.5807	0.5387	0.4677	0.4908	0.3698	0.3218	0.6093	0.6192	0.6414	0.6692	0.6586	0.6101	0.4179	0.3422	0.4107	0.3306	0.3158	0.2593	0.0655	0.0672	0.0634	0.0656	0.0649	0.0643	0.0652	0.0646	0.0635	0.0638	0.0662	0.0663	0.0642	0.0649	0.0646	0.0631	0.0681	0.0658	0.0653	0.0642	0.0645	0.0641	0.0649	0.0640
49=05:23:06	43259	301	0.8413	0.7694	0.7862	0.8080	0.7756	0.6345	0.7568	0.7496	0.7245	0.6788	0.5614	0.4437	0.7098	0.7673	0.7214	0.7057	0.7730	0.7594	0.7552	0.7073	0.6730	0.6125	0.5579	0.4785	0.7069	0.7378	0.6281	0.5902	0.6466	0.6678	0.7390	0.6612	0.6199	0.5974	0.4978	0.3989	0.7008	0.6780	0.6716	0.6839	0.7131	0.7059	0.7121	0.7193	0.6208	0.5139	0.5022	0.3750	0.7475	0.6757	0.7226	0.7232	0.7135	0.6598	0.6008	0.5546	0.4738	0.4819	0.3795	0.3152	0.6579	0.6550	0.6896	0.6705	0.6628	0.6495	0.4252	0.3401	0.4106	0.3483	0.3225	0.2771	0.0644	0.0665	0.0641	0.0658	0.0647	0.0654	0.0659	0.0629	0.0642	0.0654	0.0662	0.0673	0.0643	0.0646	0.0651	0.0656	0.0684	0.0657	0.0643	0.0641	0.0652	0.0660	0.0645	0.0664
50=05:37:47	44139	300	0.8908	0.8508	0.8423	0.8522	0.8482	0.7144	0.8613	0.8021	0.8292	0.7476	0.6217	0.4903	0.7657	0.8358	0.7874	0.8074	0.8444	0.8314	0.8289	0.8233	0.7423	0.6793	0.6061	0.5027	0.7782	0.7990	0.7238	0.7264	0.7667	0.7436	0.8252	0.7387	0.7042	0.6208	0.5402	0.4266	0.7946	0.7876	0.7533	0.7506	0.7973	0.8241	0.7456	0.7870	0.6773	0.5705	0.5290	0.3941	0.8796	0.8149	0.8034	0.8037	0.8153	0.8066	0.6765	0.5890	0.5350	0.5201	0.4394	0.3565	0.7287	0.7156	0.7688	0.7810	0.7658	0.7040	0.4679	0.3772	0.4607	0.3764	0.3557	0.2941	0.0654	0.0676	0.0651	0.0659	0.0650	0.0664	0.0656	0.0652	0.0638	0.0688	0.0676	0.0666	0.0654	0.0662	0.0648	0.0644	0.0691	0.0667	0.0653	0.0637	0.0659	0.0646	0.0655	0.0659
51=05:52:28	45020	298	0.9200	0.8902	0.8795	0.8766	0.8529	0.7677	0.8483	0.8189	0.7985	0.7451	0.6153	0.4826	0.8099	0.8293	0.8292	0.8260	0.8765	0.8258	0.8684	0.8102	0.7540	0.6630	0.6226	0.5108	0.8161	0.8027	0.7193	0.7266	0.7712	0.7339	0.7898	0.7549	0.6750	0.6182	0.5169	0.4395	0.7902	0.7944	0.7685	0.7370	0.8210	0.8123	0.7497	0.7543	0.6902	0.5442	0.5125	0.4026	0.8580	0.8188	0.8229	0.7831	0.7952	0.7864	0.6668	0.5785	0.5043	0.5326	0.4207	0.3569	0.7409	0.7128	0.7801	0.7896	0.7618	0.7094	0.4711	0.3831	0.4535	0.3760	0.3534	0.2867	0.0629	0.0658	0.0639	0.0642	0.0651	0.0647	0.0628	0.0616	0.0646	0.0629	0.0639	0.0668	0.0641	0.0637	0.0624	0.0626	0.0664	0.0630	0.0636	0.0625	0.0621	0.0638	0.0641	0.0638
52=06:07:09	45901	301	0.8992	0.8667	0.8874	0.8687	0.8475	0.7535	0.8362	0.8304	0.7892	0.7532	0.6043	0.4803	0.8258	0.8483	0.8340	0.8359	0.8451	0.8640	0.8572	0.8304	0.7277	0.6779	0.6032	0.5090	0.8394	0.8031	0.7217	0.7075	0.7984	0.7528	0.8086	0.7442	0.7088	0.6327	0.5044	0.4381	0.7889	0.8176	0.7559	0.7869	0.8267	0.8411	0.7480	0.8119	0.6762	0.5581	0.4968	0.4086	0.8415	0.8275	0.8426	0.7946	0.8004	0.7838	0.7035	0.5739	0.5200	0.4991	0.4239	0.3463	0.7806	0.7503	0.8045	0.8238	0.7486	0.7562	0.4542	0.3857	0.4243	0.3909	0.3608	0.3012	0.0602	0.0620	0.0598	0.0602	0.0628	0.0626	0.0609	0.0612	0.0621	0.0625	0.0612	0.0611	0.0614	0.0602	0.0621	0.0596	0.0653	0.0614	0.0597	0.0607	0.0584	0.0615	0.0619	0.0629
53=06:21:49	46782	298	0.9310	0.9225	0.9248	0.9132	0.9200	0.8559	0.9127	0.8978	0.9032	0.8188	0.6788	0.5327	0.8828	0.8938	0.8931	0.9222	0.9349	0.9160	0.9121	0.9042	0.8174	0.7392	0.6585	0.5365	0.8850	0.8841	0.8274	0.8349	0.8767	0.8328	0.8914	0.8433	0.7741	0.6766	0.5643	0.4733	0.8649	0.9017	0.8458	0.8409	0.8805	0.9150	0.8436	0.8602	0.7266	0.6136	0.5433	0.4265	0.9433	0.9157	0.8907	0.8770	0.9180	0.8924	0.7413	0.6077	0.5795	0.5525	0.4730	0.3888	0.8280	0.8085	0.8554	0.9029	0.8475	0.8247	0.4992	0.4386	0.4830	0.4263	0.3854	0.3136	0.0653	0.0668	0.0643	0.0662	0.0656	0.0641	0.0643	0.0653	0.0647	0.0663	0.0653	0.0652	0.0646	0.0659	0.0650	0.0649	0.0700	0.0637	0.0638	0.0642	0.0630	0.0653	0.0651	0.0647
54=06:36:30	47663	298	0.9305	0.9088	0.9136	0.9089	0.9067	0.8985	0.8877	0.9083	0.9130	0.8457	0.6925	0.5442	0.8849	0.8895	0.9032	0.9107	0.9338	0.8988	0.9124	0.8936	0.8568	0.7503	0.6757	0.5416	0.9084	0.8876	0.8609	0.8637	0.8843	0.8556	0.8758	0.8871	0.7870	0.6959	0.5891	0.4946	0.8721	0.9005	0.8762	0.8466	0.8903	0.8885	0.8780	0.8564	0.7602	0.6180	0.5715	0.4552	0.9363	0.9143	0.8859	0.9034	0.9245	0.9036	0.7560	0.6328	0.6034	0.5764	0.4908	0.4092	0.8483	0.8648	0.8706	0.8970	0.8747	0.8444	0.5118	0.4384	0.5020	0.4384	0.4121	0.3265	0.0638	0.0659	0.0629	0.0636	0.0634	0.0639	0.0655	0.0630	0.0639	0.0647	0.0650	0.0654	0.0644	0.0644	0.0633	0.0630	0.0668	0.0634	0.0633	0.0616	0.0628	0.0630	0.0632	0.0645
55=06:51:11	48543	298	0.9059	0.8220	0.8371	0.8721	0.8855	0.8521	0.8303	0.8534	0.9003	0.8363	0.6706	0.5304	0.8413	0.8807	0.8326	0.8438	0.8829	0.8751	0.8398	0.8632	0.8464	0.7538	0.6494	0.5366	0.8569	0.8659	0.8445	0.8041	0.8158	0.8287	0.8763	0.8157	0.7611	0.6752	0.5793	0.4646	0.8696	0.8535	0.8600	0.8420	0.8319	0.8571	0.8548	0.8507	0.7241	0.5988	0.5549	0.4669	0.9098	0.8474	0.8287	0.8834	0.8855	0.8271	0.7293	0.6334	0.6082	0.5380	0.4698	0.3996	0.8318	0.8746	0.8448	0.8507	0.8577	0.8366	0.4991	0.4292	0.4955	0.4471	0.4046	0.3332	0.0660	0.0670	0.0649	0.0650	0.0670	0.0663	0.0667	0.0663	0.0647	0.0670	0.0668	0.0664	0.0656	0.0645	0.0661	0.0648	0.0704	0.0665	0.0655	0.0662	0.0664	0.0665	0.0658	0.0668
56=07:05:52	49424	301	0.9278	0.9069	0.9383	0.9287	0.8990	0.9177	0.8930	0.9076	0.8929	0.8588	0.7048	0.5492	0.8979	0.9014	0.9139	0.8952	0.9162	0.9090	0.9078	0.8900	0.8590	0.7881	0.6965	0.5555	0.9242	0.8900	0.8532	0.8499	0.8857	0.8477	0.8623	0.8427	0.8159	0.7242	0.5864	0.5037	0.8479	0.8934	0.8563	0.8533	0.8903	0.8736	0.9148	0.8708	0.7850	0.6289	0.5729	0.4712	0.9031	0.8962	0.9003	0.8951	0.8873	0.8593	0.7903	0.6588	0.5995	0.5738	0.4972	0.4211	0.8695	0.8535	0.8866	0.8869	0.8470	0.8480	0.5347	0.4589	0.4984	0.4608	0.4364	0.3531	0.0635	0.0665	0.0637	0.0632	0.0654	0.0627	0.0648	0.0620	0.0633	0.0636	0.0654	0.0653	0.0655	0.0648	0.0638	0.0628	0.0674	0.0644	0.0623	0.0638	0.0628	0.0625	0.0651	0.0644
57=07:20:33	50305	301	0.9308	0.8893	0.9147	0.9287	0.9042	0.9021	0.8857	0.8907	0.8991	0.8323	0.7121	0.5410	0.9040	0.9037	0.9012	0.8883	0.9199	0.9146	0.8954	0.8881	0.8447	0.8036	0.6888	0.5568	0.9254	0.9100	0.8550	0.8240	0.8654	0.8625	0.8904	0.8331	0.8350	0.7239	0.6081	0.5056	0.8642	0.8810	0.8575	0.8724	0.8870	0.8629	0.9049	0.8785	0.8014	0.6362	0.5902	0.4858	0.9211	0.8887	0.8899	0.9211	0.8853	0.8506	0.7935	0.6865	0.6293	0.5756	0.5114	0.4394	0.8703	0.8594	0.8881	0.8584	0.8502	0.8435	0.5529	0.4636	0.5239	0.4701	0.4517	0.3651	0.0632	0.0648	0.0616	0.0624	0.0640	0.0614	0.0626	0.0626	0.0618	0.0629	0.0650	0.0650	0.0634	0.0636	0.0638	0.0632	0.0642	0.0640	0.0618	0.0637	0.0616	0.0640	0.0632	0.0637
58=07:35:13	51186	298	0.9285	0.9207	0.9401	0.9236	0.8928	0.9152	0.9157	0.8970	0.9030	0.8571	0.7327	0.5528	0.9052	0.8921	0.9135	0.9104	0.9084	0.9067	0.9078	0.8969	0.8378	0.8153	0.7207	0.5758	0.9288	0.8899	0.8474	0.8628	0.8993	0.8491	0.8617	0.8437	0.8501	0.7353	0.6115	0.5224	0.8604	0.9099	0.8441	0.8435	0.8972	0.8880	0.8644	0.8770	0.8226	0.6595	0.5873	0.4883	0.9182	0.9326	0.9065	0.9096	0.8712	0.8773	0.8211	0.6860	0.6311	0.5918	0.5339	0.4484	0.8782	0.8323	0.8979	0.8939	0.8489	0.8419	0.5682	0.4741	0.5196	0.4741	0.4648	0.3690	0.0643	0.0677	0.0654	0.0665	0.0659	0.0646	0.0653	0.0644	0.0631	0.0668	0.0665	0.0672	0.0655	0.0645	0.0667	0.0652	0.0678	0.0657	0.0640	0.0649	0.0650	0.0662	0.0647	0.0650
59=07:49:54	52067	301	0.9457	0.9058	0.9413	0.9418	0.9318	0.9415	0.9054	0.9122	0.9328	0.8907	0.7534	0.5856	0.9116	0.9108	0.9171	0.9191	0.9347	0.9372	0.9307	0.9211	0.8764	0.8506	0.7421	0.5882	0.9396	0.9182	0.8786	0.8673	0.9178	0.9066	0.9250	0.8911	0.8710	0.7805	0.6499	0.5456	0.8816	0.9200	0.8708	0.8937	0.9137	0.9198	0.9002	0.9110	0.8314	0.6838	0.6232	0.5036	0.9381	0.9323	0.9241	0.9466	0.9275	0.9087	0.8483	0.7266	0.6941	0.6275	0.5513	0.4872	0.8866	0.8858	0.9115	0.9224	0.8769	0.8979	0.5698	0.5001	0.5531	0.5114	0.4815	0.3921	0.0615	0.0644	0.0638	0.0626	0.0637	0.0635	0.0632	0.0630	0.0633	0.0648	0.0648	0.0648	0.0629	0.0625	0.0625	0.0631	0.0671	0.0647	0.0620	0.0625	0.0629	0.0635	0.0616	0.0648
60=08:04:35	52947	300	0.9286	0.9090	0.9477	0.9434	0.9164	0.9247	0.9137	0.9194	0.9206	0.8716	0.7653	0.5830	0.9245	0.9189	0.9300	0.9156	0.9317	0.9396	0.9207	0.9016	0.8721	0.8549	0.7495	0.5931	0.9463	0.9241	0.8569	0.8521	0.9024	0.8792	0.9008	0.8661	0.8500	0.7929	0.6497	0.5370	0.8684	0.9058	0.8636	0.8885	0.9155	0.8949	0.8919	0.9129	0.8366	0.6926	0.6275	0.5218	0.9281	0.9124	0.9120	0.9329	0.9027	0.8683	0.8237	0.7313	0.6771	0.6224	0.5431	0.4647	0.8869	0.8741	0.9090	0.8931	0.8651	0.8727	0.5950	0.5008	0.5541	0.5152	0.4840	0.3999	0.0645	0.0658	0.0657	0.0656	0.0643	0.0653	0.0654	0.0648	0.0659	0.0654	0.0654	0.0667	0.0658	0.0662	0.0641	0.0660	0.0687	0.0638	0.0644	0.0638	0.0642	0.0666	0.0627	0.0660
61=08:19:16	53828	298	0.9650	0.9214	0.9439	0.9412	0.9396	0.9653	0.8909	0.9400	0.9298	0.9202	0.7756	0.6144	0.9027	0.9182	0.9202	0.9193	0.9527	0.9176	0.9171	0.9024	0.9025	0.8353	0.7680	0.6185	0.9306	0.8978	0.8907	0.8859	0.9010	0.8737	0.9011	0.9117	0.8257	0.8107	0.6620	0.5536	0.8973	0.9048	0.8846	0.8632	0.9019	0.9167	0.9030	0.8727	0.8240	0.6978	0.6347	0.5163	0.9584	0.9214	0.9083	0.9077	0.9317	0.8839	0.8200	0.7294	0.6856	0.6459	0.5315	0.4951	0.8543	0.8808	0.8871	0.9193	0.8779	0.8735	0.5613	0.5002	0.5602	0.5090	0.4809	0.4084	0.0666	0.0691	0.0655	0.0685	0.0679	0.0661	0.0666	0.0660	0.0660	0.0684	0.0668	0.0681	0.0676	0.0675	0.0678	0.0660	0.0697	0.0644	0.0671	0.0653	0.0662	0.0685	0.0666	0.0668
62=08:33:57	54709	298	0.9618	0.9223	0.9350	0.9113	0.9332	0.9540	0.8913	0.9247	0.9190	0.9149	0.7892	0.6299	0.9091	0.9230	0.9346	0.9384	0.9627	0.9303	0.9245	0.9190	0.9119	0.8427	0.7819	0.6316	0.9268	0.9021	0.9028	0.8863	0.9104	0.8721	0.9128	0.9101	0.8399	0.8236	0.6684	0.5674	0.8938	0.9160	0.8897	0.8590	0.9106	0.9161	0.9072	0.8967	0.8342	0.7201	0.6563	0.5276	0.9566	0.9237	0.9031	0.9033	0.9428	0.9060	0.8199	0.7370	0.6915	0.6625	0.5448	0.5029	0.8595	0.8711	0.8856	0.9211	0.8876	0.8713	0.5914	0.5258	0.5641	0.5236	0.4931	0.4164	0.0629	0.0662	0.0635	0.0651	0.0629	0.0632	0.0648	0.0634	0.0639	0.0655	0.0651	0.0656	0.0651	0.0627	0.0649	0.0639	0.0666	0.0616	0.0619	0.0633	0.0643	0.0644	0.0646	0.0637
63=08:48:37	55590	298	0.9584	0.9397	0.9530	0.9502	0.9431	0.9697	0.9139	0.9384	0.9502	0.9348	0.8132	0.6537	0.9158	0.9346	0.9275	0.9495	0.9681	0.9391	0.9296	0.9428	0.9144	0.8511	0.7844	0.6388	0.9264	0.9156	0.8996	0.9060	0.9144	0.8822	0.9257	0.9197	0.8610	0.7957	0.7077	0.5631	0.9093	0.9245	0.8941	0.8697	0.9201	0.9245	0.9204	0.9039	0.8401	0.7388	0.6695	0.5415	0.9795	0.9368	0.9017	0.9257	0.9417	0.9297	0.8277	0.7495	0.7111	0.6687	0.5745	0.5176	0.8820	0.8811	0.9093	0.9302	0.9153	0.8774	0.6129	0.5300	0.5903	0.5293	0.5109	0.4311	0.0650	0.0672	0.0658	0.0659	0.0665	0.0654	0.0667	0.0649	0.0658	0.0670	0.0668	0.0669	0.0660	0.0656	0.0654	0.0662	0.0692	0.0660	0.0649	0.0642	0.0658	0.0667	0.0652	0.0655
64=09:03:18	56471	301	0.9353	0.8686	0.8751	0.8585	0.8932	0.8865	0.8427	0.8423	0.8958	0.8779	0.7485	0.6214	0.8725	0.9041	0.8603	0.9059	0.9058	0.8960	0.8437	0.8973	0.8526	0.8197	0.7332	0.6152	0.8703	0.8585	0.8601	0.8407	0.8643	0.8195	0.8988	0.8778	0.8292	0.7701	0.6783	0.5402	0.8937	0.8982	0.8599	0.8472	0.8736	0.9029	0.8634	0.8927	0.8019	0.7272	0.6476	0.5388	0.9488	0.9066	0.8388	0.8854	0.9123	0.9038	0.8091	0.7181	0.6880	0.6503	0.5597	0.5016	0.8696	0.8722	0.8717	0.9157	0.8909	0.8807	0.6103	0.5281	0.5777	0.5297	0.5040	0.4473	0.0650	0.0666	0.0656	0.0668	0.0663	0.0650	0.0663	0.0649	0.0654	0.0657	0.0663	0.0668	0.0658	0.0651	0.0634	0.0654	0.0691	0.0660	0.0657	0.0646	0.0640	0.0651	0.0652	0.0667
65=09:17:59	57352	298	0.9149	0.9029	0.9272	0.8685	0.8690	0.8958	0.8867	0.8668	0.8776	0.8793	0.7858	0.6311	0.9170	0.8996	0.9186	0.9299	0.9000	0.9103	0.8862	0.8993	0.8358	0.8350	0.7600	0.6332	0.9307	0.8592	0.8324	0.8469	0.9028	0.8279	0.8833	0.8928	0.8731	0.7970	0.6806	0.5698	0.8695	0.9278	0.8351	0.8529	0.9168	0.9102	0.8565	0.9110	0.8309	0.7399	0.6646	0.5433	0.9162	0.9259	0.8910	0.8840	0.8857	0.8958	0.8332	0.7162	0.6909	0.6685	0.5896	0.4942	0.8932	0.8514	0.9087	0.9273	0.8530	0.8606	0.6397	0.5536	0.5860	0.5446	0.5221	0.4637	0.0637	0.0660	0.0640	0.0656	0.0655	0.0634	0.0636	0.0613	0.0649	0.0644	0.0657	0.0660	0.0640	0.0625	0.0625	0.0646	0.0665	0.0637	0.0635	0.0633	0.0637	0.0646	0.0629	0.0643
66=09:32:40	58232	300	0.9486	0.9187	0.9238	0.8840	0.9199	0.9130	0.8978	0.8422	0.9014	0.8644	0.7591	0.6200	0.9082	0.9243	0.9012	0.9496	0.9195	0.9324	0.8807	0.9295	0.8323	0.8308	0.7302	0.6480	0.9341	0.8903	0.8776	0.8794	0.9081	0.8218	0.9251	0.8857	0.8749	0.7538	0.6909	0.5499	0.8970	0.9341	0.8557	0.8693	0.9086	0.9295	0.8557	0.9133	0.8002	0.7365	0.6551	0.5485	0.9608	0.9511	0.8919	0.9165	0.9122	0.9223	0.8193	0.7103	0.7196	0.6588	0.5975	0.4965	0.8951	0.8636	0.8977	0.9167	0.8670	0.8499	0.6257	0.5359	0.5959	0.5452	0.5194	0.4625	0.0644	0.0658	0.0629	0.0633	0.0631	0.0640	0.0634	0.0638	0.0639	0.0660	0.0628	0.0653	0.0637	0.0618	0.0640	0.0621	0.0671	0.0656	0.0627	0.0640	0.0626	0.0633	0.0633	0.0635
67=09:47:21	59113	300	0.9511	0.9290	0.9618	0.9340	0.9559	0.9488	0.9400	0.9208	0.9551	0.9123	0.7917	0.6688	0.9579	0.9720	0.9567	0.9793	0.9589	0.9854	0.9164	0.9457	0.8855	0.8739	0.7691	0.6668	0.9433	0.9309	0.9049	0.8885	0.9467	0.8892	0.9595	0.9355	0.9088	0.8134	0.7227	0.6033	0.9171	0.9426	0.8819	0.9233	0.9405	0.9398	0.8926	0.9642	0.8344	0.7565	0.6907	0.5645	0.9584	0.9430	0.9203	0.9567	0.9513	0.9329	0.8521	0.7448	0.7389	0.6914	0.6308	0.5381	0.9289	0.9115	0.9317	0.9406	0.8987	0.9157	0.6500	0.5691	0.6258	0.5822	0.5406	0.4753	0.0641	0.0682	0.0644	0.0667	0.0660	0.0661	0.0650	0.0642	0.0651	0.0659	0.0654	0.0656	0.0655	0.0647	0.0650	0.0653	0.0680	0.0649	0.0645	0.0624	0.0643	0.0653	0.0650	0.0661
68=10:02:02	59994	298	0.9577	0.8852	0.8847	0.8908	0.9042	0.9126	0.8424	0.8541	0.9023	0.8733	0.7586	0.6643	0.9028	0.9344	0.9038	0.9263	0.9425	0.9144	0.8750	0.8874	0.8710	0.8293	0.7440	0.6516	0.8906	0.8968	0.8762	0.8426	0.8511	0.8352	0.9057	0.9321	0.8316	0.7762	0.7088	0.5866	0.9026	0.8879	0.8830	0.8604	0.9039	0.8863	0.8890	0.9176	0.8102	0.7198	0.6848	0.5718	0.9525	0.8890	0.8507	0.9064	0.9206	0.8998	0.7855	0.7260	0.7052	0.6790	0.5911	0.5338	0.8761	0.8814	0.8908	0.8944	0.9037	0.8868	0.6117	0.5553	0.6357	0.5732	0.5359	0.4722	0.0637	0.0647	0.0643	0.0654	0.0647	0.0631	0.0663	0.0615	0.0650	0.0657	0.0639	0.0652	0.0649	0.0650	0.0655	0.0643	0.0667	0.0635	0.0639	0.0638	0.0632	0.0660	0.0641	0.0662
69=10:16:45	60877	298	0.9595	0.9346	0.9685	0.9660	0.9392	0.9688	0.9115	0.9502	0.9538	0.9132	0.8137	0.6838	0.9680	0.9621	0.9902	0.9677	0.9719	0.9583	0.9523	0.9194	0.9109	0.8647	0.7867	0.6695	0.9641	0.9348	0.8905	0.8933	0.9484	0.9247	0.9305	0.9779	0.8701	0.8317	0.7300	0.6405	0.9149	0.9235	0.8987	0.8977	0.9928	0.9270	0.9263	0.9621	0.8677	0.7311	0.7014	0.5911	0.9491	0.9340	0.9379	0.9518	0.9413	0.9360	0.8539	0.7759	0.6922	0.7068	0.6256	0.5631	0.9322	0.9010	0.9730	0.9428	0.9215	0.9293	0.6533	0.5791	0.6442	0.6046	0.5783	0.4884	0.0629	0.0648	0.0623	0.0628	0.0627	0.0609	0.0628	0.0617	0.0627	0.0639	0.0633	0.0637	0.0642	0.0611	0.0622	0.0623	0.0638	0.0623	0.0615	0.0600	0.0611	0.0622	0.0622	0.0630
70=10:31:26	61758	300	0.9669	0.9356	0.9665	0.9425	0.9570	0.9650	0.9296	0.9406	0.9575	0.9306	0.8029	0.6952	0.9543	0.9738	0.9811	0.9979	0.9775	0.9839	0.9307	0.9527	0.9115	0.8841	0.7841	0.6756	0.9517	0.9365	0.9216	0.9002	0.9561	0.8959	0.9718	0.9933	0.9031	0.8391	0.7281	0.6494	0.9246	0.9447	0.9028	0.9247	0.9744	0.9605	0.9194	0.9950	0.8642	0.7672	0.7065	0.6036	0.9698	0.9429	0.9314	0.9615	0.9722	0.9532	0.8689	0.7599	0.7468	0.7153	0.6592	0.5837	0.9343	0.9165	0.9516	0.9626	0.9234	0.9576	0.6489	0.6157	0.6511	0.6295	0.5813	0.5013	0.0662	0.0687	0.0657	0.0660	0.0677	0.0650	0.0676	0.0671	0.0664	0.0681	0.0660	0.0672	0.0664	0.0661	0.0668	0.0669	0.0687	0.0669	0.0658	0.0657	0.0664	0.0659	0.0660	0.0666
71=10:46:07	62639	300	0.9461	0.9448	0.9561	0.9554	0.9463	0.9625	0.9327	0.9239	0.9718	0.9007	0.8139	0.6680	0.9638	0.9686	0.9827	0.9893	0.9612	0.9549	0.9181	0.9307	0.8939	0.8581	0.7689	0.6619	0.9636	0.9398	0.8876	0.9073	0.9416	0.9159	0.9523	0.9772	0.8973	0.8013	0.7328	0.6242	0.9208	0.9298	0.8894	0.8911	0.9780	0.9206	0.9088	0.9568	0.8445	0.7301	0.6786	0.6021	0.9722	0.9485	0.9121	0.9582	0.9282	0.9596	0.8359	0.7597	0.7074	0.6814	0.6507	0.5682	0.9503	0.8894	0.9668	0.9250	0.9217	0.8939	0.6371	0.5813	0.6395	0.5909	0.5819	0.4953	0.0638	0.0651	0.0636	0.0634	0.0649	0.0621	0.0645	0.0618	0.0646	0.0653	0.0619	0.0647	0.0640	0.0620	0.0645	0.0636	0.0669	0.0644	0.0633	0.0645	0.0628	0.0645	0.0632	0.0641
72=11:00:47	63520	298	0.9682	0.9482	0.9458	0.9583	0.9539	0.9812	0.8933	0.9357	0.9509	0.9146	0.8089	0.6828	0.9654	0.9614	0.9931	0.9821	0.9833	0.9394	0.9375	0.9208	0.9158	0.8353	0.7715	0.6510	0.9508	0.9331	0.9062	0.9079	0.9322	0.9196	0.9386	1.0004	0.8438	0.8143	0.7238	0.6294	0.9294	0.9219	0.9146	0.8819	0.9905	0.9189	0.9314	0.9349	0.8568	0.7241	0.6931	0.6051	0.9718	0.9431	0.9148	0.9400	0.9404	0.9408	0.8211	0.7646	0.6988	0.7098	0.6198	0.5972	0.9220	0.8875	0.9573	0.9248	0.9277	0.9027	0.6278	0.5964	0.6426	0.6047	0.5991	0.5062	0.0657	0.0676	0.0648	0.0674	0.0687	0.0662	0.0659	0.0673	0.0656	0.0649	0.0672	0.0653	0.0666	0.0667	0.0664	0.0663	0.0694	0.0649	0.0648	0.0661	0.0652	0.0680	0.0677	0.0676
73=11:15:28	64401	298	0.8924	0.8832	0.9277	0.8936	0.8587	0.8602	0.8704	0.8671	0.8779	0.8400	0.7711	0.6159	0.9441	0.9342	0.9743	0.9601	0.8935	0.9287	0.8766	0.8789	0.8430	0.8488	0.7579	0.6442	0.9237	0.8772	0.8077	0.8145	0.8992	0.8541	0.8809	0.9140	0.8559	0.7928	0.6751	0.5911	0.8612	0.8888	0.8162	0.8667	0.9480	0.8743	0.8516	0.9727	0.8294	0.7122	0.6449	0.5939	0.8822	0.8882	0.8874	0.9007	0.8512	0.8752	0.8225	0.7215	0.6642	0.6329	0.6134	0.5372	0.9556	0.8525	0.9481	0.8868	0.8467	0.9132	0.6258	0.5707	0.5899	0.5742	0.5767	0.5129	0.0622	0.0665	0.0629	0.0624	0.0632	0.0611	0.0630	0.0627	0.0625	0.0642	0.0645	0.0650	0.0635	0.0626	0.0634	0.0627	0.0661	0.0643	0.0639	0.0614	0.0632	0.0646	0.0624	0.0637
74=11:30:09	65281	296	0.9525	0.9312	0.9586	0.9349	0.9439	0.9392	0.9209	0.9064	0.9555	0.9087	0.7887	0.6643	0.9580	0.9785	0.9910	1.0223	0.9582	0.9715	0.9167	0.9478	0.8947	0.8808	0.7731	0.6603	0.9524	0.9336	0.9047	0.8980	0.9591	0.8928	0.9660	1.0035	0.9046	0.8215	0.7274	0.6243	0.9186	0.9449	0.8920	0.9140	0.9888	0.9550	0.9064	1.0264	0.8614	0.7514	0.6842	0.6077	0.9711	0.9502	0.9163	0.9582	0.9596	0.9641	0.8738	0.7578	0.7377	0.6857	0.6601	0.5977	0.9651	0.9081	0.9849	0.9599	0.9317	0.9693	0.6450	0.6092	0.6438	0.6134	0.6008	0.5353	0.0647	0.0657	0.0632	0.0644	0.0656	0.0644	0.0660	0.0613	0.0639	0.0634	0.0642	0.0643	0.0653	0.0636	0.0645	0.0637	0.0661	0.0640	0.0638	0.0624	0.0637	0.0652	0.0635	0.0648
75=11:44:50	66162	298	0.9608	0.9308	0.9332	0.8916	0.9029	0.9389	0.8729	0.8647	0.8961	0.8878	0.7765	0.6511	0.9307	0.9318	0.9767	1.0063	0.9397	0.9283	0.8996	0.9159	0.8631	0.8270	0.7541	0.6454	0.9311	0.8776	0.8667	0.8692	0.9084	0.8271	0.8954	0.9913	0.8478	0.7863	0.6882	0.6055	0.8967	0.9200	0.8583	0.8472	0.9718	0.9161	0.8814	0.9575	0.8375	0.7298	0.6679	0.5949	0.9513	0.9279	0.8804	0.8959	0.8992	0.9161	0.8219	0.7165	0.6861	0.6847	0.6177	0.5845	0.9415	0.8622	0.9489	0.9414	0.8884	0.9150	0.6193	0.5941	0.6180	0.5855	0.5799	0.5306	0.0610	0.0609	0.0605	0.0599	0.0614	0.0595	0.0595	0.0587	0.0579	0.0616	0.0590	0.0619	0.0610	0.0598	0.0618	0.0595	0.0635	0.0611	0.0592	0.0608	0.0588	0.0605	0.0605	0.0622
76=11:59:30	67043	298	0.9522	0.9420	0.9665	0.9514	0.9418	0.9600	0.9220	0.9410	0.9571	0.9199	0.8149	0.6771	0.9738	0.9865	1.0370	1.0387	0.9791	0.9780	0.9399	0.9367	0.9158	0.8795	0.7982	0.6701	0.9541	0.9335	0.9055	0.9067	0.9611	0.9112	0.9520	1.0442	0.9000	0.8512	0.7325	0.6396	0.9155	0.9332	0.9010	0.9131	1.0248	0.9451	0.9274	1.0390	0.8889	0.7623	0.6999	0.6171	0.9773	0.9389	0.9360	0.9598	0.9588	0.9716	0.8859	0.7714	0.7260	0.7119	0.6486	0.6231	0.9907	0.9137	1.0094	0.9605	0.9412	1.0025	0.6567	0.6106	0.6438	0.6180	0.6028	0.5510	0.0642	0.0669	0.0646	0.0653	0.0656	0.0649	0.0649	0.0633	0.0652	0.0644	0.0661	0.0672	0.0650	0.0666	0.0640	0.0631	0.0665	0.0642	0.0634	0.0646	0.0643	0.0623	0.0649	0.0658
77=12:14:11	67924	301	0.9572	0.9245	0.9609	0.9586	0.9161	0.9417	0.8813	0.9241	0.9135	0.8701	0.8019	0.6493	0.9763	0.9665	1.0334	0.9978	0.9594	0.9468	0.9264	0.8754	0.8905	0.8446	0.7821	0.6565	0.9544	0.9324	0.8646	0.8459	0.9007	0.8846	0.8991	1.0149	0.8422	0.8286	0.7067	0.6261	0.8813	0.8847	0.8665	0.8815	1.0073	0.8675	0.8999	0.9982	0.8677	0.7221	0.6867	0.6137	0.9236	0.8898	0.8978	0.9335	0.9070	0.8963	0.8302	0.7557	0.6778	0.6866	0.6141	0.5893	0.9816	0.8771	0.9946	0.8863	0.8945	0.9725	0.6377	0.5846	0.6265	0.5987	0.5827	0.5444	0.0643	0.0656	0.0648	0.0658	0.0652	0.0651	0.0655	0.0622	0.0633	0.0651	0.0654	0.0654	0.0648	0.0663	0.0646	0.0656	0.0661	0.0630	0.0632	0.0644	0.0642	0.0623	0.0642	0.0664
78=12:28:52	68805	301	0.9144	0.9198	0.9180	0.8716	0.8623	0.9043	0.8819	0.8503	0.8972	0.8763	0.8082	0.6374	0.9484	0.9189	1.0025	1.0309	0.9136	0.9111	0.8978	0.9140	0.8612	0.8485	0.7893	0.6566	0.9282	0.8705	0.8244	0.8682	0.9170	0.8484	0.8917	1.0120	0.8737	0.7892	0.6987	0.5942	0.8979	0.9285	0.8457	0.8417	1.0188	0.9183	0.8831	1.0002	0.8723	0.7349	0.6654	0.6000	0.9333	0.9347	0.8813	0.8948	0.8736	0.9339	0.8467	0.7343	0.6801	0.6776	0.6329	0.5642	0.9898	0.8363	0.9958	0.9386	0.8891	0.9176	0.6484	0.5824	0.6236	0.5843	0.5939	0.5602	0.0654	0.0673	0.0655	0.0651	0.0663	0.0655	0.0637	0.0657	0.0646	0.0663	0.0645	0.0643	0.0640	0.0656	0.0629	0.0633	0.0694	0.0662	0.0642	0.0661	0.0625	0.0656	0.0652	0.0664
79=12:43:33	69685	300	0.9386	0.9388	0.9714	0.9194	0.9018	0.9321	0.9213	0.8993	0.9164	0.8998	0.8062	0.6572	0.9735	0.9650	1.0496	1.0673	0.9348	0.9630	0.9230	0.9267	0.8730	0.8730	0.7924	0.6600	0.9727	0.9126	0.8658	0.8828	0.9641	0.8677	0.9171	1.0326	0.8980	0.8371	0.7130	0.6347	0.8913	0.9455	0.8608	0.8889	1.0333	0.9250	0.8932	1.0628	0.8848	0.7582	0.6797	0.6067	0.9494	0.9524	0.9304	0.9362	0.9260	0.9419	0.8919	0.7588	0.7052	0.6928	0.6545	0.5888	1.0267	0.8792	1.0270	0.9542	0.9034	0.9973	0.6594	0.6154	0.6346	0.6159	0.6035	0.5825	0.0654	0.0671	0.0668	0.0647	0.0668	0.0667	0.0672	0.0661	0.0644	0.0677	0.0666	0.0658	0.0663	0.0648	0.0669	0.0646	0.0701	0.0656	0.0657	0.0655	0.0656	0.0676	0.0644	0.0669
80=12:58:14	70566	298	0.9579	0.9446	0.9731	0.9314	0.9277	0.9652	0.9151	0.9332	0.9122	0.9272	0.8154	0.6773	0.9650	0.9617	1.0579	1.0717	0.9601	0.9627	0.9356	0.9280	0.8962	0.8692	0.7995	0.6720	0.9643	0.9003	0.8790	0.8694	0.9580	0.8675	0.9212	1.0655	0.8668	0.8529	0.6962	0.6390	0.8834	0.9327	0.8727	0.8888	1.0404	0.9352	0.8952	1.0436	0.8822	0.7471	0.6797	0.6025	0.9427	0.9406	0.9323	0.9260	0.9315	0.9268	0.8948	0.7517	0.7016	0.7040	0.6249	0.6045	1.0118	0.8935	1.0175	0.9536	0.8869	1.0088	0.6361	0.6139	0.6183	0.6097	0.5837	0.5711	0.0627	0.0641	0.0613	0.0609	0.0596	0.0614	0.0629	0.0610	0.0632	0.0627	0.0627	0.0627	0.0607	0.0615	0.0599	0.0619	0.0641	0.0607	0.0612	0.0603	0.0603	0.0595	0.0605	0.0626
81=13:12:55	71447	298	0.9383	0.9209	0.9739	0.9441	0.9411	0.9292	0.9217	0.9000	0.9367	0.8944	0.8011	0.6602	0.9714	0.9867	1.0494	1.0752	0.9473	0.9942	0.9184	0.9425	0.8828	0.8876	0.7792	0.6591	0.9707	0.9427	0.8883	0.8607	0.9724	0.8918	0.9630	1.0344	0.8931	0.8305	0.7160	0.6259	0.9117	0.9409	0.8705	0.9322	1.0521	0.9490	0.9023	1.0949	0.8635	0.7515	0.6829	0.6134	0.9469	0.9478	0.9431	0.9687	0.9368	0.9181	0.8983	0.7636	0.7299	0.6737	0.6458	0.5751	1.0534	0.9255	1.0534	0.9574	0.9085	1.0196	0.6383	0.6001	0.6365	0.6204	0.5932	0.5689	0.0639	0.0660	0.0625	0.0627	0.0633	0.0631	0.0645	0.0647	0.0642	0.0644	0.0630	0.0644	0.0648	0.0642	0.0651	0.0633	0.0668	0.0646	0.0637	0.0626	0.0633	0.0629	0.0642	0.0654
82=13:27:35	72328	301	0.9633	0.9300	0.9292	0.8927	0.9255	0.9347	0.8821	0.8722	0.9204	0.9062	0.7982	0.6758	0.9390	0.9676	1.0238	1.0850	0.9515	0.9508	0.8877	0.9286	0.8773	0.8542	0.7766	0.6512	0.9296	0.8979	0.8923	0.8782	0.9212	0.8389	0.9327	1.0668	0.8750	0.8247	0.7166	0.6112	0.9185	0.9332	0.8860	0.8775	1.0216	0.9335	0.8952	1.0652	0.8537	0.7628	0.6844	0.6072	0.9777	0.9370	0.8816	0.9195	0.9421	0.9391	0.8761	0.7424	0.7294	0.6941	0.6329	0.5911	1.0141	0.8954	1.0133	0.9516	0.9225	1.0032	0.6294	0.6114	0.6391	0.6090	0.5869	0.5655	0.0645	0.0659	0.0636	0.0643	0.0651	0.0642	0.0656	0.0638	0.0640	0.0650	0.0644	0.0662	0.0642	0.0645	0.0649	0.0628	0.0688	0.0642	0.0640	0.0638	0.0625	0.0640	0.0650	0.0650
83=13:42:16	73209	301	0.9580	0.9314	0.9688	0.9440	0.9436	0.9575	0.8943	0.9452	0.9251	0.9234	0.7950	0.6713	0.9673	0.9806	1.0821	1.0899	0.9664	0.9639	0.9294	0.9176	0.9022	0.8601	0.7952	0.6738	0.9594	0.9268	0.9048	0.8781	0.9547	0.8964	0.9384	1.1030	0.8480	0.8591	0.7015	0.6268	0.9019	0.9146	0.8843	0.9083	1.0616	0.9302	0.9038	1.0781	0.8655	0.7382	0.6789	0.6100	0.9587	0.9196	0.9342	0.9357	0.9462	0.9249	0.8954	0.7517	0.7027	0.6945	0.5925	0.5883	1.0338	0.9140	1.0390	0.9455	0.9029	1.0472	0.6189	0.6027	0.6097	0.6122	0.5699	0.5621	0.0637	0.0648	0.0621	0.0628	0.0616	0.0623	0.0637	0.0610	0.0634	0.0635	0.0616	0.0643	0.0631	0.0621	0.0625	0.0626	0.0649	0.0626	0.0629	0.0616	0.0621	0.0629	0.0621	0.0626
84=13:56:57	74089	298	0.9594	0.9369	0.9358	0.9088	0.9095	0.9471	0.8746	0.8882	0.9101	0.8968	0.8041	0.6577	0.9495	0.9614	1.0718	1.1048	0.9681	0.9385	0.9206	0.9170	0.8970	0.8489	0.7887	0.6600	0.9354	0.8955	0.8840	0.8790	0.9159	0.8463	0.9052	1.0980	0.8517	0.8192	0.7028	0.6133	0.9086	0.9289	0.8899	0.8575	1.0489	0.9119	0.9063	1.0561	0.8736	0.7461	0.6817	0.6023	0.9606	0.9278	0.8918	0.9047	0.9274	0.9368	0.8663	0.7436	0.6995	0.6998	0.6124	0.5949	1.0309	0.8796	1.0238	0.9454	0.9185	1.0076	0.6276	0.6008	0.6277	0.5908	0.5801	0.5672	0.0635	0.0649	0.0631	0.0633	0.0623	0.0630	0.0651	0.0633	0.0658	0.0636	0.0638	0.0647	0.0641	0.0629	0.0642	0.0629	0.0675	0.0647	0.0631	0.0633	0.0635	0.0639	0.0640	0.0636
85=14:11:38	74970	300	0.9460	0.9278	0.9714	0.9522	0.9393	0.9307	0.9227	0.9242	0.9549	0.9084	0.8168	0.6686	0.9753	0.9912	1.0931	1.1106	0.9567	0.9821	0.9236	0.9407	0.9005	0.8881	0.8017	0.6594	0.9700	0.9441	0.8906	0.8774	0.9691	0.9077	0.9565	1.0950	0.8983	0.8562	0.7356	0.6338	0.9106	0.9290	0.8802	0.9160	1.0809	0.9362	0.9165	1.1303	0.8866	0.7636	0.6971	0.6068	0.9640	0.9471	0.9363	0.9646	0.9461	0.9517	0.9209	0.7845	0.7352	0.6934	0.6490	0.5947	1.0776	0.9105	1.0796	0.9534	0.9229	1.0569	0.6515	0.5989	0.6417	0.6171	0.5989	0.5701	0.0654	0.0664	0.0657	0.0666	0.0656	0.0659	0.0661	0.0645	0.0639	0.0652	0.0654	0.0659	0.0655	0.0652	0.0654	0.0636	0.0684	0.0650	0.0624	0.0641	0.0646	0.0657	0.0644	0.0665
86=14:26:19	75851	300	0.9552	0.8952	0.9377	0.9168	0.9296	0.9095	0.8790	0.8886	0.9200	0.8956	0.7752	0.6510	0.9454	0.9868	1.0609	1.0994	0.9455	0.9702	0.8863	0.9239	0.8792	0.8643	0.7704	0.6433	0.9306	0.9212	0.8906	0.8365	0.9265	0.8589	0.9366	1.0673	0.8508	0.8305	0.7031	0.6128	0.9129	0.9123	0.8701	0.9034	1.0412	0.9247	0.8933	1.1122	0.8387	0.7451	0.6781	0.6109	0.9524	0.9136	0.8898	0.9362	0.9350	0.9034	0.8928	0.7468	0.7361	0.6649	0.6153	0.5717	1.0663	0.9149	1.0484	0.9366	0.9086	1.0587	0.6104	0.5902	0.6200	0.6076	0.5734	0.5582	0.0650	0.0653	0.0641	0.0648	0.0629	0.0645	0.0658	0.0624	0.0634	0.0653	0.0626	0.0634	0.0642	0.0647	0.0641	0.0637	0.0675	0.0612	0.0641	0.0631	0.0622	0.0643	0.0633	0.0647
87=14:40:59	76732	301	0.9523	0.9488	0.9858	0.9541	0.9586	0.9590	0.9302	0.9368	0.9592	0.9453	0.8377	0.6856	0.9782	0.9918	1.1162	1.1447	0.9716	0.9927	0.9396	0.9576	0.9170	0.8894	0.8167	0.6785	0.9746	0.9343	0.9059	0.8939	0.9815	0.9111	0.9722	1.1390	0.9130	0.8715	0.7398	0.6411	0.9248	0.9520	0.8944	0.9285	1.1181	0.9652	0.9296	1.1571	0.8977	0.7781	0.7039	0.6225	0.9630	0.9642	0.9492	0.9603	0.9626	0.9707	0.9595	0.7898	0.7565	0.7143	0.6580	0.6113	1.0947	0.9273	1.1039	0.9827	0.9329	1.0876	0.6534	0.6162	0.6433	0.6280	0.6111	0.5739	0.0633	0.0638	0.0608	0.0645	0.0635	0.0603	0.0626	0.0624	0.0627	0.0642	0.0635	0.0653	0.0643	0.0643	0.0629	0.0635	0.0648	0.0630	0.0607	0.0621	0.0626	0.0640	0.0615	0.0648
88=14:55:40	77613	298	0.9537	0.9315	0.9482	0.9338	0.9344	0.9469	0.9113	0.9352	0.9470	0.9206	0.8167	0.6705	0.9724	0.9951	1.1182	1.1460	0.9823	0.9790	0.9267	0.9457	0.9265	0.8809	0.8173	0.6785	0.9500	0.9269	0.9141	0.9079	0.9529	0.8942	0.9598	1.1541	0.8971	0.8623	0.7346	0.6305	0.9296	0.9415	0.9037	0.9043	1.1079	0.9490	0.9339	1.1514	0.8981	0.7769	0.7060	0.6140	0.9778	0.9467	0.9267	0.9524	0.9668	0.9797	0.9341	0.7825	0.7477	0.7139	0.6450	0.6010	1.0976	0.9156	1.0976	0.9668	0.9438	1.0917	0.6539	0.6147	0.6510	0.6178	0.5980	0.5737	0.0644	0.0666	0.0627	0.0632	0.0637	0.0620	0.0623	0.0631	0.0630	0.0645	0.0644	0.0646	0.0627	0.0625	0.0632	0.0621	0.0675	0.0629	0.0588	0.0622	0.0621	0.0625	0.0627	0.0641
