# Supplementary material for: Systematic Prediction of Antifungal Drug Synergy by Chemogenomic Screening in Saccharomyces cerevisiae
Source: Front Fungal Biol. 2021 Jul 2;2:683414. doi: 10.3389/ffunb.2021.683414 (PMC10512392; doi:10.3389/ffunb.2021.683414)
Supplement: Supplementary file 1 [file Data_Sheet_1.ZIP › Supplementary data/Sypplementary_data_1_(Drug_synergy_assays)/Cer_VS_Mic & LatA_VS_Mic(repeat)_ps1_A_96_T_9.txt]

[config file info]
last_write=07:07:17_18:34:58
last write=07:07:18_20:21:24
[Run_Parameters]
Instrument=Tecan_9
Ini_Names=Read_Reps,Delid,Save_Data_File,Start_Time_Now
barcode_drug_plate=201401
user=asmith
Plate_Size=96
Plate_Type=NUN96ft.pdf
Samples_to_Run=6
Overlay_Size=48
Drug_Plate=none
Plate_Quarter=none
run_ID=none
run_plate_repeat=1
Read_Reps=95
Read_Modes=Absorbance
Read_Flor_Every=2
Max_Delta_OD=0.500000
Well_By_Row_Col=none
Reorder_Map=Order_Strings_Not,0
Tip_Vol=200
OD_to_Innoc=0.100,0.100,0.380,0.380,0.380,0.380,0.760,0.760,0.100,0.100,0.380,0.380,0.380,0.380,0.760,0.760,0.100,0.100,0.380,0.380,0.380,0.380,0.760,0.760,0.100,0.100,0.380,0.380,0.380,0.380,0.760,0.760,0.100,0.100,0.380,0.380,0.380,0.380,0.760,0.760,0.100,0.100,0.380,0.380,0.380,0.380,0.760,0.760
Absorption_Max=.3
OD_to_Save=0.100,0.100,0.380,0.380,0.380,0.380,0.760,0.760,0.100,0.100,0.380,0.380,0.380,0.380,0.760,0.760,0.100,0.100,0.380,0.380,0.380,0.380,0.760,0.760,0.100,0.100,0.380,0.380,0.380,0.380,0.760,0.760,0.100,0.100,0.380,0.380,0.380,0.380,0.760,0.760,0.100,0.100,0.380,0.380,0.380,0.380,0.760,0.760
OD_to_Dilute=0.100
Save_Sample_Vol=180
Save_Sample_Reps=2
Innoc_Vol=184,184,46,46,46,46,0,0,184,184,46,46,46,46,0,0,184,184,46,46,46,46,0,0,184,184,46,46,46,46,0,0,184,184,46,46,46,46,0,0,184,184,46,46,46,46,0,0
Dilute_Vol=23,23,23,23,23,23,23,23,23,23,23,23,23,23,23,23,23,23,23,23,23,23,23,23,23,23,23,23,23,23,23,23,23,23,23,23,23,23,23,23,23,23,23,23,23,23,23,23
Save_Vol=800,800,800,800,800,800,800,800,800,800,800,800,800,800,800,800,800,800,800,800,800,800,800,800,800,800,800,800,800,800,800,800,800,800,800,800,800,800,800,800,800,800,800,800,800,800,800,800
Reference_Vol=100,100,100,100,100,100,100,100,100,100,100,100,100,100,100,100,100,100,100,100,100,100,100,100,100,100,100,100,100,100,100,100,100,100,100,100,100,100,100,100,100,100,100,100,100,100,100,100,100,100,100,100,100,100,100,100,100,100,100,100,100,100,100,100,100,100,100,100,100,100,100,100,100,100,100,100,100,100,100,100,100,100,100,100,100,100,100,100,100,100,100,100,100,100,100,100
Read_to_Innoc=20,20,20,20,20,20,20,20,20,20,20,20,20,20,20,20,20,20,20,20,20,20,20,20,20,20,20,20,20,20,20,20,20,20,20,20,20,20,20,20,20,20,20,20,20,20,20,20
Read_to_Dilute=26,26,26,26,26,26,26,26,26,26,26,26,26,26,26,26,26,26,26,26,26,26,26,26,26,26,26,26,26,26,26,26,26,26,26,26,26,26,26,26,26,26,26,26,26,26,26,26
Read_to_Save=20,20,20,20,20,20,20,20,20,20,20,20,20,20,20,20,20,20,20,20,20,20,20,20,20,20,20,20,20,20,20,20,20,20,20,20,20,20,20,20,20,20,20,20,20,20,20,20
Innoc_Target_Map=1,2,3,4,5,6,7,8,9,10,11,12,13,14,15,16,17,18,19,20,21,22,23,24,25,26,27,28,29,30,31,32,33,34,35,36,37,38,39,40,41,42,43,44,45,46,47,48
Pipet_Trigger=OD_Save_Innoc
Pipet_Volume_Adj=Con_OD_Save
Delid=no
Pre_Init=yes
Talk_To_ProMax=no
Time_Out_Time=1050
Wait_While_Busy=yes
Idle_Time=2
Screen_Run_Type=pre_screen_1
Spect_Protocol=15m
Spec_Run_File=GG_PB_Voyage.pda
Spec_Assay_File=Yeast_Growth_15m
Save_Data_File=17_07_07_CervsMic_LatAvsMic_repeat_ps1_A_96_T_9.txt
Working_Dir=C%3A\\Users\\Growth_Data
Run_Control_Dir=C%3A\\Users\\Yeast_Run_Files
Tracking_Dir=""
Track_File=201401_data_track.txt
Save_Run_Data_Flag=yes
Set_Incubator_Temp=30.0
Base_Line_Flag=atstart_minimum
Pipet_Cycles_Before_Save=20
Time_Point_Save=wellmap
Innoc_Direction=down
Wells_In_Use=111111111111111111111111111111111111111111111111
Save_Sample_Map=111111001111110011111100111111001111110011111100
Sections_to_Run=0
Rows_per_Section=8
Start_Sections_Row=1
MultiProbe_Run_File=MJP_Innoc_Save_Tecan_9_Falcon_AD.MPT
Multiprobe_Run_Dialogue=yes
Comments=no%20comment
Target_Temp=300
Temp_Control=On
Delta_Temp=10
ReadMode=Absorbance,Bottom
ExcitationFilter=485,
EmissionFilter=535,
MeasurementFilter=595
ReadsPerWellNumber=1,1
ShakeDuration=800,0
GainMode=Manual
PdfName=NUN96ft.pdf
Gain=50,50
Add_Drug_Map=1,1,1,1,1,1,1,1,1,1,1,1,1,1,1,1,1,1,1,1,1,1,1,1,1,1,1,1,1,1,1,1,1,1,1,1,1,1,1,1,1,1,1,1,1,1,1,1
Add_Drug_Vol=7,7,7,7,7,7,7,7,7,7,7,7,7,7,7,7,7,7,7,7,7,7,7,7,7,7,7,7,7,7,7,7,7,7,7,7,7,7,7,7,7,7,7,7,7,7,7,7
Innoc_Map=111011101110111011101110111011101110111011101110111011101110111011101110111011101110111011101110
Dilute_Map=111111111111111111111111111111111111111111111111111111111111111111111111111111111111111111111111
data_file_name=iS_1_48.txt
barcode=""
Hit_Call_Threshold=1.000000
Reference_Well=A01
WT_Ref_Well=0
Project_Name=test
Pipet_Gens_Point=5.00,10.0,15.0,20.0,5.00,10.0,15.0,20.0,5.00,10.0,15.0,20.0,5.00,10.0,15.0,20.0,5.00,10.0,15.0,20.0,5.00,10.0,15.0,20.0,5.00,10.0,15.0,20.0,5.00,10.0,15.0,20.0,5.00,10.0,15.0,20.0,5.00,10.0,15.0,20.0,5.00,10.0,15.0,20.0,5.00,10.0,15.0,20.0,,
Shake_Divisor=1
data_handling=file_&_DB_&_auto_analysis
time_frm_freezer=-1.00
gens_frm_freezer=-1.00
Well_Vol=100
Parent_ID=""
Units=%
Quarter=A
media_name=ypd
Save_Mode=one_to_one
Consolidate_Save_Map=1,2,3,4,5,6,7,8,9,10,11,12,13,14,15,16,17,18,19,20,21,22,23,24,25,26,27,28,29,30,31,32,33,34,35,36,37,38,39,40,41,42,43,44,45,46,47,48
Add_Drug_at_Start_Map=000000000000000000000000000000000000000000000000000
Add_Drug_Labware=add_drug_48
Max_Dynam_OD_Change=0.05
Reads_After_Pipet=1
Ref_Type=single_ref
Read_to_Add_Drug_at_Start=0
Send_Email_at_Pipet=no_email
Strain_Name=""
Media=ypd
drug_vol=2.00
Drug_Name=""
Drug_Conc=2
Innoc_Conc=0.06250
Strain_Plate=none
ShakeIntensity=High
ShakeMode=Orbital
NumberOfFlashes=1
PartOfPlate=0
MovePlateOutAfterMeasurement=0
IntegrationLagTime=0
IntegrationTime=100
DelayMoveFlashFluorescence=0
run_platerepeat=1
[Drug_Data]
Drug_Plate=none
Strain_Plate=none
Media=ypd
Drug_Name=nd,nd,nd,nd,nd,nd,nd,nd,nd,nd,nd,nd,nd,nd,nd,nd,nd,nd,nd,nd,nd,nd,nd,nd,nd,nd,nd,nd,nd,nd,nd,nd,nd,nd,nd,nd,nd,nd,nd,nd,nd,nd,nd,nd,nd,nd,nd,nd,nd,nd,nd,nd,nd,nd,nd,nd,nd,nd,nd,nd,nd,nd,nd,nd,nd,nd,nd,nd,nd,nd,nd,nd,nd,nd,nd,nd,nd,nd,nd,nd,nd,nd,nd,nd,nd,nd,nd,nd,nd,nd,nd,nd,nd,nd,nd,nd
Strain_Name=ud
Drug_Conc=""
Innoc_Conc=0.06250,0.06250,0.06250,0.06250,0.06250,0.06250,0.06250,0.06250,0.06250,0.06250,0.06250,0.06250,0.06250,0.06250,0.06250,0.06250,0.06250,0.06250,0.06250,0.06250,0.06250,0.06250,0.06250,0.06250,0.06250,0.06250,0.06250,0.06250,0.06250,0.06250,0.06250,0.06250,0.06250,0.06250,0.06250,0.06250,0.06250,0.06250,0.06250,0.06250,0.06250,0.06250,0.06250,0.06250,0.06250,0.06250,0.06250,0.06250,0.06250,0.06250,0.06250,0.06250,0.06250,0.06250,0.06250,0.06250,0.06250,0.06250,0.06250,0.06250,0.06250,0.06250,0.06250,0.06250,0.06250,0.06250,0.06250,0.06250,0.06250,0.06250,0.06250,0.06250,0.06250,0.06250,0.06250,0.06250,0.06250,0.06250,0.06250,0.06250,0.06250,0.06250,0.06250,0.06250,0.06250,0.06250,0.06250,0.06250,0.06250,0.06250,0.06250,0.06250,0.06250,0.06250,0.06250,0.06250
Run_ID=none
Plate_Quarter=A
Units=%,%,%,%,%,%,%,%,%,%,%,%,%,%,%,%,%,%,%,%,%,%,%,%,%,%,%,%,%,%,%,%,%,%,%,%,%,%,%,%,%,%,%,%,%,%,%,%,%,%,%,%,%,%,%,%,%,%,%,%,%,%,%,%,%,%,%,%,%,%,%,%,%,%,%,%,%,%,%,%,%,%,%,%,%,%,%,%,%,%,%,%,%,%,%,%
Parent_ID=""
Project_Name=test
Strain_Backgrnd=0,0,0,0,0,0,0,0,0,0,0,0,0,0,0,0,0,0,0,0,0,0,0,0,0,0,0,0,0,0,0,0,0,0,0,0,0,0,0,0,0,0,0,0,0,0,0,0,0,0,0,0,0,0,0,0,0,0,0,0,0,0,0,0,0,0,0,0,0,0,0,0,0,0,0,0,0,0,0,0,0,0,0,0,0,0,0,0,0,0,0,0,0,0,0,0
Well_Vol=100,100,100,100,100,100,100,100,100,100,100,100,100,100,100,100,100,100,100,100,100,100,100,100,100,100,100,100,100,100,100,100,100,100,100,100,100,100,100,100,100,100,100,100,100,100,100,100,100,100,100,100,100,100,100,100,100,100,100,100,100,100,100,100,100,100,100,100,100,100,100,100,100,100,100,100,100,100,100,100,100,100,100,100,100,100,100,100,100,100,100,100,100,100,100,100
time_frm_freezer=-1.00
gens_frm_freezer=-1.00
user=asmith
Strain_Pool=ud,ud,ud,ud,ud,ud,ud,ud,ud,ud,ud,ud,ud,ud,ud,ud,ud,ud,ud,ud,ud,ud,ud,ud,ud,ud,ud,ud,ud,ud,ud,ud,ud,ud,ud,ud,ud,ud,ud,ud,ud,ud,ud,ud,ud,ud,ud,ud,ud,ud,ud,ud,ud,ud,ud,ud,ud,ud,ud,ud,ud,ud,ud,ud,ud,ud,ud,ud,ud,ud,ud,ud,ud,ud,ud,ud,ud,ud,ud,ud,ud,ud,ud,ud,ud,ud,ud,ud,ud,ud,ud,ud,ud,ud,ud,ud
Well_Alias=A01,A02,A03,A04,A05,A06,A07,A08,A09,A10,A11,A12,B01,B02,B03,B04,B05,B06,B07,B08,B09,B10,B11,B12,C01,C02,C03,C04,C05,C06,C07,C08,C09,C10,C11,C12,D01,D02,D03,D04,D05,D06,D07,D08,D09,D10,D11,D12,E01,E02,E03,E04,E05,E06,E07,E08,E09,E10,E11,E12,F01,F02,F03,F04,F05,F06,F07,F08,F09,F10,F11,F12,G01,G02,G03,G04,G05,G06,G07,G08,G09,G10,G11,G12,H01,H02,H03,H04,H05,H06,H07,H08,H09,H10,H11,H12
Well_Pos=1,2,3,4,5,6,7,8,9,10,11,12,13,14,15,16,17,18,19,20,21,22,23,24,25,26,27,28,29,30,31,32,33,34,35,36,37,38,39,40,41,42,43,44,45,46,47,48,49,50,51,52,53,54,55,56,57,58,59,60,61,62,63,64,65,66,67,68,69,70,71,72,73,74,75,76,77,78,79,80,81,82,83,84,85,86,87,88,89,90,91,92,93,94,95,96
position=A01,A02,A03,A04,A05,A06,A07,A08,A09,A10,A11,A12,B01,B02,B03,B04,B05,B06,B07,B08,B09,B10,B11,B12,C01,C02,C03,C04,C05,C06,C07,C08,C09,C10,C11,C12,D01,D02,D03,D04,D05,D06,D07,D08,D09,D10,D11,D12,E01,E02,E03,E04,E05,E06,E07,E08,E09,E10,E11,E12,F01,F02,F03,F04,F05,F06,F07,F08,F09,F10,F11,F12,G01,G02,G03,G04,G05,G06,G07,G08,G09,G10,G11,G12,H01,H02,H03,H04,H05,H06,H07,H08,H09,H10,H11,H12
[Runtime_State]
Instrument=Tecan_9
Start_Time_Now=3.2675538348E+9
Reads_Completed=95
Innoc_Direction=down
Wells_In_Use=111111111111111111111111111111111111111111111111111111111111111111111111111111111111111111111111
Innoc_Map=111111111111111111111111111111111111111111111111111111111111111111111111111111111111000000000000
Dilute_Map=111111111111111111111111111111111111111111111111111111111111111111111111111111111111111111111111
Save_Sample_Map=110000001100000011000000110000001100000011000000100000001000000010000000100000001000000010000000
Current_OD=0.930,0.896,0.971,0.937,0.901,0.788,0.959,0.979,0.933,0.905,0.906,0.913,0.916,0.667,0.644,0.142,0.197,0.091,0.873,0.883,0.891,1.048,0.880,0.370,1.053,0.573,0.166,0.085,0.087,0.080,0.865,0.883,1.088,0.877,0.834,0.270,0.860,0.169,0.084,0.081,0.087,0.080,0.859,1.130,0.886,0.832,0.451,0.129,0.782,0.079,0.080,0.078,0.078,0.078,0.784,0.768,0.746,0.198,0.126,0.111,0.815,0.079,0.077,0.078,0.078,0.076,0.931,0.832,0.738,0.208,0.115,0.105,0.066,0.065,0.067,0.065,0.065,0.065,0.065,0.065,0.065,0.065,0.065,0.065,0.065,0.065,0.064,0.065,0.066,0.066,0.065,0.065,0.066,0.066,0.066,0.066
Bckgrnd_OD=0.124,0.081,0.081,0.082,0.082,0.080,0.081,0.080,0.080,0.080,0.082,0.081,0.080,0.080,0.080,0.080,0.080,0.079,0.080,0.080,0.080,0.081,0.080,0.081,0.101,0.081,0.082,0.079,0.079,0.077,0.081,0.081,0.081,0.080,0.081,0.087,0.080,0.079,0.079,0.078,0.077,0.078,0.080,0.079,0.080,0.079,0.080,0.080,0.102,0.078,0.078,0.076,0.078,0.078,0.081,0.080,0.080,0.081,0.081,0.082,0.079,0.078,0.076,0.076,0.076,0.076,0.080,0.083,0.079,0.079,0.080,0.080,0.065,0.064,0.063,0.064,0.064,0.064,0.064,0.064,0.064,0.064,0.064,0.064,0.064,0.064,0.064,0.064,0.064,0.065,0.064,0.064,0.064,0.064,0.065,0.065
Mapped=111111111111110010111110110000111110100000111100111111111111111111111111111111111111111111111111
Pipet_Completed=000000000000000000000000000000000000000000000000000000000000000000000000000000000000000000000000
Innoc_Completed=0,0,0,0,0,0,0,0,0,0,0,0,0,0,0,0,0,0,0,0,0,0,0,0,0,0,0,0,0,0,0,0,0,0,0,0,0,0,0,0,0,0,0,0,0,0,0,0,0,0,0,0,0,0,0,0,0,0,0,0,0,0,0,0,0,0,0,0,0,0,0,0,0,0,0,0,0,0,0,0,0,0,0,0,0,0,0,0,0,0,0,0,0,0,0,0
Save_Completed=0,0,0,0,0,0,0,0,0,0,0,0,0,0,0,0,0,0,0,0,0,0,0,0,0,0,0,0,0,0,0,0,0,0,0,0,0,0,0,0,0,0,0,0,0,0,0,0,0,0,0,0,0,0,0,0,0,0,0,0,0,0,0,0,0,0,0,0,0,0,0,0,0,0,0,0,0,0,0,0,0,0,0,0,0,0,0,0,0,0,0,0,0,0,0,0
Pipeted_At=0,0,0,0,0,0,0,0,0,0,0,0,0,0,0,0,0,0,0,0,0,0,0,0,0,0,0,0,0,0,0,0,0,0,0,0,0,0,0,0,0,0,0,0,0,0,0,0,0,0,0,0,0,0,0,0,0,0,0,0,0,0,0,0,0,0,0,0,0,0,0,0,0,0,0,0,0,0,0,0,0,0,0,0,0,0,0,0,0,0,0,0,0,0,0,0
Pipeted_OD=0,0,0,0,0,0,0,0,0,0,0,0,0,0,0,0,0,0,0,0,0,0,0,0,0,0,0,0,0,0,0,0,0,0,0,0,0,0,0,0,0,0,0,0,0,0,0,0,0,0,0,0,0,0,0,0,0,0,0,0,0,0,0,0,0,0,0,0,0,0,0,0,0,0,0,0,0,0,0,0,0,0,0,0,0,0,0,0,0,0,0,0,0,0,0,0
Dilutes_Completed=0,0,0,0,0,0,0,0,0,0,0,0,0,0,0,0,0,0,0,0,0,0,0,0,0,0,0,0,0,0,0,0,0,0,0,0,0,0,0,0,0,0,0,0,0,0,0,0,0,0,0,0,0,0,0,0,0,0,0,0,0,0,0,0,0,0,0,0,0,0,0,0,0,0,0,0,0,0,0,0,0,0,0,0,0,0,0,0,0,0,0,0,0,0,0,0
Time_At_Innoc=0,0,0,0,0,0,0,0,0,0,0,0,0,0,0,0,0,0,0,0,0,0,0,0,0,0,0,0,0,0,0,0,0,0,0,0,0,0,0,0,0,0,0,0,0,0,0,0,0,0,0,0,0,0,0,0,0,0,0,0,0,0,0,0,0,0,0,0,0,0,0,0,0,0,0,0,0,0,0,0,0,0,0,0,0,0,0,0,0,0,0,0,0,0,0,0
Time_At_Save=0,0,0,0,0,0,0,0,0,0,0,0,0,0,0,0,0,0,0,0,0,0,0,0,0,0,0,0,0,0,0,0,0,0,0,0,0,0,0,0,0,0,0,0,0,0,0,0,0,0,0,0,0,0,0,0,0,0,0,0,0,0,0,0,0,0,0,0,0,0,0,0,0,0,0,0,0,0,0,0,0,0,0,0,0,0,0,0,0,0,0,0,0,0,0,0
Time_At_Dilute=0,0,0,0,0,0,0,0,0,0,0,0,0,0,0,0,0,0,0,0,0,0,0,0,0,0,0,0,0,0,0,0,0,0,0,0,0,0,0,0,0,0,0,0,0,0,0,0,0,0,0,0,0,0,0,0,0,0,0,0,0,0,0,0,0,0,0,0,0,0,0,0,0,0,0,0,0,0,0,0,0,0,0,0,0,0,0,0,0,0,0,0,0,0,0,0
Previous_OD=0.930,0.896,0.971,0.937,0.901,0.788,0.959,0.979,0.933,0.905,0.906,0.913,0.916,0.667,0.644,0.142,0.197,0.091,0.873,0.883,0.891,1.048,0.880,0.370,1.053,0.573,0.166,0.085,0.087,0.080,0.865,0.883,1.088,0.877,0.834,0.270,0.860,0.169,0.084,0.081,0.087,0.080,0.859,1.130,0.886,0.832,0.451,0.129,0.782,0.079,0.080,0.078,0.078,0.078,0.784,0.768,0.746,0.198,0.126,0.111,0.815,0.079,0.077,0.078,0.078,0.076,0.931,0.832,0.738,0.208,0.115,0.105,0.066,0.065,0.067,0.065,0.065,0.065,0.065,0.065,0.065,0.065,0.065,0.065,0.065,0.065,0.064,0.065,0.066,0.066,0.065,0.065,0.066,0.066,0.066,0.066
Prev_Delta_OD=0.001,0.003,0.003,0.002,0.002,0.001,0.006,0.009,0.001,0.010,0.007,0.008,0.003,0.003,0.008,0.011,0.033,0.003,0.009,0.003,0.006,0.018,0.013,0.028,0.007,0.012,0.014,0.001,0.000,0.000,0.001,0.009,0.010,0.016,0.014,0.015,0.002,0.013,0.002,0.000,0.006,0.003,0.005,0.011,0.012,0.004,0.040,0.004,0.002,0.001,0.002,0.002,0.000,0.001,0.010,0.006,0.003,0.011,0.004,0.003,0.001,0.000,0.000,0.001,0.002,0.000,0.018,0.008,0.009,0.010,0.004,0.005,0.001,0.001,0.003,0.001,0.001,0.001,0.001,0.001,0.001,0.001,0.001,0.001,0.001,0.001,0.000,0.001,0.002,0.001,0.001,0.001,0.002,0.001,0.001,0.001
Delta_From_Ref=0.000,0.000,2.359,2.500,2.514,2.534,2.061,2.047,0.000,0.000,3.049,3.318,2.658,3.302,8.453,8.536,0.000,0.000,2.479,2.550,2.977,3.381,8.538,8.674,0.000,0.000,3.319,3.340,3.332,3.351,4.774,5.675,0.000,0.000,3.485,3.351,2.922,3.404,8.442,8.553,0.000,0.000,2.745,2.890,3.153,3.484,8.677,8.785,0.000,0.000,0.000,0.000,0.000,0.000,0.000,0.000,0.000,0.000,0.000,0.000,0.000,0.000,0.000,0.000,0.000,0.000,0.000,0.000,0.000,0.000,0.000,0.000,0.000,0.000,0.000,0.000,0.000,0.000,0.000,0.000,0.000,0.000,0.000,0.000,0.000,0.000,0.000,0.000,0.000,0.000,0.000,0.000,0.000,0.000,0.000,0.000
Sig_OD_Delta=0,0,1,1,1,1,1,1,0,0,1,1,1,1,1,1,0,0,1,1,1,1,1,1,0,0,1,1,1,1,1,1,0,0,1,1,1,1,1,1,0,0,1,1,1,1,1,1,0,0,0,0,0,0,0,0,0,0,0,0,0,0,0,0,0,0,0,0,0,0,0,0,0,0,0,0,0,0,0,0,0,0,0,0,0,0,0,0,0,0,0,0,0,0,0,0
Add_Drug_at_Start_Map=000000000000000000000000000000000000000000000000000000000000000000000000000000000000000000000000
[Analysis]
Drug_ID=A1,A2,A3,A4,A5,A6,B1,B2,B3,B4,B5,B6,C1,C2,C3,C4,C5,C6,D1,D2,D3,D4,D5,D6,E1,E2,E3,E4,E5,E6,F1,F2,F3,F4,F5,F6,G1,G2,G3,G4,G5,G6,H1,H2,H3,H4,H5,H6
Decision=no_inh,no_inh,ps2_2_1,ps2_4_1,ps2_4_1,ps2_4_1,ps2_2_1,other,ps3_4_6,ps3_4_6,ps3_4_6,ps3_4_6,ps2_4_1,ps3_4_6,ps3_4_6,ps3_4_6,ps3_4_6,ps3_4_6,ps2_4_1,ps3_4_6,ps3_4_6,ps3_4_6,ps3_4_6,ps3_4_6,ps2_4_2,ps3_4_6,ps3_4_6,ps3_4_6,ps3_4_6,ps3_4_6,ps2_4_2,ps3_4_6,ps3_4_6,ps3_4_6,ps3_4_6,ps3_4_6,screen,screen,screen,screen,screen,screen,screen,screen,screen,screen,screen,screen,no_inh,no_inh,no_inh,ps2_1_1,ps2_4_1,ps2_4_2,ps2_2_1,ps2_2_1,ps2_4_1,other,other,ps3_4_6,ps2_2_1,ps2_4_1,ps2_4_1,other,other,ps3_4_6,ps2_4_1,ps2_4_1,ps2_4_2,other,ps3_4_6,ps3_4_6,other,other,other,ps3_4_6,ps3_4_6,ps3_4_6,ps2_4_2,ps2_4_2,other,ps3_4_6,ps3_4_6,ps3_4_6,screen,screen,screen,screen,screen,screen,screen,screen,screen,screen,screen,screen
Plot_Min=0.100,0.100,0.100,0.100,0.100,0.100,0.100,0.100,0.100,0.100,0.100,0.100,0.100,0.100,0.100,0.100,0.100,0.100,0.100,0.100,0.100,0.100,0.100,0.100,0.100,0.100,0.100,0.100,0.100,0.100,0.100,0.100,0.100,0.100,0.100,0.100,0.100,0.100,0.100,0.100,0.100,0.100,0.100,0.100,0.100,0.100,0.100,0.100
Plot_Max=1.500,1.500,1.500,1.500,1.500,1.500,1.500,1.500,1.500,1.500,1.500,1.500,1.500,1.500,1.500,1.500,1.500,1.500,1.500,1.500,1.500,1.500,1.500,1.500,1.500,1.500,1.500,1.500,1.500,1.500,1.500,1.500,1.500,1.500,1.500,1.500,1.500,1.500,1.500,1.500,1.500,1.500,1.500,1.500,1.500,1.500,1.500,1.500
G_Plot_Min=0.1
G_Plot_Delta=0.7
Plot_On_Off=0
OD_Gen_Pt=0.460
Gens_to_OD_Pt=5.000
Avg_G=1.986,2.112,2.208,2.297,2.418,2.515,2.220,3.715,4.083,10.891,8.748,5.560,2.508,4.475,9.417,7.816,4.421,4.750,2.423,8.970,5.046,5.343,5.402,7.013,2.825,4.368,4.724,4.619,5.396,5.098,2.618,5.089,4.991,6.851,7.732,5.725,0.000,0.000,0.000,0.000,0.000,0.000,0.000,0.000,0.000,0.000,0.000,0.000,1.970,1.964,2.006,2.163,2.416,2.862,2.189,2.228,2.461,3.113,3.902,5.515,2.253,2.375,2.669,3.520,4.274,6.397,2.324,2.413,2.704,3.820,5.106,11.295,3.408,3.192,3.797,7.595,11.947,15.310,2.811,2.934,3.734,7.277,14.018,16.783,0.000,0.000,0.000,0.000,0.000,0.000,0.000,0.000,0.000,0.000,0.000,0.000
Max_Slope=2.030,2.132,2.156,2.249,2.320,2.530,2.020,1.177,0.971,8.667,3.579,36.761,2.131,1.604,5.671,37.890,46.823,41.385,2.309,6.591,51.151,56.232,30.910,24.148,2.839,40.603,38.596,49.545,44.153,56.884,2.677,65.601,57.590,81.645,45.957,88.448,128.652,134.771,101.071,136.914,124.869,108.834,146.398,117.891,132.670,111.725,132.673,160.208,1.905,1.822,1.901,1.939,1.805,1.955,2.021,1.959,2.106,1.937,2.021,3.651,2.133,2.164,2.025,2.222,2.108,6.828,2.233,2.166,2.180,2.127,3.172,37.680,3.895,3.341,3.428,15.095,29.307,59.347,2.789,2.685,3.147,11.961,38.590,61.642,111.725,108.821,119.592,141.518,128.611,102.269,108.831,126.732,113.175,139.187,111.707,111.690
Fit_Model=all
Fit_Const_OD_Base=0.000
Fit_Const_N0=0.01800
Fit_Const_T0=0.000
G_Fit_Min=0.100
G_Fit_Delta=0.400
Fit_On_Off=0.000,0.000,0.000,0.000,0.000,0.000,0.000,0.000,0.000,0.000,0.000,0.000,0.000,0.000,0.000,0.000,0.000,0.000,0.000,0.000,0.000,0.000,0.000,0.000,0.000,0.000,0.000,0.000,0.000,0.000,0.000,0.000,0.000,0.000,0.000,0.000,0.000,0.000,0.000,0.000,0.000,0.000,0.000,0.000,0.000,0.000,0.000,0.000,0.000,0.000,0.000,0.000,0.000,0.000,0.000,0.000,0.000,0.000,0.000,0.000,0.000,0.000,0.000,0.000,0.000,0.000,0.000,0.000,0.000,0.000,0.000,0.000,0.000,0.000,0.000,0.000,0.000,0.000,0.000,0.000,0.000,0.000,0.000,0.000,0.000,0.000,0.000,0.000,0.000,0.000,0.000,0.000,0.000,0.000,0.000,0.000
Fit_Min=0.074,0.031,0.031,0.032,0.032,0.030,0.030,0.030,0.030,0.030,0.030,0.029,0.051,0.031,0.032,0.029,0.029,0.027,0.030,0.029,0.029,0.028,0.027,0.028,0.052,0.027,0.028,0.026,0.028,0.028,0.029,0.028,0.026,0.026,0.026,0.026,0.015,0.014,0.013,0.014,0.014,0.014,0.014,0.014,0.014,0.014,0.014,0.015,0.000,0.000,0.000,0.000,0.000,0.000,0.000,0.000,0.000,0.000,0.000,0.000,0.000,0.000,0.000,0.000,0.000,0.000,0.000,0.000,0.000,0.000,0.000,0.000,0.000,0.000,0.000,0.000,0.000,0.000,0.000,0.000,0.000,0.000,0.000,0.000,0.000,0.000,0.000,0.000,0.000,0.000,0.000,0.000,0.000,0.000,0.000,0.000
Fit_Delta=0.549,0.563,0.493,0.495,0.510,0.479,0.532,0.287,0.227,0.022,0.020,1.500,0.450,0.288,0.025,1.500,1.500,1.500,0.515,0.029,1.500,1.500,1.500,1.500,0.494,1.500,1.500,1.500,1.500,1.500,0.385,1.500,1.500,1.500,1.500,1.500,1.500,1.500,1.500,1.500,1.500,1.500,1.500,1.500,1.500,1.500,1.500,1.500,0.581,0.585,0.549,0.536,0.527,0.530,0.549,0.558,0.562,0.561,0.557,0.174,0.535,0.520,0.553,0.571,0.517,0.114,0.516,0.527,0.559,0.536,0.225,0.037,0.505,0.478,0.531,0.083,0.033,0.021,0.492,0.482,0.426,0.093,0.023,0.021,0.000,0.000,0.000,0.000,0.000,0.000,0.000,0.000,0.000,0.000,0.000,0.000
Fit_Offset=0.121,0.069,0.072,0.073,0.069,0.066,0.074,0.096,0.100,0.090,0.098,0.000,0.098,0.100,0.094,0.000,0.000,0.000,0.077,0.088,0.000,0.000,0.000,0.000,0.105,0.000,0.000,0.000,0.000,0.000,0.078,0.000,0.000,0.000,0.000,0.000,0.000,0.000,0.000,0.000,0.000,0.000,0.000,0.000,0.000,0.000,0.000,0.000,0.071,0.070,0.072,0.074,0.077,0.080,0.073,0.074,0.076,0.081,0.085,0.086,0.073,0.075,0.078,0.083,0.087,0.090,0.075,0.076,0.078,0.084,0.085,0.060,0.074,0.077,0.079,0.082,0.086,0.082,0.074,0.083,0.082,0.084,0.086,0.079,0.000,0.000,0.000,0.000,0.000,0.000,0.000,0.000,0.000,0.000,0.000,0.000
Fit_N0=0.014,0.012,0.010,0.009,0.011,0.012,0.007,0.000,-0.001,-0.001,-0.009,0.000,0.007,-0.004,-0.002,0.000,0.000,0.000,0.007,-0.003,0.000,0.000,0.000,0.000,0.010,0.000,0.000,0.000,0.000,0.000,0.005,0.000,0.000,0.000,0.000,0.000,0.000,0.000,0.000,0.000,0.000,0.000,0.000,0.000,0.000,0.000,0.000,0.000,0.009,0.008,0.008,0.006,0.006,0.004,0.008,0.007,0.007,0.003,0.002,0.002,0.008,0.008,0.006,0.003,0.002,0.004,0.006,0.007,0.005,0.003,0.003,0.027,0.011,0.007,0.004,0.006,0.002,0.005,0.008,0.005,0.004,0.004,0.000,0.007,0.000,0.000,0.000,0.000,0.000,0.000,0.000,0.000,0.000,0.000,0.000,0.000
Fit_T0=1.894,1.397,1.466,1.275,0.847,0.454,1.703,7.016,13.663,12.005,9.150,0.000,1.844,-10.557,8.803,0.000,0.000,0.000,2.111,18.727,0.000,0.000,0.000,0.000,3.073,0.000,0.000,0.000,0.000,0.000,1.914,0.000,0.000,0.000,0.000,0.000,0.000,0.000,0.000,0.000,0.000,0.000,0.000,0.000,0.000,0.000,0.000,0.000,1.202,1.066,1.247,1.356,2.274,2.347,1.380,1.160,1.851,2.290,4.086,5.793,1.310,1.779,2.084,2.615,5.083,5.879,1.162,1.970,1.505,3.966,5.565,6.030,2.325,1.587,-0.394,5.941,6.132,6.143,1.577,1.855,3.035,5.895,6.182,6.139,0.000,0.000,0.000,0.000,0.000,0.000,0.000,0.000,0.000,0.000,0.000,0.000
Fit_G=1.631,1.735,1.718,1.799,2.058,2.290,1.559,1.066,-3.399,3.816,19.964,0.000,1.786,3359.980,5.368,0.000,0.000,0.000,1.648,4.372,0.000,0.000,0.000,0.000,1.995,0.000,0.000,0.000,0.000,0.000,1.730,0.000,0.000,0.000,0.000,0.000,0.000,0.000,0.000,0.000,0.000,0.000,0.000,0.000,0.000,0.000,0.000,0.000,1.532,1.511,1.483,1.494,1.550,1.753,1.639,1.656,1.715,1.877,2.019,2.665,1.713,1.709,1.832,2.052,2.147,3.402,1.677,1.693,1.817,2.115,2.701,16.564,2.746,2.354,2.775,4.486,4.774,9.894,2.125,1.984,2.275,3.629,2.771,11.764,0.000,0.000,0.000,0.000,0.000,0.000,0.000,0.000,0.000,0.000,0.000,0.000
Fit_Error=0.000,0.000,0.000,0.000,0.000,0.000,0.000,0.000,0.000,0.000,0.000,0.000,0.000,0.000,0.000,0.000,0.000,0.000,0.000,0.000,0.000,0.000,0.000,0.000,0.000,0.000,0.000,0.000,0.000,0.000,0.000,0.000,0.000,0.000,0.000,0.000,0.000,0.000,0.000,0.000,0.000,0.000,0.000,0.000,0.000,0.000,0.000,0.000,0.000,0.000,0.000,0.000,0.000,0.000,0.000,0.000,0.000,0.000,0.000,0.000,0.000,0.000,0.000,0.000,0.000,0.000,0.000,0.000,0.000,0.000,0.000,0.000,0.000,0.000,0.000,0.000,0.000,0.000,0.000,0.000,0.000,0.000,0.000,0.000,0.000,0.000,0.000,0.000,0.000,0.000,0.000,0.000,0.000,0.000,0.000,0.000
Fit_CV=0.000,0.000,0.000,0.000,0.000,0.000,0.000,0.000,0.000,0.000,0.000,0.000,0.000,0.000,0.000,0.000,0.000,0.000,0.000,0.000,0.000,0.000,0.000,0.000,0.000,0.000,0.000,0.000,0.000,0.000,0.000,0.000,0.000,0.000,0.000,0.000,0.000,0.000,0.000,0.000,0.000,0.000,0.000,0.000,0.000,0.000,0.000,0.000,0.000,0.000,0.000,0.000,0.000,0.000,0.000,0.000,0.000,0.000,0.000,0.000,0.000,0.000,0.000,0.000,0.000,0.000,0.000,0.000,0.000,0.000,0.000,0.000,0.000,0.000,0.000,0.000,0.000,0.000,0.000,0.000,0.000,0.000,0.000,0.000,0.000,0.000,0.000,0.000,0.000,0.000,0.000,0.000,0.000,0.000,0.000,0.000
Time_to_20_Gens=0,0,0,0,0,0,0,0,0,0,0,0,0,0,0,0,0,0,0,0,0,0,0,0,0,0,0,0,0,0,0,0,0,0,0,0,0,0,0,0,0,0,0,0,0,0,0,0
Time_to_each_5_Gens=0,0,0,0,0,0,0,0,0,0,0,0,0,0,0,0,0,0,0,0,0,0,0,0,0,0,0,0,0,0,0,0,0,0,0,0,0,0,0,0,0,0,0,0,0,0,0,0
Time_to_each_n_Gens=9.932,10.558,11.041,11.483,12.092,12.573,11.098,18.577,20.415,23.312,23.310,5.658,12.539,22.376,23.312,9.402,4.671,5.112,12.117,23.310,5.942,5.718,4.981,6.206,14.124,4.283,4.696,4.781,3.492,3.866,13.090,5.517,4.407,5.730,6.934,4.498,0.000,0.000,0.000,0.000,0.000,0.000,0.000,0.000,0.000,0.000,0.000,0.000,9.848,9.820,10.029,10.817,12.079,14.311,10.946,11.141,12.304,15.563,19.510,23.308,11.265,11.877,13.343,17.600,21.371,23.308,11.620,12.067,13.518,19.099,23.309,23.296,17.039,15.961,18.987,23.303,23.311,23.309,14.054,14.672,18.670,23.308,23.309,22.772,0.000,0.000,0.000,0.000,0.000,0.000,0.000,0.000,0.000,0.000,0.000,0.000
Min_Pt_OD=0,0,0,0,0,0,0,0,0,0,0,0,0,0,0,0,0,0,0,0,0,0,0,0,0,0,0,0,0,0,0,0,0,0,0,0,0,0,0,0,0,0,0,0,0,0,0,0
Min_Pt_t=0,0,0,0,0,0,0,0,0,0,0,0,0,0,0,0,0,0,0,0,0,0,0,0,0,0,0,0,0,0,0,0,0,0,0,0,0,0,0,0,0,0,0,0,0,0,0,0
TO_OD=0,0,0,0,0,0,0,0,0,0,0,0,0,0,0,0,0,0,0,0,0,0,0,0,0,0,0,0,0,0,0,0,0,0,0,0,0,0,0,0,0,0,0,0,0,0,0,0
Ref_ID=A01
Multi_Refs=single_ref
test=A01,A02,A03,A04,A05,A06,A07,A08,A09,A10,A11,A12,B01,B02,B03,B04,B05,B06,B07,B08,B09,B10,B11,B12,C01,C02,C03,C04,C05,C06,C07,C08,C09,C10,C11,C12,D01,D02,D03,D04,D05,D06,D07,D08,D09,D10,D11,D12,E01,E02,E03,E04,E05,E06,E07,E08,E09,E10,E11,E12,F01,F02,F03,F04,F05,F06,F07,F08,F09,F10,F11,F12,G01,G02,G03,G04,G05,G06,G07,G08,G09,G10,G11,G12,H01,H02,H03,H04,H05,H06,H07,H08,H09,H10,H11,H12
Start_Time_Now=3.2675538351E+9
Start_Date="7/17/2007+5:50 PM"
pv_to_plate_order=no
gen_time_cutoff=0.000
Drug_Name=nd?:;-ud+0,nd?:;-ud+0,nd?:;-ud+0,nd?:;-ud+0,nd?:;-ud+0,nd?:;-ud+0,nd?:;-ud+0,nd?:;-ud+0,nd?:;-ud+0,nd?:;-ud+0,nd?:;-ud+0,nd?:;-ud+0,nd?:;-ud+0,nd?:;-ud+0,nd?:;-ud+0,nd?:;-ud+0,nd?:;-ud+0,nd?:;-ud+0,nd?:;-ud+0,nd?:;-ud+0,nd?:;-ud+0,nd?:;-ud+0,nd?:;-ud+0,nd?:;-ud+0,nd?:;-ud+0,nd?:;-ud+0,nd?:;-ud+0,nd?:;-ud+0,nd?:;-ud+0,nd?:;-ud+0,nd?:;-ud+0,nd?:;-ud+0,nd?:;-ud+0,nd?:;-ud+0,nd?:;-ud+0,nd?:;-ud+0,nd?:;-ud+0,nd?:;-ud+0,nd?:;-ud+0,nd?:;-ud+0,nd?:;-ud+0,nd?:;-ud+0,nd?:;-ud+0,nd?:;-ud+0,nd?:;-ud+0,nd?:;-ud+0,nd?:;-ud+0,nd?:;-ud+0,nd?:;-ud+0,nd?:;-ud+0,nd?:;-ud+0,nd?:;-ud+0,nd?:;-ud+0,nd?:;-ud+0,nd?:;-ud+0,nd?:;-ud+0,nd?:;-ud+0,nd?:;-ud+0,nd?:;-ud+0,nd?:;-ud+0,nd?:;-ud+0,nd?:;-ud+0,nd?:;-ud+0,nd?:;-ud+0,nd?:;-ud+0,nd?:;-ud+0,nd?:;-ud+0,nd?:;-ud+0,nd?:;-ud+0,nd?:;-ud+0,nd?:;-ud+0,nd?:;-ud+0,nd?:;-ud+0,nd?:;-ud+0,nd?:;-ud+0,nd?:;-ud+0,nd?:;-ud+0,nd?:;-ud+0,nd?:;-ud+0,nd?:;-ud+0,nd?:;-ud+0,nd?:;-ud+0,nd?:;-ud+0,nd?:;-ud+0,nd?:;-ud+0,nd?:;-ud+0,nd?:;-ud+0,nd?:;-ud+0,nd?:;-ud+0,nd?:;-ud+0,nd?:;-ud+0,nd?:;-ud+0,nd?:;-ud+0,nd?:;-ud+0,nd?:;-ud+0,nd?:;-ud+0
Drug_Well_Pos=A01,A02,A03,A04,A05,A06,B01,B02,B03,B04,B05,B06,C01,C02,C03,C04,C05,C06,D01,D02,D03,D04,D05,D06,E01,E02,E03,E04,E05,E06,F01,F02,F03,F04,F05,F06,G01,G02,G03,G04,G05,G06,H01,H02,H03,H04,H05,H06,A07,A08,A09,A10,A11,A12,B07,B08,B09,B10,B11,B12,C07,C08,C09,C10,C11,C12,D07,D08,D09,D10,D11,D12,E07,E08,E09,E10,E11,E12,F07,F08,F09,F10,F11,F12,G07,G08,G09,G10,G11,G12,H07,H08,H09,H10,H11,H12
Avg_G_tcut=1.986,2.112,2.208,2.297,2.418,2.515,2.220,3.715,4.083,10.891,8.748,5.560,2.508,4.475,9.417,7.816,4.421,4.750,2.423,8.970,5.046,5.343,5.402,7.013,2.825,4.368,4.724,4.619,5.396,5.098,2.618,5.089,4.991,6.851,7.732,5.725,0.000,0.000,0.000,0.000,0.000,0.000,0.000,0.000,0.000,0.000,0.000,0.000,1.970,1.964,2.006,2.163,2.416,2.862,2.189,2.228,2.461,3.113,3.902,5.515,2.253,2.375,2.669,3.520,4.274,6.397,2.324,2.413,2.704,3.820,5.106,11.295,3.408,3.192,3.797,7.595,11.947,15.310,2.811,2.934,3.734,7.277,14.018,16.783,0.000,0.000,0.000,0.000,0.000,0.000,0.000,0.000,0.000,0.000,0.000,0.000
t0_from_interval=1.507,1.936,2.069,2.056,1.771,1.075,2.786,12.985,17.044,4.290,6.704,-0.110,2.582,17.031,6.010,-19.300,-4.636,-6.762,3.056,6.062,-5.563,-7.724,0.000,0.000,2.622,0.000,0.000,-5.733,0.000,0.000,2.897,-9.237,0.000,0.000,0.000,0.000,0.000,0.000,0.000,0.000,0.000,0.000,0.000,0.000,0.000,0.000,0.000,0.000,2.111,2.171,2.380,2.918,3.795,4.533,2.378,2.545,3.151,4.936,7.532,11.415,2.346,2.742,3.371,5.798,8.494,4.993,2.617,2.888,3.636,6.497,9.443,-0.107,2.512,2.775,3.942,2.245,5.855,-5.755,2.560,2.906,5.476,1.582,12.087,-15.678,0.000,0.000,0.000,0.000,0.000,0.000,0.000,0.000,0.000,0.000,0.000,0.000
Sum_Delta_Ref=0.000,1.912,2.964,4.633,6.254,8.189,3.285,27.216,31.746,33.000,33.194,33.163,8.710,32.341,32.989,32.959,32.942,32.883,6.678,33.043,32.910,32.963,33.020,33.205,13.349,32.601,32.810,32.792,33.087,33.094,10.354,33.004,32.994,33.091,32.868,33.078,-1.000,-1.000,-1.000,-1.000,-1.000,-1.000,-1.000,-1.000,-1.000,-1.000,-1.000,-1.000,0.446,0.889,0.050,2.799,6.551,12.750,2.953,3.491,6.780,16.200,27.194,32.007,3.861,5.634,9.776,22.034,29.845,32.266,4.942,6.374,10.169,25.988,31.607,32.721,19.571,17.463,24.238,32.290,32.896,33.000,12.656,14.520,24.285,32.206,33.132,32.979,-1.000,-1.000,-1.000,-1.000,-1.000,-1.000,-1.000,-1.000,-1.000,-1.000,-1.000,-1.000
Gens_at_time_G=5.000,5.000,5.000,5.000,5.000,5.000,5.000,5.000,5.000,2.140,2.665,1.018,5.000,5.000,2.476,1.203,1.057,1.076,5.000,2.599,1.177,1.070,0.922,0.885,5.000,0.981,0.994,1.035,0.647,0.758,5.000,1.084,0.883,0.836,0.897,0.786,0.000,0.000,0.000,0.000,0.000,0.000,0.000,0.000,0.000,0.000,0.000,0.000,5.000,5.000,5.000,5.000,5.000,5.000,5.000,5.000,5.000,5.000,5.000,4.226,5.000,5.000,5.000,5.000,5.000,3.643,5.000,5.000,5.000,5.000,4.565,2.062,5.000,5.000,5.000,3.068,1.951,1.522,5.000,5.000,5.000,3.203,1.663,1.357,0.000,0.000,0.000,0.000,0.000,0.000,0.000,0.000,0.000,0.000,0.000,0.000
G_Int_tcut=1.685,1.724,1.794,1.885,2.064,2.300,1.662,1.118,0.674,8.887,6.232,5.668,1.991,1.069,6.989,23.862,8.808,11.034,1.812,6.638,9.771,12.559,5.402,7.013,2.300,4.368,4.724,10.157,5.396,5.098,2.039,13.611,4.991,6.851,7.732,5.725,0.000,0.000,0.000,0.000,0.000,0.000,0.000,0.000,0.000,0.000,0.000,0.000,1.548,1.530,1.530,1.580,1.657,1.956,1.714,1.719,1.830,2.125,2.396,2.814,1.784,1.827,1.994,2.360,2.575,5.027,1.800,1.836,1.976,2.520,3.037,11.347,2.905,2.637,3.009,6.863,8.946,19.090,2.299,2.353,2.639,6.783,6.749,28.338,0.000,0.000,0.000,0.000,0.000,0.000,0.000,0.000,0.000,0.000,0.000,0.000
Sum_Del_12=0.000,1.656,2.707,3.556,4.091,4.389,3.182,7.795,8.002,8.078,8.148,8.128,5.039,7.973,8.025,7.981,7.976,7.924,4.864,8.050,7.970,7.999,8.071,8.189,6.173,7.801,7.994,7.940,8.177,8.111,5.825,8.039,8.091,8.137,8.014,8.133,8.593,8.580,8.569,8.520,8.560,8.559,8.584,8.579,8.581,8.566,8.553,8.569,0.013,0.096,0.572,2.635,5.059,6.997,2.707,3.101,5.084,7.428,8.042,8.254,3.279,4.362,6.113,7.782,8.114,8.276,3.967,4.731,6.264,7.905,8.214,8.313,7.139,7.001,7.598,8.234,8.296,8.378,6.179,6.757,7.734,8.188,8.380,8.365,8.563,8.584,8.577,8.550,8.550,8.583,8.584,8.576,8.547,8.559,8.550,8.575
Sum_Del_20=0.000,1.863,2.900,4.539,6.120,7.995,3.215,26.561,30.902,31.969,32.159,32.129,8.524,31.361,31.959,31.929,31.914,31.855,6.535,32.012,31.882,31.932,31.990,32.170,13.033,31.580,31.782,31.767,32.055,32.062,10.128,31.972,31.964,32.058,31.840,32.046,32.641,32.615,32.593,32.524,32.595,32.595,32.626,32.614,32.621,32.607,32.589,32.609,0.440,0.869,0.049,2.734,6.410,12.488,2.886,3.414,6.639,15.867,26.532,31.039,3.777,5.513,9.573,21.586,29.010,31.279,4.836,6.240,9.962,25.377,30.658,31.708,19.120,17.063,23.640,31.299,31.878,31.976,12.379,14.199,23.697,31.220,32.105,31.956,32.598,32.630,32.621,32.584,32.579,32.625,32.635,32.613,32.569,32.594,32.585,32.614
Sum_Del_24=0.000,1.894,2.750,4.318,6.101,8.521,3.059,29.016,34.165,41.773,41.912,42.113,8.531,37.161,41.729,41.936,41.870,41.866,6.527,41.692,41.893,41.940,41.996,42.182,13.981,41.576,41.796,41.774,42.063,42.080,10.309,41.997,41.972,42.076,41.841,42.064,42.663,42.630,42.610,42.533,42.614,42.612,42.648,42.632,42.640,42.627,42.605,42.630,0.628,1.192,0.308,2.699,6.427,12.410,2.832,3.364,6.514,15.834,27.146,38.946,3.698,5.462,9.500,21.544,32.369,39.894,4.768,6.143,9.790,25.842,37.935,41.259,20.226,18.023,25.198,40.271,41.502,41.725,12.362,14.459,25.181,40.079,41.840,41.734,42.615,42.653,42.644,42.602,42.597,42.648,42.658,42.634,42.584,42.616,42.604,42.634
Sum_12=8.654,6.998,5.947,5.098,4.563,4.265,5.472,0.859,0.652,0.576,0.506,0.526,3.615,0.681,0.629,0.673,0.678,0.730,3.790,0.604,0.685,0.656,0.583,0.465,2.481,0.853,0.660,0.714,0.477,0.543,2.829,0.615,0.563,0.517,0.640,0.521,0.061,0.074,0.085,0.134,0.095,0.095,0.070,0.076,0.073,0.088,0.101,0.085,8.641,8.751,8.082,6.020,3.596,1.658,5.947,5.553,3.570,1.226,0.612,0.400,5.375,4.292,2.541,0.873,0.541,0.378,4.687,3.923,2.391,0.749,0.440,0.341,1.515,1.653,1.056,0.420,0.358,0.276,2.475,1.897,0.920,0.467,0.274,0.289,0.091,0.070,0.077,0.104,0.104,0.071,0.070,0.078,0.107,0.095,0.105,0.079
Sum_20=32.736,30.873,29.836,28.197,26.616,24.741,29.521,6.175,1.834,0.767,0.577,0.607,24.212,1.375,0.777,0.807,0.822,0.881,26.201,0.724,0.854,0.804,0.746,0.566,19.703,1.156,0.954,0.969,0.681,0.674,22.608,0.764,0.772,0.678,0.896,0.690,0.095,0.121,0.143,0.212,0.141,0.141,0.110,0.122,0.115,0.129,0.148,0.127,33.176,33.606,32.785,30.002,26.326,20.248,29.850,29.322,26.097,16.869,6.204,1.697,28.959,27.223,23.163,11.151,3.726,1.457,27.900,26.496,22.775,7.359,2.079,1.028,13.617,15.673,9.096,1.437,0.859,0.760,20.357,18.538,9.039,1.516,0.631,0.781,0.138,0.106,0.115,0.152,0.157,0.111,0.102,0.123,0.167,0.142,0.151,0.122
Sum_24=42.772,40.878,40.021,38.454,36.670,34.251,39.713,13.756,8.607,0.998,0.860,0.659,34.241,5.610,1.042,0.835,0.902,0.906,36.244,1.080,0.879,0.832,0.775,0.589,28.791,1.196,0.976,0.997,0.709,0.692,32.463,0.775,0.799,0.696,0.931,0.707,0.108,0.142,0.162,0.239,0.158,0.159,0.124,0.140,0.132,0.145,0.166,0.142,43.400,43.963,43.079,40.072,36.344,30.362,39.939,39.408,36.258,26.937,15.625,3.826,39.074,37.310,33.271,21.228,10.402,2.877,38.003,36.629,32.981,16.930,4.837,1.513,22.545,24.749,17.574,2.500,1.269,1.047,30.410,28.313,17.590,2.693,0.931,1.038,0.156,0.119,0.128,0.170,0.175,0.123,0.113,0.138,0.187,0.156,0.168,0.138
G_by_Interval=1.685,1.724,1.794,1.885,2.064,2.300,1.662,1.118,0.674,8.887,6.232,5.668,1.991,1.069,6.989,23.862,8.808,11.034,1.812,6.638,9.771,12.559,5.402,7.013,2.300,4.368,4.724,10.157,5.396,5.098,2.039,13.611,4.991,6.851,7.732,5.725,0.000,0.000,0.000,0.000,0.000,0.000,0.000,0.000,0.000,0.000,0.000,0.000,1.548,1.530,1.530,1.580,1.657,1.956,1.714,1.719,1.830,2.125,2.396,2.814,1.784,1.827,1.994,2.360,2.575,5.027,1.800,1.836,1.976,2.520,3.037,11.347,2.905,2.637,3.009,6.863,8.946,19.090,2.299,2.353,2.639,6.783,6.749,28.338,0.000,0.000,0.000,0.000,0.000,0.000,0.000,0.000,0.000,0.000,0.000,0.000
Avg_G_t8=1.986,2.112,2.208,2.297,2.418,2.515,2.220,3.715,4.083,10.891,8.748,5.560,2.508,4.475,9.417,7.816,4.421,4.750,2.423,8.970,5.046,5.343,5.402,7.013,2.825,4.368,4.724,4.619,5.396,5.098,2.618,5.089,4.991,6.851,7.732,5.725,0.000,0.000,0.000,0.000,0.000,0.000,0.000,0.000,0.000,0.000,0.000,0.000,1.970,1.964,2.006,2.163,2.416,2.862,2.189,2.228,2.461,3.113,3.902,5.515,2.253,2.375,2.669,3.520,4.274,6.397,2.324,2.413,2.704,3.820,5.106,11.295,3.408,3.192,3.797,7.595,11.947,15.310,2.811,2.934,3.734,7.277,14.018,16.783,0.000,0.000,0.000,0.000,0.000,0.000,0.000,0.000,0.000,0.000,0.000,0.000
G_int_t8=1.685,1.724,1.794,1.885,2.064,2.300,1.662,1.118,0.674,8.887,6.232,5.668,1.991,1.069,6.989,23.862,8.808,11.034,1.812,6.638,9.771,12.559,5.402,7.013,2.300,4.368,4.724,10.157,5.396,5.098,2.039,13.611,4.991,6.851,7.732,5.725,0.000,0.000,0.000,0.000,0.000,0.000,0.000,0.000,0.000,0.000,0.000,0.000,1.548,1.530,1.530,1.580,1.657,1.956,1.714,1.719,1.830,2.125,2.396,2.814,1.784,1.827,1.994,2.360,2.575,5.027,1.800,1.836,1.976,2.520,3.037,11.347,2.905,2.637,3.009,6.863,8.946,19.090,2.299,2.353,2.639,6.783,6.749,28.338,0.000,0.000,0.000,0.000,0.000,0.000,0.000,0.000,0.000,0.000,0.000,0.000
Avg_G_t12=1.986,2.112,2.208,2.297,2.418,2.515,2.220,3.715,4.083,10.891,8.748,5.560,2.508,4.475,9.417,7.816,4.421,4.750,2.423,8.970,5.046,5.343,5.402,7.013,2.825,4.368,4.724,4.619,5.396,5.098,2.618,5.089,4.991,6.851,7.732,5.725,0.000,0.000,0.000,0.000,0.000,0.000,0.000,0.000,0.000,0.000,0.000,0.000,1.970,1.964,2.006,2.163,2.416,2.862,2.189,2.228,2.461,3.113,3.902,5.515,2.253,2.375,2.669,3.520,4.274,6.397,2.324,2.413,2.704,3.820,5.106,11.295,3.408,3.192,3.797,7.595,11.947,15.310,2.811,2.934,3.734,7.277,14.018,16.783,0.000,0.000,0.000,0.000,0.000,0.000,0.000,0.000,0.000,0.000,0.000,0.000
G_int_t12=1.685,1.724,1.794,1.885,2.064,2.300,1.662,1.118,0.674,8.887,6.232,5.668,1.991,1.069,6.989,23.862,8.808,11.034,1.812,6.638,9.771,12.559,5.402,7.013,2.300,4.368,4.724,10.157,5.396,5.098,2.039,13.611,4.991,6.851,7.732,5.725,0.000,0.000,0.000,0.000,0.000,0.000,0.000,0.000,0.000,0.000,0.000,0.000,1.548,1.530,1.530,1.580,1.657,1.956,1.714,1.719,1.830,2.125,2.396,2.814,1.784,1.827,1.994,2.360,2.575,5.027,1.800,1.836,1.976,2.520,3.037,11.347,2.905,2.637,3.009,6.863,8.946,19.090,2.299,2.353,2.639,6.783,6.749,28.338,0.000,0.000,0.000,0.000,0.000,0.000,0.000,0.000,0.000,0.000,0.000,0.000
Avg_G_inflex=1.986,2.112,2.208,2.297,2.418,2.515,2.220,4.195,5.042,12.348,18.360,4.997,2.528,4.961,11.386,5.189,4.393,5.296,2.423,14.268,4.526,4.964,5.254,5.892,2.825,4.425,4.465,5.016,8.321,5.531,2.644,4.676,5.326,5.820,5.847,5.697,0.000,0.000,0.000,0.000,0.000,0.000,0.000,0.000,0.000,0.000,0.000,0.000,1.970,1.964,2.006,2.163,2.416,2.862,2.189,2.228,2.461,3.113,3.902,5.997,2.253,2.376,2.669,3.520,4.274,7.035,2.324,2.413,2.704,3.820,5.487,11.979,3.408,3.192,3.797,7.980,12.927,16.532,2.811,2.934,3.757,7.643,15.690,17.503,0.000,0.000,0.000,0.000,0.000,0.000,0.000,0.000,0.000,0.000,0.000,0.000
G_int_inflex=1.685,1.724,1.792,1.885,2.064,2.300,1.662,1.207,3.095,5.814,45.107,4.997,2.022,0.945,5.116,5.189,4.393,5.296,1.812,17.130,4.526,4.964,5.254,5.892,2.300,4.425,4.465,5.016,8.321,5.531,2.033,4.676,5.326,5.820,5.847,5.697,0.000,0.000,0.000,0.000,0.000,0.000,0.000,0.000,0.000,0.000,0.000,0.000,1.548,1.530,1.530,1.580,1.657,1.956,1.714,1.719,1.830,2.125,2.396,4.714,1.784,1.823,1.994,2.360,2.575,5.471,1.798,1.836,1.975,2.520,3.243,12.869,2.905,2.637,3.009,7.341,10.278,24.994,2.295,2.353,2.633,7.260,7.972,36.037,0.000,0.000,0.000,0.000,0.000,0.000,0.000,0.000,0.000,0.000,0.000,0.000
G_by_Interval_g4=2.212,1.792,1.877,1.956,2.106,2.293,1.765,3.622,2.429,8.887,6.232,5.668,2.203,3.028,6.989,23.862,8.808,11.034,1.996,6.638,9.771,12.559,5.402,7.013,2.924,4.368,4.724,10.157,5.396,5.098,2.230,13.611,4.991,6.851,7.732,5.725,0.000,0.000,0.000,0.000,0.000,0.000,0.000,0.000,0.000,0.000,0.000,0.000,1.587,1.587,1.608,1.634,1.760,2.142,1.814,1.857,2.024,2.465,2.948,4.299,1.868,1.990,2.237,2.830,3.386,5.027,1.948,2.046,2.315,3.189,4.004,11.347,3.153,2.932,3.605,6.863,8.946,19.090,2.483,2.655,3.434,6.783,6.749,28.338,0.000,0.000,0.000,0.000,0.000,0.000,0.000,0.000,0.000,0.000,0.000,0.000
G_int_t8_g4=2.212,1.792,1.877,1.956,2.106,2.293,1.765,3.622,2.429,8.887,6.232,5.668,2.203,3.028,6.989,23.862,8.808,11.034,1.996,6.638,9.771,12.559,5.402,7.013,2.924,4.368,4.724,10.157,5.396,5.098,2.230,13.611,4.991,6.851,7.732,5.725,0.000,0.000,0.000,0.000,0.000,0.000,0.000,0.000,0.000,0.000,0.000,0.000,1.587,1.587,1.608,1.634,1.760,2.142,1.814,1.857,2.024,2.465,2.948,4.299,1.868,1.990,2.237,2.830,3.386,5.027,1.948,2.046,2.315,3.189,4.004,11.347,3.153,2.932,3.605,6.863,8.946,19.090,2.483,2.655,3.434,6.783,6.749,28.338,0.000,0.000,0.000,0.000,0.000,0.000,0.000,0.000,0.000,0.000,0.000,0.000
G_int_t12_g4=2.212,1.792,1.877,1.956,2.106,2.293,1.765,3.622,2.429,8.887,6.232,5.668,2.203,3.028,6.989,23.862,8.808,11.034,1.996,6.638,9.771,12.559,5.402,7.013,2.924,4.368,4.724,10.157,5.396,5.098,2.230,13.611,4.991,6.851,7.732,5.725,0.000,0.000,0.000,0.000,0.000,0.000,0.000,0.000,0.000,0.000,0.000,0.000,1.587,1.587,1.608,1.634,1.760,2.142,1.814,1.857,2.024,2.465,2.948,4.299,1.868,1.990,2.237,2.830,3.386,5.027,1.948,2.046,2.315,3.189,4.004,11.347,3.153,2.932,3.605,6.863,8.946,19.090,2.483,2.655,3.434,6.783,6.749,28.338,0.000,0.000,0.000,0.000,0.000,0.000,0.000,0.000,0.000,0.000,0.000,0.000
G_int_inflex_g4=2.025,1.792,1.872,1.956,2.106,2.293,1.765,4.228,3.095,5.814,45.107,4.997,2.228,3.356,5.116,5.189,4.393,5.296,1.996,17.130,4.526,4.964,5.254,5.892,2.924,4.425,4.465,5.016,8.321,5.531,2.238,4.676,5.326,5.820,5.847,5.697,0.000,0.000,0.000,0.000,0.000,0.000,0.000,0.000,0.000,0.000,0.000,0.000,1.587,1.587,1.608,1.634,1.760,2.142,1.814,1.857,2.024,2.465,2.948,4.714,1.868,1.980,2.237,2.830,3.386,5.471,1.942,2.046,2.307,3.189,4.315,12.869,3.153,2.932,3.605,7.341,10.278,24.994,2.477,2.655,3.421,7.260,7.972,36.037,0.000,0.000,0.000,0.000,0.000,0.000,0.000,0.000,0.000,0.000,0.000,0.000
Time_Inflex=10.877,11.613,11.613,12.102,12.837,13.082,11.858,18.228,19.943,22.330,22.330,3.527,12.837,21.592,22.330,3.527,3.527,3.283,12.837,22.330,3.527,3.527,3.527,3.283,14.797,3.527,3.527,3.283,3.283,3.527,12.837,3.527,3.036,3.283,2.790,3.527,0.260,0.260,0.260,0.260,0.260,0.260,0.260,0.260,0.260,0.260,0.260,0.260,10.877,10.877,10.877,11.613,12.837,15.042,11.858,12.102,13.327,16.512,20.433,22.330,12.102,12.592,14.307,18.718,22.084,22.330,12.347,12.837,14.552,19.943,22.330,22.330,17.983,16.512,20.188,22.330,22.330,22.330,14.797,15.287,18.718,22.330,22.330,22.330,0.260,0.260,0.260,0.260,0.260,0.260,0.260,0.260,0.260,0.260,0.260,0.260
OD_Inflex=0.715,0.692,0.620,0.600,0.635,0.593,0.650,0.453,0.415,0.102,0.104,0.090,0.594,0.430,0.106,0.093,0.093,0.091,0.629,0.114,0.092,0.091,0.088,0.089,0.614,0.093,0.092,0.091,0.089,0.091,0.496,0.091,0.087,0.087,0.085,0.087,0.068,0.066,0.065,0.068,0.068,0.067,0.067,0.066,0.067,0.067,0.068,0.069,0.706,0.721,0.670,0.659,0.669,0.643,0.667,0.682,0.683,0.684,0.674,0.273,0.653,0.635,0.673,0.697,0.640,0.209,0.636,0.637,0.683,0.654,0.326,0.121,0.602,0.579,0.639,0.169,0.113,0.105,0.605,0.592,0.530,0.178,0.106,0.099,0.068,0.066,0.067,0.068,0.068,0.067,0.068,0.067,0.068,0.068,0.069,0.068
Time_Saturation=13.082,14.062,14.062,14.552,15.042,15.287,14.062,20.433,22.330,22.575,22.575,5.732,23.067,22.575,22.575,6.222,5.732,5.732,15.042,22.575,5.732,4.997,0.260,5.242,17.002,5.487,4.997,4.997,4.997,5.487,16.022,5.977,0.260,4.997,5.242,5.732,0.260,0.260,0.260,0.260,0.260,0.260,0.260,0.260,0.260,0.260,0.260,0.260,13.082,13.082,13.327,14.062,15.287,17.493,14.062,14.307,15.532,18.718,22.575,22.575,14.307,14.797,16.267,20.678,22.575,22.575,14.552,15.042,16.757,22.084,22.575,22.575,20.433,19.208,22.330,22.575,22.575,22.575,23.067,17.738,22.084,22.575,22.575,22.575,0.260,0.260,0.260,0.260,0.260,0.260,0.260,0.260,0.260,0.260,0.260,0.260
OD_Saturation=0.908,0.871,0.819,0.800,0.787,0.749,0.843,0.624,0.610,0.107,0.113,0.094,1.026,0.539,0.115,0.100,0.099,0.098,0.804,0.123,0.099,0.095,0.081,0.092,0.735,0.099,0.094,0.096,0.091,0.092,0.751,0.096,0.080,0.091,0.093,0.090,0.068,0.066,0.065,0.068,0.068,0.067,0.067,0.066,0.067,0.067,0.068,0.069,0.900,0.905,0.904,0.887,0.886,0.863,0.853,0.858,0.856,0.887,0.852,0.287,0.817,0.817,0.831,0.831,0.720,0.220,0.821,0.807,0.836,0.812,0.344,0.123,0.725,0.734,0.728,0.175,0.116,0.107,0.909,0.748,0.728,0.184,0.108,0.101,0.068,0.066,0.067,0.068,0.068,0.067,0.068,0.067,0.068,0.068,0.069,0.068
Ref_Well_Name=A01,A01,A01,A01,A01,A01,A01,A01,A01,A01,A01,A01,A01,A01,A01,A01,A01,A01,A01,A01,A01,A01,A01,A01,A01,A01,A01,A01,A01,A01,A01,A01,A01,A01,A01,A01,A01,A01,A01,A01,A01,A01,A01,A01,A01,A01,A01,A01,A01,A01,A01,A01,A01,A01,A01,A01,A01,A01,A01,A01,A01,A01,A01,A01,A01,A01,A01,A01,A01,A01,A01,A01,A01,A01,A01,A01,A01,A01,A01,A01,A01,A01,A01,A01,A01,A01,A01,A01,A01,A01,A01,A01,A01,A01,A01,A01
Ratio_Avg_G=1.000,0.941,0.900,0.865,0.821,0.790,0.895,0.535,0.487,0.182,0.227,0.357,0.792,0.444,0.211,0.254,0.449,0.418,0.820,0.221,0.394,0.372,0.368,0.283,0.703,0.455,0.421,0.430,0.368,0.390,0.759,0.390,0.398,0.290,0.257,0.347,Inf,Inf,Inf,Inf,Inf,Inf,Inf,Inf,Inf,Inf,Inf,Inf,1.009,1.011,0.990,0.918,0.822,0.694,0.907,0.892,0.807,0.638,0.509,0.360,0.882,0.836,0.744,0.564,0.465,0.311,0.855,0.823,0.735,0.520,0.389,0.176,0.583,0.622,0.523,0.262,0.166,0.130,0.707,0.677,0.532,0.273,0.142,0.118,Inf,Inf,Inf,Inf,Inf,Inf,Inf,Inf,Inf,Inf,Inf,Inf
Ratio_Fit_G=1.000,0.940,0.950,0.907,0.793,0.712,1.046,1.531,-0.480,0.428,0.082,Inf,0.914,0.000,0.304,Inf,Inf,Inf,0.990,0.373,Inf,Inf,Inf,Inf,0.818,Inf,Inf,Inf,Inf,Inf,0.943,Inf,Inf,Inf,Inf,Inf,Inf,Inf,Inf,Inf,Inf,Inf,Inf,Inf,Inf,Inf,Inf,Inf,1.065,1.079,1.100,1.092,1.052,0.931,0.995,0.985,0.951,0.869,0.808,0.612,0.953,0.955,0.890,0.795,0.760,0.480,0.973,0.963,0.898,0.771,0.604,0.098,0.594,0.693,0.588,0.364,0.342,0.165,0.768,0.822,0.717,0.450,0.589,0.139,Inf,Inf,Inf,Inf,Inf,Inf,Inf,Inf,Inf,Inf,Inf,Inf
Ratio_G_Int=1.000,0.977,0.939,0.894,0.816,0.733,1.014,1.507,2.500,0.190,0.270,0.297,0.846,1.576,0.241,0.071,0.191,0.153,0.930,0.254,0.172,0.134,0.312,0.240,0.733,0.386,0.357,0.166,0.312,0.331,0.827,0.124,0.338,0.246,0.218,0.294,Inf,Inf,Inf,Inf,Inf,Inf,Inf,Inf,Inf,Inf,Inf,Inf,1.089,1.101,1.102,1.067,1.017,0.862,0.983,0.980,0.921,0.793,0.703,0.599,0.945,0.922,0.845,0.714,0.654,0.335,0.936,0.918,0.853,0.669,0.555,0.149,0.580,0.639,0.560,0.246,0.188,0.088,0.733,0.716,0.639,0.248,0.250,0.059,Inf,Inf,Inf,Inf,Inf,Inf,Inf,Inf,Inf,Inf,Inf,Inf
Ratio_t0_Fit=1.000,1.355,1.291,1.485,2.237,4.174,1.112,0.270,0.139,0.158,0.207,Inf,1.027,-0.179,0.215,Inf,Inf,Inf,0.897,0.101,Inf,Inf,Inf,Inf,0.616,Inf,Inf,Inf,Inf,Inf,0.990,Inf,Inf,Inf,Inf,Inf,Inf,Inf,Inf,Inf,Inf,Inf,Inf,Inf,Inf,Inf,Inf,Inf,1.575,1.777,1.518,1.396,0.833,0.807,1.372,1.632,1.023,0.827,0.463,0.327,1.446,1.065,0.909,0.724,0.373,0.322,1.630,0.961,1.258,0.478,0.340,0.314,0.814,1.193,-4.809,0.319,0.309,0.308,1.201,1.021,0.624,0.321,0.306,0.308,Inf,Inf,Inf,Inf,Inf,Inf,Inf,Inf,Inf,Inf,Inf,Inf
Ratio_t0_G_Int=1.000,0.778,0.728,0.733,0.851,1.401,0.541,0.116,0.088,0.351,0.225,-13.676,0.584,0.088,0.251,-0.078,-0.325,-0.223,0.493,0.249,-0.271,-0.195,Inf,Inf,0.575,Inf,Inf,-0.263,Inf,Inf,0.520,-0.163,Inf,Inf,Inf,Inf,Inf,Inf,Inf,Inf,Inf,Inf,Inf,Inf,Inf,Inf,Inf,Inf,0.714,0.694,0.633,0.516,0.397,0.332,0.634,0.592,0.478,0.305,0.200,0.132,0.642,0.549,0.447,0.260,0.177,0.302,0.576,0.522,0.414,0.232,0.160,-14.122,0.600,0.543,0.382,0.671,0.257,-0.262,0.589,0.518,0.275,0.952,0.125,-0.096,Inf,Inf,Inf,Inf,Inf,Inf,Inf,Inf,Inf,Inf,Inf,Inf
Ref_Curve_Array=1,1,1,1,1,1,1,1,1,1,1,1,1,1,1,1,1,1,1,1,1,1,1,1,1,1,1,1,1,1,1,1,1,1,1,1,1,1,1,1,1,1,1,1,1,1,1,1,1,1,1,1,1,1,1,1,1,1,1,1,1,1,1,1,1,1,1,1,1,1,1,1,1,1,1,1,1,1,1,1,1,1,1,1,1,1,1,1,1,1,1,1,1,1,1,1
Default_ref=0
Comm_Map=,,,,,
Comm_Consol=,,,,,,,,
Comm_Screen=,,,,,
Analysis_Set=A,A,A,A,A,A,A,A,A,A,A,A,A,A,A,A,A,A,A,A,A,A,A,A,A,A,A,A,A,A,A,A,A,A,A,A,A,A,A,A,A,A,A,A,A,A,A,A,A,A,A,A,A,A,A,A,A,A,A,A,A,A,A,A,A,A,A,A,A,A,A,A,A,A,A,A,A,A,A,A,A,A,A,A,A,A,A,A,A,A,A,A,A,A,A,A
Ref_Type=single_ref,single_ref,single_ref,single_ref,single_ref,single_ref,single_ref,single_ref,single_ref,single_ref,single_ref,single_ref,single_ref,single_ref,single_ref,single_ref,single_ref,single_ref,single_ref,single_ref,single_ref,single_ref,single_ref,single_ref,single_ref,single_ref,single_ref,single_ref,single_ref,single_ref,single_ref,single_ref,single_ref,single_ref,single_ref,single_ref,single_ref,single_ref,single_ref,single_ref,single_ref,single_ref,single_ref,single_ref,single_ref,single_ref,single_ref,single_ref,single_ref,single_ref,single_ref,single_ref,single_ref,single_ref,single_ref,single_ref,single_ref,single_ref,single_ref,single_ref,single_ref,single_ref,single_ref,single_ref,single_ref,single_ref,single_ref,single_ref,single_ref,single_ref,single_ref,single_ref,single_ref,single_ref,single_ref,single_ref,single_ref,single_ref,single_ref,single_ref,single_ref,single_ref,single_ref,single_ref,single_ref,single_ref,single_ref,single_ref,single_ref,single_ref,single_ref,single_ref,single_ref,single_ref,single_ref,single_ref
Wells_In_Use=0,0,0,0,0,0,0,0,0,0,0,0,0,0,0,0,0,0,0,0,0,0,0,0,0,0,0,0,0,0,0,0,0,0,0,0,0,0,0,0,0,0,0,0,0,0,0,0,0,0,0,0,0,0,0,0,0,0,0,0,0,0,0,0,0,0,0,0,0,0,0,0,0,0,0,0,0,0,0,0,0,0,0,0,0,0,0,0,0,0,0,0,0,0,0,0
[Meas_Info]
[Flor:]
[Flor2:]
[Lumin:]
[Data:]
Read=DateTime	RunT[s]	Temp	Well_1	Well_2	Well_3	Well_4	Well_5	Well_6	Well_7	Well_8	Well_9	Well_10	Well_11	Well_12	Well_13	Well_14	Well_15	Well_16	Well_17	Well_18	Well_19	Well_20	Well_21	Well_22	Well_23	Well_24	Well_25	Well_26	Well_27	Well_28	Well_29	Well_30	Well_31	Well_32	Well_33	Well_34	Well_35	Well_36	Well_37	Well_38	Well_39	Well_40	Well_41	Well_42	Well_43	Well_44	Well_45	Well_46	Well_47	Well_48	Well_49	Well_50	Well_51	Well_52	Well_53	Well_54	Well_55	Well_56	Well_57	Well_58	Well_59	Well_60	Well_61	Well_62	Well_63	Well_64	Well_65	Well_66	Well_67	Well_68	Well_69	Well_70	Well_71	Well_72	Well_73	Well_74	Well_75	Well_76	Well_77	Well_78	Well_79	Well_80	Well_81	Well_82	Well_83	Well_84	Well_85	Well_86	Well_87	Well_88	Well_89	Well_90	Well_91	Well_92	Well_93	Well_94	Well_95	Well_96
1=18:05:28	937	298	0.15440	0.08170	0.08130	0.08210	0.08340	0.08170	0.08120	0.07980	0.08080	0.08050	0.08160	0.08200	0.08000	0.08100	0.08080	0.07990	0.08180	0.08110	0.08030	0.08070	0.08050	0.08070	0.08080	0.08120	0.10460	0.08140	0.08270	0.08310	0.08390	0.08300	0.08140	0.08060	0.08150	0.08090	0.08100	0.08680	0.08060	0.07910	0.08230	0.08130	0.08130	0.08050	0.07960	0.07980	0.08010	0.08070	0.08080	0.08050	0.11550	0.08610	0.08130	0.08100	0.08320	0.08330	0.08220	0.08020	0.08160	0.08090	0.08180	0.08210	0.07940	0.07930	0.08050	0.08140	0.08060	0.08080	0.07970	0.08290	0.07860	0.07990	0.08050	0.08010	0.06820	0.06570	0.06540	0.06820	0.06820	0.06730	0.06760	0.06610	0.06660	0.06850	0.06830	0.06730	0.06680	0.06610	0.06660	0.06700	0.06850	0.06880	0.06770	0.06670	0.06810	0.06820	0.06940	0.06780
2=18:20:12	1821	301	0.12960	0.08160	0.08170	0.08170	0.08230	0.08050	0.08110	0.07970	0.08020	0.08000	0.08150	0.08130	0.07990	0.07990	0.08010	0.08000	0.08100	0.08070	0.07980	0.08040	0.07990	0.08060	0.08030	0.08100	0.10490	0.08070	0.08180	0.08320	0.08180	0.08180	0.08100	0.08090	0.08110	0.08000	0.08100	0.08730	0.08020	0.07910	0.08170	0.08120	0.08070	0.08060	0.07980	0.07940	0.08080	0.07870	0.08020	0.07980	0.10830	0.08700	0.08150	0.08130	0.08340	0.08390	0.08140	0.08020	0.08050	0.08070	0.08100	0.08270	0.07900	0.07920	0.08070	0.08010	0.08030	0.07980	0.07990	0.08280	0.07900	0.07930	0.08030	0.07960	0.06690	0.06570	0.06520	0.06740	0.06650	0.06670	0.06690	0.06580	0.06660	0.06750	0.06700	0.06690	0.06590	0.06580	0.06570	0.06650	0.06760	0.06820	0.06540	0.06600	0.06730	0.06780	0.06820	0.06680
3=18:34:58	2707	298	0.12830	0.08130	0.08190	0.08310	0.08390	0.08190	0.08110	0.08000	0.08110	0.08120	0.08200	0.08310	0.08020	0.08140	0.08130	0.07990	0.08170	0.08200	0.08060	0.08170	0.08110	0.08120	0.08140	0.08240	0.11540	0.08300	0.08170	0.08230	0.08290	0.08230	0.08200	0.08180	0.08200	0.08140	0.08170	0.08700	0.08150	0.07980	0.08260	0.08190	0.08110	0.08110	0.08000	0.07990	0.08020	0.08090	0.08120	0.08060	0.10410	0.08460	0.08360	0.08270	0.08310	0.08370	0.08210	0.08140	0.08170	0.08090	0.08190	0.08300	0.08030	0.07950	0.08060	0.08130	0.08110	0.08110	0.08080	0.08480	0.07930	0.08050	0.08060	0.07990	0.06730	0.06580	0.06580	0.06750	0.06740	0.06720	0.06710	0.06510	0.06690	0.06790	0.06760	0.06670	0.06630	0.06580	0.06610	0.06700	0.06730	0.06820	0.06640	0.06610	0.06760	0.06760	0.06830	0.06720
4=18:53:59	3848	301	0.15540	0.08340	0.08270	0.08460	0.08310	0.08320	0.08160	0.08130	0.08160	0.08210	0.08190	0.08290	0.08080	0.08140	0.08170	0.08070	0.08260	0.08250	0.08080	0.08140	0.08150	0.08160	0.08180	0.08200	0.11260	0.08290	0.08330	0.08520	0.08330	0.08310	0.08280	0.08170	0.08210	0.08070	0.08290	0.08850	0.08140	0.08080	0.08330	0.08230	0.08180	0.08180	0.08070	0.08070	0.08130	0.08070	0.08170	0.08120	0.11200	0.08680	0.08480	0.08480	0.08290	0.08320	0.08360	0.08200	0.08180	0.08160	0.08270	0.08280	0.08100	0.08140	0.08190	0.08090	0.08200	0.08120	0.08050	0.08530	0.08020	0.08140	0.08110	0.08080	0.06750	0.06560	0.06570	0.06720	0.06600	0.06660	0.06670	0.06600	0.06670	0.06720	0.06690	0.06660	0.06570	0.06560	0.06560	0.06680	0.06730	0.06770	0.06640	0.06520	0.06720	0.06750	0.06800	0.06690
5=19:08:41	4730	301	0.12410	0.08130	0.08150	0.08190	0.08270	0.08220	0.08160	0.08210	0.08180	0.08120	0.08200	0.08290	0.08060	0.08200	0.08120	0.08070	0.08240	0.08190	0.08120	0.08250	0.08190	0.08150	0.08220	0.08250	0.10230	0.08290	0.08230	0.08360	0.08450	0.08320	0.08150	0.08150	0.08180	0.08150	0.08240	0.08800	0.08170	0.08090	0.08260	0.08200	0.08130	0.08160	0.08140	0.08080	0.08150	0.08140	0.08070	0.07990	0.10350	0.08760	0.08310	0.08200	0.08390	0.08380	0.08260	0.08070	0.08230	0.08150	0.08260	0.08360	0.08090	0.08110	0.08220	0.08140	0.08040	0.08090	0.08030	0.08500	0.08060	0.08120	0.08080	0.08120	0.06690	0.06560	0.06500	0.06720	0.06620	0.06630	0.06660	0.06590	0.06660	0.06710	0.06700	0.06600	0.06600	0.06560	0.06580	0.06640	0.06700	0.06760	0.06590	0.06490	0.06700	0.06710	0.06770	0.06650
6=19:23:28	5616	301	0.13060	0.08360	0.08330	0.08350	0.08450	0.08350	0.08320	0.08220	0.08300	0.08230	0.08320	0.08440	0.08170	0.08370	0.08330	0.08240	0.08330	0.08310	0.08290	0.08340	0.08300	0.08300	0.08330	0.08430	0.11180	0.08480	0.08380	0.08420	0.08380	0.08410	0.08310	0.08320	0.08310	0.08350	0.08390	0.08940	0.08260	0.08140	0.08400	0.08380	0.08290	0.08270	0.08300	0.08210	0.08280	0.08230	0.08270	0.08280	0.11480	0.08800	0.08520	0.08400	0.08480	0.08540	0.08400	0.08300	0.08320	0.08270	0.08390	0.08490	0.08200	0.08250	0.08270	0.08240	0.08220	0.08230	0.08190	0.08620	0.08230	0.08160	0.08220	0.08200	0.06720	0.06620	0.06580	0.06780	0.06780	0.06710	0.06630	0.06620	0.06700	0.06780	0.06710	0.06690	0.06660	0.06630	0.06640	0.06680	0.06780	0.06760	0.06680	0.06640	0.06760	0.06820	0.06840	0.06760
7=19:38:13	6502	298	0.13470	0.08310	0.08300	0.08300	0.08550	0.08350	0.08330	0.08200	0.08210	0.08150	0.08290	0.08310	0.08130	0.08300	0.08190	0.08160	0.08350	0.08300	0.08250	0.08300	0.08210	0.08290	0.08290	0.08370	0.10080	0.08350	0.08460	0.08450	0.08400	0.08390	0.08180	0.08280	0.08270	0.08220	0.08300	0.08930	0.08310	0.08170	0.08420	0.08300	0.08210	0.08220	0.08220	0.08220	0.08200	0.08190	0.08210	0.08130	0.10230	0.08660	0.08430	0.08340	0.08230	0.08450	0.08300	0.08210	0.08290	0.08180	0.08320	0.08300	0.08200	0.08230	0.08320	0.08190	0.08410	0.08180	0.08170	0.08650	0.08120	0.08130	0.08150	0.08140	0.06640	0.06510	0.06500	0.06630	0.06630	0.06640	0.06580	0.06540	0.06590	0.06610	0.06640	0.06560	0.06570	0.06510	0.06470	0.06640	0.06640	0.06680	0.06590	0.06540	0.06600	0.06670	0.06750	0.06620
8=19:52:59	7387	298	0.14760	0.08550	0.08540	0.08490	0.08510	0.08530	0.08390	0.08380	0.08330	0.08250	0.08370	0.08380	0.08310	0.08440	0.08400	0.08280	0.08450	0.08340	0.08430	0.08490	0.08340	0.08360	0.08400	0.08380	0.10480	0.08540	0.08480	0.08590	0.08660	0.08520	0.08420	0.08440	0.08390	0.08340	0.08440	0.09030	0.08440	0.08230	0.08540	0.08410	0.08360	0.08390	0.08350	0.08330	0.08310	0.08290	0.08330	0.08200	0.12240	0.08800	0.08720	0.08430	0.08570	0.08540	0.08400	0.08370	0.08390	0.08180	0.08380	0.08410	0.08260	0.08340	0.08330	0.08330	0.08390	0.08240	0.08360	0.08850	0.08270	0.08240	0.08250	0.08170	0.06720	0.06550	0.06560	0.06710	0.06680	0.06580	0.06660	0.06550	0.06650	0.06710	0.06650	0.06640	0.06580	0.06550	0.06510	0.06600	0.06730	0.06690	0.06590	0.06570	0.06650	0.06700	0.06760	0.06670
9=20:07:45	8274	301	0.13640	0.08570	0.08610	0.08550	0.08710	0.08650	0.08480	0.08470	0.08530	0.08380	0.08360	0.08400	0.08400	0.08510	0.08470	0.08420	0.08560	0.08520	0.08540	0.08610	0.08480	0.08480	0.08420	0.08430	0.10380	0.08690	0.08620	0.08570	0.08600	0.08680	0.08580	0.08580	0.08480	0.08450	0.08550	0.09050	0.08490	0.08350	0.08710	0.08590	0.08480	0.08460	0.08460	0.08540	0.08450	0.08380	0.08360	0.08330	0.10310	0.09100	0.08610	0.08660	0.08570	0.08660	0.08520	0.08420	0.08580	0.08240	0.08380	0.08560	0.08340	0.08530	0.08490	0.08400	0.08440	0.08380	0.08440	0.08820	0.08370	0.08350	0.08370	0.08280	0.06690	0.06520	0.06540	0.06740	0.06700	0.06630	0.06550	0.06590	0.06610	0.06730	0.06690	0.06680	0.06630	0.06580	0.06580	0.06660	0.06760	0.06750	0.06610	0.06550	0.06730	0.06750	0.06790	0.06710
10=20:22:30	9159	301	0.14670	0.08680	0.08760	0.08640	0.08790	0.08690	0.08700	0.08630	0.08600	0.08400	0.08420	0.08510	0.08510	0.08580	0.08480	0.08500	0.08570	0.08560	0.08630	0.08640	0.08510	0.08440	0.08420	0.08490	0.10260	0.08640	0.08630	0.08700	0.08740	0.08760	0.08650	0.08630	0.08560	0.08510	0.08520	0.09100	0.08560	0.08460	0.08790	0.08580	0.08560	0.08550	0.08600	0.08580	0.08530	0.08480	0.08440	0.08310	0.12520	0.08960	0.08630	0.08670	0.08480	0.08610	0.08770	0.08570	0.08570	0.08310	0.08480	0.08520	0.08470	0.08540	0.08520	0.08460	0.08490	0.08440	0.08510	0.08920	0.08440	0.08440	0.08350	0.08270	0.06660	0.06550	0.06490	0.06630	0.06640	0.06630	0.06540	0.06540	0.06600	0.06660	0.06630	0.06610	0.06610	0.06580	0.06580	0.06590	0.06670	0.06650	0.06560	0.06590	0.06650	0.06670	0.06760	0.06670
11=20:37:16	10044	298	0.14510	0.08860	0.08840	0.08810	0.08900	0.08830	0.08890	0.08670	0.08690	0.08540	0.08500	0.08470	0.08570	0.08700	0.08620	0.08560	0.08720	0.08650	0.08720	0.08820	0.08650	0.08490	0.08520	0.08510	0.11180	0.08800	0.08770	0.08860	0.08820	0.08810	0.08780	0.08670	0.08680	0.08540	0.08610	0.08960	0.08660	0.08560	0.08860	0.08730	0.08620	0.08630	0.08710	0.08580	0.08670	0.08490	0.08470	0.08280	0.11630	0.09430	0.08700	0.08730	0.08540	0.08750	0.08750	0.08670	0.08660	0.08520	0.08510	0.08480	0.08600	0.08690	0.08680	0.08520	0.08530	0.08490	0.08600	0.09050	0.08490	0.08440	0.08370	0.08410	0.06680	0.06500	0.06540	0.06670	0.06660	0.06580	0.06590	0.06480	0.06630	0.06650	0.06600	0.06610	0.06620	0.06570	0.06520	0.06570	0.06630	0.06680	0.06580	0.06550	0.06650	0.06670	0.06750	0.06610
12=20:52:02	10931	298	0.14240	0.08970	0.08990	0.08970	0.09040	0.09010	0.09040	0.08880	0.08840	0.08500	0.08510	0.08520	0.08770	0.08810	0.08600	0.08550	0.08840	0.08730	0.08900	0.08890	0.08760	0.08630	0.08490	0.08590	0.11280	0.08680	0.08760	0.08910	0.08900	0.08810	0.08950	0.08870	0.08750	0.08560	0.08610	0.08990	0.08770	0.08650	0.08880	0.08760	0.08680	0.08600	0.08830	0.08780	0.08790	0.08520	0.08510	0.08450	0.12330	0.08890	0.08850	0.08860	0.08510	0.08750	0.08800	0.08660	0.08730	0.08480	0.08570	0.08550	0.08630	0.08650	0.08720	0.08600	0.08890	0.08470	0.08730	0.08890	0.08550	0.08560	0.08390	0.08390	0.06600	0.06490	0.06540	0.06640	0.06590	0.06550	0.06560	0.06480	0.06490	0.06640	0.06590	0.06530	0.06550	0.06510	0.06450	0.06490	0.06640	0.06650	0.06560	0.06540	0.06650	0.06660	0.06670	0.06610
13=21:06:49	11818	301	0.15190	0.09270	0.09290	0.09340	0.09290	0.09430	0.09280	0.09180	0.09140	0.08680	0.08640	0.08640	0.08890	0.08920	0.08840	0.08740	0.08960	0.08890	0.09050	0.09100	0.08890	0.08700	0.08660	0.08600	0.11770	0.09390	0.09100	0.08980	0.09190	0.09100	0.09150	0.09080	0.08940	0.08770	0.08780	0.09110	0.08860	0.08850	0.09130	0.08960	0.08840	0.08860	0.08950	0.09000	0.08950	0.08660	0.08620	0.08450	0.12620	0.09600	0.09140	0.09080	0.08940	0.09110	0.09050	0.08880	0.08860	0.08570	0.08740	0.08570	0.08690	0.08810	0.08940	0.08740	0.08940	0.08700	0.08750	0.09310	0.08680	0.08710	0.08530	0.08360	0.06690	0.06540	0.06520	0.06620	0.06620	0.06570	0.06590	0.06560	0.06620	0.06580	0.06560	0.06670	0.06600	0.06530	0.06510	0.06620	0.06750	0.06680	0.06580	0.06530	0.06590	0.06680	0.06740	0.06630
14=21:21:31	12699	298	0.15950	0.09880	0.09530	0.09480	0.09530	0.09590	0.09510	0.09440	0.09370	0.08890	0.08680	0.08750	0.09070	0.09130	0.08990	0.08910	0.09150	0.09020	0.09330	0.09370	0.09050	0.08840	0.08700	0.08670	0.11440	0.09160	0.09360	0.09290	0.09330	0.09400	0.09360	0.09240	0.09070	0.08870	0.08880	0.09230	0.09080	0.08940	0.09190	0.09080	0.08840	0.08980	0.09170	0.09170	0.09120	0.08710	0.08690	0.08490	0.10990	0.09340	0.09220	0.09230	0.09040	0.09120	0.09160	0.09080	0.08970	0.08680	0.08870	0.08670	0.08970	0.09070	0.09100	0.08780	0.08910	0.08720	0.09000	0.09450	0.08840	0.08760	0.08610	0.08500	0.06710	0.06560	0.06580	0.06680	0.06650	0.06660	0.06660	0.06600	0.06630	0.06630	0.06660	0.06650	0.06620	0.06560	0.06610	0.06690	0.06680	0.06760	0.06600	0.06580	0.06680	0.06660	0.06750	0.06720
15=21:36:13	13581	301	0.14110	0.09860	0.09680	0.09550	0.09580	0.09520	0.09740	0.09570	0.09460	0.08980	0.08700	0.08700	0.09120	0.09100	0.08950	0.08900	0.09150	0.09010	0.09280	0.09370	0.09090	0.08840	0.08610	0.08670	0.11560	0.09200	0.09010	0.09340	0.09280	0.09280	0.09350	0.09280	0.09130	0.08810	0.08680	0.09280	0.09160	0.08980	0.09280	0.09110	0.08960	0.08960	0.09270	0.09230	0.09090	0.08700	0.08630	0.08480	0.11740	0.09510	0.09210	0.09220	0.09040	0.09050	0.09200	0.09080	0.08950	0.08580	0.08720	0.08580	0.08980	0.08990	0.09010	0.08810	0.08840	0.08700	0.09090	0.09410	0.08830	0.08730	0.08570	0.08320	0.06640	0.06500	0.06470	0.06600	0.06570	0.06520	0.06580	0.06480	0.06570	0.06600	0.06580	0.06570	0.06580	0.06490	0.06550	0.06600	0.06690	0.06710	0.06480	0.06510	0.06630	0.06620	0.06710	0.06600
16=21:50:54	14463	301	0.16120	0.10140	0.09970	0.09830	0.10010	0.10050	0.10190	0.09930	0.09890	0.09200	0.08930	0.08860	0.09290	0.09300	0.09230	0.09020	0.09290	0.09210	0.09660	0.09640	0.09200	0.08970	0.08830	0.08700	0.11120	0.09510	0.09420	0.09410	0.09540	0.09470	0.09660	0.09460	0.09220	0.08860	0.08920	0.09220	0.09260	0.09180	0.09440	0.09360	0.09100	0.09100	0.09440	0.09380	0.09320	0.08780	0.08720	0.08510	0.13000	0.10240	0.09780	0.09400	0.09100	0.09470	0.09140	0.09240	0.09270	0.08810	0.08840	0.08680	0.09100	0.09150	0.09170	0.09010	0.09180	0.08820	0.09240	0.09700	0.08930	0.08800	0.08580	0.08450	0.06630	0.06720	0.06510	0.06550	0.06640	0.06570	0.06630	0.06570	0.06600	0.06670	0.06610	0.06630	0.06610	0.06470	0.06560	0.06660	0.06650	0.06740	0.06560	0.06550	0.06580	0.06650	0.06750	0.06650
17=22:05:36	15345	298	0.16040	0.10340	0.10260	0.10270	0.10200	0.10240	0.10460	0.10450	0.10200	0.09430	0.09110	0.08960	0.09630	0.09590	0.09420	0.09240	0.09390	0.09360	0.09940	0.09900	0.09460	0.09070	0.08940	0.08820	0.11770	0.09460	0.09430	0.09480	0.09630	0.09630	0.10020	0.09790	0.09520	0.09110	0.08970	0.09520	0.09580	0.09270	0.09690	0.09500	0.09300	0.09200	0.09740	0.09530	0.09430	0.08970	0.08800	0.08620	0.10790	0.09610	0.09570	0.09530	0.09230	0.09420	0.09580	0.09490	0.09410	0.08780	0.08940	0.08850	0.09400	0.09370	0.09220	0.09060	0.09180	0.09000	0.09490	0.09790	0.09080	0.08960	0.08760	0.08600	0.06780	0.06650	0.06610	0.06730	0.06750	0.06680	0.06730	0.06650	0.06690	0.06730	0.06730	0.06710	0.06670	0.06630	0.06660	0.06730	0.06750	0.06730	0.06660	0.06640	0.06740	0.06760	0.06770	0.06780
18=22:20:18	16227	298	0.15290	0.10570	0.10370	0.10290	0.10530	0.10510	0.10770	0.10710	0.10450	0.09440	0.09090	0.09080	0.09750	0.09470	0.09290	0.09210	0.09450	0.09280	0.10160	0.09990	0.09530	0.09070	0.08820	0.08770	0.11470	0.09410	0.09640	0.09590	0.09620	0.09560	0.09980	0.09850	0.09490	0.09020	0.08890	0.09390	0.09550	0.09320	0.09570	0.09360	0.09210	0.09000	0.09800	0.09680	0.09410	0.08870	0.08740	0.08510	0.12930	0.09890	0.09420	0.09350	0.08890	0.09260	0.09480	0.09510	0.09380	0.08850	0.08800	0.08730	0.09530	0.09260	0.09190	0.08970	0.09090	0.08910	0.09600	0.09850	0.09100	0.08870	0.08560	0.08500	0.06670	0.06540	0.06530	0.06630	0.06590	0.06560	0.06590	0.06490	0.06540	0.06630	0.06570	0.06580	0.06570	0.06530	0.06450	0.06530	0.06640	0.06670	0.06560	0.06520	0.06610	0.06620	0.06690	0.06620
19=22:35:00	17108	301	0.14260	0.11170	0.10810	0.10500	0.10800	0.10830	0.11380	0.11160	0.10860	0.09880	0.09280	0.09050	0.10000	0.09590	0.09560	0.09350	0.09530	0.09340	0.10340	0.10230	0.09610	0.09070	0.08930	0.08800	0.11170	0.09490	0.09510	0.09590	0.09680	0.09600	0.10410	0.10040	0.09640	0.09080	0.08900	0.09500	0.09830	0.09430	0.09640	0.09500	0.09210	0.09160	0.10030	0.09860	0.09550	0.08910	0.08770	0.08610	0.11780	0.09830	0.09680	0.09620	0.08960	0.09320	0.09660	0.09650	0.09440	0.08920	0.08820	0.08740	0.09740	0.09380	0.09210	0.09010	0.09230	0.08970	0.09680	0.09900	0.09140	0.08920	0.08560	0.08440	0.06600	0.06490	0.06330	0.06600	0.06590	0.06550	0.06610	0.06500	0.06520	0.06590	0.06490	0.06560	0.06550	0.06530	0.06510	0.06530	0.06630	0.06680	0.06550	0.06520	0.06610	0.06560	0.06690	0.06570
20=22:49:42	17990	298	0.18640	0.11650	0.11100	0.11010	0.11220	0.11350	0.11970	0.11640	0.11320	0.10140	0.09500	0.09150	0.10230	0.09700	0.09630	0.09410	0.09670	0.09480	0.10740	0.10600	0.09790	0.09050	0.08900	0.08750	0.12490	0.09670	0.10110	0.10170	0.09750	0.09650	0.10710	0.10280	0.09740	0.09020	0.08980	0.09410	0.09890	0.09560	0.09760	0.09550	0.09340	0.09190	0.10370	0.10060	0.09700	0.08920	0.08810	0.08650	0.12890	0.10300	0.09440	0.09610	0.09100	0.09630	0.09770	0.09740	0.09600	0.08950	0.08930	0.08710	0.09820	0.09310	0.09280	0.09090	0.09270	0.09040	0.09900	0.10250	0.09310	0.08900	0.08670	0.08490	0.06610	0.06540	0.06480	0.06570	0.06600	0.06540	0.06590	0.06530	0.06560	0.06560	0.06540	0.06560	0.06520	0.06510	0.06450	0.06590	0.06610	0.06650	0.06500	0.06480	0.06580	0.06650	0.06660	0.06580
21=23:04:23	18872	301	0.18810	0.12090	0.11540	0.11470	0.11350	0.11450	0.12310	0.12280	0.11830	0.10540	0.09690	0.09250	0.10600	0.09860	0.09650	0.09520	0.09580	0.09360	0.11050	0.10940	0.10090	0.09260	0.08970	0.08850	0.12950	0.09920	0.09750	0.09670	0.09740	0.09770	0.11090	0.10550	0.09950	0.09210	0.09020	0.09480	0.10320	0.09510	0.09860	0.09580	0.09380	0.09220	0.10610	0.10360	0.09800	0.09020	0.08840	0.08670	0.13230	0.09690	0.09590	0.09840	0.09060	0.09330	0.10000	0.09940	0.09530	0.08880	0.08890	0.08720	0.10000	0.09430	0.09200	0.09090	0.09270	0.08970	0.10170	0.10320	0.09310	0.08900	0.08560	0.08550	0.06640	0.06540	0.06480	0.06620	0.06590	0.06570	0.06630	0.06520	0.06600	0.06610	0.06610	0.06600	0.06580	0.06560	0.06570	0.06580	0.06670	0.06670	0.06540	0.06550	0.06630	0.06650	0.06710	0.06600
22=23:19:05	19754	298	0.19740	0.12510	0.11910	0.11540	0.11590	0.11930	0.13050	0.12820	0.12250	0.10860	0.09900	0.09240	0.10890	0.09810	0.09640	0.09400	0.09590	0.09450	0.11410	0.11170	0.10180	0.09340	0.08920	0.08830	0.11880	0.09650	0.09700	0.09690	0.09860	0.09840	0.11380	0.10710	0.10080	0.09140	0.08900	0.09290	0.10480	0.09580	0.09780	0.09600	0.09270	0.09090	0.10870	0.10530	0.09910	0.09060	0.08800	0.08600	0.14000	0.09880	0.09350	0.09580	0.08990	0.09210	0.10030	0.09980	0.09630	0.08830	0.08830	0.08660	0.10220	0.09460	0.09150	0.09030	0.09190	0.08960	0.10250	0.10380	0.09350	0.08930	0.08650	0.08490	0.06560	0.06430	0.06360	0.06560	0.06540	0.06540	0.06570	0.06480	0.06520	0.06570	0.06480	0.06530	0.06490	0.06480	0.06500	0.06540	0.06600	0.06650	0.06500	0.06430	0.06530	0.06510	0.06640	0.06560
23=23:33:47	20636	301	0.18060	0.13180	0.12540	0.12200	0.12070	0.12260	0.13900	0.13570	0.13070	0.11320	0.10120	0.09490	0.11350	0.10020	0.09850	0.09510	0.09700	0.09450	0.12060	0.11770	0.10530	0.09430	0.09080	0.08830	0.12150	0.10070	0.09810	0.09680	0.09880	0.09850	0.11830	0.11100	0.10270	0.09250	0.09030	0.09440	0.10820	0.09660	0.09870	0.09660	0.09370	0.09100	0.11290	0.10770	0.10150	0.09110	0.08860	0.08730	0.12000	0.10030	0.09570	0.09530	0.08980	0.09460	0.10230	0.10240	0.09640	0.09010	0.08820	0.08770	0.10370	0.09490	0.09240	0.09100	0.09290	0.09000	0.10450	0.10630	0.09410	0.09000	0.08590	0.08520	0.06610	0.06490	0.06490	0.06620	0.06560	0.06570	0.06560	0.06450	0.06570	0.06620	0.06560	0.06570	0.06540	0.06490	0.06510	0.06470	0.06630	0.06700	0.06530	0.06490	0.06600	0.06570	0.06670	0.06630
24=23:48:29	21518	301	0.19520	0.14020	0.13190	0.12800	0.12770	0.13100	0.14990	0.14740	0.13950	0.12060	0.10620	0.09750	0.11890	0.10130	0.10020	0.09730	0.09750	0.09620	0.12700	0.12340	0.10850	0.09570	0.09130	0.08930	0.13740	0.10710	0.10270	0.10020	0.09940	0.09960	0.12640	0.11510	0.10490	0.09410	0.09190	0.09620	0.11110	0.09830	0.10020	0.09810	0.09360	0.09190	0.11850	0.11270	0.10440	0.09210	0.08880	0.08710	0.14310	0.10190	0.10250	0.10100	0.09250	0.09560	0.10340	0.10410	0.09910	0.09060	0.09000	0.08730	0.10720	0.09610	0.09280	0.09160	0.09380	0.09040	0.10890	0.11040	0.09660	0.09140	0.08630	0.08520	0.06660	0.06550	0.06470	0.06600	0.06620	0.06560	0.06580	0.06510	0.06580	0.06610	0.06550	0.06570	0.06550	0.06530	0.06590	0.06610	0.06640	0.06650	0.06580	0.06550	0.06560	0.06630	0.06680	0.06590
25=00:03:11	22399	301	0.21370	0.14730	0.13720	0.13410	0.13070	0.13250	0.15760	0.15460	0.14890	0.12560	0.10800	0.10020	0.12580	0.10240	0.09900	0.09710	0.09680	0.09510	0.13160	0.12720	0.11320	0.09660	0.09150	0.08990	0.13240	0.10090	0.09960	0.10010	0.09890	0.09840	0.13000	0.11950	0.10780	0.09310	0.09020	0.09520	0.11510	0.09770	0.09890	0.09730	0.09290	0.09240	0.12200	0.11520	0.10600	0.09220	0.08910	0.08780	0.12310	0.09830	0.09570	0.09680	0.09050	0.09340	0.10530	0.10580	0.10030	0.09080	0.08990	0.08750	0.11060	0.09610	0.09180	0.09070	0.09240	0.09020	0.11040	0.11040	0.09710	0.08990	0.08740	0.08530	0.06660	0.06500	0.06520	0.06620	0.06530	0.06570	0.06600	0.06520	0.06580	0.06640	0.06630	0.06600	0.06580	0.06570	0.06550	0.06600	0.06690	0.06670	0.06580	0.06470	0.06550	0.06600	0.06680	0.06650
26=00:17:53	23281	301	0.22970	0.15370	0.14380	0.13930	0.13620	0.13710	0.16520	0.16650	0.15590	0.13300	0.11100	0.09820	0.13000	0.10220	0.09840	0.09660	0.09590	0.09470	0.13830	0.13370	0.11430	0.09640	0.09020	0.08890	0.14080	0.09870	0.09820	0.09860	0.09900	0.09650	0.13750	0.12340	0.10840	0.09350	0.09070	0.09260	0.11850	0.09700	0.09940	0.09700	0.09290	0.09190	0.12600	0.11900	0.10670	0.09220	0.08820	0.08620	0.13040	0.09780	0.09390	0.09570	0.08910	0.09210	0.10740	0.10560	0.10010	0.09090	0.08830	0.08720	0.11280	0.09530	0.09070	0.09100	0.09240	0.08930	0.11300	0.11120	0.09680	0.08960	0.08590	0.08550	0.06570	0.06380	0.06400	0.06600	0.06530	0.06500	0.06530	0.06430	0.06450	0.06570	0.06500	0.06540	0.06490	0.06450	0.06470	0.06430	0.06570	0.06580	0.06470	0.06410	0.06550	0.06590	0.06560	0.06480
27=00:32:36	24164	298	0.23220	0.17350	0.15810	0.14960	0.14790	0.14790	0.18530	0.18120	0.17250	0.14100	0.11750	0.10290	0.13840	0.10390	0.10080	0.09730	0.09760	0.09640	0.14930	0.14300	0.12160	0.09850	0.09220	0.08890	0.15060	0.10330	0.10270	0.09940	0.10070	0.10030	0.14640	0.13100	0.11410	0.09640	0.09360	0.09570	0.12390	0.09880	0.10050	0.09750	0.09290	0.09270	0.13470	0.12590	0.11210	0.09380	0.08990	0.08810	0.14810	0.10660	0.10160	0.09830	0.09140	0.09640	0.11220	0.11060	0.10330	0.09120	0.08980	0.09060	0.11810	0.09600	0.09230	0.09160	0.09350	0.09110	0.11620	0.11640	0.09790	0.09160	0.08760	0.08620	0.06680	0.06540	0.06520	0.06650	0.06600	0.06590	0.06550	0.06510	0.06630	0.06620	0.06580	0.06630	0.06570	0.06530	0.06580	0.06540	0.06590	0.06690	0.06530	0.06510	0.06630	0.06650	0.06690	0.06630
28=00:47:21	25050	298	0.25380	0.17510	0.16020	0.15200	0.15160	0.15200	0.19300	0.19240	0.18050	0.14880	0.11940	0.10280	0.14590	0.10300	0.09980	0.09650	0.09570	0.09430	0.15530	0.14960	0.12500	0.09810	0.09140	0.08930	0.14770	0.10180	0.10200	0.09920	0.09780	0.09750	0.15130	0.13360	0.11510	0.09490	0.09280	0.09550	0.12730	0.09770	0.09910	0.09580	0.09170	0.09090	0.13940	0.13000	0.11330	0.09320	0.08920	0.08710	0.12910	0.09950	0.09420	0.09540	0.08900	0.09120	0.10950	0.10860	0.10270	0.09120	0.08910	0.08790	0.12050	0.09590	0.09090	0.09000	0.09140	0.08990	0.11900	0.11730	0.09760	0.09110	0.08640	0.08610	0.06560	0.06450	0.06440	0.06520	0.06480	0.06490	0.06510	0.06470	0.06510	0.06570	0.06510	0.06500	0.06500	0.06490	0.06460	0.06450	0.06600	0.06630	0.06500	0.06400	0.06550	0.06530	0.06640	0.06530
29=01:01:59	25928	301	0.26520	0.18760	0.17060	0.16230	0.16090	0.15980	0.21210	0.20840	0.19670	0.15920	0.12600	0.10680	0.15680	0.10410	0.10080	0.09790	0.09570	0.09510	0.16590	0.16020	0.12980	0.10060	0.09340	0.08990	0.15850	0.10380	0.10170	0.09810	0.09850	0.09790	0.16000	0.14260	0.12060	0.09680	0.09290	0.09530	0.13530	0.09890	0.10020	0.09600	0.09220	0.09140	0.14720	0.13640	0.11680	0.09520	0.08990	0.08830	0.14640	0.09890	0.09670	0.09570	0.09110	0.09190	0.11350	0.11290	0.10370	0.09030	0.08950	0.08810	0.12510	0.09610	0.09040	0.09030	0.09320	0.09090	0.12250	0.12110	0.10000	0.09110	0.08700	0.08660	0.06630	0.06560	0.06490	0.06650	0.06610	0.06560	0.06580	0.06500	0.06620	0.06640	0.06620	0.06580	0.06590	0.06540	0.06570	0.06570	0.06590	0.06670	0.06580	0.06540	0.06600	0.06610	0.06700	0.06630
30=01:16:41	26810	301	0.26060	0.20820	0.18430	0.16960	0.16610	0.16580	0.22690	0.22910	0.21180	0.17390	0.13230	0.10930	0.16290	0.10420	0.10110	0.09730	0.09460	0.09420	0.17570	0.17180	0.13610	0.10240	0.09340	0.08930	0.16120	0.10090	0.09990	0.09700	0.09900	0.09730	0.17000	0.15000	0.12610	0.09830	0.09290	0.09650	0.14070	0.09850	0.09970	0.09560	0.09180	0.09020	0.15570	0.14640	0.11960	0.09430	0.08980	0.08740	0.15450	0.10340	0.09510	0.09360	0.08780	0.09180	0.11370	0.11460	0.10470	0.09080	0.08930	0.08940	0.13060	0.09550	0.08970	0.08960	0.09260	0.09000	0.12710	0.12190	0.10040	0.09130	0.08740	0.08550	0.06590	0.06430	0.06420	0.06560	0.06560	0.06490	0.06470	0.06480	0.06510	0.06560	0.06500	0.06510	0.06520	0.06490	0.06480	0.06530	0.06590	0.06550	0.06480	0.06450	0.06520	0.06560	0.06600	0.06570
31=01:31:23	27692	301	0.29600	0.21870	0.19580	0.17940	0.17630	0.17360	0.25020	0.24580	0.23100	0.18390	0.13940	0.11160	0.17390	0.10530	0.10140	0.09760	0.09480	0.09390	0.18780	0.18120	0.14180	0.10350	0.09340	0.09070	0.16370	0.09910	0.10070	0.09750	0.09890	0.09810	0.18110	0.15770	0.12910	0.09930	0.09350	0.09490	0.14570	0.09770	0.09930	0.09610	0.09230	0.09010	0.16190	0.15070	0.12470	0.09620	0.09100	0.08870	0.18190	0.10000	0.09590	0.09460	0.08770	0.09100	0.11690	0.11780	0.10650	0.09180	0.08970	0.08780	0.13500	0.09500	0.08940	0.08960	0.09210	0.08970	0.13150	0.12670	0.10020	0.09080	0.08730	0.08590	0.06590	0.06500	0.06460	0.06530	0.06580	0.06540	0.06490	0.06470	0.06540	0.06590	0.06590	0.06510	0.06550	0.06510	0.06490	0.06560	0.06560	0.06590	0.06490	0.06480	0.06590	0.06610	0.06660	0.06580
32=01:46:05	28573	298	0.32450	0.24000	0.21110	0.19350	0.18940	0.18220	0.26850	0.27230	0.25240	0.20200	0.14870	0.11470	0.18780	0.10690	0.10110	0.09830	0.09600	0.09460	0.20160	0.19520	0.15120	0.10730	0.09500	0.09160	0.18330	0.10120	0.10260	0.09860	0.09910	0.09670	0.19480	0.16900	0.13490	0.10130	0.09590	0.09510	0.15320	0.09950	0.09990	0.09700	0.09170	0.09030	0.17250	0.15660	0.12840	0.09820	0.09120	0.08830	0.16100	0.09820	0.09550	0.09630	0.08850	0.09140	0.12040	0.12180	0.10810	0.09220	0.09070	0.09000	0.13880	0.09550	0.09030	0.08980	0.09290	0.08890	0.13650	0.13030	0.10240	0.09280	0.08810	0.08740	0.06680	0.06550	0.06530	0.06660	0.06650	0.06580	0.06590	0.06540	0.06520	0.06660	0.06640	0.06660	0.06590	0.06530	0.06590	0.06530	0.06660	0.06730	0.06590	0.06560	0.06630	0.06660	0.06750	0.06670
33=02:00:47	29455	301	0.35640	0.24910	0.22110	0.20480	0.19950	0.19320	0.29260	0.29740	0.27690	0.21870	0.15800	0.11750	0.20060	0.10660	0.10150	0.09810	0.09490	0.09410	0.21810	0.21040	0.15860	0.10980	0.09650	0.09240	0.19530	0.10190	0.10190	0.09750	0.09980	0.09690	0.20730	0.17950	0.13910	0.10310	0.09640	0.09550	0.16150	0.09890	0.09980	0.09550	0.09170	0.09030	0.18340	0.16690	0.13390	0.09920	0.09270	0.08940	0.17050	0.09890	0.09540	0.09600	0.08960	0.09120	0.12200	0.12410	0.11050	0.09230	0.09120	0.08960	0.14340	0.09570	0.08850	0.09030	0.09360	0.08920	0.13930	0.13010	0.10400	0.09220	0.08800	0.08810	0.06700	0.06560	0.06530	0.06660	0.06600	0.06580	0.06520	0.06550	0.06630	0.06630	0.06620	0.06580	0.06570	0.06580	0.06600	0.06600	0.06650	0.06640	0.06550	0.06520	0.06670	0.06680	0.06720	0.06680
34=02:15:29	30337	298	0.37220	0.27760	0.23970	0.21520	0.21060	0.20540	0.31950	0.32280	0.30190	0.23580	0.16780	0.12380	0.21800	0.10840	0.10150	0.09970	0.09390	0.09380	0.23610	0.22300	0.16840	0.11330	0.09780	0.09270	0.21270	0.10140	0.10170	0.09930	0.09850	0.09710	0.22270	0.19250	0.14750	0.10400	0.09570	0.09800	0.17020	0.09900	0.10020	0.09640	0.09220	0.09140	0.19780	0.17630	0.13840	0.09960	0.09240	0.08990	0.20940	0.09580	0.09450	0.09350	0.08900	0.09210	0.12420	0.12740	0.11180	0.09270	0.09200	0.08970	0.15000	0.09610	0.09020	0.09040	0.09260	0.08900	0.14660	0.13450	0.10560	0.09340	0.08830	0.08880	0.06710	0.06590	0.06550	0.06710	0.06680	0.06640	0.06540	0.06600	0.06660	0.06690	0.06610	0.06650	0.06620	0.06640	0.06590	0.06600	0.06680	0.06720	0.06630	0.06610	0.06680	0.06740	0.06740	0.06670
35=02:30:14	31223	298	0.38580	0.29890	0.25870	0.22950	0.22150	0.21430	0.34910	0.35500	0.32960	0.25820	0.17890	0.12900	0.23500	0.10800	0.10240	0.09880	0.09490	0.09380	0.25200	0.24330	0.18050	0.11490	0.09860	0.09260	0.20030	0.10340	0.10210	0.09790	0.09840	0.09750	0.23850	0.20370	0.15300	0.10560	0.09760	0.09940	0.18120	0.09900	0.09950	0.09630	0.09320	0.09100	0.20970	0.18700	0.14500	0.10130	0.09400	0.09060	0.17360	0.10240	0.09540	0.09330	0.08830	0.09050	0.12930	0.13150	0.11380	0.09400	0.09130	0.09220	0.15800	0.09570	0.09040	0.08960	0.09200	0.08890	0.15140	0.13500	0.10610	0.09380	0.08850	0.08750	0.06670	0.06590	0.06560	0.06660	0.06590	0.06620	0.06650	0.06590	0.06690	0.06690	0.06630	0.06630	0.06610	0.06640	0.06580	0.06630	0.06710	0.06750	0.06600	0.06560	0.06680	0.06720	0.06700	0.06710
36=02:44:56	32105	298	0.41660	0.32020	0.28210	0.24580	0.23890	0.22600	0.38850	0.38600	0.36060	0.27410	0.19300	0.13320	0.25740	0.10660	0.10030	0.09840	0.09250	0.09260	0.27430	0.26120	0.18930	0.11710	0.09800	0.09210	0.22500	0.09970	0.10130	0.09610	0.09660	0.09600	0.25350	0.21670	0.15910	0.10630	0.09650	0.09760	0.19280	0.09670	0.09790	0.09470	0.09100	0.08860	0.22740	0.19620	0.15140	0.10040	0.09180	0.08940	0.19420	0.09660	0.09300	0.09340	0.08810	0.08830	0.12990	0.13200	0.11320	0.09310	0.09170	0.08820	0.16240	0.09350	0.08810	0.08840	0.09170	0.08630	0.15440	0.13800	0.10610	0.09250	0.08730	0.08800	0.06590	0.06470	0.06420	0.06530	0.06520	0.06480	0.06530	0.06400	0.06500	0.06580	0.06470	0.06480	0.06500	0.06400	0.06490	0.06490	0.06560	0.06630	0.06440	0.06470	0.06490	0.06540	0.06600	0.06530
37=02:59:38	32987	298	0.43760	0.36180	0.30840	0.26280	0.25350	0.23910	0.42280	0.42470	0.39490	0.30420	0.20660	0.14000	0.27910	0.10800	0.10080	0.09830	0.09360	0.09190	0.29710	0.28630	0.20360	0.12200	0.10100	0.09260	0.22130	0.10070	0.10080	0.09870	0.09680	0.09580	0.27850	0.23190	0.16920	0.10990	0.09810	0.09980	0.20730	0.09750	0.09890	0.09560	0.09160	0.08830	0.24420	0.21350	0.15920	0.10330	0.09460	0.09020	0.18090	0.10010	0.09290	0.09310	0.08780	0.09120	0.13630	0.13840	0.11400	0.09400	0.09160	0.09150	0.17360	0.09530	0.08820	0.08860	0.09230	0.08830	0.16140	0.14350	0.10810	0.09370	0.08870	0.08850	0.06610	0.06560	0.06570	0.06620	0.06640	0.06500	0.06620	0.06560	0.06620	0.06610	0.06610	0.06570	0.06620	0.06550	0.06530	0.06570	0.06640	0.06710	0.06490	0.06510	0.06650	0.06700	0.06730	0.06640
38=03:14:20	33868	301	0.48610	0.39390	0.33580	0.28900	0.26980	0.25670	0.46390	0.46400	0.43070	0.33210	0.22540	0.14820	0.30170	0.11110	0.10500	0.10190	0.09500	0.09460	0.32640	0.30990	0.22460	0.12890	0.10420	0.09640	0.23680	0.10790	0.10370	0.10130	0.10110	0.09720	0.29870	0.25370	0.18190	0.11350	0.10240	0.10070	0.22470	0.09930	0.09990	0.09740	0.09350	0.09210	0.27010	0.23400	0.17200	0.10600	0.09710	0.09330	0.19280	0.10400	0.09860	0.09590	0.09070	0.09330	0.14130	0.14350	0.12000	0.09690	0.09530	0.09170	0.18390	0.09640	0.09000	0.09130	0.09390	0.09060	0.17550	0.15620	0.11310	0.09680	0.09130	0.09130	0.06880	0.06770	0.06790	0.06820	0.06740	0.06800	0.06760	0.06740	0.06820	0.06850	0.06790	0.06800	0.06760	0.06730	0.06780	0.06760	0.06880	0.06890	0.06760	0.06640	0.06830	0.06870	0.06910	0.06860
39=03:29:02	34750	298	0.53380	0.40970	0.35270	0.30670	0.28800	0.27170	0.49120	0.49900	0.46550	0.36030	0.23600	0.15380	0.32630	0.11030	0.10180	0.09900	0.09320	0.09180	0.35250	0.33250	0.23730	0.13030	0.10310	0.09500	0.25640	0.10120	0.10620	0.10270	0.09820	0.09570	0.32600	0.26700	0.19040	0.11390	0.10200	0.09880	0.23930	0.09650	0.09860	0.09490	0.09030	0.08890	0.28620	0.25010	0.17780	0.10590	0.09570	0.09150	0.18440	0.10050	0.09360	0.09320	0.08900	0.08870	0.14490	0.14790	0.12070	0.09630	0.09440	0.09290	0.19070	0.09490	0.08880	0.08840	0.09380	0.08870	0.18110	0.15770	0.11150	0.09360	0.08940	0.08960	0.06710	0.06600	0.06600	0.06670	0.06640	0.06640	0.06660	0.06600	0.06650	0.06640	0.06630	0.06680	0.06620	0.06580	0.06610	0.06660	0.06670	0.06740	0.06610	0.06560	0.06680	0.06590	0.06730	0.06710
40=03:43:44	35632	301	0.56110	0.43550	0.37750	0.33240	0.30830	0.27940	0.53480	0.53100	0.50200	0.38990	0.25540	0.15840	0.35580	0.10820	0.10070	0.09740	0.09160	0.09180	0.38150	0.36240	0.24690	0.13590	0.10400	0.09460	0.26990	0.09930	0.09950	0.09590	0.09660	0.09480	0.34880	0.28990	0.19960	0.11540	0.10090	0.10050	0.25960	0.09520	0.09710	0.09310	0.08910	0.08940	0.30960	0.26300	0.18710	0.10720	0.09590	0.09170	0.19240	0.09800	0.09230	0.09130	0.08750	0.08710	0.14590	0.15190	0.11960	0.09680	0.09190	0.09130	0.20260	0.09320	0.08630	0.08800	0.09130	0.08710	0.18920	0.16080	0.11380	0.09400	0.08740	0.08940	0.06670	0.06530	0.06550	0.06670	0.06610	0.06560	0.06590	0.06540	0.06580	0.06570	0.06560	0.06590	0.06590	0.06570	0.06500	0.06560	0.06640	0.06690	0.06590	0.06500	0.06600	0.06630	0.06690	0.06670
41=03:58:26	36514	298	0.59930	0.47920	0.41530	0.35730	0.32200	0.30500	0.57480	0.58130	0.54530	0.42810	0.28230	0.16740	0.38420	0.10930	0.09900	0.09670	0.09020	0.09090	0.41230	0.38620	0.27010	0.13980	0.10580	0.09560	0.28740	0.09870	0.09920	0.09630	0.09680	0.09410	0.37700	0.31180	0.21410	0.11880	0.10290	0.10130	0.27990	0.09620	0.09880	0.09250	0.09010	0.08960	0.33270	0.28680	0.20160	0.11070	0.09650	0.09120	0.20870	0.10350	0.09590	0.09110	0.08780	0.08810	0.15030	0.15500	0.12710	0.09520	0.09390	0.09230	0.21660	0.09220	0.08820	0.08780	0.09110	0.08760	0.20240	0.17310	0.11620	0.09450	0.09080	0.08890	0.06730	0.06550	0.06520	0.06570	0.06560	0.06550	0.06560	0.06500	0.06510	0.06640	0.06560	0.06580	0.06580	0.06530	0.06570	0.06550	0.06610	0.06640	0.06540	0.06550	0.06600	0.06640	0.06690	0.06640
42=04:13:07	37396	301	0.62710	0.49980	0.43950	0.38490	0.34300	0.31680	0.61930	0.62640	0.58300	0.45860	0.30390	0.17470	0.42440	0.10990	0.09950	0.09720	0.09230	0.09070	0.44990	0.41970	0.29000	0.14570	0.10810	0.09760	0.30110	0.09890	0.10060	0.09710	0.09630	0.09500	0.40690	0.33930	0.22620	0.12060	0.10310	0.10090	0.30810	0.09480	0.09630	0.09240	0.08940	0.08850	0.36420	0.31200	0.21530	0.11040	0.09840	0.09270	0.21080	0.09470	0.09280	0.09220	0.08820	0.08800	0.15520	0.16470	0.12700	0.09760	0.09260	0.09140	0.23330	0.09320	0.08710	0.08750	0.09020	0.08640	0.21310	0.17780	0.11820	0.09560	0.08930	0.09000	0.06620	0.06560	0.06520	0.06580	0.06630	0.06620	0.06620	0.06560	0.06600	0.06670	0.06610	0.06610	0.06620	0.06480	0.06590	0.06590	0.06630	0.06750	0.06580	0.06570	0.06630	0.06670	0.06720	0.06650
43=04:27:49	38278	298	0.67360	0.53460	0.46390	0.41140	0.36250	0.33320	0.66180	0.66430	0.62950	0.49410	0.33230	0.18520	0.45400	0.11020	0.09720	0.09540	0.09160	0.08920	0.47600	0.45140	0.31120	0.15020	0.10940	0.09660	0.32630	0.09750	0.09750	0.09500	0.09520	0.09320	0.44090	0.36530	0.23800	0.12330	0.10390	0.10110	0.33270	0.09340	0.09560	0.09130	0.08950	0.08810	0.39340	0.33260	0.22800	0.11190	0.09790	0.09300	0.22630	0.09650	0.09140	0.08970	0.08700	0.08680	0.15870	0.16990	0.13030	0.09690	0.09240	0.09230	0.25020	0.09190	0.08760	0.08670	0.09060	0.08610	0.22540	0.18460	0.11960	0.09460	0.08880	0.08960	0.06610	0.06550	0.06500	0.06600	0.06590	0.06600	0.06600	0.06430	0.06610	0.06620	0.06630	0.06580	0.06580	0.06580	0.06540	0.06590	0.06570	0.06690	0.06600	0.06500	0.06580	0.06620	0.06680	0.06610
44=04:42:31	39159	298	0.71520	0.57340	0.50050	0.44360	0.38720	0.35190	0.70560	0.72100	0.67020	0.53550	0.35850	0.19540	0.49020	0.10940	0.09650	0.09510	0.08910	0.08810	0.51720	0.48820	0.33990	0.15700	0.11010	0.09770	0.34590	0.09730	0.09770	0.09380	0.09430	0.09190	0.46890	0.39050	0.25270	0.12780	0.10480	0.10000	0.36140	0.09290	0.09430	0.09150	0.08780	0.08740	0.42350	0.36470	0.24550	0.11430	0.09810	0.09230	0.23290	0.09740	0.09230	0.09040	0.08620	0.08470	0.16370	0.17780	0.13280	0.09730	0.09210	0.09280	0.26930	0.09100	0.08790	0.08570	0.09040	0.08530	0.23750	0.19660	0.12200	0.09510	0.08900	0.09120	0.06610	0.06460	0.06430	0.06560	0.06580	0.06510	0.06560	0.06450	0.06580	0.06530	0.06490	0.06550	0.06570	0.06500	0.06480	0.06530	0.06560	0.06630	0.06500	0.06430	0.06540	0.06490	0.06660	0.06550
45=04:57:13	40041	301	0.75020	0.60690	0.54050	0.47750	0.41780	0.37530	0.75320	0.76050	0.71590	0.57390	0.39030	0.20560	0.52730	0.10990	0.09590	0.09520	0.08840	0.08750	0.54860	0.52120	0.36430	0.16650	0.11240	0.09940	0.36980	0.09690	0.09620	0.09210	0.09310	0.09130	0.50550	0.42500	0.27640	0.13030	0.10570	0.10260	0.39300	0.09210	0.09400	0.09050	0.08760	0.08660	0.45880	0.39440	0.26370	0.11610	0.09990	0.09320	0.24870	0.09350	0.09180	0.09130	0.08610	0.08680	0.17500	0.18500	0.13670	0.09780	0.09250	0.09200	0.29830	0.09020	0.08660	0.08670	0.09080	0.08570	0.25680	0.20610	0.12530	0.09490	0.08860	0.09030	0.06670	0.06480	0.06500	0.06610	0.06570	0.06470	0.06550	0.06510	0.06570	0.06620	0.06530	0.06550	0.06500	0.06530	0.06530	0.06560	0.06630	0.06640	0.06490	0.06520	0.06560	0.06630	0.06660	0.06600
46=05:11:55	40923	298	0.79480	0.64450	0.57490	0.50890	0.44780	0.39770	0.79050	0.80640	0.76310	0.61640	0.42690	0.21910	0.56890	0.10900	0.09520	0.09510	0.08740	0.08760	0.59230	0.55870	0.39910	0.17490	0.11350	0.09920	0.39920	0.09710	0.09610	0.09170	0.09290	0.09060	0.54270	0.45480	0.29490	0.13430	0.10640	0.10330	0.42550	0.09200	0.09310	0.09030	0.08750	0.08670	0.49160	0.42630	0.28320	0.11860	0.10020	0.09390	0.26880	0.08970	0.09050	0.08960	0.08580	0.08640	0.17810	0.19090	0.14280	0.09660	0.09270	0.09280	0.32980	0.08870	0.08660	0.08620	0.08970	0.08580	0.28030	0.22080	0.13090	0.09570	0.08930	0.09180	0.06610	0.06570	0.06490	0.06600	0.06560	0.06490	0.06560	0.06530	0.06530	0.06610	0.06560	0.06560	0.06530	0.06540	0.06550	0.06590	0.06620	0.06660	0.06450	0.06490	0.06570	0.06650	0.06660	0.06570
47=05:26:37	41805	301	0.82250	0.69180	0.62030	0.54690	0.47140	0.42040	0.83970	0.84820	0.79720	0.65870	0.45650	0.23660	0.61220	0.11070	0.09620	0.09390	0.08690	0.08770	0.62840	0.59820	0.43030	0.18550	0.11620	0.09980	0.43730	0.09810	0.09710	0.09150	0.09480	0.09000	0.57350	0.48580	0.31770	0.13890	0.10920	0.10410	0.45770	0.09160	0.09250	0.08920	0.08810	0.08680	0.52290	0.46250	0.30730	0.12270	0.10100	0.09490	0.30860	0.09130	0.09310	0.09470	0.08810	0.08510	0.19050	0.20240	0.14730	0.09890	0.09250	0.09400	0.35120	0.08970	0.08710	0.08540	0.08930	0.08480	0.30200	0.23340	0.13260	0.09490	0.09030	0.09080	0.06660	0.06520	0.06540	0.06530	0.06500	0.06540	0.06560	0.06530	0.06550	0.06590	0.06580	0.06590	0.06560	0.06480	0.06500	0.06560	0.06620	0.06630	0.06490	0.06480	0.06640	0.06570	0.06650	0.06620
48=05:41:19	42687	298	0.86870	0.72390	0.64660	0.57710	0.50060	0.44580	0.86260	0.87500	0.84400	0.70500	0.49340	0.25370	0.65050	0.11050	0.09480	0.09190	0.08670	0.08670	0.66660	0.63800	0.46180	0.19220	0.11830	0.09810	0.45650	0.09850	0.09920	0.09340	0.09360	0.08970	0.61610	0.51960	0.34140	0.14270	0.11180	0.10330	0.48540	0.09070	0.09160	0.08860	0.08610	0.08550	0.55630	0.49240	0.32370	0.12500	0.10260	0.09460	0.32750	0.09600	0.08900	0.08730	0.08710	0.08580	0.20050	0.21260	0.15040	0.09840	0.09150	0.09370	0.38200	0.08800	0.08670	0.08530	0.08860	0.08430	0.32370	0.25120	0.13530	0.09460	0.08920	0.09230	0.06600	0.06450	0.06480	0.06570	0.06530	0.06500	0.06560	0.06480	0.06450	0.06530	0.06480	0.06520	0.06520	0.06490	0.06520	0.06410	0.06540	0.06610	0.06470	0.06460	0.06570	0.06580	0.06610	0.06580
49=05:56:00	43569	301	0.90140	0.76180	0.67800	0.59970	0.52220	0.46700	0.88630	0.89200	0.86380	0.74690	0.52320	0.26300	0.69230	0.10980	0.09460	0.09280	0.08540	0.08560	0.70970	0.68160	0.49610	0.20470	0.12140	0.10130	0.48410	0.09590	0.09270	0.08960	0.09040	0.08860	0.65290	0.56230	0.36360	0.14960	0.11060	0.10390	0.52450	0.08970	0.09190	0.08800	0.08690	0.08420	0.59580	0.53050	0.34860	0.12730	0.10280	0.09530	0.36220	0.09240	0.08970	0.08760	0.08540	0.08420	0.20660	0.22230	0.15530	0.09890	0.09100	0.09370	0.40810	0.08770	0.08620	0.08540	0.08940	0.08340	0.33790	0.27620	0.14150	0.09510	0.08930	0.09160	0.06590	0.06450	0.06450	0.06590	0.06540	0.06480	0.06520	0.06470	0.06500	0.06490	0.06490	0.06500	0.06510	0.06490	0.06450	0.06490	0.06590	0.06580	0.06500	0.06470	0.06570	0.06560	0.06640	0.06590
50=06:10:42	44451	301	0.89470	0.80050	0.72460	0.64960	0.56300	0.49630	0.89240	0.89300	0.88750	0.78090	0.57430	0.29160	0.73840	0.10920	0.09260	0.09200	0.08450	0.08410	0.75410	0.72170	0.53140	0.21730	0.12230	0.10050	0.51640	0.09750	0.09290	0.08810	0.08950	0.08660	0.69310	0.60050	0.39660	0.15640	0.11250	0.10540	0.55930	0.08780	0.09030	0.08690	0.08600	0.08410	0.63550	0.56520	0.38120	0.13230	0.10220	0.09500	0.36650	0.08750	0.08900	0.08850	0.08590	0.08380	0.22210	0.23910	0.15800	0.09880	0.09000	0.09360	0.43350	0.08620	0.08470	0.08440	0.08680	0.08290	0.35920	0.29340	0.14340	0.09570	0.08870	0.09080	0.06530	0.06420	0.06400	0.06530	0.06470	0.06440	0.06440	0.06410	0.06490	0.06510	0.06470	0.06490	0.06450	0.06450	0.06450	0.06430	0.06480	0.06570	0.06430	0.06430	0.06510	0.06490	0.06540	0.06530
51=06:25:24	45333	298	0.91130	0.82360	0.74520	0.66710	0.59210	0.52840	0.89310	0.89360	0.88460	0.82720	0.60870	0.31250	0.77450	0.11100	0.09370	0.09350	0.08630	0.08560	0.78740	0.76910	0.56580	0.23440	0.12540	0.10350	0.55090	0.09730	0.09220	0.09010	0.09040	0.08770	0.73540	0.63500	0.42590	0.16290	0.11510	0.10790	0.59500	0.08930	0.09090	0.08740	0.08720	0.08490	0.66830	0.60680	0.40140	0.13500	0.10560	0.09630	0.39460	0.09470	0.09100	0.08840	0.08510	0.08450	0.23490	0.25740	0.16630	0.09890	0.09140	0.09490	0.46440	0.08760	0.08600	0.08390	0.08840	0.08430	0.38440	0.31930	0.15210	0.09820	0.09060	0.09420	0.06650	0.06570	0.06540	0.06600	0.06570	0.06600	0.06580	0.06560	0.06610	0.06660	0.06620	0.06610	0.06610	0.06590	0.06520	0.06560	0.06670	0.06710	0.06520	0.06500	0.06640	0.06670	0.06680	0.06640
52=06:40:06	46215	301	0.89410	0.84950	0.78790	0.71970	0.63450	0.55900	0.89750	0.90030	0.89200	0.84860	0.66850	0.33260	0.81530	0.11020	0.09310	0.09180	0.08470	0.08570	0.82840	0.79640	0.60470	0.24710	0.12950	0.10310	0.59400	0.09520	0.09330	0.08840	0.08950	0.08730	0.76360	0.67600	0.45570	0.17070	0.11730	0.10690	0.62930	0.08810	0.08990	0.08790	0.08590	0.08350	0.71160	0.63650	0.43950	0.13910	0.10560	0.09660	0.40490	0.08940	0.09020	0.08810	0.08610	0.08420	0.25410	0.27450	0.17240	0.10040	0.09090	0.09490	0.49560	0.08720	0.08660	0.08510	0.08920	0.08300	0.40290	0.33970	0.15600	0.09860	0.09060	0.09430	0.06650	0.06560	0.06530	0.06670	0.06560	0.06550	0.06670	0.06540	0.06610	0.06540	0.06570	0.06620	0.06580	0.06550	0.06480	0.06610	0.06620	0.06700	0.06560	0.06530	0.06630	0.06630	0.06680	0.06630
53=06:54:48	47096	298	0.90790	0.86320	0.79930	0.74440	0.66250	0.59330	0.89990	0.90460	0.89970	0.86870	0.70190	0.36160	0.83610	0.11030	0.09200	0.09150	0.08360	0.08220	0.84630	0.82870	0.64180	0.26080	0.13180	0.10260	0.63480	0.09420	0.09040	0.08640	0.08830	0.08500	0.79640	0.71360	0.48420	0.17500	0.11770	0.10620	0.66420	0.08580	0.08840	0.08600	0.08530	0.08320	0.74280	0.66940	0.46330	0.14220	0.10660	0.09600	0.44010	0.09110	0.09120	0.08580	0.08480	0.08280	0.26510	0.28980	0.17860	0.09920	0.08950	0.09550	0.52270	0.08490	0.08390	0.08350	0.08660	0.08230	0.42510	0.35790	0.16230	0.09850	0.08880	0.09350	0.06580	0.06430	0.06420	0.06560	0.06500	0.06450	0.06450	0.06430	0.06520	0.06510	0.06520	0.06500	0.06470	0.06450	0.06490	0.06490	0.06530	0.06570	0.06430	0.06390	0.06510	0.06540	0.06570	0.06490
54=07:09:30	47978	298	0.92240	0.87570	0.81880	0.75940	0.69420	0.62550	0.90950	0.90910	0.90360	0.87090	0.74360	0.38820	0.84240	0.11160	0.09220	0.09090	0.08410	0.08350	0.85030	0.86230	0.68260	0.28530	0.13610	0.10320	0.64950	0.09580	0.09090	0.08780	0.08710	0.08460	0.82060	0.75320	0.52330	0.18440	0.12120	0.10770	0.70390	0.08600	0.08910	0.08550	0.08420	0.08350	0.78410	0.71330	0.50200	0.14680	0.10840	0.09850	0.47220	0.08930	0.08950	0.08760	0.08610	0.08360	0.27700	0.30740	0.18760	0.10090	0.09030	0.09580	0.55120	0.08580	0.08520	0.08390	0.08670	0.08340	0.45470	0.38280	0.17180	0.10040	0.09070	0.09480	0.06670	0.06520	0.06590	0.06660	0.06610	0.06560	0.06590	0.06510	0.06530	0.06600	0.06600	0.06570	0.06590	0.06550	0.06470	0.06550	0.06590	0.06670	0.06520	0.06520	0.06590	0.06610	0.06650	0.06650
55=07:24:12	48860	301	0.91170	0.87160	0.83700	0.78850	0.72670	0.66010	0.91770	0.91420	0.90040	0.87820	0.78290	0.41670	0.84200	0.11050	0.09150	0.08780	0.08360	0.08290	0.84770	0.86300	0.71500	0.30080	0.14030	0.10340	0.68830	0.09510	0.08840	0.08540	0.08600	0.08470	0.81930	0.78450	0.56320	0.18960	0.12200	0.10930	0.73860	0.08460	0.08850	0.08470	0.08300	0.08230	0.80480	0.75250	0.53020	0.15320	0.10930	0.09730	0.49100	0.08720	0.09090	0.08610	0.08580	0.08330	0.29290	0.32110	0.19460	0.10130	0.08890	0.09620	0.57880	0.08430	0.08490	0.08290	0.08540	0.08200	0.47420	0.40850	0.17630	0.10030	0.08950	0.09380	0.06530	0.06490	0.06450	0.06540	0.06480	0.06490	0.06540	0.06410	0.06470	0.06560	0.06510	0.06560	0.06510	0.06490	0.06460	0.06420	0.06560	0.06590	0.06460	0.06470	0.06550	0.06540	0.06580	0.06540
56=07:38:54	49742	301	0.91660	0.87440	0.83010	0.78350	0.74570	0.68630	0.92190	0.91420	0.91020	0.86840	0.82480	0.45450	0.84520	0.11280	0.09220	0.08950	0.08350	0.08290	0.84820	0.86110	0.75600	0.32460	0.14380	0.10660	0.70800	0.09670	0.09000	0.08540	0.08790	0.08550	0.81670	0.81220	0.60340	0.19740	0.12570	0.11030	0.77070	0.08490	0.08770	0.08480	0.08330	0.08330	0.82140	0.77460	0.56580	0.15680	0.11050	0.09780	0.51710	0.09020	0.09530	0.08740	0.08710	0.08410	0.30960	0.33810	0.20570	0.10090	0.09100	0.09700	0.60760	0.08550	0.08500	0.08270	0.08570	0.08250	0.50400	0.43500	0.19070	0.10090	0.09000	0.09440	0.06640	0.06530	0.06510	0.06550	0.06490	0.06530	0.06540	0.06510	0.06570	0.06580	0.06550	0.06580	0.06570	0.06520	0.06540	0.06560	0.06590	0.06650	0.06490	0.06420	0.06570	0.06620	0.06670	0.06630
57=07:53:35	50624	298	0.92040	0.87050	0.81940	0.78960	0.76660	0.71260	0.91690	0.92320	0.90940	0.88650	0.85760	0.48840	0.84280	0.11300	0.09090	0.08910	0.08260	0.08130	0.85300	0.85320	0.80280	0.34360	0.14950	0.10720	0.73220	0.09450	0.08860	0.08470	0.08680	0.08390	0.81890	0.82100	0.63420	0.21180	0.12660	0.11000	0.79760	0.08430	0.08620	0.08380	0.08250	0.08210	0.81730	0.79770	0.60050	0.16170	0.11270	0.09840	0.54080	0.09050	0.08760	0.08650	0.08410	0.08270	0.32240	0.35790	0.21340	0.10200	0.09020	0.09650	0.64370	0.08430	0.08420	0.08270	0.08510	0.08180	0.52360	0.46030	0.20180	0.10150	0.09120	0.09480	0.06630	0.06490	0.06480	0.06620	0.06520	0.06420	0.06520	0.06490	0.06540	0.06570	0.06520	0.06590	0.06540	0.06510	0.06530	0.06540	0.06600	0.06640	0.06460	0.06510	0.06590	0.06590	0.06640	0.06580
58=08:08:17	51506	301	0.93060	0.87280	0.82440	0.78950	0.77440	0.73010	0.91900	0.92510	0.91190	0.88050	0.87440	0.52680	0.84510	0.11350	0.09020	0.08610	0.08240	0.08160	0.85600	0.85820	0.83380	0.36890	0.15490	0.10720	0.72410	0.09270	0.08750	0.08470	0.08480	0.08320	0.81740	0.81600	0.67270	0.22260	0.12930	0.11100	0.80820	0.08350	0.08750	0.08320	0.08210	0.08100	0.81210	0.80240	0.63900	0.16870	0.11310	0.09970	0.56410	0.08830	0.08770	0.08330	0.08400	0.08370	0.33680	0.37770	0.22490	0.10250	0.09270	0.09790	0.67250	0.08180	0.08480	0.08280	0.08590	0.08170	0.54910	0.49120	0.21030	0.10230	0.09020	0.09500	0.06570	0.06440	0.06470	0.06530	0.06520	0.06470	0.06550	0.06380	0.06490	0.06540	0.06440	0.06560	0.06500	0.06450	0.06470	0.06400	0.06540	0.06570	0.06470	0.06420	0.06520	0.06550	0.06590	0.06550
59=08:22:59	52388	301	0.92060	0.88530	0.84080	0.80020	0.77360	0.74390	0.92430	0.92440	0.91260	0.88320	0.87840	0.56170	0.85790	0.11600	0.09170	0.08860	0.08190	0.08260	0.86150	0.85930	0.84600	0.39450	0.15960	0.11110	0.73270	0.09500	0.08860	0.08640	0.08570	0.08420	0.82010	0.82050	0.71220	0.23740	0.13490	0.11320	0.80890	0.08410	0.08740	0.08460	0.08360	0.08240	0.82120	0.79680	0.68280	0.17680	0.11520	0.10060	0.59590	0.08730	0.08880	0.08660	0.08550	0.08450	0.35620	0.39770	0.23350	0.10480	0.09380	0.09770	0.69950	0.08480	0.08560	0.08400	0.08580	0.08320	0.57230	0.51230	0.22500	0.10360	0.09160	0.09770	0.06760	0.06640	0.06580	0.06700	0.06690	0.06640	0.06630	0.06620	0.06680	0.06680	0.06640	0.06720	0.06660	0.06620	0.06670	0.06620	0.06680	0.06770	0.06630	0.06610	0.06690	0.06690	0.06780	0.06720
60=08:37:41	53270	298	0.92460	0.88690	0.84640	0.79890	0.77780	0.74480	0.93410	0.93400	0.91160	0.89010	0.87210	0.61140	0.86380	0.11780	0.09100	0.08750	0.08200	0.08200	0.86250	0.86980	0.84280	0.42780	0.16820	0.10970	0.73130	0.09630	0.08720	0.08380	0.08430	0.08360	0.82860	0.81650	0.76080	0.24530	0.13720	0.11210	0.80850	0.08320	0.08630	0.08390	0.08350	0.08210	0.82070	0.80300	0.71220	0.18490	0.11660	0.09970	0.61430	0.08720	0.08990	0.08610	0.08600	0.08580	0.36980	0.42130	0.24780	0.10500	0.09420	0.09960	0.72510	0.08340	0.08440	0.08260	0.08530	0.08110	0.60520	0.54410	0.23510	0.10430	0.09080	0.09670	0.06680	0.06570	0.06540	0.06600	0.06520	0.06550	0.06510	0.06530	0.06570	0.06590	0.06540	0.06590	0.06550	0.06550	0.06570	0.06570	0.06560	0.06680	0.06490	0.06530	0.06610	0.06590	0.06670	0.06610
61=08:52:23	54152	301	0.93140	0.87500	0.84200	0.80660	0.78680	0.74150	0.93180	0.94160	0.92200	0.87910	0.87530	0.64290	0.86690	0.11950	0.09080	0.08670	0.08190	0.08110	0.85720	0.87080	0.83900	0.45960	0.17250	0.11060	0.75010	0.09560	0.08720	0.08560	0.08480	0.08240	0.83150	0.82090	0.79530	0.26280	0.14190	0.11480	0.80430	0.08310	0.08530	0.08360	0.08270	0.08060	0.82920	0.80730	0.74870	0.19080	0.11840	0.10090	0.63780	0.08620	0.08770	0.08530	0.08470	0.08240	0.38300	0.44670	0.25630	0.10630	0.09620	0.09680	0.75140	0.08320	0.08400	0.08280	0.08530	0.08190	0.63960	0.56450	0.24940	0.10510	0.09040	0.09450	0.06690	0.06540	0.06560	0.06650	0.06590	0.06600	0.06550	0.06550	0.06600	0.06640	0.06590	0.06580	0.06630	0.06580	0.06540	0.06580	0.06540	0.06710	0.06560	0.06540	0.06660	0.06630	0.06670	0.06620
62=09:07:05	55034	298	0.92970	0.88630	0.84930	0.80630	0.78500	0.74910	0.94320	0.93760	0.92270	0.88130	0.88570	0.67830	0.86820	0.12330	0.09120	0.08640	0.08270	0.08130	0.86100	0.87340	0.84110	0.49290	0.18010	0.11240	0.74200	0.09580	0.08580	0.08340	0.08330	0.08080	0.83390	0.82900	0.81420	0.28120	0.14650	0.11650	0.81240	0.08190	0.08520	0.08350	0.08190	0.08130	0.83410	0.80720	0.78950	0.20260	0.12150	0.09970	0.67680	0.09290	0.09640	0.08650	0.08550	0.08290	0.39460	0.46440	0.26870	0.10920	0.09700	0.09830	0.74210	0.08310	0.08360	0.08190	0.08570	0.08320	0.66160	0.59250	0.26200	0.10630	0.09020	0.09490	0.06710	0.06620	0.06580	0.06640	0.06650	0.06540	0.06620	0.06540	0.06530	0.06610	0.06600	0.06640	0.06580	0.06560	0.06590	0.06500	0.06660	0.06690	0.06510	0.06560	0.06640	0.06660	0.06650	0.06650
63=09:21:47	55915	298	0.92460	0.87280	0.84680	0.82050	0.79430	0.75170	0.93130	0.94560	0.92220	0.88860	0.88620	0.73380	0.87380	0.12680	0.08900	0.08510	0.08140	0.08020	0.86410	0.86510	0.85590	0.51640	0.18780	0.11360	0.75710	0.09360	0.08560	0.08350	0.08170	0.08030	0.83390	0.83300	0.81900	0.30310	0.14800	0.11470	0.81060	0.08110	0.08370	0.08170	0.07990	0.07970	0.83130	0.81660	0.82010	0.21110	0.12190	0.10060	0.68800	0.08460	0.08740	0.08450	0.08410	0.08030	0.41770	0.48740	0.28310	0.10720	0.09620	0.09570	0.74550	0.08190	0.08230	0.08090	0.08400	0.08130	0.68290	0.62300	0.27390	0.10690	0.09020	0.09450	0.06610	0.06520	0.06450	0.06570	0.06500	0.06510	0.06540	0.06460	0.06500	0.06520	0.06500	0.06560	0.06510	0.06480	0.06450	0.06430	0.06590	0.06620	0.06490	0.06440	0.06560	0.06480	0.06600	0.06570
64=09:36:29	56797	298	0.93180	0.89600	0.85720	0.81420	0.79560	0.76160	0.94440	0.95220	0.92270	0.88530	0.89090	0.76910	0.87490	0.13260	0.09070	0.08650	0.08220	0.08040	0.86610	0.87040	0.86330	0.55510	0.20120	0.11590	0.75390	0.09790	0.08470	0.08330	0.08360	0.08180	0.83780	0.83500	0.81330	0.32180	0.15540	0.11710	0.81820	0.08160	0.08440	0.08250	0.08150	0.08240	0.83530	0.81950	0.83740	0.22530	0.12510	0.10090	0.72610	0.09200	0.09120	0.08630	0.08460	0.08270	0.43670	0.50420	0.29620	0.11000	0.09800	0.09750	0.73750	0.08250	0.08290	0.08230	0.08380	0.08120	0.71020	0.65970	0.29010	0.10990	0.09140	0.09460	0.06650	0.06610	0.06570	0.06610	0.06620	0.06560	0.06610	0.06560	0.06610	0.06640	0.06580	0.06590	0.06570	0.06560	0.06570	0.06580	0.06640	0.06680	0.06490	0.06580	0.06620	0.06680	0.06700	0.06660
65=09:51:11	57679	298	0.92500	0.88190	0.86250	0.82840	0.80170	0.76050	0.93940	0.94970	0.92270	0.88160	0.89810	0.79930	0.88150	0.13780	0.08950	0.08450	0.08110	0.07930	0.86430	0.86410	0.85680	0.59020	0.20890	0.11690	0.76770	0.09390	0.08400	0.08190	0.08220	0.08010	0.83470	0.84110	0.82660	0.34380	0.15630	0.11610	0.81690	0.07990	0.08310	0.08080	0.08040	0.07970	0.83780	0.82320	0.83480	0.23300	0.12620	0.10210	0.72430	0.08160	0.08670	0.08360	0.08380	0.08100	0.44970	0.53070	0.30780	0.10800	0.09660	0.09710	0.75140	0.08120	0.08180	0.08100	0.08270	0.08080	0.72610	0.67960	0.30130	0.10940	0.09030	0.09440	0.06590	0.06520	0.06470	0.06540	0.06580	0.06490	0.06590	0.06450	0.06560	0.06610	0.06540	0.06540	0.06510	0.06520	0.06530	0.06520	0.06600	0.06580	0.06470	0.06470	0.06600	0.06580	0.06620	0.06590
66=10:05:53	58561	298	0.92960	0.89490	0.85960	0.81650	0.80220	0.76060	0.94560	0.95590	0.92960	0.88650	0.88490	0.83170	0.87940	0.14660	0.09060	0.08380	0.08140	0.07980	0.85880	0.88140	0.85650	0.64120	0.21730	0.11820	0.75240	0.09300	0.08310	0.08080	0.08170	0.07950	0.84800	0.84460	0.83110	0.36530	0.16360	0.11890	0.82780	0.08100	0.08240	0.08080	0.08040	0.07970	0.84310	0.83120	0.83040	0.24940	0.12700	0.10140	0.74970	0.08980	0.08450	0.08320	0.08260	0.08110	0.46590	0.55830	0.32560	0.11080	0.09850	0.09790	0.75020	0.08130	0.08220	0.08110	0.08230	0.08070	0.73180	0.70170	0.32150	0.11100	0.09040	0.09410	0.06640	0.06450	0.06490	0.06570	0.06550	0.06550	0.06550	0.06480	0.06530	0.06490	0.06560	0.06560	0.06520	0.06480	0.06530	0.06500	0.06560	0.06630	0.06460	0.06510	0.06550	0.06630	0.06620	0.06600
67=10:20:35	59443	298	0.93650	0.89110	0.86250	0.81740	0.80760	0.76510	0.94940	0.95420	0.93230	0.88610	0.88740	0.85770	0.88110	0.15670	0.09070	0.08370	0.08120	0.08010	0.85480	0.88110	0.85060	0.68420	0.23360	0.11590	0.76070	0.09580	0.08390	0.08180	0.08060	0.07930	0.84790	0.83840	0.83280	0.38690	0.17010	0.12350	0.82790	0.08020	0.08260	0.08070	0.07960	0.07860	0.84190	0.83460	0.82710	0.26650	0.13140	0.10170	0.73220	0.09040	0.08940	0.08340	0.08250	0.08170	0.48520	0.57930	0.33720	0.11270	0.09830	0.09770	0.75180	0.08060	0.08160	0.08080	0.08280	0.08020	0.73120	0.71560	0.33860	0.11120	0.09000	0.09440	0.06570	0.06510	0.06550	0.06560	0.06510	0.06550	0.06530	0.06510	0.06510	0.06540	0.06500	0.06570	0.06520	0.06520	0.06470	0.06510	0.06580	0.06580	0.06500	0.06480	0.06580	0.06590	0.06660	0.06560
68=10:35:17	60325	298	0.92660	0.88430	0.87440	0.84270	0.81870	0.76650	0.94800	0.96800	0.92700	0.89580	0.88940	0.87060	0.89190	0.17370	0.09290	0.08310	0.08150	0.08030	0.86170	0.87420	0.86340	0.71150	0.24560	0.12050	0.79820	0.09710	0.08490	0.08190	0.08120	0.08000	0.84550	0.84320	0.83730	0.42280	0.17550	0.12090	0.82540	0.08020	0.08240	0.08000	0.08030	0.07910	0.84000	0.84870	0.83620	0.27860	0.13180	0.10150	0.72300	0.08230	0.08440	0.08450	0.08230	0.08070	0.50850	0.60280	0.35660	0.11350	0.09970	0.09850	0.76300	0.08080	0.08160	0.08020	0.08280	0.08020	0.73030	0.74550	0.35090	0.11240	0.09120	0.09590	0.06670	0.06540	0.06520	0.06640	0.06610	0.06570	0.06570	0.06480	0.06590	0.06560	0.06570	0.06630	0.06590	0.06570	0.06500	0.06560	0.06550	0.06660	0.06540	0.06500	0.06610	0.06630	0.06650	0.06600
69=10:49:59	61207	298	0.92950	0.89660	0.88440	0.83520	0.81700	0.76930	0.95250	0.95690	0.93370	0.89210	0.89930	0.85480	0.89280	0.19000	0.09400	0.08290	0.08020	0.08010	0.86590	0.88530	0.86020	0.77080	0.26020	0.12320	0.77770	0.09820	0.08270	0.08100	0.08000	0.07940	0.85280	0.85090	0.84710	0.44930	0.18440	0.12320	0.83580	0.07990	0.08220	0.07980	0.08130	0.08580	0.85310	0.84460	0.84660	0.30140	0.13440	0.10140	0.73470	0.08260	0.08420	0.08150	0.08540	0.08070	0.52120	0.62930	0.37370	0.11660	0.09880	0.09850	0.76230	0.08010	0.08060	0.08070	0.08240	0.08040	0.73690	0.74670	0.37900	0.11400	0.09010	0.09520	0.06620	0.06550	0.06530	0.06590	0.06590	0.06540	0.06500	0.06510	0.06570	0.06610	0.06540	0.06570	0.06610	0.06530	0.06520	0.06520	0.06550	0.06640	0.06530	0.06520	0.06570	0.06600	0.06610	0.06620
70=11:04:45	62093	298	0.93250	0.89530	0.89370	0.84790	0.82740	0.77170	0.95360	0.96340	0.93110	0.89430	0.89300	0.86280	0.89510	0.21650	0.09510	0.08340	0.08110	0.08110	0.86270	0.88580	0.86290	0.80270	0.28070	0.12580	0.79430	0.09670	0.08270	0.08080	0.08050	0.08050	0.84890	0.84980	0.85280	0.47850	0.19090	0.12470	0.83240	0.08040	0.08280	0.08070	0.07990	0.07950	0.84800	0.85730	0.84740	0.32060	0.13700	0.10310	0.74140	0.08490	0.08540	0.08360	0.08460	0.08160	0.54140	0.65530	0.39030	0.11850	0.09850	0.09760	0.76820	0.08130	0.08150	0.08020	0.08230	0.08060	0.73600	0.74390	0.39550	0.11590	0.09140	0.09620	0.06690	0.06580	0.06550	0.06630	0.06640	0.06580	0.06570	0.06520	0.06620	0.06660	0.06610	0.06640	0.06600	0.06600	0.06630	0.06630	0.06600	0.06740	0.06570	0.06570	0.06630	0.06690	0.06700	0.06680
71=11:19:27	62975	301	0.93750	0.90200	0.89090	0.84390	0.82830	0.77820	0.94940	0.96300	0.92920	0.88830	0.90450	0.86270	0.89780	0.25030	0.09920	0.08280	0.08110	0.08030	0.86990	0.87330	0.87620	0.82760	0.30150	0.12650	0.79730	0.09620	0.08240	0.08010	0.08020	0.07900	0.84940	0.85370	0.84530	0.51100	0.20090	0.12520	0.83630	0.07970	0.08110	0.08010	0.07920	0.07860	0.85020	0.86280	0.85270	0.33810	0.14040	0.10260	0.74020	0.08490	0.08480	0.08370	0.08220	0.08040	0.56290	0.66640	0.40900	0.11870	0.10000	0.09880	0.76970	0.07920	0.08100	0.07950	0.08320	0.08000	0.73550	0.75590	0.41120	0.11770	0.09240	0.09500	0.06650	0.06560	0.06510	0.06560	0.06550	0.06510	0.06500	0.06490	0.06530	0.06520	0.06520	0.06570	0.06570	0.06530	0.06440	0.06560	0.06620	0.06640	0.06490	0.06460	0.06550	0.06620	0.06590	0.06650
72=11:34:09	63857	301	0.93220	0.90030	0.90280	0.85530	0.84030	0.77920	0.96190	0.96130	0.93290	0.88480	0.89970	0.85440	0.90080	0.30290	0.10230	0.08270	0.08110	0.07970	0.86560	0.88270	0.86090	0.86870	0.31840	0.13030	0.81070	0.10040	0.08210	0.08040	0.08130	0.08020	0.84600	0.85430	0.86750	0.54000	0.21050	0.12850	0.83610	0.08000	0.08180	0.07970	0.08100	0.08550	0.85440	0.86480	0.85640	0.36390	0.14370	0.10470	0.74150	0.08570	0.08820	0.08350	0.08370	0.07960	0.58680	0.69560	0.42250	0.12030	0.10170	0.09690	0.77310	0.08050	0.08090	0.08010	0.08130	0.07960	0.74700	0.74820	0.44060	0.11950	0.09140	0.09500	0.06670	0.06550	0.06520	0.06580	0.06580	0.06510	0.06570	0.06510	0.06540	0.06490	0.06530	0.06600	0.06560	0.06550	0.06540	0.06600	0.06560	0.06660	0.06530	0.06530	0.06600	0.06560	0.06620	0.06620
73=11:48:50	64739	301	0.93580	0.90270	0.90280	0.85570	0.83710	0.77850	0.95660	0.96850	0.93050	0.88830	0.90760	0.87880	0.89640	0.36700	0.10780	0.08040	0.08090	0.08000	0.86660	0.87360	0.87310	0.86280	0.33760	0.13370	0.80590	0.10110	0.08280	0.08000	0.07940	0.07920	0.85450	0.86090	0.86510	0.58300	0.21920	0.12720	0.84140	0.07990	0.08060	0.07930	0.07800	0.07910	0.85300	0.87780	0.85920	0.38720	0.14700	0.10500	0.74990	0.08430	0.08270	0.08100	0.08220	0.08070	0.60220	0.71380	0.44340	0.12210	0.09960	0.09630	0.77240	0.07920	0.08120	0.07910	0.08100	0.07930	0.74800	0.75820	0.45570	0.12070	0.09250	0.09560	0.06640	0.06560	0.06540	0.06640	0.06600	0.06560	0.06560	0.06430	0.06560	0.06600	0.06560	0.06620	0.06630	0.06540	0.06550	0.06570	0.06600	0.06630	0.06540	0.06560	0.06630	0.06600	0.06660	0.06640
74=12:03:32	65621	301	0.93720	0.88570	0.89970	0.85940	0.84830	0.77260	0.95420	0.96750	0.93500	0.89620	0.88850	0.87570	0.89850	0.45290	0.11490	0.08220	0.08130	0.08000	0.85810	0.88850	0.86200	0.88160	0.35840	0.13670	0.82140	0.10250	0.08330	0.08010	0.08070	0.07940	0.85780	0.85460	0.88060	0.61260	0.23140	0.13050	0.83760	0.08010	0.08140	0.07890	0.07910	0.07940	0.85300	0.89080	0.84850	0.41790	0.15000	0.10550	0.74350	0.08620	0.08230	0.08050	0.08230	0.08060	0.62780	0.73210	0.46650	0.12380	0.10040	0.09790	0.78770	0.07990	0.08090	0.07940	0.08130	0.07920	0.75900	0.74590	0.48390	0.12330	0.09360	0.09560	0.06650	0.06580	0.06550	0.06680	0.06610	0.06560	0.06530	0.06550	0.06620	0.06640	0.06600	0.06640	0.06610	0.06550	0.06590	0.06580	0.06660	0.06620	0.06570	0.06560	0.06590	0.06640	0.06690	0.06680
75=12:18:14	66503	298	0.94330	0.88570	0.90530	0.86900	0.85390	0.77490	0.95550	0.96800	0.94140	0.88590	0.90560	0.87280	0.90090	0.51470	0.12330	0.08130	0.08030	0.07910	0.86640	0.88350	0.86790	0.88190	0.38640	0.13790	0.82760	0.10570	0.08180	0.07970	0.08060	0.07810	0.85700	0.86090	0.87910	0.65130	0.24470	0.13230	0.84600	0.08000	0.08150	0.07860	0.07880	0.07840	0.85930	0.89320	0.86160	0.44010	0.15390	0.10310	0.74910	0.08600	0.08080	0.07970	0.08050	0.07910	0.64320	0.73770	0.48160	0.12430	0.10170	0.09720	0.78800	0.07880	0.07900	0.07860	0.08000	0.07840	0.75930	0.75420	0.50520	0.12480	0.09220	0.09600	0.06570	0.06490	0.06460	0.06560	0.06530	0.06460	0.06400	0.06440	0.06490	0.06500	0.06480	0.06510	0.06480	0.06480	0.06470	0.06480	0.06550	0.06550	0.06490	0.06470	0.06550	0.06570	0.06550	0.06570
76=12:32:56	67385	298	0.92880	0.89740	0.93000	0.88690	0.86330	0.78240	0.96190	0.97290	0.94000	0.89220	0.90970	0.87710	0.90970	0.55300	0.14030	0.08120	0.08120	0.07970	0.86980	0.88310	0.87310	0.88660	0.41980	0.14500	0.84850	0.11300	0.08350	0.08000	0.08020	0.07880	0.85930	0.86670	0.89280	0.69750	0.25830	0.13370	0.84290	0.08110	0.08070	0.07800	0.07860	0.07940	0.85910	0.90710	0.86870	0.47200	0.15740	0.10490	0.75810	0.08320	0.08190	0.08050	0.08200	0.07940	0.66570	0.73550	0.50180	0.12730	0.10110	0.09660	0.79140	0.07870	0.07950	0.07810	0.07930	0.07840	0.76640	0.76250	0.52950	0.12760	0.09390	0.09580	0.06630	0.06510	0.06500	0.06470	0.06520	0.06490	0.06560	0.06470	0.06530	0.06570	0.06510	0.06530	0.06540	0.06450	0.06520	0.06520	0.06570	0.06650	0.06500	0.06460	0.06540	0.06520	0.06600	0.06600
77=12:47:38	68267	298	0.93610	0.90100	0.93520	0.88120	0.86410	0.78220	0.96420	0.96830	0.93170	0.89330	0.89900	0.86490	0.90600	0.58080	0.16220	0.08100	0.08200	0.08010	0.86290	0.89110	0.86650	0.89570	0.45400	0.14560	0.84490	0.11900	0.08220	0.07930	0.08080	0.07830	0.85790	0.85840	0.90230	0.72250	0.27990	0.14020	0.84610	0.08040	0.08060	0.07830	0.07770	0.07890	0.85650	0.91260	0.85550	0.50900	0.16310	0.10500	0.76180	0.08250	0.08490	0.08180	0.08190	0.07900	0.68400	0.72610	0.52520	0.12900	0.10180	0.09790	0.78440	0.07880	0.07940	0.07850	0.07960	0.07870	0.77180	0.76340	0.54900	0.12880	0.09480	0.09440	0.06620	0.06520	0.06460	0.06510	0.06470	0.06460	0.06510	0.06420	0.06520	0.06490	0.06520	0.06510	0.06450	0.06500	0.06500	0.06510	0.06470	0.06600	0.06440	0.06470	0.06570	0.06550	0.06540	0.06530
78=13:02:20	69149	298	0.93950	0.88830	0.93100	0.89390	0.87160	0.77920	0.95660	0.97080	0.93870	0.89180	0.90030	0.88020	0.90640	0.59620	0.18850	0.08080	0.08160	0.07960	0.86720	0.88840	0.87550	0.90370	0.48430	0.15260	0.86520	0.12350	0.08190	0.08040	0.08150	0.07720	0.86080	0.86570	0.91190	0.76860	0.29540	0.13730	0.84520	0.08060	0.08030	0.07760	0.08160	0.08140	0.86030	0.92700	0.86500	0.53720	0.16980	0.10470	0.74840	0.07980	0.08260	0.07880	0.08260	0.07850	0.70570	0.73400	0.54350	0.12700	0.10170	0.09750	0.79870	0.07780	0.07800	0.07800	0.07890	0.07790	0.77710	0.76500	0.57440	0.13310	0.09480	0.09490	0.06590	0.06450	0.06470	0.06540	0.06480	0.06470	0.06480	0.06390	0.06430	0.06510	0.06480	0.06490	0.06500	0.06500	0.06480	0.06430	0.06530	0.06590	0.06480	0.06420	0.06530	0.06530	0.06580	0.06500
79=13:17:02	70031	298	0.92720	0.89130	0.94420	0.91060	0.87400	0.78060	0.95230	0.96990	0.93890	0.88610	0.90640	0.88330	0.90810	0.59700	0.22830	0.08170	0.08180	0.07890	0.86650	0.87490	0.87890	0.89670	0.51380	0.15750	0.87930	0.12980	0.08260	0.07960	0.08130	0.07800	0.85850	0.86730	0.91470	0.80840	0.31060	0.14080	0.84590	0.08010	0.08000	0.07780	0.07660	0.07870	0.85670	0.93380	0.86920	0.56720	0.17640	0.10560	0.75490	0.08110	0.08190	0.07950	0.08020	0.07850	0.71710	0.73140	0.56420	0.13040	0.10200	0.09840	0.79930	0.07800	0.07810	0.07750	0.07940	0.07770	0.77740	0.77180	0.58870	0.13380	0.09290	0.09430	0.06610	0.06480	0.06460	0.06530	0.06490	0.06440	0.06490	0.06470	0.06530	0.06530	0.06500	0.06500	0.06510	0.06490	0.06460	0.06490	0.06550	0.06600	0.06460	0.06460	0.06520	0.06550	0.06580	0.06510
80=13:31:44	70913	298	0.93310	0.88750	0.95070	0.91250	0.88490	0.78100	0.96390	0.97780	0.94270	0.90000	0.90100	0.88730	0.91060	0.61300	0.30720	0.08260	0.08320	0.08120	0.86360	0.89160	0.87050	0.91420	0.55060	0.16360	0.89110	0.14560	0.08420	0.08160	0.08280	0.07930	0.86490	0.86840	0.93690	0.82770	0.33430	0.14710	0.84710	0.08320	0.08010	0.07930	0.07830	0.08000	0.85770	0.95270	0.86350	0.61510	0.18540	0.10690	0.76010	0.08150	0.08040	0.08040	0.08120	0.07990	0.72510	0.73950	0.58700	0.13470	0.10380	0.09940	0.80310	0.07910	0.07980	0.07860	0.07950	0.07820	0.79430	0.77370	0.62560	0.13850	0.09500	0.09600	0.06730	0.06580	0.06530	0.06640	0.06570	0.06610	0.06620	0.06570	0.06610	0.06620	0.06640	0.06650	0.06640	0.06550	0.06590	0.06620	0.06620	0.06680	0.06570	0.06500	0.06590	0.06610	0.06670	0.06670
81=13:46:26	71795	301	0.92890	0.89210	0.95990	0.91980	0.88610	0.78270	0.95790	0.97990	0.93260	0.90500	0.89570	0.90660	0.90950	0.61640	0.41500	0.08430	0.08410	0.08140	0.86260	0.88680	0.87770	0.91370	0.60110	0.17210	0.89900	0.16250	0.08670	0.08180	0.08400	0.07990	0.86170	0.86520	0.94180	0.83560	0.35790	0.15190	0.84830	0.08460	0.08310	0.07900	0.08150	0.08320	0.85620	0.96600	0.86390	0.65430	0.19420	0.10840	0.75770	0.08210	0.08170	0.08260	0.08110	0.08020	0.72250	0.74080	0.61150	0.13640	0.10550	0.10050	0.80520	0.07930	0.07970	0.07890	0.08040	0.07780	0.79600	0.78490	0.63410	0.14230	0.09750	0.09820	0.06770	0.06600	0.06610	0.06700	0.06680	0.06610	0.06690	0.06610	0.06640	0.06680	0.06620	0.06700	0.06630	0.06610	0.06640	0.06640	0.06720	0.06740	0.06640	0.06630	0.06650	0.06710	0.06740	0.06680
82=14:01:08	72677	298	0.94470	0.89810	0.94890	0.90810	0.87940	0.78270	0.95540	0.98320	0.93490	0.90380	0.90680	0.90160	0.90610	0.61880	0.48390	0.08400	0.08410	0.08080	0.86530	0.87700	0.88910	0.90600	0.63700	0.17810	0.89510	0.17300	0.08390	0.07970	0.08320	0.07900	0.86660	0.86900	0.94310	0.83790	0.38010	0.15330	0.85550	0.08450	0.08060	0.07830	0.07770	0.07910	0.85670	0.97190	0.86790	0.68500	0.20280	0.11020	0.76260	0.08260	0.08050	0.08020	0.08100	0.08030	0.72500	0.73940	0.63860	0.13830	0.10550	0.10040	0.80010	0.07840	0.07820	0.07860	0.07930	0.07800	0.79230	0.79000	0.65190	0.14380	0.09640	0.09610	0.06650	0.06520	0.06500	0.06630	0.06560	0.06550	0.06600	0.06500	0.06570	0.06590	0.06600	0.06580	0.06620	0.06580	0.06580	0.06590	0.06640	0.06580	0.06520	0.06490	0.06620	0.06630	0.06670	0.06650
83=14:15:50	73559	298	0.93650	0.90650	0.96250	0.92260	0.88020	0.78280	0.96610	0.97890	0.93670	0.89580	0.91260	0.89120	0.90970	0.62380	0.53680	0.08430	0.08480	0.08060	0.87000	0.88320	0.88050	0.92890	0.67420	0.18160	0.90620	0.19690	0.08500	0.08010	0.08280	0.07880	0.86210	0.87450	0.95760	0.83780	0.41110	0.15880	0.85740	0.08670	0.08110	0.07910	0.07760	0.07900	0.86350	0.97400	0.88240	0.72530	0.21390	0.10960	0.76770	0.07920	0.08010	0.08050	0.07950	0.07810	0.72510	0.74050	0.65650	0.14160	0.10590	0.09860	0.80450	0.07850	0.07880	0.07870	0.07920	0.07810	0.81020	0.79810	0.68650	0.14720	0.09680	0.09680	0.06660	0.06580	0.06550	0.06580	0.06600	0.06590	0.06580	0.06530	0.06560	0.06560	0.06540	0.06550	0.06560	0.06510	0.06520	0.06530	0.06600	0.06670	0.06540	0.06530	0.06590	0.06510	0.06660	0.06670
84=14:30:32	74441	301	0.94000	0.90200	0.96270	0.91530	0.88680	0.78240	0.96320	0.97360	0.94080	0.89660	0.90340	0.89560	0.91070	0.63610	0.56590	0.08610	0.08480	0.08100	0.86460	0.89060	0.87650	0.94690	0.71110	0.18850	0.91320	0.23710	0.08610	0.08020	0.08410	0.07850	0.86940	0.87290	0.96860	0.83070	0.44030	0.16440	0.85720	0.08760	0.07940	0.07780	0.07710	0.07860	0.86490	0.99170	0.87300	0.76180	0.22380	0.10920	0.77220	0.08200	0.08020	0.07870	0.08140	0.08090	0.72390	0.74710	0.68320	0.14520	0.10730	0.10080	0.80130	0.07870	0.07860	0.07860	0.07810	0.07750	0.81970	0.80010	0.71250	0.15010	0.09830	0.09630	0.06650	0.06540	0.06510	0.06480	0.06520	0.06500	0.06510	0.06430	0.06510	0.06510	0.06510	0.06520	0.06540	0.06530	0.06520	0.06550	0.06550	0.06610	0.06520	0.06410	0.06520	0.06550	0.06600	0.06580
85=14:55:52	75960	298	0.93530	0.89700	0.96220	0.92680	0.89250	0.78940	0.96120	0.97730	0.94370	0.89770	0.90230	0.89340	0.91270	0.63550	0.58430	0.08800	0.08810	0.08260	0.86520	0.88670	0.87760	0.94380	0.77810	0.20630	0.93610	0.31170	0.08900	0.08180	0.08530	0.07980	0.86740	0.87280	0.98060	0.83750	0.48770	0.17100	0.85770	0.09160	0.08140	0.07890	0.07730	0.07860	0.86320	1.00670	0.87320	0.80840	0.24270	0.11210	0.77600	0.07940	0.08040	0.08010	0.08020	0.08050	0.73340	0.74930	0.71610	0.14930	0.10800	0.10080	0.80670	0.07840	0.07820	0.07860	0.07860	0.07690	0.82480	0.80580	0.71500	0.15700	0.09990	0.09740	0.06670	0.06590	0.06490	0.06620	0.06590	0.06560	0.06580	0.06520	0.06580	0.06590	0.06460	0.06580	0.06560	0.06530	0.06560	0.06580	0.06620	0.06680	0.06540	0.06530	0.06570	0.06580	0.06650	0.06620
86=15:10:39	76847	301	0.94390	0.89600	0.96390	0.92510	0.89580	0.78760	0.96170	0.97420	0.94100	0.88940	0.92210	0.88950	0.91380	0.64080	0.59540	0.09000	0.08980	0.08130	0.86590	0.88950	0.88450	0.95540	0.81780	0.21700	0.95170	0.36850	0.09060	0.08080	0.08690	0.07920	0.86470	0.87330	0.99060	0.84190	0.52020	0.17930	0.85670	0.09360	0.08120	0.07980	0.07730	0.07880	0.86210	1.01690	0.87920	0.80950	0.25950	0.11320	0.77230	0.08290	0.08210	0.07910	0.07970	0.07890	0.74050	0.75000	0.72780	0.15510	0.10930	0.10300	0.80700	0.07860	0.07770	0.07830	0.07840	0.07750	0.83410	0.80610	0.71810	0.16030	0.10120	0.09770	0.06650	0.06550	0.06470	0.06590	0.06540	0.06430	0.06540	0.06490	0.06590	0.06570	0.06530	0.06590	0.06570	0.06500	0.06580	0.06580	0.06600	0.06650	0.06470	0.06500	0.06560	0.06570	0.06660	0.06560
87=15:25:21	77730	301	0.93370	0.88890	0.96040	0.92570	0.89040	0.78230	0.95230	0.96680	0.93070	0.89370	0.90190	0.89010	0.91490	0.64390	0.60100	0.09330	0.09100	0.08220	0.86320	0.88500	0.87560	0.96490	0.83150	0.22900	0.95980	0.42990	0.09530	0.08090	0.08560	0.07860	0.86600	0.87560	1.00160	0.84740	0.55900	0.18530	0.85810	0.09840	0.08080	0.07900	0.07930	0.07970	0.86290	1.02740	0.87630	0.80530	0.27040	0.11540	0.77890	0.07870	0.07960	0.07800	0.07880	0.07910	0.73930	0.75270	0.73090	0.15640	0.11010	0.10140	0.81500	0.07810	0.07830	0.07790	0.07740	0.07660	0.84680	0.80600	0.72110	0.16430	0.10100	0.09750	0.06530	0.06530	0.06440	0.06520	0.06530	0.06540	0.06530	0.06490	0.06510	0.06540	0.06520	0.06520	0.06510	0.06490	0.06480	0.06490	0.06580	0.06620	0.06500	0.06480	0.06500	0.06540	0.06650	0.06640
88=15:40:08	78617	298	0.93800	0.89380	0.96770	0.92980	0.89590	0.78920	0.96260	0.97980	0.93930	0.90820	0.90340	0.89850	0.91140	0.64460	0.59970	0.09510	0.09530	0.08240	0.86070	0.89100	0.87710	0.97760	0.85060	0.24090	0.96300	0.46840	0.09750	0.08090	0.08570	0.07840	0.86970	0.87820	1.01770	0.85290	0.59780	0.19430	0.85470	0.10260	0.08180	0.08010	0.07860	0.07880	0.85850	1.04640	0.87590	0.81020	0.28710	0.11670	0.78420	0.08270	0.07910	0.07750	0.07910	0.07880	0.74680	0.75770	0.73390	0.16300	0.11160	0.10420	0.81270	0.07870	0.07850	0.07740	0.07800	0.07780	0.85940	0.81120	0.72190	0.16830	0.10310	0.10060	0.06660	0.06520	0.06510	0.06560	0.06580	0.06560	0.06530	0.06510	0.06510	0.06640	0.06540	0.06550	0.06570	0.06560	0.06510	0.06470	0.06600	0.06650	0.06550	0.06530	0.06580	0.06630	0.06630	0.06630
89=15:54:54	79503	298	0.93810	0.89810	0.96920	0.93260	0.89720	0.78690	0.95890	0.97440	0.93360	0.89730	0.90850	0.88470	0.91650	0.65110	0.60930	0.09690	0.09980	0.08260	0.86910	0.89160	0.87850	0.99010	0.85440	0.25540	0.97920	0.50940	0.10290	0.08110	0.08590	0.07940	0.86580	0.87810	1.01690	0.85030	0.64010	0.20090	0.85940	0.10790	0.08150	0.08000	0.07690	0.07830	0.86560	1.05370	0.88180	0.81150	0.30530	0.11560	0.77450	0.07750	0.07810	0.07720	0.08050	0.07780	0.74790	0.75850	0.72310	0.16390	0.11370	0.10390	0.81540	0.07860	0.07710	0.07710	0.07760	0.07630	0.86690	0.81460	0.72770	0.17210	0.10360	0.09830	0.06600	0.06490	0.06400	0.06500	0.06490	0.06470	0.06450	0.06450	0.06500	0.06450	0.06380	0.06480	0.06460	0.06450	0.06450	0.06450	0.06510	0.06550	0.06420	0.06440	0.06500	0.06450	0.06530	0.06520
90=16:09:40	80388	301	0.93200	0.88860	0.96470	0.92860	0.89770	0.78700	0.95830	0.97080	0.93930	0.89530	0.90220	0.88550	0.91580	0.65400	0.60960	0.10190	0.10440	0.08270	0.86350	0.89120	0.87990	0.99800	0.85040	0.27350	0.99850	0.52290	0.10650	0.08270	0.08620	0.07940	0.86770	0.87830	1.03770	0.85240	0.67890	0.20920	0.85880	0.11430	0.08090	0.07970	0.07770	0.07900	0.86360	1.06500	0.88240	0.81800	0.32610	0.12080	0.78800	0.07890	0.07820	0.07710	0.07960	0.07810	0.75360	0.76140	0.72840	0.16900	0.11340	0.10510	0.81490	0.07760	0.07730	0.07640	0.07710	0.07580	0.87860	0.81270	0.73310	0.17790	0.10560	0.09880	0.06580	0.06540	0.06420	0.06520	0.06410	0.06490	0.06500	0.06430	0.06500	0.06530	0.06480	0.06500	0.06520	0.06460	0.06480	0.06500	0.06570	0.06550	0.06420	0.06410	0.06520	0.06490	0.06570	0.06540
91=16:24:22	81270	301	0.93180	0.88720	0.96470	0.93160	0.89830	0.78570	0.94820	0.96660	0.92950	0.89520	0.90320	0.89500	0.91530	0.65090	0.62000	0.10690	0.11340	0.08420	0.86250	0.88980	0.87480	1.00980	0.85240	0.28690	1.00850	0.53850	0.11460	0.08200	0.08580	0.07840	0.86410	0.87610	1.04930	0.85210	0.71950	0.21950	0.85710	0.12280	0.08150	0.08070	0.07950	0.07920	0.86070	1.08150	0.87920	0.82580	0.34370	0.12250	0.78230	0.08040	0.07880	0.07670	0.07940	0.07820	0.75800	0.76370	0.73280	0.17500	0.11590	0.10670	0.81570	0.07810	0.07700	0.07690	0.07680	0.07660	0.89040	0.81490	0.73280	0.18380	0.10760	0.10110	0.06620	0.06530	0.06430	0.06530	0.06510	0.06520	0.06510	0.06440	0.06440	0.06540	0.06520	0.06530	0.06510	0.06530	0.06440	0.06450	0.06580	0.06610	0.06500	0.06450	0.06590	0.06540	0.06590	0.06570
92=16:39:05	82153	303	0.93270	0.88790	0.96620	0.93110	0.89760	0.78790	0.95560	0.97200	0.93680	0.88950	0.90500	0.88920	0.91300	0.65250	0.61930	0.11170	0.12470	0.08420	0.86320	0.88460	0.87480	1.01390	0.85030	0.29810	1.01910	0.54330	0.12180	0.08230	0.08600	0.07890	0.86710	0.87990	1.05960	0.85410	0.75530	0.23120	0.85870	0.13030	0.08150	0.08070	0.07730	0.07870	0.86240	1.08530	0.88190	0.82000	0.36680	0.12250	0.78410	0.08040	0.07940	0.07680	0.07790	0.07810	0.76430	0.76440	0.73140	0.18000	0.11690	0.10770	0.81520	0.07800	0.07610	0.07660	0.07790	0.07590	0.89860	0.81790	0.73380	0.18600	0.10770	0.10050	0.06590	0.06500	0.06450	0.06500	0.06490	0.06380	0.06510	0.06400	0.06500	0.06490	0.06490	0.06470	0.06470	0.06450	0.06410	0.06480	0.06530	0.06530	0.06410	0.06460	0.06500	0.06510	0.06540	0.06560
93=16:53:51	83040	306	0.93430	0.89300	0.97180	0.93920	0.90270	0.79090	0.95700	0.97940	0.93360	0.90280	0.90700	0.91280	0.91270	0.66280	0.62790	0.12290	0.14160	0.08640	0.86450	0.88220	0.88960	1.02000	0.86850	0.32280	1.02620	0.55740	0.13520	0.08340	0.08610	0.07930	0.86880	0.88130	1.06940	0.86730	0.79310	0.24550	0.85910	0.14200	0.08220	0.08240	0.08760	0.09090	0.85990	1.10770	0.88390	0.83230	0.39490	0.12470	0.78390	0.07940	0.07840	0.07690	0.07790	0.07910	0.77510	0.76410	0.74780	0.18450	0.12040	0.10820	0.81920	0.07810	0.08120	0.07680	0.08290	0.07670	0.90890	0.82630	0.73330	0.19420	0.11010	0.10360	0.06600	0.06540	0.06490	0.06580	0.06500	0.06560	0.06520	0.06470	0.06510	0.06580	0.06530	0.06560	0.06530	0.06500	0.06570	0.06430	0.06560	0.06660	0.06540	0.06450	0.06580	0.06560	0.06630	0.06540
94=17:08:37	83925	306	0.93120	0.89310	0.96820	0.93470	0.89910	0.78670	0.95260	0.96990	0.93170	0.89510	0.89940	0.90520	0.91300	0.66440	0.63580	0.13100	0.16390	0.08830	0.86390	0.88000	0.88480	1.03030	0.86650	0.34160	1.04610	0.56080	0.15240	0.08380	0.08690	0.07990	0.86440	0.87380	1.07810	0.86090	0.82010	0.25460	0.85750	0.15590	0.08210	0.08130	0.08090	0.08280	0.85420	1.11910	0.87380	0.82850	0.41120	0.12500	0.78360	0.08030	0.07800	0.07630	0.07760	0.07870	0.77430	0.76150	0.74880	0.18730	0.12220	0.10850	0.81430	0.07920	0.07710	0.07680	0.07580	0.07570	0.91320	0.82430	0.72950	0.19800	0.11120	0.10040	0.06540	0.06400	0.06360	0.06350	0.06420	0.06390	0.06420	0.06410	0.06450	0.06420	0.06420	0.06450	0.06430	0.06380	0.06390	0.06400	0.06440	0.06510	0.06410	0.06360	0.06400	0.06470	0.06490	0.06470
95=17:23:23	84811	306	0.92970	0.89590	0.97090	0.93730	0.90090	0.78780	0.95850	0.97920	0.93270	0.90480	0.90640	0.91260	0.91640	0.66720	0.64380	0.14180	0.19670	0.09130	0.87270	0.88350	0.89070	1.04770	0.88020	0.36970	1.05280	0.57270	0.16620	0.08520	0.08710	0.08040	0.86490	0.88270	1.08760	0.87660	0.83360	0.26980	0.86050	0.16880	0.08370	0.08070	0.08660	0.08020	0.85890	1.13020	0.88600	0.83190	0.45100	0.12940	0.78220	0.07920	0.07960	0.07750	0.07810	0.07840	0.78380	0.76790	0.74580	0.19790	0.12600	0.11130	0.81530	0.07900	0.07680	0.07770	0.07770	0.07610	0.93100	0.83220	0.73800	0.20850	0.11470	0.10550	0.06620	0.06530	0.06660	0.06530	0.06530	0.06490	0.06520	0.06510	0.06470	0.06490	0.06470	0.06530	0.06550	0.06520	0.06410	0.06510	0.06560	0.06600	0.06500	0.06500	0.06590	0.06590	0.06620	0.06580
