# Supplementary material for: Systematic Prediction of Antifungal Drug Synergy by Chemogenomic Screening in Saccharomyces cerevisiae
Source: Front Fungal Biol. 2021 Jul 2;2:683414. doi: 10.3389/ffunb.2021.683414 (PMC10512392; doi:10.3389/ffunb.2021.683414)
Supplement: Supplementary file 1 [file Data_Sheet_1.ZIP › Supplementary data/Sypplementary_data_1_(Drug_synergy_assays)/Mic_VS_Cer & Mic_VS_Met_ps1_A_96_T_11.txt]

[config file info]
last_write=07:05:13_15:27:07
last write=07:05:14_12:03:04
[Run_Parameters]
Instrument=Tecan_11
Ini_Names=Read_Reps,Delid,Save_Data_File,Start_Time_Now
barcode_drug_plate=201401
user=asmith
Plate_Size=96
Plate_Type=NUN96ft.pdf
Samples_to_Run=6
Overlay_Size=48
Drug_Plate=none
Plate_Quarter=none
run_ID=none
run_plate_repeat=1
Read_Reps=95
Read_Modes=Absorbance
Read_Flor_Every=2
Max_Delta_OD=0.500000
Well_By_Row_Col=none
Reorder_Map=Order_Strings_Not,0
Tip_Vol=200
OD_to_Innoc=0.100,0.100,0.380,0.380,0.380,0.380,0.760,0.760,0.100,0.100,0.380,0.380,0.380,0.380,0.760,0.760,0.100,0.100,0.380,0.380,0.380,0.380,0.760,0.760,0.100,0.100,0.380,0.380,0.380,0.380,0.760,0.760,0.100,0.100,0.380,0.380,0.380,0.380,0.760,0.760,0.100,0.100,0.380,0.380,0.380,0.380,0.760,0.760
Absorption_Max=.3
OD_to_Save=0.100,0.100,0.380,0.380,0.380,0.380,0.760,0.760,0.100,0.100,0.380,0.380,0.380,0.380,0.760,0.760,0.100,0.100,0.380,0.380,0.380,0.380,0.760,0.760,0.100,0.100,0.380,0.380,0.380,0.380,0.760,0.760,0.100,0.100,0.380,0.380,0.380,0.380,0.760,0.760,0.100,0.100,0.380,0.380,0.380,0.380,0.760,0.760
OD_to_Dilute=0.100
Save_Sample_Vol=180
Save_Sample_Reps=2
Innoc_Vol=184,184,46,46,46,46,0,0,184,184,46,46,46,46,0,0,184,184,46,46,46,46,0,0,184,184,46,46,46,46,0,0,184,184,46,46,46,46,0,0,184,184,46,46,46,46,0,0
Dilute_Vol=23,23,23,23,23,23,23,23,23,23,23,23,23,23,23,23,23,23,23,23,23,23,23,23,23,23,23,23,23,23,23,23,23,23,23,23,23,23,23,23,23,23,23,23,23,23,23,23
Save_Vol=800,800,800,800,800,800,800,800,800,800,800,800,800,800,800,800,800,800,800,800,800,800,800,800,800,800,800,800,800,800,800,800,800,800,800,800,800,800,800,800,800,800,800,800,800,800,800,800
Reference_Vol=100,100,100,100,100,100,100,100,100,100,100,100,100,100,100,100,100,100,100,100,100,100,100,100,100,100,100,100,100,100,100,100,100,100,100,100,100,100,100,100,100,100,100,100,100,100,100,100,100,100,100,100,100,100,100,100,100,100,100,100,100,100,100,100,100,100,100,100,100,100,100,100,100,100,100,100,100,100,100,100,100,100,100,100,100,100,100,100,100,100,100,100,100,100,100,100
Read_to_Innoc=20,20,20,20,20,20,20,20,20,20,20,20,20,20,20,20,20,20,20,20,20,20,20,20,20,20,20,20,20,20,20,20,20,20,20,20,20,20,20,20,20,20,20,20,20,20,20,20
Read_to_Dilute=26,26,26,26,26,26,26,26,26,26,26,26,26,26,26,26,26,26,26,26,26,26,26,26,26,26,26,26,26,26,26,26,26,26,26,26,26,26,26,26,26,26,26,26,26,26,26,26
Read_to_Save=20,20,20,20,20,20,20,20,20,20,20,20,20,20,20,20,20,20,20,20,20,20,20,20,20,20,20,20,20,20,20,20,20,20,20,20,20,20,20,20,20,20,20,20,20,20,20,20
Innoc_Target_Map=1,2,3,4,5,6,7,8,9,10,11,12,13,14,15,16,17,18,19,20,21,22,23,24,25,26,27,28,29,30,31,32,33,34,35,36,37,38,39,40,41,42,43,44,45,46,47,48
Pipet_Trigger=OD_Save_Innoc
Pipet_Volume_Adj=Con_OD_Save
Delid=no
Pre_Init=yes
Talk_To_ProMax=no
Time_Out_Time=1050
Wait_While_Busy=yes
Idle_Time=2
Screen_Run_Type=pre_screen_1
Spect_Protocol=15m
Spec_Run_File=GG_PB_Voyage.pda
Spec_Assay_File=Yeast_Growth_15m
Save_Data_File=13_05_07_MicvsCer_MicvsMet_ps1_A_96_T_11.txt
Working_Dir=C%3A\\Users\\Growth_Data
Run_Control_Dir=C%3A\\Users\\Yeast_Run_Files
Tracking_Dir=""
Track_File=201401_data_track.txt
Save_Run_Data_Flag=yes
Set_Incubator_Temp=30.0
Base_Line_Flag=atstart_minimum
Pipet_Cycles_Before_Save=20
Time_Point_Save=wellmap
Innoc_Direction=down
Wells_In_Use=111111111111111111111111111111111111111111111111
Save_Sample_Map=111111001111110011111100111111001111110011111100
Sections_to_Run=0
Rows_per_Section=8
Start_Sections_Row=1
MultiProbe_Run_File=MJP_Innoc_Save_Tecan_11_Falcon_AD.MPT
Multiprobe_Run_Dialogue=yes
Comments=no%20comment
Target_Temp=300
Temp_Control=On
Delta_Temp=10
ReadMode=Absorbance,Bottom
ExcitationFilter=340,340
EmissionFilter=535,465
MeasurementFilter=595
ReadsPerWellNumber=1,1
ShakeDuration=800,0
GainMode=Manual
PdfName=NUN96ft.pdf
Gain=50
Add_Drug_Map=1,1,1,1,1,1,1,1,1,1,1,1,1,1,1,1,1,1,1,1,1,1,1,1,1,1,1,1,1,1,1,1,1,1,1,1,1,1,1,1,1,1,1,1,1,1,1,1
Add_Drug_Vol=7,7,7,7,7,7,7,7,7,7,7,7,7,7,7,7,7,7,7,7,7,7,7,7,7,7,7,7,7,7,7,7,7,7,7,7,7,7,7,7,7,7,7,7,7,7,7,7
Innoc_Map=111011101110111011101110111011101110111011101110111011101110111011101110111011101110111011101110
Dilute_Map=111111111111111111111111111111111111111111111111111111111111111111111111111111111111111111111111
data_file_name=iS_1_48.txt
barcode=""
Hit_Call_Threshold=1.000000
Reference_Well=A01
WT_Ref_Well=0
Project_Name=test
Pipet_Gens_Point=5.00,10.0,15.0,20.0,5.00,10.0,15.0,20.0,5.00,10.0,15.0,20.0,5.00,10.0,15.0,20.0,5.00,10.0,15.0,20.0,5.00,10.0,15.0,20.0,5.00,10.0,15.0,20.0,5.00,10.0,15.0,20.0,5.00,10.0,15.0,20.0,5.00,10.0,15.0,20.0,5.00,10.0,15.0,20.0,5.00,10.0,15.0,20.0,,,
Shake_Divisor=1
data_handling=file_&_DB_&_auto_analysis
time_frm_freezer=-1.00
gens_frm_freezer=-1.00
Well_Vol=100
Parent_ID=""
Units=%
Quarter=A
media_name=ypd
Save_Mode=one_to_one
Consolidate_Save_Map=1,2,3,4,5,6,7,8,9,10,11,12,13,14,15,16,17,18,19,20,21,22,23,24,25,26,27,28,29,30,31,32,33,34,35,36,37,38,39,40,41,42,43,44,45,46,47,48
Add_Drug_at_Start_Map=000000000000000000000000000000000000000000000000000
Add_Drug_Labware=add_drug_48
Max_Dynam_OD_Change=0.05
Reads_After_Pipet=1
Ref_Type=single_ref
Read_to_Add_Drug_at_Start=0
Send_Email_at_Pipet=no_email
Strain_Name=""
Media=ypd
drug_vol=2.00
Drug_Name=""
Drug_Conc=2
Innoc_Conc=0.06250
Strain_Plate=none
ShakeIntensity=High
ShakeMode=Orbital
NumberOfFlashes=1
PartOfPlate=0
MovePlateOutAfterMeasurement=0
IntegrationLagTime=0
IntegrationTime=100
DelayMoveFlashFluorescence=0
run_platerepeat=1
[Drug_Data]
Drug_Plate=none
Strain_Plate=none
Media=ypd
Drug_Name=ud,ud,ud,ud,ud,ud,ud,ud,ud,ud,ud,ud,ud,ud,ud,ud,ud,ud,ud,ud,ud,ud,ud,ud,ud,ud,ud,ud,ud,ud,ud,ud,ud,ud,ud,ud,ud,ud,ud,ud,ud,ud,ud,ud,ud,ud,ud,ud,ud,ud,ud,ud,ud,ud,ud,ud,ud,ud,ud,ud,ud,ud,ud,ud,ud,ud,ud,ud,ud,ud,ud,ud,ud,ud,ud,ud,ud,ud,ud,ud,ud,ud,ud,ud,ud,ud,ud,ud,ud,ud,ud,ud,ud,ud,ud,ud
Strain_Name=ud
Drug_Conc=""
Innoc_Conc=0.06250,0.06250,0.06250,0.06250,0.06250,0.06250,0.06250,0.06250,0.06250,0.06250,0.06250,0.06250,0.06250,0.06250,0.06250,0.06250,0.06250,0.06250,0.06250,0.06250,0.06250,0.06250,0.06250,0.06250,0.06250,0.06250,0.06250,0.06250,0.06250,0.06250,0.06250,0.06250,0.06250,0.06250,0.06250,0.06250,0.06250,0.06250,0.06250,0.06250,0.06250,0.06250,0.06250,0.06250,0.06250,0.06250,0.06250,0.06250,0.06250,0.06250,0.06250,0.06250,0.06250,0.06250,0.06250,0.06250,0.06250,0.06250,0.06250,0.06250,0.06250,0.06250,0.06250,0.06250,0.06250,0.06250,0.06250,0.06250,0.06250,0.06250,0.06250,0.06250,0.06250,0.06250,0.06250,0.06250,0.06250,0.06250,0.06250,0.06250,0.06250,0.06250,0.06250,0.06250,0.06250,0.06250,0.06250,0.06250,0.06250,0.06250,0.06250,0.06250,0.06250,0.06250,0.06250,0.06250
Run_ID=none
Plate_Quarter=A
Units=%,%,%,%,%,%,%,%,%,%,%,%,%,%,%,%,%,%,%,%,%,%,%,%,%,%,%,%,%,%,%,%,%,%,%,%,%,%,%,%,%,%,%,%,%,%,%,%,%,%,%,%,%,%,%,%,%,%,%,%,%,%,%,%,%,%,%,%,%,%,%,%,%,%,%,%,%,%,%,%,%,%,%,%,%,%,%,%,%,%,%,%,%,%,%,%
Parent_ID=""
Project_Name=test
Strain_Backgrnd=0,0,0,0,0,0,0,0,0,0,0,0,0,0,0,0,0,0,0,0,0,0,0,0,0,0,0,0,0,0,0,0,0,0,0,0,0,0,0,0,0,0,0,0,0,0,0,0,0,0,0,0,0,0,0,0,0,0,0,0,0,0,0,0,0,0,0,0,0,0,0,0,0,0,0,0,0,0,0,0,0,0,0,0,0,0,0,0,0,0,0,0,0,0,0,0
Well_Vol=100,100,100,100,100,100,100,100,100,100,100,100,100,100,100,100,100,100,100,100,100,100,100,100,100,100,100,100,100,100,100,100,100,100,100,100,100,100,100,100,100,100,100,100,100,100,100,100,100,100,100,100,100,100,100,100,100,100,100,100,100,100,100,100,100,100,100,100,100,100,100,100,100,100,100,100,100,100,100,100,100,100,100,100,100,100,100,100,100,100,100,100,100,100,100,100
time_frm_freezer=-1.00
gens_frm_freezer=-1.00
user=asmith
Strain_Pool=ud,ud,ud,ud,ud,ud,ud,ud,ud,ud,ud,ud,ud,ud,ud,ud,ud,ud,ud,ud,ud,ud,ud,ud,ud,ud,ud,ud,ud,ud,ud,ud,ud,ud,ud,ud,ud,ud,ud,ud,ud,ud,ud,ud,ud,ud,ud,ud,ud,ud,ud,ud,ud,ud,ud,ud,ud,ud,ud,ud,ud,ud,ud,ud,ud,ud,ud,ud,ud,ud,ud,ud,ud,ud,ud,ud,ud,ud,ud,ud,ud,ud,ud,ud,ud,ud,ud,ud,ud,ud,ud,ud,ud,ud,ud,ud
Well_Alias=A01,A02,A03,A04,A05,A06,A07,A08,A09,A10,A11,A12,B01,B02,B03,B04,B05,B06,B07,B08,B09,B10,B11,B12,C01,C02,C03,C04,C05,C06,C07,C08,C09,C10,C11,C12,D01,D02,D03,D04,D05,D06,D07,D08,D09,D10,D11,D12,E01,E02,E03,E04,E05,E06,E07,E08,E09,E10,E11,E12,F01,F02,F03,F04,F05,F06,F07,F08,F09,F10,F11,F12,G01,G02,G03,G04,G05,G06,G07,G08,G09,G10,G11,G12,H01,H02,H03,H04,H05,H06,H07,H08,H09,H10,H11,H12
Well_Pos=1,2,3,4,5,6,7,8,9,10,11,12,13,14,15,16,17,18,19,20,21,22,23,24,25,26,27,28,29,30,31,32,33,34,35,36,37,38,39,40,41,42,43,44,45,46,47,48,49,50,51,52,53,54,55,56,57,58,59,60,61,62,63,64,65,66,67,68,69,70,71,72,73,74,75,76,77,78,79,80,81,82,83,84,85,86,87,88,89,90,91,92,93,94,95,96
position=A01,A02,A03,A04,A05,A06,A07,A08,A09,A10,A11,A12,B01,B02,B03,B04,B05,B06,B07,B08,B09,B10,B11,B12,C01,C02,C03,C04,C05,C06,C07,C08,C09,C10,C11,C12,D01,D02,D03,D04,D05,D06,D07,D08,D09,D10,D11,D12,E01,E02,E03,E04,E05,E06,E07,E08,E09,E10,E11,E12,F01,F02,F03,F04,F05,F06,F07,F08,F09,F10,F11,F12,G01,G02,G03,G04,G05,G06,G07,G08,G09,G10,G11,G12,H01,H02,H03,H04,H05,H06,H07,H08,H09,H10,H11,H12
[Runtime_State]
Instrument=Tecan_11
Start_Time_Now=3.2619292356E+9
Reads_Completed=84
Innoc_Direction=down
Wells_In_Use=111111111111111111111111111111111111111111111111111111111111111111111111111111111111111111111111
Innoc_Map=111111111111111111111111111111111111111111111111111111111111111111111111111111111111000000000000
Dilute_Map=111111111111111111111111111111111111111111111111111111111111111111111111111111111111111111111111
Save_Sample_Map=111100001111000011110000111100001111000011110000111100001111000011110000111100001111000011110000
Current_OD=0.877,0.797,0.766,0.977,0.961,0.962,0.919,1.083,0.788,0.758,0.732,0.746,0.842,0.684,0.446,0.384,0.127,0.102,1.188,0.827,0.810,0.767,0.769,0.948,0.840,0.552,0.258,0.108,0.087,0.086,0.912,0.942,0.783,0.821,0.941,0.946,0.817,0.446,0.124,0.088,0.084,0.087,0.883,0.878,0.720,0.649,0.716,0.717,0.789,0.515,0.114,0.082,0.086,0.085,0.823,0.623,0.581,0.596,0.586,0.573,0.756,0.436,0.089,0.087,0.089,0.083,0.632,0.493,0.501,0.496,0.490,0.486,0.071,0.068,0.072,0.065,0.068,0.071,0.065,0.070,0.066,0.067,0.066,0.064,0.068,0.069,0.071,0.064,0.068,0.073,0.072,0.066,0.068,0.066,0.066,0.069
Bckgrnd_OD=0.082,0.084,0.086,0.083,0.082,0.085,0.082,0.085,0.083,0.079,0.080,0.085,0.082,0.084,0.081,0.082,0.082,0.080,0.081,0.080,0.082,0.082,0.081,0.082,0.083,0.082,0.085,0.080,0.080,0.077,0.085,0.082,0.078,0.082,0.083,0.083,0.081,0.080,0.078,0.074,0.076,0.079,0.085,0.086,0.083,0.083,0.079,0.081,0.083,0.083,0.080,0.077,0.073,0.081,0.080,0.080,0.083,0.080,0.081,0.083,0.082,0.083,0.075,0.073,0.076,0.078,0.079,0.083,0.084,0.086,0.086,0.086,0.056,0.057,0.057,0.054,0.053,0.056,0.058,0.051,0.053,0.057,0.058,0.055,0.058,0.054,0.052,0.057,0.058,0.059,0.057,0.057,0.059,0.057,0.060,0.057
Mapped=111111111111110000111101110000111111100000111100111111111111111111111111111111111111111111111111
Pipet_Completed=000000000000000000000000000000000000000000000000000000000000000000000000000000000000000000000000
Innoc_Completed=0,0,0,0,0,0,0,0,0,0,0,0,0,0,0,0,0,0,0,0,0,0,0,0,0,0,0,0,0,0,0,0,0,0,0,0,0,0,0,0,0,0,0,0,0,0,0,0,0,0,0,0,0,0,0,0,0,0,0,0,0,0,0,0,0,0,0,0,0,0,0,0,0,0,0,0,0,0,0,0,0,0,0,0,0,0,0,0,0,0,0,0,0,0,0,0
Save_Completed=0,0,0,0,0,0,0,0,0,0,0,0,0,0,0,0,0,0,0,0,0,0,0,0,0,0,0,0,0,0,0,0,0,0,0,0,0,0,0,0,0,0,0,0,0,0,0,0,0,0,0,0,0,0,0,0,0,0,0,0,0,0,0,0,0,0,0,0,0,0,0,0,0,0,0,0,0,0,0,0,0,0,0,0,0,0,0,0,0,0,0,0,0,0,0,0
Pipeted_At=0,0,0,0,0,0,0,0,0,0,0,0,0,0,0,0,0,0,0,0,0,0,0,0,0,0,0,0,0,0,0,0,0,0,0,0,0,0,0,0,0,0,0,0,0,0,0,0,0,0,0,0,0,0,0,0,0,0,0,0,0,0,0,0,0,0,0,0,0,0,0,0,0,0,0,0,0,0,0,0,0,0,0,0,0,0,0,0,0,0,0,0,0,0,0,0
Pipeted_OD=0,0,0,0,0,0,0,0,0,0,0,0,0,0,0,0,0,0,0,0,0,0,0,0,0,0,0,0,0,0,0,0,0,0,0,0,0,0,0,0,0,0,0,0,0,0,0,0,0,0,0,0,0,0,0,0,0,0,0,0,0,0,0,0,0,0,0,0,0,0,0,0,0,0,0,0,0,0,0,0,0,0,0,0,0,0,0,0,0,0,0,0,0,0,0,0
Dilutes_Completed=0,0,0,0,0,0,0,0,0,0,0,0,0,0,0,0,0,0,0,0,0,0,0,0,0,0,0,0,0,0,0,0,0,0,0,0,0,0,0,0,0,0,0,0,0,0,0,0,0,0,0,0,0,0,0,0,0,0,0,0,0,0,0,0,0,0,0,0,0,0,0,0,0,0,0,0,0,0,0,0,0,0,0,0,0,0,0,0,0,0,0,0,0,0,0,0
Time_At_Innoc=0,0,0,0,0,0,0,0,0,0,0,0,0,0,0,0,0,0,0,0,0,0,0,0,0,0,0,0,0,0,0,0,0,0,0,0,0,0,0,0,0,0,0,0,0,0,0,0,0,0,0,0,0,0,0,0,0,0,0,0,0,0,0,0,0,0,0,0,0,0,0,0,0,0,0,0,0,0,0,0,0,0,0,0,0,0,0,0,0,0,0,0,0,0,0,0
Time_At_Save=0,0,0,0,0,0,0,0,0,0,0,0,0,0,0,0,0,0,0,0,0,0,0,0,0,0,0,0,0,0,0,0,0,0,0,0,0,0,0,0,0,0,0,0,0,0,0,0,0,0,0,0,0,0,0,0,0,0,0,0,0,0,0,0,0,0,0,0,0,0,0,0,0,0,0,0,0,0,0,0,0,0,0,0,0,0,0,0,0,0,0,0,0,0,0,0
Time_At_Dilute=0,0,0,0,0,0,0,0,0,0,0,0,0,0,0,0,0,0,0,0,0,0,0,0,0,0,0,0,0,0,0,0,0,0,0,0,0,0,0,0,0,0,0,0,0,0,0,0,0,0,0,0,0,0,0,0,0,0,0,0,0,0,0,0,0,0,0,0,0,0,0,0,0,0,0,0,0,0,0,0,0,0,0,0,0,0,0,0,0,0,0,0,0,0,0,0
Previous_OD=0.877,0.797,0.766,0.977,0.961,0.962,0.919,1.083,0.788,0.758,0.732,0.746,0.842,0.684,0.446,0.384,0.127,0.102,1.188,0.827,0.810,0.767,0.769,0.948,0.840,0.552,0.258,0.108,0.087,0.086,0.912,0.942,0.783,0.821,0.941,0.946,0.817,0.446,0.124,0.088,0.084,0.087,0.883,0.878,0.720,0.649,0.716,0.717,0.789,0.515,0.114,0.082,0.086,0.085,0.823,0.623,0.581,0.596,0.586,0.573,0.756,0.436,0.089,0.087,0.089,0.083,0.632,0.493,0.501,0.496,0.490,0.486,0.071,0.068,0.072,0.065,0.068,0.071,0.065,0.070,0.066,0.067,0.066,0.064,0.068,0.069,0.071,0.064,0.068,0.073,0.072,0.066,0.068,0.066,0.066,0.069
Prev_Delta_OD=0.013,0.013,0.002,0.007,0.025,0.048,0.025,0.031,0.007,0.008,0.006,0.002,0.000,0.007,0.001,0.013,0.000,0.007,0.015,0.004,0.001,0.001,0.002,0.015,0.000,0.011,0.020,0.006,0.005,0.002,0.003,0.000,0.006,0.013,0.016,0.008,0.005,0.010,0.004,0.002,0.002,0.005,0.003,0.007,0.001,0.000,0.005,0.003,0.011,0.006,0.014,0.000,0.007,0.000,0.013,0.003,0.001,0.001,0.001,0.010,0.006,0.066,0.001,0.004,0.012,0.002,0.001,0.006,0.002,0.004,0.002,0.008,0.003,0.000,0.005,0.001,0.003,0.005,0.001,0.002,0.001,0.000,0.001,0.000,0.007,0.003,0.004,0.002,0.001,0.001,0.004,0.000,0.001,0.000,0.003,0.002
Delta_From_Ref=0.000,0.006,0.780,1.140,1.309,1.260,-0.297,2.343,-0.009,-0.019,1.357,1.290,0.201,1.785,5.931,6.124,-0.010,-0.025,0.062,0.810,0.901,0.992,3.315,3.692,-0.041,0.012,1.911,1.989,1.980,1.980,0.132,2.868,-0.012,-0.021,1.207,1.230,0.683,1.965,6.146,6.206,0.010,0.016,0.108,0.843,1.066,1.214,3.816,4.031,0.000,0.000,0.000,0.000,0.000,0.000,0.000,0.000,0.000,0.000,0.000,0.000,0.000,0.000,0.000,0.000,0.000,0.000,0.000,0.000,0.000,0.000,0.000,0.000,0.000,0.000,0.000,0.000,0.000,0.000,0.000,0.000,0.000,0.000,0.000,0.000,0.000,0.000,0.000,0.000,0.000,0.000,0.000,0.000,0.000,0.000,0.000,0.000
Sig_OD_Delta=0,0,0,1,1,1,0,1,0,0,1,1,0,1,1,1,0,0,0,0,0,0,1,1,0,0,1,1,1,1,0,1,0,0,1,1,0,1,1,1,0,0,0,0,1,1,1,1,0,0,0,0,0,0,0,0,0,0,0,0,0,0,0,0,0,0,0,0,0,0,0,0,0,0,0,0,0,0,0,0,0,0,0,0,0,0,0,0,0,0,0,0,0,0,0,0
Add_Drug_at_Start_Map=000000000000000000000000000000000000000000000000000000000000000000000000000000000000000000000000
[Analysis]
Drug_ID=A1,A2,A3,A4,A5,A6,B1,B2,B3,B4,B5,B6,C1,C2,C3,C4,C5,C6,D1,D2,D3,D4,D5,D6,E1,E2,E3,E4,E5,E6,F1,F2,F3,F4,F5,F6,G1,G2,G3,G4,G5,G6,H1,H2,H3,H4,H5,H6
Decision=no_inh,ps2_4_1,ps2_4_1,ps2_4_1,ps2_4_1,ps2_4_1,no_inh,other,ps3_4_6,ps3_4_6,ps3_4_6,screen,ps2_1_1,other,ps3_4_6,ps3_4_6,ps3_4_6,screen,ps2_4_1,ps3_4_6,screen,screen,screen,ps3_4_6,ps2_4_1,ps3_4_6,screen,screen,screen,screen,ps2_4_1,ps3_4_6,screen,screen,screen,screen,ps3_4_6,screen,ps3_4_6,screen,screen,screen,ps3_4_6,ps3_4_6,ps3_4_6,ps3_4_6,ps3_4_6,screen,no_inh,ps2_4_1,ps2_4_1,ps2_4_1,ps2_4_2,ps2_4_2,no_inh,ps2_4_1,ps2_4_1,ps2_4_1,ps2_4_1,ps2_4_1,no_inh,ps2_4_1,ps2_4_1,ps2_4_1,ps2_4_1,ps2_4_1,no_inh,ps2_4_1,ps2_4_2,ps2_4_2,ps2_4_2,ps2_4_2,ps2_4_1,ps2_4_2,other,other,other,other,ps2_4_2,other,other,other,other,other,ps3_4_6,screen,ps3_4_6,ps3_4_6,ps3_4_6,screen,screen,ps3_4_6,screen,screen,screen,ps3_4_6
Plot_Min=0.100,0.100,0.100,0.100,0.100,0.100,0.100,0.100,0.100,0.100,0.100,0.100,0.100,0.100,0.100,0.100,0.100,0.100,0.100,0.100,0.100,0.100,0.100,0.100,0.100,0.100,0.100,0.100,0.100,0.100,0.100,0.100,0.100,0.100,0.100,0.100,0.100,0.100,0.100,0.100,0.100,0.100,0.100,0.100,0.100,0.100,0.100,0.100
Plot_Max=1.500,1.500,1.500,1.500,1.500,1.500,1.500,1.500,1.500,1.500,1.500,1.500,1.500,1.500,1.500,1.500,1.500,1.500,1.500,1.500,1.500,1.500,1.500,1.500,1.500,1.500,1.500,1.500,1.500,1.500,1.500,1.500,1.500,1.500,1.500,1.500,1.500,1.500,1.500,1.500,1.500,1.500,1.500,1.500,1.500,1.500,1.500,1.500
G_Plot_Min=0.1
G_Plot_Delta=0.7
Plot_On_Off=0
OD_Gen_Pt=0.460
Gens_to_OD_Pt=5.000
Avg_G=1.821,2.074,2.157,2.210,2.273,2.305,1.922,3.210,4.340,4.666,9.512,0.000,1.957,3.656,5.571,9.252,1.105,0.000,2.066,4.276,0.000,0.000,0.000,23.176,2.086,4.028,0.000,0.000,0.000,0.000,2.146,4.736,0.000,0.000,0.000,0.000,16.697,0.000,15.339,0.000,0.000,0.000,21.028,12.112,9.708,14.449,14.614,0.000,1.792,2.068,2.171,2.158,2.324,2.348,1.842,2.088,2.142,2.216,2.238,2.312,1.823,2.149,2.198,2.206,2.339,2.340,1.876,2.251,2.393,2.525,2.482,2.522,1.969,2.518,2.706,2.656,2.816,2.855,2.370,3.800,3.873,3.652,3.942,4.167,16.957,0.000,11.508,12.635,14.835,0.000,0.000,12.191,0.000,0.000,0.000,13.575
Max_Slope=1.956,2.116,2.153,2.386,2.545,2.630,2.385,1.333,2.005,2.709,7.804,17.653,2.284,1.477,3.089,6.720,7.141,4.968,2.367,1.535,7.299,9.845,18.593,15.842,2.522,1.133,14.696,17.164,13.320,14.515,2.718,1.762,15.666,21.122,22.887,16.497,24.486,19.831,24.278,20.767,28.783,18.869,25.887,27.479,22.583,24.755,24.683,19.443,1.692,2.140,2.249,2.240,2.732,2.683,2.117,2.367,2.477,2.788,2.681,2.667,2.148,2.506,2.910,2.607,2.897,2.978,2.485,3.143,3.269,3.549,3.412,3.154,2.953,3.419,4.045,3.668,4.359,4.575,3.488,5.938,6.603,6.469,6.948,7.276,20.175,24.013,21.442,24.470,25.409,21.542,13.549,25.967,24.626,25.112,28.023,22.130
Fit_Model=all
Fit_Const_OD_Base=0.000
Fit_Const_N0=0.01800
Fit_Const_T0=0.000
G_Fit_Min=0.100
G_Fit_Delta=0.400
Fit_On_Off=0.000,0.000,0.000,0.000,0.000,0.000,0.000,0.000,0.000,0.000,0.000,0.000,0.000,0.000,0.000,0.000,0.000,0.000,0.000,0.000,0.000,0.000,0.000,0.000,0.000,0.000,0.000,0.000,0.000,0.000,0.000,0.000,0.000,0.000,0.000,0.000,0.000,0.000,0.000,0.000,0.000,0.000,0.000,0.000,0.000,0.000,0.000,0.000,0.000,0.000,0.000,0.000,0.000,0.000,0.000,0.000,0.000,0.000,0.000,0.000,0.000,0.000,0.000,0.000,0.000,0.000,0.000,0.000,0.000,0.000,0.000,0.000,0.000,0.000,0.000,0.000,0.000,0.000,0.000,0.000,0.000,0.000,0.000,0.000,0.000,0.000,0.000,0.000,0.000,0.000,0.000,0.000,0.000,0.000,0.000,0.000
Fit_Min=0.032,0.034,0.036,0.033,0.032,0.035,0.032,0.034,0.031,0.032,0.032,0.030,0.033,0.032,0.035,0.030,0.030,0.027,0.031,0.030,0.028,0.024,0.026,0.029,0.033,0.033,0.030,0.027,0.023,0.031,0.032,0.033,0.025,0.023,0.026,0.028,0.006,0.007,0.007,0.004,0.003,0.006,0.008,0.004,0.002,0.007,0.008,0.009,0.000,0.000,0.000,0.000,0.000,0.000,0.000,0.000,0.000,0.000,0.000,0.000,0.000,0.000,0.000,0.000,0.000,0.000,0.000,0.000,0.000,0.000,0.000,0.000,0.000,0.000,0.000,0.000,0.000,0.000,0.000,0.000,0.000,0.000,0.000,0.000,0.000,0.000,0.000,0.000,0.000,0.000,0.000,0.000,0.000,0.000,0.000,0.000
Fit_Delta=0.435,0.534,0.513,0.341,0.317,0.477,0.403,0.205,0.186,0.168,0.052,1.500,0.407,0.229,0.123,0.030,0.051,1.500,0.403,0.242,1.500,1.500,1.500,0.030,0.427,0.229,0.513,0.341,0.317,0.477,0.527,0.199,0.186,0.168,0.052,1.500,0.016,0.229,0.017,0.030,0.051,1.500,0.018,0.019,0.017,0.013,0.015,0.030,0.458,0.441,0.363,0.328,0.289,0.500,0.273,0.387,0.384,0.322,0.224,0.405,0.355,0.384,0.340,0.351,0.201,0.264,0.277,0.259,0.221,0.261,0.274,0.343,0.248,0.291,0.234,0.246,0.277,0.365,0.281,0.242,0.231,0.340,0.202,0.277,0.011,0.384,0.016,0.015,0.015,0.264,0.277,0.016,0.221,0.261,0.274,0.018
Fit_Offset=0.074,0.074,0.081,0.082,0.079,0.081,0.071,0.084,0.093,0.099,0.102,0.000,0.075,0.096,1.431,-0.738,0.064,0.000,0.074,0.099,0.000,0.000,0.000,0.095,0.068,0.101,0.000,0.000,0.000,0.000,0.065,0.101,0.000,0.000,0.000,0.000,0.065,0.000,0.056,0.000,0.000,0.000,0.066,0.063,0.029,0.056,0.064,0.000,0.075,0.076,0.079,0.082,0.082,0.078,0.079,0.075,0.078,0.080,0.081,0.080,0.078,0.075,0.076,0.078,0.077,0.081,0.079,0.077,0.076,0.076,0.078,0.079,0.078,0.071,0.072,0.071,0.072,0.068,0.070,0.059,0.057,0.047,0.062,0.054,0.059,0.000,0.063,0.027,0.064,0.000,0.000,0.074,0.000,0.000,0.000,0.065
Fit_N0=0.011,0.009,0.011,0.009,0.010,0.009,0.010,0.005,0.007,-0.000,-0.001,0.000,0.012,0.002,-1.331,0.455,0.020,0.000,0.010,0.000,0.000,0.000,0.000,-0.001,0.014,0.000,0.000,0.000,0.000,0.000,0.014,0.000,0.000,0.000,0.000,0.000,0.000,0.000,0.009,0.000,0.000,0.000,0.000,0.002,0.023,0.007,0.002,0.000,0.010,0.012,0.009,0.010,0.009,0.010,0.009,0.012,0.010,0.009,0.010,0.011,0.008,0.010,0.010,0.010,0.010,0.008,0.009,0.010,0.010,0.009,0.011,0.010,0.009,0.012,0.013,0.012,0.012,0.013,0.014,0.016,0.017,0.020,0.016,0.017,0.004,0.000,0.001,0.024,0.000,0.000,0.000,-0.012,0.000,0.000,0.000,0.000
Fit_T0=1.073,0.673,0.824,1.560,1.937,1.525,0.282,-1.280,4.934,-62.660,8.607,0.000,0.802,4.135,6.385,-209.177,-38.039,0.000,0.585,7.767,0.000,0.000,0.000,9.770,0.495,10.424,0.000,0.000,0.000,0.000,0.344,8.901,0.000,0.000,0.000,0.000,6.217,0.000,6.033,0.000,0.000,0.000,6.295,6.181,-3.693,0.932,1.303,0.000,1.172,1.467,1.358,1.858,1.953,1.445,1.004,1.395,1.163,1.263,1.499,1.542,0.848,1.100,1.193,1.096,1.184,1.014,1.368,0.845,1.084,0.859,1.353,1.269,1.204,0.653,0.732,0.557,0.741,0.048,1.129,-0.890,-1.337,-2.643,-1.400,-3.055,2.524,0.000,4.061,-3.150,6.256,0.000,0.000,2.844,0.000,0.000,0.000,6.230
Fit_G=1.464,1.737,1.846,1.645,1.691,1.757,1.643,3.642,3.289,11902.916,4.208,0.000,1.701,2.102,-554.774,244.105,70.560,0.000,1.742,0.852,0.000,0.000,0.000,1.297,1.954,0.459,0.000,0.000,0.000,0.000,2.080,0.805,0.000,0.000,0.000,0.000,3.399,0.000,32.481,0.000,0.000,0.000,1.390,14.624,17.402,5.131,4.788,0.000,1.408,1.682,1.657,1.604,1.660,1.888,1.396,1.698,1.709,1.703,1.768,1.834,1.379,1.737,1.728,1.781,1.887,1.813,1.333,1.756,1.822,1.856,1.933,1.972,1.424,2.070,2.163,2.211,2.286,2.609,1.860,3.180,3.412,4.151,3.518,4.178,3.420,0.000,2.350,12.097,3.532,0.000,0.000,3.361,0.000,0.000,0.000,3.182
Fit_Error=98.029,97.709,172.511,33.565,23.251,76.103,65.456,36.321,73.805,83.286,6.250,0.000,52.896,141.543,45.931,0.518,5.806,0.000,75.352,243.731,0.000,0.000,0.000,1.429,90.613,129.277,0.000,0.000,0.000,0.000,153.406,96.420,0.000,0.000,0.000,0.000,0.461,0.000,0.441,0.000,0.000,0.000,0.370,0.436,0.213,0.383,0.426,0.000,89.294,34.526,42.623,23.716,27.263,99.643,14.220,79.798,71.537,31.253,6.364,66.766,28.259,37.945,45.531,46.228,4.400,14.283,10.836,10.574,7.885,9.422,20.189,40.609,9.688,25.989,10.821,10.058,24.207,47.775,25.838,14.204,11.347,46.924,7.716,16.211,0.320,0.000,0.420,0.175,0.391,0.000,0.000,0.177,0.000,0.000,0.000,0.490
Fit_CV=76.000,194.000,198.000,160.000,168.000,174.000,156.000,238.000,376.000,318.000,396.000,0.000,96.000,479.000,402.000,291.000,343.000,0.000,157.000,382.000,0.000,0.000,0.000,233.000,131.000,1316.000,0.000,0.000,0.000,0.000,174.000,419.000,0.000,0.000,0.000,0.000,103.000,0.000,127.000,0.000,0.000,0.000,333.000,120.000,7.000,18.000,28.000,0.000,77.000,143.000,116.000,162.000,132.000,167.000,112.000,169.000,117.000,128.000,116.000,193.000,133.000,129.000,158.000,207.000,137.000,127.000,67.000,139.000,116.000,144.000,155.000,169.000,106.000,118.000,138.000,173.000,161.000,208.000,157.000,172.000,171.000,350.000,163.000,279.000,19.000,0.000,18.000,8.000,108.000,0.000,0.000,17.000,0.000,0.000,0.000,105.000
Time_to_20_Gens=0,0,0,0,0,0,0,0,0,0,0,0,0,0,0,0,0,0,0,0,0,0,0,0,0,0,0,0,0,0,0,0,0,0,0,0,0,0,0,0,0,0,0,0,0,0,0,0
Time_to_each_5_Gens=0,0,0,0,0,0,0,0,0,0,0,0,0,0,0,0,0,0,0,0,0,0,0,0,0,0,0,0,0,0,0,0,0,0,0,0,0,0,0,0,0,0,0,0,0,0,0,0
Time_to_each_n_Gens=9.103,10.369,10.785,11.051,11.364,11.526,9.610,16.050,20.355,20.355,20.359,0.000,9.786,18.278,20.046,11.940,0.254,0.000,10.329,20.357,0.000,0.000,0.000,8.992,10.431,20.059,0.000,0.000,0.000,0.000,10.731,20.359,0.000,0.000,0.000,0.000,15.428,0.000,12.499,0.000,0.000,0.000,10.290,10.294,10.296,12.055,13.475,0.000,8.960,10.340,10.854,10.789,11.621,11.739,9.209,10.441,10.712,11.080,11.190,11.559,9.114,10.747,10.989,11.031,11.696,11.699,9.379,11.255,11.963,12.623,12.412,12.609,9.845,12.589,13.528,13.281,14.082,14.274,11.849,18.505,19.033,17.776,19.196,20.305,12.297,0.000,10.297,10.296,10.296,0.000,0.000,10.291,0.000,0.000,0.000,10.744
Min_Pt_OD=0,0,0,0,0,0,0,0,0,0,0,0,0,0,0,0,0,0,0,0,0,0,0,0,0,0,0,0,0,0,0,0,0,0,0,0,0,0,0,0,0,0,0,0,0,0,0,0
Min_Pt_t=0,0,0,0,0,0,0,0,0,0,0,0,0,0,0,0,0,0,0,0,0,0,0,0,0,0,0,0,0,0,0,0,0,0,0,0,0,0,0,0,0,0,0,0,0,0,0,0
TO_OD=0,0,0,0,0,0,0,0,0,0,0,0,0,0,0,0,0,0,0,0,0,0,0,0,0,0,0,0,0,0,0,0,0,0,0,0,0,0,0,0,0,0,0,0,0,0,0,0
Ref_ID=A01
Multi_Refs=single_ref
test=A01,A02,A03,A04,A05,A06,A07,A08,A09,A10,A11,A12,B01,B02,B03,B04,B05,B06,B07,B08,B09,B10,B11,B12,C01,C02,C03,C04,C05,C06,C07,C08,C09,C10,C11,C12,D01,D02,D03,D04,D05,D06,D07,D08,D09,D10,D11,D12,E01,E02,E03,E04,E05,E06,E07,E08,E09,E10,E11,E12,F01,F02,F03,F04,F05,F06,F07,F08,F09,F10,F11,F12,G01,G02,G03,G04,G05,G06,G07,G08,G09,G10,G11,G12,H01,H02,H03,H04,H05,H06,H07,H08,H09,H10,H11,H12
Start_Time_Now=3.2619292358E+9
Start_Date=5/13/2007+3:27 PM
pv_to_plate_order=no
gen_time_cutoff=0.000
Drug_Name=ud?:;-ud+0,ud?:;-ud+0,ud?:;-ud+0,ud?:;-ud+0,ud?:;-ud+0,ud?:;-ud+0,ud?:;-ud+0,ud?:;-ud+0,ud?:;-ud+0,ud?:;-ud+0,ud?:;-ud+0,ud?:;-ud+0,ud?:;-ud+0,ud?:;-ud+0,ud?:;-ud+0,ud?:;-ud+0,ud?:;-ud+0,ud?:;-ud+0,ud?:;-ud+0,ud?:;-ud+0,ud?:;-ud+0,ud?:;-ud+0,ud?:;-ud+0,ud?:;-ud+0,ud?:;-ud+0,ud?:;-ud+0,ud?:;-ud+0,ud?:;-ud+0,ud?:;-ud+0,ud?:;-ud+0,ud?:;-ud+0,ud?:;-ud+0,ud?:;-ud+0,ud?:;-ud+0,ud?:;-ud+0,ud?:;-ud+0,ud?:;-ud+0,ud?:;-ud+0,ud?:;-ud+0,ud?:;-ud+0,ud?:;-ud+0,ud?:;-ud+0,ud?:;-ud+0,ud?:;-ud+0,ud?:;-ud+0,ud?:;-ud+0,ud?:;-ud+0,ud?:;-ud+0,ud?:;-ud+0,ud?:;-ud+0,ud?:;-ud+0,ud?:;-ud+0,ud?:;-ud+0,ud?:;-ud+0,ud?:;-ud+0,ud?:;-ud+0,ud?:;-ud+0,ud?:;-ud+0,ud?:;-ud+0,ud?:;-ud+0,ud?:;-ud+0,ud?:;-ud+0,ud?:;-ud+0,ud?:;-ud+0,ud?:;-ud+0,ud?:;-ud+0,ud?:;-ud+0,ud?:;-ud+0,ud?:;-ud+0,ud?:;-ud+0,ud?:;-ud+0,ud?:;-ud+0,ud?:;-ud+0,ud?:;-ud+0,ud?:;-ud+0,ud?:;-ud+0,ud?:;-ud+0,ud?:;-ud+0,ud?:;-ud+0,ud?:;-ud+0,ud?:;-ud+0,ud?:;-ud+0,ud?:;-ud+0,ud?:;-ud+0,ud?:;-ud+0,ud?:;-ud+0,ud?:;-ud+0,ud?:;-ud+0,ud?:;-ud+0,ud?:;-ud+0,ud?:;-ud+0,ud?:;-ud+0,ud?:;-ud+0,ud?:;-ud+0,ud?:;-ud+0,ud?:;-ud+0
Drug_Well_Pos=A01,A02,A03,A04,A05,A06,B01,B02,B03,B04,B05,B06,C01,C02,C03,C04,C05,C06,D01,D02,D03,D04,D05,D06,E01,E02,E03,E04,E05,E06,F01,F02,F03,F04,F05,F06,G01,G02,G03,G04,G05,G06,H01,H02,H03,H04,H05,H06,A07,A08,A09,A10,A11,A12,B07,B08,B09,B10,B11,B12,C07,C08,C09,C10,C11,C12,D07,D08,D09,D10,D11,D12,E07,E08,E09,E10,E11,E12,F07,F08,F09,F10,F11,F12,G07,G08,G09,G10,G11,G12,H07,H08,H09,H10,H11,H12
Avg_G_tcut=1.821,2.074,2.157,2.210,2.273,2.305,1.922,3.210,4.340,4.666,9.512,0.000,1.957,3.656,5.571,9.252,1.105,0.000,2.066,4.276,0.000,0.000,0.000,23.176,2.086,4.028,0.000,0.000,0.000,0.000,2.146,4.736,0.000,0.000,0.000,0.000,16.697,0.000,15.339,0.000,0.000,0.000,21.028,12.112,9.708,14.449,14.614,0.000,1.792,2.068,2.171,2.158,2.324,2.348,1.842,2.088,2.142,2.216,2.238,2.312,1.823,2.149,2.198,2.206,2.339,2.340,1.876,2.251,2.393,2.525,2.482,2.522,1.969,2.518,2.706,2.656,2.816,2.855,2.370,3.800,3.873,3.652,3.942,4.167,16.957,0.000,11.508,12.635,14.835,0.000,0.000,12.191,0.000,0.000,0.000,13.575
t0_from_interval=1.286,1.371,0.403,1.699,1.651,1.651,0.912,6.265,4.718,15.346,1.598,0.000,0.541,6.711,4.996,7.627,0.000,0.000,0.627,8.601,0.000,0.000,0.000,0.000,0.451,15.674,0.000,0.000,0.000,0.000,0.446,15.733,0.000,0.000,0.000,0.000,0.000,0.000,0.000,0.000,0.000,0.000,0.000,0.000,5.501,0.000,0.000,0.000,1.385,1.484,1.793,0.834,1.412,1.610,0.977,0.957,0.882,0.998,0.489,0.717,1.652,1.238,0.717,0.767,0.894,1.168,1.343,0.832,0.287,0.766,0.092,0.030,0.787,-0.054,-0.313,-0.450,-0.040,-0.168,-0.269,-3.322,-3.215,-2.009,-3.314,-8.735,0.000,0.000,0.000,0.000,0.000,0.000,0.000,0.000,0.000,0.000,0.000,0.000
Sum_Delta_Ref=0.000,5.837,7.564,7.462,8.583,9.285,1.751,24.116,31.026,33.962,34.835,-1.000,2.246,28.172,34.148,34.633,34.775,-1.000,4.912,32.861,-1.000,-1.000,-1.000,35.223,5.888,32.713,-1.000,-1.000,-1.000,-1.000,7.474,33.991,-1.000,-1.000,-1.000,-1.000,35.665,-1.000,35.696,-1.000,-1.000,-1.000,35.768,35.482,35.324,35.669,35.654,-1.000,0.562,4.516,7.508,7.430,10.430,10.843,0.570,5.146,6.470,8.372,8.465,8.997,0.696,6.018,7.527,7.222,9.321,9.150,1.758,8.703,11.856,13.965,12.678,13.112,4.734,14.015,16.024,15.873,17.061,17.862,11.934,20.998,21.355,22.336,22.442,23.391,35.815,-1.000,35.514,35.703,35.836,-1.000,-1.000,35.646,-1.000,-1.000,-1.000,35.673
Gens_at_time_G=5.000,5.000,5.000,5.000,5.000,5.000,5.000,5.000,4.690,4.363,2.140,0.000,5.000,5.000,3.599,1.291,0.230,0.000,5.000,4.760,0.000,0.000,0.000,0.388,5.000,4.981,0.000,0.000,0.000,0.000,5.000,4.298,0.000,0.000,0.000,0.000,0.924,0.000,0.815,0.000,0.000,0.000,0.489,0.850,1.061,0.834,0.922,0.000,5.000,5.000,5.000,5.000,5.000,5.000,5.000,5.000,5.000,5.000,5.000,5.000,5.000,5.000,5.000,5.000,5.000,5.000,5.000,5.000,5.000,5.000,5.000,5.000,5.000,5.000,5.000,5.000,5.000,5.000,5.000,4.869,4.914,4.868,4.869,4.873,0.725,0.000,0.895,0.815,0.694,0.000,0.000,0.844,0.000,0.000,0.000,0.791
G_Int_tcut=1.563,1.800,2.076,1.870,1.943,1.975,1.740,1.957,3.334,1.148,8.765,0.000,1.849,2.314,4.182,3.343,1.105,0.000,1.941,2.470,0.000,0.000,0.000,23.176,1.996,0.880,0.000,0.000,0.000,0.000,2.057,1.076,0.000,0.000,0.000,0.000,16.697,0.000,15.339,0.000,0.000,0.000,21.028,12.112,4.521,14.449,14.614,0.000,1.515,1.771,1.812,1.991,2.042,2.026,1.646,1.897,1.966,2.016,2.140,2.168,1.492,1.902,2.054,2.053,2.160,2.106,1.607,2.085,2.335,2.371,2.464,2.516,1.812,2.529,2.768,2.746,2.824,2.888,2.424,4.483,4.527,4.065,4.623,5.959,16.957,0.000,11.508,12.635,14.835,0.000,0.000,12.191,0.000,0.000,0.000,13.575
Sum_Del_12=0.000,3.501,4.182,4.958,5.440,5.670,1.379,9.501,9.581,9.898,9.785,9.793,1.775,9.595,9.847,9.738,9.804,9.645,3.153,9.677,9.693,9.605,9.652,9.885,3.309,9.696,9.794,9.718,9.627,9.805,3.893,9.845,9.785,9.631,9.681,9.868,10.299,10.371,10.337,10.265,10.221,10.194,10.348,10.194,10.097,10.278,10.287,10.321,0.262,3.388,4.584,4.306,5.709,5.974,0.350,3.463,4.071,4.607,4.850,5.524,0.429,4.194,4.241,4.589,5.532,5.735,1.129,4.541,5.193,5.784,5.705,6.145,2.172,5.332,6.030,6.157,6.782,7.066,4.188,7.533,7.600,7.967,7.892,8.084,10.398,10.027,10.219,10.326,10.384,10.301,10.275,10.289,10.304,10.329,10.431,10.312
Sum_Del_20=0.000,5.696,7.378,7.317,8.406,9.098,1.711,23.566,30.240,33.072,33.827,34.058,2.196,27.503,33.224,33.630,33.766,33.509,4.802,32.055,33.857,33.788,33.874,34.203,5.747,31.956,34.102,33.933,33.797,34.066,7.294,33.083,34.172,33.868,33.934,34.174,34.634,34.757,34.664,34.575,34.497,34.472,34.730,34.459,34.306,34.640,34.625,34.651,0.541,4.421,7.331,7.249,10.178,10.582,0.554,5.038,6.325,8.173,8.262,8.821,0.678,5.894,7.357,7.078,9.136,8.972,1.714,8.531,11.565,13.605,12.374,12.798,4.625,13.639,15.589,15.453,16.611,17.382,11.606,20.426,20.785,21.743,21.843,22.808,34.780,34.176,34.488,34.674,34.800,34.641,34.583,34.616,34.629,34.699,34.825,34.642
Sum_Del_24=0.000,5.749,7.456,7.316,8.424,9.110,1.720,23.743,30.655,33.573,34.532,34.784,2.204,27.777,33.800,34.354,34.499,34.221,4.833,32.440,34.572,34.520,34.606,34.936,5.799,32.264,34.827,34.672,34.518,34.796,7.373,33.618,34.908,34.603,34.672,34.906,35.368,35.493,35.400,35.311,35.231,35.206,35.469,35.194,35.038,35.374,35.360,35.387,0.566,4.426,7.390,7.324,10.278,10.684,0.560,5.054,6.360,8.247,8.338,8.823,0.686,5.903,7.410,7.085,9.144,8.972,1.731,8.541,11.691,13.797,12.499,12.926,4.649,13.857,15.849,15.690,16.865,17.657,11.809,20.775,21.120,22.090,22.193,23.158,35.514,34.907,35.224,35.409,35.537,35.380,35.317,35.350,35.365,35.436,35.563,35.378
Sum_12=10.716,7.215,6.534,5.758,5.276,5.047,9.338,1.215,1.135,0.818,0.931,0.923,8.941,1.122,0.870,0.979,0.912,1.071,7.564,1.039,1.023,1.111,1.064,0.831,7.408,1.021,0.922,0.998,1.090,0.911,6.824,0.871,0.931,1.086,1.035,0.849,0.417,0.345,0.380,0.451,0.495,0.522,0.368,0.522,0.619,0.438,0.429,0.395,10.979,7.328,6.133,6.411,5.007,4.742,10.366,7.253,6.646,6.109,5.866,5.192,10.288,6.523,6.475,6.127,5.185,4.982,9.588,6.176,5.523,4.932,5.011,4.572,8.544,5.384,4.686,4.560,3.934,3.650,6.529,3.183,3.116,2.749,2.824,2.632,0.319,0.689,0.497,0.390,0.333,0.415,0.441,0.428,0.413,0.387,0.285,0.404
Sum_20=35.337,29.641,27.959,28.019,26.930,26.238,33.625,11.771,5.097,2.264,1.510,1.279,33.141,7.834,2.112,1.707,1.570,1.827,30.534,3.282,1.479,1.549,1.463,1.133,29.590,3.381,1.234,1.404,1.540,1.271,28.043,2.253,1.165,1.468,1.403,1.163,0.703,0.579,0.673,0.761,0.840,0.864,0.606,0.878,1.030,0.697,0.712,0.686,34.795,30.915,28.005,28.087,25.159,24.755,34.782,30.299,29.011,27.164,27.074,26.515,34.658,29.443,27.980,28.259,26.200,26.365,33.623,26.806,23.772,21.732,22.963,22.539,30.712,21.697,19.747,19.884,18.726,17.955,23.731,14.911,14.552,13.594,13.493,12.529,0.557,1.160,0.848,0.663,0.536,0.695,0.754,0.720,0.707,0.637,0.511,0.694
Sum_24=36.081,30.333,28.625,28.765,27.657,26.971,34.362,12.338,5.426,2.508,1.549,1.297,33.877,8.304,2.281,1.727,1.582,1.860,31.248,3.641,1.509,1.562,1.475,1.145,30.282,3.818,1.254,1.410,1.563,1.285,28.708,2.463,1.173,1.479,1.409,1.175,0.713,0.588,0.681,0.770,0.850,0.875,0.612,0.887,1.044,0.708,0.722,0.694,35.515,31.655,28.691,28.757,25.803,25.397,35.521,31.027,29.722,27.834,27.743,27.258,35.395,30.178,28.671,28.996,26.938,27.109,34.351,27.540,24.390,22.284,23.582,23.155,31.432,22.224,20.232,20.391,19.216,18.424,24.272,15.306,14.961,13.991,13.888,12.923,0.567,1.174,0.857,0.672,0.544,0.702,0.764,0.731,0.716,0.645,0.518,0.704
G_by_Interval=1.563,1.800,2.076,1.870,1.943,1.975,1.740,1.957,3.334,1.148,8.765,0.000,1.849,2.314,4.182,3.343,1.105,0.000,1.941,2.470,0.000,0.000,0.000,23.176,1.996,0.880,0.000,0.000,0.000,0.000,2.057,1.076,0.000,0.000,0.000,0.000,16.697,0.000,15.339,0.000,0.000,0.000,21.028,12.112,4.521,14.449,14.614,0.000,1.515,1.771,1.812,1.991,2.042,2.026,1.646,1.897,1.966,2.016,2.140,2.168,1.492,1.902,2.054,2.053,2.160,2.106,1.607,2.085,2.335,2.371,2.464,2.516,1.812,2.529,2.768,2.746,2.824,2.888,2.424,4.483,4.527,4.065,4.623,5.959,16.957,0.000,11.508,12.635,14.835,0.000,0.000,12.191,0.000,0.000,0.000,13.575
Avg_G_t8=1.821,2.074,2.157,2.210,2.273,2.305,1.922,3.210,4.340,4.666,9.512,0.000,1.957,3.656,5.571,9.252,1.105,0.000,2.066,4.276,0.000,0.000,0.000,23.176,2.086,4.028,0.000,0.000,0.000,0.000,2.146,4.736,0.000,0.000,0.000,0.000,16.697,0.000,15.339,0.000,0.000,0.000,21.028,12.112,9.708,14.449,14.614,0.000,1.792,2.068,2.171,2.158,2.324,2.348,1.842,2.088,2.142,2.216,2.238,2.312,1.823,2.149,2.198,2.206,2.339,2.340,1.876,2.251,2.393,2.525,2.482,2.522,1.969,2.518,2.706,2.656,2.816,2.855,2.370,3.800,3.873,3.652,3.942,4.167,16.957,0.000,11.508,12.635,14.835,0.000,0.000,12.191,0.000,0.000,0.000,13.575
G_int_t8=1.563,1.800,2.076,1.870,1.943,1.975,1.740,1.957,3.334,1.148,8.765,0.000,1.849,2.314,4.182,3.343,1.105,0.000,1.941,2.470,0.000,0.000,0.000,23.176,1.996,0.880,0.000,0.000,0.000,0.000,2.057,1.076,0.000,0.000,0.000,0.000,16.697,0.000,15.339,0.000,0.000,0.000,21.028,12.112,4.521,14.449,14.614,0.000,1.515,1.771,1.812,1.991,2.042,2.026,1.646,1.897,1.966,2.016,2.140,2.168,1.492,1.902,2.054,2.053,2.160,2.106,1.607,2.085,2.335,2.371,2.464,2.516,1.812,2.529,2.768,2.746,2.824,2.888,2.424,4.483,4.527,4.065,4.623,5.959,16.957,0.000,11.508,12.635,14.835,0.000,0.000,12.191,0.000,0.000,0.000,13.575
Avg_G_t12=1.821,2.074,2.157,2.210,2.273,2.305,1.922,3.210,4.340,4.666,9.512,0.000,1.957,3.656,5.571,9.252,1.105,0.000,2.066,4.276,0.000,0.000,0.000,23.176,2.086,4.028,0.000,0.000,0.000,0.000,2.146,4.736,0.000,0.000,0.000,0.000,16.697,0.000,15.339,0.000,0.000,0.000,21.028,12.112,9.708,14.449,14.614,0.000,1.792,2.068,2.171,2.158,2.324,2.348,1.842,2.088,2.142,2.216,2.238,2.312,1.823,2.149,2.198,2.206,2.339,2.340,1.876,2.251,2.393,2.525,2.482,2.522,1.969,2.518,2.706,2.656,2.816,2.855,2.370,3.800,3.873,3.652,3.942,4.167,16.957,0.000,11.508,12.635,14.835,0.000,0.000,12.191,0.000,0.000,0.000,13.575
G_int_t12=1.563,1.800,2.076,1.870,1.943,1.975,1.740,1.957,3.334,1.148,8.765,0.000,1.849,2.314,4.182,3.343,1.105,0.000,1.941,2.470,0.000,0.000,0.000,23.176,1.996,0.880,0.000,0.000,0.000,0.000,2.057,1.076,0.000,0.000,0.000,0.000,16.697,0.000,15.339,0.000,0.000,0.000,21.028,12.112,4.521,14.449,14.614,0.000,1.515,1.771,1.812,1.991,2.042,2.026,1.646,1.897,1.966,2.016,2.140,2.168,1.492,1.902,2.054,2.053,2.160,2.106,1.607,2.085,2.335,2.371,2.464,2.516,1.812,2.529,2.768,2.746,2.824,2.888,2.424,4.483,4.527,4.065,4.623,5.959,16.957,0.000,11.508,12.635,14.835,0.000,0.000,12.191,0.000,0.000,0.000,13.575
Avg_G_inflex=1.840,2.074,2.157,2.244,2.300,2.306,1.928,3.899,4.868,5.391,8.513,0.000,1.976,4.163,6.652,2.806,8.340,0.000,2.081,4.802,0.000,0.000,0.000,2.248,2.099,4.819,0.000,0.000,0.000,0.000,2.146,5.303,0.000,0.000,0.000,0.000,2.901,0.000,2.392,0.000,0.000,0.000,22.236,2.078,1.261,1.133,1.641,0.000,1.811,2.083,2.205,2.209,2.364,2.348,1.888,2.104,2.162,2.221,2.324,2.331,1.843,2.167,2.180,2.221,2.406,2.375,1.881,2.207,2.319,2.367,2.397,2.454,1.948,2.351,2.456,2.483,2.612,2.762,2.148,2.954,3.013,3.388,3.138,3.443,4.957,0.000,2.647,1.896,3.783,0.000,0.000,1.600,0.000,0.000,0.000,6.516
G_int_inflex=1.589,1.800,2.071,1.876,1.922,1.974,1.739,4.076,5.590,3.686,2.897,0.000,1.805,2.693,5.356,1.709,7.053,0.000,1.958,2.868,0.000,0.000,0.000,2.248,2.014,3.336,0.000,0.000,0.000,0.000,2.057,6.003,0.000,0.000,0.000,0.000,2.901,0.000,2.392,0.000,0.000,0.000,22.236,2.078,1.261,1.133,1.641,0.000,1.547,1.788,1.827,1.810,1.948,2.026,1.570,1.909,1.985,1.987,2.150,2.054,1.485,1.909,2.002,2.057,2.219,2.092,1.532,1.943,2.161,2.023,2.298,2.385,1.631,2.225,2.307,2.448,2.446,2.730,2.028,3.079,3.103,3.638,3.215,3.774,4.957,0.000,2.647,1.896,3.783,0.000,0.000,1.600,0.000,0.000,0.000,6.516
G_by_Interval_g4=1.653,1.931,2.154,1.961,2.146,2.109,1.730,3.163,4.731,3.291,8.765,0.000,1.863,3.759,4.182,3.343,1.105,0.000,1.992,3.067,0.000,0.000,0.000,23.176,1.986,2.741,0.000,0.000,0.000,0.000,2.023,5.147,0.000,0.000,0.000,0.000,16.697,0.000,15.339,0.000,0.000,0.000,21.028,12.112,4.521,14.449,14.614,0.000,1.624,1.782,1.965,2.152,2.310,2.090,1.737,1.976,2.065,2.113,2.252,2.166,1.553,2.049,2.195,2.110,2.219,2.264,1.564,2.092,2.202,2.334,2.532,2.561,1.896,2.511,2.671,2.689,2.908,2.729,2.317,3.921,4.070,3.700,4.208,4.810,16.957,0.000,11.508,12.635,14.835,0.000,0.000,12.191,0.000,0.000,0.000,13.575
G_int_t8_g4=1.653,1.931,2.154,1.961,2.146,2.109,1.730,3.163,4.731,3.291,8.765,0.000,1.863,3.759,4.182,3.343,1.105,0.000,1.992,3.067,0.000,0.000,0.000,23.176,1.986,2.741,0.000,0.000,0.000,0.000,2.023,5.147,0.000,0.000,0.000,0.000,16.697,0.000,15.339,0.000,0.000,0.000,21.028,12.112,4.521,14.449,14.614,0.000,1.624,1.782,1.965,2.152,2.310,2.090,1.737,1.976,2.065,2.113,2.252,2.166,1.553,2.049,2.195,2.110,2.219,2.264,1.564,2.092,2.202,2.334,2.532,2.561,1.896,2.511,2.671,2.689,2.908,2.729,2.317,3.921,4.070,3.700,4.208,4.810,16.957,0.000,11.508,12.635,14.835,0.000,0.000,12.191,0.000,0.000,0.000,13.575
G_int_t12_g4=1.653,1.931,2.154,1.961,2.146,2.109,1.730,3.163,4.731,3.291,8.765,0.000,1.863,3.759,4.182,3.343,1.105,0.000,1.992,3.067,0.000,0.000,0.000,23.176,1.986,2.741,0.000,0.000,0.000,0.000,2.023,5.147,0.000,0.000,0.000,0.000,16.697,0.000,15.339,0.000,0.000,0.000,21.028,12.112,4.521,14.449,14.614,0.000,1.624,1.782,1.965,2.152,2.310,2.090,1.737,1.976,2.065,2.113,2.252,2.166,1.553,2.049,2.195,2.110,2.219,2.264,1.564,2.092,2.202,2.334,2.532,2.561,1.896,2.511,2.671,2.689,2.908,2.729,2.317,3.921,4.070,3.700,4.208,4.810,16.957,0.000,11.508,12.635,14.835,0.000,0.000,12.191,0.000,0.000,0.000,13.575
G_int_inflex_g4=1.674,1.931,2.152,1.976,2.163,2.099,1.729,4.076,5.590,3.686,2.897,0.000,1.808,4.434,5.356,1.709,7.053,0.000,2.007,3.477,0.000,0.000,0.000,2.248,1.999,3.336,0.000,0.000,0.000,0.000,2.023,6.003,0.000,0.000,0.000,0.000,2.901,0.000,2.392,0.000,0.000,0.000,22.236,2.078,1.261,1.133,1.641,0.000,1.648,1.793,1.989,1.981,2.189,2.090,1.702,1.989,2.085,2.105,2.241,2.087,1.554,2.065,2.172,2.119,2.219,2.292,1.499,1.996,2.043,2.084,2.431,2.469,1.754,2.293,2.330,2.470,2.661,2.600,2.018,2.834,2.983,3.366,3.215,3.547,4.957,0.000,2.647,1.896,3.783,0.000,0.000,1.600,0.000,0.000,0.000,6.516
Time_Inflex=9.319,11.278,11.523,10.543,10.543,12.013,9.562,15.198,18.400,19.625,19.870,0.254,9.807,17.174,19.870,10.297,17.909,0.254,10.297,19.625,0.254,0.254,0.254,14.953,10.543,19.135,0.254,0.254,0.254,0.254,11.768,20.115,0.254,0.254,0.254,0.254,18.154,0.254,18.400,0.254,0.254,0.254,18.154,18.154,2.459,6.379,8.094,0.254,9.319,10.543,10.543,10.297,10.543,12.503,8.339,10.297,10.543,10.297,9.562,11.523,8.829,10.543,10.297,10.543,9.562,10.297,8.339,9.562,9.562,10.297,10.543,11.523,8.339,10.543,10.297,10.543,11.523,13.238,9.562,12.503,12.503,15.949,12.503,15.198,6.379,0.254,6.379,2.459,18.154,0.254,0.254,2.459,0.254,0.254,0.254,18.154
OD_Inflex=0.566,0.667,0.635,0.463,0.424,0.580,0.521,0.359,0.310,0.286,0.108,0.087,0.532,0.395,0.257,0.110,0.103,0.088,0.519,0.330,0.084,0.083,0.080,0.094,0.541,0.370,0.082,0.083,0.088,0.090,0.657,0.312,0.082,0.087,0.083,0.084,0.059,0.066,0.070,0.065,0.065,0.059,0.062,0.062,0.067,0.064,0.064,0.066,0.595,0.558,0.481,0.456,0.400,0.627,0.402,0.504,0.507,0.437,0.336,0.519,0.495,0.501,0.451,0.470,0.310,0.369,0.406,0.374,0.332,0.366,0.381,0.441,0.365,0.400,0.333,0.354,0.371,0.468,0.388,0.344,0.327,0.447,0.299,0.381,0.068,0.061,0.058,0.064,0.058,0.063,0.068,0.069,0.071,0.065,0.065,0.061
Time_Saturation=19.380,18.400,18.645,18.645,15.949,17.909,18.645,16.194,15.443,0.000,19.380,0.254,18.645,18.154,20.360,17.174,18.400,0.254,16.684,20.360,0.254,0.254,0.254,17.909,16.439,20.115,0.254,0.254,0.254,0.254,15.949,0.000,0.254,0.254,0.254,0.254,18.645,0.254,19.380,0.254,0.254,0.254,18.890,18.645,18.645,18.645,18.645,0.254,16.684,16.929,19.380,19.135,19.380,18.645,15.443,15.687,18.645,18.645,15.443,13.238,18.645,19.380,18.645,17.174,0.000,18.645,18.890,0.000,18.645,18.645,18.645,18.645,18.645,18.645,18.890,20.360,18.400,18.645,15.949,19.380,18.645,18.400,18.400,17.419,9.074,0.254,18.890,13.727,18.645,0.254,0.254,18.645,0.254,0.254,0.254,18.645
OD_Saturation=0.878,0.796,0.772,0.888,0.755,0.783,0.845,0.548,0.181,0.000,0.102,0.087,0.848,0.502,0.238,0.103,0.088,0.088,0.803,0.456,0.084,0.083,0.080,0.098,0.774,0.522,0.082,0.083,0.088,0.090,0.747,0.000,0.082,0.087,0.083,0.084,0.067,0.066,0.065,0.065,0.065,0.059,0.068,0.068,0.068,0.066,0.067,0.066,0.904,0.897,0.795,0.765,0.737,0.732,0.970,0.798,0.808,0.768,0.754,0.687,0.918,0.932,0.782,0.802,0.000,0.851,0.882,0.000,0.704,0.645,0.692,0.705,0.804,0.611,0.571,0.597,0.580,0.558,0.627,0.490,0.498,0.509,0.500,0.445,0.067,0.061,0.065,0.067,0.063,0.063,0.068,0.069,0.071,0.065,0.065,0.069
Ref_Well_Name=A01,A01,A01,A01,A01,A01,A01,A01,A01,A01,A01,A01,A01,A01,A01,A01,A01,A01,A01,A01,A01,A01,A01,A01,A01,A01,A01,A01,A01,A01,A01,A01,A01,A01,A01,A01,A01,A01,A01,A01,A01,A01,A01,A01,A01,A01,A01,A01,A01,A01,A01,A01,A01,A01,A01,A01,A01,A01,A01,A01,A01,A01,A01,A01,A01,A01,A01,A01,A01,A01,A01,A01,A01,A01,A01,A01,A01,A01,A01,A01,A01,A01,A01,A01,A01,A01,A01,A01,A01,A01,A01,A01,A01,A01,A01,A01
Ratio_Avg_G=1.000,0.878,0.844,0.824,0.801,0.790,0.947,0.567,0.419,0.390,0.191,Inf,0.930,0.498,0.327,0.197,1.648,Inf,0.881,0.426,Inf,Inf,Inf,0.079,0.873,0.452,Inf,Inf,Inf,Inf,0.848,0.384,Inf,Inf,Inf,Inf,0.109,Inf,0.119,Inf,Inf,Inf,0.087,0.150,0.188,0.126,0.125,Inf,1.016,0.880,0.839,0.844,0.783,0.775,0.989,0.872,0.850,0.822,0.814,0.788,0.999,0.847,0.828,0.825,0.778,0.778,0.971,0.809,0.761,0.721,0.733,0.722,0.925,0.723,0.673,0.685,0.646,0.638,0.768,0.479,0.470,0.499,0.462,0.437,0.107,Inf,0.158,0.144,0.123,Inf,Inf,0.149,Inf,Inf,Inf,0.134
Ratio_Fit_G=1.000,0.843,0.793,0.890,0.866,0.834,0.891,0.402,0.445,0.000,0.348,Inf,0.861,0.697,-0.003,0.006,0.021,Inf,0.840,1.719,Inf,Inf,Inf,1.129,0.749,3.193,Inf,Inf,Inf,Inf,0.704,1.820,Inf,Inf,Inf,Inf,0.431,Inf,0.045,Inf,Inf,Inf,1.053,0.100,0.084,0.285,0.306,Inf,1.040,0.871,0.884,0.913,0.882,0.776,1.049,0.862,0.857,0.860,0.828,0.798,1.062,0.843,0.847,0.822,0.776,0.807,1.098,0.834,0.804,0.789,0.758,0.742,1.029,0.707,0.677,0.662,0.641,0.561,0.787,0.460,0.429,0.353,0.416,0.350,0.428,Inf,0.623,0.121,0.415,Inf,Inf,0.436,Inf,Inf,Inf,0.460
Ratio_G_Int=1.000,0.869,0.753,0.836,0.805,0.792,0.899,0.799,0.469,1.362,0.178,Inf,0.846,0.676,0.374,0.468,1.415,Inf,0.806,0.633,Inf,Inf,Inf,0.067,0.783,1.776,Inf,Inf,Inf,Inf,0.760,1.453,Inf,Inf,Inf,Inf,0.094,Inf,0.102,Inf,Inf,Inf,0.074,0.129,0.346,0.108,0.107,Inf,1.032,0.883,0.863,0.785,0.766,0.772,0.950,0.824,0.795,0.775,0.731,0.721,1.048,0.822,0.761,0.762,0.724,0.742,0.973,0.750,0.670,0.659,0.634,0.621,0.863,0.618,0.565,0.569,0.554,0.541,0.645,0.349,0.345,0.385,0.338,0.262,0.092,Inf,0.136,0.124,0.105,Inf,Inf,0.128,Inf,Inf,Inf,0.115
Ratio_t0_Fit=1.000,1.594,1.303,0.688,0.554,0.704,3.804,-0.838,0.218,-0.017,0.125,Inf,1.338,0.260,0.168,-0.005,-0.028,Inf,1.834,0.138,Inf,Inf,Inf,0.110,2.169,0.103,Inf,Inf,Inf,Inf,3.117,0.121,Inf,Inf,Inf,Inf,0.173,Inf,0.178,Inf,Inf,Inf,0.171,0.174,-0.291,1.151,0.824,Inf,0.916,0.732,0.790,0.578,0.550,0.743,1.069,0.770,0.923,0.850,0.716,0.696,1.265,0.976,0.900,0.979,0.907,1.058,0.785,1.271,0.990,1.249,0.793,0.846,0.892,1.643,1.466,1.926,1.448,22.411,0.951,-1.206,-0.803,-0.406,-0.767,-0.351,0.425,Inf,0.264,-0.341,0.172,Inf,Inf,0.377,Inf,Inf,Inf,0.172
Ratio_t0_G_Int=1.000,0.938,3.193,0.757,0.779,0.779,1.409,0.205,0.273,0.084,0.804,Inf,2.376,0.192,0.257,0.169,Inf,Inf,2.052,0.149,Inf,Inf,Inf,Inf,2.853,0.082,Inf,Inf,Inf,Inf,2.884,0.082,Inf,Inf,Inf,Inf,Inf,Inf,Inf,Inf,Inf,Inf,Inf,Inf,0.234,Inf,Inf,Inf,0.928,0.867,0.717,1.542,0.911,0.799,1.316,1.343,1.457,1.289,2.631,1.792,0.778,1.039,1.794,1.677,1.438,1.101,0.957,1.545,4.482,1.678,14.024,43.529,1.634,-23.633,-4.103,-2.860,-32.176,-7.676,-4.773,-0.387,-0.400,-0.640,-0.388,-0.147,Inf,Inf,Inf,Inf,Inf,Inf,Inf,Inf,Inf,Inf,Inf,Inf
Ref_Curve_Array=1,1,1,1,1,1,1,1,1,1,1,1,1,1,1,1,1,1,1,1,1,1,1,1,1,1,1,1,1,1,1,1,1,1,1,1,1,1,1,1,1,1,1,1,1,1,1,1,1,1,1,1,1,1,1,1,1,1,1,1,1,1,1,1,1,1,1,1,1,1,1,1,1,1,1,1,1,1,1,1,1,1,1,1,1,1,1,1,1,1,1,1,1,1,1,1
Default_ref=0
Comm_Map=,,,,,
Comm_Consol=,,,,,,,,
Comm_Screen=,,,,,
Analysis_Set=A,A,A,A,A,A,A,A,A,A,A,A,A,A,A,A,A,A,A,A,A,A,A,A,A,A,A,A,A,A,A,A,A,A,A,A,A,A,A,A,A,A,A,A,A,A,A,A,A,A,A,A,A,A,A,A,A,A,A,A,A,A,A,A,A,A,A,A,A,A,A,A,A,A,A,A,A,A,A,A,A,A,A,A,A,A,A,A,A,A,A,A,A,A,A,A
Ref_Type=single_ref,single_ref,single_ref,single_ref,single_ref,single_ref,single_ref,single_ref,single_ref,single_ref,single_ref,single_ref,single_ref,single_ref,single_ref,single_ref,single_ref,single_ref,single_ref,single_ref,single_ref,single_ref,single_ref,single_ref,single_ref,single_ref,single_ref,single_ref,single_ref,single_ref,single_ref,single_ref,single_ref,single_ref,single_ref,single_ref,single_ref,single_ref,single_ref,single_ref,single_ref,single_ref,single_ref,single_ref,single_ref,single_ref,single_ref,single_ref,single_ref,single_ref,single_ref,single_ref,single_ref,single_ref,single_ref,single_ref,single_ref,single_ref,single_ref,single_ref,single_ref,single_ref,single_ref,single_ref,single_ref,single_ref,single_ref,single_ref,single_ref,single_ref,single_ref,single_ref,single_ref,single_ref,single_ref,single_ref,single_ref,single_ref,single_ref,single_ref,single_ref,single_ref,single_ref,single_ref,single_ref,single_ref,single_ref,single_ref,single_ref,single_ref,single_ref,single_ref,single_ref,single_ref,single_ref,single_ref
Wells_In_Use=0,0,0,0,0,0,0,0,0,0,0,0,0,0,0,0,0,0,0,0,0,0,0,0,0,0,0,0,0,0,0,0,0,0,0,0,0,0,0,0,0,0,0,0,0,0,0,0,0,0,0,0,0,0,0,0,0,0,0,0,0,0,0,0,0,0,0,0,0,0,0,0,0,0,0,0,0,0,0,0,0,0,0,0,0,0,0,0,0,0,0,0,0,0,0,0
[Flor:]
[Flor2:]
[Lumin:]
[Data:]
Read=DateTime	RunT[s]	Temp	Well_1	Well_2	Well_3	Well_4	Well_5	Well_6	Well_7	Well_8	Well_9	Well_10	Well_11	Well_12	Well_13	Well_14	Well_15	Well_16	Well_17	Well_18	Well_19	Well_20	Well_21	Well_22	Well_23	Well_24	Well_25	Well_26	Well_27	Well_28	Well_29	Well_30	Well_31	Well_32	Well_33	Well_34	Well_35	Well_36	Well_37	Well_38	Well_39	Well_40	Well_41	Well_42	Well_43	Well_44	Well_45	Well_46	Well_47	Well_48	Well_49	Well_50	Well_51	Well_52	Well_53	Well_54	Well_55	Well_56	Well_57	Well_58	Well_59	Well_60	Well_61	Well_62	Well_63	Well_64	Well_65	Well_66	Well_67	Well_68	Well_69	Well_70	Well_71	Well_72	Well_73	Well_74	Well_75	Well_76	Well_77	Well_78	Well_79	Well_80	Well_81	Well_82	Well_83	Well_84	Well_85	Well_86	Well_87	Well_88	Well_89	Well_90	Well_91	Well_92	Well_93	Well_94	Well_95	Well_96
1=15:42:11	915	301	0.0845	0.0849	0.0858	0.0859	0.0822	0.0847	0.0855	0.0847	0.0866	0.0789	0.0796	0.0863	0.0840	0.0865	0.0855	0.0818	0.0824	0.0869	0.0806	0.0862	0.0831	0.0869	0.0806	0.0823	0.0827	0.0822	0.0861	0.0850	0.0845	0.0881	0.0870	0.0844	0.0868	0.0845	0.0825	0.0857	0.0884	0.0823	0.0836	0.0829	0.0802	0.0788	0.0851	0.0870	0.0841	0.0842	0.0857	0.0807	0.0845	0.0838	0.0823	0.0833	0.0881	0.0899	0.0798	0.0816	0.0842	0.0881	0.0873	0.0873	0.0843	0.0841	0.0817	0.0866	0.0833	0.0845	0.0823	0.0839	0.0875	0.0861	0.0889	0.1520	0.0618	0.0656	0.0641	0.0651	0.0647	0.0588	0.0606	0.0607	0.0648	0.0674	0.0646	0.0627	0.0604	0.0694	0.0683	0.0665	0.0695	0.0661	0.0675	0.0659	0.0711	0.0652	0.0650	0.0636
2=15:56:53	1797	298	0.0914	0.0863	0.0928	0.0900	0.0825	0.0880	0.0882	0.0856	0.0904	0.0911	0.0910	0.0894	0.0895	0.0897	0.0907	0.0904	0.0924	0.0873	0.0909	0.0882	0.0892	0.0905	0.0900	0.0896	0.0889	0.0864	0.0910	0.0831	0.0885	0.0873	0.0884	0.0821	0.0911	0.0937	0.0878	0.0909	0.0902	0.0843	0.0908	0.0903	0.0865	0.0842	0.0900	0.0889	0.0891	0.0857	0.0909	0.0894	0.0827	0.0866	0.0911	0.0882	0.0917	0.0935	0.0850	0.0918	0.0921	0.0803	0.0871	0.0880	0.0835	0.0841	0.0931	0.0867	0.0893	0.0871	0.0874	0.0864	0.0900	0.0872	0.0914	0.0855	0.0703	0.0673	0.0668	0.0681	0.0675	0.0667	0.0668	0.0700	0.0688	0.0673	0.0696	0.0692	0.0692	0.0673	0.0692	0.0645	0.0714	0.0668	0.0684	0.0729	0.0685	0.0688	0.0639	0.0658
3=16:11:35	2679	301	0.0873	0.0840	0.0861	0.0896	0.0831	0.0893	0.0862	0.0863	0.0833	0.0922	0.0861	0.0862	0.0824	0.0844	0.0881	0.0845	0.0881	0.0851	0.0880	0.0884	0.0912	0.0913	0.0840	0.0903	0.0881	0.0832	0.0867	0.0809	0.0889	0.0845	0.0895	0.0885	0.0892	0.0869	0.0877	0.0872	0.0886	0.0825	0.0884	0.0849	0.0813	0.0820	0.0870	0.0890	0.0873	0.0831	0.0785	0.0884	0.0834	0.0893	0.0892	0.0828	0.0886	0.0911	0.0878	0.0804	0.0825	0.0868	0.0860	0.0856	0.0867	0.0842	0.0879	0.0866	0.0877	0.0837	0.0876	0.0874	0.0858	0.0857	0.0871	0.0887	0.0639	0.0603	0.0661	0.0658	0.0658	0.0680	0.0626	0.0687	0.0663	0.0597	0.0672	0.0632	0.0648	0.0674	0.0679	0.0671	0.0646	0.0661	0.0656	0.0621	0.0627	0.0650	0.0650	0.0629
4=16:26:16	3561	301	0.0879	0.0843	0.0915	0.0917	0.0913	0.0860	0.0885	0.0877	0.0938	0.0894	0.0922	0.0901	0.0886	0.0903	0.0937	0.0905	0.0902	0.0923	0.0872	0.0932	0.0947	0.0967	0.0929	0.0874	0.0951	0.0906	0.0878	0.0878	0.0922	0.0869	0.0906	0.0861	0.0897	0.0917	0.0908	0.0915	0.0908	0.0880	0.0884	0.0919	0.0914	0.0940	0.0939	0.0927	0.0881	0.0893	0.0910	0.0912	0.0899	0.0885	0.0910	0.0913	0.0927	0.0907	0.0928	0.0910	0.0877	0.0877	0.0916	0.0915	0.0887	0.0831	0.0848	0.0875	0.0935	0.0884	0.0928	0.0878	0.0880	0.0885	0.0955	0.0914	0.0678	0.0693	0.0683	0.0696	0.0669	0.0726	0.0663	0.0670	0.0679	0.0714	0.0685	0.0697	0.0671	0.0709	0.0686	0.0642	0.0695	0.0655	0.0650	0.0693	0.0737	0.0706	0.0689	0.0688
5=16:40:58	4443	300	0.0867	0.0870	0.0958	0.0917	0.0876	0.0890	0.0908	0.0849	0.0884	0.0931	0.0880	0.0876	0.0919	0.0925	0.0893	0.0856	0.0882	0.0980	0.0921	0.0867	0.0908	0.0927	0.0912	0.0912	0.0917	0.0847	0.0907	0.0907	0.0908	0.0908	0.0910	0.0885	0.0894	0.0945	0.0856	0.0901	0.0901	0.0876	0.0880	0.0894	0.0881	0.0892	0.0903	0.0891	0.0903	0.0872	0.0923	0.0908	0.0943	0.0930	0.0903	0.0880	0.0880	0.0920	0.0926	0.0938	0.0899	0.0864	0.0841	0.0886	0.0863	0.0885	0.0858	0.0902	0.0881	0.0933	0.0888	0.0919	0.0871	0.0893	0.0888	0.0898	0.0663	0.0687	0.0653	0.0685	0.0669	0.0701	0.0661	0.0651	0.0682	0.0687	0.0674	0.0630	0.0668	0.0679	0.0678	0.0681	0.0691	0.0693	0.0627	0.0703	0.0712	0.0718	0.0687	0.0674
6=16:55:40	5325	300	0.0890	0.0880	0.0913	0.0894	0.0865	0.0900	0.0894	0.0878	0.0882	0.0849	0.0866	0.0855	0.0882	0.0875	0.0867	0.0893	0.0889	0.0921	0.0877	0.0889	0.0900	0.0885	0.0872	0.0924	0.0938	0.0872	0.0907	0.0874	0.0905	0.0878	0.0878	0.0890	0.0883	0.0848	0.0896	0.0894	0.0900	0.0864	0.0851	0.0886	0.0877	0.0847	0.0889	0.0860	0.0868	0.0852	0.0891	0.0895	0.0855	0.0913	0.0857	0.0866	0.0904	0.0894	0.0902	0.0906	0.0897	0.0880	0.0875	0.0871	0.0877	0.0851	0.0880	0.0885	0.0849	0.0883	0.0870	0.0864	0.0893	0.0865	0.0932	0.0924	0.0645	0.0602	0.0639	0.0612	0.0591	0.0678	0.0635	0.0674	0.0631	0.0647	0.0639	0.0614	0.0657	0.0620	0.0639	0.0646	0.0668	0.0631	0.0621	0.0607	0.0671	0.0654	0.0626	0.0651
7=17:10:22	6206	300	0.0819	0.0838	0.0881	0.0833	0.0817	0.0848	0.0816	0.0878	0.0854	0.0868	0.0824	0.0847	0.0837	0.0847	0.0814	0.0852	0.0860	0.0867	0.0861	0.0801	0.0819	0.0818	0.0875	0.0853	0.0872	0.0834	0.0849	0.0800	0.0847	0.0826	0.0854	0.0841	0.0779	0.0823	0.0828	0.0835	0.0808	0.0820	0.0831	0.0849	0.0830	0.0790	0.0853	0.0864	0.0825	0.0836	0.0878	0.0813	0.0838	0.0826	0.0836	0.0837	0.0805	0.0917	0.0836	0.0823	0.0851	0.0846	0.0809	0.0834	0.0833	0.0833	0.0865	0.0818	0.0853	0.0870	0.0788	0.0825	0.0842	0.0865	0.0861	0.0864	0.0610	0.0598	0.0569	0.0593	0.0615	0.0632	0.0577	0.0622	0.0579	0.0572	0.0587	0.0592	0.0611	0.0545	0.0589	0.0566	0.0617	0.0589	0.0582	0.0602	0.0632	0.0578	0.0619	0.0570
8=17:25:04	7088	298	0.0860	0.0878	0.1027	0.0909	0.0879	0.0889	0.0894	0.0929	0.0882	0.0890	0.0883	0.0904	0.0904	0.0865	0.0916	0.0865	0.0897	0.0931	0.0897	0.0906	0.0917	0.0907	0.0948	0.0901	0.0945	0.0890	0.0887	0.0880	0.0918	0.0873	0.0879	0.0827	0.0888	0.0907	0.0893	0.0885	0.0863	0.0803	0.0867	0.0899	0.0910	0.0886	0.0908	0.0895	0.0911	0.0919	0.0864	0.0880	0.0895	0.0936	0.0890	0.0894	0.0927	0.0856	0.0890	0.0875	0.0850	0.0920	0.0818	0.0857	0.0820	0.0901	0.0862	0.0912	0.0927	0.0914	0.0852	0.0852	0.0858	0.0865	0.0878	0.0874	0.0632	0.0615	0.0624	0.0626	0.0580	0.0629	0.0580	0.0659	0.0592	0.0634	0.0609	0.0664	0.0656	0.0633	0.0643	0.0654	0.0683	0.0603	0.0651	0.0659	0.0660	0.0626	0.0626	0.0650
9=17:39:46	7970	298	0.0848	0.0861	0.0902	0.0885	0.0879	0.0916	0.0895	0.0913	0.0872	0.0931	0.0860	0.0886	0.0885	0.0878	0.0841	0.0891	0.0820	0.0855	0.0902	0.0837	0.0849	0.0889	0.0924	0.0882	0.0884	0.0864	0.0890	0.0849	0.0831	0.0862	0.0876	0.0894	0.0907	0.0891	0.0896	0.0875	0.0906	0.0826	0.0800	0.0893	0.0916	0.0894	0.0908	0.0887	0.0878	0.0873	0.0875	0.0912	0.0841	0.0910	0.0872	0.0866	0.0901	0.0899	0.0892	0.0896	0.0904	0.0845	0.0874	0.0890	0.0893	0.0861	0.0859	0.0885	0.0896	0.0866	0.0863	0.0875	0.0903	0.0890	0.0918	0.0933	0.0570	0.0631	0.0612	0.0595	0.0605	0.0636	0.0596	0.0610	0.0531	0.0566	0.0618	0.0558	0.0628	0.0603	0.0525	0.0617	0.0616	0.0648	0.0594	0.0573	0.0616	0.0607	0.0630	0.0626
10=17:54:27	8852	298	0.1006	0.0978	0.1099	0.0953	0.0904	0.0959	0.0936	0.0930	0.0949	0.0973	0.0964	0.0951	0.0979	0.0936	0.0937	0.0953	0.0946	0.0893	0.0997	0.0956	0.0989	0.0965	0.0971	0.0893	0.1009	0.0961	0.0924	0.0944	0.0963	0.0957	0.0977	0.0942	0.0958	0.0930	0.0951	0.0973	0.0971	0.0916	0.0971	0.0885	0.0933	0.0871	0.0957	0.0968	0.0972	0.0953	0.0981	0.0968	0.0988	0.0996	0.0932	0.0965	0.0964	0.0945	0.1004	0.0898	0.0964	0.0961	0.0971	0.0982	0.0928	0.0937	0.0960	0.0961	0.0987	0.0962	0.0908	0.0932	0.0890	0.0914	0.0935	0.0975	0.0666	0.0685	0.0663	0.0654	0.0654	0.0680	0.0667	0.0645	0.0629	0.0641	0.0639	0.0610	0.0678	0.0658	0.0667	0.0668	0.0680	0.0667	0.0643	0.0694	0.0706	0.0673	0.0677	0.0658
11=18:09:09	9734	298	0.1001	0.1004	0.1008	0.0987	0.0998	0.1021	0.1028	0.1023	0.1033	0.1002	0.1020	0.0997	0.0996	0.0984	0.0989	0.1008	0.1020	0.1028	0.1082	0.1001	0.1035	0.0966	0.1018	0.0987	0.1058	0.0965	0.1005	0.0993	0.0984	0.0968	0.0991	0.1024	0.0986	0.1026	0.0982	0.1016	0.1023	0.0959	0.0998	0.1003	0.0942	0.0972	0.0970	0.1043	0.0960	0.0983	0.1032	0.1000	0.1053	0.1038	0.0957	0.0977	0.0938	0.1019	0.0993	0.0992	0.1029	0.0995	0.1001	0.1000	0.1015	0.0977	0.1009	0.1015	0.0981	0.0973	0.0957	0.0913	0.1032	0.0989	0.1024	0.0944	0.0683	0.0642	0.0703	0.0696	0.0662	0.0727	0.0690	0.0714	0.0648	0.0691	0.0710	0.0671	0.0643	0.0651	0.0698	0.0687	0.0717	0.0713	0.0696	0.0718	0.0700	0.0714	0.0706	0.0699
12=18:23:51	10616	300	0.0961	0.0970	0.1049	0.0953	0.0935	0.0967	0.0974	0.0955	0.0915	0.0963	0.0950	0.0942	0.0911	0.0874	0.0904	0.0927	0.0956	0.0904	0.0991	0.0904	0.0948	0.0956	0.0965	0.0960	0.1000	0.0945	0.0949	0.0921	0.0886	0.0875	0.0955	0.0936	0.0957	0.0955	0.0946	0.0947	0.0943	0.0936	0.0943	0.0869	0.0907	0.0920	0.0942	0.0956	0.0922	0.0952	0.0966	0.0939	0.0940	0.0964	0.0934	0.0890	0.0902	0.0941	0.0970	0.1004	0.0952	0.0921	0.0935	0.0919	0.0943	0.0937	0.0899	0.0917	0.0936	0.0906	0.0960	0.0951	0.0939	0.0913	0.0960	0.0967	0.0642	0.0597	0.0598	0.0622	0.0617	0.0604	0.0610	0.0630	0.0617	0.0639	0.0615	0.0612	0.0634	0.0628	0.0640	0.0614	0.0647	0.0658	0.0603	0.0617	0.0633	0.0613	0.0604	0.0634
13=18:38:33	11498	300	0.1020	0.0968	0.1068	0.0950	0.0991	0.0955	0.0944	0.0972	0.0998	0.0979	0.0921	0.0909	0.1030	0.0989	0.0968	0.0965	0.0990	0.0954	0.0975	0.0990	0.0974	0.1017	0.0981	0.0946	0.1036	0.0937	0.0966	0.0969	0.0965	0.0992	0.1041	0.0972	0.0978	0.0960	0.0969	0.1007	0.0993	0.0930	0.0962	0.0982	0.0966	0.0955	0.1001	0.1002	0.0958	0.0938	0.1005	0.1006	0.1047	0.1041	0.0970	0.0911	0.0934	0.0971	0.0988	0.0975	0.0948	0.0962	0.0935	0.0976	0.1004	0.0930	0.0988	0.0930	0.0962	0.0944	0.0991	0.0926	0.0978	0.0983	0.1024	0.1019	0.0612	0.0644	0.0640	0.0611	0.0596	0.0613	0.0624	0.0650	0.0615	0.0620	0.0618	0.0572	0.0646	0.0642	0.0662	0.0652	0.0650	0.0646	0.0616	0.0676	0.0646	0.0642	0.0650	0.0662
14=18:53:15	12380	298	0.1070	0.1015	0.1147	0.1001	0.0963	0.1039	0.1065	0.1017	0.0985	0.1056	0.0960	0.1009	0.1063	0.0993	0.0993	0.0962	0.1037	0.0963	0.1095	0.0986	0.1047	0.1064	0.1056	0.1035	0.1076	0.0981	0.0989	0.0918	0.1011	0.0948	0.1053	0.1014	0.0995	0.1018	0.0985	0.1006	0.1000	0.0964	0.0980	0.0961	0.0962	0.1006	0.1044	0.1039	0.1017	0.0995	0.1044	0.1020	0.1072	0.1040	0.0983	0.0966	0.0966	0.1022	0.1080	0.1028	0.0962	0.0981	0.1004	0.0944	0.1045	0.0985	0.1009	0.0945	0.1008	0.0981	0.1033	0.0978	0.0975	0.0943	0.1055	0.1022	0.0655	0.0609	0.0642	0.0640	0.0637	0.0687	0.0658	0.0632	0.0650	0.0639	0.0662	0.0611	0.0665	0.0617	0.0601	0.0652	0.0681	0.0679	0.0665	0.0654	0.0670	0.0656	0.0677	0.0606
15=19:07:57	13262	298	0.1143	0.1099	0.1112	0.1088	0.1025	0.1066	0.1093	0.1074	0.1073	0.1013	0.1040	0.1067	0.1082	0.0980	0.1014	0.1001	0.0986	0.1048	0.1165	0.1077	0.1033	0.1031	0.1077	0.1065	0.1130	0.1026	0.1015	0.1033	0.0975	0.1040	0.1097	0.1050	0.1027	0.1088	0.1066	0.1060	0.1122	0.0980	0.0979	0.1016	0.1024	0.1008	0.1082	0.1086	0.1070	0.1006	0.1037	0.1052	0.1070	0.1075	0.1008	0.1017	0.1018	0.1052	0.1072	0.1007	0.1075	0.1054	0.1051	0.1031	0.1092	0.1007	0.1009	0.1013	0.1028	0.1021	0.1083	0.1008	0.1062	0.1050	0.1087	0.1030	0.0652	0.0655	0.0664	0.0674	0.0664	0.0678	0.0669	0.0689	0.0661	0.0660	0.0626	0.0636	0.0689	0.0701	0.0662	0.0661	0.0687	0.0710	0.0698	0.0697	0.0693	0.0666	0.0674	0.0683
16=19:22:39	14143	300	0.1143	0.1112	0.1171	0.1089	0.1035	0.1044	0.1132	0.1084	0.1032	0.1118	0.1080	0.1069	0.1154	0.1021	0.1063	0.1054	0.1046	0.1050	0.1154	0.1061	0.1115	0.1123	0.1091	0.1119	0.1206	0.0959	0.1011	0.1000	0.1049	0.1057	0.1185	0.1089	0.1030	0.1114	0.1076	0.1107	0.1085	0.0971	0.0977	0.1042	0.1046	0.1054	0.1136	0.1123	0.1085	0.1016	0.1059	0.1139	0.1135	0.1075	0.1013	0.1009	0.1019	0.1034	0.1129	0.1120	0.1078	0.1068	0.1063	0.1040	0.1157	0.1024	0.1040	0.1004	0.1009	0.1016	0.1081	0.1046	0.1045	0.1046	0.1033	0.1071	0.0633	0.0670	0.0672	0.0650	0.0673	0.0718	0.0619	0.0645	0.0671	0.0688	0.0640	0.0622	0.0674	0.0675	0.0666	0.0696	0.0690	0.0690	0.0668	0.0688	0.0707	0.0661	0.0674	0.0674
17=19:37:21	15025	300	0.1226	0.1143	0.1229	0.1138	0.1107	0.1132	0.1177	0.1112	0.1031	0.1094	0.1071	0.1103	0.1190	0.1056	0.1043	0.1033	0.1052	0.1079	0.1229	0.1146	0.1119	0.1146	0.1139	0.1170	0.1221	0.1047	0.1060	0.0995	0.0981	0.1053	0.1195	0.1113	0.1125	0.1157	0.1097	0.1103	0.1191	0.1011	0.1042	0.0988	0.1047	0.0986	0.1204	0.1151	0.1088	0.1102	0.1148	0.1074	0.1192	0.1096	0.1067	0.1032	0.1060	0.1075	0.1166	0.1137	0.1127	0.1087	0.1054	0.1095	0.1164	0.1027	0.1018	0.1049	0.1052	0.1057	0.1157	0.1059	0.1106	0.1038	0.1130	0.1123	0.0651	0.0677	0.0627	0.0647	0.0636	0.0691	0.0635	0.0700	0.0618	0.0619	0.0663	0.0657	0.0693	0.0656	0.0694	0.0674	0.0684	0.0693	0.0686	0.0634	0.0710	0.0660	0.0685	0.0692
18=19:52:03	15907	298	0.1242	0.1123	0.1221	0.1109	0.1043	0.1090	0.1210	0.1110	0.1083	0.1069	0.1022	0.1095	0.1236	0.0993	0.1039	0.1017	0.1033	0.1023	0.1241	0.1104	0.1118	0.1086	0.1131	0.1074	0.1286	0.0973	0.0951	0.0961	0.0988	0.0974	0.1211	0.1084	0.1075	0.1124	0.1141	0.1094	0.1162	0.0987	0.0931	0.0990	0.0990	0.1039	0.1187	0.1140	0.1054	0.1031	0.1089	0.1058	0.1208	0.1081	0.1022	0.1029	0.1013	0.1030	0.1177	0.1132	0.1088	0.1051	0.1088	0.1052	0.1179	0.1002	0.0953	0.1000	0.0972	0.0975	0.1137	0.1016	0.1057	0.1042	0.1061	0.1058	0.0644	0.0631	0.0623	0.0602	0.0599	0.0604	0.0602	0.0627	0.0582	0.0634	0.0590	0.0610	0.0633	0.0644	0.0624	0.0652	0.0646	0.0648	0.0659	0.0598	0.0645	0.0610	0.0625	0.0626
19=20:06:44	16789	301	0.1267	0.1242	0.1332	0.1244	0.1162	0.1201	0.1339	0.1243	0.1218	0.1219	0.1168	0.1180	0.1342	0.1107	0.1105	0.1094	0.1097	0.1071	0.1330	0.1239	0.1255	0.1179	0.1248	0.1222	0.1367	0.1088	0.1054	0.0979	0.1090	0.1044	0.1303	0.1173	0.1233	0.1257	0.1159	0.1174	0.1298	0.1077	0.1101	0.1075	0.1114	0.1094	0.1331	0.1240	0.1211	0.1181	0.1213	0.1158	0.1336	0.1162	0.1091	0.1055	0.1072	0.1082	0.1333	0.1233	0.1194	0.1180	0.1191	0.1163	0.1279	0.1067	0.0992	0.1071	0.1076	0.1080	0.1263	0.1141	0.1163	0.1164	0.1177	0.1183	0.0635	0.0670	0.0708	0.0668	0.0670	0.0644	0.0682	0.0695	0.0654	0.0710	0.0695	0.0663	0.0655	0.0687	0.0719	0.0669	0.0731	0.0736	0.0681	0.0663	0.0691	0.0671	0.0645	0.0685
20=20:21:26	17671	300	0.1405	0.1261	0.1349	0.1212	0.1215	0.1208	0.1377	0.1261	0.1218	0.1251	0.1188	0.1183	0.1422	0.1061	0.1093	0.1054	0.1075	0.1043	0.1397	0.1271	0.1260	0.1227	0.1264	0.1270	0.1419	0.1076	0.1049	0.1034	0.1014	0.1075	0.1339	0.1237	0.1195	0.1224	0.1209	0.1159	0.1323	0.1013	0.1048	0.1048	0.1044	0.1085	0.1391	0.1266	0.1247	0.1182	0.1197	0.1226	0.1393	0.1087	0.1064	0.1079	0.1008	0.1088	0.1332	0.1179	0.1199	0.1256	0.1180	0.1184	0.1360	0.1092	0.1046	0.1076	0.1095	0.1063	0.1283	0.1128	0.1195	0.1167	0.1206	0.1186	0.0689	0.0666	0.0686	0.0634	0.0648	0.0643	0.0654	0.0704	0.0636	0.0607	0.0652	0.0677	0.0659	0.0677	0.0630	0.0630	0.0638	0.0725	0.0686	0.0691	0.0666	0.0688	0.0691	0.0675
21=20:36:08	18553	301	0.1490	0.1257	0.1412	0.1159	0.1169	0.1151	0.1514	0.1238	0.1172	0.1235	0.1199	0.1187	0.1476	0.1077	0.1090	0.1053	0.1042	0.1017	0.1405	0.1284	0.1279	0.1244	0.1247	0.1192	0.1446	0.1042	0.1046	0.1022	0.1008	0.0981	0.1484	0.1245	0.1240	0.1287	0.1220	0.1221	0.1375	0.1068	0.1026	0.0978	0.1041	0.1049	0.1428	0.1304	0.1271	0.1212	0.1195	0.1206	0.1417	0.1123	0.1075	0.1044	0.1034	0.1073	0.1424	0.1235	0.1251	0.1189	0.1193	0.1177	0.1382	0.1072	0.0994	0.1048	0.1017	0.1027	0.1316	0.1173	0.1211	0.1168	0.1181	0.1165	0.0646	0.0661	0.0626	0.0608	0.0642	0.0667	0.0660	0.0658	0.0644	0.0640	0.0640	0.0605	0.0651	0.0653	0.0657	0.0654	0.0673	0.0677	0.0657	0.0616	0.0646	0.0641	0.0670	0.0640
22=20:50:52	19437	301	0.1524	0.1357	0.1448	0.1306	0.1227	0.1227	0.1599	0.1397	0.1300	0.1284	0.1233	0.1233	0.1568	0.1144	0.1100	0.1081	0.1071	0.1096	0.1533	0.1400	0.1322	0.1338	0.1345	0.1323	0.1593	0.1055	0.1071	0.1083	0.1059	0.1033	0.1585	0.1326	0.1306	0.1356	0.1301	0.1292	0.1366	0.1079	0.1095	0.1050	0.1057	0.1082	0.1551	0.1359	0.1317	0.1226	0.1268	0.1328	0.1511	0.1132	0.1086	0.1059	0.1048	0.1103	0.1483	0.1337	0.1264	0.1288	0.1226	0.1267	0.1395	0.1119	0.1060	0.1079	0.1072	0.1050	0.1418	0.1168	0.1229	0.1231	0.1235	0.1284	0.0665	0.0659	0.0661	0.0658	0.0683	0.0703	0.0670	0.0634	0.0641	0.0649	0.0682	0.0659	0.0657	0.0698	0.0651	0.0683	0.0691	0.0689	0.0699	0.0676	0.0689	0.0669	0.0666	0.0686
23=21:05:34	20319	300	0.1667	0.1378	0.1429	0.1276	0.1260	0.1280	0.1655	0.1440	0.1286	0.1283	0.1182	0.1243	0.1662	0.1124	0.1070	0.1042	0.1045	0.1064	0.1667	0.1417	0.1368	0.1346	0.1312	0.1274	0.1652	0.1036	0.1048	0.1047	0.1046	0.1016	0.1691	0.1325	0.1366	0.1372	0.1289	0.1276	0.1462	0.1033	0.1047	0.1026	0.1032	0.1018	0.1615	0.1376	0.1337	0.1270	0.1298	0.1249	0.1555	0.1116	0.0982	0.1021	0.0995	0.1055	0.1592	0.1335	0.1326	0.1292	0.1176	0.1207	0.1475	0.0990	0.1030	0.1031	0.1005	0.1008	0.1470	0.1237	0.1229	0.1218	0.1208	0.1172	0.0628	0.0634	0.0630	0.0615	0.0616	0.0619	0.0640	0.0639	0.0569	0.0646	0.0640	0.0566	0.0654	0.0617	0.0631	0.0623	0.0653	0.0634	0.0636	0.0629	0.0637	0.0620	0.0619	0.0614
24=21:20:16	21201	298	0.1869	0.1483	0.1602	0.1360	0.1294	0.1343	0.1831	0.1535	0.1387	0.1368	0.1324	0.1335	0.1853	0.1168	0.1150	0.1088	0.1078	0.1107	0.1851	0.1543	0.1486	0.1466	0.1361	0.1430	0.1750	0.1120	0.1086	0.1040	0.1043	0.1082	0.1821	0.1421	0.1476	0.1464	0.1383	0.1384	0.1595	0.1100	0.1067	0.1086	0.1091	0.1065	0.1817	0.1543	0.1444	0.1346	0.1371	0.1402	0.1657	0.1139	0.1104	0.1075	0.1029	0.1101	0.1720	0.1417	0.1385	0.1372	0.1318	0.1324	0.1641	0.1123	0.1051	0.1088	0.1079	0.1030	0.1573	0.1346	0.1272	0.1276	0.1342	0.1299	0.0664	0.0624	0.0654	0.0668	0.0664	0.0700	0.0608	0.0669	0.0640	0.0658	0.0621	0.0631	0.0639	0.0650	0.0669	0.0640	0.0682	0.0685	0.0699	0.0686	0.0719	0.0663	0.0686	0.0611
25=21:34:58	22082	300	0.1877	0.1479	0.1595	0.1385	0.1315	0.1323	0.1898	0.1509	0.1386	0.1391	0.1263	0.1304	0.1840	0.1051	0.1051	0.1011	0.1011	0.0946	0.1830	0.1470	0.1423	0.1455	0.1375	0.1363	0.1755	0.1009	0.1014	0.0997	0.0964	0.0986	0.1913	0.1493	0.1483	0.1461	0.1341	0.1339	0.1600	0.1003	0.0964	0.0985	0.0985	0.0954	0.1856	0.1462	0.1383	0.1335	0.1358	0.1305	0.1649	0.1085	0.1007	0.0982	0.0923	0.1025	0.1792	0.1453	0.1397	0.1318	0.1260	0.1303	0.1564	0.1017	0.0955	0.0987	0.0999	0.0991	0.1616	0.1312	0.1318	0.1211	0.1279	0.1224	0.0582	0.0576	0.0605	0.0573	0.0589	0.0559	0.0595	0.0601	0.0561	0.0600	0.0579	0.0588	0.0580	0.0597	0.0569	0.0597	0.0591	0.0613	0.0621	0.0610	0.0635	0.0590	0.0607	0.0589
26=21:49:40	22964	298	0.2105	0.1664	0.1769	0.1542	0.1432	0.1458	0.2129	0.1724	0.1535	0.1562	0.1374	0.1473	0.2021	0.1156	0.1129	0.1074	0.1114	0.1104	0.2101	0.1716	0.1625	0.1579	0.1515	0.1502	0.2032	0.1117	0.1092	0.1062	0.1063	0.1048	0.2072	0.1631	0.1615	0.1541	0.1504	0.1484	0.1796	0.1092	0.1098	0.1025	0.1072	0.1041	0.2033	0.1669	0.1548	0.1526	0.1476	0.1403	0.1808	0.1162	0.1079	0.1080	0.1072	0.1079	0.2037	0.1582	0.1491	0.1456	0.1408	0.1428	0.1700	0.1094	0.1039	0.1020	0.1040	0.1038	0.1783	0.1444	0.1440	0.1367	0.1377	0.1331	0.0674	0.0646	0.0685	0.0681	0.0661	0.0665	0.0679	0.0706	0.0581	0.0663	0.0676	0.0661	0.0669	0.0654	0.0679	0.0636	0.0693	0.0688	0.0712	0.0668	0.0709	0.0668	0.0678	0.0674
27=22:04:22	23846	300	0.2366	0.1754	0.1740	0.1606	0.1480	0.1475	0.2279	0.1880	0.1641	0.1650	0.1474	0.1491	0.2192	0.1220	0.1125	0.1089	0.1122	0.1103	0.2300	0.1783	0.1739	0.1625	0.1602	0.1518	0.2186	0.1061	0.1120	0.1056	0.1065	0.1064	0.2282	0.1717	0.1747	0.1690	0.1560	0.1560	0.1884	0.1138	0.1074	0.1128	0.1129	0.1087	0.2201	0.1750	0.1644	0.1546	0.1501	0.1486	0.1956	0.1193	0.1129	0.1101	0.1077	0.1062	0.2131	0.1646	0.1588	0.1528	0.1461	0.1488	0.1787	0.1062	0.1062	0.1073	0.1106	0.1075	0.1916	0.1442	0.1501	0.1357	0.1449	0.1412	0.0690	0.0688	0.0698	0.0645	0.0657	0.0731	0.0715	0.0701	0.0689	0.0706	0.0700	0.0693	0.0670	0.0692	0.0701	0.0700	0.0719	0.0693	0.0704	0.0708	0.0726	0.0662	0.0702	0.0693
28=22:19:04	24728	298	0.2528	0.1860	0.1701	0.1645	0.1532	0.1552	0.2490	0.1885	0.1731	0.1656	0.1494	0.1499	0.2344	0.1193	0.1065	0.1045	0.1064	0.1066	0.2391	0.1909	0.1824	0.1741	0.1647	0.1592	0.2199	0.1086	0.1051	0.1042	0.1001	0.0975	0.2497	0.1804	0.1769	0.1701	0.1550	0.1563	0.1908	0.1060	0.1073	0.1007	0.1056	0.1076	0.2431	0.1844	0.1723	0.1612	0.1593	0.1541	0.1994	0.1091	0.1122	0.1059	0.1027	0.1079	0.2267	0.1730	0.1647	0.1626	0.1526	0.1490	0.1874	0.1095	0.1030	0.1027	0.1058	0.1026	0.1992	0.1507	0.1503	0.1440	0.1475	0.1342	0.0654	0.0683	0.0664	0.0619	0.0632	0.0687	0.0666	0.0668	0.0657	0.0630	0.0614	0.0635	0.0689	0.0668	0.0670	0.0690	0.0697	0.0714	0.0692	0.0636	0.0643	0.0675	0.0655	0.0669
29=22:33:46	25610	300	0.2667	0.1966	0.1850	0.1690	0.1653	0.1599	0.2750	0.2010	0.1824	0.1819	0.1587	0.1611	0.2494	0.1197	0.1119	0.1102	0.1034	0.1056	0.2625	0.2034	0.1961	0.1797	0.1782	0.1714	0.2327	0.1093	0.1076	0.1068	0.1022	0.1030	0.2682	0.1955	0.1928	0.1824	0.1687	0.1596	0.2150	0.1084	0.1080	0.1069	0.1063	0.1069	0.2580	0.2001	0.1848	0.1698	0.1649	0.1616	0.2153	0.1157	0.1109	0.1061	0.1045	0.1074	0.2457	0.1853	0.1784	0.1675	0.1563	0.1515	0.2060	0.1057	0.1029	0.1023	0.1051	0.1040	0.2094	0.1569	0.1525	0.1472	0.1544	0.1475	0.0688	0.0684	0.0653	0.0652	0.0696	0.0700	0.0651	0.0709	0.0637	0.0630	0.0655	0.0661	0.0690	0.0669	0.0675	0.0692	0.0690	0.0683	0.0698	0.0683	0.0701	0.0701	0.0666	0.0663
30=22:48:27	26492	303	0.2917	0.2055	0.1907	0.1717	0.1637	0.1655	0.2993	0.2210	0.1854	0.1858	0.1626	0.1684	0.2714	0.1183	0.1106	0.0997	0.1050	0.1057	0.2858	0.2173	0.2061	0.1924	0.1785	0.1661	0.2593	0.1088	0.1041	0.1002	0.0965	0.0996	0.2908	0.2012	0.2044	0.1911	0.1689	0.1631	0.2202	0.1104	0.1064	0.0987	0.1071	0.1020	0.2888	0.2079	0.1867	0.1786	0.1691	0.1602	0.2221	0.1130	0.1035	0.1036	0.1022	0.1048	0.2694	0.1941	0.1873	0.1701	0.1578	0.1617	0.2170	0.1045	0.0965	0.1009	0.0974	0.0973	0.2162	0.1562	0.1567	0.1473	0.1471	0.1480	0.0603	0.0638	0.0650	0.0639	0.0642	0.0702	0.0596	0.0635	0.0642	0.0672	0.0684	0.0595	0.0659	0.0684	0.0587	0.0662	0.0655	0.0674	0.0666	0.0675	0.0687	0.0594	0.0654	0.0657
31=23:03:09	27374	300	0.3203	0.2204	0.2048	0.1852	0.1791	0.1738	0.3254	0.2247	0.2007	0.2045	0.1640	0.1731	0.2905	0.1216	0.1113	0.1049	0.1053	0.0981	0.3108	0.2312	0.2166	0.2041	0.1846	0.1741	0.2731	0.1105	0.1026	0.1041	0.0948	0.0978	0.3220	0.2152	0.2162	0.2030	0.1821	0.1744	0.2349	0.1033	0.1016	0.0966	0.1052	0.1014	0.3065	0.2214	0.1997	0.1847	0.1772	0.1656	0.2390	0.1121	0.0996	0.0992	0.0993	0.1038	0.2815	0.2082	0.1901	0.1776	0.1649	0.1605	0.2247	0.1021	0.0983	0.1014	0.0988	0.0938	0.2371	0.1641	0.1655	0.1524	0.1551	0.1446	0.0657	0.0628	0.0608	0.0624	0.0623	0.0621	0.0643	0.0669	0.0646	0.0609	0.0648	0.0585	0.0606	0.0617	0.0670	0.0670	0.0662	0.0655	0.0627	0.0637	0.0644	0.0623	0.0600	0.0616
32=23:17:51	28256	300	0.3498	0.2432	0.2167	0.2006	0.1883	0.1857	0.3566	0.2494	0.2184	0.2152	0.1770	0.1810	0.3068	0.1175	0.1036	0.1025	0.1023	0.0983	0.3358	0.2471	0.2253	0.2161	0.2002	0.1890	0.2991	0.1091	0.1028	0.1017	0.0999	0.1001	0.3461	0.2219	0.2260	0.2218	0.1879	0.1892	0.2487	0.1011	0.1013	0.0977	0.1034	0.0976	0.3371	0.2315	0.2087	0.1971	0.1859	0.1783	0.2559	0.1091	0.1044	0.0996	0.1006	0.1011	0.3102	0.2117	0.1986	0.1853	0.1726	0.1687	0.2332	0.1014	0.0978	0.0983	0.0985	0.0933	0.2437	0.1680	0.1669	0.1615	0.1581	0.1507	0.0597	0.0602	0.0642	0.0593	0.0637	0.0618	0.0598	0.0658	0.0617	0.0625	0.0608	0.0655	0.0643	0.0637	0.0667	0.0672	0.0579	0.0699	0.0645	0.0691	0.0670	0.0678	0.0640	0.0663
33=23:32:33	29138	300	0.3804	0.2571	0.2293	0.2098	0.1951	0.1930	0.3801	0.2665	0.2241	0.2228	0.1898	0.1935	0.3387	0.1172	0.1110	0.0990	0.1043	0.1002	0.3594	0.2598	0.2414	0.2292	0.2176	0.2077	0.3207	0.1052	0.1037	0.1009	0.0965	0.1020	0.3802	0.2365	0.2387	0.2355	0.2041	0.1953	0.2729	0.1050	0.0990	0.0988	0.1038	0.0947	0.3622	0.2474	0.2221	0.2164	0.1911	0.1906	0.2722	0.1081	0.1029	0.1019	0.0971	0.0977	0.3320	0.2240	0.2055	0.2004	0.1824	0.1707	0.2529	0.1078	0.0934	0.0960	0.0991	0.0887	0.2593	0.1753	0.1707	0.1601	0.1665	0.1659	0.0615	0.0629	0.0603	0.0601	0.0640	0.0629	0.0643	0.0659	0.0645	0.0648	0.0624	0.0611	0.0663	0.0646	0.0637	0.0657	0.0636	0.0658	0.0621	0.0654	0.0654	0.0640	0.0643	0.0636
34=23:47:15	30020	303	0.4223	0.2853	0.2570	0.2259	0.2187	0.2126	0.4343	0.2862	0.2522	0.2492	0.2084	0.2109	0.3702	0.1234	0.1190	0.1039	0.1139	0.1073	0.4021	0.2861	0.2676	0.2507	0.2417	0.2150	0.3501	0.1117	0.1084	0.1099	0.1061	0.1054	0.4186	0.2687	0.2619	0.2564	0.2196	0.2130	0.2982	0.1065	0.1057	0.1030	0.1029	0.0996	0.4061	0.2749	0.2486	0.2261	0.2200	0.2072	0.2951	0.1128	0.1053	0.1046	0.0994	0.1017	0.3648	0.2433	0.2281	0.2090	0.1928	0.1903	0.2867	0.1129	0.0962	0.1069	0.1074	0.1019	0.2870	0.1823	0.1851	0.1814	0.1793	0.1675	0.0721	0.0703	0.0698	0.0660	0.0629	0.0737	0.0702	0.0720	0.0673	0.0717	0.0701	0.0699	0.0705	0.0707	0.0715	0.0676	0.0741	0.0719	0.0746	0.0700	0.0729	0.0688	0.0700	0.0721
35=00:01:57	30902	298	0.4484	0.3057	0.2706	0.2440	0.2298	0.2173	0.4647	0.3106	0.2618	0.2722	0.2166	0.2148	0.3937	0.1241	0.1079	0.1024	0.0976	0.1025	0.4343	0.3045	0.2871	0.2703	0.2538	0.2286	0.3720	0.1082	0.1072	0.1054	0.0976	0.0959	0.4405	0.2815	0.2789	0.2676	0.2357	0.2207	0.3179	0.1049	0.1042	0.0957	0.1029	0.0948	0.4333	0.2862	0.2539	0.2391	0.2305	0.2138	0.3113	0.1054	0.1045	0.1001	0.0958	0.1007	0.3888	0.2505	0.2334	0.2168	0.2011	0.1903	0.2919	0.1087	0.0910	0.0965	0.1035	0.0931	0.2947	0.1855	0.1899	0.1729	0.1734	0.1722	0.0614	0.0644	0.0627	0.0630	0.0589	0.0658	0.0578	0.0614	0.0639	0.0646	0.0645	0.0588	0.0668	0.0662	0.0649	0.0613	0.0612	0.0652	0.0614	0.0648	0.0653	0.0657	0.0629	0.0613
36=00:16:39	31783	301	0.4826	0.3286	0.3022	0.2635	0.2534	0.2448	0.5059	0.3342	0.2886	0.2893	0.2368	0.2331	0.4282	0.1266	0.1161	0.1053	0.1104	0.1020	0.4700	0.3303	0.3035	0.2891	0.2746	0.2491	0.4055	0.1104	0.1130	0.1029	0.1050	0.1018	0.4949	0.3099	0.3047	0.2894	0.2506	0.2385	0.3415	0.1109	0.1047	0.1007	0.1024	0.0989	0.4670	0.3065	0.2760	0.2555	0.2463	0.2318	0.3391	0.1079	0.1047	0.1045	0.0943	0.1051	0.4128	0.2683	0.2467	0.2338	0.2157	0.2025	0.3232	0.1129	0.1004	0.0982	0.0986	0.0981	0.3210	0.1919	0.1948	0.1863	0.1860	0.1743	0.0687	0.0659	0.0661	0.0658	0.0687	0.0693	0.0680	0.0686	0.0636	0.0657	0.0624	0.0678	0.0665	0.0638	0.0635	0.0695	0.0720	0.0710	0.0686	0.0677	0.0695	0.0702	0.0688	0.0699
37=00:31:21	32665	298	0.5170	0.3610	0.3269	0.2908	0.2632	0.2626	0.5395	0.3586	0.3027	0.3089	0.2515	0.2400	0.4593	0.1237	0.1165	0.1024	0.1085	0.1014	0.5076	0.3542	0.3286	0.3044	0.2858	0.2658	0.4377	0.1099	0.1121	0.1062	0.1010	0.1032	0.5258	0.3272	0.3234	0.3101	0.2683	0.2558	0.3721	0.1136	0.1044	0.1001	0.0944	0.0952	0.4935	0.3275	0.2941	0.2739	0.2598	0.2415	0.3599	0.1087	0.1010	0.1012	0.0966	0.0972	0.4526	0.2882	0.2587	0.2452	0.2236	0.2180	0.3399	0.1046	0.0925	0.0936	0.0988	0.0941	0.3426	0.2000	0.2049	0.1865	0.1948	0.1795	0.0658	0.0684	0.0628	0.0641	0.0664	0.0656	0.0670	0.0681	0.0664	0.0642	0.0660	0.0669	0.0684	0.0661	0.0685	0.0676	0.0684	0.0654	0.0655	0.0715	0.0712	0.0661	0.0655	0.0684
38=00:46:03	33547	298	0.5657	0.3776	0.3426	0.3080	0.2892	0.2804	0.5947	0.3834	0.3300	0.3329	0.2704	0.2633	0.4856	0.1236	0.1037	0.0949	0.1025	0.0959	0.5401	0.3809	0.3471	0.3287	0.3077	0.2782	0.4604	0.1154	0.1144	0.1084	0.1050	0.1138	0.5557	0.3513	0.3431	0.3275	0.2835	0.2739	0.3917	0.1160	0.1025	0.0945	0.0979	0.0954	0.5208	0.3450	0.3035	0.2799	0.2707	0.2533	0.3875	0.1019	0.0980	0.1014	0.0981	0.0997	0.4641	0.2883	0.2633	0.2466	0.2346	0.2209	0.3600	0.1048	0.0868	0.0885	0.0937	0.0949	0.3601	0.2066	0.2028	0.1887	0.1901	0.1818	0.0634	0.0574	0.0632	0.0619	0.0612	0.0641	0.0618	0.0644	0.0605	0.0579	0.0646	0.0598	0.0618	0.0635	0.0598	0.0606	0.0636	0.0654	0.0626	0.0634	0.0613	0.0613	0.0622	0.0635
39=01:00:41	34425	300	0.6109	0.4190	0.3777	0.3360	0.3123	0.3029	0.6419	0.4282	0.3544	0.3630	0.2913	0.2850	0.5206	0.1240	0.1147	0.1035	0.1050	0.1011	0.5772	0.4103	0.3857	0.3576	0.3358	0.3046	0.4946	0.1185	0.1135	0.1103	0.1076	0.1020	0.5858	0.3780	0.3661	0.3492	0.3095	0.3001	0.4233	0.1108	0.1102	0.0980	0.0974	0.0943	0.5532	0.3741	0.3317	0.3050	0.2931	0.2708	0.4149	0.1054	0.1016	0.1010	0.0944	0.0995	0.5024	0.3098	0.2876	0.2708	0.2431	0.2395	0.3880	0.1102	0.0961	0.0917	0.0936	0.0947	0.3883	0.2157	0.2106	0.1980	0.2019	0.1846	0.0676	0.0634	0.0645	0.0644	0.0643	0.0699	0.0651	0.0673	0.0637	0.0654	0.0669	0.0658	0.0663	0.0628	0.0678	0.0656	0.0688	0.0644	0.0690	0.0663	0.0695	0.0645	0.0639	0.0651
40=01:15:22	35307	300	0.6430	0.4550	0.4067	0.3685	0.3365	0.3313	0.6907	0.4529	0.3877	0.3942	0.3204	0.3106	0.5565	0.1276	0.1169	0.1070	0.1066	0.1008	0.6183	0.4428	0.4142	0.3879	0.3672	0.3292	0.5324	0.1175	0.1044	0.1006	0.0938	0.1002	0.6213	0.4116	0.4058	0.3883	0.3379	0.3222	0.4576	0.1061	0.0955	0.0990	0.1023	0.0985	0.5853	0.4069	0.3581	0.3338	0.3137	0.2956	0.4477	0.1068	0.0983	0.1000	0.0955	0.0985	0.5252	0.3370	0.3042	0.2949	0.2622	0.2538	0.4182	0.1096	0.0929	0.0990	0.0973	0.0977	0.4142	0.2228	0.2235	0.2157	0.2106	0.1966	0.0674	0.0694	0.0694	0.0672	0.0685	0.0696	0.0675	0.0663	0.0669	0.0683	0.0665	0.0662	0.0727	0.0665	0.0690	0.0702	0.0721	0.0711	0.0716	0.0704	0.0713	0.0699	0.0678	0.0680
41=01:30:04	36189	300	0.6894	0.4802	0.4346	0.3935	0.3632	0.3574	0.7366	0.4833	0.4093	0.4126	0.3419	0.3300	0.5867	0.1254	0.1185	0.0984	0.1047	0.0946	0.6504	0.4674	0.4381	0.4033	0.3919	0.3552	0.5654	0.1153	0.0997	0.0923	0.0921	0.0945	0.6520	0.4315	0.4182	0.4077	0.3561	0.3471	0.4836	0.1033	0.0964	0.0935	0.0899	0.0914	0.6123	0.4240	0.3771	0.3442	0.3327	0.3129	0.4770	0.0996	0.0984	0.0953	0.0891	0.0966	0.5385	0.3509	0.3170	0.3060	0.2716	0.2626	0.4388	0.1059	0.0860	0.0893	0.0969	0.0873	0.4261	0.2242	0.2270	0.2144	0.2172	0.2015	0.0624	0.0622	0.0641	0.0584	0.0614	0.0655	0.0585	0.0633	0.0618	0.0624	0.0670	0.0591	0.0634	0.0670	0.0651	0.0623	0.0659	0.0598	0.0569	0.0666	0.0659	0.0649	0.0666	0.0646
42=01:44:46	37071	303	0.7369	0.5190	0.4606	0.4246	0.3985	0.3888	0.7913	0.5262	0.4466	0.4559	0.3713	0.3643	0.6224	0.1278	0.1189	0.1037	0.1192	0.1028	0.6968	0.5040	0.4662	0.4366	0.4255	0.3832	0.5963	0.1295	0.1111	0.1103	0.1004	0.0956	0.6982	0.4658	0.4515	0.4333	0.3885	0.3693	0.5187	0.1087	0.1011	0.0970	0.0998	0.0919	0.6447	0.4494	0.4019	0.3665	0.3524	0.3321	0.5093	0.1053	0.1026	0.0965	0.0945	0.0973	0.5566	0.3713	0.3328	0.3268	0.2946	0.2811	0.4794	0.1072	0.0943	0.0897	0.0949	0.0952	0.4473	0.2421	0.2367	0.2304	0.2212	0.2111	0.0674	0.0680	0.0679	0.0627	0.0617	0.0720	0.0633	0.0647	0.0687	0.0671	0.0637	0.0673	0.0605	0.0686	0.0665	0.0720	0.0648	0.0694	0.0678	0.0690	0.0718	0.0630	0.0680	0.0660
43=01:59:30	37955	303	0.7712	0.5542	0.4992	0.4625	0.4240	0.4181	0.8165	0.5585	0.4806	0.4875	0.4000	0.3940	0.6618	0.1272	0.1229	0.0982	0.1069	0.1052	0.7297	0.5414	0.5074	0.4650	0.4544	0.4075	0.6341	0.1420	0.1308	0.1299	0.1221	0.1261	0.7292	0.5012	0.4824	0.4697	0.4142	0.4092	0.5614	0.1257	0.1161	0.1080	0.0999	0.1015	0.6757	0.4742	0.4320	0.3968	0.3812	0.3617	0.5414	0.1097	0.1124	0.1019	0.1044	0.1085	0.5765	0.3999	0.3614	0.3535	0.3101	0.3009	0.5055	0.1137	0.0955	0.0987	0.0988	0.0987	0.4599	0.2554	0.2537	0.2380	0.2385	0.2264	0.0712	0.0696	0.0662	0.0703	0.0655	0.0723	0.0712	0.0715	0.0701	0.0699	0.0671	0.0682	0.0732	0.0690	0.0692	0.0711	0.0678	0.0702	0.0744	0.0725	0.0739	0.0693	0.0733	0.0696
44=02:14:12	38836	301	0.8163	0.5930	0.5354	0.4935	0.4660	0.4530	0.8623	0.6049	0.5239	0.5285	0.4360	0.4247	0.6923	0.1304	0.1155	0.1038	0.1023	0.1020	0.7732	0.5746	0.5387	0.4954	0.4879	0.4403	0.6768	0.1412	0.1359	0.1279	0.1191	0.1314	0.7735	0.5327	0.5052	0.5042	0.4453	0.4289	0.5890	0.1411	0.1302	0.1186	0.1051	0.0990	0.7109	0.4949	0.4537	0.4139	0.4061	0.3799	0.5786	0.1117	0.1144	0.1100	0.0986	0.1059	0.5973	0.4242	0.3767	0.3743	0.3298	0.3178	0.5343	0.1173	0.1000	0.0995	0.1032	0.1033	0.4816	0.2660	0.2607	0.2479	0.2426	0.2330	0.0673	0.0666	0.0705	0.0695	0.0678	0.0742	0.0699	0.0678	0.0694	0.0727	0.0694	0.0704	0.0701	0.0732	0.0723	0.0723	0.0673	0.0741	0.0756	0.0689	0.0767	0.0737	0.0723	0.0746
45=02:28:54	39718	298	0.8416	0.6177	0.5591	0.5242	0.4926	0.4778	0.8519	0.6298	0.5511	0.5554	0.4520	0.4525	0.7222	0.1254	0.0997	0.0915	0.1020	0.0976	0.8035	0.6011	0.5653	0.5193	0.5085	0.4634	0.6934	0.1335	0.1165	0.1239	0.1102	0.1225	0.7961	0.5638	0.5225	0.5202	0.4596	0.4557	0.6188	0.1316	0.1225	0.1054	0.0979	0.0845	0.7307	0.5094	0.4669	0.4292	0.4251	0.3921	0.6006	0.1073	0.1078	0.0967	0.0909	0.0943	0.6049	0.4366	0.3869	0.3898	0.3414	0.3242	0.5599	0.1049	0.0922	0.0933	0.0919	0.0949	0.4801	0.2753	0.2615	0.2475	0.2427	0.2302	0.0667	0.0669	0.0649	0.0617	0.0640	0.0659	0.0677	0.0607	0.0613	0.0657	0.0666	0.0642	0.0671	0.0663	0.0676	0.0672	0.0672	0.0699	0.0683	0.0675	0.0710	0.0623	0.0663	0.0632
46=02:43:36	40600	303	0.8418	0.6668	0.5988	0.5606	0.5172	0.5013	0.8522	0.6709	0.5888	0.5839	0.4882	0.4783	0.7649	0.1317	0.1216	0.0998	0.1058	0.0987	0.8340	0.6360	0.5930	0.5504	0.5370	0.4904	0.7366	0.1409	0.1275	0.1283	0.1242	0.1252	0.8374	0.5912	0.5538	0.5581	0.4920	0.4890	0.6485	0.1257	0.1086	0.0990	0.0981	0.1036	0.7543	0.5362	0.4848	0.4479	0.4480	0.4246	0.6320	0.1078	0.0982	0.0985	0.1013	0.1073	0.6357	0.4650	0.4088	0.4112	0.3575	0.3428	0.5924	0.1129	0.0882	0.0900	0.0990	0.0954	0.5044	0.2842	0.2791	0.2579	0.2576	0.2441	0.0694	0.0677	0.0690	0.0628	0.0641	0.0710	0.0680	0.0717	0.0721	0.0675	0.0692	0.0685	0.0681	0.0703	0.0739	0.0711	0.0664	0.0649	0.0671	0.0709	0.0730	0.0695	0.0671	0.0683
47=02:58:18	41482	303	0.8387	0.7018	0.6347	0.5843	0.5387	0.5254	0.8508	0.7123	0.6121	0.6079	0.5079	0.5012	0.7868	0.1387	0.1301	0.0994	0.1106	0.0905	0.8476	0.6572	0.6197	0.5756	0.5556	0.5193	0.7600	0.1236	0.1001	0.0996	0.1000	0.0912	0.8478	0.6091	0.5669	0.5713	0.5084	0.5036	0.6823	0.0999	0.0901	0.0907	0.0922	0.0866	0.7662	0.5528	0.5004	0.4582	0.4612	0.4406	0.6642	0.0953	0.0941	0.0905	0.0875	0.0949	0.6572	0.4744	0.4285	0.4270	0.3707	0.3497	0.6093	0.1068	0.0880	0.0863	0.0942	0.0897	0.5035	0.2872	0.2850	0.2630	0.2607	0.2421	0.0633	0.0632	0.0605	0.0627	0.0607	0.0651	0.0650	0.0621	0.0596	0.0640	0.0616	0.0632	0.0615	0.0638	0.0630	0.0639	0.0665	0.0649	0.0668	0.0632	0.0637	0.0635	0.0601	0.0634
48=03:13:00	42364	300	0.8506	0.7398	0.6786	0.6349	0.5825	0.5614	0.8532	0.7431	0.6552	0.6477	0.5473	0.5360	0.8273	0.1470	0.1456	0.1039	0.1252	0.1077	0.8621	0.6985	0.6648	0.6079	0.5879	0.5599	0.8018	0.1343	0.1193	0.1089	0.1065	0.1029	0.8707	0.6591	0.6052	0.6123	0.5411	0.5444	0.7191	0.1098	0.1013	0.0998	0.1010	0.0950	0.8022	0.5774	0.5188	0.4923	0.4912	0.4765	0.7008	0.1055	0.1021	0.1038	0.0981	0.0969	0.6708	0.5023	0.4503	0.4559	0.4015	0.3766	0.6571	0.1176	0.0944	0.0919	0.1041	0.1007	0.5227	0.3132	0.3024	0.2853	0.2824	0.2634	0.0714	0.0678	0.0739	0.0745	0.0738	0.0763	0.0756	0.0756	0.0722	0.0727	0.0733	0.0705	0.0757	0.0733	0.0737	0.0729	0.0767	0.0773	0.0731	0.0708	0.0782	0.0744	0.0770	0.0730
49=03:27:41	43246	301	0.8489	0.7449	0.6982	0.6604	0.6075	0.5797	0.8380	0.7447	0.6812	0.6805	0.5643	0.5618	0.8258	0.1404	0.1302	0.0969	0.1097	0.0948	0.8549	0.7214	0.6846	0.6262	0.6097	0.5731	0.8125	0.1216	0.1066	0.1082	0.1119	0.0990	0.8714	0.6789	0.6262	0.6358	0.5499	0.5566	0.7283	0.0993	0.0939	0.0932	0.0905	0.0874	0.8169	0.5884	0.5292	0.4948	0.4967	0.4833	0.7199	0.0970	0.0970	0.0931	0.0864	0.0888	0.6744	0.4949	0.4532	0.4536	0.4027	0.3819	0.6799	0.1080	0.0847	0.0899	0.0933	0.0900	0.5318	0.3152	0.3006	0.2798	0.2809	0.2590	0.0656	0.0665	0.0602	0.0643	0.0627	0.0655	0.0612	0.0634	0.0654	0.0645	0.0618	0.0637	0.0649	0.0655	0.0658	0.0678	0.0628	0.0695	0.0644	0.0640	0.0668	0.0657	0.0651	0.0673
50=03:42:23	44128	300	0.8601	0.7518	0.7169	0.6769	0.6350	0.6269	0.8744	0.7611	0.7135	0.7090	0.5939	0.5851	0.8191	0.1551	0.1288	0.0997	0.1146	0.0965	0.8658	0.7440	0.7070	0.6529	0.6359	0.6025	0.8173	0.1184	0.0975	0.1000	0.0911	0.0922	0.8631	0.6984	0.6388	0.6469	0.5812	0.5843	0.7620	0.0993	0.0947	0.0917	0.0904	0.0885	0.8201	0.5982	0.5433	0.5109	0.5105	0.4966	0.7496	0.0981	0.0943	0.0922	0.0904	0.0935	0.6979	0.5002	0.4717	0.4755	0.4264	0.3964	0.6957	0.1087	0.0893	0.0879	0.0893	0.0896	0.5438	0.3249	0.3149	0.2893	0.2877	0.2666	0.0660	0.0654	0.0642	0.0637	0.0629	0.0678	0.0628	0.0678	0.0637	0.0657	0.0642	0.0608	0.0640	0.0637	0.0665	0.0629	0.0669	0.0680	0.0652	0.0666	0.0655	0.0667	0.0647	0.0647
51=03:57:05	45010	298	0.8512	0.7549	0.7293	0.7125	0.6725	0.6467	0.8538	0.7552	0.7300	0.7260	0.6256	0.6265	0.8148	0.1460	0.1385	0.0973	0.1158	0.0942	0.8606	0.7470	0.7211	0.6829	0.6652	0.6362	0.8162	0.1316	0.1019	0.1003	0.0973	0.0855	0.8849	0.7210	0.6682	0.6824	0.6101	0.6179	0.7700	0.0970	0.0887	0.0914	0.0910	0.0896	0.8303	0.6179	0.5552	0.5190	0.5337	0.5213	0.7457	0.0929	0.0938	0.0931	0.0840	0.0913	0.7064	0.5292	0.4861	0.4868	0.4472	0.4207	0.7213	0.1058	0.0848	0.0893	0.0926	0.0912	0.5547	0.3437	0.3266	0.3030	0.2986	0.2769	0.0620	0.0624	0.0667	0.0623	0.0660	0.0655	0.0615	0.0667	0.0620	0.0662	0.0623	0.0653	0.0646	0.0641	0.0640	0.0655	0.0687	0.0689	0.0595	0.0668	0.0646	0.0582	0.0652	0.0646
52=04:11:47	45892	300	0.8642	0.7468	0.7191	0.7149	0.7029	0.6748	0.8642	0.7503	0.7308	0.7399	0.6553	0.6535	0.8212	0.1621	0.1488	0.1007	0.1104	0.1026	0.8699	0.7557	0.7347	0.7076	0.6911	0.6620	0.8124	0.1238	0.0967	0.0929	0.0894	0.0919	0.8881	0.7313	0.6804	0.7012	0.6263	0.6351	0.7704	0.0959	0.0885	0.0899	0.0918	0.0861	0.8276	0.6444	0.5640	0.5351	0.5436	0.5345	0.7493	0.0926	0.0913	0.0889	0.0874	0.0922	0.7014	0.5307	0.4907	0.4915	0.4607	0.4309	0.7213	0.1100	0.0852	0.0856	0.0890	0.0831	0.5575	0.3566	0.3393	0.3127	0.3101	0.2846	0.0625	0.0599	0.0627	0.0623	0.0627	0.0643	0.0636	0.0669	0.0648	0.0671	0.0617	0.0594	0.0633	0.0655	0.0599	0.0643	0.0664	0.0678	0.0648	0.0665	0.0677	0.0650	0.0663	0.0606
53=04:26:29	46774	298	0.8634	0.7553	0.7272	0.7186	0.7032	0.6785	0.8639	0.7608	0.7277	0.7344	0.6822	0.6816	0.8291	0.1351	0.1098	0.0912	0.0968	0.0895	0.8779	0.7503	0.7379	0.7129	0.7127	0.6837	0.8143	0.1528	0.1394	0.1430	0.1078	0.1348	0.8954	0.7335	0.7131	0.7175	0.6519	0.6662	0.7708	0.1186	0.1122	0.0995	0.0915	0.0894	0.8431	0.6626	0.5801	0.5502	0.5624	0.5535	0.7449	0.1052	0.0974	0.1085	0.0887	0.0919	0.7355	0.5461	0.5110	0.5170	0.4726	0.4483	0.7105	0.1015	0.0785	0.0869	0.0876	0.1022	0.5705	0.3664	0.3494	0.3218	0.3197	0.2915	0.0638	0.0618	0.0647	0.0643	0.0642	0.0677	0.0630	0.0649	0.0632	0.0615	0.0623	0.0626	0.0642	0.0626	0.0635	0.0658	0.0632	0.0635	0.0681	0.0639	0.0659	0.0664	0.0633	0.0649
54=04:41:11	47655	300	0.8641	0.7671	0.7258	0.7140	0.6956	0.6775	0.8731	0.7786	0.7393	0.7297	0.7003	0.7004	0.8281	0.1732	0.1379	0.1056	0.1036	0.1029	0.8855	0.7605	0.7356	0.7039	0.7226	0.6874	0.8223	0.1287	0.1008	0.0951	0.0898	0.0878	0.8837	0.7351	0.7203	0.7217	0.6759	0.6974	0.7768	0.0975	0.0926	0.0906	0.0977	0.0914	0.8428	0.6740	0.5964	0.5543	0.5732	0.5730	0.7527	0.0983	0.0974	0.0938	0.0910	0.0976	0.7570	0.5579	0.5149	0.5264	0.4942	0.4679	0.7155	0.1061	0.0840	0.0887	0.0908	0.0937	0.5901	0.3805	0.3564	0.3347	0.3310	0.3108	0.0702	0.0692	0.0682	0.0606	0.0682	0.0688	0.0685	0.0697	0.0637	0.0669	0.0681	0.0681	0.0688	0.0659	0.0717	0.0695	0.0700	0.0711	0.0718	0.0712	0.0691	0.0690	0.0716	0.0697
55=04:55:53	48537	300	0.8686	0.7650	0.7385	0.7286	0.7088	0.6864	0.8703	0.7750	0.7453	0.7369	0.7020	0.7112	0.8339	0.1624	0.1624	0.0971	0.1089	0.1044	0.8977	0.7698	0.7469	0.7159	0.7281	0.6935	0.8311	0.1558	0.1119	0.1146	0.1026	0.0993	0.9044	0.7461	0.7307	0.7333	0.6835	0.7103	0.7763	0.1112	0.0993	0.0898	0.0956	0.0943	0.8562	0.6887	0.6081	0.5700	0.5917	0.5808	0.7542	0.1000	0.0954	0.0954	0.0940	0.0977	0.7601	0.5668	0.5261	0.5286	0.5044	0.4862	0.7285	0.1131	0.0903	0.0917	0.0919	0.0923	0.6003	0.3906	0.3724	0.3480	0.3443	0.3108	0.0673	0.0717	0.0702	0.0709	0.0647	0.0713	0.0694	0.0701	0.0685	0.0706	0.0667	0.0707	0.0726	0.0736	0.0693	0.0700	0.0728	0.0718	0.0716	0.0745	0.0748	0.0714	0.0701	0.0689
56=05:10:35	49419	301	0.8643	0.7677	0.7441	0.7156	0.6973	0.6842	0.8822	0.7874	0.7424	0.7350	0.6963	0.6949	0.8289	0.1754	0.1314	0.1035	0.1200	0.1050	0.9027	0.7702	0.7483	0.7180	0.7258	0.6898	0.8269	0.1283	0.0972	0.0958	0.0940	0.0906	0.8882	0.7381	0.7177	0.7268	0.6948	0.7098	0.7812	0.0952	0.0888	0.0855	0.0905	0.0813	0.8496	0.6905	0.6234	0.5712	0.5979	0.5949	0.7555	0.0937	0.0914	0.0874	0.0823	0.0906	0.7621	0.5766	0.5362	0.5392	0.5082	0.5004	0.7231	0.1080	0.0858	0.0854	0.0878	0.0872	0.6130	0.4008	0.3815	0.3556	0.3492	0.3248	0.0635	0.0649	0.0642	0.0637	0.0630	0.0628	0.0611	0.0661	0.0662	0.0671	0.0631	0.0636	0.0661	0.0621	0.0660	0.0645	0.0680	0.0697	0.0649	0.0667	0.0689	0.0665	0.0656	0.0674
57=05:25:17	50301	301	0.8729	0.7738	0.7391	0.7162	0.6997	0.6998	0.8927	0.7959	0.7431	0.7424	0.6899	0.6992	0.8284	0.1716	0.1076	0.0909	0.0943	0.0855	0.9112	0.7731	0.7470	0.7174	0.7256	0.7027	0.8295	0.1107	0.0898	0.0948	0.0818	0.0892	0.8926	0.7533	0.7199	0.7327	0.6981	0.7133	0.7875	0.0914	0.0884	0.0888	0.0915	0.0882	0.8577	0.6901	0.6322	0.5899	0.6076	0.6065	0.7639	0.0867	0.0872	0.0891	0.0855	0.0939	0.7646	0.5779	0.5434	0.5493	0.5240	0.5147	0.7274	0.1047	0.0818	0.0818	0.0916	0.0881	0.6101	0.4182	0.3910	0.3694	0.3562	0.3307	0.0636	0.0661	0.0691	0.0676	0.0641	0.0635	0.0671	0.0675	0.0629	0.0659	0.0625	0.0645	0.0687	0.0680	0.0668	0.0615	0.0681	0.0646	0.0649	0.0632	0.0713	0.0642	0.0665	0.0659
58=05:39:59	51183	298	0.8739	0.7773	0.7407	0.7252	0.7197	0.7046	0.8958	0.8004	0.7535	0.7479	0.7039	0.7024	0.8350	0.2010	0.1483	0.1161	0.1118	0.0892	0.9156	0.7876	0.7596	0.7323	0.7423	0.7081	0.8313	0.1408	0.0988	0.0922	0.0911	0.0901	0.8987	0.7637	0.7398	0.7404	0.7085	0.7259	0.7965	0.0999	0.0919	0.0922	0.0920	0.0889	0.8618	0.7004	0.6445	0.6014	0.6272	0.6259	0.7695	0.0956	0.0940	0.0927	0.0871	0.0959	0.7636	0.6004	0.5555	0.5621	0.5344	0.5320	0.7336	0.1114	0.0854	0.0901	0.0919	0.0916	0.6292	0.4306	0.4057	0.3783	0.3713	0.3454	0.0671	0.0660	0.0697	0.0692	0.0634	0.0691	0.0707	0.0696	0.0668	0.0691	0.0682	0.0699	0.0663	0.0692	0.0666	0.0682	0.0714	0.0690	0.0687	0.0697	0.0734	0.0696	0.0711	0.0708
59=05:54:41	52065	300	0.8671	0.7673	0.7505	0.7370	0.7112	0.6926	0.8815	0.7925	0.7469	0.7410	0.7049	0.7031	0.8370	0.2071	0.1656	0.0963	0.1057	0.1010	0.9195	0.7795	0.7618	0.7241	0.7369	0.7035	0.8336	0.1324	0.1011	0.0940	0.0961	0.0908	0.9021	0.7559	0.7405	0.7426	0.7072	0.7207	0.7852	0.0957	0.0885	0.0885	0.0898	0.0857	0.8565	0.7010	0.6426	0.5981	0.6278	0.6362	0.7705	0.0960	0.0905	0.0902	0.0872	0.0905	0.7654	0.6008	0.5571	0.5591	0.5330	0.5320	0.7339	0.1127	0.0832	0.0890	0.0880	0.0852	0.6233	0.4294	0.4052	0.3817	0.3767	0.3423	0.0660	0.0661	0.0698	0.0621	0.0681	0.0689	0.0646	0.0658	0.0675	0.0651	0.0639	0.0650	0.0664	0.0651	0.0684	0.0657	0.0678	0.0723	0.0674	0.0672	0.0700	0.0701	0.0656	0.0601
60=06:09:22	52947	298	0.8675	0.7628	0.7421	0.7411	0.7351	0.7153	0.8913	0.7966	0.7600	0.7505	0.7050	0.7105	0.8352	0.2455	0.1101	0.0980	0.0942	0.0836	0.9309	0.7866	0.7674	0.7340	0.7381	0.7077	0.8302	0.1253	0.0885	0.0938	0.0863	0.0882	0.9013	0.7801	0.7409	0.7418	0.7100	0.7203	0.7903	0.0907	0.0888	0.0872	0.0913	0.0851	0.8630	0.7048	0.6472	0.6102	0.6373	0.6499	0.7731	0.0969	0.0860	0.0903	0.0878	0.0898	0.7508	0.5906	0.5585	0.5654	0.5417	0.5428	0.7420	0.1026	0.0834	0.0857	0.0901	0.0858	0.6271	0.4428	0.4215	0.4010	0.3915	0.3625	0.0677	0.0649	0.0655	0.0669	0.0667	0.0708	0.0678	0.0696	0.0617	0.0623	0.0676	0.0678	0.0668	0.0676	0.0651	0.0619	0.0653	0.0717	0.0670	0.0709	0.0674	0.0672	0.0705	0.0678
61=06:24:04	53829	298	0.8636	0.7646	0.7456	0.7506	0.7277	0.7010	0.8774	0.7930	0.7546	0.7427	0.7104	0.7110	0.8295	0.2893	0.1554	0.0909	0.0917	0.0864	0.9353	0.7888	0.7733	0.7342	0.7407	0.7097	0.8320	0.1577	0.1065	0.0935	0.1066	0.0913	0.9164	0.7793	0.7481	0.7550	0.7128	0.7237	0.7817	0.0946	0.0881	0.0827	0.0942	0.0945	0.8656	0.7100	0.6443	0.6097	0.6384	0.6443	0.7658	0.0909	0.0852	0.0879	0.0890	0.1030	0.7537	0.6015	0.5657	0.5626	0.5491	0.5467	0.7416	0.1026	0.0806	0.0835	0.0837	0.0832	0.6222	0.4411	0.4273	0.4044	0.3992	0.3614	0.0643	0.0622	0.0654	0.0610	0.0656	0.0678	0.0657	0.0644	0.0626	0.0663	0.0634	0.0628	0.0639	0.0644	0.0648	0.0655	0.0635	0.0680	0.0628	0.0659	0.0654	0.0613	0.0614	0.0599
62=06:38:46	54711	300	0.8711	0.7802	0.7461	0.7399	0.7320	0.7207	0.8899	0.8157	0.7644	0.7455	0.7097	0.7070	0.8210	0.3594	0.1766	0.0882	0.0981	0.0896	0.9415	0.7912	0.7713	0.7329	0.7445	0.7171	0.8283	0.1803	0.1003	0.0990	0.1067	0.1143	0.8956	0.7843	0.7491	0.7561	0.7174	0.7298	0.7966	0.1010	0.0824	0.0827	0.0862	0.0995	0.8583	0.7007	0.6475	0.6038	0.6406	0.6439	0.7675	0.0912	0.0847	0.0834	0.0991	0.1056	0.7592	0.5896	0.5631	0.5727	0.5606	0.5584	0.7272	0.1042	0.0760	0.0844	0.0815	0.0934	0.6190	0.4469	0.4311	0.4148	0.4108	0.3809	0.0639	0.0578	0.0631	0.0559	0.0579	0.0650	0.0624	0.0546	0.0593	0.0578	0.0614	0.0548	0.0581	0.0629	0.0585	0.0657	0.0655	0.0675	0.0643	0.0655	0.0652	0.0616	0.0619	0.0597
63=06:53:28	55593	298	0.8790	0.7832	0.7496	0.7456	0.7409	0.7336	0.9099	0.8396	0.7673	0.7570	0.7143	0.7147	0.8332	0.4344	0.1805	0.0977	0.0958	0.0910	0.9695	0.8045	0.7744	0.7395	0.7541	0.7269	0.8279	0.2041	0.1425	0.1154	0.1170	0.1375	0.8934	0.7899	0.7500	0.7638	0.7307	0.7420	0.8023	0.1209	0.0914	0.0901	0.0913	0.1013	0.8669	0.7114	0.6540	0.6173	0.6456	0.6541	0.7730	0.0972	0.0917	0.0883	0.0887	0.1078	0.7706	0.5953	0.5750	0.5706	0.5738	0.5700	0.7413	0.1098	0.0846	0.0850	0.0925	0.0974	0.6232	0.4655	0.4476	0.4234	0.4212	0.3923	0.0659	0.0701	0.0706	0.0688	0.0679	0.0695	0.0690	0.0701	0.0687	0.0675	0.0672	0.0638	0.0643	0.0697	0.0714	0.0638	0.0686	0.0716	0.0665	0.0703	0.0718	0.0663	0.0703	0.0686
64=07:08:10	56475	300	0.8703	0.7765	0.7378	0.7476	0.7427	0.7374	0.9051	0.8376	0.7609	0.7552	0.7110	0.7080	0.8227	0.4755	0.1694	0.0877	0.0857	0.0799	0.9737	0.7980	0.7728	0.7360	0.7445	0.7133	0.8235	0.1936	0.0913	0.1003	0.1042	0.1018	0.8950	0.7958	0.7450	0.7585	0.7219	0.7333	0.7890	0.1108	0.0844	0.0759	0.0757	0.0792	0.8692	0.7117	0.6441	0.6097	0.6384	0.6356	0.7603	0.0915	0.0835	0.0828	0.0785	0.0865	0.7568	0.5811	0.5590	0.5626	0.5711	0.5682	0.7271	0.1009	0.0756	0.0761	0.0759	0.0784	0.6204	0.4587	0.4489	0.4259	0.4222	0.3879	0.0562	0.0598	0.0616	0.0597	0.0534	0.0558	0.0616	0.0514	0.0541	0.0617	0.0600	0.0548	0.0594	0.0584	0.0532	0.0599	0.0581	0.0639	0.0602	0.0579	0.0593	0.0574	0.0623	0.0600
65=07:23:53	57417	300	0.8772	0.7870	0.7571	0.7834	0.7548	0.7335	0.8910	0.8448	0.7685	0.7566	0.7212	0.7203	0.8396	0.5295	0.1656	0.0950	0.0878	0.0857	0.9867	0.8037	0.7912	0.7436	0.7566	0.7469	0.8390	0.2333	0.1290	0.1078	0.1271	0.1344	0.9194	0.8256	0.7587	0.7857	0.7354	0.7518	0.7877	0.1300	0.0924	0.0867	0.0917	0.0897	0.8666	0.7237	0.6550	0.6188	0.6524	0.6652	0.7661	0.1016	0.0906	0.0939	0.0877	0.0972	0.7688	0.6004	0.5671	0.5662	0.5688	0.5695	0.7472	0.1144	0.0840	0.0899	0.0902	0.0880	0.6270	0.4729	0.4683	0.4473	0.4443	0.4039	0.0675	0.0648	0.0705	0.0645	0.0671	0.0699	0.0689	0.0705	0.0666	0.0681	0.0692	0.0640	0.0645	0.0693	0.0655	0.0695	0.0702	0.0685	0.0712	0.0673	0.0729	0.0706	0.0700	0.0689
66=07:38:35	58299	298	0.8744	0.7875	0.7532	0.7760	0.7672	0.7550	0.9001	0.8582	0.7754	0.7633	0.7195	0.7217	0.8348	0.5481	0.1690	0.0981	0.0908	0.0858	0.9942	0.8125	0.7925	0.7485	0.7563	0.7535	0.8350	0.2493	0.1119	0.1371	0.1224	0.1339	0.9060	0.8327	0.7578	0.7871	0.7443	0.7558	0.8010	0.1299	0.0882	0.0882	0.0881	0.0887	0.8735	0.7288	0.6613	0.6217	0.6538	0.6653	0.7764	0.0953	0.0896	0.1012	0.0856	0.0977	0.7595	0.5984	0.5600	0.5682	0.5778	0.5718	0.7417	0.1088	0.0831	0.0853	0.0880	0.0986	0.6240	0.4787	0.4728	0.4611	0.4478	0.4170	0.0678	0.0639	0.0660	0.0657	0.0664	0.0692	0.0638	0.0660	0.0614	0.0689	0.0659	0.0679	0.0671	0.0675	0.0615	0.0667	0.0637	0.0699	0.0673	0.0665	0.0727	0.0682	0.0694	0.0722
67=07:53:17	59181	298	0.8704	0.7782	0.7459	0.7775	0.7735	0.7527	0.9009	0.8643	0.7711	0.7570	0.7183	0.7192	0.8283	0.5607	0.1410	0.1043	0.0827	0.0846	0.9925	0.8035	0.7883	0.7384	0.7481	0.7488	0.8314	0.2071	0.0868	0.0827	0.0801	0.0811	0.9059	0.8367	0.7587	0.7838	0.7379	0.7576	0.7967	0.0957	0.0784	0.0812	0.0841	0.0828	0.8738	0.7252	0.6568	0.6178	0.6457	0.6614	0.7743	0.0962	0.0825	0.0812	0.0809	0.0851	0.7606	0.5886	0.5603	0.5644	0.5629	0.5615	0.7479	0.1024	0.0782	0.0833	0.0838	0.0816	0.6212	0.4793	0.4728	0.4531	0.4488	0.4150	0.0633	0.0633	0.0644	0.0602	0.0615	0.0603	0.0635	0.0611	0.0613	0.0624	0.0623	0.0614	0.0632	0.0647	0.0646	0.0619	0.0636	0.0588	0.0625	0.0636	0.0670	0.0644	0.0598	0.0624
68=08:07:59	60063	298	0.8755	0.7810	0.7463	0.7812	0.7651	0.7698	0.9039	0.8755	0.7716	0.7646	0.7160	0.7207	0.8312	0.5573	0.1777	0.0960	0.0864	0.0819	1.0216	0.8111	0.7925	0.7481	0.7516	0.7658	0.8286	0.3021	0.1244	0.1112	0.1167	0.1286	0.8983	0.8402	0.7579	0.7882	0.7436	0.7612	0.8033	0.1212	0.0879	0.0779	0.0849	0.0906	0.8710	0.7329	0.6626	0.6241	0.6555	0.6607	0.7784	0.1157	0.0879	0.1048	0.0821	0.0898	0.7687	0.5924	0.5674	0.5727	0.5692	0.5584	0.7443	0.1104	0.0804	0.0844	0.0844	0.0839	0.6183	0.4917	0.4859	0.4621	0.4665	0.4206	0.0651	0.0622	0.0654	0.0651	0.0646	0.0657	0.0639	0.0674	0.0635	0.0631	0.0620	0.0651	0.0658	0.0615	0.0662	0.0618	0.0677	0.0684	0.0615	0.0642	0.0664	0.0651	0.0652	0.0668
69=08:22:40	60945	298	0.8739	0.7960	0.7564	0.7870	0.7616	0.7676	0.9064	0.8971	0.7659	0.7477	0.7201	0.7187	0.8296	0.5634	0.1623	0.0948	0.0872	0.0862	1.0345	0.8003	0.7921	0.7494	0.7579	0.7731	0.8411	0.3127	0.1526	0.1356	0.0862	0.0827	0.8932	0.8390	0.7563	0.7930	0.7594	0.7688	0.8051	0.1626	0.1161	0.1076	0.0852	0.0794	0.8694	0.7391	0.6712	0.6262	0.6578	0.6665	0.7803	0.1159	0.0984	0.1024	0.0800	0.0845	0.7883	0.5967	0.5664	0.5749	0.5656	0.5584	0.7361	0.1078	0.0791	0.0875	0.0873	0.0834	0.6175	0.4929	0.4864	0.4662	0.4659	0.4392	0.0623	0.0656	0.0633	0.0632	0.0650	0.0654	0.0585	0.0662	0.0583	0.0624	0.0625	0.0640	0.0626	0.0642	0.0574	0.0629	0.0660	0.0652	0.0683	0.0656	0.0672	0.0609	0.0638	0.0649
70=08:37:22	61827	300	0.8792	0.7879	0.7563	0.8071	0.7993	0.7856	0.9094	0.9031	0.7785	0.7655	0.7270	0.7245	0.8267	0.5814	0.1797	0.1080	0.0898	0.0838	1.0391	0.8169	0.7976	0.7488	0.7595	0.7849	0.8319	0.3952	0.1282	0.1029	0.1299	0.1237	0.9125	0.8730	0.7715	0.8019	0.7692	0.7801	0.7977	0.1438	0.0814	0.0843	0.0851	0.0874	0.8736	0.7479	0.6758	0.6327	0.6669	0.6741	0.7718	0.1183	0.0836	0.0900	0.0819	0.0843	0.7741	0.5961	0.5675	0.5671	0.5663	0.5595	0.7526	0.1143	0.0814	0.0731	0.0847	0.0870	0.6240	0.4948	0.4956	0.4781	0.4762	0.4477	0.0663	0.0658	0.0661	0.0612	0.0660	0.0651	0.0640	0.0615	0.0642	0.0654	0.0668	0.0627	0.0607	0.0652	0.0687	0.0610	0.0701	0.0674	0.0680	0.0672	0.0664	0.0607	0.0666	0.0680
71=08:52:04	62709	298	0.8739	0.7757	0.7621	0.8204	0.7927	0.7708	0.8906	0.9069	0.7757	0.7614	0.7241	0.7160	0.8343	0.5828	0.1863	0.1067	0.0835	0.0796	1.0513	0.8105	0.7934	0.7523	0.7537	0.7781	0.8337	0.4317	0.1246	0.1251	0.1311	0.0913	0.9182	0.8694	0.7708	0.8059	0.7729	0.7900	0.7911	0.1604	0.0876	0.0914	0.0770	0.0793	0.8743	0.7568	0.6738	0.6285	0.6628	0.6690	0.7742	0.1263	0.0805	0.0919	0.0734	0.0819	0.7803	0.5983	0.5596	0.5663	0.5712	0.5541	0.7488	0.1132	0.0787	0.0861	0.0821	0.0781	0.6155	0.4986	0.4914	0.4810	0.4718	0.4453	0.0658	0.0601	0.0646	0.0543	0.0575	0.0593	0.0633	0.0644	0.0583	0.0609	0.0621	0.0612	0.0631	0.0629	0.0636	0.0619	0.0640	0.0631	0.0643	0.0625	0.0673	0.0614	0.0639	0.0629
72=09:06:46	63591	298	0.8710	0.7857	0.7651	0.8444	0.8171	0.7904	0.8988	0.9244	0.7795	0.7659	0.7271	0.7357	0.8385	0.5982	0.2514	0.1427	0.0910	0.0865	1.0699	0.8179	0.8018	0.7541	0.7623	0.7986	0.8447	0.4701	0.1125	0.0874	0.0820	0.0826	0.9318	0.8940	0.7764	0.8174	0.7907	0.7979	0.7937	0.1521	0.0894	0.0833	0.0846	0.0796	0.8801	0.7640	0.6836	0.6307	0.6735	0.6789	0.7795	0.1282	0.0857	0.0802	0.0836	0.0854	0.7869	0.5996	0.5689	0.5697	0.5616	0.5501	0.7518	0.1166	0.0806	0.0847	0.0834	0.0816	0.6302	0.4981	0.5084	0.4891	0.4826	0.4511	0.0611	0.0590	0.0689	0.0653	0.0657	0.0630	0.0613	0.0662	0.0653	0.0669	0.0616	0.0605	0.0636	0.0636	0.0620	0.0661	0.0684	0.0699	0.0691	0.0647	0.0664	0.0684	0.0658	0.0668
73=09:21:28	64473	298	0.8654	0.7862	0.7624	0.8460	0.8169	0.7833	0.8843	0.9229	0.7719	0.7550	0.7290	0.7254	0.8374	0.5945	0.2367	0.1250	0.0872	0.0809	1.0647	0.8085	0.7944	0.7535	0.7592	0.7982	0.8392	0.5304	0.1300	0.0871	0.1028	0.1069	0.9193	0.8922	0.7740	0.8124	0.7963	0.8070	0.7985	0.1704	0.0829	0.0741	0.0815	0.0978	0.8687	0.7707	0.6791	0.6358	0.6731	0.6857	0.7743	0.1569	0.0808	0.0770	0.0977	0.0807	0.7761	0.6024	0.5675	0.5643	0.5655	0.5429	0.7549	0.1221	0.0768	0.0753	0.0813	0.0923	0.6229	0.4924	0.5000	0.4944	0.4885	0.4652	0.0603	0.0580	0.0612	0.0619	0.0593	0.0631	0.0606	0.0579	0.0623	0.0608	0.0608	0.0604	0.0604	0.0609	0.0619	0.0621	0.0634	0.0634	0.0632	0.0640	0.0630	0.0628	0.0646	0.0603
74=09:36:10	65355	300	0.8762	0.7899	0.7539	0.8436	0.8233	0.8225	0.9121	0.9502	0.7771	0.7602	0.7253	0.7295	0.8268	0.5917	0.2672	0.1396	0.0897	0.0849	1.0860	0.8168	0.7950	0.7567	0.7605	0.8207	0.8374	0.5022	0.1431	0.1015	0.1320	0.1295	0.8964	0.8922	0.7685	0.8019	0.8087	0.8196	0.8032	0.2043	0.0935	0.0828	0.0763	0.0803	0.8690	0.7755	0.6864	0.6318	0.6784	0.6839	0.7821	0.1857	0.0845	0.0791	0.0794	0.0815	0.7898	0.6028	0.5594	0.5797	0.5714	0.5593	0.7488	0.1408	0.0753	0.0805	0.0819	0.0810	0.6225	0.4964	0.5100	0.4952	0.4900	0.4706	0.0588	0.0589	0.0572	0.0627	0.0582	0.0621	0.0629	0.0652	0.0634	0.0624	0.0582	0.0625	0.0618	0.0622	0.0622	0.0581	0.0640	0.0615	0.0649	0.0604	0.0649	0.0614	0.0639	0.0609
75=09:50:55	66240	298	0.8740	0.7957	0.7759	0.8857	0.8511	0.8248	0.9056	0.9675	0.7866	0.7678	0.7379	0.7448	0.8436	0.6147	0.3099	0.1605	0.1125	0.0998	1.0991	0.8208	0.8141	0.7679	0.7676	0.8405	0.8544	0.5653	0.1517	0.0911	0.0883	0.0898	0.9282	0.9165	0.7846	0.8311	0.8228	0.8431	0.8105	0.2070	0.0965	0.0907	0.0921	0.0948	0.8825	0.7954	0.6964	0.6447	0.6950	0.7004	0.7848	0.2098	0.0909	0.0905	0.0888	0.0932	0.8037	0.6201	0.5672	0.5841	0.5804	0.5660	0.7605	0.1555	0.0853	0.0897	0.0912	0.0898	0.6345	0.4999	0.5153	0.5089	0.4996	0.4789	0.0731	0.0701	0.0703	0.0711	0.0662	0.0735	0.0705	0.0724	0.0673	0.0715	0.0723	0.0664	0.0714	0.0719	0.0687	0.0667	0.0738	0.0723	0.0729	0.0733	0.0742	0.0731	0.0723	0.0744
76=10:05:37	67122	298	0.8727	0.7970	0.7722	0.8876	0.8489	0.8298	0.8935	0.9737	0.7749	0.7626	0.7237	0.7321	0.8452	0.6134	0.3638	0.1786	0.0992	0.0851	1.1009	0.8147	0.8079	0.7677	0.7658	0.8409	0.8484	0.5033	0.1310	0.0874	0.0829	0.0827	0.9182	0.9112	0.7823	0.8298	0.8346	0.8507	0.8105	0.2002	0.0941	0.0830	0.0836	0.0859	0.8778	0.7986	0.7042	0.6450	0.6920	0.7047	0.7809	0.2332	0.0896	0.0826	0.0808	0.0899	0.8043	0.6109	0.5726	0.5851	0.5716	0.5577	0.7564	0.1438	0.0818	0.0847	0.0856	0.0839	0.6288	0.4913	0.4979	0.5008	0.4964	0.4874	0.0671	0.0658	0.0685	0.0655	0.0663	0.0680	0.0674	0.0673	0.0661	0.0634	0.0633	0.0636	0.0677	0.0679	0.0682	0.0656	0.0665	0.0650	0.0697	0.0691	0.0713	0.0624	0.0691	0.0686
77=10:20:19	68004	300	0.8757	0.7836	0.7721	0.8973	0.8547	0.8328	0.8942	0.9789	0.7784	0.7622	0.7339	0.7373	0.8489	0.6238	0.3554	0.1944	0.0951	0.1014	1.1200	0.8138	0.8091	0.7653	0.7610	0.8450	0.8418	0.5617	0.1551	0.1048	0.0814	0.0771	0.9244	0.9157	0.7851	0.8299	0.8426	0.8524	0.8010	0.2520	0.0940	0.0854	0.0819	0.0794	0.8822	0.8107	0.7056	0.6414	0.6867	0.6973	0.7832	0.3114	0.0866	0.0837	0.0991	0.0881	0.8100	0.6141	0.5709	0.5792	0.5654	0.5569	0.7586	0.1621	0.0818	0.0778	0.0821	0.0809	0.6292	0.4952	0.4966	0.5000	0.4923	0.4808	0.0660	0.0653	0.0653	0.0649	0.0645	0.0694	0.0637	0.0675	0.0649	0.0659	0.0658	0.0639	0.0675	0.0672	0.0658	0.0623	0.0644	0.0702	0.0641	0.0626	0.0647	0.0597	0.0678	0.0657
78=10:35:01	68885	300	0.8744	0.7950	0.7740	0.9125	0.8885	0.8625	0.8993	0.9946	0.7895	0.7645	0.7424	0.7444	0.8439	0.6416	0.3795	0.2254	0.1342	0.0914	1.1235	0.8253	0.8151	0.7663	0.7660	0.8736	0.8482	0.5360	0.1522	0.0914	0.0900	0.0895	0.9270	0.9394	0.7857	0.8345	0.8630	0.8713	0.8102	0.2595	0.1014	0.0868	0.0889	0.0862	0.8870	0.8131	0.7105	0.6486	0.7038	0.7076	0.7821	0.3705	0.0952	0.0874	0.0836	0.0891	0.8069	0.6179	0.5756	0.5867	0.5803	0.5610	0.7649	0.1865	0.0860	0.0882	0.0899	0.0865	0.6275	0.4975	0.5072	0.5098	0.5020	0.4888	0.0682	0.0719	0.0734	0.0640	0.0702	0.0679	0.0707	0.0733	0.0699	0.0601	0.0691	0.0638	0.0718	0.0675	0.0709	0.0688	0.0672	0.0698	0.0746	0.0732	0.0758	0.0710	0.0726	0.0716
79=10:49:43	69767	300	0.8778	0.7941	0.7631	0.9140	0.9004	0.8894	0.9121	1.0189	0.7946	0.7686	0.7370	0.7385	0.8245	0.6331	0.3862	0.2523	0.1018	0.0909	1.1404	0.8202	0.8072	0.7618	0.7705	0.8765	0.8375	0.5549	0.2084	0.0967	0.0967	0.0965	0.9146	0.9319	0.7764	0.8192	0.8747	0.8793	0.8148	0.3220	0.0992	0.0881	0.0963	0.0981	0.8818	0.8275	0.7092	0.6428	0.6989	0.7041	0.7923	0.4633	0.0955	0.0784	0.1072	0.1010	0.8057	0.6150	0.5735	0.5929	0.5787	0.5661	0.7533	0.2223	0.0857	0.0820	0.0875	0.0880	0.6285	0.4903	0.4980	0.4895	0.4886	0.4965	0.0647	0.0705	0.0653	0.0631	0.0664	0.0678	0.0678	0.0679	0.0662	0.0664	0.0640	0.0648	0.0676	0.0644	0.0673	0.0613	0.0655	0.0690	0.0661	0.0611	0.0651	0.0629	0.0678	0.0684
80=11:04:25	70649	298	0.8743	0.7768	0.7584	0.9333	0.9053	0.8884	0.8959	1.0173	0.7825	0.7727	0.7306	0.7347	0.8351	0.6542	0.4110	0.2859	0.1038	0.0861	1.1449	0.8241	0.8046	0.7599	0.7635	0.8922	0.8332	0.5502	0.1674	0.0916	0.0851	0.0811	0.9248	0.9422	0.7807	0.8252	0.8801	0.8765	0.8042	0.3300	0.1033	0.0859	0.0778	0.0818	0.8769	0.8347	0.7033	0.6409	0.7006	0.7039	0.7775	0.4609	0.0920	0.0797	0.0788	0.0836	0.8061	0.6120	0.5745	0.5863	0.5781	0.5572	0.7640	0.2199	0.0839	0.0804	0.0846	0.0818	0.6333	0.4825	0.4946	0.4983	0.4879	0.4861	0.0655	0.0660	0.0608	0.0637	0.0580	0.0638	0.0658	0.0636	0.0640	0.0629	0.0599	0.0595	0.0677	0.0630	0.0669	0.0628	0.0625	0.0650	0.0680	0.0652	0.0712	0.0616	0.0672	0.0635
81=11:19:07	71531	298	0.8730	0.7883	0.7658	0.9483	0.9219	0.8972	0.8981	1.0256	0.7808	0.7654	0.7388	0.7400	0.8388	0.6634	0.4117	0.3146	0.1076	0.0898	1.1490	0.8222	0.8062	0.7625	0.7643	0.9044	0.8419	0.5465	0.2575	0.1053	0.1018	0.1316	0.9267	0.9412	0.7815	0.8285	0.8932	0.9001	0.8059	0.4412	0.1046	0.0878	0.0880	0.0972	0.8770	0.8418	0.7080	0.6496	0.7073	0.7127	0.7861	0.5348	0.0983	0.0824	0.1077	0.1024	0.8032	0.6143	0.5736	0.5892	0.5790	0.5570	0.7659	0.2818	0.0802	0.0844	0.0838	0.0964	0.6275	0.4836	0.5000	0.4957	0.4861	0.4880	0.0632	0.0653	0.0634	0.0624	0.0638	0.0685	0.0648	0.0632	0.0597	0.0642	0.0629	0.0593	0.0598	0.0631	0.0635	0.0654	0.0637	0.0632	0.0628	0.0646	0.0684	0.0609	0.0671	0.0657
82=11:33:49	72413	298	0.8805	0.7912	0.7659	0.9408	0.9241	0.9213	0.9137	1.0531	0.7864	0.7588	0.7354	0.7403	0.8381	0.6632	0.4231	0.3472	0.1368	0.1057	1.1682	0.8248	0.8071	0.7679	0.7620	0.9167	0.8447	0.5779	0.2567	0.0961	0.0825	0.0895	0.9067	0.9384	0.7845	0.8241	0.9171	0.9211	0.8122	0.4524	0.1138	0.0870	0.0876	0.0837	0.8796	0.8569	0.7195	0.6440	0.7135	0.7057	0.7919	0.5218	0.1026	0.0829	0.0865	0.0878	0.8257	0.6225	0.5816	0.6059	0.5831	0.5670	0.7553	0.3123	0.0878	0.0825	0.0813	0.0844	0.6345	0.4888	0.5035	0.4877	0.4912	0.4883	0.0703	0.0680	0.0670	0.0641	0.0644	0.0653	0.0706	0.0679	0.0645	0.0671	0.0685	0.0628	0.0680	0.0651	0.0687	0.0699	0.0725	0.0719	0.0724	0.0722	0.0677	0.0697	0.0674	0.0673
83=11:48:31	73295	298	0.8640	0.7840	0.7677	0.9700	0.9357	0.9144	0.8937	1.0520	0.7811	0.7665	0.7378	0.7436	0.8420	0.6911	0.4450	0.3707	0.1272	0.0952	1.1725	0.8235	0.8108	0.7659	0.7668	0.9329	0.8397	0.5629	0.2377	0.1022	0.0817	0.0841	0.9154	0.9423	0.7888	0.8337	0.9251	0.9380	0.8125	0.4562	0.1201	0.0899	0.0861	0.0821	0.8797	0.8707	0.7186	0.6487	0.7105	0.7202	0.7784	0.5214	0.1002	0.0820	0.0791	0.0851	0.8100	0.6203	0.5823	0.5970	0.5845	0.5631	0.7622	0.3704	0.0884	0.0832	0.0769	0.0812	0.6335	0.4873	0.5026	0.4922	0.4921	0.4943	0.0676	0.0684	0.0673	0.0641	0.0649	0.0663	0.0644	0.0677	0.0650	0.0668	0.0650	0.0636	0.0608	0.0656	0.0669	0.0659	0.0690	0.0721	0.0679	0.0661	0.0688	0.0659	0.0688	0.0667
84=12:03:04	74169	298	0.8773	0.7969	0.7664	0.9766	0.9608	0.9624	0.9195	1.0829	0.7880	0.7584	0.7320	0.7463	0.8416	0.6844	0.4458	0.3844	0.1273	0.1019	1.1879	0.8274	0.8104	0.7674	0.7689	0.9485	0.8396	0.5519	0.2578	0.1080	0.0874	0.0863	0.9116	0.9424	0.7828	0.8210	0.9407	0.9464	0.8172	0.4459	0.1244	0.0882	0.0837	0.0874	0.8827	0.8783	0.7198	0.6486	0.7159	0.7175	0.7895	0.5147	0.1143	0.0821	0.0863	0.0851	0.8229	0.6234	0.5815	0.5960	0.5865	0.5730	0.7562	0.4360	0.0892	0.0866	0.0892	0.0826	0.6323	0.4925	0.5013	0.4957	0.4901	0.4855	0.0713	0.0676	0.0722	0.0648	0.0683	0.0711	0.0647	0.0699	0.0663	0.0671	0.0663	0.0644	0.0679	0.0691	0.0708	0.0639	0.0678	0.0726	0.0723	0.0661	0.0675	0.0664	0.0657	0.0688
