# Supplementary material for: Systematic Prediction of Antifungal Drug Synergy by Chemogenomic Screening in Saccharomyces cerevisiae
Source: Front Fungal Biol. 2021 Jul 2;2:683414. doi: 10.3389/ffunb.2021.683414 (PMC10512392; doi:10.3389/ffunb.2021.683414)
Supplement: Supplementary file 1 [file Data_Sheet_1.ZIP › Supplementary data/Sypplementary_data_1_(Drug_synergy_assays)/Fen_VS_Fen & Mic_VS_Mic(repeat)_ps1_A_96_T_18.txt]

[config file info]
last_write=07:06:24_13:25:28
last write=07:06:25_12:55:30
[Run_Parameters]
Instrument=Tecan_18
Ini_Names=Read_Reps,Delid,Save_Data_File,Start_Time_Now
barcode_drug_plate=201401
user=asmith
Plate_Size=96
Plate_Type=NUN96ft.pdf
Samples_to_Run=6
Overlay_Size=48
Drug_Plate=none
Plate_Quarter=none
run_ID=none
run_plate_repeat=1
Read_Reps=95
Read_Modes=Absorbance
Read_Flor_Every=2
Max_Delta_OD=0.500000
Well_By_Row_Col=none
Reorder_Map=Order_Strings_Not,0
Tip_Vol=200
OD_to_Innoc=0.100,0.100,0.380,0.380,0.380,0.380,0.760,0.760,0.100,0.100,0.380,0.380,0.380,0.380,0.760,0.760,0.100,0.100,0.380,0.380,0.380,0.380,0.760,0.760,0.100,0.100,0.380,0.380,0.380,0.380,0.760,0.760,0.100,0.100,0.380,0.380,0.380,0.380,0.760,0.760,0.100,0.100,0.380,0.380,0.380,0.380,0.760,0.760
Absorption_Max=.3
OD_to_Save=0.100,0.100,0.380,0.380,0.380,0.380,0.760,0.760,0.100,0.100,0.380,0.380,0.380,0.380,0.760,0.760,0.100,0.100,0.380,0.380,0.380,0.380,0.760,0.760,0.100,0.100,0.380,0.380,0.380,0.380,0.760,0.760,0.100,0.100,0.380,0.380,0.380,0.380,0.760,0.760,0.100,0.100,0.380,0.380,0.380,0.380,0.760,0.760
OD_to_Dilute=0.100
Save_Sample_Vol=180
Save_Sample_Reps=2
Innoc_Vol=184,184,46,46,46,46,0,0,184,184,46,46,46,46,0,0,184,184,46,46,46,46,0,0,184,184,46,46,46,46,0,0,184,184,46,46,46,46,0,0,184,184,46,46,46,46,0,0
Dilute_Vol=23,23,23,23,23,23,23,23,23,23,23,23,23,23,23,23,23,23,23,23,23,23,23,23,23,23,23,23,23,23,23,23,23,23,23,23,23,23,23,23,23,23,23,23,23,23,23,23
Save_Vol=800,800,800,800,800,800,800,800,800,800,800,800,800,800,800,800,800,800,800,800,800,800,800,800,800,800,800,800,800,800,800,800,800,800,800,800,800,800,800,800,800,800,800,800,800,800,800,800
Reference_Vol=100,100,100,100,100,100,100,100,100,100,100,100,100,100,100,100,100,100,100,100,100,100,100,100,100,100,100,100,100,100,100,100,100,100,100,100,100,100,100,100,100,100,100,100,100,100,100,100,100,100,100,100,100,100,100,100,100,100,100,100,100,100,100,100,100,100,100,100,100,100,100,100,100,100,100,100,100,100,100,100,100,100,100,100,100,100,100,100,100,100,100,100,100,100,100,100
Read_to_Innoc=20,20,20,20,20,20,20,20,20,20,20,20,20,20,20,20,20,20,20,20,20,20,20,20,20,20,20,20,20,20,20,20,20,20,20,20,20,20,20,20,20,20,20,20,20,20,20,20
Read_to_Dilute=26,26,26,26,26,26,26,26,26,26,26,26,26,26,26,26,26,26,26,26,26,26,26,26,26,26,26,26,26,26,26,26,26,26,26,26,26,26,26,26,26,26,26,26,26,26,26,26
Read_to_Save=20,20,20,20,20,20,20,20,20,20,20,20,20,20,20,20,20,20,20,20,20,20,20,20,20,20,20,20,20,20,20,20,20,20,20,20,20,20,20,20,20,20,20,20,20,20,20,20
Innoc_Target_Map=1,2,3,4,5,6,7,8,9,10,11,12,13,14,15,16,17,18,19,20,21,22,23,24,25,26,27,28,29,30,31,32,33,34,35,36,37,38,39,40,41,42,43,44,45,46,47,48
Pipet_Trigger=OD_Save_Innoc
Pipet_Volume_Adj=Con_OD_Save
Delid=no
Pre_Init=yes
Talk_To_ProMax=no
Time_Out_Time=1050
Wait_While_Busy=yes
Idle_Time=2
Screen_Run_Type=pre_screen_1
Spect_Protocol=15m
Spec_Run_File=GG_PB_Voyage.pda
Spec_Assay_File=""
Save_Data_File=24_06_07_FenvsFen_MicvsMic_repeat1_ps1_A_96_T_18.txt
Working_Dir=C%3A\\Users\\Growth_Data
Run_Control_Dir=C%3A\\Users\\Yeast_Run_Files
Tracking_Dir=""
Track_File=201401_data_track.txt
Save_Run_Data_Flag=yes
Set_Incubator_Temp=30.0
Base_Line_Flag=atstart_minimum
Pipet_Cycles_Before_Save=20
Time_Point_Save=wellmap
Innoc_Direction=down
Wells_In_Use=111111111111111111111111111111111111111111111111
Save_Sample_Map=111111001111110011111100111111001111110011111100
Sections_to_Run=0
Rows_per_Section=8
Start_Sections_Row=1
MultiProbe_Run_File=MJP_Innoc_Save_Tecan_10_Falcon_AD.MPT
Multiprobe_Run_Dialogue=yes
Comments=no%20comment
Target_Temp=300
Temp_Control=On
Delta_Temp=10
ReadMode=Absorbance,Bottom
ExcitationFilter=485,
EmissionFilter=535,
MeasurementFilter=595
ReadsPerWellNumber=1,1
ShakeDuration=800,0
GainMode=Manual
PdfName=NUN96ft.pdf
Gain=50,50
Add_Drug_Map=1,1,1,1,1,1,1,1,1,1,1,1,1,1,1,1,1,1,1,1,1,1,1,1,1,1,1,1,1,1,1,1,1,1,1,1,1,1,1,1,1,1,1,1,1,1,1,1
Add_Drug_Vol=7,7,7,7,7,7,7,7,7,7,7,7,7,7,7,7,7,7,7,7,7,7,7,7,7,7,7,7,7,7,7,7,7,7,7,7,7,7,7,7,7,7,7,7,7,7,7,7
Innoc_Map=111011101110111011101110111011101110111011101110111011101110111011101110111011101110111011101110
Dilute_Map=111111111111111111111111111111111111111111111111111111111111111111111111111111111111111111111111
data_file_name=ps1_1_96.txt
barcode=""
Hit_Call_Threshold=1.000000
Reference_Well=A01
WT_Ref_Well=0
Project_Name=test
Pipet_Gens_Point=5.00,10.00,15.00,20.00,25.00,30.00,35.00,40.00,5.00,10.00,15.00,20.00,25.00,30.00,35.00,40.00,5.00,10.00,15.00,20.00,25.00,30.00,35.00,40.00,5.00,10.00,15.00,20.00,25.00,30.00,35.00,40.00,5.00,10.00,15.00,20.00,25.00,30.00,35.00,40.00,5.00,10.00,15.00,20.00,25.00,30.00,35.00,40.00,
Shake_Divisor=1
data_handling=file_&_DB_&_auto_analysis
time_frm_freezer=-1.00
gens_frm_freezer=-1.00
Well_Vol=100
Parent_ID=""
Units=%
Quarter=A
media_name=ypd
Save_Mode=one_to_one
Consolidate_Save_Map=1,2,3,4,5,6,7,8,9,10,11,12,13,14,15,16,17,18,19,20,21,22,23,24,25,26,27,28,29,30,31,32,33,34,35,36,37,38,39,40,41,42,43,44,45,46,47,48
Add_Drug_at_Start_Map=000000000000000000000000000000000000000000000000000
Add_Drug_Labware=add_drug_48
Max_Dynam_OD_Change=0.05
Reads_After_Pipet=0
Ref_Type=single_ref
Read_to_Add_Drug_at_Start=0
Send_Email_at_Pipet=no_email
Strain_Name=""
Media=ypd
drug_vol=2.00
Drug_Name=""
Drug_Conc=2
Innoc_Conc=""
Strain_Plate=none
ShakeIntensity=High
ShakeMode=Orbital
NumberOfFlashes=1
PartOfPlate=0
MovePlateOutAfterMeasurement=0
IntegrationLagTime=0
IntegrationTime=100
DelayMoveFlashFluorescence=0
[Drug_Data]
Drug_Plate=none
Strain_Plate=none
Media=ypd
Drug_Name=nd,nd,nd,nd,nd,nd,nd,nd,nd,nd,nd,nd,nd,nd,nd,nd,nd,nd,nd,nd,nd,nd,nd,nd,nd,nd,nd,nd,nd,nd,nd,nd,nd,nd,nd,nd,nd,nd,nd,nd,nd,nd,nd,nd,nd,nd,nd,nd,nd,nd,nd,nd,nd,nd,nd,nd,nd,nd,nd,nd,nd,nd,nd,nd,nd,nd,nd,nd,nd,nd,nd,nd,nd,nd,nd,nd,nd,nd,nd,nd,nd,nd,nd,nd,nd,nd,nd,nd,nd,nd,nd,nd,nd,nd,nd,nd
Strain_Name=ud
Drug_Conc=""
Innoc_Conc=0.06250,0.06250,0.06250,0.06250,0.06250,0.06250,0.06250,0.06250,0.06250,0.06250,0.06250,0.06250,0.06250,0.06250,0.06250,0.06250,0.06250,0.06250,0.06250,0.06250,0.06250,0.06250,0.06250,0.06250,0.06250,0.06250,0.06250,0.06250,0.06250,0.06250,0.06250,0.06250,0.06250,0.06250,0.06250,0.06250,0.06250,0.06250,0.06250,0.06250,0.06250,0.06250,0.06250,0.06250,0.06250,0.06250,0.06250,0.06250,0.06250,0.06250,0.06250,0.06250,0.06250,0.06250,0.06250,0.06250,0.06250,0.06250,0.06250,0.06250,0.06250,0.06250,0.06250,0.06250,0.06250,0.06250,0.06250,0.06250,0.06250,0.06250,0.06250,0.06250,0.06250,0.06250,0.06250,0.06250,0.06250,0.06250,0.06250,0.06250,0.06250,0.06250,0.06250,0.06250,0.06250,0.06250,0.06250,0.06250,0.06250,0.06250,0.06250,0.06250,0.06250,0.06250,0.06250,0.06250
Run_ID=none
Plate_Quarter=A
Units=%,%,%,%,%,%,%,%,%,%,%,%,%,%,%,%,%,%,%,%,%,%,%,%,%,%,%,%,%,%,%,%,%,%,%,%,%,%,%,%,%,%,%,%,%,%,%,%,%,%,%,%,%,%,%,%,%,%,%,%,%,%,%,%,%,%,%,%,%,%,%,%,%,%,%,%,%,%,%,%,%,%,%,%,%,%,%,%,%,%,%,%,%,%,%,%
Parent_ID=""
Project_Name=test
Strain_Backgrnd=0,0,0,0,0,0,0,0,0,0,0,0,0,0,0,0,0,0,0,0,0,0,0,0,0,0,0,0,0,0,0,0,0,0,0,0,0,0,0,0,0,0,0,0,0,0,0,0,0,0,0,0,0,0,0,0,0,0,0,0,0,0,0,0,0,0,0,0,0,0,0,0,0,0,0,0,0,0,0,0,0,0,0,0,0,0,0,0,0,0,0,0,0,0,0,0
Well_Vol=100,100,100,100,100,100,100,100,100,100,100,100,100,100,100,100,100,100,100,100,100,100,100,100,100,100,100,100,100,100,100,100,100,100,100,100,100,100,100,100,100,100,100,100,100,100,100,100,100,100,100,100,100,100,100,100,100,100,100,100,100,100,100,100,100,100,100,100,100,100,100,100,100,100,100,100,100,100,100,100,100,100,100,100,100,100,100,100,100,100,100,100,100,100,100,100
time_frm_freezer=-1.00
gens_frm_freezer=-1.00
user=asmith
Strain_Pool=ud,ud,ud,ud,ud,ud,ud,ud,ud,ud,ud,ud,ud,ud,ud,ud,ud,ud,ud,ud,ud,ud,ud,ud,ud,ud,ud,ud,ud,ud,ud,ud,ud,ud,ud,ud,ud,ud,ud,ud,ud,ud,ud,ud,ud,ud,ud,ud,ud,ud,ud,ud,ud,ud,ud,ud,ud,ud,ud,ud,ud,ud,ud,ud,ud,ud,ud,ud,ud,ud,ud,ud,ud,ud,ud,ud,ud,ud,ud,ud,ud,ud,ud,ud,ud,ud,ud,ud,ud,ud,ud,ud,ud,ud,ud,ud
Well_Alias=A01,A02,A03,A04,A05,A06,A07,A08,A09,A10,A11,A12,B01,B02,B03,B04,B05,B06,B07,B08,B09,B10,B11,B12,C01,C02,C03,C04,C05,C06,C07,C08,C09,C10,C11,C12,D01,D02,D03,D04,D05,D06,D07,D08,D09,D10,D11,D12,E01,E02,E03,E04,E05,E06,E07,E08,E09,E10,E11,E12,F01,F02,F03,F04,F05,F06,F07,F08,F09,F10,F11,F12,G01,G02,G03,G04,G05,G06,G07,G08,G09,G10,G11,G12,H01,H02,H03,H04,H05,H06,H07,H08,H09,H10,H11,H12
Well_Pos=1,2,3,4,5,6,7,8,9,10,11,12,13,14,15,16,17,18,19,20,21,22,23,24,25,26,27,28,29,30,31,32,33,34,35,36,37,38,39,40,41,42,43,44,45,46,47,48,49,50,51,52,53,54,55,56,57,58,59,60,61,62,63,64,65,66,67,68,69,70,71,72,73,74,75,76,77,78,79,80,81,82,83,84,85,86,87,88,89,90,91,92,93,94,95,96
position=A01,A02,A03,A04,A05,A06,A07,A08,A09,A10,A11,A12,B01,B02,B03,B04,B05,B06,B07,B08,B09,B10,B11,B12,C01,C02,C03,C04,C05,C06,C07,C08,C09,C10,C11,C12,D01,D02,D03,D04,D05,D06,D07,D08,D09,D10,D11,D12,E01,E02,E03,E04,E05,E06,E07,E08,E09,E10,E11,E12,F01,F02,F03,F04,F05,F06,F07,F08,F09,F10,F11,F12,G01,G02,G03,G04,G05,G06,G07,G08,G09,G10,G11,G12,H01,H02,H03,H04,H05,H06,H07,H08,H09,H10,H11,H12
[Runtime_State]
Instrument=Tecan_18
Start_Time_Now=3.2655507360E+9
Reads_Completed=95
Innoc_Direction=down
Wells_In_Use=111111111111111111111111111111111111111111111111111111111111111111111111111111111111111111111111
Innoc_Map=111111111111111111111111111111111111111111111111111111111111111111111111111111111111000000000000
Dilute_Map=111111111111111111111111111111111111111111111111111111111111111111111111111111111111111111111111
Save_Sample_Map=000000000000000000000000000000000000000000000000010000000100000001000000010000000100000001000000
Current_OD=0.942,1.285,0.951,0.914,0.908,1.223,1.192,0.871,0.859,0.842,0.847,0.885,0.922,0.912,0.869,1.183,0.835,0.890,0.878,1.143,0.788,0.791,0.750,0.730,1.169,0.862,1.048,0.944,0.791,0.869,0.872,0.799,0.861,1.059,0.757,0.745,1.188,0.827,0.974,0.820,0.728,0.886,0.944,0.797,0.822,0.939,0.808,0.790,0.883,1.108,1.030,0.728,0.924,0.731,0.958,0.756,0.973,0.701,0.728,0.661,0.888,0.911,0.853,0.755,0.764,0.836,1.190,0.761,0.906,0.718,0.763,0.671,0.066,0.066,0.064,0.064,0.064,0.064,0.064,0.063,0.064,0.063,0.064,0.064,0.065,0.064,0.064,0.064,0.064,0.064,0.063,0.063,0.063,0.062,0.064,0.063
Bckgrnd_OD=0.092,0.091,0.089,0.088,0.090,0.088,0.088,0.087,0.088,0.086,0.086,0.091,0.087,0.088,0.086,0.087,0.087,0.088,0.086,0.086,0.086,0.086,0.086,0.086,0.092,0.088,0.089,0.090,0.089,0.088,0.086,0.087,0.087,0.088,0.087,0.089,0.086,0.087,0.087,0.087,0.086,0.088,0.087,0.085,0.086,0.085,0.086,0.087,0.100,0.088,0.087,0.088,0.088,0.089,0.089,0.085,0.086,0.087,0.087,0.087,0.085,0.088,0.087,0.088,0.088,0.087,0.087,0.086,0.088,0.086,0.087,0.086,0.065,0.066,0.063,0.063,0.064,0.063,0.063,0.062,0.063,0.063,0.063,0.064,0.065,0.064,0.064,0.064,0.063,0.064,0.062,0.062,0.062,0.062,0.063,0.062
Mapped=111111111111111111111100111111101111111011111100111111111111111111111111111111111111111111111111
Pipet_Completed=000000000000000000000000000000000000000000000000000000000000000000000000000000000000000000000000
Innoc_Completed=0,0,0,0,0,0,0,0,0,0,0,0,0,0,0,0,0,0,0,0,0,0,0,0,0,0,0,0,0,0,0,0,0,0,0,0,0,0,0,0,0,0,0,0,0,0,0,0,0,0,0,0,0,0,0,0,0,0,0,0,0,0,0,0,0,0,0,0,0,0,0,0,0,0,0,0,0,0,0,0,0,0,0,0,0,0,0,0,0,0,0,0,0,0,0,0
Save_Completed=0,0,0,0,0,0,0,0,0,0,0,0,0,0,0,0,0,0,0,0,0,0,0,0,0,0,0,0,0,0,0,0,0,0,0,0,0,0,0,0,0,0,0,0,0,0,0,0,0,0,0,0,0,0,0,0,0,0,0,0,0,0,0,0,0,0,0,0,0,0,0,0,0,0,0,0,0,0,0,0,0,0,0,0,0,0,0,0,0,0,0,0,0,0,0,0
Pipeted_At=0,0,0,0,0,0,0,0,0,0,0,0,0,0,0,0,0,0,0,0,0,0,0,0,0,0,0,0,0,0,0,0,0,0,0,0,0,0,0,0,0,0,0,0,0,0,0,0,0,0,0,0,0,0,0,0,0,0,0,0,0,0,0,0,0,0,0,0,0,0,0,0,0,0,0,0,0,0,0,0,0,0,0,0,0,0,0,0,0,0,0,0,0,0,0,0
Pipeted_OD=0,0,0,0,0,0,0,0,0,0,0,0,0,0,0,0,0,0,0,0,0,0,0,0,0,0,0,0,0,0,0,0,0,0,0,0,0,0,0,0,0,0,0,0,0,0,0,0,0,0,0,0,0,0,0,0,0,0,0,0,0,0,0,0,0,0,0,0,0,0,0,0,0,0,0,0,0,0,0,0,0,0,0,0,0,0,0,0,0,0,0,0,0,0,0,0
Dilutes_Completed=0,0,0,0,0,0,0,0,0,0,0,0,0,0,0,0,0,0,0,0,0,0,0,0,0,0,0,0,0,0,0,0,0,0,0,0,0,0,0,0,0,0,0,0,0,0,0,0,0,0,0,0,0,0,0,0,0,0,0,0,0,0,0,0,0,0,0,0,0,0,0,0,0,0,0,0,0,0,0,0,0,0,0,0,0,0,0,0,0,0,0,0,0,0,0,0
Time_At_Innoc=0,0,0,0,0,0,0,0,0,0,0,0,0,0,0,0,0,0,0,0,0,0,0,0,0,0,0,0,0,0,0,0,0,0,0,0,0,0,0,0,0,0,0,0,0,0,0,0,0,0,0,0,0,0,0,0,0,0,0,0,0,0,0,0,0,0,0,0,0,0,0,0,0,0,0,0,0,0,0,0,0,0,0,0,0,0,0,0,0,0,0,0,0,0,0,0
Time_At_Save=0,0,0,0,0,0,0,0,0,0,0,0,0,0,0,0,0,0,0,0,0,0,0,0,0,0,0,0,0,0,0,0,0,0,0,0,0,0,0,0,0,0,0,0,0,0,0,0,0,0,0,0,0,0,0,0,0,0,0,0,0,0,0,0,0,0,0,0,0,0,0,0,0,0,0,0,0,0,0,0,0,0,0,0,0,0,0,0,0,0,0,0,0,0,0,0
Time_At_Dilute=0,0,0,0,0,0,0,0,0,0,0,0,0,0,0,0,0,0,0,0,0,0,0,0,0,0,0,0,0,0,0,0,0,0,0,0,0,0,0,0,0,0,0,0,0,0,0,0,0,0,0,0,0,0,0,0,0,0,0,0,0,0,0,0,0,0,0,0,0,0,0,0,0,0,0,0,0,0,0,0,0,0,0,0,0,0,0,0,0,0,0,0,0,0,0,0
Previous_OD=0.942,1.285,0.951,0.914,0.908,1.223,1.192,0.871,0.859,0.842,0.847,0.885,0.922,0.912,0.869,1.183,0.835,0.890,0.878,1.143,0.788,0.791,0.750,0.730,1.169,0.862,1.048,0.944,0.791,0.869,0.872,0.799,0.861,1.059,0.757,0.745,1.188,0.827,0.974,0.820,0.728,0.886,0.944,0.797,0.822,0.939,0.808,0.790,0.883,1.108,1.030,0.728,0.924,0.731,0.958,0.756,0.973,0.701,0.728,0.661,0.888,0.911,0.853,0.755,0.764,0.836,1.190,0.761,0.906,0.718,0.763,0.671,0.066,0.066,0.064,0.064,0.064,0.064,0.064,0.063,0.064,0.063,0.064,0.064,0.065,0.064,0.064,0.064,0.064,0.064,0.063,0.063,0.063,0.062,0.064,0.063
Prev_Delta_OD=0.001,0.010,0.007,0.006,0.003,0.010,0.002,0.001,0.002,0.002,0.003,0.001,0.003,0.003,0.002,0.018,0.005,0.004,0.001,0.010,0.004,0.000,0.003,0.004,0.012,0.003,0.013,0.017,0.004,0.010,0.004,0.002,0.001,0.014,0.001,0.001,0.005,0.000,0.013,0.013,0.000,0.007,0.009,0.006,0.002,0.018,0.000,0.005,0.002,0.019,0.010,0.003,0.016,0.001,0.001,0.001,0.017,0.005,0.007,0.002,0.002,0.001,0.004,0.000,0.003,0.004,0.012,0.004,0.013,0.001,0.006,0.002,0.001,0.000,0.002,0.001,0.000,0.000,0.000,0.001,0.000,0.001,0.000,0.000,0.000,0.001,0.000,0.001,0.000,0.001,0.001,0.001,0.001,0.001,0.000,0.000
Delta_From_Ref=0.000,0.030,1.436,1.830,1.676,1.384,0.559,2.391,0.047,0.050,1.414,1.310,1.322,1.668,5.235,5.329,0.050,0.046,1.068,1.511,1.628,1.693,4.893,4.890,-0.009,0.038,1.773,1.727,1.731,1.688,2.593,4.174,0.049,0.049,1.631,1.391,1.810,1.900,5.442,5.590,0.052,0.047,1.315,1.594,1.618,1.682,4.976,5.038,0.000,0.000,0.000,0.000,0.000,0.000,0.000,0.000,0.000,0.000,0.000,0.000,0.000,0.000,0.000,0.000,0.000,0.000,0.000,0.000,0.000,0.000,0.000,0.000,0.000,0.000,0.000,0.000,0.000,0.000,0.000,0.000,0.000,0.000,0.000,0.000,0.000,0.000,0.000,0.000,0.000,0.000,0.000,0.000,0.000,0.000,0.000,0.000
Sig_OD_Delta=0,0,1,1,1,1,0,1,0,0,1,1,1,1,1,1,0,0,1,1,1,1,1,1,0,0,1,1,1,1,1,1,0,0,1,1,1,1,1,1,0,0,1,1,1,1,1,1,0,0,0,0,0,0,0,0,0,0,0,0,0,0,0,0,0,0,0,0,0,0,0,0,0,0,0,0,0,0,0,0,0,0,0,0,0,0,0,0,0,0,0,0,0,0,0,0
Add_Drug_at_Start_Map=000000000000000000000000000000000000000000000000000000000000000000000000000000000000000000000000
[Analysis]
Drug_ID=A1,A2,A3,A4,A5,A6,B1,B2,B3,B4,B5,B6,C1,C2,C3,C4,C5,C6,D1,D2,D3,D4,D5,D6,E1,E2,E3,E4,E5,E6,F1,F2,F3,F4,F5,F6,G1,G2,G3,G4,G5,G6,H1,H2,H3,H4,H5,H6
Decision=no_inh,no_inh,ps2_4_1,ps2_4_1,ps2_4_1,ps2_2_1,ps2_1_1,ps2_4_1,ps2_4_2,ps2_4_2,ps2_4_2,ps2_4_2,ps2_4_1,ps2_4_2,other,other,other,ps2_4_2,ps2_4_1,other,other,other,other,other,ps2_4_1,other,other,other,other,other,ps2_4_1,ps2_4_1,other,other,other,ps2_4_2,screen,screen,screen,screen,screen,screen,screen,screen,screen,screen,screen,screen,no_inh,ps2_2_1,ps2_2_1,ps2_4_1,ps2_4_1,ps2_4_1,ps2_2_1,ps2_4_1,ps2_4_2,ps2_4_2,ps2_4_2,other,ps2_2_1,ps2_4_1,ps2_4_2,ps2_4_2,other,other,ps2_4_1,ps2_4_2,ps2_4_2,other,other,other,ps2_4_1,ps2_4_2,ps2_4_2,other,other,other,ps2_4_1,other,other,other,other,other,screen,screen,screen,screen,screen,screen,screen,screen,screen,screen,screen,screen
Plot_Min=0.100,0.100,0.100,0.100,0.100,0.100,0.100,0.100,0.100,0.100,0.100,0.100,0.100,0.100,0.100,0.100,0.100,0.100,0.100,0.100,0.100,0.100,0.100,0.100,0.100,0.100,0.100,0.100,0.100,0.100,0.100,0.100,0.100,0.100,0.100,0.100,0.100,0.100,0.100,0.100,0.100,0.100,0.100,0.100,0.100,0.100,0.100,0.100
Plot_Max=1.500,1.500,1.500,1.500,1.500,1.500,1.500,1.500,1.500,1.500,1.500,1.500,1.500,1.500,1.500,1.500,1.500,1.500,1.500,1.500,1.500,1.500,1.500,1.500,1.500,1.500,1.500,1.500,1.500,1.500,1.500,1.500,1.500,1.500,1.500,1.500,1.500,1.500,1.500,1.500,1.500,1.500,1.500,1.500,1.500,1.500,1.500,1.500
G_Plot_Min=0.1
G_Plot_Delta=0.7
Plot_On_Off=0
OD_Gen_Pt=0.460
Gens_to_OD_Pt=5.000
Avg_G=1.853,2.004,2.130,2.386,2.286,2.086,2.055,2.231,2.489,2.694,2.671,2.485,2.260,2.767,3.040,3.337,3.132,2.553,2.356,2.969,3.218,3.599,3.394,3.016,2.406,2.813,3.028,3.405,3.334,3.483,2.173,2.402,2.857,3.126,2.927,2.591,0.000,0.000,0.000,0.000,0.000,0.000,0.000,0.000,0.000,0.000,0.000,0.000,1.871,2.075,2.112,2.188,2.221,2.286,2.080,2.304,2.558,2.639,2.817,2.892,2.112,2.399,2.528,2.594,2.877,2.930,2.182,2.610,2.685,2.836,2.941,3.158,2.201,2.794,2.777,3.106,3.096,3.371,2.272,2.964,2.951,3.219,3.239,3.603,0.000,0.000,0.000,0.000,0.000,0.000,0.000,0.000,0.000,0.000,0.000,0.000
Max_Slope=1.811,1.782,1.643,1.369,1.474,1.658,1.839,1.730,1.525,1.205,1.216,1.414,1.865,1.325,1.078,1.089,1.260,1.471,1.290,1.092,1.144,1.326,1.363,1.357,1.451,1.258,1.229,1.374,1.369,1.444,1.835,1.561,1.481,1.513,1.465,1.578,236.351,218.516,95.786,130.944,160.754,173.876,197.757,137.306,144.406,170.491,137.493,218.460,1.733,2.066,2.169,2.380,2.329,2.110,1.940,2.330,2.511,2.714,3.427,3.741,2.272,2.280,2.632,2.591,3.689,3.479,2.218,3.029,2.857,3.524,3.506,3.906,2.342,3.703,3.203,4.211,3.451,4.985,2.402,3.606,3.621,4.394,4.474,5.185,167.057,127.188,163.845,141.999,76.756,189.332,123.478,189.660,137.346,146.946,181.335,149.569
Fit_Model=all
Fit_Const_OD_Base=0.085
Fit_Const_N0=0.01500
Fit_Const_T0=0.000
G_Fit_Min=0.100
G_Fit_Delta=0.400
Fit_On_Off=0.000,0.000,0.000,0.000,0.000,0.000,0.000,0.000,0.000,0.000,0.000,0.000,0.000,0.000,0.000,0.000,0.000,0.000,0.000,0.000,0.000,0.000,0.000,0.000,0.000,0.000,0.000,0.000,0.000,0.000,0.000,0.000,0.000,0.000,0.000,0.000,0.000,0.000,0.000,0.000,0.000,0.000,0.000,0.000,0.000,0.000,0.000,0.000,0.000,0.000,0.000,0.000,0.000,0.000,0.000,0.000,0.000,0.000,0.000,0.000,0.000,0.000,0.000,0.000,0.000,0.000,0.000,0.000,0.000,0.000,0.000,0.000,0.000,0.000,0.000,0.000,0.000,0.000,0.000,0.000,0.000,0.000,0.000,0.000,0.000,0.000,0.000,0.000,0.000,0.000,0.000,0.000,0.000,0.000,0.000,0.000
Fit_Min=0.042,0.041,0.039,0.038,0.040,0.038,0.037,0.038,0.036,0.037,0.037,0.038,0.042,0.038,0.039,0.040,0.039,0.038,0.036,0.037,0.037,0.037,0.036,0.038,0.050,0.038,0.037,0.038,0.038,0.039,0.035,0.038,0.037,0.038,0.038,0.037,0.015,0.016,0.013,0.013,0.014,0.013,0.015,0.014,0.014,0.014,0.013,0.014,0.000,0.000,0.000,0.000,0.000,0.000,0.000,0.000,0.000,0.000,0.000,0.000,0.000,0.000,0.000,0.000,0.000,0.000,0.000,0.000,0.000,0.000,0.000,0.000,0.000,0.000,0.000,0.000,0.000,0.000,0.000,0.000,0.000,0.000,0.000,0.000,0.000,0.000,0.000,0.000,0.000,0.000,0.000,0.000,0.000,0.000,0.000,0.000
Fit_Delta=0.447,0.445,0.560,0.153,0.161,0.373,0.448,0.337,0.212,0.189,0.225,0.198,0.482,0.207,0.182,0.179,0.230,0.232,0.200,0.201,0.182,0.174,0.222,0.216,0.214,0.238,0.188,0.194,0.180,0.182,0.600,0.201,0.190,0.181,0.210,0.211,0.482,0.207,0.182,0.179,0.230,0.232,0.200,0.201,0.182,0.174,0.222,0.216,0.563,0.506,0.475,0.231,0.230,0.244,0.577,0.215,0.224,0.196,0.226,0.482,0.514,0.252,0.215,0.212,0.212,0.244,0.290,0.241,0.228,0.402,0.486,0.220,0.247,0.420,0.496,0.213,0.220,0.291,0.228,0.501,0.416,0.203,0.475,0.235,0.514,0.252,0.215,0.212,0.212,0.244,0.290,0.241,0.228,0.402,0.486,0.220
Fit_Offset=0.084,0.086,0.090,0.083,0.083,0.089,0.084,0.090,0.079,0.068,0.078,0.081,0.100,0.079,0.035,-3.818,0.031,0.078,0.078,0.068,0.014,-2.256,-0.059,0.053,0.104,0.068,0.049,-0.014,-0.572,-0.082,0.088,0.081,0.075,0.053,0.062,0.074,0.000,0.000,0.000,0.000,0.000,0.000,0.000,0.000,0.000,0.000,0.000,0.000,0.075,0.076,0.078,0.080,0.079,0.083,0.073,0.077,0.078,0.074,0.073,0.078,0.077,0.077,0.075,0.075,0.070,0.080,0.081,0.074,0.071,0.076,0.075,0.072,0.078,0.071,0.070,0.065,0.066,0.065,0.077,0.075,0.074,0.060,0.068,0.063,0.000,0.000,0.000,0.000,0.000,0.000,0.000,0.000,0.000,0.000,0.000,0.000
Fit_N0=0.011,0.008,0.006,0.009,0.010,0.006,0.007,0.004,0.009,0.013,0.013,0.009,0.005,0.015,0.010,1.607,0.027,0.010,0.012,0.015,0.021,2.336,0.027,0.026,0.008,0.016,0.022,0.089,0.141,0.023,0.005,0.008,0.007,0.024,0.014,0.015,0.000,0.000,0.000,0.000,0.000,0.000,0.000,0.000,0.000,0.000,0.000,0.000,0.012,0.012,0.009,0.010,0.010,0.010,0.011,0.010,0.009,0.011,0.012,0.008,0.012,0.011,0.011,0.013,0.012,0.013,0.009,0.015,0.013,0.009,0.010,0.012,0.011,0.013,0.014,0.013,0.015,0.015,0.011,0.011,0.010,0.016,0.015,0.019,0.000,0.000,0.000,0.000,0.000,0.000,0.000,0.000,0.000,0.000,0.000,0.000
Fit_T0=0.869,1.561,2.043,1.447,1.362,1.935,1.850,1.763,0.902,-2.107,0.798,0.303,2.368,1.507,-17.024,-635.161,-8.691,-0.014,1.839,-1.664,-16.077,-0.923,-43.468,-1.672,1.516,-1.145,-4.196,-2.268,-164.769,-61.899,2.054,0.344,-3.064,-3.680,-3.979,1.229,0.000,0.000,0.000,0.000,0.000,0.000,0.000,0.000,0.000,0.000,0.000,0.000,1.096,1.200,0.830,1.095,1.207,0.832,0.773,0.840,0.329,0.352,0.335,-0.921,1.071,0.677,0.254,0.491,-0.678,-0.026,1.306,1.217,-0.030,-0.281,-0.054,-0.681,0.849,0.065,0.131,-1.576,-1.132,-2.564,0.961,0.184,-0.504,-1.784,-0.345,-0.945,0.000,0.000,0.000,0.000,0.000,0.000,0.000,0.000,0.000,0.000,0.000,0.000
Fit_G=1.553,1.433,1.391,2.359,2.308,1.366,1.391,1.443,2.426,4.019,3.182,2.633,1.355,3.396,7.577,495.858,8.536,2.777,2.338,4.924,9.598,324.197,18.142,5.689,2.114,4.155,5.989,14.906,74.123,21.520,1.392,2.411,3.519,6.505,4.760,2.906,0.000,0.000,0.000,0.000,0.000,0.000,0.000,0.000,0.000,0.000,0.000,0.000,1.585,1.726,1.714,1.803,1.870,2.003,1.792,2.026,2.319,2.555,2.657,2.603,1.799,2.206,2.402,2.611,2.919,2.920,1.705,2.468,2.708,2.492,2.685,3.130,1.927,2.666,2.719,3.337,3.429,3.817,2.042,2.708,2.747,3.738,3.324,3.988,0.000,0.000,0.000,0.000,0.000,0.000,0.000,0.000,0.000,0.000,0.000,0.000
Fit_Error=44.332,6.172,137.050,1.583,1.903,20.849,7.421,48.956,4.091,4.704,10.226,4.560,165.517,8.845,4.288,15.964,18.384,5.954,2.650,11.504,4.057,16.891,21.340,8.585,17.286,10.770,4.363,13.719,16.381,6.524,171.231,3.933,5.605,6.941,6.968,2.914,0.000,0.000,0.000,0.000,0.000,0.000,0.000,0.000,0.000,0.000,0.000,0.000,69.629,21.524,7.478,0.603,1.143,3.082,36.330,0.937,2.116,0.915,2.112,83.209,11.499,1.968,1.135,1.567,1.364,8.784,2.617,2.295,1.556,27.101,42.432,2.428,1.637,8.177,26.746,1.075,1.909,17.855,1.103,32.818,21.646,0.871,35.426,3.520,0.000,0.000,0.000,0.000,0.000,0.000,0.000,0.000,0.000,0.000,0.000,0.000
Fit_CV=53.000,16.000,33.000,62.000,57.000,32.000,48.000,71.000,61.000,80.000,83.000,68.000,48.000,95.000,90.000,130.000,123.000,88.000,67.000,65.000,100.000,138.000,148.000,98.000,62.000,100.000,107.000,123.000,138.000,117.000,61.000,71.000,86.000,115.000,49.000,69.000,0.000,0.000,0.000,0.000,0.000,0.000,0.000,0.000,0.000,0.000,0.000,0.000,51.000,65.000,65.000,26.000,38.000,30.000,53.000,32.000,52.000,41.000,42.000,90.000,79.000,38.000,36.000,33.000,41.000,68.000,33.000,42.000,37.000,73.000,101.000,79.000,29.000,53.000,80.000,35.000,72.000,84.000,29.000,89.000,54.000,78.000,103.000,88.000,0.000,0.000,0.000,0.000,0.000,0.000,0.000,0.000,0.000,0.000,0.000,0.000
Time_to_20_Gens=0,0,0,0,0,0,0,0,0,0,0,0,0,0,0,0,0,0,0,0,0,0,0,0,0,0,0,0,0,0,0,0,0,0,0,0,0,0,0,0,0,0,0,0,0,0,0,0
Time_to_each_5_Gens=0,0,0,0,0,0,0,0,0,0,0,0,0,0,0,0,0,0,0,0,0,0,0,0,0,0,0,0,0,0,0,0,0,0,0,0,0,0,0,0,0,0,0,0,0,0,0,0
Time_to_each_n_Gens=9.265,10.019,10.649,11.932,11.428,10.428,10.275,11.157,12.447,13.469,13.357,12.426,11.301,13.835,15.198,16.685,15.662,12.763,11.778,14.846,16.091,17.995,16.969,15.079,12.029,14.063,15.138,17.023,16.669,17.415,10.864,12.009,14.284,15.630,14.635,12.954,0.000,0.000,0.000,0.000,0.000,0.000,0.000,0.000,0.000,0.000,0.000,0.000,9.354,10.375,10.559,10.939,11.104,11.430,10.402,11.522,12.788,13.196,14.086,14.462,10.561,11.996,12.638,12.972,14.387,14.649,10.910,13.050,13.424,14.180,14.703,15.792,11.007,13.972,13.883,15.528,15.481,16.857,11.362,14.819,14.753,16.097,16.195,18.015,0.000,0.000,0.000,0.000,0.000,0.000,0.000,0.000,0.000,0.000,0.000,0.000
Min_Pt_OD=0,0,0,0,0,0,0,0,0,0,0,0,0,0,0,0,0,0,0,0,0,0,0,0,0,0,0,0,0,0,0,0,0,0,0,0,0,0,0,0,0,0,0,0,0,0,0,0
Min_Pt_t=0,0,0,0,0,0,0,0,0,0,0,0,0,0,0,0,0,0,0,0,0,0,0,0,0,0,0,0,0,0,0,0,0,0,0,0,0,0,0,0,0,0,0,0,0,0,0,0
TO_OD=0,0,0,0,0,0,0,0,0,0,0,0,0,0,0,0,0,0,0,0,0,0,0,0,0,0,0,0,0,0,0,0,0,0,0,0,0,0,0,0,0,0,0,0,0,0,0,0
Ref_ID=A01
Multi_Refs=single_ref
test=A01,A02,A03,A04,A05,A06,A07,A08,A09,A10,A11,A12,B01,B02,B03,B04,B05,B06,B07,B08,B09,B10,B11,B12,C01,C02,C03,C04,C05,C06,C07,C08,C09,C10,C11,C12,D01,D02,D03,D04,D05,D06,D07,D08,D09,D10,D11,D12,E01,E02,E03,E04,E05,E06,E07,E08,E09,E10,E11,E12,F01,F02,F03,F04,F05,F06,F07,F08,F09,F10,F11,F12,G01,G02,G03,G04,G05,G06,G07,G08,G09,G10,G11,G12,H01,H02,H03,H04,H05,H06,H07,H08,H09,H10,H11,H12
Start_Time_Now=3.2655507361E+9
Start_Date="6/24/2007+1:25 PM"
pv_to_plate_order=no
gen_time_cutoff=0.000
Drug_Name=nd?:;-ud+0,nd?:;-ud+0,nd?:;-ud+0,nd?:;-ud+0,nd?:;-ud+0,nd?:;-ud+0,nd?:;-ud+0,nd?:;-ud+0,nd?:;-ud+0,nd?:;-ud+0,nd?:;-ud+0,nd?:;-ud+0,nd?:;-ud+0,nd?:;-ud+0,nd?:;-ud+0,nd?:;-ud+0,nd?:;-ud+0,nd?:;-ud+0,nd?:;-ud+0,nd?:;-ud+0,nd?:;-ud+0,nd?:;-ud+0,nd?:;-ud+0,nd?:;-ud+0,nd?:;-ud+0,nd?:;-ud+0,nd?:;-ud+0,nd?:;-ud+0,nd?:;-ud+0,nd?:;-ud+0,nd?:;-ud+0,nd?:;-ud+0,nd?:;-ud+0,nd?:;-ud+0,nd?:;-ud+0,nd?:;-ud+0,nd?:;-ud+0,nd?:;-ud+0,nd?:;-ud+0,nd?:;-ud+0,nd?:;-ud+0,nd?:;-ud+0,nd?:;-ud+0,nd?:;-ud+0,nd?:;-ud+0,nd?:;-ud+0,nd?:;-ud+0,nd?:;-ud+0,nd?:;-ud+0,nd?:;-ud+0,nd?:;-ud+0,nd?:;-ud+0,nd?:;-ud+0,nd?:;-ud+0,nd?:;-ud+0,nd?:;-ud+0,nd?:;-ud+0,nd?:;-ud+0,nd?:;-ud+0,nd?:;-ud+0,nd?:;-ud+0,nd?:;-ud+0,nd?:;-ud+0,nd?:;-ud+0,nd?:;-ud+0,nd?:;-ud+0,nd?:;-ud+0,nd?:;-ud+0,nd?:;-ud+0,nd?:;-ud+0,nd?:;-ud+0,nd?:;-ud+0,nd?:;-ud+0,nd?:;-ud+0,nd?:;-ud+0,nd?:;-ud+0,nd?:;-ud+0,nd?:;-ud+0,nd?:;-ud+0,nd?:;-ud+0,nd?:;-ud+0,nd?:;-ud+0,nd?:;-ud+0,nd?:;-ud+0,nd?:;-ud+0,nd?:;-ud+0,nd?:;-ud+0,nd?:;-ud+0,nd?:;-ud+0,nd?:;-ud+0,nd?:;-ud+0,nd?:;-ud+0,nd?:;-ud+0,nd?:;-ud+0,nd?:;-ud+0,nd?:;-ud+0
Drug_Well_Pos=A01,A02,A03,A04,A05,A06,B01,B02,B03,B04,B05,B06,C01,C02,C03,C04,C05,C06,D01,D02,D03,D04,D05,D06,E01,E02,E03,E04,E05,E06,F01,F02,F03,F04,F05,F06,G01,G02,G03,G04,G05,G06,H01,H02,H03,H04,H05,H06,A07,A08,A09,A10,A11,A12,B07,B08,B09,B10,B11,B12,C07,C08,C09,C10,C11,C12,D07,D08,D09,D10,D11,D12,E07,E08,E09,E10,E11,E12,F07,F08,F09,F10,F11,F12,G07,G08,G09,G10,G11,G12,H07,H08,H09,H10,H11,H12
Avg_G_tcut=1.853,2.004,2.130,2.386,2.286,2.086,2.055,2.231,2.489,2.694,2.671,2.485,2.260,2.767,3.040,3.337,3.132,2.553,2.356,2.969,3.218,3.599,3.394,3.016,2.406,2.813,3.028,3.405,3.334,3.483,2.173,2.402,2.857,3.126,2.927,2.591,0.000,0.000,0.000,0.000,0.000,0.000,0.000,0.000,0.000,0.000,0.000,0.000,1.871,2.075,2.112,2.188,2.221,2.286,2.080,2.304,2.558,2.639,2.817,2.892,2.112,2.399,2.528,2.594,2.877,2.930,2.182,2.610,2.685,2.836,2.941,3.158,2.201,2.794,2.777,3.106,3.096,3.371,2.272,2.964,2.951,3.219,3.239,3.603,0.000,0.000,0.000,0.000,0.000,0.000,0.000,0.000,0.000,0.000,0.000,0.000
t0_from_interval=1.172,2.080,2.393,3.804,3.243,2.385,2.479,2.732,2.592,1.758,2.336,2.564,2.030,2.750,1.198,-0.131,0.580,1.799,2.783,2.670,0.757,-0.071,-0.460,0.941,2.264,1.218,0.835,0.211,-0.418,0.248,2.788,2.410,2.351,0.444,0.888,1.954,0.000,0.000,0.000,0.000,0.000,0.000,0.000,0.000,0.000,0.000,0.000,0.000,1.524,1.588,1.616,1.499,1.661,1.513,1.484,1.602,1.311,1.288,0.567,-0.029,1.075,1.077,0.945,0.910,0.208,-0.887,1.622,0.802,0.547,0.350,0.502,-0.079,1.396,0.134,0.053,-0.437,-0.479,-2.932,1.450,0.508,0.063,-0.830,-0.695,-1.698,0.000,0.000,0.000,0.000,0.000,0.000,0.000,0.000,0.000,0.000,0.000,0.000
Sum_Delta_Ref=0.000,1.517,4.755,8.660,6.859,3.594,2.745,6.509,10.056,13.565,13.371,10.122,6.099,14.436,18.911,23.842,20.535,10.906,8.218,18.288,21.620,26.757,24.077,18.300,8.533,15.405,18.603,24.244,23.349,24.560,4.794,8.641,15.782,20.319,17.529,11.807,-1.000,-1.000,-1.000,-1.000,-1.000,-1.000,-1.000,-1.000,-1.000,-1.000,-1.000,-1.000,0.386,2.961,3.842,5.063,5.865,6.880,3.258,7.316,11.543,12.707,14.930,15.865,3.667,9.260,10.412,11.420,15.463,15.933,5.013,11.917,12.834,14.981,16.344,18.651,5.348,14.448,13.953,17.938,17.912,19.505,6.591,16.607,16.311,19.051,19.253,21.774,-1.000,-1.000,-1.000,-1.000,-1.000,-1.000,-1.000,-1.000,-1.000,-1.000,-1.000,-1.000
Gens_at_time_G=5.000,5.000,5.000,5.000,5.000,5.000,5.000,5.000,5.000,5.000,5.000,5.000,5.000,5.000,5.000,5.000,5.000,5.000,5.000,5.000,5.000,5.000,5.000,5.000,5.000,5.000,5.000,5.000,5.000,5.000,5.000,5.000,5.000,5.000,5.000,5.000,0.000,0.000,0.000,0.000,0.000,0.000,0.000,0.000,0.000,0.000,0.000,0.000,5.000,5.000,5.000,5.000,5.000,5.000,5.000,5.000,5.000,5.000,5.000,5.000,5.000,5.000,5.000,5.000,5.000,5.000,5.000,5.000,5.000,5.000,5.000,5.000,5.000,5.000,5.000,5.000,5.000,5.000,5.000,5.000,5.000,5.000,5.000,5.000,0.000,0.000,0.000,0.000,0.000,0.000,0.000,0.000,0.000,0.000,0.000,0.000
G_Int_tcut=1.619,1.588,1.651,1.626,1.637,1.609,1.559,1.685,1.971,2.342,2.204,1.972,1.854,2.217,2.800,3.363,3.016,2.193,1.799,2.435,3.067,3.613,3.486,2.828,1.953,2.569,2.860,3.362,3.417,3.433,1.615,1.920,2.387,3.037,2.749,2.200,0.000,0.000,0.000,0.000,0.000,0.000,0.000,0.000,0.000,0.000,0.000,0.000,1.566,1.757,1.789,1.888,1.889,1.983,1.783,1.984,2.295,2.382,2.704,2.898,1.897,2.184,2.339,2.412,2.836,3.107,1.858,2.449,2.575,2.766,2.840,3.174,1.922,2.768,2.766,3.193,3.192,3.958,1.982,2.862,2.938,3.385,3.378,3.943,0.000,0.000,0.000,0.000,0.000,0.000,0.000,0.000,0.000,0.000,0.000,0.000
Sum_Del_12=0.000,2.447,4.368,7.378,6.468,3.748,3.208,5.727,7.727,8.444,8.468,7.833,5.589,8.677,8.684,8.887,8.670,7.875,7.088,8.926,8.692,8.967,8.704,8.611,6.854,8.404,8.532,8.853,8.648,8.834,4.887,7.175,8.673,8.723,8.527,7.979,10.280,10.297,10.255,10.267,10.289,10.278,10.282,10.272,10.261,10.270,10.257,10.300,0.402,3.057,3.531,4.417,4.861,5.434,3.168,5.541,6.849,7.152,7.432,7.546,3.403,6.030,6.581,6.888,7.448,7.382,4.429,6.815,7.151,7.407,7.684,7.848,4.568,7.060,7.016,7.661,7.670,7.410,5.280,7.787,7.591,7.776,7.913,8.036,10.288,10.256,10.264,10.266,10.243,10.291,10.275,10.278,10.262,10.272,10.288,10.300
Sum_Del_20=0.000,1.503,4.670,8.517,6.750,3.535,2.704,6.395,9.892,13.342,13.151,9.953,6.003,14.203,18.599,23.399,20.164,10.729,8.081,17.977,21.224,26.222,23.608,18.001,8.396,15.152,18.293,23.770,22.906,24.078,4.718,8.497,15.525,19.939,17.205,11.613,34.499,34.529,34.463,34.479,34.510,34.495,34.505,34.485,34.472,34.490,34.459,34.533,0.376,2.914,3.776,4.979,5.768,6.766,3.203,7.194,11.327,12.471,14.636,15.545,3.606,9.085,10.245,11.236,15.162,15.618,4.930,11.698,12.612,14.702,16.030,18.267,5.260,14.165,13.703,17.571,17.549,19.091,6.483,16.285,15.997,18.657,18.852,21.302,34.507,34.459,34.475,34.477,34.453,34.517,34.491,34.495,34.473,34.488,34.514,34.530
Sum_Del_24=0.000,1.131,4.763,8.487,6.593,3.443,2.497,6.527,9.854,13.386,13.143,9.992,5.929,14.151,18.509,23.887,20.900,10.669,8.071,18.168,21.447,27.751,25.202,18.005,8.347,15.167,18.239,25.407,23.479,25.704,4.546,8.514,15.477,21.026,18.129,11.593,44.037,44.072,43.996,44.014,44.050,44.035,44.046,44.022,44.007,44.025,43.990,44.076,0.366,2.797,3.787,4.965,5.731,6.748,3.143,7.180,11.918,13.073,15.798,16.900,3.588,9.637,10.136,11.133,16.253,16.902,4.890,12.232,12.856,14.915,16.692,19.696,5.218,15.189,13.796,19.359,19.118,21.347,6.421,17.370,16.459,20.411,20.470,23.902,44.047,43.989,44.007,44.011,43.989,44.057,44.025,44.032,44.009,44.025,44.053,44.071
Sum_12=10.349,7.901,5.981,2.970,3.881,6.600,7.140,4.622,2.621,1.905,1.881,2.515,4.759,1.672,1.665,1.461,1.679,2.474,3.260,1.422,1.657,1.381,1.645,1.738,3.495,1.945,1.816,1.496,1.701,1.514,5.461,3.174,1.675,1.625,1.821,2.370,0.069,0.052,0.094,0.081,0.060,0.070,0.066,0.076,0.088,0.078,0.092,0.049,9.946,7.291,6.818,5.931,5.487,4.914,7.180,4.808,3.500,3.197,2.917,2.802,6.946,4.319,3.767,3.461,2.901,2.967,5.919,3.534,3.198,2.942,2.664,2.501,5.781,3.288,3.333,2.687,2.679,2.939,5.069,2.561,2.758,2.572,2.435,2.312,0.060,0.093,0.084,0.083,0.106,0.057,0.074,0.071,0.086,0.077,0.061,0.048
Sum_20=34.604,33.101,29.934,26.086,27.854,31.068,31.899,28.209,24.712,21.262,21.453,24.651,28.600,20.401,16.005,11.204,14.439,23.874,26.522,16.627,13.379,8.381,10.996,16.603,26.207,19.451,16.311,10.833,11.697,10.525,29.885,26.106,19.078,14.665,17.398,22.990,0.104,0.075,0.141,0.125,0.094,0.108,0.099,0.118,0.131,0.114,0.145,0.071,34.227,31.690,30.828,29.625,28.835,27.838,31.400,27.409,23.277,22.133,19.967,19.059,30.998,25.519,24.358,23.368,19.441,18.985,29.674,22.906,21.992,19.902,18.574,16.337,29.344,20.438,20.900,17.033,17.054,15.513,28.120,18.318,18.606,15.947,15.751,13.302,0.097,0.145,0.129,0.127,0.150,0.086,0.113,0.109,0.130,0.115,0.090,0.074
Sum_24=44.157,43.026,39.394,35.670,37.564,40.714,41.660,37.630,34.303,30.771,31.014,34.165,38.228,30.005,25.648,20.270,23.257,33.488,36.086,25.989,22.710,16.406,18.955,26.152,35.809,28.989,25.918,18.750,20.678,18.453,39.611,35.643,28.680,23.131,26.028,32.564,0.119,0.085,0.161,0.143,0.107,0.122,0.111,0.135,0.150,0.132,0.167,0.081,43.791,41.359,40.370,39.192,38.426,37.409,41.014,36.977,32.239,31.084,28.359,27.257,40.569,34.520,34.020,33.024,27.904,27.255,39.267,31.925,31.301,29.242,27.465,24.461,38.939,28.968,30.361,24.797,25.039,22.810,37.736,26.787,27.698,23.746,23.687,20.255,0.110,0.168,0.150,0.146,0.168,0.100,0.132,0.125,0.148,0.132,0.104,0.086
G_by_Interval=1.619,1.588,1.651,1.626,1.637,1.609,1.559,1.685,1.971,2.342,2.204,1.972,1.854,2.217,2.800,3.363,3.016,2.193,1.799,2.435,3.067,3.613,3.486,2.828,1.953,2.569,2.860,3.362,3.417,3.433,1.615,1.920,2.387,3.037,2.749,2.200,0.000,0.000,0.000,0.000,0.000,0.000,0.000,0.000,0.000,0.000,0.000,0.000,1.566,1.757,1.789,1.888,1.889,1.983,1.783,1.984,2.295,2.382,2.704,2.898,1.897,2.184,2.339,2.412,2.836,3.107,1.858,2.449,2.575,2.766,2.840,3.174,1.922,2.768,2.766,3.193,3.192,3.958,1.982,2.862,2.938,3.385,3.378,3.943,0.000,0.000,0.000,0.000,0.000,0.000,0.000,0.000,0.000,0.000,0.000,0.000
Avg_G_t8=1.853,2.004,2.130,2.386,2.286,2.086,2.055,2.231,2.489,2.694,2.671,2.485,2.260,2.767,3.040,3.337,3.132,2.553,2.356,2.969,3.218,3.599,3.394,3.016,2.406,2.813,3.028,3.405,3.334,3.483,2.173,2.402,2.857,3.126,2.927,2.591,0.000,0.000,0.000,0.000,0.000,0.000,0.000,0.000,0.000,0.000,0.000,0.000,1.871,2.075,2.112,2.188,2.221,2.286,2.080,2.304,2.558,2.639,2.817,2.892,2.112,2.399,2.528,2.594,2.877,2.930,2.182,2.610,2.685,2.836,2.941,3.158,2.201,2.794,2.777,3.106,3.096,3.371,2.272,2.964,2.951,3.219,3.239,3.603,0.000,0.000,0.000,0.000,0.000,0.000,0.000,0.000,0.000,0.000,0.000,0.000
G_int_t8=1.619,1.588,1.651,1.626,1.637,1.609,1.559,1.685,1.971,2.342,2.204,1.972,1.854,2.217,2.800,3.363,3.016,2.193,1.799,2.435,3.067,3.613,3.486,2.828,1.953,2.569,2.860,3.362,3.417,3.433,1.615,1.920,2.387,3.037,2.749,2.200,0.000,0.000,0.000,0.000,0.000,0.000,0.000,0.000,0.000,0.000,0.000,0.000,1.566,1.757,1.789,1.888,1.889,1.983,1.783,1.984,2.295,2.382,2.704,2.898,1.897,2.184,2.339,2.412,2.836,3.107,1.858,2.449,2.575,2.766,2.840,3.174,1.922,2.768,2.766,3.193,3.192,3.958,1.982,2.862,2.938,3.385,3.378,3.943,0.000,0.000,0.000,0.000,0.000,0.000,0.000,0.000,0.000,0.000,0.000,0.000
Avg_G_t12=1.853,2.004,2.130,2.386,2.286,2.086,2.055,2.231,2.489,2.694,2.671,2.485,2.260,2.767,3.040,3.337,3.132,2.553,2.356,2.969,3.218,3.599,3.394,3.016,2.406,2.813,3.028,3.405,3.334,3.483,2.173,2.402,2.857,3.126,2.927,2.591,0.000,0.000,0.000,0.000,0.000,0.000,0.000,0.000,0.000,0.000,0.000,0.000,1.871,2.075,2.112,2.188,2.221,2.286,2.080,2.304,2.558,2.639,2.817,2.892,2.112,2.399,2.528,2.594,2.877,2.930,2.182,2.610,2.685,2.836,2.941,3.158,2.201,2.794,2.777,3.106,3.096,3.371,2.272,2.964,2.951,3.219,3.239,3.603,0.000,0.000,0.000,0.000,0.000,0.000,0.000,0.000,0.000,0.000,0.000,0.000
G_int_t12=1.619,1.588,1.651,1.626,1.637,1.609,1.559,1.685,1.971,2.342,2.204,1.972,1.854,2.217,2.800,3.363,3.016,2.193,1.799,2.435,3.067,3.613,3.486,2.828,1.953,2.569,2.860,3.362,3.417,3.433,1.615,1.920,2.387,3.037,2.749,2.200,0.000,0.000,0.000,0.000,0.000,0.000,0.000,0.000,0.000,0.000,0.000,0.000,1.566,1.757,1.789,1.888,1.889,1.983,1.783,1.984,2.295,2.382,2.704,2.898,1.897,2.184,2.339,2.412,2.836,3.107,1.858,2.449,2.575,2.766,2.840,3.174,1.922,2.768,2.766,3.193,3.192,3.958,1.982,2.862,2.938,3.385,3.378,3.943,0.000,0.000,0.000,0.000,0.000,0.000,0.000,0.000,0.000,0.000,0.000,0.000
Avg_G_inflex=1.874,2.025,2.130,3.023,2.846,2.139,2.075,2.314,2.891,3.334,3.150,2.965,2.262,3.316,3.856,4.310,3.697,2.927,2.827,3.661,4.032,4.610,4.032,3.570,2.766,3.273,3.708,4.174,4.204,4.281,2.174,2.827,3.439,3.839,3.465,3.014,0.000,0.000,0.000,0.000,0.000,0.000,0.000,0.000,0.000,0.000,0.000,0.000,1.871,2.075,2.113,2.301,2.367,2.445,2.080,2.481,2.700,2.817,2.861,2.892,2.112,2.529,2.670,2.748,2.921,2.918,2.247,2.690,2.803,2.841,2.941,3.127,2.312,2.801,2.777,3.099,3.128,3.173,2.434,2.964,2.963,3.218,3.239,3.360,0.000,0.000,0.000,0.000,0.000,0.000,0.000,0.000,0.000,0.000,0.000,0.000
G_int_inflex=1.651,1.619,1.651,2.734,2.564,1.648,1.586,1.738,2.659,3.321,3.039,2.819,1.857,3.269,3.908,4.612,3.769,2.763,2.559,3.631,4.231,4.968,4.254,3.586,3.039,3.365,3.880,4.412,4.798,4.586,1.594,2.623,3.341,4.066,3.477,2.797,0.000,0.000,0.000,0.000,0.000,0.000,0.000,0.000,0.000,0.000,0.000,0.000,1.566,1.757,1.791,1.973,2.021,2.165,1.783,2.221,2.512,2.645,2.737,2.898,1.897,2.351,2.488,2.650,2.809,3.158,1.891,2.537,2.758,2.771,2.840,3.120,2.023,2.779,2.766,3.045,3.172,3.738,2.165,2.862,2.959,3.253,3.378,3.614,0.000,0.000,0.000,0.000,0.000,0.000,0.000,0.000,0.000,0.000,0.000,0.000
G_by_Interval_g4=1.775,1.688,1.809,2.047,1.975,1.799,1.713,1.915,2.221,2.525,2.469,2.263,2.148,2.596,2.871,3.293,3.045,2.352,2.049,2.775,3.149,3.581,3.399,2.889,2.513,2.711,2.977,3.376,3.514,3.487,1.876,2.152,2.644,3.101,2.802,2.328,0.000,0.000,0.000,0.000,0.000,0.000,0.000,0.000,0.000,0.000,0.000,0.000,1.579,1.793,1.858,1.991,1.989,2.146,1.821,2.068,2.381,2.473,2.708,2.877,1.949,2.261,2.358,2.484,2.784,3.040,1.911,2.503,2.537,2.766,2.887,3.160,1.985,2.741,2.684,3.068,3.121,3.567,2.060,2.844,2.854,3.246,3.227,3.776,0.000,0.000,0.000,0.000,0.000,0.000,0.000,0.000,0.000,0.000,0.000,0.000
G_int_t8_g4=1.775,1.688,1.809,2.047,1.975,1.799,1.713,1.915,2.221,2.525,2.469,2.263,2.148,2.596,2.871,3.293,3.045,2.352,2.049,2.775,3.149,3.581,3.399,2.889,2.513,2.711,2.977,3.376,3.514,3.487,1.876,2.152,2.644,3.101,2.802,2.328,0.000,0.000,0.000,0.000,0.000,0.000,0.000,0.000,0.000,0.000,0.000,0.000,1.579,1.793,1.858,1.991,1.989,2.146,1.821,2.068,2.381,2.473,2.708,2.877,1.949,2.261,2.358,2.484,2.784,3.040,1.911,2.503,2.537,2.766,2.887,3.160,1.985,2.741,2.684,3.068,3.121,3.567,2.060,2.844,2.854,3.246,3.227,3.776,0.000,0.000,0.000,0.000,0.000,0.000,0.000,0.000,0.000,0.000,0.000,0.000
G_int_t12_g4=1.775,1.688,1.809,2.047,1.975,1.799,1.713,1.915,2.221,2.525,2.469,2.263,2.148,2.596,2.871,3.293,3.045,2.352,2.049,2.775,3.149,3.581,3.399,2.889,2.513,2.711,2.977,3.376,3.514,3.487,1.876,2.152,2.644,3.101,2.802,2.328,0.000,0.000,0.000,0.000,0.000,0.000,0.000,0.000,0.000,0.000,0.000,0.000,1.579,1.793,1.858,1.991,1.989,2.146,1.821,2.068,2.381,2.473,2.708,2.877,1.949,2.261,2.358,2.484,2.784,3.040,1.911,2.503,2.537,2.766,2.887,3.160,1.985,2.741,2.684,3.068,3.121,3.567,2.060,2.844,2.854,3.246,3.227,3.776,0.000,0.000,0.000,0.000,0.000,0.000,0.000,0.000,0.000,0.000,0.000,0.000
G_int_inflex_g4=1.801,1.712,1.809,2.734,2.564,1.843,1.735,1.981,2.659,3.321,3.039,2.819,2.150,3.269,3.908,4.612,3.769,2.786,2.559,3.631,4.231,4.968,4.254,3.586,3.039,3.290,3.880,4.412,4.798,4.586,1.842,2.623,3.341,4.066,3.477,2.797,0.000,0.000,0.000,0.000,0.000,0.000,0.000,0.000,0.000,0.000,0.000,0.000,1.579,1.793,1.860,2.080,2.110,2.316,1.821,2.221,2.512,2.645,2.732,2.877,1.949,2.396,2.488,2.650,2.809,3.055,1.944,2.578,2.647,2.769,2.887,3.118,2.071,2.749,2.684,3.045,3.172,3.344,2.207,2.844,2.867,3.253,3.227,3.505,0.000,0.000,0.000,0.000,0.000,0.000,0.000,0.000,0.000,0.000,0.000,0.000
Time_Inflex=9.564,10.301,11.531,10.793,10.301,10.301,10.547,10.793,11.531,12.762,12.762,11.531,11.778,13.008,14.484,15.959,14.976,12.024,11.039,14.238,15.221,16.942,16.205,14.238,11.039,13.498,14.238,15.959,15.713,15.959,12.024,11.039,13.254,14.484,13.744,12.024,0.221,0.221,0.221,0.221,0.221,0.221,0.221,0.221,0.221,0.221,0.221,0.221,10.301,11.039,11.039,9.564,9.809,10.301,11.531,10.055,11.039,11.039,11.778,15.221,11.285,10.793,10.793,11.039,11.778,12.270,10.055,11.285,11.531,13.990,15.467,12.762,9.809,13.990,14.730,12.516,12.762,14.238,10.055,15.713,14.730,12.762,16.942,13.990,0.221,0.221,0.221,0.221,0.221,0.221,0.221,0.221,0.221,0.221,0.221,0.221
OD_Inflex=0.594,0.589,0.702,0.300,0.308,0.511,0.581,0.468,0.357,0.348,0.418,0.350,0.613,0.356,0.358,0.336,0.400,0.392,0.370,0.378,0.332,0.328,0.392,0.370,0.378,0.409,0.336,0.347,0.327,0.348,0.734,0.364,0.357,0.337,0.367,0.358,0.068,0.069,0.067,0.066,0.066,0.066,0.068,0.067,0.068,0.067,0.066,0.066,0.702,0.636,0.606,0.347,0.353,0.385,0.710,0.340,0.348,0.312,0.338,0.595,0.640,0.382,0.339,0.338,0.326,0.352,0.411,0.357,0.343,0.513,0.600,0.331,0.368,0.532,0.610,0.326,0.336,0.401,0.353,0.607,0.533,0.309,0.584,0.336,0.065,0.066,0.066,0.066,0.066,0.066,0.065,0.064,0.065,0.065,0.066,0.064
Time_Saturation=21.860,20.630,21.122,17.434,13.498,18.909,20.876,22.351,19.155,21.860,20.384,15.713,19.401,20.384,21.860,20.876,19.647,22.106,21.614,20.876,16.942,0.000,20.876,22.351,21.122,21.122,15.959,21.122,16.451,20.876,22.351,21.860,21.368,21.122,20.630,18.663,0.221,0.221,0.221,0.221,0.221,0.221,0.221,0.221,0.221,0.221,0.221,0.221,20.876,17.434,17.434,17.188,19.647,22.351,13.498,13.744,18.909,15.221,20.876,22.106,16.942,17.188,20.139,0.000,20.876,20.876,18.172,22.106,21.614,20.630,21.122,19.647,19.155,20.630,0.000,20.876,22.351,22.351,13.498,22.106,0.000,20.630,18.172,19.401,0.221,0.221,0.221,0.221,0.221,0.221,0.221,0.221,0.221,0.221,0.221,0.221
OD_Saturation=0.955,1.182,0.944,0.897,0.853,1.091,0.917,0.911,0.863,1.098,0.835,0.847,1.033,0.861,0.951,0.779,0.757,0.879,1.127,0.818,0.634,0.000,0.706,0.880,0.886,0.979,0.641,0.704,0.506,0.703,0.886,0.916,0.853,0.752,0.765,0.827,0.068,0.069,0.067,0.066,0.066,0.066,0.068,0.067,0.068,0.067,0.066,0.066,1.160,0.871,0.861,0.848,0.849,0.891,0.838,0.774,0.777,0.715,0.738,0.738,0.877,0.784,0.850,0.000,0.745,0.735,0.925,0.796,0.816,0.800,0.777,0.673,0.947,0.751,0.000,0.690,0.717,0.665,0.781,0.755,0.000,0.687,0.643,0.588,0.065,0.066,0.066,0.066,0.066,0.066,0.065,0.064,0.065,0.065,0.066,0.064
Ref_Well_Name=A01,A01,A01,A01,A01,A01,A01,A01,A01,A01,A01,A01,A01,A01,A01,A01,A01,A01,A01,A01,A01,A01,A01,A01,A01,A01,A01,A01,A01,A01,A01,A01,A01,A01,A01,A01,A01,A01,A01,A01,A01,A01,A01,A01,A01,A01,A01,A01,A01,A01,A01,A01,A01,A01,A01,A01,A01,A01,A01,A01,A01,A01,A01,A01,A01,A01,A01,A01,A01,A01,A01,A01,A01,A01,A01,A01,A01,A01,A01,A01,A01,A01,A01,A01,A01,A01,A01,A01,A01,A01,A01,A01,A01,A01,A01,A01
Ratio_Avg_G=1.000,0.925,0.870,0.777,0.811,0.889,0.902,0.830,0.744,0.688,0.694,0.746,0.820,0.670,0.610,0.555,0.592,0.726,0.787,0.624,0.576,0.515,0.546,0.614,0.770,0.659,0.612,0.544,0.556,0.532,0.853,0.772,0.649,0.593,0.633,0.715,Inf,Inf,Inf,Inf,Inf,Inf,Inf,Inf,Inf,Inf,Inf,Inf,0.991,0.893,0.877,0.847,0.834,0.811,0.891,0.804,0.725,0.702,0.658,0.641,0.877,0.772,0.733,0.714,0.644,0.633,0.849,0.710,0.690,0.653,0.630,0.587,0.842,0.663,0.667,0.597,0.599,0.550,0.815,0.625,0.628,0.576,0.572,0.514,Inf,Inf,Inf,Inf,Inf,Inf,Inf,Inf,Inf,Inf,Inf,Inf
Ratio_Fit_G=1.000,1.084,1.117,0.658,0.673,1.137,1.117,1.076,0.640,0.387,0.488,0.590,1.146,0.457,0.205,0.003,0.182,0.559,0.664,0.315,0.162,0.005,0.086,0.273,0.735,0.374,0.259,0.104,0.021,0.072,1.116,0.644,0.441,0.239,0.326,0.535,Inf,Inf,Inf,Inf,Inf,Inf,Inf,Inf,Inf,Inf,Inf,Inf,0.980,0.900,0.906,0.862,0.831,0.776,0.867,0.767,0.670,0.608,0.585,0.597,0.864,0.704,0.647,0.595,0.532,0.532,0.911,0.629,0.574,0.623,0.579,0.496,0.806,0.583,0.571,0.466,0.453,0.407,0.761,0.574,0.566,0.416,0.467,0.390,Inf,Inf,Inf,Inf,Inf,Inf,Inf,Inf,Inf,Inf,Inf,Inf
Ratio_G_Int=1.000,1.019,0.980,0.996,0.989,1.006,1.038,0.961,0.821,0.691,0.734,0.821,0.873,0.730,0.578,0.481,0.537,0.738,0.900,0.665,0.528,0.448,0.464,0.572,0.829,0.630,0.566,0.481,0.474,0.471,1.002,0.843,0.678,0.533,0.589,0.736,Inf,Inf,Inf,Inf,Inf,Inf,Inf,Inf,Inf,Inf,Inf,Inf,1.034,0.921,0.905,0.857,0.857,0.816,0.908,0.816,0.705,0.680,0.599,0.559,0.853,0.741,0.692,0.671,0.571,0.521,0.871,0.661,0.628,0.585,0.570,0.510,0.842,0.585,0.585,0.507,0.507,0.409,0.817,0.566,0.551,0.478,0.479,0.411,Inf,Inf,Inf,Inf,Inf,Inf,Inf,Inf,Inf,Inf,Inf,Inf
Ratio_t0_Fit=1.000,0.557,0.426,0.601,0.638,0.449,0.470,0.493,0.963,-0.412,1.090,2.872,0.367,0.577,-0.051,-0.001,-0.100,-62.427,0.473,-0.522,-0.054,-0.941,-0.020,-0.520,0.573,-0.759,-0.207,-0.383,-0.005,-0.014,0.423,2.524,-0.284,-0.236,-0.218,0.707,Inf,Inf,Inf,Inf,Inf,Inf,Inf,Inf,Inf,Inf,Inf,Inf,0.793,0.724,1.047,0.793,0.720,1.045,1.125,1.035,2.640,2.466,2.596,-0.944,0.811,1.283,3.428,1.770,-1.282,-33.847,0.665,0.714,-29.082,-3.089,-16.240,-1.277,1.024,13.400,6.614,-0.552,-0.768,-0.339,0.904,4.724,-1.724,-0.487,-2.517,-0.919,Inf,Inf,Inf,Inf,Inf,Inf,Inf,Inf,Inf,Inf,Inf,Inf
Ratio_t0_G_Int=1.000,0.564,0.490,0.308,0.361,0.492,0.473,0.429,0.452,0.667,0.502,0.457,0.577,0.426,0.979,-8.966,2.022,0.652,0.421,0.439,1.548,-16.548,-2.546,1.246,0.518,0.962,1.403,5.560,-2.806,4.736,0.421,0.486,0.499,2.639,1.320,0.600,Inf,Inf,Inf,Inf,Inf,Inf,Inf,Inf,Inf,Inf,Inf,Inf,0.769,0.738,0.725,0.782,0.706,0.775,0.790,0.732,0.894,0.910,2.066,-40.683,1.091,1.089,1.241,1.288,5.643,-1.322,0.723,1.461,2.145,3.350,2.337,-14.748,0.840,8.777,22.190,-2.684,-2.448,-0.400,0.808,2.308,18.548,-1.413,-1.686,-0.691,Inf,Inf,Inf,Inf,Inf,Inf,Inf,Inf,Inf,Inf,Inf,Inf
Ref_Curve_Array=1,1,1,1,1,1,1,1,1,1,1,1,1,1,1,1,1,1,1,1,1,1,1,1,1,1,1,1,1,1,1,1,1,1,1,1,1,1,1,1,1,1,1,1,1,1,1,1,1,1,1,1,1,1,1,1,1,1,1,1,1,1,1,1,1,1,1,1,1,1,1,1,1,1,1,1,1,1,1,1,1,1,1,1,1,1,1,1,1,1,1,1,1,1,1,1
Default_ref=0
Comm_Map=,,,,,
Comm_Consol=,,,,,,,,
Comm_Screen=,,,,,
Analysis_Set=A,A,A,A,A,A,A,A,A,A,A,A,A,A,A,A,A,A,A,A,A,A,A,A,A,A,A,A,A,A,A,A,A,A,A,A,A,A,A,A,A,A,A,A,A,A,A,A,A,A,A,A,A,A,A,A,A,A,A,A,A,A,A,A,A,A,A,A,A,A,A,A,A,A,A,A,A,A,A,A,A,A,A,A,A,A,A,A,A,A,A,A,A,A,A,A
Ref_Type=single_ref,single_ref,single_ref,single_ref,single_ref,single_ref,single_ref,single_ref,single_ref,single_ref,single_ref,single_ref,single_ref,single_ref,single_ref,single_ref,single_ref,single_ref,single_ref,single_ref,single_ref,single_ref,single_ref,single_ref,single_ref,single_ref,single_ref,single_ref,single_ref,single_ref,single_ref,single_ref,single_ref,single_ref,single_ref,single_ref,single_ref,single_ref,single_ref,single_ref,single_ref,single_ref,single_ref,single_ref,single_ref,single_ref,single_ref,single_ref,single_ref,single_ref,single_ref,single_ref,single_ref,single_ref,single_ref,single_ref,single_ref,single_ref,single_ref,single_ref,single_ref,single_ref,single_ref,single_ref,single_ref,single_ref,single_ref,single_ref,single_ref,single_ref,single_ref,single_ref,single_ref,single_ref,single_ref,single_ref,single_ref,single_ref,single_ref,single_ref,single_ref,single_ref,single_ref,single_ref,single_ref,single_ref,single_ref,single_ref,single_ref,single_ref,single_ref,single_ref,single_ref,single_ref,single_ref,single_ref
Wells_In_Use=0,0,0,0,0,0,0,0,0,0,0,0,0,0,0,0,0,0,0,0,0,0,0,0,0,0,0,0,0,0,0,0,0,0,0,0,0,0,0,0,0,0,0,0,0,0,0,0,0,0,0,0,0,0,0,0,0,0,0,0,0,0,0,0,0,0,0,0,0,0,0,0,0,0,0,0,0,0,0,0,0,0,0,0,0,0,0,0,0,0,0,0,0,0,0,0
[Flor:]
[Flor2:]
[Lumin:]
[Data:]
Read=DateTime	RunT[s]	Temp	Well_1	Well_2	Well_3	Well_4	Well_5	Well_6	Well_7	Well_8	Well_9	Well_10	Well_11	Well_12	Well_13	Well_14	Well_15	Well_16	Well_17	Well_18	Well_19	Well_20	Well_21	Well_22	Well_23	Well_24	Well_25	Well_26	Well_27	Well_28	Well_29	Well_30	Well_31	Well_32	Well_33	Well_34	Well_35	Well_36	Well_37	Well_38	Well_39	Well_40	Well_41	Well_42	Well_43	Well_44	Well_45	Well_46	Well_47	Well_48	Well_49	Well_50	Well_51	Well_52	Well_53	Well_54	Well_55	Well_56	Well_57	Well_58	Well_59	Well_60	Well_61	Well_62	Well_63	Well_64	Well_65	Well_66	Well_67	Well_68	Well_69	Well_70	Well_71	Well_72	Well_73	Well_74	Well_75	Well_76	Well_77	Well_78	Well_79	Well_80	Well_81	Well_82	Well_83	Well_84	Well_85	Well_86	Well_87	Well_88	Well_89	Well_90	Well_91	Well_92	Well_93	Well_94	Well_95	Well_96
1=13:40:41	794	298	0.1004	0.0933	0.0894	0.0889	0.0900	0.0899	0.0886	0.0878	0.0892	0.0890	0.0875	0.0914	0.0884	0.0884	0.0870	0.0891	0.0891	0.0885	0.0860	0.0864	0.0886	0.0864	0.0869	0.0874	0.0995	0.0915	0.0896	0.0917	0.0918	0.0897	0.0894	0.0896	0.0894	0.0881	0.0878	0.0932	0.0858	0.0886	0.0881	0.0886	0.0891	0.0888	0.0883	0.0882	0.0883	0.0866	0.0873	0.0877	0.1056	0.0900	0.0897	0.0904	0.0918	0.0895	0.0900	0.0890	0.0891	0.0890	0.0888	0.0920	0.0854	0.0893	0.0873	0.0892	0.0897	0.0879	0.0886	0.0875	0.0892	0.0879	0.0872	0.0878	0.0678	0.0687	0.0668	0.0663	0.0656	0.0661	0.0655	0.0659	0.0664	0.0662	0.0656	0.0659	0.0675	0.0671	0.0675	0.0670	0.0660	0.0658	0.0651	0.0641	0.0654	0.0650	0.0657	0.0643
2=13:55:27	1680	296	0.0919	0.0910	0.0891	0.0887	0.0903	0.0888	0.0881	0.0869	0.0880	0.0862	0.0863	0.0907	0.0868	0.0879	0.0855	0.0872	0.0874	0.0878	0.0861	0.0862	0.0864	0.0861	0.0856	0.0862	0.0960	0.0904	0.0887	0.0897	0.0887	0.0880	0.0862	0.0869	0.0869	0.0879	0.0882	0.0946	0.0858	0.0874	0.0873	0.0873	0.0865	0.0877	0.0880	0.0853	0.0861	0.0857	0.0860	0.0868	0.1031	0.0905	0.0894	0.0884	0.0880	0.0900	0.0885	0.0860	0.0875	0.0875	0.0889	0.0987	0.0864	0.0881	0.0871	0.0889	0.0879	0.0872	0.0873	0.0862	0.0876	0.0864	0.0870	0.0864	0.0673	0.0671	0.0678	0.0659	0.0656	0.0656	0.0650	0.0648	0.0662	0.0642	0.0651	0.0654	0.0668	0.0664	0.0653	0.0660	0.0656	0.0651	0.0643	0.0641	0.0650	0.0645	0.0647	0.0633
3=14:10:12	2565	300	0.0918	0.0916	0.0899	0.0891	0.0911	0.0884	0.0910	0.0877	0.0881	0.0879	0.0873	0.0911	0.0871	0.0882	0.0863	0.0891	0.0887	0.0878	0.0861	0.0868	0.0874	0.0859	0.0867	0.0862	0.0922	0.0883	0.0887	0.0914	0.0900	0.0893	0.0881	0.0882	0.0887	0.0881	0.0868	0.0892	0.0860	0.0874	0.0877	0.0891	0.0873	0.0884	0.0871	0.0855	0.0874	0.0847	0.0862	0.0866	0.1129	0.0891	0.0871	0.0918	0.0897	0.0900	0.0893	0.0853	0.0871	0.0871	0.0875	0.0871	0.0872	0.0882	0.0885	0.0879	0.0896	0.0877	0.0874	0.0867	0.0886	0.0860	0.0868	0.0870	0.0668	0.0675	0.0660	0.0656	0.0650	0.0647	0.0641	0.0649	0.0650	0.0652	0.0649	0.0646	0.0662	0.0661	0.0661	0.0663	0.0657	0.0656	0.0633	0.0636	0.0651	0.0641	0.0646	0.0635
4=14:24:57	3450	301	0.0980	0.0915	0.0891	0.0884	0.0907	0.0900	0.0891	0.0879	0.0885	0.0880	0.0874	0.0919	0.0883	0.0886	0.0870	0.0884	0.0883	0.0888	0.0857	0.0870	0.0887	0.0868	0.0866	0.0889	0.0978	0.0907	0.0889	0.0907	0.0966	0.0897	0.0899	0.0890	0.0876	0.0880	0.0877	0.0959	0.0862	0.0889	0.0872	0.0885	0.0887	0.0886	0.0879	0.0867	0.0863	0.0865	0.0872	0.0889	0.1051	0.0880	0.0887	0.0889	0.0907	0.0900	0.0900	0.0871	0.0863	0.0876	0.0893	0.0919	0.0883	0.0906	0.0875	0.0901	0.0887	0.0873	0.0889	0.0871	0.0887	0.0875	0.0873	0.0886	0.0670	0.0671	0.0658	0.0658	0.0645	0.0649	0.0650	0.0648	0.0651	0.0649	0.0645	0.0651	0.0670	0.0661	0.0663	0.0658	0.0648	0.0648	0.0645	0.0631	0.0650	0.0642	0.0648	0.0636
5=14:39:42	4335	298	0.0997	0.0913	0.0912	0.0899	0.0915	0.0899	0.0890	0.0878	0.0902	0.0888	0.0870	0.0907	0.0878	0.0890	0.0870	0.0898	0.0883	0.0896	0.0869	0.0880	0.0883	0.0865	0.0866	0.0875	0.0998	0.0902	0.0907	0.0916	0.0904	0.0908	0.0890	0.0873	0.0882	0.0893	0.0886	0.0940	0.0870	0.0877	0.0876	0.0886	0.0882	0.0890	0.0883	0.0870	0.0875	0.0868	0.0877	0.0877	0.1016	0.0896	0.0892	0.0898	0.0903	0.0891	0.0887	0.0870	0.0879	0.0881	0.0889	0.0960	0.0877	0.0899	0.0872	0.0906	0.0901	0.0879	0.0885	0.0880	0.0878	0.0873	0.0879	0.0898	0.0663	0.0664	0.0640	0.0647	0.0650	0.0652	0.0641	0.0640	0.0646	0.0643	0.0633	0.0645	0.0659	0.0657	0.0655	0.0654	0.0645	0.0644	0.0637	0.0633	0.0641	0.0621	0.0637	0.0629
6=14:54:27	5220	300	0.1007	0.0926	0.0925	0.0896	0.0921	0.0913	0.0914	0.0896	0.0911	0.0914	0.0898	0.0950	0.0892	0.0894	0.0885	0.0899	0.0901	0.0914	0.0880	0.0880	0.0895	0.0891	0.0878	0.0899	0.1006	0.0920	0.0914	0.0917	0.0910	0.0918	0.0904	0.0902	0.0893	0.0930	0.0900	0.1000	0.0886	0.0889	0.0895	0.0889	0.0892	0.0904	0.0895	0.0891	0.0891	0.0878	0.0891	0.0905	0.1161	0.0922	0.0899	0.0921	0.0922	0.0907	0.0894	0.0893	0.0910	0.0901	0.0904	0.0970	0.0894	0.0910	0.0893	0.0921	0.0911	0.0887	0.0896	0.0894	0.0900	0.0881	0.0902	0.0908	0.0665	0.0669	0.0656	0.0649	0.0656	0.0652	0.0650	0.0655	0.0655	0.0644	0.0649	0.0651	0.0665	0.0652	0.0666	0.0663	0.0654	0.0649	0.0644	0.0643	0.0639	0.0638	0.0645	0.0637
7=15:09:12	6105	301	0.0989	0.0931	0.0921	0.0900	0.0922	0.0917	0.0911	0.0896	0.0897	0.0907	0.0885	0.0927	0.0900	0.0900	0.0890	0.0905	0.0901	0.0909	0.0891	0.0890	0.0902	0.0882	0.0888	0.0912	0.1036	0.0927	0.0890	0.0928	0.0903	0.0905	0.0902	0.0912	0.0907	0.0908	0.0883	0.0974	0.0878	0.0887	0.0895	0.0891	0.0900	0.0907	0.0882	0.0882	0.0888	0.0874	0.0892	0.0898	0.0999	0.0917	0.0892	0.0912	0.0939	0.0911	0.0913	0.0902	0.0891	0.0890	0.0897	0.0956	0.0891	0.0903	0.0892	0.0917	0.0931	0.0892	0.0894	0.0883	0.0889	0.0888	0.0897	0.0905	0.0662	0.0665	0.0647	0.0646	0.0650	0.0646	0.0641	0.0631	0.0645	0.0640	0.0643	0.0645	0.0656	0.0656	0.0658	0.0649	0.0637	0.0644	0.0639	0.0631	0.0639	0.0635	0.0637	0.0631
8=15:23:57	6990	301	0.1024	0.0955	0.0943	0.0909	0.0936	0.0926	0.0933	0.0916	0.0922	0.0915	0.0900	0.0971	0.0907	0.0908	0.0891	0.0924	0.0919	0.0927	0.0901	0.0901	0.0902	0.0898	0.0902	0.0919	0.1055	0.0919	0.0925	0.0948	0.0934	0.0930	0.0924	0.0916	0.0915	0.0942	0.0915	0.1018	0.0895	0.0914	0.0906	0.0901	0.0902	0.0920	0.0911	0.0905	0.0905	0.0902	0.0906	0.0930	0.1129	0.0968	0.0917	0.0920	0.0928	0.0926	0.0934	0.0907	0.0915	0.0912	0.0932	0.0970	0.0905	0.0929	0.0912	0.0937	0.0927	0.0902	0.0917	0.0901	0.0918	0.0916	0.0922	0.0930	0.0666	0.0675	0.0643	0.0652	0.0651	0.0644	0.0650	0.0639	0.0655	0.0643	0.0635	0.0646	0.0666	0.0654	0.0659	0.0657	0.0650	0.0647	0.0639	0.0635	0.0641	0.0630	0.0644	0.0629
9=15:38:42	7875	300	0.1095	0.0975	0.0948	0.0954	0.0956	0.0947	0.0958	0.0936	0.0949	0.0946	0.0935	0.1010	0.0934	0.0943	0.0919	0.0938	0.0937	0.0948	0.0911	0.0936	0.0938	0.0922	0.0923	0.0946	0.1014	0.0932	0.0931	0.0957	0.0953	0.0952	0.0947	0.0943	0.0929	0.0943	0.0939	0.1018	0.0904	0.0936	0.0917	0.0928	0.0918	0.0932	0.0945	0.0927	0.0928	0.0923	0.0931	0.0938	0.1239	0.0948	0.0944	0.0950	0.0946	0.0950	0.0960	0.0922	0.0949	0.0939	0.0947	0.1008	0.0946	0.0948	0.0940	0.0947	0.0941	0.0919	0.0930	0.0925	0.0939	0.0926	0.0935	0.0942	0.0669	0.0673	0.0652	0.0655	0.0640	0.0651	0.0644	0.0648	0.0654	0.0646	0.0648	0.0647	0.0670	0.0659	0.0661	0.0659	0.0650	0.0650	0.0643	0.0628	0.0648	0.0639	0.0647	0.0639
10=15:53:23	8756	298	0.1053	0.0993	0.0971	0.0946	0.1001	0.0960	0.0967	0.0947	0.0959	0.0973	0.0938	0.1007	0.0944	0.0940	0.0920	0.0950	0.0955	0.0954	0.0924	0.0942	0.0945	0.0938	0.0938	0.0952	0.1040	0.0939	0.0958	0.0960	0.0984	0.0955	0.0968	0.0976	0.0951	0.0960	0.0940	0.0986	0.0931	0.0932	0.0939	0.0950	0.0945	0.0959	0.0948	0.0938	0.0946	0.0933	0.0946	0.0945	0.1293	0.0956	0.0942	0.0971	0.1435	0.0969	0.0986	0.0944	0.0941	0.0938	0.0958	0.0950	0.0943	0.0960	0.0943	0.0954	0.0955	0.0945	0.0941	0.0924	0.0953	0.0941	0.0950	0.0946	0.0673	0.0672	0.0657	0.0658	0.0645	0.0653	0.0649	0.0645	0.0653	0.0651	0.0646	0.0646	0.0669	0.0661	0.0664	0.0664	0.0655	0.0651	0.0638	0.0636	0.0645	0.0638	0.0647	0.0639
11=16:08:08	9641	301	0.1069	0.1011	0.0983	0.0958	0.0990	0.0990	0.0989	0.0968	0.0984	0.0983	0.0966	0.1020	0.0964	0.0963	0.0935	0.0964	0.0977	0.0981	0.0954	0.0953	0.0970	0.0954	0.0947	0.0976	0.1042	0.0977	0.0992	0.0976	0.0975	0.0974	0.0990	0.0981	0.0956	0.0987	0.0982	0.1060	0.0940	0.0963	0.0949	0.0948	0.0959	0.0970	0.0979	0.0962	0.0959	0.0965	0.0961	0.0971	0.1172	0.0973	0.0992	0.0972	0.0985	0.0981	0.0986	0.0958	0.0972	0.0965	0.0995	0.0993	0.0960	0.0980	0.0955	0.0994	0.0954	0.0965	0.0976	0.0951	0.0969	0.0965	0.0973	0.0979	0.0670	0.0675	0.0656	0.0647	0.0651	0.0651	0.0649	0.0650	0.0655	0.0651	0.0650	0.0651	0.0667	0.0652	0.0662	0.0662	0.0651	0.0653	0.0647	0.0641	0.0645	0.0642	0.0647	0.0638
12=16:22:53	10526	300	0.1221	0.1005	0.1008	0.0958	0.0990	0.0990	0.1005	0.0983	0.1000	0.0993	0.0973	0.1067	0.0959	0.0975	0.0954	0.0972	0.0975	0.0978	0.0974	0.0975	0.0969	0.0961	0.0969	0.0992	0.1093	0.0979	0.0973	0.0999	0.0987	0.0974	0.1010	0.1003	0.0992	0.1010	0.0990	0.1121	0.0962	0.0968	0.0965	0.0951	0.0973	0.0964	0.0980	0.0976	0.0971	0.0964	0.0976	0.0986	0.1329	0.1006	0.0971	0.0971	0.0985	0.0977	0.1006	0.0993	0.0985	0.0979	0.0999	0.1125	0.0961	0.0986	0.0972	0.0991	0.0978	0.0955	0.0986	0.0963	0.0974	0.0983	0.0968	0.1006	0.0665	0.0668	0.0649	0.0651	0.0647	0.0645	0.0643	0.0644	0.0647	0.0635	0.0642	0.0646	0.0655	0.0655	0.0651	0.0656	0.0641	0.0650	0.0641	0.0630	0.0650	0.0638	0.0637	0.0630
13=16:37:39	11411	300	0.1167	0.1032	0.1019	0.0988	0.1014	0.1016	0.1035	0.1001	0.1016	0.1013	0.1004	0.1065	0.0983	0.0998	0.0971	0.0986	0.0991	0.1003	0.1004	0.0987	0.0998	0.0989	0.0987	0.1021	0.1068	0.1009	0.1005	0.1012	0.1001	0.1010	0.1054	0.1028	0.1003	0.1027	0.0996	0.1110	0.0970	0.0978	0.0992	0.0977	0.0988	0.0985	0.0987	0.1002	0.0990	0.0998	0.1000	0.1004	0.1199	0.1013	0.0985	0.0977	0.1013	0.1010	0.1042	0.0997	0.1000	0.1005	0.1028	0.1098	0.0985	0.1010	0.0980	0.1010	0.1003	0.0977	0.1011	0.0981	0.0995	0.1008	0.0996	0.1024	0.0669	0.0674	0.0653	0.0658	0.0651	0.0648	0.0644	0.0639	0.0645	0.0647	0.0647	0.0648	0.0663	0.0661	0.0666	0.0653	0.0648	0.0649	0.0642	0.0631	0.0643	0.0639	0.0644	0.0633
14=16:52:24	12296	300	0.1278	0.1076	0.1027	0.1003	0.1031	0.1045	0.1046	0.1026	0.1047	0.1028	0.1030	0.1091	0.1006	0.1007	0.0981	0.1020	0.1006	0.1019	0.1020	0.1019	0.1018	0.1004	0.1007	0.1056	0.1149	0.1025	0.0993	0.1025	0.1024	0.1023	0.1074	0.1048	0.1016	0.1044	0.1014	0.1156	0.0981	0.0988	0.1006	0.0984	0.1009	0.1012	0.1030	0.1030	0.1006	0.0999	0.1020	0.1024	0.1187	0.1024	0.1054	0.1022	0.1055	0.1034	0.1044	0.1028	0.1021	0.1021	0.1046	0.1066	0.0985	0.1015	0.0995	0.1037	0.1011	0.0996	0.1048	0.1013	0.1027	0.1012	0.1013	0.1022	0.0669	0.0668	0.0654	0.0652	0.0653	0.0647	0.0643	0.0647	0.0653	0.0647	0.0648	0.0650	0.0663	0.0659	0.0661	0.0663	0.0653	0.0641	0.0640	0.0638	0.0646	0.0647	0.0642	0.0635
15=17:07:09	13181	301	0.1149	0.1080	0.1040	0.1020	0.1038	0.1044	0.1103	0.1056	0.1055	0.1049	0.1042	0.1098	0.1026	0.1024	0.0990	0.1034	0.1020	0.1034	0.1050	0.1030	0.1021	0.1025	0.1021	0.1050	0.1097	0.1024	0.1022	0.1038	0.1032	0.1035	0.1070	0.1055	0.1048	0.1080	0.1041	0.1155	0.1002	0.1002	0.1014	0.1014	0.1018	0.1018	0.1052	0.1065	0.1038	0.1023	0.1041	0.1072	0.1237	0.1053	0.1034	0.1026	0.1032	0.1033	0.1105	0.1037	0.1044	0.1037	0.1051	0.1118	0.1017	0.1033	0.0993	0.1042	0.1032	0.0997	0.1046	0.0998	0.1039	0.1026	0.1050	0.1059	0.0663	0.0669	0.0662	0.0647	0.0652	0.0649	0.0646	0.0644	0.0642	0.0640	0.0647	0.0646	0.0662	0.0654	0.0647	0.0655	0.0647	0.0645	0.0641	0.0637	0.0645	0.0638	0.0637	0.0632
16=17:21:54	14066	300	0.1226	0.1107	0.1093	0.1026	0.1079	0.1068	0.1143	0.1086	0.1101	0.1085	0.1078	0.1105	0.1042	0.1059	0.1030	0.1053	0.1055	0.1056	0.1068	0.1065	0.1067	0.1052	0.1059	0.1090	0.1090	0.1034	0.1038	0.1085	0.1063	0.1071	0.1101	0.1087	0.1085	0.1084	0.1067	0.1161	0.1019	0.1024	0.1043	0.1031	0.1048	0.1051	0.1069	0.1069	0.1071	0.1036	0.1054	0.1084	0.1149	0.1083	0.1051	0.1072	0.1082	0.1052	0.1106	0.1071	0.1073	0.1077	0.1083	0.1189	0.1036	0.1058	0.1025	0.1063	0.1067	0.1040	0.1078	0.1043	0.1075	0.1076	0.1074	0.1070	0.0662	0.0677	0.0657	0.0655	0.0648	0.0650	0.0650	0.0647	0.0656	0.0649	0.0646	0.0648	0.0659	0.0658	0.0664	0.0658	0.0652	0.0645	0.0636	0.0639	0.0645	0.0640	0.0646	0.0634
17=17:36:39	14951	301	0.1279	0.1145	0.1121	0.1050	0.1109	0.1105	0.1180	0.1136	0.1131	0.1127	0.1090	0.1164	0.1081	0.1074	0.1036	0.1075	0.1077	0.1078	0.1112	0.1102	0.1093	0.1065	0.1082	0.1115	0.1136	0.1047	0.1086	0.1089	0.1089	0.1097	0.1155	0.1127	0.1102	0.1115	0.1102	0.1141	0.1049	0.1048	0.1058	0.1057	0.1064	0.1101	0.1108	0.1103	0.1093	0.1089	0.1082	0.1079	0.1297	0.1095	0.1074	0.1091	0.1092	0.1076	0.1171	0.1098	0.1121	0.1080	0.1109	0.1170	0.1072	0.1095	0.1058	0.1084	0.1088	0.1073	0.1111	0.1068	0.1092	0.1096	0.1097	0.1104	0.0675	0.0675	0.0655	0.0661	0.0653	0.0653	0.0640	0.0650	0.0656	0.0649	0.0653	0.0652	0.0673	0.0666	0.0663	0.0666	0.0657	0.0646	0.0650	0.0642	0.0651	0.0645	0.0644	0.0643
18=17:51:24	15836	298	0.1341	0.1184	0.1135	0.1080	0.1109	0.1136	0.1242	0.1144	0.1161	0.1141	0.1136	0.1145	0.1111	0.1081	0.1066	0.1098	0.1070	0.1102	0.1147	0.1113	0.1126	0.1090	0.1094	0.1130	0.1113	0.1103	0.1073	0.1110	0.1108	0.1105	0.1173	0.1133	0.1114	0.1156	0.1097	0.1178	0.1053	0.1057	0.1093	0.1059	0.1096	0.1069	0.1133	0.1126	0.1102	0.1097	0.1101	0.1103	0.1205	0.1101	0.1094	0.1077	0.1120	0.1095	0.1160	0.1129	0.1141	0.1100	0.1125	0.1182	0.1087	0.1113	0.1047	0.1106	0.1090	0.1068	0.1153	0.1070	0.1110	0.1104	0.1101	0.1162	0.0664	0.0670	0.0651	0.0652	0.0653	0.0652	0.0634	0.0646	0.0651	0.0643	0.0643	0.0649	0.0657	0.0657	0.0658	0.0656	0.0640	0.0647	0.0641	0.0634	0.0645	0.0637	0.0645	0.0634
19=18:06:09	16721	298	0.1401	0.1201	0.1171	0.1092	0.1133	0.1146	0.1320	0.1195	0.1204	0.1184	0.1170	0.1188	0.1129	0.1133	0.1078	0.1128	0.1120	0.1132	0.1194	0.1149	0.1139	0.1126	0.1136	0.1155	0.1231	0.1105	0.1138	0.1144	0.1146	0.1144	0.1243	0.1179	0.1145	0.1173	0.1150	0.1239	0.1080	0.1079	0.1088	0.1098	0.1107	0.1100	0.1193	0.1143	0.1145	0.1136	0.1133	0.1159	0.1360	0.1142	0.1122	0.1112	0.1137	0.1140	0.1193	0.1148	0.1167	0.1147	0.1173	0.1215	0.1134	0.1120	0.1086	0.1135	0.1113	0.1102	0.1190	0.1117	0.1146	0.1136	0.1152	0.1166	0.0670	0.0675	0.0652	0.0654	0.0648	0.0650	0.0651	0.0652	0.0650	0.0647	0.0653	0.0649	0.0663	0.0662	0.0663	0.0661	0.0651	0.0650	0.0645	0.0631	0.0643	0.0641	0.0644	0.0636
20=18:20:54	17606	301	0.1463	0.1252	0.1184	0.1101	0.1146	0.1177	0.1346	0.1228	0.1233	0.1211	0.1181	0.1228	0.1165	0.1152	0.1103	0.1145	0.1132	0.1148	0.1235	0.1175	0.1160	0.1145	0.1147	0.1187	0.1260	0.1120	0.1163	0.1175	0.1150	0.1164	0.1276	0.1188	0.1168	0.1187	0.1172	0.1227	0.1123	0.1111	0.1128	0.1117	0.1123	0.1139	0.1208	0.1172	0.1176	0.1156	0.1162	0.1195	0.1253	0.1175	0.1172	0.1154	0.1171	0.1134	0.1260	0.1173	0.1192	0.1162	0.1203	0.1273	0.1139	0.1174	0.1117	0.1153	0.1128	0.1129	0.1217	0.1131	0.1173	0.1181	0.1163	0.1152	0.0670	0.0669	0.0650	0.0650	0.0654	0.0648	0.0649	0.0649	0.0652	0.0646	0.0651	0.0647	0.0662	0.0655	0.0659	0.0663	0.0651	0.0652	0.0642	0.0629	0.0643	0.0639	0.0648	0.0632
21=18:35:42	18494	301	0.1576	0.1318	0.1239	0.1138	0.1194	0.1243	0.1465	0.1305	0.1298	0.1266	0.1236	0.1274	0.1213	0.1167	0.1146	0.1167	0.1164	0.1179	0.1299	0.1222	0.1199	0.1182	0.1181	0.1213	0.1243	0.1163	0.1177	0.1178	0.1174	0.1181	0.1358	0.1265	0.1226	0.1237	0.1201	0.1313	0.1135	0.1123	0.1144	0.1130	0.1166	0.1165	0.1254	0.1196	0.1203	0.1192	0.1198	0.1192	0.1335	0.1200	0.1173	0.1135	0.1174	0.1163	0.1283	0.1219	0.1242	0.1174	0.1242	0.1343	0.1166	0.1163	0.1128	0.1186	0.1175	0.1154	0.1255	0.1152	0.1198	0.1195	0.1197	0.1216	0.0670	0.0672	0.0656	0.0654	0.0651	0.0653	0.0648	0.0644	0.0653	0.0645	0.0648	0.0652	0.0661	0.0661	0.0659	0.0652	0.0653	0.0654	0.0643	0.0643	0.0642	0.0639	0.0649	0.0636
22=18:50:27	19379	300	0.1713	0.1355	0.1268	0.1153	0.1221	0.1264	0.1541	0.1374	0.1342	0.1310	0.1280	0.1311	0.1242	0.1216	0.1147	0.1185	0.1185	0.1192	0.1375	0.1258	0.1222	0.1206	0.1213	0.1254	0.1411	0.1172	0.1175	0.1207	0.1189	0.1233	0.1376	0.1276	0.1259	0.1261	0.1233	0.1353	0.1183	0.1138	0.1165	0.1152	0.1188	0.1208	0.1317	0.1247	0.1251	0.1209	0.1207	0.1207	0.1391	0.1218	0.1208	0.1185	0.1215	0.1171	0.1337	0.1249	0.1255	0.1236	0.1254	0.1366	0.1199	0.1230	0.1158	0.1188	0.1204	0.1183	0.1295	0.1210	0.1243	0.1208	0.1222	0.1267	0.0666	0.0679	0.0653	0.0652	0.0649	0.0645	0.0645	0.0650	0.0653	0.0648	0.0655	0.0652	0.0663	0.0661	0.0662	0.0656	0.0649	0.0650	0.0634	0.0635	0.0648	0.0641	0.0642	0.0637
23=19:05:12	20264	300	0.1733	0.1418	0.1300	0.1178	0.1238	0.1314	0.1639	0.1432	0.1417	0.1343	0.1321	0.1372	0.1302	0.1226	0.1183	0.1226	0.1208	0.1207	0.1423	0.1296	0.1252	0.1225	0.1237	0.1241	0.1350	0.1183	0.1215	0.1245	0.1227	0.1233	0.1425	0.1317	0.1289	0.1296	0.1263	0.1302	0.1176	0.1151	0.1190	0.1163	0.1202	0.1206	0.1342	0.1259	0.1275	0.1246	0.1235	0.1223	0.1357	0.1242	0.1226	0.1198	0.1243	0.1183	0.1379	0.1261	0.1298	0.1252	0.1268	0.1357	0.1220	0.1226	0.1153	0.1224	0.1221	0.1210	0.1329	0.1219	0.1276	0.1239	0.1249	0.1235	0.0661	0.0668	0.0648	0.0646	0.0645	0.0641	0.0645	0.0643	0.0648	0.0638	0.0643	0.0644	0.0657	0.0654	0.0652	0.0652	0.0644	0.0644	0.0637	0.0634	0.0632	0.0623	0.0639	0.0630
24=19:19:57	21149	300	0.1915	0.1473	0.1349	0.1203	0.1273	0.1362	0.1771	0.1516	0.1501	0.1415	0.1356	0.1373	0.1353	0.1284	0.1202	0.1256	0.1224	0.1219	0.1502	0.1334	0.1281	0.1267	0.1266	0.1317	0.1329	0.1215	0.1225	0.1265	0.1245	0.1258	0.1505	0.1361	0.1337	0.1315	0.1285	0.1364	0.1234	0.1178	0.1202	0.1188	0.1221	0.1234	0.1376	0.1293	0.1308	0.1257	0.1245	0.1228	0.1371	0.1268	0.1231	0.1205	0.1255	0.1205	0.1490	0.1307	0.1326	0.1286	0.1299	0.1392	0.1255	0.1265	0.1208	0.1232	0.1251	0.1236	0.1371	0.1245	0.1299	0.1279	0.1286	0.1252	0.0663	0.0666	0.0646	0.0651	0.0642	0.0645	0.0644	0.0640	0.0643	0.0632	0.0648	0.0644	0.0659	0.0651	0.0653	0.0656	0.0642	0.0647	0.0639	0.0635	0.0642	0.0632	0.0640	0.0633
25=19:34:42	22034	300	0.1943	0.1557	0.1382	0.1221	0.1300	0.1394	0.1879	0.1578	0.1567	0.1464	0.1405	0.1435	0.1411	0.1302	0.1242	0.1267	0.1249	0.1259	0.1583	0.1385	0.1321	0.1281	0.1305	0.1341	0.1304	0.1225	0.1249	0.1280	0.1275	0.1298	0.1593	0.1410	0.1341	0.1354	0.1329	0.1347	0.1239	0.1204	0.1226	0.1214	0.1247	0.1265	0.1457	0.1366	0.1337	0.1310	0.1281	0.1275	0.1375	0.1263	0.1247	0.1259	0.1283	0.1236	0.1487	0.1353	0.1392	0.1313	0.1322	0.1408	0.1299	0.1286	0.1220	0.1269	0.1270	0.1267	0.1411	0.1261	0.1312	0.1309	0.1288	0.1279	0.0656	0.0662	0.0646	0.0643	0.0642	0.0643	0.0645	0.0630	0.0647	0.0642	0.0648	0.0639	0.0662	0.0650	0.0653	0.0652	0.0638	0.0644	0.0636	0.0631	0.0639	0.0634	0.0636	0.0631
26=19:49:27	22920	298	0.2113	0.1641	0.1427	0.1243	0.1339	0.1440	0.2006	0.1706	0.1622	0.1529	0.1479	0.1503	0.1472	0.1334	0.1255	0.1281	0.1270	0.1282	0.1678	0.1430	0.1371	0.1335	0.1323	0.1347	0.1475	0.1222	0.1275	0.1319	0.1282	0.1331	0.1670	0.1450	0.1417	0.1396	0.1365	0.1374	0.1283	0.1207	0.1265	0.1238	0.1270	0.1286	0.1507	0.1382	0.1397	0.1349	0.1300	0.1294	0.1498	0.1318	0.1277	0.1264	0.1289	0.1250	0.1577	0.1381	0.1423	0.1374	0.1357	0.1460	0.1328	0.1324	0.1230	0.1285	0.1301	0.1297	0.1480	0.1310	0.1337	0.1343	0.1323	0.1298	0.0664	0.0666	0.0652	0.0646	0.0649	0.0645	0.0641	0.0644	0.0646	0.0641	0.0656	0.0644	0.0654	0.0657	0.0654	0.0642	0.0640	0.0643	0.0642	0.0636	0.0642	0.0637	0.0641	0.0633
27=20:04:12	23805	300	0.2349	0.1767	0.1518	0.1265	0.1325	0.1532	0.2186	0.1810	0.1764	0.1619	0.1566	0.1594	0.1571	0.1368	0.1294	0.1326	0.1288	0.1320	0.1791	0.1496	0.1396	0.1374	0.1389	0.1426	0.1454	0.1275	0.1290	0.1326	0.1328	0.1366	0.1790	0.1490	0.1464	0.1461	0.1404	0.1504	0.1322	0.1244	0.1280	0.1252	0.1310	0.1314	0.1622	0.1440	0.1415	0.1383	0.1361	0.1354	0.1511	0.1337	0.1300	0.1288	0.1333	0.1273	0.1614	0.1453	0.1476	0.1398	0.1417	0.1517	0.1390	0.1347	0.1255	0.1311	0.1335	0.1332	0.1542	0.1344	0.1414	0.1390	0.1366	0.1392	0.0668	0.0675	0.0649	0.0653	0.0651	0.0653	0.0651	0.0648	0.0654	0.0652	0.0663	0.0649	0.0669	0.0657	0.0663	0.0667	0.0653	0.0655	0.0646	0.0644	0.0642	0.0641	0.0652	0.0642
28=20:18:57	24690	298	0.2492	0.1804	0.1541	0.1273	0.1318	0.1573	0.2319	0.1922	0.1839	0.1663	0.1593	0.1542	0.1650	0.1410	0.1314	0.1322	0.1317	0.1342	0.1864	0.1539	0.1431	0.1410	0.1396	0.1447	0.1442	0.1268	0.1322	0.1324	0.1326	0.1392	0.1853	0.1523	0.1483	0.1489	0.1426	0.1501	0.1325	0.1255	0.1286	0.1260	0.1320	0.1309	0.1668	0.1462	0.1453	0.1420	0.1405	0.1350	0.1472	0.1350	0.1330	0.1294	0.1332	0.1282	0.1702	0.1473	0.1502	0.1411	0.1442	0.1484	0.1420	0.1367	0.1278	0.1345	0.1342	0.1351	0.1604	0.1371	0.1426	0.1411	0.1389	0.1344	0.0659	0.0665	0.0651	0.0642	0.0637	0.0642	0.0642	0.0641	0.0647	0.0643	0.0664	0.0644	0.0658	0.0655	0.0656	0.0653	0.0644	0.0645	0.0641	0.0627	0.0644	0.0636	0.0642	0.0633
29=20:33:42	25575	301	0.2646	0.1930	0.1614	0.1325	0.1404	0.1691	0.2567	0.2055	0.1955	0.1765	0.1678	0.1634	0.1764	0.1475	0.1339	0.1370	0.1311	0.1357	0.2011	0.1601	0.1496	0.1448	0.1436	0.1450	0.1490	0.1292	0.1340	0.1361	0.1373	0.1426	0.1983	0.1568	0.1557	0.1523	0.1464	0.1490	0.1390	0.1278	0.1315	0.1307	0.1371	0.1363	0.1746	0.1544	0.1496	0.1471	0.1394	0.1378	0.1529	0.1383	0.1347	0.1323	0.1366	0.1311	0.1783	0.1540	0.1525	0.1451	0.1461	0.1516	0.1477	0.1395	0.1299	0.1336	0.1364	0.1385	0.1645	0.1413	0.1447	0.1428	0.1404	0.1377	0.0663	0.0671	0.0639	0.0645	0.0646	0.0642	0.0644	0.0645	0.0648	0.0644	0.0670	0.0647	0.0659	0.0656	0.0654	0.0659	0.0648	0.0654	0.0645	0.0638	0.0643	0.0625	0.0641	0.0640
30=20:48:27	26460	301	0.2924	0.2106	0.1654	0.1345	0.1416	0.1707	0.2724	0.2150	0.2021	0.1838	0.1729	0.1753	0.1899	0.1495	0.1371	0.1386	0.1340	0.1375	0.2129	0.1644	0.1544	0.1492	0.1495	0.1474	0.1574	0.1338	0.1382	0.1360	0.1372	0.1431	0.2083	0.1644	0.1597	0.1582	0.1526	0.1580	0.1419	0.1290	0.1356	0.1313	0.1338	0.1383	0.1852	0.1568	0.1545	0.1494	0.1484	0.1439	0.1702	0.1425	0.1367	0.1358	0.1393	0.1352	0.1865	0.1577	0.1590	0.1519	0.1511	0.1590	0.1542	0.1415	0.1306	0.1349	0.1385	0.1416	0.1732	0.1438	0.1512	0.1465	0.1444	0.1458	0.0665	0.0666	0.0650	0.0643	0.0649	0.0643	0.0646	0.0641	0.0647	0.0640	0.0680	0.0653	0.0657	0.0655	0.0651	0.0659	0.0649	0.0652	0.0643	0.0640	0.0639	0.0624	0.0642	0.0627
31=21:03:12	27345	301	0.3103	0.2292	0.1752	0.1378	0.1452	0.1835	0.2992	0.2301	0.2206	0.1938	0.1841	0.1805	0.2065	0.1531	0.1389	0.1417	0.1352	0.1412	0.2252	0.1707	0.1592	0.1550	0.1492	0.1510	0.1590	0.1348	0.1389	0.1382	0.1424	0.1415	0.2196	0.1745	0.1637	0.1600	0.1576	0.1599	0.1435	0.1305	0.1353	0.1327	0.1403	0.1408	0.1934	0.1571	0.1588	0.1541	0.1495	0.1452	0.1660	0.1437	0.1408	0.1355	0.1397	0.1354	0.1965	0.1632	0.1639	0.1497	0.1555	0.1582	0.1623	0.1435	0.1338	0.1353	0.1368	0.1482	0.1839	0.1442	0.1566	0.1506	0.1464	0.1488	0.0658	0.0664	0.0643	0.0642	0.0644	0.0642	0.0642	0.0638	0.0641	0.0640	0.0683	0.0641	0.0658	0.0651	0.0647	0.0645	0.0645	0.0648	0.0642	0.0638	0.0630	0.0635	0.0642	0.0627
32=21:17:57	28230	301	0.3416	0.2462	0.1837	0.1417	0.1487	0.1977	0.3223	0.2480	0.2366	0.2069	0.1949	0.1909	0.2199	0.1592	0.1451	0.1389	0.1385	0.1419	0.2425	0.1801	0.1616	0.1616	0.1578	0.1532	0.1686	0.1390	0.1420	0.1386	0.1405	0.1484	0.2379	0.1829	0.1714	0.1661	0.1591	0.1679	0.1461	0.1309	0.1396	0.1381	0.1409	0.1403	0.2056	0.1656	0.1607	0.1598	0.1586	0.1491	0.1620	0.1422	0.1411	0.1333	0.1478	0.1340	0.2070	0.1662	0.1666	0.1566	0.1575	0.1636	0.1746	0.1455	0.1376	0.1364	0.1408	0.1498	0.1924	0.1525	0.1592	0.1584	0.1516	0.1484	0.0663	0.0670	0.0646	0.0651	0.0646	0.0647	0.0642	0.0632	0.0648	0.0648	0.0706	0.0649	0.0658	0.0654	0.0654	0.0657	0.0645	0.0647	0.0642	0.0636	0.0643	0.0638	0.0644	0.0636
33=21:32:46	29118	300	0.3682	0.2717	0.1969	0.1409	0.1543	0.2132	0.3499	0.2634	0.2480	0.2158	0.2014	0.1974	0.2422	0.1650	0.1450	0.1424	0.1406	0.1438	0.2610	0.1896	0.1633	0.1607	0.1594	0.1571	0.1731	0.1388	0.1400	0.1355	0.1443	0.1532	0.2517	0.1890	0.1737	0.1682	0.1616	0.1641	0.1499	0.1311	0.1392	0.1331	0.1392	0.1398	0.2173	0.1726	0.1662	0.1593	0.1551	0.1519	0.1753	0.1464	0.1404	0.1376	0.1417	0.1375	0.2182	0.1701	0.1759	0.1586	0.1594	0.1654	0.1818	0.1535	0.1327	0.1391	0.1472	0.1508	0.1935	0.1537	0.1602	0.1572	0.1542	0.1548	0.0658	0.0664	0.0651	0.0646	0.0644	0.0643	0.0645	0.0639	0.0639	0.0643	0.0656	0.0644	0.0659	0.0651	0.0645	0.0653	0.0644	0.0644	0.0639	0.0635	0.0637	0.0635	0.0642	0.0632
34=21:47:31	30003	301	0.4032	0.2897	0.2086	0.1453	0.1595	0.2332	0.3823	0.2880	0.2665	0.2328	0.2149	0.2042	0.2652	0.1735	0.1513	0.1445	0.1441	0.1466	0.2803	0.1972	0.1726	0.1687	0.1658	0.1614	0.1909	0.1349	0.1422	0.1395	0.1416	0.1579	0.2752	0.1955	0.1820	0.1776	0.1669	0.1678	0.1556	0.1314	0.1442	0.1350	0.1401	0.1438	0.2341	0.1790	0.1711	0.1653	0.1619	0.1577	0.1784	0.1466	0.1483	0.1390	0.1461	0.1401	0.2325	0.1795	0.1810	0.1657	0.1606	0.1680	0.1934	0.1558	0.1362	0.1405	0.1476	0.1539	0.2086	0.1574	0.1673	0.1619	0.1616	0.1575	0.0661	0.0666	0.0650	0.0648	0.0641	0.0642	0.0640	0.0641	0.0645	0.0636	0.0645	0.0645	0.0657	0.0651	0.0653	0.0653	0.0645	0.0641	0.0637	0.0633	0.0641	0.0631	0.0644	0.0630
35=22:02:16	30888	301	0.4324	0.3221	0.2234	0.1500	0.1627	0.2578	0.4106	0.3112	0.2944	0.2492	0.2323	0.2220	0.2891	0.1819	0.1548	0.1461	0.1469	0.1513	0.3025	0.2107	0.1809	0.1737	0.1706	0.1665	0.1991	0.1407	0.1435	0.1369	0.1466	0.1609	0.2912	0.2078	0.1907	0.1839	0.1754	0.1755	0.1593	0.1344	0.1424	0.1357	0.1412	0.1453	0.2531	0.1845	0.1807	0.1707	0.1685	0.1634	0.1853	0.1482	0.1474	0.1387	0.1442	0.1416	0.2449	0.1874	0.1838	0.1714	0.1667	0.1766	0.2079	0.1629	0.1391	0.1390	0.1474	0.1586	0.2246	0.1659	0.1720	0.1655	0.1591	0.1589	0.0661	0.0666	0.0648	0.0644	0.0645	0.0642	0.0635	0.0644	0.0645	0.0640	0.0643	0.0644	0.0652	0.0655	0.0657	0.0652	0.0638	0.0642	0.0638	0.0630	0.0640	0.0636	0.0640	0.0629
36=22:17:01	31773	301	0.4644	0.3523	0.2486	0.1576	0.1712	0.2842	0.4465	0.3337	0.3160	0.2684	0.2451	0.2352	0.3189	0.1932	0.1600	0.1486	0.1495	0.1557	0.3266	0.2270	0.1908	0.1825	0.1765	0.1738	0.2035	0.1445	0.1444	0.1403	0.1500	0.1675	0.3168	0.2167	0.1975	0.1901	0.1802	0.1826	0.1683	0.1365	0.1476	0.1375	0.1435	0.1474	0.2709	0.1963	0.1881	0.1758	0.1743	0.1712	0.1816	0.1531	0.1485	0.1422	0.1477	0.1416	0.2635	0.1917	0.1890	0.1749	0.1749	0.1826	0.2251	0.1680	0.1432	0.1417	0.1496	0.1619	0.2371	0.1713	0.1770	0.1708	0.1683	0.1656	0.0660	0.0666	0.0641	0.0647	0.0642	0.0632	0.0639	0.0637	0.0640	0.0642	0.0642	0.0644	0.0654	0.0651	0.0651	0.0652	0.0644	0.0642	0.0625	0.0622	0.0637	0.0633	0.0637	0.0631
37=22:31:46	32659	301	0.5053	0.3831	0.2821	0.1645	0.1807	0.3180	0.4844	0.3634	0.3432	0.2937	0.2694	0.2478	0.3474	0.2077	0.1650	0.1514	0.1515	0.1641	0.3523	0.2413	0.2016	0.1921	0.1860	0.1824	0.2296	0.1442	0.1472	0.1392	0.1512	0.1672	0.3437	0.2320	0.2120	0.2022	0.1904	0.1919	0.1777	0.1383	0.1477	0.1381	0.1472	0.1504	0.2949	0.2048	0.1981	0.1865	0.1791	0.1754	0.1919	0.1593	0.1549	0.1443	0.1456	0.1443	0.2866	0.2059	0.2035	0.1864	0.1854	0.1891	0.2536	0.1760	0.1455	0.1433	0.1517	0.1690	0.2560	0.1760	0.1832	0.1794	0.1706	0.1684	0.0672	0.0667	0.0658	0.0653	0.0650	0.0651	0.0649	0.0646	0.0647	0.0645	0.0648	0.0649	0.0660	0.0659	0.0654	0.0655	0.0647	0.0648	0.0643	0.0639	0.0645	0.0639	0.0646	0.0641
38=22:46:31	33544	301	0.5386	0.4210	0.3216	0.1684	0.1928	0.3516	0.5314	0.3921	0.3702	0.3168	0.2917	0.2635	0.3835	0.2225	0.1712	0.1548	0.1538	0.1704	0.3861	0.2571	0.2096	0.1993	0.1926	0.1868	0.2412	0.1474	0.1520	0.1402	0.1526	0.1760	0.3738	0.2436	0.2276	0.2140	0.1947	0.1895	0.1820	0.1378	0.1486	0.1386	0.1468	0.1507	0.3237	0.2165	0.2076	0.1930	0.1847	0.1844	0.2025	0.1578	0.1495	0.1406	0.1480	0.1448	0.3089	0.2084	0.2103	0.1929	0.1879	0.1925	0.2922	0.1822	0.1469	0.1443	0.1563	0.1713	0.2702	0.1856	0.1906	0.1826	0.1766	0.1728	0.0667	0.0665	0.0649	0.0647	0.0646	0.0648	0.0641	0.0645	0.0646	0.0629	0.0644	0.0646	0.0660	0.0655	0.0640	0.0657	0.0643	0.0645	0.0643	0.0634	0.0642	0.0633	0.0641	0.0634
39=23:01:16	34429	301	0.5941	0.4656	0.3574	0.1790	0.2068	0.3853	0.5654	0.4226	0.3970	0.3470	0.3159	0.2798	0.4221	0.2484	0.1770	0.1561	0.1588	0.1757	0.4152	0.2785	0.2206	0.2075	0.2011	0.1941	0.2847	0.1509	0.1515	0.1427	0.1534	0.1807	0.4009	0.2593	0.2369	0.2161	0.2030	0.2007	0.1930	0.1415	0.1495	0.1376	0.1507	0.1562	0.3506	0.2266	0.2152	0.1993	0.1897	0.1874	0.2161	0.1648	0.1541	0.1429	0.1509	0.1440	0.3350	0.2161	0.2176	0.2003	0.1936	0.1994	0.3220	0.1915	0.1495	0.1448	0.1586	0.1796	0.2900	0.1930	0.1976	0.1868	0.1806	0.1758	0.0661	0.0670	0.0646	0.0649	0.0639	0.0641	0.0645	0.0638	0.0641	0.0638	0.0640	0.0641	0.0660	0.0656	0.0656	0.0656	0.0647	0.0645	0.0633	0.0632	0.0639	0.0635	0.0636	0.0632
40=23:16:01	35314	301	0.6296	0.5013	0.3837	0.1905	0.2236	0.4192	0.6069	0.4546	0.4342	0.3831	0.3534	0.3037	0.4559	0.2846	0.1859	0.1592	0.1601	0.1816	0.4435	0.3017	0.2365	0.2217	0.2114	0.1992	0.3185	0.1530	0.1563	0.1460	0.1514	0.1869	0.4286	0.2731	0.2507	0.2329	0.2156	0.2083	0.2032	0.1396	0.1558	0.1385	0.1499	0.1562	0.3771	0.2378	0.2265	0.2090	0.2013	0.1891	0.2332	0.1623	0.1593	0.1413	0.1484	0.1453	0.3685	0.2301	0.2308	0.2097	0.1998	0.2127	0.3560	0.2002	0.1510	0.1457	0.1605	0.1820	0.3156	0.1982	0.2029	0.1971	0.1864	0.1791	0.0670	0.0675	0.0654	0.0649	0.0647	0.0635	0.0647	0.0644	0.0647	0.0647	0.0646	0.0647	0.0657	0.0657	0.0655	0.0656	0.0651	0.0649	0.0638	0.0634	0.0642	0.0635	0.0642	0.0632
41=23:30:46	36199	298	0.6836	0.5363	0.4259	0.2012	0.2508	0.4615	0.6510	0.4920	0.4679	0.4100	0.3916	0.3349	0.4932	0.3420	0.1928	0.1627	0.1653	0.1914	0.4788	0.3401	0.2505	0.2336	0.2221	0.2118	0.3432	0.1544	0.1558	0.1407	0.1535	0.1907	0.4673	0.2935	0.2622	0.2484	0.2236	0.2195	0.2179	0.1448	0.1555	0.1384	0.1503	0.1555	0.4106	0.2542	0.2367	0.2221	0.2079	0.2005	0.2237	0.1682	0.1597	0.1422	0.1472	0.1498	0.4010	0.2390	0.2400	0.2175	0.2110	0.2104	0.3902	0.2135	0.1552	0.1480	0.1605	0.1923	0.3528	0.2072	0.2141	0.2038	0.1933	0.1838	0.0665	0.0672	0.0663	0.0652	0.0649	0.0648	0.0647	0.0646	0.0645	0.0646	0.0647	0.0647	0.0661	0.0657	0.0647	0.0652	0.0652	0.0646	0.0646	0.0638	0.0642	0.0639	0.0640	0.0636
42=23:45:31	37084	301	0.7087	0.5887	0.4708	0.2216	0.3085	0.5111	0.7022	0.5181	0.4964	0.4456	0.4242	0.3852	0.5343	0.3849	0.2081	0.1677	0.1673	0.1971	0.5151	0.3805	0.2666	0.2448	0.2340	0.2219	0.3813	0.1598	0.1596	0.1450	0.1571	0.2025	0.4937	0.3139	0.2792	0.2612	0.2320	0.2231	0.2313	0.1475	0.1577	0.1376	0.1526	0.1637	0.4484	0.2679	0.2498	0.2309	0.2179	0.2075	0.2501	0.1682	0.1611	0.1462	0.1528	0.1511	0.4298	0.2488	0.2548	0.2202	0.2199	0.2184	0.4346	0.2345	0.1596	0.1528	0.1657	0.1985	0.3931	0.2143	0.2232	0.2095	0.2022	0.1909	0.0672	0.0675	0.0654	0.0653	0.0656	0.0653	0.0653	0.0652	0.0659	0.0651	0.0651	0.0656	0.0666	0.0653	0.0661	0.0662	0.0653	0.0653	0.0648	0.0645	0.0637	0.0640	0.0647	0.0642
43=00:00:16	37969	300	0.7673	0.6345	0.5186	0.2414	0.3695	0.5544	0.7533	0.5556	0.5336	0.4791	0.4591	0.4215	0.5810	0.4246	0.2191	0.1722	0.1727	0.2109	0.5523	0.4101	0.2823	0.2620	0.2435	0.2319	0.4223	0.1623	0.1574	0.1432	0.1579	0.2085	0.5267	0.3389	0.3015	0.2760	0.2417	0.2374	0.2486	0.1462	0.1561	0.1396	0.1514	0.1623	0.4784	0.2840	0.2588	0.2383	0.2240	0.2156	0.2709	0.1730	0.1623	0.1464	0.1497	0.1483	0.4666	0.2646	0.2661	0.2272	0.2248	0.2276	0.4749	0.2495	0.1627	0.1516	0.1683	0.2096	0.4189	0.2233	0.2322	0.2149	0.2101	0.1914	0.0661	0.0667	0.0646	0.0648	0.0646	0.0646	0.0645	0.0643	0.0645	0.0633	0.0640	0.0643	0.0654	0.0655	0.0640	0.0651	0.0644	0.0642	0.0638	0.0634	0.0639	0.0631	0.0639	0.0625
44=00:15:01	38854	300	0.8008	0.6795	0.5597	0.3002	0.4231	0.6037	0.7978	0.5924	0.5635	0.5123	0.4910	0.4562	0.6280	0.4684	0.2384	0.1774	0.1786	0.2266	0.5910	0.4425	0.3104	0.2822	0.2621	0.2448	0.4596	0.1666	0.1640	0.1431	0.1569	0.2259	0.5671	0.3822	0.3390	0.2995	0.2525	0.2509	0.2860	0.1484	0.1614	0.1401	0.1526	0.1661	0.5180	0.2999	0.2747	0.2523	0.2356	0.2264	0.3142	0.1810	0.1671	0.1481	0.1499	0.1558	0.5033	0.2748	0.2847	0.2377	0.2346	0.2322	0.5152	0.2889	0.1676	0.1546	0.1691	0.2196	0.4555	0.2327	0.2480	0.2233	0.2188	0.2018	0.0674	0.0672	0.0656	0.0660	0.0655	0.0653	0.0646	0.0638	0.0655	0.0651	0.0652	0.0653	0.0667	0.0662	0.0659	0.0659	0.0644	0.0647	0.0647	0.0643	0.0647	0.0642	0.0648	0.0642
45=00:29:47	39740	301	0.8390	0.7219	0.5986	0.3725	0.4661	0.6458	0.8361	0.6363	0.6060	0.5442	0.5205	0.4869	0.6730	0.5133	0.2617	0.1845	0.1872	0.2506	0.6235	0.4727	0.3480	0.3125	0.2718	0.2567	0.4928	0.1704	0.1666	0.1434	0.1578	0.2396	0.6004	0.4141	0.3737	0.3384	0.2650	0.2617	0.3705	0.1498	0.1630	0.1392	0.1546	0.1674	0.5461	0.3261	0.2877	0.2686	0.2468	0.2364	0.3781	0.1798	0.1746	0.1516	0.1513	0.1567	0.5372	0.2923	0.2974	0.2450	0.2428	0.2480	0.5626	0.3644	0.1744	0.1550	0.1753	0.2326	0.4911	0.2411	0.2561	0.2331	0.2306	0.2077	0.0662	0.0672	0.0649	0.0649	0.0638	0.0643	0.0641	0.0648	0.0647	0.0644	0.0643	0.0643	0.0657	0.0647	0.0655	0.0658	0.0643	0.0644	0.0640	0.0627	0.0640	0.0631	0.0643	0.0633
46=00:44:33	40625	301	0.8721	0.7798	0.6495	0.4248	0.5119	0.7001	0.8819	0.6785	0.6416	0.5770	0.5547	0.5166	0.7205	0.5541	0.2976	0.1934	0.1979	0.2856	0.6624	0.5024	0.3829	0.3511	0.2927	0.2720	0.5360	0.1788	0.1706	0.1450	0.1619	0.2591	0.6402	0.4529	0.3979	0.3727	0.2835	0.2757	0.4384	0.1531	0.1656	0.1409	0.1519	0.1681	0.5913	0.3573	0.3140	0.2938	0.2634	0.2472	0.4454	0.1870	0.1772	0.1532	0.1502	0.1563	0.5738	0.3134	0.3284	0.2540	0.2582	0.2524	0.6085	0.4063	0.1815	0.1629	0.1791	0.2515	0.5207	0.2544	0.2729	0.2469	0.2398	0.2188	0.0677	0.0679	0.0678	0.0661	0.0660	0.0655	0.0654	0.0654	0.0660	0.0648	0.0659	0.0656	0.0669	0.0668	0.0654	0.0668	0.0665	0.0656	0.0651	0.0647	0.0647	0.0650	0.0651	0.0647
47=00:59:18	41510	301	0.8799	0.8141	0.7022	0.4606	0.5499	0.7499	0.9036	0.7155	0.6792	0.6145	0.5956	0.5458	0.7661	0.5989	0.3574	0.1999	0.2048	0.3500	0.7101	0.5288	0.4051	0.3740	0.3117	0.2924	0.5746	0.1845	0.1682	0.1413	0.1595	0.2806	0.6789	0.4750	0.4168	0.3912	0.2987	0.2906	0.4836	0.1542	0.1648	0.1385	0.1554	0.1715	0.6226	0.3833	0.3429	0.3064	0.2731	0.2531	0.4732	0.1915	0.1799	0.1498	0.1511	0.1565	0.6087	0.3320	0.3399	0.2675	0.2636	0.2592	0.6480	0.4566	0.1857	0.1627	0.1775	0.2667	0.5551	0.2666	0.2869	0.2520	0.2473	0.2251	0.0664	0.0668	0.0648	0.0647	0.0638	0.0647	0.0642	0.0642	0.0646	0.0640	0.0644	0.0644	0.0658	0.0654	0.0651	0.0659	0.0645	0.0642	0.0639	0.0625	0.0638	0.0632	0.0642	0.0635
48=01:14:06	42399	301	0.8890	0.8673	0.7541	0.5041	0.5988	0.8007	0.9135	0.7571	0.7228	0.6512	0.6290	0.5849	0.8061	0.6440	0.4193	0.2124	0.2201	0.4168	0.7542	0.5658	0.4289	0.3970	0.3375	0.3183	0.6131	0.1951	0.1685	0.1407	0.1605	0.3201	0.7122	0.5081	0.4423	0.4128	0.3255	0.3061	0.5294	0.1550	0.1657	0.1377	0.1524	0.1765	0.6639	0.4070	0.3776	0.3365	0.2940	0.2670	0.4971	0.1992	0.1788	0.1455	0.1511	0.1561	0.6470	0.3526	0.3629	0.2766	0.2750	0.2665	0.6869	0.4929	0.1924	0.1639	0.1833	0.2986	0.5869	0.2861	0.3126	0.2622	0.2575	0.2333	0.0662	0.0665	0.0647	0.0639	0.0645	0.0647	0.0643	0.0641	0.0648	0.0643	0.0644	0.0641	0.0661	0.0650	0.0654	0.0653	0.0648	0.0641	0.0642	0.0631	0.0636	0.0629	0.0639	0.0634
49=01:28:55	43287	298	0.8994	0.8861	0.8005	0.5529	0.6411	0.8428	0.9099	0.7897	0.7584	0.6811	0.6612	0.6124	0.8502	0.6891	0.4637	0.2295	0.2425	0.4648	0.7874	0.5929	0.4535	0.4192	0.3657	0.3395	0.6727	0.2124	0.1731	0.1423	0.1651	0.3922	0.7473	0.5338	0.4685	0.4388	0.3462	0.3334	0.5789	0.1629	0.1688	0.1406	0.1559	0.1783	0.6986	0.4319	0.3931	0.3560	0.3240	0.2736	0.5571	0.2104	0.1892	0.1498	0.1528	0.1601	0.6781	0.3735	0.3774	0.2874	0.2865	0.2821	0.7341	0.5330	0.2036	0.1680	0.1928	0.3583	0.6219	0.3040	0.3306	0.2670	0.2710	0.2421	0.0661	0.0666	0.0643	0.0646	0.0648	0.0643	0.0640	0.0643	0.0640	0.0629	0.0641	0.0645	0.0659	0.0653	0.0644	0.0654	0.0646	0.0642	0.0636	0.0628	0.0640	0.0629	0.0644	0.0629
50=01:43:40	44172	301	0.9074	0.8907	0.8290	0.5924	0.6961	0.8683	0.9182	0.8190	0.7895	0.7160	0.6887	0.6471	0.8659	0.7484	0.4997	0.2452	0.2700	0.5033	0.8035	0.6307	0.4744	0.4418	0.3854	0.3610	0.7074	0.2233	0.1778	0.1428	0.1645	0.4494	0.7821	0.5640	0.4929	0.4572	0.3690	0.3515	0.6240	0.1623	0.1681	0.1388	0.1532	0.1830	0.7337	0.4511	0.4185	0.3738	0.3405	0.2917	0.5777	0.2123	0.1824	0.1488	0.1505	0.1563	0.7193	0.3846	0.3940	0.2999	0.2927	0.2866	0.7859	0.5811	0.2165	0.1672	0.1987	0.4173	0.6516	0.3281	0.3452	0.2730	0.2822	0.2450	0.0655	0.0663	0.0640	0.0644	0.0646	0.0640	0.0638	0.0624	0.0639	0.0638	0.0638	0.0639	0.0655	0.0649	0.0648	0.0646	0.0636	0.0639	0.0630	0.0634	0.0636	0.0626	0.0635	0.0626
51=01:58:25	45058	300	0.9197	0.8989	0.8504	0.6460	0.7372	0.8805	0.9253	0.8245	0.8152	0.7535	0.7192	0.6773	0.8679	0.7886	0.5447	0.2767	0.3122	0.5519	0.8117	0.6617	0.5076	0.4645	0.4011	0.3865	0.7443	0.2515	0.1792	0.1425	0.1660	0.4943	0.8147	0.5847	0.5160	0.4876	0.3852	0.3818	0.6805	0.1730	0.1745	0.1384	0.1553	0.1904	0.7739	0.4822	0.4403	0.3948	0.3631	0.3071	0.6346	0.2295	0.1962	0.1491	0.1547	0.1611	0.7531	0.4075	0.4125	0.3264	0.3071	0.3042	0.8246	0.6340	0.2290	0.1764	0.2113	0.4592	0.6954	0.3493	0.3615	0.2894	0.3043	0.2583	0.0670	0.0674	0.0650	0.0653	0.0654	0.0652	0.0644	0.0642	0.0652	0.0645	0.0650	0.0649	0.0661	0.0657	0.0658	0.0659	0.0643	0.0649	0.0642	0.0644	0.0646	0.0640	0.0646	0.0641
52=02:13:10	45943	301	0.9155	0.8966	0.8534	0.6888	0.7844	0.8806	0.9181	0.8286	0.8249	0.7796	0.7540	0.7159	0.8673	0.8248	0.5799	0.3482	0.4180	0.5883	0.8147	0.6937	0.5257	0.4832	0.4243	0.4002	0.7752	0.2950	0.1867	0.1424	0.1716	0.5350	0.8142	0.6252	0.5421	0.5045	0.4049	0.4014	0.7255	0.1785	0.1756	0.1394	0.1581	0.2000	0.7975	0.4960	0.4657	0.4086	0.3858	0.3313	0.6637	0.2521	0.2021	0.1566	0.1547	0.1595	0.7749	0.4288	0.4330	0.3407	0.3362	0.3095	0.8461	0.6746	0.2568	0.1819	0.2277	0.5022	0.7146	0.3644	0.3828	0.3086	0.3217	0.2649	0.0662	0.0671	0.0648	0.0648	0.0641	0.0645	0.0644	0.0640	0.0647	0.0643	0.0644	0.0644	0.0652	0.0657	0.0649	0.0654	0.0648	0.0646	0.0635	0.0622	0.0640	0.0635	0.0637	0.0630
53=02:27:55	46828	301	0.9185	0.8983	0.8672	0.7381	0.8221	0.8890	0.9362	0.8432	0.8229	0.8110	0.7837	0.7464	0.8784	0.8512	0.6281	0.4228	0.4684	0.6369	0.8262	0.7198	0.5532	0.5155	0.4446	0.4213	0.8307	0.3565	0.1923	0.1460	0.1765	0.5693	0.8248	0.6458	0.5828	0.5385	0.4207	0.4142	0.7650	0.1879	0.1806	0.1388	0.1592	0.2059	0.8037	0.5275	0.4938	0.4339	0.3986	0.3559	0.7051	0.2821	0.2086	0.1555	0.1562	0.1623	0.7973	0.4467	0.4565	0.3626	0.3560	0.3230	0.8574	0.7212	0.2766	0.1918	0.2439	0.5423	0.7580	0.3899	0.3978	0.3297	0.3399	0.2789	0.0667	0.0673	0.0645	0.0651	0.0654	0.0651	0.0654	0.0647	0.0656	0.0648	0.0639	0.0653	0.0665	0.0662	0.0654	0.0660	0.0651	0.0649	0.0645	0.0641	0.0645	0.0637	0.0647	0.0635
54=02:42:40	47713	300	0.9278	0.9097	0.8712	0.7753	0.8495	0.8957	0.9429	0.8481	0.8291	0.8175	0.7934	0.7732	0.8848	0.8605	0.6660	0.4876	0.5173	0.6830	0.8332	0.7543	0.5806	0.5360	0.4633	0.4410	0.8452	0.4334	0.1965	0.1450	0.1820	0.6105	0.8348	0.6820	0.6102	0.5674	0.4421	0.4363	0.7959	0.1989	0.1806	0.1372	0.1570	0.2214	0.8076	0.5540	0.5165	0.4509	0.4172	0.3716	0.7476	0.3257	0.2205	0.1582	0.1581	0.1604	0.7960	0.4684	0.4796	0.3782	0.3828	0.3390	0.8538	0.7683	0.3569	0.1981	0.2650	0.5780	0.7799	0.4060	0.4167	0.3470	0.3547	0.2917	0.0662	0.0665	0.0642	0.0633	0.0641	0.0640	0.0646	0.0638	0.0645	0.0640	0.0637	0.0643	0.0654	0.0640	0.0650	0.0653	0.0640	0.0642	0.0635	0.0630	0.0624	0.0633	0.0635	0.0628
55=02:57:21	48594	300	0.9269	0.9075	0.8722	0.8140	0.8532	0.9026	0.9449	0.8449	0.8368	0.8117	0.7897	0.7811	0.8901	0.8641	0.7055	0.5454	0.5586	0.7202	0.8376	0.7718	0.6071	0.5588	0.4817	0.4579	0.8501	0.4834	0.2079	0.1488	0.1890	0.6524	0.8387	0.7107	0.6333	0.5895	0.4537	0.4509	0.8172	0.2189	0.1845	0.1385	0.1619	0.2327	0.8124	0.5747	0.5357	0.4670	0.4391	0.3769	0.7856	0.4091	0.2329	0.1609	0.1608	0.1627	0.7919	0.4928	0.4943	0.3907	0.3945	0.3441	0.8566	0.8021	0.4113	0.2090	0.2979	0.6167	0.7810	0.4223	0.4275	0.3647	0.3626	0.3056	0.0660	0.0664	0.0647	0.0644	0.0650	0.0645	0.0648	0.0646	0.0648	0.0626	0.0643	0.0651	0.0663	0.0655	0.0652	0.0656	0.0651	0.0646	0.0640	0.0631	0.0642	0.0630	0.0640	0.0633
56=03:12:06	49479	301	0.9257	0.9126	0.8784	0.8268	0.8562	0.9004	0.9456	0.8552	0.8343	0.8152	0.7931	0.7883	0.8908	0.8761	0.7396	0.5827	0.5938	0.7566	0.8387	0.7738	0.6296	0.5830	0.5022	0.4780	0.8555	0.5186	0.2185	0.1484	0.1997	0.6877	0.8397	0.7338	0.6610	0.6126	0.4755	0.4687	0.8155	0.2499	0.1921	0.1408	0.1648	0.2638	0.8057	0.6023	0.5618	0.4869	0.4505	0.3992	0.7932	0.4796	0.2551	0.1636	0.1659	0.1644	0.8056	0.5052	0.5168	0.4101	0.4171	0.3766	0.8692	0.8274	0.4499	0.2242	0.3672	0.6472	0.7780	0.4442	0.4487	0.3846	0.3792	0.3217	0.0669	0.0670	0.0653	0.0652	0.0650	0.0639	0.0647	0.0650	0.0652	0.0646	0.0645	0.0652	0.0664	0.0657	0.0661	0.0661	0.0652	0.0643	0.0637	0.0641	0.0647	0.0638	0.0643	0.0636
57=03:26:51	50364	298	0.9307	0.9178	0.8857	0.8380	0.8691	0.9105	0.9560	0.8543	0.8447	0.8253	0.8033	0.7882	0.8862	0.8768	0.7730	0.6198	0.6320	0.7915	0.8438	0.7776	0.6602	0.6120	0.5193	0.4943	0.8527	0.5562	0.2379	0.1508	0.2137	0.7257	0.8466	0.7550	0.6934	0.6454	0.4977	0.4797	0.8211	0.2886	0.1992	0.1414	0.1682	0.3035	0.8169	0.6285	0.5899	0.5133	0.4734	0.4099	0.8045	0.5193	0.2755	0.1636	0.1689	0.1649	0.8046	0.5322	0.5406	0.4256	0.4285	0.3781	0.8680	0.8340	0.4870	0.2450	0.4293	0.6876	0.7858	0.4625	0.4724	0.4041	0.3944	0.3364	0.0659	0.0669	0.0654	0.0652	0.0646	0.0648	0.0648	0.0641	0.0653	0.0643	0.0643	0.0647	0.0659	0.0660	0.0657	0.0647	0.0649	0.0648	0.0646	0.0639	0.0643	0.0636	0.0643	0.0636
58=03:41:44	51256	301	0.9357	0.9248	0.8957	0.8471	0.8713	0.9189	0.9628	0.8609	0.8476	0.8333	0.8036	0.7879	0.8962	0.8835	0.7934	0.6605	0.6730	0.8047	0.8490	0.7761	0.6917	0.6409	0.5462	0.5162	0.8665	0.5963	0.2704	0.1523	0.2331	0.7610	0.8502	0.7647	0.7167	0.6766	0.5228	0.5117	0.8316	0.3783	0.2086	0.1420	0.1727	0.3705	0.8224	0.6597	0.6140	0.5353	0.4942	0.4250	0.8175	0.5628	0.3358	0.1731	0.1749	0.1698	0.8113	0.5582	0.5689	0.4420	0.4465	0.4007	0.8729	0.8470	0.5255	0.2688	0.4716	0.7237	0.7857	0.4816	0.4875	0.4181	0.4094	0.3556	0.0660	0.0670	0.0643	0.0646	0.0645	0.0642	0.0643	0.0644	0.0646	0.0640	0.0644	0.0643	0.0657	0.0653	0.0650	0.0652	0.0646	0.0641	0.0638	0.0622	0.0634	0.0632	0.0635	0.0629
59=03:56:29	52142	300	0.9314	0.9246	0.9014	0.8513	0.8682	0.9239	0.9720	0.8608	0.8452	0.8273	0.8085	0.7892	0.8989	0.8830	0.8027	0.6974	0.7062	0.8132	0.8522	0.7708	0.7081	0.6574	0.5646	0.5299	0.8717	0.6334	0.3578	0.1597	0.2659	0.7819	0.8473	0.7609	0.7313	0.7017	0.5378	0.5199	0.8338	0.4678	0.2245	0.1437	0.1800	0.4412	0.8242	0.6786	0.6425	0.5569	0.5150	0.4436	0.8157	0.6065	0.4326	0.1787	0.1857	0.1798	0.8158	0.5708	0.5821	0.4591	0.4636	0.4188	0.8731	0.8460	0.5640	0.3372	0.5127	0.7477	0.7931	0.5058	0.5033	0.4289	0.4239	0.3675	0.0663	0.0667	0.0645	0.0647	0.0648	0.0643	0.0643	0.0641	0.0646	0.0639	0.0641	0.0643	0.0660	0.0643	0.0653	0.0653	0.0647	0.0644	0.0637	0.0629	0.0632	0.0632	0.0638	0.0631
60=04:11:14	53027	301	0.9342	0.9416	0.9039	0.8528	0.8798	0.9299	0.9778	0.8603	0.8396	0.8295	0.8094	0.7979	0.9026	0.8938	0.8080	0.7321	0.7410	0.8251	0.8519	0.7790	0.7291	0.6811	0.5907	0.5528	0.8705	0.6659	0.4450	0.1715	0.3191	0.7842	0.8499	0.7663	0.7362	0.7153	0.5588	0.5374	0.8409	0.5196	0.2433	0.1449	0.1893	0.4898	0.8285	0.7032	0.6684	0.5811	0.5307	0.4503	0.8281	0.6327	0.4750	0.1870	0.1975	0.1850	0.8205	0.5965	0.6105	0.4753	0.4770	0.4282	0.8782	0.8574	0.5915	0.3944	0.5473	0.7652	0.7984	0.5249	0.5330	0.4451	0.4368	0.3811	0.0665	0.0662	0.0644	0.0647	0.0644	0.0647	0.0644	0.0642	0.0650	0.0642	0.0644	0.0640	0.0657	0.0658	0.0652	0.0653	0.0646	0.0644	0.0629	0.0632	0.0639	0.0634	0.0641	0.0631
61=04:25:59	53912	300	0.9452	0.9426	0.9076	0.8629	0.8845	0.9359	0.9865	0.8690	0.8523	0.8322	0.8203	0.8070	0.9023	0.8962	0.8101	0.7545	0.7601	0.8312	0.8532	0.7861	0.7392	0.7100	0.6100	0.5685	0.8866	0.7129	0.5049	0.1812	0.3997	0.7975	0.8539	0.7705	0.7427	0.7350	0.5856	0.5618	0.8475	0.5541	0.2696	0.1491	0.2003	0.5174	0.8374	0.7249	0.6900	0.6054	0.5538	0.4721	0.8371	0.6626	0.5091	0.2031	0.2148	0.1920	0.8310	0.6208	0.6371	0.4946	0.4980	0.4435	0.8794	0.8629	0.6400	0.4375	0.5805	0.7737	0.8063	0.5423	0.5547	0.4556	0.4555	0.3990	0.0663	0.0666	0.0648	0.0648	0.0644	0.0641	0.0642	0.0645	0.0645	0.0642	0.0642	0.0644	0.0656	0.0652	0.0647	0.0652	0.0649	0.0647	0.0625	0.0631	0.0641	0.0632	0.0638	0.0633
62=04:40:44	54797	300	0.9382	0.9541	0.9164	0.8649	0.8826	0.9473	0.9861	0.8665	0.8512	0.8351	0.8186	0.8124	0.9034	0.8939	0.8152	0.7662	0.7713	0.8319	0.8605	0.7896	0.7412	0.7147	0.6356	0.5947	0.8855	0.7359	0.5377	0.2008	0.4645	0.8064	0.8529	0.7768	0.7416	0.7323	0.6014	0.5676	0.8497	0.5857	0.3323	0.1548	0.2175	0.5522	0.8423	0.7337	0.7093	0.6294	0.5717	0.4870	0.8408	0.6908	0.5435	0.2225	0.2359	0.2091	0.8330	0.6394	0.6619	0.5090	0.5110	0.4543	0.8841	0.8669	0.6620	0.4769	0.6081	0.7829	0.8084	0.5624	0.5745	0.4737	0.4623	0.4007	0.0659	0.0665	0.0640	0.0650	0.0639	0.0638	0.0639	0.0637	0.0637	0.0635	0.0636	0.0635	0.0651	0.0648	0.0642	0.0644	0.0640	0.0641	0.0632	0.0628	0.0629	0.0631	0.0630	0.0626
63=04:55:29	55682	300	0.9323	0.9590	0.9148	0.8703	0.8867	0.9512	1.0023	0.8722	0.8517	0.8345	0.8278	0.8174	0.9069	0.8993	0.8231	0.7719	0.7729	0.8455	0.8592	0.7958	0.7380	0.7227	0.6496	0.6178	0.8922	0.7687	0.5704	0.2270	0.5107	0.8062	0.8600	0.7781	0.7439	0.7374	0.6249	0.5940	0.8645	0.6259	0.4302	0.1613	0.2382	0.5822	0.8518	0.7313	0.7197	0.6531	0.5996	0.5092	0.8396	0.7142	0.5792	0.2421	0.2679	0.2298	0.8364	0.6604	0.6765	0.5278	0.5313	0.4623	0.8870	0.8694	0.7001	0.5168	0.6427	0.7887	0.8174	0.5871	0.5922	0.4892	0.4833	0.4110	0.0667	0.0666	0.0666	0.0647	0.0647	0.0647	0.0646	0.0642	0.0645	0.0635	0.0644	0.0646	0.0657	0.0656	0.0646	0.0653	0.0649	0.0647	0.0641	0.0635	0.0645	0.0636	0.0640	0.0635
64=05:10:14	56567	301	0.9324	0.9667	0.9174	0.8769	0.8885	0.9580	1.0051	0.8669	0.8566	0.8405	0.8251	0.8246	0.9051	0.8984	0.8276	0.7777	0.7808	0.8470	0.8638	0.7981	0.7465	0.7233	0.6754	0.6347	0.8942	0.7875	0.6079	0.2686	0.5444	0.8198	0.8648	0.7731	0.7520	0.7390	0.6439	0.6092	0.8693	0.6527	0.4852	0.1706	0.2676	0.6153	0.8594	0.7347	0.7184	0.6698	0.6233	0.5256	0.8509	0.7279	0.6085	0.2821	0.3270	0.2709	0.8390	0.6793	0.6837	0.5447	0.5520	0.4758	0.8883	0.8811	0.7291	0.5427	0.6681	0.7904	0.8165	0.6071	0.6165	0.5073	0.5006	0.4253	0.0668	0.0674	0.0653	0.0656	0.0651	0.0649	0.0646	0.0641	0.0651	0.0645	0.0645	0.0649	0.0661	0.0660	0.0657	0.0658	0.0643	0.0647	0.0645	0.0636	0.0644	0.0639	0.0645	0.0637
65=05:25:00	57452	301	0.9420	0.9807	0.9263	0.8870	0.8969	0.9764	1.0159	0.8751	0.8583	0.8455	0.8328	0.8299	0.9075	0.9040	0.8357	0.7864	0.7920	0.8563	0.8717	0.8037	0.7552	0.7278	0.6889	0.6598	0.9125	0.7960	0.6433	0.3362	0.5676	0.8290	0.8691	0.7795	0.7610	0.7520	0.6679	0.6313	0.8800	0.6885	0.5172	0.1802	0.3088	0.6446	0.8722	0.7407	0.7274	0.6830	0.6448	0.5447	0.8580	0.7349	0.6407	0.3468	0.3982	0.3478	0.8544	0.6871	0.6918	0.5685	0.5680	0.4945	0.8880	0.8815	0.7471	0.5708	0.6941	0.7990	0.8293	0.6345	0.6385	0.5248	0.5184	0.4327	0.0664	0.0672	0.0645	0.0648	0.0646	0.0643	0.0646	0.0641	0.0641	0.0642	0.0647	0.0645	0.0660	0.0658	0.0651	0.0646	0.0644	0.0643	0.0642	0.0639	0.0641	0.0635	0.0637	0.0632
66=05:39:45	58337	301	0.9467	0.9919	0.9248	0.8785	0.8914	0.9763	1.0212	0.8671	0.8522	0.8359	0.8247	0.8393	0.9086	0.8990	0.8328	0.7869	0.7955	0.8530	0.8676	0.8086	0.7468	0.7229	0.6954	0.6716	0.9064	0.7931	0.6698	0.4433	0.5999	0.8270	0.8630	0.7751	0.7539	0.7489	0.6796	0.6484	0.8864	0.7143	0.5463	0.1982	0.3920	0.6737	0.8739	0.7437	0.7228	0.6799	0.6545	0.5570	0.8541	0.7355	0.6663	0.4146	0.4516	0.4009	0.8552	0.6837	0.6892	0.5783	0.5768	0.4977	0.8853	0.8803	0.7530	0.5995	0.7108	0.8001	0.8294	0.6472	0.6565	0.5360	0.5285	0.4423	0.0654	0.0660	0.0659	0.0638	0.0638	0.0637	0.0632	0.0635	0.0634	0.0629	0.0635	0.0636	0.0647	0.0646	0.0640	0.0647	0.0635	0.0639	0.0630	0.0623	0.0632	0.0623	0.0632	0.0625
67=05:54:30	59222	300	0.9532	0.9975	0.9280	0.8908	0.8978	0.9910	1.0345	0.8731	0.8605	0.8390	0.8312	0.8444	0.9130	0.9026	0.8388	0.7941	0.8061	0.8641	0.8723	0.8107	0.7560	0.7357	0.6975	0.6827	0.9210	0.8125	0.7025	0.4937	0.6297	0.8371	0.8672	0.7792	0.7618	0.7586	0.6887	0.6731	0.9013	0.7312	0.5744	0.2258	0.4483	0.6952	0.8912	0.7484	0.7254	0.6745	0.6758	0.5824	0.8630	0.7444	0.6924	0.4662	0.5058	0.4370	0.8614	0.6893	0.6882	0.6041	0.6035	0.5139	0.8846	0.8884	0.7660	0.6266	0.7173	0.8087	0.8394	0.6644	0.6675	0.5516	0.5505	0.4568	0.0664	0.0665	0.0645	0.0649	0.0648	0.0647	0.0646	0.0641	0.0640	0.0644	0.0641	0.0648	0.0660	0.0658	0.0646	0.0645	0.0647	0.0645	0.0642	0.0634	0.0639	0.0635	0.0646	0.0638
68=06:09:15	60107	301	0.9404	1.0119	0.9309	0.8894	0.8962	0.9983	1.0367	0.8678	0.8500	0.8369	0.8284	0.8461	0.9144	0.9034	0.8424	0.8025	0.8043	0.8590	0.8712	0.8208	0.7540	0.7322	0.6926	0.6725	0.9260	0.8018	0.7144	0.5423	0.6620	0.8351	0.8690	0.7789	0.7644	0.7500	0.6865	0.6739	0.9105	0.7390	0.6012	0.2611	0.4942	0.7140	0.8886	0.7471	0.7359	0.6827	0.6708	0.5917	0.8527	0.7561	0.6889	0.4929	0.5388	0.4623	0.8742	0.6816	0.6936	0.6126	0.6144	0.5230	0.8921	0.8903	0.7723	0.6519	0.7241	0.8097	0.8433	0.6818	0.6715	0.5650	0.5615	0.4677	0.0662	0.0660	0.0648	0.0647	0.0650	0.0640	0.0643	0.0637	0.0638	0.0643	0.0643	0.0645	0.0654	0.0652	0.0651	0.0641	0.0641	0.0643	0.0636	0.0631	0.0639	0.0633	0.0639	0.0631
69=06:24:00	60992	300	0.9497	1.0212	0.9331	0.8905	0.9046	1.0135	1.0472	0.8735	0.8565	0.8409	0.8343	0.8515	0.9098	0.9032	0.8437	0.8135	0.8060	0.8694	0.8723	0.8268	0.7654	0.7405	0.6969	0.6825	0.9321	0.8172	0.7244	0.5739	0.6799	0.8399	0.8765	0.7839	0.7782	0.7624	0.6928	0.6967	0.9236	0.7445	0.6336	0.3283	0.5335	0.7190	0.9002	0.7547	0.7472	0.6905	0.6756	0.6031	0.8628	0.7624	0.6969	0.5285	0.5674	0.4846	0.8858	0.6940	0.7039	0.6310	0.6308	0.5368	0.8863	0.8973	0.7802	0.6708	0.7330	0.8136	0.8611	0.6886	0.6778	0.5907	0.5836	0.4854	0.0666	0.0672	0.0650	0.0654	0.0651	0.0646	0.0650	0.0647	0.0645	0.0648	0.0649	0.0649	0.0659	0.0658	0.0658	0.0647	0.0650	0.0648	0.0642	0.0636	0.0640	0.0634	0.0643	0.0634
70=06:38:45	61878	300	0.9425	1.0302	0.9427	0.9010	0.9011	1.0217	1.0601	0.8717	0.8520	0.8478	0.8364	0.8531	0.9184	0.9048	0.8507	0.8252	0.8111	0.8713	0.8768	0.8345	0.7616	0.7435	0.6998	0.6754	0.9493	0.8133	0.7345	0.5993	0.6874	0.8487	0.8756	0.7843	0.7859	0.7624	0.6857	0.6929	0.9358	0.7585	0.6514	0.4028	0.5570	0.7321	0.9073	0.7581	0.7521	0.6971	0.6728	0.6212	0.8677	0.7758	0.7139	0.5513	0.5893	0.5184	0.8951	0.6928	0.7114	0.6491	0.6422	0.5484	0.8918	0.8876	0.7840	0.6845	0.7316	0.8123	0.8694	0.6907	0.6811	0.6002	0.6021	0.4930	0.0661	0.0663	0.0646	0.0640	0.0635	0.0646	0.0639	0.0641	0.0646	0.0638	0.0644	0.0642	0.0654	0.0652	0.0653	0.0654	0.0642	0.0642	0.0639	0.0627	0.0633	0.0630	0.0635	0.0631
71=06:53:30	62763	298	0.9436	1.0424	0.9387	0.8966	0.9006	1.0296	1.0663	0.8706	0.8606	0.8440	0.8430	0.8626	0.9144	0.9028	0.8474	0.8309	0.8102	0.8733	0.8730	0.8412	0.7612	0.7480	0.7016	0.6787	0.9544	0.8260	0.7364	0.6262	0.6972	0.8529	0.8735	0.7866	0.7913	0.7730	0.7004	0.6987	0.9412	0.7630	0.6620	0.4505	0.5829	0.7382	0.9161	0.7573	0.7525	0.6968	0.6794	0.6298	0.8609	0.7789	0.7107	0.5770	0.6094	0.5352	0.9056	0.7007	0.7138	0.6565	0.6568	0.5591	0.8877	0.8933	0.7904	0.6921	0.7386	0.8141	0.8773	0.6861	0.6847	0.6177	0.6160	0.5040	0.0659	0.0662	0.0646	0.0641	0.0646	0.0640	0.0644	0.0640	0.0647	0.0637	0.0639	0.0642	0.0655	0.0651	0.0649	0.0653	0.0644	0.0640	0.0633	0.0620	0.0632	0.0628	0.0634	0.0629
72=07:08:15	63648	301	0.9553	1.0545	0.9416	0.9072	0.9074	1.0427	1.0813	0.8793	0.8597	0.8524	0.8407	0.8706	0.9154	0.9111	0.8552	0.8486	0.8179	0.8833	0.8782	0.8511	0.7677	0.7595	0.7109	0.6916	0.9728	0.8359	0.7465	0.6442	0.7004	0.8564	0.8759	0.7836	0.8068	0.7876	0.7019	0.7008	0.9585	0.7695	0.6702	0.4943	0.6008	0.7449	0.9221	0.7686	0.7634	0.7101	0.6833	0.6494	0.8695	0.7878	0.7273	0.5910	0.6238	0.5542	0.9181	0.7108	0.7196	0.6546	0.6592	0.5750	0.8959	0.9019	0.7982	0.7002	0.7434	0.8207	0.8907	0.6912	0.6848	0.6302	0.6325	0.5106	0.0665	0.0669	0.0646	0.0651	0.0645	0.0647	0.0646	0.0635	0.0654	0.0644	0.0644	0.0649	0.0659	0.0655	0.0651	0.0655	0.0641	0.0643	0.0638	0.0632	0.0635	0.0631	0.0642	0.0634
73=07:23:00	64533	301	0.9479	1.0707	0.9421	0.9065	0.9040	1.0540	1.0903	0.8749	0.8577	0.8450	0.8403	0.8639	0.9152	0.9071	0.8563	0.8544	0.8182	0.8809	0.8810	0.8600	0.7650	0.7572	0.7151	0.6939	0.9764	0.8351	0.7492	0.6560	0.7087	0.8603	0.8724	0.7850	0.8031	0.7867	0.7069	0.6916	0.9596	0.7755	0.6790	0.5229	0.6130	0.7492	0.9236	0.7668	0.7636	0.7100	0.6871	0.6499	0.8500	0.7999	0.7338	0.6138	0.6362	0.5863	0.9214	0.7114	0.7231	0.6548	0.6599	0.5783	0.8909	0.8958	0.8006	0.7023	0.7398	0.8191	0.9015	0.6967	0.6905	0.6309	0.6365	0.5311	0.0662	0.0666	0.0645	0.0642	0.0650	0.0645	0.0643	0.0642	0.0644	0.0641	0.0644	0.0646	0.0662	0.0647	0.0657	0.0654	0.0648	0.0649	0.0639	0.0637	0.0631	0.0634	0.0643	0.0632
74=07:37:46	65418	300	0.9371	1.0800	0.9400	0.8999	0.9036	1.0581	1.0930	0.8705	0.8561	0.8409	0.8438	0.8727	0.9139	0.9077	0.8548	0.8679	0.8156	0.8795	0.8757	0.8676	0.7664	0.7569	0.7141	0.6958	0.9838	0.8395	0.7561	0.6665	0.7152	0.8553	0.8721	0.7853	0.8054	0.7959	0.7112	0.6973	0.9749	0.7797	0.6858	0.5531	0.6208	0.7535	0.9246	0.7647	0.7682	0.7128	0.6907	0.6492	0.8691	0.8074	0.7361	0.6231	0.6433	0.6046	0.9309	0.7154	0.7291	0.6595	0.6575	0.5928	0.8901	0.9014	0.8076	0.7106	0.7473	0.8206	0.9099	0.6984	0.6962	0.6342	0.6431	0.5379	0.0657	0.0660	0.0640	0.0641	0.0643	0.0641	0.0640	0.0637	0.0639	0.0630	0.0638	0.0636	0.0650	0.0642	0.0637	0.0647	0.0641	0.0637	0.0630	0.0626	0.0633	0.0625	0.0632	0.0627
75=07:52:31	66303	303	0.9408	1.0940	0.9381	0.9079	0.9106	1.0681	1.1029	0.8701	0.8547	0.8461	0.8420	0.8757	0.9174	0.9084	0.8554	0.8814	0.8240	0.8857	0.8753	0.8732	0.7710	0.7632	0.7170	0.7011	0.9864	0.8374	0.7725	0.6788	0.7148	0.8601	0.8809	0.7870	0.8119	0.7988	0.7160	0.7029	0.9930	0.7851	0.6936	0.5887	0.6283	0.7683	0.9384	0.7631	0.7663	0.7243	0.6924	0.6457	0.8707	0.8149	0.7484	0.6321	0.6508	0.6246	0.9309	0.7112	0.7401	0.6601	0.6618	0.6002	0.8911	0.8971	0.8134	0.7131	0.7502	0.8260	0.9134	0.7004	0.6999	0.6371	0.6351	0.5509	0.0666	0.0665	0.0648	0.0647	0.0646	0.0649	0.0642	0.0646	0.0644	0.0642	0.0639	0.0645	0.0660	0.0657	0.0642	0.0651	0.0648	0.0645	0.0640	0.0631	0.0637	0.0629	0.0643	0.0636
76=08:07:16	67188	298	0.9467	1.1071	0.9416	0.9068	0.9075	1.0806	1.1085	0.8700	0.8614	0.8457	0.8448	0.8712	0.9153	0.9091	0.8565	0.9023	0.8249	0.8873	0.8821	0.8879	0.7768	0.7656	0.7240	0.7101	0.9991	0.8507	0.7786	0.6839	0.7290	0.8658	0.8825	0.7887	0.8203	0.8142	0.7213	0.7062	1.0040	0.7906	0.7026	0.5931	0.6415	0.7786	0.9386	0.7719	0.7789	0.7244	0.7058	0.6475	0.8682	0.8340	0.7528	0.6363	0.6644	0.6340	0.9349	0.7267	0.7421	0.6641	0.6699	0.6174	0.8894	0.9090	0.8182	0.7198	0.7520	0.8268	0.9333	0.7072	0.7043	0.6419	0.6390	0.5622	0.0651	0.0659	0.0639	0.0634	0.0639	0.0637	0.0633	0.0624	0.0637	0.0634	0.0632	0.0635	0.0649	0.0649	0.0645	0.0643	0.0628	0.0637	0.0630	0.0637	0.0631	0.0624	0.0630	0.0624
77=08:22:01	68073	301	0.9464	1.1175	0.9468	0.9089	0.9130	1.0906	1.1124	0.8791	0.8601	0.8515	0.8466	0.8830	0.9173	0.9131	0.8616	0.9127	0.8276	0.8859	0.8806	0.9027	0.7774	0.7672	0.7283	0.7119	1.0117	0.8507	0.7890	0.6946	0.7379	0.8647	0.8810	0.7894	0.8350	0.8237	0.7262	0.7166	1.0128	0.7968	0.7130	0.6133	0.6447	0.7956	0.9374	0.7777	0.7911	0.7364	0.7137	0.6548	0.8682	0.8472	0.7684	0.6494	0.6725	0.6330	0.9451	0.7278	0.7545	0.6733	0.6783	0.6341	0.8877	0.9082	0.8279	0.7250	0.7535	0.8310	0.9456	0.7175	0.7174	0.6466	0.6439	0.5709	0.0658	0.0662	0.0641	0.0648	0.0642	0.0642	0.0645	0.0637	0.0631	0.0638	0.0642	0.0638	0.0651	0.0653	0.0648	0.0640	0.0642	0.0645	0.0634	0.0625	0.0635	0.0629	0.0634	0.0630
78=08:36:46	68959	300	0.9515	1.1232	0.9401	0.9089	0.9104	1.0929	1.1167	0.8728	0.8602	0.8439	0.8459	0.8795	0.9170	0.9096	0.8632	0.9248	0.8305	0.8845	0.8771	0.9051	0.7787	0.7645	0.7265	0.7067	1.0193	0.8493	0.8039	0.7063	0.7411	0.8670	0.8779	0.7859	0.8299	0.8322	0.7294	0.7170	1.0217	0.8001	0.7224	0.6178	0.6525	0.8024	0.9348	0.7718	0.7888	0.7393	0.7163	0.6585	0.8804	0.8601	0.7838	0.6543	0.6831	0.6511	0.9469	0.7320	0.7605	0.6748	0.6768	0.6397	0.8904	0.9098	0.8287	0.7347	0.7591	0.8316	0.9546	0.7158	0.7118	0.6526	0.6485	0.5904	0.0662	0.0667	0.0649	0.0650	0.0646	0.0643	0.0639	0.0636	0.0647	0.0644	0.0644	0.0645	0.0657	0.0652	0.0658	0.0656	0.0635	0.0643	0.0639	0.0631	0.0641	0.0632	0.0640	0.0635
79=08:51:31	69844	301	0.9419	1.1327	0.9449	0.9128	0.9132	1.1030	1.1276	0.8765	0.8616	0.8507	0.8504	0.8838	0.9176	0.9136	0.8618	0.9432	0.8281	0.8884	0.8806	0.9238	0.7813	0.7757	0.7295	0.7129	1.0329	0.8533	0.8076	0.7018	0.7468	0.8725	0.8819	0.7868	0.8426	0.8431	0.7302	0.7251	1.0325	0.8092	0.7304	0.6295	0.6610	0.8183	0.9388	0.7805	0.7974	0.7507	0.7260	0.6658	0.8738	0.8777	0.7953	0.6613	0.6864	0.6577	0.9500	0.7378	0.7721	0.6821	0.6879	0.6309	0.8949	0.9093	0.8331	0.7321	0.7552	0.8298	0.9691	0.7262	0.7235	0.6580	0.6568	0.5878	0.0657	0.0662	0.0632	0.0643	0.0637	0.0640	0.0638	0.0634	0.0642	0.0634	0.0628	0.0640	0.0654	0.0649	0.0647	0.0651	0.0643	0.0638	0.0633	0.0632	0.0634	0.0621	0.0635	0.0629
80=09:06:16	70729	301	0.9472	1.1417	0.9443	0.9115	0.9135	1.1091	1.1293	0.8764	0.8610	0.8482	0.8492	0.8858	0.9160	0.9115	0.8633	0.9555	0.8262	0.8908	0.8756	0.9293	0.7819	0.7733	0.7260	0.7150	1.0409	0.8521	0.8159	0.7152	0.7567	0.8647	0.8830	0.7870	0.8392	0.8520	0.7335	0.7213	1.0395	0.8101	0.7389	0.6313	0.6690	0.8265	0.9373	0.7844	0.7962	0.7585	0.7266	0.6731	0.8749	0.8854	0.8099	0.6669	0.6912	0.6671	0.9528	0.7383	0.7719	0.6814	0.6941	0.6375	0.8926	0.9065	0.8319	0.7378	0.7515	0.8302	0.9892	0.7264	0.7259	0.6669	0.6648	0.5993	0.0663	0.0663	0.0648	0.0650	0.0645	0.0645	0.0643	0.0638	0.0641	0.0642	0.0644	0.0644	0.0657	0.0649	0.0650	0.0645	0.0649	0.0648	0.0635	0.0634	0.0638	0.0635	0.0640	0.0631
81=09:21:01	71614	300	0.9459	1.1511	0.9464	0.9103	0.9093	1.1153	1.1366	0.8749	0.8604	0.8493	0.8492	0.8867	0.9209	0.9152	0.8638	0.9765	0.8319	0.8890	0.8775	0.9469	0.7809	0.7785	0.7331	0.7122	1.0560	0.8488	0.8283	0.7277	0.7623	0.8701	0.8740	0.7892	0.8506	0.8616	0.7387	0.7253	1.0489	0.8091	0.7480	0.6362	0.6770	0.8346	0.9421	0.7841	0.8096	0.7642	0.7394	0.6743	0.8803	0.9035	0.8202	0.6760	0.7080	0.6740	0.9544	0.7371	0.7915	0.6838	0.6932	0.6372	0.8930	0.9076	0.8381	0.7374	0.7593	0.8351	0.9951	0.7324	0.7410	0.6669	0.6619	0.5987	0.0664	0.0671	0.0648	0.0650	0.0650	0.0647	0.0646	0.0647	0.0653	0.0640	0.0646	0.0645	0.0659	0.0663	0.0656	0.0657	0.0643	0.0645	0.0641	0.0633	0.0645	0.0634	0.0641	0.0637
82=09:35:47	72499	301	0.9438	1.1629	0.9451	0.9108	0.9096	1.1233	1.1358	0.8761	0.8632	0.8495	0.8512	0.8889	0.9152	0.9137	0.8620	0.9882	0.8311	0.8888	0.8769	0.9619	0.7884	0.7773	0.7324	0.7202	1.0547	0.8563	0.8435	0.7393	0.7641	0.8688	0.8825	0.7863	0.8505	0.8732	0.7380	0.7222	1.0631	0.8149	0.7640	0.6495	0.6846	0.8430	0.9403	0.7865	0.8059	0.7731	0.7483	0.6825	0.8738	0.9169	0.8392	0.6925	0.7155	0.6768	0.9501	0.7445	0.7974	0.6859	0.7001	0.6471	0.8934	0.9129	0.8441	0.7420	0.7597	0.8326	1.0136	0.7371	0.7506	0.6772	0.6697	0.6058	0.0663	0.0667	0.0646	0.0649	0.0647	0.0637	0.0650	0.0644	0.0648	0.0643	0.0642	0.0645	0.0655	0.0656	0.0655	0.0653	0.0644	0.0638	0.0634	0.0630	0.0640	0.0631	0.0640	0.0634
83=09:50:32	73384	301	0.9547	1.1767	0.9383	0.9129	0.9155	1.1348	1.1416	0.8722	0.8627	0.8443	0.8489	0.8851	0.9130	0.9145	0.8594	1.0060	0.8349	0.8862	0.8749	0.9746	0.7836	0.7802	0.7345	0.7182	1.0635	0.8610	0.8578	0.7494	0.7628	0.8735	0.8776	0.7860	0.8491	0.8811	0.7411	0.7271	1.0755	0.8080	0.7753	0.6575	0.6893	0.8471	0.9447	0.7852	0.8113	0.7805	0.7550	0.6895	0.8706	0.9308	0.8459	0.6922	0.7300	0.6843	0.9491	0.7474	0.8064	0.6867	0.7002	0.6507	0.8864	0.9081	0.8430	0.7418	0.7568	0.8304	1.0221	0.7364	0.7565	0.6774	0.6743	0.6106	0.0656	0.0660	0.0639	0.0643	0.0641	0.0640	0.0636	0.0639	0.0643	0.0630	0.0634	0.0637	0.0649	0.0644	0.0646	0.0652	0.0639	0.0640	0.0634	0.0627	0.0632	0.0620	0.0630	0.0627
84=10:05:17	74269	298	0.9464	1.1824	0.9450	0.9129	0.9110	1.1385	1.1537	0.8691	0.8603	0.8487	0.8470	0.8859	0.9187	0.9144	0.8647	1.0263	0.8336	0.8937	0.8764	0.9943	0.7824	0.7865	0.7352	0.7251	1.0752	0.8560	0.8783	0.7655	0.7737	0.8706	0.8803	0.7876	0.8559	0.8943	0.7451	0.7335	1.0823	0.8168	0.7920	0.6679	0.6945	0.8566	0.9456	0.7922	0.8098	0.8003	0.7632	0.6862	0.8803	0.9518	0.8612	0.6938	0.7479	0.6962	0.9573	0.7508	0.8221	0.6870	0.7086	0.6527	0.8959	0.9132	0.8439	0.7433	0.7650	0.8329	1.0494	0.7398	0.7694	0.6866	0.6867	0.6102	0.0661	0.0665	0.0637	0.0647	0.0643	0.0641	0.0643	0.0644	0.0645	0.0636	0.0628	0.0647	0.0653	0.0651	0.0652	0.0651	0.0645	0.0643	0.0639	0.0626	0.0640	0.0628	0.0640	0.0634
85=10:20:02	75154	301	0.9475	1.1976	0.9495	0.9140	0.9109	1.1485	1.1597	0.8665	0.8557	0.8466	0.8456	0.8875	0.9173	0.9115	0.8660	1.0397	0.8337	0.8881	0.8787	1.0027	0.7872	0.7815	0.7383	0.7254	1.0854	0.8591	0.8884	0.7793	0.7780	0.8743	0.8780	0.7890	0.8554	0.9062	0.7446	0.7354	1.0972	0.8180	0.8051	0.6818	0.7056	0.8644	0.9447	0.7895	0.8057	0.8068	0.7703	0.6934	0.8847	0.9668	0.8762	0.7018	0.7618	0.7035	0.9551	0.7470	0.8337	0.6903	0.7036	0.6537	0.8902	0.9132	0.8433	0.7497	0.7672	0.8320	1.0552	0.7436	0.7783	0.6907	0.6851	0.6126	0.0659	0.0665	0.0643	0.0646	0.0643	0.0639	0.0644	0.0637	0.0644	0.0630	0.0639	0.0639	0.0652	0.0650	0.0644	0.0650	0.0643	0.0645	0.0641	0.0634	0.0637	0.0632	0.0639	0.0632
86=10:34:47	76040	300	0.9447	1.2034	0.9436	0.9122	0.9078	1.1550	1.1607	0.8725	0.8619	0.8461	0.8532	0.8885	0.9170	0.9100	0.8665	1.0496	0.8308	0.8869	0.8768	1.0156	0.7879	0.7812	0.7419	0.7230	1.0912	0.8556	0.9056	0.7953	0.7751	0.8741	0.8726	0.7892	0.8489	0.9254	0.7492	0.7335	1.1018	0.8186	0.8227	0.6908	0.7022	0.8635	0.9488	0.7839	0.8101	0.8145	0.7771	0.7019	0.8856	0.9794	0.8962	0.7037	0.7757	0.7069	0.9492	0.7520	0.8426	0.6940	0.7063	0.6514	0.8901	0.9080	0.8464	0.7515	0.7608	0.8344	1.0690	0.7425	0.7897	0.6952	0.6921	0.6266	0.0667	0.0673	0.0654	0.0655	0.0648	0.0646	0.0645	0.0650	0.0652	0.0646	0.0645	0.0648	0.0662	0.0658	0.0655	0.0657	0.0651	0.0642	0.0643	0.0638	0.0644	0.0638	0.0646	0.0636
87=10:49:32	76925	301	0.9434	1.2127	0.9535	0.9139	0.9057	1.1591	1.1681	0.8738	0.8602	0.8421	0.8481	0.8875	0.9229	0.9121	0.8691	1.0695	0.8340	0.8921	0.8783	1.0312	0.7871	0.7887	0.7451	0.7226	1.1110	0.8593	0.9183	0.8127	0.7842	0.8752	0.8709	0.7882	0.8575	0.9366	0.7527	0.7317	1.1141	0.8240	0.8383	0.7010	0.7148	0.8725	0.9442	0.7899	0.8202	0.8282	0.7844	0.7138	0.8819	1.0069	0.9120	0.7069	0.7869	0.7095	0.9621	0.7525	0.8465	0.6964	0.7069	0.6612	0.8928	0.9116	0.8533	0.7511	0.7660	0.8338	1.0818	0.7486	0.7901	0.6923	0.7006	0.6245	0.0662	0.0666	0.0650	0.0648	0.0647	0.0643	0.0638	0.0643	0.0646	0.0639	0.0642	0.0646	0.0657	0.0654	0.0652	0.0653	0.0642	0.0645	0.0640	0.0638	0.0638	0.0632	0.0642	0.0630
88=11:04:17	77810	301	0.9476	1.2230	0.9412	0.9114	0.9105	1.1711	1.1666	0.8687	0.8568	0.8406	0.8463	0.8846	0.9142	0.9103	0.8664	1.0799	0.8376	0.8892	0.8733	1.0416	0.7890	0.7835	0.7408	0.7277	1.1072	0.8610	0.9394	0.8239	0.7784	0.8716	0.8773	0.7885	0.8538	0.9513	0.7474	0.7379	1.1266	0.8170	0.8549	0.7197	0.7132	0.8682	0.9514	0.7890	0.8160	0.8327	0.7877	0.7188	0.8892	1.0049	0.9214	0.7133	0.8086	0.7155	0.9535	0.7526	0.8683	0.6931	0.7104	0.6583	0.8883	0.9139	0.8466	0.7545	0.7611	0.8391	1.0953	0.7501	0.8058	0.7005	0.7017	0.6342	0.0657	0.0663	0.0645	0.0642	0.0640	0.0639	0.0645	0.0637	0.0642	0.0641	0.0638	0.0641	0.0653	0.0652	0.0652	0.0650	0.0649	0.0641	0.0638	0.0624	0.0632	0.0635	0.0637	0.0636
89=11:19:03	78695	300	0.9553	1.2221	0.9469	0.9139	0.9075	1.1736	1.1720	0.8688	0.8608	0.8465	0.8433	0.8843	0.9146	0.9146	0.8673	1.0979	0.8315	0.8887	0.8748	1.0611	0.7861	0.7935	0.7413	0.7351	1.1244	0.8645	0.9505	0.8281	0.7824	0.8781	0.8767	0.7830	0.8626	0.9681	0.7472	0.7392	1.1325	0.8154	0.8654	0.7314	0.7136	0.8714	0.9448	0.7966	0.8120	0.8507	0.7921	0.7322	0.8788	1.0236	0.9416	0.7136	0.8164	0.7170	0.9559	0.7603	0.8819	0.6910	0.7147	0.6629	0.8910	0.9161	0.8515	0.7503	0.7642	0.8299	1.1130	0.7504	0.8143	0.7000	0.7215	0.6285	0.0664	0.0668	0.0648	0.0646	0.0650	0.0645	0.0637	0.0642	0.0647	0.0642	0.0642	0.0647	0.0659	0.0658	0.0655	0.0655	0.0651	0.0643	0.0642	0.0637	0.0640	0.0637	0.0647	0.0636
90=11:33:48	79580	301	0.9515	1.2439	0.9484	0.9149	0.9116	1.1870	1.1795	0.8754	0.8587	0.8485	0.8469	0.8907	0.9158	0.9156	0.8713	1.1152	0.8354	0.8904	0.8778	1.0752	0.7915	0.7890	0.7475	0.7379	1.1301	0.8652	0.9772	0.8558	0.7886	0.8795	0.8793	0.7974	0.8603	0.9873	0.7580	0.7401	1.1474	0.8251	0.8879	0.7466	0.7180	0.8837	0.9510	0.7964	0.8149	0.8706	0.7961	0.7454	0.8790	1.0348	0.9543	0.7136	0.8397	0.7224	0.9622	0.7567	0.9051	0.6988	0.7241	0.6657	0.8962	0.9171	0.8510	0.7559	0.7640	0.8384	1.1237	0.7552	0.8351	0.7103	0.7263	0.6443	0.0669	0.0671	0.0651	0.0646	0.0649	0.0651	0.0647	0.0650	0.0653	0.0646	0.0645	0.0655	0.0663	0.0654	0.0657	0.0660	0.0651	0.0655	0.0647	0.0629	0.0645	0.0636	0.0649	0.0637
91=11:48:33	80465	301	0.9478	1.2480	0.9480	0.9105	0.9065	1.1949	1.1822	0.8678	0.8538	0.8437	0.8443	0.8908	0.9209	0.9106	0.8719	1.1293	0.8364	0.8911	0.8815	1.0859	0.7845	0.7859	0.7508	0.7354	1.1366	0.8625	0.9884	0.8707	0.7842	0.8745	0.8723	0.7950	0.8557	0.9954	0.7497	0.7436	1.1517	0.8249	0.9037	0.7586	0.7242	0.8801	0.9454	0.7937	0.8176	0.8795	0.7988	0.7518	0.8872	1.0509	0.9704	0.7185	0.8591	0.7272	0.9543	0.7546	0.9152	0.7003	0.7169	0.6652	0.8859	0.9109	0.8472	0.7517	0.7651	0.8360	1.1365	0.7624	0.8409	0.7034	0.7244	0.6475	0.0663	0.0665	0.0647	0.0639	0.0646	0.0646	0.0638	0.0643	0.0652	0.0647	0.0646	0.0650	0.0657	0.0646	0.0652	0.0656	0.0647	0.0650	0.0642	0.0639	0.0630	0.0640	0.0643	0.0634
92=12:03:18	81350	301	0.9432	1.2539	0.9521	0.9210	0.9119	1.2004	1.1891	0.8752	0.8630	0.8381	0.8529	0.8864	0.9210	0.9218	0.8713	1.1387	0.8401	0.8991	0.8784	1.1054	0.7897	0.7931	0.7495	0.7275	1.1548	0.8686	0.9965	0.8860	0.7882	0.8779	0.8751	0.7972	0.8637	1.0183	0.7556	0.7454	1.1593	0.8260	0.9213	0.7753	0.7281	0.8822	0.9478	0.7958	0.8228	0.8951	0.8050	0.7679	0.8809	1.0673	0.9947	0.7233	0.8720	0.7271	0.9601	0.7545	0.9252	0.7045	0.7281	0.6645	0.8986	0.9120	0.8540	0.7594	0.7651	0.8387	1.1596	0.7620	0.8594	0.7104	0.7491	0.6552	0.0663	0.0669	0.0650	0.0651	0.0644	0.0642	0.0643	0.0642	0.0649	0.0644	0.0647	0.0644	0.0657	0.0654	0.0656	0.0653	0.0644	0.0644	0.0642	0.0631	0.0639	0.0635	0.0641	0.0631
93=12:18:03	82236	300	0.9434	1.2613	0.9497	0.9170	0.9177	1.2077	1.1925	0.8731	0.8616	0.8497	0.8497	0.8842	0.9188	0.9207	0.8697	1.1532	0.8359	0.9009	0.8781	1.1232	0.7923	0.7933	0.7479	0.7353	1.1531	0.8621	1.0172	0.9045	0.7843	0.8758	0.8762	0.7994	0.8661	1.0310	0.7571	0.7443	1.1691	0.8287	0.9391	0.7925	0.7267	0.8847	0.9480	0.7931	0.8232	0.9126	0.8067	0.7729	0.8757	1.0742	1.0052	0.7245	0.8849	0.7309	0.9581	0.7614	0.9463	0.7043	0.7290	0.6681	0.8935	0.9112	0.8592	0.7532	0.7615	0.8354	1.1712	0.7583	0.8784	0.7115	0.7566	0.6589	0.0666	0.0672	0.0653	0.0653	0.0648	0.0644	0.0641	0.0633	0.0651	0.0645	0.0650	0.0647	0.0661	0.0655	0.0654	0.0656	0.0636	0.0653	0.0641	0.0641	0.0638	0.0637	0.0643	0.0636
94=12:32:48	83121	301	0.9414	1.2747	0.9436	0.9196	0.9115	1.2126	1.1897	0.8700	0.8608	0.8405	0.8503	0.8837	0.9185	0.9153	0.8669	1.1651	0.8404	0.8936	0.8792	1.1328	0.7922	0.7910	0.7472	0.7341	1.1573	0.8652	1.0349	0.9274	0.7868	0.8791	0.8757	0.8006	0.8615	1.0447	0.7557	0.7440	1.1831	0.8274	0.9612	0.8067	0.7281	0.8794	0.9531	0.7908	0.8199	0.9206	0.8084	0.7847	0.8846	1.0890	1.0195	0.7254	0.9080	0.7298	0.9567	0.7569	0.9559	0.7055	0.7214	0.6634	0.8903	0.9105	0.8491	0.7549	0.7607	0.8323	1.1779	0.7573	0.8932	0.7189	0.7565	0.6685	0.0669	0.0663	0.0660	0.0646	0.0644	0.0638	0.0638	0.0638	0.0641	0.0637	0.0643	0.0644	0.0653	0.0649	0.0639	0.0650	0.0645	0.0648	0.0640	0.0635	0.0635	0.0634	0.0640	0.0629
95=12:47:33	84006	301	0.9425	1.2849	0.9509	0.9145	0.9077	1.2227	1.1917	0.8708	0.8588	0.8425	0.8473	0.8851	0.9216	0.9116	0.8690	1.1830	0.8353	0.8895	0.8783	1.1434	0.7880	0.7909	0.7496	0.7305	1.1689	0.8624	1.0482	0.9443	0.7914	0.8694	0.8722	0.7987	0.8614	1.0592	0.7573	0.7448	1.1884	0.8268	0.9736	0.8200	0.7275	0.8862	0.9439	0.7969	0.8215	0.9390	0.8081	0.7897	0.8834	1.1084	1.0304	0.7281	0.9235	0.7313	0.9583	0.7560	0.9732	0.7011	0.7279	0.6606	0.8879	0.9108	0.8529	0.7553	0.7642	0.8355	1.1902	0.7613	0.9058	0.7184	0.7631	0.6714	0.0656	0.0659	0.0638	0.0635	0.0639	0.0635	0.0636	0.0633	0.0642	0.0632	0.0636	0.0639	0.0652	0.0643	0.0643	0.0644	0.0640	0.0641	0.0633	0.0626	0.0626	0.0624	0.0638	0.0629
