# Supplementary material for: Systematic Prediction of Antifungal Drug Synergy by Chemogenomic Screening in Saccharomyces cerevisiae
Source: Front Fungal Biol. 2021 Jul 2;2:683414. doi: 10.3389/ffunb.2021.683414 (PMC10512392; doi:10.3389/ffunb.2021.683414)
Supplement: Supplementary file 1 [file Data_Sheet_1.ZIP › Supplementary data/Sypplementary_data_1_(Drug_synergy_assays)/Mic_VS_Rap & Can_VS_Rap(repeat)_ps1_A_96_T_24.txt]

[config file info]
last_write=07:05:22_14:09:03
last write=07:05:23_12:01:01
[Run_Parameters]
Instrument=Tecan_24
Ini_Names=Read_Reps,Delid,Save_Data_File,Start_Time_Now
barcode_drug_plate=201401
user=asmith
Plate_Size=96
Plate_Type=NUN96ft.pdf
Samples_to_Run=6
Overlay_Size=48
Drug_Plate=none
Plate_Quarter=none
run_ID=none
run_plate_repeat=1
Read_Reps=95
Read_Modes=Absorbance
Read_Flor_Every=2
Max_Delta_OD=0.500000
Well_By_Row_Col=none
Reorder_Map=Order_Strings_Not,0
Tip_Vol=200
OD_to_Innoc=0.100,0.100,0.380,0.380,0.380,0.380,0.760,0.760,0.100,0.100,0.380,0.380,0.380,0.380,0.760,0.760,0.100,0.100,0.380,0.380,0.380,0.380,0.760,0.760,0.100,0.100,0.380,0.380,0.380,0.380,0.760,0.760,0.100,0.100,0.380,0.380,0.380,0.380,0.760,0.760,0.100,0.100,0.380,0.380,0.380,0.380,0.760,0.760
Absorption_Max=.3
OD_to_Save=0.100,0.100,0.380,0.380,0.380,0.380,0.760,0.760,0.100,0.100,0.380,0.380,0.380,0.380,0.760,0.760,0.100,0.100,0.380,0.380,0.380,0.380,0.760,0.760,0.100,0.100,0.380,0.380,0.380,0.380,0.760,0.760,0.100,0.100,0.380,0.380,0.380,0.380,0.760,0.760,0.100,0.100,0.380,0.380,0.380,0.380,0.760,0.760
OD_to_Dilute=0.100
Save_Sample_Vol=180
Save_Sample_Reps=2
Innoc_Vol=184,184,46,46,46,46,0,0,184,184,46,46,46,46,0,0,184,184,46,46,46,46,0,0,184,184,46,46,46,46,0,0,184,184,46,46,46,46,0,0,184,184,46,46,46,46,0,0
Dilute_Vol=23,23,23,23,23,23,23,23,23,23,23,23,23,23,23,23,23,23,23,23,23,23,23,23,23,23,23,23,23,23,23,23,23,23,23,23,23,23,23,23,23,23,23,23,23,23,23,23
Save_Vol=800,800,800,800,800,800,800,800,800,800,800,800,800,800,800,800,800,800,800,800,800,800,800,800,800,800,800,800,800,800,800,800,800,800,800,800,800,800,800,800,800,800,800,800,800,800,800,800
Reference_Vol=100,100,100,100,100,100,100,100,100,100,100,100,100,100,100,100,100,100,100,100,100,100,100,100,100,100,100,100,100,100,100,100,100,100,100,100,100,100,100,100,100,100,100,100,100,100,100,100,100,100,100,100,100,100,100,100,100,100,100,100,100,100,100,100,100,100,100,100,100,100,100,100,100,100,100,100,100,100,100,100,100,100,100,100,100,100,100,100,100,100,100,100,100,100,100,100
Read_to_Innoc=20,20,20,20,20,20,20,20,20,20,20,20,20,20,20,20,20,20,20,20,20,20,20,20,20,20,20,20,20,20,20,20,20,20,20,20,20,20,20,20,20,20,20,20,20,20,20,20
Read_to_Dilute=26,26,26,26,26,26,26,26,26,26,26,26,26,26,26,26,26,26,26,26,26,26,26,26,26,26,26,26,26,26,26,26,26,26,26,26,26,26,26,26,26,26,26,26,26,26,26,26
Read_to_Save=20,20,20,20,20,20,20,20,20,20,20,20,20,20,20,20,20,20,20,20,20,20,20,20,20,20,20,20,20,20,20,20,20,20,20,20,20,20,20,20,20,20,20,20,20,20,20,20
Innoc_Target_Map=1,2,3,4,5,6,7,8,9,10,11,12,13,14,15,16,17,18,19,20,21,22,23,24,25,26,27,28,29,30,31,32,33,34,35,36,37,38,39,40,41,42,43,44,45,46,47,48
Pipet_Trigger=OD_Save_Innoc
Pipet_Volume_Adj=Con_OD_Save
Delid=no
Pre_Init=yes
Talk_To_ProMax=no
Time_Out_Time=1050
Wait_While_Busy=yes
Idle_Time=2
Screen_Run_Type=pre_screen_1
Spect_Protocol=15m
Spec_Run_File=GG_PB_Voyage.pda
Spec_Assay_File=""
Save_Data_File=22_05_07_MicvsRap_CanvsRap_Repeat_ps1_A_96_T_24.txt
Working_Dir=C%3A\\Users\\Growth_Data
Run_Control_Dir=C%3A\\Users\\Yeast_Run_Files
Tracking_Dir=""
Track_File=201401_data_track.txt
Save_Run_Data_Flag=yes
Set_Incubator_Temp=30.0
Base_Line_Flag=atstart_minimum
Pipet_Cycles_Before_Save=20
Time_Point_Save=wellmap
Innoc_Direction=down
Wells_In_Use=111111111111111111111111111111111111111111111111
Save_Sample_Map=111111001111110011111100111111001111110011111100
Sections_to_Run=0
Rows_per_Section=8
Start_Sections_Row=1
MultiProbe_Run_File=""
Multiprobe_Run_Dialogue=yes
Comments=no%20comment
Target_Temp=300
Temp_Control=On
Delta_Temp=10
ReadMode=Absorbance,Bottom
ExcitationFilter=485,
EmissionFilter=535,
MeasurementFilter=595
ReadsPerWellNumber=1,1
ShakeDuration=800,0
GainMode=Manual
PdfName=NUN96ft.pdf
Gain=50
Add_Drug_Map=1,1,1,1,1,1,1,1,1,1,1,1,1,1,1,1,1,1,1,1,1,1,1,1,1,1,1,1,1,1,1,1,1,1,1,1,1,1,1,1,1,1,1,1,1,1,1,1
Add_Drug_Vol=7,7,7,7,7,7,7,7,7,7,7,7,7,7,7,7,7,7,7,7,7,7,7,7,7,7,7,7,7,7,7,7,7,7,7,7,7,7,7,7,7,7,7,7,7,7,7,7
Innoc_Map=111011101110111011101110111011101110111011101110111011101110111011101110111011101110111011101110
Dilute_Map=111111111111111111111111111111111111111111111111111111111111111111111111111111111111111111111111
data_file_name=iS_1_48.txt
barcode=""
Hit_Call_Threshold=1.000000
Reference_Well=A01
WT_Ref_Well=0
Project_Name=test
Pipet_Gens_Point=5.00,10.00,15.00,20.00,5.00,10.00,15.00,20.00,5.00,10.00,15.00,20.00,5.00,10.00,15.00,20.00,5.00,10.00,15.00,20.00,5.00,10.00,15.00,20.00,5.00,10.00,15.00,20.00,5.00,10.00,15.00,20.00,5.00,10.00,15.00,20.00,5.00,10.00,15.00,20.00,5.00,10.00,15.00,20.00,5.00,10.00,15.00,20.00,
Shake_Divisor=1
data_handling=file_&_DB_&_auto_analysis
time_frm_freezer=-1.00
gens_frm_freezer=-1.00
Well_Vol=100
Parent_ID=""
Units=%
Quarter=A
media_name=ypd
Save_Mode=one_to_one
Consolidate_Save_Map=1,2,3,4,5,6,7,8,9,10,11,12,13,14,15,16,17,18,19,20,21,22,23,24,25,26,27,28,29,30,31,32,33,34,35,36,37,38,39,40,41,42,43,44,45,46,47,48
Add_Drug_at_Start_Map=000000000000000000000000000000000000000000000000000
Add_Drug_Labware=add_drug_48
Max_Dynam_OD_Change=0.05
Reads_After_Pipet=1
Ref_Type=single_ref
Read_to_Add_Drug_at_Start=0
Send_Email_at_Pipet=no_email
Strain_Name=""
Media=ypd
drug_vol=2.00
Drug_Name=""
Drug_Conc=2
Innoc_Conc=""
Strain_Plate=none
ShakeIntensity=High
ShakeMode=Orbital
NumberOfFlashes=1
PartOfPlate=0
MovePlateOutAfterMeasurement=0
IntegrationLagTime=0
IntegrationTime=100
DelayMoveFlashFluorescence=0
[Drug_Data]
Drug_Plate=none
Strain_Plate=none
Media=ypd
Drug_Name=ud,ud,ud,ud,ud,ud,ud,ud,ud,ud,ud,ud,ud,ud,ud,ud,ud,ud,ud,ud,ud,ud,ud,ud,ud,ud,ud,ud,ud,ud,ud,ud,ud,ud,ud,ud,ud,ud,ud,ud,ud,ud,ud,ud,ud,ud,ud,ud,ud,ud,ud,ud,ud,ud,ud,ud,ud,ud,ud,ud,ud,ud,ud,ud,ud,ud,ud,ud,ud,ud,ud,ud,ud,ud,ud,ud,ud,ud,ud,ud,ud,ud,ud,ud,ud,ud,ud,ud,ud,ud,ud,ud,ud,ud,ud,ud
Strain_Name=ud
Drug_Conc=""
Innoc_Conc=0.06250,0.06250,0.06250,0.06250,0.06250,0.06250,0.06250,0.06250,0.06250,0.06250,0.06250,0.06250,0.06250,0.06250,0.06250,0.06250,0.06250,0.06250,0.06250,0.06250,0.06250,0.06250,0.06250,0.06250,0.06250,0.06250,0.06250,0.06250,0.06250,0.06250,0.06250,0.06250,0.06250,0.06250,0.06250,0.06250,0.06250,0.06250,0.06250,0.06250,0.06250,0.06250,0.06250,0.06250,0.06250,0.06250,0.06250,0.06250,0.06250,0.06250,0.06250,0.06250,0.06250,0.06250,0.06250,0.06250,0.06250,0.06250,0.06250,0.06250,0.06250,0.06250,0.06250,0.06250,0.06250,0.06250,0.06250,0.06250,0.06250,0.06250,0.06250,0.06250,0.06250,0.06250,0.06250,0.06250,0.06250,0.06250,0.06250,0.06250,0.06250,0.06250,0.06250,0.06250,0.06250,0.06250,0.06250,0.06250,0.06250,0.06250,0.06250,0.06250,0.06250,0.06250,0.06250,0.06250
Run_ID=none
Plate_Quarter=A
Units=%,%,%,%,%,%,%,%,%,%,%,%,%,%,%,%,%,%,%,%,%,%,%,%,%,%,%,%,%,%,%,%,%,%,%,%,%,%,%,%,%,%,%,%,%,%,%,%,%,%,%,%,%,%,%,%,%,%,%,%,%,%,%,%,%,%,%,%,%,%,%,%,%,%,%,%,%,%,%,%,%,%,%,%,%,%,%,%,%,%,%,%,%,%,%,%
Parent_ID=""
Project_Name=test
Strain_Backgrnd=0,0,0,0,0,0,0,0,0,0,0,0,0,0,0,0,0,0,0,0,0,0,0,0,0,0,0,0,0,0,0,0,0,0,0,0,0,0,0,0,0,0,0,0,0,0,0,0,0,0,0,0,0,0,0,0,0,0,0,0,0,0,0,0,0,0,0,0,0,0,0,0,0,0,0,0,0,0,0,0,0,0,0,0,0,0,0,0,0,0,0,0,0,0,0,0
Well_Vol=100,100,100,100,100,100,100,100,100,100,100,100,100,100,100,100,100,100,100,100,100,100,100,100,100,100,100,100,100,100,100,100,100,100,100,100,100,100,100,100,100,100,100,100,100,100,100,100,100,100,100,100,100,100,100,100,100,100,100,100,100,100,100,100,100,100,100,100,100,100,100,100,100,100,100,100,100,100,100,100,100,100,100,100,100,100,100,100,100,100,100,100,100,100,100,100
time_frm_freezer=-1.00
gens_frm_freezer=-1.00
user=asmith
Strain_Pool=ud,ud,ud,ud,ud,ud,ud,ud,ud,ud,ud,ud,ud,ud,ud,ud,ud,ud,ud,ud,ud,ud,ud,ud,ud,ud,ud,ud,ud,ud,ud,ud,ud,ud,ud,ud,ud,ud,ud,ud,ud,ud,ud,ud,ud,ud,ud,ud,ud,ud,ud,ud,ud,ud,ud,ud,ud,ud,ud,ud,ud,ud,ud,ud,ud,ud,ud,ud,ud,ud,ud,ud,ud,ud,ud,ud,ud,ud,ud,ud,ud,ud,ud,ud,ud,ud,ud,ud,ud,ud,ud,ud,ud,ud,ud,ud
Well_Alias=A01,A02,A03,A04,A05,A06,A07,A08,A09,A10,A11,A12,B01,B02,B03,B04,B05,B06,B07,B08,B09,B10,B11,B12,C01,C02,C03,C04,C05,C06,C07,C08,C09,C10,C11,C12,D01,D02,D03,D04,D05,D06,D07,D08,D09,D10,D11,D12,E01,E02,E03,E04,E05,E06,E07,E08,E09,E10,E11,E12,F01,F02,F03,F04,F05,F06,F07,F08,F09,F10,F11,F12,G01,G02,G03,G04,G05,G06,G07,G08,G09,G10,G11,G12,H01,H02,H03,H04,H05,H06,H07,H08,H09,H10,H11,H12
Well_Pos=1,2,3,4,5,6,7,8,9,10,11,12,13,14,15,16,17,18,19,20,21,22,23,24,25,26,27,28,29,30,31,32,33,34,35,36,37,38,39,40,41,42,43,44,45,46,47,48,49,50,51,52,53,54,55,56,57,58,59,60,61,62,63,64,65,66,67,68,69,70,71,72,73,74,75,76,77,78,79,80,81,82,83,84,85,86,87,88,89,90,91,92,93,94,95,96
position=A01,A02,A03,A04,A05,A06,A07,A08,A09,A10,A11,A12,B01,B02,B03,B04,B05,B06,B07,B08,B09,B10,B11,B12,C01,C02,C03,C04,C05,C06,C07,C08,C09,C10,C11,C12,D01,D02,D03,D04,D05,D06,D07,D08,D09,D10,D11,D12,E01,E02,E03,E04,E05,E06,E07,E08,E09,E10,E11,E12,F01,F02,F03,F04,F05,F06,F07,F08,F09,F10,F11,F12,G01,G02,G03,G04,G05,G06,G07,G08,G09,G10,G11,G12,H01,H02,H03,H04,H05,H06,H07,H08,H09,H10,H11,H12
[Runtime_State]
Instrument=Tecan_24
Start_Time_Now=3.2627129498E+9
Reads_Completed=89
Innoc_Direction=down
Wells_In_Use=111111111111111111111111111111111111111111111111111111111111111111111111111111111111111111111111
Innoc_Map=111111111111111111111111111111111111111111111111111111111111111111111111111111111111000000000000
Dilute_Map=111111111111111111111111111111111111111111111111111111111111111111111111111111111111111111111111
Save_Sample_Map=000000000000000000000000000000000000000000000000010000000100000001000000010000000100000001000000
Current_OD=1.038,0.761,0.994,0.812,0.928,0.734,0.840,0.827,0.827,0.955,0.883,0.737,0.845,0.781,0.787,0.780,0.764,0.865,0.838,0.806,0.806,0.853,0.742,0.689,0.826,1.025,0.800,0.965,0.967,0.920,0.856,0.827,0.816,0.804,0.816,0.740,0.878,0.998,0.928,0.782,0.761,0.880,0.865,0.830,1.015,0.800,0.760,0.602,0.930,0.818,0.907,0.804,0.887,0.773,1.025,0.847,0.829,0.874,0.765,0.204,0.812,0.392,0.604,0.755,0.774,0.728,0.822,0.484,0.426,0.353,0.194,0.103,0.066,0.066,0.063,0.064,0.065,0.064,0.064,0.063,0.065,0.063,0.063,0.064,0.065,0.064,0.064,0.064,0.063,0.064,0.064,0.063,0.064,0.063,0.064,0.065
Bckgrnd_OD=0.082,0.082,0.084,0.083,0.084,0.082,0.080,0.082,0.083,0.083,0.080,0.081,0.083,0.082,0.082,0.082,0.082,0.081,0.082,0.081,0.082,0.083,0.081,0.080,0.082,0.084,0.083,0.083,0.085,0.083,0.082,0.082,0.083,0.083,0.081,0.080,0.082,0.081,0.082,0.080,0.083,0.083,0.082,0.082,0.082,0.082,0.081,0.079,0.083,0.082,0.082,0.084,0.084,0.083,0.083,0.082,0.082,0.082,0.081,0.080,0.082,0.082,0.082,0.082,0.082,0.082,0.082,0.082,0.082,0.082,0.081,0.080,0.064,0.065,0.062,0.062,0.062,0.062,0.061,0.061,0.063,0.061,0.062,0.061,0.064,0.062,0.062,0.063,0.061,0.062,0.062,0.062,0.062,0.062,0.063,0.063
Mapped=111111101111110011111100111111101111111011111100111111111111111111111111111111111111111111111111
Pipet_Completed=000000000000000000000000000000000000000000000000000000000000000000000000000000000000000000000000
Innoc_Completed=0,0,0,0,0,0,0,0,0,0,0,0,0,0,0,0,0,0,0,0,0,0,0,0,0,0,0,0,0,0,0,0,0,0,0,0,0,0,0,0,0,0,0,0,0,0,0,0,0,0,0,0,0,0,0,0,0,0,0,0,0,0,0,0,0,0,0,0,0,0,0,0,0,0,0,0,0,0,0,0,0,0,0,0,0,0,0,0,0,0,0,0,0,0,0,0
Save_Completed=0,0,0,0,0,0,0,0,0,0,0,0,0,0,0,0,0,0,0,0,0,0,0,0,0,0,0,0,0,0,0,0,0,0,0,0,0,0,0,0,0,0,0,0,0,0,0,0,0,0,0,0,0,0,0,0,0,0,0,0,0,0,0,0,0,0,0,0,0,0,0,0,0,0,0,0,0,0,0,0,0,0,0,0,0,0,0,0,0,0,0,0,0,0,0,0
Pipeted_At=0,0,0,0,0,0,0,0,0,0,0,0,0,0,0,0,0,0,0,0,0,0,0,0,0,0,0,0,0,0,0,0,0,0,0,0,0,0,0,0,0,0,0,0,0,0,0,0,0,0,0,0,0,0,0,0,0,0,0,0,0,0,0,0,0,0,0,0,0,0,0,0,0,0,0,0,0,0,0,0,0,0,0,0,0,0,0,0,0,0,0,0,0,0,0,0
Pipeted_OD=0,0,0,0,0,0,0,0,0,0,0,0,0,0,0,0,0,0,0,0,0,0,0,0,0,0,0,0,0,0,0,0,0,0,0,0,0,0,0,0,0,0,0,0,0,0,0,0,0,0,0,0,0,0,0,0,0,0,0,0,0,0,0,0,0,0,0,0,0,0,0,0,0,0,0,0,0,0,0,0,0,0,0,0,0,0,0,0,0,0,0,0,0,0,0,0
Dilutes_Completed=0,0,0,0,0,0,0,0,0,0,0,0,0,0,0,0,0,0,0,0,0,0,0,0,0,0,0,0,0,0,0,0,0,0,0,0,0,0,0,0,0,0,0,0,0,0,0,0,0,0,0,0,0,0,0,0,0,0,0,0,0,0,0,0,0,0,0,0,0,0,0,0,0,0,0,0,0,0,0,0,0,0,0,0,0,0,0,0,0,0,0,0,0,0,0,0
Time_At_Innoc=0,0,0,0,0,0,0,0,0,0,0,0,0,0,0,0,0,0,0,0,0,0,0,0,0,0,0,0,0,0,0,0,0,0,0,0,0,0,0,0,0,0,0,0,0,0,0,0,0,0,0,0,0,0,0,0,0,0,0,0,0,0,0,0,0,0,0,0,0,0,0,0,0,0,0,0,0,0,0,0,0,0,0,0,0,0,0,0,0,0,0,0,0,0,0,0
Time_At_Save=0,0,0,0,0,0,0,0,0,0,0,0,0,0,0,0,0,0,0,0,0,0,0,0,0,0,0,0,0,0,0,0,0,0,0,0,0,0,0,0,0,0,0,0,0,0,0,0,0,0,0,0,0,0,0,0,0,0,0,0,0,0,0,0,0,0,0,0,0,0,0,0,0,0,0,0,0,0,0,0,0,0,0,0,0,0,0,0,0,0,0,0,0,0,0,0
Time_At_Dilute=0,0,0,0,0,0,0,0,0,0,0,0,0,0,0,0,0,0,0,0,0,0,0,0,0,0,0,0,0,0,0,0,0,0,0,0,0,0,0,0,0,0,0,0,0,0,0,0,0,0,0,0,0,0,0,0,0,0,0,0,0,0,0,0,0,0,0,0,0,0,0,0,0,0,0,0,0,0,0,0,0,0,0,0,0,0,0,0,0,0,0,0,0,0,0,0
Previous_OD=1.038,0.761,0.994,0.812,0.928,0.734,0.840,0.827,0.827,0.955,0.883,0.737,0.845,0.781,0.787,0.780,0.764,0.865,0.838,0.806,0.806,0.853,0.742,0.689,0.826,1.025,0.800,0.965,0.967,0.920,0.856,0.827,0.816,0.804,0.816,0.740,0.878,0.998,0.928,0.782,0.761,0.880,0.865,0.830,1.015,0.800,0.760,0.602,0.930,0.818,0.907,0.804,0.887,0.773,1.025,0.847,0.829,0.874,0.765,0.204,0.812,0.392,0.604,0.755,0.774,0.728,0.822,0.484,0.426,0.353,0.194,0.103,0.066,0.066,0.063,0.064,0.065,0.064,0.064,0.063,0.065,0.063,0.063,0.064,0.065,0.064,0.064,0.064,0.063,0.064,0.064,0.063,0.064,0.063,0.064,0.065
Prev_Delta_OD=0.003,0.000,0.019,0.000,0.008,0.003,0.016,0.008,0.012,0.001,0.014,0.012,0.003,0.002,0.001,0.000,0.002,0.012,0.004,0.014,0.014,0.010,0.015,0.001,0.000,0.020,0.007,0.015,0.015,0.014,0.003,0.002,0.009,0.004,0.012,0.003,0.005,0.010,0.012,0.001,0.000,0.000,0.012,0.009,0.011,0.012,0.001,0.031,0.001,0.007,0.007,0.002,0.003,0.007,0.005,0.012,0.002,0.018,0.007,0.011,0.010,0.015,0.028,0.002,0.012,0.001,0.009,0.017,0.027,0.003,0.010,0.003,0.002,0.001,0.001,0.002,0.002,0.002,0.002,0.001,0.002,0.002,0.001,0.002,0.001,0.002,0.002,0.000,0.001,0.000,0.002,0.001,0.002,0.001,0.001,0.002
Delta_From_Ref=0.000,0.025,0.676,0.765,1.019,0.946,-0.079,0.920,0.027,0.055,2.070,2.566,0.207,1.003,2.763,3.337,0.025,0.033,0.116,0.399,0.821,1.427,5.745,7.235,0.018,-0.004,1.020,0.973,0.911,1.145,0.274,0.627,0.035,0.043,2.197,2.628,0.410,1.308,4.244,4.324,0.009,0.008,0.656,0.990,1.200,1.658,6.382,7.395,0.000,0.000,0.000,0.000,0.000,0.000,0.000,0.000,0.000,0.000,0.000,0.000,0.000,0.000,0.000,0.000,0.000,0.000,0.000,0.000,0.000,0.000,0.000,0.000,0.000,0.000,0.000,0.000,0.000,0.000,0.000,0.000,0.000,0.000,0.000,0.000,0.000,0.000,0.000,0.000,0.000,0.000,0.000,0.000,0.000,0.000,0.000,0.000
Sig_OD_Delta=0,0,0,0,1,0,0,0,0,0,1,1,0,1,1,1,0,0,0,0,0,1,1,1,0,0,1,0,0,1,0,0,0,0,1,1,0,1,1,1,0,0,0,0,1,1,1,1,0,0,0,0,0,0,0,0,0,0,0,0,0,0,0,0,0,0,0,0,0,0,0,0,0,0,0,0,0,0,0,0,0,0,0,0,0,0,0,0,0,0,0,0,0,0,0,0
Add_Drug_at_Start_Map=000000000000000000000000000000000000000000000000000000000000000000000000000000000000000000000000
[Analysis]
Drug_ID=A1,A2,A3,A4,A5,A6,B1,B2,B3,B4,B5,B6,C1,C2,C3,C4,C5,C6,D1,D2,D3,D4,D5,D6,E1,E2,E3,E4,E5,E6,F1,F2,F3,F4,F5,F6,G1,G2,G3,G4,G5,G6,H1,H2,H3,H4,H5,H6
Decision=no_inh,ps2_4_1,ps2_2_1,ps2_4_1,ps2_4_1,ps2_4_1,no_inh,ps2_4_1,ps2_4_1,ps2_4_1,ps2_4_1,ps2_4_1,no_inh,ps2_2_1,ps2_4_1,ps2_4_1,ps2_4_1,ps2_4_1,no_inh,ps2_4_1,ps2_4_1,ps2_4_1,ps2_4_1,ps2_4_1,ps2_4_1,ps2_4_2,ps2_4_2,ps2_4_2,ps2_4_2,ps2_4_2,other,other,other,other,other,other,screen,screen,screen,screen,screen,screen,screen,screen,screen,screen,screen,screen,no_inh,no_inh,no_inh,ps2_2_1,ps2_4_1,other,no_inh,no_inh,ps2_1_1,ps2_4_1,ps2_4_2,other,no_inh,no_inh,ps2_1_1,ps2_4_1,ps2_4_2,other,no_inh,ps2_1_1,ps2_2_1,ps2_4_1,other,other,ps2_4_1,ps2_4_1,ps2_4_2,other,other,other,other,other,other,other,other,ps3_4_6,screen,screen,screen,screen,screen,screen,screen,screen,screen,screen,screen,screen
Plot_Min=0.100,0.100,0.100,0.100,0.100,0.100,0.100,0.100,0.100,0.100,0.100,0.100,0.100,0.100,0.100,0.100,0.100,0.100,0.100,0.100,0.100,0.100,0.100,0.100,0.100,0.100,0.100,0.100,0.100,0.100,0.100,0.100,0.100,0.100,0.100,0.100,0.100,0.100,0.100,0.100,0.100,0.100,0.100,0.100,0.100,0.100,0.100,0.100
Plot_Max=1.500,1.500,1.500,1.500,1.500,1.500,1.500,1.500,1.500,1.500,1.500,1.500,1.500,1.500,1.500,1.500,1.500,1.500,1.500,1.500,1.500,1.500,1.500,1.500,1.500,1.500,1.500,1.500,1.500,1.500,1.500,1.500,1.500,1.500,1.500,1.500,1.500,1.500,1.500,1.500,1.500,1.500,1.500,1.500,1.500,1.500,1.500,1.500
G_Plot_Min=0.1
G_Plot_Delta=0.7
Plot_On_Off=0
OD_Gen_Pt=0.460
Gens_to_OD_Pt=5.000
Avg_G=2.151,2.313,2.345,2.355,2.494,2.489,2.143,2.435,2.410,2.501,2.603,2.639,2.191,2.408,2.462,2.461,2.462,2.612,2.196,2.537,2.649,2.682,2.655,2.712,2.534,2.959,2.921,3.007,2.868,3.059,3.893,4.870,4.222,3.853,3.653,3.918,0.000,0.000,0.000,0.000,0.000,0.000,0.000,0.000,0.000,0.000,0.000,0.000,2.123,2.195,2.216,2.376,2.720,3.596,2.111,2.180,2.245,2.413,2.837,3.677,2.156,2.175,2.267,2.497,2.879,3.727,2.247,2.362,2.430,2.627,3.143,4.222,2.607,2.868,3.150,3.314,3.851,6.748,3.814,4.509,4.738,5.063,7.013,15.924,0.000,0.000,0.000,0.000,0.000,0.000,0.000,0.000,0.000,0.000,0.000,0.000
Max_Slope=1.951,2.181,2.265,2.377,2.521,2.709,1.947,2.397,2.270,2.463,2.675,2.667,1.913,2.206,2.315,2.427,2.402,2.667,1.897,2.190,2.349,2.613,2.680,2.611,1.911,2.555,2.368,2.666,2.292,2.759,2.359,7.459,3.210,2.896,2.765,2.930,148.797,173.090,156.996,128.454,100.969,159.964,166.303,113.086,136.797,111.598,108.690,97.447,2.078,1.933,1.935,1.736,2.006,2.172,1.810,1.680,2.161,1.809,2.116,2.496,1.913,1.920,2.008,2.019,2.025,2.252,1.816,1.870,1.794,1.825,2.381,2.977,2.011,2.135,2.119,2.066,2.377,8.749,2.260,3.546,3.880,5.659,14.899,76.409,116.184,166.250,146.232,139.040,132.522,148.754,163.104,143.753,134.565,180.455,180.456,180.456
Fit_Model=all
Fit_Const_OD_Base=0.085
Fit_Const_N0=0.01500
Fit_Const_T0=0.000
G_Fit_Min=0.100
G_Fit_Delta=0.400
Fit_On_Off=0.000,0.000,0.000,0.000,0.000,0.000,0.000,0.000,0.000,0.000,0.000,0.000,0.000,0.000,0.000,0.000,0.000,0.000,0.000,0.000,0.000,0.000,0.000,0.000,0.000,0.000,0.000,0.000,0.000,0.000,0.000,0.000,0.000,0.000,0.000,0.000,0.000,0.000,0.000,0.000,0.000,0.000,0.000,0.000,0.000,0.000,0.000,0.000,0.000,0.000,0.000,0.000,0.000,0.000,0.000,0.000,0.000,0.000,0.000,0.000,0.000,0.000,0.000,0.000,0.000,0.000,0.000,0.000,0.000,0.000,0.000,0.000,0.000,0.000,0.000,0.000,0.000,0.000,0.000,0.000,0.000,0.000,0.000,0.000,0.000,0.000,0.000,0.000,0.000,0.000,0.000,0.000,0.000,0.000,0.000,0.000
Fit_Min=0.032,0.032,0.034,0.033,0.034,0.032,0.033,0.032,0.032,0.032,0.032,0.031,0.032,0.034,0.033,0.033,0.035,0.033,0.032,0.031,0.032,0.030,0.033,0.033,0.033,0.032,0.032,0.034,0.034,0.033,0.032,0.032,0.032,0.032,0.032,0.032,0.014,0.015,0.012,0.012,0.012,0.012,0.014,0.012,0.012,0.013,0.011,0.012,0.000,0.000,0.000,0.000,0.000,0.000,0.000,0.000,0.000,0.000,0.000,0.000,0.000,0.000,0.000,0.000,0.000,0.000,0.000,0.000,0.000,0.000,0.000,0.000,0.000,0.000,0.000,0.000,0.000,0.000,0.000,0.000,0.000,0.000,0.000,0.000,0.000,0.000,0.000,0.000,0.000,0.000,0.000,0.000,0.000,0.000,0.000,0.000
Fit_Delta=0.525,0.542,0.408,0.402,0.440,0.451,0.414,0.385,0.371,0.440,0.492,0.366,0.526,0.369,0.463,0.465,0.491,0.490,0.495,0.528,0.381,0.485,0.465,0.431,0.416,0.432,0.545,0.374,0.489,0.565,0.461,0.286,0.464,0.479,0.513,0.445,1.500,1.500,1.500,1.500,1.500,1.500,1.500,1.500,1.500,1.500,1.500,1.500,0.391,0.417,0.393,0.511,0.426,0.463,0.362,0.575,0.477,0.386,0.476,0.412,0.352,0.425,0.493,0.379,0.408,0.361,0.488,0.427,0.507,0.463,0.496,0.412,0.510,0.414,0.548,0.559,0.478,0.098,0.603,0.311,0.294,0.222,0.096,0.008,0.000,0.000,0.000,0.000,0.000,0.000,0.000,0.000,0.000,0.000,0.000,0.000
Fit_Offset=0.073,0.072,0.077,0.077,0.076,0.073,0.077,0.075,0.077,0.076,0.074,0.075,0.074,0.078,0.076,0.077,0.078,0.075,0.076,0.076,0.078,0.076,0.077,0.077,0.076,0.076,0.077,0.081,0.080,0.079,0.076,0.059,0.075,0.079,0.079,0.079,0.000,0.000,0.000,0.000,0.000,0.000,0.000,0.000,0.000,0.000,0.000,0.000,0.076,0.076,0.078,0.076,0.078,0.080,0.077,0.073,0.077,0.078,0.078,0.080,0.076,0.077,0.076,0.079,0.079,0.080,0.077,0.077,0.076,0.078,0.078,0.079,0.077,0.075,0.075,0.074,0.081,0.081,0.078,0.066,0.065,0.065,0.074,0.081,0.000,0.000,0.000,0.000,0.000,0.000,0.000,0.000,0.000,0.000,0.000,0.000
Fit_N0=0.009,0.010,0.009,0.008,0.009,0.009,0.007,0.007,0.007,0.008,0.009,0.008,0.010,0.008,0.008,0.008,0.008,0.009,0.008,0.007,0.007,0.008,0.007,0.007,0.008,0.009,0.008,0.007,0.008,0.006,0.015,0.035,0.012,0.011,0.005,0.005,0.000,0.000,0.000,0.000,0.000,0.000,0.000,0.000,0.000,0.000,0.000,0.000,0.007,0.007,0.007,0.006,0.004,0.002,0.008,0.009,0.007,0.005,0.003,0.001,0.009,0.007,0.009,0.006,0.003,0.001,0.007,0.008,0.009,0.005,0.003,0.001,0.008,0.008,0.010,0.011,0.004,0.001,0.004,0.027,0.028,0.026,0.011,0.001,0.000,0.000,0.000,0.000,0.000,0.000,0.000,0.000,0.000,0.000,0.000,0.000
Fit_T0=1.051,1.760,1.729,1.575,1.564,1.331,1.556,1.483,1.646,1.935,1.552,1.469,1.997,1.690,1.376,1.303,1.373,1.123,1.673,1.463,1.735,1.846,1.302,1.303,1.341,1.286,1.337,1.080,1.571,0.809,2.803,4.066,1.636,3.627,0.159,-0.451,0.000,0.000,0.000,0.000,0.000,0.000,0.000,0.000,0.000,0.000,0.000,0.000,1.670,1.869,2.112,1.940,2.973,4.139,1.944,1.758,2.211,2.217,2.593,4.119,1.789,1.733,2.345,2.604,2.595,4.434,1.548,1.971,2.423,2.095,2.727,5.018,0.850,1.072,2.035,2.417,3.720,5.846,-1.961,3.910,4.205,4.679,5.593,5.718,0.000,0.000,0.000,0.000,0.000,0.000,0.000,0.000,0.000,0.000,0.000,0.000
Fit_G=1.683,1.786,1.745,1.728,1.881,1.947,1.488,1.778,1.675,1.792,1.994,1.946,1.636,1.744,1.851,1.846,1.883,2.090,1.604,1.862,1.879,1.959,2.000,2.019,1.958,2.387,2.317,2.306,2.179,2.341,3.536,5.505,3.747,2.960,2.806,3.090,0.000,0.000,0.000,0.000,0.000,0.000,0.000,0.000,0.000,0.000,0.000,0.000,1.479,1.501,1.449,1.565,1.535,1.711,1.439,1.602,1.494,1.471,1.627,1.645,1.574,1.507,1.562,1.538,1.584,1.636,1.603,1.660,1.725,1.732,1.824,1.853,2.087,2.321,2.537,2.640,2.296,2.475,3.202,4.891,5.072,5.157,4.915,2.309,0.000,0.000,0.000,0.000,0.000,0.000,0.000,0.000,0.000,0.000,0.000,0.000
Fit_Error=87.118,81.931,16.070,13.290,24.793,23.791,7.428,9.344,3.766,10.658,29.192,4.944,44.319,4.796,18.346,24.351,24.103,17.640,13.560,13.294,3.479,14.214,8.435,4.845,13.423,10.421,48.953,30.301,30.198,88.088,91.641,1.841,38.119,95.689,68.686,45.594,0.000,0.000,0.000,0.000,0.000,0.000,0.000,0.000,0.000,0.000,0.000,0.000,7.751,11.851,27.962,110.188,39.529,69.068,3.552,126.403,43.918,22.122,83.682,28.236,5.242,12.552,70.258,17.051,31.253,18.214,8.661,7.070,37.836,33.292,57.940,23.378,34.238,12.638,59.573,70.459,61.870,0.439,358.245,12.095,7.701,4.206,0.366,0.111,0.000,0.000,0.000,0.000,0.000,0.000,0.000,0.000,0.000,0.000,0.000,0.000
Fit_CV=97.000,102.000,80.000,93.000,86.000,86.000,76.000,85.000,84.000,110.000,100.000,62.000,95.000,80.000,82.000,86.000,96.000,124.000,81.000,97.000,55.000,110.000,96.000,93.000,95.000,88.000,56.000,58.000,102.000,58.000,104.000,98.000,204.000,91.000,88.000,116.000,0.000,0.000,0.000,0.000,0.000,0.000,0.000,0.000,0.000,0.000,0.000,0.000,21.000,78.000,74.000,85.000,102.000,179.000,76.000,93.000,88.000,82.000,104.000,148.000,81.000,61.000,97.000,97.000,103.000,167.000,91.000,92.000,106.000,91.000,159.000,178.000,97.000,94.000,115.000,162.000,91.000,78.000,267.000,232.000,231.000,252.000,85.000,40.000,0.000,0.000,0.000,0.000,0.000,0.000,0.000,0.000,0.000,0.000,0.000,0.000
Time_to_20_Gens=0,0,0,0,0,0,0,0,0,0,0,0,0,0,0,0,0,0,0,0,0,0,0,0,0,0,0,0,0,0,0,0,0,0,0,0,0,0,0,0,0,0,0,0,0,0,0,0
Time_to_each_5_Gens=0,0,0,0,0,0,0,0,0,0,0,0,0,0,0,0,0,0,0,0,0,0,0,0,0,0,0,0,0,0,0,0,0,0,0,0,0,0,0,0,0,0,0,0,0,0,0,0
Time_to_each_n_Gens=10.757,11.565,11.725,11.776,12.472,12.445,10.717,12.173,12.048,12.503,13.015,13.195,10.957,12.039,12.308,12.304,12.311,13.062,10.981,12.684,13.246,13.408,13.273,13.561,12.670,14.794,14.605,15.035,14.338,15.297,19.463,21.805,21.110,19.266,18.264,19.592,0.000,0.000,0.000,0.000,0.000,0.000,0.000,0.000,0.000,0.000,0.000,0.000,10.613,10.974,11.078,11.878,13.602,17.982,10.556,10.902,11.227,12.064,14.184,18.384,10.778,10.877,11.337,12.483,14.393,18.634,11.236,11.810,12.149,13.134,15.716,21.111,13.033,14.342,15.751,16.568,19.254,21.810,19.068,21.809,21.805,21.811,21.805,21.793,0.000,0.000,0.000,0.000,0.000,0.000,0.000,0.000,0.000,0.000,0.000,0.000
Min_Pt_OD=0,0,0,0,0,0,0,0,0,0,0,0,0,0,0,0,0,0,0,0,0,0,0,0,0,0,0,0,0,0,0,0,0,0,0,0,0,0,0,0,0,0,0,0,0,0,0,0
Min_Pt_t=0,0,0,0,0,0,0,0,0,0,0,0,0,0,0,0,0,0,0,0,0,0,0,0,0,0,0,0,0,0,0,0,0,0,0,0,0,0,0,0,0,0,0,0,0,0,0,0
TO_OD=0,0,0,0,0,0,0,0,0,0,0,0,0,0,0,0,0,0,0,0,0,0,0,0,0,0,0,0,0,0,0,0,0,0,0,0,0,0,0,0,0,0,0,0,0,0,0,0
Ref_ID=A01
Multi_Refs=single_ref
test=A01,A02,A03,A04,A05,A06,A07,A08,A09,A10,A11,A12,B01,B02,B03,B04,B05,B06,B07,B08,B09,B10,B11,B12,C01,C02,C03,C04,C05,C06,C07,C08,C09,C10,C11,C12,D01,D02,D03,D04,D05,D06,D07,D08,D09,D10,D11,D12,E01,E02,E03,E04,E05,E06,E07,E08,E09,E10,E11,E12,F01,F02,F03,F04,F05,F06,F07,F08,F09,F10,F11,F12,G01,G02,G03,G04,G05,G06,G07,G08,G09,G10,G11,G12,H01,H02,H03,H04,H05,H06,H07,H08,H09,H10,H11,H12
Start_Time_Now=3.2627129500E+9
Start_Date="5/22/2007+2:09 PM"
pv_to_plate_order=no
gen_time_cutoff=0.000
Drug_Name=ud?:;-ud+0,ud?:;-ud+0,ud?:;-ud+0,ud?:;-ud+0,ud?:;-ud+0,ud?:;-ud+0,ud?:;-ud+0,ud?:;-ud+0,ud?:;-ud+0,ud?:;-ud+0,ud?:;-ud+0,ud?:;-ud+0,ud?:;-ud+0,ud?:;-ud+0,ud?:;-ud+0,ud?:;-ud+0,ud?:;-ud+0,ud?:;-ud+0,ud?:;-ud+0,ud?:;-ud+0,ud?:;-ud+0,ud?:;-ud+0,ud?:;-ud+0,ud?:;-ud+0,ud?:;-ud+0,ud?:;-ud+0,ud?:;-ud+0,ud?:;-ud+0,ud?:;-ud+0,ud?:;-ud+0,ud?:;-ud+0,ud?:;-ud+0,ud?:;-ud+0,ud?:;-ud+0,ud?:;-ud+0,ud?:;-ud+0,ud?:;-ud+0,ud?:;-ud+0,ud?:;-ud+0,ud?:;-ud+0,ud?:;-ud+0,ud?:;-ud+0,ud?:;-ud+0,ud?:;-ud+0,ud?:;-ud+0,ud?:;-ud+0,ud?:;-ud+0,ud?:;-ud+0,ud?:;-ud+0,ud?:;-ud+0,ud?:;-ud+0,ud?:;-ud+0,ud?:;-ud+0,ud?:;-ud+0,ud?:;-ud+0,ud?:;-ud+0,ud?:;-ud+0,ud?:;-ud+0,ud?:;-ud+0,ud?:;-ud+0,ud?:;-ud+0,ud?:;-ud+0,ud?:;-ud+0,ud?:;-ud+0,ud?:;-ud+0,ud?:;-ud+0,ud?:;-ud+0,ud?:;-ud+0,ud?:;-ud+0,ud?:;-ud+0,ud?:;-ud+0,ud?:;-ud+0,ud?:;-ud+0,ud?:;-ud+0,ud?:;-ud+0,ud?:;-ud+0,ud?:;-ud+0,ud?:;-ud+0,ud?:;-ud+0,ud?:;-ud+0,ud?:;-ud+0,ud?:;-ud+0,ud?:;-ud+0,ud?:;-ud+0,ud?:;-ud+0,ud?:;-ud+0,ud?:;-ud+0,ud?:;-ud+0,ud?:;-ud+0,ud?:;-ud+0,ud?:;-ud+0,ud?:;-ud+0,ud?:;-ud+0,ud?:;-ud+0,ud?:;-ud+0,ud?:;-ud+0
Drug_Well_Pos=A01,A02,A03,A04,A05,A06,B01,B02,B03,B04,B05,B06,C01,C02,C03,C04,C05,C06,D01,D02,D03,D04,D05,D06,E01,E02,E03,E04,E05,E06,F01,F02,F03,F04,F05,F06,G01,G02,G03,G04,G05,G06,H01,H02,H03,H04,H05,H06,A07,A08,A09,A10,A11,A12,B07,B08,B09,B10,B11,B12,C07,C08,C09,C10,C11,C12,D07,D08,D09,D10,D11,D12,E07,E08,E09,E10,E11,E12,F07,F08,F09,F10,F11,F12,G07,G08,G09,G10,G11,G12,H07,H08,H09,H10,H11,H12
Avg_G_tcut=2.151,2.313,2.345,2.355,2.494,2.489,2.143,2.435,2.410,2.501,2.603,2.639,2.191,2.408,2.462,2.461,2.462,2.612,2.196,2.537,2.649,2.682,2.655,2.712,2.534,2.959,2.921,3.007,2.868,3.059,3.893,4.870,4.222,3.853,3.653,3.918,0.000,0.000,0.000,0.000,0.000,0.000,0.000,0.000,0.000,0.000,0.000,0.000,2.123,2.195,2.216,2.376,2.720,3.596,2.111,2.180,2.245,2.413,2.837,3.677,2.156,2.175,2.267,2.497,2.879,3.727,2.247,2.362,2.430,2.627,3.143,4.222,2.607,2.868,3.150,3.314,3.851,6.748,3.814,4.509,4.738,5.063,7.013,15.924,0.000,0.000,0.000,0.000,0.000,0.000,0.000,0.000,0.000,0.000,0.000,0.000
t0_from_interval=2.019,2.510,2.350,2.473,2.295,2.176,2.545,2.466,2.756,2.742,2.468,2.346,2.375,2.476,2.314,2.332,2.221,1.930,2.514,2.639,2.771,2.810,2.332,2.310,2.163,1.926,2.224,2.314,2.436,2.440,0.806,-1.484,1.213,2.444,2.532,2.093,0.000,0.000,0.000,0.000,0.000,0.000,0.000,0.000,0.000,0.000,0.000,0.000,2.349,2.751,2.998,3.493,4.823,8.162,2.605,2.769,3.104,3.887,5.169,8.696,2.313,2.674,3.101,3.688,5.345,9.042,2.555,2.700,2.814,3.674,5.591,10.107,1.723,2.070,2.098,2.552,6.062,10.548,0.984,0.189,-0.073,0.821,4.574,9.515,0.000,0.000,0.000,0.000,0.000,0.000,0.000,0.000,0.000,0.000,0.000,0.000
Sum_Delta_Ref=0.000,4.027,3.402,4.253,6.081,6.803,0.137,5.395,4.950,6.378,8.073,8.314,1.116,3.903,5.107,4.686,4.996,7.242,0.337,5.479,7.661,8.574,8.362,8.757,5.049,11.247,10.920,12.223,10.255,13.395,22.129,25.048,23.884,22.135,20.071,22.491,-1.000,-1.000,-1.000,-1.000,-1.000,-1.000,-1.000,-1.000,-1.000,-1.000,-1.000,-1.000,0.126,1.396,1.711,3.396,9.446,21.518,0.487,1.413,2.479,4.614,11.585,22.658,0.129,0.421,2.482,5.828,11.392,23.377,1.222,2.861,3.900,7.579,15.292,27.259,5.800,9.661,13.660,15.862,23.606,29.819,21.555,25.107,25.587,26.498,29.035,30.438,-1.000,-1.000,-1.000,-1.000,-1.000,-1.000,-1.000,-1.000,-1.000,-1.000,-1.000,-1.000
Gens_at_time_G=5.000,5.000,5.000,5.000,5.000,5.000,5.000,5.000,5.000,5.000,5.000,5.000,5.000,5.000,5.000,5.000,5.000,5.000,5.000,5.000,5.000,5.000,5.000,5.000,5.000,5.000,5.000,5.000,5.000,5.000,5.000,4.478,5.000,5.000,5.000,5.000,0.000,0.000,0.000,0.000,0.000,0.000,0.000,0.000,0.000,0.000,0.000,0.000,5.000,5.000,5.000,5.000,5.000,5.000,5.000,5.000,5.000,5.000,5.000,5.000,5.000,5.000,5.000,5.000,5.000,5.000,5.000,5.000,5.000,5.000,5.000,5.000,5.000,5.000,5.000,5.000,5.000,3.232,5.000,4.836,4.602,4.308,3.109,1.369,0.000,0.000,0.000,0.000,0.000,0.000,0.000,0.000,0.000,0.000,0.000,0.000
G_Int_tcut=1.748,1.811,1.875,1.861,2.036,2.054,1.634,1.942,1.858,1.952,2.109,2.170,1.716,1.913,1.999,1.994,2.018,2.226,1.693,2.009,2.095,2.120,2.188,2.250,2.101,2.573,2.476,2.544,2.380,2.571,3.731,5.201,3.979,3.364,3.146,3.500,0.000,0.000,0.000,0.000,0.000,0.000,0.000,0.000,0.000,0.000,0.000,0.000,1.653,1.645,1.616,1.677,1.756,1.964,1.590,1.627,1.625,1.635,1.803,1.938,1.693,1.640,1.647,1.759,1.810,1.918,1.736,1.822,1.867,1.892,2.025,2.201,2.262,2.454,2.730,2.803,2.638,3.485,3.617,4.470,4.754,4.872,5.542,8.971,0.000,0.000,0.000,0.000,0.000,0.000,0.000,0.000,0.000,0.000,0.000,0.000
Sum_Del_12=0.000,1.546,1.804,1.930,2.678,2.428,0.213,2.428,2.406,2.892,3.195,3.250,0.686,2.374,2.589,2.522,2.541,3.133,0.734,3.087,3.645,3.643,3.440,3.649,3.046,4.149,4.165,4.353,4.097,4.531,4.946,5.155,5.189,5.208,5.110,5.199,6.276,6.277,6.258,6.268,6.268,6.279,6.279,6.265,6.264,6.272,6.249,6.221,0.128,0.819,1.061,2.475,4.565,6.037,0.100,0.557,1.429,2.983,4.887,6.089,0.264,0.572,1.557,3.242,5.034,6.104,1.297,2.200,2.704,3.924,5.425,6.201,3.236,4.111,4.558,4.906,5.770,6.225,4.966,5.196,5.302,5.541,6.046,6.264,6.240,6.276,6.278,6.260,6.271,6.254,6.276,6.285,6.260,6.259,6.285,6.292
Sum_Del_20=0.000,3.903,3.328,4.148,5.953,6.609,0.132,5.255,4.828,6.217,7.863,8.117,1.092,3.818,4.986,4.587,4.888,7.084,0.331,5.362,7.498,8.366,8.149,8.559,4.945,10.989,10.683,11.937,10.031,13.072,21.531,24.260,23.177,21.547,19.588,21.878,29.707,29.707,29.671,29.685,29.692,29.715,29.709,29.687,29.693,29.701,29.674,29.619,0.123,1.359,1.667,3.333,9.242,21.001,0.475,1.374,2.416,4.518,11.299,22.105,0.124,0.413,2.421,5.692,11.141,22.810,1.197,2.803,3.819,7.408,14.935,26.462,5.677,9.457,13.364,15.514,22.999,28.849,20.999,24.330,24.784,25.657,28.088,29.431,29.649,29.705,29.715,29.686,29.694,29.669,29.707,29.720,29.676,29.686,29.705,29.725
Sum_Del_24=0.000,4.380,3.320,4.280,5.924,7.242,0.182,5.610,5.075,6.570,8.362,8.224,1.074,3.822,5.187,4.554,4.882,7.015,0.299,5.351,7.468,8.708,8.632,8.574,4.881,11.097,10.714,12.232,9.954,13.558,22.467,27.580,25.459,22.514,20.160,23.109,34.810,34.809,34.772,34.784,34.792,34.817,34.811,34.787,34.795,34.801,34.776,34.714,0.140,1.413,1.757,3.191,9.267,21.739,0.515,1.621,2.504,4.455,11.785,23.106,0.172,0.379,2.585,5.843,11.318,23.459,1.164,2.740,3.780,7.603,15.382,28.823,5.643,9.410,13.417,15.565,23.820,33.375,21.621,27.288,28.107,29.251,32.583,34.409,34.747,34.807,34.817,34.787,34.796,34.768,34.808,34.822,34.776,34.789,34.809,34.827
Sum_12=6.350,4.804,4.546,4.420,3.672,3.922,6.137,3.922,3.944,3.458,3.155,3.100,5.664,3.976,3.761,3.828,3.810,3.217,5.616,3.263,2.705,2.707,2.910,2.701,3.304,2.201,2.185,1.997,2.253,1.820,1.405,1.195,1.161,1.142,1.240,1.152,0.074,0.073,0.093,0.083,0.083,0.071,0.072,0.085,0.086,0.078,0.102,0.129,6.479,5.532,5.289,3.876,1.786,0.313,6.450,5.794,4.922,3.367,1.463,0.261,6.086,5.779,4.793,3.109,1.316,0.246,5.053,4.150,3.647,2.426,0.925,0.150,3.114,2.240,1.793,1.444,0.580,0.125,1.385,1.154,1.048,0.810,0.304,0.086,0.110,0.074,0.072,0.090,0.079,0.096,0.075,0.065,0.090,0.091,0.066,0.058
Sum_20=29.824,25.920,26.495,25.675,23.871,23.215,29.956,24.568,24.996,23.607,21.961,21.707,28.731,26.005,24.838,25.236,24.935,22.740,29.493,24.461,22.325,21.457,21.675,21.264,24.878,18.834,19.141,17.887,19.793,16.752,8.293,5.563,6.646,8.277,10.235,7.946,0.116,0.116,0.152,0.138,0.132,0.108,0.115,0.137,0.130,0.123,0.150,0.204,29.947,28.465,28.156,26.490,20.581,8.823,30.299,28.449,27.407,25.305,18.525,7.719,29.947,29.411,27.402,24.132,18.682,7.013,28.626,27.020,26.004,22.415,14.888,3.362,24.146,20.367,16.460,14.310,6.824,0.974,8.825,5.494,5.039,4.166,1.736,0.392,0.175,0.119,0.108,0.138,0.129,0.154,0.117,0.103,0.148,0.137,0.118,0.099
Sum_24=34.933,30.553,31.613,30.653,29.009,27.691,35.115,29.323,29.858,28.363,26.571,26.709,33.859,31.111,29.746,30.379,30.051,27.918,34.634,29.582,27.466,26.225,26.302,26.359,30.052,23.836,24.219,22.701,24.979,21.375,12.466,7.353,9.474,12.419,14.773,11.824,0.123,0.124,0.161,0.149,0.141,0.117,0.122,0.146,0.139,0.132,0.157,0.219,35.074,33.521,33.177,31.742,25.666,13.194,35.448,33.312,32.430,30.478,23.148,11.828,35.105,34.554,32.348,29.090,23.615,11.474,33.769,32.193,31.153,27.330,19.552,6.110,29.290,25.523,21.516,19.368,11.113,1.558,13.312,7.646,6.826,5.682,2.350,0.524,0.186,0.126,0.116,0.146,0.137,0.165,0.125,0.111,0.158,0.144,0.124,0.106
G_by_Interval=1.748,1.811,1.875,1.861,2.036,2.054,1.634,1.942,1.858,1.952,2.109,2.170,1.716,1.913,1.999,1.994,2.018,2.226,1.693,2.009,2.095,2.120,2.188,2.250,2.101,2.573,2.476,2.544,2.380,2.571,3.731,5.201,3.979,3.364,3.146,3.500,0.000,0.000,0.000,0.000,0.000,0.000,0.000,0.000,0.000,0.000,0.000,0.000,1.653,1.645,1.616,1.677,1.756,1.964,1.590,1.627,1.625,1.635,1.803,1.938,1.693,1.640,1.647,1.759,1.810,1.918,1.736,1.822,1.867,1.892,2.025,2.201,2.262,2.454,2.730,2.803,2.638,3.485,3.617,4.470,4.754,4.872,5.542,8.971,0.000,0.000,0.000,0.000,0.000,0.000,0.000,0.000,0.000,0.000,0.000,0.000
Avg_G_t8=2.151,2.313,2.345,2.355,2.494,2.489,2.143,2.435,2.410,2.501,2.603,2.639,2.191,2.408,2.462,2.461,2.462,2.612,2.196,2.537,2.649,2.682,2.655,2.712,2.534,2.959,2.921,3.007,2.868,3.059,3.893,4.870,4.222,3.853,3.653,3.918,0.000,0.000,0.000,0.000,0.000,0.000,0.000,0.000,0.000,0.000,0.000,0.000,2.123,2.195,2.216,2.376,2.720,3.596,2.111,2.180,2.245,2.413,2.837,3.677,2.156,2.175,2.267,2.497,2.879,3.727,2.247,2.362,2.430,2.627,3.143,4.222,2.607,2.868,3.150,3.314,3.851,6.748,3.814,4.509,4.738,5.063,7.013,15.924,0.000,0.000,0.000,0.000,0.000,0.000,0.000,0.000,0.000,0.000,0.000,0.000
G_int_t8=1.748,1.811,1.875,1.861,2.036,2.054,1.634,1.942,1.858,1.952,2.109,2.170,1.716,1.913,1.999,1.994,2.018,2.226,1.693,2.009,2.095,2.120,2.188,2.250,2.101,2.573,2.476,2.544,2.380,2.571,3.731,5.201,3.979,3.364,3.146,3.500,0.000,0.000,0.000,0.000,0.000,0.000,0.000,0.000,0.000,0.000,0.000,0.000,1.653,1.645,1.616,1.677,1.756,1.964,1.590,1.627,1.625,1.635,1.803,1.938,1.693,1.640,1.647,1.759,1.810,1.918,1.736,1.822,1.867,1.892,2.025,2.201,2.262,2.454,2.730,2.803,2.638,3.485,3.617,4.470,4.754,4.872,5.542,8.971,0.000,0.000,0.000,0.000,0.000,0.000,0.000,0.000,0.000,0.000,0.000,0.000
Avg_G_t12=2.151,2.313,2.345,2.355,2.494,2.489,2.143,2.435,2.410,2.501,2.603,2.639,2.191,2.408,2.462,2.461,2.462,2.612,2.196,2.537,2.649,2.682,2.655,2.712,2.534,2.959,2.921,3.007,2.868,3.059,3.893,4.870,4.222,3.853,3.653,3.918,0.000,0.000,0.000,0.000,0.000,0.000,0.000,0.000,0.000,0.000,0.000,0.000,2.123,2.195,2.216,2.376,2.720,3.596,2.111,2.180,2.245,2.413,2.837,3.677,2.156,2.175,2.267,2.497,2.879,3.727,2.247,2.362,2.430,2.627,3.143,4.222,2.607,2.868,3.150,3.314,3.851,6.748,3.814,4.509,4.738,5.063,7.013,15.924,0.000,0.000,0.000,0.000,0.000,0.000,0.000,0.000,0.000,0.000,0.000,0.000
G_int_t12=1.748,1.811,1.875,1.861,2.036,2.054,1.634,1.942,1.858,1.952,2.109,2.170,1.716,1.913,1.999,1.994,2.018,2.226,1.693,2.009,2.095,2.120,2.188,2.250,2.101,2.573,2.476,2.544,2.380,2.571,3.731,5.201,3.979,3.364,3.146,3.500,0.000,0.000,0.000,0.000,0.000,0.000,0.000,0.000,0.000,0.000,0.000,0.000,1.653,1.645,1.616,1.677,1.756,1.964,1.590,1.627,1.625,1.635,1.803,1.938,1.693,1.640,1.647,1.759,1.810,1.918,1.736,1.822,1.867,1.892,2.025,2.201,2.262,2.454,2.730,2.803,2.638,3.485,3.617,4.470,4.754,4.872,5.542,8.971,0.000,0.000,0.000,0.000,0.000,0.000,0.000,0.000,0.000,0.000,0.000,0.000
Avg_G_inflex=2.151,2.313,2.374,2.384,2.520,2.509,2.170,2.470,2.445,2.524,2.603,2.658,2.191,2.453,2.471,2.466,2.462,2.612,2.196,2.537,2.690,2.682,2.658,2.735,2.573,2.981,2.923,3.061,2.868,3.059,3.903,4.871,4.226,3.853,3.653,3.943,0.000,0.000,0.000,0.000,0.000,0.000,0.000,0.000,0.000,0.000,0.000,0.000,2.150,2.224,2.252,2.376,2.747,3.609,2.153,2.180,2.245,2.466,2.837,3.738,2.218,2.203,2.267,2.536,2.926,3.870,2.247,2.388,2.430,2.644,3.143,4.284,2.607,2.911,3.150,3.314,3.851,7.180,3.814,4.638,4.844,5.178,7.228,23.849,0.000,0.000,0.000,0.000,0.000,0.000,0.000,0.000,0.000,0.000,0.000,0.000
G_int_inflex=1.748,1.811,1.900,1.881,2.072,2.084,1.655,1.961,1.863,1.983,2.109,2.152,1.716,1.937,2.014,2.004,2.018,2.226,1.693,2.009,2.114,2.120,2.194,2.278,2.147,2.602,2.449,2.591,2.380,2.571,3.748,5.217,3.987,3.364,3.146,3.537,0.000,0.000,0.000,0.000,0.000,0.000,0.000,0.000,0.000,0.000,0.000,0.000,1.665,1.667,1.633,1.677,1.770,1.986,1.600,1.627,1.625,1.664,1.803,1.951,1.742,1.660,1.647,1.758,1.838,1.958,1.736,1.853,1.867,1.920,2.025,2.208,2.262,2.510,2.730,2.803,2.638,3.699,3.617,4.696,4.950,5.073,5.746,23.849,0.000,0.000,0.000,0.000,0.000,0.000,0.000,0.000,0.000,0.000,0.000,0.000
G_by_Interval_g4=1.759,1.898,1.919,1.923,2.095,2.089,1.681,2.000,1.964,2.019,2.190,2.265,1.740,1.987,2.082,2.157,2.118,2.276,1.778,2.159,2.224,2.322,2.295,2.370,2.160,2.685,2.661,2.834,2.613,2.783,3.861,5.072,4.128,3.652,3.413,3.756,0.000,0.000,0.000,0.000,0.000,0.000,0.000,0.000,0.000,0.000,0.000,0.000,1.717,1.707,1.653,1.695,1.800,2.085,1.661,1.710,1.703,1.687,1.872,2.044,1.798,1.713,1.698,1.795,1.890,2.022,1.819,1.909,1.951,1.941,2.114,2.357,2.337,2.525,2.822,2.788,2.905,3.485,3.734,4.495,4.647,4.734,5.542,8.971,0.000,0.000,0.000,0.000,0.000,0.000,0.000,0.000,0.000,0.000,0.000,0.000
G_int_t8_g4=1.759,1.898,1.919,1.923,2.095,2.089,1.681,2.000,1.964,2.019,2.190,2.265,1.740,1.987,2.082,2.157,2.118,2.276,1.778,2.159,2.224,2.322,2.295,2.370,2.160,2.685,2.661,2.834,2.613,2.783,3.861,5.072,4.128,3.652,3.413,3.756,0.000,0.000,0.000,0.000,0.000,0.000,0.000,0.000,0.000,0.000,0.000,0.000,1.717,1.707,1.653,1.695,1.800,2.085,1.661,1.710,1.703,1.687,1.872,2.044,1.798,1.713,1.698,1.795,1.890,2.022,1.819,1.909,1.951,1.941,2.114,2.357,2.337,2.525,2.822,2.788,2.905,3.485,3.734,4.495,4.647,4.734,5.542,8.971,0.000,0.000,0.000,0.000,0.000,0.000,0.000,0.000,0.000,0.000,0.000,0.000
G_int_t12_g4=1.759,1.898,1.919,1.923,2.095,2.089,1.681,2.000,1.964,2.019,2.190,2.265,1.740,1.987,2.082,2.157,2.118,2.276,1.778,2.159,2.224,2.322,2.295,2.370,2.160,2.685,2.661,2.834,2.613,2.783,3.861,5.072,4.128,3.652,3.413,3.756,0.000,0.000,0.000,0.000,0.000,0.000,0.000,0.000,0.000,0.000,0.000,0.000,1.717,1.707,1.653,1.695,1.800,2.085,1.661,1.710,1.703,1.687,1.872,2.044,1.798,1.713,1.698,1.795,1.890,2.022,1.819,1.909,1.951,1.941,2.114,2.357,2.337,2.525,2.822,2.788,2.905,3.485,3.734,4.495,4.647,4.734,5.542,8.971,0.000,0.000,0.000,0.000,0.000,0.000,0.000,0.000,0.000,0.000,0.000,0.000
G_int_inflex_g4=1.759,1.898,1.939,1.941,2.123,2.112,1.698,2.018,1.976,2.043,2.190,2.260,1.740,2.011,2.093,2.164,2.118,2.276,1.778,2.159,2.247,2.322,2.299,2.393,2.196,2.708,2.633,2.889,2.613,2.783,3.874,5.080,4.133,3.652,3.413,3.786,0.000,0.000,0.000,0.000,0.000,0.000,0.000,0.000,0.000,0.000,0.000,0.000,1.730,1.726,1.666,1.695,1.812,2.101,1.674,1.710,1.703,1.711,1.872,2.058,1.843,1.711,1.698,1.797,1.914,2.060,1.819,1.934,1.951,1.962,2.114,2.368,2.337,2.569,2.822,2.788,2.905,3.699,3.734,4.659,4.779,4.856,5.746,23.849,0.000,0.000,0.000,0.000,0.000,0.000,0.000,0.000,0.000,0.000,0.000,0.000
Time_Inflex=11.536,12.514,11.781,11.781,12.759,12.759,10.802,12.025,11.781,12.759,13.738,12.759,11.781,11.781,12.759,12.759,13.004,13.738,11.536,13.493,13.004,13.983,13.738,13.738,12.759,14.961,15.695,14.716,14.961,16.674,19.854,21.567,21.567,19.854,19.121,19.854,0.280,0.280,0.280,0.280,0.280,0.280,0.280,0.280,0.280,0.280,0.280,0.280,10.557,11.046,11.046,12.514,13.738,18.387,10.312,12.025,11.781,12.025,14.716,18.387,10.557,11.046,12.025,12.270,14.472,18.387,11.781,12.025,13.004,13.493,16.429,21.078,13.738,14.472,16.919,17.897,19.854,21.567,20.589,21.078,21.567,21.078,21.567,15.206,0.280,0.280,0.280,0.280,0.280,0.280,0.280,0.280,0.280,0.280,0.280,0.280
OD_Inflex=0.650,0.664,0.539,0.527,0.573,0.568,0.543,0.509,0.485,0.566,0.604,0.482,0.658,0.486,0.600,0.585,0.614,0.601,0.620,0.644,0.496,0.598,0.582,0.553,0.544,0.547,0.664,0.495,0.614,0.678,0.572,0.377,0.576,0.593,0.622,0.557,0.067,0.067,0.063,0.065,0.065,0.065,0.066,0.065,0.064,0.065,0.064,0.065,0.522,0.536,0.522,0.639,0.536,0.585,0.491,0.700,0.619,0.523,0.590,0.523,0.493,0.555,0.627,0.493,0.539,0.491,0.613,0.560,0.670,0.588,0.612,0.520,0.628,0.552,0.666,0.709,0.617,0.193,0.721,0.431,0.399,0.320,0.184,0.088,0.064,0.064,0.065,0.064,0.063,0.064,0.064,0.064,0.065,0.063,0.066,0.064
Time_Saturation=18.631,18.876,20.344,19.854,15.695,18.876,20.833,16.674,19.854,18.631,14.961,14.961,20.833,14.227,19.365,18.387,20.344,18.387,19.121,20.344,20.099,20.099,20.099,15.206,18.876,20.589,17.897,20.099,18.631,18.387,0.000,0.000,0.000,21.567,20.344,0.000,0.280,0.280,0.280,0.280,0.280,0.280,0.280,0.280,0.280,0.280,0.280,0.280,19.610,20.344,19.610,20.344,19.854,19.365,19.854,21.323,20.099,21.323,20.344,20.344,19.610,19.610,21.323,18.631,19.610,20.589,19.610,21.078,19.854,19.365,19.854,0.000,19.610,19.610,20.589,19.854,21.323,0.000,0.000,0.000,0.000,21.812,0.000,0.000,0.280,0.280,0.280,0.280,0.280,0.280,0.280,0.280,0.280,0.280,0.280,0.280
OD_Saturation=0.942,0.763,0.922,0.803,0.729,0.728,0.845,0.761,0.797,0.768,0.712,0.693,0.827,0.771,0.804,0.829,0.889,0.791,0.877,0.943,0.853,0.774,0.759,0.711,0.890,0.811,0.775,0.786,0.796,0.735,0.000,0.000,0.000,0.753,0.737,0.000,0.067,0.067,0.063,0.065,0.065,0.065,0.066,0.065,0.064,0.065,0.064,0.065,0.823,0.825,0.816,0.923,0.823,0.721,0.842,0.783,0.810,0.843,0.769,0.682,0.848,0.826,0.803,0.804,0.795,0.742,0.856,0.836,0.943,0.827,0.765,0.000,0.928,0.833,0.807,0.811,0.753,0.000,0.000,0.000,0.000,0.353,0.000,0.000,0.064,0.064,0.065,0.064,0.063,0.064,0.064,0.064,0.065,0.063,0.066,0.064
Ref_Well_Name=A01,A01,A01,A01,A01,A01,A01,A01,A01,A01,A01,A01,A01,A01,A01,A01,A01,A01,A01,A01,A01,A01,A01,A01,A01,A01,A01,A01,A01,A01,A01,A01,A01,A01,A01,A01,A01,A01,A01,A01,A01,A01,A01,A01,A01,A01,A01,A01,A01,A01,A01,A01,A01,A01,A01,A01,A01,A01,A01,A01,A01,A01,A01,A01,A01,A01,A01,A01,A01,A01,A01,A01,A01,A01,A01,A01,A01,A01,A01,A01,A01,A01,A01,A01,A01,A01,A01,A01,A01,A01,A01,A01,A01,A01,A01,A01
Ratio_Avg_G=1.000,0.930,0.917,0.913,0.862,0.864,1.004,0.884,0.893,0.860,0.826,0.815,0.982,0.894,0.874,0.874,0.874,0.824,0.980,0.848,0.812,0.802,0.810,0.793,0.849,0.727,0.737,0.715,0.750,0.703,0.553,0.442,0.510,0.558,0.589,0.549,Inf,Inf,Inf,Inf,Inf,Inf,Inf,Inf,Inf,Inf,Inf,Inf,1.014,0.980,0.971,0.906,0.791,0.598,1.019,0.987,0.958,0.892,0.758,0.585,0.998,0.989,0.949,0.862,0.747,0.577,0.957,0.911,0.885,0.819,0.684,0.510,0.825,0.750,0.683,0.649,0.559,0.319,0.564,0.477,0.454,0.425,0.307,0.135,Inf,Inf,Inf,Inf,Inf,Inf,Inf,Inf,Inf,Inf,Inf,Inf
Ratio_Fit_G=1.000,0.942,0.964,0.974,0.895,0.864,1.131,0.946,1.005,0.939,0.844,0.865,1.029,0.965,0.909,0.911,0.894,0.805,1.049,0.904,0.896,0.859,0.841,0.834,0.859,0.705,0.726,0.730,0.772,0.719,0.476,0.306,0.449,0.568,0.600,0.545,Inf,Inf,Inf,Inf,Inf,Inf,Inf,Inf,Inf,Inf,Inf,Inf,1.138,1.121,1.161,1.075,1.096,0.983,1.170,1.050,1.126,1.144,1.034,1.023,1.069,1.117,1.078,1.094,1.062,1.028,1.050,1.014,0.975,0.972,0.923,0.908,0.806,0.725,0.663,0.637,0.733,0.680,0.526,0.344,0.332,0.326,0.342,0.729,Inf,Inf,Inf,Inf,Inf,Inf,Inf,Inf,Inf,Inf,Inf,Inf
Ratio_G_Int=1.000,0.965,0.932,0.939,0.859,0.851,1.069,0.900,0.940,0.895,0.828,0.805,1.018,0.914,0.874,0.876,0.866,0.785,1.032,0.870,0.834,0.824,0.799,0.777,0.832,0.679,0.706,0.687,0.734,0.680,0.468,0.336,0.439,0.519,0.555,0.499,Inf,Inf,Inf,Inf,Inf,Inf,Inf,Inf,Inf,Inf,Inf,Inf,1.057,1.063,1.081,1.042,0.995,0.890,1.099,1.074,1.076,1.069,0.969,0.902,1.032,1.065,1.061,0.993,0.966,0.911,1.007,0.959,0.936,0.924,0.863,0.794,0.773,0.712,0.640,0.623,0.662,0.502,0.483,0.391,0.368,0.359,0.315,0.195,Inf,Inf,Inf,Inf,Inf,Inf,Inf,Inf,Inf,Inf,Inf,Inf
Ratio_t0_Fit=1.000,0.597,0.608,0.668,0.672,0.790,0.675,0.709,0.639,0.543,0.677,0.716,0.527,0.622,0.764,0.807,0.766,0.936,0.628,0.719,0.606,0.570,0.807,0.807,0.784,0.817,0.786,0.973,0.669,1.299,0.375,0.259,0.643,0.290,6.603,-2.333,Inf,Inf,Inf,Inf,Inf,Inf,Inf,Inf,Inf,Inf,Inf,Inf,0.630,0.562,0.498,0.542,0.354,0.254,0.541,0.598,0.476,0.474,0.405,0.255,0.588,0.607,0.448,0.404,0.405,0.237,0.679,0.533,0.434,0.502,0.386,0.210,1.237,0.981,0.517,0.435,0.283,0.180,-0.536,0.269,0.250,0.225,0.188,0.184,Inf,Inf,Inf,Inf,Inf,Inf,Inf,Inf,Inf,Inf,Inf,Inf
Ratio_t0_G_Int=1.000,0.804,0.859,0.816,0.880,0.928,0.793,0.819,0.733,0.736,0.818,0.861,0.850,0.815,0.872,0.866,0.909,1.046,0.803,0.765,0.729,0.719,0.866,0.874,0.933,1.048,0.908,0.873,0.829,0.827,2.504,-1.361,1.665,0.826,0.797,0.964,Inf,Inf,Inf,Inf,Inf,Inf,Inf,Inf,Inf,Inf,Inf,Inf,0.859,0.734,0.673,0.578,0.419,0.247,0.775,0.729,0.650,0.519,0.391,0.232,0.873,0.755,0.651,0.547,0.378,0.223,0.790,0.748,0.718,0.550,0.361,0.200,1.172,0.975,0.962,0.791,0.333,0.191,2.052,10.700,-27.535,2.459,0.441,0.212,Inf,Inf,Inf,Inf,Inf,Inf,Inf,Inf,Inf,Inf,Inf,Inf
Ref_Curve_Array=1,1,1,1,1,1,1,1,1,1,1,1,1,1,1,1,1,1,1,1,1,1,1,1,1,1,1,1,1,1,1,1,1,1,1,1,1,1,1,1,1,1,1,1,1,1,1,1,1,1,1,1,1,1,1,1,1,1,1,1,1,1,1,1,1,1,1,1,1,1,1,1,1,1,1,1,1,1,1,1,1,1,1,1,1,1,1,1,1,1,1,1,1,1,1,1
Default_ref=0
Comm_Map=,,,,,
Comm_Consol=,,,,,,,,
Comm_Screen=,,,,,
Analysis_Set=A,A,A,A,A,A,A,A,A,A,A,A,A,A,A,A,A,A,A,A,A,A,A,A,A,A,A,A,A,A,A,A,A,A,A,A,A,A,A,A,A,A,A,A,A,A,A,A,A,A,A,A,A,A,A,A,A,A,A,A,A,A,A,A,A,A,A,A,A,A,A,A,A,A,A,A,A,A,A,A,A,A,A,A,A,A,A,A,A,A,A,A,A,A,A,A
Ref_Type=single_ref,single_ref,single_ref,single_ref,single_ref,single_ref,single_ref,single_ref,single_ref,single_ref,single_ref,single_ref,single_ref,single_ref,single_ref,single_ref,single_ref,single_ref,single_ref,single_ref,single_ref,single_ref,single_ref,single_ref,single_ref,single_ref,single_ref,single_ref,single_ref,single_ref,single_ref,single_ref,single_ref,single_ref,single_ref,single_ref,single_ref,single_ref,single_ref,single_ref,single_ref,single_ref,single_ref,single_ref,single_ref,single_ref,single_ref,single_ref,single_ref,single_ref,single_ref,single_ref,single_ref,single_ref,single_ref,single_ref,single_ref,single_ref,single_ref,single_ref,single_ref,single_ref,single_ref,single_ref,single_ref,single_ref,single_ref,single_ref,single_ref,single_ref,single_ref,single_ref,single_ref,single_ref,single_ref,single_ref,single_ref,single_ref,single_ref,single_ref,single_ref,single_ref,single_ref,single_ref,single_ref,single_ref,single_ref,single_ref,single_ref,single_ref,single_ref,single_ref,single_ref,single_ref,single_ref,single_ref
Wells_In_Use=0,0,0,0,0,0,0,0,0,0,0,0,0,0,0,0,0,0,0,0,0,0,0,0,0,0,0,0,0,0,0,0,0,0,0,0,0,0,0,0,0,0,0,0,0,0,0,0,0,0,0,0,0,0,0,0,0,0,0,0,0,0,0,0,0,0,0,0,0,0,0,0,0,0,0,0,0,0,0,0,0,0,0,0,0,0,0,0,0,0,0,0,0,0,0,0
[Flor:]
[Flor2:]
[Lumin:]
[Data:]
Read=DateTime	RunT[s]	Temp	Well_1	Well_2	Well_3	Well_4	Well_5	Well_6	Well_7	Well_8	Well_9	Well_10	Well_11	Well_12	Well_13	Well_14	Well_15	Well_16	Well_17	Well_18	Well_19	Well_20	Well_21	Well_22	Well_23	Well_24	Well_25	Well_26	Well_27	Well_28	Well_29	Well_30	Well_31	Well_32	Well_33	Well_34	Well_35	Well_36	Well_37	Well_38	Well_39	Well_40	Well_41	Well_42	Well_43	Well_44	Well_45	Well_46	Well_47	Well_48	Well_49	Well_50	Well_51	Well_52	Well_53	Well_54	Well_55	Well_56	Well_57	Well_58	Well_59	Well_60	Well_61	Well_62	Well_63	Well_64	Well_65	Well_66	Well_67	Well_68	Well_69	Well_70	Well_71	Well_72	Well_73	Well_74	Well_75	Well_76	Well_77	Well_78	Well_79	Well_80	Well_81	Well_82	Well_83	Well_84	Well_85	Well_86	Well_87	Well_88	Well_89	Well_90	Well_91	Well_92	Well_93	Well_94	Well_95	Well_96
1=14:24:00	1009	301	0.0857	0.0830	0.0847	0.0839	0.0853	0.0839	0.0821	0.0825	0.0828	0.0860	0.0830	0.0837	0.0835	0.0831	0.0835	0.0835	0.0839	0.0834	0.0831	0.0829	0.0841	0.0827	0.0839	0.0836	0.0829	0.0839	0.0839	0.0847	0.0863	0.0838	0.0836	0.0819	0.0844	0.0843	0.0847	0.0838	0.0834	0.0829	0.0833	0.0823	0.0839	0.0840	0.0834	0.0832	0.0842	0.0844	0.0847	0.0827	0.0843	0.0838	0.0821	0.0841	0.0852	0.0838	0.0845	0.0828	0.0839	0.0835	0.0843	0.0835	0.0833	0.0833	0.0824	0.0826	0.0826	0.0834	0.0815	0.0832	0.0832	0.0849	0.0829	0.0826	0.0666	0.0672	0.0632	0.0648	0.0650	0.0649	0.0641	0.0637	0.0654	0.0639	0.0631	0.0637	0.0662	0.0651	0.0644	0.0652	0.0643	0.0649	0.0640	0.0636	0.0649	0.0633	0.0656	0.0644
2=14:38:41	1890	298	0.0819	0.0820	0.0840	0.0838	0.0842	0.0824	0.0804	0.0815	0.0858	0.0835	0.0843	0.0831	0.0830	0.0824	0.0823	0.0825	0.0826	0.0813	0.0826	0.0825	0.0830	0.0830	0.0829	0.0816	0.0822	0.0840	0.0831	0.0829	0.0850	0.0833	0.0823	0.0830	0.0838	0.0835	0.0844	0.0832	0.0824	0.0813	0.0822	0.0807	0.0840	0.0825	0.0830	0.0822	0.0828	0.0830	0.0836	0.0814	0.0830	0.0829	0.0831	0.0839	0.0838	0.0839	0.0834	0.0823	0.0816	0.0824	0.0833	0.0830	0.0820	0.0816	0.0823	0.0816	0.0822	0.0820	0.0818	0.0825	0.0830	0.0824	0.0824	0.0824	0.0656	0.0664	0.0638	0.0641	0.0646	0.0635	0.0631	0.0632	0.0647	0.0634	0.0635	0.0635	0.0651	0.0646	0.0645	0.0642	0.0631	0.0635	0.0633	0.0631	0.0639	0.0633	0.0644	0.0638
3=14:53:22	2771	298	0.0853	0.0843	0.0839	0.0848	0.0849	0.0837	0.0827	0.0832	0.0862	0.0840	0.0822	0.0857	0.0841	0.0834	0.0831	0.0825	0.0833	0.0826	0.0827	0.0834	0.0846	0.0845	0.0840	0.0830	0.0840	0.0850	0.0838	0.0849	0.0871	0.0843	0.0837	0.0829	0.0842	0.0855	0.0840	0.0831	0.0832	0.0829	0.0831	0.0825	0.0831	0.0841	0.0830	0.0840	0.0844	0.0848	0.0830	0.0827	0.0842	0.0834	0.0832	0.0856	0.0874	0.0827	0.0841	0.0829	0.0845	0.0849	0.0844	0.0838	0.0840	0.0824	0.0839	0.0828	0.0830	0.0839	0.0819	0.0838	0.0846	0.0848	0.0827	0.0823	0.0661	0.0673	0.0634	0.0652	0.0654	0.0651	0.0640	0.0637	0.0653	0.0642	0.0634	0.0642	0.0657	0.0653	0.0650	0.0655	0.0640	0.0648	0.0637	0.0636	0.0648	0.0634	0.0649	0.0643
4=15:08:03	3651	301	0.0840	0.0817	0.0858	0.0829	0.0838	0.0827	0.0819	0.0819	0.0849	0.0835	0.0819	0.0831	0.0831	0.0821	0.0831	0.0822	0.0828	0.0822	0.0821	0.0830	0.0816	0.0841	0.0818	0.0824	0.0825	0.0842	0.0832	0.0858	0.0871	0.0838	0.0829	0.0828	0.0847	0.0852	0.0838	0.0815	0.0833	0.0815	0.0823	0.0805	0.0833	0.0834	0.0830	0.0827	0.0842	0.0838	0.0824	0.0807	0.0825	0.0843	0.0851	0.0859	0.0841	0.0839	0.0833	0.0823	0.0846	0.0832	0.0840	0.0831	0.0829	0.0825	0.0837	0.0819	0.0818	0.0815	0.0815	0.0822	0.0841	0.0823	0.0828	0.0813	0.0652	0.0662	0.0637	0.0638	0.0643	0.0641	0.0629	0.0626	0.0644	0.0634	0.0631	0.0631	0.0648	0.0632	0.0641	0.0644	0.0635	0.0645	0.0629	0.0631	0.0632	0.0634	0.0639	0.0643
5=15:22:44	4532	301	0.0845	0.0821	0.0843	0.0832	0.0839	0.0830	0.0817	0.0825	0.0837	0.0836	0.0814	0.0835	0.0828	0.0827	0.0821	0.0827	0.0820	0.0818	0.0825	0.0814	0.0845	0.0831	0.0823	0.0817	0.0824	0.0836	0.0839	0.0833	0.0853	0.0833	0.0836	0.0826	0.0830	0.0838	0.0821	0.0810	0.0822	0.0810	0.0823	0.0816	0.0837	0.0833	0.0822	0.0834	0.0817	0.0839	0.0814	0.0808	0.0830	0.0824	0.0832	0.0863	0.0850	0.0829	0.0838	0.0826	0.0839	0.0826	0.0812	0.0806	0.0831	0.0824	0.0825	0.0817	0.0817	0.0833	0.0817	0.0825	0.0828	0.0831	0.0814	0.0799	0.0646	0.0661	0.0635	0.0637	0.0638	0.0634	0.0619	0.0626	0.0639	0.0630	0.0631	0.0625	0.0646	0.0638	0.0640	0.0640	0.0633	0.0630	0.0628	0.0622	0.0634	0.0631	0.0637	0.0634
6=15:37:24	5413	300	0.0863	0.0842	0.0865	0.0852	0.0848	0.0846	0.0822	0.0826	0.0829	0.0836	0.0821	0.0829	0.0836	0.0835	0.0836	0.0831	0.0835	0.0818	0.0832	0.0826	0.0839	0.0826	0.0834	0.0810	0.0830	0.0848	0.0838	0.0872	0.0882	0.0842	0.0837	0.0836	0.0833	0.0854	0.0810	0.0825	0.0834	0.0833	0.0833	0.0826	0.0851	0.0842	0.0831	0.0829	0.0838	0.0831	0.0820	0.0813	0.0845	0.0839	0.0832	0.0854	0.0868	0.0841	0.0846	0.0828	0.0831	0.0831	0.0819	0.0820	0.0840	0.0838	0.0835	0.0833	0.0832	0.0839	0.0828	0.0836	0.0820	0.0830	0.0813	0.0816	0.0654	0.0666	0.0638	0.0639	0.0640	0.0630	0.0633	0.0626	0.0641	0.0634	0.0636	0.0636	0.0647	0.0644	0.0636	0.0644	0.0635	0.0641	0.0620	0.0626	0.0640	0.0634	0.0641	0.0637
7=15:52:05	6294	298	0.0851	0.0845	0.0868	0.0872	0.0848	0.0840	0.0849	0.0848	0.0840	0.0829	0.0835	0.0826	0.0861	0.0853	0.0837	0.0846	0.0846	0.0849	0.0847	0.0836	0.0839	0.0840	0.0820	0.0810	0.0862	0.0874	0.0848	0.0884	0.0891	0.0867	0.0861	0.0848	0.0846	0.0844	0.0832	0.0824	0.0847	0.0841	0.0842	0.0839	0.0863	0.0855	0.0857	0.0840	0.0855	0.0827	0.0830	0.0808	0.0845	0.0861	0.0866	0.0893	0.0870	0.0866	0.0879	0.0841	0.0833	0.0843	0.0830	0.0823	0.0858	0.0853	0.0847	0.0831	0.0851	0.0850	0.0846	0.0842	0.0845	0.0838	0.0827	0.0819	0.0662	0.0668	0.0643	0.0646	0.0645	0.0647	0.0640	0.0637	0.0655	0.0637	0.0643	0.0640	0.0659	0.0655	0.0645	0.0653	0.0644	0.0653	0.0631	0.0633	0.0648	0.0643	0.0647	0.0646
8=16:06:46	7174	301	0.0854	0.0845	0.0873	0.0861	0.0855	0.0861	0.0857	0.0848	0.0841	0.0842	0.0820	0.0833	0.0861	0.0846	0.0852	0.0845	0.0853	0.0845	0.0852	0.0847	0.0852	0.0832	0.0828	0.0830	0.0851	0.0869	0.0858	0.0869	0.0892	0.0866	0.0885	0.0857	0.0841	0.0850	0.0824	0.0817	0.0860	0.0844	0.0853	0.0845	0.0863	0.0866	0.0858	0.0845	0.0853	0.0834	0.0827	0.0813	0.0846	0.0865	0.0870	0.0895	0.0879	0.0873	0.0877	0.0850	0.0841	0.0832	0.0826	0.0813	0.0856	0.0862	0.0861	0.0831	0.0856	0.0855	0.0847	0.0851	0.0842	0.0836	0.0826	0.0811	0.0659	0.0666	0.0641	0.0643	0.0645	0.0646	0.0638	0.0636	0.0653	0.0641	0.0638	0.0637	0.0658	0.0648	0.0647	0.0651	0.0637	0.0655	0.0625	0.0631	0.0642	0.0641	0.0647	0.0645
9=16:21:27	8055	300	0.0853	0.0842	0.0885	0.0874	0.0853	0.0857	0.0844	0.0840	0.0841	0.0825	0.0820	0.0811	0.0863	0.0860	0.0844	0.0855	0.0852	0.0829	0.0856	0.0843	0.0840	0.0828	0.0822	0.0805	0.0859	0.0863	0.0850	0.0876	0.0869	0.0877	0.0862	0.0853	0.0848	0.0840	0.0821	0.0812	0.0852	0.0839	0.0851	0.0842	0.0864	0.0859	0.0861	0.0847	0.0839	0.0822	0.0814	0.0796	0.0852	0.0860	0.0861	0.0873	0.0882	0.0867	0.0875	0.0858	0.0828	0.0832	0.0817	0.0808	0.0859	0.0855	0.0846	0.0848	0.0850	0.0858	0.0848	0.0846	0.0839	0.0823	0.0812	0.0809	0.0649	0.0661	0.0634	0.0634	0.0635	0.0633	0.0630	0.0632	0.0641	0.0631	0.0629	0.0630	0.0644	0.0643	0.0634	0.0647	0.0631	0.0630	0.0625	0.0624	0.0635	0.0631	0.0637	0.0635
10=16:36:11	8939	301	0.0883	0.0864	0.0885	0.0894	0.0883	0.0874	0.0879	0.0866	0.0849	0.0840	0.0829	0.0820	0.0884	0.0881	0.0868	0.0861	0.0871	0.0869	0.0875	0.0864	0.0850	0.0842	0.0817	0.0805	0.0881	0.0888	0.0874	0.0878	0.0903	0.0889	0.0890	0.0866	0.0865	0.0855	0.0831	0.0814	0.0883	0.0868	0.0865	0.0862	0.0878	0.0881	0.0871	0.0861	0.0872	0.0845	0.0819	0.0809	0.0887	0.0894	0.0885	0.0897	0.0896	0.0887	0.0889	0.0882	0.0863	0.0847	0.0826	0.0815	0.0896	0.0874	0.0882	0.0866	0.0870	0.0870	0.0871	0.0860	0.0853	0.0833	0.0819	0.0809	0.0658	0.0668	0.0641	0.0647	0.0651	0.0647	0.0639	0.0633	0.0642	0.0635	0.0636	0.0640	0.0656	0.0649	0.0644	0.0638	0.0642	0.0647	0.0639	0.0636	0.0643	0.0640	0.0645	0.0642
11=16:50:52	9820	298	0.0877	0.0877	0.0899	0.0883	0.0906	0.0880	0.0882	0.0872	0.0867	0.0843	0.0804	0.0822	0.0884	0.0880	0.0876	0.0877	0.0874	0.0871	0.0876	0.0874	0.0851	0.0830	0.0815	0.0822	0.0870	0.0893	0.0895	0.0907	0.0933	0.0904	0.0900	0.0879	0.0861	0.0855	0.0827	0.0812	0.0887	0.0866	0.0874	0.0870	0.0882	0.0893	0.0880	0.0877	0.0865	0.0850	0.0814	0.0798	0.0866	0.0904	0.0894	0.0945	0.0905	0.0888	0.0902	0.0873	0.0862	0.0845	0.0834	0.0814	0.0890	0.0882	0.0878	0.0866	0.0883	0.0880	0.0869	0.0870	0.0856	0.0834	0.0822	0.0807	0.0655	0.0664	0.0639	0.0640	0.0643	0.0640	0.0640	0.0634	0.0644	0.0634	0.0639	0.0632	0.0647	0.0646	0.0638	0.0647	0.0640	0.0645	0.0632	0.0633	0.0644	0.0636	0.0640	0.0647
12=17:05:32	10701	298	0.0909	0.0898	0.0906	0.0906	0.0904	0.0899	0.0896	0.0890	0.0881	0.0849	0.0822	0.0813	0.0900	0.0883	0.0884	0.0887	0.0890	0.0904	0.0896	0.0891	0.0870	0.0842	0.0821	0.0805	0.0899	0.0914	0.0900	0.0911	0.0932	0.0912	0.0905	0.0894	0.0869	0.0864	0.0828	0.0805	0.0898	0.0886	0.0894	0.0879	0.0892	0.0900	0.0909	0.0881	0.0877	0.0852	0.0822	0.0799	0.0934	0.0911	0.0897	0.0937	0.0914	0.0916	0.0920	0.0891	0.0874	0.0847	0.0835	0.0814	0.0908	0.0898	0.0896	0.0889	0.0889	0.0891	0.0885	0.0891	0.0876	0.0840	0.0818	0.0809	0.0654	0.0663	0.0638	0.0643	0.0646	0.0642	0.0637	0.0630	0.0643	0.0632	0.0635	0.0632	0.0653	0.0646	0.0644	0.0649	0.0635	0.0649	0.0633	0.0632	0.0643	0.0630	0.0641	0.0642
13=17:20:13	11582	301	0.0922	0.0897	0.0929	0.0927	0.0917	0.0908	0.0896	0.0885	0.0883	0.0843	0.0824	0.0815	0.0913	0.0914	0.0894	0.0894	0.0897	0.0894	0.0900	0.0889	0.0864	0.0854	0.0806	0.0801	0.0902	0.0923	0.0909	0.0928	0.0935	0.0934	0.0943	0.0908	0.0890	0.0853	0.0823	0.0806	0.0915	0.0897	0.0914	0.0900	0.0911	0.0913	0.0916	0.0878	0.0881	0.0844	0.0823	0.0801	0.0912	0.0908	0.0922	0.0955	0.0929	0.0932	0.0951	0.0904	0.0876	0.0845	0.0819	0.0813	0.0922	0.0901	0.0914	0.0897	0.0891	0.0900	0.0907	0.0880	0.0869	0.0832	0.0821	0.0810	0.0655	0.0665	0.0640	0.0642	0.0644	0.0639	0.0635	0.0632	0.0643	0.0637	0.0635	0.0635	0.0657	0.0648	0.0643	0.0651	0.0630	0.0643	0.0634	0.0631	0.0642	0.0632	0.0642	0.0641
14=17:34:54	12463	300	0.0941	0.0924	0.0957	0.0933	0.0926	0.0920	0.0909	0.0904	0.0887	0.0861	0.0823	0.0820	0.0935	0.0897	0.0908	0.0899	0.0918	0.0920	0.0922	0.0906	0.0873	0.0847	0.0827	0.0811	0.0929	0.0933	0.0917	0.0946	0.0969	0.0930	0.0930	0.0905	0.0881	0.0873	0.0829	0.0808	0.0918	0.0912	0.0903	0.0891	0.0926	0.0925	0.0921	0.0901	0.0889	0.0857	0.0817	0.0796	0.0920	0.0927	0.0922	0.0950	0.0950	0.0936	0.0931	0.0909	0.0894	0.0863	0.0826	0.0815	0.0919	0.0907	0.0905	0.0900	0.0908	0.0906	0.0909	0.0895	0.0882	0.0850	0.0815	0.0807	0.0651	0.0655	0.0624	0.0635	0.0640	0.0638	0.0631	0.0627	0.0643	0.0628	0.0627	0.0631	0.0650	0.0636	0.0638	0.0643	0.0638	0.0644	0.0625	0.0629	0.0627	0.0630	0.0640	0.0634
15=17:49:35	13343	303	0.0948	0.0931	0.0961	0.0941	0.0954	0.0930	0.0940	0.0919	0.0911	0.0879	0.0815	0.0829	0.0934	0.0924	0.0914	0.0919	0.0915	0.0915	0.0936	0.0916	0.0893	0.0859	0.0823	0.0815	0.0928	0.0948	0.0944	0.0995	0.0980	0.0942	0.0976	0.0943	0.0888	0.0873	0.0830	0.0809	0.0940	0.0929	0.0925	0.0906	0.0934	0.0936	0.0937	0.0921	0.0895	0.0864	0.0811	0.0795	0.0926	0.0946	0.0948	0.0977	0.0963	0.0952	0.0995	0.0937	0.0907	0.0864	0.0828	0.0805	0.0930	0.0915	0.0925	0.0911	0.0914	0.0905	0.0924	0.0913	0.0890	0.0868	0.0812	0.0797	0.0647	0.0654	0.0625	0.0634	0.0640	0.0633	0.0625	0.0624	0.0639	0.0625	0.0624	0.0630	0.0644	0.0630	0.0636	0.0637	0.0630	0.0635	0.0625	0.0624	0.0624	0.0628	0.0634	0.0632
16=18:04:16	14224	301	0.0977	0.0949	0.0973	0.0968	0.0979	0.0955	0.0964	0.0939	0.0935	0.0879	0.0830	0.0820	0.0961	0.0941	0.0935	0.0926	0.0936	0.0939	0.0958	0.0946	0.0902	0.0875	0.0824	0.0813	0.0953	0.0974	0.0972	0.0963	0.0985	0.0995	0.1007	0.0950	0.0913	0.0877	0.0838	0.0808	0.0970	0.0934	0.0924	0.0919	0.0957	0.0949	0.0960	0.0937	0.0914	0.0881	0.0826	0.0794	0.0971	0.0953	0.0949	0.1004	0.0998	0.0947	0.0989	0.0936	0.0923	0.0874	0.0839	0.0809	0.0955	0.0943	0.0930	0.0927	0.0934	0.0921	0.0942	0.0919	0.0910	0.0867	0.0820	0.0802	0.0649	0.0662	0.0635	0.0638	0.0633	0.0642	0.0629	0.0629	0.0646	0.0635	0.0631	0.0630	0.0648	0.0641	0.0639	0.0642	0.0634	0.0645	0.0628	0.0617	0.0639	0.0636	0.0638	0.0637
17=18:18:56	15105	301	0.1008	0.0976	0.0970	0.0961	0.0967	0.0961	0.0981	0.0951	0.0936	0.0887	0.0835	0.0818	0.0985	0.0951	0.0952	0.0940	0.0947	0.0951	0.0992	0.0960	0.0939	0.0881	0.0832	0.0800	0.0979	0.0969	0.0982	0.0979	0.1021	0.0973	0.0998	0.0960	0.0943	0.0906	0.0839	0.0817	0.0994	0.0957	0.0953	0.0955	0.0976	0.0972	0.0978	0.0956	0.0947	0.0885	0.0833	0.0804	0.0966	0.0962	0.0976	0.0988	0.0971	0.0956	0.0996	0.0960	0.0937	0.0904	0.0825	0.0808	0.0969	0.0957	0.0936	0.0944	0.0948	0.0937	0.0949	0.0939	0.0920	0.0890	0.0827	0.0817	0.0656	0.0666	0.0632	0.0646	0.0648	0.0639	0.0645	0.0634	0.0645	0.0639	0.0632	0.0635	0.0654	0.0650	0.0639	0.0650	0.0642	0.0643	0.0638	0.0629	0.0643	0.0630	0.0643	0.0643
18=18:33:37	15986	301	0.1045	0.1011	0.1024	0.0996	0.1000	0.0999	0.1023	0.0980	0.0961	0.0931	0.0853	0.0835	0.1027	0.0990	0.0990	0.0967	0.0977	0.0977	0.1027	0.0989	0.0952	0.0902	0.0843	0.0825	0.1024	0.0999	0.1004	0.1012	0.1054	0.1006	0.1034	0.0997	0.0965	0.0913	0.0834	0.0809	0.1028	0.0986	0.0964	0.0974	0.1000	0.0994	0.1021	0.0992	0.0967	0.0912	0.0829	0.0812	0.1001	0.1002	0.1009	0.1018	0.1005	0.0996	0.1049	0.0973	0.0958	0.0907	0.0846	0.0801	0.0996	0.0967	0.0955	0.0952	0.0943	0.0950	0.0981	0.0966	0.0943	0.0900	0.0838	0.0812	0.0660	0.0669	0.0643	0.0633	0.0653	0.0644	0.0644	0.0638	0.0647	0.0644	0.0645	0.0644	0.0659	0.0646	0.0645	0.0653	0.0643	0.0654	0.0639	0.0635	0.0643	0.0641	0.0647	0.0645
19=18:48:18	16867	301	0.1083	0.1014	0.1051	0.1058	0.1042	0.1044	0.1051	0.1021	0.0991	0.0913	0.0860	0.0820	0.1058	0.1006	0.0994	0.0974	0.0986	0.0991	0.1056	0.1005	0.0978	0.0914	0.0850	0.0804	0.1035	0.1054	0.1028	0.1056	0.1083	0.1062	0.1091	0.1031	0.0970	0.0934	0.0848	0.0810	0.1049	0.0990	0.0984	0.0983	0.1009	0.0993	0.1033	0.1002	0.0972	0.0912	0.0839	0.0806	0.1019	0.0999	0.1051	0.1077	0.1020	0.1014	0.1075	0.1005	0.0961	0.0914	0.0843	0.0808	0.0994	0.0965	0.0967	0.0946	0.0957	0.0952	0.0980	0.0954	0.0928	0.0905	0.0825	0.0802	0.0653	0.0661	0.0638	0.0640	0.0644	0.0641	0.0632	0.0625	0.0631	0.0636	0.0632	0.0631	0.0647	0.0643	0.0641	0.0640	0.0636	0.0648	0.0632	0.0631	0.0637	0.0634	0.0636	0.0638
20=19:02:59	17747	298	0.1157	0.1051	0.1060	0.1063	0.1045	0.1062	0.1094	0.1046	0.1020	0.0950	0.0872	0.0824	0.1091	0.1032	0.1028	0.1002	0.1008	0.1007	0.1093	0.1051	0.1013	0.0925	0.0861	0.0813	0.1085	0.1073	0.1076	0.1064	0.1068	0.1057	0.1119	0.1082	0.1000	0.0960	0.0856	0.0813	0.1091	0.1019	0.1014	0.1004	0.1041	0.1036	0.1070	0.1024	0.0993	0.0935	0.0853	0.0805	0.1065	0.1019	0.1027	0.1066	0.1052	0.1007	0.1086	0.1028	0.0987	0.0934	0.0848	0.0817	0.1000	0.0971	0.0972	0.0965	0.0970	0.0973	0.1000	0.0978	0.0947	0.0923	0.0846	0.0805	0.0655	0.0663	0.0639	0.0643	0.0639	0.0639	0.0641	0.0622	0.0645	0.0635	0.0636	0.0634	0.0652	0.0648	0.0641	0.0646	0.0634	0.0644	0.0633	0.0631	0.0648	0.0637	0.0642	0.0640
21=19:17:40	18628	301	0.1157	0.1065	0.1088	0.1080	0.1046	0.1068	0.1117	0.1078	0.1016	0.0972	0.0852	0.0819	0.1134	0.1050	0.1038	0.1018	0.1020	0.1034	0.1132	0.1067	0.1017	0.0946	0.0853	0.0815	0.1116	0.1066	0.1054	0.1061	0.1108	0.1062	0.1151	0.1094	0.1033	0.0952	0.0846	0.0797	0.1131	0.1032	0.1009	0.1009	0.1055	0.1038	0.1087	0.1047	0.1019	0.0944	0.0848	0.0813	0.1075	0.1044	0.1048	0.1023	0.1035	0.1044	0.1132	0.1040	0.0987	0.0950	0.0867	0.0804	0.1027	0.0988	0.0983	0.0975	0.0965	0.0973	0.1013	0.0979	0.0971	0.0916	0.0844	0.0800	0.0653	0.0662	0.0637	0.0637	0.0639	0.0640	0.0639	0.0626	0.0634	0.0633	0.0635	0.0633	0.0650	0.0642	0.0645	0.0634	0.0634	0.0640	0.0632	0.0628	0.0637	0.0633	0.0637	0.0642
22=19:32:20	19509	303	0.1252	0.1106	0.1120	0.1124	0.1104	0.1109	0.1160	0.1107	0.1080	0.0989	0.0878	0.0819	0.1156	0.1079	0.1062	0.1058	0.1059	0.1058	0.1151	0.1112	0.1059	0.0975	0.0868	0.0799	0.1206	0.1125	0.1082	0.1104	0.1142	0.1109	0.1179	0.1121	0.1058	0.0978	0.0861	0.0818	0.1160	0.1063	0.1039	0.1032	0.1061	0.1069	0.1136	0.1082	0.1037	0.0958	0.0859	0.0806	0.1106	0.1060	0.1054	0.1083	0.1085	0.1029	0.1132	0.1062	0.1019	0.0960	0.0846	0.0813	0.1042	0.1001	0.0999	0.0977	0.0988	0.0989	0.1019	0.1004	0.0976	0.0921	0.0840	0.0809	0.0650	0.0657	0.0633	0.0635	0.0641	0.0633	0.0628	0.0623	0.0639	0.0632	0.0631	0.0630	0.0646	0.0641	0.0636	0.0637	0.0621	0.0639	0.0629	0.0622	0.0636	0.0630	0.0637	0.0634
23=19:47:01	20390	300	0.1278	0.1155	0.1205	0.1192	0.1144	0.1153	0.1227	0.1158	0.1128	0.1012	0.0919	0.0823	0.1216	0.1110	0.1108	0.1094	0.1077	0.1087	0.1206	0.1172	0.1088	0.1001	0.0887	0.0812	0.1189	0.1145	0.1124	0.1147	0.1145	0.1132	0.1249	0.1187	0.1089	0.1013	0.0887	0.0823	0.1201	0.1095	0.1085	0.1049	0.1092	0.1090	0.1179	0.1128	0.1068	0.0987	0.0868	0.0812	0.1162	0.1073	0.1103	0.1116	0.1093	0.1075	0.1171	0.1088	0.1050	0.0975	0.0863	0.0814	0.1056	0.1019	0.1010	0.0994	0.1012	0.1005	0.1050	0.1005	0.0984	0.0939	0.0842	0.0821	0.0658	0.0670	0.0642	0.0643	0.0646	0.0638	0.0639	0.0636	0.0649	0.0642	0.0638	0.0633	0.0657	0.0649	0.0644	0.0648	0.0644	0.0638	0.0634	0.0634	0.0643	0.0638	0.0644	0.0642
24=20:01:42	21271	300	0.1273	0.1175	0.1229	0.1183	0.1142	0.1182	0.1307	0.1198	0.1149	0.1051	0.0908	0.0810	0.1266	0.1137	0.1152	0.1104	0.1107	0.1123	0.1282	0.1201	0.1125	0.1019	0.0872	0.0802	0.1269	0.1165	0.1167	0.1159	0.1231	0.1149	0.1289	0.1223	0.1153	0.1017	0.0887	0.0800	0.1233	0.1114	0.1080	0.1057	0.1118	0.1107	0.1203	0.1160	0.1109	0.1013	0.0867	0.0794	0.1142	0.1100	0.1109	0.1080	0.1105	0.1084	0.1176	0.1101	0.1054	0.0993	0.0870	0.0809	0.1075	0.1014	0.1015	0.0998	0.1028	0.1006	0.1055	0.1035	0.1008	0.0944	0.0855	0.0805	0.0646	0.0658	0.0630	0.0631	0.0639	0.0629	0.0629	0.0625	0.0628	0.0628	0.0627	0.0626	0.0641	0.0637	0.0634	0.0627	0.0633	0.0642	0.0628	0.0623	0.0634	0.0629	0.0634	0.0632
25=20:16:23	22151	301	0.1427	0.1259	0.1261	0.1229	0.1200	0.1233	0.1359	0.1263	0.1226	0.1109	0.0917	0.0824	0.1353	0.1208	0.1171	0.1145	0.1155	0.1147	0.1350	0.1247	0.1177	0.1041	0.0893	0.0826	0.1337	0.1231	0.1207	0.1233	0.1259	0.1216	0.1369	0.1284	0.1169	0.1063	0.0895	0.0800	0.1312	0.1164	0.1107	0.1098	0.1163	0.1133	0.1278	0.1192	0.1140	0.1036	0.0877	0.0802	0.1239	0.1132	0.1138	0.1135	0.1151	0.1103	0.1245	0.1160	0.1090	0.1004	0.0893	0.0805	0.1085	0.1037	0.1035	0.1019	0.1007	0.1021	0.1060	0.1036	0.1013	0.0963	0.0859	0.0799	0.0650	0.0663	0.0631	0.0630	0.0638	0.0638	0.0638	0.0631	0.0637	0.0628	0.0630	0.0634	0.0646	0.0641	0.0637	0.0647	0.0637	0.0642	0.0631	0.0631	0.0635	0.0635	0.0639	0.0638
26=20:31:04	23032	298	0.1484	0.1305	0.1329	0.1322	0.1281	0.1270	0.1434	0.1346	0.1310	0.1154	0.0950	0.0834	0.1432	0.1253	0.1236	0.1207	0.1210	0.1182	0.1443	0.1381	0.1261	0.1100	0.0917	0.0822	0.1369	0.1280	0.1291	0.1272	0.1281	0.1259	0.1473	0.1386	0.1258	0.1119	0.0917	0.0815	0.1395	0.1194	0.1154	0.1137	0.1216	0.1188	0.1346	0.1254	0.1211	0.1084	0.0903	0.0812	0.1250	0.1163	0.1179	0.1208	0.1191	0.1140	0.1298	0.1184	0.1119	0.1052	0.0893	0.0821	0.1094	0.1050	0.1044	0.1036	0.1043	0.1050	0.1088	0.1065	0.1031	0.0975	0.0869	0.0803	0.0652	0.0664	0.0642	0.0644	0.0643	0.0642	0.0629	0.0628	0.0640	0.0632	0.0637	0.0630	0.0654	0.0644	0.0644	0.0647	0.0636	0.0642	0.0628	0.0632	0.0638	0.0636	0.0639	0.0635
27=20:45:44	23913	298	0.1589	0.1386	0.1361	0.1348	0.1333	0.1298	0.1516	0.1417	0.1385	0.1193	0.0956	0.0834	0.1493	0.1312	0.1279	0.1235	0.1227	0.1229	0.1518	0.1429	0.1321	0.1146	0.0937	0.0831	0.1455	0.1342	0.1326	0.1302	0.1358	0.1309	0.1542	0.1427	0.1340	0.1153	0.0947	0.0823	0.1453	0.1232	0.1200	0.1162	0.1246	0.1226	0.1396	0.1333	0.1256	0.1106	0.0919	0.0809	0.1279	0.1191	0.1192	0.1200	0.1234	0.1161	0.1319	0.1220	0.1145	0.1072	0.0907	0.0829	0.1117	0.1061	0.1064	0.1045	0.1085	0.1065	0.1106	0.1079	0.1045	0.1002	0.0874	0.0809	0.0652	0.0662	0.0637	0.0640	0.0643	0.0638	0.0638	0.0617	0.0641	0.0632	0.0632	0.0632	0.0655	0.0644	0.0643	0.0647	0.0635	0.0644	0.0633	0.0633	0.0640	0.0634	0.0643	0.0641
28=21:00:25	24794	298	0.1752	0.1508	0.1542	0.1465	0.1318	0.1385	0.1603	0.1452	0.1438	0.1266	0.0994	0.0857	0.1567	0.1373	0.1341	0.1297	0.1278	0.1280	0.1584	0.1507	0.1367	0.1185	0.0962	0.0824	0.1558	0.1378	0.1439	0.1429	0.1421	0.1348	0.1638	0.1539	0.1412	0.1184	0.0937	0.0830	0.1536	0.1271	0.1239	0.1203	0.1279	0.1253	0.1476	0.1370	0.1334	0.1126	0.0921	0.0816	0.1347	0.1257	0.1239	0.1222	0.1237	0.1202	0.1377	0.1235	0.1159	0.1095	0.0906	0.0825	0.1141	0.1090	0.1093	0.1045	0.1082	0.1063	0.1134	0.1097	0.1063	0.1001	0.0872	0.0807	0.0654	0.0662	0.0636	0.0639	0.0641	0.0636	0.0639	0.0632	0.0643	0.0635	0.0634	0.0631	0.0650	0.0642	0.0639	0.0645	0.0646	0.0645	0.0623	0.0630	0.0644	0.0634	0.0639	0.0639
29=21:15:06	25675	303	0.1707	0.1532	0.1592	0.1453	0.1334	0.1461	0.1717	0.1547	0.1514	0.1318	0.1031	0.0842	0.1666	0.1433	0.1420	0.1337	0.1321	0.1313	0.1686	0.1592	0.1449	0.1258	0.0985	0.0833	0.1706	0.1425	0.1365	0.1377	0.1440	0.1365	0.1667	0.1597	0.1479	0.1234	0.0970	0.0822	0.1629	0.1333	0.1268	0.1247	0.1316	0.1309	0.1564	0.1422	0.1347	0.1185	0.0947	0.0813	0.1382	0.1239	0.1215	0.1194	0.1231	0.1206	0.1394	0.1261	0.1175	0.1115	0.0924	0.0809	0.1165	0.1094	0.1080	0.1063	0.1093	0.1084	0.1149	0.1100	0.1078	0.1017	0.0880	0.0820	0.0655	0.0663	0.0639	0.0642	0.0639	0.0636	0.0643	0.0632	0.0642	0.0636	0.0634	0.0636	0.0652	0.0650	0.0641	0.0649	0.0647	0.0647	0.0624	0.0631	0.0642	0.0635	0.0642	0.0637
30=21:29:47	26555	301	0.1945	0.1625	0.1627	0.1582	0.1463	0.1525	0.1836	0.1689	0.1649	0.1396	0.1048	0.0841	0.1789	0.1484	0.1480	0.1417	0.1367	0.1389	0.1831	0.1703	0.1545	0.1289	0.0999	0.0843	0.1755	0.1511	0.1489	0.1529	0.1456	0.1419	0.1815	0.1714	0.1523	0.1305	0.1015	0.0817	0.1750	0.1380	0.1313	0.1280	0.1364	0.1328	0.1595	0.1519	0.1405	0.1221	0.0947	0.0806	0.1496	0.1270	0.1269	0.1291	0.1299	0.1199	0.1402	0.1295	0.1221	0.1113	0.0930	0.0828	0.1167	0.1115	0.1105	0.1089	0.1105	0.1084	0.1148	0.1105	0.1085	0.1028	0.0887	0.0809	0.0649	0.0658	0.0636	0.0624	0.0638	0.0633	0.0637	0.0630	0.0640	0.0632	0.0625	0.0634	0.0643	0.0632	0.0635	0.0644	0.0637	0.0643	0.0632	0.0630	0.0630	0.0628	0.0635	0.0635
31=21:44:28	27436	300	0.1999	0.1715	0.1723	0.1703	0.1546	0.1617	0.2027	0.1826	0.1754	0.1485	0.1101	0.0852	0.1914	0.1577	0.1545	0.1466	0.1404	0.1423	0.1992	0.1809	0.1663	0.1383	0.1035	0.0833	0.1826	0.1564	0.1533	0.1569	0.1593	0.1512	0.1962	0.1879	0.1690	0.1372	0.1038	0.0827	0.1825	0.1408	0.1357	0.1349	0.1393	0.1379	0.1699	0.1593	0.1495	0.1287	0.0980	0.0813	0.1493	0.1346	0.1321	0.1293	0.1320	0.1265	0.1532	0.1355	0.1253	0.1170	0.0953	0.0823	0.1180	0.1117	0.1145	0.1110	0.1123	0.1102	0.1186	0.1143	0.1095	0.1035	0.0894	0.0810	0.0652	0.0663	0.0634	0.0639	0.0641	0.0634	0.0639	0.0624	0.0641	0.0633	0.0633	0.0629	0.0650	0.0647	0.0640	0.0640	0.0639	0.0644	0.0636	0.0627	0.0639	0.0633	0.0640	0.0633
32=21:59:08	28317	301	0.2256	0.1836	0.1742	0.1782	0.1620	0.1657	0.2116	0.1958	0.1901	0.1573	0.1142	0.0861	0.2099	0.1652	0.1610	0.1521	0.1508	0.1495	0.2108	0.1953	0.1764	0.1457	0.1084	0.0831	0.2064	0.1692	0.1602	0.1618	0.1638	0.1529	0.2069	0.1991	0.1754	0.1430	0.1050	0.0830	0.1972	0.1484	0.1414	0.1409	0.1457	0.1431	0.1844	0.1671	0.1557	0.1329	0.0989	0.0814	0.1569	0.1361	0.1353	0.1326	0.1353	0.1308	0.1567	0.1367	0.1274	0.1199	0.0962	0.0822	0.1207	0.1136	0.1139	0.1117	0.1139	0.1114	0.1201	0.1143	0.1118	0.1052	0.0887	0.0806	0.0644	0.0656	0.0630	0.0622	0.0636	0.0634	0.0633	0.0623	0.0634	0.0626	0.0626	0.0623	0.0641	0.0633	0.0629	0.0639	0.0632	0.0636	0.0627	0.0622	0.0626	0.0629	0.0634	0.0631
33=22:13:49	29198	301	0.2313	0.1965	0.1940	0.1868	0.1732	0.1819	0.2379	0.2099	0.2060	0.1715	0.1189	0.0866	0.2210	0.1788	0.1756	0.1635	0.1566	0.1562	0.2355	0.2138	0.1935	0.1565	0.1110	0.0851	0.2089	0.1770	0.1730	0.1703	0.1728	0.1657	0.2291	0.2162	0.1922	0.1540	0.1100	0.0839	0.2111	0.1582	0.1475	0.1460	0.1535	0.1500	0.1963	0.1768	0.1672	0.1410	0.1039	0.0829	0.1640	0.1372	0.1376	0.1376	0.1414	0.1336	0.1634	0.1453	0.1353	0.1262	0.0997	0.0837	0.1229	0.1182	0.1167	0.1156	0.1165	0.1149	0.1242	0.1187	0.1148	0.1080	0.0912	0.0816	0.0656	0.0668	0.0636	0.0639	0.0637	0.0641	0.0641	0.0632	0.0642	0.0635	0.0635	0.0633	0.0656	0.0650	0.0640	0.0644	0.0649	0.0646	0.0638	0.0622	0.0641	0.0638	0.0640	0.0638
34=22:28:30	30079	301	0.2642	0.2157	0.1996	0.1983	0.1856	0.1899	0.2511	0.2255	0.2211	0.1812	0.1235	0.0884	0.2421	0.1905	0.1843	0.1748	0.1678	0.1632	0.2530	0.2412	0.2019	0.1695	0.1148	0.0849	0.2270	0.1888	0.1861	0.1900	0.1863	0.1707	0.2393	0.2345	0.2056	0.1577	0.1122	0.0853	0.2281	0.1662	0.1548	0.1518	0.1604	0.1552	0.2103	0.1880	0.1720	0.1477	0.1060	0.0830	0.1731	0.1413	0.1427	0.1455	0.1489	0.1334	0.1661	0.1474	0.1394	0.1266	0.0966	0.0839	0.1255	0.1199	0.1188	0.1165	0.1202	0.1172	0.1246	0.1191	0.1159	0.1081	0.0911	0.0827	0.0647	0.0660	0.0635	0.0639	0.0631	0.0635	0.0633	0.0626	0.0640	0.0629	0.0637	0.0631	0.0650	0.0641	0.0636	0.0638	0.0640	0.0638	0.0629	0.0623	0.0637	0.0634	0.0638	0.0636
35=22:43:11	30959	298	0.2643	0.2253	0.2221	0.2146	0.1980	0.2000	0.2678	0.2384	0.2328	0.1876	0.1274	0.0888	0.2599	0.1978	0.1959	0.1812	0.1781	0.1758	0.2714	0.2418	0.2219	0.1712	0.1193	0.0872	0.2389	0.1998	0.1900	0.1930	0.1992	0.1809	0.2563	0.2480	0.2181	0.1677	0.1177	0.0855	0.2434	0.1734	0.1619	0.1581	0.1676	0.1602	0.2213	0.1959	0.1847	0.1516	0.1065	0.0831	0.1772	0.1533	0.1489	0.1471	0.1531	0.1393	0.1762	0.1540	0.1384	0.1301	0.1017	0.0840	0.1275	0.1208	0.1215	0.1177	0.1224	0.1175	0.1272	0.1195	0.1148	0.1104	0.0921	0.0820	0.0654	0.0666	0.0632	0.0644	0.0645	0.0642	0.0641	0.0633	0.0646	0.0634	0.0627	0.0632	0.0653	0.0647	0.0642	0.0645	0.0642	0.0649	0.0639	0.0632	0.0639	0.0630	0.0642	0.0641
36=22:57:52	31840	298	0.2891	0.2390	0.2342	0.2302	0.2054	0.2119	0.3009	0.2639	0.2573	0.2067	0.1372	0.0889	0.2785	0.2135	0.2100	0.1945	0.1847	0.1839	0.2913	0.2711	0.2375	0.1852	0.1246	0.0869	0.2603	0.2100	0.2045	0.2056	0.2026	0.1858	0.2836	0.2704	0.2400	0.1802	0.1205	0.0865	0.2589	0.1832	0.1698	0.1666	0.1754	0.1678	0.2364	0.2147	0.1931	0.1626	0.1105	0.0830	0.1870	0.1558	0.1570	0.1534	0.1494	0.1431	0.1861	0.1628	0.1443	0.1342	0.1001	0.0840	0.1299	0.1238	0.1217	0.1197	0.1242	0.1198	0.1302	0.1203	0.1196	0.1113	0.0929	0.0826	0.0655	0.0660	0.0638	0.0637	0.0639	0.0640	0.0638	0.0631	0.0640	0.0623	0.0634	0.0637	0.0647	0.0645	0.0630	0.0643	0.0642	0.0647	0.0632	0.0634	0.0638	0.0639	0.0639	0.0640
37=23:12:33	32721	300	0.3359	0.2666	0.2536	0.2407	0.2169	0.2292	0.3212	0.2786	0.2700	0.2216	0.1388	0.0906	0.3133	0.2221	0.2218	0.2055	0.1935	0.1904	0.3149	0.2962	0.2565	0.1991	0.1296	0.0880	0.2904	0.2288	0.2190	0.2209	0.2222	0.1975	0.3001	0.2904	0.2544	0.1897	0.1247	0.0874	0.2822	0.1942	0.1780	0.1762	0.1850	0.1777	0.2528	0.2276	0.2054	0.1727	0.1148	0.0840	0.2016	0.1601	0.1639	0.1524	0.1639	0.1456	0.1911	0.1649	0.1542	0.1361	0.1006	0.0848	0.1344	0.1257	0.1239	0.1222	0.1265	0.1259	0.1315	0.1249	0.1220	0.1150	0.0937	0.0830	0.0650	0.0666	0.0633	0.0632	0.0645	0.0638	0.0636	0.0634	0.0646	0.0635	0.0631	0.0636	0.0654	0.0635	0.0643	0.0643	0.0638	0.0646	0.0636	0.0635	0.0630	0.0638	0.0641	0.0642
38=23:27:13	33602	298	0.3432	0.2782	0.2704	0.2724	0.2351	0.2391	0.3536	0.3085	0.3051	0.2396	0.1504	0.0932	0.3355	0.2385	0.2374	0.2193	0.2074	0.2045	0.3524	0.3286	0.2739	0.2217	0.1388	0.0883	0.3152	0.2442	0.2330	0.2287	0.2316	0.2105	0.3277	0.3203	0.2813	0.2092	0.1332	0.0904	0.3096	0.2049	0.1882	0.1862	0.1978	0.1860	0.2845	0.2422	0.2236	0.1786	0.1194	0.0865	0.2081	0.1730	0.1739	0.1636	0.1674	0.1498	0.2040	0.1707	0.1505	0.1416	0.1047	0.0837	0.1366	0.1274	0.1263	0.1273	0.1304	0.1262	0.1342	0.1274	0.1231	0.1157	0.0938	0.0821	0.0652	0.0664	0.0645	0.0650	0.0646	0.0642	0.0630	0.0629	0.0643	0.0632	0.0635	0.0634	0.0654	0.0647	0.0644	0.0646	0.0642	0.0645	0.0633	0.0631	0.0640	0.0641	0.0640	0.0640
39=23:41:54	34483	301	0.3728	0.2948	0.2855	0.2804	0.2493	0.2558	0.3928	0.3357	0.3296	0.2604	0.1592	0.0946	0.3698	0.2592	0.2586	0.2368	0.2205	0.2157	0.3815	0.3624	0.3087	0.2341	0.1473	0.0913	0.3374	0.2600	0.2475	0.2508	0.2477	0.2257	0.3672	0.3475	0.3071	0.2213	0.1418	0.0912	0.3378	0.2182	0.1991	0.1984	0.2076	0.1948	0.3057	0.2638	0.2434	0.1931	0.1223	0.0855	0.2227	0.1762	0.1780	0.1699	0.1766	0.1577	0.2162	0.1767	0.1587	0.1450	0.1072	0.0849	0.1411	0.1288	0.1291	0.1288	0.1317	0.1267	0.1407	0.1294	0.1266	0.1163	0.0948	0.0833	0.0663	0.0668	0.0644	0.0635	0.0646	0.0646	0.0638	0.0633	0.0645	0.0640	0.0639	0.0641	0.0654	0.0643	0.0647	0.0649	0.0643	0.0646	0.0640	0.0635	0.0644	0.0647	0.0647	0.0644
40=23:56:35	35363	301	0.4038	0.3244	0.3095	0.2992	0.2640	0.2727	0.4103	0.3618	0.3558	0.2794	0.1701	0.0950	0.3972	0.2751	0.2756	0.2540	0.2297	0.2277	0.4148	0.3897	0.3223	0.2527	0.1531	0.0900	0.3664	0.2773	0.2645	0.2737	0.2649	0.2333	0.3892	0.3786	0.3319	0.2354	0.1465	0.0910	0.3569	0.2354	0.2075	0.2092	0.2183	0.2051	0.3326	0.2818	0.2546	0.1990	0.1263	0.0847	0.2337	0.1843	0.1808	0.1717	0.1860	0.1633	0.2258	0.1829	0.1608	0.1520	0.1076	0.0843	0.1388	0.1286	0.1297	0.1292	0.1334	0.1277	0.1389	0.1303	0.1264	0.1168	0.0945	0.0819	0.0644	0.0657	0.0631	0.0637	0.0635	0.0629	0.0626	0.0619	0.0636	0.0629	0.0630	0.0627	0.0644	0.0639	0.0633	0.0636	0.0624	0.0637	0.0627	0.0624	0.0634	0.0637	0.0633	0.0632
41=00:11:16	36244	300	0.4576	0.3459	0.3272	0.3141	0.2719	0.2899	0.4526	0.3927	0.3839	0.3001	0.1756	0.0987	0.4332	0.2917	0.2942	0.2676	0.2450	0.2389	0.4443	0.4224	0.3497	0.2735	0.1603	0.0919	0.3938	0.2949	0.2796	0.2842	0.2833	0.2445	0.4141	0.4073	0.3539	0.2525	0.1526	0.0923	0.3940	0.2492	0.2205	0.2175	0.2303	0.2174	0.3588	0.3029	0.2723	0.2155	0.1304	0.0864	0.2475	0.1873	0.1863	0.1732	0.2029	0.1650	0.2313	0.1859	0.1664	0.1555	0.1082	0.0849	0.1411	0.1309	0.1331	0.1324	0.1370	0.1291	0.1429	0.1311	0.1292	0.1200	0.0943	0.0832	0.0646	0.0660	0.0630	0.0631	0.0636	0.0631	0.0627	0.0629	0.0626	0.0632	0.0633	0.0626	0.0644	0.0637	0.0635	0.0627	0.0629	0.0637	0.0628	0.0627	0.0636	0.0639	0.0630	0.0630
42=00:25:57	37125	298	0.4614	0.3716	0.3547	0.3420	0.2971	0.3137	0.4709	0.4273	0.4132	0.3121	0.1861	0.0975	0.4666	0.3166	0.3182	0.2860	0.2648	0.2587	0.4909	0.4251	0.3971	0.2822	0.1715	0.0949	0.4374	0.3228	0.2970	0.3038	0.3101	0.2639	0.4345	0.4387	0.3746	0.2753	0.1562	0.0917	0.4210	0.2669	0.2368	0.2314	0.2478	0.2317	0.3846	0.3157	0.2993	0.2151	0.1340	0.0855	0.2643	0.1981	0.1916	0.1828	0.2007	0.1709	0.2441	0.1968	0.1674	0.1573	0.1120	0.0846	0.1457	0.1345	0.1362	0.1342	0.1392	0.1321	0.1422	0.1341	0.1287	0.1212	0.0954	0.0821	0.0646	0.0657	0.0632	0.0636	0.0635	0.0630	0.0630	0.0614	0.0636	0.0629	0.0630	0.0626	0.0645	0.0642	0.0636	0.0639	0.0614	0.0635	0.0626	0.0620	0.0635	0.0638	0.0630	0.0633
43=00:40:37	38006	298	0.5128	0.4077	0.3857	0.3712	0.3245	0.3397	0.5220	0.4505	0.4513	0.3485	0.2035	0.1024	0.4967	0.3375	0.3469	0.3097	0.2814	0.2754	0.5249	0.4757	0.4242	0.3147	0.1815	0.0972	0.4732	0.3422	0.3315	0.3255	0.3226	0.2886	0.4928	0.4778	0.4209	0.2984	0.1708	0.0936	0.4598	0.2910	0.2505	0.2470	0.2661	0.2489	0.4298	0.3530	0.3278	0.2376	0.1439	0.0884	0.2937	0.2102	0.2077	0.1899	0.2130	0.1832	0.2724	0.2106	0.1794	0.1665	0.1148	0.0855	0.1479	0.1382	0.1382	0.1428	0.1437	0.1361	0.1483	0.1375	0.1339	0.1249	0.0978	0.0834	0.0663	0.0668	0.0646	0.0646	0.0649	0.0642	0.0638	0.0636	0.0646	0.0636	0.0645	0.0637	0.0656	0.0657	0.0640	0.0652	0.0632	0.0649	0.0636	0.0639	0.0647	0.0653	0.0647	0.0644
44=00:55:18	38887	298	0.5168	0.4212	0.4132	0.4004	0.3412	0.3576	0.5548	0.4987	0.4756	0.3854	0.2217	0.1014	0.5426	0.3610	0.3722	0.3280	0.3043	0.3013	0.5659	0.5007	0.4688	0.3455	0.1951	0.0980	0.5060	0.3670	0.3446	0.3457	0.3565	0.3014	0.5338	0.5078	0.4496	0.3229	0.1845	0.0952	0.4970	0.3091	0.2624	0.2643	0.2821	0.2625	0.4559	0.3915	0.3462	0.2609	0.1500	0.0892	0.3014	0.2182	0.2106	0.1928	0.2227	0.1913	0.2953	0.2174	0.1864	0.1760	0.1197	0.0865	0.1528	0.1399	0.1419	0.1437	0.1474	0.1402	0.1527	0.1451	0.1357	0.1280	0.0987	0.0837	0.0654	0.0663	0.0636	0.0638	0.0649	0.0642	0.0636	0.0634	0.0642	0.0636	0.0636	0.0635	0.0656	0.0643	0.0641	0.0648	0.0635	0.0643	0.0632	0.0619	0.0639	0.0648	0.0640	0.0642
45=01:09:59	39767	300	0.5713	0.4609	0.4293	0.4234	0.3672	0.3805	0.5960	0.5362	0.5216	0.4181	0.2320	0.1070	0.5850	0.3813	0.3959	0.3544	0.3254	0.3126	0.6144	0.5546	0.5005	0.3778	0.2075	0.1010	0.5395	0.3872	0.3706	0.3695	0.3797	0.3159	0.5686	0.5549	0.4803	0.3502	0.1933	0.0982	0.5391	0.3343	0.2840	0.2762	0.3030	0.2838	0.4972	0.4233	0.3869	0.2788	0.1592	0.0895	0.3336	0.2261	0.2179	0.2019	0.2376	0.1910	0.2965	0.2293	0.1963	0.1819	0.1189	0.0872	0.1543	0.1456	0.1445	0.1452	0.1517	0.1434	0.1561	0.1436	0.1373	0.1300	0.1000	0.0832	0.0657	0.0661	0.0629	0.0642	0.0643	0.0642	0.0638	0.0630	0.0646	0.0635	0.0625	0.0632	0.0653	0.0645	0.0641	0.0646	0.0639	0.0645	0.0634	0.0633	0.0642	0.0644	0.0643	0.0639
46=01:24:40	40648	300	0.6065	0.4865	0.4755	0.4689	0.3945	0.4047	0.6380	0.5842	0.5709	0.4560	0.2551	0.1118	0.6277	0.4178	0.4283	0.3843	0.3502	0.3384	0.6649	0.5938	0.5444	0.4114	0.2266	0.1038	0.5726	0.4224	0.4093	0.4126	0.4141	0.3376	0.6189	0.6093	0.5279	0.3871	0.2060	0.1003	0.5768	0.3619	0.3089	0.3072	0.3230	0.3022	0.5401	0.4627	0.4146	0.2976	0.1664	0.0916	0.3500	0.2431	0.2330	0.2205	0.2476	0.2069	0.3298	0.2473	0.2045	0.1875	0.1247	0.0887	0.1577	0.1469	0.1484	0.1474	0.1560	0.1476	0.1600	0.1450	0.1389	0.1307	0.1006	0.0829	0.0653	0.0661	0.0646	0.0643	0.0644	0.0634	0.0635	0.0627	0.0637	0.0631	0.0632	0.0632	0.0647	0.0642	0.0626	0.0642	0.0632	0.0639	0.0627	0.0626	0.0637	0.0638	0.0640	0.0638
47=01:39:21	41529	300	0.6499	0.5184	0.4915	0.4847	0.4219	0.4286	0.6768	0.6088	0.5955	0.4878	0.2701	0.1115	0.6578	0.4433	0.4535	0.4080	0.3648	0.3561	0.6705	0.6559	0.5586	0.4478	0.2329	0.1048	0.6083	0.4529	0.4339	0.4311	0.4314	0.3605	0.6537	0.6194	0.5581	0.4051	0.2205	0.1031	0.6202	0.3859	0.3242	0.3217	0.3395	0.3150	0.5701	0.4998	0.4195	0.3278	0.1705	0.0924	0.3816	0.2458	0.2439	0.2274	0.2655	0.2121	0.3384	0.2527	0.2098	0.1891	0.1256	0.0880	0.1612	0.1504	0.1489	0.1478	0.1571	0.1494	0.1633	0.1451	0.1421	0.1313	0.1008	0.0846	0.0649	0.0661	0.0629	0.0641	0.0635	0.0636	0.0631	0.0626	0.0630	0.0632	0.0632	0.0632	0.0648	0.0641	0.0637	0.0640	0.0630	0.0642	0.0632	0.0631	0.0635	0.0635	0.0642	0.0637
48=01:54:01	42410	300	0.6989	0.5616	0.5389	0.5271	0.4393	0.4634	0.7067	0.6486	0.6439	0.5031	0.2928	0.1159	0.7061	0.4669	0.4852	0.4303	0.3938	0.3727	0.7337	0.6386	0.6195	0.4685	0.2496	0.1090	0.6581	0.4863	0.4621	0.4581	0.4560	0.3933	0.6785	0.6708	0.5757	0.4337	0.2250	0.1038	0.6737	0.4078	0.3523	0.3449	0.3700	0.3354	0.6135	0.5089	0.4735	0.3249	0.1800	0.0925	0.3997	0.2568	0.2586	0.2406	0.2755	0.2304	0.3657	0.2720	0.2131	0.1993	0.1287	0.0864	0.1670	0.1509	0.1524	0.1506	0.1666	0.1538	0.1626	0.1513	0.1424	0.1332	0.1002	0.0833	0.0652	0.0660	0.0638	0.0640	0.0644	0.0637	0.0631	0.0617	0.0641	0.0635	0.0632	0.0630	0.0650	0.0645	0.0638	0.0649	0.0624	0.0638	0.0632	0.0632	0.0640	0.0636	0.0641	0.0637
49=02:08:42	43291	298	0.7342	0.6017	0.5799	0.5737	0.4821	0.4905	0.7467	0.6886	0.6878	0.5494	0.3219	0.1238	0.7414	0.5089	0.5290	0.4725	0.4240	0.4105	0.7689	0.7004	0.6529	0.5231	0.2691	0.1129	0.7038	0.5346	0.4995	0.5009	0.5093	0.4222	0.7204	0.7070	0.6271	0.4625	0.2505	0.1087	0.7055	0.4400	0.3817	0.3784	0.3996	0.3636	0.6690	0.5604	0.5119	0.3663	0.1939	0.0965	0.4256	0.2820	0.2871	0.2648	0.2937	0.2431	0.3902	0.2862	0.2259	0.2091	0.1335	0.0888	0.1691	0.1561	0.1584	0.1578	0.1703	0.1589	0.1708	0.1542	0.1484	0.1376	0.1033	0.0853	0.0660	0.0669	0.0644	0.0644	0.0650	0.0645	0.0643	0.0639	0.0647	0.0635	0.0640	0.0640	0.0659	0.0646	0.0637	0.0652	0.0639	0.0651	0.0634	0.0637	0.0650	0.0643	0.0649	0.0644
50=02:23:23	44171	298	0.7692	0.6233	0.6026	0.5867	0.5054	0.5027	0.7820	0.7294	0.7269	0.5935	0.3432	0.1263	0.7650	0.5404	0.5572	0.4975	0.4472	0.4300	0.7776	0.7558	0.6721	0.5708	0.2897	0.1165	0.7274	0.5593	0.5233	0.5232	0.5239	0.4374	0.7678	0.7384	0.6680	0.4925	0.2735	0.1124	0.7467	0.4702	0.4127	0.3993	0.4185	0.3837	0.7072	0.6034	0.5375	0.3958	0.2019	0.0977	0.4615	0.2905	0.2930	0.2798	0.3097	0.2544	0.4293	0.3004	0.2337	0.2128	0.1336	0.0872	0.1712	0.1582	0.1604	0.1582	0.1772	0.1629	0.1751	0.1505	0.1479	0.1380	0.1025	0.0845	0.0648	0.0658	0.0645	0.0638	0.0637	0.0631	0.0630	0.0625	0.0634	0.0627	0.0629	0.0626	0.0643	0.0637	0.0625	0.0643	0.0629	0.0637	0.0629	0.0626	0.0636	0.0639	0.0642	0.0637
51=02:38:04	45052	301	0.7689	0.6643	0.6409	0.6230	0.5237	0.5338	0.7828	0.7691	0.7531	0.6389	0.3811	0.1329	0.7896	0.5743	0.5931	0.5222	0.4652	0.4475	0.8099	0.7561	0.7269	0.5980	0.3187	0.1201	0.7709	0.5883	0.5458	0.5478	0.5456	0.4584	0.7857	0.7861	0.7028	0.5428	0.2905	0.1152	0.7764	0.4998	0.4306	0.4201	0.4470	0.4135	0.7442	0.6351	0.5861	0.4241	0.2182	0.0976	0.4981	0.3092	0.3062	0.2803	0.3327	0.2707	0.4527	0.3188	0.2481	0.2306	0.1382	0.0887	0.1747	0.1588	0.1633	0.1635	0.1786	0.1661	0.1768	0.1592	0.1509	0.1419	0.1038	0.0844	0.0650	0.0658	0.0632	0.0639	0.0640	0.0632	0.0629	0.0622	0.0628	0.0626	0.0632	0.0628	0.0648	0.0642	0.0638	0.0628	0.0627	0.0635	0.0620	0.0623	0.0633	0.0634	0.0644	0.0633
52=02:52:45	45933	300	0.7901	0.7098	0.6872	0.6540	0.5729	0.5676	0.7878	0.7751	0.7693	0.6971	0.3889	0.1384	0.7932	0.6076	0.6272	0.5663	0.4953	0.4820	0.7733	0.7797	0.7451	0.6442	0.3361	0.1268	0.7639	0.6246	0.5999	0.5854	0.5757	0.4903	0.8112	0.7871	0.7393	0.5630	0.3072	0.1194	0.8179	0.5389	0.4629	0.4495	0.4614	0.4389	0.7634	0.6992	0.5889	0.4783	0.2202	0.0996	0.5442	0.3240	0.3310	0.3143	0.3531	0.2873	0.4799	0.3315	0.2620	0.2243	0.1399	0.0900	0.1812	0.1637	0.1653	0.1685	0.1917	0.1721	0.1813	0.1585	0.1561	0.1440	0.1057	0.0853	0.0652	0.0663	0.0635	0.0638	0.0640	0.0626	0.0630	0.0634	0.0644	0.0632	0.0629	0.0630	0.0650	0.0645	0.0640	0.0644	0.0635	0.0642	0.0626	0.0626	0.0640	0.0635	0.0649	0.0638
53=03:07:25	46814	298	0.7780	0.7274	0.7099	0.6926	0.5997	0.5958	0.7785	0.7758	0.7769	0.7261	0.4497	0.1445	0.7975	0.6456	0.6704	0.5889	0.5281	0.5044	0.8107	0.7584	0.7884	0.6766	0.3800	0.1328	0.7780	0.6679	0.6274	0.6228	0.6141	0.5234	0.8154	0.8071	0.7735	0.6258	0.3519	0.1243	0.8272	0.5702	0.4965	0.4827	0.5019	0.4735	0.8112	0.7332	0.6701	0.4998	0.2477	0.1023	0.5854	0.3509	0.3527	0.3256	0.3820	0.3077	0.5322	0.3644	0.2756	0.2469	0.1503	0.0917	0.1869	0.1659	0.1698	0.1760	0.1931	0.1755	0.1884	0.1672	0.1582	0.1488	0.1070	0.0858	0.0656	0.0662	0.0640	0.0640	0.0642	0.0627	0.0633	0.0630	0.0641	0.0632	0.0633	0.0633	0.0650	0.0646	0.0645	0.0647	0.0633	0.0641	0.0625	0.0628	0.0639	0.0636	0.0645	0.0642
54=03:22:06	47695	301	0.7942	0.7392	0.7380	0.7157	0.6269	0.6197	0.8018	0.7734	0.7826	0.7711	0.4812	0.1552	0.8094	0.6730	0.6999	0.6292	0.5540	0.5342	0.8082	0.7834	0.7635	0.7435	0.4059	0.1374	0.7761	0.7020	0.6546	0.6518	0.6505	0.5516	0.8143	0.8048	0.7976	0.6520	0.3816	0.1310	0.8327	0.6092	0.5276	0.5065	0.5259	0.4920	0.8235	0.7624	0.7108	0.5451	0.2611	0.1048	0.6249	0.3680	0.3733	0.3473	0.4127	0.3212	0.5592	0.3949	0.2921	0.2646	0.1520	0.0921	0.1886	0.1688	0.1735	0.1788	0.2079	0.1796	0.1933	0.1672	0.1620	0.1485	0.1087	0.0856	0.0650	0.0664	0.0636	0.0642	0.0641	0.0640	0.0634	0.0631	0.0640	0.0634	0.0638	0.0635	0.0654	0.0648	0.0639	0.0635	0.0632	0.0641	0.0630	0.0630	0.0644	0.0631	0.0647	0.0645
55=03:36:47	48575	301	0.7936	0.7394	0.7353	0.7305	0.6609	0.6480	0.7915	0.7686	0.7747	0.7732	0.5067	0.1591	0.8023	0.7026	0.7209	0.6533	0.5740	0.5567	0.8058	0.7787	0.7672	0.7560	0.4405	0.1441	0.7659	0.7301	0.6913	0.6866	0.6800	0.5730	0.8091	0.7971	0.7836	0.6906	0.4068	0.1348	0.8240	0.6441	0.5585	0.5332	0.5485	0.5137	0.8117	0.8036	0.7329	0.5882	0.2794	0.1058	0.6758	0.3812	0.3866	0.3708	0.4302	0.3407	0.5937	0.4157	0.3037	0.2689	0.1559	0.0913	0.1944	0.1709	0.1756	0.1828	0.2087	0.1850	0.1987	0.1693	0.1636	0.1503	0.1091	0.0850	0.0645	0.0655	0.0628	0.0630	0.0632	0.0631	0.0629	0.0623	0.0638	0.0620	0.0628	0.0625	0.0641	0.0641	0.0628	0.0641	0.0627	0.0632	0.0624	0.0619	0.0632	0.0625	0.0639	0.0633
56=03:51:28	49456	301	0.7890	0.7246	0.7457	0.7246	0.6813	0.6690	0.7989	0.7744	0.7668	0.7755	0.5356	0.1678	0.8121	0.7290	0.7382	0.6956	0.6039	0.5969	0.8039	0.7901	0.7588	0.7690	0.4591	0.1495	0.7780	0.7548	0.7224	0.7159	0.7149	0.6010	0.8201	0.7978	0.7873	0.7198	0.4365	0.1374	0.8270	0.6876	0.5905	0.5656	0.5818	0.5530	0.8022	0.8030	0.7589	0.6403	0.2983	0.1096	0.7163	0.4134	0.4072	0.3789	0.4662	0.3633	0.6284	0.4379	0.3224	0.2749	0.1585	0.0937	0.2024	0.1762	0.1823	0.1894	0.2206	0.1919	0.2058	0.1725	0.1690	0.1519	0.1114	0.0868	0.0657	0.0662	0.0642	0.0644	0.0643	0.0642	0.0638	0.0630	0.0638	0.0634	0.0638	0.0634	0.0651	0.0646	0.0641	0.0637	0.0632	0.0646	0.0630	0.0634	0.0639	0.0636	0.0647	0.0642
57=04:06:09	50337	301	0.7869	0.7357	0.7466	0.7501	0.7127	0.7044	0.7988	0.7809	0.7893	0.7549	0.5996	0.1696	0.8041	0.7450	0.7424	0.7188	0.6405	0.6155	0.8149	0.7679	0.7722	0.7546	0.4951	0.1562	0.7866	0.7858	0.7601	0.7551	0.7379	0.6457	0.8195	0.8105	0.7815	0.7538	0.4738	0.1425	0.8357	0.7179	0.6342	0.5980	0.6171	0.5772	0.8192	0.7737	0.8084	0.6375	0.3265	0.1121	0.7298	0.4339	0.4610	0.4209	0.4818	0.3872	0.6848	0.4861	0.3342	0.2996	0.1702	0.0929	0.2073	0.1797	0.1911	0.2001	0.2261	0.1980	0.2119	0.1745	0.1713	0.1552	0.1131	0.0853	0.0648	0.0662	0.0630	0.0639	0.0639	0.0635	0.0631	0.0627	0.0630	0.0632	0.0628	0.0627	0.0650	0.0646	0.0637	0.0639	0.0631	0.0639	0.0628	0.0626	0.0639	0.0629	0.0643	0.0639
58=04:20:49	51218	300	0.7932	0.7405	0.7567	0.7364	0.7198	0.7096	0.7930	0.7883	0.7664	0.7845	0.6141	0.1864	0.8194	0.7352	0.7460	0.7388	0.6675	0.6565	0.8148	0.7756	0.7858	0.7407	0.5427	0.1681	0.7959	0.7713	0.7620	0.7665	0.7558	0.6641	0.8178	0.8050	0.7880	0.7742	0.4888	0.1504	0.8327	0.7558	0.6634	0.6306	0.6420	0.6139	0.8013	0.8075	0.7623	0.7173	0.3344	0.1165	0.7876	0.4713	0.4679	0.4345	0.5271	0.4152	0.7155	0.4963	0.3628	0.3001	0.1678	0.0944	0.2124	0.1809	0.1927	0.2101	0.2324	0.2021	0.2152	0.1811	0.1705	0.1587	0.1118	0.0851	0.0637	0.0647	0.0624	0.0628	0.0626	0.0623	0.0611	0.0615	0.0627	0.0615	0.0623	0.0612	0.0639	0.0628	0.0622	0.0631	0.0617	0.0615	0.0615	0.0615	0.0621	0.0616	0.0632	0.0626
59=04:35:30	52099	300	0.7953	0.7359	0.7539	0.7423	0.7131	0.7007	0.8066	0.7872	0.7929	0.7671	0.6717	0.1973	0.8211	0.7304	0.7391	0.7325	0.6880	0.6718	0.8202	0.7882	0.7779	0.7614	0.5561	0.1724	0.7928	0.7850	0.7676	0.7768	0.7590	0.6983	0.8226	0.8178	0.7998	0.7660	0.5394	0.1669	0.8432	0.7585	0.7011	0.6622	0.6790	0.6386	0.8329	0.7930	0.7986	0.7301	0.3762	0.1219	0.7708	0.4928	0.5165	0.4575	0.5363	0.4340	0.7540	0.5523	0.3821	0.3331	0.1792	0.0964	0.2187	0.1836	0.2007	0.2120	0.2478	0.2111	0.2286	0.1848	0.1791	0.1617	0.1146	0.0869	0.0656	0.0663	0.0640	0.0646	0.0644	0.0640	0.0639	0.0633	0.0633	0.0633	0.0635	0.0636	0.0655	0.0645	0.0639	0.0638	0.0631	0.0645	0.0631	0.0630	0.0643	0.0638	0.0650	0.0644
60=04:50:11	52979	300	0.8009	0.7453	0.7554	0.7437	0.7256	0.7035	0.8108	0.7858	0.7992	0.7787	0.6983	0.2085	0.8263	0.7378	0.7408	0.7370	0.7047	0.6961	0.8125	0.7897	0.7699	0.7658	0.5898	0.1829	0.7968	0.7863	0.7680	0.7707	0.7506	0.7232	0.8351	0.8112	0.8043	0.7521	0.5857	0.1732	0.8502	0.7781	0.7301	0.6956	0.7055	0.6693	0.8331	0.8014	0.7899	0.7726	0.3976	0.1255	0.7847	0.5145	0.5435	0.4951	0.5730	0.4613	0.7874	0.5869	0.4063	0.3446	0.1840	0.0972	0.2269	0.1903	0.2062	0.2221	0.2571	0.2188	0.2339	0.1877	0.1800	0.1638	0.1165	0.0877	0.0657	0.0665	0.0639	0.0637	0.0639	0.0641	0.0638	0.0626	0.0645	0.0635	0.0632	0.0638	0.0650	0.0641	0.0640	0.0651	0.0633	0.0646	0.0633	0.0628	0.0637	0.0633	0.0650	0.0644
61=05:04:52	53860	298	0.8154	0.7452	0.7505	0.7349	0.7059	0.7043	0.8101	0.7928	0.7965	0.7836	0.7450	0.2190	0.8359	0.7369	0.7478	0.7357	0.7122	0.6935	0.8337	0.7819	0.8005	0.7605	0.6443	0.1950	0.8022	0.7794	0.7548	0.7698	0.7600	0.7293	0.8237	0.8236	0.7993	0.7704	0.6129	0.1825	0.8536	0.7762	0.7445	0.7151	0.7224	0.6986	0.8314	0.8032	0.8141	0.7671	0.4317	0.1285	0.7973	0.5472	0.5657	0.5157	0.6142	0.4869	0.8142	0.6171	0.4330	0.3695	0.1938	0.0978	0.2352	0.1923	0.2099	0.2290	0.2667	0.2280	0.2410	0.1924	0.1837	0.1694	0.1186	0.0861	0.0645	0.0658	0.0631	0.0631	0.0624	0.0631	0.0629	0.0625	0.0636	0.0628	0.0627	0.0630	0.0644	0.0640	0.0631	0.0636	0.0622	0.0635	0.0622	0.0616	0.0636	0.0626	0.0642	0.0634
62=05:19:33	54741	298	0.8171	0.7498	0.7627	0.7409	0.7216	0.7029	0.8175	0.7876	0.8107	0.7724	0.7402	0.2295	0.8284	0.7491	0.7460	0.7407	0.7081	0.6893	0.8180	0.7960	0.7681	0.7857	0.6545	0.2098	0.7880	0.7861	0.7652	0.7753	0.7563	0.7312	0.8279	0.8181	0.8044	0.7566	0.6603	0.1877	0.8502	0.7867	0.7463	0.7257	0.7312	0.7108	0.8365	0.7902	0.8179	0.7364	0.4603	0.1386	0.7995	0.5807	0.5947	0.5495	0.6459	0.5178	0.8098	0.6569	0.4508	0.3859	0.1985	0.0973	0.2363	0.1965	0.2168	0.2401	0.2784	0.2338	0.2460	0.1907	0.1872	0.1660	0.1194	0.0881	0.0649	0.0660	0.0644	0.0636	0.0635	0.0637	0.0630	0.0628	0.0634	0.0622	0.0628	0.0632	0.0646	0.0641	0.0621	0.0639	0.0627	0.0635	0.0625	0.0628	0.0635	0.0623	0.0643	0.0636
63=05:34:13	55622	300	0.8277	0.7542	0.7657	0.7573	0.7234	0.7093	0.8190	0.8090	0.8130	0.7885	0.7555	0.2507	0.8330	0.7492	0.7526	0.7395	0.7085	0.6901	0.8512	0.7811	0.8089	0.7731	0.7200	0.2245	0.7988	0.7899	0.7677	0.7788	0.7614	0.7377	0.8304	0.8326	0.7969	0.7833	0.6944	0.2021	0.8568	0.7857	0.7487	0.7247	0.7289	0.7237	0.8467	0.8065	0.8333	0.7412	0.5068	0.1415	0.8031	0.6100	0.6282	0.5820	0.6842	0.5469	0.8289	0.7016	0.4860	0.4142	0.2139	0.0996	0.2444	0.2020	0.2262	0.2525	0.2928	0.2414	0.2548	0.2039	0.1908	0.1762	0.1217	0.0896	0.0662	0.0669	0.0640	0.0646	0.0647	0.0641	0.0636	0.0633	0.0650	0.0631	0.0637	0.0643	0.0656	0.0641	0.0646	0.0657	0.0637	0.0647	0.0639	0.0639	0.0638	0.0637	0.0654	0.0647
64=05:48:54	56503	301	0.8370	0.7628	0.7781	0.7543	0.7294	0.7221	0.8150	0.8120	0.8039	0.8130	0.7253	0.2793	0.8343	0.7521	0.7575	0.7478	0.7156	0.7007	0.8329	0.7991	0.8050	0.7760	0.7353	0.2410	0.8062	0.7969	0.7752	0.7820	0.7719	0.7392	0.8414	0.8217	0.8027	0.7821	0.7201	0.2214	0.8615	0.7903	0.7496	0.7288	0.7282	0.7330	0.8299	0.8372	0.8069	0.7843	0.5179	0.1449	0.8157	0.6451	0.6637	0.6109	0.7130	0.5713	0.8341	0.7286	0.5247	0.4276	0.2238	0.1034	0.2575	0.2086	0.2303	0.2630	0.3157	0.2553	0.2678	0.2062	0.1960	0.1817	0.1228	0.0893	0.0655	0.0669	0.0633	0.0644	0.0648	0.0644	0.0637	0.0633	0.0647	0.0644	0.0634	0.0636	0.0652	0.0641	0.0638	0.0652	0.0636	0.0646	0.0632	0.0632	0.0635	0.0634	0.0646	0.0644
65=06:03:35	57383	301	0.8470	0.7579	0.7815	0.7590	0.7403	0.7062	0.8160	0.8036	0.8047	0.8045	0.7240	0.2878	0.8267	0.7536	0.7558	0.7500	0.7151	0.7009	0.8173	0.8048	0.7811	0.7885	0.7156	0.2582	0.7958	0.7981	0.7797	0.7827	0.7666	0.7370	0.8393	0.8161	0.8105	0.7730	0.7558	0.2366	0.8601	0.7937	0.7509	0.7265	0.7289	0.7243	0.8368	0.8269	0.8101	0.7829	0.5477	0.1510	0.8073	0.6796	0.7022	0.6392	0.7352	0.5975	0.8314	0.7677	0.5487	0.4520	0.2300	0.1045	0.2633	0.2140	0.2381	0.2737	0.3287	0.2662	0.2791	0.2069	0.2011	0.1809	0.1253	0.0911	0.0656	0.0663	0.0635	0.0641	0.0643	0.0639	0.0634	0.0625	0.0635	0.0630	0.0635	0.0633	0.0652	0.0644	0.0639	0.0636	0.0631	0.0640	0.0630	0.0629	0.0640	0.0631	0.0646	0.0648
66=06:18:16	58264	301	0.8499	0.7632	0.7751	0.7562	0.7455	0.7170	0.8091	0.8034	0.7975	0.8132	0.7274	0.3078	0.8278	0.7553	0.7611	0.7522	0.7156	0.7030	0.8187	0.7980	0.7890	0.7853	0.7112	0.2811	0.7896	0.7967	0.7849	0.7804	0.7614	0.7300	0.8335	0.8054	0.7995	0.7865	0.7640	0.2461	0.8683	0.7986	0.7567	0.7321	0.7225	0.7276	0.8367	0.8245	0.8083	0.7917	0.5768	0.1565	0.8299	0.6986	0.7172	0.6585	0.7490	0.6218	0.8294	0.7813	0.5758	0.4731	0.2425	0.1023	0.2721	0.2209	0.2417	0.2860	0.3417	0.2776	0.2868	0.2096	0.2044	0.1849	0.1267	0.0892	0.0645	0.0661	0.0631	0.0637	0.0640	0.0635	0.0627	0.0623	0.0639	0.0620	0.0633	0.0624	0.0645	0.0640	0.0631	0.0643	0.0626	0.0639	0.0625	0.0624	0.0635	0.0627	0.0640	0.0636
67=06:32:57	59145	300	0.8620	0.7520	0.7786	0.7644	0.7412	0.7158	0.8134	0.8198	0.8110	0.8200	0.7565	0.3434	0.8357	0.7557	0.7666	0.7471	0.7239	0.7096	0.8401	0.7847	0.8149	0.7921	0.7194	0.3016	0.8109	0.8120	0.7833	0.7848	0.7820	0.7446	0.8460	0.8283	0.8073	0.8007	0.7634	0.2722	0.8612	0.7997	0.7606	0.7367	0.7353	0.7383	0.8501	0.8252	0.8397	0.7907	0.6118	0.1645	0.8168	0.7272	0.7489	0.7027	0.7509	0.6478	0.8523	0.8059	0.6176	0.5172	0.2593	0.1049	0.2834	0.2206	0.2535	0.2980	0.3583	0.2935	0.3016	0.2177	0.2061	0.1921	0.1287	0.0887	0.0644	0.0655	0.0633	0.0637	0.0633	0.0629	0.0626	0.0613	0.0634	0.0624	0.0628	0.0623	0.0641	0.0637	0.0631	0.0634	0.0623	0.0635	0.0620	0.0625	0.0632	0.0624	0.0638	0.0635
68=06:47:37	60026	300	0.8557	0.7570	0.7978	0.7704	0.7374	0.7190	0.8043	0.8026	0.8037	0.7994	0.7562	0.3631	0.8395	0.7614	0.7756	0.7508	0.7231	0.7086	0.8441	0.7567	0.8033	0.7721	0.7282	0.3232	0.8287	0.8253	0.7829	0.7950	0.7874	0.7504	0.8209	0.8254	0.7950	0.7905	0.7420	0.2942	0.8542	0.8057	0.7648	0.7363	0.7479	0.7378	0.8339	0.8047	0.8464	0.7552	0.6510	0.1750	0.8216	0.7618	0.7586	0.7220	0.7643	0.6780	0.8416	0.7972	0.6292	0.5403	0.2623	0.1068	0.2943	0.2261	0.2621	0.3135	0.3762	0.3018	0.3056	0.2229	0.2057	0.1900	0.1270	0.0889	0.0643	0.0651	0.0625	0.0627	0.0629	0.0627	0.0618	0.0622	0.0629	0.0625	0.0622	0.0621	0.0636	0.0631	0.0625	0.0632	0.0614	0.0628	0.0622	0.0620	0.0628	0.0618	0.0634	0.0628
69=07:02:18	60907	300	0.8513	0.7451	0.7969	0.7699	0.7465	0.7136	0.8204	0.7943	0.8150	0.8096	0.7581	0.3789	0.8389	0.7655	0.7710	0.7589	0.7217	0.7148	0.8187	0.7998	0.7708	0.8231	0.7011	0.3418	0.8148	0.8187	0.7807	0.7864	0.7844	0.7586	0.8399	0.8108	0.8068	0.7739	0.7697	0.3035	0.8718	0.8159	0.7683	0.7410	0.7469	0.7420	0.8470	0.8057	0.8466	0.7792	0.6761	0.1854	0.8377	0.7589	0.7554	0.7518	0.7579	0.7142	0.8457	0.7928	0.6656	0.5638	0.2872	0.1077	0.3122	0.2325	0.2729	0.3281	0.3990	0.3148	0.3249	0.2224	0.2215	0.1918	0.1328	0.0891	0.0646	0.0656	0.0630	0.0634	0.0637	0.0629	0.0616	0.0622	0.0635	0.0627	0.0629	0.0629	0.0646	0.0639	0.0636	0.0639	0.0625	0.0624	0.0629	0.0624	0.0637	0.0629	0.0641	0.0633
70=07:16:59	61787	300	0.8848	0.7621	0.7997	0.7757	0.7635	0.7158	0.8129	0.8120	0.8019	0.8491	0.7358	0.4201	0.8279	0.7600	0.7725	0.7624	0.7244	0.7175	0.8175	0.8085	0.7879	0.8185	0.7267	0.3899	0.7968	0.8289	0.7983	0.7966	0.7848	0.7547	0.8450	0.8077	0.8018	0.7933	0.7625	0.3268	0.8708	0.8167	0.7686	0.7465	0.7313	0.7405	0.8389	0.8418	0.8156	0.8173	0.6944	0.1927	0.8431	0.7497	0.7488	0.7568	0.7594	0.7166	0.8462	0.7992	0.7206	0.5835	0.3027	0.1109	0.3254	0.2377	0.2779	0.3410	0.4158	0.3278	0.3429	0.2329	0.2211	0.2001	0.1340	0.0902	0.0648	0.0663	0.0637	0.0638	0.0645	0.0636	0.0636	0.0630	0.0642	0.0628	0.0633	0.0629	0.0652	0.0641	0.0632	0.0642	0.0628	0.0640	0.0632	0.0631	0.0638	0.0633	0.0646	0.0639
71=07:31:40	62668	301	0.8949	0.7584	0.8123	0.7773	0.7570	0.7236	0.8177	0.8118	0.8155	0.8317	0.7708	0.4530	0.8441	0.7639	0.7785	0.7614	0.7286	0.7178	0.8401	0.7928	0.7967	0.8240	0.7393	0.4058	0.8249	0.8393	0.7838	0.8029	0.8000	0.7662	0.8413	0.8273	0.8052	0.7923	0.7686	0.3670	0.8679	0.8202	0.7765	0.7501	0.7481	0.7456	0.8552	0.8197	0.8714	0.7917	0.7463	0.2093	0.8446	0.7567	0.7574	0.7517	0.7661	0.7213	0.8624	0.8197	0.7442	0.6370	0.3259	0.1143	0.3323	0.2413	0.2907	0.3594	0.4409	0.3447	0.3603	0.2410	0.2277	0.2056	0.1373	0.0905	0.0644	0.0656	0.0631	0.0637	0.0628	0.0630	0.0628	0.0626	0.0636	0.0627	0.0626	0.0626	0.0645	0.0637	0.0635	0.0639	0.0628	0.0635	0.0624	0.0618	0.0633	0.0627	0.0642	0.0632
72=07:46:21	63549	301	0.8974	0.7539	0.8134	0.7860	0.7607	0.7213	0.8075	0.8168	0.7906	0.8570	0.7501	0.4911	0.8360	0.7625	0.7766	0.7581	0.7327	0.7357	0.8225	0.7804	0.8042	0.7959	0.7464	0.4371	0.8194	0.8447	0.7893	0.7964	0.8103	0.7616	0.8334	0.8139	0.7958	0.7978	0.7496	0.3860	0.8580	0.8284	0.7723	0.7574	0.7391	0.7494	0.8211	0.8403	0.8207	0.8046	0.7218	0.2236	0.8354	0.7573	0.7694	0.7511	0.7662	0.7074	0.8640	0.7923	0.7768	0.6412	0.3371	0.1130	0.3570	0.2468	0.2997	0.3785	0.4576	0.3611	0.3650	0.2461	0.2268	0.2122	0.1345	0.0914	0.0645	0.0658	0.0630	0.0635	0.0636	0.0632	0.0632	0.0624	0.0635	0.0621	0.0631	0.0625	0.0647	0.0635	0.0629	0.0641	0.0624	0.0635	0.0623	0.0625	0.0633	0.0626	0.0640	0.0639
73=08:01:01	64430	298	0.8962	0.7558	0.8309	0.7916	0.7613	0.7263	0.8227	0.8145	0.8206	0.8517	0.7884	0.5098	0.8558	0.7649	0.7836	0.7575	0.7332	0.7296	0.8600	0.7914	0.8199	0.8275	0.7524	0.4586	0.8150	0.8541	0.8022	0.8156	0.8104	0.7694	0.8486	0.8330	0.8057	0.8106	0.7774	0.4230	0.8832	0.8386	0.7876	0.7545	0.7499	0.7596	0.8609	0.8247	0.8917	0.7889	0.7572	0.2340	0.8578	0.7752	0.7748	0.7565	0.7820	0.7255	0.8796	0.8282	0.7800	0.7091	0.3751	0.1191	0.3768	0.2560	0.3099	0.3989	0.4860	0.3822	0.4006	0.2601	0.2407	0.2183	0.1385	0.0923	0.0653	0.0662	0.0635	0.0646	0.0647	0.0638	0.0636	0.0630	0.0632	0.0631	0.0636	0.0628	0.0651	0.0644	0.0635	0.0633	0.0630	0.0644	0.0634	0.0630	0.0639	0.0634	0.0644	0.0637
74=08:15:42	65311	298	0.9048	0.7496	0.8394	0.7911	0.7782	0.7221	0.8287	0.8185	0.8062	0.8678	0.7744	0.5445	0.8370	0.7708	0.7857	0.7611	0.7368	0.7428	0.8207	0.8022	0.7887	0.8376	0.7326	0.4915	0.8272	0.8668	0.7888	0.8184	0.8167	0.7815	0.8519	0.8072	0.8139	0.7948	0.7837	0.4412	0.8724	0.8412	0.7862	0.7615	0.7456	0.7622	0.8445	0.8371	0.8557	0.8118	0.7203	0.2474	0.8399	0.7764	0.7864	0.7549	0.7715	0.7233	0.8754	0.8157	0.7775	0.7197	0.3975	0.1193	0.3932	0.2633	0.3262	0.4206	0.5064	0.3942	0.4215	0.2575	0.2464	0.2181	0.1414	0.0934	0.0646	0.0659	0.0634	0.0637	0.0640	0.0634	0.0635	0.0628	0.0640	0.0623	0.0631	0.0630	0.0650	0.0641	0.0629	0.0644	0.0630	0.0640	0.0628	0.0623	0.0634	0.0629	0.0637	0.0637
75=08:30:23	66192	298	0.9373	0.7553	0.8456	0.7949	0.7853	0.7227	0.8325	0.8208	0.8224	0.8670	0.7993	0.5853	0.8519	0.7761	0.7893	0.7682	0.7414	0.7464	0.8409	0.8047	0.8046	0.8488	0.7515	0.5228	0.8307	0.8724	0.7932	0.8289	0.8201	0.7912	0.8639	0.8323	0.8156	0.8037	0.8035	0.4905	0.8764	0.8517	0.8009	0.7594	0.7542	0.7711	0.8649	0.8313	0.9038	0.8035	0.7463	0.2663	0.8740	0.7805	0.7900	0.7696	0.7831	0.7353	0.9004	0.8349	0.7853	0.7745	0.4253	0.1236	0.4126	0.2690	0.3388	0.4467	0.5459	0.4201	0.4532	0.2709	0.2587	0.2275	0.1447	0.0935	0.0655	0.0670	0.0645	0.0644	0.0647	0.0634	0.0640	0.0639	0.0635	0.0639	0.0639	0.0638	0.0657	0.0648	0.0643	0.0652	0.0639	0.0647	0.0629	0.0638	0.0646	0.0637	0.0647	0.0647
76=08:45:04	67072	301	0.9424	0.7654	0.8509	0.7918	0.7886	0.7283	0.8253	0.8162	0.8058	0.8843	0.7884	0.6263	0.8545	0.7701	0.7936	0.7678	0.7379	0.7517	0.8425	0.8009	0.8122	0.8498	0.7560	0.5614	0.8387	0.8824	0.7944	0.8335	0.8296	0.7913	0.8476	0.8227	0.8114	0.8036	0.7897	0.5286	0.8792	0.8641	0.7992	0.7647	0.7513	0.7711	0.8479	0.8446	0.8938	0.8130	0.7394	0.2834	0.8739	0.7892	0.7854	0.7620	0.7962	0.7344	0.8896	0.8233	0.7971	0.7774	0.4526	0.1277	0.4343	0.2722	0.3493	0.4662	0.5697	0.4355	0.4781	0.2813	0.2590	0.2363	0.1460	0.0930	0.0647	0.0656	0.0631	0.0630	0.0638	0.0635	0.0627	0.0624	0.0629	0.0625	0.0628	0.0628	0.0639	0.0637	0.0628	0.0634	0.0620	0.0633	0.0625	0.0623	0.0635	0.0625	0.0636	0.0634
77=08:59:45	67953	300	0.9480	0.7626	0.8543	0.7950	0.8019	0.7280	0.8191	0.8082	0.8187	0.8705	0.7990	0.6493	0.8438	0.7771	0.7833	0.7721	0.7450	0.7578	0.8245	0.8026	0.7973	0.8488	0.7425	0.5837	0.8285	0.8931	0.7989	0.8375	0.8317	0.8004	0.8521	0.8189	0.8051	0.7962	0.8053	0.5540	0.8847	0.8731	0.8170	0.7668	0.7549	0.7803	0.8560	0.8251	0.9089	0.8001	0.7604	0.3047	0.8903	0.7822	0.7870	0.7673	0.7941	0.7400	0.9062	0.8323	0.7895	0.7923	0.4840	0.1299	0.4628	0.2822	0.3652	0.4863	0.5942	0.4623	0.4996	0.2852	0.2758	0.2351	0.1489	0.0945	0.0652	0.0664	0.0634	0.0639	0.0642	0.0638	0.0629	0.0625	0.0638	0.0633	0.0634	0.0634	0.0651	0.0643	0.0638	0.0643	0.0626	0.0640	0.0635	0.0628	0.0637	0.0634	0.0639	0.0640
78=09:14:25	68834	298	0.9603	0.7662	0.8577	0.8008	0.8117	0.7297	0.8187	0.8263	0.8082	0.8963	0.7985	0.6975	0.8402	0.7752	0.7920	0.7661	0.7479	0.7635	0.8387	0.7941	0.8155	0.8376	0.7517	0.6191	0.8232	0.9005	0.7992	0.8441	0.8420	0.7988	0.8512	0.8276	0.7969	0.8134	0.7872	0.5909	0.8774	0.8797	0.8207	0.7704	0.7489	0.7867	0.8453	0.8481	0.8957	0.8114	0.7482	0.3263	0.8956	0.7804	0.7975	0.7748	0.8020	0.7358	0.9113	0.8222	0.8080	0.7819	0.5058	0.1313	0.4893	0.2919	0.3757	0.5146	0.6216	0.4862	0.5286	0.3015	0.2704	0.2504	0.1490	0.0947	0.0653	0.0660	0.0623	0.0636	0.0642	0.0633	0.0634	0.0631	0.0646	0.0624	0.0622	0.0630	0.0645	0.0642	0.0637	0.0645	0.0632	0.0638	0.0629	0.0627	0.0638	0.0621	0.0639	0.0640
79=09:29:06	69715	300	0.9420	0.7625	0.8833	0.7997	0.8242	0.7324	0.8333	0.8183	0.8202	0.9075	0.8002	0.7209	0.8497	0.7775	0.7940	0.7838	0.7428	0.7739	0.8331	0.8222	0.8074	0.8616	0.7521	0.6471	0.8242	0.9045	0.8043	0.8548	0.8547	0.8094	0.8706	0.8249	0.8206	0.8071	0.8092	0.6287	0.8862	0.8964	0.8263	0.7681	0.7520	0.7928	0.8511	0.8491	0.9034	0.8271	0.7440	0.3421	0.9205	0.8052	0.8074	0.7705	0.8038	0.7442	0.9266	0.8306	0.8185	0.7894	0.5479	0.1402	0.5152	0.2976	0.3923	0.5347	0.6617	0.5008	0.5715	0.3098	0.2891	0.2528	0.1546	0.0962	0.0648	0.0657	0.0634	0.0640	0.0638	0.0636	0.0624	0.0629	0.0636	0.0628	0.0632	0.0628	0.0647	0.0638	0.0638	0.0643	0.0631	0.0634	0.0634	0.0628	0.0636	0.0628	0.0635	0.0640
80=09:43:47	70596	301	0.9724	0.7496	0.8778	0.8050	0.8206	0.7294	0.8234	0.8059	0.8158	0.8731	0.8163	0.6891	0.8443	0.7757	0.7914	0.7618	0.7422	0.7667	0.8330	0.7848	0.7978	0.8479	0.7323	0.6478	0.8321	0.9185	0.7960	0.8601	0.8507	0.8173	0.8483	0.8255	0.7988	0.7921	0.7950	0.6510	0.8782	0.8942	0.8325	0.7665	0.7551	0.7913	0.8556	0.8092	0.9431	0.7768	0.7577	0.3575	0.8998	0.7958	0.8287	0.7776	0.8025	0.7420	0.9277	0.8328	0.7861	0.8012	0.5592	0.1369	0.5435	0.3001	0.4140	0.5608	0.6758	0.5267	0.5857	0.3172	0.2905	0.2560	0.1537	0.0949	0.0647	0.0653	0.0629	0.0640	0.0635	0.0633	0.0630	0.0617	0.0640	0.0629	0.0633	0.0625	0.0648	0.0637	0.0633	0.0635	0.0628	0.0637	0.0625	0.0625	0.0638	0.0628	0.0629	0.0640
81=09:58:28	71476	298	0.9587	0.7532	0.8961	0.8029	0.8338	0.7317	0.8281	0.8149	0.8172	0.9065	0.8226	0.7087	0.8453	0.7797	0.7970	0.7798	0.7524	0.7868	0.8416	0.8117	0.8091	0.8689	0.7463	0.6832	0.8138	0.9225	0.8065	0.8721	0.8668	0.8244	0.8560	0.8305	0.8144	0.8071	0.8105	0.6857	0.8810	0.9156	0.8514	0.7779	0.7611	0.8095	0.8620	0.8402	0.9430	0.8102	0.7648	0.3855	0.9181	0.7943	0.8233	0.7802	0.8198	0.7552	0.9433	0.8346	0.8187	0.8114	0.6170	0.1455	0.5722	0.3121	0.4279	0.5929	0.7191	0.5573	0.6329	0.3373	0.3066	0.2665	0.1593	0.0969	0.0655	0.0669	0.0637	0.0646	0.0646	0.0642	0.0641	0.0632	0.0635	0.0638	0.0637	0.0636	0.0654	0.0647	0.0644	0.0640	0.0635	0.0642	0.0640	0.0632	0.0640	0.0635	0.0642	0.0642
82=10:13:09	72357	298	0.9807	0.7586	0.9064	0.8119	0.8537	0.7299	0.8253	0.8252	0.8290	0.9192	0.8462	0.7147	0.8421	0.7796	0.7939	0.7782	0.7514	0.7902	0.8356	0.8110	0.8096	0.8627	0.7418	0.6757	0.8249	0.9444	0.7999	0.8836	0.8839	0.8403	0.8508	0.8263	0.8175	0.8039	0.8159	0.7239	0.8811	0.9242	0.8532	0.7738	0.7594	0.8142	0.8587	0.8406	0.9536	0.8054	0.7615	0.4194	0.9095	0.8103	0.8428	0.7858	0.8208	0.7454	0.9523	0.8382	0.8176	0.8160	0.6475	0.1539	0.6123	0.3183	0.4468	0.6187	0.7316	0.5824	0.6669	0.3440	0.3169	0.2735	0.1659	0.0974	0.0640	0.0652	0.0616	0.0636	0.0632	0.0629	0.0624	0.0620	0.0636	0.0622	0.0616	0.0622	0.0640	0.0632	0.0627	0.0639	0.0621	0.0636	0.0623	0.0619	0.0625	0.0620	0.0627	0.0631
83=10:27:50	73238	298	0.9647	0.7568	0.9220	0.8090	0.8557	0.7381	0.8273	0.8250	0.8124	0.9229	0.8419	0.7176	0.8557	0.7748	0.7942	0.7732	0.7536	0.8029	0.8518	0.7746	0.8269	0.8337	0.7690	0.6822	0.8186	0.9368	0.7998	0.8863	0.8893	0.8482	0.8494	0.8328	0.7909	0.8137	0.7864	0.7374	0.8805	0.9433	0.8658	0.7755	0.7594	0.8325	0.8460	0.8300	0.9631	0.7983	0.7584	0.4383	0.9318	0.8179	0.8440	0.7842	0.8463	0.7595	0.9614	0.8262	0.8166	0.8222	0.6627	0.1518	0.6372	0.3260	0.4616	0.6498	0.7367	0.6065	0.6848	0.3693	0.3122	0.2898	0.1628	0.0983	0.0651	0.0660	0.0638	0.0644	0.0640	0.0637	0.0629	0.0620	0.0638	0.0631	0.0636	0.0635	0.0655	0.0642	0.0636	0.0641	0.0619	0.0640	0.0629	0.0630	0.0638	0.0628	0.0639	0.0641
84=10:42:30	74119	298	0.9916	0.7509	0.9279	0.8123	0.8593	0.7406	0.8144	0.8151	0.8031	0.9070	0.8349	0.6995	0.8446	0.7754	0.7926	0.7684	0.7521	0.8029	0.8426	0.7635	0.8095	0.8333	0.7468	0.6583	0.8293	0.9636	0.7882	0.8972	0.9086	0.8579	0.8335	0.8204	0.7904	0.8025	0.7877	0.7420	0.8740	0.9352	0.8679	0.7771	0.7587	0.8292	0.8438	0.8232	0.9634	0.7786	0.7547	0.4656	0.9078	0.8107	0.8682	0.7889	0.8424	0.7519	0.9601	0.8271	0.8069	0.8207	0.6925	0.1604	0.6732	0.3374	0.4826	0.6775	0.7378	0.6344	0.7211	0.3855	0.3288	0.2934	0.1684	0.0988	0.0650	0.0663	0.0626	0.0636	0.0643	0.0643	0.0631	0.0627	0.0643	0.0626	0.0625	0.0633	0.0651	0.0638	0.0634	0.0642	0.0635	0.0639	0.0624	0.0629	0.0638	0.0624	0.0635	0.0640
85=10:57:11	75000	301	1.0004	0.7580	0.9415	0.8029	0.8796	0.7292	0.8224	0.8111	0.8089	0.9363	0.8419	0.7197	0.8452	0.7798	0.7889	0.7825	0.7545	0.8201	0.8272	0.8103	0.7962	0.8556	0.7488	0.6862	0.8273	0.9653	0.8002	0.9059	0.9111	0.8726	0.8525	0.8159	0.8129	0.7970	0.8083	0.7240	0.8769	0.9527	0.8804	0.7801	0.7555	0.8413	0.8457	0.8400	0.9604	0.8131	0.7569	0.4915	0.9325	0.8092	0.8536	0.7812	0.8546	0.7604	0.9786	0.8306	0.8261	0.8229	0.7458	0.1664	0.7066	0.3440	0.5007	0.7012	0.7500	0.6626	0.7715	0.3932	0.3523	0.3048	0.1726	0.0987	0.0644	0.0654	0.0626	0.0633	0.0632	0.0631	0.0625	0.0618	0.0633	0.0624	0.0625	0.0623	0.0641	0.0636	0.0627	0.0637	0.0614	0.0632	0.0622	0.0624	0.0629	0.0624	0.0631	0.0635
86=11:11:52	75881	300	1.0029	0.7571	0.9514	0.8103	0.8952	0.7385	0.8210	0.8229	0.8163	0.9394	0.8571	0.7177	0.8578	0.7707	0.7929	0.7772	0.7584	0.8262	0.8497	0.7938	0.8162	0.8465	0.7578	0.6798	0.8299	0.9781	0.8012	0.9255	0.9285	0.8781	0.8487	0.8362	0.8082	0.8135	0.8028	0.7317	0.8851	0.9669	0.8894	0.7748	0.7602	0.8576	0.8524	0.8358	0.9902	0.8021	0.7625	0.5198	0.9310	0.8204	0.8775	0.7869	0.8663	0.7638	0.9924	0.8351	0.8240	0.8442	0.7612	0.1763	0.7459	0.3617	0.5254	0.7344	0.7518	0.6936	0.7931	0.4308	0.3603	0.3201	0.1768	0.1002	0.0653	0.0666	0.0637	0.0642	0.0642	0.0636	0.0626	0.0634	0.0642	0.0632	0.0635	0.0634	0.0649	0.0645	0.0641	0.0649	0.0635	0.0634	0.0635	0.0632	0.0641	0.0630	0.0637	0.0642
87=11:26:33	76761	298	1.0253	0.7662	0.9608	0.8121	0.9061	0.7397	0.8262	0.8199	0.8234	0.9420	0.8750	0.7357	0.8548	0.7734	0.7890	0.7758	0.7572	0.8292	0.8602	0.7831	0.8296	0.8430	0.7720	0.6886	0.8239	0.9852	0.8005	0.9288	0.9291	0.8939	0.8458	0.8310	0.8035	0.8120	0.7978	0.7451	0.8852	0.9703	0.9042	0.7731	0.7549	0.8629	0.8606	0.8262	1.0065	0.7881	0.7762	0.5511	0.9458	0.8160	0.8737	0.7881	0.8796	0.7613	0.9926	0.8328	0.8228	0.8521	0.7533	0.1785	0.7751	0.3672	0.5459	0.7492	0.7596	0.7113	0.7948	0.4491	0.3761	0.3349	0.1775	0.1008	0.0644	0.0657	0.0630	0.0632	0.0633	0.0634	0.0629	0.0622	0.0631	0.0622	0.0627	0.0625	0.0644	0.0638	0.0632	0.0640	0.0626	0.0635	0.0631	0.0621	0.0633	0.0624	0.0634	0.0633
88=11:41:14	77642	298	1.0350	0.7614	0.9755	0.8121	0.9204	0.7370	0.8241	0.8188	0.8146	0.9543	0.8688	0.7490	0.8480	0.7790	0.7858	0.7802	0.7617	0.8526	0.8423	0.7918	0.8201	0.8426	0.7565	0.6902	0.8261	1.0054	0.8066	0.9503	0.9522	0.9065	0.8533	0.8294	0.8068	0.8081	0.8044	0.7370	0.8829	0.9877	0.9165	0.7826	0.7605	0.8797	0.8532	0.8386	1.0040	0.8117	0.7594	0.5712	0.9309	0.8110	0.8995	0.8023	0.8844	0.7657	1.0196	0.8348	0.8275	0.8561	0.7584	0.1935	0.8022	0.3775	0.5757	0.7527	0.7617	0.7285	0.8126	0.4668	0.3990	0.3498	0.1840	0.1002	0.0641	0.0649	0.0623	0.0621	0.0630	0.0625	0.0619	0.0615	0.0634	0.0614	0.0617	0.0620	0.0635	0.0625	0.0623	0.0635	0.0618	0.0636	0.0618	0.0621	0.0619	0.0616	0.0626	0.0628
89=11:55:55	78523	298	1.0382	0.7605	0.9936	0.8121	0.9285	0.7340	0.8401	0.8273	0.8270	0.9552	0.8832	0.7371	0.8449	0.7806	0.7874	0.7800	0.7639	0.8652	0.8381	0.8056	0.8059	0.8533	0.7422	0.6893	0.8260	1.0248	0.8000	0.9655	0.9675	0.9197	0.8560	0.8271	0.8160	0.8039	0.8159	0.7401	0.8784	0.9977	0.9278	0.7821	0.7614	0.8797	0.8651	0.8301	1.0148	0.8002	0.7604	0.6018	0.9296	0.8179	0.9070	0.8038	0.8870	0.7733	1.0245	0.8471	0.8293	0.8739	0.7652	0.2036	0.8118	0.3919	0.6035	0.7551	0.7741	0.7280	0.8215	0.4836	0.4255	0.3532	0.1936	0.1027	0.0656	0.0663	0.0634	0.0641	0.0651	0.0639	0.0638	0.0630	0.0649	0.0631	0.0632	0.0635	0.0653	0.0644	0.0638	0.0645	0.0631	0.0645	0.0635	0.0631	0.0635	0.0630	0.0639	0.0646
