# Supplementary material for: Systematic Prediction of Antifungal Drug Synergy by Chemogenomic Screening in Saccharomyces cerevisiae
Source: Front Fungal Biol. 2021 Jul 2;2:683414. doi: 10.3389/ffunb.2021.683414 (PMC10512392; doi:10.3389/ffunb.2021.683414)
Supplement: Supplementary file 1 [file Data_Sheet_1.ZIP › Supplementary data/Sypplementary_data_1_(Drug_synergy_assays)/Fen_VS_LatA & Fen_VS_Cer (lowdosage_Pentamidine)_ps1_A_96_T_25.txt]

 [config file info]
last_write=07:06:05_14:33:35
last write=07:06:06_13:46:50
[Run_Parameters]
Instrument=Tecan_25
Ini_Names=Read_Reps,Delid,Save_Data_File,Start_Time_Now
barcode_drug_plate=201401
user=asmith
Plate_Size=96
Plate_Type=NUN96ft.pdf
Samples_to_Run=6
Overlay_Size=48
Drug_Plate=none
Plate_Quarter=none
run_ID=none
run_plate_repeat=1
Read_Reps=95
Read_Modes=Absorbance
Read_Flor_Every=2
Max_Delta_OD=0.500000
Well_By_Row_Col=none
Reorder_Map=Order_Strings_Not,0
Tip_Vol=200
OD_to_Innoc=0.100,0.100,0.380,0.380,0.380,0.380,0.760,0.760,0.100,0.100,0.380,0.380,0.380,0.380,0.760,0.760,0.100,0.100,0.380,0.380,0.380,0.380,0.760,0.760,0.100,0.100,0.380,0.380,0.380,0.380,0.760,0.760,0.100,0.100,0.380,0.380,0.380,0.380,0.760,0.760,0.100,0.100,0.380,0.380,0.380,0.380,0.760,0.760
Absorption_Max=.3
OD_to_Save=0.100,0.100,0.380,0.380,0.380,0.380,0.760,0.760,0.100,0.100,0.380,0.380,0.380,0.380,0.760,0.760,0.100,0.100,0.380,0.380,0.380,0.380,0.760,0.760,0.100,0.100,0.380,0.380,0.380,0.380,0.760,0.760,0.100,0.100,0.380,0.380,0.380,0.380,0.760,0.760,0.100,0.100,0.380,0.380,0.380,0.380,0.760,0.760
OD_to_Dilute=0.100
Save_Sample_Vol=180
Save_Sample_Reps=2
Innoc_Vol=184,184,46,46,46,46,0,0,184,184,46,46,46,46,0,0,184,184,46,46,46,46,0,0,184,184,46,46,46,46,0,0,184,184,46,46,46,46,0,0,184,184,46,46,46,46,0,0
Dilute_Vol=23,23,23,23,23,23,23,23,23,23,23,23,23,23,23,23,23,23,23,23,23,23,23,23,23,23,23,23,23,23,23,23,23,23,23,23,23,23,23,23,23,23,23,23,23,23,23,23
Save_Vol=800,800,800,800,800,800,800,800,800,800,800,800,800,800,800,800,800,800,800,800,800,800,800,800,800,800,800,800,800,800,800,800,800,800,800,800,800,800,800,800,800,800,800,800,800,800,800,800
Reference_Vol=100,100,100,100,100,100,100,100,100,100,100,100,100,100,100,100,100,100,100,100,100,100,100,100,100,100,100,100,100,100,100,100,100,100,100,100,100,100,100,100,100,100,100,100,100,100,100,100,100,100,100,100,100,100,100,100,100,100,100,100,100,100,100,100,100,100,100,100,100,100,100,100,100,100,100,100,100,100,100,100,100,100,100,100,100,100,100,100,100,100,100,100,100,100,100,100
Read_to_Innoc=20,20,20,20,20,20,20,20,20,20,20,20,20,20,20,20,20,20,20,20,20,20,20,20,20,20,20,20,20,20,20,20,20,20,20,20,20,20,20,20,20,20,20,20,20,20,20,20
Read_to_Dilute=26,26,26,26,26,26,26,26,26,26,26,26,26,26,26,26,26,26,26,26,26,26,26,26,26,26,26,26,26,26,26,26,26,26,26,26,26,26,26,26,26,26,26,26,26,26,26,26
Read_to_Save=20,20,20,20,20,20,20,20,20,20,20,20,20,20,20,20,20,20,20,20,20,20,20,20,20,20,20,20,20,20,20,20,20,20,20,20,20,20,20,20,20,20,20,20,20,20,20,20
Innoc_Target_Map=1,2,3,4,5,6,7,8,9,10,11,12,13,14,15,16,17,18,19,20,21,22,23,24,25,26,27,28,29,30,31,32,33,34,35,36,37,38,39,40,41,42,43,44,45,46,47,48
Pipet_Trigger=OD_Save_Innoc
Pipet_Volume_Adj=Con_OD_Save
Delid=no
Pre_Init=yes
Talk_To_ProMax=no
Time_Out_Time=1050
Wait_While_Busy=yes
Idle_Time=2
Screen_Run_Type=pre_screen_1
Spect_Protocol=15m
Spec_Run_File=GG_PB_Voyage.pda
Spec_Assay_File=""
Save_Data_File=05_06_07_FenvsLatA_FenvsCerlowdosage_PentamidinePS_ps1_A_96_T_25.txt
Working_Dir=C%3A\\Users\\Growth_Data
Run_Control_Dir=C%3A\\Users\\Yeast_Run_Files
Tracking_Dir=""
Track_File=201401_data_track.txt
Save_Run_Data_Flag=yes
Set_Incubator_Temp=30.0
Base_Line_Flag=atstart_minimum
Pipet_Cycles_Before_Save=20
Time_Point_Save=wellmap
Innoc_Direction=down
Wells_In_Use=111111111111111111111111111111111111111111111111
Save_Sample_Map=111111001111110011111100111111001111110011111100
Sections_to_Run=0
Rows_per_Section=8
Start_Sections_Row=1
MultiProbe_Run_File=""
Multiprobe_Run_Dialogue=yes
Comments=no%20comment
Target_Temp=300
Temp_Control=On
Delta_Temp=10
ReadMode=Absorbance,Bottom
ExcitationFilter=470,
EmissionFilter=527,
MeasurementFilter=595
ReadsPerWellNumber=1,1
ShakeDuration=800,0
GainMode=Manual
PdfName=NUN96ft.pdf
Gain=50,50
Add_Drug_Map=1,1,1,1,1,1,1,1,1,1,1,1,1,1,1,1,1,1,1,1,1,1,1,1,1,1,1,1,1,1,1,1,1,1,1,1,1,1,1,1,1,1,1,1,1,1,1,1
Add_Drug_Vol=7,7,7,7,7,7,7,7,7,7,7,7,7,7,7,7,7,7,7,7,7,7,7,7,7,7,7,7,7,7,7,7,7,7,7,7,7,7,7,7,7,7,7,7,7,7,7,7
Innoc_Map=111011101110111011101110111011101110111011101110111011101110111011101110111011101110111011101110
Dilute_Map=111111111111111111111111111111111111111111111111111111111111111111111111111111111111111111111111
data_file_name=iS_1_48.txt
barcode=""
Hit_Call_Threshold=1.000000
Reference_Well=A01
WT_Ref_Well=0
Project_Name=test
Pipet_Gens_Point=5.00,10.00,15.00,20.00,5.00,10.00,15.00,20.00,5.00,10.00,15.00,20.00,5.00,10.00,15.00,20.00,5.00,10.00,15.00,20.00,5.00,10.00,15.00,20.00,5.00,10.00,15.00,20.00,5.00,10.00,15.00,20.00,5.00,10.00,15.00,20.00,5.00,10.00,15.00,20.00,5.00,10.00,15.00,20.00,5.00,10.00,15.00,20.00,
Shake_Divisor=1
data_handling=file_&_DB_&_auto_analysis
time_frm_freezer=-1.00
gens_frm_freezer=-1.00
Well_Vol=100
Parent_ID=""
Units=%
Quarter=A
media_name=ypd
Save_Mode=one_to_one
Consolidate_Save_Map=1,2,3,4,5,6,7,8,9,10,11,12,13,14,15,16,17,18,19,20,21,22,23,24,25,26,27,28,29,30,31,32,33,34,35,36,37,38,39,40,41,42,43,44,45,46,47,48
Add_Drug_at_Start_Map=000000000000000000000000000000000000000000000000000
Add_Drug_Labware=add_drug_48
Max_Dynam_OD_Change=0.05
Reads_After_Pipet=1
Ref_Type=single_ref
Read_to_Add_Drug_at_Start=0
Send_Email_at_Pipet=no_email
Strain_Name=""
Media=ypd
drug_vol=2.00
Drug_Name=""
Drug_Conc=2
Innoc_Conc=""
Strain_Plate=none
ShakeIntensity=High
ShakeMode=Orbital
NumberOfFlashes=1
PartOfPlate=0
MovePlateOutAfterMeasurement=0
IntegrationLagTime=0
IntegrationTime=100
DelayMoveFlashFluorescence=0
[Drug_Data]
Drug_Plate=none
Strain_Plate=none
Media=ypd
Drug_Name=ud,ud,ud,ud,ud,ud,ud,ud,ud,ud,ud,ud,ud,ud,ud,ud,ud,ud,ud,ud,ud,ud,ud,ud,ud,ud,ud,ud,ud,ud,ud,ud,ud,ud,ud,ud,ud,ud,ud,ud,ud,ud,ud,ud,ud,ud,ud,ud,ud,ud,ud,ud,ud,ud,ud,ud,ud,ud,ud,ud,ud,ud,ud,ud,ud,ud,ud,ud,ud,ud,ud,ud,ud,ud,ud,ud,ud,ud,ud,ud,ud,ud,ud,ud,ud,ud,ud,ud,ud,ud,ud,ud,ud,ud,ud,ud
Strain_Name=ud
Drug_Conc=""
Innoc_Conc=0.06250,0.06250,0.06250,0.06250,0.06250,0.06250,0.06250,0.06250,0.06250,0.06250,0.06250,0.06250,0.06250,0.06250,0.06250,0.06250,0.06250,0.06250,0.06250,0.06250,0.06250,0.06250,0.06250,0.06250,0.06250,0.06250,0.06250,0.06250,0.06250,0.06250,0.06250,0.06250,0.06250,0.06250,0.06250,0.06250,0.06250,0.06250,0.06250,0.06250,0.06250,0.06250,0.06250,0.06250,0.06250,0.06250,0.06250,0.06250,0.06250,0.06250,0.06250,0.06250,0.06250,0.06250,0.06250,0.06250,0.06250,0.06250,0.06250,0.06250,0.06250,0.06250,0.06250,0.06250,0.06250,0.06250,0.06250,0.06250,0.06250,0.06250,0.06250,0.06250,0.06250,0.06250,0.06250,0.06250,0.06250,0.06250,0.06250,0.06250,0.06250,0.06250,0.06250,0.06250,0.06250,0.06250,0.06250,0.06250,0.06250,0.06250,0.06250,0.06250,0.06250,0.06250,0.06250,0.06250
Run_ID=none
Plate_Quarter=A
Units=%,%,%,%,%,%,%,%,%,%,%,%,%,%,%,%,%,%,%,%,%,%,%,%,%,%,%,%,%,%,%,%,%,%,%,%,%,%,%,%,%,%,%,%,%,%,%,%,%,%,%,%,%,%,%,%,%,%,%,%,%,%,%,%,%,%,%,%,%,%,%,%,%,%,%,%,%,%,%,%,%,%,%,%,%,%,%,%,%,%,%,%,%,%,%,%
Parent_ID=""
Project_Name=test
Strain_Backgrnd=0,0,0,0,0,0,0,0,0,0,0,0,0,0,0,0,0,0,0,0,0,0,0,0,0,0,0,0,0,0,0,0,0,0,0,0,0,0,0,0,0,0,0,0,0,0,0,0,0,0,0,0,0,0,0,0,0,0,0,0,0,0,0,0,0,0,0,0,0,0,0,0,0,0,0,0,0,0,0,0,0,0,0,0,0,0,0,0,0,0,0,0,0,0,0,0
Well_Vol=100,100,100,100,100,100,100,100,100,100,100,100,100,100,100,100,100,100,100,100,100,100,100,100,100,100,100,100,100,100,100,100,100,100,100,100,100,100,100,100,100,100,100,100,100,100,100,100,100,100,100,100,100,100,100,100,100,100,100,100,100,100,100,100,100,100,100,100,100,100,100,100,100,100,100,100,100,100,100,100,100,100,100,100,100,100,100,100,100,100,100,100,100,100,100,100
time_frm_freezer=-1.00
gens_frm_freezer=-1.00
user=asmith
Strain_Pool=ud,ud,ud,ud,ud,ud,ud,ud,ud,ud,ud,ud,ud,ud,ud,ud,ud,ud,ud,ud,ud,ud,ud,ud,ud,ud,ud,ud,ud,ud,ud,ud,ud,ud,ud,ud,ud,ud,ud,ud,ud,ud,ud,ud,ud,ud,ud,ud,ud,ud,ud,ud,ud,ud,ud,ud,ud,ud,ud,ud,ud,ud,ud,ud,ud,ud,ud,ud,ud,ud,ud,ud,ud,ud,ud,ud,ud,ud,ud,ud,ud,ud,ud,ud,ud,ud,ud,ud,ud,ud,ud,ud,ud,ud,ud,ud
Well_Alias=A01,A02,A03,A04,A05,A06,A07,A08,A09,A10,A11,A12,B01,B02,B03,B04,B05,B06,B07,B08,B09,B10,B11,B12,C01,C02,C03,C04,C05,C06,C07,C08,C09,C10,C11,C12,D01,D02,D03,D04,D05,D06,D07,D08,D09,D10,D11,D12,E01,E02,E03,E04,E05,E06,E07,E08,E09,E10,E11,E12,F01,F02,F03,F04,F05,F06,F07,F08,F09,F10,F11,F12,G01,G02,G03,G04,G05,G06,G07,G08,G09,G10,G11,G12,H01,H02,H03,H04,H05,H06,H07,H08,H09,H10,H11,H12
Well_Pos=1,2,3,4,5,6,7,8,9,10,11,12,13,14,15,16,17,18,19,20,21,22,23,24,25,26,27,28,29,30,31,32,33,34,35,36,37,38,39,40,41,42,43,44,45,46,47,48,49,50,51,52,53,54,55,56,57,58,59,60,61,62,63,64,65,66,67,68,69,70,71,72,73,74,75,76,77,78,79,80,81,82,83,84,85,86,87,88,89,90,91,92,93,94,95,96
position=A01,A02,A03,A04,A05,A06,A07,A08,A09,A10,A11,A12,B01,B02,B03,B04,B05,B06,B07,B08,B09,B10,B11,B12,C01,C02,C03,C04,C05,C06,C07,C08,C09,C10,C11,C12,D01,D02,D03,D04,D05,D06,D07,D08,D09,D10,D11,D12,E01,E02,E03,E04,E05,E06,E07,E08,E09,E10,E11,E12,F01,F02,F03,F04,F05,F06,F07,F08,F09,F10,F11,F12,G01,G02,G03,G04,G05,G06,G07,G08,G09,G10,G11,G12,H01,H02,H03,H04,H05,H06,H07,H08,H09,H10,H11,H12
[Runtime_State]
Instrument=Tecan_25
Start_Time_Now=3.2639132240E+9
Reads_Completed=95
Innoc_Direction=down
Wells_In_Use=111111111111111111111111111111111111111111111111111111111111111111111111111111111111111111111111
Innoc_Map=111111111111111111111111111111111111111111111111111111111111111111111111111111111111000000000000
Dilute_Map=111111111111111111111111111111111111111111111111111111111111111111111111111111111111111111111111
Save_Sample_Map=000000000000000000000000000000000000000000000000010000000100000001000000010000000100000001000000
Current_OD=0.909,0.915,0.907,0.906,0.871,0.881,0.920,0.900,0.889,0.889,0.967,0.885,0.908,0.890,0.900,0.891,0.879,0.889,0.871,0.843,0.836,0.824,0.831,0.769,0.906,0.879,0.893,0.845,0.864,0.868,0.841,0.792,0.705,0.671,0.666,0.651,0.910,0.906,0.882,0.900,0.879,0.881,0.844,0.718,0.697,0.625,0.546,0.428,0.919,0.902,0.887,0.893,0.890,0.890,0.800,0.718,0.611,0.575,0.504,0.392,0.911,0.895,0.891,0.880,0.879,0.893,0.784,0.705,0.584,0.490,0.409,0.301,0.067,0.068,0.068,0.068,0.065,0.065,0.066,0.065,0.065,0.067,0.067,0.067,0.902,0.955,0.890,0.858,0.870,0.868,0.863,0.826,0.880,0.261,0.260,0.587
Bckgrnd_OD=0.086,0.084,0.083,0.084,0.083,0.082,0.083,0.083,0.083,0.082,0.082,0.086,0.081,0.082,0.082,0.082,0.082,0.083,0.081,0.082,0.081,0.083,0.083,0.083,0.083,0.083,0.084,0.082,0.083,0.082,0.082,0.081,0.082,0.082,0.082,0.087,0.082,0.082,0.083,0.082,0.082,0.081,0.081,0.082,0.082,0.082,0.083,0.084,0.084,0.082,0.083,0.084,0.083,0.084,0.085,0.083,0.083,0.083,0.082,0.091,0.082,0.083,0.083,0.082,0.083,0.082,0.082,0.082,0.082,0.083,0.083,0.082,0.064,0.064,0.063,0.064,0.061,0.063,0.062,0.062,0.063,0.064,0.064,0.064,0.084,0.083,0.083,0.082,0.082,0.083,0.082,0.097,0.201,0.258,0.258,0.587
Mapped=111111111111111111111100111111001111111111111100111111111111111111111111111111111111111111111110
Pipet_Completed=000000000000000000000000000000000000000000000000000000000000000000000000000000000000000000000000
Innoc_Completed=0,0,0,0,0,0,0,0,0,0,0,0,0,0,0,0,0,0,0,0,0,0,0,0,0,0,0,0,0,0,0,0,0,0,0,0,0,0,0,0,0,0,0,0,0,0,0,0,0,0,0,0,0,0,0,0,0,0,0,0,0,0,0,0,0,0,0,0,0,0,0,0,0,0,0,0,0,0,0,0,0,0,0,0,0,0,0,0,0,0,0,0,0,0,0,0
Save_Completed=0,0,0,0,0,0,0,0,0,0,0,0,0,0,0,0,0,0,0,0,0,0,0,0,0,0,0,0,0,0,0,0,0,0,0,0,0,0,0,0,0,0,0,0,0,0,0,0,0,0,0,0,0,0,0,0,0,0,0,0,0,0,0,0,0,0,0,0,0,0,0,0,0,0,0,0,0,0,0,0,0,0,0,0,0,0,0,0,0,0,0,0,0,0,0,0
Pipeted_At=0,0,0,0,0,0,0,0,0,0,0,0,0,0,0,0,0,0,0,0,0,0,0,0,0,0,0,0,0,0,0,0,0,0,0,0,0,0,0,0,0,0,0,0,0,0,0,0,0,0,0,0,0,0,0,0,0,0,0,0,0,0,0,0,0,0,0,0,0,0,0,0,0,0,0,0,0,0,0,0,0,0,0,0,0,0,0,0,0,0,0,0,0,0,0,0
Pipeted_OD=0,0,0,0,0,0,0,0,0,0,0,0,0,0,0,0,0,0,0,0,0,0,0,0,0,0,0,0,0,0,0,0,0,0,0,0,0,0,0,0,0,0,0,0,0,0,0,0,0,0,0,0,0,0,0,0,0,0,0,0,0,0,0,0,0,0,0,0,0,0,0,0,0,0,0,0,0,0,0,0,0,0,0,0,0,0,0,0,0,0,0,0,0,0,0,0
Dilutes_Completed=0,0,0,0,0,0,0,0,0,0,0,0,0,0,0,0,0,0,0,0,0,0,0,0,0,0,0,0,0,0,0,0,0,0,0,0,0,0,0,0,0,0,0,0,0,0,0,0,0,0,0,0,0,0,0,0,0,0,0,0,0,0,0,0,0,0,0,0,0,0,0,0,0,0,0,0,0,0,0,0,0,0,0,0,0,0,0,0,0,0,0,0,0,0,0,0
Time_At_Innoc=0,0,0,0,0,0,0,0,0,0,0,0,0,0,0,0,0,0,0,0,0,0,0,0,0,0,0,0,0,0,0,0,0,0,0,0,0,0,0,0,0,0,0,0,0,0,0,0,0,0,0,0,0,0,0,0,0,0,0,0,0,0,0,0,0,0,0,0,0,0,0,0,0,0,0,0,0,0,0,0,0,0,0,0,0,0,0,0,0,0,0,0,0,0,0,0
Time_At_Save=0,0,0,0,0,0,0,0,0,0,0,0,0,0,0,0,0,0,0,0,0,0,0,0,0,0,0,0,0,0,0,0,0,0,0,0,0,0,0,0,0,0,0,0,0,0,0,0,0,0,0,0,0,0,0,0,0,0,0,0,0,0,0,0,0,0,0,0,0,0,0,0,0,0,0,0,0,0,0,0,0,0,0,0,0,0,0,0,0,0,0,0,0,0,0,0
Time_At_Dilute=0,0,0,0,0,0,0,0,0,0,0,0,0,0,0,0,0,0,0,0,0,0,0,0,0,0,0,0,0,0,0,0,0,0,0,0,0,0,0,0,0,0,0,0,0,0,0,0,0,0,0,0,0,0,0,0,0,0,0,0,0,0,0,0,0,0,0,0,0,0,0,0,0,0,0,0,0,0,0,0,0,0,0,0,0,0,0,0,0,0,0,0,0,0,0,0
Previous_OD=0.909,0.915,0.907,0.906,0.871,0.881,0.920,0.900,0.889,0.889,0.967,0.885,0.908,0.890,0.900,0.891,0.879,0.889,0.871,0.843,0.836,0.824,0.831,0.769,0.906,0.879,0.893,0.845,0.864,0.868,0.841,0.792,0.705,0.671,0.666,0.651,0.910,0.906,0.882,0.900,0.879,0.881,0.844,0.718,0.697,0.625,0.546,0.428,0.919,0.902,0.887,0.893,0.890,0.890,0.800,0.718,0.611,0.575,0.504,0.392,0.911,0.895,0.891,0.880,0.879,0.893,0.784,0.705,0.584,0.490,0.409,0.301,0.067,0.068,0.068,0.068,0.065,0.065,0.066,0.065,0.065,0.067,0.067,0.067,0.902,0.955,0.890,0.858,0.870,0.868,0.863,0.826,0.880,0.261,0.260,0.587
Prev_Delta_OD=0.004,0.092,0.004,0.007,0.001,0.001,0.005,0.003,0.001,0.003,0.005,0.004,0.004,0.001,0.003,0.004,0.003,0.003,0.004,0.001,0.000,0.003,0.005,0.005,0.003,0.000,0.002,0.001,0.003,0.004,0.006,0.005,0.001,0.002,0.003,0.003,0.005,0.000,0.003,0.005,0.002,0.002,0.005,0.002,0.001,0.000,0.006,0.007,0.002,0.012,0.002,0.004,0.004,0.001,0.001,0.001,0.002,0.001,0.007,0.007,0.005,0.003,0.003,0.001,0.003,0.002,0.002,0.002,0.005,0.003,0.004,0.005,0.002,0.003,0.002,0.001,0.002,0.002,0.003,0.002,0.001,0.002,0.002,0.002,0.006,0.009,0.006,0.001,0.002,0.004,0.003,0.003,0.003,0.002,0.002,0.003
Delta_From_Ref=0.000,0.049,0.767,0.922,1.181,1.254,-0.103,1.333,0.063,0.075,1.233,1.023,0.344,0.966,2.191,2.513,0.076,0.067,0.314,0.963,1.145,1.268,3.888,5.005,0.049,0.058,0.961,1.387,1.142,1.265,1.473,4.415,0.074,0.079,1.938,1.727,0.515,0.944,2.521,2.635,0.080,0.084,0.856,1.781,1.894,1.967,6.628,6.474,0.000,0.000,0.000,0.000,0.000,0.000,0.000,0.000,0.000,0.000,0.000,0.000,0.000,0.000,0.000,0.000,0.000,0.000,0.000,0.000,0.000,0.000,0.000,0.000,0.000,0.000,0.000,0.000,0.000,0.000,0.000,0.000,0.000,0.000,0.000,0.000,0.000,0.000,0.000,0.000,0.000,0.000,0.000,0.000,0.000,0.000,0.000,0.000
Sig_OD_Delta=0,0,0,0,1,1,0,1,0,0,1,1,0,0,1,1,0,0,0,0,1,1,1,1,0,0,0,1,1,1,1,1,0,0,1,1,0,0,1,1,0,0,0,1,1,1,1,1,0,0,0,0,0,0,0,0,0,0,0,0,0,0,0,0,0,0,0,0,0,0,0,0,0,0,0,0,0,0,0,0,0,0,0,0,0,0,0,0,0,0,0,0,0,0,0,0
Add_Drug_at_Start_Map=000000000000000000000000000000000000000000000000000000000000000000000000000000000000000000000000
[Analysis]
Drug_ID=A1,A2,A3,A4,A5,A6,B1,B2,B3,B4,B5,B6,C1,C2,C3,C4,C5,C6,D1,D2,D3,D4,D5,D6,E1,E2,E3,E4,E5,E6,F1,F2,F3,F4,F5,F6,G1,G2,G3,G4,G5,G6,H1,H2,H3,H4,H5,H6
Decision=no_inh,ps2_1_1,ps2_1_1,ps2_1_1,ps2_2_1,ps2_2_1,no_inh,ps2_1_1,ps2_1_1,ps2_2_1,ps2_1_1,ps2_2_1,no_inh,ps2_2_1,ps2_2_1,ps2_4_1,ps2_2_1,ps2_2_1,no_inh,ps2_1_1,ps2_2_1,ps2_2_1,ps2_4_1,ps2_4_1,no_inh,ps2_1_1,ps2_1_1,ps2_2_1,ps2_1_1,ps2_4_1,no_inh,ps2_1_1,ps2_1_1,ps2_2_1,ps2_4_1,ps2_4_1,screen,screen,ps3_4_6,ps3_4_6,screen,screen,no_inh,no_inh,no_inh,no_inh,no_inh,no_inh,no_inh,no_inh,ps2_1_1,ps2_1_1,ps2_2_1,ps2_2_1,no_inh,ps2_2_1,ps2_2_1,ps2_4_1,ps2_4_1,ps2_4_1,ps2_1_1,ps2_4_1,ps2_4_2,other,other,other,ps2_2_1,ps2_4_2,other,other,other,other,ps2_4_1,other,other,other,other,ps3_4_6,ps2_4_1,other,other,other,ps3_4_6,ps3_4_6,screen,screen,screen,screen,screen,screen,ps2_4_1,ps2_4_1,other,screen,screen,screen
Plot_Min=0.100,0.100,0.100,0.100,0.100,0.100,0.100,0.100,0.100,0.100,0.100,0.100,0.100,0.100,0.100,0.100,0.100,0.100,0.100,0.100,0.100,0.100,0.100,0.100,0.100,0.100,0.100,0.100,0.100,0.100,0.100,0.100,0.100,0.100,0.100,0.100,0.100,0.100,0.100,0.100,0.100,0.100,0.100,0.100,0.100,0.100,0.100,0.100
Plot_Max=1.500,1.500,1.500,1.500,1.500,1.500,1.500,1.500,1.500,1.500,1.500,1.500,1.500,1.500,1.500,1.500,1.500,1.500,1.500,1.500,1.500,1.500,1.500,1.500,1.500,1.500,1.500,1.500,1.500,1.500,1.500,1.500,1.500,1.500,1.500,1.500,1.500,1.500,1.500,1.500,1.500,1.500,1.500,1.500,1.500,1.500,1.500,1.500
G_Plot_Min=0.1
G_Plot_Delta=0.7
Plot_On_Off=0
OD_Gen_Pt=0.460
Gens_to_OD_Pt=5.000
Avg_G=2.110,2.194,2.225,2.254,2.301,2.302,2.104,2.269,2.265,2.291,2.292,2.293,2.147,2.296,2.298,2.440,2.329,2.326,2.147,2.267,2.307,2.307,2.419,2.359,2.108,2.258,2.250,2.310,2.267,2.394,2.141,2.257,2.263,2.307,2.438,2.370,0.000,0.000,56.542,57.729,0.000,0.000,2.121,2.113,2.088,2.120,2.171,2.244,2.080,2.192,2.245,2.260,2.292,2.300,2.139,2.299,2.339,2.387,2.446,2.604,2.244,2.525,2.811,2.951,3.170,3.485,2.319,2.834,3.187,3.724,4.420,5.009,2.463,3.035,3.838,3.994,4.717,5.220,2.474,3.292,4.010,4.762,5.089,5.785,0.000,0.000,0.000,0.000,0.000,0.000,2.459,2.751,3.868,0.000,0.000,0.000
Max_Slope=1.923,1.898,1.954,1.964,1.997,1.940,1.908,1.997,2.040,1.930,2.006,1.929,2.022,2.052,1.995,2.156,2.114,2.021,1.896,2.030,2.059,2.012,2.047,1.981,1.903,1.973,2.012,1.993,2.018,2.046,1.916,2.000,1.968,1.981,2.094,1.918,83.820,97.308,85.512,86.368,85.508,97.308,1.868,1.890,2.014,2.153,2.162,2.226,1.984,1.913,1.934,1.889,1.866,1.992,2.178,2.128,2.182,2.196,2.151,1.720,2.286,1.737,1.866,1.735,1.823,2.114,2.326,1.460,1.545,2.431,3.495,5.430,2.573,1.397,1.849,2.178,3.866,5.076,2.533,1.222,1.560,2.079,3.643,5.589,89.117,98.438,101.988,92.018,88.186,108.534,2.320,2.573,3.304,76.286,120.951,89.174
Fit_Model=all
Fit_Const_OD_Base=0.085
Fit_Const_N0=0.01500
Fit_Const_T0=0.000
G_Fit_Min=0.100
G_Fit_Delta=0.400
Fit_On_Off=0.000,0.000,0.000,0.000,0.000,0.000,0.000,0.000,0.000,0.000,0.000,0.000,0.000,0.000,0.000,0.000,0.000,0.000,0.000,0.000,0.000,0.000,0.000,0.000,0.000,0.000,0.000,0.000,0.000,0.000,0.000,0.000,0.000,0.000,0.000,0.000,0.000,0.000,0.000,0.000,0.000,0.000,0.000,0.000,0.000,0.000,0.000,0.000,0.000,0.000,0.000,0.000,0.000,0.000,0.000,0.000,0.000,0.000,0.000,0.000,0.000,0.000,0.000,0.000,0.000,0.000,0.000,0.000,0.000,0.000,0.000,0.000,0.000,0.000,0.000,0.000,0.000,0.000,0.000,0.000,0.000,0.000,0.000,0.000,0.000,0.000,0.000,0.000,0.000,0.000,0.000,0.000,0.000,0.000,0.000,0.000
Fit_Min=0.036,0.034,0.033,0.034,0.033,0.032,0.031,0.032,0.032,0.032,0.032,0.033,0.033,0.033,0.034,0.032,0.033,0.032,0.032,0.032,0.033,0.032,0.032,0.031,0.034,0.032,0.033,0.034,0.033,0.034,0.032,0.033,0.033,0.032,0.033,0.032,0.014,0.014,0.013,0.014,0.011,0.013,0.034,0.033,0.033,0.032,0.032,0.033,0.000,0.000,0.000,0.000,0.000,0.000,0.000,0.000,0.000,0.000,0.000,0.000,0.000,0.000,0.000,0.000,0.000,0.000,0.000,0.000,0.000,0.000,0.000,0.000,0.000,0.000,0.000,0.000,0.000,0.000,0.000,0.000,0.000,0.000,0.000,0.000,0.000,0.000,0.000,0.000,0.000,0.000,0.000,0.000,0.000,0.000,0.000,0.000
Fit_Delta=0.518,0.602,0.575,0.551,0.515,0.366,0.564,0.537,0.545,0.524,0.524,0.527,0.525,0.592,0.594,0.479,0.532,0.385,0.527,0.503,0.552,0.508,0.500,0.516,0.510,0.585,0.547,0.501,0.587,0.485,0.534,0.593,0.547,0.591,0.487,0.584,0.525,0.592,0.004,0.003,0.532,0.385,0.427,0.561,0.418,0.396,0.429,0.447,0.543,0.597,0.557,0.548,0.527,0.367,0.382,0.519,0.485,0.343,0.216,0.185,0.540,0.245,0.255,0.214,0.291,0.299,0.396,0.231,0.282,0.266,0.159,0.232,0.398,0.258,0.256,0.221,0.122,0.062,0.334,0.232,0.245,0.222,0.135,0.085,0.540,0.245,0.255,0.214,0.291,0.299,0.432,0.402,0.435,0.266,0.159,0.232
Fit_Offset=0.077,0.076,0.079,0.080,0.080,0.083,0.074,0.076,0.078,0.079,0.080,0.081,0.075,0.076,0.078,0.079,0.080,0.081,0.075,0.077,0.078,0.079,0.080,0.080,0.076,0.076,0.078,0.080,0.080,0.084,0.074,0.075,0.078,0.078,0.081,0.081,0.000,0.000,0.065,0.066,0.000,0.000,0.078,0.076,0.077,0.077,0.075,0.076,0.075,0.075,0.077,0.078,0.080,0.086,0.076,0.077,0.078,0.082,0.081,0.081,0.072,0.078,0.080,0.083,0.091,0.100,0.075,0.082,0.095,0.096,0.094,0.094,0.075,0.095,0.097,0.095,0.096,0.103,0.075,0.097,0.094,0.100,0.092,0.092,0.000,0.000,0.000,0.000,0.000,0.000,0.076,0.093,0.199,0.000,0.000,0.000
Fit_N0=0.010,0.005,0.006,0.007,0.005,0.004,0.008,0.006,0.006,0.006,0.005,0.004,0.008,0.007,0.008,0.005,0.006,0.005,0.007,0.006,0.006,0.005,0.005,0.004,0.010,0.006,0.007,0.006,0.005,0.004,0.007,0.009,0.007,0.008,0.005,0.005,0.000,0.000,0.000,0.000,0.000,0.000,0.008,0.008,0.008,0.009,0.008,0.006,0.008,0.008,0.008,0.008,0.006,0.005,0.008,0.007,0.007,0.005,0.006,0.006,0.008,0.008,0.007,0.004,0.001,0.001,0.007,0.005,0.001,0.000,0.000,0.000,0.008,0.001,0.000,0.000,-0.002,0.000,0.008,0.000,0.000,-0.007,0.000,0.000,0.000,0.000,0.000,0.000,0.000,0.000,0.007,0.006,0.004,0.000,0.000,0.000
Fit_T0=1.630,0.863,1.437,2.162,2.025,2.515,1.578,1.606,1.659,2.348,2.085,2.286,1.287,1.543,2.246,1.923,1.968,2.347,1.543,1.514,1.730,1.763,2.397,2.075,1.658,1.220,1.593,1.909,1.401,1.975,1.482,1.978,2.061,2.464,2.146,2.414,0.000,0.000,6.238,6.237,0.000,0.000,2.184,1.731,1.581,2.118,1.813,1.276,1.427,1.500,1.942,2.490,2.499,2.294,1.592,1.625,2.119,2.224,1.740,1.856,0.805,1.474,1.567,1.234,3.671,5.221,1.480,1.345,4.905,6.014,7.311,5.702,0.723,3.701,7.848,6.782,21.191,10.813,1.415,6.752,8.653,-19.576,9.869,9.684,0.000,0.000,0.000,0.000,0.000,0.000,1.791,1.979,2.343,0.000,0.000,0.000
Fit_G=1.604,1.598,1.548,1.508,1.446,1.301,1.534,1.567,1.521,1.473,1.445,1.379,1.604,1.660,1.617,1.578,1.534,1.381,1.520,1.548,1.565,1.489,1.505,1.434,1.588,1.619,1.585,1.544,1.550,1.447,1.529,1.631,1.564,1.574,1.539,1.489,0.000,0.000,1.549,1.512,0.000,0.000,1.435,1.514,1.489,1.487,1.547,1.598,1.553,1.617,1.572,1.495,1.412,1.366,1.515,1.617,1.579,1.510,1.744,1.971,1.808,2.090,2.327,2.239,1.503,1.276,1.675,2.424,1.250,1.094,0.751,1.579,1.966,1.572,0.732,0.766,4183.138,0.507,1.858,0.818,0.619,22181.277,0.652,0.706,0.000,0.000,0.000,0.000,0.000,0.000,1.750,1.828,2.438,0.000,0.000,0.000
Fit_Error=62.605,118.358,87.445,54.766,32.662,11.920,65.049,54.747,49.901,33.163,35.240,35.644,67.645,150.486,110.449,19.920,37.581,9.468,51.148,29.479,61.393,26.059,24.118,37.796,79.440,113.843,69.288,30.337,71.644,34.414,54.635,109.481,45.733,72.425,15.286,74.007,0.000,0.000,0.035,0.017,0.000,0.000,22.719,62.781,11.489,8.354,16.361,20.590,60.240,129.519,73.615,55.632,32.913,8.636,4.722,15.992,8.032,5.121,1.111,1.428,66.895,3.820,18.895,17.313,139.951,188.701,6.195,25.910,225.216,171.720,24.852,127.671,11.667,141.279,144.619,69.453,32.761,2.909,2.530,134.696,102.724,176.074,13.290,4.778,0.000,0.000,0.000,0.000,0.000,0.000,17.606,19.038,18.211,0.000,0.000,0.000
Fit_CV=69.000,67.000,64.000,60.000,58.000,43.000,43.000,57.000,61.000,72.000,59.000,69.000,55.000,77.000,82.000,67.000,55.000,69.000,50.000,58.000,61.000,76.000,105.000,61.000,54.000,68.000,61.000,60.000,68.000,89.000,54.000,72.000,81.000,67.000,72.000,61.000,0.000,0.000,39.000,38.000,0.000,0.000,58.000,53.000,38.000,57.000,58.000,55.000,47.000,63.000,60.000,80.000,61.000,46.000,36.000,56.000,58.000,43.000,37.000,31.000,64.000,47.000,45.000,52.000,81.000,103.000,51.000,61.000,68.000,78.000,119.000,125.000,61.000,166.000,99.000,112.000,124.000,160.000,42.000,86.000,97.000,141.000,123.000,166.000,0.000,0.000,0.000,0.000,0.000,0.000,55.000,55.000,114.000,0.000,0.000,0.000
Time_to_20_Gens=0,0,0,0,0,0,0,0,0,0,0,0,0,0,0,0,0,0,0,0,0,0,0,0,0,0,0,0,0,0,0,0,0,0,0,0,0,0,0,0,0,0,0,0,0,0,0,0
Time_to_each_5_Gens=0,0,0,0,0,0,0,0,0,0,0,0,0,0,0,0,0,0,0,0,0,0,0,0,0,0,0,0,0,0,0,0,0,0,0,0,0,0,0,0,0,0,0,0,0,0,0,0
Time_to_each_n_Gens=10.551,10.972,11.123,11.269,11.506,11.509,10.521,11.344,11.327,11.453,11.460,11.467,10.733,11.478,11.490,12.200,11.645,11.629,10.733,11.337,11.536,11.536,12.096,11.794,10.539,11.288,11.249,11.549,11.333,11.968,10.703,11.287,11.315,11.535,12.189,11.852,0.000,0.000,22.820,22.735,0.000,0.000,10.603,10.567,10.440,10.602,10.853,11.221,10.398,10.962,11.223,11.301,11.459,11.499,10.696,11.497,11.697,11.933,12.228,13.022,11.222,12.623,14.056,14.753,15.850,17.426,11.595,14.170,15.933,18.621,22.100,23.210,12.316,15.173,19.191,19.971,23.200,23.200,12.368,16.461,20.051,23.209,23.204,23.196,0.000,0.000,0.000,0.000,0.000,0.000,12.294,13.756,19.341,0.000,0.000,0.000
Min_Pt_OD=0,0,0,0,0,0,0,0,0,0,0,0,0,0,0,0,0,0,0,0,0,0,0,0,0,0,0,0,0,0,0,0,0,0,0,0,0,0,0,0,0,0,0,0,0,0,0,0
Min_Pt_t=0,0,0,0,0,0,0,0,0,0,0,0,0,0,0,0,0,0,0,0,0,0,0,0,0,0,0,0,0,0,0,0,0,0,0,0,0,0,0,0,0,0,0,0,0,0,0,0
TO_OD=0,0,0,0,0,0,0,0,0,0,0,0,0,0,0,0,0,0,0,0,0,0,0,0,0,0,0,0,0,0,0,0,0,0,0,0,0,0,0,0,0,0,0,0,0,0,0,0
Ref_ID=A01
Multi_Refs=single_ref
test=A01,A02,A03,A04,A05,A06,A07,A08,A09,A10,A11,A12,B01,B02,B03,B04,B05,B06,B07,B08,B09,B10,B11,B12,C01,C02,C03,C04,C05,C06,C07,C08,C09,C10,C11,C12,D01,D02,D03,D04,D05,D06,D07,D08,D09,D10,D11,D12,E01,E02,E03,E04,E05,E06,E07,E08,E09,E10,E11,E12,F01,F02,F03,F04,F05,F06,F07,F08,F09,F10,F11,F12,G01,G02,G03,G04,G05,G06,G07,G08,G09,G10,G11,G12,H01,H02,H03,H04,H05,H06,H07,H08,H09,H10,H11,H12
Start_Time_Now=3.2639132241E+9
Start_Date="6/5/2007+2:33 PM"
pv_to_plate_order=no
gen_time_cutoff=0.000
Drug_Name=ud?:;-ud+0,ud?:;-ud+0,ud?:;-ud+0,ud?:;-ud+0,ud?:;-ud+0,ud?:;-ud+0,ud?:;-ud+0,ud?:;-ud+0,ud?:;-ud+0,ud?:;-ud+0,ud?:;-ud+0,ud?:;-ud+0,ud?:;-ud+0,ud?:;-ud+0,ud?:;-ud+0,ud?:;-ud+0,ud?:;-ud+0,ud?:;-ud+0,ud?:;-ud+0,ud?:;-ud+0,ud?:;-ud+0,ud?:;-ud+0,ud?:;-ud+0,ud?:;-ud+0,ud?:;-ud+0,ud?:;-ud+0,ud?:;-ud+0,ud?:;-ud+0,ud?:;-ud+0,ud?:;-ud+0,ud?:;-ud+0,ud?:;-ud+0,ud?:;-ud+0,ud?:;-ud+0,ud?:;-ud+0,ud?:;-ud+0,ud?:;-ud+0,ud?:;-ud+0,ud?:;-ud+0,ud?:;-ud+0,ud?:;-ud+0,ud?:;-ud+0,ud?:;-ud+0,ud?:;-ud+0,ud?:;-ud+0,ud?:;-ud+0,ud?:;-ud+0,ud?:;-ud+0,ud?:;-ud+0,ud?:;-ud+0,ud?:;-ud+0,ud?:;-ud+0,ud?:;-ud+0,ud?:;-ud+0,ud?:;-ud+0,ud?:;-ud+0,ud?:;-ud+0,ud?:;-ud+0,ud?:;-ud+0,ud?:;-ud+0,ud?:;-ud+0,ud?:;-ud+0,ud?:;-ud+0,ud?:;-ud+0,ud?:;-ud+0,ud?:;-ud+0,ud?:;-ud+0,ud?:;-ud+0,ud?:;-ud+0,ud?:;-ud+0,ud?:;-ud+0,ud?:;-ud+0,ud?:;-ud+0,ud?:;-ud+0,ud?:;-ud+0,ud?:;-ud+0,ud?:;-ud+0,ud?:;-ud+0,ud?:;-ud+0,ud?:;-ud+0,ud?:;-ud+0,ud?:;-ud+0,ud?:;-ud+0,ud?:;-ud+0,ud?:;-ud+0,ud?:;-ud+0,ud?:;-ud+0,ud?:;-ud+0,ud?:;-ud+0,ud?:;-ud+0,ud?:;-ud+0,ud?:;-ud+0,ud?:;-ud+0,ud?:;-ud+0,ud?:;-ud+0,ud?:;-ud+0
Drug_Well_Pos=A01,A02,A03,A04,A05,A06,B01,B02,B03,B04,B05,B06,C01,C02,C03,C04,C05,C06,D01,D02,D03,D04,D05,D06,E01,E02,E03,E04,E05,E06,F01,F02,F03,F04,F05,F06,G01,G02,G03,G04,G05,G06,H01,H02,H03,H04,H05,H06,A07,A08,A09,A10,A11,A12,B07,B08,B09,B10,B11,B12,C07,C08,C09,C10,C11,C12,D07,D08,D09,D10,D11,D12,E07,E08,E09,E10,E11,E12,F07,F08,F09,F10,F11,F12,G07,G08,G09,G10,G11,G12,H07,H08,H09,H10,H11,H12
Avg_G_tcut=2.110,2.194,2.225,2.254,2.301,2.302,2.104,2.269,2.265,2.291,2.292,2.293,2.147,2.296,2.298,2.440,2.329,2.326,2.147,2.267,2.307,2.307,2.419,2.359,2.108,2.258,2.250,2.310,2.267,2.394,2.141,2.257,2.263,2.307,2.438,2.370,0.000,0.000,56.542,57.729,0.000,0.000,2.121,2.113,2.088,2.120,2.171,2.244,2.080,2.192,2.245,2.260,2.292,2.300,2.139,2.299,2.339,2.387,2.446,2.604,2.244,2.525,2.811,2.951,3.170,3.485,2.319,2.834,3.187,3.724,4.420,5.009,2.463,3.035,3.838,3.994,4.717,5.220,2.474,3.292,4.010,4.762,5.089,5.785,0.000,0.000,0.000,0.000,0.000,0.000,2.459,2.751,3.868,0.000,0.000,0.000
t0_from_interval=2.204,2.941,3.073,3.267,3.692,3.840,2.587,3.143,3.319,3.556,3.592,3.899,2.275,3.012,3.108,3.491,3.407,3.661,2.753,3.071,3.332,3.529,3.859,3.883,2.149,3.099,2.936,3.132,3.174,3.826,2.640,2.997,3.104,3.351,3.687,3.917,0.000,0.000,0.000,0.000,0.000,0.000,2.724,2.573,2.261,2.357,2.473,2.620,2.362,2.846,3.029,3.394,3.754,3.487,2.222,2.845,2.925,3.212,3.327,4.017,2.001,2.870,3.406,5.220,7.379,8.169,2.432,4.201,9.271,10.172,11.543,11.279,1.857,8.746,12.391,12.335,12.355,14.243,2.274,11.914,13.612,13.943,14.546,14.897,0.000,0.000,0.000,0.000,0.000,0.000,2.767,3.454,5.669,0.000,0.000,0.000
Sum_Delta_Ref=0.000,2.206,2.336,2.438,3.339,3.175,0.720,2.832,2.711,3.674,2.925,3.606,0.466,3.180,3.210,5.272,3.525,3.500,1.267,2.625,3.347,3.239,5.336,4.060,1.011,2.560,2.454,3.469,2.748,4.509,0.960,2.491,2.722,3.304,5.238,4.345,-1.000,-1.000,31.774,31.795,-1.000,-1.000,0.375,0.500,0.343,0.299,1.171,1.873,0.059,1.154,2.074,2.532,3.414,3.093,0.957,3.240,3.870,5.095,6.068,9.846,2.199,7.993,13.863,16.328,19.013,21.576,3.274,14.595,19.376,23.475,27.984,29.186,6.038,17.333,25.530,26.497,29.153,30.367,6.650,21.278,27.197,29.891,30.622,30.841,-1.000,-1.000,-1.000,-1.000,-1.000,-1.000,5.374,9.943,23.982,-1.000,-1.000,-1.000
Gens_at_time_G=5.000,5.000,5.000,5.000,5.000,5.000,5.000,5.000,5.000,5.000,5.000,5.000,5.000,5.000,5.000,5.000,5.000,5.000,5.000,5.000,5.000,5.000,5.000,5.000,5.000,5.000,5.000,5.000,5.000,5.000,5.000,5.000,5.000,5.000,5.000,5.000,0.000,0.000,0.404,0.394,0.000,0.000,5.000,5.000,5.000,5.000,5.000,5.000,5.000,5.000,5.000,5.000,5.000,5.000,5.000,5.000,5.000,5.000,5.000,5.000,5.000,5.000,5.000,5.000,5.000,5.000,5.000,5.000,5.000,5.000,5.000,4.634,5.000,5.000,5.000,5.000,4.918,4.444,5.000,5.000,5.000,4.873,4.560,4.010,0.000,0.000,0.000,0.000,0.000,0.000,5.000,5.000,5.000,0.000,0.000,0.000
G_Int_tcut=1.669,1.606,1.610,1.600,1.563,1.534,1.587,1.640,1.601,1.579,1.574,1.514,1.692,1.693,1.676,1.742,1.648,1.594,1.596,1.653,1.641,1.601,1.647,1.582,1.678,1.638,1.663,1.684,1.632,1.628,1.613,1.658,1.642,1.637,1.700,1.587,0.000,0.000,56.542,57.729,0.000,0.000,1.576,1.599,1.636,1.649,1.676,1.720,1.607,1.623,1.639,1.581,1.541,1.602,1.695,1.730,1.754,1.744,1.780,1.801,1.844,1.951,2.130,1.906,1.694,1.851,1.832,1.994,1.332,1.690,2.112,2.575,2.092,1.285,1.360,1.527,2.205,2.015,2.019,0.910,1.288,1.901,1.899,2.070,0.000,0.000,0.000,0.000,0.000,0.000,1.905,2.060,2.734,0.000,0.000,0.000
Sum_Del_12=0.000,1.228,1.557,1.948,2.493,2.564,0.115,1.972,2.010,2.345,2.422,2.569,0.495,2.150,2.235,3.401,2.587,2.714,0.624,1.934,2.367,2.460,3.426,3.030,0.004,1.844,1.770,2.408,1.997,3.287,0.545,1.840,1.922,2.396,3.501,3.148,7.104,7.099,7.098,7.110,7.088,7.112,0.366,0.235,0.219,0.213,0.815,1.515,0.275,1.164,1.786,2.014,2.485,2.460,0.399,2.188,2.617,3.152,3.786,4.902,1.296,4.229,5.486,5.889,6.168,6.210,2.079,5.788,6.199,6.369,6.620,6.536,2.856,6.058,6.483,6.560,6.603,6.564,3.103,6.333,6.554,6.662,6.723,6.683,7.087,7.073,7.101,7.099,7.101,7.114,3.224,4.759,6.479,6.563,6.080,2.673
Sum_Del_20=0.000,2.143,2.275,2.382,3.260,3.103,0.693,2.761,2.645,3.578,2.860,3.516,0.457,3.102,3.132,5.147,3.443,3.421,1.228,2.562,3.266,3.164,5.204,3.967,0.972,2.498,2.394,3.384,2.681,4.406,0.932,2.431,2.655,3.225,5.114,4.243,30.689,30.683,30.681,30.702,30.657,30.703,0.366,0.484,0.333,0.292,1.142,1.833,0.062,1.131,2.029,2.474,3.329,3.023,0.928,3.160,3.778,4.969,5.920,9.584,2.146,7.784,13.478,15.869,18.487,20.966,3.196,14.196,18.850,22.810,27.133,28.244,5.876,16.869,24.804,25.737,28.241,29.369,6.472,20.703,26.419,28.974,29.619,29.802,30.661,30.643,30.686,30.684,30.686,30.707,5.244,9.700,23.304,30.094,29.446,25.114
Sum_Del_24=0.000,2.467,2.468,2.392,3.334,3.084,0.949,2.906,2.729,3.907,2.802,3.720,0.406,3.247,3.260,5.255,3.473,3.394,1.473,2.642,3.381,3.192,5.458,3.992,1.386,2.593,2.481,3.523,2.789,4.407,1.087,2.506,2.790,3.311,5.200,4.311,40.295,40.293,40.281,40.301,40.262,40.318,0.367,0.590,0.379,0.295,1.199,1.751,0.045,1.025,1.963,2.493,3.493,3.008,1.112,3.305,3.872,5.221,6.112,10.546,2.243,8.439,15.248,18.060,20.799,23.717,3.289,15.862,20.866,25.824,31.606,34.573,6.463,18.546,28.082,29.350,33.499,36.221,7.200,22.693,30.059,34.016,36.133,37.468,40.268,40.248,40.302,40.298,40.301,40.323,5.409,10.086,25.034,39.707,39.048,34.593
Sum_12=7.191,5.963,5.634,5.244,4.698,4.627,7.076,5.220,5.181,4.846,4.769,4.622,6.697,5.041,4.956,3.790,4.605,4.477,6.567,5.257,4.824,4.731,3.765,4.161,7.187,5.347,5.421,4.783,5.194,3.904,6.647,5.352,5.269,4.795,3.690,4.043,0.087,0.092,0.093,0.081,0.103,0.079,6.826,6.957,7.410,6.978,6.376,5.676,7.466,6.027,5.405,5.177,4.706,4.731,6.792,5.003,4.575,4.039,3.405,2.289,5.895,2.963,1.706,1.303,1.023,0.981,5.112,1.403,0.992,0.823,0.571,0.655,4.335,1.133,0.708,0.631,0.588,0.628,4.088,0.858,0.637,0.529,0.468,0.508,0.104,0.118,0.091,0.092,0.090,0.077,3.967,2.433,0.712,0.628,1.111,4.518
Sum_20=30.836,28.692,28.560,28.454,27.575,27.732,30.142,28.074,28.190,27.258,27.975,27.320,30.379,27.734,27.704,25.689,27.393,27.415,29.607,28.274,27.570,27.672,25.632,26.869,29.864,28.338,28.441,27.451,28.154,26.430,29.903,28.405,28.180,27.611,25.721,26.593,0.147,0.153,0.155,0.134,0.178,0.132,30.470,30.351,31.169,30.544,29.694,29.002,30.897,29.704,28.807,28.362,27.506,27.812,29.908,27.675,27.058,25.867,24.915,21.251,28.690,23.051,17.357,14.966,12.348,9.869,27.640,16.639,11.986,8.026,3.703,2.592,24.959,13.966,6.032,5.099,2.594,1.466,24.364,10.132,4.416,1.862,1.217,1.034,0.175,0.193,0.149,0.152,0.149,0.129,25.591,21.136,7.531,0.742,1.389,5.721
Sum_24=40.470,38.003,38.002,38.078,37.136,37.385,39.521,37.563,37.740,36.563,37.668,36.749,40.064,37.223,37.209,35.215,36.997,37.076,38.996,37.828,37.089,37.278,35.012,36.477,39.084,37.877,37.989,36.947,37.680,36.063,39.383,37.964,37.680,37.158,35.270,36.159,0.174,0.177,0.189,0.169,0.208,0.151,40.102,39.880,40.849,40.175,39.271,38.719,40.425,39.445,38.507,37.977,36.977,37.462,39.358,37.165,36.598,35.248,34.358,29.924,38.226,32.031,25.222,22.410,19.670,16.753,37.181,24.608,19.603,14.645,8.863,5.897,34.007,21.924,12.388,11.120,6.971,4.249,33.270,17.776,10.410,6.454,4.337,3.002,0.202,0.222,0.168,0.172,0.169,0.147,35.060,30.384,15.435,0.763,1.421,5.876
G_by_Interval=1.669,1.606,1.610,1.600,1.563,1.534,1.587,1.640,1.601,1.579,1.574,1.514,1.692,1.693,1.676,1.742,1.648,1.594,1.596,1.653,1.641,1.601,1.647,1.582,1.678,1.638,1.663,1.684,1.632,1.628,1.613,1.658,1.642,1.637,1.700,1.587,0.000,0.000,56.542,57.729,0.000,0.000,1.576,1.599,1.636,1.649,1.676,1.720,1.607,1.623,1.639,1.581,1.541,1.602,1.695,1.730,1.754,1.744,1.780,1.801,1.844,1.951,2.130,1.906,1.694,1.851,1.832,1.994,1.332,1.690,2.112,2.575,2.092,1.285,1.360,1.527,2.205,2.015,2.019,0.910,1.288,1.901,1.899,2.070,0.000,0.000,0.000,0.000,0.000,0.000,1.905,2.060,2.734,0.000,0.000,0.000
Avg_G_t8=2.110,2.194,2.225,2.254,2.301,2.302,2.104,2.269,2.265,2.291,2.292,2.293,2.147,2.296,2.298,2.440,2.329,2.326,2.147,2.267,2.307,2.307,2.419,2.359,2.108,2.258,2.250,2.310,2.267,2.394,2.141,2.257,2.263,2.307,2.438,2.370,0.000,0.000,56.542,57.729,0.000,0.000,2.121,2.113,2.088,2.120,2.171,2.244,2.080,2.192,2.245,2.260,2.292,2.300,2.139,2.299,2.339,2.387,2.446,2.604,2.244,2.525,2.811,2.951,3.170,3.485,2.319,2.834,3.187,3.724,4.420,5.009,2.463,3.035,3.838,3.994,4.717,5.220,2.474,3.292,4.010,4.762,5.089,5.785,0.000,0.000,0.000,0.000,0.000,0.000,2.459,2.751,3.868,0.000,0.000,0.000
G_int_t8=1.669,1.606,1.610,1.600,1.563,1.534,1.587,1.640,1.601,1.579,1.574,1.514,1.692,1.693,1.676,1.742,1.648,1.594,1.596,1.653,1.641,1.601,1.647,1.582,1.678,1.638,1.663,1.684,1.632,1.628,1.613,1.658,1.642,1.637,1.700,1.587,0.000,0.000,56.542,57.729,0.000,0.000,1.576,1.599,1.636,1.649,1.676,1.720,1.607,1.623,1.639,1.581,1.541,1.602,1.695,1.730,1.754,1.744,1.780,1.801,1.844,1.951,2.130,1.906,1.694,1.851,1.832,1.994,1.332,1.690,2.112,2.575,2.092,1.285,1.360,1.527,2.205,2.015,2.019,0.910,1.288,1.901,1.899,2.070,0.000,0.000,0.000,0.000,0.000,0.000,1.905,2.060,2.734,0.000,0.000,0.000
Avg_G_t12=2.110,2.194,2.225,2.254,2.301,2.302,2.104,2.269,2.265,2.291,2.292,2.293,2.147,2.296,2.298,2.440,2.329,2.326,2.147,2.267,2.307,2.307,2.419,2.359,2.108,2.258,2.250,2.310,2.267,2.394,2.141,2.257,2.263,2.307,2.438,2.370,0.000,0.000,56.542,57.729,0.000,0.000,2.121,2.113,2.088,2.120,2.171,2.244,2.080,2.192,2.245,2.260,2.292,2.300,2.139,2.299,2.339,2.387,2.446,2.604,2.244,2.525,2.811,2.951,3.170,3.485,2.319,2.834,3.187,3.724,4.420,5.009,2.463,3.035,3.838,3.994,4.717,5.220,2.474,3.292,4.010,4.762,5.089,5.785,0.000,0.000,0.000,0.000,0.000,0.000,2.459,2.751,3.868,0.000,0.000,0.000
G_int_t12=1.669,1.606,1.610,1.600,1.563,1.534,1.587,1.640,1.601,1.579,1.574,1.514,1.692,1.693,1.676,1.742,1.648,1.594,1.596,1.653,1.641,1.601,1.647,1.582,1.678,1.638,1.663,1.684,1.632,1.628,1.613,1.658,1.642,1.637,1.700,1.587,0.000,0.000,56.542,57.729,0.000,0.000,1.576,1.599,1.636,1.649,1.676,1.720,1.607,1.623,1.639,1.581,1.541,1.602,1.695,1.730,1.754,1.744,1.780,1.801,1.844,1.951,2.130,1.906,1.694,1.851,1.832,1.994,1.332,1.690,2.112,2.575,2.092,1.285,1.360,1.527,2.205,2.015,2.019,0.910,1.288,1.901,1.899,2.070,0.000,0.000,0.000,0.000,0.000,0.000,1.905,2.060,2.734,0.000,0.000,0.000
Avg_G_inflex=2.110,2.194,2.227,2.255,2.302,2.347,2.104,2.269,2.265,2.291,2.292,2.293,2.147,2.296,2.301,2.442,2.330,2.363,2.147,2.267,2.307,2.307,2.420,2.359,2.109,2.258,2.251,2.310,2.268,2.394,2.141,2.258,2.263,2.307,2.438,2.371,0.000,0.000,45.070,48.468,0.000,0.000,2.144,2.114,2.106,2.141,2.189,2.261,2.080,2.192,2.245,2.260,2.292,2.342,2.161,2.299,2.340,2.447,2.728,3.063,2.244,2.803,3.115,3.418,3.424,3.613,2.340,3.290,3.523,3.874,4.972,5.126,2.486,3.469,4.153,4.413,5.670,7.859,2.517,3.906,4.413,4.906,5.982,7.331,0.000,0.000,0.000,0.000,0.000,0.000,2.481,2.784,3.901,0.000,0.000,0.000
G_int_inflex=1.669,1.606,1.590,1.587,1.560,1.523,1.587,1.636,1.600,1.579,1.574,1.514,1.688,1.693,1.655,1.721,1.641,1.593,1.596,1.653,1.641,1.601,1.644,1.582,1.669,1.638,1.651,1.684,1.623,1.623,1.611,1.655,1.642,1.637,1.700,1.582,0.000,0.000,45.070,48.468,0.000,0.000,1.596,1.593,1.646,1.641,1.692,1.737,1.607,1.623,1.639,1.581,1.538,1.597,1.692,1.730,1.748,1.750,2.150,2.603,1.844,2.178,2.449,3.097,1.754,1.674,1.831,2.490,1.390,1.267,3.259,2.183,2.106,1.416,1.027,4.381,3.753,5.885,2.018,0.951,0.903,2.986,3.722,5.144,0.000,0.000,0.000,0.000,0.000,0.000,1.922,2.074,2.693,0.000,0.000,0.000
G_by_Interval_g4=1.679,1.702,1.754,1.800,1.748,1.815,1.653,1.772,1.758,1.774,1.773,1.743,1.738,1.790,1.812,1.930,1.857,1.799,1.656,1.775,1.798,1.815,1.909,1.851,1.704,1.769,1.768,1.794,1.837,1.923,1.654,1.759,1.771,1.805,1.926,1.887,0.000,0.000,56.542,57.729,0.000,0.000,1.593,1.637,1.698,1.730,1.727,1.795,1.622,1.701,1.734,1.735,1.749,1.809,1.743,1.858,1.909,1.919,1.950,2.173,1.892,2.178,2.426,2.599,2.833,3.297,1.912,2.473,2.887,3.536,3.226,3.816,2.108,2.775,3.675,3.866,3.407,3.655,2.118,3.066,2.645,3.246,3.372,4.012,0.000,0.000,0.000,0.000,0.000,0.000,1.975,2.074,2.844,0.000,0.000,0.000
G_int_t8_g4=1.679,1.702,1.754,1.800,1.748,1.815,1.653,1.772,1.758,1.774,1.773,1.743,1.738,1.790,1.812,1.930,1.857,1.799,1.656,1.775,1.798,1.815,1.909,1.851,1.704,1.769,1.768,1.794,1.837,1.923,1.654,1.759,1.771,1.805,1.926,1.887,0.000,0.000,56.542,57.729,0.000,0.000,1.593,1.637,1.698,1.730,1.727,1.795,1.622,1.701,1.734,1.735,1.749,1.809,1.743,1.858,1.909,1.919,1.950,2.173,1.892,2.178,2.426,2.599,2.833,3.297,1.912,2.473,2.887,3.536,3.226,3.816,2.108,2.775,3.675,3.866,3.407,3.655,2.118,3.066,2.645,3.246,3.372,4.012,0.000,0.000,0.000,0.000,0.000,0.000,1.975,2.074,2.844,0.000,0.000,0.000
G_int_t12_g4=1.679,1.702,1.754,1.800,1.748,1.815,1.653,1.772,1.758,1.774,1.773,1.743,1.738,1.790,1.812,1.930,1.857,1.799,1.656,1.775,1.798,1.815,1.909,1.851,1.704,1.769,1.768,1.794,1.837,1.923,1.654,1.759,1.771,1.805,1.926,1.887,0.000,0.000,56.542,57.729,0.000,0.000,1.593,1.637,1.698,1.730,1.727,1.795,1.622,1.701,1.734,1.735,1.749,1.809,1.743,1.858,1.909,1.919,1.950,2.173,1.892,2.178,2.426,2.599,2.833,3.297,1.912,2.473,2.887,3.536,3.226,3.816,2.108,2.775,3.675,3.866,3.407,3.655,2.118,3.066,2.645,3.246,3.372,4.012,0.000,0.000,0.000,0.000,0.000,0.000,1.975,2.074,2.844,0.000,0.000,0.000
G_int_inflex_g4=1.679,1.702,1.709,1.752,1.742,1.831,1.653,1.760,1.755,1.774,1.773,1.743,1.731,1.790,1.746,1.900,1.834,1.812,1.656,1.775,1.798,1.815,1.903,1.851,1.673,1.769,1.748,1.794,1.807,1.914,1.651,1.754,1.771,1.805,1.926,1.876,0.000,0.000,45.070,48.468,0.000,0.000,1.608,1.626,1.708,1.719,1.740,1.804,1.622,1.701,1.734,1.735,1.741,1.822,1.744,1.858,1.889,1.944,2.150,2.603,1.892,2.370,2.723,3.097,3.095,3.430,1.913,2.962,3.253,3.686,3.259,3.765,2.119,3.259,4.046,4.381,3.753,5.885,2.129,3.809,2.780,2.986,3.722,5.144,0.000,0.000,0.000,0.000,0.000,0.000,1.983,2.085,2.762,0.000,0.000,0.000
Time_Inflex=11.243,12.219,12.219,12.219,12.219,11.243,11.487,12.219,12.219,12.219,12.219,12.219,11.487,12.708,12.708,12.708,12.464,11.487,11.487,11.975,12.464,12.219,12.708,12.464,11.243,12.464,12.219,12.219,12.464,12.464,11.487,12.464,12.219,12.708,12.708,12.952,0.250,0.250,21.992,21.992,0.250,0.250,10.754,11.487,10.509,10.509,10.998,11.487,11.243,12.219,12.219,12.219,12.219,11.243,10.509,12.219,12.219,11.487,10.998,11.731,12.219,11.731,13.197,13.685,15.151,16.129,11.487,13.441,15.396,16.617,17.839,21.259,12.219,14.663,17.594,17.839,18.327,19.060,11.731,15.884,18.327,19.793,20.037,20.281,0.250,0.250,0.250,0.250,0.250,0.250,12.464,13.685,19.549,0.250,0.250,0.250
OD_Inflex=0.646,0.732,0.704,0.681,0.644,0.488,0.691,0.665,0.670,0.650,0.655,0.656,0.650,0.718,0.720,0.601,0.656,0.507,0.653,0.627,0.674,0.637,0.620,0.637,0.645,0.711,0.677,0.632,0.712,0.609,0.661,0.717,0.673,0.717,0.608,0.713,0.067,0.067,0.066,0.067,0.065,0.065,0.556,0.685,0.536,0.511,0.549,0.566,0.667,0.737,0.689,0.679,0.660,0.489,0.499,0.640,0.609,0.461,0.342,0.323,0.665,0.385,0.391,0.343,0.421,0.424,0.515,0.374,0.431,0.380,0.270,0.333,0.521,0.405,0.383,0.354,0.222,0.181,0.450,0.380,0.382,0.358,0.241,0.184,0.065,0.065,0.066,0.067,0.066,0.067,0.553,0.537,0.667,0.285,0.303,0.739
Time_Saturation=20.037,23.213,19.060,21.747,18.327,15.396,12.952,20.037,21.503,13.928,18.327,19.793,21.503,20.037,20.281,20.526,13.928,19.793,19.793,20.770,15.151,13.928,19.793,19.060,20.526,19.060,19.793,20.037,13.685,15.396,12.952,20.037,19.793,13.928,15.640,14.172,0.250,0.250,0.000,0.000,0.250,0.250,16.373,12.708,18.816,12.952,13.197,16.861,20.770,18.327,19.793,20.526,13.441,13.928,13.197,15.151,13.928,19.793,14.172,14.663,20.526,14.418,19.060,20.037,19.793,21.747,13.928,20.037,19.793,17.350,21.747,0.000,21.503,20.037,20.526,22.480,21.747,0.000,14.418,16.617,18.816,20.281,0.000,22.724,0.250,0.250,0.250,0.250,0.250,0.250,20.770,16.129,21.992,0.250,0.250,0.250
OD_Saturation=0.914,0.915,0.908,0.903,0.873,0.875,0.883,0.892,0.900,0.876,0.879,0.887,0.901,0.885,0.890,0.849,0.844,0.867,0.906,0.903,0.868,0.874,0.876,0.878,0.920,0.893,0.882,0.888,0.868,0.874,0.879,0.896,0.888,0.859,0.864,0.873,0.067,0.067,0.000,0.000,0.065,0.065,0.896,0.833,0.868,0.851,0.844,0.848,0.911,0.897,0.894,0.893,0.844,0.865,0.856,0.833,0.816,0.822,0.793,0.728,0.844,0.754,0.699,0.666,0.652,0.640,0.823,0.707,0.669,0.459,0.516,0.000,0.799,0.702,0.569,0.581,0.449,0.000,0.757,0.562,0.466,0.415,0.000,0.292,0.065,0.065,0.066,0.067,0.066,0.067,0.849,0.826,0.882,0.285,0.303,0.739
Ref_Well_Name=A01,A01,A01,A01,A01,A01,A01,A01,A01,A01,A01,A01,A01,A01,A01,A01,A01,A01,A01,A01,A01,A01,A01,A01,A01,A01,A01,A01,A01,A01,A01,A01,A01,A01,A01,A01,A01,A01,A01,A01,A01,A01,A01,A01,A01,A01,A01,A01,A01,A01,A01,A01,A01,A01,A01,A01,A01,A01,A01,A01,A01,A01,A01,A01,A01,A01,A01,A01,A01,A01,A01,A01,A01,A01,A01,A01,A01,A01,A01,A01,A01,A01,A01,A01,A01,A01,A01,A01,A01,A01,A01,A01,A01,A01,A01,A01
Ratio_Avg_G=1.000,0.962,0.949,0.936,0.917,0.917,1.003,0.930,0.932,0.921,0.921,0.920,0.983,0.919,0.918,0.865,0.906,0.907,0.983,0.931,0.915,0.915,0.872,0.895,1.001,0.935,0.938,0.914,0.931,0.882,0.986,0.935,0.933,0.915,0.866,0.890,Inf,Inf,0.037,0.037,Inf,Inf,0.995,0.998,1.011,0.995,0.972,0.940,1.015,0.962,0.940,0.934,0.921,0.918,0.986,0.918,0.902,0.884,0.863,0.810,0.940,0.836,0.751,0.715,0.666,0.605,0.910,0.745,0.662,0.567,0.477,0.421,0.857,0.695,0.550,0.528,0.447,0.404,0.853,0.641,0.526,0.443,0.415,0.365,Inf,Inf,Inf,Inf,Inf,Inf,0.858,0.767,0.546,Inf,Inf,Inf
Ratio_Fit_G=1.000,1.004,1.036,1.063,1.109,1.232,1.045,1.024,1.054,1.089,1.109,1.163,1.000,0.966,0.992,1.016,1.045,1.161,1.055,1.036,1.025,1.077,1.065,1.118,1.010,0.990,1.012,1.039,1.035,1.108,1.049,0.983,1.026,1.019,1.042,1.077,Inf,Inf,1.035,1.061,Inf,Inf,1.117,1.059,1.077,1.079,1.037,1.004,1.032,0.992,1.020,1.073,1.135,1.174,1.058,0.992,1.016,1.062,0.919,0.814,0.887,0.767,0.689,0.716,1.067,1.257,0.958,0.661,1.282,1.466,2.136,1.016,0.816,1.020,2.192,2.092,0.000,3.160,0.863,1.960,2.591,0.000,2.459,2.271,Inf,Inf,Inf,Inf,Inf,Inf,0.917,0.877,0.658,Inf,Inf,Inf
Ratio_G_Int=1.000,1.039,1.037,1.043,1.068,1.088,1.052,1.018,1.042,1.057,1.061,1.103,0.987,0.986,0.996,0.958,1.013,1.047,1.046,1.010,1.017,1.042,1.013,1.055,0.995,1.019,1.004,0.992,1.023,1.025,1.035,1.007,1.017,1.020,0.982,1.052,Inf,Inf,0.030,0.029,Inf,Inf,1.059,1.044,1.021,1.012,0.996,0.970,1.039,1.028,1.019,1.056,1.083,1.042,0.985,0.965,0.952,0.957,0.938,0.927,0.905,0.856,0.784,0.876,0.985,0.902,0.911,0.837,1.253,0.988,0.791,0.648,0.798,1.299,1.227,1.093,0.757,0.828,0.827,1.835,1.296,0.878,0.879,0.807,Inf,Inf,Inf,Inf,Inf,Inf,0.876,0.810,0.610,Inf,Inf,Inf
Ratio_t0_Fit=1.000,1.888,1.135,0.754,0.805,0.648,1.033,1.015,0.983,0.694,0.782,0.713,1.267,1.057,0.726,0.848,0.829,0.695,1.057,1.077,0.942,0.925,0.680,0.786,0.983,1.337,1.023,0.854,1.164,0.825,1.100,0.824,0.791,0.662,0.760,0.675,Inf,Inf,0.261,0.261,Inf,Inf,0.746,0.942,1.031,0.770,0.899,1.278,1.143,1.087,0.840,0.655,0.652,0.711,1.024,1.004,0.770,0.733,0.937,0.879,2.026,1.106,1.041,1.321,0.444,0.312,1.102,1.213,0.332,0.271,0.223,0.286,2.256,0.441,0.208,0.240,0.077,0.151,1.152,0.241,0.188,-0.083,0.165,0.168,Inf,Inf,Inf,Inf,Inf,Inf,0.911,0.824,0.696,Inf,Inf,Inf
Ratio_t0_G_Int=1.000,0.749,0.717,0.675,0.597,0.574,0.852,0.701,0.664,0.620,0.614,0.565,0.969,0.732,0.709,0.631,0.647,0.602,0.801,0.718,0.662,0.625,0.571,0.568,1.026,0.711,0.751,0.704,0.695,0.576,0.835,0.736,0.710,0.658,0.598,0.563,Inf,Inf,Inf,Inf,Inf,Inf,0.809,0.857,0.975,0.935,0.891,0.841,0.933,0.775,0.728,0.649,0.587,0.632,0.992,0.775,0.754,0.686,0.663,0.549,1.102,0.768,0.647,0.422,0.299,0.270,0.906,0.525,0.238,0.217,0.191,0.195,1.187,0.252,0.178,0.179,0.178,0.155,0.969,0.185,0.162,0.158,0.152,0.148,Inf,Inf,Inf,Inf,Inf,Inf,0.797,0.638,0.389,Inf,Inf,Inf
Ref_Curve_Array=1,1,1,1,1,1,1,1,1,1,1,1,1,1,1,1,1,1,1,1,1,1,1,1,1,1,1,1,1,1,1,1,1,1,1,1,1,1,1,1,1,1,1,1,1,1,1,1,1,1,1,1,1,1,1,1,1,1,1,1,1,1,1,1,1,1,1,1,1,1,1,1,1,1,1,1,1,1,1,1,1,1,1,1,1,1,1,1,1,1,1,1,1,1,1,1
Default_ref=0
Comm_Map=,,,,,
Comm_Consol=,,,,,,,,
Comm_Screen=,,,,,
Analysis_Set=A,A,A,A,A,A,A,A,A,A,A,A,A,A,A,A,A,A,A,A,A,A,A,A,A,A,A,A,A,A,A,A,A,A,A,A,A,A,A,A,A,A,A,A,A,A,A,A,A,A,A,A,A,A,A,A,A,A,A,A,A,A,A,A,A,A,A,A,A,A,A,A,A,A,A,A,A,A,A,A,A,A,A,A,A,A,A,A,A,A,A,A,A,A,A,A
Ref_Type=single_ref,single_ref,single_ref,single_ref,single_ref,single_ref,single_ref,single_ref,single_ref,single_ref,single_ref,single_ref,single_ref,single_ref,single_ref,single_ref,single_ref,single_ref,single_ref,single_ref,single_ref,single_ref,single_ref,single_ref,single_ref,single_ref,single_ref,single_ref,single_ref,single_ref,single_ref,single_ref,single_ref,single_ref,single_ref,single_ref,single_ref,single_ref,single_ref,single_ref,single_ref,single_ref,single_ref,single_ref,single_ref,single_ref,single_ref,single_ref,single_ref,single_ref,single_ref,single_ref,single_ref,single_ref,single_ref,single_ref,single_ref,single_ref,single_ref,single_ref,single_ref,single_ref,single_ref,single_ref,single_ref,single_ref,single_ref,single_ref,single_ref,single_ref,single_ref,single_ref,single_ref,single_ref,single_ref,single_ref,single_ref,single_ref,single_ref,single_ref,single_ref,single_ref,single_ref,single_ref,single_ref,single_ref,single_ref,single_ref,single_ref,single_ref,single_ref,single_ref,single_ref,single_ref,single_ref,single_ref
Wells_In_Use=0,0,0,0,0,0,0,0,0,0,0,0,0,0,0,0,0,0,0,0,0,0,0,0,0,0,0,0,0,0,0,0,0,0,0,0,0,0,0,0,0,0,0,0,0,0,0,0,0,0,0,0,0,0,0,0,0,0,0,0,0,0,0,0,0,0,0,0,0,0,0,0,0,0,0,0,0,0,0,0,0,0,0,0,0,0,0,0,0,0,0,0,0,0,0,0
[Flor:]
[Flor2:]
[Lumin:]
[Data:]
Read=DateTime	RunT[s]	Temp	Well_1	Well_2	Well_3	Well_4	Well_5	Well_6	Well_7	Well_8	Well_9	Well_10	Well_11	Well_12	Well_13	Well_14	Well_15	Well_16	Well_17	Well_18	Well_19	Well_20	Well_21	Well_22	Well_23	Well_24	Well_25	Well_26	Well_27	Well_28	Well_29	Well_30	Well_31	Well_32	Well_33	Well_34	Well_35	Well_36	Well_37	Well_38	Well_39	Well_40	Well_41	Well_42	Well_43	Well_44	Well_45	Well_46	Well_47	Well_48	Well_49	Well_50	Well_51	Well_52	Well_53	Well_54	Well_55	Well_56	Well_57	Well_58	Well_59	Well_60	Well_61	Well_62	Well_63	Well_64	Well_65	Well_66	Well_67	Well_68	Well_69	Well_70	Well_71	Well_72	Well_73	Well_74	Well_75	Well_76	Well_77	Well_78	Well_79	Well_80	Well_81	Well_82	Well_83	Well_84	Well_85	Well_86	Well_87	Well_88	Well_89	Well_90	Well_91	Well_92	Well_93	Well_94	Well_95	Well_96
1=14:48:36	900	300	0.0867	0.0849	0.0835	0.0839	0.0829	0.0830	0.0833	0.0830	0.0836	0.0836	0.0822	0.0869	0.0817	0.0818	0.0822	0.0827	0.0824	0.0832	0.0819	0.0824	0.0812	0.0832	0.0832	0.0851	0.0830	0.0836	0.0836	0.0821	0.0825	0.0820	0.0841	0.0812	0.0828	0.0826	0.0822	0.0872	0.0819	0.0822	0.0825	0.0826	0.0821	0.0823	0.0813	0.0827	0.0822	0.0828	0.0825	0.0839	0.0839	0.0823	0.0831	0.0841	0.0835	0.0836	0.0855	0.0832	0.0836	0.0834	0.0821	0.0913	0.0816	0.0831	0.0837	0.0828	0.0833	0.0824	0.0824	0.0822	0.0828	0.0837	0.0834	0.0826	0.0668	0.0669	0.0657	0.0664	0.0646	0.0650	0.0654	0.0653	0.0659	0.0672	0.0662	0.0667	0.0847	0.0826	0.0845	0.0824	0.0824	0.0830	0.0820	0.0996	0.2007	0.2846	0.3028	0.7393
2=15:03:15	1779	298	0.0870	0.0844	0.0870	0.0861	0.0833	0.0822	0.0831	0.0839	0.0837	0.0832	0.0832	0.0871	0.0818	0.0827	0.0827	0.0830	0.0823	0.0834	0.0813	0.0831	0.0823	0.0846	0.0835	0.0841	0.0843	0.0834	0.0868	0.0846	0.0842	0.0826	0.0834	0.0833	0.0832	0.0826	0.0823	0.0890	0.0818	0.0827	0.0831	0.0825	0.0825	0.0827	0.0818	0.0834	0.0825	0.0835	0.0828	0.0839	0.0857	0.0846	0.0855	0.0850	0.0848	0.0843	0.0853	0.0837	0.0835	0.0831	0.0833	0.0910	0.0817	0.0839	0.0839	0.0823	0.0837	0.0834	0.0824	0.0838	0.0833	0.0843	0.0837	0.0824	0.0667	0.0666	0.0659	0.0663	0.0635	0.0654	0.0653	0.0658	0.0656	0.0676	0.0664	0.0668	0.0847	0.0837	0.0847	0.0831	0.0830	0.0834	0.0831	0.1000	0.2094	0.2916	0.3026	0.7330
3=15:17:54	2659	301	0.0863	0.0842	0.0852	0.0849	0.0831	0.0831	0.0830	0.0825	0.0839	0.0819	0.0824	0.0870	0.0813	0.0822	0.0823	0.0824	0.0824	0.0827	0.0818	0.0823	0.0818	0.0830	0.0832	0.0825	0.0834	0.0828	0.0856	0.0835	0.0830	0.0820	0.0818	0.0834	0.0824	0.0830	0.0824	0.0895	0.0820	0.0817	0.0825	0.0820	0.0823	0.0820	0.0815	0.0819	0.0824	0.0823	0.0831	0.0842	0.0850	0.0822	0.0842	0.0837	0.0842	0.0840	0.0857	0.0850	0.0833	0.0837	0.0822	0.0938	0.0817	0.0833	0.0828	0.0828	0.0831	0.0827	0.0818	0.0820	0.0820	0.0828	0.0833	0.0824	0.0654	0.0660	0.0652	0.0656	0.0639	0.0647	0.0646	0.0642	0.0645	0.0652	0.0655	0.0656	0.0844	0.0831	0.0830	0.0830	0.0824	0.0838	0.0824	0.1003	0.2104	0.2886	0.2994	0.7252
4=15:32:34	3538	301	0.0875	0.0852	0.0850	0.0861	0.0844	0.0844	0.0845	0.0836	0.0849	0.0846	0.0839	0.0878	0.0825	0.0834	0.0837	0.0837	0.0825	0.0836	0.0829	0.0838	0.0831	0.0840	0.0846	0.0838	0.0844	0.0848	0.0858	0.0836	0.0845	0.0837	0.0845	0.0842	0.0841	0.0832	0.0837	0.0869	0.0829	0.0826	0.0841	0.0834	0.0834	0.0827	0.0828	0.0835	0.0827	0.0837	0.0838	0.0842	0.0864	0.0847	0.0852	0.0850	0.0860	0.0862	0.0869	0.0859	0.0843	0.0841	0.0837	0.0922	0.0826	0.0846	0.0841	0.0841	0.0849	0.0836	0.0834	0.0834	0.0834	0.0843	0.0848	0.0841	0.0664	0.0664	0.0662	0.0668	0.0642	0.0644	0.0653	0.0652	0.0655	0.0677	0.0664	0.0666	0.0854	0.0844	0.0854	0.0839	0.0836	0.0835	0.0836	0.1008	0.2107	0.2878	0.2971	0.7196
5=15:47:13	4417	300	0.0883	0.0850	0.0856	0.0852	0.0836	0.0841	0.0845	0.0837	0.0835	0.0818	0.0835	0.0862	0.0825	0.0826	0.0834	0.0835	0.0830	0.0835	0.0828	0.0829	0.0828	0.0835	0.0840	0.0838	0.0844	0.0865	0.0854	0.0841	0.0834	0.0825	0.0836	0.0838	0.0830	0.0833	0.0836	0.0892	0.0818	0.0829	0.0832	0.0829	0.0830	0.0809	0.0828	0.0827	0.0828	0.0837	0.0833	0.0860	0.0876	0.0828	0.0849	0.0851	0.0848	0.0839	0.0872	0.0856	0.0843	0.0844	0.0834	0.0953	0.0823	0.0833	0.0837	0.0838	0.0838	0.0834	0.0827	0.0817	0.0828	0.0841	0.0845	0.0825	0.0659	0.0661	0.0659	0.0657	0.0638	0.0645	0.0649	0.0647	0.0641	0.0666	0.0657	0.0660	0.0852	0.0835	0.0849	0.0837	0.0834	0.0841	0.0827	0.1001	0.2091	0.2837	0.2935	0.7197
6=16:01:52	5297	298	0.0892	0.0859	0.0853	0.0865	0.0858	0.0852	0.0859	0.0850	0.0853	0.0836	0.0845	0.0890	0.0834	0.0837	0.0847	0.0850	0.0846	0.0850	0.0842	0.0848	0.0841	0.0862	0.0851	0.0844	0.0881	0.0855	0.0861	0.0840	0.0859	0.0846	0.0839	0.0868	0.0848	0.0835	0.0848	0.0919	0.0839	0.0846	0.0848	0.0849	0.0834	0.0824	0.0838	0.0846	0.0843	0.0850	0.0845	0.0864	0.0870	0.0854	0.0863	0.0867	0.0863	0.0861	0.0880	0.0869	0.0850	0.0853	0.0845	0.0967	0.0836	0.0853	0.0852	0.0851	0.0859	0.0849	0.0841	0.0845	0.0852	0.0852	0.0851	0.0849	0.0666	0.0668	0.0661	0.0662	0.0645	0.0652	0.0653	0.0656	0.0655	0.0663	0.0668	0.0669	0.0864	0.0847	0.0862	0.0856	0.0842	0.0853	0.0838	0.1001	0.2096	0.2830	0.2920	0.7166
7=16:16:32	6176	300	0.0879	0.0853	0.0873	0.0849	0.0836	0.0835	0.0844	0.0840	0.0837	0.0830	0.0834	0.0865	0.0825	0.0831	0.0837	0.0841	0.0835	0.0840	0.0830	0.0830	0.0831	0.0844	0.0850	0.0860	0.0863	0.0834	0.0870	0.0843	0.0854	0.0831	0.0847	0.0832	0.0830	0.0823	0.0834	0.0935	0.0826	0.0831	0.0827	0.0839	0.0830	0.0827	0.0830	0.0840	0.0835	0.0842	0.0834	0.0848	0.0903	0.0838	0.0851	0.0838	0.0865	0.0848	0.0866	0.0848	0.0847	0.0848	0.0835	0.0910	0.0824	0.0834	0.0846	0.0845	0.0843	0.0838	0.0829	0.0839	0.0838	0.0841	0.0838	0.0836	0.0655	0.0660	0.0649	0.0649	0.0623	0.0637	0.0643	0.0639	0.0638	0.0656	0.0652	0.0654	0.0853	0.0849	0.0860	0.0846	0.0831	0.0846	0.0827	0.0974	0.2069	0.2810	0.2884	0.7111
8=16:31:11	7056	301	0.0874	0.0863	0.0884	0.0868	0.0856	0.0853	0.0861	0.0849	0.0841	0.0841	0.0841	0.0898	0.0832	0.0843	0.0848	0.0842	0.0839	0.0854	0.0841	0.0846	0.0836	0.0850	0.0858	0.0865	0.0852	0.0846	0.0866	0.0837	0.0852	0.0841	0.0864	0.0849	0.0845	0.0838	0.0842	0.0888	0.0840	0.0841	0.0851	0.0847	0.0840	0.0840	0.0832	0.0839	0.0842	0.0845	0.0838	0.0865	0.0869	0.0865	0.0853	0.0856	0.0877	0.0869	0.0865	0.0861	0.0858	0.0857	0.0838	0.0955	0.0837	0.0838	0.0856	0.0857	0.0856	0.0843	0.0842	0.0852	0.0838	0.0852	0.0844	0.0855	0.0657	0.0661	0.0648	0.0653	0.0630	0.0641	0.0642	0.0640	0.0643	0.0664	0.0653	0.0658	0.0861	0.0852	0.0872	0.0855	0.0838	0.0853	0.0836	0.0994	0.2068	0.2821	0.2884	0.7062
9=16:45:50	7935	300	0.0883	0.0874	0.0899	0.0876	0.0867	0.0859	0.0865	0.0854	0.0843	0.0849	0.0852	0.0904	0.0840	0.0849	0.0856	0.0848	0.0853	0.0851	0.0856	0.0851	0.0845	0.0856	0.0866	0.0861	0.0851	0.0847	0.0878	0.0844	0.0866	0.0854	0.0865	0.0865	0.0854	0.0847	0.0848	0.0922	0.0841	0.0850	0.0858	0.0855	0.0848	0.0848	0.0846	0.0851	0.0850	0.0855	0.0845	0.0870	0.0874	0.0852	0.0863	0.0853	0.0884	0.0890	0.0878	0.0873	0.0867	0.0861	0.0843	0.0951	0.0846	0.0845	0.0853	0.0854	0.0859	0.0857	0.0851	0.0854	0.0843	0.0857	0.0852	0.0844	0.0657	0.0657	0.0652	0.0654	0.0638	0.0640	0.0644	0.0633	0.0643	0.0661	0.0657	0.0657	0.0865	0.0859	0.0877	0.0864	0.0840	0.0861	0.0839	0.0997	0.2069	0.2787	0.2880	0.7098
10=17:00:30	8814	298	0.0938	0.0887	0.0904	0.0899	0.0876	0.0887	0.0889	0.0878	0.0874	0.0874	0.0876	0.0916	0.0863	0.0875	0.0873	0.0875	0.0870	0.0878	0.0869	0.0875	0.0870	0.0882	0.0887	0.0882	0.0878	0.0891	0.0899	0.0876	0.0890	0.0871	0.0891	0.0897	0.0868	0.0860	0.0872	0.0927	0.0871	0.0867	0.0865	0.0877	0.0867	0.0860	0.0876	0.0877	0.0873	0.0877	0.0877	0.0892	0.0898	0.0866	0.0882	0.0891	0.0898	0.0885	0.0903	0.0889	0.0888	0.0887	0.0877	0.0975	0.0856	0.0883	0.0883	0.0880	0.0880	0.0881	0.0869	0.0881	0.0873	0.0883	0.0872	0.0867	0.0664	0.0672	0.0667	0.0668	0.0640	0.0654	0.0659	0.0664	0.0662	0.0674	0.0671	0.0669	0.0881	0.0870	0.0898	0.0886	0.0873	0.0886	0.0865	0.1009	0.2073	0.2801	0.2896	0.7072
11=17:15:09	9694	298	0.0915	0.0898	0.0904	0.0896	0.0889	0.0892	0.0893	0.0876	0.0880	0.0875	0.0876	0.0906	0.0868	0.0872	0.0874	0.0876	0.0874	0.0880	0.0888	0.0879	0.0875	0.0886	0.0885	0.0886	0.0893	0.0877	0.0887	0.0875	0.0881	0.0878	0.0890	0.0883	0.0869	0.0874	0.0870	0.0937	0.0872	0.0870	0.0881	0.0880	0.0866	0.0871	0.0876	0.0865	0.0878	0.0882	0.0876	0.0892	0.0896	0.0895	0.0884	0.0887	0.0907	0.0901	0.0907	0.0891	0.0886	0.0884	0.0867	0.0992	0.0862	0.0874	0.0890	0.0875	0.0887	0.0877	0.0871	0.0881	0.0881	0.0876	0.0876	0.0880	0.0662	0.0665	0.0659	0.0665	0.0642	0.0647	0.0652	0.0652	0.0651	0.0667	0.0662	0.0664	0.0875	0.0886	0.0911	0.0892	0.0867	0.0887	0.0857	0.1003	0.2068	0.2778	0.2879	0.7057
12=17:29:48	10573	301	0.0941	0.0891	0.0918	0.0897	0.0902	0.0902	0.0906	0.0899	0.0895	0.0880	0.0891	0.0942	0.0889	0.0876	0.0889	0.0891	0.0888	0.0894	0.0898	0.0887	0.0885	0.0889	0.0901	0.0909	0.0903	0.0893	0.0908	0.0877	0.0899	0.0880	0.0917	0.0913	0.0877	0.0884	0.0888	0.0939	0.0880	0.0891	0.0885	0.0877	0.0883	0.0882	0.0886	0.0888	0.0892	0.0889	0.0880	0.0903	0.0918	0.0885	0.0901	0.0913	0.0918	0.0899	0.0916	0.0911	0.0891	0.0910	0.0890	0.1008	0.0878	0.0886	0.0897	0.0884	0.0893	0.0888	0.0893	0.0893	0.0887	0.0895	0.0882	0.0886	0.0664	0.0666	0.0656	0.0662	0.0645	0.0653	0.0651	0.0653	0.0653	0.0666	0.0659	0.0667	0.0889	0.0897	0.0923	0.0906	0.0895	0.0900	0.0872	0.1015	0.2058	0.2762	0.2878	0.7023
13=17:44:28	11452	301	0.0966	0.0911	0.0926	0.0927	0.0916	0.0912	0.0926	0.0917	0.0906	0.0902	0.0906	0.0953	0.0895	0.0899	0.0905	0.0903	0.0900	0.0898	0.0921	0.0907	0.0901	0.0906	0.0928	0.0913	0.0923	0.0925	0.0908	0.0887	0.0922	0.0899	0.0931	0.0912	0.0897	0.0902	0.0888	0.0951	0.0894	0.0888	0.0906	0.0906	0.0894	0.0895	0.0899	0.0899	0.0901	0.0896	0.0900	0.0912	0.0935	0.0902	0.0924	0.0917	0.0934	0.0928	0.0946	0.0918	0.0912	0.0911	0.0898	0.0996	0.0893	0.0899	0.0911	0.0901	0.0910	0.0906	0.0905	0.0909	0.0907	0.0913	0.0903	0.0902	0.0670	0.0667	0.0661	0.0669	0.0646	0.0647	0.0658	0.0657	0.0653	0.0673	0.0668	0.0666	0.0900	0.0911	0.0939	0.0928	0.0914	0.0923	0.0877	0.1020	0.2075	0.2764	0.2867	0.7013
14=17:59:07	12332	301	0.0977	0.0934	0.0930	0.0924	0.0906	0.0919	0.0944	0.0925	0.0912	0.0905	0.0899	0.0946	0.0910	0.0899	0.0907	0.0914	0.0904	0.0918	0.0922	0.0920	0.0904	0.0915	0.0925	0.0912	0.0938	0.0899	0.0915	0.0898	0.0924	0.0903	0.0929	0.0921	0.0905	0.0904	0.0906	0.0958	0.0903	0.0911	0.0912	0.0901	0.0897	0.0903	0.0913	0.0910	0.0909	0.0910	0.0899	0.0925	0.0948	0.0916	0.0931	0.0930	0.0936	0.0942	0.0948	0.0927	0.0919	0.0922	0.0914	0.1016	0.0914	0.0909	0.0917	0.0911	0.0911	0.0899	0.0918	0.0921	0.0914	0.0912	0.0921	0.0902	0.0662	0.0665	0.0650	0.0661	0.0642	0.0648	0.0650	0.0647	0.0651	0.0664	0.0659	0.0661	0.0910	0.0912	0.0950	0.0938	0.0917	0.0921	0.0888	0.1024	0.2058	0.2757	0.2860	0.7017
15=18:13:47	13211	301	0.0986	0.0920	0.0927	0.0942	0.0915	0.0918	0.0938	0.0923	0.0926	0.0909	0.0915	0.0965	0.0928	0.0910	0.0917	0.0917	0.0921	0.0915	0.0944	0.0927	0.0925	0.0939	0.0929	0.0928	0.0959	0.0926	0.0932	0.0895	0.0937	0.0910	0.0949	0.0928	0.0916	0.0915	0.0910	0.0978	0.0914	0.0905	0.0912	0.0917	0.0908	0.0900	0.0924	0.0924	0.0913	0.0912	0.0914	0.0936	0.0998	0.0907	0.0938	0.0935	0.0958	0.0925	0.0968	0.0942	0.0925	0.0920	0.0911	0.1020	0.0928	0.0921	0.0913	0.0913	0.0918	0.0929	0.0930	0.0922	0.0922	0.0929	0.0911	0.0908	0.0655	0.0657	0.0647	0.0656	0.0635	0.0627	0.0648	0.0643	0.0647	0.0659	0.0655	0.0659	0.0928	0.0930	0.0971	0.0957	0.0933	0.0933	0.0898	0.1026	0.2052	0.2736	0.2861	0.7021
16=18:28:26	14090	301	0.1005	0.0956	0.0959	0.0971	0.0923	0.0939	0.0963	0.0940	0.0938	0.0927	0.0928	0.0973	0.0948	0.0933	0.0936	0.0928	0.0927	0.0929	0.0969	0.0948	0.0933	0.0940	0.0947	0.0933	0.0961	0.0948	0.0957	0.0905	0.0946	0.0930	0.0992	0.0946	0.0925	0.0926	0.0915	0.0996	0.0928	0.0924	0.0931	0.0928	0.0919	0.0913	0.0945	0.0925	0.0931	0.0929	0.0918	0.0935	0.0970	0.0937	0.0934	0.0945	0.0959	0.0946	0.0989	0.0944	0.0936	0.0934	0.0921	0.1019	0.0930	0.0935	0.0938	0.0933	0.0929	0.0939	0.0958	0.0937	0.0924	0.0919	0.0916	0.0909	0.0658	0.0660	0.0655	0.0653	0.0637	0.0642	0.0637	0.0643	0.0647	0.0664	0.0657	0.0656	0.0940	0.0947	0.0986	0.0985	0.0952	0.0953	0.0911	0.1033	0.2050	0.2725	0.2849	0.6977
17=18:43:05	14970	298	0.1026	0.0985	0.0977	0.0997	0.0942	0.0952	0.1002	0.0964	0.0967	0.0942	0.0950	0.0996	0.0977	0.0948	0.0953	0.0949	0.0948	0.0951	0.0997	0.0968	0.0960	0.0959	0.0943	0.0965	0.1035	0.0956	0.0964	0.0920	0.0967	0.0954	0.1008	0.0975	0.0949	0.0949	0.0934	0.0999	0.0966	0.0948	0.0953	0.0955	0.0935	0.0935	0.0974	0.0954	0.0938	0.0940	0.0937	0.0958	0.1009	0.0959	0.0970	0.0966	0.0988	0.0962	0.1023	0.0983	0.0954	0.0936	0.0943	0.1017	0.0966	0.0970	0.0957	0.0946	0.0946	0.0953	0.0983	0.0951	0.0943	0.0945	0.0941	0.0936	0.0660	0.0661	0.0654	0.0664	0.0642	0.0644	0.0648	0.0653	0.0648	0.0665	0.0662	0.0660	0.0975	0.0979	0.1003	0.1015	0.0991	0.0973	0.0933	0.1040	0.2061	0.2730	0.2855	0.7034
18=18:57:45	15849	300	0.1045	0.0996	0.0996	0.0973	0.0956	0.0968	0.1039	0.0984	0.0976	0.0958	0.0948	0.1006	0.1001	0.0963	0.0961	0.0959	0.0956	0.0963	0.1023	0.0989	0.0976	0.0979	0.0963	0.0965	0.1017	0.0967	0.0986	0.0956	0.0965	0.0949	0.1019	0.0991	0.0968	0.0960	0.0949	0.1014	0.0987	0.0969	0.0958	0.0962	0.0948	0.0947	0.0990	0.0959	0.0968	0.0956	0.0954	0.0971	0.1045	0.0967	0.0994	0.0969	0.1000	0.0985	0.1035	0.1003	0.0962	0.0966	0.0955	0.1024	0.0980	0.0976	0.0981	0.0963	0.0960	0.0966	0.1003	0.0969	0.0955	0.0948	0.0955	0.0946	0.0663	0.0659	0.0657	0.0657	0.0636	0.0643	0.0649	0.0643	0.0654	0.0662	0.0661	0.0659	0.1000	0.1010	0.1044	0.1021	0.1001	0.1017	0.0958	0.1045	0.2059	0.2732	0.2836	0.6903
19=19:12:24	16728	300	0.1107	0.1026	0.1012	0.1013	0.0976	0.0991	0.1091	0.1029	0.1008	0.0975	0.0969	0.1028	0.1038	0.0990	0.0987	0.0988	0.0986	0.0964	0.1064	0.1017	0.1005	0.1002	0.0995	0.0968	0.1045	0.0987	0.0996	0.0974	0.0985	0.0964	0.1062	0.1043	0.0979	0.0983	0.0968	0.1029	0.1018	0.0995	0.0991	0.0985	0.0979	0.0960	0.1030	0.0989	0.0976	0.0970	0.0962	0.0983	0.1093	0.1007	0.1029	0.0994	0.0997	0.1003	0.1088	0.1021	0.0975	0.0975	0.0968	0.1062	0.1008	0.1001	0.1006	0.0994	0.0980	0.0984	0.1037	0.0977	0.0974	0.0963	0.0963	0.0961	0.0664	0.0663	0.0659	0.0663	0.0642	0.0649	0.0650	0.0653	0.0647	0.0667	0.0657	0.0665	0.1036	0.1047	0.1086	0.1050	0.1046	0.1037	0.0984	0.1065	0.2065	0.2730	0.2850	0.6924
20=19:27:03	17608	301	0.1162	0.1058	0.1044	0.1025	0.0998	0.1015	0.1127	0.1052	0.1031	0.1007	0.0995	0.1065	0.1072	0.1013	0.1014	0.1012	0.1011	0.0991	0.1096	0.1052	0.1039	0.1007	0.1019	0.0994	0.1096	0.1024	0.1024	0.0999	0.1009	0.0998	0.1107	0.1043	0.1012	0.0996	0.0993	0.1033	0.1047	0.1025	0.1012	0.1010	0.0992	0.0994	0.1056	0.1011	0.0997	0.0990	0.0977	0.0995	0.1112	0.1045	0.1064	0.1036	0.1039	0.1031	0.1112	0.1020	0.1010	0.1002	0.0984	0.1111	0.1056	0.1032	0.1039	0.1018	0.1005	0.1006	0.1051	0.1001	0.0996	0.0992	0.0971	0.0960	0.0671	0.0668	0.0665	0.0668	0.0636	0.0661	0.0659	0.0655	0.0658	0.0673	0.0666	0.0671	0.1076	0.1076	0.1141	0.1095	0.1069	0.1060	0.1002	0.1079	0.2062	0.2727	0.2858	0.6896
21=19:41:43	18487	300	0.1177	0.1059	0.1071	0.1046	0.1009	0.0999	0.1152	0.1070	0.1034	0.1006	0.0992	0.1045	0.1091	0.1020	0.1020	0.1022	0.0994	0.0991	0.1120	0.1061	0.1038	0.1016	0.1024	0.1011	0.1100	0.1023	0.1019	0.0985	0.1020	0.0996	0.1112	0.1045	0.1005	0.0976	0.0982	0.1026	0.1073	0.1030	0.1015	0.1005	0.0987	0.0992	0.1066	0.0998	0.1002	0.0980	0.0961	0.0986	0.1138	0.1032	0.1052	0.1023	0.1042	0.1013	0.1136	0.1025	0.0995	0.0985	0.0957	0.1086	0.1070	0.1037	0.1037	0.1011	0.1005	0.1008	0.1074	0.0991	0.0975	0.0974	0.0953	0.0954	0.0645	0.0651	0.0645	0.0639	0.0621	0.0632	0.0638	0.0632	0.0630	0.0649	0.0646	0.0647	0.1094	0.1097	0.1165	0.1113	0.1113	0.1074	0.1019	0.1085	0.2051	0.2706	0.2815	0.6863
22=19:56:22	19367	300	0.1253	0.1115	0.1081	0.1063	0.1030	0.1023	0.1207	0.1105	0.1076	0.1048	0.1023	0.1090	0.1142	0.1063	0.1058	0.1032	0.1013	0.1016	0.1177	0.1097	0.1063	0.1045	0.1049	0.1016	0.1173	0.1079	0.1081	0.1020	0.1045	0.1035	0.1181	0.1092	0.1023	0.0998	0.1004	0.1042	0.1117	0.1061	0.1050	0.1045	0.1011	0.1004	0.1121	0.1028	0.1017	0.1006	0.0982	0.1012	0.1241	0.1071	0.1070	0.1062	0.1086	0.1030	0.1146	0.1054	0.1006	0.1002	0.0969	0.1102	0.1121	0.1085	0.1075	0.1048	0.1026	0.1014	0.1100	0.1018	0.1002	0.0951	0.0971	0.0972	0.0650	0.0652	0.0644	0.0648	0.0629	0.0630	0.0633	0.0639	0.0636	0.0651	0.0646	0.0648	0.1147	0.1144	0.1216	0.1179	0.1142	0.1102	0.1045	0.1105	0.2044	0.2702	0.2842	0.6841
23=20:11:01	20246	301	0.1311	0.1179	0.1145	0.1103	0.1063	0.1062	0.1264	0.1146	0.1107	0.1085	0.1057	0.1131	0.1203	0.1095	0.1093	0.1065	0.1056	0.1046	0.1245	0.1119	0.1089	0.1086	0.1079	0.1056	0.1269	0.1100	0.1108	0.1050	0.1116	0.1081	0.1238	0.1104	0.1069	0.1031	0.1015	0.1073	0.1169	0.1103	0.1081	0.1067	0.1046	0.1033	0.1163	0.1055	0.1043	0.1020	0.0991	0.1013	0.1293	0.1140	0.1117	0.1096	0.1106	0.1058	0.1190	0.1079	0.1035	0.1020	0.0994	0.1101	0.1180	0.1118	0.1116	0.1091	0.1059	0.1040	0.1120	0.1046	0.1018	0.0979	0.0984	0.0993	0.0657	0.0659	0.0651	0.0654	0.0639	0.0643	0.0644	0.0643	0.0648	0.0659	0.0654	0.0655	0.1190	0.1208	0.1275	0.1240	0.1216	0.1168	0.1077	0.1126	0.2069	0.2697	0.2805	0.6831
24=20:25:41	21125	298	0.1361	0.1210	0.1184	0.1156	0.1083	0.1075	0.1328	0.1191	0.1147	0.1103	0.1077	0.1138	0.1267	0.1124	0.1113	0.1099	0.1086	0.1085	0.1301	0.1149	0.1131	0.1124	0.1114	0.1067	0.1294	0.1133	0.1142	0.1067	0.1129	0.1101	0.1260	0.1136	0.1085	0.1049	0.1025	0.1106	0.1222	0.1147	0.1098	0.1117	0.1074	0.1041	0.1179	0.1066	0.1062	0.1011	0.0996	0.1055	0.1372	0.1190	0.1171	0.1126	0.1136	0.1087	0.1259	0.1114	0.1035	0.1025	0.1001	0.1117	0.1242	0.1174	0.1157	0.1117	0.1080	0.1069	0.1167	0.1032	0.1021	0.0989	0.0990	0.1000	0.0657	0.0661	0.0649	0.0658	0.0638	0.0645	0.0649	0.0642	0.0639	0.0658	0.0657	0.0658	0.1278	0.1294	0.1339	0.1304	0.1254	0.1209	0.1111	0.1142	0.2075	0.2695	0.2799	0.6836
25=20:40:20	22005	300	0.1467	0.1256	0.1231	0.1211	0.1138	0.1122	0.1411	0.1269	0.1224	0.1166	0.1113	0.1178	0.1324	0.1176	0.1161	0.1135	0.1136	0.1103	0.1368	0.1209	0.1166	0.1157	0.1140	0.1076	0.1380	0.1187	0.1200	0.1105	0.1159	0.1149	0.1367	0.1182	0.1111	0.1070	0.1037	0.1105	0.1284	0.1187	0.1146	0.1154	0.1103	0.1090	0.1252	0.1077	0.1049	0.1025	0.0989	0.1052	0.1401	0.1209	0.1220	0.1180	0.1197	0.1127	0.1289	0.1107	0.1040	0.1028	0.1016	0.1130	0.1303	0.1221	0.1200	0.1150	0.1125	0.1107	0.1208	0.1044	0.1022	0.0989	0.0991	0.0979	0.0657	0.0665	0.0653	0.0655	0.0638	0.0634	0.0648	0.0647	0.0647	0.0659	0.0652	0.0659	0.1332	0.1322	0.1409	0.1368	0.1306	0.1270	0.1159	0.1179	0.2073	0.2691	0.2797	0.6842
26=20:55:00	22884	300	0.1517	0.1305	0.1252	0.1232	0.1156	0.1145	0.1478	0.1303	0.1265	0.1192	0.1143	0.1217	0.1389	0.1214	0.1198	0.1173	0.1158	0.1134	0.1405	0.1257	0.1218	0.1184	0.1163	0.1082	0.1445	0.1203	0.1212	0.1144	0.1168	0.1129	0.1385	0.1200	0.1121	0.1056	0.1042	0.1068	0.1340	0.1247	0.1181	0.1153	0.1129	0.1113	0.1291	0.1079	0.1057	0.1032	0.0987	0.1053	0.1444	0.1223	0.1261	0.1222	0.1237	0.1146	0.1326	0.1100	0.1021	0.1035	0.0996	0.1104	0.1338	0.1250	0.1242	0.1187	0.1136	0.1119	0.1239	0.1051	0.1022	0.0997	0.0993	0.0971	0.0651	0.0650	0.0647	0.0648	0.0617	0.0640	0.0643	0.0636	0.0639	0.0657	0.0646	0.0650	0.1404	0.1390	0.1503	0.1443	0.1389	0.1318	0.1213	0.1203	0.2070	0.2696	0.2803	0.6772
27=21:09:39	23763	301	0.1634	0.1389	0.1337	0.1280	0.1202	0.1190	0.1575	0.1388	0.1328	0.1253	0.1195	0.1255	0.1480	0.1288	0.1266	0.1216	0.1213	0.1184	0.1498	0.1312	0.1269	0.1241	0.1208	0.1132	0.1512	0.1337	0.1297	0.1186	0.1236	0.1202	0.1496	0.1208	0.1157	0.1090	0.1051	0.1096	0.1426	0.1278	0.1236	0.1207	0.1162	0.1163	0.1369	0.1113	0.1084	0.1053	0.0997	0.1034	0.1591	0.1296	0.1362	0.1295	0.1291	0.1186	0.1393	0.1137	0.1051	0.1042	0.1009	0.1076	0.1458	0.1324	0.1295	0.1247	0.1166	0.1157	0.1308	0.1069	0.1020	0.1007	0.0987	0.0986	0.0656	0.0658	0.0652	0.0650	0.0637	0.0643	0.0645	0.0641	0.0647	0.0666	0.0652	0.0655	0.1489	0.1467	0.1587	0.1533	0.1475	0.1400	0.1229	0.1248	0.2089	0.2679	0.2790	0.6825
28=21:24:18	24643	300	0.1709	0.1477	0.1412	0.1363	0.1279	0.1238	0.1686	0.1475	0.1377	0.1310	0.1249	0.1342	0.1597	0.1363	0.1332	0.1278	0.1279	0.1253	0.1609	0.1400	0.1350	0.1279	0.1261	0.1156	0.1610	0.1375	0.1373	0.1218	0.1279	0.1234	0.1547	0.1248	0.1188	0.1125	0.1072	0.1107	0.1530	0.1352	0.1323	0.1277	0.1193	0.1193	0.1435	0.1161	0.1108	0.1072	0.1015	0.1052	0.1725	0.1384	0.1392	0.1333	0.1363	0.1235	0.1482	0.1164	0.1073	0.1056	0.1018	0.1092	0.1554	0.1417	0.1371	0.1293	0.1210	0.1212	0.1369	0.1088	0.1030	0.1013	0.1010	0.0992	0.0666	0.0665	0.0664	0.0663	0.0647	0.0653	0.0657	0.0649	0.0652	0.0672	0.0666	0.0666	0.1571	0.1571	0.1701	0.1643	0.1561	0.1494	0.1307	0.1291	0.2101	0.2701	0.2803	0.6776
29=21:38:58	25522	301	0.1810	0.1555	0.1474	0.1418	0.1297	0.1269	0.1800	0.1548	0.1442	0.1370	0.1303	0.1343	0.1706	0.1436	0.1423	0.1345	0.1324	0.1269	0.1704	0.1438	0.1371	0.1334	0.1281	0.1182	0.1705	0.1428	0.1409	0.1260	0.1330	0.1297	0.1616	0.1279	0.1212	0.1120	0.1071	0.1171	0.1637	0.1444	0.1369	0.1336	0.1234	0.1230	0.1514	0.1167	0.1114	0.1072	0.1004	0.1057	0.1788	0.1498	0.1471	0.1369	0.1417	0.1261	0.1533	0.1166	0.1072	0.1037	0.1018	0.1130	0.1643	0.1469	0.1439	0.1359	0.1247	0.1232	0.1416	0.1107	0.1042	0.0999	0.1003	0.0989	0.0660	0.0664	0.0658	0.0658	0.0634	0.0645	0.0647	0.0646	0.0647	0.0663	0.0661	0.0658	0.1679	0.1708	0.1833	0.1739	0.1643	0.1603	0.1352	0.1294	0.2116	0.2684	0.2792	0.6726
30=21:53:37	26402	300	0.1988	0.1660	0.1573	0.1493	0.1409	0.1363	0.1961	0.1669	0.1562	0.1465	0.1361	0.1414	0.1831	0.1526	0.1471	0.1416	0.1390	0.1335	0.1854	0.1532	0.1456	0.1399	0.1330	0.1214	0.1881	0.1534	0.1496	0.1326	0.1405	0.1359	0.1746	0.1330	0.1218	0.1149	0.1091	0.1135	0.1744	0.1533	0.1470	0.1410	0.1275	0.1303	0.1597	0.1198	0.1135	0.1086	0.1015	0.1074	0.2044	0.1529	0.1557	0.1486	0.1510	0.1290	0.1562	0.1167	0.1081	0.1038	0.1031	0.1093	0.1746	0.1572	0.1519	0.1442	0.1312	0.1302	0.1499	0.1101	0.1052	0.1020	0.0989	0.0999	0.0663	0.0669	0.0648	0.0660	0.0638	0.0649	0.0653	0.0649	0.0651	0.0661	0.0653	0.0664	0.1810	0.1778	0.1950	0.1888	0.1774	0.1648	0.1405	0.1357	0.2120	0.2677	0.2785	0.6767
31=22:08:16	27281	301	0.2088	0.1753	0.1665	0.1571	0.1464	0.1425	0.2079	0.1770	0.1647	0.1539	0.1420	0.1505	0.1952	0.1600	0.1566	0.1493	0.1447	0.1406	0.1991	0.1620	0.1523	0.1435	0.1363	0.1244	0.1942	0.1591	0.1600	0.1373	0.1482	0.1403	0.1842	0.1372	0.1228	0.1164	0.1103	0.1144	0.1857	0.1639	0.1526	0.1489	0.1329	0.1336	0.1685	0.1185	0.1132	0.1083	0.1010	0.1083	0.2025	0.1663	0.1652	0.1514	0.1574	0.1365	0.1664	0.1181	0.1086	0.1028	0.1015	0.1115	0.1879	0.1658	0.1632	0.1503	0.1351	0.1349	0.1545	0.1083	0.1052	0.1012	0.0965	0.0994	0.0653	0.0659	0.0653	0.0654	0.0635	0.0639	0.0641	0.0645	0.0642	0.0649	0.0653	0.0655	0.1967	0.1937	0.2102	0.2024	0.1882	0.1767	0.1505	0.1390	0.2126	0.2672	0.2787	0.6716
32=22:22:56	28160	300	0.2270	0.1933	0.1814	0.1703	0.1563	0.1498	0.2264	0.1928	0.1782	0.1686	0.1539	0.1619	0.2119	0.1723	0.1681	0.1597	0.1554	0.1500	0.2112	0.1702	0.1603	0.1526	0.1430	0.1278	0.2125	0.1736	0.1690	0.1445	0.1586	0.1513	0.2006	0.1442	0.1279	0.1172	0.1140	0.1161	0.2021	0.1722	0.1639	0.1577	0.1414	0.1438	0.1810	0.1228	0.1135	0.1114	0.1027	0.1076	0.2250	0.1754	0.1782	0.1640	0.1713	0.1429	0.1754	0.1212	0.1106	0.1037	0.1051	0.1154	0.2044	0.1784	0.1746	0.1621	0.1430	0.1432	0.1654	0.1109	0.1054	0.1023	0.0993	0.1003	0.0664	0.0669	0.0665	0.0662	0.0646	0.0653	0.0657	0.0656	0.0659	0.0672	0.0664	0.0665	0.2093	0.2097	0.2295	0.2190	0.2055	0.1913	0.1570	0.1452	0.2133	0.2687	0.2776	0.6725
33=22:37:35	29040	298	0.2444	0.2049	0.1931	0.1808	0.1656	0.1584	0.2423	0.2064	0.1897	0.1778	0.1629	0.1675	0.2293	0.1827	0.1807	0.1689	0.1639	0.1572	0.2282	0.1819	0.1692	0.1587	0.1464	0.1298	0.2236	0.1801	0.1769	0.1510	0.1652	0.1586	0.2114	0.1449	0.1279	0.1172	0.1124	0.1142	0.2171	0.1852	0.1759	0.1689	0.1460	0.1503	0.1900	0.1221	0.1144	0.1092	0.1013	0.1048	0.2381	0.1887	0.1915	0.1749	0.1792	0.1487	0.1824	0.1189	0.1086	0.1013	0.1012	0.1065	0.2166	0.1924	0.1844	0.1707	0.1487	0.1491	0.1718	0.1093	0.1044	0.0992	0.0983	0.0994	0.0647	0.0651	0.0637	0.0650	0.0631	0.0636	0.0638	0.0640	0.0635	0.0656	0.0637	0.0646	0.2238	0.2231	0.2459	0.2367	0.2197	0.2018	0.1650	0.1469	0.2144	0.2672	0.2752	0.6709
34=22:52:15	29919	301	0.2666	0.2227	0.2080	0.1946	0.1787	0.1715	0.2670	0.2243	0.2076	0.1920	0.1739	0.1832	0.2473	0.1985	0.1934	0.1832	0.1788	0.1712	0.2476	0.1946	0.1794	0.1669	0.1547	0.1381	0.2428	0.1971	0.1948	0.1613	0.1806	0.1735	0.2309	0.1534	0.1325	0.1199	0.1134	0.1180	0.2335	0.2013	0.1887	0.1805	0.1559	0.1613	0.2028	0.1268	0.1155	0.1083	0.1017	0.1077	0.2669	0.1990	0.2019	0.1848	0.1924	0.1570	0.1931	0.1202	0.1095	0.1032	0.1016	0.1103	0.2381	0.2064	0.2000	0.1833	0.1599	0.1586	0.1812	0.1112	0.1035	0.1007	0.0985	0.1003	0.0659	0.0655	0.0649	0.0657	0.0636	0.0643	0.0651	0.0646	0.0643	0.0651	0.0654	0.0657	0.2430	0.2428	0.2683	0.2557	0.2352	0.2193	0.1736	0.1540	0.2178	0.2664	0.2764	0.6703
35=23:06:54	30798	300	0.2880	0.2426	0.2272	0.2116	0.1932	0.1856	0.2887	0.2418	0.2248	0.2101	0.1907	0.1964	0.2698	0.2150	0.2103	0.1973	0.1933	0.1842	0.2698	0.2072	0.1933	0.1784	0.1615	0.1392	0.2641	0.2174	0.2100	0.1748	0.1938	0.1850	0.2432	0.1559	0.1333	0.1200	0.1150	0.1207	0.2565	0.2156	0.2017	0.1951	0.1673	0.1749	0.2178	0.1258	0.1165	0.1090	0.1008	0.1049	0.2798	0.2184	0.2223	0.2050	0.2122	0.1698	0.2093	0.1213	0.1083	0.1014	0.1024	0.1068	0.2579	0.2222	0.2161	0.1997	0.1698	0.1722	0.1928	0.1105	0.1033	0.0996	0.0983	0.0991	0.0663	0.0662	0.0658	0.0659	0.0639	0.0644	0.0649	0.0655	0.0651	0.0666	0.0662	0.0661	0.2644	0.2653	0.2859	0.2729	0.2578	0.2344	0.1865	0.1611	0.2195	0.2676	0.2758	0.6720
36=23:21:33	31678	300	0.3074	0.2593	0.2441	0.2310	0.2089	0.2002	0.3115	0.2621	0.2372	0.2257	0.2055	0.2108	0.2981	0.2341	0.2295	0.2158	0.2101	0.2014	0.2910	0.2236	0.2059	0.1891	0.1716	0.1455	0.2841	0.2306	0.2239	0.1849	0.2076	0.2006	0.2624	0.1633	0.1381	0.1230	0.1159	0.1205	0.2791	0.2324	0.2175	0.2110	0.1803	0.1869	0.2324	0.1278	0.1185	0.1104	0.1010	0.1050	0.3066	0.2445	0.2478	0.2186	0.2270	0.1825	0.2192	0.1220	0.1082	0.1016	0.1014	0.1139	0.2818	0.2388	0.2356	0.2155	0.1813	0.1842	0.2070	0.1121	0.1036	0.1002	0.0993	0.1007	0.0659	0.0671	0.0661	0.0663	0.0646	0.0652	0.0655	0.0655	0.0660	0.0667	0.0666	0.0662	0.2847	0.2901	0.3138	0.2939	0.2799	0.2563	0.1996	0.1684	0.2222	0.2666	0.2772	0.6653
37=23:36:13	32557	300	0.3290	0.2845	0.2702	0.2521	0.2247	0.2185	0.3378	0.2821	0.2577	0.2476	0.2237	0.2293	0.3185	0.2502	0.2500	0.2325	0.2281	0.2179	0.3144	0.2401	0.2192	0.1988	0.1770	0.1489	0.3076	0.2461	0.2429	0.1991	0.2228	0.2141	0.2876	0.1694	0.1372	0.1246	0.1165	0.1190	0.3045	0.2538	0.2380	0.2296	0.1929	0.2037	0.2512	0.1260	0.1151	0.1105	0.1005	0.1044	0.3286	0.2582	0.2573	0.2325	0.2478	0.1940	0.2275	0.1202	0.1052	0.1014	0.0992	0.1120	0.3036	0.2604	0.2540	0.2341	0.1934	0.1988	0.2154	0.1093	0.1025	0.0968	0.0976	0.0968	0.0645	0.0652	0.0642	0.0651	0.0628	0.0632	0.0634	0.0636	0.0637	0.0651	0.0649	0.0650	0.3200	0.3176	0.3427	0.3256	0.2974	0.2734	0.2125	0.1752	0.2202	0.2653	0.2741	0.6630
38=23:50:52	33437	298	0.3600	0.3066	0.2921	0.2760	0.2473	0.2373	0.3715	0.3136	0.2835	0.2683	0.2464	0.2520	0.3492	0.2753	0.2721	0.2547	0.2500	0.2444	0.3408	0.2594	0.2368	0.2161	0.1899	0.1527	0.3379	0.2690	0.2626	0.2118	0.2469	0.2383	0.3062	0.1758	0.1436	0.1271	0.1186	0.1208	0.3271	0.2745	0.2566	0.2496	0.2089	0.2210	0.2682	0.1312	0.1167	0.1107	0.0992	0.1058	0.3542	0.2812	0.2813	0.2536	0.2688	0.2149	0.2477	0.1222	0.1064	0.1034	0.1009	0.1082	0.3358	0.2799	0.2775	0.2548	0.2096	0.2192	0.2332	0.1118	0.1018	0.0985	0.0987	0.0968	0.0658	0.0665	0.0655	0.0658	0.0633	0.0646	0.0651	0.0651	0.0647	0.0666	0.0661	0.0662	0.3410	0.3489	0.3706	0.3494	0.3276	0.2992	0.2267	0.1833	0.2256	0.2661	0.2756	0.6587
39=00:05:32	34317	301	0.3923	0.3334	0.3155	0.2948	0.2712	0.2651	0.4008	0.3336	0.3081	0.2925	0.2675	0.2706	0.3807	0.2955	0.2930	0.2780	0.2719	0.2616	0.3692	0.2811	0.2540	0.2290	0.1983	0.1616	0.3608	0.2841	0.2834	0.2300	0.2638	0.2580	0.3275	0.1868	0.1434	0.1275	0.1182	0.1198	0.3587	0.2981	0.2788	0.2716	0.2265	0.2421	0.2922	0.1314	0.1171	0.1105	0.1005	0.1069	0.3803	0.3069	0.3038	0.2772	0.2948	0.2309	0.2582	0.1225	0.1043	0.0996	0.0990	0.1086	0.3632	0.3019	0.2947	0.2742	0.2233	0.2359	0.2452	0.1103	0.1017	0.0973	0.0958	0.0978	0.0658	0.0662	0.0653	0.0656	0.0635	0.0640	0.0646	0.0646	0.0646	0.0662	0.0657	0.0657	0.3744	0.3759	0.4010	0.3796	0.3517	0.3219	0.2447	0.1961	0.2253	0.2640	0.2743	0.6598
40=00:20:12	35196	301	0.4194	0.3576	0.3410	0.3230	0.2915	0.2847	0.4335	0.3610	0.3310	0.3188	0.2907	0.2952	0.4151	0.3220	0.3183	0.3000	0.2946	0.2850	0.3980	0.3034	0.2779	0.2468	0.2127	0.1691	0.3911	0.3114	0.3030	0.2481	0.2863	0.2772	0.3460	0.1913	0.1477	0.1302	0.1193	0.1223	0.3890	0.3203	0.3002	0.2931	0.2446	0.2613	0.3103	0.1323	0.1165	0.1090	0.0991	0.1006	0.4135	0.3235	0.3321	0.2997	0.3213	0.2523	0.2760	0.1224	0.1033	0.1012	0.0980	0.1069	0.3886	0.3295	0.3222	0.3011	0.2429	0.2565	0.2595	0.1089	0.0976	0.0961	0.0952	0.0952	0.0645	0.0650	0.0643	0.0645	0.0630	0.0628	0.0635	0.0641	0.0638	0.0654	0.0645	0.0648	0.4049	0.4108	0.4309	0.4094	0.3789	0.3460	0.2623	0.2042	0.2275	0.2665	0.2718	0.6556
41=00:34:51	36076	300	0.4517	0.3880	0.3705	0.3538	0.3216	0.3139	0.4754	0.3901	0.3625	0.3470	0.3174	0.3214	0.4473	0.3471	0.3480	0.3278	0.3249	0.3151	0.4315	0.3308	0.3006	0.2696	0.2271	0.1756	0.4265	0.3360	0.3322	0.2690	0.3123	0.3059	0.3770	0.2034	0.1506	0.1344	0.1189	0.1194	0.4231	0.3459	0.3264	0.3179	0.2655	0.2865	0.3346	0.1352	0.1172	0.1089	0.0968	0.1007	0.4470	0.3582	0.3616	0.3231	0.3454	0.2727	0.2959	0.1191	0.1025	0.0998	0.0967	0.1074	0.4272	0.3511	0.3495	0.3240	0.2601	0.2784	0.2771	0.1061	0.0961	0.0954	0.0935	0.0942	0.0645	0.0645	0.0635	0.0640	0.0624	0.0630	0.0632	0.0636	0.0631	0.0647	0.0642	0.0643	0.4397	0.4428	0.4669	0.4425	0.4078	0.3681	0.2781	0.2142	0.2257	0.2628	0.2726	0.6535
42=00:49:31	36955	298	0.4856	0.4256	0.4015	0.3831	0.3497	0.3448	0.5060	0.4268	0.3927	0.3768	0.3515	0.3522	0.4863	0.3777	0.3780	0.3570	0.3547	0.3477	0.4637	0.3592	0.3307	0.2968	0.2458	0.1886	0.4594	0.3675	0.3622	0.2923	0.3401	0.3353	0.4048	0.2103	0.1581	0.1357	0.1217	0.1267	0.4591	0.3769	0.3531	0.3494	0.2901	0.3099	0.3606	0.1387	0.1173	0.1098	0.0985	0.1017	0.4871	0.3784	0.3890	0.3519	0.3769	0.2974	0.3196	0.1228	0.1034	0.1003	0.0971	0.1071	0.4603	0.3827	0.3818	0.3529	0.2850	0.3085	0.2974	0.1083	0.0971	0.0961	0.0946	0.0955	0.0658	0.0659	0.0651	0.0651	0.0627	0.0644	0.0649	0.0645	0.0650	0.0660	0.0655	0.0657	0.4753	0.4799	0.5011	0.4792	0.4407	0.4024	0.2974	0.2272	0.2314	0.2646	0.2737	0.6579
43=01:04:10	37834	300	0.5247	0.4624	0.4393	0.4149	0.3833	0.3784	0.5433	0.4587	0.4233	0.4107	0.3851	0.3886	0.5237	0.4079	0.4101	0.3900	0.3876	0.3798	0.4994	0.3934	0.3615	0.3306	0.2694	0.1967	0.4950	0.3983	0.3920	0.3138	0.3695	0.3613	0.4349	0.2283	0.1607	0.1395	0.1222	0.1204	0.4916	0.4116	0.3836	0.3796	0.3168	0.3440	0.3900	0.1415	0.1176	0.1092	0.0975	0.0992	0.5226	0.4087	0.4173	0.3795	0.4115	0.3240	0.3337	0.1233	0.1008	0.1001	0.0962	0.1054	0.4952	0.4168	0.4096	0.3821	0.3081	0.3339	0.3162	0.1064	0.0964	0.0953	0.0934	0.0931	0.0648	0.0658	0.0655	0.0653	0.0631	0.0635	0.0642	0.0640	0.0633	0.0651	0.0654	0.0653	0.5111	0.5182	0.5362	0.5112	0.4780	0.4310	0.3203	0.2408	0.2340	0.2638	0.2726	0.6505
44=01:18:49	38714	298	0.5635	0.5011	0.4783	0.4488	0.4166	0.4149	0.5844	0.4952	0.4580	0.4492	0.4198	0.4244	0.5633	0.4427	0.4461	0.4277	0.4247	0.4170	0.5360	0.4233	0.3926	0.3582	0.2991	0.2105	0.5305	0.4276	0.4259	0.3416	0.4020	0.3986	0.4690	0.2448	0.1649	0.1447	0.1266	0.1202	0.5283	0.4481	0.4209	0.4139	0.3435	0.3774	0.4229	0.1440	0.1173	0.1103	0.0986	0.1018	0.5639	0.4439	0.4567	0.4151	0.4473	0.3573	0.3550	0.1235	0.1015	0.0992	0.0956	0.1073	0.5342	0.4534	0.4481	0.4167	0.3368	0.3705	0.3390	0.1081	0.0955	0.0939	0.0937	0.0927	0.0653	0.0656	0.0651	0.0653	0.0639	0.0642	0.0645	0.0637	0.0644	0.0664	0.0656	0.0656	0.5561	0.5566	0.5786	0.5523	0.5114	0.4632	0.3433	0.2582	0.2372	0.2646	0.2732	0.6516
45=01:33:29	39593	300	0.6042	0.5311	0.5044	0.4856	0.4539	0.4481	0.6260	0.5336	0.4969	0.4777	0.4538	0.4536	0.6038	0.4771	0.4780	0.4609	0.4587	0.4548	0.5684	0.4570	0.4272	0.3933	0.3422	0.2231	0.5676	0.4650	0.4576	0.3656	0.4324	0.4332	0.4957	0.2614	0.1728	0.1464	0.1249	0.1236	0.5699	0.4767	0.4518	0.4482	0.3726	0.4061	0.4479	0.1472	0.1178	0.1070	0.0953	0.0982	0.5953	0.4850	0.4901	0.4488	0.4780	0.3880	0.3828	0.1229	0.0992	0.0982	0.0947	0.1029	0.5740	0.4838	0.4818	0.4466	0.3638	0.3985	0.3618	0.1057	0.0948	0.0938	0.0910	0.0919	0.0649	0.0653	0.0644	0.0648	0.0626	0.0636	0.0644	0.0639	0.0636	0.0651	0.0647	0.0651	0.5942	0.5994	0.6090	0.5832	0.5494	0.4971	0.3665	0.2700	0.2410	0.2633	0.2734	0.6495
46=01:48:08	40473	301	0.6461	0.5666	0.5510	0.5276	0.4893	0.4876	0.6672	0.5700	0.5296	0.5183	0.4945	0.4890	0.6449	0.5124	0.5151	0.4928	0.4939	0.4904	0.6083	0.4876	0.4597	0.4265	0.3820	0.2469	0.6087	0.4952	0.4949	0.4002	0.4696	0.4672	0.5287	0.2864	0.1810	0.1527	0.1294	0.1269	0.6092	0.5114	0.4841	0.4838	0.4050	0.4423	0.4779	0.1541	0.1188	0.1101	0.0970	0.0986	0.6447	0.5165	0.5348	0.4849	0.5157	0.4191	0.4064	0.1265	0.1014	0.1000	0.0956	0.1022	0.6154	0.5217	0.5185	0.4859	0.3930	0.4343	0.3894	0.1072	0.0946	0.0931	0.0919	0.0904	0.0655	0.0661	0.0646	0.0645	0.0636	0.0639	0.0648	0.0646	0.0646	0.0660	0.0651	0.0657	0.6365	0.6439	0.6529	0.6209	0.5849	0.5302	0.3947	0.2883	0.2454	0.2638	0.2717	0.6493
47=02:02:47	41352	300	0.6920	0.6084	0.5800	0.5617	0.5238	0.5252	0.7129	0.6031	0.5676	0.5565	0.5319	0.5332	0.6909	0.5453	0.5500	0.5343	0.5298	0.5285	0.6434	0.5270	0.4950	0.4614	0.4131	0.2680	0.6502	0.5271	0.5277	0.4289	0.5021	0.5065	0.5638	0.3284	0.1892	0.1580	0.1298	0.1229	0.6532	0.5504	0.5209	0.5177	0.4403	0.4796	0.5145	0.1585	0.1204	0.1092	0.0964	0.0996	0.6878	0.5612	0.5567	0.5197	0.5507	0.4522	0.4298	0.1253	0.1013	0.0983	0.0934	0.1010	0.6610	0.5584	0.5497	0.5181	0.4255	0.4729	0.4153	0.1049	0.0939	0.0920	0.0893	0.0929	0.0650	0.0660	0.0639	0.0651	0.0635	0.0641	0.0646	0.0642	0.0641	0.0657	0.0646	0.0656	0.6802	0.6853	0.6917	0.6634	0.6197	0.5658	0.4192	0.3078	0.2477	0.2618	0.2713	0.6492
48=02:17:27	42231	300	0.7356	0.6441	0.6186	0.5955	0.5618	0.5580	0.7497	0.6464	0.6038	0.5944	0.5682	0.5655	0.7355	0.5866	0.5898	0.5702	0.5703	0.5736	0.6825	0.5626	0.5319	0.5006	0.4481	0.3232	0.6933	0.5646	0.5617	0.4610	0.5412	0.5426	0.5930	0.3849	0.2093	0.1704	0.1360	0.1314	0.7021	0.5847	0.5550	0.5580	0.4716	0.5152	0.5435	0.1678	0.1220	0.1098	0.0951	0.0989	0.7292	0.5862	0.5961	0.5559	0.5884	0.4938	0.4587	0.1308	0.1018	0.0997	0.0932	0.1010	0.7061	0.5959	0.5949	0.5561	0.4599	0.5097	0.4497	0.1076	0.0950	0.0920	0.0922	0.0924	0.0660	0.0665	0.0655	0.0659	0.0638	0.0640	0.0651	0.0654	0.0650	0.0669	0.0658	0.0659	0.7307	0.7349	0.7362	0.7001	0.6593	0.6020	0.4534	0.3258	0.2544	0.2637	0.2720	0.6474
49=02:32:06	43111	301	0.7612	0.6867	0.6604	0.6363	0.5982	0.6055	0.7893	0.6795	0.6403	0.6293	0.6090	0.6043	0.7779	0.6191	0.6272	0.6063	0.6064	0.6102	0.7135	0.6010	0.5666	0.5319	0.4879	0.3772	0.7256	0.5933	0.5993	0.4973	0.5770	0.5780	0.6219	0.4300	0.2250	0.1784	0.1415	0.1290	0.7417	0.6270	0.5947	0.5905	0.5086	0.5525	0.5751	0.1817	0.1245	0.1119	0.0964	0.0977	0.7704	0.6308	0.6315	0.5846	0.6298	0.5271	0.4836	0.1331	0.1045	0.0986	0.0935	0.1050	0.7428	0.6339	0.6296	0.5954	0.4975	0.5434	0.4767	0.1060	0.0944	0.0918	0.0910	0.0914	0.0653	0.0664	0.0664	0.0661	0.0643	0.0649	0.0653	0.0651	0.0642	0.0659	0.0662	0.0664	0.7671	0.7680	0.7718	0.7388	0.6915	0.6346	0.4830	0.3449	0.2558	0.2627	0.2715	0.6476
50=02:46:46	43990	298	0.8140	0.7319	0.7041	0.6811	0.6442	0.6457	0.8330	0.7370	0.6889	0.6791	0.6600	0.6498	0.8196	0.6653	0.6705	0.6502	0.6547	0.6561	0.7603	0.6396	0.6095	0.5706	0.5261	0.4141	0.7744	0.6375	0.6399	0.5295	0.6146	0.6203	0.6655	0.4650	0.2415	0.1886	0.1433	0.1314	0.7875	0.6706	0.6347	0.6369	0.5464	0.5967	0.6169	0.1954	0.1290	0.1108	0.0961	0.0995	0.8097	0.6676	0.6773	0.6323	0.6710	0.5686	0.5205	0.1377	0.1023	0.1006	0.0945	0.0995	0.7916	0.6766	0.6733	0.6347	0.5310	0.5863	0.5070	0.1079	0.0955	0.0913	0.0920	0.0907	0.0668	0.0669	0.0663	0.0666	0.0646	0.0653	0.0658	0.0656	0.0657	0.0666	0.0665	0.0662	0.8108	0.8051	0.8106	0.7733	0.7367	0.6732	0.5142	0.3699	0.2648	0.2653	0.2712	0.6471
51=03:01:25	44870	301	0.8447	0.7750	0.7485	0.7225	0.6835	0.6901	0.8745	0.7748	0.7304	0.7225	0.7023	0.6909	0.8543	0.7074	0.7121	0.6956	0.6939	0.7011	0.7965	0.6824	0.6442	0.6132	0.5666	0.4463	0.8143	0.6753	0.6792	0.5627	0.6565	0.6590	0.7014	0.5000	0.2628	0.1996	0.1485	0.1287	0.8209	0.7087	0.6742	0.6764	0.5819	0.6365	0.6509	0.2112	0.1304	0.1123	0.0943	0.0959	0.8613	0.7110	0.7156	0.6727	0.7120	0.6093	0.5487	0.1432	0.1004	0.0978	0.0903	0.1018	0.8278	0.7168	0.7155	0.6730	0.5697	0.6244	0.5388	0.1071	0.0927	0.0894	0.0889	0.0889	0.0652	0.0649	0.0644	0.0645	0.0627	0.0638	0.0643	0.0636	0.0638	0.0658	0.0648	0.0654	0.8427	0.8302	0.8450	0.8123	0.7748	0.7134	0.5531	0.3952	0.2651	0.2636	0.2706	0.6432
52=03:16:04	45749	301	0.8666	0.8171	0.7895	0.7662	0.7264	0.7315	0.8844	0.8132	0.7724	0.7642	0.7461	0.7323	0.8780	0.7464	0.7517	0.7374	0.7340	0.7415	0.8252	0.7174	0.6830	0.6462	0.6046	0.4835	0.8454	0.7182	0.7196	0.6008	0.6951	0.7005	0.7334	0.5405	0.2974	0.2197	0.1585	0.1349	0.8580	0.7521	0.7175	0.7176	0.6197	0.6817	0.6825	0.2412	0.1368	0.1143	0.0955	0.0973	0.8767	0.7590	0.7590	0.7127	0.7560	0.6498	0.5797	0.1512	0.1007	0.0993	0.0926	0.1030	0.8660	0.7616	0.7589	0.7172	0.6079	0.6664	0.5721	0.1085	0.0938	0.0909	0.0906	0.0915	0.0663	0.0669	0.0659	0.0667	0.0647	0.0654	0.0657	0.0655	0.0653	0.0667	0.0665	0.0670	0.8703	0.8327	0.8662	0.8406	0.8068	0.7480	0.5840	0.4182	0.2721	0.2630	0.2719	0.6434
53=03:30:44	46628	298	0.8761	0.8579	0.8267	0.8077	0.7652	0.7743	0.8849	0.8493	0.8127	0.7986	0.7880	0.7755	0.8829	0.7848	0.7935	0.7756	0.7795	0.7827	0.8482	0.7537	0.7229	0.6814	0.6400	0.5157	0.8698	0.7569	0.7644	0.6381	0.7352	0.7426	0.7651	0.5770	0.3375	0.2364	0.1669	0.1418	0.8771	0.7939	0.7573	0.7610	0.6654	0.7214	0.7187	0.2696	0.1434	0.1155	0.0943	0.0959	0.8907	0.7946	0.7953	0.7514	0.7958	0.6896	0.6097	0.1641	0.0994	0.0975	0.0917	0.1017	0.8786	0.7994	0.7920	0.7624	0.6482	0.7129	0.6073	0.1107	0.0928	0.0902	0.0894	0.0896	0.0659	0.0665	0.0653	0.0658	0.0642	0.0639	0.0652	0.0650	0.0652	0.0665	0.0654	0.0660	0.8721	0.8324	0.8628	0.8515	0.8363	0.7876	0.6196	0.4489	0.2785	0.2625	0.2703	0.6419
54=03:45:23	47508	301	0.8768	0.8827	0.8618	0.8415	0.8051	0.8151	0.8910	0.8719	0.8471	0.8387	0.8277	0.8138	0.8843	0.8288	0.8340	0.8149	0.8159	0.8250	0.8560	0.7882	0.7602	0.7258	0.6833	0.5536	0.8682	0.7976	0.8057	0.6740	0.7763	0.7846	0.7950	0.6135	0.3908	0.2674	0.1794	0.1471	0.8741	0.8338	0.7928	0.8004	0.7002	0.7601	0.7507	0.3133	0.1521	0.1198	0.0948	0.0958	0.8786	0.8331	0.8347	0.7875	0.8334	0.7328	0.6474	0.1770	0.1017	0.0993	0.0909	0.1010	0.8754	0.8356	0.8306	0.7986	0.6835	0.7560	0.6376	0.1134	0.0937	0.0891	0.0888	0.0895	0.0660	0.0666	0.0652	0.0658	0.0641	0.0645	0.0642	0.0652	0.0652	0.0666	0.0657	0.0660	0.8670	0.8301	0.8584	0.8420	0.8441	0.8180	0.6509	0.4723	0.2865	0.2630	0.2699	0.6360
55=04:00:03	48387	300	0.8773	0.9575	0.8803	0.8710	0.8355	0.8421	0.8933	0.8734	0.8656	0.8639	0.8439	0.8458	0.8854	0.8593	0.8649	0.8509	0.8453	0.8521	0.8519	0.8153	0.7878	0.7547	0.7199	0.5882	0.8749	0.8298	0.8319	0.7147	0.8123	0.8176	0.8165	0.6504	0.4309	0.2967	0.1971	0.1526	0.8794	0.8668	0.8318	0.8382	0.7454	0.8023	0.7803	0.3742	0.1661	0.1208	0.0944	0.0959	0.8819	0.8613	0.8596	0.8312	0.8606	0.7733	0.6768	0.1971	0.1009	0.0984	0.0907	0.0980	0.8820	0.8666	0.8593	0.8339	0.7263	0.7926	0.6678	0.1163	0.0927	0.0882	0.0875	0.0899	0.0649	0.0655	0.0649	0.0651	0.0635	0.0632	0.0647	0.0644	0.0643	0.0657	0.0654	0.0660	0.8785	0.8367	0.8601	0.8400	0.8389	0.8479	0.6916	0.4996	0.2879	0.2635	0.2690	0.6365
56=04:14:42	49266	301	0.8894	0.9059	0.8829	0.8795	0.8537	0.8634	0.8997	0.8785	0.8747	0.8699	0.8486	0.8675	0.8923	0.8776	0.8761	0.8751	0.8606	0.8639	0.8552	0.8271	0.8112	0.7848	0.7553	0.6290	0.8787	0.8603	0.8681	0.7554	0.8385	0.8425	0.8278	0.6855	0.4734	0.3429	0.2203	0.1620	0.8833	0.8839	0.8585	0.8688	0.7882	0.8373	0.8099	0.4385	0.1820	0.1270	0.0963	0.0975	0.8909	0.8680	0.8633	0.8600	0.8676	0.8128	0.7057	0.2249	0.1028	0.1007	0.0933	0.1005	0.8851	0.8765	0.8677	0.8571	0.7660	0.8354	0.7005	0.1222	0.0940	0.0905	0.0888	0.0905	0.0671	0.0675	0.0657	0.0668	0.0652	0.0659	0.0662	0.0662	0.0662	0.0677	0.0662	0.0671	0.8778	0.8328	0.8598	0.8412	0.8388	0.8466	0.7227	0.5374	0.3002	0.2636	0.2708	0.6388
57=04:29:17	50142	300	0.8858	0.9032	0.8832	0.8783	0.8530	0.8633	0.8970	0.8765	0.8702	0.8698	0.8504	0.8646	0.8903	0.8752	0.8769	0.8758	0.8599	0.8608	0.8556	0.8259	0.8161	0.7925	0.7761	0.6647	0.8770	0.8628	0.8764	0.7901	0.8436	0.8437	0.8232	0.7210	0.5097	0.3971	0.2465	0.1769	0.8846	0.8828	0.8619	0.8742	0.8205	0.8502	0.8229	0.4849	0.2035	0.1348	0.0971	0.0966	0.8945	0.8643	0.8591	0.8631	0.8669	0.8419	0.7306	0.2582	0.1057	0.1005	0.0916	0.0995	0.8847	0.8706	0.8632	0.8589	0.8048	0.8637	0.7259	0.1298	0.0936	0.0892	0.0891	0.0903	0.0659	0.0662	0.0656	0.0658	0.0641	0.0644	0.0644	0.0645	0.0647	0.0669	0.0660	0.0663	0.8806	0.8340	0.8565	0.8401	0.8363	0.8389	0.7620	0.5617	0.3060	0.2620	0.2702	0.6379
58=04:43:57	51021	301	0.8934	0.9023	0.8841	0.8856	0.8559	0.8654	0.9024	0.8835	0.8754	0.8704	0.8544	0.8641	0.8966	0.8785	0.8805	0.8756	0.8652	0.8676	0.8611	0.8268	0.8164	0.8006	0.7930	0.6914	0.8832	0.8643	0.8700	0.8159	0.8424	0.8475	0.8187	0.7447	0.5471	0.4410	0.2688	0.1934	0.8889	0.8853	0.8595	0.8754	0.8497	0.8480	0.8266	0.5271	0.2279	0.1423	0.0968	0.0969	0.8955	0.8758	0.8720	0.8669	0.8723	0.8629	0.7639	0.2916	0.1050	0.1019	0.0912	0.0986	0.8911	0.8756	0.8701	0.8616	0.8348	0.8727	0.7521	0.1383	0.0949	0.0884	0.0886	0.0894	0.0659	0.0658	0.0652	0.0651	0.0637	0.0634	0.0647	0.0645	0.0646	0.0664	0.0655	0.0657	0.8853	0.8383	0.8589	0.8421	0.8395	0.8468	0.7965	0.5974	0.3161	0.2629	0.2697	0.6331
59=04:58:42	51906	298	0.8881	0.9739	0.8917	0.8865	0.8556	0.8688	0.9030	0.8832	0.8762	0.8749	0.8590	0.8683	0.8960	0.8753	0.8832	0.8771	0.8665	0.8664	0.8613	0.8285	0.8200	0.8024	0.7930	0.7163	0.8848	0.8638	0.8749	0.8273	0.8474	0.8471	0.8235	0.7544	0.5731	0.4783	0.3033	0.2149	0.8889	0.8880	0.8634	0.8772	0.8548	0.8535	0.8268	0.5702	0.2615	0.1556	0.1002	0.0995	0.8982	0.8729	0.8657	0.8634	0.8755	0.8581	0.7766	0.3419	0.1089	0.1039	0.0926	0.0987	0.8878	0.8775	0.8698	0.8658	0.8496	0.8719	0.7567	0.1521	0.0945	0.0891	0.0896	0.0897	0.0662	0.0667	0.0661	0.0661	0.0644	0.0650	0.0654	0.0651	0.0650	0.0667	0.0663	0.0667	0.8806	0.8336	0.8580	0.8358	0.8379	0.8373	0.8274	0.6265	0.3231	0.2620	0.2693	0.6337
60=05:13:21	52786	301	0.8943	0.9680	0.8902	0.8876	0.8583	0.8664	0.8980	0.8857	0.8756	0.8772	0.8622	0.8712	0.8970	0.8780	0.8848	0.8773	0.8637	0.8683	0.8590	0.8293	0.8201	0.8042	0.7952	0.7278	0.8850	0.8635	0.8728	0.8238	0.8450	0.8502	0.8215	0.7553	0.6099	0.5157	0.3379	0.2396	0.8929	0.8871	0.8633	0.8782	0.8546	0.8533	0.8238	0.6056	0.2928	0.1692	0.1009	0.0999	0.8990	0.8754	0.8699	0.8724	0.8730	0.8633	0.7803	0.4051	0.1125	0.1085	0.0931	0.1002	0.9004	0.8786	0.8736	0.8629	0.8519	0.8737	0.7585	0.1730	0.0968	0.0897	0.0905	0.0918	0.0672	0.0669	0.0662	0.0666	0.0649	0.0660	0.0658	0.0653	0.0660	0.0670	0.0671	0.0670	0.8899	0.8396	0.8621	0.8407	0.8410	0.8405	0.8460	0.6568	0.3329	0.2631	0.2693	0.6313
61=05:28:01	53666	298	0.8901	0.9075	0.8962	0.8905	0.8611	0.8727	0.9078	0.8888	0.8781	0.8800	0.8677	0.8704	0.8959	0.8788	0.8887	0.8810	0.8686	0.8701	0.8626	0.8362	0.8217	0.8047	0.8018	0.7308	0.8861	0.8651	0.8760	0.8320	0.8489	0.8490	0.8224	0.7610	0.6320	0.5502	0.3730	0.2592	0.8896	0.8902	0.8667	0.8800	0.8601	0.8608	0.8260	0.6309	0.3224	0.1840	0.1031	0.1008	0.9001	0.8848	0.8734	0.8724	0.8779	0.8680	0.7799	0.4670	0.1190	0.1089	0.0932	0.0953	0.8884	0.8780	0.8750	0.8660	0.8548	0.8756	0.7574	0.1922	0.0971	0.0890	0.0882	0.0910	0.0656	0.0664	0.0649	0.0657	0.0639	0.0639	0.0649	0.0638	0.0640	0.0661	0.0658	0.0655	0.8833	0.8339	0.8596	0.8395	0.8383	0.8394	0.8466	0.6893	0.3396	0.2617	0.2683	0.6283
62=05:42:41	54545	301	0.8937	0.9128	0.9025	0.8930	0.8612	0.8780	0.9096	0.8908	0.8799	0.8803	0.8691	0.8744	0.8982	0.8797	0.8895	0.8831	0.8734	0.8710	0.8676	0.8330	0.8281	0.8056	0.8056	0.7362	0.8886	0.8667	0.8816	0.8342	0.8511	0.8516	0.8272	0.7619	0.6421	0.5809	0.4206	0.2865	0.8902	0.8934	0.8684	0.8833	0.8602	0.8641	0.8324	0.6446	0.3649	0.2036	0.1072	0.1016	0.9056	0.8773	0.8703	0.8736	0.8800	0.8735	0.7794	0.5234	0.1236	0.1149	0.0949	0.1012	0.8902	0.8812	0.8754	0.8681	0.8582	0.8812	0.7648	0.2195	0.1001	0.0887	0.0908	0.0897	0.0659	0.0660	0.0649	0.0645	0.0636	0.0648	0.0651	0.0645	0.0646	0.0660	0.0654	0.0656	0.8857	0.8356	0.8590	0.8402	0.8377	0.8383	0.8452	0.7254	0.3544	0.2624	0.2680	0.6270
63=05:57:20	55425	298	0.8987	0.9154	0.8963	0.8920	0.8656	0.8752	0.9081	0.8856	0.8826	0.8816	0.8728	0.8756	0.8982	0.8822	0.8884	0.8849	0.8700	0.8741	0.8591	0.8387	0.8247	0.8087	0.8053	0.7389	0.8865	0.8695	0.8805	0.8361	0.8487	0.8526	0.8277	0.7623	0.6565	0.6023	0.4728	0.3244	0.8904	0.8943	0.8740	0.8826	0.8636	0.8621	0.8326	0.6539	0.4306	0.2314	0.1134	0.1063	0.9042	0.8758	0.8695	0.8770	0.8817	0.8744	0.7830	0.5809	0.1392	0.1262	0.0972	0.0992	0.8983	0.8820	0.8771	0.8670	0.8631	0.8784	0.7644	0.2650	0.1026	0.0897	0.0898	0.0912	0.0653	0.0660	0.0650	0.0657	0.0629	0.0635	0.0646	0.0644	0.0643	0.0658	0.0655	0.0654	0.8903	0.8358	0.8549	0.8443	0.8408	0.8375	0.8429	0.7535	0.3641	0.2619	0.2671	0.6256
64=06:12:00	56304	300	0.8977	0.9920	0.8962	0.8948	0.8669	0.8811	0.9104	0.8888	0.8882	0.8814	0.8786	0.8797	0.9020	0.8835	0.8919	0.8857	0.8729	0.8745	0.8645	0.8375	0.8294	0.8126	0.8105	0.7397	0.8912	0.8723	0.8836	0.8345	0.8540	0.8603	0.8287	0.7704	0.6600	0.6116	0.5104	0.3520	0.8967	0.8940	0.8720	0.8834	0.8668	0.8630	0.8353	0.6583	0.4831	0.2557	0.1211	0.1099	0.9042	0.8867	0.8751	0.8779	0.8814	0.8748	0.7879	0.6166	0.1527	0.1364	0.0993	0.1036	0.8960	0.8815	0.8761	0.8694	0.8644	0.8792	0.7683	0.3137	0.1078	0.0897	0.0918	0.0924	0.0660	0.0665	0.0659	0.0658	0.0641	0.0648	0.0647	0.0649	0.0652	0.0669	0.0662	0.0661	0.8869	0.8345	0.8611	0.8396	0.8433	0.8403	0.8443	0.7892	0.3760	0.2619	0.2677	0.6296
65=06:26:39	57184	298	0.8924	0.9874	0.9067	0.8969	0.8670	0.8760	0.9173	0.8925	0.8805	0.8893	0.8871	0.8798	0.9043	0.8841	0.8948	0.8882	0.8700	0.8795	0.8710	0.8390	0.8288	0.8139	0.8145	0.7443	0.8963	0.8700	0.8821	0.8409	0.8542	0.8545	0.8325	0.7719	0.6640	0.6138	0.5307	0.3859	0.8947	0.9014	0.8723	0.8877	0.8688	0.8717	0.8340	0.6607	0.5248	0.2811	0.1278	0.1103	0.9025	0.8881	0.8786	0.8770	0.8781	0.8794	0.7895	0.6246	0.1687	0.1468	0.1004	0.1021	0.8972	0.8808	0.8792	0.8730	0.8652	0.8816	0.7710	0.3795	0.1125	0.0900	0.0902	0.0903	0.0650	0.0649	0.0640	0.0641	0.0627	0.0633	0.0638	0.0627	0.0637	0.0650	0.0641	0.0647	0.8943	0.8396	0.8660	0.8445	0.8430	0.8451	0.8475	0.8165	0.3877	0.2614	0.2663	0.6202
66=06:41:19	58063	300	0.9018	0.9162	0.9044	0.8988	0.8692	0.8792	0.9143	0.8975	0.8830	0.8866	0.8895	0.8826	0.9054	0.8859	0.8972	0.8892	0.8747	0.8796	0.8678	0.8373	0.8322	0.8134	0.8159	0.7445	0.8955	0.8704	0.8842	0.8393	0.8567	0.8577	0.8323	0.7703	0.6688	0.6177	0.5516	0.4241	0.8942	0.8999	0.8726	0.8859	0.8682	0.8692	0.8366	0.6657	0.5546	0.3123	0.1381	0.1173	0.9030	0.8911	0.8810	0.8821	0.8826	0.8764	0.7889	0.6361	0.1833	0.1616	0.1066	0.1029	0.8980	0.8870	0.8783	0.8732	0.8679	0.8859	0.7738	0.4529	0.1197	0.0914	0.0929	0.0925	0.0652	0.0659	0.0643	0.0649	0.0634	0.0639	0.0641	0.0644	0.0642	0.0657	0.0647	0.0658	0.8936	0.8408	0.8620	0.8441	0.8468	0.8433	0.8440	0.8259	0.3989	0.2622	0.2665	0.6218
67=06:55:58	58943	301	0.8996	0.9090	0.8996	0.8984	0.8648	0.8774	0.9094	0.8924	0.8834	0.8780	0.8940	0.8793	0.9025	0.8839	0.8942	0.8830	0.8729	0.8782	0.8658	0.8348	0.8307	0.8150	0.8162	0.7452	0.8953	0.8727	0.8826	0.8372	0.8521	0.8555	0.8244	0.7737	0.6727	0.6298	0.5733	0.4728	0.8961	0.8959	0.8742	0.8864	0.8696	0.8621	0.8357	0.6714	0.5799	0.3486	0.1503	0.1227	0.9049	0.8839	0.8771	0.8794	0.8801	0.8789	0.7910	0.6468	0.2136	0.1794	0.1101	0.0987	0.9016	0.8839	0.8811	0.8718	0.8672	0.8843	0.7739	0.5203	0.1322	0.0923	0.0913	0.0904	0.0639	0.0641	0.0633	0.0640	0.0624	0.0627	0.0625	0.0621	0.0629	0.0643	0.0639	0.0642	0.8959	0.8424	0.8603	0.8433	0.8453	0.8461	0.8390	0.8221	0.4197	0.2614	0.2647	0.6211
68=07:10:37	59822	300	0.9040	0.9212	0.9051	0.8979	0.8693	0.8795	0.9150	0.8944	0.8847	0.8852	0.8982	0.8837	0.9052	0.8860	0.8965	0.8894	0.8752	0.8787	0.8675	0.8407	0.8357	0.8173	0.8187	0.7533	0.8910	0.8713	0.8881	0.8419	0.8567	0.8595	0.8382	0.7805	0.6733	0.6286	0.5817	0.4887	0.9029	0.9013	0.8788	0.8880	0.8681	0.8684	0.8447	0.6755	0.5877	0.3800	0.1658	0.1337	0.9132	0.8852	0.8744	0.8790	0.8836	0.8763	0.7928	0.6495	0.2390	0.1966	0.1191	0.1056	0.8980	0.8901	0.8790	0.8743	0.8670	0.8872	0.7748	0.5621	0.1504	0.0969	0.0932	0.0949	0.0664	0.0660	0.0656	0.0655	0.0633	0.0643	0.0650	0.0649	0.0653	0.0661	0.0663	0.0662	0.8985	0.8428	0.8633	0.8514	0.8469	0.8470	0.8450	0.8290	0.4336	0.2615	0.2669	0.6220
69=07:25:17	60701	301	0.8971	1.0003	0.9019	0.8992	0.8661	0.8777	0.9061	0.8959	0.8829	0.8833	0.9052	0.8805	0.9052	0.8853	0.8952	0.8840	0.8733	0.8776	0.8669	0.8364	0.8332	0.8152	0.8192	0.7494	0.8957	0.8732	0.8822	0.8358	0.8549	0.8565	0.8302	0.7777	0.6739	0.6365	0.5874	0.5088	0.8958	0.8979	0.8745	0.8878	0.8702	0.8688	0.8366	0.6764	0.5964	0.4179	0.1810	0.1414	0.9090	0.8871	0.8844	0.8813	0.8796	0.8775	0.7951	0.6558	0.2712	0.2217	0.1273	0.1056	0.9032	0.8871	0.8808	0.8753	0.8644	0.8832	0.7756	0.5771	0.1665	0.0984	0.0962	0.0937	0.0649	0.0654	0.0641	0.0651	0.0628	0.0626	0.0637	0.0637	0.0633	0.0650	0.0647	0.0646	0.8967	0.8436	0.8621	0.8452	0.8480	0.8477	0.8436	0.8229	0.4491	0.2609	0.2646	0.6173
70=07:39:56	61581	300	0.9012	0.9202	0.9086	0.9030	0.8680	0.8808	0.9131	0.8961	0.8847	0.8857	0.9135	0.8847	0.9055	0.8864	0.8992	0.8879	0.8746	0.8784	0.8698	0.8412	0.8359	0.8167	0.8220	0.7560	0.8994	0.8713	0.8862	0.8388	0.8549	0.8566	0.8337	0.7813	0.6798	0.6394	0.5990	0.5185	0.8993	0.9027	0.8744	0.8897	0.8734	0.8698	0.8410	0.6811	0.6079	0.4433	0.1993	0.1538	0.9111	0.8878	0.8785	0.8797	0.8825	0.8768	0.7985	0.6601	0.3063	0.2521	0.1386	0.1095	0.8991	0.8902	0.8807	0.8760	0.8690	0.8875	0.7768	0.5990	0.1897	0.1042	0.0977	0.0964	0.0657	0.0664	0.0657	0.0662	0.0648	0.0650	0.0652	0.0650	0.0649	0.0663	0.0656	0.0663	0.8942	0.8456	0.8643	0.8487	0.8484	0.8502	0.8469	0.8210	0.4655	0.2621	0.2656	0.6169
71=07:54:36	62460	301	0.9157	0.9212	0.9017	0.9014	0.8733	0.8855	0.9149	0.8947	0.8928	0.8860	0.9161	0.8829	0.9018	0.8872	0.8975	0.8902	0.8785	0.8796	0.8666	0.8419	0.8386	0.8181	0.8192	0.7562	0.8914	0.8765	0.8915	0.8438	0.8533	0.8628	0.8325	0.7782	0.6761	0.6399	0.6053	0.5335	0.9003	0.8987	0.8803	0.8900	0.8719	0.8693	0.8434	0.6824	0.6135	0.4594	0.2217	0.1663	0.9125	0.8889	0.8790	0.8839	0.8845	0.8790	0.7942	0.6664	0.3397	0.2792	0.1528	0.1100	0.8981	0.8923	0.8833	0.8737	0.8713	0.8892	0.7789	0.5992	0.2191	0.1100	0.1005	0.0978	0.0664	0.0661	0.0657	0.0659	0.0641	0.0646	0.0648	0.0647	0.0644	0.0653	0.0658	0.0659	0.8957	0.8459	0.8594	0.8509	0.8492	0.8481	0.8445	0.8245	0.4823	0.2615	0.2645	0.6231
72=08:09:15	63340	298	0.9047	0.9152	0.9042	0.9013	0.8661	0.8797	0.9140	0.8925	0.8897	0.8842	0.9255	0.8806	0.9015	0.8866	0.8949	0.8854	0.8728	0.8801	0.8657	0.8438	0.8358	0.8195	0.8203	0.7543	0.8974	0.8728	0.8865	0.8382	0.8509	0.8600	0.8386	0.7823	0.6827	0.6411	0.6102	0.5340	0.9019	0.8974	0.8753	0.8878	0.8717	0.8688	0.8451	0.6807	0.6218	0.4698	0.2415	0.1785	0.9094	0.8824	0.8767	0.8813	0.8839	0.8777	0.7936	0.6709	0.3830	0.3045	0.1646	0.1122	0.9014	0.8879	0.8825	0.8752	0.8709	0.8852	0.7787	0.6064	0.2480	0.1157	0.1016	0.0979	0.0649	0.0651	0.0640	0.0646	0.0628	0.0638	0.0631	0.0637	0.0640	0.0652	0.0647	0.0647	0.8914	0.8472	0.8591	0.8506	0.8476	0.8475	0.8431	0.8205	0.5000	0.2602	0.2638	0.6184
73=08:23:55	64219	301	0.9083	1.0112	0.9052	0.9033	0.8718	0.8812	0.9180	0.8963	0.8910	0.8921	0.9296	0.8831	0.9053	0.8885	0.8957	0.8905	0.8763	0.8849	0.8666	0.8450	0.8388	0.8222	0.8186	0.7595	0.8951	0.8771	0.8900	0.8394	0.8560	0.8630	0.8400	0.7817	0.6848	0.6436	0.6135	0.5499	0.9040	0.9013	0.8769	0.8932	0.8717	0.8759	0.8414	0.6874	0.6288	0.4897	0.2701	0.1944	0.9127	0.8862	0.8764	0.8844	0.8831	0.8847	0.7894	0.6764	0.4445	0.3535	0.1857	0.1221	0.8989	0.8889	0.8837	0.8724	0.8715	0.8859	0.7794	0.6131	0.2860	0.1287	0.1076	0.0987	0.0653	0.0652	0.0648	0.0648	0.0630	0.0640	0.0645	0.0638	0.0640	0.0657	0.0650	0.0657	0.8920	0.8456	0.8616	0.8467	0.8537	0.8445	0.8469	0.8174	0.5193	0.2603	0.2647	0.6154
74=08:38:34	65098	301	0.9085	0.9219	0.9031	0.8977	0.8709	0.8844	0.9130	0.8950	0.8870	0.8904	0.9328	0.8795	0.9065	0.8880	0.8975	0.8892	0.8776	0.8798	0.8680	0.8450	0.8402	0.8186	0.8197	0.7621	0.8935	0.8765	0.8962	0.8424	0.8524	0.8585	0.8430	0.7845	0.6803	0.6450	0.6173	0.5551	0.9093	0.9050	0.8796	0.8939	0.8701	0.8747	0.8439	0.6868	0.6361	0.5031	0.2929	0.2072	0.9167	0.8872	0.8754	0.8841	0.8894	0.8827	0.7991	0.6799	0.4671	0.3903	0.2047	0.1252	0.9022	0.8933	0.8842	0.8767	0.8722	0.8905	0.7785	0.6215	0.3270	0.1448	0.1164	0.1046	0.0668	0.0667	0.0663	0.0668	0.0646	0.0649	0.0655	0.0643	0.0653	0.0675	0.0664	0.0666	0.9019	0.8515	0.8621	0.8550	0.8511	0.8464	0.8474	0.8232	0.5383	0.2613	0.2648	0.6157
75=08:53:13	65978	300	0.9080	1.0146	0.9044	0.9041	0.8731	0.8828	0.9187	0.8975	0.8933	0.8854	0.9423	0.8827	0.9070	0.8910	0.8987	0.8906	0.8788	0.8857	0.8705	0.8435	0.8373	0.8234	0.8254	0.7595	0.9002	0.8788	0.8907	0.8449	0.8571	0.8642	0.8357	0.7807	0.6858	0.6504	0.6260	0.5671	0.9046	0.8997	0.8783	0.8928	0.8738	0.8699	0.8450	0.6912	0.6396	0.5113	0.3050	0.2183	0.9113	0.8854	0.8821	0.8862	0.8849	0.8824	0.8007	0.6808	0.4882	0.4218	0.2224	0.1323	0.9022	0.8912	0.8881	0.8740	0.8717	0.8872	0.7826	0.6218	0.3824	0.1564	0.1204	0.1064	0.0660	0.0659	0.0647	0.0645	0.0636	0.0646	0.0648	0.0644	0.0643	0.0662	0.0652	0.0657	0.8973	0.8584	0.8650	0.8480	0.8534	0.8503	0.8473	0.8172	0.5601	0.2615	0.2636	0.6142
76=09:07:53	66857	300	0.9111	0.9168	0.9017	0.8977	0.8729	0.8827	0.9082	0.8998	0.8884	0.8873	0.9401	0.8814	0.9031	0.8882	0.8970	0.8890	0.8779	0.8825	0.8666	0.8432	0.8427	0.8243	0.8210	0.7610	0.8951	0.8817	0.8937	0.8421	0.8552	0.8613	0.8364	0.7820	0.6897	0.6554	0.6347	0.5772	0.9061	0.9002	0.8782	0.8941	0.8714	0.8748	0.8410	0.6963	0.6443	0.5244	0.3262	0.2334	0.9128	0.8855	0.8765	0.8880	0.8868	0.8818	0.7949	0.6875	0.5019	0.4513	0.2515	0.1489	0.9028	0.8932	0.8853	0.8735	0.8721	0.8903	0.7793	0.6282	0.4484	0.1865	0.1387	0.1137	0.0664	0.0666	0.0658	0.0665	0.0642	0.0651	0.0654	0.0655	0.0652	0.0666	0.0659	0.0663	0.9000	0.8597	0.8599	0.8530	0.8526	0.8512	0.8461	0.8205	0.5782	0.2612	0.2636	0.6113
77=09:22:32	67737	301	0.9089	0.9195	0.9086	0.9029	0.8719	0.8817	0.9191	0.9016	0.8888	0.8886	0.9462	0.8830	0.9056	0.8904	0.8978	0.8922	0.8771	0.8843	0.8689	0.8437	0.8381	0.8222	0.8264	0.7614	0.8962	0.8798	0.8949	0.8431	0.8562	0.8620	0.8418	0.7805	0.6962	0.6533	0.6281	0.5796	0.9025	0.9030	0.8774	0.8942	0.8707	0.8748	0.8416	0.6972	0.6453	0.5371	0.3380	0.2368	0.9125	0.8966	0.8804	0.8845	0.8875	0.8839	0.8020	0.6860	0.5095	0.4628	0.2617	0.1530	0.9007	0.8912	0.8880	0.8751	0.8734	0.8897	0.7833	0.6313	0.4660	0.2038	0.1443	0.1173	0.0652	0.0649	0.0644	0.0649	0.0629	0.0635	0.0638	0.0637	0.0629	0.0655	0.0651	0.0647	0.8950	0.8623	0.8680	0.8487	0.8581	0.8499	0.8493	0.8155	0.6015	0.2586	0.2638	0.6123
78=09:37:12	68616	300	0.9074	0.9669	0.9076	0.9020	0.8741	0.8840	0.9209	0.8978	0.8864	0.8922	0.9492	0.8839	0.9086	0.8911	0.8962	0.8906	0.8762	0.8854	0.8711	0.8463	0.8386	0.8239	0.8277	0.7658	0.9008	0.8767	0.8939	0.8448	0.8577	0.8617	0.8452	0.7848	0.6988	0.6587	0.6354	0.5850	0.9069	0.9043	0.8764	0.8951	0.8725	0.8782	0.8432	0.7000	0.6531	0.5561	0.3699	0.2512	0.9189	0.8933	0.8785	0.8853	0.8895	0.8879	0.8003	0.6905	0.5273	0.4899	0.2920	0.1805	0.9070	0.8916	0.8878	0.8794	0.8768	0.8928	0.7802	0.6410	0.4864	0.2444	0.1650	0.1260	0.0661	0.0661	0.0658	0.0665	0.0643	0.0648	0.0647	0.0642	0.0646	0.0660	0.0658	0.0660	0.8988	0.8677	0.8670	0.8528	0.8564	0.8518	0.8523	0.8207	0.6203	0.2617	0.2640	0.6104
79=09:51:51	69496	301	0.8963	0.9150	0.9086	0.9020	0.8664	0.8796	0.9132	0.8951	0.8882	0.8860	0.9521	0.8836	0.9064	0.8834	0.9010	0.8899	0.8700	0.8797	0.8698	0.8461	0.8353	0.8205	0.8271	0.7608	0.9010	0.8711	0.8890	0.8442	0.8565	0.8610	0.8378	0.7875	0.7003	0.6541	0.6404	0.5893	0.9069	0.9037	0.8773	0.8919	0.8774	0.8780	0.8423	0.6956	0.6595	0.5623	0.3756	0.2591	0.9188	0.9010	0.8793	0.8829	0.8860	0.8833	0.7941	0.6921	0.5340	0.5039	0.3088	0.1927	0.9042	0.8927	0.8838	0.8787	0.8746	0.8865	0.7830	0.6486	0.5005	0.2770	0.1814	0.1333	0.0651	0.0652	0.0648	0.0653	0.0630	0.0633	0.0641	0.0637	0.0640	0.0654	0.0650	0.0653	0.9036	0.8728	0.8679	0.8515	0.8535	0.8557	0.8510	0.8166	0.6395	0.2599	0.2627	0.6076
80=10:06:30	70375	298	0.9036	1.0144	0.9095	0.9069	0.8745	0.8859	0.9248	0.9006	0.8934	0.8888	0.9568	0.8840	0.9105	0.8914	0.9020	0.8918	0.8783	0.8905	0.8713	0.8449	0.8398	0.8239	0.8303	0.7637	0.9082	0.8802	0.8886	0.8433	0.8629	0.8662	0.8365	0.7872	0.6984	0.6582	0.6412	0.5947	0.9044	0.9053	0.8804	0.8938	0.8808	0.8795	0.8438	0.7006	0.6641	0.5689	0.3857	0.2669	0.9139	0.8915	0.8844	0.8873	0.8875	0.8916	0.8013	0.6945	0.5358	0.5115	0.3219	0.2021	0.9048	0.8915	0.8908	0.8794	0.8765	0.8924	0.7862	0.6526	0.5085	0.3046	0.1953	0.1425	0.0664	0.0663	0.0674	0.0664	0.0644	0.0645	0.0657	0.0648	0.0646	0.0655	0.0662	0.0662	0.9004	0.8772	0.8679	0.8531	0.8578	0.8591	0.8520	0.8191	0.6667	0.2629	0.2634	0.6086
81=10:21:10	71254	301	0.9101	0.9173	0.9077	0.9032	0.8734	0.8815	0.9148	0.8966	0.8940	0.8849	0.9544	0.8844	0.9064	0.8906	0.8974	0.8897	0.8781	0.8867	0.8670	0.8451	0.8398	0.8221	0.8232	0.7648	0.9031	0.8811	0.8941	0.8433	0.8580	0.8671	0.8373	0.7863	0.7012	0.6653	0.6523	0.6052	0.9065	0.9044	0.8779	0.8929	0.8761	0.8743	0.8433	0.7062	0.6693	0.5746	0.4044	0.2755	0.9142	0.8939	0.8823	0.8898	0.8894	0.8868	0.7954	0.7020	0.5473	0.5212	0.3362	0.2252	0.9038	0.8942	0.8882	0.8799	0.8762	0.8930	0.7857	0.6563	0.5182	0.3583	0.2186	0.1536	0.0667	0.0669	0.0666	0.0669	0.0651	0.0651	0.0658	0.0657	0.0650	0.0668	0.0665	0.0668	0.8988	0.8791	0.8629	0.8512	0.8560	0.8558	0.8494	0.8205	0.6910	0.2597	0.2628	0.6095
82=10:35:49	72134	298	0.9135	0.9150	0.9007	0.9066	0.8709	0.8836	0.9109	0.8996	0.8927	0.8902	0.9600	0.8812	0.9059	0.8925	0.9000	0.8915	0.8790	0.8868	0.8675	0.8445	0.8411	0.8251	0.8261	0.7645	0.8981	0.8854	0.8956	0.8425	0.8569	0.8676	0.8358	0.7848	0.6985	0.6663	0.6515	0.6126	0.9109	0.9023	0.8832	0.8978	0.8784	0.8743	0.8445	0.7070	0.6682	0.5807	0.4131	0.2831	0.9115	0.8888	0.8810	0.8885	0.8922	0.8862	0.7948	0.7022	0.5525	0.5272	0.3456	0.2348	0.9059	0.8964	0.8911	0.8793	0.8798	0.8958	0.7835	0.6643	0.5272	0.3948	0.2413	0.1678	0.0669	0.0666	0.0661	0.0665	0.0641	0.0639	0.0655	0.0650	0.0651	0.0664	0.0660	0.0662	0.9006	0.8866	0.8654	0.8537	0.8592	0.8546	0.8442	0.8226	0.7139	0.2612	0.2624	0.6078
83=10:50:29	73013	301	0.8998	0.9808	0.9095	0.9054	0.8683	0.8817	0.9201	0.8966	0.8940	0.8896	0.9599	0.8868	0.9068	0.8882	0.9011	0.8891	0.8746	0.8852	0.8691	0.8451	0.8385	0.8243	0.8267	0.7639	0.9029	0.8763	0.8901	0.8477	0.8590	0.8650	0.8383	0.7913	0.7005	0.6655	0.6571	0.6096	0.9088	0.9060	0.8804	0.8938	0.8772	0.8800	0.8474	0.7037	0.6767	0.5892	0.4354	0.2935	0.9168	0.8952	0.8839	0.8891	0.8922	0.8902	0.7987	0.7060	0.5621	0.5449	0.3660	0.2545	0.9075	0.8966	0.8873	0.8836	0.8818	0.8935	0.7851	0.6667	0.5343	0.4155	0.2652	0.1840	0.0671	0.0670	0.0665	0.0663	0.0653	0.0654	0.0660	0.0656	0.0653	0.0673	0.0663	0.0666	0.9019	0.8913	0.8743	0.8562	0.8598	0.8599	0.8558	0.8256	0.7383	0.2615	0.2630	0.6055
84=11:05:08	73893	300	0.9024	0.9998	0.9141	0.9036	0.8756	0.8853	0.9184	0.8984	0.8887	0.8931	0.9583	0.8864	0.9075	0.8897	0.8994	0.8940	0.8796	0.8847	0.8716	0.8496	0.8414	0.8207	0.8299	0.7686	0.8996	0.8782	0.9021	0.8491	0.8604	0.8654	0.8439	0.7885	0.6999	0.6640	0.6525	0.6129	0.9059	0.9080	0.8833	0.8953	0.8769	0.8835	0.8437	0.7094	0.6725	0.5910	0.4463	0.3006	0.9199	0.8953	0.8816	0.8900	0.8919	0.8869	0.7985	0.7044	0.5691	0.5405	0.3801	0.2712	0.9034	0.8974	0.8867	0.8812	0.8777	0.8931	0.7812	0.6736	0.5417	0.4230	0.2803	0.1987	0.0666	0.0670	0.0658	0.0670	0.0650	0.0653	0.0657	0.0653	0.0650	0.0664	0.0652	0.0666	0.8979	0.8920	0.8724	0.8566	0.8599	0.8568	0.8540	0.8265	0.7607	0.2605	0.2626	0.6081
85=11:19:48	74772	298	0.9077	0.9180	0.9031	0.8993	0.8683	0.8787	0.9109	0.8993	0.8847	0.8872	0.9569	0.8838	0.9048	0.8892	0.8957	0.8861	0.8760	0.8829	0.8692	0.8424	0.8383	0.8184	0.8226	0.7648	0.8985	0.8784	0.8941	0.8423	0.8558	0.8636	0.8371	0.7870	0.6978	0.6686	0.6532	0.6251	0.9009	0.9029	0.8799	0.8923	0.8738	0.8751	0.8429	0.7049	0.6775	0.5933	0.4634	0.3137	0.9143	0.8871	0.8793	0.8860	0.8911	0.8860	0.7955	0.7057	0.5786	0.5464	0.4002	0.2804	0.9072	0.8918	0.8867	0.8811	0.8764	0.8940	0.7834	0.6780	0.5443	0.4300	0.3035	0.2109	0.0652	0.0657	0.0644	0.0658	0.0632	0.0636	0.0643	0.0640	0.0639	0.0653	0.0637	0.0650	0.8992	0.9012	0.8693	0.8551	0.8585	0.8564	0.8487	0.8235	0.7844	0.2585	0.2603	0.6008
86=11:34:27	75652	301	0.9043	0.9238	0.9062	0.8967	0.8685	0.8825	0.9201	0.8976	0.8850	0.8911	0.9600	0.8883	0.9080	0.8874	0.8982	0.8921	0.8778	0.8817	0.8698	0.8427	0.8375	0.8177	0.8271	0.7666	0.8972	0.8737	0.8963	0.8479	0.8612	0.8601	0.8398	0.7852	0.6959	0.6636	0.6495	0.6147	0.9058	0.9089	0.8807	0.8958	0.8746	0.8808	0.8435	0.7063	0.6762	0.5992	0.4732	0.3162	0.9190	0.8962	0.8757	0.8844	0.8940	0.8867	0.7951	0.7018	0.5755	0.5474	0.4078	0.2927	0.9053	0.8931	0.8830	0.8800	0.8793	0.8916	0.7796	0.6767	0.5429	0.4302	0.3118	0.2232	0.0650	0.0646	0.0652	0.0658	0.0628	0.0631	0.0637	0.0633	0.0636	0.0646	0.0642	0.0645	0.9013	0.9022	0.8737	0.8581	0.8574	0.8602	0.8536	0.8267	0.8108	0.2583	0.2604	0.5979
87=11:49:07	76531	298	0.9000	0.9206	0.9098	0.9024	0.8660	0.8841	0.9213	0.8958	0.8885	0.8869	0.9637	0.8847	0.9125	0.8897	0.9017	0.8906	0.8744	0.8848	0.8716	0.8451	0.8364	0.8224	0.8284	0.7633	0.9025	0.8780	0.8904	0.8475	0.8612	0.8672	0.8361	0.7907	0.7035	0.6644	0.6579	0.6266	0.9123	0.9093	0.8785	0.8939	0.8793	0.8799	0.8443	0.7072	0.6813	0.6062	0.4912	0.3332	0.9147	0.8985	0.8843	0.8856	0.8895	0.8902	0.7972	0.7108	0.5852	0.5637	0.4275	0.3098	0.9094	0.8943	0.8884	0.8820	0.8827	0.8906	0.7828	0.6849	0.5538	0.4434	0.3342	0.2378	0.0662	0.0657	0.0661	0.0663	0.0636	0.0642	0.0646	0.0645	0.0644	0.0656	0.0653	0.0657	0.8992	0.9096	0.8775	0.8561	0.8632	0.8625	0.8569	0.8239	0.8367	0.2603	0.2618	0.5980
88=12:03:46	77411	300	0.9087	0.9169	0.9048	0.9031	0.8712	0.8801	0.9131	0.8993	0.8888	0.8858	0.9630	0.8847	0.9054	0.8912	0.9000	0.8864	0.8767	0.8855	0.8686	0.8393	0.8389	0.8233	0.8252	0.7617	0.9014	0.8791	0.8936	0.8414	0.8580	0.8652	0.8368	0.7879	0.7030	0.6720	0.6583	0.6356	0.9055	0.9025	0.8778	0.8962	0.8781	0.8769	0.8433	0.7088	0.6821	0.6050	0.5088	0.3456	0.9111	0.8928	0.8826	0.8886	0.8884	0.8850	0.7988	0.7094	0.5846	0.5647	0.4428	0.3182	0.9054	0.8935	0.8890	0.8821	0.8748	0.8948	0.7826	0.6857	0.5515	0.4541	0.3425	0.2505	0.0646	0.0646	0.0648	0.0660	0.0625	0.0629	0.0629	0.0631	0.0629	0.0642	0.0639	0.0643	0.8991	0.9150	0.8732	0.8560	0.8592	0.8630	0.8513	0.8264	0.8612	0.2594	0.2588	0.5968
89=12:18:26	78290	300	0.9075	0.9179	0.9034	0.9034	0.8671	0.8809	0.9138	0.8987	0.8892	0.8867	0.9608	0.8815	0.9067	0.8890	0.9001	0.8885	0.8771	0.8865	0.8665	0.8432	0.8403	0.8210	0.8248	0.7651	0.8999	0.8772	0.8957	0.8442	0.8586	0.8657	0.8369	0.7857	0.7009	0.6691	0.6616	0.6402	0.9060	0.9027	0.8780	0.8973	0.8774	0.8772	0.8444	0.7100	0.6840	0.6074	0.5162	0.3591	0.9131	0.8902	0.8798	0.8844	0.8913	0.8870	0.7979	0.7103	0.5929	0.5607	0.4491	0.3307	0.9036	0.8940	0.8865	0.8800	0.8761	0.8940	0.7818	0.6914	0.5610	0.4554	0.3589	0.2590	0.0647	0.0648	0.0647	0.0651	0.0614	0.0630	0.0635	0.0628	0.0627	0.0644	0.0639	0.0643	0.8945	0.9182	0.8748	0.8529	0.8640	0.8588	0.8490	0.8234	0.8803	0.2584	0.2591	0.5972
90=12:33:05	79170	301	0.9064	0.9208	0.9087	0.9042	0.8682	0.8821	0.9254	0.8995	0.8868	0.8859	0.9637	0.8837	0.9079	0.8884	0.8993	0.8881	0.8768	0.8854	0.8713	0.8423	0.8368	0.8219	0.8282	0.7653	0.9029	0.8770	0.8914	0.8467	0.8604	0.8625	0.8391	0.7895	0.7052	0.6710	0.6592	0.6388	0.9030	0.9066	0.8813	0.8964	0.8775	0.8796	0.8445	0.7122	0.6884	0.6142	0.5252	0.3723	0.9147	0.8972	0.8850	0.8838	0.8907	0.8890	0.8003	0.7111	0.5961	0.5729	0.4643	0.3463	0.9076	0.8941	0.8885	0.8814	0.8794	0.8938	0.7805	0.6932	0.5675	0.4655	0.3652	0.2693	0.0661	0.0660	0.0662	0.0669	0.0635	0.0642	0.0643	0.0642	0.0632	0.0658	0.0651	0.0655	0.8978	0.9286	0.8841	0.8600	0.8648	0.8670	0.8560	0.8253	0.8825	0.2606	0.2592	0.5926
91=12:47:44	80049	300	0.9050	0.9227	0.9094	0.9028	0.8707	0.8800	0.9156	0.8979	0.8894	0.8888	0.9631	0.8914	0.9068	0.8883	0.8991	0.8910	0.8764	0.8851	0.8690	0.8460	0.8406	0.8219	0.8277	0.7670	0.9007	0.8798	0.8965	0.8512	0.8621	0.8662	0.8402	0.7898	0.7047	0.6711	0.6686	0.6409	0.9094	0.9060	0.8843	0.8980	0.8783	0.8807	0.8484	0.7104	0.6907	0.6177	0.5318	0.3902	0.9140	0.8901	0.8806	0.8885	0.8911	0.8883	0.7982	0.7169	0.6027	0.5718	0.4719	0.3528	0.9058	0.8954	0.8878	0.8796	0.8801	0.8921	0.7845	0.6948	0.5731	0.4764	0.3764	0.2773	0.0675	0.0671	0.0676	0.0683	0.0651	0.0654	0.0658	0.0655	0.0649	0.0668	0.0667	0.0665	0.8965	0.9301	0.8774	0.8577	0.8636	0.8627	0.8583	0.8292	0.8829	0.2603	0.2611	0.5991
92=13:02:24	80928	301	0.9059	0.9205	0.9082	0.9027	0.8696	0.8810	0.9115	0.8981	0.8858	0.8874	0.9638	0.8837	0.9058	0.8870	0.8962	0.8881	0.8773	0.8853	0.8666	0.8425	0.8382	0.8205	0.8267	0.7686	0.8969	0.8753	0.8930	0.8426	0.8592	0.8656	0.8370	0.7895	0.7045	0.6710	0.6655	0.6428	0.9098	0.9031	0.8818	0.8969	0.8763	0.8809	0.8425	0.7141	0.6906	0.6206	0.5371	0.4051	0.9172	0.8902	0.8869	0.8924	0.8875	0.8877	0.7927	0.7189	0.6067	0.5806	0.4848	0.3648	0.9048	0.8949	0.8905	0.8798	0.8806	0.8937	0.7844	0.6961	0.5769	0.4802	0.3889	0.2893	0.0665	0.0665	0.0672	0.0679	0.0638	0.0644	0.0647	0.0648	0.0638	0.0662	0.0658	0.0657	0.8935	0.9367	0.8837	0.8591	0.8693	0.8591	0.8592	0.8246	0.8808	0.2601	0.2597	0.5930
93=13:17:03	81808	300	0.9104	0.9180	0.9041	0.9022	0.8703	0.8832	0.9152	0.9004	0.8906	0.8868	0.9622	0.8806	0.9086	0.8896	0.8992	0.8895	0.8798	0.8847	0.8668	0.8423	0.8382	0.8210	0.8265	0.7638	0.8991	0.8805	0.8952	0.8472	0.8582	0.8663	0.8374	0.7881	0.7025	0.6716	0.6665	0.6476	0.9101	0.9022	0.8822	0.8957	0.8783	0.8796	0.8455	0.7144	0.6922	0.6195	0.5398	0.4120	0.9166	0.8957	0.8867	0.8888	0.8892	0.8858	0.8014	0.7176	0.6028	0.5734	0.4893	0.3692	0.9082	0.8973	0.8913	0.8804	0.8808	0.8965	0.7840	0.6998	0.5772	0.4847	0.3959	0.2922	0.0665	0.0666	0.0673	0.0681	0.0640	0.0638	0.0647	0.0649	0.0649	0.0661	0.0659	0.0662	0.8984	0.9433	0.8839	0.8569	0.8680	0.8647	0.8556	0.8304	0.8810	0.2607	0.2595	0.5949
94=13:31:43	82687	298	0.9048	1.0073	0.9028	0.8986	0.8702	0.8798	0.9147	0.8970	0.8878	0.8857	0.9625	0.8805	0.9040	0.8889	0.8972	0.8868	0.8760	0.8857	0.8666	0.8416	0.8362	0.8205	0.8261	0.7641	0.9034	0.8791	0.8914	0.8439	0.8606	0.8641	0.8353	0.7866	0.7043	0.6730	0.6686	0.6482	0.9055	0.9059	0.8794	0.8952	0.8774	0.8792	0.8391	0.7157	0.6983	0.6249	0.5398	0.4214	0.9166	0.8897	0.8847	0.8893	0.8936	0.8908	0.8011	0.7186	0.6094	0.5742	0.4970	0.3848	0.9057	0.8920	0.8883	0.8806	0.8764	0.8950	0.7820	0.7029	0.5794	0.4869	0.4049	0.2965	0.0654	0.0650	0.0660	0.0666	0.0626	0.0630	0.0629	0.0632	0.0638	0.0653	0.0648	0.0652	0.8965	0.9456	0.8844	0.8574	0.8676	0.8644	0.8599	0.8234	0.8771	0.2590	0.2581	0.5895
95=13:46:22	83567	298	0.9085	0.9151	0.9069	0.9057	0.8714	0.8810	0.9198	0.9003	0.8888	0.8887	0.9667	0.8853	0.9084	0.8895	0.9004	0.8905	0.8788	0.8891	0.8710	0.8426	0.8361	0.8241	0.8308	0.7692	0.9063	0.8795	0.8928	0.8450	0.8642	0.8675	0.8412	0.7922	0.7048	0.6712	0.6665	0.6506	0.9098	0.9056	0.8815	0.9005	0.8795	0.8813	0.8435	0.7182	0.6971	0.6250	0.5458	0.4280	0.9185	0.9019	0.8873	0.8930	0.8896	0.8903	0.8001	0.7180	0.6114	0.5751	0.5045	0.3917	0.9106	0.8950	0.8912	0.8804	0.8791	0.8928	0.7838	0.7047	0.5841	0.4903	0.4087	0.3005	0.0669	0.0675	0.0680	0.0684	0.0648	0.0655	0.0659	0.0654	0.0655	0.0671	0.0668	0.0667	0.9025	0.9546	0.8904	0.8578	0.8701	0.8677	0.8625	0.8265	0.8799	0.2606	0.2597	0.5871
