# Supplementary material for: Systematic Prediction of Antifungal Drug Synergy by Chemogenomic Screening in Saccharomyces cerevisiae
Source: Front Fungal Biol. 2021 Jul 2;2:683414. doi: 10.3389/ffunb.2021.683414 (PMC10512392; doi:10.3389/ffunb.2021.683414)
Supplement: Supplementary file 1 [file Data_Sheet_1.ZIP › Supplementary data/Sypplementary_data_1_(Drug_synergy_assays)/Can_VS_Ben & Can_VS_Tun_ps1_A_96_T_20.txt]

[config file info]
last_write=07:04:15_14:58:06
last write=07:04:19_14:54:06
[Run_Parameters]
Instrument=Tecan_20
Ini_Names=Read_Reps,Delid,Save_Data_File,Start_Time_Now
barcode_drug_plate=201401
user=corey
Plate_Size=96
Plate_Type=NUN96ft.pdf
Samples_to_Run=6
Overlay_Size=48
Drug_Plate=none
Plate_Quarter=none
run_ID=none
run_plate_repeat=1
Read_Reps=95
Read_Modes=Absorbance
Read_Flor_Every=2
Max_Delta_OD=0.500000
Well_By_Row_Col=none
Reorder_Map=Order_Strings_Not,0
Tip_Vol=200
OD_to_Innoc=0.100,0.100,0.380,0.380,0.380,0.380,0.760,0.760,0.100,0.100,0.380,0.380,0.380,0.380,0.760,0.760,0.100,0.100,0.380,0.380,0.380,0.380,0.760,0.760,0.100,0.100,0.380,0.380,0.380,0.380,0.760,0.760,0.100,0.100,0.380,0.380,0.380,0.380,0.760,0.760,0.100,0.100,0.380,0.380,0.380,0.380,0.760,0.760
Absorption_Max=.3
OD_to_Save=0.100,0.100,0.380,0.380,0.380,0.380,0.760,0.760,0.100,0.100,0.380,0.380,0.380,0.380,0.760,0.760,0.100,0.100,0.380,0.380,0.380,0.380,0.760,0.760,0.100,0.100,0.380,0.380,0.380,0.380,0.760,0.760,0.100,0.100,0.380,0.380,0.380,0.380,0.760,0.760,0.100,0.100,0.380,0.380,0.380,0.380,0.760,0.760
OD_to_Dilute=0.100
Save_Sample_Vol=180
Save_Sample_Reps=2
Innoc_Vol=184,184,46,46,46,46,0,0,184,184,46,46,46,46,0,0,184,184,46,46,46,46,0,0,184,184,46,46,46,46,0,0,184,184,46,46,46,46,0,0,184,184,46,46,46,46,0,0
Dilute_Vol=23,23,23,23,23,23,23,23,23,23,23,23,23,23,23,23,23,23,23,23,23,23,23,23,23,23,23,23,23,23,23,23,23,23,23,23,23,23,23,23,23,23,23,23,23,23,23,23
Save_Vol=800,800,800,800,800,800,800,800,800,800,800,800,800,800,800,800,800,800,800,800,800,800,800,800,800,800,800,800,800,800,800,800,800,800,800,800,800,800,800,800,800,800,800,800,800,800,800,800
Reference_Vol=100,100,100,100,100,100,100,100,100,100,100,100,100,100,100,100,100,100,100,100,100,100,100,100,100,100,100,100,100,100,100,100,100,100,100,100,100,100,100,100,100,100,100,100,100,100,100,100,100,100,100,100,100,100,100,100,100,100,100,100,100,100,100,100,100,100,100,100,100,100,100,100,100,100,100,100,100,100,100,100,100,100,100,100,100,100,100,100,100,100,100,100,100,100,100,100
Read_to_Innoc=20,20,20,20,20,20,20,20,20,20,20,20,20,20,20,20,20,20,20,20,20,20,20,20,20,20,20,20,20,20,20,20,20,20,20,20,20,20,20,20,20,20,20,20,20,20,20,20
Read_to_Dilute=26,26,26,26,26,26,26,26,26,26,26,26,26,26,26,26,26,26,26,26,26,26,26,26,26,26,26,26,26,26,26,26,26,26,26,26,26,26,26,26,26,26,26,26,26,26,26,26
Read_to_Save=20,20,20,20,20,20,20,20,20,20,20,20,20,20,20,20,20,20,20,20,20,20,20,20,20,20,20,20,20,20,20,20,20,20,20,20,20,20,20,20,20,20,20,20,20,20,20,20
Innoc_Target_Map=1,2,3,4,5,6,7,8,9,10,11,12,13,14,15,16,17,18,19,20,21,22,23,24,25,26,27,28,29,30,31,32,33,34,35,36,37,38,39,40,41,42,43,44,45,46,47,48
Pipet_Trigger=OD_Save_Innoc
Pipet_Volume_Adj=Con_OD_Save
Delid=no
Pre_Init=yes
Talk_To_ProMax=no
Time_Out_Time=1050
Wait_While_Busy=yes
Idle_Time=2
Screen_Run_Type=pre_screen_1
Spect_Protocol=15m
Spec_Run_File=GG_PB_Voyage.pda
Spec_Assay_File=""
Save_Data_File=15_04_07_CanvsBen&CanvsTun_ps1_A_96_T_20.txt
Working_Dir=C%3A\\Users\\Growth_Data
Run_Control_Dir=C%3A\\Users\\Yeast_Run_Files
Tracking_Dir=""
Track_File=201401_data_track.txt
Save_Run_Data_Flag=yes
Set_Incubator_Temp=30.0
Base_Line_Flag=atstart_minimum
Pipet_Cycles_Before_Save=20
Time_Point_Save=wellmap
Innoc_Direction=down
Wells_In_Use=111111111111111111111111111111111111111111111111
Save_Sample_Map=111111001111110011111100111111001111110011111100
Sections_to_Run=0
Rows_per_Section=8
Start_Sections_Row=1
MultiProbe_Run_File=MJP_Innoc_Save_Tecan_12_Falcon.MPT
Multiprobe_Run_Dialogue=yes
Comments=no%20comment
Target_Temp=300
Temp_Control=On
Delta_Temp=10
ReadMode=Absorbance,Bottom
ExcitationFilter=485,
EmissionFilter=535,
MeasurementFilter=595
ReadsPerWellNumber=1,1
ShakeDuration=800,0
GainMode=Manual
PdfName=NUN96ft.pdf
Gain=50
Add_Drug_Map=1,1,1,1,1,1,1,1,1,1,1,1,1,1,1,1,1,1,1,1,1,1,1,1,1,1,1,1,1,1,1,1,1,1,1,1,1,1,1,1,1,1,1,1,1,1,1,1
Add_Drug_Vol=7,7,7,7,7,7,7,7,7,7,7,7,7,7,7,7,7,7,7,7,7,7,7,7,7,7,7,7,7,7,7,7,7,7,7,7,7,7,7,7,7,7,7,7,7,7,7,7
Innoc_Map=111011101110111011101110111011101110111011101110111011101110111011101110111011101110111011101110
Dilute_Map=111111111111111111111111111111111111111111111111111111111111111111111111111111111111111111111111
data_file_name=iS_1_48.txt
barcode=""
Hit_Call_Threshold=1.000000
Reference_Well=A01
WT_Ref_Well=0
Project_Name=test
Pipet_Gens_Point=5.00,10.00,15.00,20.00,5.00,10.00,15.00,20.00,5.00,10.00,15.00,20.00,5.00,10.00,15.00,20.00,5.00,10.00,15.00,20.00,5.00,10.00,15.00,20.00,5.00,10.00,15.00,20.00,5.00,10.00,15.00,20.00,5.00,10.00,15.00,20.00,5.00,10.00,15.00,20.00,5.00,10.00,15.00,20.00,5.00,10.00,15.00,20.00,
Shake_Divisor=1
data_handling=file_&_DB_&_auto_analysis
time_frm_freezer=-1.00
gens_frm_freezer=-1.00
Well_Vol=100
Parent_ID=""
Units=%
Quarter=A
media_name=ypd
Save_Mode=one_to_one
Consolidate_Save_Map=1,2,3,4,5,6,7,8,9,10,11,12,13,14,15,16,17,18,19,20,21,22,23,24,25,26,27,28,29,30,31,32,33,34,35,36,37,38,39,40,41,42,43,44,45,46,47,48
Add_Drug_at_Start_Map=000000000000000000000000000000000000000000000000000
Add_Drug_Labware=add_drug_48
Max_Dynam_OD_Change=0.05
Reads_After_Pipet=1
Ref_Type=single_ref
Read_to_Add_Drug_at_Start=0
Send_Email_at_Pipet=no_email
Strain_Name=""
Media=ypd
drug_vol=2.00
Drug_Name=""
Drug_Conc=2
Innoc_Conc=""
Strain_Plate=none
ShakeIntensity=High
ShakeMode=Orbital
NumberOfFlashes=1
PartOfPlate=0
MovePlateOutAfterMeasurement=0
IntegrationLagTime=0
IntegrationTime=100
DelayMoveFlashFluorescence=0
[Drug_Data]
Drug_Plate=none
Strain_Plate=none
Media=ypd
Drug_Name=ud,ud,ud,ud,ud,ud,ud,ud,ud,ud,ud,ud,ud,ud,ud,ud,ud,ud,ud,ud,ud,ud,ud,ud,ud,ud,ud,ud,ud,ud,ud,ud,ud,ud,ud,ud,ud,ud,ud,ud,ud,ud,ud,ud,ud,ud,ud,ud,ud,ud,ud,ud,ud,ud,ud,ud,ud,ud,ud,ud,ud,ud,ud,ud,ud,ud,ud,ud,ud,ud,ud,ud,ud,ud,ud,ud,ud,ud,ud,ud,ud,ud,ud,ud,ud,ud,ud,ud,ud,ud,ud,ud,ud,ud,ud,ud
Strain_Name=ud
Drug_Conc=""
Innoc_Conc=0.06250,0.06250,0.06250,0.06250,0.06250,0.06250,0.06250,0.06250,0.06250,0.06250,0.06250,0.06250,0.06250,0.06250,0.06250,0.06250,0.06250,0.06250,0.06250,0.06250,0.06250,0.06250,0.06250,0.06250,0.06250,0.06250,0.06250,0.06250,0.06250,0.06250,0.06250,0.06250,0.06250,0.06250,0.06250,0.06250,0.06250,0.06250,0.06250,0.06250,0.06250,0.06250,0.06250,0.06250,0.06250,0.06250,0.06250,0.06250,0.06250,0.06250,0.06250,0.06250,0.06250,0.06250,0.06250,0.06250,0.06250,0.06250,0.06250,0.06250,0.06250,0.06250,0.06250,0.06250,0.06250,0.06250,0.06250,0.06250,0.06250,0.06250,0.06250,0.06250,0.06250,0.06250,0.06250,0.06250,0.06250,0.06250,0.06250,0.06250,0.06250,0.06250,0.06250,0.06250,0.06250,0.06250,0.06250,0.06250,0.06250,0.06250,0.06250,0.06250,0.06250,0.06250,0.06250,0.06250
Run_ID=none
Plate_Quarter=A
Units=%,%,%,%,%,%,%,%,%,%,%,%,%,%,%,%,%,%,%,%,%,%,%,%,%,%,%,%,%,%,%,%,%,%,%,%,%,%,%,%,%,%,%,%,%,%,%,%,%,%,%,%,%,%,%,%,%,%,%,%,%,%,%,%,%,%,%,%,%,%,%,%,%,%,%,%,%,%,%,%,%,%,%,%,%,%,%,%,%,%,%,%,%,%,%,%
Parent_ID=""
Project_Name=test
Strain_Backgrnd=0,0,0,0,0,0,0,0,0,0,0,0,0,0,0,0,0,0,0,0,0,0,0,0,0,0,0,0,0,0,0,0,0,0,0,0,0,0,0,0,0,0,0,0,0,0,0,0,0,0,0,0,0,0,0,0,0,0,0,0,0,0,0,0,0,0,0,0,0,0,0,0,0,0,0,0,0,0,0,0,0,0,0,0,0,0,0,0,0,0,0,0,0,0,0,0
Well_Vol=100,100,100,100,100,100,100,100,100,100,100,100,100,100,100,100,100,100,100,100,100,100,100,100,100,100,100,100,100,100,100,100,100,100,100,100,100,100,100,100,100,100,100,100,100,100,100,100,100,100,100,100,100,100,100,100,100,100,100,100,100,100,100,100,100,100,100,100,100,100,100,100,100,100,100,100,100,100,100,100,100,100,100,100,100,100,100,100,100,100,100,100,100,100,100,100
time_frm_freezer=-1.00
gens_frm_freezer=-1.00
user=corey
Strain_Pool=ud,ud,ud,ud,ud,ud,ud,ud,ud,ud,ud,ud,ud,ud,ud,ud,ud,ud,ud,ud,ud,ud,ud,ud,ud,ud,ud,ud,ud,ud,ud,ud,ud,ud,ud,ud,ud,ud,ud,ud,ud,ud,ud,ud,ud,ud,ud,ud,ud,ud,ud,ud,ud,ud,ud,ud,ud,ud,ud,ud,ud,ud,ud,ud,ud,ud,ud,ud,ud,ud,ud,ud,ud,ud,ud,ud,ud,ud,ud,ud,ud,ud,ud,ud,ud,ud,ud,ud,ud,ud,ud,ud,ud,ud,ud,ud
Well_Alias=A01,A02,A03,A04,A05,A06,A07,A08,A09,A10,A11,A12,B01,B02,B03,B04,B05,B06,B07,B08,B09,B10,B11,B12,C01,C02,C03,C04,C05,C06,C07,C08,C09,C10,C11,C12,D01,D02,D03,D04,D05,D06,D07,D08,D09,D10,D11,D12,E01,E02,E03,E04,E05,E06,E07,E08,E09,E10,E11,E12,F01,F02,F03,F04,F05,F06,F07,F08,F09,F10,F11,F12,G01,G02,G03,G04,G05,G06,G07,G08,G09,G10,G11,G12,H01,H02,H03,H04,H05,H06,H07,H08,H09,H10,H11,H12
Well_Pos=1,2,3,4,5,6,7,8,9,10,11,12,13,14,15,16,17,18,19,20,21,22,23,24,25,26,27,28,29,30,31,32,33,34,35,36,37,38,39,40,41,42,43,44,45,46,47,48,49,50,51,52,53,54,55,56,57,58,59,60,61,62,63,64,65,66,67,68,69,70,71,72,73,74,75,76,77,78,79,80,81,82,83,84,85,86,87,88,89,90,91,92,93,94,95,96
position=A01,A02,A03,A04,A05,A06,A07,A08,A09,A10,A11,A12,B01,B02,B03,B04,B05,B06,B07,B08,B09,B10,B11,B12,C01,C02,C03,C04,C05,C06,C07,C08,C09,C10,C11,C12,D01,D02,D03,D04,D05,D06,D07,D08,D09,D10,D11,D12,E01,E02,E03,E04,E05,E06,E07,E08,E09,E10,E11,E12,F01,F02,F03,F04,F05,F06,F07,F08,F09,F10,F11,F12,G01,G02,G03,G04,G05,G06,G07,G08,G09,G10,G11,G12,H01,H02,H03,H04,H05,H06,H07,H08,H09,H10,H11,H12
[Runtime_State]
Instrument=Tecan_20
Start_Time_Now=3.2595083116E+9
Reads_Completed=89
Innoc_Direction=down
Wells_In_Use=111111111111111111111111111111111111111111111111111111111111111111111111111111111111111111111111
Innoc_Map=111111111111111111111111111111111111111111111111111111111111111111111111111111111111000000000000
Dilute_Map=111111111111111111111111111111111111111111111111111111111111111111111111111111111111111111111111
Save_Sample_Map=000000000000000000000000000000000000000000000000010000000100000001000000010000000100000001000000
Current_OD=0.811,0.788,0.804,0.767,0.753,0.735,0.825,0.823,0.789,0.764,0.742,0.723,0.847,0.803,0.790,0.948,0.745,0.728,0.832,0.774,0.770,0.773,0.734,0.655,0.792,0.804,0.801,0.762,0.887,0.744,0.820,0.758,0.746,0.732,0.720,0.669,0.854,0.788,0.782,0.773,0.859,0.703,0.731,0.724,0.722,0.684,0.668,0.602,0.762,0.789,0.743,0.739,0.727,0.579,0.765,0.714,0.703,0.683,0.662,0.453,0.478,0.417,0.337,0.249,0.216,0.122,0.668,0.697,0.704,0.659,0.622,0.336,0.065,0.064,0.065,0.063,0.063,0.063,0.063,0.063,0.062,0.064,0.064,0.064,0.065,0.064,0.064,0.063,0.063,0.064,0.064,0.063,0.064,0.064,0.065,0.064
Bckgrnd_OD=0.080,0.085,0.083,0.081,0.081,0.079,0.081,0.078,0.080,0.079,0.079,0.080,0.081,0.082,0.083,0.080,0.080,0.078,0.080,0.081,0.080,0.081,0.080,0.081,0.079,0.083,0.083,0.080,0.079,0.078,0.079,0.081,0.080,0.079,0.080,0.083,0.081,0.080,0.079,0.079,0.079,0.078,0.080,0.079,0.080,0.082,0.081,0.080,0.080,0.079,0.080,0.082,0.080,0.079,0.080,0.079,0.079,0.080,0.082,0.086,0.084,0.083,0.083,0.084,0.083,0.081,0.078,0.080,0.079,0.080,0.079,0.079,0.064,0.062,0.064,0.062,0.061,0.062,0.062,0.062,0.061,0.062,0.062,0.063,0.064,0.062,0.063,0.062,0.062,0.062,0.062,0.062,0.062,0.063,0.064,0.064
Mapped=111111001111110111111100111111001111110011111100111111111111111111111111111111111111111111111111
Pipet_Completed=000000000000000000000000000000000000000000000000000000000000000000000000000000000000000000000000
Innoc_Completed=0,0,0,0,0,0,0,0,0,0,0,0,0,0,0,0,0,0,0,0,0,0,0,0,0,0,0,0,0,0,0,0,0,0,0,0,0,0,0,0,0,0,0,0,0,0,0,0,0,0,0,0,0,0,0,0,0,0,0,0,0,0,0,0,0,0,0,0,0,0,0,0,0,0,0,0,0,0,0,0,0,0,0,0,0,0,0,0,0,0,0,0,0,0,0,0
Save_Completed=0,0,0,0,0,0,0,0,0,0,0,0,0,0,0,0,0,0,0,0,0,0,0,0,0,0,0,0,0,0,0,0,0,0,0,0,0,0,0,0,0,0,0,0,0,0,0,0,0,0,0,0,0,0,0,0,0,0,0,0,0,0,0,0,0,0,0,0,0,0,0,0,0,0,0,0,0,0,0,0,0,0,0,0,0,0,0,0,0,0,0,0,0,0,0,0
Pipeted_At=0,0,0,0,0,0,0,0,0,0,0,0,0,0,0,0,0,0,0,0,0,0,0,0,0,0,0,0,0,0,0,0,0,0,0,0,0,0,0,0,0,0,0,0,0,0,0,0,0,0,0,0,0,0,0,0,0,0,0,0,0,0,0,0,0,0,0,0,0,0,0,0,0,0,0,0,0,0,0,0,0,0,0,0,0,0,0,0,0,0,0,0,0,0,0,0
Pipeted_OD=0,0,0,0,0,0,0,0,0,0,0,0,0,0,0,0,0,0,0,0,0,0,0,0,0,0,0,0,0,0,0,0,0,0,0,0,0,0,0,0,0,0,0,0,0,0,0,0,0,0,0,0,0,0,0,0,0,0,0,0,0,0,0,0,0,0,0,0,0,0,0,0,0,0,0,0,0,0,0,0,0,0,0,0,0,0,0,0,0,0,0,0,0,0,0,0
Dilutes_Completed=0,0,0,0,0,0,0,0,0,0,0,0,0,0,0,0,0,0,0,0,0,0,0,0,0,0,0,0,0,0,0,0,0,0,0,0,0,0,0,0,0,0,0,0,0,0,0,0,0,0,0,0,0,0,0,0,0,0,0,0,0,0,0,0,0,0,0,0,0,0,0,0,0,0,0,0,0,0,0,0,0,0,0,0,0,0,0,0,0,0,0,0,0,0,0,0
Time_At_Innoc=0,0,0,0,0,0,0,0,0,0,0,0,0,0,0,0,0,0,0,0,0,0,0,0,0,0,0,0,0,0,0,0,0,0,0,0,0,0,0,0,0,0,0,0,0,0,0,0,0,0,0,0,0,0,0,0,0,0,0,0,0,0,0,0,0,0,0,0,0,0,0,0,0,0,0,0,0,0,0,0,0,0,0,0,0,0,0,0,0,0,0,0,0,0,0,0
Time_At_Save=0,0,0,0,0,0,0,0,0,0,0,0,0,0,0,0,0,0,0,0,0,0,0,0,0,0,0,0,0,0,0,0,0,0,0,0,0,0,0,0,0,0,0,0,0,0,0,0,0,0,0,0,0,0,0,0,0,0,0,0,0,0,0,0,0,0,0,0,0,0,0,0,0,0,0,0,0,0,0,0,0,0,0,0,0,0,0,0,0,0,0,0,0,0,0,0
Time_At_Dilute=0,0,0,0,0,0,0,0,0,0,0,0,0,0,0,0,0,0,0,0,0,0,0,0,0,0,0,0,0,0,0,0,0,0,0,0,0,0,0,0,0,0,0,0,0,0,0,0,0,0,0,0,0,0,0,0,0,0,0,0,0,0,0,0,0,0,0,0,0,0,0,0,0,0,0,0,0,0,0,0,0,0,0,0,0,0,0,0,0,0,0,0,0,0,0,0
Previous_OD=0.811,0.788,0.804,0.767,0.753,0.735,0.825,0.823,0.789,0.764,0.742,0.723,0.847,0.803,0.790,0.948,0.745,0.728,0.832,0.774,0.770,0.773,0.734,0.655,0.792,0.804,0.801,0.762,0.887,0.744,0.820,0.758,0.746,0.732,0.720,0.669,0.854,0.788,0.782,0.773,0.859,0.703,0.731,0.724,0.722,0.684,0.668,0.602,0.762,0.789,0.743,0.739,0.727,0.579,0.765,0.714,0.703,0.683,0.662,0.453,0.478,0.417,0.337,0.249,0.216,0.122,0.668,0.697,0.704,0.659,0.622,0.336,0.065,0.064,0.065,0.063,0.063,0.063,0.063,0.063,0.062,0.064,0.064,0.064,0.065,0.064,0.064,0.063,0.063,0.064,0.064,0.063,0.064,0.064,0.065,0.064
Prev_Delta_OD=0.006,0.014,0.001,0.001,0.001,0.005,0.016,0.011,0.002,0.004,0.006,0.012,0.007,0.001,0.002,0.008,0.006,0.003,0.017,0.012,0.014,0.012,0.007,0.008,0.010,0.019,0.006,0.022,0.017,0.002,0.001,0.009,0.010,0.006,0.001,0.001,0.002,0.006,0.013,0.013,0.004,0.009,0.005,0.003,0.007,0.002,0.004,0.022,0.004,0.005,0.005,0.005,0.004,0.011,0.013,0.009,0.010,0.004,0.004,0.016,0.020,0.016,0.010,0.011,0.001,0.002,0.006,0.013,0.001,0.003,0.003,0.009,0.001,0.001,0.001,0.001,0.001,0.001,0.001,0.001,0.000,0.001,0.002,0.001,0.001,0.002,0.000,0.000,0.001,0.001,0.001,0.001,0.002,0.001,0.001,0.000
Delta_From_Ref=0.000,-0.084,-0.140,0.618,1.329,2.229,-1.314,-0.423,0.022,0.061,1.512,2.127,-0.029,-0.010,0.559,2.244,0.086,0.132,-0.254,0.162,0.310,0.734,4.202,6.896,0.036,-0.024,0.458,1.012,1.583,2.289,2.545,3.024,0.036,0.066,1.881,2.156,0.568,1.035,2.445,3.730,0.120,0.138,1.772,1.842,1.736,1.760,6.747,7.474,0.000,0.000,0.000,0.000,0.000,0.000,0.000,0.000,0.000,0.000,0.000,0.000,0.000,0.000,0.000,0.000,0.000,0.000,0.000,0.000,0.000,0.000,0.000,0.000,0.000,0.000,0.000,0.000,0.000,0.000,0.000,0.000,0.000,0.000,0.000,0.000,0.000,0.000,0.000,0.000,0.000,0.000,0.000,0.000,0.000,0.000,0.000,0.000
Sig_OD_Delta=0,0,0,0,1,1,0,0,0,0,1,1,0,0,0,1,0,0,0,0,0,0,1,1,0,0,0,1,1,1,1,1,0,0,1,1,0,1,1,1,0,0,1,1,1,1,1,1,0,0,0,0,0,0,0,0,0,0,0,0,0,0,0,0,0,0,0,0,0,0,0,0,0,0,0,0,0,0,0,0,0,0,0,0,0,0,0,0,0,0,0,0,0,0,0,0
Add_Drug_at_Start_Map=000000000000000000000000000000000000000000000000000000000000000000000000000000000000000000000000
[Analysis]
Drug_ID=A1,A2,A3,A4,A5,A6,B1,B2,B3,B4,B5,B6,C1,C2,C3,C4,C5,C6,D1,D2,D3,D4,D5,D6,E1,E2,E3,E4,E5,E6,F1,F2,F3,F4,F5,F6,G1,G2,G3,G4,G5,G6,H1,H2,H3,H4,H5,H6
Decision=no_inh,no_inh,no_inh,ps2_1_1,ps2_4_1,ps2_4_2,no_inh,no_inh,no_inh,ps2_1_1,ps2_4_1,ps2_4_2,no_inh,no_inh,no_inh,ps2_2_1,ps2_4_1,ps2_4_2,no_inh,ps2_2_1,ps2_2_1,ps2_4_1,ps2_4_1,ps2_4_2,ps2_4_1,ps2_4_1,ps2_4_1,ps2_4_2,other,other,other,other,other,other,other,other,screen,screen,screen,screen,screen,screen,screen,screen,screen,screen,screen,screen,no_inh,no_inh,no_inh,ps2_2_1,ps2_4_1,ps2_4_2,no_inh,no_inh,no_inh,ps2_1_1,ps2_4_1,other,ps2_1_1,ps2_4_1,ps2_4_1,ps2_4_1,ps2_4_2,other,ps2_4_2,ps2_4_2,ps2_4_2,ps2_4_2,other,other,ps2_4_2,ps2_4_2,ps2_4_2,other,other,other,other,other,other,other,other,other,screen,screen,screen,screen,screen,screen,screen,screen,screen,screen,screen,screen
Plot_Min=0.100,0.100,0.100,0.100,0.100,0.100,0.100,0.100,0.100,0.100,0.100,0.100,0.100,0.100,0.100,0.100,0.100,0.100,0.100,0.100,0.100,0.100,0.100,0.100,0.100,0.100,0.100,0.100,0.100,0.100,0.100,0.100,0.100,0.100,0.100,0.100,0.100,0.100,0.100,0.100,0.100,0.100,0.100,0.100,0.100,0.100,0.100,0.100
Plot_Max=1.500,1.500,1.500,1.500,1.500,1.500,1.500,1.500,1.500,1.500,1.500,1.500,1.500,1.500,1.500,1.500,1.500,1.500,1.500,1.500,1.500,1.500,1.500,1.500,1.500,1.500,1.500,1.500,1.500,1.500,1.500,1.500,1.500,1.500,1.500,1.500,1.500,1.500,1.500,1.500,1.500,1.500,1.500,1.500,1.500,1.500,1.500,1.500
G_Plot_Min=0.1
G_Plot_Delta=0.7
Plot_On_Off=0
OD_Gen_Pt=0.460
Gens_to_OD_Pt=5.000
Avg_G=2.298,2.280,2.282,2.420,2.654,3.209,2.252,2.282,2.342,2.454,2.684,3.288,2.302,2.314,2.394,2.507,2.740,3.226,2.395,2.499,2.485,2.622,2.839,3.287,2.844,2.777,2.931,3.087,3.390,4.203,4.539,4.763,5.179,6.040,6.467,11.186,0.000,0.000,0.000,0.000,0.000,0.000,0.000,0.000,0.000,0.000,0.000,0.000,2.204,2.252,2.305,2.444,2.670,3.145,2.218,2.314,2.319,2.428,2.696,3.376,2.525,2.574,2.558,2.762,2.994,3.661,3.027,3.115,2.979,3.084,3.406,4.188,3.227,3.233,3.240,3.442,3.638,4.629,3.796,3.556,3.608,3.595,3.928,5.160,0.000,0.000,0.000,0.000,0.000,0.000,0.000,0.000,0.000,0.000,0.000,0.000
Max_Slope=2.146,2.015,1.965,2.095,2.217,2.491,1.920,1.950,1.919,1.912,2.377,2.602,2.104,2.124,2.017,2.140,2.364,2.519,1.874,1.931,2.001,2.054,2.262,2.497,2.326,2.297,2.304,2.541,2.814,3.755,4.466,5.454,6.851,12.929,12.364,49.908,148.823,197.242,122.919,169.628,154.238,154.249,126.589,157.111,134.661,126.588,143.753,134.668,1.798,2.002,2.092,2.197,2.384,2.585,1.946,2.021,2.152,2.124,2.515,2.877,1.839,2.152,2.191,2.276,2.407,3.007,2.321,2.251,2.366,2.616,2.683,3.522,2.270,2.165,2.403,2.752,2.993,4.394,2.528,2.448,2.454,2.542,3.080,5.964,146.290,134.626,92.189,126.589,122.919,160.027,163.105,180.498,166.303,119.457,201.939,151.481
Fit_Model=all
Fit_Const_OD_Base=0.085
Fit_Const_N0=0.01500
Fit_Const_T0=0.000
G_Fit_Min=0.100
G_Fit_Delta=0.400
Fit_On_Off=0.000,0.000,0.000,0.000,0.000,0.000,0.000,0.000,0.000,0.000,0.000,0.000,0.000,0.000,0.000,0.000,0.000,0.000,0.000,0.000,0.000,0.000,0.000,0.000,0.000,0.000,0.000,0.000,0.000,0.000,0.000,0.000,0.000,0.000,0.000,0.000,0.000,0.000,0.000,0.000,0.000,0.000,0.000,0.000,0.000,0.000,0.000,0.000,0.000,0.000,0.000,0.000,0.000,0.000,0.000,0.000,0.000,0.000,0.000,0.000,0.000,0.000,0.000,0.000,0.000,0.000,0.000,0.000,0.000,0.000,0.000,0.000,0.000,0.000,0.000,0.000,0.000,0.000,0.000,0.000,0.000,0.000,0.000,0.000,0.000,0.000,0.000,0.000,0.000,0.000,0.000,0.000,0.000,0.000,0.000,0.000
Fit_Min=0.030,0.035,0.033,0.031,0.031,0.029,0.031,0.032,0.033,0.030,0.030,0.028,0.029,0.033,0.033,0.030,0.029,0.028,0.031,0.030,0.029,0.029,0.029,0.028,0.030,0.029,0.030,0.032,0.030,0.029,0.034,0.033,0.033,0.034,0.033,0.031,0.014,0.012,0.014,0.012,0.011,0.012,0.014,0.012,0.013,0.012,0.012,0.012,0.000,0.000,0.000,0.000,0.000,0.000,0.000,0.000,0.000,0.000,0.000,0.000,0.000,0.000,0.000,0.000,0.000,0.000,0.000,0.000,0.000,0.000,0.000,0.000,0.000,0.000,0.000,0.000,0.000,0.000,0.000,0.000,0.000,0.000,0.000,0.000,0.000,0.000,0.000,0.000,0.000,0.000,0.000,0.000,0.000,0.000,0.000,0.000
Fit_Delta=0.380,0.424,0.466,0.461,0.400,0.454,0.441,0.466,0.536,0.331,0.540,0.435,0.444,0.478,0.491,0.537,0.440,0.444,0.564,0.443,0.375,0.416,0.448,0.432,0.404,0.419,0.445,0.382,0.543,0.428,0.345,0.302,0.221,0.147,0.113,0.024,0.444,0.478,0.491,0.537,0.440,0.444,0.564,0.443,0.375,0.416,0.448,0.432,0.477,0.367,0.408,0.483,0.425,0.498,0.437,0.440,0.394,0.463,0.378,0.368,0.459,0.386,0.511,0.496,0.442,0.477,0.354,0.388,0.381,0.352,0.456,0.343,0.417,0.442,0.381,0.377,0.362,0.213,0.391,0.456,0.393,0.437,0.343,0.166,0.459,0.386,0.511,0.496,0.442,0.477,0.354,0.388,0.381,0.352,0.456,0.343
Fit_Offset=0.076,0.080,0.078,0.075,0.078,0.077,0.077,0.078,0.078,0.078,0.075,0.077,0.074,0.077,0.078,0.074,0.078,0.075,0.076,0.076,0.076,0.075,0.076,0.076,0.077,0.075,0.076,0.079,0.075,0.077,0.081,0.080,0.080,0.083,0.080,0.082,0.000,0.000,0.000,0.000,0.000,0.000,0.000,0.000,0.000,0.000,0.000,0.000,0.074,0.076,0.076,0.075,0.075,0.077,0.076,0.077,0.076,0.077,0.077,0.079,0.076,0.078,0.076,0.077,0.077,0.081,0.080,0.079,0.079,0.081,0.080,0.080,0.081,0.079,0.080,0.080,0.081,0.088,0.081,0.081,0.080,0.080,0.080,0.079,0.000,0.000,0.000,0.000,0.000,0.000,0.000,0.000,0.000,0.000,0.000,0.000
Fit_N0=0.007,0.005,0.007,0.007,0.004,0.003,0.006,0.006,0.007,0.004,0.005,0.003,0.007,0.006,0.006,0.004,0.005,0.002,0.007,0.004,0.004,0.004,0.003,0.003,0.004,0.006,0.006,0.004,0.003,0.003,0.008,0.006,0.005,0.004,0.004,0.001,0.000,0.000,0.000,0.000,0.000,0.000,0.000,0.000,0.000,0.000,0.000,0.000,0.008,0.006,0.006,0.006,0.005,0.003,0.005,0.006,0.005,0.006,0.004,0.002,0.006,0.005,0.006,0.005,0.004,0.003,0.004,0.004,0.004,0.004,0.002,0.002,0.003,0.003,0.004,0.003,0.003,0.002,0.003,0.003,0.004,0.003,0.003,0.002,0.000,0.000,0.000,0.000,0.000,0.000,0.000,0.000,0.000,0.000,0.000,0.000
Fit_T0=2.098,1.708,2.269,2.448,2.196,3.615,2.018,2.160,2.206,2.663,2.602,3.209,2.330,1.921,1.998,1.069,2.948,2.560,2.384,2.178,2.264,2.483,2.483,3.218,2.224,2.556,2.760,2.471,1.202,3.584,5.235,5.193,4.537,5.008,5.361,5.813,0.000,0.000,0.000,0.000,0.000,0.000,0.000,0.000,0.000,0.000,0.000,0.000,2.004,2.171,2.268,2.320,2.989,2.395,1.699,2.171,2.011,2.451,2.507,3.475,1.784,1.961,2.188,2.723,2.613,2.745,2.357,2.432,2.642,2.496,1.680,4.358,2.407,2.002,2.596,2.530,3.447,4.881,3.714,2.712,3.688,3.404,3.907,5.274,0.000,0.000,0.000,0.000,0.000,0.000,0.000,0.000,0.000,0.000,0.000,0.000
Fit_G=1.498,1.493,1.522,1.562,1.589,1.727,1.435,1.481,1.549,1.407,1.672,1.742,1.512,1.530,1.560,1.635,1.595,1.730,1.587,1.528,1.484,1.552,1.631,1.733,1.746,1.787,1.869,1.847,2.172,2.291,2.858,2.841,3.004,3.152,3.231,2.679,0.000,0.000,0.000,0.000,0.000,0.000,0.000,0.000,0.000,0.000,0.000,0.000,1.529,1.437,1.469,1.556,1.570,1.774,1.450,1.490,1.446,1.508,1.536,1.683,1.720,1.680,1.703,1.740,1.782,2.065,1.836,1.914,1.830,1.844,1.910,2.093,1.958,1.964,1.944,2.013,2.014,2.155,2.128,2.062,2.090,2.056,2.097,2.344,0.000,0.000,0.000,0.000,0.000,0.000,0.000,0.000,0.000,0.000,0.000,0.000
Fit_Error=12.942,14.388,34.498,51.954,20.123,101.445,19.622,20.256,62.559,4.118,167.464,70.039,26.406,40.606,52.849,127.594,50.979,79.095,139.443,24.725,10.612,25.498,41.422,66.211,16.201,16.200,31.171,14.676,174.697,62.457,22.652,11.443,3.498,1.498,0.682,0.127,0.000,0.000,0.000,0.000,0.000,0.000,0.000,0.000,0.000,0.000,0.000,0.000,39.343,4.887,13.116,38.610,32.300,140.331,14.047,19.626,11.473,36.692,13.839,15.504,12.383,7.778,18.542,12.315,17.067,52.719,8.553,10.111,10.764,7.940,20.824,5.715,23.671,30.806,12.687,12.564,12.753,2.895,41.613,36.512,30.364,21.000,12.691,0.869,0.000,0.000,0.000,0.000,0.000,0.000,0.000,0.000,0.000,0.000,0.000,0.000
Fit_CV=57.000,52.000,58.000,65.000,60.000,95.000,48.000,48.000,55.000,64.000,67.000,93.000,61.000,53.000,70.000,74.000,61.000,107.000,70.000,57.000,50.000,63.000,63.000,80.000,74.000,84.000,75.000,89.000,80.000,131.000,140.000,141.000,132.000,135.000,107.000,38.000,0.000,0.000,0.000,0.000,0.000,0.000,0.000,0.000,0.000,0.000,0.000,0.000,51.000,44.000,56.000,59.000,64.000,83.000,50.000,52.000,48.000,66.000,54.000,79.000,57.000,58.000,77.000,75.000,79.000,119.000,29.000,69.000,30.000,33.000,100.000,99.000,38.000,40.000,38.000,41.000,38.000,44.000,52.000,47.000,46.000,45.000,50.000,54.000,0.000,0.000,0.000,0.000,0.000,0.000,0.000,0.000,0.000,0.000,0.000,0.000
Time_to_20_Gens=0,0,0,0,0,0,0,0,0,0,0,0,0,0,0,0,0,0,0,0,0,0,0,0,0,0,0,0,0,0,0,0,0,0,0,0,0,0,0,0,0,0,0,0,0,0,0,0
Time_to_each_5_Gens=0,0,0,0,0,0,0,0,0,0,0,0,0,0,0,0,0,0,0,0,0,0,0,0,0,0,0,0,0,0,0,0,0,0,0,0,0,0,0,0,0,0,0,0,0,0,0,0
Time_to_each_n_Gens=11.489,11.402,11.409,12.098,13.270,16.045,11.262,11.409,11.712,12.272,13.420,16.439,11.509,11.572,11.971,12.533,13.702,16.129,11.973,12.493,12.425,13.112,14.196,16.437,14.219,13.887,14.656,15.437,16.949,21.013,21.803,21.799,21.807,21.805,21.796,21.806,0.000,0.000,0.000,0.000,0.000,0.000,0.000,0.000,0.000,0.000,0.000,0.000,11.019,11.260,11.523,12.219,13.350,15.723,11.091,11.569,11.597,12.142,13.480,16.880,12.625,12.872,12.788,13.808,14.968,18.305,15.135,15.574,14.894,15.418,17.028,20.940,16.137,16.164,16.199,17.212,18.192,21.809,18.982,17.778,18.038,17.975,19.638,21.797,0.000,0.000,0.000,0.000,0.000,0.000,0.000,0.000,0.000,0.000,0.000,0.000
Min_Pt_OD=0,0,0,0,0,0,0,0,0,0,0,0,0,0,0,0,0,0,0,0,0,0,0,0,0,0,0,0,0,0,0,0,0,0,0,0,0,0,0,0,0,0,0,0,0,0,0,0
Min_Pt_t=0,0,0,0,0,0,0,0,0,0,0,0,0,0,0,0,0,0,0,0,0,0,0,0,0,0,0,0,0,0,0,0,0,0,0,0,0,0,0,0,0,0,0,0,0,0,0,0
TO_OD=0,0,0,0,0,0,0,0,0,0,0,0,0,0,0,0,0,0,0,0,0,0,0,0,0,0,0,0,0,0,0,0,0,0,0,0,0,0,0,0,0,0,0,0,0,0,0,0
Ref_ID=A01
Multi_Refs=single_ref
test=A01,A02,A03,A04,A05,A06,A07,A08,A09,A10,A11,A12,B01,B02,B03,B04,B05,B06,B07,B08,B09,B10,B11,B12,C01,C02,C03,C04,C05,C06,C07,C08,C09,C10,C11,C12,D01,D02,D03,D04,D05,D06,D07,D08,D09,D10,D11,D12,E01,E02,E03,E04,E05,E06,E07,E08,E09,E10,E11,E12,F01,F02,F03,F04,F05,F06,F07,F08,F09,F10,F11,F12,G01,G02,G03,G04,G05,G06,G07,G08,G09,G10,G11,G12,H01,H02,H03,H04,H05,H06,H07,H08,H09,H10,H11,H12
Start_Time_Now=3.2595083117E+9
Start_Date="4/15/2007+2:58 PM"
pv_to_plate_order=no
gen_time_cutoff=0.000
Drug_Name=ud?:;-ud+0,ud?:;-ud+0,ud?:;-ud+0,ud?:;-ud+0,ud?:;-ud+0,ud?:;-ud+0,ud?:;-ud+0,ud?:;-ud+0,ud?:;-ud+0,ud?:;-ud+0,ud?:;-ud+0,ud?:;-ud+0,ud?:;-ud+0,ud?:;-ud+0,ud?:;-ud+0,ud?:;-ud+0,ud?:;-ud+0,ud?:;-ud+0,ud?:;-ud+0,ud?:;-ud+0,ud?:;-ud+0,ud?:;-ud+0,ud?:;-ud+0,ud?:;-ud+0,ud?:;-ud+0,ud?:;-ud+0,ud?:;-ud+0,ud?:;-ud+0,ud?:;-ud+0,ud?:;-ud+0,ud?:;-ud+0,ud?:;-ud+0,ud?:;-ud+0,ud?:;-ud+0,ud?:;-ud+0,ud?:;-ud+0,ud?:;-ud+0,ud?:;-ud+0,ud?:;-ud+0,ud?:;-ud+0,ud?:;-ud+0,ud?:;-ud+0,ud?:;-ud+0,ud?:;-ud+0,ud?:;-ud+0,ud?:;-ud+0,ud?:;-ud+0,ud?:;-ud+0,ud?:;-ud+0,ud?:;-ud+0,ud?:;-ud+0,ud?:;-ud+0,ud?:;-ud+0,ud?:;-ud+0,ud?:;-ud+0,ud?:;-ud+0,ud?:;-ud+0,ud?:;-ud+0,ud?:;-ud+0,ud?:;-ud+0,ud?:;-ud+0,ud?:;-ud+0,ud?:;-ud+0,ud?:;-ud+0,ud?:;-ud+0,ud?:;-ud+0,ud?:;-ud+0,ud?:;-ud+0,ud?:;-ud+0,ud?:;-ud+0,ud?:;-ud+0,ud?:;-ud+0,ud?:;-ud+0,ud?:;-ud+0,ud?:;-ud+0,ud?:;-ud+0,ud?:;-ud+0,ud?:;-ud+0,ud?:;-ud+0,ud?:;-ud+0,ud?:;-ud+0,ud?:;-ud+0,ud?:;-ud+0,ud?:;-ud+0,ud?:;-ud+0,ud?:;-ud+0,ud?:;-ud+0,ud?:;-ud+0,ud?:;-ud+0,ud?:;-ud+0,ud?:;-ud+0,ud?:;-ud+0,ud?:;-ud+0,ud?:;-ud+0,ud?:;-ud+0,ud?:;-ud+0
Drug_Well_Pos=A01,A02,A03,A04,A05,A06,B01,B02,B03,B04,B05,B06,C01,C02,C03,C04,C05,C06,D01,D02,D03,D04,D05,D06,E01,E02,E03,E04,E05,E06,F01,F02,F03,F04,F05,F06,G01,G02,G03,G04,G05,G06,H01,H02,H03,H04,H05,H06,A07,A08,A09,A10,A11,A12,B07,B08,B09,B10,B11,B12,C07,C08,C09,C10,C11,C12,D07,D08,D09,D10,D11,D12,E07,E08,E09,E10,E11,E12,F07,F08,F09,F10,F11,F12,G07,G08,G09,G10,G11,G12,H07,H08,H09,H10,H11,H12
Avg_G_tcut=2.298,2.280,2.282,2.420,2.654,3.209,2.252,2.282,2.342,2.454,2.684,3.288,2.302,2.314,2.394,2.507,2.740,3.226,2.395,2.499,2.485,2.622,2.839,3.287,2.844,2.777,2.931,3.087,3.390,4.203,4.539,4.763,5.179,6.040,6.467,11.186,0.000,0.000,0.000,0.000,0.000,0.000,0.000,0.000,0.000,0.000,0.000,0.000,2.204,2.252,2.305,2.444,2.670,3.145,2.218,2.314,2.319,2.428,2.696,3.376,2.525,2.574,2.558,2.762,2.994,3.661,3.027,3.115,2.979,3.084,3.406,4.188,3.227,3.233,3.240,3.442,3.638,4.629,3.796,3.556,3.608,3.595,3.928,5.160,0.000,0.000,0.000,0.000,0.000,0.000,0.000,0.000,0.000,0.000,0.000,0.000
t0_from_interval=3.101,3.203,3.077,3.575,4.295,6.289,3.399,3.235,3.457,4.102,4.654,6.481,3.155,3.332,3.539,3.925,4.586,6.348,3.558,4.010,3.984,4.380,5.067,6.561,4.416,4.022,4.272,4.971,5.449,7.046,6.327,6.507,6.683,6.435,7.430,9.284,0.000,0.000,0.000,0.000,0.000,0.000,0.000,0.000,0.000,0.000,0.000,0.000,2.870,3.031,3.254,3.640,4.510,6.105,3.015,3.338,3.481,3.793,4.542,6.838,3.091,3.445,3.410,4.118,4.917,6.806,4.704,4.696,4.548,4.730,6.250,8.164,5.088,5.051,5.115,5.872,6.523,8.941,6.758,6.008,6.032,6.152,7.340,9.875,0.000,0.000,0.000,0.000,0.000,0.000,0.000,0.000,0.000,0.000,0.000,0.000
Sum_Delta_Ref=0.000,0.181,0.072,2.775,6.204,13.477,1.113,0.074,1.070,2.277,6.950,14.556,0.321,0.065,1.524,3.724,6.831,13.881,0.817,3.250,2.950,5.502,8.339,14.626,8.357,6.694,9.407,11.641,15.230,22.581,23.730,24.292,24.967,25.934,26.266,27.347,-1.000,-1.000,-1.000,-1.000,-1.000,-1.000,-1.000,-1.000,-1.000,-1.000,-1.000,-1.000,1.927,0.840,0.620,3.161,6.489,12.623,1.533,0.915,1.623,2.774,7.306,16.093,2.789,4.718,4.660,7.745,10.801,18.622,10.941,12.210,10.585,12.190,16.134,23.212,13.098,13.434,13.741,16.307,18.396,24.764,20.282,17.539,18.240,17.962,21.392,25.778,-1.000,-1.000,-1.000,-1.000,-1.000,-1.000,-1.000,-1.000,-1.000,-1.000,-1.000,-1.000
Gens_at_time_G=5.000,5.000,5.000,5.000,5.000,5.000,5.000,5.000,5.000,5.000,5.000,5.000,5.000,5.000,5.000,5.000,5.000,5.000,5.000,5.000,5.000,5.000,5.000,5.000,5.000,5.000,5.000,5.000,5.000,5.000,4.803,4.577,4.211,3.610,3.370,1.949,0.000,0.000,0.000,0.000,0.000,0.000,0.000,0.000,0.000,0.000,0.000,0.000,5.000,5.000,5.000,5.000,5.000,5.000,5.000,5.000,5.000,5.000,5.000,5.000,5.000,5.000,5.000,5.000,5.000,5.000,5.000,5.000,5.000,5.000,5.000,5.000,5.000,5.000,5.000,5.000,5.000,4.712,5.000,5.000,5.000,5.000,5.000,4.224,0.000,0.000,0.000,0.000,0.000,0.000,0.000,0.000,0.000,0.000,0.000,0.000
G_Int_tcut=1.678,1.640,1.666,1.705,1.795,1.951,1.573,1.635,1.651,1.634,1.753,1.991,1.671,1.648,1.686,1.722,1.823,1.956,1.683,1.697,1.688,1.746,1.826,1.975,1.961,1.973,2.077,2.093,2.300,2.793,3.222,3.341,3.592,4.257,4.262,6.424,0.000,0.000,0.000,0.000,0.000,0.000,0.000,0.000,0.000,0.000,0.000,0.000,1.630,1.646,1.654,1.716,1.768,1.924,1.615,1.646,1.623,1.670,1.788,2.008,1.907,1.885,1.876,1.938,2.010,2.300,2.086,2.176,2.069,2.138,2.156,2.555,2.210,2.223,2.217,2.268,2.334,2.731,2.445,2.354,2.401,2.365,2.460,2.822,0.000,0.000,0.000,0.000,0.000,0.000,0.000,0.000,0.000,0.000,0.000,0.000
Sum_Del_12=0.000,0.020,0.083,1.019,2.338,3.884,0.189,0.014,0.533,1.576,2.584,3.945,0.155,0.258,0.870,1.649,2.700,3.920,0.951,1.671,1.592,2.307,3.100,3.971,2.928,2.632,3.057,3.463,3.809,4.318,4.238,4.285,4.299,4.373,4.435,4.505,4.564,4.566,4.555,4.552,4.561,4.544,4.566,4.528,4.560,4.551,4.543,4.546,0.834,0.295,0.197,1.234,2.491,3.782,0.585,0.246,0.392,1.178,2.606,4.072,1.503,1.882,1.831,2.721,3.371,4.133,3.294,3.401,3.222,3.406,3.925,4.316,3.517,3.547,3.583,3.837,4.016,4.331,3.988,3.855,3.901,3.951,4.146,4.410,4.570,4.554,4.548,4.534,4.555,4.564,4.566,4.582,4.549,4.561,4.580,4.573
Sum_Del_20=0.000,0.169,0.072,2.693,6.048,13.152,1.079,0.072,1.033,2.243,6.768,14.201,0.306,0.064,1.486,3.630,6.695,13.544,0.812,3.171,2.879,5.368,8.158,14.261,8.160,6.546,9.174,11.362,14.854,21.931,23.001,23.537,24.171,25.089,25.404,26.433,26.963,26.972,26.952,26.946,26.959,26.939,26.972,26.908,26.962,26.947,26.933,26.939,1.879,0.816,0.598,3.076,6.323,12.317,1.488,0.883,1.567,2.695,7.110,15.675,2.742,4.593,4.535,7.546,10.531,18.162,10.678,11.906,10.324,11.874,15.722,22.535,12.797,13.106,13.404,15.900,17.933,24.001,19.771,17.103,17.790,17.506,20.815,24.957,26.979,26.950,26.944,26.915,26.946,26.972,26.969,26.990,26.936,26.955,26.983,26.980
Sum_Del_24=0.000,0.294,0.010,2.993,6.452,13.687,1.201,0.138,1.179,2.064,7.257,14.793,0.392,0.058,1.594,3.886,6.537,14.127,0.658,3.342,3.000,5.677,8.041,15.036,8.500,6.653,9.636,11.881,15.532,24.032,25.870,26.682,27.756,29.166,29.629,31.191,31.955,31.964,31.942,31.935,31.950,31.928,31.965,31.896,31.954,31.937,31.922,31.927,1.964,0.860,0.736,3.386,6.757,12.938,1.648,1.094,1.878,2.960,7.677,16.782,2.596,4.946,4.930,8.085,11.159,19.177,11.174,12.535,10.936,12.716,16.722,24.622,13.187,13.720,14.149,16.788,19.024,27.003,20.823,17.952,18.642,18.578,22.220,28.579,31.970,31.940,31.933,31.903,31.936,31.964,31.960,31.983,31.924,31.945,31.974,31.972
Sum_12=4.626,4.645,4.708,3.607,2.288,0.741,4.815,4.611,4.093,3.049,2.042,0.681,4.470,4.367,3.756,2.976,1.926,0.705,3.675,2.955,3.033,2.319,1.525,0.655,1.698,1.993,1.568,1.163,0.816,0.308,0.388,0.340,0.327,0.252,0.190,0.120,0.062,0.060,0.070,0.074,0.065,0.082,0.059,0.098,0.065,0.074,0.082,0.079,5.459,4.920,4.429,3.391,2.134,0.843,5.210,4.379,4.233,3.447,2.020,0.553,3.123,2.744,2.795,1.905,1.254,0.493,1.331,1.225,1.403,1.219,0.700,0.310,1.108,1.079,1.042,0.789,0.610,0.295,0.638,0.771,0.725,0.674,0.480,0.215,0.056,0.071,0.077,0.092,0.070,0.061,0.060,0.044,0.077,0.064,0.046,0.052
Sum_20=27.068,26.899,27.141,24.376,21.020,13.916,28.147,26.997,26.035,24.825,20.301,12.868,26.763,27.005,25.582,23.439,20.374,13.525,26.256,23.898,24.189,21.701,18.910,12.807,18.908,20.523,17.894,15.706,12.215,5.137,4.067,3.532,2.897,1.980,1.664,0.636,0.105,0.096,0.117,0.123,0.109,0.129,0.096,0.160,0.106,0.121,0.135,0.130,28.947,27.884,26.470,23.993,20.745,14.751,28.556,26.185,25.501,24.373,19.959,11.394,24.326,22.476,22.533,19.522,16.538,8.907,16.391,15.162,16.744,15.195,11.346,4.533,14.271,13.962,13.664,11.168,9.135,3.067,7.297,9.965,9.279,9.563,6.253,2.112,0.090,0.118,0.125,0.153,0.123,0.097,0.099,0.078,0.132,0.114,0.085,0.089
Sum_24=32.068,31.773,32.078,29.074,25.615,18.381,33.269,31.929,30.888,30.003,24.811,17.275,31.676,32.010,30.474,28.182,25.531,17.940,31.410,28.726,29.068,26.391,24.026,17.032,23.568,25.414,22.432,20.186,16.535,8.036,6.198,5.385,4.311,2.901,2.439,0.877,0.113,0.103,0.126,0.132,0.117,0.140,0.103,0.172,0.114,0.131,0.146,0.140,34.031,32.928,31.332,28.682,25.310,19.130,33.715,30.974,30.190,29.108,24.391,15.286,29.472,27.122,27.137,23.983,20.909,12.891,20.893,19.533,21.132,19.351,15.346,7.446,18.880,18.347,17.919,15.279,13.043,5.065,11.244,14.115,13.425,13.490,9.847,3.489,0.097,0.127,0.135,0.165,0.131,0.104,0.107,0.084,0.143,0.123,0.094,0.095
G_by_Interval=1.678,1.640,1.666,1.705,1.795,1.951,1.573,1.635,1.651,1.634,1.753,1.991,1.671,1.648,1.686,1.722,1.823,1.956,1.683,1.697,1.688,1.746,1.826,1.975,1.961,1.973,2.077,2.093,2.300,2.793,3.222,3.341,3.592,4.257,4.262,6.424,0.000,0.000,0.000,0.000,0.000,0.000,0.000,0.000,0.000,0.000,0.000,0.000,1.630,1.646,1.654,1.716,1.768,1.924,1.615,1.646,1.623,1.670,1.788,2.008,1.907,1.885,1.876,1.938,2.010,2.300,2.086,2.176,2.069,2.138,2.156,2.555,2.210,2.223,2.217,2.268,2.334,2.731,2.445,2.354,2.401,2.365,2.460,2.822,0.000,0.000,0.000,0.000,0.000,0.000,0.000,0.000,0.000,0.000,0.000,0.000
Avg_G_t8=2.298,2.280,2.282,2.420,2.654,3.209,2.252,2.282,2.342,2.454,2.684,3.288,2.302,2.314,2.394,2.507,2.740,3.226,2.395,2.499,2.485,2.622,2.839,3.287,2.844,2.777,2.931,3.087,3.390,4.203,4.539,4.763,5.179,6.040,6.467,11.186,0.000,0.000,0.000,0.000,0.000,0.000,0.000,0.000,0.000,0.000,0.000,0.000,2.204,2.252,2.305,2.444,2.670,3.145,2.218,2.314,2.319,2.428,2.696,3.376,2.525,2.574,2.558,2.762,2.994,3.661,3.027,3.115,2.979,3.084,3.406,4.188,3.227,3.233,3.240,3.442,3.638,4.629,3.796,3.556,3.608,3.595,3.928,5.160,0.000,0.000,0.000,0.000,0.000,0.000,0.000,0.000,0.000,0.000,0.000,0.000
G_int_t8=1.678,1.640,1.666,1.705,1.795,1.951,1.573,1.635,1.651,1.634,1.753,1.991,1.671,1.648,1.686,1.722,1.823,1.956,1.683,1.697,1.688,1.746,1.826,1.975,1.961,1.973,2.077,2.093,2.300,2.793,3.222,3.341,3.592,4.257,4.262,6.424,0.000,0.000,0.000,0.000,0.000,0.000,0.000,0.000,0.000,0.000,0.000,0.000,1.630,1.646,1.654,1.716,1.768,1.924,1.615,1.646,1.623,1.670,1.788,2.008,1.907,1.885,1.876,1.938,2.010,2.300,2.086,2.176,2.069,2.138,2.156,2.555,2.210,2.223,2.217,2.268,2.334,2.731,2.445,2.354,2.401,2.365,2.460,2.822,0.000,0.000,0.000,0.000,0.000,0.000,0.000,0.000,0.000,0.000,0.000,0.000
Avg_G_t12=2.298,2.280,2.282,2.420,2.654,3.209,2.252,2.282,2.342,2.454,2.684,3.288,2.302,2.314,2.394,2.507,2.740,3.226,2.395,2.499,2.485,2.622,2.839,3.287,2.844,2.777,2.931,3.087,3.390,4.203,4.539,4.763,5.179,6.040,6.467,11.186,0.000,0.000,0.000,0.000,0.000,0.000,0.000,0.000,0.000,0.000,0.000,0.000,2.204,2.252,2.305,2.444,2.670,3.145,2.218,2.314,2.319,2.428,2.696,3.376,2.525,2.574,2.558,2.762,2.994,3.661,3.027,3.115,2.979,3.084,3.406,4.188,3.227,3.233,3.240,3.442,3.638,4.629,3.796,3.556,3.608,3.595,3.928,5.160,0.000,0.000,0.000,0.000,0.000,0.000,0.000,0.000,0.000,0.000,0.000,0.000
G_int_t12=1.678,1.640,1.666,1.705,1.795,1.951,1.573,1.635,1.651,1.634,1.753,1.991,1.671,1.648,1.686,1.722,1.823,1.956,1.683,1.697,1.688,1.746,1.826,1.975,1.961,1.973,2.077,2.093,2.300,2.793,3.222,3.341,3.592,4.257,4.262,6.424,0.000,0.000,0.000,0.000,0.000,0.000,0.000,0.000,0.000,0.000,0.000,0.000,1.630,1.646,1.654,1.716,1.768,1.924,1.615,1.646,1.623,1.670,1.788,2.008,1.907,1.885,1.876,1.938,2.010,2.300,2.086,2.176,2.069,2.138,2.156,2.555,2.210,2.223,2.217,2.268,2.334,2.731,2.445,2.354,2.401,2.365,2.460,2.822,0.000,0.000,0.000,0.000,0.000,0.000,0.000,0.000,0.000,0.000,0.000,0.000
Avg_G_inflex=2.329,2.306,2.294,2.433,2.697,3.226,2.274,2.292,2.342,2.538,2.684,3.315,2.322,2.318,2.394,2.507,2.767,3.251,2.395,2.522,2.535,2.661,2.859,3.321,2.887,2.811,2.955,3.148,3.390,4.225,4.593,4.801,5.256,6.113,6.625,12.889,0.000,0.000,0.000,0.000,0.000,0.000,0.000,0.000,0.000,0.000,0.000,0.000,2.204,2.295,2.331,2.444,2.695,3.145,2.241,2.335,2.352,2.442,2.743,3.443,2.543,2.624,2.558,2.762,3.018,3.661,3.119,3.189,3.046,3.171,3.424,4.299,3.273,3.260,3.303,3.520,3.716,4.944,3.887,3.573,3.688,3.621,4.046,5.540,0.000,0.000,0.000,0.000,0.000,0.000,0.000,0.000,0.000,0.000,0.000,0.000
G_int_inflex=1.673,1.660,1.687,1.727,1.813,1.979,1.600,1.651,1.651,1.635,1.753,2.017,1.697,1.655,1.686,1.722,1.855,1.988,1.681,1.725,1.699,1.777,1.850,2.006,1.985,1.998,2.109,2.108,2.300,2.796,3.236,3.330,3.586,4.271,4.260,6.548,0.000,0.000,0.000,0.000,0.000,0.000,0.000,0.000,0.000,0.000,0.000,0.000,1.630,1.654,1.663,1.716,1.784,1.924,1.638,1.668,1.629,1.693,1.783,1.972,1.937,1.912,1.876,1.938,2.037,2.300,2.119,2.224,2.102,2.161,2.186,2.512,2.240,2.255,2.233,2.288,2.314,3.099,2.500,2.382,2.446,2.384,2.445,3.272,0.000,0.000,0.000,0.000,0.000,0.000,0.000,0.000,0.000,0.000,0.000,0.000
G_by_Interval_g4=1.762,1.707,1.752,1.748,1.912,2.041,1.698,1.726,1.763,1.722,1.820,2.090,1.710,1.724,1.758,1.758,1.936,2.031,1.792,1.766,1.781,1.856,1.921,2.064,2.109,2.094,2.161,2.185,2.415,2.817,3.352,3.465,3.729,4.257,4.262,6.424,0.000,0.000,0.000,0.000,0.000,0.000,0.000,0.000,0.000,0.000,0.000,0.000,1.695,1.761,1.712,1.798,1.848,2.032,1.709,1.744,1.706,1.764,1.865,2.143,2.095,2.034,1.994,2.080,2.151,2.465,2.378,2.485,2.298,2.369,2.462,2.759,2.589,2.611,2.557,2.602,2.731,3.070,2.985,2.784,2.808,2.725,2.880,3.194,0.000,0.000,0.000,0.000,0.000,0.000,0.000,0.000,0.000,0.000,0.000,0.000
G_int_t8_g4=1.762,1.707,1.752,1.748,1.912,2.041,1.698,1.726,1.763,1.722,1.820,2.090,1.710,1.724,1.758,1.758,1.936,2.031,1.792,1.766,1.781,1.856,1.921,2.064,2.109,2.094,2.161,2.185,2.415,2.817,3.352,3.465,3.729,4.257,4.262,6.424,0.000,0.000,0.000,0.000,0.000,0.000,0.000,0.000,0.000,0.000,0.000,0.000,1.695,1.761,1.712,1.798,1.848,2.032,1.709,1.744,1.706,1.764,1.865,2.143,2.095,2.034,1.994,2.080,2.151,2.465,2.378,2.485,2.298,2.369,2.462,2.759,2.589,2.611,2.557,2.602,2.731,3.070,2.985,2.784,2.808,2.725,2.880,3.194,0.000,0.000,0.000,0.000,0.000,0.000,0.000,0.000,0.000,0.000,0.000,0.000
G_int_t12_g4=1.762,1.707,1.752,1.748,1.912,2.041,1.698,1.726,1.763,1.722,1.820,2.090,1.710,1.724,1.758,1.758,1.936,2.031,1.792,1.766,1.781,1.856,1.921,2.064,2.109,2.094,2.161,2.185,2.415,2.817,3.352,3.465,3.729,4.257,4.262,6.424,0.000,0.000,0.000,0.000,0.000,0.000,0.000,0.000,0.000,0.000,0.000,0.000,1.695,1.761,1.712,1.798,1.848,2.032,1.709,1.744,1.706,1.764,1.865,2.143,2.095,2.034,1.994,2.080,2.151,2.465,2.378,2.485,2.298,2.369,2.462,2.759,2.589,2.611,2.557,2.602,2.731,3.070,2.985,2.784,2.808,2.725,2.880,3.194,0.000,0.000,0.000,0.000,0.000,0.000,0.000,0.000,0.000,0.000,0.000,0.000
G_int_inflex_g4=1.764,1.724,1.768,1.765,1.931,2.062,1.720,1.739,1.763,1.735,1.820,2.110,1.730,1.729,1.758,1.758,1.961,2.055,1.788,1.788,1.795,1.881,1.939,2.089,2.133,2.116,2.186,2.201,2.415,2.820,3.367,3.462,3.735,4.271,4.260,6.548,0.000,0.000,0.000,0.000,0.000,0.000,0.000,0.000,0.000,0.000,0.000,0.000,1.695,1.776,1.721,1.798,1.862,2.032,1.728,1.762,1.715,1.781,1.866,2.128,2.118,2.063,1.994,2.080,2.173,2.465,2.430,2.540,2.337,2.409,2.484,2.749,2.624,2.638,2.591,2.640,2.751,3.099,3.055,2.806,2.864,2.744,2.915,3.272,0.000,0.000,0.000,0.000,0.000,0.000,0.000,0.000,0.000,0.000,0.000,0.000
Time_Inflex=11.286,11.531,11.775,12.509,13.244,16.426,11.531,11.775,12.509,11.775,14.467,16.670,11.775,12.020,12.509,13.488,13.978,16.426,12.999,12.754,12.265,13.244,14.467,16.670,14.223,13.978,14.957,15.202,18.139,21.076,21.565,21.565,21.320,21.565,21.076,18.873,0.273,0.273,0.273,0.273,0.273,0.273,0.273,0.273,0.273,0.273,0.273,0.273,11.531,11.041,11.531,12.754,13.488,16.426,11.286,11.775,11.531,12.509,13.244,16.426,12.999,12.754,13.488,14.467,15.202,18.873,14.712,15.446,14.712,14.957,17.404,20.097,16.181,16.426,15.936,16.915,17.649,19.852,18.873,18.139,17.894,18.139,18.873,20.341,0.273,0.273,0.273,0.273,0.273,0.273,0.273,0.273,0.273,0.273,0.273,0.273
OD_Inflex=0.498,0.550,0.587,0.593,0.518,0.575,0.568,0.579,0.654,0.448,0.658,0.553,0.567,0.600,0.606,0.675,0.567,0.567,0.700,0.568,0.494,0.550,0.562,0.558,0.534,0.540,0.567,0.494,0.653,0.527,0.458,0.401,0.315,0.238,0.206,0.107,0.065,0.065,0.067,0.064,0.063,0.064,0.066,0.065,0.064,0.064,0.064,0.064,0.607,0.491,0.525,0.604,0.544,0.609,0.558,0.560,0.515,0.582,0.492,0.474,0.586,0.506,0.634,0.621,0.559,0.594,0.468,0.509,0.500,0.468,0.575,0.453,0.525,0.562,0.491,0.491,0.472,0.319,0.513,0.571,0.501,0.538,0.444,0.259,0.064,0.064,0.064,0.065,0.064,0.065,0.065,0.064,0.064,0.065,0.065,0.066
Time_Saturation=18.628,14.712,19.852,20.341,19.362,20.586,19.852,19.607,20.341,19.852,18.628,20.831,20.586,15.446,19.607,19.118,19.852,17.894,19.607,19.852,20.831,19.852,18.873,19.852,19.362,19.607,20.341,19.852,18.873,21.810,0.000,0.000,0.000,0.000,0.000,0.000,0.273,0.273,0.273,0.273,0.273,0.273,0.273,0.273,0.273,0.273,0.273,0.273,19.362,19.852,17.894,21.076,16.915,17.649,20.341,19.362,18.628,20.097,15.202,18.139,19.852,20.586,19.852,20.097,18.139,20.097,20.831,19.852,16.670,19.607,20.341,0.000,19.607,20.831,19.607,18.873,19.607,0.000,20.097,20.341,19.118,19.362,20.831,0.000,0.273,0.273,0.273,0.273,0.273,0.273,0.273,0.273,0.273,0.273,0.273,0.273
OD_Saturation=0.804,0.787,0.806,0.770,0.736,0.725,0.834,0.801,0.797,0.903,0.744,0.729,0.800,0.813,0.796,0.763,0.820,0.697,0.836,0.784,0.799,0.767,0.780,0.687,0.756,0.791,0.754,0.740,0.706,0.579,0.000,0.000,0.000,0.000,0.000,0.000,0.065,0.065,0.067,0.064,0.063,0.064,0.066,0.065,0.064,0.064,0.064,0.064,0.830,0.818,0.783,0.765,0.743,0.727,0.823,0.775,0.767,0.772,0.711,0.648,0.829,0.747,0.753,0.734,0.721,0.669,0.747,0.709,0.701,0.683,0.665,0.000,0.747,0.729,0.706,0.680,0.662,0.000,0.645,0.691,0.653,0.664,0.621,0.000,0.064,0.064,0.064,0.065,0.064,0.065,0.065,0.064,0.064,0.065,0.065,0.066
Ref_Well_Name=A01,A01,A01,A01,A01,A01,A01,A01,A01,A01,A01,A01,A01,A01,A01,A01,A01,A01,A01,A01,A01,A01,A01,A01,A01,A01,A01,A01,A01,A01,A01,A01,A01,A01,A01,A01,A01,A01,A01,A01,A01,A01,A01,A01,A01,A01,A01,A01,A01,A01,A01,A01,A01,A01,A01,A01,A01,A01,A01,A01,A01,A01,A01,A01,A01,A01,A01,A01,A01,A01,A01,A01,A01,A01,A01,A01,A01,A01,A01,A01,A01,A01,A01,A01,A01,A01,A01,A01,A01,A01,A01,A01,A01,A01,A01,A01
Ratio_Avg_G=1.000,1.008,1.007,0.950,0.866,0.716,1.020,1.007,0.981,0.936,0.856,0.699,0.998,0.993,0.960,0.917,0.838,0.712,0.960,0.920,0.925,0.876,0.809,0.699,0.808,0.827,0.784,0.744,0.678,0.547,0.506,0.482,0.444,0.380,0.355,0.205,Inf,Inf,Inf,Inf,Inf,Inf,Inf,Inf,Inf,Inf,Inf,Inf,1.043,1.020,0.997,0.940,0.861,0.731,1.036,0.993,0.991,0.946,0.852,0.681,0.910,0.893,0.898,0.832,0.768,0.628,0.759,0.738,0.771,0.745,0.675,0.549,0.712,0.711,0.709,0.667,0.632,0.496,0.605,0.646,0.637,0.639,0.585,0.445,Inf,Inf,Inf,Inf,Inf,Inf,Inf,Inf,Inf,Inf,Inf,Inf
Ratio_Fit_G=1.000,1.003,0.984,0.959,0.943,0.867,1.044,1.011,0.967,1.065,0.896,0.860,0.991,0.979,0.960,0.916,0.939,0.866,0.944,0.980,1.009,0.965,0.918,0.864,0.858,0.838,0.801,0.811,0.690,0.654,0.524,0.527,0.499,0.475,0.464,0.559,Inf,Inf,Inf,Inf,Inf,Inf,Inf,Inf,Inf,Inf,Inf,Inf,0.980,1.042,1.020,0.963,0.954,0.844,1.033,1.005,1.036,0.993,0.975,0.890,0.871,0.892,0.880,0.861,0.841,0.725,0.816,0.783,0.819,0.812,0.784,0.716,0.765,0.763,0.771,0.744,0.744,0.695,0.704,0.726,0.717,0.729,0.714,0.639,Inf,Inf,Inf,Inf,Inf,Inf,Inf,Inf,Inf,Inf,Inf,Inf
Ratio_G_Int=1.000,1.023,1.007,0.984,0.935,0.860,1.067,1.026,1.016,1.027,0.957,0.842,1.004,1.018,0.995,0.974,0.920,0.858,0.997,0.989,0.994,0.961,0.919,0.849,0.856,0.850,0.808,0.802,0.729,0.601,0.521,0.502,0.467,0.394,0.394,0.261,Inf,Inf,Inf,Inf,Inf,Inf,Inf,Inf,Inf,Inf,Inf,Inf,1.029,1.019,1.014,0.978,0.949,0.872,1.039,1.019,1.034,1.005,0.938,0.835,0.880,0.890,0.894,0.866,0.835,0.729,0.804,0.771,0.811,0.785,0.778,0.657,0.759,0.755,0.757,0.740,0.719,0.614,0.686,0.713,0.699,0.709,0.682,0.594,Inf,Inf,Inf,Inf,Inf,Inf,Inf,Inf,Inf,Inf,Inf,Inf
Ratio_t0_Fit=1.000,1.228,0.925,0.857,0.955,0.580,1.040,0.971,0.951,0.788,0.806,0.654,0.900,1.092,1.050,1.963,0.712,0.820,0.880,0.963,0.927,0.845,0.845,0.652,0.943,0.821,0.760,0.849,1.745,0.585,0.401,0.404,0.462,0.419,0.391,0.361,Inf,Inf,Inf,Inf,Inf,Inf,Inf,Inf,Inf,Inf,Inf,Inf,1.047,0.966,0.925,0.904,0.702,0.876,1.235,0.966,1.043,0.856,0.837,0.604,1.176,1.070,0.959,0.770,0.803,0.764,0.890,0.863,0.794,0.841,1.249,0.481,0.872,1.048,0.808,0.829,0.609,0.430,0.565,0.774,0.569,0.616,0.537,0.398,Inf,Inf,Inf,Inf,Inf,Inf,Inf,Inf,Inf,Inf,Inf,Inf
Ratio_t0_G_Int=1.000,0.968,1.008,0.867,0.722,0.493,0.912,0.958,0.897,0.756,0.666,0.478,0.983,0.931,0.876,0.790,0.676,0.488,0.872,0.773,0.778,0.708,0.612,0.473,0.702,0.771,0.726,0.624,0.569,0.440,0.490,0.477,0.464,0.482,0.417,0.334,Inf,Inf,Inf,Inf,Inf,Inf,Inf,Inf,Inf,Inf,Inf,Inf,1.080,1.023,0.953,0.852,0.687,0.508,1.028,0.929,0.891,0.817,0.683,0.453,1.003,0.900,0.909,0.753,0.631,0.456,0.659,0.660,0.682,0.655,0.496,0.380,0.609,0.614,0.606,0.528,0.475,0.347,0.459,0.516,0.514,0.504,0.422,0.314,Inf,Inf,Inf,Inf,Inf,Inf,Inf,Inf,Inf,Inf,Inf,Inf
Ref_Curve_Array=1,1,1,1,1,1,1,1,1,1,1,1,1,1,1,1,1,1,1,1,1,1,1,1,1,1,1,1,1,1,1,1,1,1,1,1,1,1,1,1,1,1,1,1,1,1,1,1,1,1,1,1,1,1,1,1,1,1,1,1,1,1,1,1,1,1,1,1,1,1,1,1,1,1,1,1,1,1,1,1,1,1,1,1,1,1,1,1,1,1,1,1,1,1,1,1
Default_ref=0
Comm_Map=,,,,,
Comm_Consol=,,,,,,,,
Comm_Screen=,,,,,
Analysis_Set=A,A,A,A,A,A,A,A,A,A,A,A,A,A,A,A,A,A,A,A,A,A,A,A,A,A,A,A,A,A,A,A,A,A,A,A,A,A,A,A,A,A,A,A,A,A,A,A,A,A,A,A,A,A,A,A,A,A,A,A,A,A,A,A,A,A,A,A,A,A,A,A,A,A,A,A,A,A,A,A,A,A,A,A,A,A,A,A,A,A,A,A,A,A,A,A
Ref_Type=single_ref,single_ref,single_ref,single_ref,single_ref,single_ref,single_ref,single_ref,single_ref,single_ref,single_ref,single_ref,single_ref,single_ref,single_ref,single_ref,single_ref,single_ref,single_ref,single_ref,single_ref,single_ref,single_ref,single_ref,single_ref,single_ref,single_ref,single_ref,single_ref,single_ref,single_ref,single_ref,single_ref,single_ref,single_ref,single_ref,single_ref,single_ref,single_ref,single_ref,single_ref,single_ref,single_ref,single_ref,single_ref,single_ref,single_ref,single_ref,single_ref,single_ref,single_ref,single_ref,single_ref,single_ref,single_ref,single_ref,single_ref,single_ref,single_ref,single_ref,single_ref,single_ref,single_ref,single_ref,single_ref,single_ref,single_ref,single_ref,single_ref,single_ref,single_ref,single_ref,single_ref,single_ref,single_ref,single_ref,single_ref,single_ref,single_ref,single_ref,single_ref,single_ref,single_ref,single_ref,single_ref,single_ref,single_ref,single_ref,single_ref,single_ref,single_ref,single_ref,single_ref,single_ref,single_ref,single_ref
Wells_In_Use=0,0,0,0,0,0,0,0,0,0,0,0,0,0,0,0,0,0,0,0,0,0,0,0,0,0,0,0,0,0,0,0,0,0,0,0,0,0,0,0,0,0,0,0,0,0,0,0,0,0,0,0,0,0,0,0,0,0,0,0,0,0,0,0,0,0,0,0,0,0,0,0,0,0,0,0,0,0,0,0,0,0,0,0,0,0,0,0,0,0,0,0,0,0,0,0
[Flor:]
[Flor2:]
[Lumin:]
[Data:]
Read=DateTime	RunT[s]	Temp	Well_1	Well_2	Well_3	Well_4	Well_5	Well_6	Well_7	Well_8	Well_9	Well_10	Well_11	Well_12	Well_13	Well_14	Well_15	Well_16	Well_17	Well_18	Well_19	Well_20	Well_21	Well_22	Well_23	Well_24	Well_25	Well_26	Well_27	Well_28	Well_29	Well_30	Well_31	Well_32	Well_33	Well_34	Well_35	Well_36	Well_37	Well_38	Well_39	Well_40	Well_41	Well_42	Well_43	Well_44	Well_45	Well_46	Well_47	Well_48	Well_49	Well_50	Well_51	Well_52	Well_53	Well_54	Well_55	Well_56	Well_57	Well_58	Well_59	Well_60	Well_61	Well_62	Well_63	Well_64	Well_65	Well_66	Well_67	Well_68	Well_69	Well_70	Well_71	Well_72	Well_73	Well_74	Well_75	Well_76	Well_77	Well_78	Well_79	Well_80	Well_81	Well_82	Well_83	Well_84	Well_85	Well_86	Well_87	Well_88	Well_89	Well_90	Well_91	Well_92	Well_93	Well_94	Well_95	Well_96
1=15:13:27	984	301	0.0822	0.0851	0.0838	0.0819	0.0817	0.0824	0.0813	0.0796	0.0799	0.0789	0.0808	0.0803	0.0817	0.0832	0.0843	0.0808	0.0807	0.0801	0.0809	0.0830	0.0810	0.0808	0.0817	0.0813	0.0800	0.0837	0.0826	0.0811	0.0808	0.0799	0.0797	0.0814	0.0802	0.0806	0.0800	0.0849	0.0810	0.0811	0.0806	0.0801	0.0817	0.0804	0.0845	0.0818	0.0836	0.0843	0.0808	0.0810	0.0816	0.0793	0.0810	0.0823	0.0802	0.0802	0.0816	0.0804	0.0807	0.0815	0.0818	0.0871	0.0860	0.0855	0.0843	0.0854	0.0849	0.0867	0.0791	0.0803	0.0795	0.0808	0.0808	0.0803	0.0655	0.0648	0.0673	0.0635	0.0634	0.0640	0.0638	0.0636	0.0635	0.0648	0.0645	0.0649	0.0661	0.0654	0.0645	0.0644	0.0643	0.0645	0.0646	0.0635	0.0644	0.0646	0.0653	0.0657
2=15:28:08	1865	300	0.0803	0.0847	0.0835	0.0812	0.0820	0.0812	0.0808	0.0782	0.0798	0.0793	0.0795	0.0803	0.0806	0.0822	0.0826	0.0805	0.0797	0.0802	0.0796	0.0832	0.0802	0.0807	0.0797	0.0816	0.0798	0.0834	0.0831	0.0807	0.0793	0.0804	0.0786	0.0809	0.0820	0.0793	0.0800	0.0845	0.0811	0.0801	0.0798	0.0785	0.0795	0.0782	0.0799	0.0793	0.0799	0.0818	0.0808	0.0803	0.0814	0.0788	0.0809	0.0819	0.0796	0.0797	0.0797	0.0790	0.0795	0.0804	0.0815	0.0892	0.0845	0.0842	0.0842	0.0848	0.0845	0.0856	0.0783	0.0801	0.0794	0.0805	0.0799	0.0797	0.0649	0.0636	0.0652	0.0632	0.0627	0.0635	0.0626	0.0626	0.0625	0.0631	0.0641	0.0638	0.0652	0.0643	0.0636	0.0638	0.0632	0.0632	0.0636	0.0628	0.0635	0.0639	0.0639	0.0648
3=15:42:49	2746	300	0.0806	0.0849	0.0831	0.0812	0.0817	0.0813	0.0809	0.0801	0.0797	0.0789	0.0799	0.0816	0.0812	0.0830	0.0831	0.0805	0.0798	0.0798	0.0798	0.0809	0.0805	0.0819	0.0804	0.0815	0.0794	0.0827	0.0826	0.0809	0.0825	0.0788	0.0792	0.0825	0.0799	0.0800	0.0801	0.0842	0.0813	0.0801	0.0805	0.0794	0.0797	0.0786	0.0823	0.0798	0.0801	0.0829	0.0809	0.0813	0.0800	0.0794	0.0802	0.0823	0.0802	0.0796	0.0809	0.0794	0.0794	0.0808	0.0834	0.0901	0.0873	0.0844	0.0848	0.0847	0.0845	0.0859	0.0790	0.0797	0.0791	0.0805	0.0795	0.0794	0.0649	0.0635	0.0673	0.0634	0.0627	0.0629	0.0629	0.0632	0.0626	0.0636	0.0634	0.0636	0.0647	0.0645	0.0639	0.0635	0.0631	0.0638	0.0634	0.0631	0.0636	0.0635	0.0642	0.0645
4=15:57:30	3627	298	0.0822	0.0860	0.0851	0.0820	0.0816	0.0816	0.0813	0.0815	0.0817	0.0815	0.0801	0.0825	0.0819	0.0836	0.0849	0.0817	0.0826	0.0812	0.0824	0.0815	0.0814	0.0828	0.0821	0.0827	0.0807	0.0839	0.0831	0.0808	0.0839	0.0796	0.0814	0.0832	0.0800	0.0811	0.0813	0.0845	0.0824	0.0809	0.0808	0.0802	0.0803	0.0814	0.0810	0.0809	0.0816	0.0843	0.0824	0.0826	0.0820	0.0804	0.0820	0.0830	0.0821	0.0807	0.0824	0.0809	0.0807	0.0818	0.0825	0.0901	0.0885	0.0864	0.0851	0.0855	0.0845	0.0863	0.0800	0.0820	0.0805	0.0822	0.0803	0.0801	0.0655	0.0644	0.0661	0.0627	0.0637	0.0639	0.0637	0.0641	0.0636	0.0647	0.0647	0.0649	0.0658	0.0644	0.0656	0.0645	0.0641	0.0644	0.0647	0.0633	0.0637	0.0642	0.0652	0.0653
5=16:12:11	4508	300	0.0809	0.0852	0.0844	0.0811	0.0811	0.0805	0.0811	0.0814	0.0806	0.0810	0.0810	0.0817	0.0809	0.0837	0.0844	0.0805	0.0815	0.0805	0.0816	0.0820	0.0805	0.0810	0.0806	0.0815	0.0799	0.0835	0.0854	0.0802	0.0833	0.0791	0.0809	0.0827	0.0803	0.0802	0.0800	0.0835	0.0822	0.0808	0.0793	0.0797	0.0796	0.0808	0.0811	0.0809	0.0803	0.0828	0.0810	0.0821	0.0802	0.0798	0.0818	0.0832	0.0811	0.0802	0.0814	0.0788	0.0810	0.0806	0.0819	0.0884	0.0862	0.0848	0.0844	0.0870	0.0834	0.0861	0.0792	0.0817	0.0799	0.0809	0.0812	0.0803	0.0650	0.0638	0.0655	0.0629	0.0624	0.0633	0.0629	0.0629	0.0630	0.0642	0.0638	0.0642	0.0653	0.0641	0.0648	0.0636	0.0637	0.0644	0.0637	0.0618	0.0632	0.0640	0.0648	0.0644
6=16:26:52	5389	298	0.0830	0.0872	0.0838	0.0828	0.0837	0.0812	0.0834	0.0816	0.0819	0.0806	0.0804	0.0821	0.0830	0.0847	0.0851	0.0818	0.0815	0.0820	0.0828	0.0836	0.0816	0.0822	0.0816	0.0814	0.0814	0.0848	0.0846	0.0820	0.0846	0.0804	0.0812	0.0819	0.0822	0.0816	0.0813	0.0847	0.0858	0.0807	0.0813	0.0800	0.0804	0.0807	0.0813	0.0811	0.0822	0.0841	0.0827	0.0817	0.0823	0.0813	0.0812	0.0830	0.0819	0.0807	0.0824	0.0813	0.0813	0.0815	0.0819	0.0902	0.0866	0.0860	0.0857	0.0880	0.0855	0.0866	0.0806	0.0817	0.0813	0.0822	0.0809	0.0807	0.0655	0.0644	0.0653	0.0636	0.0633	0.0638	0.0637	0.0636	0.0635	0.0645	0.0635	0.0647	0.0654	0.0651	0.0654	0.0652	0.0644	0.0647	0.0645	0.0635	0.0643	0.0636	0.0654	0.0652
7=16:41:33	6270	298	0.0830	0.0871	0.0861	0.0827	0.0837	0.0823	0.0826	0.0821	0.0820	0.0806	0.0809	0.0823	0.0826	0.0853	0.0849	0.0815	0.0821	0.0805	0.0833	0.0832	0.0823	0.0821	0.0816	0.0829	0.0810	0.0845	0.0856	0.0818	0.0821	0.0804	0.0821	0.0839	0.0823	0.0825	0.0810	0.0845	0.0819	0.0814	0.0810	0.0807	0.0808	0.0800	0.0823	0.0820	0.0821	0.0838	0.0818	0.0824	0.0820	0.0798	0.0817	0.0840	0.0818	0.0812	0.0842	0.0815	0.0821	0.0825	0.0833	0.0898	0.0856	0.0856	0.0856	0.0870	0.0851	0.0857	0.0809	0.0819	0.0818	0.0824	0.0808	0.0804	0.0659	0.0641	0.0660	0.0641	0.0638	0.0639	0.0643	0.0637	0.0639	0.0639	0.0646	0.0652	0.0656	0.0650	0.0646	0.0644	0.0645	0.0647	0.0648	0.0636	0.0643	0.0648	0.0652	0.0657
8=16:56:14	7151	298	0.0824	0.0870	0.0863	0.0821	0.0830	0.0799	0.0837	0.0830	0.0819	0.0815	0.0804	0.0816	0.0824	0.0851	0.0845	0.0816	0.0807	0.0811	0.0819	0.0841	0.0818	0.0826	0.0812	0.0816	0.0812	0.0847	0.0844	0.0813	0.0830	0.0788	0.0832	0.0838	0.0819	0.0804	0.0811	0.0842	0.0874	0.0817	0.0803	0.0804	0.0792	0.0809	0.0813	0.0823	0.0823	0.0841	0.0816	0.0811	0.0823	0.0816	0.0815	0.0833	0.0817	0.0801	0.0824	0.0807	0.0828	0.0820	0.0823	0.0888	0.0859	0.0852	0.0846	0.0876	0.0847	0.0850	0.0814	0.0831	0.0811	0.0822	0.0807	0.0794	0.0657	0.0644	0.0654	0.0635	0.0618	0.0639	0.0632	0.0630	0.0633	0.0645	0.0637	0.0647	0.0653	0.0646	0.0657	0.0642	0.0637	0.0641	0.0638	0.0625	0.0637	0.0643	0.0652	0.0651
9=17:10:55	8032	298	0.0831	0.0875	0.0863	0.0814	0.0813	0.0805	0.0836	0.0824	0.0831	0.0812	0.0801	0.0816	0.0826	0.0850	0.0849	0.0813	0.0819	0.0804	0.0841	0.0839	0.0818	0.0857	0.0819	0.0814	0.0825	0.0837	0.0844	0.0814	0.0804	0.0795	0.0820	0.0821	0.0814	0.0823	0.0810	0.0848	0.0857	0.0816	0.0810	0.0797	0.0803	0.0803	0.0854	0.0819	0.0829	0.0838	0.0814	0.0820	0.0818	0.0804	0.0816	0.0828	0.0812	0.0797	0.0826	0.0818	0.0819	0.0821	0.0824	0.0887	0.0849	0.0851	0.0837	0.0882	0.0834	0.0839	0.0811	0.0824	0.0819	0.0821	0.0807	0.0801	0.0651	0.0641	0.0655	0.0627	0.0626	0.0636	0.0633	0.0630	0.0631	0.0647	0.0637	0.0648	0.0651	0.0645	0.0648	0.0645	0.0638	0.0641	0.0642	0.0622	0.0634	0.0641	0.0651	0.0648
10=17:25:36	8913	298	0.0827	0.0877	0.0866	0.0829	0.0825	0.0804	0.0837	0.0838	0.0823	0.0811	0.0794	0.0812	0.0825	0.0855	0.0850	0.0807	0.0809	0.0799	0.0848	0.0850	0.0819	0.0819	0.0810	0.0810	0.0817	0.0839	0.0845	0.0808	0.0837	0.0793	0.0819	0.0831	0.0835	0.0821	0.0803	0.0840	0.0817	0.0816	0.0811	0.0799	0.0788	0.0794	0.0831	0.0812	0.0824	0.0839	0.0813	0.0812	0.0811	0.0806	0.0828	0.0823	0.0809	0.0790	0.0840	0.0822	0.0821	0.0818	0.0820	0.0911	0.0843	0.0843	0.0831	0.0853	0.0833	0.0838	0.0801	0.0822	0.0807	0.0817	0.0808	0.0799	0.0648	0.0633	0.0653	0.0629	0.0627	0.0635	0.0629	0.0626	0.0625	0.0633	0.0634	0.0638	0.0648	0.0637	0.0643	0.0633	0.0631	0.0632	0.0634	0.0627	0.0634	0.0628	0.0642	0.0644
11=17:40:17	9794	301	0.0845	0.0884	0.0872	0.0835	0.0833	0.0800	0.0848	0.0840	0.0830	0.0822	0.0792	0.0811	0.0873	0.0859	0.0860	0.0813	0.0817	0.0808	0.0851	0.0847	0.0820	0.0828	0.0817	0.0807	0.0830	0.0847	0.0860	0.0812	0.0845	0.0788	0.0831	0.0839	0.0832	0.0826	0.0806	0.0832	0.0827	0.0818	0.0811	0.0811	0.0792	0.0802	0.0828	0.0834	0.0826	0.0867	0.0819	0.0811	0.0822	0.0798	0.0812	0.0836	0.0805	0.0790	0.0840	0.0823	0.0827	0.0819	0.0828	0.0867	0.0852	0.0846	0.0838	0.0867	0.0835	0.0836	0.0811	0.0825	0.0817	0.0823	0.0802	0.0789	0.0651	0.0632	0.0643	0.0628	0.0626	0.0630	0.0626	0.0631	0.0628	0.0639	0.0628	0.0640	0.0647	0.0640	0.0648	0.0639	0.0633	0.0634	0.0637	0.0624	0.0632	0.0629	0.0642	0.0645
12=17:54:58	10675	301	0.0846	0.0887	0.0874	0.0839	0.0827	0.0802	0.0855	0.0846	0.0855	0.0836	0.0805	0.0809	0.0843	0.0862	0.0862	0.0816	0.0814	0.0803	0.0854	0.0864	0.0826	0.0827	0.0819	0.0806	0.0829	0.0860	0.0856	0.0815	0.0834	0.0796	0.0837	0.0840	0.0836	0.0824	0.0809	0.0842	0.0845	0.0823	0.0822	0.0794	0.0805	0.0794	0.0832	0.0836	0.0833	0.0838	0.0810	0.0811	0.0821	0.0812	0.0825	0.0840	0.0813	0.0791	0.0833	0.0834	0.0825	0.0824	0.0818	0.0877	0.0847	0.0841	0.0831	0.0864	0.0831	0.0817	0.0813	0.0827	0.0821	0.0820	0.0812	0.0795	0.0645	0.0631	0.0641	0.0629	0.0623	0.0627	0.0627	0.0622	0.0626	0.0633	0.0623	0.0634	0.0647	0.0639	0.0645	0.0632	0.0630	0.0637	0.0632	0.0623	0.0633	0.0628	0.0643	0.0643
13=18:09:39	11556	301	0.0854	0.0888	0.0884	0.0829	0.0837	0.0791	0.0847	0.0855	0.0837	0.0828	0.0801	0.0811	0.0860	0.0879	0.0869	0.0825	0.0804	0.0784	0.0863	0.0879	0.0865	0.0848	0.0804	0.0817	0.0830	0.0865	0.0861	0.0816	0.0827	0.0783	0.0856	0.0869	0.0843	0.0829	0.0803	0.0834	0.0859	0.0811	0.0815	0.0807	0.0794	0.0799	0.0826	0.0840	0.0818	0.0840	0.0813	0.0807	0.0815	0.0819	0.0831	0.0829	0.0811	0.0790	0.0845	0.0822	0.0822	0.0812	0.0830	0.0862	0.0863	0.0833	0.0825	0.0843	0.0826	0.0832	0.0808	0.0842	0.0815	0.0827	0.0807	0.0790	0.0642	0.0630	0.0647	0.0625	0.0622	0.0624	0.0623	0.0621	0.0629	0.0639	0.0629	0.0634	0.0640	0.0635	0.0641	0.0632	0.0627	0.0625	0.0625	0.0618	0.0629	0.0634	0.0639	0.0639
14=18:24:20	12437	301	0.0887	0.0918	0.0918	0.0860	0.0851	0.0820	0.0897	0.0882	0.0868	0.0844	0.0822	0.0825	0.0869	0.0903	0.0896	0.0846	0.0828	0.0812	0.0888	0.0873	0.0872	0.0866	0.0832	0.0824	0.0862	0.0888	0.0915	0.0843	0.0865	0.0796	0.0885	0.0877	0.0865	0.0843	0.0825	0.0852	0.0855	0.0852	0.0830	0.0827	0.0811	0.0808	0.0859	0.0853	0.0854	0.0860	0.0836	0.0827	0.0837	0.0833	0.0843	0.0848	0.0833	0.0806	0.0869	0.0840	0.0850	0.0841	0.0849	0.0883	0.0862	0.0860	0.0849	0.0881	0.0832	0.0841	0.0835	0.0849	0.0838	0.0837	0.0823	0.0808	0.0661	0.0644	0.0664	0.0637	0.0627	0.0643	0.0638	0.0637	0.0639	0.0648	0.0649	0.0650	0.0659	0.0655	0.0660	0.0646	0.0642	0.0649	0.0649	0.0626	0.0647	0.0649	0.0657	0.0655
15=18:39:01	13318	301	0.0881	0.0925	0.0907	0.0849	0.0838	0.0807	0.0893	0.0876	0.0866	0.0840	0.0821	0.0809	0.0886	0.0892	0.0904	0.0841	0.0826	0.0803	0.0884	0.0886	0.0866	0.0855	0.0819	0.0818	0.0862	0.0882	0.0877	0.0840	0.0850	0.0793	0.0871	0.0897	0.0856	0.0840	0.0818	0.0838	0.0888	0.0844	0.0842	0.0807	0.0822	0.0797	0.0862	0.0850	0.0846	0.0852	0.0819	0.0813	0.0833	0.0824	0.0828	0.0837	0.0814	0.0790	0.0836	0.0846	0.0832	0.0831	0.0831	0.0875	0.0872	0.0836	0.0837	0.0862	0.0832	0.0819	0.0829	0.0849	0.0829	0.0834	0.0807	0.0794	0.0645	0.0634	0.0652	0.0619	0.0622	0.0627	0.0626	0.0626	0.0627	0.0636	0.0634	0.0638	0.0648	0.0626	0.0640	0.0636	0.0628	0.0635	0.0629	0.0625	0.0620	0.0635	0.0639	0.0643
16=18:53:42	14199	301	0.0913	0.0943	0.0930	0.0883	0.0858	0.0817	0.0929	0.0894	0.0893	0.0865	0.0832	0.0825	0.0894	0.0918	0.0915	0.0871	0.0847	0.0812	0.0912	0.0892	0.0877	0.0904	0.0837	0.0819	0.0890	0.0912	0.0905	0.0855	0.0844	0.0803	0.0905	0.0901	0.0878	0.0855	0.0829	0.0853	0.0906	0.0860	0.0857	0.0824	0.0823	0.0799	0.0882	0.0865	0.0870	0.0869	0.0841	0.0825	0.0851	0.0839	0.0855	0.0848	0.0823	0.0794	0.0862	0.0860	0.0855	0.0849	0.0841	0.0896	0.0858	0.0860	0.0847	0.0877	0.0843	0.0821	0.0839	0.0858	0.0840	0.0840	0.0832	0.0806	0.0657	0.0645	0.0655	0.0635	0.0636	0.0640	0.0640	0.0635	0.0633	0.0648	0.0636	0.0646	0.0656	0.0646	0.0652	0.0647	0.0643	0.0644	0.0644	0.0633	0.0637	0.0648	0.0657	0.0655
17=19:08:23	15080	301	0.0928	0.0961	0.0965	0.0892	0.0865	0.0808	0.0942	0.0919	0.0907	0.0876	0.0834	0.0820	0.0910	0.0938	0.0919	0.0868	0.0837	0.0802	0.0931	0.0919	0.0899	0.0881	0.0845	0.0821	0.0899	0.0923	0.0904	0.0858	0.0854	0.0795	0.0923	0.0923	0.0888	0.0868	0.0828	0.0851	0.0889	0.0864	0.0850	0.0843	0.0827	0.0807	0.0870	0.0869	0.0870	0.0881	0.0834	0.0825	0.0849	0.0858	0.0852	0.0853	0.0817	0.0803	0.0889	0.0862	0.0856	0.0842	0.0839	0.0883	0.0861	0.0852	0.0843	0.0858	0.0835	0.0828	0.0840	0.0864	0.0846	0.0843	0.0846	0.0800	0.0653	0.0639	0.0662	0.0633	0.0628	0.0626	0.0634	0.0631	0.0633	0.0643	0.0637	0.0646	0.0649	0.0645	0.0654	0.0637	0.0641	0.0637	0.0634	0.0630	0.0639	0.0643	0.0648	0.0653
18=19:23:04	15961	301	0.0923	0.0964	0.0969	0.0892	0.0873	0.0805	0.0952	0.0937	0.0908	0.0881	0.0834	0.0817	0.0942	0.0946	0.0936	0.0882	0.0845	0.0809	0.0943	0.0927	0.0894	0.0887	0.0847	0.0820	0.0904	0.0925	0.0918	0.0865	0.0841	0.0794	0.0933	0.0909	0.0910	0.0871	0.0842	0.0842	0.0904	0.0869	0.0862	0.0837	0.0820	0.0802	0.0876	0.0870	0.0872	0.0889	0.0837	0.0821	0.0852	0.0868	0.0850	0.0858	0.0820	0.0794	0.0874	0.0864	0.0859	0.0845	0.0847	0.0883	0.0860	0.0854	0.0846	0.0864	0.0832	0.0810	0.0840	0.0852	0.0873	0.0839	0.0829	0.0796	0.0649	0.0637	0.0650	0.0632	0.0626	0.0632	0.0629	0.0633	0.0628	0.0641	0.0633	0.0642	0.0652	0.0630	0.0644	0.0637	0.0633	0.0637	0.0639	0.0626	0.0625	0.0640	0.0645	0.0650
19=19:37:45	16842	301	0.0969	0.0995	0.0978	0.0909	0.0890	0.0806	0.0995	0.0966	0.0941	0.0907	0.0860	0.0821	0.0966	0.0976	0.0960	0.0903	0.0853	0.0818	0.0967	0.0950	0.0941	0.0936	0.0862	0.0828	0.0936	0.0969	0.0936	0.0883	0.0874	0.0803	0.0947	0.0943	0.0928	0.0882	0.0848	0.0851	0.0971	0.0892	0.0885	0.0856	0.0834	0.0810	0.0901	0.0883	0.0892	0.0905	0.0852	0.0817	0.0880	0.0886	0.0860	0.0868	0.0830	0.0804	0.0891	0.0883	0.0865	0.0864	0.0864	0.0877	0.0865	0.0853	0.0853	0.0860	0.0841	0.0819	0.0857	0.0863	0.0860	0.0861	0.0832	0.0800	0.0654	0.0641	0.0655	0.0627	0.0628	0.0630	0.0632	0.0631	0.0630	0.0642	0.0638	0.0640	0.0651	0.0646	0.0645	0.0638	0.0633	0.0643	0.0625	0.0628	0.0638	0.0640	0.0648	0.0646
20=19:52:26	17723	301	0.0979	0.1020	0.0997	0.0940	0.0897	0.0839	0.1018	0.0979	0.0955	0.0918	0.0876	0.0837	0.0997	0.1002	0.1001	0.0908	0.0877	0.0814	0.1003	0.0986	0.0956	0.0933	0.0875	0.0837	0.0957	0.1000	0.0973	0.0905	0.0867	0.0811	0.0966	0.0971	0.0947	0.0900	0.0858	0.0864	0.0938	0.0913	0.0906	0.0868	0.0851	0.0809	0.0908	0.0898	0.0898	0.0908	0.0855	0.0834	0.0877	0.0890	0.0875	0.0866	0.0849	0.0806	0.0899	0.0890	0.0884	0.0875	0.0863	0.0888	0.0882	0.0848	0.0858	0.0882	0.0847	0.0832	0.0857	0.0885	0.0850	0.0865	0.0840	0.0812	0.0655	0.0643	0.0663	0.0634	0.0634	0.0639	0.0640	0.0632	0.0636	0.0648	0.0648	0.0650	0.0655	0.0645	0.0649	0.0639	0.0638	0.0644	0.0644	0.0633	0.0642	0.0650	0.0655	0.0656
21=20:07:07	18604	301	0.0997	0.1052	0.1013	0.0938	0.0897	0.0811	0.1054	0.1011	0.0994	0.0933	0.0872	0.0825	0.1000	0.1015	0.1000	0.0916	0.0867	0.0813	0.1022	0.0994	0.0965	0.0938	0.0877	0.0822	0.0982	0.1004	0.0977	0.0913	0.0894	0.0812	0.0975	0.0977	0.0955	0.0918	0.0870	0.0850	0.0960	0.0914	0.0911	0.0867	0.0855	0.0807	0.0914	0.0904	0.0912	0.0912	0.0858	0.0820	0.0885	0.0894	0.0882	0.0876	0.0842	0.0800	0.0895	0.0902	0.0884	0.0876	0.0863	0.0884	0.0859	0.0858	0.0861	0.0844	0.0835	0.0810	0.0857	0.0875	0.0868	0.0862	0.0839	0.0808	0.0648	0.0630	0.0650	0.0620	0.0623	0.0628	0.0625	0.0627	0.0625	0.0639	0.0635	0.0636	0.0649	0.0634	0.0644	0.0634	0.0632	0.0638	0.0635	0.0625	0.0634	0.0637	0.0645	0.0647
22=20:21:48	19485	301	0.1060	0.1085	0.1084	0.0987	0.0937	0.0829	0.1093	0.1045	0.1017	0.0957	0.0885	0.0843	0.1036	0.1045	0.1026	0.0949	0.0895	0.0818	0.1052	0.1030	0.1012	0.0976	0.0892	0.0845	0.1013	0.1050	0.1008	0.0931	0.0907	0.0801	0.1026	0.1015	0.0981	0.0924	0.0879	0.0869	0.1009	0.0943	0.0942	0.0905	0.0853	0.0820	0.0931	0.0918	0.0929	0.0928	0.0864	0.0839	0.0909	0.0917	0.0926	0.0901	0.0849	0.0810	0.0926	0.0911	0.0914	0.0893	0.0875	0.0887	0.0891	0.0867	0.0864	0.0876	0.0846	0.0825	0.0880	0.0890	0.0879	0.0878	0.0854	0.0818	0.0657	0.0647	0.0661	0.0637	0.0632	0.0640	0.0636	0.0632	0.0628	0.0644	0.0643	0.0644	0.0661	0.0653	0.0654	0.0636	0.0641	0.0649	0.0642	0.0635	0.0639	0.0645	0.0651	0.0652
23=20:36:29	20366	301	0.1084	0.1115	0.1084	0.0998	0.0947	0.0832	0.1118	0.1070	0.1041	0.0983	0.0907	0.0846	0.1067	0.1088	0.1050	0.0970	0.0899	0.0826	0.1088	0.1065	0.1049	0.0995	0.0901	0.0843	0.1050	0.1073	0.1044	0.0947	0.0915	0.0819	0.1037	0.1028	0.1016	0.0936	0.0894	0.0884	0.1047	0.0954	0.0965	0.0920	0.0879	0.0823	0.0942	0.0929	0.0919	0.0945	0.0878	0.0835	0.0935	0.0936	0.0905	0.0908	0.0854	0.0817	0.0916	0.0919	0.0911	0.0886	0.0886	0.0897	0.0889	0.0866	0.0868	0.0875	0.0864	0.0823	0.0875	0.0899	0.0893	0.0875	0.0856	0.0814	0.0651	0.0644	0.0658	0.0633	0.0633	0.0638	0.0628	0.0635	0.0635	0.0645	0.0642	0.0639	0.0649	0.0647	0.0651	0.0640	0.0638	0.0635	0.0640	0.0632	0.0644	0.0641	0.0652	0.0653
24=20:51:10	21247	301	0.1111	0.1174	0.1162	0.1043	0.0972	0.0834	0.1185	0.1116	0.1086	0.1019	0.0924	0.0849	0.1103	0.1117	0.1082	0.0982	0.0915	0.0837	0.1140	0.1098	0.1087	0.1044	0.0924	0.0847	0.1080	0.1120	0.1077	0.0989	0.0920	0.0825	0.1075	0.1065	0.1044	0.0961	0.0907	0.0882	0.1031	0.0990	0.0983	0.0936	0.0882	0.0833	0.0940	0.0949	0.0952	0.0951	0.0889	0.0840	0.0940	0.0966	0.0931	0.0906	0.0867	0.0819	0.0951	0.0938	0.0932	0.0906	0.0898	0.0894	0.0893	0.0858	0.0881	0.0880	0.0847	0.0814	0.0884	0.0901	0.0890	0.0889	0.0878	0.0814	0.0655	0.0640	0.0655	0.0635	0.0630	0.0637	0.0633	0.0623	0.0641	0.0643	0.0642	0.0644	0.0657	0.0649	0.0650	0.0642	0.0635	0.0641	0.0637	0.0633	0.0641	0.0645	0.0650	0.0648
25=21:05:51	22128	301	0.1157	0.1209	0.1224	0.1087	0.0986	0.0844	0.1238	0.1168	0.1140	0.1038	0.0945	0.0871	0.1140	0.1172	0.1114	0.1004	0.0930	0.0838	0.1195	0.1140	0.1103	0.1050	0.0945	0.0843	0.1142	0.1170	0.1115	0.1023	0.0943	0.0833	0.1085	0.1074	0.1073	0.0987	0.0923	0.0885	0.1083	0.1014	0.1017	0.0955	0.0903	0.0825	0.0970	0.0964	0.0979	0.0964	0.0893	0.0843	0.0965	0.0981	0.0955	0.0928	0.0869	0.0824	0.0947	0.0943	0.0938	0.0917	0.0901	0.0908	0.0887	0.0875	0.0875	0.0863	0.0847	0.0818	0.0890	0.0903	0.0919	0.0896	0.0866	0.0825	0.0658	0.0640	0.0656	0.0632	0.0629	0.0635	0.0636	0.0636	0.0625	0.0646	0.0638	0.0640	0.0652	0.0651	0.0651	0.0639	0.0633	0.0642	0.0641	0.0629	0.0639	0.0643	0.0653	0.0652
26=21:20:32	23009	301	0.1213	0.1244	0.1263	0.1104	0.1013	0.0849	0.1288	0.1221	0.1189	0.1090	0.0963	0.0865	0.1204	0.1221	0.1169	0.1047	0.0960	0.0865	0.1257	0.1174	0.1147	0.1094	0.0970	0.0854	0.1200	0.1196	0.1151	0.1038	0.0973	0.0837	0.1124	0.1102	0.1101	0.1008	0.0941	0.0884	0.1100	0.1052	0.1050	0.0980	0.0922	0.0841	0.0975	0.0969	0.0991	0.0983	0.0909	0.0851	0.0987	0.1004	0.0967	0.0922	0.0882	0.0833	0.0963	0.0964	0.0958	0.0929	0.0910	0.0914	0.0893	0.0894	0.0886	0.0884	0.0859	0.0819	0.0903	0.0927	0.0908	0.0907	0.0882	0.0824	0.0659	0.0642	0.0660	0.0635	0.0635	0.0639	0.0635	0.0636	0.0631	0.0647	0.0642	0.0645	0.0656	0.0645	0.0652	0.0633	0.0639	0.0648	0.0644	0.0635	0.0642	0.0646	0.0656	0.0654
27=21:35:13	23890	301	0.1264	0.1298	0.1271	0.1123	0.1040	0.0848	0.1391	0.1277	0.1220	0.1113	0.0982	0.0875	0.1243	0.1273	0.1232	0.1083	0.0971	0.0863	0.1316	0.1225	0.1202	0.1127	0.0979	0.0858	0.1246	0.1251	0.1188	0.1080	0.0957	0.0838	0.1150	0.1106	0.1119	0.1031	0.0954	0.0882	0.1183	0.1070	0.1081	0.1002	0.0925	0.0843	0.0991	0.0977	0.1005	0.1001	0.0921	0.0843	0.0982	0.1022	0.0974	0.0946	0.0890	0.0826	0.0968	0.0960	0.0960	0.0925	0.0914	0.0906	0.0893	0.0889	0.0882	0.0862	0.0847	0.0820	0.0906	0.0927	0.0924	0.0911	0.0874	0.0830	0.0650	0.0636	0.0655	0.0623	0.0630	0.0633	0.0632	0.0626	0.0632	0.0641	0.0642	0.0640	0.0650	0.0632	0.0647	0.0637	0.0636	0.0640	0.0638	0.0627	0.0631	0.0642	0.0650	0.0644
28=21:49:54	24771	301	0.1347	0.1383	0.1357	0.1202	0.1055	0.0860	0.1459	0.1359	0.1308	0.1161	0.1021	0.0884	0.1310	0.1334	0.1263	0.1131	0.1015	0.0851	0.1378	0.1307	0.1260	0.1166	0.1023	0.0868	0.1302	0.1314	0.1230	0.1135	0.1016	0.0868	0.1212	0.1162	0.1172	0.1055	0.0975	0.0898	0.1215	0.1108	0.1114	0.1037	0.0956	0.0852	0.1012	0.0990	0.1025	0.0996	0.0932	0.0864	0.1001	0.1048	0.1018	0.0981	0.0905	0.0839	0.1013	0.0979	0.0970	0.0943	0.0929	0.0907	0.0906	0.0896	0.0880	0.0890	0.0851	0.0822	0.0910	0.0949	0.0930	0.0930	0.0884	0.0831	0.0651	0.0639	0.0657	0.0634	0.0629	0.0635	0.0635	0.0638	0.0632	0.0643	0.0646	0.0648	0.0655	0.0649	0.0652	0.0642	0.0636	0.0641	0.0633	0.0628	0.0642	0.0640	0.0649	0.0651
29=22:04:35	25652	301	0.1452	0.1459	0.1482	0.1297	0.1112	0.0883	0.1553	0.1438	0.1389	0.1234	0.1065	0.0916	0.1399	0.1413	0.1346	0.1188	0.1055	0.0881	0.1492	0.1389	0.1340	0.1236	0.1063	0.0886	0.1372	0.1396	0.1313	0.1169	0.1042	0.0874	0.1256	0.1213	0.1229	0.1097	0.1036	0.0919	0.1285	0.1178	0.1186	0.1088	0.0978	0.0871	0.1038	0.1030	0.1066	0.1047	0.0948	0.0873	0.1043	0.1103	0.1037	0.1003	0.0921	0.0847	0.1017	0.1012	0.1003	0.0969	0.0961	0.0932	0.0914	0.0915	0.0897	0.0893	0.0865	0.0821	0.0927	0.0955	0.0942	0.0952	0.0902	0.0838	0.0663	0.0643	0.0654	0.0643	0.0635	0.0642	0.0637	0.0637	0.0639	0.0650	0.0634	0.0652	0.0658	0.0653	0.0659	0.0650	0.0643	0.0645	0.0642	0.0636	0.0646	0.0644	0.0659	0.0655
30=22:19:16	26533	298	0.1491	0.1554	0.1562	0.1326	0.1129	0.0896	0.1674	0.1503	0.1436	0.1285	0.1089	0.0928	0.1485	0.1522	0.1435	0.1231	0.1081	0.0874	0.1559	0.1461	0.1429	0.1289	0.1086	0.0892	0.1452	0.1486	0.1362	0.1239	0.1074	0.0885	0.1306	0.1270	0.1254	0.1130	0.1002	0.0926	0.1308	0.1216	0.1212	0.1112	0.1001	0.0873	0.1053	0.1036	0.1071	0.1059	0.0950	0.0866	0.1080	0.1114	0.1069	0.1005	0.0937	0.0847	0.1022	0.1014	0.1004	0.0978	0.0946	0.0923	0.0919	0.0900	0.0885	0.0895	0.0865	0.0820	0.0934	0.0953	0.0962	0.0954	0.0903	0.0842	0.0657	0.0639	0.0659	0.0632	0.0628	0.0627	0.0634	0.0633	0.0634	0.0644	0.0642	0.0645	0.0654	0.0645	0.0654	0.0646	0.0637	0.0642	0.0636	0.0631	0.0640	0.0641	0.0652	0.0653
31=22:33:57	27414	298	0.1644	0.1615	0.1626	0.1399	0.1183	0.0908	0.1747	0.1607	0.1524	0.1315	0.1112	0.0931	0.1639	0.1570	0.1498	0.1271	0.1105	0.0884	0.1670	0.1550	0.1485	0.1339	0.1117	0.0896	0.1571	0.1554	0.1452	0.1274	0.1074	0.0882	0.1337	0.1317	0.1289	0.1159	0.1033	0.0935	0.1402	0.1263	0.1262	0.1142	0.1025	0.0884	0.1077	0.1050	0.1076	0.1063	0.0961	0.0868	0.1096	0.1133	0.1083	0.1024	0.0961	0.0835	0.1041	0.1036	0.1019	0.0988	0.0966	0.0911	0.0939	0.0909	0.0893	0.0900	0.0856	0.0821	0.0937	0.0969	0.0960	0.0965	0.0913	0.0837	0.0650	0.0632	0.0644	0.0632	0.0626	0.0632	0.0629	0.0627	0.0628	0.0638	0.0627	0.0639	0.0649	0.0643	0.0646	0.0638	0.0633	0.0638	0.0638	0.0623	0.0635	0.0626	0.0648	0.0647
32=22:48:39	28295	298	0.1758	0.1770	0.1726	0.1495	0.1218	0.0922	0.1891	0.1719	0.1658	0.1394	0.1169	0.0967	0.1717	0.1686	0.1574	0.1324	0.1150	0.0902	0.1808	0.1623	0.1582	0.1420	0.1160	0.0915	0.1677	0.1676	0.1523	0.1354	0.1143	0.0904	0.1399	0.1364	0.1356	0.1199	0.1069	0.0942	0.1546	0.1335	0.1346	0.1207	0.1075	0.0891	0.1084	0.1088	0.1135	0.1120	0.0981	0.0879	0.1136	0.1189	0.1140	0.1058	0.0967	0.0855	0.1098	0.1071	0.1045	0.0995	0.0966	0.0929	0.0935	0.0921	0.0914	0.0909	0.0866	0.0829	0.0953	0.0994	0.0972	0.0983	0.0913	0.0856	0.0658	0.0638	0.0655	0.0632	0.0631	0.0634	0.0632	0.0632	0.0632	0.0634	0.0641	0.0644	0.0649	0.0644	0.0644	0.0639	0.0634	0.0642	0.0642	0.0631	0.0642	0.0641	0.0653	0.0647
33=23:03:20	29176	298	0.1862	0.1874	0.1891	0.1631	0.1292	0.0951	0.2023	0.1836	0.1749	0.1503	0.1230	0.0973	0.1866	0.1811	0.1698	0.1417	0.1220	0.0920	0.1919	0.1742	0.1716	0.1535	0.1224	0.0933	0.1781	0.1801	0.1649	0.1429	0.1189	0.0929	0.1514	0.1438	0.1413	0.1228	0.1086	0.0959	0.1622	0.1437	0.1434	0.1271	0.1117	0.0914	0.1115	0.1107	0.1164	0.1144	0.0998	0.0891	0.1195	0.1253	0.1175	0.1083	0.1004	0.0861	0.1097	0.1080	0.1082	0.1028	0.0977	0.0941	0.0940	0.0922	0.0914	0.0915	0.0871	0.0837	0.0969	0.1022	0.0992	0.0995	0.0929	0.0855	0.0657	0.0640	0.0665	0.0641	0.0640	0.0641	0.0642	0.0640	0.0638	0.0650	0.0648	0.0647	0.0660	0.0656	0.0658	0.0641	0.0642	0.0646	0.0652	0.0636	0.0642	0.0649	0.0655	0.0655
34=23:18:01	30057	298	0.1921	0.2019	0.2021	0.1700	0.1327	0.0961	0.2262	0.2042	0.1895	0.1610	0.1296	0.1011	0.1950	0.1971	0.1824	0.1504	0.1257	0.0949	0.2100	0.1904	0.1834	0.1597	0.1274	0.0945	0.1888	0.1897	0.1767	0.1539	0.1242	0.0960	0.1577	0.1496	0.1511	0.1283	0.1135	0.0955	0.1683	0.1504	0.1507	0.1330	0.1136	0.0937	0.1171	0.1130	0.1182	0.1148	0.1025	0.0897	0.1211	0.1278	0.1205	0.1127	0.1015	0.0889	0.1106	0.1068	0.1094	0.1045	0.1010	0.0945	0.0955	0.0930	0.0911	0.0904	0.0883	0.0822	0.0986	0.1037	0.1019	0.1010	0.0953	0.0858	0.0656	0.0639	0.0658	0.0634	0.0632	0.0640	0.0637	0.0635	0.0636	0.0655	0.0643	0.0643	0.0659	0.0651	0.0652	0.0643	0.0642	0.0647	0.0641	0.0618	0.0641	0.0647	0.0652	0.0655
35=23:32:42	30938	298	0.2153	0.2161	0.2165	0.1789	0.1419	0.0979	0.2376	0.2130	0.2027	0.1678	0.1339	0.1016	0.2100	0.2076	0.1956	0.1593	0.1321	0.0956	0.2269	0.1991	0.1981	0.1677	0.1318	0.0960	0.2054	0.2042	0.1919	0.1600	0.1296	0.0951	0.1657	0.1587	0.1567	0.1318	0.1150	0.0976	0.1766	0.1576	0.1590	0.1367	0.1179	0.0944	0.1183	0.1139	0.1205	0.1172	0.1023	0.0903	0.1276	0.1368	0.1268	0.1150	0.1035	0.0882	0.1138	0.1103	0.1117	0.1046	0.1021	0.0942	0.0962	0.0935	0.0929	0.0921	0.0874	0.0826	0.0986	0.1032	0.1020	0.1012	0.0955	0.0858	0.0651	0.0637	0.0656	0.0620	0.0627	0.0634	0.0632	0.0629	0.0631	0.0643	0.0639	0.0642	0.0653	0.0642	0.0645	0.0644	0.0634	0.0642	0.0641	0.0632	0.0630	0.0641	0.0653	0.0652
36=23:47:23	31819	298	0.2293	0.2339	0.2361	0.1922	0.1536	0.1005	0.2609	0.2346	0.2207	0.1855	0.1428	0.1065	0.2332	0.2268	0.2085	0.1741	0.1420	0.0980	0.2462	0.2168	0.2117	0.1867	0.1389	0.0964	0.2191	0.2216	0.1992	0.1755	0.1341	0.1015	0.1809	0.1639	0.1651	0.1367	0.1220	0.1006	0.2002	0.1719	0.1724	0.1496	0.1232	0.0969	0.1223	0.1176	0.1251	0.1205	0.1042	0.0907	0.1322	0.1410	0.1281	0.1211	0.1053	0.0884	0.1153	0.1144	0.1135	0.1063	0.1016	0.0959	0.0973	0.0941	0.0929	0.0922	0.0892	0.0836	0.0988	0.1057	0.1035	0.1034	0.0965	0.0869	0.0655	0.0635	0.0654	0.0634	0.0632	0.0631	0.0632	0.0631	0.0634	0.0643	0.0636	0.0642	0.0655	0.0647	0.0649	0.0643	0.0641	0.0642	0.0642	0.0631	0.0642	0.0633	0.0647	0.0654
37=00:02:04	32700	298	0.2484	0.2503	0.2496	0.2072	0.1558	0.1023	0.2792	0.2529	0.2367	0.1946	0.1528	0.1108	0.2517	0.2433	0.2272	0.1849	0.1491	0.1000	0.2665	0.2392	0.2282	0.2014	0.1473	0.0987	0.2437	0.2393	0.2087	0.1798	0.1401	0.1008	0.1832	0.1749	0.1750	0.1451	0.1245	0.0999	0.2093	0.1795	0.1828	0.1577	0.1317	0.0989	0.1247	0.1224	0.1272	0.1277	0.1062	0.0916	0.1387	0.1495	0.1333	0.1216	0.1086	0.0889	0.1173	0.1162	0.1157	0.1088	0.1034	0.0991	0.0978	0.0959	0.0929	0.0923	0.0886	0.0835	0.1008	0.1077	0.1050	0.1057	0.0958	0.0865	0.0650	0.0640	0.0653	0.0633	0.0617	0.0633	0.0633	0.0629	0.0628	0.0641	0.0639	0.0642	0.0649	0.0644	0.0649	0.0639	0.0633	0.0639	0.0636	0.0622	0.0638	0.0642	0.0648	0.0648
38=00:16:45	33581	298	0.2734	0.2668	0.2720	0.2222	0.1674	0.1051	0.3086	0.2749	0.2577	0.2119	0.1629	0.1098	0.2757	0.2678	0.2425	0.1988	0.1618	0.1023	0.2860	0.2630	0.2431	0.2194	0.1565	0.1014	0.2553	0.2574	0.2281	0.1956	0.1506	0.1046	0.1989	0.1818	0.1852	0.1505	0.1298	0.1018	0.2301	0.1931	0.1974	0.1683	0.1377	0.1017	0.1306	0.1274	0.1316	0.1282	0.1080	0.0928	0.1470	0.1555	0.1414	0.1268	0.1104	0.0896	0.1194	0.1189	0.1179	0.1124	0.1048	0.0952	0.0994	0.0970	0.0946	0.0943	0.0891	0.0834	0.1012	0.1101	0.1062	0.1088	0.0982	0.0867	0.0655	0.0638	0.0654	0.0629	0.0629	0.0634	0.0636	0.0627	0.0627	0.0644	0.0640	0.0646	0.0653	0.0639	0.0644	0.0636	0.0632	0.0638	0.0637	0.0627	0.0637	0.0640	0.0651	0.0651
39=00:31:26	34462	298	0.2857	0.2952	0.2936	0.2363	0.1776	0.1090	0.3269	0.2981	0.2762	0.2246	0.1706	0.1158	0.3019	0.2884	0.2688	0.2125	0.1688	0.1062	0.3175	0.2747	0.2705	0.2274	0.1650	0.1045	0.2846	0.2768	0.2501	0.2139	0.1625	0.1076	0.2075	0.1970	0.1982	0.1598	0.1344	0.1041	0.2429	0.2088	0.2107	0.1762	0.1450	0.1056	0.1342	0.1294	0.1362	0.1327	0.1101	0.0929	0.1512	0.1616	0.1485	0.1333	0.1157	0.0923	0.1233	0.1220	0.1229	0.1130	0.1084	0.0966	0.1006	0.0974	0.0957	0.0953	0.0906	0.0845	0.1031	0.1118	0.1093	0.1093	0.0992	0.0882	0.0657	0.0643	0.0656	0.0635	0.0636	0.0636	0.0634	0.0632	0.0634	0.0644	0.0641	0.0646	0.0658	0.0636	0.0650	0.0642	0.0645	0.0648	0.0643	0.0634	0.0630	0.0645	0.0653	0.0653
40=00:46:07	35343	298	0.3092	0.3175	0.3188	0.2626	0.1947	0.1137	0.3629	0.3269	0.3005	0.2442	0.1837	0.1194	0.3236	0.3176	0.2869	0.2303	0.1759	0.1099	0.3414	0.3037	0.2934	0.2533	0.1757	0.1077	0.3031	0.3022	0.2720	0.2261	0.1685	0.1112	0.2225	0.2125	0.2164	0.1685	0.1390	0.1067	0.2625	0.2264	0.2284	0.1926	0.1506	0.1092	0.1400	0.1334	0.1420	0.1365	0.1131	0.0940	0.1641	0.1763	0.1542	0.1368	0.1181	0.0927	0.1263	0.1261	0.1259	0.1165	0.1101	0.0980	0.1008	0.0986	0.0958	0.0923	0.0908	0.0838	0.1056	0.1129	0.1112	0.1114	0.1003	0.0881	0.0653	0.0638	0.0666	0.0635	0.0627	0.0634	0.0628	0.0630	0.0631	0.0640	0.0638	0.0639	0.0650	0.0646	0.0648	0.0637	0.0635	0.0642	0.0639	0.0629	0.0639	0.0640	0.0654	0.0647
41=01:00:48	36224	301	0.3473	0.3475	0.3588	0.2871	0.2079	0.1185	0.3935	0.3548	0.3292	0.2674	0.1974	0.1232	0.3514	0.3409	0.3140	0.2498	0.1920	0.1123	0.3771	0.3253	0.3251	0.2718	0.1923	0.1107	0.3385	0.3320	0.2927	0.2471	0.1823	0.1159	0.2402	0.2259	0.2251	0.1752	0.1434	0.1087	0.2790	0.2458	0.2490	0.2027	0.1611	0.1122	0.1458	0.1379	0.1534	0.1425	0.1166	0.0942	0.1731	0.1870	0.1650	0.1422	0.1221	0.0948	0.1320	0.1295	0.1292	0.1181	0.1104	0.0975	0.1031	0.0988	0.0971	0.0963	0.0905	0.0842	0.1072	0.1145	0.1113	0.1130	0.1010	0.0886	0.0647	0.0632	0.0649	0.0624	0.0624	0.0627	0.0625	0.0617	0.0627	0.0635	0.0636	0.0638	0.0647	0.0638	0.0646	0.0638	0.0624	0.0634	0.0634	0.0622	0.0632	0.0636	0.0645	0.0641
42=01:15:29	37105	301	0.3782	0.3775	0.3831	0.3142	0.2214	0.1242	0.4264	0.3810	0.3630	0.2912	0.2131	0.1340	0.3817	0.3761	0.3390	0.2727	0.2046	0.1176	0.4060	0.3554	0.3470	0.2969	0.2044	0.1112	0.3625	0.3589	0.3148	0.2662	0.1918	0.1192	0.2597	0.2437	0.2455	0.1893	0.1523	0.1124	0.3082	0.2638	0.2712	0.2211	0.1731	0.1162	0.1493	0.1438	0.1563	0.1445	0.1183	0.0958	0.1798	0.1974	0.1748	0.1495	0.1267	0.0960	0.1362	0.1350	0.1325	0.1213	0.1114	0.0998	0.1040	0.0999	0.0979	0.0951	0.0918	0.0838	0.1095	0.1175	0.1140	0.1136	0.1033	0.0892	0.0647	0.0625	0.0651	0.0625	0.0623	0.0628	0.0626	0.0625	0.0616	0.0636	0.0635	0.0635	0.0648	0.0636	0.0637	0.0623	0.0629	0.0634	0.0630	0.0620	0.0632	0.0634	0.0644	0.0642
43=01:30:10	37986	301	0.3952	0.4086	0.4175	0.3422	0.2438	0.1296	0.4622	0.4222	0.3923	0.3187	0.2286	0.1373	0.4143	0.4098	0.3649	0.2962	0.2209	0.1231	0.4366	0.3890	0.3767	0.3226	0.2197	0.1158	0.3852	0.3863	0.3462	0.2922	0.2111	0.1311	0.2950	0.2563	0.2641	0.1988	0.1629	0.1124	0.3360	0.2890	0.2905	0.2432	0.1813	0.1200	0.1577	0.1477	0.1631	0.1525	0.1225	0.0975	0.1887	0.2075	0.1873	0.1595	0.1322	0.0984	0.1424	0.1407	0.1391	0.1246	0.1156	0.0996	0.1061	0.1013	0.0993	0.0976	0.0935	0.0834	0.1089	0.1187	0.1172	0.1169	0.1046	0.0894	0.0639	0.0632	0.0648	0.0627	0.0624	0.0626	0.0625	0.0620	0.0619	0.0634	0.0630	0.0630	0.0642	0.0635	0.0641	0.0631	0.0625	0.0632	0.0634	0.0621	0.0631	0.0632	0.0640	0.0643
44=01:44:51	38867	301	0.4280	0.4411	0.4345	0.3658	0.2609	0.1372	0.5000	0.4454	0.4184	0.3395	0.2481	0.1459	0.4675	0.4365	0.4037	0.3252	0.2404	0.1274	0.4724	0.4219	0.4119	0.3514	0.2373	0.1235	0.4230	0.4253	0.3755	0.3182	0.2239	0.1321	0.2967	0.2789	0.2877	0.2151	0.1717	0.1180	0.3701	0.3083	0.3168	0.2579	0.1990	0.1286	0.1687	0.1573	0.1716	0.1615	0.1287	0.0992	0.2026	0.2252	0.1927	0.1684	0.1389	0.1011	0.1472	0.1444	0.1425	0.1295	0.1204	0.1041	0.1085	0.1039	0.1021	0.0991	0.0937	0.0870	0.1129	0.1253	0.1227	0.1220	0.1090	0.0923	0.0656	0.0644	0.0659	0.0640	0.0627	0.0640	0.0641	0.0637	0.0640	0.0648	0.0643	0.0651	0.0656	0.0648	0.0656	0.0647	0.0641	0.0650	0.0644	0.0626	0.0642	0.0645	0.0651	0.0655
45=01:59:32	39748	301	0.4603	0.4725	0.4757	0.3906	0.2757	0.1428	0.5285	0.4912	0.4537	0.3713	0.2681	0.1515	0.4967	0.4736	0.4333	0.3506	0.2559	0.1356	0.5165	0.4486	0.4452	0.3920	0.2555	0.1267	0.4555	0.4590	0.4027	0.3333	0.2431	0.1374	0.3259	0.3021	0.3090	0.2307	0.1796	0.1199	0.4000	0.3370	0.3413	0.2835	0.2110	0.1324	0.1748	0.1645	0.1838	0.1721	0.1287	0.0995	0.2193	0.2398	0.2040	0.1756	0.1412	0.1016	0.1503	0.1495	0.1482	0.1340	0.1228	0.1034	0.1133	0.1050	0.1016	0.0992	0.0953	0.0848	0.1133	0.1251	0.1235	0.1265	0.1088	0.0906	0.0648	0.0630	0.0650	0.0625	0.0620	0.0630	0.0624	0.0621	0.0627	0.0639	0.0636	0.0635	0.0644	0.0637	0.0643	0.0634	0.0636	0.0632	0.0627	0.0620	0.0633	0.0637	0.0646	0.0649
46=02:14:13	40629	301	0.4983	0.5092	0.5039	0.4143	0.2962	0.1464	0.5576	0.5254	0.4881	0.3992	0.2843	0.1632	0.5220	0.5066	0.4629	0.3796	0.2794	0.1426	0.5579	0.4772	0.4746	0.4081	0.2771	0.1296	0.4920	0.4810	0.4305	0.3602	0.2602	0.1457	0.3489	0.3221	0.3262	0.2488	0.1916	0.1238	0.4165	0.3670	0.3725	0.3038	0.2270	0.1402	0.1828	0.1732	0.1933	0.1763	0.1343	0.1017	0.2373	0.2584	0.2169	0.1820	0.1469	0.1046	0.1592	0.1534	0.1576	0.1369	0.1233	0.1036	0.1103	0.1066	0.1038	0.0973	0.0952	0.0882	0.1172	0.1318	0.1262	0.1273	0.1097	0.0920	0.0651	0.0635	0.0655	0.0629	0.0621	0.0631	0.0634	0.0630	0.0631	0.0641	0.0640	0.0639	0.0648	0.0641	0.0644	0.0642	0.0635	0.0636	0.0627	0.0622	0.0636	0.0640	0.0645	0.0650
47=02:28:54	41510	301	0.5302	0.5499	0.5490	0.4556	0.3273	0.1601	0.6073	0.5655	0.5251	0.4333	0.3109	0.1735	0.5678	0.5485	0.5005	0.4112	0.3044	0.1478	0.6039	0.5209	0.5153	0.4404	0.2962	0.1377	0.5239	0.5211	0.4721	0.4011	0.2845	0.1574	0.3842	0.3516	0.3591	0.2644	0.2037	0.1285	0.4604	0.3986	0.4004	0.3272	0.2429	0.1461	0.1958	0.1812	0.2029	0.1857	0.1396	0.1027	0.2470	0.2708	0.2325	0.1988	0.1547	0.1091	0.1675	0.1622	0.1646	0.1417	0.1294	0.1063	0.1121	0.1080	0.1050	0.1009	0.0956	0.0858	0.1194	0.1338	0.1290	0.1311	0.1137	0.0931	0.0649	0.0636	0.0650	0.0617	0.0623	0.0632	0.0629	0.0633	0.0630	0.0640	0.0638	0.0638	0.0649	0.0638	0.0650	0.0635	0.0633	0.0641	0.0633	0.0621	0.0633	0.0636	0.0645	0.0646
48=02:43:35	42391	301	0.5654	0.5935	0.5868	0.4853	0.3505	0.1707	0.6517	0.6032	0.5642	0.4662	0.3398	0.1824	0.6216	0.5790	0.5410	0.4476	0.3331	0.1549	0.6383	0.5599	0.5557	0.4740	0.3224	0.1458	0.5669	0.5610	0.4985	0.4298	0.3001	0.1638	0.4042	0.3830	0.3875	0.2861	0.2166	0.1299	0.4875	0.4295	0.4380	0.3532	0.2641	0.1541	0.2092	0.1883	0.2156	0.2028	0.1479	0.1047	0.2629	0.2896	0.2444	0.2086	0.1645	0.1076	0.1744	0.1701	0.1708	0.1490	0.1325	0.1045	0.1164	0.1109	0.1047	0.1000	0.0964	0.0864	0.1215	0.1370	0.1335	0.1352	0.1165	0.0932	0.0649	0.0632	0.0647	0.0628	0.0621	0.0616	0.0624	0.0624	0.0620	0.0636	0.0637	0.0633	0.0642	0.0636	0.0643	0.0630	0.0632	0.0623	0.0632	0.0622	0.0633	0.0635	0.0645	0.0641
49=02:58:16	43272	301	0.6056	0.6350	0.6352	0.5161	0.3779	0.1827	0.7000	0.6462	0.5981	0.4945	0.3642	0.1996	0.6449	0.6414	0.5687	0.4878	0.3424	0.1675	0.6805	0.6041	0.5857	0.5059	0.3498	0.1512	0.6038	0.5998	0.5311	0.4631	0.3230	0.1781	0.4464	0.4003	0.4216	0.3100	0.2336	0.1405	0.5305	0.4560	0.4542	0.3887	0.2801	0.1671	0.2159	0.1990	0.2297	0.2105	0.1545	0.1083	0.2821	0.3160	0.2651	0.2194	0.1729	0.1131	0.1852	0.1818	0.1799	0.1523	0.1366	0.1080	0.1174	0.1123	0.1089	0.1038	0.0980	0.0877	0.1262	0.1416	0.1372	0.1384	0.1191	0.0958	0.0654	0.0636	0.0657	0.0633	0.0629	0.0632	0.0632	0.0624	0.0629	0.0643	0.0639	0.0644	0.0650	0.0646	0.0651	0.0645	0.0628	0.0640	0.0641	0.0633	0.0643	0.0642	0.0654	0.0651
50=03:12:57	44153	301	0.6451	0.6604	0.6671	0.5426	0.4090	0.1951	0.7306	0.6924	0.6369	0.5328	0.3924	0.2109	0.7073	0.6717	0.6186	0.5194	0.3794	0.1786	0.7217	0.6395	0.6281	0.5433	0.3758	0.1613	0.6436	0.6413	0.5735	0.4818	0.3514	0.1849	0.4753	0.4379	0.4491	0.3346	0.2486	0.1402	0.5835	0.4915	0.4941	0.4188	0.3048	0.1751	0.2304	0.2131	0.2438	0.2271	0.1598	0.1085	0.3049	0.3369	0.2778	0.2319	0.1797	0.1150	0.1887	0.1889	0.1894	0.1608	0.1448	0.1080	0.1237	0.1132	0.1097	0.1026	0.0995	0.0856	0.1265	0.1478	0.1434	0.1478	0.1217	0.0958	0.0645	0.0631	0.0640	0.0625	0.0622	0.0628	0.0628	0.0625	0.0626	0.0641	0.0624	0.0632	0.0643	0.0636	0.0640	0.0632	0.0633	0.0632	0.0634	0.0627	0.0635	0.0634	0.0643	0.0644
51=03:27:38	45034	301	0.6840	0.7129	0.7014	0.5927	0.4277	0.2068	0.7697	0.7144	0.6805	0.5622	0.4173	0.2317	0.7355	0.7063	0.6544	0.5660	0.4063	0.1892	0.7535	0.6769	0.6592	0.5823	0.4005	0.1689	0.6874	0.6772	0.6064	0.5277	0.3770	0.1996	0.5056	0.4672	0.4846	0.3580	0.2656	0.1499	0.6167	0.5230	0.5453	0.4396	0.3331	0.1867	0.2491	0.2239	0.2637	0.2386	0.1684	0.1130	0.3277	0.3606	0.2992	0.2479	0.1902	0.1192	0.2008	0.2008	0.1979	0.1669	0.1481	0.1105	0.1235	0.1180	0.1114	0.1050	0.1008	0.0880	0.1335	0.1525	0.1479	0.1507	0.1254	0.0978	0.0655	0.0641	0.0655	0.0630	0.0631	0.0631	0.0636	0.0632	0.0620	0.0644	0.0639	0.0641	0.0647	0.0648	0.0647	0.0632	0.0634	0.0639	0.0646	0.0631	0.0639	0.0647	0.0655	0.0651
52=03:42:19	45915	301	0.7173	0.7428	0.7377	0.6261	0.4529	0.2194	0.7906	0.7654	0.7187	0.6043	0.4485	0.2440	0.7734	0.7507	0.7041	0.5986	0.4327	0.2021	0.7900	0.7067	0.7067	0.6260	0.4302	0.1818	0.7236	0.7184	0.6603	0.5543	0.4024	0.2160	0.5375	0.5062	0.5204	0.3884	0.2853	0.1517	0.6450	0.5685	0.5750	0.4752	0.3594	0.1974	0.2672	0.2386	0.2825	0.2508	0.1796	0.1158	0.3508	0.3857	0.3191	0.2597	0.1997	0.1239	0.2124	0.2072	0.2118	0.1759	0.1573	0.1110	0.1267	0.1190	0.1139	0.1086	0.1008	0.0883	0.1352	0.1611	0.1528	0.1569	0.1284	0.0992	0.0656	0.0637	0.0657	0.0635	0.0624	0.0635	0.0634	0.0634	0.0636	0.0645	0.0644	0.0646	0.0651	0.0643	0.0648	0.0641	0.0639	0.0643	0.0640	0.0621	0.0640	0.0643	0.0649	0.0652
53=03:57:00	46796	301	0.7532	0.7783	0.7722	0.6664	0.4811	0.2410	0.8014	0.7824	0.7564	0.6363	0.4827	0.2532	0.7955	0.7694	0.7422	0.6434	0.4685	0.2115	0.7967	0.7438	0.7354	0.6531	0.4573	0.1946	0.7596	0.7594	0.6904	0.6022	0.4323	0.2289	0.5865	0.5495	0.5549	0.4107	0.3044	0.1596	0.6996	0.6117	0.6255	0.4944	0.3867	0.2095	0.2895	0.2588	0.2976	0.2713	0.1856	0.1200	0.3729	0.4095	0.3441	0.2836	0.2121	0.1277	0.2218	0.2225	0.2232	0.1854	0.1609	0.1123	0.1295	0.1237	0.1154	0.1074	0.1039	0.0897	0.1401	0.1677	0.1596	0.1648	0.1327	0.0999	0.0659	0.0643	0.0662	0.0630	0.0640	0.0638	0.0640	0.0635	0.0638	0.0647	0.0642	0.0648	0.0664	0.0640	0.0654	0.0644	0.0643	0.0650	0.0647	0.0638	0.0639	0.0649	0.0656	0.0656
54=04:11:41	47677	301	0.7719	0.7741	0.7849	0.6927	0.5180	0.2484	0.7907	0.7925	0.7721	0.6723	0.5046	0.2713	0.7908	0.7817	0.7668	0.6817	0.4957	0.2314	0.7877	0.7707	0.7571	0.6968	0.4923	0.2053	0.7561	0.7844	0.7284	0.6173	0.4691	0.2450	0.6289	0.5810	0.5911	0.4429	0.3283	0.1671	0.7482	0.6498	0.6542	0.5500	0.4065	0.2259	0.3013	0.2782	0.3277	0.2928	0.1977	0.1212	0.4011	0.4340	0.3613	0.2999	0.2233	0.1297	0.2432	0.2375	0.2330	0.1921	0.1683	0.1146	0.1338	0.1260	0.1171	0.1069	0.1032	0.0883	0.1448	0.1740	0.1614	0.1714	0.1358	0.1009	0.0643	0.0629	0.0646	0.0626	0.0614	0.0622	0.0627	0.0624	0.0621	0.0633	0.0635	0.0632	0.0650	0.0635	0.0642	0.0634	0.0631	0.0632	0.0625	0.0620	0.0632	0.0636	0.0647	0.0645
55=04:26:22	48558	301	0.7744	0.7855	0.7901	0.7390	0.5681	0.2791	0.8046	0.7932	0.7766	0.7210	0.5441	0.3002	0.8017	0.7784	0.7934	0.7337	0.5393	0.2449	0.7990	0.7670	0.7515	0.7369	0.5273	0.2241	0.7551	0.8051	0.7737	0.6746	0.4996	0.2655	0.6771	0.6271	0.6336	0.4788	0.3560	0.1818	0.7797	0.7022	0.7010	0.5854	0.4372	0.2455	0.3295	0.2944	0.3492	0.3104	0.2135	0.1258	0.4319	0.4709	0.3870	0.3274	0.2442	0.1384	0.2603	0.2556	0.2532	0.2068	0.1774	0.1191	0.1356	0.1302	0.1211	0.1123	0.1078	0.0909	0.1497	0.1839	0.1735	0.1810	0.1433	0.1036	0.0662	0.0645	0.0662	0.0642	0.0634	0.0639	0.0625	0.0637	0.0637	0.0651	0.0653	0.0649	0.0656	0.0649	0.0656	0.0646	0.0637	0.0644	0.0644	0.0638	0.0643	0.0644	0.0657	0.0659
56=04:41:03	49440	301	0.7782	0.7723	0.7718	0.7569	0.5837	0.2904	0.8001	0.7873	0.7707	0.7475	0.5776	0.3216	0.7850	0.7736	0.7791	0.7548	0.5663	0.2664	0.8021	0.7637	0.7503	0.7574	0.5581	0.2342	0.7683	0.7958	0.7934	0.7027	0.5190	0.2834	0.7068	0.6626	0.6698	0.5164	0.3850	0.1887	0.8028	0.7250	0.7381	0.6203	0.4694	0.2607	0.3540	0.3118	0.3780	0.3394	0.2244	0.1311	0.4625	0.4976	0.4178	0.3396	0.2501	0.1397	0.2728	0.2704	0.2682	0.2170	0.1845	0.1216	0.1370	0.1318	0.1235	0.1126	0.1069	0.0911	0.1564	0.1919	0.1767	0.1912	0.1484	0.1050	0.0653	0.0640	0.0658	0.0631	0.0631	0.0641	0.0637	0.0625	0.0631	0.0641	0.0640	0.0642	0.0652	0.0645	0.0647	0.0640	0.0635	0.0642	0.0637	0.0632	0.0643	0.0643	0.0654	0.0654
57=04:55:44	50321	301	0.7795	0.7851	0.7856	0.7429	0.6206	0.3147	0.8099	0.7977	0.7743	0.7504	0.6121	0.3358	0.7964	0.7694	0.7803	0.7546	0.6031	0.2806	0.7967	0.7606	0.7466	0.7443	0.5911	0.2506	0.7690	0.7865	0.7957	0.7401	0.5667	0.3023	0.7475	0.6991	0.7053	0.5484	0.4089	0.1937	0.8026	0.7613	0.7684	0.6507	0.4930	0.2811	0.3733	0.3362	0.4002	0.3610	0.2364	0.1339	0.4843	0.5401	0.4421	0.3625	0.2675	0.1447	0.2915	0.2890	0.2847	0.2282	0.1943	0.1210	0.1474	0.1339	0.1262	0.1138	0.1079	0.0904	0.1592	0.2065	0.1875	0.2003	0.1520	0.1057	0.0649	0.0632	0.0648	0.0626	0.0627	0.0628	0.0629	0.0628	0.0625	0.0639	0.0632	0.0639	0.0649	0.0628	0.0642	0.0635	0.0632	0.0643	0.0632	0.0630	0.0627	0.0637	0.0652	0.0649
58=05:10:25	51202	301	0.7767	0.7843	0.7848	0.7420	0.6508	0.3323	0.8262	0.7848	0.7692	0.7402	0.6428	0.3693	0.8012	0.7858	0.7674	0.7695	0.6197	0.3065	0.7989	0.7685	0.7393	0.7457	0.6272	0.2717	0.7811	0.7958	0.7738	0.7706	0.5942	0.3270	0.7695	0.7154	0.7414	0.5754	0.4347	0.2091	0.7914	0.7725	0.7889	0.6914	0.5270	0.3000	0.4011	0.3542	0.4324	0.3828	0.2576	0.1352	0.5337	0.5710	0.4737	0.3930	0.2820	0.1549	0.3134	0.3118	0.3084	0.2413	0.2063	0.1269	0.1435	0.1400	0.1288	0.1162	0.1113	0.0904	0.1702	0.2106	0.1990	0.2072	0.1576	0.1090	0.0649	0.0633	0.0651	0.0619	0.0631	0.0630	0.0633	0.0628	0.0628	0.0647	0.0637	0.0638	0.0651	0.0629	0.0644	0.0634	0.0635	0.0638	0.0634	0.0626	0.0626	0.0641	0.0652	0.0645
59=05:25:06	52083	301	0.7803	0.7891	0.7948	0.7384	0.6859	0.3632	0.8243	0.8050	0.7767	0.7434	0.6748	0.3889	0.7971	0.7930	0.7703	0.7647	0.6583	0.3290	0.8023	0.7714	0.7528	0.7425	0.6585	0.2930	0.7734	0.7985	0.7877	0.7507	0.6294	0.3533	0.7908	0.7461	0.7457	0.6214	0.4625	0.2217	0.8056	0.7790	0.7747	0.7401	0.5615	0.3238	0.4339	0.3874	0.4613	0.4075	0.2718	0.1431	0.5585	0.6104	0.5045	0.4115	0.2966	0.1647	0.3335	0.3303	0.3324	0.2568	0.2215	0.1292	0.1502	0.1430	0.1324	0.1179	0.1132	0.0927	0.1785	0.2256	0.2098	0.2219	0.1667	0.1103	0.0651	0.0638	0.0657	0.0637	0.0630	0.0624	0.0633	0.0631	0.0630	0.0643	0.0642	0.0640	0.0651	0.0641	0.0647	0.0645	0.0638	0.0639	0.0636	0.0630	0.0640	0.0642	0.0653	0.0652
60=05:39:47	52964	301	0.7923	0.7868	0.7875	0.7450	0.7126	0.3872	0.8182	0.8061	0.7738	0.7444	0.7135	0.4145	0.8180	0.7849	0.7933	0.7598	0.7022	0.3444	0.8205	0.7658	0.7536	0.7577	0.6923	0.3063	0.7864	0.8030	0.7847	0.7433	0.6647	0.3653	0.7681	0.7562	0.7364	0.6573	0.4900	0.2357	0.7932	0.7797	0.7724	0.7449	0.6013	0.3380	0.4685	0.4122	0.5002	0.4341	0.2908	0.1466	0.5975	0.6463	0.5253	0.4340	0.3192	0.1642	0.3550	0.3443	0.3474	0.2787	0.2328	0.1332	0.1584	0.1461	0.1343	0.1220	0.1133	0.0926	0.1847	0.2364	0.2184	0.2370	0.1730	0.1129	0.0645	0.0633	0.0647	0.0625	0.0624	0.0616	0.0627	0.0622	0.0627	0.0636	0.0634	0.0630	0.0646	0.0637	0.0642	0.0632	0.0631	0.0637	0.0627	0.0625	0.0633	0.0637	0.0647	0.0646
61=05:54:28	53845	301	0.7904	0.7945	0.7915	0.7502	0.7291	0.4136	0.8263	0.7940	0.7795	0.7371	0.7348	0.4433	0.8241	0.7830	0.7901	0.7655	0.7240	0.3677	0.8107	0.7717	0.7556	0.7473	0.7136	0.3322	0.7932	0.8077	0.7938	0.7588	0.6890	0.4004	0.7663	0.7499	0.7346	0.6846	0.5215	0.2481	0.8113	0.7653	0.7857	0.7269	0.6387	0.3668	0.5048	0.4328	0.5361	0.4679	0.3116	0.1550	0.6388	0.6798	0.5675	0.4637	0.3449	0.1742	0.3848	0.3814	0.3728	0.2929	0.2463	0.1382	0.1647	0.1495	0.1390	0.1229	0.1140	0.0936	0.1941	0.2509	0.2385	0.2549	0.1837	0.1153	0.0652	0.0636	0.0651	0.0624	0.0627	0.0632	0.0631	0.0632	0.0630	0.0646	0.0639	0.0639	0.0652	0.0635	0.0647	0.0638	0.0636	0.0641	0.0637	0.0631	0.0630	0.0646	0.0654	0.0651
62=06:09:09	54726	301	0.7959	0.7908	0.7979	0.7482	0.7325	0.4349	0.8152	0.8138	0.7811	0.7476	0.7198	0.4743	0.8103	0.7951	0.7888	0.7702	0.7288	0.3986	0.8208	0.7679	0.7594	0.7594	0.7114	0.3598	0.7865	0.8029	0.7939	0.7515	0.7306	0.4171	0.7837	0.7476	0.7308	0.7227	0.5586	0.2689	0.8048	0.7772	0.7712	0.7478	0.6600	0.3979	0.5327	0.4672	0.5651	0.4992	0.3386	0.1616	0.6663	0.7179	0.5975	0.4942	0.3615	0.1813	0.4114	0.3990	0.4029	0.3123	0.2618	0.1396	0.1663	0.1563	0.1424	0.1245	0.1174	0.0935	0.2030	0.2639	0.2500	0.2690	0.1901	0.1174	0.0655	0.0638	0.0654	0.0627	0.0633	0.0630	0.0634	0.0633	0.0636	0.0642	0.0641	0.0642	0.0653	0.0649	0.0652	0.0637	0.0634	0.0631	0.0637	0.0629	0.0639	0.0640	0.0649	0.0648
63=06:23:50	55607	301	0.7900	0.7858	0.7931	0.7616	0.7332	0.4583	0.8305	0.8023	0.7802	0.7499	0.7246	0.4957	0.8232	0.7949	0.7735	0.7846	0.7123	0.4223	0.8030	0.7775	0.7540	0.7581	0.7003	0.3741	0.7825	0.8133	0.7918	0.7631	0.7323	0.4498	0.8000	0.7371	0.7454	0.7275	0.5951	0.2844	0.8098	0.7669	0.7825	0.7411	0.6938	0.4176	0.5628	0.5092	0.5989	0.5255	0.3551	0.1664	0.7055	0.7505	0.6380	0.5351	0.3800	0.1902	0.4331	0.4349	0.4331	0.3339	0.2769	0.1470	0.1735	0.1575	0.1450	0.1269	0.1197	0.0947	0.2164	0.2809	0.2650	0.2802	0.2007	0.1200	0.0651	0.0632	0.0653	0.0630	0.0624	0.0629	0.0620	0.0629	0.0629	0.0641	0.0638	0.0640	0.0646	0.0642	0.0642	0.0634	0.0635	0.0630	0.0635	0.0627	0.0638	0.0644	0.0646	0.0647
64=06:38:32	56488	301	0.8004	0.7828	0.7934	0.7480	0.7287	0.4780	0.8226	0.8136	0.7798	0.7484	0.7135	0.5238	0.8292	0.7952	0.7837	0.7778	0.7119	0.4409	0.8134	0.7735	0.7502	0.7732	0.6917	0.3997	0.7878	0.8126	0.7882	0.7541	0.7302	0.4616	0.7943	0.7368	0.7425	0.7188	0.6189	0.2899	0.8155	0.7757	0.7741	0.7514	0.7194	0.4415	0.5927	0.5444	0.6268	0.5672	0.3796	0.1770	0.7189	0.7683	0.6610	0.5550	0.3935	0.1943	0.4611	0.4524	0.4606	0.3485	0.2953	0.1463	0.1854	0.1641	0.1493	0.1289	0.1240	0.0944	0.2253	0.3070	0.2767	0.3029	0.2072	0.1245	0.0654	0.0639	0.0658	0.0635	0.0629	0.0629	0.0622	0.0632	0.0630	0.0641	0.0640	0.0642	0.0652	0.0639	0.0648	0.0640	0.0636	0.0633	0.0638	0.0629	0.0639	0.0644	0.0654	0.0650
65=06:53:13	57369	301	0.7902	0.7875	0.7998	0.7550	0.7244	0.5177	0.8413	0.8012	0.7768	0.7494	0.7212	0.5457	0.8214	0.7988	0.7780	0.7961	0.7042	0.4696	0.8059	0.7810	0.7536	0.7633	0.7033	0.4215	0.7896	0.8106	0.7942	0.7667	0.7210	0.5023	0.7980	0.7485	0.7541	0.7120	0.6516	0.3150	0.8122	0.7759	0.7849	0.7453	0.7179	0.4669	0.6362	0.5668	0.6753	0.5838	0.4051	0.1818	0.7228	0.7654	0.6948	0.5897	0.4184	0.2110	0.4968	0.4963	0.4913	0.3806	0.3137	0.1534	0.1851	0.1675	0.1536	0.1320	0.1248	0.0950	0.2378	0.3175	0.2982	0.3159	0.2228	0.1251	0.0641	0.0629	0.0657	0.0627	0.0618	0.0626	0.0622	0.0621	0.0616	0.0636	0.0633	0.0631	0.0643	0.0635	0.0634	0.0632	0.0624	0.0634	0.0632	0.0621	0.0629	0.0633	0.0645	0.0640
66=07:07:54	58251	301	0.7980	0.7817	0.7921	0.7499	0.7331	0.5332	0.8291	0.8097	0.7805	0.7503	0.7231	0.5787	0.8234	0.8025	0.7764	0.7908	0.7105	0.4997	0.8125	0.7821	0.7436	0.7716	0.6957	0.4481	0.7937	0.8157	0.7837	0.7613	0.7263	0.5227	0.7970	0.7433	0.7521	0.7146	0.6838	0.3316	0.8239	0.7761	0.7805	0.7524	0.7096	0.4971	0.6571	0.6092	0.6869	0.6261	0.4285	0.1952	0.7249	0.7640	0.7228	0.6200	0.4360	0.2176	0.5250	0.5204	0.5245	0.3968	0.3309	0.1572	0.1972	0.1747	0.1584	0.1326	0.1258	0.0969	0.2534	0.3467	0.3143	0.3437	0.2346	0.1287	0.0656	0.0638	0.0660	0.0637	0.0632	0.0635	0.0632	0.0631	0.0629	0.0639	0.0641	0.0642	0.0651	0.0644	0.0646	0.0642	0.0638	0.0642	0.0639	0.0631	0.0644	0.0648	0.0658	0.0657
67=07:22:35	59132	301	0.8015	0.7863	0.7938	0.7640	0.7225	0.5751	0.8196	0.8036	0.7859	0.7473	0.7299	0.6093	0.8279	0.7860	0.7942	0.7719	0.7263	0.5132	0.8171	0.7668	0.7620	0.7551	0.7080	0.4737	0.7959	0.8023	0.7953	0.7659	0.7328	0.5671	0.7901	0.7580	0.7417	0.7168	0.7060	0.3518	0.8177	0.7748	0.7867	0.7372	0.7260	0.5105	0.7076	0.6291	0.7184	0.6366	0.4611	0.2049	0.7098	0.7577	0.7385	0.6472	0.4720	0.2274	0.5722	0.5621	0.5497	0.4307	0.3537	0.1668	0.1960	0.1838	0.1618	0.1391	0.1292	0.0980	0.2686	0.3663	0.3351	0.3594	0.2459	0.1325	0.0659	0.0641	0.0662	0.0637	0.0633	0.0637	0.0633	0.0635	0.0623	0.0647	0.0641	0.0643	0.0658	0.0644	0.0649	0.0635	0.0634	0.0648	0.0640	0.0633	0.0644	0.0643	0.0657	0.0653
68=07:37:16	60013	301	0.8000	0.7914	0.7945	0.7523	0.7400	0.6051	0.8369	0.7998	0.7852	0.7550	0.7357	0.6449	0.8345	0.7960	0.7781	0.8102	0.7213	0.5530	0.8113	0.7825	0.7588	0.7680	0.7153	0.5044	0.8026	0.8088	0.7891	0.7694	0.7305	0.5902	0.8051	0.7504	0.7561	0.7230	0.7218	0.3770	0.8263	0.7799	0.7921	0.7538	0.7162	0.5579	0.7162	0.6688	0.7011	0.6821	0.4881	0.2134	0.7393	0.7680	0.7270	0.6867	0.4940	0.2406	0.6002	0.6008	0.5944	0.4575	0.3785	0.1693	0.2047	0.1905	0.1698	0.1435	0.1335	0.1003	0.2880	0.3917	0.3653	0.3879	0.2676	0.1400	0.0659	0.0641	0.0661	0.0636	0.0636	0.0641	0.0638	0.0634	0.0640	0.0654	0.0645	0.0643	0.0657	0.0653	0.0654	0.0636	0.0639	0.0649	0.0645	0.0636	0.0644	0.0647	0.0657	0.0660
69=07:51:57	60894	301	0.8005	0.7910	0.7928	0.7613	0.7366	0.6367	0.8419	0.8025	0.7855	0.7558	0.7428	0.6640	0.8496	0.7888	0.7895	0.8119	0.7192	0.5809	0.8189	0.7800	0.7557	0.7758	0.7142	0.5255	0.8021	0.8135	0.7863	0.7723	0.7382	0.6210	0.8034	0.7513	0.7560	0.7200	0.7050	0.3985	0.8225	0.7782	0.7924	0.7460	0.7260	0.5826	0.7201	0.6931	0.7030	0.6864	0.5124	0.2278	0.7399	0.7790	0.7325	0.7119	0.5220	0.2507	0.6360	0.6381	0.6212	0.4906	0.3971	0.1791	0.2207	0.1954	0.1741	0.1451	0.1357	0.0998	0.3120	0.4187	0.3862	0.4125	0.2868	0.1434	0.0656	0.0638	0.0655	0.0638	0.0635	0.0636	0.0637	0.0636	0.0638	0.0642	0.0642	0.0644	0.0658	0.0636	0.0650	0.0644	0.0640	0.0645	0.0645	0.0630	0.0636	0.0642	0.0658	0.0653
70=08:06:38	61775	301	0.8028	0.7918	0.7988	0.7488	0.7397	0.6650	0.8280	0.8155	0.7751	0.7587	0.7393	0.7003	0.8324	0.7932	0.7909	0.8115	0.7294	0.6049	0.8267	0.7804	0.7601	0.7738	0.7150	0.5590	0.7959	0.8034	0.7986	0.7624	0.7530	0.6336	0.8057	0.7620	0.7473	0.7298	0.6993	0.4210	0.8065	0.7937	0.7723	0.7606	0.7151	0.6155	0.7215	0.7027	0.7015	0.6859	0.5366	0.2404	0.7355	0.7827	0.7244	0.7169	0.5459	0.2632	0.6785	0.6588	0.6584	0.5199	0.4212	0.1855	0.2205	0.2043	0.1787	0.1499	0.1377	0.1011	0.3243	0.4449	0.4109	0.4438	0.2970	0.1452	0.0655	0.0639	0.0657	0.0630	0.0629	0.0633	0.0635	0.0631	0.0617	0.0641	0.0644	0.0641	0.0651	0.0645	0.0646	0.0639	0.0640	0.0639	0.0640	0.0635	0.0636	0.0647	0.0652	0.0651
71=08:21:19	62656	301	0.8107	0.7896	0.7938	0.7604	0.7378	0.6971	0.8203	0.8153	0.7873	0.7574	0.7421	0.7259	0.8427	0.7855	0.7949	0.8091	0.7425	0.6332	0.8232	0.7712	0.7643	0.7656	0.7186	0.5808	0.7965	0.8109	0.7985	0.7586	0.7492	0.6739	0.7984	0.7694	0.7451	0.7320	0.7067	0.4450	0.8330	0.7811	0.7900	0.7575	0.7385	0.6362	0.7210	0.7061	0.7049	0.6819	0.5753	0.2511	0.7456	0.7796	0.7342	0.7112	0.5808	0.2716	0.7106	0.6992	0.6753	0.5470	0.4434	0.1999	0.2326	0.2129	0.1836	0.1535	0.1396	0.1019	0.3457	0.4822	0.4377	0.4655	0.3143	0.1498	0.0653	0.0639	0.0658	0.0631	0.0627	0.0626	0.0633	0.0631	0.0635	0.0645	0.0638	0.0641	0.0651	0.0650	0.0646	0.0640	0.0637	0.0641	0.0635	0.0628	0.0640	0.0642	0.0653	0.0650
72=08:36:00	63537	301	0.8005	0.8010	0.8123	0.7616	0.7523	0.7019	0.8438	0.8220	0.7877	0.7592	0.7398	0.7274	0.8354	0.8089	0.7869	0.8361	0.7275	0.6687	0.8189	0.7874	0.7517	0.7775	0.7198	0.6165	0.7966	0.8140	0.7914	0.7756	0.7668	0.6961	0.8158	0.7547	0.7520	0.7298	0.7082	0.4641	0.8269	0.7919	0.7832	0.7667	0.7406	0.6752	0.7117	0.7038	0.7098	0.6783	0.6001	0.2682	0.7403	0.7953	0.7324	0.7192	0.5923	0.3003	0.7358	0.7056	0.7016	0.5779	0.4718	0.2097	0.2389	0.2198	0.1935	0.1565	0.1461	0.1020	0.3689	0.5099	0.4720	0.4862	0.3357	0.1601	0.0651	0.0636	0.0655	0.0631	0.0627	0.0633	0.0631	0.0629	0.0620	0.0641	0.0640	0.0642	0.0650	0.0641	0.0645	0.0629	0.0634	0.0642	0.0640	0.0630	0.0638	0.0640	0.0651	0.0645
73=08:50:41	64418	301	0.8061	0.7898	0.7989	0.7614	0.7458	0.6957	0.8433	0.8042	0.7830	0.7562	0.7400	0.7058	0.8458	0.8022	0.7836	0.8424	0.7220	0.7017	0.8191	0.7770	0.7563	0.7750	0.7220	0.6318	0.7993	0.8101	0.7882	0.7690	0.7549	0.6967	0.8077	0.7512	0.7589	0.7242	0.7075	0.4850	0.8161	0.7811	0.7864	0.7590	0.7445	0.6943	0.7202	0.7019	0.7145	0.6816	0.6337	0.2812	0.7514	0.7884	0.7437	0.7161	0.6221	0.3108	0.7215	0.7186	0.6998	0.6050	0.4965	0.2127	0.2456	0.2256	0.1980	0.1600	0.1470	0.1031	0.3944	0.5355	0.5014	0.5175	0.3618	0.1623	0.0649	0.0631	0.0648	0.0628	0.0624	0.0630	0.0621	0.0615	0.0629	0.0632	0.0634	0.0636	0.0642	0.0636	0.0644	0.0637	0.0618	0.0634	0.0636	0.0623	0.0633	0.0635	0.0645	0.0640
74=09:05:23	65299	301	0.8037	0.7996	0.7958	0.7589	0.7466	0.6993	0.8414	0.8063	0.7885	0.7639	0.7444	0.7174	0.8439	0.7939	0.7816	0.8503	0.7283	0.7014	0.8198	0.7806	0.7537	0.7682	0.7200	0.6479	0.8019	0.8101	0.7859	0.7793	0.7677	0.6941	0.8065	0.7593	0.7624	0.7287	0.7207	0.5105	0.8246	0.7843	0.7916	0.7558	0.7551	0.7039	0.7280	0.7061	0.7181	0.6852	0.6575	0.3006	0.7535	0.7876	0.7402	0.7258	0.6532	0.3255	0.7237	0.7177	0.6915	0.6314	0.5192	0.2300	0.2562	0.2363	0.2063	0.1631	0.1514	0.1047	0.4246	0.5705	0.5431	0.5380	0.3820	0.1738	0.0656	0.0640	0.0656	0.0630	0.0623	0.0631	0.0633	0.0630	0.0630	0.0640	0.0641	0.0638	0.0650	0.0643	0.0648	0.0638	0.0635	0.0642	0.0627	0.0626	0.0636	0.0642	0.0652	0.0650
75=09:20:04	66180	301	0.8085	0.7897	0.8033	0.7595	0.7446	0.6978	0.8250	0.8191	0.7889	0.7588	0.7398	0.7100	0.8313	0.8005	0.7871	0.8441	0.7415	0.6922	0.8282	0.7775	0.7630	0.7712	0.7155	0.6391	0.7912	0.8093	0.7997	0.7554	0.7801	0.6789	0.8063	0.7646	0.7421	0.7327	0.7116	0.5377	0.8247	0.7885	0.7860	0.7641	0.7532	0.6920	0.7249	0.7169	0.7145	0.6928	0.6474	0.3173	0.7496	0.7820	0.7406	0.7220	0.6824	0.3314	0.7404	0.7056	0.6934	0.6641	0.5470	0.2340	0.2755	0.2462	0.2113	0.1676	0.1533	0.1046	0.4456	0.6089	0.5665	0.5906	0.3982	0.1759	0.0649	0.0636	0.0649	0.0625	0.0623	0.0628	0.0628	0.0624	0.0614	0.0636	0.0635	0.0636	0.0643	0.0642	0.0647	0.0630	0.0629	0.0635	0.0635	0.0625	0.0634	0.0637	0.0644	0.0647
76=09:34:45	67061	301	0.8039	0.7954	0.8012	0.7604	0.7450	0.7076	0.8231	0.8121	0.7839	0.7607	0.7361	0.7155	0.8451	0.7838	0.7930	0.8483	0.7436	0.6725	0.8241	0.7698	0.7667	0.7656	0.7209	0.6379	0.7921	0.8126	0.8045	0.7650	0.7864	0.6785	0.8051	0.7676	0.7433	0.7287	0.7111	0.5605	0.8344	0.7871	0.7906	0.7582	0.7662	0.6826	0.7320	0.7106	0.7165	0.6894	0.6516	0.3321	0.7462	0.7886	0.7392	0.7298	0.7071	0.3447	0.7392	0.7093	0.6954	0.6836	0.5740	0.2466	0.2830	0.2568	0.2133	0.1756	0.1571	0.1054	0.4694	0.6382	0.6004	0.6111	0.4220	0.1853	0.0648	0.0626	0.0649	0.0623	0.0620	0.0627	0.0625	0.0626	0.0622	0.0622	0.0632	0.0635	0.0641	0.0632	0.0635	0.0628	0.0627	0.0631	0.0631	0.0620	0.0627	0.0633	0.0642	0.0638
77=09:49:26	67942	301	0.8065	0.7980	0.7967	0.7681	0.7393	0.7071	0.8398	0.7997	0.7849	0.7587	0.7500	0.7189	0.8402	0.7885	0.7892	0.8664	0.7346	0.6781	0.8184	0.7791	0.7617	0.7620	0.7196	0.6350	0.8004	0.8115	0.7996	0.7783	0.7781	0.7004	0.8005	0.7657	0.7553	0.7286	0.7164	0.5936	0.8210	0.7799	0.7949	0.7458	0.7799	0.6834	0.7384	0.7019	0.7230	0.6855	0.6484	0.3481	0.7508	0.7869	0.7415	0.7314	0.7056	0.3745	0.7339	0.7237	0.6897	0.6801	0.6009	0.2652	0.2859	0.2642	0.2274	0.1786	0.1619	0.1066	0.5133	0.6579	0.6392	0.6298	0.4445	0.1979	0.0654	0.0635	0.0657	0.0631	0.0622	0.0634	0.0633	0.0635	0.0636	0.0644	0.0645	0.0643	0.0654	0.0646	0.0654	0.0641	0.0638	0.0640	0.0642	0.0623	0.0642	0.0644	0.0651	0.0650
78=10:04:07	68823	301	0.8131	0.7890	0.8000	0.7742	0.7472	0.7091	0.8252	0.8107	0.7829	0.7569	0.7440	0.7223	0.8398	0.7982	0.7996	0.8589	0.7397	0.6910	0.8324	0.7711	0.7652	0.7700	0.7263	0.6317	0.7995	0.8059	0.7970	0.7630	0.7982	0.7032	0.8016	0.7669	0.7446	0.7333	0.7093	0.6207	0.8273	0.7884	0.7906	0.7583	0.7866	0.6828	0.7376	0.7081	0.7219	0.6856	0.6566	0.3758	0.7437	0.7885	0.7519	0.7288	0.6944	0.3839	0.7425	0.7183	0.6942	0.6764	0.6325	0.2805	0.3059	0.2778	0.2311	0.1859	0.1650	0.1098	0.5428	0.6810	0.6532	0.6547	0.4748	0.2044	0.0661	0.0641	0.0662	0.0636	0.0637	0.0633	0.0637	0.0642	0.0640	0.0648	0.0649	0.0648	0.0658	0.0649	0.0656	0.0648	0.0645	0.0641	0.0645	0.0635	0.0646	0.0648	0.0655	0.0656
79=10:18:48	69704	301	0.8059	0.7999	0.7905	0.7605	0.7363	0.7148	0.8304	0.8001	0.7819	0.7512	0.7439	0.7218	0.8371	0.7836	0.7968	0.8639	0.7416	0.6675	0.8218	0.7746	0.7543	0.7565	0.7153	0.6367	0.8039	0.8117	0.7977	0.7715	0.7930	0.7006	0.7922	0.7663	0.7495	0.7258	0.7119	0.6412	0.8391	0.7720	0.8013	0.7369	0.7947	0.6663	0.7377	0.7037	0.7142	0.6812	0.6509	0.3925	0.7557	0.7878	0.7439	0.7260	0.7019	0.4020	0.7399	0.7239	0.6881	0.6750	0.6504	0.2895	0.3207	0.2827	0.2386	0.1878	0.1706	0.1092	0.5685	0.6776	0.6600	0.6638	0.4900	0.2160	0.0652	0.0636	0.0655	0.0628	0.0630	0.0631	0.0632	0.0626	0.0629	0.0629	0.0639	0.0640	0.0652	0.0640	0.0644	0.0639	0.0631	0.0642	0.0638	0.0628	0.0636	0.0641	0.0652	0.0647
80=10:33:29	70585	301	0.8026	0.7908	0.8071	0.7651	0.7546	0.7154	0.8427	0.8143	0.7866	0.7591	0.7426	0.7169	0.8538	0.8013	0.7860	0.8959	0.7261	0.6987	0.8193	0.7841	0.7563	0.7697	0.7279	0.6401	0.7953	0.8161	0.7963	0.7769	0.8145	0.7039	0.8184	0.7579	0.7614	0.7274	0.7166	0.6565	0.8361	0.7914	0.7864	0.7648	0.7888	0.6923	0.7312	0.7157	0.7203	0.6833	0.6586	0.4072	0.7621	0.7908	0.7443	0.7438	0.6964	0.4314	0.7470	0.7135	0.7061	0.6769	0.6619	0.2989	0.3268	0.2957	0.2500	0.1941	0.1740	0.1107	0.6084	0.6701	0.6660	0.6487	0.5252	0.2233	0.0649	0.0636	0.0654	0.0628	0.0629	0.0629	0.0623	0.0632	0.0633	0.0643	0.0641	0.0642	0.0649	0.0647	0.0648	0.0639	0.0639	0.0634	0.0637	0.0630	0.0641	0.0640	0.0649	0.0647
81=10:48:10	71466	301	0.8056	0.7949	0.8059	0.7581	0.7571	0.7194	0.8407	0.8180	0.7888	0.7676	0.7451	0.7255	0.8339	0.8074	0.7782	0.9031	0.7318	0.7026	0.8149	0.7797	0.7629	0.7662	0.7181	0.6442	0.7888	0.8084	0.7984	0.7749	0.8196	0.7111	0.8294	0.7545	0.7528	0.7330	0.7186	0.6702	0.8412	0.7835	0.7868	0.7670	0.7924	0.6874	0.7349	0.7089	0.7251	0.6847	0.6603	0.4235	0.7618	0.7910	0.7363	0.7402	0.6927	0.4494	0.7539	0.7127	0.7088	0.6762	0.6535	0.3191	0.3418	0.3100	0.2565	0.1987	0.1774	0.1114	0.6335	0.6689	0.6699	0.6473	0.5475	0.2354	0.0646	0.0629	0.0647	0.0626	0.0620	0.0620	0.0624	0.0624	0.0625	0.0634	0.0631	0.0631	0.0643	0.0637	0.0642	0.0631	0.0630	0.0623	0.0629	0.0621	0.0632	0.0632	0.0647	0.0643
82=11:02:51	72348	298	0.8056	0.7971	0.8094	0.7700	0.7492	0.7281	0.8305	0.8257	0.7882	0.7676	0.7469	0.7223	0.8553	0.7971	0.7994	0.8999	0.7423	0.7092	0.8369	0.7746	0.7654	0.7721	0.7310	0.6449	0.7970	0.8105	0.7996	0.7620	0.8327	0.7053	0.8117	0.7641	0.7514	0.7345	0.7127	0.6690	0.8484	0.7942	0.7825	0.7709	0.8027	0.7007	0.7277	0.7201	0.7198	0.6958	0.6564	0.4529	0.7529	0.7993	0.7430	0.7358	0.6987	0.4547	0.7542	0.7073	0.7032	0.6789	0.6517	0.3376	0.3577	0.3211	0.2627	0.2058	0.1824	0.1141	0.6452	0.6908	0.6596	0.6540	0.5744	0.2447	0.0652	0.0638	0.0647	0.0634	0.0632	0.0639	0.0634	0.0633	0.0630	0.0642	0.0632	0.0643	0.0652	0.0646	0.0651	0.0641	0.0638	0.0641	0.0640	0.0631	0.0641	0.0633	0.0654	0.0648
83=11:17:32	73229	298	0.8099	0.7919	0.8018	0.7703	0.7383	0.7325	0.8199	0.8101	0.7886	0.7583	0.7444	0.7172	0.8366	0.7933	0.7972	0.8896	0.7446	0.7088	0.8227	0.7710	0.7599	0.7669	0.7218	0.6450	0.7958	0.8104	0.7960	0.7677	0.8396	0.7225	0.8028	0.7661	0.7450	0.7314	0.7147	0.6666	0.8410	0.7798	0.7936	0.7509	0.8325	0.6816	0.7419	0.7119	0.7234	0.6803	0.6648	0.4751	0.7392	0.7892	0.7541	0.7353	0.7094	0.4694	0.7550	0.7229	0.6910	0.6824	0.6492	0.3571	0.3697	0.3357	0.2716	0.2108	0.1851	0.1139	0.6483	0.6906	0.6681	0.6520	0.5930	0.2586	0.0656	0.0646	0.0661	0.0630	0.0635	0.0641	0.0639	0.0637	0.0638	0.0648	0.0645	0.0648	0.0658	0.0639	0.0654	0.0648	0.0642	0.0649	0.0644	0.0637	0.0636	0.0647	0.0660	0.0656
84=11:32:13	74110	298	0.8083	0.7899	0.7980	0.7642	0.7536	0.7246	0.8409	0.8069	0.7829	0.7561	0.7422	0.7176	0.8483	0.8058	0.7865	0.9250	0.7262	0.7276	0.8151	0.7799	0.7614	0.7760	0.7231	0.6499	0.8000	0.8145	0.7876	0.7751	0.8309	0.7177	0.8088	0.7467	0.7575	0.7259	0.7178	0.6643	0.8348	0.7807	0.7896	0.7633	0.8217	0.6945	0.7337	0.7145	0.7168	0.6854	0.6682	0.4964	0.7644	0.7891	0.7396	0.7368	0.7030	0.4931	0.7411	0.7185	0.6960	0.6755	0.6500	0.3657	0.3884	0.3434	0.2879	0.2128	0.1929	0.1151	0.6602	0.6766	0.6821	0.6514	0.6278	0.2736	0.0650	0.0635	0.0655	0.0630	0.0628	0.0630	0.0630	0.0630	0.0633	0.0642	0.0639	0.0640	0.0651	0.0645	0.0649	0.0640	0.0628	0.0638	0.0640	0.0628	0.0641	0.0640	0.0650	0.0653
85=11:46:54	74991	298	0.8150	0.7968	0.7948	0.7755	0.7469	0.7347	0.8350	0.8068	0.7962	0.7648	0.7458	0.7197	0.8402	0.7929	0.7976	0.9216	0.7400	0.7293	0.8309	0.7799	0.7695	0.7676	0.7340	0.6492	0.8010	0.8109	0.7975	0.7748	0.8390	0.7297	0.8062	0.7658	0.7475	0.7292	0.7168	0.6596	0.8453	0.7825	0.7994	0.7545	0.8446	0.6850	0.7465	0.7093	0.7266	0.6840	0.6702	0.5153	0.7641	0.7845	0.7464	0.7317	0.7156	0.5066	0.7468	0.7288	0.6931	0.6850	0.6494	0.3878	0.3934	0.3644	0.2898	0.2235	0.1956	0.1171	0.6523	0.6846	0.6899	0.6538	0.6214	0.2871	0.0647	0.0629	0.0652	0.0628	0.0622	0.0629	0.0628	0.0625	0.0625	0.0626	0.0634	0.0635	0.0644	0.0636	0.0638	0.0635	0.0632	0.0635	0.0631	0.0623	0.0632	0.0638	0.0648	0.0641
86=12:01:35	75872	301	0.8138	0.7983	0.8073	0.7579	0.7565	0.7363	0.8353	0.8162	0.7850	0.7653	0.7444	0.7183	0.8528	0.8060	0.7894	0.9418	0.7390	0.7240	0.8213	0.7836	0.7683	0.7737	0.7266	0.6537	0.7976	0.8124	0.7996	0.7689	0.8644	0.7207	0.8235	0.7634	0.7516	0.7280	0.7197	0.6634	0.8532	0.7866	0.7882	0.7689	0.8360	0.7031	0.7387	0.7240	0.7152	0.6925	0.6616	0.5358	0.7692	0.7953	0.7351	0.7356	0.7161	0.5267	0.7574	0.7151	0.7065	0.6806	0.6539	0.4004	0.4298	0.3706	0.3035	0.2291	0.2056	0.1179	0.6538	0.6961	0.6926	0.6602	0.6160	0.2974	0.0652	0.0635	0.0654	0.0633	0.0627	0.0633	0.0631	0.0627	0.0626	0.0642	0.0634	0.0642	0.0648	0.0644	0.0642	0.0629	0.0634	0.0640	0.0639	0.0629	0.0639	0.0643	0.0651	0.0649
87=12:16:17	76753	298	0.8045	0.7994	0.8083	0.7659	0.7622	0.7327	0.8440	0.8184	0.7924	0.7661	0.7471	0.7212	0.8404	0.8123	0.7818	0.9499	0.7370	0.7343	0.8205	0.7855	0.7664	0.7688	0.7258	0.6516	0.7874	0.8164	0.7977	0.7783	0.8695	0.7360	0.8236	0.7536	0.7546	0.7333	0.7241	0.6586	0.8515	0.7856	0.7935	0.7679	0.8488	0.7067	0.7341	0.7246	0.7191	0.6950	0.6676	0.5599	0.7659	0.7985	0.7410	0.7365	0.7196	0.5543	0.7579	0.7200	0.7113	0.6819	0.6524	0.4173	0.4274	0.3855	0.3145	0.2311	0.2109	0.1191	0.6660	0.6815	0.7102	0.6515	0.6119	0.3160	0.0649	0.0635	0.0655	0.0628	0.0615	0.0630	0.0633	0.0626	0.0627	0.0640	0.0637	0.0640	0.0649	0.0637	0.0646	0.0636	0.0636	0.0640	0.0635	0.0620	0.0637	0.0643	0.0652	0.0646
88=12:30:58	77634	301	0.8167	0.8017	0.8034	0.7683	0.7522	0.7298	0.8410	0.8116	0.7908	0.7596	0.7477	0.7105	0.8544	0.8045	0.7882	0.9555	0.7391	0.7307	0.8147	0.7856	0.7560	0.7845	0.7270	0.6466	0.8015	0.8234	0.7949	0.7835	0.8698	0.7418	0.8189	0.7491	0.7562	0.7257	0.7191	0.6701	0.8519	0.7818	0.7954	0.7599	0.8632	0.6941	0.7360	0.7209	0.7148	0.6856	0.6645	0.5798	0.7657	0.7935	0.7379	0.7344	0.7232	0.5685	0.7523	0.7232	0.6927	0.6792	0.6577	0.4372	0.4575	0.4012	0.3274	0.2379	0.2167	0.1198	0.6742	0.6840	0.7026	0.6558	0.6189	0.3272	0.0641	0.0629	0.0644	0.0615	0.0621	0.0620	0.0620	0.0617	0.0623	0.0629	0.0624	0.0629	0.0639	0.0622	0.0635	0.0628	0.0622	0.0631	0.0629	0.0622	0.0622	0.0629	0.0642	0.0639
89=12:45:39	78515	301	0.8112	0.7880	0.8037	0.7671	0.7533	0.7354	0.8254	0.8226	0.7885	0.7641	0.7417	0.7226	0.8469	0.8026	0.7900	0.9476	0.7446	0.7281	0.8325	0.7742	0.7699	0.7727	0.7335	0.6545	0.7924	0.8043	0.8014	0.7619	0.8869	0.7440	0.8198	0.7576	0.7461	0.7317	0.7198	0.6688	0.8541	0.7883	0.7822	0.7732	0.8590	0.7032	0.7309	0.7244	0.7219	0.6840	0.6681	0.6023	0.7621	0.7886	0.7425	0.7395	0.7268	0.5793	0.7647	0.7144	0.7032	0.6825	0.6624	0.4532	0.4779	0.4172	0.3369	0.2485	0.2162	0.1224	0.6684	0.6973	0.7039	0.6594	0.6220	0.3358	0.0649	0.0635	0.0653	0.0629	0.0626	0.0630	0.0630	0.0627	0.0621	0.0638	0.0638	0.0637	0.0653	0.0640	0.0645	0.0627	0.0629	0.0638	0.0638	0.0627	0.0637	0.0638	0.0648	0.0644
