# Supplementary material for: Systematic Prediction of Antifungal Drug Synergy by Chemogenomic Screening in Saccharomyces cerevisiae
Source: Front Fungal Biol. 2021 Jul 2;2:683414. doi: 10.3389/ffunb.2021.683414 (PMC10512392; doi:10.3389/ffunb.2021.683414)
Supplement: Supplementary file 1 [file Data_Sheet_1.ZIP › Supplementary data/Sypplementary_data_1_(Drug_synergy_assays)/Fen_VS_Hyd & Fen_VS_NaF_ps1_A_96_T_18.txt]

[config file info]
last_write=07:04:16_15:37:52
last write=07:04:19_14:46:20
[Run_Parameters]
Instrument=Tecan_18
Ini_Names=Read_Reps,Delid,Save_Data_File,Start_Time_Now
barcode_drug_plate=201401
user=asmith
Plate_Size=96
Plate_Type=NUN96ft.pdf
Samples_to_Run=6
Overlay_Size=48
Drug_Plate=none
Plate_Quarter=none
run_ID=none
run_plate_repeat=1
Read_Reps=95
Read_Modes=Absorbance
Read_Flor_Every=2
Max_Delta_OD=0.500000
Well_By_Row_Col=none
Reorder_Map=Order_Strings_Not,0
Tip_Vol=200
OD_to_Innoc=0.100,0.100,0.380,0.380,0.380,0.380,0.760,0.760,0.100,0.100,0.380,0.380,0.380,0.380,0.760,0.760,0.100,0.100,0.380,0.380,0.380,0.380,0.760,0.760,0.100,0.100,0.380,0.380,0.380,0.380,0.760,0.760,0.100,0.100,0.380,0.380,0.380,0.380,0.760,0.760,0.100,0.100,0.380,0.380,0.380,0.380,0.760,0.760
Absorption_Max=.3
OD_to_Save=0.100,0.100,0.380,0.380,0.380,0.380,0.760,0.760,0.100,0.100,0.380,0.380,0.380,0.380,0.760,0.760,0.100,0.100,0.380,0.380,0.380,0.380,0.760,0.760,0.100,0.100,0.380,0.380,0.380,0.380,0.760,0.760,0.100,0.100,0.380,0.380,0.380,0.380,0.760,0.760,0.100,0.100,0.380,0.380,0.380,0.380,0.760,0.760
OD_to_Dilute=0.100
Save_Sample_Vol=180
Save_Sample_Reps=2
Innoc_Vol=184,184,46,46,46,46,0,0,184,184,46,46,46,46,0,0,184,184,46,46,46,46,0,0,184,184,46,46,46,46,0,0,184,184,46,46,46,46,0,0,184,184,46,46,46,46,0,0
Dilute_Vol=23,23,23,23,23,23,23,23,23,23,23,23,23,23,23,23,23,23,23,23,23,23,23,23,23,23,23,23,23,23,23,23,23,23,23,23,23,23,23,23,23,23,23,23,23,23,23,23
Save_Vol=800,800,800,800,800,800,800,800,800,800,800,800,800,800,800,800,800,800,800,800,800,800,800,800,800,800,800,800,800,800,800,800,800,800,800,800,800,800,800,800,800,800,800,800,800,800,800,800
Reference_Vol=100,100,100,100,100,100,100,100,100,100,100,100,100,100,100,100,100,100,100,100,100,100,100,100,100,100,100,100,100,100,100,100,100,100,100,100,100,100,100,100,100,100,100,100,100,100,100,100,100,100,100,100,100,100,100,100,100,100,100,100,100,100,100,100,100,100,100,100,100,100,100,100,100,100,100,100,100,100,100,100,100,100,100,100,100,100,100,100,100,100,100,100,100,100,100,100
Read_to_Innoc=20,20,20,20,20,20,20,20,20,20,20,20,20,20,20,20,20,20,20,20,20,20,20,20,20,20,20,20,20,20,20,20,20,20,20,20,20,20,20,20,20,20,20,20,20,20,20,20
Read_to_Dilute=26,26,26,26,26,26,26,26,26,26,26,26,26,26,26,26,26,26,26,26,26,26,26,26,26,26,26,26,26,26,26,26,26,26,26,26,26,26,26,26,26,26,26,26,26,26,26,26
Read_to_Save=20,20,20,20,20,20,20,20,20,20,20,20,20,20,20,20,20,20,20,20,20,20,20,20,20,20,20,20,20,20,20,20,20,20,20,20,20,20,20,20,20,20,20,20,20,20,20,20
Innoc_Target_Map=1,2,3,4,5,6,7,8,9,10,11,12,13,14,15,16,17,18,19,20,21,22,23,24,25,26,27,28,29,30,31,32,33,34,35,36,37,38,39,40,41,42,43,44,45,46,47,48
Pipet_Trigger=OD_Save_Innoc
Pipet_Volume_Adj=Con_OD_Save
Delid=no
Pre_Init=yes
Talk_To_ProMax=no
Time_Out_Time=1050
Wait_While_Busy=yes
Idle_Time=2
Screen_Run_Type=pre_screen_1
Spect_Protocol=15m
Spec_Run_File=GG_PB_Voyage.pda
Spec_Assay_File=""
Save_Data_File=16_04_07_FenvsHyd_FenvsNaF_ps1_A_96_T_18.txt
Working_Dir=C%3A\\Users\\Growth_Data
Run_Control_Dir=C%3A\\Users\\Yeast_Run_Files
Tracking_Dir=""
Track_File=201401_data_track.txt
Save_Run_Data_Flag=yes
Set_Incubator_Temp=30.0
Base_Line_Flag=atstart_minimum
Pipet_Cycles_Before_Save=20
Time_Point_Save=wellmap
Innoc_Direction=down
Wells_In_Use=111111111111111111111111111111111111111111111111
Save_Sample_Map=111111001111110011111100111111001111110011111100
Sections_to_Run=0
Rows_per_Section=8
Start_Sections_Row=1
MultiProbe_Run_File=MJP_Innoc_Save_Tecan_10_Falcon_AD.MPT
Multiprobe_Run_Dialogue=yes
Comments=no%20comment
Target_Temp=300
Temp_Control=On
Delta_Temp=10
ReadMode=Absorbance,Bottom
ExcitationFilter=485,
EmissionFilter=535,
MeasurementFilter=595
ReadsPerWellNumber=1,1
ShakeDuration=800,0
GainMode=Manual
PdfName=NUN96ft.pdf
Gain=50
Add_Drug_Map=1,1,1,1,1,1,1,1,1,1,1,1,1,1,1,1,1,1,1,1,1,1,1,1,1,1,1,1,1,1,1,1,1,1,1,1,1,1,1,1,1,1,1,1,1,1,1,1
Add_Drug_Vol=7,7,7,7,7,7,7,7,7,7,7,7,7,7,7,7,7,7,7,7,7,7,7,7,7,7,7,7,7,7,7,7,7,7,7,7,7,7,7,7,7,7,7,7,7,7,7,7
Innoc_Map=111011101110111011101110111011101110111011101110111011101110111011101110111011101110111011101110
Dilute_Map=111111111111111111111111111111111111111111111111111111111111111111111111111111111111111111111111
data_file_name=ps1_1_96.txt
barcode=""
Hit_Call_Threshold=1.000000
Reference_Well=A01
WT_Ref_Well=0
Project_Name=test
Pipet_Gens_Point=5.00,10.00,15.00,20.00,25.00,30.00,35.00,40.00,5.00,10.00,15.00,20.00,25.00,30.00,35.00,40.00,5.00,10.00,15.00,20.00,25.00,30.00,35.00,40.00,5.00,10.00,15.00,20.00,25.00,30.00,35.00,40.00,5.00,10.00,15.00,20.00,25.00,30.00,35.00,40.00,5.00,10.00,15.00,20.00,25.00,30.00,35.00,40.00,
Shake_Divisor=1
data_handling=file_&_DB_&_auto_analysis
time_frm_freezer=-1.00
gens_frm_freezer=-1.00
Well_Vol=100
Parent_ID=""
Units=%
Quarter=A
media_name=ypd
Save_Mode=one_to_one
Consolidate_Save_Map=1,2,3,4,5,6,7,8,9,10,11,12,13,14,15,16,17,18,19,20,21,22,23,24,25,26,27,28,29,30,31,32,33,34,35,36,37,38,39,40,41,42,43,44,45,46,47,48
Add_Drug_at_Start_Map=000000000000000000000000000000000000000000000000000
Add_Drug_Labware=add_drug_48
Max_Dynam_OD_Change=0.05
Reads_After_Pipet=0
Ref_Type=single_ref
Read_to_Add_Drug_at_Start=0
Send_Email_at_Pipet=no_email
Strain_Name=""
Media=ypd
drug_vol=2.00
Drug_Name=""
Drug_Conc=2
Innoc_Conc=""
Strain_Plate=none
ShakeIntensity=High
ShakeMode=Orbital
NumberOfFlashes=1
PartOfPlate=0
MovePlateOutAfterMeasurement=0
IntegrationLagTime=0
IntegrationTime=100
DelayMoveFlashFluorescence=0
[Drug_Data]
Drug_Plate=none
Strain_Plate=none
Media=ypd
Drug_Name=nd,nd,nd,nd,nd,nd,nd,nd,nd,nd,nd,nd,nd,nd,nd,nd,nd,nd,nd,nd,nd,nd,nd,nd,nd,nd,nd,nd,nd,nd,nd,nd,nd,nd,nd,nd,nd,nd,nd,nd,nd,nd,nd,nd,nd,nd,nd,nd,nd,nd,nd,nd,nd,nd,nd,nd,nd,nd,nd,nd,nd,nd,nd,nd,nd,nd,nd,nd,nd,nd,nd,nd,nd,nd,nd,nd,nd,nd,nd,nd,nd,nd,nd,nd,nd,nd,nd,nd,nd,nd,nd,nd,nd,nd,nd,nd
Strain_Name=ud
Drug_Conc=""
Innoc_Conc=0.06250,0.06250,0.06250,0.06250,0.06250,0.06250,0.06250,0.06250,0.06250,0.06250,0.06250,0.06250,0.06250,0.06250,0.06250,0.06250,0.06250,0.06250,0.06250,0.06250,0.06250,0.06250,0.06250,0.06250,0.06250,0.06250,0.06250,0.06250,0.06250,0.06250,0.06250,0.06250,0.06250,0.06250,0.06250,0.06250,0.06250,0.06250,0.06250,0.06250,0.06250,0.06250,0.06250,0.06250,0.06250,0.06250,0.06250,0.06250,0.06250,0.06250,0.06250,0.06250,0.06250,0.06250,0.06250,0.06250,0.06250,0.06250,0.06250,0.06250,0.06250,0.06250,0.06250,0.06250,0.06250,0.06250,0.06250,0.06250,0.06250,0.06250,0.06250,0.06250,0.06250,0.06250,0.06250,0.06250,0.06250,0.06250,0.06250,0.06250,0.06250,0.06250,0.06250,0.06250,0.06250,0.06250,0.06250,0.06250,0.06250,0.06250,0.06250,0.06250,0.06250,0.06250,0.06250,0.06250
Run_ID=none
Plate_Quarter=A
Units=%,%,%,%,%,%,%,%,%,%,%,%,%,%,%,%,%,%,%,%,%,%,%,%,%,%,%,%,%,%,%,%,%,%,%,%,%,%,%,%,%,%,%,%,%,%,%,%,%,%,%,%,%,%,%,%,%,%,%,%,%,%,%,%,%,%,%,%,%,%,%,%,%,%,%,%,%,%,%,%,%,%,%,%,%,%,%,%,%,%,%,%,%,%,%,%
Parent_ID=""
Project_Name=test
Strain_Backgrnd=0,0,0,0,0,0,0,0,0,0,0,0,0,0,0,0,0,0,0,0,0,0,0,0,0,0,0,0,0,0,0,0,0,0,0,0,0,0,0,0,0,0,0,0,0,0,0,0,0,0,0,0,0,0,0,0,0,0,0,0,0,0,0,0,0,0,0,0,0,0,0,0,0,0,0,0,0,0,0,0,0,0,0,0,0,0,0,0,0,0,0,0,0,0,0,0
Well_Vol=100,100,100,100,100,100,100,100,100,100,100,100,100,100,100,100,100,100,100,100,100,100,100,100,100,100,100,100,100,100,100,100,100,100,100,100,100,100,100,100,100,100,100,100,100,100,100,100,100,100,100,100,100,100,100,100,100,100,100,100,100,100,100,100,100,100,100,100,100,100,100,100,100,100,100,100,100,100,100,100,100,100,100,100,100,100,100,100,100,100,100,100,100,100,100,100
time_frm_freezer=-1.00
gens_frm_freezer=-1.00
user=asmith
Strain_Pool=ud,ud,ud,ud,ud,ud,ud,ud,ud,ud,ud,ud,ud,ud,ud,ud,ud,ud,ud,ud,ud,ud,ud,ud,ud,ud,ud,ud,ud,ud,ud,ud,ud,ud,ud,ud,ud,ud,ud,ud,ud,ud,ud,ud,ud,ud,ud,ud,ud,ud,ud,ud,ud,ud,ud,ud,ud,ud,ud,ud,ud,ud,ud,ud,ud,ud,ud,ud,ud,ud,ud,ud,ud,ud,ud,ud,ud,ud,ud,ud,ud,ud,ud,ud,ud,ud,ud,ud,ud,ud,ud,ud,ud,ud,ud,ud
Well_Alias=A01,A02,A03,A04,A05,A06,A07,A08,A09,A10,A11,A12,B01,B02,B03,B04,B05,B06,B07,B08,B09,B10,B11,B12,C01,C02,C03,C04,C05,C06,C07,C08,C09,C10,C11,C12,D01,D02,D03,D04,D05,D06,D07,D08,D09,D10,D11,D12,E01,E02,E03,E04,E05,E06,E07,E08,E09,E10,E11,E12,F01,F02,F03,F04,F05,F06,F07,F08,F09,F10,F11,F12,G01,G02,G03,G04,G05,G06,G07,G08,G09,G10,G11,G12,H01,H02,H03,H04,H05,H06,H07,H08,H09,H10,H11,H12
Well_Pos=1,2,3,4,5,6,7,8,9,10,11,12,13,14,15,16,17,18,19,20,21,22,23,24,25,26,27,28,29,30,31,32,33,34,35,36,37,38,39,40,41,42,43,44,45,46,47,48,49,50,51,52,53,54,55,56,57,58,59,60,61,62,63,64,65,66,67,68,69,70,71,72,73,74,75,76,77,78,79,80,81,82,83,84,85,86,87,88,89,90,91,92,93,94,95,96
position=A01,A02,A03,A04,A05,A06,A07,A08,A09,A10,A11,A12,B01,B02,B03,B04,B05,B06,B07,B08,B09,B10,B11,B12,C01,C02,C03,C04,C05,C06,C07,C08,C09,C10,C11,C12,D01,D02,D03,D04,D05,D06,D07,D08,D09,D10,D11,D12,E01,E02,E03,E04,E05,E06,E07,E08,E09,E10,E11,E12,F01,F02,F03,F04,F05,F06,F07,F08,F09,F10,F11,F12,G01,G02,G03,G04,G05,G06,G07,G08,G09,G10,G11,G12,H01,H02,H03,H04,H05,H06,H07,H08,H09,H10,H11,H12
[Runtime_State]
Instrument=Tecan_18
Start_Time_Now=3.2595970801E+9
Reads_Completed=80
Innoc_Direction=down
Wells_In_Use=111111111111111111111111111111111111111111111111111111111111111111111111111111111111111111111111
Innoc_Map=111111111111111111111111111111111111111111111111111111111111111111111111111111111111000000000000
Dilute_Map=111111111111111111111111111111111111111111111111111111111111111111111111111111111111111111111111
Save_Sample_Map=000000000000000000000000000000000000000000000000010000000100000001000000010000000100000001000000
Current_OD=0.855,0.796,0.783,0.778,0.739,0.705,0.852,0.880,0.774,0.785,0.756,0.740,0.851,0.722,0.674,0.651,0.709,0.667,0.887,0.793,0.811,0.771,0.888,0.728,0.882,0.681,0.596,0.573,0.452,0.400,0.889,0.817,0.784,0.792,0.829,0.741,0.821,0.615,0.606,0.529,0.427,0.343,0.989,0.837,0.782,0.764,0.731,0.703,0.781,0.545,0.527,0.520,0.411,0.352,0.943,0.820,0.709,0.617,0.230,0.179,0.646,0.423,0.363,0.377,0.278,0.250,0.668,0.255,0.115,0.094,0.093,0.093,0.065,0.063,0.062,0.062,0.062,0.063,0.063,0.061,0.061,0.062,0.064,0.065,0.062,0.063,0.063,0.061,0.062,0.062,0.062,0.063,0.062,0.062,0.064,0.065
Bckgrnd_OD=0.083,0.081,0.083,0.081,0.082,0.079,0.081,0.080,0.080,0.081,0.078,0.079,0.083,0.083,0.081,0.082,0.081,0.081,0.080,0.081,0.078,0.081,0.079,0.082,0.082,0.082,0.081,0.080,0.082,0.080,0.083,0.080,0.080,0.079,0.081,0.081,0.083,0.082,0.082,0.081,0.080,0.081,0.080,0.079,0.079,0.080,0.077,0.080,0.085,0.084,0.079,0.083,0.082,0.081,0.082,0.079,0.082,0.079,0.081,0.090,0.082,0.081,0.080,0.081,0.080,0.079,0.081,0.080,0.081,0.080,0.080,0.079,0.062,0.061,0.060,0.059,0.060,0.061,0.060,0.059,0.059,0.059,0.061,0.062,0.060,0.062,0.060,0.061,0.059,0.060,0.060,0.060,0.061,0.061,0.062,0.061
Mapped=111111111111110011111110111100101111110011111100111111111111111111111111111111111111111111111111
Pipet_Completed=000000000000000000000000000000000000000000000000000000000000000000000000000000000000000000000000
Innoc_Completed=0,0,0,0,0,0,0,0,0,0,0,0,0,0,0,0,0,0,0,0,0,0,0,0,0,0,0,0,0,0,0,0,0,0,0,0,0,0,0,0,0,0,0,0,0,0,0,0,0,0,0,0,0,0,0,0,0,0,0,0,0,0,0,0,0,0,0,0,0,0,0,0,0,0,0,0,0,0,0,0,0,0,0,0,0,0,0,0,0,0,0,0,0,0,0,0
Save_Completed=0,0,0,0,0,0,0,0,0,0,0,0,0,0,0,0,0,0,0,0,0,0,0,0,0,0,0,0,0,0,0,0,0,0,0,0,0,0,0,0,0,0,0,0,0,0,0,0,0,0,0,0,0,0,0,0,0,0,0,0,0,0,0,0,0,0,0,0,0,0,0,0,0,0,0,0,0,0,0,0,0,0,0,0,0,0,0,0,0,0,0,0,0,0,0,0
Pipeted_At=0,0,0,0,0,0,0,0,0,0,0,0,0,0,0,0,0,0,0,0,0,0,0,0,0,0,0,0,0,0,0,0,0,0,0,0,0,0,0,0,0,0,0,0,0,0,0,0,0,0,0,0,0,0,0,0,0,0,0,0,0,0,0,0,0,0,0,0,0,0,0,0,0,0,0,0,0,0,0,0,0,0,0,0,0,0,0,0,0,0,0,0,0,0,0,0
Pipeted_OD=0,0,0,0,0,0,0,0,0,0,0,0,0,0,0,0,0,0,0,0,0,0,0,0,0,0,0,0,0,0,0,0,0,0,0,0,0,0,0,0,0,0,0,0,0,0,0,0,0,0,0,0,0,0,0,0,0,0,0,0,0,0,0,0,0,0,0,0,0,0,0,0,0,0,0,0,0,0,0,0,0,0,0,0,0,0,0,0,0,0,0,0,0,0,0,0
Dilutes_Completed=0,0,0,0,0,0,0,0,0,0,0,0,0,0,0,0,0,0,0,0,0,0,0,0,0,0,0,0,0,0,0,0,0,0,0,0,0,0,0,0,0,0,0,0,0,0,0,0,0,0,0,0,0,0,0,0,0,0,0,0,0,0,0,0,0,0,0,0,0,0,0,0,0,0,0,0,0,0,0,0,0,0,0,0,0,0,0,0,0,0,0,0,0,0,0,0
Time_At_Innoc=0,0,0,0,0,0,0,0,0,0,0,0,0,0,0,0,0,0,0,0,0,0,0,0,0,0,0,0,0,0,0,0,0,0,0,0,0,0,0,0,0,0,0,0,0,0,0,0,0,0,0,0,0,0,0,0,0,0,0,0,0,0,0,0,0,0,0,0,0,0,0,0,0,0,0,0,0,0,0,0,0,0,0,0,0,0,0,0,0,0,0,0,0,0,0,0
Time_At_Save=0,0,0,0,0,0,0,0,0,0,0,0,0,0,0,0,0,0,0,0,0,0,0,0,0,0,0,0,0,0,0,0,0,0,0,0,0,0,0,0,0,0,0,0,0,0,0,0,0,0,0,0,0,0,0,0,0,0,0,0,0,0,0,0,0,0,0,0,0,0,0,0,0,0,0,0,0,0,0,0,0,0,0,0,0,0,0,0,0,0,0,0,0,0,0,0
Time_At_Dilute=0,0,0,0,0,0,0,0,0,0,0,0,0,0,0,0,0,0,0,0,0,0,0,0,0,0,0,0,0,0,0,0,0,0,0,0,0,0,0,0,0,0,0,0,0,0,0,0,0,0,0,0,0,0,0,0,0,0,0,0,0,0,0,0,0,0,0,0,0,0,0,0,0,0,0,0,0,0,0,0,0,0,0,0,0,0,0,0,0,0,0,0,0,0,0,0
Previous_OD=0.855,0.796,0.783,0.778,0.739,0.705,0.852,0.880,0.774,0.785,0.756,0.740,0.851,0.722,0.674,0.651,0.709,0.667,0.887,0.793,0.811,0.771,0.888,0.728,0.882,0.681,0.596,0.573,0.452,0.400,0.889,0.817,0.784,0.792,0.829,0.741,0.821,0.615,0.606,0.529,0.427,0.343,0.989,0.837,0.782,0.764,0.731,0.703,0.781,0.545,0.527,0.520,0.411,0.352,0.943,0.820,0.709,0.617,0.230,0.179,0.646,0.423,0.363,0.377,0.278,0.250,0.668,0.255,0.115,0.094,0.093,0.093,0.065,0.063,0.062,0.062,0.062,0.063,0.063,0.061,0.061,0.062,0.064,0.065,0.062,0.063,0.063,0.061,0.062,0.062,0.062,0.063,0.062,0.062,0.064,0.065
Prev_Delta_OD=0.015,0.006,0.013,0.001,0.013,0.001,0.012,0.012,0.010,0.018,0.026,0.001,0.013,0.020,0.011,0.015,0.002,0.017,0.013,0.028,0.014,0.025,0.031,0.019,0.000,0.004,0.004,0.004,0.001,0.011,0.018,0.006,0.015,0.009,0.005,0.020,0.000,0.012,0.007,0.016,0.016,0.005,0.031,0.034,0.021,0.039,0.024,0.010,0.003,0.001,0.006,0.007,0.004,0.000,0.032,0.013,0.015,0.045,0.000,0.007,0.017,0.001,0.003,0.006,0.007,0.008,0.001,0.008,0.000,0.002,0.000,0.001,0.002,0.002,0.002,0.003,0.000,0.002,0.003,0.001,0.002,0.001,0.000,0.003,0.002,0.002,0.002,0.002,0.002,0.001,0.002,0.000,0.002,0.003,0.000,0.000
Delta_From_Ref=0.000,0.024,1.500,1.527,1.651,1.772,-0.370,3.590,0.041,0.036,1.716,1.713,0.056,1.509,5.414,5.573,0.039,0.026,-0.019,0.817,1.612,1.580,5.783,5.782,0.005,0.008,1.705,1.709,1.795,1.799,-0.657,3.474,0.041,0.056,1.735,1.716,1.047,1.833,5.607,5.773,0.052,0.057,0.228,1.516,1.820,1.765,6.175,6.172,0.000,0.000,0.000,0.000,0.000,0.000,0.000,0.000,0.000,0.000,0.000,0.000,0.000,0.000,0.000,0.000,0.000,0.000,0.000,0.000,0.000,0.000,0.000,0.000,0.000,0.000,0.000,0.000,0.000,0.000,0.000,0.000,0.000,0.000,0.000,0.000,0.000,0.000,0.000,0.000,0.000,0.000,0.000,0.000,0.000,0.000,0.000,0.000
Sig_OD_Delta=0,0,1,1,1,1,0,1,0,0,1,1,0,1,1,1,0,0,0,0,1,1,1,1,0,0,1,1,1,1,0,1,0,0,1,1,1,1,1,1,0,0,0,1,1,1,1,1,0,0,0,0,0,0,0,0,0,0,0,0,0,0,0,0,0,0,0,0,0,0,0,0,0,0,0,0,0,0,0,0,0,0,0,0,0,0,0,0,0,0,0,0,0,0,0,0
Add_Drug_at_Start_Map=000000000000000000000000000000000000000000000000000000000000000000000000000000000000000000000000
[Analysis]
Drug_ID=A1,A2,A3,A4,A5,A6,B1,B2,B3,B4,B5,B6,C1,C2,C3,C4,C5,C6,D1,D2,D3,D4,D5,D6,E1,E2,E3,E4,E5,E6,F1,F2,F3,F4,F5,F6,G1,G2,G3,G4,G5,G6,H1,H2,H3,H4,H5,H6
Decision=no_inh,ps2_4_1,ps2_4_1,ps2_4_1,ps2_4_2,other,no_inh,ps2_4_1,ps2_4_2,ps2_4_2,other,other,no_inh,ps2_4_2,other,other,other,other,ps2_4_1,other,other,other,other,other,ps2_4_1,other,other,other,other,other,other,other,other,other,other,other,screen,screen,screen,screen,screen,screen,screen,screen,screen,screen,screen,screen,no_inh,ps2_4_1,ps2_4_1,ps2_4_1,ps2_4_2,ps2_4_2,no_inh,ps2_1_1,ps2_4_1,ps2_4_1,ps2_4_2,ps2_4_2,no_inh,ps2_4_1,ps2_4_1,ps2_4_1,ps2_4_2,other,no_inh,ps2_4_1,ps2_4_2,ps2_4_2,other,other,no_inh,ps2_4_1,other,other,other,other,ps2_4_1,other,ps3_4_6,ps3_4_6,ps3_4_6,ps3_4_6,screen,screen,screen,screen,screen,screen,screen,screen,screen,screen,ps3_4_6,screen
Plot_Min=0.100,0.100,0.100,0.100,0.100,0.100,0.100,0.100,0.100,0.100,0.100,0.100,0.100,0.100,0.100,0.100,0.100,0.100,0.100,0.100,0.100,0.100,0.100,0.100,0.100,0.100,0.100,0.100,0.100,0.100,0.100,0.100,0.100,0.100,0.100,0.100,0.100,0.100,0.100,0.100,0.100,0.100,0.100,0.100,0.100,0.100,0.100,0.100
Plot_Max=1.500,1.500,1.500,1.500,1.500,1.500,1.500,1.500,1.500,1.500,1.500,1.500,1.500,1.500,1.500,1.500,1.500,1.500,1.500,1.500,1.500,1.500,1.500,1.500,1.500,1.500,1.500,1.500,1.500,1.500,1.500,1.500,1.500,1.500,1.500,1.500,1.500,1.500,1.500,1.500,1.500,1.500,1.500,1.500,1.500,1.500,1.500,1.500
G_Plot_Min=0.1
G_Plot_Delta=0.7
Plot_On_Off=0
OD_Gen_Pt=0.460
Gens_to_OD_Pt=5.000
Avg_G=1.978,2.332,2.351,2.418,2.586,2.871,1.986,2.466,2.713,2.754,2.805,2.899,2.075,2.686,3.074,3.304,4.131,4.328,2.319,3.318,3.277,3.781,4.229,4.597,2.568,3.808,3.894,3.941,4.278,4.529,3.225,4.225,4.478,4.421,5.055,5.325,0.000,0.000,0.000,0.000,0.000,0.000,0.000,0.000,0.000,0.000,0.000,0.000,1.939,2.272,2.308,2.389,2.612,2.741,1.941,2.094,2.374,2.408,2.704,2.802,1.913,2.270,2.489,2.538,2.751,2.934,1.979,2.333,2.779,2.726,3.108,3.394,1.952,2.389,3.476,3.739,5.580,6.929,2.353,5.290,10.619,4.541,12.615,4.640,0.000,0.000,0.000,0.000,0.000,0.000,0.000,0.000,0.000,0.000,33.951,0.000
Max_Slope=1.842,1.958,1.813,2.079,1.900,1.840,2.022,2.258,2.407,1.715,1.339,1.377,2.176,2.912,3.240,4.008,3.348,3.914,2.240,3.571,3.912,4.427,5.931,6.009,2.440,3.884,4.215,4.925,5.162,7.760,2.856,4.417,5.542,5.155,10.607,7.980,58.899,46.347,54.022,38.906,61.511,50.787,47.119,58.971,62.363,40.581,51.156,46.601,1.682,1.743,1.668,1.820,1.698,1.932,1.839,1.640,1.928,1.857,1.890,1.513,1.769,1.883,1.851,1.790,1.731,1.593,1.986,1.712,2.156,1.924,2.033,2.161,1.765,1.894,2.254,2.215,6.598,13.385,3.083,8.947,40.196,34.618,36.401,23.625,57.697,53.009,54.022,51.716,51.770,40.196,77.113,47.648,45.114,51.403,53.009,45.355
Fit_Model=all
Fit_Const_OD_Base=0.085
Fit_Const_N0=0.01500
Fit_Const_T0=0.000
G_Fit_Min=0.100
G_Fit_Delta=0.400
Fit_On_Off=0.000,0.000,0.000,0.000,0.000,0.000,0.000,0.000,0.000,0.000,0.000,0.000,0.000,0.000,0.000,0.000,0.000,0.000,0.000,0.000,0.000,0.000,0.000,0.000,0.000,0.000,0.000,0.000,0.000,0.000,0.000,0.000,0.000,0.000,0.000,0.000,0.000,0.000,0.000,0.000,0.000,0.000,0.000,0.000,0.000,0.000,0.000,0.000,0.000,0.000,0.000,0.000,0.000,0.000,0.000,0.000,0.000,0.000,0.000,0.000,0.000,0.000,0.000,0.000,0.000,0.000,0.000,0.000,0.000,0.000,0.000,0.000,0.000,0.000,0.000,0.000,0.000,0.000,0.000,0.000,0.000,0.000,0.000,0.000,0.000,0.000,0.000,0.000,0.000,0.000,0.000,0.000,0.000,0.000,0.000,0.000
Fit_Min=0.033,0.031,0.033,0.031,0.032,0.029,0.033,0.033,0.031,0.032,0.031,0.031,0.032,0.032,0.031,0.030,0.032,0.030,0.033,0.032,0.032,0.031,0.030,0.031,0.035,0.034,0.029,0.033,0.032,0.031,0.032,0.031,0.030,0.031,0.030,0.029,0.012,0.011,0.010,0.009,0.010,0.011,0.010,0.012,0.010,0.011,0.009,0.010,0.000,0.000,0.000,0.000,0.000,0.000,0.000,0.000,0.000,0.000,0.000,0.000,0.000,0.000,0.000,0.000,0.000,0.000,0.000,0.000,0.000,0.000,0.000,0.000,0.000,0.000,0.000,0.000,0.000,0.000,0.000,0.000,0.000,0.000,0.000,0.000,0.000,0.000,0.000,0.000,0.000,0.000,0.000,0.000,0.000,0.000,0.000,0.000
Fit_Delta=0.569,0.466,0.527,0.388,0.171,0.185,0.534,0.394,0.219,0.230,0.210,0.231,0.389,0.447,0.382,0.257,0.235,0.245,0.363,0.422,0.428,0.331,0.296,0.231,0.399,0.425,0.380,0.289,0.295,0.255,0.505,0.296,0.222,0.271,0.139,0.155,0.389,0.447,0.382,0.257,0.235,0.245,0.363,0.422,0.428,0.331,0.296,0.231,0.506,0.466,0.378,0.387,0.184,0.210,0.491,0.503,0.406,0.516,0.344,0.165,0.646,0.469,0.536,0.482,0.172,0.154,0.269,0.435,0.557,0.538,0.467,0.157,0.286,0.587,0.493,0.361,0.118,0.054,0.244,0.152,0.010,0.005,0.011,0.008,0.646,0.469,0.536,0.482,0.172,0.154,0.269,0.435,0.557,0.538,0.006,0.157
Fit_Offset=0.075,0.087,0.086,0.086,0.082,0.076,0.076,0.085,0.081,0.080,0.078,0.079,0.076,0.080,0.076,0.075,0.058,0.046,0.078,0.074,0.071,0.067,0.056,0.056,0.079,0.075,0.072,0.072,0.066,0.060,0.075,0.077,0.075,0.075,0.074,0.073,0.000,0.000,0.000,0.000,0.000,0.000,0.000,0.000,0.000,0.000,0.000,0.000,0.075,0.083,0.085,0.088,0.078,0.077,0.074,0.078,0.085,0.086,0.085,0.077,0.071,0.082,0.085,0.084,0.078,0.076,0.077,0.082,0.085,0.084,0.089,0.077,0.077,0.078,0.084,0.087,0.084,-0.143,0.076,0.072,0.075,0.059,0.057,0.084,0.000,0.000,0.000,0.000,0.000,0.000,0.000,0.000,0.000,0.000,0.064,0.000
Fit_N0=0.009,0.003,0.003,0.004,0.006,0.008,0.008,0.004,0.005,0.007,0.006,0.007,0.009,0.008,0.008,0.009,0.018,0.006,0.007,0.007,0.009,0.008,0.016,0.006,0.009,0.008,0.008,0.007,0.010,0.011,0.006,0.008,0.004,0.006,0.005,0.012,0.000,0.000,0.000,0.000,0.000,0.000,0.000,0.000,0.000,0.000,0.000,0.000,0.010,0.004,0.004,0.003,0.007,0.007,0.009,0.006,0.003,0.003,0.009,0.007,0.012,0.005,0.004,0.003,0.008,0.013,0.008,0.005,0.004,0.004,0.003,0.009,0.007,0.005,0.005,0.005,0.010,0.229,0.007,0.017,0.009,0.016,0.019,0.006,0.000,0.000,0.000,0.000,0.000,0.000,0.000,0.000,0.000,0.000,0.001,0.000
Fit_T0=1.116,2.742,1.972,2.677,2.000,0.913,1.151,2.432,1.904,1.782,0.595,0.918,1.245,2.028,1.308,1.049,-1.128,-13.480,1.531,0.916,0.462,-1.892,-1.019,-9.423,1.597,0.342,0.213,-0.246,-1.328,-2.772,1.279,2.543,-2.088,0.623,-0.808,3.865,0.000,0.000,0.000,0.000,0.000,0.000,0.000,0.000,0.000,0.000,0.000,0.000,1.812,2.460,2.670,2.968,1.829,0.898,1.414,1.722,2.783,2.786,4.597,-0.524,1.453,2.298,2.721,2.241,1.256,2.257,1.887,2.693,2.955,2.715,3.772,0.528,1.299,1.203,3.001,3.336,5.154,-4.757,1.488,3.789,1.297,-0.731,-0.989,-3.720,0.000,0.000,0.000,0.000,0.000,0.000,0.000,0.000,0.000,0.000,5.064,0.000
Fit_G=1.565,1.267,1.320,1.371,2.035,2.730,1.522,1.452,1.845,2.151,2.573,2.756,1.588,1.904,2.336,2.608,5.073,5.852,1.616,2.563,2.735,3.235,4.463,5.069,1.959,3.018,3.090,3.033,3.941,4.557,2.403,3.011,3.327,3.275,3.649,3.966,0.000,0.000,0.000,0.000,0.000,0.000,0.000,0.000,0.000,0.000,0.000,0.000,1.415,1.320,1.270,1.250,2.214,2.455,1.445,1.433,1.289,1.326,1.730,2.950,1.592,1.382,1.435,1.485,2.600,3.259,1.366,1.383,1.634,1.650,1.673,3.721,1.396,1.675,2.260,2.389,4.325,80.380,1.523,4.744,1.865,8.136,4.958,-10.299,0.000,0.000,0.000,0.000,0.000,0.000,0.000,0.000,0.000,0.000,1.708,0.000
Fit_Error=190.559,131.132,153.590,86.806,2.204,3.407,70.655,34.162,4.694,5.401,7.367,11.228,44.340,35.766,16.349,6.061,7.842,13.247,18.510,47.556,65.304,33.668,35.316,16.115,74.086,71.749,48.720,15.900,28.949,17.689,152.972,15.944,7.711,15.454,1.871,2.539,0.000,0.000,0.000,0.000,0.000,0.000,0.000,0.000,0.000,0.000,0.000,0.000,43.299,89.114,61.108,122.898,4.558,6.948,47.366,55.534,120.742,253.513,125.160,5.469,329.024,75.007,265.448,219.704,3.946,3.107,4.965,78.000,429.639,315.584,613.193,9.297,7.493,148.060,234.263,175.306,9.355,1.479,4.531,3.088,0.183,0.101,0.183,0.477,0.000,0.000,0.000,0.000,0.000,0.000,0.000,0.000,0.000,0.000,0.330,0.000
Fit_CV=50.000,52.000,64.000,51.000,60.000,77.000,49.000,56.000,38.000,48.000,38.000,84.000,49.000,88.000,88.000,70.000,114.000,109.000,70.000,106.000,84.000,88.000,112.000,112.000,59.000,114.000,98.000,125.000,101.000,120.000,124.000,100.000,107.000,106.000,104.000,123.000,0.000,0.000,0.000,0.000,0.000,0.000,0.000,0.000,0.000,0.000,0.000,0.000,61.000,48.000,54.000,70.000,69.000,34.000,38.000,56.000,54.000,50.000,85.000,69.000,53.000,54.000,72.000,71.000,80.000,82.000,45.000,78.000,82.000,74.000,99.000,57.000,53.000,72.000,51.000,60.000,107.000,129.000,49.000,55.000,2.000,2.000,3.000,2.000,0.000,0.000,0.000,0.000,0.000,0.000,0.000,0.000,0.000,0.000,11.000,0.000
Time_to_20_Gens=0,0,0,0,0,0,0,0,0,0,0,0,0,0,0,0,0,0,0,0,0,0,0,0,0,0,0,0,0,0,0,0,0,0,0,0,0,0,0,0,0,0,0,0,0,0,0,0
Time_to_each_5_Gens=0,0,0,0,0,0,0,0,0,0,0,0,0,0,0,0,0,0,0,0,0,0,0,0,0,0,0,0,0,0,0,0,0,0,0,0,0,0,0,0,0,0,0,0,0,0,0,0
Time_to_each_n_Gens=9.889,11.660,11.755,12.088,12.928,14.356,9.928,12.332,13.564,13.768,14.025,14.494,10.375,13.432,15.371,16.519,19.583,19.582,11.596,16.592,16.383,18.903,19.587,19.570,12.838,19.041,19.468,19.584,19.566,19.548,16.127,19.578,19.572,19.564,19.578,19.526,0.000,0.000,0.000,0.000,0.000,0.000,0.000,0.000,0.000,0.000,0.000,0.000,9.694,11.362,11.542,11.946,13.062,13.703,9.703,10.468,11.871,12.038,13.519,14.008,9.567,11.352,12.445,12.690,13.756,14.668,9.896,11.664,13.895,13.628,15.539,16.972,9.760,11.943,17.380,18.697,19.589,19.584,11.766,19.572,18.920,4.843,11.828,4.676,0.000,0.000,0.000,0.000,0.000,0.000,0.000,0.000,0.000,0.000,9.070,0.000
Min_Pt_OD=0,0,0,0,0,0,0,0,0,0,0,0,0,0,0,0,0,0,0,0,0,0,0,0,0,0,0,0,0,0,0,0,0,0,0,0,0,0,0,0,0,0,0,0,0,0,0,0
Min_Pt_t=0,0,0,0,0,0,0,0,0,0,0,0,0,0,0,0,0,0,0,0,0,0,0,0,0,0,0,0,0,0,0,0,0,0,0,0,0,0,0,0,0,0,0,0,0,0,0,0
TO_OD=0,0,0,0,0,0,0,0,0,0,0,0,0,0,0,0,0,0,0,0,0,0,0,0,0,0,0,0,0,0,0,0,0,0,0,0,0,0,0,0,0,0,0,0,0,0,0,0
Ref_ID=A01
Multi_Refs=single_ref
test=A01,A02,A03,A04,A05,A06,A07,A08,A09,A10,A11,A12,B01,B02,B03,B04,B05,B06,B07,B08,B09,B10,B11,B12,C01,C02,C03,C04,C05,C06,C07,C08,C09,C10,C11,C12,D01,D02,D03,D04,D05,D06,D07,D08,D09,D10,D11,D12,E01,E02,E03,E04,E05,E06,E07,E08,E09,E10,E11,E12,F01,F02,F03,F04,F05,F06,F07,F08,F09,F10,F11,F12,G01,G02,G03,G04,G05,G06,G07,G08,G09,G10,G11,G12,H01,H02,H03,H04,H05,H06,H07,H08,H09,H10,H11,H12
Start_Time_Now=3.2595970801E+9
Start_Date="4/16/2007+3:38 PM"
pv_to_plate_order=no
gen_time_cutoff=0.000
Drug_Name=nd?:;-ud+0,nd?:;-ud+0,nd?:;-ud+0,nd?:;-ud+0,nd?:;-ud+0,nd?:;-ud+0,nd?:;-ud+0,nd?:;-ud+0,nd?:;-ud+0,nd?:;-ud+0,nd?:;-ud+0,nd?:;-ud+0,nd?:;-ud+0,nd?:;-ud+0,nd?:;-ud+0,nd?:;-ud+0,nd?:;-ud+0,nd?:;-ud+0,nd?:;-ud+0,nd?:;-ud+0,nd?:;-ud+0,nd?:;-ud+0,nd?:;-ud+0,nd?:;-ud+0,nd?:;-ud+0,nd?:;-ud+0,nd?:;-ud+0,nd?:;-ud+0,nd?:;-ud+0,nd?:;-ud+0,nd?:;-ud+0,nd?:;-ud+0,nd?:;-ud+0,nd?:;-ud+0,nd?:;-ud+0,nd?:;-ud+0,nd?:;-ud+0,nd?:;-ud+0,nd?:;-ud+0,nd?:;-ud+0,nd?:;-ud+0,nd?:;-ud+0,nd?:;-ud+0,nd?:;-ud+0,nd?:;-ud+0,nd?:;-ud+0,nd?:;-ud+0,nd?:;-ud+0,nd?:;-ud+0,nd?:;-ud+0,nd?:;-ud+0,nd?:;-ud+0,nd?:;-ud+0,nd?:;-ud+0,nd?:;-ud+0,nd?:;-ud+0,nd?:;-ud+0,nd?:;-ud+0,nd?:;-ud+0,nd?:;-ud+0,nd?:;-ud+0,nd?:;-ud+0,nd?:;-ud+0,nd?:;-ud+0,nd?:;-ud+0,nd?:;-ud+0,nd?:;-ud+0,nd?:;-ud+0,nd?:;-ud+0,nd?:;-ud+0,nd?:;-ud+0,nd?:;-ud+0,nd?:;-ud+0,nd?:;-ud+0,nd?:;-ud+0,nd?:;-ud+0,nd?:;-ud+0,nd?:;-ud+0,nd?:;-ud+0,nd?:;-ud+0,nd?:;-ud+0,nd?:;-ud+0,nd?:;-ud+0,nd?:;-ud+0,nd?:;-ud+0,nd?:;-ud+0,nd?:;-ud+0,nd?:;-ud+0,nd?:;-ud+0,nd?:;-ud+0,nd?:;-ud+0,nd?:;-ud+0,nd?:;-ud+0,nd?:;-ud+0,nd?:;-ud+0,nd?:;-ud+0
Drug_Well_Pos=A01,A02,A03,A04,A05,A06,B01,B02,B03,B04,B05,B06,C01,C02,C03,C04,C05,C06,D01,D02,D03,D04,D05,D06,E01,E02,E03,E04,E05,E06,F01,F02,F03,F04,F05,F06,G01,G02,G03,G04,G05,G06,H01,H02,H03,H04,H05,H06,A07,A08,A09,A10,A11,A12,B07,B08,B09,B10,B11,B12,C07,C08,C09,C10,C11,C12,D07,D08,D09,D10,D11,D12,E07,E08,E09,E10,E11,E12,F07,F08,F09,F10,F11,F12,G07,G08,G09,G10,G11,G12,H07,H08,H09,H10,H11,H12
Avg_G_tcut=1.978,2.332,2.351,2.418,2.586,2.871,1.986,2.466,2.713,2.754,2.805,2.899,2.075,2.686,3.074,3.304,4.131,4.328,2.319,3.318,3.277,3.781,4.229,4.597,2.568,3.808,3.894,3.941,4.278,4.529,3.225,4.225,4.478,4.421,5.055,5.325,0.000,0.000,0.000,0.000,0.000,0.000,0.000,0.000,0.000,0.000,0.000,0.000,1.939,2.272,2.308,2.389,2.612,2.741,1.941,2.094,2.374,2.408,2.704,2.802,1.913,2.270,2.489,2.538,2.751,2.934,1.979,2.333,2.779,2.726,3.108,3.394,1.952,2.389,3.476,3.739,5.580,6.929,2.353,5.290,10.619,4.541,12.615,4.640,0.000,0.000,0.000,0.000,0.000,0.000,0.000,0.000,0.000,0.000,33.951,0.000
t0_from_interval=2.127,3.803,4.055,3.305,3.834,3.192,2.072,3.680,3.458,3.256,3.312,3.088,1.673,2.754,2.289,1.675,-0.083,-1.463,2.591,2.924,1.698,0.255,-0.168,-1.271,2.235,2.148,0.958,1.266,0.814,-0.187,3.517,3.121,1.805,2.006,1.745,1.956,0.000,0.000,0.000,0.000,0.000,0.000,0.000,0.000,0.000,0.000,0.000,0.000,2.202,3.570,3.530,3.865,3.468,3.320,2.164,2.726,3.712,3.786,3.369,3.436,2.261,3.342,3.572,3.324,3.804,3.699,2.177,3.653,4.238,3.744,2.699,4.406,2.100,2.935,4.163,3.282,-1.646,-4.512,1.730,-0.735,-14.232,-3.386,0.000,-0.871,0.000,0.000,0.000,0.000,0.000,0.000,0.000,0.000,0.000,0.000,0.000,0.000
Sum_Delta_Ref=0.000,6.763,6.869,8.130,10.856,15.223,0.073,9.608,13.254,14.450,15.022,16.215,1.142,12.251,16.981,18.616,24.896,25.026,5.562,18.652,18.001,20.702,23.836,25.203,9.316,22.148,21.845,22.094,24.441,25.060,18.093,25.539,26.035,25.860,27.407,28.162,-1.000,-1.000,-1.000,-1.000,-1.000,-1.000,-1.000,-1.000,-1.000,-1.000,-1.000,-1.000,0.776,5.152,6.352,7.501,11.255,13.258,0.719,2.615,7.367,7.760,12.118,14.240,1.203,5.552,8.803,9.362,12.980,15.927,0.056,6.023,12.938,12.084,17.289,20.549,0.794,6.869,21.030,23.788,29.035,29.509,9.393,27.898,30.230,30.620,30.846,30.615,-1.000,-1.000,-1.000,-1.000,-1.000,-1.000,-1.000,-1.000,-1.000,-1.000,31.637,-1.000
Gens_at_time_G=5.000,5.000,5.000,5.000,5.000,5.000,5.000,5.000,5.000,5.000,5.000,5.000,5.000,5.000,5.000,5.000,4.741,4.524,5.000,5.000,5.000,5.000,4.632,4.257,5.000,5.000,5.000,4.969,4.573,4.316,5.000,4.634,4.370,4.425,3.873,3.667,0.000,0.000,0.000,0.000,0.000,0.000,0.000,0.000,0.000,0.000,0.000,0.000,5.000,5.000,5.000,5.000,5.000,5.000,5.000,5.000,5.000,5.000,5.000,5.000,5.000,5.000,5.000,5.000,5.000,5.000,5.000,5.000,5.000,5.000,5.000,5.000,5.000,5.000,5.000,5.000,3.511,2.827,5.000,3.700,1.782,1.066,0.938,1.008,0.000,0.000,0.000,0.000,0.000,0.000,0.000,0.000,0.000,0.000,0.267,0.000
G_Int_tcut=1.552,1.571,1.540,1.757,1.819,2.233,1.571,1.730,2.021,2.102,2.143,2.281,1.740,2.135,2.616,2.969,4.148,4.651,1.801,2.734,2.937,3.730,4.265,4.895,2.121,3.379,3.702,3.687,4.100,4.572,2.522,3.552,4.065,3.968,4.604,4.792,0.000,0.000,0.000,0.000,0.000,0.000,0.000,0.000,0.000,0.000,0.000,0.000,1.498,1.558,1.602,1.616,1.919,2.077,1.508,1.548,1.632,1.650,2.030,2.114,1.461,1.602,1.775,1.873,1.991,2.194,1.544,1.602,1.931,1.977,2.568,2.513,1.532,1.802,2.643,3.083,6.049,8.525,2.007,5.489,18.607,7.717,12.615,5.504,0.000,0.000,0.000,0.000,0.000,0.000,0.000,0.000,0.000,0.000,33.951,0.000
Sum_Del_12=0.000,4.282,4.520,4.904,5.963,6.513,0.071,4.948,5.937,6.187,6.466,6.539,0.961,5.337,6.136,6.253,6.755,6.633,3.441,6.529,6.220,6.397,6.650,6.733,4.605,6.873,6.656,6.731,6.908,6.875,6.658,7.270,7.193,7.274,7.343,7.479,7.964,7.967,7.969,7.939,7.980,7.998,7.933,7.967,7.962,8.012,7.915,7.960,0.531,3.696,4.019,4.921,6.003,6.284,0.499,1.706,4.583,4.923,6.307,6.465,0.756,3.581,5.223,5.416,6.511,6.679,0.120,4.140,6.395,6.177,6.684,6.860,0.188,4.242,6.998,6.972,7.298,7.125,2.918,7.230,7.409,7.473,7.573,7.456,7.954,7.950,7.938,7.938,7.998,7.973,7.991,7.983,7.996,7.978,7.999,7.967
Sum_Del_20=0.000,6.599,6.703,7.931,10.586,14.839,0.071,9.359,12.902,14.063,14.645,15.800,1.117,11.917,16.509,18.095,24.184,24.283,5.443,18.158,17.507,20.125,23.129,24.430,9.090,21.540,21.234,21.472,23.719,24.298,17.627,24.801,25.258,25.089,26.556,27.282,30.551,30.558,30.566,30.512,30.585,30.609,30.514,30.566,30.554,30.631,30.475,30.553,0.759,5.046,6.185,7.327,10.970,12.934,0.702,2.557,7.194,7.578,11.866,13.896,1.175,5.435,8.601,9.149,12.702,15.536,0.054,5.895,12.631,11.815,16.866,20.049,0.771,6.719,20.532,23.161,28.131,28.562,9.114,27.025,29.245,29.619,29.836,29.611,30.539,30.521,30.510,30.506,30.617,30.569,30.602,30.593,30.609,30.579,30.605,30.553
Sum_Del_24=0.000,6.599,6.703,7.931,10.586,14.839,0.071,9.359,12.902,14.063,14.645,15.800,1.117,11.917,16.509,18.095,24.184,24.283,5.443,18.158,17.507,20.125,23.129,24.430,9.090,21.540,21.234,21.472,23.719,24.298,17.627,24.801,25.258,25.089,26.556,27.282,30.551,30.558,30.566,30.512,30.585,30.609,30.514,30.566,30.554,30.631,30.475,30.553,0.759,5.046,6.185,7.327,10.970,12.934,0.702,2.557,7.194,7.578,11.866,13.896,1.175,5.435,8.601,9.149,12.702,15.536,0.054,5.895,12.631,11.815,16.866,20.049,0.771,6.719,20.532,23.161,28.131,28.562,9.114,27.025,29.245,29.619,29.836,29.611,30.539,30.521,30.510,30.506,30.617,30.569,30.602,30.593,30.609,30.579,30.605,30.553
Sum_12=8.135,3.852,3.614,3.230,2.171,1.621,8.063,3.186,2.198,1.948,1.669,1.596,7.174,2.797,1.999,1.881,1.380,1.502,4.693,1.605,1.914,1.738,1.485,1.401,3.530,1.262,1.479,1.403,1.226,1.260,1.477,0.864,0.942,0.861,0.792,0.656,0.170,0.168,0.166,0.195,0.155,0.136,0.202,0.168,0.172,0.123,0.219,0.174,8.666,4.438,4.116,3.213,2.131,1.850,8.634,6.429,3.552,3.211,1.827,1.669,8.890,4.553,2.912,2.718,1.624,1.455,8.015,3.994,1.740,1.958,1.450,1.275,8.323,3.893,1.137,1.162,0.837,1.010,5.217,0.904,0.725,0.661,0.562,0.679,0.180,0.185,0.197,0.197,0.137,0.162,0.144,0.151,0.138,0.157,0.135,0.168
Sum_20=30.837,24.238,24.134,22.906,20.251,15.997,30.766,21.477,17.934,16.773,16.192,15.036,29.719,18.919,14.328,12.742,6.653,6.554,25.394,12.679,13.329,10.712,7.707,6.407,21.747,9.297,9.603,9.365,7.118,6.539,13.210,6.036,5.579,5.747,4.280,3.555,0.285,0.279,0.270,0.325,0.252,0.228,0.322,0.271,0.283,0.206,0.362,0.283,31.595,25.791,24.652,23.510,19.867,17.902,31.539,28.279,23.643,23.259,18.971,16.941,32.012,25.402,22.235,21.687,18.135,15.300,30.891,24.941,18.206,19.022,13.970,10.788,31.608,24.117,10.304,7.675,2.706,2.274,21.722,3.812,1.592,1.218,1.000,1.226,0.297,0.316,0.326,0.331,0.220,0.267,0.235,0.243,0.227,0.257,0.231,0.283
Sum_24=30.837,24.238,24.134,22.906,20.251,15.997,30.766,21.477,17.934,16.773,16.192,15.036,29.719,18.919,14.328,12.742,6.653,6.554,25.394,12.679,13.329,10.712,7.707,6.407,21.747,9.297,9.603,9.365,7.118,6.539,13.210,6.036,5.579,5.747,4.280,3.555,0.285,0.279,0.270,0.325,0.252,0.228,0.322,0.271,0.283,0.206,0.362,0.283,31.595,25.791,24.652,23.510,19.867,17.902,31.539,28.279,23.643,23.259,18.971,16.941,32.012,25.402,22.235,21.687,18.135,15.300,30.891,24.941,18.206,19.022,13.970,10.788,31.608,24.117,10.304,7.675,2.706,2.274,21.722,3.812,1.592,1.218,1.000,1.226,0.297,0.316,0.326,0.331,0.220,0.267,0.235,0.243,0.227,0.257,0.231,0.283
G_by_Interval=1.552,1.571,1.540,1.757,1.819,2.233,1.571,1.730,2.021,2.102,2.143,2.281,1.740,2.135,2.616,2.969,4.148,4.651,1.801,2.734,2.937,3.730,4.265,4.895,2.121,3.379,3.702,3.687,4.100,4.572,2.522,3.552,4.065,3.968,4.604,4.792,0.000,0.000,0.000,0.000,0.000,0.000,0.000,0.000,0.000,0.000,0.000,0.000,1.498,1.558,1.602,1.616,1.919,2.077,1.508,1.548,1.632,1.650,2.030,2.114,1.461,1.602,1.775,1.873,1.991,2.194,1.544,1.602,1.931,1.977,2.568,2.513,1.532,1.802,2.643,3.083,6.049,8.525,2.007,5.489,18.607,7.717,12.615,5.504,0.000,0.000,0.000,0.000,0.000,0.000,0.000,0.000,0.000,0.000,33.951,0.000
Avg_G_t8=1.978,2.332,2.351,2.418,2.586,2.871,1.986,2.466,2.713,2.754,2.805,2.899,2.075,2.686,3.074,3.304,4.131,4.328,2.319,3.318,3.277,3.781,4.229,4.597,2.568,3.808,3.894,3.941,4.278,4.529,3.225,4.225,4.478,4.421,5.055,5.325,0.000,0.000,0.000,0.000,0.000,0.000,0.000,0.000,0.000,0.000,0.000,0.000,1.939,2.272,2.308,2.389,2.612,2.741,1.941,2.094,2.374,2.408,2.704,2.802,1.913,2.270,2.489,2.538,2.751,2.934,1.979,2.333,2.779,2.726,3.108,3.394,1.952,2.389,3.476,3.739,5.580,6.929,2.353,5.290,10.619,4.541,12.615,4.640,0.000,0.000,0.000,0.000,0.000,0.000,0.000,0.000,0.000,0.000,33.951,0.000
G_int_t8=1.552,1.571,1.540,1.757,1.819,2.233,1.571,1.730,2.021,2.102,2.143,2.281,1.740,2.135,2.616,2.969,4.148,4.651,1.801,2.734,2.937,3.730,4.265,4.895,2.121,3.379,3.702,3.687,4.100,4.572,2.522,3.552,4.065,3.968,4.604,4.792,0.000,0.000,0.000,0.000,0.000,0.000,0.000,0.000,0.000,0.000,0.000,0.000,1.498,1.558,1.602,1.616,1.919,2.077,1.508,1.548,1.632,1.650,2.030,2.114,1.461,1.602,1.775,1.873,1.991,2.194,1.544,1.602,1.931,1.977,2.568,2.513,1.532,1.802,2.643,3.083,6.049,8.525,2.007,5.489,18.607,7.717,12.615,5.504,0.000,0.000,0.000,0.000,0.000,0.000,0.000,0.000,0.000,0.000,33.951,0.000
Avg_G_t12=1.978,2.332,2.351,2.418,2.586,2.871,1.986,2.466,2.713,2.754,2.805,2.899,2.075,2.686,3.074,3.304,4.131,4.328,2.319,3.318,3.277,3.781,4.229,4.597,2.568,3.808,3.894,3.941,4.278,4.529,3.225,4.225,4.478,4.421,5.055,5.325,0.000,0.000,0.000,0.000,0.000,0.000,0.000,0.000,0.000,0.000,0.000,0.000,1.939,2.272,2.308,2.389,2.612,2.741,1.941,2.094,2.374,2.408,2.704,2.802,1.913,2.270,2.489,2.538,2.751,2.934,1.979,2.333,2.779,2.726,3.108,3.394,1.952,2.389,3.476,3.739,5.580,6.929,2.353,5.290,10.619,4.541,12.615,4.640,0.000,0.000,0.000,0.000,0.000,0.000,0.000,0.000,0.000,0.000,33.951,0.000
G_int_t12=1.552,1.571,1.540,1.757,1.819,2.233,1.571,1.730,2.021,2.102,2.143,2.281,1.740,2.135,2.616,2.969,4.148,4.651,1.801,2.734,2.937,3.730,4.265,4.895,2.121,3.379,3.702,3.687,4.100,4.572,2.522,3.552,4.065,3.968,4.604,4.792,0.000,0.000,0.000,0.000,0.000,0.000,0.000,0.000,0.000,0.000,0.000,0.000,1.498,1.558,1.602,1.616,1.919,2.077,1.508,1.548,1.632,1.650,2.030,2.114,1.461,1.602,1.775,1.873,1.991,2.194,1.544,1.602,1.931,1.977,2.568,2.513,1.532,1.802,2.643,3.083,6.049,8.525,2.007,5.489,18.607,7.717,12.615,5.504,0.000,0.000,0.000,0.000,0.000,0.000,0.000,0.000,0.000,0.000,33.951,0.000
Avg_G_inflex=1.978,2.344,2.351,2.466,3.112,3.415,1.986,2.499,2.959,3.096,3.312,3.377,2.093,2.703,3.086,3.318,4.385,4.461,2.355,3.334,3.283,3.594,4.172,4.616,2.599,3.808,3.767,3.727,4.264,4.460,3.228,4.226,4.470,4.414,4.965,5.334,0.000,0.000,0.000,0.000,0.000,0.000,0.000,0.000,0.000,0.000,0.000,0.000,1.939,2.281,2.378,2.450,3.108,3.157,1.941,2.094,2.423,2.408,2.814,3.461,1.913,2.276,2.489,2.538,3.369,3.705,2.078,2.372,2.779,2.726,3.108,4.090,2.049,2.389,3.476,3.864,5.910,8.026,2.299,5.321,3.677,7.528,5.200,3.326,0.000,0.000,0.000,0.000,0.000,0.000,0.000,0.000,0.000,0.000,6.915,0.000
G_int_inflex=1.552,1.591,1.540,1.785,2.639,3.311,1.571,1.734,2.512,2.472,3.299,3.362,1.748,2.160,2.597,2.876,4.654,4.960,1.801,2.742,2.939,3.388,4.164,4.968,2.144,3.360,3.465,3.233,4.058,4.442,2.482,3.488,4.016,3.730,4.388,4.764,0.000,0.000,0.000,0.000,0.000,0.000,0.000,0.000,0.000,0.000,0.000,0.000,1.498,1.572,1.655,1.665,3.032,3.086,1.508,1.548,1.677,1.650,2.125,3.530,1.461,1.612,1.775,1.873,3.057,3.807,1.585,1.657,1.931,1.977,2.568,4.477,1.586,1.802,2.643,3.224,6.612,11.217,1.767,5.549,3.677,7.528,5.200,3.326,0.000,0.000,0.000,0.000,0.000,0.000,0.000,0.000,0.000,0.000,6.915,0.000
G_by_Interval_g4=1.751,2.045,1.870,2.103,2.225,2.664,1.720,2.067,2.319,2.392,2.668,2.768,1.835,2.433,2.761,3.132,4.040,4.221,1.859,2.929,2.997,3.558,4.109,4.516,2.249,3.344,3.671,3.620,3.976,4.385,2.591,3.730,4.076,3.890,4.604,4.792,0.000,0.000,0.000,0.000,0.000,0.000,0.000,0.000,0.000,0.000,0.000,0.000,1.613,1.956,1.975,2.143,2.437,2.585,1.660,1.738,2.159,1.958,2.549,2.681,1.577,1.993,2.236,2.323,2.391,2.805,1.696,1.971,2.496,2.347,3.081,3.465,1.631,2.157,3.257,3.678,6.049,8.525,1.923,5.489,18.607,7.717,12.615,5.504,0.000,0.000,0.000,0.000,0.000,0.000,0.000,0.000,0.000,0.000,33.951,0.000
G_int_t8_g4=1.751,2.045,1.870,2.103,2.225,2.664,1.720,2.067,2.319,2.392,2.668,2.768,1.835,2.433,2.761,3.132,4.040,4.221,1.859,2.929,2.997,3.558,4.109,4.516,2.249,3.344,3.671,3.620,3.976,4.385,2.591,3.730,4.076,3.890,4.604,4.792,0.000,0.000,0.000,0.000,0.000,0.000,0.000,0.000,0.000,0.000,0.000,0.000,1.613,1.956,1.975,2.143,2.437,2.585,1.660,1.738,2.159,1.958,2.549,2.681,1.577,1.993,2.236,2.323,2.391,2.805,1.696,1.971,2.496,2.347,3.081,3.465,1.631,2.157,3.257,3.678,6.049,8.525,1.923,5.489,18.607,7.717,12.615,5.504,0.000,0.000,0.000,0.000,0.000,0.000,0.000,0.000,0.000,0.000,33.951,0.000
G_int_t12_g4=1.751,2.045,1.870,2.103,2.225,2.664,1.720,2.067,2.319,2.392,2.668,2.768,1.835,2.433,2.761,3.132,4.040,4.221,1.859,2.929,2.997,3.558,4.109,4.516,2.249,3.344,3.671,3.620,3.976,4.385,2.591,3.730,4.076,3.890,4.604,4.792,0.000,0.000,0.000,0.000,0.000,0.000,0.000,0.000,0.000,0.000,0.000,0.000,1.613,1.956,1.975,2.143,2.437,2.585,1.660,1.738,2.159,1.958,2.549,2.681,1.577,1.993,2.236,2.323,2.391,2.805,1.696,1.971,2.496,2.347,3.081,3.465,1.631,2.157,3.257,3.678,6.049,8.525,1.923,5.489,18.607,7.717,12.615,5.504,0.000,0.000,0.000,0.000,0.000,0.000,0.000,0.000,0.000,0.000,33.951,0.000
G_int_inflex_g4=1.751,2.060,1.870,2.145,2.639,3.311,1.720,2.087,2.512,2.732,3.299,3.362,1.846,2.453,2.756,3.108,4.357,4.384,1.864,2.940,3.000,3.292,4.027,4.536,2.273,3.329,3.495,3.288,3.939,4.287,2.560,3.698,4.016,3.824,4.388,4.764,0.000,0.000,0.000,0.000,0.000,0.000,0.000,0.000,0.000,0.000,0.000,0.000,1.613,1.967,2.040,2.206,3.032,3.086,1.660,1.738,2.212,1.958,2.673,3.530,1.577,2.000,2.236,2.323,3.057,3.807,1.760,2.016,2.496,2.347,3.081,4.477,1.689,2.157,3.257,3.831,6.612,11.217,1.736,5.549,3.677,7.528,5.200,3.326,0.000,0.000,0.000,0.000,0.000,0.000,0.000,0.000,0.000,0.000,6.915,0.000
Time_Inflex=11.024,12.002,12.492,12.002,11.513,12.981,10.779,12.247,12.002,12.737,13.226,13.716,10.289,13.716,14.939,14.205,18.121,18.856,11.268,16.653,16.408,16.653,18.611,18.856,12.737,18.856,18.121,16.653,18.856,18.856,17.142,18.856,18.121,18.856,17.142,18.856,0.254,0.254,0.254,0.254,0.254,0.254,0.254,0.254,0.254,0.254,0.254,0.254,10.289,11.758,11.513,12.002,11.758,12.492,10.289,11.268,12.002,12.737,13.226,12.737,11.268,11.758,13.226,13.226,12.492,13.226,9.066,12.002,15.184,14.694,16.163,14.694,9.066,13.226,18.121,18.366,18.856,18.366,9.800,18.856,3.437,1.968,4.661,2.457,0.254,0.254,0.254,0.254,0.254,0.254,0.254,0.254,0.254,0.254,9.555,0.254
OD_Inflex=0.715,0.581,0.654,0.513,0.317,0.335,0.656,0.514,0.344,0.357,0.367,0.373,0.510,0.558,0.497,0.347,0.342,0.349,0.479,0.533,0.521,0.427,0.375,0.320,0.515,0.522,0.451,0.400,0.389,0.352,0.610,0.390,0.295,0.349,0.214,0.227,0.066,0.065,0.064,0.063,0.062,0.064,0.067,0.067,0.065,0.065,0.064,0.064,0.646,0.578,0.526,0.548,0.325,0.326,0.620,0.654,0.563,0.644,0.469,0.299,0.778,0.578,0.645,0.593,0.315,0.301,0.382,0.611,0.671,0.683,0.590,0.298,0.410,0.716,0.606,0.483,0.209,0.156,0.373,0.237,0.092,0.084,0.095,0.087,0.065,0.064,0.063,0.065,0.064,0.067,0.064,0.063,0.064,0.066,0.064,0.064
Time_Saturation=11.513,18.611,15.429,16.653,17.142,15.184,17.631,17.142,14.939,17.142,16.897,17.142,18.366,18.611,0.000,18.611,19.346,19.590,17.142,17.631,17.631,18.611,0.000,19.346,16.897,19.346,19.346,19.346,19.346,19.346,17.631,19.590,16.897,18.611,17.631,18.611,0.254,0.254,0.254,0.254,0.254,0.254,0.254,0.254,0.254,0.254,0.254,0.254,16.897,17.631,18.611,17.876,16.653,17.876,18.366,18.611,18.856,17.142,16.163,17.876,17.142,16.653,17.142,17.876,17.142,18.856,18.856,19.590,16.653,16.897,19.101,18.366,15.429,13.960,19.346,0.000,19.590,0.000,17.631,13.716,0.000,0.000,0.000,14.450,0.254,0.254,0.254,0.254,0.254,0.254,0.254,0.254,0.254,0.254,0.000,0.254
OD_Saturation=0.780,0.780,0.793,0.781,0.744,0.628,0.853,0.716,0.680,0.644,0.671,0.656,0.879,0.668,0.000,0.563,0.451,0.400,0.785,0.598,0.589,0.508,0.000,0.338,0.780,0.546,0.521,0.513,0.407,0.352,0.663,0.423,0.266,0.325,0.233,0.221,0.066,0.065,0.064,0.063,0.062,0.064,0.067,0.067,0.065,0.065,0.064,0.064,0.874,0.812,0.786,0.795,0.757,0.736,0.891,0.788,0.809,0.797,0.712,0.703,0.882,0.804,0.774,0.793,0.730,0.741,0.984,0.837,0.762,0.777,0.709,0.686,0.873,0.790,0.724,0.000,0.230,0.000,0.662,0.145,0.000,0.000,0.000,0.099,0.065,0.064,0.063,0.065,0.064,0.067,0.064,0.063,0.064,0.066,0.000,0.064
Ref_Well_Name=A01,A01,A01,A01,A01,A01,A01,A01,A01,A01,A01,A01,A01,A01,A01,A01,A01,A01,A01,A01,A01,A01,A01,A01,A01,A01,A01,A01,A01,A01,A01,A01,A01,A01,A01,A01,A01,A01,A01,A01,A01,A01,A01,A01,A01,A01,A01,A01,A01,A01,A01,A01,A01,A01,A01,A01,A01,A01,A01,A01,A01,A01,A01,A01,A01,A01,A01,A01,A01,A01,A01,A01,A01,A01,A01,A01,A01,A01,A01,A01,A01,A01,A01,A01,A01,A01,A01,A01,A01,A01,A01,A01,A01,A01,A01,A01
Ratio_Avg_G=1.000,0.848,0.841,0.818,0.765,0.689,0.996,0.802,0.729,0.718,0.705,0.682,0.953,0.736,0.643,0.599,0.479,0.457,0.853,0.596,0.604,0.523,0.468,0.430,0.770,0.519,0.508,0.502,0.462,0.437,0.613,0.468,0.442,0.447,0.391,0.371,Inf,Inf,Inf,Inf,Inf,Inf,Inf,Inf,Inf,Inf,Inf,Inf,1.020,0.870,0.857,0.828,0.757,0.722,1.019,0.945,0.833,0.822,0.732,0.706,1.034,0.871,0.795,0.779,0.719,0.674,0.999,0.848,0.712,0.726,0.636,0.583,1.013,0.828,0.569,0.529,0.354,0.285,0.840,0.374,0.186,0.436,0.157,0.426,Inf,Inf,Inf,Inf,Inf,Inf,Inf,Inf,Inf,Inf,0.058,Inf
Ratio_Fit_G=1.000,1.235,1.186,1.142,0.769,0.573,1.028,1.078,0.848,0.728,0.608,0.568,0.986,0.822,0.670,0.600,0.308,0.267,0.968,0.611,0.572,0.484,0.351,0.309,0.799,0.519,0.506,0.516,0.397,0.343,0.651,0.520,0.470,0.478,0.429,0.395,Inf,Inf,Inf,Inf,Inf,Inf,Inf,Inf,Inf,Inf,Inf,Inf,1.106,1.186,1.232,1.252,0.707,0.637,1.083,1.092,1.214,1.180,0.905,0.531,0.983,1.132,1.091,1.054,0.602,0.480,1.146,1.132,0.958,0.948,0.935,0.421,1.121,0.934,0.692,0.655,0.362,0.019,1.028,0.330,0.839,0.192,0.316,-0.152,Inf,Inf,Inf,Inf,Inf,Inf,Inf,Inf,Inf,Inf,0.916,Inf
Ratio_G_Int=1.000,0.988,1.008,0.884,0.854,0.695,0.988,0.897,0.768,0.738,0.725,0.680,0.892,0.727,0.593,0.523,0.374,0.334,0.862,0.568,0.529,0.416,0.364,0.317,0.732,0.459,0.419,0.421,0.379,0.340,0.616,0.437,0.382,0.391,0.337,0.324,Inf,Inf,Inf,Inf,Inf,Inf,Inf,Inf,Inf,Inf,Inf,Inf,1.036,0.996,0.969,0.961,0.809,0.748,1.030,1.003,0.951,0.941,0.765,0.734,1.062,0.969,0.875,0.829,0.780,0.708,1.006,0.969,0.804,0.785,0.605,0.618,1.013,0.862,0.587,0.504,0.257,0.182,0.773,0.283,0.083,0.201,0.123,0.282,Inf,Inf,Inf,Inf,Inf,Inf,Inf,Inf,Inf,Inf,0.046,Inf
Ratio_t0_Fit=1.000,0.407,0.566,0.417,0.558,1.222,0.970,0.459,0.586,0.626,1.876,1.216,0.896,0.550,0.853,1.064,-0.989,-0.083,0.729,1.218,2.416,-0.590,-1.095,-0.118,0.699,3.263,5.239,-4.537,-0.840,-0.403,0.873,0.439,-0.534,1.791,-1.381,0.289,Inf,Inf,Inf,Inf,Inf,Inf,Inf,Inf,Inf,Inf,Inf,Inf,0.616,0.454,0.418,0.376,0.610,1.243,0.789,0.648,0.401,0.401,0.243,-2.130,0.768,0.486,0.410,0.498,0.889,0.494,0.591,0.414,0.378,0.411,0.296,2.114,0.859,0.928,0.372,0.335,0.217,-0.235,0.750,0.295,0.860,-1.527,-1.128,-0.300,Inf,Inf,Inf,Inf,Inf,Inf,Inf,Inf,Inf,Inf,0.220,Inf
Ratio_t0_G_Int=1.000,0.559,0.525,0.644,0.555,0.666,1.027,0.578,0.615,0.653,0.642,0.689,1.272,0.772,0.929,1.270,-25.534,-1.454,0.821,0.727,1.252,8.346,-12.663,-1.674,0.952,0.990,2.220,1.680,2.613,-11.403,0.605,0.682,1.178,1.061,1.219,1.088,Inf,Inf,Inf,Inf,Inf,Inf,Inf,Inf,Inf,Inf,Inf,Inf,0.966,0.596,0.603,0.550,0.613,0.641,0.983,0.780,0.573,0.562,0.631,0.619,0.941,0.636,0.595,0.640,0.559,0.575,0.977,0.582,0.502,0.568,0.788,0.483,1.013,0.725,0.511,0.648,-1.292,-0.471,1.230,-2.893,-0.149,-0.628,Inf,-2.442,Inf,Inf,Inf,Inf,Inf,Inf,Inf,Inf,Inf,Inf,Inf,Inf
Ref_Curve_Array=1,1,1,1,1,1,1,1,1,1,1,1,1,1,1,1,1,1,1,1,1,1,1,1,1,1,1,1,1,1,1,1,1,1,1,1,1,1,1,1,1,1,1,1,1,1,1,1,1,1,1,1,1,1,1,1,1,1,1,1,1,1,1,1,1,1,1,1,1,1,1,1,1,1,1,1,1,1,1,1,1,1,1,1,1,1,1,1,1,1,1,1,1,1,1,1
Default_ref=0
Comm_Map=,,,,,
Comm_Consol=,,,,,,,,
Comm_Screen=,,,,,
Analysis_Set=A,A,A,A,A,A,A,A,A,A,A,A,A,A,A,A,A,A,A,A,A,A,A,A,A,A,A,A,A,A,A,A,A,A,A,A,A,A,A,A,A,A,A,A,A,A,A,A,A,A,A,A,A,A,A,A,A,A,A,A,A,A,A,A,A,A,A,A,A,A,A,A,A,A,A,A,A,A,A,A,A,A,A,A,A,A,A,A,A,A,A,A,A,A,A,A
Ref_Type=single_ref,single_ref,single_ref,single_ref,single_ref,single_ref,single_ref,single_ref,single_ref,single_ref,single_ref,single_ref,single_ref,single_ref,single_ref,single_ref,single_ref,single_ref,single_ref,single_ref,single_ref,single_ref,single_ref,single_ref,single_ref,single_ref,single_ref,single_ref,single_ref,single_ref,single_ref,single_ref,single_ref,single_ref,single_ref,single_ref,single_ref,single_ref,single_ref,single_ref,single_ref,single_ref,single_ref,single_ref,single_ref,single_ref,single_ref,single_ref,single_ref,single_ref,single_ref,single_ref,single_ref,single_ref,single_ref,single_ref,single_ref,single_ref,single_ref,single_ref,single_ref,single_ref,single_ref,single_ref,single_ref,single_ref,single_ref,single_ref,single_ref,single_ref,single_ref,single_ref,single_ref,single_ref,single_ref,single_ref,single_ref,single_ref,single_ref,single_ref,single_ref,single_ref,single_ref,single_ref,single_ref,single_ref,single_ref,single_ref,single_ref,single_ref,single_ref,single_ref,single_ref,single_ref,single_ref,single_ref
Wells_In_Use=0,0,0,0,0,0,0,0,0,0,0,0,0,0,0,0,0,0,0,0,0,0,0,0,0,0,0,0,0,0,0,0,0,0,0,0,0,0,0,0,0,0,0,0,0,0,0,0,0,0,0,0,0,0,0,0,0,0,0,0,0,0,0,0,0,0,0,0,0,0,0,0,0,0,0,0,0,0,0,0,0,0,0,0,0,0,0,0,0,0,0,0,0,0,0,0
[Flor:]
[Flor2:]
[Lumin:]
[Data:]
Read=DateTime	RunT[s]	Temp	Well_1	Well_2	Well_3	Well_4	Well_5	Well_6	Well_7	Well_8	Well_9	Well_10	Well_11	Well_12	Well_13	Well_14	Well_15	Well_16	Well_17	Well_18	Well_19	Well_20	Well_21	Well_22	Well_23	Well_24	Well_25	Well_26	Well_27	Well_28	Well_29	Well_30	Well_31	Well_32	Well_33	Well_34	Well_35	Well_36	Well_37	Well_38	Well_39	Well_40	Well_41	Well_42	Well_43	Well_44	Well_45	Well_46	Well_47	Well_48	Well_49	Well_50	Well_51	Well_52	Well_53	Well_54	Well_55	Well_56	Well_57	Well_58	Well_59	Well_60	Well_61	Well_62	Well_63	Well_64	Well_65	Well_66	Well_67	Well_68	Well_69	Well_70	Well_71	Well_72	Well_73	Well_74	Well_75	Well_76	Well_77	Well_78	Well_79	Well_80	Well_81	Well_82	Well_83	Well_84	Well_85	Well_86	Well_87	Well_88	Well_89	Well_90	Well_91	Well_92	Well_93	Well_94	Well_95	Well_96
1=15:52:52	916	298	0.0896	0.0844	0.0844	0.0824	0.0819	0.0821	0.0819	0.0816	0.0823	0.0827	0.0834	0.0836	0.0862	0.0848	0.0842	0.0843	0.0837	0.0839	0.0838	0.0813	0.0800	0.0830	0.0831	0.0822	0.0869	0.0871	0.0833	0.0828	0.0821	0.0817	0.0834	0.0838	0.0838	0.0811	0.0830	0.0846	0.0832	0.0858	0.0847	0.0841	0.0837	0.0821	0.0836	0.0804	0.0816	0.0822	0.0825	0.0858	0.0856	0.0860	0.0836	0.0851	0.0843	0.0839	0.0827	0.0818	0.0816	0.0847	0.0853	0.0943	0.0819	0.0832	0.0832	0.0814	0.0809	0.0815	0.0825	0.0822	0.0839	0.0839	0.0819	0.0816	0.0658	0.0654	0.0640	0.0626	0.0625	0.0639	0.0653	0.0643	0.0634	0.0648	0.0636	0.0668	0.0669	0.0668	0.0651	0.0651	0.0637	0.0645	0.0645	0.0629	0.0636	0.0657	0.0629	0.0645
2=16:07:33	1798	298	0.0902	0.0861	0.0869	0.0858	0.0862	0.0819	0.0840	0.0824	0.0839	0.0865	0.0827	0.0827	0.0866	0.0859	0.0850	0.0858	0.0816	0.0869	0.0828	0.0851	0.0815	0.0864	0.0793	0.0872	0.0912	0.0858	0.0846	0.0826	0.0871	0.0834	0.0858	0.0818	0.0861	0.0817	0.0843	0.0843	0.0860	0.0842	0.0836	0.0859	0.0840	0.0846	0.0843	0.0836	0.0804	0.0849	0.0833	0.0847	0.0924	0.0890	0.0855	0.0840	0.0848	0.0867	0.0852	0.0857	0.0846	0.0816	0.0848	0.0935	0.0855	0.0860	0.0854	0.0855	0.0836	0.0821	0.0839	0.0827	0.0855	0.0824	0.0847	0.0845	0.0680	0.0665	0.0657	0.0671	0.0659	0.0656	0.0671	0.0664	0.0654	0.0660	0.0677	0.0684	0.0672	0.0675	0.0641	0.0668	0.0654	0.0643	0.0661	0.0665	0.0659	0.0679	0.0660	0.0674
3=16:22:14	2679	301	0.0835	0.0826	0.0833	0.0807	0.0837	0.0793	0.0807	0.0819	0.0815	0.0809	0.0799	0.0819	0.0826	0.0832	0.0812	0.0818	0.0816	0.0816	0.0802	0.0815	0.0781	0.0808	0.0792	0.0856	0.0818	0.0821	0.0829	0.0835	0.0847	0.0805	0.0828	0.0800	0.0799	0.0801	0.0819	0.0812	0.0829	0.0828	0.0820	0.0826	0.0801	0.0810	0.0798	0.0824	0.0790	0.0824	0.0773	0.0837	0.0864	0.0846	0.0817	0.0830	0.0818	0.0820	0.0824	0.0789	0.0815	0.0801	0.0824	0.0897	0.0832	0.0820	0.0841	0.0831	0.0798	0.0792	0.0815	0.0801	0.0806	0.0813	0.0801	0.0812	0.0650	0.0639	0.0613	0.0622	0.0625	0.0618	0.0632	0.0621	0.0645	0.0627	0.0619	0.0635	0.0634	0.0632	0.0644	0.0630	0.0621	0.0629	0.0615	0.0617	0.0620	0.0634	0.0616	0.0629
4=16:36:55	3560	301	0.0854	0.0862	0.0859	0.0885	0.0845	0.0854	0.0835	0.0845	0.0842	0.0863	0.0841	0.0856	0.0867	0.0865	0.0860	0.0846	0.0852	0.0848	0.0847	0.0823	0.0860	0.0817	0.0848	0.0857	0.0867	0.0859	0.0849	0.0852	0.0850	0.0847	0.0851	0.0860	0.0847	0.0858	0.0842	0.0870	0.0864	0.0846	0.0848	0.0857	0.0858	0.0832	0.0850	0.0829	0.0845	0.0830	0.0843	0.0875	0.0874	0.0876	0.0870	0.0847	0.0863	0.0825	0.0846	0.0856	0.0845	0.0853	0.0823	0.0950	0.0859	0.0863	0.0844	0.0846	0.0840	0.0827	0.0814	0.0842	0.0817	0.0842	0.0819	0.0853	0.0679	0.0652	0.0656	0.0652	0.0650	0.0664	0.0661	0.0654	0.0647	0.0658	0.0647	0.0659	0.0674	0.0674	0.0659	0.0651	0.0659	0.0660	0.0647	0.0638	0.0666	0.0656	0.0669	0.0661
5=16:51:36	4441	301	0.0833	0.0812	0.0836	0.0836	0.0839	0.0812	0.0813	0.0800	0.0797	0.0849	0.0780	0.0831	0.0839	0.0838	0.0817	0.0819	0.0812	0.0809	0.0819	0.0822	0.0802	0.0827	0.0809	0.0838	0.0843	0.0850	0.0813	0.0805	0.0818	0.0812	0.0831	0.0809	0.0821	0.0819	0.0807	0.0821	0.0836	0.0824	0.0828	0.0816	0.0805	0.0812	0.0809	0.0810	0.0801	0.0831	0.0792	0.0842	0.0846	0.0842	0.0814	0.0826	0.0830	0.0807	0.0816	0.0814	0.0821	0.0795	0.0812	0.0896	0.0844	0.0824	0.0796	0.0829	0.0798	0.0796	0.0814	0.0817	0.0820	0.0822	0.0806	0.0795	0.0654	0.0635	0.0633	0.0633	0.0610	0.0619	0.0605	0.0611	0.0618	0.0622	0.0614	0.0650	0.0641	0.0645	0.0626	0.0626	0.0616	0.0615	0.0632	0.0616	0.0614	0.0634	0.0634	0.0620
6=17:06:17	5322	300	0.0867	0.0834	0.0835	0.0815	0.0839	0.0816	0.0841	0.0800	0.0844	0.0828	0.0804	0.0789	0.0845	0.0852	0.0819	0.0837	0.0836	0.0837	0.0809	0.0811	0.0812	0.0829	0.0804	0.0819	0.0853	0.0872	0.0830	0.0829	0.0818	0.0808	0.0832	0.0821	0.0839	0.0790	0.0831	0.0844	0.0852	0.0837	0.0816	0.0812	0.0833	0.0812	0.0831	0.0793	0.0831	0.0799	0.0828	0.0805	0.0903	0.0850	0.0793	0.0852	0.0827	0.0840	0.0840	0.0816	0.0817	0.0821	0.0821	0.0933	0.0828	0.0806	0.0822	0.0820	0.0821	0.0813	0.0815	0.0807	0.0828	0.0796	0.0829	0.0813	0.0640	0.0635	0.0632	0.0622	0.0625	0.0625	0.0635	0.0606	0.0623	0.0619	0.0639	0.0642	0.0630	0.0639	0.0633	0.0623	0.0619	0.0619	0.0624	0.0627	0.0631	0.0624	0.0637	0.0631
7=17:20:58	6203	300	0.0861	0.0854	0.0879	0.0842	0.0868	0.0832	0.0848	0.0840	0.0837	0.0843	0.0834	0.0814	0.0839	0.0842	0.0836	0.0842	0.0835	0.0856	0.0833	0.0841	0.0817	0.0862	0.0816	0.0829	0.0876	0.0852	0.0842	0.0841	0.0857	0.0844	0.0852	0.0821	0.0835	0.0814	0.0841	0.0839	0.0831	0.0846	0.0828	0.0841	0.0824	0.0822	0.0841	0.0816	0.0819	0.0817	0.0812	0.0826	0.0874	0.0882	0.0826	0.0837	0.0848	0.0832	0.0855	0.0839	0.0832	0.0828	0.0824	0.0936	0.0829	0.0835	0.0821	0.0829	0.0835	0.0796	0.0832	0.0803	0.0839	0.0797	0.0842	0.0810	0.0648	0.0633	0.0608	0.0617	0.0600	0.0626	0.0636	0.0634	0.0631	0.0633	0.0630	0.0641	0.0644	0.0641	0.0645	0.0625	0.0630	0.0630	0.0613	0.0619	0.0632	0.0631	0.0634	0.0623
8=17:35:39	7084	301	0.0897	0.0885	0.0876	0.0871	0.0875	0.0842	0.0860	0.0848	0.0860	0.0859	0.0866	0.0850	0.0905	0.0891	0.0867	0.0880	0.0849	0.0879	0.0850	0.0889	0.0864	0.0885	0.0848	0.0866	0.0882	0.0891	0.0864	0.0867	0.0870	0.0861	0.0867	0.0853	0.0864	0.0841	0.0863	0.0875	0.0894	0.0843	0.0856	0.0859	0.0859	0.0862	0.0865	0.0846	0.0867	0.0833	0.0860	0.0859	0.0898	0.0870	0.0839	0.0869	0.0846	0.0861	0.0863	0.0858	0.0835	0.0870	0.0854	0.0966	0.0867	0.0836	0.0861	0.0853	0.0836	0.0829	0.0863	0.0838	0.0863	0.0837	0.0851	0.0865	0.0679	0.0653	0.0648	0.0645	0.0649	0.0649	0.0653	0.0633	0.0652	0.0652	0.0659	0.0669	0.0664	0.0661	0.0650	0.0646	0.0648	0.0649	0.0638	0.0650	0.0644	0.0653	0.0670	0.0656
9=17:50:20	7965	300	0.0890	0.0878	0.0874	0.0855	0.0859	0.0859	0.0865	0.0837	0.0879	0.0874	0.0848	0.0856	0.0886	0.0884	0.0865	0.0868	0.0857	0.0883	0.0858	0.0883	0.0846	0.0887	0.0849	0.0909	0.0907	0.0889	0.0850	0.0854	0.0866	0.0862	0.0885	0.0867	0.0860	0.0855	0.0861	0.0875	0.0882	0.0849	0.0857	0.0874	0.0850	0.0873	0.0866	0.0853	0.0838	0.0861	0.0860	0.0868	0.0944	0.0871	0.0850	0.0867	0.0849	0.0867	0.0860	0.0856	0.0860	0.0857	0.0859	0.0967	0.0849	0.0834	0.0855	0.0828	0.0842	0.0812	0.0846	0.0859	0.0878	0.0860	0.0862	0.0877	0.0652	0.0633	0.0631	0.0640	0.0628	0.0653	0.0640	0.0653	0.0624	0.0643	0.0640	0.0664	0.0641	0.0645	0.0635	0.0626	0.0634	0.0622	0.0630	0.0636	0.0629	0.0644	0.0655	0.0643
10=18:05:01	8846	296	0.0887	0.0911	0.0909	0.0894	0.0888	0.0889	0.0901	0.0876	0.0898	0.0891	0.0882	0.0874	0.0933	0.0900	0.0890	0.0900	0.0897	0.0896	0.0909	0.0876	0.0878	0.0884	0.0896	0.0902	0.0905	0.0925	0.0897	0.0896	0.0885	0.0854	0.0910	0.0885	0.0892	0.0877	0.0878	0.0914	0.0890	0.0875	0.0873	0.0875	0.0872	0.0862	0.0892	0.0878	0.0876	0.0845	0.0877	0.0903	0.0915	0.0896	0.0886	0.0873	0.0892	0.0875	0.0879	0.0873	0.0875	0.0875	0.0873	0.0984	0.0864	0.0865	0.0872	0.0848	0.0862	0.0833	0.0875	0.0869	0.0890	0.0871	0.0865	0.0869	0.0667	0.0667	0.0661	0.0658	0.0647	0.0643	0.0668	0.0648	0.0661	0.0654	0.0664	0.0683	0.0673	0.0664	0.0661	0.0653	0.0650	0.0643	0.0640	0.0641	0.0663	0.0669	0.0661	0.0668
11=18:19:42	9727	300	0.1008	0.0918	0.0917	0.0899	0.0907	0.0887	0.0910	0.0895	0.0926	0.0919	0.0908	0.0912	0.0944	0.0918	0.0904	0.0914	0.0911	0.0916	0.0940	0.0884	0.0913	0.0916	0.0925	0.0933	0.0967	0.0911	0.0869	0.0917	0.0912	0.0901	0.0935	0.0905	0.0903	0.0905	0.0911	0.0930	0.0919	0.0886	0.0893	0.0888	0.0906	0.0896	0.0911	0.0879	0.0905	0.0884	0.0906	0.0949	0.1010	0.0894	0.0885	0.0893	0.0875	0.0887	0.0942	0.0926	0.0899	0.0904	0.0889	0.1004	0.0891	0.0871	0.0917	0.0870	0.0867	0.0848	0.0888	0.0900	0.0888	0.0906	0.0885	0.0987	0.0688	0.0657	0.0659	0.0645	0.0661	0.0671	0.0670	0.0661	0.0662	0.0666	0.0667	0.0678	0.0668	0.0674	0.0660	0.0659	0.0661	0.0660	0.0668	0.0656	0.0655	0.0667	0.0660	0.0656
12=18:34:23	10608	300	0.0962	0.0914	0.0904	0.0907	0.0918	0.0867	0.0906	0.0904	0.0889	0.0888	0.0884	0.0877	0.0946	0.0897	0.0893	0.0910	0.0907	0.0913	0.0914	0.0904	0.0901	0.0911	0.0892	0.0911	0.0911	0.0930	0.0879	0.0900	0.0900	0.0893	0.0947	0.0887	0.0904	0.0886	0.0911	0.0931	0.0890	0.0869	0.0885	0.0875	0.0865	0.0872	0.0922	0.0894	0.0907	0.0876	0.0894	0.0894	0.0918	0.0889	0.0877	0.0892	0.0866	0.0870	0.0927	0.0912	0.0883	0.0902	0.0879	0.0991	0.0882	0.0857	0.0872	0.0850	0.0856	0.0842	0.0879	0.0869	0.0905	0.0877	0.0886	0.0896	0.0668	0.0644	0.0633	0.0640	0.0628	0.0646	0.0640	0.0631	0.0632	0.0630	0.0640	0.0667	0.0653	0.0644	0.0651	0.0633	0.0631	0.0633	0.0650	0.0645	0.0657	0.0655	0.0638	0.0656
13=18:49:07	11492	298	0.0960	0.0928	0.0922	0.0921	0.0914	0.0887	0.0926	0.0908	0.0905	0.0891	0.0890	0.0895	0.0973	0.0925	0.0890	0.0919	0.0921	0.0917	0.0935	0.0903	0.0900	0.0896	0.0918	0.0899	0.0953	0.0939	0.0882	0.0911	0.0901	0.0887	0.0927	0.0902	0.0879	0.0901	0.0897	0.0925	0.0896	0.0872	0.0880	0.0869	0.0889	0.0862	0.0928	0.0896	0.0901	0.0858	0.0894	0.0895	0.0915	0.0902	0.0887	0.0879	0.0875	0.0875	0.0933	0.0897	0.0892	0.0904	0.0860	0.1006	0.0870	0.0869	0.0856	0.0863	0.0834	0.0845	0.0903	0.0885	0.0883	0.0880	0.0882	0.0867	0.0662	0.0653	0.0644	0.0634	0.0638	0.0650	0.0639	0.0637	0.0628	0.0640	0.0647	0.0670	0.0646	0.0677	0.0627	0.0644	0.0649	0.0645	0.0637	0.0642	0.0645	0.0639	0.0636	0.0657
14=19:03:48	12373	301	0.1055	0.0953	0.0957	0.0938	0.0940	0.0947	0.0982	0.0945	0.0930	0.0993	0.0945	0.0961	0.1011	0.0962	0.0971	0.0948	0.0973	0.0954	0.1002	0.0963	0.0946	0.0938	0.0957	0.1022	0.1066	0.0951	0.0932	0.0957	0.0934	0.0932	0.1000	0.0965	0.0955	0.0965	0.0935	0.0972	0.0957	0.0912	0.0936	0.0925	0.0929	0.0926	0.0979	0.0952	0.0918	0.0945	0.0939	0.1082	0.1027	0.0910	0.0923	0.0912	0.0918	0.0917	0.0980	0.0947	0.0941	0.0948	0.0941	0.1034	0.0906	0.0898	0.0900	0.0911	0.0886	0.0881	0.0934	0.0950	0.0922	0.0946	0.0905	0.0929	0.0706	0.0676	0.0680	0.0660	0.0686	0.0665	0.0682	0.0652	0.0671	0.0674	0.0688	0.0694	0.0686	0.0690	0.0676	0.0663	0.0674	0.0663	0.0662	0.0664	0.0651	0.0676	0.0677	0.0682
15=19:18:29	13254	300	0.1079	0.0959	0.0978	0.0953	0.0979	0.0934	0.1005	0.0946	0.0945	0.0978	0.0951	0.0944	0.1011	0.0973	0.0941	0.0978	0.0980	0.0972	0.1008	0.0969	0.0949	0.0978	0.0932	0.1013	0.1044	0.0974	0.0935	0.0949	0.0953	0.0923	0.1028	0.0963	0.0965	0.0922	0.0963	0.0950	0.0965	0.0948	0.0940	0.0937	0.0920	0.0924	0.0998	0.0955	0.0929	0.0942	0.0942	0.0965	0.1001	0.0923	0.0909	0.0943	0.0930	0.0907	0.1037	0.0959	0.0940	0.0923	0.0951	0.1047	0.0900	0.0888	0.0904	0.0894	0.0893	0.0862	0.0951	0.0921	0.0953	0.0917	0.0915	0.0920	0.0671	0.0676	0.0657	0.0658	0.0658	0.0641	0.0673	0.0661	0.0670	0.0651	0.0681	0.0684	0.0670	0.0669	0.0671	0.0655	0.0656	0.0669	0.0648	0.0659	0.0661	0.0679	0.0669	0.0676
16=19:33:10	14135	296	0.1011	0.0979	0.0925	0.0943	0.0926	0.0910	0.0985	0.0941	0.0933	0.0942	0.0917	0.0926	0.0999	0.0948	0.0930	0.0919	0.0927	0.0934	0.0995	0.0936	0.0939	0.0899	0.0935	0.0937	0.0993	0.0948	0.0917	0.0917	0.0910	0.0911	0.0981	0.0937	0.0920	0.0937	0.0904	0.0955	0.0927	0.0880	0.0904	0.0887	0.0875	0.0866	0.0965	0.0913	0.0912	0.0892	0.0914	0.0933	0.0947	0.0905	0.0895	0.0881	0.0877	0.0867	0.0981	0.0919	0.0890	0.0917	0.0895	0.1009	0.0846	0.0858	0.0854	0.0866	0.0836	0.0850	0.0913	0.0901	0.0904	0.0893	0.0869	0.0894	0.0652	0.0638	0.0634	0.0622	0.0621	0.0630	0.0638	0.0620	0.0617	0.0620	0.0648	0.0649	0.0631	0.0643	0.0625	0.0622	0.0624	0.0621	0.0637	0.0622	0.0641	0.0627	0.0648	0.0631
17=19:47:51	15016	300	0.1102	0.1008	0.0984	0.0996	0.0973	0.0954	0.1056	0.0971	0.0990	0.0986	0.0959	0.0982	0.1067	0.0995	0.0966	0.0964	0.1008	0.0975	0.1073	0.0998	0.0974	0.0959	0.0975	0.0991	0.1091	0.0989	0.0953	0.0972	0.0951	0.0950	0.1072	0.0986	0.0972	0.0971	0.0960	0.0994	0.0996	0.0909	0.0947	0.0934	0.0927	0.0918	0.1027	0.0936	0.0943	0.0956	0.0965	0.0982	0.1051	0.0938	0.0911	0.0933	0.0919	0.0915	0.1053	0.0961	0.0950	0.0950	0.0938	0.1049	0.0898	0.0896	0.0892	0.0895	0.0876	0.0864	0.0956	0.0940	0.0938	0.0937	0.0904	0.0937	0.0673	0.0659	0.0644	0.0649	0.0636	0.0656	0.0652	0.0638	0.0637	0.0651	0.0643	0.0665	0.0660	0.0675	0.0645	0.0654	0.0656	0.0654	0.0660	0.0655	0.0644	0.0659	0.0647	0.0657
18=20:02:32	15897	300	0.1049	0.0977	0.0972	0.0975	0.0963	0.0943	0.1051	0.0955	0.0963	0.0981	0.0951	0.0955	0.1085	0.0944	0.0932	0.0974	0.0965	0.0964	0.1085	0.0991	0.0961	0.0960	0.0975	0.0961	0.1038	0.0981	0.0941	0.0922	0.0939	0.0926	0.1098	0.0986	0.0946	0.0961	0.0961	0.0973	0.0977	0.0900	0.0921	0.0911	0.0914	0.0899	0.1051	0.0942	0.0935	0.0929	0.0941	0.0974	0.0943	0.0932	0.0913	0.0888	0.0894	0.0894	0.1061	0.0960	0.0945	0.0955	0.0922	0.1042	0.0873	0.0857	0.0868	0.0861	0.0858	0.0835	0.1008	0.0907	0.0927	0.0919	0.0879	0.0889	0.0630	0.0609	0.0600	0.0593	0.0617	0.0611	0.0611	0.0613	0.0599	0.0609	0.0615	0.0637	0.0629	0.0617	0.0601	0.0611	0.0606	0.0631	0.0604	0.0604	0.0608	0.0612	0.0618	0.0612
19=20:17:13	16778	300	0.1189	0.1001	0.0996	0.0997	0.1009	0.0969	0.1098	0.1013	0.0988	0.1024	0.1001	0.0986	0.1165	0.1009	0.0973	0.1001	0.1003	0.0993	0.1126	0.1048	0.1007	0.1024	0.0999	0.1023	0.1143	0.1015	0.0981	0.0986	0.0974	0.0940	0.1181	0.1017	0.1006	0.1010	0.1005	0.1009	0.1034	0.0973	0.1001	0.0977	0.0955	0.0953	0.1147	0.1041	0.1001	0.1005	0.0992	0.0995	0.1072	0.0927	0.0929	0.0951	0.0939	0.0949	0.1146	0.1008	0.0988	0.0989	0.0994	0.1071	0.0930	0.0903	0.0901	0.0916	0.0904	0.0888	0.1061	0.0953	0.0978	0.0972	0.0955	0.0952	0.0664	0.0639	0.0637	0.0640	0.0630	0.0643	0.0639	0.0635	0.0634	0.0627	0.0643	0.0657	0.0645	0.0656	0.0647	0.0629	0.0631	0.0644	0.0642	0.0640	0.0621	0.0652	0.0640	0.0653
20=20:31:54	17659	298	0.1163	0.1035	0.1008	0.1014	0.1007	0.0997	0.1163	0.0997	0.1014	0.0995	0.0990	0.0986	0.1188	0.1020	0.0980	0.0985	0.0996	0.0996	0.1140	0.1070	0.0968	0.1016	0.0981	0.1001	0.1163	0.1038	0.0976	0.0986	0.0962	0.0954	0.1151	0.1009	0.1010	0.0974	0.0999	0.1015	0.1062	0.0963	0.0955	0.0958	0.0946	0.0941	0.1117	0.1006	0.0975	0.0971	0.0991	0.0986	0.1077	0.0947	0.0926	0.0939	0.0919	0.0946	0.1163	0.0998	0.0946	0.0960	0.0975	0.1089	0.0933	0.0884	0.0897	0.0882	0.0870	0.0848	0.1043	0.0932	0.0957	0.0930	0.0945	0.0959	0.0657	0.0646	0.0651	0.0643	0.0635	0.0640	0.0637	0.0620	0.0653	0.0633	0.0638	0.0667	0.0652	0.0653	0.0631	0.0638	0.0643	0.0642	0.0637	0.0642	0.0635	0.0652	0.0644	0.0643
21=20:46:35	18540	300	0.1252	0.1030	0.1039	0.1052	0.1041	0.1005	0.1228	0.1017	0.1029	0.1042	0.0991	0.1012	0.1213	0.1017	0.1015	0.1002	0.1026	0.1019	0.1201	0.1081	0.1021	0.1017	0.0988	0.1078	0.1237	0.1034	0.0989	0.1003	0.0982	0.0967	0.1239	0.1028	0.1024	0.0993	0.1005	0.1014	0.1065	0.0955	0.0968	0.0972	0.0943	0.0960	0.1173	0.1034	0.0961	0.1018	0.0955	0.1033	0.1075	0.0945	0.0960	0.0954	0.0934	0.0933	0.1188	0.0997	0.0979	0.0991	0.0996	0.1088	0.0923	0.0900	0.0904	0.0891	0.0866	0.0873	0.1062	0.0969	0.0960	0.0946	0.0931	0.0924	0.0657	0.0646	0.0635	0.0644	0.0628	0.0629	0.0655	0.0637	0.0645	0.0651	0.0650	0.0654	0.0643	0.0649	0.0623	0.0636	0.0631	0.0644	0.0626	0.0626	0.0638	0.0659	0.0639	0.0640
22=21:01:16	19421	300	0.1296	0.1048	0.1077	0.1052	0.1035	0.1010	0.1263	0.1052	0.1058	0.1080	0.1036	0.1035	0.1295	0.1037	0.1021	0.1031	0.1039	0.1061	0.1309	0.1142	0.1037	0.1061	0.1058	0.1088	0.1326	0.1049	0.1010	0.1011	0.1015	0.0996	0.1333	0.1065	0.1068	0.1064	0.1036	0.1035	0.1147	0.0970	0.0997	0.1017	0.0988	0.1002	0.1274	0.1062	0.0994	0.1020	0.1009	0.1058	0.1128	0.0974	0.0961	0.0978	0.0960	0.0962	0.1359	0.1069	0.0999	0.0994	0.0993	0.1107	0.0933	0.0906	0.0911	0.0906	0.0902	0.0888	0.1161	0.0980	0.0964	0.0970	0.0951	0.0947	0.0642	0.0643	0.0613	0.0628	0.0609	0.0619	0.0635	0.0625	0.0640	0.0623	0.0637	0.0655	0.0642	0.0657	0.0638	0.0640	0.0626	0.0620	0.0633	0.0644	0.0632	0.0645	0.0646	0.0653
23=21:15:57	20302	301	0.1351	0.1098	0.1111	0.1127	0.1068	0.1040	0.1373	0.1097	0.1095	0.1091	0.1069	0.1060	0.1404	0.1089	0.1035	0.1055	0.1066	0.1077	0.1398	0.1196	0.1071	0.1085	0.1083	0.1052	0.1361	0.1104	0.1024	0.1055	0.1039	0.1045	0.1416	0.1115	0.1078	0.1075	0.1071	0.1079	0.1173	0.0992	0.1030	0.1059	0.0988	0.1005	0.1341	0.1078	0.1034	0.1043	0.1047	0.1053	0.1135	0.0990	0.1000	0.1009	0.0982	0.0987	0.1390	0.1097	0.1014	0.1026	0.1000	0.1141	0.0963	0.0948	0.0932	0.0922	0.0901	0.0873	0.1228	0.0975	0.0990	0.0954	0.0939	0.0955	0.0669	0.0655	0.0639	0.0651	0.0654	0.0641	0.0636	0.0638	0.0641	0.0647	0.0644	0.0655	0.0654	0.0662	0.0657	0.0636	0.0639	0.0646	0.0634	0.0646	0.0646	0.0638	0.0651	0.0655
24=21:30:38	21183	301	0.1454	0.1083	0.1071	0.1083	0.1063	0.1031	0.1451	0.1112	0.1091	0.1081	0.1060	0.1076	0.1412	0.1098	0.1056	0.1048	0.1062	0.1064	0.1452	0.1256	0.1083	0.1098	0.1095	0.1123	0.1483	0.1082	0.1029	0.1043	0.1025	0.1030	0.1504	0.1107	0.1112	0.1070	0.1075	0.1060	0.1185	0.0999	0.1005	0.1016	0.1015	0.1022	0.1384	0.1077	0.1044	0.1031	0.1065	0.1085	0.1196	0.0971	0.0968	0.0984	0.0963	0.0986	0.1471	0.1098	0.1011	0.1027	0.1001	0.1139	0.0949	0.0920	0.0925	0.0909	0.0902	0.0887	0.1259	0.0975	0.0995	0.0956	0.0941	0.0984	0.0637	0.0616	0.0614	0.0618	0.0601	0.0620	0.0629	0.0610	0.0614	0.0617	0.0615	0.0646	0.0628	0.0634	0.0613	0.0618	0.0621	0.0610	0.0617	0.0613	0.0612	0.0635	0.0625	0.0628
25=21:45:19	22064	296	0.1548	0.1137	0.1139	0.1150	0.1091	0.1066	0.1531	0.1148	0.1133	0.1121	0.1087	0.1106	0.1536	0.1117	0.1070	0.1102	0.1079	0.1125	0.1560	0.1294	0.1097	0.1126	0.1103	0.1104	0.1493	0.1114	0.1078	0.1099	0.1054	0.1082	0.1586	0.1165	0.1110	0.1117	0.1091	0.1108	0.1263	0.1024	0.1083	0.1091	0.1024	0.1036	0.1473	0.1113	0.1069	0.1069	0.1067	0.1054	0.1183	0.1007	0.1031	0.1027	0.0998	0.1019	0.1563	0.1159	0.1045	0.1041	0.1014	0.1170	0.0982	0.0963	0.0952	0.0951	0.0926	0.0881	0.1322	0.0968	0.0982	0.0964	0.0971	0.0953	0.0657	0.0645	0.0629	0.0624	0.0628	0.0648	0.0639	0.0616	0.0636	0.0624	0.0633	0.0652	0.0658	0.0637	0.0634	0.0624	0.0631	0.0634	0.0640	0.0637	0.0630	0.0633	0.0641	0.0645
26=22:00:00	22945	300	0.1715	0.1151	0.1149	0.1151	0.1129	0.1078	0.1636	0.1149	0.1127	0.1130	0.1076	0.1109	0.1628	0.1128	0.1094	0.1099	0.1113	0.1105	0.1651	0.1315	0.1106	0.1119	0.1096	0.1191	0.1699	0.1143	0.1098	0.1094	0.1069	0.1060	0.1644	0.1177	0.1105	0.1118	0.1094	0.1087	0.1271	0.1059	0.1066	0.1082	0.1047	0.1062	0.1543	0.1125	0.1051	0.1082	0.1046	0.1113	0.1260	0.1024	0.1000	0.1014	0.1018	0.1012	0.1675	0.1169	0.1051	0.1036	0.1035	0.1177	0.1007	0.0941	0.0952	0.0965	0.0929	0.0907	0.1348	0.1004	0.0996	0.0966	0.0961	0.0984	0.0668	0.0647	0.0634	0.0629	0.0632	0.0629	0.0647	0.0616	0.0634	0.0628	0.0634	0.0663	0.0627	0.0647	0.0633	0.0619	0.0634	0.0643	0.0634	0.0642	0.0633	0.0643	0.0649	0.0626
27=22:14:41	23826	296	0.1724	0.1184	0.1179	0.1196	0.1137	0.1108	0.1818	0.1209	0.1222	0.1170	0.1142	0.1131	0.1754	0.1201	0.1112	0.1135	0.1121	0.1130	0.1783	0.1396	0.1169	0.1152	0.1129	0.1124	0.1660	0.1179	0.1120	0.1133	0.1081	0.1095	0.1848	0.1230	0.1174	0.1158	0.1133	0.1128	0.1349	0.1073	0.1112	0.1106	0.1047	0.1058	0.1704	0.1158	0.1071	0.1116	0.1093	0.1070	0.1263	0.1053	0.1034	0.1049	0.1041	0.1040	0.1762	0.1219	0.1058	0.1062	0.1052	0.1190	0.1037	0.0965	0.0976	0.0973	0.0957	0.0926	0.1498	0.1010	0.0998	0.0982	0.0953	0.0953	0.0662	0.0629	0.0644	0.0634	0.0631	0.0643	0.0635	0.0630	0.0629	0.0636	0.0628	0.0654	0.0651	0.0664	0.0632	0.0626	0.0645	0.0640	0.0637	0.0618	0.0638	0.0637	0.0647	0.0648
28=22:29:22	24707	301	0.1952	0.1229	0.1257	0.1255	0.1180	0.1146	0.1988	0.1276	0.1255	0.1219	0.1169	0.1170	0.1909	0.1233	0.1157	0.1164	0.1145	0.1202	0.1987	0.1555	0.1198	0.1204	0.1187	0.1179	0.1907	0.1203	0.1166	0.1175	0.1111	0.1147	0.2114	0.1311	0.1214	0.1209	0.1172	0.1169	0.1481	0.1094	0.1147	0.1138	0.1110	0.1091	0.1840	0.1210	0.1116	0.1155	0.1139	0.1166	0.1438	0.1075	0.1087	0.1100	0.1066	0.1087	0.1923	0.1300	0.1075	0.1097	0.1053	0.1221	0.1062	0.0985	0.0989	0.0975	0.0954	0.0937	0.1564	0.1031	0.1014	0.0994	0.0967	0.1083	0.0671	0.0661	0.0653	0.0637	0.0645	0.0651	0.0660	0.0629	0.0636	0.0650	0.0649	0.0687	0.0657	0.0674	0.0671	0.0644	0.0639	0.0643	0.0642	0.0641	0.0643	0.0667	0.0648	0.0651
29=22:44:03	25588	300	0.2092	0.1261	0.1221	0.1266	0.1179	0.1153	0.2066	0.1295	0.1257	0.1222	0.1184	0.1173	0.2043	0.1219	0.1172	0.1186	0.1184	0.1166	0.2125	0.1643	0.1216	0.1227	0.1178	0.1206	0.1926	0.1242	0.1180	0.1155	0.1098	0.1155	0.2178	0.1360	0.1203	0.1211	0.1168	0.1137	0.1513	0.1137	0.1171	0.1148	0.1119	0.1118	0.1995	0.1290	0.1131	0.1164	0.1116	0.1110	0.1448	0.1071	0.1080	0.1087	0.1102	0.1097	0.2075	0.1301	0.1094	0.1103	0.1072	0.1194	0.1085	0.0978	0.0973	0.0992	0.0988	0.0942	0.1654	0.1029	0.1013	0.0979	0.0963	0.0966	0.0648	0.0643	0.0621	0.0645	0.0644	0.0634	0.0634	0.0614	0.0626	0.0621	0.0647	0.0647	0.0642	0.0640	0.0639	0.0624	0.0639	0.0645	0.0629	0.0637	0.0648	0.0646	0.0639	0.0646
30=22:58:44	26469	301	0.2229	0.1294	0.1288	0.1279	0.1258	0.1191	0.2290	0.1319	0.1312	0.1265	0.1203	0.1190	0.2199	0.1307	0.1217	0.1236	0.1188	0.1162	0.2214	0.1717	0.1245	0.1279	0.1187	0.1192	0.2098	0.1351	0.1219	0.1198	0.1123	0.1140	0.2414	0.1383	0.1251	0.1237	0.1171	0.1176	0.1574	0.1133	0.1204	0.1150	0.1103	0.1119	0.2075	0.1271	0.1129	0.1159	0.1119	0.1166	0.1579	0.1090	0.1080	0.1153	0.1081	0.1107	0.2143	0.1354	0.1099	0.1113	0.1055	0.1197	0.1079	0.0972	0.1004	0.0988	0.0987	0.0945	0.1708	0.1024	0.0996	0.0987	0.0953	0.0986	0.0661	0.0643	0.0639	0.0633	0.0635	0.0628	0.0645	0.0640	0.0640	0.0642	0.0651	0.0675	0.0649	0.0658	0.0642	0.0643	0.0641	0.0635	0.0627	0.0636	0.0641	0.0649	0.0640	0.0654
31=23:13:25	27350	300	0.2502	0.1315	0.1329	0.1341	0.1234	0.1185	0.2431	0.1425	0.1397	0.1310	0.1242	0.1234	0.2404	0.1322	0.1246	0.1249	0.1253	0.1245	0.2485	0.1906	0.1298	0.1330	0.1252	0.1269	0.2298	0.1321	0.1212	0.1205	0.1147	0.1203	0.2594	0.1471	0.1286	0.1293	0.1239	0.1198	0.1739	0.1184	0.1251	0.1236	0.1137	0.1160	0.2331	0.1392	0.1183	0.1215	0.1158	0.1230	0.1612	0.1105	0.1133	0.1137	0.1077	0.1106	0.2443	0.1500	0.1129	0.1118	0.1058	0.1203	0.1113	0.1011	0.1015	0.1016	0.0988	0.0960	0.1951	0.1048	0.1012	0.1008	0.0958	0.1016	0.0658	0.0632	0.0618	0.0629	0.0616	0.0634	0.0639	0.0639	0.0630	0.0626	0.0641	0.0646	0.0639	0.0650	0.0613	0.0624	0.0624	0.0637	0.0640	0.0627	0.0638	0.0637	0.0636	0.0640
32=23:28:07	28231	300	0.2524	0.1389	0.1423	0.1372	0.1304	0.1260	0.2793	0.1511	0.1454	0.1359	0.1286	0.1264	0.2645	0.1416	0.1298	0.1317	0.1270	0.1266	0.2753	0.2126	0.1387	0.1401	0.1287	0.1244	0.2373	0.1422	0.1329	0.1279	0.1211	0.1222	0.2979	0.1601	0.1377	0.1337	0.1227	0.1224	0.1833	0.1223	0.1279	0.1247	0.1204	0.1203	0.2639	0.1461	0.1205	0.1247	0.1209	0.1180	0.1594	0.1176	0.1178	0.1199	0.1163	0.1160	0.2737	0.1540	0.1144	0.1146	0.1072	0.1230	0.1161	0.1001	0.1048	0.1033	0.1031	0.0970	0.2041	0.1074	0.1035	0.1013	0.0967	0.0991	0.0669	0.0655	0.0633	0.0639	0.0639	0.0634	0.0647	0.0639	0.0633	0.0632	0.0637	0.0651	0.0649	0.0659	0.0644	0.0643	0.0640	0.0644	0.0639	0.0632	0.0626	0.0661	0.0660	0.0645
33=23:42:48	29112	296	0.2921	0.1485	0.1499	0.1452	0.1309	0.1264	0.3029	0.1602	0.1537	0.1383	0.1316	0.1303	0.2779	0.1475	0.1335	0.1314	0.1280	0.1296	0.3007	0.2266	0.1393	0.1430	0.1301	0.1290	0.2707	0.1465	0.1351	0.1325	0.1238	0.1266	0.3162	0.1645	0.1384	0.1367	0.1248	0.1256	0.2006	0.1218	0.1318	0.1313	0.1222	0.1234	0.2650	0.1497	0.1216	0.1283	0.1230	0.1203	0.1728	0.1190	0.1201	0.1208	0.1161	0.1191	0.2923	0.1608	0.1132	0.1139	0.1103	0.1250	0.1202	0.1035	0.1069	0.1065	0.1011	0.0962	0.2167	0.1069	0.1039	0.1004	0.0972	0.1071	0.0687	0.0664	0.0663	0.0647	0.0639	0.0662	0.0650	0.0643	0.0647	0.0641	0.0643	0.0667	0.0663	0.0667	0.0646	0.0638	0.0657	0.0643	0.0648	0.0650	0.0662	0.0656	0.0653	0.0664
34=23:57:29	29993	300	0.3117	0.1529	0.1528	0.1496	0.1351	0.1274	0.3139	0.1689	0.1560	0.1430	0.1301	0.1317	0.3027	0.1510	0.1352	0.1351	0.1289	0.1277	0.3180	0.2291	0.1463	0.1425	0.1272	0.1334	0.2728	0.1534	0.1368	0.1303	0.1266	0.1254	0.3247	0.1745	0.1382	0.1433	0.1258	0.1231	0.2055	0.1254	0.1359	0.1301	0.1237	0.1221	0.2989	0.1611	0.1220	0.1316	0.1174	0.1178	0.1814	0.1210	0.1213	0.1233	0.1189	0.1169	0.3164	0.1694	0.1160	0.1149	0.1087	0.1229	0.1235	0.1037	0.1041	0.1045	0.1022	0.0980	0.2268	0.1061	0.1035	0.1003	0.0983	0.0992	0.0668	0.0647	0.0639	0.0633	0.0651	0.0640	0.0643	0.0623	0.0655	0.0637	0.0639	0.0651	0.0644	0.0661	0.0632	0.0637	0.0633	0.0624	0.0626	0.0642	0.0653	0.0647	0.0663	0.0654
35=00:12:10	30874	298	0.3180	0.1629	0.1573	0.1526	0.1376	0.1299	0.3540	0.1735	0.1650	0.1412	0.1363	0.1316	0.3326	0.1583	0.1392	0.1327	0.1279	0.1263	0.3349	0.2462	0.1488	0.1427	0.1332	0.1398	0.2962	0.1537	0.1353	0.1356	0.1238	0.1260	0.3447	0.1868	0.1423	0.1429	0.1275	0.1251	0.2189	0.1246	0.1337	0.1299	0.1208	0.1220	0.3133	0.1639	0.1275	0.1285	0.1206	0.1213	0.1771	0.1182	0.1229	0.1209	0.1158	0.1167	0.3171	0.1779	0.1147	0.1171	0.1088	0.1230	0.1219	0.1048	0.1059	0.1045	0.1005	0.0977	0.2502	0.1083	0.1021	0.0990	0.0953	0.0988	0.0640	0.0640	0.0632	0.0620	0.0624	0.0624	0.0646	0.0624	0.0618	0.0631	0.0637	0.0642	0.0630	0.0656	0.0622	0.0630	0.0618	0.0631	0.0620	0.0626	0.0643	0.0637	0.0647	0.0648
36=00:26:51	31755	300	0.3639	0.1718	0.1705	0.1658	0.1434	0.1300	0.3823	0.1954	0.1764	0.1547	0.1381	0.1350	0.3592	0.1723	0.1494	0.1437	0.1372	0.1362	0.3877	0.2864	0.1628	0.1579	0.1323	0.1292	0.3181	0.1680	0.1468	0.1408	0.1294	0.1312	0.4050	0.2022	0.1510	0.1499	0.1294	0.1282	0.2260	0.1336	0.1473	0.1403	0.1308	0.1273	0.3491	0.1899	0.1285	0.1354	0.1235	0.1200	0.2009	0.1279	0.1289	0.1296	0.1231	0.1214	0.3675	0.1901	0.1184	0.1163	0.1094	0.1228	0.1283	0.1081	0.1096	0.1098	0.1053	0.0991	0.2637	0.1096	0.1028	0.0968	0.0954	0.0993	0.0662	0.0644	0.0632	0.0640	0.0628	0.0624	0.0648	0.0634	0.0634	0.0629	0.0635	0.0655	0.0652	0.0656	0.0634	0.0639	0.0633	0.0653	0.0624	0.0629	0.0648	0.0643	0.0637	0.0640
37=00:41:32	32636	301	0.4014	0.1856	0.1816	0.1710	0.1448	0.1334	0.4191	0.2227	0.1867	0.1640	0.1410	0.1406	0.3952	0.1836	0.1529	0.1483	0.1350	0.1350	0.4150	0.3161	0.1700	0.1657	0.1379	0.1343	0.3467	0.1731	0.1534	0.1471	0.1310	0.1318	0.4291	0.2219	0.1567	0.1588	0.1339	0.1273	0.2544	0.1386	0.1476	0.1434	0.1319	0.1311	0.3823	0.2047	0.1321	0.1417	0.1251	0.1190	0.2056	0.1290	0.1271	0.1291	0.1229	0.1238	0.4103	0.2037	0.1188	0.1183	0.1069	0.1209	0.1281	0.1104	0.1095	0.1099	0.1054	0.0981	0.2846	0.1089	0.1010	0.0965	0.0931	0.0976	0.0643	0.0617	0.0603	0.0597	0.0612	0.0627	0.0626	0.0611	0.0609	0.0603	0.0625	0.0624	0.0635	0.0644	0.0616	0.0615	0.0608	0.0620	0.0622	0.0609	0.0609	0.0621	0.0618	0.0616
38=00:56:13	33517	300	0.4345	0.1986	0.1949	0.1775	0.1535	0.1378	0.4680	0.2519	0.2162	0.1790	0.1517	0.1490	0.4330	0.1953	0.1619	0.1566	0.1442	0.1397	0.4795	0.3618	0.1932	0.1787	0.1446	0.1394	0.3929	0.1886	0.1601	0.1535	0.1383	0.1418	0.4965	0.2628	0.1732	0.1686	0.1393	0.1310	0.2780	0.1464	0.1587	0.1524	0.1429	0.1406	0.4446	0.2352	0.1402	0.1474	0.1297	0.1209	0.2122	0.1327	0.1352	0.1395	0.1298	0.1304	0.4630	0.2330	0.1222	0.1225	0.1097	0.1250	0.1390	0.1117	0.1156	0.1143	0.1103	0.1050	0.3168	0.1112	0.1029	0.0988	0.0947	0.0994	0.0660	0.0629	0.0618	0.0604	0.0622	0.0615	0.0621	0.0617	0.0628	0.0616	0.0628	0.0646	0.0620	0.0631	0.0624	0.0622	0.0624	0.0622	0.0623	0.0611	0.0622	0.0626	0.0617	0.0623
39=01:10:54	34398	300	0.4576	0.2338	0.2133	0.1927	0.1623	0.1438	0.4898	0.2629	0.2360	0.1844	0.1546	0.1480	0.4682	0.2092	0.1735	0.1615	0.1450	0.1393	0.4903	0.3751	0.1980	0.1908	0.1452	0.1411	0.4040	0.2077	0.1670	0.1569	0.1371	0.1422	0.5195	0.2710	0.1793	0.1711	0.1406	0.1356	0.2955	0.1566	0.1628	0.1536	0.1404	0.1397	0.4582	0.2494	0.1395	0.1522	0.1283	0.1219	0.2345	0.1417	0.1398	0.1475	0.1350	0.1305	0.4760	0.2365	0.1245	0.1207	0.1101	0.1272	0.1448	0.1136	0.1149	0.1181	0.1093	0.1048	0.3255	0.1100	0.1026	0.0978	0.0971	0.0951	0.0669	0.0644	0.0616	0.0627	0.0631	0.0641	0.0633	0.0642	0.0621	0.0627	0.0636	0.0668	0.0635	0.0635	0.0631	0.0631	0.0623	0.0633	0.0628	0.0633	0.0627	0.0644	0.0641	0.0645
40=01:25:35	35279	300	0.5309	0.2719	0.2418	0.2122	0.1692	0.1473	0.5516	0.3141	0.2881	0.2071	0.1662	0.1639	0.5006	0.2252	0.1848	0.1669	0.1567	0.1483	0.5507	0.4111	0.2327	0.2041	0.1564	0.1589	0.4711	0.2149	0.1746	0.1704	0.1448	0.1531	0.5619	0.3209	0.1999	0.1967	0.1496	0.1419	0.3196	0.1606	0.1805	0.1679	0.1559	0.1511	0.5189	0.2867	0.1520	0.1658	0.1374	0.1334	0.2741	0.1465	0.1508	0.1538	0.1415	0.1437	0.5578	0.2811	0.1302	0.1263	0.1149	0.1260	0.1540	0.1267	0.1274	0.1279	0.1195	0.1129	0.3734	0.1204	0.1061	0.1010	0.0999	0.1033	0.0688	0.0673	0.0656	0.0662	0.0654	0.0674	0.0671	0.0656	0.0651	0.0654	0.0676	0.0687	0.0667	0.0663	0.0650	0.0645	0.0661	0.0677	0.0655	0.0661	0.0670	0.0670	0.0662	0.0671
41=01:40:16	36160	300	0.5448	0.2871	0.2805	0.2255	0.1791	0.1510	0.5870	0.3270	0.3216	0.2233	0.1768	0.1604	0.5491	0.2439	0.1885	0.1790	0.1567	0.1485	0.5708	0.4610	0.2672	0.2315	0.1609	0.1551	0.4644	0.2256	0.1775	0.1679	0.1439	0.1513	0.6098	0.3317	0.2091	0.1942	0.1519	0.1416	0.3417	0.1674	0.1788	0.1660	0.1495	0.1467	0.5481	0.2967	0.1501	0.1590	0.1322	0.1288	0.2701	0.1471	0.1524	0.1529	0.1456	0.1394	0.5619	0.2904	0.1283	0.1232	0.1095	0.1234	0.1603	0.1206	0.1195	0.1235	0.1190	0.1098	0.3890	0.1145	0.1031	0.1000	0.0973	0.0993	0.0654	0.0653	0.0634	0.0639	0.0619	0.0623	0.0647	0.0619	0.0630	0.0630	0.0635	0.0655	0.0642	0.0645	0.0631	0.0632	0.0628	0.0660	0.0624	0.0615	0.0626	0.0638	0.0634	0.0642
42=01:54:57	37041	298	0.5988	0.3276	0.3165	0.2481	0.1899	0.1574	0.6461	0.3676	0.3496	0.2512	0.1771	0.1659	0.5916	0.2740	0.2011	0.1908	0.1629	0.1544	0.6200	0.5001	0.2900	0.2554	0.1665	0.1503	0.5095	0.2525	0.1948	0.1804	0.1500	0.1549	0.6519	0.3675	0.2344	0.2091	0.1555	0.1462	0.3742	0.1749	0.1897	0.1729	0.1521	0.1509	0.5828	0.3287	0.1678	0.1736	0.1371	0.1300	0.2983	0.1575	0.1567	0.1628	0.1482	0.1418	0.5995	0.3144	0.1328	0.1294	0.1105	0.1247	0.1670	0.1230	0.1230	0.1219	0.1173	0.1106	0.4109	0.1142	0.1037	0.1006	0.0970	0.0991	0.0644	0.0633	0.0639	0.0627	0.0635	0.0641	0.0640	0.0626	0.0633	0.0637	0.0651	0.0653	0.0647	0.0636	0.0639	0.0639	0.0631	0.0633	0.0634	0.0645	0.0641	0.0633	0.0648	0.0659
43=02:09:38	37922	300	0.6229	0.3617	0.3486	0.2970	0.1970	0.1594	0.6961	0.4039	0.3950	0.3033	0.1953	0.1706	0.6163	0.3013	0.2096	0.1869	0.1623	0.1531	0.6813	0.5354	0.3374	0.2943	0.1701	0.1686	0.5686	0.2541	0.1988	0.1869	0.1514	0.1579	0.6929	0.4109	0.2736	0.2331	0.1620	0.1473	0.4030	0.1742	0.1945	0.1761	0.1641	0.1548	0.6441	0.3518	0.1649	0.1786	0.1409	0.1316	0.3147	0.1545	0.1591	0.1601	0.1491	0.1467	0.6429	0.3453	0.1311	0.1252	0.1084	0.1210	0.1703	0.1231	0.1293	0.1273	0.1185	0.1103	0.4286	0.1172	0.1017	0.1000	0.0950	0.0982	0.0649	0.0630	0.0625	0.0612	0.0626	0.0610	0.0628	0.0614	0.0618	0.0609	0.0613	0.0638	0.0625	0.0634	0.0616	0.0617	0.0615	0.0610	0.0610	0.0623	0.0621	0.0625	0.0630	0.0618
44=02:24:19	38804	300	0.6525	0.3860	0.3799	0.3289	0.2094	0.1634	0.7248	0.4231	0.4144	0.3312	0.1967	0.1735	0.6564	0.3285	0.2201	0.1968	0.1678	0.1618	0.6877	0.5731	0.3483	0.3421	0.1770	0.1631	0.5726	0.2616	0.2036	0.1886	0.1526	0.1607	0.7171	0.4171	0.2990	0.2525	0.1693	0.1498	0.4186	0.1801	0.1932	0.1771	0.1606	0.1587	0.6585	0.3817	0.1784	0.1909	0.1422	0.1344	0.3127	0.1546	0.1540	0.1613	0.1470	0.1459	0.6714	0.3615	0.1362	0.1284	0.1126	0.1211	0.1761	0.1251	0.1260	0.1272	0.1215	0.1138	0.4559	0.1204	0.1048	0.1011	0.0968	0.0979	0.0657	0.0655	0.0652	0.0654	0.0638	0.0643	0.0665	0.0648	0.0640	0.0645	0.0659	0.0673	0.0662	0.0649	0.0639	0.0643	0.0636	0.0659	0.0650	0.0659	0.0637	0.0652	0.0667	0.0661
45=02:39:00	39685	300	0.7147	0.4268	0.4134	0.3664	0.2281	0.1711	0.7221	0.4746	0.4282	0.3747	0.2122	0.1876	0.7093	0.3451	0.2354	0.2030	0.1761	0.1609	0.7443	0.5845	0.3963	0.3600	0.1851	0.1744	0.6218	0.2838	0.2133	0.1938	0.1536	0.1601	0.7288	0.4698	0.3150	0.3054	0.1672	0.1544	0.4456	0.1875	0.2088	0.1873	0.1632	0.1596	0.6899	0.4231	0.1845	0.2151	0.1414	0.1368	0.3432	0.1648	0.1660	0.1691	0.1508	0.1501	0.7159	0.3788	0.1405	0.1285	0.1102	0.1212	0.1859	0.1287	0.1280	0.1309	0.1206	0.1149	0.4491	0.1207	0.1039	0.0971	0.0976	0.0971	0.0647	0.0634	0.0612	0.0630	0.0622	0.0637	0.0636	0.0615	0.0624	0.0624	0.0643	0.0642	0.0638	0.0647	0.0632	0.0618	0.0615	0.0629	0.0640	0.0626	0.0619	0.0630	0.0633	0.0638
46=02:53:41	40566	296	0.7557	0.4602	0.4433	0.3974	0.2543	0.1794	0.7663	0.5147	0.4578	0.4140	0.2271	0.1991	0.7385	0.3850	0.2599	0.2205	0.1863	0.1749	0.7873	0.6535	0.4344	0.3999	0.1997	0.1849	0.6580	0.3051	0.2281	0.2023	0.1591	0.1627	0.7779	0.5190	0.3531	0.3429	0.1795	0.1581	0.4795	0.2031	0.2188	0.2010	0.1745	0.1689	0.7302	0.4673	0.2014	0.2429	0.1503	0.1347	0.3640	0.1720	0.1765	0.1766	0.1610	0.1568	0.7597	0.4065	0.1462	0.1345	0.1130	0.1238	0.1999	0.1364	0.1325	0.1392	0.1264	0.1160	0.4732	0.1236	0.1084	0.0989	0.0998	0.0998	0.0666	0.0657	0.0647	0.0654	0.0641	0.0651	0.0645	0.0641	0.0641	0.0652	0.0659	0.0668	0.0651	0.0677	0.0654	0.0652	0.0650	0.0647	0.0650	0.0646	0.0646	0.0665	0.0668	0.0663
47=03:08:22	41447	300	0.7796	0.4988	0.4953	0.4340	0.3169	0.1806	0.8181	0.5460	0.5258	0.4630	0.2620	0.2092	0.7782	0.4214	0.2753	0.2372	0.1927	0.1785	0.8144	0.7225	0.4659	0.4632	0.2110	0.1870	0.6891	0.3346	0.2422	0.2156	0.1675	0.1745	0.8446	0.5492	0.4041	0.3712	0.1969	0.1636	0.5208	0.2144	0.2351	0.2115	0.1767	0.1730	0.7776	0.5031	0.2259	0.2733	0.1551	0.1396	0.3848	0.1792	0.1819	0.1889	0.1667	0.1614	0.7952	0.4630	0.1505	0.1323	0.1115	0.1202	0.2087	0.1390	0.1385	0.1419	0.1294	0.1182	0.5002	0.1219	0.1040	0.1001	0.0960	0.0976	0.0651	0.0644	0.0640	0.0624	0.0640	0.0652	0.0643	0.0631	0.0629	0.0635	0.0630	0.0660	0.0632	0.0644	0.0629	0.0638	0.0633	0.0630	0.0623	0.0639	0.0626	0.0641	0.0644	0.0630
48=03:23:03	42328	298	0.7926	0.5470	0.5274	0.4687	0.3560	0.1910	0.8112	0.5780	0.5720	0.4678	0.3250	0.2201	0.8062	0.4548	0.3004	0.2420	0.2011	0.1826	0.7904	0.7300	0.4844	0.4776	0.2234	0.1923	0.7264	0.3514	0.2393	0.2284	0.1654	0.1754	0.7950	0.5778	0.4249	0.3880	0.2111	0.1711	0.5430	0.2118	0.2346	0.2096	0.1813	0.1704	0.7858	0.5141	0.2691	0.2859	0.1623	0.1380	0.4030	0.1817	0.1834	0.1849	0.1639	0.1636	0.7803	0.4933	0.1513	0.1357	0.1118	0.1221	0.2082	0.1392	0.1397	0.1407	0.1300	0.1177	0.5285	0.1250	0.1039	0.1008	0.0936	0.0985	0.0668	0.0642	0.0626	0.0656	0.0642	0.0629	0.0648	0.0638	0.0647	0.0638	0.0636	0.0679	0.0637	0.0653	0.0642	0.0645	0.0638	0.0643	0.0635	0.0642	0.0643	0.0641	0.0645	0.0662
49=03:37:44	43209	298	0.8227	0.5814	0.5634	0.5127	0.3864	0.2069	0.8228	0.6564	0.6119	0.5480	0.3726	0.2493	0.8277	0.4771	0.3437	0.2696	0.2176	0.1900	0.8356	0.7687	0.5632	0.5213	0.2646	0.2120	0.7589	0.3795	0.2695	0.2309	0.1704	0.1834	0.8328	0.6575	0.4743	0.4591	0.2268	0.1817	0.5983	0.2415	0.2651	0.2320	0.1936	0.1866	0.8343	0.6107	0.3091	0.3474	0.1701	0.1496	0.4475	0.1938	0.2041	0.2058	0.1805	0.1751	0.8499	0.5457	0.1681	0.1441	0.1114	0.1181	0.2431	0.1464	0.1477	0.1559	0.1423	0.1326	0.5496	0.1306	0.1062	0.0990	0.0960	0.0993	0.0658	0.0641	0.0630	0.0610	0.0630	0.0619	0.0634	0.0604	0.0634	0.0641	0.0620	0.0642	0.0634	0.0645	0.0625	0.0624	0.0623	0.0635	0.0625	0.0618	0.0630	0.0631	0.0631	0.0627
50=03:52:25	44090	301	0.8132	0.6317	0.6104	0.5553	0.4202	0.2228	0.7960	0.6821	0.6370	0.5916	0.3975	0.2885	0.8165	0.5141	0.3783	0.2847	0.2269	0.2058	0.8204	0.7744	0.5863	0.5614	0.3111	0.2329	0.8082	0.3962	0.2842	0.2507	0.1769	0.1857	0.8174	0.6728	0.4908	0.4766	0.2531	0.1889	0.6280	0.2423	0.2709	0.2382	0.1962	0.1887	0.7887	0.6360	0.3134	0.3633	0.1757	0.1477	0.4469	0.2009	0.2054	0.2048	0.1898	0.1786	0.8373	0.5549	0.1685	0.1422	0.1119	0.1215	0.2392	0.1508	0.1478	0.1535	0.1373	0.1262	0.5267	0.1328	0.1057	0.0975	0.0961	0.0973	0.0670	0.0650	0.0642	0.0637	0.0642	0.0636	0.0645	0.0642	0.0646	0.0651	0.0647	0.0654	0.0653	0.0653	0.0659	0.0641	0.0641	0.0648	0.0632	0.0656	0.0644	0.0666	0.0665	0.0646
51=04:07:06	44971	296	0.8024	0.6661	0.6544	0.5845	0.4598	0.2370	0.8385	0.6938	0.6920	0.5923	0.4397	0.3263	0.8261	0.5549	0.3901	0.3114	0.2415	0.2163	0.8081	0.7723	0.6002	0.5970	0.3527	0.2471	0.8097	0.4262	0.2868	0.2551	0.1790	0.1871	0.8229	0.6970	0.5364	0.4820	0.3153	0.2002	0.6565	0.2494	0.2723	0.2379	0.1972	0.1845	0.7854	0.6323	0.3534	0.3624	0.1867	0.1516	0.4839	0.2079	0.2057	0.2073	0.1788	0.1775	0.7839	0.6040	0.1728	0.1440	0.1112	0.1212	0.2469	0.1507	0.1494	0.1522	0.1397	0.1272	0.5704	0.1315	0.1047	0.1007	0.0967	0.1002	0.0670	0.0644	0.0654	0.0638	0.0647	0.0644	0.0642	0.0637	0.0634	0.0628	0.0652	0.0670	0.0649	0.0650	0.0637	0.0650	0.0639	0.0643	0.0631	0.0628	0.0649	0.0657	0.0647	0.0653
52=04:21:47	45852	300	0.8340	0.7026	0.7047	0.6322	0.5010	0.2639	0.8065	0.7452	0.7034	0.6680	0.4544	0.3830	0.8157	0.5887	0.4262	0.3568	0.2691	0.2292	0.8178	0.7745	0.6574	0.6440	0.4003	0.2993	0.8194	0.4589	0.3134	0.2659	0.1877	0.1902	0.8351	0.7249	0.5649	0.5448	0.3626	0.2169	0.6980	0.2726	0.2989	0.2545	0.2064	0.1915	0.7926	0.7158	0.3612	0.4244	0.1913	0.1570	0.5147	0.2278	0.2251	0.2278	0.1933	0.1870	0.8262	0.6290	0.1868	0.1476	0.1159	0.1219	0.2567	0.1582	0.1567	0.1612	0.1412	0.1294	0.5560	0.1330	0.1046	0.0973	0.0976	0.0963	0.0658	0.0651	0.0645	0.0640	0.0639	0.0657	0.0659	0.0631	0.0642	0.0633	0.0633	0.0654	0.0645	0.0656	0.0637	0.0647	0.0633	0.0637	0.0633	0.0643	0.0632	0.0653	0.0645	0.0659
53=04:36:28	46733	301	0.8281	0.7254	0.7318	0.6589	0.5356	0.3345	0.8370	0.7487	0.7368	0.6968	0.5005	0.4123	0.8045	0.6150	0.4554	0.4168	0.2911	0.2402	0.8157	0.7866	0.6752	0.6980	0.4236	0.3836	0.8116	0.4738	0.3322	0.2796	0.1832	0.1927	0.8493	0.7248	0.6159	0.5612	0.4007	0.2355	0.7163	0.2770	0.2965	0.2566	0.2047	0.1978	0.7879	0.7303	0.3830	0.4399	0.2138	0.1697	0.5525	0.2178	0.2263	0.2325	0.1993	0.1950	0.8204	0.6654	0.1949	0.1523	0.1129	0.1189	0.2831	0.1581	0.1565	0.1626	0.1457	0.1305	0.5701	0.1339	0.1069	0.0974	0.0942	0.1012	0.0672	0.0649	0.0639	0.0627	0.0638	0.0634	0.0645	0.0646	0.0648	0.0634	0.0628	0.0664	0.0638	0.0655	0.0637	0.0627	0.0641	0.0633	0.0637	0.0623	0.0631	0.0641	0.0643	0.0657
54=04:51:10	47614	301	0.8220	0.7474	0.7545	0.7028	0.5675	0.3671	0.8468	0.7377	0.7699	0.7068	0.5684	0.4345	0.8193	0.6459	0.4810	0.4562	0.3667	0.2584	0.8201	0.7629	0.7084	0.7075	0.4689	0.4059	0.8083	0.5073	0.3386	0.2923	0.1863	0.1977	0.8303	0.7270	0.6454	0.5933	0.4387	0.3014	0.7414	0.2846	0.3121	0.2547	0.2120	0.1947	0.8042	0.7179	0.4376	0.4445	0.2475	0.1733	0.5746	0.2313	0.2401	0.2336	0.1963	0.1937	0.7959	0.7160	0.2014	0.1607	0.1127	0.1190	0.2884	0.1617	0.1617	0.1681	0.1473	0.1334	0.5919	0.1367	0.1028	0.0992	0.0933	0.1009	0.0660	0.0653	0.0638	0.0626	0.0625	0.0649	0.0637	0.0639	0.0628	0.0641	0.0642	0.0676	0.0655	0.0655	0.0635	0.0651	0.0629	0.0638	0.0637	0.0631	0.0639	0.0647	0.0656	0.0656
55=05:05:51	48495	296	0.8341	0.7408	0.7635	0.7325	0.6159	0.4050	0.8355	0.7748	0.7521	0.7755	0.5931	0.5039	0.8341	0.6888	0.5182	0.4918	0.4438	0.3123	0.8672	0.8044	0.7554	0.7549	0.5255	0.4618	0.8320	0.5291	0.3703	0.3093	0.2016	0.2054	0.8714	0.7652	0.7078	0.6776	0.4799	0.3560	0.7756	0.3160	0.3471	0.2972	0.2359	0.2184	0.8389	0.7876	0.4735	0.5359	0.2907	0.1806	0.6014	0.2539	0.2541	0.2594	0.2186	0.2089	0.8572	0.7595	0.2348	0.1728	0.1176	0.1208	0.3135	0.1842	0.1806	0.1883	0.1609	0.1452	0.6048	0.1512	0.1089	0.1005	0.0960	0.0991	0.0664	0.0656	0.0642	0.0650	0.0639	0.0647	0.0654	0.0642	0.0637	0.0650	0.0635	0.0669	0.0647	0.0638	0.0650	0.0637	0.0642	0.0634	0.0645	0.0642	0.0649	0.0649	0.0659	0.0653
56=05:20:32	49376	301	0.8352	0.7559	0.7790	0.7426	0.6535	0.4174	0.8448	0.7617	0.7769	0.7554	0.6463	0.5176	0.8339	0.7218	0.5444	0.5229	0.4765	0.3735	0.8418	0.8042	0.7361	0.7771	0.5530	0.4851	0.8237	0.5585	0.3827	0.3184	0.1978	0.2069	0.8629	0.7541	0.7401	0.6910	0.5303	0.3948	0.7609	0.3222	0.3547	0.2951	0.2305	0.2088	0.8258	0.7550	0.5001	0.5262	0.3238	0.1917	0.6292	0.2553	0.2578	0.2568	0.2133	0.2078	0.8336	0.7721	0.2258	0.1724	0.1115	0.1175	0.3281	0.1858	0.1791	0.1858	0.1589	0.1455	0.6127	0.1446	0.1040	0.0967	0.0926	0.0976	0.0652	0.0627	0.0630	0.0629	0.0617	0.0633	0.0634	0.0616	0.0620	0.0611	0.0624	0.0640	0.0613	0.0643	0.0610	0.0616	0.0623	0.0623	0.0613	0.0609	0.0612	0.0629	0.0623	0.0632
57=05:35:13	50257	301	0.8392	0.7634	0.7746	0.7528	0.6872	0.4605	0.8537	0.7689	0.7858	0.7548	0.7038	0.5563	0.8422	0.7247	0.5732	0.5491	0.5167	0.4433	0.8524	0.7864	0.7559	0.7514	0.5975	0.5156	0.8348	0.5946	0.3982	0.3371	0.2009	0.2144	0.8545	0.7722	0.7329	0.7250	0.5561	0.4413	0.7694	0.3394	0.3721	0.3023	0.2399	0.2132	0.8452	0.7473	0.5530	0.5504	0.3672	0.2096	0.6721	0.2684	0.2721	0.2689	0.2215	0.2138	0.8345	0.7904	0.2360	0.1840	0.1149	0.1172	0.3490	0.1894	0.1842	0.1896	0.1645	0.1499	0.6157	0.1510	0.1050	0.0976	0.0935	0.0978	0.0654	0.0641	0.0637	0.0634	0.0631	0.0630	0.0630	0.0625	0.0623	0.0631	0.0634	0.0667	0.0636	0.0641	0.0626	0.0623	0.0636	0.0634	0.0633	0.0627	0.0640	0.0632	0.0632	0.0656
58=05:49:54	51138	301	0.8334	0.7545	0.7612	0.7444	0.7032	0.5124	0.8138	0.7749	0.7267	0.7641	0.6763	0.6020	0.8254	0.7126	0.6127	0.5700	0.5595	0.4843	0.8447	0.7739	0.7485	0.7276	0.6208	0.5632	0.8212	0.6083	0.4317	0.3475	0.2045	0.2073	0.8369	0.7700	0.7121	0.7398	0.5447	0.4571	0.7564	0.3585	0.3838	0.3129	0.2400	0.2182	0.8234	0.7725	0.5355	0.6057	0.3663	0.2200	0.6839	0.2694	0.2798	0.2745	0.2367	0.2118	0.8454	0.7372	0.2547	0.1971	0.1179	0.1195	0.3480	0.1977	0.1825	0.1959	0.1653	0.1490	0.5866	0.1516	0.1068	0.0962	0.0950	0.0962	0.0645	0.0647	0.0617	0.0649	0.0624	0.0643	0.0635	0.0642	0.0635	0.0625	0.0645	0.0661	0.0645	0.0658	0.0633	0.0652	0.0648	0.0635	0.0632	0.0635	0.0649	0.0649	0.0651	0.0649
59=06:04:35	52019	300	0.8175	0.7738	0.7841	0.7442	0.7196	0.5274	0.8605	0.7758	0.7848	0.7490	0.7173	0.6189	0.8401	0.7270	0.6337	0.6123	0.5745	0.5222	0.8497	0.7920	0.7539	0.7657	0.6587	0.5714	0.8189	0.6356	0.4415	0.3826	0.2135	0.2157	0.8446	0.7690	0.7566	0.7304	0.6251	0.4941	0.7668	0.3675	0.3886	0.3167	0.2513	0.2224	0.8377	0.7478	0.6001	0.6178	0.4140	0.2378	0.7126	0.2855	0.2880	0.2844	0.2396	0.2284	0.8471	0.7693	0.2607	0.2095	0.1211	0.1212	0.3825	0.2034	0.2034	0.2066	0.1764	0.1540	0.6303	0.1579	0.1096	0.1010	0.0957	0.0989	0.0676	0.0647	0.0653	0.0662	0.0647	0.0645	0.0651	0.0658	0.0646	0.0662	0.0648	0.0663	0.0670	0.0675	0.0653	0.0676	0.0660	0.0675	0.0641	0.0655	0.0658	0.0661	0.0670	0.0684
60=06:19:16	52900	301	0.8441	0.7685	0.7703	0.7562	0.7230	0.5781	0.8301	0.7875	0.7488	0.7790	0.7102	0.6763	0.8520	0.7152	0.6738	0.6427	0.6274	0.5524	0.8568	0.7843	0.7760	0.7489	0.7071	0.6315	0.8361	0.6710	0.4629	0.3894	0.2091	0.2167	0.8490	0.7916	0.7421	0.7497	0.6325	0.5386	0.7780	0.3945	0.4249	0.3338	0.2599	0.2310	0.8551	0.7824	0.6267	0.6831	0.4356	0.2984	0.7410	0.2938	0.3042	0.3025	0.2498	0.2285	0.8490	0.7519	0.2846	0.2216	0.1229	0.1225	0.4159	0.2124	0.2055	0.2206	0.1822	0.1624	0.6136	0.1635	0.1086	0.1004	0.0961	0.0995	0.0687	0.0667	0.0661	0.0644	0.0639	0.0648	0.0643	0.0656	0.0659	0.0656	0.0669	0.0671	0.0655	0.0658	0.0642	0.0649	0.0659	0.0652	0.0643	0.0655	0.0661	0.0648	0.0651	0.0662
61=06:33:57	53781	301	0.8574	0.7700	0.7903	0.7639	0.7423	0.6170	0.8585	0.7914	0.7536	0.7961	0.6922	0.6874	0.8414	0.7150	0.6799	0.6528	0.6492	0.5879	0.8765	0.7966	0.7593	0.7661	0.6981	0.6727	0.8611	0.6929	0.4971	0.4142	0.2258	0.2239	0.8899	0.7870	0.7531	0.7516	0.6724	0.5567	0.7655	0.4159	0.4324	0.3444	0.2645	0.2395	0.8507	0.7925	0.6361	0.7309	0.4389	0.3306	0.7530	0.3134	0.3177	0.3185	0.2617	0.2434	0.8846	0.7506	0.3101	0.2316	0.1240	0.1214	0.4168	0.2122	0.2074	0.2186	0.1803	0.1604	0.6182	0.1626	0.1086	0.0993	0.0965	0.1033	0.0666	0.0660	0.0646	0.0636	0.0645	0.0661	0.0656	0.0644	0.0653	0.0640	0.0649	0.0660	0.0661	0.0658	0.0659	0.0640	0.0654	0.0640	0.0648	0.0629	0.0639	0.0648	0.0657	0.0657
62=06:48:38	54663	300	0.8382	0.7759	0.7880	0.7552	0.7164	0.6278	0.8362	0.7981	0.7512	0.7857	0.6887	0.7032	0.8385	0.7099	0.6762	0.6479	0.6558	0.6091	0.8629	0.7836	0.7593	0.7599	0.7084	0.6905	0.8369	0.6711	0.5174	0.4314	0.2307	0.2256	0.8606	0.7620	0.7470	0.7620	0.6772	0.5812	0.7676	0.4204	0.4354	0.3530	0.2693	0.2375	0.8459	0.7892	0.6709	0.7462	0.4621	0.3453	0.7259	0.3258	0.3274	0.3189	0.2654	0.2447	0.8976	0.7418	0.3162	0.2345	0.1261	0.1232	0.4282	0.2246	0.2122	0.2225	0.1795	0.1634	0.6139	0.1678	0.1080	0.0969	0.0947	0.0944	0.0661	0.0658	0.0635	0.0640	0.0627	0.0620	0.0643	0.0630	0.0625	0.0639	0.0632	0.0675	0.0657	0.0644	0.0648	0.0634	0.0632	0.0642	0.0625	0.0630	0.0639	0.0644	0.0642	0.0633
63=07:03:19	55544	300	0.8475	0.7858	0.7926	0.7651	0.7408	0.6470	0.8606	0.7948	0.7981	0.7639	0.7421	0.6769	0.8550	0.7247	0.6688	0.6638	0.6642	0.6404	0.8487	0.7819	0.7648	0.7609	0.7141	0.6627	0.8464	0.6914	0.5324	0.4537	0.2263	0.2308	0.8547	0.7764	0.7594	0.7434	0.7239	0.6310	0.7787	0.4411	0.4567	0.3578	0.2724	0.2331	0.8771	0.7558	0.7396	0.6996	0.5249	0.3687	0.7567	0.3416	0.3401	0.3363	0.2643	0.2481	0.8729	0.7672	0.3217	0.2616	0.1277	0.1232	0.4565	0.2300	0.2191	0.2275	0.1882	0.1654	0.6418	0.1664	0.1069	0.0982	0.0939	0.0956	0.0649	0.0632	0.0631	0.0631	0.0628	0.0637	0.0645	0.0636	0.0626	0.0637	0.0631	0.0646	0.0653	0.0645	0.0632	0.0618	0.0635	0.0642	0.0625	0.0620	0.0628	0.0645	0.0645	0.0640
64=07:18:00	56425	296	0.8364	0.7759	0.7980	0.7757	0.7530	0.6493	0.8636	0.7825	0.8087	0.7690	0.7379	0.6741	0.8453	0.7294	0.6685	0.6577	0.6593	0.6545	0.8502	0.8016	0.7622	0.7844	0.7064	0.6668	0.8462	0.6861	0.5390	0.4694	0.2316	0.2376	0.8827	0.7617	0.7615	0.7343	0.7376	0.6443	0.7720	0.4484	0.4700	0.3757	0.2829	0.2421	0.8822	0.7686	0.7444	0.7047	0.5427	0.3911	0.7353	0.3466	0.3488	0.3437	0.2713	0.2512	0.8614	0.7821	0.3491	0.2634	0.1288	0.1271	0.4856	0.2404	0.2290	0.2366	0.1953	0.1729	0.6537	0.1716	0.1087	0.1004	0.0946	0.0988	0.0678	0.0658	0.0649	0.0650	0.0659	0.0652	0.0638	0.0645	0.0658	0.0653	0.0654	0.0666	0.0657	0.0674	0.0651	0.0658	0.0653	0.0647	0.0646	0.0651	0.0654	0.0652	0.0669	0.0653
65=07:32:41	57306	301	0.8541	0.7746	0.7829	0.7510	0.7444	0.6715	0.8614	0.8081	0.7712	0.7977	0.7103	0.7001	0.8512	0.7194	0.6709	0.6639	0.6675	0.6627	0.8596	0.8125	0.7545	0.8001	0.7096	0.7076	0.8493	0.6792	0.5758	0.4813	0.2383	0.2372	0.8824	0.7757	0.7779	0.7578	0.7228	0.6570	0.7985	0.4843	0.4881	0.3884	0.2827	0.2533	0.8758	0.8049	0.7277	0.7608	0.5446	0.4201	0.7436	0.3649	0.3598	0.3653	0.2900	0.2619	0.9111	0.7564	0.3771	0.2777	0.1325	0.1272	0.5175	0.2504	0.2331	0.2434	0.2017	0.1779	0.6410	0.1710	0.1085	0.0971	0.0947	0.0955	0.0677	0.0650	0.0631	0.0628	0.0623	0.0648	0.0638	0.0640	0.0631	0.0642	0.0625	0.0657	0.0643	0.0654	0.0637	0.0641	0.0641	0.0626	0.0637	0.0641	0.0632	0.0641	0.0652	0.0641
66=07:47:22	58187	301	0.8478	0.7666	0.7889	0.7638	0.7501	0.6632	0.8446	0.7851	0.7730	0.7916	0.7185	0.6900	0.8593	0.7240	0.6700	0.6617	0.6634	0.6694	0.8545	0.8209	0.7544	0.7985	0.7123	0.7088	0.8521	0.6747	0.5813	0.4959	0.2426	0.2459	0.9035	0.7744	0.7708	0.7427	0.7363	0.6634	0.7987	0.5044	0.5094	0.4127	0.2944	0.2568	0.8940	0.7933	0.7340	0.7550	0.5898	0.4533	0.7362	0.3750	0.3718	0.3675	0.2859	0.2651	0.9019	0.7752	0.4082	0.2966	0.1351	0.1275	0.5338	0.2656	0.2440	0.2589	0.2046	0.1809	0.6537	0.1772	0.1113	0.0967	0.0954	0.1028	0.0668	0.0660	0.0643	0.0631	0.0629	0.0643	0.0643	0.0649	0.0638	0.0650	0.0654	0.0667	0.0650	0.0650	0.0630	0.0619	0.0641	0.0627	0.0649	0.0609	0.0637	0.0641	0.0645	0.0645
67=08:02:03	59068	301	0.8482	0.7787	0.7729	0.7622	0.7367	0.6748	0.8544	0.7925	0.7795	0.7616	0.7483	0.7043	0.8539	0.7108	0.6580	0.6449	0.6626	0.6463	0.8610	0.7752	0.7841	0.7449	0.7371	0.6873	0.8678	0.6787	0.5815	0.5142	0.2435	0.2491	0.8654	0.7897	0.7450	0.7541	0.7126	0.7021	0.7885	0.4999	0.5207	0.4025	0.3005	0.2486	0.9041	0.7654	0.7520	0.7027	0.6361	0.4718	0.7589	0.3706	0.3743	0.3713	0.2889	0.2641	0.8656	0.7820	0.4089	0.3230	0.1364	0.1295	0.5370	0.2624	0.2464	0.2531	0.2041	0.1802	0.6510	0.1821	0.1083	0.0983	0.0931	0.0965	0.0655	0.0621	0.0615	0.0629	0.0620	0.0617	0.0633	0.0628	0.0620	0.0625	0.0641	0.0645	0.0623	0.0642	0.0623	0.0622	0.0613	0.0629	0.0622	0.0626	0.0623	0.0637	0.0626	0.0632
68=08:16:45	59949	300	0.8365	0.7828	0.7816	0.7812	0.7529	0.6876	0.8582	0.8106	0.7909	0.7836	0.7566	0.7156	0.8523	0.7180	0.6693	0.6522	0.6750	0.6508	0.8811	0.7933	0.8011	0.7635	0.7542	0.6738	0.8567	0.6884	0.5947	0.5380	0.2604	0.2636	0.8871	0.8040	0.7561	0.7691	0.7345	0.7073	0.7992	0.5333	0.5566	0.4267	0.3189	0.2617	0.9331	0.7824	0.7625	0.7221	0.6682	0.4969	0.7479	0.3982	0.4039	0.4001	0.3090	0.2825	0.8976	0.7968	0.4448	0.3414	0.1466	0.1312	0.5807	0.2903	0.2653	0.2775	0.2190	0.1970	0.6600	0.1907	0.1104	0.0987	0.0963	0.0949	0.0673	0.0645	0.0633	0.0650	0.0642	0.0657	0.0657	0.0650	0.0653	0.0653	0.0652	0.0667	0.0651	0.0680	0.0663	0.0639	0.0643	0.0652	0.0641	0.0643	0.0650	0.0640	0.0658	0.0662
69=08:31:26	60830	301	0.8639	0.7773	0.7939	0.7585	0.7618	0.6916	0.8740	0.8170	0.7671	0.8122	0.7277	0.7101	0.8445	0.7278	0.6773	0.6599	0.6710	0.6695	0.8816	0.8246	0.7639	0.8093	0.7246	0.7302	0.8818	0.6895	0.6114	0.5585	0.2722	0.2631	0.9194	0.7973	0.7891	0.7607	0.7410	0.6795	0.7999	0.5635	0.5623	0.4486	0.3247	0.2752	0.9136	0.8175	0.7280	0.7773	0.6554	0.5268	0.7801	0.4104	0.4087	0.4153	0.3248	0.2954	0.9321	0.7766	0.4915	0.3460	0.1534	0.1318	0.5881	0.2923	0.2665	0.2800	0.2158	0.1910	0.6554	0.1902	0.1105	0.0966	0.0943	0.0956	0.0666	0.0632	0.0600	0.0626	0.0628	0.0644	0.0642	0.0615	0.0634	0.0626	0.0633	0.0653	0.0628	0.0641	0.0623	0.0621	0.0622	0.0630	0.0629	0.0632	0.0631	0.0627	0.0634	0.0648
70=08:46:07	61711	300	0.8482	0.7749	0.7950	0.7637	0.7443	0.6703	0.8415	0.8107	0.7667	0.7898	0.7073	0.7013	0.8445	0.7163	0.6617	0.6436	0.6584	0.6557	0.8424	0.8103	0.7445	0.7965	0.7210	0.7189	0.8587	0.6692	0.5957	0.5623	0.2784	0.2658	0.8821	0.7636	0.7736	0.7531	0.7304	0.6643	0.7851	0.5568	0.5532	0.4416	0.3118	0.2645	0.8896	0.8125	0.7167	0.7676	0.6561	0.5336	0.7375	0.4260	0.4131	0.4038	0.3112	0.2838	0.9156	0.7545	0.4916	0.3477	0.1538	0.1343	0.6096	0.2885	0.2580	0.2755	0.2144	0.1934	0.6471	0.1916	0.1088	0.0970	0.0942	0.0981	0.0652	0.0646	0.0618	0.0634	0.0617	0.0624	0.0641	0.0643	0.0632	0.0623	0.0644	0.0666	0.0657	0.0647	0.0633	0.0646	0.0642	0.0651	0.0634	0.0637	0.0622	0.0644	0.0656	0.0637
71=09:00:48	62592	300	0.8677	0.7852	0.8019	0.7673	0.7668	0.6929	0.8714	0.8291	0.7882	0.8068	0.7519	0.7192	0.8713	0.7383	0.6838	0.6755	0.6913	0.6889	0.8814	0.8331	0.7788	0.8195	0.7545	0.7152	0.8825	0.6963	0.6063	0.5844	0.2923	0.2834	0.9201	0.8135	0.8136	0.7694	0.7844	0.7059	0.8173	0.6147	0.6081	0.4800	0.3491	0.2893	0.9418	0.8327	0.7673	0.7756	0.7032	0.5597	0.7651	0.4495	0.4318	0.4481	0.3370	0.3086	0.9267	0.7983	0.5483	0.4073	0.1678	0.1381	0.6604	0.3193	0.2877	0.3026	0.2383	0.2118	0.6879	0.2052	0.1133	0.0998	0.0952	0.0959	0.0681	0.0657	0.0656	0.0632	0.0638	0.0658	0.0644	0.0649	0.0639	0.0647	0.0673	0.0674	0.0658	0.0652	0.0651	0.0629	0.0638	0.0649	0.0651	0.0645	0.0642	0.0674	0.0665	0.0658
72=09:15:29	63473	301	0.8459	0.7695	0.7850	0.7545	0.7485	0.6745	0.8607	0.8123	0.7797	0.7886	0.7281	0.7029	0.8529	0.7169	0.6658	0.6524	0.6575	0.6589	0.8598	0.8158	0.7577	0.8054	0.7395	0.7136	0.8479	0.6691	0.5928	0.5717	0.2943	0.2768	0.8952	0.7750	0.7842	0.7591	0.7601	0.6803	0.8091	0.5984	0.5885	0.4655	0.3366	0.2801	0.9214	0.8167	0.7381	0.7499	0.6760	0.5789	0.7505	0.4362	0.4316	0.4330	0.3291	0.3046	0.9210	0.7867	0.5410	0.4008	0.1637	0.1368	0.6631	0.3112	0.2798	0.3017	0.2334	0.2005	0.6624	0.1987	0.1115	0.0930	0.0917	0.0945	0.0624	0.0625	0.0613	0.0602	0.0601	0.0609	0.0623	0.0592	0.0593	0.0593	0.0618	0.0628	0.0604	0.0617	0.0603	0.0609	0.0588	0.0601	0.0606	0.0603	0.0612	0.0627	0.0624	0.0610
73=09:30:10	64354	301	0.8485	0.7874	0.7846	0.7899	0.7533	0.7034	0.8348	0.8400	0.7796	0.7946	0.7522	0.7363	0.8486	0.7199	0.6664	0.6384	0.6764	0.6490	0.8818	0.7867	0.8080	0.7524	0.7953	0.7033	0.8838	0.6776	0.5915	0.5688	0.3167	0.2952	0.8798	0.8080	0.7463	0.7925	0.7473	0.7237	0.7996	0.6065	0.6014	0.4838	0.3556	0.2833	0.9641	0.8131	0.7552	0.7445	0.7093	0.6390	0.7528	0.4682	0.4590	0.4466	0.3488	0.3065	0.9347	0.8087	0.5748	0.4406	0.1708	0.1433	0.6415	0.3387	0.3014	0.3075	0.2334	0.2113	0.6489	0.2167	0.1115	0.0962	0.0933	0.0930	0.0665	0.0647	0.0630	0.0643	0.0638	0.0645	0.0635	0.0648	0.0630	0.0637	0.0641	0.0647	0.0645	0.0663	0.0630	0.0643	0.0630	0.0623	0.0634	0.0629	0.0641	0.0658	0.0638	0.0651
74=09:44:51	65236	298	0.8515	0.7795	0.7981	0.7691	0.7481	0.6829	0.8463	0.8504	0.7725	0.7982	0.7182	0.7262	0.8472	0.7185	0.6687	0.6455	0.6708	0.6595	0.8651	0.8141	0.7621	0.8005	0.7688	0.7306	0.8706	0.6677	0.5940	0.5726	0.3421	0.3002	0.8903	0.7749	0.7835	0.7746	0.7674	0.6882	0.7903	0.6160	0.5861	0.4950	0.3549	0.2887	0.9232	0.8427	0.7288	0.7807	0.6728	0.6509	0.7543	0.4687	0.4510	0.4557	0.3442	0.3110	0.9381	0.7787	0.6059	0.4328	0.1868	0.1434	0.6418	0.3332	0.2953	0.3137	0.2363	0.2154	0.6580	0.2129	0.1127	0.0951	0.0929	0.0980	0.0648	0.0626	0.0620	0.0619	0.0616	0.0627	0.0641	0.0630	0.0619	0.0623	0.0637	0.0640	0.0620	0.0639	0.0633	0.0626	0.0619	0.0637	0.0622	0.0623	0.0622	0.0635	0.0654	0.0648
75=09:59:35	66119	300	0.8553	0.7966	0.8043	0.7929	0.7528	0.7007	0.8384	0.8730	0.7965	0.8239	0.7489	0.7610	0.8637	0.7268	0.6822	0.6477	0.6924	0.6682	0.8912	0.8170	0.8125	0.7970	0.8224	0.7352	0.8789	0.6874	0.6025	0.5845	0.3678	0.3225	0.8980	0.8125	0.7807	0.8087	0.7891	0.7261	0.8162	0.6332	0.6112	0.5257	0.3758	0.3117	0.9713	0.8518	0.7647	0.7896	0.6954	0.6855	0.7774	0.5089	0.5014	0.4812	0.3773	0.3359	0.9562	0.8252	0.6562	0.4833	0.1988	0.1556	0.6736	0.3771	0.3329	0.3528	0.2559	0.2346	0.6631	0.2316	0.1170	0.0991	0.0966	0.0992	0.0658	0.0650	0.0647	0.0645	0.0637	0.0650	0.0662	0.0641	0.0641	0.0652	0.0649	0.0663	0.0662	0.0673	0.0644	0.0652	0.0647	0.0653	0.0628	0.0652	0.0645	0.0650	0.0652	0.0661
76=10:14:16	67000	301	0.8336	0.7798	0.7738	0.7710	0.7492	0.6869	0.8404	0.8292	0.7860	0.7676	0.7596	0.7061	0.8461	0.7098	0.6498	0.6327	0.6734	0.6572	0.8645	0.7884	0.7957	0.7580	0.8098	0.6900	0.8707	0.6684	0.5735	0.5632	0.3822	0.3255	0.8760	0.8054	0.7558	0.7680	0.7969	0.7148	0.8195	0.6026	0.5953	0.5084	0.3755	0.2950	0.9667	0.7921	0.7792	0.7211	0.7341	0.6696	0.7566	0.4863	0.4752	0.4647	0.3549	0.3189	0.8956	0.8228	0.6295	0.5101	0.1911	0.1566	0.6352	0.3662	0.3192	0.3246	0.2476	0.2205	0.6572	0.2253	0.1125	0.0971	0.0921	0.0954	0.0656	0.0647	0.0630	0.0663	0.0638	0.0629	0.0662	0.0626	0.0638	0.0636	0.0638	0.0652	0.0637	0.0644	0.0639	0.0638	0.0631	0.0619	0.0632	0.0637	0.0633	0.0650	0.0647	0.0647
77=10:28:57	67881	301	0.8485	0.8005	0.7965	0.7822	0.7661	0.7172	0.8741	0.8570	0.8026	0.7839	0.7818	0.7271	0.8543	0.7335	0.6694	0.6544	0.6964	0.6792	0.8916	0.8164	0.8089	0.7814	0.8371	0.7106	0.8949	0.6942	0.5968	0.5906	0.4218	0.3491	0.9094	0.8313	0.7929	0.7862	0.8306	0.7413	0.8359	0.6202	0.6090	0.5321	0.4027	0.3199	0.9845	0.8179	0.7885	0.7457	0.7472	0.6856	0.7752	0.5224	0.5016	0.5051	0.3889	0.3524	0.9303	0.8423	0.6779	0.5516	0.2086	0.1642	0.6520	0.3897	0.3502	0.3486	0.2590	0.2272	0.6754	0.2373	0.1149	0.0983	0.0914	0.0966	0.0663	0.0637	0.0624	0.0614	0.0626	0.0632	0.0647	0.0624	0.0643	0.0644	0.0628	0.0655	0.0632	0.0642	0.0629	0.0620	0.0638	0.0625	0.0640	0.0632	0.0639	0.0633	0.0634	0.0640
78=10:43:38	68763	300	0.8530	0.7972	0.7984	0.7886	0.7500	0.7019	0.8478	0.8835	0.7864	0.8070	0.7542	0.7493	0.8568	0.7176	0.6793	0.6451	0.6988	0.6670	0.8911	0.8042	0.8119	0.7903	0.8594	0.7390	0.8787	0.6763	0.5976	0.5751	0.4352	0.3748	0.9025	0.8146	0.7914	0.8108	0.8172	0.7381	0.8133	0.6193	0.5999	0.5310	0.4027	0.3327	0.9795	0.8552	0.7715	0.7861	0.7088	0.7007	0.7703	0.5336	0.5230	0.5093	0.3973	0.3510	0.9678	0.8313	0.7092	0.5641	0.2211	0.1682	0.6701	0.4087	0.3509	0.3725	0.2673	0.2472	0.6657	0.2494	0.1170	0.0965	0.0940	0.0942	0.0647	0.0646	0.0626	0.0633	0.0632	0.0639	0.0642	0.0636	0.0641	0.0637	0.0638	0.0652	0.0636	0.0639	0.0635	0.0639	0.0610	0.0626	0.0643	0.0635	0.0632	0.0640	0.0660	0.0639
79=10:58:19	69644	301	0.8404	0.7903	0.7956	0.7773	0.7525	0.7037	0.8405	0.8917	0.7644	0.8026	0.7305	0.7406	0.8641	0.7423	0.6853	0.6657	0.7105	0.6836	0.8741	0.8212	0.7972	0.7964	0.8571	0.7473	0.8823	0.6770	0.5999	0.5693	0.4505	0.3892	0.9067	0.8112	0.7994	0.8011	0.8243	0.7208	0.8213	0.6271	0.5994	0.5449	0.4110	0.3378	0.9582	0.8709	0.7605	0.8027	0.7072	0.6929	0.7781	0.5461	0.5206	0.5132	0.4069	0.3516	0.9746	0.8065	0.7239	0.5715	0.2298	0.1720	0.6632	0.4218	0.3603	0.3715	0.2715	0.2417	0.6695	0.2469	0.1151	0.0964	0.0928	0.0941	0.0665	0.0647	0.0644	0.0648	0.0622	0.0651	0.0656	0.0617	0.0632	0.0633	0.0640	0.0675	0.0645	0.0654	0.0655	0.0629	0.0635	0.0631	0.0640	0.0631	0.0637	0.0651	0.0645	0.0646
80=11:13:00	70525	301	0.8546	0.7962	0.7828	0.7781	0.7387	0.7053	0.8516	0.8799	0.7737	0.7851	0.7555	0.7398	0.8512	0.7224	0.6743	0.6508	0.7093	0.6673	0.8874	0.7930	0.8109	0.7707	0.8879	0.7276	0.8823	0.6807	0.5961	0.5730	0.4517	0.4003	0.8887	0.8175	0.7839	0.7923	0.8291	0.7406	0.8206	0.6149	0.6056	0.5290	0.4268	0.3429	0.9889	0.8374	0.7816	0.7637	0.7306	0.7030	0.7806	0.5453	0.5272	0.5202	0.4107	0.3523	0.9433	0.8204	0.7086	0.6174	0.2302	0.1790	0.6457	0.4231	0.3632	0.3773	0.2777	0.2496	0.6683	0.2546	0.1150	0.0939	0.0926	0.0931	0.0654	0.0633	0.0620	0.0619	0.0617	0.0628	0.0630	0.0614	0.0614	0.0619	0.0637	0.0648	0.0624	0.0629	0.0630	0.0610	0.0616	0.0623	0.0620	0.0626	0.0618	0.0622	0.0636	0.0650
