# Supplementary material for: Systematic Prediction of Antifungal Drug Synergy by Chemogenomic Screening in Saccharomyces cerevisiae
Source: Front Fungal Biol. 2021 Jul 2;2:683414. doi: 10.3389/ffunb.2021.683414 (PMC10512392; doi:10.3389/ffunb.2021.683414)
Supplement: Supplementary file 1 [file Data_Sheet_1.ZIP › Supplementary data/Sypplementary_data_1_(Drug_synergy_assays)/LatA_VS_Cer_ps1_A_96_T_20.txt]

[config file info]
last_write=07:07:12_17:17:12
last write=07:07:13_14:55:15
[Run_Parameters]
Instrument=Tecan_20
Ini_Names=Read_Reps,Delid,Save_Data_File,Start_Time_Now
barcode_drug_plate=201401
user=asmith
Plate_Size=96
Plate_Type=GRE96ft.pdf
Samples_to_Run=6
Overlay_Size=48
Drug_Plate=none
Plate_Quarter=none
run_ID=none
run_plate_repeat=1
Read_Reps=95
Read_Modes=Absorbance
Read_Flor_Every=2
Max_Delta_OD=0.500000
Well_By_Row_Col=none
Reorder_Map=Order_Strings_Not,0
Tip_Vol=200
OD_to_Innoc=0.100,0.100,0.380,0.380,0.380,0.380,0.760,0.760,0.100,0.100,0.380,0.380,0.380,0.380,0.760,0.760,0.100,0.100,0.380,0.380,0.380,0.380,0.760,0.760,0.100,0.100,0.380,0.380,0.380,0.380,0.760,0.760,0.100,0.100,0.380,0.380,0.380,0.380,0.760,0.760,0.100,0.100,0.380,0.380,0.380,0.380,0.760,0.760
Absorption_Max=.3
OD_to_Save=0.100,0.100,0.380,0.380,0.380,0.380,0.760,0.760,0.100,0.100,0.380,0.380,0.380,0.380,0.760,0.760,0.100,0.100,0.380,0.380,0.380,0.380,0.760,0.760,0.100,0.100,0.380,0.380,0.380,0.380,0.760,0.760,0.100,0.100,0.380,0.380,0.380,0.380,0.760,0.760,0.100,0.100,0.380,0.380,0.380,0.380,0.760,0.760
OD_to_Dilute=0.100
Save_Sample_Vol=180
Save_Sample_Reps=2
Innoc_Vol=184,184,46,46,46,46,0,0,184,184,46,46,46,46,0,0,184,184,46,46,46,46,0,0,184,184,46,46,46,46,0,0,184,184,46,46,46,46,0,0,184,184,46,46,46,46,0,0
Dilute_Vol=23,23,23,23,23,23,23,23,23,23,23,23,23,23,23,23,23,23,23,23,23,23,23,23,23,23,23,23,23,23,23,23,23,23,23,23,23,23,23,23,23,23,23,23,23,23,23,23
Save_Vol=800,800,800,800,800,800,800,800,800,800,800,800,800,800,800,800,800,800,800,800,800,800,800,800,800,800,800,800,800,800,800,800,800,800,800,800,800,800,800,800,800,800,800,800,800,800,800,800
Reference_Vol=100,100,100,100,100,100,100,100,100,100,100,100,100,100,100,100,100,100,100,100,100,100,100,100,100,100,100,100,100,100,100,100,100,100,100,100,100,100,100,100,100,100,100,100,100,100,100,100,100,100,100,100,100,100,100,100,100,100,100,100,100,100,100,100,100,100,100,100,100,100,100,100,100,100,100,100,100,100,100,100,100,100,100,100,100,100,100,100,100,100,100,100,100,100,100,100
Read_to_Innoc=20,20,20,20,20,20,20,20,20,20,20,20,20,20,20,20,20,20,20,20,20,20,20,20,20,20,20,20,20,20,20,20,20,20,20,20,20,20,20,20,20,20,20,20,20,20,20,20
Read_to_Dilute=26,26,26,26,26,26,26,26,26,26,26,26,26,26,26,26,26,26,26,26,26,26,26,26,26,26,26,26,26,26,26,26,26,26,26,26,26,26,26,26,26,26,26,26,26,26,26,26
Read_to_Save=20,20,20,20,20,20,20,20,20,20,20,20,20,20,20,20,20,20,20,20,20,20,20,20,20,20,20,20,20,20,20,20,20,20,20,20,20,20,20,20,20,20,20,20,20,20,20,20
Innoc_Target_Map=1,2,3,4,5,6,7,8,9,10,11,12,13,14,15,16,17,18,19,20,21,22,23,24,25,26,27,28,29,30,31,32,33,34,35,36,37,38,39,40,41,42,43,44,45,46,47,48
Pipet_Trigger=OD_Save_Innoc
Pipet_Volume_Adj=Con_OD_Save
Delid=no
Pre_Init=yes
Talk_To_ProMax=no
Time_Out_Time=1050
Wait_While_Busy=yes
Idle_Time=2
Screen_Run_Type=pre_screen_1
Spect_Protocol=15m
Spec_Run_File=GG_PB_Voyage.pda
Spec_Assay_File=""
Save_Data_File=12_07_07_LatA_Cer_ps1_A_96_T_20.txt
Working_Dir=C%3A\\Users\\Growth_Data
Run_Control_Dir=C%3A\\Users\\Yeast_Run_Files
Tracking_Dir=""
Track_File=201401_data_track.txt
Save_Run_Data_Flag=yes
Set_Incubator_Temp=30.0
Base_Line_Flag=atstart_minimum
Pipet_Cycles_Before_Save=20
Time_Point_Save=wellmap
Innoc_Direction=down
Wells_In_Use=111111111111111111111111111111111111111111111111
Save_Sample_Map=111111001111110011111100111111001111110011111100
Sections_to_Run=0
Rows_per_Section=8
Start_Sections_Row=1
MultiProbe_Run_File=MJP_Innoc_Save_Tecan_12_Falcon.MPT
Multiprobe_Run_Dialogue=yes
Comments=no%20comment
Target_Temp=300
Temp_Control=On
Delta_Temp=10
ReadMode=Absorbance,Bottom
ExcitationFilter=485,
EmissionFilter=535,
MeasurementFilter=595
ReadsPerWellNumber=1,1
ShakeDuration=800,0
GainMode=Manual
PdfName=GRE96ft.pdf
Gain=50,50
Add_Drug_Map=1,1,1,1,1,1,1,1,1,1,1,1,1,1,1,1,1,1,1,1,1,1,1,1,1,1,1,1,1,1,1,1,1,1,1,1,1,1,1,1,1,1,1,1,1,1,1,1
Add_Drug_Vol=7,7,7,7,7,7,7,7,7,7,7,7,7,7,7,7,7,7,7,7,7,7,7,7,7,7,7,7,7,7,7,7,7,7,7,7,7,7,7,7,7,7,7,7,7,7,7,7
Innoc_Map=111011101110111011101110111011101110111011101110111011101110111011101110111011101110111011101110
Dilute_Map=111111111111111111111111111111111111111111111111111111111111111111111111111111111111111111111111
data_file_name=iS_1_48.txt
barcode=""
Hit_Call_Threshold=1.000000
Reference_Well=A01
WT_Ref_Well=0
Project_Name=test
Pipet_Gens_Point=5.00,10.00,15.00,20.00,5.00,10.00,15.00,20.00,5.00,10.00,15.00,20.00,5.00,10.00,15.00,20.00,5.00,10.00,15.00,20.00,5.00,10.00,15.00,20.00,5.00,10.00,15.00,20.00,5.00,10.00,15.00,20.00,5.00,10.00,15.00,20.00,5.00,10.00,15.00,20.00,5.00,10.00,15.00,20.00,5.00,10.00,15.00,20.00,
Shake_Divisor=1
data_handling=file_&_DB_&_auto_analysis
time_frm_freezer=-1.00
gens_frm_freezer=-1.00
Well_Vol=100
Parent_ID=""
Units=%
Quarter=A
media_name=ypd
Save_Mode=one_to_one
Consolidate_Save_Map=1,2,3,4,5,6,7,8,9,10,11,12,13,14,15,16,17,18,19,20,21,22,23,24,25,26,27,28,29,30,31,32,33,34,35,36,37,38,39,40,41,42,43,44,45,46,47,48
Add_Drug_at_Start_Map=000000000000000000000000000000000000000000000000000
Add_Drug_Labware=add_drug_48
Max_Dynam_OD_Change=0.05
Reads_After_Pipet=1
Ref_Type=single_ref
Read_to_Add_Drug_at_Start=0
Send_Email_at_Pipet=no_email
Strain_Name=""
Media=ypd
drug_vol=2.00
Drug_Name=""
Drug_Conc=2
Innoc_Conc=""
Strain_Plate=none
ShakeIntensity=High
ShakeMode=Orbital
NumberOfFlashes=1
PartOfPlate=0
MovePlateOutAfterMeasurement=0
IntegrationLagTime=0
IntegrationTime=100
DelayMoveFlashFluorescence=0
[Drug_Data]
Drug_Plate=none
Strain_Plate=none
Media=ypd
Drug_Name=nd,nd,nd,nd,nd,nd,nd,nd,nd,nd,nd,nd,nd,nd,nd,nd,nd,nd,nd,nd,nd,nd,nd,nd,nd,nd,nd,nd,nd,nd,nd,nd,nd,nd,nd,nd,nd,nd,nd,nd,nd,nd,nd,nd,nd,nd,nd,nd,nd,nd,nd,nd,nd,nd,nd,nd,nd,nd,nd,nd,nd,nd,nd,nd,nd,nd,nd,nd,nd,nd,nd,nd,nd,nd,nd,nd,nd,nd,nd,nd,nd,nd,nd,nd,nd,nd,nd,nd,nd,nd,nd,nd,nd,nd,nd,nd
Strain_Name=ud
Drug_Conc=""
Innoc_Conc=0.06250,0.06250,0.06250,0.06250,0.06250,0.06250,0.06250,0.06250,0.06250,0.06250,0.06250,0.06250,0.06250,0.06250,0.06250,0.06250,0.06250,0.06250,0.06250,0.06250,0.06250,0.06250,0.06250,0.06250,0.06250,0.06250,0.06250,0.06250,0.06250,0.06250,0.06250,0.06250,0.06250,0.06250,0.06250,0.06250,0.06250,0.06250,0.06250,0.06250,0.06250,0.06250,0.06250,0.06250,0.06250,0.06250,0.06250,0.06250,0.06250,0.06250,0.06250,0.06250,0.06250,0.06250,0.06250,0.06250,0.06250,0.06250,0.06250,0.06250,0.06250,0.06250,0.06250,0.06250,0.06250,0.06250,0.06250,0.06250,0.06250,0.06250,0.06250,0.06250,0.06250,0.06250,0.06250,0.06250,0.06250,0.06250,0.06250,0.06250,0.06250,0.06250,0.06250,0.06250,0.06250,0.06250,0.06250,0.06250,0.06250,0.06250,0.06250,0.06250,0.06250,0.06250,0.06250,0.06250
Run_ID=none
Plate_Quarter=A
Units=%,%,%,%,%,%,%,%,%,%,%,%,%,%,%,%,%,%,%,%,%,%,%,%,%,%,%,%,%,%,%,%,%,%,%,%,%,%,%,%,%,%,%,%,%,%,%,%,%,%,%,%,%,%,%,%,%,%,%,%,%,%,%,%,%,%,%,%,%,%,%,%,%,%,%,%,%,%,%,%,%,%,%,%,%,%,%,%,%,%,%,%,%,%,%,%
Parent_ID=""
Project_Name=test
Strain_Backgrnd=0,0,0,0,0,0,0,0,0,0,0,0,0,0,0,0,0,0,0,0,0,0,0,0,0,0,0,0,0,0,0,0,0,0,0,0,0,0,0,0,0,0,0,0,0,0,0,0,0,0,0,0,0,0,0,0,0,0,0,0,0,0,0,0,0,0,0,0,0,0,0,0,0,0,0,0,0,0,0,0,0,0,0,0,0,0,0,0,0,0,0,0,0,0,0,0
Well_Vol=100,100,100,100,100,100,100,100,100,100,100,100,100,100,100,100,100,100,100,100,100,100,100,100,100,100,100,100,100,100,100,100,100,100,100,100,100,100,100,100,100,100,100,100,100,100,100,100,100,100,100,100,100,100,100,100,100,100,100,100,100,100,100,100,100,100,100,100,100,100,100,100,100,100,100,100,100,100,100,100,100,100,100,100,100,100,100,100,100,100,100,100,100,100,100,100
time_frm_freezer=-1.00
gens_frm_freezer=-1.00
user=asmith
Strain_Pool=ud,ud,ud,ud,ud,ud,ud,ud,ud,ud,ud,ud,ud,ud,ud,ud,ud,ud,ud,ud,ud,ud,ud,ud,ud,ud,ud,ud,ud,ud,ud,ud,ud,ud,ud,ud,ud,ud,ud,ud,ud,ud,ud,ud,ud,ud,ud,ud,ud,ud,ud,ud,ud,ud,ud,ud,ud,ud,ud,ud,ud,ud,ud,ud,ud,ud,ud,ud,ud,ud,ud,ud,ud,ud,ud,ud,ud,ud,ud,ud,ud,ud,ud,ud,ud,ud,ud,ud,ud,ud,ud,ud,ud,ud,ud,ud
Well_Alias=A01,A02,A03,A04,A05,A06,A07,A08,A09,A10,A11,A12,B01,B02,B03,B04,B05,B06,B07,B08,B09,B10,B11,B12,C01,C02,C03,C04,C05,C06,C07,C08,C09,C10,C11,C12,D01,D02,D03,D04,D05,D06,D07,D08,D09,D10,D11,D12,E01,E02,E03,E04,E05,E06,E07,E08,E09,E10,E11,E12,F01,F02,F03,F04,F05,F06,F07,F08,F09,F10,F11,F12,G01,G02,G03,G04,G05,G06,G07,G08,G09,G10,G11,G12,H01,H02,H03,H04,H05,H06,H07,H08,H09,H10,H11,H12
Well_Pos=1,2,3,4,5,6,7,8,9,10,11,12,13,14,15,16,17,18,19,20,21,22,23,24,25,26,27,28,29,30,31,32,33,34,35,36,37,38,39,40,41,42,43,44,45,46,47,48,49,50,51,52,53,54,55,56,57,58,59,60,61,62,63,64,65,66,67,68,69,70,71,72,73,74,75,76,77,78,79,80,81,82,83,84,85,86,87,88,89,90,91,92,93,94,95,96
position=A01,A02,A03,A04,A05,A06,A07,A08,A09,A10,A11,A12,B01,B02,B03,B04,B05,B06,B07,B08,B09,B10,B11,B12,C01,C02,C03,C04,C05,C06,C07,C08,C09,C10,C11,C12,D01,D02,D03,D04,D05,D06,D07,D08,D09,D10,D11,D12,E01,E02,E03,E04,E05,E06,E07,E08,E09,E10,E11,E12,F01,F02,F03,F04,F05,F06,F07,F08,F09,F10,F11,F12,G01,G02,G03,G04,G05,G06,G07,G08,G09,G10,G11,G12,H01,H02,H03,H04,H05,H06,H07,H08,H09,H10,H11,H12
[Runtime_State]
Instrument=Tecan_20
Start_Time_Now=3.2671198400E+9
Reads_Completed=88
Innoc_Direction=down
Wells_In_Use=111111111111111111111111111111111111111111111111111111111111111111111111111111111111111111111111
Innoc_Map=111111111111111111111111111111111111111111111111111111111111111111111111111111111111000000000000
Dilute_Map=111111111111111111111111111111111111111111111111111111111111111111111111111111111111111111111111
Save_Sample_Map=000000000000000000000000000000000000000000000000010000000100000001000000010000000100000001000000
Current_OD=0.940,0.941,0.944,1.119,0.936,0.995,0.911,0.879,0.845,0.792,0.773,0.864,0.942,1.071,1.043,0.932,0.797,0.141,1.069,0.819,0.804,0.700,0.748,0.667,1.119,1.049,0.989,0.616,0.198,0.108,1.054,0.927,0.761,0.740,0.873,0.724,0.929,0.936,0.876,0.181,0.107,0.102,0.863,0.750,0.693,0.669,0.638,0.674,0.926,0.598,0.143,0.105,0.098,0.097,0.764,0.872,0.748,0.626,0.705,0.620,0.882,0.140,0.106,0.100,0.097,0.097,0.845,0.749,0.666,0.629,0.607,0.681,0.063,0.064,0.064,0.064,0.066,0.064,0.063,0.064,0.064,0.064,0.064,0.064,0.065,0.064,0.064,0.064,0.068,0.063,0.064,0.064,0.064,0.064,0.064,0.065
Bckgrnd_OD=0.082,0.083,0.082,0.082,0.083,0.083,0.084,0.082,0.080,0.081,0.084,0.082,0.085,0.083,0.083,0.082,0.084,0.084,0.083,0.083,0.083,0.080,0.084,0.093,0.083,0.082,0.080,0.082,0.083,0.082,0.083,0.081,0.082,0.083,0.083,0.082,0.084,0.082,0.082,0.082,0.083,0.082,0.082,0.082,0.083,0.081,0.084,0.091,0.084,0.083,0.082,0.082,0.082,0.082,0.081,0.081,0.081,0.081,0.083,0.082,0.084,0.082,0.081,0.081,0.083,0.081,0.083,0.081,0.082,0.082,0.083,0.087,0.063,0.063,0.062,0.063,0.064,0.063,0.061,0.063,0.062,0.063,0.062,0.063,0.063,0.062,0.062,0.062,0.067,0.063,0.062,0.062,0.063,0.063,0.063,0.064
Mapped=111111111111111110111100111100111111111000111100111111111111111111111111111111111111111111111111
Pipet_Completed=000000000000000000000000000000000000000000000000000000000000000000000000000000000000000000000000
Innoc_Completed=0,0,0,0,0,0,0,0,0,0,0,0,0,0,0,0,0,0,0,0,0,0,0,0,0,0,0,0,0,0,0,0,0,0,0,0,0,0,0,0,0,0,0,0,0,0,0,0,0,0,0,0,0,0,0,0,0,0,0,0,0,0,0,0,0,0,0,0,0,0,0,0,0,0,0,0,0,0,0,0,0,0,0,0,0,0,0,0,0,0,0,0,0,0,0,0
Save_Completed=0,0,0,0,0,0,0,0,0,0,0,0,0,0,0,0,0,0,0,0,0,0,0,0,0,0,0,0,0,0,0,0,0,0,0,0,0,0,0,0,0,0,0,0,0,0,0,0,0,0,0,0,0,0,0,0,0,0,0,0,0,0,0,0,0,0,0,0,0,0,0,0,0,0,0,0,0,0,0,0,0,0,0,0,0,0,0,0,0,0,0,0,0,0,0,0
Pipeted_At=0,0,0,0,0,0,0,0,0,0,0,0,0,0,0,0,0,0,0,0,0,0,0,0,0,0,0,0,0,0,0,0,0,0,0,0,0,0,0,0,0,0,0,0,0,0,0,0,0,0,0,0,0,0,0,0,0,0,0,0,0,0,0,0,0,0,0,0,0,0,0,0,0,0,0,0,0,0,0,0,0,0,0,0,0,0,0,0,0,0,0,0,0,0,0,0
Pipeted_OD=0,0,0,0,0,0,0,0,0,0,0,0,0,0,0,0,0,0,0,0,0,0,0,0,0,0,0,0,0,0,0,0,0,0,0,0,0,0,0,0,0,0,0,0,0,0,0,0,0,0,0,0,0,0,0,0,0,0,0,0,0,0,0,0,0,0,0,0,0,0,0,0,0,0,0,0,0,0,0,0,0,0,0,0,0,0,0,0,0,0,0,0,0,0,0,0
Dilutes_Completed=0,0,0,0,0,0,0,0,0,0,0,0,0,0,0,0,0,0,0,0,0,0,0,0,0,0,0,0,0,0,0,0,0,0,0,0,0,0,0,0,0,0,0,0,0,0,0,0,0,0,0,0,0,0,0,0,0,0,0,0,0,0,0,0,0,0,0,0,0,0,0,0,0,0,0,0,0,0,0,0,0,0,0,0,0,0,0,0,0,0,0,0,0,0,0,0
Time_At_Innoc=0,0,0,0,0,0,0,0,0,0,0,0,0,0,0,0,0,0,0,0,0,0,0,0,0,0,0,0,0,0,0,0,0,0,0,0,0,0,0,0,0,0,0,0,0,0,0,0,0,0,0,0,0,0,0,0,0,0,0,0,0,0,0,0,0,0,0,0,0,0,0,0,0,0,0,0,0,0,0,0,0,0,0,0,0,0,0,0,0,0,0,0,0,0,0,0
Time_At_Save=0,0,0,0,0,0,0,0,0,0,0,0,0,0,0,0,0,0,0,0,0,0,0,0,0,0,0,0,0,0,0,0,0,0,0,0,0,0,0,0,0,0,0,0,0,0,0,0,0,0,0,0,0,0,0,0,0,0,0,0,0,0,0,0,0,0,0,0,0,0,0,0,0,0,0,0,0,0,0,0,0,0,0,0,0,0,0,0,0,0,0,0,0,0,0,0
Time_At_Dilute=0,0,0,0,0,0,0,0,0,0,0,0,0,0,0,0,0,0,0,0,0,0,0,0,0,0,0,0,0,0,0,0,0,0,0,0,0,0,0,0,0,0,0,0,0,0,0,0,0,0,0,0,0,0,0,0,0,0,0,0,0,0,0,0,0,0,0,0,0,0,0,0,0,0,0,0,0,0,0,0,0,0,0,0,0,0,0,0,0,0,0,0,0,0,0,0
Previous_OD=0.940,0.941,0.944,1.119,0.936,0.995,0.911,0.879,0.845,0.792,0.773,0.864,0.942,1.071,1.043,0.932,0.797,0.141,1.069,0.819,0.804,0.700,0.748,0.667,1.119,1.049,0.989,0.616,0.198,0.108,1.054,0.927,0.761,0.740,0.873,0.724,0.929,0.936,0.876,0.181,0.107,0.102,0.863,0.750,0.693,0.669,0.638,0.674,0.926,0.598,0.143,0.105,0.098,0.097,0.764,0.872,0.748,0.626,0.705,0.620,0.882,0.140,0.106,0.100,0.097,0.097,0.845,0.749,0.666,0.629,0.607,0.681,0.063,0.064,0.064,0.064,0.066,0.064,0.063,0.064,0.064,0.064,0.064,0.064,0.065,0.064,0.064,0.064,0.068,0.063,0.064,0.064,0.064,0.064,0.064,0.065
Prev_Delta_OD=0.021,0.012,0.002,0.006,0.005,0.019,0.017,0.004,0.001,0.004,0.011,0.007,0.002,0.009,0.013,0.013,0.040,0.000,0.008,0.000,0.002,0.007,0.001,0.002,0.003,0.017,0.031,0.057,0.009,0.001,0.022,0.007,0.015,0.000,0.012,0.004,0.009,0.019,0.034,0.007,0.002,0.001,0.002,0.001,0.002,0.007,0.006,0.002,0.016,0.041,0.002,0.000,0.000,0.000,0.001,0.000,0.008,0.003,0.016,0.011,0.011,0.002,0.000,0.002,0.000,0.001,0.000,0.015,0.005,0.007,0.009,0.016,0.001,0.000,0.000,0.001,0.000,0.000,0.001,0.000,0.001,0.000,0.000,0.001,0.000,0.000,0.000,0.000,0.001,0.002,0.000,0.000,0.001,0.000,0.000,0.000
Delta_From_Ref=0.000,-0.008,-0.340,0.433,-1.474,1.733,-1.512,0.251,0.036,0.000,0.682,0.944,-0.337,0.626,3.690,5.904,0.003,0.019,0.090,0.363,0.664,1.289,4.065,3.857,-0.031,0.031,1.787,2.076,2.053,2.138,0.805,1.793,0.024,-0.011,1.074,1.330,0.658,1.900,6.517,6.763,0.034,0.028,0.394,0.562,1.055,1.066,4.863,4.105,0.000,0.000,0.000,0.000,0.000,0.000,0.000,0.000,0.000,0.000,0.000,0.000,0.000,0.000,0.000,0.000,0.000,0.000,0.000,0.000,0.000,0.000,0.000,0.000,0.000,0.000,0.000,0.000,0.000,0.000,0.000,0.000,0.000,0.000,0.000,0.000,0.000,0.000,0.000,0.000,0.000,0.000,0.000,0.000,0.000,0.000,0.000,0.000
Sig_OD_Delta=0,0,0,0,0,1,0,0,0,0,0,0,0,0,1,1,0,0,0,0,0,1,1,1,0,0,1,1,1,1,0,1,0,0,1,1,0,1,1,1,0,0,0,0,1,1,1,1,0,0,0,0,0,0,0,0,0,0,0,0,0,0,0,0,0,0,0,0,0,0,0,0,0,0,0,0,0,0,0,0,0,0,0,0,0,0,0,0,0,0,0,0,0,0,0,0
Add_Drug_at_Start_Map=000000000000000000000000000000000000000000000000000000000000000000000000000000000000000000000000
[Analysis]
Drug_ID=A1,A2,A3,A4,A5,A6,B1,B2,B3,B4,B5,B6,C1,C2,C3,C4,C5,C6,D1,D2,D3,D4,D5,D6,E1,E2,E3,E4,E5,E6,F1,F2,F3,F4,F5,F6,G1,G2,G3,G4,G5,G6,H1,H2,H3,H4,H5,H6
Decision=none,none,none,none,none,none,none,none,none,none,none,none,none,none,none,none,none,none,none,none,none,none,none,none,none,none,none,none,none,none,none,none,none,none,none,none,none,none,none,none,none,none,none,none,none,none,none,none
Plot_Min=0.100,0.100,0.100,0.100,0.100,0.100,0.100,0.100,0.100,0.100,0.100,0.100,0.100,0.100,0.100,0.100,0.100,0.100,0.100,0.100,0.100,0.100,0.100,0.100,0.100,0.100,0.100,0.100,0.100,0.100,0.100,0.100,0.100,0.100,0.100,0.100,0.100,0.100,0.100,0.100,0.100,0.100,0.100,0.100,0.100,0.100,0.100,0.100
Plot_Max=1.500,1.500,1.500,1.500,1.500,1.500,1.500,1.500,1.500,1.500,1.500,1.500,1.500,1.500,1.500,1.500,1.500,1.500,1.500,1.500,1.500,1.500,1.500,1.500,1.500,1.500,1.500,1.500,1.500,1.500,1.500,1.500,1.500,1.500,1.500,1.500,1.500,1.500,1.500,1.500,1.500,1.500,1.500,1.500,1.500,1.500,1.500,1.500
G_Plot_Min=0.1
G_Plot_Delta=0.7
Plot_On_Off=0
OD_Gen_Pt=.46
Gens_to_OD_Pt=5.000
Avg_G=0,0,0,0,0,0,0,0,0,0,0,0,0,0,0,0,0,0,0,0,0,0,0,0,0,0,0,0,0,0,0,0,0,0,0,0,0,0,0,0,0,0,0,0,0,0,0,0
Max_Slope=0,0,0,0,0,0,0,0,0,0,0,0,0,0,0,0,0,0,0,0,0,0,0,0,0,0,0,0,0,0,0,0,0,0,0,0,0,0,0,0,0,0,0,0,0,0,0,0
Fit_Model=all
Fit_Const_OD_Base=0
Fit_Const_N0=0.018
Fit_Const_T0=0
G_Fit_Min=.1
G_Fit_Delta=.4
Fit_On_Off=0
Fit_Min=0.100,0.100,0.100,0.100,0.100,0.100,0.100,0.100,0.100,0.100,0.100,0.100,0.100,0.100,0.100,0.100,0.100,0.100,0.100,0.100,0.100,0.100,0.100,0.100,0.000,0.000,0.000,0.000,0.000,0.000,0.000,0.000,0.000,0.000,0.000,0.000,0.000,0.000,0.000,0.000,0.000,0.000,0.000,0.000,0.000,0.000,0.000,0.000\\0D
Fit_Delta=0.500,0.500,0.500,0.500,0.500,0.500,0.500,0.500,0.500,0.500,0.500,0.500,0.500,0.500,0.500,0.500,0.500,0.500,0.500,0.500,0.500,0.500,0.500,0.500,0.000,0.000,0.000,0.000,0.000,0.000,0.000,0.000,0.000,0.000,0.000,0.000,0.000,0.000,0.000,0.000,0.000,0.000,0.000,0.000,0.000,0.000,0.000,0.000\\0D
Fit_Offset=0,0,0,0,0,0,0,0,0,0,0,0,0,0,0,0,0,0,0,0,0,0,0,0,0,0,0,0,0,0,0,0,0,0,0,0,0,0,0,0,0,0,0,0,0,0,0,0
Fit_N0=0,0,0,0,0,0,0,0,0,0,0,0,0,0,0,0,0,0,0,0,0,0,0,0,0,0,0,0,0,0,0,0,0,0,0,0,0,0,0,0,0,0,0,0,0,0,0,0
Fit_T0=0,0,0,0,0,0,0,0,0,0,0,0,0,0,0,0,0,0,0,0,0,0,0,0,0,0,0,0,0,0,0,0,0,0,0,0,0,0,0,0,0,0,0,0,0,0,0,0
Fit_G=0,0,0,0,0,0,0,0,0,0,0,0,0,0,0,0,0,0,0,0,0,0,0,0,0,0,0,0,0,0,0,0,0,0,0,0,0,0,0,0,0,0,0,0,0,0,0,0
Fit_Error=0,0,0,0,0,0,0,0,0,0,0,0,0,0,0,0,0,0,0,0,0,0,0,0,0,0,0,0,0,0,0,0,0,0,0,0,0,0,0,0,0,0,0,0,0,0,0,0
Fit_CV=0,0,0,0,0,0,0,0,0,0,0,0,0,0,0,0,0,0,0,0,0,0,0,0,0,0,0,0,0,0,0,0,0,0,0,0,0,0,0,0,0,0,0,0,0,0,0,0
Time_to_20_Gens=0,0,0,0,0,0,0,0,0,0,0,0,0,0,0,0,0,0,0,0,0,0,0,0,0,0,0,0,0,0,0,0,0,0,0,0,0,0,0,0,0,0,0,0,0,0,0,0
Time_to_each_5_Gens=0,0,0,0,0,0,0,0,0,0,0,0,0,0,0,0,0,0,0,0,0,0,0,0,0,0,0,0,0,0,0,0,0,0,0,0,0,0,0,0,0,0,0,0,0,0,0,0
Time_to_each_n_Gens=0,0,0,0,0,0,0,0,0,0,0,0,0,0,0,0,0,0,0,0,0,0,0,0,0,0,0,0,0,0,0,0,0,0,0,0,0,0,0,0,0,0,0,0,0,0,0,0
Min_Pt_OD=0,0,0,0,0,0,0,0,0,0,0,0,0,0,0,0,0,0,0,0,0,0,0,0,0,0,0,0,0,0,0,0,0,0,0,0,0,0,0,0,0,0,0,0,0,0,0,0
Min_Pt_t=0,0,0,0,0,0,0,0,0,0,0,0,0,0,0,0,0,0,0,0,0,0,0,0,0,0,0,0,0,0,0,0,0,0,0,0,0,0,0,0,0,0,0,0,0,0,0,0
TO_OD=0,0,0,0,0,0,0,0,0,0,0,0,0,0,0,0,0,0,0,0,0,0,0,0,0,0,0,0,0,0,0,0,0,0,0,0,0,0,0,0,0,0,0,0,0,0,0,0
Ref_ID=A01
Multi_Refs=single_ref
test=A01,A02,A03,A04,A05,A06,A07,A08,A09,A10,A11,A12,B01,B02,B03,B04,B05,B06,B07,B08,B09,B10,B11,B12,C01,C02,C03,C04,C05,C06,C07,C08,C09,C10,C11,C12,D01,D02,D03,D04,D05,D06,D07,D08,D09,D10,D11,D12,E01,E02,E03,E04,E05,E06,E07,E08,E09,E10,E11,E12,F01,F02,F03,F04,F05,F06,F07,F08,F09,F10,F11,F12,G01,G02,G03,G04,G05,G06,G07,G08,G09,G10,G11,G12,H01,H02,H03,H04,H05,H06,H07,H08,H09,H10,H11,H12
Start_Time_Now=3.2671198400E+9
Start_Date=7/12/2007+5:17 PM
[Flor:]
[Flor2:]
[Lumin:]
[Data:]
Read=DateTime	RunT[s]	Temp	Well_1	Well_2	Well_3	Well_4	Well_5	Well_6	Well_7	Well_8	Well_9	Well_10	Well_11	Well_12	Well_13	Well_14	Well_15	Well_16	Well_17	Well_18	Well_19	Well_20	Well_21	Well_22	Well_23	Well_24	Well_25	Well_26	Well_27	Well_28	Well_29	Well_30	Well_31	Well_32	Well_33	Well_34	Well_35	Well_36	Well_37	Well_38	Well_39	Well_40	Well_41	Well_42	Well_43	Well_44	Well_45	Well_46	Well_47	Well_48	Well_49	Well_50	Well_51	Well_52	Well_53	Well_54	Well_55	Well_56	Well_57	Well_58	Well_59	Well_60	Well_61	Well_62	Well_63	Well_64	Well_65	Well_66	Well_67	Well_68	Well_69	Well_70	Well_71	Well_72	Well_73	Well_74	Well_75	Well_76	Well_77	Well_78	Well_79	Well_80	Well_81	Well_82	Well_83	Well_84	Well_85	Well_86	Well_87	Well_88	Well_89	Well_90	Well_91	Well_92	Well_93	Well_94	Well_95	Well_96
1=17:32:13	862	298	0.0820	0.0826	0.0821	0.0821	0.0829	0.0831	0.0846	0.0827	0.0803	0.0825	0.0840	0.0835	0.0860	0.0832	0.0825	0.0823	0.0848	0.0842	0.0839	0.0829	0.0838	0.0821	0.0849	0.1000	0.0831	0.0818	0.0817	0.0821	0.0839	0.0828	0.0829	0.0814	0.0823	0.0843	0.0838	0.0820	0.0840	0.0819	0.0822	0.0828	0.0825	0.0836	0.0829	0.0844	0.0836	0.0837	0.0842	0.1058	0.0848	0.0831	0.0815	0.0815	0.0824	0.0824	0.0827	0.0813	0.0817	0.0828	0.0833	0.0824	0.0846	0.0818	0.0812	0.0819	0.0831	0.0812	0.0830	0.0818	0.0825	0.0824	0.0835	0.0920	0.0650	0.0652	0.0647	0.0652	0.0668	0.0662	0.0657	0.0660	0.0653	0.0661	0.0663	0.0675	0.0660	0.0649	0.0649	0.0647	0.0700	0.0663	0.0650	0.0648	0.0656	0.0663	0.0665	0.0678
2=17:46:58	1747	298	0.0829	0.0829	0.0831	0.0823	0.0837	0.0834	0.0837	0.0827	0.0809	0.0839	0.0845	0.0837	0.0852	0.0837	0.0833	0.0823	0.0845	0.0838	0.0838	0.0843	0.0852	0.0814	0.0843	0.1065	0.0836	0.0826	0.0798	0.0824	0.0843	0.0832	0.0842	0.0829	0.0828	0.0850	0.0825	0.0835	0.0843	0.0824	0.0825	0.0840	0.0838	0.0835	0.0838	0.0839	0.0833	0.0840	0.0836	0.1032	0.0836	0.0827	0.0827	0.0817	0.0829	0.0832	0.0831	0.0817	0.0819	0.0824	0.0837	0.0830	0.0847	0.0830	0.0806	0.0827	0.0833	0.0829	0.0834	0.0824	0.0827	0.0833	0.0844	0.1028	0.0649	0.0646	0.0644	0.0653	0.0674	0.0659	0.0652	0.0652	0.0654	0.0657	0.0656	0.0670	0.0657	0.0650	0.0652	0.0636	0.0694	0.0659	0.0648	0.0649	0.0658	0.0664	0.0667	0.0675
3=18:01:43	2632	300	0.0821	0.0826	0.0819	0.0821	0.0829	0.0831	0.0847	0.0815	0.0805	0.0820	0.0838	0.0832	0.0859	0.0839	0.0834	0.0832	0.0842	0.0840	0.0829	0.0849	0.0834	0.0816	0.0839	0.1031	0.0832	0.0821	0.0814	0.0822	0.0832	0.0818	0.0835	0.0830	0.0825	0.0845	0.0836	0.0826	0.0849	0.0830	0.0822	0.0822	0.0829	0.0834	0.0824	0.0844	0.0834	0.0852	0.0843	0.0985	0.0843	0.0825	0.0816	0.0816	0.0821	0.0827	0.0828	0.0811	0.0822	0.0821	0.0836	0.0830	0.0838	0.0830	0.0810	0.0829	0.0828	0.0827	0.0833	0.0826	0.0823	0.0831	0.0838	0.1051	0.0650	0.0648	0.0640	0.0646	0.0669	0.0654	0.0648	0.0651	0.0652	0.0655	0.0650	0.0665	0.0657	0.0642	0.0644	0.0646	0.0695	0.0656	0.0646	0.0646	0.0639	0.0654	0.0658	0.0671
4=18:16:28	3517	300	0.0832	0.0828	0.0833	0.0838	0.0842	0.0841	0.0838	0.0829	0.0814	0.0840	0.0839	0.0841	0.0859	0.0844	0.0831	0.0822	0.0855	0.0849	0.0844	0.0847	0.0850	0.0822	0.0844	0.1094	0.0853	0.0827	0.0819	0.0826	0.0839	0.0840	0.0846	0.0831	0.0823	0.0851	0.0835	0.0843	0.0851	0.0827	0.0837	0.0834	0.0838	0.0846	0.0836	0.0851	0.0832	0.0847	0.0844	0.1201	0.0861	0.0825	0.0828	0.0830	0.0841	0.0840	0.0834	0.0827	0.0830	0.0820	0.0832	0.0829	0.0849	0.0840	0.0816	0.0828	0.0836	0.0837	0.0829	0.0837	0.0837	0.0846	0.0841	0.1143	0.0649	0.0652	0.0648	0.0654	0.0672	0.0659	0.0651	0.0650	0.0641	0.0657	0.0655	0.0668	0.0655	0.0647	0.0647	0.0640	0.0698	0.0662	0.0649	0.0651	0.0639	0.0664	0.0660	0.0673
5=18:31:13	4402	301	0.0837	0.0837	0.0831	0.0835	0.0835	0.0830	0.0847	0.0825	0.0814	0.0812	0.0836	0.0824	0.0877	0.0847	0.0834	0.0831	0.0849	0.0836	0.0838	0.0828	0.0852	0.0801	0.0848	0.0957	0.0845	0.0831	0.0807	0.0831	0.0840	0.0838	0.0826	0.0820	0.0822	0.0829	0.0825	0.0842	0.0852	0.0821	0.0828	0.0823	0.0835	0.0824	0.0832	0.0824	0.0840	0.0807	0.0843	0.0908	0.0867	0.0831	0.0817	0.0828	0.0818	0.0831	0.0810	0.0817	0.0811	0.0814	0.0834	0.0829	0.0854	0.0826	0.0812	0.0811	0.0841	0.0824	0.0830	0.0812	0.0844	0.0817	0.0839	0.0934	0.0647	0.0650	0.0642	0.0651	0.0672	0.0656	0.0644	0.0650	0.0649	0.0655	0.0654	0.0660	0.0653	0.0646	0.0646	0.0638	0.0695	0.0654	0.0648	0.0645	0.0649	0.0657	0.0657	0.0665
6=18:45:58	5287	303	0.0835	0.0841	0.0838	0.0845	0.0842	0.0852	0.0856	0.0842	0.0820	0.0839	0.0849	0.0842	0.0894	0.0857	0.0850	0.0843	0.0861	0.0849	0.0848	0.0852	0.0861	0.0825	0.0855	0.0930	0.0849	0.0842	0.0820	0.0841	0.0852	0.0846	0.0846	0.0836	0.0825	0.0859	0.0851	0.0849	0.0855	0.0844	0.0839	0.0834	0.0849	0.0852	0.0851	0.0850	0.0859	0.0855	0.0851	0.0943	0.0866	0.0846	0.0841	0.0832	0.0835	0.0846	0.0836	0.0828	0.0838	0.0835	0.0843	0.0843	0.0857	0.0847	0.0837	0.0843	0.0832	0.0837	0.0840	0.0834	0.0845	0.0833	0.0852	0.0992	0.0651	0.0655	0.0651	0.0657	0.0674	0.0655	0.0653	0.0659	0.0656	0.0663	0.0656	0.0668	0.0655	0.0652	0.0653	0.0650	0.0705	0.0653	0.0652	0.0654	0.0657	0.0667	0.0661	0.0670
7=19:00:43	6172	300	0.0836	0.0844	0.0836	0.0853	0.0851	0.0860	0.0840	0.0845	0.0826	0.0846	0.0853	0.0859	0.0860	0.0853	0.0852	0.0834	0.0868	0.0859	0.0850	0.0844	0.0863	0.0811	0.0861	0.0997	0.0855	0.0849	0.0830	0.0846	0.0851	0.0854	0.0841	0.0848	0.0834	0.0859	0.0836	0.0856	0.0867	0.0837	0.0848	0.0842	0.0855	0.0849	0.0852	0.0856	0.0856	0.0835	0.0855	0.0952	0.0870	0.0849	0.0841	0.0837	0.0844	0.0853	0.0834	0.0840	0.0829	0.0832	0.0841	0.0847	0.0862	0.0847	0.0829	0.0838	0.0852	0.0833	0.0841	0.0832	0.0839	0.0823	0.0855	0.1284	0.0648	0.0651	0.0647	0.0650	0.0666	0.0660	0.0647	0.0648	0.0647	0.0656	0.0654	0.0666	0.0653	0.0648	0.0649	0.0644	0.0690	0.0657	0.0649	0.0646	0.0651	0.0657	0.0655	0.0671
8=19:15:28	7057	303	0.0844	0.0844	0.0847	0.0847	0.0860	0.0862	0.0854	0.0843	0.0836	0.0848	0.0853	0.0847	0.0866	0.0863	0.0854	0.0842	0.0868	0.0862	0.0852	0.0859	0.0865	0.0827	0.0858	0.0996	0.0861	0.0847	0.0839	0.0846	0.0862	0.0854	0.0850	0.0840	0.0838	0.0866	0.0848	0.0842	0.0870	0.0851	0.0850	0.0851	0.0852	0.0861	0.0847	0.0866	0.0843	0.0859	0.0846	0.1052	0.0864	0.0858	0.0845	0.0842	0.0851	0.0850	0.0840	0.0836	0.0836	0.0829	0.0846	0.0838	0.0873	0.0858	0.0833	0.0842	0.0852	0.0846	0.0838	0.0840	0.0847	0.0840	0.0845	0.1159	0.0647	0.0645	0.0641	0.0655	0.0667	0.0650	0.0645	0.0647	0.0642	0.0655	0.0646	0.0663	0.0655	0.0642	0.0647	0.0633	0.0692	0.0652	0.0647	0.0640	0.0651	0.0654	0.0657	0.0665
9=19:30:13	7942	298	0.0855	0.0855	0.0845	0.0856	0.0862	0.0873	0.0855	0.0843	0.0819	0.0846	0.0848	0.0864	0.0873	0.0854	0.0855	0.0843	0.0876	0.0852	0.0852	0.0845	0.0875	0.0796	0.0862	0.1178	0.0885	0.0850	0.0836	0.0854	0.0853	0.0857	0.0843	0.0848	0.0824	0.0851	0.0833	0.0859	0.0872	0.0836	0.0855	0.0842	0.0858	0.0852	0.0848	0.0849	0.0854	0.0830	0.0862	0.1016	0.0876	0.0850	0.0849	0.0846	0.0851	0.0856	0.0824	0.0838	0.0814	0.0842	0.0834	0.0855	0.0859	0.0859	0.0835	0.0840	0.0854	0.0837	0.0836	0.0833	0.0848	0.0850	0.0849	0.1221	0.0646	0.0644	0.0642	0.0651	0.0669	0.0653	0.0642	0.0638	0.0646	0.0651	0.0645	0.0660	0.0652	0.0643	0.0641	0.0644	0.0687	0.0650	0.0644	0.0644	0.0648	0.0657	0.0655	0.0664
10=19:44:58	8827	300	0.0868	0.0866	0.0867	0.0869	0.0881	0.0872	0.0886	0.0862	0.0852	0.0863	0.0869	0.0867	0.0881	0.0868	0.0867	0.0858	0.0878	0.0864	0.0862	0.0873	0.0880	0.0838	0.0866	0.1054	0.0878	0.0856	0.0860	0.0858	0.0873	0.0865	0.0877	0.0865	0.0859	0.0883	0.0862	0.0885	0.0870	0.0851	0.0863	0.0863	0.0856	0.0861	0.0867	0.0886	0.0876	0.0859	0.0882	0.1114	0.0868	0.0862	0.0858	0.0852	0.0859	0.0858	0.0860	0.0858	0.0850	0.0861	0.0864	0.0862	0.0886	0.0863	0.0846	0.0852	0.0860	0.0859	0.0860	0.0861	0.0880	0.0866	0.0863	0.1207	0.0645	0.0650	0.0647	0.0655	0.0670	0.0651	0.0651	0.0641	0.0652	0.0655	0.0647	0.0663	0.0654	0.0645	0.0648	0.0646	0.0684	0.0655	0.0647	0.0646	0.0655	0.0657	0.0655	0.0666
11=19:59:43	9712	298	0.0867	0.0864	0.0867	0.0868	0.0883	0.0876	0.0878	0.0871	0.0844	0.0879	0.0864	0.0884	0.0876	0.0871	0.0869	0.0857	0.0869	0.0860	0.0868	0.0879	0.0885	0.0839	0.0881	0.1256	0.0886	0.0860	0.0863	0.0855	0.0873	0.0864	0.0870	0.0874	0.0847	0.0879	0.0855	0.0887	0.0881	0.0863	0.0856	0.0855	0.0865	0.0873	0.0870	0.0885	0.0869	0.0873	0.0875	0.1259	0.0874	0.0866	0.0859	0.0848	0.0861	0.0856	0.0863	0.0849	0.0848	0.0868	0.0853	0.0848	0.0869	0.0865	0.0846	0.0846	0.0856	0.0855	0.0857	0.0871	0.0861	0.0868	0.0852	0.1199	0.0641	0.0644	0.0645	0.0648	0.0667	0.0651	0.0639	0.0647	0.0648	0.0649	0.0647	0.0656	0.0650	0.0644	0.0642	0.0642	0.0683	0.0649	0.0643	0.0647	0.0648	0.0653	0.0653	0.0667
12=20:14:28	10597	301	0.0874	0.0885	0.0883	0.0872	0.0915	0.0883	0.0905	0.0878	0.0865	0.0877	0.0881	0.0864	0.0911	0.0874	0.0867	0.0867	0.0885	0.0879	0.0868	0.0907	0.0885	0.0861	0.0871	0.1025	0.0897	0.0876	0.0869	0.0865	0.0872	0.0855	0.0894	0.0871	0.0879	0.0879	0.0881	0.0848	0.0890	0.0870	0.0870	0.0869	0.0858	0.0876	0.0863	0.0896	0.0879	0.0894	0.0874	0.0927	0.0895	0.0875	0.0865	0.0857	0.0869	0.0865	0.0871	0.0852	0.0870	0.0857	0.0880	0.0861	0.0888	0.0868	0.0848	0.0863	0.0856	0.0857	0.0862	0.0859	0.0869	0.0881	0.0875	0.0933	0.0642	0.0651	0.0630	0.0650	0.1020	0.0656	0.0653	0.0653	0.0650	0.0650	0.0636	0.0661	0.0656	0.0634	0.0646	0.0648	0.0697	0.0653	0.0642	0.0645	0.0650	0.0648	0.0657	0.0661
13=20:29:13	11482	300	0.0876	0.0875	0.0880	0.0860	0.0902	0.0868	0.0894	0.0850	0.0852	0.0859	0.0860	0.0835	0.0901	0.0870	0.0861	0.0871	0.0863	0.0873	0.0860	0.0894	0.0859	0.0865	0.0850	0.1118	0.0889	0.0858	0.0850	0.0839	0.0868	0.0836	0.0894	0.0859	0.0861	0.0862	0.0869	0.0836	0.0874	0.0863	0.0854	0.0855	0.0840	0.0870	0.0854	0.0891	0.0852	0.0888	0.0856	0.0914	0.0874	0.0859	0.0846	0.0836	0.0844	0.0842	0.0857	0.0845	0.0853	0.0837	0.0870	0.0838	0.0867	0.0862	0.0827	0.0842	0.0844	0.0836	0.0851	0.0846	0.0854	0.0859	0.0857	0.0872	0.0626	0.0635	0.0619	0.0630	0.0649	0.0634	0.0630	0.0631	0.0639	0.0634	0.0629	0.0641	0.0637	0.0622	0.0628	0.0628	0.0676	0.0636	0.0629	0.0628	0.0627	0.0636	0.0637	0.0643
14=20:43:58	12367	300	0.0908	0.0906	0.0898	0.0884	0.0923	0.0891	0.0902	0.0885	0.0868	0.0894	0.0861	0.0894	0.0922	0.0886	0.0874	0.0874	0.0873	0.0873	0.0894	0.0916	0.0895	0.0863	0.0898	0.1561	0.0914	0.0866	0.0876	0.0866	0.0899	0.0861	0.0885	0.0895	0.0873	0.0907	0.0880	0.0896	0.0888	0.0870	0.0867	0.0856	0.0866	0.0865	0.0886	0.0910	0.0887	0.0909	0.0880	0.1325	0.0893	0.0867	0.0870	0.0851	0.0863	0.0853	0.0891	0.0868	0.0871	0.0877	0.0880	0.0868	0.0881	0.0876	0.0850	0.0859	0.0848	0.0869	0.0874	0.0887	0.0870	0.0906	0.0871	0.1192	0.0644	0.0644	0.0641	0.0642	0.0666	0.0649	0.0644	0.0648	0.0646	0.0649	0.0643	0.0658	0.0653	0.0639	0.0642	0.0643	0.0689	0.0652	0.0645	0.0644	0.0633	0.0652	0.0654	0.0659
15=20:58:43	13252	300	0.0912	0.0931	0.0906	0.0894	0.0961	0.0888	0.0926	0.0897	0.0902	0.0895	0.0898	0.0874	0.0939	0.0898	0.0882	0.0874	0.0887	0.0882	0.0907	0.0912	0.0911	0.0881	0.0903	0.0962	0.0936	0.0871	0.0878	0.0859	0.0877	0.0854	0.0920	0.0890	0.0891	0.0881	0.0911	0.0884	0.0908	0.0877	0.0856	0.0866	0.0853	0.0864	0.0895	0.0919	0.0890	0.0905	0.0906	0.0940	0.0914	0.0875	0.0853	0.0853	0.0861	0.0852	0.0886	0.0879	0.0882	0.0876	0.0909	0.0890	0.0888	0.0863	0.0851	0.0846	0.0855	0.0846	0.0880	0.0874	0.0898	0.0892	0.0904	0.1006	0.0641	0.0644	0.0639	0.0642	0.0664	0.0648	0.0641	0.0645	0.0650	0.0642	0.0644	0.0657	0.0652	0.0637	0.0643	0.0642	0.0690	0.0646	0.0639	0.0630	0.0647	0.0646	0.0651	0.0657
16=21:13:28	14137	301	0.0947	0.0953	0.0935	0.0907	0.0981	0.0891	0.0948	0.0935	0.0922	0.0937	0.0932	0.0938	0.0981	0.0921	0.0899	0.0869	0.0899	0.0871	0.0942	0.0944	0.0959	0.0891	0.0952	0.1124	0.0973	0.0876	0.0869	0.0872	0.0880	0.0879	0.0950	0.0933	0.0909	0.0922	0.0927	0.0937	0.0916	0.0864	0.0880	0.0866	0.0871	0.0873	0.0934	0.0943	0.0930	0.0911	0.0938	0.1073	0.0911	0.0874	0.0868	0.0861	0.0855	0.0863	0.0910	0.0912	0.0888	0.0905	0.0914	0.0923	0.0894	0.0874	0.0841	0.0852	0.0856	0.0857	0.0920	0.0907	0.0908	0.0889	0.0928	0.1185	0.0638	0.0638	0.0641	0.0643	0.0664	0.0649	0.0637	0.0634	0.0646	0.0644	0.0641	0.0650	0.0646	0.0638	0.0636	0.0631	0.0686	0.0648	0.0642	0.0637	0.0643	0.0651	0.0648	0.0657
17=21:28:13	15022	298	0.0953	0.0970	0.0965	0.0915	0.1023	0.0914	0.0980	0.0952	0.0953	0.0971	0.0963	0.0967	0.0983	0.0930	0.0889	0.0880	0.0895	0.0893	0.0968	0.0989	0.0973	0.0919	0.0954	0.1455	0.0984	0.0889	0.0884	0.0870	0.0887	0.0871	0.0971	0.0974	0.0942	0.0966	0.0964	0.0964	0.0921	0.0878	0.0880	0.0870	0.0880	0.0883	0.0971	0.0979	0.0952	0.0959	0.0952	0.1346	0.0898	0.0876	0.0867	0.0861	0.0871	0.0871	0.0952	0.0940	0.0932	0.0938	0.0938	0.0938	0.0902	0.0882	0.0856	0.0871	0.0858	0.0861	0.0948	0.0944	0.0931	0.0953	0.0935	0.1272	0.0637	0.0643	0.0640	0.0642	0.0661	0.0646	0.0642	0.0640	0.0640	0.0632	0.0643	0.0651	0.0646	0.0637	0.0635	0.0638	0.0685	0.0646	0.0638	0.0639	0.0643	0.0650	0.0644	0.0660
18=21:42:58	15907	303	0.0981	0.0992	0.0982	0.0939	0.1039	0.0893	0.0993	0.0980	0.0959	0.0987	0.0983	0.0986	0.1022	0.0945	0.0910	0.0895	0.0892	0.0898	0.1009	0.1008	0.0989	0.0943	0.0975	0.1323	0.0997	0.0896	0.0888	0.0884	0.0891	0.0868	0.0998	0.0977	0.0962	0.0982	0.0984	0.0974	0.0949	0.0893	0.0887	0.0882	0.0876	0.0886	0.0980	0.1013	0.0979	0.1002	0.0970	0.1134	0.0915	0.0887	0.0873	0.0858	0.0876	0.0868	0.0972	0.0964	0.0955	0.0947	0.0977	0.0955	0.0914	0.0881	0.0857	0.0867	0.0860	0.0867	0.0975	0.0957	0.0959	0.0987	0.0972	0.1095	0.0639	0.0643	0.0636	0.0645	0.0663	0.0649	0.0641	0.0647	0.0644	0.0648	0.0638	0.0655	0.0648	0.0636	0.0642	0.0638	0.0693	0.0652	0.0640	0.0640	0.0637	0.0652	0.0646	0.0657
19=21:57:43	16792	301	0.1013	0.1029	0.1005	0.0955	0.1075	0.0908	0.1027	0.1003	0.0995	0.1009	0.1002	0.1001	0.1035	0.0954	0.0915	0.0889	0.0900	0.0885	0.1010	0.1027	0.1038	0.0940	0.1003	0.1346	0.1027	0.0910	0.0884	0.0878	0.0881	0.0874	0.1009	0.1009	0.0985	0.0991	0.0984	0.0993	0.0969	0.0885	0.0888	0.0880	0.0875	0.0883	0.1005	0.1015	0.1000	0.0983	0.0996	0.1249	0.0919	0.0884	0.0874	0.0867	0.0869	0.0875	0.0986	0.0976	0.0951	0.0966	0.0988	0.0977	0.0909	0.0888	0.0849	0.0869	0.0871	0.0862	0.0989	0.0981	0.0975	0.0978	0.0986	0.1389	0.0636	0.0640	0.0640	0.0645	0.0664	0.0648	0.0640	0.0633	0.0643	0.0645	0.0641	0.0651	0.0645	0.0639	0.0637	0.0637	0.0684	0.0645	0.0637	0.0642	0.0645	0.0649	0.0644	0.0656
20=22:12:28	17677	301	0.1038	0.1062	0.1046	0.0975	0.1121	0.0904	0.1058	0.1015	0.1009	0.1032	0.1000	0.0994	0.1079	0.0970	0.0921	0.0897	0.0902	0.0906	0.1021	0.1059	0.1018	0.0982	0.0994	0.1319	0.1066	0.0917	0.0893	0.0887	0.0907	0.0876	0.1025	0.1015	0.0996	0.1004	0.0990	0.0969	0.0978	0.0898	0.0885	0.0876	0.0863	0.0893	0.1022	0.1054	0.1000	0.1022	0.0992	0.1131	0.0928	0.0896	0.0878	0.0867	0.0880	0.0877	0.1012	0.0981	0.0967	0.0960	0.1004	0.0944	0.0908	0.0884	0.0853	0.0883	0.0865	0.0868	0.0985	0.0986	0.0969	0.0985	0.0983	0.1103	0.0638	0.0641	0.0638	0.0646	0.0662	0.0645	0.0641	0.0633	0.0641	0.0646	0.0639	0.0651	0.0648	0.0635	0.0639	0.0642	0.0683	0.0647	0.0638	0.0638	0.0646	0.0648	0.0646	0.0654
21=22:27:14	18562	300	0.1084	0.1106	0.1074	0.1015	0.1163	0.0920	0.1088	0.1046	0.1029	0.1032	0.1019	0.1020	0.1125	0.0988	0.0942	0.0905	0.0904	0.0891	0.1047	0.1032	0.1043	0.0951	0.1035	0.1105	0.1095	0.0931	0.0904	0.0891	0.0896	0.0886	0.1040	0.1029	0.0993	0.0991	0.1023	0.1010	0.1005	0.0911	0.0881	0.0870	0.0873	0.0880	0.1026	0.1025	0.1023	0.1010	0.1009	0.1177	0.0929	0.0906	0.0868	0.0875	0.0866	0.0876	0.1003	0.0998	0.0987	0.0982	0.1019	0.1009	0.0920	0.0880	0.0869	0.0858	0.0873	0.0844	0.0998	0.0974	0.0993	0.0968	0.1007	0.1404	0.0642	0.0642	0.0642	0.0636	0.0663	0.0653	0.0647	0.0647	0.0644	0.0645	0.0640	0.0652	0.0650	0.0643	0.0641	0.0642	0.0689	0.0650	0.0641	0.0641	0.0644	0.0650	0.0649	0.0661
22=22:41:59	19447	301	0.1133	0.1173	0.1146	0.1039	0.1242	0.0947	0.1155	0.1130	0.1100	0.1106	0.1096	0.1085	0.1163	0.1021	0.0963	0.0911	0.0927	0.0896	0.1118	0.1116	0.1115	0.1003	0.1084	0.1358	0.1149	0.0945	0.0915	0.0900	0.0907	0.0893	0.1093	0.1098	0.1045	0.1056	0.1057	0.1046	0.1031	0.0912	0.0902	0.0885	0.0888	0.0900	0.1092	0.1106	0.1069	0.1052	0.1048	0.1310	0.0958	0.0898	0.0880	0.0875	0.0881	0.0885	0.1070	0.1042	0.1010	0.1003	0.1043	0.1010	0.0933	0.0895	0.0867	0.0877	0.0879	0.0875	0.1060	0.1018	0.1025	0.1017	0.1047	0.1495	0.0644	0.0647	0.0641	0.0650	0.0665	0.0650	0.0646	0.0637	0.0648	0.0650	0.0646	0.0655	0.0652	0.0647	0.0645	0.0638	0.0694	0.0648	0.0643	0.0646	0.0649	0.0654	0.0650	0.0659
23=22:56:44	20332	298	0.1154	0.1181	0.1158	0.1057	0.1290	0.0930	0.1190	0.1149	0.1139	0.1122	0.1114	0.1076	0.1270	0.1058	0.0982	0.0925	0.0928	0.0915	0.1175	0.1162	0.1128	0.1054	0.1104	0.1303	0.1156	0.0962	0.0921	0.0894	0.0910	0.0888	0.1123	0.1113	0.1078	0.1083	0.1095	0.1060	0.1048	0.0925	0.0900	0.0895	0.0894	0.0883	0.1137	0.1170	0.1107	0.1111	0.1090	0.1292	0.0987	0.0908	0.0880	0.0878	0.0873	0.0875	0.1113	0.1090	0.1062	0.1044	0.1094	0.1049	0.0944	0.0885	0.0869	0.0881	0.0879	0.0873	0.1088	0.1052	0.1066	0.1067	0.1078	0.1136	0.0639	0.0644	0.0640	0.0638	0.0662	0.0649	0.0644	0.0646	0.0646	0.0652	0.0641	0.0655	0.0652	0.0642	0.0640	0.0644	0.0691	0.0651	0.0644	0.0643	0.0637	0.0651	0.0652	0.0657
24=23:11:29	21217	298	0.1213	0.1252	0.1223	0.1103	0.1403	0.0945	0.1266	0.1209	0.1184	0.1175	0.1161	0.1136	0.1256	0.1097	0.0994	0.0921	0.0920	0.0907	0.1200	0.1186	0.1177	0.1083	0.1144	0.1392	0.1218	0.0978	0.0933	0.0889	0.0905	0.0881	0.1200	0.1182	0.1129	0.1113	0.1137	0.1108	0.1094	0.0926	0.0906	0.0891	0.0876	0.0891	0.1196	0.1226	0.1138	0.1153	0.1141	0.1355	0.0985	0.0903	0.0884	0.0875	0.0883	0.0870	0.1155	0.1128	0.1080	0.1086	0.1140	0.1085	0.0954	0.0894	0.0871	0.0875	0.0877	0.0884	0.1142	0.1097	0.1094	0.1097	0.1111	0.1331	0.0636	0.0638	0.0637	0.0642	0.0651	0.0644	0.0637	0.0641	0.0639	0.0642	0.0637	0.0651	0.0647	0.0636	0.0638	0.0636	0.0691	0.0646	0.0637	0.0628	0.0642	0.0647	0.0643	0.0655
25=23:26:14	22102	298	0.1249	0.1319	0.1281	0.1149	0.1475	0.0960	0.1340	0.1266	0.1231	0.1217	0.1189	0.1174	0.1328	0.1125	0.1009	0.0931	0.0923	0.0901	0.1269	0.1239	0.1226	0.1097	0.1166	0.1514	0.1332	0.0994	0.0961	0.0901	0.0901	0.0885	0.1237	0.1199	0.1149	0.1128	0.1159	0.1127	0.1142	0.0928	0.0906	0.0883	0.0874	0.0889	0.1228	0.1229	0.1162	0.1168	0.1161	0.1383	0.0997	0.0897	0.0892	0.0877	0.0882	0.0873	0.1184	0.1165	0.1100	0.1095	0.1156	0.1094	0.0941	0.0895	0.0870	0.0876	0.0883	0.0872	0.1176	0.1114	0.1111	0.1110	0.1113	0.1623	0.0637	0.0639	0.0634	0.0641	0.0649	0.0639	0.0645	0.0644	0.0638	0.0641	0.0637	0.0648	0.0640	0.0636	0.0637	0.0637	0.0685	0.0640	0.0635	0.0624	0.0637	0.0644	0.0644	0.0651
26=23:40:59	22987	300	0.1325	0.1423	0.1383	0.1206	0.1599	0.0974	0.1430	0.1336	0.1288	0.1272	0.1242	0.1196	0.1368	0.1186	0.1048	0.0953	0.0930	0.0920	0.1310	0.1305	0.1260	0.1123	0.1190	0.1296	0.1360	0.1028	0.0962	0.0907	0.0925	0.0891	0.1304	0.1260	0.1192	0.1178	0.1208	0.1141	0.1173	0.0946	0.0915	0.0901	0.0892	0.0903	0.1287	0.1282	0.1185	0.1224	0.1161	0.1265	0.1030	0.0918	0.0906	0.0884	0.0870	0.0888	0.1244	0.1190	0.1128	0.1103	0.1177	0.1118	0.0983	0.0902	0.0878	0.0882	0.0879	0.0873	0.1196	0.1119	0.1113	0.1124	0.1127	0.1449	0.0639	0.0644	0.0637	0.0646	0.0660	0.0645	0.0641	0.0647	0.0646	0.0645	0.0638	0.0656	0.0647	0.0640	0.0641	0.0639	0.0690	0.0650	0.0641	0.0636	0.0635	0.0647	0.0650	0.0654
27=23:55:44	23872	300	0.1389	0.1502	0.1478	0.1257	0.1716	0.0988	0.1543	0.1401	0.1361	0.1342	0.1333	0.1265	0.1490	0.1213	0.1081	0.0959	0.0945	0.0919	0.1415	0.1398	0.1313	0.1166	0.1256	0.1534	0.1455	0.1041	0.0967	0.0916	0.0931	0.0902	0.1369	0.1315	0.1242	0.1200	0.1252	0.1189	0.1206	0.0961	0.0926	0.0907	0.0900	0.0926	0.1348	0.1352	0.1240	0.1249	0.1226	0.1551	0.1063	0.0923	0.0896	0.0869	0.0891	0.0893	0.1287	0.1242	0.1159	0.1147	0.1220	0.1156	0.0968	0.0903	0.0882	0.0887	0.0888	0.0880	0.1272	0.1168	0.1160	0.1164	0.1167	0.1537	0.0636	0.0643	0.0630	0.0628	0.0658	0.0642	0.0636	0.0643	0.0641	0.0638	0.0635	0.0649	0.0647	0.0627	0.0635	0.0635	0.0688	0.0644	0.0638	0.0640	0.0642	0.0635	0.0642	0.0653
28=00:10:29	24757	301	0.1500	0.1628	0.1578	0.1324	0.1840	0.1011	0.1636	0.1461	0.1402	0.1360	0.1305	0.1233	0.1594	0.1278	0.1106	0.0987	0.0956	0.0924	0.1454	0.1413	0.1327	0.1167	0.1236	0.1397	0.1587	0.1095	0.0992	0.0923	0.0911	0.0895	0.1434	0.1347	0.1241	0.1201	0.1228	0.1160	0.1267	0.0976	0.0934	0.0908	0.0896	0.0902	0.1360	0.1321	0.1230	0.1241	0.1189	0.1266	0.1088	0.0937	0.0895	0.0895	0.0891	0.0896	0.1296	0.1238	0.1149	0.1122	0.1214	0.1145	0.0985	0.0906	0.0876	0.0879	0.0875	0.0876	0.1257	0.1148	0.1125	0.1132	0.1160	0.1310	0.0636	0.0640	0.0644	0.0647	0.0662	0.0647	0.0645	0.0645	0.0645	0.0637	0.0642	0.0652	0.0654	0.0634	0.0633	0.0642	0.0690	0.0644	0.0639	0.0643	0.0646	0.0643	0.0646	0.0654
29=00:25:14	25642	303	0.1570	0.1715	0.1654	0.1401	0.1982	0.1033	0.1747	0.1583	0.1502	0.1488	0.1440	0.1362	0.1655	0.1355	0.1148	0.0993	0.0955	0.0926	0.1581	0.1489	0.1429	0.1257	0.1303	0.1477	0.1648	0.1129	0.1020	0.0927	0.0937	0.0900	0.1542	0.1462	0.1343	0.1297	0.1317	0.1249	0.1341	0.1000	0.0938	0.0906	0.0901	0.0919	0.1508	0.1502	0.1332	0.1361	0.1289	0.1383	0.1055	0.0942	0.0910	0.0890	0.0896	0.0898	0.1419	0.1349	0.1229	0.1203	0.1306	0.1178	0.1016	0.0919	0.0882	0.0895	0.0882	0.0894	0.1397	0.1238	0.1205	0.1213	0.1218	0.1481	0.0639	0.0641	0.0643	0.0646	0.0660	0.0639	0.0640	0.0640	0.0643	0.0649	0.0643	0.0648	0.0645	0.0637	0.0638	0.0641	0.0689	0.0641	0.0641	0.0640	0.0642	0.0649	0.0647	0.0656
30=00:39:59	26527	301	0.1735	0.1833	0.1807	0.1517	0.2171	0.1049	0.1874	0.1703	0.1582	0.1532	0.1516	0.1401	0.1840	0.1423	0.1221	0.0998	0.0964	0.0929	0.1697	0.1588	0.1510	0.1292	0.1432	0.1597	0.1745	0.1141	0.1034	0.0938	0.0939	0.0919	0.1596	0.1501	0.1396	0.1316	0.1342	0.1272	0.1381	0.0996	0.0944	0.0913	0.0913	0.0916	0.1573	0.1530	0.1379	0.1353	0.1307	0.1655	0.1131	0.0943	0.0919	0.0890	0.0902	0.0904	0.1477	0.1389	0.1249	0.1230	0.1350	0.1234	0.1023	0.0914	0.0887	0.0887	0.0894	0.0885	0.1450	0.1247	0.1230	0.1223	0.1263	0.1537	0.0645	0.0646	0.0648	0.0650	0.0668	0.0653	0.0644	0.0638	0.0647	0.0650	0.0649	0.0654	0.0657	0.0644	0.0645	0.0643	0.0692	0.0652	0.0644	0.0643	0.0649	0.0655	0.0649	0.0658
31=00:54:44	27412	298	0.1798	0.1993	0.1927	0.1609	0.2404	0.1081	0.2037	0.1785	0.1687	0.1625	0.1556	0.1467	0.1936	0.1502	0.1241	0.1004	0.0988	0.0968	0.1759	0.1666	0.1576	0.1336	0.1420	0.1471	0.1888	0.1211	0.1063	0.0944	0.0949	0.0926	0.1736	0.1616	0.1437	0.1379	0.1382	0.1283	0.1498	0.1011	0.0955	0.0921	0.0915	0.0914	0.1652	0.1596	0.1396	0.1400	0.1348	0.1513	0.1182	0.0949	0.0927	0.0913	0.0903	0.0916	0.1563	0.1428	0.1300	0.1234	0.1365	0.1241	0.1052	0.0928	0.0888	0.0897	0.0902	0.0881	0.1470	0.1261	0.1261	0.1211	0.1253	0.1701	0.0638	0.0640	0.0641	0.0645	0.0662	0.0649	0.0641	0.0645	0.0639	0.0650	0.0643	0.0651	0.0650	0.0640	0.0645	0.0634	0.0684	0.0649	0.0640	0.0639	0.0645	0.0649	0.0647	0.0656
32=01:09:25	28293	301	0.1932	0.2153	0.2085	0.1725	0.2616	0.1080	0.2119	0.1844	0.1683	0.1618	0.1517	0.1409	0.2083	0.1609	0.1309	0.1037	0.0969	0.0929	0.1788	0.1679	0.1513	0.1323	0.1397	0.1430	0.2072	0.1241	0.1072	0.0941	0.0949	0.0901	0.1755	0.1580	0.1382	0.1334	0.1354	0.1272	0.1552	0.1031	0.0949	0.0921	0.0896	0.0918	0.1645	0.1580	0.1367	0.1398	0.1295	0.1409	0.1189	0.0955	0.0908	0.0894	0.0888	0.0887	0.1506	0.1445	0.1260	0.1219	0.1350	0.1244	0.1059	0.0909	0.0879	0.0898	0.0885	0.0880	0.1473	0.1264	0.1225	0.1212	0.1221	0.1414	0.0634	0.0635	0.0633	0.0638	0.0655	0.0640	0.0635	0.0632	0.0635	0.0639	0.0634	0.0647	0.0643	0.0630	0.0626	0.0629	0.0680	0.0641	0.0632	0.0628	0.0635	0.0640	0.0639	0.0646
33=01:24:10	29178	301	0.2024	0.2205	0.2190	0.1771	0.2743	0.1117	0.2329	0.2020	0.1859	0.1797	0.1721	0.1573	0.2241	0.1707	0.1364	0.1066	0.0984	0.0963	0.2004	0.1853	0.1704	0.1443	0.1554	0.1705	0.2221	0.1304	0.1118	0.0961	0.0961	0.0920	0.1952	0.1769	0.1552	0.1476	0.1482	0.1379	0.1696	0.1047	0.0975	0.0926	0.0916	0.0932	0.1881	0.1813	0.1542	0.1553	0.1448	0.1722	0.1281	0.0965	0.0937	0.0903	0.0901	0.0909	0.1713	0.1614	0.1363	0.1320	0.1501	0.1348	0.1099	0.0935	0.0907	0.0907	0.0894	0.0909	0.1681	0.1371	0.1331	0.1316	0.1338	0.1487	0.0641	0.0651	0.0642	0.0647	0.0662	0.0644	0.0645	0.0645	0.0648	0.0650	0.0643	0.0654	0.0653	0.0642	0.0642	0.0641	0.0692	0.0643	0.0638	0.0644	0.0647	0.0654	0.0649	0.0659
34=01:38:55	30063	298	0.2185	0.2451	0.2435	0.1961	0.3127	0.1143	0.2586	0.2213	0.2041	0.1937	0.1823	0.1651	0.2395	0.1819	0.1409	0.1079	0.0990	0.0948	0.2189	0.1960	0.1796	0.1469	0.1579	0.1692	0.2341	0.1368	0.1141	0.0956	0.0952	0.0916	0.2092	0.1897	0.1663	0.1529	0.1552	0.1410	0.1802	0.1062	0.0969	0.0925	0.0910	0.0935	0.1986	0.1867	0.1593	0.1541	0.1459	0.1736	0.1289	0.0961	0.0916	0.0898	0.0908	0.0904	0.1857	0.1709	0.1409	0.1351	0.1542	0.1384	0.1104	0.0924	0.0899	0.0910	0.0894	0.0893	0.1757	0.1386	0.1370	0.1316	0.1357	0.1682	0.0631	0.0634	0.0629	0.0639	0.0663	0.0638	0.0632	0.0630	0.0631	0.0637	0.0635	0.0643	0.0643	0.0637	0.0623	0.0631	0.0680	0.0640	0.0633	0.0632	0.0635	0.0638	0.0642	0.0648
35=01:53:40	30948	298	0.2401	0.2686	0.2648	0.2138	0.3443	0.1182	0.2808	0.2387	0.2188	0.2083	0.1925	0.1731	0.2613	0.1989	0.1524	0.1091	0.1003	0.0942	0.2362	0.2103	0.1889	0.1526	0.1635	0.1689	0.2559	0.1445	0.1185	0.0975	0.0970	0.0918	0.2246	0.2022	0.1740	0.1581	0.1607	0.1426	0.1919	0.1081	0.0978	0.0941	0.0916	0.0930	0.2143	0.1984	0.1641	0.1632	0.1509	0.1781	0.1325	0.0984	0.0936	0.0903	0.0903	0.0914	0.1955	0.1806	0.1455	0.1375	0.1563	0.1388	0.1141	0.0943	0.0912	0.0914	0.0902	0.0902	0.1848	0.1424	0.1389	0.1346	0.1392	0.1607	0.0636	0.0635	0.0632	0.0640	0.0659	0.0639	0.0632	0.0639	0.0640	0.0638	0.0635	0.0648	0.0642	0.0633	0.0634	0.0635	0.0685	0.0633	0.0631	0.0635	0.0643	0.0641	0.0643	0.0654
36=02:08:25	31833	301	0.2584	0.2983	0.2911	0.2272	0.3796	0.1222	0.3065	0.2484	0.2311	0.2098	0.1938	0.1705	0.2781	0.2069	0.1595	0.1099	0.1009	0.0946	0.2377	0.2143	0.1927	0.1473	0.1632	0.1733	0.2768	0.1523	0.1206	0.0973	0.0961	0.0932	0.2338	0.1989	0.1717	0.1532	0.1582	0.1415	0.2038	0.1088	0.1002	0.0944	0.0928	0.0933	0.2138	0.1944	0.1607	0.1565	0.1525	0.1703	0.1347	0.0977	0.0934	0.0924	0.0911	0.0917	0.1907	0.1733	0.1392	0.1306	0.1541	0.1357	0.1153	0.0945	0.0908	0.0905	0.0918	0.0900	0.1837	0.1388	0.1402	0.1274	0.1350	0.1789	0.0642	0.0639	0.0643	0.0643	0.0662	0.0648	0.0643	0.0642	0.0635	0.0649	0.0642	0.0647	0.0650	0.0642	0.0643	0.0638	0.0687	0.0649	0.0638	0.0639	0.0645	0.0649	0.0648	0.0656
37=02:23:10	32718	303	0.2774	0.3061	0.3057	0.2439	0.4118	0.1248	0.3294	0.2723	0.2475	0.2292	0.2100	0.1866	0.2935	0.2272	0.1649	0.1151	0.1021	0.0969	0.2642	0.2315	0.2026	0.1640	0.1704	0.1641	0.2855	0.1607	0.1251	0.0995	0.0970	0.0943	0.2577	0.2236	0.1886	0.1655	0.1698	0.1483	0.2156	0.1136	0.1013	0.0948	0.0931	0.0933	0.2352	0.2170	0.1706	0.1697	0.1569	0.1754	0.1471	0.1005	0.0938	0.0905	0.0911	0.0928	0.2146	0.1917	0.1470	0.1407	0.1619	0.1416	0.1208	0.0951	0.0910	0.0918	0.0911	0.0905	0.1986	0.1485	0.1449	0.1380	0.1392	0.1778	0.0640	0.0636	0.0634	0.0646	0.0662	0.0646	0.0638	0.0643	0.0644	0.0635	0.0638	0.0647	0.0647	0.0633	0.0637	0.0635	0.0687	0.0641	0.0639	0.0636	0.0644	0.0642	0.0644	0.0652
38=02:37:55	33603	300	0.2954	0.3522	0.3409	0.2657	0.4495	0.1333	0.3665	0.3051	0.2729	0.2507	0.2254	0.2010	0.3278	0.2456	0.1817	0.1222	0.1024	0.0952	0.2980	0.2647	0.2234	0.1706	0.1862	0.1722	0.3288	0.1701	0.1314	0.0990	0.0972	0.0920	0.2802	0.2483	0.1995	0.1727	0.1842	0.1545	0.2441	0.1157	0.1021	0.0949	0.0924	0.0937	0.2631	0.2342	0.1819	0.1808	0.1621	0.1720	0.1554	0.0990	0.0940	0.0913	0.0913	0.0915	0.2277	0.2037	0.1515	0.1458	0.1684	0.1450	0.1237	0.0965	0.0896	0.0902	0.0896	0.0893	0.2163	0.1565	0.1533	0.1410	0.1410	0.1753	0.0630	0.0633	0.0629	0.0632	0.0650	0.0634	0.0614	0.0632	0.0638	0.0636	0.0632	0.0636	0.0643	0.0628	0.0628	0.0631	0.0678	0.0634	0.0626	0.0623	0.0635	0.0638	0.0635	0.0643
39=02:52:40	34488	300	0.3329	0.3865	0.3729	0.2937	0.5022	0.1365	0.4037	0.3236	0.2930	0.2595	0.2378	0.2052	0.3564	0.2712	0.1964	0.1243	0.1062	0.0979	0.3172	0.2793	0.2353	0.1743	0.1947	0.1933	0.3423	0.1848	0.1378	0.1022	0.0983	0.0936	0.3056	0.2621	0.2126	0.1820	0.1969	0.1565	0.2642	0.1217	0.1050	0.0971	0.0947	0.0937	0.2811	0.2466	0.1933	0.1848	0.1678	0.1927	0.1664	0.1015	0.0958	0.0922	0.0916	0.0926	0.2478	0.2186	0.1587	0.1513	0.1750	0.1488	0.1305	0.0964	0.0924	0.0923	0.0915	0.0916	0.2350	0.1623	0.1601	0.1421	0.1484	0.1842	0.0640	0.0644	0.0636	0.0640	0.0662	0.0647	0.0643	0.0645	0.0645	0.0646	0.0641	0.0650	0.0647	0.0642	0.0640	0.0642	0.0690	0.0649	0.0639	0.0641	0.0640	0.0650	0.0645	0.0654
40=03:07:25	35373	303	0.3614	0.4283	0.4139	0.3314	0.5506	0.1442	0.4490	0.3639	0.3246	0.2813	0.2522	0.2172	0.3791	0.2933	0.2083	0.1272	0.1078	0.0991	0.3443	0.2946	0.2491	0.1785	0.1970	0.2123	0.3921	0.1985	0.1482	0.1025	0.1002	0.0952	0.3294	0.2886	0.2228	0.1883	0.2009	0.1594	0.2905	0.1233	0.1049	0.0968	0.0944	0.0951	0.3020	0.2540	0.1937	0.1904	0.1726	0.1935	0.1766	0.1045	0.0962	0.0934	0.0933	0.0921	0.2610	0.2260	0.1640	0.1508	0.1753	0.1463	0.1328	0.0976	0.0920	0.0935	0.0910	0.0921	0.2427	0.1649	0.1632	0.1422	0.1451	0.1710	0.0637	0.0641	0.0639	0.0640	0.0660	0.0647	0.0637	0.0639	0.0644	0.0644	0.0639	0.0647	0.0651	0.0636	0.0640	0.0641	0.0691	0.0648	0.0628	0.0638	0.0639	0.0650	0.0645	0.0654
41=03:22:10	36258	301	0.3969	0.4633	0.4437	0.3562	0.5926	0.1500	0.4754	0.3947	0.3473	0.3095	0.2787	0.2466	0.4121	0.3205	0.2233	0.1341	0.1074	0.0994	0.3776	0.3265	0.2731	0.1944	0.2125	0.1850	0.4091	0.2117	0.1544	0.1021	0.1014	0.0942	0.3715	0.3173	0.2410	0.2037	0.2202	0.1684	0.3083	0.1290	0.1073	0.0971	0.0940	0.0947	0.3329	0.2817	0.2066	0.2037	0.1802	0.1896	0.1813	0.1041	0.0957	0.0924	0.0922	0.0926	0.2804	0.2421	0.1739	0.1586	0.1840	0.1543	0.1367	0.0983	0.0924	0.0919	0.0914	0.0929	0.2595	0.1784	0.1716	0.1506	0.1545	0.1780	0.0633	0.0639	0.0634	0.0633	0.0661	0.0644	0.0637	0.0637	0.0640	0.0643	0.0633	0.0646	0.0645	0.0637	0.0638	0.0639	0.0683	0.0641	0.0636	0.0636	0.0631	0.0645	0.0642	0.0649
42=03:36:55	37143	300	0.4290	0.4978	0.4737	0.3810	0.6306	0.1565	0.5066	0.4216	0.3690	0.3304	0.2835	0.2571	0.4401	0.3495	0.2394	0.1349	0.1090	0.0998	0.4007	0.3485	0.2855	0.1959	0.2191	0.1838	0.4440	0.2293	0.1611	0.1017	0.1008	0.0947	0.3881	0.3397	0.2480	0.2086	0.2262	0.1687	0.3278	0.1320	0.1080	0.0974	0.0936	0.0948	0.3527	0.2960	0.2128	0.2110	0.1856	0.1856	0.1890	0.1056	0.0958	0.0924	0.0925	0.0918	0.2997	0.2521	0.1781	0.1607	0.1885	0.1589	0.1434	0.0971	0.0923	0.0929	0.0922	0.0921	0.2734	0.1851	0.1743	0.1505	0.1593	0.1780	0.0632	0.0638	0.0637	0.0643	0.0657	0.0643	0.0635	0.0639	0.0631	0.0641	0.0638	0.0650	0.0644	0.0641	0.0633	0.0635	0.0684	0.0642	0.0634	0.0633	0.0640	0.0645	0.0643	0.0650
43=03:51:40	38028	298	0.4391	0.5209	0.5110	0.4151	0.6725	0.1586	0.5413	0.4461	0.3944	0.3484	0.3030	0.2631	0.4820	0.3683	0.2587	0.1405	0.1092	0.0994	0.4251	0.3669	0.2949	0.2037	0.2291	0.1975	0.4753	0.2394	0.1632	0.1042	0.0999	0.0949	0.4048	0.3457	0.2607	0.2085	0.2308	0.1718	0.3501	0.1369	0.1086	0.0984	0.0945	0.0946	0.3689	0.3087	0.2146	0.2097	0.1847	0.1904	0.2029	0.1054	0.0969	0.0929	0.0925	0.0927	0.3142	0.2622	0.1818	0.1591	0.1908	0.1561	0.1474	0.0976	0.0930	0.0936	0.0909	0.0917	0.2838	0.1861	0.1769	0.1531	0.1565	0.1912	0.0636	0.0642	0.0636	0.0639	0.0661	0.0644	0.0643	0.0642	0.0642	0.0638	0.0637	0.0648	0.0646	0.0637	0.0642	0.0637	0.0688	0.0644	0.0637	0.0626	0.0638	0.0648	0.0647	0.0649
44=04:06:25	38913	298	0.4992	0.5861	0.5641	0.4585	0.7363	0.1710	0.5991	0.4873	0.4356	0.3755	0.3257	0.2887	0.5134	0.4091	0.2829	0.1495	0.1125	0.0985	0.4648	0.4079	0.3253	0.2083	0.2390	0.1961	0.5195	0.2635	0.1807	0.1055	0.1005	0.0946	0.4556	0.3922	0.2797	0.2212	0.2531	0.1783	0.3878	0.1428	0.1115	0.0985	0.0943	0.0948	0.4094	0.3324	0.2263	0.2238	0.1938	0.1903	0.2126	0.1064	0.0964	0.0923	0.0931	0.0928	0.3406	0.2787	0.1926	0.1646	0.1954	0.1591	0.1526	0.0984	0.0927	0.0931	0.0917	0.0915	0.3109	0.2017	0.1850	0.1572	0.1610	0.1920	0.0630	0.0634	0.0630	0.0636	0.0650	0.0639	0.0636	0.0634	0.0635	0.0632	0.0631	0.0644	0.0641	0.0623	0.0633	0.0633	0.0681	0.0636	0.0632	0.0632	0.0638	0.0631	0.0637	0.0648
45=04:21:10	39798	300	0.5204	0.6114	0.5876	0.4902	0.7615	0.1766	0.6229	0.5155	0.4516	0.3939	0.3417	0.3034	0.5568	0.4370	0.3018	0.1529	0.1127	0.1010	0.4902	0.4178	0.3393	0.2171	0.2501	0.2047	0.5533	0.2822	0.1844	0.1080	0.1012	0.0939	0.4762	0.4104	0.2916	0.2277	0.2572	0.1812	0.4173	0.1479	0.1145	0.0982	0.0945	0.0945	0.4315	0.3461	0.2320	0.2286	0.1963	0.1877	0.2274	0.1085	0.0975	0.0935	0.0920	0.0922	0.3532	0.2963	0.1984	0.1697	0.1999	0.1579	0.1608	0.0978	0.0931	0.0934	0.0913	0.0921	0.3341	0.2059	0.1859	0.1597	0.1585	0.1908	0.0634	0.0637	0.0632	0.0631	0.0656	0.0642	0.0635	0.0635	0.0639	0.0639	0.0633	0.0644	0.0644	0.0632	0.0633	0.0630	0.0681	0.0639	0.0639	0.0629	0.0634	0.0640	0.0639	0.0645
46=04:35:55	40684	298	0.5683	0.6800	0.6482	0.5222	0.7936	0.1918	0.6813	0.5564	0.4829	0.4307	0.3649	0.3308	0.5916	0.4626	0.3302	0.1651	0.1136	0.0989	0.5285	0.4587	0.3616	0.2254	0.2609	0.2156	0.6095	0.3051	0.1991	0.1095	0.0999	0.0935	0.5086	0.4505	0.3115	0.2375	0.2731	0.1864	0.4428	0.1551	0.1152	0.0990	0.0941	0.0951	0.4516	0.3634	0.2368	0.2384	0.1988	0.2018	0.2492	0.1086	0.0970	0.0931	0.0934	0.0930	0.3723	0.3024	0.1988	0.1714	0.2012	0.1594	0.1651	0.0979	0.0926	0.0930	0.0914	0.0909	0.3527	0.2095	0.1893	0.1595	0.1571	0.1982	0.0628	0.0635	0.0619	0.0630	0.0655	0.0639	0.0631	0.0629	0.0634	0.0636	0.0620	0.0643	0.0639	0.0621	0.0630	0.0631	0.0682	0.0635	0.0630	0.0629	0.0634	0.0629	0.0638	0.0644
47=04:50:40	41568	300	0.6324	0.7134	0.6748	0.5661	0.8573	0.2023	0.7163	0.5873	0.5122	0.4485	0.3781	0.3478	0.6231	0.5182	0.3465	0.1679	0.1178	0.1015	0.5498	0.4916	0.3926	0.2363	0.2675	0.2031	0.6291	0.3342	0.2125	0.1102	0.1028	0.0955	0.5514	0.4664	0.3218	0.2434	0.2874	0.1857	0.4862	0.1604	0.1185	0.0993	0.0950	0.0951	0.4810	0.3946	0.2454	0.2439	0.2028	0.2077	0.2685	0.1095	0.0975	0.0942	0.0919	0.0929	0.3991	0.3106	0.2127	0.1670	0.2055	0.1627	0.1766	0.0991	0.0933	0.0928	0.0923	0.0912	0.3620	0.2150	0.1932	0.1585	0.1666	0.2023	0.0632	0.0634	0.0629	0.0638	0.0651	0.0633	0.0636	0.0638	0.0637	0.0640	0.0633	0.0642	0.0641	0.0631	0.0631	0.0633	0.0681	0.0640	0.0625	0.0629	0.0638	0.0633	0.0637	0.0645
48=05:05:25	42454	300	0.6769	0.7635	0.7327	0.6227	0.8857	0.2180	0.7605	0.6377	0.5463	0.4880	0.3874	0.3734	0.6739	0.5462	0.3860	0.1753	0.1186	0.1011	0.5867	0.5115	0.4112	0.2413	0.2861	0.2017	0.6984	0.3637	0.2290	0.1116	0.1040	0.0960	0.5821	0.5184	0.3332	0.2584	0.2990	0.1893	0.5190	0.1697	0.1213	0.1012	0.0961	0.0958	0.5078	0.4004	0.2557	0.2502	0.2053	0.1859	0.2928	0.1141	0.0978	0.0951	0.0935	0.0931	0.4227	0.3321	0.2194	0.1685	0.2056	0.1628	0.1826	0.1003	0.0927	0.0933	0.0919	0.0918	0.3827	0.2257	0.1965	0.1620	0.1621	0.1902	0.0635	0.0632	0.0635	0.0636	0.0657	0.0641	0.0635	0.0631	0.0638	0.0644	0.0633	0.0643	0.0643	0.0636	0.0632	0.0625	0.0682	0.0637	0.0634	0.0633	0.0637	0.0645	0.0639	0.0644
49=05:20:10	43339	303	0.7151	0.8144	0.7766	0.6794	0.9011	0.2306	0.7926	0.6636	0.5830	0.4987	0.4243	0.3840	0.7271	0.6004	0.4186	0.1889	0.1221	0.1016	0.6260	0.5236	0.4348	0.2397	0.3017	0.2326	0.7489	0.4036	0.2442	0.1145	0.1055	0.0975	0.6222	0.5442	0.3548	0.2628	0.3179	0.1928	0.5509	0.1777	0.1225	0.0994	0.0955	0.0974	0.5479	0.4136	0.2653	0.2496	0.2092	0.2106	0.3122	0.1153	0.0995	0.0942	0.0952	0.0937	0.4301	0.3577	0.2254	0.1698	0.2131	0.1637	0.2008	0.1020	0.0941	0.0963	0.0934	0.0934	0.4238	0.2261	0.2047	0.1611	0.1618	0.1926	0.0641	0.0641	0.0644	0.0647	0.0656	0.0643	0.0642	0.0643	0.0644	0.0645	0.0644	0.0651	0.0649	0.0641	0.0641	0.0641	0.0690	0.0647	0.0632	0.0640	0.0646	0.0649	0.0646	0.0654
50=05:34:55	44224	301	0.7522	0.8347	0.7997	0.7045	0.9035	0.2437	0.8357	0.7038	0.6258	0.5417	0.4600	0.4238	0.7649	0.6474	0.4421	0.1980	0.1225	0.1019	0.6602	0.5654	0.4685	0.2684	0.3205	0.2274	0.7641	0.4350	0.2644	0.1150	0.1041	0.0958	0.6662	0.5906	0.3939	0.2887	0.3581	0.2114	0.6048	0.1870	0.1250	0.1015	0.0958	0.0959	0.5925	0.4530	0.2844	0.2706	0.2183	0.2027	0.3311	0.1164	0.0999	0.0951	0.0942	0.0938	0.4821	0.3958	0.2539	0.1887	0.2303	0.1711	0.2085	0.1012	0.0935	0.0934	0.0932	0.0936	0.4631	0.2534	0.2199	0.1771	0.1666	0.2100	0.0639	0.0639	0.0635	0.0631	0.0659	0.0646	0.0643	0.0641	0.0642	0.0641	0.0636	0.0647	0.0646	0.0636	0.0642	0.0636	0.0684	0.0644	0.0637	0.0636	0.0632	0.0643	0.0641	0.0652
51=05:49:40	45109	298	0.8035	0.8875	0.8626	0.7553	0.9223	0.2653	0.8872	0.7392	0.6721	0.5802	0.4839	0.4527	0.7939	0.6953	0.4857	0.2108	0.1283	0.1022	0.6861	0.6132	0.4900	0.2837	0.3322	0.2313	0.8196	0.4747	0.2946	0.1183	0.1073	0.0978	0.7143	0.6104	0.4176	0.2982	0.3711	0.2139	0.6371	0.2005	0.1295	0.1041	0.0970	0.0962	0.6149	0.4785	0.2915	0.2818	0.2168	0.2106	0.3600	0.1190	0.1015	0.0957	0.0947	0.0954	0.5183	0.4049	0.2601	0.1887	0.2320	0.1717	0.2170	0.1023	0.0962	0.0939	0.0942	0.0947	0.4750	0.2579	0.2181	0.1690	0.1662	0.2295	0.0648	0.0649	0.0647	0.0644	0.0671	0.0649	0.0646	0.0647	0.0649	0.0651	0.0645	0.0659	0.0656	0.0644	0.0645	0.0650	0.0692	0.0654	0.0642	0.0645	0.0639	0.0649	0.0651	0.0661
52=06:04:25	45994	300	0.8415	0.9159	0.9032	0.7884	0.9158	0.2877	0.9083	0.7815	0.7065	0.6142	0.5152	0.4862	0.8422	0.7400	0.5282	0.2292	0.1311	0.1017	0.7303	0.6527	0.5184	0.2992	0.3645	0.2299	0.8448	0.5055	0.3122	0.1197	0.1057	0.0975	0.7476	0.6602	0.4516	0.3241	0.3897	0.2239	0.6766	0.2120	0.1333	0.1023	0.0969	0.0966	0.6479	0.5165	0.3160	0.3042	0.2335	0.2104	0.3837	0.1196	0.1004	0.0956	0.0945	0.0946	0.5507	0.4261	0.2755	0.1924	0.2490	0.1781	0.2297	0.1023	0.0944	0.0934	0.0934	0.0920	0.5194	0.2744	0.2263	0.1721	0.1705	0.2257	0.0642	0.0640	0.0644	0.0645	0.0657	0.0639	0.0639	0.0645	0.0640	0.0650	0.0641	0.0649	0.0652	0.0640	0.0640	0.0642	0.0687	0.0644	0.0627	0.0635	0.0647	0.0647	0.0647	0.0653
53=06:19:10	46879	300	0.8477	0.9066	0.9212	0.8412	0.9142	0.3066	0.9003	0.8073	0.7318	0.6413	0.5450	0.5021	0.8832	0.7847	0.5735	0.2372	0.1325	0.1002	0.7834	0.6820	0.5498	0.3106	0.3762	0.2369	0.8855	0.5430	0.3277	0.1216	0.1059	0.0964	0.7774	0.6870	0.4661	0.3330	0.4181	0.2299	0.7361	0.2235	0.1342	0.1016	0.0966	0.0969	0.6934	0.5396	0.3253	0.3119	0.2386	0.2200	0.4016	0.1216	0.1010	0.0946	0.0939	0.0937	0.5721	0.4645	0.2880	0.1984	0.2569	0.1826	0.2528	0.1010	0.0945	0.0946	0.0921	0.0919	0.5524	0.2881	0.2383	0.1780	0.1732	0.2277	0.0636	0.0635	0.0632	0.0640	0.0654	0.0628	0.0633	0.0635	0.0639	0.0638	0.0632	0.0640	0.0639	0.0632	0.0633	0.0634	0.0676	0.0632	0.0628	0.0629	0.0638	0.0642	0.0634	0.0647
54=06:33:55	47764	300	0.8871	0.9062	0.9079	0.8588	0.9266	0.3345	0.8960	0.8349	0.7641	0.6811	0.5799	0.5559	0.8833	0.8206	0.6063	0.2509	0.1352	0.1029	0.7996	0.7139	0.5820	0.3297	0.4039	0.2484	0.8972	0.5869	0.3680	0.1263	0.1074	0.0986	0.8086	0.7291	0.4930	0.3571	0.4412	0.2408	0.7887	0.2325	0.1411	0.1047	0.0977	0.0956	0.7214	0.5778	0.3480	0.3318	0.2567	0.2230	0.4577	0.1241	0.1023	0.0969	0.0949	0.0951	0.6101	0.4835	0.3087	0.1990	0.2679	0.1912	0.2562	0.1021	0.0954	0.0945	0.0948	0.0951	0.5787	0.3023	0.2519	0.1822	0.1828	0.2268	0.0641	0.0644	0.0643	0.0647	0.0665	0.0645	0.0630	0.0641	0.0644	0.0644	0.0642	0.0654	0.0649	0.0638	0.0644	0.0642	0.0691	0.0634	0.0640	0.0642	0.0644	0.0647	0.0648	0.0653
55=06:48:40	48649	300	0.8651	0.9177	0.9299	0.9073	0.9107	0.3537	0.8859	0.8422	0.7812	0.6988	0.5971	0.5684	0.9077	0.8465	0.6613	0.2708	0.1360	0.1022	0.8344	0.7284	0.6076	0.3438	0.4241	0.2575	0.9156	0.6210	0.3699	0.1247	0.1079	0.0968	0.8392	0.7374	0.5003	0.3710	0.4609	0.2527	0.7945	0.2513	0.1419	0.1039	0.0968	0.0980	0.7483	0.5875	0.3596	0.3303	0.2574	0.2365	0.4735	0.1230	0.1017	0.0954	0.0948	0.0945	0.6115	0.5134	0.3031	0.2095	0.2716	0.1875	0.2810	0.1023	0.0930	0.0945	0.0934	0.0927	0.6156	0.3026	0.2540	0.1882	0.1759	0.2260	0.0636	0.0638	0.0634	0.0638	0.0659	0.0642	0.0634	0.0629	0.0637	0.0638	0.0635	0.0646	0.0644	0.0636	0.0634	0.0634	0.0672	0.0641	0.0636	0.0633	0.0638	0.0645	0.0640	0.0644
56=07:03:25	49534	298	0.8673	0.9008	0.8964	0.8991	0.9203	0.3774	0.8788	0.8101	0.7881	0.6847	0.6227	0.5658	0.8923	0.8781	0.6909	0.2737	0.1405	0.1028	0.8116	0.7095	0.6153	0.3447	0.4367	0.2732	0.9089	0.6700	0.4066	0.1264	0.1089	0.0973	0.8215	0.7376	0.5233	0.3731	0.4858	0.2509	0.8440	0.2651	0.1451	0.1039	0.0959	0.0958	0.7607	0.5917	0.3675	0.3328	0.2623	0.2545	0.5178	0.1262	0.1024	0.0941	0.0950	0.0933	0.6111	0.5390	0.3184	0.2108	0.2792	0.1874	0.2986	0.1026	0.0947	0.0932	0.0911	0.0945	0.6323	0.3080	0.2659	0.1857	0.1769	0.2429	0.0639	0.0642	0.0639	0.0645	0.0659	0.0632	0.0642	0.0645	0.0642	0.0647	0.0638	0.0648	0.0649	0.0642	0.0640	0.0639	0.0686	0.0643	0.0631	0.0637	0.0643	0.0644	0.0647	0.0653
57=07:18:10	50419	301	0.8780	0.9234	0.9177	0.8945	0.9230	0.4157	0.9012	0.8169	0.8196	0.7340	0.6511	0.5970	0.8992	0.8929	0.7429	0.3116	0.1462	0.1042	0.8416	0.7752	0.6539	0.3745	0.4683	0.2863	0.9067	0.7185	0.4575	0.1315	0.1111	0.0970	0.8661	0.7849	0.5756	0.4033	0.5226	0.2671	0.8784	0.2866	0.1513	0.1058	0.0965	0.0962	0.7888	0.6500	0.3983	0.3746	0.2844	0.2590	0.5644	0.1306	0.1030	0.0952	0.0942	0.0946	0.6793	0.5629	0.3430	0.2191	0.2995	0.1983	0.3155	0.1030	0.0951	0.0954	0.0945	0.0935	0.6736	0.3408	0.2834	0.1941	0.1857	0.2550	0.0637	0.0641	0.0630	0.0643	0.0658	0.0645	0.0638	0.0641	0.0638	0.0644	0.0633	0.0649	0.0645	0.0632	0.0636	0.0638	0.0687	0.0642	0.0635	0.0637	0.0632	0.0642	0.0644	0.0648
58=07:32:55	51304	300	0.8680	0.9059	0.9202	0.9062	0.9286	0.4589	0.9051	0.8464	0.8374	0.7819	0.7009	0.6758	0.9093	0.8894	0.7863	0.3391	0.1500	0.1044	0.8604	0.7919	0.7049	0.4144	0.5169	0.2919	0.9124	0.7692	0.4940	0.1333	0.1105	0.0977	0.8517	0.8099	0.6091	0.4481	0.5646	0.2936	0.8892	0.3102	0.1586	0.1067	0.0964	0.0979	0.8220	0.6787	0.4356	0.3956	0.3050	0.2573	0.6071	0.1337	0.1025	0.0944	0.0951	0.0922	0.7091	0.6263	0.3654	0.2390	0.3182	0.2092	0.3490	0.1029	0.0952	0.0950	0.0936	0.0933	0.7063	0.3598	0.3085	0.2105	0.1991	0.2446	0.0635	0.0638	0.0636	0.0639	0.0656	0.0639	0.0632	0.0634	0.0638	0.0634	0.0636	0.0644	0.0641	0.0626	0.0633	0.0633	0.0684	0.0640	0.0632	0.0632	0.0634	0.0641	0.0642	0.0649
59=07:47:40	52189	301	0.8932	0.9157	0.9203	0.8661	0.9109	0.4740	0.8788	0.8069	0.7874	0.7659	0.6736	0.6446	0.8991	0.8713	0.7986	0.3512	0.1517	0.1057	0.8054	0.7821	0.6661	0.4316	0.5162	0.2867	0.9160	0.7766	0.5085	0.1359	0.1085	0.0970	0.8396	0.7601	0.6117	0.4516	0.5697	0.2946	0.8592	0.3243	0.1613	0.1058	0.0971	0.0953	0.7586	0.6910	0.4474	0.4260	0.3094	0.2520	0.6455	0.1358	0.1027	0.0962	0.0945	0.0945	0.7229	0.6017	0.3830	0.2367	0.3283	0.2170	0.3599	0.1024	0.0942	0.0925	0.0944	0.0932	0.6859	0.3737	0.3048	0.2102	0.2057	0.2735	0.0641	0.0643	0.0640	0.0647	0.0663	0.0646	0.0640	0.0644	0.0643	0.0637	0.0639	0.0649	0.0652	0.0637	0.0637	0.0644	0.0692	0.0648	0.0638	0.0641	0.0644	0.0649	0.0642	0.0654
60=08:02:21	53070	301	0.8957	0.9270	0.9294	0.9160	0.9398	0.5420	0.9074	0.8590	0.8330	0.7907	0.7386	0.7228	0.9157	0.9012	0.8681	0.3850	0.1617	0.1069	0.8611	0.7995	0.7434	0.4778	0.5911	0.3023	0.9235	0.8473	0.5789	0.1415	0.1127	0.0974	0.8604	0.8146	0.6628	0.5160	0.6394	0.3309	0.8955	0.3583	0.1704	0.1083	0.0982	0.0974	0.8258	0.7255	0.5069	0.4583	0.3422	0.2758	0.6711	0.1404	0.1051	0.0963	0.0946	0.0942	0.7544	0.6785	0.4167	0.2648	0.3574	0.2266	0.3974	0.1048	0.0962	0.0952	0.0937	0.0942	0.7394	0.4035	0.3387	0.2276	0.2170	0.2625	0.0641	0.0644	0.0636	0.0644	0.0662	0.0644	0.0639	0.0642	0.0644	0.0648	0.0635	0.0651	0.0646	0.0638	0.0639	0.0639	0.0689	0.0645	0.0641	0.0643	0.0640	0.0648	0.0649	0.0651
61=08:17:06	53955	301	0.8998	0.9291	0.9351	0.9125	0.9330	0.5768	0.9112	0.8666	0.8266	0.7989	0.7332	0.7431	0.9139	0.8953	0.8912	0.4186	0.1658	0.1053	0.8591	0.8088	0.7446	0.5103	0.6195	0.3172	0.9336	0.8722	0.6173	0.1455	0.1140	0.0987	0.8615	0.8142	0.6814	0.5496	0.6599	0.3461	0.8922	0.3925	0.1809	0.1089	0.0973	0.0975	0.8182	0.7378	0.5350	0.4904	0.3590	0.2880	0.7199	0.1427	0.1048	0.0962	0.0948	0.0954	0.7622	0.6827	0.4428	0.2752	0.3806	0.2377	0.4344	0.1057	0.0956	0.0950	0.0931	0.0931	0.7320	0.4335	0.3513	0.2371	0.2249	0.2891	0.0637	0.0639	0.0636	0.0644	0.0660	0.0636	0.0633	0.0640	0.0637	0.0642	0.0636	0.0649	0.0643	0.0636	0.0638	0.0641	0.0685	0.0632	0.0637	0.0637	0.0640	0.0643	0.0644	0.0648
62=08:31:52	54840	300	0.8855	0.9314	0.9342	0.9111	0.9280	0.6186	0.9109	0.8575	0.8328	0.7836	0.7457	0.7306	0.9256	0.9020	0.8962	0.4541	0.1737	0.1084	0.8665	0.8104	0.7527	0.5305	0.6553	0.3516	0.9309	0.8887	0.6478	0.1492	0.1137	0.0978	0.8635	0.8126	0.7023	0.5791	0.6848	0.3639	0.8860	0.4255	0.1884	0.1092	0.0992	0.0981	0.8206	0.7299	0.5726	0.5164	0.3778	0.3037	0.7674	0.1472	0.1050	0.0968	0.0942	0.0939	0.7448	0.6930	0.4743	0.2908	0.3993	0.2500	0.4664	0.1056	0.0959	0.0947	0.0941	0.0938	0.7404	0.4488	0.3739	0.2476	0.2358	0.3045	0.0640	0.0642	0.0631	0.0643	0.0661	0.0646	0.0639	0.0644	0.0642	0.0643	0.0630	0.0646	0.0650	0.0637	0.0639	0.0645	0.0686	0.0646	0.0639	0.0639	0.0639	0.0642	0.0643	0.0653
63=08:46:37	55725	298	0.9037	0.9245	0.9235	0.9220	0.9270	0.6597	0.8924	0.8350	0.8236	0.7591	0.7230	0.6890	0.9076	0.8992	0.8775	0.4665	0.1771	0.1068	0.8504	0.7768	0.7354	0.5370	0.6492	0.3604	0.9335	0.8994	0.6921	0.1530	0.1163	0.0985	0.8512	0.7878	0.6846	0.5857	0.6879	0.3715	0.9031	0.4379	0.1919	0.1111	0.0975	0.0976	0.8160	0.7009	0.5852	0.5252	0.3958	0.3198	0.8153	0.1514	0.1066	0.0964	0.0952	0.0931	0.7229	0.6858	0.4867	0.2961	0.4072	0.2598	0.4861	0.1055	0.0953	0.0949	0.0920	0.0943	0.7270	0.4553	0.3918	0.2496	0.2470	0.3143	0.0636	0.0641	0.0641	0.0645	0.0660	0.0640	0.0627	0.0637	0.0639	0.0644	0.0643	0.0647	0.0643	0.0638	0.0637	0.0638	0.0686	0.0633	0.0635	0.0634	0.0640	0.0646	0.0644	0.0648
64=09:01:22	56610	300	0.9156	0.9367	0.9449	0.9251	0.9367	0.7062	0.9166	0.8535	0.8362	0.7841	0.7318	0.7162	0.9241	0.9112	0.8957	0.5260	0.1848	0.1063	0.8671	0.8137	0.7463	0.5773	0.6680	0.3732	0.9424	0.8930	0.7439	0.1601	0.1165	0.0979	0.8769	0.8109	0.7058	0.6414	0.7076	0.4122	0.8882	0.4840	0.2023	0.1100	0.0965	0.0974	0.8176	0.7327	0.6121	0.5845	0.4305	0.3213	0.8425	0.1563	0.1053	0.0948	0.0941	0.0930	0.7540	0.6962	0.5293	0.3153	0.4595	0.2750	0.5296	0.1060	0.0946	0.0943	0.0931	0.0908	0.7338	0.5167	0.4107	0.2638	0.2593	0.3309	0.0626	0.0631	0.0628	0.0632	0.0645	0.0635	0.0624	0.0628	0.0633	0.0632	0.0627	0.0635	0.0633	0.0626	0.0627	0.0628	0.0673	0.0633	0.0621	0.0625	0.0630	0.0631	0.0627	0.0638
65=09:16:07	57495	300	0.9077	0.9220	0.9299	0.9323	0.9344	0.7465	0.9115	0.8436	0.8368	0.7731	0.7407	0.7115	0.9184	0.9184	0.8890	0.5499	0.1923	0.1081	0.8738	0.8012	0.7474	0.5945	0.6785	0.3967	0.9468	0.9009	0.7813	0.1637	0.1174	0.0982	0.8700	0.8147	0.7014	0.6451	0.7178	0.4320	0.8948	0.5117	0.2118	0.1119	0.0989	0.0975	0.8277	0.7232	0.6315	0.5923	0.4674	0.3557	0.8655	0.1626	0.1078	0.0965	0.0949	0.0943	0.7456	0.7068	0.5544	0.3385	0.4829	0.2892	0.5713	0.1078	0.0967	0.0950	0.0933	0.0936	0.7471	0.5350	0.4436	0.2761	0.2763	0.3476	0.0637	0.0637	0.0635	0.0639	0.0658	0.0643	0.0639	0.0640	0.0641	0.0626	0.0637	0.0646	0.0644	0.0632	0.0632	0.0635	0.0682	0.0642	0.0634	0.0632	0.0639	0.0640	0.0642	0.0650
66=09:30:52	58380	300	0.9160	0.9316	0.9386	0.9358	0.9285	0.7909	0.9065	0.8708	0.8165	0.7947	0.7174	0.7372	0.9205	0.9157	0.9037	0.5987	0.2026	0.1090	0.8823	0.8069	0.7479	0.6156	0.6761	0.4032	0.9551	0.8969	0.8222	0.1695	0.1194	0.0976	0.8653	0.8321	0.6855	0.6764	0.6810	0.4818	0.8918	0.5612	0.2256	0.1121	0.0966	0.0971	0.8172	0.7219	0.6304	0.6123	0.4931	0.3413	0.8758	0.1683	0.1065	0.0966	0.0951	0.0942	0.7463	0.6959	0.5616	0.3588	0.5163	0.2992	0.6016	0.1067	0.0963	0.0949	0.0926	0.0921	0.7337	0.5695	0.4601	0.2955	0.2775	0.3533	0.0637	0.0635	0.0627	0.0642	0.0656	0.0640	0.0636	0.0639	0.0643	0.0640	0.0624	0.0644	0.0645	0.0628	0.0637	0.0637	0.0681	0.0638	0.0637	0.0634	0.0639	0.0639	0.0638	0.0643
67=09:45:37	59265	303	0.9087	0.9267	0.9281	0.9401	0.9209	0.8284	0.8906	0.8551	0.8217	0.7741	0.7256	0.7352	0.9261	0.9207	0.9084	0.6306	0.2128	0.1115	0.8866	0.7860	0.7658	0.6152	0.6868	0.4519	0.9517	0.9030	0.8550	0.1767	0.1202	0.0985	0.8670	0.8273	0.6948	0.6795	0.7021	0.5167	0.9082	0.6054	0.2404	0.1152	0.0980	0.0975	0.8293	0.7329	0.6465	0.6306	0.5366	0.3828	0.8631	0.1726	0.1102	0.0968	0.0949	0.0940	0.7499	0.7214	0.5956	0.3925	0.5700	0.3307	0.6416	0.1072	0.0965	0.0960	0.0945	0.0931	0.7546	0.6045	0.5251	0.3178	0.3068	0.3821	0.0639	0.0640	0.0637	0.0643	0.0650	0.0645	0.0640	0.0641	0.0641	0.0642	0.0636	0.0646	0.0644	0.0636	0.0640	0.0637	0.0687	0.0640	0.0636	0.0626	0.0643	0.0640	0.0639	0.0648
68=10:00:22	60150	300	0.9229	0.9421	0.9425	0.9507	0.9389	0.8722	0.9174	0.8674	0.8397	0.7901	0.7486	0.7529	0.9306	0.9410	0.9164	0.6902	0.2276	0.1118	0.9089	0.8137	0.7826	0.6388	0.7080	0.4939	0.9594	0.9216	0.8818	0.1839	0.1255	0.1003	0.8840	0.8501	0.7183	0.6892	0.7428	0.5628	0.9178	0.6507	0.2600	0.1173	0.0996	0.0984	0.8538	0.7348	0.6782	0.6327	0.5757	0.4123	0.8831	0.1804	0.1090	0.0977	0.0961	0.0959	0.7577	0.7347	0.6151	0.4300	0.5899	0.3564	0.6969	0.1093	0.0975	0.0968	0.0937	0.0945	0.7690	0.6162	0.5582	0.3419	0.3404	0.3922	0.0642	0.0643	0.0642	0.0646	0.0663	0.0646	0.0640	0.0644	0.0645	0.0639	0.0639	0.0651	0.0649	0.0645	0.0631	0.0638	0.0686	0.0649	0.0639	0.0640	0.0646	0.0648	0.0643	0.0650
69=10:15:07	61035	300	0.9158	0.9377	0.9476	0.9601	0.9372	0.8960	0.9158	0.8648	0.8457	0.7876	0.7553	0.7444	0.9336	0.9367	0.9158	0.7300	0.2347	0.1130	0.9076	0.8172	0.7774	0.6456	0.7028	0.5121	0.9773	0.9153	0.8848	0.1941	0.1268	0.0996	0.8957	0.8487	0.7223	0.6820	0.7370	0.5789	0.9106	0.6928	0.2663	0.1174	0.0979	0.0978	0.8449	0.7398	0.6708	0.6351	0.5812	0.4309	0.8854	0.1882	0.1103	0.0969	0.0955	0.0956	0.7621	0.7381	0.6355	0.4630	0.6069	0.3864	0.7347	0.1082	0.0976	0.0954	0.0936	0.0949	0.7738	0.6265	0.5762	0.3626	0.3531	0.4139	0.0635	0.0632	0.0636	0.0638	0.0659	0.0637	0.0628	0.0632	0.0638	0.0635	0.0636	0.0641	0.0641	0.0637	0.0636	0.0635	0.0684	0.0628	0.0630	0.0631	0.0638	0.0640	0.0641	0.0647
70=10:29:52	61920	301	0.9264	0.9274	0.9272	0.9501	0.9297	0.8888	0.9110	0.8656	0.8390	0.7953	0.7515	0.7629	0.9174	0.9387	0.9099	0.7613	0.2471	0.1126	0.9051	0.8094	0.7744	0.6388	0.7021	0.5401	0.9616	0.9220	0.8943	0.2015	0.1257	0.0990	0.8889	0.8525	0.7229	0.6889	0.7367	0.6068	0.9172	0.7274	0.2892	0.1188	0.0983	0.0979	0.8408	0.7376	0.6570	0.6404	0.5872	0.4561	0.8840	0.1951	0.1105	0.0969	0.0947	0.0942	0.7595	0.7388	0.6424	0.4971	0.6224	0.4256	0.7429	0.1106	0.0971	0.0951	0.0944	0.0942	0.7658	0.6424	0.6027	0.4071	0.3969	0.4604	0.0636	0.0641	0.0627	0.0641	0.0657	0.0639	0.0631	0.0636	0.0645	0.0642	0.0625	0.0645	0.0643	0.0631	0.0633	0.0638	0.0684	0.0639	0.0639	0.0635	0.0643	0.0638	0.0638	0.0647
71=10:44:37	62805	298	0.9141	0.9390	0.9530	0.9702	0.9370	0.8859	0.9301	0.8681	0.8455	0.7866	0.7657	0.7532	0.9455	0.9543	0.9345	0.8192	0.2627	0.1134	0.9192	0.8228	0.7755	0.6622	0.7110	0.5753	0.9987	0.9234	0.8800	0.2102	0.1296	0.1010	0.9086	0.8490	0.7407	0.6924	0.7511	0.6143	0.9105	0.7781	0.3008	0.1215	0.1010	0.0981	0.8354	0.7499	0.6677	0.6451	0.5976	0.5158	0.8811	0.2049	0.1126	0.0980	0.0948	0.0938	0.7565	0.7368	0.6546	0.5229	0.6410	0.4679	0.8003	0.1116	0.0975	0.0966	0.0947	0.0943	0.7765	0.6468	0.6152	0.4456	0.4417	0.5053	0.0635	0.0639	0.0636	0.0642	0.0654	0.0644	0.0638	0.0627	0.0638	0.0643	0.0635	0.0645	0.0643	0.0636	0.0639	0.0632	0.0679	0.0641	0.0632	0.0633	0.0639	0.0643	0.0637	0.0647
72=10:59:18	63686	301	0.8995	0.9191	0.9376	0.9691	0.9214	0.8855	0.8926	0.8714	0.8176	0.7820	0.7445	0.7717	0.9345	0.9400	0.9235	0.8214	0.2674	0.1109	0.9193	0.8018	0.7639	0.6413	0.7115	0.5767	0.9971	0.9190	0.8624	0.2159	0.1288	0.1000	0.8906	0.8519	0.7003	0.6981	0.7260	0.6189	0.8963	0.7943	0.3196	0.1210	0.1003	0.0960	0.8332	0.7368	0.6653	0.6326	0.5842	0.5402	0.8794	0.2122	0.1125	0.0980	0.0935	0.0946	0.7534	0.7433	0.6406	0.5422	0.6202	0.4907	0.8341	0.1110	0.0985	0.0947	0.0947	0.0944	0.7726	0.6449	0.6117	0.4859	0.4663	0.5389	0.0636	0.0635	0.0631	0.0629	0.0656	0.0638	0.0633	0.0637	0.0630	0.0637	0.0632	0.0641	0.0641	0.0632	0.0638	0.0636	0.0684	0.0639	0.0634	0.0631	0.0635	0.0639	0.0639	0.0647
73=11:14:03	64571	298	0.9236	0.9103	0.9211	0.9816	0.9407	0.8823	0.8877	0.8597	0.8240	0.7815	0.7310	0.7577	0.9117	0.9579	0.9105	0.8402	0.2908	0.1167	0.9179	0.8008	0.7699	0.6559	0.6998	0.5902	0.9872	0.9377	0.8812	0.2203	0.1291	0.1000	0.8839	0.8395	0.6953	0.6872	0.7268	0.6174	0.9072	0.8133	0.3368	0.1246	0.0981	0.0987	0.8370	0.7356	0.6544	0.6355	0.5963	0.5661	0.8829	0.2231	0.1131	0.0980	0.0935	0.0920	0.7404	0.7334	0.6431	0.5512	0.6132	0.5147	0.8194	0.1139	0.0970	0.0964	0.0938	0.0932	0.7554	0.6437	0.6100	0.5187	0.4972	0.5527	0.0635	0.0635	0.0636	0.0636	0.0641	0.0638	0.0636	0.0637	0.0640	0.0637	0.0634	0.0642	0.0642	0.0632	0.0633	0.0634	0.0683	0.0641	0.0632	0.0620	0.0637	0.0640	0.0636	0.0643
74=11:28:48	65456	301	0.9165	0.9350	0.9543	0.9981	0.9364	0.9007	0.9122	0.8814	0.8390	0.8024	0.7580	0.7906	0.9464	0.9619	0.9471	0.8680	0.3105	0.1153	0.9450	0.8234	0.7740	0.6765	0.7259	0.6174	1.0169	0.9392	0.8885	0.2406	0.1359	0.1016	0.9279	0.8784	0.7301	0.7198	0.7599	0.6439	0.9051	0.8693	0.3698	0.1260	0.1007	0.0972	0.8478	0.7628	0.6820	0.6627	0.6084	0.5927	0.8898	0.2434	0.1161	0.0982	0.0956	0.0966	0.7686	0.7609	0.6726	0.5734	0.6454	0.5408	0.8565	0.1142	0.0991	0.0968	0.0952	0.0957	0.7886	0.6636	0.6198	0.5510	0.5193	0.5926	0.0633	0.0641	0.0636	0.0632	0.0659	0.0640	0.0635	0.0638	0.0638	0.0641	0.0634	0.0643	0.0644	0.0632	0.0637	0.0639	0.0682	0.0642	0.0631	0.0633	0.0627	0.0641	0.0638	0.0645
75=11:43:33	66342	300	0.9363	0.9414	0.9498	0.9843	0.9300	0.8923	0.9074	0.8704	0.8228	0.7933	0.7282	0.7668	0.9264	0.9696	0.9437	0.8722	0.3248	0.1169	0.9252	0.8246	0.7509	0.6705	0.6948	0.6271	1.0177	0.9321	0.9018	0.2546	0.1344	0.1021	0.9214	0.8582	0.7235	0.6973	0.7296	0.6204	0.8945	0.8721	0.3921	0.1248	0.1005	0.0974	0.8128	0.7411	0.6532	0.6553	0.5871	0.5911	0.8987	0.2522	0.1170	0.1000	0.0953	0.0959	0.7614	0.7308	0.6667	0.5614	0.6407	0.5310	0.8463	0.1162	0.0993	0.0964	0.0950	0.0933	0.7641	0.6664	0.6062	0.5527	0.5241	0.5913	0.0640	0.0643	0.0640	0.0647	0.0661	0.0649	0.0640	0.0636	0.0641	0.0643	0.0639	0.0651	0.0651	0.0639	0.0644	0.0642	0.0679	0.0645	0.0642	0.0638	0.0649	0.0646	0.0647	0.0653
76=11:58:18	67227	300	0.9275	0.9343	0.9569	1.0108	0.9293	0.8977	0.8966	0.8683	0.8064	0.7878	0.7160	0.7685	0.9366	0.9781	0.9554	0.8649	0.3458	0.1161	0.9317	0.8094	0.7492	0.6675	0.6916	0.6163	1.0391	0.9450	0.9066	0.2611	0.1388	0.1005	0.9234	0.8602	0.7076	0.7002	0.7265	0.6341	0.8950	0.8726	0.4195	0.1263	0.1008	0.0991	0.8162	0.7398	0.6485	0.6531	0.5801	0.5882	0.8961	0.2675	0.1172	0.0988	0.0941	0.0945	0.7524	0.7426	0.6677	0.5579	0.6339	0.5302	0.8523	0.1133	0.0991	0.0966	0.0930	0.0918	0.7570	0.6640	0.5931	0.5585	0.5162	0.5909	0.0634	0.0637	0.0636	0.0639	0.0654	0.0630	0.0635	0.0637	0.0634	0.0635	0.0635	0.0641	0.0645	0.0627	0.0634	0.0635	0.0683	0.0637	0.0628	0.0630	0.0639	0.0636	0.0637	0.0644
77=12:13:03	68112	303	0.9336	0.9221	0.9388	1.0119	0.9376	0.9122	0.9038	0.8739	0.8307	0.7967	0.7437	0.8037	0.9376	0.9937	0.9589	0.8810	0.3894	0.1221	0.9611	0.8324	0.7749	0.6908	0.7201	0.6331	1.0320	0.9660	0.9280	0.2896	0.1407	0.1036	0.9444	0.8867	0.7390	0.7201	0.7697	0.6485	0.9222	0.8743	0.4645	0.1338	0.1014	0.0977	0.8373	0.7582	0.6699	0.6692	0.6040	0.6151	0.8996	0.2797	0.1187	0.1014	0.0943	0.0951	0.7645	0.7604	0.6832	0.5808	0.6483	0.5548	0.8498	0.1164	0.1003	0.0968	0.0950	0.0941	0.7819	0.6838	0.6204	0.5811	0.5402	0.5979	0.0643	0.0642	0.0644	0.0641	0.0665	0.0649	0.0645	0.0643	0.0647	0.0647	0.0643	0.0652	0.0654	0.0643	0.0642	0.0649	0.0693	0.0650	0.0642	0.0640	0.0642	0.0647	0.0646	0.0655
78=12:27:48	68997	303	0.9269	0.9447	0.9516	1.0211	0.9358	0.9269	0.9178	0.8766	0.8343	0.7907	0.7584	0.8132	0.9431	0.9947	0.9743	0.8929	0.4218	0.1235	0.9829	0.8341	0.7881	0.6866	0.7311	0.6393	1.0435	0.9592	0.9235	0.3129	0.1441	0.1022	0.9591	0.9014	0.7421	0.7190	0.7820	0.6583	0.9197	0.8889	0.5013	0.1354	0.1015	0.0995	0.8509	0.7598	0.6862	0.6707	0.6175	0.6111	0.9081	0.3026	0.1218	0.0989	0.0956	0.0934	0.7697	0.7836	0.6919	0.6018	0.6628	0.5720	0.8701	0.1181	0.1000	0.0975	0.0956	0.0945	0.8149	0.6908	0.6350	0.5888	0.5547	0.6167	0.0629	0.0636	0.0629	0.0633	0.0651	0.0637	0.0630	0.0631	0.0624	0.0630	0.0627	0.0633	0.0642	0.0625	0.0633	0.0628	0.0677	0.0633	0.0633	0.0628	0.0635	0.0639	0.0633	0.0641
79=12:42:33	69882	303	0.9271	0.9324	0.9472	1.0390	0.9344	0.9308	0.9098	0.8798	0.8482	0.7856	0.7674	0.8111	0.9414	1.0063	0.9783	0.8885	0.4479	0.1226	0.9899	0.8306	0.7941	0.6884	0.7346	0.6446	1.0504	0.9717	0.9216	0.3278	0.1480	0.1029	0.9690	0.9013	0.7488	0.7208	0.7992	0.6710	0.9203	0.8854	0.5233	0.1382	0.1007	0.0993	0.8570	0.7551	0.6885	0.6640	0.6211	0.6298	0.8991	0.3184	0.1228	0.1003	0.0945	0.0948	0.7623	0.7939	0.6937	0.6020	0.6687	0.5807	0.8770	0.1191	0.1002	0.0980	0.0951	0.0940	0.8241	0.6859	0.6452	0.5995	0.5668	0.6177	0.0636	0.0638	0.0637	0.0643	0.0653	0.0639	0.0634	0.0638	0.0640	0.0642	0.0633	0.0642	0.0645	0.0632	0.0636	0.0637	0.0682	0.0639	0.0628	0.0634	0.0638	0.0641	0.0642	0.0647
80=12:57:19	70767	301	0.9109	0.9301	0.9467	1.0323	0.9306	0.9249	0.9086	0.8700	0.8367	0.7962	0.7629	0.8235	0.9408	1.0008	0.9811	0.8999	0.4663	0.1217	0.9951	0.8363	0.7872	0.6983	0.7323	0.6490	1.0588	0.9682	0.9183	0.3519	0.1520	0.1025	0.9769	0.8979	0.7550	0.7269	0.8062	0.6786	0.9142	0.8965	0.5566	0.1394	0.1011	0.0993	0.8436	0.7672	0.6841	0.6804	0.6285	0.6341	0.9064	0.3462	0.1241	0.1011	0.0955	0.0953	0.7744	0.7905	0.7094	0.5979	0.6820	0.5805	0.8729	0.1206	0.1003	0.0967	0.0939	0.0935	0.8145	0.6978	0.6484	0.6092	0.5704	0.6199	0.0631	0.0636	0.0630	0.0638	0.0653	0.0630	0.0633	0.0634	0.0636	0.0639	0.0633	0.0641	0.0642	0.0632	0.0635	0.0636	0.0681	0.0633	0.0622	0.0629	0.0635	0.0640	0.0639	0.0643
81=13:12:04	71652	298	0.9334	0.9392	0.9446	1.0451	0.9242	0.9403	0.8978	0.8845	0.8207	0.8063	0.7396	0.8411	0.9388	1.0033	0.9920	0.8909	0.5108	0.1276	1.0070	0.8175	0.7865	0.6779	0.7251	0.6507	1.0701	0.9784	0.9369	0.3782	0.1553	0.1040	0.9817	0.9182	0.7285	0.7322	0.7768	0.6771	0.9048	0.8898	0.6082	0.1437	0.1014	0.1008	0.8496	0.7484	0.6760	0.6590	0.6043	0.6205	0.9122	0.3676	0.1268	0.1001	0.0966	0.0962	0.7568	0.7972	0.6933	0.6018	0.6538	0.5759	0.8617	0.1220	0.1013	0.0972	0.0963	0.0948	0.8005	0.6888	0.6223	0.6032	0.5527	0.6338	0.0632	0.0639	0.0638	0.0646	0.0660	0.0643	0.0636	0.0640	0.0639	0.0632	0.0637	0.0642	0.0640	0.0638	0.0635	0.0637	0.0684	0.0640	0.0635	0.0637	0.0641	0.0643	0.0639	0.0645
82=13:26:48	72536	300	0.9385	0.9465	0.9558	1.0750	0.9269	0.9461	0.8900	0.8788	0.8173	0.7858	0.7317	0.8341	0.9432	1.0234	1.0068	0.8911	0.5409	0.1288	1.0144	0.8114	0.7791	0.6796	0.7248	0.6404	1.0962	0.9997	0.9379	0.4028	0.1616	0.1034	0.9822	0.9124	0.7215	0.7257	0.7814	0.6795	0.9129	0.8973	0.6366	0.1477	0.1024	0.1009	0.8433	0.7417	0.6764	0.6525	0.6105	0.6417	0.9182	0.3955	0.1309	0.1023	0.0976	0.0967	0.7590	0.8095	0.6868	0.5999	0.6605	0.5789	0.8757	0.1245	0.1022	0.0985	0.0959	0.0949	0.8014	0.6867	0.6249	0.6007	0.5620	0.6305	0.0639	0.0638	0.0641	0.0644	0.0656	0.0645	0.0636	0.0635	0.0642	0.0636	0.0624	0.0642	0.0647	0.0624	0.0640	0.0623	0.0688	0.0641	0.0631	0.0633	0.0638	0.0635	0.0642	0.0653
83=13:41:33	73421	300	0.9470	0.9363	0.9424	1.0636	0.9491	0.9565	0.9222	0.8665	0.8520	0.7905	0.7651	0.8275	0.9304	1.0381	0.9922	0.9151	0.5871	0.1291	1.0107	0.8408	0.7839	0.7056	0.7294	0.6596	1.0760	1.0111	0.9593	0.4303	0.1649	0.1045	1.0143	0.9047	0.7627	0.7178	0.8356	0.6745	0.9210	0.9036	0.6704	0.1518	0.1034	0.0978	0.8390	0.7610	0.6824	0.6748	0.6224	0.6468	0.9237	0.4167	0.1312	0.1024	0.0957	0.0956	0.7672	0.8117	0.7266	0.6024	0.6927	0.5854	0.8636	0.1273	0.1008	0.0982	0.0958	0.0952	0.8201	0.7041	0.6477	0.6097	0.5812	0.6477	0.0636	0.0637	0.0637	0.0632	0.0656	0.0642	0.0633	0.0636	0.0643	0.0642	0.0634	0.0644	0.0643	0.0637	0.0635	0.0637	0.0684	0.0641	0.0638	0.0632	0.0632	0.0637	0.0641	0.0647
84=13:56:18	74306	298	0.9397	0.9390	0.9436	1.0844	0.9304	0.9656	0.9004	0.8849	0.8297	0.7981	0.7550	0.8623	0.9409	1.0353	1.0122	0.9026	0.6318	0.1309	1.0319	0.8143	0.8009	0.6825	0.7382	0.6599	1.1001	1.0158	0.9574	0.4683	0.1714	0.1075	1.0121	0.9264	0.7428	0.7425	0.8228	0.7041	0.9162	0.9035	0.7308	0.1554	0.1029	0.1003	0.8588	0.7503	0.6872	0.6692	0.6251	0.6521	0.9164	0.4489	0.1319	0.1021	0.0961	0.0961	0.7616	0.8315	0.7131	0.6178	0.6739	0.5949	0.8721	0.1274	0.1039	0.0995	0.0960	0.0944	0.8275	0.7153	0.6419	0.6180	0.5773	0.6581	0.0635	0.0637	0.0635	0.0642	0.0650	0.0641	0.0636	0.0637	0.0641	0.0638	0.0635	0.0641	0.0646	0.0635	0.0636	0.0635	0.0682	0.0642	0.0626	0.0630	0.0639	0.0641	0.0640	0.0645
85=14:11:03	75192	301	0.9255	0.9356	0.9557	1.0941	0.9388	0.9598	0.9119	0.8695	0.8415	0.7902	0.7627	0.8427	0.9450	1.0518	1.0199	0.9172	0.6646	0.1332	1.0422	0.8318	0.7951	0.7057	0.7437	0.6622	1.1074	1.0157	0.9510	0.4914	0.1779	0.1060	1.0262	0.9037	0.7578	0.7345	0.8456	0.6993	0.9099	0.9140	0.7578	0.1618	0.1029	0.1003	0.8503	0.7613	0.6873	0.6754	0.6295	0.6590	0.9048	0.4826	0.1352	0.1019	0.0963	0.0955	0.7701	0.8432	0.7402	0.6140	0.6959	0.6007	0.8844	0.1305	0.1040	0.0990	0.0963	0.0933	0.8309	0.7245	0.6550	0.6288	0.6003	0.6628	0.0633	0.0634	0.0637	0.0637	0.0646	0.0640	0.0637	0.0635	0.0635	0.0635	0.0630	0.0640	0.0644	0.0633	0.0635	0.0637	0.0683	0.0637	0.0626	0.0626	0.0635	0.0642	0.0640	0.0645
86=14:25:44	76073	298	0.9362	0.9398	0.9444	1.1006	0.9363	0.9831	0.9082	0.8801	0.8432	0.7933	0.7709	0.8627	0.9436	1.0531	1.0271	0.9196	0.7128	0.1364	1.0542	0.8237	0.8034	0.6928	0.7466	0.6727	1.1125	1.0283	0.9684	0.5378	0.1852	0.1063	1.0303	0.9283	0.7584	0.7389	0.8564	0.7196	0.9246	0.9172	0.8083	0.1663	0.1045	0.1014	0.8586	0.7500	0.6939	0.6663	0.6391	0.6662	0.9192	0.5197	0.1391	0.1031	0.0981	0.0969	0.7669	0.8582	0.7376	0.6301	0.6940	0.6181	0.8794	0.1333	0.1045	0.0997	0.0973	0.0964	0.8429	0.7288	0.6650	0.6326	0.6004	0.6600	0.0636	0.0639	0.0628	0.0642	0.0657	0.0646	0.0635	0.0637	0.0642	0.0638	0.0628	0.0642	0.0643	0.0630	0.0633	0.0639	0.0684	0.0641	0.0633	0.0631	0.0640	0.0633	0.0643	0.0645
87=14:40:29	76958	300	0.9187	0.9288	0.9415	1.1133	0.9313	0.9756	0.8936	0.8750	0.8435	0.7879	0.7622	0.8572	0.9443	1.0621	1.0298	0.9194	0.7575	0.1406	1.0607	0.8190	0.8023	0.6930	0.7486	0.6646	1.1161	1.0317	0.9582	0.5588	0.1891	0.1091	1.0316	0.9196	0.7459	0.7397	0.8606	0.7195	0.9203	0.9173	0.8417	0.1739	0.1055	0.1005	0.8610	0.7511	0.6947	0.6623	0.6322	0.6720	0.9102	0.5572	0.1411	0.1047	0.0980	0.0965	0.7635	0.8719	0.7402	0.6292	0.6895	0.6090	0.8932	0.1375	0.1059	0.1019	0.0974	0.0978	0.8451	0.7343	0.6615	0.6364	0.5980	0.6648	0.0638	0.0640	0.0638	0.0634	0.0658	0.0644	0.0638	0.0638	0.0646	0.0643	0.0638	0.0646	0.0648	0.0635	0.0640	0.0638	0.0690	0.0646	0.0640	0.0638	0.0632	0.0643	0.0644	0.0647
88=14:55:15	77843	298	0.9399	0.9410	0.9439	1.1189	0.9358	0.9951	0.9106	0.8787	0.8454	0.7924	0.7733	0.8641	0.9416	1.0715	1.0428	0.9316	0.7971	0.1410	1.0693	0.8192	0.8043	0.6997	0.7483	0.6673	1.1192	1.0490	0.9892	0.6158	0.1975	0.1081	1.0544	0.9265	0.7609	0.7403	0.8728	0.7237	0.9293	0.9359	0.8759	0.1808	0.1067	0.1019	0.8629	0.7504	0.6933	0.6692	0.6379	0.6739	0.9262	0.5977	0.1433	0.1052	0.0977	0.0966	0.7642	0.8719	0.7481	0.6256	0.7047	0.6197	0.8825	0.1398	0.1062	0.1002	0.0970	0.0971	0.8453	0.7489	0.6659	0.6291	0.6065	0.6811	0.0634	0.0639	0.0636	0.0641	0.0656	0.0642	0.0629	0.0644	0.0641	0.0641	0.0635	0.0644	0.0647	0.0639	0.0638	0.0639	0.0685	0.0630	0.0635	0.0638	0.0640	0.0643	0.0643	0.0647
