# Supplementary material for: Systematic Prediction of Antifungal Drug Synergy by Chemogenomic Screening in Saccharomyces cerevisiae
Source: Front Fungal Biol. 2021 Jul 2;2:683414. doi: 10.3389/ffunb.2021.683414 (PMC10512392; doi:10.3389/ffunb.2021.683414)
Supplement: Supplementary file 1 [file Data_Sheet_1.ZIP › Supplementary data/Sypplementary_data_1_(Drug_synergy_assays)/Fen_VS_Can & Fen_VS_Ben_ps1_A_96_T_21.txt]

[config file info]
last_write=07:04:15_12:24:34
last write=07:04:19_15:01:03
[Run_Parameters]
Instrument=Tecan_21
Ini_Names=Read_Reps,Delid,Save_Data_File,Start_Time_Now
barcode_drug_plate=201401
user=asmith
Plate_Size=96
Plate_Type=NUN96ft.pdf
Samples_to_Run=6
Overlay_Size=48
Drug_Plate=none
Plate_Quarter=none
run_ID=none
run_plate_repeat=1
Read_Reps=95
Read_Modes=Absorbance
Read_Flor_Every=2
Max_Delta_OD=0.500000
Well_By_Row_Col=none
Reorder_Map=Order_Strings_Not,0
Tip_Vol=200
OD_to_Innoc=0.100,0.100,0.380,0.380,0.380,0.380,0.760,0.760,0.100,0.100,0.380,0.380,0.380,0.380,0.760,0.760,0.100,0.100,0.380,0.380,0.380,0.380,0.760,0.760,0.100,0.100,0.380,0.380,0.380,0.380,0.760,0.760,0.100,0.100,0.380,0.380,0.380,0.380,0.760,0.760,0.100,0.100,0.380,0.380,0.380,0.380,0.760,0.760
Absorption_Max=.3
OD_to_Save=0.100,0.100,0.380,0.380,0.380,0.380,0.760,0.760,0.100,0.100,0.380,0.380,0.380,0.380,0.760,0.760,0.100,0.100,0.380,0.380,0.380,0.380,0.760,0.760,0.100,0.100,0.380,0.380,0.380,0.380,0.760,0.760,0.100,0.100,0.380,0.380,0.380,0.380,0.760,0.760,0.100,0.100,0.380,0.380,0.380,0.380,0.760,0.760
OD_to_Dilute=0.100
Save_Sample_Vol=180
Save_Sample_Reps=2
Innoc_Vol=184,184,46,46,46,46,0,0,184,184,46,46,46,46,0,0,184,184,46,46,46,46,0,0,184,184,46,46,46,46,0,0,184,184,46,46,46,46,0,0,184,184,46,46,46,46,0,0
Dilute_Vol=23,23,23,23,23,23,23,23,23,23,23,23,23,23,23,23,23,23,23,23,23,23,23,23,23,23,23,23,23,23,23,23,23,23,23,23,23,23,23,23,23,23,23,23,23,23,23,23
Save_Vol=800,800,800,800,800,800,800,800,800,800,800,800,800,800,800,800,800,800,800,800,800,800,800,800,800,800,800,800,800,800,800,800,800,800,800,800,800,800,800,800,800,800,800,800,800,800,800,800
Reference_Vol=100,100,100,100,100,100,100,100,100,100,100,100,100,100,100,100,100,100,100,100,100,100,100,100,100,100,100,100,100,100,100,100,100,100,100,100,100,100,100,100,100,100,100,100,100,100,100,100,100,100,100,100,100,100,100,100,100,100,100,100,100,100,100,100,100,100,100,100,100,100,100,100,100,100,100,100,100,100,100,100,100,100,100,100,100,100,100,100,100,100,100,100,100,100,100,100
Read_to_Innoc=20,20,20,20,20,20,20,20,20,20,20,20,20,20,20,20,20,20,20,20,20,20,20,20,20,20,20,20,20,20,20,20,20,20,20,20,20,20,20,20,20,20,20,20,20,20,20,20
Read_to_Dilute=26,26,26,26,26,26,26,26,26,26,26,26,26,26,26,26,26,26,26,26,26,26,26,26,26,26,26,26,26,26,26,26,26,26,26,26,26,26,26,26,26,26,26,26,26,26,26,26
Read_to_Save=20,20,20,20,20,20,20,20,20,20,20,20,20,20,20,20,20,20,20,20,20,20,20,20,20,20,20,20,20,20,20,20,20,20,20,20,20,20,20,20,20,20,20,20,20,20,20,20
Innoc_Target_Map=1,2,3,4,5,6,7,8,9,10,11,12,13,14,15,16,17,18,19,20,21,22,23,24,25,26,27,28,29,30,31,32,33,34,35,36,37,38,39,40,41,42,43,44,45,46,47,48
Pipet_Trigger=OD_Save_Innoc
Pipet_Volume_Adj=Con_OD_Save
Delid=no
Pre_Init=yes
Talk_To_ProMax=no
Time_Out_Time=1050
Wait_While_Busy=yes
Idle_Time=2
Screen_Run_Type=pre_screen_1
Spect_Protocol=15m
Spec_Run_File=GG_PB_Voyage.pda
Spec_Assay_File=""
Save_Data_File=15_04_07_FenvsCan&FenvsBen_ps1_A_96_T_21.txt
Working_Dir=C%3A\\Users\\Growth_Data
Run_Control_Dir=C%3A\\Users\\Yeast_Run_Files
Tracking_Dir=""
Track_File=201401_data_track.txt
Save_Run_Data_Flag=yes
Set_Incubator_Temp=30.0
Base_Line_Flag=atstart_minimum
Pipet_Cycles_Before_Save=20
Time_Point_Save=wellmap
Innoc_Direction=down
Wells_In_Use=111111111111111111111111111111111111111111111111
Save_Sample_Map=111111001111110011111100111111001111110011111100
Sections_to_Run=0
Rows_per_Section=8
Start_Sections_Row=1
MultiProbe_Run_File=""
Multiprobe_Run_Dialogue=yes
Comments=no%20comment
Target_Temp=300
Temp_Control=On
Delta_Temp=10
ReadMode=Absorbance,Bottom
ExcitationFilter=485,
EmissionFilter=535,
MeasurementFilter=595
ReadsPerWellNumber=1,1
ShakeDuration=800,0
GainMode=Manual
PdfName=NUN96ft.pdf
Gain=50
Add_Drug_Map=1,1,1,1,1,1,1,1,1,1,1,1,1,1,1,1,1,1,1,1,1,1,1,1,1,1,1,1,1,1,1,1,1,1,1,1,1,1,1,1,1,1,1,1,1,1,1,1
Add_Drug_Vol=7,7,7,7,7,7,7,7,7,7,7,7,7,7,7,7,7,7,7,7,7,7,7,7,7,7,7,7,7,7,7,7,7,7,7,7,7,7,7,7,7,7,7,7,7,7,7,7
Innoc_Map=111011101110111011101110111011101110111011101110111011101110111011101110111011101110111011101110
Dilute_Map=111111111111111111111111111111111111111111111111111111111111111111111111111111111111111111111111
data_file_name=iS_1_48.txt
barcode=""
Hit_Call_Threshold=1.000000
Reference_Well=A01
WT_Ref_Well=0
Project_Name=test
Pipet_Gens_Point=5.00,10.00,15.00,20.00,5.00,10.00,15.00,20.00,5.00,10.00,15.00,20.00,5.00,10.00,15.00,20.00,5.00,10.00,15.00,20.00,5.00,10.00,15.00,20.00,5.00,10.00,15.00,20.00,5.00,10.00,15.00,20.00,5.00,10.00,15.00,20.00,5.00,10.00,15.00,20.00,5.00,10.00,15.00,20.00,5.00,10.00,15.00,20.00,
Shake_Divisor=1
data_handling=file_&_DB_&_auto_analysis
time_frm_freezer=-1.00
gens_frm_freezer=-1.00
Well_Vol=100
Parent_ID=""
Units=%
Quarter=A
media_name=ypd
Save_Mode=one_to_one
Consolidate_Save_Map=1,2,3,4,5,6,7,8,9,10,11,12,13,14,15,16,17,18,19,20,21,22,23,24,25,26,27,28,29,30,31,32,33,34,35,36,37,38,39,40,41,42,43,44,45,46,47,48
Add_Drug_at_Start_Map=000000000000000000000000000000000000000000000000000
Add_Drug_Labware=add_drug_48
Max_Dynam_OD_Change=0.05
Reads_After_Pipet=1
Ref_Type=single_ref
Read_to_Add_Drug_at_Start=0
Send_Email_at_Pipet=no_email
Strain_Name=""
Media=ypd
drug_vol=2.00
Drug_Name=""
Drug_Conc=2
Innoc_Conc=""
Strain_Plate=none
ShakeIntensity=High
ShakeMode=Orbital
NumberOfFlashes=1
PartOfPlate=0
MovePlateOutAfterMeasurement=0
IntegrationLagTime=0
IntegrationTime=100
DelayMoveFlashFluorescence=0
[Drug_Data]
Drug_Plate=none
Strain_Plate=none
Media=ypd
Drug_Name=ud,ud,ud,ud,ud,ud,ud,ud,ud,ud,ud,ud,ud,ud,ud,ud,ud,ud,ud,ud,ud,ud,ud,ud,ud,ud,ud,ud,ud,ud,ud,ud,ud,ud,ud,ud,ud,ud,ud,ud,ud,ud,ud,ud,ud,ud,ud,ud,ud,ud,ud,ud,ud,ud,ud,ud,ud,ud,ud,ud,ud,ud,ud,ud,ud,ud,ud,ud,ud,ud,ud,ud,ud,ud,ud,ud,ud,ud,ud,ud,ud,ud,ud,ud,ud,ud,ud,ud,ud,ud,ud,ud,ud,ud,ud,ud
Strain_Name=ud
Drug_Conc=""
Innoc_Conc=0.06250,0.06250,0.06250,0.06250,0.06250,0.06250,0.06250,0.06250,0.06250,0.06250,0.06250,0.06250,0.06250,0.06250,0.06250,0.06250,0.06250,0.06250,0.06250,0.06250,0.06250,0.06250,0.06250,0.06250,0.06250,0.06250,0.06250,0.06250,0.06250,0.06250,0.06250,0.06250,0.06250,0.06250,0.06250,0.06250,0.06250,0.06250,0.06250,0.06250,0.06250,0.06250,0.06250,0.06250,0.06250,0.06250,0.06250,0.06250,0.06250,0.06250,0.06250,0.06250,0.06250,0.06250,0.06250,0.06250,0.06250,0.06250,0.06250,0.06250,0.06250,0.06250,0.06250,0.06250,0.06250,0.06250,0.06250,0.06250,0.06250,0.06250,0.06250,0.06250,0.06250,0.06250,0.06250,0.06250,0.06250,0.06250,0.06250,0.06250,0.06250,0.06250,0.06250,0.06250,0.06250,0.06250,0.06250,0.06250,0.06250,0.06250,0.06250,0.06250,0.06250,0.06250,0.06250,0.06250
Run_ID=none
Plate_Quarter=A
Units=%,%,%,%,%,%,%,%,%,%,%,%,%,%,%,%,%,%,%,%,%,%,%,%,%,%,%,%,%,%,%,%,%,%,%,%,%,%,%,%,%,%,%,%,%,%,%,%,%,%,%,%,%,%,%,%,%,%,%,%,%,%,%,%,%,%,%,%,%,%,%,%,%,%,%,%,%,%,%,%,%,%,%,%,%,%,%,%,%,%,%,%,%,%,%,%
Parent_ID=""
Project_Name=test
Strain_Backgrnd=0,0,0,0,0,0,0,0,0,0,0,0,0,0,0,0,0,0,0,0,0,0,0,0,0,0,0,0,0,0,0,0,0,0,0,0,0,0,0,0,0,0,0,0,0,0,0,0,0,0,0,0,0,0,0,0,0,0,0,0,0,0,0,0,0,0,0,0,0,0,0,0,0,0,0,0,0,0,0,0,0,0,0,0,0,0,0,0,0,0,0,0,0,0,0,0
Well_Vol=100,100,100,100,100,100,100,100,100,100,100,100,100,100,100,100,100,100,100,100,100,100,100,100,100,100,100,100,100,100,100,100,100,100,100,100,100,100,100,100,100,100,100,100,100,100,100,100,100,100,100,100,100,100,100,100,100,100,100,100,100,100,100,100,100,100,100,100,100,100,100,100,100,100,100,100,100,100,100,100,100,100,100,100,100,100,100,100,100,100,100,100,100,100,100,100
time_frm_freezer=-1.00
gens_frm_freezer=-1.00
user=asmith
Strain_Pool=ud,ud,ud,ud,ud,ud,ud,ud,ud,ud,ud,ud,ud,ud,ud,ud,ud,ud,ud,ud,ud,ud,ud,ud,ud,ud,ud,ud,ud,ud,ud,ud,ud,ud,ud,ud,ud,ud,ud,ud,ud,ud,ud,ud,ud,ud,ud,ud,ud,ud,ud,ud,ud,ud,ud,ud,ud,ud,ud,ud,ud,ud,ud,ud,ud,ud,ud,ud,ud,ud,ud,ud,ud,ud,ud,ud,ud,ud,ud,ud,ud,ud,ud,ud,ud,ud,ud,ud,ud,ud,ud,ud,ud,ud,ud,ud
Well_Alias=A01,A02,A03,A04,A05,A06,A07,A08,A09,A10,A11,A12,B01,B02,B03,B04,B05,B06,B07,B08,B09,B10,B11,B12,C01,C02,C03,C04,C05,C06,C07,C08,C09,C10,C11,C12,D01,D02,D03,D04,D05,D06,D07,D08,D09,D10,D11,D12,E01,E02,E03,E04,E05,E06,E07,E08,E09,E10,E11,E12,F01,F02,F03,F04,F05,F06,F07,F08,F09,F10,F11,F12,G01,G02,G03,G04,G05,G06,G07,G08,G09,G10,G11,G12,H01,H02,H03,H04,H05,H06,H07,H08,H09,H10,H11,H12
Well_Pos=1,2,3,4,5,6,7,8,9,10,11,12,13,14,15,16,17,18,19,20,21,22,23,24,25,26,27,28,29,30,31,32,33,34,35,36,37,38,39,40,41,42,43,44,45,46,47,48,49,50,51,52,53,54,55,56,57,58,59,60,61,62,63,64,65,66,67,68,69,70,71,72,73,74,75,76,77,78,79,80,81,82,83,84,85,86,87,88,89,90,91,92,93,94,95,96
position=A01,A02,A03,A04,A05,A06,A07,A08,A09,A10,A11,A12,B01,B02,B03,B04,B05,B06,B07,B08,B09,B10,B11,B12,C01,C02,C03,C04,C05,C06,C07,C08,C09,C10,C11,C12,D01,D02,D03,D04,D05,D06,D07,D08,D09,D10,D11,D12,E01,E02,E03,E04,E05,E06,E07,E08,E09,E10,E11,E12,F01,F02,F03,F04,F05,F06,F07,F08,F09,F10,F11,F12,G01,G02,G03,G04,G05,G06,G07,G08,G09,G10,G11,G12,H01,H02,H03,H04,H05,H06,H07,H08,H09,H10,H11,H12
[Runtime_State]
Instrument=Tecan_21
Start_Time_Now=3.2595098968E+9
Reads_Completed=88
Innoc_Direction=down
Wells_In_Use=111111111111111111111111111111111111111111111111111111111111111111111111111111111111111111111111
Innoc_Map=111111111111111111111111111111111111111111111111111111111111111111111111111111111111000000000000
Dilute_Map=111111111111111111111111111111111111111111111111111111111111111111111111111111111111111111111111
Save_Sample_Map=000000000000000000000000000000000000000000000000010000000100000001000000010000000100000001000000
Current_OD=0.874,0.861,0.847,0.842,0.846,1.062,0.904,0.844,0.864,0.861,1.080,0.856,0.868,0.831,0.774,0.794,0.787,0.758,0.914,0.851,0.842,0.849,0.876,0.838,0.839,0.839,0.879,0.783,0.753,0.769,0.924,1.110,0.845,0.837,0.868,0.918,0.816,0.774,0.765,0.754,0.748,0.737,0.911,0.835,0.842,0.844,1.081,1.015,0.814,0.755,0.724,0.746,0.752,0.752,0.901,0.836,1.029,0.854,0.854,1.036,0.680,0.664,0.662,0.643,0.647,0.637,0.472,0.265,0.328,0.354,0.309,0.346,0.065,0.066,0.064,0.065,0.064,0.064,0.064,0.064,0.065,0.071,0.064,0.064,0.066,0.064,0.063,0.064,0.064,0.064,0.064,0.064,0.064,0.078,0.064,0.066
Bckgrnd_OD=0.083,0.085,0.083,0.084,0.083,0.082,0.082,0.085,0.083,0.082,0.082,0.084,0.085,0.085,0.082,0.084,0.089,0.085,0.084,0.084,0.084,0.083,0.083,0.084,0.085,0.085,0.083,0.088,0.083,0.083,0.083,0.089,0.083,0.084,0.083,0.085,0.083,0.085,0.084,0.084,0.084,0.083,0.083,0.084,0.084,0.083,0.082,0.090,0.084,0.084,0.083,0.082,0.084,0.083,0.084,0.084,0.086,0.084,0.086,0.087,0.079,0.080,0.079,0.080,0.079,0.079,0.084,0.085,0.085,0.086,0.085,0.089,0.064,0.065,0.062,0.063,0.062,0.063,0.063,0.062,0.064,0.070,0.063,0.063,0.065,0.063,0.062,0.063,0.062,0.063,0.062,0.063,0.063,0.073,0.064,0.065
Mapped=111111101111110011111110111111111111110011111111111111111111111111111111111111111111111111111111
Pipet_Completed=000000000000000000000000000000000000000000000000000000000000000000000000000000000000000000000000
Innoc_Completed=0,0,0,0,0,0,0,0,0,0,0,0,0,0,0,0,0,0,0,0,0,0,0,0,0,0,0,0,0,0,0,0,0,0,0,0,0,0,0,0,0,0,0,0,0,0,0,0,0,0,0,0,0,0,0,0,0,0,0,0,0,0,0,0,0,0,0,0,0,0,0,0,0,0,0,0,0,0,0,0,0,0,0,0,0,0,0,0,0,0,0,0,0,0,0,0
Save_Completed=0,0,0,0,0,0,0,0,0,0,0,0,0,0,0,0,0,0,0,0,0,0,0,0,0,0,0,0,0,0,0,0,0,0,0,0,0,0,0,0,0,0,0,0,0,0,0,0,0,0,0,0,0,0,0,0,0,0,0,0,0,0,0,0,0,0,0,0,0,0,0,0,0,0,0,0,0,0,0,0,0,0,0,0,0,0,0,0,0,0,0,0,0,0,0,0
Pipeted_At=0,0,0,0,0,0,0,0,0,0,0,0,0,0,0,0,0,0,0,0,0,0,0,0,0,0,0,0,0,0,0,0,0,0,0,0,0,0,0,0,0,0,0,0,0,0,0,0,0,0,0,0,0,0,0,0,0,0,0,0,0,0,0,0,0,0,0,0,0,0,0,0,0,0,0,0,0,0,0,0,0,0,0,0,0,0,0,0,0,0,0,0,0,0,0,0
Pipeted_OD=0,0,0,0,0,0,0,0,0,0,0,0,0,0,0,0,0,0,0,0,0,0,0,0,0,0,0,0,0,0,0,0,0,0,0,0,0,0,0,0,0,0,0,0,0,0,0,0,0,0,0,0,0,0,0,0,0,0,0,0,0,0,0,0,0,0,0,0,0,0,0,0,0,0,0,0,0,0,0,0,0,0,0,0,0,0,0,0,0,0,0,0,0,0,0,0
Dilutes_Completed=0,0,0,0,0,0,0,0,0,0,0,0,0,0,0,0,0,0,0,0,0,0,0,0,0,0,0,0,0,0,0,0,0,0,0,0,0,0,0,0,0,0,0,0,0,0,0,0,0,0,0,0,0,0,0,0,0,0,0,0,0,0,0,0,0,0,0,0,0,0,0,0,0,0,0,0,0,0,0,0,0,0,0,0,0,0,0,0,0,0,0,0,0,0,0,0
Time_At_Innoc=0,0,0,0,0,0,0,0,0,0,0,0,0,0,0,0,0,0,0,0,0,0,0,0,0,0,0,0,0,0,0,0,0,0,0,0,0,0,0,0,0,0,0,0,0,0,0,0,0,0,0,0,0,0,0,0,0,0,0,0,0,0,0,0,0,0,0,0,0,0,0,0,0,0,0,0,0,0,0,0,0,0,0,0,0,0,0,0,0,0,0,0,0,0,0,0
Time_At_Save=0,0,0,0,0,0,0,0,0,0,0,0,0,0,0,0,0,0,0,0,0,0,0,0,0,0,0,0,0,0,0,0,0,0,0,0,0,0,0,0,0,0,0,0,0,0,0,0,0,0,0,0,0,0,0,0,0,0,0,0,0,0,0,0,0,0,0,0,0,0,0,0,0,0,0,0,0,0,0,0,0,0,0,0,0,0,0,0,0,0,0,0,0,0,0,0
Time_At_Dilute=0,0,0,0,0,0,0,0,0,0,0,0,0,0,0,0,0,0,0,0,0,0,0,0,0,0,0,0,0,0,0,0,0,0,0,0,0,0,0,0,0,0,0,0,0,0,0,0,0,0,0,0,0,0,0,0,0,0,0,0,0,0,0,0,0,0,0,0,0,0,0,0,0,0,0,0,0,0,0,0,0,0,0,0,0,0,0,0,0,0,0,0,0,0,0,0
Previous_OD=0.874,0.861,0.847,0.842,0.846,1.062,0.904,0.844,0.864,0.861,1.080,0.856,0.868,0.831,0.774,0.794,0.787,0.758,0.914,0.851,0.842,0.849,0.876,0.838,0.839,0.839,0.879,0.783,0.753,0.769,0.924,1.110,0.845,0.837,0.868,0.918,0.816,0.774,0.765,0.754,0.748,0.737,0.911,0.835,0.842,0.844,1.081,1.015,0.814,0.755,0.724,0.746,0.752,0.752,0.901,0.836,1.029,0.854,0.854,1.036,0.680,0.664,0.662,0.643,0.647,0.637,0.472,0.265,0.328,0.354,0.309,0.346,0.065,0.066,0.064,0.065,0.064,0.064,0.064,0.064,0.065,0.071,0.064,0.064,0.066,0.064,0.063,0.064,0.064,0.064,0.064,0.064,0.064,0.078,0.064,0.066
Prev_Delta_OD=0.030,0.016,0.014,0.004,0.003,0.008,0.014,0.013,0.002,0.003,0.010,0.003,0.001,0.004,0.005,0.002,0.009,0.003,0.010,0.005,0.001,0.001,0.004,0.003,0.007,0.011,0.000,0.012,0.014,0.006,0.005,0.004,0.010,0.004,0.000,0.005,0.005,0.006,0.004,0.002,0.003,0.003,0.003,0.010,0.007,0.011,0.006,0.005,0.005,0.017,0.004,0.004,0.005,0.005,0.015,0.006,0.010,0.003,0.004,0.008,0.001,0.006,0.007,0.007,0.005,0.005,0.021,0.001,0.006,0.005,0.008,0.006,0.000,0.001,0.000,0.001,0.000,0.000,0.000,0.000,0.000,0.001,0.000,0.000,0.000,0.000,0.001,0.001,0.000,0.000,0.000,0.000,0.000,0.000,0.000,0.000
Delta_From_Ref=0.000,-0.056,1.025,1.279,1.433,1.660,-2.040,0.481,-0.011,-0.007,1.467,1.484,-0.542,0.751,3.214,3.878,-0.081,-0.007,-0.512,0.770,1.352,1.359,4.021,4.537,-0.008,-0.056,1.121,1.261,1.472,1.538,-1.095,2.011,0.006,0.013,1.413,1.549,0.586,1.405,4.440,4.846,0.044,0.050,0.404,1.160,1.361,1.420,4.493,4.990,0.000,0.000,0.000,0.000,0.000,0.000,0.000,0.000,0.000,0.000,0.000,0.000,0.000,0.000,0.000,0.000,0.000,0.000,0.000,0.000,0.000,0.000,0.000,0.000,0.000,0.000,0.000,0.000,0.000,0.000,0.000,0.000,0.000,0.000,0.000,0.000,0.000,0.000,0.000,0.000,0.000,0.000,0.000,0.000,0.000,0.000,0.000,0.000
Sig_OD_Delta=0,0,1,1,1,1,0,0,0,0,1,1,0,0,1,1,0,0,0,0,1,1,1,1,0,0,1,1,1,1,0,1,0,0,1,1,0,1,1,1,0,0,0,1,1,1,1,1,0,0,0,0,0,0,0,0,0,0,0,0,0,0,0,0,0,0,0,0,0,0,0,0,0,0,0,0,0,0,0,0,0,0,0,0,0,0,0,0,0,0,0,0,0,0,0,0
Add_Drug_at_Start_Map=000000000000000000000000000000000000000000000000000000000000000000000000000000000000000000000000
[Analysis]
Drug_ID=A1,A2,A3,A4,A5,A6,B1,B2,B3,B4,B5,B6,C1,C2,C3,C4,C5,C6,D1,D2,D3,D4,D5,D6,E1,E2,E3,E4,E5,E6,F1,F2,F3,F4,F5,F6,G1,G2,G3,G4,G5,G6,H1,H2,H3,H4,H5,H6
Decision=no_inh,no_inh,ps2_1_1,ps2_2_1,ps2_4_1,ps2_4_1,no_inh,ps2_1_1,ps2_4_1,ps2_4_1,ps2_4_1,ps2_4_2,no_inh,ps2_1_1,ps2_2_1,ps2_4_1,ps2_4_1,ps2_4_1,ps2_1_1,ps2_4_1,ps2_4_1,ps2_4_1,ps2_4_2,ps2_4_2,ps2_4_1,ps2_4_2,ps2_4_2,ps2_4_2,other,other,other,other,other,other,other,other,screen,screen,screen,screen,screen,screen,screen,screen,screen,screen,screen,screen,no_inh,no_inh,no_inh,ps2_2_1,ps2_4_1,ps2_4_1,no_inh,no_inh,ps2_4_1,ps2_2_1,ps2_4_1,ps2_4_1,no_inh,ps2_1_1,ps2_1_1,ps2_4_1,ps2_4_1,ps2_4_1,no_inh,ps2_2_1,ps2_4_1,ps2_4_1,ps2_4_1,ps2_4_1,ps2_4_1,ps2_4_1,ps2_4_1,ps2_4_1,ps2_4_1,ps2_4_1,other,other,other,other,other,other,screen,screen,screen,screen,screen,screen,screen,screen,screen,ps3_4_6,screen,screen
Plot_Min=0.100,0.100,0.100,0.100,0.100,0.100,0.100,0.100,0.100,0.100,0.100,0.100,0.100,0.100,0.100,0.100,0.100,0.100,0.100,0.100,0.100,0.100,0.100,0.100,0.100,0.100,0.100,0.100,0.100,0.100,0.100,0.100,0.100,0.100,0.100,0.100,0.100,0.100,0.100,0.100,0.100,0.100,0.100,0.100,0.100,0.100,0.100,0.100
Plot_Max=1.500,1.500,1.500,1.500,1.500,1.500,1.500,1.500,1.500,1.500,1.500,1.500,1.500,1.500,1.500,1.500,1.500,1.500,1.500,1.500,1.500,1.500,1.500,1.500,1.500,1.500,1.500,1.500,1.500,1.500,1.500,1.500,1.500,1.500,1.500,1.500,1.500,1.500,1.500,1.500,1.500,1.500,1.500,1.500,1.500,1.500,1.500,1.500
G_Plot_Min=0.1
G_Plot_Delta=0.7
Plot_On_Off=0
OD_Gen_Pt=0.460
Gens_to_OD_Pt=5.000
Avg_G=2.058,2.140,2.195,2.261,2.313,2.510,1.948,2.168,2.322,2.387,2.492,2.666,2.062,2.209,2.252,2.384,2.474,2.526,2.146,2.435,2.511,2.568,2.627,2.732,2.484,2.696,2.790,2.829,2.972,3.185,3.371,3.630,3.608,3.862,3.839,3.952,0.000,0.000,0.000,0.000,0.000,0.000,0.000,0.000,0.000,0.000,0.000,0.000,1.901,2.073,2.138,2.235,2.346,2.428,1.942,2.152,2.325,2.276,2.352,2.442,1.963,2.213,2.217,2.321,2.332,2.491,2.090,2.280,2.349,2.346,2.442,2.600,2.329,2.491,2.548,2.550,2.549,2.665,4.497,5.709,5.175,5.011,5.323,5.082,0.000,0.000,0.000,0.000,0.000,0.000,0.000,0.000,0.000,47.110,0.000,0.000
Max_Slope=1.794,1.857,1.735,1.728,1.680,1.953,2.011,1.941,2.137,2.058,2.025,1.812,1.951,2.143,1.749,1.998,2.001,2.200,1.990,2.479,2.297,2.374,2.415,2.405,2.276,2.188,2.550,2.536,2.505,2.866,2.882,3.591,3.496,3.361,3.383,3.733,223.124,292.465,132.458,265.043,180.418,180.401,223.110,188.476,188.384,235.539,151.454,217.473,1.876,1.989,1.769,1.717,1.722,1.586,1.901,1.864,1.843,1.844,1.757,1.593,1.694,1.718,1.790,1.788,1.704,1.738,1.814,1.889,1.877,1.746,1.799,1.704,1.794,1.992,1.808,1.894,1.741,1.823,4.495,12.712,10.121,9.156,11.029,8.900,249.260,206.864,197.242,169.560,66.783,217.472,166.214,229.181,151.454,180.422,282.714,292.465
Fit_Model=all
Fit_Const_OD_Base=0.085
Fit_Const_N0=0.01500
Fit_Const_T0=0.000
G_Fit_Min=0.100
G_Fit_Delta=0.400
Fit_On_Off=0.000,0.000,0.000,0.000,0.000,0.000,0.000,0.000,0.000,0.000,0.000,0.000,0.000,0.000,0.000,0.000,0.000,0.000,0.000,0.000,0.000,0.000,0.000,0.000,0.000,0.000,0.000,0.000,0.000,0.000,0.000,0.000,0.000,0.000,0.000,0.000,0.000,0.000,0.000,0.000,0.000,0.000,0.000,0.000,0.000,0.000,0.000,0.000,0.000,0.000,0.000,0.000,0.000,0.000,0.000,0.000,0.000,0.000,0.000,0.000,0.000,0.000,0.000,0.000,0.000,0.000,0.000,0.000,0.000,0.000,0.000,0.000,0.000,0.000,0.000,0.000,0.000,0.000,0.000,0.000,0.000,0.000,0.000,0.000,0.000,0.000,0.000,0.000,0.000,0.000,0.000,0.000,0.000,0.000,0.000,0.000
Fit_Min=0.033,0.035,0.033,0.034,0.033,0.032,0.035,0.035,0.032,0.034,0.039,0.035,0.035,0.035,0.033,0.038,0.033,0.033,0.033,0.035,0.034,0.034,0.034,0.033,0.034,0.034,0.033,0.032,0.034,0.033,0.029,0.030,0.029,0.030,0.029,0.029,0.014,0.015,0.012,0.013,0.012,0.013,0.015,0.013,0.012,0.013,0.012,0.013,0.000,0.000,0.000,0.000,0.000,0.000,0.000,0.000,0.000,0.000,0.000,0.000,0.000,0.000,0.000,0.000,0.000,0.000,0.000,0.000,0.000,0.000,0.000,0.000,0.000,0.000,0.000,0.000,0.000,0.000,0.000,0.000,0.000,0.000,0.000,0.000,0.000,0.000,0.000,0.000,0.000,0.000,0.000,0.000,0.000,0.000,0.000,0.000
Fit_Delta=0.589,0.446,0.621,0.567,0.520,0.296,0.334,0.504,0.385,0.443,0.135,0.151,0.502,0.537,0.510,0.446,0.374,0.154,0.517,0.231,0.565,0.322,0.285,0.440,0.441,0.433,0.370,0.347,0.377,0.432,0.496,0.391,0.331,0.398,0.324,0.282,1.500,1.500,1.500,1.500,1.500,1.500,1.500,1.500,1.500,1.500,1.500,1.500,0.518,0.423,0.368,0.449,0.487,0.128,0.372,0.526,0.495,0.538,0.391,0.128,0.552,0.426,0.588,0.545,0.535,0.524,0.482,0.530,0.560,0.479,0.441,0.382,0.527,0.588,0.537,0.546,0.537,0.507,0.293,0.129,0.166,0.243,0.176,0.149,0.000,0.000,0.000,0.000,0.000,0.000,0.000,0.000,0.000,0.005,0.000,0.000
Fit_Offset=0.072,0.086,0.085,0.088,0.091,0.091,0.083,0.084,0.085,0.090,0.087,0.084,0.077,0.084,0.084,0.089,0.089,0.082,0.076,0.085,0.082,0.086,0.087,0.087,0.080,0.084,0.083,0.084,0.087,0.087,0.075,0.078,0.079,0.079,0.080,0.080,0.000,0.000,0.000,0.000,0.000,0.000,0.000,0.000,0.000,0.000,0.000,0.000,0.076,0.083,0.085,0.088,0.090,0.084,0.077,0.081,0.087,0.088,0.089,0.078,0.074,0.089,0.082,0.085,0.089,0.092,0.077,0.081,0.081,0.084,0.086,0.095,0.077,0.078,0.084,0.083,0.087,0.087,0.075,0.072,0.075,0.072,0.073,0.083,0.000,0.000,0.000,0.000,0.000,0.000,0.000,0.000,0.000,0.075,0.000,0.000
Fit_N0=0.010,0.006,0.003,0.003,0.002,0.002,0.007,0.006,0.004,0.003,0.007,0.011,0.008,0.006,0.005,0.004,0.003,0.006,0.008,0.004,0.003,0.003,0.002,0.003,0.004,0.003,0.004,0.003,0.002,0.002,0.002,0.001,0.002,0.002,0.001,0.001,0.000,0.000,0.000,0.000,0.000,0.000,0.000,0.000,0.000,0.000,0.000,0.000,0.009,0.006,0.005,0.003,0.002,0.004,0.010,0.006,0.003,0.003,0.002,0.008,0.010,0.005,0.007,0.005,0.003,0.002,0.008,0.006,0.005,0.004,0.003,0.002,0.006,0.005,0.005,0.004,0.004,0.004,0.011,0.017,0.007,0.016,0.014,0.005,0.000,0.000,0.000,0.000,0.000,0.000,0.000,0.000,0.000,0.000,0.000,0.000
Fit_T0=1.285,2.511,1.773,2.742,3.201,3.680,1.659,2.295,2.616,3.030,2.039,4.170,1.469,2.036,2.467,2.535,2.928,1.561,1.898,2.655,1.238,3.099,3.217,3.130,1.620,2.490,3.161,2.792,3.902,4.220,2.738,2.859,4.454,4.264,4.271,4.296,0.000,0.000,0.000,0.000,0.000,0.000,0.000,0.000,0.000,0.000,0.000,0.000,1.099,1.935,2.324,2.722,3.184,0.540,1.734,2.038,2.727,2.810,3.203,0.651,1.532,2.298,2.563,2.929,2.928,3.377,1.859,2.413,2.431,2.651,3.063,3.314,1.529,1.747,2.371,2.619,2.560,2.818,3.557,3.955,0.716,3.636,3.776,1.131,0.000,0.000,0.000,0.000,0.000,0.000,0.000,0.000,0.000,6.150,0.000,0.000
Fit_G=1.653,1.300,1.329,1.218,1.100,1.088,1.317,1.363,1.269,1.196,2.086,2.156,1.495,1.471,1.366,1.329,1.306,2.042,1.510,1.312,1.531,1.279,1.292,1.399,1.570,1.527,1.525,1.496,1.423,1.455,1.837,1.795,1.693,1.851,1.713,1.679,0.000,0.000,0.000,0.000,0.000,0.000,0.000,0.000,0.000,0.000,0.000,0.000,1.491,1.335,1.246,1.191,1.132,2.153,1.406,1.374,1.263,1.211,1.131,2.604,1.508,1.322,1.417,1.317,1.215,1.183,1.449,1.432,1.452,1.304,1.234,1.287,1.630,1.688,1.601,1.520,1.470,1.514,3.488,4.628,3.767,4.158,4.156,3.273,0.000,0.000,0.000,0.000,0.000,0.000,0.000,0.000,0.000,2.390,0.000,0.000
Fit_Error=128.259,55.038,262.309,332.404,506.068,86.090,14.446,67.472,32.040,169.832,1.786,4.234,102.480,127.956,54.725,50.375,92.265,1.798,101.753,3.320,95.035,36.480,40.665,176.838,98.897,64.746,12.392,23.588,79.669,206.627,227.388,50.717,17.628,46.467,11.052,6.080,0.000,0.000,0.000,0.000,0.000,0.000,0.000,0.000,0.000,0.000,0.000,0.000,66.003,11.533,27.660,114.287,354.721,1.295,9.023,37.523,121.575,294.383,174.988,1.267,67.328,12.953,74.608,168.457,327.237,457.301,33.741,42.759,56.783,71.696,105.790,98.894,79.998,111.661,32.522,88.681,137.457,57.849,18.357,3.001,6.063,38.691,10.139,3.017,0.000,0.000,0.000,0.000,0.000,0.000,0.000,0.000,0.000,0.205,0.000,0.000
Fit_CV=84.000,84.000,147.000,66.000,104.000,64.000,31.000,75.000,60.000,64.000,81.000,106.000,85.000,88.000,84.000,79.000,104.000,83.000,75.000,63.000,155.000,88.000,62.000,85.000,104.000,93.000,103.000,99.000,119.000,115.000,155.000,159.000,117.000,170.000,161.000,63.000,0.000,0.000,0.000,0.000,0.000,0.000,0.000,0.000,0.000,0.000,0.000,0.000,67.000,45.000,77.000,56.000,62.000,90.000,75.000,79.000,62.000,64.000,61.000,36.000,71.000,58.000,90.000,115.000,64.000,72.000,71.000,89.000,84.000,87.000,120.000,148.000,88.000,102.000,87.000,87.000,85.000,98.000,184.000,186.000,209.000,203.000,249.000,140.000,0.000,0.000,0.000,0.000,0.000,0.000,0.000,0.000,0.000,54.000,0.000,0.000
Time_to_20_Gens=0,0,0,0,0,0,0,0,0,0,0,0,0,0,0,0,0,0,0,0,0,0,0,0,0,0,0,0,0,0,0,0,0,0,0,0,0,0,0,0,0,0,0,0,0,0,0,0
Time_to_each_5_Gens=0,0,0,0,0,0,0,0,0,0,0,0,0,0,0,0,0,0,0,0,0,0,0,0,0,0,0,0,0,0,0,0,0,0,0,0,0,0,0,0,0,0,0,0,0,0,0,0
Time_to_each_n_Gens=10.292,10.698,10.974,11.306,11.564,12.551,9.741,10.841,11.611,11.933,12.458,13.330,10.310,11.044,11.262,11.918,12.368,12.632,10.729,12.174,12.556,12.838,13.137,13.662,12.421,13.480,13.950,14.143,14.861,15.924,16.853,18.148,18.041,19.311,19.197,19.759,0.000,0.000,0.000,0.000,0.000,0.000,0.000,0.000,0.000,0.000,0.000,0.000,9.507,10.366,10.690,11.177,11.731,12.139,9.712,10.760,11.624,11.380,11.760,12.211,9.814,11.067,11.085,11.604,11.659,12.454,10.449,11.400,11.744,11.731,12.209,13.002,11.644,12.454,12.738,12.749,12.747,13.323,21.501,21.490,21.499,21.502,21.489,21.496,0.000,0.000,0.000,0.000,0.000,0.000,0.000,0.000,0.000,21.491,0.000,0.000
Min_Pt_OD=0,0,0,0,0,0,0,0,0,0,0,0,0,0,0,0,0,0,0,0,0,0,0,0,0,0,0,0,0,0,0,0,0,0,0,0,0,0,0,0,0,0,0,0,0,0,0,0
Min_Pt_t=0,0,0,0,0,0,0,0,0,0,0,0,0,0,0,0,0,0,0,0,0,0,0,0,0,0,0,0,0,0,0,0,0,0,0,0,0,0,0,0,0,0,0,0,0,0,0,0
TO_OD=0,0,0,0,0,0,0,0,0,0,0,0,0,0,0,0,0,0,0,0,0,0,0,0,0,0,0,0,0,0,0,0,0,0,0,0,0,0,0,0,0,0,0,0,0,0,0,0
Ref_ID=A01
Multi_Refs=single_ref
test=A01,A02,A03,A04,A05,A06,A07,A08,A09,A10,A11,A12,B01,B02,B03,B04,B05,B06,B07,B08,B09,B10,B11,B12,C01,C02,C03,C04,C05,C06,C07,C08,C09,C10,C11,C12,D01,D02,D03,D04,D05,D06,D07,D08,D09,D10,D11,D12,E01,E02,E03,E04,E05,E06,E07,E08,E09,E10,E11,E12,F01,F02,F03,F04,F05,F06,F07,F08,F09,F10,F11,F12,G01,G02,G03,G04,G05,G06,G07,G08,G09,G10,G11,G12,H01,H02,H03,H04,H05,H06,H07,H08,H09,H10,H11,H12
Start_Time_Now=3.2595098969E+9
Start_Date="4/15/2007+12:24 PM"
pv_to_plate_order=no
gen_time_cutoff=0.000
Drug_Name=ud?:;-ud+0,ud?:;-ud+0,ud?:;-ud+0,ud?:;-ud+0,ud?:;-ud+0,ud?:;-ud+0,ud?:;-ud+0,ud?:;-ud+0,ud?:;-ud+0,ud?:;-ud+0,ud?:;-ud+0,ud?:;-ud+0,ud?:;-ud+0,ud?:;-ud+0,ud?:;-ud+0,ud?:;-ud+0,ud?:;-ud+0,ud?:;-ud+0,ud?:;-ud+0,ud?:;-ud+0,ud?:;-ud+0,ud?:;-ud+0,ud?:;-ud+0,ud?:;-ud+0,ud?:;-ud+0,ud?:;-ud+0,ud?:;-ud+0,ud?:;-ud+0,ud?:;-ud+0,ud?:;-ud+0,ud?:;-ud+0,ud?:;-ud+0,ud?:;-ud+0,ud?:;-ud+0,ud?:;-ud+0,ud?:;-ud+0,ud?:;-ud+0,ud?:;-ud+0,ud?:;-ud+0,ud?:;-ud+0,ud?:;-ud+0,ud?:;-ud+0,ud?:;-ud+0,ud?:;-ud+0,ud?:;-ud+0,ud?:;-ud+0,ud?:;-ud+0,ud?:;-ud+0,ud?:;-ud+0,ud?:;-ud+0,ud?:;-ud+0,ud?:;-ud+0,ud?:;-ud+0,ud?:;-ud+0,ud?:;-ud+0,ud?:;-ud+0,ud?:;-ud+0,ud?:;-ud+0,ud?:;-ud+0,ud?:;-ud+0,ud?:;-ud+0,ud?:;-ud+0,ud?:;-ud+0,ud?:;-ud+0,ud?:;-ud+0,ud?:;-ud+0,ud?:;-ud+0,ud?:;-ud+0,ud?:;-ud+0,ud?:;-ud+0,ud?:;-ud+0,ud?:;-ud+0,ud?:;-ud+0,ud?:;-ud+0,ud?:;-ud+0,ud?:;-ud+0,ud?:;-ud+0,ud?:;-ud+0,ud?:;-ud+0,ud?:;-ud+0,ud?:;-ud+0,ud?:;-ud+0,ud?:;-ud+0,ud?:;-ud+0,ud?:;-ud+0,ud?:;-ud+0,ud?:;-ud+0,ud?:;-ud+0,ud?:;-ud+0,ud?:;-ud+0,ud?:;-ud+0,ud?:;-ud+0,ud?:;-ud+0,ud?:;-ud+0,ud?:;-ud+0,ud?:;-ud+0
Drug_Well_Pos=A01,A02,A03,A04,A05,A06,B01,B02,B03,B04,B05,B06,C01,C02,C03,C04,C05,C06,D01,D02,D03,D04,D05,D06,E01,E02,E03,E04,E05,E06,F01,F02,F03,F04,F05,F06,G01,G02,G03,G04,G05,G06,H01,H02,H03,H04,H05,H06,A07,A08,A09,A10,A11,A12,B07,B08,B09,B10,B11,B12,C07,C08,C09,C10,C11,C12,D07,D08,D09,D10,D11,D12,E07,E08,E09,E10,E11,E12,F07,F08,F09,F10,F11,F12,G07,G08,G09,G10,G11,G12,H07,H08,H09,H10,H11,H12
Avg_G_tcut=2.058,2.140,2.195,2.261,2.313,2.510,1.948,2.168,2.322,2.387,2.492,2.666,2.062,2.209,2.252,2.384,2.474,2.526,2.146,2.435,2.511,2.568,2.627,2.732,2.484,2.696,2.790,2.829,2.972,3.185,3.371,3.630,3.608,3.862,3.839,3.952,0.000,0.000,0.000,0.000,0.000,0.000,0.000,0.000,0.000,0.000,0.000,0.000,1.901,2.073,2.138,2.235,2.346,2.428,1.942,2.152,2.325,2.276,2.352,2.442,1.963,2.213,2.217,2.321,2.332,2.491,2.090,2.280,2.349,2.346,2.442,2.600,2.329,2.491,2.548,2.550,2.549,2.665,4.497,5.709,5.175,5.011,5.323,5.082,0.000,0.000,0.000,0.000,0.000,0.000,0.000,0.000,0.000,47.110,0.000,0.000
t0_from_interval=1.874,2.823,3.927,4.553,4.860,5.614,1.965,3.332,4.021,4.753,5.035,5.508,2.187,2.947,3.543,4.047,4.326,4.224,2.899,4.150,4.497,4.960,5.152,5.052,3.631,4.675,4.890,5.089,6.079,7.478,6.775,7.366,7.493,8.500,8.594,8.833,0.000,0.000,0.000,0.000,0.000,0.000,0.000,0.000,0.000,0.000,0.000,0.000,1.668,2.831,3.278,4.033,4.421,5.074,1.893,3.366,4.337,4.262,4.550,4.201,2.159,3.452,3.412,4.099,4.268,5.067,2.723,3.775,3.992,4.197,4.780,5.037,3.139,3.690,3.824,4.367,4.564,4.633,3.847,2.952,1.694,2.068,1.809,2.549,0.000,0.000,0.000,0.000,0.000,0.000,0.000,0.000,0.000,0.000,0.000,0.000
Sum_Delta_Ref=0.000,1.289,2.362,3.565,4.443,7.676,1.896,2.197,5.855,6.684,8.588,11.418,0.432,2.712,3.336,6.548,8.388,9.107,2.399,7.396,8.767,9.816,10.783,12.310,7.076,10.910,13.026,13.247,15.292,17.994,20.180,22.999,22.735,25.408,25.207,26.100,-1.000,-1.000,-1.000,-1.000,-1.000,-1.000,-1.000,-1.000,-1.000,-1.000,-1.000,-1.000,1.868,0.939,1.545,2.994,5.060,6.481,1.922,1.604,4.375,3.885,5.205,6.924,1.062,2.459,2.536,4.446,4.662,7.219,0.837,3.468,4.671,4.546,6.245,9.308,4.283,6.384,7.642,7.551,7.816,9.281,27.077,28.697,27.892,27.529,28.189,27.806,-1.000,-1.000,-1.000,-1.000,-1.000,-1.000,-1.000,-1.000,-1.000,32.091,-1.000,-1.000
Gens_at_time_G=5.000,5.000,5.000,5.000,5.000,5.000,5.000,5.000,5.000,5.000,5.000,5.000,5.000,5.000,5.000,5.000,5.000,5.000,5.000,5.000,5.000,5.000,5.000,5.000,5.000,5.000,5.000,5.000,5.000,5.000,5.000,5.000,5.000,5.000,5.000,5.000,0.000,0.000,0.000,0.000,0.000,0.000,0.000,0.000,0.000,0.000,0.000,0.000,5.000,5.000,5.000,5.000,5.000,5.000,5.000,5.000,5.000,5.000,5.000,5.000,5.000,5.000,5.000,5.000,5.000,5.000,5.000,5.000,5.000,5.000,5.000,5.000,5.000,5.000,5.000,5.000,5.000,5.000,4.782,3.764,4.154,4.291,4.037,4.230,0.000,0.000,0.000,0.000,0.000,0.000,0.000,0.000,0.000,0.456,0.000,0.000
G_Int_tcut=1.684,1.575,1.409,1.351,1.341,1.387,1.555,1.502,1.518,1.436,1.484,1.564,1.625,1.619,1.544,1.574,1.608,1.682,1.566,1.605,1.612,1.576,1.597,1.722,1.758,1.761,1.812,1.811,1.756,1.689,2.016,2.156,2.110,2.162,2.121,2.185,0.000,0.000,0.000,0.000,0.000,0.000,0.000,0.000,0.000,0.000,0.000,0.000,1.568,1.507,1.483,1.429,1.462,1.413,1.564,1.479,1.457,1.423,1.442,1.602,1.531,1.523,1.535,1.501,1.478,1.477,1.545,1.525,1.550,1.507,1.486,1.593,1.701,1.753,1.783,1.676,1.637,1.738,3.692,4.925,4.768,4.529,4.875,4.479,0.000,0.000,0.000,0.000,0.000,0.000,0.000,0.000,0.000,47.110,0.000,0.000
Sum_Del_12=0.000,1.454,2.294,3.152,3.823,5.348,1.352,1.820,3.433,4.247,5.151,6.092,0.338,2.185,2.839,4.054,4.805,5.241,1.362,4.225,4.894,5.332,5.669,6.127,4.293,5.647,6.088,6.233,6.778,7.058,7.301,7.464,7.417,7.572,7.529,7.575,7.832,7.830,7.793,7.814,7.817,7.823,7.846,7.800,7.804,7.828,7.816,7.825,2.059,0.560,1.514,2.825,4.113,4.946,1.498,1.644,3.678,3.392,4.273,4.950,1.127,2.427,2.451,3.674,3.944,5.296,0.703,3.083,3.747,3.909,4.820,5.875,3.233,4.522,4.992,5.120,5.227,5.733,7.214,7.291,7.242,7.245,7.288,7.276,7.819,7.811,7.825,7.798,7.485,7.829,7.811,7.824,7.811,7.768,7.828,7.846
Sum_Del_20=0.000,1.266,2.314,3.491,4.351,7.510,1.848,2.153,5.704,6.522,8.382,11.138,0.424,2.656,3.266,6.388,8.181,8.888,2.340,7.211,8.549,9.568,10.514,12.004,6.909,10.646,12.698,12.919,14.925,17.561,19.671,22.430,22.163,24.739,24.545,25.398,31.213,31.213,31.145,31.180,31.185,31.197,31.231,31.164,31.169,31.203,31.186,31.201,1.832,0.913,1.513,2.932,4.952,6.344,1.876,1.572,4.286,3.803,5.094,6.775,1.041,2.411,2.485,4.351,4.564,7.066,0.817,3.400,4.574,4.456,6.114,9.113,4.187,6.252,7.479,7.390,7.647,9.083,26.267,27.798,27.026,26.684,27.311,26.950,31.192,31.178,31.197,31.165,30.855,31.206,31.179,31.193,31.176,31.044,31.208,31.231
Sum_Del_24=0.000,1.217,2.283,3.472,4.322,7.536,1.938,2.121,6.017,6.734,8.691,11.539,0.415,2.631,3.247,6.652,8.565,9.218,2.438,7.545,8.950,10.004,10.991,12.527,7.052,11.043,13.322,13.444,15.413,18.085,20.540,23.382,23.195,25.973,25.719,26.816,35.601,35.601,35.526,35.566,35.571,35.584,35.621,35.549,35.555,35.590,35.573,35.587,1.786,0.980,1.502,2.903,4.963,6.331,1.943,1.538,4.255,3.786,5.098,6.793,1.021,2.349,2.439,4.349,4.548,7.057,0.839,3.349,4.552,4.401,6.087,9.066,4.241,6.210,7.471,7.391,7.682,9.084,28.795,31.221,30.155,29.675,30.530,30.004,35.578,35.563,35.583,35.549,35.241,35.593,35.564,35.580,35.560,35.410,35.597,35.620
Sum_12=7.880,6.426,5.587,4.728,4.057,2.532,9.232,6.060,4.447,3.634,2.730,1.788,7.542,5.695,5.041,3.826,3.075,2.639,6.518,3.655,2.986,2.548,2.211,1.754,3.587,2.233,1.792,1.647,1.103,0.822,0.579,0.417,0.463,0.308,0.352,0.305,0.048,0.051,0.087,0.067,0.063,0.057,0.034,0.080,0.076,0.052,0.064,0.055,9.939,7.320,6.366,5.055,3.767,2.935,9.379,6.236,4.202,4.489,3.608,2.930,9.008,5.453,5.429,4.206,3.936,2.584,7.177,4.797,4.133,3.971,3.060,2.005,4.648,3.358,2.889,2.760,2.653,2.147,0.666,0.589,0.639,0.635,0.592,0.605,0.061,0.069,0.055,0.083,0.395,0.051,0.069,0.056,0.069,0.112,0.052,0.034
Sum_20=31.283,30.018,28.969,27.793,26.933,23.774,33.132,29.131,25.579,24.762,22.902,20.146,30.860,28.627,28.018,24.896,23.102,22.395,28.943,24.072,22.734,21.715,20.769,19.279,24.375,20.637,18.585,18.364,16.358,13.723,11.613,8.853,9.120,6.544,6.738,5.886,0.071,0.071,0.139,0.103,0.098,0.086,0.052,0.119,0.114,0.081,0.097,0.083,33.115,30.370,29.770,28.351,26.332,24.940,33.159,29.711,26.998,27.480,26.189,24.508,32.325,28.872,28.798,26.932,26.720,24.218,30.467,27.883,26.709,26.828,25.170,22.170,27.097,25.032,23.804,23.894,23.636,22.201,5.016,3.486,4.258,4.599,3.972,4.334,0.092,0.105,0.086,0.118,0.429,0.078,0.104,0.091,0.107,0.239,0.075,0.053
Sum_24=35.675,34.458,33.392,32.203,31.353,28.139,37.613,33.554,29.658,28.941,26.985,24.136,35.260,33.045,32.428,29.023,27.110,26.458,33.237,28.130,26.725,25.671,24.684,23.148,28.623,24.632,22.353,22.231,20.262,17.590,15.135,12.293,12.480,9.702,9.956,8.859,0.074,0.074,0.150,0.109,0.104,0.091,0.055,0.126,0.120,0.085,0.102,0.088,37.461,34.695,34.173,32.773,30.712,29.344,37.618,34.137,31.420,31.890,30.577,28.882,36.696,33.326,33.236,31.326,31.127,28.618,34.836,32.326,31.124,31.274,29.588,26.609,31.434,29.465,28.204,28.284,27.993,26.591,6.880,4.454,5.520,6.000,5.145,5.671,0.098,0.112,0.092,0.126,0.435,0.082,0.111,0.095,0.115,0.265,0.079,0.055
G_by_Interval=1.684,1.575,1.409,1.351,1.341,1.387,1.555,1.502,1.518,1.436,1.484,1.564,1.625,1.619,1.544,1.574,1.608,1.682,1.566,1.605,1.612,1.576,1.597,1.722,1.758,1.761,1.812,1.811,1.756,1.689,2.016,2.156,2.110,2.162,2.121,2.185,0.000,0.000,0.000,0.000,0.000,0.000,0.000,0.000,0.000,0.000,0.000,0.000,1.568,1.507,1.483,1.429,1.462,1.413,1.564,1.479,1.457,1.423,1.442,1.602,1.531,1.523,1.535,1.501,1.478,1.477,1.545,1.525,1.550,1.507,1.486,1.593,1.701,1.753,1.783,1.676,1.637,1.738,3.692,4.925,4.768,4.529,4.875,4.479,0.000,0.000,0.000,0.000,0.000,0.000,0.000,0.000,0.000,47.110,0.000,0.000
Avg_G_t8=2.058,2.140,2.195,2.261,2.313,2.510,1.948,2.168,2.322,2.387,2.492,2.666,2.062,2.209,2.252,2.384,2.474,2.526,2.146,2.435,2.511,2.568,2.627,2.732,2.484,2.696,2.790,2.829,2.972,3.185,3.371,3.630,3.608,3.862,3.839,3.952,0.000,0.000,0.000,0.000,0.000,0.000,0.000,0.000,0.000,0.000,0.000,0.000,1.901,2.073,2.138,2.235,2.346,2.428,1.942,2.152,2.325,2.276,2.352,2.442,1.963,2.213,2.217,2.321,2.332,2.491,2.090,2.280,2.349,2.346,2.442,2.600,2.329,2.491,2.548,2.550,2.549,2.665,4.497,5.709,5.175,5.011,5.323,5.082,0.000,0.000,0.000,0.000,0.000,0.000,0.000,0.000,0.000,47.110,0.000,0.000
G_int_t8=1.684,1.575,1.409,1.351,1.341,1.387,1.555,1.502,1.518,1.436,1.484,1.564,1.625,1.619,1.544,1.574,1.608,1.682,1.566,1.605,1.612,1.576,1.597,1.722,1.758,1.761,1.812,1.811,1.756,1.689,2.016,2.156,2.110,2.162,2.121,2.185,0.000,0.000,0.000,0.000,0.000,0.000,0.000,0.000,0.000,0.000,0.000,0.000,1.568,1.507,1.483,1.429,1.462,1.413,1.564,1.479,1.457,1.423,1.442,1.602,1.531,1.523,1.535,1.501,1.478,1.477,1.545,1.525,1.550,1.507,1.486,1.593,1.701,1.753,1.783,1.676,1.637,1.738,3.692,4.925,4.768,4.529,4.875,4.479,0.000,0.000,0.000,0.000,0.000,0.000,0.000,0.000,0.000,47.110,0.000,0.000
Avg_G_t12=2.058,2.140,2.195,2.261,2.313,2.510,1.948,2.168,2.322,2.387,2.492,2.666,2.062,2.209,2.252,2.384,2.474,2.526,2.146,2.435,2.511,2.568,2.627,2.732,2.484,2.696,2.790,2.829,2.972,3.185,3.371,3.630,3.608,3.862,3.839,3.952,0.000,0.000,0.000,0.000,0.000,0.000,0.000,0.000,0.000,0.000,0.000,0.000,1.901,2.073,2.138,2.235,2.346,2.428,1.942,2.152,2.325,2.276,2.352,2.442,1.963,2.213,2.217,2.321,2.332,2.491,2.090,2.280,2.349,2.346,2.442,2.600,2.329,2.491,2.548,2.550,2.549,2.665,4.497,5.709,5.175,5.011,5.323,5.082,0.000,0.000,0.000,0.000,0.000,0.000,0.000,0.000,0.000,47.110,0.000,0.000
G_int_t12=1.684,1.575,1.409,1.351,1.341,1.387,1.555,1.502,1.518,1.436,1.484,1.564,1.625,1.619,1.544,1.574,1.608,1.682,1.566,1.605,1.612,1.576,1.597,1.722,1.758,1.761,1.812,1.811,1.756,1.689,2.016,2.156,2.110,2.162,2.121,2.185,0.000,0.000,0.000,0.000,0.000,0.000,0.000,0.000,0.000,0.000,0.000,0.000,1.568,1.507,1.483,1.429,1.462,1.413,1.564,1.479,1.457,1.423,1.442,1.602,1.531,1.523,1.535,1.501,1.478,1.477,1.545,1.525,1.550,1.507,1.486,1.593,1.701,1.753,1.783,1.676,1.637,1.738,3.692,4.925,4.768,4.529,4.875,4.479,0.000,0.000,0.000,0.000,0.000,0.000,0.000,0.000,0.000,47.110,0.000,0.000
Avg_G_inflex=2.058,2.160,2.195,2.261,2.313,2.665,1.985,2.169,2.356,2.410,3.174,3.325,2.062,2.210,2.254,2.407,2.537,3.107,2.148,2.587,2.511,2.643,2.752,2.759,2.505,2.725,2.847,2.899,3.039,3.212,3.371,3.664,3.692,3.904,3.937,4.114,0.000,0.000,0.000,0.000,0.000,0.000,0.000,0.000,0.000,0.000,0.000,0.000,1.903,2.095,2.186,2.260,2.347,3.237,1.969,2.152,2.325,2.276,2.405,3.233,1.964,2.240,2.219,2.321,2.332,2.491,2.090,2.280,2.349,2.348,2.470,2.679,2.329,2.491,2.550,2.552,2.549,2.665,4.590,5.670,5.158,4.995,5.302,5.042,0.000,0.000,0.000,0.000,0.000,0.000,0.000,0.000,0.000,38.629,0.000,0.000
G_int_inflex=1.684,1.604,1.409,1.351,1.331,1.334,1.551,1.499,1.482,1.455,2.793,2.968,1.625,1.605,1.515,1.586,1.594,2.653,1.545,1.524,1.612,1.524,1.540,1.751,1.785,1.787,1.809,1.770,1.738,1.693,2.016,2.109,2.005,2.124,1.976,1.982,0.000,0.000,0.000,0.000,0.000,0.000,0.000,0.000,0.000,0.000,0.000,0.000,1.543,1.523,1.484,1.429,1.464,2.818,1.560,1.479,1.457,1.423,1.457,2.926,1.520,1.540,1.513,1.501,1.467,1.477,1.545,1.525,1.550,1.509,1.480,1.615,1.698,1.753,1.761,1.645,1.637,1.732,3.741,4.717,4.159,4.467,4.352,3.929,0.000,0.000,0.000,0.000,0.000,0.000,0.000,0.000,0.000,38.629,0.000,0.000
G_by_Interval_g4=1.653,1.831,1.833,1.931,2.028,2.227,1.551,1.818,1.938,2.004,2.101,2.282,1.556,1.924,1.895,1.833,2.106,2.156,1.614,1.791,1.872,1.956,2.065,2.180,1.791,1.976,2.021,2.095,2.213,2.433,2.029,2.216,2.260,2.359,2.380,2.436,0.000,0.000,0.000,0.000,0.000,0.000,0.000,0.000,0.000,0.000,0.000,0.000,1.659,1.709,1.758,1.876,1.986,2.117,1.569,1.683,1.890,1.876,1.944,2.097,1.578,1.766,1.785,1.827,1.916,2.051,1.580,1.700,1.753,1.808,1.881,2.014,1.751,1.833,1.995,1.856,1.925,2.006,3.681,4.925,4.343,4.134,4.476,4.229,0.000,0.000,0.000,0.000,0.000,0.000,0.000,0.000,0.000,47.110,0.000,0.000
G_int_t8_g4=1.653,1.831,1.833,1.931,2.028,2.227,1.551,1.818,1.938,2.004,2.101,2.282,1.556,1.924,1.895,1.833,2.106,2.156,1.614,1.791,1.872,1.956,2.065,2.180,1.791,1.976,2.021,2.095,2.213,2.433,2.029,2.216,2.260,2.359,2.380,2.436,0.000,0.000,0.000,0.000,0.000,0.000,0.000,0.000,0.000,0.000,0.000,0.000,1.659,1.709,1.758,1.876,1.986,2.117,1.569,1.683,1.890,1.876,1.944,2.097,1.578,1.766,1.785,1.827,1.916,2.051,1.580,1.700,1.753,1.808,1.881,2.014,1.751,1.833,1.995,1.856,1.925,2.006,3.681,4.925,4.343,4.134,4.476,4.229,0.000,0.000,0.000,0.000,0.000,0.000,0.000,0.000,0.000,47.110,0.000,0.000
G_int_t12_g4=1.653,1.831,1.833,1.931,2.028,2.227,1.551,1.818,1.938,2.004,2.101,2.282,1.556,1.924,1.895,1.833,2.106,2.156,1.614,1.791,1.872,1.956,2.065,2.180,1.791,1.976,2.021,2.095,2.213,2.433,2.029,2.216,2.260,2.359,2.380,2.436,0.000,0.000,0.000,0.000,0.000,0.000,0.000,0.000,0.000,0.000,0.000,0.000,1.659,1.709,1.758,1.876,1.986,2.117,1.569,1.683,1.890,1.876,1.944,2.097,1.578,1.766,1.785,1.827,1.916,2.051,1.580,1.700,1.753,1.808,1.881,2.014,1.751,1.833,1.995,1.856,1.925,2.006,3.681,4.925,4.343,4.134,4.476,4.229,0.000,0.000,0.000,0.000,0.000,0.000,0.000,0.000,0.000,47.110,0.000,0.000
G_int_inflex_g4=1.653,1.854,1.833,1.931,2.017,2.240,1.547,1.811,1.858,2.021,2.793,2.968,1.556,1.908,1.788,1.832,2.066,2.653,1.584,1.794,1.872,1.971,2.117,2.207,1.811,1.999,2.035,2.084,2.217,2.417,2.029,2.185,2.203,2.340,2.311,2.344,0.000,0.000,0.000,0.000,0.000,0.000,0.000,0.000,0.000,0.000,0.000,0.000,1.628,1.726,1.777,1.849,1.988,2.818,1.552,1.683,1.890,1.876,1.986,2.926,1.561,1.777,1.732,1.827,1.892,2.051,1.580,1.700,1.753,1.810,1.876,2.034,1.748,1.833,1.913,1.778,1.925,1.992,3.715,4.717,4.159,4.075,4.352,3.929,0.000,0.000,0.000,0.000,0.000,0.000,0.000,0.000,0.000,38.629,0.000,0.000
Time_Inflex=11.474,10.984,12.208,12.208,12.208,11.963,9.272,11.474,11.474,12.208,10.740,11.719,10.984,11.963,11.963,12.208,12.208,10.984,11.474,10.740,13.676,12.208,12.208,13.921,12.697,13.676,13.676,13.676,14.655,16.123,17.591,17.836,17.101,19.059,18.080,18.080,0.219,0.219,0.219,0.219,0.219,0.219,0.219,0.219,0.219,0.219,0.219,0.219,10.251,10.495,10.495,11.474,12.208,10.740,9.516,11.474,12.208,12.208,11.719,10.740,10.740,11.229,12.208,12.453,12.453,13.187,10.984,12.208,12.697,12.208,12.453,12.942,12.453,13.676,13.676,13.676,13.676,13.921,20.527,19.059,19.059,21.016,20.038,18.080,0.219,0.219,0.219,0.219,0.219,0.219,0.219,0.219,0.219,19.548,0.219,0.219
OD_Inflex=0.753,0.580,0.754,0.696,0.649,0.428,0.452,0.629,0.510,0.575,0.269,0.284,0.634,0.665,0.641,0.582,0.498,0.281,0.644,0.344,0.682,0.442,0.405,0.570,0.565,0.563,0.498,0.472,0.508,0.550,0.607,0.493,0.439,0.499,0.422,0.383,0.065,0.067,0.065,0.065,0.064,0.065,0.066,0.065,0.064,0.065,0.064,0.064,0.650,0.551,0.496,0.585,0.612,0.274,0.494,0.650,0.627,0.673,0.519,0.268,0.694,0.563,0.720,0.684,0.679,0.670,0.621,0.657,0.687,0.609,0.574,0.521,0.673,0.721,0.681,0.676,0.674,0.635,0.405,0.222,0.259,0.337,0.279,0.254,0.066,0.067,0.065,0.072,0.069,0.066,0.064,0.065,0.064,0.078,0.067,0.067
Time_Saturation=19.548,19.793,17.591,16.612,14.899,14.165,20.527,17.591,17.591,17.591,19.304,19.304,19.059,16.368,19.793,17.836,17.591,17.836,20.038,17.591,19.548,17.591,19.304,17.591,19.304,19.304,18.325,19.059,17.836,17.836,20.527,20.038,19.793,21.261,21.016,0.000,0.219,0.219,0.219,0.219,0.219,0.219,0.219,0.219,0.219,0.219,0.219,0.219,19.793,17.591,20.772,19.059,19.548,17.591,19.548,19.548,19.548,20.527,17.346,20.527,19.548,19.304,20.527,19.059,17.591,19.059,19.548,20.527,19.304,20.527,19.304,20.038,17.591,14.410,14.410,19.304,20.527,19.304,0.000,21.506,0.000,0.000,0.000,18.325,0.219,0.219,0.219,0.219,0.219,0.219,0.219,0.219,0.219,0.000,0.219,0.219
OD_Saturation=0.869,0.878,0.851,0.840,0.827,0.776,0.873,0.831,0.776,0.796,0.788,0.763,0.836,0.834,0.879,0.800,0.769,0.775,0.821,0.770,0.764,0.749,0.752,0.738,0.817,0.767,0.722,0.742,0.737,0.701,0.682,0.672,0.644,0.650,0.658,0.000,0.065,0.067,0.065,0.065,0.064,0.065,0.066,0.065,0.064,0.065,0.064,0.064,0.912,0.857,0.871,0.876,1.000,0.842,0.917,0.863,0.842,0.856,0.864,0.844,0.929,1.023,0.862,0.847,0.876,0.908,0.907,0.848,0.848,0.856,0.984,0.942,0.900,0.818,0.782,0.854,0.863,0.928,0.000,0.265,0.000,0.000,0.000,0.258,0.066,0.067,0.065,0.072,0.069,0.066,0.064,0.065,0.064,0.000,0.067,0.067
Ref_Well_Name=A01,A01,A01,A01,A01,A01,A01,A01,A01,A01,A01,A01,A01,A01,A01,A01,A01,A01,A01,A01,A01,A01,A01,A01,A01,A01,A01,A01,A01,A01,A01,A01,A01,A01,A01,A01,A01,A01,A01,A01,A01,A01,A01,A01,A01,A01,A01,A01,A01,A01,A01,A01,A01,A01,A01,A01,A01,A01,A01,A01,A01,A01,A01,A01,A01,A01,A01,A01,A01,A01,A01,A01,A01,A01,A01,A01,A01,A01,A01,A01,A01,A01,A01,A01,A01,A01,A01,A01,A01,A01,A01,A01,A01,A01,A01,A01
Ratio_Avg_G=1.000,0.962,0.938,0.910,0.890,0.820,1.057,0.949,0.886,0.862,0.826,0.772,0.998,0.932,0.914,0.864,0.832,0.815,0.959,0.845,0.820,0.802,0.783,0.753,0.829,0.763,0.738,0.728,0.693,0.646,0.611,0.567,0.570,0.533,0.536,0.521,Inf,Inf,Inf,Inf,Inf,Inf,Inf,Inf,Inf,Inf,Inf,Inf,1.083,0.993,0.963,0.921,0.877,0.848,1.060,0.957,0.885,0.904,0.875,0.843,1.049,0.930,0.928,0.887,0.883,0.826,0.985,0.903,0.876,0.877,0.843,0.792,0.884,0.826,0.808,0.807,0.807,0.772,0.458,0.361,0.398,0.411,0.387,0.405,Inf,Inf,Inf,Inf,Inf,Inf,Inf,Inf,Inf,0.044,Inf,Inf
Ratio_Fit_G=1.000,1.272,1.244,1.357,1.503,1.519,1.255,1.213,1.303,1.382,0.792,0.767,1.106,1.124,1.210,1.244,1.266,0.810,1.095,1.260,1.080,1.292,1.279,1.182,1.053,1.083,1.084,1.105,1.162,1.136,0.900,0.921,0.976,0.893,0.965,0.985,Inf,Inf,Inf,Inf,Inf,Inf,Inf,Inf,Inf,Inf,Inf,Inf,1.109,1.238,1.327,1.388,1.460,0.768,1.176,1.203,1.309,1.365,1.462,0.635,1.096,1.250,1.167,1.255,1.360,1.397,1.141,1.154,1.138,1.268,1.340,1.284,1.014,0.979,1.032,1.087,1.124,1.092,0.474,0.357,0.439,0.398,0.398,0.505,Inf,Inf,Inf,Inf,Inf,Inf,Inf,Inf,Inf,0.692,Inf,Inf
Ratio_G_Int=1.000,1.069,1.195,1.246,1.256,1.213,1.082,1.121,1.109,1.172,1.134,1.076,1.036,1.040,1.091,1.069,1.047,1.001,1.075,1.049,1.044,1.068,1.054,0.978,0.958,0.956,0.929,0.930,0.959,0.997,0.835,0.781,0.798,0.779,0.794,0.770,Inf,Inf,Inf,Inf,Inf,Inf,Inf,Inf,Inf,Inf,Inf,Inf,1.074,1.117,1.136,1.178,1.152,1.191,1.076,1.139,1.155,1.183,1.168,1.051,1.100,1.105,1.097,1.122,1.139,1.140,1.090,1.104,1.086,1.117,1.133,1.057,0.990,0.961,0.944,1.004,1.029,0.969,0.456,0.342,0.353,0.372,0.345,0.376,Inf,Inf,Inf,Inf,Inf,Inf,Inf,Inf,Inf,0.036,Inf,Inf
Ratio_t0_Fit=1.000,0.512,0.725,0.469,0.401,0.349,0.775,0.560,0.491,0.424,0.630,0.308,0.875,0.631,0.521,0.507,0.439,0.823,0.677,0.484,1.038,0.415,0.399,0.411,0.793,0.516,0.407,0.460,0.329,0.305,0.469,0.449,0.289,0.301,0.301,0.299,Inf,Inf,Inf,Inf,Inf,Inf,Inf,Inf,Inf,Inf,Inf,Inf,1.169,0.664,0.553,0.472,0.404,2.380,0.741,0.631,0.471,0.457,0.401,1.974,0.839,0.559,0.501,0.439,0.439,0.381,0.691,0.533,0.529,0.485,0.420,0.388,0.840,0.736,0.542,0.491,0.502,0.456,0.361,0.325,1.795,0.353,0.340,1.136,Inf,Inf,Inf,Inf,Inf,Inf,Inf,Inf,Inf,0.209,Inf,Inf
Ratio_t0_G_Int=1.000,0.664,0.477,0.412,0.386,0.334,0.954,0.562,0.466,0.394,0.372,0.340,0.857,0.636,0.529,0.463,0.433,0.444,0.646,0.452,0.417,0.378,0.364,0.371,0.516,0.401,0.383,0.368,0.308,0.251,0.277,0.254,0.250,0.220,0.218,0.212,Inf,Inf,Inf,Inf,Inf,Inf,Inf,Inf,Inf,Inf,Inf,Inf,1.124,0.662,0.572,0.465,0.424,0.369,0.990,0.557,0.432,0.440,0.412,0.446,0.868,0.543,0.549,0.457,0.439,0.370,0.688,0.496,0.469,0.447,0.392,0.372,0.597,0.508,0.490,0.429,0.411,0.404,0.487,0.635,1.106,0.906,1.036,0.735,Inf,Inf,Inf,Inf,Inf,Inf,Inf,Inf,Inf,Inf,Inf,Inf
Ref_Curve_Array=1,1,1,1,1,1,1,1,1,1,1,1,1,1,1,1,1,1,1,1,1,1,1,1,1,1,1,1,1,1,1,1,1,1,1,1,1,1,1,1,1,1,1,1,1,1,1,1,1,1,1,1,1,1,1,1,1,1,1,1,1,1,1,1,1,1,1,1,1,1,1,1,1,1,1,1,1,1,1,1,1,1,1,1,1,1,1,1,1,1,1,1,1,1,1,1
Default_ref=0
Comm_Map=,,,,,
Comm_Consol=,,,,,,,,
Comm_Screen=,,,,,
Analysis_Set=A,A,A,A,A,A,A,A,A,A,A,A,A,A,A,A,A,A,A,A,A,A,A,A,A,A,A,A,A,A,A,A,A,A,A,A,A,A,A,A,A,A,A,A,A,A,A,A,A,A,A,A,A,A,A,A,A,A,A,A,A,A,A,A,A,A,A,A,A,A,A,A,A,A,A,A,A,A,A,A,A,A,A,A,A,A,A,A,A,A,A,A,A,A,A,A
Ref_Type=single_ref,single_ref,single_ref,single_ref,single_ref,single_ref,single_ref,single_ref,single_ref,single_ref,single_ref,single_ref,single_ref,single_ref,single_ref,single_ref,single_ref,single_ref,single_ref,single_ref,single_ref,single_ref,single_ref,single_ref,single_ref,single_ref,single_ref,single_ref,single_ref,single_ref,single_ref,single_ref,single_ref,single_ref,single_ref,single_ref,single_ref,single_ref,single_ref,single_ref,single_ref,single_ref,single_ref,single_ref,single_ref,single_ref,single_ref,single_ref,single_ref,single_ref,single_ref,single_ref,single_ref,single_ref,single_ref,single_ref,single_ref,single_ref,single_ref,single_ref,single_ref,single_ref,single_ref,single_ref,single_ref,single_ref,single_ref,single_ref,single_ref,single_ref,single_ref,single_ref,single_ref,single_ref,single_ref,single_ref,single_ref,single_ref,single_ref,single_ref,single_ref,single_ref,single_ref,single_ref,single_ref,single_ref,single_ref,single_ref,single_ref,single_ref,single_ref,single_ref,single_ref,single_ref,single_ref,single_ref
Wells_In_Use=0,0,0,0,0,0,0,0,0,0,0,0,0,0,0,0,0,0,0,0,0,0,0,0,0,0,0,0,0,0,0,0,0,0,0,0,0,0,0,0,0,0,0,0,0,0,0,0,0,0,0,0,0,0,0,0,0,0,0,0,0,0,0,0,0,0,0,0,0,0,0,0,0,0,0,0,0,0,0,0,0,0,0,0,0,0,0,0,0,0,0,0,0,0,0,0
[Flor:]
[Flor2:]
[Lumin:]
[Data:]
Read=DateTime	RunT[s]	Temp	Well_1	Well_2	Well_3	Well_4	Well_5	Well_6	Well_7	Well_8	Well_9	Well_10	Well_11	Well_12	Well_13	Well_14	Well_15	Well_16	Well_17	Well_18	Well_19	Well_20	Well_21	Well_22	Well_23	Well_24	Well_25	Well_26	Well_27	Well_28	Well_29	Well_30	Well_31	Well_32	Well_33	Well_34	Well_35	Well_36	Well_37	Well_38	Well_39	Well_40	Well_41	Well_42	Well_43	Well_44	Well_45	Well_46	Well_47	Well_48	Well_49	Well_50	Well_51	Well_52	Well_53	Well_54	Well_55	Well_56	Well_57	Well_58	Well_59	Well_60	Well_61	Well_62	Well_63	Well_64	Well_65	Well_66	Well_67	Well_68	Well_69	Well_70	Well_71	Well_72	Well_73	Well_74	Well_75	Well_76	Well_77	Well_78	Well_79	Well_80	Well_81	Well_82	Well_83	Well_84	Well_85	Well_86	Well_87	Well_88	Well_89	Well_90	Well_91	Well_92	Well_93	Well_94	Well_95	Well_96
1=12:40:03	788	311	0.0843	0.0858	0.0846	0.0843	0.0831	0.0818	0.0823	0.0855	0.0831	0.0823	0.0841	0.0836	0.0871	0.0851	0.0823	0.0843	0.0911	0.0880	0.0837	0.0843	0.0877	0.0837	0.0838	0.0839	0.0855	0.0852	0.0826	0.0881	0.0831	0.0828	0.0835	0.0891	0.0831	0.0850	0.0833	0.0853	0.0828	0.0858	0.0859	0.0838	0.0843	0.0843	0.0838	0.0889	0.0876	0.0894	0.0821	0.0903	0.0845	0.0870	0.0844	0.0824	0.0840	0.0826	0.0845	0.0852	0.0856	0.0842	0.0871	0.0867	0.0816	0.0829	0.0822	0.0825	0.0818	0.0823	0.0877	0.0906	0.0861	0.0884	0.0898	0.0900	0.0652	0.0667	0.0646	0.0646	0.0643	0.0650	0.0662	0.0666	0.0652	0.0716	0.0690	0.0657	0.0664	0.0652	0.0645	0.0646	0.0645	0.0644	0.0645	0.0646	0.0641	0.0734	0.0670	0.0666
2=12:54:44	1668	311	0.0853	0.0890	0.0858	0.0856	0.0844	0.0838	0.0849	0.0854	0.0840	0.0839	0.0820	0.0867	0.0881	0.0858	0.0834	0.0847	0.0898	0.0849	0.0855	0.0850	0.0838	0.0833	0.0827	0.0880	0.0877	0.0889	0.0853	0.0890	0.0851	0.0855	0.0845	0.0894	0.0864	0.0840	0.0839	0.0859	0.0847	0.0863	0.0855	0.0855	0.0840	0.0838	0.0834	0.0878	0.0862	0.0835	0.0833	0.0917	0.0859	0.0935	0.0853	0.0847	0.0852	0.0834	0.0850	0.0842	0.0877	0.0883	0.0903	0.0882	0.0816	0.0847	0.0826	0.0821	0.0827	0.0820	0.0861	0.0892	0.0888	0.0900	0.0909	0.0947	0.0659	0.0670	0.0642	0.0650	0.0646	0.0647	0.0648	0.0652	0.0651	0.0712	0.0706	0.0650	0.0669	0.0655	0.0648	0.0650	0.0642	0.0649	0.0646	0.0646	0.0655	0.0732	0.0671	0.0667
3=13:09:25	2549	313	0.0838	0.0860	0.0834	0.0840	0.0846	0.0837	0.0841	0.0847	0.0834	0.0840	0.0821	0.0861	0.0853	0.0874	0.0856	0.0884	0.0900	0.0855	0.0845	0.0853	0.0859	0.0839	0.0827	0.0849	0.0851	0.0898	0.0864	0.0899	0.0847	0.0841	0.0844	0.0903	0.0855	0.0842	0.0847	0.0859	0.0845	0.0876	0.0854	0.0850	0.0838	0.0856	0.0853	0.0852	0.0856	0.0846	0.0841	0.0909	0.0913	0.0873	0.0840	0.0852	0.0858	0.0835	0.0847	0.0842	0.0880	0.0900	0.0950	0.0873	0.0811	0.0829	0.0823	0.0838	0.0833	0.0813	0.0858	0.0870	0.0885	0.0916	0.0909	0.0893	0.0654	0.0662	0.0640	0.0649	0.0638	0.0644	0.0643	0.0640	0.0651	0.0710	0.0712	0.0642	0.0663	0.0652	0.0640	0.0651	0.0639	0.0642	0.0643	0.0642	0.0653	0.0738	0.0657	0.0666
4=13:24:06	3430	313	0.0836	0.0854	0.0848	0.0849	0.0835	0.0848	0.0912	0.0870	0.0840	0.0849	0.0860	0.0867	0.0914	0.0853	0.0853	0.0863	0.0892	0.0859	0.0848	0.0851	0.0868	0.0849	0.0836	0.0844	0.0878	0.0881	0.0846	0.0890	0.0846	0.0848	0.0853	0.0922	0.0848	0.0838	0.0849	0.0854	0.0851	0.0869	0.0844	0.0836	0.0848	0.0850	0.0849	0.0855	0.0851	0.0843	0.0840	0.0919	0.0884	0.0863	0.0845	0.0850	0.0860	0.0847	0.0858	0.0841	0.0892	0.0914	0.0935	0.0873	0.0822	0.0810	0.0817	0.0823	0.0816	0.0812	0.0880	0.0872	0.0884	0.0915	0.0901	0.0901	0.0653	0.0664	0.0642	0.0642	0.0635	0.0646	0.0642	0.0641	0.0653	0.0716	0.0713	0.0644	0.0662	0.0647	0.0638	0.0649	0.0641	0.0644	0.0644	0.0639	0.0653	0.0741	0.0657	0.0663
5=13:38:46	4311	313	0.0834	0.0866	0.0849	0.0855	0.0844	0.0843	0.0855	0.0881	0.0858	0.0846	0.0843	0.0877	0.0914	0.0858	0.0838	0.0852	0.0896	0.0856	0.0853	0.0839	0.0860	0.0845	0.0835	0.0856	0.0869	0.0865	0.0852	0.0896	0.0855	0.0851	0.0846	0.0906	0.0847	0.0857	0.0861	0.0851	0.0858	0.0848	0.0839	0.0845	0.0844	0.0837	0.0839	0.0842	0.0844	0.0844	0.0846	0.0911	0.0843	0.0868	0.0839	0.0837	0.0846	0.0847	0.0856	0.0852	0.0879	0.0875	0.0919	0.0875	0.0799	0.0808	0.0811	0.0808	0.0800	0.0801	0.0865	0.0866	0.0874	0.0898	0.0880	0.0898	0.0651	0.0663	0.0640	0.0635	0.0638	0.0643	0.0640	0.0634	0.0646	0.0714	0.0713	0.0640	0.0661	0.0645	0.0638	0.0647	0.0639	0.0639	0.0639	0.0643	0.0646	0.0737	0.0651	0.0662
6=13:53:27	5192	315	0.0854	0.0903	0.0911	0.0881	0.0856	0.0849	0.0881	0.0903	0.0866	0.0859	0.0853	0.0907	0.0913	0.0863	0.0845	0.0852	0.0903	0.0853	0.0858	0.0848	0.0864	0.0850	0.0849	0.0859	0.0872	0.0878	0.0842	0.0903	0.0894	0.0865	0.0855	0.0919	0.0851	0.0859	0.0850	0.0894	0.0844	0.0857	0.0841	0.0839	0.0842	0.0832	0.0841	0.0843	0.0838	0.0838	0.0837	0.0930	0.0848	0.0925	0.0853	0.0844	0.0859	0.0846	0.0871	0.0857	0.0879	0.0865	0.0949	0.0895	0.0806	0.0816	0.0815	0.0802	0.0801	0.0805	0.0856	0.0867	0.0856	0.0891	0.0872	0.0889	0.0658	0.0666	0.0645	0.0650	0.0642	0.0642	0.0644	0.0644	0.0653	0.0719	0.0720	0.0648	0.0662	0.0653	0.0645	0.0652	0.0644	0.0649	0.0638	0.0649	0.0653	0.0742	0.0650	0.0667
7=14:08:08	6073	315	0.0849	0.0954	0.0878	0.0871	0.0858	0.0856	0.0868	0.0884	0.0862	0.0860	0.0857	0.0924	0.0908	0.0931	0.0860	0.0868	0.0911	0.0870	0.0861	0.0847	0.0868	0.0860	0.0843	0.0879	0.0888	0.0911	0.0873	0.0934	0.0865	0.0857	0.0852	0.0909	0.0854	0.0845	0.0859	0.0863	0.0844	0.0857	0.0838	0.0842	0.0853	0.0837	0.0847	0.0847	0.0836	0.0840	0.0839	0.0923	0.0843	0.0872	0.0843	0.0842	0.0856	0.0852	0.0853	0.0850	0.0872	0.0864	0.0890	0.0884	0.0797	0.0817	0.0824	0.0810	0.0799	0.0805	0.0857	0.0857	0.0859	0.0893	0.0862	0.0911	0.0655	0.0666	0.0643	0.0638	0.0640	0.0644	0.0644	0.0642	0.0652	0.0718	0.0714	0.0646	0.0664	0.0648	0.0642	0.0649	0.0642	0.0644	0.0643	0.0644	0.0648	0.0741	0.0650	0.0664
8=14:22:49	6953	315	0.0852	0.0873	0.0872	0.0885	0.0877	0.0861	0.0904	0.0882	0.0879	0.0887	0.0881	0.0884	0.0932	0.0865	0.0853	0.0870	0.0906	0.0858	0.0871	0.0857	0.0879	0.0881	0.0862	0.0872	0.0854	0.0884	0.0863	0.0897	0.0855	0.0869	0.0868	0.0926	0.0865	0.0862	0.0865	0.0865	0.0847	0.0846	0.0843	0.0837	0.0841	0.0837	0.0847	0.0854	0.0836	0.0849	0.0844	0.0920	0.0866	0.0857	0.0837	0.0839	0.0852	0.0840	0.0847	0.0864	0.0902	0.0867	0.0899	0.0871	0.0805	0.0805	0.0787	0.0803	0.0799	0.0794	0.0845	0.0855	0.0853	0.0890	0.0863	0.0905	0.0651	0.0662	0.0639	0.0645	0.0641	0.0633	0.0643	0.0642	0.0646	0.0714	0.0715	0.0644	0.0663	0.0650	0.0640	0.0647	0.0637	0.0637	0.0642	0.0644	0.0650	0.0740	0.0645	0.0660
9=14:37:30	7834	315	0.0879	0.0894	0.0893	0.0898	0.0888	0.0871	0.0893	0.0898	0.0904	0.0909	0.0889	0.0905	0.0967	0.0880	0.0868	0.0892	0.0938	0.0889	0.0882	0.0881	0.0889	0.0893	0.0890	0.0875	0.0880	0.0889	0.0862	0.0928	0.0875	0.0885	0.0895	0.0937	0.0878	0.0862	0.0893	0.0916	0.0860	0.0865	0.0856	0.0847	0.0854	0.0846	0.0862	0.0869	0.0863	0.0855	0.0852	0.0928	0.0878	0.0864	0.0838	0.0842	0.0858	0.0843	0.0856	0.0861	0.0898	0.0876	0.0906	0.0886	0.0806	0.0803	0.0811	0.0797	0.0809	0.0808	0.0859	0.0863	0.0852	0.0885	0.0874	0.0926	0.0652	0.0663	0.0645	0.0647	0.0637	0.0645	0.0646	0.0647	0.0657	0.0718	0.0722	0.0644	0.0665	0.0653	0.0645	0.0650	0.0644	0.0647	0.0636	0.0646	0.0653	0.0750	0.0655	0.0668
10=14:52:10	8715	315	0.0888	0.0916	0.0913	0.0922	0.0943	0.0894	0.0910	0.0910	0.0901	0.0896	0.0901	0.0912	0.0964	0.0891	0.0859	0.0884	0.0939	0.0886	0.0894	0.0878	0.0896	0.0895	0.0881	0.0895	0.0869	0.0927	0.0894	0.0918	0.0877	0.0879	0.0902	0.0953	0.0887	0.0879	0.0890	0.0894	0.0858	0.0856	0.0862	0.0847	0.0850	0.0848	0.0861	0.0856	0.0856	0.0876	0.0859	0.0935	0.0872	0.0843	0.0841	0.0854	0.0860	0.0839	0.0855	0.0854	0.0897	0.0866	0.0872	0.0887	0.0796	0.0802	0.0805	0.0799	0.0801	0.0798	0.0853	0.0849	0.0851	0.0886	0.0859	0.0896	0.0653	0.0663	0.0640	0.0641	0.0636	0.0642	0.0642	0.0639	0.0637	0.0714	0.0722	0.0643	0.0657	0.0644	0.0635	0.0639	0.0640	0.0643	0.0642	0.0644	0.0639	0.0743	0.0646	0.0662
11=15:06:51	9596	315	0.0912	0.0946	0.0936	0.0941	0.0930	0.0895	0.0911	0.0915	0.0910	0.0902	0.0901	0.0919	0.0907	0.0916	0.0889	0.0911	0.0962	0.0901	0.0907	0.0886	0.0905	0.0883	0.0895	0.0906	0.0882	0.0920	0.0904	0.0931	0.0897	0.0902	0.0900	0.0939	0.0888	0.0886	0.0894	0.0902	0.0859	0.0890	0.0879	0.0871	0.0863	0.0850	0.0879	0.0867	0.0858	0.0878	0.0861	0.0941	0.0854	0.0919	0.0856	0.0843	0.0851	0.0840	0.0866	0.0863	0.0907	0.0860	0.0860	0.0905	0.0795	0.0807	0.0800	0.0803	0.0806	0.0802	0.0854	0.0859	0.0849	0.0881	0.0850	0.0936	0.0649	0.0661	0.0660	0.0647	0.0642	0.0643	0.0642	0.0643	0.0648	0.0707	0.0753	0.0641	0.0664	0.0649	0.0631	0.0649	0.0638	0.0639	0.0642	0.0644	0.0640	0.0743	0.0649	0.0664
12=15:21:32	10477	315	0.0939	0.0927	0.0922	0.0918	0.0907	0.0896	0.0969	0.0925	0.0926	0.0935	0.0921	0.0919	0.0973	0.0907	0.0891	0.0927	0.0974	0.0924	0.0931	0.0905	0.0910	0.0920	0.0920	0.0911	0.0928	0.0911	0.0899	0.0898	0.0896	0.0895	0.0921	0.0958	0.0902	0.0892	0.0914	0.0904	0.0871	0.0879	0.0866	0.0863	0.0867	0.0862	0.0882	0.0881	0.0876	0.0882	0.0865	0.0943	0.0913	0.0870	0.0834	0.0834	0.0848	0.0840	0.0862	0.0858	0.0905	0.0861	0.0880	0.0890	0.0810	0.0799	0.0801	0.0803	0.0795	0.0801	0.0867	0.0874	0.0846	0.0873	0.0877	0.0895	0.0650	0.0660	0.0640	0.0641	0.0635	0.0643	0.0643	0.0642	0.0648	0.0716	0.0754	0.0642	0.0657	0.0649	0.0636	0.0647	0.0638	0.0643	0.0642	0.0638	0.0640	0.0746	0.0645	0.0661
13=15:36:13	11357	315	0.0921	0.0967	0.0946	0.0950	0.0945	0.0917	0.1019	0.0976	0.0958	0.0930	0.0923	0.0933	0.0948	0.0929	0.0901	0.0913	0.0975	0.0927	0.0949	0.0907	0.0918	0.0920	0.0920	0.0915	0.0917	0.0921	0.0905	0.0923	0.0924	0.0921	0.0938	0.0965	0.0907	0.0927	0.0930	0.0918	0.0880	0.0873	0.0875	0.0867	0.0877	0.0870	0.0899	0.0883	0.0883	0.0898	0.0882	0.0950	0.0845	0.0878	0.0863	0.0855	0.0862	0.0852	0.0899	0.0883	0.0907	0.0877	0.0882	0.0914	0.0798	0.0801	0.0801	0.0803	0.0795	0.0790	0.0859	0.0856	0.0851	0.0872	0.0853	0.0901	0.0652	0.0660	0.0639	0.0637	0.0639	0.0641	0.0641	0.0639	0.0648	0.0715	0.0754	0.0642	0.0659	0.0639	0.0637	0.0649	0.0635	0.0637	0.0640	0.0640	0.0629	0.0750	0.0644	0.0662
14=15:50:54	12238	315	0.0941	0.0999	0.0949	0.0963	0.0974	0.0950	0.1005	0.0962	0.0945	0.0940	0.0936	0.0953	0.0986	0.0975	0.0935	0.0948	0.0983	0.0930	0.0961	0.0931	0.0940	0.0940	0.0921	0.0954	0.0922	0.1035	0.0953	0.0949	0.0931	0.0922	0.0955	0.0986	0.0942	0.0927	0.0935	0.0969	0.0900	0.0901	0.0887	0.0886	0.0884	0.0874	0.0913	0.0895	0.0884	0.0901	0.0882	0.0965	0.0876	0.0889	0.0864	0.0870	0.0870	0.0865	0.0894	0.0879	0.0906	0.0880	0.0895	0.0913	0.0798	0.0796	0.0810	0.0810	0.0810	0.0797	0.0857	0.0849	0.0859	0.0875	0.0865	0.0908	0.0652	0.0661	0.0645	0.0647	0.0639	0.0642	0.0644	0.0639	0.0646	0.0714	0.0756	0.0641	0.0661	0.0648	0.0634	0.0646	0.0641	0.0640	0.0638	0.0642	0.0645	0.0753	0.0641	0.0661
15=16:05:35	13119	315	0.0972	0.1018	0.0978	0.0974	0.0973	0.0951	0.1053	0.1002	0.0964	0.0960	0.0946	0.0979	0.0980	0.1027	0.0966	0.0966	0.1004	0.0947	0.1003	0.0950	0.0956	0.0953	0.0931	0.0977	0.0962	0.1041	0.0973	0.0961	0.0960	0.0935	0.0987	0.0993	0.0948	0.0939	0.0942	0.0954	0.0911	0.0911	0.0901	0.0897	0.0910	0.0900	0.0934	0.0906	0.0884	0.0912	0.0884	0.0986	0.0893	0.0908	0.0869	0.0877	0.0888	0.0875	0.0909	0.0887	0.0915	0.0879	0.0902	0.0923	0.0804	0.0802	0.0810	0.0819	0.0812	0.0794	0.0868	0.0869	0.0866	0.0874	0.0864	0.0914	0.0655	0.0662	0.0643	0.0646	0.0640	0.0633	0.0644	0.0644	0.0650	0.0718	0.0752	0.0643	0.0663	0.0650	0.0638	0.0651	0.0640	0.0636	0.0641	0.0645	0.0646	0.0751	0.0644	0.0663
16=16:20:15	14000	315	0.0989	0.1016	0.0988	0.1011	0.1009	0.0966	0.1049	0.1001	0.0992	0.0975	0.0960	0.0984	0.1051	0.0979	0.0963	0.0987	0.1018	0.0960	0.1020	0.0967	0.0957	0.0968	0.0961	0.0972	0.0958	0.1045	0.0960	0.0969	0.0966	0.0961	0.1028	0.1016	0.0962	0.0947	0.0968	0.0974	0.0932	0.0949	0.0924	0.0905	0.0908	0.0898	0.0947	0.0925	0.0914	0.0926	0.0910	0.0991	0.0884	0.0921	0.0888	0.0892	0.0884	0.0868	0.0917	0.0902	0.0937	0.0905	0.0928	0.0936	0.0798	0.0801	0.0809	0.0803	0.0815	0.0799	0.0861	0.0868	0.0866	0.0862	0.0866	0.0912	0.0650	0.0663	0.0631	0.0645	0.0640	0.0644	0.0642	0.0642	0.0648	0.0713	0.0746	0.0644	0.0664	0.0651	0.0640	0.0650	0.0642	0.0640	0.0638	0.0644	0.0644	0.0743	0.0647	0.0665
17=16:34:56	14881	315	0.1029	0.1028	0.1004	0.1054	0.1030	0.0976	0.1085	0.1038	0.1014	0.0994	0.0989	0.0993	0.1106	0.0999	0.0955	0.0979	0.1029	0.0989	0.1060	0.0978	0.0985	0.0993	0.0979	0.0990	0.0984	0.1015	0.0981	0.0977	0.0977	0.0984	0.1059	0.1052	0.0984	0.0965	0.0982	0.0981	0.0951	0.0943	0.0936	0.0922	0.0928	0.0905	0.0970	0.0928	0.0924	0.0948	0.0926	0.0998	0.0875	0.0902	0.0913	0.0896	0.0883	0.0878	0.0947	0.0931	0.0959	0.0924	0.0924	0.0958	0.0801	0.0803	0.0804	0.0806	0.0799	0.0801	0.0871	0.0860	0.0870	0.0869	0.0873	0.0917	0.0648	0.0659	0.0640	0.0644	0.0638	0.0642	0.0642	0.0642	0.0643	0.0716	0.0754	0.0643	0.0662	0.0647	0.0631	0.0648	0.0637	0.0640	0.0638	0.0644	0.0642	0.0753	0.0643	0.0659
18=16:49:37	15762	315	0.1089	0.1049	0.1002	0.1017	0.1013	0.0985	0.1168	0.1024	0.1020	0.1003	0.0988	0.1012	0.1108	0.1028	0.0991	0.1048	0.1060	0.0994	0.1110	0.1010	0.0996	0.0991	0.0989	0.1017	0.1038	0.1075	0.0999	0.1002	0.0971	0.0969	0.1071	0.1045	0.0998	0.0976	0.0987	0.1000	0.0962	0.0974	0.0941	0.0927	0.0931	0.0935	0.0999	0.0956	0.0933	0.0956	0.0924	0.1028	0.0988	0.0919	0.0887	0.0896	0.0896	0.0873	0.0944	0.0910	0.0952	0.0914	0.0929	0.0960	0.0797	0.0800	0.0805	0.0815	0.0824	0.0805	0.0862	0.0877	0.0866	0.0867	0.0869	0.0928	0.0651	0.0658	0.0629	0.0644	0.0636	0.0643	0.0642	0.0642	0.0648	0.0716	0.0748	0.0639	0.0659	0.0645	0.0637	0.0644	0.0639	0.0638	0.0639	0.0644	0.0642	0.0746	0.0644	0.0661
19=17:04:18	16642	315	0.1107	0.1056	0.1041	0.1050	0.1036	0.0998	0.1180	0.1082	0.1094	0.1051	0.1018	0.1023	0.1177	0.1028	0.0977	0.1008	0.1069	0.1020	0.1147	0.1039	0.1015	0.1034	0.1012	0.1032	0.1050	0.1033	0.1022	0.1014	0.1024	0.1021	0.1134	0.1073	0.1031	0.1005	0.1036	0.0996	0.1021	0.0957	0.0943	0.0950	0.0955	0.0940	0.1040	0.0986	0.0977	0.0987	0.0960	0.1016	0.0918	0.0924	0.0902	0.0907	0.0906	0.0902	0.0990	0.0973	0.0997	0.0940	0.0966	0.0972	0.0803	0.0808	0.0811	0.0802	0.0811	0.0803	0.0891	0.0885	0.0887	0.0886	0.0883	0.0924	0.0654	0.0664	0.0641	0.0645	0.0640	0.0646	0.0646	0.0645	0.0649	0.0720	0.0756	0.0643	0.0662	0.0647	0.0643	0.0648	0.0641	0.0646	0.0647	0.0638	0.0644	0.0761	0.0645	0.0663
20=17:18:59	17523	315	0.1148	0.1055	0.1049	0.1035	0.1047	0.1020	0.1292	0.1114	0.1071	0.1071	0.1061	0.1038	0.1233	0.1054	0.1005	0.1035	0.1097	0.1037	0.1210	0.1067	0.1051	0.1056	0.1026	0.1031	0.1130	0.1060	0.1030	0.1050	0.1015	0.1002	0.1185	0.1113	0.1062	0.1036	0.1036	0.1008	0.1042	0.0981	0.0964	0.0963	0.0973	0.0966	0.1089	0.1003	0.0984	0.1002	0.0974	0.1055	0.0948	0.0918	0.0907	0.0900	0.0916	0.0909	0.1007	0.0952	0.1001	0.0966	0.0977	0.0975	0.0810	0.0803	0.0811	0.0809	0.0809	0.0808	0.0894	0.0885	0.0877	0.0893	0.0883	0.0929	0.0648	0.0658	0.0639	0.0643	0.0639	0.0642	0.0642	0.0634	0.0648	0.0716	0.0749	0.0647	0.0656	0.0647	0.0637	0.0638	0.0639	0.0640	0.0643	0.0643	0.0640	0.0756	0.0642	0.0661
21=17:33:40	18404	315	0.1215	0.1095	0.1052	0.1037	0.1046	0.1012	0.1309	0.1149	0.1110	0.1062	0.1049	0.1058	0.1278	0.1090	0.1018	0.1045	0.1090	0.1058	0.1287	0.1098	0.1054	0.1065	0.1042	0.1085	0.1189	0.1066	0.1042	0.1063	0.1035	0.1031	0.1229	0.1118	0.1074	0.1041	0.1058	0.1014	0.1106	0.0982	0.0974	0.0979	0.0995	0.0981	0.1127	0.1018	0.0993	0.1026	0.0993	0.1041	0.0962	0.0931	0.0906	0.0915	0.0913	0.0911	0.1040	0.0975	0.1008	0.0965	0.0999	0.0988	0.0803	0.0807	0.0811	0.0804	0.0806	0.0803	0.0899	0.0898	0.0894	0.0894	0.0886	0.0913	0.0648	0.0660	0.0633	0.0637	0.0634	0.0641	0.0637	0.0642	0.0648	0.0717	0.0747	0.0644	0.0658	0.0647	0.0637	0.0644	0.0636	0.0642	0.0639	0.0632	0.0640	0.0754	0.0641	0.0658
22=17:48:20	19285	315	0.1314	0.1132	0.1087	0.1050	0.1075	0.1027	0.1393	0.1191	0.1131	0.1086	0.1076	0.1076	0.1349	0.1126	0.1047	0.1071	0.1111	0.1066	0.1374	0.1147	0.1078	0.1089	0.1059	0.1091	0.1269	0.1072	0.1058	0.1080	0.1058	0.1039	0.1292	0.1139	0.1109	0.1081	0.1077	0.1037	0.1182	0.1009	0.0999	0.0998	0.1032	0.1009	0.1168	0.1053	0.1018	0.1053	0.1027	0.1046	0.0977	0.0938	0.0922	0.0923	0.0931	0.0937	0.1063	0.1005	0.1021	0.0984	0.1035	0.1015	0.0806	0.0808	0.0819	0.0811	0.0818	0.0807	0.0908	0.0909	0.0903	0.0906	0.0891	0.0944	0.0653	0.0659	0.0640	0.0645	0.0639	0.0642	0.0641	0.0639	0.0646	0.0715	0.0750	0.0643	0.0660	0.0649	0.0639	0.0636	0.0641	0.0643	0.0644	0.0642	0.0645	0.0760	0.0644	0.0658
23=18:03:01	20166	315	0.1338	0.1166	0.1111	0.1072	0.1068	0.1041	0.1450	0.1212	0.1155	0.1097	0.1078	0.1092	0.1394	0.1172	0.1065	0.1091	0.1128	0.1073	0.1454	0.1166	0.1098	0.1098	0.1071	0.1143	0.1331	0.1135	0.1094	0.1104	0.1071	0.1052	0.1351	0.1167	0.1134	0.1079	0.1088	0.1049	0.1191	0.1029	0.1023	0.1019	0.1042	0.1023	0.1225	0.1070	0.1032	0.1059	0.1034	0.1087	0.1039	0.0968	0.0938	0.0942	0.0943	0.0931	0.1083	0.1029	0.1029	0.0993	0.1021	0.1022	0.0812	0.0818	0.0820	0.0822	0.0823	0.0810	0.0903	0.0913	0.0918	0.0903	0.0901	0.0944	0.0652	0.0659	0.0641	0.0646	0.0638	0.0640	0.0635	0.0642	0.0651	0.0717	0.0751	0.0640	0.0663	0.0644	0.0639	0.0647	0.0636	0.0633	0.0639	0.0642	0.0642	0.0756	0.0644	0.0659
24=18:17:42	21047	315	0.1369	0.1299	0.1190	0.1135	0.1111	0.1062	0.1555	0.1268	0.1183	0.1110	0.1099	0.1143	0.1464	0.1199	0.1079	0.1095	0.1140	0.1068	0.1483	0.1170	0.1084	0.1104	0.1085	0.1132	0.1310	0.1187	0.1160	0.1165	0.1127	0.1091	0.1450	0.1198	0.1149	0.1110	0.1110	0.1078	0.1189	0.1064	0.1030	0.1026	0.1039	0.1025	0.1249	0.1094	0.1061	0.1073	0.1031	0.1086	0.1022	0.1047	0.0968	0.0969	0.0972	0.0945	0.1153	0.1057	0.1054	0.1006	0.1037	0.1068	0.0807	0.0837	0.0832	0.0821	0.0823	0.0817	0.0905	0.0902	0.0906	0.0908	0.0897	0.0951	0.0647	0.0661	0.0641	0.0647	0.0636	0.0646	0.0643	0.0634	0.0637	0.0717	0.0748	0.0640	0.0659	0.0649	0.0639	0.0642	0.0637	0.0644	0.0640	0.0642	0.0641	0.0757	0.0646	0.0661
25=18:32:23	21927	315	0.1436	0.1293	0.1212	0.1191	0.1162	0.1065	0.1687	0.1337	0.1236	0.1150	0.1124	0.1133	0.1575	0.1236	0.1127	0.1135	0.1164	0.1109	0.1592	0.1219	0.1121	0.1140	0.1127	0.1132	0.1369	0.1249	0.1176	0.1169	0.1148	0.1140	0.1568	0.1235	0.1185	0.1146	0.1140	0.1126	0.1267	0.1109	0.1066	0.1070	0.1065	0.1040	0.1324	0.1138	0.1094	0.1106	0.1063	0.1127	0.1051	0.1084	0.1002	0.0999	0.0989	0.0961	0.1188	0.1090	0.1100	0.1032	0.1049	0.1094	0.0811	0.0832	0.0829	0.0825	0.0831	0.0825	0.0920	0.0931	0.0921	0.0925	0.0913	0.0973	0.0650	0.0661	0.0638	0.0649	0.0643	0.0641	0.0636	0.0641	0.0648	0.0720	0.0749	0.0643	0.0660	0.0649	0.0642	0.0648	0.0639	0.0635	0.0641	0.0645	0.0644	0.0760	0.0644	0.0662
26=18:47:04	22808	315	0.1618	0.1319	0.1232	0.1187	0.1173	0.1062	0.1786	0.1367	0.1259	0.1172	0.1140	0.1147	0.1685	0.1301	0.1171	0.1173	0.1206	0.1127	0.1708	0.1266	0.1154	0.1152	0.1135	0.1165	0.1471	0.1323	0.1214	0.1211	0.1136	0.1147	0.1643	0.1266	0.1209	0.1162	0.1160	0.1116	0.1339	0.1162	0.1112	0.1090	0.1084	0.1060	0.1406	0.1178	0.1130	0.1142	0.1075	0.1159	0.1125	0.1068	0.1023	0.1018	0.0986	0.0969	0.1223	0.1101	0.1111	0.1070	0.1115	0.1106	0.0821	0.0829	0.0834	0.0825	0.0839	0.0827	0.0942	0.0922	0.0922	0.0932	0.0919	0.0977	0.0651	0.0659	0.0658	0.0645	0.0640	0.0640	0.0641	0.0639	0.0645	0.0712	0.0741	0.0645	0.0661	0.0648	0.0630	0.0647	0.0638	0.0640	0.0641	0.0646	0.0640	0.0758	0.0648	0.0661
27=19:01:45	23689	316	0.1687	0.1329	0.1237	0.1195	0.1250	0.1115	0.1956	0.1475	0.1328	0.1216	0.1189	0.1152	0.1819	0.1291	0.1163	0.1162	0.1191	0.1125	0.1808	0.1314	0.1163	0.1209	0.1156	0.1197	0.1564	0.1373	0.1244	0.1204	0.1213	0.1160	0.1813	0.1338	0.1281	0.1193	0.1194	0.1150	0.1404	0.1158	0.1106	0.1073	0.1090	0.1084	0.1489	0.1213	0.1170	0.1167	0.1100	0.1168	0.1190	0.1036	0.1030	0.1065	0.1010	0.0982	0.1279	0.1145	0.1164	0.1116	0.1120	0.1112	0.0835	0.0827	0.0829	0.0831	0.0834	0.0824	0.0928	0.0927	0.0931	0.0935	0.0929	0.0947	0.0650	0.0655	0.0630	0.0644	0.0640	0.0642	0.0638	0.0641	0.0647	0.0716	0.0732	0.0645	0.0662	0.0643	0.0639	0.0646	0.0638	0.0643	0.0642	0.0642	0.0641	0.0752	0.0647	0.0659
28=19:16:26	24570	316	0.1713	0.1386	0.1258	0.1165	0.1158	0.1092	0.2097	0.1566	0.1360	0.1221	0.1188	0.1167	0.1933	0.1387	0.1211	0.1174	0.1197	0.1119	0.1996	0.1401	0.1210	0.1215	0.1161	0.1179	0.1756	0.1348	0.1270	0.1234	0.1182	0.1154	0.1865	0.1399	0.1341	0.1217	0.1201	0.1141	0.1550	0.1163	0.1105	0.1104	0.1121	0.1107	0.1571	0.1269	0.1203	0.1185	0.1134	0.1176	0.1176	0.1046	0.1018	0.1030	0.1017	0.1007	0.1331	0.1175	0.1162	0.1126	0.1159	0.1120	0.0838	0.0835	0.0845	0.0823	0.0832	0.0832	0.0951	0.0943	0.0948	0.0957	0.0945	0.0959	0.0650	0.0658	0.0635	0.0641	0.0629	0.0639	0.0641	0.0637	0.0644	0.0717	0.0736	0.0640	0.0658	0.0644	0.0637	0.0644	0.0635	0.0639	0.0637	0.0634	0.0639	0.0761	0.0643	0.0660
29=19:31:06	25451	316	0.1880	0.1500	0.1306	0.1229	0.1200	0.1158	0.2326	0.1708	0.1443	0.1274	0.1230	0.1193	0.2107	0.1436	0.1245	0.1190	0.1210	0.1129	0.2146	0.1459	0.1234	0.1254	0.1192	0.1236	0.1811	0.1475	0.1336	0.1293	0.1203	0.1189	0.2069	0.1478	0.1401	0.1250	0.1210	0.1159	0.1614	0.1208	0.1145	0.1121	0.1131	0.1128	0.1701	0.1319	0.1250	0.1228	0.1155	0.1209	0.1254	0.1079	0.1054	0.1067	0.1066	0.1022	0.1426	0.1233	0.1220	0.1169	0.1174	0.1157	0.0845	0.0837	0.0836	0.0834	0.0845	0.0831	0.0961	0.0948	0.0956	0.0962	0.0948	0.1000	0.0647	0.0658	0.0635	0.0645	0.0632	0.0630	0.0634	0.0636	0.0644	0.0713	0.0731	0.0644	0.0656	0.0642	0.0635	0.0644	0.0633	0.0640	0.0627	0.0635	0.0639	0.0759	0.0643	0.0657
30=19:45:47	26332	316	0.2052	0.1602	0.1369	0.1264	0.1226	0.1180	0.2533	0.1817	0.1497	0.1339	0.1251	0.1221	0.2296	0.1535	0.1295	0.1221	0.1232	0.1157	0.2324	0.1573	0.1272	0.1288	0.1237	0.1281	0.1982	0.1550	0.1421	0.1331	0.1229	0.1212	0.2231	0.1557	0.1474	0.1308	0.1288	0.1202	0.1763	0.1260	0.1179	0.1166	0.1154	0.1139	0.1838	0.1401	0.1312	0.1282	0.1200	0.1244	0.1320	0.1116	0.1061	0.1096	0.1090	0.1042	0.1504	0.1276	0.1255	0.1208	0.1240	0.1195	0.0850	0.0845	0.0843	0.0841	0.0853	0.0841	0.0967	0.0961	0.0965	0.0969	0.0968	0.1015	0.0650	0.0659	0.0638	0.0643	0.0629	0.0640	0.0640	0.0643	0.0650	0.0720	0.0730	0.0643	0.0659	0.0646	0.0639	0.0647	0.0640	0.0643	0.0642	0.0629	0.0639	0.0760	0.0645	0.0660
31=20:00:28	27213	316	0.2265	0.1648	0.1432	0.1347	0.1251	0.1136	0.2635	0.1985	0.1628	0.1392	0.1245	0.1225	0.2541	0.1614	0.1319	0.1249	0.1279	0.1186	0.2544	0.1638	0.1308	0.1320	0.1278	0.1268	0.2096	0.1643	0.1415	0.1351	0.1268	0.1271	0.2415	0.1583	0.1499	0.1326	0.1320	0.1208	0.1851	0.1314	0.1230	0.1194	0.1158	0.1146	0.1952	0.1476	0.1392	0.1333	0.1232	0.1262	0.1347	0.1166	0.1108	0.1118	0.1054	0.1025	0.1589	0.1396	0.1320	0.1231	0.1247	0.1211	0.0867	0.0863	0.0853	0.0847	0.0862	0.0849	0.0982	0.0970	0.0980	0.0980	0.0981	0.1023	0.0650	0.0660	0.0641	0.0646	0.0644	0.0643	0.0642	0.0641	0.0649	0.0714	0.0725	0.0645	0.0661	0.0643	0.0640	0.0648	0.0638	0.0643	0.0640	0.0643	0.0645	0.0765	0.0648	0.0665
32=20:15:09	28094	316	0.2377	0.1780	0.1495	0.1375	0.1298	0.1163	0.2874	0.2086	0.1705	0.1448	0.1302	0.1240	0.2781	0.1730	0.1409	0.1299	0.1286	0.1182	0.2714	0.1777	0.1365	0.1360	0.1292	0.1255	0.2260	0.1728	0.1544	0.1379	0.1276	0.1264	0.2652	0.1673	0.1563	0.1370	0.1344	0.1239	0.1991	0.1376	0.1268	0.1199	0.1181	0.1164	0.2114	0.1559	0.1432	0.1374	0.1240	0.1284	0.1478	0.1174	0.1124	0.1135	0.1083	0.1038	0.1664	0.1397	0.1376	0.1280	0.1272	0.1224	0.0881	0.0855	0.0853	0.0838	0.0864	0.0844	0.0994	0.0978	0.0970	0.0993	0.0980	0.1034	0.0640	0.0656	0.0636	0.0640	0.0625	0.0638	0.0638	0.0634	0.0643	0.0711	0.0718	0.0638	0.0657	0.0641	0.0634	0.0639	0.0636	0.0637	0.0636	0.0632	0.0636	0.0757	0.0640	0.0659
33=20:29:50	28974	316	0.2625	0.1961	0.1627	0.1458	0.1319	0.1189	0.3192	0.2309	0.1909	0.1554	0.1362	0.1274	0.3030	0.1901	0.1504	0.1352	0.1327	0.1219	0.3023	0.1965	0.1432	0.1434	0.1331	0.1276	0.2489	0.1897	0.1625	0.1435	0.1359	0.1315	0.2886	0.1805	0.1706	0.1446	0.1422	0.1306	0.2178	0.1465	0.1349	0.1257	0.1223	0.1199	0.2318	0.1719	0.1535	0.1467	0.1284	0.1321	0.1560	0.1228	0.1175	0.1173	0.1112	0.1053	0.1773	0.1517	0.1451	0.1333	0.1320	0.1289	0.0892	0.0873	0.0877	0.0863	0.0882	0.0864	0.1023	0.1002	0.1001	0.1006	0.0997	0.1017	0.0646	0.0657	0.0636	0.0643	0.0638	0.0641	0.0640	0.0637	0.0649	0.0710	0.0714	0.0643	0.0658	0.0647	0.0639	0.0645	0.0627	0.0637	0.0641	0.0645	0.0641	0.0764	0.0646	0.0660
34=20:44:31	29855	316	0.2744	0.2304	0.1824	0.1532	0.1378	0.1231	0.3536	0.2528	0.2018	0.1563	0.1372	0.1337	0.3147	0.2217	0.1632	0.1377	0.1351	0.1231	0.3242	0.2172	0.1491	0.1477	0.1340	0.1359	0.2736	0.2106	0.1815	0.1575	0.1389	0.1303	0.3075	0.1906	0.1853	0.1486	0.1411	0.1292	0.2396	0.1545	0.1390	0.1294	0.1253	0.1240	0.2505	0.1788	0.1593	0.1478	0.1326	0.1314	0.1560	0.1294	0.1219	0.1175	0.1135	0.1080	0.1907	0.1544	0.1425	0.1351	0.1364	0.1325	0.0902	0.0889	0.0899	0.0887	0.0869	0.0866	0.1016	0.1002	0.1012	0.1030	0.0993	0.1066	0.0645	0.0656	0.0634	0.0640	0.0634	0.0636	0.0636	0.0633	0.0635	0.0711	0.0709	0.0639	0.0657	0.0637	0.0635	0.0634	0.0634	0.0631	0.0633	0.0639	0.0635	0.0760	0.0642	0.0657
35=20:59:11	30736	316	0.2961	0.2454	0.2102	0.1636	0.1426	0.1267	0.3817	0.2829	0.2303	0.1715	0.1425	0.1354	0.3497	0.2325	0.1751	0.1420	0.1374	0.1263	0.3546	0.2347	0.1608	0.1569	0.1396	0.1397	0.3003	0.2210	0.1921	0.1639	0.1450	0.1356	0.3374	0.2128	0.2076	0.1644	0.1498	0.1327	0.2606	0.1610	0.1425	0.1327	0.1295	0.1259	0.2750	0.1918	0.1730	0.1578	0.1414	0.1375	0.1725	0.1352	0.1263	0.1210	0.1157	0.1113	0.2084	0.1655	0.1521	0.1448	0.1443	0.1377	0.0913	0.0884	0.0907	0.0878	0.0892	0.0868	0.1046	0.1025	0.1044	0.1047	0.1027	0.1093	0.0653	0.0663	0.0640	0.0646	0.0642	0.0642	0.0643	0.0636	0.0646	0.0714	0.0713	0.0645	0.0658	0.0647	0.0636	0.0641	0.0642	0.0640	0.0641	0.0642	0.0642	0.0767	0.0641	0.0659
36=21:13:52	31617	316	0.3220	0.2707	0.2287	0.1772	0.1519	0.1296	0.4179	0.2997	0.2520	0.1852	0.1493	0.1408	0.3803	0.2595	0.1952	0.1542	0.1423	0.1281	0.3833	0.2589	0.1697	0.1655	0.1452	0.1474	0.3129	0.2531	0.2143	0.1732	0.1478	0.1409	0.3691	0.2320	0.2230	0.1709	0.1552	0.1403	0.2761	0.1792	0.1514	0.1373	0.1306	0.1287	0.2986	0.2101	0.1845	0.1660	0.1447	0.1402	0.1806	0.1407	0.1308	0.1276	0.1186	0.1085	0.2142	0.1729	0.1565	0.1501	0.1485	0.1406	0.0939	0.0910	0.0918	0.0892	0.0909	0.0879	0.1052	0.1047	0.1049	0.1076	0.1034	0.1076	0.0651	0.0659	0.0642	0.0645	0.0640	0.0642	0.0640	0.0643	0.0647	0.0710	0.0706	0.0643	0.0662	0.0644	0.0637	0.0644	0.0643	0.0643	0.0643	0.0642	0.0646	0.0766	0.0647	0.0663
37=21:28:33	32498	316	0.3671	0.2855	0.2471	0.2006	0.1571	0.1275	0.4366	0.3236	0.2765	0.2134	0.1566	0.1421	0.4196	0.2817	0.2093	0.1661	0.1521	0.1347	0.4224	0.2840	0.1838	0.1812	0.1555	0.1460	0.3491	0.2595	0.2220	0.1797	0.1538	0.1450	0.3966	0.2444	0.2350	0.1817	0.1654	0.1416	0.3009	0.1913	0.1663	0.1458	0.1359	0.1320	0.3274	0.2303	0.2053	0.1821	0.1497	0.1443	0.1968	0.1443	0.1356	0.1297	0.1170	0.1076	0.2304	0.1856	0.1673	0.1586	0.1533	0.1470	0.0956	0.0919	0.0929	0.0894	0.0914	0.0894	0.1088	0.1050	0.1060	0.1078	0.1075	0.1077	0.0650	0.0658	0.0640	0.0645	0.0637	0.0643	0.0638	0.0641	0.0649	0.0710	0.0697	0.0646	0.0661	0.0648	0.0635	0.0645	0.0640	0.0643	0.0643	0.0647	0.0640	0.0769	0.0644	0.0664
38=21:43:14	33378	316	0.3870	0.3256	0.2792	0.2377	0.1792	0.1415	0.4907	0.3628	0.3110	0.2463	0.1708	0.1489	0.4518	0.3049	0.2285	0.1751	0.1540	0.1312	0.4566	0.3083	0.2071	0.2023	0.1621	0.1511	0.3737	0.3011	0.2541	0.2034	0.1676	0.1530	0.4461	0.2832	0.2714	0.2048	0.1796	0.1482	0.3261	0.2051	0.1717	0.1471	0.1401	0.1348	0.3555	0.2508	0.2211	0.1992	0.1605	0.1483	0.2134	0.1555	0.1405	0.1416	0.1254	0.1116	0.2568	0.2042	0.1809	0.1750	0.1664	0.1525	0.0980	0.0932	0.0929	0.0889	0.0912	0.0893	0.1102	0.1069	0.1076	0.1095	0.1063	0.1101	0.0650	0.0660	0.0640	0.0639	0.0628	0.0641	0.0642	0.0636	0.0647	0.0712	0.0691	0.0642	0.0662	0.0643	0.0638	0.0644	0.0634	0.0642	0.0635	0.0633	0.0639	0.0769	0.0645	0.0657
39=21:57:55	34259	316	0.4206	0.3507	0.3070	0.2677	0.1987	0.1472	0.5304	0.4001	0.3470	0.2772	0.1870	0.1546	0.4972	0.3322	0.2531	0.1949	0.1613	0.1360	0.4936	0.3429	0.2405	0.2485	0.1781	0.1580	0.4050	0.3212	0.2790	0.2259	0.1752	0.1604	0.4858	0.3082	0.3029	0.2366	0.1960	0.1529	0.3582	0.2253	0.1863	0.1580	0.1464	0.1388	0.3885	0.2755	0.2431	0.2268	0.1711	0.1586	0.2321	0.1645	0.1474	0.1427	0.1251	0.1112	0.2753	0.2187	0.1968	0.1872	0.1759	0.1585	0.1020	0.0947	0.0938	0.0915	0.0921	0.0901	0.1118	0.1089	0.1102	0.1124	0.1093	0.1133	0.0650	0.0657	0.0643	0.0636	0.0641	0.0640	0.0642	0.0638	0.0648	0.0716	0.0688	0.0644	0.0660	0.0642	0.0636	0.0646	0.0638	0.0639	0.0638	0.0641	0.0638	0.0763	0.0644	0.0661
40=22:12:36	35140	316	0.4540	0.3918	0.3387	0.2900	0.2227	0.1487	0.5658	0.4420	0.3786	0.3049	0.1951	0.1630	0.5240	0.3672	0.2757	0.2180	0.1705	0.1421	0.5427	0.3813	0.2617	0.2714	0.1904	0.1647	0.4542	0.3367	0.2972	0.2478	0.1836	0.1674	0.5174	0.3317	0.3283	0.2660	0.2150	0.1554	0.3958	0.2417	0.2035	0.1745	0.1592	0.1455	0.4208	0.3001	0.2623	0.2522	0.1853	0.1576	0.2376	0.1730	0.1511	0.1414	0.1262	0.1117	0.2980	0.2314	0.2048	0.1963	0.1889	0.1669	0.1039	0.0968	0.0964	0.0923	0.0934	0.0915	0.1148	0.1118	0.1126	0.1136	0.1095	0.1133	0.0650	0.0662	0.0640	0.0642	0.0638	0.0642	0.0634	0.0633	0.0646	0.0716	0.0681	0.0644	0.0662	0.0647	0.0636	0.0644	0.0632	0.0641	0.0641	0.0644	0.0646	0.0768	0.0644	0.0660
41=22:27:16	36021	316	0.4853	0.4179	0.3712	0.3262	0.2877	0.1671	0.6021	0.4731	0.4148	0.3435	0.2367	0.1750	0.5803	0.3989	0.3032	0.2564	0.1846	0.1472	0.5730	0.4094	0.2894	0.3116	0.2230	0.1763	0.4734	0.3778	0.3364	0.2727	0.2022	0.1818	0.5588	0.3702	0.3623	0.2951	0.2718	0.1721	0.4242	0.2663	0.2271	0.1906	0.1671	0.1497	0.4541	0.3293	0.2901	0.2785	0.2123	0.1687	0.2655	0.1851	0.1665	0.1528	0.1345	0.1159	0.3164	0.2527	0.2257	0.2170	0.2109	0.1779	0.1088	0.0983	0.0989	0.0934	0.0959	0.0927	0.1162	0.1123	0.1139	0.1144	0.1121	0.1169	0.0648	0.0658	0.0635	0.0643	0.0640	0.0642	0.0638	0.0633	0.0645	0.0716	0.0674	0.0640	0.0657	0.0647	0.0638	0.0643	0.0627	0.0638	0.0636	0.0643	0.0643	0.0767	0.0645	0.0659
42=22:41:57	36902	316	0.5195	0.4623	0.4070	0.3524	0.3073	0.1761	0.6500	0.5080	0.4516	0.3662	0.2805	0.1929	0.6165	0.4567	0.3482	0.2907	0.2011	0.1571	0.6273	0.4620	0.3252	0.3398	0.2699	0.1916	0.5221	0.4141	0.3681	0.3084	0.2238	0.1884	0.5944	0.3995	0.3959	0.3211	0.3008	0.1840	0.4629	0.2948	0.2505	0.2183	0.1846	0.1654	0.5056	0.3627	0.3235	0.3044	0.2440	0.1747	0.2809	0.2009	0.1709	0.1582	0.1348	0.1174	0.3392	0.2641	0.2300	0.2306	0.2186	0.1931	0.1115	0.1024	0.1034	0.0982	0.0965	0.0939	0.1193	0.1165	0.1188	0.1190	0.1132	0.1167	0.0649	0.0655	0.0627	0.0644	0.0636	0.0641	0.0639	0.0636	0.0645	0.0711	0.0661	0.0642	0.0658	0.0643	0.0634	0.0643	0.0634	0.0640	0.0640	0.0638	0.0642	0.0765	0.0642	0.0660
43=22:56:38	37783	316	0.5610	0.5002	0.4472	0.3878	0.3433	0.2026	0.6942	0.5511	0.4956	0.4062	0.3195	0.2144	0.6499	0.4846	0.3704	0.3160	0.2241	0.1649	0.6669	0.4933	0.3583	0.3802	0.3170	0.2129	0.5674	0.4427	0.4058	0.3335	0.2643	0.2041	0.6362	0.4363	0.4349	0.3554	0.3365	0.2031	0.4944	0.3160	0.2707	0.2406	0.2025	0.1709	0.5353	0.3948	0.3509	0.3398	0.2745	0.1836	0.3105	0.2165	0.1851	0.1649	0.1378	0.1187	0.3703	0.2905	0.2504	0.2488	0.2430	0.2071	0.1135	0.1051	0.1050	0.0974	0.0986	0.0953	0.1208	0.1168	0.1217	0.1219	0.1146	0.1220	0.0649	0.0655	0.0653	0.0643	0.0638	0.0640	0.0642	0.0638	0.0644	0.0705	0.0665	0.0642	0.0660	0.0642	0.0629	0.0646	0.0638	0.0642	0.0636	0.0643	0.0638	0.0768	0.0646	0.0662
44=23:11:19	38663	316	0.6009	0.5316	0.4886	0.4419	0.3968	0.2632	0.7318	0.5938	0.5384	0.4619	0.3659	0.2738	0.7009	0.5094	0.4005	0.3465	0.2690	0.1750	0.7085	0.5203	0.3904	0.4214	0.3600	0.2681	0.5871	0.4863	0.4434	0.3638	0.2978	0.2384	0.6939	0.4832	0.4737	0.3973	0.3752	0.2561	0.5273	0.3439	0.2936	0.2639	0.2277	0.1761	0.5656	0.4318	0.3840	0.3779	0.2997	0.1993	0.3318	0.2339	0.2059	0.1808	0.1470	0.1241	0.4061	0.3156	0.2867	0.2759	0.2664	0.2249	0.1215	0.1048	0.1056	0.0963	0.1002	0.0969	0.1224	0.1177	0.1202	0.1228	0.1194	0.1234	0.0646	0.0653	0.0636	0.0640	0.0627	0.0637	0.0640	0.0639	0.0645	0.0707	0.0653	0.0635	0.0659	0.0645	0.0633	0.0638	0.0635	0.0637	0.0632	0.0636	0.0644	0.0767	0.0643	0.0657
45=23:26:00	39544	316	0.6550	0.5796	0.5268	0.4706	0.4316	0.2930	0.7881	0.6277	0.5752	0.4905	0.3972	0.3290	0.7400	0.5528	0.4417	0.3929	0.3157	0.1897	0.7593	0.5636	0.4253	0.4577	0.3907	0.3276	0.6337	0.5280	0.4832	0.3967	0.3193	0.2806	0.7420	0.5149	0.5048	0.4267	0.4081	0.3027	0.5661	0.3821	0.3262	0.2892	0.2623	0.1979	0.6209	0.4713	0.4159	0.4072	0.3307	0.2169	0.3712	0.2581	0.2187	0.1957	0.1526	0.1253	0.4294	0.3369	0.2974	0.2958	0.2899	0.2436	0.1262	0.1103	0.1097	0.1018	0.1048	0.0988	0.1250	0.1201	0.1259	0.1267	0.1212	0.1289	0.0650	0.0657	0.0634	0.0633	0.0636	0.0636	0.0639	0.0637	0.0645	0.0712	0.0653	0.0643	0.0656	0.0635	0.0636	0.0642	0.0635	0.0643	0.0642	0.0642	0.0634	0.0766	0.0645	0.0657
46=23:40:41	40425	316	0.6724	0.6263	0.5754	0.5154	0.4696	0.3222	0.8223	0.6745	0.6393	0.5331	0.4447	0.3742	0.7698	0.5895	0.4684	0.4204	0.3481	0.2103	0.7865	0.6102	0.4675	0.5021	0.4346	0.3705	0.6773	0.5499	0.5235	0.4419	0.3606	0.3174	0.7742	0.5627	0.5573	0.4695	0.4606	0.3367	0.6014	0.3999	0.3461	0.3125	0.2849	0.2128	0.6624	0.4995	0.4480	0.4414	0.3686	0.2388	0.3828	0.2708	0.2339	0.2136	0.1591	0.1338	0.4703	0.3677	0.3216	0.3238	0.3192	0.2665	0.1312	0.1115	0.1116	0.1015	0.1033	0.0990	0.1233	0.1199	0.1265	0.1299	0.1218	0.1263	0.0645	0.0651	0.0635	0.0641	0.0634	0.0639	0.0637	0.0634	0.0638	0.0704	0.0645	0.0640	0.0654	0.0640	0.0626	0.0641	0.0629	0.0635	0.0634	0.0637	0.0642	0.0768	0.0636	0.0660
47=23:55:21	41306	316	0.7527	0.6660	0.6148	0.5591	0.5138	0.3548	0.8631	0.7109	0.6738	0.5845	0.4854	0.4104	0.8195	0.6295	0.5103	0.4640	0.3879	0.2355	0.8430	0.6504	0.5079	0.5461	0.4732	0.4099	0.7175	0.5955	0.5614	0.4694	0.3913	0.3515	0.8280	0.6060	0.5915	0.5041	0.4929	0.3724	0.6440	0.4413	0.3814	0.3485	0.3108	0.2395	0.7076	0.5393	0.4843	0.4865	0.4031	0.2942	0.4325	0.2945	0.2576	0.2357	0.1693	0.1342	0.5009	0.3941	0.3551	0.3541	0.3439	0.2904	0.1426	0.1170	0.1156	0.1057	0.1075	0.1034	0.1326	0.1246	0.1289	0.1343	0.1272	0.1318	0.0650	0.0662	0.0642	0.0643	0.0634	0.0643	0.0642	0.0640	0.0649	0.0710	0.0648	0.0645	0.0661	0.0645	0.0638	0.0647	0.0640	0.0643	0.0641	0.0632	0.0644	0.0772	0.0642	0.0664
48=00:10:02	42187	316	0.7759	0.7070	0.6644	0.6042	0.5517	0.3800	0.8821	0.7577	0.7235	0.6305	0.5198	0.4487	0.8484	0.6851	0.5435	0.4991	0.4205	0.2843	0.8839	0.7019	0.5427	0.5862	0.5194	0.4443	0.7574	0.6230	0.5943	0.5038	0.4253	0.3881	0.8663	0.6414	0.6342	0.5496	0.5413	0.4006	0.6940	0.4719	0.4177	0.3888	0.3456	0.2770	0.7616	0.5820	0.5272	0.5308	0.4448	0.3227	0.4331	0.3262	0.2783	0.2525	0.1741	0.1383	0.5430	0.4289	0.3785	0.3756	0.3713	0.3163	0.1459	0.1254	0.1224	0.1070	0.1094	0.1047	0.1374	0.1308	0.1344	0.1359	0.1294	0.1346	0.0645	0.0655	0.0632	0.0641	0.0642	0.0638	0.0637	0.0641	0.0645	0.0708	0.0642	0.0640	0.0661	0.0643	0.0639	0.0644	0.0635	0.0641	0.0637	0.0638	0.0641	0.0766	0.0644	0.0658
49=00:24:43	43068	316	0.8133	0.7457	0.7042	0.6510	0.6035	0.4275	0.8791	0.7947	0.7606	0.6717	0.5694	0.4891	0.8446	0.7095	0.5749	0.5275	0.4596	0.3415	0.8878	0.7282	0.5790	0.6216	0.5677	0.4787	0.7850	0.6651	0.6413	0.5347	0.4584	0.4276	0.8891	0.6998	0.6722	0.5882	0.5800	0.4519	0.7199	0.4974	0.4459	0.4056	0.3692	0.3109	0.7968	0.6139	0.5624	0.5621	0.4816	0.3670	0.4841	0.3460	0.3021	0.2770	0.1975	0.1496	0.5769	0.4642	0.4153	0.4162	0.4050	0.3384	0.1540	0.1263	0.1260	0.1089	0.1117	0.1071	0.1377	0.1306	0.1354	0.1390	0.1336	0.1374	0.0648	0.0655	0.0635	0.0641	0.0638	0.0639	0.0640	0.0637	0.0645	0.0696	0.0646	0.0639	0.0658	0.0645	0.0633	0.0640	0.0634	0.0641	0.0638	0.0641	0.0640	0.0766	0.0639	0.0661
50=00:39:24	43948	316	0.8274	0.7988	0.7537	0.6955	0.6491	0.4677	0.8718	0.8211	0.7914	0.7183	0.6121	0.5475	0.8356	0.7580	0.6251	0.5753	0.4974	0.3724	0.8810	0.7746	0.6269	0.6729	0.6071	0.5347	0.8211	0.7121	0.6960	0.5817	0.4977	0.4569	0.8879	0.7415	0.7200	0.6287	0.6184	0.4876	0.7600	0.5375	0.4802	0.4420	0.4047	0.3448	0.8275	0.6573	0.5973	0.6085	0.5247	0.4130	0.5079	0.3727	0.3237	0.3058	0.2305	0.1616	0.6121	0.4835	0.4389	0.4438	0.4400	0.3754	0.1617	0.1330	0.1364	0.1153	0.1150	0.1076	0.1369	0.1310	0.1387	0.1427	0.1356	0.1418	0.0645	0.0654	0.0635	0.0639	0.0631	0.0637	0.0634	0.0636	0.0643	0.0702	0.0644	0.0637	0.0654	0.0642	0.0630	0.0643	0.0636	0.0638	0.0634	0.0636	0.0640	0.0766	0.0639	0.0658
51=00:54:05	44829	316	0.8241	0.8415	0.8108	0.7529	0.7047	0.5113	0.8905	0.8502	0.8328	0.7795	0.6697	0.5884	0.8332	0.7923	0.6590	0.6170	0.5341	0.4111	0.8898	0.8224	0.6766	0.7211	0.6603	0.5717	0.8168	0.7392	0.7376	0.6262	0.5465	0.5063	0.8981	0.7920	0.7761	0.6842	0.6794	0.5317	0.7996	0.5669	0.5162	0.4793	0.4389	0.3737	0.8583	0.7087	0.6432	0.6642	0.5742	0.4328	0.5251	0.4078	0.3598	0.3306	0.2558	0.1771	0.6726	0.5334	0.4904	0.4868	0.4868	0.4139	0.1706	0.1400	0.1391	0.1152	0.1173	0.1113	0.1435	0.1351	0.1437	0.1480	0.1389	0.1429	0.0651	0.0659	0.0637	0.0646	0.0639	0.0643	0.0643	0.0638	0.0644	0.0703	0.0643	0.0646	0.0662	0.0649	0.0640	0.0647	0.0640	0.0642	0.0641	0.0643	0.0642	0.0764	0.0646	0.0663
52=01:08:46	45710	316	0.8306	0.8514	0.8298	0.7893	0.7512	0.5510	0.8944	0.8469	0.8393	0.8119	0.7137	0.6302	0.8338	0.8039	0.6942	0.6509	0.5689	0.4424	0.8962	0.8376	0.7158	0.7588	0.7035	0.6129	0.8085	0.7809	0.7737	0.6613	0.5834	0.5396	0.9051	0.8241	0.8088	0.7278	0.7255	0.5701	0.8056	0.6016	0.5500	0.5117	0.4720	0.4054	0.8694	0.7464	0.6874	0.7054	0.6219	0.4732	0.5653	0.4402	0.3856	0.3543	0.2789	0.1909	0.7143	0.5696	0.5230	0.5226	0.5225	0.4448	0.1818	0.1450	0.1450	0.1195	0.1177	0.1124	0.1478	0.1388	0.1467	0.1498	0.1402	0.1500	0.0650	0.0654	0.0636	0.0636	0.0634	0.0642	0.0640	0.0633	0.0644	0.0703	0.0641	0.0640	0.0660	0.0634	0.0632	0.0641	0.0638	0.0637	0.0637	0.0639	0.0635	0.0770	0.0639	0.0660
53=01:23:26	46591	316	0.8313	0.8489	0.8275	0.7975	0.7762	0.5924	0.8832	0.8445	0.8279	0.8232	0.7492	0.6696	0.8429	0.8002	0.7332	0.6903	0.6031	0.4721	0.8870	0.8381	0.7635	0.7985	0.7536	0.6588	0.8218	0.8039	0.8049	0.6958	0.6088	0.5665	0.8937	0.8201	0.8258	0.7657	0.7616	0.6093	0.7888	0.6354	0.5748	0.5382	0.5018	0.4385	0.8613	0.7916	0.7313	0.7506	0.6638	0.5213	0.6041	0.4554	0.3981	0.3795	0.3036	0.2122	0.7534	0.5974	0.5597	0.5543	0.5610	0.4698	0.1931	0.1499	0.1536	0.1253	0.1238	0.1158	0.1510	0.1399	0.1506	0.1546	0.1446	0.1494	0.0646	0.0655	0.0632	0.0637	0.0624	0.0638	0.0640	0.0635	0.0643	0.0703	0.0641	0.0638	0.0656	0.0640	0.0634	0.0643	0.0633	0.0637	0.0637	0.0633	0.0640	0.0769	0.0639	0.0660
54=01:38:07	47472	316	0.8415	0.8425	0.8306	0.8147	0.8094	0.6413	0.8892	0.8470	0.8404	0.8352	0.7991	0.7176	0.8567	0.7999	0.7541	0.7273	0.6454	0.5148	0.8955	0.8372	0.7990	0.8253	0.7976	0.6982	0.8156	0.8124	0.8052	0.7234	0.6425	0.6065	0.9014	0.8335	0.8389	0.8073	0.8057	0.6696	0.7874	0.6691	0.6125	0.5774	0.5339	0.4647	0.8629	0.8243	0.7792	0.7940	0.7174	0.5750	0.6364	0.4870	0.4334	0.4133	0.3286	0.2427	0.7882	0.6417	0.6036	0.6000	0.5979	0.5095	0.2090	0.1589	0.1619	0.1279	0.1301	0.1222	0.1572	0.1447	0.1544	0.1585	0.1486	0.1503	0.0648	0.0656	0.0659	0.0645	0.0640	0.0642	0.0640	0.0640	0.0648	0.0701	0.0643	0.0644	0.0663	0.0646	0.0628	0.0646	0.0637	0.0642	0.0637	0.0640	0.0642	0.0777	0.0645	0.0662
55=01:52:48	48352	316	0.8432	0.8451	0.8219	0.8036	0.7998	0.6683	0.8883	0.8352	0.8383	0.8120	0.7955	0.7558	0.8474	0.8029	0.7522	0.7509	0.6721	0.5406	0.8981	0.8268	0.8035	0.8164	0.7951	0.7284	0.8318	0.8106	0.8004	0.7576	0.6680	0.6375	0.8977	0.8249	0.8249	0.8100	0.8204	0.7126	0.7900	0.7030	0.6489	0.6065	0.5709	0.4973	0.8838	0.8198	0.7969	0.8036	0.7558	0.6212	0.6781	0.5168	0.4532	0.4308	0.3528	0.2690	0.8231	0.6720	0.6240	0.6325	0.6233	0.5464	0.2231	0.1721	0.1771	0.1381	0.1364	0.1257	0.1583	0.1460	0.1559	0.1617	0.1522	0.1593	0.0650	0.0654	0.0647	0.0638	0.0634	0.0637	0.0636	0.0633	0.0638	0.0702	0.0641	0.0641	0.0657	0.0638	0.0626	0.0640	0.0635	0.0638	0.0639	0.0638	0.0639	0.0772	0.0639	0.0658
56=02:07:29	49233	316	0.8386	0.8471	0.8366	0.8206	0.8133	0.7112	0.8940	0.8414	0.8441	0.8216	0.7958	0.7728	0.8425	0.8066	0.7449	0.7547	0.7071	0.5781	0.8853	0.8381	0.8123	0.8200	0.8013	0.7634	0.8096	0.8126	0.8018	0.7648	0.7130	0.6805	0.9079	0.8273	0.8319	0.8119	0.8217	0.7441	0.7833	0.7298	0.6823	0.6397	0.6016	0.5231	0.8720	0.8250	0.8122	0.8210	0.7907	0.6563	0.6978	0.5626	0.4976	0.4715	0.3863	0.2919	0.8613	0.7212	0.6806	0.6762	0.6735	0.5945	0.2307	0.1815	0.1811	0.1375	0.1406	0.1277	0.1637	0.1458	0.1596	0.1645	0.1548	0.1613	0.0647	0.0657	0.0637	0.0640	0.0637	0.0640	0.0641	0.0637	0.0647	0.0697	0.0639	0.0638	0.0657	0.0643	0.0632	0.0642	0.0635	0.0641	0.0637	0.0641	0.0640	0.0769	0.0641	0.0660
57=02:22:10	50114	316	0.8503	0.8651	0.8514	0.8320	0.8286	0.7687	0.9069	0.8598	0.8548	0.8471	0.8179	0.7959	0.8524	0.8092	0.7629	0.7638	0.7456	0.6083	0.9085	0.8491	0.8296	0.8296	0.8238	0.7775	0.8219	0.8205	0.8233	0.7749	0.7490	0.7172	0.9178	0.8476	0.8466	0.8292	0.8276	0.7904	0.7876	0.7676	0.7244	0.6774	0.6407	0.5701	0.8805	0.8409	0.8249	0.8407	0.8005	0.7179	0.7530	0.5947	0.5221	0.5086	0.4218	0.3206	0.8791	0.7620	0.7355	0.7271	0.7250	0.6346	0.2546	0.1927	0.1965	0.1515	0.1490	0.1366	0.1696	0.1486	0.1656	0.1722	0.1583	0.1719	0.0655	0.0661	0.0640	0.0646	0.0642	0.0642	0.0642	0.0643	0.0652	0.0719	0.0650	0.0649	0.0665	0.0645	0.0637	0.0653	0.0633	0.0645	0.0642	0.0646	0.0641	0.0777	0.0648	0.0665
58=02:36:51	50995	316	0.8497	0.8671	0.8598	0.8350	0.8251	0.7758	0.9040	0.8548	0.8543	0.8405	0.8174	0.8031	0.8665	0.8213	0.7663	0.7689	0.7611	0.6507	0.9082	0.8525	0.8260	0.8342	0.8206	0.7877	0.8344	0.8211	0.8111	0.7739	0.7525	0.7388	0.9077	0.8392	0.8441	0.8218	0.8338	0.7997	0.7988	0.7682	0.7514	0.7130	0.6748	0.5992	0.8936	0.8399	0.8246	0.8387	0.8100	0.7314	0.7781	0.6353	0.5559	0.5299	0.4389	0.3394	0.8760	0.8003	0.7621	0.7648	0.7685	0.6881	0.2677	0.2113	0.2127	0.1598	0.1570	0.1436	0.1742	0.1536	0.1684	0.1765	0.1625	0.1786	0.0645	0.0651	0.0638	0.0644	0.0635	0.0629	0.0641	0.0633	0.0643	0.0707	0.0646	0.0636	0.0658	0.0641	0.0634	0.0642	0.0634	0.0639	0.0628	0.0638	0.0638	0.0769	0.0639	0.0657
59=02:51:31	51876	316	0.8638	0.8546	0.8470	0.8315	0.8207	0.7852	0.8981	0.8606	0.8553	0.8461	0.8219	0.7996	0.8463	0.8190	0.7663	0.7635	0.7638	0.6777	0.9114	0.8456	0.8369	0.8341	0.8270	0.7868	0.8415	0.8150	0.8197	0.7642	0.7474	0.7402	0.9173	0.8447	0.8390	0.8331	0.8375	0.8024	0.7905	0.7512	0.7450	0.7406	0.6996	0.6286	0.8979	0.8420	0.8206	0.8390	0.8103	0.7529	0.7850	0.6463	0.5785	0.5510	0.4614	0.3565	0.8784	0.8182	0.7820	0.7912	0.7908	0.7097	0.2927	0.2216	0.2253	0.1685	0.1686	0.1532	0.1814	0.1592	0.1731	0.1836	0.1647	0.1793	0.0646	0.0662	0.0638	0.0641	0.0641	0.0638	0.0638	0.0640	0.0649	0.0710	0.0643	0.0642	0.0658	0.0645	0.0637	0.0645	0.0637	0.0639	0.0638	0.0640	0.0639	0.0772	0.0641	0.0659
60=03:06:13	52757	316	0.8499	0.8580	0.8405	0.8281	0.8322	0.7963	0.9062	0.8585	0.8567	0.8465	0.8280	0.8076	0.8601	0.8200	0.7663	0.7684	0.7558	0.7044	0.9037	0.8470	0.8298	0.8423	0.8300	0.7779	0.8322	0.8277	0.8337	0.7767	0.7434	0.7387	0.9210	0.8515	0.8508	0.8320	0.8467	0.8141	0.7932	0.7500	0.7371	0.7356	0.7163	0.6512	0.8932	0.8429	0.8252	0.8368	0.8134	0.7451	0.7787	0.6715	0.6003	0.5890	0.5084	0.4024	0.8841	0.8291	0.7902	0.8256	0.8310	0.7601	0.3108	0.2304	0.2399	0.1781	0.1801	0.1630	0.1806	0.1604	0.1780	0.1854	0.1726	0.1751	0.0645	0.0649	0.0632	0.0637	0.0633	0.0633	0.0635	0.0625	0.0641	0.0707	0.0635	0.0632	0.0655	0.0639	0.0629	0.0639	0.0627	0.0638	0.0636	0.0640	0.0638	0.0768	0.0637	0.0657
61=03:20:53	53638	316	0.8507	0.8696	0.8538	0.8370	0.8275	0.8030	0.8937	0.8680	0.8612	0.8520	0.8400	0.8119	0.8634	0.8149	0.7728	0.7703	0.7626	0.7187	0.9147	0.8499	0.8431	0.8363	0.8382	0.7947	0.8394	0.8133	0.8358	0.7777	0.7539	0.7466	0.9080	0.8643	0.8418	0.8360	0.8399	0.8159	0.7965	0.7567	0.7441	0.7322	0.7286	0.6881	0.8973	0.8372	0.8275	0.8389	0.8209	0.7612	0.7798	0.7131	0.6337	0.6064	0.5275	0.4199	0.8873	0.8286	0.7973	0.8319	0.8227	0.7867	0.3286	0.2472	0.2529	0.1891	0.1885	0.1715	0.1855	0.1625	0.1788	0.1906	0.1728	0.1823	0.0645	0.0653	0.0635	0.0643	0.0635	0.0637	0.0634	0.0637	0.0644	0.0709	0.0641	0.0642	0.0656	0.0644	0.0635	0.0645	0.0634	0.0629	0.0635	0.0645	0.0640	0.0770	0.0641	0.0660
62=03:35:34	54519	316	0.8587	0.8700	0.8499	0.8330	0.8300	0.8101	0.8925	0.8531	0.8556	0.8436	0.8425	0.8217	0.8538	0.8248	0.7739	0.7790	0.7712	0.7261	0.9054	0.8500	0.8424	0.8421	0.8423	0.7973	0.8354	0.8336	0.8534	0.7854	0.7487	0.7442	0.9078	0.8708	0.8414	0.8303	0.8475	0.8283	0.8035	0.7669	0.7587	0.7377	0.7285	0.7067	0.8949	0.8388	0.8354	0.8395	0.8345	0.7747	0.7920	0.7310	0.6597	0.6464	0.5679	0.4471	0.8793	0.8255	0.7941	0.8370	0.8280	0.8027	0.3575	0.2689	0.2730	0.2085	0.2072	0.1841	0.1948	0.1644	0.1829	0.1944	0.1795	0.1949	0.0644	0.0652	0.0636	0.0642	0.0635	0.0634	0.0628	0.0636	0.0642	0.0712	0.0640	0.0639	0.0655	0.0638	0.0632	0.0643	0.0632	0.0635	0.0637	0.0641	0.0642	0.0772	0.0641	0.0659
63=03:50:15	55400	316	0.8549	0.8679	0.8585	0.8405	0.8358	0.8115	0.9098	0.8633	0.8668	0.8628	0.8482	0.8248	0.8497	0.8235	0.7688	0.7843	0.7732	0.7392	0.9148	0.8580	0.8396	0.8467	0.8417	0.8041	0.8314	0.8213	0.8504	0.7890	0.7618	0.7541	0.9272	0.8750	0.8585	0.8360	0.8565	0.8231	0.8066	0.7698	0.7567	0.7464	0.7288	0.7227	0.8936	0.8489	0.8291	0.8520	0.8355	0.7636	0.7835	0.7616	0.6953	0.6745	0.5836	0.4796	0.8981	0.8390	0.8149	0.8405	0.8455	0.8136	0.3713	0.2856	0.2885	0.2148	0.2187	0.1966	0.2022	0.1713	0.1901	0.2015	0.1825	0.1909	0.0652	0.0659	0.0639	0.0645	0.0640	0.0642	0.0644	0.0639	0.0650	0.0710	0.0649	0.0646	0.0663	0.0650	0.0632	0.0645	0.0640	0.0644	0.0635	0.0643	0.0642	0.0778	0.0647	0.0667
64=04:04:56	56280	316	0.8496	0.8734	0.8580	0.8404	0.8339	0.8139	0.9035	0.8626	0.8669	0.8556	0.8581	0.8236	0.8551	0.8236	0.7715	0.7824	0.7700	0.7304	0.9152	0.8584	0.8419	0.8426	0.8432	0.8035	0.8294	0.8194	0.8536	0.7900	0.7603	0.7580	0.9182	0.8845	0.8498	0.8372	0.8562	0.8344	0.8076	0.7656	0.7562	0.7434	0.7276	0.7138	0.8958	0.8410	0.8333	0.8461	0.8443	0.7686	0.7862	0.7568	0.7135	0.6983	0.6164	0.5012	0.8952	0.8389	0.8166	0.8473	0.8401	0.8204	0.3949	0.3005	0.3053	0.2271	0.2309	0.2072	0.2065	0.1744	0.1918	0.2061	0.1829	0.2006	0.0645	0.0650	0.0628	0.0632	0.0632	0.0635	0.0633	0.0630	0.0644	0.0705	0.0631	0.0637	0.0655	0.0629	0.0633	0.0637	0.0629	0.0634	0.0634	0.0637	0.0628	0.0771	0.0640	0.0655
65=04:19:37	57161	316	0.8621	0.8598	0.8423	0.8328	0.8314	0.8117	0.8894	0.8462	0.8549	0.8434	0.8591	0.8215	0.8558	0.8249	0.7717	0.7812	0.7751	0.7330	0.9067	0.8453	0.8359	0.8415	0.8466	0.7978	0.8310	0.8350	0.8564	0.7806	0.7485	0.7522	0.9089	0.8853	0.8399	0.8306	0.8509	0.8412	0.7937	0.7674	0.7579	0.7429	0.7319	0.7062	0.8928	0.8349	0.8359	0.8362	0.8428	0.7866	0.7977	0.7437	0.7118	0.7234	0.6415	0.5149	0.8844	0.8293	0.8010	0.8402	0.8296	0.8093	0.4216	0.3187	0.3273	0.2458	0.2528	0.2277	0.2090	0.1742	0.1950	0.2075	0.1892	0.2060	0.0647	0.0660	0.0638	0.0645	0.0634	0.0644	0.0643	0.0638	0.0648	0.0712	0.0646	0.0643	0.0663	0.0645	0.0639	0.0646	0.0637	0.0645	0.0630	0.0642	0.0640	0.0774	0.0649	0.0666
66=04:34:18	58042	316	0.8693	0.8696	0.8616	0.8431	0.8359	0.8168	0.9062	0.8574	0.8635	0.8577	0.8688	0.8337	0.8675	0.8384	0.7859	0.7952	0.7806	0.7510	0.9207	0.8638	0.8424	0.8527	0.8572	0.8223	0.8348	0.8257	0.8549	0.7883	0.7669	0.7632	0.9196	0.8894	0.8504	0.8358	0.8575	0.8448	0.8080	0.7839	0.7678	0.7574	0.7433	0.7254	0.8972	0.8480	0.8432	0.8571	0.8598	0.7822	0.7900	0.7672	0.7179	0.7266	0.6663	0.5504	0.8967	0.8384	0.8154	0.8416	0.8421	0.8210	0.4482	0.3523	0.3553	0.2680	0.2706	0.2438	0.2224	0.1812	0.2013	0.2135	0.1955	0.2150	0.0650	0.0660	0.0641	0.0644	0.0641	0.0643	0.0645	0.0632	0.0648	0.0715	0.0645	0.0647	0.0663	0.0645	0.0639	0.0642	0.0639	0.0638	0.0639	0.0641	0.0648	0.0781	0.0643	0.0665
67=04:48:58	58923	316	0.8587	0.8706	0.8592	0.8428	0.8425	0.8308	0.9202	0.8633	0.8770	0.8625	0.8827	0.8384	0.8619	0.8327	0.7732	0.7911	0.7790	0.7499	0.9105	0.8654	0.8411	0.8562	0.8505	0.8129	0.8391	0.8338	0.8690	0.7966	0.7649	0.7708	0.9326	0.9082	0.8593	0.8360	0.8709	0.8511	0.8068	0.7698	0.7658	0.7526	0.7441	0.7214	0.9038	0.8416	0.8376	0.8451	0.8664	0.7917	0.7987	0.7586	0.7101	0.7303	0.7034	0.5880	0.8993	0.8519	0.8246	0.8515	0.8524	0.8339	0.4771	0.3603	0.3690	0.2741	0.2825	0.2511	0.2268	0.1824	0.2099	0.2216	0.1992	0.2154	0.0647	0.0658	0.0637	0.0643	0.0628	0.0639	0.0639	0.0639	0.0648	0.0709	0.0643	0.0645	0.0659	0.0644	0.0635	0.0641	0.0636	0.0639	0.0635	0.0633	0.0644	0.0774	0.0644	0.0663
68=05:03:39	59804	316	0.8696	0.8663	0.8559	0.8401	0.8299	0.8252	0.8937	0.8511	0.8609	0.8518	0.8809	0.8298	0.8642	0.8250	0.7761	0.7887	0.7756	0.7411	0.9152	0.8502	0.8376	0.8405	0.8509	0.8185	0.8366	0.8195	0.8538	0.7818	0.7560	0.7601	0.9055	0.9065	0.8424	0.8339	0.8532	0.8598	0.8068	0.7710	0.7635	0.7496	0.7416	0.7252	0.8986	0.8346	0.8349	0.8408	0.8659	0.7895	0.8029	0.7604	0.7111	0.7118	0.7092	0.5985	0.8922	0.8377	0.8180	0.8395	0.8342	0.8314	0.5025	0.3877	0.3934	0.2960	0.3053	0.2724	0.2344	0.1830	0.2097	0.2193	0.1995	0.2215	0.0644	0.0652	0.0637	0.0635	0.0628	0.0631	0.0637	0.0636	0.0640	0.0706	0.0637	0.0636	0.0655	0.0637	0.0629	0.0641	0.0633	0.0637	0.0625	0.0634	0.0638	0.0772	0.0640	0.0655
69=05:18:20	60685	316	0.8631	0.8644	0.8502	0.8404	0.8418	0.8399	0.9015	0.8519	0.8576	0.8554	0.8860	0.8364	0.8580	0.8258	0.7752	0.7908	0.7840	0.7444	0.9063	0.8518	0.8408	0.8445	0.8549	0.8137	0.8235	0.8374	0.8714	0.7874	0.7604	0.7674	0.9252	0.9192	0.8440	0.8319	0.8541	0.8690	0.8023	0.7722	0.7649	0.7487	0.7372	0.7242	0.9031	0.8426	0.8365	0.8486	0.8763	0.8075	0.7995	0.7529	0.7152	0.7293	0.7288	0.6300	0.8926	0.8368	0.8297	0.8373	0.8370	0.8343	0.5229	0.4031	0.4096	0.3162	0.3234	0.2890	0.2390	0.1851	0.2134	0.2288	0.2075	0.2204	0.0651	0.0657	0.0636	0.0642	0.0638	0.0637	0.0631	0.0639	0.0649	0.0710	0.0646	0.0640	0.0662	0.0646	0.0638	0.0645	0.0638	0.0633	0.0639	0.0642	0.0643	0.0776	0.0643	0.0662
70=05:33:01	61565	316	0.8661	0.8728	0.8598	0.8415	0.8307	0.8441	0.9008	0.8536	0.8626	0.8533	0.9043	0.8384	0.8567	0.8262	0.7748	0.7887	0.7807	0.7447	0.9168	0.8527	0.8374	0.8412	0.8569	0.8287	0.8322	0.8212	0.8601	0.7868	0.7625	0.7657	0.9104	0.9283	0.8414	0.8344	0.8608	0.8728	0.8007	0.7739	0.7618	0.7497	0.7463	0.7270	0.8973	0.8364	0.8368	0.8460	0.8893	0.8076	0.7995	0.7632	0.7160	0.7188	0.7142	0.6486	0.8992	0.8360	0.8348	0.8473	0.8393	0.8455	0.5493	0.4299	0.4388	0.3337	0.3401	0.3089	0.2462	0.1910	0.2166	0.2323	0.2083	0.2367	0.0649	0.0654	0.0640	0.0639	0.0636	0.0640	0.0635	0.0635	0.0640	0.0712	0.0643	0.0641	0.0657	0.0641	0.0627	0.0643	0.0632	0.0638	0.0639	0.0639	0.0642	0.0770	0.0639	0.0661
71=05:47:42	62446	316	0.8779	0.8743	0.8610	0.8418	0.8384	0.8540	0.9045	0.8601	0.8654	0.8643	0.9149	0.8449	0.8655	0.8332	0.7801	0.7997	0.7827	0.7573	0.9099	0.8618	0.8395	0.8562	0.8638	0.8400	0.8426	0.8258	0.8683	0.7947	0.7679	0.7689	0.9160	0.9381	0.8548	0.8409	0.8642	0.8788	0.8055	0.7830	0.7665	0.7596	0.7474	0.7400	0.8999	0.8481	0.8414	0.8555	0.8983	0.8211	0.8096	0.7747	0.7187	0.7282	0.7185	0.6829	0.9021	0.8413	0.8532	0.8441	0.8552	0.8571	0.5753	0.4553	0.4645	0.3569	0.3658	0.3278	0.2564	0.1953	0.2253	0.2366	0.2174	0.2376	0.0649	0.0658	0.0657	0.0644	0.0633	0.0639	0.0639	0.0641	0.0645	0.0706	0.0645	0.0647	0.0662	0.0643	0.0629	0.0649	0.0636	0.0641	0.0642	0.0644	0.0642	0.0776	0.0646	0.0660
72=06:02:23	63327	316	0.8485	0.8714	0.8514	0.8326	0.8398	0.8700	0.9102	0.8567	0.8717	0.8654	0.9252	0.8424	0.8557	0.8315	0.7765	0.7958	0.7775	0.7507	0.8994	0.8632	0.8450	0.8576	0.8586	0.8256	0.8334	0.8286	0.8749	0.7989	0.7693	0.7727	0.9183	0.9545	0.8601	0.8415	0.8764	0.8817	0.8088	0.7695	0.7628	0.7488	0.7432	0.7379	0.9013	0.8466	0.8402	0.8519	0.9141	0.8214	0.8046	0.7544	0.7159	0.7311	0.7310	0.7026	0.8998	0.8517	0.8622	0.8531	0.8574	0.8662	0.6065	0.4702	0.4805	0.3718	0.3827	0.3403	0.2634	0.1960	0.2317	0.2459	0.2239	0.2369	0.0648	0.0653	0.0636	0.0629	0.0633	0.0635	0.0634	0.0636	0.0646	0.0706	0.0638	0.0636	0.0658	0.0630	0.0633	0.0641	0.0635	0.0633	0.0638	0.0640	0.0634	0.0773	0.0638	0.0659
73=06:17:04	64208	316	0.8431	0.8756	0.8640	0.8468	0.8475	0.8849	0.9053	0.8619	0.8685	0.8672	0.9358	0.8532	0.8677	0.8334	0.7840	0.7963	0.7815	0.7511	0.9153	0.8629	0.8442	0.8561	0.8649	0.8328	0.8360	0.8340	0.8807	0.8004	0.7736	0.7751	0.9233	0.9659	0.8618	0.8409	0.8665	0.8876	0.8060	0.7816	0.7649	0.7565	0.7502	0.7409	0.9013	0.8527	0.8471	0.8582	0.9213	0.8463	0.7967	0.7719	0.7219	0.7383	0.7369	0.7007	0.9073	0.8459	0.8718	0.8528	0.8582	0.8724	0.6370	0.4926	0.5064	0.3958	0.4037	0.3611	0.2718	0.2022	0.2363	0.2551	0.2230	0.2384	0.0643	0.0652	0.0621	0.0637	0.0632	0.0639	0.0635	0.0634	0.0644	0.0707	0.0632	0.0636	0.0655	0.0639	0.0633	0.0638	0.0631	0.0634	0.0635	0.0638	0.0639	0.0763	0.0640	0.0654
74=06:31:44	65089	316	0.8644	0.8785	0.8632	0.8532	0.8449	0.8953	0.9142	0.8663	0.8696	0.8620	0.9443	0.8559	0.8686	0.8396	0.7818	0.7905	0.7892	0.7605	0.9232	0.8573	0.8478	0.8492	0.8636	0.8285	0.8468	0.8345	0.8790	0.7974	0.7753	0.7802	0.9236	0.9763	0.8522	0.8484	0.8674	0.8987	0.8083	0.7786	0.7687	0.7586	0.7546	0.7384	0.9102	0.8445	0.8500	0.8511	0.9320	0.8474	0.8026	0.7779	0.7311	0.7435	0.7386	0.7000	0.9133	0.8461	0.8773	0.8551	0.8517	0.8871	0.6615	0.5236	0.5319	0.4152	0.4224	0.3832	0.2866	0.2104	0.2417	0.2602	0.2317	0.2535	0.0652	0.0658	0.0640	0.0647	0.0636	0.0643	0.0636	0.0642	0.0650	0.0714	0.0643	0.0642	0.0663	0.0645	0.0640	0.0645	0.0633	0.0633	0.0641	0.0643	0.0644	0.0778	0.0644	0.0663
75=06:46:25	65970	316	0.8593	0.8686	0.8578	0.8435	0.8461	0.8974	0.9158	0.8504	0.8655	0.8607	0.9414	0.8378	0.8600	0.8241	0.7718	0.7919	0.7819	0.7545	0.9127	0.8538	0.8322	0.8454	0.8576	0.8286	0.8202	0.8281	0.8748	0.7912	0.7642	0.7698	0.9270	0.9749	0.8528	0.8333	0.8637	0.8888	0.8063	0.7717	0.7614	0.7483	0.7370	0.7292	0.9015	0.8448	0.8396	0.8545	0.9365	0.8625	0.8052	0.7597	0.7216	0.7345	0.7346	0.6975	0.9036	0.8422	0.8869	0.8448	0.8475	0.8803	0.6713	0.5386	0.5429	0.4304	0.4455	0.4017	0.2874	0.2060	0.2399	0.2565	0.2334	0.2582	0.0642	0.0655	0.0629	0.0636	0.0634	0.0637	0.0636	0.0635	0.0643	0.0699	0.0639	0.0640	0.0655	0.0640	0.0628	0.0635	0.0635	0.0636	0.0634	0.0638	0.0639	0.0770	0.0642	0.0656
76=07:01:06	66851	316	0.8607	0.8713	0.8557	0.8432	0.8420	0.9111	0.9067	0.8632	0.8651	0.8697	0.9590	0.8577	0.8620	0.8327	0.7758	0.7902	0.7813	0.7552	0.9152	0.8544	0.8463	0.8476	0.8671	0.8447	0.8467	0.8299	0.8771	0.7930	0.7682	0.7731	0.9218	0.9896	0.8545	0.8455	0.8628	0.8952	0.8101	0.7705	0.7616	0.7592	0.7435	0.7402	0.9000	0.8483	0.8349	0.8520	0.9465	0.8849	0.7982	0.7620	0.7230	0.7373	0.7413	0.7060	0.9078	0.8444	0.9091	0.8493	0.8558	0.9001	0.6865	0.5617	0.5725	0.4564	0.4624	0.4239	0.2951	0.2126	0.2485	0.2713	0.2385	0.2686	0.0646	0.0652	0.0640	0.0643	0.0637	0.0635	0.0639	0.0637	0.0644	0.0702	0.0643	0.0643	0.0658	0.0643	0.0631	0.0642	0.0634	0.0640	0.0633	0.0640	0.0642	0.0776	0.0646	0.0657
77=07:15:47	67732	316	0.8501	0.8616	0.8525	0.8422	0.8453	0.9235	0.9007	0.8581	0.8646	0.8690	0.9720	0.8458	0.8701	0.8288	0.7800	0.7948	0.7805	0.7577	0.9084	0.8542	0.8344	0.8508	0.8714	0.8325	0.8257	0.8271	0.8752	0.7861	0.7629	0.7711	0.9237	1.0048	0.8612	0.8447	0.8682	0.9052	0.8084	0.7726	0.7557	0.7526	0.7452	0.7374	0.8965	0.8470	0.8423	0.8556	0.9585	0.8895	0.8090	0.7600	0.7246	0.7451	0.7440	0.7105	0.9053	0.8439	0.9116	0.8542	0.8631	0.9092	0.6768	0.5730	0.5913	0.4773	0.4899	0.4413	0.3086	0.2135	0.2502	0.2742	0.2464	0.2716	0.0648	0.0655	0.0638	0.0641	0.0637	0.0631	0.0638	0.0635	0.0645	0.0714	0.0641	0.0637	0.0654	0.0641	0.0631	0.0643	0.0634	0.0634	0.0632	0.0639	0.0638	0.0772	0.0642	0.0658
78=07:30:28	68612	316	0.8696	0.8623	0.8535	0.8454	0.8470	0.9409	0.9058	0.8641	0.8684	0.8764	0.9873	0.8522	0.8665	0.8264	0.7743	0.7910	0.7888	0.7588	0.9213	0.8535	0.8463	0.8548	0.8797	0.8322	0.8359	0.8323	0.8755	0.7884	0.7628	0.7737	0.9267	1.0156	0.8533	0.8469	0.8647	0.9082	0.8073	0.7731	0.7636	0.7560	0.7477	0.7367	0.8968	0.8483	0.8439	0.8544	0.9732	0.8981	0.8137	0.7574	0.7251	0.7424	0.7480	0.7038	0.9061	0.8443	0.9290	0.8529	0.8623	0.9162	0.6724	0.6038	0.6155	0.4991	0.5089	0.4716	0.3210	0.2223	0.2590	0.2864	0.2526	0.2669	0.0642	0.0651	0.0634	0.0641	0.0638	0.0638	0.0639	0.0641	0.0636	0.0707	0.0640	0.0636	0.0655	0.0641	0.0634	0.0638	0.0632	0.0637	0.0636	0.0638	0.0639	0.0779	0.0644	0.0656
79=07:45:09	69493	316	0.8609	0.8685	0.8511	0.8378	0.8399	0.9492	0.9022	0.8571	0.8606	0.8707	0.9946	0.8501	0.8652	0.8304	0.7858	0.7999	0.7883	0.7629	0.9166	0.8615	0.8482	0.8558	0.8742	0.8423	0.8399	0.8252	0.8767	0.7868	0.7640	0.7648	0.9173	1.0230	0.8620	0.8444	0.8646	0.9027	0.8049	0.7818	0.7627	0.7599	0.7517	0.7462	0.9003	0.8498	0.8479	0.8616	0.9844	0.9175	0.8168	0.7669	0.7168	0.7394	0.7477	0.7207	0.9055	0.8331	0.9333	0.8535	0.8631	0.9279	0.6768	0.6206	0.6368	0.5332	0.5396	0.4857	0.3327	0.2275	0.2713	0.2942	0.2577	0.2789	0.0644	0.0655	0.0631	0.0644	0.0636	0.0640	0.0639	0.0636	0.0644	0.0708	0.0635	0.0638	0.0663	0.0641	0.0635	0.0644	0.0634	0.0637	0.0639	0.0640	0.0641	0.0769	0.0646	0.0658
80=07:59:49	70374	316	0.8695	0.8577	0.8539	0.8396	0.8419	0.9509	0.9097	0.8530	0.8719	0.8694	0.9997	0.8490	0.8676	0.8285	0.7704	0.7927	0.7832	0.7649	0.9168	0.8628	0.8423	0.8617	0.8718	0.8414	0.8427	0.8207	0.8657	0.7815	0.7620	0.7712	0.9295	1.0265	0.8569	0.8380	0.8742	0.9003	0.8119	0.7717	0.7636	0.7581	0.7485	0.7383	0.9067	0.8473	0.8449	0.8570	0.9975	0.9177	0.7999	0.7621	0.7209	0.7392	0.7360	0.7180	0.9064	0.8494	0.9475	0.8516	0.8577	0.9496	0.6745	0.6414	0.6546	0.5400	0.5523	0.5054	0.3487	0.2340	0.2721	0.2939	0.2612	0.2844	0.0649	0.0660	0.0638	0.0643	0.0637	0.0646	0.0639	0.0639	0.0651	0.0716	0.0648	0.0643	0.0664	0.0644	0.0636	0.0651	0.0630	0.0640	0.0640	0.0645	0.0646	0.0781	0.0646	0.0664
81=08:14:30	71255	316	0.8564	0.8785	0.8623	0.8510	0.8447	0.9796	0.9124	0.8694	0.8760	0.8709	1.0208	0.8584	0.8591	0.8266	0.7771	0.7914	0.7877	0.7549	0.9201	0.8599	0.8476	0.8487	0.8771	0.8378	0.8339	0.8193	0.8787	0.7943	0.7733	0.7797	0.9248	1.0489	0.8527	0.8508	0.8695	0.9086	0.8155	0.7758	0.7682	0.7532	0.7528	0.7417	0.9082	0.8409	0.8464	0.8530	1.0121	0.9255	0.7981	0.7662	0.7279	0.7385	0.7484	0.7288	0.9141	0.8493	0.9651	0.8621	0.8593	0.9632	0.6636	0.6640	0.6441	0.5627	0.5698	0.5249	0.3531	0.2375	0.2740	0.3032	0.2608	0.2955	0.0647	0.0656	0.0637	0.0642	0.0636	0.0638	0.0637	0.0638	0.0644	0.0705	0.0640	0.0640	0.0659	0.0643	0.0632	0.0644	0.0633	0.0640	0.0639	0.0641	0.0643	0.0782	0.0644	0.0660
82=08:29:11	72136	318	0.8792	0.8617	0.8424	0.8325	0.8426	0.9867	0.9142	0.8471	0.8696	0.8678	1.0247	0.8483	0.8740	0.8306	0.7782	0.8066	0.7909	0.7691	0.9202	0.8715	0.8471	0.8652	0.8742	0.8399	0.8291	0.8264	0.8762	0.7876	0.7530	0.7680	0.9251	1.0544	0.8623	0.8324	0.8709	0.9015	0.8214	0.7820	0.7672	0.7578	0.7496	0.7453	0.9088	0.8457	0.8517	0.8574	1.0274	0.9422	0.8196	0.7502	0.7151	0.7372	0.7443	0.7290	0.8989	0.8402	0.9612	0.8565	0.8591	0.9659	0.6786	0.6718	0.6447	0.5843	0.6039	0.5508	0.3751	0.2412	0.2889	0.3098	0.2789	0.2990	0.0643	0.0650	0.0640	0.0636	0.0633	0.0636	0.0633	0.0637	0.0636	0.0700	0.0636	0.0636	0.0654	0.0636	0.0621	0.0639	0.0631	0.0633	0.0631	0.0632	0.0638	0.0774	0.0635	0.0655
83=08:43:52	73017	318	0.8483	0.8637	0.8543	0.8377	0.8415	0.9990	0.9029	0.8592	0.8583	0.8730	1.0214	0.8583	0.8599	0.8266	0.7743	0.7872	0.7780	0.7535	0.9087	0.8486	0.8438	0.8501	0.8710	0.8518	0.8366	0.8262	0.8831	0.7892	0.7661	0.7691	0.9237	1.0580	0.8527	0.8446	0.8608	0.9027	0.8032	0.7735	0.7552	0.7567	0.7435	0.7416	0.8932	0.8538	0.8315	0.8540	1.0152	0.9622	0.7986	0.7580	0.7201	0.7394	0.7505	0.7297	0.9140	0.8409	0.9811	0.8426	0.8607	0.9632	0.6806	0.6662	0.6421	0.5988	0.6083	0.5623	0.3778	0.2409	0.2884	0.3208	0.2799	0.3092	0.0647	0.0657	0.0653	0.0641	0.0632	0.0632	0.0635	0.0636	0.0643	0.0705	0.0639	0.0638	0.0655	0.0643	0.0624	0.0640	0.0630	0.0640	0.0638	0.0637	0.0639	0.0775	0.0641	0.0656
84=08:58:33	73898	318	0.8647	0.8736	0.8603	0.8418	0.8394	1.0083	0.9128	0.8589	0.8720	0.8661	1.0451	0.8558	0.8727	0.8323	0.7830	0.7983	0.7835	0.7667	0.9205	0.8614	0.8418	0.8556	0.8725	0.8442	0.8602	0.8178	0.8709	0.7956	0.7696	0.7724	0.9164	1.0708	0.8618	0.8445	0.8768	0.9100	0.8198	0.7765	0.7611	0.7554	0.7566	0.7444	0.9097	0.8478	0.8517	0.8558	1.0445	0.9610	0.8160	0.7694	0.7241	0.7359	0.7482	0.7500	0.9118	0.8521	0.9828	0.8575	0.8632	0.9973	0.6820	0.6638	0.6573	0.6318	0.6395	0.5917	0.4045	0.2542	0.3021	0.3248	0.2861	0.3187	0.0650	0.0655	0.0635	0.0642	0.0637	0.0639	0.0642	0.0636	0.0649	0.0713	0.0646	0.0642	0.0662	0.0641	0.0636	0.0636	0.0639	0.0638	0.0642	0.0643	0.0642	0.0780	0.0645	0.0663
85=09:13:14	74778	318	0.8666	0.8564	0.8530	0.8409	0.8446	1.0167	0.9010	0.8497	0.8713	0.8676	1.0486	0.8514	0.8709	0.8261	0.7694	0.7906	0.7809	0.7663	0.9117	0.8604	0.8394	0.8566	0.8719	0.8389	0.8449	0.8211	0.8667	0.7846	0.7628	0.7770	0.9207	1.0777	0.8560	0.8388	0.8755	0.9092	0.8134	0.7716	0.7635	0.7596	0.7497	0.7417	0.9015	0.8426	0.8436	0.8530	1.0522	0.9632	0.8052	0.7643	0.7238	0.7434	0.7428	0.7443	0.9042	0.8497	1.0031	0.8548	0.8611	1.0073	0.6810	0.6603	0.6528	0.6322	0.6489	0.5998	0.4152	0.2525	0.3083	0.3294	0.2874	0.3236	0.0648	0.0657	0.0636	0.0640	0.0635	0.0637	0.0636	0.0632	0.0647	0.0714	0.0643	0.0642	0.0653	0.0640	0.0632	0.0644	0.0624	0.0639	0.0636	0.0640	0.0638	0.0774	0.0641	0.0659
86=09:27:55	75659	318	0.8662	0.8711	0.8649	0.8527	0.8514	1.0369	0.9151	0.8575	0.8762	0.8641	1.0607	0.8559	0.8720	0.8375	0.7793	0.8016	0.7904	0.7731	0.9140	0.8607	0.8437	0.8604	0.8788	0.8433	0.8385	0.8410	0.8818	0.7941	0.7714	0.7838	0.9255	1.0908	0.8536	0.8404	0.8748	0.9207	0.8132	0.7722	0.7696	0.7590	0.7515	0.7385	0.9077	0.8463	0.8530	0.8559	1.0732	0.9746	0.8035	0.7765	0.7396	0.7493	0.7544	0.7512	0.9121	0.8499	1.0002	0.8556	0.8589	1.0198	0.6813	0.6695	0.6587	0.6509	0.6581	0.6289	0.4371	0.2584	0.3121	0.3374	0.2955	0.3314	0.0642	0.0653	0.0636	0.0637	0.0627	0.0637	0.0641	0.0637	0.0644	0.0712	0.0641	0.0639	0.0658	0.0641	0.0633	0.0644	0.0636	0.0639	0.0636	0.0634	0.0644	0.0774	0.0641	0.0656
87=09:42:36	76540	318	0.8443	0.8772	0.8611	0.8456	0.8431	1.0541	0.9180	0.8569	0.8659	0.8645	1.0699	0.8594	0.8672	0.8274	0.7786	0.7923	0.7784	0.7613	0.9245	0.8559	0.8431	0.8479	0.8722	0.8410	0.8465	0.8281	0.8793	0.7955	0.7673	0.7746	0.9292	1.1061	0.8547	0.8408	0.8677	0.9126	0.8111	0.7798	0.7606	0.7559	0.7507	0.7405	0.9084	0.8451	0.8492	0.8550	1.0750	1.0104	0.8095	0.7722	0.7279	0.7418	0.7571	0.7573	0.9162	0.8416	1.0192	0.8570	0.8583	1.0284	0.6811	0.6576	0.6545	0.6498	0.6425	0.6318	0.4510	0.2655	0.3216	0.3492	0.3007	0.3404	0.0649	0.0655	0.0638	0.0637	0.0641	0.0645	0.0644	0.0641	0.0648	0.0715	0.0645	0.0643	0.0662	0.0644	0.0640	0.0648	0.0636	0.0641	0.0639	0.0635	0.0644	0.0778	0.0645	0.0662
88=09:57:16	77421	318	0.8736	0.8611	0.8472	0.8425	0.8459	1.0623	0.9043	0.8440	0.8644	0.8613	1.0801	0.8556	0.8676	0.8313	0.7735	0.7938	0.7866	0.7583	0.9136	0.8508	0.8424	0.8488	0.8758	0.8377	0.8388	0.8392	0.8795	0.7826	0.7534	0.7687	0.9235	1.1099	0.8451	0.8369	0.8678	0.9176	0.8158	0.7743	0.7653	0.7538	0.7483	0.7370	0.9109	0.8349	0.8418	0.8437	1.0808	1.0148	0.8138	0.7550	0.7237	0.7464	0.7517	0.7517	0.9007	0.8355	1.0292	0.8541	0.8540	1.0357	0.6800	0.6635	0.6617	0.6433	0.6467	0.6370	0.4722	0.2653	0.3277	0.3543	0.3091	0.3456	0.0649	0.0657	0.0639	0.0646	0.0635	0.0640	0.0643	0.0636	0.0646	0.0709	0.0642	0.0641	0.0657	0.0642	0.0626	0.0645	0.0639	0.0641	0.0637	0.0642	0.0644	0.0780	0.0644	0.0659
