# Supplementary material for: Systematic Prediction of Antifungal Drug Synergy by Chemogenomic Screening in Saccharomyces cerevisiae
Source: Front Fungal Biol. 2021 Jul 2;2:683414. doi: 10.3389/ffunb.2021.683414 (PMC10512392; doi:10.3389/ffunb.2021.683414)
Supplement: Supplementary file 1 [file Data_Sheet_1.ZIP › Supplementary data/Sypplementary_data_1_(Drug_synergy_assays)/Rap_VS_Can_ND_ps1_A_96_T_22.txt]

[config file info]
last_write=07:07:13_16:13:24
last write=07:07:14_15:28:56
[Run_Parameters]
Instrument=Tecan_22
Ini_Names=Read_Reps,Delid,Save_Data_File,Start_Time_Now
barcode_drug_plate=201401
user=asmith
Plate_Size=96
Plate_Type=GRE96ft.pdf
Samples_to_Run=6
Overlay_Size=48
Drug_Plate=none
Plate_Quarter=none
run_ID=none
run_plate_repeat=1
Read_Reps=95
Read_Modes=Absorbance
Read_Flor_Every=2
Max_Delta_OD=0.500000
Well_By_Row_Col=none
Reorder_Map=Order_Strings_Not,0
Tip_Vol=200
OD_to_Innoc=0.100,0.100,0.380,0.380,0.380,0.380,0.760,0.760,0.100,0.100,0.380,0.380,0.380,0.380,0.760,0.760,0.100,0.100,0.380,0.380,0.380,0.380,0.760,0.760,0.100,0.100,0.380,0.380,0.380,0.380,0.760,0.760,0.100,0.100,0.380,0.380,0.380,0.380,0.760,0.760,0.100,0.100,0.380,0.380,0.380,0.380,0.760,0.760
Absorption_Max=.3
OD_to_Save=0.100,0.100,0.380,0.380,0.380,0.380,0.760,0.760,0.100,0.100,0.380,0.380,0.380,0.380,0.760,0.760,0.100,0.100,0.380,0.380,0.380,0.380,0.760,0.760,0.100,0.100,0.380,0.380,0.380,0.380,0.760,0.760,0.100,0.100,0.380,0.380,0.380,0.380,0.760,0.760,0.100,0.100,0.380,0.380,0.380,0.380,0.760,0.760
OD_to_Dilute=0.100
Save_Sample_Vol=180
Save_Sample_Reps=2
Innoc_Vol=184,184,46,46,46,46,0,0,184,184,46,46,46,46,0,0,184,184,46,46,46,46,0,0,184,184,46,46,46,46,0,0,184,184,46,46,46,46,0,0,184,184,46,46,46,46,0,0
Dilute_Vol=23,23,23,23,23,23,23,23,23,23,23,23,23,23,23,23,23,23,23,23,23,23,23,23,23,23,23,23,23,23,23,23,23,23,23,23,23,23,23,23,23,23,23,23,23,23,23,23
Save_Vol=800,800,800,800,800,800,800,800,800,800,800,800,800,800,800,800,800,800,800,800,800,800,800,800,800,800,800,800,800,800,800,800,800,800,800,800,800,800,800,800,800,800,800,800,800,800,800,800
Reference_Vol=100,100,100,100,100,100,100,100,100,100,100,100,100,100,100,100,100,100,100,100,100,100,100,100,100,100,100,100,100,100,100,100,100,100,100,100,100,100,100,100,100,100,100,100,100,100,100,100,100,100,100,100,100,100,100,100,100,100,100,100,100,100,100,100,100,100,100,100,100,100,100,100,100,100,100,100,100,100,100,100,100,100,100,100,100,100,100,100,100,100,100,100,100,100,100,100
Read_to_Innoc=20,20,20,20,20,20,20,20,20,20,20,20,20,20,20,20,20,20,20,20,20,20,20,20,20,20,20,20,20,20,20,20,20,20,20,20,20,20,20,20,20,20,20,20,20,20,20,20
Read_to_Dilute=26,26,26,26,26,26,26,26,26,26,26,26,26,26,26,26,26,26,26,26,26,26,26,26,26,26,26,26,26,26,26,26,26,26,26,26,26,26,26,26,26,26,26,26,26,26,26,26
Read_to_Save=20,20,20,20,20,20,20,20,20,20,20,20,20,20,20,20,20,20,20,20,20,20,20,20,20,20,20,20,20,20,20,20,20,20,20,20,20,20,20,20,20,20,20,20,20,20,20,20
Innoc_Target_Map=1,2,3,4,5,6,7,8,9,10,11,12,13,14,15,16,17,18,19,20,21,22,23,24,25,26,27,28,29,30,31,32,33,34,35,36,37,38,39,40,41,42,43,44,45,46,47,48
Pipet_Trigger=OD_Save_Innoc
Pipet_Volume_Adj=Con_OD_Save
Delid=no
Pre_Init=yes
Talk_To_ProMax=no
Time_Out_Time=1050
Wait_While_Busy=yes
Idle_Time=2
Screen_Run_Type=pre_screen_1
Spect_Protocol=15m
Spec_Run_File=GG_PB_Voyage.pda
Spec_Assay_File=""
Save_Data_File=13_07_07_RapvsCan_ND_ps1_A_96_T_22.txt
Working_Dir=C%3A\\Users\\Growth_Data
Run_Control_Dir=C%3A\\Users\\Yeast_Run_Files
Tracking_Dir=""
Track_File=201401_data_track.txt
Save_Run_Data_Flag=yes
Set_Incubator_Temp=30.0
Base_Line_Flag=atstart_minimum
Pipet_Cycles_Before_Save=20
Time_Point_Save=wellmap
Innoc_Direction=down
Wells_In_Use=111111111111111111111111111111111111111111111111
Save_Sample_Map=111111001111110011111100111111001111110011111100
Sections_to_Run=0
Rows_per_Section=8
Start_Sections_Row=1
MultiProbe_Run_File=""
Multiprobe_Run_Dialogue=yes
Comments=no%20comment
Target_Temp=300
Temp_Control=On
Delta_Temp=10
ReadMode=Absorbance,Bottom
ExcitationFilter=340,340
EmissionFilter=535,465
MeasurementFilter=595
ReadsPerWellNumber=1,1
ShakeDuration=800,0
GainMode=Manual
PdfName=GRE96ft.pdf
Gain=50,50
Add_Drug_Map=1,1,1,1,1,1,1,1,1,1,1,1,1,1,1,1,1,1,1,1,1,1,1,1,1,1,1,1,1,1,1,1,1,1,1,1,1,1,1,1,1,1,1,1,1,1,1,1
Add_Drug_Vol=7,7,7,7,7,7,7,7,7,7,7,7,7,7,7,7,7,7,7,7,7,7,7,7,7,7,7,7,7,7,7,7,7,7,7,7,7,7,7,7,7,7,7,7,7,7,7,7
Innoc_Map=111011101110111011101110111011101110111011101110111011101110111011101110111011101110111011101110
Dilute_Map=111111111111111111111111111111111111111111111111111111111111111111111111111111111111111111111111
data_file_name=iS_1_48.txt
barcode=""
Hit_Call_Threshold=1.000000
Reference_Well=A01
WT_Ref_Well=0
Project_Name=test
Pipet_Gens_Point=5.00,10.00,15.00,20.00,5.00,10.00,15.00,20.00,5.00,10.00,15.00,20.00,5.00,10.00,15.00,20.00,5.00,10.00,15.00,20.00,5.00,10.00,15.00,20.00,5.00,10.00,15.00,20.00,5.00,10.00,15.00,20.00,5.00,10.00,15.00,20.00,5.00,10.00,15.00,20.00,5.00,10.00,15.00,20.00,5.00,10.00,15.00,20.00,
Shake_Divisor=1
data_handling=file_&_DB_&_auto_analysis
time_frm_freezer=-1.00
gens_frm_freezer=-1.00
Well_Vol=100
Parent_ID=""
Units=%
Quarter=A
media_name=ypd
Save_Mode=one_to_one
Consolidate_Save_Map=1,2,3,4,5,6,7,8,9,10,11,12,13,14,15,16,17,18,19,20,21,22,23,24,25,26,27,28,29,30,31,32,33,34,35,36,37,38,39,40,41,42,43,44,45,46,47,48
Add_Drug_at_Start_Map=000000000000000000000000000000000000000000000000000
Add_Drug_Labware=add_drug_48
Max_Dynam_OD_Change=0.05
Reads_After_Pipet=1
Ref_Type=single_ref
Read_to_Add_Drug_at_Start=0
Send_Email_at_Pipet=no_email
Strain_Name=""
Media=ypd
drug_vol=2.00
Drug_Name=""
Drug_Conc=2
Innoc_Conc=""
Strain_Plate=none
ShakeIntensity=High
ShakeMode=Orbital
NumberOfFlashes=1
PartOfPlate=0
MovePlateOutAfterMeasurement=0
IntegrationLagTime=0
IntegrationTime=100
DelayMoveFlashFluorescence=0
[Drug_Data]
Drug_Plate=none
Strain_Plate=none
Media=ypd
Drug_Name=nd,nd,nd,nd,nd,nd,nd,nd,nd,nd,nd,nd,nd,nd,nd,nd,nd,nd,nd,nd,nd,nd,nd,nd,nd,nd,nd,nd,nd,nd,nd,nd,nd,nd,nd,nd,nd,nd,nd,nd,nd,nd,nd,nd,nd,nd,nd,nd,nd,nd,nd,nd,nd,nd,nd,nd,nd,nd,nd,nd,nd,nd,nd,nd,nd,nd,nd,nd,nd,nd,nd,nd,nd,nd,nd,nd,nd,nd,nd,nd,nd,nd,nd,nd,nd,nd,nd,nd,nd,nd,nd,nd,nd,nd,nd,nd
Strain_Name=ud
Drug_Conc=""
Innoc_Conc=0.06250,0.06250,0.06250,0.06250,0.06250,0.06250,0.06250,0.06250,0.06250,0.06250,0.06250,0.06250,0.06250,0.06250,0.06250,0.06250,0.06250,0.06250,0.06250,0.06250,0.06250,0.06250,0.06250,0.06250,0.06250,0.06250,0.06250,0.06250,0.06250,0.06250,0.06250,0.06250,0.06250,0.06250,0.06250,0.06250,0.06250,0.06250,0.06250,0.06250,0.06250,0.06250,0.06250,0.06250,0.06250,0.06250,0.06250,0.06250,0.06250,0.06250,0.06250,0.06250,0.06250,0.06250,0.06250,0.06250,0.06250,0.06250,0.06250,0.06250,0.06250,0.06250,0.06250,0.06250,0.06250,0.06250,0.06250,0.06250,0.06250,0.06250,0.06250,0.06250,0.06250,0.06250,0.06250,0.06250,0.06250,0.06250,0.06250,0.06250,0.06250,0.06250,0.06250,0.06250,0.06250,0.06250,0.06250,0.06250,0.06250,0.06250,0.06250,0.06250,0.06250,0.06250,0.06250,0.06250
Run_ID=none
Plate_Quarter=A
Units=%,%,%,%,%,%,%,%,%,%,%,%,%,%,%,%,%,%,%,%,%,%,%,%,%,%,%,%,%,%,%,%,%,%,%,%,%,%,%,%,%,%,%,%,%,%,%,%,%,%,%,%,%,%,%,%,%,%,%,%,%,%,%,%,%,%,%,%,%,%,%,%,%,%,%,%,%,%,%,%,%,%,%,%,%,%,%,%,%,%,%,%,%,%,%,%
Parent_ID=""
Project_Name=test
Strain_Backgrnd=0,0,0,0,0,0,0,0,0,0,0,0,0,0,0,0,0,0,0,0,0,0,0,0,0,0,0,0,0,0,0,0,0,0,0,0,0,0,0,0,0,0,0,0,0,0,0,0,0,0,0,0,0,0,0,0,0,0,0,0,0,0,0,0,0,0,0,0,0,0,0,0,0,0,0,0,0,0,0,0,0,0,0,0,0,0,0,0,0,0,0,0,0,0,0,0
Well_Vol=100,100,100,100,100,100,100,100,100,100,100,100,100,100,100,100,100,100,100,100,100,100,100,100,100,100,100,100,100,100,100,100,100,100,100,100,100,100,100,100,100,100,100,100,100,100,100,100,100,100,100,100,100,100,100,100,100,100,100,100,100,100,100,100,100,100,100,100,100,100,100,100,100,100,100,100,100,100,100,100,100,100,100,100,100,100,100,100,100,100,100,100,100,100,100,100
time_frm_freezer=-1.00
gens_frm_freezer=-1.00
user=asmith
Strain_Pool=ud,ud,ud,ud,ud,ud,ud,ud,ud,ud,ud,ud,ud,ud,ud,ud,ud,ud,ud,ud,ud,ud,ud,ud,ud,ud,ud,ud,ud,ud,ud,ud,ud,ud,ud,ud,ud,ud,ud,ud,ud,ud,ud,ud,ud,ud,ud,ud,ud,ud,ud,ud,ud,ud,ud,ud,ud,ud,ud,ud,ud,ud,ud,ud,ud,ud,ud,ud,ud,ud,ud,ud,ud,ud,ud,ud,ud,ud,ud,ud,ud,ud,ud,ud,ud,ud,ud,ud,ud,ud,ud,ud,ud,ud,ud,ud
Well_Alias=A01,A02,A03,A04,A05,A06,A07,A08,A09,A10,A11,A12,B01,B02,B03,B04,B05,B06,B07,B08,B09,B10,B11,B12,C01,C02,C03,C04,C05,C06,C07,C08,C09,C10,C11,C12,D01,D02,D03,D04,D05,D06,D07,D08,D09,D10,D11,D12,E01,E02,E03,E04,E05,E06,E07,E08,E09,E10,E11,E12,F01,F02,F03,F04,F05,F06,F07,F08,F09,F10,F11,F12,G01,G02,G03,G04,G05,G06,G07,G08,G09,G10,G11,G12,H01,H02,H03,H04,H05,H06,H07,H08,H09,H10,H11,H12
Well_Pos=1,2,3,4,5,6,7,8,9,10,11,12,13,14,15,16,17,18,19,20,21,22,23,24,25,26,27,28,29,30,31,32,33,34,35,36,37,38,39,40,41,42,43,44,45,46,47,48,49,50,51,52,53,54,55,56,57,58,59,60,61,62,63,64,65,66,67,68,69,70,71,72,73,74,75,76,77,78,79,80,81,82,83,84,85,86,87,88,89,90,91,92,93,94,95,96
position=A01,A02,A03,A04,A05,A06,A07,A08,A09,A10,A11,A12,B01,B02,B03,B04,B05,B06,B07,B08,B09,B10,B11,B12,C01,C02,C03,C04,C05,C06,C07,C08,C09,C10,C11,C12,D01,D02,D03,D04,D05,D06,D07,D08,D09,D10,D11,D12,E01,E02,E03,E04,E05,E06,E07,E08,E09,E10,E11,E12,F01,F02,F03,F04,F05,F06,F07,F08,F09,F10,F11,F12,G01,G02,G03,G04,G05,G06,G07,G08,G09,G10,G11,G12,H01,H02,H03,H04,H05,H06,H07,H08,H09,H10,H11,H12
[Runtime_State]
Instrument=Tecan_22
Start_Time_Now=3.2672024108E+9
Reads_Completed=95
Innoc_Direction=down
Wells_In_Use=111111111111111111111111111111111111111111111111111111111111111111111111111111111111111111111111
Innoc_Map=111111111111111111111111111111111111111111111111111111111111111111111111111111111111000000000000
Dilute_Map=111111111111111111111111111111111111111111111111111111111111111111111111111111111111111111111111
Save_Sample_Map=000000000000000000000000000000000000000000000000010000000100000001000000010000000100000001000000
Current_OD=0.877,0.879,1.126,0.925,0.924,0.889,1.110,0.863,0.880,1.137,0.845,0.855,0.877,0.868,1.152,0.867,1.179,1.200,0.881,0.911,0.894,1.159,0.871,1.115,1.098,0.899,1.075,0.808,1.148,0.862,1.162,0.863,0.866,1.162,0.937,0.955,0.826,0.830,1.092,1.106,0.821,1.097,0.856,0.892,0.919,0.870,0.879,0.922,0.833,0.798,0.814,0.846,1.077,0.768,0.846,1.119,0.871,0.857,1.124,1.064,0.804,0.820,0.759,0.941,0.782,0.795,0.838,1.143,0.856,0.897,1.134,1.112,0.065,0.066,0.064,0.066,0.063,0.065,0.066,0.065,0.066,0.066,0.066,0.064,0.065,0.076,0.065,0.065,0.066,0.067,0.069,0.071,0.070,0.069,0.066,0.068
Bckgrnd_OD=0.083,0.084,0.082,0.088,0.083,0.079,0.082,0.080,0.081,0.081,0.081,0.080,0.086,0.081,0.083,0.083,0.079,0.082,0.081,0.082,0.081,0.084,0.083,0.088,0.082,0.082,0.080,0.082,0.081,0.081,0.084,0.079,0.080,0.082,0.081,0.081,0.083,0.083,0.081,0.082,0.082,0.082,0.080,0.082,0.082,0.082,0.080,0.090,0.083,0.081,0.082,0.082,0.083,0.082,0.083,0.083,0.081,0.080,0.082,0.080,0.082,0.080,0.079,0.080,0.082,0.079,0.082,0.080,0.080,0.082,0.081,0.085,0.060,0.061,0.060,0.061,0.060,0.060,0.062,0.061,0.061,0.062,0.061,0.062,0.061,0.074,0.061,0.059,0.063,0.064,0.064,0.066,0.064,0.065,0.063,0.062
Mapped=111111111111111111111111111111111111111111111111111111111111111111111111111111111111111111111111
Pipet_Completed=000000000000000000000000000000000000000000000000000000000000000000000000000000000000000000000000
Innoc_Completed=0,0,0,0,0,0,0,0,0,0,0,0,0,0,0,0,0,0,0,0,0,0,0,0,0,0,0,0,0,0,0,0,0,0,0,0,0,0,0,0,0,0,0,0,0,0,0,0,0,0,0,0,0,0,0,0,0,0,0,0,0,0,0,0,0,0,0,0,0,0,0,0,0,0,0,0,0,0,0,0,0,0,0,0,0,0,0,0,0,0,0,0,0,0,0,0
Save_Completed=0,0,0,0,0,0,0,0,0,0,0,0,0,0,0,0,0,0,0,0,0,0,0,0,0,0,0,0,0,0,0,0,0,0,0,0,0,0,0,0,0,0,0,0,0,0,0,0,0,0,0,0,0,0,0,0,0,0,0,0,0,0,0,0,0,0,0,0,0,0,0,0,0,0,0,0,0,0,0,0,0,0,0,0,0,0,0,0,0,0,0,0,0,0,0,0
Pipeted_At=0,0,0,0,0,0,0,0,0,0,0,0,0,0,0,0,0,0,0,0,0,0,0,0,0,0,0,0,0,0,0,0,0,0,0,0,0,0,0,0,0,0,0,0,0,0,0,0,0,0,0,0,0,0,0,0,0,0,0,0,0,0,0,0,0,0,0,0,0,0,0,0,0,0,0,0,0,0,0,0,0,0,0,0,0,0,0,0,0,0,0,0,0,0,0,0
Pipeted_OD=0,0,0,0,0,0,0,0,0,0,0,0,0,0,0,0,0,0,0,0,0,0,0,0,0,0,0,0,0,0,0,0,0,0,0,0,0,0,0,0,0,0,0,0,0,0,0,0,0,0,0,0,0,0,0,0,0,0,0,0,0,0,0,0,0,0,0,0,0,0,0,0,0,0,0,0,0,0,0,0,0,0,0,0,0,0,0,0,0,0,0,0,0,0,0,0
Dilutes_Completed=0,0,0,0,0,0,0,0,0,0,0,0,0,0,0,0,0,0,0,0,0,0,0,0,0,0,0,0,0,0,0,0,0,0,0,0,0,0,0,0,0,0,0,0,0,0,0,0,0,0,0,0,0,0,0,0,0,0,0,0,0,0,0,0,0,0,0,0,0,0,0,0,0,0,0,0,0,0,0,0,0,0,0,0,0,0,0,0,0,0,0,0,0,0,0,0
Time_At_Innoc=0,0,0,0,0,0,0,0,0,0,0,0,0,0,0,0,0,0,0,0,0,0,0,0,0,0,0,0,0,0,0,0,0,0,0,0,0,0,0,0,0,0,0,0,0,0,0,0,0,0,0,0,0,0,0,0,0,0,0,0,0,0,0,0,0,0,0,0,0,0,0,0,0,0,0,0,0,0,0,0,0,0,0,0,0,0,0,0,0,0,0,0,0,0,0,0
Time_At_Save=0,0,0,0,0,0,0,0,0,0,0,0,0,0,0,0,0,0,0,0,0,0,0,0,0,0,0,0,0,0,0,0,0,0,0,0,0,0,0,0,0,0,0,0,0,0,0,0,0,0,0,0,0,0,0,0,0,0,0,0,0,0,0,0,0,0,0,0,0,0,0,0,0,0,0,0,0,0,0,0,0,0,0,0,0,0,0,0,0,0,0,0,0,0,0,0
Time_At_Dilute=0,0,0,0,0,0,0,0,0,0,0,0,0,0,0,0,0,0,0,0,0,0,0,0,0,0,0,0,0,0,0,0,0,0,0,0,0,0,0,0,0,0,0,0,0,0,0,0,0,0,0,0,0,0,0,0,0,0,0,0,0,0,0,0,0,0,0,0,0,0,0,0,0,0,0,0,0,0,0,0,0,0,0,0,0,0,0,0,0,0,0,0,0,0,0,0
Previous_OD=0.877,0.879,1.126,0.925,0.924,0.889,1.110,0.863,0.880,1.137,0.845,0.855,0.877,0.868,1.152,0.867,1.179,1.200,0.881,0.911,0.894,1.159,0.871,1.115,1.098,0.899,1.075,0.808,1.148,0.862,1.162,0.863,0.866,1.162,0.937,0.955,0.826,0.830,1.092,1.106,0.821,1.097,0.856,0.892,0.919,0.870,0.879,0.922,0.833,0.798,0.814,0.846,1.077,0.768,0.846,1.119,0.871,0.857,1.124,1.064,0.804,0.820,0.759,0.941,0.782,0.795,0.838,1.143,0.856,0.897,1.134,1.112,0.065,0.066,0.064,0.066,0.063,0.065,0.066,0.065,0.066,0.066,0.066,0.064,0.065,0.076,0.065,0.065,0.066,0.067,0.069,0.071,0.070,0.069,0.066,0.068
Prev_Delta_OD=0.009,0.007,0.027,0.016,0.004,0.036,0.018,0.028,0.029,0.033,0.048,0.040,0.001,0.016,0.009,0.008,0.000,0.027,0.024,0.005,0.028,0.004,0.045,0.032,0.015,0.003,0.035,0.052,0.005,0.010,0.006,0.048,0.014,0.032,0.042,0.052,0.028,0.017,0.011,0.013,0.038,0.002,0.063,0.018,0.046,0.014,0.039,0.010,0.017,0.016,0.005,0.012,0.022,0.072,0.041,0.058,0.016,0.065,0.024,0.071,0.006,0.011,0.026,0.020,0.047,0.017,0.055,0.003,0.056,0.000,0.043,0.035,0.002,0.001,0.000,0.002,0.001,0.002,0.002,0.001,0.002,0.000,0.002,0.000,0.003,0.001,0.001,0.002,0.001,0.000,0.003,0.000,0.002,0.001,0.003,0.002
Delta_From_Ref=0.000,0.012,0.190,0.285,0.421,0.590,-2.376,-2.181,0.008,0.013,-0.828,-0.803,0.202,0.426,0.665,1.497,0.020,0.005,-0.997,-0.953,-1.037,-0.979,-2.664,-3.168,0.014,0.009,0.718,0.631,0.584,0.906,-2.560,-2.346,0.024,-0.022,-0.877,-0.650,1.045,1.039,2.421,2.766,0.042,0.049,-0.771,-0.837,-0.825,-0.689,-2.130,-3.054,0.000,0.000,0.000,0.000,0.000,0.000,0.000,0.000,0.000,0.000,0.000,0.000,0.000,0.000,0.000,0.000,0.000,0.000,0.000,0.000,0.000,0.000,0.000,0.000,0.000,0.000,0.000,0.000,0.000,0.000,0.000,0.000,0.000,0.000,0.000,0.000,0.000,0.000,0.000,0.000,0.000,0.000,0.000,0.000,0.000,0.000,0.000,0.000
Sig_OD_Delta=0,0,0,0,0,0,0,0,0,0,0,0,0,0,0,1,0,0,0,0,0,0,0,0,0,0,0,0,0,0,0,0,0,0,0,0,1,1,1,1,0,0,0,0,0,0,0,0,0,0,0,0,0,0,0,0,0,0,0,0,0,0,0,0,0,0,0,0,0,0,0,0,0,0,0,0,0,0,0,0,0,0,0,0,0,0,0,0,0,0,0,0,0,0,0,0
Add_Drug_at_Start_Map=000000000000000000000000000000000000000000000000000000000000000000000000000000000000000000000000
[Analysis]
Drug_ID=A1,A2,A3,A4,A5,A6,B1,B2,B3,B4,B5,B6,C1,C2,C3,C4,C5,C6,D1,D2,D3,D4,D5,D6,E1,E2,E3,E4,E5,E6,F1,F2,F3,F4,F5,F6,G1,G2,G3,G4,G5,G6,H1,H2,H3,H4,H5,H6
Decision=no_inh,no_inh,no_inh,no_inh,no_inh,ps2_1_1,no_inh,no_inh,no_inh,no_inh,no_inh,ps2_4_1,no_inh,no_inh,ps2_1_1,no_inh,ps2_1_1,ps2_4_1,ps2_4_1,ps2_2_1,ps2_2_1,ps2_4_1,ps2_4_1,ps2_4_1,ps2_4_1,ps2_4_1,ps2_4_1,ps2_4_1,ps2_4_1,ps2_4_2,ps2_4_2,ps2_4_2,other,ps2_4_2,other,other,screen,screen,screen,screen,screen,screen,screen,screen,screen,screen,screen,screen,ps2_1_1,no_inh,ps2_2_1,ps2_1_1,ps2_1_1,ps2_1_1,ps2_1_1,ps2_2_1,ps2_1_1,ps2_1_1,ps2_1_1,ps2_2_1,ps2_2_1,ps2_1_1,ps2_1_1,ps2_1_1,ps2_1_1,no_inh,no_inh,ps2_1_1,no_inh,ps2_1_1,ps2_1_1,ps2_1_1,ps2_1_1,ps2_1_1,ps2_1_1,no_inh,ps2_1_1,ps2_1_1,no_inh,no_inh,ps2_1_1,ps2_1_1,ps2_1_1,no_inh,screen,screen,screen,screen,screen,screen,screen,screen,screen,screen,screen,screen
Plot_Min=0.100,0.100,0.100,0.100,0.100,0.100,0.100,0.100,0.100,0.100,0.100,0.100,0.100,0.100,0.100,0.100,0.100,0.100,0.100,0.100,0.100,0.100,0.100,0.100,0.100,0.100,0.100,0.100,0.100,0.100,0.100,0.100,0.100,0.100,0.100,0.100,0.100,0.100,0.100,0.100,0.100,0.100,0.100,0.100,0.100,0.100,0.100,0.100
Plot_Max=1.500,1.500,1.500,1.500,1.500,1.500,1.500,1.500,1.500,1.500,1.500,1.500,1.500,1.500,1.500,1.500,1.500,1.500,1.500,1.500,1.500,1.500,1.500,1.500,1.500,1.500,1.500,1.500,1.500,1.500,1.500,1.500,1.500,1.500,1.500,1.500,1.500,1.500,1.500,1.500,1.500,1.500,1.500,1.500,1.500,1.500,1.500,1.500
G_Plot_Min=0.1
G_Plot_Delta=0.7
Plot_On_Off=0
OD_Gen_Pt=0.460
Gens_to_OD_Pt=5.000
Avg_G=2.084,2.086,2.107,2.163,2.182,2.309,2.150,2.158,2.139,2.217,2.190,2.464,2.161,2.187,2.230,2.221,2.222,2.407,2.375,2.324,2.303,2.349,2.386,2.661,2.372,2.550,2.539,2.555,2.626,3.055,2.987,2.843,3.035,2.997,3.243,3.722,0.000,0.000,0.000,0.000,0.000,0.000,0.000,0.000,0.000,0.000,0.000,0.000,1.912,1.918,1.940,1.899,1.935,1.916,1.903,1.908,1.906,1.911,1.898,1.885,1.904,1.903,1.929,1.885,1.939,1.939,1.932,1.915,1.922,1.946,1.934,1.897,1.910,1.924,1.944,1.921,1.961,1.935,1.948,1.924,1.943,1.925,1.937,1.918,0.000,0.000,0.000,0.000,0.000,0.000,0.000,0.000,0.000,0.000,0.000,0.000
Max_Slope=1.633,1.897,1.793,1.726,1.682,1.524,1.828,1.960,1.785,1.821,1.765,1.900,1.736,1.872,1.555,1.601,1.783,1.946,1.812,1.813,1.749,1.884,1.876,1.935,1.704,2.248,2.012,1.979,1.712,2.229,2.118,2.287,2.200,1.798,2.355,2.346,60.986,64.744,59.282,55.411,61.874,57.669,57.300,53.992,60.582,37.349,37.186,48.171,1.411,1.422,1.259,1.578,1.328,1.413,1.638,1.436,1.424,1.330,1.505,1.545,1.358,1.515,1.314,1.338,1.115,1.260,1.518,1.383,1.516,1.479,1.291,1.572,1.597,1.361,1.366,1.269,1.265,1.183,1.466,1.743,1.302,1.512,1.243,1.520,56.515,58.462,61.422,55.052,68.950,39.802,54.368,57.282,63.269,57.281,48.720,53.320
Fit_Model=all
Fit_Const_OD_Base=0.085
Fit_Const_N0=0.01500
Fit_Const_T0=0.000
G_Fit_Min=0.100
G_Fit_Delta=0.400
Fit_On_Off=0.000,0.000,0.000,0.000,0.000,0.000,0.000,0.000,0.000,0.000,0.000,0.000,0.000,0.000,0.000,0.000,0.000,0.000,0.000,0.000,0.000,0.000,0.000,0.000,0.000,0.000,0.000,0.000,0.000,0.000,0.000,0.000,0.000,0.000,0.000,0.000,0.000,0.000,0.000,0.000,0.000,0.000,0.000,0.000,0.000,0.000,0.000,0.000,0.000,0.000,0.000,0.000,0.000,0.000,0.000,0.000,0.000,0.000,0.000,0.000,0.000,0.000,0.000,0.000,0.000,0.000,0.000,0.000,0.000,0.000,0.000,0.000,0.000,0.000,0.000,0.000,0.000,0.000,0.000,0.000,0.000,0.000,0.000,0.000,0.000,0.000,0.000,0.000,0.000,0.000,0.000,0.000,0.000,0.000,0.000,0.000
Fit_Min=0.033,0.034,0.032,0.038,0.033,0.029,0.036,0.031,0.033,0.033,0.029,0.032,0.032,0.032,0.030,0.032,0.031,0.031,0.033,0.033,0.031,0.032,0.032,0.032,0.033,0.031,0.032,0.032,0.033,0.032,0.032,0.030,0.029,0.030,0.032,0.029,0.010,0.011,0.010,0.011,0.010,0.010,0.011,0.024,0.011,0.009,0.013,0.014,0.000,0.000,0.000,0.000,0.000,0.000,0.000,0.000,0.000,0.000,0.000,0.000,0.000,0.000,0.000,0.000,0.000,0.000,0.000,0.000,0.000,0.000,0.000,0.000,0.000,0.000,0.000,0.000,0.000,0.000,0.000,0.000,0.000,0.000,0.000,0.000,0.000,0.000,0.000,0.000,0.000,0.000,0.000,0.000,0.000,0.000,0.000,0.000
Fit_Delta=0.533,0.533,0.637,0.553,0.447,0.578,0.601,0.481,0.626,0.430,0.548,0.698,0.641,0.535,0.408,0.672,0.539,0.504,0.511,0.561,0.596,0.445,0.518,0.532,0.516,0.622,0.620,0.512,0.584,0.459,0.507,0.527,0.590,0.504,0.457,0.523,1.500,1.500,1.500,1.500,1.500,1.500,1.500,1.500,1.500,1.500,1.500,1.500,0.520,0.498,0.503,0.408,0.475,0.427,0.498,0.517,0.505,0.513,0.513,0.424,0.517,0.514,0.497,0.534,0.476,0.398,0.481,0.506,0.435,0.488,0.405,0.503,0.386,0.486,0.485,0.419,0.460,0.407,0.460,0.374,0.468,0.493,0.466,0.480,0.000,0.000,0.000,0.000,0.000,0.000,0.000,0.000,0.000,0.000,0.000,0.000
Fit_Offset=0.077,0.076,0.073,0.082,0.077,0.072,0.077,0.077,0.075,0.079,0.075,0.071,0.074,0.077,0.078,0.074,0.076,0.075,0.079,0.075,0.076,0.078,0.077,0.072,0.077,0.074,0.074,0.078,0.077,0.076,0.079,0.078,0.076,0.078,0.080,0.078,0.000,0.000,0.000,0.000,0.000,0.000,0.000,0.000,0.000,0.000,0.000,0.000,0.075,0.076,0.075,0.078,0.077,0.077,0.076,0.076,0.077,0.076,0.077,0.082,0.077,0.076,0.075,0.078,0.076,0.078,0.076,0.075,0.077,0.076,0.078,0.081,0.078,0.079,0.075,0.077,0.076,0.077,0.076,0.077,0.076,0.077,0.077,0.081,0.000,0.000,0.000,0.000,0.000,0.000,0.000,0.000,0.000,0.000,0.000,0.000
Fit_N0=0.011,0.008,0.012,0.011,0.008,0.009,0.009,0.006,0.009,0.006,0.009,0.010,0.010,0.008,0.006,0.007,0.007,0.008,0.006,0.009,0.008,0.006,0.006,0.008,0.006,0.010,0.005,0.005,0.005,0.006,0.003,0.003,0.003,0.002,0.003,0.003,0.000,0.000,0.000,0.000,0.000,0.000,0.000,0.000,0.000,0.000,0.000,0.000,0.009,0.008,0.009,0.007,0.007,0.007,0.008,0.009,0.010,0.009,0.007,0.010,0.006,0.008,0.008,0.008,0.007,0.007,0.010,0.006,0.007,0.008,0.008,0.008,0.007,0.009,0.010,0.007,0.005,0.007,0.007,0.006,0.006,0.007,0.007,0.008,0.000,0.000,0.000,0.000,0.000,0.000,0.000,0.000,0.000,0.000,0.000,0.000
Fit_T0=2.394,1.711,2.288,2.803,1.916,1.204,1.810,1.469,1.940,1.761,1.784,0.872,2.073,1.888,1.728,1.394,1.412,1.351,1.783,2.513,2.408,2.361,1.807,1.153,2.271,3.267,1.487,2.922,1.910,1.336,2.265,2.213,2.120,2.460,3.279,2.548,0.000,0.000,0.000,0.000,0.000,0.000,0.000,0.000,0.000,0.000,0.000,0.000,1.752,1.720,1.699,1.835,1.523,1.748,1.660,1.818,1.980,1.720,1.443,1.752,1.068,1.625,1.575,1.652,1.419,1.852,2.308,1.180,1.744,1.890,1.890,1.072,1.800,1.888,2.158,1.724,1.204,1.720,1.709,1.865,1.152,1.748,1.590,1.519,0.000,0.000,0.000,0.000,0.000,0.000,0.000,0.000,0.000,0.000,0.000,0.000
Fit_G=1.505,1.507,1.591,1.501,1.525,1.855,1.603,1.493,1.580,1.488,1.595,2.111,1.627,1.538,1.463,1.662,1.583,1.816,1.617,1.598,1.577,1.499,1.631,2.113,1.566,1.751,1.749,1.525,1.741,2.251,1.704,1.681,1.777,1.660,1.807,2.293,0.000,0.000,0.000,0.000,0.000,0.000,0.000,0.000,0.000,0.000,0.000,0.000,1.364,1.321,1.395,1.237,1.337,1.287,1.346,1.373,1.354,1.371,1.340,1.368,1.372,1.326,1.363,1.309,1.362,1.262,1.332,1.363,1.290,1.342,1.318,1.441,1.256,1.332,1.361,1.296,1.315,1.306,1.333,1.238,1.334,1.290,1.324,1.380,0.000,0.000,0.000,0.000,0.000,0.000,0.000,0.000,0.000,0.000,0.000,0.000
Fit_Error=77.416,96.692,299.112,145.266,37.209,109.973,211.708,29.454,204.969,30.670,114.089,273.416,321.216,85.162,27.916,439.773,108.468,80.190,124.154,187.622,206.617,49.405,114.008,153.936,136.622,589.292,529.213,128.099,273.989,92.052,179.780,231.425,451.452,156.418,90.928,139.071,0.000,0.000,0.000,0.000,0.000,0.000,0.000,0.000,0.000,0.000,0.000,0.000,77.674,66.156,67.254,17.715,59.566,30.972,50.181,59.647,58.554,73.207,80.343,35.927,73.041,54.602,81.101,94.033,80.970,26.906,43.198,77.560,39.791,75.286,29.992,97.059,18.780,63.122,84.636,40.938,69.525,31.549,41.087,16.608,54.377,65.566,60.576,61.494,0.000,0.000,0.000,0.000,0.000,0.000,0.000,0.000,0.000,0.000,0.000,0.000
Fit_CV=105.000,86.000,107.000,131.000,83.000,169.000,111.000,98.000,131.000,83.000,103.000,137.000,97.000,91.000,83.000,112.000,108.000,94.000,115.000,105.000,121.000,97.000,118.000,180.000,98.000,148.000,116.000,112.000,131.000,198.000,155.000,122.000,192.000,133.000,203.000,174.000,0.000,0.000,0.000,0.000,0.000,0.000,0.000,0.000,0.000,0.000,0.000,0.000,86.000,84.000,100.000,48.000,77.000,60.000,81.000,82.000,86.000,86.000,77.000,83.000,112.000,63.000,66.000,54.000,77.000,53.000,93.000,151.000,45.000,79.000,72.000,83.000,45.000,83.000,83.000,45.000,98.000,49.000,87.000,47.000,94.000,84.000,83.000,61.000,0.000,0.000,0.000,0.000,0.000,0.000,0.000,0.000,0.000,0.000,0.000,0.000
Time_to_20_Gens=0,0,0,0,0,0,0,0,0,0,0,0,0,0,0,0,0,0,0,0,0,0,0,0,0,0,0,0,0,0,0,0,0,0,0,0,0,0,0,0,0,0,0,0,0,0,0,0
Time_to_each_5_Gens=0,0,0,0,0,0,0,0,0,0,0,0,0,0,0,0,0,0,0,0,0,0,0,0,0,0,0,0,0,0,0,0,0,0,0,0,0,0,0,0,0,0,0,0,0,0,0,0
Time_to_each_n_Gens=10.419,10.429,10.535,10.815,10.911,11.545,10.749,10.789,10.696,11.087,10.951,12.321,10.803,10.937,11.151,11.107,11.111,12.035,11.877,11.618,11.516,11.745,11.930,13.304,11.861,12.752,12.695,12.776,13.129,15.275,14.935,14.213,15.174,14.985,16.214,18.611,0.000,0.000,0.000,0.000,0.000,0.000,0.000,0.000,0.000,0.000,0.000,0.000,9.559,9.588,9.702,9.494,9.675,9.581,9.516,9.538,9.529,9.557,9.489,9.423,9.519,9.515,9.643,9.426,9.694,9.695,9.662,9.573,9.610,9.729,9.669,9.483,9.551,9.619,9.719,9.603,9.803,9.677,9.740,9.621,9.714,9.626,9.687,9.588,0.000,0.000,0.000,0.000,0.000,0.000,0.000,0.000,0.000,0.000,0.000,0.000
Min_Pt_OD=0,0,0,0,0,0,0,0,0,0,0,0,0,0,0,0,0,0,0,0,0,0,0,0,0,0,0,0,0,0,0,0,0,0,0,0,0,0,0,0,0,0,0,0,0,0,0,0
Min_Pt_t=0,0,0,0,0,0,0,0,0,0,0,0,0,0,0,0,0,0,0,0,0,0,0,0,0,0,0,0,0,0,0,0,0,0,0,0,0,0,0,0,0,0,0,0,0,0,0,0
TO_OD=0,0,0,0,0,0,0,0,0,0,0,0,0,0,0,0,0,0,0,0,0,0,0,0,0,0,0,0,0,0,0,0,0,0,0,0,0,0,0,0,0,0,0,0,0,0,0,0
Ref_ID=A01
Multi_Refs=single_ref
test=A01,A02,A03,A04,A05,A06,A07,A08,A09,A10,A11,A12,B01,B02,B03,B04,B05,B06,B07,B08,B09,B10,B11,B12,C01,C02,C03,C04,C05,C06,C07,C08,C09,C10,C11,C12,D01,D02,D03,D04,D05,D06,D07,D08,D09,D10,D11,D12,E01,E02,E03,E04,E05,E06,E07,E08,E09,E10,E11,E12,F01,F02,F03,F04,F05,F06,F07,F08,F09,F10,F11,F12,G01,G02,G03,G04,G05,G06,G07,G08,G09,G10,G11,G12,H01,H02,H03,H04,H05,H06,H07,H08,H09,H10,H11,H12
Start_Time_Now=3.2672024110E+9
Start_Date="7/13/2007+4:13 PM"
pv_to_plate_order=no
gen_time_cutoff=0.000
Drug_Name=nd?:;-ud+0,nd?:;-ud+0,nd?:;-ud+0,nd?:;-ud+0,nd?:;-ud+0,nd?:;-ud+0,nd?:;-ud+0,nd?:;-ud+0,nd?:;-ud+0,nd?:;-ud+0,nd?:;-ud+0,nd?:;-ud+0,nd?:;-ud+0,nd?:;-ud+0,nd?:;-ud+0,nd?:;-ud+0,nd?:;-ud+0,nd?:;-ud+0,nd?:;-ud+0,nd?:;-ud+0,nd?:;-ud+0,nd?:;-ud+0,nd?:;-ud+0,nd?:;-ud+0,nd?:;-ud+0,nd?:;-ud+0,nd?:;-ud+0,nd?:;-ud+0,nd?:;-ud+0,nd?:;-ud+0,nd?:;-ud+0,nd?:;-ud+0,nd?:;-ud+0,nd?:;-ud+0,nd?:;-ud+0,nd?:;-ud+0,nd?:;-ud+0,nd?:;-ud+0,nd?:;-ud+0,nd?:;-ud+0,nd?:;-ud+0,nd?:;-ud+0,nd?:;-ud+0,nd?:;-ud+0,nd?:;-ud+0,nd?:;-ud+0,nd?:;-ud+0,nd?:;-ud+0,nd?:;-ud+0,nd?:;-ud+0,nd?:;-ud+0,nd?:;-ud+0,nd?:;-ud+0,nd?:;-ud+0,nd?:;-ud+0,nd?:;-ud+0,nd?:;-ud+0,nd?:;-ud+0,nd?:;-ud+0,nd?:;-ud+0,nd?:;-ud+0,nd?:;-ud+0,nd?:;-ud+0,nd?:;-ud+0,nd?:;-ud+0,nd?:;-ud+0,nd?:;-ud+0,nd?:;-ud+0,nd?:;-ud+0,nd?:;-ud+0,nd?:;-ud+0,nd?:;-ud+0,nd?:;-ud+0,nd?:;-ud+0,nd?:;-ud+0,nd?:;-ud+0,nd?:;-ud+0,nd?:;-ud+0,nd?:;-ud+0,nd?:;-ud+0,nd?:;-ud+0,nd?:;-ud+0,nd?:;-ud+0,nd?:;-ud+0,nd?:;-ud+0,nd?:;-ud+0,nd?:;-ud+0,nd?:;-ud+0,nd?:;-ud+0,nd?:;-ud+0,nd?:;-ud+0,nd?:;-ud+0,nd?:;-ud+0,nd?:;-ud+0,nd?:;-ud+0,nd?:;-ud+0
Drug_Well_Pos=A01,A02,A03,A04,A05,A06,B01,B02,B03,B04,B05,B06,C01,C02,C03,C04,C05,C06,D01,D02,D03,D04,D05,D06,E01,E02,E03,E04,E05,E06,F01,F02,F03,F04,F05,F06,G01,G02,G03,G04,G05,G06,H01,H02,H03,H04,H05,H06,A07,A08,A09,A10,A11,A12,B07,B08,B09,B10,B11,B12,C07,C08,C09,C10,C11,C12,D07,D08,D09,D10,D11,D12,E07,E08,E09,E10,E11,E12,F07,F08,F09,F10,F11,F12,G07,G08,G09,G10,G11,G12,H07,H08,H09,H10,H11,H12
Avg_G_tcut=2.084,2.086,2.107,2.163,2.182,2.309,2.150,2.158,2.139,2.217,2.190,2.464,2.161,2.187,2.230,2.221,2.222,2.407,2.375,2.324,2.303,2.349,2.386,2.661,2.372,2.550,2.539,2.555,2.626,3.055,2.987,2.843,3.035,2.997,3.243,3.722,0.000,0.000,0.000,0.000,0.000,0.000,0.000,0.000,0.000,0.000,0.000,0.000,1.912,1.918,1.940,1.899,1.935,1.916,1.903,1.908,1.906,1.911,1.898,1.885,1.904,1.903,1.929,1.885,1.939,1.939,1.932,1.915,1.922,1.946,1.934,1.897,1.910,1.924,1.944,1.921,1.961,1.935,1.948,1.924,1.943,1.925,1.937,1.918,0.000,0.000,0.000,0.000,0.000,0.000,0.000,0.000,0.000,0.000,0.000,0.000
t0_from_interval=2.613,2.755,2.784,3.049,2.770,1.968,2.747,2.797,2.805,2.947,2.568,1.968,2.741,2.812,2.922,3.015,2.814,2.466,3.253,3.337,3.248,3.392,3.141,2.381,3.694,4.056,4.084,4.322,4.009,2.913,5.536,5.205,5.871,5.883,6.053,5.562,0.000,0.000,0.000,0.000,0.000,0.000,0.000,0.000,0.000,0.000,0.000,0.000,2.497,2.480,2.419,2.519,2.456,2.552,2.278,2.435,2.275,2.479,2.374,1.948,2.479,2.279,2.516,2.442,2.414,2.752,2.404,2.535,2.535,2.668,2.344,1.954,2.573,2.399,2.539,2.440,2.659,2.447,2.606,2.603,2.415,2.597,2.465,1.890,0.000,0.000,0.000,0.000,0.000,0.000,0.000,0.000,0.000,0.000,0.000,0.000
Sum_Delta_Ref=0.000,0.529,0.737,1.290,0.806,2.846,0.577,1.329,0.661,1.873,0.911,4.929,1.275,0.879,2.115,1.490,2.260,4.836,4.482,3.765,3.276,4.341,4.241,7.598,4.717,7.603,7.746,7.091,7.489,13.362,14.030,11.661,15.012,13.681,17.325,23.113,-1.000,-1.000,-1.000,-1.000,-1.000,-1.000,-1.000,-1.000,-1.000,-1.000,-1.000,-1.000,2.888,1.798,3.233,2.426,1.991,1.967,2.055,3.103,2.884,2.003,2.540,3.355,3.531,2.332,2.452,2.172,2.094,1.934,1.754,2.847,1.635,2.215,2.672,2.622,2.561,2.490,2.370,1.898,2.043,2.504,1.783,1.402,2.033,2.091,2.307,1.608,-1.000,-1.000,-1.000,-1.000,-1.000,-1.000,-1.000,-1.000,-1.000,-1.000,-1.000,-1.000
Gens_at_time_G=5.000,5.000,5.000,5.000,5.000,5.000,5.000,5.000,5.000,5.000,5.000,5.000,5.000,5.000,5.000,5.000,5.000,5.000,5.000,5.000,5.000,5.000,5.000,5.000,5.000,5.000,5.000,5.000,5.000,5.000,5.000,5.000,5.000,5.000,5.000,5.000,0.000,0.000,0.000,0.000,0.000,0.000,0.000,0.000,0.000,0.000,0.000,0.000,5.000,5.000,5.000,5.000,5.000,5.000,5.000,5.000,5.000,5.000,5.000,5.000,5.000,5.000,5.000,5.000,5.000,5.000,5.000,5.000,5.000,5.000,5.000,5.000,5.000,5.000,5.000,5.000,5.000,5.000,5.000,5.000,5.000,5.000,5.000,5.000,0.000,0.000,0.000,0.000,0.000,0.000,0.000,0.000,0.000,0.000,0.000,0.000
G_Int_tcut=1.561,1.535,1.550,1.553,1.628,1.915,1.600,1.598,1.578,1.628,1.677,2.070,1.612,1.625,1.646,1.618,1.659,1.914,1.725,1.656,1.654,1.671,1.758,2.185,1.633,1.739,1.722,1.691,1.824,2.472,1.880,1.802,1.861,1.820,2.032,2.610,0.000,0.000,0.000,0.000,0.000,0.000,0.000,0.000,0.000,0.000,0.000,0.000,1.412,1.422,1.457,1.395,1.444,1.406,1.448,1.421,1.451,1.415,1.423,1.495,1.408,1.447,1.425,1.397,1.456,1.389,1.452,1.408,1.415,1.412,1.465,1.506,1.395,1.444,1.436,1.432,1.429,1.446,1.427,1.404,1.460,1.406,1.444,1.540,0.000,0.000,0.000,0.000,0.000,0.000,0.000,0.000,0.000,0.000,0.000,0.000
Sum_Del_12=0.000,0.137,0.401,1.103,1.095,1.884,0.805,0.896,0.690,1.515,1.032,2.969,0.898,1.210,1.595,1.536,1.484,2.783,2.890,2.590,2.398,2.807,2.980,3.928,3.039,4.067,4.104,4.343,4.470,5.105,5.695,5.306,5.810,5.740,6.025,6.120,6.619,6.615,6.632,6.623,6.601,6.548,6.640,6.578,6.597,6.551,6.639,6.640,2.412,2.234,2.326,2.349,2.221,2.182,2.464,2.441,2.577,2.381,2.565,2.874,2.499,2.442,2.216,2.647,2.350,1.824,2.118,2.253,2.134,1.906,2.241,2.669,2.257,2.365,2.067,2.274,1.970,2.162,1.910,1.973,2.104,2.148,2.219,2.331,6.594,6.613,6.630,6.632,6.603,6.624,6.622,6.625,6.585,6.603,6.643,6.594
Sum_Del_20=0.000,0.507,0.716,1.262,0.797,2.785,0.571,1.296,0.649,1.834,0.899,4.830,1.245,0.871,2.069,1.467,2.207,4.723,4.385,3.681,3.205,4.241,4.156,7.444,4.611,7.425,7.565,6.950,7.343,13.080,13.710,11.402,14.652,13.390,16.931,22.543,30.713,30.712,30.741,30.715,30.690,30.616,30.752,30.694,30.694,30.610,30.765,30.769,2.821,1.768,3.152,2.374,1.953,1.930,2.018,3.029,2.818,1.968,2.487,3.277,3.442,2.284,2.397,2.133,2.053,1.891,1.723,2.779,1.607,2.164,2.609,2.568,2.502,2.435,2.315,1.863,1.999,2.446,1.748,1.381,1.990,2.048,2.257,1.584,30.686,30.705,30.736,30.751,30.680,30.736,30.736,30.735,30.681,30.702,30.770,30.683
Sum_Del_24=0.000,0.777,0.828,1.274,0.581,2.843,0.406,1.413,0.604,1.828,0.742,4.743,1.324,0.617,2.123,1.255,2.373,5.008,4.436,3.766,3.240,4.445,4.060,7.286,4.722,7.724,7.841,6.705,7.009,13.048,14.257,11.866,15.517,13.423,17.438,23.480,40.238,40.240,40.267,40.246,40.217,40.133,40.293,40.232,40.219,40.122,40.306,40.308,2.950,1.552,3.445,2.351,1.814,1.797,1.809,3.227,2.881,1.772,2.424,3.403,3.780,2.188,2.435,1.897,1.903,1.885,1.535,2.953,1.366,2.233,2.721,2.496,2.566,2.430,2.380,1.668,1.977,2.525,1.651,1.116,1.913,1.975,2.239,1.257,40.218,40.236,40.271,40.285,40.207,40.270,40.269,40.265,40.207,40.228,40.311,40.207
Sum_12=6.819,6.682,6.418,5.716,5.724,4.935,6.014,5.923,6.129,5.304,5.787,3.850,5.922,5.610,5.224,5.283,5.336,4.036,3.929,4.229,4.421,4.012,3.839,2.891,3.780,2.752,2.715,2.476,2.349,1.714,1.124,1.513,1.009,1.079,0.794,0.699,0.200,0.204,0.187,0.196,0.218,0.271,0.179,0.241,0.222,0.268,0.180,0.179,9.231,9.053,9.145,9.168,9.040,9.001,9.283,9.260,9.396,9.201,9.384,9.693,9.318,9.262,9.035,9.466,9.169,8.643,8.937,9.072,8.953,8.725,9.060,9.488,9.076,9.184,8.886,9.093,8.790,8.981,8.729,8.792,8.923,8.967,9.038,9.150,0.225,0.206,0.189,0.187,0.216,0.195,0.197,0.194,0.234,0.216,0.177,0.226
Sum_20=31.030,31.537,30.314,29.768,30.233,28.245,30.459,29.734,30.381,29.196,30.131,26.200,29.784,30.158,28.961,29.563,28.823,26.306,26.645,27.349,27.825,26.789,26.874,23.586,26.418,23.605,23.465,24.080,23.687,17.950,17.320,19.628,16.378,17.640,14.099,8.487,0.317,0.318,0.289,0.315,0.340,0.414,0.278,0.336,0.335,0.420,0.265,0.261,33.851,32.798,34.182,33.404,32.983,32.960,33.048,34.059,33.848,32.998,33.517,34.307,34.472,33.314,33.427,33.162,33.083,32.921,32.753,33.809,32.637,33.194,33.639,33.598,33.532,33.465,33.345,32.893,33.029,33.476,32.778,32.411,33.020,33.078,33.287,32.614,0.344,0.325,0.294,0.279,0.350,0.294,0.294,0.295,0.349,0.328,0.260,0.347
Sum_24=40.600,41.378,39.772,39.327,40.019,37.758,40.195,39.187,39.996,38.773,39.858,35.857,39.276,39.983,38.477,39.345,38.227,35.592,36.164,36.834,37.361,36.156,36.540,33.315,35.878,32.876,32.759,33.896,33.591,27.552,26.343,28.734,25.083,27.178,23.162,17.121,0.362,0.360,0.333,0.355,0.383,0.468,0.307,0.369,0.382,0.479,0.294,0.292,43.550,42.153,44.045,42.952,42.414,42.398,42.410,43.828,43.481,42.372,43.024,44.004,44.381,42.789,43.035,42.498,42.503,42.486,42.135,43.554,41.967,42.833,43.321,43.096,43.166,43.030,42.980,42.269,42.578,43.125,42.252,41.716,42.513,42.576,42.839,41.858,0.382,0.365,0.330,0.315,0.394,0.330,0.331,0.336,0.393,0.373,0.289,0.393
G_by_Interval=1.561,1.535,1.550,1.553,1.628,1.915,1.600,1.598,1.578,1.628,1.677,2.070,1.612,1.625,1.646,1.618,1.659,1.914,1.725,1.656,1.654,1.671,1.758,2.185,1.633,1.739,1.722,1.691,1.824,2.472,1.880,1.802,1.861,1.820,2.032,2.610,0.000,0.000,0.000,0.000,0.000,0.000,0.000,0.000,0.000,0.000,0.000,0.000,1.412,1.422,1.457,1.395,1.444,1.406,1.448,1.421,1.451,1.415,1.423,1.495,1.408,1.447,1.425,1.397,1.456,1.389,1.452,1.408,1.415,1.412,1.465,1.506,1.395,1.444,1.436,1.432,1.429,1.446,1.427,1.404,1.460,1.406,1.444,1.540,0.000,0.000,0.000,0.000,0.000,0.000,0.000,0.000,0.000,0.000,0.000,0.000
Avg_G_t8=2.084,2.086,2.107,2.163,2.182,2.309,2.150,2.158,2.139,2.217,2.190,2.464,2.161,2.187,2.230,2.221,2.222,2.407,2.375,2.324,2.303,2.349,2.386,2.661,2.372,2.550,2.539,2.555,2.626,3.055,2.987,2.843,3.035,2.997,3.243,3.722,0.000,0.000,0.000,0.000,0.000,0.000,0.000,0.000,0.000,0.000,0.000,0.000,1.912,1.918,1.940,1.899,1.935,1.916,1.903,1.908,1.906,1.911,1.898,1.885,1.904,1.903,1.929,1.885,1.939,1.939,1.932,1.915,1.922,1.946,1.934,1.897,1.910,1.924,1.944,1.921,1.961,1.935,1.948,1.924,1.943,1.925,1.937,1.918,0.000,0.000,0.000,0.000,0.000,0.000,0.000,0.000,0.000,0.000,0.000,0.000
G_int_t8=1.561,1.535,1.550,1.553,1.628,1.915,1.600,1.598,1.578,1.628,1.677,2.070,1.612,1.625,1.646,1.618,1.659,1.914,1.725,1.656,1.654,1.671,1.758,2.185,1.633,1.739,1.722,1.691,1.824,2.472,1.880,1.802,1.861,1.820,2.032,2.610,0.000,0.000,0.000,0.000,0.000,0.000,0.000,0.000,0.000,0.000,0.000,0.000,1.412,1.422,1.457,1.395,1.444,1.406,1.448,1.421,1.451,1.415,1.423,1.495,1.408,1.447,1.425,1.397,1.456,1.389,1.452,1.408,1.415,1.412,1.465,1.506,1.395,1.444,1.436,1.432,1.429,1.446,1.427,1.404,1.460,1.406,1.444,1.540,0.000,0.000,0.000,0.000,0.000,0.000,0.000,0.000,0.000,0.000,0.000,0.000
Avg_G_t12=2.084,2.086,2.107,2.163,2.182,2.309,2.150,2.158,2.139,2.217,2.190,2.464,2.161,2.187,2.230,2.221,2.222,2.407,2.375,2.324,2.303,2.349,2.386,2.661,2.372,2.550,2.539,2.555,2.626,3.055,2.987,2.843,3.035,2.997,3.243,3.722,0.000,0.000,0.000,0.000,0.000,0.000,0.000,0.000,0.000,0.000,0.000,0.000,1.912,1.918,1.940,1.899,1.935,1.916,1.903,1.908,1.906,1.911,1.898,1.885,1.904,1.903,1.929,1.885,1.939,1.939,1.932,1.915,1.922,1.946,1.934,1.897,1.910,1.924,1.944,1.921,1.961,1.935,1.948,1.924,1.943,1.925,1.937,1.918,0.000,0.000,0.000,0.000,0.000,0.000,0.000,0.000,0.000,0.000,0.000,0.000
G_int_t12=1.561,1.535,1.550,1.553,1.628,1.915,1.600,1.598,1.578,1.628,1.677,2.070,1.612,1.625,1.646,1.618,1.659,1.914,1.725,1.656,1.654,1.671,1.758,2.185,1.633,1.739,1.722,1.691,1.824,2.472,1.880,1.802,1.861,1.820,2.032,2.610,0.000,0.000,0.000,0.000,0.000,0.000,0.000,0.000,0.000,0.000,0.000,0.000,1.412,1.422,1.457,1.395,1.444,1.406,1.448,1.421,1.451,1.415,1.423,1.495,1.408,1.447,1.425,1.397,1.456,1.389,1.452,1.408,1.415,1.412,1.465,1.506,1.395,1.444,1.436,1.432,1.429,1.446,1.427,1.404,1.460,1.406,1.444,1.540,0.000,0.000,0.000,0.000,0.000,0.000,0.000,0.000,0.000,0.000,0.000,0.000
Avg_G_inflex=2.084,2.086,2.107,2.163,2.212,2.309,2.150,2.158,2.139,2.243,2.190,2.464,2.161,2.187,2.268,2.221,2.222,2.407,2.375,2.324,2.303,2.370,2.386,2.661,2.372,2.550,2.539,2.555,2.626,3.066,2.987,2.843,3.035,2.997,3.256,3.722,0.000,0.000,0.000,0.000,0.000,0.000,0.000,0.000,0.000,0.000,0.000,0.000,1.912,1.918,1.940,1.923,1.946,1.948,1.903,1.908,1.906,1.911,1.898,1.905,1.904,1.903,1.929,1.885,1.952,1.978,1.940,1.915,1.948,1.946,1.973,1.897,1.945,1.928,1.944,1.952,1.968,1.969,1.964,1.963,1.960,1.926,1.957,1.920,0.000,0.000,0.000,0.000,0.000,0.000,0.000,0.000,0.000,0.000,0.000,0.000
G_int_inflex=1.561,1.535,1.550,1.553,1.676,1.915,1.600,1.598,1.578,1.655,1.677,2.070,1.612,1.625,1.683,1.618,1.659,1.914,1.725,1.656,1.654,1.699,1.758,2.185,1.630,1.739,1.722,1.691,1.824,2.491,1.880,1.802,1.861,1.820,2.054,2.610,0.000,0.000,0.000,0.000,0.000,0.000,0.000,0.000,0.000,0.000,0.000,0.000,1.412,1.423,1.457,1.410,1.462,1.444,1.448,1.421,1.451,1.415,1.423,1.516,1.408,1.447,1.425,1.397,1.479,1.424,1.464,1.408,1.444,1.412,1.506,1.506,1.418,1.451,1.436,1.470,1.440,1.479,1.453,1.423,1.488,1.407,1.477,1.543,0.000,0.000,0.000,0.000,0.000,0.000,0.000,0.000,0.000,0.000,0.000,0.000
G_by_Interval_g4=1.638,1.590,1.604,1.573,1.695,2.002,1.635,1.721,1.694,1.719,1.805,2.080,1.728,1.709,1.729,1.667,1.752,1.995,1.778,1.708,1.761,1.718,1.820,2.179,1.701,1.763,1.723,1.689,1.812,2.382,1.963,1.915,1.968,1.977,2.169,2.860,0.000,0.000,0.000,0.000,0.000,0.000,0.000,0.000,0.000,0.000,0.000,0.000,1.497,1.473,1.572,1.465,1.588,1.488,1.558,1.501,1.591,1.468,1.445,1.572,1.500,1.641,1.504,1.501,1.550,1.479,1.559,1.438,1.468,1.472,1.610,1.537,1.443,1.519,1.497,1.543,1.457,1.652,1.488,1.485,1.589,1.499,1.587,1.668,0.000,0.000,0.000,0.000,0.000,0.000,0.000,0.000,0.000,0.000,0.000,0.000
G_int_t8_g4=1.638,1.590,1.604,1.573,1.695,2.002,1.635,1.721,1.694,1.719,1.805,2.080,1.728,1.709,1.729,1.667,1.752,1.995,1.778,1.708,1.761,1.718,1.820,2.179,1.701,1.763,1.723,1.689,1.812,2.382,1.963,1.915,1.968,1.977,2.169,2.860,0.000,0.000,0.000,0.000,0.000,0.000,0.000,0.000,0.000,0.000,0.000,0.000,1.497,1.473,1.572,1.465,1.588,1.488,1.558,1.501,1.591,1.468,1.445,1.572,1.500,1.641,1.504,1.501,1.550,1.479,1.559,1.438,1.468,1.472,1.610,1.537,1.443,1.519,1.497,1.543,1.457,1.652,1.488,1.485,1.589,1.499,1.587,1.668,0.000,0.000,0.000,0.000,0.000,0.000,0.000,0.000,0.000,0.000,0.000,0.000
G_int_t12_g4=1.638,1.590,1.604,1.573,1.695,2.002,1.635,1.721,1.694,1.719,1.805,2.080,1.728,1.709,1.729,1.667,1.752,1.995,1.778,1.708,1.761,1.718,1.820,2.179,1.701,1.763,1.723,1.689,1.812,2.382,1.963,1.915,1.968,1.977,2.169,2.860,0.000,0.000,0.000,0.000,0.000,0.000,0.000,0.000,0.000,0.000,0.000,0.000,1.497,1.473,1.572,1.465,1.588,1.488,1.558,1.501,1.591,1.468,1.445,1.572,1.500,1.641,1.504,1.501,1.550,1.479,1.559,1.438,1.468,1.472,1.610,1.537,1.443,1.519,1.497,1.543,1.457,1.652,1.488,1.485,1.589,1.499,1.587,1.668,0.000,0.000,0.000,0.000,0.000,0.000,0.000,0.000,0.000,0.000,0.000,0.000
G_int_inflex_g4=1.638,1.590,1.604,1.573,1.731,2.002,1.635,1.721,1.694,1.741,1.805,2.080,1.728,1.709,1.759,1.667,1.752,1.995,1.778,1.708,1.761,1.739,1.820,2.179,1.697,1.763,1.723,1.689,1.812,2.396,1.963,1.915,1.968,1.977,2.186,2.860,0.000,0.000,0.000,0.000,0.000,0.000,0.000,0.000,0.000,0.000,0.000,0.000,1.497,1.474,1.572,1.479,1.602,1.519,1.558,1.501,1.591,1.468,1.445,1.590,1.500,1.641,1.504,1.501,1.566,1.509,1.568,1.438,1.490,1.472,1.646,1.537,1.462,1.525,1.497,1.574,1.465,1.684,1.508,1.504,1.611,1.500,1.612,1.670,0.000,0.000,0.000,0.000,0.000,0.000,0.000,0.000,0.000,0.000,0.000,0.000
Time_Inflex=11.290,11.290,12.024,11.779,11.290,12.758,12.024,11.290,12.024,11.290,11.779,14.471,12.269,11.779,11.290,12.758,12.024,12.758,12.758,12.758,12.758,12.024,12.758,14.471,12.758,14.471,14.471,13.492,14.471,15.694,15.694,15.205,16.673,15.694,16.673,19.609,0.280,0.280,0.280,0.280,0.280,0.280,0.280,0.280,0.280,0.280,0.280,0.280,10.311,10.067,10.311,9.577,10.067,9.822,10.067,10.311,10.067,10.311,10.067,9.577,10.311,10.067,10.311,10.067,10.067,9.822,10.067,10.311,9.822,10.311,9.822,10.067,9.577,10.067,10.311,9.822,10.067,9.822,10.067,9.577,10.067,10.067,10.067,10.067,0.280,0.280,0.280,0.280,0.280,0.280,0.280,0.280,0.280,0.280,0.280,0.280
OD_Inflex=0.668,0.671,0.762,0.692,0.602,0.733,0.748,0.616,0.766,0.561,0.664,0.841,0.770,0.667,0.552,0.807,0.667,0.652,0.670,0.717,0.745,0.571,0.672,0.685,0.657,0.770,0.777,0.640,0.743,0.589,0.628,0.677,0.719,0.621,0.594,0.663,0.068,0.064,0.063,0.067,0.068,0.068,0.067,0.082,0.066,0.066,0.070,0.071,0.708,0.614,0.703,0.534,0.607,0.585,0.623,0.704,0.638,0.715,0.635,0.554,0.721,0.620,0.702,0.650,0.614,0.549,0.601,0.697,0.577,0.681,0.568,0.630,0.537,0.617,0.695,0.574,0.561,0.549,0.586,0.522,0.599,0.584,0.616,0.627,0.070,0.068,0.068,0.068,0.070,0.068,0.069,0.073,0.074,0.071,0.070,0.069
Time_Saturation=21.566,22.300,22.056,20.832,21.322,22.300,22.300,21.077,20.587,21.322,20.343,21.322,19.609,20.832,23.279,22.300,22.300,20.587,23.279,22.300,20.832,19.119,22.300,21.322,21.322,22.300,22.056,19.364,23.279,23.279,20.587,21.077,22.300,21.322,23.279,21.322,0.280,0.280,0.280,0.280,0.280,0.280,0.280,0.280,0.280,0.280,0.280,0.280,22.300,19.609,22.300,23.279,22.300,21.322,20.587,21.322,23.279,21.322,22.300,23.279,21.322,23.279,21.077,21.322,20.832,20.343,23.279,21.322,20.343,21.322,23.279,21.322,22.300,20.587,21.322,23.279,21.077,23.279,22.300,21.322,22.056,21.077,20.587,23.279,0.280,0.280,0.280,0.280,0.280,0.280,0.280,0.280,0.280,0.280,0.280,0.280
OD_Saturation=0.907,0.913,1.067,0.890,0.937,0.931,0.883,0.848,1.041,0.870,1.064,1.117,0.992,0.899,1.075,0.886,1.144,0.845,0.826,0.863,1.037,0.972,0.863,1.036,0.850,0.830,0.793,0.834,1.077,0.768,0.788,0.794,0.781,0.892,0.782,0.789,0.068,0.064,0.063,0.067,0.068,0.068,0.067,0.082,0.066,0.066,0.070,0.071,1.114,0.901,0.900,1.137,0.905,0.887,0.875,0.925,0.894,1.122,0.906,1.115,1.119,0.863,0.906,1.114,0.970,0.980,0.856,0.905,0.970,0.875,0.879,0.923,0.886,1.054,0.904,0.857,1.086,1.064,0.895,1.090,0.872,0.885,1.064,1.112,0.070,0.068,0.068,0.068,0.070,0.068,0.069,0.073,0.074,0.071,0.070,0.069
Ref_Well_Name=A01,A01,A01,A01,A01,A01,A01,A01,A01,A01,A01,A01,A01,A01,A01,A01,A01,A01,A01,A01,A01,A01,A01,A01,A01,A01,A01,A01,A01,A01,A01,A01,A01,A01,A01,A01,A01,A01,A01,A01,A01,A01,A01,A01,A01,A01,A01,A01,A01,A01,A01,A01,A01,A01,A01,A01,A01,A01,A01,A01,A01,A01,A01,A01,A01,A01,A01,A01,A01,A01,A01,A01,A01,A01,A01,A01,A01,A01,A01,A01,A01,A01,A01,A01,A01,A01,A01,A01,A01,A01,A01,A01,A01,A01,A01,A01
Ratio_Avg_G=1.000,0.999,0.989,0.963,0.955,0.902,0.969,0.966,0.974,0.940,0.951,0.846,0.964,0.953,0.934,0.938,0.938,0.866,0.877,0.897,0.905,0.887,0.873,0.783,0.878,0.817,0.821,0.815,0.794,0.682,0.698,0.733,0.687,0.695,0.643,0.560,Inf,Inf,Inf,Inf,Inf,Inf,Inf,Inf,Inf,Inf,Inf,Inf,1.090,1.087,1.074,1.097,1.077,1.087,1.095,1.092,1.093,1.090,1.098,1.106,1.095,1.095,1.080,1.105,1.075,1.075,1.078,1.088,1.084,1.071,1.078,1.099,1.091,1.083,1.072,1.085,1.063,1.077,1.070,1.083,1.073,1.082,1.076,1.087,Inf,Inf,Inf,Inf,Inf,Inf,Inf,Inf,Inf,Inf,Inf,Inf
Ratio_Fit_G=1.000,0.998,0.946,1.003,0.987,0.811,0.939,1.008,0.953,1.011,0.943,0.713,0.925,0.978,1.029,0.906,0.951,0.829,0.930,0.942,0.954,1.004,0.923,0.712,0.961,0.859,0.860,0.987,0.864,0.669,0.883,0.895,0.847,0.906,0.833,0.656,Inf,Inf,Inf,Inf,Inf,Inf,Inf,Inf,Inf,Inf,Inf,Inf,1.104,1.139,1.079,1.217,1.126,1.169,1.118,1.096,1.111,1.098,1.123,1.100,1.097,1.135,1.104,1.150,1.105,1.193,1.130,1.104,1.166,1.121,1.141,1.044,1.198,1.130,1.106,1.162,1.145,1.153,1.129,1.216,1.128,1.166,1.137,1.090,Inf,Inf,Inf,Inf,Inf,Inf,Inf,Inf,Inf,Inf,Inf,Inf
Ratio_G_Int=1.000,1.017,1.007,1.005,0.959,0.815,0.975,0.977,0.989,0.959,0.931,0.754,0.968,0.961,0.949,0.965,0.941,0.816,0.905,0.943,0.944,0.935,0.888,0.715,0.956,0.898,0.906,0.923,0.856,0.631,0.830,0.866,0.839,0.858,0.768,0.598,Inf,Inf,Inf,Inf,Inf,Inf,Inf,Inf,Inf,Inf,Inf,Inf,1.105,1.098,1.072,1.119,1.081,1.111,1.078,1.099,1.076,1.103,1.097,1.044,1.109,1.079,1.095,1.118,1.072,1.124,1.075,1.109,1.103,1.106,1.066,1.037,1.119,1.081,1.087,1.090,1.093,1.080,1.094,1.112,1.069,1.111,1.081,1.014,Inf,Inf,Inf,Inf,Inf,Inf,Inf,Inf,Inf,Inf,Inf,Inf
Ratio_t0_Fit=1.000,1.399,1.046,0.854,1.249,1.988,1.323,1.630,1.234,1.360,1.342,2.745,1.155,1.268,1.386,1.717,1.696,1.773,1.343,0.953,0.994,1.014,1.325,2.077,1.054,0.733,1.610,0.819,1.254,1.792,1.057,1.082,1.129,0.973,0.730,0.940,Inf,Inf,Inf,Inf,Inf,Inf,Inf,Inf,Inf,Inf,Inf,Inf,1.366,1.392,1.409,1.305,1.572,1.369,1.442,1.317,1.209,1.392,1.659,1.366,2.241,1.473,1.520,1.449,1.687,1.293,1.037,2.029,1.372,1.267,1.266,2.233,1.330,1.268,1.110,1.389,1.988,1.392,1.401,1.283,2.078,1.370,1.506,1.576,Inf,Inf,Inf,Inf,Inf,Inf,Inf,Inf,Inf,Inf,Inf,Inf
Ratio_t0_G_Int=1.000,0.948,0.938,0.857,0.943,1.328,0.951,0.934,0.932,0.887,1.018,1.327,0.953,0.929,0.894,0.867,0.929,1.060,0.803,0.783,0.804,0.770,0.832,1.097,0.707,0.644,0.640,0.605,0.652,0.897,0.472,0.502,0.445,0.444,0.432,0.470,Inf,Inf,Inf,Inf,Inf,Inf,Inf,Inf,Inf,Inf,Inf,Inf,1.046,1.054,1.080,1.037,1.064,1.024,1.147,1.073,1.149,1.054,1.100,1.341,1.054,1.146,1.039,1.070,1.082,0.949,1.087,1.031,1.031,0.979,1.114,1.337,1.015,1.089,1.029,1.071,0.983,1.068,1.002,1.004,1.082,1.006,1.060,1.382,Inf,Inf,Inf,Inf,Inf,Inf,Inf,Inf,Inf,Inf,Inf,Inf
Ref_Curve_Array=1,1,1,1,1,1,1,1,1,1,1,1,1,1,1,1,1,1,1,1,1,1,1,1,1,1,1,1,1,1,1,1,1,1,1,1,1,1,1,1,1,1,1,1,1,1,1,1,1,1,1,1,1,1,1,1,1,1,1,1,1,1,1,1,1,1,1,1,1,1,1,1,1,1,1,1,1,1,1,1,1,1,1,1,1,1,1,1,1,1,1,1,1,1,1,1
Default_ref=0
Comm_Map=,,,,,
Comm_Consol=,,,,,,,,
Comm_Screen=,,,,,
Analysis_Set=A,A,A,A,A,A,A,A,A,A,A,A,A,A,A,A,A,A,A,A,A,A,A,A,A,A,A,A,A,A,A,A,A,A,A,A,A,A,A,A,A,A,A,A,A,A,A,A,A,A,A,A,A,A,A,A,A,A,A,A,A,A,A,A,A,A,A,A,A,A,A,A,A,A,A,A,A,A,A,A,A,A,A,A,A,A,A,A,A,A,A,A,A,A,A,A
Ref_Type=single_ref,single_ref,single_ref,single_ref,single_ref,single_ref,single_ref,single_ref,single_ref,single_ref,single_ref,single_ref,single_ref,single_ref,single_ref,single_ref,single_ref,single_ref,single_ref,single_ref,single_ref,single_ref,single_ref,single_ref,single_ref,single_ref,single_ref,single_ref,single_ref,single_ref,single_ref,single_ref,single_ref,single_ref,single_ref,single_ref,single_ref,single_ref,single_ref,single_ref,single_ref,single_ref,single_ref,single_ref,single_ref,single_ref,single_ref,single_ref,single_ref,single_ref,single_ref,single_ref,single_ref,single_ref,single_ref,single_ref,single_ref,single_ref,single_ref,single_ref,single_ref,single_ref,single_ref,single_ref,single_ref,single_ref,single_ref,single_ref,single_ref,single_ref,single_ref,single_ref,single_ref,single_ref,single_ref,single_ref,single_ref,single_ref,single_ref,single_ref,single_ref,single_ref,single_ref,single_ref,single_ref,single_ref,single_ref,single_ref,single_ref,single_ref,single_ref,single_ref,single_ref,single_ref,single_ref,single_ref
Wells_In_Use=0,0,0,0,0,0,0,0,0,0,0,0,0,0,0,0,0,0,0,0,0,0,0,0,0,0,0,0,0,0,0,0,0,0,0,0,0,0,0,0,0,0,0,0,0,0,0,0,0,0,0,0,0,0,0,0,0,0,0,0,0,0,0,0,0,0,0,0,0,0,0,0,0,0,0,0,0,0,0,0,0,0,0,0,0,0,0,0,0,0,0,0,0,0,0,0
[Flor:]
[Flor2:]
[Lumin:]
[Data:]
Read=DateTime	RunT[s]	Temp	Well_1	Well_2	Well_3	Well_4	Well_5	Well_6	Well_7	Well_8	Well_9	Well_10	Well_11	Well_12	Well_13	Well_14	Well_15	Well_16	Well_17	Well_18	Well_19	Well_20	Well_21	Well_22	Well_23	Well_24	Well_25	Well_26	Well_27	Well_28	Well_29	Well_30	Well_31	Well_32	Well_33	Well_34	Well_35	Well_36	Well_37	Well_38	Well_39	Well_40	Well_41	Well_42	Well_43	Well_44	Well_45	Well_46	Well_47	Well_48	Well_49	Well_50	Well_51	Well_52	Well_53	Well_54	Well_55	Well_56	Well_57	Well_58	Well_59	Well_60	Well_61	Well_62	Well_63	Well_64	Well_65	Well_66	Well_67	Well_68	Well_69	Well_70	Well_71	Well_72	Well_73	Well_74	Well_75	Well_76	Well_77	Well_78	Well_79	Well_80	Well_81	Well_82	Well_83	Well_84	Well_85	Well_86	Well_87	Well_88	Well_89	Well_90	Well_91	Well_92	Well_93	Well_94	Well_95	Well_96
1=16:28:32	1009	300	0.0850	0.0862	0.0834	0.0898	0.0858	0.0849	0.0842	0.0821	0.0834	0.0852	0.0855	0.0841	0.0874	0.0840	0.0861	0.0854	0.0854	0.0893	0.0857	0.0849	0.0878	0.0873	0.0878	0.0918	0.0855	0.0869	0.0848	0.0861	0.0861	0.0864	0.0873	0.0854	0.0851	0.0882	0.0878	0.0857	0.0881	0.0849	0.0839	0.0855	0.0866	0.0858	0.0826	0.0857	0.0892	0.0864	0.0855	0.0930	0.0828	0.0856	0.0868	0.0863	0.0856	0.0867	0.0873	0.0886	0.0865	0.0862	0.0863	0.0863	0.0856	0.0858	0.0827	0.0848	0.0880	0.0865	0.0868	0.0844	0.0870	0.0867	0.0866	0.0912	0.0675	0.0644	0.0631	0.0667	0.0681	0.0682	0.0696	0.0685	0.0680	0.0676	0.0698	0.0685	0.0671	0.0820	0.0664	0.0656	0.0696	0.0711	0.0691	0.0729	0.0738	0.0710	0.0697	0.0688
2=16:43:13	1889	298	0.0827	0.0836	0.0831	0.0886	0.0825	0.0789	0.0816	0.0810	0.0809	0.0808	0.0807	0.0804	0.0856	0.0814	0.0829	0.0832	0.0794	0.0843	0.0808	0.0824	0.0811	0.0840	0.0831	0.0882	0.0847	0.0822	0.0822	0.0831	0.0851	0.0818	0.0838	0.0791	0.0805	0.0823	0.0808	0.0811	0.0833	0.0832	0.0812	0.0827	0.0818	0.0827	0.0798	0.0822	0.0825	0.0824	0.0801	0.0895	0.0838	0.0840	0.0833	0.0826	0.0829	0.0821	0.0827	0.0825	0.0840	0.0797	0.0832	0.0797	0.0841	0.0834	0.0817	0.0824	0.0824	0.0844	0.0827	0.0803	0.0796	0.0846	0.0807	0.0847	0.0633	0.0645	0.0626	0.0635	0.0654	0.0649	0.0653	0.0662	0.0649	0.0641	0.0670	0.0667	0.0636	0.0790	0.0652	0.0633	0.0675	0.0675	0.0681	0.0705	0.0684	0.0698	0.0659	0.0680
3=16:57:54	2770	301	0.0855	0.0849	0.0845	0.0877	0.0842	0.0832	0.0830	0.0840	0.0829	0.0846	0.0861	0.0827	0.0884	0.0832	0.0853	0.0849	0.0852	0.0860	0.0856	0.0849	0.0859	0.0853	0.0866	0.0932	0.0844	0.0852	0.0844	0.0854	0.0852	0.0848	0.0859	0.0837	0.0847	0.0878	0.0870	0.0836	0.0868	0.0850	0.0830	0.0850	0.0860	0.0853	0.0825	0.0843	0.0850	0.0844	0.0871	0.0955	0.0831	0.0858	0.0830	0.0819	0.0845	0.0860	0.0844	0.0867	0.0842	0.0847	0.0853	0.0848	0.0847	0.0850	0.0830	0.0838	0.0862	0.0850	0.0832	0.0848	0.0839	0.0847	0.0872	0.0898	0.0650	0.0679	0.0649	0.0648	0.0652	0.0665	0.0672	0.0646	0.0659	0.0679	0.0679	0.0678	0.0662	0.0788	0.0666	0.0650	0.0696	0.0702	0.0685	0.0714	0.0706	0.0713	0.0677	0.0687
4=17:12:34	3651	301	0.0877	0.0858	0.0858	0.0909	0.0830	0.0865	0.0854	0.0832	0.0841	0.0856	0.0861	0.0843	0.0894	0.0830	0.0864	0.0862	0.0871	0.0823	0.0865	0.0838	0.0860	0.0836	0.0863	0.0921	0.0877	0.0855	0.0844	0.0837	0.0861	0.0862	0.0850	0.0855	0.0828	0.0883	0.0859	0.0857	0.0870	0.0839	0.0853	0.0840	0.0850	0.0844	0.0842	0.0827	0.0848	0.0827	0.0845	0.0946	0.0857	0.0863	0.0862	0.0843	0.0860	0.0870	0.0853	0.0872	0.0810	0.0849	0.0819	0.0855	0.0853	0.0847	0.0830	0.0844	0.0858	0.0837	0.0842	0.0819	0.0847	0.0826	0.0866	0.0929	0.0669	0.0671	0.0658	0.0668	0.0660	0.0682	0.0686	0.0667	0.0645	0.0675	0.0684	0.0680	0.0670	0.0810	0.0679	0.0668	0.0689	0.0713	0.0702	0.0718	0.0714	0.0724	0.0689	0.0692
5=17:27:15	4532	298	0.0845	0.0845	0.0823	0.0887	0.0836	0.0821	0.0832	0.0804	0.0844	0.0825	0.0852	0.0814	0.0876	0.0814	0.0844	0.0870	0.0835	0.0839	0.0849	0.0842	0.0833	0.0850	0.0847	0.0878	0.0852	0.0837	0.0804	0.0843	0.0814	0.0834	0.0851	0.0827	0.0828	0.0831	0.0845	0.0815	0.0850	0.0840	0.0824	0.0837	0.0838	0.0818	0.0823	0.0824	0.0824	0.0820	0.0846	0.0908	0.0835	0.0832	0.0815	0.0822	0.0844	0.0845	0.0827	0.0861	0.0821	0.0839	0.0833	0.0835	0.0835	0.0830	0.0827	0.0817	0.0835	0.0812	0.0832	0.0831	0.0837	0.0818	0.0839	0.0894	0.0653	0.0651	0.0621	0.0628	0.0656	0.0643	0.0648	0.0644	0.0652	0.0635	0.0659	0.0650	0.0643	0.0771	0.0636	0.0633	0.0643	0.0692	0.0667	0.0691	0.0699	0.0705	0.0670	0.0665
6=17:41:56	5412	300	0.0837	0.0848	0.0840	0.0903	0.0849	0.0855	0.0849	0.0846	0.0848	0.0853	0.0856	0.0843	0.0868	0.0832	0.0863	0.0856	0.0858	0.0852	0.0839	0.0858	0.0860	0.0862	0.0864	0.0937	0.0816	0.0869	0.0846	0.0837	0.0844	0.0813	0.0861	0.0853	0.0835	0.0860	0.0839	0.0849	0.0888	0.0845	0.0840	0.0831	0.0842	0.0837	0.0846	0.0847	0.0847	0.0847	0.0859	0.0903	0.0857	0.0836	0.0835	0.0851	0.0851	0.0856	0.0842	0.0887	0.0846	0.0857	0.0828	0.0856	0.0816	0.0832	0.0808	0.0828	0.0846	0.0829	0.0824	0.0840	0.0849	0.0854	0.0856	0.0891	0.0657	0.0656	0.0646	0.0660	0.0656	0.0653	0.0679	0.0660	0.0665	0.0671	0.0657	0.0665	0.0671	0.0800	0.0677	0.0656	0.0673	0.0702	0.0686	0.0729	0.0700	0.0715	0.0667	0.0686
7=17:56:37	6293	300	0.0864	0.0867	0.0857	0.0922	0.0850	0.0866	0.0858	0.0848	0.0860	0.0842	0.0855	0.0856	0.0889	0.0854	0.0884	0.0856	0.0871	0.0872	0.0869	0.0855	0.0869	0.0866	0.0873	0.0942	0.0858	0.0869	0.0848	0.0851	0.0850	0.0863	0.0865	0.0836	0.0848	0.0870	0.0855	0.0872	0.0886	0.0845	0.0851	0.0843	0.0857	0.0836	0.0860	0.0835	0.0861	0.0851	0.0865	0.0919	0.0869	0.0852	0.0851	0.0845	0.0857	0.0846	0.0871	0.0890	0.0846	0.0858	0.0848	0.0858	0.0861	0.0850	0.0843	0.0835	0.0840	0.0825	0.0853	0.0842	0.0864	0.0863	0.0853	0.0905	0.0663	0.0662	0.0656	0.0663	0.0635	0.0651	0.0688	0.0647	0.0683	0.0665	0.0680	0.0671	0.0668	0.0785	0.0671	0.0653	0.0680	0.0698	0.0696	0.0713	0.0679	0.0699	0.0665	0.0706
8=18:11:17	7174	300	0.0863	0.0845	0.0853	0.0895	0.0884	0.0858	0.0854	0.0877	0.0866	0.0860	0.0847	0.0870	0.0871	0.0877	0.0852	0.0860	0.0861	0.0870	0.0844	0.0851	0.0864	0.0884	0.0878	0.0936	0.0856	0.0882	0.0873	0.0855	0.0856	0.0856	0.0885	0.0857	0.0844	0.0894	0.0864	0.0871	0.0873	0.0826	0.0853	0.0835	0.0840	0.0857	0.0861	0.0865	0.0865	0.0857	0.0874	0.0954	0.0840	0.0831	0.0835	0.0843	0.0843	0.0837	0.0863	0.0884	0.0864	0.0872	0.0847	0.0854	0.0844	0.0820	0.0825	0.0841	0.0850	0.0838	0.0860	0.0847	0.0852	0.0877	0.0857	0.0930	0.0648	0.0658	0.0648	0.0659	0.0641	0.0669	0.0680	0.0643	0.0661	0.0658	0.0680	0.0668	0.0653	0.0805	0.0680	0.0643	0.0668	0.0684	0.0691	0.0706	0.0709	0.0725	0.0668	0.0684
9=18:25:58	8055	300	0.0853	0.0853	0.0850	0.0902	0.0857	0.0859	0.0845	0.0846	0.0858	0.0872	0.0857	0.0848	0.0877	0.0864	0.0851	0.0825	0.0838	0.0876	0.0868	0.0866	0.0887	0.0879	0.0858	0.0923	0.0834	0.0856	0.0838	0.0824	0.0864	0.0851	0.0865	0.0847	0.0843	0.0878	0.0863	0.0848	0.0881	0.0827	0.0835	0.0834	0.0840	0.0838	0.0850	0.0853	0.0835	0.0864	0.0880	0.0955	0.0832	0.0813	0.0827	0.0829	0.0829	0.0833	0.0853	0.0881	0.0850	0.0832	0.0850	0.0865	0.0830	0.0829	0.0787	0.0812	0.0823	0.0805	0.0848	0.0834	0.0854	0.0856	0.0853	0.0900	0.0641	0.0644	0.0633	0.0639	0.0638	0.0648	0.0660	0.0643	0.0646	0.0634	0.0653	0.0648	0.0636	0.0775	0.0648	0.0622	0.0628	0.0673	0.0674	0.0698	0.0683	0.0683	0.0663	0.0676
10=18:40:39	8935	301	0.0879	0.0881	0.0846	0.0904	0.0846	0.0856	0.0864	0.0862	0.0869	0.0854	0.0867	0.0853	0.0903	0.0853	0.0852	0.0861	0.0854	0.0853	0.0872	0.0882	0.0871	0.0875	0.0856	0.0935	0.0866	0.0839	0.0850	0.0855	0.0848	0.0837	0.0878	0.0872	0.0855	0.0868	0.0857	0.0863	0.0870	0.0839	0.0838	0.0823	0.0836	0.0827	0.0861	0.0867	0.0850	0.0855	0.0860	0.0911	0.0830	0.0830	0.0816	0.0827	0.0828	0.0847	0.0851	0.0906	0.0860	0.0854	0.0858	0.0864	0.0822	0.0804	0.0799	0.0800	0.0816	0.0791	0.0856	0.0861	0.0864	0.0859	0.0884	0.0925	0.0622	0.0634	0.0607	0.0625	0.0629	0.0643	0.0645	0.0625	0.0634	0.0646	0.0637	0.0645	0.0647	0.0777	0.0650	0.0639	0.0647	0.0665	0.0654	0.0695	0.0679	0.0685	0.0650	0.0640
11=18:55:20	9816	301	0.0910	0.0893	0.0893	0.0945	0.0891	0.0891	0.0899	0.0894	0.0904	0.0894	0.0916	0.0894	0.0949	0.0883	0.0898	0.0885	0.0912	0.0905	0.0918	0.0892	0.0927	0.0918	0.0911	0.0927	0.0882	0.0900	0.0881	0.0890	0.0881	0.0900	0.0913	0.0911	0.0875	0.0915	0.0908	0.0902	0.0888	0.0857	0.0876	0.0842	0.0880	0.0871	0.0908	0.0896	0.0908	0.0881	0.0933	0.0968	0.0889	0.0837	0.0865	0.0866	0.0870	0.0850	0.0891	0.0930	0.0896	0.0910	0.0887	0.0916	0.0860	0.0845	0.0825	0.0825	0.0852	0.0838	0.0912	0.0888	0.0911	0.0882	0.0904	0.0939	0.0657	0.0662	0.0660	0.0654	0.0652	0.0664	0.0687	0.0665	0.0665	0.0664	0.0683	0.0659	0.0664	0.0800	0.0678	0.0662	0.0674	0.0699	0.0689	0.0726	0.0711	0.0700	0.0670	0.0680
12=19:10:00	10697	301	0.0942	0.0945	0.0921	0.0969	0.0900	0.0918	0.0932	0.0931	0.0922	0.0922	0.0936	0.0936	0.0962	0.0903	0.0927	0.0912	0.0910	0.0927	0.0944	0.0948	0.0964	0.0942	0.0941	0.1028	0.0923	0.0903	0.0898	0.0923	0.0905	0.0905	0.0954	0.0936	0.0938	0.0944	0.0925	0.0913	0.0893	0.0878	0.0893	0.0883	0.0893	0.0890	0.0938	0.0933	0.0946	0.0930	0.0932	0.1009	0.0896	0.0872	0.0868	0.0872	0.0870	0.0902	0.0934	0.0964	0.0916	0.0934	0.0922	0.0944	0.0859	0.0857	0.0859	0.0846	0.0845	0.0837	0.0914	0.0922	0.0938	0.0918	0.0925	0.1013	0.0657	0.0677	0.0651	0.0667	0.0657	0.0690	0.0696	0.0678	0.0676	0.0672	0.0676	0.0661	0.0672	0.0815	0.0683	0.0690	0.0695	0.0710	0.0710	0.0737	0.0697	0.0720	0.0691	0.0688
13=19:24:41	11578	296	0.0942	0.0911	0.0927	0.0971	0.0921	0.0914	0.0943	0.0931	0.0947	0.0930	0.0942	0.0938	0.0937	0.0923	0.0899	0.0908	0.0911	0.0906	0.0949	0.0949	0.0941	0.0950	0.0953	0.1037	0.0917	0.0918	0.0878	0.0907	0.0913	0.0902	0.0964	0.0945	0.0923	0.0963	0.0943	0.0919	0.0908	0.0874	0.0891	0.0883	0.0885	0.0874	0.0929	0.0929	0.0938	0.0943	0.0940	0.1042	0.0863	0.0839	0.0870	0.0857	0.0860	0.0867	0.0930	0.0964	0.0946	0.0942	0.0940	0.0938	0.0842	0.0861	0.0801	0.0839	0.0845	0.0837	0.0927	0.0918	0.0941	0.0932	0.0947	0.1023	0.0661	0.0668	0.0652	0.0638	0.0650	0.0668	0.0672	0.0661	0.0662	0.0681	0.0651	0.0687	0.0652	0.0812	0.0668	0.0657	0.0683	0.0696	0.0699	0.0711	0.0695	0.0706	0.0668	0.0671
14=19:39:22	12458	298	0.0954	0.0915	0.0918	0.0978	0.0925	0.0921	0.0943	0.0907	0.0946	0.0933	0.0937	0.0910	0.0950	0.0918	0.0926	0.0930	0.0916	0.0940	0.0933	0.0956	0.0944	0.0958	0.0930	0.1009	0.0906	0.0926	0.0905	0.0900	0.0910	0.0899	0.0966	0.0928	0.0938	0.0950	0.0943	0.0912	0.0920	0.0874	0.0885	0.0877	0.0866	0.0893	0.0924	0.0914	0.0923	0.0912	0.0942	0.1001	0.0864	0.0852	0.0861	0.0849	0.0862	0.0867	0.0923	0.0947	0.0946	0.0910	0.0925	0.0930	0.0838	0.0849	0.0805	0.0821	0.0841	0.0837	0.0922	0.0896	0.0914	0.0945	0.0952	0.0970	0.0653	0.0666	0.0661	0.0662	0.0659	0.0655	0.0674	0.0665	0.0659	0.0655	0.0674	0.0673	0.0657	0.0773	0.0673	0.0668	0.0677	0.0703	0.0677	0.0739	0.0713	0.0716	0.0665	0.0680
15=19:54:03	13339	301	0.0943	0.0945	0.0930	0.0977	0.0915	0.0935	0.0959	0.0948	0.0952	0.0946	0.0979	0.0949	0.0954	0.0934	0.0963	0.0922	0.0932	0.0925	0.0981	0.0963	0.0996	0.0958	0.0970	0.1053	0.0926	0.0927	0.0895	0.0923	0.0921	0.0916	0.0983	0.0970	0.0946	0.0973	0.0945	0.0936	0.0882	0.0873	0.0862	0.0864	0.0889	0.0873	0.0956	0.0935	0.0959	0.0939	0.0960	0.1103	0.0878	0.0863	0.0855	0.0843	0.0864	0.0854	0.0950	0.0961	0.0911	0.0954	0.0917	0.0952	0.0847	0.0832	0.0810	0.0805	0.0820	0.0823	0.0948	0.0935	0.0951	0.0941	0.0944	0.1007	0.0639	0.0639	0.0630	0.0650	0.0641	0.0655	0.0658	0.0663	0.0656	0.0670	0.0663	0.0648	0.0651	0.0778	0.0661	0.0646	0.0667	0.0684	0.0680	0.0701	0.0688	0.0697	0.0661	0.0672
16=20:08:44	14220	301	0.0963	0.0945	0.0928	0.1001	0.0931	0.0944	0.0977	0.0971	0.0984	0.0969	0.0984	0.0978	0.0946	0.0951	0.0956	0.0936	0.0940	0.0961	0.1005	0.1003	0.1011	0.1009	0.1003	0.1142	0.0975	0.0959	0.0925	0.0925	0.0932	0.0941	0.1021	0.0992	0.0953	0.1016	0.0981	0.0966	0.0925	0.0888	0.0900	0.0894	0.0889	0.0898	0.0979	0.0983	0.0990	0.0975	0.0998	0.1123	0.0893	0.0852	0.0845	0.0862	0.0842	0.0868	0.0991	0.1010	0.0981	0.0982	0.0957	0.0997	0.0830	0.0821	0.0802	0.0797	0.0832	0.0838	0.0989	0.0998	0.0974	0.1002	0.0992	0.1062	0.0632	0.0644	0.0635	0.0643	0.0644	0.0642	0.0649	0.0641	0.0638	0.0640	0.0641	0.0653	0.0634	0.0779	0.0650	0.0632	0.0647	0.0678	0.0673	0.0701	0.0707	0.0708	0.0669	0.0667
17=20:23:24	15101	300	0.1005	0.0992	0.0971	0.0969	0.0966	0.0986	0.0997	0.0985	0.1010	0.1013	0.1005	0.1012	0.1006	0.0981	0.0988	0.0968	0.0977	0.0975	0.1050	0.1046	0.1065	0.1043	0.1041	0.1150	0.0977	0.0957	0.0931	0.0925	0.0960	0.0957	0.1015	0.1013	0.0993	0.1042	0.0998	0.1019	0.0918	0.0926	0.0922	0.0917	0.0924	0.0916	0.1014	0.1011	0.1014	0.0996	0.1033	0.1177	0.0898	0.0875	0.0861	0.0876	0.0879	0.0886	0.1020	0.1013	0.0991	0.1015	0.0982	0.1026	0.0842	0.0847	0.0822	0.0848	0.0819	0.0837	0.0998	0.1007	0.1004	0.1012	0.1008	0.1099	0.0658	0.0662	0.0653	0.0653	0.0646	0.0653	0.0669	0.0660	0.0672	0.0632	0.0671	0.0660	0.0654	0.0784	0.0669	0.0643	0.0680	0.0688	0.0694	0.0716	0.0703	0.0709	0.0652	0.0678
18=20:38:05	15982	300	0.1037	0.1023	0.1005	0.1010	0.1016	0.1028	0.1058	0.1060	0.1071	0.1087	0.1101	0.1047	0.1021	0.1001	0.1010	0.0977	0.1016	0.1024	0.1091	0.1070	0.1100	0.1128	0.1120	0.1209	0.1013	0.0985	0.0957	0.0973	0.0987	0.1002	0.1115	0.1095	0.1058	0.1123	0.1081	0.1074	0.0953	0.0944	0.0949	0.0926	0.0933	0.0948	0.1065	0.1086	0.1091	0.1066	0.1074	0.1208	0.0925	0.0897	0.0890	0.0870	0.0900	0.0907	0.1076	0.1105	0.1080	0.1083	0.1056	0.1101	0.0857	0.0855	0.0833	0.0833	0.0852	0.0832	0.1069	0.1038	0.1062	0.1071	0.1081	0.1160	0.0640	0.0663	0.0643	0.0649	0.0664	0.0646	0.0665	0.0662	0.0626	0.0656	0.0669	0.0648	0.0651	0.0765	0.0660	0.0645	0.0678	0.0681	0.0682	0.0692	0.0711	0.0690	0.0669	0.0678
19=20:52:46	16862	298	0.1061	0.1054	0.1028	0.1034	0.1054	0.1063	0.1125	0.1123	0.1132	0.1106	0.1118	0.1116	0.1061	0.1026	0.1034	0.1034	0.1037	0.1049	0.1138	0.1153	0.1149	0.1147	0.1158	0.1211	0.1021	0.1019	0.0998	0.0986	0.1004	0.1006	0.1154	0.1131	0.1130	0.1165	0.1151	0.1106	0.0978	0.0962	0.0971	0.0966	0.0971	0.0960	0.1125	0.1122	0.1146	0.1105	0.1157	0.1244	0.0910	0.0877	0.0895	0.0895	0.0911	0.0905	0.1120	0.1162	0.1111	0.1140	0.1121	0.1124	0.0860	0.0868	0.0830	0.0862	0.0857	0.0831	0.1104	0.1090	0.1127	0.1148	0.1143	0.1180	0.0654	0.0663	0.0642	0.0633	0.0652	0.0660	0.0660	0.0670	0.0644	0.0661	0.0673	0.0644	0.0639	0.0808	0.0650	0.0649	0.0666	0.0698	0.0686	0.0719	0.0681	0.0700	0.0674	0.0686
20=21:07:27	17743	301	0.1092	0.1084	0.1052	0.1058	0.1062	0.1066	0.1154	0.1141	0.1153	0.1148	0.1139	0.1128	0.1053	0.1046	0.1058	0.1027	0.1061	0.1047	0.1184	0.1164	0.1196	0.1172	0.1184	0.1317	0.1066	0.1035	0.0999	0.1045	0.1036	0.1015	0.1186	0.1149	0.1133	0.1176	0.1136	0.1114	0.0971	0.0970	0.0972	0.0961	0.0969	0.0985	0.1134	0.1146	0.1160	0.1113	0.1135	0.1244	0.0947	0.0871	0.0900	0.0892	0.0914	0.0940	0.1148	0.1184	0.1113	0.1117	0.1097	0.1116	0.0822	0.0855	0.0824	0.0840	0.0852	0.0821	0.1126	0.1106	0.1117	0.1127	0.1126	0.1276	0.0636	0.0647	0.0639	0.0649	0.0642	0.0653	0.0660	0.0633	0.0657	0.0658	0.0672	0.0643	0.0643	0.0784	0.0649	0.0647	0.0670	0.0676	0.0680	0.0711	0.0682	0.0688	0.0659	0.0676
21=21:22:07	18624	301	0.1136	0.1109	0.1081	0.1066	0.1049	0.1091	0.1185	0.1158	0.1177	0.1161	0.1157	0.1162	0.1116	0.1076	0.1112	0.1059	0.1069	0.1070	0.1236	0.1229	0.1247	0.1221	0.1251	0.1373	0.1091	0.1075	0.1041	0.1040	0.1046	0.1020	0.1192	0.1218	0.1166	0.1188	0.1199	0.1140	0.0982	0.0979	0.0983	0.0963	0.0967	0.0996	0.1179	0.1196	0.1186	0.1171	0.1202	0.1450	0.0995	0.0904	0.0921	0.0894	0.0907	0.0921	0.1191	0.1195	0.1171	0.1197	0.1171	0.1175	0.0851	0.0860	0.0838	0.0846	0.0844	0.0837	0.1172	0.1157	0.1178	0.1162	0.1154	0.1339	0.0616	0.0640	0.0627	0.0625	0.0643	0.0642	0.0656	0.0655	0.0646	0.0644	0.0649	0.0643	0.0625	0.0771	0.0647	0.0631	0.0672	0.0669	0.0666	0.0689	0.0668	0.0692	0.0654	0.0667
22=21:36:48	19505	298	0.1196	0.1170	0.1147	0.1132	0.1135	0.1127	0.1265	0.1253	0.1251	0.1277	0.1254	0.1222	0.1184	0.1126	0.1128	0.1107	0.1129	0.1118	0.1279	0.1272	0.1263	0.1292	0.1290	0.1421	0.1092	0.1128	0.1072	0.1071	0.1097	0.1079	0.1312	0.1281	0.1233	0.1323	0.1219	0.1191	0.1038	0.1000	0.1033	0.1020	0.1013	0.1010	0.1244	0.1263	0.1246	0.1200	0.1251	0.1391	0.0996	0.0925	0.0947	0.0900	0.0946	0.0948	0.1250	0.1275	0.1226	0.1221	0.1178	0.1221	0.0875	0.0873	0.0841	0.0828	0.0854	0.0829	0.1223	0.1237	0.1223	0.1236	0.1251	0.1306	0.0623	0.0643	0.0614	0.0632	0.0622	0.0630	0.0654	0.0645	0.0650	0.0647	0.0644	0.0649	0.0648	0.0781	0.0633	0.0641	0.0654	0.0667	0.0677	0.0682	0.0674	0.0685	0.0645	0.0663
23=21:51:29	20386	300	0.1234	0.1201	0.1195	0.1175	0.1175	0.1186	0.1350	0.1362	0.1339	0.1352	0.1349	0.1353	0.1225	0.1156	0.1180	0.1138	0.1174	0.1153	0.1365	0.1359	0.1355	0.1347	0.1408	0.1590	0.1134	0.1155	0.1099	0.1125	0.1138	0.1120	0.1385	0.1363	0.1333	0.1400	0.1368	0.1302	0.1050	0.1046	0.1049	0.1042	0.1040	0.1049	0.1339	0.1334	0.1358	0.1319	0.1353	0.1535	0.1027	0.0943	0.0951	0.0919	0.0945	0.0956	0.1362	0.1390	0.1314	0.1360	0.1309	0.1343	0.0851	0.0871	0.0840	0.0830	0.0859	0.0855	0.1321	0.1296	0.1337	0.1339	0.1350	0.1452	0.0625	0.0636	0.0619	0.0636	0.0638	0.0658	0.0637	0.0648	0.0643	0.0648	0.0647	0.0650	0.0635	0.0769	0.0641	0.0624	0.0639	0.0655	0.0678	0.0687	0.0671	0.0695	0.0652	0.0650
24=22:06:10	21266	300	0.1273	0.1289	0.1235	0.1219	0.1213	0.1229	0.1447	0.1404	0.1424	0.1382	0.1387	0.1389	0.1257	0.1194	0.1217	0.1160	0.1210	0.1180	0.1444	0.1415	0.1416	0.1381	0.1440	0.1610	0.1193	0.1175	0.1117	0.1156	0.1166	0.1138	0.1417	0.1384	0.1393	0.1423	0.1417	0.1305	0.1066	0.1055	0.1053	0.1039	0.1052	0.1043	0.1351	0.1367	0.1344	0.1319	0.1391	0.1641	0.1032	0.0974	0.0944	0.0920	0.0951	0.0958	0.1383	0.1422	0.1376	0.1385	0.1355	0.1362	0.0859	0.0864	0.0834	0.0839	0.0842	0.0826	0.1353	0.1321	0.1355	0.1339	0.1358	0.1532	0.0608	0.0621	0.0629	0.0634	0.0609	0.0634	0.0636	0.0616	0.0613	0.0648	0.0625	0.0635	0.0618	0.0751	0.0637	0.0620	0.0631	0.0656	0.0665	0.0687	0.0677	0.0652	0.0640	0.0654
25=22:20:51	22147	300	0.1375	0.1356	0.1331	0.1290	0.1258	0.1307	0.1518	0.1478	0.1498	0.1476	0.1487	0.1454	0.1329	0.1275	0.1308	0.1229	0.1260	0.1250	0.1546	0.1519	0.1559	0.1499	0.1530	0.1689	0.1331	0.1275	0.1209	0.1194	0.1223	0.1178	0.1497	0.1497	0.1436	0.1496	0.1496	0.1440	0.1149	0.1111	0.1123	0.1103	0.1117	0.1113	0.1463	0.1443	0.1451	0.1410	0.1466	0.1752	0.1124	0.0985	0.0974	0.0979	0.1007	0.0988	0.1443	0.1485	0.1396	0.1454	0.1403	0.1485	0.0887	0.0908	0.0844	0.0883	0.0880	0.0893	0.1458	0.1417	0.1444	0.1425	0.1457	0.1586	0.0648	0.0644	0.0637	0.0667	0.0668	0.0671	0.0667	0.0664	0.0658	0.0656	0.0661	0.0656	0.0667	0.0779	0.0657	0.0650	0.0665	0.0700	0.0683	0.0701	0.0691	0.0704	0.0682	0.0675
26=22:35:31	23028	300	0.1480	0.1501	0.1440	0.1394	0.1389	0.1399	0.1735	0.1695	0.1714	0.1704	0.1714	0.1721	0.1417	0.1417	0.1439	0.1322	0.1403	0.1348	0.1754	0.1715	0.1761	0.1769	0.1763	0.1849	0.1406	0.1370	0.1311	0.1312	0.1344	0.1298	0.1745	0.1695	0.1722	0.1799	0.1752	0.1665	0.1204	0.1207	0.1230	0.1202	0.1202	0.1199	0.1655	0.1709	0.1677	0.1665	0.1708	0.1907	0.1150	0.1067	0.1052	0.1031	0.1061	0.1053	0.1718	0.1711	0.1688	0.1690	0.1714	0.1697	0.0916	0.0951	0.0885	0.0905	0.0899	0.0909	0.1655	0.1605	0.1658	0.1660	0.1654	0.1827	0.0658	0.0664	0.0656	0.0676	0.0662	0.0646	0.0673	0.0663	0.0674	0.0677	0.0668	0.0675	0.0651	0.0812	0.0678	0.0672	0.0697	0.0699	0.0704	0.0711	0.0711	0.0721	0.0696	0.0696
27=22:50:12	23909	298	0.1507	0.1564	0.1496	0.1448	0.1438	0.1447	0.1823	0.1757	0.1825	0.1757	0.1793	0.1734	0.1508	0.1430	0.1472	0.1347	0.1425	0.1347	0.1859	0.1830	0.1889	0.1798	0.1887	0.1976	0.1428	0.1401	0.1317	0.1365	0.1362	0.1311	0.1827	0.1803	0.1743	0.1798	0.1818	0.1621	0.1205	0.1214	0.1207	0.1178	0.1204	0.1194	0.1757	0.1745	0.1746	0.1658	0.1744	0.2112	0.1187	0.1056	0.1043	0.1027	0.1020	0.1039	0.1767	0.1814	0.1694	0.1770	0.1698	0.1701	0.0903	0.0921	0.0860	0.0892	0.0872	0.0881	0.1736	0.1675	0.1765	0.1697	0.1720	0.1905	0.0619	0.0638	0.0610	0.0637	0.0623	0.0624	0.0634	0.0617	0.0630	0.0633	0.0643	0.0619	0.0618	0.0775	0.0627	0.0609	0.0635	0.0658	0.0664	0.0664	0.0678	0.0686	0.0658	0.0643
28=23:04:53	24789	300	0.1686	0.1696	0.1654	0.1573	0.1565	0.1567	0.2023	0.2010	0.2004	0.2010	0.2001	0.2012	0.1630	0.1552	0.1561	0.1490	0.1582	0.1444	0.2028	0.2034	0.2076	0.2064	0.2063	0.2169	0.1565	0.1502	0.1453	0.1463	0.1519	0.1442	0.2068	0.2038	0.1989	0.2117	0.2035	0.1924	0.1329	0.1327	0.1356	0.1315	0.1314	0.1290	0.1968	0.2041	0.2013	0.1958	0.2022	0.2253	0.1258	0.1128	0.1120	0.1110	0.1119	0.1113	0.2032	0.2067	0.1979	0.2012	0.1944	0.1986	0.0955	0.0978	0.0913	0.0928	0.0936	0.0930	0.1928	0.1941	0.1965	0.1965	0.1977	0.2087	0.0666	0.0667	0.0654	0.0666	0.0672	0.0681	0.0684	0.0690	0.0678	0.0685	0.0682	0.0679	0.0675	0.0816	0.0665	0.0664	0.0692	0.0697	0.0697	0.0723	0.0707	0.0724	0.0695	0.0691
29=23:19:34	25670	300	0.1784	0.1771	0.1707	0.1640	0.1620	0.1564	0.2094	0.2067	0.2101	0.2064	0.2082	0.2049	0.1705	0.1607	0.1677	0.1547	0.1628	0.1486	0.2138	0.2131	0.2171	0.2115	0.2191	0.2450	0.1669	0.1569	0.1478	0.1538	0.1547	0.1439	0.2192	0.2127	0.2070	0.2230	0.2138	0.2048	0.1348	0.1362	0.1376	0.1333	0.1350	0.1302	0.2085	0.2135	0.2073	0.2072	0.2151	0.2346	0.1273	0.1141	0.1155	0.1109	0.1144	0.1128	0.2075	0.2175	0.2131	0.2142	0.2109	0.2150	0.0957	0.0979	0.0932	0.0937	0.0928	0.0926	0.2085	0.2102	0.2144	0.2167	0.2181	0.2243	0.0652	0.0647	0.0642	0.0638	0.0642	0.0652	0.0669	0.0653	0.0659	0.0654	0.0647	0.0656	0.0642	0.0782	0.0651	0.0652	0.0657	0.0678	0.0681	0.0691	0.0701	0.0688	0.0668	0.0679
30=23:34:15	26551	301	0.1852	0.1856	0.1817	0.1721	0.1679	0.1639	0.2310	0.2324	0.2316	0.2262	0.2344	0.2278	0.1821	0.1723	0.1829	0.1668	0.1775	0.1565	0.2366	0.2369	0.2444	0.2433	0.2500	0.2705	0.1722	0.1711	0.1549	0.1587	0.1621	0.1528	0.2363	0.2326	0.2262	0.2411	0.2353	0.2153	0.1407	0.1437	0.1458	0.1374	0.1401	0.1352	0.2272	0.2318	0.2285	0.2257	0.2310	0.2580	0.1321	0.1194	0.1194	0.1148	0.1175	0.1146	0.2223	0.2340	0.2256	0.2305	0.2252	0.2307	0.0959	0.1018	0.0913	0.0952	0.0937	0.0928	0.2289	0.2247	0.2270	0.2357	0.2351	0.2333	0.0646	0.0647	0.0637	0.0661	0.0660	0.0665	0.0672	0.0661	0.0662	0.0654	0.0653	0.0663	0.0664	0.0790	0.0657	0.0650	0.0679	0.0690	0.0679	0.0716	0.0709	0.0702	0.0674	0.0669
31=23:48:55	27432	301	0.2075	0.2055	0.1988	0.1910	0.1870	0.1783	0.2507	0.2572	0.2447	0.2477	0.2357	0.2501	0.1956	0.1911	0.1935	0.1750	0.1857	0.1631	0.2611	0.2574	0.2622	0.2532	0.2544	0.2756	0.1890	0.1806	0.1692	0.1744	0.1741	0.1597	0.2585	0.2523	0.2333	0.2641	0.2381	0.2343	0.1510	0.1525	0.1538	0.1483	0.1487	0.1428	0.2491	0.2458	0.2408	0.2302	0.2391	0.2748	0.1428	0.1262	0.1246	0.1205	0.1231	0.1188	0.2450	0.2488	0.2346	0.2428	0.2215	0.2418	0.0986	0.1031	0.0935	0.0977	0.0954	0.0939	0.2374	0.2461	0.2388	0.2429	0.2361	0.2456	0.0625	0.0652	0.0633	0.0656	0.0652	0.0660	0.0672	0.0652	0.0648	0.0658	0.0650	0.0669	0.0665	0.0790	0.0665	0.0644	0.0677	0.0677	0.0692	0.0713	0.0704	0.0686	0.0669	0.0662
32=00:03:36	28313	301	0.2225	0.2235	0.2168	0.2058	0.2027	0.1919	0.2862	0.2844	0.2839	0.2853	0.2835	0.2823	0.2115	0.1998	0.2121	0.1902	0.2031	0.1763	0.2933	0.2922	0.2961	0.2985	0.3023	0.3093	0.2046	0.1985	0.1861	0.1940	0.1957	0.1775	0.2996	0.2900	0.2876	0.3038	0.2889	0.2719	0.1614	0.1679	0.1705	0.1652	0.1623	0.1526	0.2841	0.2899	0.2912	0.2828	0.2879	0.3204	0.1558	0.1321	0.1355	0.1327	0.1326	0.1268	0.2884	0.2892	0.2864	0.2912	0.2850	0.2841	0.1030	0.1091	0.0983	0.1011	0.0991	0.0983	0.2799	0.2814	0.2789	0.2925	0.2875	0.3053	0.0667	0.0670	0.0659	0.0667	0.0653	0.0669	0.0666	0.0670	0.0661	0.0666	0.0674	0.0669	0.0667	0.0811	0.0682	0.0661	0.0684	0.0688	0.0688	0.0717	0.0721	0.0704	0.0685	0.0675
33=00:18:17	29193	300	0.2438	0.2396	0.2370	0.2193	0.2127	0.2018	0.3148	0.3101	0.3119	0.3070	0.3129	0.3047	0.2229	0.2146	0.2233	0.2000	0.2135	0.1836	0.3229	0.3186	0.3241	0.3216	0.3343	0.3459	0.2169	0.2076	0.1959	0.2002	0.2051	0.1828	0.3170	0.3155	0.3104	0.3270	0.3199	0.2967	0.1711	0.1755	0.1756	0.1704	0.1734	0.1561	0.3054	0.3119	0.3124	0.3043	0.3137	0.3360	0.1640	0.1377	0.1392	0.1300	0.1354	0.1286	0.3146	0.3208	0.3010	0.3145	0.3072	0.3125	0.1043	0.1115	0.0987	0.1021	0.0981	0.0968	0.3071	0.2989	0.3076	0.3089	0.3147	0.3203	0.0642	0.0645	0.0633	0.0641	0.0642	0.0626	0.0659	0.0648	0.0637	0.0649	0.0653	0.0653	0.0659	0.0783	0.0653	0.0646	0.0654	0.0657	0.0692	0.0695	0.0685	0.0691	0.0669	0.0671
34=00:32:58	30074	300	0.2674	0.2625	0.2507	0.2310	0.2302	0.2132	0.3491	0.3314	0.3416	0.3311	0.3413	0.3272	0.2404	0.2294	0.2426	0.2193	0.2348	0.1910	0.3498	0.3499	0.3499	0.3431	0.3549	0.3668	0.2322	0.2270	0.2129	0.2191	0.2187	0.1893	0.3438	0.3476	0.3426	0.3514	0.3477	0.3175	0.1796	0.1893	0.1906	0.1797	0.1813	0.1659	0.3397	0.3345	0.3396	0.3304	0.3393	0.3618	0.1822	0.1489	0.1468	0.1426	0.1415	0.1339	0.3418	0.3442	0.3336	0.3430	0.3355	0.3387	0.1075	0.1161	0.1018	0.1059	0.1008	0.1006	0.3346	0.3304	0.3371	0.3354	0.3413	0.3531	0.0659	0.0647	0.0628	0.0651	0.0645	0.0666	0.0671	0.0666	0.0659	0.0663	0.0686	0.0666	0.0662	0.0784	0.0662	0.0658	0.0676	0.0679	0.0677	0.0718	0.0683	0.0711	0.0657	0.0680
35=00:47:38	30955	300	0.2837	0.2852	0.2719	0.2570	0.2508	0.2272	0.3918	0.3761	0.3888	0.3837	0.3828	0.3839	0.2599	0.2519	0.2637	0.2342	0.2472	0.2006	0.3863	0.3912	0.3893	0.3921	0.3987	0.4124	0.2589	0.2435	0.2324	0.2381	0.2376	0.2004	0.3918	0.3909	0.3910	0.4046	0.3983	0.3661	0.1945	0.2024	0.2044	0.1960	0.1936	0.1744	0.3769	0.3845	0.3786	0.3781	0.3861	0.4088	0.1800	0.1520	0.1519	0.1505	0.1497	0.1360	0.3831	0.3866	0.3832	0.3861	0.3823	0.3849	0.1084	0.1167	0.1032	0.1072	0.1011	0.0969	0.3740	0.3700	0.3814	0.3851	0.3835	0.3957	0.0619	0.0630	0.0616	0.0627	0.0625	0.0631	0.0642	0.0622	0.0616	0.0615	0.0629	0.0619	0.0626	0.0766	0.0618	0.0617	0.0644	0.0652	0.0646	0.0685	0.0661	0.0672	0.0630	0.0656
36=01:02:19	31836	301	0.3074	0.3004	0.2915	0.2678	0.2609	0.2330	0.4093	0.3961	0.3838	0.4050	0.3749	0.3915	0.2825	0.2675	0.2757	0.2447	0.2574	0.2102	0.4038	0.4087	0.3974	0.3998	0.4037	0.4256	0.2767	0.2501	0.2363	0.2410	0.2493	0.2051	0.3994	0.3858	0.3817	0.4055	0.3712	0.3722	0.2044	0.2101	0.2108	0.2028	0.1968	0.1775	0.3688	0.3960	0.3779	0.3845	0.3828	0.4280	0.1992	0.1578	0.1575	0.1481	0.1495	0.1351	0.3879	0.3771	0.3812	0.3774	0.3685	0.3671	0.1126	0.1228	0.1041	0.1067	0.1031	0.0988	0.3613	0.3848	0.3618	0.3998	0.3808	0.4084	0.0635	0.0656	0.0624	0.0638	0.0638	0.0637	0.0672	0.0640	0.0650	0.0656	0.0650	0.0652	0.0635	0.0779	0.0641	0.0646	0.0651	0.0664	0.0660	0.0709	0.0688	0.0689	0.0651	0.0656
37=01:17:00	32717	300	0.3439	0.3310	0.3201	0.3012	0.2999	0.2601	0.4549	0.4515	0.4487	0.4652	0.4561	0.4578	0.3112	0.2932	0.3084	0.2743	0.2945	0.2249	0.4579	0.4615	0.4659	0.4645	0.4703	0.4816	0.3028	0.2914	0.2707	0.2792	0.2799	0.2351	0.4677	0.4690	0.4491	0.4826	0.4592	0.4434	0.2234	0.2380	0.2437	0.2308	0.2235	0.1941	0.4566	0.4607	0.4644	0.4506	0.4640	0.4973	0.2244	0.1780	0.1788	0.1729	0.1724	0.1489	0.4663	0.4695	0.4563	0.4736	0.4501	0.4657	0.1209	0.1314	0.1133	0.1173	0.1094	0.1060	0.4469	0.4522	0.4547	0.4670	0.4610	0.4710	0.0645	0.0656	0.0640	0.0661	0.0664	0.0655	0.0681	0.0649	0.0654	0.0655	0.0660	0.0676	0.0656	0.0806	0.0650	0.0646	0.0672	0.0693	0.0676	0.0702	0.0697	0.0706	0.0659	0.0677
38=01:31:41	33597	300	0.3745	0.3621	0.3530	0.3294	0.3179	0.2774	0.4701	0.4826	0.4534	0.4886	0.4663	0.4812	0.3333	0.3175	0.3316	0.2925	0.3132	0.2335	0.4891	0.4636	0.4891	0.4707	0.4977	0.5114	0.3275	0.3097	0.2869	0.2953	0.2966	0.2426	0.4802	0.4870	0.4459	0.5088	0.4595	0.4771	0.2409	0.2499	0.2575	0.2404	0.2290	0.1928	0.4654	0.4607	0.4666	0.4358	0.4667	0.5050	0.2260	0.1874	0.1888	0.1747	0.1735	0.1467	0.4682	0.4764	0.4476	0.4860	0.4410	0.4866	0.1243	0.1377	0.1155	0.1170	0.1119	0.1041	0.4542	0.4541	0.4661	0.4696	0.4705	0.4947	0.0648	0.0647	0.0648	0.0653	0.0647	0.0652	0.0684	0.0646	0.0659	0.0658	0.0651	0.0682	0.0645	0.0792	0.0649	0.0659	0.0667	0.0689	0.0689	0.0702	0.0693	0.0681	0.0654	0.0685
39=01:46:22	34478	301	0.3956	0.3887	0.3739	0.3343	0.3320	0.2833	0.5309	0.5095	0.4956	0.5341	0.4992	0.5075	0.3598	0.3477	0.3620	0.3238	0.3295	0.2484	0.5397	0.5440	0.5266	0.5364	0.5355	0.5545	0.3410	0.3347	0.3123	0.3182	0.3206	0.2524	0.5373	0.5235	0.5181	0.5395	0.4868	0.4792	0.2581	0.2770	0.2773	0.2625	0.2515	0.2101	0.5013	0.5352	0.5179	0.4928	0.4852	0.5427	0.2565	0.2049	0.2027	0.1891	0.1854	0.1540	0.5370	0.5134	0.4980	0.4986	0.4873	0.4808	0.1297	0.1409	0.1209	0.1233	0.1146	0.1074	0.4977	0.5224	0.4856	0.5129	0.4949	0.5237	0.0641	0.0648	0.0642	0.0658	0.0648	0.0656	0.0679	0.0651	0.0677	0.0654	0.0651	0.0673	0.0650	0.0778	0.0626	0.0659	0.0649	0.0684	0.0670	0.0707	0.0701	0.0703	0.0680	0.0671
40=02:01:02	35359	301	0.4384	0.4295	0.4105	0.3717	0.3731	0.3152	0.5887	0.5785	0.5618	0.6011	0.5556	0.5851	0.3932	0.3839	0.3947	0.3502	0.3636	0.2630	0.5788	0.5959	0.5865	0.5891	0.5965	0.6200	0.3803	0.3664	0.3478	0.3541	0.3494	0.2722	0.6006	0.5935	0.5773	0.6165	0.5573	0.5490	0.2781	0.2998	0.3081	0.2847	0.2723	0.2239	0.5604	0.5877	0.5769	0.5697	0.5680	0.5927	0.2790	0.2166	0.2158	0.2050	0.2012	0.1658	0.5915	0.5685	0.5663	0.5743	0.5419	0.5495	0.1355	0.1501	0.1263	0.1288	0.1175	0.1090	0.5427	0.5761	0.5479	0.5750	0.5467	0.5648	0.0649	0.0653	0.0636	0.0642	0.0658	0.0665	0.0638	0.0651	0.0643	0.0666	0.0660	0.0652	0.0638	0.0798	0.0663	0.0645	0.0656	0.0663	0.0675	0.0702	0.0699	0.0684	0.0641	0.0673
41=02:15:43	36240	301	0.4671	0.4616	0.4298	0.3997	0.3863	0.3361	0.6019	0.6142	0.5842	0.6278	0.6065	0.6299	0.4158	0.4070	0.4208	0.3670	0.3870	0.2701	0.6232	0.5997	0.6380	0.5962	0.6353	0.6429	0.4157	0.3883	0.3688	0.3774	0.3617	0.2795	0.5960	0.6198	0.5773	0.6504	0.6137	0.6284	0.3029	0.3113	0.3206	0.2879	0.2864	0.2259	0.6015	0.5739	0.6220	0.5693	0.6141	0.6301	0.2922	0.2257	0.2240	0.2090	0.2030	0.1697	0.6055	0.6172	0.5618	0.6327	0.5608	0.6262	0.1428	0.1580	0.1298	0.1362	0.1211	0.1125	0.5856	0.5845	0.5985	0.5840	0.6158	0.6268	0.0647	0.0689	0.0649	0.0669	0.0658	0.0671	0.0703	0.0653	0.0678	0.0660	0.0676	0.0667	0.0649	0.0795	0.0680	0.0673	0.0665	0.0698	0.0704	0.0731	0.0710	0.0716	0.0669	0.0679
42=02:30:24	37121	301	0.5089	0.5122	0.4932	0.4618	0.4536	0.3740	0.7076	0.6964	0.7035	0.7044	0.6952	0.6927	0.4679	0.4649	0.4744	0.4201	0.4427	0.3103	0.6975	0.7037	0.7079	0.7152	0.7104	0.7298	0.4539	0.4421	0.4149	0.4245	0.4184	0.3288	0.7209	0.7014	0.7024	0.7395	0.7215	0.6771	0.3300	0.3544	0.3622	0.3436	0.3217	0.2545	0.6738	0.6973	0.6893	0.6809	0.6889	0.7101	0.3132	0.2580	0.2559	0.2429	0.2352	0.1855	0.7032	0.7049	0.6948	0.7019	0.7045	0.6943	0.1536	0.1775	0.1420	0.1467	0.1308	0.1172	0.6762	0.6818	0.6858	0.6969	0.6993	0.6890	0.0670	0.0666	0.0654	0.0689	0.0687	0.0670	0.0681	0.0681	0.0669	0.0686	0.0666	0.0691	0.0683	0.0805	0.0667	0.0665	0.0679	0.0697	0.0701	0.0722	0.0721	0.0720	0.0681	0.0697
43=02:45:05	38001	300	0.5513	0.5503	0.5347	0.5021	0.4868	0.3902	0.7438	0.7160	0.7422	0.7121	0.7142	0.6814	0.4973	0.4941	0.4990	0.4412	0.4653	0.3223	0.7124	0.7341	0.7220	0.7489	0.7314	0.7485	0.4897	0.4746	0.4361	0.4491	0.4464	0.3461	0.7513	0.7018	0.7230	0.7292	0.7371	0.6476	0.3464	0.3728	0.3871	0.3636	0.3319	0.2598	0.6852	0.7176	0.6899	0.6896	0.6875	0.7292	0.3494	0.2742	0.2746	0.2579	0.2458	0.1854	0.7132	0.7141	0.7028	0.6728	0.7088	0.6632	0.1579	0.1821	0.1437	0.1474	0.1315	0.1172	0.6813	0.6687	0.6863	0.6923	0.6968	0.6899	0.0667	0.0670	0.0647	0.0660	0.0651	0.0663	0.0669	0.0662	0.0668	0.0663	0.0666	0.0668	0.0668	0.0802	0.0664	0.0647	0.0685	0.0683	0.0692	0.0707	0.0705	0.0702	0.0672	0.0686
44=02:59:46	38882	300	0.5942	0.5898	0.5653	0.5202	0.5141	0.4220	0.7901	0.7596	0.7958	0.7761	0.7745	0.7549	0.5331	0.5270	0.5418	0.4878	0.5012	0.3410	0.7682	0.7864	0.7796	0.7974	0.7927	0.8025	0.5206	0.5048	0.4808	0.4938	0.4852	0.3663	0.7940	0.7708	0.7855	0.7937	0.8034	0.7301	0.3806	0.4166	0.4207	0.3888	0.3694	0.2823	0.7516	0.7714	0.7595	0.7575	0.7610	0.7694	0.3746	0.2965	0.2864	0.2788	0.2649	0.1982	0.7791	0.7735	0.7660	0.7553	0.7780	0.7456	0.1680	0.1945	0.1538	0.1598	0.1399	0.1232	0.7450	0.7429	0.7495	0.7495	0.7602	0.7379	0.0660	0.0653	0.0640	0.0671	0.0667	0.0653	0.0662	0.0654	0.0645	0.0651	0.0662	0.0663	0.0671	0.0833	0.0666	0.0662	0.0674	0.0681	0.0686	0.0709	0.0710	0.0700	0.0656	0.0689
45=03:14:26	39763	300	0.6155	0.6167	0.6051	0.5698	0.5295	0.4381	0.7919	0.7895	0.7958	0.7750	0.8081	0.7648	0.5861	0.5628	0.5942	0.5122	0.5394	0.3601	0.8275	0.7924	0.8197	0.8204	0.8303	0.8140	0.5684	0.5423	0.4884	0.5033	0.5068	0.3957	0.8002	0.7927	0.7825	0.8160	0.8212	0.7576	0.4033	0.4399	0.4534	0.4240	0.4063	0.2875	0.7934	0.7944	0.8043	0.7413	0.7807	0.8155	0.4027	0.3191	0.3213	0.2983	0.2703	0.2006	0.7876	0.8287	0.7642	0.7897	0.7838	0.7675	0.1764	0.2093	0.1651	0.1708	0.1478	0.1250	0.8044	0.7605	0.7918	0.7848	0.8109	0.7850	0.0631	0.0623	0.0630	0.0628	0.0640	0.0641	0.0665	0.0640	0.0660	0.0651	0.0632	0.0638	0.0636	0.0774	0.0643	0.0655	0.0655	0.0654	0.0673	0.0702	0.0682	0.0697	0.0631	0.0669
46=03:29:07	40644	298	0.6681	0.6709	0.6487	0.6034	0.6022	0.4821	0.8439	0.8156	0.8561	0.8312	0.8193	0.8222	0.6179	0.6158	0.6174	0.5614	0.5747	0.3890	0.8166	0.8502	0.8382	0.8548	0.8431	0.8499	0.5947	0.5822	0.5516	0.5559	0.5533	0.4174	0.8626	0.8238	0.8357	0.8496	0.8626	0.7762	0.4428	0.4756	0.4881	0.4645	0.4239	0.3146	0.8172	0.8481	0.8157	0.8216	0.8132	0.8360	0.4365	0.3456	0.3399	0.3231	0.2992	0.2157	0.8399	0.8343	0.8383	0.8166	0.8324	0.8041	0.1907	0.2269	0.1713	0.1807	0.1543	0.1276	0.8057	0.8116	0.8170	0.8283	0.8211	0.8112	0.0674	0.0662	0.0632	0.0663	0.0651	0.0644	0.0664	0.0649	0.0657	0.0650	0.0659	0.0635	0.0657	0.0795	0.0641	0.0632	0.0664	0.0699	0.0679	0.0709	0.0708	0.0707	0.0669	0.0673
47=03:43:48	41525	300	0.7318	0.7206	0.6960	0.6405	0.6275	0.5206	0.8447	0.8488	0.8330	0.8576	0.8220	0.8589	0.6579	0.6518	0.6795	0.6113	0.6274	0.4154	0.8596	0.8497	0.8720	0.8437	0.8733	0.8747	0.6414	0.6176	0.6096	0.6099	0.6107	0.4554	0.8608	0.8682	0.8346	0.8956	0.8442	0.8328	0.4779	0.5230	0.5318	0.4982	0.4711	0.3422	0.8610	0.8616	0.8610	0.8396	0.8411	0.8725	0.4841	0.3775	0.3700	0.3462	0.3256	0.2269	0.8661	0.8482	0.8306	0.8561	0.8096	0.8381	0.1982	0.2427	0.1833	0.1957	0.1606	0.1298	0.8313	0.8559	0.8257	0.8533	0.8315	0.8633	0.0634	0.0629	0.0608	0.0619	0.0632	0.0636	0.0643	0.0640	0.0651	0.0627	0.0633	0.0636	0.0633	0.0752	0.0649	0.0621	0.0629	0.0663	0.0671	0.0681	0.0669	0.0662	0.0639	0.0645
48=03:58:29	42405	301	0.7673	0.7476	0.7189	0.6921	0.6891	0.5640	0.8485	0.8232	0.8521	0.8441	0.8414	0.8404	0.6865	0.6950	0.7088	0.6508	0.6640	0.4486	0.8515	0.8612	0.8602	0.8502	0.8493	0.8611	0.6807	0.6671	0.6508	0.6343	0.6204	0.4769	0.8679	0.8499	0.8342	0.8618	0.8724	0.8002	0.5118	0.5455	0.5674	0.5275	0.4950	0.3584	0.8558	0.8548	0.8303	0.8358	0.8454	0.8598	0.5170	0.4029	0.3935	0.3824	0.3547	0.2389	0.8362	0.8517	0.8573	0.8518	0.8378	0.8482	0.2134	0.2606	0.1924	0.2051	0.1672	0.1332	0.8270	0.8449	0.8499	0.8618	0.8498	0.8511	0.0609	0.0608	0.0604	0.0623	0.0617	0.0621	0.0630	0.0630	0.0624	0.0626	0.0645	0.0634	0.0633	0.0751	0.0608	0.0621	0.0642	0.0661	0.0651	0.0675	0.0657	0.0671	0.0631	0.0625
49=04:13:10	43286	301	0.7911	0.7853	0.7623	0.7481	0.7354	0.6058	0.8510	0.8437	0.8648	0.8483	0.8571	0.8463	0.7477	0.7441	0.7659	0.6909	0.7226	0.4863	0.8666	0.8630	0.8806	0.8630	0.8731	0.8726	0.7222	0.7166	0.6882	0.6744	0.6667	0.5258	0.8748	0.8678	0.8462	0.8839	0.8911	0.8265	0.5532	0.5894	0.6154	0.5713	0.5400	0.3866	0.8781	0.8621	0.8576	0.8367	0.8673	0.8767	0.5500	0.4325	0.4318	0.4258	0.3855	0.2528	0.8491	0.8757	0.8659	0.8728	0.8565	0.8744	0.2380	0.2891	0.2137	0.2264	0.1846	0.1419	0.8633	0.8546	0.8770	0.8746	0.8796	0.8840	0.0629	0.0643	0.0618	0.0637	0.0640	0.0639	0.0655	0.0647	0.0641	0.0626	0.0647	0.0642	0.0618	0.0753	0.0653	0.0635	0.0651	0.0664	0.0673	0.0694	0.0664	0.0672	0.0635	0.0653
50=04:27:50	44167	301	0.8272	0.8570	0.8257	0.7856	0.7679	0.6571	0.8801	0.8513	0.8735	0.8534	0.8804	0.8559	0.7921	0.7786	0.8172	0.7476	0.7592	0.5172	0.8744	0.8685	0.8642	0.8507	0.8755	0.8646	0.7703	0.7521	0.7349	0.7544	0.7525	0.5712	0.8773	0.8763	0.8760	0.8841	0.8960	0.8243	0.5829	0.6425	0.6557	0.6164	0.5920	0.4139	0.8597	0.8595	0.8678	0.8531	0.8593	0.8819	0.5811	0.4766	0.4648	0.4485	0.4054	0.2731	0.8648	0.8698	0.8545	0.8745	0.8700	0.8774	0.2492	0.3013	0.2321	0.2392	0.1898	0.1461	0.8652	0.8524	0.8623	0.8621	0.8719	0.8441	0.0650	0.0647	0.0651	0.0656	0.0664	0.0658	0.0664	0.0653	0.0662	0.0637	0.0657	0.0667	0.0644	0.0794	0.0645	0.0638	0.0657	0.0689	0.0688	0.0709	0.0705	0.0688	0.0649	0.0671
51=04:42:32	45049	301	0.8349	0.8443	0.8555	0.8390	0.7910	0.6505	0.8264	0.8228	0.8467	0.8189	0.8306	0.8145	0.8200	0.8244	0.8386	0.7539	0.7850	0.5570	0.8551	0.8372	0.8580	0.8544	0.8365	0.8285	0.8276	0.7884	0.7290	0.7156	0.7504	0.5851	0.8527	0.8220	0.8165	0.8445	0.8524	0.7764	0.5939	0.6440	0.6774	0.6524	0.6002	0.4189	0.8452	0.8504	0.8105	0.8002	0.8247	0.8567	0.5987	0.4852	0.4962	0.4856	0.4214	0.2570	0.8030	0.8317	0.8253	0.8105	0.8219	0.8102	0.2609	0.3265	0.2370	0.2424	0.1931	0.1456	0.8116	0.8059	0.8237	0.8472	0.8400	0.8319	0.0631	0.0630	0.0617	0.0636	0.0629	0.0627	0.0639	0.0635	0.0629	0.0641	0.0618	0.0635	0.0612	0.0762	0.0631	0.0640	0.0643	0.0651	0.0671	0.0682	0.0657	0.0664	0.0648	0.0647
52=04:57:13	45929	301	0.8476	0.8634	0.8529	0.8615	0.8517	0.7326	0.8610	0.8630	0.8667	0.8645	0.8610	0.8626	0.8508	0.8537	0.8838	0.8134	0.8439	0.5869	0.8839	0.8792	0.8969	0.8789	0.8867	0.8856	0.8495	0.8544	0.8229	0.8069	0.8205	0.6519	0.8886	0.8820	0.8581	0.9070	0.8983	0.8353	0.6705	0.7167	0.7453	0.7094	0.6721	0.4750	0.8948	0.8862	0.8796	0.8567	0.8796	0.9124	0.6570	0.5300	0.5415	0.5338	0.4921	0.3026	0.8757	0.8943	0.8750	0.8876	0.8576	0.8806	0.2912	0.3671	0.2683	0.2819	0.2158	0.1610	0.8602	0.8684	0.8782	0.8973	0.8815	0.8882	0.0640	0.0667	0.0656	0.0666	0.0646	0.0658	0.0664	0.0665	0.0675	0.0663	0.0665	0.0659	0.0658	0.0804	0.0654	0.0645	0.0686	0.0671	0.0666	0.0713	0.0714	0.0689	0.0689	0.0670
53=05:11:54	46810	301	0.8392	0.8729	0.8597	0.8676	0.8445	0.7606	0.8671	0.8587	0.8724	0.8417	0.8869	0.8502	0.8741	0.8382	0.8911	0.8352	0.8629	0.6142	0.8890	0.8679	0.8893	0.8672	0.9000	0.8694	0.8847	0.8596	0.8283	0.8512	0.8607	0.6942	0.8679	0.8742	0.8636	0.8923	0.9026	0.8406	0.6941	0.7489	0.7703	0.7283	0.7071	0.4859	0.8750	0.8613	0.8827	0.8350	0.8644	0.8726	0.6948	0.5661	0.5684	0.5533	0.4981	0.3143	0.8679	0.8921	0.8457	0.8751	0.8624	0.8773	0.3110	0.3726	0.2896	0.2905	0.2261	0.1628	0.8779	0.8351	0.8706	0.8566	0.8799	0.8565	0.0638	0.0662	0.0640	0.0639	0.0649	0.0662	0.0667	0.0661	0.0646	0.0648	0.0662	0.0657	0.0665	0.0774	0.0650	0.0655	0.0678	0.0693	0.0680	0.0700	0.0693	0.0699	0.0657	0.0689
54=05:26:35	47691	301	0.8727	0.8740	0.8458	0.8758	0.8856	0.8266	0.8575	0.8645	0.8757	0.8735	0.8837	0.8778	0.8466	0.8229	0.8711	0.8423	0.8901	0.6458	0.8852	0.8651	0.9034	0.8519	0.8947	0.8645	0.8631	0.8955	0.8716	0.8774	0.8659	0.7141	0.8660	0.8918	0.8389	0.8937	0.9052	0.8418	0.7420	0.7892	0.8307	0.7562	0.7392	0.5145	0.8965	0.8430	0.8754	0.8266	0.8744	0.8724	0.7520	0.5989	0.5942	0.5938	0.5448	0.3335	0.8573	0.8854	0.8405	0.8927	0.8302	0.8919	0.3248	0.4114	0.3035	0.3148	0.2415	0.1690	0.8632	0.8421	0.8752	0.8487	0.8770	0.8722	0.0663	0.0656	0.0629	0.0667	0.0643	0.0651	0.0661	0.0641	0.0654	0.0665	0.0660	0.0673	0.0659	0.0769	0.0665	0.0642	0.0649	0.0687	0.0690	0.0706	0.0701	0.0698	0.0674	0.0678
55=05:41:15	48572	301	0.8532	0.8688	0.8684	0.8692	0.8689	0.8442	0.8717	0.8788	0.8545	0.8833	0.8490	0.8769	0.8582	0.8391	0.8864	0.8497	0.8785	0.7087	0.8966	0.8719	0.9011	0.8802	0.9021	0.8965	0.8612	0.8827	0.8550	0.8608	0.8961	0.7743	0.8869	0.8939	0.8598	0.9294	0.8756	0.8642	0.7697	0.8281	0.8472	0.8185	0.7805	0.5564	0.8865	0.8787	0.8939	0.8500	0.8776	0.9178	0.7727	0.6380	0.6437	0.6395	0.5863	0.3530	0.8871	0.8923	0.8580	0.8949	0.8420	0.8731	0.3563	0.4444	0.3326	0.3486	0.2573	0.1817	0.8637	0.8796	0.8659	0.8894	0.8759	0.9003	0.0653	0.0657	0.0656	0.0654	0.0656	0.0654	0.0677	0.0643	0.0659	0.0649	0.0665	0.0644	0.0659	0.0786	0.0652	0.0639	0.0667	0.0680	0.0690	0.0702	0.0694	0.0689	0.0672	0.0671
56=05:55:56	49453	300	0.8428	0.8674	0.8718	0.8802	0.8744	0.8619	0.8758	0.8713	0.8785	0.8773	0.8674	0.8779	0.8656	0.8414	0.8816	0.8360	0.8611	0.7420	0.8791	0.8739	0.8877	0.8845	0.8904	0.8929	0.8668	0.8759	0.8326	0.8336	0.8775	0.7947	0.8840	0.8722	0.8573	0.9136	0.8966	0.8474	0.7926	0.8387	0.8512	0.8515	0.7989	0.5875	0.8721	0.8854	0.8751	0.8511	0.8710	0.9075	0.7941	0.6648	0.6756	0.6809	0.6187	0.3614	0.8800	0.8921	0.8684	0.8830	0.8685	0.8787	0.3848	0.4753	0.3611	0.3671	0.2694	0.1852	0.8638	0.8695	0.8653	0.8934	0.8850	0.8778	0.0642	0.0645	0.0629	0.0649	0.0640	0.0648	0.0662	0.0661	0.0643	0.0652	0.0661	0.0662	0.0654	0.0776	0.0660	0.0643	0.0669	0.0684	0.0685	0.0690	0.0683	0.0697	0.0665	0.0660
57=06:10:37	50333	298	0.8533	0.8586	0.8653	0.8797	0.8785	0.8518	0.8643	0.8494	0.8865	0.8565	0.8576	0.8518	0.8631	0.8468	0.8723	0.8302	0.8641	0.7808	0.8643	0.8777	0.8764	0.8863	0.8750	0.8705	0.8592	0.8733	0.8295	0.8317	0.8659	0.8268	0.8922	0.8539	0.8569	0.8857	0.9062	0.8127	0.8290	0.8180	0.8487	0.8518	0.8145	0.6112	0.8676	0.8793	0.8532	0.8412	0.8507	0.8744	0.8129	0.6934	0.7011	0.7172	0.6476	0.3826	0.8633	0.8814	0.8719	0.8502	0.8665	0.8499	0.4111	0.5051	0.3780	0.3828	0.2867	0.1875	0.8506	0.8509	0.8562	0.8709	0.8648	0.8555	0.0640	0.0636	0.0626	0.0638	0.0639	0.0641	0.0661	0.0623	0.0646	0.0636	0.0668	0.0633	0.0655	0.0755	0.0647	0.0640	0.0630	0.0660	0.0665	0.0697	0.0678	0.0673	0.0646	0.0674
58=06:25:18	51214	301	0.8648	0.8487	0.8143	0.8628	0.8747	0.8739	0.8273	0.8163	0.8585	0.8263	0.8604	0.8367	0.8435	0.8265	0.8551	0.8114	0.8758	0.7595	0.8563	0.8260	0.8665	0.8225	0.8444	0.8412	0.8380	0.8744	0.8307	0.8204	0.7994	0.8111	0.8486	0.8573	0.8114	0.8587	0.9087	0.8206	0.8269	0.7939	0.8441	0.7892	0.8094	0.6135	0.8690	0.7975	0.8458	0.7856	0.8462	0.8323	0.8249	0.7033	0.6868	0.7219	0.6665	0.3965	0.8011	0.8722	0.8240	0.8697	0.8342	0.8976	0.4189	0.5097	0.3820	0.3975	0.3003	0.1833	0.8384	0.7991	0.8692	0.8052	0.8638	0.8460	0.0650	0.0642	0.0641	0.0641	0.0637	0.0632	0.0652	0.0642	0.0651	0.0641	0.0681	0.0640	0.0633	0.0775	0.0653	0.0650	0.0655	0.0669	0.0672	0.0696	0.0677	0.0691	0.0663	0.0651
59=06:39:59	52095	301	0.8731	0.8833	0.8774	0.8908	0.8871	0.8941	0.8754	0.8934	0.8680	0.8999	0.8741	0.8948	0.8703	0.8377	0.8992	0.8451	0.8997	0.8413	0.8942	0.8657	0.9048	0.8700	0.9056	0.9000	0.8749	0.8835	0.8569	0.8624	0.8889	0.8692	0.8903	0.9036	0.8547	0.9419	0.8964	0.8776	0.8204	0.8321	0.8679	0.8404	0.8415	0.6852	0.8928	0.8642	0.8965	0.8386	0.8831	0.9073	0.8252	0.7698	0.7769	0.7800	0.7428	0.4381	0.8771	0.9043	0.8443	0.9042	0.8381	0.8924	0.4632	0.5661	0.4367	0.4598	0.3299	0.2063	0.8652	0.8736	0.8716	0.8715	0.8840	0.8896	0.0630	0.0646	0.0638	0.0636	0.0653	0.0641	0.0647	0.0633	0.0646	0.0639	0.0652	0.0655	0.0646	0.0778	0.0652	0.0635	0.0642	0.0672	0.0670	0.0693	0.0688	0.0701	0.0660	0.0665
60=06:54:39	52976	301	0.8665	0.8788	0.8891	0.8992	0.9074	0.8867	0.8755	0.8868	0.8553	0.8952	0.8371	0.8801	0.8632	0.8563	0.8987	0.8474	0.9024	0.8812	0.8941	0.8676	0.8977	0.8872	0.8987	0.8963	0.8801	0.8896	0.8594	0.8391	0.8892	0.8600	0.9073	0.8876	0.8471	0.9428	0.8755	0.8669	0.8158	0.8242	0.8619	0.8557	0.8242	0.7231	0.8842	0.8795	0.8925	0.8391	0.8774	0.9049	0.8105	0.7916	0.8116	0.8234	0.7873	0.4491	0.8774	0.8884	0.8547	0.8842	0.8358	0.8747	0.4926	0.6048	0.4556	0.4838	0.3470	0.2198	0.8397	0.8891	0.8554	0.8865	0.8722	0.8836	0.0621	0.0628	0.0631	0.0645	0.0612	0.0628	0.0652	0.0626	0.0631	0.0631	0.0642	0.0634	0.0639	0.0770	0.0621	0.0628	0.0652	0.0665	0.0652	0.0680	0.0674	0.0678	0.0656	0.0656
61=07:09:20	53857	301	0.8593	0.9107	0.9031	0.8825	0.8645	0.8937	0.8817	0.8592	0.8537	0.8658	0.8760	0.8419	0.8645	0.8242	0.9148	0.8470	0.8976	0.8737	0.9088	0.8733	0.8996	0.8798	0.9007	0.8759	0.8933	0.8624	0.8393	0.8698	0.9102	0.8548	0.8716	0.8707	0.8419	0.9022	0.9047	0.8517	0.7978	0.8295	0.8470	0.8265	0.8443	0.7470	0.8763	0.8474	0.8921	0.8099	0.8624	0.8872	0.8183	0.8177	0.8127	0.7870	0.7678	0.4812	0.8637	0.9047	0.8222	0.8754	0.8698	0.9026	0.5291	0.6076	0.4995	0.5057	0.3638	0.2163	0.8696	0.8469	0.8644	0.8453	0.9127	0.8867	0.0614	0.0619	0.0597	0.0608	0.0614	0.0614	0.0619	0.0608	0.0613	0.0626	0.0638	0.0623	0.0624	0.0748	0.0614	0.0589	0.0640	0.0653	0.0648	0.0678	0.0656	0.0662	0.0626	0.0627
62=07:24:01	54737	301	0.8772	0.8833	0.8846	0.8839	0.9001	0.9075	0.9080	0.8813	0.8799	0.9298	0.8739	0.8924	0.8716	0.8439	0.9099	0.8773	0.9060	0.9005	0.8997	0.9058	0.9056	0.9215	0.9073	0.9386	0.8713	0.8884	0.8814	0.8737	0.9161	0.8624	0.9256	0.9051	0.8879	0.9535	0.9236	0.8831	0.8315	0.8613	0.8811	0.8691	0.8477	0.8193	0.8901	0.9036	0.9194	0.8883	0.9007	0.9280	0.8263	0.8120	0.8032	0.8145	0.8612	0.5279	0.9044	0.9142	0.8863	0.9140	0.9124	0.9160	0.5690	0.6768	0.5318	0.5746	0.4046	0.2466	0.8744	0.9295	0.8804	0.9047	0.9145	0.9208	0.0628	0.0626	0.0638	0.0653	0.0633	0.0640	0.0663	0.0644	0.0636	0.0640	0.0659	0.0645	0.0644	0.0743	0.0647	0.0637	0.0651	0.0666	0.0659	0.0688	0.0669	0.0688	0.0641	0.0672
63=07:38:42	55618	300	0.8804	0.8673	0.8737	0.8956	0.9042	0.9060	0.8855	0.8653	0.8977	0.8922	0.8854	0.8649	0.8586	0.8469	0.9012	0.8428	0.9091	0.8721	0.8812	0.8804	0.9074	0.8981	0.8891	0.8947	0.8740	0.8963	0.8774	0.8548	0.8733	0.8478	0.8952	0.8744	0.8500	0.9080	0.9377	0.8410	0.8405	0.8231	0.8827	0.8414	0.8323	0.8163	0.8895	0.8608	0.8848	0.8330	0.8705	0.8735	0.8501	0.7845	0.7746	0.8129	0.8575	0.5414	0.8555	0.9083	0.8486	0.8737	0.8691	0.8936	0.5891	0.7053	0.5517	0.5834	0.4392	0.2436	0.8628	0.8639	0.8808	0.8448	0.9053	0.8941	0.0629	0.0634	0.0627	0.0633	0.0643	0.0620	0.0647	0.0639	0.0644	0.0629	0.0636	0.0630	0.0634	0.0756	0.0630	0.0619	0.0651	0.0665	0.0662	0.0691	0.0647	0.0664	0.0637	0.0661
64=07:53:23	56499	300	0.8856	0.9042	0.8876	0.8883	0.9043	0.9182	0.9139	0.8552	0.8991	0.8843	0.8889	0.8378	0.8619	0.8388	0.9185	0.8652	0.9156	0.8876	0.8878	0.8959	0.8900	0.9044	0.8887	0.8999	0.8888	0.8981	0.8863	0.8861	0.9078	0.8596	0.9085	0.8862	0.8831	0.9015	0.9386	0.8355	0.8361	0.8496	0.8813	0.8460	0.8445	0.8464	0.8735	0.8568	0.8968	0.8525	0.8681	0.8791	0.8579	0.7985	0.7775	0.8128	0.8451	0.5888	0.8652	0.9076	0.8520	0.8758	0.9035	0.8907	0.6278	0.7207	0.5870	0.6207	0.4611	0.2535	0.8689	0.8737	0.8722	0.8396	0.9060	0.8908	0.0637	0.0639	0.0624	0.0607	0.0634	0.0642	0.0643	0.0645	0.0651	0.0646	0.0638	0.0640	0.0629	0.0758	0.0652	0.0642	0.0645	0.0672	0.0662	0.0689	0.0682	0.0677	0.0645	0.0659
65=08:08:03	57380	300	0.8965	0.8932	0.8967	0.9001	0.9173	0.9229	0.9146	0.8881	0.8977	0.9470	0.8991	0.9040	0.8725	0.8475	0.9259	0.8687	0.9360	0.9086	0.9101	0.9068	0.9253	0.9318	0.9181	0.9465	0.8933	0.8982	0.8980	0.8833	0.9279	0.8804	0.9416	0.9134	0.8805	0.9715	0.9572	0.9058	0.8504	0.8585	0.9111	0.8796	0.8651	0.8742	0.9162	0.8913	0.9440	0.8760	0.9097	0.9204	0.8543	0.8037	0.8039	0.8220	0.8696	0.6262	0.9014	0.9570	0.8888	0.9282	0.9160	0.9405	0.6817	0.7865	0.6373	0.6894	0.5146	0.2877	0.8834	0.9345	0.9015	0.9083	0.9548	0.9490	0.0642	0.0653	0.0643	0.0657	0.0649	0.0642	0.0654	0.0638	0.0657	0.0653	0.0667	0.0657	0.0655	0.0773	0.0649	0.0650	0.0652	0.0685	0.0675	0.0696	0.0683	0.0700	0.0652	0.0680
66=08:22:44	58261	298	0.8883	0.8897	0.9081	0.8903	0.9226	0.9185	0.9281	0.8840	0.8924	0.9504	0.8724	0.9000	0.8668	0.8506	0.9199	0.8735	0.9273	0.9263	0.8956	0.9109	0.9106	0.9411	0.8996	0.9461	0.8862	0.8941	0.9088	0.8729	0.9348	0.8635	0.9522	0.9056	0.8868	0.9761	0.9350	0.9009	0.8449	0.8567	0.8992	0.8866	0.8414	0.8821	0.8910	0.9014	0.9201	0.8878	0.8912	0.9286	0.8548	0.7939	0.7897	0.8244	0.8745	0.6516	0.9066	0.9304	0.8969	0.9203	0.9204	0.9275	0.7046	0.8037	0.6513	0.7177	0.5164	0.3017	0.8549	0.9455	0.8713	0.9098	0.9292	0.9300	0.0631	0.0641	0.0617	0.0644	0.0636	0.0626	0.0645	0.0647	0.0637	0.0620	0.0656	0.0642	0.0616	0.0747	0.0627	0.0625	0.0631	0.0657	0.0666	0.0688	0.0672	0.0675	0.0633	0.0652
67=08:37:25	59141	301	0.9018	0.8925	0.8916	0.8584	0.8999	0.9255	0.9260	0.8733	0.8702	0.9536	0.8663	0.8942	0.8479	0.8251	0.9219	0.8796	0.9321	0.9071	0.8964	0.9063	0.9097	0.9251	0.9081	0.9455	0.8825	0.8791	0.9134	0.8873	0.9289	0.8283	0.9178	0.8949	0.8541	0.9597	0.9167	0.8850	0.8342	0.8621	0.9012	0.8624	0.8353	0.8738	0.8809	0.8735	0.9212	0.8633	0.8760	0.8982	0.8628	0.7909	0.7661	0.7874	0.8621	0.6832	0.8917	0.9123	0.8512	0.9039	0.8849	0.9067	0.7167	0.7671	0.6691	0.7528	0.5391	0.3042	0.8470	0.9324	0.8500	0.8714	0.9075	0.9308	0.0627	0.0639	0.0619	0.0624	0.0625	0.0628	0.0642	0.0631	0.0632	0.0626	0.0642	0.0632	0.0630	0.0739	0.0613	0.0633	0.0644	0.0657	0.0650	0.0676	0.0670	0.0684	0.0642	0.0645
68=08:52:06	60022	301	0.8783	0.8771	0.9103	0.9090	0.9310	0.9192	0.9276	0.8828	0.8923	0.9456	0.8649	0.8791	0.8682	0.8621	0.9374	0.8650	0.9502	0.9340	0.8939	0.9016	0.9144	0.9444	0.9002	0.9484	0.8999	0.9043	0.9052	0.8492	0.9176	0.8667	0.9600	0.8992	0.8675	0.9811	0.9476	0.8987	0.8440	0.8365	0.9159	0.9001	0.8388	0.8769	0.9013	0.8893	0.9266	0.8700	0.8993	0.9140	0.8421	0.7834	0.7971	0.8534	0.8964	0.7093	0.8848	0.9536	0.8920	0.9152	0.9256	0.9334	0.7733	0.8014	0.7191	0.7802	0.5938	0.3401	0.8701	0.9540	0.8939	0.9033	0.9430	0.9388	0.0635	0.0643	0.0621	0.0645	0.0625	0.0647	0.0655	0.0646	0.0651	0.0645	0.0648	0.0644	0.0629	0.0745	0.0623	0.0625	0.0647	0.0657	0.0659	0.0688	0.0673	0.0692	0.0634	0.0662
69=09:06:47	60903	301	0.8726	0.8994	0.9245	0.8912	0.9007	0.9111	0.9422	0.8826	0.8905	0.9593	0.8947	0.8854	0.8778	0.8349	0.9444	0.8713	0.9392	0.9329	0.9094	0.9087	0.9074	0.9493	0.9054	0.9484	0.9182	0.8790	0.9007	0.8786	0.9589	0.8775	0.9534	0.9039	0.8952	0.9900	0.9561	0.9179	0.8402	0.8597	0.9125	0.8936	0.8618	0.8897	0.8943	0.8915	0.9406	0.8792	0.9006	0.9209	0.8421	0.8067	0.7953	0.8104	0.8605	0.7456	0.8973	0.9621	0.8805	0.9142	0.9533	0.9599	0.7820	0.7750	0.7631	0.8173	0.6177	0.3504	0.8787	0.9557	0.8821	0.8930	0.9725	0.9575	0.0650	0.0661	0.0627	0.0653	0.0655	0.0642	0.0661	0.0662	0.0651	0.0665	0.0675	0.0650	0.0653	0.0769	0.0647	0.0658	0.0657	0.0688	0.0687	0.0709	0.0678	0.0700	0.0644	0.0664
70=09:21:27	61784	300	0.8858	0.8802	0.9257	0.9044	0.9195	0.9088	0.9434	0.8711	0.9001	0.9373	0.8660	0.8642	0.8712	0.8573	0.9416	0.8629	0.9492	0.9364	0.8749	0.8969	0.8898	0.9563	0.8926	0.9430	0.9053	0.9034	0.9062	0.8470	0.9233	0.8520	0.9584	0.8751	0.8731	0.9651	0.9462	0.8790	0.8396	0.8359	0.9210	0.8985	0.8231	0.8713	0.8726	0.8863	0.9093	0.8622	0.8747	0.8873	0.8422	0.7870	0.7905	0.8527	0.8873	0.7688	0.8743	0.9454	0.8809	0.8932	0.9513	0.9307	0.7649	0.7960	0.7514	0.7858	0.6499	0.3760	0.8719	0.9467	0.8834	0.8875	0.9412	0.9285	0.0618	0.0635	0.0612	0.0654	0.0618	0.0634	0.0660	0.0646	0.0630	0.0631	0.0630	0.0654	0.0638	0.0760	0.0644	0.0624	0.0659	0.0660	0.0681	0.0706	0.0676	0.0687	0.0643	0.0653
71=09:36:08	62665	298	0.9053	0.8985	0.9314	0.8988	0.9251	0.9346	0.9476	0.8869	0.8968	0.9772	0.8889	0.8961	0.8640	0.8455	0.9514	0.8721	0.9752	0.9430	0.9112	0.9105	0.9219	0.9631	0.9158	0.9874	0.9197	0.8997	0.9419	0.8846	0.9610	0.8739	0.9763	0.9205	0.8789	1.0091	0.9648	0.9292	0.8576	0.8589	0.9465	0.9082	0.8591	0.9056	0.9149	0.8940	0.9576	0.8786	0.9168	0.9241	0.8629	0.8061	0.7965	0.8354	0.9144	0.8284	0.9055	0.9907	0.8917	0.9412	0.9520	0.9821	0.7514	0.8009	0.7487	0.8151	0.6953	0.4058	0.8838	0.9794	0.9083	0.8997	0.9886	0.9861	0.0667	0.0682	0.0648	0.0683	0.0665	0.0672	0.0678	0.0679	0.0659	0.0664	0.0690	0.0685	0.0666	0.0790	0.0670	0.0663	0.0684	0.0698	0.0705	0.0713	0.0700	0.0708	0.0678	0.0707
72=09:50:49	63546	298	0.8899	0.8756	0.9153	0.8910	0.9124	0.9263	0.9360	0.8733	0.8794	0.9594	0.8841	0.8748	0.8620	0.8407	0.9605	0.8589	0.9775	0.9283	0.8973	0.8835	0.9121	0.9317	0.8949	0.9479	0.9117	0.8949	0.9305	0.8673	0.9279	0.8544	0.9553	0.9048	0.8457	0.9819	0.9485	0.9212	0.8460	0.8425	0.9444	0.8924	0.8425	0.8765	0.8985	0.8453	0.9348	0.8319	0.8934	0.8896	0.8558	0.7918	0.7858	0.8306	0.8995	0.8256	0.8585	0.9725	0.8526	0.9162	0.9252	0.9823	0.7527	0.7958	0.7360	0.7941	0.7226	0.4098	0.8735	0.9459	0.8921	0.8588	0.9677	0.9713	0.0657	0.0643	0.0622	0.0636	0.0649	0.0652	0.0659	0.0656	0.0656	0.0652	0.0679	0.0659	0.0640	0.0779	0.0645	0.0635	0.0665	0.0673	0.0660	0.0712	0.0690	0.0700	0.0667	0.0670
73=10:05:30	64426	300	0.8723	0.8902	0.9578	0.8835	0.9092	0.9034	0.9785	0.8610	0.8969	0.9635	0.8721	0.8614	0.8775	0.8450	0.9603	0.8736	0.9604	0.9687	0.8805	0.9154	0.8728	0.9830	0.8836	0.9784	0.9403	0.8784	0.9209	0.8660	0.9801	0.8614	0.9862	0.8804	0.8957	0.9857	0.9499	0.8849	0.8395	0.8547	0.9280	0.9185	0.8336	0.9040	0.8522	0.8893	0.9134	0.8722	0.8705	0.9058	0.8333	0.8040	0.7936	0.8276	0.8871	0.8109	0.8889	0.9602	0.8826	0.8740	0.9780	0.9285	0.7774	0.7896	0.7485	0.7959	0.7252	0.4345	0.8608	0.9718	0.8605	0.8883	0.9658	0.9358	0.0650	0.0660	0.0641	0.0655	0.0649	0.0649	0.0660	0.0651	0.0664	0.0674	0.0668	0.0653	0.0660	0.0780	0.0637	0.0636	0.0674	0.0678	0.0664	0.0707	0.0696	0.0701	0.0669	0.0677
74=10:20:11	65307	301	0.8816	0.9132	0.9631	0.8967	0.9112	0.9362	0.9961	0.8855	0.9017	1.0077	0.9059	0.9016	0.8732	0.8399	0.9868	0.8797	0.9891	0.9704	0.9096	0.9191	0.9111	0.9912	0.9173	0.9989	0.9462	0.8936	0.9425	0.8903	0.9923	0.8747	0.9972	0.9140	0.9068	1.0263	0.9710	0.9502	0.8439	0.8631	0.9529	0.9247	0.8603	0.9211	0.8977	0.8951	0.9687	0.8887	0.9102	0.9266	0.8603	0.8113	0.7960	0.8322	0.9077	0.8368	0.9005	1.0062	0.8885	0.9293	1.0077	1.0073	0.7785	0.7944	0.7575	0.8201	0.7824	0.4700	0.8909	1.0044	0.8962	0.8962	1.0166	0.9952	0.0615	0.0628	0.0630	0.0637	0.0617	0.0619	0.0646	0.0629	0.0633	0.0632	0.0644	0.0638	0.0635	0.0761	0.0644	0.0630	0.0627	0.0651	0.0644	0.0688	0.0657	0.0672	0.0632	0.0647
75=10:34:51	66188	301	0.8851	0.8919	0.9638	0.8916	0.9214	0.9180	1.0003	0.8724	0.9101	0.9982	0.8940	0.8805	0.8748	0.8476	0.9828	0.8799	0.9894	0.9843	0.8892	0.9146	0.9010	1.0071	0.9007	0.9879	0.9430	0.8915	0.9451	0.8719	0.9905	0.8668	1.0132	0.8943	0.9053	1.0179	0.9730	0.9286	0.8408	0.8588	0.9544	0.9386	0.8443	0.9249	0.8817	0.8999	0.9395	0.8858	0.8932	0.9144	0.8578	0.8081	0.7929	0.8388	0.9142	0.8311	0.8947	1.0039	0.8991	0.9060	1.0214	0.9922	0.7884	0.8010	0.7581	0.8158	0.8027	0.4974	0.8779	1.0049	0.8858	0.8916	1.0012	0.9731	0.0638	0.0650	0.0636	0.0653	0.0643	0.0636	0.0662	0.0629	0.0652	0.0643	0.0654	0.0631	0.0644	0.0771	0.0656	0.0646	0.0656	0.0667	0.0680	0.0696	0.0678	0.0670	0.0637	0.0669
76=10:49:32	67069	300	0.8674	0.8783	0.9729	0.8938	0.8946	0.9071	0.9608	0.8842	0.8539	1.0088	0.8728	0.8899	0.8745	0.8426	0.9976	0.8516	0.9990	0.9740	0.9114	0.8896	0.9172	0.9783	0.9029	0.9886	0.9623	0.8795	0.9303	0.8431	0.9916	0.8710	0.9877	0.8987	0.8390	1.0372	0.9296	0.9535	0.8236	0.8341	0.9488	0.9423	0.8544	0.9072	0.8867	0.8646	0.9514	0.8254	0.8901	0.9217	0.8367	0.7944	0.8151	0.8221	0.9048	0.7897	0.8790	1.0082	0.8488	0.9188	0.9367	0.9953	0.7899	0.8013	0.7631	0.8137	0.7613	0.5200	0.8637	0.9867	0.8702	0.8888	1.0061	0.9971	0.0616	0.0621	0.0605	0.0623	0.0601	0.0595	0.0633	0.0644	0.0620	0.0621	0.0633	0.0616	0.0629	0.0736	0.0633	0.0614	0.0631	0.0644	0.0647	0.0686	0.0654	0.0663	0.0630	0.0631
77=11:04:13	67950	301	0.9039	0.8932	0.9845	0.9125	0.9533	0.9369	1.0148	0.8868	0.9145	1.0466	0.8929	0.8998	0.8681	0.8589	0.9949	0.8766	1.0335	1.0200	0.9064	0.9275	0.9287	1.0354	0.9160	1.0257	0.9629	0.9128	0.9831	0.8657	0.9998	0.8700	1.0767	0.9091	0.8909	1.0624	0.9785	0.9517	0.8525	0.8505	0.9917	0.9657	0.8467	0.9510	0.9047	0.8973	0.9471	0.8848	0.9110	0.9323	0.8697	0.8064	0.8015	0.8480	0.9612	0.8448	0.8984	1.0356	0.9119	0.9272	1.0179	1.0207	0.7761	0.8211	0.7500	0.8293	0.7948	0.5623	0.8695	1.0318	0.9014	0.9085	1.0331	1.0199	0.0656	0.0657	0.0628	0.0661	0.0647	0.0652	0.0670	0.0658	0.0661	0.0665	0.0656	0.0655	0.0651	0.0769	0.0660	0.0639	0.0664	0.0687	0.0676	0.0693	0.0689	0.0715	0.0663	0.0679
78=11:18:54	68830	300	0.8899	0.9009	0.9987	0.8990	0.9275	0.9242	1.0300	0.8832	0.9117	1.0382	0.8921	0.8928	0.8772	0.8521	1.0119	0.8824	1.0283	1.0203	0.8961	0.9204	0.9081	1.0469	0.9107	1.0308	0.9725	0.9011	0.9791	0.8763	1.0259	0.8714	1.0472	0.9081	0.9078	1.0629	0.9775	0.9669	0.8515	0.8627	0.9857	0.9717	0.8451	0.9552	0.8889	0.9066	0.9574	0.8928	0.9037	0.9215	0.8536	0.8144	0.8041	0.8434	0.9481	0.8386	0.9019	1.0347	0.9025	0.9180	1.0479	1.0268	0.7918	0.8103	0.7689	0.8401	0.7944	0.5919	0.8832	1.0402	0.8901	0.9060	1.0341	1.0097	0.0653	0.0659	0.0646	0.0666	0.0653	0.0643	0.0643	0.0662	0.0648	0.0664	0.0658	0.0653	0.0661	0.0771	0.0633	0.0632	0.0658	0.0664	0.0674	0.0715	0.0685	0.0702	0.0672	0.0657
79=11:33:35	69711	298	0.8932	0.8933	0.9905	0.8940	0.9170	0.9380	1.0200	0.8710	0.8963	1.0307	0.9082	0.8880	0.8697	0.8366	1.0228	0.8769	1.0425	1.0100	0.9134	0.9105	0.9114	1.0160	0.9115	1.0193	0.9674	0.8966	0.9881	0.8803	1.0152	0.8668	1.0316	0.9163	0.8927	1.0438	0.9758	0.9680	0.8532	0.8592	0.9986	0.9600	0.8630	0.9505	0.9017	0.8748	0.9669	0.8713	0.9123	0.9138	0.8633	0.8089	0.7935	0.8339	0.9491	0.8468	0.8863	1.0500	0.8797	0.9308	1.0322	1.0435	0.7878	0.7981	0.7708	0.8426	0.7976	0.6024	0.8940	1.0300	0.9045	0.8818	1.0533	1.0142	0.0632	0.0625	0.0599	0.0614	0.0631	0.0630	0.0644	0.0639	0.0626	0.0635	0.0630	0.0638	0.0637	0.0744	0.0630	0.0622	0.0653	0.0647	0.0654	0.0684	0.0670	0.0671	0.0639	0.0655
80=11:48:16	70592	300	0.8845	0.9051	1.0348	0.9039	0.9206	0.9311	1.0421	0.9012	0.9013	1.0686	0.8964	0.9016	0.8833	0.8476	1.0471	0.8873	1.0447	1.0316	0.9129	0.9179	0.9198	1.0626	0.9307	1.0536	0.9924	0.8970	0.9887	0.8775	1.0569	0.8801	1.0529	0.9136	0.8983	1.0977	0.9757	1.0028	0.8378	0.8675	0.9925	0.9798	0.8572	0.9705	0.8974	0.9099	0.9777	0.8865	0.9034	0.9316	0.8492	0.8151	0.8120	0.8325	0.9574	0.8372	0.9103	1.0578	0.8833	0.9292	1.0503	1.0406	0.8062	0.8037	0.7771	0.8594	0.7955	0.6627	0.8941	1.0608	0.8861	0.9018	1.0563	1.0418	0.0656	0.0641	0.0628	0.0648	0.0655	0.0652	0.0665	0.0677	0.0666	0.0644	0.0669	0.0660	0.0649	0.0778	0.0662	0.0650	0.0659	0.0681	0.0669	0.0697	0.0704	0.0706	0.0671	0.0672
81=12:02:56	71473	300	0.8773	0.8820	1.0270	0.9063	0.9310	0.9058	1.0234	0.8524	0.8983	1.0454	0.8544	0.8668	0.8666	0.8603	1.0244	0.8727	1.0290	1.0488	0.8696	0.9204	0.8880	1.0689	0.8763	1.0326	0.9820	0.8989	0.9865	0.8358	1.0317	0.8496	1.0542	0.8548	0.8771	1.0410	0.9502	0.9124	0.8385	0.8368	0.9876	0.9848	0.8122	0.9727	0.8573	0.8967	0.9045	0.8678	0.8596	0.9127	0.8449	0.7981	0.7984	0.8442	0.9612	0.8111	0.8803	1.0160	0.8850	0.8511	1.0356	0.9557	0.7889	0.8062	0.7482	0.8316	0.7798	0.6685	0.8260	1.0206	0.8389	0.8888	1.0154	1.0158	0.0643	0.0627	0.0606	0.0640	0.0634	0.0614	0.0617	0.0623	0.0628	0.0630	0.0652	0.0644	0.0631	0.0743	0.0633	0.0634	0.0631	0.0659	0.0674	0.0691	0.0673	0.0689	0.0644	0.0659
82=12:17:37	72354	301	0.8849	0.8946	1.0246	0.8984	0.9179	0.9315	1.0370	0.9027	0.8858	1.0759	0.8858	0.9024	0.8678	0.8499	1.0541	0.8732	1.0695	1.0416	0.9104	0.8986	0.9219	1.0445	0.9208	1.0685	1.0051	0.8884	1.0239	0.8738	1.0497	0.8662	1.0600	0.9226	0.8821	1.1105	0.9646	1.0094	0.8520	0.8517	1.0190	0.9927	0.8480	0.9802	0.9057	0.8799	0.9775	0.8774	0.9214	0.9256	0.8572	0.8063	0.8014	0.8314	0.9947	0.8437	0.8978	1.0704	0.8806	0.9443	1.0381	1.0762	0.7895	0.8116	0.7612	0.8717	0.8080	0.7210	0.8897	1.0784	0.9008	0.8979	1.0673	1.0778	0.0646	0.0633	0.0631	0.0623	0.0619	0.0633	0.0653	0.0652	0.0657	0.0649	0.0641	0.0642	0.0631	0.0736	0.0649	0.0636	0.0656	0.0679	0.0677	0.0707	0.0680	0.0679	0.0629	0.0653
83=12:32:18	73235	301	0.8925	0.9189	1.0526	0.8781	0.9067	0.9307	1.0547	0.8872	0.8718	1.0785	0.8725	0.8919	0.8738	0.8338	1.0630	0.8893	1.0641	1.0599	0.9157	0.9203	0.9125	1.0540	0.9205	1.0693	1.0151	0.8771	1.0163	0.8874	1.0908	0.8573	1.0585	0.9069	0.8758	1.0966	0.9385	0.9801	0.8319	0.8693	1.0121	0.9972	0.8592	1.0041	0.8802	0.8899	0.9697	0.8720	0.8858	0.9378	0.8613	0.8233	0.8035	0.7994	0.9700	0.8300	0.9068	1.0495	0.8572	0.9180	1.0382	1.0280	0.7794	0.7833	0.7634	0.8775	0.7770	0.7299	0.8722	1.0735	0.8586	0.8916	1.0587	1.0478	0.0648	0.0650	0.0633	0.0647	0.0629	0.0645	0.0643	0.0639	0.0643	0.0648	0.0662	0.0657	0.0648	0.0772	0.0659	0.0645	0.0659	0.0681	0.0673	0.0700	0.0693	0.0697	0.0662	0.0667
84=12:46:59	74115	300	0.8639	0.8764	1.0163	0.8821	0.8787	0.8955	1.0033	0.8353	0.8708	0.9821	0.8888	0.8311	0.8645	0.8229	1.0412	0.8226	1.0576	1.0179	0.8748	0.8518	0.8842	1.0209	0.8833	0.9961	0.9960	0.8771	0.9728	0.8290	1.0113	0.8451	1.0167	0.8670	0.8581	1.0377	0.9786	0.9545	0.8226	0.8038	1.0007	0.9688	0.8319	0.9353	0.8745	0.8225	0.9323	0.8000	0.8708	0.8532	0.8282	0.7816	0.7712	0.8250	0.9493	0.8097	0.8128	1.0544	0.8214	0.8813	1.0417	1.0703	0.7877	0.7796	0.7577	0.8218	0.7888	0.7085	0.8737	0.9655	0.8817	0.8197	1.0640	0.9991	0.0648	0.0658	0.0642	0.0635	0.0645	0.0657	0.0643	0.0652	0.0659	0.0638	0.0656	0.0651	0.0643	0.0781	0.0640	0.0637	0.0661	0.0676	0.0670	0.0700	0.0696	0.0693	0.0660	0.0680
85=13:01:40	74996	300	0.8869	0.8931	1.0517	0.8900	0.9192	0.9276	1.0738	0.8791	0.8920	1.0919	0.8941	0.8945	0.8763	0.8455	1.0777	0.8833	1.0935	1.0814	0.9077	0.9204	0.9121	1.0861	0.9120	1.0833	1.0248	0.8987	1.0365	0.8775	1.0865	0.8675	1.0908	0.9155	0.9030	1.1134	0.9703	0.9912	0.8479	0.8647	1.0373	1.0235	0.8579	1.0177	0.8942	0.9017	0.9718	0.8859	0.9133	0.9332	0.8520	0.8183	0.8151	0.8475	1.0135	0.8408	0.8999	1.0927	0.8932	0.9286	1.0960	1.0838	0.8024	0.8076	0.7718	0.8866	0.8050	0.7893	0.8870	1.0978	0.8983	0.9055	1.0969	1.0723	0.0646	0.0644	0.0626	0.0636	0.0634	0.0637	0.0632	0.0626	0.0620	0.0634	0.0644	0.0633	0.0621	0.0756	0.0626	0.0632	0.0667	0.0655	0.0639	0.0688	0.0668	0.0672	0.0634	0.0657
86=13:16:21	75877	300	0.8872	0.9040	1.0641	0.8876	0.9267	0.9248	1.0904	0.8588	0.9048	1.0806	0.8719	0.8639	0.8710	0.8480	1.0745	0.8887	1.0898	1.1026	0.8899	0.9350	0.8913	1.1014	0.8870	1.0747	1.0267	0.8969	1.0460	0.8816	1.1005	0.8546	1.1052	0.8878	0.9056	1.0868	0.9633	0.9305	0.8395	0.8614	1.0350	1.0227	0.8383	1.0319	0.8629	0.8992	0.9338	0.8854	0.8757	0.9192	0.8633	0.8193	0.8012	0.8347	1.0158	0.8408	0.9000	1.0623	0.8940	0.8809	1.0864	1.0197	0.7855	0.7943	0.7570	0.8846	0.7896	0.7655	0.8553	1.0840	0.8592	0.8846	1.0642	1.0382	0.0621	0.0614	0.0622	0.0616	0.0621	0.0606	0.0622	0.0617	0.0623	0.0617	0.0613	0.0623	0.0625	0.0743	0.0619	0.0616	0.0636	0.0653	0.0642	0.0671	0.0644	0.0681	0.0631	0.0650
87=13:31:01	76758	301	0.8856	0.8835	1.0693	0.9178	0.9375	0.9181	1.0744	0.8802	0.9139	1.1038	0.8904	0.8867	0.8751	0.8623	1.0824	0.8704	1.1133	1.1166	0.8927	0.9255	0.9143	1.1224	0.9043	1.0890	1.0436	0.9069	1.0420	0.8496	1.0929	0.8801	1.1190	0.8917	0.8924	1.1142	0.9854	0.9767	0.8452	0.8435	1.0564	1.0486	0.8402	1.0355	0.8953	0.9046	0.9469	0.8752	0.8920	0.9229	0.8497	0.8106	0.8173	0.8613	1.0381	0.8293	0.8905	1.1099	0.9036	0.9047	1.1016	1.0654	0.7979	0.8229	0.7673	0.8916	0.8098	0.7892	0.8719	1.0897	0.8934	0.9060	1.1004	1.0759	0.0642	0.0641	0.0642	0.0652	0.0621	0.0624	0.0664	0.0649	0.0643	0.0646	0.0647	0.0650	0.0614	0.0764	0.0643	0.0630	0.0634	0.0664	0.0671	0.0696	0.0676	0.0682	0.0657	0.0657
88=13:45:42	77639	301	0.9071	0.9030	1.0303	0.8248	0.8763	0.9046	1.0581	0.8156	0.8554	1.0761	0.8474	0.8452	0.8213	0.7920	1.0362	0.8747	1.0801	1.0507	0.8595	0.9035	0.8466	1.0461	0.8714	1.0798	1.0096	0.8584	1.0440	0.8660	1.0816	0.7952	1.0561	0.8696	0.8760	1.0651	0.9319	0.9243	0.8310	0.8487	1.0309	0.9664	0.8122	1.0390	0.8324	0.8465	0.9367	0.8713	0.8443	0.8862	0.8554	0.7871	0.7367	0.7849	1.0150	0.8431	0.8778	1.0459	0.8557	0.8755	1.0785	1.0362	0.7373	0.7525	0.7128	0.9147	0.7817	0.7146	0.8538	1.1001	0.8372	0.8272	1.0582	1.0633	0.0623	0.0643	0.0618	0.0648	0.0628	0.0629	0.0640	0.0643	0.0630	0.0648	0.0644	0.0633	0.0630	0.0753	0.0642	0.0630	0.0633	0.0656	0.0672	0.0703	0.0685	0.0671	0.0648	0.0656
89=14:00:23	78519	301	0.8826	0.9037	1.1170	0.9171	0.9113	0.9173	1.0970	0.9009	0.8905	1.1218	0.8791	0.8873	0.8905	0.8545	1.1242	0.8719	1.1257	1.1556	0.9167	0.9080	0.9181	1.1217	0.9259	1.1091	1.0740	0.8892	1.0428	0.8586	1.1459	0.8889	1.1330	0.9054	0.8882	1.1637	0.9604	1.0111	0.8194	0.8512	1.0536	1.0599	0.8555	1.0713	0.8919	0.9084	0.9783	0.8657	0.9019	0.9382	0.8374	0.8223	0.8383	0.8443	1.0340	0.8130	0.9045	1.1248	0.8751	0.9220	1.0977	1.0847	0.8149	0.8076	0.7845	0.9156	0.7930	0.8025	0.8861	1.1157	0.8854	0.9099	1.1168	1.0915	0.0602	0.0626	0.0628	0.0638	0.0624	0.0630	0.0643	0.0626	0.0623	0.0630	0.0643	0.0638	0.0636	0.0764	0.0643	0.0626	0.0633	0.0659	0.0655	0.0683	0.0665	0.0687	0.0639	0.0651
90=14:15:04	79400	301	0.8984	0.8894	1.0675	0.8958	0.9343	0.9278	1.0997	0.8512	0.9133	1.0992	0.8831	0.8524	0.8611	0.8447	1.0957	0.8724	1.1375	1.1263	0.8801	0.9224	0.8886	1.1174	0.8870	1.0927	1.0391	0.9010	1.0772	0.8635	1.1049	0.8427	1.1194	0.8847	0.8813	1.0850	0.9666	0.9152	0.8508	0.8460	1.0726	1.0459	0.8265	1.0571	0.8699	0.8743	0.9280	0.8709	0.8738	0.8867	0.8597	0.8058	0.7934	0.8391	1.0557	0.8399	0.8632	1.0871	0.8740	0.8803	1.1156	1.0559	0.7842	0.8037	0.7472	0.9133	0.8006	0.7548	0.8599	1.0997	0.8719	0.8672	1.0996	1.0737	0.0660	0.0642	0.0646	0.0636	0.0668	0.0658	0.0668	0.0647	0.0658	0.0660	0.0669	0.0652	0.0653	0.0777	0.0660	0.0649	0.0659	0.0682	0.0675	0.0713	0.0684	0.0696	0.0668	0.0678
91=14:29:45	80281	298	0.8826	0.9125	1.0973	0.9022	0.9034	0.9312	1.1140	0.8762	0.9002	1.0972	0.9053	0.8573	0.8827	0.8361	1.1277	0.8767	1.1484	1.1269	0.9082	0.9050	0.8996	1.1035	0.9056	1.1022	1.0671	0.8900	1.0632	0.8856	1.1437	0.8699	1.1159	0.9055	0.8932	1.1278	0.9751	0.9758	0.8467	0.8635	1.0750	1.0510	0.8631	1.0555	0.8799	0.8683	0.9651	0.8563	0.8911	0.9060	0.8590	0.8295	0.8082	0.8335	1.0450	0.8459	0.8855	1.1270	0.8556	0.9112	1.1183	1.1003	0.8037	0.7965	0.7815	0.9300	0.8043	0.7724	0.8948	1.1086	0.8932	0.8658	1.1346	1.0856	0.0634	0.0648	0.0629	0.0646	0.0647	0.0631	0.0646	0.0623	0.0651	0.0640	0.0643	0.0642	0.0642	0.0755	0.0647	0.0628	0.0659	0.0667	0.0679	0.0689	0.0689	0.0686	0.0653	0.0659
92=14:44:25	81162	301	0.8681	0.9081	1.1318	0.9175	0.8942	0.8969	1.0985	0.8693	0.8834	1.0888	0.8825	0.8361	0.8849	0.8280	1.1497	0.8426	1.1122	1.1538	0.8959	0.8739	0.8810	1.1379	0.8910	1.0557	1.0948	0.8862	1.0335	0.8360	1.1496	0.8691	1.1027	0.8547	0.8747	1.1326	0.9519	0.9702	0.7966	0.8329	1.0297	1.0687	0.8460	1.0403	0.8611	0.8901	0.9469	0.8231	0.8564	0.9088	0.8335	0.8038	0.8096	0.8276	1.0130	0.7933	0.8669	1.1241	0.8474	0.8636	1.1259	1.0597	0.8160	0.7726	0.7967	0.9065	0.7640	0.7870	0.8772	1.0689	0.8554	0.8847	1.1393	1.0665	0.0628	0.0632	0.0641	0.0635	0.0639	0.0653	0.0662	0.0657	0.0636	0.0660	0.0658	0.0653	0.0648	0.0768	0.0649	0.0650	0.0664	0.0674	0.0675	0.0698	0.0690	0.0707	0.0669	0.0664
93=14:59:06	82043	301	0.8905	0.9021	1.0911	0.8922	0.9272	0.9282	1.1291	0.8763	0.9157	1.1435	0.8790	0.8694	0.8673	0.8547	1.1236	0.8863	1.1583	1.1656	0.8752	0.9305	0.8839	1.1598	0.8919	1.1406	1.0659	0.8973	1.1155	0.8884	1.1511	0.8406	1.1505	0.8866	0.9078	1.1358	0.9758	0.9344	0.8514	0.8596	1.0827	1.0653	0.8294	1.0921	0.8547	0.8888	0.9216	0.8857	0.8706	0.8931	0.8667	0.8161	0.7917	0.8334	1.0870	0.8441	0.8821	1.1014	0.8768	0.8697	1.1477	1.0594	0.7820	0.7986	0.7503	0.9432	0.7954	0.7747	0.8511	1.1337	0.8533	0.8659	1.1079	1.0863	0.0648	0.0658	0.0633	0.0643	0.0650	0.0657	0.0670	0.0641	0.0657	0.0650	0.0649	0.0656	0.0640	0.0775	0.0664	0.0650	0.0646	0.0680	0.0689	0.0703	0.0677	0.0701	0.0651	0.0667
94=15:13:47	82924	301	0.8857	0.8863	1.0992	0.9088	0.9278	0.9247	1.1285	0.8905	0.9087	1.1699	0.8932	0.8948	0.8777	0.8522	1.1432	0.8748	1.1786	1.1735	0.9051	0.9161	0.9223	1.1625	0.9157	1.1472	1.0832	0.9021	1.1095	0.8604	1.1434	0.8719	1.1675	0.9114	0.8803	1.1938	0.9788	1.0074	0.8535	0.8474	1.1031	1.0931	0.8588	1.0988	0.9190	0.9095	0.9649	0.8841	0.9184	0.9316	0.8497	0.8136	0.8192	0.8583	1.0986	0.8397	0.8874	1.1770	0.8867	0.9215	1.1475	1.1349	0.8102	0.8310	0.7848	0.9607	0.8287	0.8119	0.8930	1.1459	0.9120	0.8968	1.1773	1.1474	0.0634	0.0654	0.0636	0.0637	0.0635	0.0633	0.0644	0.0643	0.0645	0.0662	0.0639	0.0642	0.0623	0.0770	0.0637	0.0627	0.0651	0.0665	0.0663	0.0706	0.0682	0.0685	0.0631	0.0662
95=15:28:28	83804	301	0.8767	0.8790	1.1257	0.9249	0.9237	0.8893	1.1103	0.8635	0.8804	1.1371	0.8449	0.8548	0.8774	0.8684	1.1521	0.8674	1.1786	1.2004	0.8814	0.9111	0.8943	1.1594	0.8706	1.1153	1.0981	0.8986	1.0753	0.8076	1.1481	0.8617	1.1620	0.8629	0.8659	1.1619	0.9374	0.9546	0.8260	0.8298	1.0916	1.1063	0.8206	1.0975	0.8558	0.8917	0.9185	0.8700	0.8787	0.9219	0.8329	0.7975	0.8142	0.8456	1.0768	0.7683	0.8460	1.1192	0.8706	0.8573	1.1241	1.0639	0.8040	0.8203	0.7594	0.9406	0.7820	0.7948	0.8381	1.1433	0.8558	0.8968	1.1343	1.1115	0.0650	0.0656	0.0642	0.0664	0.0634	0.0649	0.0664	0.0651	0.0663	0.0664	0.0662	0.0641	0.0648	0.0761	0.0646	0.0649	0.0664	0.0670	0.0688	0.0707	0.0702	0.0695	0.0661	0.0681
