# Supplementary material for: Systematic Prediction of Antifungal Drug Synergy by Chemogenomic Screening in Saccharomyces cerevisiae
Source: Front Fungal Biol. 2021 Jul 2;2:683414. doi: 10.3389/ffunb.2021.683414 (PMC10512392; doi:10.3389/ffunb.2021.683414)
Supplement: Supplementary file 1 [file Data_Sheet_1.ZIP › Supplementary data/Sypplementary_data_1_(Drug_synergy_assays)/Fen_VS_LatA & NaF_VS_Tun(repeat)_ps1_A_96_T_22.txt]

[config file info]
last_write=07:04:18_16:06:04
last write=07:04:19_15:12:13
[Run_Parameters]
Instrument=Tecan_22
Ini_Names=Read_Reps,Delid,Save_Data_File,Start_Time_Now
barcode_drug_plate=201401
user=asmith
Plate_Size=96
Plate_Type=NUN96ft.pdf
Samples_to_Run=6
Overlay_Size=48
Drug_Plate=none
Plate_Quarter=none
run_ID=none
run_plate_repeat=1
Read_Reps=95
Read_Modes=Absorbance
Read_Flor_Every=2
Max_Delta_OD=0.500000
Well_By_Row_Col=none
Reorder_Map=Order_Strings_Not,0
Tip_Vol=200
OD_to_Innoc=0.100,0.100,0.380,0.380,0.380,0.380,0.760,0.760,0.100,0.100,0.380,0.380,0.380,0.380,0.760,0.760,0.100,0.100,0.380,0.380,0.380,0.380,0.760,0.760,0.100,0.100,0.380,0.380,0.380,0.380,0.760,0.760,0.100,0.100,0.380,0.380,0.380,0.380,0.760,0.760,0.100,0.100,0.380,0.380,0.380,0.380,0.760,0.760
Absorption_Max=.3
OD_to_Save=0.100,0.100,0.380,0.380,0.380,0.380,0.760,0.760,0.100,0.100,0.380,0.380,0.380,0.380,0.760,0.760,0.100,0.100,0.380,0.380,0.380,0.380,0.760,0.760,0.100,0.100,0.380,0.380,0.380,0.380,0.760,0.760,0.100,0.100,0.380,0.380,0.380,0.380,0.760,0.760,0.100,0.100,0.380,0.380,0.380,0.380,0.760,0.760
OD_to_Dilute=0.100
Save_Sample_Vol=180
Save_Sample_Reps=2
Innoc_Vol=184,184,46,46,46,46,0,0,184,184,46,46,46,46,0,0,184,184,46,46,46,46,0,0,184,184,46,46,46,46,0,0,184,184,46,46,46,46,0,0,184,184,46,46,46,46,0,0
Dilute_Vol=23,23,23,23,23,23,23,23,23,23,23,23,23,23,23,23,23,23,23,23,23,23,23,23,23,23,23,23,23,23,23,23,23,23,23,23,23,23,23,23,23,23,23,23,23,23,23,23
Save_Vol=800,800,800,800,800,800,800,800,800,800,800,800,800,800,800,800,800,800,800,800,800,800,800,800,800,800,800,800,800,800,800,800,800,800,800,800,800,800,800,800,800,800,800,800,800,800,800,800
Reference_Vol=100,100,100,100,100,100,100,100,100,100,100,100,100,100,100,100,100,100,100,100,100,100,100,100,100,100,100,100,100,100,100,100,100,100,100,100,100,100,100,100,100,100,100,100,100,100,100,100,100,100,100,100,100,100,100,100,100,100,100,100,100,100,100,100,100,100,100,100,100,100,100,100,100,100,100,100,100,100,100,100,100,100,100,100,100,100,100,100,100,100,100,100,100,100,100,100
Read_to_Innoc=20,20,20,20,20,20,20,20,20,20,20,20,20,20,20,20,20,20,20,20,20,20,20,20,20,20,20,20,20,20,20,20,20,20,20,20,20,20,20,20,20,20,20,20,20,20,20,20
Read_to_Dilute=26,26,26,26,26,26,26,26,26,26,26,26,26,26,26,26,26,26,26,26,26,26,26,26,26,26,26,26,26,26,26,26,26,26,26,26,26,26,26,26,26,26,26,26,26,26,26,26
Read_to_Save=20,20,20,20,20,20,20,20,20,20,20,20,20,20,20,20,20,20,20,20,20,20,20,20,20,20,20,20,20,20,20,20,20,20,20,20,20,20,20,20,20,20,20,20,20,20,20,20
Innoc_Target_Map=1,2,3,4,5,6,7,8,9,10,11,12,13,14,15,16,17,18,19,20,21,22,23,24,25,26,27,28,29,30,31,32,33,34,35,36,37,38,39,40,41,42,43,44,45,46,47,48
Pipet_Trigger=OD_Save_Innoc
Pipet_Volume_Adj=Con_OD_Save
Delid=no
Pre_Init=yes
Talk_To_ProMax=no
Time_Out_Time=1050
Wait_While_Busy=yes
Idle_Time=2
Screen_Run_Type=pre_screen_1
Spect_Protocol=15m
Spec_Run_File=GG_PB_Voyage.pda
Spec_Assay_File=""
Save_Data_File=18_04_07_FenvsLatA_NaFvsTun_Repeat1_ps1_A_96_T_22.txt
Working_Dir=C%3A\\Users\\Growth_Data
Run_Control_Dir=C%3A\\Users\\Yeast_Run_Files
Tracking_Dir=""
Track_File=201401_data_track.txt
Save_Run_Data_Flag=yes
Set_Incubator_Temp=30.0
Base_Line_Flag=atstart_minimum
Pipet_Cycles_Before_Save=20
Time_Point_Save=wellmap
Innoc_Direction=down
Wells_In_Use=111111111111111111111111111111111111111111111111
Save_Sample_Map=111111001111110011111100111111001111110011111100
Sections_to_Run=0
Rows_per_Section=8
Start_Sections_Row=1
MultiProbe_Run_File=""
Multiprobe_Run_Dialogue=yes
Comments=no%20comment
Target_Temp=300
Temp_Control=On
Delta_Temp=10
ReadMode=Absorbance,Bottom
ExcitationFilter=340,340
EmissionFilter=535,465
MeasurementFilter=595
ReadsPerWellNumber=1,1
ShakeDuration=800,0
GainMode=Manual
PdfName=NUN96ft.pdf
Gain=50
Add_Drug_Map=1,1,1,1,1,1,1,1,1,1,1,1,1,1,1,1,1,1,1,1,1,1,1,1,1,1,1,1,1,1,1,1,1,1,1,1,1,1,1,1,1,1,1,1,1,1,1,1
Add_Drug_Vol=7,7,7,7,7,7,7,7,7,7,7,7,7,7,7,7,7,7,7,7,7,7,7,7,7,7,7,7,7,7,7,7,7,7,7,7,7,7,7,7,7,7,7,7,7,7,7,7
Innoc_Map=111011101110111011101110111011101110111011101110111011101110111011101110111011101110111011101110
Dilute_Map=111111111111111111111111111111111111111111111111111111111111111111111111111111111111111111111111
data_file_name=iS_1_48.txt
barcode=""
Hit_Call_Threshold=1.000000
Reference_Well=A01
WT_Ref_Well=0
Project_Name=test
Pipet_Gens_Point=5.00,10.00,15.00,20.00,5.00,10.00,15.00,20.00,5.00,10.00,15.00,20.00,5.00,10.00,15.00,20.00,5.00,10.00,15.00,20.00,5.00,10.00,15.00,20.00,5.00,10.00,15.00,20.00,5.00,10.00,15.00,20.00,5.00,10.00,15.00,20.00,5.00,10.00,15.00,20.00,5.00,10.00,15.00,20.00,5.00,10.00,15.00,20.00,
Shake_Divisor=1
data_handling=file_&_DB_&_auto_analysis
time_frm_freezer=-1.00
gens_frm_freezer=-1.00
Well_Vol=100
Parent_ID=""
Units=%
Quarter=A
media_name=ypd
Save_Mode=one_to_one
Consolidate_Save_Map=1,2,3,4,5,6,7,8,9,10,11,12,13,14,15,16,17,18,19,20,21,22,23,24,25,26,27,28,29,30,31,32,33,34,35,36,37,38,39,40,41,42,43,44,45,46,47,48
Add_Drug_at_Start_Map=000000000000000000000000000000000000000000000000000
Add_Drug_Labware=add_drug_48
Max_Dynam_OD_Change=0.05
Reads_After_Pipet=1
Ref_Type=single_ref
Read_to_Add_Drug_at_Start=0
Send_Email_at_Pipet=no_email
Strain_Name=""
Media=ypd
drug_vol=2.00
Drug_Name=""
Drug_Conc=2
Innoc_Conc=""
Strain_Plate=none
ShakeIntensity=High
ShakeMode=Orbital
NumberOfFlashes=1
PartOfPlate=0
MovePlateOutAfterMeasurement=0
IntegrationLagTime=0
IntegrationTime=100
DelayMoveFlashFluorescence=0
[Drug_Data]
Drug_Plate=none
Strain_Plate=none
Media=ypd
Drug_Name=nd,nd,nd,nd,nd,nd,nd,nd,nd,nd,nd,nd,nd,nd,nd,nd,nd,nd,nd,nd,nd,nd,nd,nd,nd,nd,nd,nd,nd,nd,nd,nd,nd,nd,nd,nd,nd,nd,nd,nd,nd,nd,nd,nd,nd,nd,nd,nd,nd,nd,nd,nd,nd,nd,nd,nd,nd,nd,nd,nd,nd,nd,nd,nd,nd,nd,nd,nd,nd,nd,nd,nd,nd,nd,nd,nd,nd,nd,nd,nd,nd,nd,nd,nd,nd,nd,nd,nd,nd,nd,nd,nd,nd,nd,nd,nd
Strain_Name=ud
Drug_Conc=""
Innoc_Conc=0.06250,0.06250,0.06250,0.06250,0.06250,0.06250,0.06250,0.06250,0.06250,0.06250,0.06250,0.06250,0.06250,0.06250,0.06250,0.06250,0.06250,0.06250,0.06250,0.06250,0.06250,0.06250,0.06250,0.06250,0.06250,0.06250,0.06250,0.06250,0.06250,0.06250,0.06250,0.06250,0.06250,0.06250,0.06250,0.06250,0.06250,0.06250,0.06250,0.06250,0.06250,0.06250,0.06250,0.06250,0.06250,0.06250,0.06250,0.06250,0.06250,0.06250,0.06250,0.06250,0.06250,0.06250,0.06250,0.06250,0.06250,0.06250,0.06250,0.06250,0.06250,0.06250,0.06250,0.06250,0.06250,0.06250,0.06250,0.06250,0.06250,0.06250,0.06250,0.06250,0.06250,0.06250,0.06250,0.06250,0.06250,0.06250,0.06250,0.06250,0.06250,0.06250,0.06250,0.06250,0.06250,0.06250,0.06250,0.06250,0.06250,0.06250,0.06250,0.06250,0.06250,0.06250,0.06250,0.06250
Run_ID=none
Plate_Quarter=A
Units=%,%,%,%,%,%,%,%,%,%,%,%,%,%,%,%,%,%,%,%,%,%,%,%,%,%,%,%,%,%,%,%,%,%,%,%,%,%,%,%,%,%,%,%,%,%,%,%,%,%,%,%,%,%,%,%,%,%,%,%,%,%,%,%,%,%,%,%,%,%,%,%,%,%,%,%,%,%,%,%,%,%,%,%,%,%,%,%,%,%,%,%,%,%,%,%
Parent_ID=""
Project_Name=test
Strain_Backgrnd=0,0,0,0,0,0,0,0,0,0,0,0,0,0,0,0,0,0,0,0,0,0,0,0,0,0,0,0,0,0,0,0,0,0,0,0,0,0,0,0,0,0,0,0,0,0,0,0,0,0,0,0,0,0,0,0,0,0,0,0,0,0,0,0,0,0,0,0,0,0,0,0,0,0,0,0,0,0,0,0,0,0,0,0,0,0,0,0,0,0,0,0,0,0,0,0
Well_Vol=100,100,100,100,100,100,100,100,100,100,100,100,100,100,100,100,100,100,100,100,100,100,100,100,100,100,100,100,100,100,100,100,100,100,100,100,100,100,100,100,100,100,100,100,100,100,100,100,100,100,100,100,100,100,100,100,100,100,100,100,100,100,100,100,100,100,100,100,100,100,100,100,100,100,100,100,100,100,100,100,100,100,100,100,100,100,100,100,100,100,100,100,100,100,100,100
time_frm_freezer=-1.00
gens_frm_freezer=-1.00
user=asmith
Strain_Pool=ud,ud,ud,ud,ud,ud,ud,ud,ud,ud,ud,ud,ud,ud,ud,ud,ud,ud,ud,ud,ud,ud,ud,ud,ud,ud,ud,ud,ud,ud,ud,ud,ud,ud,ud,ud,ud,ud,ud,ud,ud,ud,ud,ud,ud,ud,ud,ud,ud,ud,ud,ud,ud,ud,ud,ud,ud,ud,ud,ud,ud,ud,ud,ud,ud,ud,ud,ud,ud,ud,ud,ud,ud,ud,ud,ud,ud,ud,ud,ud,ud,ud,ud,ud,ud,ud,ud,ud,ud,ud,ud,ud,ud,ud,ud,ud
Well_Alias=A01,A02,A03,A04,A05,A06,A07,A08,A09,A10,A11,A12,B01,B02,B03,B04,B05,B06,B07,B08,B09,B10,B11,B12,C01,C02,C03,C04,C05,C06,C07,C08,C09,C10,C11,C12,D01,D02,D03,D04,D05,D06,D07,D08,D09,D10,D11,D12,E01,E02,E03,E04,E05,E06,E07,E08,E09,E10,E11,E12,F01,F02,F03,F04,F05,F06,F07,F08,F09,F10,F11,F12,G01,G02,G03,G04,G05,G06,G07,G08,G09,G10,G11,G12,H01,H02,H03,H04,H05,H06,H07,H08,H09,H10,H11,H12
Well_Pos=1,2,3,4,5,6,7,8,9,10,11,12,13,14,15,16,17,18,19,20,21,22,23,24,25,26,27,28,29,30,31,32,33,34,35,36,37,38,39,40,41,42,43,44,45,46,47,48,49,50,51,52,53,54,55,56,57,58,59,60,61,62,63,64,65,66,67,68,69,70,71,72,73,74,75,76,77,78,79,80,81,82,83,84,85,86,87,88,89,90,91,92,93,94,95,96
position=A01,A02,A03,A04,A05,A06,A07,A08,A09,A10,A11,A12,B01,B02,B03,B04,B05,B06,B07,B08,B09,B10,B11,B12,C01,C02,C03,C04,C05,C06,C07,C08,C09,C10,C11,C12,D01,D02,D03,D04,D05,D06,D07,D08,D09,D10,D11,D12,E01,E02,E03,E04,E05,E06,E07,E08,E09,E10,E11,E12,F01,F02,F03,F04,F05,F06,F07,F08,F09,F10,F11,F12,G01,G02,G03,G04,G05,G06,G07,G08,G09,G10,G11,G12,H01,H02,H03,H04,H05,H06,H07,H08,H09,H10,H11,H12
[Runtime_State]
Instrument=Tecan_22
Start_Time_Now=3.2597823710E+9
Reads_Completed=75
Innoc_Direction=down
Wells_In_Use=111111111111111111111111111111111111111111111111111111111111111111111111111111111111111111111111
Innoc_Map=111111111111111111111111111111111111111111111111111111111111111111111111111111111111000000000000
Dilute_Map=111111111111111111111111111111111111111111111111111111111111111111111111111111111111111111111111
Save_Sample_Map=000000000000000000000000000000000000000000000000010000000100000001000000010000000100000001000000
Current_OD=0.841,0.786,0.823,0.820,0.824,0.772,0.886,0.890,0.909,0.979,0.894,0.706,0.884,0.705,0.578,0.303,0.258,0.199,0.867,0.894,0.877,0.988,0.902,0.595,0.834,0.121,0.112,0.095,0.096,0.100,0.841,0.838,0.850,0.874,0.820,0.088,0.873,0.104,0.098,0.094,0.094,0.093,0.827,0.806,0.799,0.817,0.762,0.124,0.852,0.093,0.098,0.094,0.092,0.088,0.792,0.805,0.765,0.747,0.759,0.101,0.869,0.097,0.090,0.090,0.093,0.089,0.742,0.688,0.744,0.721,0.554,0.101,0.000,2.185,2.214,2.197,2.198,2.205,2.181,2.175,2.154,2.131,2.067,1.997,0.000,2.254,2.240,2.198,2.183,2.215,2.193,2.187,2.198,2.160,2.173,2.158
Bckgrnd_OD=0.082,0.081,0.081,0.081,0.082,0.081,0.081,0.080,0.081,0.080,0.080,0.080,0.082,0.081,0.082,0.081,0.081,0.083,0.081,0.081,0.081,0.081,0.082,0.086,0.084,0.080,0.081,0.081,0.082,0.082,0.081,0.081,0.080,0.080,0.080,0.083,0.084,0.080,0.082,0.081,0.082,0.082,0.082,0.080,0.081,0.081,0.081,0.084,0.083,0.081,0.082,0.081,0.082,0.081,0.080,0.081,0.080,0.079,0.080,0.079,0.085,0.080,0.082,0.081,0.080,0.081,0.080,0.081,0.080,0.079,0.081,0.085,-1.000,2.180,2.209,2.191,2.191,2.198,2.176,2.166,2.141,2.121,2.039,1.986,-1.000,2.247,2.228,2.194,2.179,2.209,2.188,2.183,2.194,2.157,2.169,2.155
Mapped=111111111111110011111110100000101110100000111100111111111111111111111111111111111111111111111111
Pipet_Completed=000000000000000000000000000000000000000000000000000000000000000000000000000000000000000000000000
Innoc_Completed=0,0,0,0,0,0,0,0,0,0,0,0,0,0,0,0,0,0,0,0,0,0,0,0,0,0,0,0,0,0,0,0,0,0,0,0,0,0,0,0,0,0,0,0,0,0,0,0,0,0,0,0,0,0,0,0,0,0,0,0,0,0,0,0,0,0,0,0,0,0,0,0,0,0,0,0,0,0,0,0,0,0,0,0,0,0,0,0,0,0,0,0,0,0,0,0
Save_Completed=0,0,0,0,0,0,0,0,0,0,0,0,0,0,0,0,0,0,0,0,0,0,0,0,0,0,0,0,0,0,0,0,0,0,0,0,0,0,0,0,0,0,0,0,0,0,0,0,0,0,0,0,0,0,0,0,0,0,0,0,0,0,0,0,0,0,0,0,0,0,0,0,0,0,0,0,0,0,0,0,0,0,0,0,0,0,0,0,0,0,0,0,0,0,0,0
Pipeted_At=0,0,0,0,0,0,0,0,0,0,0,0,0,0,0,0,0,0,0,0,0,0,0,0,0,0,0,0,0,0,0,0,0,0,0,0,0,0,0,0,0,0,0,0,0,0,0,0,0,0,0,0,0,0,0,0,0,0,0,0,0,0,0,0,0,0,0,0,0,0,0,0,0,0,0,0,0,0,0,0,0,0,0,0,0,0,0,0,0,0,0,0,0,0,0,0
Pipeted_OD=0,0,0,0,0,0,0,0,0,0,0,0,0,0,0,0,0,0,0,0,0,0,0,0,0,0,0,0,0,0,0,0,0,0,0,0,0,0,0,0,0,0,0,0,0,0,0,0,0,0,0,0,0,0,0,0,0,0,0,0,0,0,0,0,0,0,0,0,0,0,0,0,0,0,0,0,0,0,0,0,0,0,0,0,0,0,0,0,0,0,0,0,0,0,0,0
Dilutes_Completed=0,0,0,0,0,0,0,0,0,0,0,0,0,0,0,0,0,0,0,0,0,0,0,0,0,0,0,0,0,0,0,0,0,0,0,0,0,0,0,0,0,0,0,0,0,0,0,0,0,0,0,0,0,0,0,0,0,0,0,0,0,0,0,0,0,0,0,0,0,0,0,0,0,0,0,0,0,0,0,0,0,0,0,0,0,0,0,0,0,0,0,0,0,0,0,0
Time_At_Innoc=0,0,0,0,0,0,0,0,0,0,0,0,0,0,0,0,0,0,0,0,0,0,0,0,0,0,0,0,0,0,0,0,0,0,0,0,0,0,0,0,0,0,0,0,0,0,0,0,0,0,0,0,0,0,0,0,0,0,0,0,0,0,0,0,0,0,0,0,0,0,0,0,0,0,0,0,0,0,0,0,0,0,0,0,0,0,0,0,0,0,0,0,0,0,0,0
Time_At_Save=0,0,0,0,0,0,0,0,0,0,0,0,0,0,0,0,0,0,0,0,0,0,0,0,0,0,0,0,0,0,0,0,0,0,0,0,0,0,0,0,0,0,0,0,0,0,0,0,0,0,0,0,0,0,0,0,0,0,0,0,0,0,0,0,0,0,0,0,0,0,0,0,0,0,0,0,0,0,0,0,0,0,0,0,0,0,0,0,0,0,0,0,0,0,0,0
Time_At_Dilute=0,0,0,0,0,0,0,0,0,0,0,0,0,0,0,0,0,0,0,0,0,0,0,0,0,0,0,0,0,0,0,0,0,0,0,0,0,0,0,0,0,0,0,0,0,0,0,0,0,0,0,0,0,0,0,0,0,0,0,0,0,0,0,0,0,0,0,0,0,0,0,0,0,0,0,0,0,0,0,0,0,0,0,0,0,0,0,0,0,0,0,0,0,0,0,0
Previous_OD=0.841,0.786,0.823,0.820,0.824,0.772,0.886,0.890,0.909,0.979,0.894,0.706,0.884,0.705,0.578,0.303,0.258,0.199,0.867,0.894,0.877,0.988,0.902,0.595,0.834,0.121,0.112,0.095,0.096,0.100,0.841,0.838,0.850,0.874,0.820,0.088,0.873,0.104,0.098,0.094,0.094,0.093,0.827,0.806,0.799,0.817,0.762,0.124,0.852,0.093,0.098,0.094,0.092,0.088,0.792,0.805,0.765,0.747,0.759,0.101,0.869,0.097,0.090,0.090,0.093,0.089,0.742,0.688,0.744,0.721,0.554,0.101,0.000,2.185,2.214,2.197,2.198,2.205,2.181,2.175,2.154,2.131,2.067,1.997,0.000,2.254,2.240,2.198,2.183,2.215,2.193,2.187,2.198,2.160,2.173,2.158
Prev_Delta_OD=0.024,0.010,0.004,0.003,0.005,0.010,0.009,0.011,0.002,0.008,0.001,0.006,0.004,0.004,0.027,0.016,0.011,0.014,0.035,0.006,0.010,0.010,0.006,0.001,0.005,0.001,0.002,0.000,0.001,0.002,0.013,0.014,0.002,0.008,0.002,0.001,0.011,0.001,0.001,0.001,0.001,0.000,0.012,0.004,0.006,0.008,0.002,0.001,0.016,0.001,0.001,0.000,0.001,0.001,0.012,0.008,0.012,0.011,0.024,0.001,0.005,0.001,0.001,0.001,0.002,0.001,0.021,0.026,0.002,0.008,0.036,0.006,0.000,0.000,0.002,0.000,0.002,0.001,0.002,0.000,0.001,0.001,0.002,0.000,0.000,0.004,0.003,0.004,0.002,0.002,0.003,0.004,0.002,0.002,0.001,0.003
Delta_From_Ref=0.000,0.053,1.567,1.570,1.733,1.824,-1.907,-1.705,0.009,0.015,-0.215,0.185,0.110,2.121,6.866,6.999,0.036,0.020,-0.369,-0.331,-0.253,-0.284,-0.441,2.832,-0.025,0.097,2.275,2.306,2.248,2.204,2.886,2.863,0.058,0.056,1.297,2.324,0.758,2.373,7.142,7.163,0.047,0.046,1.739,1.768,1.790,1.705,5.496,6.735,0.000,0.000,0.000,0.000,0.000,0.000,0.000,0.000,0.000,0.000,0.000,0.000,0.000,0.000,0.000,0.000,0.000,0.000,0.000,0.000,0.000,0.000,0.000,0.000,0.000,0.000,0.000,0.000,0.000,0.000,0.000,0.000,0.000,0.000,0.000,0.000,0.000,0.000,0.000,0.000,0.000,0.000,0.000,0.000,0.000,0.000,0.000,0.000
Sig_OD_Delta=0,0,1,1,1,1,0,0,0,0,0,0,0,1,1,1,0,0,0,0,0,0,0,1,0,0,1,1,1,1,1,1,0,0,1,1,0,1,1,1,0,0,1,1,1,1,1,1,0,0,0,0,0,0,0,0,0,0,0,0,0,0,0,0,0,0,0,0,0,0,0,0,0,0,0,0,0,0,0,0,0,0,0,0,0,0,0,0,0,0,0,0,0,0,0,0
Add_Drug_at_Start_Map=000000000000000000000000000000000000000000000000000000000000000000000000000000000000000000000000
[Analysis]
Drug_ID=A1,A2,A3,A4,A5,A6,B1,B2,B3,B4,B5,B6,C1,C2,C3,C4,C5,C6,D1,D2,D3,D4,D5,D6,E1,E2,E3,E4,E5,E6,F1,F2,F3,F4,F5,F6,G1,G2,G3,G4,G5,G6,H1,H2,H3,H4,H5,H6
Decision=screen,screen,screen,screen,screen,screen,screen,screen,screen,screen,screen,screen,screen,screen,screen,screen,screen,screen,screen,screen,screen,screen,screen,screen,screen,screen,screen,screen,screen,screen,screen,screen,screen,screen,screen,screen,screen,screen,screen,screen,screen,screen,screen,screen,screen,screen,screen,screen,screen,screen,screen,screen,screen,screen,screen,screen,screen,screen,screen,screen,screen,screen,screen,screen,screen,screen,screen,screen,screen,screen,screen,screen,screen,screen,screen,screen,screen,screen,screen,screen,screen,screen,screen,screen,screen,screen,screen,screen,screen,screen,screen,screen,screen,screen,screen,screen
Plot_Min=0.100,0.100,0.100,0.100,0.100,0.100,0.100,0.100,0.100,0.100,0.100,0.100,0.100,0.100,0.100,0.100,0.100,0.100,0.100,0.100,0.100,0.100,0.100,0.100,0.100,0.100,0.100,0.100,0.100,0.100,0.100,0.100,0.100,0.100,0.100,0.100,0.100,0.100,0.100,0.100,0.100,0.100,0.100,0.100,0.100,0.100,0.100,0.100
Plot_Max=1.500,1.500,1.500,1.500,1.500,1.500,1.500,1.500,1.500,1.500,1.500,1.500,1.500,1.500,1.500,1.500,1.500,1.500,1.500,1.500,1.500,1.500,1.500,1.500,1.500,1.500,1.500,1.500,1.500,1.500,1.500,1.500,1.500,1.500,1.500,1.500,1.500,1.500,1.500,1.500,1.500,1.500,1.500,1.500,1.500,1.500,1.500,1.500
G_Plot_Min=0.1
G_Plot_Delta=0.7
Plot_On_Off=0
OD_Gen_Pt=0.460
Gens_to_OD_Pt=5.000
Avg_G=0,0,0,0,0,0,0,0,0,0,0,0,0,0,0,0,0,0,0,0,0,0,0,0,0,0,0,0,0,0,0,0,0,0,0,0,0,0,0,0,0,0,0,0,0,0,0,0
Max_Slope=0.000,0.000,0.000,0.000,0.000,0.000,0.000,0.000,0.000,0.000,0.000,0.000,0.000,0.000,0.000,0.000,0.000,0.000,0.000,0.000,0.000,0.000,0.000,0.000,0.000,0.000,0.000,0.000,0.000,0.000,0.000,0.000,0.000,0.000,0.000,0.000,0.000,0.000,0.000,0.000,0.000,0.000,0.000,0.000,0.000,0.000,0.000,0.000
Fit_Model=all
Fit_Const_OD_Base=0.085
Fit_Const_N0=0.01500
Fit_Const_T0=0.000
G_Fit_Min=0.100
G_Fit_Delta=0.400
Fit_On_Off=0.000,0.000,0.000,0.000,0.000,0.000,0.000,0.000,0.000,0.000,0.000,0.000,0.000,0.000,0.000,0.000,0.000,0.000,0.000,0.000,0.000,0.000,0.000,0.000,0.000,0.000,0.000,0.000,0.000,0.000,0.000,0.000,0.000,0.000,0.000,0.000,0.000,0.000,0.000,0.000,0.000,0.000,0.000,0.000,0.000,0.000,0.000,0.000,0.000,0.000,0.000,0.000,0.000,0.000,0.000,0.000,0.000,0.000,0.000,0.000,0.000,0.000,0.000,0.000,0.000,0.000,0.000,0.000,0.000,0.000,0.000,0.000,0.000,0.000,0.000,0.000,0.000,0.000,0.000,0.000,0.000,0.000,0.000,0.000,0.000,0.000,0.000,0.000,0.000,0.000,0.000,0.000,0.000,0.000,0.000,0.000
Fit_Min=0.032,0.031,0.031,0.031,0.032,0.031,0.032,0.031,0.032,0.031,0.031,0.033,0.034,0.030,0.031,0.031,0.032,0.032,0.034,0.030,0.032,0.031,0.032,0.032,0.033,0.031,0.032,0.031,0.032,0.031,0.035,0.030,0.032,0.031,0.030,0.031,-0.050,2.130,2.159,2.141,2.141,2.148,-0.050,2.197,2.178,2.145,2.129,2.159,0.000,0.000,0.000,0.000,0.000,0.000,0.000,0.000,0.000,0.000,0.000,0.000,0.000,0.000,0.000,0.000,0.000,0.000,0.000,0.000,0.000,0.000,0.000,0.000,0.000,0.000,0.000,0.000,0.000,0.000,0.000,0.000,0.000,0.000,0.000,0.000,0.000,0.000,0.000,0.000,0.000,0.000,0.000,0.000,0.000,0.000,0.000,0.000
Fit_Delta=0.000,0.000,0.000,0.000,0.000,0.000,0.000,0.000,0.000,0.000,0.000,0.000,0.000,0.000,0.000,0.000,0.000,0.000,0.000,0.000,0.000,0.000,0.000,0.000,0.000,0.000,0.000,0.000,0.000,0.000,0.000,0.000,0.000,0.000,0.000,0.000,0.000,0.000,0.000,0.000,0.000,0.000,0.000,0.000,0.000,0.000,0.000,0.000,0.000,0.000,0.000,0.000,0.000,0.000,0.000,0.000,0.000,0.000,0.000,0.000,0.000,0.000,0.000,0.000,0.000,0.000,0.000,0.000,0.000,0.000,0.000,0.000,0.000,0.000,0.000,0.000,0.000,0.000,0.000,0.000,0.000,0.000,0.000,0.000,0.000,0.000,0.000,0.000,0.000,0.000,0.000,0.000,0.000,0.000,0.000,0.000
Fit_Offset=0.000,0.000,0.000,0.000,0.000,0.000,0.000,0.000,0.000,0.000,0.000,0.000,0.000,0.000,0.000,0.000,0.000,0.000,0.000,0.000,0.000,0.000,0.000,0.000,0.000,0.000,0.000,0.000,0.000,0.000,0.000,0.000,0.000,0.000,0.000,0.000,0.000,0.000,0.000,0.000,0.000,0.000,0.000,0.000,0.000,0.000,0.000,0.000,0.000,0.000,0.000,0.000,0.000,0.000,0.000,0.000,0.000,0.000,0.000,0.000,0.000,0.000,0.000,0.000,0.000,0.000,0.000,0.000,0.000,0.000,0.000,0.000,0.000,0.000,0.000,0.000,0.000,0.000,0.000,0.000,0.000,0.000,0.000,0.000,0.000,0.000,0.000,0.000,0.000,0.000,0.000,0.000,0.000,0.000,0.000,0.000
Fit_N0=0.000,0.000,0.000,0.000,0.000,0.000,0.000,0.000,0.000,0.000,0.000,0.000,0.000,0.000,0.000,0.000,0.000,0.000,0.000,0.000,0.000,0.000,0.000,0.000,0.000,0.000,0.000,0.000,0.000,0.000,0.000,0.000,0.000,0.000,0.000,0.000,0.000,0.000,0.000,0.000,0.000,0.000,0.000,0.000,0.000,0.000,0.000,0.000,0.000,0.000,0.000,0.000,0.000,0.000,0.000,0.000,0.000,0.000,0.000,0.000,0.000,0.000,0.000,0.000,0.000,0.000,0.000,0.000,0.000,0.000,0.000,0.000,0.000,0.000,0.000,0.000,0.000,0.000,0.000,0.000,0.000,0.000,0.000,0.000,0.000,0.000,0.000,0.000,0.000,0.000,0.000,0.000,0.000,0.000,0.000,0.000
Fit_T0=0.000,0.000,0.000,0.000,0.000,0.000,0.000,0.000,0.000,0.000,0.000,0.000,0.000,0.000,0.000,0.000,0.000,0.000,0.000,0.000,0.000,0.000,0.000,0.000,0.000,0.000,0.000,0.000,0.000,0.000,0.000,0.000,0.000,0.000,0.000,0.000,0.000,0.000,0.000,0.000,0.000,0.000,0.000,0.000,0.000,0.000,0.000,0.000,0.000,0.000,0.000,0.000,0.000,0.000,0.000,0.000,0.000,0.000,0.000,0.000,0.000,0.000,0.000,0.000,0.000,0.000,0.000,0.000,0.000,0.000,0.000,0.000,0.000,0.000,0.000,0.000,0.000,0.000,0.000,0.000,0.000,0.000,0.000,0.000,0.000,0.000,0.000,0.000,0.000,0.000,0.000,0.000,0.000,0.000,0.000,0.000
Fit_G=0.000,0.000,0.000,0.000,0.000,0.000,0.000,0.000,0.000,0.000,0.000,0.000,0.000,0.000,0.000,0.000,0.000,0.000,0.000,0.000,0.000,0.000,0.000,0.000,0.000,0.000,0.000,0.000,0.000,0.000,0.000,0.000,0.000,0.000,0.000,0.000,0.000,0.000,0.000,0.000,0.000,0.000,0.000,0.000,0.000,0.000,0.000,0.000,0.000,0.000,0.000,0.000,0.000,0.000,0.000,0.000,0.000,0.000,0.000,0.000,0.000,0.000,0.000,0.000,0.000,0.000,0.000,0.000,0.000,0.000,0.000,0.000,0.000,0.000,0.000,0.000,0.000,0.000,0.000,0.000,0.000,0.000,0.000,0.000,0.000,0.000,0.000,0.000,0.000,0.000,0.000,0.000,0.000,0.000,0.000,0.000
Fit_Error=0.000,0.000,0.000,0.000,0.000,0.000,0.000,0.000,0.000,0.000,0.000,0.000,0.000,0.000,0.000,0.000,0.000,0.000,0.000,0.000,0.000,0.000,0.000,0.000,0.000,0.000,0.000,0.000,0.000,0.000,0.000,0.000,0.000,0.000,0.000,0.000,0.000,0.000,0.000,0.000,0.000,0.000,0.000,0.000,0.000,0.000,0.000,0.000,0.000,0.000,0.000,0.000,0.000,0.000,0.000,0.000,0.000,0.000,0.000,0.000,0.000,0.000,0.000,0.000,0.000,0.000,0.000,0.000,0.000,0.000,0.000,0.000,0.000,0.000,0.000,0.000,0.000,0.000,0.000,0.000,0.000,0.000,0.000,0.000,0.000,0.000,0.000,0.000,0.000,0.000,0.000,0.000,0.000,0.000,0.000,0.000
Fit_CV=0.000,0.000,0.000,0.000,0.000,0.000,0.000,0.000,0.000,0.000,0.000,0.000,0.000,0.000,0.000,0.000,0.000,0.000,0.000,0.000,0.000,0.000,0.000,0.000,0.000,0.000,0.000,0.000,0.000,0.000,0.000,0.000,0.000,0.000,0.000,0.000,0.000,0.000,0.000,0.000,0.000,0.000,0.000,0.000,0.000,0.000,0.000,0.000,0.000,0.000,0.000,0.000,0.000,0.000,0.000,0.000,0.000,0.000,0.000,0.000,0.000,0.000,0.000,0.000,0.000,0.000,0.000,0.000,0.000,0.000,0.000,0.000,0.000,0.000,0.000,0.000,0.000,0.000,0.000,0.000,0.000,0.000,0.000,0.000,0.000,0.000,0.000,0.000,0.000,0.000,0.000,0.000,0.000,0.000,0.000,0.000
Time_to_20_Gens=0,0,0,0,0,0,0,0,0,0,0,0,0,0,0,0,0,0,0,0,0,0,0,0,0,0,0,0,0,0,0,0,0,0,0,0,0,0,0,0,0,0,0,0,0,0,0,0
Time_to_each_5_Gens=0,0,0,0,0,0,0,0,0,0,0,0,0,0,0,0,0,0,0,0,0,0,0,0,0,0,0,0,0,0,0,0,0,0,0,0,0,0,0,0,0,0,0,0,0,0,0,0
Time_to_each_n_Gens=0.000,0.000,0.000,0.000,0.000,0.000,0.000,0.000,0.000,0.000,0.000,0.000,0.000,0.000,0.000,0.000,0.000,0.000,0.000,0.000,0.000,0.000,0.000,0.000,0.000,0.000,0.000,0.000,0.000,0.000,0.000,0.000,0.000,0.000,0.000,0.000,0.000,0.000,0.000,0.000,0.000,0.000,0.000,0.000,0.000,0.000,0.000,0.000
Min_Pt_OD=0,0,0,0,0,0,0,0,0,0,0,0,0,0,0,0,0,0,0,0,0,0,0,0,0,0,0,0,0,0,0,0,0,0,0,0,0,0,0,0,0,0,0,0,0,0,0,0
Min_Pt_t=0,0,0,0,0,0,0,0,0,0,0,0,0,0,0,0,0,0,0,0,0,0,0,0,0,0,0,0,0,0,0,0,0,0,0,0,0,0,0,0,0,0,0,0,0,0,0,0
TO_OD=0,0,0,0,0,0,0,0,0,0,0,0,0,0,0,0,0,0,0,0,0,0,0,0,0,0,0,0,0,0,0,0,0,0,0,0,0,0,0,0,0,0,0,0,0,0,0,0
Ref_ID=A01
Multi_Refs=single_ref
test=A01,A02,A03,A04,A05,A06,A07,A08,A09,A10,A11,A12,B01,B02,B03,B04,B05,B06,B07,B08,B09,B10,B11,B12,C01,C02,C03,C04,C05,C06,C07,C08,C09,C10,C11,C12,D01,D02,D03,D04,D05,D06,D07,D08,D09,D10,D11,D12,E01,E02,E03,E04,E05,E06,E07,E08,E09,E10,E11,E12,F01,F02,F03,F04,F05,F06,F07,F08,F09,F10,F11,F12,G01,G02,G03,G04,G05,G06,G07,G08,G09,G10,G11,G12,H01,H02,H03,H04,H05,H06,H07,H08,H09,H10,H11,H12
Start_Time_Now=3.2597823712E+9
Start_Date="4/18/2007+4:06 PM"
pv_to_plate_order=no
gen_time_cutoff=0.000
Drug_Name=nd?:;-ud+0,nd?:;-ud+0,nd?:;-ud+0,nd?:;-ud+0,nd?:;-ud+0,nd?:;-ud+0,nd?:;-ud+0,nd?:;-ud+0,nd?:;-ud+0,nd?:;-ud+0,nd?:;-ud+0,nd?:;-ud+0,nd?:;-ud+0,nd?:;-ud+0,nd?:;-ud+0,nd?:;-ud+0,nd?:;-ud+0,nd?:;-ud+0,nd?:;-ud+0,nd?:;-ud+0,nd?:;-ud+0,nd?:;-ud+0,nd?:;-ud+0,nd?:;-ud+0,nd?:;-ud+0,nd?:;-ud+0,nd?:;-ud+0,nd?:;-ud+0,nd?:;-ud+0,nd?:;-ud+0,nd?:;-ud+0,nd?:;-ud+0,nd?:;-ud+0,nd?:;-ud+0,nd?:;-ud+0,nd?:;-ud+0,nd?:;-ud+0,nd?:;-ud+0,nd?:;-ud+0,nd?:;-ud+0,nd?:;-ud+0,nd?:;-ud+0,nd?:;-ud+0,nd?:;-ud+0,nd?:;-ud+0,nd?:;-ud+0,nd?:;-ud+0,nd?:;-ud+0,nd?:;-ud+0,nd?:;-ud+0,nd?:;-ud+0,nd?:;-ud+0,nd?:;-ud+0,nd?:;-ud+0,nd?:;-ud+0,nd?:;-ud+0,nd?:;-ud+0,nd?:;-ud+0,nd?:;-ud+0,nd?:;-ud+0,nd?:;-ud+0,nd?:;-ud+0,nd?:;-ud+0,nd?:;-ud+0,nd?:;-ud+0,nd?:;-ud+0,nd?:;-ud+0,nd?:;-ud+0,nd?:;-ud+0,nd?:;-ud+0,nd?:;-ud+0,nd?:;-ud+0,nd?:;-ud+0,nd?:;-ud+0,nd?:;-ud+0,nd?:;-ud+0,nd?:;-ud+0,nd?:;-ud+0,nd?:;-ud+0,nd?:;-ud+0,nd?:;-ud+0,nd?:;-ud+0,nd?:;-ud+0,nd?:;-ud+0,nd?:;-ud+0,nd?:;-ud+0,nd?:;-ud+0,nd?:;-ud+0,nd?:;-ud+0,nd?:;-ud+0,nd?:;-ud+0,nd?:;-ud+0,nd?:;-ud+0,nd?:;-ud+0,nd?:;-ud+0,nd?:;-ud+0
Drug_Well_Pos=A01,A02,A03,A04,A05,A06,B01,B02,B03,B04,B05,B06,C01,C02,C03,C04,C05,C06,D01,D02,D03,D04,D05,D06,E01,E02,E03,E04,E05,E06,F01,F02,F03,F04,F05,F06,G01,G02,G03,G04,G05,G06,H01,H02,H03,H04,H05,H06,A07,A08,A09,A10,A11,A12,B07,B08,B09,B10,B11,B12,C07,C08,C09,C10,C11,C12,D07,D08,D09,D10,D11,D12,E07,E08,E09,E10,E11,E12,F07,F08,F09,F10,F11,F12,G07,G08,G09,G10,G11,G12,H07,H08,H09,H10,H11,H12
Sum_Delta_Ref=-1.000,-1.000,-1.000,-1.000,-1.000,-1.000,-1.000,-1.000,-1.000,-1.000,-1.000,-1.000,-1.000,-1.000,-1.000,-1.000,-1.000,-1.000,-1.000,-1.000,-1.000,-1.000,-1.000,-1.000,-1.000,-1.000,-1.000,-1.000,-1.000,-1.000,-1.000,-1.000,-1.000,-1.000,-1.000,-1.000,-1.000,-1.000,-1.000,-1.000,-1.000,-1.000,-1.000,-1.000,-1.000,-1.000,-1.000,-1.000,-1.000,-1.000,-1.000,-1.000,-1.000,-1.000,-1.000,-1.000,-1.000,-1.000,-1.000,-1.000,-1.000,-1.000,-1.000,-1.000,-1.000,-1.000,-1.000,-1.000,-1.000,-1.000,-1.000,-1.000,-1.000,-1.000,-1.000,-1.000,-1.000,-1.000,-1.000,-1.000,-1.000,-1.000,-1.000,-1.000,-1.000,-1.000,-1.000,-1.000,-1.000,-1.000,-1.000,-1.000,-1.000,-1.000,-1.000,-1.000
Ref_Well_Name=A01,A01,A01,A01,A01,A01,A01,A01,A01,A01,A01,A01,A01,A01,A01,A01,A01,A01,A01,A01,A01,A01,A01,A01,A01,A01,A01,A01,A01,A01,A01,A01,A01,A01,A01,A01,A01,A01,A01,A01,A01,A01,A01,A01,A01,A01,A01,A01,A01,A01,A01,A01,A01,A01,A01,A01,A01,A01,A01,A01,A01,A01,A01,A01,A01,A01,A01,A01,A01,A01,A01,A01,A01,A01,A01,A01,A01,A01,A01,A01,A01,A01,A01,A01,A01,A01,A01,A01,A01,A01,A01,A01,A01,A01,A01,A01
Ref_Curve_Array=1,1,1,1,1,1,1,1,1,1,1,1,1,1,1,1,1,1,1,1,1,1,1,1,1,1,1,1,1,1,1,1,1,1,1,1,1,1,1,1,1,1,1,1,1,1,1,1,1,1,1,1,1,1,1,1,1,1,1,1,1,1,1,1,1,1,1,1,1,1,1,1,1,1,1,1,1,1,1,1,1,1,1,1,1,1,1,1,1,1,1,1,1,1,1,1
Default_ref=0
Comm_Map=,,,,,
Comm_Consol=,,,,,,,,
Comm_Screen=,,,,,
Analysis_Set=A,A,A,A,A,A,A,A,A,A,A,A,A,A,A,A,A,A,A,A,A,A,A,A,A,A,A,A,A,A,A,A,A,A,A,A,A,A,A,A,A,A,A,A,A,A,A,A,A,A,A,A,A,A,A,A,A,A,A,A,A,A,A,A,A,A,A,A,A,A,A,A,A,A,A,A,A,A,A,A,A,A,A,A,A,A,A,A,A,A,A,A,A,A,A,A
Ref_Type=single_ref,single_ref,single_ref,single_ref,single_ref,single_ref,single_ref,single_ref,single_ref,single_ref,single_ref,single_ref,single_ref,single_ref,single_ref,single_ref,single_ref,single_ref,single_ref,single_ref,single_ref,single_ref,single_ref,single_ref,single_ref,single_ref,single_ref,single_ref,single_ref,single_ref,single_ref,single_ref,single_ref,single_ref,single_ref,single_ref,single_ref,single_ref,single_ref,single_ref,single_ref,single_ref,single_ref,single_ref,single_ref,single_ref,single_ref,single_ref,single_ref,single_ref,single_ref,single_ref,single_ref,single_ref,single_ref,single_ref,single_ref,single_ref,single_ref,single_ref,single_ref,single_ref,single_ref,single_ref,single_ref,single_ref,single_ref,single_ref,single_ref,single_ref,single_ref,single_ref,single_ref,single_ref,single_ref,single_ref,single_ref,single_ref,single_ref,single_ref,single_ref,single_ref,single_ref,single_ref,single_ref,single_ref,single_ref,single_ref,single_ref,single_ref,single_ref,single_ref,single_ref,single_ref,single_ref,single_ref
Wells_In_Use=0,0,0,0,0,0,0,0,0,0,0,0,0,0,0,0,0,0,0,0,0,0,0,0,0,0,0,0,0,0,0,0,0,0,0,0,0,0,0,0,0,0,0,0,0,0,0,0,0,0,0,0,0,0,0,0,0,0,0,0,0,0,0,0,0,0,0,0,0,0,0,0,0,0,0,0,0,0,0,0,0,0,0,0,0,0,0,0,0,0,0,0,0,0,0,0
[Flor:]
[Flor2:]
[Lumin:]
[Data:]
Read=DateTime	RunT[s]	Temp	Well_1	Well_2	Well_3	Well_4	Well_5	Well_6	Well_7	Well_8	Well_9	Well_10	Well_11	Well_12	Well_13	Well_14	Well_15	Well_16	Well_17	Well_18	Well_19	Well_20	Well_21	Well_22	Well_23	Well_24	Well_25	Well_26	Well_27	Well_28	Well_29	Well_30	Well_31	Well_32	Well_33	Well_34	Well_35	Well_36	Well_37	Well_38	Well_39	Well_40	Well_41	Well_42	Well_43	Well_44	Well_45	Well_46	Well_47	Well_48	Well_49	Well_50	Well_51	Well_52	Well_53	Well_54	Well_55	Well_56	Well_57	Well_58	Well_59	Well_60	Well_61	Well_62	Well_63	Well_64	Well_65	Well_66	Well_67	Well_68	Well_69	Well_70	Well_71	Well_72	Well_73	Well_74	Well_75	Well_76	Well_77	Well_78	Well_79	Well_80	Well_81	Well_82	Well_83	Well_84	Well_85	Well_86	Well_87	Well_88	Well_89	Well_90	Well_91	Well_92	Well_93	Well_94	Well_95	Well_96
1=16:21:01	862	303	0.0829	0.0822	0.0807	0.0818	0.0829	0.0817	0.0815	0.0802	0.0818	0.0803	0.0810	0.0804	0.0840	0.0816	0.0821	0.0818	0.0822	0.0829	0.0815	0.0810	0.0810	0.0807	0.0822	0.0858	0.0838	0.0814	0.0827	0.0817	0.0817	0.0818	0.0808	0.0817	0.0799	0.0801	0.0803	0.0843	0.0849	0.0813	0.0826	0.0808	0.0815	0.0832	0.0823	0.0804	0.0807	0.0815	0.0817	0.0839	0.0851	0.0816	0.0822	0.0816	0.0823	0.0812	0.0805	0.0814	0.0801	0.0794	0.0798	0.0816	0.0854	0.0808	0.0816	0.0810	0.0818	0.0810	0.0797	0.0812	0.0808	0.0787	0.0817	0.0863	0.0000	2.1869	2.2120	2.1977	2.1981	2.2042	2.1847	2.1803	2.1605	2.1331	2.0603	2.0144	0.0000	2.2638	2.2435	2.2032	2.1873	2.2133	2.1953	2.1862	2.2006	2.1688	2.1776	2.1619
2=16:35:42	1743	298	0.0820	0.0822	0.0822	0.0813	0.0820	0.0807	0.0813	0.0815	0.0810	0.0819	0.0811	0.0823	0.0829	0.0817	0.0820	0.0809	0.0820	0.0833	0.0806	0.0813	0.0817	0.0820	0.0824	0.0881	0.0849	0.0797	0.0818	0.0810	0.0825	0.0850	0.0816	0.0811	0.0804	0.0797	0.0796	0.0834	0.0847	0.0812	0.0821	0.0816	0.0822	0.0820	0.0816	0.0807	0.0812	0.0814	0.0810	0.0848	0.0833	0.0825	0.0817	0.0809	0.0820	0.0811	0.0813	0.0808	0.0815	0.0789	0.0803	0.0800	0.0854	0.0816	0.0827	0.0812	0.0805	0.0807	0.0797	0.0817	0.0805	0.0799	0.0814	0.0847	0.0000	2.1829	2.2119	2.1943	2.1928	2.2042	2.1801	2.1749	2.1558	2.1329	2.0572	2.0148	0.0000	2.2597	2.2380	2.1970	2.1841	2.2136	2.1909	2.1827	2.1979	2.1640	2.1744	2.1570
3=16:50:23	2624	301	0.0842	0.0816	0.0817	0.0817	0.0838	0.0826	0.0816	0.0823	0.0816	0.0824	0.0804	0.0825	0.0826	0.0822	0.0835	0.0822	0.0826	0.0839	0.0817	0.0816	0.0829	0.0810	0.0824	0.0892	0.0861	0.0808	0.0824	0.0816	0.0832	0.0822	0.0810	0.0813	0.0812	0.0816	0.0809	0.0845	0.0846	0.0819	0.0829	0.0823	0.0823	0.0825	0.0825	0.0822	0.0817	0.0814	0.0816	0.0846	0.0852	0.0820	0.0831	0.0825	0.0822	0.0816	0.0829	0.0821	0.0818	0.0796	0.0815	0.0795	0.0856	0.0813	0.0829	0.0823	0.0818	0.0818	0.0804	0.0816	0.0813	0.0811	0.0813	0.0850	0.0000	2.1874	2.2127	2.1974	2.2003	2.2052	2.1880	2.1794	2.1574	2.1307	2.0588	2.0178	0.0000	2.2647	2.2403	2.2013	2.1869	2.2147	2.1932	2.1906	2.2023	2.1681	2.1765	2.1622
4=17:05:04	3504	303	0.0832	0.0808	0.0821	0.0806	0.0829	0.0813	0.0818	0.0812	0.0824	0.0823	0.0809	0.0823	0.0829	0.0814	0.0823	0.0816	0.0811	0.0832	0.0813	0.0820	0.0818	0.0817	0.0826	0.0874	0.0854	0.0801	0.0810	0.0808	0.0828	0.0822	0.0813	0.0812	0.0798	0.0805	0.0806	0.0835	0.0844	0.0809	0.0824	0.0812	0.0823	0.0824	0.0821	0.0821	0.0816	0.0817	0.0815	0.0838	0.0841	0.0819	0.0826	0.0823	0.0821	0.0812	0.0812	0.0823	0.0813	0.0796	0.0814	0.0805	0.0855	0.0805	0.0823	0.0820	0.0812	0.0807	0.0812	0.0816	0.0820	0.0802	0.0823	0.0853	0.0000	2.1850	2.2121	2.1958	2.1951	2.2026	2.1824	2.1744	2.1540	2.1333	2.0559	2.0168	0.0000	2.2603	2.2399	2.1988	2.1851	2.2142	2.1920	2.1886	2.2013	2.1655	2.1730	2.1594
5=17:19:45	4385	306	0.0822	0.0819	0.0829	0.0817	0.0822	0.0820	0.0826	0.0820	0.0817	0.0826	0.0806	0.0823	0.0824	0.0815	0.0822	0.0811	0.0820	0.0837	0.0823	0.0819	0.0815	0.0818	0.0825	0.0903	0.0865	0.0798	0.0811	0.0819	0.0841	0.0820	0.0821	0.0819	0.0814	0.0809	0.0810	0.0837	0.0857	0.0801	0.0822	0.0822	0.0817	0.0830	0.0818	0.0821	0.0806	0.0816	0.0810	0.0838	0.0835	0.0831	0.0822	0.0821	0.0822	0.0813	0.0833	0.0823	0.0818	0.0790	0.0830	0.0796	0.0853	0.0810	0.0817	0.0819	0.0819	0.0821	0.0815	0.0826	0.0824	0.0809	0.0818	0.0899	0.0000	2.1841	2.2106	2.1953	2.1909	2.2003	2.1776	2.1709	2.1448	2.1220	2.0388	1.9949	0.0000	2.2497	2.2283	2.1949	2.1857	2.2138	2.1919	2.1887	2.1996	2.1658	2.1752	2.1609
6=17:34:25	5266	306	0.0848	0.0815	0.0833	0.0829	0.0837	0.0827	0.0822	0.0828	0.0822	0.0829	0.0815	0.0832	0.0845	0.0825	0.0825	0.0829	0.0837	0.0845	0.0822	0.0827	0.0826	0.0827	0.0835	0.0922	0.0859	0.0814	0.0823	0.0812	0.0838	0.0834	0.0833	0.0821	0.0823	0.0813	0.0811	0.0855	0.0861	0.0816	0.0835	0.0833	0.0828	0.0841	0.0827	0.0832	0.0813	0.0833	0.0827	0.0857	0.0847	0.0813	0.0842	0.0832	0.0836	0.0825	0.0831	0.0832	0.0832	0.0794	0.0832	0.0810	0.0856	0.0814	0.0828	0.0821	0.0826	0.0823	0.0822	0.0825	0.0824	0.0815	0.0827	0.0883	0.0000	2.1824	2.2124	2.1938	2.1944	2.2022	2.1797	2.1735	2.1551	2.1311	2.0518	2.0156	0.0000	2.2556	2.2369	2.1964	2.1839	2.2115	2.1915	2.1889	2.1980	2.1615	2.1728	2.1555
7=17:49:06	6147	308	0.0835	0.0824	0.0821	0.0832	0.0849	0.0838	0.0841	0.0827	0.0837	0.0831	0.0818	0.0833	0.0836	0.0825	0.0832	0.0828	0.0838	0.0848	0.0822	0.0834	0.0834	0.0824	0.0832	0.0917	0.0865	0.0812	0.0829	0.0825	0.0837	0.0861	0.0835	0.0825	0.0827	0.0819	0.0817	0.0846	0.0860	0.0821	0.0837	0.0831	0.0824	0.0845	0.0835	0.0834	0.0829	0.0836	0.0826	0.0857	0.0852	0.0823	0.0836	0.0836	0.0837	0.0822	0.0832	0.0838	0.0829	0.0814	0.0831	0.0813	0.0862	0.0818	0.0834	0.0822	0.0830	0.0817	0.0821	0.0831	0.0831	0.0820	0.0830	0.0886	0.0000	2.1834	2.2106	2.1938	2.1930	2.2008	2.1817	2.1738	2.1545	2.1292	2.0542	2.0175	0.0000	2.2551	2.2403	2.1995	2.1830	2.2118	2.1913	2.1876	2.1990	2.1608	2.1715	2.1577
8=18:03:47	7027	308	0.0837	0.0838	0.0851	0.0843	0.0854	0.0844	0.0838	0.0844	0.0846	0.0833	0.0843	0.0840	0.0841	0.0835	0.0849	0.0834	0.0840	0.0840	0.0840	0.0843	0.0852	0.0846	0.0850	0.0899	0.0873	0.0817	0.0835	0.0841	0.0858	0.0859	0.0829	0.0842	0.0827	0.0832	0.0822	0.0866	0.0862	0.0817	0.0845	0.0833	0.0849	0.0875	0.0847	0.0832	0.0834	0.0829	0.0847	0.0861	0.0842	0.0850	0.0877	0.0832	0.0852	0.0844	0.0842	0.0838	0.0828	0.0817	0.0821	0.0832	0.0864	0.0827	0.0836	0.0838	0.0833	0.0840	0.0825	0.0835	0.0840	0.0823	0.0840	0.0920	0.0000	2.1820	2.2153	2.1959	2.1964	2.2020	2.1836	2.1742	2.1538	2.1312	2.0522	2.0159	0.0000	2.2580	2.2376	2.1960	2.1827	2.2116	2.1920	2.1889	2.2003	2.1602	2.1706	2.1585
9=18:18:28	7908	308	0.0851	0.0839	0.0844	0.0840	0.0848	0.0839	0.0852	0.0842	0.0851	0.0845	0.0842	0.0847	0.0852	0.0834	0.0847	0.0840	0.0846	0.0859	0.0845	0.0853	0.0851	0.0858	0.0847	0.0919	0.0887	0.0819	0.0835	0.0840	0.0853	0.0848	0.0847	0.0844	0.0837	0.0816	0.0836	0.0850	0.0875	0.0828	0.0850	0.0845	0.0863	0.0853	0.0848	0.0835	0.0845	0.0834	0.0843	0.0875	0.0876	0.0837	0.0839	0.0836	0.0850	0.0848	0.0836	0.0839	0.0831	0.0830	0.0835	0.0848	0.0870	0.0831	0.0851	0.0835	0.0833	0.0828	0.0833	0.0836	0.0840	0.0825	0.0845	0.0871	0.0000	2.1826	2.2144	2.1946	2.1944	2.2025	2.1829	2.1751	2.1571	2.1314	2.0519	2.0166	0.0000	2.2626	2.2409	2.1992	2.1839	2.2147	2.1948	2.1908	2.2024	2.1636	2.1745	2.1608
10=18:33:08	8789	310	0.0860	0.0834	0.0836	0.0844	0.0856	0.0847	0.0849	0.0840	0.0849	0.0844	0.0841	0.0850	0.0854	0.0836	0.0858	0.0846	0.0857	0.0859	0.0853	0.0841	0.0856	0.0855	0.0856	0.0906	0.0870	0.0828	0.0843	0.0835	0.0851	0.0879	0.0848	0.0841	0.0815	0.0843	0.0823	0.0865	0.0869	0.0831	0.0843	0.0840	0.0843	0.0845	0.0845	0.0834	0.0839	0.0833	0.0841	0.0867	0.0878	0.0827	0.0853	0.0848	0.0856	0.0843	0.0837	0.0833	0.0827	0.0822	0.0825	0.0820	0.0868	0.0833	0.0843	0.0841	0.0832	0.0841	0.0826	0.0836	0.0831	0.0817	0.0834	0.0941	0.0000	2.1823	2.2109	2.1932	2.1943	2.2035	2.1799	2.1755	2.1557	2.1310	2.0505	2.0123	0.0000	2.2560	2.2421	2.1967	2.1836	2.2149	2.1916	2.1859	2.1989	2.1618	2.1739	2.1590
11=18:47:49	9670	310	0.0870	0.0852	0.0843	0.0849	0.0867	0.0867	0.0868	0.0865	0.0858	0.0862	0.0839	0.0876	0.0851	0.0842	0.0857	0.0844	0.0853	0.0862	0.0864	0.0860	0.0863	0.0850	0.0865	0.0931	0.0877	0.0824	0.0861	0.0851	0.0867	0.0895	0.0860	0.0846	0.0841	0.0852	0.0837	0.0870	0.0879	0.0833	0.0851	0.0848	0.0847	0.0852	0.0845	0.0844	0.0838	0.0842	0.0844	0.0866	0.0858	0.0833	0.0851	0.0849	0.0863	0.0846	0.0848	0.0846	0.0835	0.0816	0.0834	0.0823	0.0870	0.0826	0.0851	0.0842	0.0845	0.0830	0.0818	0.0834	0.0832	0.0828	0.0835	0.0955	0.0000	2.1875	2.2139	2.1965	2.1981	2.2051	2.1841	2.1772	2.1569	2.1349	2.0530	2.0152	0.0000	2.2591	2.2413	2.1998	2.1852	2.2163	2.1947	2.1921	2.2039	2.1638	2.1742	2.1609
12=19:02:30	10551	310	0.0904	0.0863	0.0867	0.0871	0.0887	0.0875	0.0882	0.0886	0.0880	0.0883	0.0881	0.0884	0.0887	0.0852	0.0880	0.0866	0.0881	0.0878	0.0878	0.0884	0.0886	0.0887	0.0889	0.0939	0.0902	0.0847	0.0865	0.0860	0.0870	0.0868	0.0880	0.0876	0.0857	0.0857	0.0857	0.0880	0.0887	0.0843	0.0870	0.0866	0.0871	0.0869	0.0869	0.0852	0.0854	0.0856	0.0856	0.0885	0.0882	0.0841	0.0873	0.0868	0.0871	0.0855	0.0854	0.0854	0.0840	0.0839	0.0842	0.0835	0.0891	0.0846	0.0869	0.0851	0.0859	0.0855	0.0840	0.0848	0.0843	0.0833	0.0846	0.0935	0.0000	2.1861	2.2162	2.1978	2.1945	2.2057	2.1836	2.1759	2.1561	2.1335	2.0531	2.0117	0.0000	2.2621	2.2426	2.2004	2.1862	2.2177	2.1962	2.1905	2.2029	2.1632	2.1754	2.1608
13=19:17:11	11431	310	0.0903	0.0873	0.0879	0.0895	0.0905	0.0887	0.0901	0.0899	0.0898	0.0890	0.0888	0.0896	0.0898	0.0853	0.0872	0.0868	0.0888	0.0888	0.0911	0.0897	0.0899	0.0898	0.0907	0.0932	0.0891	0.0849	0.0871	0.0871	0.0883	0.0880	0.0881	0.0890	0.0871	0.0876	0.0873	0.0878	0.0896	0.0849	0.0885	0.0867	0.0893	0.0865	0.0875	0.0860	0.0861	0.0858	0.0872	0.0879	0.0890	0.0849	0.0884	0.0878	0.0871	0.0856	0.0861	0.0867	0.0852	0.0845	0.0855	0.0841	0.0892	0.0850	0.0868	0.0858	0.0859	0.0858	0.0837	0.0843	0.0846	0.0843	0.0852	0.0904	0.0000	2.1845	2.2156	2.1970	2.1964	2.2042	2.1822	2.1762	2.1546	2.1343	2.0503	2.0083	0.0000	2.2565	2.2369	2.1985	2.1838	2.2153	2.1909	2.1886	2.1995	2.1600	2.1726	2.1602
14=19:31:52	12312	308	0.0922	0.0881	0.0900	0.0883	0.0904	0.0890	0.0911	0.0912	0.0918	0.0906	0.0906	0.0902	0.0910	0.0864	0.0893	0.0875	0.0892	0.0909	0.0926	0.0914	0.0914	0.0913	0.0907	0.0966	0.0939	0.0845	0.0866	0.0876	0.0889	0.0903	0.0891	0.0903	0.0882	0.0882	0.0880	0.0877	0.0916	0.0852	0.0886	0.0869	0.0888	0.0868	0.0877	0.0855	0.0865	0.0865	0.0874	0.0901	0.0910	0.0868	0.0882	0.0867	0.0870	0.0871	0.0855	0.0860	0.0842	0.0854	0.0858	0.0858	0.0888	0.0853	0.0880	0.0869	0.0857	0.0856	0.0844	0.0848	0.0846	0.0847	0.0859	0.0888	0.0000	2.1842	2.2158	2.1969	2.1966	2.2046	2.1836	2.1782	2.1567	2.1343	2.0506	2.0108	0.0000	2.2598	2.2423	2.2010	2.1876	2.2168	2.1916	2.1901	2.2022	2.1636	2.1732	2.1600
15=19:46:32	13193	308	0.0941	0.0896	0.0909	0.0903	0.0917	0.0901	0.0938	0.0931	0.0942	0.0931	0.0924	0.0926	0.0926	0.0867	0.0890	0.0887	0.0893	0.0907	0.0930	0.0932	0.0930	0.0942	0.0928	0.0977	0.0951	0.0850	0.0879	0.0887	0.0897	0.0893	0.0919	0.0903	0.0887	0.0892	0.0904	0.0873	0.0922	0.0857	0.0883	0.0868	0.0883	0.0877	0.0878	0.0873	0.0874	0.0875	0.0881	0.0893	0.0957	0.0882	0.0882	0.0871	0.0881	0.0876	0.0851	0.0881	0.0868	0.0861	0.0862	0.0868	0.0900	0.0857	0.0872	0.0868	0.0863	0.0860	0.0849	0.0855	0.0859	0.0844	0.0861	0.0913	0.0000	2.1796	2.2108	2.1955	2.1968	2.2039	2.1794	2.1742	2.1550	2.1306	2.0489	2.0072	0.0000	2.2544	2.2384	2.2002	2.1814	2.2131	2.1931	2.1855	2.1981	2.1618	2.1698	2.1579
16=20:01:13	14074	308	0.0978	0.0893	0.0910	0.0920	0.0938	0.0898	0.0965	0.0953	0.0958	0.0968	0.0944	0.0946	0.0949	0.0879	0.0904	0.0900	0.0916	0.0922	0.0963	0.0963	0.0961	0.0963	0.0964	0.0985	0.0938	0.0854	0.0870	0.0882	0.0895	0.0902	0.0936	0.0928	0.0905	0.0908	0.0906	0.0873	0.0932	0.0859	0.0897	0.0882	0.0888	0.0892	0.0896	0.0884	0.0883	0.0886	0.0892	0.0900	0.0929	0.0849	0.0881	0.0886	0.0885	0.0871	0.0871	0.0880	0.0863	0.0857	0.0869	0.0851	0.0917	0.0856	0.0886	0.0866	0.0870	0.0865	0.0856	0.0858	0.0865	0.0846	0.0866	0.0946	0.0000	2.1841	2.2114	2.1949	2.1956	2.2015	2.1814	2.1755	2.1545	2.1308	2.0510	2.0057	0.0000	2.2555	2.2397	2.2008	2.1834	2.2138	2.1930	2.1891	2.2013	2.1597	2.1724	2.1577
17=20:15:54	14955	308	0.0967	0.0912	0.0938	0.0932	0.0943	0.0925	0.0984	0.0983	0.0987	0.0985	0.0972	0.0972	0.0975	0.0899	0.0910	0.0914	0.0918	0.0929	0.0986	0.1001	0.0995	0.0998	0.0982	0.1032	0.0987	0.0856	0.0883	0.0893	0.0912	0.0902	0.0947	0.0937	0.0939	0.0929	0.0929	0.0873	0.0946	0.0863	0.0895	0.0893	0.0899	0.0884	0.0904	0.0910	0.0891	0.0906	0.0904	0.0923	0.0947	0.0865	0.0891	0.0884	0.0869	0.0876	0.0879	0.0893	0.0870	0.0868	0.0891	0.0869	0.0940	0.0852	0.0889	0.0881	0.0879	0.0871	0.0862	0.0853	0.0864	0.0855	0.0870	0.0918	0.0000	2.1846	2.2163	2.1955	2.1963	2.2014	2.1828	2.1766	2.1551	2.1327	2.0507	2.0068	0.0000	2.2620	2.2389	2.2006	2.1843	2.2138	2.1934	2.1904	2.2026	2.1634	2.1730	2.1595
18=20:30:35	15835	308	0.0999	0.0918	0.0942	0.0944	0.0942	0.0925	0.1008	0.1018	0.1011	0.1024	0.0990	0.0992	0.0981	0.0891	0.0929	0.0914	0.0923	0.0928	0.1018	0.1018	0.1019	0.1007	0.0998	0.1038	0.0995	0.0853	0.0880	0.0874	0.0902	0.0894	0.0955	0.0954	0.0933	0.0943	0.0934	0.0863	0.0951	0.0852	0.0886	0.0889	0.0915	0.0918	0.0910	0.0903	0.0888	0.0908	0.0893	0.0910	0.0943	0.0862	0.0891	0.0876	0.0881	0.0872	0.0890	0.0879	0.0875	0.0846	0.0883	0.0841	0.0942	0.0855	0.0874	0.0878	0.0873	0.0865	0.0847	0.0861	0.0859	0.0856	0.0869	0.0928	0.0000	2.1831	2.2097	2.1929	2.1951	2.2006	2.1802	2.1724	2.1524	2.1262	2.0488	2.0022	0.0000	2.2569	2.2339	2.1950	2.1814	2.2094	2.1893	2.1858	2.1965	2.1590	2.1694	2.1550
19=20:45:16	16716	308	0.1021	0.0942	0.0953	0.0953	0.0971	0.0957	0.1068	0.1040	0.1049	0.1055	0.1028	0.1016	0.1024	0.0908	0.0933	0.0925	0.0925	0.0941	0.1050	0.1047	0.1046	0.1039	0.1035	0.1069	0.1046	0.0873	0.0901	0.0902	0.0911	0.0912	0.0967	0.0976	0.0963	0.0954	0.0962	0.0873	0.0977	0.0874	0.0898	0.0893	0.0896	0.0919	0.0925	0.0916	0.0913	0.0922	0.0916	0.0929	0.0959	0.0865	0.0889	0.0876	0.0883	0.0887	0.0900	0.0906	0.0885	0.0889	0.0898	0.0881	0.0947	0.0853	0.0886	0.0873	0.0878	0.0873	0.0863	0.0872	0.0878	0.0863	0.0883	0.0897	0.0000	2.1839	2.2140	2.1966	2.1967	2.2045	2.1822	2.1753	2.1569	2.1314	2.0504	2.0053	0.0000	2.2613	2.2398	2.2006	2.1838	2.2145	2.1939	2.1868	2.1997	2.1613	2.1735	2.1599
20=20:59:56	17597	308	0.1088	0.0960	0.0984	0.0971	0.0979	0.0958	0.1090	0.1084	0.1087	0.1076	0.1063	0.1058	0.1055	0.0912	0.0924	0.0929	0.0944	0.0961	0.1094	0.1078	0.1077	0.1077	0.1071	0.1077	0.1057	0.0871	0.0906	0.0898	0.0915	0.0943	0.0998	0.0981	0.0976	0.0973	0.0971	0.0868	0.1000	0.0866	0.0903	0.0900	0.0915	0.0898	0.0935	0.0925	0.0924	0.0941	0.0928	0.0923	0.0965	0.0862	0.0886	0.0887	0.0883	0.0883	0.0904	0.0905	0.0899	0.0884	0.0894	0.0863	0.0952	0.0874	0.0893	0.0877	0.0888	0.0874	0.0873	0.0872	0.0881	0.0869	0.0882	0.0913	0.0000	2.1813	2.2133	2.1951	2.1958	2.1999	2.1813	2.1748	2.1508	2.1291	2.0516	2.0030	0.0000	2.2559	2.2348	2.1981	2.1815	2.2118	2.1916	2.1861	2.1972	2.1589	2.1730	2.1564
21=21:14:37	18478	306	0.1100	0.0993	0.1033	0.1018	0.1014	0.0991	0.1161	0.1153	0.1149	0.1145	0.1110	0.1105	0.1086	0.0931	0.0942	0.0931	0.0951	0.0955	0.1140	0.1138	0.1138	0.1123	0.1115	0.1147	0.1061	0.0880	0.0902	0.0911	0.0929	0.0917	0.1035	0.1013	0.1012	0.1006	0.0997	0.0873	0.1030	0.0873	0.0902	0.0903	0.0901	0.0903	0.0947	0.0950	0.0938	0.0959	0.0943	0.0924	0.0955	0.0889	0.0908	0.0882	0.0888	0.0889	0.0920	0.0929	0.0910	0.0885	0.0922	0.0874	0.0972	0.0874	0.0893	0.0886	0.0879	0.0871	0.0871	0.0888	0.0885	0.0885	0.0894	0.0915	0.0000	2.1858	2.2155	2.1962	2.2009	2.2046	2.1846	2.1763	2.1556	2.1346	2.0553	2.0048	0.0000	2.2581	2.2430	2.2002	2.1855	2.2155	2.1946	2.1888	2.2018	2.1625	2.1733	2.1608
22=21:29:18	19358	306	0.1186	0.1001	0.1007	0.1028	0.1037	0.1005	0.1203	0.1210	0.1225	0.1231	0.1173	0.1130	0.1166	0.0934	0.0953	0.0954	0.0958	0.0954	0.1203	0.1197	0.1190	0.1199	0.1182	0.1133	0.1096	0.0890	0.0905	0.0901	0.0912	0.0959	0.1062	0.1063	0.1031	0.1024	0.1034	0.0881	0.1066	0.0866	0.0912	0.0899	0.0910	0.0907	0.0978	0.0963	0.0957	0.0976	0.0964	0.0934	0.1015	0.0864	0.0898	0.0897	0.0900	0.0889	0.0933	0.0944	0.0923	0.0897	0.0927	0.0888	0.1003	0.0874	0.0894	0.0879	0.0890	0.0879	0.0890	0.0886	0.0898	0.0886	0.0909	0.0924	0.0000	2.1856	2.2107	2.1923	2.1966	2.2001	2.1790	2.1733	2.1522	2.1312	2.0515	2.0033	0.0000	2.2566	2.2392	2.1999	2.1813	2.2108	2.1927	2.1900	2.1995	2.1579	2.1727	2.1582
23=21:43:59	20239	306	0.1197	0.1041	0.1068	0.1067	0.1042	0.1019	0.1281	0.1282	0.1268	0.1273	0.1227	0.1204	0.1193	0.0951	0.0970	0.0949	0.0963	0.0977	0.1264	0.1260	0.1254	0.1250	0.1225	0.1209	0.1156	0.0890	0.0904	0.0911	0.0935	0.0956	0.1095	0.1091	0.1058	0.1051	0.1050	0.0881	0.1114	0.0878	0.0916	0.0906	0.0909	0.0913	0.0985	0.0987	0.0982	0.1004	0.0991	0.0935	0.1004	0.0902	0.0911	0.0887	0.0892	0.0891	0.0942	0.0956	0.0924	0.0924	0.0935	0.0911	0.1026	0.0870	0.0904	0.0886	0.0878	0.0870	0.0900	0.0902	0.0907	0.0901	0.0930	0.0932	0.0000	2.1837	2.2119	2.1948	2.1969	2.2028	2.1815	2.1729	2.1532	2.1310	2.0551	2.0029	0.0000	2.2561	2.2375	2.1965	2.1834	2.2135	2.1915	2.1862	2.2020	2.1616	2.1709	2.1599
24=21:58:40	21120	306	0.1271	0.1075	0.1093	0.1080	0.1072	0.1033	0.1366	0.1350	0.1336	0.1334	0.1279	0.1261	0.1243	0.0958	0.0961	0.0940	0.0955	0.0980	0.1327	0.1329	0.1313	0.1304	0.1279	0.1269	0.1184	0.0897	0.0915	0.0914	0.0938	0.0935	0.1134	0.1096	0.1081	0.1092	0.1077	0.0882	0.1140	0.0888	0.0906	0.0910	0.0930	0.0915	0.1002	0.1009	0.0988	0.1013	0.0998	0.0945	0.1024	0.0886	0.0906	0.0891	0.0902	0.0898	0.0958	0.0968	0.0944	0.0928	0.0948	0.0895	0.1043	0.0875	0.0899	0.0886	0.0889	0.0881	0.0898	0.0913	0.0899	0.0911	0.0927	0.0947	0.0000	2.1831	2.2115	2.1956	2.1983	2.2033	2.1853	2.1732	2.1545	2.1336	2.0563	2.0050	0.0000	2.2556	2.2397	2.1996	2.1827	2.2172	2.1918	2.1905	2.2019	2.1629	2.1741	2.1603
25=22:13:20	22001	306	0.1363	0.1088	0.1067	0.1083	0.1058	0.1036	0.1435	0.1404	0.1405	0.1406	0.1346	0.1333	0.1309	0.0965	0.0971	0.0951	0.0963	0.0974	0.1404	0.1399	0.1372	0.1349	0.1353	0.1308	0.1312	0.0892	0.0918	0.0911	0.0922	0.0944	0.1143	0.1135	0.1116	0.1121	0.1094	0.0893	0.1189	0.0878	0.0906	0.0908	0.0897	0.0912	0.1030	0.1003	0.1013	0.1032	0.1020	0.0980	0.1061	0.0879	0.0911	0.0884	0.0889	0.0888	0.0965	0.0974	0.0948	0.0946	0.0962	0.0908	0.1076	0.0889	0.0900	0.0898	0.0883	0.0884	0.0903	0.0925	0.0913	0.0921	0.0918	0.0966	0.0000	2.1817	2.2102	2.1935	2.1934	2.2034	2.1798	2.1729	2.1546	2.1294	2.0539	2.0038	0.0000	2.2566	2.2385	2.1979	2.1840	2.2134	2.1905	2.1872	2.1987	2.1587	2.1706	2.1568
26=22:28:01	22882	306	0.1382	0.1095	0.1107	0.1127	0.1093	0.1063	0.1518	0.1499	0.1513	0.1513	0.1419	0.1381	0.1381	0.0961	0.0969	0.0946	0.0951	0.0955	0.1449	0.1459	0.1432	0.1445	0.1406	0.1298	0.1312	0.0884	0.0923	0.0902	0.0916	0.0931	0.1193	0.1182	0.1146	0.1150	0.1127	0.0885	0.1213	0.0875	0.0891	0.0896	0.0899	0.0898	0.1032	0.1019	0.1015	0.1038	0.1021	0.0968	0.1067	0.0884	0.0909	0.0891	0.0892	0.0885	0.0984	0.0991	0.0972	0.0960	0.0955	0.0897	0.1104	0.0882	0.0884	0.0891	0.0870	0.0875	0.0911	0.0934	0.0919	0.0925	0.0926	0.0931	0.0000	2.1806	2.2110	2.1941	2.1957	2.2018	2.1797	2.1728	2.1511	2.1300	2.0519	2.0006	0.0000	2.2558	2.2388	2.1963	2.1802	2.2119	2.1894	2.1887	2.1985	2.1590	2.1702	2.1578
27=22:42:42	23762	306	0.1512	0.1151	0.1126	0.1127	0.1096	0.1071	0.1638	0.1617	0.1605	0.1628	0.1550	0.1497	0.1471	0.0971	0.0987	0.0955	0.0970	0.0990	0.1621	0.1572	0.1552	0.1556	0.1537	0.1366	0.1376	0.0894	0.0929	0.0910	0.0918	0.0943	0.1231	0.1222	0.1193	0.1208	0.1177	0.0874	0.1283	0.0889	0.0914	0.0913	0.0911	0.0938	0.1057	0.1060	0.1049	0.1079	0.1047	0.0977	0.1100	0.0877	0.0894	0.0880	0.0904	0.0891	0.0987	0.1002	0.0994	0.0965	0.0996	0.0901	0.1146	0.0877	0.0902	0.0890	0.0893	0.0883	0.0938	0.0940	0.0920	0.0939	0.0945	0.0930	0.0000	2.1855	2.2116	2.1963	2.1957	2.2012	2.1821	2.1748	2.1530	2.1304	2.0533	2.0033	0.0000	2.2564	2.2394	2.1985	2.1826	2.2154	2.1920	2.1884	2.2007	2.1623	2.1720	2.1580
28=22:57:23	24643	306	0.1569	0.1158	0.1159	0.1177	0.1113	0.1086	0.1764	0.1752	0.1775	0.1767	0.1658	0.1571	0.1568	0.0959	0.0967	0.0959	0.0959	0.0957	0.1677	0.1669	0.1623	0.1663	0.1608	0.1415	0.1455	0.0894	0.0921	0.0898	0.0921	0.0935	0.1301	0.1270	0.1231	0.1249	0.1221	0.0884	0.1353	0.0882	0.0901	0.0890	0.0922	0.0901	0.1077	0.1069	0.1070	0.1091	0.1066	0.0975	0.1161	0.0885	0.0912	0.0889	0.0884	0.0874	0.1001	0.1020	0.1001	0.0986	0.0996	0.0905	0.1189	0.0880	0.0883	0.0887	0.0880	0.0873	0.0922	0.0941	0.0943	0.0928	0.0947	0.0929	0.0000	2.1834	2.2113	2.1974	2.1966	2.2034	2.1829	2.1739	2.1529	2.1320	2.0515	2.0008	0.0000	2.2589	2.2411	2.2029	2.1834	2.2128	2.1942	2.1893	2.2011	2.1638	2.1720	2.1601
29=23:12:04	25524	306	0.1718	0.1196	0.1179	0.1190	0.1137	0.1104	0.1921	0.1904	0.1875	0.1922	0.1783	0.1655	0.1698	0.0985	0.0973	0.0958	0.0955	0.0966	0.1820	0.1800	0.1793	0.1781	0.1742	0.1513	0.1523	0.0898	0.0916	0.0903	0.0917	0.0927	0.1354	0.1354	0.1297	0.1292	0.1274	0.0879	0.1440	0.0883	0.0902	0.0897	0.0903	0.0911	0.1113	0.1103	0.1097	0.1121	0.1091	0.0975	0.1202	0.0874	0.0902	0.0896	0.0887	0.0892	0.1030	0.1038	0.1008	0.0999	0.1022	0.0915	0.1227	0.0872	0.0899	0.0871	0.0888	0.0875	0.0945	0.0951	0.0958	0.0944	0.0957	0.0928	0.0000	2.1829	2.2108	2.1935	2.1944	2.2003	2.1797	2.1728	2.1516	2.1310	2.0522	1.9996	0.0000	2.2567	2.2375	2.1974	2.1804	2.2096	2.1926	2.1882	2.1996	2.1582	2.1728	2.1573
30=23:26:44	26405	306	0.1859	0.1245	0.1188	0.1204	0.1149	0.1137	0.2066	0.2012	0.2016	0.2038	0.1915	0.1817	0.1827	0.0984	0.0977	0.0965	0.0970	0.0950	0.1945	0.1936	0.1914	0.1963	0.1859	0.1562	0.1662	0.0892	0.0928	0.0898	0.0913	0.0924	0.1381	0.1377	0.1345	0.1357	0.1323	0.0890	0.1484	0.0885	0.0902	0.0890	0.0896	0.0905	0.1146	0.1145	0.1130	0.1152	0.1119	0.1031	0.1269	0.0871	0.0891	0.0884	0.0886	0.0881	0.1038	0.1051	0.1028	0.1018	0.1021	0.0929	0.1308	0.0880	0.0884	0.0884	0.0889	0.0877	0.0954	0.0963	0.0972	0.0966	0.0973	0.0958	0.0000	2.1840	2.2112	2.1965	2.1960	2.2030	2.1825	2.1749	2.1549	2.1309	2.0506	2.0051	0.0000	2.2577	2.2408	2.1992	2.1848	2.2136	2.1943	2.1902	2.2004	2.1610	2.1718	2.1575
31=23:41:25	27286	306	0.1993	0.1316	0.1270	0.1276	0.1187	0.1163	0.2301	0.2260	0.2239	0.2255	0.2053	0.1932	0.1939	0.1002	0.0983	0.0954	0.0958	0.0955	0.2150	0.2101	0.2041	0.2094	0.2017	0.1658	0.1723	0.0909	0.0926	0.0922	0.0925	0.0937	0.1497	0.1486	0.1418	0.1418	0.1387	0.0900	0.1568	0.0883	0.0902	0.0902	0.0906	0.0908	0.1182	0.1175	0.1176	0.1197	0.1153	0.1005	0.1320	0.0879	0.0905	0.0898	0.0901	0.0892	0.1070	0.1100	0.1069	0.1039	0.1057	0.0944	0.1338	0.0882	0.0883	0.0869	0.0888	0.0872	0.0980	0.0981	0.0985	0.0981	0.0984	0.1015	0.0000	2.1838	2.2121	2.1958	2.1943	2.2037	2.1802	2.1744	2.1536	2.1309	2.0532	2.0034	0.0000	2.2558	2.2409	2.1947	2.1825	2.2148	2.1901	2.1879	2.2020	2.1608	2.1716	2.1580
32=23:56:08	28168	306	0.2208	0.1345	0.1263	0.1287	0.1185	0.1157	0.2499	0.2455	0.2474	0.2460	0.2277	0.2070	0.2084	0.0994	0.0974	0.0950	0.0959	0.0951	0.2342	0.2327	0.2271	0.2282	0.2189	0.1791	0.1880	0.0899	0.0914	0.0895	0.0906	0.0966	0.1549	0.1546	0.1502	0.1488	0.1468	0.0885	0.1708	0.0884	0.0891	0.0899	0.0899	0.0913	0.1219	0.1203	0.1214	0.1250	0.1180	0.1002	0.1344	0.0870	0.0902	0.0888	0.0886	0.0875	0.1075	0.1109	0.1058	0.1057	0.1073	0.0926	0.1398	0.0880	0.0887	0.0870	0.0899	0.0872	0.0974	0.0988	0.0985	0.0983	0.0991	0.0921	0.0000	2.1809	2.2096	2.1933	2.1944	2.2007	2.1776	2.1732	2.1519	2.1307	2.0508	1.9993	0.0000	2.2554	2.2377	2.1972	2.1790	2.2127	2.1916	2.1860	2.2017	2.1592	2.1697	2.1599
33=00:10:48	29049	306	0.2296	0.1422	0.1327	0.1346	0.1231	0.1195	0.2748	0.2666	0.2749	0.2689	0.2492	0.2240	0.2266	0.1026	0.0983	0.0957	0.0962	0.0949	0.2517	0.2515	0.2440	0.2516	0.2347	0.1838	0.1983	0.0910	0.0930	0.0906	0.0918	0.0938	0.1635	0.1652	0.1587	0.1581	0.1555	0.0896	0.1827	0.0891	0.0899	0.0910	0.0893	0.0907	0.1252	0.1255	0.1241	0.1292	0.1216	0.1021	0.1414	0.0873	0.0907	0.0903	0.0884	0.0893	0.1114	0.1140	0.1112	0.1079	0.1108	0.0925	0.1484	0.0880	0.0892	0.0894	0.0890	0.0876	0.0997	0.1008	0.1001	0.1007	0.1005	0.0974	0.0000	2.1823	2.2111	2.1951	2.1955	2.2022	2.1808	2.1763	2.1532	2.1309	2.0516	2.0010	0.0000	2.2589	2.2397	2.1997	2.1819	2.2156	2.1912	2.1915	2.2004	2.1611	2.1706	2.1585
34=00:25:29	29930	306	0.2552	0.1493	0.1379	0.1376	0.1223	0.1197	0.2921	0.2863	0.2849	0.2895	0.2648	0.2372	0.2387	0.1043	0.0996	0.0960	0.0956	0.0940	0.2766	0.2731	0.2677	0.2702	0.2543	0.1994	0.2238	0.0914	0.0915	0.0889	0.0915	0.0925	0.1724	0.1702	0.1659	0.1655	0.1602	0.0889	0.1981	0.0894	0.0904	0.0893	0.0903	0.0912	0.1300	0.1282	0.1266	0.1319	0.1255	0.1029	0.1504	0.0885	0.0909	0.0884	0.0881	0.0891	0.1135	0.1160	0.1102	0.1087	0.1120	0.0953	0.1571	0.0890	0.0892	0.0884	0.0900	0.0875	0.1025	0.1019	0.1011	0.1008	0.1012	0.0989	0.0000	2.1823	2.2118	2.1945	2.1943	2.2041	2.1793	2.1731	2.1523	2.1301	2.0516	2.0012	0.0000	2.2552	2.2357	2.1983	2.1824	2.2134	2.1934	2.1877	2.1986	2.1600	2.1714	2.1600
35=00:40:10	30811	306	0.2606	0.1611	0.1418	0.1411	0.1269	0.1224	0.3314	0.3168	0.3190	0.3131	0.2902	0.2613	0.2626	0.1039	0.0958	0.0938	0.0950	0.0933	0.3011	0.3018	0.2894	0.2983	0.2757	0.2087	0.2288	0.0908	0.0936	0.0899	0.0897	0.0947	0.1832	0.1823	0.1767	0.1770	0.1700	0.0878	0.2074	0.0879	0.0891	0.0890	0.0887	0.0914	0.1325	0.1318	0.1308	0.1367	0.1286	0.1027	0.1525	0.0868	0.0886	0.0886	0.0874	0.0885	0.1146	0.1180	0.1150	0.1119	0.1142	0.0932	0.1692	0.0875	0.0876	0.0873	0.0881	0.0868	0.1006	0.1023	0.1032	0.1024	0.1026	0.0998	0.0000	2.1833	2.2134	2.1957	2.1942	2.2014	2.1817	2.1735	2.1538	2.1286	2.0521	2.0013	0.0000	2.2572	2.2365	2.2012	2.1806	2.2138	2.1917	2.1896	2.1977	2.1597	2.1724	2.1594
36=00:54:51	31691	306	0.3094	0.1665	0.1475	0.1463	0.1276	0.1241	0.3592	0.3552	0.3558	0.3533	0.3287	0.2823	0.2941	0.1058	0.0980	0.0958	0.0950	0.0939	0.3385	0.3316	0.3265	0.3294	0.3137	0.2218	0.2506	0.0904	0.0927	0.0903	0.0906	0.0919	0.1994	0.1987	0.1888	0.1924	0.1813	0.0878	0.2250	0.0896	0.0891	0.0889	0.0895	0.0900	0.1397	0.1405	0.1397	0.1440	0.1348	0.1050	0.1733	0.0878	0.0900	0.0900	0.0890	0.0882	0.1181	0.1217	0.1202	0.1165	0.1173	0.0946	0.1838	0.0888	0.0881	0.0878	0.0896	0.0871	0.1051	0.1045	0.1047	0.1041	0.1045	0.0947	0.0000	2.1808	2.2090	2.1911	2.1934	2.1993	2.1785	2.1707	2.1528	2.1289	2.0512	1.9994	0.0000	2.2538	2.2353	2.1956	2.1796	2.2120	2.1907	2.1839	2.1980	2.1597	2.1689	2.1562
37=01:09:32	32572	305	0.3153	0.1828	0.1546	0.1560	0.1330	0.1274	0.3967	0.3897	0.3806	0.3854	0.3437	0.2951	0.3127	0.1061	0.0964	0.0931	0.0934	0.0927	0.3619	0.3545	0.3514	0.3522	0.3334	0.2337	0.2605	0.0912	0.0920	0.0889	0.0894	0.0918	0.2109	0.2100	0.2016	0.2043	0.1883	0.0880	0.2422	0.0891	0.0893	0.0885	0.0889	0.0891	0.1434	0.1436	0.1422	0.1513	0.1376	0.1016	0.1738	0.0877	0.0891	0.0907	0.0879	0.0869	0.1197	0.1250	0.1215	0.1189	0.1199	0.0949	0.1894	0.0876	0.0873	0.0863	0.0890	0.0856	0.1045	0.1057	0.1064	0.1053	0.1039	0.0990	0.0000	2.1802	2.2101	2.1943	2.1951	2.2011	2.1792	2.1680	2.1493	2.1288	2.0517	1.9962	0.0000	2.2522	2.2363	2.1980	2.1806	2.2123	2.1891	2.1855	2.1962	2.1567	2.1723	2.1571
38=01:24:12	33453	305	0.3593	0.2043	0.1641	0.1602	0.1348	0.1282	0.4435	0.4259	0.4338	0.4231	0.3923	0.3212	0.3375	0.1095	0.0985	0.0933	0.0942	0.0923	0.4019	0.4093	0.3899	0.3979	0.3649	0.2579	0.3085	0.0907	0.0923	0.0888	0.0908	0.0911	0.2265	0.2288	0.2231	0.2223	0.2093	0.0888	0.2722	0.0892	0.0894	0.0898	0.0908	0.0910	0.1543	0.1538	0.1498	0.1584	0.1468	0.1048	0.1882	0.0870	0.0907	0.0887	0.0879	0.0865	0.1259	0.1293	0.1249	0.1229	0.1240	0.0949	0.2014	0.0875	0.0879	0.0869	0.0880	0.0864	0.1076	0.1079	0.1089	0.1093	0.1078	0.0980	0.0000	2.1816	2.2123	2.1949	2.1961	2.2004	2.1809	2.1745	2.1524	2.1304	2.0530	2.0015	0.0000	2.2577	2.2385	2.1994	2.1810	2.2141	2.1908	2.1898	2.1995	2.1622	2.1706	2.1583
39=01:38:53	34334	306	0.3619	0.2171	0.1803	0.1718	0.1392	0.1329	0.4668	0.4653	0.4566	0.4595	0.4272	0.3447	0.3601	0.1105	0.0976	0.0936	0.0924	0.0928	0.4398	0.4260	0.4291	0.4202	0.3960	0.2658	0.3110	0.0901	0.0918	0.0899	0.0908	0.0943	0.2420	0.2456	0.2334	0.2432	0.2210	0.0877	0.2913	0.0893	0.0880	0.0885	0.0894	0.0907	0.1599	0.1600	0.1570	0.1655	0.1519	0.1041	0.1873	0.0885	0.0895	0.0899	0.0874	0.0875	0.1307	0.1346	0.1293	0.1275	0.1290	0.0959	0.2190	0.0872	0.0882	0.0865	0.0890	0.0859	0.1094	0.1108	0.1109	0.1114	0.1085	0.0966	0.0000	2.1832	2.2127	2.1961	2.1961	2.2033	2.1810	2.1748	2.1527	2.1313	2.0558	1.9991	0.0000	2.2580	2.2415	2.1991	2.1849	2.2146	2.1922	2.1889	2.1998	2.1620	2.1757	2.1593
40=01:53:34	35215	306	0.4178	0.2338	0.1878	0.1778	0.1427	0.1376	0.5111	0.5013	0.4928	0.5018	0.4508	0.3707	0.4034	0.1113	0.0986	0.0945	0.0942	0.0931	0.4783	0.4730	0.4670	0.4717	0.4394	0.2799	0.3397	0.0918	0.0923	0.0905	0.0907	0.0915	0.2660	0.2646	0.2553	0.2591	0.2365	0.0878	0.3123	0.0903	0.0885	0.0887	0.0901	0.0903	0.1679	0.1716	0.1658	0.1797	0.1560	0.1068	0.2134	0.0868	0.0897	0.0882	0.0877	0.0875	0.1330	0.1375	0.1354	0.1309	0.1313	0.0966	0.2453	0.0862	0.0872	0.0880	0.0893	0.0854	0.1121	0.1108	0.1139	0.1153	0.1123	0.0969	0.0000	2.1840	2.2121	2.1993	2.1936	2.2039	2.1812	2.1760	2.1526	2.1320	2.0541	1.9997	0.0000	2.2590	2.2402	2.2000	2.1837	2.2146	2.1921	2.1861	2.1994	2.1600	2.1728	2.1587
41=02:08:15	36095	306	0.4279	0.2596	0.2083	0.1898	0.1490	0.1429	0.5492	0.5349	0.5325	0.5237	0.4921	0.3846	0.4354	0.1132	0.0983	0.0925	0.0922	0.0915	0.5039	0.5028	0.4895	0.5002	0.4648	0.2912	0.3653	0.0911	0.0936	0.0891	0.0889	0.0906	0.2852	0.2870	0.2720	0.2769	0.2531	0.0872	0.3246	0.0894	0.0887	0.0871	0.0892	0.0900	0.1755	0.1787	0.1743	0.1854	0.1618	0.1046	0.2250	0.0848	0.0888	0.0894	0.0883	0.0864	0.1369	0.1448	0.1391	0.1332	0.1361	0.0944	0.2575	0.0879	0.0866	0.0867	0.0889	0.0844	0.1126	0.1124	0.1144	0.1157	0.1139	0.0956	0.0000	2.1829	2.2101	2.1924	2.1971	2.2034	2.1809	2.1738	2.1544	2.1313	2.0541	1.9968	0.0000	2.2544	2.2411	2.1996	2.1820	2.2131	2.1925	2.1872	2.1969	2.1603	2.1702	2.1590
42=02:22:56	36976	306	0.4824	0.2784	0.2437	0.2087	0.1532	0.1445	0.5886	0.5716	0.5773	0.5705	0.5343	0.4080	0.4760	0.1186	0.0987	0.0936	0.0941	0.0926	0.5517	0.5446	0.5345	0.5410	0.5044	0.3080	0.3987	0.0928	0.0925	0.0896	0.0902	0.0909	0.3061	0.3110	0.2925	0.3013	0.2748	0.0892	0.3596	0.0908	0.0887	0.0880	0.0889	0.0917	0.1879	0.1873	0.1842	0.1975	0.1727	0.1074	0.2445	0.0864	0.0899	0.0886	0.0881	0.0869	0.1407	0.1500	0.1466	0.1398	0.1408	0.0959	0.2806	0.0878	0.0865	0.0868	0.0898	0.0855	0.1169	0.1156	0.1185	0.1183	0.1152	0.0963	0.0000	2.1828	2.2147	2.1950	2.1956	2.2025	2.1829	2.1733	2.1541	2.1316	2.0586	1.9991	0.0000	2.2554	2.2383	2.1991	2.1823	2.2132	2.1905	2.1871	2.2000	2.1612	2.1699	2.1583
43=02:37:36	37857	306	0.4979	0.3146	0.2761	0.2345	0.1648	0.1537	0.6329	0.6202	0.6142	0.6155	0.5700	0.4409	0.5011	0.1236	0.1005	0.0943	0.0919	0.0920	0.6011	0.5849	0.5864	0.5862	0.5454	0.3220	0.4269	0.0925	0.0947	0.0899	0.0893	0.0917	0.3332	0.3391	0.3209	0.3321	0.2976	0.0875	0.3898	0.0909	0.0887	0.0881	0.0890	0.0909	0.1982	0.2002	0.1982	0.2115	0.1820	0.1069	0.2506	0.0876	0.0888	0.0884	0.0879	0.0863	0.1482	0.1564	0.1522	0.1453	0.1453	0.0967	0.3038	0.0870	0.0859	0.0874	0.0907	0.0850	0.1188	0.1184	0.1216	0.1216	0.1168	0.0899	0.0000	2.1837	2.2133	2.1947	2.1957	2.2023	2.1802	2.1724	2.1525	2.1303	2.0585	1.9978	0.0000	2.2564	2.2398	2.1986	2.1836	2.2150	2.1897	2.1864	2.2028	2.1602	2.1702	2.1596
44=02:52:17	38738	306	0.5623	0.3468	0.3052	0.2765	0.1706	0.1580	0.6882	0.6765	0.6754	0.6677	0.6304	0.4660	0.5449	0.1270	0.1000	0.0940	0.0925	0.0927	0.6523	0.6343	0.6352	0.6282	0.5922	0.3430	0.4592	0.0939	0.0931	0.0886	0.0892	0.0913	0.3708	0.3761	0.3527	0.3701	0.3293	0.0889	0.4314	0.0907	0.0884	0.0890	0.0893	0.0912	0.2167	0.2140	0.2133	0.2327	0.1983	0.1070	0.2798	0.0869	0.0918	0.0894	0.0880	0.0870	0.1548	0.1658	0.1598	0.1537	0.1560	0.0961	0.3161	0.0876	0.0867	0.0863	0.0898	0.0864	0.1232	0.1222	0.1254	0.1249	0.1194	0.0951	0.0000	2.1825	2.2120	2.1938	2.1938	2.1988	2.1802	2.1728	2.1506	2.1286	2.0573	1.9997	0.0000	2.2544	2.2370	2.1965	2.1829	2.2114	2.1905	2.1871	2.1978	2.1583	2.1697	2.1582
45=03:06:58	39619	306	0.5767	0.3767	0.3320	0.3111	0.1812	0.1660	0.7300	0.7243	0.7203	0.7104	0.6681	0.4829	0.5702	0.1325	0.0996	0.0933	0.0913	0.0924	0.6926	0.6752	0.6782	0.6697	0.6249	0.3586	0.4971	0.0919	0.0914	0.0900	0.0898	0.0947	0.3981	0.4061	0.3845	0.3979	0.3516	0.0870	0.4584	0.0907	0.0882	0.0881	0.0889	0.0898	0.2263	0.2298	0.2255	0.2435	0.2051	0.1069	0.2901	0.0872	0.0903	0.0889	0.0881	0.0867	0.1635	0.1744	0.1665	0.1609	0.1588	0.0967	0.3473	0.0864	0.0862	0.0856	0.0894	0.0851	0.1248	0.1241	0.1290	0.1293	0.1221	0.0941	0.0000	2.1822	2.2099	2.1942	2.1950	2.1987	2.1786	2.1727	2.1500	2.1281	2.0552	1.9944	0.0000	2.2591	2.2367	2.1963	2.1818	2.2134	2.1885	2.1855	2.1993	2.1598	2.1692	2.1561
46=03:21:39	40499	306	0.6297	0.4093	0.3646	0.3387	0.1925	0.1766	0.7807	0.7644	0.7686	0.7475	0.7141	0.5076	0.6266	0.1418	0.1027	0.0934	0.0918	0.0931	0.7468	0.7315	0.7191	0.7253	0.6782	0.3778	0.5333	0.0927	0.0931	0.0898	0.0888	0.0896	0.4305	0.4416	0.4200	0.4308	0.3876	0.0877	0.5054	0.0910	0.0895	0.0889	0.0886	0.0912	0.2452	0.2482	0.2481	0.2649	0.2216	0.1100	0.3128	0.0871	0.0899	0.0879	0.0881	0.0858	0.1727	0.1832	0.1757	0.1657	0.1676	0.0963	0.3841	0.0890	0.0866	0.0880	0.0892	0.0854	0.1309	0.1300	0.1337	0.1359	0.1269	0.0959	0.0000	2.1828	2.2112	2.1967	2.1934	2.1985	2.1797	2.1732	2.1537	2.1298	2.0551	1.9979	0.0000	2.2545	2.2361	2.1981	2.1827	2.2138	2.1888	2.1862	2.1969	2.1589	2.1705	2.1557
47=03:36:20	41380	306	0.6805	0.4359	0.3949	0.3723	0.2104	0.1858	0.8200	0.8021	0.8035	0.8016	0.7311	0.5214	0.6680	0.1461	0.1030	0.0935	0.0912	0.0913	0.7739	0.7787	0.7542	0.7604	0.7074	0.3939	0.5631	0.0936	0.0921	0.0893	0.0875	0.0930	0.4797	0.4755	0.4623	0.4602	0.4171	0.0886	0.5373	0.0913	0.0894	0.0883	0.0887	0.0901	0.2627	0.2699	0.2603	0.2906	0.2305	0.1082	0.3453	0.0864	0.0909	0.0888	0.0879	0.0858	0.1818	0.1977	0.1879	0.1765	0.1744	0.0969	0.4000	0.0873	0.0865	0.0876	0.0895	0.0854	0.1357	0.1322	0.1383	0.1374	0.1291	0.0986	0.0000	2.1826	2.2114	2.1941	2.1961	2.2024	2.1804	2.1753	2.1532	2.1312	2.0562	1.9958	0.0000	2.2563	2.2402	2.2012	2.1813	2.2133	2.1903	2.1895	2.2007	2.1617	2.1708	2.1587
48=03:51:00	42261	305	0.7031	0.4717	0.4308	0.4061	0.2397	0.2021	0.8407	0.8357	0.8193	0.8311	0.7565	0.5432	0.7172	0.1549	0.1051	0.0945	0.0926	0.0914	0.8114	0.8069	0.7916	0.8026	0.7518	0.4054	0.6074	0.0956	0.0943	0.0898	0.0878	0.0913	0.5102	0.5068	0.4914	0.4974	0.4427	0.0884	0.5622	0.0908	0.0894	0.0887	0.0922	0.0894	0.2789	0.2933	0.2829	0.3165	0.2480	0.1098	0.3800	0.0871	0.0907	0.0890	0.0887	0.0861	0.1898	0.2036	0.1965	0.1828	0.1836	0.0984	0.4492	0.0874	0.0855	0.0868	0.0900	0.0853	0.1377	0.1363	0.1415	0.1447	0.1325	0.0956	0.0000	2.1840	2.2116	2.1955	2.1957	2.2044	2.1843	2.1775	2.1542	2.1325	2.0597	2.0001	0.0000	2.2592	2.2431	2.1969	2.1830	2.2154	2.1926	2.1878	2.2007	2.1608	2.1743	2.1588
49=04:05:41	43142	306	0.7564	0.5031	0.4618	0.4421	0.3233	0.2326	0.8486	0.8564	0.8400	0.8488	0.7940	0.5545	0.7596	0.1592	0.1065	0.0942	0.0920	0.0909	0.8454	0.8184	0.8159	0.8096	0.7760	0.4143	0.6499	0.0946	0.0926	0.0888	0.0884	0.0910	0.5476	0.5585	0.5311	0.5468	0.4730	0.0871	0.6056	0.0904	0.0883	0.0878	0.0882	0.0906	0.3004	0.3077	0.3047	0.3328	0.2662	0.1108	0.4101	0.0857	0.0903	0.0894	0.0866	0.0858	0.2010	0.2185	0.2093	0.1935	0.1923	0.0957	0.4665	0.0874	0.0846	0.0862	0.0896	0.0841	0.1434	0.1395	0.1462	0.1469	0.1346	0.1007	0.0000	2.1836	2.2088	2.1923	2.1933	2.1998	2.1794	2.1735	2.1514	2.1289	2.0573	1.9958	0.0000	2.2533	2.2385	2.1945	2.1803	2.2112	2.1902	2.1862	2.1971	2.1598	2.1727	2.1552
50=04:20:22	44023	306	0.7983	0.5505	0.5052	0.4787	0.3624	0.2755	0.8574	0.8596	0.8536	0.8695	0.8054	0.5715	0.7869	0.1709	0.1093	0.0947	0.0925	0.0909	0.8456	0.8549	0.8326	0.8418	0.7979	0.4385	0.6700	0.0936	0.0923	0.0882	0.0885	0.0915	0.5973	0.5973	0.5805	0.5798	0.5173	0.0890	0.6632	0.0912	0.0889	0.0870	0.0885	0.0877	0.3268	0.3428	0.3254	0.3700	0.2822	0.1083	0.4341	0.0856	0.0915	0.0883	0.0860	0.0854	0.2176	0.2363	0.2260	0.2060	0.2063	0.0972	0.4899	0.0876	0.0853	0.0857	0.0888	0.0840	0.1503	0.1433	0.1546	0.1540	0.1394	0.1013	0.0000	2.1824	2.2112	2.1953	2.1950	2.2010	2.1822	2.1718	2.1528	2.1287	2.0563	1.9958	0.0000	2.2552	2.2368	2.1984	2.1817	2.2139	2.1896	2.1868	2.1994	2.1586	2.1737	2.1571
51=04:35:03	44903	310	0.8253	0.5933	0.5358	0.5120	0.3995	0.3494	0.8559	0.8451	0.8497	0.8498	0.8224	0.5806	0.8253	0.1856	0.1144	0.0961	0.0932	0.0911	0.8488	0.8497	0.8306	0.8510	0.8188	0.4472	0.7198	0.0957	0.0931	0.0870	0.0891	0.0917	0.6286	0.6346	0.6158	0.6162	0.5545	0.0886	0.6962	0.0924	0.0891	0.0878	0.0882	0.0899	0.3546	0.3626	0.3535	0.3933	0.3037	0.1107	0.4695	0.0862	0.0906	0.0891	0.0870	0.0857	0.2252	0.2469	0.2362	0.2192	0.2162	0.0955	0.5364	0.0871	0.0866	0.0867	0.0908	0.0852	0.1565	0.1487	0.1615	0.1602	0.1420	0.1009	0.0000	2.1838	2.2098	2.1955	2.1948	2.2001	2.1781	2.1715	2.1500	2.1284	2.0562	1.9962	0.0000	2.2543	2.2358	2.1962	2.1836	2.2113	2.1876	2.1877	2.1984	2.1586	2.1697	2.1570
52=04:49:44	45784	315	0.8322	0.6218	0.5822	0.5605	0.4363	0.3854	0.8647	0.8595	0.8667	0.8598	0.8430	0.6044	0.8664	0.1953	0.1193	0.0970	0.0939	0.0921	0.8588	0.8575	0.8396	0.8597	0.8360	0.4602	0.7601	0.0953	0.0943	0.0888	0.0887	0.0917	0.6805	0.6899	0.6644	0.6729	0.6069	0.0893	0.7368	0.0929	0.0891	0.0872	0.0881	0.0904	0.3906	0.4012	0.3955	0.4318	0.3330	0.1133	0.4997	0.0869	0.0911	0.0894	0.0879	0.0856	0.2424	0.2733	0.2601	0.2422	0.2334	0.0964	0.5993	0.0877	0.0853	0.0865	0.0916	0.0842	0.1669	0.1561	0.1678	0.1691	0.1500	0.0989	0.0000	2.1808	2.2109	2.1950	2.1938	2.1997	2.1804	2.1730	2.1513	2.1295	2.0564	1.9951	0.0000	2.2541	2.2371	2.1956	2.1807	2.2134	2.1887	2.1854	2.1943	2.1603	2.1697	2.1565
53=05:04:25	46665	320	0.8321	0.6772	0.6338	0.5983	0.4693	0.4200	0.8566	0.8616	0.8488	0.8636	0.8192	0.6139	0.8452	0.2097	0.1264	0.0969	0.0937	0.0926	0.8543	0.8458	0.8373	0.8431	0.8338	0.4796	0.7909	0.0957	0.0935	0.0895	0.0893	0.0917	0.7206	0.7232	0.6998	0.7122	0.6237	0.0884	0.7946	0.0922	0.0900	0.0878	0.0888	0.0891	0.4162	0.4333	0.4159	0.4623	0.3566	0.1117	0.5261	0.0892	0.0921	0.0893	0.0871	0.0856	0.2625	0.2864	0.2768	0.2532	0.2457	0.1003	0.6331	0.0890	0.0850	0.0860	0.0898	0.0833	0.1693	0.1635	0.1778	0.1790	0.1523	0.0944	0.0000	2.1843	2.2126	2.1941	2.1967	2.2012	2.1819	2.1766	2.1531	2.1318	2.0590	1.9938	0.0000	2.2595	2.2391	2.1981	2.1824	2.2146	2.1925	2.1888	2.2008	2.1613	2.1715	2.1575
54=05:19:05	47546	322	0.8487	0.7242	0.6886	0.6534	0.5194	0.4648	0.8780	0.8804	0.8726	0.8834	0.8320	0.6334	0.8456	0.2301	0.1353	0.0997	0.0949	0.0930	0.8671	0.8628	0.8516	0.8611	0.8471	0.4929	0.8232	0.0980	0.0941	0.0897	0.0898	0.0926	0.7763	0.7706	0.7556	0.7603	0.6746	0.0891	0.8280	0.0940	0.0905	0.0885	0.0896	0.0896	0.4592	0.4815	0.4557	0.5137	0.3945	0.1130	0.5856	0.0891	0.0930	0.0907	0.0884	0.0857	0.2893	0.3183	0.3051	0.2784	0.2697	0.1013	0.6759	0.0894	0.0873	0.0869	0.0906	0.0836	0.1860	0.1754	0.1897	0.1923	0.1588	0.0997	0.0000	2.1835	2.2117	2.1959	2.1953	2.2015	2.1831	2.1755	2.1572	2.1294	2.0580	1.9923	0.0000	2.2553	2.2385	2.1980	2.1846	2.2126	2.1919	2.1873	2.2005	2.1604	2.1727	2.1582
55=05:33:46	48427	322	0.8245	0.7510	0.7181	0.6933	0.5680	0.5067	0.8767	0.8595	0.8719	0.8600	0.8234	0.6308	0.8425	0.2417	0.1497	0.1002	0.0951	0.0931	0.8449	0.8663	0.8344	0.8622	0.8263	0.4938	0.8167	0.0975	0.0956	0.0887	0.0882	0.0918	0.8075	0.8017	0.7851	0.7679	0.7169	0.0891	0.8653	0.0935	0.0896	0.0867	0.0876	0.0925	0.4931	0.5113	0.4907	0.5449	0.4165	0.1182	0.6227	0.0873	0.1402	0.0898	0.0882	0.0857	0.3058	0.3440	0.3271	0.2992	0.2841	0.0989	0.7244	0.0895	0.0849	0.0872	0.0900	0.0842	0.1921	0.1776	0.2021	0.1996	0.1650	0.1006	0.0000	2.1815	2.2097	2.1938	2.1957	2.2025	2.1798	2.1720	2.1542	2.1301	2.0558	1.9913	0.0000	2.2575	2.2375	2.1983	2.1830	2.2130	2.1911	2.1884	2.1978	2.1594	2.1698	2.1598
56=05:48:27	49307	322	0.8222	0.7737	0.7762	0.7486	0.6119	0.5452	0.8903	0.8752	0.8802	0.8793	0.8300	0.6467	0.8652	0.2646	0.1601	0.1019	0.0955	0.0925	0.8642	0.8734	0.8457	0.8724	0.8390	0.4968	0.8228	0.0979	0.0946	0.0907	0.0892	0.0915	0.8267	0.8215	0.8092	0.7977	0.7389	0.0886	0.8593	0.0951	0.0905	0.0883	0.0884	0.0898	0.5312	0.5607	0.5339	0.5908	0.4468	0.1134	0.6508	0.0874	0.0926	0.0890	0.0884	0.0864	0.3350	0.3757	0.3595	0.3247	0.3115	0.0995	0.7845	0.0889	0.0855	0.0867	0.0908	0.0858	0.2047	0.1902	0.2149	0.2110	0.1748	0.0994	0.0000	2.1856	2.2114	2.1967	2.1941	2.2001	2.1833	2.1740	2.1526	2.1293	2.0581	1.9904	0.0000	2.2575	2.2394	2.1987	2.1825	2.2154	2.1922	2.1866	2.1997	2.1601	2.1722	2.1589
57=06:03:08	50188	322	0.8274	0.7621	0.7913	0.7686	0.6444	0.5810	0.8812	0.8824	0.8737	0.8837	0.8180	0.6570	0.8597	0.2806	0.1705	0.1034	0.0964	0.0930	0.8644	0.8668	0.8540	0.8974	0.8777	0.5126	0.8258	0.0982	0.0944	0.0895	0.0867	0.0912	0.8540	0.8603	0.8549	0.8027	0.7551	0.0870	0.8598	0.0943	0.0898	0.0871	0.0894	0.0881	0.5709	0.6077	0.5727	0.6341	0.4788	0.1134	0.6893	0.0872	0.0910	0.0887	0.0873	0.0850	0.3623	0.4032	0.3888	0.3439	0.3339	0.1008	0.8171	0.0889	0.0857	0.0867	0.0891	0.0840	0.2152	0.2013	0.2239	0.2280	0.1815	0.0941	0.0000	2.1837	2.2121	2.1948	2.1952	2.2025	2.1784	2.1748	2.1495	2.1300	2.0599	1.9914	0.0000	2.2555	2.2409	2.1985	2.1818	2.2130	2.1930	2.1872	2.1971	2.1610	2.1719	2.1577
58=06:17:49	51069	322	0.8535	0.7596	0.7937	0.7799	0.6849	0.6105	0.8749	0.8684	0.8677	0.8805	0.8179	0.6539	0.8562	0.3029	0.1807	0.1075	0.1006	0.0938	0.8609	0.8657	0.8460	0.8654	0.8354	0.5224	0.8212	0.0985	0.0947	0.0891	0.0867	0.0907	0.8207	0.8071	0.8068	0.7969	0.7721	0.0883	0.8656	0.0956	0.0901	0.0880	0.0881	0.0884	0.6128	0.6506	0.6141	0.6838	0.5136	0.1131	0.7337	0.0890	0.0907	0.0886	0.0866	0.0848	0.3845	0.4328	0.4219	0.3720	0.3566	0.1005	0.8324	0.0893	0.0861	0.0864	0.0897	0.0843	0.2359	0.2122	0.2378	0.2424	0.1879	0.0950	0.0000	2.1821	2.2098	2.1933	2.1954	2.2018	2.1797	2.1711	2.1509	2.1302	2.0610	1.9934	0.0000	2.2552	2.2341	2.1968	2.1806	2.2131	2.1905	2.1848	2.1971	2.1589	2.1711	2.1566
59=06:32:30	51950	322	0.8497	0.7757	0.7918	0.7866	0.7254	0.6574	0.8847	0.8667	0.8826	0.8790	0.8477	0.6596	0.8807	0.3238	0.2006	0.1145	0.1038	0.0962	0.8709	0.8803	0.8505	0.8796	0.8479	0.5247	0.8325	0.1016	0.0959	0.0889	0.0882	0.0924	0.8247	0.8281	0.8123	0.7947	0.7934	0.0895	0.8719	0.0959	0.0907	0.0875	0.0869	0.0886	0.6702	0.6838	0.6708	0.7215	0.5557	0.1175	0.7925	0.0881	0.0921	0.0891	0.0877	0.0850	0.4194	0.4724	0.4484	0.4125	0.3856	0.0984	0.8230	0.0902	0.0864	0.0874	0.0916	0.0859	0.2490	0.2267	0.2639	0.2611	0.2022	0.0976	0.0000	2.1846	2.2113	2.1962	2.1924	2.2012	2.1831	2.1719	2.1520	2.1261	2.0625	1.9927	0.0000	2.2547	2.2360	2.1950	2.1792	2.2147	2.1877	2.1873	2.1963	2.1603	2.1699	2.1572
60=06:47:10	52831	322	0.8511	0.7844	0.8073	0.8029	0.7586	0.7015	0.8841	0.8873	0.8874	0.8850	0.8611	0.6715	0.8754	0.3533	0.2111	0.1193	0.1053	0.0988	0.8864	0.8716	0.8690	0.8818	0.8620	0.5312	0.8484	0.1010	0.0958	0.0909	0.0884	0.0939	0.8182	0.8325	0.8014	0.8145	0.7892	0.0870	0.8607	0.0957	0.0902	0.0889	0.0895	0.0939	0.7141	0.7242	0.7195	0.7466	0.5959	0.1163	0.8036	0.0893	0.0935	0.0899	0.0878	0.0864	0.4606	0.5124	0.4857	0.4486	0.4086	0.0998	0.8360	0.0904	0.0878	0.0880	0.0915	0.0857	0.2709	0.2509	0.2798	0.2824	0.2118	0.0950	0.0000	2.1870	2.2150	2.1971	2.1976	2.2031	2.1820	2.1752	2.1537	2.1295	2.0655	1.9953	0.0000	2.2584	2.2423	2.2012	2.1846	2.2163	2.1950	2.1869	2.2006	2.1609	2.1719	2.1592
61=07:01:51	53712	322	0.8574	0.7682	0.7974	0.7970	0.7801	0.7207	0.8737	0.8692	0.8792	0.8860	0.8433	0.6653	0.8658	0.3730	0.2229	0.1259	0.1096	0.1004	0.8654	0.8711	0.8527	0.8856	0.8423	0.5307	0.8287	0.1011	0.0956	0.0890	0.0882	0.0926	0.8292	0.8182	0.8044	0.7957	0.7919	0.0884	0.8720	0.0949	0.0914	0.0881	0.0887	0.0899	0.7431	0.7568	0.7356	0.7715	0.6135	0.1154	0.8247	0.0888	0.0921	0.0891	0.0871	0.0857	0.4846	0.5503	0.5265	0.4768	0.4394	0.0997	0.8399	0.0902	0.0857	0.0860	0.0914	0.0864	0.2908	0.2613	0.3023	0.3024	0.2206	0.0991	0.0000	2.1829	2.2117	2.1961	2.1965	2.2020	2.1796	2.1736	2.1510	2.1298	2.0641	1.9950	0.0000	2.2573	2.2377	2.1991	2.1841	2.2128	2.1917	2.1893	2.1974	2.1602	2.1718	2.1592
62=07:16:32	54593	322	0.8372	0.7938	0.8202	0.8158	0.7940	0.7481	0.8946	0.8771	0.8944	0.8965	0.8554	0.6770	0.8768	0.4032	0.2397	0.1336	0.1108	0.1009	0.8683	0.8797	0.8563	0.8998	0.8519	0.5395	0.8407	0.1006	0.0981	0.0893	0.0874	0.0942	0.8401	0.8291	0.8141	0.7975	0.7970	0.0874	0.8663	0.0956	0.0904	0.0881	0.0874	0.0888	0.7824	0.7729	0.7716	0.7772	0.6402	0.1152	0.8207	0.0882	0.0922	0.0894	0.0879	0.0862	0.5332	0.5977	0.5675	0.5216	0.4712	0.0989	0.8426	0.0904	0.0855	0.0864	0.0906	0.0855	0.3054	0.2753	0.3238	0.3210	0.2341	0.0992	0.0000	2.1837	2.2144	2.1959	2.1944	2.2015	2.1788	2.1739	2.1513	2.1288	2.0655	1.9961	0.0000	2.2568	2.2385	2.1984	2.1818	2.2164	2.1929	2.1873	2.1971	2.1611	2.1706	2.1586
63=07:31:13	55473	322	0.8635	0.7910	0.8187	0.8104	0.7955	0.7534	0.8828	0.8887	0.8836	0.9173	0.8523	0.6842	0.8763	0.4201	0.2555	0.1420	0.1187	0.1041	0.8785	0.8790	0.8667	0.8921	0.8615	0.5551	0.8388	0.1021	0.0973	0.0895	0.0874	0.0923	0.8440	0.8348	0.8149	0.8109	0.7817	0.0885	0.8735	0.0969	0.0910	0.0887	0.0894	0.0889	0.7943	0.7862	0.7732	0.7881	0.6697	0.1157	0.8404	0.0878	0.0941	0.0895	0.0870	0.0855	0.5752	0.6372	0.6215	0.5576	0.5044	0.0999	0.8359	0.0900	0.0866	0.0877	0.0911	0.0849	0.3276	0.3027	0.3474	0.3493	0.2466	0.0953	0.0000	2.1846	2.2104	2.1946	2.1943	2.2003	2.1802	2.1728	2.1506	2.1288	2.0642	2.0004	0.0000	2.2530	2.2413	2.2000	2.1826	2.2126	2.1910	2.1855	2.1986	2.1600	2.1716	2.1589
64=07:45:54	56354	323	0.8406	0.7759	0.8036	0.7961	0.7861	0.7512	0.8841	0.8967	0.8879	0.9173	0.8602	0.6919	0.8786	0.4579	0.2780	0.1510	0.1271	0.1081	0.8759	0.8760	0.8771	0.9056	0.8785	0.5568	0.8506	0.1055	0.0992	0.0905	0.0881	0.0921	0.8343	0.8369	0.8167	0.8244	0.7933	0.0873	0.8741	0.0966	0.0919	0.0888	0.0899	0.0904	0.8014	0.7937	0.7881	0.7861	0.7003	0.1192	0.8337	0.0895	0.0923	0.0900	0.0887	0.0869	0.6224	0.6791	0.6609	0.6007	0.5436	0.1024	0.8543	0.0900	0.0875	0.0884	0.0913	0.0854	0.3527	0.3273	0.3747	0.3846	0.2648	0.0980	0.0000	2.1835	2.2101	2.1945	2.1933	2.1994	2.1760	2.1660	2.1408	2.1206	2.0570	1.9859	0.0000	2.2475	2.2314	2.1952	2.1836	2.2170	2.1906	2.1858	2.1994	2.1601	2.1699	2.1592
65=08:00:35	57235	323	0.8338	0.7903	0.8258	0.8206	0.8069	0.7584	0.8898	0.8791	0.8954	0.9186	0.8591	0.6851	0.8815	0.4905	0.2970	0.1593	0.1341	0.1104	0.8703	0.8847	0.8611	0.9193	0.8660	0.5532	0.8395	0.1048	0.1004	0.0911	0.0870	0.0926	0.8386	0.8290	0.8210	0.8083	0.7950	0.0877	0.8714	0.0963	0.0918	0.0882	0.0891	0.0902	0.7980	0.7840	0.7773	0.7862	0.7117	0.1179	0.8289	0.0897	0.0922	0.0890	0.0892	0.0866	0.6579	0.7281	0.6944	0.6427	0.5723	0.1005	0.8558	0.0918	0.0870	0.0875	0.0912	0.0863	0.3843	0.3409	0.4082	0.4039	0.2812	0.0969	0.0000	2.1847	2.2158	2.1965	2.1955	2.2042	2.1818	2.1734	2.1545	2.1298	2.0652	2.0012	0.0000	2.2558	2.2408	2.1988	2.1819	2.2163	2.1935	2.1913	2.1984	2.1608	2.1725	2.1594
66=08:15:16	58116	323	0.8560	0.7876	0.8137	0.8092	0.8028	0.7645	0.8850	0.8926	0.8852	0.9330	0.8652	0.6921	0.8877	0.5031	0.3186	0.1705	0.1473	0.1167	0.8792	0.8746	0.8738	0.9082	0.8738	0.5560	0.8322	0.1078	0.0999	0.0896	0.0887	0.0961	0.8444	0.8404	0.8209	0.8284	0.7798	0.0870	0.8718	0.0977	0.0921	0.0897	0.0907	0.0911	0.7948	0.7895	0.7769	0.7948	0.7321	0.1164	0.8481	0.0883	0.0951	0.0902	0.0884	0.0861	0.7004	0.7508	0.7338	0.6799	0.6038	0.0990	0.8470	0.0922	0.0878	0.0861	0.0912	0.0847	0.4108	0.3798	0.4370	0.4445	0.2996	0.0959	0.0000	2.1848	2.2112	2.1934	2.1963	2.2023	2.1805	2.1735	2.1498	2.1275	2.0651	1.9979	0.0000	2.2545	2.2405	2.1975	2.1808	2.2118	2.1913	2.1849	2.1984	2.1586	2.1709	2.1583
67=08:29:56	58997	323	0.8699	0.7886	0.8151	0.8089	0.8081	0.7595	0.8896	0.8869	0.8983	0.9435	0.8664	0.6966	0.8790	0.5415	0.3386	0.1819	0.1589	0.1238	0.8730	0.8930	0.8696	0.9277	0.8688	0.5741	0.8385	0.1074	0.1006	0.0910	0.0886	0.0986	0.8498	0.8437	0.8370	0.8264	0.8010	0.0893	0.8874	0.0983	0.0933	0.0905	0.0898	0.0888	0.8041	0.7962	0.7770	0.8066	0.7473	0.1180	0.8554	0.0891	0.0939	0.0902	0.0884	0.0865	0.7455	0.7870	0.7598	0.7182	0.6421	0.1010	0.8424	0.0927	0.0878	0.0868	0.0914	0.0862	0.4513	0.4075	0.4790	0.4773	0.3242	0.1033	0.0000	2.1846	2.2122	2.1977	2.1968	2.2028	2.1806	2.1751	2.1522	2.1290	2.0638	1.9996	0.0000	2.2555	2.2400	2.1994	2.1828	2.2136	2.1918	2.1879	2.1975	2.1598	2.1716	2.1584
68=08:44:37	59878	326	0.8542	0.7970	0.8174	0.8170	0.8098	0.7722	0.8966	0.8944	0.9078	0.9376	0.8944	0.7022	0.8743	0.5953	0.3809	0.1945	0.1680	0.1288	0.8858	0.8963	0.8844	0.9469	0.8908	0.5771	0.8483	0.1103	0.1030	0.0931	0.0901	0.0945	0.8367	0.8481	0.8313	0.8403	0.8108	0.0881	0.8823	0.0995	0.0928	0.0912	0.0903	0.0937	0.8217	0.7970	0.8001	0.8039	0.7734	0.1217	0.8411	0.0908	0.0945	0.0905	0.0888	0.0866	0.7721	0.7970	0.7551	0.7526	0.6637	0.1018	0.8636	0.0936	0.0898	0.0889	0.0917	0.0864	0.4969	0.4457	0.5227	0.5162	0.3505	0.0961	0.0000	2.1823	2.2132	2.1956	2.1957	2.2035	2.1808	2.1736	2.1529	2.1280	2.0645	2.0006	0.0000	2.2523	2.2363	2.1959	2.1826	2.2125	2.1893	2.1843	2.1959	2.1590	2.1689	2.1567
69=08:59:18	60759	326	0.8634	0.7963	0.8083	0.8097	0.8094	0.7717	0.8972	0.8865	0.9123	0.9414	0.8942	0.6925	0.8883	0.6085	0.4088	0.2094	0.1800	0.1354	0.8817	0.8977	0.8788	0.9505	0.8862	0.5704	0.8458	0.1121	0.1043	0.0915	0.0902	0.0944	0.8441	0.8564	0.8354	0.8417	0.8120	0.0884	0.8822	0.1011	0.0940	0.0915	0.0903	0.0909	0.8907	0.7910	0.7984	0.8074	0.7704	0.1216	0.8677	0.0897	0.0955	0.0911	0.0897	0.0862	0.8176	0.7990	0.7516	0.7524	0.6837	0.0987	0.8496	0.0931	0.0895	0.0889	0.0932	0.0878	0.5230	0.4733	0.5588	0.5426	0.3737	0.1011	0.0000	2.1842	2.2144	2.1960	2.1970	2.2024	2.1801	2.1737	2.1525	2.1280	2.0644	1.9990	0.0000	2.2537	2.2415	2.2007	2.1815	2.2147	2.1919	2.1882	2.1980	2.1611	2.1715	2.1588
70=09:13:59	61640	323	0.8494	0.7952	0.8193	0.8234	0.8181	0.7830	0.8987	0.9067	0.9136	0.9579	0.8929	0.7068	0.8929	0.6467	0.4343	0.2186	0.1893	0.1420	0.8856	0.8881	0.8899	0.9519	0.9020	0.5712	0.8538	0.1131	0.1073	0.0934	0.0918	0.0958	0.8447	0.8522	0.8284	0.8621	0.8107	0.0872	0.8694	0.1022	0.0950	0.0914	0.0919	0.0914	0.8306	0.7990	0.8092	0.7999	0.7641	0.1224	0.8598	0.0894	0.0964	0.0935	0.0914	0.0872	0.7935	0.7995	0.7576	0.7557	0.6993	0.1007	0.8698	0.0934	0.0901	0.0896	0.0934	0.0871	0.5597	0.5100	0.5889	0.5908	0.4003	0.0976	0.0000	2.1848	2.2138	2.1963	2.1958	2.2052	2.1818	2.1718	2.1517	2.1287	2.0644	1.9953	0.0000	2.2547	2.2408	2.1987	2.1807	2.2154	2.1914	2.1898	2.1996	2.1601	2.1693	2.1576
71=09:28:40	62520	323	0.8531	0.8057	0.8217	0.8156	0.8222	0.7821	0.8958	0.9043	0.9044	0.9831	0.8896	0.7158	0.8674	0.6821	0.4612	0.2337	0.2032	0.1547	0.8846	0.9009	0.8959	0.9689	0.8991	0.5897	0.8417	0.1141	0.1056	0.0953	0.0933	0.0967	0.8530	0.8529	0.8408	0.8605	0.8037	0.0880	0.8896	0.1019	0.0946	0.0912	0.0918	0.0913	0.8261	0.8087	0.7857	0.8128	0.7638	0.1224	0.8503	0.0913	0.0968	0.0931	0.0904	0.0875	0.7905	0.7940	0.7710	0.7476	0.7251	0.1009	0.8561	0.0940	0.0898	0.0886	0.0934	0.0875	0.6031	0.5603	0.6362	0.6414	0.4284	0.0933	0.0000	2.1817	2.2114	2.1940	2.1952	2.2011	2.1805	2.1724	2.1516	2.1282	2.0611	1.9955	0.0000	2.2526	2.2361	2.1966	2.1820	2.2141	2.1904	2.1854	2.1963	2.1594	2.1707	2.1562
72=09:43:21	63401	323	0.8523	0.7989	0.8289	0.8278	0.8293	0.7805	0.8860	0.8963	0.9014	0.9780	0.8851	0.7126	0.8921	0.6993	0.4931	0.2537	0.2141	0.1635	0.8753	0.8936	0.8879	0.9738	0.9097	0.5814	0.8423	0.1180	0.1086	0.0935	0.0916	0.0998	0.8473	0.8413	0.8352	0.8647	0.8060	0.0883	0.8762	0.1041	0.0963	0.0921	0.0915	0.0904	0.8235	0.8111	0.7954	0.8158	0.7586	0.1240	0.8575	0.0893	0.0950	0.0929	0.0900	0.0882	0.7833	0.7931	0.7673	0.7446	0.7384	0.1008	0.8749	0.0942	0.0892	0.0884	0.0942	0.0881	0.6407	0.5868	0.6718	0.6728	0.4613	0.0991	0.0000	2.1842	2.2154	2.1978	2.1976	2.2031	2.1824	2.1771	2.1556	2.1317	2.0674	1.9953	0.0000	2.2549	2.2411	2.2024	2.1848	2.2163	2.1941	2.1886	2.2010	2.1616	2.1723	2.1580
73=09:58:02	64282	323	0.8599	0.7846	0.8102	0.8237	0.8164	0.7818	0.8820	0.9022	0.9049	0.9779	0.9083	0.7109	0.8818	0.6930	0.5162	0.2640	0.2324	0.1763	0.8850	0.8764	0.8980	0.9624	0.9110	0.5857	0.8399	0.1184	0.1094	0.0956	0.0956	0.0976	0.8470	0.8609	0.8319	0.8906	0.8053	0.0876	0.8818	0.1040	0.0967	0.0930	0.0938	0.0948	0.8366	0.7970	0.8070	0.8085	0.7768	0.1265	0.8586	0.0935	0.0984	0.0933	0.0896	0.0875	0.7986	0.8079	0.7780	0.7646	0.7474	0.1018	0.8707	0.0950	0.0912	0.0898	0.0946	0.0873	0.6816	0.6388	0.7039	0.7118	0.4867	0.0962	0.0000	2.1823	2.2136	2.1957	2.1954	2.2011	2.1817	2.1725	2.1546	2.1284	2.0653	1.9944	0.0000	2.2555	2.2378	2.1978	2.1815	2.2129	2.1904	2.1875	2.1975	2.1595	2.1708	2.1569
74=10:12:42	65163	322	0.8652	0.7961	0.8187	0.8166	0.8288	0.7819	0.8949	0.9006	0.9115	0.9868	0.8950	0.7124	0.8803	0.7010	0.5513	0.2873	0.2471	0.1850	0.9019	0.9005	0.8875	0.9780	0.9076	0.5938	0.8386	0.1199	0.1103	0.0955	0.0949	0.1017	0.8536	0.8524	0.8519	0.8815	0.8176	0.0888	0.8843	0.1054	0.0972	0.0946	0.0932	0.0927	0.8385	0.8103	0.8051	0.8247	0.7642	0.1248	0.8678	0.0936	0.0986	0.0944	0.0913	0.0888	0.8045	0.8130	0.7770	0.7579	0.7825	0.1019	0.8638	0.0962	0.0909	0.0894	0.0948	0.0880	0.7209	0.6623	0.7415	0.7287	0.5182	0.0951	0.0000	2.1852	2.2164	2.1972	2.2001	2.2040	2.1832	2.1754	2.1548	2.1321	2.0687	1.9968	0.0000	2.2584	2.2425	2.2021	2.1850	2.2173	2.1958	2.1906	2.2003	2.1618	2.1745	2.1611
75=10:27:23	66044	322	0.8409	0.7861	0.8235	0.8197	0.8238	0.7723	0.8855	0.8896	0.9087	0.9795	0.8939	0.7062	0.8844	0.7048	0.5781	0.3033	0.2582	0.1995	0.8674	0.8943	0.8766	0.9875	0.9016	0.5951	0.8341	0.1213	0.1119	0.0953	0.0958	0.1001	0.8408	0.8382	0.8497	0.8738	0.8204	0.0876	0.8728	0.1039	0.0977	0.0940	0.0935	0.0927	0.8273	0.8057	0.7986	0.8169	0.7620	0.1240	0.8519	0.0925	0.0978	0.0938	0.0919	0.0878	0.7919	0.8053	0.7652	0.7467	0.7591	0.1013	0.8686	0.0971	0.0900	0.0898	0.0934	0.0888	0.7420	0.6885	0.7445	0.7215	0.5537	0.1008	0.0000	2.1855	2.2139	2.1965	2.1984	2.2047	2.1808	2.1749	2.1541	2.1308	2.0671	1.9969	0.0000	2.2536	2.2401	2.1978	2.1831	2.2149	2.1933	2.1869	2.1978	2.1601	2.1730	2.1580
