# Supplementary material for: Systematic Prediction of Antifungal Drug Synergy by Chemogenomic Screening in Saccharomyces cerevisiae
Source: Front Fungal Biol. 2021 Jul 2;2:683414. doi: 10.3389/ffunb.2021.683414 (PMC10512392; doi:10.3389/ffunb.2021.683414)
Supplement: Supplementary file 1 [file Data_Sheet_1.ZIP › Supplementary data/Sypplementary_data_1_(Drug_synergy_assays)/Cer_VS_Met & Cer_VS_Rap_ps1_A_96_T_25.txt]

[config file info]
last_write=07:05:11_15:42:02
last write=07:05:12_14:55:31
[Run_Parameters]
Instrument=Tecan_25
Ini_Names=Read_Reps,Delid,Save_Data_File,Start_Time_Now
barcode_drug_plate=201401
user=asmith
Plate_Size=96
Plate_Type=NUN96ft.pdf
Samples_to_Run=6
Overlay_Size=48
Drug_Plate=none
Plate_Quarter=none
run_ID=none
run_plate_repeat=1
Read_Reps=95
Read_Modes=Absorbance
Read_Flor_Every=2
Max_Delta_OD=0.500000
Well_By_Row_Col=none
Reorder_Map=Order_Strings_Not,0
Tip_Vol=200
OD_to_Innoc=0.100,0.100,0.380,0.380,0.380,0.380,0.760,0.760,0.100,0.100,0.380,0.380,0.380,0.380,0.760,0.760,0.100,0.100,0.380,0.380,0.380,0.380,0.760,0.760,0.100,0.100,0.380,0.380,0.380,0.380,0.760,0.760,0.100,0.100,0.380,0.380,0.380,0.380,0.760,0.760,0.100,0.100,0.380,0.380,0.380,0.380,0.760,0.760
Absorption_Max=.3
OD_to_Save=0.100,0.100,0.380,0.380,0.380,0.380,0.760,0.760,0.100,0.100,0.380,0.380,0.380,0.380,0.760,0.760,0.100,0.100,0.380,0.380,0.380,0.380,0.760,0.760,0.100,0.100,0.380,0.380,0.380,0.380,0.760,0.760,0.100,0.100,0.380,0.380,0.380,0.380,0.760,0.760,0.100,0.100,0.380,0.380,0.380,0.380,0.760,0.760
OD_to_Dilute=0.100
Save_Sample_Vol=180
Save_Sample_Reps=2
Innoc_Vol=184,184,46,46,46,46,0,0,184,184,46,46,46,46,0,0,184,184,46,46,46,46,0,0,184,184,46,46,46,46,0,0,184,184,46,46,46,46,0,0,184,184,46,46,46,46,0,0
Dilute_Vol=23,23,23,23,23,23,23,23,23,23,23,23,23,23,23,23,23,23,23,23,23,23,23,23,23,23,23,23,23,23,23,23,23,23,23,23,23,23,23,23,23,23,23,23,23,23,23,23
Save_Vol=800,800,800,800,800,800,800,800,800,800,800,800,800,800,800,800,800,800,800,800,800,800,800,800,800,800,800,800,800,800,800,800,800,800,800,800,800,800,800,800,800,800,800,800,800,800,800,800
Reference_Vol=100,100,100,100,100,100,100,100,100,100,100,100,100,100,100,100,100,100,100,100,100,100,100,100,100,100,100,100,100,100,100,100,100,100,100,100,100,100,100,100,100,100,100,100,100,100,100,100,100,100,100,100,100,100,100,100,100,100,100,100,100,100,100,100,100,100,100,100,100,100,100,100,100,100,100,100,100,100,100,100,100,100,100,100,100,100,100,100,100,100,100,100,100,100,100,100
Read_to_Innoc=20,20,20,20,20,20,20,20,20,20,20,20,20,20,20,20,20,20,20,20,20,20,20,20,20,20,20,20,20,20,20,20,20,20,20,20,20,20,20,20,20,20,20,20,20,20,20,20
Read_to_Dilute=26,26,26,26,26,26,26,26,26,26,26,26,26,26,26,26,26,26,26,26,26,26,26,26,26,26,26,26,26,26,26,26,26,26,26,26,26,26,26,26,26,26,26,26,26,26,26,26
Read_to_Save=20,20,20,20,20,20,20,20,20,20,20,20,20,20,20,20,20,20,20,20,20,20,20,20,20,20,20,20,20,20,20,20,20,20,20,20,20,20,20,20,20,20,20,20,20,20,20,20
Innoc_Target_Map=1,2,3,4,5,6,7,8,9,10,11,12,13,14,15,16,17,18,19,20,21,22,23,24,25,26,27,28,29,30,31,32,33,34,35,36,37,38,39,40,41,42,43,44,45,46,47,48
Pipet_Trigger=OD_Save_Innoc
Pipet_Volume_Adj=Con_OD_Save
Delid=no
Pre_Init=yes
Talk_To_ProMax=no
Time_Out_Time=1050
Wait_While_Busy=yes
Idle_Time=2
Screen_Run_Type=pre_screen_1
Spect_Protocol=15m
Spec_Run_File=GG_PB_Voyage.pda
Spec_Assay_File=""
Save_Data_File=11_05_07_CervsMet_CervsRap_ps1_A_96_T_25.txt
Working_Dir=C%3A\\Users\\Growth_Data
Run_Control_Dir=C%3A\\Users\\Yeast_Run_Files
Tracking_Dir=""
Track_File=201401_data_track.txt
Save_Run_Data_Flag=yes
Set_Incubator_Temp=30.0
Base_Line_Flag=atstart_minimum
Pipet_Cycles_Before_Save=20
Time_Point_Save=wellmap
Innoc_Direction=down
Wells_In_Use=111111111111111111111111111111111111111111111111
Save_Sample_Map=111111001111110011111100111111001111110011111100
Sections_to_Run=0
Rows_per_Section=8
Start_Sections_Row=1
MultiProbe_Run_File=""
Multiprobe_Run_Dialogue=yes
Comments=no%20comment
Target_Temp=300
Temp_Control=On
Delta_Temp=10
ReadMode=Absorbance,Bottom
ExcitationFilter=360,
EmissionFilter=465,
MeasurementFilter=595
ReadsPerWellNumber=1,1
ShakeDuration=800,0
GainMode=Manual
PdfName=NUN96ft.pdf
Gain=50,50
Add_Drug_Map=1,1,1,1,1,1,1,1,1,1,1,1,1,1,1,1,1,1,1,1,1,1,1,1,1,1,1,1,1,1,1,1,1,1,1,1,1,1,1,1,1,1,1,1,1,1,1,1
Add_Drug_Vol=7,7,7,7,7,7,7,7,7,7,7,7,7,7,7,7,7,7,7,7,7,7,7,7,7,7,7,7,7,7,7,7,7,7,7,7,7,7,7,7,7,7,7,7,7,7,7,7
Innoc_Map=111011101110111011101110111011101110111011101110111011101110111011101110111011101110111011101110
Dilute_Map=111111111111111111111111111111111111111111111111111111111111111111111111111111111111111111111111
data_file_name=iS_1_48.txt
barcode=""
Hit_Call_Threshold=1.000000
Reference_Well=A01
WT_Ref_Well=0
Project_Name=test
Pipet_Gens_Point=5.00,10.00,15.00,20.00,5.00,10.00,15.00,20.00,5.00,10.00,15.00,20.00,5.00,10.00,15.00,20.00,5.00,10.00,15.00,20.00,5.00,10.00,15.00,20.00,5.00,10.00,15.00,20.00,5.00,10.00,15.00,20.00,5.00,10.00,15.00,20.00,5.00,10.00,15.00,20.00,5.00,10.00,15.00,20.00,5.00,10.00,15.00,20.00,
Shake_Divisor=1
data_handling=file_&_DB_&_auto_analysis
time_frm_freezer=-1.00
gens_frm_freezer=-1.00
Well_Vol=100
Parent_ID=""
Units=%
Quarter=A
media_name=ypd
Save_Mode=one_to_one
Consolidate_Save_Map=1,2,3,4,5,6,7,8,9,10,11,12,13,14,15,16,17,18,19,20,21,22,23,24,25,26,27,28,29,30,31,32,33,34,35,36,37,38,39,40,41,42,43,44,45,46,47,48
Add_Drug_at_Start_Map=000000000000000000000000000000000000000000000000000
Add_Drug_Labware=add_drug_48
Max_Dynam_OD_Change=0.05
Reads_After_Pipet=1
Ref_Type=single_ref
Read_to_Add_Drug_at_Start=0
Send_Email_at_Pipet=no_email
Strain_Name=""
Media=ypd
drug_vol=2.00
Drug_Name=""
Drug_Conc=2
Innoc_Conc=""
Strain_Plate=none
ShakeIntensity=High
ShakeMode=Orbital
NumberOfFlashes=1
PartOfPlate=0
MovePlateOutAfterMeasurement=0
IntegrationLagTime=0
IntegrationTime=100
DelayMoveFlashFluorescence=0
[Drug_Data]
Drug_Plate=none
Strain_Plate=none
Media=ypd
Drug_Name=ud,ud,ud,ud,ud,ud,ud,ud,ud,ud,ud,ud,ud,ud,ud,ud,ud,ud,ud,ud,ud,ud,ud,ud,ud,ud,ud,ud,ud,ud,ud,ud,ud,ud,ud,ud,ud,ud,ud,ud,ud,ud,ud,ud,ud,ud,ud,ud,ud,ud,ud,ud,ud,ud,ud,ud,ud,ud,ud,ud,ud,ud,ud,ud,ud,ud,ud,ud,ud,ud,ud,ud,ud,ud,ud,ud,ud,ud,ud,ud,ud,ud,ud,ud,ud,ud,ud,ud,ud,ud,ud,ud,ud,ud,ud,ud
Strain_Name=ud
Drug_Conc=""
Innoc_Conc=0.06250,0.06250,0.06250,0.06250,0.06250,0.06250,0.06250,0.06250,0.06250,0.06250,0.06250,0.06250,0.06250,0.06250,0.06250,0.06250,0.06250,0.06250,0.06250,0.06250,0.06250,0.06250,0.06250,0.06250,0.06250,0.06250,0.06250,0.06250,0.06250,0.06250,0.06250,0.06250,0.06250,0.06250,0.06250,0.06250,0.06250,0.06250,0.06250,0.06250,0.06250,0.06250,0.06250,0.06250,0.06250,0.06250,0.06250,0.06250,0.06250,0.06250,0.06250,0.06250,0.06250,0.06250,0.06250,0.06250,0.06250,0.06250,0.06250,0.06250,0.06250,0.06250,0.06250,0.06250,0.06250,0.06250,0.06250,0.06250,0.06250,0.06250,0.06250,0.06250,0.06250,0.06250,0.06250,0.06250,0.06250,0.06250,0.06250,0.06250,0.06250,0.06250,0.06250,0.06250,0.06250,0.06250,0.06250,0.06250,0.06250,0.06250,0.06250,0.06250,0.06250,0.06250,0.06250,0.06250
Run_ID=none
Plate_Quarter=A
Units=%,%,%,%,%,%,%,%,%,%,%,%,%,%,%,%,%,%,%,%,%,%,%,%,%,%,%,%,%,%,%,%,%,%,%,%,%,%,%,%,%,%,%,%,%,%,%,%,%,%,%,%,%,%,%,%,%,%,%,%,%,%,%,%,%,%,%,%,%,%,%,%,%,%,%,%,%,%,%,%,%,%,%,%,%,%,%,%,%,%,%,%,%,%,%,%
Parent_ID=""
Project_Name=test
Strain_Backgrnd=0,0,0,0,0,0,0,0,0,0,0,0,0,0,0,0,0,0,0,0,0,0,0,0,0,0,0,0,0,0,0,0,0,0,0,0,0,0,0,0,0,0,0,0,0,0,0,0,0,0,0,0,0,0,0,0,0,0,0,0,0,0,0,0,0,0,0,0,0,0,0,0,0,0,0,0,0,0,0,0,0,0,0,0,0,0,0,0,0,0,0,0,0,0,0,0
Well_Vol=100,100,100,100,100,100,100,100,100,100,100,100,100,100,100,100,100,100,100,100,100,100,100,100,100,100,100,100,100,100,100,100,100,100,100,100,100,100,100,100,100,100,100,100,100,100,100,100,100,100,100,100,100,100,100,100,100,100,100,100,100,100,100,100,100,100,100,100,100,100,100,100,100,100,100,100,100,100,100,100,100,100,100,100,100,100,100,100,100,100,100,100,100,100,100,100
time_frm_freezer=-1.00
gens_frm_freezer=-1.00
user=asmith
Strain_Pool=ud,ud,ud,ud,ud,ud,ud,ud,ud,ud,ud,ud,ud,ud,ud,ud,ud,ud,ud,ud,ud,ud,ud,ud,ud,ud,ud,ud,ud,ud,ud,ud,ud,ud,ud,ud,ud,ud,ud,ud,ud,ud,ud,ud,ud,ud,ud,ud,ud,ud,ud,ud,ud,ud,ud,ud,ud,ud,ud,ud,ud,ud,ud,ud,ud,ud,ud,ud,ud,ud,ud,ud,ud,ud,ud,ud,ud,ud,ud,ud,ud,ud,ud,ud,ud,ud,ud,ud,ud,ud,ud,ud,ud,ud,ud,ud
Well_Alias=A01,A02,A03,A04,A05,A06,A07,A08,A09,A10,A11,A12,B01,B02,B03,B04,B05,B06,B07,B08,B09,B10,B11,B12,C01,C02,C03,C04,C05,C06,C07,C08,C09,C10,C11,C12,D01,D02,D03,D04,D05,D06,D07,D08,D09,D10,D11,D12,E01,E02,E03,E04,E05,E06,E07,E08,E09,E10,E11,E12,F01,F02,F03,F04,F05,F06,F07,F08,F09,F10,F11,F12,G01,G02,G03,G04,G05,G06,G07,G08,G09,G10,G11,G12,H01,H02,H03,H04,H05,H06,H07,H08,H09,H10,H11,H12
Well_Pos=1,2,3,4,5,6,7,8,9,10,11,12,13,14,15,16,17,18,19,20,21,22,23,24,25,26,27,28,29,30,31,32,33,34,35,36,37,38,39,40,41,42,43,44,45,46,47,48,49,50,51,52,53,54,55,56,57,58,59,60,61,62,63,64,65,66,67,68,69,70,71,72,73,74,75,76,77,78,79,80,81,82,83,84,85,86,87,88,89,90,91,92,93,94,95,96
position=A01,A02,A03,A04,A05,A06,A07,A08,A09,A10,A11,A12,B01,B02,B03,B04,B05,B06,B07,B08,B09,B10,B11,B12,C01,C02,C03,C04,C05,C06,C07,C08,C09,C10,C11,C12,D01,D02,D03,D04,D05,D06,D07,D08,D09,D10,D11,D12,E01,E02,E03,E04,E05,E06,E07,E08,E09,E10,E11,E12,F01,F02,F03,F04,F05,F06,F07,F08,F09,F10,F11,F12,G01,G02,G03,G04,G05,G06,G07,G08,G09,G10,G11,G12,H01,H02,H03,H04,H05,H06,H07,H08,H09,H10,H11,H12
[Runtime_State]
Instrument=Tecan_25
Start_Time_Now=3.2617573318E+9
Reads_Completed=95
Innoc_Direction=down
Wells_In_Use=111111111111111111111111111111111111111111111111111111111111111111111111111111111111111111111111
Innoc_Map=111111111111111111111111111111111111111111111111111111111111111111111111111111111111000000000000
Dilute_Map=111111111111111111111111111111111111111111111111111111111111111111111111111111111111111111111111
Save_Sample_Map=000000000000000000000000000000000000000000000000010000000100000001000000010000000100000001000000
Current_OD=0.897,1.158,0.851,0.809,0.769,0.762,0.891,0.863,0.816,0.820,0.763,0.772,0.954,0.888,0.852,0.835,0.837,1.050,0.979,1.179,0.885,1.123,1.082,1.067,1.290,0.931,0.895,0.870,0.862,0.843,0.957,1.214,0.888,0.861,0.915,1.083,0.924,0.944,0.932,0.858,0.855,0.984,1.024,1.219,0.844,1.142,1.096,0.897,0.863,1.073,1.058,0.876,0.871,1.008,0.987,0.914,0.870,0.857,1.108,0.924,0.743,0.712,0.682,0.666,0.667,0.730,0.960,0.909,0.874,1.121,0.833,0.797,0.065,0.066,0.066,0.064,0.065,0.065,0.071,0.063,0.065,0.064,0.064,0.064,0.064,0.065,0.069,0.063,0.068,0.071,0.064,0.064,0.065,0.064,0.067,0.063
Bckgrnd_OD=0.096,0.090,0.093,0.091,0.089,0.089,0.091,0.090,0.087,0.089,0.087,0.093,0.089,0.089,0.089,0.088,0.092,0.090,0.089,0.089,0.089,0.089,0.089,0.088,0.092,0.095,0.094,0.093,0.092,0.092,0.093,0.093,0.092,0.090,0.090,0.096,0.089,0.090,0.091,0.089,0.089,0.090,0.089,0.090,0.088,0.090,0.090,0.088,0.092,0.091,0.094,0.094,0.093,0.091,0.093,0.092,0.091,0.090,0.088,0.099,0.089,0.090,0.089,0.090,0.089,0.090,0.089,0.089,0.087,0.089,0.088,0.086,0.063,0.063,0.063,0.061,0.062,0.062,0.064,0.062,0.064,0.061,0.061,0.062,0.062,0.064,0.065,0.061,0.067,0.067,0.062,0.063,0.064,0.062,0.065,0.062
Mapped=111111111111111011111111111111111111111111111111111111111111111111111111111111111111111111111111
Pipet_Completed=000000000000000000000000000000000000000000000000000000000000000000000000000000000000000000000000
Innoc_Completed=0,0,0,0,0,0,0,0,0,0,0,0,0,0,0,0,0,0,0,0,0,0,0,0,0,0,0,0,0,0,0,0,0,0,0,0,0,0,0,0,0,0,0,0,0,0,0,0,0,0,0,0,0,0,0,0,0,0,0,0,0,0,0,0,0,0,0,0,0,0,0,0,0,0,0,0,0,0,0,0,0,0,0,0,0,0,0,0,0,0,0,0,0,0,0,0
Save_Completed=0,0,0,0,0,0,0,0,0,0,0,0,0,0,0,0,0,0,0,0,0,0,0,0,0,0,0,0,0,0,0,0,0,0,0,0,0,0,0,0,0,0,0,0,0,0,0,0,0,0,0,0,0,0,0,0,0,0,0,0,0,0,0,0,0,0,0,0,0,0,0,0,0,0,0,0,0,0,0,0,0,0,0,0,0,0,0,0,0,0,0,0,0,0,0,0
Pipeted_At=0,0,0,0,0,0,0,0,0,0,0,0,0,0,0,0,0,0,0,0,0,0,0,0,0,0,0,0,0,0,0,0,0,0,0,0,0,0,0,0,0,0,0,0,0,0,0,0,0,0,0,0,0,0,0,0,0,0,0,0,0,0,0,0,0,0,0,0,0,0,0,0,0,0,0,0,0,0,0,0,0,0,0,0,0,0,0,0,0,0,0,0,0,0,0,0
Pipeted_OD=0,0,0,0,0,0,0,0,0,0,0,0,0,0,0,0,0,0,0,0,0,0,0,0,0,0,0,0,0,0,0,0,0,0,0,0,0,0,0,0,0,0,0,0,0,0,0,0,0,0,0,0,0,0,0,0,0,0,0,0,0,0,0,0,0,0,0,0,0,0,0,0,0,0,0,0,0,0,0,0,0,0,0,0,0,0,0,0,0,0,0,0,0,0,0,0
Dilutes_Completed=0,0,0,0,0,0,0,0,0,0,0,0,0,0,0,0,0,0,0,0,0,0,0,0,0,0,0,0,0,0,0,0,0,0,0,0,0,0,0,0,0,0,0,0,0,0,0,0,0,0,0,0,0,0,0,0,0,0,0,0,0,0,0,0,0,0,0,0,0,0,0,0,0,0,0,0,0,0,0,0,0,0,0,0,0,0,0,0,0,0,0,0,0,0,0,0
Time_At_Innoc=0,0,0,0,0,0,0,0,0,0,0,0,0,0,0,0,0,0,0,0,0,0,0,0,0,0,0,0,0,0,0,0,0,0,0,0,0,0,0,0,0,0,0,0,0,0,0,0,0,0,0,0,0,0,0,0,0,0,0,0,0,0,0,0,0,0,0,0,0,0,0,0,0,0,0,0,0,0,0,0,0,0,0,0,0,0,0,0,0,0,0,0,0,0,0,0
Time_At_Save=0,0,0,0,0,0,0,0,0,0,0,0,0,0,0,0,0,0,0,0,0,0,0,0,0,0,0,0,0,0,0,0,0,0,0,0,0,0,0,0,0,0,0,0,0,0,0,0,0,0,0,0,0,0,0,0,0,0,0,0,0,0,0,0,0,0,0,0,0,0,0,0,0,0,0,0,0,0,0,0,0,0,0,0,0,0,0,0,0,0,0,0,0,0,0,0
Time_At_Dilute=0,0,0,0,0,0,0,0,0,0,0,0,0,0,0,0,0,0,0,0,0,0,0,0,0,0,0,0,0,0,0,0,0,0,0,0,0,0,0,0,0,0,0,0,0,0,0,0,0,0,0,0,0,0,0,0,0,0,0,0,0,0,0,0,0,0,0,0,0,0,0,0,0,0,0,0,0,0,0,0,0,0,0,0,0,0,0,0,0,0,0,0,0,0,0,0
Previous_OD=0.897,1.158,0.851,0.809,0.769,0.762,0.891,0.863,0.816,0.820,0.763,0.772,0.954,0.888,0.852,0.835,0.837,1.050,0.979,1.179,0.885,1.123,1.082,1.067,1.290,0.931,0.895,0.870,0.862,0.843,0.957,1.214,0.888,0.861,0.915,1.083,0.924,0.944,0.932,0.858,0.855,0.984,1.024,1.219,0.844,1.142,1.096,0.897,0.863,1.073,1.058,0.876,0.871,1.008,0.987,0.914,0.870,0.857,1.108,0.924,0.743,0.712,0.682,0.666,0.667,0.730,0.960,0.909,0.874,1.121,0.833,0.797,0.065,0.066,0.066,0.064,0.065,0.065,0.071,0.063,0.065,0.064,0.064,0.064,0.064,0.065,0.069,0.063,0.068,0.071,0.064,0.064,0.065,0.064,0.067,0.063
Prev_Delta_OD=0.004,0.012,0.007,0.003,0.005,0.000,0.005,0.004,0.004,0.008,0.000,0.003,0.005,0.009,0.002,0.006,0.002,0.001,0.001,0.000,0.000,0.002,0.001,0.000,0.004,0.004,0.000,0.003,0.003,0.009,0.000,0.007,0.007,0.002,0.003,0.010,0.001,0.001,0.006,0.000,0.005,0.005,0.002,0.004,0.005,0.009,0.008,0.004,0.005,0.007,0.003,0.004,0.003,0.000,0.002,0.009,0.005,0.001,0.000,0.004,0.001,0.003,0.004,0.001,0.003,0.000,0.004,0.003,0.005,0.010,0.005,0.006,0.000,0.001,0.000,0.000,0.001,0.000,0.000,0.001,0.000,0.000,0.000,0.000,0.001,0.001,0.000,0.001,0.001,0.000,0.000,0.001,0.001,0.001,0.000,0.001
Delta_From_Ref=0.000,0.029,0.583,0.815,0.811,0.794,0.493,1.234,0.045,0.035,0.980,0.632,0.250,0.379,1.823,1.959,0.023,0.035,-0.083,0.347,0.443,0.721,2.365,3.105,0.008,0.001,0.445,0.437,0.640,0.611,-0.771,0.532,0.020,0.029,0.753,0.443,0.404,0.462,1.485,1.823,0.038,0.036,-0.005,0.354,0.614,0.659,2.592,3.477,0.000,0.000,0.000,0.000,0.000,0.000,0.000,0.000,0.000,0.000,0.000,0.000,0.000,0.000,0.000,0.000,0.000,0.000,0.000,0.000,0.000,0.000,0.000,0.000,0.000,0.000,0.000,0.000,0.000,0.000,0.000,0.000,0.000,0.000,0.000,0.000,0.000,0.000,0.000,0.000,0.000,0.000,0.000,0.000,0.000,0.000,0.000,0.000
Sig_OD_Delta=0,0,0,0,0,0,0,1,0,0,0,0,0,0,1,1,0,0,0,0,0,0,1,1,0,0,0,0,0,0,0,0,0,0,0,0,0,0,1,1,0,0,0,0,0,0,1,1,0,0,0,0,0,0,0,0,0,0,0,0,0,0,0,0,0,0,0,0,0,0,0,0,0,0,0,0,0,0,0,0,0,0,0,0,0,0,0,0,0,0,0,0,0,0,0,0
Add_Drug_at_Start_Map=000000000000000000000000000000000000000000000000000000000000000000000000000000000000000000000000
[Analysis]
Drug_ID=A1,A2,A3,A4,A5,A6,B1,B2,B3,B4,B5,B6,C1,C2,C3,C4,C5,C6,D1,D2,D3,D4,D5,D6,E1,E2,E3,E4,E5,E6,F1,F2,F3,F4,F5,F6,G1,G2,G3,G4,G5,G6,H1,H2,H3,H4,H5,H6
Decision=no_inh,no_inh,ps2_2_1,ps2_4_1,ps2_4_1,ps2_4_1,no_inh,no_inh,ps2_1_1,ps2_1_1,ps2_2_1,ps2_4_1,no_inh,no_inh,ps2_1_1,ps2_1_1,ps2_4_1,ps2_4_1,no_inh,no_inh,ps2_1_1,ps2_1_1,ps2_4_1,ps2_4_1,ps2_1_1,ps2_1_1,ps2_2_1,ps2_2_1,ps2_4_1,ps2_4_1,ps2_4_1,ps2_4_1,ps2_4_2,ps2_4_2,ps2_4_2,ps2_4_2,screen,ps3_4_6,screen,screen,screen,screen,screen,screen,screen,screen,screen,ps3_4_6,no_inh,no_inh,ps2_2_1,ps2_2_1,ps2_4_1,ps2_4_1,no_inh,no_inh,no_inh,ps2_1_1,ps2_2_1,ps2_4_1,no_inh,no_inh,no_inh,ps2_2_1,ps2_4_1,ps2_4_1,no_inh,no_inh,ps2_1_1,ps2_1_1,ps2_4_1,ps2_4_1,no_inh,ps2_2_1,ps2_2_1,ps2_4_1,ps2_4_1,ps2_4_1,ps2_4_2,ps2_4_1,ps2_4_2,ps2_4_1,ps2_4_1,ps2_4_2,ps3_4_6,screen,screen,screen,screen,screen,screen,ps3_4_6,screen,screen,screen,screen
Plot_Min=0.100,0.100,0.100,0.100,0.100,0.100,0.100,0.100,0.100,0.100,0.100,0.100,0.100,0.100,0.100,0.100,0.100,0.100,0.100,0.100,0.100,0.100,0.100,0.100,0.100,0.100,0.100,0.100,0.100,0.100,0.100,0.100,0.100,0.100,0.100,0.100,0.100,0.100,0.100,0.100,0.100,0.100,0.100,0.100,0.100,0.100,0.100,0.100
Plot_Max=1.500,1.500,1.500,1.500,1.500,1.500,1.500,1.500,1.500,1.500,1.500,1.500,1.500,1.500,1.500,1.500,1.500,1.500,1.500,1.500,1.500,1.500,1.500,1.500,1.500,1.500,1.500,1.500,1.500,1.500,1.500,1.500,1.500,1.500,1.500,1.500,1.500,1.500,1.500,1.500,1.500,1.500,1.500,1.500,1.500,1.500,1.500,1.500
G_Plot_Min=0.1
G_Plot_Delta=0.7
Plot_On_Off=0
OD_Gen_Pt=0.460
Gens_to_OD_Pt=5.000
Avg_G=1.854,1.949,2.063,2.149,2.192,2.221,1.840,1.926,2.028,2.055,2.102,2.171,1.812,1.958,2.038,2.040,2.146,2.139,1.903,1.947,1.996,2.051,2.130,2.116,1.956,2.000,2.024,2.056,2.114,2.162,2.132,2.184,2.360,2.416,2.396,2.351,0.000,42.741,0.000,0.000,0.000,0.000,0.000,0.000,0.000,0.000,0.000,54.023,1.873,1.955,2.057,2.062,2.196,2.219,1.777,1.904,1.948,2.054,2.112,2.229,1.789,1.900,1.963,2.100,2.153,2.160,1.813,1.926,2.007,2.056,2.129,2.307,2.011,2.079,2.114,2.138,2.157,2.250,2.913,2.439,2.696,2.244,2.242,2.484,37.507,0.000,0.000,0.000,0.000,0.000,0.000,49.160,0.000,0.000,0.000,0.000
Max_Slope=2.023,2.286,2.311,2.434,2.660,2.453,1.975,2.322,2.411,2.532,2.507,2.472,1.965,2.316,2.379,2.599,2.661,2.649,2.490,2.413,2.496,2.811,3.013,2.528,2.584,2.645,2.575,2.720,2.729,3.034,3.047,3.525,3.682,4.027,3.771,3.460,165.967,97.365,71.833,126.362,122.714,136.520,184.082,56.882,56.820,153.966,145.996,108.549,1.867,2.235,2.517,2.408,2.594,2.466,1.786,2.065,2.210,2.015,2.359,2.233,1.888,1.992,2.252,2.298,2.545,2.459,1.831,1.988,2.309,2.169,2.251,2.495,2.067,2.343,2.332,2.404,2.226,2.438,2.844,2.362,2.772,2.413,2.159,2.337,108.514,120.931,141.065,117.549,136.563,165.944,159.672,136.561,136.520,162.873,156.738,143.459
Fit_Model=all
Fit_Const_OD_Base=0.085
Fit_Const_N0=0.01500
Fit_Const_T0=0.000
G_Fit_Min=0.100
G_Fit_Delta=0.400
Fit_On_Off=0.000,0.000,0.000,0.000,0.000,0.000,0.000,0.000,0.000,0.000,0.000,0.000,0.000,0.000,0.000,0.000,0.000,0.000,0.000,0.000,0.000,0.000,0.000,0.000,0.000,0.000,0.000,0.000,0.000,0.000,0.000,0.000,0.000,0.000,0.000,0.000,0.000,0.000,0.000,0.000,0.000,0.000,0.000,0.000,0.000,0.000,0.000,0.000,0.000,0.000,0.000,0.000,0.000,0.000,0.000,0.000,0.000,0.000,0.000,0.000,0.000,0.000,0.000,0.000,0.000,0.000,0.000,0.000,0.000,0.000,0.000,0.000,0.000,0.000,0.000,0.000,0.000,0.000,0.000,0.000,0.000,0.000,0.000,0.000,0.000,0.000,0.000,0.000,0.000,0.000,0.000,0.000,0.000,0.000,0.000,0.000
Fit_Min=0.046,0.040,0.043,0.041,0.039,0.039,0.039,0.039,0.039,0.038,0.042,0.040,0.042,0.045,0.044,0.043,0.042,0.042,0.039,0.040,0.041,0.039,0.039,0.040,0.042,0.041,0.044,0.044,0.043,0.041,0.039,0.040,0.039,0.040,0.038,0.040,0.013,0.013,0.013,0.011,0.012,0.012,0.012,0.014,0.015,0.011,0.017,0.016,0.000,0.000,0.000,0.000,0.000,0.000,0.000,0.000,0.000,0.000,0.000,0.000,0.000,0.000,0.000,0.000,0.000,0.000,0.000,0.000,0.000,0.000,0.000,0.000,0.000,0.000,0.000,0.000,0.000,0.000,0.000,0.000,0.000,0.000,0.000,0.000,0.000,0.000,0.000,0.000,0.000,0.000,0.000,0.000,0.000,0.000,0.000,0.000
Fit_Delta=0.437,0.480,0.493,0.345,0.383,0.423,0.454,0.394,0.487,0.376,0.471,0.329,0.514,0.536,0.514,0.575,0.325,0.353,0.249,0.343,0.507,0.302,0.268,0.340,0.266,0.301,0.295,0.282,0.274,0.250,0.282,0.273,0.230,0.285,0.272,0.253,0.514,0.003,0.514,0.575,0.325,0.353,0.249,0.343,0.507,0.302,0.268,0.002,0.506,0.440,0.435,0.402,0.406,0.389,0.462,0.558,0.557,0.440,0.367,0.449,0.495,0.603,0.467,0.474,0.347,0.371,0.517,0.581,0.503,0.372,0.454,0.338,0.540,0.385,0.430,0.413,0.402,0.401,0.731,0.469,0.463,0.443,0.511,0.340,0.002,0.603,0.467,0.474,0.347,0.371,0.517,0.003,0.503,0.372,0.454,0.338
Fit_Offset=0.083,0.075,0.077,0.076,0.071,0.068,0.079,0.078,0.073,0.073,0.073,0.071,0.080,0.075,0.075,0.071,0.075,0.073,0.081,0.078,0.072,0.077,0.075,0.075,0.082,0.080,0.081,0.080,0.079,0.076,0.078,0.077,0.076,0.075,0.073,0.076,0.000,0.066,0.000,0.000,0.000,0.000,0.000,0.000,0.000,0.000,0.000,0.066,0.079,0.076,0.073,0.075,0.070,0.072,0.077,0.074,0.073,0.075,0.073,0.070,0.079,0.076,0.076,0.073,0.074,0.079,0.076,0.075,0.072,0.076,0.076,0.069,0.069,0.074,0.076,0.076,0.073,0.076,0.039,0.064,0.060,0.074,0.075,0.069,0.066,0.000,0.000,0.000,0.000,0.000,0.000,0.042,0.000,0.000,0.000,0.000
Fit_N0=0.009,0.014,0.012,0.012,0.014,0.015,0.010,0.011,0.014,0.013,0.014,0.014,0.012,0.012,0.011,0.015,0.014,0.015,0.009,0.012,0.012,0.013,0.013,0.012,0.009,0.011,0.011,0.014,0.014,0.014,0.011,0.013,0.013,0.014,0.013,0.012,0.000,0.001,0.000,0.000,0.000,0.000,0.000,0.000,0.000,0.000,0.000,0.003,0.011,0.012,0.012,0.014,0.013,0.016,0.011,0.013,0.011,0.013,0.013,0.014,0.012,0.014,0.013,0.014,0.013,0.015,0.018,0.017,0.012,0.012,0.013,0.015,0.017,0.014,0.013,0.013,0.013,0.016,0.023,0.017,0.018,0.013,0.012,0.014,0.002,0.000,0.000,0.000,0.000,0.000,0.000,0.016,0.000,0.000,0.000,0.000
Fit_T0=0.545,0.978,0.442,0.704,0.328,0.087,1.080,0.894,0.878,0.589,0.376,0.329,0.606,-0.014,-0.100,0.222,0.466,0.336,1.308,1.185,0.234,1.241,0.967,0.716,0.705,0.905,0.605,1.202,0.866,0.515,1.262,0.888,1.038,0.745,0.416,0.683,0.000,3.741,0.000,0.000,0.000,0.000,0.000,0.000,0.000,0.000,0.000,2.936,1.102,0.832,0.625,1.083,0.531,0.086,0.995,0.734,0.108,1.019,0.555,0.238,0.832,0.591,0.598,0.458,0.516,0.244,1.739,1.317,0.572,0.704,0.604,0.048,0.029,0.416,0.608,0.659,0.517,-0.045,-3.344,-0.445,-1.004,0.448,0.300,-0.142,3.626,0.000,0.000,0.000,0.000,0.000,0.000,-0.663,0.000,0.000,0.000,0.000
Fit_G=1.534,1.725,1.856,1.893,2.099,2.238,1.447,1.571,1.819,1.825,2.001,2.104,1.607,1.837,1.903,2.022,1.993,2.058,1.383,1.578,1.828,1.672,1.785,1.858,1.543,1.630,1.673,1.713,1.830,1.976,1.586,1.728,1.814,1.933,1.997,1.938,0.000,1.079,0.000,0.000,0.000,0.000,0.000,0.000,0.000,0.000,0.000,2.218,1.544,1.678,1.802,1.811,2.004,2.237,1.454,1.690,1.766,1.791,1.927,2.179,1.533,1.756,1.789,1.966,1.984,2.129,1.566,1.741,1.801,1.799,1.938,2.346,2.084,1.964,1.916,1.919,2.003,2.334,4.022,2.619,3.101,2.088,2.098,2.605,1.563,0.000,0.000,0.000,0.000,0.000,0.000,5.869,0.000,0.000,0.000,0.000
Fit_Error=33.505,46.193,61.026,12.129,15.820,20.214,21.720,11.345,41.345,10.320,31.604,6.365,59.526,104.076,79.246,93.409,6.566,9.330,1.794,9.462,64.830,3.648,5.044,6.928,4.830,7.459,15.060,8.890,5.770,3.211,3.484,3.847,1.819,4.341,4.652,2.310,0.000,0.385,0.000,0.000,0.000,0.000,0.000,0.000,0.000,0.000,0.000,0.069,30.587,21.604,21.163,15.929,26.555,22.932,18.436,56.813,63.214,15.421,11.263,21.258,35.722,87.691,27.006,31.487,8.915,14.358,33.795,64.520,39.661,9.013,15.694,9.231,70.038,17.773,14.211,12.613,12.648,37.525,300.317,37.373,30.934,14.816,61.115,10.959,0.081,0.000,0.000,0.000,0.000,0.000,0.000,0.133,0.000,0.000,0.000,0.000
Fit_CV=80.000,57.000,58.000,43.000,54.000,57.000,44.000,45.000,58.000,51.000,43.000,50.000,57.000,68.000,62.000,56.000,40.000,43.000,18.000,39.000,58.000,48.000,52.000,33.000,43.000,31.000,44.000,45.000,40.000,34.000,42.000,43.000,40.000,41.000,51.000,32.000,0.000,4.000,0.000,0.000,0.000,0.000,0.000,0.000,0.000,0.000,0.000,3.000,57.000,33.000,52.000,63.000,42.000,50.000,27.000,39.000,72.000,54.000,31.000,68.000,35.000,34.000,32.000,44.000,41.000,47.000,59.000,63.000,58.000,41.000,41.000,56.000,52.000,35.000,43.000,37.000,39.000,62.000,86.000,86.000,91.000,61.000,64.000,65.000,4.000,0.000,0.000,0.000,0.000,0.000,0.000,1.000,0.000,0.000,0.000,0.000
Time_to_20_Gens=0,0,0,0,0,0,0,0,0,0,0,0,0,0,0,0,0,0,0,0,0,0,0,0,0,0,0,0,0,0,0,0,0,0,0,0,0,0,0,0,0,0,0,0,0,0,0,0
Time_to_each_5_Gens=0,0,0,0,0,0,0,0,0,0,0,0,0,0,0,0,0,0,0,0,0,0,0,0,0,0,0,0,0,0,0,0,0,0,0,0,0,0,0,0,0,0,0,0,0,0,0,0
Time_to_each_n_Gens=9.272,9.744,10.317,10.747,10.960,11.107,9.198,9.632,10.138,10.277,10.511,10.855,9.058,9.792,10.190,10.201,10.732,10.695,9.513,9.735,9.981,10.253,10.648,10.579,9.780,9.998,10.120,10.281,10.570,10.812,10.658,10.919,11.802,12.082,11.982,11.756,0.000,14.499,0.000,0.000,0.000,0.000,0.000,0.000,0.000,0.000,0.000,23.171,9.365,9.774,10.284,10.310,10.982,11.097,8.886,9.519,9.739,10.268,10.559,11.146,8.946,9.502,9.814,10.501,10.763,10.802,9.066,9.632,10.034,10.280,10.645,11.537,10.055,10.395,10.570,10.690,10.786,11.252,14.564,12.193,13.480,11.222,11.209,12.421,23.179,0.000,0.000,0.000,0.000,0.000,0.000,11.694,0.000,0.000,0.000,0.000
Min_Pt_OD=0,0,0,0,0,0,0,0,0,0,0,0,0,0,0,0,0,0,0,0,0,0,0,0,0,0,0,0,0,0,0,0,0,0,0,0,0,0,0,0,0,0,0,0,0,0,0,0
Min_Pt_t=0,0,0,0,0,0,0,0,0,0,0,0,0,0,0,0,0,0,0,0,0,0,0,0,0,0,0,0,0,0,0,0,0,0,0,0,0,0,0,0,0,0,0,0,0,0,0,0
TO_OD=0,0,0,0,0,0,0,0,0,0,0,0,0,0,0,0,0,0,0,0,0,0,0,0,0,0,0,0,0,0,0,0,0,0,0,0,0,0,0,0,0,0,0,0,0,0,0,0
Ref_ID=A01
Multi_Refs=single_ref
test=A01,A02,A03,A04,A05,A06,A07,A08,A09,A10,A11,A12,B01,B02,B03,B04,B05,B06,B07,B08,B09,B10,B11,B12,C01,C02,C03,C04,C05,C06,C07,C08,C09,C10,C11,C12,D01,D02,D03,D04,D05,D06,D07,D08,D09,D10,D11,D12,E01,E02,E03,E04,E05,E06,E07,E08,E09,E10,E11,E12,F01,F02,F03,F04,F05,F06,F07,F08,F09,F10,F11,F12,G01,G02,G03,G04,G05,G06,G07,G08,G09,G10,G11,G12,H01,H02,H03,H04,H05,H06,H07,H08,H09,H10,H11,H12
Start_Time_Now=3.2617573319E+9
Start_Date="5/11/2007+3:42 PM"
pv_to_plate_order=no
gen_time_cutoff=0.000
Drug_Name=ud?:;-ud+0,ud?:;-ud+0,ud?:;-ud+0,ud?:;-ud+0,ud?:;-ud+0,ud?:;-ud+0,ud?:;-ud+0,ud?:;-ud+0,ud?:;-ud+0,ud?:;-ud+0,ud?:;-ud+0,ud?:;-ud+0,ud?:;-ud+0,ud?:;-ud+0,ud?:;-ud+0,ud?:;-ud+0,ud?:;-ud+0,ud?:;-ud+0,ud?:;-ud+0,ud?:;-ud+0,ud?:;-ud+0,ud?:;-ud+0,ud?:;-ud+0,ud?:;-ud+0,ud?:;-ud+0,ud?:;-ud+0,ud?:;-ud+0,ud?:;-ud+0,ud?:;-ud+0,ud?:;-ud+0,ud?:;-ud+0,ud?:;-ud+0,ud?:;-ud+0,ud?:;-ud+0,ud?:;-ud+0,ud?:;-ud+0,ud?:;-ud+0,ud?:;-ud+0,ud?:;-ud+0,ud?:;-ud+0,ud?:;-ud+0,ud?:;-ud+0,ud?:;-ud+0,ud?:;-ud+0,ud?:;-ud+0,ud?:;-ud+0,ud?:;-ud+0,ud?:;-ud+0,ud?:;-ud+0,ud?:;-ud+0,ud?:;-ud+0,ud?:;-ud+0,ud?:;-ud+0,ud?:;-ud+0,ud?:;-ud+0,ud?:;-ud+0,ud?:;-ud+0,ud?:;-ud+0,ud?:;-ud+0,ud?:;-ud+0,ud?:;-ud+0,ud?:;-ud+0,ud?:;-ud+0,ud?:;-ud+0,ud?:;-ud+0,ud?:;-ud+0,ud?:;-ud+0,ud?:;-ud+0,ud?:;-ud+0,ud?:;-ud+0,ud?:;-ud+0,ud?:;-ud+0,ud?:;-ud+0,ud?:;-ud+0,ud?:;-ud+0,ud?:;-ud+0,ud?:;-ud+0,ud?:;-ud+0,ud?:;-ud+0,ud?:;-ud+0,ud?:;-ud+0,ud?:;-ud+0,ud?:;-ud+0,ud?:;-ud+0,ud?:;-ud+0,ud?:;-ud+0,ud?:;-ud+0,ud?:;-ud+0,ud?:;-ud+0,ud?:;-ud+0,ud?:;-ud+0,ud?:;-ud+0,ud?:;-ud+0,ud?:;-ud+0,ud?:;-ud+0,ud?:;-ud+0
Drug_Well_Pos=A01,A02,A03,A04,A05,A06,B01,B02,B03,B04,B05,B06,C01,C02,C03,C04,C05,C06,D01,D02,D03,D04,D05,D06,E01,E02,E03,E04,E05,E06,F01,F02,F03,F04,F05,F06,G01,G02,G03,G04,G05,G06,H01,H02,H03,H04,H05,H06,A07,A08,A09,A10,A11,A12,B07,B08,B09,B10,B11,B12,C07,C08,C09,C10,C11,C12,D07,D08,D09,D10,D11,D12,E07,E08,E09,E10,E11,E12,F07,F08,F09,F10,F11,F12,G07,G08,G09,G10,G11,G12,H07,H08,H09,H10,H11,H12
Avg_G_tcut=1.854,1.949,2.063,2.149,2.192,2.221,1.840,1.926,2.028,2.055,2.102,2.171,1.812,1.958,2.038,2.040,2.146,2.139,1.903,1.947,1.996,2.051,2.130,2.116,1.956,2.000,2.024,2.056,2.114,2.162,2.132,2.184,2.360,2.416,2.396,2.351,0.000,42.741,0.000,0.000,0.000,0.000,0.000,0.000,0.000,0.000,0.000,54.023,1.873,1.955,2.057,2.062,2.196,2.219,1.777,1.904,1.948,2.054,2.112,2.229,1.789,1.900,1.963,2.100,2.153,2.160,1.813,1.926,2.007,2.056,2.129,2.307,2.011,2.079,2.114,2.138,2.157,2.250,2.913,2.439,2.696,2.244,2.242,2.484,37.507,0.000,0.000,0.000,0.000,0.000,0.000,49.160,0.000,0.000,0.000,0.000
t0_from_interval=1.398,1.135,0.844,0.902,0.465,0.286,1.582,1.229,1.038,0.720,0.612,0.470,0.981,0.935,0.978,0.657,0.499,0.419,1.459,1.266,1.062,0.846,0.760,0.836,1.012,0.989,0.668,0.784,0.527,0.513,0.821,0.348,0.192,-0.066,-0.042,0.208,0.000,0.000,0.000,0.000,0.000,0.000,0.000,0.000,0.000,0.000,0.000,0.000,1.490,1.170,1.003,0.901,0.823,0.371,1.364,1.171,1.057,1.054,0.717,0.406,1.159,1.078,0.842,0.766,0.665,0.145,1.139,1.071,0.947,0.952,0.693,0.220,0.280,0.697,0.794,0.763,0.669,0.068,-2.063,-0.203,-0.873,0.559,0.501,0.155,0.000,0.000,0.000,0.000,0.000,0.000,0.000,0.000,0.000,0.000,0.000,0.000
Sum_Delta_Ref=0.000,1.262,3.093,5.380,6.852,7.399,0.092,0.780,2.428,2.773,3.665,5.033,1.371,1.119,2.437,2.562,4.089,4.423,1.286,1.692,2.437,2.808,3.965,4.004,2.111,2.328,3.058,3.552,4.412,4.899,7.768,9.033,10.986,11.515,11.485,10.467,-1.000,35.198,-1.000,-1.000,-1.000,-1.000,-1.000,-1.000,-1.000,-1.000,-1.000,35.174,0.428,1.610,3.836,3.842,6.932,7.358,0.462,0.979,1.193,2.907,3.856,5.600,1.239,0.317,1.488,3.453,5.261,4.495,0.643,1.399,2.053,2.708,4.079,7.805,1.899,3.258,3.430,4.119,4.283,5.787,12.657,7.287,10.782,5.340,6.100,10.383,35.170,-1.000,-1.000,-1.000,-1.000,-1.000,-1.000,35.176,-1.000,-1.000,-1.000,-1.000
Gens_at_time_G=5.000,5.000,5.000,5.000,5.000,5.000,5.000,5.000,5.000,5.000,5.000,5.000,5.000,5.000,5.000,5.000,5.000,5.000,5.000,5.000,5.000,5.000,5.000,5.000,5.000,5.000,5.000,5.000,5.000,5.000,5.000,5.000,5.000,5.000,5.000,5.000,0.000,0.339,0.000,0.000,0.000,0.000,0.000,0.000,0.000,0.000,0.000,0.429,5.000,5.000,5.000,5.000,5.000,5.000,5.000,5.000,5.000,5.000,5.000,5.000,5.000,5.000,5.000,5.000,5.000,5.000,5.000,5.000,5.000,5.000,5.000,5.000,5.000,5.000,5.000,5.000,5.000,5.000,5.000,5.000,5.000,5.000,5.000,5.000,0.618,0.000,0.000,0.000,0.000,0.000,0.000,0.238,0.000,0.000,0.000,0.000
G_Int_tcut=1.575,1.722,1.895,1.969,2.099,2.164,1.523,1.681,1.820,1.911,1.980,2.077,1.615,1.772,1.842,1.909,2.047,2.055,1.611,1.694,1.784,1.881,1.978,1.949,1.754,1.802,1.890,1.899,2.009,2.060,1.967,2.114,2.322,2.430,2.405,2.310,0.000,42.741,0.000,0.000,0.000,0.000,0.000,0.000,0.000,0.000,0.000,54.023,1.575,1.721,1.856,1.882,2.032,2.145,1.504,1.670,1.736,1.843,1.968,2.148,1.557,1.685,1.794,1.947,2.020,2.131,1.585,1.712,1.817,1.866,1.990,2.263,1.955,1.940,1.955,1.985,2.023,2.237,3.325,2.479,2.871,2.133,2.142,2.453,37.507,0.000,0.000,0.000,0.000,0.000,0.000,49.160,0.000,0.000,0.000,0.000
Sum_Del_12=0.000,1.180,2.638,3.562,3.803,4.016,0.133,0.986,2.234,2.446,2.908,3.713,0.802,1.345,2.285,2.288,3.361,3.320,0.950,1.359,1.897,2.439,3.166,3.226,1.574,1.923,2.156,2.445,2.970,3.478,2.944,3.116,4.023,4.158,4.263,4.298,10.581,10.566,10.553,10.575,10.563,10.568,10.563,10.519,10.565,10.570,10.587,10.568,0.296,1.318,2.549,2.602,3.926,3.983,0.994,0.650,1.200,2.531,3.045,4.155,1.015,0.495,1.322,2.906,3.515,3.466,0.674,0.911,1.958,2.537,3.360,4.823,1.598,2.643,3.140,3.470,3.643,4.347,6.404,5.423,6.600,4.464,4.467,6.403,10.552,10.580,10.577,10.559,10.578,10.584,10.570,10.556,10.569,10.567,10.581,10.583
Sum_Del_20=0.000,1.231,3.020,5.241,6.659,7.190,0.093,0.764,2.371,2.708,3.578,4.916,1.334,1.096,2.379,2.501,3.994,4.321,1.250,1.647,2.373,2.743,3.873,3.907,2.062,2.275,2.983,3.467,4.311,4.786,7.531,8.751,10.644,11.157,11.130,10.155,34.045,34.027,34.001,34.029,34.007,34.030,34.007,33.952,34.014,34.020,34.041,34.004,0.414,1.568,3.736,3.745,6.737,7.151,0.462,0.950,1.165,2.836,3.766,5.470,1.209,0.310,1.450,3.370,5.131,4.393,0.630,1.359,2.004,2.645,3.982,7.594,1.851,3.174,3.351,4.021,4.182,5.653,12.372,7.121,10.535,5.217,5.952,10.122,34.000,34.036,34.041,34.016,34.034,34.044,34.022,34.005,34.028,34.013,34.040,34.043
Sum_Del_24=0.000,1.240,3.048,5.672,7.562,8.183,0.076,0.674,2.366,2.729,3.667,4.914,1.550,0.990,2.377,2.516,4.018,4.337,1.370,1.764,2.547,2.727,3.870,4.005,2.057,2.266,3.084,3.512,4.268,4.783,8.914,10.610,12.842,13.528,13.418,11.835,43.581,43.547,43.526,43.559,43.528,43.554,43.534,43.486,43.531,43.549,43.576,43.508,0.463,1.643,4.026,4.015,7.700,8.099,0.246,1.072,1.143,2.899,3.756,5.480,1.288,0.235,1.502,3.431,5.198,4.384,0.612,1.540,1.999,2.638,4.034,7.881,1.954,3.362,3.340,4.067,4.220,5.678,12.205,7.066,10.535,5.207,6.067,10.665,43.481,43.567,43.575,43.548,43.568,43.577,43.551,43.536,43.563,43.543,43.574,43.576
Sum_12=10.652,9.472,8.014,7.090,6.848,6.636,10.785,9.665,8.418,8.205,7.744,6.939,11.454,9.307,8.367,8.363,7.290,7.332,9.701,9.292,8.755,8.213,7.485,7.426,9.077,8.729,8.496,8.207,7.682,7.174,7.708,7.536,6.629,6.493,6.389,6.353,0.070,0.086,0.098,0.077,0.089,0.083,0.089,0.132,0.087,0.082,0.065,0.084,10.356,9.334,8.103,8.050,6.726,6.669,11.645,10.001,9.451,8.121,7.607,6.497,11.667,10.157,9.330,7.746,7.137,7.185,11.326,9.740,8.694,8.115,7.292,5.829,9.054,8.009,7.511,7.182,7.008,6.304,4.248,5.229,4.052,6.188,6.184,4.248,0.099,0.072,0.074,0.092,0.073,0.068,0.081,0.096,0.082,0.085,0.071,0.068
Sum_20=34.150,32.919,31.131,28.909,27.491,26.960,34.243,33.386,31.779,31.443,30.572,29.234,35.484,33.054,31.771,31.649,30.156,29.829,32.900,32.503,31.777,31.407,30.278,30.243,32.089,31.875,31.168,30.683,29.839,29.364,26.620,25.399,23.506,22.993,23.021,23.995,0.105,0.123,0.149,0.121,0.143,0.120,0.143,0.198,0.136,0.130,0.109,0.146,33.736,32.582,30.414,30.406,27.414,27.000,34.612,33.200,32.986,31.314,30.384,28.681,35.359,33.840,32.700,30.780,29.020,29.757,34.780,32.792,32.146,31.506,30.168,26.557,32.299,30.976,30.800,30.129,29.968,28.497,21.778,27.029,23.616,28.933,28.198,24.028,0.150,0.115,0.109,0.134,0.116,0.106,0.128,0.145,0.123,0.137,0.111,0.107
Sum_24=43.697,42.457,40.649,38.025,36.135,35.514,43.773,43.023,41.331,40.968,40.029,38.783,45.246,42.706,41.320,41.181,39.679,39.360,42.327,41.933,41.150,40.970,39.827,39.692,41.640,41.430,40.612,40.185,39.429,38.913,34.783,33.086,30.855,30.168,30.278,31.861,0.115,0.149,0.170,0.138,0.169,0.143,0.163,0.211,0.165,0.148,0.121,0.189,43.234,42.054,39.671,39.682,35.997,35.598,43.943,42.624,42.554,40.797,39.940,38.217,44.984,43.462,42.195,40.266,38.499,39.313,44.309,42.157,41.698,41.059,39.663,35.815,41.743,40.335,40.356,39.630,39.477,38.018,31.492,36.631,33.162,38.490,37.630,33.032,0.216,0.129,0.121,0.149,0.129,0.120,0.146,0.161,0.134,0.153,0.122,0.121
G_by_Interval=1.575,1.722,1.895,1.969,2.099,2.164,1.523,1.681,1.820,1.911,1.980,2.077,1.615,1.772,1.842,1.909,2.047,2.055,1.611,1.694,1.784,1.881,1.978,1.949,1.754,1.802,1.890,1.899,2.009,2.060,1.967,2.114,2.322,2.430,2.405,2.310,0.000,42.741,0.000,0.000,0.000,0.000,0.000,0.000,0.000,0.000,0.000,54.023,1.575,1.721,1.856,1.882,2.032,2.145,1.504,1.670,1.736,1.843,1.968,2.148,1.557,1.685,1.794,1.947,2.020,2.131,1.585,1.712,1.817,1.866,1.990,2.263,1.955,1.940,1.955,1.985,2.023,2.237,3.325,2.479,2.871,2.133,2.142,2.453,37.507,0.000,0.000,0.000,0.000,0.000,0.000,49.160,0.000,0.000,0.000,0.000
Avg_G_t8=1.854,1.949,2.063,2.149,2.192,2.221,1.840,1.926,2.028,2.055,2.102,2.171,1.812,1.958,2.038,2.040,2.146,2.139,1.903,1.947,1.996,2.051,2.130,2.116,1.956,2.000,2.024,2.056,2.114,2.162,2.132,2.184,2.360,2.416,2.396,2.351,0.000,42.741,0.000,0.000,0.000,0.000,0.000,0.000,0.000,0.000,0.000,54.023,1.873,1.955,2.057,2.062,2.196,2.219,1.777,1.904,1.948,2.054,2.112,2.229,1.789,1.900,1.963,2.100,2.153,2.160,1.813,1.926,2.007,2.056,2.129,2.307,2.011,2.079,2.114,2.138,2.157,2.250,2.913,2.439,2.696,2.244,2.242,2.484,37.507,0.000,0.000,0.000,0.000,0.000,0.000,49.160,0.000,0.000,0.000,0.000
G_int_t8=1.575,1.722,1.895,1.969,2.099,2.164,1.523,1.681,1.820,1.911,1.980,2.077,1.615,1.772,1.842,1.909,2.047,2.055,1.611,1.694,1.784,1.881,1.978,1.949,1.754,1.802,1.890,1.899,2.009,2.060,1.967,2.114,2.322,2.430,2.405,2.310,0.000,42.741,0.000,0.000,0.000,0.000,0.000,0.000,0.000,0.000,0.000,54.023,1.575,1.721,1.856,1.882,2.032,2.145,1.504,1.670,1.736,1.843,1.968,2.148,1.557,1.685,1.794,1.947,2.020,2.131,1.585,1.712,1.817,1.866,1.990,2.263,1.955,1.940,1.955,1.985,2.023,2.237,3.325,2.479,2.871,2.133,2.142,2.453,37.507,0.000,0.000,0.000,0.000,0.000,0.000,49.160,0.000,0.000,0.000,0.000
Avg_G_t12=1.854,1.949,2.063,2.149,2.192,2.221,1.840,1.926,2.028,2.055,2.102,2.171,1.812,1.958,2.038,2.040,2.146,2.139,1.903,1.947,1.996,2.051,2.130,2.116,1.956,2.000,2.024,2.056,2.114,2.162,2.132,2.184,2.360,2.416,2.396,2.351,0.000,42.741,0.000,0.000,0.000,0.000,0.000,0.000,0.000,0.000,0.000,54.023,1.873,1.955,2.057,2.062,2.196,2.219,1.777,1.904,1.948,2.054,2.112,2.229,1.789,1.900,1.963,2.100,2.153,2.160,1.813,1.926,2.007,2.056,2.129,2.307,2.011,2.079,2.114,2.138,2.157,2.250,2.913,2.439,2.696,2.244,2.242,2.484,37.507,0.000,0.000,0.000,0.000,0.000,0.000,49.160,0.000,0.000,0.000,0.000
G_int_t12=1.575,1.722,1.895,1.969,2.099,2.164,1.523,1.681,1.820,1.911,1.980,2.077,1.615,1.772,1.842,1.909,2.047,2.055,1.611,1.694,1.784,1.881,1.978,1.949,1.754,1.802,1.890,1.899,2.009,2.060,1.967,2.114,2.322,2.430,2.405,2.310,0.000,42.741,0.000,0.000,0.000,0.000,0.000,0.000,0.000,0.000,0.000,54.023,1.575,1.721,1.856,1.882,2.032,2.145,1.504,1.670,1.736,1.843,1.968,2.148,1.557,1.685,1.794,1.947,2.020,2.131,1.585,1.712,1.817,1.866,1.990,2.263,1.955,1.940,1.955,1.985,2.023,2.237,3.325,2.479,2.871,2.133,2.142,2.453,37.507,0.000,0.000,0.000,0.000,0.000,0.000,49.160,0.000,0.000,0.000,0.000
Avg_G_inflex=1.875,1.949,2.063,2.162,2.200,2.240,1.857,1.930,2.028,2.059,2.106,2.198,1.813,1.958,2.039,2.042,2.149,2.151,1.934,1.959,1.996,2.034,2.113,2.123,1.951,1.985,1.997,2.027,2.093,2.166,2.024,2.049,2.165,2.185,2.214,2.213,0.000,11.827,0.000,0.000,0.000,0.000,0.000,0.000,0.000,0.000,0.000,4.302,1.873,1.970,2.073,2.070,2.212,2.238,1.792,1.904,1.948,2.070,2.124,2.250,1.789,1.900,1.971,2.103,2.163,2.176,1.813,1.926,2.008,2.069,2.147,2.339,2.011,2.096,2.129,2.156,2.173,2.271,2.913,2.439,2.704,2.260,2.242,2.553,4.302,0.000,0.000,0.000,0.000,0.000,0.000,3.430,0.000,0.000,0.000,0.000
G_int_inflex=1.603,1.722,1.895,1.966,2.106,2.193,1.550,1.669,1.820,1.904,1.987,2.108,1.606,1.772,1.840,1.899,2.033,2.066,1.556,1.677,1.784,1.811,1.897,1.935,1.675,1.727,1.808,1.800,1.937,2.027,1.720,1.838,1.918,2.004,2.065,2.029,0.000,11.827,0.000,0.000,0.000,0.000,0.000,0.000,0.000,0.000,0.000,4.302,1.575,1.740,1.878,1.885,2.048,2.171,1.530,1.670,1.736,1.867,1.974,2.182,1.557,1.685,1.808,1.952,2.019,2.155,1.585,1.712,1.811,1.868,2.020,2.313,1.955,1.957,1.976,2.000,2.043,2.271,3.325,2.480,2.884,2.158,2.142,2.570,4.302,0.000,0.000,0.000,0.000,0.000,0.000,3.430,0.000,0.000,0.000,0.000
G_by_Interval_g4=1.552,1.670,1.790,1.879,1.980,2.040,1.519,1.649,1.760,1.841,1.881,1.972,1.625,1.672,1.756,1.809,1.950,1.946,1.580,1.639,1.721,1.823,1.866,1.870,1.757,1.776,1.778,1.813,1.917,1.953,1.874,1.987,2.178,2.261,2.246,2.176,0.000,42.741,0.000,0.000,0.000,0.000,0.000,0.000,0.000,0.000,0.000,54.023,1.580,1.688,1.809,1.796,1.914,2.027,1.509,1.648,1.691,1.792,1.886,2.036,1.560,1.646,1.726,1.870,1.927,2.059,1.584,1.674,1.759,1.797,1.900,2.146,1.814,1.851,1.915,1.909,1.950,2.018,2.909,2.282,2.625,2.048,2.055,2.317,37.507,0.000,0.000,0.000,0.000,0.000,0.000,49.160,0.000,0.000,0.000,0.000
G_int_t8_g4=1.552,1.670,1.790,1.879,1.980,2.040,1.519,1.649,1.760,1.841,1.881,1.972,1.625,1.672,1.756,1.809,1.950,1.946,1.580,1.639,1.721,1.823,1.866,1.870,1.757,1.776,1.778,1.813,1.917,1.953,1.874,1.987,2.178,2.261,2.246,2.176,0.000,42.741,0.000,0.000,0.000,0.000,0.000,0.000,0.000,0.000,0.000,54.023,1.580,1.688,1.809,1.796,1.914,2.027,1.509,1.648,1.691,1.792,1.886,2.036,1.560,1.646,1.726,1.870,1.927,2.059,1.584,1.674,1.759,1.797,1.900,2.146,1.814,1.851,1.915,1.909,1.950,2.018,2.909,2.282,2.625,2.048,2.055,2.317,37.507,0.000,0.000,0.000,0.000,0.000,0.000,49.160,0.000,0.000,0.000,0.000
G_int_t12_g4=1.552,1.670,1.790,1.879,1.980,2.040,1.519,1.649,1.760,1.841,1.881,1.972,1.625,1.672,1.756,1.809,1.950,1.946,1.580,1.639,1.721,1.823,1.866,1.870,1.757,1.776,1.778,1.813,1.917,1.953,1.874,1.987,2.178,2.261,2.246,2.176,0.000,42.741,0.000,0.000,0.000,0.000,0.000,0.000,0.000,0.000,0.000,54.023,1.580,1.688,1.809,1.796,1.914,2.027,1.509,1.648,1.691,1.792,1.886,2.036,1.560,1.646,1.726,1.870,1.927,2.059,1.584,1.674,1.759,1.797,1.900,2.146,1.814,1.851,1.915,1.909,1.950,2.018,2.909,2.282,2.625,2.048,2.055,2.317,37.507,0.000,0.000,0.000,0.000,0.000,0.000,49.160,0.000,0.000,0.000,0.000
G_int_inflex_g4=1.573,1.670,1.790,1.867,1.978,2.058,1.539,1.639,1.760,1.830,1.886,1.981,1.615,1.672,1.751,1.797,1.927,1.943,1.535,1.620,1.721,1.763,1.785,1.852,1.703,1.719,1.699,1.725,1.849,1.902,1.682,1.767,1.862,1.930,1.975,1.950,0.000,11.827,0.000,0.000,0.000,0.000,0.000,0.000,0.000,0.000,0.000,4.302,1.580,1.699,1.825,1.793,1.921,2.039,1.528,1.648,1.691,1.809,1.883,2.061,1.560,1.646,1.737,1.874,1.917,2.070,1.584,1.674,1.749,1.794,1.922,2.168,1.814,1.858,1.929,1.912,1.961,2.034,2.909,2.283,2.636,2.066,2.055,2.385,4.302,0.000,0.000,0.000,0.000,0.000,0.000,3.430,0.000,0.000,0.000,0.000
Time_Inflex=9.502,10.235,10.968,10.235,10.724,11.212,9.502,9.502,10.724,9.991,10.968,10.235,9.747,10.724,10.968,11.457,9.991,10.235,8.281,9.258,10.724,9.258,9.258,9.991,8.525,9.014,9.014,9.014,9.258,9.258,9.014,9.014,9.014,9.747,9.747,9.502,0.217,5.594,0.217,0.217,0.217,0.217,0.217,0.217,0.217,0.217,0.217,3.883,9.991,9.991,10.479,10.235,10.968,10.968,9.258,10.479,10.724,10.479,10.235,11.457,9.502,10.724,10.235,10.968,10.235,10.479,9.747,10.724,10.724,9.991,10.968,10.968,10.968,10.235,10.724,10.724,10.724,11.212,17.564,12.678,13.899,11.457,11.945,11.945,3.883,0.217,0.217,0.217,0.217,0.217,0.217,2.418,0.217,0.217,0.217,0.217
OD_Inflex=0.584,0.607,0.631,0.470,0.501,0.550,0.586,0.517,0.608,0.496,0.600,0.454,0.658,0.666,0.647,0.701,0.446,0.479,0.377,0.469,0.631,0.424,0.387,0.462,0.400,0.424,0.419,0.407,0.402,0.375,0.400,0.384,0.339,0.396,0.387,0.367,0.066,0.065,0.066,0.065,0.065,0.065,0.065,0.067,0.069,0.064,0.068,0.068,0.638,0.567,0.562,0.526,0.533,0.521,0.599,0.688,0.686,0.565,0.493,0.583,0.637,0.741,0.599,0.605,0.470,0.499,0.653,0.711,0.627,0.495,0.583,0.466,0.677,0.517,0.555,0.540,0.523,0.543,0.853,0.593,0.583,0.566,0.641,0.455,0.065,0.064,0.067,0.065,0.064,0.065,0.064,0.065,0.068,0.065,0.068,0.064
Time_Saturation=20.251,21.228,20.984,18.297,18.052,16.587,20.984,12.434,20.007,18.052,19.763,20.496,21.961,16.587,20.984,21.228,18.297,19.274,19.274,18.297,19.274,20.007,16.587,20.984,21.961,18.297,15.609,20.007,21.717,15.609,13.899,14.877,15.854,19.763,20.007,18.541,0.217,0.000,0.217,0.217,0.217,0.217,0.217,0.217,0.217,0.217,0.217,0.000,18.052,21.717,20.007,18.052,19.763,17.320,18.297,20.984,21.228,20.251,21.717,20.984,18.297,19.274,20.984,21.717,18.052,21.717,20.007,18.297,20.984,20.740,20.984,18.541,18.297,18.052,18.297,19.763,20.740,19.030,20.740,18.297,20.984,20.984,15.365,22.206,0.000,0.217,0.217,0.217,0.217,0.217,0.217,0.000,0.217,0.217,0.217,0.217
OD_Saturation=0.898,1.089,0.855,0.804,0.766,0.759,0.950,0.868,0.854,0.839,0.840,0.969,1.263,0.925,0.890,0.868,0.861,0.839,0.917,0.941,0.925,0.856,0.845,0.978,0.867,0.928,0.854,0.871,0.864,0.815,0.705,0.675,0.647,0.649,0.656,0.688,0.066,0.000,0.066,0.065,0.065,0.065,0.065,0.067,0.069,0.064,0.068,0.000,0.894,0.862,0.823,0.812,0.767,0.763,0.975,1.105,0.885,1.026,1.037,0.997,0.955,1.077,0.891,0.865,0.812,1.027,1.026,1.041,0.838,1.059,1.020,0.784,0.989,0.918,0.870,0.858,1.025,0.903,0.952,0.900,0.872,1.032,0.798,0.803,0.000,0.064,0.067,0.065,0.064,0.065,0.064,0.000,0.068,0.065,0.068,0.064
Ref_Well_Name=A01,A01,A01,A01,A01,A01,A01,A01,A01,A01,A01,A01,A01,A01,A01,A01,A01,A01,A01,A01,A01,A01,A01,A01,A01,A01,A01,A01,A01,A01,A01,A01,A01,A01,A01,A01,A01,A01,A01,A01,A01,A01,A01,A01,A01,A01,A01,A01,A01,A01,A01,A01,A01,A01,A01,A01,A01,A01,A01,A01,A01,A01,A01,A01,A01,A01,A01,A01,A01,A01,A01,A01,A01,A01,A01,A01,A01,A01,A01,A01,A01,A01,A01,A01,A01,A01,A01,A01,A01,A01,A01,A01,A01,A01,A01,A01
Ratio_Avg_G=1.000,0.952,0.899,0.863,0.846,0.835,1.008,0.963,0.915,0.902,0.882,0.854,1.024,0.947,0.910,0.909,0.864,0.867,0.975,0.952,0.929,0.904,0.871,0.876,0.948,0.927,0.916,0.902,0.877,0.858,0.870,0.849,0.786,0.767,0.774,0.789,Inf,0.043,Inf,Inf,Inf,Inf,Inf,Inf,Inf,Inf,Inf,0.034,0.990,0.949,0.902,0.899,0.844,0.836,1.043,0.974,0.952,0.903,0.878,0.832,1.036,0.976,0.945,0.883,0.861,0.858,1.023,0.963,0.924,0.902,0.871,0.804,0.922,0.892,0.877,0.867,0.860,0.824,0.637,0.760,0.688,0.826,0.827,0.746,0.049,Inf,Inf,Inf,Inf,Inf,Inf,0.038,Inf,Inf,Inf,Inf
Ratio_Fit_G=1.000,0.889,0.826,0.810,0.731,0.686,1.060,0.977,0.843,0.840,0.767,0.729,0.954,0.835,0.806,0.758,0.770,0.745,1.109,0.972,0.839,0.917,0.859,0.825,0.994,0.941,0.917,0.895,0.838,0.776,0.967,0.888,0.846,0.794,0.768,0.792,Inf,1.422,Inf,Inf,Inf,Inf,Inf,Inf,Inf,Inf,Inf,0.692,0.993,0.914,0.851,0.847,0.765,0.686,1.055,0.908,0.869,0.857,0.796,0.704,1.000,0.873,0.858,0.780,0.773,0.721,0.980,0.881,0.852,0.853,0.792,0.654,0.736,0.781,0.801,0.799,0.766,0.657,0.381,0.586,0.495,0.735,0.731,0.589,0.981,Inf,Inf,Inf,Inf,Inf,Inf,0.261,Inf,Inf,Inf,Inf
Ratio_G_Int=1.000,0.915,0.831,0.800,0.750,0.728,1.034,0.937,0.865,0.824,0.795,0.758,0.975,0.889,0.855,0.825,0.769,0.766,0.978,0.930,0.883,0.837,0.796,0.808,0.898,0.874,0.833,0.829,0.784,0.765,0.800,0.745,0.678,0.648,0.655,0.682,Inf,0.037,Inf,Inf,Inf,Inf,Inf,Inf,Inf,Inf,Inf,0.029,1.000,0.915,0.848,0.837,0.775,0.734,1.047,0.943,0.907,0.854,0.800,0.733,1.011,0.935,0.878,0.809,0.780,0.739,0.993,0.920,0.866,0.844,0.791,0.696,0.805,0.812,0.805,0.793,0.778,0.704,0.474,0.635,0.549,0.738,0.735,0.642,0.042,Inf,Inf,Inf,Inf,Inf,Inf,0.032,Inf,Inf,Inf,Inf
Ratio_t0_Fit=1.000,0.558,1.234,0.774,1.661,6.247,0.505,0.610,0.622,0.926,1.452,1.657,0.899,-39.538,-5.462,2.460,1.170,1.622,0.417,0.460,2.335,0.439,0.564,0.762,0.774,0.602,0.902,0.454,0.630,1.058,0.432,0.614,0.525,0.732,1.310,0.799,Inf,0.146,Inf,Inf,Inf,Inf,Inf,Inf,Inf,Inf,Inf,0.186,0.495,0.656,0.872,0.503,1.027,6.347,0.548,0.743,5.052,0.535,0.982,2.296,0.656,0.923,0.913,1.190,1.058,2.233,0.314,0.414,0.953,0.774,0.903,11.347,18.824,1.313,0.898,0.827,1.056,-12.195,-0.163,-1.226,-0.543,1.216,1.817,-3.829,0.150,Inf,Inf,Inf,Inf,Inf,Inf,-0.823,Inf,Inf,Inf,Inf
Ratio_t0_G_Int=1.000,1.232,1.658,1.551,3.010,4.889,0.884,1.137,1.348,1.942,2.285,2.973,1.425,1.496,1.430,2.129,2.804,3.337,0.959,1.105,1.316,1.653,1.840,1.673,1.381,1.415,2.095,1.783,2.654,2.725,1.702,4.014,7.302,-21.041,-33.153,6.739,Inf,Inf,Inf,Inf,Inf,Inf,Inf,Inf,Inf,Inf,Inf,Inf,0.939,1.196,1.394,1.552,1.699,3.770,1.025,1.195,1.323,1.327,1.950,3.445,1.207,1.298,1.660,1.826,2.104,9.612,1.227,1.305,1.476,1.469,2.018,6.352,4.995,2.006,1.761,1.834,2.091,20.448,-0.678,-6.873,-1.601,2.503,2.789,9.044,Inf,Inf,Inf,Inf,Inf,Inf,Inf,Inf,Inf,Inf,Inf,Inf
Ref_Curve_Array=1,1,1,1,1,1,1,1,1,1,1,1,1,1,1,1,1,1,1,1,1,1,1,1,1,1,1,1,1,1,1,1,1,1,1,1,1,1,1,1,1,1,1,1,1,1,1,1,1,1,1,1,1,1,1,1,1,1,1,1,1,1,1,1,1,1,1,1,1,1,1,1,1,1,1,1,1,1,1,1,1,1,1,1,1,1,1,1,1,1,1,1,1,1,1,1
Default_ref=0
Comm_Map=,,,,,
Comm_Consol=,,,,,,,,
Comm_Screen=,,,,,
Analysis_Set=A,A,A,A,A,A,A,A,A,A,A,A,A,A,A,A,A,A,A,A,A,A,A,A,A,A,A,A,A,A,A,A,A,A,A,A,A,A,A,A,A,A,A,A,A,A,A,A,A,A,A,A,A,A,A,A,A,A,A,A,A,A,A,A,A,A,A,A,A,A,A,A,A,A,A,A,A,A,A,A,A,A,A,A,A,A,A,A,A,A,A,A,A,A,A,A
Ref_Type=single_ref,single_ref,single_ref,single_ref,single_ref,single_ref,single_ref,single_ref,single_ref,single_ref,single_ref,single_ref,single_ref,single_ref,single_ref,single_ref,single_ref,single_ref,single_ref,single_ref,single_ref,single_ref,single_ref,single_ref,single_ref,single_ref,single_ref,single_ref,single_ref,single_ref,single_ref,single_ref,single_ref,single_ref,single_ref,single_ref,single_ref,single_ref,single_ref,single_ref,single_ref,single_ref,single_ref,single_ref,single_ref,single_ref,single_ref,single_ref,single_ref,single_ref,single_ref,single_ref,single_ref,single_ref,single_ref,single_ref,single_ref,single_ref,single_ref,single_ref,single_ref,single_ref,single_ref,single_ref,single_ref,single_ref,single_ref,single_ref,single_ref,single_ref,single_ref,single_ref,single_ref,single_ref,single_ref,single_ref,single_ref,single_ref,single_ref,single_ref,single_ref,single_ref,single_ref,single_ref,single_ref,single_ref,single_ref,single_ref,single_ref,single_ref,single_ref,single_ref,single_ref,single_ref,single_ref,single_ref
Wells_In_Use=0,0,0,0,0,0,0,0,0,0,0,0,0,0,0,0,0,0,0,0,0,0,0,0,0,0,0,0,0,0,0,0,0,0,0,0,0,0,0,0,0,0,0,0,0,0,0,0,0,0,0,0,0,0,0,0,0,0,0,0,0,0,0,0,0,0,0,0,0,0,0,0,0,0,0,0,0,0,0,0,0,0,0,0,0,0,0,0,0,0,0,0,0,0,0,0
[Flor:]
[Flor2:]
[Lumin:]
[Data:]
Read=DateTime	RunT[s]	Temp	Well_1	Well_2	Well_3	Well_4	Well_5	Well_6	Well_7	Well_8	Well_9	Well_10	Well_11	Well_12	Well_13	Well_14	Well_15	Well_16	Well_17	Well_18	Well_19	Well_20	Well_21	Well_22	Well_23	Well_24	Well_25	Well_26	Well_27	Well_28	Well_29	Well_30	Well_31	Well_32	Well_33	Well_34	Well_35	Well_36	Well_37	Well_38	Well_39	Well_40	Well_41	Well_42	Well_43	Well_44	Well_45	Well_46	Well_47	Well_48	Well_49	Well_50	Well_51	Well_52	Well_53	Well_54	Well_55	Well_56	Well_57	Well_58	Well_59	Well_60	Well_61	Well_62	Well_63	Well_64	Well_65	Well_66	Well_67	Well_68	Well_69	Well_70	Well_71	Well_72	Well_73	Well_74	Well_75	Well_76	Well_77	Well_78	Well_79	Well_80	Well_81	Well_82	Well_83	Well_84	Well_85	Well_86	Well_87	Well_88	Well_89	Well_90	Well_91	Well_92	Well_93	Well_94	Well_95	Well_96
1=15:57:00	780	301	0.1003	0.0917	0.0940	0.0936	0.0899	0.0898	0.0913	0.0895	0.0891	0.0897	0.0869	0.0962	0.0903	0.0906	0.0915	0.0898	0.0917	0.0899	0.0898	0.0894	0.0894	0.0898	0.0904	0.0887	0.0923	0.0966	0.0937	0.0927	0.0938	0.0948	0.0942	0.0932	0.0924	0.0911	0.0907	0.1009	0.0897	0.0900	0.0922	0.0907	0.0901	0.0900	0.0908	0.0919	0.0877	0.0907	0.0913	0.0898	0.0942	0.0954	0.0958	0.0952	0.0939	0.0926	0.0956	0.0924	0.0912	0.0899	0.0890	0.1010	0.0899	0.0925	0.0905	0.0921	0.0897	0.0910	0.0888	0.0896	0.0890	0.0901	0.0883	0.0874	0.0660	0.0661	0.0659	0.0647	0.0649	0.0649	0.0663	0.0643	0.0666	0.0648	0.0644	0.0647	0.0654	0.0674	0.0686	0.0644	0.0685	0.0677	0.0643	0.0658	0.0677	0.0654	0.0678	0.0642
2=16:11:42	1662	300	0.0964	0.0903	0.0968	0.0918	0.0894	0.0890	0.0908	0.0897	0.0875	0.0898	0.0871	0.0957	0.0894	0.0893	0.0892	0.0880	0.0920	0.0898	0.0890	0.0890	0.0890	0.0890	0.0891	0.0885	0.0962	0.0954	0.0940	0.0935	0.0921	0.0919	0.0926	0.0935	0.0928	0.0904	0.0905	0.0994	0.0889	0.0898	0.0911	0.0897	0.0890	0.0895	0.0889	0.0905	0.0883	0.0902	0.0905	0.0896	0.0923	0.0931	0.1011	0.0964	0.0929	0.0911	0.0932	0.0921	0.0913	0.0905	0.0884	0.1012	0.0891	0.0904	0.0896	0.0898	0.0891	0.0912	0.0886	0.0895	0.0867	0.0893	0.0880	0.0865	0.0651	0.0655	0.0650	0.0632	0.0643	0.0644	0.0655	0.0627	0.0656	0.0639	0.0630	0.0632	0.0646	0.0655	0.0673	0.0631	0.0676	0.0672	0.0632	0.0647	0.0665	0.0640	0.0669	0.0631
3=16:26:22	2542	300	0.0960	0.0912	0.0930	0.0906	0.0888	0.0890	0.0906	0.0901	0.0882	0.0894	0.0870	0.0934	0.0895	0.0894	0.0891	0.0891	0.0917	0.0898	0.0892	0.0895	0.0892	0.0892	0.0896	0.0881	0.0935	0.0952	0.0950	0.0938	0.0917	0.0924	0.0925	0.0932	0.0919	0.0918	0.0910	0.0964	0.0893	0.0900	0.0907	0.0888	0.0890	0.0896	0.0902	0.0906	0.0882	0.0904	0.0910	0.0884	0.0921	0.0912	0.0944	0.0945	0.0954	0.0917	0.0934	0.0924	0.0906	0.0915	0.0893	0.1006	0.0894	0.0909	0.0889	0.0906	0.0885	0.0896	0.0897	0.0893	0.0878	0.0893	0.0895	0.0863	0.0647	0.0647	0.0645	0.0628	0.0640	0.0637	0.0653	0.0634	0.0654	0.0632	0.0629	0.0633	0.0639	0.0646	0.0670	0.0630	0.0677	0.0669	0.0631	0.0647	0.0651	0.0638	0.0664	0.0628
4=16:41:01	3422	301	0.0958	0.0926	0.0937	0.0917	0.0912	0.0902	0.0920	0.0918	0.0902	0.0912	0.0886	0.0961	0.0914	0.0909	0.0906	0.0901	0.0934	0.0902	0.0911	0.0908	0.0904	0.0907	0.0915	0.0901	0.0937	0.0958	0.0953	0.0944	0.0938	0.0933	0.0969	0.0946	0.0940	0.0918	0.0918	0.1015	0.0906	0.0900	0.0917	0.0913	0.0900	0.0913	0.0917	0.0928	0.0893	0.0921	0.0924	0.0906	0.0976	0.0970	0.0981	0.0979	0.0994	0.0946	0.0968	0.0941	0.0935	0.0913	0.0905	0.1000	0.0905	0.0928	0.0891	0.0918	0.0910	0.0916	0.0905	0.0913	0.0891	0.0909	0.0961	0.0881	0.0661	0.0659	0.0657	0.0645	0.0654	0.0649	0.0665	0.0642	0.0670	0.0652	0.0643	0.0645	0.0653	0.0664	0.0682	0.0641	0.0686	0.0675	0.0637	0.0657	0.0673	0.0648	0.0675	0.0639
5=16:55:40	4301	300	0.0968	0.0923	0.0960	0.0928	0.0920	0.0915	0.0937	0.0916	0.0897	0.0925	0.0891	0.0970	0.0920	0.0917	0.0910	0.0906	0.0935	0.0925	0.0917	0.0919	0.0919	0.0917	0.0920	0.0909	0.0975	0.0997	0.0949	0.0950	0.0943	0.0942	0.0968	0.0961	0.0955	0.0932	0.0940	0.1002	0.0909	0.0917	0.0921	0.0925	0.0926	0.0921	0.0920	0.0935	0.0909	0.0924	0.0930	0.0925	0.0952	0.0955	0.0962	0.0941	0.0952	0.0941	0.0964	0.0951	0.0935	0.0928	0.0911	0.1023	0.0915	0.0929	0.0909	0.0911	0.0919	0.0924	0.0920	0.0916	0.0896	0.0923	0.0935	0.0901	0.0660	0.0657	0.0652	0.0637	0.0647	0.0649	0.0664	0.0633	0.0660	0.0644	0.0638	0.0644	0.0655	0.0659	0.0680	0.0639	0.0687	0.0680	0.0642	0.0655	0.0670	0.0654	0.0674	0.0639
6=17:10:21	5182	300	0.0962	0.0939	0.0963	0.0920	0.0922	0.0927	0.0945	0.0927	0.0918	0.0928	0.0892	0.0959	0.0925	0.0923	0.0916	0.0923	0.0947	0.0929	0.0923	0.0931	0.0914	0.0919	0.0929	0.0922	0.0996	0.0965	0.0961	0.0962	0.0960	0.0949	0.0962	0.0981	0.0952	0.0937	0.0937	0.1003	0.0915	0.0920	0.0929	0.0918	0.0919	0.0922	0.0937	0.0946	0.0913	0.0928	0.0939	0.0926	0.0940	0.0939	0.0985	0.0968	0.0968	0.0965	0.0976	0.0954	0.0942	0.0938	0.0921	0.1009	0.0924	0.0943	0.0914	0.0948	0.0921	0.0932	0.0928	0.0927	0.0904	0.0924	0.0915	0.0909	0.0653	0.0654	0.0649	0.0627	0.0649	0.0645	0.0652	0.0636	0.0662	0.0646	0.0634	0.0638	0.0645	0.0651	0.0675	0.0638	0.0681	0.0680	0.0638	0.0655	0.0656	0.0644	0.0670	0.0636
7=17:25:05	6065	298	0.1008	0.0937	0.0970	0.0936	0.0932	0.0926	0.0963	0.0947	0.0924	0.0943	0.0905	0.0980	0.0938	0.0942	0.0939	0.0929	0.0963	0.0937	0.0927	0.0939	0.0936	0.0934	0.0949	0.0939	0.1040	0.0981	0.0956	0.0983	0.0971	0.0964	0.0972	0.0978	0.0967	0.0936	0.0946	0.1036	0.0926	0.0939	0.0936	0.0937	0.0927	0.0936	0.0953	0.0959	0.0926	0.0940	0.0953	0.0933	0.0989	0.0973	0.0973	0.0976	0.0979	0.0976	0.0995	0.0960	0.0954	0.0948	0.0930	0.1014	0.0931	0.0965	0.0931	0.0952	0.0938	0.0949	0.0939	0.0940	0.0920	0.0941	0.0924	0.0921	0.0665	0.0662	0.0657	0.0643	0.0640	0.0652	0.0665	0.0645	0.0671	0.0647	0.0641	0.0647	0.0653	0.0665	0.0685	0.0645	0.0693	0.0683	0.0641	0.0656	0.0676	0.0650	0.0677	0.0641
8=17:39:44	6944	301	0.1006	0.0947	0.0978	0.0943	0.0932	0.0937	0.0942	0.0923	0.0917	0.0944	0.0910	0.0982	0.0936	0.0939	0.0932	0.0935	0.0959	0.0945	0.0943	0.0938	0.0937	0.0932	0.0943	0.0934	0.1008	0.0990	0.0992	0.0978	0.0957	0.0955	0.0990	0.0972	0.0968	0.0955	0.0945	0.1009	0.0919	0.0936	0.0940	0.0948	0.0940	0.0934	0.0949	0.0945	0.0923	0.0952	0.0950	0.0932	0.0969	0.0960	0.0955	0.0960	0.0999	0.0957	0.1026	0.0949	0.0962	0.0940	0.0915	0.0989	0.0931	0.0955	0.0925	0.0950	0.0945	0.0954	0.0936	0.0943	0.0923	0.0931	0.0929	0.0902	0.0648	0.0650	0.0641	0.0628	0.0636	0.0635	0.0651	0.0628	0.0648	0.0630	0.0628	0.0631	0.0639	0.0651	0.0667	0.0634	0.0669	0.0671	0.0631	0.0650	0.0657	0.0636	0.0660	0.0624
9=17:54:23	7824	301	0.1059	0.0950	0.0971	0.0939	0.0940	0.0942	0.0961	0.0958	0.0940	0.0943	0.0906	0.0979	0.0940	0.0944	0.0934	0.0942	0.0963	0.0953	0.0954	0.0947	0.0939	0.0940	0.0943	0.0939	0.0978	0.0980	0.0986	0.0980	0.0981	0.0978	0.0987	0.1005	0.0972	0.0947	0.0957	0.1036	0.0925	0.0937	0.0951	0.0942	0.0929	0.0945	0.0954	0.0954	0.0927	0.0949	0.0964	0.0942	0.0974	0.0973	0.0986	0.0987	0.1028	0.0981	0.1013	0.0974	0.0953	0.0953	0.0933	0.1040	0.0936	0.0960	0.0932	0.0955	0.0923	0.0951	0.0949	0.0939	0.0927	0.0944	0.0940	0.0927	0.0635	0.0637	0.0633	0.0620	0.0621	0.0626	0.0645	0.0621	0.0642	0.0623	0.0619	0.0620	0.0625	0.0642	0.0660	0.0622	0.0666	0.0665	0.0622	0.0626	0.0644	0.0628	0.0659	0.0620
10=18:09:03	8703	301	0.1095	0.0993	0.1008	0.0969	0.0971	0.0979	0.0983	0.0977	0.0959	0.0981	0.0939	0.1022	0.0970	0.0982	0.0969	0.0966	0.1009	0.0989	0.0988	0.0973	0.0970	0.0972	0.0975	0.0979	0.1022	0.1029	0.1038	0.1006	0.0995	0.1009	0.1057	0.1008	0.1011	0.0987	0.0986	0.1126	0.0961	0.0970	0.0980	0.0981	0.0987	0.0971	0.0994	0.1001	0.0961	0.0983	0.0990	0.0977	0.1047	0.1005	0.1032	0.1013	0.1016	0.1005	0.1059	0.1005	0.0982	0.0986	0.0972	0.1053	0.0963	0.0994	0.0982	0.0988	0.0977	0.0983	0.0981	0.0985	0.0956	0.0970	0.0966	0.0942	0.0653	0.0652	0.0646	0.0632	0.0644	0.0640	0.0660	0.0631	0.0656	0.0637	0.0635	0.0638	0.0645	0.0657	0.0675	0.0637	0.0677	0.0681	0.0634	0.0649	0.0663	0.0643	0.0670	0.0634
11=18:23:42	9583	300	0.1020	0.0994	0.1055	0.1028	0.0987	0.0999	0.0994	0.1000	0.0980	0.0992	0.0948	0.1029	0.0991	0.0997	0.0989	0.0996	0.1023	0.1000	0.1007	0.1012	0.1006	0.0993	0.0998	0.0983	0.1076	0.1043	0.1006	0.1034	0.1040	0.1039	0.1051	0.1066	0.1026	0.1006	0.0995	0.1092	0.0981	0.0978	0.0988	0.0995	0.0999	0.0986	0.1025	0.1013	0.0983	0.0998	0.1004	0.0991	0.1019	0.1046	0.1046	0.1016	0.1041	0.1022	0.1057	0.1030	0.1019	0.0989	0.0988	0.1137	0.0975	0.1004	0.0985	0.0998	0.0987	0.1004	0.0999	0.0988	0.0979	0.0989	0.0986	0.0980	0.0643	0.0645	0.0645	0.0629	0.0638	0.0636	0.0647	0.0629	0.0648	0.0636	0.0629	0.0631	0.0637	0.0649	0.0666	0.0629	0.0679	0.0672	0.0626	0.0648	0.0658	0.0639	0.0662	0.0627
12=18:38:22	10462	298	0.1073	0.1041	0.1028	0.0989	0.1010	0.1022	0.1021	0.1015	0.0998	0.1011	0.0963	0.1059	0.1009	0.1019	0.1004	0.1012	0.1046	0.1030	0.1035	0.1021	0.1021	0.1009	0.1017	0.1003	0.1161	0.1056	0.1034	0.1052	0.1048	0.1047	0.1073	0.1063	0.1057	0.1028	0.1026	0.1118	0.0990	0.1009	0.1025	0.1024	0.0984	0.1013	0.1041	0.1043	0.1001	0.1016	0.1024	0.1031	0.1085	0.1029	0.1029	0.1046	0.1082	0.1025	0.1063	0.1049	0.1057	0.1019	0.1014	0.1093	0.0999	0.1038	0.1007	0.1030	0.1015	0.1029	0.1017	0.1018	0.0999	0.1019	0.1006	0.0973	0.0645	0.0647	0.0642	0.0631	0.0646	0.0640	0.0653	0.0636	0.0654	0.0628	0.0631	0.0635	0.0643	0.0655	0.0670	0.0629	0.0681	0.0677	0.0634	0.0647	0.0656	0.0643	0.0665	0.0632
13=18:53:01	11341	300	0.1131	0.1031	0.1053	0.1038	0.1034	0.1046	0.1052	0.1048	0.1015	0.1026	0.0981	0.1089	0.1024	0.1036	0.1035	0.1042	0.1068	0.1057	0.1057	0.1044	0.1035	0.1018	0.1037	0.1034	0.1121	0.1089	0.1065	0.1081	0.1066	0.1082	0.1094	0.1075	0.1085	0.1052	0.1047	0.1160	0.1019	0.1020	0.1044	0.1038	0.1032	0.1032	0.1066	0.1060	0.1028	0.1040	0.1049	0.1023	0.1112	0.1077	0.1125	0.1113	0.1078	0.1059	0.1112	0.1061	0.1053	0.1044	0.1033	0.1105	0.1024	0.1057	0.1029	0.1041	0.1035	0.1023	0.1046	0.1033	0.1015	0.1038	0.1016	0.1001	0.0639	0.0640	0.0626	0.0622	0.0634	0.0633	0.0646	0.0628	0.0643	0.0627	0.0616	0.0625	0.0637	0.0644	0.0662	0.0624	0.0671	0.0670	0.0623	0.0640	0.0651	0.0629	0.0660	0.0622
14=19:07:40	12221	298	0.1118	0.1081	0.1120	0.1074	0.1071	0.1091	0.1104	0.1074	0.1057	0.1064	0.1017	0.1137	0.1070	0.1071	0.1062	0.1073	0.1103	0.1079	0.1105	0.1081	0.1077	0.1072	0.1073	0.1072	0.1182	0.1143	0.1119	0.1144	0.1132	0.1109	0.1145	0.1153	0.1139	0.1089	0.1092	0.1199	0.1055	0.1067	0.1085	0.1082	0.1054	0.1071	0.1098	0.1107	0.1066	0.1083	0.1093	0.1092	0.1108	0.1087	0.1152	0.1135	0.1114	0.1124	0.1207	0.1132	0.1104	0.1084	0.1079	0.1164	0.1058	0.1100	0.1063	0.1068	0.1067	0.1079	0.1100	0.1069	0.1048	0.1080	0.1117	0.1026	0.0648	0.0652	0.0646	0.0632	0.0646	0.0640	0.0656	0.0633	0.0645	0.0636	0.0630	0.0634	0.0645	0.0654	0.0671	0.0628	0.0678	0.0674	0.0637	0.0652	0.0658	0.0643	0.0665	0.0629
15=19:22:20	13100	298	0.1165	0.1140	0.1096	0.1078	0.1110	0.1115	0.1116	0.1107	0.1071	0.1099	0.1045	0.1157	0.1092	0.1095	0.1084	0.1101	0.1134	0.1114	0.1129	0.1116	0.1101	0.1088	0.1103	0.1094	0.1208	0.1141	0.1130	0.1148	0.1129	0.1145	0.1183	0.1172	0.1159	0.1123	0.1115	0.1205	0.1081	0.1097	0.1107	0.1106	0.1076	0.1090	0.1164	0.1132	0.1091	0.1114	0.1111	0.1101	0.1163	0.1158	0.1145	0.1139	0.1147	0.1148	0.1218	0.1151	0.1121	0.1108	0.1098	0.1242	0.1080	0.1125	0.1082	0.1092	0.1083	0.1091	0.1126	0.1104	0.1089	0.1102	0.1087	0.1071	0.0636	0.0632	0.0633	0.0618	0.0625	0.0629	0.0641	0.0620	0.0638	0.0614	0.0616	0.0619	0.0630	0.0642	0.0655	0.0617	0.0666	0.0668	0.0616	0.0634	0.0643	0.0631	0.0654	0.0618
16=19:36:59	13980	300	0.1183	0.1155	0.1179	0.1115	0.1142	0.1165	0.1179	0.1162	0.1111	0.1153	0.1096	0.1202	0.1135	0.1153	0.1136	0.1139	0.1168	0.1158	0.1184	0.1169	0.1168	0.1145	0.1148	0.1130	0.1284	0.1219	0.1175	0.1221	0.1195	0.1195	0.1254	0.1234	0.1217	0.1170	0.1154	0.1248	0.1132	0.1126	0.1151	0.1132	0.1113	0.1141	0.1199	0.1173	0.1146	0.1152	0.1154	0.1135	0.1151	0.1228	0.1255	0.1204	0.1195	0.1192	0.1279	0.1197	0.1179	0.1154	0.1137	0.1259	0.1138	0.1161	0.1128	0.1140	0.1130	0.1145	0.1165	0.1138	0.1114	0.1152	0.1124	0.1086	0.0644	0.0647	0.0641	0.0630	0.0638	0.0640	0.0655	0.0623	0.0652	0.0633	0.0627	0.0634	0.0638	0.0653	0.0673	0.0632	0.0677	0.0681	0.0635	0.0646	0.0653	0.0643	0.0666	0.0628
17=19:51:38	14859	301	0.1311	0.1257	0.1203	0.1183	0.1215	0.1216	0.1217	0.1218	0.1172	0.1182	0.1143	0.1283	0.1199	0.1209	0.1196	0.1211	0.1261	0.1223	0.1255	0.1225	0.1219	0.1197	0.1208	0.1196	0.1294	0.1258	0.1247	0.1265	0.1223	0.1248	0.1311	0.1273	0.1271	0.1212	0.1215	0.1290	0.1180	0.1196	0.1220	0.1202	0.1201	0.1197	0.1265	0.1256	0.1206	0.1209	0.1215	0.1180	0.1300	0.1244	0.1220	0.1252	0.1233	0.1221	0.1334	0.1269	0.1209	0.1221	0.1204	0.1312	0.1170	0.1220	0.1176	0.1187	0.1181	0.1204	0.1239	0.1195	0.1175	0.1195	0.1243	0.1158	0.0653	0.0655	0.0658	0.0640	0.0648	0.0648	0.0667	0.0639	0.0655	0.0639	0.0638	0.0640	0.0648	0.0658	0.0679	0.0639	0.0686	0.0690	0.0640	0.0653	0.0664	0.0648	0.0672	0.0639
18=20:06:18	15738	300	0.1339	0.1261	0.1244	0.1230	0.1247	0.1256	0.1258	0.1274	0.1214	0.1247	0.1186	0.1281	0.1258	0.1263	0.1238	0.1265	0.1293	0.1273	0.1300	0.1275	0.1277	0.1242	0.1254	0.1242	0.1382	0.1369	0.1278	0.1329	0.1292	0.1307	0.1370	0.1347	0.1318	0.1269	0.1265	0.1384	0.1233	0.1252	0.1256	0.1267	0.1227	0.1237	0.1330	0.1300	0.1260	0.1260	0.1262	0.1227	0.1306	0.1271	0.1374	0.1306	0.1331	0.1278	0.1418	0.1288	0.1258	0.1248	0.1240	0.1380	0.1223	0.1271	0.1227	0.1231	0.1225	0.1227	0.1267	0.1231	0.1203	0.1244	0.1239	0.1176	0.0650	0.0648	0.0647	0.0636	0.0641	0.0647	0.0663	0.0638	0.0657	0.0636	0.0631	0.0634	0.0641	0.0657	0.0671	0.0631	0.0681	0.0685	0.0632	0.0649	0.0660	0.0642	0.0670	0.0634
19=20:20:57	16618	298	0.1383	0.1335	0.1375	0.1296	0.1315	0.1322	0.1328	0.1322	0.1272	0.1316	0.1234	0.1344	0.1310	0.1319	0.1296	0.1334	0.1355	0.1330	0.1389	0.1346	0.1337	0.1290	0.1307	0.1288	0.1527	0.1411	0.1341	0.1392	0.1356	0.1366	0.1446	0.1391	0.1400	0.1316	0.1313	0.1459	0.1303	0.1318	0.1334	0.1312	0.1300	0.1300	0.1397	0.1355	0.1304	0.1309	0.1324	0.1286	0.1360	0.1337	0.1446	0.1419	0.1352	0.1330	0.1435	0.1352	0.1314	0.1296	0.1295	0.1447	0.1281	0.1350	0.1267	0.1284	0.1283	0.1282	0.1321	0.1295	0.1247	0.1284	0.1277	0.1213	0.0653	0.0656	0.0645	0.0627	0.0647	0.0653	0.0670	0.0640	0.0658	0.0643	0.0638	0.0638	0.0647	0.0655	0.0673	0.0637	0.0685	0.0693	0.0637	0.0648	0.0658	0.0645	0.0672	0.0633
20=20:35:37	17497	301	0.1472	0.1412	0.1434	0.1336	0.1345	0.1368	0.1385	0.1367	0.1334	0.1358	0.1289	0.1422	0.1379	0.1391	0.1372	0.1361	0.1404	0.1361	0.1467	0.1400	0.1392	0.1335	0.1362	0.1335	0.1572	0.1472	0.1427	0.1431	0.1395	0.1420	0.1499	0.1467	0.1448	0.1370	0.1353	0.1518	0.1356	0.1372	0.1396	0.1365	0.1351	0.1344	0.1453	0.1412	0.1364	0.1368	0.1369	0.1331	0.1419	0.1420	0.1433	0.1392	0.1440	0.1388	0.1529	0.1423	0.1356	0.1351	0.1328	0.1460	0.1343	0.1394	0.1322	0.1341	0.1321	0.1334	0.1359	0.1338	0.1298	0.1317	0.1319	0.1236	0.0649	0.0652	0.0647	0.0635	0.0644	0.0648	0.0664	0.0636	0.0656	0.0637	0.0632	0.0638	0.0645	0.0656	0.0673	0.0635	0.0681	0.0696	0.0636	0.0648	0.0657	0.0641	0.0666	0.0632
21=20:50:16	18376	301	0.1598	0.1460	0.1419	0.1373	0.1415	0.1453	0.1484	0.1463	0.1411	0.1428	0.1342	0.1443	0.1457	0.1461	0.1404	0.1430	0.1461	0.1420	0.1550	0.1480	0.1452	0.1396	0.1416	0.1393	0.1599	0.1524	0.1487	0.1528	0.1467	0.1484	0.1612	0.1532	0.1547	0.1447	0.1429	0.1563	0.1423	0.1429	0.1433	0.1414	0.1392	0.1402	0.1546	0.1486	0.1408	0.1420	0.1410	0.1382	0.1502	0.1468	0.1509	0.1493	0.1470	0.1457	0.1589	0.1535	0.1438	0.1408	0.1397	0.1593	0.1399	0.1436	0.1367	0.1387	0.1388	0.1366	0.1405	0.1389	0.1327	0.1372	0.1355	0.1294	0.0644	0.0647	0.0637	0.0630	0.0642	0.0651	0.0662	0.0630	0.0650	0.0632	0.0618	0.0635	0.0644	0.0651	0.0675	0.0630	0.0683	0.0690	0.0633	0.0647	0.0649	0.0637	0.0666	0.0629
22=21:04:55	19256	298	0.1617	0.1567	0.1496	0.1439	0.1466	0.1496	0.1566	0.1540	0.1471	0.1477	0.1392	0.1542	0.1541	0.1551	0.1478	0.1498	0.1541	0.1484	0.1645	0.1555	0.1544	0.1460	0.1481	0.1435	0.1712	0.1584	0.1543	0.1593	0.1516	0.1554	0.1714	0.1655	0.1602	0.1499	0.1482	0.1588	0.1507	0.1507	0.1509	0.1498	0.1484	0.1467	0.1657	0.1553	0.1472	0.1494	0.1463	0.1425	0.1600	0.1620	0.1596	0.1587	0.1565	0.1529	0.1674	0.1552	0.1509	0.1458	0.1455	0.1603	0.1477	0.1544	0.1444	0.1460	0.1445	0.1443	0.1453	0.1427	0.1372	0.1427	0.1404	0.1360	0.0643	0.0645	0.0649	0.0627	0.0637	0.0645	0.0666	0.0627	0.0639	0.0629	0.0623	0.0629	0.0638	0.0661	0.0666	0.0618	0.0678	0.0693	0.0628	0.0645	0.0653	0.0635	0.0659	0.0626
23=21:19:37	20137	300	0.1737	0.1676	0.1572	0.1516	0.1549	0.1574	0.1660	0.1645	0.1546	0.1571	0.1457	0.1640	0.1641	0.1616	0.1571	0.1576	0.1599	0.1555	0.1784	0.1657	0.1627	0.1550	0.1557	0.1518	0.1869	0.1705	0.1641	0.1681	0.1595	0.1610	0.1832	0.1728	0.1698	0.1584	0.1555	0.1685	0.1599	0.1615	0.1611	0.1567	0.1535	0.1527	0.1761	0.1662	0.1564	0.1554	0.1543	0.1502	0.1676	0.1648	0.1732	0.1673	0.1703	0.1614	0.1813	0.1636	0.1592	0.1536	0.1524	0.1687	0.1579	0.1618	0.1523	0.1523	0.1517	0.1504	0.1494	0.1508	0.1415	0.1484	0.1501	0.1357	0.0652	0.0654	0.0650	0.0630	0.0639	0.0656	0.0673	0.0634	0.0652	0.0633	0.0625	0.0633	0.0642	0.0681	0.0674	0.0635	0.0681	0.0696	0.0637	0.0650	0.0654	0.0638	0.0663	0.0630
24=21:34:16	21017	300	0.1937	0.1753	0.1651	0.1590	0.1635	0.1651	0.1742	0.1729	0.1625	0.1651	0.1550	0.1708	0.1778	0.1739	0.1660	0.1678	0.1701	0.1634	0.1905	0.1754	0.1727	0.1619	0.1642	0.1608	0.1935	0.1833	0.1766	0.1751	0.1683	0.1716	0.1994	0.1835	0.1801	0.1669	0.1622	0.1749	0.1711	0.1718	0.1715	0.1666	0.1647	0.1608	0.1888	0.1770	0.1673	0.1672	0.1621	0.1537	0.1871	0.1799	0.1797	0.1801	0.1758	0.1663	0.1892	0.1721	0.1636	0.1601	0.1594	0.1685	0.1665	0.1720	0.1602	0.1614	0.1595	0.1571	0.1566	0.1560	0.1471	0.1549	0.1535	0.1444	0.0650	0.0669	0.0676	0.0638	0.0650	0.0663	0.0678	0.0639	0.0653	0.0637	0.0634	0.0639	0.0652	0.0694	0.0672	0.0639	0.0691	0.0702	0.0637	0.0653	0.0665	0.0647	0.0668	0.0631
25=21:48:56	21896	300	0.2018	0.1896	0.1747	0.1671	0.1683	0.1694	0.1829	0.1836	0.1712	0.1751	0.1622	0.1773	0.1890	0.1874	0.1781	0.1758	0.1804	0.1713	0.2061	0.1890	0.1837	0.1704	0.1729	0.1663	0.2074	0.1924	0.1786	0.1807	0.1732	0.1765	0.2121	0.1957	0.1900	0.1733	0.1701	0.1819	0.1859	0.1845	0.1838	0.1766	0.1723	0.1716	0.2041	0.1893	0.1735	0.1749	0.1696	0.1626	0.1944	0.1915	0.1896	0.1910	0.1808	0.1736	0.1995	0.1804	0.1703	0.1666	0.1657	0.1801	0.1767	0.1855	0.1712	0.1709	0.1680	0.1653	0.1616	0.1612	0.1517	0.1613	0.1629	0.1488	0.0648	0.0669	0.0661	0.0628	0.0640	0.0659	0.0667	0.0631	0.0649	0.0633	0.0628	0.0629	0.0643	0.0697	0.0675	0.0629	0.0685	0.0688	0.0626	0.0645	0.0652	0.0636	0.0667	0.0626
26=22:03:35	22776	301	0.2144	0.1985	0.1840	0.1758	0.1765	0.1794	0.1987	0.1983	0.1825	0.1836	0.1700	0.1831	0.2043	0.1993	0.1869	0.1871	0.1892	0.1787	0.2259	0.2011	0.1956	0.1804	0.1829	0.1735	0.2267	0.2052	0.1923	0.1924	0.1855	0.1861	0.2298	0.2091	0.2028	0.1857	0.1802	0.1869	0.1984	0.1960	0.1939	0.1894	0.1821	0.1792	0.2202	0.2016	0.1854	0.1852	0.1798	0.1733	0.1997	0.1967	0.1952	0.1976	0.1909	0.1840	0.2100	0.1891	0.1793	0.1750	0.1742	0.1812	0.1844	0.1945	0.1753	0.1780	0.1765	0.1719	0.1667	0.1672	0.1562	0.1664	0.1671	0.1483	0.0654	0.0675	0.0670	0.0641	0.0648	0.0664	0.0682	0.0635	0.0650	0.0638	0.0633	0.0633	0.0652	0.0708	0.0675	0.0632	0.0685	0.0701	0.0637	0.0642	0.0656	0.0645	0.0668	0.0633
27=22:18:14	23655	300	0.2319	0.2145	0.1965	0.1837	0.1866	0.1880	0.2163	0.2069	0.1903	0.1951	0.1792	0.1939	0.2219	0.2142	0.1987	0.1998	0.1984	0.1856	0.2397	0.2130	0.2080	0.1932	0.1930	0.1838	0.2519	0.2178	0.2047	0.2059	0.1937	0.1953	0.2448	0.2197	0.2115	0.1947	0.1898	0.2004	0.2096	0.2097	0.2074	0.1982	0.1928	0.1880	0.2356	0.2118	0.1956	0.1931	0.1870	0.1768	0.2173	0.2079	0.2132	0.2114	0.1998	0.1934	0.2264	0.2048	0.1911	0.1855	0.1834	0.1940	0.2016	0.2070	0.1889	0.1865	0.1853	0.1813	0.1744	0.1763	0.1610	0.1748	0.1728	0.1538	0.0655	0.0666	0.0670	0.0636	0.0647	0.0659	0.0673	0.0631	0.0646	0.0632	0.0630	0.0634	0.0650	0.0719	0.0683	0.0630	0.0681	0.0704	0.0632	0.0646	0.0654	0.0640	0.0666	0.0630
28=22:32:54	24534	298	0.2454	0.2294	0.2111	0.1940	0.1993	0.1981	0.2339	0.2205	0.2050	0.2106	0.1898	0.2005	0.2382	0.2260	0.2091	0.2105	0.2082	0.1957	0.2623	0.2302	0.2201	0.2051	0.2032	0.1916	0.2605	0.2335	0.2174	0.2168	0.2045	0.2056	0.2694	0.2380	0.2288	0.2070	0.2006	0.2093	0.2275	0.2257	0.2221	0.2114	0.2082	0.1990	0.2540	0.2246	0.2106	0.2077	0.1986	0.1847	0.2354	0.2268	0.2294	0.2284	0.2167	0.1997	0.2338	0.2179	0.2010	0.1932	0.1923	0.2019	0.2100	0.2169	0.1997	0.1991	0.1967	0.1907	0.1791	0.1837	0.1680	0.1829	0.1852	0.1622	0.0654	0.0672	0.0676	0.0643	0.0649	0.0659	0.0668	0.0642	0.0656	0.0639	0.0629	0.0643	0.0650	0.0710	0.0722	0.0640	0.0691	0.0706	0.0645	0.0652	0.0662	0.0637	0.0672	0.0639
29=22:47:33	25414	300	0.2639	0.2417	0.2211	0.2073	0.2026	0.2011	0.2502	0.2341	0.2131	0.2172	0.2001	0.2107	0.2584	0.2431	0.2223	0.2232	0.2171	0.2044	0.2827	0.2454	0.2363	0.2120	0.2161	0.1990	0.2813	0.2446	0.2362	0.2285	0.2110	0.2120	0.2914	0.2547	0.2435	0.2143	0.2100	0.2124	0.2456	0.2359	0.2307	0.2267	0.2124	0.2058	0.2732	0.2398	0.2258	0.2171	0.2066	0.1905	0.2436	0.2380	0.2504	0.2406	0.2303	0.2112	0.2468	0.2235	0.2088	0.2028	0.2042	0.2123	0.2247	0.2307	0.2073	0.2079	0.2022	0.1990	0.1850	0.1923	0.1715	0.1911	0.1922	0.1613	0.0643	0.0654	0.0660	0.0624	0.0637	0.0640	0.0671	0.0632	0.0652	0.0633	0.0626	0.0632	0.0640	0.0676	0.0692	0.0631	0.0679	0.0689	0.0634	0.0642	0.0650	0.0639	0.0665	0.0625
30=23:02:13	26293	300	0.2852	0.2581	0.2306	0.2151	0.2147	0.2136	0.2660	0.2542	0.2321	0.2322	0.2097	0.2181	0.2803	0.2628	0.2376	0.2366	0.2318	0.2152	0.3069	0.2628	0.2541	0.2261	0.2255	0.2072	0.2978	0.2666	0.2425	0.2436	0.2253	0.2243	0.3075	0.2719	0.2573	0.2286	0.2200	0.2243	0.2667	0.2564	0.2515	0.2445	0.2288	0.2201	0.2961	0.2577	0.2422	0.2311	0.2151	0.1938	0.2619	0.2533	0.2571	0.2494	0.2377	0.2229	0.2637	0.2349	0.2196	0.2146	0.2138	0.2182	0.2412	0.2494	0.2200	0.2179	0.2160	0.2101	0.1869	0.1965	0.1772	0.1997	0.2014	0.1722	0.0642	0.0645	0.0640	0.0625	0.0624	0.0631	0.0659	0.0628	0.0646	0.0630	0.0627	0.0628	0.0637	0.0662	0.0667	0.0629	0.0673	0.0681	0.0630	0.0633	0.0652	0.0635	0.0661	0.0624
31=23:16:52	27173	301	0.3102	0.2779	0.2482	0.2310	0.2286	0.2276	0.2907	0.2715	0.2447	0.2443	0.2201	0.2366	0.3049	0.2823	0.2558	0.2529	0.2451	0.2273	0.3376	0.2842	0.2751	0.2418	0.2405	0.2191	0.3259	0.2908	0.2620	0.2584	0.2374	0.2389	0.3387	0.2901	0.2741	0.2443	0.2280	0.2454	0.2890	0.2749	0.2678	0.2579	0.2445	0.2321	0.3230	0.2775	0.2604	0.2418	0.2281	0.2055	0.2944	0.2785	0.2813	0.2742	0.2522	0.2359	0.2842	0.2531	0.2334	0.2251	0.2205	0.2238	0.2598	0.2640	0.2332	0.2314	0.2284	0.2198	0.1915	0.2032	0.1823	0.2057	0.2015	0.1779	0.0646	0.0650	0.0663	0.0630	0.0640	0.0638	0.0673	0.0635	0.0651	0.0626	0.0630	0.0632	0.0648	0.0676	0.0663	0.0630	0.0680	0.0686	0.0635	0.0645	0.0656	0.0644	0.0666	0.0629
32=23:31:32	28052	300	0.3319	0.2993	0.2649	0.2415	0.2400	0.2350	0.3144	0.2923	0.2647	0.2630	0.2330	0.2447	0.3334	0.3076	0.2751	0.2719	0.2623	0.2370	0.3682	0.3104	0.2973	0.2606	0.2570	0.2304	0.3575	0.3079	0.2811	0.2742	0.2501	0.2531	0.3710	0.3133	0.2974	0.2566	0.2403	0.2508	0.3146	0.2943	0.2864	0.2771	0.2627	0.2480	0.3510	0.3003	0.2810	0.2605	0.2395	0.2179	0.3081	0.2933	0.3040	0.2988	0.2717	0.2503	0.2990	0.2694	0.2499	0.2355	0.2353	0.2365	0.2833	0.2831	0.2518	0.2488	0.2446	0.2351	0.2015	0.2162	0.1900	0.2157	0.2135	0.1797	0.0645	0.0646	0.0636	0.0626	0.0631	0.0631	0.0665	0.0632	0.0647	0.0632	0.0627	0.0631	0.0643	0.0671	0.0669	0.0629	0.0679	0.0681	0.0624	0.0642	0.0651	0.0638	0.0664	0.0631
33=23:46:11	28932	298	0.3623	0.3207	0.2821	0.2579	0.2498	0.2467	0.3459	0.3159	0.2834	0.2808	0.2491	0.2521	0.3610	0.3345	0.2921	0.2907	0.2767	0.2531	0.3986	0.3331	0.3203	0.2805	0.2701	0.2417	0.3847	0.3265	0.2988	0.2912	0.2645	0.2655	0.4013	0.3396	0.3231	0.2760	0.2581	0.2544	0.3380	0.3172	0.3070	0.2980	0.2756	0.2650	0.3791	0.3228	0.2977	0.2835	0.2553	0.2320	0.3331	0.3200	0.3148	0.3019	0.2866	0.2648	0.3159	0.2843	0.2658	0.2549	0.2518	0.2476	0.3015	0.2996	0.2683	0.2618	0.2554	0.2456	0.2088	0.2249	0.1960	0.2304	0.2292	0.1914	0.0635	0.0640	0.0635	0.0620	0.0630	0.0631	0.0667	0.0626	0.0635	0.0626	0.0621	0.0627	0.0637	0.0667	0.0665	0.0621	0.0677	0.0671	0.0623	0.0640	0.0646	0.0634	0.0658	0.0622
34=00:00:51	29811	298	0.3958	0.3560	0.3085	0.2757	0.2702	0.2626	0.3732	0.3424	0.3059	0.3023	0.2640	0.2705	0.3964	0.3615	0.3188	0.3136	0.2979	0.2694	0.4403	0.3600	0.3470	0.2999	0.2903	0.2584	0.4227	0.3553	0.3202	0.3187	0.2822	0.2803	0.4360	0.3689	0.3421	0.2956	0.2734	0.2812	0.3772	0.3452	0.3349	0.3240	0.2974	0.2812	0.4142	0.3520	0.3235	0.3021	0.2721	0.2437	0.3579	0.3482	0.3363	0.3314	0.3130	0.2829	0.3363	0.3080	0.2818	0.2706	0.2689	0.2655	0.3254	0.3240	0.2858	0.2809	0.2742	0.2636	0.2170	0.2335	0.2014	0.2413	0.2420	0.1996	0.0655	0.0653	0.0652	0.0632	0.0648	0.0647	0.0672	0.0636	0.0661	0.0639	0.0638	0.0639	0.0654	0.0681	0.0683	0.0641	0.0686	0.0689	0.0644	0.0658	0.0659	0.0647	0.0676	0.0638
35=00:15:30	30690	300	0.4288	0.3746	0.3251	0.2918	0.2862	0.2760	0.4104	0.3643	0.3279	0.3259	0.2813	0.2842	0.4298	0.3884	0.3410	0.3324	0.3167	0.2855	0.4769	0.3937	0.3710	0.3225	0.3093	0.2712	0.4574	0.3816	0.3409	0.3404	0.2993	0.2964	0.4680	0.3978	0.3732	0.3148	0.2940	0.2919	0.4058	0.3712	0.3569	0.3429	0.3152	0.2983	0.4486	0.3770	0.3483	0.3239	0.2889	0.2553	0.3998	0.3662	0.3631	0.3508	0.3285	0.3001	0.3582	0.3247	0.3006	0.2857	0.2807	0.2727	0.3481	0.3379	0.2984	0.2946	0.2884	0.2825	0.2222	0.2432	0.2064	0.2545	0.2537	0.2086	0.0638	0.0648	0.0640	0.0629	0.0637	0.0638	0.0653	0.0626	0.0649	0.0630	0.0630	0.0630	0.0642	0.0667	0.0667	0.0626	0.0669	0.0682	0.0631	0.0643	0.0653	0.0635	0.0662	0.0627
36=00:30:09	31570	300	0.4629	0.4105	0.3503	0.3118	0.3056	0.2937	0.4454	0.4018	0.3551	0.3492	0.3012	0.3051	0.4710	0.4234	0.3668	0.3589	0.3404	0.2995	0.5164	0.4245	0.4022	0.3431	0.3281	0.2854	0.4921	0.4202	0.3718	0.3665	0.3219	0.3180	0.5125	0.4332	0.3957	0.3372	0.3119	0.3138	0.4418	0.4033	0.3866	0.3701	0.3370	0.3245	0.4846	0.4119	0.3732	0.3446	0.3124	0.2648	0.4268	0.3918	0.3895	0.3757	0.3523	0.3174	0.3839	0.3441	0.3197	0.3080	0.2993	0.2915	0.3715	0.3630	0.3188	0.3166	0.3080	0.2984	0.2316	0.2543	0.2163	0.2753	0.2690	0.2106	0.0645	0.0647	0.0637	0.0633	0.0642	0.0635	0.0664	0.0632	0.0656	0.0636	0.0620	0.0637	0.0649	0.0669	0.0672	0.0632	0.0680	0.0685	0.0634	0.0647	0.0656	0.0635	0.0669	0.0629
37=00:44:49	32449	298	0.4994	0.4351	0.3742	0.3297	0.3205	0.3084	0.4801	0.4322	0.3790	0.3738	0.3222	0.3206	0.5016	0.4536	0.3948	0.3795	0.3634	0.3170	0.5507	0.4579	0.4330	0.3728	0.3506	0.3065	0.5267	0.4417	0.3927	0.3934	0.3464	0.3417	0.5457	0.4664	0.4296	0.3590	0.3361	0.3407	0.4758	0.4333	0.4128	0.3910	0.3572	0.3499	0.5253	0.4435	0.4022	0.3709	0.3350	0.2771	0.4581	0.4245	0.4192	0.4066	0.3674	0.3411	0.4093	0.3684	0.3436	0.3316	0.3184	0.3043	0.4004	0.3845	0.3394	0.3320	0.3245	0.3214	0.2369	0.2648	0.2209	0.2914	0.2838	0.2259	0.0639	0.0642	0.0631	0.0625	0.0638	0.0632	0.0657	0.0628	0.0649	0.0627	0.0616	0.0637	0.0642	0.0660	0.0664	0.0629	0.0675	0.0687	0.0631	0.0645	0.0652	0.0633	0.0662	0.0623
38=00:59:28	33329	298	0.5326	0.4720	0.4043	0.3601	0.3424	0.3289	0.5192	0.4642	0.4059	0.4018	0.3396	0.3347	0.5438	0.4835	0.4284	0.4106	0.3924	0.3430	0.5988	0.4937	0.4668	0.4017	0.3775	0.3256	0.5722	0.4705	0.4224	0.4253	0.3682	0.3683	0.5873	0.5005	0.4675	0.3875	0.3579	0.3635	0.5021	0.4690	0.4467	0.4243	0.3868	0.3759	0.5659	0.4807	0.4339	0.4003	0.3577	0.2938	0.4926	0.4620	0.4606	0.4401	0.4023	0.3751	0.4385	0.3966	0.3738	0.3576	0.3417	0.3215	0.4311	0.4108	0.3632	0.3546	0.3447	0.3430	0.2492	0.2792	0.2322	0.3114	0.3035	0.2381	0.0648	0.0649	0.0646	0.0636	0.0642	0.0641	0.0659	0.0634	0.0646	0.0634	0.0632	0.0638	0.0650	0.0671	0.0673	0.0630	0.0682	0.0685	0.0642	0.0649	0.0655	0.0642	0.0669	0.0630
39=01:14:08	34208	300	0.5837	0.5005	0.4349	0.3843	0.3686	0.3551	0.5563	0.4949	0.4346	0.4325	0.3656	0.3601	0.5859	0.5167	0.4520	0.4366	0.4162	0.3664	0.6480	0.5328	0.4992	0.4314	0.4060	0.3457	0.6078	0.5036	0.4546	0.4580	0.3966	0.3967	0.6368	0.5382	0.4939	0.4135	0.3822	0.3814	0.5328	0.5024	0.4767	0.4522	0.4127	0.4032	0.6058	0.5144	0.4641	0.4299	0.3866	0.3141	0.5061	0.4846	0.4853	0.4683	0.4339	0.3986	0.4638	0.4265	0.4011	0.3852	0.3662	0.3452	0.4513	0.4294	0.3790	0.3744	0.3602	0.3669	0.2514	0.2900	0.2419	0.3343	0.3313	0.2439	0.0648	0.0651	0.0638	0.0632	0.0644	0.0642	0.0662	0.0637	0.0656	0.0636	0.0628	0.0635	0.0647	0.0672	0.0675	0.0641	0.0686	0.0686	0.0638	0.0652	0.0661	0.0636	0.0672	0.0631
40=01:28:47	35088	298	0.6182	0.5361	0.4667	0.4151	0.3885	0.3746	0.5966	0.5293	0.4645	0.4616	0.3935	0.3816	0.6299	0.5507	0.4871	0.4643	0.4470	0.3931	0.6923	0.5678	0.5349	0.4660	0.4320	0.3668	0.6578	0.5332	0.4822	0.4820	0.4167	0.4192	0.6750	0.5762	0.5290	0.4393	0.4116	0.4107	0.5626	0.5346	0.5087	0.4821	0.4399	0.4295	0.6531	0.5525	0.4983	0.4622	0.4154	0.3331	0.5386	0.5090	0.5114	0.4895	0.4603	0.4263	0.4937	0.4517	0.4314	0.4136	0.3967	0.3679	0.4802	0.4555	0.4100	0.3955	0.3870	0.3923	0.2662	0.3104	0.2523	0.3590	0.3514	0.2529	0.0653	0.0653	0.0655	0.0642	0.0648	0.0639	0.0667	0.0643	0.0659	0.0641	0.0638	0.0639	0.0656	0.0679	0.0680	0.0641	0.0693	0.0688	0.0637	0.0656	0.0665	0.0652	0.0676	0.0638
41=01:43:27	35967	300	0.6606	0.5705	0.4921	0.4359	0.4162	0.3976	0.6385	0.5670	0.4928	0.4918	0.4155	0.4031	0.6702	0.5812	0.5135	0.4963	0.4760	0.4191	0.7395	0.6070	0.5710	0.4914	0.4563	0.3898	0.6962	0.5658	0.5160	0.5104	0.4461	0.4444	0.7240	0.6144	0.5588	0.4714	0.4370	0.4332	0.5995	0.5723	0.5376	0.5050	0.4637	0.4621	0.7005	0.5919	0.5243	0.4949	0.4475	0.3534	0.5561	0.5355	0.5253	0.5108	0.4825	0.4480	0.5295	0.4767	0.4643	0.4412	0.4229	0.3846	0.4921	0.4778	0.4295	0.4172	0.4048	0.4161	0.2719	0.3278	0.2599	0.3849	0.3707	0.2624	0.0647	0.0649	0.0648	0.0624	0.0643	0.0639	0.0661	0.0641	0.0651	0.0636	0.0631	0.0638	0.0650	0.0663	0.0676	0.0638	0.0684	0.0685	0.0645	0.0651	0.0649	0.0645	0.0671	0.0634
42=01:58:06	36846	301	0.7014	0.6066	0.5256	0.4696	0.4466	0.4290	0.6886	0.6068	0.5229	0.5260	0.4427	0.4302	0.7148	0.6188	0.5477	0.5287	0.5031	0.4545	0.7848	0.6470	0.6100	0.5285	0.4933	0.4187	0.7386	0.5997	0.5408	0.5416	0.4814	0.4795	0.7646	0.6564	0.5991	0.5020	0.4701	0.4671	0.6237	0.6067	0.5642	0.5352	0.4886	0.4919	0.7427	0.6324	0.5590	0.5306	0.4801	0.3791	0.5824	0.5615	0.5469	0.5326	0.5061	0.4793	0.5639	0.5168	0.4926	0.4715	0.4580	0.4075	0.5137	0.4941	0.4478	0.4359	0.4291	0.4366	0.2829	0.3445	0.2727	0.4116	0.4037	0.2885	0.0648	0.0648	0.0657	0.0631	0.0642	0.0642	0.0658	0.0636	0.0648	0.0636	0.0633	0.0636	0.0647	0.0670	0.0664	0.0636	0.0687	0.0690	0.0637	0.0648	0.0658	0.0647	0.0667	0.0630
43=02:12:45	37726	298	0.7420	0.6475	0.5649	0.5031	0.4723	0.4574	0.7310	0.6417	0.5620	0.5564	0.4691	0.4639	0.7579	0.6544	0.5765	0.5582	0.5314	0.4830	0.8235	0.6883	0.6460	0.5646	0.5229	0.4415	0.7748	0.6315	0.5766	0.5737	0.5067	0.5090	0.8063	0.6959	0.6329	0.5301	0.4992	0.4993	0.6543	0.6369	0.5974	0.5554	0.5136	0.5215	0.7896	0.6716	0.5912	0.5622	0.5122	0.4024	0.6019	0.5929	0.5768	0.5607	0.5275	0.5021	0.5978	0.5494	0.5210	0.5032	0.4907	0.4453	0.5246	0.5079	0.4670	0.4547	0.4463	0.4560	0.2899	0.3578	0.2835	0.4401	0.4307	0.2981	0.0642	0.0636	0.0635	0.0629	0.0630	0.0638	0.0652	0.0625	0.0638	0.0630	0.0624	0.0624	0.0642	0.0665	0.0665	0.0621	0.0677	0.0675	0.0628	0.0640	0.0649	0.0634	0.0665	0.0622
44=02:27:25	38605	300	0.7845	0.6797	0.5859	0.5288	0.5006	0.4822	0.7633	0.6755	0.5919	0.5860	0.4935	0.4827	0.7902	0.6873	0.6084	0.5893	0.5629	0.5145	0.8603	0.7281	0.6863	0.6194	0.5527	0.4751	0.8141	0.6663	0.6082	0.6049	0.5347	0.5411	0.8502	0.7411	0.6682	0.5649	0.5305	0.5326	0.6869	0.6686	0.6310	0.5858	0.5423	0.5500	0.8390	0.7108	0.6273	0.5926	0.5445	0.4259	0.6342	0.6188	0.5967	0.5807	0.5554	0.5269	0.6330	0.5811	0.5548	0.5397	0.5234	0.4766	0.5322	0.5251	0.4803	0.4688	0.4655	0.4735	0.2997	0.3790	0.2991	0.4678	0.4681	0.3230	0.0643	0.0640	0.0637	0.0625	0.0630	0.0634	0.0653	0.0634	0.0645	0.0630	0.0628	0.0625	0.0641	0.0670	0.0667	0.0629	0.0676	0.0675	0.0625	0.0638	0.0652	0.0642	0.0664	0.0627
45=02:42:04	39485	301	0.8196	0.7192	0.6310	0.5655	0.5386	0.5118	0.8081	0.7218	0.6243	0.6316	0.5330	0.5215	0.8396	0.7294	0.6497	0.6254	0.6003	0.5546	0.9066	0.7704	0.7243	0.6387	0.5958	0.5084	0.8608	0.7061	0.6467	0.6372	0.5657	0.5714	0.8910	0.7830	0.7127	0.6048	0.5612	0.5603	0.7160	0.7131	0.6661	0.6171	0.5719	0.5903	0.8799	0.7613	0.6666	0.6439	0.5828	0.4656	0.6505	0.6370	0.6212	0.6109	0.5729	0.5525	0.6771	0.6209	0.5966	0.5762	0.5604	0.5002	0.5571	0.5374	0.4930	0.4893	0.4820	0.4890	0.3145	0.4074	0.3111	0.5004	0.5006	0.3383	0.0644	0.0645	0.0642	0.0632	0.0639	0.0634	0.0648	0.0635	0.0654	0.0631	0.0630	0.0631	0.0643	0.0674	0.0670	0.0631	0.0681	0.0679	0.0635	0.0645	0.0656	0.0646	0.0664	0.0631
46=02:56:44	40364	301	0.8473	0.7553	0.6650	0.6026	0.5654	0.5505	0.8383	0.7513	0.6630	0.6584	0.5636	0.5568	0.8700	0.7606	0.6798	0.6517	0.6315	0.5800	0.9127	0.7969	0.7586	0.6745	0.6247	0.5370	0.8911	0.7401	0.6824	0.6685	0.5973	0.6045	0.9109	0.8196	0.7416	0.6396	0.5957	0.5990	0.7412	0.7351	0.6963	0.6392	0.5974	0.6092	0.9212	0.7907	0.7000	0.6698	0.6215	0.4874	0.6676	0.6660	0.6414	0.6270	0.5950	0.5766	0.7147	0.6547	0.6277	0.6084	0.5914	0.5432	0.5653	0.5526	0.5095	0.5056	0.4972	0.5024	0.3213	0.4258	0.3255	0.5323	0.5332	0.3635	0.0635	0.0637	0.0630	0.0619	0.0624	0.0624	0.0644	0.0622	0.0638	0.0622	0.0616	0.0622	0.0634	0.0661	0.0663	0.0614	0.0670	0.0669	0.0624	0.0632	0.0640	0.0631	0.0653	0.0617
47=03:11:23	41244	300	0.8589	0.7883	0.6967	0.6324	0.5956	0.5831	0.8633	0.7783	0.6895	0.6901	0.5921	0.5854	0.9056	0.7962	0.7140	0.6888	0.6647	0.6182	0.9133	0.8309	0.7908	0.7110	0.6627	0.5834	0.9125	0.7661	0.7104	0.7009	0.6272	0.6349	0.9188	0.8506	0.7769	0.6747	0.6299	0.6301	0.7725	0.7724	0.7278	0.6655	0.6268	0.6466	0.9375	0.8277	0.7384	0.7141	0.6570	0.5224	0.6899	0.6819	0.6689	0.6495	0.6095	0.5953	0.7505	0.6903	0.6589	0.6452	0.6271	0.5712	0.5823	0.5616	0.5217	0.5161	0.5087	0.5190	0.3347	0.4542	0.3425	0.5662	0.5664	0.3946	0.0632	0.0637	0.0630	0.0618	0.0630	0.0627	0.0645	0.0620	0.0638	0.0620	0.0613	0.0623	0.0634	0.0658	0.0657	0.0624	0.0668	0.0669	0.0629	0.0637	0.0642	0.0623	0.0657	0.0619
48=03:26:03	42123	300	0.8593	0.8222	0.7371	0.6628	0.6260	0.6160	0.8597	0.8093	0.7173	0.7247	0.6239	0.6116	0.9020	0.8188	0.7433	0.7172	0.6956	0.6482	0.9146	0.8473	0.8209	0.7417	0.6924	0.6186	0.9176	0.7963	0.7463	0.7350	0.6618	0.6665	0.9210	0.8740	0.8051	0.7069	0.6580	0.6647	0.7918	0.7976	0.7528	0.6894	0.6469	0.6767	0.9361	0.8544	0.7620	0.7478	0.6925	0.5570	0.7119	0.7065	0.6795	0.6642	0.6383	0.6215	0.7944	0.7244	0.7028	0.6785	0.6658	0.6056	0.5904	0.5692	0.5256	0.5221	0.5211	0.5326	0.3423	0.4799	0.3609	0.6008	0.5986	0.4265	0.0647	0.0646	0.0645	0.0624	0.0640	0.0635	0.0659	0.0634	0.0648	0.0633	0.0626	0.0636	0.0642	0.0665	0.0672	0.0631	0.0681	0.0684	0.0640	0.0647	0.0645	0.0639	0.0664	0.0630
49=03:40:42	43003	298	0.8561	0.8362	0.7627	0.6968	0.6614	0.6467	0.8628	0.8245	0.7490	0.7516	0.6510	0.6448	0.9123	0.8479	0.7724	0.7537	0.7224	0.6842	0.9166	0.8515	0.8361	0.7760	0.7266	0.6517	0.9164	0.8334	0.7777	0.7619	0.6915	0.6960	0.9310	0.8864	0.8393	0.7429	0.6913	0.7003	0.8188	0.8321	0.7851	0.7209	0.6793	0.7108	0.9398	0.8799	0.7985	0.7887	0.7277	0.5890	0.7283	0.7301	0.7032	0.6890	0.6578	0.6461	0.8366	0.7618	0.7341	0.7113	0.7053	0.6369	0.6010	0.5818	0.5426	0.5328	0.5359	0.5455	0.3562	0.5088	0.3824	0.6327	0.6412	0.4546	0.0638	0.0642	0.0636	0.0628	0.0636	0.0632	0.0651	0.0618	0.0642	0.0628	0.0626	0.0627	0.0637	0.0661	0.0665	0.0630	0.0671	0.0676	0.0630	0.0640	0.0649	0.0639	0.0661	0.0625
50=03:55:22	43882	300	0.8596	0.8231	0.7872	0.7252	0.6787	0.6682	0.8472	0.8130	0.7574	0.7642	0.6694	0.6593	0.9143	0.8603	0.7981	0.7742	0.7463	0.7127	0.9158	0.8437	0.8341	0.7999	0.7490	0.6864	0.9349	0.8550	0.7915	0.7795	0.7231	0.7307	0.9220	0.8724	0.8494	0.7649	0.7137	0.7303	0.8310	0.8514	0.8018	0.7389	0.7013	0.7358	0.9317	0.8755	0.8125	0.8106	0.7506	0.6243	0.7433	0.7465	0.7169	0.6946	0.6669	0.6597	0.8641	0.7924	0.7625	0.7360	0.7377	0.6762	0.6132	0.5779	0.5501	0.5356	0.5390	0.5487	0.3717	0.5340	0.4002	0.6648	0.6829	0.5060	0.0645	0.0640	0.0640	0.0628	0.0636	0.0639	0.0643	0.0630	0.0650	0.0630	0.0625	0.0632	0.0645	0.0667	0.0670	0.0632	0.0679	0.0676	0.0631	0.0645	0.0653	0.0640	0.0671	0.0626
51=04:10:01	44762	300	0.8707	0.8316	0.8080	0.7536	0.7123	0.6973	0.8640	0.8194	0.7855	0.7816	0.7000	0.6924	0.9112	0.8677	0.8169	0.8017	0.7780	0.7389	0.9154	0.8448	0.8357	0.8180	0.7649	0.7139	0.9306	0.8843	0.8300	0.8117	0.7524	0.7530	0.9280	0.8775	0.8489	0.7936	0.7493	0.7561	0.8542	0.8656	0.8285	0.7632	0.7233	0.7567	0.9396	0.8832	0.8277	0.8226	0.7771	0.6567	0.7538	0.7643	0.7345	0.7201	0.6875	0.6882	0.9072	0.8288	0.7944	0.7675	0.7751	0.7083	0.6303	0.5984	0.5620	0.5469	0.5512	0.5654	0.3826	0.5588	0.4182	0.7004	0.7098	0.5292	0.0650	0.0646	0.0641	0.0626	0.0644	0.0633	0.0652	0.0631	0.0638	0.0630	0.0628	0.0633	0.0644	0.0669	0.0669	0.0628	0.0680	0.0680	0.0630	0.0643	0.0652	0.0641	0.0661	0.0631
52=04:24:41	45641	300	0.8653	0.8411	0.8155	0.7703	0.7282	0.7132	0.8741	0.8272	0.7941	0.7841	0.7333	0.7123	0.9272	0.8684	0.8347	0.8213	0.8020	0.7543	0.9306	0.8553	0.8422	0.8170	0.7777	0.7357	0.9376	0.8878	0.8454	0.8306	0.7780	0.7752	0.9375	0.8908	0.8527	0.8105	0.7727	0.7752	0.8690	0.8749	0.8581	0.7821	0.7557	0.7787	0.9604	0.8782	0.8396	0.8299	0.7964	0.6828	0.7761	0.7776	0.7560	0.7352	0.7110	0.7107	0.9253	0.8613	0.8176	0.8061	0.7933	0.7365	0.6421	0.6103	0.5703	0.5588	0.5652	0.5811	0.4000	0.5934	0.4470	0.7378	0.7399	0.5644	0.0639	0.0639	0.0634	0.0614	0.0628	0.0629	0.0646	0.0622	0.0643	0.0625	0.0618	0.0624	0.0636	0.0654	0.0662	0.0623	0.0674	0.0673	0.0625	0.0637	0.0641	0.0630	0.0662	0.0620
53=04:39:20	46521	301	0.8709	0.8324	0.8123	0.7831	0.7341	0.7102	0.8709	0.8276	0.7791	0.7867	0.7373	0.7307	0.9239	0.8678	0.8330	0.8256	0.8088	0.7618	0.9339	0.8545	0.8456	0.8163	0.7785	0.7415	0.9422	0.8869	0.8466	0.8284	0.7960	0.7836	0.9395	0.8888	0.8530	0.8101	0.7753	0.7861	0.8698	0.8749	0.8593	0.8102	0.7726	0.7932	0.9555	0.8851	0.8318	0.8292	0.7926	0.7038	0.7879	0.7996	0.7755	0.7565	0.7233	0.7273	0.9344	0.8662	0.8349	0.8113	0.8044	0.7594	0.6601	0.6151	0.5798	0.5636	0.5646	0.5900	0.4124	0.6246	0.4687	0.7668	0.7620	0.5888	0.0636	0.0638	0.0654	0.0625	0.0638	0.0633	0.0651	0.0628	0.0646	0.0622	0.0626	0.0627	0.0640	0.0665	0.0655	0.0628	0.0678	0.0678	0.0627	0.0644	0.0651	0.0637	0.0664	0.0627
54=04:53:59	47400	298	0.8862	0.8412	0.8076	0.7727	0.7296	0.7146	0.8604	0.8243	0.7800	0.7753	0.7321	0.7204	0.9124	0.8609	0.8225	0.8188	0.8088	0.7536	0.9254	0.8520	0.8463	0.8144	0.7764	0.7514	0.9463	0.8801	0.8446	0.8321	0.7987	0.7820	0.9319	0.8896	0.8402	0.8049	0.7716	0.7831	0.8729	0.8718	0.8623	0.8212	0.7878	0.7925	0.9630	0.8764	0.8192	0.8192	0.7952	0.7272	0.8088	0.8115	0.7894	0.7710	0.7387	0.7405	0.9315	0.8643	0.8301	0.8136	0.7969	0.7745	0.6631	0.6236	0.5868	0.5686	0.5706	0.6015	0.4246	0.6509	0.4936	0.7924	0.7768	0.6293	0.0654	0.0654	0.0650	0.0635	0.0647	0.0643	0.0663	0.0640	0.0655	0.0637	0.0637	0.0641	0.0653	0.0672	0.0669	0.0638	0.0690	0.0685	0.0639	0.0651	0.0660	0.0647	0.0672	0.0634
55=05:08:39	48279	298	0.8756	0.8490	0.8216	0.7720	0.7378	0.7216	0.8829	0.8367	0.7858	0.7936	0.7357	0.7311	0.9401	0.8767	0.8340	0.8313	0.8105	0.7668	0.9471	0.8670	0.8536	0.8296	0.7885	0.7573	0.9544	0.8995	0.8540	0.8370	0.8078	0.7847	0.9445	0.9003	0.8645	0.8140	0.7756	0.7858	0.8840	0.8933	0.8680	0.8416	0.8090	0.8081	0.9703	0.8980	0.8346	0.8422	0.8007	0.7382	0.8234	0.8401	0.8090	0.7895	0.7589	0.7663	0.9464	0.8707	0.8371	0.8127	0.8101	0.7764	0.6914	0.6392	0.5999	0.5816	0.5857	0.6140	0.4469	0.6937	0.5263	0.8163	0.7839	0.6582	0.0636	0.0638	0.0638	0.0622	0.0629	0.0633	0.0646	0.0626	0.0637	0.0628	0.0624	0.0627	0.0640	0.0661	0.0665	0.0618	0.0676	0.0681	0.0631	0.0638	0.0648	0.0636	0.0659	0.0625
56=05:23:18	49159	298	0.8848	0.8562	0.8192	0.7663	0.7302	0.7186	0.8786	0.8351	0.7943	0.7829	0.7343	0.7192	0.9282	0.8800	0.8360	0.8308	0.8146	0.7646	0.9452	0.8722	0.8613	0.8314	0.7870	0.7560	0.9599	0.8971	0.8565	0.8430	0.8096	0.7845	0.9464	0.9030	0.8662	0.8195	0.7853	0.7874	0.8912	0.8889	0.8729	0.8354	0.8076	0.8085	0.9806	0.9002	0.8359	0.8375	0.8039	0.7342	0.8305	0.8376	0.8129	0.8009	0.7764	0.7814	0.9511	0.8746	0.8374	0.8159	0.8099	0.7814	0.6961	0.6471	0.6086	0.5869	0.5963	0.6237	0.4611	0.7203	0.5498	0.8106	0.7766	0.6737	0.0636	0.0637	0.0643	0.0620	0.0632	0.0628	0.0647	0.0622	0.0637	0.0620	0.0619	0.0621	0.0639	0.0660	0.0654	0.0626	0.0675	0.0674	0.0624	0.0638	0.0645	0.0635	0.0655	0.0621
57=05:37:58	50038	298	0.8832	0.8547	0.8284	0.7793	0.7424	0.7246	0.8853	0.8448	0.7942	0.8031	0.7415	0.7333	0.9400	0.8849	0.8385	0.8331	0.8144	0.7721	0.9541	0.8722	0.8629	0.8353	0.7945	0.7646	0.9688	0.9038	0.8597	0.8441	0.8166	0.7914	0.9503	0.9047	0.8690	0.8252	0.7817	0.7910	0.8935	0.8985	0.8807	0.8400	0.8117	0.8198	0.9822	0.9074	0.8372	0.8472	0.8060	0.7420	0.8258	0.8434	0.8221	0.8095	0.7887	0.7870	0.9598	0.8793	0.8429	0.8160	0.8196	0.7797	0.7046	0.6563	0.6162	0.5933	0.5992	0.6329	0.4829	0.7615	0.5830	0.8158	0.7809	0.7005	0.0647	0.0645	0.0643	0.0623	0.0640	0.0635	0.0655	0.0630	0.0649	0.0631	0.0626	0.0634	0.0649	0.0663	0.0671	0.0631	0.0685	0.0685	0.0639	0.0643	0.0650	0.0642	0.0663	0.0629
58=05:52:37	50918	298	0.8859	0.8623	0.8315	0.7814	0.7415	0.7310	0.8789	0.8368	0.7967	0.7966	0.7478	0.7403	0.9407	0.8756	0.8362	0.8325	0.8205	0.7748	0.9484	0.8780	0.8612	0.8355	0.8008	0.7714	0.9738	0.9070	0.8617	0.8480	0.8180	0.7965	0.9472	0.9119	0.8665	0.8239	0.7880	0.8005	0.8958	0.9048	0.8856	0.8368	0.8171	0.8193	0.9863	0.9056	0.8407	0.8512	0.8178	0.7411	0.8283	0.8477	0.8212	0.8029	0.7971	0.7889	0.9510	0.8788	0.8361	0.8208	0.8187	0.7919	0.6967	0.6609	0.6214	0.5988	0.6082	0.6442	0.4962	0.7888	0.6113	0.8134	0.7854	0.7158	0.0643	0.0644	0.0640	0.0631	0.0640	0.0640	0.0651	0.0629	0.0643	0.0630	0.0623	0.0629	0.0641	0.0665	0.0668	0.0621	0.0681	0.0678	0.0633	0.0641	0.0650	0.0640	0.0664	0.0631
59=06:07:17	51797	298	0.8868	0.8643	0.8337	0.7830	0.7481	0.7289	0.8823	0.8427	0.7939	0.8085	0.7433	0.7441	0.9401	0.8823	0.8410	0.8378	0.8168	0.7835	0.9526	0.8851	0.8628	0.8438	0.8061	0.7793	0.9806	0.9061	0.8668	0.8523	0.8269	0.8010	0.9473	0.9123	0.8719	0.8272	0.7858	0.7984	0.8963	0.9078	0.8862	0.8412	0.8184	0.8308	0.9888	0.9172	0.8371	0.8591	0.8152	0.7510	0.8301	0.8482	0.8229	0.8099	0.7952	0.7893	0.9597	0.8801	0.8464	0.8197	0.8273	0.7891	0.7048	0.6694	0.6355	0.6069	0.6134	0.6519	0.5176	0.8181	0.6411	0.8263	0.7859	0.7207	0.0639	0.0637	0.0637	0.0620	0.0633	0.0632	0.0648	0.0625	0.0642	0.0624	0.0622	0.0627	0.0637	0.0657	0.0665	0.0624	0.0673	0.0676	0.0627	0.0628	0.0644	0.0633	0.0657	0.0620
60=06:21:56	52677	298	0.8874	0.8740	0.8400	0.7929	0.7525	0.7342	0.8915	0.8460	0.7990	0.8098	0.7520	0.7408	0.9483	0.8874	0.8511	0.8393	0.8259	0.7902	0.9587	0.8916	0.8689	0.8527	0.8117	0.7832	0.9869	0.9128	0.8689	0.8550	0.8308	0.8074	0.9518	0.9223	0.8731	0.8398	0.7921	0.8045	0.9001	0.9151	0.8999	0.8440	0.8271	0.8335	0.9983	0.9199	0.8466	0.8645	0.8235	0.7562	0.8312	0.8575	0.8389	0.8140	0.8012	0.7988	0.9674	0.8907	0.8476	0.8293	0.8296	0.7985	0.6996	0.6831	0.6445	0.6201	0.6227	0.6636	0.5437	0.8451	0.6743	0.8320	0.7935	0.7242	0.0661	0.0658	0.0656	0.0649	0.0650	0.0647	0.0667	0.0642	0.0656	0.0638	0.0636	0.0644	0.0653	0.0677	0.0670	0.0641	0.0693	0.0696	0.0645	0.0660	0.0668	0.0652	0.0675	0.0642
61=06:36:36	53556	298	0.8972	0.8669	0.8268	0.7876	0.7507	0.7381	0.8789	0.8446	0.7967	0.7990	0.7516	0.7388	0.9383	0.8802	0.8447	0.8329	0.8279	0.7907	0.9534	0.8856	0.8635	0.8500	0.8106	0.7883	0.9950	0.9132	0.8745	0.8542	0.8284	0.8100	0.9458	0.9265	0.8665	0.8371	0.7879	0.8125	0.8986	0.9089	0.8966	0.8446	0.8262	0.8333	0.9926	0.9173	0.8392	0.8573	0.8253	0.7625	0.8352	0.8446	0.8271	0.8154	0.8043	0.7951	0.9619	0.8846	0.8453	0.8281	0.8307	0.8051	0.6949	0.6749	0.6355	0.6175	0.6240	0.6681	0.5565	0.8504	0.6980	0.8307	0.7894	0.7340	0.0643	0.0643	0.0639	0.0626	0.0638	0.0628	0.0649	0.0630	0.0647	0.0629	0.0623	0.0629	0.0643	0.0665	0.0666	0.0629	0.0678	0.0680	0.0628	0.0642	0.0649	0.0639	0.0661	0.0628
62=06:51:15	54436	298	0.8882	0.8815	0.8415	0.7969	0.7522	0.7406	0.8838	0.8460	0.8007	0.8089	0.7576	0.7492	0.9437	0.8849	0.8492	0.8365	0.8258	0.7947	0.9610	0.8960	0.8677	0.8549	0.8193	0.7937	1.0099	0.9124	0.8745	0.8577	0.8389	0.8187	0.9517	0.9355	0.8715	0.8456	0.7941	0.8149	0.9059	0.9201	0.9043	0.8500	0.8333	0.8457	1.0041	0.9255	0.8435	0.8698	0.8379	0.7635	0.8440	0.8659	0.8432	0.8241	0.8089	0.8046	0.9698	0.8921	0.8537	0.8384	0.8369	0.8066	0.6988	0.6797	0.6411	0.6305	0.6352	0.6705	0.5809	0.8601	0.7329	0.8416	0.7986	0.7429	0.0649	0.0645	0.0642	0.0633	0.0642	0.0640	0.0659	0.0638	0.0649	0.0625	0.0630	0.0635	0.0649	0.0665	0.0666	0.0638	0.0689	0.0688	0.0635	0.0650	0.0658	0.0644	0.0669	0.0633
63=07:05:55	55315	298	0.8897	0.8875	0.8403	0.7880	0.7511	0.7468	0.8857	0.8444	0.8021	0.8039	0.7534	0.7495	0.9511	0.8828	0.8480	0.8429	0.8288	0.7962	0.9609	0.9022	0.8661	0.8604	0.8245	0.8032	1.0122	0.9158	0.8786	0.8617	0.8413	0.8142	0.9511	0.9384	0.8744	0.8455	0.7887	0.8233	0.9033	0.9222	0.9077	0.8464	0.8304	0.8472	1.0054	0.9336	0.8438	0.8735	0.8379	0.7631	0.8424	0.8621	0.8379	0.8190	0.8100	0.8112	0.9713	0.8895	0.8463	0.8326	0.8424	0.8125	0.7019	0.6755	0.6415	0.6362	0.6418	0.6708	0.6063	0.8614	0.7605	0.8424	0.7984	0.7463	0.0644	0.0649	0.0643	0.0634	0.0643	0.0631	0.0657	0.0638	0.0650	0.0636	0.0632	0.0634	0.0645	0.0665	0.0671	0.0635	0.0683	0.0688	0.0630	0.0643	0.0655	0.0644	0.0663	0.0628
64=07:20:34	56194	300	0.8905	0.8941	0.8430	0.7982	0.7557	0.7480	0.8904	0.8543	0.7990	0.8125	0.7576	0.7534	0.9489	0.8895	0.8539	0.8423	0.8316	0.8035	0.9670	0.9091	0.8748	0.8680	0.8324	0.8046	1.0221	0.9166	0.8794	0.8603	0.8472	0.8224	0.9555	0.9503	0.8780	0.8508	0.7920	0.8223	0.9083	0.9234	0.9099	0.8526	0.8407	0.8591	1.0124	0.9423	0.8480	0.8830	0.8450	0.7662	0.8434	0.8734	0.8541	0.8333	0.8201	0.8154	0.9751	0.8952	0.8565	0.8385	0.8444	0.8192	0.7029	0.6795	0.6439	0.6441	0.6444	0.6754	0.6291	0.8684	0.7906	0.8499	0.8020	0.7446	0.0645	0.0648	0.0639	0.0633	0.0641	0.0636	0.0656	0.0633	0.0647	0.0624	0.0630	0.0631	0.0646	0.0661	0.0664	0.0631	0.0687	0.0686	0.0633	0.0647	0.0657	0.0638	0.0666	0.0627
65=07:35:13	57074	298	0.8909	0.8915	0.8395	0.7981	0.7506	0.7451	0.8927	0.8461	0.8042	0.8100	0.7581	0.7494	0.9481	0.8840	0.8464	0.8368	0.8330	0.8042	0.9597	0.9138	0.8633	0.8692	0.8341	0.8080	1.0292	0.9119	0.8813	0.8659	0.8388	0.8264	0.9514	0.9506	0.8821	0.8431	0.7920	0.8308	0.9054	0.9246	0.9143	0.8435	0.8365	0.8600	1.0032	0.9448	0.8439	0.8796	0.8477	0.7645	0.8466	0.8650	0.8607	0.8297	0.8129	0.8228	0.9706	0.8945	0.8536	0.8324	0.8513	0.8262	0.7033	0.6698	0.6471	0.6397	0.6403	0.6768	0.6557	0.8667	0.8171	0.8450	0.8055	0.7549	0.0637	0.0640	0.0636	0.0628	0.0628	0.0633	0.0651	0.0626	0.0642	0.0629	0.0623	0.0627	0.0640	0.0654	0.0667	0.0627	0.0680	0.0682	0.0627	0.0640	0.0646	0.0637	0.0666	0.0626
66=07:49:53	57953	300	0.8948	0.9029	0.8423	0.7949	0.7566	0.7494	0.8889	0.8507	0.8071	0.8130	0.7576	0.7550	0.9514	0.8922	0.8539	0.8433	0.8317	0.8163	0.9698	0.9253	0.8753	0.8800	0.8414	0.8240	1.0457	0.9204	0.8820	0.8655	0.8477	0.8260	0.9574	0.9638	0.8801	0.8494	0.7930	0.8358	0.9120	0.9277	0.9150	0.8536	0.8425	0.8719	1.0139	0.9532	0.8492	0.8942	0.8563	0.7727	0.8406	0.8772	0.8553	0.8330	0.8245	0.8252	0.9775	0.8966	0.8543	0.8378	0.8540	0.8315	0.7035	0.6817	0.6477	0.6470	0.6411	0.6785	0.6861	0.8786	0.8382	0.8589	0.8029	0.7625	0.0638	0.0635	0.0630	0.0623	0.0629	0.0624	0.0639	0.0625	0.0643	0.0621	0.0621	0.0621	0.0632	0.0647	0.0661	0.0621	0.0676	0.0666	0.0625	0.0637	0.0642	0.0631	0.0656	0.0620
67=08:04:32	58833	300	0.8937	0.9084	0.8439	0.7982	0.7562	0.7488	0.8878	0.8500	0.8068	0.8088	0.7605	0.7562	0.9481	0.8893	0.8521	0.8374	0.8299	0.8229	0.9657	0.9298	0.8719	0.8850	0.8472	0.8222	1.0576	0.9208	0.8770	0.8653	0.8500	0.8273	0.9528	0.9660	0.8791	0.8461	0.7971	0.8402	0.9092	0.9279	0.9165	0.8507	0.8433	0.8751	1.0185	0.9590	0.8473	0.8989	0.8580	0.7722	0.8418	0.8772	0.8579	0.8413	0.8204	0.8243	0.9789	0.9018	0.8539	0.8424	0.8609	0.8380	0.7081	0.6759	0.6493	0.6426	0.6412	0.6762	0.7123	0.8750	0.8434	0.8626	0.8044	0.7626	0.0652	0.0651	0.0647	0.0637	0.0647	0.0643	0.0664	0.0640	0.0654	0.0631	0.0636	0.0637	0.0650	0.0670	0.0672	0.0635	0.0687	0.0693	0.0638	0.0651	0.0657	0.0641	0.0673	0.0634
68=08:19:12	59712	300	0.8919	0.9152	0.8400	0.7964	0.7596	0.7592	0.8893	0.8532	0.8131	0.8050	0.7650	0.7516	0.9497	0.8872	0.8502	0.8351	0.8332	0.8275	0.9665	0.9359	0.8713	0.8888	0.8530	0.8264	1.0648	0.9253	0.8863	0.8642	0.8481	0.8313	0.9528	0.9816	0.8786	0.8484	0.7989	0.8486	0.9079	0.9273	0.9182	0.8500	0.8454	0.8769	1.0179	0.9661	0.8464	0.9000	0.8650	0.7731	0.8496	0.8780	0.8618	0.8421	0.8279	0.8299	0.9785	0.9044	0.8551	0.8455	0.8638	0.8420	0.7006	0.6742	0.6420	0.6415	0.6407	0.6749	0.7364	0.8777	0.8438	0.8657	0.8053	0.7649	0.0646	0.0643	0.0638	0.0628	0.0638	0.0634	0.0656	0.0632	0.0648	0.0621	0.0626	0.0629	0.0639	0.0659	0.0670	0.0629	0.0682	0.0687	0.0633	0.0643	0.0650	0.0639	0.0662	0.0628
69=08:33:51	60592	298	0.8897	0.9252	0.8435	0.7973	0.7626	0.7560	0.8975	0.8546	0.8142	0.8133	0.7598	0.7568	0.9547	0.8907	0.8527	0.8435	0.8339	0.8415	0.9690	0.9506	0.8748	0.9004	0.8633	0.8388	1.0736	0.9276	0.8862	0.8720	0.8520	0.8276	0.9538	0.9867	0.8884	0.8520	0.8025	0.8530	0.9085	0.9321	0.9221	0.8504	0.8470	0.8882	1.0186	0.9800	0.8471	0.9168	0.8715	0.7706	0.8511	0.8909	0.8706	0.8462	0.8313	0.8428	0.9814	0.9069	0.8580	0.8467	0.8788	0.8484	0.7077	0.6766	0.6479	0.6441	0.6445	0.6736	0.7722	0.8831	0.8490	0.8724	0.8123	0.7658	0.0647	0.0650	0.0647	0.0639	0.0644	0.0645	0.0660	0.0637	0.0651	0.0626	0.0634	0.0638	0.0647	0.0662	0.0678	0.0633	0.0683	0.0694	0.0638	0.0647	0.0656	0.0639	0.0668	0.0634
70=08:48:31	61471	300	0.8871	0.9329	0.8520	0.8018	0.7590	0.7536	0.8906	0.8565	0.8104	0.8146	0.7623	0.7627	0.9550	0.8909	0.8524	0.8423	0.8342	0.8452	0.9712	0.9570	0.8802	0.9085	0.8716	0.8489	1.0900	0.9264	0.8822	0.8695	0.8585	0.8340	0.9543	0.9918	0.8860	0.8531	0.7976	0.8634	0.9109	0.9317	0.9178	0.8523	0.8478	0.8990	1.0204	0.9877	0.8482	0.9194	0.8795	0.7766	0.8528	0.8955	0.8776	0.8530	0.8301	0.8402	0.9814	0.9096	0.8612	0.8430	0.8856	0.8583	0.7040	0.6753	0.6460	0.6405	0.6458	0.6727	0.7959	0.8843	0.8488	0.8782	0.8140	0.7682	0.0642	0.0647	0.0641	0.0631	0.0644	0.0638	0.0655	0.0632	0.0649	0.0624	0.0629	0.0636	0.0640	0.0656	0.0671	0.0630	0.0677	0.0688	0.0629	0.0645	0.0649	0.0635	0.0667	0.0628
71=09:03:10	62351	300	0.8993	0.9456	0.8477	0.8000	0.7650	0.7590	0.8859	0.8578	0.8062	0.8181	0.7647	0.7630	0.9472	0.8884	0.8534	0.8407	0.8366	0.8508	0.9732	0.9587	0.8806	0.9147	0.8794	0.8611	1.0948	0.9240	0.8901	0.8678	0.8556	0.8318	0.9563	1.0056	0.8819	0.8585	0.7921	0.8722	0.9162	0.9371	0.9227	0.8571	0.8450	0.9063	1.0181	0.9943	0.8446	0.9286	0.8906	0.7801	0.8522	0.9003	0.8777	0.8498	0.8408	0.8443	0.9831	0.8997	0.8666	0.8464	0.8910	0.8605	0.7060	0.6782	0.6456	0.6420	0.6409	0.6834	0.8197	0.8903	0.8510	0.8969	0.8105	0.7731	0.0647	0.0645	0.0648	0.0626	0.0645	0.0642	0.0660	0.0632	0.0652	0.0636	0.0631	0.0639	0.0643	0.0662	0.0681	0.0633	0.0686	0.0695	0.0640	0.0639	0.0654	0.0644	0.0670	0.0631
72=09:17:50	63230	298	0.8889	0.9434	0.8516	0.8004	0.7662	0.7538	0.8890	0.8543	0.8117	0.8171	0.7615	0.7638	0.9543	0.8923	0.8498	0.8399	0.8318	0.8661	0.9661	0.9735	0.8723	0.9263	0.8908	0.8688	1.1109	0.9251	0.8780	0.8665	0.8562	0.8341	0.9501	1.0040	0.8868	0.8489	0.7974	0.8792	0.9068	0.9336	0.9168	0.8519	0.8448	0.9119	1.0096	1.0051	0.8444	0.9373	0.8871	0.7781	0.8500	0.9065	0.8833	0.8529	0.8367	0.8569	0.9790	0.9065	0.8589	0.8415	0.9054	0.8667	0.7062	0.6720	0.6472	0.6350	0.6401	0.6738	0.8533	0.8865	0.8497	0.8918	0.8169	0.7732	0.0640	0.0638	0.0637	0.0626	0.0634	0.0633	0.0653	0.0629	0.0644	0.0622	0.0626	0.0626	0.0641	0.0651	0.0674	0.0626	0.0675	0.0689	0.0623	0.0635	0.0646	0.0631	0.0661	0.0627
73=09:32:29	64109	300	0.8945	0.9625	0.8541	0.8007	0.7658	0.7632	0.8932	0.8611	0.8176	0.8192	0.7638	0.7615	0.9533	0.8919	0.8510	0.8454	0.8380	0.8709	0.9735	0.9830	0.8799	0.9336	0.8978	0.8791	1.1129	0.9309	0.8953	0.8744	0.8589	0.8339	0.9560	1.0256	0.8906	0.8576	0.8080	0.8901	0.9140	0.9375	0.9248	0.8546	0.8466	0.9167	1.0207	1.0162	0.8483	0.9466	0.9054	0.7805	0.8571	0.9082	0.8921	0.8580	0.8478	0.8656	0.9819	0.9112	0.8629	0.8502	0.9123	0.8817	0.7116	0.6793	0.6467	0.6412	0.6457	0.6802	0.8839	0.8897	0.8588	0.9042	0.8149	0.7792	0.0647	0.0646	0.0646	0.0631	0.0641	0.0644	0.0661	0.0632	0.0650	0.0632	0.0630	0.0636	0.0649	0.0655	0.0680	0.0637	0.0683	0.0695	0.0635	0.0636	0.0650	0.0647	0.0668	0.0630
74=09:47:08	64989	298	0.8924	0.9660	0.8495	0.8046	0.7658	0.7594	0.8938	0.8548	0.8226	0.8122	0.7607	0.7614	0.9553	0.8923	0.8502	0.8391	0.8332	0.8798	0.9685	0.9958	0.8798	0.9446	0.9084	0.8837	1.1266	0.9284	0.8828	0.8697	0.8584	0.8375	0.9507	1.0319	0.8888	0.8503	0.8118	0.8934	0.9155	0.9346	0.9246	0.8521	0.8531	0.9252	1.0203	1.0236	0.8488	0.9549	0.9103	0.7817	0.8535	0.9142	0.8982	0.8597	0.8407	0.8642	0.9798	0.9181	0.8611	0.8488	0.9220	0.8831	0.7090	0.6751	0.6491	0.6380	0.6445	0.6777	0.9077	0.8863	0.8626	0.9114	0.8216	0.7779	0.0634	0.0636	0.0638	0.0621	0.0632	0.0625	0.0651	0.0627	0.0638	0.0621	0.0621	0.0628	0.0633	0.0641	0.0663	0.0621	0.0673	0.0686	0.0628	0.0635	0.0644	0.0633	0.0657	0.0617
75=10:01:48	65868	298	0.8983	0.9772	0.8556	0.8040	0.7660	0.7554	0.8866	0.8619	0.8058	0.8242	0.7604	0.7658	0.9543	0.8907	0.8505	0.8448	0.8371	0.8838	0.9747	0.9994	0.8809	0.9511	0.9159	0.8957	1.1381	0.9285	0.8854	0.8677	0.8612	0.8337	0.9551	1.0371	0.8880	0.8611	0.8033	0.8992	0.9125	0.9410	0.9217	0.8563	0.8493	0.9383	1.0161	1.0409	0.8465	0.9693	0.9171	0.7857	0.8585	0.9282	0.9081	0.8584	0.8503	0.8734	0.9888	0.9079	0.8698	0.8502	0.9319	0.8819	0.7096	0.6777	0.6515	0.6470	0.6427	0.6871	0.9103	0.9003	0.8564	0.9286	0.8219	0.7814	0.0636	0.0638	0.0639	0.0623	0.0635	0.0625	0.0653	0.0626	0.0644	0.0625	0.0625	0.0626	0.0637	0.0653	0.0677	0.0623	0.0678	0.0690	0.0621	0.0641	0.0648	0.0635	0.0658	0.0624
76=10:16:27	66748	298	0.8938	0.9937	0.8562	0.8048	0.7705	0.7628	0.8937	0.8620	0.8107	0.8242	0.7628	0.7661	0.9537	0.8893	0.8522	0.8448	0.8376	0.8944	0.9739	1.0109	0.8834	0.9593	0.9234	0.9052	1.1400	0.9257	0.8936	0.8760	0.8641	0.8382	0.9580	1.0501	0.8889	0.8613	0.8100	0.9133	0.9147	0.9444	0.9281	0.8577	0.8469	0.9413	1.0217	1.0482	0.8442	0.9766	0.9284	0.7840	0.8580	0.9335	0.9106	0.8637	0.8571	0.8833	0.9873	0.9104	0.8704	0.8501	0.9387	0.8924	0.7120	0.6772	0.6484	0.6422	0.6491	0.6877	0.9129	0.8962	0.8608	0.9349	0.8164	0.7861	0.0647	0.0650	0.0655	0.0634	0.0649	0.0645	0.0663	0.0639	0.0654	0.0623	0.0632	0.0635	0.0650	0.0657	0.0676	0.0633	0.0684	0.0693	0.0639	0.0646	0.0657	0.0645	0.0667	0.0631
77=10:31:07	67627	301	0.8984	0.9966	0.8481	0.8082	0.7719	0.7610	0.8898	0.8600	0.8179	0.8164	0.7673	0.7646	0.9496	0.8900	0.8518	0.8369	0.8354	0.9064	0.9741	1.0188	0.8814	0.9710	0.9315	0.9087	1.1512	0.9349	0.8921	0.8714	0.8588	0.8376	0.9542	1.0620	0.8852	0.8626	0.8119	0.9239	0.9128	0.9371	0.9280	0.8558	0.8516	0.9435	1.0204	1.0534	0.8453	0.9807	0.9355	0.7835	0.8500	0.9389	0.9224	0.8688	0.8519	0.8858	0.9825	0.9123	0.8660	0.8562	0.9467	0.9003	0.7156	0.6813	0.6515	0.6442	0.6435	0.6855	0.9225	0.8978	0.8610	0.9487	0.8237	0.7815	0.0633	0.0643	0.0643	0.0623	0.0632	0.0629	0.0651	0.0624	0.0640	0.0620	0.0620	0.0631	0.0635	0.0644	0.0669	0.0621	0.0672	0.0682	0.0623	0.0638	0.0645	0.0631	0.0651	0.0620
78=10:45:46	68507	300	0.8978	1.0059	0.8519	0.8051	0.7624	0.7578	0.8861	0.8560	0.8126	0.8150	0.7628	0.7642	0.9581	0.8884	0.8540	0.8389	0.8348	0.9156	0.9721	1.0307	0.8796	0.9833	0.9463	0.9225	1.1645	0.9316	0.8878	0.8705	0.8587	0.8393	0.9475	1.0714	0.8874	0.8595	0.8168	0.9332	0.9180	0.9402	0.9304	0.8553	0.8531	0.9479	1.0245	1.0645	0.8490	0.9930	0.9495	0.7854	0.8628	0.9426	0.9288	0.8662	0.8515	0.8938	0.9845	0.9116	0.8571	0.8555	0.9541	0.9030	0.7198	0.6852	0.6515	0.6443	0.6441	0.6886	0.9333	0.9004	0.8653	0.9553	0.8250	0.7899	0.0639	0.0641	0.0637	0.0629	0.0639	0.0632	0.0657	0.0634	0.0645	0.0627	0.0623	0.0628	0.0638	0.0651	0.0677	0.0631	0.0675	0.0692	0.0624	0.0635	0.0647	0.0635	0.0659	0.0626
79=11:00:26	69386	298	0.9101	1.0192	0.8483	0.8008	0.7596	0.7612	0.8784	0.8501	0.8151	0.8105	0.7581	0.7641	0.9408	0.8831	0.8446	0.8368	0.8347	0.9171	0.9633	1.0358	0.8758	0.9847	0.9451	0.9275	1.1710	0.9280	0.8936	0.8750	0.8581	0.8392	0.9429	1.0771	0.8795	0.8544	0.8212	0.9433	0.9170	0.9328	0.9250	0.8485	0.8489	0.9485	1.0159	1.0675	0.8373	0.9942	0.9561	0.7763	0.8597	0.9482	0.9280	0.8604	0.8536	0.8975	0.9758	0.9126	0.8605	0.8558	0.9620	0.9127	0.7071	0.6809	0.6508	0.6383	0.6446	0.6876	0.9262	0.8930	0.8631	0.9597	0.8226	0.7869	0.0641	0.0642	0.0643	0.0623	0.0633	0.0635	0.0669	0.0630	0.0645	0.0626	0.0621	0.0631	0.0642	0.0650	0.0676	0.0632	0.0678	0.0689	0.0629	0.0634	0.0649	0.0637	0.0665	0.0624
80=11:15:05	70266	300	0.9008	1.0245	0.8498	0.8098	0.7696	0.7614	0.8881	0.8612	0.8152	0.8186	0.7704	0.7681	0.9560	0.8897	0.8533	0.8359	0.8393	0.9347	0.9757	1.0497	0.8829	1.0009	0.9650	0.9449	1.1833	0.9335	0.8931	0.8710	0.8590	0.8421	0.9490	1.0930	0.8843	0.8638	0.8246	0.9597	0.9175	0.9423	0.9328	0.8563	0.8557	0.9584	1.0252	1.0818	0.8503	1.0120	0.9688	0.7810	0.8598	0.9538	0.9483	0.8703	0.8581	0.9081	0.9864	0.9134	0.8632	0.8594	0.9696	0.9099	0.7195	0.6870	0.6576	0.6514	0.6484	0.6946	0.9403	0.9039	0.8653	0.9774	0.8267	0.7937	0.0645	0.0652	0.0648	0.0633	0.0645	0.0648	0.0672	0.0626	0.0647	0.0633	0.0628	0.0635	0.0644	0.0658	0.0686	0.0632	0.0678	0.0693	0.0632	0.0647	0.0653	0.0642	0.0666	0.0631
81=11:29:45	71145	301	0.8974	1.0471	0.8612	0.8100	0.7680	0.7629	0.8925	0.8672	0.8176	0.8249	0.7675	0.7669	0.9548	0.8932	0.8573	0.8427	0.8405	0.9406	0.9794	1.0620	0.8876	1.0087	0.9730	0.9501	1.1915	0.9317	0.8947	0.8754	0.8656	0.8427	0.9589	1.1020	0.8901	0.8644	0.8252	0.9633	0.9208	0.9441	0.9355	0.8596	0.8575	0.9700	1.0290	1.0956	0.8481	1.0222	0.9774	0.7758	0.8658	0.9746	0.9557	0.8691	0.8608	0.9135	0.9896	0.9148	0.8682	0.8578	0.9806	0.9105	0.7212	0.6888	0.6571	0.6489	0.6521	0.6957	0.9382	0.9049	0.8668	0.9886	0.8262	0.7926	0.0641	0.0652	0.0649	0.0630	0.0635	0.0644	0.0676	0.0631	0.0646	0.0629	0.0628	0.0630	0.0642	0.0650	0.0679	0.0632	0.0678	0.0693	0.0631	0.0636	0.0655	0.0642	0.0663	0.0626
82=11:44:24	72025	298	0.9020	1.0479	0.8533	0.8055	0.7653	0.7637	0.8889	0.8638	0.8233	0.8184	0.7673	0.7690	0.9519	0.8888	0.8541	0.8420	0.8399	0.9480	0.9781	1.0689	0.8874	1.0172	0.9769	0.9568	1.1974	0.9302	0.8962	0.8735	0.8604	0.8401	0.9546	1.1120	0.8913	0.8658	0.8309	0.9723	0.9177	0.9396	0.9329	0.8561	0.8567	0.9657	1.0264	1.1034	0.8459	1.0248	0.9890	0.7766	0.8687	0.9667	0.9568	0.8714	0.8585	0.9210	0.9847	0.9210	0.8653	0.8618	0.9936	0.9150	0.7171	0.6896	0.6576	0.6486	0.6562	0.6966	0.9458	0.9019	0.8728	0.9940	0.8284	0.7875	0.0638	0.0649	0.0635	0.0622	0.0636	0.0637	0.0671	0.0627	0.0641	0.0625	0.0616	0.0627	0.0640	0.0638	0.0672	0.0627	0.0673	0.0695	0.0626	0.0638	0.0638	0.0634	0.0655	0.0623
83=11:59:04	72904	298	0.8978	1.0544	0.8538	0.8012	0.7713	0.7554	0.8852	0.8594	0.8121	0.8143	0.7586	0.7697	0.9524	0.8863	0.8464	0.8434	0.8286	0.9612	0.9710	1.0694	0.8743	1.0256	0.9823	0.9630	1.2092	0.9306	0.8839	0.8741	0.8602	0.8309	0.9481	1.1086	0.8824	0.8565	0.8318	0.9803	0.9126	0.9379	0.9202	0.8537	0.8525	0.9635	1.0164	1.1113	0.8385	1.0403	0.9832	0.7830	0.8712	0.9808	0.9613	0.8706	0.8480	0.9259	0.9845	0.9063	0.8606	0.8544	0.9994	0.9078	0.7283	0.6876	0.6579	0.6435	0.6543	0.6927	0.9429	0.9020	0.8633	0.9959	0.8301	0.7876	0.0638	0.0648	0.0641	0.0622	0.0629	0.0638	0.0682	0.0628	0.0642	0.0622	0.0622	0.0625	0.0638	0.0642	0.0673	0.0627	0.0676	0.0690	0.0626	0.0630	0.0647	0.0638	0.0657	0.0623
84=12:13:43	73784	298	0.9008	1.0614	0.8463	0.8089	0.7704	0.7624	0.8903	0.8599	0.8175	0.8152	0.7683	0.7712	0.9530	0.8880	0.8505	0.8362	0.8384	0.9694	0.9747	1.0853	0.8809	1.0330	0.9925	0.9724	1.2116	0.9351	0.8962	0.8725	0.8579	0.8413	0.9543	1.1252	0.8880	0.8629	0.8383	0.9899	0.9204	0.9427	0.9359	0.8583	0.8550	0.9706	1.0209	1.1176	0.8467	1.0485	1.0043	0.7957	0.8587	0.9815	0.9749	0.8768	0.8635	0.9347	0.9810	0.9145	0.8663	0.8594	1.0105	0.9207	0.7250	0.6874	0.6617	0.6481	0.6559	0.7028	0.9485	0.9032	0.8721	1.0176	0.8286	0.7927	0.0637	0.0640	0.0628	0.0618	0.0631	0.0633	0.0682	0.0619	0.0638	0.0614	0.0615	0.0621	0.0631	0.0638	0.0667	0.0622	0.0671	0.0687	0.0624	0.0633	0.0639	0.0622	0.0652	0.0615
85=12:28:23	74663	298	0.8971	1.0742	0.8596	0.8112	0.7726	0.7616	0.8910	0.8598	0.8170	0.8217	0.7607	0.7703	0.9552	0.8905	0.8517	0.8415	0.8340	0.9782	0.9753	1.1002	0.8802	1.0467	1.0057	0.9889	1.2187	0.9335	0.8944	0.8711	0.8641	0.8452	0.9577	1.1341	0.8921	0.8587	0.8453	0.9943	0.9211	0.9466	0.9316	0.8555	0.8562	0.9737	1.0231	1.1312	0.8443	1.0594	1.0156	0.8019	0.8679	0.9987	0.9859	0.8736	0.8619	0.9432	0.9830	0.9168	0.8652	0.8552	1.0251	0.9224	0.7250	0.6935	0.6608	0.6510	0.6569	0.7003	0.9520	0.9065	0.8740	1.0269	0.8291	0.7912	0.0639	0.0654	0.0643	0.0628	0.0638	0.0643	0.0686	0.0630	0.0647	0.0626	0.0618	0.0635	0.0641	0.0645	0.0676	0.0629	0.0676	0.0696	0.0633	0.0640	0.0644	0.0637	0.0661	0.0624
86=12:43:02	75543	300	0.9007	1.0820	0.8555	0.8088	0.7690	0.7570	0.8934	0.8599	0.8061	0.8266	0.7590	0.7706	0.9495	0.8888	0.8456	0.8419	0.8337	0.9825	0.9749	1.1053	0.8791	1.0553	1.0142	0.9974	1.2292	0.9255	0.8903	0.8761	0.8611	0.8363	0.9557	1.1323	0.8906	0.8593	0.8454	1.0023	0.9186	0.9447	0.9272	0.8505	0.8518	0.9779	1.0157	1.1448	0.8377	1.0660	1.0197	0.8053	0.8572	1.0018	0.9958	0.8716	0.8570	0.9532	0.9823	0.9099	0.8715	0.8483	1.0309	0.9096	0.7325	0.6905	0.6647	0.6475	0.6551	0.7040	0.9464	0.9047	0.8718	1.0323	0.8287	0.7966	0.0638	0.0648	0.0646	0.0628	0.0643	0.0642	0.0686	0.0629	0.0642	0.0627	0.0628	0.0628	0.0641	0.0655	0.0665	0.0627	0.0673	0.0700	0.0628	0.0642	0.0651	0.0637	0.0663	0.0626
87=12:57:42	76422	300	0.8875	1.0892	0.8577	0.8094	0.7633	0.7666	0.8893	0.8619	0.8219	0.8181	0.7673	0.7686	0.9571	0.8858	0.8542	0.8349	0.8361	0.9938	0.9681	1.1121	0.8848	1.0506	1.0227	1.0015	1.2327	0.9317	0.8960	0.8676	0.8625	0.8434	0.9512	1.1560	0.8885	0.8588	0.8672	1.0180	0.9134	0.9395	0.9334	0.8540	0.8509	0.9793	1.0238	1.1433	0.8506	1.0720	1.0262	0.8174	0.8601	1.0122	0.9989	0.8698	0.8651	0.9530	0.9850	0.9216	0.8603	0.8621	1.0437	0.9255	0.7258	0.6879	0.6643	0.6582	0.6526	0.7054	0.9618	0.9018	0.8751	1.0458	0.8294	0.7948	0.0634	0.0648	0.0634	0.0623	0.0640	0.0639	0.0684	0.0628	0.0643	0.0621	0.0614	0.0628	0.0640	0.0643	0.0677	0.0623	0.0674	0.0694	0.0626	0.0634	0.0644	0.0622	0.0659	0.0619
88=13:12:21	77301	300	0.9011	1.1048	0.8575	0.8092	0.7705	0.7664	0.8926	0.8611	0.8197	0.8165	0.7632	0.7708	0.9577	0.8926	0.8538	0.8406	0.8350	1.0040	0.9744	1.1229	0.8835	1.0678	1.0328	1.0130	1.2404	0.9353	0.8985	0.8785	0.8616	0.8412	0.9514	1.1610	0.8911	0.8589	0.8693	1.0283	0.9189	0.9450	0.9340	0.8550	0.8569	0.9761	1.0231	1.1585	0.8487	1.0819	1.0361	0.8226	0.8609	1.0186	1.0050	0.8761	0.8681	0.9671	0.9834	0.9168	0.8630	0.8572	1.0516	0.9271	0.7356	0.6987	0.6673	0.6563	0.6622	0.7098	0.9606	0.9027	0.8768	1.0515	0.8337	0.7936	0.0652	0.0668	0.0657	0.0639	0.0654	0.0657	0.0704	0.0642	0.0658	0.0641	0.0635	0.0638	0.0648	0.0664	0.0687	0.0641	0.0683	0.0711	0.0642	0.0652	0.0663	0.0648	0.0670	0.0637
89=13:27:00	78181	300	0.9006	1.1131	0.8520	0.8052	0.7647	0.7583	0.8923	0.8621	0.8048	0.8265	0.7561	0.7690	0.9469	0.8891	0.8462	0.8454	0.8387	0.9972	0.9823	1.1296	0.8858	1.0741	1.0366	1.0227	1.2547	0.9251	0.8953	0.8836	0.8592	0.8340	0.9594	1.1623	0.8878	0.8647	0.8635	1.0269	0.9215	0.9546	0.9332	0.8546	0.8540	0.9812	1.0213	1.1691	0.8347	1.0888	1.0457	0.8249	0.8688	1.0249	1.0091	0.8741	0.8644	0.9783	0.9856	0.9067	0.8727	0.8517	1.0522	0.9179	0.7373	0.6984	0.6703	0.6575	0.6622	0.7157	0.9444	0.9121	0.8734	1.0570	0.8302	0.7969	0.0645	0.0662	0.0648	0.0634	0.0652	0.0646	0.0698	0.0630	0.0649	0.0633	0.0635	0.0637	0.0647	0.0656	0.0684	0.0635	0.0675	0.0705	0.0637	0.0645	0.0655	0.0641	0.0663	0.0635
90=13:41:40	79060	300	0.9096	1.1110	0.8518	0.8121	0.7698	0.7632	0.8887	0.8652	0.8170	0.8134	0.7633	0.7693	0.9496	0.8912	0.8496	0.8323	0.8399	1.0183	0.9749	1.1330	0.8800	1.0840	1.0502	1.0216	1.2629	0.9365	0.8919	0.8707	0.8613	0.8446	0.9501	1.1742	0.8861	0.8639	0.8834	1.0490	0.9141	0.9376	0.9317	0.8548	0.8576	0.9723	1.0173	1.1740	0.8450	1.0915	1.0502	0.8464	0.8669	1.0322	1.0261	0.8772	0.8685	0.9748	0.9824	0.9166	0.8596	0.8586	1.0637	0.9260	0.7350	0.7003	0.6753	0.6567	0.6647	0.7158	0.9577	0.9011	0.8715	1.0686	0.8318	0.7980	0.0637	0.0650	0.0643	0.0622	0.0631	0.0639	0.0693	0.0626	0.0639	0.0623	0.0619	0.0623	0.0635	0.0646	0.0676	0.0624	0.0671	0.0697	0.0626	0.0631	0.0642	0.0632	0.0658	0.0620
91=13:56:19	79940	300	0.8993	1.1193	0.8533	0.8087	0.7698	0.7630	0.8926	0.8654	0.8143	0.8215	0.7630	0.7716	0.9544	0.8917	0.8537	0.8397	0.8358	1.0246	0.9767	1.1461	0.8809	1.0902	1.0597	1.0372	1.2662	0.9308	0.8893	0.8711	0.8646	0.8433	0.9518	1.1804	0.8920	0.8609	0.8900	1.0494	0.9144	0.9443	0.9294	0.8541	0.8518	0.9837	1.0171	1.1892	0.8459	1.1082	1.0586	0.8551	0.8663	1.0442	1.0300	0.8780	0.8644	0.9893	0.9898	0.9152	0.8649	0.8560	1.0824	0.9153	0.7382	0.7006	0.6747	0.6595	0.6631	0.7179	0.9614	0.9071	0.8721	1.0824	0.8306	0.8032	0.0640	0.0653	0.0639	0.0630	0.0644	0.0648	0.0700	0.0630	0.0646	0.0626	0.0621	0.0632	0.0644	0.0650	0.0679	0.0631	0.0679	0.0704	0.0633	0.0644	0.0651	0.0629	0.0661	0.0630
92=14:10:59	80819	298	0.9029	1.1388	0.8527	0.8093	0.7705	0.7675	0.8977	0.8614	0.8234	0.8167	0.7631	0.7713	0.9544	0.8928	0.8520	0.8396	0.8376	1.0328	0.9762	1.1571	0.8808	1.0976	1.0586	1.0410	1.2675	0.9358	0.8963	0.8777	0.8625	0.8412	0.9554	1.1943	0.8910	0.8592	0.9000	1.0540	0.9215	0.9432	0.9338	0.8552	0.8572	0.9813	1.0246	1.1966	0.8466	1.1130	1.0710	0.8623	0.8648	1.0498	1.0336	0.8753	0.8686	0.9935	0.9868	0.9165	0.8656	0.8575	1.0848	0.9229	0.7388	0.7037	0.6725	0.6629	0.6665	0.7220	0.9620	0.9064	0.8751	1.0917	0.8317	0.7999	0.0641	0.0652	0.0646	0.0623	0.0645	0.0640	0.0700	0.0628	0.0643	0.0624	0.0624	0.0631	0.0640	0.0643	0.0679	0.0623	0.0675	0.0699	0.0631	0.0634	0.0640	0.0635	0.0662	0.0625
93=14:25:38	81699	300	0.9020	1.1426	0.8554	0.8056	0.7714	0.7626	0.8907	0.8609	0.8141	0.8193	0.7583	0.7712	0.9525	0.8900	0.8506	0.8378	0.8344	1.0358	0.9734	1.1641	0.8817	1.1051	1.0652	1.0531	1.2774	0.9302	0.8906	0.8742	0.8603	0.8400	0.9536	1.1966	0.8854	0.8555	0.9027	1.0595	0.9215	0.9422	0.9320	0.8528	0.8541	0.9842	1.0217	1.2033	0.8407	1.1208	1.0768	0.8716	0.8645	1.0582	1.0419	0.8763	0.8603	0.9976	0.9835	0.9135	0.8647	0.8516	1.0907	0.9228	0.7418	0.7046	0.6777	0.6622	0.6671	0.7192	0.9597	0.9036	0.8761	1.1019	0.8319	0.7959	0.0636	0.0654	0.0638	0.0627	0.0644	0.0640	0.0699	0.0617	0.0639	0.0622	0.0620	0.0625	0.0634	0.0646	0.0677	0.0621	0.0671	0.0701	0.0625	0.0634	0.0643	0.0632	0.0656	0.0622
94=14:40:18	82578	301	0.9012	1.1460	0.8576	0.8120	0.7742	0.7624	0.8958	0.8594	0.8204	0.8284	0.7635	0.7753	0.9593	0.8969	0.8540	0.8407	0.8352	1.0514	0.9800	1.1795	0.8852	1.1213	1.0809	1.0669	1.2861	0.9353	0.8950	0.8725	0.8652	0.8519	0.9569	1.2070	0.8954	0.8593	0.9122	1.0734	0.9255	0.9447	0.9385	0.8583	0.8603	0.9893	1.0258	1.2151	0.8488	1.1335	1.0883	0.8931	0.8676	1.0655	1.0549	0.8799	0.8681	1.0076	0.9851	0.9225	0.8651	0.8578	1.1079	0.9277	0.7423	0.7094	0.6855	0.6673	0.6699	0.7299	0.9643	0.9059	0.8793	1.1111	0.8379	0.8032	0.0652	0.0672	0.0662	0.0641	0.0658	0.0652	0.0711	0.0643	0.0653	0.0637	0.0637	0.0640	0.0650	0.0658	0.0692	0.0639	0.0686	0.0706	0.0639	0.0653	0.0657	0.0646	0.0670	0.0636
95=14:54:57	83458	298	0.8966	1.1577	0.8514	0.8089	0.7690	0.7623	0.8915	0.8631	0.8156	0.8199	0.7630	0.7717	0.9544	0.8885	0.8524	0.8351	0.8367	1.0503	0.9786	1.1786	0.8845	1.1227	1.0821	1.0672	1.2902	0.9306	0.8945	0.8704	0.8623	0.8429	0.9567	1.2145	0.8877	0.8607	0.9155	1.0829	0.9240	0.9438	0.9318	0.8580	0.8553	0.9842	1.0240	1.2188	0.8439	1.1424	1.0960	0.8971	0.8635	1.0734	1.0578	0.8760	0.8712	1.0083	0.9873	0.9141	0.8698	0.8571	1.1077	0.9237	0.7427	0.7118	0.6822	0.6656	0.6672	0.7299	0.9599	0.9090	0.8743	1.1213	0.8329	0.7968	0.0649	0.0660	0.0656	0.0635	0.0647	0.0651	0.0709	0.0634	0.0652	0.0636	0.0635	0.0636	0.0643	0.0655	0.0691	0.0634	0.0683	0.0710	0.0640	0.0642	0.0655	0.0643	0.0669	0.0629
