# Supplementary material for: Systematic Prediction of Antifungal Drug Synergy by Chemogenomic Screening in Saccharomyces cerevisiae
Source: Front Fungal Biol. 2021 Jul 2;2:683414. doi: 10.3389/ffunb.2021.683414 (PMC10512392; doi:10.3389/ffunb.2021.683414)
Supplement: Supplementary file 1 [file Data_Sheet_1.ZIP › Supplementary data/Sypplementary_data_1_(Drug_synergy_assays)/Fen_VS_NaF & Fen_VS_Hyd (lowerdosage)_ps1_A_96_T_10.txt]

[config file info]
last_write=07:06:05_15:04:01
last write=07:06:06_14:23:16
[Run_Parameters]
Instrument=Tecan_10
Ini_Names=Read_Reps,Delid,Save_Data_File,Start_Time_Now
barcode_drug_plate=201401
user=asmith
Plate_Size=96
Plate_Type=NUN96ft.pdf
Samples_to_Run=6
Overlay_Size=48
Drug_Plate=none
Plate_Quarter=none
run_ID=none
run_plate_repeat=1
Read_Reps=95
Read_Modes=Absorbance
Read_Flor_Every=2
Max_Delta_OD=0.500000
Well_By_Row_Col=none
Reorder_Map=Order_Strings_Not,0
Tip_Vol=200
OD_to_Innoc=0.760,0.760,0.760,0.760,0.760,0.760,0.760,0.760,0.760,0.760,0.760,0.760,0.760,0.760,0.760,0.760,0.760,0.760,0.760,0.760,0.760,0.760,0.760,0.760,0.760,0.760,0.760,0.760,0.760,0.760,0.760,0.760,0.760,0.760,0.760,0.760,0.760,0.760,0.760,0.760,0.760,0.760,0.760,0.760,0.760,0.760,0.760,0.760
Absorption_Max=.3
OD_to_Save=0.760,0.760,0.760,0.760,0.760,0.760,0.760,0.760,0.760,0.760,0.760,0.760,0.760,0.760,0.760,0.760,0.760,0.760,0.760,0.760,0.760,0.760,0.760,0.760,0.760,0.760,0.760,0.760,0.760,0.760,0.760,0.760,0.760,0.760,0.760,0.760,0.760,0.760,0.760,0.760,0.760,0.760,0.760,0.760,0.760,0.760,0.760,0.760
OD_to_Dilute=0.028,0.028,0.028,0.028,0.028,0.028,0.028,0.028,0.028,0.028,0.028,0.028,0.028,0.028,0.028,0.028,0.028,0.028,0.028,0.028,0.028,0.028,0.028,0.028,0.028,0.028,0.028,0.028,0.028,0.028,0.028,0.028,0.028,0.028,0.028,0.028,0.028,0.028,0.028,0.028,0.028,0.028,0.028,0.028,0.028,0.028,0.028,0.028,0.028,0.028,0.028,0.028,0.028,0.028,0.028,0.028,0.028,0.028,0.028,0.028,0.028,0.028,0.028,0.028,0.028,0.028,0.028,0.028,0.028,0.028,0.028,0.028,0.028,0.028,0.028,0.028,0.028,0.028,0.028,0.028,0.028,0.028,0.028,0.028,0.028,0.028,0.028,0.028,0.028,0.028,0.028,0.028,0.028,0.028,0.028,0.028
Save_Sample_Vol=180
Save_Sample_Reps=2
Innoc_Vol=23,23,23,23,23,23,23,23,23,23,23,23,23,23,23,23,23,23,23,23,23,23,23,23,23,23,23,23,23,23,23,23,23,23,23,23,23,23,23,23,23,23,23,23,23,23,23,23
Dilute_Vol=100,100,100,100,100,100,100,100,100,100,100,100,100,100,100,100,100,100,100,100,100,100,100,100,100,100,100,100,100,100,100,100,100,100,100,100,100,100,100,100,100,100,100,100,100,100,100,100,100,100,100,100,100,100,100,100,100,100,100,100,100,100,100,100,100,100,100,100,100,100,100,100,100,100,100,100,100,100,100,100,100,100,100,100,100,100,100,100,100,100,100,100,100,100,100,100
Save_Vol=350,350,350,350,350,350,350,350,350,350,350,350,350,350,350,350,350,350,350,350,350,350,350,350,350,350,350,350,350,350,350,350,350,350,350,350,350,350,350,350,350,350,350,350,350,350,350,350
Reference_Vol=100,100,100,100,100,100,100,100,100,100,100,100,100,100,100,100,100,100,100,100,100,100,100,100,100,100,100,100,100,100,100,100,100,100,100,100,100,100,100,100,100,100,100,100,100,100,100,100,100,100,100,100,100,100,100,100,100,100,100,100,100,100,100,100,100,100,100,100,100,100,100,100,100,100,100,100,100,100,100,100,100,100,100,100,100,100,100,100,100,100,100,100,100,100,100,100
Read_to_Innoc=20,20,20,20,20,20,20,20,20,20,20,20,20,20,20,20,20,20,20,20,20,20,20,20,20,20,20,20,20,20,20,20,20,20,20,20,20,20,20,20,20,20,20,20,20,20,20,20
Read_to_Dilute=28,28,28,28,28,28,28,28,28,28,28,28,28,28,28,28,28,28,28,28,28,28,28,28,28,28,28,28,28,28,28,28,28,28,28,28,28,28,28,28,28,28,28,28,28,28,28,28,28,28,28,28,28,28,28,28,28,28,28,28,28,28,28,28,28,28,28,28,28,28,28,28,28,28,28,28,28,28,28,28,28,28,28,28,28,28,28,28,28,28,28,28,28,28,28,28
Read_to_Save=20,20,20,20,20,20,20,20,20,20,20,20,20,20,20,20,20,20,20,20,20,20,20,20,20,20,20,20,20,20,20,20,20,20,20,20,20,20,20,20,20,20,20,20,20,20,20,20
Innoc_Target_Map=1,2,3,4,5,6,7,8,9,10,11,12,13,14,15,16,17,18,19,20,21,22,23,24,25,26,27,28,29,30,31,32,33,34,35,36,37,38,39,40,41,42,43,44,45,46,47,48
Pipet_Trigger=OD_Save_Innoc
Pipet_Volume_Adj=Con_OD_Save
Delid=no
Pre_Init=yes
Talk_To_ProMax=no
Time_Out_Time=1050
Wait_While_Busy=yes
Idle_Time=2
Screen_Run_Type=pre_screen_1
Spect_Protocol=15m
Spec_Run_File=GG_PB_Voyage.pda
Spec_Assay_File=Yeast_Growth_15m
Save_Data_File=05_06_07_FenvsNaF_FenvsHyd_lowerdosage_ps1_A_96_T_10.txt
Working_Dir=C%3A\\Users\\Growth_Data
Run_Control_Dir=C%3A\\Users\\Yeast_Run_Files
Tracking_Dir=""
Track_File=201401_data_track.txt
Save_Run_Data_Flag=yes
Set_Incubator_Temp=30.0
Base_Line_Flag=atpipet_minimum
Pipet_Cycles_Before_Save=20
Time_Point_Save=wellmap
Innoc_Direction=across
Wells_In_Use=111111111111111111111111111111111111111111111111
Save_Sample_Map=111111111111111111111111000000000000000000000000
Sections_to_Run=2
Rows_per_Section=4,1,1
Start_Sections_Row=1,5,6
MultiProbe_Run_File=MJP_Innoc_Save_Tecan_10_Falcon_AD.MPT
Multiprobe_Run_Dialogue=yes
Comments=no%20comment
Target_Temp=300
Temp_Control=On
Delta_Temp=10
ReadMode=Absorbance,Bottom
ExcitationFilter=485,
EmissionFilter=535,
MeasurementFilter=595
ReadsPerWellNumber=1,1
ShakeDuration=800,0
GainMode=Manual
PdfName=NUN96ft.pdf
Gain=50,50
Add_Drug_Map=1,2,3,4,5,6,7,8,1,2,3,4,5,6,7,8,1,2,3,4,5,6,7,8,1,2,3,4,5,6,7,8,1,2,3,4,5,6,7,8,1,2,3,4,5,6,7,8
Add_Drug_Vol=7,7,7,7,7,7,7,7,7,7,7,7,7,7,7,7,7,7,7,7,7,7,7,7,7,7,7,7,7,7,7,7,7,7,7,7,7,7,7,7,7,7,7,7,7,7,7,7
Innoc_Map=111011101110111011101110111011101110111011101110111011101110111011101110111011101110111011101110
Dilute_Map=111111111111111111111111111111111111111111111111111111111111111111111111111111111111111111111111
data_file_name=iS_1_96.txt
barcode=""
Hit_Call_Threshold=1.000000
Reference_Well=A01
WT_Ref_Well=0
Project_Name=test
Pipet_Gens_Point=5.00,5.00,5.00,5.00,5.00,5.00,5.00,5.00,5.00,5.00,5.00,5.00,5.00,5.00,5.00,5.00,20.0,20.0,20.0,20.0,20.0,20.0,20.0,20.0,15.0,15.0,15.0,15.0,15.0,15.0,15.0,15.0,10.0,10.0,10.0,10.0,10.0,10.0,10.0,10.0,5.00,5.00,5.00,5.00,5.00,5.00,5.00,5.00,,,
Shake_Divisor=1
data_handling=file_&_DB_&_auto_analysis
time_frm_freezer=-1.00
gens_frm_freezer=-1.00
Well_Vol=100
Parent_ID=""
Units=%
Quarter=A
media_name=ypd
Save_Mode=use_save_map
Consolidate_Save_Map=17,18,19,20,21,22,23,24,17,18,19,20,21,22,23,24,17,18,19,20,21,22,23,24,17,18,19,20,21,22,23,24,17,18,19,20,21,22,23,24,17,18,19,20,21,22,23,24
Add_Drug_at_Start_Map=000000000000000000000000000000000000000000000000000
Add_Drug_Labware=add_drug_48
Max_Dynam_OD_Change=0.05
Reads_After_Pipet=1
Ref_Type=single_ref
Read_to_Add_Drug_at_Start=0
Send_Email_at_Pipet=no_email
Strain_Name=""
Media=ypd
drug_vol=2.00
Drug_Name=""
Drug_Conc=2
Innoc_Conc=0.06250
Strain_Plate=none
ShakeIntensity=High
ShakeMode=Orbital
NumberOfFlashes=1
PartOfPlate=0
MovePlateOutAfterMeasurement=0
IntegrationLagTime=0
IntegrationTime=100
DelayMoveFlashFluorescence=0
run_platerepeat=1
[Drug_Data]
Drug_Plate=none
Strain_Plate=none
Media=ypd
Drug_Name=ud,ud,ud,ud,ud,ud,ud,ud,ud,ud,ud,ud,ud,ud,ud,ud,ud,ud,ud,ud,ud,ud,ud,ud,ud,ud,ud,ud,ud,ud,ud,ud,ud,ud,ud,ud,ud,ud,ud,ud,ud,ud,ud,ud,ud,ud,ud,ud,ud,ud,ud,ud,ud,ud,ud,ud,ud,ud,ud,ud,ud,ud,ud,ud,ud,ud,ud,ud,ud,ud,ud,ud,ud,ud,ud,ud,ud,ud,ud,ud,ud,ud,ud,ud,ud,ud,ud,ud,ud,ud,ud,ud,ud,ud,ud,ud
Strain_Name=ud
Drug_Conc=""
Innoc_Conc=0.06250,0.06250,0.06250,0.06250,0.06250,0.06250,0.06250,0.06250,0.06250,0.06250,0.06250,0.06250,0.06250,0.06250,0.06250,0.06250,0.06250,0.06250,0.06250,0.06250,0.06250,0.06250,0.06250,0.06250,0.06250,0.06250,0.06250,0.06250,0.06250,0.06250,0.06250,0.06250,0.06250,0.06250,0.06250,0.06250,0.06250,0.06250,0.06250,0.06250,0.06250,0.06250,0.06250,0.06250,0.06250,0.06250,0.06250,0.06250,0.06250,0.06250,0.06250,0.06250,0.06250,0.06250,0.06250,0.06250,0.06250,0.06250,0.06250,0.06250,0.06250,0.06250,0.06250,0.06250,0.06250,0.06250,0.06250,0.06250,0.06250,0.06250,0.06250,0.06250,0.06250,0.06250,0.06250,0.06250,0.06250,0.06250,0.06250,0.06250,0.06250,0.06250,0.06250,0.06250,0.06250,0.06250,0.06250,0.06250,0.06250,0.06250,0.06250,0.06250,0.06250,0.06250,0.06250,0.06250
Run_ID=none
Plate_Quarter=A
Units=%,%,%,%,%,%,%,%,%,%,%,%,%,%,%,%,%,%,%,%,%,%,%,%,%,%,%,%,%,%,%,%,%,%,%,%,%,%,%,%,%,%,%,%,%,%,%,%,%,%,%,%,%,%,%,%,%,%,%,%,%,%,%,%,%,%,%,%,%,%,%,%,%,%,%,%,%,%,%,%,%,%,%,%,%,%,%,%,%,%,%,%,%,%,%,%
Parent_ID=""
Project_Name=test
Strain_Backgrnd=0,0,0,0,0,0,0,0,0,0,0,0,0,0,0,0,0,0,0,0,0,0,0,0,0,0,0,0,0,0,0,0,0,0,0,0,0,0,0,0,0,0,0,0,0,0,0,0,0,0,0,0,0,0,0,0,0,0,0,0,0,0,0,0,0,0,0,0,0,0,0,0,0,0,0,0,0,0,0,0,0,0,0,0,0,0,0,0,0,0,0,0,0,0,0,0
Well_Vol=100,100,100,100,100,100,100,100,100,100,100,100,100,100,100,100,100,100,100,100,100,100,100,100,100,100,100,100,100,100,100,100,100,100,100,100,100,100,100,100,100,100,100,100,100,100,100,100,100,100,100,100,100,100,100,100,100,100,100,100,100,100,100,100,100,100,100,100,100,100,100,100,100,100,100,100,100,100,100,100,100,100,100,100,100,100,100,100,100,100,100,100,100,100,100,100
time_frm_freezer=-1.00
gens_frm_freezer=-1.00
user=asmith
Strain_Pool=ud,ud,ud,ud,ud,ud,ud,ud,ud,ud,ud,ud,ud,ud,ud,ud,ud,ud,ud,ud,ud,ud,ud,ud,ud,ud,ud,ud,ud,ud,ud,ud,ud,ud,ud,ud,ud,ud,ud,ud,ud,ud,ud,ud,ud,ud,ud,ud,ud,ud,ud,ud,ud,ud,ud,ud,ud,ud,ud,ud,ud,ud,ud,ud,ud,ud,ud,ud,ud,ud,ud,ud,ud,ud,ud,ud,ud,ud,ud,ud,ud,ud,ud,ud,ud,ud,ud,ud,ud,ud,ud,ud,ud,ud,ud,ud
Well_Alias=A01,A02,A03,A04,A05,A06,A07,A08,A09,A10,A11,A12,B01,B02,B03,B04,B05,B06,B07,B08,B09,B10,B11,B12,C01,C02,C03,C04,C05,C06,C07,C08,C09,C10,C11,C12,D01,D02,D03,D04,D05,D06,D07,D08,D09,D10,D11,D12,E01,E02,E03,E04,E05,E06,E07,E08,E09,E10,E11,E12,F01,F02,F03,F04,F05,F06,F07,F08,F09,F10,F11,F12,G01,G02,G03,G04,G05,G06,G07,G08,G09,G10,G11,G12,H01,H02,H03,H04,H05,H06,H07,H08,H09,H10,H11,H12
Well_Pos=1,2,3,4,5,6,7,8,9,10,11,12,13,14,15,16,17,18,19,20,21,22,23,24,25,26,27,28,29,30,31,32,33,34,35,36,37,38,39,40,41,42,43,44,45,46,47,48,49,50,51,52,53,54,55,56,57,58,59,60,61,62,63,64,65,66,67,68,69,70,71,72,73,74,75,76,77,78,79,80,81,82,83,84,85,86,87,88,89,90,91,92,93,94,95,96
position=A01,A02,A03,A04,A05,A06,A07,A08,A09,A10,A11,A12,B01,B02,B03,B04,B05,B06,B07,B08,B09,B10,B11,B12,C01,C02,C03,C04,C05,C06,C07,C08,C09,C10,C11,C12,D01,D02,D03,D04,D05,D06,D07,D08,D09,D10,D11,D12,E01,E02,E03,E04,E05,E06,E07,E08,E09,E10,E11,E12,F01,F02,F03,F04,F05,F06,F07,F08,F09,F10,F11,F12,G01,G02,G03,G04,G05,G06,G07,G08,G09,G10,G11,G12,H01,H02,H03,H04,H05,H06,H07,H08,H09,H10,H11,H12
[Runtime_State]
Instrument=Tecan_10
Start_Time_Now=3.2639150539E+9
Reads_Completed=95
Innoc_Direction=across
Wells_In_Use=111111111111111111111111111111111111111111111111111111111111111111111111111111111111111111111111
Innoc_Map=110000001100000011000000110000001100000011000000110000001100000011000000110000001100000011000000
Dilute_Map=111111111111111111111111111111111111111111111111111111111111111111111111111111111111111111111111
Save_Sample_Map=000011110000111100001111000000000000000000000000000011110000111100001111000000000000000000000000
Current_OD=0.841,0.817,0.853,0.827,0.831,0.822,0.874,0.861,0.829,0.833,0.830,0.839,0.881,0.882,0.857,0.850,0.839,0.857,0.852,0.815,0.799,0.783,0.791,0.777,0.926,0.879,0.862,0.852,0.861,0.863,0.842,0.793,0.772,0.754,0.763,0.760,0.984,0.955,0.930,0.915,0.900,0.925,0.809,0.755,0.726,0.709,0.714,0.686,0.897,0.882,0.858,0.820,0.857,0.839,0.784,0.701,0.676,0.667,0.654,0.645,0.668,0.619,0.638,0.577,0.365,0.408,0.728,0.631,0.642,0.598,0.631,0.590,0.064,0.065,0.062,0.062,0.062,0.063,0.061,0.063,0.063,0.065,0.065,0.062,0.064,0.063,0.064,0.065,0.062,0.063,0.064,0.063,0.063,0.064,0.065,0.063
Bckgrnd_OD=-1.000,-1.000,-1.000,-1.000,-1.000,-1.000,-1.000,-1.000,-1.000,-1.000,-1.000,-1.000,-1.000,-1.000,-1.000,-1.000,-1.000,-1.000,-1.000,-1.000,-1.000,-1.000,-1.000,-1.000,-1.000,-1.000,-1.000,-1.000,-1.000,-1.000,-1.000,-1.000,-1.000,-1.000,-1.000,-1.000,-1.000,-1.000,-1.000,-1.000,-1.000,-1.000,-1.000,-1.000,-1.000,-1.000,-1.000,-1.000,-1.000,-1.000,-1.000,-1.000,-1.000,-1.000,-1.000,-1.000,-1.000,-1.000,-1.000,-1.000,-1.000,-1.000,-1.000,-1.000,-1.000,-1.000,-1.000,-1.000,-1.000,-1.000,-1.000,-1.000,-1.000,-1.000,-1.000,-1.000,-1.000,-1.000,-1.000,-1.000,-1.000,-1.000,-1.000,-1.000,-1.000,-1.000,-1.000,-1.000,-1.000,-1.000,-1.000,-1.000,-1.000,-1.000,-1.000,-1.000
Mapped=000000000000000000000000000000000000000000000000111111111111111111111111111111111111111111111111
Pipet_Completed=000000000000000000000000000000000000000000000000000000000000000000000000000000000000000000000000
Innoc_Completed=0,0,0,0,0,0,0,0,0,0,0,0,0,0,0,0,0,0,0,0,0,0,0,0,0,0,0,0,0,0,0,0,0,0,0,0,0,0,0,0,0,0,0,0,0,0,0,0,0,0,0,0,0,0,0,0,0,0,0,0,0,0,0,0,0,0,0,0,0,0,0,0,0,0,0,0,0,0,0,0,0,0,0,0,0,0,0,0,0,0,0,0,0,0,0,0
Save_Completed=0,0,0,0,0,0,0,0,0,0,0,0,0,0,0,0,0,0,0,0,0,0,0,0,0,0,0,0,0,0,0,0,0,0,0,0,0,0,0,0,0,0,0,0,0,0,0,0,0,0,0,0,0,0,0,0,0,0,0,0,0,0,0,0,0,0,0,0,0,0,0,0,0,0,0,0,0,0,0,0,0,0,0,0,0,0,0,0,0,0,0,0,0,0,0,0
Pipeted_At=0,0,0,0,0,0,0,0,0,0,0,0,0,0,0,0,0,0,0,0,0,0,0,0,0,0,0,0,0,0,0,0,0,0,0,0,0,0,0,0,0,0,0,0,0,0,0,0,0,0,0,0,0,0,0,0,0,0,0,0,0,0,0,0,0,0,0,0,0,0,0,0,0,0,0,0,0,0,0,0,0,0,0,0,0,0,0,0,0,0,0,0,0,0,0,0
Pipeted_OD=0,0,0,0,0,0,0,0,0,0,0,0,0,0,0,0,0,0,0,0,0,0,0,0,0,0,0,0,0,0,0,0,0,0,0,0,0,0,0,0,0,0,0,0,0,0,0,0,0,0,0,0,0,0,0,0,0,0,0,0,0,0,0,0,0,0,0,0,0,0,0,0,0,0,0,0,0,0,0,0,0,0,0,0,0,0,0,0,0,0,0,0,0,0,0,0
Dilutes_Completed=0,0,0,0,0,0,0,0,0,0,0,0,0,0,0,0,0,0,0,0,0,0,0,0,0,0,0,0,0,0,0,0,0,0,0,0,0,0,0,0,0,0,0,0,0,0,0,0,0,0,0,0,0,0,0,0,0,0,0,0,0,0,0,0,0,0,0,0,0,0,0,0,0,0,0,0,0,0,0,0,0,0,0,0,0,0,0,0,0,0,0,0,0,0,0,0
Time_At_Innoc=0,0,0,0,0,0,0,0,0,0,0,0,0,0,0,0,0,0,0,0,0,0,0,0,0,0,0,0,0,0,0,0,0,0,0,0,0,0,0,0,0,0,0,0,0,0,0,0,0,0,0,0,0,0,0,0,0,0,0,0,0,0,0,0,0,0,0,0,0,0,0,0,0,0,0,0,0,0,0,0,0,0,0,0,0,0,0,0,0,0,0,0,0,0,0,0
Time_At_Save=0,0,0,0,0,0,0,0,0,0,0,0,0,0,0,0,0,0,0,0,0,0,0,0,0,0,0,0,0,0,0,0,0,0,0,0,0,0,0,0,0,0,0,0,0,0,0,0,0,0,0,0,0,0,0,0,0,0,0,0,0,0,0,0,0,0,0,0,0,0,0,0,0,0,0,0,0,0,0,0,0,0,0,0,0,0,0,0,0,0,0,0,0,0,0,0
Time_At_Dilute=0,0,0,0,0,0,0,0,0,0,0,0,0,0,0,0,0,0,0,0,0,0,0,0,0,0,0,0,0,0,0,0,0,0,0,0,0,0,0,0,0,0,0,0,0,0,0,0,0,0,0,0,0,0,0,0,0,0,0,0,0,0,0,0,0,0,0,0,0,0,0,0,0,0,0,0,0,0,0,0,0,0,0,0,0,0,0,0,0,0,0,0,0,0,0,0
Previous_OD=0.841,0.817,0.853,0.827,0.831,0.822,0.874,0.861,0.829,0.833,0.830,0.839,0.881,0.882,0.857,0.850,0.839,0.857,0.852,0.815,0.799,0.783,0.791,0.777,0.926,0.879,0.862,0.852,0.861,0.863,0.842,0.793,0.772,0.754,0.763,0.760,0.984,0.955,0.930,0.915,0.900,0.925,0.809,0.755,0.726,0.709,0.714,0.686,0.897,0.882,0.858,0.820,0.857,0.839,0.784,0.701,0.676,0.667,0.654,0.645,0.668,0.619,0.638,0.577,0.365,0.408,0.728,0.631,0.642,0.598,0.631,0.590,0.064,0.065,0.062,0.062,0.062,0.063,0.061,0.063,0.063,0.065,0.065,0.062,0.064,0.063,0.064,0.065,0.062,0.063,0.064,0.063,0.063,0.064,0.065,0.063
Prev_Delta_OD=0.000,0.001,0.001,0.001,0.003,0.001,0.004,0.004,0.001,0.003,0.002,0.003,0.003,0.000,0.003,0.002,0.002,0.001,0.002,0.001,0.000,0.002,0.002,0.001,0.000,0.006,0.002,0.002,0.002,0.008,0.001,0.003,0.001,0.001,0.001,0.004,0.002,0.000,0.003,0.005,0.003,0.001,0.001,0.002,0.002,0.001,0.004,0.004,0.004,0.002,0.005,0.000,0.004,0.002,0.001,0.001,0.001,0.002,0.002,0.003,0.006,0.002,0.005,0.003,0.005,0.007,0.000,0.003,0.005,0.001,0.005,0.003,0.002,0.001,0.001,0.002,0.003,0.001,0.006,0.000,0.000,0.000,0.001,0.003,0.001,0.001,0.000,0.001,0.002,0.000,0.001,0.001,0.002,0.001,0.000,0.003
Delta_From_Ref=0.000,1.537,1.590,2.211,2.293,2.421,-1.144,0.691,1.337,1.762,2.010,1.815,0.249,1.894,2.752,2.956,3.173,2.820,-0.076,2.129,2.724,3.345,3.324,3.717,0.101,2.222,2.847,2.911,2.601,2.813,0.891,2.872,3.384,3.781,3.905,3.677,0.594,2.328,3.277,3.271,3.769,3.416,1.560,4.004,4.396,4.552,4.654,4.933,0.000,0.000,0.000,0.000,0.000,0.000,0.000,0.000,0.000,0.000,0.000,0.000,0.000,0.000,0.000,0.000,0.000,0.000,0.000,0.000,0.000,0.000,0.000,0.000,0.000,0.000,0.000,0.000,0.000,0.000,0.000,0.000,0.000,0.000,0.000,0.000,0.000,0.000,0.000,0.000,0.000,0.000,0.000,0.000,0.000,0.000,0.000,0.000
Sig_OD_Delta=0,1,1,1,1,1,0,0,1,1,1,1,0,1,1,1,1,1,0,1,1,1,1,1,0,1,1,1,1,1,0,1,1,1,1,1,0,1,1,1,1,1,1,1,1,1,1,1,0,0,0,0,0,0,0,0,0,0,0,0,0,0,0,0,0,0,0,0,0,0,0,0,0,0,0,0,0,0,0,0,0,0,0,0,0,0,0,0,0,0,0,0,0,0,0,0
Add_Drug_at_Start_Map=000000000000000000000000000000000000000000000000000000000000000000000000000000000000000000000000
[Analysis]
Drug_ID=A1,A2,A3,A4,A5,A6,B1,B2,B3,B4,B5,B6,C1,C2,C3,C4,C5,C6,D1,D2,D3,D4,D5,D6,E1,E2,E3,E4,E5,E6,F1,F2,F3,F4,F5,F6,G1,G2,G3,G4,G5,G6,H1,H2,H3,H4,H5,H6
Decision=no_inh,ps2_1_1,no_inh,ps2_1_1,ps2_1_1,ps2_2_1,no_inh,no_inh,ps2_2_1,ps2_4_1,ps2_4_1,ps2_2_1,no_inh,ps2_1_1,ps2_2_1,ps2_2_1,ps2_2_1,ps2_2_1,no_inh,ps2_1_1,ps2_4_1,ps2_4_1,ps2_4_1,ps2_4_1,no_inh,ps2_1_1,ps2_4_1,ps2_4_1,ps2_4_1,ps2_4_1,ps2_4_1,other,other,other,other,other,screen,screen,screen,screen,screen,screen,screen,ps3_4_6,screen,screen,screen,screen,no_inh,no_inh,no_inh,no_inh,ps2_1_1,ps2_1_1,no_inh,ps2_2_1,ps2_4_1,ps2_4_1,ps2_4_1,ps2_4_1,no_inh,ps2_4_1,ps2_4_1,ps2_4_1,ps2_4_1,ps2_4_1,ps2_1_1,ps2_4_1,ps2_4_1,ps2_4_1,ps2_4_2,ps2_4_2,ps2_4_1,ps2_4_2,ps2_4_2,ps2_4_2,ps2_4_2,other,ps2_4_2,other,other,other,other,other,screen,screen,screen,screen,screen,screen,screen,screen,screen,screen,screen,screen
Plot_Min=0.100,0.100,0.100,0.100,0.100,0.100,0.100,0.100,0.100,0.100,0.100,0.100,0.100,0.100,0.100,0.100,0.100,0.100,0.100,0.100,0.100,0.100,0.100,0.100,0.100,0.100,0.100,0.100,0.100,0.100,0.100,0.100,0.100,0.100,0.100,0.100,0.100,0.100,0.100,0.100,0.100,0.100,0.100,0.100,0.100,0.100,0.100,0.100
Plot_Max=1.500,1.500,1.500,1.500,1.500,1.500,1.500,1.500,1.500,1.500,1.500,1.500,1.500,1.500,1.500,1.500,1.500,1.500,1.500,1.500,1.500,1.500,1.500,1.500,1.500,1.500,1.500,1.500,1.500,1.500,1.500,1.500,1.500,1.500,1.500,1.500,1.500,1.500,1.500,1.500,1.500,1.500,1.500,1.500,1.500,1.500,1.500,1.500
G_Plot_Min=0.1
G_Plot_Delta=0.7
Plot_On_Off=0
OD_Gen_Pt=0.460
Gens_to_OD_Pt=5.000
Avg_G=2.123,2.252,2.248,2.296,2.298,2.301,2.135,2.269,2.342,2.378,2.391,2.332,2.140,2.323,2.384,2.371,2.350,2.348,2.156,2.313,2.409,2.409,2.453,2.405,2.175,2.293,2.350,2.516,2.512,2.609,2.629,3.463,3.479,4.102,5.318,5.093,0.000,0.000,0.000,0.000,0.000,0.000,0.000,35.515,0.000,0.000,0.000,0.000,2.039,2.169,2.214,2.243,2.265,2.280,2.108,2.294,2.360,2.428,2.427,2.458,2.195,2.408,2.473,2.532,2.529,2.573,2.250,2.599,2.674,2.688,2.727,2.807,2.440,2.931,2.965,3.010,3.055,3.202,2.818,3.479,3.531,3.675,3.579,3.774,0.000,0.000,0.000,0.000,0.000,0.000,0.000,0.000,0.000,0.000,0.000,0.000
Max_Slope=1.950,2.015,2.018,2.026,1.974,2.015,1.946,2.019,2.068,2.049,2.092,1.964,2.018,2.173,2.160,1.912,2.121,1.994,2.042,2.123,2.181,2.078,2.189,2.127,2.186,2.261,1.925,2.345,2.441,2.484,3.935,6.592,6.180,7.151,12.654,11.232,69.599,57.372,39.310,69.033,48.799,48.799,62.414,44.926,61.529,52.092,80.088,54.415,1.907,1.956,1.976,1.991,1.908,2.054,2.021,1.995,2.183,2.157,2.191,2.062,2.128,2.357,2.456,2.466,2.468,2.471,2.005,2.656,2.724,2.422,2.778,3.081,2.488,3.384,3.523,3.716,3.757,4.354,2.968,4.490,4.727,4.455,4.768,5.271,36.918,50.517,63.820,39.278,45.898,70.759,48.520,48.799,40.822,53.393,57.372,50.845
Fit_Model=all
Fit_Const_OD_Base=0.000
Fit_Const_N0=0.01800
Fit_Const_T0=0.000
G_Fit_Min=0.100
G_Fit_Delta=0.400
Fit_On_Off=0.000,0.000,0.000,0.000,0.000,0.000,0.000,0.000,0.000,0.000,0.000,0.000,0.000,0.000,0.000,0.000,0.000,0.000,0.000,0.000,0.000,0.000,0.000,0.000,0.000,0.000,0.000,0.000,0.000,0.000,0.000,0.000,0.000,0.000,0.000,0.000,0.000,0.000,0.000,0.000,0.000,0.000,0.000,0.000,0.000,0.000,0.000,0.000,0.000,0.000,0.000,0.000,0.000,0.000,0.000,0.000,0.000,0.000,0.000,0.000,0.000,0.000,0.000,0.000,0.000,0.000,0.000,0.000,0.000,0.000,0.000,0.000,0.000,0.000,0.000,0.000,0.000,0.000,0.000,0.000,0.000,0.000,0.000,0.000,0.000,0.000,0.000,0.000,0.000,0.000,0.000,0.000,0.000,0.000,0.000,0.000
Fit_Min=0.030,0.028,0.030,0.030,0.030,0.029,0.030,0.030,0.026,0.031,0.032,0.029,0.031,0.031,0.029,0.031,0.031,0.029,0.029,0.029,0.028,0.029,0.027,0.027,0.027,0.030,0.031,0.030,0.030,0.029,0.026,0.029,0.030,0.027,0.029,0.029,0.012,0.012,0.010,0.009,0.010,0.009,0.011,0.010,0.010,0.011,0.010,0.010,0.000,0.000,0.000,0.000,0.000,0.000,0.000,0.000,0.000,0.000,0.000,0.000,0.000,0.000,0.000,0.000,0.000,0.000,0.000,0.000,0.000,0.000,0.000,0.000,0.000,0.000,0.000,0.000,0.000,0.000,0.000,0.000,0.000,0.000,0.000,0.000,0.000,0.000,0.000,0.000,0.000,0.000,0.000,0.000,0.000,0.000,0.000,0.000
Fit_Delta=0.513,0.448,0.410,0.492,0.370,0.407,0.502,0.395,0.494,0.463,0.308,0.347,0.495,0.468,0.424,0.426,0.338,0.488,0.484,0.474,0.435,0.404,0.407,0.441,0.361,0.378,0.400,0.466,0.371,0.501,0.233,0.237,0.324,0.246,0.238,0.245,0.495,0.468,0.424,0.426,0.338,0.488,0.484,0.004,0.435,0.404,0.407,0.441,0.466,0.475,0.438,0.342,0.434,0.382,0.444,0.516,0.440,0.466,0.390,0.544,0.451,0.409,0.369,0.421,0.491,0.396,0.553,0.447,0.347,0.450,0.514,0.337,0.544,0.365,0.328,0.377,0.418,0.349,0.533,0.360,0.346,0.446,0.354,0.331,0.451,0.409,0.369,0.421,0.491,0.396,0.553,0.447,0.347,0.450,0.514,0.337
Fit_Offset=0.074,0.077,0.079,0.077,0.080,0.079,0.075,0.078,0.076,0.081,0.082,0.081,0.075,0.078,0.079,0.080,0.081,0.078,0.075,0.076,0.077,0.078,0.078,0.079,0.075,0.078,0.082,0.077,0.079,0.077,0.076,0.068,0.063,0.066,0.037,0.059,0.000,0.000,0.000,0.000,0.000,0.000,0.000,0.065,0.000,0.000,0.000,0.000,0.074,0.076,0.077,0.080,0.079,0.086,0.074,0.074,0.076,0.076,0.079,0.077,0.074,0.075,0.076,0.076,0.076,0.085,0.072,0.074,0.076,0.074,0.073,0.077,0.071,0.072,0.074,0.073,0.070,0.079,0.071,0.071,0.070,0.068,0.071,0.070,0.000,0.000,0.000,0.000,0.000,0.000,0.000,0.000,0.000,0.000,0.000,0.000
Fit_N0=0.007,0.005,0.007,0.006,0.005,0.005,0.008,0.005,0.005,0.005,0.004,0.004,0.009,0.006,0.005,0.005,0.005,0.005,0.007,0.006,0.005,0.005,0.004,0.004,0.007,0.007,0.006,0.005,0.006,0.005,0.006,0.011,0.009,0.008,0.036,0.019,0.000,0.000,0.000,0.000,0.000,0.000,0.000,0.008,0.000,0.000,0.000,0.000,0.007,0.006,0.007,0.004,0.005,0.005,0.008,0.008,0.006,0.005,0.005,0.006,0.008,0.007,0.006,0.005,0.006,0.006,0.007,0.006,0.006,0.007,0.006,0.005,0.012,0.007,0.008,0.006,0.008,0.008,0.007,0.007,0.005,0.010,0.006,0.009,0.000,0.000,0.000,0.000,0.000,0.000,0.000,0.000,0.000,0.000,0.000,0.000
Fit_T0=1.420,1.278,2.394,2.218,2.387,2.507,2.024,1.793,2.036,2.470,2.593,2.643,1.845,1.836,1.992,2.318,2.331,2.422,1.992,1.965,2.267,2.590,2.424,2.137,2.104,2.078,2.184,1.455,1.895,1.362,1.764,0.889,-0.496,-0.294,0.224,0.904,0.000,0.000,0.000,0.000,0.000,0.000,0.000,1.460,0.000,0.000,0.000,0.000,1.470,1.949,2.500,2.317,2.590,2.232,1.994,2.365,2.227,2.196,2.202,2.595,1.911,1.868,1.890,1.543,2.064,2.034,1.462,1.564,2.195,2.075,1.496,1.775,2.338,1.463,1.819,1.039,1.333,1.270,1.286,1.167,-0.344,1.503,0.723,1.870,0.000,0.000,0.000,0.000,0.000,0.000,0.000,0.000,0.000,0.000,0.000,0.000
Fit_G=1.509,1.501,1.424,1.464,1.368,1.355,1.460,1.416,1.482,1.448,1.325,1.281,1.539,1.542,1.531,1.464,1.449,1.453,1.453,1.504,1.494,1.458,1.436,1.407,1.426,1.545,1.528,1.706,1.664,1.786,1.504,2.473,2.857,3.016,6.686,4.840,0.000,0.000,0.000,0.000,0.000,0.000,0.000,1.534,0.000,0.000,0.000,0.000,1.433,1.434,1.394,1.299,1.345,1.389,1.430,1.576,1.515,1.537,1.492,1.547,1.532,1.639,1.612,1.668,1.664,1.689,1.640,1.818,1.757,1.837,1.937,1.789,1.881,2.112,2.105,2.196,2.308,2.423,2.094,2.550,2.656,2.964,2.637,2.776,0.000,0.000,0.000,0.000,0.000,0.000,0.000,0.000,0.000,0.000,0.000,0.000
Fit_Error=63.507,35.769,20.093,39.078,15.389,20.454,43.075,16.948,41.634,33.950,6.194,11.508,67.788,43.445,21.846,28.176,12.040,34.813,43.201,36.942,31.377,18.662,15.083,32.776,12.720,18.043,106.781,36.149,12.363,33.235,3.332,7.549,40.901,10.788,25.319,10.224,0.000,0.000,0.000,0.000,0.000,0.000,0.000,0.101,0.000,0.000,0.000,0.000,36.546,37.701,22.277,12.622,41.211,19.690,33.272,80.939,29.847,27.602,17.824,76.844,33.944,26.231,14.384,20.881,48.288,20.396,124.463,41.759,12.370,48.672,106.134,52.093,154.480,21.258,13.989,30.105,59.099,29.432,157.290,31.401,31.033,118.235,35.514,26.188,0.000,0.000,0.000,0.000,0.000,0.000,0.000,0.000,0.000,0.000,0.000,0.000
Fit_CV=218.000,253.000,223.000,200.000,173.000,204.000,251.000,250.000,224.000,284.000,168.000,169.000,217.000,193.000,205.000,187.000,192.000,206.000,214.000,244.000,209.000,223.000,230.000,239.000,203.000,189.000,218.000,308.000,219.000,372.000,168.000,329.000,322.000,419.000,464.000,542.000,0.000,0.000,0.000,0.000,0.000,0.000,0.000,6.000,0.000,0.000,0.000,0.000,210.000,221.000,240.000,171.000,227.000,199.000,196.000,251.000,196.000,247.000,190.000,289.000,203.000,215.000,220.000,243.000,248.000,269.000,215.000,237.000,236.000,257.000,543.000,237.000,279.000,315.000,243.000,269.000,301.000,333.000,290.000,383.000,314.000,376.000,506.000,319.000,0.000,0.000,0.000,0.000,0.000,0.000,0.000,0.000,0.000,0.000,0.000,0.000
Time_to_20_Gens=0,0,0,0,0,0,0,0,0,0,0,0,0,0,0,0,0,0,0,0,0,0,0,0,0,0,0,0,0,0,0,0,0,0,0,0,0,0,0,0,0,0,0,0,0,0,0,0
Time_to_each_5_Gens=0,0,0,0,0,0,0,0,0,0,0,0,0,0,0,0,0,0,0,0,0,0,0,0,0,0,0,0,0,0,0,0,0,0,0,0,0,0,0,0,0,0,0,0,0,0,0,0
Time_to_each_n_Gens=10.617,11.260,11.240,11.479,11.490,11.504,10.674,11.345,11.712,11.891,11.953,11.658,10.699,11.613,11.921,11.855,11.750,11.741,10.782,11.564,12.047,12.046,12.265,12.024,10.875,11.465,11.752,12.579,12.562,13.045,13.145,17.316,17.397,20.511,23.293,23.289,0.000,0.000,0.000,0.000,0.000,0.000,0.000,11.771,0.000,0.000,0.000,0.000,10.197,10.847,11.071,11.214,11.326,11.401,10.540,11.469,11.799,12.139,12.135,12.288,10.977,12.042,12.365,12.662,12.646,12.863,11.252,12.993,13.371,13.439,13.633,14.037,12.199,14.655,14.824,15.048,15.273,16.010,14.092,17.396,17.653,18.377,17.897,18.870,0.000,0.000,0.000,0.000,0.000,0.000,0.000,0.000,0.000,0.000,0.000,0.000
Min_Pt_OD=0,0,0,0,0,0,0,0,0,0,0,0,0,0,0,0,0,0,0,0,0,0,0,0,0,0,0,0,0,0,0,0,0,0,0,0,0,0,0,0,0,0,0,0,0,0,0,0
Min_Pt_t=0,0,0,0,0,0,0,0,0,0,0,0,0,0,0,0,0,0,0,0,0,0,0,0,0,0,0,0,0,0,0,0,0,0,0,0,0,0,0,0,0,0,0,0,0,0,0,0
TO_OD=0,0,0,0,0,0,0,0,0,0,0,0,0,0,0,0,0,0,0,0,0,0,0,0,0,0,0,0,0,0,0,0,0,0,0,0,0,0,0,0,0,0,0,0,0,0,0,0
Ref_ID=A01
Multi_Refs=single_ref
test=A01,A02,A03,A04,A05,A06,A07,A08,A09,A10,A11,A12,B01,B02,B03,B04,B05,B06,B07,B08,B09,B10,B11,B12,C01,C02,C03,C04,C05,C06,C07,C08,C09,C10,C11,C12,D01,D02,D03,D04,D05,D06,D07,D08,D09,D10,D11,D12,E01,E02,E03,E04,E05,E06,E07,E08,E09,E10,E11,E12,F01,F02,F03,F04,F05,F06,F07,F08,F09,F10,F11,F12,G01,G02,G03,G04,G05,G06,G07,G08,G09,G10,G11,G12,H01,H02,H03,H04,H05,H06,H07,H08,H09,H10,H11,H12
Start_Time_Now=3.2639150542E+9
Start_Date="6/5/2007+3:04 PM"
pv_to_plate_order=no
gen_time_cutoff=0.000
Drug_Name=ud?:;-ud+0,ud?:;-ud+0,ud?:;-ud+0,ud?:;-ud+0,ud?:;-ud+0,ud?:;-ud+0,ud?:;-ud+0,ud?:;-ud+0,ud?:;-ud+0,ud?:;-ud+0,ud?:;-ud+0,ud?:;-ud+0,ud?:;-ud+0,ud?:;-ud+0,ud?:;-ud+0,ud?:;-ud+0,ud?:;-ud+0,ud?:;-ud+0,ud?:;-ud+0,ud?:;-ud+0,ud?:;-ud+0,ud?:;-ud+0,ud?:;-ud+0,ud?:;-ud+0,ud?:;-ud+0,ud?:;-ud+0,ud?:;-ud+0,ud?:;-ud+0,ud?:;-ud+0,ud?:;-ud+0,ud?:;-ud+0,ud?:;-ud+0,ud?:;-ud+0,ud?:;-ud+0,ud?:;-ud+0,ud?:;-ud+0,ud?:;-ud+0,ud?:;-ud+0,ud?:;-ud+0,ud?:;-ud+0,ud?:;-ud+0,ud?:;-ud+0,ud?:;-ud+0,ud?:;-ud+0,ud?:;-ud+0,ud?:;-ud+0,ud?:;-ud+0,ud?:;-ud+0,ud?:;-ud+0,ud?:;-ud+0,ud?:;-ud+0,ud?:;-ud+0,ud?:;-ud+0,ud?:;-ud+0,ud?:;-ud+0,ud?:;-ud+0,ud?:;-ud+0,ud?:;-ud+0,ud?:;-ud+0,ud?:;-ud+0,ud?:;-ud+0,ud?:;-ud+0,ud?:;-ud+0,ud?:;-ud+0,ud?:;-ud+0,ud?:;-ud+0,ud?:;-ud+0,ud?:;-ud+0,ud?:;-ud+0,ud?:;-ud+0,ud?:;-ud+0,ud?:;-ud+0,ud?:;-ud+0,ud?:;-ud+0,ud?:;-ud+0,ud?:;-ud+0,ud?:;-ud+0,ud?:;-ud+0,ud?:;-ud+0,ud?:;-ud+0,ud?:;-ud+0,ud?:;-ud+0,ud?:;-ud+0,ud?:;-ud+0,ud?:;-ud+0,ud?:;-ud+0,ud?:;-ud+0,ud?:;-ud+0,ud?:;-ud+0,ud?:;-ud+0,ud?:;-ud+0,ud?:;-ud+0,ud?:;-ud+0,ud?:;-ud+0,ud?:;-ud+0,ud?:;-ud+0
Drug_Well_Pos=A01,A02,A03,A04,A05,A06,B01,B02,B03,B04,B05,B06,C01,C02,C03,C04,C05,C06,D01,D02,D03,D04,D05,D06,E01,E02,E03,E04,E05,E06,F01,F02,F03,F04,F05,F06,G01,G02,G03,G04,G05,G06,H01,H02,H03,H04,H05,H06,A07,A08,A09,A10,A11,A12,B07,B08,B09,B10,B11,B12,C07,C08,C09,C10,C11,C12,D07,D08,D09,D10,D11,D12,E07,E08,E09,E10,E11,E12,F07,F08,F09,F10,F11,F12,G07,G08,G09,G10,G11,G12,H07,H08,H09,H10,H11,H12
Avg_G_tcut=2.123,2.252,2.248,2.296,2.298,2.301,2.135,2.269,2.342,2.378,2.391,2.332,2.140,2.323,2.384,2.371,2.350,2.348,2.156,2.313,2.409,2.409,2.453,2.405,2.175,2.293,2.350,2.516,2.512,2.609,2.629,3.463,3.479,4.102,5.318,5.093,0.000,0.000,0.000,0.000,0.000,0.000,0.000,35.515,0.000,0.000,0.000,0.000,2.039,2.169,2.214,2.243,2.265,2.280,2.108,2.294,2.360,2.428,2.427,2.458,2.195,2.408,2.473,2.532,2.529,2.573,2.250,2.599,2.674,2.688,2.727,2.807,2.440,2.931,2.965,3.010,3.055,3.202,2.818,3.479,3.531,3.675,3.579,3.774,0.000,0.000,0.000,0.000,0.000,0.000,0.000,0.000,0.000,0.000,0.000,0.000
t0_from_interval=2.736,2.794,3.014,3.385,3.531,3.516,2.857,3.152,3.315,3.667,4.029,3.939,2.459,2.983,3.043,3.480,3.069,3.670,2.854,3.132,3.571,3.655,3.945,3.853,2.804,2.513,2.841,3.148,2.879,3.099,1.691,-0.142,0.641,-0.395,-3.104,-1.223,0.000,0.000,0.000,0.000,0.000,0.000,0.000,0.000,0.000,0.000,0.000,0.000,2.370,3.014,3.167,3.324,3.426,3.089,2.757,2.942,3.106,3.460,3.367,3.849,2.542,2.615,2.957,3.246,3.409,3.165,2.721,3.051,3.188,3.241,3.247,3.412,2.586,2.580,2.545,2.593,2.686,1.912,3.227,2.473,2.489,2.363,2.568,2.565,0.000,0.000,0.000,0.000,0.000,0.000,0.000,0.000,0.000,0.000,0.000,0.000
Sum_Delta_Ref=0.000,2.273,1.704,2.889,2.888,3.246,0.073,1.913,3.171,4.038,4.585,3.325,0.013,2.761,3.767,3.182,3.499,3.541,0.416,2.815,4.487,4.404,5.444,4.554,1.289,2.921,4.211,6.955,6.355,7.733,9.935,15.856,16.627,19.936,24.923,24.963,-1.000,-1.000,-1.000,-1.000,-1.000,-1.000,-1.000,30.944,-1.000,-1.000,-1.000,-1.000,1.606,0.500,1.506,1.791,2.274,2.429,0.403,3.166,4.517,5.999,5.755,6.887,0.899,5.178,6.599,7.883,7.748,8.268,2.086,8.287,9.880,9.847,10.655,12.022,5.467,12.523,13.177,13.657,14.309,15.478,11.341,18.179,18.535,19.630,18.955,20.516,-1.000,-1.000,-1.000,-1.000,-1.000,-1.000,-1.000,-1.000,-1.000,-1.000,-1.000,-1.000
Gens_at_time_G=5.000,5.000,5.000,5.000,5.000,5.000,5.000,5.000,5.000,5.000,5.000,5.000,5.000,5.000,5.000,5.000,5.000,5.000,5.000,5.000,5.000,5.000,5.000,5.000,5.000,5.000,5.000,5.000,5.000,5.000,5.000,5.000,5.000,5.000,4.380,4.573,0.000,0.000,0.000,0.000,0.000,0.000,0.000,0.331,0.000,0.000,0.000,0.000,5.000,5.000,5.000,5.000,5.000,5.000,5.000,5.000,5.000,5.000,5.000,5.000,5.000,5.000,5.000,5.000,5.000,5.000,5.000,5.000,5.000,5.000,5.000,5.000,5.000,5.000,5.000,5.000,5.000,5.000,5.000,5.000,5.000,5.000,5.000,5.000,0.000,0.000,0.000,0.000,0.000,0.000,0.000,0.000,0.000,0.000,0.000,0.000
G_Int_tcut=1.576,1.693,1.645,1.619,1.592,1.597,1.563,1.639,1.679,1.645,1.585,1.544,1.648,1.726,1.776,1.675,1.736,1.614,1.586,1.686,1.695,1.678,1.664,1.634,1.614,1.791,1.782,1.886,1.937,1.989,2.291,3.492,3.351,4.181,6.026,5.360,0.000,0.000,0.000,0.000,0.000,0.000,0.000,35.515,0.000,0.000,0.000,0.000,1.565,1.567,1.581,1.578,1.580,1.662,1.557,1.705,1.738,1.736,1.754,1.688,1.687,1.885,1.882,1.883,1.847,1.940,1.706,1.988,2.037,2.040,2.077,2.125,1.922,2.415,2.456,2.491,2.517,2.820,2.173,2.985,3.033,3.203,3.066,3.261,0.000,0.000,0.000,0.000,0.000,0.000,0.000,0.000,0.000,0.000,0.000,0.000
Sum_Del_12=0.000,1.281,1.415,1.951,2.050,2.110,0.240,1.665,2.261,2.643,2.869,2.474,0.115,1.994,2.436,2.586,2.336,2.424,0.470,2.000,2.757,2.831,3.169,2.880,0.579,1.565,2.069,3.096,3.068,3.583,2.086,3.778,4.181,4.654,5.182,5.280,6.266,6.265,6.236,6.183,6.237,6.203,6.269,6.207,6.209,6.247,6.234,6.247,1.091,0.627,1.161,1.472,1.770,1.814,0.102,1.751,2.276,2.841,2.800,3.184,0.702,2.367,2.815,3.196,3.290,3.314,1.242,3.334,3.693,3.795,3.895,4.134,2.386,4.140,4.187,4.280,4.416,4.462,4.138,4.945,4.996,5.076,5.087,5.212,6.249,6.236,6.189,6.228,6.259,6.255,6.261,6.236,6.244,6.249,6.258,6.236
Sum_Del_20=0.000,2.222,1.669,2.827,2.832,3.177,0.071,1.876,3.112,3.960,4.492,3.260,0.012,2.707,3.696,3.123,3.431,3.473,0.408,2.759,4.398,4.319,5.338,4.465,1.267,2.866,4.117,6.795,6.224,7.568,9.660,15.442,16.204,19.413,24.204,24.255,30.100,30.098,30.034,29.956,30.057,29.999,30.108,30.008,29.995,30.066,30.040,30.074,1.571,0.490,1.477,1.758,2.231,2.380,0.394,3.093,4.413,5.852,5.621,6.723,0.880,5.057,6.436,7.683,7.553,8.064,2.035,8.084,9.633,9.604,10.393,11.720,5.337,12.224,12.855,13.322,13.955,15.094,11.075,17.745,18.101,19.162,18.509,20.017,30.065,30.035,29.967,30.039,30.090,30.095,30.093,30.044,30.062,30.071,30.089,30.052
Sum_Del_24=0.000,2.407,1.679,2.900,2.819,3.299,0.056,1.819,3.040,3.948,4.489,3.220,0.020,2.687,3.674,2.955,3.442,3.451,0.374,2.763,4.425,4.292,5.310,4.468,1.260,2.824,4.151,7.139,6.268,7.691,11.822,18.352,18.933,23.059,30.569,30.194,39.620,39.615,39.546,39.449,39.560,39.493,39.624,39.514,39.487,39.568,39.546,39.583,1.632,0.473,1.466,1.703,2.174,2.379,0.442,3.283,4.802,6.479,6.150,7.426,0.899,5.538,7.190,8.722,8.489,9.160,2.251,9.050,11.047,11.095,11.976,13.623,5.883,13.925,14.820,15.438,16.226,17.603,12.392,20.308,20.577,22.126,21.090,23.133,39.576,39.543,39.463,39.542,39.603,39.614,39.609,39.547,39.574,39.579,39.603,39.566
Sum_12=6.392,5.111,4.977,4.441,4.342,4.282,6.152,4.727,4.131,3.749,3.523,3.918,6.277,4.398,3.956,3.806,4.056,3.968,5.922,4.392,3.635,3.561,3.223,3.512,5.813,4.827,4.323,3.296,3.324,2.809,4.306,2.614,2.211,1.738,1.210,1.112,0.126,0.127,0.156,0.208,0.155,0.189,0.123,0.185,0.183,0.145,0.158,0.145,7.482,5.765,5.231,4.920,4.622,4.578,6.494,4.641,4.116,3.551,3.591,3.208,5.690,4.025,3.577,3.196,3.101,3.078,5.150,3.058,2.699,2.597,2.496,2.258,4.006,2.252,2.205,2.112,1.976,1.930,2.254,1.447,1.396,1.316,1.305,1.179,0.143,0.156,0.203,0.164,0.133,0.137,0.131,0.156,0.148,0.143,0.134,0.156
Sum_20=30.325,28.103,28.656,27.498,27.493,27.147,30.254,28.449,27.213,26.365,25.833,27.064,30.313,27.618,26.629,27.202,26.894,26.852,29.916,27.566,25.927,26.006,24.986,25.860,29.058,27.459,26.208,23.530,24.101,22.757,20.664,14.883,14.121,10.912,6.121,6.070,0.225,0.227,0.291,0.369,0.268,0.325,0.217,0.317,0.330,0.259,0.285,0.251,31.896,29.835,28.848,28.567,28.094,27.944,30.718,27.232,25.912,24.473,24.704,23.602,29.445,25.268,23.888,22.642,22.772,22.261,28.290,22.241,20.691,20.721,19.932,18.604,24.988,18.101,17.470,17.003,16.370,15.231,19.250,12.580,12.224,11.163,11.816,10.308,0.260,0.290,0.358,0.286,0.235,0.230,0.232,0.281,0.263,0.254,0.236,0.272
Sum_24=39.875,37.468,38.196,36.975,37.056,36.576,39.819,38.056,36.834,35.927,35.385,36.655,39.855,37.188,36.201,36.920,36.433,36.423,39.501,37.112,35.450,35.583,34.564,35.407,38.615,37.051,35.724,32.736,33.607,32.184,28.053,21.523,20.942,16.816,9.306,9.680,0.255,0.260,0.329,0.426,0.314,0.382,0.250,0.361,0.388,0.307,0.329,0.292,41.507,39.402,38.409,38.171,37.701,37.496,40.317,36.592,35.073,33.395,33.725,32.449,38.976,34.337,32.685,31.153,31.385,30.715,37.623,30.824,28.828,28.780,27.898,26.252,33.992,25.949,25.054,24.437,23.649,22.271,27.483,19.567,19.298,17.749,18.785,16.741,0.299,0.332,0.412,0.333,0.272,0.260,0.266,0.328,0.301,0.295,0.272,0.309
G_by_Interval=1.576,1.693,1.645,1.619,1.592,1.597,1.563,1.639,1.679,1.645,1.585,1.544,1.648,1.726,1.776,1.675,1.736,1.614,1.586,1.686,1.695,1.678,1.664,1.634,1.614,1.791,1.782,1.886,1.937,1.989,2.291,3.492,3.351,4.181,6.026,5.360,0.000,0.000,0.000,0.000,0.000,0.000,0.000,35.515,0.000,0.000,0.000,0.000,1.565,1.567,1.581,1.578,1.580,1.662,1.557,1.705,1.738,1.736,1.754,1.688,1.687,1.885,1.882,1.883,1.847,1.940,1.706,1.988,2.037,2.040,2.077,2.125,1.922,2.415,2.456,2.491,2.517,2.820,2.173,2.985,3.033,3.203,3.066,3.261,0.000,0.000,0.000,0.000,0.000,0.000,0.000,0.000,0.000,0.000,0.000,0.000
Avg_G_t8=2.123,2.252,2.248,2.296,2.298,2.301,2.135,2.269,2.342,2.378,2.391,2.332,2.140,2.323,2.384,2.371,2.350,2.348,2.156,2.313,2.409,2.409,2.453,2.405,2.175,2.293,2.350,2.516,2.512,2.609,2.629,3.463,3.479,4.102,5.318,5.093,0.000,0.000,0.000,0.000,0.000,0.000,0.000,35.515,0.000,0.000,0.000,0.000,2.039,2.169,2.214,2.243,2.265,2.280,2.108,2.294,2.360,2.428,2.427,2.458,2.195,2.408,2.473,2.532,2.529,2.573,2.250,2.599,2.674,2.688,2.727,2.807,2.440,2.931,2.965,3.010,3.055,3.202,2.818,3.479,3.531,3.675,3.579,3.774,0.000,0.000,0.000,0.000,0.000,0.000,0.000,0.000,0.000,0.000,0.000,0.000
G_int_t8=1.576,1.693,1.645,1.619,1.592,1.597,1.563,1.639,1.679,1.645,1.585,1.544,1.648,1.726,1.776,1.675,1.736,1.614,1.586,1.686,1.695,1.678,1.664,1.634,1.614,1.791,1.782,1.886,1.937,1.989,2.291,3.492,3.351,4.181,6.026,5.360,0.000,0.000,0.000,0.000,0.000,0.000,0.000,35.515,0.000,0.000,0.000,0.000,1.565,1.567,1.581,1.578,1.580,1.662,1.557,1.705,1.738,1.736,1.754,1.688,1.687,1.885,1.882,1.883,1.847,1.940,1.706,1.988,2.037,2.040,2.077,2.125,1.922,2.415,2.456,2.491,2.517,2.820,2.173,2.985,3.033,3.203,3.066,3.261,0.000,0.000,0.000,0.000,0.000,0.000,0.000,0.000,0.000,0.000,0.000,0.000
Avg_G_t12=2.123,2.252,2.248,2.296,2.298,2.301,2.135,2.269,2.342,2.378,2.391,2.332,2.140,2.323,2.384,2.371,2.350,2.348,2.156,2.313,2.409,2.409,2.453,2.405,2.175,2.293,2.350,2.516,2.512,2.609,2.629,3.463,3.479,4.102,5.318,5.093,0.000,0.000,0.000,0.000,0.000,0.000,0.000,35.515,0.000,0.000,0.000,0.000,2.039,2.169,2.214,2.243,2.265,2.280,2.108,2.294,2.360,2.428,2.427,2.458,2.195,2.408,2.473,2.532,2.529,2.573,2.250,2.599,2.674,2.688,2.727,2.807,2.440,2.931,2.965,3.010,3.055,3.202,2.818,3.479,3.531,3.675,3.579,3.774,0.000,0.000,0.000,0.000,0.000,0.000,0.000,0.000,0.000,0.000,0.000,0.000
G_int_t12=1.576,1.693,1.645,1.619,1.592,1.597,1.563,1.639,1.679,1.645,1.585,1.544,1.648,1.726,1.776,1.675,1.736,1.614,1.586,1.686,1.695,1.678,1.664,1.634,1.614,1.791,1.782,1.886,1.937,1.989,2.291,3.492,3.351,4.181,6.026,5.360,0.000,0.000,0.000,0.000,0.000,0.000,0.000,35.515,0.000,0.000,0.000,0.000,1.565,1.567,1.581,1.578,1.580,1.662,1.557,1.705,1.738,1.736,1.754,1.688,1.687,1.885,1.882,1.883,1.847,1.940,1.706,1.988,2.037,2.040,2.077,2.125,1.922,2.415,2.456,2.491,2.517,2.820,2.173,2.985,3.033,3.203,3.066,3.261,0.000,0.000,0.000,0.000,0.000,0.000,0.000,0.000,0.000,0.000,0.000,0.000
Avg_G_inflex=2.124,2.272,2.275,2.296,2.347,2.335,2.135,2.301,2.342,2.392,2.482,2.394,2.140,2.332,2.409,2.399,2.411,2.348,2.158,2.318,2.435,2.441,2.488,2.428,2.210,2.321,2.378,2.524,2.548,2.610,2.466,3.039,3.245,3.593,5.052,4.775,0.000,0.000,0.000,0.000,0.000,0.000,0.000,4.358,0.000,0.000,0.000,0.000,2.052,2.175,2.234,2.298,2.293,2.323,2.129,2.294,2.379,2.439,2.462,2.458,2.216,2.427,2.501,2.554,2.530,2.604,2.254,2.614,2.702,2.706,2.727,2.839,2.440,2.925,2.966,2.996,3.063,3.176,2.820,3.459,3.498,3.689,3.530,3.706,0.000,0.000,0.000,0.000,0.000,0.000,0.000,0.000,0.000,0.000,0.000,0.000
G_int_inflex=1.569,1.721,1.647,1.619,1.587,1.614,1.563,1.648,1.679,1.668,1.564,1.537,1.648,1.741,1.794,1.701,1.745,1.614,1.569,1.685,1.723,1.686,1.646,1.660,1.604,1.765,1.798,1.901,1.939,1.979,1.756,2.679,2.909,3.232,5.596,4.800,0.000,0.000,0.000,0.000,0.000,0.000,0.000,4.358,0.000,0.000,0.000,0.000,1.586,1.576,1.602,1.571,1.608,1.680,1.583,1.705,1.756,1.754,1.761,1.688,1.699,1.890,1.867,1.896,1.840,1.949,1.684,1.994,1.996,2.066,2.077,2.053,1.922,2.346,2.368,2.419,2.511,2.713,2.162,2.890,2.906,3.223,2.912,3.054,0.000,0.000,0.000,0.000,0.000,0.000,0.000,0.000,0.000,0.000,0.000,0.000
G_by_Interval_g4=1.664,1.824,1.784,1.808,1.813,1.779,1.647,1.780,1.858,1.885,1.821,1.769,1.707,1.831,1.963,1.896,1.877,1.842,1.687,1.820,1.922,1.887,1.883,1.895,1.740,1.882,2.335,2.058,2.083,2.221,2.274,3.265,3.206,4.007,5.407,5.231,0.000,0.000,0.000,0.000,0.000,0.000,0.000,35.515,0.000,0.000,0.000,0.000,1.677,1.703,1.721,1.773,1.748,1.844,1.636,1.810,1.907,1.891,1.998,1.898,1.748,2.002,2.023,2.071,1.983,2.275,1.805,2.175,2.137,2.135,2.225,2.379,1.998,2.407,2.526,2.533,2.541,2.760,2.241,2.932,2.951,3.193,2.974,3.217,0.000,0.000,0.000,0.000,0.000,0.000,0.000,0.000,0.000,0.000,0.000,0.000
G_int_t8_g4=1.664,1.824,1.784,1.808,1.813,1.779,1.647,1.780,1.858,1.885,1.821,1.769,1.707,1.831,1.963,1.896,1.877,1.842,1.687,1.820,1.922,1.887,1.883,1.895,1.740,1.882,2.335,2.058,2.083,2.221,2.274,3.265,3.206,4.007,5.407,5.231,0.000,0.000,0.000,0.000,0.000,0.000,0.000,35.515,0.000,0.000,0.000,0.000,1.677,1.703,1.721,1.773,1.748,1.844,1.636,1.810,1.907,1.891,1.998,1.898,1.748,2.002,2.023,2.071,1.983,2.275,1.805,2.175,2.137,2.135,2.225,2.379,1.998,2.407,2.526,2.533,2.541,2.760,2.241,2.932,2.951,3.193,2.974,3.217,0.000,0.000,0.000,0.000,0.000,0.000,0.000,0.000,0.000,0.000,0.000,0.000
G_int_t12_g4=1.664,1.824,1.784,1.808,1.813,1.779,1.647,1.780,1.858,1.885,1.821,1.769,1.707,1.831,1.963,1.896,1.877,1.842,1.687,1.820,1.922,1.887,1.883,1.895,1.740,1.882,2.335,2.058,2.083,2.221,2.274,3.265,3.206,4.007,5.407,5.231,0.000,0.000,0.000,0.000,0.000,0.000,0.000,35.515,0.000,0.000,0.000,0.000,1.677,1.703,1.721,1.773,1.748,1.844,1.636,1.810,1.907,1.891,1.998,1.898,1.748,2.002,2.023,2.071,1.983,2.275,1.805,2.175,2.137,2.135,2.225,2.379,1.998,2.407,2.526,2.533,2.541,2.760,2.241,2.932,2.951,3.193,2.974,3.217,0.000,0.000,0.000,0.000,0.000,0.000,0.000,0.000,0.000,0.000,0.000,0.000
G_int_inflex_g4=1.653,1.846,1.773,1.808,1.823,1.799,1.647,1.795,1.858,1.902,1.811,1.788,1.707,1.843,1.982,1.920,1.900,1.842,1.647,1.806,1.946,1.903,1.827,1.918,1.745,1.826,2.368,2.069,2.096,2.205,1.849,2.649,2.870,3.312,5.064,4.831,0.000,0.000,0.000,0.000,0.000,0.000,0.000,4.358,0.000,0.000,0.000,0.000,1.692,1.710,1.739,1.790,1.772,1.869,1.657,1.810,1.920,1.905,2.018,1.898,1.749,2.010,2.023,2.085,1.968,2.299,1.740,2.169,2.118,2.155,2.225,2.348,1.998,2.357,2.472,2.483,2.537,2.667,2.215,2.859,2.850,3.209,2.854,3.063,0.000,0.000,0.000,0.000,0.000,0.000,0.000,0.000,0.000,0.000,0.000,0.000
Time_Inflex=11.288,11.533,11.288,12.023,11.288,11.533,11.288,11.288,12.267,12.267,11.288,11.288,11.288,12.023,12.023,12.023,11.288,12.267,11.288,12.023,12.267,12.023,12.267,12.267,10.553,11.288,11.778,13.002,12.267,13.737,10.308,12.757,14.980,15.225,21.104,20.124,0.265,0.265,0.265,0.265,0.265,0.265,0.265,1.980,0.265,0.265,0.265,0.265,10.553,11.288,11.288,10.798,11.533,11.288,10.798,12.267,12.023,12.512,12.023,13.247,11.288,12.023,12.023,12.757,13.247,12.757,12.267,13.247,12.757,13.737,14.490,13.247,13.247,13.981,13.737,14.490,15.225,14.980,15.225,16.450,16.450,18.655,16.695,17.185,0.265,0.265,0.265,0.265,0.265,0.265,0.265,0.265,0.265,0.265,0.265,0.265
OD_Inflex=0.638,0.570,0.532,0.615,0.493,0.531,0.630,0.517,0.611,0.585,0.429,0.467,0.620,0.590,0.537,0.553,0.459,0.612,0.610,0.593,0.561,0.516,0.524,0.564,0.474,0.499,0.526,0.584,0.492,0.619,0.339,0.332,0.417,0.336,0.321,0.329,0.064,0.064,0.062,0.064,0.063,0.062,0.063,0.065,0.064,0.062,0.064,0.062,0.578,0.598,0.556,0.462,0.564,0.513,0.569,0.645,0.554,0.579,0.506,0.665,0.572,0.520,0.478,0.536,0.606,0.517,0.685,0.552,0.454,0.559,0.624,0.438,0.659,0.463,0.428,0.478,0.521,0.458,0.644,0.454,0.444,0.540,0.451,0.426,0.063,0.062,0.063,0.063,0.066,0.065,0.064,0.062,0.065,0.062,0.065,0.066
Time_Saturation=17.185,15.715,20.614,17.430,15.470,17.430,17.430,15.225,15.715,15.470,15.225,17.185,21.838,18.655,21.594,19.144,20.614,15.470,21.349,13.737,21.349,19.879,15.715,18.655,19.879,15.715,20.614,14.490,21.104,21.594,20.614,18.900,20.614,23.309,0.000,0.000,0.265,0.265,0.265,0.265,0.265,0.265,0.265,0.000,0.265,0.265,0.265,0.265,15.715,15.715,20.614,20.614,15.715,22.328,13.737,20.859,18.655,18.900,20.369,20.369,13.002,15.715,17.430,16.695,14.490,14.735,21.349,22.328,18.900,20.859,20.124,18.655,18.900,21.349,16.695,16.940,22.328,20.859,20.859,19.144,19.634,19.634,19.879,0.000,0.265,0.265,0.265,0.265,0.265,0.265,0.265,0.265,0.265,0.265,0.265,0.265
OD_Saturation=0.840,0.806,0.849,0.820,0.815,0.812,0.856,0.845,0.820,0.808,0.799,0.833,0.910,0.858,0.856,0.842,0.850,0.810,0.973,0.810,0.900,0.865,0.783,0.846,0.863,0.799,0.830,0.741,0.831,0.823,0.654,0.565,0.604,0.577,0.000,0.000,0.064,0.064,0.062,0.064,0.063,0.062,0.063,0.000,0.064,0.062,0.064,0.062,0.860,0.850,0.829,0.831,0.820,0.846,0.837,0.812,0.785,0.766,0.787,0.776,0.811,0.764,0.752,0.729,0.730,0.731,0.816,0.758,0.713,0.713,0.703,0.667,0.784,0.700,0.675,0.665,0.654,0.640,0.724,0.630,0.639,0.596,0.627,0.000,0.063,0.062,0.063,0.063,0.066,0.065,0.064,0.062,0.065,0.062,0.065,0.066
Ref_Well_Name=A01,A01,A01,A01,A01,A01,A01,A01,A01,A01,A01,A01,A01,A01,A01,A01,A01,A01,A01,A01,A01,A01,A01,A01,A01,A01,A01,A01,A01,A01,A01,A01,A01,A01,A01,A01,A01,A01,A01,A01,A01,A01,A01,A01,A01,A01,A01,A01,A01,A01,A01,A01,A01,A01,A01,A01,A01,A01,A01,A01,A01,A01,A01,A01,A01,A01,A01,A01,A01,A01,A01,A01,A01,A01,A01,A01,A01,A01,A01,A01,A01,A01,A01,A01,A01,A01,A01,A01,A01,A01,A01,A01,A01,A01,A01,A01
Ratio_Avg_G=1.000,0.943,0.945,0.925,0.924,0.923,0.995,0.936,0.907,0.893,0.888,0.911,0.992,0.914,0.891,0.896,0.904,0.904,0.985,0.918,0.881,0.881,0.866,0.883,0.976,0.926,0.903,0.844,0.845,0.814,0.808,0.613,0.610,0.518,0.399,0.417,Inf,Inf,Inf,Inf,Inf,Inf,Inf,0.060,Inf,Inf,Inf,Inf,1.041,0.979,0.959,0.947,0.937,0.931,1.007,0.926,0.900,0.875,0.875,0.864,0.967,0.882,0.859,0.838,0.840,0.825,0.944,0.817,0.794,0.790,0.779,0.756,0.870,0.724,0.716,0.706,0.695,0.663,0.753,0.610,0.601,0.578,0.593,0.563,Inf,Inf,Inf,Inf,Inf,Inf,Inf,Inf,Inf,Inf,Inf,Inf
Ratio_Fit_G=1.000,1.005,1.059,1.031,1.103,1.114,1.034,1.066,1.019,1.042,1.139,1.178,0.981,0.979,0.986,1.031,1.041,1.039,1.039,1.004,1.010,1.035,1.051,1.072,1.058,0.977,0.988,0.884,0.907,0.845,1.003,0.610,0.528,0.500,0.226,0.312,Inf,Inf,Inf,Inf,Inf,Inf,Inf,0.984,Inf,Inf,Inf,Inf,1.053,1.053,1.082,1.162,1.122,1.086,1.055,0.958,0.996,0.982,1.012,0.975,0.985,0.921,0.936,0.904,0.907,0.893,0.920,0.830,0.859,0.821,0.779,0.843,0.802,0.714,0.717,0.687,0.654,0.623,0.721,0.592,0.568,0.509,0.572,0.544,Inf,Inf,Inf,Inf,Inf,Inf,Inf,Inf,Inf,Inf,Inf,Inf
Ratio_G_Int=1.000,0.931,0.958,0.974,0.990,0.987,1.008,0.962,0.939,0.958,0.995,1.021,0.956,0.913,0.888,0.941,0.908,0.976,0.994,0.935,0.930,0.939,0.947,0.965,0.976,0.880,0.884,0.836,0.814,0.792,0.688,0.451,0.470,0.377,0.262,0.294,Inf,Inf,Inf,Inf,Inf,Inf,Inf,0.044,Inf,Inf,Inf,Inf,1.007,1.006,0.997,0.999,0.998,0.948,1.013,0.924,0.907,0.908,0.899,0.934,0.934,0.836,0.838,0.837,0.853,0.813,0.924,0.793,0.774,0.773,0.759,0.742,0.820,0.653,0.642,0.633,0.626,0.559,0.725,0.528,0.520,0.492,0.514,0.483,Inf,Inf,Inf,Inf,Inf,Inf,Inf,Inf,Inf,Inf,Inf,Inf
Ratio_t0_Fit=1.000,1.111,0.593,0.640,0.595,0.567,0.702,0.792,0.697,0.575,0.548,0.537,0.770,0.774,0.713,0.613,0.609,0.586,0.713,0.723,0.627,0.548,0.586,0.665,0.675,0.683,0.650,0.976,0.749,1.043,0.805,1.598,-2.861,-4.823,6.346,1.571,Inf,Inf,Inf,Inf,Inf,Inf,Inf,0.973,Inf,Inf,Inf,Inf,0.966,0.729,0.568,0.613,0.548,0.636,0.712,0.601,0.638,0.647,0.645,0.547,0.743,0.760,0.751,0.920,0.688,0.698,0.971,0.908,0.647,0.685,0.950,0.800,0.607,0.971,0.781,1.367,1.065,1.118,1.104,1.217,-4.125,0.945,1.965,0.759,Inf,Inf,Inf,Inf,Inf,Inf,Inf,Inf,Inf,Inf,Inf,Inf
Ratio_t0_G_Int=1.000,0.979,0.908,0.808,0.775,0.778,0.958,0.868,0.825,0.746,0.679,0.695,1.113,0.917,0.899,0.786,0.892,0.746,0.959,0.874,0.766,0.749,0.694,0.710,0.976,1.089,0.963,0.869,0.951,0.883,1.618,-19.299,4.270,-6.933,-0.882,-2.237,Inf,Inf,Inf,Inf,Inf,Inf,Inf,Inf,Inf,Inf,Inf,Inf,1.154,0.908,0.864,0.823,0.799,0.886,0.992,0.930,0.881,0.791,0.813,0.711,1.076,1.046,0.925,0.843,0.803,0.865,1.006,0.897,0.858,0.844,0.843,0.802,1.058,1.060,1.075,1.055,1.019,1.431,0.848,1.107,1.099,1.158,1.065,1.067,Inf,Inf,Inf,Inf,Inf,Inf,Inf,Inf,Inf,Inf,Inf,Inf
Ref_Curve_Array=1,1,1,1,1,1,1,1,1,1,1,1,1,1,1,1,1,1,1,1,1,1,1,1,1,1,1,1,1,1,1,1,1,1,1,1,1,1,1,1,1,1,1,1,1,1,1,1,1,1,1,1,1,1,1,1,1,1,1,1,1,1,1,1,1,1,1,1,1,1,1,1,1,1,1,1,1,1,1,1,1,1,1,1,1,1,1,1,1,1,1,1,1,1,1,1
Default_ref=0
Comm_Map=,,,,,
Comm_Consol=,,,,,,,,
Comm_Screen=,,,,,
Analysis_Set=A,A,A,A,A,A,A,A,A,A,A,A,A,A,A,A,A,A,A,A,A,A,A,A,A,A,A,A,A,A,A,A,A,A,A,A,A,A,A,A,A,A,A,A,A,A,A,A,A,A,A,A,A,A,A,A,A,A,A,A,A,A,A,A,A,A,A,A,A,A,A,A,A,A,A,A,A,A,A,A,A,A,A,A,A,A,A,A,A,A,A,A,A,A,A,A
Ref_Type=single_ref,single_ref,single_ref,single_ref,single_ref,single_ref,single_ref,single_ref,single_ref,single_ref,single_ref,single_ref,single_ref,single_ref,single_ref,single_ref,single_ref,single_ref,single_ref,single_ref,single_ref,single_ref,single_ref,single_ref,single_ref,single_ref,single_ref,single_ref,single_ref,single_ref,single_ref,single_ref,single_ref,single_ref,single_ref,single_ref,single_ref,single_ref,single_ref,single_ref,single_ref,single_ref,single_ref,single_ref,single_ref,single_ref,single_ref,single_ref,single_ref,single_ref,single_ref,single_ref,single_ref,single_ref,single_ref,single_ref,single_ref,single_ref,single_ref,single_ref,single_ref,single_ref,single_ref,single_ref,single_ref,single_ref,single_ref,single_ref,single_ref,single_ref,single_ref,single_ref,single_ref,single_ref,single_ref,single_ref,single_ref,single_ref,single_ref,single_ref,single_ref,single_ref,single_ref,single_ref,single_ref,single_ref,single_ref,single_ref,single_ref,single_ref,single_ref,single_ref,single_ref,single_ref,single_ref,single_ref
Wells_In_Use=0,0,0,0,0,0,0,0,0,0,0,0,0,0,0,0,0,0,0,0,0,0,0,0,0,0,0,0,0,0,0,0,0,0,0,0,0,0,0,0,0,0,0,0,0,0,0,0,0,0,0,0,0,0,0,0,0,0,0,0,0,0,0,0,0,0,0,0,0,0,0,0,0,0,0,0,0,0,0,0,0,0,0,0,0,0,0,0,0,0,0,0,0,0,0,0
[Flor:]
[Flor2:]
[Lumin:]
[Data:]
Read=DateTime	RunT[s]	Temp	Well_1	Well_2	Well_3	Well_4	Well_5	Well_6	Well_7	Well_8	Well_9	Well_10	Well_11	Well_12	Well_13	Well_14	Well_15	Well_16	Well_17	Well_18	Well_19	Well_20	Well_21	Well_22	Well_23	Well_24	Well_25	Well_26	Well_27	Well_28	Well_29	Well_30	Well_31	Well_32	Well_33	Well_34	Well_35	Well_36	Well_37	Well_38	Well_39	Well_40	Well_41	Well_42	Well_43	Well_44	Well_45	Well_46	Well_47	Well_48	Well_49	Well_50	Well_51	Well_52	Well_53	Well_54	Well_55	Well_56	Well_57	Well_58	Well_59	Well_60	Well_61	Well_62	Well_63	Well_64	Well_65	Well_66	Well_67	Well_68	Well_69	Well_70	Well_71	Well_72	Well_73	Well_74	Well_75	Well_76	Well_77	Well_78	Well_79	Well_80	Well_81	Well_82	Well_83	Well_84	Well_85	Well_86	Well_87	Well_88	Well_89	Well_90	Well_91	Well_92	Well_93	Well_94	Well_95	Well_96
1=15:19:21	954	301	0.0799	0.0853	0.0801	0.0814	0.0803	0.0804	0.0796	0.0804	0.0797	0.0804	0.0794	0.0853	0.0801	0.0798	0.0778	0.0835	0.0816	0.0798	0.0792	0.0797	0.0778	0.0785	0.0807	0.0814	0.0807	0.0829	0.0839	0.0816	0.0846	0.0803	0.0784	0.0786	0.0792	0.0795	0.0782	0.0886	0.0785	0.0791	0.0793	0.0806	0.0771	0.0788	0.0775	0.0780	0.0785	0.0784	0.0802	0.0783	0.0793	0.0803	0.0813	0.0820	0.0822	0.0790	0.0811	0.0807	0.0800	0.0805	0.0798	0.0877	0.0763	0.0788	0.0809	0.0789	0.0810	0.0787	0.0776	0.0793	0.0800	0.0793	0.0797	0.0800	0.0640	0.0636	0.0622	0.0638	0.0628	0.0619	0.0630	0.0624	0.0628	0.0634	0.0658	0.0648	0.0629	0.0650	0.0635	0.0623	0.0636	0.0618	0.0639	0.0617	0.0646	0.0617	0.0651	0.0659
2=15:34:03	1836	300	0.0819	0.0830	0.0825	0.0798	0.0810	0.0789	0.0784	0.0808	0.0800	0.0812	0.0823	0.0858	0.0799	0.0811	0.0798	0.0811	0.0820	0.0795	0.0793	0.0792	0.0798	0.0790	0.0802	0.0799	0.0839	0.0820	0.0791	0.0806	0.0827	0.0793	0.0813	0.0777	0.0778	0.0801	0.0794	0.0859	0.0804	0.0811	0.0783	0.0794	0.0792	0.0793	0.0804	0.0806	0.0804	0.0783	0.0805	0.0790	0.0803	0.0823	0.0825	0.0822	0.0803	0.0795	0.0809	0.0791	0.0798	0.0812	0.0789	0.0882	0.0799	0.0802	0.0801	0.0782	0.0790	0.0785	0.0799	0.0806	0.0802	0.0796	0.0800	0.0788	0.0646	0.0645	0.0645	0.0639	0.0640	0.0612	0.0641	0.0625	0.0649	0.0642	0.0663	0.0644	0.0637	0.0639	0.0640	0.0648	0.0637	0.0640	0.0628	0.0630	0.0646	0.0654	0.0645	0.0652
3=15:48:46	2718	298	0.0806	0.0784	0.0812	0.0801	0.0808	0.0791	0.0800	0.0797	0.0793	0.0775	0.0868	0.0847	0.0800	0.0797	0.0764	0.0820	0.0822	0.0792	0.0789	0.0777	0.0788	0.0784	0.0780	0.0787	0.0807	0.0850	0.0821	0.0810	0.0812	0.0787	0.0809	0.0799	0.0816	0.0787	0.0786	0.0839	0.0800	0.0797	0.0777	0.0797	0.0785	0.0773	0.0798	0.0785	0.0785	0.0778	0.0781	0.0791	0.0775	0.0824	0.0810	0.0804	0.0805	0.0799	0.0814	0.0796	0.0789	0.0793	0.0789	0.0882	0.0798	0.0788	0.0799	0.0768	0.0792	0.0800	0.0784	0.0772	0.0787	0.0768	0.0795	0.0779	0.0629	0.0634	0.0625	0.0622	0.0619	0.0623	0.0629	0.0596	0.0641	0.0635	0.0643	0.0622	0.0628	0.0650	0.0602	0.0624	0.0619	0.0620	0.0621	0.0617	0.0634	0.0641	0.0652	0.0621
4=16:03:28	3600	298	0.0834	0.0825	0.0820	0.0805	0.0837	0.0829	0.0835	0.0822	0.0815	0.0810	0.0816	0.0880	0.0820	0.0818	0.0811	0.0846	0.0834	0.0841	0.0809	0.0811	0.0811	0.0822	0.0849	0.0821	0.0829	0.0812	0.0846	0.0844	0.0837	0.0798	0.0816	0.0812	0.0828	0.0810	0.0802	0.0874	0.0824	0.0819	0.0818	0.0806	0.0796	0.0817	0.0819	0.0805	0.0825	0.0803	0.0827	0.0812	0.0827	0.0838	0.0843	0.0832	0.0844	0.0827	0.0831	0.0810	0.0830	0.0834	0.0809	0.0901	0.0815	0.0813	0.0822	0.0813	0.0804	0.0825	0.0811	0.0810	0.0823	0.0822	0.0815	0.0811	0.0675	0.0655	0.0632	0.0652	0.0652	0.0651	0.0650	0.0645	0.0662	0.0645	0.0653	0.0660	0.0650	0.0656	0.0648	0.0664	0.0650	0.0636	0.0654	0.0648	0.0658	0.0653	0.0667	0.0666
5=16:18:10	4482	301	0.0813	0.0844	0.0845	0.0804	0.0818	0.0837	0.0821	0.0806	0.0799	0.0840	0.0791	0.0888	0.0812	0.0819	0.0802	0.0814	0.0827	0.0815	0.0812	0.0799	0.0828	0.0785	0.0819	0.0814	0.0848	0.0841	0.0844	0.0815	0.0848	0.0805	0.0821	0.0812	0.0807	0.0814	0.0806	0.0876	0.0813	0.0802	0.0818	0.0819	0.0797	0.0796	0.0801	0.0802	0.0803	0.0808	0.0811	0.0807	0.0793	0.0861	0.0947	0.0796	0.0849	0.0815	0.0823	0.0803	0.0820	0.0805	0.0803	0.0911	0.0808	0.0808	0.0813	0.0822	0.0819	0.0806	0.0791	0.0804	0.0800	0.0793	0.0814	0.0791	0.0652	0.0655	0.0630	0.0641	0.0613	0.0627	0.0636	0.0636	0.0629	0.0649	0.0651	0.0633	0.0646	0.0664	0.0641	0.0631	0.0635	0.0634	0.0637	0.0630	0.0643	0.0628	0.0658	0.0655
6=16:32:51	5364	300	0.0827	0.0830	0.0829	0.0813	0.0821	0.0794	0.0823	0.0807	0.0789	0.0807	0.0813	0.0885	0.0810	0.0817	0.0806	0.0838	0.0832	0.0811	0.0816	0.0811	0.0780	0.0792	0.0801	0.0805	0.0841	0.0818	0.0813	0.0836	0.0815	0.0809	0.0797	0.0810	0.0823	0.0814	0.0815	0.0894	0.0804	0.0804	0.0790	0.0803	0.0796	0.0801	0.0808	0.0800	0.0802	0.0802	0.0816	0.0790	0.0810	0.0830	0.0832	0.0826	0.0814	0.0820	0.0830	0.0813	0.0823	0.0822	0.0796	0.0930	0.0800	0.0816	0.0810	0.0803	0.0811	0.0798	0.0798	0.0787	0.0817	0.0808	0.0814	0.0803	0.0660	0.0641	0.0644	0.0636	0.0620	0.0635	0.0629	0.0626	0.0618	0.0633	0.0646	0.0641	0.0639	0.0641	0.0628	0.0626	0.0640	0.0641	0.0639	0.0607	0.0632	0.0633	0.0647	0.0639
7=16:47:33	6246	298	0.0830	0.0842	0.0839	0.0825	0.0829	0.0828	0.0819	0.0814	0.0814	0.0846	0.0882	0.0909	0.0822	0.0814	0.0805	0.0849	0.0840	0.0824	0.0813	0.0793	0.0813	0.0806	0.0820	0.0838	0.0809	0.0858	0.0854	0.0836	0.0846	0.0806	0.0826	0.0808	0.0797	0.0819	0.0827	0.0900	0.0818	0.0821	0.0801	0.0808	0.0806	0.0823	0.0833	0.0818	0.0804	0.0824	0.0812	0.0813	0.0799	0.0856	0.0870	0.0847	0.0835	0.0817	0.0797	0.0811	0.0820	0.0806	0.0833	0.0886	0.0820	0.0831	0.0807	0.0839	0.0830	0.0821	0.0803	0.0805	0.0788	0.0801	0.0807	0.0803	0.0660	0.0629	0.0640	0.0632	0.0627	0.0629	0.0632	0.0625	0.0641	0.0657	0.0649	0.0639	0.0655	0.0623	0.0638	0.0637	0.0638	0.0640	0.0648	0.0644	0.0645	0.0655	0.0630	0.0643
8=17:02:15	7128	298	0.0834	0.0854	0.0847	0.0839	0.0821	0.0827	0.0824	0.0842	0.0837	0.0833	0.0832	0.0862	0.0835	0.0828	0.0807	0.0868	0.0839	0.0826	0.0820	0.0821	0.0828	0.0822	0.0834	0.0833	0.0848	0.0840	0.0841	0.0813	0.0824	0.0833	0.0815	0.0815	0.0826	0.0836	0.0831	0.0916	0.0818	0.0808	0.0822	0.0806	0.0799	0.0810	0.0822	0.0803	0.0827	0.0830	0.0810	0.0825	0.0824	0.0855	0.0851	0.0846	0.0857	0.0838	0.0831	0.0812	0.0831	0.0826	0.0806	0.0931	0.0821	0.0827	0.0818	0.0809	0.0812	0.0822	0.0812	0.0798	0.0815	0.0808	0.0810	0.0804	0.0640	0.0638	0.0627	0.0628	0.0642	0.0623	0.0620	0.0645	0.0643	0.0651	0.0661	0.0643	0.0629	0.0650	0.0627	0.0629	0.0610	0.0622	0.0649	0.0647	0.0631	0.0653	0.0661	0.0651
9=17:16:57	8010	298	0.0876	0.0878	0.0867	0.0873	0.0892	0.0846	0.0883	0.0871	0.0863	0.0875	0.0847	0.0951	0.0869	0.0885	0.0848	0.0885	0.0879	0.0865	0.0871	0.0867	0.0849	0.0844	0.0873	0.0873	0.0891	0.0893	0.0882	0.0867	0.0906	0.0869	0.0865	0.0873	0.0859	0.0858	0.0867	0.0927	0.0853	0.0859	0.0854	0.0859	0.0826	0.0858	0.0850	0.0849	0.0859	0.0857	0.0850	0.0864	0.0843	0.0915	0.0891	0.0895	0.0885	0.0860	0.0872	0.0845	0.0866	0.0866	0.0851	0.0938	0.0860	0.0868	0.0852	0.0862	0.0877	0.0872	0.0832	0.0841	0.0837	0.0848	0.0853	0.0837	0.0697	0.0670	0.0676	0.0658	0.0673	0.0681	0.0665	0.0667	0.0660	0.0674	0.0688	0.0674	0.0664	0.0687	0.0670	0.0683	0.0665	0.0667	0.0681	0.0664	0.0685	0.0668	0.0686	0.0692
10=17:31:39	8892	298	0.0843	0.0835	0.0857	0.0845	0.0864	0.0853	0.0851	0.0826	0.0839	0.0843	0.0816	0.0917	0.0843	0.0842	0.0830	0.0839	0.0855	0.0853	0.0835	0.0829	0.0822	0.0830	0.0857	0.0848	0.0875	0.0873	0.0884	0.0861	0.0839	0.0846	0.0847	0.0847	0.0830	0.0844	0.0847	0.0902	0.0821	0.0834	0.0842	0.0833	0.0808	0.0812	0.0824	0.0813	0.0822	0.0827	0.0829	0.0827	0.0830	0.0863	0.0986	0.0857	0.0861	0.0843	0.0854	0.0837	0.0831	0.0826	0.0800	0.0902	0.0848	0.0835	0.0840	0.0828	0.0837	0.0832	0.0827	0.0810	0.0827	0.0809	0.0820	0.0811	0.0641	0.0645	0.0658	0.0628	0.0630	0.0625	0.0616	0.0624	0.0621	0.0642	0.0653	0.0633	0.0647	0.0633	0.0632	0.0648	0.0618	0.0634	0.0641	0.0633	0.0638	0.0630	0.0651	0.0661
11=17:46:21	9773	301	0.0896	0.0893	0.0907	0.0884	0.0895	0.0874	0.0911	0.0871	0.0856	0.0889	0.0884	0.0961	0.0878	0.0876	0.0858	0.0903	0.0886	0.0876	0.0874	0.0871	0.0873	0.0864	0.0885	0.0836	0.0909	0.0894	0.0875	0.0898	0.0909	0.0852	0.0878	0.0875	0.0882	0.0879	0.0873	0.0964	0.0883	0.0865	0.0860	0.0871	0.0862	0.0878	0.0866	0.0871	0.0855	0.0858	0.0882	0.0856	0.0870	0.0907	0.1000	0.0883	0.0897	0.0888	0.0877	0.0862	0.0867	0.0858	0.0870	0.0970	0.0845	0.0865	0.0873	0.0869	0.0864	0.0868	0.0859	0.0844	0.0855	0.0838	0.0840	0.0827	0.0670	0.0660	0.0660	0.0660	0.0664	0.0669	0.0670	0.0660	0.0663	0.0670	0.0689	0.0659	0.0672	0.0676	0.0629	0.0654	0.0661	0.0673	0.0671	0.0674	0.0680	0.0664	0.0676	0.0668
12=18:01:03	10655	301	0.0865	0.0864	0.0891	0.0847	0.0858	0.0840	0.0876	0.0856	0.0838	0.0858	0.0843	0.0934	0.0859	0.0842	0.0845	0.0873	0.0861	0.0853	0.0843	0.0831	0.0849	0.0835	0.0861	0.0852	0.0855	0.0894	0.0862	0.0861	0.0881	0.0849	0.0862	0.0848	0.0837	0.0849	0.0846	0.0932	0.0848	0.0848	0.0833	0.0852	0.0825	0.0831	0.0857	0.0848	0.0826	0.0844	0.0828	0.0841	0.0857	0.0861	0.0978	0.0858	0.0873	0.0856	0.0866	0.0843	0.0839	0.0829	0.0842	0.0949	0.0845	0.0860	0.0846	0.0833	0.0832	0.0848	0.0827	0.0817	0.0819	0.0821	0.0830	0.0798	0.0647	0.0639	0.0619	0.0615	0.0611	0.0620	0.0633	0.0642	0.0635	0.0653	0.0650	0.0644	0.0641	0.0624	0.0633	0.0622	0.0623	0.0627	0.0629	0.0627	0.0627	0.0627	0.0624	0.0654
13=18:15:44	11537	296	0.0868	0.0885	0.0897	0.0879	0.0903	0.0872	0.0903	0.0891	0.0879	0.0865	0.0884	0.0946	0.0890	0.0883	0.0866	0.0892	0.0895	0.0879	0.0877	0.0858	0.0876	0.0859	0.0874	0.0857	0.0914	0.0872	0.0877	0.0878	0.0891	0.0895	0.0891	0.0883	0.0871	0.0871	0.0847	0.0972	0.0887	0.0871	0.0847	0.0883	0.0859	0.0865	0.0857	0.0860	0.0866	0.0869	0.0855	0.0862	0.0872	0.0894	0.0901	0.0894	0.0902	0.0896	0.0874	0.0836	0.0870	0.0861	0.0837	0.0927	0.0861	0.0892	0.0881	0.0848	0.0862	0.0874	0.0840	0.0849	0.0852	0.0849	0.0840	0.0838	0.0657	0.0646	0.0622	0.0642	0.0614	0.0643	0.0643	0.0639	0.0635	0.0645	0.0660	0.0635	0.0631	0.0649	0.0653	0.0637	0.0639	0.0631	0.0651	0.0608	0.0639	0.0649	0.0671	0.0654
14=18:30:26	12419	300	0.0908	0.0906	0.0899	0.0887	0.0879	0.0851	0.0920	0.0897	0.0880	0.0890	0.0876	0.0958	0.0891	0.0889	0.0875	0.0882	0.0898	0.0880	0.0870	0.0870	0.0866	0.0867	0.0894	0.0858	0.0942	0.0892	0.0901	0.0896	0.0906	0.0883	0.0878	0.0882	0.0881	0.0880	0.0878	0.0965	0.0874	0.0880	0.0856	0.0873	0.0856	0.0868	0.0870	0.0875	0.0864	0.0845	0.0861	0.0861	0.0884	0.0920	0.1006	0.0895	0.0913	0.0888	0.0886	0.0856	0.0843	0.0871	0.0861	0.0940	0.0861	0.0879	0.0881	0.0845	0.0873	0.0876	0.0859	0.0838	0.0854	0.0851	0.0841	0.0840	0.0650	0.0641	0.0627	0.0644	0.0619	0.0643	0.0646	0.0635	0.0645	0.0643	0.0660	0.0637	0.0649	0.0649	0.0642	0.0644	0.0638	0.0655	0.0651	0.0643	0.0648	0.0652	0.0652	0.0652
15=18:45:08	13301	301	0.0906	0.0899	0.0914	0.0892	0.0898	0.0873	0.0937	0.0889	0.0902	0.0882	0.0887	0.0954	0.0904	0.0890	0.0859	0.0913	0.0890	0.0873	0.0900	0.0851	0.0872	0.0861	0.0885	0.0867	0.0913	0.0900	0.0886	0.0882	0.0910	0.0886	0.0886	0.0883	0.0867	0.0872	0.0876	0.0973	0.0917	0.0875	0.0852	0.0866	0.0846	0.0884	0.0899	0.0846	0.0846	0.0826	0.0853	0.0849	0.0905	0.0938	0.1001	0.0900	0.0903	0.0888	0.0877	0.0848	0.0848	0.0871	0.0861	0.0954	0.0865	0.0868	0.0848	0.0845	0.0879	0.0867	0.0839	0.0823	0.0838	0.0831	0.0834	0.0832	0.0648	0.0644	0.0628	0.0630	0.0610	0.0620	0.0624	0.0619	0.0624	0.0636	0.0645	0.0642	0.0625	0.0624	0.0626	0.0650	0.0620	0.0616	0.0617	0.0617	0.0633	0.0643	0.0640	0.0644
16=18:59:50	14182	296	0.0935	0.0908	0.0914	0.0908	0.0893	0.0890	0.0931	0.0918	0.0896	0.0893	0.0891	0.0973	0.0923	0.0892	0.0877	0.0907	0.0885	0.0890	0.0895	0.0866	0.0878	0.0872	0.0903	0.0841	0.0954	0.0902	0.0917	0.0894	0.0913	0.0891	0.0912	0.0886	0.0883	0.0878	0.0891	0.0980	0.0894	0.0881	0.0850	0.0875	0.0873	0.0891	0.0902	0.0883	0.0865	0.0848	0.0854	0.0874	0.0895	0.0933	0.0917	0.0897	0.0915	0.0902	0.0890	0.0861	0.0872	0.0873	0.0858	0.0946	0.0882	0.0897	0.0879	0.0864	0.0859	0.0867	0.0867	0.0848	0.0839	0.0844	0.0846	0.0847	0.0635	0.0635	0.0614	0.0613	0.0613	0.0612	0.0620	0.0624	0.0637	0.0642	0.0630	0.0635	0.0632	0.0615	0.0620	0.0626	0.0627	0.0622	0.0634	0.0617	0.0627	0.0629	0.0628	0.0638
17=19:14:32	15064	298	0.0959	0.0948	0.0933	0.0916	0.0936	0.0920	0.1003	0.0966	0.0919	0.0923	0.0920	0.0994	0.0937	0.0926	0.0886	0.0940	0.0906	0.0907	0.0963	0.0917	0.0919	0.0892	0.0915	0.0898	0.0976	0.0936	0.0925	0.0943	0.0953	0.0906	0.0945	0.0943	0.0906	0.0911	0.0907	0.1006	0.0932	0.0927	0.0899	0.0903	0.0888	0.0888	0.0914	0.0914	0.0900	0.0885	0.0887	0.0899	0.0944	0.0951	0.0943	0.0923	0.0940	0.0925	0.0945	0.0896	0.0906	0.0891	0.0858	0.0940	0.0910	0.0930	0.0906	0.0890	0.0891	0.0898	0.0867	0.0843	0.0856	0.0856	0.0844	0.0846	0.0657	0.0627	0.0629	0.0623	0.0611	0.0624	0.0645	0.0618	0.0626	0.0645	0.0649	0.0629	0.0630	0.0642	0.0624	0.0623	0.0607	0.0636	0.0627	0.0636	0.0650	0.0640	0.0640	0.0642
18=19:29:14	15946	301	0.1013	0.0994	0.0996	0.0969	0.0975	0.0947	0.1031	0.0969	0.0964	0.0935	0.0941	0.1049	0.0981	0.0976	0.0923	0.0963	0.0963	0.0924	0.0993	0.0945	0.0954	0.0921	0.0945	0.0924	0.1021	0.0983	0.0994	0.0978	0.0964	0.0934	0.0997	0.0964	0.0937	0.0939	0.0926	0.1038	0.0981	0.0955	0.0952	0.0955	0.0905	0.0915	0.0959	0.0938	0.0913	0.0912	0.0927	0.1312	0.0955	0.0998	0.1024	0.0940	0.0953	0.0963	0.0962	0.0908	0.0930	0.0923	0.0911	0.0989	0.0966	0.0937	0.0950	0.0921	0.0925	0.0923	0.0890	0.0862	0.0871	0.0878	0.0895	0.0866	0.0662	0.0679	0.0668	0.0654	0.0647	0.0660	0.0651	0.0635	0.0645	0.0667	0.0666	0.0660	0.0651	0.0664	0.0662	0.0651	0.0654	0.0646	0.0668	0.0637	0.0658	0.0657	0.0653	0.0673
19=19:43:57	16830	301	0.1047	0.0972	0.0972	0.0960	0.0972	0.0917	0.1044	0.0971	0.0950	0.0923	0.0946	0.1053	0.0992	0.0951	0.0924	0.0959	0.0933	0.0928	0.1001	0.0953	0.0933	0.0926	0.0949	0.0913	0.1034	0.0967	0.0948	0.0938	0.0992	0.0946	0.0996	0.0954	0.0939	0.0935	0.0894	0.0998	0.0970	0.0936	0.0909	0.0924	0.0909	0.0925	0.0965	0.0923	0.0906	0.0886	0.0903	0.0908	0.0982	0.0999	0.0982	0.0958	0.0986	0.0943	0.0967	0.0914	0.0903	0.0904	0.0901	0.0967	0.0948	0.0941	0.0935	0.0900	0.0897	0.0916	0.0882	0.0873	0.0871	0.0866	0.0877	0.0846	0.0637	0.0626	0.0625	0.0628	0.0623	0.0626	0.0622	0.0617	0.0621	0.0633	0.0657	0.0632	0.0632	0.0634	0.0631	0.0632	0.0616	0.0632	0.0615	0.0630	0.0633	0.0641	0.0645	0.0661
20=19:58:39	17712	298	0.1067	0.1016	0.0967	0.0970	0.0984	0.0968	0.1088	0.1023	0.0987	0.0986	0.0971	0.1050	0.1007	0.0966	0.0946	0.0975	0.0966	0.0954	0.1038	0.0988	0.0947	0.0935	0.0953	0.0935	0.1077	0.1005	0.0985	0.0995	0.0982	0.0979	0.1022	0.0932	0.0954	0.0942	0.0931	0.1031	0.1011	0.0949	0.0944	0.0949	0.0903	0.0956	0.1002	0.0942	0.0925	0.0912	0.0919	0.0906	0.1011	0.1008	0.1013	0.0960	0.0982	0.0946	0.0995	0.0909	0.0943	0.0930	0.0902	0.1008	0.0980	0.0964	0.0938	0.0915	0.0928	0.0942	0.0901	0.0877	0.0881	0.0874	0.0871	0.0857	0.0629	0.0627	0.0618	0.0605	0.0624	0.0622	0.0626	0.0629	0.0625	0.0612	0.0648	0.0648	0.0630	0.0626	0.0630	0.0634	0.0599	0.0636	0.0635	0.0635	0.0641	0.0620	0.0640	0.0638
21=20:13:21	18593	298	0.1119	0.1026	0.1051	0.1016	0.1014	0.1003	0.1159	0.1060	0.1013	0.1016	0.0982	0.1080	0.1075	0.1025	0.0987	0.0994	0.0984	0.0980	0.1112	0.1020	0.0997	0.0960	0.0998	0.0942	0.1090	0.1033	0.1020	0.1006	0.1027	0.1009	0.1071	0.1000	0.1004	0.0989	0.0972	0.1064	0.1041	0.0994	0.0960	0.0988	0.0940	0.0964	0.1048	0.0979	0.0952	0.0952	0.0954	0.0930	0.1059	0.1086	0.1026	0.0997	0.1031	0.1001	0.1034	0.0943	0.0949	0.0958	0.0944	0.1055	0.1029	0.0999	0.0985	0.0937	0.0934	0.0956	0.0918	0.0902	0.0910	0.0890	0.0904	0.0902	0.0660	0.0656	0.0639	0.0639	0.0636	0.0638	0.0649	0.0635	0.0641	0.0633	0.0649	0.0654	0.0645	0.0652	0.0635	0.0646	0.0642	0.0641	0.0663	0.0641	0.0643	0.0627	0.0674	0.0661
22=20:28:03	19475	298	0.1147	0.1062	0.1052	0.1018	0.1029	0.1000	0.1174	0.1074	0.1037	0.1028	0.0999	0.1092	0.1101	0.1014	0.0989	0.1009	0.0988	0.1002	0.1094	0.1030	0.0988	0.0983	0.1004	0.0982	0.1164	0.1065	0.1026	0.0999	0.1028	0.1011	0.1107	0.1024	0.1001	0.0984	0.0971	0.1082	0.1093	0.1010	0.0972	0.0960	0.0947	0.0989	0.1063	0.0990	0.0957	0.0958	0.0951	0.0946	0.1094	0.1095	0.1061	0.1024	0.1043	0.1019	0.1062	0.0959	0.0966	0.0944	0.0943	0.1032	0.1045	0.1018	0.0992	0.0954	0.0958	0.0950	0.0929	0.0905	0.0904	0.0903	0.0908	0.0890	0.0649	0.0636	0.0634	0.0625	0.0613	0.0624	0.0623	0.0631	0.0643	0.0629	0.0633	0.0639	0.0623	0.0638	0.0636	0.0639	0.0618	0.0616	0.0637	0.0610	0.0654	0.0641	0.0649	0.0644
23=20:42:41	20353	301	0.1171	0.1094	0.1088	0.1036	0.1059	0.1011	0.1235	0.1095	0.1046	0.1016	0.1019	0.1112	0.1144	0.1061	0.0988	0.1001	0.0992	0.0999	0.1158	0.1041	0.1032	0.0991	0.1013	0.0971	0.1209	0.1062	0.1054	0.1020	0.1061	0.1030	0.1146	0.1037	0.1028	0.0991	0.0982	0.1097	0.1124	0.1028	0.0998	0.0999	0.0951	0.0982	0.1074	0.0996	0.0969	0.0958	0.0967	0.0948	0.1112	0.1115	0.1055	0.1019	0.1038	0.1005	0.1069	0.0958	0.0984	0.0951	0.0954	0.1046	0.1060	0.1027	0.0998	0.0952	0.0947	0.0934	0.0954	0.0896	0.0899	0.0906	0.0893	0.0882	0.0626	0.0633	0.0610	0.0639	0.0613	0.0609	0.0620	0.0605	0.0616	0.0626	0.0628	0.0630	0.0621	0.0627	0.0596	0.0616	0.0613	0.0620	0.0631	0.0623	0.0628	0.0633	0.0626	0.0627
24=20:57:22	21235	298	0.1214	0.1148	0.1135	0.1072	0.1097	0.1065	0.1317	0.1147	0.1114	0.1084	0.1068	0.1182	0.1193	0.1090	0.1052	0.1058	0.1050	0.1027	0.1204	0.1089	0.1060	0.1019	0.1060	0.1013	0.1252	0.1117	0.1108	0.1095	0.1106	0.1062	0.1198	0.1087	0.1063	0.1040	0.1026	0.1104	0.1182	0.1082	0.1017	0.1025	0.0996	0.1026	0.1162	0.1022	0.1029	0.0994	0.0977	0.0977	0.1171	0.1191	0.1244	0.1068	0.1092	0.1026	0.1125	0.1002	0.1005	0.0984	0.0976	0.1078	0.1104	0.1091	0.1038	0.0988	0.0961	0.0951	0.0960	0.0925	0.0928	0.0912	0.0928	0.0900	0.0644	0.0646	0.0613	0.0631	0.0625	0.0616	0.0607	0.0627	0.0628	0.0642	0.0627	0.0635	0.0631	0.0631	0.0634	0.0627	0.0629	0.0620	0.0621	0.0624	0.0630	0.0635	0.0651	0.0638
25=21:12:04	22117	298	0.1293	0.1209	0.1149	0.1103	0.1127	0.1099	0.1417	0.1230	0.1162	0.1127	0.1095	0.1199	0.1270	0.1155	0.1101	0.1094	0.1046	0.1076	0.1304	0.1161	0.1088	0.1074	0.1089	0.1055	0.1335	0.1189	0.1139	0.1107	0.1152	0.1103	0.1271	0.1143	0.1083	0.1055	0.1036	0.1143	0.1226	0.1131	0.1065	0.1053	0.1034	0.1058	0.1180	0.1060	0.1049	0.1042	0.1009	0.1010	0.1199	0.1222	0.1134	0.1105	0.1139	0.1076	0.1136	0.1029	0.1022	0.1030	0.1006	0.1110	0.1136	0.1127	0.1062	0.1001	0.0986	0.0971	0.0994	0.0952	0.0957	0.0938	0.0939	0.0932	0.0628	0.0632	0.0618	0.0633	0.0642	0.0621	0.0616	0.0625	0.0626	0.0632	0.0643	0.0630	0.0632	0.0623	0.0637	0.0635	0.0626	0.0631	0.0627	0.0610	0.0629	0.0634	0.0633	0.0644
26=21:26:46	22999	298	0.1400	0.1241	0.1241	0.1168	0.1179	0.1132	0.1466	0.1286	0.1218	0.1166	0.1150	0.1255	0.1331	0.1218	0.1122	0.1145	0.1127	0.1110	0.1376	0.1180	0.1154	0.1102	0.1123	0.1096	0.1400	0.1210	0.1182	0.1143	0.1226	0.1150	0.1315	0.1190	0.1132	0.1115	0.1102	0.1193	0.1314	0.1182	0.1133	0.1114	0.1081	0.1073	0.1266	0.1113	0.1072	0.1077	0.1072	0.1043	0.1328	0.1311	0.1192	0.1144	0.1150	0.1105	0.1228	0.1080	0.1087	0.1058	0.1047	0.1122	0.1223	0.1143	0.1085	0.1037	0.1016	0.0997	0.1035	0.0955	0.0983	0.0950	0.0983	0.0967	0.0655	0.0646	0.0657	0.0643	0.0628	0.0642	0.0645	0.0656	0.0625	0.0651	0.0660	0.0639	0.0651	0.0658	0.0641	0.0651	0.0647	0.0654	0.0651	0.0645	0.0657	0.0654	0.0661	0.0661
27=21:41:28	23881	301	0.1515	0.1341	0.1368	0.1227	0.1237	0.1235	0.1636	0.1367	0.1310	0.1247	0.1221	0.1347	0.1458	0.1271	0.1198	0.1215	0.1149	0.1157	0.1500	0.1295	0.1235	0.1168	0.1190	0.1145	0.1476	0.1286	0.1223	0.1234	0.1257	0.1172	0.1423	0.1275	0.1211	0.1178	0.1161	0.1229	0.1408	0.1260	0.1166	0.1153	0.1123	0.1124	0.1371	0.1202	0.1140	0.1113	0.1117	0.1096	0.1470	0.1348	0.1367	0.1177	0.1255	0.1172	0.1273	0.1129	0.1112	0.1118	0.1093	0.1203	0.1296	0.1207	0.1146	0.1088	0.1045	0.1036	0.1078	0.1014	0.1033	0.0997	0.1009	0.0986	0.0666	0.0642	0.0672	0.0645	0.0662	0.0667	0.0674	0.0651	0.0648	0.0661	0.0683	0.0660	0.0661	0.0675	0.0662	0.0636	0.0654	0.0653	0.0654	0.0655	0.0690	0.0675	0.0676	0.0681
28=21:56:10	24762	296	0.1575	0.1374	0.1359	0.1282	0.1232	0.1230	0.1706	0.1413	0.1343	0.1288	0.1321	0.1344	0.1519	0.1289	0.1223	0.1208	0.1152	0.1183	0.1565	0.1300	0.1254	0.1186	0.1184	0.1140	0.1570	0.1326	0.1263	0.1223	0.1274	0.1205	0.1491	0.1300	0.1218	0.1178	0.1168	0.1245	0.1468	0.1289	0.1186	0.1199	0.1131	0.1147	0.1417	0.1148	0.1132	0.1128	0.1113	0.1087	0.1494	0.1420	0.1310	0.1229	0.1218	0.1174	0.1302	0.1130	0.1118	0.1110	0.1057	0.1180	0.1328	0.1216	0.1148	0.1073	0.1050	0.1038	0.1093	0.1003	0.1024	0.0964	0.0998	0.0960	0.0658	0.0637	0.0637	0.0612	0.0629	0.0626	0.0602	0.0633	0.0638	0.0646	0.0652	0.0654	0.0632	0.0631	0.0612	0.0647	0.0648	0.0619	0.0664	0.0637	0.0652	0.0653	0.0634	0.0642
29=22:10:52	25644	298	0.1673	0.1437	0.1402	0.1314	0.1288	0.1274	0.1823	0.1488	0.1414	0.1344	0.1307	0.1364	0.1587	0.1374	0.1268	0.1246	0.1223	0.1226	0.1652	0.1386	0.1306	0.1241	0.1243	0.1210	0.1660	0.1330	0.1305	0.1259	0.1292	0.1244	0.1571	0.1351	0.1268	0.1212	0.1200	0.1253	0.1547	0.1321	0.1211	0.1217	0.1154	0.1193	0.1508	0.1212	0.1182	0.1172	0.1147	0.1114	0.1578	0.1405	0.1345	0.1226	0.1276	0.1212	0.1360	0.1145	0.1153	0.1141	0.1088	0.1178	0.1425	0.1229	0.1167	0.1091	0.1035	0.1012	0.1113	0.1015	0.1032	0.1009	0.1014	0.0983	0.0642	0.0634	0.0634	0.0630	0.0615	0.0632	0.0619	0.0614	0.0634	0.0640	0.0665	0.0659	0.0639	0.0648	0.0636	0.0628	0.0631	0.0622	0.0623	0.0635	0.0645	0.0633	0.0643	0.0634
30=22:25:34	26526	298	0.1808	0.1579	0.1524	0.1443	0.1391	0.1346	0.1983	0.1662	0.1516	0.1448	0.1404	0.1474	0.1729	0.1479	0.1347	0.1337	0.1287	0.1297	0.1802	0.1474	0.1379	0.1316	0.1315	0.1225	0.1864	0.1509	0.1406	0.1329	0.1384	0.1354	0.1708	0.1428	0.1374	0.1302	0.1261	0.1325	0.1669	0.1423	0.1293	0.1315	0.1231	0.1255	0.1602	0.1289	0.1231	0.1202	0.1206	0.1170	0.1649	0.1648	0.1533	0.1358	0.1378	0.1279	0.1481	0.1222	0.1212	0.1180	0.1180	0.1299	0.1535	0.1348	0.1235	0.1133	0.1081	0.1074	0.1166	0.1085	0.1069	0.1029	0.1070	0.1030	0.0650	0.0655	0.0656	0.0651	0.0627	0.0654	0.0655	0.0632	0.0651	0.0651	0.0643	0.0662	0.0656	0.0660	0.0654	0.0641	0.0655	0.0632	0.0642	0.0657	0.0656	0.0663	0.0641	0.0653
31=22:40:16	27408	296	0.1933	0.1680	0.1632	0.1496	0.1469	0.1426	0.2181	0.1772	0.1621	0.1522	0.1472	0.1553	0.1854	0.1563	0.1391	0.1382	0.1351	0.1368	0.1932	0.1562	0.1455	0.1360	0.1369	0.1288	0.1982	0.1536	0.1443	0.1426	0.1480	0.1391	0.1816	0.1511	0.1402	0.1357	0.1310	0.1403	0.1806	0.1513	0.1363	0.1380	0.1249	0.1293	0.1704	0.1353	0.1283	0.1261	0.1247	0.1201	0.1832	0.1697	0.1658	0.1383	0.1387	0.1304	0.1570	0.1257	0.1230	0.1230	0.1184	0.1312	0.1624	0.1369	0.1284	0.1157	0.1080	0.1083	0.1207	0.1079	0.1099	0.1067	0.1091	0.1042	0.0648	0.0654	0.0642	0.0640	0.0643	0.0628	0.0637	0.0631	0.0622	0.0645	0.0660	0.0635	0.0648	0.0660	0.0642	0.0651	0.0633	0.0648	0.0655	0.0640	0.0662	0.0658	0.0650	0.0659
32=22:54:58	28290	298	0.2078	0.1779	0.1692	0.1572	0.1530	0.1502	0.2338	0.1888	0.1749	0.1639	0.1533	0.1628	0.1984	0.1682	0.1491	0.1434	0.1402	0.1388	0.2073	0.1646	0.1525	0.1402	0.1418	0.1333	0.2117	0.1622	0.1515	0.1428	0.1558	0.1453	0.1906	0.1570	0.1464	0.1423	0.1343	0.1419	0.1922	0.1583	0.1406	0.1434	0.1316	0.1346	0.1830	0.1411	0.1337	0.1299	0.1282	0.1230	0.1941	0.1749	0.1581	0.1423	0.1460	0.1356	0.1664	0.1286	0.1283	0.1263	0.1238	0.1335	0.1755	0.1431	0.1308	0.1168	0.1101	0.1069	0.1253	0.1101	0.1104	0.1091	0.1096	0.1052	0.0646	0.0633	0.0626	0.0621	0.0633	0.0625	0.0617	0.0630	0.0633	0.0619	0.0650	0.0634	0.0627	0.0640	0.0615	0.0615	0.0626	0.0633	0.0637	0.0619	0.0644	0.0619	0.0636	0.0636
33=23:09:39	29172	298	0.2262	0.1899	0.1880	0.1711	0.1671	0.1608	0.2580	0.2079	0.1899	0.1762	0.1694	0.1738	0.2180	0.1782	0.1605	0.1547	0.1472	0.1499	0.2291	0.1783	0.1644	0.1514	0.1524	0.1407	0.2290	0.1737	0.1609	0.1562	0.1630	0.1525	0.2076	0.1670	0.1568	0.1479	0.1444	0.1492	0.2118	0.1728	0.1512	0.1482	0.1390	0.1434	0.1949	0.1478	0.1386	0.1348	0.1332	0.1285	0.2059	0.1893	0.1854	0.1504	0.1505	0.1421	0.1732	0.1347	0.1322	0.1315	0.1271	0.1369	0.1830	0.1471	0.1368	0.1212	0.1122	0.1092	0.1311	0.1136	0.1146	0.1109	0.1101	0.1081	0.0649	0.0643	0.0658	0.0625	0.0632	0.0638	0.0622	0.0619	0.0626	0.0646	0.0643	0.0632	0.0643	0.0634	0.0616	0.0626	0.0623	0.0637	0.0629	0.0639	0.0649	0.0644	0.0643	0.0647
34=23:24:21	30054	301	0.2459	0.2085	0.1982	0.1842	0.1774	0.1708	0.2795	0.2246	0.2066	0.1914	0.1853	0.1894	0.2378	0.1948	0.1701	0.1638	0.1562	0.1604	0.2463	0.1901	0.1802	0.1592	0.1591	0.1497	0.2439	0.1908	0.1737	0.1663	0.1745	0.1674	0.2272	0.1803	0.1652	0.1553	0.1537	0.1567	0.2258	0.1865	0.1596	0.1591	0.1474	0.1515	0.2127	0.1577	0.1489	0.1430	0.1410	0.1324	0.2340	0.2017	0.1828	0.1628	0.1627	0.1486	0.1872	0.1421	0.1378	0.1376	0.1317	0.1385	0.1989	0.1556	0.1435	0.1251	0.1135	0.1099	0.1353	0.1175	0.1169	0.1120	0.1161	0.1120	0.0637	0.0631	0.0614	0.0620	0.0628	0.0618	0.0622	0.0641	0.0635	0.0632	0.0632	0.0631	0.0644	0.0618	0.0621	0.0634	0.0628	0.0608	0.0645	0.0629	0.0645	0.0633	0.0641	0.0647
35=23:39:03	30936	301	0.2681	0.2234	0.2186	0.2018	0.1927	0.1896	0.3066	0.2468	0.2240	0.2079	0.2006	0.2029	0.2586	0.2124	0.1859	0.1776	0.1719	0.1717	0.2715	0.2090	0.1904	0.1706	0.1730	0.1576	0.2665	0.2059	0.1851	0.1830	0.1896	0.1800	0.2456	0.1944	0.1820	0.1675	0.1606	0.1697	0.2488	0.1982	0.1753	0.1744	0.1614	0.1649	0.2271	0.1663	0.1582	0.1534	0.1486	0.1416	0.2447	0.2202	0.1983	0.1719	0.1717	0.1555	0.1998	0.1474	0.1442	0.1439	0.1405	0.1452	0.2122	0.1617	0.1506	0.1300	0.1190	0.1133	0.1453	0.1230	0.1231	0.1181	0.1203	0.1147	0.0666	0.0638	0.0632	0.0641	0.0614	0.0607	0.0644	0.0634	0.0646	0.0656	0.0649	0.0648	0.0638	0.0659	0.0649	0.0656	0.0650	0.0654	0.0634	0.0647	0.0659	0.0661	0.0656	0.0653
36=23:53:45	31818	298	0.2957	0.2426	0.2353	0.2171	0.2107	0.2039	0.3368	0.2680	0.2443	0.2266	0.2216	0.2229	0.2836	0.2289	0.2011	0.1890	0.1817	0.1882	0.2976	0.2232	0.2047	0.1866	0.1851	0.1713	0.2892	0.2203	0.1962	0.1932	0.2021	0.1929	0.2646	0.2038	0.1905	0.1751	0.1724	0.1766	0.2709	0.2158	0.1867	0.1848	0.1700	0.1728	0.2410	0.1771	0.1650	0.1587	0.1566	0.1510	0.2667	0.2332	0.2107	0.1823	0.1839	0.1619	0.2130	0.1553	0.1502	0.1478	0.1448	0.1559	0.2258	0.1744	0.1556	0.1347	0.1198	0.1139	0.1474	0.1267	0.1253	0.1195	0.1246	0.1164	0.0658	0.0638	0.0634	0.0632	0.0622	0.0625	0.0612	0.0627	0.0636	0.0628	0.0651	0.0639	0.0631	0.0644	0.0641	0.0634	0.0634	0.0619	0.0644	0.0635	0.0643	0.0641	0.0624	0.0655
37=00:08:27	32700	298	0.3164	0.2702	0.2575	0.2314	0.2287	0.2245	0.3634	0.2915	0.2647	0.2477	0.2365	0.2401	0.3110	0.2464	0.2197	0.2044	0.1955	0.2037	0.3215	0.2429	0.2193	0.1999	0.1971	0.1798	0.3147	0.2390	0.2133	0.2117	0.2175	0.2107	0.2904	0.2207	0.2034	0.1901	0.1814	0.1891	0.2923	0.2354	0.1994	0.2002	0.1836	0.1897	0.2592	0.1837	0.1731	0.1688	0.1623	0.1541	0.2881	0.2479	0.2282	0.1933	0.1930	0.1738	0.2229	0.1618	0.1563	0.1555	0.1497	0.1565	0.2430	0.1779	0.1634	0.1403	0.1220	0.1170	0.1570	0.1283	0.1288	0.1236	0.1276	0.1198	0.0648	0.0654	0.0642	0.0638	0.0635	0.0630	0.0626	0.0600	0.0628	0.0646	0.0638	0.0651	0.0642	0.0641	0.0649	0.0658	0.0633	0.0615	0.0649	0.0621	0.0647	0.0648	0.0650	0.0656
38=00:23:09	33582	301	0.3472	0.2765	0.2800	0.2508	0.2463	0.2409	0.3936	0.3171	0.2903	0.2719	0.2576	0.2598	0.3334	0.2629	0.2350	0.2247	0.2115	0.2235	0.3500	0.2628	0.2379	0.2118	0.2120	0.1977	0.3428	0.2574	0.2329	0.2291	0.2351	0.2269	0.3114	0.2350	0.2174	0.2037	0.1948	0.2006	0.3275	0.2544	0.2184	0.2143	0.1980	0.2044	0.2881	0.1987	0.1849	0.1786	0.1755	0.1623	0.3174	0.2700	0.2457	0.2069	0.2049	0.1848	0.2402	0.1696	0.1667	0.1643	0.1573	0.1653	0.2580	0.1880	0.1726	0.1442	0.1272	0.1169	0.1651	0.1361	0.1356	0.1288	0.1340	0.1248	0.0638	0.0662	0.0632	0.0662	0.0634	0.0648	0.0648	0.0640	0.0625	0.0639	0.0646	0.0632	0.0646	0.0644	0.0650	0.0637	0.0631	0.0642	0.0645	0.0620	0.0642	0.0639	0.0656	0.0653
39=00:37:51	34463	301	0.3821	0.3109	0.3066	0.2807	0.2721	0.2706	0.4357	0.3526	0.3234	0.3032	0.2861	0.2892	0.3690	0.2947	0.2563	0.2493	0.2358	0.2502	0.3882	0.2889	0.2612	0.2341	0.2344	0.2179	0.3779	0.2770	0.2537	0.2493	0.2593	0.2507	0.3408	0.2578	0.2358	0.2210	0.2113	0.2134	0.3550	0.2771	0.2380	0.2342	0.2150	0.2286	0.3115	0.2129	0.1984	0.1904	0.1901	0.1747	0.3454	0.2946	0.2605	0.2237	0.2217	0.1952	0.2615	0.1816	0.1766	0.1723	0.1672	0.1732	0.2813	0.1998	0.1807	0.1502	0.1319	0.1240	0.1783	0.1420	0.1418	0.1351	0.1384	0.1295	0.0684	0.0676	0.0654	0.0660	0.0647	0.0648	0.0654	0.0646	0.0662	0.0653	0.0680	0.0668	0.0674	0.0664	0.0660	0.0665	0.0658	0.0662	0.0663	0.0651	0.0676	0.0663	0.0666	0.0672
40=00:52:33	35345	296	0.4136	0.3338	0.3361	0.3041	0.2934	0.2924	0.4705	0.3783	0.3501	0.3250	0.3110	0.3108	0.4026	0.3189	0.2805	0.2632	0.2538	0.2721	0.4184	0.3102	0.2812	0.2536	0.2472	0.2308	0.4094	0.2979	0.2730	0.2658	0.2827	0.2710	0.3678	0.2738	0.2525	0.2325	0.2265	0.2266	0.3811	0.2990	0.2527	0.2541	0.2299	0.2450	0.3360	0.2261	0.2076	0.2024	0.1971	0.1810	0.3791	0.3164	0.2974	0.2354	0.2394	0.2106	0.2819	0.1888	0.1845	0.1786	0.1734	0.1775	0.2986	0.2065	0.1903	0.1561	0.1304	0.1244	0.1858	0.1435	0.1449	0.1367	0.1412	0.1309	0.0661	0.0645	0.0647	0.0647	0.0629	0.0628	0.0638	0.0654	0.0613	0.0652	0.0668	0.0635	0.0655	0.0655	0.0644	0.0625	0.0649	0.0649	0.0648	0.0625	0.0651	0.0653	0.0646	0.0652
41=01:07:15	36227	298	0.4416	0.3540	0.3534	0.3273	0.3239	0.3161	0.4966	0.4077	0.3753	0.3520	0.3367	0.3333	0.4278	0.3423	0.2995	0.2848	0.2727	0.2945	0.4472	0.3343	0.3040	0.2725	0.2655	0.2505	0.4331	0.3285	0.2917	0.2816	0.2995	0.2935	0.4004	0.2941	0.2655	0.2496	0.2410	0.2398	0.4172	0.3228	0.2761	0.2716	0.2459	0.2638	0.3626	0.2402	0.2183	0.2124	0.2068	0.1918	0.4042	0.3477	0.2993	0.2541	0.2537	0.2218	0.2936	0.1936	0.1914	0.1868	0.1777	0.1840	0.3125	0.2117	0.1951	0.1580	0.1322	0.1246	0.1912	0.1477	0.1449	0.1387	0.1437	0.1333	0.0626	0.0632	0.0623	0.0610	0.0608	0.0607	0.0616	0.0615	0.0627	0.0632	0.0641	0.0639	0.0620	0.0633	0.0626	0.0611	0.0622	0.0620	0.0633	0.0627	0.0630	0.0631	0.0638	0.0626
42=01:21:57	37109	300	0.4792	0.3885	0.3922	0.3623	0.3504	0.3490	0.5442	0.4486	0.4099	0.3886	0.3737	0.3691	0.4697	0.3804	0.3333	0.3119	0.3025	0.3279	0.4870	0.3678	0.3301	0.2982	0.2944	0.2711	0.4700	0.3527	0.3149	0.3152	0.3308	0.3237	0.4264	0.3203	0.2923	0.2697	0.2593	0.2608	0.4480	0.3502	0.2987	0.2994	0.2721	0.2917	0.3908	0.2560	0.2355	0.2290	0.2204	0.2026	0.4383	0.3720	0.3250	0.2746	0.2736	0.2416	0.3210	0.2081	0.2027	0.1960	0.1922	0.1975	0.3392	0.2250	0.2045	0.1694	0.1382	0.1288	0.2066	0.1537	0.1540	0.1432	0.1533	0.1421	0.0651	0.0636	0.0613	0.0639	0.0618	0.0617	0.0614	0.0613	0.0641	0.0623	0.0645	0.0634	0.0632	0.0636	0.0639	0.0649	0.0637	0.0618	0.0624	0.0603	0.0640	0.0648	0.0648	0.0624
43=01:36:39	37991	301	0.5147	0.4294	0.4207	0.3910	0.3855	0.3805	0.5784	0.4766	0.4465	0.4195	0.4059	0.4034	0.5020	0.4089	0.3570	0.3395	0.3299	0.3551	0.5224	0.3958	0.3579	0.3181	0.3158	0.2951	0.5020	0.3814	0.3438	0.3452	0.3607	0.3559	0.4635	0.3440	0.3098	0.2878	0.2863	0.2807	0.4872	0.3870	0.3280	0.3225	0.2937	0.3184	0.4279	0.2731	0.2528	0.2435	0.2355	0.2171	0.4741	0.4022	0.3772	0.2956	0.2935	0.2558	0.3430	0.2184	0.2135	0.2095	0.2009	0.1995	0.3540	0.2367	0.2150	0.1732	0.1407	0.1317	0.2207	0.1641	0.1608	0.1495	0.1567	0.1464	0.0639	0.0633	0.0635	0.0619	0.0625	0.0628	0.0635	0.0606	0.0623	0.0630	0.0637	0.0639	0.0640	0.0637	0.0632	0.0648	0.0627	0.0623	0.0628	0.0626	0.0646	0.0618	0.0650	0.0649
44=01:51:21	38873	301	0.5510	0.4651	0.4638	0.4249	0.4198	0.4217	0.6336	0.5187	0.4839	0.4624	0.4466	0.4388	0.5475	0.4450	0.3994	0.3739	0.3622	0.3960	0.5686	0.4324	0.3927	0.3546	0.3456	0.3304	0.5419	0.4189	0.3739	0.3704	0.3905	0.3892	0.4959	0.3745	0.3388	0.3101	0.3084	0.2999	0.5272	0.4162	0.3518	0.3539	0.3258	0.3498	0.4572	0.2960	0.2697	0.2623	0.2555	0.2317	0.5121	0.4471	0.4011	0.3168	0.3222	0.2784	0.3693	0.2318	0.2298	0.2231	0.2113	0.2147	0.3795	0.2443	0.2245	0.1817	0.1468	0.1361	0.2366	0.1689	0.1678	0.1555	0.1624	0.1522	0.0642	0.0641	0.0630	0.0632	0.0631	0.0617	0.0626	0.0629	0.0632	0.0648	0.0649	0.0649	0.0627	0.0638	0.0640	0.0640	0.0621	0.0622	0.0642	0.0646	0.0642	0.0647	0.0654	0.0662
45=02:06:01	39753	298	0.5932	0.4863	0.4909	0.4554	0.4513	0.4493	0.6659	0.5546	0.5169	0.4932	0.4750	0.4669	0.5821	0.4746	0.4228	0.4020	0.3903	0.4259	0.6065	0.4553	0.4183	0.3769	0.3761	0.3493	0.5760	0.4397	0.4056	0.3979	0.4195	0.4229	0.5312	0.3941	0.3626	0.3321	0.3270	0.3206	0.5637	0.4479	0.3852	0.3866	0.3518	0.3791	0.4889	0.3142	0.2890	0.2790	0.2697	0.2462	0.5440	0.4604	0.4316	0.3379	0.3423	0.2943	0.3898	0.2435	0.2373	0.2289	0.2229	0.2202	0.3950	0.2551	0.2310	0.1856	0.1464	0.1358	0.2484	0.1745	0.1746	0.1610	0.1670	0.1556	0.0623	0.0629	0.0609	0.0627	0.0597	0.0619	0.0617	0.0605	0.0609	0.0627	0.0623	0.0630	0.0630	0.0633	0.0615	0.0625	0.0613	0.0602	0.0629	0.0598	0.0639	0.0631	0.0644	0.0634
46=02:20:43	40635	298	0.6378	0.5260	0.5316	0.4944	0.4935	0.4862	0.7125	0.5982	0.5563	0.5328	0.5127	0.5133	0.6298	0.5175	0.4586	0.4371	0.4293	0.4665	0.6450	0.4968	0.4545	0.4085	0.4083	0.3877	0.6197	0.4776	0.4353	0.4440	0.4588	0.4599	0.5720	0.4263	0.3923	0.3645	0.3608	0.3443	0.6102	0.4859	0.4205	0.4219	0.3868	0.4193	0.5314	0.3432	0.3127	0.3054	0.2932	0.2684	0.5928	0.4991	0.4787	0.3724	0.3714	0.3244	0.4224	0.2615	0.2546	0.2503	0.2392	0.2340	0.4139	0.2651	0.2452	0.2004	0.1528	0.1443	0.2687	0.1827	0.1832	0.1712	0.1791	0.1648	0.0670	0.0627	0.0651	0.0627	0.0649	0.0642	0.0644	0.0637	0.0638	0.0645	0.0663	0.0647	0.0647	0.0658	0.0647	0.0634	0.0645	0.0646	0.0663	0.0635	0.0653	0.0659	0.0659	0.0670
47=02:35:25	41517	298	0.6812	0.5696	0.5744	0.5339	0.5333	0.5310	0.7593	0.6443	0.6078	0.5756	0.5639	0.5523	0.6737	0.5545	0.4960	0.4764	0.4627	0.5053	0.6942	0.5358	0.4868	0.4470	0.4408	0.4183	0.6624	0.5144	0.4647	0.4778	0.4951	0.4930	0.6128	0.4599	0.4228	0.3900	0.3904	0.3732	0.6480	0.5193	0.4517	0.4477	0.4210	0.4508	0.5623	0.3658	0.3325	0.3183	0.3123	0.2855	0.6192	0.5383	0.4812	0.3949	0.3989	0.3423	0.4485	0.2750	0.2664	0.2624	0.2500	0.2500	0.4335	0.2768	0.2569	0.2055	0.1577	0.1484	0.2830	0.1900	0.1909	0.1761	0.1889	0.1718	0.0661	0.0638	0.0655	0.0640	0.0638	0.0637	0.0645	0.0638	0.0654	0.0658	0.0665	0.0650	0.0658	0.0651	0.0640	0.0639	0.0638	0.0643	0.0627	0.0632	0.0666	0.0656	0.0647	0.0655
48=02:50:07	42399	298	0.7166	0.6122	0.6098	0.5714	0.5695	0.5686	0.7912	0.6839	0.6430	0.6185	0.6063	0.5892	0.7129	0.5925	0.5278	0.5074	0.4970	0.5412	0.7295	0.5634	0.5180	0.4719	0.4682	0.4485	0.7020	0.5494	0.5029	0.5068	0.5298	0.5269	0.6506	0.4865	0.4465	0.4164	0.4120	0.3988	0.6897	0.5535	0.4826	0.4837	0.4493	0.4831	0.6029	0.3872	0.3529	0.3457	0.3314	0.3048	0.6585	0.5681	0.5256	0.4257	0.4273	0.3717	0.4731	0.2878	0.2787	0.2744	0.2620	0.2577	0.4514	0.2876	0.2613	0.2105	0.1581	0.1507	0.2991	0.1996	0.1989	0.1832	0.1951	0.1755	0.0650	0.0643	0.0646	0.0627	0.0616	0.0627	0.0633	0.0625	0.0636	0.0648	0.0653	0.0632	0.0642	0.0629	0.0639	0.0643	0.0634	0.0608	0.0653	0.0625	0.0643	0.0646	0.0643	0.0651
49=03:04:48	43281	298	0.7537	0.6483	0.6541	0.6153	0.6105	0.6090	0.8207	0.7257	0.6855	0.6570	0.6445	0.6310	0.7517	0.6335	0.5705	0.5442	0.5365	0.5824	0.7733	0.5936	0.5538	0.5027	0.5063	0.4782	0.7420	0.5903	0.5367	0.5534	0.5657	0.5670	0.6829	0.5198	0.4784	0.4432	0.4411	0.4274	0.7226	0.5928	0.5131	0.5158	0.4851	0.5187	0.6327	0.4111	0.3746	0.3644	0.3548	0.3237	0.6842	0.6066	0.5818	0.4545	0.4514	0.3969	0.4997	0.3031	0.2952	0.2896	0.2760	0.2697	0.4647	0.2977	0.2745	0.2180	0.1656	0.1510	0.3176	0.2075	0.2051	0.1916	0.2005	0.1826	0.0634	0.0636	0.0648	0.0621	0.0608	0.0625	0.0618	0.0627	0.0625	0.0607	0.0638	0.0635	0.0623	0.0638	0.0621	0.0607	0.0626	0.0629	0.0635	0.0635	0.0635	0.0632	0.0647	0.0639
50=03:19:30	44163	298	0.7893	0.6877	0.6984	0.6590	0.6546	0.6515	0.8328	0.7731	0.7315	0.7049	0.6849	0.6726	0.7840	0.6810	0.6108	0.5846	0.5795	0.6307	0.8059	0.6447	0.5989	0.5447	0.5450	0.5244	0.7742	0.6298	0.5809	0.6008	0.6055	0.6115	0.7329	0.5541	0.5115	0.4774	0.4772	0.4529	0.7685	0.6376	0.5612	0.5635	0.5241	0.5645	0.6852	0.4448	0.4077	0.3925	0.3810	0.3557	0.7288	0.6381	0.6095	0.4872	0.4924	0.4311	0.5369	0.3272	0.3124	0.3078	0.2928	0.2849	0.4796	0.3077	0.2875	0.2270	0.1677	0.1565	0.3421	0.2177	0.2159	0.2008	0.2151	0.1920	0.0641	0.0633	0.0608	0.0620	0.0610	0.0614	0.0619	0.0625	0.0624	0.0629	0.0635	0.0626	0.0633	0.0604	0.0632	0.0629	0.0615	0.0628	0.0619	0.0627	0.0651	0.0637	0.0629	0.0644
51=03:34:12	45045	296	0.7986	0.7293	0.7353	0.6939	0.6982	0.6949	0.8319	0.8061	0.7641	0.7428	0.7250	0.7131	0.8141	0.7146	0.6512	0.6280	0.6149	0.6692	0.8124	0.6800	0.6306	0.5793	0.5757	0.5593	0.8083	0.6665	0.6083	0.6390	0.6447	0.6531	0.7624	0.5835	0.5395	0.5000	0.5029	0.4794	0.7939	0.6719	0.5926	0.5908	0.5581	0.6009	0.7204	0.4677	0.4251	0.4158	0.3999	0.3620	0.7434	0.6828	0.6551	0.5143	0.5159	0.4588	0.5626	0.3426	0.3338	0.3214	0.3100	0.2989	0.4905	0.3157	0.2993	0.2362	0.1742	0.1587	0.3656	0.2284	0.2259	0.2097	0.2222	0.1981	0.0658	0.0659	0.0636	0.0631	0.0626	0.0630	0.0644	0.0637	0.0632	0.0652	0.0649	0.0651	0.0638	0.0633	0.0638	0.0635	0.0642	0.0637	0.0635	0.0633	0.0637	0.0639	0.0635	0.0655
52=03:48:54	45927	298	0.7991	0.7627	0.7791	0.7356	0.7341	0.7315	0.8332	0.8264	0.7950	0.7821	0.7693	0.7524	0.8247	0.7539	0.6929	0.6679	0.6600	0.7115	0.8215	0.7237	0.6729	0.6224	0.6205	0.5888	0.8244	0.7055	0.6519	0.6785	0.6861	0.6951	0.7938	0.6211	0.5767	0.5360	0.5394	0.5168	0.8115	0.7094	0.6289	0.6307	0.5969	0.6395	0.7621	0.4943	0.4538	0.4429	0.4277	0.3911	0.7638	0.7136	0.6918	0.5460	0.5492	0.4896	0.5917	0.3579	0.3482	0.3407	0.3242	0.3137	0.5049	0.3323	0.3106	0.2430	0.1765	0.1646	0.3893	0.2392	0.2357	0.2184	0.2329	0.2092	0.0635	0.0634	0.0630	0.0625	0.0616	0.0605	0.0628	0.0624	0.0625	0.0607	0.0635	0.0622	0.0624	0.0615	0.0642	0.0634	0.0633	0.0604	0.0627	0.0619	0.0639	0.0626	0.0634	0.0641
53=04:03:36	46808	298	0.8001	0.7783	0.8046	0.7688	0.7682	0.7621	0.8356	0.8271	0.7969	0.7923	0.7908	0.7809	0.8184	0.7926	0.7291	0.7023	0.6966	0.7497	0.8159	0.7498	0.7054	0.6584	0.6559	0.6232	0.8277	0.7396	0.6888	0.7161	0.7241	0.7357	0.8110	0.6572	0.6059	0.5718	0.5691	0.5490	0.8142	0.7470	0.6671	0.6745	0.6323	0.6757	0.7971	0.5256	0.4830	0.4714	0.4507	0.4160	0.7705	0.7386	0.6647	0.5839	0.5827	0.5144	0.6237	0.3818	0.3680	0.3605	0.3434	0.3275	0.5180	0.3437	0.3204	0.2508	0.1829	0.1723	0.4132	0.2515	0.2445	0.2296	0.2443	0.2169	0.0654	0.0639	0.0652	0.0643	0.0617	0.0630	0.0644	0.0639	0.0653	0.0650	0.0659	0.0637	0.0656	0.0653	0.0644	0.0649	0.0633	0.0637	0.0634	0.0641	0.0650	0.0635	0.0650	0.0641
54=04:18:18	47690	301	0.8053	0.7855	0.8192	0.7889	0.7932	0.7784	0.8436	0.8306	0.7994	0.8050	0.7982	0.8050	0.8234	0.8187	0.7662	0.7445	0.7374	0.7841	0.8235	0.7818	0.7453	0.6928	0.6930	0.6655	0.8251	0.7769	0.7270	0.7647	0.7595	0.7723	0.8109	0.6915	0.6415	0.6028	0.6063	0.5755	0.8152	0.7823	0.7068	0.7121	0.6742	0.7159	0.8245	0.5524	0.5072	0.5005	0.4803	0.4381	0.7796	0.7696	0.6969	0.6185	0.6187	0.5520	0.6585	0.4024	0.3865	0.3757	0.3574	0.3383	0.5229	0.3544	0.3309	0.2599	0.1864	0.1724	0.4317	0.2624	0.2568	0.2374	0.2553	0.2286	0.0647	0.0636	0.0632	0.0636	0.0603	0.0608	0.0631	0.0632	0.0627	0.0627	0.0632	0.0636	0.0629	0.0635	0.0625	0.0631	0.0628	0.0622	0.0623	0.0628	0.0644	0.0644	0.0651	0.0652
55=04:33:00	48572	301	0.8131	0.7883	0.8278	0.7964	0.8000	0.7832	0.8478	0.8350	0.7981	0.8079	0.8074	0.8110	0.8250	0.8338	0.7915	0.7752	0.7678	0.8006	0.8323	0.7801	0.7746	0.7282	0.7368	0.7119	0.8297	0.8123	0.7643	0.7969	0.7914	0.7903	0.8117	0.7244	0.6734	0.6385	0.6386	0.6110	0.8141	0.8074	0.7454	0.7543	0.7122	0.7558	0.8199	0.5878	0.5373	0.5276	0.5067	0.4732	0.7834	0.7778	0.7275	0.6551	0.6531	0.5809	0.6938	0.4221	0.4072	0.3935	0.3790	0.3532	0.5359	0.3696	0.3433	0.2692	0.1890	0.1809	0.4602	0.2742	0.2674	0.2481	0.2632	0.2351	0.0647	0.0645	0.0617	0.0621	0.0625	0.0614	0.0611	0.0616	0.0627	0.0624	0.0641	0.0631	0.0625	0.0636	0.0622	0.0618	0.0624	0.0613	0.0624	0.0626	0.0642	0.0625	0.0634	0.0631
56=04:47:42	49454	296	0.8163	0.7888	0.8247	0.7949	0.7953	0.7851	0.8510	0.8348	0.8066	0.8078	0.8046	0.8112	0.8307	0.8308	0.8069	0.7902	0.7835	0.7983	0.8368	0.7798	0.7660	0.7509	0.7568	0.7305	0.8350	0.8211	0.7875	0.8164	0.7986	0.7930	0.8131	0.7633	0.7105	0.6705	0.6730	0.6478	0.8144	0.8097	0.7751	0.7748	0.7450	0.7731	0.8173	0.6122	0.5678	0.5593	0.5353	0.4895	0.7767	0.7899	0.7531	0.6787	0.6845	0.6187	0.7198	0.4441	0.4284	0.4199	0.3972	0.3756	0.5471	0.3810	0.3571	0.2812	0.1964	0.1867	0.4826	0.2903	0.2785	0.2603	0.2759	0.2519	0.0660	0.0630	0.0638	0.0652	0.0636	0.0632	0.0654	0.0627	0.0636	0.0645	0.0663	0.0633	0.0646	0.0649	0.0644	0.0643	0.0635	0.0636	0.0644	0.0650	0.0654	0.0658	0.0667	0.0657
57=05:02:20	50332	298	0.8193	0.7966	0.8289	0.7994	0.7994	0.7901	0.8553	0.8431	0.8114	0.8144	0.8052	0.8201	0.8352	0.8309	0.8039	0.7947	0.7837	0.8002	0.8372	0.7793	0.7654	0.7487	0.7607	0.7338	0.8401	0.8182	0.8040	0.8434	0.8015	0.7930	0.8200	0.7710	0.7422	0.7036	0.7086	0.6776	0.8200	0.8061	0.7869	0.7936	0.7694	0.7846	0.8104	0.6496	0.6008	0.5991	0.5623	0.5227	0.7812	0.7897	0.7704	0.7080	0.7162	0.6500	0.7536	0.4633	0.4489	0.4383	0.4170	0.3945	0.5585	0.3922	0.3689	0.2890	0.1988	0.1927	0.5129	0.3016	0.2931	0.2731	0.2912	0.2616	0.0655	0.0664	0.0649	0.0631	0.0624	0.0646	0.0664	0.0652	0.0655	0.0692	0.0661	0.0653	0.0654	0.0661	0.0647	0.0649	0.0643	0.0645	0.0652	0.0620	0.0654	0.0659	0.0650	0.0666
58=05:17:02	51214	298	0.8182	0.7978	0.8337	0.7988	0.8050	0.7944	0.8533	0.8427	0.8137	0.8148	0.8101	0.8201	0.8363	0.8323	0.7995	0.7960	0.7823	0.8044	0.8335	0.7839	0.7599	0.7442	0.7567	0.7342	0.8362	0.8156	0.7988	0.8228	0.7996	0.7937	0.8225	0.7623	0.7464	0.7182	0.7297	0.7090	0.8233	0.8095	0.7921	0.7932	0.7724	0.7829	0.8085	0.6817	0.6228	0.6310	0.5920	0.5387	0.7785	0.7866	0.7772	0.7267	0.7409	0.6816	0.7606	0.4898	0.4692	0.4567	0.4423	0.4022	0.5606	0.4046	0.3813	0.2973	0.2059	0.1988	0.5390	0.3122	0.3084	0.2824	0.3047	0.2699	0.0650	0.0653	0.0648	0.0613	0.0615	0.0626	0.0634	0.0651	0.0651	0.0654	0.0674	0.0648	0.0653	0.0655	0.0641	0.0639	0.0639	0.0630	0.0657	0.0639	0.0656	0.0652	0.0652	0.0650
59=05:32:51	52164	301	0.8216	0.7945	0.8325	0.8042	0.8028	0.7956	0.8529	0.8418	0.8085	0.8123	0.8122	0.8172	0.8366	0.8318	0.8063	0.7936	0.7853	0.8052	0.8422	0.7787	0.7639	0.7433	0.7547	0.7254	0.8404	0.8210	0.8008	0.8212	0.8024	0.7988	0.8226	0.7576	0.7385	0.7250	0.7305	0.7283	0.8209	0.8068	0.7853	0.7947	0.7735	0.7842	0.8039	0.7063	0.6571	0.6539	0.6236	0.5724	0.7836	0.7834	0.7804	0.7414	0.7597	0.7072	0.7596	0.5070	0.4894	0.4782	0.4579	0.4201	0.5654	0.4133	0.3908	0.3061	0.2080	0.1985	0.5564	0.3315	0.3187	0.2969	0.3153	0.2829	0.0658	0.0644	0.0641	0.0639	0.0634	0.0631	0.0613	0.0623	0.0635	0.0646	0.0653	0.0620	0.0625	0.0639	0.0636	0.0642	0.0639	0.0628	0.0648	0.0626	0.0648	0.0627	0.0650	0.0654
60=05:47:33	53046	301	0.8211	0.7991	0.8340	0.8038	0.8054	0.8008	0.8558	0.8404	0.8149	0.8189	0.8102	0.8201	0.8377	0.8387	0.8082	0.8021	0.7920	0.8093	0.8407	0.7856	0.7636	0.7450	0.7531	0.7356	0.8432	0.8174	0.8038	0.8288	0.8036	0.7965	0.8260	0.7595	0.7299	0.7169	0.7326	0.7306	0.8308	0.8132	0.7903	0.7952	0.7689	0.7857	0.8095	0.7320	0.6851	0.6966	0.6568	0.5930	0.7916	0.7861	0.7725	0.7440	0.7693	0.7322	0.7495	0.5333	0.5182	0.4975	0.4769	0.4368	0.5728	0.4259	0.4037	0.3147	0.2111	0.2060	0.5880	0.3445	0.3357	0.3073	0.3285	0.2924	0.0649	0.0641	0.0640	0.0621	0.0627	0.0631	0.0623	0.0630	0.0635	0.0651	0.0655	0.0631	0.0643	0.0626	0.0640	0.0626	0.0641	0.0636	0.0645	0.0632	0.0636	0.0643	0.0651	0.0656
61=06:02:15	53928	300	0.8268	0.7979	0.8363	0.8069	0.8099	0.7971	0.8508	0.8465	0.8122	0.8132	0.8157	0.8189	0.8374	0.8409	0.8083	0.8032	0.7963	0.8104	0.8394	0.7826	0.7655	0.7435	0.7559	0.7312	0.8419	0.8230	0.8096	0.8211	0.8053	0.8025	0.8265	0.7569	0.7293	0.7128	0.7216	0.7237	0.8350	0.8094	0.7870	0.7980	0.7723	0.7876	0.8024	0.7336	0.7001	0.6997	0.6776	0.6238	0.7913	0.7797	0.7687	0.7485	0.7706	0.7498	0.7538	0.5526	0.5372	0.5172	0.4966	0.4575	0.5725	0.4359	0.4167	0.3228	0.2162	0.2117	0.6110	0.3564	0.3464	0.3227	0.3431	0.3024	0.0651	0.0628	0.0644	0.0619	0.0618	0.0628	0.0629	0.0644	0.0629	0.0639	0.0641	0.0637	0.0620	0.0634	0.0640	0.0639	0.0638	0.0632	0.0623	0.0624	0.0635	0.0629	0.0642	0.0619
62=06:16:57	54810	298	0.8264	0.8004	0.8370	0.8115	0.8170	0.8010	0.8532	0.8466	0.8170	0.8258	0.8096	0.8256	0.8411	0.8445	0.8122	0.8098	0.7985	0.8188	0.8423	0.7850	0.7730	0.7438	0.7561	0.7428	0.8454	0.8217	0.8101	0.8195	0.8078	0.8053	0.8346	0.7580	0.7384	0.7180	0.7241	0.7209	0.8454	0.8168	0.7975	0.8043	0.7759	0.7938	0.8060	0.7367	0.6973	0.7242	0.6954	0.6540	0.8005	0.7851	0.7740	0.7491	0.7727	0.7705	0.7563	0.5842	0.5634	0.5395	0.5208	0.4782	0.5821	0.4529	0.4314	0.3357	0.2212	0.2171	0.6441	0.3706	0.3679	0.3357	0.3604	0.3178	0.0667	0.0666	0.0667	0.0659	0.0660	0.0641	0.0666	0.0653	0.0679	0.0671	0.0665	0.0656	0.0645	0.0677	0.0647	0.0662	0.0640	0.0652	0.0666	0.0653	0.0668	0.0655	0.0666	0.0669
63=06:31:39	55692	298	0.8260	0.8041	0.8419	0.8139	0.8150	0.8063	0.8629	0.8529	0.8226	0.8233	0.8181	0.8300	0.8498	0.8484	0.8168	0.8084	0.8022	0.8207	0.8479	0.7972	0.7718	0.7550	0.7622	0.7385	0.8529	0.8269	0.8128	0.8224	0.8154	0.8098	0.8322	0.7655	0.7434	0.7238	0.7265	0.7271	0.8399	0.8232	0.7952	0.7998	0.7791	0.7952	0.8044	0.7275	0.7009	0.7136	0.6955	0.6648	0.7914	0.7902	0.7765	0.7496	0.7676	0.7725	0.7651	0.6055	0.5865	0.5651	0.5421	0.4933	0.5923	0.4544	0.4446	0.3476	0.2220	0.2212	0.6702	0.3919	0.3818	0.3522	0.3757	0.3328	0.0657	0.0650	0.0636	0.0638	0.0641	0.0621	0.0641	0.0620	0.0655	0.0637	0.0638	0.0646	0.0646	0.0653	0.0631	0.0647	0.0629	0.0637	0.0643	0.0640	0.0657	0.0640	0.0634	0.0650
64=06:46:21	56573	298	0.8295	0.8061	0.8430	0.8140	0.8189	0.8071	0.8597	0.8501	0.8182	0.8249	0.8198	0.8276	0.8457	0.8463	0.8201	0.8120	0.8057	0.8215	0.8438	0.7968	0.7709	0.7544	0.7591	0.7394	0.8540	0.8300	0.8144	0.8314	0.8149	0.8097	0.8340	0.7642	0.7430	0.7174	0.7286	0.7245	0.8493	0.8228	0.7967	0.8035	0.7832	0.7975	0.7991	0.7241	0.6946	0.7095	0.6853	0.6653	0.7975	0.7989	0.7813	0.7481	0.7724	0.7728	0.7610	0.6289	0.6086	0.5848	0.5584	0.5113	0.5930	0.4639	0.4549	0.3584	0.2322	0.2293	0.6955	0.4064	0.3942	0.3628	0.3911	0.3458	0.0682	0.0665	0.0669	0.0650	0.0640	0.0662	0.0660	0.0650	0.0654	0.0672	0.0684	0.0669	0.0665	0.0665	0.0664	0.0665	0.0652	0.0652	0.0664	0.0653	0.0661	0.0687	0.0675	0.0675
65=07:01:03	57455	298	0.8312	0.8069	0.8463	0.8153	0.8206	0.8083	0.8623	0.8545	0.8206	0.8258	0.8241	0.8340	0.8476	0.8519	0.8201	0.8151	0.8042	0.8260	0.8434	0.7967	0.7732	0.7525	0.7620	0.7352	0.8546	0.8324	0.8130	0.8187	0.8210	0.8154	0.8339	0.7635	0.7462	0.7204	0.7308	0.7281	0.8516	0.8264	0.7971	0.8095	0.7863	0.7991	0.8002	0.7291	0.6964	0.7079	0.6836	0.6624	0.7960	0.7880	0.7775	0.7509	0.7703	0.7697	0.7691	0.6558	0.6333	0.6056	0.5860	0.5293	0.6006	0.4772	0.4708	0.3691	0.2320	0.2330	0.7086	0.4207	0.4104	0.3835	0.4031	0.3609	0.0660	0.0649	0.0664	0.0658	0.0664	0.0656	0.0663	0.0662	0.0663	0.0675	0.0675	0.0663	0.0665	0.0667	0.0651	0.0667	0.0661	0.0647	0.0670	0.0639	0.0678	0.0649	0.0666	0.0678
66=07:15:45	58337	301	0.8270	0.8066	0.8458	0.8158	0.8202	0.8079	0.8634	0.8531	0.8254	0.8266	0.8232	0.8288	0.8493	0.8482	0.8222	0.8189	0.8056	0.8220	0.8416	0.8003	0.7701	0.7569	0.7563	0.7427	0.8559	0.8334	0.8160	0.8208	0.8197	0.8148	0.8379	0.7634	0.7480	0.7205	0.7338	0.7282	0.8545	0.8282	0.8005	0.8089	0.7874	0.7972	0.8019	0.7271	0.6951	0.7113	0.6835	0.6563	0.8036	0.8003	0.7808	0.7467	0.7739	0.7700	0.7684	0.6731	0.6535	0.6288	0.6032	0.5461	0.5995	0.4840	0.4777	0.3749	0.2386	0.2377	0.6988	0.4372	0.4247	0.3898	0.4163	0.3686	0.0666	0.0641	0.0647	0.0658	0.0641	0.0654	0.0645	0.0645	0.0653	0.0651	0.0665	0.0656	0.0667	0.0644	0.0647	0.0660	0.0652	0.0632	0.0667	0.0654	0.0659	0.0672	0.0671	0.0662
67=07:30:27	59219	300	0.8290	0.8021	0.8410	0.8167	0.8207	0.8062	0.8589	0.8520	0.8183	0.8225	0.8218	0.8273	0.8455	0.8501	0.8207	0.8112	0.8053	0.8232	0.8438	0.7915	0.7751	0.7527	0.7610	0.7376	0.8573	0.8386	0.8217	0.8189	0.8166	0.8130	0.8373	0.7635	0.7406	0.7273	0.7300	0.7285	0.8634	0.8284	0.8040	0.8135	0.7847	0.8018	0.7993	0.7310	0.6973	0.7079	0.6851	0.6609	0.8086	0.7934	0.7800	0.7522	0.7689	0.7683	0.7690	0.6940	0.6723	0.6504	0.6280	0.5669	0.6084	0.4956	0.4853	0.3852	0.2381	0.2431	0.7027	0.4542	0.4435	0.4092	0.4333	0.3839	0.0670	0.0656	0.0638	0.0653	0.0636	0.0651	0.0653	0.0638	0.0632	0.0644	0.0667	0.0652	0.0662	0.0643	0.0657	0.0652	0.0638	0.0647	0.0658	0.0650	0.0667	0.0664	0.0660	0.0655
68=07:45:09	60101	301	0.8291	0.8016	0.8414	0.8152	0.8225	0.8074	0.8616	0.8514	0.8202	0.8238	0.8179	0.8293	0.8457	0.8521	0.8233	0.8169	0.8088	0.8261	0.8436	0.7919	0.7769	0.7506	0.7601	0.7492	0.8586	0.8397	0.8260	0.8258	0.8223	0.8161	0.8394	0.7668	0.7421	0.7286	0.7335	0.7291	0.8710	0.8427	0.8116	0.8227	0.7926	0.8135	0.8060	0.7368	0.7036	0.7058	0.6856	0.6725	0.8209	0.7974	0.7805	0.7522	0.7781	0.7711	0.7772	0.6874	0.6752	0.6665	0.6490	0.5842	0.6088	0.5048	0.4971	0.3931	0.2436	0.2486	0.7014	0.4724	0.4591	0.4252	0.4507	0.3958	0.0653	0.0637	0.0626	0.0626	0.0628	0.0651	0.0634	0.0624	0.0635	0.0622	0.0629	0.0632	0.0656	0.0621	0.0633	0.0633	0.0637	0.0634	0.0623	0.0616	0.0618	0.0655	0.0652	0.0629
69=07:59:51	60983	298	0.8286	0.8063	0.8440	0.8155	0.8205	0.8049	0.8635	0.8513	0.8206	0.8217	0.8149	0.8312	0.8491	0.8546	0.8188	0.8196	0.8085	0.8320	0.8379	0.8028	0.7762	0.7574	0.7578	0.7458	0.8626	0.8403	0.8216	0.8244	0.8219	0.8167	0.8386	0.7636	0.7446	0.7231	0.7347	0.7271	0.8789	0.8405	0.8158	0.8235	0.7930	0.8125	0.8051	0.7393	0.6961	0.7164	0.6873	0.6611	0.8220	0.7983	0.7816	0.7553	0.7774	0.7717	0.7776	0.6843	0.6635	0.6648	0.6598	0.6006	0.6109	0.5115	0.5075	0.4044	0.2489	0.2556	0.7025	0.4848	0.4767	0.4381	0.4692	0.4086	0.0648	0.0638	0.0640	0.0643	0.0629	0.0636	0.0646	0.0659	0.0640	0.0645	0.0651	0.0645	0.0656	0.0651	0.0650	0.0653	0.0642	0.0645	0.0631	0.0641	0.0679	0.0652	0.0665	0.0654
70=08:14:33	61865	298	0.8403	0.8128	0.8530	0.8237	0.8282	0.8146	0.8713	0.8586	0.8273	0.8314	0.8332	0.8315	0.8580	0.8594	0.8316	0.8247	0.8132	0.8327	0.8537	0.8044	0.7858	0.7616	0.7706	0.7547	0.8726	0.8496	0.8304	0.8317	0.8303	0.8236	0.8433	0.7708	0.7491	0.7339	0.7386	0.7349	0.8879	0.8493	0.8208	0.8311	0.8041	0.8193	0.8153	0.7352	0.7118	0.7160	0.6980	0.6756	0.8265	0.8048	0.7956	0.7583	0.7840	0.7758	0.7760	0.6856	0.6636	0.6661	0.6568	0.6218	0.6211	0.5209	0.5204	0.4187	0.2555	0.2631	0.7072	0.5131	0.4953	0.4574	0.4865	0.4258	0.0664	0.0656	0.0657	0.0652	0.0655	0.0645	0.0641	0.0672	0.0654	0.0664	0.0655	0.0656	0.0653	0.0664	0.0650	0.0662	0.0653	0.0642	0.0692	0.0654	0.0649	0.0676	0.0677	0.0672
71=08:29:15	62747	301	0.8300	0.8094	0.8462	0.8203	0.8229	0.8118	0.8668	0.8529	0.8256	0.8247	0.8254	0.8316	0.8564	0.8558	0.8278	0.8211	0.8108	0.8321	0.8477	0.8065	0.7786	0.7621	0.7675	0.7464	0.8718	0.8508	0.8280	0.8293	0.8300	0.8256	0.8375	0.7708	0.7520	0.7255	0.7364	0.7367	0.8862	0.8509	0.8179	0.8267	0.8035	0.8167	0.8093	0.7338	0.7015	0.7104	0.6942	0.6629	0.8194	0.8051	0.7886	0.7571	0.7801	0.7731	0.7743	0.6804	0.6584	0.6563	0.6499	0.6366	0.6221	0.5278	0.5264	0.4247	0.2580	0.2651	0.7055	0.5227	0.5079	0.4669	0.4914	0.4393	0.0650	0.0663	0.0677	0.0648	0.0642	0.0648	0.0654	0.0629	0.0638	0.0636	0.0664	0.0643	0.0654	0.0649	0.0633	0.0637	0.0649	0.0635	0.0642	0.0638	0.0658	0.0638	0.0652	0.0638
72=08:43:57	63629	298	0.8344	0.8066	0.8516	0.8211	0.8239	0.8158	0.8672	0.8525	0.8294	0.8305	0.8261	0.8346	0.8596	0.8566	0.8292	0.8238	0.8128	0.8333	0.8458	0.8053	0.7811	0.7672	0.7709	0.7465	0.8760	0.8438	0.8291	0.8272	0.8299	0.8300	0.8387	0.7693	0.7478	0.7253	0.7366	0.7311	0.8959	0.8550	0.8200	0.8290	0.8095	0.8242	0.8048	0.7342	0.7042	0.7117	0.6928	0.6633	0.8230	0.8083	0.7937	0.7573	0.7812	0.7780	0.7754	0.6805	0.6552	0.6538	0.6481	0.6500	0.6214	0.5324	0.5311	0.4324	0.2617	0.2697	0.7087	0.5382	0.5257	0.4790	0.5127	0.4543	0.0649	0.0650	0.0649	0.0647	0.0636	0.0645	0.0634	0.0633	0.0616	0.0660	0.0659	0.0639	0.0646	0.0656	0.0653	0.0648	0.0644	0.0622	0.0646	0.0650	0.0663	0.0660	0.0656	0.0663
73=08:58:39	64511	298	0.8349	0.8070	0.8488	0.8195	0.8188	0.8145	0.8613	0.8529	0.8263	0.8268	0.8285	0.8329	0.8612	0.8572	0.8303	0.8246	0.8153	0.8284	0.8497	0.8041	0.7828	0.7606	0.7665	0.7435	0.8815	0.8431	0.8279	0.8286	0.8337	0.8288	0.8415	0.7729	0.7501	0.7290	0.7390	0.7374	0.8945	0.8576	0.8252	0.8319	0.8094	0.8267	0.8042	0.7300	0.7032	0.7081	0.6919	0.6611	0.8277	0.8124	0.7960	0.7567	0.7789	0.7725	0.7751	0.6800	0.6559	0.6518	0.6421	0.6449	0.6222	0.5380	0.5366	0.4408	0.2636	0.2764	0.7065	0.5606	0.5416	0.4927	0.5217	0.4696	0.0653	0.0641	0.0609	0.0627	0.0617	0.0623	0.0610	0.0626	0.0621	0.0629	0.0642	0.0647	0.0640	0.0639	0.0646	0.0631	0.0632	0.0620	0.0620	0.0641	0.0660	0.0636	0.0649	0.0648
74=09:13:20	65393	298	0.8308	0.8124	0.8475	0.8196	0.8280	0.8143	0.8692	0.8586	0.8323	0.8291	0.8269	0.8344	0.8605	0.8606	0.8308	0.8264	0.8165	0.8337	0.8465	0.8073	0.7846	0.7683	0.7691	0.7471	0.8755	0.8515	0.8311	0.8308	0.8372	0.8293	0.8444	0.7715	0.7493	0.7272	0.7405	0.7325	0.9088	0.8649	0.8356	0.8350	0.8185	0.8366	0.8087	0.7354	0.7059	0.7143	0.6937	0.6609	0.8306	0.8177	0.7922	0.7623	0.7864	0.7804	0.7778	0.6817	0.6594	0.6545	0.6439	0.6437	0.6241	0.5416	0.5481	0.4499	0.2721	0.2788	0.7132	0.5738	0.5594	0.5093	0.5439	0.4808	0.0629	0.0637	0.0625	0.0647	0.0619	0.0611	0.0626	0.0614	0.0626	0.0608	0.0649	0.0613	0.0623	0.0624	0.0615	0.0642	0.0642	0.0622	0.0635	0.0621	0.0634	0.0628	0.0630	0.0648
75=09:28:03	66275	298	0.8350	0.8091	0.8490	0.8216	0.8287	0.8149	0.8670	0.8581	0.8288	0.8323	0.8294	0.8377	0.8609	0.8637	0.8342	0.8305	0.8160	0.8357	0.8493	0.8080	0.7869	0.7673	0.7733	0.7540	0.8806	0.8547	0.8367	0.8340	0.8350	0.8345	0.8429	0.7715	0.7514	0.7301	0.7349	0.7353	0.9167	0.8692	0.8424	0.8439	0.8183	0.8407	0.8116	0.7356	0.7030	0.7150	0.6990	0.6671	0.8457	0.8144	0.7972	0.7671	0.7882	0.7784	0.7745	0.6835	0.6632	0.6510	0.6448	0.6390	0.6312	0.5510	0.5528	0.4570	0.2777	0.2898	0.7140	0.5965	0.5774	0.5225	0.5552	0.4964	0.0680	0.0655	0.0653	0.0647	0.0647	0.0631	0.0631	0.0647	0.0654	0.0664	0.0668	0.0637	0.0656	0.0651	0.0643	0.0655	0.0658	0.0643	0.0658	0.0641	0.0657	0.0649	0.0657	0.0659
76=09:42:45	67157	301	0.8353	0.8112	0.8481	0.8189	0.8227	0.8169	0.8617	0.8551	0.8239	0.8267	0.8268	0.8331	0.8657	0.8618	0.8337	0.8259	0.8171	0.8365	0.8466	0.8032	0.7853	0.7701	0.7728	0.7485	0.8835	0.8577	0.8365	0.8309	0.8396	0.8367	0.8370	0.7765	0.7504	0.7240	0.7363	0.7358	0.9197	0.8743	0.8389	0.8448	0.8219	0.8457	0.8046	0.7341	0.7053	0.7062	0.6967	0.6667	0.8462	0.8245	0.8038	0.7638	0.7923	0.7797	0.7756	0.6820	0.6587	0.6500	0.6402	0.6376	0.6365	0.5543	0.5616	0.4684	0.2753	0.2937	0.7108	0.6131	0.5922	0.5399	0.5705	0.5096	0.0643	0.0644	0.0645	0.0630	0.0628	0.0638	0.0625	0.0617	0.0629	0.0638	0.0654	0.0634	0.0619	0.0652	0.0638	0.0627	0.0624	0.0640	0.0643	0.0625	0.0642	0.0638	0.0654	0.0652
77=09:57:27	68039	301	0.8383	0.8053	0.8477	0.8223	0.8284	0.8179	0.8653	0.8610	0.8225	0.8318	0.8251	0.8350	0.8635	0.8670	0.8351	0.8280	0.8221	0.8375	0.8516	0.8033	0.7968	0.7665	0.7766	0.7655	0.8780	0.8589	0.8436	0.8350	0.8393	0.8336	0.8440	0.7775	0.7532	0.7355	0.7345	0.7342	0.9342	0.8807	0.8522	0.8559	0.8289	0.8553	0.8132	0.7397	0.7131	0.7154	0.7037	0.6803	0.8507	0.8238	0.8047	0.7680	0.7969	0.7884	0.7842	0.6874	0.6686	0.6564	0.6391	0.6372	0.6375	0.5647	0.5680	0.4749	0.2855	0.2998	0.7181	0.6308	0.6135	0.5652	0.5895	0.5236	0.0661	0.0638	0.0656	0.0642	0.0628	0.0637	0.0645	0.0646	0.0602	0.0645	0.0661	0.0654	0.0640	0.0633	0.0656	0.0642	0.0632	0.0645	0.0635	0.0636	0.0644	0.0647	0.0644	0.0656
78=10:12:05	68917	300	0.8349	0.8100	0.8513	0.8254	0.8309	0.8171	0.8654	0.8568	0.8321	0.8323	0.8291	0.8410	0.8659	0.8686	0.8345	0.8316	0.8229	0.8458	0.8466	0.8150	0.7899	0.7750	0.7793	0.7645	0.8808	0.8588	0.8440	0.8420	0.8440	0.8413	0.8385	0.7784	0.7544	0.7293	0.7396	0.7350	0.9363	0.8844	0.8525	0.8575	0.8347	0.8552	0.8034	0.7407	0.7087	0.7117	0.6981	0.6711	0.8515	0.8259	0.8045	0.7742	0.8001	0.7883	0.7834	0.6858	0.6633	0.6554	0.6424	0.6326	0.6429	0.5697	0.5771	0.4815	0.2901	0.3051	0.7138	0.6300	0.6301	0.5775	0.6043	0.5410	0.0655	0.0645	0.0649	0.0655	0.0631	0.0631	0.0641	0.0631	0.0645	0.0631	0.0667	0.0656	0.0642	0.0652	0.0648	0.0636	0.0614	0.0642	0.0661	0.0641	0.0649	0.0645	0.0645	0.0660
79=10:26:47	69799	298	0.8370	0.8079	0.8490	0.8182	0.8255	0.8182	0.8633	0.8562	0.8281	0.8264	0.8310	0.8321	0.8673	0.8662	0.8388	0.8307	0.8252	0.8377	0.8479	0.8105	0.7938	0.7716	0.7776	0.7568	0.8854	0.8591	0.8469	0.8395	0.8435	0.8436	0.8445	0.7843	0.7569	0.7332	0.7425	0.7404	0.9455	0.8936	0.8631	0.8596	0.8357	0.8612	0.8104	0.7362	0.7126	0.7176	0.7046	0.6695	0.8612	0.8332	0.8142	0.7744	0.8087	0.7973	0.7807	0.6898	0.6709	0.6611	0.6430	0.6399	0.6387	0.5740	0.5801	0.4930	0.2943	0.3117	0.7176	0.6272	0.6443	0.5956	0.6222	0.5574	0.0664	0.0652	0.0661	0.0659	0.0651	0.0625	0.0656	0.0656	0.0658	0.0663	0.0664	0.0648	0.0647	0.0692	0.0648	0.0638	0.0658	0.0653	0.0650	0.0637	0.0663	0.0666	0.0660	0.0673
80=10:41:29	70681	298	0.8385	0.8109	0.8498	0.8243	0.8279	0.8169	0.8682	0.8588	0.8297	0.8284	0.8296	0.8352	0.8708	0.8725	0.8429	0.8335	0.8250	0.8452	0.8509	0.8138	0.7893	0.7761	0.7789	0.7593	0.8897	0.8613	0.8421	0.8432	0.8491	0.8446	0.8477	0.7861	0.7636	0.7337	0.7436	0.7360	0.9419	0.8942	0.8635	0.8652	0.8447	0.8613	0.8146	0.7396	0.7110	0.7176	0.6961	0.6697	0.8555	0.8327	0.8209	0.7803	0.8046	0.7975	0.7839	0.6911	0.6665	0.6622	0.6474	0.6352	0.6462	0.5734	0.5894	0.4999	0.2932	0.3160	0.7195	0.6227	0.6389	0.5963	0.6334	0.5637	0.0629	0.0644	0.0642	0.0632	0.0613	0.0625	0.0647	0.0664	0.0642	0.0651	0.0655	0.0640	0.0634	0.0643	0.0639	0.0662	0.0631	0.0638	0.0635	0.0654	0.0636	0.0653	0.0654	0.0647
81=10:56:11	71563	298	0.8349	0.8072	0.8456	0.8183	0.8271	0.8177	0.8597	0.8560	0.8256	0.8288	0.8212	0.8382	0.8670	0.8687	0.8353	0.8323	0.8249	0.8399	0.8472	0.8018	0.7934	0.7651	0.7796	0.7618	0.8820	0.8560	0.8425	0.8363	0.8432	0.8383	0.8394	0.7839	0.7562	0.7322	0.7370	0.7390	0.9519	0.9008	0.8672	0.8649	0.8397	0.8685	0.8074	0.7376	0.7061	0.7113	0.6993	0.6708	0.8629	0.8409	0.8062	0.7745	0.8119	0.7926	0.7800	0.6870	0.6653	0.6567	0.6412	0.6319	0.6389	0.5780	0.5878	0.5031	0.2980	0.3230	0.7117	0.6169	0.6311	0.6009	0.6269	0.5734	0.0647	0.0646	0.0639	0.0630	0.0631	0.0590	0.0613	0.0610	0.0626	0.0626	0.0646	0.0631	0.0626	0.0628	0.0641	0.0628	0.0637	0.0633	0.0643	0.0627	0.0647	0.0654	0.0631	0.0652
82=11:10:53	72445	301	0.8349	0.8069	0.8506	0.8213	0.8245	0.8157	0.8677	0.8569	0.8277	0.8264	0.8262	0.8311	0.8693	0.8729	0.8405	0.8361	0.8277	0.8466	0.8513	0.8073	0.7910	0.7757	0.7801	0.7712	0.8892	0.8642	0.8509	0.8381	0.8446	0.8449	0.8454	0.7850	0.7601	0.7374	0.7463	0.7363	0.9568	0.9039	0.8748	0.8730	0.8510	0.8738	0.8132	0.7448	0.7120	0.7103	0.7027	0.6817	0.8743	0.8373	0.8164	0.7859	0.8181	0.8052	0.7874	0.6944	0.6719	0.6622	0.6483	0.6348	0.6433	0.5817	0.5948	0.5093	0.3002	0.3290	0.7166	0.6217	0.6331	0.5988	0.6327	0.5796	0.0634	0.0620	0.0602	0.0589	0.0606	0.0610	0.0619	0.0604	0.0591	0.0622	0.0633	0.0625	0.0614	0.0604	0.0623	0.0634	0.0629	0.0606	0.0620	0.0620	0.0615	0.0620	0.0620	0.0617
83=11:25:35	73327	296	0.8418	0.8137	0.8554	0.8270	0.8343	0.8215	0.8714	0.8663	0.8309	0.8388	0.8336	0.8421	0.8731	0.8771	0.8499	0.8392	0.8320	0.8479	0.8532	0.8110	0.8019	0.7753	0.7868	0.7762	0.8922	0.8684	0.8530	0.8425	0.8506	0.8475	0.8504	0.7897	0.7641	0.7460	0.7451	0.7414	0.9628	0.9120	0.8825	0.8818	0.8544	0.8825	0.8154	0.7496	0.7181	0.7132	0.7059	0.6861	0.8760	0.8490	0.8301	0.7896	0.8189	0.8070	0.7899	0.6918	0.6749	0.6594	0.6473	0.6358	0.6515	0.5896	0.6037	0.5229	0.3102	0.3392	0.7192	0.6277	0.6304	0.5998	0.6314	0.5853	0.0674	0.0670	0.0660	0.0658	0.0660	0.0657	0.0651	0.0662	0.0657	0.0655	0.0677	0.0662	0.0661	0.0670	0.0649	0.0670	0.0655	0.0648	0.0662	0.0648	0.0674	0.0672	0.0680	0.0668
84=11:40:17	74210	298	0.8333	0.8081	0.8493	0.8244	0.8283	0.8160	0.8653	0.8589	0.8294	0.8313	0.8265	0.8352	0.8719	0.8722	0.8460	0.8366	0.8270	0.8464	0.8477	0.8080	0.7948	0.7773	0.7858	0.7662	0.8933	0.8649	0.8505	0.8398	0.8496	0.8434	0.8429	0.7851	0.7627	0.7398	0.7441	0.7399	0.9621	0.9099	0.8818	0.8781	0.8563	0.8836	0.8101	0.7450	0.7138	0.7096	0.7020	0.6751	0.8685	0.8470	0.8298	0.7902	0.8179	0.8055	0.7864	0.6872	0.6692	0.6574	0.6425	0.6383	0.6542	0.5927	0.6041	0.5212	0.3098	0.3388	0.7177	0.6210	0.6260	0.5907	0.6247	0.5881	0.0638	0.0615	0.0620	0.0625	0.0595	0.0629	0.0615	0.0617	0.0623	0.0620	0.0636	0.0628	0.0632	0.0616	0.0628	0.0630	0.0618	0.0629	0.0625	0.0623	0.0618	0.0634	0.0642	0.0618
85=11:54:59	75092	298	0.8340	0.8179	0.8549	0.8247	0.8293	0.8189	0.8655	0.8571	0.8296	0.8328	0.8275	0.8398	0.8733	0.8745	0.8474	0.8441	0.8282	0.8489	0.8535	0.8119	0.7991	0.7763	0.7860	0.7703	0.8959	0.8648	0.8468	0.8397	0.8512	0.8452	0.8437	0.7890	0.7650	0.7416	0.7485	0.7446	0.9614	0.9208	0.8864	0.8792	0.8605	0.8894	0.8066	0.7440	0.7129	0.7128	0.6991	0.6726	0.8635	0.8587	0.8378	0.7913	0.8298	0.8092	0.7843	0.6889	0.6688	0.6557	0.6481	0.6400	0.6568	0.5936	0.6115	0.5299	0.3172	0.3480	0.7235	0.6233	0.6276	0.5875	0.6186	0.5884	0.0630	0.0629	0.0609	0.0623	0.0623	0.0617	0.0613	0.0633	0.0630	0.0637	0.0640	0.0621	0.0641	0.0625	0.0639	0.0642	0.0624	0.0622	0.0613	0.0623	0.0640	0.0638	0.0624	0.0622
86=12:09:41	75974	298	0.8360	0.8116	0.8517	0.8214	0.8279	0.8192	0.8725	0.8601	0.8324	0.8340	0.8221	0.8377	0.8761	0.8799	0.8464	0.8420	0.8307	0.8560	0.8484	0.8159	0.7917	0.7802	0.7802	0.7775	0.8936	0.8666	0.8534	0.8410	0.8496	0.8467	0.8443	0.7868	0.7684	0.7413	0.7539	0.7448	0.9705	0.9241	0.8953	0.8840	0.8673	0.8937	0.8083	0.7544	0.7127	0.7119	0.6985	0.6819	0.8778	0.8575	0.8326	0.7984	0.8311	0.8170	0.7891	0.6985	0.6761	0.6672	0.6551	0.6418	0.6528	0.5965	0.6120	0.5295	0.3210	0.3539	0.7266	0.6215	0.6335	0.5915	0.6291	0.5762	0.0636	0.0651	0.0621	0.0621	0.0618	0.0612	0.0630	0.0618	0.0617	0.0634	0.0653	0.0626	0.0619	0.0634	0.0641	0.0640	0.0620	0.0624	0.0623	0.0607	0.0625	0.0613	0.0624	0.0624
87=12:24:23	76856	301	0.8390	0.8124	0.8550	0.8269	0.8334	0.8215	0.8664	0.8643	0.8324	0.8362	0.8336	0.8361	0.8766	0.8790	0.8532	0.8448	0.8363	0.8516	0.8500	0.8170	0.7984	0.7838	0.7880	0.7671	0.9095	0.8717	0.8596	0.8454	0.8556	0.8519	0.8457	0.7951	0.7723	0.7501	0.7579	0.7504	0.9734	0.9255	0.9005	0.8897	0.8723	0.8969	0.8159	0.7517	0.7181	0.7081	0.7074	0.6770	0.8816	0.8602	0.8419	0.8024	0.8350	0.8189	0.7861	0.7003	0.6738	0.6636	0.6498	0.6458	0.6575	0.6038	0.6144	0.5408	0.3309	0.3605	0.7269	0.6274	0.6329	0.5914	0.6271	0.5888	0.0666	0.0657	0.0676	0.0651	0.0647	0.0661	0.0657	0.0654	0.0663	0.0668	0.0687	0.0636	0.0660	0.0676	0.0668	0.0660	0.0648	0.0657	0.0660	0.0662	0.0662	0.0679	0.0671	0.0652
88=12:39:05	77738	300	0.8397	0.8121	0.8473	0.8230	0.8300	0.8192	0.8675	0.8551	0.8269	0.8276	0.8277	0.8346	0.8762	0.8770	0.8484	0.8423	0.8352	0.8519	0.8481	0.8105	0.7955	0.7794	0.7840	0.7769	0.9048	0.8716	0.8557	0.8460	0.8477	0.8520	0.8446	0.7900	0.7715	0.7509	0.7585	0.7463	0.9740	0.9344	0.9091	0.8925	0.8751	0.9017	0.8134	0.7490	0.7189	0.7088	0.7055	0.6833	0.8938	0.8631	0.8361	0.8013	0.8350	0.8229	0.7890	0.6973	0.6759	0.6637	0.6469	0.6427	0.6536	0.6045	0.6153	0.5420	0.3357	0.3642	0.7239	0.6227	0.6371	0.5867	0.6240	0.5781	0.0652	0.0647	0.0651	0.0654	0.0654	0.0647	0.0637	0.0634	0.0656	0.0654	0.0672	0.0654	0.0665	0.0645	0.0650	0.0661	0.0647	0.0655	0.0659	0.0658	0.0670	0.0654	0.0654	0.0663
89=12:53:43	78616	298	0.8360	0.8164	0.8514	0.8226	0.8298	0.8196	0.8684	0.8582	0.8242	0.8332	0.8252	0.8405	0.8705	0.8772	0.8507	0.8442	0.8298	0.8526	0.8440	0.8134	0.7967	0.7792	0.7867	0.7728	0.9096	0.8666	0.8529	0.8432	0.8513	0.8455	0.8437	0.7888	0.7686	0.7479	0.7557	0.7486	0.9748	0.9382	0.9084	0.8927	0.8766	0.9048	0.8069	0.7533	0.7118	0.7021	0.6992	0.6705	0.8820	0.8655	0.8416	0.8042	0.8387	0.8255	0.7838	0.6900	0.6764	0.6618	0.6475	0.6368	0.6582	0.5994	0.6188	0.5456	0.3358	0.3685	0.7207	0.6216	0.6312	0.5872	0.6195	0.5804	0.0653	0.0650	0.0634	0.0645	0.0638	0.0658	0.0642	0.0614	0.0638	0.0648	0.0641	0.0621	0.0639	0.0643	0.0641	0.0634	0.0620	0.0627	0.0648	0.0636	0.0671	0.0643	0.0656	0.0657
90=13:08:26	79498	300	0.8434	0.8155	0.8570	0.8227	0.8305	0.8217	0.8755	0.8599	0.8348	0.8359	0.8281	0.8446	0.8771	0.8800	0.8536	0.8503	0.8343	0.8614	0.8475	0.8198	0.7970	0.7859	0.7896	0.7765	0.9172	0.8714	0.8590	0.8454	0.8564	0.8506	0.8456	0.7880	0.7757	0.7457	0.7587	0.7525	0.9748	0.9447	0.9091	0.9021	0.8800	0.9127	0.8053	0.7587	0.7158	0.7128	0.7011	0.6719	0.8907	0.8711	0.8526	0.8133	0.8395	0.8309	0.7823	0.6950	0.6767	0.6649	0.6568	0.6470	0.6617	0.6054	0.6244	0.5526	0.3391	0.3742	0.7282	0.6291	0.6365	0.5932	0.6272	0.5785	0.0645	0.0638	0.0626	0.0619	0.0632	0.0629	0.0631	0.0634	0.0625	0.0651	0.0651	0.0647	0.0635	0.0639	0.0633	0.0636	0.0647	0.0646	0.0645	0.0632	0.0627	0.0651	0.0669	0.0660
91=13:23:08	80380	301	0.8400	0.8187	0.8561	0.8262	0.8337	0.8214	0.8723	0.8621	0.8295	0.8381	0.8287	0.8463	0.8787	0.8808	0.8562	0.8475	0.8335	0.8585	0.8510	0.8141	0.7993	0.7813	0.7927	0.7742	0.9208	0.8753	0.8566	0.8478	0.8593	0.8524	0.8474	0.7915	0.7717	0.7530	0.7604	0.7549	0.9769	0.9478	0.9155	0.9007	0.8874	0.9167	0.8074	0.7580	0.7242	0.7130	0.7033	0.6797	0.8889	0.8722	0.8551	0.8166	0.8466	0.8287	0.7864	0.6978	0.6788	0.6648	0.6543	0.6429	0.6657	0.6096	0.6259	0.5596	0.3470	0.3834	0.7312	0.6326	0.6420	0.5984	0.6255	0.5875	0.0627	0.0629	0.0635	0.0629	0.0640	0.0645	0.0631	0.0636	0.0622	0.0652	0.0648	0.0653	0.0650	0.0645	0.0654	0.0648	0.0634	0.0648	0.0636	0.0643	0.0645	0.0657	0.0655	0.0657
92=13:37:50	81262	298	0.8354	0.8141	0.8459	0.8217	0.8280	0.8175	0.8646	0.8550	0.8259	0.8266	0.8257	0.8361	0.8688	0.8778	0.8463	0.8446	0.8351	0.8528	0.8444	0.8115	0.7938	0.7779	0.7833	0.7702	0.9183	0.8675	0.8560	0.8451	0.8547	0.8512	0.8426	0.7910	0.7701	0.7540	0.7662	0.7548	0.9816	0.9456	0.9235	0.9058	0.8874	0.9147	0.8103	0.7566	0.7231	0.7084	0.7059	0.6768	0.9022	0.8693	0.8499	0.8147	0.8470	0.8318	0.7871	0.7009	0.6749	0.6665	0.6547	0.6392	0.6575	0.6113	0.6274	0.5601	0.3487	0.3888	0.7252	0.6266	0.6370	0.5956	0.6287	0.5847	0.0657	0.0655	0.0636	0.0651	0.0637	0.0635	0.0634	0.0624	0.0637	0.0657	0.0658	0.0648	0.0637	0.0639	0.0636	0.0630	0.0627	0.0637	0.0655	0.0640	0.0649	0.0649	0.0660	0.0660
93=13:52:32	82144	296	0.8416	0.8160	0.8526	0.8228	0.8319	0.8149	0.8714	0.8634	0.8236	0.8328	0.8268	0.8431	0.8834	0.8857	0.8557	0.8459	0.8345	0.8576	0.8531	0.8118	0.8040	0.7788	0.7914	0.7822	0.9215	0.8758	0.8611	0.8466	0.8600	0.8552	0.8486	0.7938	0.7720	0.7570	0.7605	0.7546	0.9785	0.9531	0.9225	0.9091	0.8952	0.9256	0.8104	0.7604	0.7265	0.7132	0.7088	0.6882	0.8919	0.8806	0.8651	0.8236	0.8512	0.8401	0.7894	0.7010	0.6775	0.6690	0.6552	0.6422	0.6679	0.6138	0.6369	0.5706	0.3524	0.3940	0.7299	0.6351	0.6399	0.5991	0.6299	0.5813	0.0640	0.0625	0.0611	0.0636	0.0617	0.0636	0.0624	0.0627	0.0647	0.0642	0.0628	0.0621	0.0628	0.0626	0.0637	0.0654	0.0632	0.0614	0.0627	0.0625	0.0639	0.0628	0.0631	0.0640
94=14:07:17	83029	298	0.8409	0.8177	0.8516	0.8285	0.8338	0.8206	0.8704	0.8652	0.8303	0.8304	0.8280	0.8421	0.8778	0.8821	0.8539	0.8481	0.8370	0.8564	0.8505	0.8161	0.7989	0.7808	0.7895	0.7759	0.9259	0.8733	0.8596	0.8501	0.8586	0.8546	0.8434	0.7960	0.7734	0.7547	0.7624	0.7564	0.9821	0.9546	0.9270	0.9104	0.8966	0.9245	0.8098	0.7572	0.7239	0.7097	0.7098	0.6821	0.8934	0.8803	0.8627	0.8197	0.8532	0.8366	0.7855	0.7002	0.6752	0.6647	0.6521	0.6418	0.6623	0.6168	0.6328	0.5738	0.3601	0.4012	0.7280	0.6283	0.6366	0.5971	0.6259	0.5873	0.0659	0.0638	0.0626	0.0642	0.0649	0.0636	0.0667	0.0630	0.0627	0.0646	0.0661	0.0650	0.0653	0.0639	0.0645	0.0640	0.0645	0.0630	0.0648	0.0639	0.0647	0.0649	0.0651	0.0659
95=14:21:59	83911	298	0.8408	0.8171	0.8532	0.8270	0.8312	0.8216	0.8740	0.8612	0.8292	0.8331	0.8295	0.8385	0.8813	0.8825	0.8569	0.8500	0.8390	0.8572	0.8523	0.8150	0.7990	0.7832	0.7912	0.7773	0.9258	0.8790	0.8621	0.8518	0.8608	0.8625	0.8421	0.7925	0.7723	0.7540	0.7628	0.7601	0.9838	0.9545	0.9299	0.9151	0.9002	0.9253	0.8092	0.7551	0.7264	0.7093	0.7138	0.6856	0.8968	0.8821	0.8582	0.8197	0.8570	0.8390	0.7839	0.7015	0.6762	0.6673	0.6540	0.6449	0.6675	0.6194	0.6377	0.5770	0.3654	0.4085	0.7276	0.6309	0.6419	0.5984	0.6312	0.5895	0.0642	0.0653	0.0624	0.0621	0.0620	0.0627	0.0612	0.0626	0.0629	0.0652	0.0652	0.0618	0.0645	0.0633	0.0644	0.0648	0.0616	0.0633	0.0642	0.0633	0.0629	0.0635	0.0651	0.0628
