# Supplementary material for: Systematic Prediction of Antifungal Drug Synergy by Chemogenomic Screening in Saccharomyces cerevisiae
Source: Front Fungal Biol. 2021 Jul 2;2:683414. doi: 10.3389/ffunb.2021.683414 (PMC10512392; doi:10.3389/ffunb.2021.683414)
Supplement: Supplementary file 1 [file Data_Sheet_1.ZIP › Supplementary data/Sypplementary_data_1_(Drug_synergy_assays)/Fen_VS_Cer & Fen_VS_Mic(repeat)_ps1_A_96_T_24.txt]

[config file info]
last_write=07:05:29_14:07:42
last write=07:05:30_19:12:16
[Run_Parameters]
Instrument=Tecan_24
Ini_Names=Read_Reps,Delid,Save_Data_File,Start_Time_Now
barcode_drug_plate=201401
user=asmith
Plate_Size=96
Plate_Type=NUN96ft.pdf
Samples_to_Run=6
Overlay_Size=48
Drug_Plate=none
Plate_Quarter=none
run_ID=none
run_plate_repeat=1
Read_Reps=95
Read_Modes=Absorbance
Read_Flor_Every=2
Max_Delta_OD=0.500000
Well_By_Row_Col=none
Reorder_Map=Order_Strings_Not,0
Tip_Vol=200
OD_to_Innoc=0.100,0.100,0.380,0.380,0.380,0.380,0.760,0.760,0.100,0.100,0.380,0.380,0.380,0.380,0.760,0.760,0.100,0.100,0.380,0.380,0.380,0.380,0.760,0.760,0.100,0.100,0.380,0.380,0.380,0.380,0.760,0.760,0.100,0.100,0.380,0.380,0.380,0.380,0.760,0.760,0.100,0.100,0.380,0.380,0.380,0.380,0.760,0.760
Absorption_Max=.3
OD_to_Save=0.100,0.100,0.380,0.380,0.380,0.380,0.760,0.760,0.100,0.100,0.380,0.380,0.380,0.380,0.760,0.760,0.100,0.100,0.380,0.380,0.380,0.380,0.760,0.760,0.100,0.100,0.380,0.380,0.380,0.380,0.760,0.760,0.100,0.100,0.380,0.380,0.380,0.380,0.760,0.760,0.100,0.100,0.380,0.380,0.380,0.380,0.760,0.760
OD_to_Dilute=0.100
Save_Sample_Vol=180
Save_Sample_Reps=2
Innoc_Vol=184,184,46,46,46,46,0,0,184,184,46,46,46,46,0,0,184,184,46,46,46,46,0,0,184,184,46,46,46,46,0,0,184,184,46,46,46,46,0,0,184,184,46,46,46,46,0,0
Dilute_Vol=23,23,23,23,23,23,23,23,23,23,23,23,23,23,23,23,23,23,23,23,23,23,23,23,23,23,23,23,23,23,23,23,23,23,23,23,23,23,23,23,23,23,23,23,23,23,23,23
Save_Vol=800,800,800,800,800,800,800,800,800,800,800,800,800,800,800,800,800,800,800,800,800,800,800,800,800,800,800,800,800,800,800,800,800,800,800,800,800,800,800,800,800,800,800,800,800,800,800,800
Reference_Vol=100,100,100,100,100,100,100,100,100,100,100,100,100,100,100,100,100,100,100,100,100,100,100,100,100,100,100,100,100,100,100,100,100,100,100,100,100,100,100,100,100,100,100,100,100,100,100,100,100,100,100,100,100,100,100,100,100,100,100,100,100,100,100,100,100,100,100,100,100,100,100,100,100,100,100,100,100,100,100,100,100,100,100,100,100,100,100,100,100,100,100,100,100,100,100,100
Read_to_Innoc=20,20,20,20,20,20,20,20,20,20,20,20,20,20,20,20,20,20,20,20,20,20,20,20,20,20,20,20,20,20,20,20,20,20,20,20,20,20,20,20,20,20,20,20,20,20,20,20
Read_to_Dilute=26,26,26,26,26,26,26,26,26,26,26,26,26,26,26,26,26,26,26,26,26,26,26,26,26,26,26,26,26,26,26,26,26,26,26,26,26,26,26,26,26,26,26,26,26,26,26,26
Read_to_Save=20,20,20,20,20,20,20,20,20,20,20,20,20,20,20,20,20,20,20,20,20,20,20,20,20,20,20,20,20,20,20,20,20,20,20,20,20,20,20,20,20,20,20,20,20,20,20,20
Innoc_Target_Map=1,2,3,4,5,6,7,8,9,10,11,12,13,14,15,16,17,18,19,20,21,22,23,24,25,26,27,28,29,30,31,32,33,34,35,36,37,38,39,40,41,42,43,44,45,46,47,48
Pipet_Trigger=OD_Save_Innoc
Pipet_Volume_Adj=Con_OD_Save
Delid=no
Pre_Init=yes
Talk_To_ProMax=no
Time_Out_Time=1050
Wait_While_Busy=yes
Idle_Time=2
Screen_Run_Type=pre_screen_1
Spect_Protocol=15m
Spec_Run_File=GG_PB_Voyage.pda
Spec_Assay_File=""
Save_Data_File=29_05_07_FenvsCer_FenvsMic_Repeat_ps1_A_96_T_24.txt
Working_Dir=C%3A\\Users\\Growth_Data
Run_Control_Dir=C%3A\\Users\\Yeast_Run_Files
Tracking_Dir=""
Track_File=201401_data_track.txt
Save_Run_Data_Flag=yes
Set_Incubator_Temp=30.0
Base_Line_Flag=atstart_minimum
Pipet_Cycles_Before_Save=20
Time_Point_Save=wellmap
Innoc_Direction=down
Wells_In_Use=111111111111111111111111111111111111111111111111
Save_Sample_Map=111111001111110011111100111111001111110011111100
Sections_to_Run=0
Rows_per_Section=8
Start_Sections_Row=1
MultiProbe_Run_File=""
Multiprobe_Run_Dialogue=yes
Comments=no%20comment
Target_Temp=300
Temp_Control=On
Delta_Temp=10
ReadMode=Absorbance,Bottom
ExcitationFilter=485,
EmissionFilter=535,
MeasurementFilter=595
ReadsPerWellNumber=1,1
ShakeDuration=800,0
GainMode=Manual
PdfName=NUN96ft.pdf
Gain=50
Add_Drug_Map=1,1,1,1,1,1,1,1,1,1,1,1,1,1,1,1,1,1,1,1,1,1,1,1,1,1,1,1,1,1,1,1,1,1,1,1,1,1,1,1,1,1,1,1,1,1,1,1
Add_Drug_Vol=7,7,7,7,7,7,7,7,7,7,7,7,7,7,7,7,7,7,7,7,7,7,7,7,7,7,7,7,7,7,7,7,7,7,7,7,7,7,7,7,7,7,7,7,7,7,7,7
Innoc_Map=111011101110111011101110111011101110111011101110111011101110111011101110111011101110111011101110
Dilute_Map=111111111111111111111111111111111111111111111111111111111111111111111111111111111111111111111111
data_file_name=iS_1_48.txt
barcode=""
Hit_Call_Threshold=1.000000
Reference_Well=A01
WT_Ref_Well=0
Project_Name=test
Pipet_Gens_Point=5.00,10.00,15.00,20.00,5.00,10.00,15.00,20.00,5.00,10.00,15.00,20.00,5.00,10.00,15.00,20.00,5.00,10.00,15.00,20.00,5.00,10.00,15.00,20.00,5.00,10.00,15.00,20.00,5.00,10.00,15.00,20.00,5.00,10.00,15.00,20.00,5.00,10.00,15.00,20.00,5.00,10.00,15.00,20.00,5.00,10.00,15.00,20.00,
Shake_Divisor=1
data_handling=file_&_DB_&_auto_analysis
time_frm_freezer=-1.00
gens_frm_freezer=-1.00
Well_Vol=100
Parent_ID=""
Units=%
Quarter=A
media_name=ypd
Save_Mode=one_to_one
Consolidate_Save_Map=1,2,3,4,5,6,7,8,9,10,11,12,13,14,15,16,17,18,19,20,21,22,23,24,25,26,27,28,29,30,31,32,33,34,35,36,37,38,39,40,41,42,43,44,45,46,47,48
Add_Drug_at_Start_Map=000000000000000000000000000000000000000000000000000
Add_Drug_Labware=add_drug_48
Max_Dynam_OD_Change=0.05
Reads_After_Pipet=1
Ref_Type=single_ref
Read_to_Add_Drug_at_Start=0
Send_Email_at_Pipet=no_email
Strain_Name=""
Media=ypd
drug_vol=2.00
Drug_Name=""
Drug_Conc=2
Innoc_Conc=""
Strain_Plate=none
ShakeIntensity=High
ShakeMode=Orbital
NumberOfFlashes=1
PartOfPlate=0
MovePlateOutAfterMeasurement=0
IntegrationLagTime=0
IntegrationTime=100
DelayMoveFlashFluorescence=0
[Drug_Data]
Drug_Plate=none
Strain_Plate=none
Media=ypd
Drug_Name=ud,ud,ud,ud,ud,ud,ud,ud,ud,ud,ud,ud,ud,ud,ud,ud,ud,ud,ud,ud,ud,ud,ud,ud,ud,ud,ud,ud,ud,ud,ud,ud,ud,ud,ud,ud,ud,ud,ud,ud,ud,ud,ud,ud,ud,ud,ud,ud,ud,ud,ud,ud,ud,ud,ud,ud,ud,ud,ud,ud,ud,ud,ud,ud,ud,ud,ud,ud,ud,ud,ud,ud,ud,ud,ud,ud,ud,ud,ud,ud,ud,ud,ud,ud,ud,ud,ud,ud,ud,ud,ud,ud,ud,ud,ud,ud
Strain_Name=ud
Drug_Conc=""
Innoc_Conc=0.06250,0.06250,0.06250,0.06250,0.06250,0.06250,0.06250,0.06250,0.06250,0.06250,0.06250,0.06250,0.06250,0.06250,0.06250,0.06250,0.06250,0.06250,0.06250,0.06250,0.06250,0.06250,0.06250,0.06250,0.06250,0.06250,0.06250,0.06250,0.06250,0.06250,0.06250,0.06250,0.06250,0.06250,0.06250,0.06250,0.06250,0.06250,0.06250,0.06250,0.06250,0.06250,0.06250,0.06250,0.06250,0.06250,0.06250,0.06250,0.06250,0.06250,0.06250,0.06250,0.06250,0.06250,0.06250,0.06250,0.06250,0.06250,0.06250,0.06250,0.06250,0.06250,0.06250,0.06250,0.06250,0.06250,0.06250,0.06250,0.06250,0.06250,0.06250,0.06250,0.06250,0.06250,0.06250,0.06250,0.06250,0.06250,0.06250,0.06250,0.06250,0.06250,0.06250,0.06250,0.06250,0.06250,0.06250,0.06250,0.06250,0.06250,0.06250,0.06250,0.06250,0.06250,0.06250,0.06250
Run_ID=none
Plate_Quarter=A
Units=%,%,%,%,%,%,%,%,%,%,%,%,%,%,%,%,%,%,%,%,%,%,%,%,%,%,%,%,%,%,%,%,%,%,%,%,%,%,%,%,%,%,%,%,%,%,%,%,%,%,%,%,%,%,%,%,%,%,%,%,%,%,%,%,%,%,%,%,%,%,%,%,%,%,%,%,%,%,%,%,%,%,%,%,%,%,%,%,%,%,%,%,%,%,%,%
Parent_ID=""
Project_Name=test
Strain_Backgrnd=0,0,0,0,0,0,0,0,0,0,0,0,0,0,0,0,0,0,0,0,0,0,0,0,0,0,0,0,0,0,0,0,0,0,0,0,0,0,0,0,0,0,0,0,0,0,0,0,0,0,0,0,0,0,0,0,0,0,0,0,0,0,0,0,0,0,0,0,0,0,0,0,0,0,0,0,0,0,0,0,0,0,0,0,0,0,0,0,0,0,0,0,0,0,0,0
Well_Vol=100,100,100,100,100,100,100,100,100,100,100,100,100,100,100,100,100,100,100,100,100,100,100,100,100,100,100,100,100,100,100,100,100,100,100,100,100,100,100,100,100,100,100,100,100,100,100,100,100,100,100,100,100,100,100,100,100,100,100,100,100,100,100,100,100,100,100,100,100,100,100,100,100,100,100,100,100,100,100,100,100,100,100,100,100,100,100,100,100,100,100,100,100,100,100,100
time_frm_freezer=-1.00
gens_frm_freezer=-1.00
user=asmith
Strain_Pool=ud,ud,ud,ud,ud,ud,ud,ud,ud,ud,ud,ud,ud,ud,ud,ud,ud,ud,ud,ud,ud,ud,ud,ud,ud,ud,ud,ud,ud,ud,ud,ud,ud,ud,ud,ud,ud,ud,ud,ud,ud,ud,ud,ud,ud,ud,ud,ud,ud,ud,ud,ud,ud,ud,ud,ud,ud,ud,ud,ud,ud,ud,ud,ud,ud,ud,ud,ud,ud,ud,ud,ud,ud,ud,ud,ud,ud,ud,ud,ud,ud,ud,ud,ud,ud,ud,ud,ud,ud,ud,ud,ud,ud,ud,ud,ud
Well_Alias=A01,A02,A03,A04,A05,A06,A07,A08,A09,A10,A11,A12,B01,B02,B03,B04,B05,B06,B07,B08,B09,B10,B11,B12,C01,C02,C03,C04,C05,C06,C07,C08,C09,C10,C11,C12,D01,D02,D03,D04,D05,D06,D07,D08,D09,D10,D11,D12,E01,E02,E03,E04,E05,E06,E07,E08,E09,E10,E11,E12,F01,F02,F03,F04,F05,F06,F07,F08,F09,F10,F11,F12,G01,G02,G03,G04,G05,G06,G07,G08,G09,G10,G11,G12,H01,H02,H03,H04,H05,H06,H07,H08,H09,H10,H11,H12
Well_Pos=1,2,3,4,5,6,7,8,9,10,11,12,13,14,15,16,17,18,19,20,21,22,23,24,25,26,27,28,29,30,31,32,33,34,35,36,37,38,39,40,41,42,43,44,45,46,47,48,49,50,51,52,53,54,55,56,57,58,59,60,61,62,63,64,65,66,67,68,69,70,71,72,73,74,75,76,77,78,79,80,81,82,83,84,85,86,87,88,89,90,91,92,93,94,95,96
position=A01,A02,A03,A04,A05,A06,A07,A08,A09,A10,A11,A12,B01,B02,B03,B04,B05,B06,B07,B08,B09,B10,B11,B12,C01,C02,C03,C04,C05,C06,C07,C08,C09,C10,C11,C12,D01,D02,D03,D04,D05,D06,D07,D08,D09,D10,D11,D12,E01,E02,E03,E04,E05,E06,E07,E08,E09,E10,E11,E12,F01,F02,F03,F04,F05,F06,F07,F08,F09,F10,F11,F12,G01,G02,G03,G04,G05,G06,G07,G08,G09,G10,G11,G12,H01,H02,H03,H04,H05,H06,H07,H08,H09,H10,H11,H12
[Runtime_State]
Instrument=Tecan_24
Start_Time_Now=3.2633176688E+9
Reads_Completed=95
Innoc_Direction=down
Wells_In_Use=111111111111111111111111111111111111111111111111111111111111111111111111111111111111111111111111
Innoc_Map=111111111111111111111111111111111111111111111111111111111111111111111111111111111111000000000000
Dilute_Map=111111111111111111111111111111111111111111111111111111111111111111111111111111111111111111111111
Save_Sample_Map=000000000000000000000000000000000000000000000000010000000100000001000000010000000100000001000000
Current_OD=0.774,0.779,0.780,0.763,0.765,1.106,0.798,0.781,0.779,0.743,0.766,0.729,0.776,0.638,0.544,0.542,0.505,0.626,0.787,0.719,0.736,0.686,0.713,0.662,0.745,0.506,0.420,0.380,0.405,0.394,0.713,0.729,0.675,0.670,0.638,0.664,0.738,0.437,0.392,0.352,0.367,0.378,0.730,0.728,0.708,0.582,0.659,0.878,0.656,0.414,0.400,0.369,0.364,0.350,0.687,0.636,0.601,0.577,0.583,0.543,0.685,0.420,0.370,0.353,0.346,0.331,0.704,0.635,0.595,0.564,0.527,0.508,0.065,0.065,0.064,0.064,0.062,0.063,0.063,0.063,0.064,0.062,0.065,0.063,0.064,0.064,0.062,0.063,0.063,0.064,0.064,0.063,0.064,0.063,0.064,0.065
Bckgrnd_OD=0.084,0.082,0.082,0.082,0.085,0.082,0.082,0.080,0.082,0.082,0.076,0.081,0.083,0.081,0.081,0.082,0.082,0.082,0.083,0.080,0.081,0.081,0.082,0.082,0.082,0.083,0.083,0.083,0.084,0.082,0.081,0.082,0.080,0.081,0.082,0.081,0.082,0.082,0.082,0.081,0.082,0.082,0.082,0.081,0.082,0.081,0.081,0.082,0.081,0.081,0.082,0.083,0.084,0.082,0.082,0.082,0.083,0.083,0.082,0.082,0.083,0.082,0.081,0.082,0.081,0.080,0.082,0.082,0.082,0.083,0.085,0.081,0.064,0.064,0.062,0.062,0.061,0.061,0.062,0.061,0.062,0.062,0.063,0.062,0.062,0.062,0.061,0.062,0.061,0.062,0.062,0.062,0.062,0.062,0.063,0.063
Mapped=111111001111110011111100110000001111100011111101111111111111111111111111111111111111111111111111
Pipet_Completed=000000000000000000000000000000000000000000000000000000000000000000000000000000000000000000000000
Innoc_Completed=0,0,0,0,0,0,0,0,0,0,0,0,0,0,0,0,0,0,0,0,0,0,0,0,0,0,0,0,0,0,0,0,0,0,0,0,0,0,0,0,0,0,0,0,0,0,0,0,0,0,0,0,0,0,0,0,0,0,0,0,0,0,0,0,0,0,0,0,0,0,0,0,0,0,0,0,0,0,0,0,0,0,0,0,0,0,0,0,0,0,0,0,0,0,0,0
Save_Completed=0,0,0,0,0,0,0,0,0,0,0,0,0,0,0,0,0,0,0,0,0,0,0,0,0,0,0,0,0,0,0,0,0,0,0,0,0,0,0,0,0,0,0,0,0,0,0,0,0,0,0,0,0,0,0,0,0,0,0,0,0,0,0,0,0,0,0,0,0,0,0,0,0,0,0,0,0,0,0,0,0,0,0,0,0,0,0,0,0,0,0,0,0,0,0,0
Pipeted_At=0,0,0,0,0,0,0,0,0,0,0,0,0,0,0,0,0,0,0,0,0,0,0,0,0,0,0,0,0,0,0,0,0,0,0,0,0,0,0,0,0,0,0,0,0,0,0,0,0,0,0,0,0,0,0,0,0,0,0,0,0,0,0,0,0,0,0,0,0,0,0,0,0,0,0,0,0,0,0,0,0,0,0,0,0,0,0,0,0,0,0,0,0,0,0,0
Pipeted_OD=0,0,0,0,0,0,0,0,0,0,0,0,0,0,0,0,0,0,0,0,0,0,0,0,0,0,0,0,0,0,0,0,0,0,0,0,0,0,0,0,0,0,0,0,0,0,0,0,0,0,0,0,0,0,0,0,0,0,0,0,0,0,0,0,0,0,0,0,0,0,0,0,0,0,0,0,0,0,0,0,0,0,0,0,0,0,0,0,0,0,0,0,0,0,0,0
Dilutes_Completed=0,0,0,0,0,0,0,0,0,0,0,0,0,0,0,0,0,0,0,0,0,0,0,0,0,0,0,0,0,0,0,0,0,0,0,0,0,0,0,0,0,0,0,0,0,0,0,0,0,0,0,0,0,0,0,0,0,0,0,0,0,0,0,0,0,0,0,0,0,0,0,0,0,0,0,0,0,0,0,0,0,0,0,0,0,0,0,0,0,0,0,0,0,0,0,0
Time_At_Innoc=0,0,0,0,0,0,0,0,0,0,0,0,0,0,0,0,0,0,0,0,0,0,0,0,0,0,0,0,0,0,0,0,0,0,0,0,0,0,0,0,0,0,0,0,0,0,0,0,0,0,0,0,0,0,0,0,0,0,0,0,0,0,0,0,0,0,0,0,0,0,0,0,0,0,0,0,0,0,0,0,0,0,0,0,0,0,0,0,0,0,0,0,0,0,0,0
Time_At_Save=0,0,0,0,0,0,0,0,0,0,0,0,0,0,0,0,0,0,0,0,0,0,0,0,0,0,0,0,0,0,0,0,0,0,0,0,0,0,0,0,0,0,0,0,0,0,0,0,0,0,0,0,0,0,0,0,0,0,0,0,0,0,0,0,0,0,0,0,0,0,0,0,0,0,0,0,0,0,0,0,0,0,0,0,0,0,0,0,0,0,0,0,0,0,0,0
Time_At_Dilute=0,0,0,0,0,0,0,0,0,0,0,0,0,0,0,0,0,0,0,0,0,0,0,0,0,0,0,0,0,0,0,0,0,0,0,0,0,0,0,0,0,0,0,0,0,0,0,0,0,0,0,0,0,0,0,0,0,0,0,0,0,0,0,0,0,0,0,0,0,0,0,0,0,0,0,0,0,0,0,0,0,0,0,0,0,0,0,0,0,0,0,0,0,0,0,0
Previous_OD=0.774,0.779,0.780,0.763,0.765,1.106,0.798,0.781,0.779,0.743,0.766,0.729,0.776,0.638,0.544,0.542,0.505,0.626,0.787,0.719,0.736,0.686,0.713,0.662,0.745,0.506,0.420,0.380,0.405,0.394,0.713,0.729,0.675,0.670,0.638,0.664,0.738,0.437,0.392,0.352,0.367,0.378,0.730,0.728,0.708,0.582,0.659,0.878,0.656,0.414,0.400,0.369,0.364,0.350,0.687,0.636,0.601,0.577,0.583,0.543,0.685,0.420,0.370,0.353,0.346,0.331,0.704,0.635,0.595,0.564,0.527,0.508,0.065,0.065,0.064,0.064,0.062,0.063,0.063,0.063,0.064,0.062,0.065,0.063,0.064,0.064,0.062,0.063,0.063,0.064,0.064,0.063,0.064,0.063,0.064,0.065
Prev_Delta_OD=0.041,0.022,0.017,0.003,0.012,0.005,0.011,0.011,0.002,0.024,0.009,0.031,0.014,0.000,0.002,0.000,0.010,0.015,0.009,0.020,0.001,0.002,0.003,0.021,0.008,0.010,0.019,0.005,0.008,0.000,0.026,0.005,0.001,0.004,0.001,0.000,0.015,0.002,0.004,0.005,0.000,0.001,0.003,0.015,0.007,0.027,0.016,0.009,0.007,0.013,0.008,0.002,0.000,0.006,0.009,0.008,0.015,0.004,0.014,0.006,0.002,0.002,0.012,0.001,0.002,0.001,0.010,0.002,0.023,0.006,0.007,0.001,0.000,0.000,0.001,0.001,0.001,0.000,0.000,0.000,0.000,0.003,0.000,0.001,0.000,0.000,0.001,0.001,0.000,0.001,0.000,0.001,0.000,0.001,0.001,0.000
Delta_From_Ref=0.000,0.030,0.863,1.334,1.121,1.592,-0.084,1.915,0.026,0.031,1.570,1.443,0.380,1.579,7.908,8.035,0.033,0.028,0.603,1.361,1.477,1.532,6.448,6.604,0.029,0.012,1.722,1.761,1.686,1.842,2.630,4.968,0.037,0.026,1.553,1.462,0.738,1.880,8.719,8.800,0.029,0.022,0.949,1.341,1.377,1.572,6.903,7.111,0.000,0.000,0.000,0.000,0.000,0.000,0.000,0.000,0.000,0.000,0.000,0.000,0.000,0.000,0.000,0.000,0.000,0.000,0.000,0.000,0.000,0.000,0.000,0.000,0.000,0.000,0.000,0.000,0.000,0.000,0.000,0.000,0.000,0.000,0.000,0.000,0.000,0.000,0.000,0.000,0.000,0.000,0.000,0.000,0.000,0.000,0.000,0.000
Sig_OD_Delta=0,0,0,1,1,1,0,1,0,0,1,1,0,1,1,1,0,0,0,1,1,1,1,1,0,0,1,1,1,1,1,1,0,0,1,1,0,1,1,1,0,0,0,1,1,1,1,1,0,0,0,0,0,0,0,0,0,0,0,0,0,0,0,0,0,0,0,0,0,0,0,0,0,0,0,0,0,0,0,0,0,0,0,0,0,0,0,0,0,0,0,0,0,0,0,0
Add_Drug_at_Start_Map=000000000000000000000000000000000000000000000000000000000000000000000000000000000000000000000000
[Analysis]
Drug_ID=A1,A2,A3,A4,A5,A6,B1,B2,B3,B4,B5,B6,C1,C2,C3,C4,C5,C6,D1,D2,D3,D4,D5,D6,E1,E2,E3,E4,E5,E6,F1,F2,F3,F4,F5,F6,G1,G2,G3,G4,G5,G6,H1,H2,H3,H4,H5,H6
Decision=no_inh,ps2_1_1,ps2_1_1,ps2_4_1,ps2_4_1,ps2_4_1,no_inh,ps2_4_2,other,other,other,other,ps2_4_1,other,other,other,other,other,ps2_2_1,other,other,other,other,other,ps2_4_1,other,other,other,other,other,ps2_4_1,other,other,other,other,other,screen,screen,screen,screen,screen,screen,screen,screen,screen,screen,screen,screen,no_inh,no_inh,ps2_2_1,ps2_4_1,ps2_4_1,ps2_4_1,ps2_1_1,ps2_4_1,ps2_4_1,ps2_4_1,ps2_4_1,ps2_4_2,ps2_2_1,ps2_4_1,ps2_4_1,ps2_4_2,ps2_4_2,ps2_4_2,ps2_4_1,ps2_4_1,ps2_4_1,ps2_4_2,ps2_4_2,ps2_4_2,ps2_4_1,ps2_4_2,ps2_4_2,ps2_4_2,other,other,ps2_4_1,ps2_4_2,ps2_4_2,other,other,other,screen,screen,screen,screen,screen,screen,screen,screen,screen,screen,screen,screen
Plot_Min=0.100,0.100,0.100,0.100,0.100,0.100,0.100,0.100,0.100,0.100,0.100,0.100,0.100,0.100,0.100,0.100,0.100,0.100,0.100,0.100,0.100,0.100,0.100,0.100,0.100,0.100,0.100,0.100,0.100,0.100,0.100,0.100,0.100,0.100,0.100,0.100,0.100,0.100,0.100,0.100,0.100,0.100,0.100,0.100,0.100,0.100,0.100,0.100
Plot_Max=1.500,1.500,1.500,1.500,1.500,1.500,1.500,1.500,1.500,1.500,1.500,1.500,1.500,1.500,1.500,1.500,1.500,1.500,1.500,1.500,1.500,1.500,1.500,1.500,1.500,1.500,1.500,1.500,1.500,1.500,1.500,1.500,1.500,1.500,1.500,1.500,1.500,1.500,1.500,1.500,1.500,1.500,1.500,1.500,1.500,1.500,1.500,1.500
G_Plot_Min=0.1
G_Plot_Delta=0.7
Plot_On_Off=0
OD_Gen_Pt=0.460
Gens_to_OD_Pt=5.000
Avg_G=1.892,2.040,2.068,2.302,2.214,2.452,1.974,2.739,5.190,4.991,5.851,5.445,2.185,5.789,6.140,6.458,6.400,6.436,2.141,6.193,6.439,6.741,6.621,6.543,2.315,6.340,6.362,6.500,6.588,6.713,2.276,6.286,6.560,6.725,6.774,6.902,0.000,0.000,0.000,0.000,0.000,0.000,0.000,0.000,0.000,0.000,0.000,0.000,1.882,2.007,2.100,2.279,2.315,2.396,2.047,2.240,2.386,2.556,2.527,2.605,2.108,2.304,2.508,2.646,2.716,2.730,2.154,2.365,2.527,2.978,2.770,2.784,2.280,2.656,2.875,3.060,3.223,4.185,2.258,2.744,2.904,3.253,5.063,5.419,0.000,0.000,0.000,0.000,0.000,0.000,0.000,0.000,0.000,0.000,0.000,0.000
Max_Slope=1.755,1.981,2.159,2.106,2.137,2.224,2.261,2.525,3.936,4.190,4.932,4.818,2.198,3.816,3.770,3.093,3.688,2.811,2.430,4.352,3.104,2.616,2.271,2.806,2.778,4.164,3.472,1.738,1.766,1.940,2.925,3.078,1.759,1.570,1.735,1.936,188.424,166.236,180.392,151.390,197.194,122.862,197.242,100.927,119.411,141.301,132.479,157.000,1.899,2.292,2.024,2.007,2.389,2.251,1.924,1.856,2.067,2.311,2.123,2.511,2.185,1.992,2.572,2.774,2.490,2.677,2.273,1.909,2.026,2.783,2.502,2.391,2.451,2.631,3.262,3.444,3.872,4.769,2.523,2.874,2.591,3.363,4.505,5.363,151.409,107.318,143.695,176.622,146.179,184.302,134.569,201.938,176.653,223.099,148.735,176.645
Fit_Model=all
Fit_Const_OD_Base=0.085
Fit_Const_N0=0.01500
Fit_Const_T0=0.000
G_Fit_Min=0.100
G_Fit_Delta=0.400
Fit_On_Off=0.000,0.000,0.000,0.000,0.000,0.000,0.000,0.000,0.000,0.000,0.000,0.000,0.000,0.000,0.000,0.000,0.000,0.000,0.000,0.000,0.000,0.000,0.000,0.000,0.000,0.000,0.000,0.000,0.000,0.000,0.000,0.000,0.000,0.000,0.000,0.000,0.000,0.000,0.000,0.000,0.000,0.000,0.000,0.000,0.000,0.000,0.000,0.000,0.000,0.000,0.000,0.000,0.000,0.000,0.000,0.000,0.000,0.000,0.000,0.000,0.000,0.000,0.000,0.000,0.000,0.000,0.000,0.000,0.000,0.000,0.000,0.000,0.000,0.000,0.000,0.000,0.000,0.000,0.000,0.000,0.000,0.000,0.000,0.000,0.000,0.000,0.000,0.000,0.000,0.000,0.000,0.000,0.000,0.000,0.000,0.000
Fit_Min=0.034,0.032,0.032,0.032,0.035,0.032,0.033,0.031,0.031,0.032,0.032,0.032,0.032,0.033,0.033,0.033,0.034,0.032,0.032,0.032,0.032,0.031,0.032,0.032,0.031,0.031,0.032,0.033,0.034,0.032,0.033,0.032,0.031,0.032,0.031,0.030,0.014,0.014,0.012,0.012,0.011,0.011,0.012,0.012,0.011,0.012,0.011,0.012,0.000,0.000,0.000,0.000,0.000,0.000,0.000,0.000,0.000,0.000,0.000,0.000,0.000,0.000,0.000,0.000,0.000,0.000,0.000,0.000,0.000,0.000,0.000,0.000,0.000,0.000,0.000,0.000,0.000,0.000,0.000,0.000,0.000,0.000,0.000,0.000,0.000,0.000,0.000,0.000,0.000,0.000,0.000,0.000,0.000,0.000,0.000,0.000
Fit_Delta=0.390,0.492,0.458,0.441,0.504,0.463,0.383,0.301,0.206,0.354,0.306,0.287,0.415,0.280,0.181,0.111,0.134,0.132,0.494,0.209,0.127,0.079,0.070,0.093,0.346,0.188,0.155,0.052,0.044,0.051,0.398,0.145,0.063,0.036,0.040,0.034,1.500,1.500,1.500,1.500,1.500,1.500,1.500,1.500,1.500,1.500,1.500,1.500,0.418,0.330,0.440,0.408,0.395,0.427,0.476,0.409,0.279,0.420,0.269,0.349,0.491,0.355,0.455,0.282,0.328,0.325,0.471,0.344,0.432,0.280,0.289,0.339,0.418,0.365,0.311,0.317,0.321,0.282,0.404,0.320,0.288,0.342,0.264,0.299,0.000,0.000,0.000,0.000,0.000,0.000,0.000,0.000,0.000,0.000,0.000,0.000
Fit_Offset=0.074,0.075,0.077,0.077,0.080,0.079,0.072,0.073,0.037,0.074,0.065,0.076,0.070,0.094,0.073,0.106,0.107,0.103,0.068,0.101,0.104,0.110,0.103,0.100,0.068,0.102,0.108,0.106,0.103,0.092,0.070,0.102,0.094,0.171,0.099,0.100,0.000,0.000,0.000,0.000,0.000,0.000,0.000,0.000,0.000,0.000,0.000,0.000,0.072,0.076,0.078,0.078,0.074,0.076,0.072,0.079,0.075,0.076,0.075,0.077,0.069,0.077,0.075,0.072,0.072,0.067,0.072,0.076,0.076,0.068,0.069,0.073,0.071,0.072,0.070,0.066,0.064,0.062,0.072,0.072,0.066,0.065,0.067,0.059,0.000,0.000,0.000,0.000,0.000,0.000,0.000,0.000,0.000,0.000,0.000,0.000
Fit_N0=0.011,0.008,0.009,0.009,0.008,0.008,0.011,0.009,0.022,0.009,0.011,0.018,0.011,0.005,0.030,0.000,0.000,0.000,0.013,0.000,0.001,-0.001,0.000,0.001,0.012,0.000,0.000,0.000,-0.001,0.005,0.013,0.000,0.005,-0.052,-0.001,0.000,0.000,0.000,0.000,0.000,0.000,0.000,0.000,0.000,0.000,0.000,0.000,0.000,0.013,0.008,0.007,0.008,0.008,0.009,0.012,0.007,0.010,0.008,0.010,0.009,0.013,0.010,0.009,0.014,0.011,0.013,0.010,0.010,0.010,0.013,0.012,0.009,0.013,0.012,0.013,0.013,0.015,0.018,0.010,0.011,0.011,0.013,0.014,0.014,0.000,0.000,0.000,0.000,0.000,0.000,0.000,0.000,0.000,0.000,0.000,0.000
Fit_T0=0.960,0.982,1.270,1.560,1.246,1.737,0.922,-0.237,-5.181,-1.262,-3.470,3.166,0.717,2.592,4.767,7.213,6.029,7.736,0.498,5.838,76.360,8.810,10.456,-13.321,0.604,6.618,8.441,8.729,12.009,-320.158,0.557,7.123,-282.270,430.381,-14.404,10.489,0.000,0.000,0.000,0.000,0.000,0.000,0.000,0.000,0.000,0.000,0.000,0.000,1.384,1.459,1.317,1.336,1.548,1.258,1.115,1.601,1.206,0.852,1.249,1.074,0.917,1.617,0.807,1.046,0.628,-0.012,0.858,1.111,0.848,0.067,0.089,0.241,1.019,0.915,0.114,-0.680,-0.594,0.016,0.924,0.521,-1.182,-1.202,-0.834,-1.468,0.000,0.000,0.000,0.000,0.000,0.000,0.000,0.000,0.000,0.000,0.000,0.000
Fit_G=1.574,1.562,1.605,1.745,1.703,1.794,1.623,2.600,5.796,3.381,4.397,4.381,1.877,2.542,6.522,0.932,1.240,0.818,1.961,1.225,50.142,-1.378,0.488,12.063,2.074,0.834,0.692,3.243,3.045,764.121,2.059,1.000,1160.662,-947.647,1535.301,-1.082,0.000,0.000,0.000,0.000,0.000,0.000,0.000,0.000,0.000,0.000,0.000,0.000,1.530,1.442,1.532,1.688,1.706,1.888,1.705,1.582,1.999,2.072,2.188,2.153,1.842,1.833,2.064,2.481,2.460,2.701,1.787,1.983,2.151,2.830,2.700,2.496,1.995,2.345,2.740,3.049,3.326,3.509,1.850,2.483,2.945,3.332,3.430,3.654,0.000,0.000,0.000,0.000,0.000,0.000,0.000,0.000,0.000,0.000,0.000,0.000
Fit_Error=12.079,19.042,22.591,22.532,20.111,19.559,7.719,17.088,4.922,114.627,85.454,148.344,17.636,199.687,58.268,33.669,65.459,47.398,21.281,117.096,65.234,7.532,12.392,20.893,6.792,93.481,99.081,8.059,6.124,6.735,6.661,64.094,11.099,4.076,4.799,2.198,0.000,0.000,0.000,0.000,0.000,0.000,0.000,0.000,0.000,0.000,0.000,0.000,16.001,2.430,12.539,8.750,10.159,16.434,35.967,13.564,3.337,15.407,1.922,7.884,32.979,9.874,20.436,2.638,4.550,4.615,15.854,5.609,16.950,3.531,1.337,5.660,14.260,6.664,2.376,3.181,4.253,2.224,6.130,11.809,1.932,13.915,2.541,3.978,0.000,0.000,0.000,0.000,0.000,0.000,0.000,0.000,0.000,0.000,0.000,0.000
Fit_CV=58.000,94.000,61.000,87.000,83.000,106.000,69.000,100.000,166.000,94.000,96.000,235.000,77.000,132.000,352.000,151.000,155.000,168.000,101.000,149.000,150.000,174.000,324.000,271.000,67.000,180.000,162.000,303.000,165.000,168.000,95.000,130.000,173.000,115.000,258.000,276.000,0.000,0.000,0.000,0.000,0.000,0.000,0.000,0.000,0.000,0.000,0.000,0.000,100.000,62.000,83.000,81.000,69.000,66.000,79.000,51.000,69.000,77.000,77.000,79.000,83.000,79.000,70.000,87.000,91.000,70.000,114.000,60.000,79.000,97.000,70.000,94.000,93.000,82.000,79.000,122.000,130.000,127.000,102.000,123.000,135.000,139.000,128.000,133.000,0.000,0.000,0.000,0.000,0.000,0.000,0.000,0.000,0.000,0.000,0.000,0.000
Time_to_20_Gens=0,0,0,0,0,0,0,0,0,0,0,0,0,0,0,0,0,0,0,0,0,0,0,0,0,0,0,0,0,0,0,0,0,0,0,0,0,0,0,0,0,0,0,0,0,0,0,0
Time_to_each_5_Gens=0,0,0,0,0,0,0,0,0,0,0,0,0,0,0,0,0,0,0,0,0,0,0,0,0,0,0,0,0,0,0,0,0,0,0,0,0,0,0,0,0,0,0,0,0,0,0,0
Time_to_each_n_Gens=9.462,10.198,10.340,11.511,11.070,12.261,9.871,13.695,25.951,24.957,28.914,27.227,10.927,28.598,28.473,28.604,29.033,29.021,10.707,28.999,29.009,29.014,29.028,29.030,11.575,29.020,28.759,28.546,28.728,28.790,11.379,29.027,29.002,28.984,28.985,29.034,0.000,0.000,0.000,0.000,0.000,0.000,0.000,0.000,0.000,0.000,0.000,0.000,9.409,10.034,10.498,11.394,11.574,11.978,10.234,11.200,11.930,12.780,12.633,13.025,10.538,11.521,12.542,13.231,13.582,13.650,10.769,11.826,12.636,14.891,13.852,13.921,11.398,13.281,14.377,15.301,16.116,20.923,11.291,13.719,14.520,16.267,25.294,26.778,0.000,0.000,0.000,0.000,0.000,0.000,0.000,0.000,0.000,0.000,0.000,0.000
Min_Pt_OD=0,0,0,0,0,0,0,0,0,0,0,0,0,0,0,0,0,0,0,0,0,0,0,0,0,0,0,0,0,0,0,0,0,0,0,0,0,0,0,0,0,0,0,0,0,0,0,0
Min_Pt_t=0,0,0,0,0,0,0,0,0,0,0,0,0,0,0,0,0,0,0,0,0,0,0,0,0,0,0,0,0,0,0,0,0,0,0,0,0,0,0,0,0,0,0,0,0,0,0,0
TO_OD=0,0,0,0,0,0,0,0,0,0,0,0,0,0,0,0,0,0,0,0,0,0,0,0,0,0,0,0,0,0,0,0,0,0,0,0,0,0,0,0,0,0,0,0,0,0,0,0
Ref_ID=A01
Multi_Refs=single_ref
test=A01,A02,A03,A04,A05,A06,A07,A08,A09,A10,A11,A12,B01,B02,B03,B04,B05,B06,B07,B08,B09,B10,B11,B12,C01,C02,C03,C04,C05,C06,C07,C08,C09,C10,C11,C12,D01,D02,D03,D04,D05,D06,D07,D08,D09,D10,D11,D12,E01,E02,E03,E04,E05,E06,E07,E08,E09,E10,E11,E12,F01,F02,F03,F04,F05,F06,F07,F08,F09,F10,F11,F12,G01,G02,G03,G04,G05,G06,G07,G08,G09,G10,G11,G12,H01,H02,H03,H04,H05,H06,H07,H08,H09,H10,H11,H12
Start_Time_Now=3.2633176689E+9
Start_Date="5/29/2007+2:07 PM"
pv_to_plate_order=no
gen_time_cutoff=0.000
Drug_Name=ud?:;-ud+0,ud?:;-ud+0,ud?:;-ud+0,ud?:;-ud+0,ud?:;-ud+0,ud?:;-ud+0,ud?:;-ud+0,ud?:;-ud+0,ud?:;-ud+0,ud?:;-ud+0,ud?:;-ud+0,ud?:;-ud+0,ud?:;-ud+0,ud?:;-ud+0,ud?:;-ud+0,ud?:;-ud+0,ud?:;-ud+0,ud?:;-ud+0,ud?:;-ud+0,ud?:;-ud+0,ud?:;-ud+0,ud?:;-ud+0,ud?:;-ud+0,ud?:;-ud+0,ud?:;-ud+0,ud?:;-ud+0,ud?:;-ud+0,ud?:;-ud+0,ud?:;-ud+0,ud?:;-ud+0,ud?:;-ud+0,ud?:;-ud+0,ud?:;-ud+0,ud?:;-ud+0,ud?:;-ud+0,ud?:;-ud+0,ud?:;-ud+0,ud?:;-ud+0,ud?:;-ud+0,ud?:;-ud+0,ud?:;-ud+0,ud?:;-ud+0,ud?:;-ud+0,ud?:;-ud+0,ud?:;-ud+0,ud?:;-ud+0,ud?:;-ud+0,ud?:;-ud+0,ud?:;-ud+0,ud?:;-ud+0,ud?:;-ud+0,ud?:;-ud+0,ud?:;-ud+0,ud?:;-ud+0,ud?:;-ud+0,ud?:;-ud+0,ud?:;-ud+0,ud?:;-ud+0,ud?:;-ud+0,ud?:;-ud+0,ud?:;-ud+0,ud?:;-ud+0,ud?:;-ud+0,ud?:;-ud+0,ud?:;-ud+0,ud?:;-ud+0,ud?:;-ud+0,ud?:;-ud+0,ud?:;-ud+0,ud?:;-ud+0,ud?:;-ud+0,ud?:;-ud+0,ud?:;-ud+0,ud?:;-ud+0,ud?:;-ud+0,ud?:;-ud+0,ud?:;-ud+0,ud?:;-ud+0,ud?:;-ud+0,ud?:;-ud+0,ud?:;-ud+0,ud?:;-ud+0,ud?:;-ud+0,ud?:;-ud+0,ud?:;-ud+0,ud?:;-ud+0,ud?:;-ud+0,ud?:;-ud+0,ud?:;-ud+0,ud?:;-ud+0,ud?:;-ud+0,ud?:;-ud+0,ud?:;-ud+0,ud?:;-ud+0,ud?:;-ud+0,ud?:;-ud+0
Drug_Well_Pos=A01,A02,A03,A04,A05,A06,B01,B02,B03,B04,B05,B06,C01,C02,C03,C04,C05,C06,D01,D02,D03,D04,D05,D06,E01,E02,E03,E04,E05,E06,F01,F02,F03,F04,F05,F06,G01,G02,G03,G04,G05,G06,H01,H02,H03,H04,H05,H06,A07,A08,A09,A10,A11,A12,B07,B08,B09,B10,B11,B12,C07,C08,C09,C10,C11,C12,D07,D08,D09,D10,D11,D12,E07,E08,E09,E10,E11,E12,F07,F08,F09,F10,F11,F12,G07,G08,G09,G10,G11,G12,H07,H08,H09,H10,H11,H12
Avg_G_tcut=1.892,2.040,2.068,2.302,2.214,2.452,1.974,2.739,5.190,4.991,5.851,5.445,2.185,5.789,6.140,6.458,6.400,6.436,2.141,6.193,6.439,6.741,6.621,6.543,2.315,6.340,6.362,6.500,6.588,6.713,2.276,6.286,6.560,6.725,6.774,6.902,0.000,0.000,0.000,0.000,0.000,0.000,0.000,0.000,0.000,0.000,0.000,0.000,1.882,2.007,2.100,2.279,2.315,2.396,2.047,2.240,2.386,2.556,2.527,2.605,2.108,2.304,2.508,2.646,2.716,2.730,2.154,2.365,2.527,2.978,2.770,2.784,2.280,2.656,2.875,3.060,3.223,4.185,2.258,2.744,2.904,3.253,5.063,5.419,0.000,0.000,0.000,0.000,0.000,0.000,0.000,0.000,0.000,0.000,0.000,0.000
t0_from_interval=1.287,2.041,1.042,1.733,1.703,2.260,1.207,0.512,-7.288,-6.232,-8.738,-6.469,1.343,-8.653,-3.357,-1.166,-3.240,4.719,0.861,2.779,-1.125,5.478,6.194,5.801,0.888,3.963,-3.048,-0.868,7.618,6.877,0.476,5.424,6.606,8.801,7.126,10.938,0.000,0.000,0.000,0.000,0.000,0.000,0.000,0.000,0.000,0.000,0.000,0.000,1.168,1.767,1.937,2.118,1.896,1.615,1.569,1.826,1.608,1.358,1.610,1.141,1.171,1.510,0.946,0.609,0.754,0.102,1.454,1.190,0.814,0.075,0.554,1.082,0.771,0.772,0.082,-0.053,-1.029,-3.478,1.222,0.693,0.042,-1.148,-5.739,-7.230,0.000,0.000,0.000,0.000,0.000,0.000,0.000,0.000,0.000,0.000,0.000,0.000
Sum_Delta_Ref=0.000,1.994,2.356,5.821,4.706,7.784,1.150,12.778,17.705,18.336,19.624,21.328,4.645,20.497,22.475,23.521,23.120,23.528,3.746,22.671,23.441,23.906,23.951,24.052,7.349,23.157,23.023,23.915,24.304,24.292,6.306,23.557,24.069,24.466,24.270,24.487,-1.000,-1.000,-1.000,-1.000,-1.000,-1.000,-1.000,-1.000,-1.000,-1.000,-1.000,-1.000,0.703,1.734,3.064,5.703,6.073,7.455,2.054,5.627,7.875,9.853,9.606,10.763,3.802,6.596,9.305,10.778,11.753,11.478,4.434,7.526,9.114,13.421,12.207,12.815,6.257,11.165,13.022,14.292,15.000,16.220,5.881,12.091,13.016,15.387,16.654,17.123,-1.000,-1.000,-1.000,-1.000,-1.000,-1.000,-1.000,-1.000,-1.000,-1.000,-1.000,-1.000
Gens_at_time_G=5.000,5.000,5.000,5.000,5.000,5.000,5.000,5.000,5.000,5.000,4.942,5.000,5.000,4.940,4.637,4.429,4.536,4.509,5.000,4.682,4.505,4.304,4.384,4.437,5.000,4.577,4.521,4.392,4.361,4.289,5.000,4.618,4.421,4.310,4.279,4.207,0.000,0.000,0.000,0.000,0.000,0.000,0.000,0.000,0.000,0.000,0.000,0.000,5.000,5.000,5.000,5.000,5.000,5.000,5.000,5.000,5.000,5.000,5.000,5.000,5.000,5.000,5.000,5.000,5.000,5.000,5.000,5.000,5.000,5.000,5.000,5.000,5.000,5.000,5.000,5.000,5.000,5.000,5.000,5.000,5.000,5.000,4.996,4.942,0.000,0.000,0.000,0.000,0.000,0.000,0.000,0.000,0.000,0.000,0.000,0.000
G_Int_tcut=1.635,1.631,1.860,1.955,1.873,2.000,1.733,2.637,6.648,6.238,7.619,6.739,1.917,7.541,6.864,6.722,7.115,5.390,1.969,5.600,6.689,5.468,5.208,5.236,2.137,5.475,7.036,6.697,4.841,5.110,2.181,5.111,5.066,4.683,5.109,4.302,0.000,0.000,0.000,0.000,0.000,0.000,0.000,0.000,0.000,0.000,0.000,0.000,1.648,1.653,1.712,1.855,1.936,2.073,1.733,1.875,2.064,2.284,2.205,2.377,1.873,2.002,2.319,2.524,2.565,2.710,1.863,2.127,2.364,2.963,2.660,2.568,2.125,2.502,2.859,3.071,3.429,4.880,2.014,2.605,2.896,3.483,6.211,6.882,0.000,0.000,0.000,0.000,0.000,0.000,0.000,0.000,0.000,0.000,0.000,0.000
Sum_Del_12=0.000,1.930,2.273,4.565,3.916,5.894,1.039,7.102,7.870,8.052,8.208,8.498,3.202,8.409,8.569,8.741,8.600,8.818,2.756,8.918,8.746,8.797,8.817,8.961,4.260,8.883,8.527,8.678,8.879,8.944,3.842,8.791,8.837,8.948,8.874,8.992,9.965,9.975,9.953,9.951,9.954,9.952,9.942,9.941,9.927,9.961,9.947,9.965,0.163,1.675,2.755,4.535,4.824,5.385,1.736,4.144,5.592,6.247,6.376,6.578,2.491,4.845,5.852,6.513,6.745,6.545,3.060,5.219,5.975,6.957,6.830,7.078,3.987,6.492,6.863,7.123,7.186,7.412,3.866,6.725,6.873,7.281,7.565,7.630,9.964,9.950,9.960,9.964,9.942,9.958,9.954,9.943,9.954,9.955,9.969,9.959
Sum_Del_20=0.000,1.948,2.309,5.684,4.594,7.621,1.124,12.416,17.166,17.775,19.010,20.648,4.525,19.854,21.740,22.732,22.350,22.748,3.647,21.947,22.661,23.092,23.132,23.242,7.130,22.413,22.266,23.088,23.463,23.456,6.127,22.784,23.245,23.613,23.430,23.626,24.842,24.855,24.819,24.817,24.827,24.824,24.806,24.804,24.784,24.837,24.814,24.841,0.673,1.697,2.994,5.567,5.927,7.269,2.001,5.490,7.671,9.596,9.357,10.474,3.699,6.430,9.059,10.488,11.433,11.165,4.318,7.337,8.879,13.043,11.874,12.466,6.083,10.858,12.649,13.885,14.572,15.747,5.725,11.752,12.656,14.941,16.166,16.605,24.839,24.820,24.836,24.839,24.808,24.830,24.828,24.812,24.825,24.827,24.847,24.833
Sum_Del_24=0.000,2.055,2.280,6.103,4.896,7.278,1.155,15.096,21.966,22.737,24.757,27.360,5.255,25.861,29.245,31.171,30.529,30.821,4.221,28.980,30.819,31.938,32.047,31.874,9.070,29.785,30.037,32.170,32.721,32.592,7.541,30.694,32.120,33.095,32.699,33.501,35.329,35.342,35.303,35.301,35.311,35.309,35.289,35.282,35.261,35.316,35.298,35.325,1.137,1.698,3.099,5.984,6.379,8.056,2.234,6.053,8.731,11.020,10.689,12.337,4.385,7.204,10.552,12.330,13.563,13.238,5.046,8.216,10.162,15.880,14.125,14.759,7.387,12.966,15.500,17.042,17.919,19.585,6.789,14.236,15.209,18.585,20.192,21.118,35.324,35.307,35.319,35.323,35.292,35.318,35.310,35.291,35.309,35.310,35.336,35.316
Sum_12=10.028,8.099,7.756,5.464,6.113,4.134,8.989,2.926,2.158,1.977,1.820,1.530,6.826,1.619,1.459,1.287,1.428,1.210,7.272,1.110,1.282,1.231,1.212,1.067,5.768,1.145,1.502,1.351,1.150,1.084,6.186,1.238,1.192,1.081,1.155,1.036,0.063,0.053,0.076,0.077,0.075,0.076,0.087,0.087,0.101,0.067,0.081,0.064,10.192,8.353,7.273,5.493,5.205,4.643,8.292,5.884,4.437,3.782,3.653,3.450,7.538,5.184,4.176,3.515,3.283,3.484,6.968,4.809,4.053,3.071,3.199,2.950,6.042,3.536,3.165,2.905,2.842,2.617,6.163,3.304,3.156,2.747,2.463,2.398,0.064,0.079,0.068,0.064,0.086,0.071,0.074,0.086,0.074,0.074,0.060,0.070
Sum_20=24.933,22.986,22.624,19.249,20.339,17.312,23.809,12.517,7.767,7.158,5.923,4.285,20.408,5.079,3.193,2.201,2.583,2.185,21.286,2.986,2.272,1.841,1.801,1.691,17.803,2.520,2.667,1.845,1.470,1.477,18.806,2.149,1.688,1.320,1.503,1.307,0.091,0.078,0.114,0.116,0.106,0.109,0.127,0.129,0.149,0.096,0.119,0.092,25.606,23.236,21.939,19.366,19.006,17.664,22.932,19.443,17.262,15.337,15.577,14.459,21.234,18.503,15.874,14.445,13.500,13.768,20.615,17.596,16.054,11.890,13.059,12.467,18.850,14.075,12.284,11.048,10.361,9.186,19.208,13.181,12.277,9.992,8.767,8.328,0.094,0.113,0.098,0.094,0.125,0.103,0.105,0.121,0.108,0.106,0.086,0.100
Sum_24=35.434,33.379,33.154,29.331,30.539,28.156,34.279,20.338,13.468,12.698,10.677,8.074,30.179,9.573,6.189,4.263,4.905,4.613,31.213,6.454,4.615,3.497,3.387,3.560,26.364,5.650,5.397,3.264,2.713,2.842,27.894,4.740,3.314,2.339,2.735,1.933,0.105,0.092,0.131,0.133,0.123,0.126,0.146,0.152,0.173,0.118,0.136,0.110,36.571,33.736,32.336,29.450,29.055,27.379,33.200,29.381,26.703,24.414,24.745,23.097,31.049,28.230,24.882,23.104,21.872,22.196,30.388,27.218,25.272,19.555,21.309,20.675,28.048,22.469,19.934,18.392,17.515,15.849,28.645,21.199,20.225,16.849,15.243,14.317,0.110,0.127,0.115,0.111,0.142,0.117,0.124,0.143,0.125,0.125,0.098,0.118
G_by_Interval=1.635,1.631,1.860,1.955,1.873,2.000,1.733,2.637,6.648,6.238,7.619,6.739,1.917,7.541,6.864,6.722,7.115,5.390,1.969,5.600,6.689,5.468,5.208,5.236,2.137,5.475,7.036,6.697,4.841,5.110,2.181,5.111,5.066,4.683,5.109,4.302,0.000,0.000,0.000,0.000,0.000,0.000,0.000,0.000,0.000,0.000,0.000,0.000,1.648,1.653,1.712,1.855,1.936,2.073,1.733,1.875,2.064,2.284,2.205,2.377,1.873,2.002,2.319,2.524,2.565,2.710,1.863,2.127,2.364,2.963,2.660,2.568,2.125,2.502,2.859,3.071,3.429,4.880,2.014,2.605,2.896,3.483,6.211,6.882,0.000,0.000,0.000,0.000,0.000,0.000,0.000,0.000,0.000,0.000,0.000,0.000
Avg_G_t8=1.892,2.040,2.068,2.302,2.214,2.452,1.974,2.739,5.190,4.991,5.851,5.445,2.185,5.789,6.140,6.458,6.400,6.436,2.141,6.193,6.439,6.741,6.621,6.543,2.315,6.340,6.362,6.500,6.588,6.713,2.276,6.286,6.560,6.725,6.774,6.902,0.000,0.000,0.000,0.000,0.000,0.000,0.000,0.000,0.000,0.000,0.000,0.000,1.882,2.007,2.100,2.279,2.315,2.396,2.047,2.240,2.386,2.556,2.527,2.605,2.108,2.304,2.508,2.646,2.716,2.730,2.154,2.365,2.527,2.978,2.770,2.784,2.280,2.656,2.875,3.060,3.223,4.185,2.258,2.744,2.904,3.253,5.063,5.419,0.000,0.000,0.000,0.000,0.000,0.000,0.000,0.000,0.000,0.000,0.000,0.000
G_int_t8=1.635,1.631,1.860,1.955,1.873,2.000,1.733,2.637,6.648,6.238,7.619,6.739,1.917,7.541,6.864,6.722,7.115,5.390,1.969,5.600,6.689,5.468,5.208,5.236,2.137,5.475,7.036,6.697,4.841,5.110,2.181,5.111,5.066,4.683,5.109,4.302,0.000,0.000,0.000,0.000,0.000,0.000,0.000,0.000,0.000,0.000,0.000,0.000,1.648,1.653,1.712,1.855,1.936,2.073,1.733,1.875,2.064,2.284,2.205,2.377,1.873,2.002,2.319,2.524,2.565,2.710,1.863,2.127,2.364,2.963,2.660,2.568,2.125,2.502,2.859,3.071,3.429,4.880,2.014,2.605,2.896,3.483,6.211,6.882,0.000,0.000,0.000,0.000,0.000,0.000,0.000,0.000,0.000,0.000,0.000,0.000
Avg_G_t12=1.892,2.040,2.068,2.302,2.214,2.452,1.974,2.739,5.190,4.991,5.851,5.445,2.185,5.789,6.140,6.458,6.400,6.436,2.141,6.193,6.439,6.741,6.621,6.543,2.315,6.340,6.362,6.500,6.588,6.713,2.276,6.286,6.560,6.725,6.774,6.902,0.000,0.000,0.000,0.000,0.000,0.000,0.000,0.000,0.000,0.000,0.000,0.000,1.882,2.007,2.100,2.279,2.315,2.396,2.047,2.240,2.386,2.556,2.527,2.605,2.108,2.304,2.508,2.646,2.716,2.730,2.154,2.365,2.527,2.978,2.770,2.784,2.280,2.656,2.875,3.060,3.223,4.185,2.258,2.744,2.904,3.253,5.063,5.419,0.000,0.000,0.000,0.000,0.000,0.000,0.000,0.000,0.000,0.000,0.000,0.000
G_int_t12=1.635,1.631,1.860,1.955,1.873,2.000,1.733,2.637,6.648,6.238,7.619,6.739,1.917,7.541,6.864,6.722,7.115,5.390,1.969,5.600,6.689,5.468,5.208,5.236,2.137,5.475,7.036,6.697,4.841,5.110,2.181,5.111,5.066,4.683,5.109,4.302,0.000,0.000,0.000,0.000,0.000,0.000,0.000,0.000,0.000,0.000,0.000,0.000,1.648,1.653,1.712,1.855,1.936,2.073,1.733,1.875,2.064,2.284,2.205,2.377,1.873,2.002,2.319,2.524,2.565,2.710,1.863,2.127,2.364,2.963,2.660,2.568,2.125,2.502,2.859,3.071,3.429,4.880,2.014,2.605,2.896,3.483,6.211,6.882,0.000,0.000,0.000,0.000,0.000,0.000,0.000,0.000,0.000,0.000,0.000,0.000
Avg_G_inflex=1.927,2.040,2.082,2.319,2.216,2.460,1.999,2.820,3.508,3.706,4.385,4.749,2.209,3.985,4.633,5.597,5.162,5.204,2.143,4.384,5.269,6.490,6.888,6.009,2.325,4.572,4.897,8.047,8.890,8.060,2.283,5.056,7.229,7.276,9.193,12.838,0.000,0.000,0.000,0.000,0.000,0.000,0.000,0.000,0.000,0.000,0.000,0.000,1.898,2.040,2.120,2.317,2.337,2.424,2.047,2.260,2.505,2.586,2.658,2.651,2.108,2.363,2.530,2.746,2.787,2.795,2.155,2.449,2.569,2.975,2.887,2.874,2.301,2.699,2.892,3.037,3.169,3.304,2.269,2.800,2.965,3.225,3.371,3.463,0.000,0.000,0.000,0.000,0.000,0.000,0.000,0.000,0.000,0.000,0.000,0.000
G_int_inflex=1.677,1.631,1.858,1.978,1.853,2.013,1.739,2.760,3.587,4.130,5.271,5.681,1.943,4.531,5.112,6.778,5.985,6.031,1.954,4.768,6.145,8.462,9.288,7.512,2.130,5.055,5.621,12.382,8.265,6.783,2.142,5.818,5.698,2.684,8.755,12.838,0.000,0.000,0.000,0.000,0.000,0.000,0.000,0.000,0.000,0.000,0.000,0.000,1.647,1.617,1.740,1.897,1.947,2.093,1.733,1.853,2.188,2.297,2.328,2.373,1.869,2.055,2.297,2.644,2.665,2.821,1.866,2.159,2.431,2.900,2.846,2.643,2.137,2.560,2.851,3.031,3.314,3.417,2.012,2.654,3.006,3.424,3.369,3.625,0.000,0.000,0.000,0.000,0.000,0.000,0.000,0.000,0.000,0.000,0.000,0.000
G_by_Interval_g4=1.743,1.769,1.861,2.079,1.993,2.191,1.739,2.640,5.677,5.425,6.506,5.992,1.997,6.488,6.952,7.432,7.300,7.354,1.970,7.045,7.391,7.862,7.644,7.524,2.171,7.287,7.314,7.535,5.726,5.866,2.131,7.208,5.828,5.785,5.964,5.856,0.000,0.000,0.000,0.000,0.000,0.000,0.000,0.000,0.000,0.000,0.000,0.000,1.649,1.744,1.835,2.022,2.084,2.214,1.802,2.021,2.201,2.391,2.317,2.452,1.895,2.115,2.386,2.567,2.582,2.710,1.941,2.227,2.418,2.956,2.681,2.634,2.108,2.506,2.830,3.054,3.271,4.466,2.059,2.640,2.877,3.309,5.545,5.908,0.000,0.000,0.000,0.000,0.000,0.000,0.000,0.000,0.000,0.000,0.000,0.000
G_int_t8_g4=1.743,1.769,1.861,2.079,1.993,2.191,1.739,2.640,5.677,5.425,6.506,5.992,1.997,6.488,6.952,7.432,7.300,7.354,1.970,7.045,7.391,7.862,7.644,7.524,2.171,7.287,7.314,7.535,5.726,5.866,2.131,7.208,5.828,5.785,5.964,5.856,0.000,0.000,0.000,0.000,0.000,0.000,0.000,0.000,0.000,0.000,0.000,0.000,1.649,1.744,1.835,2.022,2.084,2.214,1.802,2.021,2.201,2.391,2.317,2.452,1.895,2.115,2.386,2.567,2.582,2.710,1.941,2.227,2.418,2.956,2.681,2.634,2.108,2.506,2.830,3.054,3.271,4.466,2.059,2.640,2.877,3.309,5.545,5.908,0.000,0.000,0.000,0.000,0.000,0.000,0.000,0.000,0.000,0.000,0.000,0.000
G_int_t12_g4=1.743,1.769,1.861,2.079,1.993,2.191,1.739,2.640,5.677,5.425,6.506,5.992,1.997,6.488,6.952,7.432,7.300,7.354,1.970,7.045,7.391,7.862,7.644,7.524,2.171,7.287,7.314,7.535,5.726,5.866,2.131,7.208,5.828,5.785,5.964,5.856,0.000,0.000,0.000,0.000,0.000,0.000,0.000,0.000,0.000,0.000,0.000,0.000,1.649,1.744,1.835,2.022,2.084,2.214,1.802,2.021,2.201,2.391,2.317,2.452,1.895,2.115,2.386,2.567,2.582,2.710,1.941,2.227,2.418,2.956,2.681,2.634,2.108,2.506,2.830,3.054,3.271,4.466,2.059,2.640,2.877,3.309,5.545,5.908,0.000,0.000,0.000,0.000,0.000,0.000,0.000,0.000,0.000,0.000,0.000,0.000
G_int_inflex_g4=1.779,1.769,1.849,2.097,1.965,2.201,1.732,2.728,3.587,3.819,4.680,5.138,2.020,4.199,5.112,6.778,5.985,6.031,1.944,4.768,6.145,8.462,9.288,7.512,2.169,5.055,5.621,12.382,8.265,6.783,2.083,5.818,5.698,2.684,8.755,12.838,0.000,0.000,0.000,0.000,0.000,0.000,0.000,0.000,0.000,0.000,0.000,0.000,1.625,1.712,1.858,2.060,2.100,2.222,1.802,1.983,2.317,2.385,2.414,2.440,1.889,2.156,2.346,2.660,2.655,2.790,1.943,2.238,2.468,2.889,2.817,2.671,2.100,2.548,2.808,3.023,3.152,3.359,2.056,2.666,2.951,3.244,3.388,3.455,0.000,0.000,0.000,0.000,0.000,0.000,0.000,0.000,0.000,0.000,0.000,0.000
Time_Inflex=9.521,10.744,10.744,11.722,11.722,12.701,9.765,12.701,13.924,20.119,20.364,21.098,10.989,20.119,20.119,20.119,20.119,20.119,11.478,20.119,20.119,20.119,20.119,20.119,10.989,20.119,20.119,20.119,20.119,20.119,11.233,20.119,20.119,20.364,20.119,20.364,0.223,0.223,0.223,0.223,0.223,0.223,0.223,0.223,0.223,0.223,0.223,0.223,9.521,9.521,10.744,11.478,11.478,12.212,10.744,11.233,10.989,12.946,11.478,12.456,11.233,11.233,12.946,12.212,12.946,12.946,11.233,11.478,12.946,13.191,12.946,13.435,11.478,12.946,13.191,13.924,14.658,14.658,11.233,12.946,13.191,15.148,14.658,15.637,0.223,0.223,0.223,0.223,0.223,0.223,0.223,0.223,0.223,0.223,0.223,0.223
OD_Inflex=0.536,0.617,0.586,0.556,0.613,0.590,0.521,0.415,0.306,0.442,0.434,0.392,0.534,0.365,0.269,0.202,0.223,0.225,0.626,0.304,0.222,0.171,0.165,0.190,0.456,0.278,0.252,0.144,0.135,0.145,0.506,0.241,0.161,0.271,0.132,0.213,0.065,0.065,0.064,0.064,0.063,0.063,0.064,0.064,0.063,0.063,0.063,0.063,0.532,0.437,0.568,0.547,0.506,0.563,0.609,0.502,0.382,0.553,0.377,0.455,0.600,0.478,0.577,0.411,0.448,0.442,0.572,0.476,0.590,0.387,0.424,0.452,0.538,0.487,0.424,0.424,0.433,0.383,0.511,0.442,0.415,0.436,0.369,0.410,0.063,0.063,0.064,0.064,0.066,0.064,0.064,0.064,0.064,0.064,0.065,0.065
Time_Saturation=27.081,27.081,27.081,27.326,27.081,13.435,24.634,27.081,24.879,27.081,27.081,0.000,27.570,27.081,27.081,25.368,27.570,27.081,27.081,26.836,27.081,27.081,24.879,27.081,17.350,27.570,27.081,27.081,20.853,20.853,25.124,27.081,27.326,27.081,27.081,27.081,0.223,0.223,0.223,0.223,0.223,0.223,0.223,0.223,0.223,0.223,0.223,0.223,28.060,26.836,24.879,27.081,27.570,27.081,27.570,28.794,26.592,27.081,25.613,27.081,27.081,27.570,26.836,27.570,24.879,27.326,27.081,24.879,27.570,27.081,27.570,27.570,26.347,27.081,26.836,27.326,27.081,27.326,27.081,28.304,26.836,25.613,28.060,27.081,0.223,0.223,0.223,0.223,0.223,0.223,0.223,0.223,0.223,0.223,0.223,0.223
OD_Saturation=0.796,0.777,0.793,0.760,0.773,0.664,0.780,0.635,0.515,0.545,0.501,0.000,0.735,0.494,0.412,0.331,0.394,0.379,0.746,0.424,0.374,0.329,0.309,0.359,0.654,0.400,0.374,0.350,0.294,0.290,0.688,0.396,0.365,0.339,0.333,0.311,0.065,0.065,0.064,0.064,0.063,0.063,0.064,0.064,0.063,0.063,0.063,0.063,0.815,0.786,0.775,0.773,0.722,0.740,0.759,0.739,0.697,0.713,0.694,0.683,0.738,0.713,0.682,0.651,0.649,0.653,0.734,0.731,0.683,0.621,0.625,0.807,0.690,0.643,0.615,0.578,0.598,0.553,0.713,0.620,0.615,0.541,0.532,0.510,0.063,0.063,0.064,0.064,0.066,0.064,0.064,0.064,0.064,0.064,0.065,0.065
Ref_Well_Name=A01,A01,A01,A01,A01,A01,A01,A01,A01,A01,A01,A01,A01,A01,A01,A01,A01,A01,A01,A01,A01,A01,A01,A01,A01,A01,A01,A01,A01,A01,A01,A01,A01,A01,A01,A01,A01,A01,A01,A01,A01,A01,A01,A01,A01,A01,A01,A01,A01,A01,A01,A01,A01,A01,A01,A01,A01,A01,A01,A01,A01,A01,A01,A01,A01,A01,A01,A01,A01,A01,A01,A01,A01,A01,A01,A01,A01,A01,A01,A01,A01,A01,A01,A01,A01,A01,A01,A01,A01,A01,A01,A01,A01,A01,A01,A01
Ratio_Avg_G=1.000,0.928,0.915,0.822,0.855,0.772,0.959,0.691,0.365,0.379,0.323,0.348,0.866,0.327,0.308,0.293,0.296,0.294,0.884,0.306,0.294,0.281,0.286,0.289,0.818,0.298,0.297,0.291,0.287,0.282,0.832,0.301,0.288,0.281,0.279,0.274,Inf,Inf,Inf,Inf,Inf,Inf,Inf,Inf,Inf,Inf,Inf,Inf,1.006,0.943,0.901,0.830,0.818,0.790,0.925,0.845,0.793,0.740,0.749,0.727,0.898,0.821,0.754,0.715,0.697,0.693,0.879,0.800,0.749,0.635,0.683,0.680,0.830,0.712,0.658,0.618,0.587,0.452,0.838,0.690,0.652,0.582,0.374,0.349,Inf,Inf,Inf,Inf,Inf,Inf,Inf,Inf,Inf,Inf,Inf,Inf
Ratio_Fit_G=1.000,1.008,0.981,0.902,0.924,0.878,0.970,0.605,0.272,0.466,0.358,0.359,0.839,0.619,0.241,1.690,1.269,1.925,0.803,1.285,0.031,-1.142,3.223,0.131,0.759,1.887,2.276,0.485,0.517,0.002,0.765,1.574,0.001,-0.002,0.001,-1.455,Inf,Inf,Inf,Inf,Inf,Inf,Inf,Inf,Inf,Inf,Inf,Inf,1.029,1.092,1.027,0.932,0.923,0.834,0.924,0.995,0.788,0.760,0.719,0.731,0.855,0.859,0.763,0.634,0.640,0.583,0.881,0.794,0.732,0.556,0.583,0.631,0.789,0.671,0.575,0.516,0.473,0.449,0.851,0.634,0.535,0.473,0.459,0.431,Inf,Inf,Inf,Inf,Inf,Inf,Inf,Inf,Inf,Inf,Inf,Inf
Ratio_G_Int=1.000,1.002,0.879,0.836,0.873,0.817,0.944,0.620,0.246,0.262,0.215,0.243,0.853,0.217,0.238,0.243,0.230,0.303,0.830,0.292,0.244,0.299,0.314,0.312,0.765,0.299,0.232,0.244,0.338,0.320,0.750,0.320,0.323,0.349,0.320,0.380,Inf,Inf,Inf,Inf,Inf,Inf,Inf,Inf,Inf,Inf,Inf,Inf,0.992,0.989,0.955,0.881,0.845,0.789,0.944,0.872,0.792,0.716,0.742,0.688,0.873,0.817,0.705,0.648,0.637,0.603,0.878,0.769,0.692,0.552,0.615,0.637,0.769,0.654,0.572,0.532,0.477,0.335,0.812,0.628,0.565,0.469,0.263,0.238,Inf,Inf,Inf,Inf,Inf,Inf,Inf,Inf,Inf,Inf,Inf,Inf
Ratio_t0_Fit=1.000,0.978,0.755,0.615,0.770,0.553,1.041,-4.052,-0.185,-0.760,-0.277,0.303,1.338,0.370,0.201,0.133,0.159,0.124,1.929,0.164,0.013,0.109,0.092,-0.072,1.589,0.145,0.114,0.110,0.080,-0.003,1.721,0.135,-0.003,0.002,-0.067,0.091,Inf,Inf,Inf,Inf,Inf,Inf,Inf,Inf,Inf,Inf,Inf,Inf,0.693,0.658,0.729,0.718,0.620,0.763,0.860,0.599,0.796,1.126,0.768,0.893,1.047,0.593,1.190,0.917,1.529,-78.990,1.119,0.864,1.131,14.228,10.752,3.979,0.942,1.048,8.404,-1.412,-1.615,60.859,1.039,1.842,-0.812,-0.798,-1.151,-0.654,Inf,Inf,Inf,Inf,Inf,Inf,Inf,Inf,Inf,Inf,Inf,Inf
Ratio_t0_G_Int=1.000,0.630,1.235,0.742,0.756,0.569,1.066,2.513,-0.177,-0.206,-0.147,-0.199,0.958,-0.149,-0.383,-1.104,-0.397,0.273,1.495,0.463,-1.143,0.235,0.208,0.222,1.448,0.325,-0.422,-1.482,0.169,0.187,2.705,0.237,0.195,0.146,0.181,0.118,Inf,Inf,Inf,Inf,Inf,Inf,Inf,Inf,Inf,Inf,Inf,Inf,1.102,0.728,0.664,0.608,0.679,0.797,0.820,0.705,0.800,0.948,0.799,1.128,1.099,0.852,1.360,2.112,1.706,12.636,0.885,1.081,1.580,17.106,2.322,1.189,1.670,1.667,15.664,-24.059,-1.250,-0.370,1.053,1.857,30.967,-1.121,-0.224,-0.178,Inf,Inf,Inf,Inf,Inf,Inf,Inf,Inf,Inf,Inf,Inf,Inf
Ref_Curve_Array=1,1,1,1,1,1,1,1,1,1,1,1,1,1,1,1,1,1,1,1,1,1,1,1,1,1,1,1,1,1,1,1,1,1,1,1,1,1,1,1,1,1,1,1,1,1,1,1,1,1,1,1,1,1,1,1,1,1,1,1,1,1,1,1,1,1,1,1,1,1,1,1,1,1,1,1,1,1,1,1,1,1,1,1,1,1,1,1,1,1,1,1,1,1,1,1
Default_ref=0
Comm_Map=,,,,,
Comm_Consol=,,,,,,,,
Comm_Screen=,,,,,
Analysis_Set=A,A,A,A,A,A,A,A,A,A,A,A,A,A,A,A,A,A,A,A,A,A,A,A,A,A,A,A,A,A,A,A,A,A,A,A,A,A,A,A,A,A,A,A,A,A,A,A,A,A,A,A,A,A,A,A,A,A,A,A,A,A,A,A,A,A,A,A,A,A,A,A,A,A,A,A,A,A,A,A,A,A,A,A,A,A,A,A,A,A,A,A,A,A,A,A
Ref_Type=single_ref,single_ref,single_ref,single_ref,single_ref,single_ref,single_ref,single_ref,single_ref,single_ref,single_ref,single_ref,single_ref,single_ref,single_ref,single_ref,single_ref,single_ref,single_ref,single_ref,single_ref,single_ref,single_ref,single_ref,single_ref,single_ref,single_ref,single_ref,single_ref,single_ref,single_ref,single_ref,single_ref,single_ref,single_ref,single_ref,single_ref,single_ref,single_ref,single_ref,single_ref,single_ref,single_ref,single_ref,single_ref,single_ref,single_ref,single_ref,single_ref,single_ref,single_ref,single_ref,single_ref,single_ref,single_ref,single_ref,single_ref,single_ref,single_ref,single_ref,single_ref,single_ref,single_ref,single_ref,single_ref,single_ref,single_ref,single_ref,single_ref,single_ref,single_ref,single_ref,single_ref,single_ref,single_ref,single_ref,single_ref,single_ref,single_ref,single_ref,single_ref,single_ref,single_ref,single_ref,single_ref,single_ref,single_ref,single_ref,single_ref,single_ref,single_ref,single_ref,single_ref,single_ref,single_ref,single_ref
Wells_In_Use=0,0,0,0,0,0,0,0,0,0,0,0,0,0,0,0,0,0,0,0,0,0,0,0,0,0,0,0,0,0,0,0,0,0,0,0,0,0,0,0,0,0,0,0,0,0,0,0,0,0,0,0,0,0,0,0,0,0,0,0,0,0,0,0,0,0,0,0,0,0,0,0,0,0,0,0,0,0,0,0,0,0,0,0,0,0,0,0,0,0,0,0,0,0,0,0
[Flor:]
[Flor2:]
[Lumin:]
[Data:]
Read=DateTime	RunT[s]	Temp	Well_1	Well_2	Well_3	Well_4	Well_5	Well_6	Well_7	Well_8	Well_9	Well_10	Well_11	Well_12	Well_13	Well_14	Well_15	Well_16	Well_17	Well_18	Well_19	Well_20	Well_21	Well_22	Well_23	Well_24	Well_25	Well_26	Well_27	Well_28	Well_29	Well_30	Well_31	Well_32	Well_33	Well_34	Well_35	Well_36	Well_37	Well_38	Well_39	Well_40	Well_41	Well_42	Well_43	Well_44	Well_45	Well_46	Well_47	Well_48	Well_49	Well_50	Well_51	Well_52	Well_53	Well_54	Well_55	Well_56	Well_57	Well_58	Well_59	Well_60	Well_61	Well_62	Well_63	Well_64	Well_65	Well_66	Well_67	Well_68	Well_69	Well_70	Well_71	Well_72	Well_73	Well_74	Well_75	Well_76	Well_77	Well_78	Well_79	Well_80	Well_81	Well_82	Well_83	Well_84	Well_85	Well_86	Well_87	Well_88	Well_89	Well_90	Well_91	Well_92	Well_93	Well_94	Well_95	Well_96
1=14:22:44	804	301	0.0852	0.0834	0.0818	0.0828	0.0847	0.0823	0.0819	0.0800	0.0822	0.0819	0.0789	0.0810	0.0825	0.0812	0.0808	0.0819	0.0815	0.0817	0.0835	0.0800	0.0814	0.0812	0.0820	0.0821	0.0828	0.0825	0.0832	0.0856	0.0839	0.0818	0.0812	0.0815	0.0798	0.0812	0.0819	0.0820	0.0823	0.0822	0.0818	0.0811	0.0816	0.0822	0.0840	0.0806	0.0835	0.0808	0.0824	0.0817	0.0816	0.0813	0.0823	0.0825	0.0842	0.0819	0.0821	0.0822	0.0826	0.0835	0.0824	0.0818	0.0825	0.0815	0.0809	0.0824	0.0811	0.0801	0.0820	0.0815	0.0820	0.0825	0.0851	0.0819	0.0651	0.0647	0.0639	0.0638	0.0630	0.0629	0.0631	0.0632	0.0639	0.0638	0.0657	0.0636	0.0645	0.0636	0.0628	0.0633	0.0630	0.0633	0.0640	0.0640	0.0641	0.0639	0.0650	0.0650
2=14:37:24	1685	301	0.0843	0.0819	0.0840	0.0821	0.0871	0.0823	0.0837	0.0822	0.0815	0.0817	0.0764	0.0821	0.0836	0.0824	0.0811	0.0828	0.0822	0.0832	0.0833	0.0829	0.0812	0.0832	0.0824	0.0847	0.0819	0.0843	0.0846	0.0834	0.0839	0.0822	0.0828	0.0820	0.0824	0.0820	0.0817	0.0807	0.0833	0.0834	0.0830	0.0827	0.0822	0.0819	0.0815	0.0844	0.0823	0.0852	0.0807	0.0839	0.0809	0.0836	0.0829	0.0855	0.0839	0.0821	0.0833	0.0817	0.0837	0.0826	0.0852	0.0823	0.0845	0.0831	0.0829	0.0839	0.0826	0.0811	0.0824	0.0857	0.0820	0.0890	0.0863	0.0811	0.0657	0.0651	0.0649	0.0649	0.0634	0.0632	0.0637	0.0639	0.0640	0.0641	0.0663	0.0646	0.0646	0.0645	0.0629	0.0635	0.0635	0.0640	0.0644	0.0647	0.0646	0.0644	0.0650	0.0652
3=14:52:05	2566	296	0.0844	0.0827	0.0829	0.0830	0.0863	0.0838	0.0853	0.0816	0.0841	0.0828	0.0784	0.0823	0.0844	0.0810	0.0817	0.0822	0.0834	0.0830	0.0849	0.0819	0.0819	0.0823	0.0838	0.0838	0.0833	0.0846	0.0846	0.0849	0.0848	0.0841	0.0816	0.0824	0.0822	0.0831	0.0829	0.0833	0.0843	0.0840	0.0836	0.0826	0.0828	0.0836	0.0827	0.0843	0.0857	0.0825	0.0830	0.0842	0.0828	0.0846	0.0840	0.0831	0.0855	0.0826	0.0842	0.0832	0.0840	0.0854	0.0844	0.0837	0.0853	0.0844	0.0831	0.0842	0.0834	0.0826	0.0823	0.0830	0.0830	0.0841	0.0865	0.0821	0.0649	0.0648	0.0632	0.0640	0.0625	0.0628	0.0631	0.0629	0.0637	0.0632	0.0644	0.0636	0.0643	0.0635	0.0627	0.0630	0.0628	0.0633	0.0637	0.0633	0.0639	0.0628	0.0646	0.0645
4=15:06:46	3447	301	0.0843	0.0831	0.0863	0.0847	0.0870	0.0828	0.0834	0.0828	0.0836	0.0836	0.0796	0.0827	0.0846	0.0824	0.0820	0.0826	0.0829	0.0841	0.0848	0.0836	0.0825	0.0841	0.0834	0.0841	0.0830	0.0849	0.0857	0.0868	0.0841	0.0835	0.0837	0.0835	0.0838	0.0834	0.0838	0.0832	0.0848	0.0838	0.0841	0.0839	0.0838	0.0841	0.0821	0.0838	0.0847	0.0836	0.0839	0.0831	0.0820	0.0848	0.0845	0.0867	0.0842	0.0842	0.0860	0.0837	0.0844	0.0850	0.0849	0.0849	0.0848	0.0833	0.0837	0.0844	0.0843	0.0829	0.0835	0.0825	0.0831	0.0845	0.0878	0.0825	0.0647	0.0644	0.0636	0.0636	0.0620	0.0622	0.0631	0.0621	0.0634	0.0634	0.0650	0.0630	0.0641	0.0635	0.0626	0.0625	0.0624	0.0629	0.0637	0.0638	0.0639	0.0633	0.0640	0.0649
5=15:21:27	4327	298	0.0879	0.0844	0.0855	0.0858	0.0883	0.0848	0.0847	0.0841	0.0859	0.0838	0.0816	0.0840	0.0861	0.0848	0.0836	0.0852	0.0851	0.0845	0.0868	0.0843	0.0856	0.0852	0.0855	0.0858	0.0857	0.0878	0.0862	0.0858	0.0860	0.0849	0.0836	0.0852	0.0845	0.0859	0.0852	0.0861	0.0860	0.0858	0.0855	0.0849	0.0855	0.0859	0.0847	0.0852	0.0878	0.0835	0.0859	0.0852	0.0850	0.0855	0.0873	0.0863	0.0862	0.0847	0.0863	0.0849	0.0855	0.0859	0.0855	0.0863	0.0872	0.0851	0.0846	0.0860	0.0856	0.0842	0.0847	0.0843	0.0855	0.0862	0.0887	0.0846	0.0658	0.0649	0.0645	0.0651	0.0632	0.0632	0.0639	0.0636	0.0634	0.0645	0.0662	0.0637	0.0649	0.0648	0.0636	0.0634	0.0631	0.0642	0.0643	0.0647	0.0647	0.0650	0.0654	0.0658
6=15:36:08	5208	300	0.0890	0.0848	0.0873	0.0846	0.0885	0.0852	0.0862	0.0843	0.0849	0.0859	0.0798	0.0854	0.0858	0.0841	0.0847	0.0847	0.0854	0.0860	0.0866	0.0843	0.0848	0.0848	0.0858	0.0860	0.0862	0.0881	0.0865	0.0876	0.0884	0.0858	0.0849	0.0848	0.0839	0.0859	0.0843	0.0859	0.0865	0.0864	0.0852	0.0851	0.0851	0.0875	0.0845	0.0865	0.0868	0.0853	0.0853	0.0852	0.0857	0.0861	0.0866	0.0872	0.0874	0.0851	0.0862	0.0845	0.0861	0.0862	0.0882	0.0851	0.0873	0.0862	0.0846	0.0864	0.0855	0.0848	0.0854	0.0850	0.0861	0.0883	0.0892	0.0840	0.0648	0.0647	0.0638	0.0631	0.0626	0.0623	0.0629	0.0627	0.0639	0.0635	0.0655	0.0627	0.0642	0.0629	0.0628	0.0634	0.0626	0.0633	0.0638	0.0640	0.0631	0.0631	0.0647	0.0646
7=15:50:48	6089	303	0.0888	0.0856	0.0865	0.0860	0.0892	0.0853	0.0852	0.0844	0.0882	0.0858	0.0810	0.0863	0.0877	0.0856	0.0843	0.0862	0.0852	0.0857	0.0875	0.0858	0.0859	0.0862	0.0858	0.0874	0.0861	0.0881	0.0881	0.0876	0.0898	0.0869	0.0852	0.0861	0.0863	0.0870	0.0860	0.0872	0.0877	0.0857	0.0866	0.0868	0.0867	0.0873	0.0869	0.0872	0.0869	0.0875	0.0864	0.0858	0.0839	0.0864	0.0878	0.0901	0.0904	0.0864	0.0880	0.0861	0.0875	0.0864	0.0883	0.0871	0.0880	0.0876	0.0856	0.0880	0.0861	0.0854	0.0869	0.0857	0.0876	0.0890	0.0909	0.0848	0.0647	0.0647	0.0636	0.0638	0.0624	0.0619	0.0621	0.0628	0.0634	0.0631	0.0650	0.0631	0.0639	0.0631	0.0627	0.0632	0.0626	0.0621	0.0635	0.0637	0.0635	0.0631	0.0642	0.0645
8=16:05:29	6970	298	0.0914	0.0882	0.0903	0.0884	0.0905	0.0872	0.0904	0.0857	0.0875	0.0882	0.0831	0.0879	0.0885	0.0869	0.0866	0.0879	0.0872	0.0888	0.0900	0.0887	0.0877	0.0879	0.0881	0.0887	0.0877	0.0887	0.0900	0.0909	0.0903	0.0884	0.0889	0.0875	0.0885	0.0893	0.0873	0.0881	0.0900	0.0886	0.0881	0.0894	0.0883	0.0888	0.0889	0.0895	0.0903	0.0907	0.0878	0.0878	0.0874	0.0894	0.0916	0.0919	0.0900	0.0882	0.0908	0.0872	0.0897	0.0879	0.0896	0.0882	0.0904	0.0889	0.0876	0.0901	0.0884	0.0877	0.0879	0.0911	0.0902	0.0906	0.0914	0.0867	0.0653	0.0651	0.0642	0.0643	0.0634	0.0630	0.0626	0.0633	0.0639	0.0640	0.0660	0.0639	0.0646	0.0640	0.0635	0.0637	0.0630	0.0627	0.0639	0.0642	0.0643	0.0637	0.0653	0.0646
9=16:20:10	7850	300	0.0955	0.0894	0.0891	0.0867	0.0935	0.0879	0.0897	0.0874	0.0896	0.0880	0.0839	0.0872	0.0903	0.0880	0.0882	0.0885	0.0891	0.0893	0.0904	0.0876	0.0873	0.0884	0.0883	0.0890	0.0885	0.0914	0.0918	0.0911	0.0877	0.0901	0.0888	0.0897	0.0873	0.0901	0.0890	0.0882	0.0911	0.0896	0.0886	0.0885	0.0884	0.0892	0.0896	0.0898	0.0921	0.0882	0.0892	0.0878	0.0896	0.0884	0.0900	0.0932	0.0911	0.0889	0.0904	0.0880	0.0899	0.0903	0.0903	0.0903	0.0919	0.0895	0.0883	0.0912	0.0892	0.0867	0.0897	0.0878	0.0905	0.0896	0.0924	0.0872	0.0645	0.0648	0.0638	0.0636	0.0625	0.0621	0.0628	0.0626	0.0631	0.0632	0.0650	0.0629	0.0640	0.0627	0.0628	0.0633	0.0629	0.0631	0.0634	0.0633	0.0627	0.0635	0.0647	0.0646
10=16:34:51	8731	303	0.0950	0.0911	0.0915	0.0887	0.0935	0.0891	0.0926	0.0896	0.0901	0.0898	0.0844	0.0893	0.0912	0.0898	0.0895	0.0913	0.0899	0.0896	0.0925	0.0886	0.0889	0.0886	0.0899	0.0913	0.0892	0.0914	0.0938	0.0931	0.0926	0.0907	0.0917	0.0902	0.0892	0.0908	0.0905	0.0906	0.0927	0.0916	0.0907	0.0913	0.0904	0.0920	0.0913	0.0919	0.0926	0.0903	0.0904	0.0890	0.0898	0.0905	0.0907	0.0924	0.0933	0.0913	0.0919	0.0900	0.0921	0.0909	0.0922	0.0902	0.0926	0.0926	0.0904	0.0924	0.0908	0.0890	0.0912	0.0987	0.0918	0.0914	0.0935	0.0886	0.0652	0.0651	0.0644	0.0641	0.0631	0.0629	0.0634	0.0631	0.0639	0.0639	0.0653	0.0635	0.0645	0.0639	0.0632	0.0638	0.0630	0.0637	0.0639	0.0637	0.0639	0.0638	0.0648	0.0648
11=16:49:31	9612	300	0.1018	0.0935	0.0944	0.0920	0.0934	0.0913	0.0940	0.0907	0.0916	0.0893	0.0874	0.0883	0.0935	0.0914	0.0889	0.0915	0.0910	0.0907	0.0943	0.0909	0.0906	0.0902	0.0910	0.0915	0.0943	0.0946	0.0942	0.0933	0.0933	0.0921	0.0919	0.0925	0.0900	0.0918	0.0911	0.0930	0.0947	0.0931	0.0926	0.0917	0.0905	0.0911	0.0924	0.0919	0.0931	0.0896	0.0916	0.0914	0.0948	0.0925	0.0931	0.0932	0.0934	0.0911	0.0934	0.0919	0.0928	0.0920	0.0917	0.0919	0.0938	0.0931	0.0909	0.0934	0.0915	0.0898	0.0917	0.0899	0.0912	0.0925	0.0939	0.0897	0.0650	0.0648	0.0640	0.0645	0.0629	0.0630	0.0637	0.0633	0.0628	0.0641	0.0657	0.0638	0.0648	0.0642	0.0629	0.0636	0.0636	0.0639	0.0643	0.0639	0.0638	0.0640	0.0646	0.0649
12=17:04:12	10493	301	0.1023	0.0934	0.0952	0.0930	0.0956	0.0919	0.0964	0.0917	0.0927	0.0933	0.0872	0.0941	0.0958	0.0924	0.0923	0.0923	0.0922	0.0922	0.0955	0.0915	0.0928	0.0925	0.0936	0.0935	0.0952	0.0945	0.0936	0.0941	0.0953	0.0938	0.0950	0.0944	0.0930	0.0949	0.0920	0.0966	0.0965	0.0952	0.0940	0.0935	0.0931	0.0935	0.0944	0.0938	0.0958	0.0934	0.0926	0.0926	0.0940	0.0946	0.0940	0.0961	0.0965	0.0937	0.0947	0.0916	0.0953	0.0948	0.0940	0.0947	0.0975	0.0957	0.0923	0.0951	0.0943	0.0922	0.0942	0.0939	0.0954	0.0948	0.0970	0.0915	0.0649	0.0645	0.0638	0.0642	0.0626	0.0623	0.0628	0.0625	0.0630	0.0636	0.0652	0.0633	0.0645	0.0634	0.0631	0.0632	0.0617	0.0632	0.0636	0.0637	0.0640	0.0632	0.0642	0.0642
13=17:18:53	11373	300	0.1048	0.0957	0.0975	0.0945	0.0987	0.0934	0.0993	0.0945	0.0955	0.0929	0.0893	0.0924	0.0994	0.0956	0.0933	0.0946	0.0941	0.0950	0.0981	0.0940	0.0946	0.0949	0.0947	0.0943	0.0970	0.0975	0.0954	0.0972	0.0971	0.0946	0.0962	0.0951	0.0953	0.0964	0.0946	0.0961	0.0993	0.0966	0.0951	0.0958	0.0943	0.0957	0.0967	0.0972	0.0977	0.0959	0.0950	0.0939	0.0957	0.0970	0.0974	0.0967	0.0959	0.0939	0.0979	0.0947	0.0971	0.0971	0.0992	0.0964	0.0990	0.0963	0.0960	0.0970	0.0954	0.0933	0.0967	0.0943	0.0977	0.0970	0.0993	0.0920	0.0650	0.0648	0.0643	0.0647	0.0628	0.0626	0.0636	0.0633	0.0632	0.0637	0.0657	0.0633	0.0646	0.0643	0.0622	0.0636	0.0629	0.0636	0.0645	0.0642	0.0641	0.0634	0.0645	0.0650
14=17:33:34	12254	298	0.1096	0.0986	0.1014	0.0992	0.1035	0.0963	0.1034	0.0981	0.0976	0.0969	0.0921	0.0994	0.1028	0.0968	0.0960	0.0973	0.0968	0.0968	0.1015	0.0968	0.0986	0.0963	0.0959	0.0982	0.0990	0.0989	0.1011	0.1015	0.0992	0.0971	0.1020	0.0988	0.0970	0.1004	0.0973	0.0980	0.1017	0.0982	0.0990	0.0987	0.0986	0.0975	0.0986	0.1002	0.1007	0.0973	0.0964	0.0958	0.0964	0.0988	0.1024	0.1025	0.1001	0.0971	0.1009	0.0973	0.0994	0.0994	0.0992	0.0981	0.1021	0.0977	0.0978	0.0996	0.0988	0.0966	0.0997	0.0976	0.0987	0.1018	0.1010	0.0951	0.0655	0.0649	0.0642	0.0643	0.0626	0.0630	0.0631	0.0633	0.0634	0.0638	0.0656	0.0640	0.0647	0.0643	0.0633	0.0627	0.0629	0.0633	0.0641	0.0640	0.0642	0.0636	0.0647	0.0647
15=17:48:14	13135	300	0.1136	0.1010	0.1035	0.0989	0.1046	0.0965	0.1051	0.1018	0.0999	0.0987	0.0930	0.1007	0.1052	0.0994	0.0983	0.0991	0.0980	0.0980	0.1035	0.0981	0.0979	0.0976	0.0972	0.1000	0.1012	0.1018	0.1013	0.1010	0.1009	0.0988	0.1021	0.1007	0.0989	0.1009	0.0983	0.1004	0.1050	0.0992	0.0992	0.1011	0.0984	0.0982	0.1015	0.1012	0.1009	0.0985	0.0986	0.0970	0.0999	0.1010	0.1024	0.1034	0.1038	0.0967	0.1028	0.0984	0.1009	0.0993	0.1012	0.0984	0.1043	0.1003	0.0978	0.1010	0.0995	0.0972	0.1003	0.1002	0.1003	0.1003	0.1014	0.0959	0.0648	0.0647	0.0639	0.0642	0.0627	0.0625	0.0621	0.0630	0.0633	0.0636	0.0652	0.0632	0.0644	0.0636	0.0630	0.0636	0.0627	0.0624	0.0636	0.0639	0.0642	0.0632	0.0644	0.0641
16=18:02:55	14016	298	0.1117	0.1025	0.1062	0.0983	0.1044	0.0985	0.1079	0.1013	0.1017	0.0994	0.0935	0.0996	0.1093	0.1006	0.0995	0.0996	0.0998	0.0989	0.1046	0.0993	0.0985	0.0999	0.0987	0.0996	0.1053	0.1019	0.1007	0.0997	0.1023	0.0986	0.1032	0.1008	0.1005	0.1008	0.1014	0.1003	0.1098	0.1005	0.1001	0.0993	0.0984	0.0986	0.1025	0.1024	0.1033	0.1006	0.1012	0.0987	0.1038	0.1024	0.1041	0.1023	0.1048	0.0982	0.1044	0.1001	0.1012	0.1016	0.1027	0.1013	0.1070	0.1009	0.0989	0.1014	0.0995	0.0973	0.1023	0.1022	0.1015	0.1018	0.1019	0.0963	0.0642	0.0639	0.0626	0.0636	0.0622	0.0624	0.0624	0.0624	0.0628	0.0629	0.0645	0.0623	0.0636	0.0618	0.0624	0.0631	0.0623	0.0626	0.0632	0.0629	0.0622	0.0630	0.0636	0.0638
17=18:17:36	14897	303	0.1192	0.1075	0.1074	0.1059	0.1102	0.0994	0.1145	0.1060	0.1059	0.1043	0.0987	0.1024	0.1130	0.1055	0.1029	0.1040	0.1029	0.1011	0.1103	0.1040	0.1033	0.1033	0.1029	0.1025	0.1077	0.1054	0.1042	0.1006	0.1049	0.1019	0.1081	0.1047	0.1040	0.1059	0.1030	0.1034	0.1111	0.1029	0.1022	0.1035	0.1011	0.0998	0.1063	0.1066	0.1062	0.1031	0.1045	0.1019	0.1095	0.1034	0.1080	0.1086	0.1042	0.1013	0.1096	0.1038	0.1051	0.1041	0.1056	0.1037	0.1116	0.1034	0.1005	0.1037	0.1034	0.0996	0.1074	0.1039	0.1050	0.1041	0.1052	0.0984	0.0643	0.0642	0.0639	0.0637	0.0620	0.0619	0.0626	0.0624	0.0627	0.0632	0.0648	0.0626	0.0636	0.0631	0.0622	0.0629	0.0622	0.0627	0.0627	0.0633	0.0637	0.0632	0.0639	0.0638
18=18:32:17	15777	298	0.1218	0.1093	0.1174	0.1090	0.1118	0.1041	0.1239	0.1099	0.1107	0.1048	0.1015	0.1032	0.1181	0.1076	0.1067	0.1058	0.1036	0.1039	0.1134	0.1064	0.1040	0.1048	0.1041	0.1047	0.1145	0.1084	0.1051	0.1098	0.1083	0.1039	0.1126	0.1105	0.1079	0.1070	0.1054	0.1073	0.1180	0.1061	0.1047	0.1048	0.1026	0.1020	0.1093	0.1079	0.1082	0.1049	0.1048	0.1040	0.1155	0.1076	0.1082	0.1116	0.1068	0.1070	0.1140	0.1071	0.1064	0.1076	0.1066	0.1051	0.1182	0.1074	0.1039	0.1064	0.1047	0.1005	0.1085	0.1048	0.1062	0.1038	0.1047	0.1012	0.0652	0.0649	0.0643	0.0640	0.0630	0.0629	0.0631	0.0634	0.0643	0.0635	0.0658	0.0633	0.0647	0.0643	0.0637	0.0638	0.0627	0.0639	0.0640	0.0643	0.0645	0.0637	0.0650	0.0649
19=18:46:58	16658	303	0.1302	0.1138	0.1230	0.1120	0.1145	0.1066	0.1284	0.1150	0.1130	0.1095	0.1033	0.1093	0.1233	0.1100	0.1089	0.1092	0.1077	0.1055	0.1197	0.1088	0.1084	0.1080	0.1072	0.1064	0.1183	0.1110	0.1090	0.1123	0.1128	0.1074	0.1164	0.1127	0.1101	0.1111	0.1083	0.1126	0.1202	0.1059	0.1071	0.1066	0.1047	0.1060	0.1148	0.1130	0.1126	0.1091	0.1089	0.1066	0.1155	0.1098	0.1151	0.1135	0.1107	0.1078	0.1170	0.1091	0.1111	0.1096	0.1112	0.1103	0.1218	0.1098	0.1060	0.1080	0.1068	0.1033	0.1134	0.1102	0.1116	0.1127	0.1100	0.1032	0.0648	0.0652	0.0639	0.0629	0.0628	0.0629	0.0632	0.0631	0.0633	0.0640	0.0654	0.0636	0.0642	0.0642	0.0633	0.0634	0.0632	0.0631	0.0641	0.0638	0.0635	0.0636	0.0647	0.0647
20=19:01:39	17539	298	0.1321	0.1199	0.1267	0.1141	0.1195	0.1089	0.1336	0.1179	0.1171	0.1111	0.1062	0.1142	0.1301	0.1135	0.1103	0.1100	0.1072	0.1079	0.1212	0.1109	0.1106	0.1094	0.1089	0.1103	0.1199	0.1108	0.1114	0.1148	0.1158	0.1080	0.1223	0.1154	0.1108	0.1102	0.1098	0.1131	0.1265	0.1062	0.1088	0.1069	0.1058	0.1070	0.1170	0.1135	0.1135	0.1085	0.1105	0.1089	0.1193	0.1102	0.1171	0.1157	0.1135	0.1086	0.1203	0.1117	0.1127	0.1111	0.1118	0.1111	0.1248	0.1102	0.1083	0.1088	0.1072	0.1026	0.1160	0.1105	0.1108	0.1098	0.1086	0.1052	0.0652	0.0649	0.0642	0.0633	0.0632	0.0629	0.0633	0.0637	0.0637	0.0643	0.0654	0.0636	0.0649	0.0630	0.0635	0.0641	0.0639	0.0640	0.0641	0.0639	0.0640	0.0640	0.0653	0.0650
21=19:16:19	18420	300	0.1405	0.1212	0.1280	0.1191	0.1202	0.1097	0.1436	0.1243	0.1211	0.1142	0.1105	0.1146	0.1369	0.1141	0.1141	0.1127	0.1104	0.1104	0.1277	0.1152	0.1144	0.1134	0.1115	0.1115	0.1226	0.1138	0.1149	0.1100	0.1161	0.1094	0.1289	0.1182	0.1154	0.1166	0.1151	0.1196	0.1318	0.1058	0.1108	0.1108	0.1087	0.1055	0.1235	0.1195	0.1200	0.1145	0.1141	0.1129	0.1219	0.1111	0.1217	0.1152	0.1154	0.1083	0.1266	0.1155	0.1154	0.1171	0.1151	0.1130	0.1301	0.1123	0.1084	0.1095	0.1099	0.1045	0.1245	0.1135	0.1157	0.1140	0.1140	0.1076	0.0646	0.0645	0.0634	0.0634	0.0625	0.0619	0.0620	0.0625	0.0633	0.0634	0.0651	0.0631	0.0639	0.0632	0.0628	0.0630	0.0625	0.0623	0.0633	0.0633	0.0636	0.0635	0.0643	0.0640
22=19:31:00	19301	298	0.1518	0.1240	0.1320	0.1230	0.1254	0.1114	0.1506	0.1275	0.1227	0.1172	0.1112	0.1159	0.1425	0.1167	0.1162	0.1154	0.1125	0.1112	0.1329	0.1174	0.1165	0.1159	0.1154	0.1158	0.1268	0.1145	0.1146	0.1108	0.1138	0.1108	0.1351	0.1208	0.1199	0.1205	0.1166	0.1218	0.1369	0.1060	0.1117	0.1129	0.1105	0.1060	0.1274	0.1215	0.1221	0.1146	0.1158	0.1142	0.1259	0.1083	0.1213	0.1179	0.1100	0.1094	0.1332	0.1194	0.1193	0.1180	0.1194	0.1142	0.1335	0.1129	0.1112	0.1114	0.1112	0.1061	0.1255	0.1184	0.1183	0.1179	0.1152	0.1089	0.0644	0.0642	0.0635	0.0637	0.0623	0.0623	0.0625	0.0616	0.0631	0.0635	0.0653	0.0631	0.0639	0.0633	0.0625	0.0631	0.0615	0.0632	0.0636	0.0635	0.0634	0.0630	0.0643	0.0642
23=19:45:41	20181	301	0.1580	0.1305	0.1339	0.1202	0.1301	0.1123	0.1592	0.1339	0.1282	0.1181	0.1150	0.1213	0.1485	0.1212	0.1175	0.1165	0.1162	0.1132	0.1412	0.1220	0.1204	0.1172	0.1175	0.1197	0.1358	0.1137	0.1128	0.1111	0.1163	0.1104	0.1388	0.1248	0.1211	0.1225	0.1198	0.1218	0.1433	0.1074	0.1111	0.1109	0.1120	0.1056	0.1328	0.1244	0.1242	0.1160	0.1186	0.1150	0.1357	0.1099	0.1170	0.1150	0.1128	0.1095	0.1341	0.1204	0.1215	0.1190	0.1200	0.1158	0.1408	0.1161	0.1113	0.1121	0.1101	0.1070	0.1298	0.1169	0.1202	0.1189	0.1157	0.1119	0.0636	0.0636	0.0639	0.0635	0.0618	0.0615	0.0624	0.0618	0.0621	0.0622	0.0641	0.0621	0.0631	0.0632	0.0608	0.0622	0.0622	0.0622	0.0622	0.0627	0.0627	0.0623	0.0635	0.0637
24=20:00:22	21062	298	0.1730	0.1396	0.1387	0.1290	0.1365	0.1189	0.1702	0.1417	0.1367	0.1252	0.1212	0.1249	0.1589	0.1260	0.1220	0.1214	0.1182	0.1169	0.1497	0.1299	0.1266	0.1246	0.1227	0.1227	0.1432	0.1206	0.1192	0.1211	0.1238	0.1136	0.1489	0.1313	0.1269	0.1264	0.1234	0.1294	0.1517	0.1122	0.1162	0.1121	0.1129	0.1128	0.1418	0.1310	0.1309	0.1239	0.1245	0.1215	0.1392	0.1170	0.1241	0.1221	0.1164	0.1134	0.1396	0.1262	0.1272	0.1256	0.1271	0.1225	0.1445	0.1166	0.1142	0.1145	0.1153	0.1092	0.1373	0.1258	0.1272	0.1284	0.1228	0.1175	0.0650	0.0649	0.0640	0.0639	0.0628	0.0628	0.0636	0.0634	0.0639	0.0638	0.0655	0.0640	0.0644	0.0634	0.0633	0.0637	0.0629	0.0637	0.0643	0.0639	0.0630	0.0634	0.0649	0.0647
25=20:15:02	21943	300	0.1798	0.1501	0.1484	0.1332	0.1441	0.1212	0.1796	0.1525	0.1378	0.1305	0.1253	0.1292	0.1715	0.1257	0.1250	0.1243	0.1211	0.1161	0.1597	0.1296	0.1307	0.1264	0.1266	0.1297	0.1476	0.1229	0.1236	0.1214	0.1221	0.1144	0.1545	0.1342	0.1299	0.1285	0.1280	0.1296	0.1600	0.1113	0.1159	0.1168	0.1146	0.1117	0.1446	0.1329	0.1317	0.1239	0.1256	0.1225	0.1460	0.1130	0.1216	0.1238	0.1174	0.1110	0.1469	0.1289	0.1285	0.1238	0.1284	0.1211	0.1529	0.1183	0.1124	0.1143	0.1159	0.1102	0.1407	0.1269	0.1267	0.1292	0.1225	0.1194	0.0653	0.0650	0.0643	0.0642	0.0628	0.0626	0.0634	0.0637	0.0638	0.0640	0.0654	0.0634	0.0645	0.0642	0.0633	0.0639	0.0634	0.0633	0.0642	0.0641	0.0646	0.0637	0.0649	0.0646
26=20:29:43	22824	300	0.2055	0.1582	0.1520	0.1344	0.1462	0.1272	0.1893	0.1544	0.1445	0.1332	0.1271	0.1302	0.1863	0.1283	0.1259	0.1235	0.1208	0.1172	0.1685	0.1331	0.1300	0.1265	0.1272	0.1292	0.1551	0.1250	0.1218	0.1178	0.1226	0.1155	0.1594	0.1366	0.1281	0.1302	0.1297	0.1288	0.1664	0.1168	0.1213	0.1139	0.1138	0.1157	0.1512	0.1357	0.1331	0.1259	0.1283	0.1246	0.1579	0.1157	0.1183	0.1231	0.1210	0.1143	0.1422	0.1287	0.1317	0.1261	0.1308	0.1244	0.1593	0.1197	0.1146	0.1152	0.1145	0.1062	0.1459	0.1280	0.1287	0.1291	0.1218	0.1204	0.0650	0.0645	0.0631	0.0645	0.0632	0.0627	0.0626	0.0629	0.0633	0.0634	0.0643	0.0634	0.0642	0.0629	0.0630	0.0633	0.0630	0.0632	0.0638	0.0638	0.0628	0.0629	0.0645	0.0646
27=20:44:24	23704	298	0.2184	0.1704	0.1669	0.1427	0.1493	0.1294	0.2081	0.1698	0.1505	0.1435	0.1346	0.1391	0.1959	0.1321	0.1308	0.1280	0.1257	0.1215	0.1825	0.1443	0.1367	0.1376	0.1329	0.1347	0.1805	0.1248	0.1185	0.1220	0.1255	0.1171	0.1722	0.1452	0.1394	0.1341	0.1321	0.1370	0.1727	0.1144	0.1178	0.1182	0.1165	0.1123	0.1633	0.1467	0.1403	0.1343	0.1307	0.1295	0.1611	0.1137	0.1226	0.1198	0.1196	0.1164	0.1573	0.1344	0.1326	0.1304	0.1318	0.1289	0.1695	0.1209	0.1156	0.1144	0.1179	0.1113	0.1564	0.1329	0.1337	0.1315	0.1254	0.1237	0.0652	0.0654	0.0643	0.0649	0.0628	0.0628	0.0631	0.0636	0.0641	0.0635	0.0653	0.0643	0.0646	0.0638	0.0637	0.0637	0.0632	0.0640	0.0634	0.0640	0.0641	0.0638	0.0649	0.0650
28=20:59:05	24585	300	0.2319	0.1822	0.1768	0.1483	0.1602	0.1371	0.2319	0.1864	0.1681	0.1500	0.1418	0.1463	0.2088	0.1346	0.1336	0.1316	0.1278	0.1231	0.1987	0.1453	0.1424	0.1386	0.1383	0.1373	0.1779	0.1292	0.1253	0.1179	0.1285	0.1197	0.1863	0.1498	0.1434	0.1416	0.1354	0.1427	0.1837	0.1149	0.1218	0.1179	0.1189	0.1152	0.1768	0.1473	0.1445	0.1352	0.1367	0.1331	0.1682	0.1143	0.1287	0.1257	0.1199	0.1156	0.1672	0.1376	0.1392	0.1350	0.1351	0.1329	0.1772	0.1221	0.1173	0.1182	0.1163	0.1115	0.1654	0.1376	0.1367	0.1348	0.1301	0.1286	0.0654	0.0651	0.0645	0.0649	0.0632	0.0632	0.0624	0.0636	0.0636	0.0640	0.0656	0.0634	0.0648	0.0645	0.0632	0.0636	0.0635	0.0635	0.0644	0.0642	0.0644	0.0641	0.0651	0.0649
29=21:13:45	25466	300	0.2473	0.1924	0.1888	0.1584	0.1667	0.1376	0.2486	0.1994	0.1749	0.1540	0.1492	0.1510	0.2248	0.1410	0.1342	0.1311	0.1307	0.1252	0.2104	0.1596	0.1498	0.1475	0.1452	0.1403	0.1898	0.1284	0.1213	0.1202	0.1276	0.1187	0.2041	0.1563	0.1463	0.1434	0.1432	0.1470	0.1940	0.1136	0.1213	0.1201	0.1183	0.1136	0.1872	0.1552	0.1509	0.1431	0.1421	0.1379	0.1747	0.1205	0.1284	0.1241	0.1183	0.1161	0.1798	0.1428	0.1403	0.1397	0.1413	0.1379	0.1889	0.1229	0.1182	0.1172	0.1182	0.1116	0.1783	0.1387	0.1423	0.1367	0.1354	0.1285	0.0649	0.0645	0.0642	0.0637	0.0628	0.0626	0.0632	0.0630	0.0633	0.0635	0.0651	0.0632	0.0641	0.0640	0.0623	0.0634	0.0629	0.0635	0.0639	0.0634	0.0640	0.0633	0.0648	0.0643
30=21:28:26	26347	300	0.2687	0.2062	0.1955	0.1633	0.1719	0.1488	0.2720	0.2160	0.1868	0.1666	0.1597	0.1555	0.2451	0.1457	0.1387	0.1365	0.1321	0.1253	0.2312	0.1650	0.1585	0.1513	0.1480	0.1483	0.2006	0.1322	0.1255	0.1237	0.1282	0.1202	0.2142	0.1670	0.1555	0.1511	0.1496	0.1540	0.2126	0.1212	0.1224	0.1211	0.1209	0.1177	0.2012	0.1650	0.1581	0.1446	0.1465	0.1389	0.1828	0.1154	0.1298	0.1216	0.1231	0.1170	0.1895	0.1509	0.1482	0.1465	0.1461	0.1404	0.1968	0.1209	0.1173	0.1166	0.1180	0.1147	0.1867	0.1488	0.1477	0.1443	0.1401	0.1321	0.0649	0.0645	0.0639	0.0637	0.0626	0.0617	0.0631	0.0630	0.0633	0.0635	0.0650	0.0631	0.0645	0.0637	0.0630	0.0634	0.0634	0.0634	0.0628	0.0641	0.0639	0.0637	0.0642	0.0643
31=21:43:07	27228	300	0.2862	0.2283	0.2136	0.1741	0.1844	0.1519	0.2852	0.2250	0.2008	0.1708	0.1608	0.1649	0.2607	0.1462	0.1401	0.1379	0.1329	0.1267	0.2470	0.1708	0.1587	0.1541	0.1508	0.1484	0.2160	0.1327	0.1290	0.1218	0.1288	0.1200	0.2227	0.1686	0.1584	0.1531	0.1499	0.1564	0.2236	0.1169	0.1204	0.1204	0.1214	0.1145	0.2123	0.1658	0.1655	0.1471	0.1512	0.1481	0.1998	0.1156	0.1288	0.1227	0.1220	0.1158	0.1977	0.1554	0.1530	0.1461	0.1467	0.1439	0.2048	0.1223	0.1205	0.1181	0.1195	0.1125	0.1992	0.1521	0.1536	0.1490	0.1414	0.1354	0.0642	0.0637	0.0631	0.0634	0.0616	0.0619	0.0619	0.0613	0.0624	0.0625	0.0642	0.0625	0.0637	0.0627	0.0619	0.0624	0.0611	0.0628	0.0629	0.0628	0.0629	0.0624	0.0634	0.0637
32=21:57:48	28108	300	0.3232	0.2377	0.2277	0.1796	0.2001	0.1586	0.3185	0.2530	0.2208	0.1827	0.1736	0.1719	0.2865	0.1500	0.1453	0.1398	0.1391	0.1288	0.2637	0.1876	0.1659	0.1651	0.1598	0.1562	0.2322	0.1345	0.1260	0.1221	0.1303	0.1238	0.2433	0.1787	0.1670	0.1610	0.1569	0.1618	0.2414	0.1163	0.1224	0.1221	0.1213	0.1151	0.2307	0.1775	0.1677	0.1548	0.1576	0.1531	0.2006	0.1182	0.1352	0.1235	0.1226	0.1170	0.2112	0.1601	0.1542	0.1522	0.1534	0.1461	0.2174	0.1235	0.1204	0.1187	0.1207	0.1142	0.2127	0.1547	0.1597	0.1483	0.1446	0.1389	0.0657	0.0646	0.0644	0.0643	0.0632	0.0625	0.0636	0.0635	0.0639	0.0639	0.0655	0.0636	0.0647	0.0642	0.0635	0.0638	0.0633	0.0635	0.0638	0.0641	0.0647	0.0640	0.0647	0.0652
33=22:12:29	28989	300	0.3424	0.2592	0.2561	0.1984	0.2071	0.1660	0.3382	0.2766	0.2347	0.1901	0.1777	0.1819	0.3024	0.1543	0.1451	0.1422	0.1402	0.1304	0.2791	0.1942	0.1761	0.1634	0.1618	0.1609	0.2447	0.1360	0.1316	0.1244	0.1334	0.1206	0.2595	0.1871	0.1743	0.1669	0.1585	0.1692	0.2543	0.1159	0.1216	0.1211	0.1221	0.1151	0.2392	0.1884	0.1751	0.1595	0.1628	0.1538	0.2148	0.1197	0.1410	0.1245	0.1204	0.1151	0.2322	0.1670	0.1625	0.1570	0.1581	0.1528	0.2321	0.1260	0.1222	0.1196	0.1189	0.1134	0.2241	0.1646	0.1627	0.1611	0.1479	0.1450	0.0659	0.0659	0.0646	0.0649	0.0635	0.0638	0.0644	0.0639	0.0641	0.0642	0.0665	0.0638	0.0651	0.0645	0.0638	0.0646	0.0637	0.0645	0.0646	0.0642	0.0649	0.0633	0.0651	0.0654
34=22:27:09	29870	300	0.3739	0.2912	0.2736	0.2065	0.2237	0.1741	0.3689	0.2968	0.2660	0.2082	0.1947	0.1942	0.3278	0.1588	0.1482	0.1428	0.1395	0.1312	0.3042	0.2076	0.1801	0.1725	0.1674	0.1677	0.2612	0.1355	0.1352	0.1254	0.1292	0.1205	0.2788	0.1987	0.1810	0.1708	0.1681	0.1746	0.2704	0.1139	0.1241	0.1215	0.1198	0.1151	0.2632	0.1908	0.1854	0.1642	0.1684	0.1556	0.2316	0.1154	0.1284	0.1289	0.1236	0.1162	0.2405	0.1730	0.1687	0.1599	0.1631	0.1562	0.2367	0.1211	0.1207	0.1166	0.1183	0.1114	0.2390	0.1685	0.1684	0.1623	0.1562	0.1503	0.0647	0.0647	0.0635	0.0629	0.0624	0.0626	0.0633	0.0627	0.0635	0.0631	0.0650	0.0627	0.0641	0.0628	0.0627	0.0629	0.0628	0.0634	0.0636	0.0635	0.0631	0.0629	0.0641	0.0643
35=22:41:50	30751	298	0.3971	0.3161	0.2992	0.2202	0.2396	0.1856	0.3981	0.3299	0.2786	0.2265	0.2087	0.2064	0.3582	0.1633	0.1498	0.1460	0.1456	0.1341	0.3295	0.2265	0.1948	0.1818	0.1805	0.1754	0.2865	0.1370	0.1321	0.1260	0.1306	0.1230	0.3062	0.2102	0.1895	0.1815	0.1752	0.1843	0.2962	0.1186	0.1226	0.1222	0.1208	0.1161	0.2808	0.2079	0.1931	0.1722	0.1732	0.1669	0.2454	0.1164	0.1329	0.1247	0.1220	0.1195	0.2612	0.1784	0.1746	0.1701	0.1682	0.1635	0.2556	0.1236	0.1215	0.1169	0.1198	0.1143	0.2596	0.1763	0.1737	0.1719	0.1609	0.1512	0.0648	0.0649	0.0639	0.0641	0.0630	0.0629	0.0636	0.0632	0.0628	0.0641	0.0652	0.0633	0.0645	0.0639	0.0629	0.0633	0.0631	0.0638	0.0639	0.0637	0.0640	0.0638	0.0643	0.0646
36=22:56:31	31631	300	0.4535	0.3580	0.3199	0.2331	0.2606	0.1972	0.4402	0.3458	0.3065	0.2348	0.2223	0.2140	0.3910	0.1662	0.1552	0.1478	0.1450	0.1335	0.3608	0.2405	0.1998	0.1879	0.1844	0.1824	0.2969	0.1360	0.1331	0.1248	0.1322	0.1201	0.3146	0.2190	0.1955	0.1860	0.1756	0.1860	0.3211	0.1173	0.1255	0.1215	0.1234	0.1170	0.3025	0.2107	0.2012	0.1762	0.1784	0.1681	0.2566	0.1151	0.1291	0.1265	0.1275	0.1160	0.2628	0.1829	0.1819	0.1724	0.1664	0.1610	0.2740	0.1218	0.1182	0.1173	0.1168	0.1126	0.2720	0.1834	0.1771	0.1662	0.1600	0.1591	0.0650	0.0646	0.0644	0.0649	0.0629	0.0628	0.0628	0.0630	0.0641	0.0632	0.0653	0.0634	0.0645	0.0646	0.0635	0.0635	0.0625	0.0636	0.0638	0.0640	0.0642	0.0638	0.0649	0.0647
37=23:11:12	32512	300	0.4705	0.3665	0.3509	0.2550	0.2838	0.2065	0.4772	0.3850	0.3317	0.2535	0.2379	0.2173	0.4186	0.1713	0.1578	0.1511	0.1467	0.1347	0.3668	0.2669	0.2098	0.1998	0.1910	0.1899	0.3220	0.1403	0.1321	0.1257	0.1282	0.1223	0.3519	0.2348	0.2058	0.1933	0.1894	0.1914	0.3384	0.1175	0.1237	0.1187	0.1195	0.1131	0.3189	0.2223	0.2069	0.1787	0.1847	0.1783	0.2745	0.1154	0.1346	0.1301	0.1209	0.1148	0.2910	0.1965	0.1860	0.1816	0.1780	0.1637	0.2872	0.1215	0.1198	0.1129	0.1158	0.1104	0.2888	0.1819	0.1868	0.1661	0.1655	0.1617	0.0647	0.0648	0.0635	0.0638	0.0614	0.0623	0.0634	0.0624	0.0633	0.0636	0.0652	0.0630	0.0641	0.0632	0.0629	0.0627	0.0628	0.0628	0.0635	0.0625	0.0633	0.0631	0.0646	0.0641
38=23:25:52	33393	303	0.4742	0.3937	0.3843	0.2905	0.2987	0.2221	0.5010	0.4118	0.3614	0.2810	0.2728	0.2371	0.4403	0.1794	0.1569	0.1512	0.1463	0.1344	0.4255	0.2846	0.2302	0.2080	0.2055	0.1987	0.3401	0.1351	0.1311	0.1288	0.1306	0.1203	0.3787	0.2597	0.2233	0.2090	0.1971	0.2067	0.3631	0.1208	0.1239	0.1205	0.1223	0.1177	0.3522	0.2419	0.2275	0.1869	0.1989	0.1869	0.2917	0.1202	0.1305	0.1237	0.1175	0.1177	0.3115	0.2065	0.1916	0.1911	0.1812	0.1706	0.3070	0.1201	0.1189	0.1133	0.1156	0.1113	0.3130	0.1998	0.1910	0.1800	0.1695	0.1665	0.0644	0.0639	0.0633	0.0634	0.0621	0.0624	0.0621	0.0620	0.0620	0.0626	0.0645	0.0625	0.0635	0.0630	0.0627	0.0623	0.0623	0.0623	0.0633	0.0632	0.0632	0.0629	0.0637	0.0639
39=23:40:33	34274	298	0.5361	0.4268	0.4012	0.3101	0.3371	0.2322	0.5318	0.4366	0.3835	0.2995	0.2750	0.2545	0.4671	0.1843	0.1636	0.1549	0.1473	0.1370	0.4279	0.3178	0.2359	0.2207	0.2144	0.2131	0.3788	0.1400	0.1319	0.1264	0.1357	0.1214	0.3990	0.2703	0.2352	0.2160	0.2044	0.2178	0.3910	0.1174	0.1236	0.1206	0.1195	0.1159	0.3706	0.2637	0.2303	0.2012	0.2018	0.1933	0.3111	0.1142	0.1323	0.1243	0.1175	0.1133	0.3262	0.2166	0.2022	0.1956	0.1918	0.1803	0.3328	0.1198	0.1168	0.1155	0.1167	0.1122	0.3486	0.2110	0.2082	0.1897	0.1835	0.1696	0.0651	0.0649	0.0634	0.0647	0.0631	0.0631	0.0635	0.0636	0.0638	0.0634	0.0648	0.0635	0.0647	0.0640	0.0634	0.0636	0.0631	0.0636	0.0642	0.0641	0.0641	0.0629	0.0651	0.0646
40=23:55:14	35155	303	0.6110	0.4848	0.4575	0.3281	0.3623	0.2654	0.6071	0.5001	0.4306	0.3419	0.3099	0.2803	0.5210	0.1870	0.1640	0.1528	0.1486	0.1355	0.4775	0.3494	0.2611	0.2299	0.2288	0.2276	0.3914	0.1345	0.1294	0.1207	0.1276	0.1200	0.4437	0.3054	0.2493	0.2246	0.2175	0.2230	0.4163	0.1144	0.1215	0.1177	0.1212	0.1155	0.4105	0.2811	0.2435	0.2141	0.2089	0.1997	0.3275	0.1117	0.1305	0.1186	0.1183	0.1137	0.3616	0.2303	0.2209	0.2045	0.1993	0.1847	0.3570	0.1168	0.1188	0.1131	0.1146	0.1107	0.3751	0.2239	0.2120	0.1937	0.1874	0.1786	0.0646	0.0644	0.0636	0.0639	0.0625	0.0627	0.0628	0.0621	0.0636	0.0631	0.0651	0.0629	0.0640	0.0634	0.0629	0.0634	0.0621	0.0630	0.0635	0.0636	0.0638	0.0633	0.0640	0.0644
41=00:09:55	36035	298	0.6021	0.4924	0.4737	0.3549	0.3924	0.2737	0.6229	0.5123	0.4556	0.3562	0.3288	0.2976	0.5434	0.2003	0.1646	0.1610	0.1497	0.1389	0.5012	0.3862	0.2737	0.2510	0.2410	0.2313	0.4236	0.1362	0.1319	0.1260	0.1322	0.1203	0.4608	0.3234	0.2684	0.2355	0.2290	0.2348	0.4410	0.1126	0.1227	0.1187	0.1215	0.1124	0.4301	0.2980	0.2635	0.2150	0.2203	0.2160	0.3633	0.1132	0.1293	0.1183	0.1173	0.1141	0.3724	0.2427	0.2210	0.2106	0.2073	0.1928	0.3803	0.1169	0.1168	0.1119	0.1157	0.1096	0.3980	0.2282	0.2254	0.1968	0.1953	0.1841	0.0651	0.0651	0.0642	0.0644	0.0626	0.0621	0.0631	0.0633	0.0635	0.0638	0.0654	0.0630	0.0646	0.0639	0.0631	0.0635	0.0628	0.0641	0.0628	0.0640	0.0641	0.0638	0.0647	0.0645
42=00:24:36	36916	301	0.6577	0.5352	0.5267	0.3814	0.4212	0.3059	0.6753	0.5539	0.4903	0.3827	0.3571	0.3219	0.5846	0.2096	0.1674	0.1596	0.1530	0.1372	0.5313	0.4176	0.3010	0.2662	0.2528	0.2481	0.4463	0.1354	0.1336	0.1266	0.1309	0.1211	0.4926	0.3565	0.2876	0.2458	0.2404	0.2433	0.4753	0.1194	0.1234	0.1185	0.1194	0.1127	0.4561	0.3154	0.2752	0.2241	0.2286	0.2176	0.3743	0.1131	0.1310	0.1215	0.1174	0.1164	0.4000	0.2571	0.2341	0.2187	0.2138	0.2017	0.4069	0.1146	0.1168	0.1101	0.1132	0.1109	0.4158	0.2367	0.2339	0.2008	0.2012	0.1969	0.0649	0.0648	0.0642	0.0637	0.0617	0.0627	0.0639	0.0634	0.0641	0.0638	0.0655	0.0633	0.0646	0.0639	0.0633	0.0635	0.0633	0.0639	0.0644	0.0630	0.0643	0.0640	0.0647	0.0646
43=00:39:16	37797	298	0.6827	0.5737	0.5405	0.4040	0.4562	0.3228	0.7069	0.5887	0.5215	0.4154	0.3789	0.3434	0.6040	0.2189	0.1710	0.1635	0.1542	0.1399	0.5594	0.4450	0.3217	0.2882	0.2688	0.2651	0.4627	0.1402	0.1350	0.1225	0.1321	0.1199	0.5184	0.3785	0.3037	0.2606	0.2536	0.2509	0.5001	0.1117	0.1215	0.1174	0.1188	0.1099	0.4879	0.3472	0.2834	0.2373	0.2398	0.2291	0.4036	0.1102	0.1319	0.1219	0.1157	0.1137	0.4218	0.2691	0.2414	0.2256	0.2243	0.2049	0.4311	0.1145	0.1158	0.1108	0.1136	0.1104	0.4414	0.2472	0.2435	0.2077	0.2082	0.2104	0.0656	0.0654	0.0642	0.0643	0.0635	0.0634	0.0639	0.0636	0.0649	0.0643	0.0658	0.0638	0.0649	0.0639	0.0635	0.0639	0.0633	0.0645	0.0645	0.0642	0.0635	0.0642	0.0650	0.0648
44=00:53:57	38678	300	0.7151	0.6173	0.5861	0.4459	0.4895	0.3435	0.7437	0.6218	0.5682	0.4375	0.4122	0.3634	0.6446	0.2343	0.1747	0.1656	0.1544	0.1390	0.6091	0.4714	0.3599	0.3096	0.2863	0.2775	0.4970	0.1373	0.1344	0.1259	0.1297	0.1199	0.5549	0.4100	0.3263	0.2730	0.2647	0.2670	0.5280	0.1110	0.1185	0.1167	0.1188	0.1085	0.5302	0.3657	0.3142	0.2422	0.2524	0.2431	0.4274	0.1081	0.1290	0.1222	0.1142	0.1108	0.4412	0.2851	0.2536	0.2365	0.2217	0.2138	0.4561	0.1110	0.1149	0.1094	0.1095	0.1077	0.4653	0.2577	0.2489	0.2134	0.2144	0.2072	0.0649	0.0647	0.0638	0.0636	0.0628	0.0628	0.0629	0.0622	0.0632	0.0636	0.0658	0.0631	0.0642	0.0640	0.0630	0.0635	0.0626	0.0635	0.0641	0.0633	0.0638	0.0632	0.0648	0.0649
45=01:08:38	39559	303	0.7349	0.6634	0.6311	0.4731	0.5262	0.3730	0.7742	0.6609	0.6144	0.4636	0.4485	0.3977	0.6829	0.2436	0.1726	0.1648	0.1568	0.1371	0.6552	0.4906	0.3824	0.3206	0.3079	0.2896	0.5339	0.1360	0.1313	0.1197	0.1301	0.1155	0.5730	0.4367	0.3480	0.2843	0.2732	0.2804	0.5679	0.1143	0.1189	0.1128	0.1185	0.1119	0.5526	0.3867	0.3377	0.2462	0.2654	0.2558	0.4565	0.1135	0.1240	0.1174	0.1121	0.1090	0.4721	0.2972	0.2649	0.2433	0.2300	0.2262	0.4821	0.1108	0.1116	0.1061	0.1092	0.1070	0.4867	0.2698	0.2560	0.2256	0.2168	0.2101	0.0648	0.0644	0.0634	0.0635	0.0624	0.0624	0.0629	0.0634	0.0634	0.0636	0.0645	0.0635	0.0641	0.0626	0.0632	0.0633	0.0628	0.0633	0.0634	0.0632	0.0626	0.0630	0.0645	0.0645
46=01:23:19	40439	300	0.7604	0.6939	0.6478	0.4861	0.5399	0.3997	0.7519	0.6956	0.6152	0.4894	0.4713	0.4322	0.7128	0.2594	0.1786	0.1695	0.1541	0.1384	0.6909	0.5018	0.4331	0.3264	0.3509	0.3175	0.5790	0.1395	0.1358	0.1217	0.1290	0.1128	0.6005	0.4780	0.3645	0.3099	0.2863	0.3019	0.5773	0.1123	0.1197	0.1127	0.1146	0.1113	0.5725	0.4278	0.3622	0.2633	0.2799	0.2717	0.4950	0.1090	0.1197	0.1183	0.1107	0.1082	0.5016	0.3065	0.2758	0.2531	0.2398	0.2348	0.5061	0.1095	0.1125	0.1055	0.1080	0.1066	0.5112	0.3013	0.2706	0.2491	0.2229	0.2197	0.0655	0.0650	0.0641	0.0651	0.0634	0.0631	0.0635	0.0633	0.0637	0.0639	0.0657	0.0637	0.0647	0.0647	0.0633	0.0627	0.0631	0.0639	0.0644	0.0639	0.0643	0.0639	0.0652	0.0646
47=01:38:00	41320	300	0.7579	0.7193	0.7026	0.5229	0.5901	0.4322	0.7674	0.7242	0.6831	0.5471	0.5057	0.4574	0.7351	0.2829	0.1836	0.1755	0.1577	0.1385	0.7257	0.5997	0.4455	0.3922	0.3765	0.3410	0.5871	0.1375	0.1318	0.1212	0.1260	0.1129	0.6637	0.5208	0.4144	0.3270	0.3244	0.3137	0.6256	0.1140	0.1178	0.1112	0.1145	0.1099	0.6347	0.4759	0.3927	0.2893	0.2992	0.2806	0.5163	0.1059	0.1195	0.1142	0.1064	0.1075	0.5382	0.3429	0.2961	0.2699	0.2606	0.2457	0.5447	0.1080	0.1089	0.1049	0.1046	0.1050	0.5620	0.3077	0.2996	0.2470	0.2454	0.2351	0.0649	0.0650	0.0650	0.0644	0.0630	0.0632	0.0638	0.0632	0.0631	0.0638	0.0652	0.0634	0.0647	0.0640	0.0625	0.0632	0.0629	0.0635	0.0641	0.0639	0.0639	0.0639	0.0647	0.0646
48=01:52:40	42201	298	0.7716	0.7483	0.7256	0.5560	0.6135	0.4693	0.7584	0.7570	0.6983	0.5852	0.5468	0.5023	0.7576	0.3005	0.1915	0.1778	0.1598	0.1356	0.7625	0.5967	0.5150	0.3959	0.4325	0.3675	0.6391	0.1388	0.1275	0.1172	0.1247	0.1096	0.6813	0.5643	0.4327	0.3568	0.3301	0.3347	0.6428	0.1140	0.1178	0.1102	0.1130	0.1097	0.6421	0.5187	0.4222	0.2975	0.3086	0.3084	0.5390	0.1094	0.1157	0.1116	0.1059	0.1078	0.5752	0.3513	0.3061	0.2801	0.2699	0.2493	0.5653	0.1047	0.1085	0.1034	0.1057	0.1027	0.5756	0.3339	0.2937	0.2659	0.2384	0.2335	0.0647	0.0649	0.0629	0.0646	0.0627	0.0624	0.0630	0.0629	0.0635	0.0629	0.0641	0.0632	0.0644	0.0631	0.0626	0.0637	0.0626	0.0636	0.0636	0.0635	0.0632	0.0632	0.0640	0.0649
49=02:07:21	43082	300	0.7553	0.7555	0.7501	0.6072	0.6644	0.4903	0.7930	0.7309	0.7383	0.6106	0.5741	0.5095	0.7461	0.3277	0.1928	0.1805	0.1617	0.1386	0.7214	0.6551	0.5091	0.4425	0.4270	0.3927	0.6451	0.1427	0.1306	0.1146	0.1228	0.1105	0.7035	0.5716	0.4631	0.3642	0.3529	0.3372	0.6879	0.1089	0.1153	0.1077	0.1116	0.1065	0.6944	0.5350	0.4514	0.3056	0.3221	0.3123	0.5642	0.1046	0.1190	0.1155	0.1042	0.1030	0.5923	0.3912	0.3205	0.2895	0.2754	0.2537	0.5939	0.1027	0.1063	0.0994	0.1029	0.1028	0.6187	0.3392	0.3183	0.2702	0.2534	0.2403	0.0653	0.0648	0.0639	0.0642	0.0621	0.0627	0.0629	0.0631	0.0634	0.0635	0.0652	0.0632	0.0645	0.0637	0.0633	0.0632	0.0629	0.0631	0.0642	0.0635	0.0638	0.0635	0.0644	0.0647
50=02:22:02	43962	303	0.7662	0.7513	0.7440	0.6400	0.6932	0.5259	0.7724	0.7656	0.7288	0.6610	0.6149	0.5626	0.7483	0.3559	0.2061	0.1893	0.1640	0.1381	0.7415	0.6589	0.5743	0.4483	0.4879	0.4323	0.6816	0.1439	0.1260	0.1148	0.1183	0.1090	0.7043	0.6275	0.4888	0.4110	0.3726	0.3676	0.7047	0.1102	0.1126	0.1068	0.1117	0.1062	0.6899	0.5877	0.4824	0.3260	0.3466	0.3393	0.5957	0.1053	0.1175	0.1104	0.0993	0.1056	0.6374	0.4071	0.3458	0.3030	0.2920	0.2633	0.6184	0.1014	0.1046	0.0982	0.1037	0.1043	0.6346	0.3705	0.3204	0.2942	0.2568	0.2494	0.0655	0.0654	0.0650	0.0648	0.0634	0.0636	0.0638	0.0636	0.0645	0.0642	0.0659	0.0641	0.0649	0.0642	0.0637	0.0631	0.0635	0.0641	0.0646	0.0643	0.0644	0.0640	0.0651	0.0653
51=02:36:43	44843	300	0.7787	0.7550	0.7408	0.6574	0.7184	0.5456	0.7888	0.7469	0.7373	0.6730	0.6423	0.5844	0.7584	0.3816	0.2103	0.1942	0.1692	0.1360	0.7406	0.6826	0.5905	0.4944	0.4931	0.4549	0.7086	0.1457	0.1226	0.1118	0.1214	0.1053	0.7010	0.6531	0.5176	0.4342	0.3969	0.3915	0.7314	0.1087	0.1110	0.1039	0.1097	0.1030	0.6984	0.6158	0.5140	0.3323	0.3662	0.3549	0.6088	0.1049	0.1142	0.1072	0.0996	0.1007	0.6528	0.4309	0.3563	0.3178	0.2993	0.2806	0.6499	0.0996	0.1024	0.0961	0.0976	0.1008	0.6728	0.3975	0.3433	0.2980	0.2748	0.2607	0.0649	0.0644	0.0641	0.0642	0.0619	0.0614	0.0628	0.0628	0.0633	0.0638	0.0650	0.0631	0.0639	0.0634	0.0629	0.0627	0.0625	0.0632	0.0628	0.0633	0.0634	0.0630	0.0641	0.0641
52=02:51:24	45724	300	0.7828	0.7634	0.7576	0.6943	0.7258	0.5896	0.7781	0.7701	0.7164	0.7178	0.6475	0.6278	0.7499	0.4149	0.2205	0.2060	0.1742	0.1405	0.7236	0.6805	0.6172	0.5025	0.5374	0.4977	0.7078	0.1489	0.1247	0.1109	0.1145	0.1039	0.6937	0.6574	0.5372	0.4570	0.4094	0.4060	0.7241	0.1095	0.1085	0.1029	0.1063	0.0980	0.6677	0.6471	0.5063	0.3629	0.3701	0.3727	0.6298	0.1043	0.1140	0.1022	0.0958	0.0996	0.6711	0.4469	0.3775	0.3229	0.3120	0.2857	0.6530	0.0981	0.0998	0.0944	0.0967	0.0968	0.6535	0.4028	0.3493	0.3006	0.2694	0.2647	0.0646	0.0641	0.0638	0.0642	0.0622	0.0625	0.0624	0.0628	0.0626	0.0631	0.0645	0.0634	0.0639	0.0636	0.0626	0.0624	0.0626	0.0629	0.0637	0.0633	0.0637	0.0630	0.0641	0.0644
53=03:06:04	46605	298	0.7719	0.7648	0.7532	0.7136	0.7350	0.6241	0.7963	0.7670	0.7608	0.7164	0.7209	0.6384	0.7616	0.4496	0.2334	0.2203	0.1830	0.1415	0.7625	0.6835	0.6701	0.5533	0.5744	0.5207	0.7097	0.1524	0.1255	0.1081	0.1136	0.1015	0.6973	0.6842	0.5767	0.4955	0.4478	0.4422	0.7288	0.1090	0.1067	0.1009	0.1019	0.0966	0.6974	0.6430	0.5903	0.3600	0.4238	0.3984	0.6333	0.1005	0.1090	0.1045	0.0969	0.0960	0.6674	0.4873	0.3943	0.3467	0.3162	0.2932	0.6629	0.0978	0.0985	0.0946	0.0935	0.0972	0.6626	0.4424	0.3703	0.3133	0.2800	0.2842	0.0650	0.0648	0.0638	0.0635	0.0626	0.0626	0.0628	0.0629	0.0635	0.0636	0.0647	0.0629	0.0647	0.0631	0.0631	0.0633	0.0627	0.0634	0.0634	0.0637	0.0638	0.0633	0.0644	0.0650
54=03:20:45	47486	300	0.7684	0.7746	0.7635	0.7181	0.7437	0.6612	0.7909	0.7677	0.7657	0.7141	0.7214	0.6923	0.7663	0.4820	0.2472	0.2296	0.1916	0.1412	0.7633	0.6976	0.6702	0.5824	0.6017	0.5403	0.6952	0.1572	0.1274	0.1069	0.1149	0.0997	0.7107	0.6943	0.6117	0.5233	0.4835	0.4829	0.7270	0.1133	0.1062	0.0987	0.1022	0.0973	0.7045	0.6551	0.6227	0.3871	0.4525	0.4222	0.6433	0.1045	0.1117	0.1044	0.0938	0.0948	0.6743	0.5191	0.4245	0.3604	0.3364	0.3146	0.6603	0.0963	0.0987	0.0932	0.0943	0.0970	0.6830	0.4723	0.4155	0.3357	0.3004	0.2885	0.0644	0.0648	0.0643	0.0637	0.0627	0.0625	0.0629	0.0624	0.0629	0.0637	0.0651	0.0631	0.0640	0.0635	0.0619	0.0633	0.0626	0.0634	0.0635	0.0631	0.0636	0.0632	0.0641	0.0641
55=03:35:26	48366	300	0.7662	0.7601	0.7591	0.7004	0.7184	0.6635	0.7917	0.7539	0.7383	0.7143	0.6900	0.6784	0.7637	0.5097	0.2681	0.2495	0.1974	0.1457	0.7480	0.7077	0.6612	0.6151	0.6168	0.5680	0.7145	0.1640	0.1232	0.1092	0.1103	0.1010	0.7032	0.6802	0.6354	0.5443	0.5110	0.4980	0.7169	0.1137	0.1043	0.0985	0.1006	0.0953	0.7014	0.6744	0.6350	0.4301	0.4735	0.4520	0.6128	0.1029	0.1059	0.0995	0.0922	0.0951	0.6698	0.5437	0.4496	0.3818	0.3595	0.3226	0.6678	0.0990	0.0963	0.0915	0.0923	0.0948	0.6880	0.4886	0.4433	0.3364	0.3235	0.3011	0.0648	0.0647	0.0642	0.0644	0.0629	0.0630	0.0633	0.0625	0.0631	0.0628	0.0652	0.0636	0.0641	0.0638	0.0620	0.0631	0.0625	0.0636	0.0639	0.0635	0.0638	0.0634	0.0643	0.0641
56=03:50:07	49247	303	0.7700	0.7733	0.7659	0.7200	0.7442	0.6931	0.7829	0.7774	0.7551	0.7299	0.7222	0.7030	0.7601	0.5278	0.2868	0.2658	0.2088	0.1513	0.7719	0.7004	0.6892	0.6291	0.6635	0.6022	0.6963	0.1784	0.1270	0.1057	0.1143	0.1005	0.7133	0.7050	0.6239	0.5902	0.5346	0.5330	0.7310	0.1184	0.1051	0.0991	0.0997	0.0974	0.7062	0.6754	0.6583	0.4472	0.5120	0.4989	0.6404	0.1085	0.1079	0.0988	0.0927	0.0950	0.6755	0.5680	0.4701	0.3999	0.3668	0.3322	0.6585	0.0961	0.0967	0.0905	0.0930	0.0947	0.6800	0.5280	0.4594	0.3666	0.3215	0.3179	0.0654	0.0653	0.0646	0.0648	0.0626	0.0630	0.0633	0.0634	0.0639	0.0637	0.0653	0.0636	0.0647	0.0642	0.0637	0.0639	0.0635	0.0637	0.0636	0.0636	0.0642	0.0637	0.0649	0.0647
57=04:04:48	50128	298	0.7665	0.7691	0.7802	0.7264	0.7455	0.7014	0.8025	0.7727	0.7656	0.7487	0.7198	0.7038	0.7724	0.5384	0.3058	0.2834	0.2247	0.1593	0.7639	0.7172	0.6780	0.6472	0.6439	0.6063	0.7143	0.1919	0.1275	0.1103	0.1113	0.1043	0.7268	0.7030	0.6415	0.6055	0.5686	0.5549	0.7329	0.1215	0.1045	0.0989	0.1000	0.0952	0.7176	0.6746	0.6501	0.4758	0.5318	0.5194	0.6346	0.1079	0.1084	0.0990	0.0921	0.0938	0.6756	0.5986	0.5015	0.4245	0.3913	0.3472	0.6737	0.0989	0.0938	0.0921	0.0926	0.0920	0.6969	0.5480	0.4876	0.3653	0.3419	0.3123	0.0656	0.0656	0.0645	0.0645	0.0631	0.0623	0.0639	0.0635	0.0646	0.0642	0.0658	0.0636	0.0647	0.0647	0.0637	0.0640	0.0638	0.0642	0.0642	0.0644	0.0642	0.0639	0.0658	0.0652
58=04:19:28	51009	300	0.8048	0.7816	0.7711	0.7291	0.7430	0.7087	0.8022	0.7712	0.7606	0.7361	0.7292	0.7053	0.7784	0.5430	0.3336	0.3111	0.2410	0.1702	0.7684	0.6976	0.6949	0.6238	0.6648	0.6234	0.7297	0.2118	0.1294	0.1087	0.1176	0.1043	0.7245	0.7129	0.6380	0.6360	0.5812	0.5854	0.7311	0.1306	0.1071	0.0971	0.0975	0.0973	0.7162	0.6816	0.6521	0.5003	0.5585	0.5634	0.6426	0.1126	0.1086	0.0981	0.0912	0.0932	0.6808	0.6001	0.5258	0.4557	0.4040	0.3639	0.6705	0.0984	0.0942	0.0891	0.0907	0.0919	0.6960	0.5803	0.5004	0.3972	0.3474	0.3358	0.0643	0.0643	0.0633	0.0637	0.0623	0.0617	0.0629	0.0628	0.0630	0.0634	0.0650	0.0627	0.0639	0.0635	0.0623	0.0626	0.0623	0.0620	0.0628	0.0632	0.0629	0.0632	0.0639	0.0642
59=04:34:09	51890	301	0.7707	0.7753	0.7660	0.7363	0.7469	0.7050	0.7953	0.7699	0.7707	0.7159	0.7447	0.6895	0.7656	0.5460	0.3410	0.3240	0.2573	0.1787	0.7694	0.6885	0.6903	0.6354	0.6596	0.6117	0.7039	0.2184	0.1353	0.1043	0.1160	0.1031	0.7010	0.7012	0.6217	0.6305	0.5871	0.5981	0.7327	0.1347	0.1071	0.0961	0.0977	0.0958	0.7074	0.6537	0.6659	0.4867	0.5846	0.5654	0.6412	0.1133	0.1107	0.0991	0.0895	0.0921	0.6748	0.6031	0.5191	0.4617	0.4055	0.3614	0.6675	0.0994	0.0934	0.0894	0.0888	0.0905	0.6712	0.5786	0.5050	0.3996	0.3507	0.3451	0.0644	0.0644	0.0638	0.0639	0.0623	0.0625	0.0629	0.0629	0.0621	0.0636	0.0650	0.0630	0.0642	0.0637	0.0634	0.0624	0.0625	0.0631	0.0641	0.0634	0.0639	0.0629	0.0642	0.0643
60=04:48:50	52770	303	0.7713	0.7811	0.7780	0.7343	0.7432	0.7146	0.7926	0.7700	0.7684	0.7211	0.7433	0.7041	0.7798	0.5565	0.3685	0.3432	0.2759	0.1881	0.7777	0.6946	0.6998	0.6330	0.6734	0.6150	0.7199	0.2331	0.1382	0.1108	0.1205	0.1083	0.7069	0.7142	0.6368	0.6427	0.5998	0.6251	0.7303	0.1432	0.1087	0.0984	0.0984	0.0966	0.7093	0.6792	0.6753	0.5116	0.6006	0.5797	0.6448	0.1179	0.1121	0.0995	0.0933	0.0930	0.6834	0.6032	0.5444	0.4819	0.4334	0.3828	0.6704	0.1040	0.0942	0.0899	0.0929	0.0918	0.6833	0.5942	0.5408	0.4260	0.3689	0.3590	0.0658	0.0657	0.0648	0.0651	0.0633	0.0625	0.0640	0.0637	0.0641	0.0645	0.0660	0.0638	0.0651	0.0648	0.0637	0.0641	0.0636	0.0640	0.0646	0.0646	0.0646	0.0642	0.0652	0.0653
61=05:03:31	53651	298	0.7780	0.7858	0.7843	0.7322	0.7567	0.7143	0.8113	0.7610	0.7879	0.7248	0.7459	0.6822	0.7720	0.5614	0.3779	0.3630	0.2921	0.2086	0.7723	0.7283	0.6779	0.6660	0.6551	0.6249	0.7046	0.2533	0.1525	0.1108	0.1186	0.1105	0.7224	0.7179	0.6527	0.6285	0.6287	0.6081	0.7375	0.1543	0.1116	0.0985	0.0996	0.0974	0.7258	0.6640	0.6906	0.5328	0.6139	0.5817	0.6596	0.1213	0.1162	0.0975	0.0919	0.0916	0.6719	0.6102	0.5567	0.5121	0.4553	0.3986	0.6727	0.1064	0.0946	0.0909	0.0913	0.0910	0.6988	0.5827	0.5803	0.4210	0.3975	0.3720	0.0653	0.0647	0.0642	0.0648	0.0629	0.0627	0.0629	0.0628	0.0639	0.0638	0.0656	0.0635	0.0647	0.0636	0.0633	0.0637	0.0623	0.0635	0.0639	0.0636	0.0639	0.0636	0.0648	0.0644
62=05:18:12	54532	300	0.7628	0.7723	0.7799	0.7393	0.7561	0.7211	0.8106	0.7585	0.7817	0.7216	0.7448	0.6790	0.7853	0.5661	0.3850	0.3674	0.2994	0.2244	0.7660	0.7136	0.6797	0.6563	0.6484	0.6137	0.7275	0.2678	0.1567	0.1148	0.1215	0.1125	0.7169	0.7118	0.6531	0.6276	0.6197	0.6228	0.7405	0.1624	0.1149	0.0991	0.0995	0.0989	0.7881	0.6711	0.6885	0.5355	0.6154	0.5730	0.6487	0.1312	0.1187	0.0957	0.0944	0.0905	0.6765	0.6170	0.5596	0.5207	0.4712	0.4154	0.6799	0.1089	0.0937	0.0883	0.0916	0.0888	0.6981	0.5848	0.5776	0.4362	0.4033	0.3729	0.0647	0.0650	0.0639	0.0640	0.0621	0.0627	0.0635	0.0630	0.0637	0.0637	0.0657	0.0632	0.0645	0.0638	0.0632	0.0634	0.0634	0.0635	0.0637	0.0635	0.0639	0.0639	0.0652	0.0646
63=05:32:52	55413	303	0.7828	0.7800	0.7826	0.7432	0.7550	0.7345	0.7988	0.7851	0.7601	0.7443	0.7276	0.7247	0.7721	0.5664	0.3998	0.3710	0.3178	0.2359	0.7703	0.7199	0.7039	0.6486	0.6821	0.6403	0.7185	0.2864	0.1610	0.1206	0.1303	0.1215	0.7269	0.7168	0.6484	0.6433	0.6048	0.6244	0.7336	0.1822	0.1206	0.1011	0.1016	0.1010	0.7143	0.7088	0.6675	0.5712	0.6005	0.5938	0.6403	0.1446	0.1227	0.0995	0.0942	0.0944	0.6943	0.6142	0.5789	0.5290	0.4901	0.4202	0.6707	0.1144	0.0967	0.0907	0.0914	0.0882	0.6979	0.6021	0.5821	0.4838	0.4048	0.3801	0.0645	0.0643	0.0637	0.0639	0.0627	0.0624	0.0629	0.0618	0.0633	0.0632	0.0651	0.0631	0.0646	0.0637	0.0629	0.0639	0.0617	0.0630	0.0635	0.0636	0.0638	0.0631	0.0643	0.0646
64=05:47:33	56294	298	0.7845	0.7775	0.7864	0.7457	0.7677	0.7403	0.8191	0.7872	0.7832	0.7590	0.7466	0.7280	0.7798	0.5836	0.4119	0.3918	0.3367	0.2586	0.7742	0.7459	0.7085	0.6779	0.6834	0.6572	0.7248	0.3020	0.1742	0.1242	0.1367	0.1277	0.7488	0.7183	0.6704	0.6517	0.6386	0.6300	0.7467	0.2025	0.1278	0.1046	0.1046	0.1089	0.7322	0.7053	0.6867	0.5883	0.6047	0.5868	0.6483	0.1544	0.1368	0.1007	0.0954	0.0962	0.6922	0.6281	0.5836	0.5456	0.5178	0.4408	0.6932	0.1241	0.0989	0.0906	0.0932	0.0887	0.7128	0.5990	0.6079	0.4892	0.4454	0.4101	0.0650	0.0647	0.0638	0.0640	0.0628	0.0625	0.0631	0.0624	0.0624	0.0632	0.0654	0.0629	0.0641	0.0634	0.0629	0.0622	0.0626	0.0634	0.0635	0.0634	0.0636	0.0638	0.0643	0.0644
65=06:02:14	57174	303	0.7908	0.7875	0.7852	0.7391	0.7726	0.7455	0.8104	0.7756	0.7760	0.7516	0.7353	0.7289	0.7782	0.5759	0.4163	0.3987	0.3470	0.2675	0.7623	0.7460	0.6933	0.6715	0.6738	0.6530	0.7044	0.3212	0.1949	0.1306	0.1482	0.1383	0.7276	0.7203	0.6565	0.6449	0.6232	0.6271	0.7436	0.2135	0.1345	0.1080	0.1057	0.1117	0.7228	0.7031	0.6707	0.5864	0.6044	0.5798	0.6635	0.1675	0.1438	0.1058	0.0992	0.0958	0.6818	0.6210	0.5814	0.5440	0.5173	0.4556	0.6771	0.1323	0.1021	0.0913	0.0948	0.0878	0.7057	0.5940	0.6023	0.4988	0.4525	0.4156	0.0645	0.0647	0.0640	0.0641	0.0621	0.0626	0.0631	0.0625	0.0629	0.0632	0.0650	0.0631	0.0641	0.0636	0.0626	0.0626	0.0631	0.0634	0.0638	0.0636	0.0635	0.0631	0.0640	0.0643
66=06:16:55	58055	300	0.7722	0.7820	0.7866	0.7518	0.7622	0.7575	0.7999	0.7882	0.7776	0.7547	0.7554	0.7288	0.7795	0.5835	0.4233	0.4009	0.3505	0.2807	0.7824	0.7245	0.7206	0.6589	0.6960	0.6516	0.7322	0.3313	0.2037	0.1416	0.1534	0.1505	0.7296	0.7320	0.6612	0.6589	0.6228	0.6382	0.7374	0.2335	0.1443	0.1164	0.1111	0.1202	0.7263	0.7093	0.6879	0.5737	0.6284	0.6092	0.6669	0.1830	0.1582	0.1043	0.1006	0.1022	0.6956	0.6302	0.5838	0.5581	0.5295	0.4659	0.6814	0.1469	0.1065	0.0923	0.0979	0.0882	0.7025	0.6173	0.5840	0.5255	0.4536	0.4267	0.0646	0.0646	0.0638	0.0637	0.0624	0.0619	0.0629	0.0628	0.0630	0.0635	0.0647	0.0628	0.0638	0.0633	0.0625	0.0629	0.0625	0.0625	0.0634	0.0634	0.0638	0.0630	0.0642	0.0637
67=06:31:36	58936	301	0.7775	0.7845	0.7846	0.7536	0.7689	0.7665	0.7993	0.7927	0.7745	0.7515	0.7577	0.7416	0.7889	0.5877	0.4306	0.4065	0.3622	0.2919	0.7823	0.7198	0.7300	0.6576	0.7045	0.6502	0.7235	0.3395	0.2202	0.1498	0.1748	0.1660	0.7335	0.7321	0.6576	0.6638	0.6228	0.6526	0.7527	0.2406	0.1577	0.1224	0.1181	0.1265	0.7244	0.7171	0.6898	0.5757	0.6291	0.6189	0.6536	0.2019	0.1841	0.1130	0.1041	0.1051	0.6993	0.6347	0.5826	0.5605	0.5362	0.4824	0.6809	0.1592	0.1124	0.0938	0.1011	0.0901	0.7029	0.6106	0.5882	0.5404	0.4596	0.4360	0.0653	0.0653	0.0643	0.0645	0.0632	0.0625	0.0635	0.0635	0.0640	0.0638	0.0652	0.0639	0.0648	0.0646	0.0635	0.0641	0.0636	0.0639	0.0635	0.0637	0.0644	0.0637	0.0654	0.0650
68=06:46:16	59817	298	0.7861	0.7886	0.7954	0.7570	0.7696	0.7713	0.8238	0.7956	0.7783	0.7690	0.7386	0.7395	0.7811	0.5928	0.4390	0.4171	0.3686	0.3039	0.7708	0.7597	0.7108	0.6902	0.6777	0.6543	0.7232	0.3453	0.2369	0.1638	0.1886	0.1732	0.7429	0.7265	0.6865	0.6601	0.6327	0.6376	0.7515	0.2560	0.1681	0.1282	0.1241	0.1365	0.7392	0.7300	0.6914	0.6082	0.6127	0.6033	0.6523	0.2170	0.1917	0.1131	0.1061	0.1097	0.7086	0.6333	0.5965	0.5608	0.5562	0.4968	0.6916	0.1742	0.1187	0.0964	0.1040	0.0900	0.7285	0.6066	0.6179	0.5297	0.5005	0.4458	0.0650	0.0653	0.0649	0.0645	0.0627	0.0634	0.0630	0.0637	0.0638	0.0640	0.0661	0.0638	0.0652	0.0646	0.0637	0.0642	0.0635	0.0630	0.0638	0.0639	0.0645	0.0639	0.0647	0.0647
69=07:00:57	60698	300	0.7781	0.7611	0.7835	0.7362	0.7529	0.7764	0.7861	0.7779	0.7519	0.7501	0.7176	0.7334	0.7801	0.5944	0.4388	0.4203	0.3698	0.3010	0.7578	0.7269	0.7059	0.6629	0.6960	0.6580	0.7388	0.3430	0.2340	0.1701	0.1963	0.1846	0.7219	0.7180	0.6682	0.6487	0.6156	0.6271	0.7308	0.2747	0.1798	0.1377	0.1305	0.1490	0.7070	0.7302	0.6697	0.5947	0.6062	0.6206	0.6403	0.2395	0.2006	0.1156	0.1129	0.1143	0.6899	0.6166	0.5796	0.5503	0.5554	0.4849	0.6915	0.1897	0.1256	0.0973	0.1088	0.0884	0.7042	0.6043	0.5942	0.5351	0.4777	0.4387	0.0645	0.0643	0.0639	0.0637	0.0627	0.0624	0.0629	0.0626	0.0634	0.0635	0.0648	0.0632	0.0642	0.0629	0.0631	0.0631	0.0627	0.0631	0.0641	0.0630	0.0632	0.0632	0.0645	0.0644
70=07:15:38	61579	303	0.7852	0.7807	0.7762	0.7428	0.7687	0.7761	0.7978	0.7593	0.7855	0.7163	0.7615	0.6937	0.7740	0.6016	0.4440	0.4350	0.3827	0.3192	0.7807	0.7205	0.7176	0.6754	0.6957	0.6538	0.7092	0.3612	0.2655	0.1863	0.2144	0.2075	0.7097	0.7267	0.6520	0.6466	0.6397	0.6426	0.7493	0.2922	0.2071	0.1557	0.1454	0.1700	0.7274	0.6835	0.7026	0.5523	0.6395	0.6194	0.6675	0.2623	0.2306	0.1274	0.1232	0.1264	0.6744	0.6366	0.5686	0.5688	0.5311	0.5169	0.6757	0.2142	0.1395	0.1038	0.1172	0.0910	0.6918	0.6027	0.5888	0.5185	0.5009	0.4723	0.0650	0.0645	0.0639	0.0650	0.0620	0.0624	0.0629	0.0631	0.0634	0.0632	0.0652	0.0632	0.0642	0.0638	0.0631	0.0636	0.0629	0.0631	0.0625	0.0632	0.0636	0.0634	0.0644	0.0641
71=07:30:19	62459	300	0.7829	0.7723	0.7871	0.7554	0.7609	0.7884	0.8110	0.7780	0.7704	0.7520	0.7393	0.7258	0.7792	0.5990	0.4501	0.4358	0.3824	0.3217	0.7639	0.7462	0.7065	0.6852	0.6910	0.6594	0.7385	0.3641	0.2608	0.1943	0.2178	0.2145	0.7350	0.7286	0.6826	0.6570	0.6395	0.6405	0.7433	0.2915	0.2099	0.1612	0.1517	0.1750	0.7349	0.7229	0.6992	0.5940	0.6299	0.6268	0.6540	0.2711	0.2380	0.1346	0.1252	0.1334	0.7002	0.6405	0.5883	0.5739	0.5622	0.5222	0.6915	0.2278	0.1460	0.1067	0.1226	0.0877	0.7188	0.6171	0.6136	0.5428	0.5130	0.4684	0.0636	0.0636	0.0623	0.0624	0.0611	0.0610	0.0617	0.0614	0.0620	0.0624	0.0634	0.0618	0.0625	0.0622	0.0613	0.0625	0.0615	0.0622	0.0622	0.0623	0.0622	0.0619	0.0633	0.0631
72=10:16:27	72428	298	0.7849	0.7771	0.7840	0.7561	0.7660	0.8079	0.8173	0.7832	0.7827	0.7575	0.7604	0.7285	0.7850	0.5989	0.4538	0.4418	0.3886	0.3268	0.7781	0.7448	0.7160	0.6923	0.6938	0.6518	0.7331	0.3654	0.2693	0.2024	0.2230	0.2253	0.7416	0.7362	0.6842	0.6632	0.6488	0.6476	0.7487	0.3040	0.2223	0.1706	0.1652	0.1896	0.7416	0.7198	0.7046	0.5907	0.6373	0.6226	0.6517	0.2785	0.2517	0.1435	0.1354	0.1446	0.6969	0.6469	0.5962	0.5818	0.5610	0.5325	0.6919	0.2405	0.1609	0.1149	0.1316	0.0927	0.7109	0.6196	0.6162	0.5410	0.5237	0.4832	0.0653	0.0653	0.0643	0.0644	0.0631	0.0632	0.0636	0.0626	0.0642	0.0642	0.0654	0.0633	0.0646	0.0642	0.0632	0.0642	0.0625	0.0640	0.0646	0.0645	0.0643	0.0640	0.0647	0.0654
73=10:31:10	73310	301	0.7896	0.7916	0.7877	0.7613	0.7789	0.8260	0.8156	0.7861	0.7684	0.7639	0.7244	0.7552	0.7758	0.6103	0.4882	0.4884	0.4336	0.3552	0.7676	0.7339	0.7183	0.6800	0.7036	0.6821	0.7268	0.4379	0.3435	0.2983	0.2939	0.3193	0.7358	0.7233	0.6694	0.6590	0.6146	0.6415	0.7387	0.3563	0.3064	0.2729	0.2742	0.2786	0.7098	0.7424	0.6608	0.6023	0.6099	0.6436	0.6514	0.3315	0.3191	0.3033	0.2825	0.2811	0.6900	0.6277	0.6007	0.5459	0.5505	0.5195	0.6741	0.3069	0.2958	0.2709	0.2753	0.2128	0.6978	0.6144	0.5970	0.5389	0.5000	0.4906	0.0648	0.0647	0.0642	0.0634	0.0628	0.0626	0.0634	0.0631	0.0637	0.0636	0.0650	0.0639	0.0644	0.0637	0.0632	0.0635	0.0634	0.0637	0.0643	0.0637	0.0633	0.0636	0.0648	0.0645
74=10:45:51	74191	303	0.7935	0.7734	0.7793	0.7464	0.7692	0.8306	0.7935	0.7914	0.7525	0.7728	0.7243	0.7602	0.7782	0.6144	0.4965	0.4934	0.4469	0.3686	0.7501	0.7441	0.7156	0.6697	0.7154	0.6783	0.7380	0.4358	0.3360	0.2848	0.2992	0.3205	0.7344	0.7214	0.6713	0.6627	0.6149	0.6415	0.7313	0.3655	0.3094	0.2771	0.2866	0.2869	0.7080	0.7401	0.6795	0.6017	0.6187	0.6484	0.6414	0.3356	0.3237	0.2888	0.2866	0.2815	0.6873	0.6230	0.5979	0.5474	0.5575	0.5047	0.6874	0.3197	0.3058	0.2850	0.2823	0.2300	0.7025	0.6076	0.6012	0.5423	0.5057	0.4931	0.0647	0.0648	0.0637	0.0649	0.0620	0.0615	0.0626	0.0630	0.0631	0.0637	0.0648	0.0632	0.0646	0.0638	0.0629	0.0629	0.0631	0.0631	0.0630	0.0638	0.0637	0.0634	0.0643	0.0645
75=11:00:31	75072	298	0.7776	0.7659	0.7726	0.7416	0.7653	0.8386	0.8258	0.7598	0.7890	0.7225	0.7542	0.6908	0.7757	0.6182	0.4857	0.4956	0.4382	0.3696	0.7524	0.7290	0.6871	0.6897	0.6722	0.6467	0.7181	0.4402	0.3468	0.2983	0.2979	0.3255	0.7130	0.7202	0.6710	0.6356	0.6461	0.6285	0.7420	0.3659	0.3124	0.2773	0.2856	0.2876	0.7310	0.6915	0.7005	0.5681	0.6339	0.6328	0.6566	0.3415	0.3316	0.3110	0.2941	0.2902	0.6741	0.6454	0.5799	0.5627	0.5439	0.5373	0.6716	0.3281	0.3183	0.2903	0.2922	0.2330	0.6965	0.6001	0.6071	0.5119	0.5246	0.5045	0.0647	0.0641	0.0639	0.0636	0.0624	0.0622	0.0628	0.0627	0.0632	0.0630	0.0648	0.0630	0.0642	0.0636	0.0628	0.0635	0.0625	0.0634	0.0634	0.0619	0.0634	0.0637	0.0643	0.0642
76=11:15:12	75953	301	0.7890	0.7720	0.7765	0.7545	0.7607	0.8530	0.7965	0.7778	0.7596	0.7475	0.7334	0.7304	0.7739	0.6189	0.4979	0.4989	0.4583	0.3918	0.7612	0.7230	0.7203	0.6743	0.6976	0.6584	0.7199	0.4607	0.3494	0.3140	0.3207	0.3349	0.7223	0.7270	0.6734	0.6604	0.6271	0.6447	0.7458	0.3847	0.3234	0.2868	0.2961	0.3053	0.7150	0.7335	0.6827	0.5932	0.6256	0.6605	0.6432	0.3693	0.3555	0.3286	0.2987	0.3022	0.6974	0.6443	0.6032	0.5622	0.5660	0.5276	0.6808	0.3409	0.3252	0.2916	0.2934	0.2466	0.7100	0.6189	0.6060	0.5462	0.5202	0.4921	0.0644	0.0644	0.0632	0.0627	0.0623	0.0622	0.0630	0.0627	0.0632	0.0635	0.0649	0.0626	0.0639	0.0623	0.0627	0.0629	0.0628	0.0631	0.0636	0.0632	0.0626	0.0631	0.0644	0.0643
77=14:47:23	88683	300	0.7815	0.7805	0.7926	0.7612	0.7659	0.8952	0.8304	0.7825	0.7896	0.7529	0.7568	0.7262	0.7800	0.6277	0.5163	0.5216	0.4695	0.4173	0.7740	0.7534	0.7073	0.7045	0.6925	0.6569	0.7199	0.4659	0.3712	0.3249	0.3245	0.3556	0.7354	0.7398	0.6902	0.6632	0.6597	0.6410	0.7430	0.3956	0.3388	0.2962	0.3132	0.3164	0.7408	0.7204	0.7065	0.6007	0.6437	0.6618	0.6521	0.3669	0.3563	0.3336	0.3170	0.3115	0.6959	0.6587	0.6129	0.5778	0.5734	0.5425	0.6767	0.3581	0.3378	0.3090	0.3154	0.2744	0.7141	0.6202	0.6296	0.5358	0.5467	0.5091	0.0650	0.0648	0.0642	0.0637	0.0624	0.0627	0.0632	0.0632	0.0625	0.0631	0.0653	0.0638	0.0645	0.0637	0.0623	0.0633	0.0629	0.0634	0.0642	0.0638	0.0638	0.0633	0.0645	0.0645
78=15:02:03	89564	300	0.7947	0.7726	0.7843	0.7490	0.7695	0.8970	0.8311	0.7768	0.7747	0.7667	0.7359	0.7282	0.7813	0.6282	0.5147	0.5237	0.4714	0.4222	0.7618	0.7574	0.6996	0.7160	0.6852	0.6728	0.7284	0.4700	0.3570	0.3165	0.3259	0.3481	0.7396	0.7161	0.6953	0.6590	0.6488	0.6437	0.7463	0.3913	0.3368	0.2979	0.3091	0.3118	0.7422	0.7311	0.6930	0.6169	0.6348	0.6793	0.6509	0.3578	0.3453	0.3189	0.3193	0.3115	0.6895	0.6442	0.6097	0.5726	0.5758	0.5457	0.6882	0.3549	0.3336	0.3118	0.3108	0.2707	0.7185	0.6183	0.6314	0.5382	0.5501	0.5132	0.0644	0.0646	0.0627	0.0647	0.0625	0.0624	0.0627	0.0629	0.0635	0.0635	0.0640	0.0632	0.0644	0.0627	0.0630	0.0633	0.0630	0.0636	0.0636	0.0634	0.0627	0.0633	0.0645	0.0640
79=15:16:44	90445	303	0.7830	0.7737	0.7912	0.7564	0.7675	0.9108	0.8144	0.7706	0.7884	0.7470	0.7411	0.7173	0.7846	0.6316	0.5187	0.5339	0.4771	0.4354	0.7615	0.7568	0.6945	0.7152	0.6851	0.6605	0.7065	0.4697	0.3797	0.3336	0.3322	0.3590	0.7294	0.7247	0.6873	0.6485	0.6561	0.6348	0.7534	0.3978	0.3442	0.3018	0.3190	0.3211	0.7392	0.7168	0.7050	0.5991	0.6451	0.6807	0.6556	0.3629	0.3675	0.3401	0.3227	0.3222	0.6939	0.6500	0.6117	0.5741	0.5735	0.5398	0.6877	0.3640	0.3412	0.3157	0.3172	0.2787	0.7101	0.6138	0.6319	0.5279	0.5424	0.5068	0.0649	0.0644	0.0636	0.0637	0.0619	0.0626	0.0630	0.0630	0.0633	0.0639	0.0652	0.0631	0.0641	0.0635	0.0628	0.0633	0.0631	0.0630	0.0638	0.0625	0.0635	0.0633	0.0639	0.0649
80=15:31:25	91326	300	0.7839	0.7856	0.7876	0.7674	0.7780	0.9317	0.8146	0.7794	0.7940	0.7320	0.7766	0.7102	0.7759	0.6322	0.5229	0.5263	0.4843	0.4418	0.7798	0.7174	0.7378	0.6762	0.7004	0.6535	0.7263	0.4817	0.3859	0.3310	0.3445	0.3578	0.7303	0.7419	0.6749	0.6708	0.6396	0.6523	0.7407	0.4005	0.3502	0.3049	0.3297	0.3267	0.7389	0.7112	0.7131	0.5647	0.6554	0.7029	0.6533	0.3787	0.3624	0.3423	0.3245	0.3241	0.6888	0.6475	0.5899	0.5779	0.5561	0.5369	0.6861	0.3651	0.3425	0.3115	0.3177	0.2817	0.6977	0.6199	0.5993	0.5478	0.5162	0.5110	0.0646	0.0647	0.0642	0.0642	0.0627	0.0619	0.0633	0.0634	0.0635	0.0636	0.0651	0.0635	0.0643	0.0639	0.0633	0.0635	0.0631	0.0638	0.0627	0.0636	0.0638	0.0635	0.0650	0.0645
81=15:46:06	92206	303	0.7982	0.7863	0.7869	0.7568	0.7867	0.9359	0.8147	0.7712	0.7777	0.7657	0.7330	0.7461	0.7694	0.6313	0.5213	0.5314	0.4905	0.4604	0.7565	0.7637	0.7059	0.7068	0.6943	0.6843	0.7152	0.4931	0.3982	0.3436	0.3461	0.3640	0.7393	0.7242	0.6857	0.6554	0.6497	0.6402	0.7475	0.4023	0.3530	0.3106	0.3281	0.3236	0.7322	0.7261	0.6793	0.6175	0.6361	0.7106	0.6620	0.3781	0.3609	0.3528	0.3358	0.3254	0.6820	0.6416	0.6092	0.5608	0.5820	0.5452	0.6904	0.3780	0.3398	0.3234	0.3253	0.2880	0.7139	0.6059	0.6303	0.5411	0.5360	0.5016	0.0643	0.0640	0.0634	0.0638	0.0623	0.0620	0.0633	0.0621	0.0621	0.0633	0.0647	0.0629	0.0640	0.0633	0.0631	0.0620	0.0622	0.0629	0.0637	0.0634	0.0637	0.0631	0.0641	0.0640
82=16:00:47	93087	298	0.7905	0.7826	0.7858	0.7551	0.7671	0.9608	0.7959	0.7933	0.7620	0.7781	0.7345	0.7605	0.7772	0.6311	0.5278	0.5357	0.4927	0.4658	0.7674	0.7395	0.7299	0.6712	0.7210	0.6906	0.7188	0.4831	0.3957	0.3525	0.3433	0.3655	0.7336	0.7253	0.6683	0.6643	0.6208	0.6346	0.7398	0.4059	0.3550	0.3143	0.3283	0.3334	0.7143	0.7428	0.6619	0.6221	0.6144	0.7270	0.6574	0.3668	0.3623	0.3514	0.3367	0.3233	0.6948	0.6294	0.6200	0.5564	0.5814	0.5255	0.6781	0.3793	0.3412	0.3259	0.3244	0.2984	0.7025	0.6195	0.6042	0.5587	0.5110	0.4952	0.0654	0.0644	0.0638	0.0643	0.0630	0.0630	0.0626	0.0629	0.0632	0.0631	0.0651	0.0635	0.0643	0.0638	0.0633	0.0632	0.0626	0.0633	0.0634	0.0638	0.0640	0.0633	0.0643	0.0647
83=16:15:28	93968	303	0.7774	0.7812	0.7873	0.7398	0.7546	0.9498	0.8043	0.7645	0.7484	0.7553	0.7226	0.7312	0.7809	0.6256	0.5252	0.5336	0.4842	0.4650	0.7464	0.7478	0.6922	0.6876	0.6929	0.6660	0.7322	0.4744	0.3853	0.3340	0.3514	0.3588	0.7202	0.7150	0.6755	0.6506	0.6371	0.6308	0.7377	0.4112	0.3604	0.3191	0.3291	0.3320	0.7158	0.7318	0.6743	0.6175	0.6202	0.7294	0.6709	0.3744	0.3595	0.3347	0.3352	0.3224	0.6837	0.6250	0.6050	0.5603	0.5865	0.5273	0.6802	0.3747	0.3490	0.3241	0.3222	0.2979	0.7073	0.6117	0.6225	0.5337	0.5306	0.4979	0.0651	0.0648	0.0638	0.0648	0.0629	0.0629	0.0633	0.0635	0.0637	0.0631	0.0643	0.0635	0.0651	0.0641	0.0634	0.0635	0.0629	0.0634	0.0640	0.0635	0.0640	0.0626	0.0643	0.0644
84=16:30:08	94849	303	0.7768	0.7578	0.7762	0.7470	0.7546	0.9660	0.7917	0.7707	0.7583	0.7439	0.7340	0.7272	0.7759	0.6317	0.5294	0.5291	0.4909	0.4831	0.7653	0.7302	0.7160	0.6869	0.6974	0.6692	0.7406	0.4915	0.3868	0.3390	0.3596	0.3686	0.7189	0.7162	0.6779	0.6598	0.6299	0.6429	0.7391	0.4171	0.3593	0.3187	0.3343	0.3374	0.7153	0.7365	0.6896	0.5968	0.6416	0.7559	0.6525	0.3845	0.3666	0.3394	0.3311	0.3377	0.6903	0.6362	0.5968	0.5668	0.5855	0.5343	0.6976	0.3819	0.3565	0.3287	0.3253	0.3018	0.7073	0.6264	0.6097	0.5553	0.5280	0.5034	0.0645	0.0641	0.0636	0.0634	0.0623	0.0622	0.0626	0.0620	0.0631	0.0632	0.0646	0.0626	0.0643	0.0638	0.0628	0.0631	0.0617	0.0629	0.0636	0.0635	0.0636	0.0635	0.0646	0.0643
85=16:44:49	95730	298	0.7843	0.7751	0.7859	0.7442	0.7709	0.9861	0.8242	0.7701	0.7852	0.7580	0.7400	0.7305	0.7840	0.6321	0.5249	0.5394	0.4926	0.4892	0.7543	0.7652	0.6966	0.7010	0.6871	0.6747	0.7292	0.4889	0.4058	0.3415	0.3473	0.3718	0.7362	0.7290	0.6862	0.6528	0.6564	0.6336	0.7465	0.4225	0.3666	0.3178	0.3404	0.3457	0.7338	0.7219	0.6942	0.6007	0.6320	0.7437	0.6692	0.3824	0.3639	0.3534	0.3519	0.3287	0.6859	0.6424	0.6119	0.5684	0.5805	0.5432	0.6784	0.3893	0.3494	0.3354	0.3343	0.3043	0.7101	0.6137	0.6321	0.5381	0.5444	0.5103	0.0643	0.0643	0.0635	0.0637	0.0617	0.0618	0.0627	0.0624	0.0635	0.0632	0.0644	0.0625	0.0643	0.0637	0.0628	0.0629	0.0621	0.0628	0.0629	0.0628	0.0633	0.0633	0.0643	0.0639
86=16:59:30	96610	303	0.8049	0.7787	0.7879	0.7499	0.7700	1.0065	0.8043	0.7861	0.7654	0.7724	0.7270	0.7477	0.7798	0.6303	0.5324	0.5418	0.5026	0.5084	0.7566	0.7480	0.7167	0.6860	0.7026	0.6863	0.7381	0.4936	0.3999	0.3475	0.3633	0.3693	0.7341	0.7196	0.6815	0.6609	0.6357	0.6385	0.7411	0.4241	0.3713	0.3236	0.3502	0.3520	0.7176	0.7476	0.6669	0.6216	0.6264	0.7722	0.6574	0.3760	0.3806	0.3526	0.3405	0.3326	0.6968	0.6384	0.6154	0.5595	0.5921	0.5307	0.6790	0.3967	0.3515	0.3385	0.3324	0.3089	0.7109	0.6201	0.6154	0.5556	0.5242	0.5001	0.0651	0.0646	0.0638	0.0645	0.0625	0.0631	0.0630	0.0630	0.0633	0.0634	0.0655	0.0634	0.0638	0.0640	0.0633	0.0633	0.0626	0.0635	0.0629	0.0632	0.0637	0.0634	0.0646	0.0644
87=17:14:11	97491	303	0.7959	0.7773	0.7931	0.7530	0.7732	1.0155	0.8188	0.7794	0.7798	0.7726	0.7361	0.7405	0.7832	0.6347	0.5377	0.5447	0.5006	0.5177	0.7609	0.7622	0.7043	0.7133	0.6959	0.6834	0.7322	0.4940	0.4125	0.3550	0.3628	0.3794	0.7377	0.7210	0.6927	0.6566	0.6504	0.6349	0.7461	0.4307	0.3736	0.3293	0.3424	0.3585	0.7336	0.7406	0.6867	0.6210	0.6274	0.7694	0.6654	0.3861	0.3744	0.3503	0.3436	0.3354	0.6926	0.6427	0.6198	0.5682	0.5982	0.5508	0.6872	0.3955	0.3551	0.3389	0.3331	0.3110	0.7130	0.6151	0.6302	0.5436	0.5527	0.5101	0.0653	0.0651	0.0643	0.0650	0.0632	0.0629	0.0639	0.0637	0.0632	0.0639	0.0659	0.0635	0.0644	0.0641	0.0629	0.0634	0.0632	0.0640	0.0643	0.0642	0.0641	0.0640	0.0651	0.0654
88=17:28:52	98372	298	0.7903	0.7869	0.7815	0.7596	0.7749	1.0366	0.8223	0.7766	0.7883	0.7447	0.7645	0.7272	0.7855	0.6388	0.5382	0.5430	0.5016	0.5289	0.7877	0.7421	0.7253	0.7034	0.7063	0.6719	0.7391	0.4956	0.4074	0.3528	0.3772	0.3818	0.7217	0.7342	0.6801	0.6699	0.6493	0.6528	0.7513	0.4285	0.3821	0.3346	0.3509	0.3639	0.7385	0.7191	0.7143	0.5887	0.6583	0.8004	0.6713	0.4030	0.3824	0.3569	0.3483	0.3400	0.6828	0.6486	0.6029	0.5776	0.5792	0.5531	0.6867	0.4093	0.3652	0.3446	0.3417	0.3195	0.7094	0.6308	0.6150	0.5497	0.5452	0.5150	0.0648	0.0651	0.0640	0.0646	0.0623	0.0629	0.0630	0.0629	0.0631	0.0627	0.0650	0.0632	0.0646	0.0639	0.0622	0.0633	0.0628	0.0634	0.0638	0.0635	0.0640	0.0636	0.0652	0.0648
89=17:43:32	99253	303	0.7849	0.7775	0.7946	0.7636	0.7771	1.0289	0.8166	0.7795	0.7761	0.7654	0.7218	0.7380	0.7755	0.6429	0.5380	0.5421	0.5031	0.5503	0.7594	0.7690	0.6891	0.7193	0.6845	0.6786	0.7353	0.5049	0.4085	0.3792	0.3943	0.3870	0.7335	0.7126	0.6988	0.6508	0.6448	0.6402	0.7400	0.4308	0.3866	0.3390	0.3524	0.3623	0.7302	0.7350	0.6829	0.6155	0.6247	0.8072	0.6335	0.3999	0.3934	0.3690	0.3532	0.3428	0.6864	0.6439	0.6019	0.5576	0.5972	0.5496	0.6998	0.4071	0.3603	0.3476	0.3412	0.3242	0.7227	0.6041	0.6266	0.5302	0.5471	0.4998	0.0645	0.0645	0.0637	0.0644	0.0626	0.0625	0.0621	0.0628	0.0620	0.0638	0.0650	0.0632	0.0632	0.0631	0.0627	0.0631	0.0623	0.0630	0.0638	0.0636	0.0638	0.0630	0.0647	0.0646
90=17:58:13	100134	300	0.7855	0.7806	0.7896	0.7546	0.7687	1.0577	0.8224	0.7769	0.7939	0.7470	0.7729	0.7233	0.7909	0.6353	0.5394	0.5455	0.5042	0.5503	0.7837	0.7282	0.7268	0.6877	0.7058	0.6624	0.7301	0.5029	0.4199	0.3698	0.3777	0.3853	0.7299	0.7398	0.6803	0.6760	0.6550	0.6628	0.7550	0.4263	0.3879	0.3332	0.3581	0.3625	0.7420	0.7154	0.7145	0.5887	0.6621	0.8159	0.6703	0.4057	0.3816	0.3635	0.3586	0.3417	0.6943	0.6530	0.6068	0.5887	0.5863	0.5607	0.6863	0.4041	0.3615	0.3480	0.3401	0.3160	0.7089	0.6325	0.6110	0.5537	0.5445	0.5207	0.0648	0.0645	0.0637	0.0642	0.0623	0.0616	0.0628	0.0631	0.0635	0.0634	0.0650	0.0633	0.0643	0.0637	0.0633	0.0630	0.0628	0.0629	0.0627	0.0637	0.0638	0.0636	0.0643	0.0641
91=18:12:54	101015	298	0.7909	0.7803	0.7884	0.7546	0.7605	1.0645	0.8147	0.7801	0.7687	0.7500	0.7524	0.7330	0.7921	0.6316	0.5441	0.5407	0.4958	0.5535	0.7776	0.7260	0.7240	0.6834	0.7073	0.6622	0.7439	0.4943	0.4116	0.3691	0.3851	0.3801	0.7229	0.7313	0.6783	0.6675	0.6385	0.6450	0.7376	0.4257	0.3771	0.3325	0.3516	0.3584	0.7255	0.7308	0.6983	0.5960	0.6443	0.8273	0.6507	0.3930	0.3806	0.3458	0.3495	0.3382	0.6891	0.6380	0.6059	0.5693	0.5916	0.5411	0.6810	0.4025	0.3561	0.3455	0.3343	0.3130	0.7011	0.6359	0.6084	0.5569	0.5322	0.4999	0.0652	0.0651	0.0644	0.0646	0.0631	0.0630	0.0638	0.0638	0.0637	0.0634	0.0659	0.0633	0.0649	0.0640	0.0633	0.0638	0.0630	0.0640	0.0644	0.0640	0.0641	0.0637	0.0650	0.0651
92=18:27:35	101895	301	0.7861	0.7850	0.8039	0.7633	0.7752	1.0771	0.8234	0.7968	0.7739	0.7758	0.7403	0.7582	0.7774	0.6363	0.5441	0.5473	0.5058	0.5883	0.7701	0.7485	0.7241	0.6988	0.7087	0.6747	0.7424	0.4972	0.4201	0.3731	0.3864	0.3836	0.7387	0.7257	0.6870	0.6598	0.6386	0.6432	0.7339	0.4354	0.3896	0.3410	0.3611	0.3691	0.7265	0.7430	0.6898	0.6194	0.6249	0.8390	0.6517	0.3939	0.3860	0.3600	0.3588	0.3420	0.6903	0.6330	0.6067	0.5593	0.5923	0.5461	0.6875	0.4130	0.3571	0.3459	0.3353	0.3245	0.7197	0.6202	0.6224	0.5511	0.5454	0.5000	0.0645	0.0641	0.0637	0.0648	0.0627	0.0620	0.0626	0.0627	0.0622	0.0636	0.0644	0.0631	0.0638	0.0640	0.0625	0.0619	0.0627	0.0633	0.0636	0.0632	0.0640	0.0632	0.0642	0.0645
93=18:42:16	102776	300	0.8118	0.7827	0.7998	0.7562	0.7739	1.0764	0.8380	0.7747	0.7881	0.7538	0.7336	0.7323	0.7848	0.6420	0.5387	0.5484	0.5030	0.5930	0.7489	0.7639	0.6962	0.7145	0.6801	0.6663	0.7247	0.5109	0.4277	0.3842	0.3903	0.3900	0.7428	0.7260	0.6984	0.6463	0.6604	0.6416	0.7566	0.4315	0.3892	0.3432	0.3595	0.3692	0.7394	0.7214	0.6964	0.6122	0.6323	0.8407	0.6496	0.4099	0.4017	0.3773	0.3658	0.3493	0.6990	0.6581	0.6102	0.5711	0.6054	0.5550	0.6901	0.4153	0.3621	0.3493	0.3416	0.3180	0.7128	0.6041	0.6318	0.5376	0.5528	0.5086	0.0652	0.0650	0.0643	0.0638	0.0626	0.0628	0.0638	0.0636	0.0636	0.0639	0.0655	0.0634	0.0645	0.0645	0.0634	0.0635	0.0630	0.0637	0.0640	0.0632	0.0644	0.0640	0.0642	0.0649
94=18:56:56	103657	300	0.8151	0.8007	0.7969	0.7662	0.7772	1.1008	0.8095	0.7921	0.7810	0.7675	0.7568	0.7596	0.7902	0.6381	0.5462	0.5422	0.5153	0.6106	0.7776	0.7386	0.7351	0.6836	0.7162	0.6830	0.7373	0.5161	0.4386	0.3753	0.3968	0.3943	0.7390	0.7340	0.6742	0.6739	0.6386	0.6643	0.7531	0.4350	0.3959	0.3471	0.3666	0.3789	0.7326	0.7427	0.7006	0.6086	0.6433	0.8693	0.6631	0.4015	0.3919	0.3709	0.3640	0.3443	0.6964	0.6440	0.6164	0.5730	0.5966	0.5494	0.6873	0.4181	0.3820	0.3519	0.3442	0.3302	0.7144	0.6369	0.6175	0.5703	0.5335	0.5075	0.0651	0.0651	0.0646	0.0653	0.0630	0.0630	0.0628	0.0627	0.0639	0.0649	0.0651	0.0637	0.0640	0.0643	0.0632	0.0640	0.0627	0.0646	0.0644	0.0642	0.0644	0.0638	0.0652	0.0653
95=19:11:37	104538	303	0.7742	0.7789	0.7804	0.7633	0.7650	1.1062	0.7980	0.7807	0.7786	0.7432	0.7657	0.7289	0.7757	0.6378	0.5444	0.5419	0.5053	0.6255	0.7866	0.7187	0.7358	0.6861	0.7134	0.6624	0.7453	0.5058	0.4202	0.3797	0.4054	0.3941	0.7127	0.7289	0.6746	0.6705	0.6377	0.6636	0.7376	0.4374	0.3920	0.3520	0.3670	0.3780	0.7297	0.7278	0.7080	0.5823	0.6587	0.8777	0.6562	0.4135	0.4001	0.3687	0.3644	0.3500	0.6872	0.6356	0.6012	0.5766	0.5832	0.5433	0.6851	0.4203	0.3704	0.3533	0.3461	0.3308	0.7042	0.6348	0.5945	0.5636	0.5273	0.5082	0.0647	0.0647	0.0638	0.0640	0.0625	0.0627	0.0627	0.0632	0.0635	0.0623	0.0652	0.0631	0.0640	0.0640	0.0623	0.0632	0.0627	0.0638	0.0640	0.0633	0.0639	0.0634	0.0644	0.0647
