# Supplementary material for: Systematic Prediction of Antifungal Drug Synergy by Chemogenomic Screening in Saccharomyces cerevisiae
Source: Front Fungal Biol. 2021 Jul 2;2:683414. doi: 10.3389/ffunb.2021.683414 (PMC10512392; doi:10.3389/ffunb.2021.683414)
Supplement: Supplementary file 1 [file Data_Sheet_1.ZIP › Supplementary data/Sypplementary_data_1_(Drug_synergy_assays)/Fen_VS_LatA & Met_VS_Rap(repeat2)_ps1_A_96_T_18.txt]

[config file info]
last_write=07:04:19_18:22:20
last write=07:04:20_14:37:43
[Run_Parameters]
Instrument=Tecan_18
Ini_Names=Read_Reps,Delid,Save_Data_File,Start_Time_Now
barcode_drug_plate=201401
user=asmith
Plate_Size=96
Plate_Type=NUN96ft.pdf
Samples_to_Run=6
Overlay_Size=48
Drug_Plate=none
Plate_Quarter=none
run_ID=none
run_plate_repeat=1
Read_Reps=95
Read_Modes=Absorbance
Read_Flor_Every=2
Max_Delta_OD=0.500000
Well_By_Row_Col=none
Reorder_Map=Order_Strings_Not,0
Tip_Vol=200
OD_to_Innoc=0.100,0.100,0.380,0.380,0.380,0.380,0.760,0.760,0.100,0.100,0.380,0.380,0.380,0.380,0.760,0.760,0.100,0.100,0.380,0.380,0.380,0.380,0.760,0.760,0.100,0.100,0.380,0.380,0.380,0.380,0.760,0.760,0.100,0.100,0.380,0.380,0.380,0.380,0.760,0.760,0.100,0.100,0.380,0.380,0.380,0.380,0.760,0.760
Absorption_Max=.3
OD_to_Save=0.100,0.100,0.380,0.380,0.380,0.380,0.760,0.760,0.100,0.100,0.380,0.380,0.380,0.380,0.760,0.760,0.100,0.100,0.380,0.380,0.380,0.380,0.760,0.760,0.100,0.100,0.380,0.380,0.380,0.380,0.760,0.760,0.100,0.100,0.380,0.380,0.380,0.380,0.760,0.760,0.100,0.100,0.380,0.380,0.380,0.380,0.760,0.760
OD_to_Dilute=0.100
Save_Sample_Vol=180
Save_Sample_Reps=2
Innoc_Vol=184,184,46,46,46,46,0,0,184,184,46,46,46,46,0,0,184,184,46,46,46,46,0,0,184,184,46,46,46,46,0,0,184,184,46,46,46,46,0,0,184,184,46,46,46,46,0,0
Dilute_Vol=23,23,23,23,23,23,23,23,23,23,23,23,23,23,23,23,23,23,23,23,23,23,23,23,23,23,23,23,23,23,23,23,23,23,23,23,23,23,23,23,23,23,23,23,23,23,23,23
Save_Vol=800,800,800,800,800,800,800,800,800,800,800,800,800,800,800,800,800,800,800,800,800,800,800,800,800,800,800,800,800,800,800,800,800,800,800,800,800,800,800,800,800,800,800,800,800,800,800,800
Reference_Vol=100,100,100,100,100,100,100,100,100,100,100,100,100,100,100,100,100,100,100,100,100,100,100,100,100,100,100,100,100,100,100,100,100,100,100,100,100,100,100,100,100,100,100,100,100,100,100,100,100,100,100,100,100,100,100,100,100,100,100,100,100,100,100,100,100,100,100,100,100,100,100,100,100,100,100,100,100,100,100,100,100,100,100,100,100,100,100,100,100,100,100,100,100,100,100,100
Read_to_Innoc=20,20,20,20,20,20,20,20,20,20,20,20,20,20,20,20,20,20,20,20,20,20,20,20,20,20,20,20,20,20,20,20,20,20,20,20,20,20,20,20,20,20,20,20,20,20,20,20
Read_to_Dilute=26,26,26,26,26,26,26,26,26,26,26,26,26,26,26,26,26,26,26,26,26,26,26,26,26,26,26,26,26,26,26,26,26,26,26,26,26,26,26,26,26,26,26,26,26,26,26,26
Read_to_Save=20,20,20,20,20,20,20,20,20,20,20,20,20,20,20,20,20,20,20,20,20,20,20,20,20,20,20,20,20,20,20,20,20,20,20,20,20,20,20,20,20,20,20,20,20,20,20,20
Innoc_Target_Map=1,2,3,4,5,6,7,8,9,10,11,12,13,14,15,16,17,18,19,20,21,22,23,24,25,26,27,28,29,30,31,32,33,34,35,36,37,38,39,40,41,42,43,44,45,46,47,48
Pipet_Trigger=OD_Save_Innoc
Pipet_Volume_Adj=Con_OD_Save
Delid=no
Pre_Init=yes
Talk_To_ProMax=no
Time_Out_Time=1050
Wait_While_Busy=yes
Idle_Time=2
Screen_Run_Type=pre_screen_1
Spect_Protocol=15m
Spec_Run_File=GG_PB_Voyage.pda
Spec_Assay_File=""
Save_Data_File=19_04_07_FensvLatA_MetvsRap_Repeat2_ps1_A_96_T_18.txt
Working_Dir=C%3A\\Users\\Growth_Data
Run_Control_Dir=C%3A\\Users\\Yeast_Run_Files
Tracking_Dir=""
Track_File=201401_data_track.txt
Save_Run_Data_Flag=yes
Set_Incubator_Temp=30.0
Base_Line_Flag=atstart_minimum
Pipet_Cycles_Before_Save=20
Time_Point_Save=wellmap
Innoc_Direction=down
Wells_In_Use=111111111111111111111111111111111111111111111111
Save_Sample_Map=111111001111110011111100111111001111110011111100
Sections_to_Run=0
Rows_per_Section=8
Start_Sections_Row=1
MultiProbe_Run_File=MJP_Innoc_Save_Tecan_10_Falcon_AD.MPT
Multiprobe_Run_Dialogue=yes
Comments=no%20comment
Target_Temp=300
Temp_Control=On
Delta_Temp=10
ReadMode=Absorbance,Bottom
ExcitationFilter=485,
EmissionFilter=535,
MeasurementFilter=595
ReadsPerWellNumber=1,1
ShakeDuration=800,0
GainMode=Manual
PdfName=NUN96ft.pdf
Gain=50
Add_Drug_Map=1,1,1,1,1,1,1,1,1,1,1,1,1,1,1,1,1,1,1,1,1,1,1,1,1,1,1,1,1,1,1,1,1,1,1,1,1,1,1,1,1,1,1,1,1,1,1,1
Add_Drug_Vol=7,7,7,7,7,7,7,7,7,7,7,7,7,7,7,7,7,7,7,7,7,7,7,7,7,7,7,7,7,7,7,7,7,7,7,7,7,7,7,7,7,7,7,7,7,7,7,7
Innoc_Map=111011101110111011101110111011101110111011101110111011101110111011101110111011101110111011101110
Dilute_Map=111111111111111111111111111111111111111111111111111111111111111111111111111111111111111111111111
data_file_name=ps1_1_96.txt
barcode=""
Hit_Call_Threshold=1.000000
Reference_Well=A01
WT_Ref_Well=0
Project_Name=test
Pipet_Gens_Point=5.00,10.00,15.00,20.00,25.00,30.00,35.00,40.00,5.00,10.00,15.00,20.00,25.00,30.00,35.00,40.00,5.00,10.00,15.00,20.00,25.00,30.00,35.00,40.00,5.00,10.00,15.00,20.00,25.00,30.00,35.00,40.00,5.00,10.00,15.00,20.00,25.00,30.00,35.00,40.00,5.00,10.00,15.00,20.00,25.00,30.00,35.00,40.00,
Shake_Divisor=1
data_handling=file_&_DB_&_auto_analysis
time_frm_freezer=-1.00
gens_frm_freezer=-1.00
Well_Vol=100
Parent_ID=""
Units=%
Quarter=A
media_name=ypd
Save_Mode=one_to_one
Consolidate_Save_Map=1,2,3,4,5,6,7,8,9,10,11,12,13,14,15,16,17,18,19,20,21,22,23,24,25,26,27,28,29,30,31,32,33,34,35,36,37,38,39,40,41,42,43,44,45,46,47,48
Add_Drug_at_Start_Map=000000000000000000000000000000000000000000000000000
Add_Drug_Labware=add_drug_48
Max_Dynam_OD_Change=0.05
Reads_After_Pipet=0
Ref_Type=single_ref
Read_to_Add_Drug_at_Start=0
Send_Email_at_Pipet=no_email
Strain_Name=""
Media=ypd
drug_vol=2.00
Drug_Name=""
Drug_Conc=2
Innoc_Conc=""
Strain_Plate=none
ShakeIntensity=High
ShakeMode=Orbital
NumberOfFlashes=1
PartOfPlate=0
MovePlateOutAfterMeasurement=0
IntegrationLagTime=0
IntegrationTime=100
DelayMoveFlashFluorescence=0
[Drug_Data]
Drug_Plate=none
Strain_Plate=none
Media=ypd
Drug_Name=nd,nd,nd,nd,nd,nd,nd,nd,nd,nd,nd,nd,nd,nd,nd,nd,nd,nd,nd,nd,nd,nd,nd,nd,nd,nd,nd,nd,nd,nd,nd,nd,nd,nd,nd,nd,nd,nd,nd,nd,nd,nd,nd,nd,nd,nd,nd,nd,nd,nd,nd,nd,nd,nd,nd,nd,nd,nd,nd,nd,nd,nd,nd,nd,nd,nd,nd,nd,nd,nd,nd,nd,nd,nd,nd,nd,nd,nd,nd,nd,nd,nd,nd,nd,nd,nd,nd,nd,nd,nd,nd,nd,nd,nd,nd,nd
Strain_Name=ud
Drug_Conc=""
Innoc_Conc=0.06250,0.06250,0.06250,0.06250,0.06250,0.06250,0.06250,0.06250,0.06250,0.06250,0.06250,0.06250,0.06250,0.06250,0.06250,0.06250,0.06250,0.06250,0.06250,0.06250,0.06250,0.06250,0.06250,0.06250,0.06250,0.06250,0.06250,0.06250,0.06250,0.06250,0.06250,0.06250,0.06250,0.06250,0.06250,0.06250,0.06250,0.06250,0.06250,0.06250,0.06250,0.06250,0.06250,0.06250,0.06250,0.06250,0.06250,0.06250,0.06250,0.06250,0.06250,0.06250,0.06250,0.06250,0.06250,0.06250,0.06250,0.06250,0.06250,0.06250,0.06250,0.06250,0.06250,0.06250,0.06250,0.06250,0.06250,0.06250,0.06250,0.06250,0.06250,0.06250,0.06250,0.06250,0.06250,0.06250,0.06250,0.06250,0.06250,0.06250,0.06250,0.06250,0.06250,0.06250,0.06250,0.06250,0.06250,0.06250,0.06250,0.06250,0.06250,0.06250,0.06250,0.06250,0.06250,0.06250
Run_ID=none
Plate_Quarter=A
Units=%,%,%,%,%,%,%,%,%,%,%,%,%,%,%,%,%,%,%,%,%,%,%,%,%,%,%,%,%,%,%,%,%,%,%,%,%,%,%,%,%,%,%,%,%,%,%,%,%,%,%,%,%,%,%,%,%,%,%,%,%,%,%,%,%,%,%,%,%,%,%,%,%,%,%,%,%,%,%,%,%,%,%,%,%,%,%,%,%,%,%,%,%,%,%,%
Parent_ID=""
Project_Name=test
Strain_Backgrnd=0,0,0,0,0,0,0,0,0,0,0,0,0,0,0,0,0,0,0,0,0,0,0,0,0,0,0,0,0,0,0,0,0,0,0,0,0,0,0,0,0,0,0,0,0,0,0,0,0,0,0,0,0,0,0,0,0,0,0,0,0,0,0,0,0,0,0,0,0,0,0,0,0,0,0,0,0,0,0,0,0,0,0,0,0,0,0,0,0,0,0,0,0,0,0,0
Well_Vol=100,100,100,100,100,100,100,100,100,100,100,100,100,100,100,100,100,100,100,100,100,100,100,100,100,100,100,100,100,100,100,100,100,100,100,100,100,100,100,100,100,100,100,100,100,100,100,100,100,100,100,100,100,100,100,100,100,100,100,100,100,100,100,100,100,100,100,100,100,100,100,100,100,100,100,100,100,100,100,100,100,100,100,100,100,100,100,100,100,100,100,100,100,100,100,100
time_frm_freezer=-1.00
gens_frm_freezer=-1.00
user=asmith
Strain_Pool=ud,ud,ud,ud,ud,ud,ud,ud,ud,ud,ud,ud,ud,ud,ud,ud,ud,ud,ud,ud,ud,ud,ud,ud,ud,ud,ud,ud,ud,ud,ud,ud,ud,ud,ud,ud,ud,ud,ud,ud,ud,ud,ud,ud,ud,ud,ud,ud,ud,ud,ud,ud,ud,ud,ud,ud,ud,ud,ud,ud,ud,ud,ud,ud,ud,ud,ud,ud,ud,ud,ud,ud,ud,ud,ud,ud,ud,ud,ud,ud,ud,ud,ud,ud,ud,ud,ud,ud,ud,ud,ud,ud,ud,ud,ud,ud
Well_Alias=A01,A02,A03,A04,A05,A06,A07,A08,A09,A10,A11,A12,B01,B02,B03,B04,B05,B06,B07,B08,B09,B10,B11,B12,C01,C02,C03,C04,C05,C06,C07,C08,C09,C10,C11,C12,D01,D02,D03,D04,D05,D06,D07,D08,D09,D10,D11,D12,E01,E02,E03,E04,E05,E06,E07,E08,E09,E10,E11,E12,F01,F02,F03,F04,F05,F06,F07,F08,F09,F10,F11,F12,G01,G02,G03,G04,G05,G06,G07,G08,G09,G10,G11,G12,H01,H02,H03,H04,H05,H06,H07,H08,H09,H10,H11,H12
Well_Pos=1,2,3,4,5,6,7,8,9,10,11,12,13,14,15,16,17,18,19,20,21,22,23,24,25,26,27,28,29,30,31,32,33,34,35,36,37,38,39,40,41,42,43,44,45,46,47,48,49,50,51,52,53,54,55,56,57,58,59,60,61,62,63,64,65,66,67,68,69,70,71,72,73,74,75,76,77,78,79,80,81,82,83,84,85,86,87,88,89,90,91,92,93,94,95,96
position=A01,A02,A03,A04,A05,A06,A07,A08,A09,A10,A11,A12,B01,B02,B03,B04,B05,B06,B07,B08,B09,B10,B11,B12,C01,C02,C03,C04,C05,C06,C07,C08,C09,C10,C11,C12,D01,D02,D03,D04,D05,D06,D07,D08,D09,D10,D11,D12,E01,E02,E03,E04,E05,E06,E07,E08,E09,E10,E11,E12,F01,F02,F03,F04,F05,F06,F07,F08,F09,F10,F11,F12,G01,G02,G03,G04,G05,G06,G07,G08,G09,G10,G11,G12,H01,H02,H03,H04,H05,H06,H07,H08,H09,H10,H11,H12
[Runtime_State]
Instrument=Tecan_18
Start_Time_Now=3.2598661483E+9
Reads_Completed=80
Innoc_Direction=down
Wells_In_Use=111111111111111111111111111111111111111111111111111111111111111111111111111111111111111111111111
Innoc_Map=111111111111111111111111111111111111111111111111111111111111111111111111111111111111000000000000
Dilute_Map=111111111111111111111111111111111111111111111111111111111111111111111111111111111111111111111111
Save_Sample_Map=000000000000000000000000000000000000000000000000010000000100000001000000010000000100000001000000
Current_OD=0.856,0.817,0.804,0.818,0.811,0.831,0.862,0.873,0.867,0.831,0.739,0.646,0.877,0.806,0.822,0.803,0.784,0.778,0.900,0.897,0.909,0.825,0.759,0.604,0.892,0.826,0.737,0.268,0.167,0.157,0.922,0.920,0.886,0.841,0.805,0.640,0.854,0.215,0.156,0.129,0.118,0.122,0.864,0.892,0.855,0.808,0.817,0.696,0.805,0.108,0.111,0.106,0.105,0.106,0.618,0.683,0.511,0.496,0.599,0.477,0.445,0.102,0.849,0.097,0.097,0.094,0.199,0.214,0.223,0.189,0.203,0.183,0.065,0.063,0.065,0.063,0.065,0.063,0.061,0.062,0.061,0.065,0.064,0.063,0.065,0.063,0.062,0.065,0.064,0.063,0.066,0.062,0.064,0.065,0.064,0.063
Bckgrnd_OD=0.086,0.086,0.084,0.083,0.083,0.085,0.085,0.084,0.085,0.081,0.082,0.080,0.085,0.089,0.084,0.084,0.083,0.084,0.084,0.083,0.083,0.081,0.083,0.083,0.086,0.087,0.084,0.085,0.083,0.083,0.083,0.086,0.085,0.081,0.083,0.083,0.086,0.086,0.083,0.083,0.083,0.084,0.083,0.082,0.084,0.082,0.082,0.084,0.087,0.086,0.086,0.084,0.085,0.085,0.083,0.082,0.082,0.082,0.081,0.083,0.086,0.086,0.085,0.084,0.084,0.083,0.082,0.082,0.083,0.081,0.081,0.083,0.062,0.061,0.061,0.059,0.060,0.060,0.060,0.060,0.060,0.060,0.061,0.060,0.063,0.061,0.060,0.061,0.061,0.060,0.063,0.059,0.060,0.061,0.061,0.060
Mapped=111111111111110011111100111000111111100000111100111111111111111111111111111111111111111111111111
Pipet_Completed=000000000000000000000000000000000000000000000000000000000000000000000000000000000000000000000000
Innoc_Completed=0,0,0,0,0,0,0,0,0,0,0,0,0,0,0,0,0,0,0,0,0,0,0,0,0,0,0,0,0,0,0,0,0,0,0,0,0,0,0,0,0,0,0,0,0,0,0,0,0,0,0,0,0,0,0,0,0,0,0,0,0,0,0,0,0,0,0,0,0,0,0,0,0,0,0,0,0,0,0,0,0,0,0,0,0,0,0,0,0,0,0,0,0,0,0,0
Save_Completed=0,0,0,0,0,0,0,0,0,0,0,0,0,0,0,0,0,0,0,0,0,0,0,0,0,0,0,0,0,0,0,0,0,0,0,0,0,0,0,0,0,0,0,0,0,0,0,0,0,0,0,0,0,0,0,0,0,0,0,0,0,0,0,0,0,0,0,0,0,0,0,0,0,0,0,0,0,0,0,0,0,0,0,0,0,0,0,0,0,0,0,0,0,0,0,0
Pipeted_At=0,0,0,0,0,0,0,0,0,0,0,0,0,0,0,0,0,0,0,0,0,0,0,0,0,0,0,0,0,0,0,0,0,0,0,0,0,0,0,0,0,0,0,0,0,0,0,0,0,0,0,0,0,0,0,0,0,0,0,0,0,0,0,0,0,0,0,0,0,0,0,0,0,0,0,0,0,0,0,0,0,0,0,0,0,0,0,0,0,0,0,0,0,0,0,0
Pipeted_OD=0,0,0,0,0,0,0,0,0,0,0,0,0,0,0,0,0,0,0,0,0,0,0,0,0,0,0,0,0,0,0,0,0,0,0,0,0,0,0,0,0,0,0,0,0,0,0,0,0,0,0,0,0,0,0,0,0,0,0,0,0,0,0,0,0,0,0,0,0,0,0,0,0,0,0,0,0,0,0,0,0,0,0,0,0,0,0,0,0,0,0,0,0,0,0,0
Dilutes_Completed=0,0,0,0,0,0,0,0,0,0,0,0,0,0,0,0,0,0,0,0,0,0,0,0,0,0,0,0,0,0,0,0,0,0,0,0,0,0,0,0,0,0,0,0,0,0,0,0,0,0,0,0,0,0,0,0,0,0,0,0,0,0,0,0,0,0,0,0,0,0,0,0,0,0,0,0,0,0,0,0,0,0,0,0,0,0,0,0,0,0,0,0,0,0,0,0
Time_At_Innoc=0,0,0,0,0,0,0,0,0,0,0,0,0,0,0,0,0,0,0,0,0,0,0,0,0,0,0,0,0,0,0,0,0,0,0,0,0,0,0,0,0,0,0,0,0,0,0,0,0,0,0,0,0,0,0,0,0,0,0,0,0,0,0,0,0,0,0,0,0,0,0,0,0,0,0,0,0,0,0,0,0,0,0,0,0,0,0,0,0,0,0,0,0,0,0,0
Time_At_Save=0,0,0,0,0,0,0,0,0,0,0,0,0,0,0,0,0,0,0,0,0,0,0,0,0,0,0,0,0,0,0,0,0,0,0,0,0,0,0,0,0,0,0,0,0,0,0,0,0,0,0,0,0,0,0,0,0,0,0,0,0,0,0,0,0,0,0,0,0,0,0,0,0,0,0,0,0,0,0,0,0,0,0,0,0,0,0,0,0,0,0,0,0,0,0,0
Time_At_Dilute=0,0,0,0,0,0,0,0,0,0,0,0,0,0,0,0,0,0,0,0,0,0,0,0,0,0,0,0,0,0,0,0,0,0,0,0,0,0,0,0,0,0,0,0,0,0,0,0,0,0,0,0,0,0,0,0,0,0,0,0,0,0,0,0,0,0,0,0,0,0,0,0,0,0,0,0,0,0,0,0,0,0,0,0,0,0,0,0,0,0,0,0,0,0,0,0
Previous_OD=0.856,0.817,0.804,0.818,0.811,0.831,0.862,0.873,0.867,0.831,0.739,0.646,0.877,0.806,0.822,0.803,0.784,0.778,0.900,0.897,0.909,0.825,0.759,0.604,0.892,0.826,0.737,0.268,0.167,0.157,0.922,0.920,0.886,0.841,0.805,0.640,0.854,0.215,0.156,0.129,0.118,0.122,0.864,0.892,0.855,0.808,0.817,0.696,0.805,0.108,0.111,0.106,0.105,0.106,0.618,0.683,0.511,0.496,0.599,0.477,0.445,0.102,0.849,0.097,0.097,0.094,0.199,0.214,0.223,0.189,0.203,0.183,0.065,0.063,0.065,0.063,0.065,0.063,0.061,0.062,0.061,0.065,0.064,0.063,0.065,0.063,0.062,0.065,0.064,0.063,0.066,0.062,0.064,0.065,0.064,0.063
Prev_Delta_OD=0.017,0.006,0.000,0.008,0.017,0.005,0.000,0.006,0.016,0.021,0.021,0.019,0.006,0.000,0.015,0.009,0.004,0.006,0.018,0.023,0.024,0.014,0.004,0.001,0.016,0.007,0.019,0.007,0.003,0.002,0.027,0.021,0.006,0.013,0.027,0.008,0.005,0.004,0.005,0.005,0.002,0.002,0.010,0.005,0.015,0.003,0.051,0.006,0.008,0.000,0.002,0.001,0.000,0.003,0.020,0.043,0.051,0.043,0.028,0.039,0.026,0.000,0.005,0.001,0.002,0.003,0.006,0.007,0.012,0.007,0.014,0.006,0.001,0.001,0.003,0.000,0.002,0.001,0.001,0.000,0.000,0.002,0.002,0.001,0.000,0.001,0.001,0.001,0.001,0.000,0.001,0.000,0.002,0.001,0.001,0.001
Delta_From_Ref=0.000,0.006,1.027,1.206,1.156,1.388,0.163,-0.017,0.043,0.091,0.777,0.876,-0.113,0.966,3.410,5.017,0.067,0.056,0.105,0.339,0.173,0.594,1.957,3.140,0.008,0.006,1.758,1.896,1.951,1.922,0.711,0.752,0.035,0.068,0.546,1.062,1.398,1.852,6.588,6.735,0.081,0.077,1.547,1.419,1.482,1.575,3.780,4.209,0.000,0.000,0.000,0.000,0.000,0.000,0.000,0.000,0.000,0.000,0.000,0.000,0.000,0.000,0.000,0.000,0.000,0.000,0.000,0.000,0.000,0.000,0.000,0.000,0.000,0.000,0.000,0.000,0.000,0.000,0.000,0.000,0.000,0.000,0.000,0.000,0.000,0.000,0.000,0.000,0.000,0.000,0.000,0.000,0.000,0.000,0.000,0.000
Sig_OD_Delta=0,0,1,1,1,1,0,0,0,0,0,0,0,0,1,1,0,0,0,0,0,0,1,1,0,0,1,1,1,1,0,0,0,0,0,1,1,1,1,1,0,0,1,1,1,1,1,1,0,0,0,0,0,0,0,0,0,0,0,0,0,0,0,0,0,0,0,0,0,0,0,0,0,0,0,0,0,0,0,0,0,0,0,0,0,0,0,0,0,0,0,0,0,0,0,0
Add_Drug_at_Start_Map=000000000000000000000000000000000000000000000000000000000000000000000000000000000000000000000000
[Analysis]
Drug_ID=A1,A2,A3,A4,A5,A6,B1,B2,B3,B4,B5,B6,C1,C2,C3,C4,C5,C6,D1,D2,D3,D4,D5,D6,E1,E2,E3,E4,E5,E6,F1,F2,F3,F4,F5,F6,G1,G2,G3,G4,G5,G6,H1,H2,H3,H4,H5,H6
Decision=no_inh,ps2_1_1,ps2_4_1,ps2_4_1,ps2_4_1,ps2_4_1,no_inh,ps2_4_1,ps2_4_1,ps2_4_1,ps2_4_2,other,no_inh,ps2_4_2,other,other,other,other,ps2_4_1,other,other,other,other,other,other,other,other,other,other,other,other,other,no_inh,other,other,other,screen,screen,screen,screen,screen,screen,screen,screen,screen,screen,screen,other,no_inh,no_inh,no_inh,ps2_4_1,ps2_4_1,ps2_4_1,no_inh,no_inh,no_inh,ps2_1_1,ps2_4_1,ps2_4_2,no_inh,no_inh,no_inh,ps2_1_1,ps2_4_1,ps2_4_2,ps2_4_1,ps2_4_1,ps2_4_1,ps2_4_1,ps2_4_1,ps2_4_2,other,other,other,other,other,other,other,other,other,other,other,other,screen,other,screen,other,screen,screen,screen,screen,screen,screen,screen,screen
Plot_Min=0.100,0.100,0.100,0.100,0.100,0.100,0.100,0.100,0.100,0.100,0.100,0.100,0.100,0.100,0.100,0.100,0.100,0.100,0.100,0.100,0.100,0.100,0.100,0.100,0.100,0.100,0.100,0.100,0.100,0.100,0.100,0.100,0.100,0.100,0.100,0.100,0.100,0.100,0.100,0.100,0.100,0.100,0.100,0.100,0.100,0.100,0.100,0.100
Plot_Max=1.500,1.500,1.500,1.500,1.500,1.500,1.500,1.500,1.500,1.500,1.500,1.500,1.500,1.500,1.500,1.500,1.500,1.500,1.500,1.500,1.500,1.500,1.500,1.500,1.500,1.500,1.500,1.500,1.500,1.500,1.500,1.500,1.500,1.500,1.500,1.500,1.500,1.500,1.500,1.500,1.500,1.500,1.500,1.500,1.500,1.500,1.500,1.500
G_Plot_Min=0.1
G_Plot_Delta=0.7
Plot_On_Off=0
OD_Gen_Pt=0.460
Gens_to_OD_Pt=5.000
Avg_G=2.246,2.398,2.448,2.526,2.521,2.658,2.193,2.528,2.575,2.913,3.067,3.298,2.340,3.232,3.595,5.199,7.072,7.475,2.584,5.904,7.589,9.587,10.742,10.597,3.274,13.150,12.708,13.999,14.834,15.335,4.198,14.838,2.303,19.036,18.894,21.941,0.000,0.000,0.000,0.000,0.000,0.000,0.000,0.000,0.000,0.000,0.000,32.184,2.236,2.226,2.304,2.408,2.565,2.914,2.203,2.249,2.249,2.362,2.529,3.028,2.289,2.303,2.308,2.403,2.436,2.847,2.751,2.660,2.780,2.907,2.742,2.974,3.807,3.715,4.005,4.039,3.797,4.094,6.172,5.875,5.780,6.392,6.114,6.595,0.000,29.524,0.000,22.070,0.000,0.000,0.000,0.000,0.000,0.000,0.000,0.000
Max_Slope=1.670,2.082,2.117,2.084,2.121,1.839,1.825,2.146,2.093,2.140,1.921,2.336,1.950,2.240,2.122,7.860,23.959,21.317,1.875,14.125,23.968,25.711,33.942,37.864,1.845,43.495,34.214,40.581,36.558,46.347,2.811,22.509,1.822,55.799,47.935,60.152,65.242,60.167,49.311,61.460,65.747,48.204,48.759,61.017,83.974,59.728,52.680,55.453,1.650,1.403,1.882,2.372,2.563,3.391,1.746,1.743,1.786,2.211,2.479,3.432,1.716,1.718,1.767,2.252,2.703,2.855,1.863,1.924,2.223,2.039,2.721,3.171,1.737,1.864,2.159,2.912,2.732,4.652,14.207,11.674,9.828,14.711,9.749,12.575,47.119,43.733,61.119,57.697,58.092,64.744,63.294,49.026,56.936,55.799,49.311,65.762
Fit_Model=all
Fit_Const_OD_Base=0.085
Fit_Const_N0=0.01500
Fit_Const_T0=0.000
G_Fit_Min=0.100
G_Fit_Delta=0.400
Fit_On_Off=0.000,0.000,0.000,0.000,0.000,0.000,0.000,0.000,0.000,0.000,0.000,0.000,0.000,0.000,0.000,0.000,0.000,0.000,0.000,0.000,0.000,0.000,0.000,0.000,0.000,0.000,0.000,0.000,0.000,0.000,0.000,0.000,0.000,0.000,0.000,0.000,0.000,0.000,0.000,0.000,0.000,0.000,0.000,0.000,0.000,0.000,0.000,0.000,0.000,0.000,0.000,0.000,0.000,0.000,0.000,0.000,0.000,0.000,0.000,0.000,0.000,0.000,0.000,0.000,0.000,0.000,0.000,0.000,0.000,0.000,0.000,0.000,0.000,0.000,0.000,0.000,0.000,0.000,0.000,0.000,0.000,0.000,0.000,0.000,0.000,0.000,0.000,0.000,0.000,0.000,0.000,0.000,0.000,0.000,0.000,0.000
Fit_Min=0.036,0.036,0.034,0.033,0.033,0.035,0.035,0.039,0.034,0.034,0.033,0.034,0.036,0.037,0.034,0.035,0.033,0.033,0.036,0.036,0.033,0.033,0.033,0.034,0.037,0.036,0.036,0.034,0.035,0.035,0.036,0.036,0.035,0.034,0.034,0.033,0.012,0.011,0.011,0.009,0.010,0.010,0.013,0.011,0.010,0.011,0.011,0.010,0.000,0.000,0.000,0.000,0.000,0.000,0.000,0.000,0.000,0.000,0.000,0.000,0.000,0.000,0.000,0.000,0.000,0.000,0.000,0.000,0.000,0.000,0.000,0.000,0.000,0.000,0.000,0.000,0.000,0.000,0.000,0.000,0.000,0.000,0.000,0.000,0.000,0.000,0.000,0.000,0.000,0.000,0.000,0.000,0.000,0.000,0.000,0.000
Fit_Delta=0.481,0.403,0.363,0.422,0.544,0.427,0.563,0.550,0.530,0.424,0.517,0.546,0.555,0.611,0.513,0.147,0.062,0.056,0.500,0.107,0.063,0.037,0.031,0.007,0.545,0.015,0.020,0.015,0.007,0.008,0.270,0.016,0.517,0.008,0.011,0.012,1.500,1.500,1.500,1.500,1.500,1.500,1.500,1.500,1.500,1.500,1.500,0.006,0.556,0.527,0.496,0.400,0.480,0.303,0.540,0.565,0.614,0.345,0.213,0.286,0.486,0.460,0.463,0.405,0.597,0.489,0.505,0.540,0.380,0.508,0.412,0.448,0.419,0.512,0.337,0.304,0.446,0.246,0.076,0.117,0.120,0.093,0.106,0.087,0.486,0.006,0.463,0.007,0.597,0.489,0.505,0.540,0.380,0.508,0.412,0.448
Fit_Offset=0.081,0.085,0.083,0.083,0.083,0.084,0.078,0.085,0.081,0.084,0.082,0.086,0.081,0.083,0.080,0.074,-0.079,-0.825,0.083,0.073,0.061,0.057,0.058,0.086,0.089,0.086,0.084,0.084,0.083,0.082,0.088,0.086,0.080,0.084,0.087,0.085,0.000,0.000,0.000,0.000,0.000,0.000,0.000,0.000,0.000,0.000,0.000,0.064,0.078,0.077,0.079,0.078,0.068,0.076,0.078,0.078,0.075,0.080,0.081,0.078,0.080,0.081,0.080,0.079,0.063,0.056,0.080,0.079,0.081,0.078,0.077,0.073,0.083,0.083,0.083,0.081,0.079,0.076,0.076,0.076,0.078,0.076,0.075,0.075,0.000,0.063,0.000,0.065,0.000,0.000,0.000,0.000,0.000,0.000,0.000,0.000
Fit_N0=0.007,0.005,0.004,0.005,0.005,0.004,0.009,0.006,0.005,0.004,0.004,0.004,0.006,0.006,0.009,0.018,0.171,0.919,0.004,0.021,0.028,0.033,0.032,0.002,0.003,0.004,0.006,0.005,0.005,0.005,0.002,0.003,0.004,0.003,0.001,0.002,0.000,0.000,0.000,0.000,0.000,0.000,0.000,0.000,0.000,0.000,0.000,0.000,0.007,0.006,0.005,0.005,0.007,0.004,0.007,0.006,0.009,0.004,0.004,0.007,0.007,0.004,0.006,0.004,0.015,0.014,0.006,0.006,0.005,0.004,0.005,0.005,0.004,0.003,0.006,0.004,0.008,0.006,0.012,0.014,0.011,0.011,0.010,0.012,0.000,-0.000,0.000,0.000,0.000,0.000,0.000,0.000,0.000,0.000,0.000,0.000
Fit_T0=2.004,2.430,2.205,2.547,2.303,2.409,2.491,2.269,2.313,1.853,1.645,2.618,1.957,1.935,2.988,3.861,3.858,3.976,2.227,3.608,3.630,4.581,4.607,3.296,3.296,2.852,4.015,3.719,2.243,1.369,4.431,2.871,1.598,3.278,3.451,5.796,0.000,0.000,0.000,0.000,0.000,0.000,0.000,0.000,0.000,0.000,0.000,6.270,2.326,1.586,1.366,2.285,0.533,0.727,2.145,2.060,2.086,1.947,2.261,2.179,2.595,1.500,1.995,1.524,1.525,-0.371,2.668,2.401,2.309,0.916,1.404,0.057,1.428,1.031,3.569,1.457,2.860,0.422,3.944,4.935,4.234,4.223,3.382,3.468,0.000,6.697,0.000,6.117,0.000,0.000,0.000,0.000,0.000,0.000,0.000,0.000
Fit_G=1.508,1.450,1.459,1.523,1.587,1.593,1.504,1.657,1.663,1.840,2.067,2.122,1.547,2.291,2.689,4.939,37.700,194.277,1.534,5.804,8.437,13.156,14.612,1.026,1.793,4.160,4.947,4.397,2.188,4.075,2.115,1.904,1.468,3.680,2.177,3.761,0.000,0.000,0.000,0.000,0.000,0.000,0.000,0.000,0.000,0.000,0.000,1.718,1.503,1.503,1.526,1.480,2.029,1.754,1.472,1.466,1.634,1.388,1.339,1.733,1.464,1.464,1.494,1.526,2.275,2.894,1.749,1.780,1.794,1.993,1.873,2.220,2.627,2.449,2.711,2.818,2.759,3.124,4.828,4.569,4.187,4.748,4.650,5.018,0.000,1.105,0.000,1.023,0.000,0.000,0.000,0.000,0.000,0.000,0.000,0.000
Fit_Error=78.093,20.639,9.118,30.327,82.829,48.817,182.946,73.082,90.667,47.363,169.117,531.604,198.740,99.343,116.535,4.017,0.546,0.490,80.084,1.040,0.372,0.248,0.209,0.223,205.308,0.153,0.364,0.161,0.344,0.236,9.506,0.124,63.780,0.195,0.421,0.403,0.000,0.000,0.000,0.000,0.000,0.000,0.000,0.000,0.000,0.000,0.000,0.185,199.616,180.031,120.114,41.029,370.077,29.005,120.133,204.901,405.983,21.318,2.989,23.407,61.699,58.453,75.959,47.993,1155.891,824.551,43.580,143.659,9.668,96.043,43.852,169.111,79.517,157.127,41.175,21.039,56.444,4.826,0.359,0.974,0.703,0.527,0.900,1.385,0.000,0.119,0.000,0.474,0.000,0.000,0.000,0.000,0.000,0.000,0.000,0.000
Fit_CV=60.000,53.000,62.000,44.000,69.000,32.000,76.000,86.000,63.000,68.000,47.000,106.000,67.000,93.000,57.000,62.000,122.000,50.000,71.000,48.000,40.000,40.000,41.000,5.000,95.000,18.000,26.000,19.000,4.000,10.000,58.000,6.000,73.000,15.000,16.000,36.000,0.000,0.000,0.000,0.000,0.000,0.000,0.000,0.000,0.000,0.000,0.000,33.000,68.000,68.000,68.000,67.000,71.000,71.000,61.000,43.000,70.000,76.000,47.000,62.000,62.000,82.000,72.000,65.000,92.000,84.000,72.000,69.000,71.000,75.000,69.000,82.000,68.000,63.000,64.000,60.000,125.000,105.000,39.000,142.000,52.000,134.000,93.000,125.000,0.000,22.000,0.000,13.000,0.000,0.000,0.000,0.000,0.000,0.000,0.000,0.000
Time_to_20_Gens=0,0,0,0,0,0,0,0,0,0,0,0,0,0,0,0,0,0,0,0,0,0,0,0,0,0,0,0,0,0,0,0,0,0,0,0,0,0,0,0,0,0,0,0,0,0,0,0
Time_to_each_5_Gens=0,0,0,0,0,0,0,0,0,0,0,0,0,0,0,0,0,0,0,0,0,0,0,0,0,0,0,0,0,0,0,0,0,0,0,0,0,0,0,0,0,0,0,0,0,0,0,0
Time_to_each_n_Gens=11.229,11.988,12.242,12.630,12.606,13.292,10.963,12.640,12.877,14.564,15.333,16.489,11.698,16.160,17.977,19.592,19.575,19.569,12.920,19.589,19.573,19.587,19.076,19.583,16.369,17.662,18.729,18.993,18.999,19.342,19.591,16.805,11.515,18.370,17.090,17.066,0.000,0.000,0.000,0.000,0.000,0.000,0.000,0.000,0.000,0.000,0.000,8.911,11.182,11.130,11.522,12.042,12.827,14.569,11.013,11.246,11.243,11.808,12.647,15.141,11.445,11.513,11.541,12.017,12.179,14.235,13.755,13.298,13.902,14.533,13.711,14.870,19.037,18.574,19.594,19.590,18.987,19.583,19.587,19.594,19.593,19.588,19.594,19.580,0.000,9.210,0.000,9.251,0.000,0.000,0.000,0.000,0.000,0.000,0.000,0.000
Min_Pt_OD=0,0,0,0,0,0,0,0,0,0,0,0,0,0,0,0,0,0,0,0,0,0,0,0,0,0,0,0,0,0,0,0,0,0,0,0,0,0,0,0,0,0,0,0,0,0,0,0
Min_Pt_t=0,0,0,0,0,0,0,0,0,0,0,0,0,0,0,0,0,0,0,0,0,0,0,0,0,0,0,0,0,0,0,0,0,0,0,0,0,0,0,0,0,0,0,0,0,0,0,0
TO_OD=0,0,0,0,0,0,0,0,0,0,0,0,0,0,0,0,0,0,0,0,0,0,0,0,0,0,0,0,0,0,0,0,0,0,0,0,0,0,0,0,0,0,0,0,0,0,0,0
Ref_ID=A01
Multi_Refs=single_ref
test=A01,A02,A03,A04,A05,A06,A07,A08,A09,A10,A11,A12,B01,B02,B03,B04,B05,B06,B07,B08,B09,B10,B11,B12,C01,C02,C03,C04,C05,C06,C07,C08,C09,C10,C11,C12,D01,D02,D03,D04,D05,D06,D07,D08,D09,D10,D11,D12,E01,E02,E03,E04,E05,E06,E07,E08,E09,E10,E11,E12,F01,F02,F03,F04,F05,F06,F07,F08,F09,F10,F11,F12,G01,G02,G03,G04,G05,G06,G07,G08,G09,G10,G11,G12,H01,H02,H03,H04,H05,H06,H07,H08,H09,H10,H11,H12
Start_Time_Now=3.2598661484E+9
Start_Date="4/19/2007+6:22 PM"
pv_to_plate_order=no
gen_time_cutoff=0.000
Drug_Name=nd?:;-ud+0,nd?:;-ud+0,nd?:;-ud+0,nd?:;-ud+0,nd?:;-ud+0,nd?:;-ud+0,nd?:;-ud+0,nd?:;-ud+0,nd?:;-ud+0,nd?:;-ud+0,nd?:;-ud+0,nd?:;-ud+0,nd?:;-ud+0,nd?:;-ud+0,nd?:;-ud+0,nd?:;-ud+0,nd?:;-ud+0,nd?:;-ud+0,nd?:;-ud+0,nd?:;-ud+0,nd?:;-ud+0,nd?:;-ud+0,nd?:;-ud+0,nd?:;-ud+0,nd?:;-ud+0,nd?:;-ud+0,nd?:;-ud+0,nd?:;-ud+0,nd?:;-ud+0,nd?:;-ud+0,nd?:;-ud+0,nd?:;-ud+0,nd?:;-ud+0,nd?:;-ud+0,nd?:;-ud+0,nd?:;-ud+0,nd?:;-ud+0,nd?:;-ud+0,nd?:;-ud+0,nd?:;-ud+0,nd?:;-ud+0,nd?:;-ud+0,nd?:;-ud+0,nd?:;-ud+0,nd?:;-ud+0,nd?:;-ud+0,nd?:;-ud+0,nd?:;-ud+0,nd?:;-ud+0,nd?:;-ud+0,nd?:;-ud+0,nd?:;-ud+0,nd?:;-ud+0,nd?:;-ud+0,nd?:;-ud+0,nd?:;-ud+0,nd?:;-ud+0,nd?:;-ud+0,nd?:;-ud+0,nd?:;-ud+0,nd?:;-ud+0,nd?:;-ud+0,nd?:;-ud+0,nd?:;-ud+0,nd?:;-ud+0,nd?:;-ud+0,nd?:;-ud+0,nd?:;-ud+0,nd?:;-ud+0,nd?:;-ud+0,nd?:;-ud+0,nd?:;-ud+0,nd?:;-ud+0,nd?:;-ud+0,nd?:;-ud+0,nd?:;-ud+0,nd?:;-ud+0,nd?:;-ud+0,nd?:;-ud+0,nd?:;-ud+0,nd?:;-ud+0,nd?:;-ud+0,nd?:;-ud+0,nd?:;-ud+0,nd?:;-ud+0,nd?:;-ud+0,nd?:;-ud+0,nd?:;-ud+0,nd?:;-ud+0,nd?:;-ud+0,nd?:;-ud+0,nd?:;-ud+0,nd?:;-ud+0,nd?:;-ud+0,nd?:;-ud+0,nd?:;-ud+0
Drug_Well_Pos=A01,A02,A03,A04,A05,A06,B01,B02,B03,B04,B05,B06,C01,C02,C03,C04,C05,C06,D01,D02,D03,D04,D05,D06,E01,E02,E03,E04,E05,E06,F01,F02,F03,F04,F05,F06,G01,G02,G03,G04,G05,G06,H01,H02,H03,H04,H05,H06,A07,A08,A09,A10,A11,A12,B07,B08,B09,B10,B11,B12,C07,C08,C09,C10,C11,C12,D07,D08,D09,D10,D11,D12,E07,E08,E09,E10,E11,E12,F07,F08,F09,F10,F11,F12,G07,G08,G09,G10,G11,G12,H07,H08,H09,H10,H11,H12
Avg_G_tcut=2.246,2.398,2.448,2.526,2.521,2.658,2.193,2.528,2.575,2.913,3.067,3.298,2.340,3.232,3.595,5.199,7.072,7.475,2.584,5.904,7.589,9.587,10.742,10.597,3.274,13.150,12.708,13.999,14.834,15.335,4.198,14.838,2.303,19.036,18.894,21.941,0.000,0.000,0.000,0.000,0.000,0.000,0.000,0.000,0.000,0.000,0.000,32.184,2.236,2.226,2.304,2.408,2.565,2.914,2.203,2.249,2.249,2.362,2.529,3.028,2.289,2.303,2.308,2.403,2.436,2.847,2.751,2.660,2.780,2.907,2.742,2.974,3.807,3.715,4.005,4.039,3.797,4.094,6.172,5.875,5.780,6.392,6.114,6.595,0.000,29.524,0.000,22.070,0.000,0.000,0.000,0.000,0.000,0.000,0.000,0.000
t0_from_interval=2.967,3.677,3.856,3.716,3.564,4.184,3.229,4.064,3.913,3.993,3.500,3.520,3.358,3.681,2.692,0.698,-2.522,-3.559,4.935,-0.783,-0.599,-4.120,-4.622,-4.224,6.333,-6.677,-6.602,-9.974,-6.870,-6.099,8.385,-16.119,3.434,0.000,0.000,0.000,0.000,0.000,0.000,0.000,0.000,0.000,0.000,0.000,0.000,0.000,0.000,0.000,3.376,3.252,3.427,3.313,2.843,1.329,3.343,3.363,3.270,3.319,2.829,1.383,3.302,3.458,3.193,3.053,2.980,2.238,4.338,4.054,4.032,3.600,3.192,3.135,4.495,4.459,4.621,4.327,3.380,2.469,1.759,2.182,2.854,2.753,2.141,3.024,0.000,0.000,0.000,0.000,0.000,0.000,0.000,0.000,0.000,0.000,0.000,0.000
Sum_Delta_Ref=0.000,2.805,4.160,4.998,5.035,7.058,0.332,5.101,5.251,9.864,12.053,15.320,1.136,13.653,18.228,24.391,25.576,25.593,5.321,24.744,25.812,26.501,26.756,26.713,15.122,27.166,27.041,27.124,27.267,27.288,23.822,27.257,1.566,27.481,27.478,27.588,-1.000,-1.000,-1.000,-1.000,-1.000,-1.000,-1.000,-1.000,-1.000,-1.000,-1.000,27.793,0.052,0.075,1.150,3.965,6.598,9.743,1.028,0.091,0.196,2.900,6.067,11.202,0.325,0.404,0.934,2.903,4.333,10.196,7.410,5.854,8.014,9.610,8.179,11.098,21.085,19.899,22.307,22.221,19.927,20.902,25.517,25.380,25.294,25.769,25.488,25.690,-1.000,27.797,-1.000,27.733,-1.000,-1.000,-1.000,-1.000,-1.000,-1.000,-1.000,-1.000
Gens_at_time_G=5.000,5.000,5.000,5.000,5.000,5.000,5.000,5.000,5.000,5.000,5.000,5.000,5.000,5.000,5.000,3.768,2.768,2.618,5.000,3.318,2.579,2.043,1.776,1.848,5.000,1.343,1.474,1.357,1.281,1.261,4.667,1.133,5.000,0.965,0.905,0.778,0.000,0.000,0.000,0.000,0.000,0.000,0.000,0.000,0.000,0.000,0.000,0.277,5.000,5.000,5.000,5.000,5.000,5.000,5.000,5.000,5.000,5.000,5.000,5.000,5.000,5.000,5.000,5.000,5.000,5.000,5.000,5.000,5.000,5.000,5.000,5.000,5.000,5.000,4.893,4.850,5.000,4.784,3.174,3.335,3.390,3.064,3.205,2.969,0.000,0.312,0.000,0.419,0.000,0.000,0.000,0.000,0.000,0.000,0.000,0.000
G_Int_tcut=1.652,1.662,1.677,1.783,1.808,1.822,1.547,1.715,1.793,2.114,2.367,2.594,1.668,2.496,3.057,5.014,7.983,8.834,1.597,6.140,7.821,11.604,13.344,12.882,2.007,18.121,17.188,21.350,20.198,20.171,2.401,29.069,1.616,19.036,18.894,21.941,0.000,0.000,0.000,0.000,0.000,0.000,0.000,0.000,0.000,0.000,0.000,32.184,1.561,1.576,1.619,1.746,1.997,2.648,1.534,1.577,1.595,1.698,1.964,2.752,1.629,1.611,1.670,1.793,1.840,2.399,1.883,1.849,1.974,2.187,2.104,2.347,2.908,2.823,3.060,3.147,3.121,3.578,5.618,5.221,4.938,5.494,5.446,5.576,0.000,29.524,0.000,22.070,0.000,0.000,0.000,0.000,0.000,0.000,0.000,0.000
Sum_Del_12=0.000,1.354,1.795,2.214,2.186,2.881,0.398,2.142,2.320,3.334,3.431,3.687,0.900,3.628,3.791,4.117,4.138,4.097,2.642,4.119,4.355,4.441,4.502,4.499,4.123,4.628,4.599,4.585,4.657,4.644,4.521,4.599,0.704,4.711,4.709,4.741,4.740,4.750,4.804,4.708,4.753,4.795,4.770,4.769,4.805,4.721,4.735,4.786,0.058,0.146,0.446,1.068,1.225,1.566,0.214,0.155,0.001,0.738,1.063,1.930,0.461,0.557,0.501,0.894,0.861,2.036,3.008,2.647,2.965,3.059,2.412,2.782,4.056,3.996,4.102,4.156,3.898,3.947,4.372,4.377,4.398,4.429,4.371,4.437,4.774,4.784,4.794,4.745,4.778,4.737,4.791,4.767,4.766,4.758,4.792,4.735
Sum_Del_20=0.000,2.745,4.055,4.880,4.909,6.903,0.333,4.975,5.141,9.646,11.778,14.968,1.117,13.358,17.788,23.600,24.714,24.726,5.206,23.923,24.939,25.601,25.846,25.805,14.795,26.242,26.122,26.202,26.339,26.359,23.120,26.329,1.534,26.545,26.543,26.649,26.790,26.800,26.901,26.737,26.810,26.874,26.847,26.846,26.900,26.735,26.788,26.847,0.050,0.067,1.122,3.871,6.402,9.438,0.997,0.086,0.190,2.840,5.900,10.856,0.321,0.401,0.912,2.843,4.213,9.882,7.252,5.743,7.837,9.396,7.974,10.795,20.529,19.388,21.659,21.570,19.383,20.272,24.673,24.543,24.461,24.913,24.642,24.833,26.840,26.851,26.881,26.789,26.854,26.780,26.885,26.828,26.822,26.812,26.873,26.788
Sum_Del_24=0.000,2.745,4.055,4.880,4.909,6.903,0.333,4.975,5.141,9.646,11.778,14.968,1.117,13.358,17.788,23.600,24.714,24.726,5.206,23.923,24.939,25.601,25.846,25.805,14.795,26.242,26.122,26.202,26.339,26.359,23.120,26.329,1.534,26.545,26.543,26.649,26.790,26.800,26.901,26.737,26.810,26.874,26.847,26.846,26.900,26.735,26.788,26.847,0.050,0.067,1.122,3.871,6.402,9.438,0.997,0.086,0.190,2.840,5.900,10.856,0.321,0.401,0.912,2.843,4.213,9.882,7.252,5.743,7.837,9.396,7.974,10.795,20.529,19.388,21.659,21.570,19.383,20.272,24.673,24.543,24.461,24.913,24.642,24.833,26.840,26.851,26.881,26.789,26.854,26.780,26.885,26.828,26.822,26.812,26.873,26.788
Sum_12=4.939,3.586,3.144,2.726,2.753,2.059,5.337,2.797,2.619,1.606,1.508,1.252,4.039,1.312,1.149,0.822,0.801,0.843,2.297,0.821,0.585,0.499,0.437,0.440,0.817,0.311,0.341,0.355,0.283,0.295,0.418,0.341,4.235,0.229,0.231,0.199,0.199,0.189,0.135,0.232,0.187,0.144,0.170,0.170,0.134,0.218,0.204,0.154,4.882,5.085,4.493,3.872,3.714,3.374,5.154,4.785,4.941,4.201,3.877,3.009,4.478,4.382,4.439,4.046,4.078,2.904,1.932,2.293,1.974,1.880,2.528,2.158,0.883,0.943,0.837,0.783,1.041,0.993,0.567,0.563,0.542,0.511,0.569,0.502,0.166,0.156,0.145,0.195,0.162,0.203,0.148,0.173,0.173,0.181,0.148,0.204
Sum_20=27.114,24.369,23.058,22.234,22.205,20.210,27.446,22.138,21.973,17.468,15.335,12.145,25.997,13.755,9.325,3.513,2.399,2.387,21.908,3.191,2.174,1.513,1.267,1.308,12.319,0.872,0.992,0.912,0.774,0.755,3.994,0.784,25.580,0.569,0.571,0.465,0.323,0.314,0.212,0.376,0.304,0.239,0.266,0.268,0.213,0.379,0.326,0.266,27.064,27.046,25.992,23.242,20.711,17.676,28.111,27.199,26.923,24.274,21.214,16.257,26.793,26.712,26.201,24.271,22.901,17.231,19.861,21.370,19.276,17.717,19.140,16.318,6.585,7.725,5.454,5.544,7.731,6.842,2.441,2.570,2.652,2.200,2.471,2.281,0.274,0.262,0.233,0.324,0.260,0.333,0.229,0.286,0.292,0.302,0.240,0.325
Sum_24=27.114,24.369,23.058,22.234,22.205,20.210,27.446,22.138,21.973,17.468,15.335,12.145,25.997,13.755,9.325,3.513,2.399,2.387,21.908,3.191,2.174,1.513,1.267,1.308,12.319,0.872,0.992,0.912,0.774,0.755,3.994,0.784,25.580,0.569,0.571,0.465,0.323,0.314,0.212,0.376,0.304,0.239,0.266,0.268,0.213,0.379,0.326,0.266,27.064,27.046,25.992,23.242,20.711,17.676,28.111,27.199,26.923,24.274,21.214,16.257,26.793,26.712,26.201,24.271,22.901,17.231,19.861,21.370,19.276,17.717,19.140,16.318,6.585,7.725,5.454,5.544,7.731,6.842,2.441,2.570,2.652,2.200,2.471,2.281,0.274,0.262,0.233,0.324,0.260,0.333,0.229,0.286,0.292,0.302,0.240,0.325
G_by_Interval=1.652,1.662,1.677,1.783,1.808,1.822,1.547,1.715,1.793,2.114,2.367,2.594,1.668,2.496,3.057,5.014,7.983,8.834,1.597,6.140,7.821,11.604,13.344,12.882,2.007,18.121,17.188,21.350,20.198,20.171,2.401,29.069,1.616,19.036,18.894,21.941,0.000,0.000,0.000,0.000,0.000,0.000,0.000,0.000,0.000,0.000,0.000,32.184,1.561,1.576,1.619,1.746,1.997,2.648,1.534,1.577,1.595,1.698,1.964,2.752,1.629,1.611,1.670,1.793,1.840,2.399,1.883,1.849,1.974,2.187,2.104,2.347,2.908,2.823,3.060,3.147,3.121,3.578,5.618,5.221,4.938,5.494,5.446,5.576,0.000,29.524,0.000,22.070,0.000,0.000,0.000,0.000,0.000,0.000,0.000,0.000
Avg_G_t8=2.246,2.398,2.448,2.526,2.521,2.658,2.193,2.528,2.575,2.913,3.067,3.298,2.340,3.232,3.595,5.199,7.072,7.475,2.584,5.904,7.589,9.587,10.742,10.597,3.274,13.150,12.708,13.999,14.834,15.335,4.198,14.838,2.303,19.036,18.894,21.941,0.000,0.000,0.000,0.000,0.000,0.000,0.000,0.000,0.000,0.000,0.000,32.184,2.236,2.226,2.304,2.408,2.565,2.914,2.203,2.249,2.249,2.362,2.529,3.028,2.289,2.303,2.308,2.403,2.436,2.847,2.751,2.660,2.780,2.907,2.742,2.974,3.807,3.715,4.005,4.039,3.797,4.094,6.172,5.875,5.780,6.392,6.114,6.595,0.000,29.524,0.000,22.070,0.000,0.000,0.000,0.000,0.000,0.000,0.000,0.000
G_int_t8=1.652,1.662,1.677,1.783,1.808,1.822,1.547,1.715,1.793,2.114,2.367,2.594,1.668,2.496,3.057,5.014,7.983,8.834,1.597,6.140,7.821,11.604,13.344,12.882,2.007,18.121,17.188,21.350,20.198,20.171,2.401,29.069,1.616,19.036,18.894,21.941,0.000,0.000,0.000,0.000,0.000,0.000,0.000,0.000,0.000,0.000,0.000,32.184,1.561,1.576,1.619,1.746,1.997,2.648,1.534,1.577,1.595,1.698,1.964,2.752,1.629,1.611,1.670,1.793,1.840,2.399,1.883,1.849,1.974,2.187,2.104,2.347,2.908,2.823,3.060,3.147,3.121,3.578,5.618,5.221,4.938,5.494,5.446,5.576,0.000,29.524,0.000,22.070,0.000,0.000,0.000,0.000,0.000,0.000,0.000,0.000
Avg_G_t12=2.246,2.398,2.448,2.526,2.521,2.658,2.193,2.528,2.575,2.913,3.067,3.298,2.340,3.232,3.595,5.199,7.072,7.475,2.584,5.904,7.589,9.587,10.742,10.597,3.274,13.150,12.708,13.999,14.834,15.335,4.198,14.838,2.303,19.036,18.894,21.941,0.000,0.000,0.000,0.000,0.000,0.000,0.000,0.000,0.000,0.000,0.000,32.184,2.236,2.226,2.304,2.408,2.565,2.914,2.203,2.249,2.249,2.362,2.529,3.028,2.289,2.303,2.308,2.403,2.436,2.847,2.751,2.660,2.780,2.907,2.742,2.974,3.807,3.715,4.005,4.039,3.797,4.094,6.172,5.875,5.780,6.392,6.114,6.595,0.000,29.524,0.000,22.070,0.000,0.000,0.000,0.000,0.000,0.000,0.000,0.000
G_int_t12=1.652,1.662,1.677,1.783,1.808,1.822,1.547,1.715,1.793,2.114,2.367,2.594,1.668,2.496,3.057,5.014,7.983,8.834,1.597,6.140,7.821,11.604,13.344,12.882,2.007,18.121,17.188,21.350,20.198,20.171,2.401,29.069,1.616,19.036,18.894,21.941,0.000,0.000,0.000,0.000,0.000,0.000,0.000,0.000,0.000,0.000,0.000,32.184,1.561,1.576,1.619,1.746,1.997,2.648,1.534,1.577,1.595,1.698,1.964,2.752,1.629,1.611,1.670,1.793,1.840,2.399,1.883,1.849,1.974,2.187,2.104,2.347,2.908,2.823,3.060,3.147,3.121,3.578,5.618,5.221,4.938,5.494,5.446,5.576,0.000,29.524,0.000,22.070,0.000,0.000,0.000,0.000,0.000,0.000,0.000,0.000
Avg_G_inflex=2.246,2.431,2.510,2.554,2.521,2.681,2.193,2.528,2.575,2.953,3.067,3.298,2.340,3.232,3.595,5.349,7.319,7.641,2.584,5.956,7.015,9.143,9.846,8.381,3.274,11.157,11.908,11.627,9.256,10.560,4.400,7.456,2.303,13.667,14.136,17.289,0.000,0.000,0.000,0.000,0.000,0.000,0.000,0.000,0.000,0.000,0.000,23.527,2.236,2.226,2.304,2.436,2.565,2.631,2.203,2.249,2.249,2.399,2.524,2.698,2.289,2.303,2.312,2.424,2.436,2.847,2.751,2.660,2.840,2.907,2.715,2.946,3.889,3.715,4.171,4.207,3.829,4.106,6.640,6.013,5.950,6.567,6.199,6.518,0.000,24.490,0.000,13.778,0.000,0.000,0.000,0.000,0.000,0.000,0.000,0.000
G_int_inflex=1.652,1.677,1.694,1.802,1.808,1.840,1.547,1.715,1.793,2.153,2.367,2.594,1.668,2.496,3.057,5.202,8.637,9.452,1.597,6.249,6.860,11.208,12.004,8.381,2.007,11.157,17.559,11.627,9.256,10.560,2.481,7.456,1.616,13.667,14.136,17.289,0.000,0.000,0.000,0.000,0.000,0.000,0.000,0.000,0.000,0.000,0.000,23.527,1.561,1.576,1.619,1.751,1.997,2.078,1.534,1.577,1.595,1.661,1.662,2.066,1.629,1.611,1.676,1.796,1.840,2.399,1.883,1.849,2.001,2.187,2.026,2.296,2.999,2.823,3.241,3.297,3.170,3.455,6.185,5.375,5.116,5.686,5.501,5.310,0.000,24.490,0.000,13.778,0.000,0.000,0.000,0.000,0.000,0.000,0.000,0.000
G_by_Interval_g4=1.694,1.812,1.784,1.958,2.017,2.037,1.568,1.851,1.984,2.326,2.570,2.842,1.677,2.684,3.111,5.014,7.983,8.834,1.786,6.140,7.821,11.604,13.344,12.882,2.428,18.121,17.188,21.350,20.198,20.171,2.931,29.069,1.686,19.036,18.894,21.941,0.000,0.000,0.000,0.000,0.000,0.000,0.000,0.000,0.000,0.000,0.000,32.184,1.556,1.572,1.629,1.816,1.903,2.478,1.564,1.638,1.651,1.794,1.888,2.551,1.738,1.619,1.685,1.905,1.811,2.262,2.110,2.091,2.156,2.345,2.181,2.376,3.364,3.250,3.655,3.574,3.396,3.682,5.618,5.221,4.938,5.494,5.446,5.576,0.000,29.524,0.000,22.070,0.000,0.000,0.000,0.000,0.000,0.000,0.000,0.000
G_int_t8_g4=1.694,1.812,1.784,1.958,2.017,2.037,1.568,1.851,1.984,2.326,2.570,2.842,1.677,2.684,3.111,5.014,7.983,8.834,1.786,6.140,7.821,11.604,13.344,12.882,2.428,18.121,17.188,21.350,20.198,20.171,2.931,29.069,1.686,19.036,18.894,21.941,0.000,0.000,0.000,0.000,0.000,0.000,0.000,0.000,0.000,0.000,0.000,32.184,1.556,1.572,1.629,1.816,1.903,2.478,1.564,1.638,1.651,1.794,1.888,2.551,1.738,1.619,1.685,1.905,1.811,2.262,2.110,2.091,2.156,2.345,2.181,2.376,3.364,3.250,3.655,3.574,3.396,3.682,5.618,5.221,4.938,5.494,5.446,5.576,0.000,29.524,0.000,22.070,0.000,0.000,0.000,0.000,0.000,0.000,0.000,0.000
G_int_t12_g4=1.694,1.812,1.784,1.958,2.017,2.037,1.568,1.851,1.984,2.326,2.570,2.842,1.677,2.684,3.111,5.014,7.983,8.834,1.786,6.140,7.821,11.604,13.344,12.882,2.428,18.121,17.188,21.350,20.198,20.171,2.931,29.069,1.686,19.036,18.894,21.941,0.000,0.000,0.000,0.000,0.000,0.000,0.000,0.000,0.000,0.000,0.000,32.184,1.556,1.572,1.629,1.816,1.903,2.478,1.564,1.638,1.651,1.794,1.888,2.551,1.738,1.619,1.685,1.905,1.811,2.262,2.110,2.091,2.156,2.345,2.181,2.376,3.364,3.250,3.655,3.574,3.396,3.682,5.618,5.221,4.938,5.494,5.446,5.576,0.000,29.524,0.000,22.070,0.000,0.000,0.000,0.000,0.000,0.000,0.000,0.000
G_int_inflex_g4=1.694,1.829,1.806,1.977,2.017,2.055,1.568,1.851,1.984,2.360,2.570,2.842,1.677,2.684,3.111,5.202,8.637,9.452,1.786,6.249,6.860,11.208,12.004,8.381,2.428,11.157,17.559,11.627,9.256,10.560,3.048,7.456,1.686,13.667,14.136,17.289,0.000,0.000,0.000,0.000,0.000,0.000,0.000,0.000,0.000,0.000,0.000,23.527,1.556,1.572,1.629,1.823,1.903,2.046,1.564,1.638,1.651,1.778,1.662,2.031,1.738,1.619,1.689,1.911,1.811,2.262,2.110,2.091,2.188,2.345,2.126,2.338,3.449,3.250,3.838,3.733,3.433,3.619,6.185,5.375,5.116,5.686,5.501,5.310,0.000,24.490,0.000,13.778,0.000,0.000,0.000,0.000,0.000,0.000,0.000,0.000
Time_Inflex=11.762,12.007,12.007,12.741,13.475,13.475,12.007,13.720,13.720,14.700,16.168,17.637,12.741,17.637,18.862,18.862,17.882,17.882,13.720,18.372,17.637,17.882,17.637,5.398,17.392,12.007,14.944,12.007,5.398,8.580,19.106,6.132,12.251,10.538,12.007,17.637,0.258,0.258,0.258,0.258,0.258,0.258,0.258,0.258,0.258,0.258,0.258,17.637,12.251,12.007,12.251,12.007,13.720,12.007,12.007,12.251,12.741,11.273,10.293,12.007,12.007,12.007,12.007,12.007,14.700,16.168,14.455,14.455,13.720,15.189,13.720,15.189,19.106,19.351,19.351,18.862,19.351,17.392,17.637,19.351,19.351,19.351,19.351,18.862,0.258,13.475,0.258,10.538,0.258,0.258,0.258,0.258,0.258,0.258,0.258,0.258
OD_Inflex=0.616,0.528,0.490,0.539,0.650,0.546,0.701,0.698,0.657,0.556,0.647,0.654,0.701,0.734,0.644,0.249,0.147,0.147,0.661,0.199,0.146,0.125,0.113,0.091,0.702,0.101,0.107,0.099,0.090,0.094,0.386,0.095,0.644,0.091,0.095,0.091,0.067,0.067,0.065,0.066,0.066,0.063,0.070,0.066,0.064,0.066,0.065,0.063,0.701,0.650,0.619,0.536,0.580,0.433,0.689,0.684,0.728,0.453,0.340,0.380,0.640,0.617,0.597,0.525,0.724,0.594,0.655,0.688,0.506,0.599,0.538,0.554,0.527,0.640,0.460,0.408,0.571,0.350,0.158,0.207,0.211,0.182,0.189,0.174,0.063,0.064,0.064,0.063,0.066,0.064,0.067,0.065,0.064,0.065,0.065,0.066
Time_Saturation=17.882,17.637,17.882,17.637,18.127,17.637,16.413,0.000,17.637,18.127,16.903,18.616,17.882,18.616,0.000,12.496,13.965,16.413,17.882,0.000,18.127,18.127,0.000,13.965,18.372,12.496,18.127,0.000,5.887,11.517,0.000,10.783,17.882,0.000,0.000,0.000,0.258,0.258,0.258,0.258,0.258,0.258,0.258,0.258,0.258,0.258,0.258,0.000,17.882,17.637,17.882,17.882,17.882,17.882,17.882,18.616,17.882,18.862,17.637,17.882,18.127,17.882,18.127,17.637,17.882,17.637,17.637,17.882,17.882,18.127,17.882,17.637,0.000,0.000,0.000,0.000,0.000,0.000,0.000,0.000,0.000,16.903,0.000,17.637,0.258,0.000,0.258,0.000,0.258,0.258,0.258,0.258,0.258,0.258,0.258,0.258
OD_Saturation=0.856,0.826,0.799,0.802,0.794,0.798,0.885,0.000,0.813,0.802,0.730,0.762,0.868,0.826,0.000,0.135,0.124,0.138,0.857,0.000,0.152,0.126,0.000,0.109,0.805,0.101,0.111,0.000,0.094,0.098,0.000,0.098,0.841,0.000,0.000,0.000,0.067,0.067,0.065,0.066,0.066,0.063,0.070,0.066,0.064,0.066,0.065,0.000,0.861,0.826,0.868,0.782,0.722,0.606,0.858,0.881,0.859,0.757,0.737,0.585,0.866,0.885,0.854,0.814,0.802,0.648,0.836,0.846,0.846,0.774,0.766,0.648,0.000,0.000,0.000,0.000,0.000,0.000,0.000,0.000,0.000,0.147,0.000,0.161,0.063,0.000,0.064,0.000,0.066,0.064,0.067,0.065,0.064,0.065,0.065,0.066
Ref_Well_Name=A01,A01,A01,A01,A01,A01,A01,A01,A01,A01,A01,A01,A01,A01,A01,A01,A01,A01,A01,A01,A01,A01,A01,A01,A01,A01,A01,A01,A01,A01,A01,A01,A01,A01,A01,A01,A01,A01,A01,A01,A01,A01,A01,A01,A01,A01,A01,A01,A01,A01,A01,A01,A01,A01,A01,A01,A01,A01,A01,A01,A01,A01,A01,A01,A01,A01,A01,A01,A01,A01,A01,A01,A01,A01,A01,A01,A01,A01,A01,A01,A01,A01,A01,A01,A01,A01,A01,A01,A01,A01,A01,A01,A01,A01,A01,A01
Ratio_Avg_G=1.000,0.937,0.917,0.889,0.891,0.845,1.024,0.888,0.872,0.771,0.732,0.681,0.960,0.695,0.625,0.432,0.318,0.300,0.869,0.380,0.296,0.234,0.209,0.212,0.686,0.171,0.177,0.160,0.151,0.146,0.535,0.151,0.975,0.118,0.119,0.102,Inf,Inf,Inf,Inf,Inf,Inf,Inf,Inf,Inf,Inf,Inf,0.070,1.004,1.009,0.975,0.932,0.875,0.771,1.020,0.998,0.999,0.951,0.888,0.742,0.981,0.975,0.973,0.934,0.922,0.789,0.816,0.844,0.808,0.773,0.819,0.755,0.590,0.605,0.561,0.556,0.591,0.549,0.364,0.382,0.389,0.351,0.367,0.341,Inf,0.076,Inf,0.102,Inf,Inf,Inf,Inf,Inf,Inf,Inf,Inf
Ratio_Fit_G=1.000,1.040,1.034,0.990,0.950,0.947,1.003,0.910,0.907,0.820,0.730,0.711,0.975,0.658,0.561,0.305,0.040,0.008,0.983,0.260,0.179,0.115,0.103,1.470,0.841,0.363,0.305,0.343,0.689,0.370,0.713,0.792,1.027,0.410,0.693,0.401,Inf,Inf,Inf,Inf,Inf,Inf,Inf,Inf,Inf,Inf,Inf,0.878,1.003,1.003,0.988,1.019,0.743,0.860,1.024,1.029,0.923,1.086,1.126,0.870,1.030,1.030,1.009,0.988,0.663,0.521,0.862,0.847,0.841,0.757,0.805,0.679,0.574,0.616,0.556,0.535,0.547,0.483,0.312,0.330,0.360,0.318,0.324,0.301,Inf,1.365,Inf,1.474,Inf,Inf,Inf,Inf,Inf,Inf,Inf,Inf
Ratio_G_Int=1.000,0.994,0.985,0.927,0.914,0.907,1.068,0.963,0.922,0.782,0.698,0.637,0.991,0.662,0.541,0.330,0.207,0.187,1.035,0.269,0.211,0.142,0.124,0.128,0.823,0.091,0.096,0.077,0.082,0.082,0.688,0.057,1.022,0.087,0.087,0.075,Inf,Inf,Inf,Inf,Inf,Inf,Inf,Inf,Inf,Inf,Inf,0.051,1.058,1.049,1.021,0.946,0.828,0.624,1.077,1.048,1.036,0.973,0.842,0.601,1.015,1.026,0.990,0.922,0.898,0.689,0.877,0.894,0.837,0.756,0.785,0.704,0.568,0.585,0.540,0.525,0.529,0.462,0.294,0.317,0.335,0.301,0.303,0.296,Inf,0.056,Inf,0.075,Inf,Inf,Inf,Inf,Inf,Inf,Inf,Inf
Ratio_t0_Fit=1.000,0.825,0.909,0.787,0.870,0.832,0.804,0.883,0.866,1.081,1.218,0.765,1.024,1.036,0.671,0.519,0.519,0.504,0.900,0.555,0.552,0.437,0.435,0.608,0.608,0.703,0.499,0.539,0.893,1.464,0.452,0.698,1.254,0.611,0.581,0.346,Inf,Inf,Inf,Inf,Inf,Inf,Inf,Inf,Inf,Inf,Inf,0.320,0.862,1.264,1.467,0.877,3.760,2.757,0.934,0.973,0.961,1.029,0.886,0.920,0.772,1.336,1.005,1.315,1.314,-5.402,0.751,0.835,0.868,2.188,1.427,35.158,1.403,1.944,0.562,1.375,0.701,4.749,0.508,0.406,0.473,0.475,0.593,0.578,Inf,0.299,Inf,0.328,Inf,Inf,Inf,Inf,Inf,Inf,Inf,Inf
Ratio_t0_G_Int=1.000,0.807,0.770,0.798,0.832,0.709,0.919,0.730,0.758,0.743,0.848,0.843,0.884,0.806,1.102,4.253,-1.176,-0.834,0.601,-3.791,-4.956,-0.720,-0.642,-0.702,0.469,-0.444,-0.449,-0.297,-0.432,-0.486,0.354,-0.184,0.864,Inf,Inf,Inf,Inf,Inf,Inf,Inf,Inf,Inf,Inf,Inf,Inf,Inf,Inf,Inf,0.879,0.912,0.866,0.896,1.044,2.232,0.888,0.882,0.907,0.894,1.049,2.145,0.899,0.858,0.929,0.972,0.996,1.326,0.684,0.732,0.736,0.824,0.929,0.946,0.660,0.665,0.642,0.686,0.878,1.202,1.687,1.360,1.040,1.078,1.386,0.981,Inf,Inf,Inf,Inf,Inf,Inf,Inf,Inf,Inf,Inf,Inf,Inf
Ref_Curve_Array=1,1,1,1,1,1,1,1,1,1,1,1,1,1,1,1,1,1,1,1,1,1,1,1,1,1,1,1,1,1,1,1,1,1,1,1,1,1,1,1,1,1,1,1,1,1,1,1,1,1,1,1,1,1,1,1,1,1,1,1,1,1,1,1,1,1,1,1,1,1,1,1,1,1,1,1,1,1,1,1,1,1,1,1,1,1,1,1,1,1,1,1,1,1,1,1
Default_ref=0
Comm_Map=,,,,,
Comm_Consol=,,,,,,,,
Comm_Screen=,,,,,
Analysis_Set=A,A,A,A,A,A,A,A,A,A,A,A,A,A,A,A,A,A,A,A,A,A,A,A,A,A,A,A,A,A,A,A,A,A,A,A,A,A,A,A,A,A,A,A,A,A,A,A,A,A,A,A,A,A,A,A,A,A,A,A,A,A,A,A,A,A,A,A,A,A,A,A,A,A,A,A,A,A,A,A,A,A,A,A,A,A,A,A,A,A,A,A,A,A,A,A
Ref_Type=single_ref,single_ref,single_ref,single_ref,single_ref,single_ref,single_ref,single_ref,single_ref,single_ref,single_ref,single_ref,single_ref,single_ref,single_ref,single_ref,single_ref,single_ref,single_ref,single_ref,single_ref,single_ref,single_ref,single_ref,single_ref,single_ref,single_ref,single_ref,single_ref,single_ref,single_ref,single_ref,single_ref,single_ref,single_ref,single_ref,single_ref,single_ref,single_ref,single_ref,single_ref,single_ref,single_ref,single_ref,single_ref,single_ref,single_ref,single_ref,single_ref,single_ref,single_ref,single_ref,single_ref,single_ref,single_ref,single_ref,single_ref,single_ref,single_ref,single_ref,single_ref,single_ref,single_ref,single_ref,single_ref,single_ref,single_ref,single_ref,single_ref,single_ref,single_ref,single_ref,single_ref,single_ref,single_ref,single_ref,single_ref,single_ref,single_ref,single_ref,single_ref,single_ref,single_ref,single_ref,single_ref,single_ref,single_ref,single_ref,single_ref,single_ref,single_ref,single_ref,single_ref,single_ref,single_ref,single_ref
Wells_In_Use=0,0,0,0,0,0,0,0,0,0,0,0,0,0,0,0,0,0,0,0,0,0,0,0,0,0,0,0,0,0,0,0,0,0,0,0,0,0,0,0,0,0,0,0,0,0,0,0,0,0,0,0,0,0,0,0,0,0,0,0,0,0,0,0,0,0,0,0,0,0,0,0,0,0,0,0,0,0,0,0,0,0,0,0,0,0,0,0,0,0,0,0,0,0,0,0
[Flor:]
[Flor2:]
[Lumin:]
[Data:]
Read=DateTime	RunT[s]	Temp	Well_1	Well_2	Well_3	Well_4	Well_5	Well_6	Well_7	Well_8	Well_9	Well_10	Well_11	Well_12	Well_13	Well_14	Well_15	Well_16	Well_17	Well_18	Well_19	Well_20	Well_21	Well_22	Well_23	Well_24	Well_25	Well_26	Well_27	Well_28	Well_29	Well_30	Well_31	Well_32	Well_33	Well_34	Well_35	Well_36	Well_37	Well_38	Well_39	Well_40	Well_41	Well_42	Well_43	Well_44	Well_45	Well_46	Well_47	Well_48	Well_49	Well_50	Well_51	Well_52	Well_53	Well_54	Well_55	Well_56	Well_57	Well_58	Well_59	Well_60	Well_61	Well_62	Well_63	Well_64	Well_65	Well_66	Well_67	Well_68	Well_69	Well_70	Well_71	Well_72	Well_73	Well_74	Well_75	Well_76	Well_77	Well_78	Well_79	Well_80	Well_81	Well_82	Well_83	Well_84	Well_85	Well_86	Well_87	Well_88	Well_89	Well_90	Well_91	Well_92	Well_93	Well_94	Well_95	Well_96
1=18:37:20	929	338	0.0907	0.0887	0.0858	0.0852	0.0867	0.0873	0.0882	0.0850	0.0877	0.0862	0.0842	0.0830	0.0871	0.0908	0.0855	0.0880	0.0870	0.0869	0.0855	0.0866	0.0848	0.0857	0.0847	0.0881	0.0895	0.0926	0.0855	0.0864	0.0853	0.0850	0.0872	0.0863	0.0875	0.0827	0.0855	0.0844	0.0870	0.0903	0.0860	0.0854	0.0849	0.0857	0.0842	0.0847	0.0847	0.0850	0.0837	0.0876	0.0931	0.0876	0.0895	0.0888	0.0860	0.0854	0.0850	0.0832	0.0855	0.0828	0.0846	0.0844	0.0872	0.0881	0.0863	0.0839	0.0864	0.0849	0.0880	0.0833	0.0862	0.0823	0.0844	0.0851	0.0666	0.0672	0.0654	0.0659	0.0661	0.0633	0.0628	0.0627	0.0643	0.0648	0.0660	0.0645	0.0696	0.0662	0.0642	0.0657	0.0649	0.0637	0.0668	0.0649	0.0643	0.0655	0.0648	0.0659
2=18:52:01	1810	331	0.0893	0.0913	0.0874	0.0887	0.0866	0.0897	0.0891	0.0889	0.0876	0.0862	0.0845	0.0882	0.0895	0.0913	0.0874	0.0895	0.0887	0.0887	0.0864	0.0873	0.0878	0.0854	0.0877	0.0877	0.0893	0.0897	0.0880	0.0881	0.0882	0.0879	0.0870	0.0886	0.0895	0.0878	0.0851	0.0875	0.0882	0.0940	0.0856	0.0875	0.0849	0.0865	0.0844	0.0871	0.0846	0.0872	0.0843	0.0864	0.0887	0.0910	0.0895	0.0861	0.0881	0.0884	0.0874	0.0861	0.0881	0.0832	0.0878	0.0849	0.0880	0.0875	0.0878	0.0855	0.0868	0.0871	0.0872	0.0859	0.0853	0.0854	0.0837	0.0879	0.0681	0.0679	0.0674	0.0663	0.0657	0.0637	0.0653	0.0644	0.0665	0.0665	0.0659	0.0669	0.0681	0.0664	0.0655	0.0681	0.0662	0.0665	0.0669	0.0633	0.0649	0.0678	0.0648	0.0659
3=19:06:42	2691	328	0.0877	0.0898	0.0844	0.0833	0.0882	0.0870	0.0873	0.0863	0.0873	0.0831	0.0831	0.0827	0.0854	0.0894	0.0870	0.0873	0.0865	0.0846	0.0840	0.0859	0.0830	0.0848	0.0839	0.0858	0.0857	0.0895	0.0870	0.0871	0.0869	0.0831	0.0870	0.0863	0.0892	0.0852	0.0871	0.0851	0.0859	0.0922	0.0835	0.0850	0.0832	0.0858	0.0850	0.0846	0.0843	0.0851	0.0838	0.0844	0.0873	0.0888	0.0856	0.0865	0.0869	0.0868	0.0832	0.0826	0.0857	0.0821	0.0869	0.0826	0.0875	0.0889	0.0855	0.0876	0.0864	0.0842	0.0863	0.0840	0.0862	0.0822	0.0842	0.0832	0.0658	0.0648	0.0642	0.0640	0.0643	0.0637	0.0625	0.0628	0.0638	0.0645	0.0652	0.0646	0.0680	0.0650	0.0640	0.0659	0.0656	0.0639	0.0670	0.0629	0.0649	0.0651	0.0650	0.0647
4=19:21:24	3572	328	0.0885	0.0880	0.0863	0.0852	0.0876	0.0860	0.0876	0.0852	0.0867	0.0851	0.0845	0.0836	0.0874	0.0918	0.0876	0.0874	0.0867	0.0870	0.0867	0.0880	0.0857	0.0865	0.0832	0.0875	0.0923	0.0895	0.0874	0.0871	0.0866	0.0870	0.0874	0.0865	0.0885	0.0865	0.0852	0.0842	0.0888	0.0896	0.0876	0.0850	0.0851	0.0864	0.0843	0.0863	0.0839	0.0860	0.0847	0.0851	0.0951	0.0898	0.0910	0.0883	0.0861	0.0875	0.0856	0.0838	0.0865	0.0827	0.0875	0.0852	0.0869	0.0892	0.0851	0.0860	0.0862	0.0838	0.0858	0.0823	0.0856	0.0832	0.0839	0.0842	0.0663	0.0671	0.0645	0.0647	0.0656	0.0647	0.0648	0.0640	0.0662	0.0649	0.0657	0.0658	0.0678	0.0658	0.0637	0.0671	0.0671	0.0639	0.0676	0.0646	0.0656	0.0668	0.0655	0.0644
5=19:36:05	4453	327	0.0892	0.0887	0.0850	0.0862	0.0859	0.0857	0.0855	0.0863	0.0881	0.0853	0.0859	0.0856	0.0864	0.0918	0.0865	0.0868	0.0858	0.0862	0.0847	0.0870	0.0872	0.0836	0.0856	0.0832	0.0899	0.0900	0.0872	0.0877	0.0866	0.0876	0.0874	0.0901	0.0865	0.0862	0.0855	0.0885	0.0869	0.0914	0.0856	0.0855	0.0863	0.0880	0.0854	0.0829	0.0856	0.0842	0.0871	0.0845	0.0973	0.0876	0.0891	0.0877	0.0864	0.0871	0.0854	0.0861	0.0857	0.0838	0.0837	0.0841	0.0866	0.0885	0.0879	0.0849	0.0862	0.0849	0.0846	0.0834	0.0862	0.0836	0.0828	0.0850	0.0664	0.0656	0.0658	0.0660	0.0653	0.0629	0.0643	0.0636	0.0652	0.0653	0.0649	0.0643	0.0671	0.0658	0.0649	0.0676	0.0667	0.0658	0.0655	0.0633	0.0652	0.0658	0.0653	0.0657
6=19:50:46	5334	327	0.0894	0.0888	0.0843	0.0864	0.0844	0.0856	0.0859	0.0860	0.0862	0.0824	0.0823	0.0847	0.0860	0.0900	0.0856	0.0839	0.0833	0.0842	0.0855	0.0828	0.0856	0.0810	0.0869	0.0840	0.0901	0.0881	0.0844	0.0860	0.0868	0.0848	0.0835	0.0872	0.0850	0.0860	0.0834	0.0866	0.0871	0.0855	0.0848	0.0831	0.0842	0.0844	0.0831	0.0831	0.0847	0.0832	0.0851	0.0867	0.0953	0.0865	0.0867	0.0839	0.0862	0.0864	0.0848	0.0849	0.0817	0.0827	0.0824	0.0830	0.0857	0.0884	0.0858	0.0844	0.0842	0.0831	0.0823	0.0830	0.0831	0.0823	0.0806	0.0874	0.0683	0.0649	0.0648	0.0657	0.0637	0.0629	0.0621	0.0627	0.0622	0.0655	0.0651	0.0647	0.0666	0.0651	0.0636	0.0648	0.0653	0.0650	0.0659	0.0645	0.0651	0.0650	0.0633	0.0656
7=20:05:27	6215	327	0.0925	0.0871	0.0857	0.0858	0.0871	0.0864	0.0861	0.0855	0.0853	0.0857	0.0835	0.0856	0.0868	0.0899	0.0859	0.0869	0.0840	0.0853	0.0845	0.0872	0.0846	0.0873	0.0847	0.0915	0.0889	0.0879	0.0868	0.0847	0.0862	0.0861	0.0860	0.0875	0.0886	0.0861	0.0840	0.0829	0.0878	0.0921	0.0869	0.0852	0.0842	0.0862	0.0846	0.0871	0.0855	0.0845	0.0817	0.0844	0.0942	0.0865	0.0874	0.0875	0.0884	0.0860	0.0854	0.0823	0.0856	0.0826	0.0848	0.0827	0.0866	0.0893	0.0846	0.0869	0.0860	0.0849	0.0859	0.0826	0.0860	0.0829	0.0846	0.0834	0.0673	0.0674	0.0657	0.0649	0.0668	0.0646	0.0647	0.0653	0.0649	0.0651	0.0659	0.0651	0.0676	0.0660	0.0659	0.0668	0.0672	0.0647	0.0676	0.0642	0.0648	0.0670	0.0650	0.0653
8=20:20:08	7096	326	0.0862	0.0912	0.0856	0.0863	0.0833	0.0850	0.0854	0.0860	0.0866	0.0809	0.0840	0.0861	0.0875	0.0901	0.0844	0.0847	0.0860	0.0849	0.0854	0.0825	0.0870	0.0829	0.0866	0.0835	0.0882	0.0872	0.0852	0.0873	0.0870	0.0866	0.0835	0.0872	0.0862	0.0856	0.0863	0.0857	0.0875	0.0888	0.0847	0.0850	0.0855	0.0845	0.0849	0.0837	0.0862	0.0823	0.0855	0.0859	0.0886	0.0873	0.0872	0.0869	0.0853	0.0870	0.0844	0.0837	0.0822	0.0843	0.0813	0.0852	0.0864	0.0876	0.0853	0.0842	0.0858	0.0841	0.0839	0.0826	0.0850	0.0842	0.0820	0.0885	0.0660	0.0654	0.0649	0.0648	0.0648	0.0628	0.0624	0.0638	0.0625	0.0638	0.0657	0.0645	0.0676	0.0645	0.0631	0.0647	0.0645	0.0645	0.0656	0.0642	0.0647	0.0650	0.0644	0.0636
9=20:34:49	7977	325	0.0870	0.0862	0.0857	0.0837	0.0857	0.0857	0.0870	0.0845	0.0854	0.0829	0.0821	0.0804	0.0866	0.0896	0.0836	0.0862	0.0850	0.0855	0.0843	0.0861	0.0829	0.0856	0.0846	0.0862	0.0876	0.0892	0.0855	0.0867	0.0871	0.0835	0.0869	0.0868	0.0866	0.0812	0.0852	0.0858	0.0859	0.0891	0.0844	0.0839	0.0839	0.0855	0.0846	0.0837	0.0851	0.0846	0.0833	0.0837	0.0906	0.0890	0.0858	0.0873	0.0894	0.0887	0.0852	0.0816	0.0852	0.0824	0.0863	0.0858	0.0876	0.0863	0.0856	0.0845	0.0874	0.0859	0.0854	0.0817	0.0844	0.0810	0.0848	0.0839	0.0664	0.0657	0.0633	0.0647	0.0657	0.0637	0.0630	0.0628	0.0632	0.0627	0.0658	0.0641	0.0663	0.0648	0.0645	0.0670	0.0659	0.0646	0.0663	0.0627	0.0634	0.0642	0.0641	0.0629
10=20:49:30	8858	323	0.0897	0.0890	0.0867	0.0894	0.0852	0.0868	0.0846	0.0871	0.0879	0.0862	0.0863	0.0882	0.0881	0.0911	0.0859	0.0850	0.0859	0.0843	0.0875	0.0841	0.0867	0.0840	0.0876	0.0879	0.0918	0.0898	0.0894	0.0893	0.0880	0.0891	0.0864	0.0864	0.0848	0.0853	0.0860	0.0884	0.0860	0.0903	0.0853	0.0852	0.0851	0.0860	0.0849	0.0850	0.0853	0.0849	0.0845	0.0890	0.0891	0.0907	0.0903	0.0868	0.0878	0.0864	0.0866	0.0838	0.0879	0.0824	0.0847	0.0855	0.0864	0.0891	0.0850	0.0875	0.0859	0.0859	0.0834	0.0861	0.0832	0.0860	0.0811	0.0843	0.0678	0.0657	0.0654	0.0646	0.0647	0.0641	0.0644	0.0638	0.0662	0.0663	0.0640	0.0660	0.0680	0.0654	0.0637	0.0671	0.0661	0.0649	0.0656	0.0634	0.0645	0.0655	0.0634	0.0659
11=21:04:11	9740	323	0.0897	0.0888	0.0874	0.0882	0.0867	0.0884	0.0855	0.0876	0.0857	0.0848	0.0847	0.0855	0.0860	0.0913	0.0875	0.0865	0.0859	0.0853	0.0863	0.0832	0.0855	0.0850	0.0861	0.0859	0.0873	0.0892	0.0859	0.0854	0.0876	0.0859	0.0876	0.0873	0.0870	0.0881	0.0851	0.0865	0.0858	0.0927	0.0860	0.0870	0.0854	0.0856	0.0833	0.0858	0.0855	0.0853	0.0835	0.0861	0.0897	0.0894	0.0884	0.0863	0.0869	0.0875	0.0868	0.0839	0.0871	0.0830	0.0848	0.0829	0.0876	0.0890	0.0854	0.0880	0.0861	0.0869	0.0846	0.0847	0.0864	0.0841	0.0825	0.0837	0.0656	0.0668	0.0646	0.0627	0.0655	0.0642	0.0625	0.0630	0.0625	0.0632	0.0634	0.0651	0.0667	0.0652	0.0627	0.0661	0.0653	0.0634	0.0654	0.0625	0.0642	0.0634	0.0649	0.0647
12=21:18:52	10621	322	0.0891	0.0898	0.0873	0.0861	0.0882	0.0860	0.0872	0.0838	0.0887	0.0838	0.0863	0.0836	0.0877	0.0919	0.0851	0.0863	0.0852	0.0877	0.0876	0.0866	0.0877	0.0844	0.0868	0.0843	0.0882	0.0904	0.0871	0.0879	0.0830	0.0865	0.0874	0.0879	0.0884	0.0853	0.0871	0.0878	0.0895	0.0899	0.0877	0.0868	0.0874	0.0860	0.0868	0.0840	0.0865	0.0842	0.0859	0.0857	0.0932	0.0890	0.0881	0.0869	0.0885	0.0893	0.0830	0.0865	0.0851	0.0865	0.0851	0.0886	0.0893	0.0989	0.0876	0.0851	0.0872	0.0861	0.0863	0.0856	0.0859	0.0837	0.0849	0.0888	0.0668	0.0655	0.0639	0.0649	0.0643	0.0629	0.0627	0.0633	0.0652	0.0639	0.0650	0.0647	0.0676	0.0646	0.0625	0.0658	0.0659	0.0633	0.0660	0.0638	0.0652	0.0665	0.0651	0.0659
13=21:33:33	11502	321	0.0916	0.0898	0.0877	0.0879	0.0877	0.0884	0.0880	0.0862	0.0873	0.0842	0.0857	0.0820	0.0888	0.0920	0.0860	0.0877	0.0862	0.0870	0.0855	0.0872	0.0880	0.0857	0.0862	0.0864	0.0895	0.0906	0.0872	0.0890	0.0876	0.0888	0.0865	0.0885	0.0874	0.0843	0.0885	0.0875	0.0886	0.0891	0.0847	0.0861	0.0874	0.0851	0.0852	0.0818	0.0878	0.0829	0.0885	0.0836	0.0924	0.0899	0.0873	0.0895	0.0873	0.0903	0.0845	0.0841	0.0835	0.0856	0.0858	0.0863	0.0876	0.0856	0.0867	0.0849	0.0856	0.0847	0.0854	0.0842	0.0865	0.0837	0.0861	0.0886	0.0641	0.0642	0.0624	0.0624	0.0630	0.0615	0.0618	0.0628	0.0637	0.0641	0.0649	0.0643	0.0659	0.0633	0.0622	0.0655	0.0650	0.0626	0.0644	0.0627	0.0632	0.0636	0.0641	0.0644
14=21:48:14	12383	320	0.0928	0.0925	0.0920	0.0890	0.0921	0.0873	0.0915	0.0875	0.0894	0.0875	0.0895	0.0863	0.0929	0.0952	0.0896	0.0893	0.0863	0.0906	0.0904	0.0903	0.0879	0.0889	0.0882	0.0889	0.0929	0.0918	0.0886	0.0905	0.0897	0.0890	0.0907	0.0912	0.0902	0.0882	0.0890	0.0895	0.0902	0.0942	0.0896	0.0886	0.0886	0.0871	0.0887	0.0860	0.0881	0.0879	0.0880	0.0870	0.0917	0.0916	0.0898	0.0924	0.0887	0.0911	0.0866	0.0877	0.0890	0.0901	0.0872	0.0888	0.0898	0.0908	0.0909	0.0871	0.0899	0.0851	0.0892	0.0862	0.0889	0.0835	0.0888	0.0900	0.0673	0.0653	0.0656	0.0643	0.0664	0.0644	0.0632	0.0632	0.0633	0.0651	0.0666	0.0635	0.0685	0.0656	0.0643	0.0666	0.0640	0.0660	0.0672	0.0639	0.0647	0.0665	0.0656	0.0659
15=22:02:56	13264	320	0.0925	0.0913	0.0924	0.0919	0.0917	0.0895	0.0927	0.0910	0.0933	0.0877	0.0891	0.0861	0.0906	0.0938	0.0898	0.0907	0.0888	0.0917	0.0899	0.0888	0.0893	0.0900	0.0888	0.0902	0.0890	0.0925	0.0904	0.0906	0.0892	0.0923	0.0938	0.0913	0.0913	0.0905	0.0925	0.0907	0.0906	0.0946	0.0884	0.0902	0.0905	0.0886	0.0888	0.0862	0.0912	0.0870	0.0884	0.0873	0.0890	0.0937	0.0911	0.0902	0.0913	0.0922	0.0883	0.0902	0.0869	0.0880	0.0873	0.0915	0.0893	0.0898	0.0918	0.0861	0.0905	0.0884	0.0885	0.0867	0.0877	0.0863	0.0872	0.0878	0.0666	0.0647	0.0647	0.0639	0.0655	0.0638	0.0630	0.0642	0.0645	0.0646	0.0649	0.0631	0.0685	0.0645	0.0642	0.0683	0.0653	0.0646	0.0665	0.0633	0.0651	0.0646	0.0656	0.0641
16=22:17:37	14145	318	0.0937	0.0938	0.0904	0.0905	0.0902	0.0922	0.0906	0.0920	0.0918	0.0877	0.0884	0.0921	0.0932	0.0971	0.0913	0.0908	0.0897	0.0894	0.0924	0.0883	0.0946	0.0862	0.0925	0.0885	0.0976	0.0909	0.0890	0.0900	0.0895	0.0911	0.0902	0.0919	0.0904	0.0919	0.0909	0.0920	0.0911	0.0927	0.0885	0.0853	0.0877	0.0859	0.0907	0.0867	0.0911	0.0876	0.0900	0.0932	0.0943	0.0884	0.0911	0.0886	0.0893	0.0892	0.0913	0.0900	0.0873	0.0882	0.0868	0.0868	0.0905	0.0923	0.0933	0.0870	0.0883	0.0876	0.0873	0.0874	0.0871	0.0876	0.0857	0.0897	0.0671	0.0648	0.0638	0.0653	0.0638	0.0624	0.0645	0.0633	0.0632	0.0640	0.0658	0.0650	0.0664	0.0643	0.0634	0.0647	0.0638	0.0649	0.0649	0.0618	0.0645	0.0657	0.0628	0.0646
17=22:32:18	15026	318	0.0961	0.0955	0.0939	0.0940	0.0944	0.0944	0.0962	0.0944	0.0934	0.0928	0.0903	0.0922	0.0959	0.0970	0.0956	0.0910	0.0919	0.0928	0.0932	0.0947	0.0936	0.0947	0.0920	0.0956	0.0924	0.0951	0.0912	0.0916	0.0922	0.0903	0.0963	0.0949	0.0965	0.0920	0.0918	0.0912	0.0905	0.0948	0.0884	0.0901	0.0903	0.0903	0.0884	0.0946	0.0907	0.0934	0.0901	0.0916	0.0899	0.0913	0.0898	0.0913	0.0919	0.0906	0.0916	0.0881	0.0927	0.0881	0.0930	0.0899	0.0922	0.0905	0.0937	0.0909	0.0894	0.0893	0.0886	0.0895	0.0892	0.0881	0.0870	0.0875	0.0676	0.0680	0.0659	0.0654	0.0643	0.0661	0.0642	0.0635	0.0643	0.0652	0.0653	0.0643	0.0676	0.0649	0.0652	0.0655	0.0654	0.0644	0.0662	0.0645	0.0641	0.0661	0.0639	0.0653
18=22:46:59	15907	318	0.0971	0.0982	0.0949	0.0944	0.0973	0.0939	0.0964	0.0933	0.0942	0.0922	0.0927	0.0931	0.0972	0.1001	0.0956	0.0932	0.0953	0.0957	0.0950	0.0950	0.0931	0.0940	0.0917	0.0940	0.0957	0.0933	0.0899	0.0944	0.0904	0.0930	0.0962	0.0941	0.0968	0.0958	0.0969	0.0938	0.0938	0.0951	0.0913	0.0905	0.0914	0.0906	0.0923	0.0912	0.0939	0.0927	0.0947	0.0901	0.0925	0.0928	0.0900	0.0930	0.0905	0.0926	0.0926	0.0915	0.0911	0.0909	0.0924	0.0932	0.0920	0.0920	0.0984	0.0890	0.0905	0.0875	0.0902	0.0897	0.0915	0.0866	0.0888	0.0894	0.0667	0.0659	0.0660	0.0644	0.0659	0.0635	0.0646	0.0627	0.0634	0.0657	0.0659	0.0654	0.0672	0.0656	0.0644	0.0680	0.0663	0.0647	0.0686	0.0633	0.0654	0.0655	0.0637	0.0650
19=23:01:40	16789	318	0.1055	0.0998	0.0952	0.0965	0.0971	0.0975	0.0952	0.0963	0.0955	0.0943	0.0941	0.0950	0.0976	0.0993	0.0961	0.0944	0.0955	0.0938	0.0978	0.0944	0.0984	0.0923	0.0932	0.0955	0.1002	0.0943	0.0934	0.0915	0.0913	0.0942	0.0981	0.0979	0.0972	0.0975	0.0944	0.0934	0.0920	0.0968	0.0907	0.0882	0.0905	0.0917	0.0907	0.0934	0.0937	0.0924	0.0933	0.0943	0.0926	0.0898	0.0910	0.0893	0.0922	0.0890	0.0939	0.0900	0.0932	0.0908	0.0910	0.0894	0.0893	0.0926	0.0970	0.0887	0.0883	0.0891	0.0879	0.0913	0.0880	0.0887	0.0849	0.0862	0.0656	0.0645	0.0647	0.0648	0.0645	0.0623	0.0627	0.0628	0.0646	0.0648	0.0642	0.0636	0.0682	0.0647	0.0641	0.0656	0.0632	0.0645	0.0671	0.0621	0.0638	0.0653	0.0638	0.0658
20=23:16:21	17670	316	0.1044	0.1005	0.0969	0.0969	0.0992	0.0958	0.0969	0.0981	0.0968	0.0954	0.0914	0.0944	0.1018	0.1002	0.0960	0.0949	0.0943	0.0967	0.0979	0.0986	0.0990	0.0984	0.0944	0.0977	0.0968	0.0964	0.0933	0.0922	0.0924	0.0934	0.1000	0.0974	0.0991	0.0967	0.0975	0.0930	0.0909	0.0955	0.0872	0.0912	0.0867	0.0898	0.0934	0.0964	0.0946	0.0948	0.0931	0.0976	0.0905	0.0943	0.0894	0.0892	0.0880	0.0880	0.0928	0.0922	0.0925	0.0904	0.0934	0.0921	0.0903	0.0942	0.0987	0.0895	0.0887	0.0868	0.0887	0.0881	0.0883	0.0894	0.0900	0.0859	0.0636	0.0643	0.0627	0.0630	0.0631	0.0624	0.0625	0.0626	0.0636	0.0631	0.0639	0.0634	0.0660	0.0622	0.0627	0.0658	0.0646	0.0625	0.0652	0.0626	0.0625	0.0641	0.0617	0.0632
21=23:31:02	18551	316	0.1102	0.1025	0.0978	0.1005	0.1027	0.0995	0.1009	0.1001	0.1012	0.0966	0.0946	0.0972	0.1047	0.1020	0.0992	0.0979	0.0983	0.0972	0.1018	0.1007	0.1012	0.0984	0.0974	0.0968	0.0996	0.1003	0.0935	0.0938	0.0924	0.0959	0.1016	0.1011	0.1013	0.0963	0.0986	0.0977	0.0947	0.0993	0.0924	0.0893	0.0884	0.0900	0.0957	0.0960	0.0973	0.0947	0.0986	0.0940	0.0963	0.0907	0.0908	0.0921	0.0892	0.0902	0.0925	0.0932	0.0949	0.0934	0.0941	0.0935	0.0911	0.0897	0.1006	0.0875	0.0896	0.0870	0.0908	0.0894	0.0902	0.0870	0.0901	0.0930	0.0660	0.0660	0.0643	0.0634	0.0654	0.0618	0.0630	0.0628	0.0636	0.0638	0.0660	0.0637	0.0677	0.0651	0.0630	0.0670	0.0657	0.0625	0.0649	0.0628	0.0647	0.0645	0.0650	0.0641
22=23:45:43	19432	316	0.1106	0.1052	0.1005	0.1037	0.1031	0.1011	0.1055	0.1082	0.1046	0.0988	0.0986	0.1013	0.1056	0.1044	0.1020	0.0964	0.1006	0.1009	0.1060	0.1044	0.1047	0.1047	0.1009	0.1023	0.1054	0.0977	0.0951	0.0939	0.0967	0.0979	0.1051	0.1051	0.1077	0.1024	0.1036	0.0978	0.0959	0.0971	0.0902	0.0930	0.0906	0.0915	0.0969	0.1014	0.0976	0.0987	0.0975	0.0975	0.0942	0.0899	0.0901	0.0896	0.0899	0.0913	0.0960	0.0933	0.0943	0.0902	0.0940	0.0933	0.0903	0.1019	0.1043	0.0901	0.0892	0.0876	0.0932	0.0902	0.0896	0.0899	0.0893	0.0882	0.0646	0.0639	0.0635	0.0623	0.0624	0.0619	0.0631	0.0611	0.0626	0.0626	0.0625	0.0643	0.0661	0.0625	0.0626	0.0636	0.0641	0.0632	0.0663	0.0626	0.0632	0.0644	0.0624	0.0639
23=00:00:25	20313	316	0.1136	0.1110	0.1076	0.1042	0.1054	0.1049	0.1092	0.1119	0.1078	0.1034	0.1029	0.1060	0.1156	0.1086	0.1076	0.1034	0.1024	0.1021	0.1135	0.1064	0.1109	0.1065	0.1057	0.1059	0.1091	0.1046	0.1011	0.0974	0.0995	0.1001	0.1115	0.1101	0.1105	0.1074	0.1085	0.1036	0.0982	0.1025	0.0964	0.0932	0.0928	0.0957	0.1003	0.1047	0.1013	0.1000	0.1008	0.1010	0.0979	0.0946	0.0932	0.0932	0.0955	0.0934	0.0973	0.0976	0.0979	0.0956	0.0969	0.0980	0.0936	0.0936	0.1096	0.0920	0.0919	0.0896	0.0932	0.0932	0.0938	0.0924	0.0905	0.0907	0.0678	0.0665	0.0664	0.0672	0.0675	0.0651	0.0655	0.0649	0.0668	0.0655	0.0672	0.0662	0.0694	0.0677	0.0662	0.0682	0.0676	0.0650	0.0692	0.0664	0.0656	0.0672	0.0683	0.0659
24=00:15:06	21194	316	0.1194	0.1134	0.1069	0.1071	0.1071	0.1064	0.1150	0.1140	0.1123	0.1054	0.1072	0.1102	0.1161	0.1090	0.1071	0.1035	0.1019	0.1032	0.1149	0.1086	0.1134	0.1091	0.1085	0.1079	0.1133	0.1025	0.1020	0.1011	0.0988	0.0986	0.1114	0.1135	0.1155	0.1106	0.1093	0.1042	0.1013	0.1008	0.0942	0.0939	0.0924	0.0944	0.1011	0.1058	0.1007	0.1032	0.1028	0.0993	0.0938	0.0936	0.0934	0.0934	0.0937	0.0932	0.0984	0.0959	0.0947	0.0953	0.0991	0.0975	0.0927	0.0935	0.1132	0.0915	0.0897	0.0885	0.0928	0.0921	0.0932	0.0892	0.0922	0.0886	0.0658	0.0672	0.0644	0.0647	0.0658	0.0638	0.0630	0.0635	0.0636	0.0642	0.0670	0.0653	0.0668	0.0656	0.0640	0.0675	0.0659	0.0643	0.0672	0.0654	0.0649	0.0654	0.0651	0.0634
25=00:29:47	22075	315	0.1225	0.1162	0.1125	0.1158	0.1166	0.1095	0.1206	0.1216	0.1207	0.1126	0.1102	0.1121	0.1255	0.1139	0.1131	0.1090	0.1095	0.1089	0.1219	0.1176	0.1208	0.1149	0.1139	0.1047	0.1112	0.1090	0.1050	0.1043	0.1007	0.1036	0.1230	0.1199	0.1192	0.1137	0.1176	0.1138	0.1018	0.1037	0.0969	0.0948	0.0935	0.0926	0.1068	0.1071	0.1065	0.1042	0.1074	0.1046	0.0927	0.0963	0.0960	0.0947	0.0926	0.0943	0.0973	0.1019	0.0986	0.0986	0.0992	0.1004	0.0931	0.0950	0.1162	0.0909	0.0905	0.0894	0.0948	0.0920	0.0943	0.0940	0.0946	0.0935	0.0657	0.0667	0.0641	0.0649	0.0657	0.0626	0.0654	0.0629	0.0641	0.0645	0.0648	0.0647	0.0680	0.0652	0.0637	0.0663	0.0678	0.0653	0.0672	0.0649	0.0654	0.0661	0.0633	0.0654
26=00:44:28	22956	313	0.1299	0.1191	0.1100	0.1085	0.1126	0.1112	0.1216	0.1221	0.1180	0.1100	0.1131	0.1166	0.1273	0.1137	0.1137	0.1038	0.1065	0.1063	0.1234	0.1191	0.1216	0.1135	0.1127	0.1072	0.1172	0.1058	0.1027	0.1029	0.0996	0.1001	0.1197	0.1205	0.1227	0.1173	0.1160	0.1118	0.1032	0.1012	0.0938	0.0929	0.0919	0.0940	0.1029	0.1077	0.1065	0.1053	0.1068	0.1034	0.0953	0.0925	0.0916	0.0918	0.0913	0.0929	0.1000	0.0964	0.0991	0.0966	0.1005	0.0975	0.0911	0.1037	0.1193	0.0896	0.0888	0.0873	0.0937	0.0943	0.0928	0.0915	0.0906	0.0916	0.0645	0.0648	0.0636	0.0633	0.0635	0.0635	0.0631	0.0627	0.0612	0.0646	0.0649	0.0638	0.0659	0.0651	0.0628	0.0650	0.0647	0.0626	0.0665	0.0637	0.0634	0.0655	0.0629	0.0650
27=00:59:09	23837	313	0.1444	0.1208	0.1157	0.1158	0.1147	0.1120	0.1290	0.1328	0.1262	0.1152	0.1178	0.1212	0.1351	0.1169	0.1129	0.1092	0.1110	0.1119	0.1310	0.1249	0.1266	0.1176	0.1217	0.1148	0.1301	0.1070	0.1031	0.1024	0.1003	0.1063	0.1268	0.1242	0.1259	0.1206	0.1259	0.1161	0.1059	0.1011	0.0946	0.0935	0.0934	0.0951	0.1063	0.1089	0.1112	0.1065	0.1134	0.1081	0.1074	0.0928	0.0933	0.0922	0.0911	0.0893	0.1018	0.1018	0.0970	0.0972	0.0993	0.1006	0.0932	0.0944	0.1226	0.0885	0.0901	0.0878	0.0955	0.0932	0.0921	0.0926	0.0904	0.0914	0.0663	0.0665	0.0639	0.0632	0.0634	0.0631	0.0634	0.0619	0.0629	0.0630	0.0645	0.0634	0.0654	0.0632	0.0623	0.0662	0.0652	0.0636	0.0659	0.0636	0.0624	0.0647	0.0627	0.0633
28=01:13:53	24721	311	0.1407	0.1274	0.1226	0.1179	0.1227	0.1171	0.1409	0.1440	0.1354	0.1293	0.1281	0.1307	0.1430	0.1278	0.1243	0.1146	0.1149	0.1152	0.1448	0.1411	0.1422	0.1317	0.1300	0.1320	0.1316	0.1133	0.1085	0.1045	0.1047	0.1031	0.1344	0.1375	0.1414	0.1320	0.1329	0.1238	0.1089	0.1014	0.0989	0.0966	0.0950	0.0986	0.1147	0.1175	0.1145	0.1139	0.1215	0.1155	0.0988	0.0940	0.0980	0.0925	0.0915	0.0941	0.1030	0.1035	0.1019	0.1021	0.1050	0.1029	0.0950	0.0920	0.1354	0.0899	0.0912	0.0849	0.0959	0.0946	0.0974	0.0941	0.0968	0.0989	0.0665	0.0647	0.0636	0.0631	0.0656	0.0630	0.0628	0.0638	0.0624	0.0637	0.0647	0.0640	0.0661	0.0649	0.0640	0.0662	0.0662	0.0645	0.0673	0.0640	0.0632	0.0652	0.0632	0.0642
29=01:28:34	25602	311	0.1504	0.1306	0.1233	0.1223	0.1257	0.1195	0.1454	0.1491	0.1393	0.1310	0.1300	0.1303	0.1570	0.1282	0.1239	0.1165	0.1187	0.1156	0.1495	0.1393	0.1468	0.1338	0.1359	0.1286	0.1365	0.1153	0.1119	0.1075	0.1048	0.1068	0.1373	0.1381	0.1387	0.1346	0.1346	0.1279	0.1127	0.1062	0.0998	0.0994	0.0946	0.0966	0.1172	0.1193	0.1174	0.1142	0.1197	0.1175	0.1062	0.0940	0.0938	0.0948	0.0928	0.0938	0.1050	0.1040	0.1029	0.0999	0.1045	0.1033	0.0948	0.0947	0.1411	0.0922	0.0934	0.0891	0.0986	0.0985	0.0971	0.0942	0.0947	0.0960	0.0683	0.0651	0.0632	0.0644	0.0655	0.0647	0.0643	0.0630	0.0660	0.0649	0.0652	0.0628	0.0685	0.0654	0.0628	0.0670	0.0664	0.0655	0.0679	0.0643	0.0658	0.0659	0.0656	0.0649
30=01:43:15	26483	311	0.1558	0.1341	0.1303	0.1276	0.1260	0.1217	0.1507	0.1570	0.1477	0.1332	0.1359	0.1389	0.1678	0.1284	0.1220	0.1148	0.1141	0.1161	0.1552	0.1429	0.1500	0.1378	0.1440	0.1363	0.1448	0.1150	0.1102	0.1050	0.1064	0.1057	0.1412	0.1456	0.1437	0.1386	0.1415	0.1282	0.1160	0.1041	0.0969	0.0981	0.0935	0.0958	0.1144	0.1195	0.1176	0.1166	0.1230	0.1199	0.0996	0.0952	0.0951	0.0909	0.0917	0.0926	0.1044	0.1042	0.1002	0.0985	0.1036	0.1036	0.0943	0.0920	0.1397	0.0894	0.0898	0.0862	0.0982	0.0949	0.0951	0.0928	0.0941	0.0915	0.0649	0.0637	0.0641	0.0629	0.0642	0.0619	0.0633	0.0615	0.0631	0.0632	0.0647	0.0627	0.0662	0.0659	0.0629	0.0650	0.0633	0.0617	0.0662	0.0625	0.0628	0.0646	0.0622	0.0629
31=01:57:56	27364	311	0.1765	0.1408	0.1330	0.1317	0.1333	0.1259	0.1616	0.1663	0.1534	0.1423	0.1419	0.1439	0.1714	0.1333	0.1292	0.1193	0.1196	0.1188	0.1639	0.1568	0.1653	0.1505	0.1478	0.1414	0.1564	0.1162	0.1133	0.1071	0.1036	0.1059	0.1555	0.1568	0.1576	0.1506	0.1499	0.1338	0.1185	0.1064	0.0975	0.0963	0.0941	0.0951	0.1197	0.1232	0.1203	0.1201	0.1286	0.1222	0.1056	0.0930	0.0918	0.0915	0.0918	0.0913	0.1028	0.1041	0.1024	0.1001	0.1051	0.1071	0.0950	0.0917	0.1473	0.0874	0.0900	0.0846	0.0954	0.0919	0.0962	0.0918	0.0948	0.0952	0.0635	0.0624	0.0617	0.0622	0.0622	0.0614	0.0613	0.0604	0.0620	0.0636	0.0634	0.0609	0.0652	0.0621	0.0613	0.0652	0.0628	0.0623	0.0636	0.0625	0.0626	0.0618	0.0610	0.0615
32=02:12:37	28246	310	0.1804	0.1459	0.1392	0.1300	0.1330	0.1207	0.1625	0.1708	0.1615	0.1481	0.1444	0.1518	0.1858	0.1385	0.1294	0.1205	0.1177	0.1205	0.1720	0.1617	0.1688	0.1565	0.1541	0.1411	0.1599	0.1164	0.1132	0.1059	0.1061	0.1047	0.1606	0.1581	0.1611	0.1554	0.1587	0.1373	0.1204	0.1038	0.0969	0.0950	0.0930	0.0920	0.1192	0.1245	0.1237	0.1223	0.1270	0.1254	0.1048	0.0937	0.0905	0.0908	0.0893	0.0908	0.1019	0.1029	0.1000	0.0988	0.1049	0.1081	0.0927	0.0889	0.1510	0.0857	0.0875	0.0833	0.0949	0.0935	0.0959	0.0904	0.0928	0.0945	0.0615	0.0611	0.0612	0.0589	0.0604	0.0599	0.0600	0.0595	0.0604	0.0600	0.0617	0.0596	0.0631	0.0608	0.0605	0.0612	0.0607	0.0613	0.0629	0.0594	0.0602	0.0613	0.0611	0.0598
33=02:27:18	29127	310	0.1864	0.1650	0.1500	0.1421	0.1473	0.1371	0.1984	0.1935	0.1784	0.1566	0.1654	0.1575	0.1953	0.1524	0.1451	0.1263	0.1249	0.1205	0.1979	0.1838	0.1932	0.1707	0.1665	0.1500	0.1656	0.1259	0.1213	0.1155	0.1104	0.1103	0.1764	0.1777	0.1851	0.1660	0.1736	0.1488	0.1280	0.1088	0.0996	0.0977	0.0967	0.1007	0.1288	0.1288	0.1290	0.1278	0.1409	0.1315	0.1032	0.0960	0.0959	0.0931	0.0917	0.0928	0.1076	0.1088	0.1045	0.1025	0.1101	0.1105	0.0960	0.0926	0.1691	0.0922	0.0899	0.0889	0.0966	0.0994	0.0994	0.0965	0.0936	0.0955	0.0655	0.0654	0.0635	0.0641	0.0655	0.0634	0.0621	0.0623	0.0637	0.0641	0.0635	0.0642	0.0652	0.0638	0.0626	0.0663	0.0650	0.0617	0.0659	0.0618	0.0641	0.0638	0.0630	0.0646
34=02:41:59	30008	306	0.2097	0.1686	0.1599	0.1463	0.1496	0.1349	0.1982	0.2054	0.1915	0.1694	0.1723	0.1701	0.2180	0.1511	0.1444	0.1244	0.1259	0.1220	0.2085	0.1873	0.1975	0.1735	0.1816	0.1629	0.1823	0.1231	0.1159	0.1087	0.1070	0.1082	0.1800	0.1851	0.1825	0.1765	0.1808	0.1568	0.1328	0.1082	0.1009	0.0982	0.0957	0.0936	0.1278	0.1367	0.1316	0.1282	0.1428	0.1419	0.1032	0.0949	0.0944	0.0909	0.0914	0.0908	0.1076	0.1074	0.1051	0.1031	0.1092	0.1112	0.0943	0.0914	0.1844	0.0870	0.0883	0.0874	0.0977	0.0964	0.0975	0.0934	0.0955	0.0953	0.0638	0.0629	0.0630	0.0620	0.0628	0.0600	0.0607	0.0609	0.0624	0.0617	0.0627	0.0612	0.0640	0.0613	0.0614	0.0658	0.0634	0.0604	0.0632	0.0624	0.0625	0.0646	0.0615	0.0617
35=02:56:40	30889	306	0.2239	0.1786	0.1657	0.1555	0.1617	0.1441	0.2174	0.2218	0.2135	0.1816	0.1911	0.1756	0.2347	0.1613	0.1489	0.1355	0.1330	0.1248	0.2228	0.2078	0.2218	0.1980	0.1941	0.1844	0.1873	0.1283	0.1261	0.1142	0.1118	0.1107	0.2114	0.2048	0.2042	0.1905	0.2004	0.1673	0.1440	0.1117	0.1034	0.0978	0.0971	0.0988	0.1372	0.1443	0.1384	0.1325	0.1560	0.1534	0.1078	0.0935	0.0975	0.0931	0.0946	0.0937	0.1116	0.1122	0.1100	0.1077	0.1139	0.1136	0.0975	0.1018	0.1955	0.0913	0.0893	0.0885	0.0980	0.1011	0.0989	0.0966	0.0948	0.0968	0.0664	0.0643	0.0615	0.0642	0.0636	0.0636	0.0635	0.0632	0.0632	0.0636	0.0635	0.0636	0.0668	0.0640	0.0623	0.0661	0.0666	0.0629	0.0662	0.0629	0.0625	0.0661	0.0631	0.0643
36=03:11:21	31770	306	0.2406	0.1901	0.1716	0.1651	0.1634	0.1524	0.2301	0.2443	0.2229	0.1955	0.2016	0.1957	0.2544	0.1705	0.1595	0.1328	0.1359	0.1272	0.2357	0.2225	0.2365	0.2031	0.2015	0.1854	0.2022	0.1327	0.1257	0.1170	0.1107	0.1117	0.2187	0.2233	0.2173	0.2056	0.2082	0.1796	0.1547	0.1104	0.1032	0.0992	0.0959	0.1002	0.1421	0.1498	0.1401	0.1373	0.1592	0.1500	0.1057	0.0954	0.0954	0.0939	0.0928	0.0964	0.1106	0.1116	0.1054	0.1081	0.1147	0.1152	0.0983	0.0929	0.2088	0.0892	0.0911	0.0873	0.0981	0.0981	0.1005	0.0968	0.0992	0.0980	0.0626	0.0649	0.0638	0.0637	0.0626	0.0628	0.0616	0.0613	0.0611	0.0633	0.0639	0.0620	0.0641	0.0633	0.0612	0.0652	0.0624	0.0631	0.0644	0.0596	0.0638	0.0647	0.0626	0.0625
37=03:26:02	32651	306	0.2698	0.2047	0.1910	0.1706	0.1748	0.1554	0.2639	0.2684	0.2515	0.2129	0.2146	0.2008	0.2877	0.1827	0.1695	0.1418	0.1427	0.1337	0.2716	0.2512	0.2604	0.2330	0.2297	0.1900	0.2273	0.1364	0.1300	0.1165	0.1140	0.1165	0.2441	0.2394	0.2496	0.2197	0.2353	0.1859	0.1633	0.1131	0.1074	0.1015	0.0994	0.0994	0.1487	0.1595	0.1564	0.1487	0.1699	0.1635	0.1160	0.0996	0.0985	0.0954	0.0940	0.0944	0.1177	0.1180	0.1134	0.1099	0.1180	0.1226	0.1021	0.0957	0.2312	0.0918	0.0897	0.0915	0.1022	0.1034	0.1014	0.1012	0.0999	0.1045	0.0660	0.0649	0.0648	0.0651	0.0655	0.0634	0.0648	0.0650	0.0652	0.0649	0.0671	0.0646	0.0672	0.0632	0.0644	0.0669	0.0655	0.0634	0.0673	0.0631	0.0635	0.0665	0.0655	0.0650
38=03:40:43	33532	305	0.2953	0.2287	0.2006	0.1821	0.1830	0.1665	0.2888	0.3044	0.2654	0.2439	0.2338	0.2293	0.3048	0.1971	0.1848	0.1457	0.1443	0.1366	0.2964	0.2784	0.2866	0.2467	0.2407	0.2102	0.2563	0.1429	0.1353	0.1198	0.1154	0.1179	0.2604	0.2709	0.2653	0.2492	0.2405	0.2029	0.1750	0.1181	0.1084	0.1032	0.1010	0.1030	0.1581	0.1738	0.1589	0.1556	0.1784	0.1706	0.1167	0.0986	0.0971	0.0959	0.0950	0.0960	0.1185	0.1189	0.1124	0.1144	0.1238	0.1258	0.1036	0.0971	0.2467	0.0927	0.0937	0.0904	0.1035	0.1010	0.1051	0.1005	0.1036	0.1069	0.0663	0.0662	0.0669	0.0649	0.0663	0.0635	0.0637	0.0644	0.0638	0.0658	0.0654	0.0657	0.0675	0.0660	0.0643	0.0677	0.0656	0.0655	0.0685	0.0643	0.0664	0.0677	0.0649	0.0658
39=03:55:24	34413	305	0.3175	0.2361	0.2174	0.1932	0.1949	0.1694	0.3041	0.3043	0.2936	0.2511	0.2567	0.2295	0.3389	0.2053	0.1908	0.1531	0.1482	0.1371	0.3057	0.2980	0.3079	0.2839	0.2646	0.2152	0.2632	0.1454	0.1340	0.1162	0.1129	0.1179	0.2785	0.2805	0.2847	0.2563	0.2793	0.2140	0.1825	0.1176	0.1059	0.0995	0.1001	0.1001	0.1651	0.1727	0.1729	0.1612	0.1949	0.1820	0.1193	0.0975	0.0990	0.0936	0.0951	0.0926	0.1149	0.1188	0.1152	0.1172	0.1223	0.1245	0.1030	0.0937	0.2660	0.0902	0.0901	0.0886	0.1013	0.1034	0.1028	0.1004	0.1019	0.1021	0.0651	0.0632	0.0631	0.0625	0.0631	0.0609	0.0621	0.0615	0.0628	0.0640	0.0635	0.0633	0.0668	0.0628	0.0634	0.0634	0.0647	0.0623	0.0661	0.0608	0.0618	0.0652	0.0642	0.0628
40=04:10:06	35294	303	0.3264	0.2546	0.2264	0.2039	0.2012	0.1810	0.3363	0.3582	0.3324	0.2751	0.2871	0.2481	0.3694	0.2223	0.2040	0.1567	0.1494	0.1379	0.3518	0.3204	0.3512	0.2898	0.2928	0.2328	0.2814	0.1433	0.1364	0.1176	0.1146	0.1147	0.2957	0.3086	0.3026	0.2835	0.2912	0.2281	0.1987	0.1161	0.1066	0.1011	0.0972	0.1015	0.1747	0.1855	0.1777	0.1651	0.2044	0.1842	0.1209	0.0945	0.0956	0.0949	0.0941	0.0935	0.1192	0.1192	0.1134	0.1161	0.1247	0.1242	0.1024	0.0926	0.3023	0.0903	0.0895	0.0867	0.1042	0.1035	0.1047	0.1003	0.1023	0.0984	0.0641	0.0642	0.0624	0.0618	0.0628	0.0624	0.0602	0.0607	0.0618	0.0629	0.0623	0.0618	0.0657	0.0636	0.0621	0.0640	0.0636	0.0607	0.0639	0.0623	0.0623	0.0629	0.0606	0.0629
41=04:24:47	36175	303	0.3729	0.2772	0.2560	0.2162	0.2190	0.1846	0.3601	0.3754	0.3463	0.3007	0.2855	0.2588	0.3923	0.2448	0.2166	0.1645	0.1586	0.1430	0.3773	0.3640	0.3637	0.3257	0.2964	0.2511	0.3159	0.1476	0.1378	0.1196	0.1145	0.1165	0.3388	0.3276	0.3368	0.2967	0.3199	0.2325	0.2089	0.1192	0.1088	0.1009	0.0995	0.1002	0.1816	0.1997	0.1841	0.1762	0.2107	0.2071	0.1245	0.0956	0.0963	0.0954	0.0937	0.0956	0.1217	0.1255	0.1135	0.1159	0.1261	0.1288	0.1018	0.0925	0.3216	0.0900	0.0897	0.0889	0.1047	0.1042	0.1056	0.0996	0.1012	0.1077	0.0658	0.0633	0.0630	0.0636	0.0633	0.0617	0.0609	0.0602	0.0610	0.0637	0.0629	0.0637	0.0655	0.0633	0.0612	0.0631	0.0640	0.0626	0.0634	0.0617	0.0632	0.0648	0.0634	0.0637
42=04:39:28	37056	303	0.3826	0.3134	0.2811	0.2415	0.2371	0.2053	0.4103	0.4402	0.3914	0.3375	0.3135	0.2893	0.4294	0.2640	0.2385	0.1710	0.1625	0.1484	0.4335	0.4118	0.4197	0.3625	0.3401	0.2670	0.3324	0.1581	0.1459	0.1243	0.1166	0.1179	0.3775	0.3799	0.3778	0.3498	0.3478	0.2581	0.2289	0.1216	0.1075	0.1029	0.1029	0.1055	0.2006	0.2247	0.2002	0.1914	0.2313	0.2026	0.1229	0.0973	0.0983	0.0946	0.0967	0.0980	0.1270	0.1250	0.1182	0.1187	0.1321	0.1335	0.1027	0.0945	0.3549	0.0896	0.0894	0.0884	0.1055	0.1057	0.1089	0.1027	0.1045	0.1018	0.0649	0.0646	0.0629	0.0619	0.0632	0.0608	0.0620	0.0617	0.0629	0.0628	0.0638	0.0628	0.0645	0.0632	0.0633	0.0642	0.0640	0.0630	0.0655	0.0616	0.0623	0.0654	0.0614	0.0628
43=04:54:09	37937	303	0.4387	0.3304	0.3037	0.2651	0.2540	0.2108	0.4389	0.4521	0.4192	0.3764	0.3514	0.3011	0.4702	0.2781	0.2536	0.1763	0.1703	0.1522	0.4613	0.4454	0.4378	0.4054	0.3639	0.2784	0.3651	0.1627	0.1450	0.1221	0.1153	0.1208	0.4142	0.4054	0.4109	0.3605	0.3825	0.2750	0.2506	0.1234	0.1126	0.1060	0.1021	0.1048	0.2094	0.2366	0.2138	0.2053	0.2498	0.2226	0.1372	0.0968	0.0991	0.0953	0.0952	0.0963	0.1270	0.1305	0.1231	0.1239	0.1354	0.1342	0.1084	0.0968	0.3859	0.0912	0.0897	0.0905	0.1104	0.1072	0.1097	0.1038	0.1076	0.1109	0.0640	0.0639	0.0621	0.0620	0.0636	0.0619	0.0635	0.0625	0.0623	0.0627	0.0631	0.0620	0.0661	0.0631	0.0638	0.0655	0.0644	0.0626	0.0661	0.0607	0.0640	0.0650	0.0627	0.0626
44=05:08:50	38818	303	0.4606	0.3739	0.3288	0.2866	0.2727	0.2291	0.4748	0.4871	0.4436	0.3881	0.3815	0.3326	0.5063	0.3028	0.2749	0.1815	0.1730	0.1516	0.5033	0.4562	0.4772	0.3904	0.4025	0.3095	0.4109	0.1690	0.1506	0.1255	0.1207	0.1245	0.4283	0.4511	0.4321	0.4062	0.4014	0.2983	0.2760	0.1254	0.1138	0.1072	0.1030	0.1079	0.2193	0.2412	0.2280	0.2159	0.2721	0.2501	0.1462	0.1013	0.1001	0.0989	0.0972	0.0980	0.1322	0.1341	0.1245	0.1278	0.1379	0.1418	0.1109	0.0985	0.4269	0.0941	0.0920	0.0897	0.1095	0.1118	0.1121	0.1064	0.1089	0.1134	0.0670	0.0669	0.0656	0.0643	0.0655	0.0650	0.0664	0.0649	0.0641	0.0666	0.0661	0.0662	0.0690	0.0652	0.0636	0.0674	0.0662	0.0660	0.0673	0.0648	0.0634	0.0675	0.0658	0.0658
45=05:23:31	39699	301	0.5019	0.4024	0.3602	0.3084	0.3138	0.2425	0.5128	0.5023	0.4785	0.3942	0.4133	0.3325	0.5365	0.3334	0.2939	0.1970	0.1772	0.1544	0.5260	0.4923	0.4920	0.4255	0.4081	0.3159	0.4428	0.1753	0.1534	0.1286	0.1212	0.1237	0.4712	0.4730	0.4678	0.4102	0.4412	0.3220	0.2899	0.1247	0.1121	0.1055	0.1031	0.1073	0.2360	0.2511	0.2402	0.2179	0.2822	0.2457	0.1511	0.1001	0.1011	0.0968	0.0985	0.0980	0.1369	0.1351	0.1264	0.1287	0.1427	0.1444	0.1114	0.1003	0.4646	0.0937	0.0935	0.0920	0.1108	0.1129	0.1109	0.1073	0.1096	0.1079	0.0672	0.0668	0.0647	0.0636	0.0651	0.0647	0.0649	0.0642	0.0639	0.0664	0.0648	0.0657	0.0671	0.0653	0.0657	0.0666	0.0672	0.0647	0.0663	0.0660	0.0648	0.0662	0.0634	0.0643
46=05:38:12	40581	301	0.5436	0.4261	0.3828	0.3414	0.3430	0.2635	0.5278	0.5453	0.4770	0.4403	0.4129	0.3749	0.5762	0.3500	0.3283	0.2105	0.1897	0.1599	0.5639	0.5213	0.5334	0.4531	0.4236	0.3348	0.4564	0.1870	0.1601	0.1280	0.1212	0.1226	0.5057	0.5103	0.4833	0.4515	0.4378	0.3383	0.3115	0.1300	0.1161	0.1067	0.1037	0.1063	0.2521	0.2896	0.2468	0.2367	0.2895	0.2685	0.1463	0.1014	0.1013	0.0987	0.0993	0.1006	0.1365	0.1380	0.1310	0.1315	0.1453	0.1439	0.1124	0.0987	0.4809	0.0922	0.0951	0.0931	0.1125	0.1116	0.1134	0.1062	0.1130	0.1097	0.0670	0.0661	0.0660	0.0664	0.0646	0.0631	0.0651	0.0639	0.0646	0.0649	0.0641	0.0644	0.0672	0.0653	0.0639	0.0662	0.0654	0.0649	0.0670	0.0630	0.0644	0.0669	0.0645	0.0655
47=05:52:53	41462	301	0.5669	0.4682	0.4233	0.3648	0.3695	0.2815	0.5913	0.6112	0.5369	0.4813	0.4270	0.3802	0.6128	0.3940	0.3580	0.2193	0.1931	0.1621	0.6186	0.5823	0.5695	0.5005	0.4486	0.3691	0.4962	0.1886	0.1631	0.1278	0.1213	0.1216	0.5393	0.5386	0.5476	0.4860	0.4725	0.3505	0.3434	0.1243	0.1150	0.1061	0.1048	0.1069	0.2704	0.3134	0.2713	0.2695	0.3254	0.2902	0.1540	0.1011	0.1007	0.0981	0.0978	0.0976	0.1419	0.1441	0.1311	0.1320	0.1529	0.1479	0.1137	0.0994	0.5381	0.0916	0.0923	0.0885	0.1128	0.1132	0.1155	0.1088	0.1117	0.1182	0.0649	0.0649	0.0634	0.0641	0.0640	0.0636	0.0633	0.0643	0.0630	0.0651	0.0651	0.0645	0.0673	0.0661	0.0637	0.0663	0.0660	0.0626	0.0667	0.0645	0.0637	0.0639	0.0645	0.0634
48=06:07:34	42343	301	0.6161	0.4891	0.4475	0.3962	0.3949	0.3106	0.6073	0.5848	0.5748	0.4699	0.4592	0.3836	0.6489	0.4119	0.3597	0.2233	0.1942	0.1671	0.6243	0.5945	0.5840	0.5158	0.4595	0.3595	0.5496	0.1939	0.1602	0.1260	0.1185	0.1193	0.5694	0.5464	0.5473	0.4790	0.5034	0.3712	0.3651	0.1263	0.1164	0.1072	0.1014	0.1039	0.2799	0.3026	0.2905	0.2540	0.3397	0.3013	0.1621	0.0963	0.1002	0.0944	0.0966	0.0944	0.1402	0.1436	0.1283	0.1317	0.1501	0.1554	0.1125	0.0937	0.5708	0.0904	0.0908	0.0904	0.1145	0.1146	0.1145	0.1088	0.1107	0.1109	0.0626	0.0637	0.0615	0.0616	0.0612	0.0614	0.0618	0.0616	0.0625	0.0645	0.0640	0.0614	0.0645	0.0632	0.0621	0.0650	0.0629	0.0626	0.0638	0.0615	0.0630	0.0639	0.0621	0.0623
49=06:22:15	43224	301	0.6681	0.5279	0.4901	0.4366	0.4492	0.3589	0.6411	0.6497	0.5813	0.5359	0.4530	0.4327	0.7009	0.4465	0.4084	0.2523	0.2120	0.1720	0.6887	0.6478	0.6312	0.5486	0.4705	0.3796	0.5781	0.2122	0.1737	0.1321	0.1204	0.1216	0.6397	0.6173	0.5968	0.5247	0.5077	0.3986	0.3898	0.1318	0.1198	0.1084	0.1065	0.1070	0.3107	0.3607	0.3021	0.2960	0.3542	0.3193	0.1689	0.1009	0.1018	0.0994	0.0979	0.0986	0.1453	0.1472	0.1365	0.1376	0.1586	0.1571	0.1188	0.0941	0.6015	0.0923	0.0947	0.0899	0.1151	0.1153	0.1179	0.1110	0.1146	0.1161	0.0654	0.0655	0.0652	0.0643	0.0646	0.0631	0.0632	0.0625	0.0637	0.0627	0.0632	0.0639	0.0663	0.0646	0.0634	0.0675	0.0650	0.0635	0.0649	0.0634	0.0654	0.0663	0.0639	0.0640
50=06:36:56	44105	301	0.7189	0.5855	0.5365	0.4767	0.4795	0.3960	0.7010	0.7126	0.6187	0.5554	0.4725	0.4472	0.7411	0.4882	0.4484	0.2699	0.2195	0.1788	0.7340	0.6841	0.6590	0.5700	0.4797	0.4191	0.6317	0.2251	0.1850	0.1397	0.1237	0.1241	0.6806	0.6630	0.6482	0.5702	0.5384	0.4294	0.4297	0.1337	0.1201	0.1097	0.1072	0.1085	0.3341	0.3937	0.3236	0.3231	0.3863	0.3531	0.1811	0.1040	0.1055	0.1020	0.0993	0.0999	0.1542	0.1561	0.1432	0.1420	0.1673	0.1670	0.1203	0.0976	0.6444	0.0936	0.0959	0.0910	0.1153	0.1192	0.1206	0.1112	0.1152	0.1305	0.0671	0.0668	0.0640	0.0645	0.0661	0.0643	0.0630	0.0631	0.0644	0.0641	0.0654	0.0650	0.0678	0.0659	0.0628	0.0668	0.0661	0.0653	0.0671	0.0651	0.0666	0.0656	0.0650	0.0650
51=06:51:38	44986	301	0.7339	0.6057	0.5656	0.5049	0.5071	0.4195	0.7587	0.7654	0.6776	0.5826	0.5026	0.4469	0.7904	0.5137	0.4787	0.2971	0.2310	0.1849	0.7711	0.7446	0.6971	0.6158	0.5178	0.4287	0.6408	0.2272	0.1826	0.1347	0.1254	0.1268	0.7205	0.6957	0.6902	0.5894	0.5540	0.4297	0.4654	0.1352	0.1211	0.1112	0.1058	0.1092	0.3604	0.4261	0.3667	0.3432	0.4199	0.3651	0.1845	0.1014	0.1042	0.0981	0.1013	0.0982	0.1556	0.1619	0.1431	0.1419	0.1681	0.1664	0.1220	0.0988	0.6953	0.0947	0.0940	0.0924	0.1187	0.1198	0.1207	0.1120	0.1177	0.1168	0.0656	0.0646	0.0650	0.0658	0.0650	0.0633	0.0627	0.0635	0.0633	0.0647	0.0640	0.0642	0.0668	0.0644	0.0632	0.0669	0.0655	0.0661	0.0662	0.0634	0.0656	0.0667	0.0641	0.0650
52=07:06:19	45867	301	0.7633	0.6408	0.6100	0.5390	0.5490	0.4538	0.7733	0.7777	0.6999	0.6123	0.4987	0.4574	0.8243	0.5514	0.5077	0.3149	0.2391	0.1877	0.8071	0.7767	0.7284	0.6287	0.5236	0.4278	0.7006	0.2377	0.1874	0.1357	0.1223	0.1219	0.7578	0.7191	0.6977	0.6140	0.5681	0.4368	0.4994	0.1336	0.1198	0.1092	0.1079	0.1105	0.3877	0.4456	0.3723	0.3633	0.4328	0.3874	0.1979	0.1015	0.1028	0.0989	0.0992	0.0984	0.1545	0.1600	0.1447	0.1458	0.1736	0.1726	0.1243	0.0961	0.7397	0.0920	0.0929	0.0901	0.1172	0.1204	0.1226	0.1141	0.1194	0.1210	0.0652	0.0661	0.0647	0.0625	0.0627	0.0625	0.0638	0.0640	0.0643	0.0648	0.0639	0.0645	0.0655	0.0645	0.0638	0.0668	0.0645	0.0648	0.0659	0.0619	0.0644	0.0647	0.0635	0.0642
53=07:21:00	46748	301	0.8036	0.6823	0.6353	0.5940	0.5892	0.5056	0.8204	0.8309	0.7615	0.6399	0.5622	0.4857	0.8473	0.5731	0.5449	0.3332	0.2687	0.1970	0.8579	0.7922	0.8069	0.6322	0.5830	0.4418	0.7440	0.2492	0.1952	0.1359	0.1241	0.1201	0.8013	0.8052	0.7264	0.6580	0.5948	0.4758	0.5446	0.1378	0.1213	0.1090	0.1045	0.1087	0.4317	0.4742	0.4215	0.3814	0.4859	0.4253	0.2094	0.0991	0.1017	0.0973	0.0959	0.0986	0.1627	0.1697	0.1501	0.1533	0.1777	0.1761	0.1233	0.0958	0.7586	0.0918	0.0937	0.0893	0.1203	0.1232	0.1239	0.1174	0.1163	0.1166	0.0652	0.0626	0.0612	0.0627	0.0630	0.0610	0.0624	0.0603	0.0609	0.0623	0.0633	0.0627	0.0632	0.0631	0.0615	0.0652	0.0626	0.0616	0.0631	0.0616	0.0620	0.0641	0.0621	0.0622
54=07:35:41	47629	301	0.8145	0.7110	0.6763	0.6222	0.6269	0.5117	0.8237	0.8034	0.7919	0.6484	0.5533	0.4624	0.8471	0.6197	0.5767	0.3632	0.2983	0.2090	0.8300	0.8433	0.7933	0.6984	0.5616	0.4473	0.7565	0.2654	0.2003	0.1349	0.1217	0.1246	0.8428	0.8009	0.7804	0.6523	0.6293	0.4605	0.5788	0.1385	0.1252	0.1105	0.1044	0.1087	0.4671	0.5247	0.4635	0.4129	0.4932	0.4256	0.2147	0.1013	0.1042	0.0985	0.0979	0.0969	0.1639	0.1799	0.1543	0.1527	0.1830	0.1812	0.1313	0.0966	0.7849	0.0935	0.0938	0.0917	0.1231	0.1247	0.1255	0.1169	0.1220	0.1184	0.0629	0.0634	0.0629	0.0630	0.0630	0.0613	0.0628	0.0617	0.0618	0.0632	0.0633	0.0636	0.0652	0.0626	0.0621	0.0653	0.0636	0.0619	0.0651	0.0625	0.0635	0.0645	0.0633	0.0619
55=07:50:22	48510	301	0.8274	0.7519	0.7082	0.6563	0.6500	0.5456	0.7805	0.8055	0.7667	0.6793	0.5382	0.4982	0.8473	0.6390	0.6140	0.3844	0.3148	0.2081	0.8004	0.7968	0.7926	0.6980	0.5751	0.4669	0.7917	0.2788	0.2078	0.1380	0.1228	0.1215	0.8181	0.7902	0.7949	0.7038	0.6097	0.4754	0.5859	0.1369	0.1232	0.1103	0.1064	0.1083	0.4596	0.5468	0.4487	0.4589	0.4803	0.4584	0.2300	0.1022	0.1023	0.1001	0.0998	0.0989	0.1681	0.1765	0.1585	0.1538	0.1887	0.1825	0.1312	0.1024	0.7505	0.0937	0.0941	0.0891	0.1209	0.1251	0.1243	0.1159	0.1208	0.1262	0.0642	0.0643	0.0637	0.0633	0.0635	0.0639	0.0629	0.0640	0.0628	0.0637	0.0638	0.0637	0.0661	0.0649	0.0627	0.0642	0.0644	0.0646	0.0642	0.0625	0.0637	0.0640	0.0633	0.0634
56=08:05:03	49392	301	0.8288	0.7862	0.7457	0.6966	0.7099	0.6128	0.8371	0.8234	0.7964	0.7195	0.5801	0.5032	0.8543	0.6981	0.6574	0.4266	0.3435	0.2320	0.8608	0.8600	0.8297	0.7435	0.6076	0.4934	0.8494	0.3060	0.2226	0.1434	0.1282	0.1268	0.8704	0.8559	0.8359	0.7178	0.6452	0.4900	0.6607	0.1429	0.1271	0.1145	0.1093	0.1132	0.5395	0.6004	0.5060	0.5014	0.5378	0.4767	0.2658	0.1042	0.1058	0.1020	0.1001	0.1009	0.1823	0.1891	0.1638	0.1682	0.2073	0.1959	0.1398	0.1006	0.7847	0.0959	0.0960	0.0935	0.1268	0.1330	0.1336	0.1231	0.1275	0.1273	0.0670	0.0670	0.0640	0.0648	0.0659	0.0660	0.0648	0.0660	0.0639	0.0659	0.0660	0.0655	0.0687	0.0656	0.0643	0.0691	0.0660	0.0658	0.0669	0.0658	0.0669	0.0660	0.0656	0.0660
57=08:19:44	50273	301	0.8236	0.7980	0.7650	0.7423	0.7403	0.6431	0.8433	0.8085	0.8144	0.6891	0.6276	0.5015	0.8637	0.7318	0.6974	0.4616	0.3759	0.2473	0.8439	0.8180	0.8290	0.7412	0.6222	0.4605	0.8417	0.3151	0.2285	0.1431	0.1242	0.1258	0.8454	0.8523	0.8398	0.7292	0.6763	0.5162	0.7047	0.1423	0.1254	0.1110	0.1064	0.1092	0.5670	0.5869	0.5475	0.4670	0.5645	0.4749	0.2619	0.1013	0.1041	0.0978	0.0984	0.0981	0.1759	0.1940	0.1608	0.1719	0.2018	0.2038	0.1423	0.0971	0.7793	0.0926	0.0916	0.0892	0.1257	0.1279	0.1301	0.1200	0.1245	0.1226	0.0638	0.0625	0.0614	0.0607	0.0620	0.0606	0.0607	0.0619	0.0613	0.0620	0.0630	0.0623	0.0655	0.0616	0.0606	0.0632	0.0627	0.0626	0.0640	0.0613	0.0613	0.0634	0.0625	0.0621
58=08:34:25	51154	303	0.8222	0.7933	0.7562	0.7560	0.7315	0.6623	0.8086	0.8028	0.7870	0.7079	0.6327	0.5162	0.8662	0.7391	0.7203	0.4748	0.3962	0.2631	0.8328	0.7790	0.8353	0.7071	0.6547	0.4705	0.8443	0.3301	0.2309	0.1403	0.1238	0.1224	0.8036	0.8332	0.8016	0.7602	0.6565	0.5294	0.7148	0.1437	0.1284	0.1095	0.1066	0.1079	0.5881	0.6221	0.5621	0.4916	0.5725	0.5000	0.2833	0.1005	0.1016	0.1012	0.0970	0.0964	0.1783	0.1931	0.1638	0.1728	0.2046	0.2103	0.1406	0.0982	0.7672	0.0921	0.0940	0.0899	0.1243	0.1307	0.1301	0.1215	0.1239	0.1224	0.0643	0.0640	0.0622	0.0619	0.0619	0.0606	0.0596	0.0619	0.0619	0.0608	0.0642	0.0617	0.0656	0.0634	0.0611	0.0634	0.0644	0.0625	0.0643	0.0608	0.0620	0.0633	0.0617	0.0621
59=08:49:09	52037	303	0.8392	0.7926	0.7663	0.7918	0.7726	0.7249	0.8081	0.8274	0.8078	0.7441	0.6455	0.5364	0.8585	0.7669	0.7551	0.5076	0.4299	0.3083	0.8608	0.8133	0.8508	0.7184	0.6682	0.4942	0.8560	0.3498	0.2455	0.1462	0.1279	0.1269	0.8547	0.8573	0.7913	0.7791	0.6804	0.5365	0.7638	0.1524	0.1301	0.1144	0.1072	0.1095	0.6552	0.6884	0.5932	0.5209	0.5775	0.5318	0.3097	0.1048	0.1039	0.1025	0.0987	0.1008	0.1929	0.2109	0.1756	0.1800	0.2137	0.2190	0.1477	0.1003	0.7885	0.0933	0.0957	0.0915	0.1313	0.1356	0.1338	0.1249	0.1278	0.1273	0.0651	0.0644	0.0637	0.0624	0.0626	0.0632	0.0642	0.0639	0.0646	0.0637	0.0650	0.0646	0.0650	0.0652	0.0628	0.0659	0.0639	0.0647	0.0653	0.0620	0.0649	0.0645	0.0622	0.0643
60=09:03:50	52919	303	0.8279	0.7954	0.7790	0.7705	0.7736	0.7242	0.8493	0.8098	0.8266	0.7234	0.6612	0.5136	0.8590	0.7901	0.7699	0.5559	0.4455	0.3322	0.8412	0.8514	0.8142	0.7748	0.6576	0.4977	0.8453	0.3730	0.2556	0.1522	0.1286	0.1290	0.8698	0.8379	0.8348	0.7543	0.7242	0.5317	0.8016	0.1528	0.1321	0.1152	0.1077	0.1103	0.6876	0.7071	0.6333	0.5381	0.6006	0.5100	0.3172	0.1023	0.1047	0.1008	0.1009	0.0992	0.1986	0.2199	0.1780	0.1784	0.2244	0.2257	0.1519	0.0976	0.8014	0.0941	0.0929	0.0924	0.1327	0.1326	0.1367	0.1259	0.1298	0.1269	0.0646	0.0643	0.0633	0.0636	0.0636	0.0605	0.0633	0.0620	0.0625	0.0625	0.0626	0.0637	0.0656	0.0625	0.0616	0.0660	0.0643	0.0633	0.0642	0.0623	0.0634	0.0634	0.0630	0.0630
61=09:18:31	53800	305	0.8301	0.7982	0.7831	0.7716	0.7805	0.7291	0.8458	0.8227	0.8314	0.7488	0.6640	0.5377	0.8649	0.7944	0.7917	0.5837	0.4805	0.3590	0.8324	0.8611	0.8295	0.7897	0.6678	0.5164	0.8520	0.3945	0.2719	0.1516	0.1284	0.1297	0.8764	0.8389	0.8552	0.7692	0.7466	0.5424	0.8232	0.1502	0.1327	0.1154	0.1099	0.1118	0.7292	0.7630	0.6609	0.5900	0.6187	0.5287	0.3445	0.1030	0.1067	0.1028	0.1033	0.1006	0.2119	0.2335	0.1903	0.1908	0.2421	0.2277	0.1587	0.0999	0.8091	0.0954	0.0958	0.0922	0.1337	0.1372	0.1419	0.1282	0.1349	0.1348	0.0660	0.0653	0.0640	0.0632	0.0656	0.0639	0.0635	0.0646	0.0631	0.0653	0.0671	0.0647	0.0665	0.0636	0.0641	0.0669	0.0668	0.0657	0.0666	0.0633	0.0644	0.0661	0.0662	0.0648
62=09:33:12	54681	306	0.8364	0.8070	0.7881	0.7784	0.7777	0.7438	0.8454	0.8281	0.8430	0.7342	0.6949	0.5533	0.8725	0.7957	0.7894	0.6305	0.5090	0.3835	0.8481	0.8466	0.8417	0.7719	0.6982	0.5273	0.8514	0.4189	0.2867	0.1543	0.1335	0.1301	0.8709	0.8530	0.8453	0.7750	0.7564	0.5636	0.8334	0.1596	0.1366	0.1192	0.1104	0.1119	0.7762	0.7709	0.7096	0.5991	0.6517	0.5538	0.3782	0.1050	0.1115	0.1031	0.1024	0.1008	0.2171	0.2465	0.1935	0.1976	0.2459	0.2469	0.1672	0.1028	0.8137	0.0969	0.0967	0.0950	0.1394	0.1366	0.1454	0.1321	0.1367	0.1331	0.0678	0.0676	0.0656	0.0650	0.0642	0.0650	0.0654	0.0651	0.0665	0.0652	0.0663	0.0658	0.0678	0.0657	0.0642	0.0696	0.0661	0.0666	0.0674	0.0634	0.0664	0.0664	0.0655	0.0650
63=09:47:53	55562	308	0.8592	0.8126	0.7910	0.7732	0.7856	0.7621	0.8649	0.8490	0.8081	0.7681	0.6763	0.5728	0.8579	0.7803	0.7975	0.6583	0.5436	0.4139	0.8634	0.8754	0.8246	0.7957	0.6796	0.5514	0.8768	0.4492	0.3087	0.1588	0.1324	0.1321	0.8909	0.8758	0.8765	0.7880	0.7532	0.5716	0.8166	0.1578	0.1341	0.1147	0.1107	0.1105	0.7731	0.8228	0.7117	0.6737	0.6540	0.5908	0.4188	0.1050	0.1063	0.1030	0.1013	0.1027	0.2341	0.2548	0.2026	0.2049	0.2788	0.2506	0.1693	0.1030	0.7837	0.0944	0.0942	0.0915	0.1407	0.1398	0.1465	0.1306	0.1394	0.1471	0.0653	0.0655	0.0643	0.0650	0.0651	0.0639	0.0624	0.0623	0.0638	0.0649	0.0653	0.0643	0.0667	0.0634	0.0637	0.0681	0.0633	0.0627	0.0652	0.0636	0.0639	0.0642	0.0634	0.0635
64=10:02:34	56443	308	0.8363	0.7963	0.7863	0.7886	0.7934	0.7474	0.8328	0.8199	0.8225	0.7537	0.6696	0.5612	0.8714	0.7986	0.7959	0.7017	0.5684	0.4363	0.8297	0.8600	0.8285	0.7938	0.6773	0.5462	0.8428	0.4737	0.3143	0.1572	0.1304	0.1290	0.8789	0.8435	0.8478	0.7728	0.7497	0.5581	0.8184	0.1647	0.1358	0.1145	0.1082	0.1127	0.7997	0.8091	0.7484	0.6590	0.6603	0.5753	0.4252	0.1024	0.1070	0.1027	0.1032	0.0992	0.2342	0.2611	0.2111	0.2084	0.2745	0.2581	0.1814	0.1008	0.8240	0.0934	0.0950	0.0923	0.1401	0.1406	0.1475	0.1328	0.1430	0.1371	0.0649	0.0656	0.0621	0.0626	0.0641	0.0633	0.0637	0.0627	0.0638	0.0643	0.0644	0.0633	0.0663	0.0638	0.0619	0.0664	0.0634	0.0642	0.0651	0.0622	0.0631	0.0636	0.0621	0.0637
65=10:17:17	57325	311	0.8321	0.8052	0.7923	0.7800	0.7843	0.7441	0.8301	0.8129	0.8046	0.7680	0.6580	0.5878	0.8652	0.7923	0.7939	0.7218	0.6003	0.4622	0.8398	0.8581	0.8158	0.7888	0.6529	0.5475	0.8654	0.4994	0.3306	0.1687	0.1335	0.1339	0.8742	0.8420	0.8439	0.7573	0.7435	0.5632	0.8277	0.1649	0.1357	0.1174	0.1132	0.1149	0.7659	0.8068	0.7438	0.6948	0.6639	0.5991	0.4461	0.1050	0.1074	0.1019	0.1012	0.1015	0.2380	0.2720	0.2152	0.2198	0.2962	0.2648	0.1837	0.1019	0.8058	0.0974	0.0949	0.0931	0.1432	0.1474	0.1551	0.1369	0.1445	0.1441	0.0669	0.0654	0.0644	0.0650	0.0652	0.0661	0.0649	0.0637	0.0639	0.0653	0.0667	0.0653	0.0675	0.0645	0.0648	0.0677	0.0661	0.0661	0.0672	0.0644	0.0651	0.0675	0.0658	0.0639
66=10:31:58	58206	311	0.8545	0.8017	0.7971	0.7827	0.7928	0.7582	0.8453	0.8232	0.8131	0.7739	0.6738	0.6023	0.8758	0.7948	0.7995	0.7690	0.6471	0.4975	0.8538	0.8776	0.8335	0.8074	0.6687	0.5681	0.8732	0.5391	0.3566	0.1713	0.1370	0.1344	0.8969	0.8742	0.8684	0.7858	0.7624	0.5938	0.8194	0.1736	0.1392	0.1168	0.1138	0.1155	0.7843	0.8310	0.7805	0.7351	0.6957	0.6264	0.5091	0.1064	0.1090	0.1046	0.1018	0.1025	0.2558	0.2876	0.2342	0.2300	0.3148	0.2795	0.1922	0.1011	0.8046	0.0945	0.0968	0.0927	0.1462	0.1451	0.1560	0.1386	0.1462	0.1511	0.0667	0.0674	0.0650	0.0636	0.0645	0.0640	0.0634	0.0642	0.0637	0.0671	0.0653	0.0643	0.0672	0.0662	0.0641	0.0674	0.0667	0.0656	0.0667	0.0661	0.0651	0.0675	0.0644	0.0651
67=10:46:39	59087	313	0.8357	0.8295	0.7940	0.8001	0.7753	0.7742	0.8430	0.8237	0.8199	0.7329	0.6930	0.5997	0.8850	0.7989	0.8160	0.7809	0.6851	0.5136	0.8545	0.8115	0.8482	0.7369	0.7123	0.5622	0.8735	0.5612	0.3677	0.1795	0.1374	0.1376	0.8443	0.8764	0.8434	0.7972	0.7397	0.6301	0.8330	0.1684	0.1393	0.1178	0.1111	0.1150	0.8002	0.7828	0.8078	0.6983	0.7361	0.6271	0.5372	0.1080	0.1081	0.1017	0.1017	0.1009	0.2719	0.3076	0.2301	0.2516	0.3092	0.3032	0.2001	0.1014	0.8119	0.0953	0.0959	0.0913	0.1506	0.1526	0.1570	0.1425	0.1459	0.1433	0.0662	0.0658	0.0643	0.0630	0.0641	0.0619	0.0645	0.0641	0.0627	0.0636	0.0643	0.0626	0.0656	0.0650	0.0623	0.0664	0.0643	0.0651	0.0645	0.0632	0.0648	0.0653	0.0637	0.0640
68=11:01:21	59970	315	0.8720	0.8214	0.8009	0.8080	0.8036	0.7976	0.8677	0.8828	0.8419	0.8126	0.7060	0.6425	0.8824	0.7929	0.8218	0.7893	0.7349	0.5532	0.8935	0.8626	0.8844	0.7864	0.7248	0.5934	0.8824	0.6116	0.4064	0.1809	0.1388	0.1384	0.9069	0.9226	0.8743	0.8293	0.7682	0.6502	0.8341	0.1764	0.1462	0.1194	0.1147	0.1193	0.8296	0.8611	0.8148	0.7767	0.7418	0.6625	0.5735	0.1085	0.1095	0.1062	0.1033	0.1012	0.2994	0.3443	0.2675	0.2670	0.3412	0.3080	0.2172	0.1014	0.8182	0.0971	0.0992	0.0940	0.1580	0.1589	0.1647	0.1513	0.1513	0.1526	0.0663	0.0648	0.0641	0.0640	0.0664	0.0632	0.0651	0.0628	0.0651	0.0665	0.0650	0.0664	0.0670	0.0646	0.0654	0.0674	0.0657	0.0658	0.0670	0.0632	0.0654	0.0651	0.0650	0.0647
69=11:16:02	60851	316	0.8446	0.8184	0.7867	0.7889	0.7948	0.7772	0.8608	0.8153	0.8433	0.7457	0.7160	0.5988	0.8677	0.7904	0.7998	0.7808	0.7305	0.5727	0.8634	0.8489	0.8479	0.7666	0.7090	0.5613	0.8810	0.6349	0.4118	0.1868	0.1407	0.1377	0.8816	0.8824	0.8596	0.7771	0.7716	0.6249	0.8422	0.1723	0.1423	0.1195	0.1123	0.1144	0.8160	0.7869	0.8206	0.7297	0.7624	0.6373	0.6192	0.1061	0.1082	0.1032	0.1043	0.1016	0.2980	0.3502	0.2586	0.2715	0.3450	0.3288	0.2211	0.1020	0.8199	0.0959	0.0973	0.0928	0.1517	0.1599	0.1658	0.1466	0.1526	0.1560	0.0668	0.0657	0.0641	0.0651	0.0647	0.0617	0.0628	0.0629	0.0636	0.0647	0.0631	0.0623	0.0649	0.0642	0.0636	0.0662	0.0652	0.0636	0.0651	0.0629	0.0625	0.0643	0.0638	0.0643
70=11:30:43	61732	318	0.8304	0.8025	0.7940	0.7836	0.7906	0.7503	0.8363	0.8095	0.8266	0.7555	0.6781	0.5813	0.8772	0.8050	0.8015	0.7938	0.7324	0.6059	0.8177	0.8543	0.8086	0.8012	0.6824	0.5581	0.8544	0.6591	0.4320	0.1890	0.1356	0.1358	0.8657	0.8264	0.8571	0.7726	0.7630	0.5916	0.8197	0.1778	0.1411	0.1201	0.1124	0.1150	0.8001	0.8123	0.7979	0.7472	0.7253	0.6072	0.6324	0.1047	0.1057	0.1039	0.1037	0.0991	0.3120	0.3617	0.2648	0.2732	0.3712	0.3266	0.2395	0.1006	0.8313	0.0964	0.0958	0.0906	0.1536	0.1531	0.1687	0.1443	0.1588	0.1454	0.0651	0.0627	0.0614	0.0619	0.0652	0.0629	0.0637	0.0625	0.0612	0.0652	0.0617	0.0624	0.0659	0.0625	0.0620	0.0647	0.0645	0.0634	0.0646	0.0630	0.0621	0.0650	0.0640	0.0617
71=11:45:25	62613	320	0.8681	0.8313	0.7946	0.8159	0.7895	0.8051	0.8391	0.8531	0.8371	0.7737	0.7048	0.6262	0.8752	0.7935	0.8160	0.7877	0.7707	0.6304	0.8776	0.8307	0.8755	0.7468	0.7351	0.5842	0.8882	0.6983	0.4697	0.1984	0.1440	0.1394	0.8668	0.8955	0.8463	0.8203	0.7535	0.6466	0.8311	0.1779	0.1409	0.1176	0.1080	0.1140	0.8332	0.8281	0.8220	0.7613	0.7449	0.6689	0.7024	0.1076	0.1084	0.1029	0.1017	0.1023	0.3506	0.4083	0.2843	0.2993	0.3781	0.3495	0.2472	0.1007	0.8243	0.0953	0.0939	0.0885	0.1566	0.1663	0.1681	0.1503	0.1536	0.1560	0.0644	0.0631	0.0622	0.0605	0.0631	0.0617	0.0604	0.0618	0.0612	0.0632	0.0612	0.0622	0.0646	0.0610	0.0620	0.0643	0.0639	0.0610	0.0645	0.0623	0.0606	0.0639	0.0612	0.0619
72=12:00:06	63494	321	0.8489	0.8255	0.7888	0.8022	0.7886	0.7976	0.8471	0.8262	0.8507	0.7429	0.7256	0.6046	0.8726	0.7953	0.8129	0.7921	0.7566	0.6544	0.8618	0.8252	0.8664	0.7578	0.7365	0.5690	0.8803	0.7338	0.4862	0.2076	0.1446	0.1392	0.8482	0.8744	0.8498	0.8142	0.7766	0.6484	0.8369	0.1780	0.1462	0.1187	0.1128	0.1125	0.8355	0.8097	0.8538	0.7441	0.7792	0.6484	0.7385	0.1061	0.1085	0.1012	0.1047	0.0994	0.3496	0.4310	0.2913	0.3176	0.4010	0.3698	0.2629	0.1010	0.8249	0.0965	0.0937	0.0906	0.1578	0.1674	0.1744	0.1542	0.1607	0.1607	0.0635	0.0656	0.0629	0.0631	0.0624	0.0604	0.0616	0.0612	0.0633	0.0638	0.0629	0.0645	0.0658	0.0630	0.0616	0.0664	0.0625	0.0630	0.0646	0.0621	0.0638	0.0639	0.0623	0.0627
73=12:14:47	64375	322	0.8562	0.8168	0.7990	0.8033	0.8093	0.7947	0.8608	0.8411	0.8677	0.7822	0.7221	0.6064	0.8852	0.8079	0.8151	0.8144	0.7693	0.7189	0.8575	0.8741	0.8588	0.8153	0.7228	0.5847	0.8678	0.7735	0.5130	0.2096	0.1472	0.1469	0.8995	0.8848	0.8827	0.8101	0.8020	0.6309	0.8566	0.1928	0.1495	0.1253	0.1159	0.1174	0.8482	0.8457	0.8463	0.7734	0.7655	0.6605	0.7736	0.1100	0.1118	0.1057	0.1044	0.1022	0.3987	0.4792	0.3381	0.3366	0.4391	0.3806	0.2942	0.1017	0.8410	0.0970	0.0966	0.0937	0.1731	0.1739	0.1854	0.1586	0.1734	0.1659	0.0672	0.0658	0.0637	0.0649	0.0648	0.0636	0.0631	0.0624	0.0647	0.0645	0.0660	0.0660	0.0676	0.0633	0.0632	0.0676	0.0646	0.0649	0.0666	0.0631	0.0643	0.0668	0.0632	0.0641
74=12:29:28	65257	323	0.8735	0.8388	0.8007	0.8188	0.7937	0.8163	0.8458	0.8672	0.8456	0.7793	0.7168	0.6379	0.8863	0.7977	0.8272	0.8016	0.7868	0.7247	0.8823	0.8406	0.8882	0.7599	0.7487	0.5892	0.8981	0.7967	0.5538	0.2250	0.1547	0.1501	0.8657	0.9012	0.8545	0.8380	0.7666	0.6480	0.8415	0.1871	0.1516	0.1264	0.1153	0.1182	0.8345	0.8430	0.8622	0.7742	0.7684	0.6788	0.8078	0.1097	0.1106	0.1034	0.1033	0.1019	0.4161	0.4830	0.3348	0.3525	0.4481	0.3927	0.3013	0.1038	0.8255	0.0964	0.0968	0.0917	0.1707	0.1801	0.1823	0.1601	0.1657	0.1701	0.0661	0.0665	0.0646	0.0641	0.0654	0.0627	0.0633	0.0628	0.0633	0.0642	0.0644	0.0631	0.0659	0.0628	0.0647	0.0658	0.0644	0.0652	0.0646	0.0623	0.0628	0.0663	0.0645	0.0634
75=12:44:09	66138	323	0.8558	0.8090	0.8099	0.7999	0.8130	0.7907	0.8505	0.8284	0.8462	0.7998	0.7123	0.6300	0.8820	0.8068	0.8164	0.8116	0.7651	0.7518	0.8522	0.9061	0.8622	0.8346	0.7418	0.5927	0.8775	0.8225	0.5773	0.2273	0.1531	0.1502	0.9154	0.8702	0.8992	0.8040	0.8127	0.6268	0.8545	0.1993	0.1509	0.1242	0.1171	0.1165	0.8225	0.8589	0.8370	0.8037	0.7727	0.6548	0.8054	0.1088	0.1157	0.1066	0.1040	0.1032	0.4327	0.5067	0.3696	0.3548	0.4883	0.4004	0.3289	0.1000	0.8395	0.0953	0.0971	0.0947	0.1721	0.1786	0.1917	0.1581	0.1804	0.1625	0.0644	0.0657	0.0647	0.0644	0.0654	0.0636	0.0638	0.0615	0.0618	0.0630	0.0639	0.0630	0.0671	0.0636	0.0628	0.0658	0.0651	0.0632	0.0650	0.0630	0.0642	0.0660	0.0627	0.0634
76=12:58:50	67019	323	0.8406	0.7988	0.7964	0.7990	0.8120	0.7968	0.8515	0.8056	0.8478	0.7883	0.7160	0.6020	0.8811	0.8051	0.8047	0.8074	0.7688	0.7622	0.8501	0.8812	0.8445	0.8311	0.7017	0.5724	0.8768	0.8263	0.5974	0.2313	0.1558	0.1518	0.8970	0.8631	0.8740	0.7807	0.7919	0.6076	0.8479	0.2057	0.1561	0.1267	0.1188	0.1189	0.8239	0.8409	0.8288	0.7848	0.7615	0.6444	0.8051	0.1094	0.1138	0.1067	0.1029	0.1032	0.4437	0.5369	0.3821	0.3865	0.5110	0.4201	0.3432	0.1035	0.8396	0.0992	0.0998	0.0959	0.1829	0.1850	0.1981	0.1642	0.1864	0.1637	0.0666	0.0661	0.0651	0.0657	0.0652	0.0642	0.0644	0.0647	0.0639	0.0665	0.0675	0.0647	0.0675	0.0652	0.0646	0.0684	0.0662	0.0637	0.0673	0.0653	0.0650	0.0676	0.0639	0.0663
77=13:13:33	67902	323	0.8503	0.8325	0.7952	0.8115	0.7883	0.8256	0.8365	0.8566	0.8226	0.7737	0.7144	0.6279	0.8875	0.7981	0.8387	0.8038	0.7914	0.7408	0.8699	0.8359	0.8733	0.7571	0.7464	0.5837	0.8813	0.8157	0.6444	0.2493	0.1603	0.1542	0.8561	0.8978	0.8483	0.8377	0.7473	0.6497	0.8307	0.2050	0.1523	0.1253	0.1167	0.1204	0.8280	0.8373	0.8235	0.7803	0.7505	0.6858	0.8150	0.1115	0.1120	0.1075	0.1063	0.1050	0.5022	0.5473	0.3938	0.4083	0.5101	0.4193	0.3553	0.1040	0.8287	0.1000	0.0986	0.0922	0.1839	0.1929	0.1965	0.1739	0.1761	0.1742	0.0689	0.0670	0.0665	0.0659	0.0659	0.0645	0.0641	0.0636	0.0633	0.0655	0.0659	0.0640	0.0653	0.0649	0.0648	0.0681	0.0664	0.0634	0.0678	0.0648	0.0654	0.0663	0.0636	0.0651
78=13:28:15	68783	323	0.8444	0.8217	0.7911	0.8075	0.7993	0.8327	0.8699	0.8467	0.8510	0.7774	0.7441	0.6179	0.8872	0.8078	0.8186	0.8104	0.7956	0.7629	0.8881	0.8592	0.8836	0.7804	0.7486	0.5907	0.8893	0.8256	0.6834	0.2573	0.1628	0.1540	0.8815	0.9186	0.8733	0.8224	0.7763	0.6421	0.8564	0.2087	0.1539	0.1243	0.1169	0.1206	0.8432	0.8349	0.8482	0.7676	0.7852	0.6787	0.8082	0.1113	0.1105	0.1046	0.1053	0.1056	0.5274	0.5933	0.4190	0.4447	0.5270	0.4520	0.3858	0.1040	0.8336	0.0992	0.0975	0.0938	0.1850	0.1987	0.2034	0.1741	0.1819	0.1815	0.0662	0.0664	0.0641	0.0646	0.0646	0.0655	0.0629	0.0634	0.0656	0.0648	0.0657	0.0640	0.0691	0.0664	0.0639	0.0678	0.0643	0.0644	0.0669	0.0641	0.0660	0.0673	0.0649	0.0646
79=13:42:56	69664	323	0.8388	0.8234	0.8036	0.8102	0.7939	0.8264	0.8619	0.8793	0.8506	0.8104	0.7181	0.6267	0.8834	0.8059	0.8370	0.8124	0.7884	0.7716	0.8822	0.8742	0.8847	0.8111	0.7549	0.6047	0.8760	0.8187	0.7177	0.2614	0.1645	0.1548	0.8952	0.8993	0.8799	0.8545	0.7777	0.6317	0.8494	0.2109	0.1510	0.1236	0.1165	0.1205	0.8539	0.8873	0.8403	0.8107	0.7659	0.6898	0.8126	0.1078	0.1093	0.1050	0.1050	0.1033	0.5982	0.6398	0.4599	0.4533	0.5710	0.4383	0.4187	0.1022	0.8441	0.0961	0.0948	0.0913	0.1931	0.2073	0.2114	0.1820	0.1894	0.1773	0.0645	0.0636	0.0616	0.0629	0.0631	0.0619	0.0615	0.0623	0.0614	0.0633	0.0624	0.0638	0.0654	0.0616	0.0627	0.0660	0.0633	0.0633	0.0652	0.0625	0.0620	0.0641	0.0628	0.0620
80=13:57:37	70545	323	0.8557	0.8168	0.8036	0.8176	0.8111	0.8310	0.8615	0.8731	0.8669	0.8314	0.7393	0.6458	0.8775	0.8059	0.8217	0.8030	0.7843	0.7780	0.9004	0.8972	0.9089	0.8249	0.7588	0.6038	0.8918	0.8265	0.7373	0.2677	0.1668	0.1573	0.9222	0.9203	0.8864	0.8411	0.8053	0.6401	0.8540	0.2154	0.1562	0.1293	0.1179	0.1215	0.8643	0.8923	0.8551	0.8079	0.8174	0.6957	0.8046	0.1081	0.1112	0.1061	0.1054	0.1057	0.6175	0.6835	0.5111	0.4964	0.5989	0.4768	0.4449	0.1021	0.8492	0.0974	0.0968	0.0935	0.1992	0.2141	0.2226	0.1886	0.2026	0.1825	0.0652	0.0626	0.0646	0.0634	0.0646	0.0630	0.0608	0.0624	0.0611	0.0647	0.0637	0.0631	0.0652	0.0634	0.0622	0.0652	0.0636	0.0626	0.0660	0.0618	0.0641	0.0646	0.0637	0.0627
