# Supplementary material for: Systematic Prediction of Antifungal Drug Synergy by Chemogenomic Screening in Saccharomyces cerevisiae
Source: Front Fungal Biol. 2021 Jul 2;2:683414. doi: 10.3389/ffunb.2021.683414 (PMC10512392; doi:10.3389/ffunb.2021.683414)
Supplement: Supplementary file 1 [file Data_Sheet_1.ZIP › Supplementary data/Sypplementary_data_1_(Drug_synergy_assays)/Hyd_VS_NaF_ps1_A_96_T_24.txt]

[config file info]
last_write=07:07:13_16:16:30
last write=07:07:14_15:31:57
[Run_Parameters]
Instrument=Tecan_24
Ini_Names=Read_Reps,Delid,Save_Data_File,Start_Time_Now
barcode_drug_plate=201401
user=asmith
Plate_Size=96
Plate_Type=GRE96ft.pdf
Samples_to_Run=6
Overlay_Size=48
Drug_Plate=none
Plate_Quarter=none
run_ID=none
run_plate_repeat=1
Read_Reps=95
Read_Modes=Absorbance
Read_Flor_Every=2
Max_Delta_OD=0.500000
Well_By_Row_Col=none
Reorder_Map=Order_Strings_Not,0
Tip_Vol=200
OD_to_Innoc=0.100,0.100,0.380,0.380,0.380,0.380,0.760,0.760,0.100,0.100,0.380,0.380,0.380,0.380,0.760,0.760,0.100,0.100,0.380,0.380,0.380,0.380,0.760,0.760,0.100,0.100,0.380,0.380,0.380,0.380,0.760,0.760,0.100,0.100,0.380,0.380,0.380,0.380,0.760,0.760,0.100,0.100,0.380,0.380,0.380,0.380,0.760,0.760
Absorption_Max=.3
OD_to_Save=0.100,0.100,0.380,0.380,0.380,0.380,0.760,0.760,0.100,0.100,0.380,0.380,0.380,0.380,0.760,0.760,0.100,0.100,0.380,0.380,0.380,0.380,0.760,0.760,0.100,0.100,0.380,0.380,0.380,0.380,0.760,0.760,0.100,0.100,0.380,0.380,0.380,0.380,0.760,0.760,0.100,0.100,0.380,0.380,0.380,0.380,0.760,0.760
OD_to_Dilute=0.100
Save_Sample_Vol=180
Save_Sample_Reps=2
Innoc_Vol=184,184,46,46,46,46,0,0,184,184,46,46,46,46,0,0,184,184,46,46,46,46,0,0,184,184,46,46,46,46,0,0,184,184,46,46,46,46,0,0,184,184,46,46,46,46,0,0
Dilute_Vol=23,23,23,23,23,23,23,23,23,23,23,23,23,23,23,23,23,23,23,23,23,23,23,23,23,23,23,23,23,23,23,23,23,23,23,23,23,23,23,23,23,23,23,23,23,23,23,23
Save_Vol=800,800,800,800,800,800,800,800,800,800,800,800,800,800,800,800,800,800,800,800,800,800,800,800,800,800,800,800,800,800,800,800,800,800,800,800,800,800,800,800,800,800,800,800,800,800,800,800
Reference_Vol=100,100,100,100,100,100,100,100,100,100,100,100,100,100,100,100,100,100,100,100,100,100,100,100,100,100,100,100,100,100,100,100,100,100,100,100,100,100,100,100,100,100,100,100,100,100,100,100,100,100,100,100,100,100,100,100,100,100,100,100,100,100,100,100,100,100,100,100,100,100,100,100,100,100,100,100,100,100,100,100,100,100,100,100,100,100,100,100,100,100,100,100,100,100,100,100
Read_to_Innoc=20,20,20,20,20,20,20,20,20,20,20,20,20,20,20,20,20,20,20,20,20,20,20,20,20,20,20,20,20,20,20,20,20,20,20,20,20,20,20,20,20,20,20,20,20,20,20,20
Read_to_Dilute=26,26,26,26,26,26,26,26,26,26,26,26,26,26,26,26,26,26,26,26,26,26,26,26,26,26,26,26,26,26,26,26,26,26,26,26,26,26,26,26,26,26,26,26,26,26,26,26
Read_to_Save=20,20,20,20,20,20,20,20,20,20,20,20,20,20,20,20,20,20,20,20,20,20,20,20,20,20,20,20,20,20,20,20,20,20,20,20,20,20,20,20,20,20,20,20,20,20,20,20
Innoc_Target_Map=1,2,3,4,5,6,7,8,9,10,11,12,13,14,15,16,17,18,19,20,21,22,23,24,25,26,27,28,29,30,31,32,33,34,35,36,37,38,39,40,41,42,43,44,45,46,47,48
Pipet_Trigger=OD_Save_Innoc
Pipet_Volume_Adj=Con_OD_Save
Delid=no
Pre_Init=yes
Talk_To_ProMax=no
Time_Out_Time=1050
Wait_While_Busy=yes
Idle_Time=2
Screen_Run_Type=pre_screen_1
Spect_Protocol=15m
Spec_Run_File=GG_PB_Voyage.pda
Spec_Assay_File=""
Save_Data_File=13_07_07_Hyd_NaF_ps1_A_96_T_24.txt
Working_Dir=C%3A\\Users\\Growth_Data
Run_Control_Dir=C%3A\\Users\\Yeast_Run_Files
Tracking_Dir=""
Track_File=201401_data_track.txt
Save_Run_Data_Flag=yes
Set_Incubator_Temp=30.0
Base_Line_Flag=atstart_minimum
Pipet_Cycles_Before_Save=20
Time_Point_Save=wellmap
Innoc_Direction=down
Wells_In_Use=111111111111111111111111111111111111111111111111
Save_Sample_Map=111111001111110011111100111111001111110011111100
Sections_to_Run=0
Rows_per_Section=8
Start_Sections_Row=1
MultiProbe_Run_File=""
Multiprobe_Run_Dialogue=yes
Comments=no%20comment
Target_Temp=300
Temp_Control=On
Delta_Temp=10
ReadMode=Absorbance,Bottom
ExcitationFilter=485,
EmissionFilter=535,
MeasurementFilter=595
ReadsPerWellNumber=1,1
ShakeDuration=800,0
GainMode=Manual
PdfName=GRE96ft.pdf
Gain=50,50
Add_Drug_Map=1,1,1,1,1,1,1,1,1,1,1,1,1,1,1,1,1,1,1,1,1,1,1,1,1,1,1,1,1,1,1,1,1,1,1,1,1,1,1,1,1,1,1,1,1,1,1,1
Add_Drug_Vol=7,7,7,7,7,7,7,7,7,7,7,7,7,7,7,7,7,7,7,7,7,7,7,7,7,7,7,7,7,7,7,7,7,7,7,7,7,7,7,7,7,7,7,7,7,7,7,7
Innoc_Map=111011101110111011101110111011101110111011101110111011101110111011101110111011101110111011101110
Dilute_Map=111111111111111111111111111111111111111111111111111111111111111111111111111111111111111111111111
data_file_name=iS_1_48.txt
barcode=""
Hit_Call_Threshold=1.000000
Reference_Well=A01
WT_Ref_Well=0
Project_Name=test
Pipet_Gens_Point=5.00,10.00,15.00,20.00,5.00,10.00,15.00,20.00,5.00,10.00,15.00,20.00,5.00,10.00,15.00,20.00,5.00,10.00,15.00,20.00,5.00,10.00,15.00,20.00,5.00,10.00,15.00,20.00,5.00,10.00,15.00,20.00,5.00,10.00,15.00,20.00,5.00,10.00,15.00,20.00,5.00,10.00,15.00,20.00,5.00,10.00,15.00,20.00,
Shake_Divisor=1
data_handling=file_&_DB_&_auto_analysis
time_frm_freezer=-1.00
gens_frm_freezer=-1.00
Well_Vol=100
Parent_ID=""
Units=%
Quarter=A
media_name=ypd
Save_Mode=one_to_one
Consolidate_Save_Map=1,2,3,4,5,6,7,8,9,10,11,12,13,14,15,16,17,18,19,20,21,22,23,24,25,26,27,28,29,30,31,32,33,34,35,36,37,38,39,40,41,42,43,44,45,46,47,48
Add_Drug_at_Start_Map=000000000000000000000000000000000000000000000000000
Add_Drug_Labware=add_drug_48
Max_Dynam_OD_Change=0.05
Reads_After_Pipet=1
Ref_Type=single_ref
Read_to_Add_Drug_at_Start=0
Send_Email_at_Pipet=no_email
Strain_Name=""
Media=ypd
drug_vol=2.00
Drug_Name=""
Drug_Conc=2
Innoc_Conc=""
Strain_Plate=none
ShakeIntensity=High
ShakeMode=Orbital
NumberOfFlashes=1
PartOfPlate=0
MovePlateOutAfterMeasurement=0
IntegrationLagTime=0
IntegrationTime=100
DelayMoveFlashFluorescence=0
[Drug_Data]
Drug_Plate=none
Strain_Plate=none
Media=ypd
Drug_Name=nd,nd,nd,nd,nd,nd,nd,nd,nd,nd,nd,nd,nd,nd,nd,nd,nd,nd,nd,nd,nd,nd,nd,nd,nd,nd,nd,nd,nd,nd,nd,nd,nd,nd,nd,nd,nd,nd,nd,nd,nd,nd,nd,nd,nd,nd,nd,nd,nd,nd,nd,nd,nd,nd,nd,nd,nd,nd,nd,nd,nd,nd,nd,nd,nd,nd,nd,nd,nd,nd,nd,nd,nd,nd,nd,nd,nd,nd,nd,nd,nd,nd,nd,nd,nd,nd,nd,nd,nd,nd,nd,nd,nd,nd,nd,nd
Strain_Name=ud
Drug_Conc=""
Innoc_Conc=0.06250,0.06250,0.06250,0.06250,0.06250,0.06250,0.06250,0.06250,0.06250,0.06250,0.06250,0.06250,0.06250,0.06250,0.06250,0.06250,0.06250,0.06250,0.06250,0.06250,0.06250,0.06250,0.06250,0.06250,0.06250,0.06250,0.06250,0.06250,0.06250,0.06250,0.06250,0.06250,0.06250,0.06250,0.06250,0.06250,0.06250,0.06250,0.06250,0.06250,0.06250,0.06250,0.06250,0.06250,0.06250,0.06250,0.06250,0.06250,0.06250,0.06250,0.06250,0.06250,0.06250,0.06250,0.06250,0.06250,0.06250,0.06250,0.06250,0.06250,0.06250,0.06250,0.06250,0.06250,0.06250,0.06250,0.06250,0.06250,0.06250,0.06250,0.06250,0.06250,0.06250,0.06250,0.06250,0.06250,0.06250,0.06250,0.06250,0.06250,0.06250,0.06250,0.06250,0.06250,0.06250,0.06250,0.06250,0.06250,0.06250,0.06250,0.06250,0.06250,0.06250,0.06250,0.06250,0.06250
Run_ID=none
Plate_Quarter=A
Units=%,%,%,%,%,%,%,%,%,%,%,%,%,%,%,%,%,%,%,%,%,%,%,%,%,%,%,%,%,%,%,%,%,%,%,%,%,%,%,%,%,%,%,%,%,%,%,%,%,%,%,%,%,%,%,%,%,%,%,%,%,%,%,%,%,%,%,%,%,%,%,%,%,%,%,%,%,%,%,%,%,%,%,%,%,%,%,%,%,%,%,%,%,%,%,%
Parent_ID=""
Project_Name=test
Strain_Backgrnd=0,0,0,0,0,0,0,0,0,0,0,0,0,0,0,0,0,0,0,0,0,0,0,0,0,0,0,0,0,0,0,0,0,0,0,0,0,0,0,0,0,0,0,0,0,0,0,0,0,0,0,0,0,0,0,0,0,0,0,0,0,0,0,0,0,0,0,0,0,0,0,0,0,0,0,0,0,0,0,0,0,0,0,0,0,0,0,0,0,0,0,0,0,0,0,0
Well_Vol=100,100,100,100,100,100,100,100,100,100,100,100,100,100,100,100,100,100,100,100,100,100,100,100,100,100,100,100,100,100,100,100,100,100,100,100,100,100,100,100,100,100,100,100,100,100,100,100,100,100,100,100,100,100,100,100,100,100,100,100,100,100,100,100,100,100,100,100,100,100,100,100,100,100,100,100,100,100,100,100,100,100,100,100,100,100,100,100,100,100,100,100,100,100,100,100
time_frm_freezer=-1.00
gens_frm_freezer=-1.00
user=asmith
Strain_Pool=ud,ud,ud,ud,ud,ud,ud,ud,ud,ud,ud,ud,ud,ud,ud,ud,ud,ud,ud,ud,ud,ud,ud,ud,ud,ud,ud,ud,ud,ud,ud,ud,ud,ud,ud,ud,ud,ud,ud,ud,ud,ud,ud,ud,ud,ud,ud,ud,ud,ud,ud,ud,ud,ud,ud,ud,ud,ud,ud,ud,ud,ud,ud,ud,ud,ud,ud,ud,ud,ud,ud,ud,ud,ud,ud,ud,ud,ud,ud,ud,ud,ud,ud,ud,ud,ud,ud,ud,ud,ud,ud,ud,ud,ud,ud,ud
Well_Alias=A01,A02,A03,A04,A05,A06,A07,A08,A09,A10,A11,A12,B01,B02,B03,B04,B05,B06,B07,B08,B09,B10,B11,B12,C01,C02,C03,C04,C05,C06,C07,C08,C09,C10,C11,C12,D01,D02,D03,D04,D05,D06,D07,D08,D09,D10,D11,D12,E01,E02,E03,E04,E05,E06,E07,E08,E09,E10,E11,E12,F01,F02,F03,F04,F05,F06,F07,F08,F09,F10,F11,F12,G01,G02,G03,G04,G05,G06,G07,G08,G09,G10,G11,G12,H01,H02,H03,H04,H05,H06,H07,H08,H09,H10,H11,H12
Well_Pos=1,2,3,4,5,6,7,8,9,10,11,12,13,14,15,16,17,18,19,20,21,22,23,24,25,26,27,28,29,30,31,32,33,34,35,36,37,38,39,40,41,42,43,44,45,46,47,48,49,50,51,52,53,54,55,56,57,58,59,60,61,62,63,64,65,66,67,68,69,70,71,72,73,74,75,76,77,78,79,80,81,82,83,84,85,86,87,88,89,90,91,92,93,94,95,96
position=A01,A02,A03,A04,A05,A06,A07,A08,A09,A10,A11,A12,B01,B02,B03,B04,B05,B06,B07,B08,B09,B10,B11,B12,C01,C02,C03,C04,C05,C06,C07,C08,C09,C10,C11,C12,D01,D02,D03,D04,D05,D06,D07,D08,D09,D10,D11,D12,E01,E02,E03,E04,E05,E06,E07,E08,E09,E10,E11,E12,F01,F02,F03,F04,F05,F06,F07,F08,F09,F10,F11,F12,G01,G02,G03,G04,G05,G06,G07,G08,G09,G10,G11,G12,H01,H02,H03,H04,H05,H06,H07,H08,H09,H10,H11,H12
[Runtime_State]
Instrument=Tecan_24
Start_Time_Now=3.2672025969E+9
Reads_Completed=95
Innoc_Direction=down
Wells_In_Use=111111111111111111111111111111111111111111111111111111111111111111111111111111111111111111111111
Innoc_Map=111111111111111111111111111111111111111111111111111111111111111111111111111111111111000000000000
Dilute_Map=111111111111111111111111111111111111111111111111111111111111111111111111111111111111111111111111
Save_Sample_Map=000000000000000000000000000000000000000000000000010000000100000001000000010000000100000001000000
Current_OD=0.816,0.829,0.822,0.782,0.736,0.680,0.834,0.952,0.970,0.995,0.907,0.554,0.857,1.001,0.820,0.798,0.814,0.685,0.892,0.996,0.961,1.027,0.873,0.537,0.823,0.841,0.814,0.788,0.756,0.662,0.996,0.999,0.996,1.015,0.852,0.622,0.822,0.818,0.893,0.776,0.782,0.691,1.011,1.070,0.988,0.969,0.732,0.570,0.758,0.790,0.765,0.775,0.747,0.641,1.018,0.907,0.845,0.781,0.646,0.533,0.742,0.718,0.696,0.679,0.665,0.627,0.699,0.660,0.694,0.571,0.567,0.086,0.062,0.063,0.063,0.063,0.063,0.063,0.064,0.064,0.063,0.063,0.065,0.063,0.063,0.064,0.064,0.063,0.065,0.064,0.063,0.063,0.063,0.063,0.064,0.065
Bckgrnd_OD=0.079,0.080,0.079,0.080,0.079,0.079,0.079,0.078,0.079,0.079,0.079,0.079,0.081,0.080,0.078,0.080,0.080,0.080,0.079,0.080,0.079,0.081,0.079,0.081,0.079,0.080,0.079,0.080,0.079,0.079,0.079,0.079,0.079,0.080,0.080,0.078,0.080,0.079,0.079,0.079,0.081,0.080,0.080,0.079,0.079,0.079,0.079,0.080,0.075,0.082,0.079,0.079,0.081,0.080,0.080,0.080,0.079,0.080,0.080,0.081,0.081,0.081,0.079,0.082,0.082,0.080,0.079,0.082,0.079,0.080,0.081,0.083,0.062,0.063,0.061,0.062,0.063,0.062,0.063,0.063,0.062,0.063,0.064,0.062,0.063,0.062,0.063,0.063,0.064,0.063,0.063,0.063,0.063,0.062,0.064,0.064
Mapped=111111011111110011111110111111111111111011111100111111111111111111111111111111111111111111111111
Pipet_Completed=000000000000000000000000000000000000000000000000000000000000000000000000000000000000000000000000
Innoc_Completed=0,0,0,0,0,0,0,0,0,0,0,0,0,0,0,0,0,0,0,0,0,0,0,0,0,0,0,0,0,0,0,0,0,0,0,0,0,0,0,0,0,0,0,0,0,0,0,0,0,0,0,0,0,0,0,0,0,0,0,0,0,0,0,0,0,0,0,0,0,0,0,0,0,0,0,0,0,0,0,0,0,0,0,0,0,0,0,0,0,0,0,0,0,0,0,0
Save_Completed=0,0,0,0,0,0,0,0,0,0,0,0,0,0,0,0,0,0,0,0,0,0,0,0,0,0,0,0,0,0,0,0,0,0,0,0,0,0,0,0,0,0,0,0,0,0,0,0,0,0,0,0,0,0,0,0,0,0,0,0,0,0,0,0,0,0,0,0,0,0,0,0,0,0,0,0,0,0,0,0,0,0,0,0,0,0,0,0,0,0,0,0,0,0,0,0
Pipeted_At=0,0,0,0,0,0,0,0,0,0,0,0,0,0,0,0,0,0,0,0,0,0,0,0,0,0,0,0,0,0,0,0,0,0,0,0,0,0,0,0,0,0,0,0,0,0,0,0,0,0,0,0,0,0,0,0,0,0,0,0,0,0,0,0,0,0,0,0,0,0,0,0,0,0,0,0,0,0,0,0,0,0,0,0,0,0,0,0,0,0,0,0,0,0,0,0
Pipeted_OD=0,0,0,0,0,0,0,0,0,0,0,0,0,0,0,0,0,0,0,0,0,0,0,0,0,0,0,0,0,0,0,0,0,0,0,0,0,0,0,0,0,0,0,0,0,0,0,0,0,0,0,0,0,0,0,0,0,0,0,0,0,0,0,0,0,0,0,0,0,0,0,0,0,0,0,0,0,0,0,0,0,0,0,0,0,0,0,0,0,0,0,0,0,0,0,0
Dilutes_Completed=0,0,0,0,0,0,0,0,0,0,0,0,0,0,0,0,0,0,0,0,0,0,0,0,0,0,0,0,0,0,0,0,0,0,0,0,0,0,0,0,0,0,0,0,0,0,0,0,0,0,0,0,0,0,0,0,0,0,0,0,0,0,0,0,0,0,0,0,0,0,0,0,0,0,0,0,0,0,0,0,0,0,0,0,0,0,0,0,0,0,0,0,0,0,0,0
Time_At_Innoc=0,0,0,0,0,0,0,0,0,0,0,0,0,0,0,0,0,0,0,0,0,0,0,0,0,0,0,0,0,0,0,0,0,0,0,0,0,0,0,0,0,0,0,0,0,0,0,0,0,0,0,0,0,0,0,0,0,0,0,0,0,0,0,0,0,0,0,0,0,0,0,0,0,0,0,0,0,0,0,0,0,0,0,0,0,0,0,0,0,0,0,0,0,0,0,0
Time_At_Save=0,0,0,0,0,0,0,0,0,0,0,0,0,0,0,0,0,0,0,0,0,0,0,0,0,0,0,0,0,0,0,0,0,0,0,0,0,0,0,0,0,0,0,0,0,0,0,0,0,0,0,0,0,0,0,0,0,0,0,0,0,0,0,0,0,0,0,0,0,0,0,0,0,0,0,0,0,0,0,0,0,0,0,0,0,0,0,0,0,0,0,0,0,0,0,0
Time_At_Dilute=0,0,0,0,0,0,0,0,0,0,0,0,0,0,0,0,0,0,0,0,0,0,0,0,0,0,0,0,0,0,0,0,0,0,0,0,0,0,0,0,0,0,0,0,0,0,0,0,0,0,0,0,0,0,0,0,0,0,0,0,0,0,0,0,0,0,0,0,0,0,0,0,0,0,0,0,0,0,0,0,0,0,0,0,0,0,0,0,0,0,0,0,0,0,0,0
Previous_OD=0.816,0.829,0.822,0.782,0.736,0.680,0.834,0.952,0.970,0.995,0.907,0.554,0.857,1.001,0.820,0.798,0.814,0.685,0.892,0.996,0.961,1.027,0.873,0.537,0.823,0.841,0.814,0.788,0.756,0.662,0.996,0.999,0.996,1.015,0.852,0.622,0.822,0.818,0.893,0.776,0.782,0.691,1.011,1.070,0.988,0.969,0.732,0.570,0.758,0.790,0.765,0.775,0.747,0.641,1.018,0.907,0.845,0.781,0.646,0.533,0.742,0.718,0.696,0.679,0.665,0.627,0.699,0.660,0.694,0.571,0.567,0.086,0.062,0.063,0.063,0.063,0.063,0.063,0.064,0.064,0.063,0.063,0.065,0.063,0.063,0.064,0.064,0.063,0.065,0.064,0.063,0.063,0.063,0.063,0.064,0.065
Prev_Delta_OD=0.010,0.007,0.010,0.008,0.006,0.012,0.007,0.009,0.005,0.023,0.001,0.012,0.000,0.013,0.008,0.008,0.010,0.019,0.001,0.004,0.011,0.006,0.007,0.016,0.001,0.002,0.007,0.003,0.006,0.006,0.005,0.004,0.001,0.011,0.003,0.013,0.009,0.008,0.009,0.001,0.003,0.015,0.010,0.013,0.007,0.004,0.001,0.004,0.006,0.012,0.001,0.003,0.013,0.001,0.006,0.006,0.002,0.005,0.005,0.006,0.008,0.006,0.002,0.002,0.019,0.001,0.005,0.009,0.004,0.003,0.009,0.002,0.001,0.001,0.002,0.001,0.002,0.001,0.000,0.001,0.001,0.002,0.002,0.002,0.001,0.001,0.002,0.002,0.001,0.001,0.002,0.000,0.001,0.001,0.001,0.001
Delta_From_Ref=0.000,-0.016,0.474,0.816,1.233,1.516,-0.287,-0.349,-0.009,-0.006,0.206,0.840,0.110,0.546,2.505,3.444,0.006,0.020,-0.021,-0.268,0.021,-0.184,0.706,3.725,0.003,-0.025,0.914,1.041,1.244,1.567,-0.601,-0.591,-0.013,-0.029,0.065,0.561,0.783,0.966,3.832,4.376,-0.015,0.010,-0.142,-0.189,0.028,-0.085,1.589,3.569,0.000,0.000,0.000,0.000,0.000,0.000,0.000,0.000,0.000,0.000,0.000,0.000,0.000,0.000,0.000,0.000,0.000,0.000,0.000,0.000,0.000,0.000,0.000,0.000,0.000,0.000,0.000,0.000,0.000,0.000,0.000,0.000,0.000,0.000,0.000,0.000,0.000,0.000,0.000,0.000,0.000,0.000,0.000,0.000,0.000,0.000,0.000,0.000
Sig_OD_Delta=0,0,0,0,1,1,0,0,0,0,0,0,0,0,1,1,0,0,0,0,0,0,0,1,0,0,0,1,1,1,0,0,0,0,0,0,0,0,1,1,0,0,0,0,0,0,1,1,0,0,0,0,0,0,0,0,0,0,0,0,0,0,0,0,0,0,0,0,0,0,0,0,0,0,0,0,0,0,0,0,0,0,0,0,0,0,0,0,0,0,0,0,0,0,0,0
Add_Drug_at_Start_Map=000000000000000000000000000000000000000000000000000000000000000000000000000000000000000000000000
[Analysis]
Drug_ID=A1,A2,A3,A4,A5,A6,B1,B2,B3,B4,B5,B6,C1,C2,C3,C4,C5,C6,D1,D2,D3,D4,D5,D6,E1,E2,E3,E4,E5,E6,F1,F2,F3,F4,F5,F6,G1,G2,G3,G4,G5,G6,H1,H2,H3,H4,H5,H6
Decision=no_inh,no_inh,ps2_1_1,ps2_4_1,ps2_4_2,other,no_inh,ps2_1_1,ps2_2_1,ps2_4_1,ps2_4_1,other,ps2_1_1,ps2_2_1,ps2_4_1,ps2_4_1,ps2_4_2,other,ps2_4_1,ps2_4_1,ps2_4_1,ps2_4_1,ps2_4_2,other,ps2_4_1,ps2_4_1,ps2_4_2,ps2_4_2,ps2_4_2,other,ps2_4_2,ps2_4_2,other,other,other,other,screen,screen,screen,screen,screen,screen,screen,screen,screen,screen,screen,screen,no_inh,no_inh,no_inh,no_inh,no_inh,other,no_inh,no_inh,no_inh,no_inh,no_inh,other,no_inh,no_inh,no_inh,no_inh,ps2_1_1,ps2_4_2,no_inh,no_inh,no_inh,no_inh,ps2_4_1,other,no_inh,no_inh,ps2_1_1,ps2_4_1,ps2_4_2,other,ps2_4_1,ps2_4_2,ps2_4_2,other,other,ps3_4_6,screen,screen,screen,screen,screen,screen,screen,screen,screen,screen,screen,screen
Plot_Min=0.100,0.100,0.100,0.100,0.100,0.100,0.100,0.100,0.100,0.100,0.100,0.100,0.100,0.100,0.100,0.100,0.100,0.100,0.100,0.100,0.100,0.100,0.100,0.100,0.100,0.100,0.100,0.100,0.100,0.100,0.100,0.100,0.100,0.100,0.100,0.100,0.100,0.100,0.100,0.100,0.100,0.100,0.100,0.100,0.100,0.100,0.100,0.100
Plot_Max=1.500,1.500,1.500,1.500,1.500,1.500,1.500,1.500,1.500,1.500,1.500,1.500,1.500,1.500,1.500,1.500,1.500,1.500,1.500,1.500,1.500,1.500,1.500,1.500,1.500,1.500,1.500,1.500,1.500,1.500,1.500,1.500,1.500,1.500,1.500,1.500,1.500,1.500,1.500,1.500,1.500,1.500,1.500,1.500,1.500,1.500,1.500,1.500
G_Plot_Min=0.1
G_Plot_Delta=0.7
Plot_On_Off=0
OD_Gen_Pt=0.460
Gens_to_OD_Pt=5.000
Avg_G=1.991,2.053,2.142,2.294,2.604,3.040,2.050,2.172,2.245,2.408,2.605,3.063,2.172,2.232,2.332,2.460,2.683,3.159,2.299,2.375,2.444,2.608,2.754,3.193,2.580,2.554,2.667,2.758,2.902,3.477,2.946,2.975,3.038,3.188,3.411,3.555,0.000,0.000,0.000,0.000,0.000,0.000,0.000,0.000,0.000,0.000,0.000,0.000,1.968,1.962,1.981,2.005,2.040,3.906,1.974,1.967,1.996,1.986,2.065,4.336,1.954,1.949,1.988,1.959,2.058,2.862,1.945,1.960,1.996,2.002,2.223,3.741,1.959,2.010,2.076,2.153,2.845,4.570,2.468,2.778,2.547,3.853,3.759,10.212,0.000,0.000,0.000,0.000,0.000,0.000,0.000,0.000,0.000,0.000,0.000,0.000
Max_Slope=1.787,1.795,1.887,2.076,1.941,2.784,1.774,1.884,2.166,2.114,2.009,2.608,1.887,2.108,2.138,2.215,2.203,2.859,2.143,2.284,2.093,2.140,2.317,3.152,2.317,1.957,2.178,2.318,2.563,2.760,2.870,2.747,2.778,3.289,3.364,3.634,146.156,107.360,78.493,111.546,124.672,111.550,119.396,104.709,124.660,163.050,126.589,111.598,1.786,1.552,1.692,1.587,1.816,4.432,1.704,1.631,1.770,1.716,2.007,6.374,1.728,1.745,1.728,1.530,2.070,3.758,1.612,1.733,1.722,1.914,2.696,4.682,1.698,2.091,2.324,2.302,3.428,4.725,3.614,4.134,3.326,4.438,5.235,65.714,116.135,173.010,188.476,119.400,83.931,111.543,105.970,113.036,114.559,107.310,146.162,143.675
Fit_Model=all
Fit_Const_OD_Base=0.085
Fit_Const_N0=0.01500
Fit_Const_T0=0.000
G_Fit_Min=0.100
G_Fit_Delta=0.400
Fit_On_Off=0.000,0.000,0.000,0.000,0.000,0.000,0.000,0.000,0.000,0.000,0.000,0.000,0.000,0.000,0.000,0.000,0.000,0.000,0.000,0.000,0.000,0.000,0.000,0.000,0.000,0.000,0.000,0.000,0.000,0.000,0.000,0.000,0.000,0.000,0.000,0.000,0.000,0.000,0.000,0.000,0.000,0.000,0.000,0.000,0.000,0.000,0.000,0.000,0.000,0.000,0.000,0.000,0.000,0.000,0.000,0.000,0.000,0.000,0.000,0.000,0.000,0.000,0.000,0.000,0.000,0.000,0.000,0.000,0.000,0.000,0.000,0.000,0.000,0.000,0.000,0.000,0.000,0.000,0.000,0.000,0.000,0.000,0.000,0.000,0.000,0.000,0.000,0.000,0.000,0.000,0.000,0.000,0.000,0.000,0.000,0.000
Fit_Min=0.029,0.030,0.029,0.030,0.029,0.029,0.031,0.030,0.028,0.030,0.030,0.030,0.029,0.030,0.029,0.030,0.029,0.029,0.030,0.029,0.029,0.029,0.031,0.030,0.025,0.032,0.029,0.029,0.031,0.030,0.031,0.031,0.029,0.032,0.032,0.030,0.012,0.013,0.011,0.012,0.013,0.012,0.013,0.012,0.013,0.013,0.014,0.013,0.000,0.000,0.000,0.000,0.000,0.000,0.000,0.000,0.000,0.000,0.000,0.000,0.000,0.000,0.000,0.000,0.000,0.000,0.000,0.000,0.000,0.000,0.000,0.000,0.000,0.000,0.000,0.000,0.000,0.000,0.000,0.000,0.000,0.000,0.000,0.000,0.000,0.000,0.000,0.000,0.000,0.000,0.000,0.000,0.000,0.000,0.000,0.000
Fit_Delta=0.531,0.526,0.450,0.564,0.387,0.385,0.358,0.432,0.409,0.444,0.388,0.394,0.349,0.310,0.569,0.431,0.480,0.470,0.406,0.323,0.482,0.496,0.460,0.386,0.443,0.403,0.496,0.433,0.308,0.412,0.435,0.419,0.380,0.412,0.323,0.387,1.500,1.500,1.500,1.500,1.500,1.500,1.500,1.500,1.500,1.500,1.500,1.500,0.400,0.511,0.495,0.563,0.505,0.214,0.479,0.516,0.288,0.491,0.477,0.306,0.535,0.533,0.497,0.578,0.269,0.287,0.456,0.435,0.449,0.554,0.224,0.200,0.529,0.289,0.235,0.244,0.361,0.269,0.213,0.416,0.248,0.349,0.246,0.004,0.000,0.000,0.000,0.000,0.000,0.000,0.000,0.000,0.000,0.000,0.000,0.000
Fit_Offset=0.073,0.074,0.074,0.072,0.075,0.077,0.077,0.076,0.075,0.075,0.077,0.078,0.075,0.077,0.072,0.076,0.075,0.074,0.076,0.076,0.075,0.075,0.077,0.078,0.071,0.078,0.075,0.076,0.078,0.077,0.078,0.078,0.078,0.079,0.079,0.077,0.000,0.000,0.000,0.000,0.000,0.000,0.000,0.000,0.000,0.000,0.000,0.000,0.075,0.074,0.074,0.072,0.074,0.071,0.075,0.074,0.076,0.075,0.074,0.053,0.074,0.074,0.073,0.073,0.077,0.069,0.077,0.076,0.075,0.073,0.075,0.073,0.075,0.076,0.076,0.075,0.066,0.065,0.075,0.054,0.075,0.060,0.071,0.077,0.000,0.000,0.000,0.000,0.000,0.000,0.000,0.000,0.000,0.000,0.000,0.000
Fit_N0=0.006,0.008,0.005,0.007,0.007,0.005,0.006,0.005,0.006,0.005,0.005,0.005,0.006,0.006,0.007,0.006,0.006,0.006,0.007,0.005,0.006,0.007,0.005,0.005,0.006,0.007,0.006,0.006,0.004,0.005,0.004,0.004,0.005,0.005,0.006,0.004,0.000,0.000,0.000,0.000,0.000,0.000,0.000,0.000,0.000,0.000,0.000,0.000,0.006,0.007,0.007,0.009,0.009,0.010,0.007,0.010,0.006,0.004,0.007,0.017,0.008,0.008,0.009,0.010,0.006,0.012,0.006,0.007,0.007,0.008,0.007,0.009,0.008,0.007,0.006,0.009,0.012,0.010,0.007,0.025,0.009,0.011,0.009,0.008,0.000,0.000,0.000,0.000,0.000,0.000,0.000,0.000,0.000,0.000,0.000,0.000
Fit_T0=1.387,2.164,1.250,1.641,2.338,2.267,1.695,1.487,1.854,1.528,1.934,2.236,2.027,1.836,1.487,1.760,1.590,2.056,2.083,2.045,1.858,2.394,1.729,2.236,2.049,2.362,1.601,2.172,1.915,2.211,1.490,1.338,2.218,1.854,3.019,1.099,0.000,0.000,0.000,0.000,0.000,0.000,0.000,0.000,0.000,0.000,0.000,0.000,1.885,1.783,1.831,1.922,2.456,1.707,1.851,2.129,1.920,0.633,1.594,-0.540,2.007,2.046,2.125,2.095,1.944,1.873,1.940,1.913,1.857,1.524,1.968,1.832,1.982,1.853,1.951,2.223,1.459,-0.032,1.836,1.296,1.878,-1.056,1.122,1.502,0.000,0.000,0.000,0.000,0.000,0.000,0.000,0.000,0.000,0.000,0.000,0.000
Fit_G=1.389,1.410,1.445,1.670,1.725,1.925,1.357,1.422,1.483,1.587,1.709,1.964,1.415,1.474,1.688,1.630,1.860,2.159,1.515,1.512,1.623,1.780,1.845,2.052,1.727,1.729,1.856,1.825,1.868,2.305,1.959,1.966,1.932,2.117,2.175,2.334,0.000,0.000,0.000,0.000,0.000,0.000,0.000,0.000,0.000,0.000,0.000,0.000,1.245,1.329,1.321,1.420,1.359,1.960,1.301,1.385,1.277,1.371,1.427,3.111,1.342,1.347,1.360,1.389,1.284,1.850,1.240,1.317,1.315,1.445,1.385,1.838,1.343,1.301,1.282,1.393,2.109,2.501,1.425,2.776,1.654,2.734,2.232,2.169,0.000,0.000,0.000,0.000,0.000,0.000,0.000,0.000,0.000,0.000,0.000,0.000
Fit_Error=84.272,45.953,22.080,111.203,15.643,10.951,6.699,13.292,6.239,19.893,8.571,9.292,7.142,3.281,105.912,12.825,47.018,56.583,11.885,3.303,19.132,57.488,25.069,9.174,27.770,26.014,41.683,21.090,4.232,23.378,23.154,14.455,6.246,15.891,6.214,18.656,0.000,0.000,0.000,0.000,0.000,0.000,0.000,0.000,0.000,0.000,0.000,0.000,7.582,35.536,36.620,118.579,46.546,4.331,17.143,78.319,2.661,61.178,44.765,63.159,47.034,64.365,52.363,97.938,4.108,14.935,10.674,20.212,20.121,133.142,2.132,3.126,46.436,3.321,2.140,3.470,79.485,28.620,1.273,166.133,3.308,69.567,10.058,0.286,0.000,0.000,0.000,0.000,0.000,0.000,0.000,0.000,0.000,0.000,0.000,0.000
Fit_CV=146.000,91.000,134.000,119.000,115.000,145.000,80.000,98.000,80.000,109.000,148.000,143.000,75.000,77.000,103.000,103.000,130.000,163.000,86.000,137.000,105.000,123.000,106.000,124.000,110.000,113.000,120.000,115.000,118.000,151.000,134.000,165.000,123.000,160.000,188.000,225.000,0.000,0.000,0.000,0.000,0.000,0.000,0.000,0.000,0.000,0.000,0.000,0.000,76.000,53.000,56.000,87.000,104.000,121.000,47.000,101.000,40.000,98.000,81.000,112.000,87.000,86.000,98.000,96.000,40.000,91.000,51.000,81.000,45.000,74.000,70.000,83.000,91.000,40.000,39.000,79.000,100.000,107.000,54.000,143.000,81.000,118.000,118.000,3.000,0.000,0.000,0.000,0.000,0.000,0.000,0.000,0.000,0.000,0.000,0.000,0.000
Time_to_20_Gens=0,0,0,0,0,0,0,0,0,0,0,0,0,0,0,0,0,0,0,0,0,0,0,0,0,0,0,0,0,0,0,0,0,0,0,0,0,0,0,0,0,0,0,0,0,0,0,0
Time_to_each_5_Gens=0,0,0,0,0,0,0,0,0,0,0,0,0,0,0,0,0,0,0,0,0,0,0,0,0,0,0,0,0,0,0,0,0,0,0,0,0,0,0,0,0,0,0,0,0,0,0,0
Time_to_each_n_Gens=9.953,10.263,10.711,11.472,13.018,15.198,10.248,10.862,11.225,12.041,13.027,15.317,10.860,11.161,11.658,12.298,13.414,15.795,11.495,11.877,12.221,13.040,13.768,15.966,12.898,12.768,13.337,13.791,14.508,17.387,14.728,14.876,15.190,15.941,17.055,17.773,0.000,0.000,0.000,0.000,0.000,0.000,0.000,0.000,0.000,0.000,0.000,0.000,9.841,9.809,9.907,10.023,10.199,19.528,9.871,9.833,9.982,9.932,10.324,21.681,9.770,9.745,9.941,9.794,10.289,14.312,9.723,9.799,9.982,10.009,11.113,18.707,9.795,10.051,10.381,10.766,14.226,22.851,12.339,13.892,12.736,19.267,18.795,3.803,0.000,0.000,0.000,0.000,0.000,0.000,0.000,0.000,0.000,0.000,0.000,0.000
Min_Pt_OD=0,0,0,0,0,0,0,0,0,0,0,0,0,0,0,0,0,0,0,0,0,0,0,0,0,0,0,0,0,0,0,0,0,0,0,0,0,0,0,0,0,0,0,0,0,0,0,0
Min_Pt_t=0,0,0,0,0,0,0,0,0,0,0,0,0,0,0,0,0,0,0,0,0,0,0,0,0,0,0,0,0,0,0,0,0,0,0,0,0,0,0,0,0,0,0,0,0,0,0,0
TO_OD=0,0,0,0,0,0,0,0,0,0,0,0,0,0,0,0,0,0,0,0,0,0,0,0,0,0,0,0,0,0,0,0,0,0,0,0,0,0,0,0,0,0,0,0,0,0,0,0
Ref_ID=A01
Multi_Refs=single_ref
test=A01,A02,A03,A04,A05,A06,A07,A08,A09,A10,A11,A12,B01,B02,B03,B04,B05,B06,B07,B08,B09,B10,B11,B12,C01,C02,C03,C04,C05,C06,C07,C08,C09,C10,C11,C12,D01,D02,D03,D04,D05,D06,D07,D08,D09,D10,D11,D12,E01,E02,E03,E04,E05,E06,E07,E08,E09,E10,E11,E12,F01,F02,F03,F04,F05,F06,F07,F08,F09,F10,F11,F12,G01,G02,G03,G04,G05,G06,G07,G08,G09,G10,G11,G12,H01,H02,H03,H04,H05,H06,H07,H08,H09,H10,H11,H12
Start_Time_Now=3.2672025971E+9
Start_Date="7/13/2007+4:16 PM"
pv_to_plate_order=no
gen_time_cutoff=0.000
Drug_Name=nd?:;-ud+0,nd?:;-ud+0,nd?:;-ud+0,nd?:;-ud+0,nd?:;-ud+0,nd?:;-ud+0,nd?:;-ud+0,nd?:;-ud+0,nd?:;-ud+0,nd?:;-ud+0,nd?:;-ud+0,nd?:;-ud+0,nd?:;-ud+0,nd?:;-ud+0,nd?:;-ud+0,nd?:;-ud+0,nd?:;-ud+0,nd?:;-ud+0,nd?:;-ud+0,nd?:;-ud+0,nd?:;-ud+0,nd?:;-ud+0,nd?:;-ud+0,nd?:;-ud+0,nd?:;-ud+0,nd?:;-ud+0,nd?:;-ud+0,nd?:;-ud+0,nd?:;-ud+0,nd?:;-ud+0,nd?:;-ud+0,nd?:;-ud+0,nd?:;-ud+0,nd?:;-ud+0,nd?:;-ud+0,nd?:;-ud+0,nd?:;-ud+0,nd?:;-ud+0,nd?:;-ud+0,nd?:;-ud+0,nd?:;-ud+0,nd?:;-ud+0,nd?:;-ud+0,nd?:;-ud+0,nd?:;-ud+0,nd?:;-ud+0,nd?:;-ud+0,nd?:;-ud+0,nd?:;-ud+0,nd?:;-ud+0,nd?:;-ud+0,nd?:;-ud+0,nd?:;-ud+0,nd?:;-ud+0,nd?:;-ud+0,nd?:;-ud+0,nd?:;-ud+0,nd?:;-ud+0,nd?:;-ud+0,nd?:;-ud+0,nd?:;-ud+0,nd?:;-ud+0,nd?:;-ud+0,nd?:;-ud+0,nd?:;-ud+0,nd?:;-ud+0,nd?:;-ud+0,nd?:;-ud+0,nd?:;-ud+0,nd?:;-ud+0,nd?:;-ud+0,nd?:;-ud+0,nd?:;-ud+0,nd?:;-ud+0,nd?:;-ud+0,nd?:;-ud+0,nd?:;-ud+0,nd?:;-ud+0,nd?:;-ud+0,nd?:;-ud+0,nd?:;-ud+0,nd?:;-ud+0,nd?:;-ud+0,nd?:;-ud+0,nd?:;-ud+0,nd?:;-ud+0,nd?:;-ud+0,nd?:;-ud+0,nd?:;-ud+0,nd?:;-ud+0,nd?:;-ud+0,nd?:;-ud+0,nd?:;-ud+0,nd?:;-ud+0,nd?:;-ud+0,nd?:;-ud+0
Drug_Well_Pos=A01,A02,A03,A04,A05,A06,B01,B02,B03,B04,B05,B06,C01,C02,C03,C04,C05,C06,D01,D02,D03,D04,D05,D06,E01,E02,E03,E04,E05,E06,F01,F02,F03,F04,F05,F06,G01,G02,G03,G04,G05,G06,H01,H02,H03,H04,H05,H06,A07,A08,A09,A10,A11,A12,B07,B08,B09,B10,B11,B12,C07,C08,C09,C10,C11,C12,D07,D08,D09,D10,D11,D12,E07,E08,E09,E10,E11,E12,F07,F08,F09,F10,F11,F12,G07,G08,G09,G10,G11,G12,H07,H08,H09,H10,H11,H12
Avg_G_tcut=1.991,2.053,2.142,2.294,2.604,3.040,2.050,2.172,2.245,2.408,2.605,3.063,2.172,2.232,2.332,2.460,2.683,3.159,2.299,2.375,2.444,2.608,2.754,3.193,2.580,2.554,2.667,2.758,2.902,3.477,2.946,2.975,3.038,3.188,3.411,3.555,0.000,0.000,0.000,0.000,0.000,0.000,0.000,0.000,0.000,0.000,0.000,0.000,1.968,1.962,1.981,2.005,2.040,3.906,1.974,1.967,1.996,1.986,2.065,4.336,1.954,1.949,1.988,1.959,2.058,2.862,1.945,1.960,1.996,2.002,2.223,3.741,1.959,2.010,2.076,2.153,2.845,4.570,2.468,2.778,2.547,3.853,3.759,10.212,0.000,0.000,0.000,0.000,0.000,0.000,0.000,0.000,0.000,0.000,0.000,0.000
t0_from_interval=2.717,2.888,2.811,2.981,3.502,4.175,2.775,3.013,2.897,3.017,3.523,4.253,3.015,2.676,3.076,3.155,3.328,4.073,3.030,3.122,3.364,3.450,3.651,4.348,3.444,2.861,3.266,3.651,4.047,4.250,3.893,3.953,4.180,4.006,4.156,4.338,0.000,0.000,0.000,0.000,0.000,0.000,0.000,0.000,0.000,0.000,0.000,0.000,2.715,2.609,2.679,2.609,2.958,-2.542,2.754,2.348,2.714,2.541,2.628,-4.267,2.562,2.559,2.574,2.510,2.488,0.338,2.791,2.352,2.693,2.417,2.250,-2.097,2.618,2.421,2.368,2.184,1.196,-4.350,1.436,0.454,1.396,-2.726,-0.769,0.000,0.000,0.000,0.000,0.000,0.000,0.000,0.000,0.000,0.000,0.000,0.000,0.000
Sum_Delta_Ref=0.000,0.506,2.157,5.527,10.358,16.221,0.323,2.597,3.793,6.710,9.441,16.519,2.690,3.025,5.253,7.299,10.742,17.330,4.473,5.874,6.721,9.642,11.579,17.543,9.569,8.614,10.510,11.804,13.922,20.296,14.177,14.737,15.895,17.353,19.749,21.239,-1.000,-1.000,-1.000,-1.000,-1.000,-1.000,-1.000,-1.000,-1.000,-1.000,-1.000,-1.000,0.468,0.418,0.415,0.112,1.082,16.217,0.709,0.384,0.311,0.368,1.870,17.298,1.198,0.895,0.391,1.220,2.033,12.426,1.163,0.687,0.357,0.158,6.852,15.688,1.036,0.290,2.883,5.281,13.185,17.473,8.978,12.337,10.021,15.924,17.533,32.226,-1.000,-1.000,-1.000,-1.000,-1.000,-1.000,-1.000,-1.000,-1.000,-1.000,-1.000,-1.000
Gens_at_time_G=5.000,5.000,5.000,5.000,5.000,5.000,5.000,5.000,5.000,5.000,5.000,5.000,5.000,5.000,5.000,5.000,5.000,5.000,5.000,5.000,5.000,5.000,5.000,5.000,5.000,5.000,5.000,5.000,5.000,5.000,5.000,5.000,5.000,5.000,5.000,5.000,0.000,0.000,0.000,0.000,0.000,0.000,0.000,0.000,0.000,0.000,0.000,0.000,5.000,5.000,5.000,5.000,5.000,5.000,5.000,5.000,5.000,5.000,5.000,5.000,5.000,5.000,5.000,5.000,5.000,5.000,5.000,5.000,5.000,5.000,5.000,5.000,5.000,5.000,5.000,5.000,5.000,5.000,5.000,5.000,5.000,5.000,5.000,0.372,0.000,0.000,0.000,0.000,0.000,0.000,0.000,0.000,0.000,0.000,0.000,0.000
G_Int_tcut=1.447,1.475,1.580,1.698,1.903,2.205,1.495,1.570,1.666,1.805,1.901,2.213,1.569,1.697,1.716,1.828,2.017,2.344,1.693,1.751,1.771,1.918,2.023,2.324,1.891,1.981,2.014,2.028,2.092,2.627,2.167,2.185,2.202,2.387,2.580,2.687,0.000,0.000,0.000,0.000,0.000,0.000,0.000,0.000,0.000,0.000,0.000,0.000,1.425,1.440,1.446,1.483,1.448,4.414,1.423,1.497,1.454,1.478,1.539,5.190,1.442,1.437,1.473,1.457,1.560,2.795,1.386,1.490,1.458,1.518,1.772,4.161,1.435,1.526,1.603,1.716,2.606,5.440,2.180,2.688,2.268,4.399,3.913,10.212,0.000,0.000,0.000,0.000,0.000,0.000,0.000,0.000,0.000,0.000,0.000,0.000
Sum_Del_12=0.000,0.755,1.729,3.200,4.898,6.218,0.687,2.104,2.725,3.864,5.003,6.286,2.101,2.583,3.499,4.200,5.123,6.316,3.149,3.814,4.275,4.928,5.525,6.423,4.776,4.661,5.060,5.500,5.963,6.662,5.955,6.037,6.237,6.357,6.608,6.729,7.623,7.644,7.577,7.600,7.610,7.617,7.638,7.614,7.623,7.606,7.609,7.609,0.296,0.364,0.113,0.015,0.654,4.271,0.230,0.550,0.078,0.292,0.844,4.430,0.613,0.628,0.264,0.529,0.753,3.231,0.617,0.540,0.022,0.002,1.917,4.158,0.557,0.192,0.900,1.453,3.865,4.705,2.420,3.577,3.094,4.387,5.125,7.537,7.620,7.618,7.597,7.607,7.591,7.605,7.617,7.618,7.628,7.604,7.602,7.625
Sum_Del_20=0.000,0.496,2.112,5.376,10.074,15.777,0.315,2.540,3.704,6.544,9.206,16.080,2.631,2.960,5.143,7.115,10.464,16.864,4.368,5.742,6.577,9.402,11.292,17.090,9.326,8.402,10.244,11.504,13.562,19.761,13.825,14.363,15.487,16.908,19.235,20.678,31.350,31.381,31.272,31.322,31.334,31.341,31.369,31.331,31.354,31.325,31.336,31.335,0.459,0.407,0.402,0.108,1.060,15.711,0.690,0.384,0.299,0.364,1.835,16.760,1.172,0.880,0.385,1.192,1.989,12.039,1.134,0.674,0.346,0.153,6.643,15.204,1.015,0.283,2.807,5.115,12.793,16.936,8.713,11.965,9.729,15.428,17.013,31.172,31.347,31.339,31.313,31.340,31.312,31.326,31.339,31.346,31.365,31.327,31.336,31.358
Sum_Del_24=0.000,0.489,2.087,6.007,11.377,17.884,0.364,2.562,3.775,7.153,9.599,18.178,2.657,2.997,5.093,7.722,11.548,19.145,4.532,6.006,6.593,10.214,12.130,19.046,10.181,9.079,11.172,12.487,14.858,22.241,15.170,15.902,17.305,18.879,21.574,23.343,40.931,40.962,40.838,40.901,40.914,40.923,40.950,40.905,40.933,40.904,40.916,40.914,0.457,0.442,0.503,0.151,1.030,19.410,0.793,0.157,0.441,0.265,1.716,20.764,1.162,0.778,0.344,1.226,2.017,14.803,1.244,0.606,0.434,0.175,7.900,18.716,0.963,0.293,2.944,5.940,15.515,20.947,10.526,14.428,11.626,19.013,20.601,40.714,40.929,40.917,40.892,40.921,40.890,40.905,40.918,40.929,40.948,40.903,40.923,40.938
Sum_12=7.706,6.952,5.978,4.507,2.808,1.489,7.019,5.602,4.981,3.843,2.703,1.420,5.605,5.123,4.207,3.506,2.583,1.390,4.558,3.893,3.431,2.778,2.182,1.283,2.931,3.045,2.646,2.206,1.743,1.044,1.751,1.670,1.469,1.350,1.098,0.977,0.084,0.062,0.129,0.106,0.096,0.089,0.068,0.092,0.084,0.100,0.097,0.097,8.002,8.070,7.820,7.692,7.052,3.435,7.936,8.256,7.628,7.998,6.862,3.276,8.320,8.334,7.970,8.235,6.953,4.476,8.324,8.246,7.684,7.704,5.789,3.548,8.264,7.514,6.806,6.253,3.841,3.001,5.286,4.129,4.612,3.319,2.581,0.169,0.087,0.088,0.109,0.099,0.115,0.102,0.089,0.088,0.078,0.102,0.104,0.081
Sum_20=31.480,30.985,29.368,26.104,21.406,15.703,31.166,28.940,27.777,24.937,22.275,15.401,28.849,28.521,26.338,24.366,21.017,14.616,27.113,25.738,24.903,22.079,20.189,14.390,22.155,23.078,21.236,19.977,17.919,11.719,17.655,17.117,15.993,14.573,12.245,10.803,0.130,0.100,0.209,0.159,0.147,0.140,0.111,0.149,0.127,0.155,0.144,0.145,31.939,31.888,31.882,31.588,30.421,15.769,32.170,31.864,31.181,31.844,29.645,14.720,32.653,32.360,31.865,32.672,29.491,19.441,32.615,32.154,31.826,31.633,24.837,16.276,32.496,31.197,28.674,26.365,18.687,14.544,22.767,19.516,21.752,16.052,14.467,0.308,0.134,0.141,0.167,0.141,0.168,0.154,0.141,0.134,0.115,0.153,0.144,0.122
Sum_24=41.078,40.589,38.991,35.071,29.701,23.194,40.714,38.516,37.303,33.925,31.479,22.900,38.421,38.081,35.985,33.356,29.530,21.933,36.546,35.072,34.485,30.865,28.948,22.032,30.897,31.999,29.907,28.591,26.220,18.837,25.908,25.176,23.773,22.199,19.504,17.735,0.147,0.116,0.240,0.177,0.164,0.155,0.128,0.173,0.145,0.174,0.162,0.164,41.535,41.520,41.581,41.229,40.048,21.668,41.871,41.235,40.637,41.343,39.362,20.315,42.240,41.856,41.422,42.304,39.061,26.275,42.322,41.684,41.512,41.254,33.178,22.362,42.041,40.785,38.134,35.138,25.563,20.131,30.552,26.650,29.452,22.065,20.477,0.364,0.150,0.161,0.186,0.157,0.188,0.173,0.160,0.149,0.130,0.175,0.155,0.140
G_by_Interval=1.447,1.475,1.580,1.698,1.903,2.205,1.495,1.570,1.666,1.805,1.901,2.213,1.569,1.697,1.716,1.828,2.017,2.344,1.693,1.751,1.771,1.918,2.023,2.324,1.891,1.981,2.014,2.028,2.092,2.627,2.167,2.185,2.202,2.387,2.580,2.687,0.000,0.000,0.000,0.000,0.000,0.000,0.000,0.000,0.000,0.000,0.000,0.000,1.425,1.440,1.446,1.483,1.448,4.414,1.423,1.497,1.454,1.478,1.539,5.190,1.442,1.437,1.473,1.457,1.560,2.795,1.386,1.490,1.458,1.518,1.772,4.161,1.435,1.526,1.603,1.716,2.606,5.440,2.180,2.688,2.268,4.399,3.913,10.212,0.000,0.000,0.000,0.000,0.000,0.000,0.000,0.000,0.000,0.000,0.000,0.000
Avg_G_t8=1.991,2.053,2.142,2.294,2.604,3.040,2.050,2.172,2.245,2.408,2.605,3.063,2.172,2.232,2.332,2.460,2.683,3.159,2.299,2.375,2.444,2.608,2.754,3.193,2.580,2.554,2.667,2.758,2.902,3.477,2.946,2.975,3.038,3.188,3.411,3.555,0.000,0.000,0.000,0.000,0.000,0.000,0.000,0.000,0.000,0.000,0.000,0.000,1.968,1.962,1.981,2.005,2.040,3.906,1.974,1.967,1.996,1.986,2.065,4.336,1.954,1.949,1.988,1.959,2.058,2.862,1.945,1.960,1.996,2.002,2.223,3.741,1.959,2.010,2.076,2.153,2.845,4.570,2.468,2.778,2.547,3.853,3.759,10.212,0.000,0.000,0.000,0.000,0.000,0.000,0.000,0.000,0.000,0.000,0.000,0.000
G_int_t8=1.447,1.475,1.580,1.698,1.903,2.205,1.495,1.570,1.666,1.805,1.901,2.213,1.569,1.697,1.716,1.828,2.017,2.344,1.693,1.751,1.771,1.918,2.023,2.324,1.891,1.981,2.014,2.028,2.092,2.627,2.167,2.185,2.202,2.387,2.580,2.687,0.000,0.000,0.000,0.000,0.000,0.000,0.000,0.000,0.000,0.000,0.000,0.000,1.425,1.440,1.446,1.483,1.448,4.414,1.423,1.497,1.454,1.478,1.539,5.190,1.442,1.437,1.473,1.457,1.560,2.795,1.386,1.490,1.458,1.518,1.772,4.161,1.435,1.526,1.603,1.716,2.606,5.440,2.180,2.688,2.268,4.399,3.913,10.212,0.000,0.000,0.000,0.000,0.000,0.000,0.000,0.000,0.000,0.000,0.000,0.000
Avg_G_t12=1.991,2.053,2.142,2.294,2.604,3.040,2.050,2.172,2.245,2.408,2.605,3.063,2.172,2.232,2.332,2.460,2.683,3.159,2.299,2.375,2.444,2.608,2.754,3.193,2.580,2.554,2.667,2.758,2.902,3.477,2.946,2.975,3.038,3.188,3.411,3.555,0.000,0.000,0.000,0.000,0.000,0.000,0.000,0.000,0.000,0.000,0.000,0.000,1.968,1.962,1.981,2.005,2.040,3.906,1.974,1.967,1.996,1.986,2.065,4.336,1.954,1.949,1.988,1.959,2.058,2.862,1.945,1.960,1.996,2.002,2.223,3.741,1.959,2.010,2.076,2.153,2.845,4.570,2.468,2.778,2.547,3.853,3.759,10.212,0.000,0.000,0.000,0.000,0.000,0.000,0.000,0.000,0.000,0.000,0.000,0.000
G_int_t12=1.447,1.475,1.580,1.698,1.903,2.205,1.495,1.570,1.666,1.805,1.901,2.213,1.569,1.697,1.716,1.828,2.017,2.344,1.693,1.751,1.771,1.918,2.023,2.324,1.891,1.981,2.014,2.028,2.092,2.627,2.167,2.185,2.202,2.387,2.580,2.687,0.000,0.000,0.000,0.000,0.000,0.000,0.000,0.000,0.000,0.000,0.000,0.000,1.425,1.440,1.446,1.483,1.448,4.414,1.423,1.497,1.454,1.478,1.539,5.190,1.442,1.437,1.473,1.457,1.560,2.795,1.386,1.490,1.458,1.518,1.772,4.161,1.435,1.526,1.603,1.716,2.606,5.440,2.180,2.688,2.268,4.399,3.913,10.212,0.000,0.000,0.000,0.000,0.000,0.000,0.000,0.000,0.000,0.000,0.000,0.000
Avg_G_inflex=1.991,2.053,2.162,2.294,2.666,3.080,2.103,2.197,2.274,2.418,2.668,3.108,2.232,2.311,2.332,2.479,2.683,3.159,2.324,2.440,2.444,2.608,2.765,3.226,2.604,2.601,2.667,2.781,3.008,3.497,2.969,3.002,3.088,3.216,3.457,3.584,0.000,0.000,0.000,0.000,0.000,0.000,0.000,0.000,0.000,0.000,0.000,0.000,1.986,1.962,1.981,2.005,2.040,2.703,1.980,1.967,2.077,1.986,2.068,3.023,1.954,1.949,1.988,1.959,2.127,2.462,1.962,1.985,2.018,2.002,2.249,2.640,1.959,2.079,2.155,2.198,2.535,2.975,2.295,2.741,2.407,2.852,2.985,8.358,0.000,0.000,0.000,0.000,0.000,0.000,0.000,0.000,0.000,0.000,0.000,0.000
G_int_inflex=1.447,1.475,1.609,1.698,1.954,2.204,1.517,1.591,1.684,1.814,1.950,2.230,1.581,1.720,1.716,1.848,2.017,2.344,1.703,1.748,1.771,1.918,2.043,2.311,1.927,2.013,2.014,2.049,2.113,2.626,2.193,2.201,2.215,2.399,2.508,2.669,0.000,0.000,0.000,0.000,0.000,0.000,0.000,0.000,0.000,0.000,0.000,0.000,1.420,1.440,1.446,1.483,1.448,2.187,1.434,1.497,1.447,1.478,1.545,2.996,1.442,1.437,1.473,1.457,1.528,2.040,1.407,1.522,1.489,1.518,1.610,2.072,1.435,1.522,1.551,1.623,2.024,2.721,1.753,2.619,1.888,2.710,2.466,8.358,0.000,0.000,0.000,0.000,0.000,0.000,0.000,0.000,0.000,0.000,0.000,0.000
G_by_Interval_g4=1.499,1.543,1.637,1.758,2.034,2.393,1.608,1.651,1.755,1.840,2.060,2.404,1.716,1.781,1.804,1.918,2.126,2.503,1.768,1.800,1.872,2.032,2.147,2.544,2.016,2.012,2.146,2.171,2.283,2.801,2.429,2.382,2.425,2.549,2.723,2.928,0.000,0.000,0.000,0.000,0.000,0.000,0.000,0.000,0.000,0.000,0.000,0.000,1.485,1.511,1.487,1.528,1.504,3.821,1.521,1.511,1.531,1.513,1.589,4.361,1.475,1.522,1.540,1.520,1.568,2.611,1.503,1.576,1.537,1.560,1.770,3.605,1.514,1.559,1.610,1.713,2.453,4.617,2.111,2.542,2.243,3.794,3.522,10.212,0.000,0.000,0.000,0.000,0.000,0.000,0.000,0.000,0.000,0.000,0.000,0.000
G_int_t8_g4=1.499,1.543,1.637,1.758,2.034,2.393,1.608,1.651,1.755,1.840,2.060,2.404,1.716,1.781,1.804,1.918,2.126,2.503,1.768,1.800,1.872,2.032,2.147,2.544,2.016,2.012,2.146,2.171,2.283,2.801,2.429,2.382,2.425,2.549,2.723,2.928,0.000,0.000,0.000,0.000,0.000,0.000,0.000,0.000,0.000,0.000,0.000,0.000,1.485,1.511,1.487,1.528,1.504,3.821,1.521,1.511,1.531,1.513,1.589,4.361,1.475,1.522,1.540,1.520,1.568,2.611,1.503,1.576,1.537,1.560,1.770,3.605,1.514,1.559,1.610,1.713,2.453,4.617,2.111,2.542,2.243,3.794,3.522,10.212,0.000,0.000,0.000,0.000,0.000,0.000,0.000,0.000,0.000,0.000,0.000,0.000
G_int_t12_g4=1.499,1.543,1.637,1.758,2.034,2.393,1.608,1.651,1.755,1.840,2.060,2.404,1.716,1.781,1.804,1.918,2.126,2.503,1.768,1.800,1.872,2.032,2.147,2.544,2.016,2.012,2.146,2.171,2.283,2.801,2.429,2.382,2.425,2.549,2.723,2.928,0.000,0.000,0.000,0.000,0.000,0.000,0.000,0.000,0.000,0.000,0.000,0.000,1.485,1.511,1.487,1.528,1.504,3.821,1.521,1.511,1.531,1.513,1.589,4.361,1.475,1.522,1.540,1.520,1.568,2.611,1.503,1.576,1.537,1.560,1.770,3.605,1.514,1.559,1.610,1.713,2.453,4.617,2.111,2.542,2.243,3.794,3.522,10.212,0.000,0.000,0.000,0.000,0.000,0.000,0.000,0.000,0.000,0.000,0.000,0.000
G_int_inflex_g4=1.499,1.543,1.659,1.758,2.079,2.405,1.635,1.669,1.772,1.847,2.105,2.427,1.735,1.811,1.804,1.934,2.126,2.503,1.778,1.804,1.872,2.032,2.161,2.547,2.044,2.032,2.146,2.189,2.327,2.805,2.452,2.399,2.449,2.563,2.691,2.929,0.000,0.000,0.000,0.000,0.000,0.000,0.000,0.000,0.000,0.000,0.000,0.000,1.484,1.511,1.487,1.528,1.504,2.187,1.529,1.511,1.531,1.513,1.593,2.672,1.475,1.522,1.540,1.520,1.547,2.046,1.509,1.602,1.561,1.560,1.660,2.072,1.514,1.563,1.577,1.649,2.016,2.545,1.753,2.485,1.968,2.507,2.420,8.358,0.000,0.000,0.000,0.000,0.000,0.000,0.000,0.000,0.000,0.000,0.000,0.000
Time_Inflex=10.779,11.023,11.023,12.736,12.981,14.938,10.044,11.023,11.268,12.247,12.981,15.182,10.534,10.534,12.981,12.491,13.959,16.406,11.512,11.268,12.736,13.714,14.204,15.672,13.225,12.736,13.959,13.959,13.714,17.385,14.938,14.938,14.938,15.917,15.917,17.385,0.257,0.257,0.257,0.257,0.257,0.257,0.257,0.257,0.257,0.257,0.257,0.257,9.800,10.534,10.534,11.023,10.779,11.023,10.289,10.534,9.311,10.534,10.779,13.714,10.534,10.534,10.534,10.779,9.311,11.023,10.044,10.044,10.289,11.023,9.311,10.534,10.534,9.311,9.066,9.311,12.736,12.981,9.311,13.714,10.289,13.714,12.736,3.439,0.257,0.257,0.257,0.257,0.257,0.257,0.257,0.257,0.257,0.257,0.257,0.257
OD_Inflex=0.653,0.669,0.580,0.672,0.524,0.490,0.481,0.552,0.535,0.542,0.523,0.507,0.467,0.426,0.711,0.548,0.594,0.576,0.528,0.441,0.591,0.626,0.602,0.495,0.559,0.513,0.606,0.542,0.432,0.528,0.553,0.535,0.494,0.529,0.437,0.484,0.065,0.065,0.065,0.066,0.066,0.065,0.065,0.064,0.065,0.066,0.068,0.066,0.508,0.655,0.641,0.722,0.620,0.329,0.593,0.657,0.411,0.645,0.588,0.400,0.674,0.666,0.645,0.696,0.407,0.398,0.583,0.574,0.578,0.698,0.346,0.299,0.665,0.423,0.356,0.365,0.434,0.373,0.320,0.520,0.353,0.445,0.344,0.088,0.066,0.066,0.065,0.066,0.069,0.066,0.066,0.065,0.066,0.065,0.068,0.067
Time_Saturation=20.076,20.321,22.033,20.565,22.033,22.033,21.789,20.565,22.278,22.033,22.278,22.033,20.565,21.544,22.033,22.033,20.565,20.565,21.544,22.278,19.097,22.278,20.565,22.033,23.012,22.278,22.278,21.789,22.278,22.278,20.810,16.406,20.076,22.767,21.789,22.278,0.257,0.257,0.257,0.257,0.257,0.257,0.257,0.257,0.257,0.257,0.257,0.257,20.565,22.278,21.789,22.033,21.544,22.033,18.853,22.033,21.544,21.789,22.522,22.033,22.033,20.321,19.831,22.033,21.544,21.544,21.299,22.033,20.321,22.278,21.544,22.278,20.565,21.544,22.522,20.565,20.565,21.544,19.831,18.853,21.544,20.810,21.544,0.000,0.257,0.257,0.257,0.257,0.257,0.257,0.257,0.257,0.257,0.257,0.257,0.257
OD_Saturation=0.826,0.839,0.812,0.801,0.729,0.674,0.854,0.931,0.809,0.787,0.815,0.675,0.839,0.843,0.820,0.791,0.764,0.664,0.828,0.817,0.819,0.779,0.773,0.684,0.752,0.781,0.765,0.761,0.740,0.643,0.739,0.684,0.692,0.693,0.655,0.626,0.065,0.065,0.065,0.066,0.066,0.065,0.065,0.064,0.065,0.066,0.068,0.066,0.844,0.946,0.947,0.982,0.893,0.560,0.867,0.945,0.978,1.034,0.866,0.532,0.966,1.006,0.980,1.027,0.838,0.607,1.008,1.045,1.017,0.978,0.742,0.558,1.001,0.893,0.849,0.764,0.624,0.524,0.684,0.627,0.693,0.565,0.558,0.000,0.066,0.066,0.065,0.066,0.069,0.066,0.066,0.065,0.066,0.065,0.068,0.067
Ref_Well_Name=A01,A01,A01,A01,A01,A01,A01,A01,A01,A01,A01,A01,A01,A01,A01,A01,A01,A01,A01,A01,A01,A01,A01,A01,A01,A01,A01,A01,A01,A01,A01,A01,A01,A01,A01,A01,A01,A01,A01,A01,A01,A01,A01,A01,A01,A01,A01,A01,A01,A01,A01,A01,A01,A01,A01,A01,A01,A01,A01,A01,A01,A01,A01,A01,A01,A01,A01,A01,A01,A01,A01,A01,A01,A01,A01,A01,A01,A01,A01,A01,A01,A01,A01,A01,A01,A01,A01,A01,A01,A01,A01,A01,A01,A01,A01,A01
Ratio_Avg_G=1.000,0.970,0.929,0.868,0.765,0.655,0.971,0.916,0.887,0.827,0.764,0.650,0.916,0.892,0.854,0.809,0.742,0.630,0.866,0.838,0.814,0.763,0.723,0.623,0.772,0.779,0.746,0.722,0.686,0.572,0.676,0.669,0.655,0.624,0.584,0.560,Inf,Inf,Inf,Inf,Inf,Inf,Inf,Inf,Inf,Inf,Inf,Inf,1.011,1.015,1.005,0.993,0.976,0.510,1.008,1.012,0.997,1.002,0.964,0.459,1.019,1.021,1.001,1.016,0.967,0.695,1.024,1.016,0.997,0.994,0.896,0.532,1.016,0.990,0.959,0.924,0.700,0.436,0.807,0.716,0.781,0.517,0.530,0.195,Inf,Inf,Inf,Inf,Inf,Inf,Inf,Inf,Inf,Inf,Inf,Inf
Ratio_Fit_G=1.000,0.985,0.961,0.832,0.805,0.721,1.023,0.977,0.936,0.875,0.812,0.707,0.982,0.942,0.822,0.852,0.747,0.643,0.916,0.919,0.856,0.780,0.753,0.677,0.804,0.803,0.748,0.761,0.743,0.602,0.709,0.706,0.719,0.656,0.638,0.595,Inf,Inf,Inf,Inf,Inf,Inf,Inf,Inf,Inf,Inf,Inf,Inf,1.116,1.045,1.051,0.978,1.022,0.709,1.068,1.003,1.087,1.013,0.973,0.446,1.035,1.030,1.021,1.000,1.081,0.750,1.120,1.054,1.056,0.961,1.002,0.756,1.034,1.067,1.083,0.997,0.658,0.555,0.974,0.500,0.839,0.508,0.622,0.640,Inf,Inf,Inf,Inf,Inf,Inf,Inf,Inf,Inf,Inf,Inf,Inf
Ratio_G_Int=1.000,0.981,0.916,0.852,0.760,0.656,0.968,0.922,0.869,0.802,0.761,0.654,0.922,0.853,0.843,0.791,0.717,0.617,0.855,0.826,0.817,0.755,0.715,0.623,0.765,0.730,0.718,0.714,0.692,0.551,0.668,0.662,0.657,0.606,0.561,0.539,Inf,Inf,Inf,Inf,Inf,Inf,Inf,Inf,Inf,Inf,Inf,Inf,1.015,1.005,1.001,0.976,0.999,0.328,1.017,0.967,0.996,0.979,0.940,0.279,1.004,1.007,0.982,0.993,0.928,0.518,1.044,0.972,0.993,0.953,0.816,0.348,1.008,0.948,0.903,0.843,0.555,0.266,0.664,0.538,0.638,0.329,0.370,0.142,Inf,Inf,Inf,Inf,Inf,Inf,Inf,Inf,Inf,Inf,Inf,Inf
Ratio_t0_Fit=1.000,0.641,1.109,0.845,0.593,0.612,0.818,0.933,0.748,0.907,0.717,0.620,0.684,0.755,0.933,0.788,0.872,0.674,0.666,0.678,0.746,0.579,0.802,0.620,0.677,0.587,0.866,0.638,0.724,0.627,0.931,1.037,0.625,0.748,0.459,1.262,Inf,Inf,Inf,Inf,Inf,Inf,Inf,Inf,Inf,Inf,Inf,Inf,0.735,0.778,0.757,0.721,0.565,0.812,0.749,0.651,0.722,2.189,0.870,-2.567,0.691,0.678,0.653,0.662,0.713,0.740,0.715,0.725,0.747,0.910,0.704,0.757,0.700,0.748,0.711,0.624,0.951,-42.745,0.755,1.070,0.738,-1.313,1.236,0.923,Inf,Inf,Inf,Inf,Inf,Inf,Inf,Inf,Inf,Inf,Inf,Inf
Ratio_t0_G_Int=1.000,0.941,0.966,0.911,0.776,0.651,0.979,0.902,0.938,0.901,0.771,0.639,0.901,1.015,0.883,0.861,0.816,0.667,0.897,0.870,0.808,0.787,0.744,0.625,0.789,0.950,0.832,0.744,0.671,0.639,0.698,0.687,0.650,0.678,0.654,0.626,Inf,Inf,Inf,Inf,Inf,Inf,Inf,Inf,Inf,Inf,Inf,Inf,1.001,1.041,1.014,1.041,0.918,-1.069,0.987,1.157,1.001,1.069,1.034,-0.637,1.060,1.062,1.055,1.082,1.092,8.043,0.973,1.155,1.009,1.124,1.207,-1.296,1.038,1.122,1.147,1.244,2.271,-0.625,1.892,5.983,1.947,-0.997,-3.532,Inf,Inf,Inf,Inf,Inf,Inf,Inf,Inf,Inf,Inf,Inf,Inf,Inf
Ref_Curve_Array=1,1,1,1,1,1,1,1,1,1,1,1,1,1,1,1,1,1,1,1,1,1,1,1,1,1,1,1,1,1,1,1,1,1,1,1,1,1,1,1,1,1,1,1,1,1,1,1,1,1,1,1,1,1,1,1,1,1,1,1,1,1,1,1,1,1,1,1,1,1,1,1,1,1,1,1,1,1,1,1,1,1,1,1,1,1,1,1,1,1,1,1,1,1,1,1
Default_ref=0
Comm_Map=,,,,,
Comm_Consol=,,,,,,,,
Comm_Screen=,,,,,
Analysis_Set=A,A,A,A,A,A,A,A,A,A,A,A,A,A,A,A,A,A,A,A,A,A,A,A,A,A,A,A,A,A,A,A,A,A,A,A,A,A,A,A,A,A,A,A,A,A,A,A,A,A,A,A,A,A,A,A,A,A,A,A,A,A,A,A,A,A,A,A,A,A,A,A,A,A,A,A,A,A,A,A,A,A,A,A,A,A,A,A,A,A,A,A,A,A,A,A
Ref_Type=single_ref,single_ref,single_ref,single_ref,single_ref,single_ref,single_ref,single_ref,single_ref,single_ref,single_ref,single_ref,single_ref,single_ref,single_ref,single_ref,single_ref,single_ref,single_ref,single_ref,single_ref,single_ref,single_ref,single_ref,single_ref,single_ref,single_ref,single_ref,single_ref,single_ref,single_ref,single_ref,single_ref,single_ref,single_ref,single_ref,single_ref,single_ref,single_ref,single_ref,single_ref,single_ref,single_ref,single_ref,single_ref,single_ref,single_ref,single_ref,single_ref,single_ref,single_ref,single_ref,single_ref,single_ref,single_ref,single_ref,single_ref,single_ref,single_ref,single_ref,single_ref,single_ref,single_ref,single_ref,single_ref,single_ref,single_ref,single_ref,single_ref,single_ref,single_ref,single_ref,single_ref,single_ref,single_ref,single_ref,single_ref,single_ref,single_ref,single_ref,single_ref,single_ref,single_ref,single_ref,single_ref,single_ref,single_ref,single_ref,single_ref,single_ref,single_ref,single_ref,single_ref,single_ref,single_ref,single_ref
Wells_In_Use=0,0,0,0,0,0,0,0,0,0,0,0,0,0,0,0,0,0,0,0,0,0,0,0,0,0,0,0,0,0,0,0,0,0,0,0,0,0,0,0,0,0,0,0,0,0,0,0,0,0,0,0,0,0,0,0,0,0,0,0,0,0,0,0,0,0,0,0,0,0,0,0,0,0,0,0,0,0,0,0,0,0,0,0,0,0,0,0,0,0,0,0,0,0,0,0
[Flor:]
[Flor2:]
[Lumin:]
[Data:]
Read=DateTime	RunT[s]	Temp	Well_1	Well_2	Well_3	Well_4	Well_5	Well_6	Well_7	Well_8	Well_9	Well_10	Well_11	Well_12	Well_13	Well_14	Well_15	Well_16	Well_17	Well_18	Well_19	Well_20	Well_21	Well_22	Well_23	Well_24	Well_25	Well_26	Well_27	Well_28	Well_29	Well_30	Well_31	Well_32	Well_33	Well_34	Well_35	Well_36	Well_37	Well_38	Well_39	Well_40	Well_41	Well_42	Well_43	Well_44	Well_45	Well_46	Well_47	Well_48	Well_49	Well_50	Well_51	Well_52	Well_53	Well_54	Well_55	Well_56	Well_57	Well_58	Well_59	Well_60	Well_61	Well_62	Well_63	Well_64	Well_65	Well_66	Well_67	Well_68	Well_69	Well_70	Well_71	Well_72	Well_73	Well_74	Well_75	Well_76	Well_77	Well_78	Well_79	Well_80	Well_81	Well_82	Well_83	Well_84	Well_85	Well_86	Well_87	Well_88	Well_89	Well_90	Well_91	Well_92	Well_93	Well_94	Well_95	Well_96
1=16:31:26	927	298	0.0794	0.0813	0.0801	0.0806	0.0807	0.0807	0.0789	0.0797	0.0793	0.0800	0.0793	0.0815	0.0827	0.0809	0.0797	0.0807	0.0822	0.0820	0.0789	0.0824	0.0795	0.0819	0.0810	0.0823	0.0789	0.0812	0.0801	0.0810	0.0806	0.0791	0.0805	0.0791	0.0798	0.0823	0.0813	0.0792	0.0806	0.0796	0.0797	0.0815	0.0820	0.0813	0.0796	0.0812	0.0794	0.0825	0.0802	0.0805	0.0754	0.0817	0.0798	0.0795	0.0813	0.0810	0.0813	0.0805	0.0805	0.0802	0.0808	0.0810	0.0830	0.0822	0.0801	0.0831	0.0821	0.0816	0.0803	0.0823	0.0793	0.0836	0.0811	0.0835	0.0646	0.0648	0.0646	0.0656	0.0663	0.0649	0.0662	0.0658	0.0654	0.0661	0.0686	0.0660	0.0647	0.0642	0.0654	0.0659	0.0683	0.0663	0.0664	0.0655	0.0658	0.0653	0.0684	0.0669
2=16:46:07	1808	296	0.0795	0.0809	0.0806	0.0802	0.0801	0.0808	0.0787	0.0784	0.0800	0.0799	0.0812	0.0800	0.0831	0.0814	0.0788	0.0806	0.0813	0.0806	0.0808	0.0802	0.0806	0.0810	0.0819	0.0814	0.0795	0.0806	0.0795	0.0802	0.0810	0.0803	0.0796	0.0805	0.0804	0.0798	0.0822	0.0800	0.0810	0.0806	0.0799	0.0803	0.0823	0.0810	0.0804	0.0786	0.0827	0.0794	0.0821	0.0797	0.0765	0.0821	0.0793	0.0811	0.0810	0.0819	0.0816	0.0808	0.0794	0.0807	0.0804	0.0830	0.0823	0.0807	0.0809	0.0821	0.0830	0.0811	0.0814	0.0819	0.0823	0.0810	0.0855	0.0838	0.0640	0.0645	0.0651	0.0656	0.0665	0.0650	0.0658	0.0661	0.0650	0.0652	0.0677	0.0655	0.0646	0.0650	0.0651	0.0657	0.0671	0.0666	0.0661	0.0656	0.0652	0.0659	0.0678	0.0668
3=17:00:48	2688	298	0.0815	0.0801	0.0791	0.0799	0.0793	0.0795	0.0787	0.0791	0.0790	0.0788	0.0793	0.0790	0.0812	0.0804	0.0783	0.0798	0.0797	0.0800	0.0786	0.0815	0.0800	0.0810	0.0792	0.0814	0.0791	0.0798	0.0798	0.0800	0.0792	0.0788	0.0794	0.0790	0.0793	0.0800	0.0809	0.0781	0.0800	0.0795	0.0792	0.0795	0.0813	0.0804	0.0801	0.0790	0.0791	0.0807	0.0795	0.0796	0.0750	0.0822	0.0789	0.0793	0.0811	0.0804	0.0800	0.0803	0.0795	0.0797	0.0799	0.0808	0.0807	0.0807	0.0790	0.0824	0.0816	0.0804	0.0793	0.0820	0.0795	0.0803	0.0817	0.0830	0.0632	0.0636	0.0637	0.0644	0.0648	0.0637	0.0644	0.0644	0.0643	0.0642	0.0671	0.0646	0.0635	0.0640	0.0641	0.0645	0.0664	0.0647	0.0649	0.0638	0.0637	0.0642	0.0665	0.0654
4=17:15:29	3569	301	0.0809	0.0814	0.0805	0.0824	0.0813	0.0815	0.0806	0.0818	0.0817	0.0810	0.0794	0.0823	0.0828	0.0827	0.0808	0.0823	0.0818	0.0821	0.0800	0.0826	0.0811	0.0839	0.0813	0.0832	0.0815	0.0834	0.0807	0.0821	0.0823	0.0806	0.0810	0.0838	0.0814	0.0825	0.0828	0.0806	0.0826	0.0818	0.0817	0.0824	0.0822	0.0820	0.0821	0.0829	0.0808	0.0847	0.0810	0.0823	0.0762	0.0862	0.0822	0.0825	0.0830	0.0813	0.0825	0.0825	0.0818	0.0810	0.0824	0.0827	0.0830	0.0824	0.0813	0.0839	0.0830	0.0824	0.0810	0.0846	0.0826	0.0855	0.0828	0.0843	0.0646	0.0653	0.0653	0.0655	0.0655	0.0656	0.0663	0.0664	0.0661	0.0663	0.0687	0.0662	0.0651	0.0660	0.0659	0.0663	0.0676	0.0668	0.0662	0.0649	0.0655	0.0659	0.0681	0.0675
5=17:30:12	4452	303	0.0796	0.0815	0.0813	0.0811	0.0809	0.0803	0.0803	0.0803	0.0814	0.0812	0.0811	0.0815	0.0830	0.0823	0.0810	0.0818	0.0813	0.0817	0.0805	0.0847	0.0809	0.0837	0.0820	0.0837	0.0799	0.0821	0.0808	0.0813	0.0819	0.0803	0.0811	0.0838	0.0813	0.0805	0.0825	0.0814	0.0817	0.0808	0.0808	0.0821	0.0835	0.0822	0.0818	0.0824	0.0815	0.0829	0.0822	0.0824	0.0774	0.0830	0.0815	0.0824	0.0828	0.0819	0.0809	0.0819	0.0801	0.0814	0.0825	0.0832	0.0823	0.0818	0.0805	0.0832	0.0830	0.0823	0.0817	0.0846	0.0837	0.0840	0.0835	0.0851	0.0643	0.0645	0.0645	0.0651	0.0661	0.0641	0.0654	0.0654	0.0648	0.0657	0.0673	0.0654	0.0645	0.0651	0.0652	0.0657	0.0673	0.0654	0.0656	0.0653	0.0646	0.0651	0.0671	0.0662
6=17:44:52	5333	300	0.0827	0.0822	0.0814	0.0823	0.0819	0.0817	0.0802	0.0817	0.0817	0.0820	0.0796	0.0827	0.0831	0.0829	0.0812	0.0809	0.0824	0.0824	0.0801	0.0833	0.0812	0.0849	0.0820	0.0860	0.0811	0.0840	0.0807	0.0823	0.0830	0.0813	0.0819	0.0824	0.0813	0.0827	0.0814	0.0824	0.0817	0.0815	0.0818	0.0837	0.0838	0.0825	0.0814	0.0842	0.0809	0.0831	0.0814	0.0837	0.0756	0.0847	0.0826	0.0827	0.0831	0.0826	0.0830	0.0829	0.0819	0.0810	0.0824	0.0834	0.0845	0.0836	0.0819	0.0845	0.0827	0.0830	0.0818	0.0855	0.0834	0.0865	0.0829	0.0859	0.0642	0.0654	0.0648	0.0656	0.0657	0.0649	0.0656	0.0651	0.0649	0.0657	0.0680	0.0657	0.0648	0.0652	0.0660	0.0650	0.0671	0.0658	0.0656	0.0656	0.0651	0.0654	0.0674	0.0666
7=17:59:33	6214	298	0.0788	0.0808	0.0814	0.0819	0.0807	0.0806	0.0795	0.0814	0.0807	0.0815	0.0797	0.0826	0.0833	0.0827	0.0806	0.0811	0.0821	0.0816	0.0804	0.0836	0.0814	0.0835	0.0815	0.0847	0.0797	0.0820	0.0809	0.0821	0.0832	0.0808	0.0819	0.0821	0.0818	0.0823	0.0802	0.0814	0.0811	0.0806	0.0806	0.0824	0.0836	0.0821	0.0818	0.0836	0.0800	0.0828	0.0798	0.0840	0.0777	0.0862	0.0823	0.0822	0.0819	0.0820	0.0827	0.0823	0.0816	0.0801	0.0822	0.0827	0.0837	0.0829	0.0807	0.0855	0.0831	0.0826	0.0819	0.0855	0.0826	0.0851	0.0827	0.0842	0.0635	0.0643	0.0641	0.0648	0.0654	0.0640	0.0648	0.0647	0.0637	0.0650	0.0670	0.0648	0.0637	0.0645	0.0648	0.0638	0.0667	0.0651	0.0646	0.0647	0.0644	0.0651	0.0663	0.0657
8=18:14:14	7094	300	0.0800	0.0818	0.0810	0.0812	0.0807	0.0813	0.0809	0.0807	0.0818	0.0808	0.0815	0.0817	0.0831	0.0815	0.0806	0.0820	0.0814	0.0804	0.0810	0.0837	0.0812	0.0837	0.0811	0.0833	0.0804	0.0820	0.0807	0.0818	0.0820	0.0792	0.0817	0.0821	0.0808	0.0814	0.0833	0.0814	0.0817	0.0809	0.0806	0.0812	0.0827	0.0817	0.0810	0.0830	0.0813	0.0847	0.0815	0.0827	0.0764	0.0854	0.0820	0.0807	0.0823	0.0817	0.0824	0.0822	0.0813	0.0816	0.0827	0.0826	0.0823	0.0823	0.0810	0.0834	0.0822	0.0815	0.0817	0.0852	0.0832	0.0848	0.0826	0.0841	0.0628	0.0633	0.0624	0.0639	0.0645	0.0633	0.0641	0.0644	0.0633	0.0639	0.0650	0.0638	0.0633	0.0626	0.0642	0.0642	0.0664	0.0639	0.0641	0.0640	0.0630	0.0631	0.0657	0.0650
9=18:28:55	7975	300	0.0831	0.0827	0.0816	0.0822	0.0810	0.0819	0.0822	0.0836	0.0826	0.0822	0.0819	0.0831	0.0843	0.0842	0.0826	0.0828	0.0831	0.0821	0.0824	0.0841	0.0829	0.0840	0.0825	0.0854	0.0824	0.0848	0.0823	0.0829	0.0821	0.0813	0.0827	0.0831	0.0818	0.0839	0.0840	0.0839	0.0824	0.0830	0.0822	0.0851	0.0843	0.0829	0.0835	0.0849	0.0830	0.0834	0.0831	0.0834	0.0787	0.0847	0.0831	0.0827	0.0840	0.0828	0.0835	0.0837	0.0830	0.0827	0.0841	0.0850	0.0845	0.0847	0.0829	0.0847	0.0830	0.0833	0.0832	0.0865	0.0849	0.0850	0.0847	0.0854	0.0636	0.0647	0.0647	0.0649	0.0652	0.0638	0.0648	0.0650	0.0646	0.0653	0.0670	0.0645	0.0639	0.0645	0.0644	0.0652	0.0669	0.0642	0.0649	0.0644	0.0646	0.0650	0.0670	0.0659
10=18:43:35	8856	300	0.0847	0.0843	0.0832	0.0834	0.0828	0.0829	0.0821	0.0842	0.0824	0.0831	0.0830	0.0851	0.0860	0.0839	0.0830	0.0826	0.0841	0.0829	0.0841	0.0846	0.0849	0.0824	0.0853	0.0851	0.0835	0.0852	0.0824	0.0839	0.0823	0.0820	0.0842	0.0849	0.0838	0.0853	0.0852	0.0842	0.0836	0.0826	0.0828	0.0831	0.0855	0.0836	0.0842	0.0845	0.0850	0.0834	0.0847	0.0845	0.0785	0.0872	0.0837	0.0824	0.0838	0.0837	0.0851	0.0855	0.0835	0.0850	0.0825	0.0856	0.0844	0.0838	0.0829	0.0856	0.0851	0.0832	0.0838	0.0878	0.0862	0.0859	0.0853	0.0858	0.0636	0.0650	0.0638	0.0650	0.0662	0.0644	0.0653	0.0651	0.0645	0.0644	0.0669	0.0651	0.0640	0.0639	0.0645	0.0652	0.0666	0.0654	0.0650	0.0649	0.0646	0.0639	0.0669	0.0661
11=18:58:16	9737	300	0.0844	0.0848	0.0854	0.0839	0.0835	0.0832	0.0848	0.0854	0.0849	0.0850	0.0840	0.0861	0.0863	0.0856	0.0849	0.0841	0.0840	0.0844	0.0838	0.0865	0.0857	0.0861	0.0853	0.0889	0.0841	0.0866	0.0843	0.0844	0.0847	0.0826	0.0853	0.0856	0.0848	0.0871	0.0863	0.0856	0.0836	0.0833	0.0842	0.0834	0.0857	0.0848	0.0854	0.0886	0.0858	0.0868	0.0856	0.0878	0.0794	0.0861	0.0852	0.0848	0.0855	0.0843	0.0851	0.0871	0.0859	0.0856	0.0864	0.0860	0.0858	0.0854	0.0831	0.0860	0.0847	0.0836	0.0852	0.0894	0.0860	0.0889	0.0855	0.0867	0.0638	0.0654	0.0648	0.0654	0.0653	0.0642	0.0656	0.0654	0.0648	0.0657	0.0670	0.0653	0.0645	0.0655	0.0652	0.0656	0.0677	0.0656	0.0645	0.0650	0.0650	0.0653	0.0673	0.0668
12=19:12:57	10617	303	0.0860	0.0879	0.0862	0.0860	0.0843	0.0840	0.0861	0.0870	0.0869	0.0860	0.0862	0.0865	0.0885	0.0858	0.0857	0.0851	0.0846	0.0831	0.0869	0.0874	0.0876	0.0877	0.0866	0.0885	0.0857	0.0868	0.0852	0.0855	0.0853	0.0834	0.0865	0.0878	0.0858	0.0856	0.0874	0.0862	0.0862	0.0846	0.0838	0.0846	0.0857	0.0842	0.0874	0.0865	0.0876	0.0864	0.0865	0.0859	0.0803	0.0867	0.0851	0.0844	0.0850	0.0846	0.0873	0.0873	0.0845	0.0866	0.0852	0.0867	0.0863	0.0854	0.0848	0.0852	0.0855	0.0843	0.0864	0.0891	0.0897	0.0866	0.0872	0.0864	0.0637	0.0654	0.0648	0.0648	0.0657	0.0643	0.0651	0.0653	0.0653	0.0655	0.0674	0.0648	0.0646	0.0649	0.0651	0.0652	0.0666	0.0652	0.0655	0.0646	0.0646	0.0656	0.0665	0.0669
13=19:27:38	11498	300	0.0855	0.0876	0.0861	0.0860	0.0845	0.0839	0.0866	0.0877	0.0870	0.0874	0.0853	0.0865	0.0908	0.0878	0.0865	0.0860	0.0855	0.0835	0.0864	0.0898	0.0860	0.0896	0.0859	0.0878	0.0854	0.0875	0.0851	0.0854	0.0854	0.0828	0.0877	0.0870	0.0884	0.0893	0.0878	0.0858	0.0876	0.0856	0.0859	0.0853	0.0857	0.0847	0.0893	0.0894	0.0872	0.0890	0.0863	0.0865	0.0802	0.0924	0.0849	0.0844	0.0857	0.0836	0.0885	0.0892	0.0881	0.0876	0.0866	0.0863	0.0876	0.0874	0.0842	0.0876	0.0866	0.0842	0.0877	0.0909	0.0897	0.0889	0.0871	0.0849	0.0629	0.0632	0.0636	0.0638	0.0639	0.0631	0.0645	0.0640	0.0640	0.0645	0.0659	0.0641	0.0633	0.0642	0.0645	0.0642	0.0654	0.0643	0.0645	0.0631	0.0634	0.0642	0.0662	0.0664
14=19:42:18	12379	298	0.0874	0.0895	0.0879	0.0870	0.0857	0.0852	0.0896	0.0899	0.0908	0.0897	0.0882	0.0892	0.0918	0.0893	0.0877	0.0874	0.0874	0.0853	0.0894	0.0921	0.0900	0.0932	0.0891	0.0899	0.0895	0.0907	0.0878	0.0874	0.0875	0.0844	0.0907	0.0905	0.0910	0.0921	0.0918	0.0905	0.0875	0.0879	0.0873	0.0866	0.0880	0.0863	0.0924	0.0929	0.0905	0.0918	0.0894	0.0888	0.0830	0.0926	0.0885	0.0872	0.0877	0.0860	0.0907	0.0917	0.0919	0.0908	0.0894	0.0910	0.0897	0.0878	0.0866	0.0884	0.0870	0.0865	0.0899	0.0951	0.0927	0.0904	0.0888	0.0876	0.0643	0.0649	0.0653	0.0652	0.0656	0.0638	0.0653	0.0655	0.0656	0.0656	0.0668	0.0657	0.0648	0.0649	0.0659	0.0654	0.0670	0.0654	0.0644	0.0656	0.0647	0.0651	0.0670	0.0667
15=19:56:59	13260	298	0.0902	0.0903	0.0891	0.0883	0.0860	0.0862	0.0895	0.0914	0.0900	0.0901	0.0888	0.0902	0.0921	0.0898	0.0888	0.0878	0.0874	0.0864	0.0914	0.0918	0.0917	0.0916	0.0916	0.0926	0.0891	0.0905	0.0875	0.0883	0.0872	0.0843	0.0902	0.0922	0.0915	0.0933	0.0913	0.0907	0.0895	0.0877	0.0878	0.0907	0.0886	0.0858	0.0927	0.0935	0.0920	0.0907	0.0910	0.0924	0.0819	0.0898	0.0879	0.0868	0.0876	0.0855	0.0927	0.0926	0.0911	0.0909	0.0878	0.0894	0.0868	0.0872	0.0859	0.0876	0.0878	0.0854	0.0900	0.0972	0.0917	0.0924	0.0885	0.0881	0.0643	0.0649	0.0646	0.0649	0.0646	0.0640	0.0653	0.0654	0.0647	0.0653	0.0667	0.0649	0.0643	0.0646	0.0648	0.0651	0.0673	0.0653	0.0652	0.0637	0.0646	0.0649	0.0665	0.0662
16=20:11:40	14140	300	0.0917	0.0928	0.0914	0.0898	0.0867	0.0858	0.0929	0.0932	0.0927	0.0924	0.0910	0.0900	0.0977	0.0913	0.0904	0.0892	0.0883	0.0857	0.0930	0.0958	0.0932	0.0961	0.0913	0.0930	0.0918	0.0929	0.0874	0.0899	0.0889	0.0851	0.0939	0.0966	0.0945	0.0945	0.0926	0.0920	0.0896	0.0887	0.0879	0.0881	0.0884	0.0866	0.0942	0.0947	0.0927	0.0952	0.0914	0.0904	0.0829	0.0922	0.0880	0.0878	0.0876	0.0858	0.0961	0.0946	0.0925	0.0927	0.0898	0.0902	0.0882	0.0885	0.0845	0.0892	0.0872	0.0865	0.0938	0.0939	0.0934	0.0933	0.0887	0.0854	0.0633	0.0644	0.0642	0.0646	0.0649	0.0640	0.0650	0.0641	0.0646	0.0651	0.0672	0.0640	0.0641	0.0643	0.0646	0.0647	0.0660	0.0647	0.0650	0.0646	0.0642	0.0647	0.0660	0.0658
17=20:26:21	15021	298	0.0943	0.0946	0.0937	0.0918	0.0886	0.0874	0.0956	0.0958	0.0947	0.0955	0.0936	0.0922	0.0978	0.0931	0.0916	0.0897	0.0892	0.0868	0.0972	0.0971	0.0968	0.0974	0.0950	0.0940	0.0957	0.0946	0.0910	0.0890	0.0890	0.0868	0.0968	0.0973	0.0965	0.0985	0.0957	0.0936	0.0915	0.0902	0.0900	0.0893	0.0907	0.0868	0.0987	0.0969	0.0960	0.0968	0.0952	0.0927	0.0851	0.0946	0.0888	0.0889	0.0894	0.0869	0.0981	0.0978	0.0955	0.0971	0.0914	0.0936	0.0897	0.0877	0.0879	0.0902	0.0889	0.0868	0.0962	0.0994	0.0968	0.0937	0.0916	0.0873	0.0632	0.0644	0.0642	0.0647	0.0655	0.0642	0.0650	0.0654	0.0643	0.0649	0.0669	0.0648	0.0641	0.0648	0.0637	0.0649	0.0666	0.0652	0.0649	0.0652	0.0642	0.0645	0.0664	0.0661
18=20:41:02	15902	298	0.1018	0.0960	0.0936	0.0924	0.0884	0.0865	0.0958	0.0962	0.0966	0.0956	0.0942	0.0936	0.1001	0.0955	0.0932	0.0913	0.0895	0.0873	0.0977	0.0980	0.0974	0.1013	0.0971	0.0967	0.0940	0.0965	0.0931	0.0924	0.0893	0.0859	0.0998	0.0989	0.0985	0.0990	0.0974	0.0936	0.0936	0.0905	0.0908	0.0904	0.0898	0.0871	0.1007	0.0992	0.0981	0.0993	0.0960	0.0939	0.0867	0.0916	0.0901	0.0897	0.0895	0.0867	0.1000	0.0998	0.0976	0.0966	0.0924	0.0931	0.0908	0.0903	0.0890	0.0896	0.0891	0.0875	0.0975	0.0996	0.0978	0.0965	0.0923	0.0863	0.0637	0.0649	0.0641	0.0646	0.0641	0.0636	0.0650	0.0649	0.0646	0.0650	0.0669	0.0645	0.0641	0.0644	0.0652	0.0649	0.0670	0.0651	0.0647	0.0639	0.0643	0.0645	0.0663	0.0656
19=20:55:42	16783	301	0.1040	0.1018	0.0990	0.0961	0.0923	0.0888	0.1025	0.1037	0.1024	0.1026	0.1008	0.0985	0.1032	0.0987	0.0973	0.0938	0.0930	0.0895	0.1028	0.1064	0.1029	0.1059	0.1016	0.0998	0.0983	0.0981	0.0951	0.0944	0.0915	0.0886	0.1044	0.1050	0.1036	0.1058	0.1031	0.1005	0.0960	0.0935	0.0933	0.0927	0.0934	0.0904	0.1047	0.1065	0.1028	0.1042	0.1016	0.0969	0.0877	0.0967	0.0929	0.0916	0.0918	0.0888	0.1053	0.1064	0.1031	0.1035	0.0972	0.0980	0.0911	0.0924	0.0886	0.0915	0.0914	0.0899	0.1022	0.1061	0.1021	0.0997	0.0958	0.0873	0.0648	0.0655	0.0649	0.0656	0.0659	0.0646	0.0660	0.0646	0.0653	0.0656	0.0676	0.0655	0.0648	0.0661	0.0659	0.0655	0.0666	0.0659	0.0659	0.0654	0.0659	0.0652	0.0672	0.0664
20=21:10:23	17664	298	0.1075	0.1043	0.1019	0.0987	0.0925	0.0897	0.1056	0.1053	0.1049	0.1035	0.1032	0.0979	0.1089	0.1024	0.0997	0.0950	0.0937	0.0889	0.1065	0.1085	0.1086	0.1063	0.1070	0.1008	0.1017	0.1030	0.0965	0.0954	0.0923	0.0882	0.1061	0.1069	0.1028	0.1044	0.1042	0.1001	0.0982	0.0953	0.0931	0.0917	0.0925	0.0885	0.1063	0.1077	0.1049	0.1044	0.1026	0.0988	0.0893	0.0965	0.0929	0.0917	0.0908	0.0872	0.1060	0.1048	0.1026	0.1020	0.0957	0.0958	0.0943	0.0923	0.0883	0.0916	0.0894	0.0872	0.1025	0.1037	0.1014	0.0990	0.0953	0.0870	0.0635	0.0648	0.0641	0.0642	0.0644	0.0631	0.0648	0.0650	0.0642	0.0649	0.0667	0.0641	0.0637	0.0647	0.0651	0.0651	0.0671	0.0651	0.0636	0.0641	0.0643	0.0648	0.0663	0.0655
21=21:25:04	18544	300	0.1088	0.1090	0.1065	0.1011	0.0950	0.0901	0.1117	0.1137	0.1122	0.1120	0.1094	0.1035	0.1125	0.1043	0.1023	0.0984	0.0975	0.0911	0.1110	0.1219	0.1103	0.1171	0.1106	0.1085	0.1026	0.1042	0.0999	0.0973	0.0950	0.0897	0.1135	0.1147	0.1129	0.1139	0.1118	0.1067	0.1010	0.0982	0.0965	0.0953	0.0950	0.0906	0.1132	0.1189	0.1110	0.1168	0.1089	0.1069	0.0903	0.0983	0.0957	0.0933	0.0932	0.0896	0.1143	0.1139	0.1109	0.1114	0.1016	0.1004	0.0951	0.0937	0.0910	0.0917	0.0916	0.0917	0.1082	0.1147	0.1073	0.1077	0.0985	0.0871	0.0639	0.0646	0.0644	0.0647	0.0653	0.0640	0.0641	0.0656	0.0641	0.0649	0.0666	0.0648	0.0642	0.0649	0.0653	0.0653	0.0662	0.0649	0.0650	0.0651	0.0648	0.0653	0.0664	0.0666
22=21:39:45	19425	301	0.1188	0.1138	0.1122	0.1062	0.0977	0.0929	0.1163	0.1197	0.1180	0.1181	0.1147	0.1085	0.1163	0.1085	0.1067	0.1002	0.0964	0.0927	0.1169	0.1235	0.1161	0.1242	0.1151	0.1098	0.1116	0.1104	0.1034	0.1004	0.0969	0.0915	0.1215	0.1213	0.1201	0.1233	0.1206	0.1132	0.1065	0.1006	0.1005	0.0963	0.0971	0.0914	0.1185	0.1213	0.1161	0.1198	0.1141	0.1069	0.0933	0.1026	0.0983	0.0947	0.0951	0.0917	0.1188	0.1210	0.1183	0.1181	0.1065	0.1054	0.0978	0.0942	0.0923	0.0950	0.0930	0.0901	0.1135	0.1153	0.1137	0.1071	0.1010	0.0869	0.0637	0.0642	0.0641	0.0648	0.0653	0.0636	0.0650	0.0650	0.0638	0.0649	0.0667	0.0645	0.0645	0.0647	0.0648	0.0640	0.0662	0.0651	0.0650	0.0647	0.0642	0.0640	0.0663	0.0655
23=21:54:25	20306	300	0.1209	0.1188	0.1123	0.1081	0.0993	0.0932	0.1230	0.1230	0.1224	0.1216	0.1167	0.1080	0.1213	0.1127	0.1092	0.1036	0.1003	0.0930	0.1211	0.1267	0.1231	0.1229	0.1192	0.1160	0.1119	0.1128	0.1052	0.1030	0.0989	0.0922	0.1262	0.1254	0.1229	0.1273	0.1224	0.1142	0.1073	0.1049	0.1022	0.0989	0.0972	0.0935	0.1232	0.1287	0.1219	0.1253	0.1180	0.1087	0.0953	0.1023	0.0987	0.0975	0.0964	0.0916	0.1270	0.1273	0.1228	0.1224	0.1085	0.1051	0.0971	0.0962	0.0935	0.0951	0.0932	0.0911	0.1172	0.1196	0.1173	0.1126	0.1034	0.0870	0.0639	0.0650	0.0645	0.0646	0.0649	0.0645	0.0655	0.0658	0.0651	0.0652	0.0668	0.0649	0.0643	0.0654	0.0653	0.0652	0.0671	0.0652	0.0649	0.0641	0.0648	0.0650	0.0667	0.0663
24=22:09:06	21187	301	0.1263	0.1234	0.1206	0.1106	0.1003	0.0939	0.1299	0.1302	0.1289	0.1287	0.1229	0.1110	0.1230	0.1170	0.1131	0.1084	0.1019	0.0948	0.1281	0.1368	0.1282	0.1323	0.1262	0.1176	0.1144	0.1154	0.1084	0.1060	0.1018	0.0926	0.1357	0.1347	0.1315	0.1349	0.1271	0.1199	0.1119	0.1078	0.1056	0.1019	0.0993	0.0949	0.1298	0.1387	0.1292	0.1329	0.1241	0.1136	0.0996	0.1066	0.1026	0.0981	0.0969	0.0915	0.1337	0.1336	0.1298	0.1277	0.1115	0.1088	0.0987	0.0971	0.0948	0.0962	0.0939	0.0929	0.1242	0.1265	0.1213	0.1201	0.1070	0.0864	0.0642	0.0638	0.0643	0.0648	0.0646	0.0641	0.0654	0.0652	0.0650	0.0648	0.0666	0.0648	0.0647	0.0645	0.0652	0.0651	0.0663	0.0657	0.0648	0.0645	0.0647	0.0648	0.0666	0.0658
25=22:23:47	22068	298	0.1384	0.1284	0.1229	0.1146	0.1025	0.0946	0.1341	0.1364	0.1317	0.1314	0.1274	0.1140	0.1371	0.1193	0.1178	0.1084	0.1036	0.0958	0.1344	0.1486	0.1358	0.1452	0.1322	0.1242	0.1217	0.1261	0.1127	0.1095	0.1036	0.0938	0.1375	0.1420	0.1364	0.1417	0.1321	0.1241	0.1170	0.1107	0.1079	0.1038	0.1019	0.0957	0.1359	0.1439	0.1358	0.1422	0.1296	0.1194	0.1013	0.1058	0.1039	0.1007	0.0993	0.0935	0.1393	0.1395	0.1331	0.1356	0.1132	0.1104	0.0999	0.0981	0.0965	0.0979	0.0941	0.0941	0.1299	0.1306	0.1232	0.1252	0.1075	0.0869	0.0637	0.0644	0.0634	0.0645	0.0655	0.0639	0.0653	0.0654	0.0646	0.0647	0.0656	0.0645	0.0639	0.0639	0.0652	0.0651	0.0674	0.0656	0.0652	0.0650	0.0642	0.0638	0.0665	0.0657
26=22:38:28	22948	300	0.1505	0.1437	0.1379	0.1237	0.1100	0.0992	0.1495	0.1522	0.1491	0.1500	0.1429	0.1267	0.1408	0.1307	0.1246	0.1180	0.1089	0.0988	0.1499	0.1548	0.1512	0.1529	0.1459	0.1310	0.1263	0.1295	0.1207	0.1138	0.1080	0.0971	0.1535	0.1557	0.1490	0.1578	0.1475	0.1350	0.1208	0.1160	0.1140	0.1089	0.1072	0.0979	0.1503	0.1523	0.1513	0.1493	0.1436	0.1265	0.1033	0.1152	0.1088	0.1051	0.1024	0.0963	0.1515	0.1536	0.1473	0.1484	0.1229	0.1205	0.1037	0.1015	0.0985	0.0997	0.0976	0.0972	0.1410	0.1376	0.1362	0.1264	0.1149	0.0886	0.0645	0.0661	0.0655	0.0658	0.0665	0.0649	0.0661	0.0654	0.0662	0.0657	0.0682	0.0657	0.0657	0.0658	0.0660	0.0660	0.0672	0.0661	0.0665	0.0658	0.0656	0.0659	0.0674	0.0670
27=22:53:09	23829	303	0.1568	0.1497	0.1403	0.1287	0.1117	0.1003	0.1609	0.1599	0.1587	0.1603	0.1534	0.1311	0.1539	0.1356	0.1303	0.1218	0.1113	0.0998	0.1584	0.1680	0.1573	0.1649	0.1532	0.1325	0.1336	0.1364	0.1242	0.1179	0.1100	0.0983	0.1640	0.1674	0.1638	0.1664	0.1604	0.1433	0.1271	0.1226	0.1172	0.1107	0.1087	0.0998	0.1611	0.1647	0.1587	0.1618	0.1499	0.1311	0.1081	0.1209	0.1119	0.1072	0.1045	0.0968	0.1661	0.1629	0.1567	0.1614	0.1288	0.1276	0.1027	0.1028	0.0988	0.1014	0.0973	0.0961	0.1470	0.1470	0.1415	0.1351	0.1179	0.0875	0.0641	0.0648	0.0647	0.0654	0.0656	0.0643	0.0654	0.0652	0.0651	0.0642	0.0674	0.0654	0.0646	0.0649	0.0644	0.0656	0.0668	0.0657	0.0651	0.0652	0.0648	0.0650	0.0663	0.0664
28=23:07:49	24710	298	0.1677	0.1617	0.1458	0.1303	0.1129	0.1005	0.1704	0.1686	0.1662	0.1687	0.1609	0.1324	0.1654	0.1435	0.1392	0.1267	0.1157	0.0993	0.1705	0.1797	0.1727	0.1755	0.1651	0.1376	0.1447	0.1394	0.1280	0.1250	0.1119	0.0977	0.1748	0.1802	0.1724	0.1774	0.1660	0.1492	0.1323	0.1271	0.1206	0.1135	0.1081	0.0992	0.1658	0.1774	0.1700	0.1710	0.1596	0.1366	0.1121	0.1257	0.1134	0.1064	0.1023	0.0968	0.1742	0.1723	0.1595	0.1675	0.1300	0.1283	0.1047	0.1023	0.0995	0.1022	0.0993	0.0960	0.1559	0.1524	0.1481	0.1363	0.1204	0.0856	0.0618	0.0633	0.0613	0.0623	0.0634	0.0622	0.0630	0.0635	0.0630	0.0632	0.0643	0.0624	0.0626	0.0625	0.0631	0.0630	0.0649	0.0637	0.0629	0.0628	0.0627	0.0623	0.0646	0.0641
29=23:22:30	25591	300	0.1835	0.1715	0.1573	0.1407	0.1171	0.1021	0.1794	0.1796	0.1777	0.1756	0.1713	0.1375	0.1737	0.1525	0.1441	0.1319	0.1160	0.1013	0.1849	0.1928	0.1830	0.1850	0.1772	0.1484	0.1484	0.1506	0.1355	0.1275	0.1164	0.1000	0.1847	0.1892	0.1825	0.1863	0.1760	0.1538	0.1402	0.1319	0.1251	0.1171	0.1155	0.1006	0.1825	0.1876	0.1823	0.1739	0.1675	0.1498	0.1135	0.1281	0.1182	0.1121	0.1076	0.0981	0.1866	0.1797	0.1686	0.1716	0.1353	0.1308	0.1069	0.1073	0.1037	0.1044	0.1003	0.0979	0.1644	0.1570	0.1539	0.1395	0.1244	0.0871	0.0634	0.0648	0.0640	0.0642	0.0649	0.0633	0.0640	0.0646	0.0644	0.0645	0.0672	0.0645	0.0637	0.0645	0.0650	0.0646	0.0662	0.0637	0.0641	0.0642	0.0640	0.0641	0.0658	0.0657
30=23:37:11	26471	301	0.1926	0.1826	0.1694	0.1446	0.1221	0.1040	0.1939	0.1990	0.1872	0.1946	0.1787	0.1477	0.1916	0.1625	0.1504	0.1362	0.1220	0.1043	0.1926	0.2097	0.1957	0.1982	0.1886	0.1512	0.1615	0.1574	0.1400	0.1329	0.1195	0.1018	0.2039	0.2060	0.2032	0.2027	0.1851	0.1629	0.1512	0.1371	0.1297	0.1219	0.1155	0.1032	0.1985	0.2009	0.1901	0.1919	0.1782	0.1504	0.1202	0.1333	0.1215	0.1138	0.1094	0.1003	0.2042	0.1933	0.1812	0.1847	0.1413	0.1371	0.1094	0.1085	0.1047	0.1053	0.0998	0.0993	0.1754	0.1646	0.1600	0.1455	0.1282	0.0874	0.0635	0.0648	0.0646	0.0649	0.0657	0.0643	0.0650	0.0650	0.0650	0.0650	0.0674	0.0649	0.0639	0.0649	0.0649	0.0650	0.0659	0.0650	0.0649	0.0651	0.0645	0.0648	0.0662	0.0656
31=23:51:52	27352	298	0.2187	0.2025	0.1859	0.1602	0.1292	0.1095	0.2234	0.2211	0.2225	0.2165	0.2030	0.1560	0.2126	0.1781	0.1677	0.1453	0.1303	0.1086	0.2200	0.2363	0.2083	0.2272	0.2032	0.1565	0.1765	0.1710	0.1525	0.1442	0.1287	0.1077	0.2324	0.2331	0.2308	0.2290	0.2174	0.1790	0.1652	0.1514	0.1421	0.1321	0.1236	0.1072	0.2237	0.2304	0.2148	0.2268	0.1943	0.1579	0.1261	0.1395	0.1280	0.1215	0.1149	0.1026	0.2323	0.2272	0.2147	0.2095	0.1629	0.1511	0.1165	0.1139	0.1101	0.1092	0.1064	0.1016	0.2008	0.1806	0.1827	0.1538	0.1386	0.0898	0.0637	0.0645	0.0647	0.0646	0.0654	0.0644	0.0651	0.0650	0.0639	0.0654	0.0676	0.0648	0.0649	0.0647	0.0654	0.0644	0.0661	0.0656	0.0653	0.0650	0.0650	0.0647	0.0664	0.0661
32=00:06:33	28233	300	0.2439	0.2125	0.1920	0.1670	0.1371	0.1089	0.2367	0.2421	0.2284	0.2377	0.2132	0.1625	0.2183	0.1874	0.1723	0.1530	0.1325	0.1095	0.2319	0.2502	0.2274	0.2441	0.2203	0.1652	0.1876	0.1824	0.1592	0.1475	0.1296	0.1073	0.2442	0.2415	0.2348	0.2464	0.2178	0.1830	0.1664	0.1563	0.1454	0.1399	0.1245	0.1080	0.2424	0.2444	0.2211	0.2416	0.2017	0.1682	0.1332	0.1378	0.1303	0.1234	0.1171	0.1016	0.2458	0.2316	0.2211	0.2139	0.1602	0.1485	0.1162	0.1164	0.1107	0.1106	0.1048	0.1001	0.2014	0.1815	0.1804	0.1596	0.1387	0.0862	0.0636	0.0642	0.0639	0.0646	0.0642	0.0630	0.0646	0.0645	0.0639	0.0639	0.0669	0.0645	0.0634	0.0645	0.0641	0.0644	0.0659	0.0644	0.0639	0.0639	0.0639	0.0641	0.0657	0.0652
33=00:21:13	29114	298	0.2666	0.2362	0.2070	0.1748	0.1391	0.1139	0.2687	0.2590	0.2560	0.2510	0.2377	0.1664	0.2323	0.2013	0.1837	0.1665	0.1382	0.1149	0.2597	0.2742	0.2468	0.2689	0.2350	0.1699	0.1986	0.1898	0.1701	0.1582	0.1360	0.1104	0.2741	0.2654	0.2711	0.2637	0.2464	0.1921	0.1812	0.1650	0.1534	0.1401	0.1346	0.1089	0.2765	0.2650	0.2468	0.2567	0.2193	0.1689	0.1383	0.1508	0.1389	0.1288	0.1207	0.1056	0.2716	0.2568	0.2449	0.2331	0.1751	0.1595	0.1197	0.1192	0.1130	0.1132	0.1078	0.1024	0.2196	0.1939	0.1951	0.1644	0.1475	0.0875	0.0627	0.0637	0.0630	0.0637	0.0641	0.0619	0.0639	0.0642	0.0639	0.0635	0.0669	0.0636	0.0632	0.0635	0.0643	0.0634	0.0657	0.0639	0.0631	0.0637	0.0631	0.0633	0.0648	0.0646
34=00:35:54	29995	300	0.2716	0.2549	0.2322	0.1928	0.1490	0.1188	0.2991	0.2932	0.2910	0.2891	0.2666	0.1853	0.2623	0.2206	0.2026	0.1771	0.1480	0.1173	0.2874	0.3102	0.2735	0.3081	0.2615	0.1789	0.2249	0.2084	0.1834	0.1644	0.1484	0.1140	0.3091	0.3037	0.2998	0.3082	0.2780	0.2142	0.1937	0.1758	0.1638	0.1508	0.1359	0.1133	0.2997	0.3043	0.2769	0.2976	0.2426	0.1827	0.1463	0.1641	0.1470	0.1344	0.1239	0.1080	0.2997	0.2850	0.2752	0.2633	0.1901	0.1708	0.1265	0.1241	0.1168	0.1186	0.1115	0.1053	0.2420	0.2076	0.2095	0.1768	0.1583	0.0864	0.0628	0.0638	0.0636	0.0638	0.0638	0.0628	0.0641	0.0644	0.0640	0.0637	0.0670	0.0637	0.0635	0.0637	0.0643	0.0642	0.0656	0.0644	0.0644	0.0631	0.0639	0.0639	0.0655	0.0650
35=00:50:35	30876	301	0.3164	0.2848	0.2532	0.2048	0.1580	0.1216	0.3277	0.3239	0.3134	0.3203	0.2907	0.1995	0.2815	0.2412	0.2171	0.1859	0.1556	0.1206	0.3177	0.3402	0.3059	0.3348	0.2874	0.1920	0.2412	0.2226	0.1950	0.1786	0.1527	0.1182	0.3400	0.3413	0.3292	0.3437	0.3010	0.2340	0.2041	0.1879	0.1743	0.1590	0.1413	0.1170	0.3315	0.3378	0.3046	0.3253	0.2635	0.1973	0.1595	0.1688	0.1535	0.1423	0.1320	0.1106	0.3370	0.3149	0.3004	0.2873	0.2007	0.1828	0.1288	0.1267	0.1210	0.1212	0.1115	0.1077	0.2585	0.2230	0.2215	0.1883	0.1644	0.0860	0.0626	0.0635	0.0630	0.0634	0.0641	0.0628	0.0636	0.0638	0.0634	0.0636	0.0666	0.0634	0.0630	0.0640	0.0645	0.0636	0.0651	0.0631	0.0638	0.0634	0.0630	0.0638	0.0649	0.0649
36=01:05:16	31756	298	0.3300	0.3017	0.2658	0.2174	0.1625	0.1252	0.3476	0.3472	0.3399	0.3313	0.3204	0.1978	0.3152	0.2543	0.2337	0.1950	0.1624	0.1250	0.3541	0.3673	0.3476	0.3548	0.3232	0.2064	0.2659	0.2366	0.2062	0.1854	0.1592	0.1227	0.3595	0.3624	0.3582	0.3607	0.3236	0.2409	0.2283	0.1959	0.1838	0.1653	0.1523	0.1192	0.3796	0.3498	0.3462	0.3355	0.2915	0.2140	0.1709	0.1852	0.1601	0.1456	0.1344	0.1129	0.3591	0.3422	0.3146	0.2993	0.2110	0.1859	0.1346	0.1335	0.1263	0.1250	0.1165	0.1108	0.2741	0.2317	0.2373	0.1943	0.1697	0.0877	0.0645	0.0653	0.0646	0.0655	0.0654	0.0644	0.0652	0.0653	0.0637	0.0652	0.0670	0.0650	0.0641	0.0648	0.0652	0.0650	0.0678	0.0657	0.0655	0.0651	0.0644	0.0648	0.0667	0.0664
37=01:19:57	32637	301	0.3856	0.3358	0.2979	0.2396	0.1806	0.1317	0.3932	0.3906	0.3779	0.3791	0.3422	0.2127	0.3440	0.2835	0.2546	0.2166	0.1748	0.1283	0.3814	0.4155	0.3682	0.4064	0.3438	0.2099	0.2928	0.2629	0.2263	0.2027	0.1687	0.1259	0.4091	0.3999	0.4046	0.4037	0.3495	0.2520	0.2381	0.2139	0.1986	0.1775	0.1567	0.1242	0.3954	0.4057	0.3615	0.3882	0.3036	0.2234	0.1811	0.1908	0.1676	0.1520	0.1397	0.1154	0.4114	0.3696	0.3563	0.3233	0.2242	0.1912	0.1420	0.1383	0.1301	0.1294	0.1185	0.1136	0.2924	0.2401	0.2453	0.2047	0.1769	0.0869	0.0631	0.0638	0.0623	0.0638	0.0646	0.0632	0.0641	0.0644	0.0639	0.0638	0.0652	0.0640	0.0633	0.0628	0.0639	0.0643	0.0659	0.0646	0.0645	0.0639	0.0634	0.0630	0.0652	0.0648
38=01:34:37	33518	298	0.4134	0.3785	0.3306	0.2632	0.1902	0.1381	0.4442	0.4432	0.4321	0.4228	0.4014	0.2295	0.3753	0.3119	0.2807	0.2304	0.1873	0.1345	0.4276	0.4506	0.4110	0.4506	0.3767	0.2202	0.3142	0.2878	0.2483	0.2164	0.1791	0.1332	0.4494	0.4537	0.4508	0.4489	0.4074	0.2848	0.2589	0.2303	0.2106	0.1852	0.1653	0.1287	0.4508	0.4426	0.4138	0.4278	0.3458	0.2321	0.1908	0.1957	0.1795	0.1645	0.1491	0.1207	0.4398	0.4234	0.3946	0.3653	0.2537	0.2132	0.1450	0.1476	0.1363	0.1344	0.1233	0.1180	0.3198	0.2610	0.2757	0.2225	0.1890	0.0875	0.0630	0.0643	0.0637	0.0640	0.0643	0.0637	0.0642	0.0647	0.0639	0.0643	0.0664	0.0637	0.0641	0.0641	0.0645	0.0644	0.0653	0.0649	0.0648	0.0641	0.0640	0.0642	0.0656	0.0654
39=01:49:18	34399	300	0.4499	0.4110	0.3614	0.2873	0.2037	0.1456	0.4783	0.4841	0.4763	0.4693	0.4364	0.2460	0.4107	0.3370	0.3014	0.2496	0.1971	0.1429	0.4749	0.4836	0.4631	0.4737	0.4262	0.2340	0.3280	0.3077	0.2722	0.2354	0.1937	0.1412	0.4901	0.5002	0.4729	0.4955	0.4409	0.3052	0.2837	0.2504	0.2323	0.1993	0.1767	0.1380	0.4963	0.4839	0.4709	0.4627	0.3823	0.2571	0.1964	0.2072	0.1974	0.1779	0.1590	0.1245	0.4920	0.4578	0.4235	0.4081	0.2681	0.2291	0.1555	0.1534	0.1444	0.1407	0.1302	0.1204	0.3432	0.2774	0.2975	0.2359	0.2009	0.0886	0.0639	0.0638	0.0639	0.0643	0.0651	0.0640	0.0645	0.0651	0.0633	0.0648	0.0658	0.0645	0.0641	0.0640	0.0651	0.0643	0.0656	0.0651	0.0651	0.0645	0.0643	0.0646	0.0659	0.0660
40=02:03:59	35279	298	0.4973	0.4386	0.3770	0.3102	0.2085	0.1451	0.5077	0.5101	0.4980	0.4785	0.4537	0.2444	0.4389	0.3757	0.3286	0.2670	0.2043	0.1497	0.5040	0.5065	0.4918	0.4949	0.4416	0.2455	0.3511	0.3458	0.2918	0.2478	0.1961	0.1422	0.5247	0.5274	0.4938	0.5137	0.4564	0.3087	0.3111	0.2723	0.2467	0.2118	0.1878	0.1388	0.5363	0.5134	0.4929	0.4836	0.3952	0.2493	0.2133	0.2192	0.2000	0.1849	0.1620	0.1256	0.5165	0.4933	0.4401	0.4142	0.2743	0.2284	0.1655	0.1640	0.1463	0.1437	0.1322	0.1237	0.3616	0.2840	0.3158	0.2362	0.2079	0.0877	0.0636	0.0643	0.0640	0.0643	0.0651	0.0637	0.0649	0.0647	0.0635	0.0642	0.0666	0.0642	0.0639	0.0647	0.0648	0.0636	0.0658	0.0650	0.0647	0.0643	0.0639	0.0644	0.0658	0.0652
41=02:18:40	36160	300	0.5444	0.4928	0.4230	0.3357	0.2336	0.1568	0.5672	0.5720	0.5547	0.5497	0.5091	0.2709	0.4810	0.3978	0.3606	0.2925	0.2207	0.1548	0.5575	0.5701	0.5378	0.5564	0.4878	0.2607	0.3900	0.3598	0.3081	0.2673	0.2087	0.1459	0.5734	0.5704	0.5465	0.5681	0.4921	0.3242	0.3449	0.2938	0.2639	0.2255	0.1944	0.1465	0.5828	0.5738	0.5286	0.5472	0.4214	0.2761	0.2387	0.2365	0.2145	0.1909	0.1734	0.1323	0.5688	0.5238	0.4844	0.4468	0.3013	0.2462	0.1667	0.1647	0.1519	0.1492	0.1348	0.1283	0.3820	0.3030	0.3277	0.2594	0.2170	0.0872	0.0633	0.0641	0.0637	0.0642	0.0645	0.0635	0.0631	0.0645	0.0638	0.0639	0.0664	0.0644	0.0635	0.0643	0.0643	0.0645	0.0658	0.0642	0.0645	0.0644	0.0635	0.0638	0.0654	0.0647
42=02:33:21	37041	301	0.5777	0.5216	0.4446	0.3451	0.2340	0.1557	0.5856	0.5895	0.5742	0.5502	0.5279	0.2692	0.5437	0.4248	0.3897	0.3146	0.2380	0.1590	0.5934	0.5958	0.5715	0.5718	0.5147	0.2660	0.4280	0.3894	0.3356	0.2938	0.2251	0.1544	0.6148	0.6121	0.5766	0.5932	0.5164	0.3296	0.3630	0.3207	0.2869	0.2427	0.2073	0.1530	0.6544	0.6030	0.5782	0.5560	0.4419	0.2799	0.2514	0.2642	0.2310	0.2046	0.1806	0.1357	0.6092	0.5556	0.5091	0.4638	0.3082	0.2554	0.1804	0.1742	0.1595	0.1579	0.1406	0.1331	0.4022	0.3153	0.3532	0.2584	0.2319	0.0881	0.0636	0.0646	0.0638	0.0645	0.0647	0.0638	0.0651	0.0642	0.0638	0.0644	0.0664	0.0642	0.0638	0.0648	0.0646	0.0642	0.0659	0.0649	0.0646	0.0641	0.0637	0.0644	0.0655	0.0654
43=02:48:01	37922	298	0.6098	0.5753	0.5002	0.3912	0.2683	0.1718	0.6532	0.6545	0.6410	0.6231	0.5842	0.2929	0.5774	0.4656	0.4210	0.3471	0.2524	0.1684	0.6579	0.6569	0.6318	0.6453	0.5558	0.2779	0.4670	0.4265	0.3675	0.3180	0.2498	0.1652	0.6736	0.6662	0.6451	0.6576	0.5672	0.3649	0.4022	0.3414	0.3077	0.2601	0.2242	0.1582	0.6878	0.6578	0.6328	0.6172	0.4686	0.2993	0.2627	0.2819	0.2540	0.2219	0.1926	0.1435	0.6652	0.6111	0.5471	0.5020	0.3428	0.2724	0.1918	0.1822	0.1686	0.1639	0.1469	0.1365	0.4264	0.3298	0.3847	0.2794	0.2470	0.0884	0.0640	0.0650	0.0645	0.0647	0.0656	0.0639	0.0652	0.0644	0.0648	0.0647	0.0667	0.0646	0.0642	0.0649	0.0651	0.0651	0.0665	0.0650	0.0651	0.0650	0.0646	0.0643	0.0662	0.0659
44=03:02:42	38803	300	0.6526	0.6063	0.5294	0.4161	0.2799	0.1785	0.6873	0.6960	0.6784	0.6414	0.6200	0.2913	0.6224	0.5122	0.4561	0.3780	0.2733	0.1732	0.6922	0.7012	0.6554	0.6838	0.5877	0.2831	0.5134	0.4659	0.3990	0.3480	0.2673	0.1745	0.7174	0.7063	0.6863	0.6962	0.5923	0.3602	0.4182	0.3755	0.3348	0.2860	0.2367	0.1664	0.7232	0.6898	0.6746	0.6335	0.4935	0.3181	0.2917	0.3057	0.2727	0.2374	0.1992	0.1489	0.7119	0.6354	0.5710	0.5151	0.3462	0.2707	0.1984	0.1961	0.1765	0.1728	0.1520	0.1426	0.4453	0.3438	0.4022	0.2842	0.2561	0.0880	0.0637	0.0650	0.0643	0.0645	0.0654	0.0638	0.0647	0.0648	0.0644	0.0647	0.0670	0.0643	0.0641	0.0651	0.0649	0.0647	0.0649	0.0648	0.0650	0.0644	0.0641	0.0647	0.0655	0.0654
45=03:17:23	39683	301	0.7136	0.6687	0.5798	0.4609	0.3116	0.1964	0.7325	0.7578	0.7288	0.7222	0.6716	0.3287	0.6632	0.5520	0.4872	0.4027	0.3010	0.1898	0.7278	0.7543	0.7233	0.7237	0.6449	0.3077	0.5526	0.4981	0.4377	0.3809	0.2852	0.1834	0.7635	0.7607	0.7264	0.7650	0.6350	0.3985	0.4652	0.4027	0.3652	0.3024	0.2575	0.1757	0.7700	0.7554	0.7208	0.6982	0.5257	0.3340	0.3213	0.3207	0.2880	0.2516	0.2154	0.1563	0.7601	0.6810	0.6183	0.5621	0.3739	0.2958	0.2136	0.2051	0.1849	0.1818	0.1607	0.1478	0.4509	0.3790	0.4150	0.3159	0.2672	0.0881	0.0637	0.0658	0.0640	0.0643	0.0659	0.0640	0.0652	0.0656	0.0648	0.0647	0.0666	0.0647	0.0649	0.0635	0.0646	0.0653	0.0676	0.0651	0.0652	0.0647	0.0644	0.0641	0.0658	0.0664
46=03:32:04	40564	298	0.7476	0.7114	0.6260	0.5021	0.3448	0.2064	0.7825	0.7853	0.7768	0.7527	0.7103	0.3382	0.7072	0.6023	0.5352	0.4255	0.3303	0.1934	0.7634	0.7907	0.7317	0.7829	0.6507	0.3068	0.5836	0.5458	0.4715	0.3995	0.3089	0.1945	0.8064	0.7938	0.7684	0.7963	0.6640	0.4173	0.4858	0.4406	0.3922	0.3257	0.2661	0.1835	0.7861	0.7845	0.7447	0.7403	0.5343	0.3385	0.3322	0.3491	0.3098	0.2722	0.2289	0.1604	0.7900	0.7098	0.6437	0.5732	0.3958	0.3115	0.2202	0.2188	0.1954	0.1868	0.1668	0.1549	0.4760	0.3809	0.4446	0.3290	0.2805	0.0877	0.0633	0.0650	0.0639	0.0644	0.0653	0.0639	0.0651	0.0649	0.0634	0.0647	0.0662	0.0646	0.0637	0.0645	0.0645	0.0644	0.0661	0.0650	0.0650	0.0645	0.0642	0.0645	0.0658	0.0660
47=03:46:45	41445	300	0.7791	0.7397	0.6638	0.5267	0.3608	0.2163	0.7835	0.7852	0.7646	0.7850	0.6954	0.3519	0.7342	0.6328	0.5668	0.4667	0.3418	0.2079	0.7795	0.7992	0.7670	0.7881	0.6851	0.3266	0.6284	0.5804	0.5062	0.4234	0.3290	0.2041	0.8099	0.8176	0.7749	0.8110	0.6519	0.4290	0.5278	0.4730	0.4264	0.3509	0.2877	0.1924	0.7949	0.8075	0.7672	0.7634	0.5482	0.3480	0.3699	0.3745	0.3293	0.2907	0.2440	0.1683	0.8303	0.7276	0.6575	0.5971	0.3988	0.3162	0.2400	0.2291	0.2060	0.2004	0.1764	0.1601	0.4895	0.4005	0.4559	0.3407	0.2888	0.0876	0.0634	0.0648	0.0642	0.0645	0.0649	0.0632	0.0649	0.0649	0.0642	0.0645	0.0666	0.0642	0.0642	0.0648	0.0648	0.0649	0.0657	0.0645	0.0642	0.0646	0.0641	0.0645	0.0657	0.0658
48=04:01:25	42326	303	0.7840	0.7738	0.6922	0.5627	0.3913	0.2302	0.7924	0.7742	0.7900	0.7674	0.7382	0.3393	0.7684	0.6723	0.6004	0.4922	0.3705	0.2138	0.8047	0.7951	0.7624	0.8033	0.6951	0.3233	0.6659	0.6207	0.5319	0.4570	0.3511	0.2171	0.8214	0.8149	0.7935	0.8068	0.6939	0.4246	0.5686	0.5035	0.4549	0.3790	0.3067	0.1993	0.8159	0.7938	0.7897	0.7728	0.5682	0.3509	0.3851	0.3979	0.3557	0.3093	0.2596	0.1762	0.8243	0.7507	0.6723	0.6045	0.4236	0.3223	0.2502	0.2432	0.2176	0.2127	0.1820	0.1630	0.5169	0.4017	0.4875	0.3541	0.3049	0.0869	0.0627	0.0637	0.0638	0.0635	0.0645	0.0629	0.0640	0.0640	0.0633	0.0626	0.0658	0.0632	0.0635	0.0640	0.0630	0.0638	0.0652	0.0642	0.0641	0.0636	0.0631	0.0633	0.0651	0.0647
49=04:16:06	43207	298	0.7909	0.8052	0.7363	0.6041	0.4154	0.2423	0.7971	0.7899	0.7810	0.7816	0.7556	0.3678	0.8251	0.7087	0.6545	0.5234	0.4161	0.2305	0.7974	0.8023	0.7908	0.7794	0.7251	0.3403	0.7209	0.6649	0.5793	0.4955	0.3793	0.2306	0.8330	0.8289	0.7969	0.8369	0.7031	0.4585	0.6041	0.5445	0.4922	0.4122	0.3344	0.2170	0.8044	0.8192	0.7930	0.7980	0.5902	0.3817	0.4245	0.4341	0.3809	0.3328	0.2778	0.1842	0.8409	0.7717	0.6997	0.6277	0.4411	0.3422	0.2719	0.2640	0.2303	0.2279	0.1909	0.1776	0.5132	0.4377	0.4930	0.3770	0.3222	0.0869	0.0633	0.0643	0.0637	0.0647	0.0652	0.0636	0.0644	0.0648	0.0644	0.0642	0.0655	0.0642	0.0643	0.0637	0.0652	0.0647	0.0665	0.0644	0.0649	0.0641	0.0641	0.0635	0.0655	0.0658
50=04:30:47	44088	301	0.7936	0.7733	0.7237	0.6080	0.4181	0.2356	0.7478	0.7485	0.7487	0.7381	0.7409	0.3683	0.8026	0.7370	0.6659	0.5420	0.4140	0.2343	0.7751	0.7712	0.7581	0.7728	0.7170	0.3476	0.7225	0.6927	0.5995	0.5111	0.3734	0.2277	0.7978	0.7890	0.7608	0.7962	0.6946	0.4413	0.6459	0.5806	0.5302	0.4375	0.3441	0.2239	0.8010	0.7820	0.7699	0.7727	0.5853	0.3748	0.4402	0.4338	0.3824	0.3434	0.2806	0.1814	0.8369	0.7551	0.6820	0.6112	0.4230	0.3372	0.2812	0.2765	0.2420	0.2329	0.1975	0.1787	0.5202	0.4355	0.5016	0.3722	0.3261	0.0879	0.0642	0.0652	0.0639	0.0649	0.0653	0.0645	0.0657	0.0652	0.0647	0.0647	0.0657	0.0648	0.0649	0.0639	0.0654	0.0653	0.0666	0.0656	0.0656	0.0650	0.0642	0.0640	0.0659	0.0663
51=04:45:28	44968	298	0.7890	0.7834	0.7751	0.6436	0.4435	0.2600	0.7572	0.7663	0.7322	0.7729	0.7020	0.3798	0.8157	0.7520	0.7004	0.5985	0.4376	0.2520	0.7776	0.7732	0.7689	0.7563	0.7234	0.3561	0.7711	0.7132	0.6293	0.5483	0.4097	0.2370	0.7806	0.8030	0.7495	0.8072	0.6730	0.4630	0.6774	0.6152	0.5615	0.4559	0.3755	0.2292	0.7740	0.7812	0.7664	0.7647	0.5822	0.3970	0.4867	0.4854	0.4305	0.3619	0.2997	0.1889	0.8157	0.7491	0.6720	0.6324	0.4164	0.3360	0.3125	0.2905	0.2634	0.2485	0.2042	0.1855	0.5302	0.4487	0.4970	0.3747	0.3274	0.0868	0.0629	0.0642	0.0638	0.0637	0.0648	0.0635	0.0647	0.0644	0.0636	0.0642	0.0659	0.0638	0.0638	0.0642	0.0641	0.0641	0.0658	0.0647	0.0644	0.0639	0.0635	0.0638	0.0653	0.0650
52=05:00:09	45849	301	0.7961	0.7878	0.7640	0.6722	0.4659	0.2722	0.7520	0.7481	0.7495	0.7438	0.7425	0.3886	0.8210	0.7507	0.7231	0.6087	0.4680	0.2558	0.7854	0.7742	0.7685	0.7625	0.7392	0.3636	0.7615	0.7322	0.6490	0.5920	0.4281	0.2510	0.7924	0.8041	0.7582	0.7995	0.7035	0.4579	0.7051	0.6490	0.5913	0.4743	0.3976	0.2420	0.7848	0.7644	0.7876	0.7569	0.6131	0.3961	0.5072	0.5133	0.4529	0.3819	0.3151	0.1980	0.8021	0.7570	0.6886	0.6391	0.4341	0.3494	0.3253	0.3071	0.2734	0.2582	0.2164	0.1913	0.5379	0.4623	0.5179	0.3845	0.3441	0.0875	0.0636	0.0643	0.0638	0.0648	0.0650	0.0635	0.0645	0.0647	0.0634	0.0636	0.0664	0.0641	0.0641	0.0649	0.0637	0.0644	0.0662	0.0646	0.0646	0.0642	0.0637	0.0645	0.0656	0.0655
53=05:14:49	46730	298	0.7735	0.7982	0.7831	0.7346	0.5243	0.3106	0.8075	0.7821	0.8114	0.7585	0.7826	0.3954	0.8317	0.7830	0.7820	0.6723	0.5233	0.2967	0.8184	0.8191	0.7698	0.8286	0.7305	0.3606	0.7767	0.8035	0.7115	0.6241	0.4873	0.2866	0.8362	0.8254	0.8039	0.8221	0.7506	0.4726	0.7572	0.6834	0.6512	0.5210	0.4488	0.2604	0.8200	0.7945	0.8137	0.7740	0.6330	0.4126	0.5178	0.5689	0.4912	0.4311	0.3487	0.2188	0.8207	0.7846	0.7161	0.6570	0.4769	0.3735	0.3504	0.3361	0.2982	0.2788	0.2326	0.2060	0.5666	0.4755	0.5579	0.4118	0.3726	0.0872	0.0635	0.0644	0.0641	0.0635	0.0647	0.0638	0.0646	0.0648	0.0643	0.0642	0.0664	0.0641	0.0639	0.0644	0.0645	0.0644	0.0661	0.0647	0.0644	0.0645	0.0631	0.0642	0.0649	0.0656
54=05:29:30	47611	303	0.8056	0.8027	0.7849	0.7561	0.5626	0.3350	0.8045	0.8009	0.7971	0.8008	0.7609	0.4210	0.8237	0.7657	0.7760	0.6929	0.5599	0.3126	0.8087	0.8131	0.7935	0.8246	0.7490	0.3874	0.7665	0.7883	0.7407	0.6531	0.5038	0.3038	0.8301	0.8344	0.7999	0.8423	0.7430	0.5023	0.7661	0.7187	0.6766	0.5537	0.4623	0.2762	0.8147	0.8067	0.8135	0.7863	0.6398	0.4187	0.5595	0.5794	0.5095	0.4538	0.3823	0.2320	0.8339	0.7871	0.7317	0.6793	0.4846	0.3878	0.3567	0.3540	0.3150	0.2949	0.2436	0.2169	0.5680	0.4982	0.5564	0.4293	0.3719	0.0873	0.0634	0.0645	0.0639	0.0638	0.0651	0.0640	0.0647	0.0644	0.0640	0.0635	0.0664	0.0644	0.0645	0.0644	0.0645	0.0646	0.0661	0.0648	0.0646	0.0643	0.0646	0.0638	0.0657	0.0656
55=05:44:11	48492	298	0.8074	0.8149	0.7894	0.7667	0.5988	0.3502	0.8059	0.7788	0.8101	0.7572	0.7784	0.3973	0.8184	0.7774	0.7748	0.7241	0.5888	0.3273	0.8248	0.7892	0.7980	0.8084	0.7449	0.3788	0.7687	0.8056	0.7625	0.6906	0.5261	0.3171	0.8163	0.8298	0.8026	0.8066	0.7631	0.4995	0.7807	0.7362	0.7077	0.5754	0.4856	0.2816	0.8110	0.7778	0.8086	0.7465	0.6563	0.4237	0.5918	0.6157	0.5328	0.4832	0.3885	0.2360	0.8090	0.7835	0.6943	0.6651	0.4789	0.3897	0.3916	0.3763	0.3397	0.3038	0.2479	0.2236	0.5684	0.4769	0.5693	0.4028	0.3892	0.0870	0.0629	0.0642	0.0638	0.0636	0.0647	0.0630	0.0638	0.0643	0.0638	0.0638	0.0660	0.0637	0.0634	0.0636	0.0641	0.0639	0.0643	0.0641	0.0644	0.0638	0.0635	0.0637	0.0650	0.0648
56=05:58:52	49372	300	0.8031	0.7998	0.7816	0.7472	0.6237	0.3727	0.7977	0.8091	0.7966	0.8045	0.7811	0.4367	0.8331	0.7838	0.7752	0.7324	0.6273	0.3554	0.8131	0.8168	0.8047	0.8276	0.7585	0.3999	0.7768	0.7970	0.7711	0.7244	0.5591	0.3414	0.8366	0.8435	0.8162	0.8646	0.7346	0.5183	0.7840	0.7547	0.7478	0.6259	0.5262	0.3145	0.8149	0.8209	0.8067	0.8123	0.6490	0.4366	0.6186	0.6492	0.5746	0.5125	0.4316	0.2536	0.8399	0.7975	0.7348	0.6913	0.4963	0.4001	0.4031	0.4007	0.3617	0.3277	0.2680	0.2408	0.5824	0.5197	0.5703	0.4453	0.3936	0.0865	0.0626	0.0641	0.0633	0.0632	0.0636	0.0628	0.0632	0.0639	0.0633	0.0633	0.0655	0.0636	0.0637	0.0635	0.0644	0.0639	0.0652	0.0629	0.0640	0.0637	0.0639	0.0635	0.0646	0.0649
57=06:13:33	50253	298	0.8285	0.8251	0.8062	0.7468	0.6593	0.3931	0.8139	0.7870	0.8017	0.8161	0.7528	0.4224	0.8432	0.7945	0.7668	0.7530	0.6523	0.3845	0.7874	0.8529	0.7599	0.8689	0.7269	0.4160	0.7851	0.7940	0.7761	0.7488	0.5944	0.3501	0.8523	0.8399	0.8305	0.8521	0.7321	0.4872	0.7779	0.7682	0.7516	0.6642	0.5417	0.3391	0.8133	0.8277	0.7745	0.8356	0.6145	0.4447	0.6725	0.6917	0.6062	0.5422	0.4606	0.2658	0.8430	0.7762	0.7458	0.6622	0.5078	0.3856	0.4478	0.4266	0.3816	0.3487	0.2791	0.2533	0.5804	0.5449	0.5649	0.4566	0.3938	0.0880	0.0634	0.0643	0.0638	0.0632	0.0646	0.0633	0.0639	0.0647	0.0637	0.0644	0.0656	0.0639	0.0643	0.0647	0.0644	0.0649	0.0662	0.0641	0.0646	0.0645	0.0628	0.0638	0.0653	0.0656
58=06:28:13	51134	300	0.8127	0.8350	0.8176	0.7685	0.6987	0.4394	0.8330	0.8188	0.8413	0.8366	0.8008	0.4486	0.8498	0.8087	0.7851	0.7706	0.7070	0.4113	0.8411	0.8497	0.8057	0.8769	0.7552	0.4080	0.7836	0.8186	0.7775	0.7782	0.6426	0.3936	0.8626	0.8715	0.8566	0.8785	0.7845	0.5352	0.7847	0.7636	0.7639	0.6947	0.6020	0.3626	0.8426	0.8345	0.8404	0.8331	0.6677	0.4504	0.6794	0.7296	0.6520	0.5952	0.4891	0.2979	0.8552	0.8085	0.7521	0.7089	0.5374	0.4261	0.4655	0.4566	0.4187	0.3714	0.3085	0.2717	0.6115	0.5309	0.6164	0.4576	0.4268	0.0891	0.0641	0.0649	0.0649	0.0648	0.0652	0.0641	0.0654	0.0647	0.0644	0.0648	0.0669	0.0646	0.0646	0.0651	0.0657	0.0650	0.0653	0.0651	0.0653	0.0646	0.0645	0.0647	0.0660	0.0662
59=06:42:54	52015	298	0.8043	0.8104	0.7893	0.7579	0.6950	0.4399	0.8118	0.8037	0.8305	0.8064	0.7887	0.4277	0.8441	0.7989	0.7868	0.7488	0.7190	0.4305	0.8295	0.8414	0.8029	0.8749	0.7427	0.4033	0.7918	0.8176	0.7784	0.7599	0.6543	0.4083	0.8552	0.8693	0.8523	0.8780	0.7744	0.5246	0.7887	0.7595	0.7673	0.7205	0.6240	0.3729	0.8598	0.8114	0.8489	0.8080	0.6717	0.4591	0.7020	0.7533	0.6672	0.6145	0.5200	0.3057	0.8500	0.8187	0.7427	0.7020	0.5278	0.4216	0.4954	0.4813	0.4405	0.3893	0.3236	0.2788	0.6159	0.5339	0.6140	0.4547	0.4254	0.0883	0.0637	0.0648	0.0644	0.0645	0.0653	0.0640	0.0647	0.0652	0.0644	0.0642	0.0665	0.0650	0.0647	0.0643	0.0647	0.0645	0.0666	0.0651	0.0655	0.0647	0.0646	0.0642	0.0656	0.0664
60=06:57:35	52896	300	0.8102	0.8058	0.7936	0.7408	0.6908	0.4642	0.8030	0.8111	0.8177	0.8423	0.7685	0.4600	0.8385	0.7851	0.7832	0.7455	0.7290	0.4531	0.8196	0.8482	0.8227	0.8596	0.7734	0.4299	0.7964	0.7944	0.7593	0.7477	0.6769	0.4159	0.8472	0.8714	0.8426	0.8972	0.7494	0.5375	0.7718	0.7702	0.7569	0.7248	0.6564	0.3984	0.8254	0.8328	0.8498	0.8198	0.6712	0.4741	0.7134	0.7689	0.7031	0.6369	0.5461	0.3165	0.8516	0.8003	0.7474	0.7044	0.5269	0.4250	0.5161	0.4994	0.4589	0.4099	0.3272	0.2949	0.6069	0.5581	0.5843	0.4783	0.4241	0.0867	0.0630	0.0641	0.0635	0.0636	0.0633	0.0630	0.0643	0.0646	0.0635	0.0640	0.0661	0.0640	0.0635	0.0640	0.0641	0.0644	0.0655	0.0639	0.0643	0.0630	0.0636	0.0640	0.0650	0.0647
61=07:12:16	53776	303	0.8149	0.8202	0.7953	0.7574	0.6984	0.4900	0.8022	0.8175	0.8275	0.8464	0.7897	0.4688	0.8398	0.8063	0.7936	0.7472	0.7463	0.4737	0.8405	0.8517	0.8416	0.8699	0.7737	0.4287	0.7842	0.8218	0.7884	0.7663	0.7082	0.4482	0.8663	0.8853	0.8445	0.9143	0.7644	0.5469	0.7982	0.7764	0.7842	0.7298	0.6952	0.4281	0.8762	0.8289	0.8666	0.8277	0.6828	0.4815	0.7105	0.7568	0.7148	0.6823	0.5826	0.3388	0.8651	0.8228	0.7452	0.7130	0.5223	0.4339	0.5535	0.5355	0.4937	0.4365	0.3554	0.3095	0.6103	0.5689	0.6069	0.4902	0.4382	0.0876	0.0636	0.0651	0.0630	0.0645	0.0649	0.0638	0.0652	0.0650	0.0641	0.0640	0.0652	0.0645	0.0637	0.0638	0.0649	0.0650	0.0660	0.0650	0.0649	0.0645	0.0642	0.0633	0.0659	0.0658
62=07:26:57	54657	298	0.8181	0.8396	0.8253	0.7748	0.7096	0.5328	0.8357	0.8177	0.8684	0.8584	0.8202	0.4570	0.8537	0.8044	0.7974	0.7688	0.7404	0.5067	0.8462	0.8727	0.8284	0.9083	0.7595	0.4269	0.7887	0.8191	0.7838	0.7710	0.7310	0.4694	0.8862	0.8908	0.8909	0.8929	0.7958	0.5437	0.7965	0.7905	0.7707	0.7306	0.7165	0.4493	0.8753	0.8423	0.8634	0.8493	0.6790	0.4586	0.7113	0.7696	0.7190	0.7133	0.6143	0.3592	0.8763	0.8339	0.7563	0.7070	0.5585	0.4478	0.5814	0.5628	0.5256	0.4622	0.3785	0.3283	0.6298	0.5709	0.6360	0.4696	0.4586	0.0879	0.0631	0.0634	0.0633	0.0638	0.0646	0.0636	0.0640	0.0645	0.0636	0.0628	0.0653	0.0634	0.0634	0.0635	0.0638	0.0642	0.0651	0.0636	0.0642	0.0638	0.0638	0.0630	0.0653	0.0646
63=07:41:38	55538	301	0.8065	0.8162	0.7970	0.7667	0.7027	0.5451	0.8130	0.8355	0.8405	0.8620	0.8179	0.4694	0.8413	0.8082	0.7966	0.7553	0.7439	0.5412	0.8488	0.8537	0.8660	0.8772	0.7906	0.4453	0.8010	0.8196	0.7881	0.7652	0.7220	0.4991	0.8759	0.9002	0.8744	0.9330	0.7721	0.5643	0.7976	0.7787	0.7875	0.7305	0.7340	0.4664	0.8835	0.8441	0.8838	0.8393	0.6939	0.4876	0.7184	0.7520	0.7189	0.7170	0.6397	0.3696	0.8757	0.8325	0.7494	0.7188	0.5324	0.4466	0.6046	0.5932	0.5500	0.4765	0.3889	0.3447	0.6210	0.5730	0.6183	0.4783	0.4531	0.0862	0.0633	0.0642	0.0638	0.0637	0.0640	0.0627	0.0641	0.0647	0.0638	0.0629	0.0659	0.0633	0.0634	0.0641	0.0630	0.0638	0.0655	0.0641	0.0638	0.0642	0.0635	0.0634	0.0645	0.0652
64=07:56:18	56419	300	0.8129	0.8320	0.8267	0.7746	0.7202	0.5774	0.8406	0.8235	0.8640	0.8731	0.8047	0.4670	0.8572	0.8077	0.7968	0.7672	0.7414	0.5706	0.8348	0.8900	0.8219	0.9293	0.7617	0.4524	0.8257	0.8313	0.7958	0.7794	0.7390	0.5133	0.8913	0.8884	0.9135	0.9168	0.7861	0.5364	0.7987	0.7929	0.7695	0.7383	0.7182	0.4947	0.8755	0.8681	0.8528	0.8683	0.6648	0.4880	0.7178	0.7758	0.7366	0.7277	0.6718	0.3916	0.8976	0.8241	0.7668	0.7011	0.5636	0.4324	0.6318	0.6112	0.5793	0.4938	0.4047	0.3627	0.6339	0.5649	0.6198	0.4845	0.4582	0.0882	0.0644	0.0658	0.0647	0.0650	0.0657	0.0646	0.0656	0.0656	0.0651	0.0649	0.0670	0.0647	0.0649	0.0645	0.0651	0.0654	0.0674	0.0654	0.0653	0.0652	0.0645	0.0644	0.0668	0.0666
65=08:10:59	57300	300	0.8266	0.8396	0.8161	0.7682	0.7012	0.5918	0.8040	0.8295	0.8267	0.8939	0.8041	0.4782	0.8495	0.8092	0.8060	0.7575	0.7503	0.5860	0.8572	0.8426	0.8922	0.8690	0.8012	0.4638	0.7959	0.8067	0.7846	0.7760	0.7165	0.5341	0.8703	0.9128	0.8893	0.9307	0.7500	0.5593	0.7964	0.7873	0.7789	0.7323	0.7319	0.5211	0.8911	0.8577	0.8992	0.8385	0.6956	0.4900	0.7417	0.7705	0.7393	0.7190	0.6982	0.4160	0.8967	0.8371	0.7341	0.7201	0.5267	0.4482	0.6633	0.6443	0.6125	0.5291	0.4369	0.3830	0.6259	0.5927	0.6177	0.4837	0.4599	0.0876	0.0637	0.0655	0.0640	0.0643	0.0641	0.0636	0.0649	0.0651	0.0641	0.0644	0.0667	0.0640	0.0643	0.0649	0.0648	0.0646	0.0667	0.0647	0.0640	0.0643	0.0645	0.0642	0.0653	0.0655
66=08:25:40	58181	301	0.8185	0.8260	0.8055	0.7689	0.7174	0.6134	0.8281	0.8187	0.8688	0.8853	0.8120	0.4538	0.8560	0.8279	0.8026	0.7666	0.7624	0.6096	0.8398	0.8892	0.8360	0.9472	0.7441	0.4394	0.7938	0.8296	0.8027	0.7691	0.7263	0.5488	0.9023	0.8976	0.9279	0.9297	0.7909	0.5273	0.8134	0.7939	0.7853	0.7527	0.7248	0.5473	0.9144	0.8757	0.8704	0.8854	0.6603	0.4726	0.7334	0.7674	0.7151	0.7254	0.7046	0.4309	0.9064	0.8271	0.7822	0.6938	0.5699	0.4493	0.6893	0.6773	0.6391	0.5507	0.4622	0.3952	0.6440	0.5733	0.6403	0.4764	0.4719	0.0874	0.0633	0.0642	0.0640	0.0642	0.0650	0.0638	0.0647	0.0648	0.0639	0.0644	0.0661	0.0644	0.0641	0.0645	0.0639	0.0646	0.0660	0.0643	0.0650	0.0641	0.0641	0.0638	0.0656	0.0651
67=08:40:21	59061	298	0.8044	0.8203	0.7992	0.7591	0.7022	0.6398	0.8151	0.8355	0.8662	0.8855	0.8360	0.4814	0.8534	0.8166	0.7941	0.7664	0.7459	0.6417	0.8582	0.8746	0.8690	0.9411	0.7968	0.4538	0.7951	0.8170	0.7890	0.7672	0.7176	0.5763	0.8866	0.9183	0.9174	0.9363	0.8023	0.5660	0.8081	0.7814	0.7869	0.7335	0.7359	0.5603	0.9324	0.8699	0.9172	0.8668	0.6916	0.4873	0.7253	0.7580	0.7211	0.7288	0.7060	0.4589	0.9039	0.8425	0.7701	0.7303	0.5668	0.4720	0.6959	0.6845	0.6573	0.5699	0.4722	0.4111	0.6511	0.5860	0.6476	0.4996	0.4879	0.0870	0.0634	0.0646	0.0638	0.0640	0.0649	0.0636	0.0647	0.0651	0.0639	0.0631	0.0663	0.0644	0.0643	0.0645	0.0638	0.0645	0.0658	0.0648	0.0643	0.0644	0.0642	0.0638	0.0656	0.0653
68=08:55:02	59942	303	0.8164	0.8388	0.8210	0.7846	0.7082	0.6672	0.8216	0.8409	0.8826	0.8984	0.8545	0.4855	0.8620	0.8236	0.8112	0.7645	0.7647	0.6422	0.8797	0.8657	0.8975	0.9272	0.8161	0.4615	0.8239	0.8368	0.7904	0.7807	0.7413	0.6143	0.8938	0.9360	0.9345	0.9484	0.8194	0.5724	0.7977	0.7891	0.7891	0.7387	0.7445	0.5987	0.9412	0.8821	0.9363	0.8637	0.7035	0.5045	0.7289	0.7730	0.7498	0.7468	0.7106	0.4825	0.9170	0.8545	0.7638	0.7328	0.5746	0.4769	0.7213	0.6979	0.6878	0.5956	0.4969	0.4317	0.6542	0.5930	0.6474	0.5055	0.4973	0.0883	0.0632	0.0641	0.0636	0.0638	0.0646	0.0634	0.0638	0.0648	0.0624	0.0639	0.0651	0.0638	0.0636	0.0644	0.0643	0.0643	0.0663	0.0643	0.0643	0.0640	0.0636	0.0640	0.0649	0.0647
69=09:09:42	60823	298	0.8015	0.8221	0.8107	0.7801	0.7137	0.6568	0.8335	0.8526	0.8779	0.9194	0.8563	0.4867	0.8566	0.8331	0.8186	0.7638	0.7632	0.6518	0.8693	0.8816	0.8934	0.9648	0.8007	0.4641	0.8313	0.8378	0.7980	0.7732	0.7356	0.6350	0.8950	0.9241	0.9549	0.9510	0.8120	0.5758	0.7999	0.7907	0.7832	0.7462	0.7482	0.6156	0.9539	0.9071	0.9200	0.8912	0.6970	0.5091	0.7129	0.7691	0.7265	0.7269	0.7044	0.4928	0.9190	0.8583	0.7750	0.7198	0.5870	0.4809	0.7113	0.6951	0.6822	0.6103	0.5181	0.4468	0.6567	0.5936	0.6568	0.5078	0.4982	0.0882	0.0634	0.0651	0.0642	0.0641	0.0641	0.0643	0.0647	0.0653	0.0642	0.0649	0.0662	0.0646	0.0645	0.0650	0.0649	0.0649	0.0664	0.0649	0.0652	0.0637	0.0644	0.0646	0.0658	0.0656
70=09:24:23	61704	300	0.8169	0.8213	0.8054	0.7455	0.6717	0.6197	0.7904	0.8248	0.8347	0.9176	0.8078	0.4853	0.8590	0.8081	0.7957	0.7606	0.7263	0.6317	0.8524	0.8695	0.8898	0.9435	0.8051	0.4692	0.8138	0.7920	0.7499	0.7419	0.7097	0.6112	0.8779	0.9330	0.9264	0.9565	0.7729	0.5592	0.7985	0.7984	0.7727	0.7245	0.7300	0.6352	0.9390	0.9115	0.9291	0.8751	0.6821	0.5038	0.7154	0.7643	0.7277	0.6986	0.6842	0.4897	0.9165	0.8337	0.7530	0.7165	0.5506	0.4610	0.7112	0.6869	0.6789	0.6393	0.5256	0.4677	0.6502	0.6019	0.6198	0.5094	0.4840	0.0871	0.0629	0.0641	0.0631	0.0641	0.0641	0.0633	0.0645	0.0647	0.0632	0.0634	0.0662	0.0636	0.0639	0.0639	0.0633	0.0639	0.0653	0.0642	0.0640	0.0639	0.0637	0.0640	0.0648	0.0654
71=09:39:04	62585	298	0.8332	0.8213	0.8002	0.7579	0.6962	0.6350	0.7969	0.8281	0.8548	0.9262	0.8145	0.4907	0.8519	0.8279	0.8033	0.7634	0.7512	0.6459	0.8481	0.8804	0.8952	0.9667	0.8011	0.4780	0.7961	0.8245	0.7967	0.7566	0.7149	0.6181	0.8935	0.9436	0.9312	0.9534	0.7942	0.5677	0.8203	0.7925	0.7942	0.7326	0.7378	0.6653	0.9580	0.9306	0.9222	0.8938	0.6901	0.5001	0.7471	0.7617	0.7109	0.7176	0.7170	0.5282	0.9344	0.8456	0.7746	0.7255	0.5732	0.4710	0.7176	0.7013	0.6790	0.6549	0.5568	0.4842	0.6560	0.6019	0.6537	0.5009	0.4986	0.0869	0.0627	0.0640	0.0638	0.0636	0.0644	0.0629	0.0637	0.0644	0.0632	0.0635	0.0655	0.0636	0.0632	0.0636	0.0635	0.0636	0.0647	0.0639	0.0642	0.0634	0.0635	0.0638	0.0646	0.0650
72=09:53:45	63465	300	0.8198	0.8310	0.8151	0.7811	0.7239	0.6721	0.8247	0.8882	0.8637	0.9675	0.8437	0.5199	0.8604	0.8392	0.8213	0.7742	0.7797	0.6659	0.8647	0.8919	0.9459	0.9526	0.8430	0.4917	0.8251	0.8391	0.8104	0.7704	0.7429	0.6490	0.9051	0.9654	0.9428	0.9961	0.7870	0.5938	0.8106	0.7962	0.7955	0.7577	0.7441	0.6716	0.9589	0.9603	0.9363	0.9090	0.7061	0.5334	0.7391	0.7635	0.7388	0.7253	0.7243	0.5576	0.9457	0.8632	0.7880	0.7343	0.5727	0.4814	0.7107	0.7050	0.6782	0.6696	0.5699	0.5183	0.6558	0.6207	0.6340	0.5292	0.4965	0.0864	0.0624	0.0633	0.0626	0.0632	0.0638	0.0624	0.0636	0.0630	0.0632	0.0632	0.0648	0.0627	0.0628	0.0637	0.0631	0.0631	0.0644	0.0634	0.0640	0.0633	0.0628	0.0633	0.0642	0.0641
73=10:08:26	64346	301	0.8305	0.8490	0.8355	0.7958	0.7333	0.6888	0.8533	0.8806	0.9116	0.9737	0.8651	0.5107	0.8594	0.8475	0.8200	0.7912	0.7745	0.6654	0.8671	0.9117	0.9061	1.0027	0.8052	0.4733	0.8328	0.8457	0.8115	0.7780	0.7553	0.6506	0.9189	0.9724	0.9736	0.9842	0.8324	0.5857	0.8027	0.8121	0.8014	0.7497	0.7564	0.6645	0.9710	0.9703	0.9265	0.9203	0.6875	0.5090	0.7407	0.7789	0.7415	0.7406	0.7280	0.5823	0.9617	0.8640	0.8009	0.7353	0.6054	0.4785	0.7313	0.7079	0.6908	0.6703	0.6001	0.5302	0.6682	0.6052	0.6600	0.5192	0.5051	0.0868	0.0630	0.0641	0.0637	0.0638	0.0643	0.0634	0.0639	0.0642	0.0634	0.0639	0.0662	0.0641	0.0635	0.0648	0.0639	0.0630	0.0654	0.0640	0.0642	0.0635	0.0634	0.0635	0.0650	0.0654
74=10:23:06	65227	298	0.8043	0.8227	0.8190	0.7705	0.7046	0.6509	0.8218	0.8654	0.8815	0.9523	0.8498	0.5014	0.8629	0.8539	0.8207	0.7871	0.7606	0.6691	0.8600	0.9108	0.9096	0.9939	0.8167	0.4860	0.8341	0.8400	0.7969	0.7704	0.7473	0.6390	0.9114	0.9622	0.9658	0.9805	0.8088	0.5827	0.8091	0.8092	0.7975	0.7518	0.7402	0.6775	0.9674	0.9799	0.9406	0.9186	0.6841	0.5233	0.7272	0.7750	0.7511	0.7346	0.7154	0.5963	0.9630	0.8570	0.7926	0.7299	0.5950	0.4841	0.7288	0.7118	0.6917	0.6741	0.6034	0.5580	0.6726	0.6106	0.6484	0.5235	0.5128	0.0869	0.0633	0.0645	0.0639	0.0643	0.0648	0.0634	0.0650	0.0640	0.0643	0.0643	0.0662	0.0642	0.0643	0.0646	0.0649	0.0643	0.0660	0.0644	0.0646	0.0644	0.0639	0.0643	0.0651	0.0656
75=10:37:47	66108	298	0.8278	0.8389	0.8156	0.7816	0.7280	0.6638	0.8315	0.8746	0.8954	0.9546	0.8690	0.5027	0.8511	0.8575	0.8167	0.7822	0.7752	0.6658	0.8574	0.9158	0.9208	1.0196	0.8101	0.4803	0.8019	0.8453	0.8187	0.7769	0.7382	0.6434	0.9241	0.9668	0.9764	0.9803	0.8267	0.5804	0.8211	0.8094	0.8043	0.7559	0.7373	0.6777	0.9993	0.9866	0.9463	0.9266	0.7057	0.5099	0.7406	0.7706	0.7243	0.7380	0.7255	0.6163	0.9623	0.8682	0.8063	0.7288	0.6057	0.4906	0.7302	0.7123	0.6828	0.6689	0.6417	0.5767	0.6756	0.6103	0.6790	0.5213	0.5289	0.0879	0.0626	0.0633	0.0633	0.0633	0.0642	0.0628	0.0640	0.0641	0.0632	0.0628	0.0648	0.0635	0.0634	0.0638	0.0633	0.0638	0.0646	0.0641	0.0642	0.0636	0.0630	0.0637	0.0651	0.0653
76=10:52:28	66989	298	0.8044	0.8216	0.8082	0.7737	0.7197	0.6581	0.8323	0.8851	0.8972	0.9533	0.8781	0.5002	0.8502	0.8529	0.8110	0.7763	0.7658	0.6729	0.8579	0.9179	0.9195	1.0051	0.8128	0.4879	0.8172	0.8307	0.8085	0.7726	0.7319	0.6478	0.9186	0.9533	0.9763	0.9798	0.8185	0.5789	0.8080	0.7981	0.8060	0.7534	0.7370	0.6738	0.9953	0.9835	0.9453	0.9352	0.6981	0.5242	0.7465	0.7709	0.7426	0.7363	0.7243	0.6279	0.9592	0.8680	0.8068	0.7273	0.6064	0.4937	0.7185	0.7076	0.6826	0.6667	0.6384	0.5849	0.6696	0.6170	0.6624	0.5248	0.5268	0.0876	0.0634	0.0648	0.0642	0.0643	0.0643	0.0638	0.0650	0.0650	0.0641	0.0640	0.0665	0.0645	0.0643	0.0650	0.0650	0.0648	0.0661	0.0650	0.0648	0.0634	0.0639	0.0643	0.0657	0.0661
77=11:07:09	67869	300	0.8261	0.8271	0.8114	0.7764	0.7133	0.6542	0.8075	0.8881	0.8882	0.9560	0.8626	0.5092	0.8624	0.8812	0.8144	0.7822	0.7763	0.6651	0.8668	0.9029	0.9429	0.9947	0.8261	0.4865	0.8046	0.8474	0.8191	0.7815	0.7358	0.6460	0.9259	0.9768	0.9517	0.9928	0.8178	0.5906	0.8235	0.8110	0.8199	0.7618	0.7434	0.6874	1.0036	0.9986	0.9651	0.9317	0.7076	0.5269	0.7507	0.7601	0.7337	0.7412	0.7297	0.6310	0.9711	0.8674	0.8089	0.7411	0.5951	0.4966	0.7292	0.7236	0.6878	0.6786	0.6503	0.6029	0.6704	0.6265	0.6556	0.5400	0.5184	0.0859	0.0627	0.0640	0.0637	0.0632	0.0642	0.0627	0.0642	0.0645	0.0638	0.0639	0.0658	0.0635	0.0635	0.0642	0.0643	0.0639	0.0656	0.0629	0.0639	0.0637	0.0634	0.0637	0.0647	0.0650
78=11:21:50	68750	303	0.8120	0.8337	0.8118	0.7843	0.7236	0.6758	0.8232	0.9166	0.9017	0.9559	0.8982	0.5314	0.8588	0.8695	0.8269	0.7732	0.7809	0.6658	0.8898	0.9015	0.9597	0.9819	0.8493	0.4928	0.8247	0.8456	0.8087	0.7855	0.7430	0.6618	0.9198	0.9809	0.9650	0.9955	0.8299	0.6225	0.8158	0.7976	0.8194	0.7488	0.7586	0.6722	1.0100	0.9881	0.9841	0.9131	0.7282	0.5414	0.7372	0.7708	0.7474	0.7466	0.7217	0.6359	0.9669	0.8857	0.8013	0.7530	0.6053	0.5233	0.7173	0.7058	0.6881	0.6706	0.6419	0.6097	0.6759	0.6194	0.6709	0.5273	0.5344	0.0879	0.0631	0.0646	0.0639	0.0633	0.0648	0.0633	0.0647	0.0653	0.0638	0.0645	0.0661	0.0644	0.0637	0.0644	0.0652	0.0647	0.0664	0.0651	0.0645	0.0643	0.0626	0.0643	0.0650	0.0658
79=11:36:31	69631	301	0.8317	0.8500	0.8372	0.8050	0.7513	0.6898	0.8366	0.9344	0.9137	0.9943	0.8834	0.5368	0.8536	0.8991	0.8253	0.8001	0.7870	0.6890	0.8707	0.9371	0.9523	1.0045	0.8377	0.4970	0.8132	0.8560	0.8378	0.7959	0.7605	0.6621	0.9485	0.9961	0.9677	1.0216	0.8302	0.6055	0.8175	0.8213	0.8324	0.7742	0.7593	0.6954	1.0008	1.0312	0.9623	0.9441	0.7035	0.5320	0.7462	0.7730	0.7555	0.7557	0.7413	0.6419	0.9923	0.8837	0.8231	0.7547	0.6113	0.5075	0.7310	0.7217	0.6926	0.6822	0.6514	0.6230	0.6743	0.6328	0.6643	0.5440	0.5321	0.0864	0.0626	0.0634	0.0632	0.0634	0.0639	0.0626	0.0638	0.0638	0.0623	0.0635	0.0652	0.0637	0.0636	0.0639	0.0641	0.0631	0.0648	0.0638	0.0640	0.0633	0.0631	0.0632	0.0645	0.0646
80=11:51:11	70512	301	0.8178	0.8316	0.8300	0.7873	0.7363	0.6782	0.8348	0.9327	0.9080	0.9870	0.8746	0.5380	0.8583	0.8948	0.8229	0.7873	0.7827	0.6869	0.8655	0.9384	0.9521	1.0076	0.8486	0.5021	0.8266	0.8448	0.8197	0.7861	0.7545	0.6571	0.9391	0.9881	0.9732	1.0137	0.8209	0.6083	0.8178	0.8128	0.8299	0.7706	0.7603	0.6892	0.9952	1.0332	0.9700	0.9404	0.7139	0.5394	0.7462	0.7725	0.7485	0.7409	0.7342	0.6340	0.9902	0.8762	0.8209	0.7515	0.6168	0.5010	0.7268	0.7149	0.6897	0.6811	0.6351	0.6175	0.6815	0.6325	0.6677	0.5476	0.5222	0.0867	0.0631	0.0643	0.0635	0.0640	0.0642	0.0633	0.0644	0.0646	0.0639	0.0639	0.0658	0.0638	0.0640	0.0644	0.0648	0.0642	0.0655	0.0640	0.0639	0.0637	0.0638	0.0637	0.0647	0.0656
81=12:05:52	71393	300	0.8033	0.8299	0.8208	0.7669	0.7050	0.6325	0.8167	0.8833	0.8937	0.9507	0.8674	0.5045	0.8560	0.8931	0.8140	0.7868	0.7631	0.6539	0.8704	0.9205	0.9378	0.9937	0.8282	0.4911	0.8210	0.8244	0.7954	0.7756	0.7325	0.6358	0.9329	0.9676	0.9803	0.9787	0.8056	0.5829	0.8144	0.8197	0.8202	0.7619	0.7528	0.6739	1.0086	1.0250	0.9676	0.9331	0.7054	0.5281	0.7488	0.7791	0.7482	0.7357	0.7059	0.6252	0.9752	0.8667	0.8027	0.7251	0.6077	0.4986	0.7325	0.7115	0.6912	0.6815	0.6472	0.6117	0.6837	0.6123	0.6727	0.5120	0.5371	0.0876	0.0639	0.0649	0.0644	0.0635	0.0651	0.0641	0.0653	0.0652	0.0644	0.0645	0.0666	0.0643	0.0644	0.0651	0.0652	0.0649	0.0658	0.0648	0.0655	0.0643	0.0638	0.0647	0.0654	0.0654
82=12:20:33	72273	298	0.8261	0.8399	0.8238	0.7991	0.7323	0.6810	0.8260	0.9290	0.9295	0.9644	0.9025	0.5204	0.8573	0.9119	0.8209	0.7797	0.7902	0.6714	0.8871	0.9200	0.9615	1.0012	0.8457	0.5033	0.8126	0.8553	0.8297	0.7946	0.7456	0.6629	0.9377	0.9977	0.9800	0.9935	0.8469	0.6147	0.8291	0.8065	0.8307	0.7669	0.7612	0.6705	1.0256	1.0126	0.9985	0.9113	0.7380	0.5404	0.7520	0.7741	0.7468	0.7526	0.7290	0.6474	0.9863	0.8973	0.8097	0.7664	0.6174	0.5207	0.7224	0.7182	0.6918	0.6838	0.6557	0.6248	0.6887	0.6224	0.6948	0.5341	0.5531	0.0885	0.0628	0.0640	0.0635	0.0634	0.0638	0.0629	0.0636	0.0636	0.0632	0.0639	0.0658	0.0633	0.0638	0.0637	0.0640	0.0636	0.0645	0.0638	0.0640	0.0637	0.0635	0.0637	0.0642	0.0655
83=12:35:14	73154	300	0.8109	0.8389	0.8282	0.7990	0.7280	0.6840	0.8353	0.9483	0.9236	0.9866	0.9132	0.5517	0.8650	0.9099	0.8282	0.7840	0.7892	0.6662	0.9071	0.9097	0.9792	0.9825	0.8804	0.5222	0.8270	0.8465	0.8116	0.7909	0.7519	0.6687	0.9366	1.0056	0.9695	1.0100	0.8367	0.6343	0.8243	0.8148	0.8337	0.7640	0.7709	0.6832	1.0227	1.0195	1.0174	0.9119	0.7592	0.5544	0.7471	0.7811	0.7616	0.7604	0.7244	0.6470	0.9882	0.9051	0.7947	0.7797	0.6072	0.5273	0.7210	0.7116	0.6987	0.6751	0.6535	0.6188	0.6892	0.6328	0.6947	0.5294	0.5604	0.0893	0.0639	0.0653	0.0647	0.0649	0.0655	0.0640	0.0643	0.0652	0.0650	0.0650	0.0667	0.0649	0.0644	0.0653	0.0656	0.0654	0.0664	0.0643	0.0653	0.0645	0.0643	0.0648	0.0658	0.0660
84=12:49:55	74035	300	0.8432	0.8409	0.8374	0.8006	0.7483	0.6881	0.8444	0.9555	0.9236	1.0127	0.8946	0.5506	0.8641	0.9308	0.8378	0.7951	0.8125	0.6818	0.8904	0.9524	0.9778	1.0133	0.8647	0.5243	0.8386	0.8513	0.8279	0.7860	0.7638	0.6640	0.9589	0.9960	0.9844	1.0272	0.8197	0.6179	0.8295	0.8227	0.8457	0.7768	0.7732	0.6922	1.0035	1.0623	0.9764	0.9517	0.7429	0.5689	0.7700	0.7923	0.7651	0.7535	0.7434	0.6409	1.0007	0.8881	0.8269	0.7637	0.6237	0.5129	0.7301	0.7221	0.6922	0.6953	0.6498	0.6305	0.6837	0.6472	0.6738	0.5556	0.5414	0.0878	0.0634	0.0643	0.0644	0.0643	0.0647	0.0635	0.0648	0.0648	0.0640	0.0633	0.0663	0.0642	0.0642	0.0646	0.0643	0.0644	0.0661	0.0644	0.0647	0.0644	0.0642	0.0645	0.0654	0.0661
85=13:04:35	74916	298	0.8077	0.8288	0.8159	0.7796	0.7210	0.6678	0.8153	0.9396	0.9131	0.9844	0.8835	0.5526	0.8581	0.9156	0.8223	0.7852	0.7891	0.6731	0.8798	0.9361	0.9648	0.9922	0.8715	0.5168	0.8247	0.8413	0.8070	0.7823	0.7500	0.6443	0.9446	0.9961	0.9595	1.0156	0.8157	0.6241	0.8104	0.8163	0.8443	0.7684	0.7594	0.6874	0.9978	1.0395	0.9960	0.9362	0.7321	0.5553	0.7506	0.7876	0.7609	0.7472	0.7294	0.6345	0.9979	0.8792	0.8106	0.7662	0.6045	0.5174	0.7392	0.7034	0.6930	0.6832	0.6487	0.6271	0.6825	0.6464	0.6698	0.5647	0.5373	0.0869	0.0630	0.0638	0.0636	0.0637	0.0636	0.0630	0.0644	0.0645	0.0637	0.0640	0.0656	0.0640	0.0633	0.0642	0.0645	0.0642	0.0656	0.0649	0.0645	0.0628	0.0634	0.0640	0.0649	0.0651
86=13:19:16	75797	303	0.8135	0.8243	0.8114	0.7891	0.7332	0.6541	0.8338	0.9241	0.9336	0.9688	0.8938	0.5145	0.8412	0.9328	0.8148	0.7779	0.7918	0.6629	0.8868	0.9448	0.9491	1.0173	0.8309	0.5080	0.8160	0.8484	0.8220	0.7823	0.7430	0.6571	0.9543	0.9743	0.9899	0.9868	0.8362	0.6056	0.8198	0.8057	0.8452	0.7636	0.7618	0.6563	1.0181	1.0426	0.9794	0.9373	0.7299	0.5426	0.7458	0.7719	0.7446	0.7511	0.7264	0.6396	0.9940	0.8945	0.8202	0.7528	0.6352	0.5192	0.7204	0.7128	0.6860	0.6710	0.6477	0.6277	0.6862	0.6301	0.6911	0.5406	0.5509	0.0872	0.0638	0.0651	0.0639	0.0633	0.0651	0.0635	0.0651	0.0650	0.0640	0.0642	0.0661	0.0642	0.0642	0.0652	0.0652	0.0646	0.0660	0.0646	0.0648	0.0645	0.0632	0.0641	0.0652	0.0656
87=13:33:57	76677	300	0.8017	0.8228	0.8149	0.7777	0.7276	0.6628	0.8198	0.9469	0.9206	0.9786	0.8960	0.5530	0.8592	0.9370	0.8172	0.7771	0.7961	0.6704	0.8878	0.9439	0.9762	0.9959	0.8649	0.5142	0.8279	0.8363	0.8116	0.7859	0.7491	0.6547	0.9504	0.9923	0.9739	1.0217	0.8172	0.6181	0.8276	0.8062	0.8518	0.7652	0.7706	0.6758	1.0078	1.0401	0.9927	0.9460	0.7338	0.5584	0.7478	0.7788	0.7699	0.7505	0.7266	0.6370	0.9940	0.8894	0.8184	0.7713	0.6131	0.5250	0.7290	0.7085	0.6914	0.6770	0.6484	0.6269	0.6899	0.6450	0.6683	0.5641	0.5459	0.0863	0.0630	0.0643	0.0638	0.0633	0.0642	0.0626	0.0637	0.0644	0.0636	0.0631	0.0656	0.0635	0.0638	0.0642	0.0633	0.0642	0.0654	0.0646	0.0642	0.0637	0.0635	0.0642	0.0644	0.0651
88=13:48:38	77558	300	0.8371	0.8302	0.8059	0.7777	0.7186	0.6541	0.7927	0.9162	0.9328	0.9667	0.8931	0.5387	0.8504	0.9411	0.7980	0.7737	0.7920	0.6543	0.8797	0.9428	0.9781	0.9794	0.8818	0.5284	0.7996	0.8430	0.8200	0.7825	0.7288	0.6319	0.9611	0.9978	0.9533	1.0080	0.8376	0.6072	0.8283	0.8078	0.8682	0.7615	0.7679	0.6792	1.0114	1.0393	0.9876	0.9314	0.7421	0.5490	0.7831	0.7738	0.7429	0.7527	0.7280	0.6322	0.9894	0.8934	0.8195	0.7779	0.6054	0.5235	0.7202	0.7123	0.6868	0.6686	0.6609	0.6060	0.6906	0.6372	0.6932	0.5449	0.5585	0.0871	0.0629	0.0649	0.0632	0.0637	0.0640	0.0630	0.0640	0.0645	0.0628	0.0634	0.0649	0.0635	0.0643	0.0641	0.0634	0.0639	0.0662	0.0644	0.0647	0.0638	0.0636	0.0637	0.0646	0.0657
89=14:03:19	78439	300	0.8194	0.8375	0.8307	0.7813	0.7362	0.6708	0.8400	0.9369	0.9469	0.9826	0.8890	0.5391	0.8537	0.9527	0.8112	0.7941	0.7986	0.6712	0.8703	0.9823	0.9260	1.0341	0.8413	0.5264	0.8213	0.8404	0.8182	0.7897	0.7532	0.6493	0.9760	0.9896	0.9911	1.0035	0.8354	0.6079	0.8133	0.8129	0.8598	0.7699	0.7651	0.6861	0.9959	1.0712	0.9646	0.9729	0.7123	0.5523	0.7630	0.7877	0.7697	0.7611	0.7306	0.6423	1.0077	0.8858	0.8360	0.7662	0.6367	0.5132	0.7248	0.7199	0.6894	0.6778	0.6552	0.6264	0.6975	0.6391	0.6887	0.5555	0.5504	0.0869	0.0633	0.0648	0.0637	0.0639	0.0639	0.0627	0.0646	0.0650	0.0623	0.0642	0.0659	0.0638	0.0642	0.0643	0.0648	0.0641	0.0663	0.0646	0.0634	0.0636	0.0642	0.0638	0.0652	0.0653
90=14:17:59	79320	300	0.8315	0.8274	0.8122	0.7855	0.7285	0.6741	0.8105	0.9555	0.9323	0.9817	0.8963	0.5597	0.8683	0.9599	0.8215	0.7871	0.8096	0.6752	0.9044	0.9451	0.9875	0.9862	0.8955	0.5324	0.8316	0.8494	0.8200	0.7915	0.7469	0.6621	0.9656	1.0069	0.9556	1.0269	0.8293	0.6400	0.8213	0.8068	0.8771	0.7719	0.7783	0.6844	1.0079	1.0452	1.0067	0.9433	0.7555	0.5768	0.7626	0.7798	0.7652	0.7642	0.7377	0.6340	1.0017	0.9033	0.8188	0.7838	0.6096	0.5327	0.7225	0.7096	0.6897	0.6758	0.6474	0.6294	0.6862	0.6528	0.6767	0.5673	0.5529	0.0871	0.0626	0.0644	0.0631	0.0631	0.0640	0.0623	0.0638	0.0642	0.0632	0.0635	0.0655	0.0637	0.0634	0.0642	0.0643	0.0639	0.0653	0.0632	0.0635	0.0633	0.0636	0.0634	0.0640	0.0652
91=14:32:40	80201	301	0.8204	0.8275	0.8233	0.7793	0.7464	0.6674	0.8296	0.9456	0.9566	0.9847	0.8874	0.5467	0.8535	0.9733	0.8086	0.7955	0.8152	0.6733	0.8788	0.9899	0.9425	1.0257	0.8563	0.5301	0.8116	0.8346	0.8170	0.7855	0.7530	0.6467	0.9849	0.9949	0.9861	1.0084	0.8381	0.6007	0.8135	0.8170	0.8716	0.7789	0.7710	0.6910	1.0055	1.0690	0.9730	0.9776	0.7185	0.5582	0.7653	0.7814	0.7649	0.7616	0.7399	0.6434	1.0144	0.8856	0.8456	0.7686	0.6330	0.5095	0.7320	0.7187	0.6855	0.6805	0.6544	0.6259	0.7045	0.6437	0.6865	0.5623	0.5579	0.0876	0.0631	0.0646	0.0641	0.0646	0.0650	0.0639	0.0646	0.0649	0.0640	0.0635	0.0658	0.0642	0.0642	0.0641	0.0646	0.0644	0.0663	0.0651	0.0644	0.0643	0.0642	0.0644	0.0650	0.0663
92=14:47:21	81081	298	0.8187	0.8285	0.8236	0.7763	0.7431	0.6687	0.8271	0.9470	0.9446	1.0023	0.8918	0.5538	0.8558	0.9813	0.8184	0.7934	0.8301	0.6696	0.8759	0.9946	0.9605	1.0101	0.8662	0.5257	0.8220	0.8365	0.8244	0.7876	0.7545	0.6557	0.9929	0.9956	0.9854	1.0268	0.8185	0.6072	0.8199	0.8179	0.8788	0.7839	0.7767	0.6865	1.0122	1.0683	0.9774	0.9796	0.7275	0.5759	0.7776	0.7917	0.7700	0.7616	0.7518	0.6444	1.0115	0.8856	0.8492	0.7701	0.6315	0.5163	0.7395	0.7168	0.6861	0.6978	0.6502	0.6348	0.6983	0.6598	0.6876	0.5660	0.5619	0.0863	0.0624	0.0635	0.0630	0.0630	0.0640	0.0625	0.0635	0.0638	0.0620	0.0634	0.0655	0.0632	0.0631	0.0641	0.0640	0.0626	0.0649	0.0638	0.0639	0.0631	0.0632	0.0634	0.0645	0.0649
93=15:02:02	81962	298	0.8327	0.8384	0.8244	0.7853	0.7259	0.6648	0.8163	0.9434	0.9371	0.9940	0.8908	0.5512	0.8564	0.9849	0.8206	0.7912	0.8130	0.6729	0.8959	0.9696	0.9872	0.9890	0.8881	0.5373	0.8158	0.8316	0.8180	0.7876	0.7474	0.6574	0.9821	1.0071	0.9811	1.0206	0.8195	0.6242	0.8280	0.8217	0.8930	0.7717	0.7858	0.6861	1.0112	1.0568	0.9982	0.9663	0.7456	0.5739	0.7921	0.7994	0.7665	0.7632	0.7489	0.6434	1.0139	0.9015	0.8296	0.7832	0.6232	0.5283	0.7402	0.7176	0.6940	0.6927	0.6597	0.6318	0.6948	0.6663	0.6887	0.5627	0.5675	0.0873	0.0630	0.0642	0.0632	0.0634	0.0636	0.0631	0.0641	0.0640	0.0632	0.0640	0.0657	0.0639	0.0633	0.0639	0.0642	0.0629	0.0648	0.0644	0.0642	0.0635	0.0638	0.0637	0.0648	0.0650
94=15:16:43	82843	298	0.8061	0.8222	0.8123	0.7742	0.7297	0.6676	0.8272	0.9435	0.9649	0.9724	0.9064	0.5416	0.8573	0.9880	0.8123	0.7900	0.8041	0.6664	0.8905	0.9918	0.9504	1.0213	0.8657	0.5205	0.8221	0.8388	0.8071	0.7848	0.7496	0.6563	0.9908	0.9952	0.9966	1.0044	0.8490	0.6087	0.8134	0.8103	0.8836	0.7747	0.7785	0.6763	1.0210	1.0570	0.9946	0.9650	0.7331	0.5664	0.7525	0.7779	0.7662	0.7721	0.7341	0.6404	1.0121	0.9013	0.8434	0.7756	0.6409	0.5272	0.7496	0.7120	0.6936	0.6812	0.6457	0.6261	0.7039	0.6511	0.6977	0.5683	0.5765	0.0881	0.0632	0.0645	0.0648	0.0642	0.0652	0.0637	0.0642	0.0651	0.0643	0.0646	0.0666	0.0646	0.0645	0.0650	0.0656	0.0647	0.0661	0.0648	0.0650	0.0634	0.0645	0.0645	0.0655	0.0663
95=15:31:24	83724	300	0.8158	0.8288	0.8217	0.7819	0.7358	0.6802	0.8340	0.9522	0.9705	0.9950	0.9072	0.5537	0.8571	1.0012	0.8201	0.7982	0.8136	0.6853	0.8924	0.9959	0.9610	1.0271	0.8725	0.5367	0.8232	0.8409	0.8145	0.7877	0.7560	0.6617	0.9960	0.9988	0.9959	1.0150	0.8521	0.6224	0.8225	0.8181	0.8934	0.7765	0.7822	0.6912	1.0109	1.0699	0.9877	0.9687	0.7320	0.5703	0.7584	0.7898	0.7651	0.7747	0.7466	0.6406	1.0183	0.9068	0.8453	0.7807	0.6457	0.5327	0.7415	0.7176	0.6963	0.6792	0.6646	0.6273	0.6986	0.6596	0.6942	0.5710	0.5665	0.0859	0.0622	0.0634	0.0630	0.0630	0.0630	0.0626	0.0635	0.0642	0.0629	0.0628	0.0650	0.0627	0.0632	0.0637	0.0639	0.0634	0.0652	0.0636	0.0629	0.0626	0.0631	0.0634	0.0642	0.0647
