# Supplementary material for: Systematic Prediction of Antifungal Drug Synergy by Chemogenomic Screening in Saccharomyces cerevisiae
Source: Front Fungal Biol. 2021 Jul 2;2:683414. doi: 10.3389/ffunb.2021.683414 (PMC10512392; doi:10.3389/ffunb.2021.683414)
Supplement: Supplementary file 1 [file Data_Sheet_1.ZIP › Supplementary data/Sypplementary_data_1_(Drug_synergy_assays)/Ben_VS_Rap & Ben_VS_Tun_ps1_A_96_T_10.txt]

[config file info]
last_write=07:04:15_14:54:19
last write=07:04:19_14:32:16
[Run_Parameters]
Instrument=Tecan_10
Ini_Names=Read_Reps,Delid,Save_Data_File,Start_Time_Now
barcode_drug_plate=201401
user=asmith
Plate_Size=96
Plate_Type=NUN96ft.pdf
Samples_to_Run=6
Overlay_Size=48
Drug_Plate=none
Plate_Quarter=none
run_ID=none
run_plate_repeat=1
Read_Reps=95
Read_Modes=Absorbance
Read_Flor_Every=2
Max_Delta_OD=0.500000
Well_By_Row_Col=none
Reorder_Map=Order_Strings_Not,0
Tip_Vol=200
OD_to_Innoc=0.100,0.100,0.380,0.380,0.380,0.380,0.760,0.760,0.100,0.100,0.380,0.380,0.380,0.380,0.760,0.760,0.100,0.100,0.380,0.380,0.380,0.380,0.760,0.760,0.100,0.100,0.380,0.380,0.380,0.380,0.760,0.760,0.100,0.100,0.380,0.380,0.380,0.380,0.760,0.760,0.100,0.100,0.380,0.380,0.380,0.380,0.760,0.760
Absorption_Max=.3
OD_to_Save=0.100,0.100,0.380,0.380,0.380,0.380,0.760,0.760,0.100,0.100,0.380,0.380,0.380,0.380,0.760,0.760,0.100,0.100,0.380,0.380,0.380,0.380,0.760,0.760,0.100,0.100,0.380,0.380,0.380,0.380,0.760,0.760,0.100,0.100,0.380,0.380,0.380,0.380,0.760,0.760,0.100,0.100,0.380,0.380,0.380,0.380,0.760,0.760
OD_to_Dilute=0.100
Save_Sample_Vol=180
Save_Sample_Reps=2
Innoc_Vol=184,184,46,46,46,46,0,0,184,184,46,46,46,46,0,0,184,184,46,46,46,46,0,0,184,184,46,46,46,46,0,0,184,184,46,46,46,46,0,0,184,184,46,46,46,46,0,0
Dilute_Vol=23,23,23,23,23,23,23,23,23,23,23,23,23,23,23,23,23,23,23,23,23,23,23,23,23,23,23,23,23,23,23,23,23,23,23,23,23,23,23,23,23,23,23,23,23,23,23,23
Save_Vol=800,800,800,800,800,800,800,800,800,800,800,800,800,800,800,800,800,800,800,800,800,800,800,800,800,800,800,800,800,800,800,800,800,800,800,800,800,800,800,800,800,800,800,800,800,800,800,800
Reference_Vol=100,100,100,100,100,100,100,100,100,100,100,100,100,100,100,100,100,100,100,100,100,100,100,100,100,100,100,100,100,100,100,100,100,100,100,100,100,100,100,100,100,100,100,100,100,100,100,100,100,100,100,100,100,100,100,100,100,100,100,100,100,100,100,100,100,100,100,100,100,100,100,100,100,100,100,100,100,100,100,100,100,100,100,100,100,100,100,100,100,100,100,100,100,100,100,100
Read_to_Innoc=20,20,20,20,20,20,20,20,20,20,20,20,20,20,20,20,20,20,20,20,20,20,20,20,20,20,20,20,20,20,20,20,20,20,20,20,20,20,20,20,20,20,20,20,20,20,20,20
Read_to_Dilute=26,26,26,26,26,26,26,26,26,26,26,26,26,26,26,26,26,26,26,26,26,26,26,26,26,26,26,26,26,26,26,26,26,26,26,26,26,26,26,26,26,26,26,26,26,26,26,26
Read_to_Save=20,20,20,20,20,20,20,20,20,20,20,20,20,20,20,20,20,20,20,20,20,20,20,20,20,20,20,20,20,20,20,20,20,20,20,20,20,20,20,20,20,20,20,20,20,20,20,20
Innoc_Target_Map=1,2,3,4,5,6,7,8,9,10,11,12,13,14,15,16,17,18,19,20,21,22,23,24,25,26,27,28,29,30,31,32,33,34,35,36,37,38,39,40,41,42,43,44,45,46,47,48
Pipet_Trigger=OD_Save_Innoc
Pipet_Volume_Adj=Con_OD_Save
Delid=no
Pre_Init=yes
Talk_To_ProMax=no
Time_Out_Time=1050
Wait_While_Busy=yes
Idle_Time=2
Screen_Run_Type=pre_screen_1
Spect_Protocol=15m
Spec_Run_File=GG_PB_Voyage.pda
Spec_Assay_File=Yeast_Growth_15m
Save_Data_File=15_04_07_BenvsRap&BenvsTun_ps1_A_96_T_10.txt
Working_Dir=C%3A\\Users\\Growth_Data
Run_Control_Dir=C%3A\\Users\\Yeast_Run_Files
Tracking_Dir=""
Track_File=201401_data_track.txt
Save_Run_Data_Flag=yes
Set_Incubator_Temp=30.0
Base_Line_Flag=atstart_minimum
Pipet_Cycles_Before_Save=20
Time_Point_Save=wellmap
Innoc_Direction=down
Wells_In_Use=111111111111111111111111111111111111111111111111
Save_Sample_Map=111111001111110011111100111111001111110011111100
Sections_to_Run=0
Rows_per_Section=8
Start_Sections_Row=1
MultiProbe_Run_File=MJP_Innoc_Save_Tecan_10_Falcon_AD.MPT
Multiprobe_Run_Dialogue=yes
Comments=no%20comment
Target_Temp=300
Temp_Control=On
Delta_Temp=10
ReadMode=Absorbance,Bottom
ExcitationFilter=485,
EmissionFilter=535,
MeasurementFilter=595
ReadsPerWellNumber=1,1
ShakeDuration=800,0
GainMode=Manual
PdfName=NUN96ft.pdf
Gain=50
Add_Drug_Map=1,1,1,1,1,1,1,1,1,1,1,1,1,1,1,1,1,1,1,1,1,1,1,1,1,1,1,1,1,1,1,1,1,1,1,1,1,1,1,1,1,1,1,1,1,1,1,1
Add_Drug_Vol=7,7,7,7,7,7,7,7,7,7,7,7,7,7,7,7,7,7,7,7,7,7,7,7,7,7,7,7,7,7,7,7,7,7,7,7,7,7,7,7,7,7,7,7,7,7,7,7
Innoc_Map=111011101110111011101110111011101110111011101110111011101110111011101110111011101110111011101110
Dilute_Map=111111111111111111111111111111111111111111111111111111111111111111111111111111111111111111111111
data_file_name=iS_1_48.txt
barcode=""
Hit_Call_Threshold=1.000000
Reference_Well=A01
WT_Ref_Well=0
Project_Name=test
Pipet_Gens_Point=5.00,10.0,15.0,20.0,5.00,10.0,15.0,20.0,5.00,10.0,15.0,20.0,5.00,10.0,15.0,20.0,5.00,10.0,15.0,20.0,5.00,10.0,15.0,20.0,5.00,10.0,15.0,20.0,5.00,10.0,15.0,20.0,5.00,10.0,15.0,20.0,5.00,10.0,15.0,20.0,5.00,10.0,15.0,20.0,5.00,10.0,15.0,20.0,,
Shake_Divisor=1
data_handling=file_&_DB_&_auto_analysis
time_frm_freezer=-1.00
gens_frm_freezer=-1.00
Well_Vol=100
Parent_ID=""
Units=%
Quarter=A
media_name=ypd
Save_Mode=one_to_one
Consolidate_Save_Map=1,2,3,4,5,6,7,8,9,10,11,12,13,14,15,16,17,18,19,20,21,22,23,24,25,26,27,28,29,30,31,32,33,34,35,36,37,38,39,40,41,42,43,44,45,46,47,48
Add_Drug_at_Start_Map=000000000000000000000000000000000000000000000000000
Add_Drug_Labware=add_drug_48
Max_Dynam_OD_Change=0.05
Reads_After_Pipet=1
Ref_Type=single_ref
Read_to_Add_Drug_at_Start=0
Send_Email_at_Pipet=no_email
Strain_Name=""
Media=ypd
drug_vol=2.00
Drug_Name=""
Drug_Conc=2
Innoc_Conc=0.06250
Strain_Plate=none
ShakeIntensity=High
ShakeMode=Orbital
NumberOfFlashes=1
PartOfPlate=0
MovePlateOutAfterMeasurement=0
IntegrationLagTime=0
IntegrationTime=100
DelayMoveFlashFluorescence=0
run_platerepeat=1
[Drug_Data]
Drug_Plate=none
Strain_Plate=none
Media=ypd
Drug_Name=ud,ud,ud,ud,ud,ud,ud,ud,ud,ud,ud,ud,ud,ud,ud,ud,ud,ud,ud,ud,ud,ud,ud,ud,ud,ud,ud,ud,ud,ud,ud,ud,ud,ud,ud,ud,ud,ud,ud,ud,ud,ud,ud,ud,ud,ud,ud,ud,ud,ud,ud,ud,ud,ud,ud,ud,ud,ud,ud,ud,ud,ud,ud,ud,ud,ud,ud,ud,ud,ud,ud,ud,ud,ud,ud,ud,ud,ud,ud,ud,ud,ud,ud,ud,ud,ud,ud,ud,ud,ud,ud,ud,ud,ud,ud,ud
Strain_Name=ud
Drug_Conc=""
Innoc_Conc=0.06250,0.06250,0.06250,0.06250,0.06250,0.06250,0.06250,0.06250,0.06250,0.06250,0.06250,0.06250,0.06250,0.06250,0.06250,0.06250,0.06250,0.06250,0.06250,0.06250,0.06250,0.06250,0.06250,0.06250,0.06250,0.06250,0.06250,0.06250,0.06250,0.06250,0.06250,0.06250,0.06250,0.06250,0.06250,0.06250,0.06250,0.06250,0.06250,0.06250,0.06250,0.06250,0.06250,0.06250,0.06250,0.06250,0.06250,0.06250,0.06250,0.06250,0.06250,0.06250,0.06250,0.06250,0.06250,0.06250,0.06250,0.06250,0.06250,0.06250,0.06250,0.06250,0.06250,0.06250,0.06250,0.06250,0.06250,0.06250,0.06250,0.06250,0.06250,0.06250,0.06250,0.06250,0.06250,0.06250,0.06250,0.06250,0.06250,0.06250,0.06250,0.06250,0.06250,0.06250,0.06250,0.06250,0.06250,0.06250,0.06250,0.06250,0.06250,0.06250,0.06250,0.06250,0.06250,0.06250
Run_ID=none
Plate_Quarter=A
Units=%,%,%,%,%,%,%,%,%,%,%,%,%,%,%,%,%,%,%,%,%,%,%,%,%,%,%,%,%,%,%,%,%,%,%,%,%,%,%,%,%,%,%,%,%,%,%,%,%,%,%,%,%,%,%,%,%,%,%,%,%,%,%,%,%,%,%,%,%,%,%,%,%,%,%,%,%,%,%,%,%,%,%,%,%,%,%,%,%,%,%,%,%,%,%,%
Parent_ID=""
Project_Name=test
Strain_Backgrnd=0,0,0,0,0,0,0,0,0,0,0,0,0,0,0,0,0,0,0,0,0,0,0,0,0,0,0,0,0,0,0,0,0,0,0,0,0,0,0,0,0,0,0,0,0,0,0,0,0,0,0,0,0,0,0,0,0,0,0,0,0,0,0,0,0,0,0,0,0,0,0,0,0,0,0,0,0,0,0,0,0,0,0,0,0,0,0,0,0,0,0,0,0,0,0,0
Well_Vol=100,100,100,100,100,100,100,100,100,100,100,100,100,100,100,100,100,100,100,100,100,100,100,100,100,100,100,100,100,100,100,100,100,100,100,100,100,100,100,100,100,100,100,100,100,100,100,100,100,100,100,100,100,100,100,100,100,100,100,100,100,100,100,100,100,100,100,100,100,100,100,100,100,100,100,100,100,100,100,100,100,100,100,100,100,100,100,100,100,100,100,100,100,100,100,100
time_frm_freezer=-1.00
gens_frm_freezer=-1.00
user=asmith
Strain_Pool=ud,ud,ud,ud,ud,ud,ud,ud,ud,ud,ud,ud,ud,ud,ud,ud,ud,ud,ud,ud,ud,ud,ud,ud,ud,ud,ud,ud,ud,ud,ud,ud,ud,ud,ud,ud,ud,ud,ud,ud,ud,ud,ud,ud,ud,ud,ud,ud,ud,ud,ud,ud,ud,ud,ud,ud,ud,ud,ud,ud,ud,ud,ud,ud,ud,ud,ud,ud,ud,ud,ud,ud,ud,ud,ud,ud,ud,ud,ud,ud,ud,ud,ud,ud,ud,ud,ud,ud,ud,ud,ud,ud,ud,ud,ud,ud
Well_Alias=A01,A02,A03,A04,A05,A06,A07,A08,A09,A10,A11,A12,B01,B02,B03,B04,B05,B06,B07,B08,B09,B10,B11,B12,C01,C02,C03,C04,C05,C06,C07,C08,C09,C10,C11,C12,D01,D02,D03,D04,D05,D06,D07,D08,D09,D10,D11,D12,E01,E02,E03,E04,E05,E06,E07,E08,E09,E10,E11,E12,F01,F02,F03,F04,F05,F06,F07,F08,F09,F10,F11,F12,G01,G02,G03,G04,G05,G06,G07,G08,G09,G10,G11,G12,H01,H02,H03,H04,H05,H06,H07,H08,H09,H10,H11,H12
Well_Pos=1,2,3,4,5,6,7,8,9,10,11,12,13,14,15,16,17,18,19,20,21,22,23,24,25,26,27,28,29,30,31,32,33,34,35,36,37,38,39,40,41,42,43,44,45,46,47,48,49,50,51,52,53,54,55,56,57,58,59,60,61,62,63,64,65,66,67,68,69,70,71,72,73,74,75,76,77,78,79,80,81,82,83,84,85,86,87,88,89,90,91,92,93,94,95,96
position=A01,A02,A03,A04,A05,A06,A07,A08,A09,A10,A11,A12,B01,B02,B03,B04,B05,B06,B07,B08,B09,B10,B11,B12,C01,C02,C03,C04,C05,C06,C07,C08,C09,C10,C11,C12,D01,D02,D03,D04,D05,D06,D07,D08,D09,D10,D11,D12,E01,E02,E03,E04,E05,E06,E07,E08,E09,E10,E11,E12,F01,F02,F03,F04,F05,F06,F07,F08,F09,F10,F11,F12,G01,G02,G03,G04,G05,G06,G07,G08,G09,G10,G11,G12,H01,H02,H03,H04,H05,H06,H07,H08,H09,H10,H11,H12
[Runtime_State]
Instrument=Tecan_10
Start_Time_Now=3.2595080818E+9
Reads_Completed=89
Innoc_Direction=down
Wells_In_Use=111111111111111111111111111111111111111111111111111111111111111111111111111111111111111111111111
Innoc_Map=111111111111111111111111111111111111111111111111111111111111111111111111111111111111000000000000
Dilute_Map=111111111111111111111111111111111111111111111111111111111111111111111111111111111111111111111111
Save_Sample_Map=101000001010000010100000101000001010000010100000010100000101000001010000010100000101000001010000
Current_OD=0.825,0.866,0.881,0.857,0.857,0.789,0.879,0.882,0.889,1.009,0.820,0.696,0.856,0.877,0.859,0.866,0.814,0.541,0.855,0.859,0.854,0.845,0.837,0.435,0.851,0.873,0.872,0.854,0.840,0.396,0.820,0.824,0.921,0.784,0.830,0.511,0.968,0.882,0.879,0.869,0.837,0.414,0.927,0.760,0.783,0.750,0.786,0.275,0.892,0.884,0.870,0.466,0.869,0.182,0.766,0.756,0.747,0.726,0.767,0.248,0.471,0.442,0.697,0.274,0.257,0.099,0.711,0.704,0.718,0.506,0.634,0.154,0.065,0.065,0.063,0.062,0.066,0.062,0.063,0.063,0.063,0.064,0.063,0.067,0.064,0.064,0.063,0.064,0.063,0.063,0.064,0.061,0.063,0.065,0.064,0.062
Bckgrnd_OD=0.085,0.084,0.085,0.087,0.082,0.083,0.084,0.083,0.083,0.084,0.078,0.093,0.080,0.083,0.081,0.082,0.081,0.084,0.082,0.079,0.083,0.082,0.080,0.086,0.083,0.087,0.087,0.086,0.085,0.088,0.086,0.083,0.082,0.081,0.080,0.098,0.081,0.081,0.080,0.079,0.081,0.087,0.082,0.080,0.081,0.080,0.085,0.084,0.083,0.087,0.085,0.083,0.086,0.088,0.085,0.082,0.083,0.081,0.080,0.095,0.080,0.081,0.081,0.081,0.079,0.086,0.082,0.081,0.081,0.080,0.078,0.084,0.062,0.063,0.060,0.061,0.060,0.060,0.061,0.060,0.060,0.060,0.060,0.064,0.062,0.061,0.060,0.061,0.061,0.060,0.060,0.059,0.062,0.061,0.062,0.061
Mapped=111111111111111111111100111110001111111111111100111111111111111111111111111111111111111111111111
Pipet_Completed=000000000000000000000000000000000000000000000000000000000000000000000000000000000000000000000000
Innoc_Completed=0,0,0,0,0,0,0,0,0,0,0,0,0,0,0,0,0,0,0,0,0,0,0,0,0,0,0,0,0,0,0,0,0,0,0,0,0,0,0,0,0,0,0,0,0,0,0,0,0,0,0,0,0,0,0,0,0,0,0,0,0,0,0,0,0,0,0,0,0,0,0,0,0,0,0,0,0,0,0,0,0,0,0,0,0,0,0,0,0,0,0,0,0,0,0,0
Save_Completed=0,0,0,0,0,0,0,0,0,0,0,0,0,0,0,0,0,0,0,0,0,0,0,0,0,0,0,0,0,0,0,0,0,0,0,0,0,0,0,0,0,0,0,0,0,0,0,0,0,0,0,0,0,0,0,0,0,0,0,0,0,0,0,0,0,0,0,0,0,0,0,0,0,0,0,0,0,0,0,0,0,0,0,0,0,0,0,0,0,0,0,0,0,0,0,0
Pipeted_At=0,0,0,0,0,0,0,0,0,0,0,0,0,0,0,0,0,0,0,0,0,0,0,0,0,0,0,0,0,0,0,0,0,0,0,0,0,0,0,0,0,0,0,0,0,0,0,0,0,0,0,0,0,0,0,0,0,0,0,0,0,0,0,0,0,0,0,0,0,0,0,0,0,0,0,0,0,0,0,0,0,0,0,0,0,0,0,0,0,0,0,0,0,0,0,0
Pipeted_OD=0,0,0,0,0,0,0,0,0,0,0,0,0,0,0,0,0,0,0,0,0,0,0,0,0,0,0,0,0,0,0,0,0,0,0,0,0,0,0,0,0,0,0,0,0,0,0,0,0,0,0,0,0,0,0,0,0,0,0,0,0,0,0,0,0,0,0,0,0,0,0,0,0,0,0,0,0,0,0,0,0,0,0,0,0,0,0,0,0,0,0,0,0,0,0,0
Dilutes_Completed=0,0,0,0,0,0,0,0,0,0,0,0,0,0,0,0,0,0,0,0,0,0,0,0,0,0,0,0,0,0,0,0,0,0,0,0,0,0,0,0,0,0,0,0,0,0,0,0,0,0,0,0,0,0,0,0,0,0,0,0,0,0,0,0,0,0,0,0,0,0,0,0,0,0,0,0,0,0,0,0,0,0,0,0,0,0,0,0,0,0,0,0,0,0,0,0
Time_At_Innoc=0,0,0,0,0,0,0,0,0,0,0,0,0,0,0,0,0,0,0,0,0,0,0,0,0,0,0,0,0,0,0,0,0,0,0,0,0,0,0,0,0,0,0,0,0,0,0,0,0,0,0,0,0,0,0,0,0,0,0,0,0,0,0,0,0,0,0,0,0,0,0,0,0,0,0,0,0,0,0,0,0,0,0,0,0,0,0,0,0,0,0,0,0,0,0,0
Time_At_Save=0,0,0,0,0,0,0,0,0,0,0,0,0,0,0,0,0,0,0,0,0,0,0,0,0,0,0,0,0,0,0,0,0,0,0,0,0,0,0,0,0,0,0,0,0,0,0,0,0,0,0,0,0,0,0,0,0,0,0,0,0,0,0,0,0,0,0,0,0,0,0,0,0,0,0,0,0,0,0,0,0,0,0,0,0,0,0,0,0,0,0,0,0,0,0,0
Time_At_Dilute=0,0,0,0,0,0,0,0,0,0,0,0,0,0,0,0,0,0,0,0,0,0,0,0,0,0,0,0,0,0,0,0,0,0,0,0,0,0,0,0,0,0,0,0,0,0,0,0,0,0,0,0,0,0,0,0,0,0,0,0,0,0,0,0,0,0,0,0,0,0,0,0,0,0,0,0,0,0,0,0,0,0,0,0,0,0,0,0,0,0,0,0,0,0,0,0
Previous_OD=0.825,0.866,0.881,0.857,0.857,0.789,0.879,0.882,0.889,1.009,0.820,0.696,0.856,0.877,0.859,0.866,0.814,0.541,0.855,0.859,0.854,0.845,0.837,0.435,0.851,0.873,0.872,0.854,0.840,0.396,0.820,0.824,0.921,0.784,0.830,0.511,0.968,0.882,0.879,0.869,0.837,0.414,0.927,0.760,0.783,0.750,0.786,0.275,0.892,0.884,0.870,0.466,0.869,0.182,0.766,0.756,0.747,0.726,0.767,0.248,0.471,0.442,0.697,0.274,0.257,0.099,0.711,0.704,0.718,0.506,0.634,0.154,0.065,0.065,0.063,0.062,0.066,0.062,0.063,0.063,0.063,0.064,0.063,0.067,0.064,0.064,0.063,0.064,0.063,0.063,0.064,0.061,0.063,0.065,0.064,0.062
Prev_Delta_OD=0.003,0.003,0.001,0.005,0.002,0.003,0.005,0.008,0.005,0.012,0.005,0.013,0.000,0.003,0.005,0.002,0.002,0.026,0.002,0.003,0.002,0.003,0.002,0.018,0.001,0.004,0.007,0.001,0.000,0.014,0.001,0.001,0.004,0.000,0.001,0.029,0.001,0.000,0.004,0.004,0.003,0.022,0.013,0.001,0.001,0.001,0.000,0.013,0.005,0.008,0.001,0.015,0.005,0.005,0.004,0.001,0.002,0.002,0.008,0.004,0.017,0.012,0.031,0.005,0.006,0.003,0.003,0.002,0.005,0.027,0.037,0.001,0.001,0.001,0.000,0.002,0.003,0.001,0.001,0.001,0.000,0.001,0.000,0.001,0.001,0.001,0.001,0.001,0.000,0.000,0.000,0.002,0.000,0.001,0.000,0.000
Delta_From_Ref=0.000,0.010,0.083,0.451,1.202,1.914,-0.597,0.401,0.048,0.050,1.898,1.724,0.537,0.452,1.832,2.726,0.094,0.021,0.155,0.445,0.532,1.248,5.117,6.863,0.035,-0.016,0.708,1.038,1.596,2.197,3.305,3.855,0.061,0.081,2.000,1.651,0.589,0.826,2.292,3.799,0.104,0.018,1.782,1.931,1.962,2.246,6.545,7.142,0.000,0.000,0.000,0.000,0.000,0.000,0.000,0.000,0.000,0.000,0.000,0.000,0.000,0.000,0.000,0.000,0.000,0.000,0.000,0.000,0.000,0.000,0.000,0.000,0.000,0.000,0.000,0.000,0.000,0.000,0.000,0.000,0.000,0.000,0.000,0.000,0.000,0.000,0.000,0.000,0.000,0.000,0.000,0.000,0.000,0.000,0.000,0.000
Sig_OD_Delta=0,0,0,0,1,1,0,0,0,0,1,1,0,0,1,1,0,0,0,0,0,1,1,1,0,0,0,1,1,1,1,1,0,0,1,1,0,0,1,1,0,0,1,1,1,1,1,1,0,0,0,0,0,0,0,0,0,0,0,0,0,0,0,0,0,0,0,0,0,0,0,0,0,0,0,0,0,0,0,0,0,0,0,0,0,0,0,0,0,0,0,0,0,0,0,0
Add_Drug_at_Start_Map=000000000000000000000000000000000000000000000000000000000000000000000000000000000000000000000000
[Analysis]
Drug_ID=A1,A2,A3,A4,A5,A6,B1,B2,B3,B4,B5,B6,C1,C2,C3,C4,C5,C6,D1,D2,D3,D4,D5,D6,E1,E2,E3,E4,E5,E6,F1,F2,F3,F4,F5,F6,G1,G2,G3,G4,G5,G6,H1,H2,H3,H4,H5,H6
Decision=no_inh,no_inh,no_inh,no_inh,ps2_4_1,ps2_4_2,no_inh,no_inh,no_inh,ps2_1_1,ps2_4_1,other,no_inh,no_inh,ps2_1_1,ps2_2_1,ps2_4_1,other,no_inh,no_inh,ps2_1_1,ps2_4_1,ps2_4_2,other,ps2_4_1,ps2_4_1,ps2_4_1,other,other,other,other,other,other,other,other,other,screen,screen,other,screen,screen,other,screen,screen,screen,screen,screen,screen,no_inh,no_inh,no_inh,ps2_4_1,ps2_4_1,other,no_inh,no_inh,no_inh,ps2_1_1,ps2_4_1,other,ps2_4_1,ps2_4_1,ps2_4_1,ps2_4_2,ps2_4_2,other,ps2_4_2,ps2_4_2,ps2_4_2,other,other,other,other,ps2_4_2,other,other,other,other,other,other,other,other,other,other,screen,screen,screen,screen,screen,screen,screen,screen,screen,other,screen,screen
Plot_Min=0.100,0.100,0.100,0.100,0.100,0.100,0.100,0.100,0.100,0.100,0.100,0.100,0.100,0.100,0.100,0.100,0.100,0.100,0.100,0.100,0.100,0.100,0.100,0.100,0.100,0.100,0.100,0.100,0.100,0.100,0.100,0.100,0.100,0.100,0.100,0.100,0.100,0.100,0.100,0.100,0.100,0.100,0.100,0.100,0.100,0.100,0.100,0.100
Plot_Max=1.500,1.500,1.500,1.500,1.500,1.500,1.500,1.500,1.500,1.500,1.500,1.500,1.500,1.500,1.500,1.500,1.500,1.500,1.500,1.500,1.500,1.500,1.500,1.500,1.500,1.500,1.500,1.500,1.500,1.500,1.500,1.500,1.500,1.500,1.500,1.500,1.500,1.500,1.500,1.500,1.500,1.500,1.500,1.500,1.500,1.500,1.500,1.500
G_Plot_Min=0.1
G_Plot_Delta=0.7
Plot_On_Off=0
OD_Gen_Pt=0.460
Gens_to_OD_Pt=5.000
Avg_G=2.190,2.152,2.184,2.366,2.541,3.040,2.240,2.249,2.328,2.421,2.834,4.368,2.284,2.314,2.400,2.496,2.773,4.898,2.262,2.343,2.379,2.565,2.934,4.824,2.829,2.853,2.894,4.587,3.538,7.557,4.562,4.665,4.066,5.692,5.868,22.391,0.000,0.000,39.846,0.000,0.000,37.431,0.000,0.000,0.000,0.000,0.000,0.000,2.139,2.214,2.215,2.493,2.798,4.031,2.177,2.215,2.264,2.435,2.769,4.721,2.549,2.611,2.629,2.911,2.905,4.503,2.903,2.930,2.966,3.292,3.365,5.745,3.301,3.200,3.438,3.698,3.720,6.195,3.651,3.772,3.763,4.460,4.233,8.536,0.000,0.000,0.000,0.000,0.000,0.000,0.000,0.000,0.000,32.797,0.000,0.000
Max_Slope=2.156,2.008,1.956,1.981,1.922,2.386,1.963,1.992,1.964,1.969,2.194,4.004,2.047,2.053,2.114,2.114,2.122,5.339,1.900,2.007,2.060,1.962,2.082,4.434,2.175,2.293,2.257,4.875,2.413,15.021,4.680,5.038,2.742,13.852,11.306,48.830,74.483,54.481,50.542,47.465,66.859,57.339,64.817,48.499,43.544,72.529,61.128,60.220,1.944,1.890,1.996,2.092,2.307,3.007,1.992,2.031,1.956,1.875,2.235,4.541,2.075,1.977,1.994,2.211,2.173,4.173,2.376,2.080,2.140,2.399,2.149,7.629,2.370,2.334,2.381,2.624,2.350,10.548,2.700,2.208,2.460,2.637,2.217,17.990,49.367,59.436,51.818,64.817,46.714,58.158,56.987,53.069,55.533,53.069,56.987,58.177
Fit_Model=all
Fit_Const_OD_Base=0.000
Fit_Const_N0=0.01800
Fit_Const_T0=0.000
G_Fit_Min=0.100
G_Fit_Delta=0.400
Fit_On_Off=0.000,0.000,0.000,0.000,0.000,0.000,0.000,0.000,0.000,0.000,0.000,0.000,0.000,0.000,0.000,0.000,0.000,0.000,0.000,0.000,0.000,0.000,0.000,0.000,0.000,0.000,0.000,0.000,0.000,0.000,0.000,0.000,0.000,0.000,0.000,0.000,0.000,0.000,0.000,0.000,0.000,0.000,0.000,0.000,0.000,0.000,0.000,0.000,0.000,0.000,0.000,0.000,0.000,0.000,0.000,0.000,0.000,0.000,0.000,0.000,0.000,0.000,0.000,0.000,0.000,0.000,0.000,0.000,0.000,0.000,0.000,0.000,0.000,0.000,0.000,0.000,0.000,0.000,0.000,0.000,0.000,0.000,0.000,0.000,0.000,0.000,0.000,0.000,0.000,0.000,0.000,0.000,0.000,0.000,0.000,0.000
Fit_Min=0.035,0.034,0.035,0.037,0.032,0.033,0.030,0.033,0.031,0.032,0.031,0.034,0.033,0.037,0.037,0.036,0.035,0.038,0.031,0.031,0.030,0.029,0.031,0.037,0.033,0.037,0.035,0.033,0.036,0.038,0.030,0.031,0.031,0.031,0.029,0.036,0.012,0.013,0.010,0.011,0.010,0.010,0.012,0.011,0.010,0.011,0.011,0.010,0.000,0.000,0.000,0.000,0.000,0.000,0.000,0.000,0.000,0.000,0.000,0.000,0.000,0.000,0.000,0.000,0.000,0.000,0.000,0.000,0.000,0.000,0.000,0.000,0.000,0.000,0.000,0.000,0.000,0.000,0.000,0.000,0.000,0.000,0.000,0.000,0.000,0.000,0.000,0.000,0.000,0.000,0.000,0.000,0.000,0.000,0.000,0.000
Fit_Delta=0.422,0.451,0.542,0.479,0.561,0.480,0.384,0.489,0.508,0.470,0.385,0.368,0.542,0.518,0.522,0.451,0.432,0.260,0.530,0.499,0.466,0.549,0.455,0.286,0.565,0.504,0.579,0.312,0.532,0.079,0.336,0.311,0.553,0.175,0.128,0.014,0.542,0.518,0.008,0.451,0.432,0.007,0.530,0.499,0.466,0.549,0.455,0.286,0.346,0.515,0.520,0.303,0.409,0.505,0.324,0.365,0.476,0.460,0.391,0.269,0.553,0.509,0.540,0.504,0.431,0.368,0.409,0.455,0.506,0.372,0.458,0.146,0.432,0.402,0.478,0.344,0.451,0.086,0.366,0.481,0.421,0.330,0.440,0.038,0.553,0.509,0.540,0.504,0.431,0.368,0.409,0.455,0.506,0.007,0.458,0.146
Fit_Offset=0.080,0.079,0.077,0.086,0.080,0.082,0.076,0.077,0.075,0.077,0.079,0.085,0.076,0.079,0.080,0.081,0.081,0.087,0.076,0.077,0.077,0.076,0.079,0.088,0.075,0.076,0.074,0.059,0.077,0.090,0.058,0.054,0.064,0.051,0.062,0.089,0.000,0.000,0.064,0.000,0.000,0.067,0.000,0.000,0.000,0.000,0.000,0.000,0.080,0.076,0.077,0.081,0.076,0.095,0.078,0.077,0.078,0.078,0.077,0.086,0.081,0.079,0.079,0.080,0.081,0.100,0.082,0.080,0.081,0.081,0.086,0.085,0.084,0.083,0.083,0.084,0.082,0.100,0.084,0.082,0.083,0.083,0.083,0.085,0.000,0.000,0.000,0.000,0.000,0.000,0.000,0.000,0.000,0.065,0.000,0.000
Fit_N0=0.007,0.006,0.007,0.007,0.005,0.004,0.006,0.006,0.007,0.006,0.005,0.004,0.008,0.008,0.007,0.006,0.005,0.005,0.006,0.007,0.006,0.007,0.005,0.003,0.008,0.009,0.009,0.032,0.010,0.004,0.033,0.038,0.010,0.039,0.026,0.001,0.000,0.000,0.000,0.000,0.000,0.002,0.000,0.000,0.000,0.000,0.000,0.000,0.007,0.007,0.007,0.005,0.006,0.004,0.006,0.006,0.006,0.006,0.004,0.004,0.008,0.006,0.006,0.005,0.004,0.004,0.004,0.004,0.004,0.003,0.002,0.003,0.003,0.005,0.004,0.003,0.002,0.002,0.003,0.003,0.003,0.003,0.002,0.001,0.000,0.000,0.000,0.000,0.000,0.000,0.000,0.000,0.000,0.000,0.000,0.000
Fit_T0=1.702,1.563,1.642,2.031,1.392,2.371,1.954,1.548,1.889,1.895,2.297,3.627,1.888,1.817,1.638,1.769,2.133,5.044,1.566,1.957,1.753,2.063,2.456,4.995,0.988,0.559,0.587,3.306,1.605,5.865,3.776,3.640,-2.452,3.948,3.989,6.109,0.000,0.000,6.300,0.000,0.000,2.951,0.000,0.000,0.000,0.000,0.000,0.000,2.006,1.516,1.617,2.280,2.955,2.775,1.960,1.888,1.667,2.404,2.407,4.335,2.157,1.810,2.014,2.232,2.777,3.889,2.255,2.232,2.558,2.555,2.977,5.525,1.695,3.025,3.556,3.660,3.916,5.513,2.471,3.153,4.067,5.003,4.944,5.710,0.000,0.000,0.000,0.000,0.000,0.000,0.000,0.000,0.000,6.352,0.000,0.000
Fit_G=1.493,1.475,1.551,1.627,1.749,1.911,1.456,1.544,1.594,1.599,1.780,2.636,1.631,1.670,1.705,1.673,1.801,2.824,1.553,1.595,1.608,1.765,1.843,2.502,2.279,2.434,2.423,5.197,2.894,3.650,5.139,5.610,4.178,7.077,6.160,3.993,0.000,0.000,1.550,0.000,0.000,1.324,0.000,0.000,0.000,0.000,0.000,0.000,1.424,1.573,1.543,1.574,1.761,2.586,1.410,1.428,1.516,1.539,1.699,2.706,1.834,1.826,1.761,1.896,1.703,2.694,1.837,1.840,1.835,1.890,1.744,2.666,2.090,1.980,2.019,2.051,1.903,2.632,2.123,2.139,2.074,2.310,2.048,2.748,0.000,0.000,0.000,0.000,0.000,0.000,0.000,0.000,0.000,1.210,0.000,0.000
Fit_Error=25.788,31.586,130.121,170.599,167.474,72.417,16.386,76.784,65.484,56.737,25.210,27.336,106.338,145.426,95.847,51.233,33.797,7.844,73.095,55.478,57.508,116.900,32.179,9.348,75.853,76.200,100.928,21.422,100.382,0.716,18.813,14.275,120.330,3.480,1.425,0.190,0.000,0.000,0.096,0.000,0.000,0.496,0.000,0.000,0.000,0.000,0.000,0.000,14.875,85.243,93.033,7.047,41.060,180.226,12.987,19.840,52.913,34.600,19.020,11.392,64.925,38.778,57.228,33.447,32.506,67.899,31.330,22.932,40.598,23.437,44.111,2.206,40.374,26.161,41.740,17.144,57.577,2.402,16.774,58.012,31.781,28.384,59.220,0.279,0.000,0.000,0.000,0.000,0.000,0.000,0.000,0.000,0.000,0.176,0.000,0.000
Fit_CV=139.000,137.000,190.000,210.000,203.000,289.000,126.000,167.000,196.000,164.000,172.000,429.000,177.000,164.000,224.000,165.000,172.000,454.000,152.000,157.000,145.000,185.000,223.000,407.000,197.000,186.000,206.000,449.000,345.000,202.000,412.000,419.000,220.000,417.000,141.000,119.000,0.000,0.000,98.000,0.000,0.000,7.000,0.000,0.000,0.000,0.000,0.000,0.000,129.000,178.000,169.000,132.000,253.000,349.000,98.000,145.000,195.000,161.000,186.000,436.000,263.000,202.000,211.000,211.000,201.000,510.000,167.000,91.000,221.000,100.000,248.000,384.000,121.000,96.000,262.000,135.000,127.000,308.000,139.000,159.000,133.000,187.000,154.000,119.000,0.000,0.000,0.000,0.000,0.000,0.000,0.000,0.000,0.000,74.000,0.000,0.000
Time_to_20_Gens=0,0,0,0,0,0,0,0,0,0,0,0,0,0,0,0,0,0,0,0,0,0,0,0,0,0,0,0,0,0,0,0,0,0,0,0,0,0,0,0,0,0,0,0,0,0,0,0
Time_to_each_5_Gens=0,0,0,0,0,0,0,0,0,0,0,0,0,0,0,0,0,0,0,0,0,0,0,0,0,0,0,0,0,0,0,0,0,0,0,0,0,0,0,0,0,0,0,0,0,0,0,0
Time_to_each_n_Gens=10.950,10.761,10.920,11.831,12.707,15.202,11.199,11.244,11.641,12.107,14.170,21.839,11.420,11.569,12.002,12.480,13.864,21.896,11.308,11.715,11.896,12.825,14.668,21.890,14.145,14.265,14.471,21.891,17.690,21.890,21.894,21.889,20.332,21.881,21.883,19.642,0.000,0.000,11.032,0.000,0.000,10.655,0.000,0.000,0.000,0.000,0.000,0.000,10.696,11.072,11.075,12.467,13.992,20.155,10.885,11.075,11.318,12.176,13.845,21.893,12.747,13.057,13.144,14.555,14.523,21.890,14.514,14.652,14.832,16.461,16.826,21.895,16.506,15.998,17.188,18.490,18.601,21.894,18.257,18.858,18.817,21.891,21.163,21.882,0.000,0.000,0.000,0.000,0.000,0.000,0.000,0.000,0.000,11.063,0.000,0.000
Min_Pt_OD=0,0,0,0,0,0,0,0,0,0,0,0,0,0,0,0,0,0,0,0,0,0,0,0,0,0,0,0,0,0,0,0,0,0,0,0,0,0,0,0,0,0,0,0,0,0,0,0
Min_Pt_t=0,0,0,0,0,0,0,0,0,0,0,0,0,0,0,0,0,0,0,0,0,0,0,0,0,0,0,0,0,0,0,0,0,0,0,0,0,0,0,0,0,0,0,0,0,0,0,0
TO_OD=0,0,0,0,0,0,0,0,0,0,0,0,0,0,0,0,0,0,0,0,0,0,0,0,0,0,0,0,0,0,0,0,0,0,0,0,0,0,0,0,0,0,0,0,0,0,0,0
Ref_ID=A01
Multi_Refs=single_ref
test=A01,A02,A03,A04,A05,A06,A07,A08,A09,A10,A11,A12,B01,B02,B03,B04,B05,B06,B07,B08,B09,B10,B11,B12,C01,C02,C03,C04,C05,C06,C07,C08,C09,C10,C11,C12,D01,D02,D03,D04,D05,D06,D07,D08,D09,D10,D11,D12,E01,E02,E03,E04,E05,E06,E07,E08,E09,E10,E11,E12,F01,F02,F03,F04,F05,F06,F07,F08,F09,F10,F11,F12,G01,G02,G03,G04,G05,G06,G07,G08,G09,G10,G11,G12,H01,H02,H03,H04,H05,H06,H07,H08,H09,H10,H11,H12
Start_Time_Now=3.2595080820E+9
Start_Date="4/15/2007+2:54 PM"
pv_to_plate_order=no
gen_time_cutoff=0.000
Drug_Name=ud?:;-ud+0,ud?:;-ud+0,ud?:;-ud+0,ud?:;-ud+0,ud?:;-ud+0,ud?:;-ud+0,ud?:;-ud+0,ud?:;-ud+0,ud?:;-ud+0,ud?:;-ud+0,ud?:;-ud+0,ud?:;-ud+0,ud?:;-ud+0,ud?:;-ud+0,ud?:;-ud+0,ud?:;-ud+0,ud?:;-ud+0,ud?:;-ud+0,ud?:;-ud+0,ud?:;-ud+0,ud?:;-ud+0,ud?:;-ud+0,ud?:;-ud+0,ud?:;-ud+0,ud?:;-ud+0,ud?:;-ud+0,ud?:;-ud+0,ud?:;-ud+0,ud?:;-ud+0,ud?:;-ud+0,ud?:;-ud+0,ud?:;-ud+0,ud?:;-ud+0,ud?:;-ud+0,ud?:;-ud+0,ud?:;-ud+0,ud?:;-ud+0,ud?:;-ud+0,ud?:;-ud+0,ud?:;-ud+0,ud?:;-ud+0,ud?:;-ud+0,ud?:;-ud+0,ud?:;-ud+0,ud?:;-ud+0,ud?:;-ud+0,ud?:;-ud+0,ud?:;-ud+0,ud?:;-ud+0,ud?:;-ud+0,ud?:;-ud+0,ud?:;-ud+0,ud?:;-ud+0,ud?:;-ud+0,ud?:;-ud+0,ud?:;-ud+0,ud?:;-ud+0,ud?:;-ud+0,ud?:;-ud+0,ud?:;-ud+0,ud?:;-ud+0,ud?:;-ud+0,ud?:;-ud+0,ud?:;-ud+0,ud?:;-ud+0,ud?:;-ud+0,ud?:;-ud+0,ud?:;-ud+0,ud?:;-ud+0,ud?:;-ud+0,ud?:;-ud+0,ud?:;-ud+0,ud?:;-ud+0,ud?:;-ud+0,ud?:;-ud+0,ud?:;-ud+0,ud?:;-ud+0,ud?:;-ud+0,ud?:;-ud+0,ud?:;-ud+0,ud?:;-ud+0,ud?:;-ud+0,ud?:;-ud+0,ud?:;-ud+0,ud?:;-ud+0,ud?:;-ud+0,ud?:;-ud+0,ud?:;-ud+0,ud?:;-ud+0,ud?:;-ud+0,ud?:;-ud+0,ud?:;-ud+0,ud?:;-ud+0,ud?:;-ud+0,ud?:;-ud+0,ud?:;-ud+0
Drug_Well_Pos=A01,A02,A03,A04,A05,A06,B01,B02,B03,B04,B05,B06,C01,C02,C03,C04,C05,C06,D01,D02,D03,D04,D05,D06,E01,E02,E03,E04,E05,E06,F01,F02,F03,F04,F05,F06,G01,G02,G03,G04,G05,G06,H01,H02,H03,H04,H05,H06,A07,A08,A09,A10,A11,A12,B07,B08,B09,B10,B11,B12,C07,C08,C09,C10,C11,C12,D07,D08,D09,D10,D11,D12,E07,E08,E09,E10,E11,E12,F07,F08,F09,F10,F11,F12,G07,G08,G09,G10,G11,G12,H07,H08,H09,H10,H11,H12
Avg_G_tcut=2.190,2.152,2.184,2.366,2.541,3.040,2.240,2.249,2.328,2.421,2.834,4.368,2.284,2.314,2.400,2.496,2.773,4.898,2.262,2.343,2.379,2.565,2.934,4.824,2.829,2.853,2.894,4.587,3.538,7.557,4.562,4.665,4.066,5.692,5.868,22.391,0.000,0.000,39.846,0.000,0.000,37.431,0.000,0.000,0.000,0.000,0.000,0.000,2.139,2.214,2.215,2.493,2.798,4.031,2.177,2.215,2.264,2.435,2.769,4.721,2.549,2.611,2.629,2.911,2.905,4.503,2.903,2.930,2.966,3.292,3.365,5.745,3.301,3.200,3.438,3.698,3.720,6.195,3.651,3.772,3.763,4.460,4.233,8.536,0.000,0.000,0.000,0.000,0.000,0.000,0.000,0.000,0.000,32.797,0.000,0.000
t0_from_interval=2.763,2.620,2.721,2.338,3.167,4.485,3.070,2.886,3.101,3.348,4.180,6.180,2.910,2.566,3.105,3.272,3.821,7.161,3.006,3.043,3.022,3.175,4.422,8.218,2.064,1.739,1.864,-0.568,2.376,5.007,-0.777,-1.122,-0.342,-0.488,-0.520,0.000,0.000,0.000,0.000,0.000,0.000,0.000,0.000,0.000,0.000,0.000,0.000,0.000,2.525,2.781,2.878,3.529,4.101,4.853,2.779,2.852,3.082,3.641,4.351,6.995,3.014,2.983,3.291,3.980,4.819,5.926,4.118,4.246,4.533,5.662,6.773,7.721,4.693,4.628,5.855,6.525,7.594,-0.053,6.087,6.512,7.103,8.693,9.059,9.184,0.000,0.000,0.000,0.000,0.000,0.000,0.000,0.000,0.000,0.000,0.000,0.000
Sum_Delta_Ref=0.000,1.119,0.527,1.657,4.223,12.267,0.253,0.082,1.325,2.777,9.103,25.041,0.766,1.193,2.363,3.694,7.930,26.647,0.169,1.197,2.008,4.568,10.169,27.029,7.704,7.939,8.580,23.547,17.438,28.615,23.491,23.536,21.439,25.658,26.253,29.495,-1.000,-1.000,29.693,-1.000,-1.000,29.648,-1.000,-1.000,-1.000,-1.000,-1.000,-1.000,1.178,0.521,0.367,3.991,8.543,22.957,0.654,0.213,0.520,2.941,8.090,26.261,5.060,5.700,6.079,10.417,10.002,25.488,10.274,11.154,11.396,16.086,17.061,27.983,15.678,14.533,17.706,20.963,21.579,28.094,20.422,21.740,21.823,26.576,25.904,29.087,-1.000,-1.000,-1.000,-1.000,-1.000,-1.000,-1.000,-1.000,-1.000,29.679,-1.000,-1.000
Gens_at_time_G=5.000,5.000,5.000,5.000,5.000,5.000,5.000,5.000,5.000,5.000,5.000,5.000,5.000,5.000,5.000,5.000,5.000,4.470,5.000,5.000,5.000,5.000,5.000,4.538,5.000,5.000,5.000,4.772,5.000,2.897,4.799,4.692,5.000,3.844,3.729,0.877,0.000,0.000,0.277,0.000,0.000,0.285,0.000,0.000,0.000,0.000,0.000,0.000,5.000,5.000,5.000,5.000,5.000,5.000,5.000,5.000,5.000,5.000,5.000,4.637,5.000,5.000,5.000,5.000,5.000,4.862,5.000,5.000,5.000,5.000,5.000,3.811,5.000,5.000,5.000,5.000,5.000,3.534,5.000,5.000,5.000,4.908,5.000,2.563,0.000,0.000,0.000,0.000,0.000,0.000,0.000,0.000,0.000,0.337,0.000,0.000
G_Int_tcut=1.637,1.628,1.640,1.899,1.908,2.143,1.626,1.672,1.708,1.752,1.998,3.132,1.702,1.801,1.779,1.842,2.009,3.296,1.660,1.734,1.775,1.930,2.049,3.013,2.416,2.505,2.521,4.706,3.063,5.828,4.724,4.904,4.135,5.819,6.008,22.391,0.000,0.000,39.846,0.000,0.000,37.431,0.000,0.000,0.000,0.000,0.000,0.000,1.634,1.658,1.639,1.788,1.978,3.060,1.621,1.645,1.647,1.707,1.899,3.213,1.947,2.015,1.970,2.115,1.941,3.284,2.079,2.081,2.060,2.160,2.011,3.719,2.363,2.274,2.267,2.393,2.201,6.210,2.434,2.469,2.343,2.689,2.421,4.954,0.000,0.000,0.000,0.000,0.000,0.000,0.000,0.000,0.000,32.797,0.000,0.000
Sum_Del_12=0.000,0.348,0.036,1.332,2.592,4.275,0.593,0.666,1.303,2.033,3.835,5.131,0.893,1.086,1.739,2.396,3.632,5.304,0.828,1.431,1.637,2.741,4.131,5.387,3.242,3.114,3.319,4.461,4.359,5.369,4.411,4.389,4.226,4.748,4.874,5.513,5.530,5.550,5.538,5.536,5.531,5.514,5.539,5.495,5.487,5.531,5.560,5.504,0.518,0.241,0.346,2.619,3.720,4.884,0.067,0.332,0.806,2.248,3.774,5.279,2.603,2.938,3.130,3.969,4.172,5.130,3.982,4.093,4.214,4.752,5.021,5.444,4.589,4.502,4.867,5.014,5.159,5.289,4.965,5.051,5.109,5.271,5.218,5.555,5.561,5.540,5.525,5.496,5.531,5.509,5.491,5.521,5.554,5.531,5.549,5.529
Sum_Del_20=0.000,1.094,0.517,1.624,4.143,11.999,0.249,0.072,1.300,2.719,8.915,24.320,0.752,1.167,2.314,3.623,7.773,25.841,0.171,1.180,1.969,4.478,9.966,26.213,7.554,7.781,8.409,22.837,17.081,27.701,22.783,22.822,20.838,24.851,25.426,28.541,28.708,28.740,28.732,28.731,28.714,28.688,28.731,28.648,28.649,28.721,28.754,28.681,1.156,0.506,0.355,3.916,8.366,22.334,0.641,0.206,0.513,2.888,7.929,25.476,4.950,5.581,5.958,10.187,9.797,24.736,10.071,10.893,11.144,15.720,16.690,27.115,15.326,14.202,17.303,20.477,21.084,27.210,19.942,21.224,21.303,25.787,25.161,28.160,28.767,28.727,28.717,28.664,28.719,28.696,28.651,28.689,28.745,28.718,28.747,28.715
Sum_Del_24=0.000,1.187,0.583,1.537,4.016,12.256,0.176,0.252,1.205,2.664,8.944,26.962,0.668,1.114,2.242,3.513,7.669,29.340,0.016,0.996,1.889,4.383,9.868,29.687,7.417,7.682,8.333,25.827,16.936,32.415,25.757,25.926,22.597,28.861,29.548,33.676,33.905,33.933,33.926,33.922,33.912,33.883,33.923,33.841,33.839,33.916,33.957,33.877,1.211,0.642,0.481,3.764,8.375,23.997,0.714,0.296,0.411,2.719,7.833,28.756,4.983,5.556,5.874,10.437,9.730,27.646,9.938,11.286,11.424,16.202,16.991,31.301,15.737,14.646,17.849,21.206,21.615,31.569,20.774,22.095,22.127,28.855,27.547,32.976,33.966,33.928,33.919,33.854,33.911,33.894,33.838,33.884,33.945,33.915,33.946,33.905
Sum_12=5.691,6.039,5.655,4.360,3.099,1.417,5.098,5.025,4.388,3.658,1.857,0.560,4.798,4.606,3.953,3.296,2.059,0.387,4.864,4.260,4.055,2.950,1.560,0.304,2.449,2.578,2.373,1.230,1.332,0.323,1.280,1.302,1.465,0.943,0.817,0.179,0.161,0.142,0.153,0.155,0.160,0.177,0.152,0.196,0.205,0.161,0.131,0.188,6.209,5.450,5.345,3.072,1.971,0.807,5.758,5.360,4.885,3.443,1.918,0.412,3.088,2.753,2.561,1.722,1.519,0.562,1.710,1.598,1.477,0.939,0.670,0.247,1.102,1.190,0.824,0.678,0.532,0.403,0.727,0.640,0.582,0.420,0.473,0.136,0.130,0.151,0.166,0.196,0.160,0.182,0.200,0.171,0.138,0.160,0.143,0.163
Sum_20=28.976,30.070,29.493,27.352,24.833,16.977,28.727,29.049,27.676,26.257,20.061,4.657,28.224,27.809,26.662,25.354,21.204,3.135,28.805,27.796,27.007,24.498,19.010,2.764,21.423,21.196,20.568,6.139,11.895,1.275,6.193,6.154,8.138,4.125,3.550,0.436,0.268,0.236,0.244,0.245,0.262,0.289,0.245,0.328,0.328,0.255,0.222,0.295,30.132,29.482,29.331,25.060,20.611,6.642,29.618,29.183,28.463,26.088,21.048,3.500,24.026,23.395,23.018,18.790,19.179,4.240,18.905,18.083,17.833,13.257,12.286,1.862,13.650,14.774,11.673,8.499,7.892,1.766,9.034,7.752,7.673,3.189,3.815,0.816,0.209,0.249,0.260,0.312,0.257,0.280,0.325,0.287,0.232,0.258,0.230,0.261
Sum_24=34.194,35.382,34.777,32.658,30.178,21.938,34.018,34.446,32.990,31.530,25.251,7.233,33.527,33.080,31.952,30.681,26.525,4.854,34.178,33.198,32.306,29.811,24.326,4.507,26.777,26.512,25.861,8.367,17.259,1.779,8.437,8.268,11.597,5.334,4.647,0.519,0.289,0.262,0.268,0.272,0.282,0.311,0.272,0.354,0.356,0.278,0.237,0.317,35.406,34.836,34.675,30.430,25.819,10.197,34.908,34.490,33.783,31.476,26.362,5.438,29.211,28.638,28.320,23.757,24.464,6.548,24.256,22.908,22.770,17.993,17.203,2.893,18.458,19.548,16.345,12.988,12.579,2.625,13.420,12.099,12.067,5.340,6.647,1.219,0.228,0.267,0.276,0.340,0.283,0.300,0.356,0.310,0.249,0.280,0.248,0.289
G_by_Interval=1.637,1.628,1.640,1.899,1.908,2.143,1.626,1.672,1.708,1.752,1.998,3.132,1.702,1.801,1.779,1.842,2.009,3.296,1.660,1.734,1.775,1.930,2.049,3.013,2.416,2.505,2.521,4.706,3.063,5.828,4.724,4.904,4.135,5.819,6.008,22.391,0.000,0.000,39.846,0.000,0.000,37.431,0.000,0.000,0.000,0.000,0.000,0.000,1.634,1.658,1.639,1.788,1.978,3.060,1.621,1.645,1.647,1.707,1.899,3.213,1.947,2.015,1.970,2.115,1.941,3.284,2.079,2.081,2.060,2.160,2.011,3.719,2.363,2.274,2.267,2.393,2.201,6.210,2.434,2.469,2.343,2.689,2.421,4.954,0.000,0.000,0.000,0.000,0.000,0.000,0.000,0.000,0.000,32.797,0.000,0.000
Avg_G_t8=2.190,2.152,2.184,2.366,2.541,3.040,2.240,2.249,2.328,2.421,2.834,4.368,2.284,2.314,2.400,2.496,2.773,4.898,2.262,2.343,2.379,2.565,2.934,4.824,2.829,2.853,2.894,4.587,3.538,7.557,4.562,4.665,4.066,5.692,5.868,22.391,0.000,0.000,39.846,0.000,0.000,37.431,0.000,0.000,0.000,0.000,0.000,0.000,2.139,2.214,2.215,2.493,2.798,4.031,2.177,2.215,2.264,2.435,2.769,4.721,2.549,2.611,2.629,2.911,2.905,4.503,2.903,2.930,2.966,3.292,3.365,5.745,3.301,3.200,3.438,3.698,3.720,6.195,3.651,3.772,3.763,4.460,4.233,8.536,0.000,0.000,0.000,0.000,0.000,0.000,0.000,0.000,0.000,32.797,0.000,0.000
G_int_t8=1.637,1.628,1.640,1.899,1.908,2.143,1.626,1.672,1.708,1.752,1.998,3.132,1.702,1.801,1.779,1.842,2.009,3.296,1.660,1.734,1.775,1.930,2.049,3.013,2.416,2.505,2.521,4.706,3.063,5.828,4.724,4.904,4.135,5.819,6.008,22.391,0.000,0.000,39.846,0.000,0.000,37.431,0.000,0.000,0.000,0.000,0.000,0.000,1.634,1.658,1.639,1.788,1.978,3.060,1.621,1.645,1.647,1.707,1.899,3.213,1.947,2.015,1.970,2.115,1.941,3.284,2.079,2.081,2.060,2.160,2.011,3.719,2.363,2.274,2.267,2.393,2.201,6.210,2.434,2.469,2.343,2.689,2.421,4.954,0.000,0.000,0.000,0.000,0.000,0.000,0.000,0.000,0.000,32.797,0.000,0.000
Avg_G_t12=2.190,2.152,2.184,2.366,2.541,3.040,2.240,2.249,2.328,2.421,2.834,4.368,2.284,2.314,2.400,2.496,2.773,4.898,2.262,2.343,2.379,2.565,2.934,4.824,2.829,2.853,2.894,4.587,3.538,7.557,4.562,4.665,4.066,5.692,5.868,22.391,0.000,0.000,39.846,0.000,0.000,37.431,0.000,0.000,0.000,0.000,0.000,0.000,2.139,2.214,2.215,2.493,2.798,4.031,2.177,2.215,2.264,2.435,2.769,4.721,2.549,2.611,2.629,2.911,2.905,4.503,2.903,2.930,2.966,3.292,3.365,5.745,3.301,3.200,3.438,3.698,3.720,6.195,3.651,3.772,3.763,4.460,4.233,8.536,0.000,0.000,0.000,0.000,0.000,0.000,0.000,0.000,0.000,32.797,0.000,0.000
G_int_t12=1.637,1.628,1.640,1.899,1.908,2.143,1.626,1.672,1.708,1.752,1.998,3.132,1.702,1.801,1.779,1.842,2.009,3.296,1.660,1.734,1.775,1.930,2.049,3.013,2.416,2.505,2.521,4.706,3.063,5.828,4.724,4.904,4.135,5.819,6.008,22.391,0.000,0.000,39.846,0.000,0.000,37.431,0.000,0.000,0.000,0.000,0.000,0.000,1.634,1.658,1.639,1.788,1.978,3.060,1.621,1.645,1.647,1.707,1.899,3.213,1.947,2.015,1.970,2.115,1.941,3.284,2.079,2.081,2.060,2.160,2.011,3.719,2.363,2.274,2.267,2.393,2.201,6.210,2.434,2.469,2.343,2.689,2.421,4.954,0.000,0.000,0.000,0.000,0.000,0.000,0.000,0.000,0.000,32.797,0.000,0.000
Avg_G_inflex=2.212,2.171,2.184,2.369,2.541,3.040,2.274,2.249,2.328,2.429,2.884,4.424,2.284,2.314,2.401,2.515,2.800,4.999,2.262,2.343,2.391,2.565,2.951,4.908,2.829,2.853,2.894,4.638,3.538,7.934,4.609,4.707,4.067,5.690,5.920,23.927,0.000,0.000,29.893,0.000,0.000,2.702,0.000,0.000,0.000,0.000,0.000,0.000,2.186,2.214,2.215,2.604,2.841,4.031,2.232,2.261,2.265,2.454,2.820,4.848,2.549,2.611,2.629,2.911,2.937,4.541,2.945,2.950,2.966,3.391,3.382,6.030,3.337,3.261,3.438,3.833,3.742,6.981,3.762,3.772,3.817,4.649,4.275,10.466,0.000,0.000,0.000,0.000,0.000,0.000,0.000,0.000,0.000,25.731,0.000,0.000
G_int_inflex=1.653,1.657,1.640,1.902,1.908,2.143,1.630,1.672,1.708,1.765,2.015,3.099,1.702,1.801,1.775,1.870,2.032,3.315,1.658,1.734,1.794,1.930,2.077,3.033,2.416,2.501,2.521,4.810,3.063,6.225,4.821,4.999,4.125,5.822,6.107,23.927,0.000,0.000,29.893,0.000,0.000,2.702,0.000,0.000,0.000,0.000,0.000,0.000,1.642,1.658,1.639,1.826,2.005,3.060,1.613,1.656,1.650,1.738,1.921,3.231,1.947,2.015,1.970,2.115,1.973,3.283,2.104,2.112,2.060,2.209,2.039,3.829,2.401,2.319,2.267,2.437,2.230,7.497,2.477,2.469,2.378,2.778,2.460,5.685,0.000,0.000,0.000,0.000,0.000,0.000,0.000,0.000,0.000,25.731,0.000,0.000
G_by_Interval_g4=1.679,1.664,1.650,1.978,2.008,2.410,1.684,1.689,1.785,1.799,2.127,3.523,1.779,1.745,1.802,1.888,2.120,3.703,1.710,1.813,1.897,1.989,2.264,3.314,2.417,2.495,2.449,4.465,3.090,5.828,4.531,4.699,3.955,5.819,6.008,22.391,0.000,0.000,39.846,0.000,0.000,37.431,0.000,0.000,0.000,0.000,0.000,0.000,1.670,1.723,1.682,1.853,2.164,3.328,1.693,1.771,1.735,1.800,2.030,3.529,2.055,2.146,2.035,2.337,2.265,3.562,2.399,2.340,2.366,2.440,2.165,3.719,2.747,2.649,2.595,2.870,2.602,6.210,2.844,2.961,2.774,3.287,3.098,4.954,0.000,0.000,0.000,0.000,0.000,0.000,0.000,0.000,0.000,32.797,0.000,0.000
G_int_t8_g4=1.679,1.664,1.650,1.978,2.008,2.410,1.684,1.689,1.785,1.799,2.127,3.523,1.779,1.745,1.802,1.888,2.120,3.703,1.710,1.813,1.897,1.989,2.264,3.314,2.417,2.495,2.449,4.465,3.090,5.828,4.531,4.699,3.955,5.819,6.008,22.391,0.000,0.000,39.846,0.000,0.000,37.431,0.000,0.000,0.000,0.000,0.000,0.000,1.670,1.723,1.682,1.853,2.164,3.328,1.693,1.771,1.735,1.800,2.030,3.529,2.055,2.146,2.035,2.337,2.265,3.562,2.399,2.340,2.366,2.440,2.165,3.719,2.747,2.649,2.595,2.870,2.602,6.210,2.844,2.961,2.774,3.287,3.098,4.954,0.000,0.000,0.000,0.000,0.000,0.000,0.000,0.000,0.000,32.797,0.000,0.000
G_int_t12_g4=1.679,1.664,1.650,1.978,2.008,2.410,1.684,1.689,1.785,1.799,2.127,3.523,1.779,1.745,1.802,1.888,2.120,3.703,1.710,1.813,1.897,1.989,2.264,3.314,2.417,2.495,2.449,4.465,3.090,5.828,4.531,4.699,3.955,5.819,6.008,22.391,0.000,0.000,39.846,0.000,0.000,37.431,0.000,0.000,0.000,0.000,0.000,0.000,1.670,1.723,1.682,1.853,2.164,3.328,1.693,1.771,1.735,1.800,2.030,3.529,2.055,2.146,2.035,2.337,2.265,3.562,2.399,2.340,2.366,2.440,2.165,3.719,2.747,2.649,2.595,2.870,2.602,6.210,2.844,2.961,2.774,3.287,3.098,4.954,0.000,0.000,0.000,0.000,0.000,0.000,0.000,0.000,0.000,32.797,0.000,0.000
G_int_inflex_g4=1.692,1.685,1.650,1.980,2.008,2.410,1.691,1.689,1.785,1.809,2.147,3.529,1.779,1.745,1.793,1.909,2.140,3.746,1.704,1.813,1.911,1.989,2.285,3.344,2.417,2.486,2.449,4.520,3.090,6.225,4.589,4.755,3.944,5.822,6.107,23.927,0.000,0.000,29.893,0.000,0.000,2.702,0.000,0.000,0.000,0.000,0.000,0.000,1.679,1.723,1.682,1.891,2.192,3.328,1.697,1.790,1.737,1.823,2.054,3.574,2.055,2.146,2.035,2.337,2.294,3.573,2.431,2.363,2.366,2.498,2.186,3.829,2.782,2.700,2.595,2.953,2.624,7.497,2.896,2.961,2.813,3.411,3.137,5.685,0.000,0.000,0.000,0.000,0.000,0.000,0.000,0.000,0.000,25.731,0.000,0.000
Time_Inflex=11.064,11.064,11.798,12.288,13.759,15.718,11.064,11.798,12.288,12.533,14.004,21.161,12.288,12.288,12.778,12.778,14.004,21.407,12.043,12.288,12.288,13.759,14.983,21.652,15.228,14.983,15.718,21.161,18.657,21.652,21.407,21.407,21.652,21.407,19.882,19.882,0.287,0.287,19.882,0.287,0.287,3.226,0.287,0.287,0.287,0.287,0.287,0.287,10.329,11.798,11.798,11.798,14.004,21.161,10.329,10.819,11.798,12.533,13.759,21.161,13.759,13.759,14.004,15.228,14.738,21.652,14.493,14.983,15.473,16.208,17.188,21.161,16.698,15.963,17.678,17.923,18.903,19.882,17.923,19.392,18.903,21.407,21.407,19.392,0.287,0.287,0.287,0.287,0.287,0.287,0.287,0.287,0.287,14.004,0.287,0.287
OD_Inflex=0.548,0.580,0.668,0.603,0.684,0.601,0.506,0.615,0.630,0.597,0.502,0.475,0.666,0.645,0.651,0.575,0.548,0.367,0.655,0.616,0.590,0.666,0.571,0.392,0.689,0.624,0.707,0.420,0.651,0.177,0.438,0.411,0.666,0.264,0.215,0.097,0.067,0.067,0.064,0.066,0.067,0.064,0.067,0.067,0.065,0.066,0.065,0.065,0.471,0.650,0.652,0.431,0.526,0.632,0.442,0.484,0.607,0.588,0.508,0.382,0.683,0.641,0.662,0.623,0.560,0.482,0.521,0.575,0.619,0.490,0.588,0.241,0.561,0.524,0.597,0.457,0.568,0.187,0.489,0.605,0.538,0.444,0.563,0.123,0.065,0.065,0.066,0.066,0.064,0.070,0.066,0.065,0.066,0.065,0.065,0.067
Time_Saturation=18.413,20.372,20.127,19.882,16.208,19.637,18.413,20.372,20.127,20.617,20.372,0.000,19.637,18.167,19.637,20.127,19.882,0.000,20.127,19.882,20.127,20.372,19.882,0.000,20.127,20.127,18.167,0.000,20.372,0.000,0.000,0.000,0.000,0.000,0.000,18.903,0.287,0.287,0.000,0.287,0.287,0.000,0.287,0.287,0.287,0.287,0.287,0.287,20.127,19.882,20.372,19.882,20.372,0.000,18.167,20.372,19.882,20.372,19.882,0.000,16.453,18.167,20.372,19.882,19.147,0.000,16.208,19.882,20.127,18.413,20.127,0.000,19.637,17.678,19.882,20.127,20.372,18.167,19.882,20.372,20.372,0.000,0.000,0.000,0.287,0.287,0.287,0.287,0.287,0.287,0.287,0.287,0.287,20.372,0.287,0.287
OD_Saturation=0.830,0.875,0.880,0.869,0.828,0.781,0.851,0.879,0.853,0.868,0.815,0.000,0.853,0.865,0.869,0.857,0.836,0.000,0.967,0.882,0.883,0.871,0.832,0.000,0.882,0.883,0.855,0.000,0.849,0.000,0.000,0.000,0.000,0.000,0.000,0.093,0.067,0.067,0.000,0.066,0.067,0.000,0.067,0.067,0.065,0.066,0.065,0.065,0.881,0.881,0.886,0.938,0.816,0.000,0.858,0.852,0.865,0.836,0.834,0.000,0.807,0.823,0.906,0.785,0.825,0.000,0.735,0.752,0.776,0.725,0.776,0.000,0.755,0.736,0.735,0.712,0.738,0.154,0.691,0.705,0.696,0.000,0.000,0.000,0.065,0.065,0.066,0.066,0.064,0.070,0.066,0.065,0.066,0.065,0.065,0.067
Ref_Well_Name=A01,A01,A01,A01,A01,A01,A01,A01,A01,A01,A01,A01,A01,A01,A01,A01,A01,A01,A01,A01,A01,A01,A01,A01,A01,A01,A01,A01,A01,A01,A01,A01,A01,A01,A01,A01,A01,A01,A01,A01,A01,A01,A01,A01,A01,A01,A01,A01,A01,A01,A01,A01,A01,A01,A01,A01,A01,A01,A01,A01,A01,A01,A01,A01,A01,A01,A01,A01,A01,A01,A01,A01,A01,A01,A01,A01,A01,A01,A01,A01,A01,A01,A01,A01,A01,A01,A01,A01,A01,A01,A01,A01,A01,A01,A01,A01
Ratio_Avg_G=1.000,1.017,1.003,0.925,0.862,0.720,0.978,0.974,0.941,0.904,0.773,0.501,0.959,0.946,0.912,0.877,0.790,0.447,0.968,0.935,0.920,0.854,0.747,0.454,0.774,0.768,0.757,0.477,0.619,0.290,0.480,0.469,0.539,0.385,0.373,0.098,Inf,Inf,0.055,Inf,Inf,0.059,Inf,Inf,Inf,Inf,Inf,Inf,1.024,0.989,0.989,0.878,0.783,0.543,1.006,0.989,0.967,0.899,0.791,0.464,0.859,0.839,0.833,0.752,0.754,0.486,0.754,0.747,0.738,0.665,0.651,0.381,0.663,0.684,0.637,0.592,0.589,0.354,0.600,0.581,0.582,0.491,0.517,0.257,Inf,Inf,Inf,Inf,Inf,Inf,Inf,Inf,Inf,0.067,Inf,Inf
Ratio_Fit_G=1.000,1.012,0.963,0.918,0.854,0.781,1.025,0.967,0.937,0.934,0.839,0.566,0.915,0.894,0.876,0.892,0.829,0.529,0.961,0.936,0.928,0.846,0.810,0.597,0.655,0.613,0.616,0.287,0.516,0.409,0.291,0.266,0.357,0.211,0.242,0.374,Inf,Inf,0.963,Inf,Inf,1.128,Inf,Inf,Inf,Inf,Inf,Inf,1.048,0.949,0.968,0.949,0.848,0.577,1.059,1.046,0.985,0.970,0.879,0.552,0.814,0.818,0.848,0.787,0.877,0.554,0.813,0.811,0.814,0.790,0.856,0.560,0.714,0.754,0.739,0.728,0.785,0.567,0.703,0.698,0.720,0.646,0.729,0.543,Inf,Inf,Inf,Inf,Inf,Inf,Inf,Inf,Inf,1.234,Inf,Inf
Ratio_G_Int=1.000,1.005,0.998,0.862,0.858,0.764,1.007,0.979,0.959,0.935,0.819,0.523,0.962,0.909,0.920,0.889,0.815,0.497,0.986,0.944,0.923,0.848,0.799,0.543,0.678,0.654,0.649,0.348,0.535,0.281,0.347,0.334,0.396,0.281,0.273,0.073,Inf,Inf,0.041,Inf,Inf,0.044,Inf,Inf,Inf,Inf,Inf,Inf,1.002,0.987,0.999,0.916,0.828,0.535,1.010,0.996,0.994,0.959,0.862,0.510,0.841,0.813,0.831,0.774,0.844,0.499,0.787,0.787,0.795,0.758,0.814,0.440,0.693,0.720,0.722,0.684,0.744,0.264,0.673,0.663,0.699,0.609,0.676,0.331,Inf,Inf,Inf,Inf,Inf,Inf,Inf,Inf,Inf,0.050,Inf,Inf
Ratio_t0_Fit=1.000,1.089,1.037,0.838,1.223,0.718,0.871,1.099,0.901,0.898,0.741,0.469,0.901,0.937,1.039,0.962,0.798,0.337,1.087,0.870,0.971,0.825,0.693,0.341,1.723,3.045,2.899,0.515,1.060,0.290,0.451,0.468,-0.694,0.431,0.427,0.279,Inf,Inf,0.270,Inf,Inf,0.577,Inf,Inf,Inf,Inf,Inf,Inf,0.848,1.123,1.053,0.746,0.576,0.613,0.868,0.901,1.021,0.708,0.707,0.393,0.789,0.940,0.845,0.763,0.613,0.438,0.755,0.763,0.665,0.666,0.572,0.308,1.004,0.563,0.479,0.465,0.435,0.309,0.689,0.540,0.418,0.340,0.344,0.298,Inf,Inf,Inf,Inf,Inf,Inf,Inf,Inf,Inf,0.268,Inf,Inf
Ratio_t0_G_Int=1.000,1.055,1.016,1.182,0.873,0.616,0.900,0.957,0.891,0.825,0.661,0.447,0.950,1.077,0.890,0.844,0.723,0.386,0.919,0.908,0.914,0.870,0.625,0.336,1.339,1.588,1.482,-4.865,1.163,0.552,-3.555,-2.462,-8.073,-5.661,-5.311,Inf,Inf,Inf,Inf,Inf,Inf,Inf,Inf,Inf,Inf,Inf,Inf,Inf,1.094,0.993,0.960,0.783,0.674,0.569,0.994,0.969,0.897,0.759,0.635,0.395,0.917,0.926,0.840,0.694,0.573,0.466,0.671,0.651,0.610,0.488,0.408,0.358,0.589,0.597,0.472,0.423,0.364,-51.680,0.454,0.424,0.389,0.318,0.305,0.301,Inf,Inf,Inf,Inf,Inf,Inf,Inf,Inf,Inf,Inf,Inf,Inf
Ref_Curve_Array=1,1,1,1,1,1,1,1,1,1,1,1,1,1,1,1,1,1,1,1,1,1,1,1,1,1,1,1,1,1,1,1,1,1,1,1,1,1,1,1,1,1,1,1,1,1,1,1,1,1,1,1,1,1,1,1,1,1,1,1,1,1,1,1,1,1,1,1,1,1,1,1,1,1,1,1,1,1,1,1,1,1,1,1,1,1,1,1,1,1,1,1,1,1,1,1
Default_ref=0
Comm_Map=,,,,,
Comm_Consol=,,,,,,,,
Comm_Screen=,,,,,
Analysis_Set=A,A,A,A,A,A,A,A,A,A,A,A,A,A,A,A,A,A,A,A,A,A,A,A,A,A,A,A,A,A,A,A,A,A,A,A,A,A,A,A,A,A,A,A,A,A,A,A,A,A,A,A,A,A,A,A,A,A,A,A,A,A,A,A,A,A,A,A,A,A,A,A,A,A,A,A,A,A,A,A,A,A,A,A,A,A,A,A,A,A,A,A,A,A,A,A
Ref_Type=single_ref,single_ref,single_ref,single_ref,single_ref,single_ref,single_ref,single_ref,single_ref,single_ref,single_ref,single_ref,single_ref,single_ref,single_ref,single_ref,single_ref,single_ref,single_ref,single_ref,single_ref,single_ref,single_ref,single_ref,single_ref,single_ref,single_ref,single_ref,single_ref,single_ref,single_ref,single_ref,single_ref,single_ref,single_ref,single_ref,single_ref,single_ref,single_ref,single_ref,single_ref,single_ref,single_ref,single_ref,single_ref,single_ref,single_ref,single_ref,single_ref,single_ref,single_ref,single_ref,single_ref,single_ref,single_ref,single_ref,single_ref,single_ref,single_ref,single_ref,single_ref,single_ref,single_ref,single_ref,single_ref,single_ref,single_ref,single_ref,single_ref,single_ref,single_ref,single_ref,single_ref,single_ref,single_ref,single_ref,single_ref,single_ref,single_ref,single_ref,single_ref,single_ref,single_ref,single_ref,single_ref,single_ref,single_ref,single_ref,single_ref,single_ref,single_ref,single_ref,single_ref,single_ref,single_ref,single_ref
Wells_In_Use=0,0,0,0,0,0,0,0,0,0,0,0,0,0,0,0,0,0,0,0,0,0,0,0,0,0,0,0,0,0,0,0,0,0,0,0,0,0,0,0,0,0,0,0,0,0,0,0,0,0,0,0,0,0,0,0,0,0,0,0,0,0,0,0,0,0,0,0,0,0,0,0,0,0,0,0,0,0,0,0,0,0,0,0,0,0,0,0,0,0,0,0,0,0,0,0
[Flor:]
[Flor2:]
[Lumin:]
[Data:]
Read=DateTime	RunT[s]	Temp	Well_1	Well_2	Well_3	Well_4	Well_5	Well_6	Well_7	Well_8	Well_9	Well_10	Well_11	Well_12	Well_13	Well_14	Well_15	Well_16	Well_17	Well_18	Well_19	Well_20	Well_21	Well_22	Well_23	Well_24	Well_25	Well_26	Well_27	Well_28	Well_29	Well_30	Well_31	Well_32	Well_33	Well_34	Well_35	Well_36	Well_37	Well_38	Well_39	Well_40	Well_41	Well_42	Well_43	Well_44	Well_45	Well_46	Well_47	Well_48	Well_49	Well_50	Well_51	Well_52	Well_53	Well_54	Well_55	Well_56	Well_57	Well_58	Well_59	Well_60	Well_61	Well_62	Well_63	Well_64	Well_65	Well_66	Well_67	Well_68	Well_69	Well_70	Well_71	Well_72	Well_73	Well_74	Well_75	Well_76	Well_77	Well_78	Well_79	Well_80	Well_81	Well_82	Well_83	Well_84	Well_85	Well_86	Well_87	Well_88	Well_89	Well_90	Well_91	Well_92	Well_93	Well_94	Well_95	Well_96
1=15:10:02	1035	298	0.0900	0.0862	0.0860	0.0867	0.0870	0.0872	0.0842	0.0844	0.0865	0.0851	0.0824	0.0987	0.0821	0.0837	0.0824	0.0824	0.0839	0.0880	0.0820	0.0824	0.0851	0.0827	0.0801	0.0882	0.0849	0.0883	0.0870	0.0888	0.0873	0.0910	0.0882	0.0842	0.0840	0.0846	0.0820	0.1005	0.0814	0.0821	0.0836	0.0824	0.0823	0.0890	0.0832	0.0813	0.0817	0.0816	0.0875	0.0891	0.0848	0.0868	0.0890	0.0876	0.0865	0.0929	0.0850	0.0846	0.0845	0.0820	0.0834	0.1027	0.0821	0.0856	0.0810	0.0817	0.0828	0.0902	0.0822	0.0819	0.0824	0.0814	0.0819	0.0893	0.0669	0.0672	0.0662	0.0659	0.0665	0.0631	0.0654	0.0647	0.0661	0.0663	0.0635	0.0703	0.0672	0.0670	0.0652	0.0660	0.0655	0.0651	0.0656	0.0647	0.0658	0.0667	0.0649	0.0667
2=15:24:44	1916	301	0.0861	0.0845	0.0879	0.0868	0.0874	0.0861	0.0861	0.0833	0.0846	0.0846	0.0818	0.1024	0.0818	0.0829	0.0807	0.0815	0.0827	0.0877	0.0816	0.0821	0.0845	0.0829	0.0796	0.0901	0.0837	0.0876	0.0885	0.0886	0.0853	0.0910	0.0872	0.0835	0.0850	0.0830	0.0833	0.1021	0.0818	0.0830	0.0844	0.0830	0.0813	0.0907	0.0832	0.0804	0.0826	0.0811	0.0849	0.0881	0.0877	0.0886	0.0853	0.0860	0.0883	0.0932	0.0847	0.0838	0.0838	0.0818	0.0803	0.1102	0.0821	0.0813	0.0824	0.0824	0.0803	0.0889	0.0833	0.0806	0.0816	0.0815	0.0818	0.0883	0.0651	0.0653	0.0641	0.0654	0.0642	0.0652	0.0638	0.0621	0.0631	0.0651	0.0637	0.0667	0.0658	0.0666	0.0660	0.0657	0.0635	0.0642	0.0643	0.0629	0.0646	0.0647	0.0657	0.0635
3=15:39:26	2798	300	0.0853	0.0869	0.0871	0.0954	0.0880	0.0867	0.0855	0.0826	0.0851	0.0842	0.0818	0.0996	0.0809	0.0828	0.0823	0.0834	0.0834	0.0910	0.0848	0.0837	0.0857	0.0826	0.0814	0.0897	0.0864	0.0897	0.0874	0.0875	0.0856	0.0901	0.0871	0.0855	0.0847	0.0853	0.0837	0.1077	0.0831	0.0835	0.0836	0.0831	0.0851	0.0920	0.0868	0.0800	0.0827	0.0819	0.0885	0.0902	0.0836	0.0894	0.0856	0.0866	0.0865	0.0916	0.0851	0.0844	0.0837	0.0853	0.0799	0.1089	0.0825	0.0848	0.0835	0.0858	0.0841	0.0918	0.0828	0.0824	0.0830	0.0808	0.0831	0.0888	0.0665	0.0664	0.0651	0.0665	0.0678	0.0639	0.0638	0.0644	0.0640	0.0665	0.0653	0.0699	0.0657	0.0662	0.0645	0.0669	0.0646	0.0639	0.0670	0.0644	0.0653	0.0655	0.0650	0.0646
4=15:54:07	3680	298	0.0879	0.0874	0.0888	0.0946	0.0930	0.0902	0.0893	0.0869	0.0868	0.0883	0.0831	0.1014	0.0825	0.0872	0.0838	0.0852	0.0850	0.0920	0.0840	0.0850	0.0870	0.0847	0.0829	0.0924	0.0857	0.0887	0.0893	0.0901	0.0883	0.0936	0.0908	0.0860	0.0862	0.0858	0.0865	0.1040	0.0849	0.0851	0.0860	0.0851	0.0853	0.0920	0.0856	0.0840	0.0823	0.0853	0.0876	0.0900	0.0845	0.0903	0.0872	0.0859	0.0904	0.0959	0.0896	0.0861	0.0855	0.0838	0.0854	0.1069	0.0845	0.0843	0.0840	0.0842	0.0837	0.0918	0.0861	0.0814	0.0829	0.0832	0.0849	0.0895	0.0674	0.0678	0.0657	0.0670	0.0666	0.0667	0.0652	0.0633	0.0655	0.0665	0.0650	0.0711	0.0656	0.0675	0.0669	0.0667	0.0663	0.0664	0.0660	0.0653	0.0654	0.0676	0.0665	0.0672
5=16:08:49	4561	300	0.0891	0.0866	0.0860	0.0932	0.0909	0.0893	0.0885	0.0862	0.0863	0.0845	0.0856	0.0993	0.0816	0.0860	0.0828	0.0853	0.0863	0.0913	0.0863	0.0844	0.0869	0.0848	0.0843	0.0925	0.0868	0.0921	0.0898	0.0900	0.0896	0.0932	0.0885	0.0879	0.0859	0.0857	0.0854	0.1066	0.0841	0.0858	0.0871	0.0851	0.0852	0.0897	0.0879	0.0830	0.0846	0.0837	0.0884	0.0907	0.0868	0.0877	0.0873	0.0877	0.0882	0.0940	0.0883	0.0872	0.0851	0.0852	0.0834	0.1078	0.0857	0.0842	0.0862	0.0833	0.0851	0.0932	0.0861	0.0828	0.0863	0.0849	0.0848	0.0902	0.0662	0.0676	0.0655	0.0687	0.0654	0.0658	0.0653	0.0654	0.0650	0.0667	0.0659	0.0708	0.0677	0.0673	0.0660	0.0670	0.0652	0.0664	0.0654	0.0648	0.0677	0.0665	0.0669	0.0664
6=16:23:31	5443	298	0.0868	0.0866	0.0862	0.0931	0.0880	0.0874	0.0866	0.0855	0.0836	0.0871	0.0818	0.1047	0.0818	0.0845	0.0834	0.0839	0.0854	0.0887	0.0843	0.0828	0.0854	0.0824	0.0822	0.0907	0.0867	0.0908	0.0880	0.0882	0.0865	0.0902	0.0861	0.0856	0.0836	0.0809	0.0841	0.1113	0.0830	0.0838	0.0841	0.0843	0.0835	0.0877	0.0859	0.0821	0.0842	0.0799	0.0855	0.0880	0.0847	0.0870	0.0862	0.0856	0.0877	0.0898	0.0868	0.0826	0.0844	0.0856	0.0816	0.1023	0.0826	0.0832	0.0829	0.0829	0.0817	0.0897	0.0850	0.0828	0.0829	0.0815	0.0809	0.0871	0.0654	0.0646	0.0656	0.0647	0.0628	0.0624	0.0644	0.0641	0.0637	0.0658	0.0636	0.0679	0.0643	0.0649	0.0651	0.0643	0.0657	0.0646	0.0636	0.0632	0.0661	0.0641	0.0643	0.0645
7=16:38:12	6325	298	0.0854	0.0850	0.0853	0.1029	0.0824	0.0847	0.0841	0.0840	0.0827	0.0839	0.0780	0.1043	0.0799	0.0837	0.0809	0.0822	0.0824	0.0878	0.0815	0.0787	0.0826	0.0818	0.0796	0.0868	0.0835	0.0886	0.0887	0.0864	0.0864	0.0876	0.0857	0.0838	0.0820	0.0829	0.0803	0.1039	0.0816	0.0814	0.0804	0.0793	0.0809	0.0881	0.0821	0.0808	0.0809	0.0796	0.0847	0.0861	0.0831	0.0897	0.0865	0.0847	0.0882	0.0888	0.0846	0.0818	0.0825	0.0810	0.0799	0.0954	0.0801	0.0828	0.0812	0.0812	0.0788	0.0885	0.0831	0.0808	0.0814	0.0798	0.0779	0.0847	0.0637	0.0628	0.0617	0.0622	0.0612	0.0616	0.0620	0.0612	0.0614	0.0625	0.0618	0.0668	0.0635	0.0619	0.0632	0.0631	0.0620	0.0605	0.0617	0.0612	0.0621	0.0630	0.0619	0.0610
8=16:52:54	7206	298	0.0887	0.0871	0.0868	0.1037	0.0887	0.0865	0.0877	0.0860	0.0841	0.0867	0.0796	0.1015	0.0837	0.0848	0.0826	0.0838	0.0846	0.0881	0.0855	0.0840	0.0858	0.0840	0.0807	0.0879	0.0860	0.0917	0.0901	0.0907	0.0873	0.0895	0.0902	0.0872	0.0858	0.0841	0.0848	0.1072	0.0838	0.0847	0.0840	0.0850	0.0843	0.0879	0.0835	0.0836	0.0831	0.0830	0.0872	0.0884	0.0854	0.0917	0.0861	0.0852	0.0897	0.0914	0.0907	0.0864	0.0868	0.0852	0.0820	0.1044	0.0846	0.0846	0.0841	0.0831	0.0847	0.0886	0.0856	0.0840	0.0825	0.0829	0.0828	0.0875	0.0662	0.0654	0.0651	0.0665	0.0652	0.0633	0.0643	0.0624	0.0637	0.0640	0.0625	0.0698	0.0650	0.0662	0.0652	0.0645	0.0655	0.0653	0.0630	0.0627	0.0660	0.0653	0.0643	0.0658
9=17:07:35	8088	300	0.0884	0.0850	0.0881	0.0900	0.0869	0.0869	0.0867	0.0842	0.0871	0.0869	0.0814	0.0956	0.0833	0.0834	0.0845	0.0842	0.0829	0.0872	0.0828	0.0830	0.0857	0.0845	0.0816	0.0884	0.0864	0.0872	0.0899	0.0897	0.0853	0.0876	0.0892	0.0857	0.0864	0.0840	0.0838	0.0996	0.0858	0.0842	0.0866	0.0839	0.0843	0.0877	0.0857	0.0836	0.0833	0.0838	0.0874	0.0862	0.0858	0.0934	0.0858	0.0863	0.0891	0.0902	0.0865	0.0860	0.0839	0.0851	0.0824	0.1090	0.0831	0.0846	0.0824	0.0835	0.0841	0.0888	0.0856	0.0836	0.0833	0.0821	0.0828	0.0858	0.0653	0.0642	0.0635	0.0642	0.0632	0.0643	0.0627	0.0625	0.0643	0.0649	0.0629	0.0671	0.0641	0.0646	0.0648	0.0662	0.0630	0.0637	0.0658	0.0616	0.0647	0.0642	0.0651	0.0645
10=17:22:17	8970	298	0.0889	0.0874	0.0847	0.1016	0.0854	0.0829	0.0858	0.0862	0.0830	0.0858	0.0798	0.1037	0.0821	0.0842	0.0830	0.0823	0.0814	0.0880	0.0819	0.0818	0.0840	0.0819	0.0809	0.0861	0.0847	0.0896	0.0889	0.0861	0.0852	0.0880	0.0884	0.0847	0.0834	0.0842	0.0814	0.1034	0.0818	0.0834	0.0843	0.0823	0.0818	0.0872	0.0846	0.0827	0.0836	0.0803	0.0849	0.0841	0.0852	0.0882	0.0879	0.0831	0.0857	0.0887	0.0849	0.0824	0.0831	0.0818	0.0808	0.0975	0.0827	0.0832	0.0833	0.0809	0.0803	0.0870	0.0847	0.0827	0.0829	0.0807	0.0816	0.0841	0.0634	0.0636	0.0609	0.0623	0.0604	0.0624	0.0618	0.0629	0.0627	0.0621	0.0611	0.0679	0.0622	0.0640	0.0632	0.0641	0.0614	0.0619	0.0622	0.0620	0.0632	0.0611	0.0623	0.0626
11=17:36:59	9851	300	0.0921	0.0896	0.0897	0.0938	0.0919	0.0892	0.0916	0.0913	0.0885	0.0900	0.0832	0.1068	0.0857	0.0906	0.0885	0.0848	0.0859	0.0881	0.0866	0.0847	0.0877	0.0852	0.0836	0.0906	0.0890	0.0940	0.0953	0.0919	0.0913	0.0903	0.0923	0.0892	0.0880	0.0847	0.0856	0.1054	0.0869	0.0887	0.0861	0.0860	0.0849	0.0896	0.0892	0.0847	0.0853	0.0847	0.0876	0.0879	0.0871	0.0930	0.0905	0.0886	0.0928	0.0920	0.0925	0.0865	0.0876	0.0851	0.0841	0.0997	0.0857	0.0880	0.0877	0.0869	0.0827	0.0873	0.0870	0.0848	0.0858	0.0848	0.0849	0.0882	0.0660	0.0662	0.0633	0.0653	0.0645	0.0645	0.0647	0.0650	0.0657	0.0656	0.0654	0.0687	0.0658	0.0638	0.0659	0.0661	0.0657	0.0653	0.0666	0.0642	0.0652	0.0682	0.0664	0.0639
12=17:51:40	10733	298	0.0889	0.0907	0.0875	0.0927	0.0867	0.0832	0.0896	0.0886	0.0871	0.0863	0.0787	0.0974	0.0841	0.0849	0.0824	0.0817	0.0812	0.0837	0.0838	0.0844	0.0871	0.0839	0.0797	0.0856	0.0871	0.0882	0.0885	0.0870	0.0849	0.0888	0.0885	0.0869	0.0879	0.0842	0.0815	0.0997	0.0859	0.0840	0.0844	0.0825	0.0827	0.0882	0.0849	0.0830	0.0827	0.0798	0.0850	0.0842	0.0862	0.0890	0.0870	0.0860	0.0860	0.0880	0.0870	0.0860	0.0832	0.0860	0.0824	0.0951	0.0837	0.0855	0.0844	0.0817	0.0804	0.0864	0.0836	0.0814	0.0840	0.0802	0.0807	0.0853	0.0635	0.0636	0.0623	0.0623	0.0617	0.0600	0.0617	0.0617	0.0629	0.0623	0.0618	0.0658	0.0661	0.0621	0.0626	0.0627	0.0615	0.0615	0.0607	0.0616	0.0628	0.0634	0.0619	0.0606
13=18:06:22	11614	298	0.0929	0.0929	0.0925	0.1065	0.0911	0.0889	0.0934	0.0911	0.0891	0.0869	0.0820	0.1007	0.0866	0.0897	0.0864	0.0874	0.0846	0.0907	0.0893	0.0881	0.0894	0.0853	0.0832	0.0895	0.0892	0.0903	0.0953	0.0915	0.0909	0.0907	0.0928	0.0911	0.0892	0.0864	0.0864	0.1032	0.0883	0.0886	0.0861	0.0847	0.0846	0.0905	0.0889	0.0863	0.0871	0.0859	0.0901	0.0872	0.0915	0.0972	0.0918	0.0872	0.0887	0.0926	0.0895	0.0861	0.0858	0.0875	0.0860	0.1035	0.0872	0.0890	0.0866	0.0852	0.0826	0.0891	0.0861	0.0857	0.0849	0.0835	0.0843	0.0878	0.0662	0.0664	0.0635	0.0644	0.0644	0.0636	0.0637	0.0637	0.0634	0.0648	0.0636	0.0676	0.0656	0.0654	0.0660	0.0645	0.0636	0.0641	0.0658	0.0635	0.0647	0.0649	0.0655	0.0649
14=18:21:04	12497	300	0.0950	0.0947	0.0921	0.0973	0.0929	0.0876	0.0936	0.0908	0.0905	0.0899	0.0845	0.1008	0.0901	0.0924	0.0897	0.0883	0.0876	0.0899	0.0915	0.0884	0.0906	0.0863	0.0840	0.0909	0.0911	0.0927	0.0950	0.0933	0.0902	0.0916	0.0971	0.0922	0.0875	0.0884	0.0867	0.1038	0.0903	0.0904	0.0915	0.0895	0.0863	0.0878	0.0923	0.0879	0.0880	0.0864	0.0894	0.0881	0.0922	0.0963	0.0938	0.0923	0.0922	0.0920	0.0896	0.0912	0.0873	0.0856	0.0873	0.1039	0.0915	0.0902	0.0897	0.0900	0.0870	0.0886	0.0887	0.0864	0.0871	0.0868	0.0861	0.0881	0.0671	0.0673	0.0646	0.0654	0.0663	0.0666	0.0665	0.0626	0.0653	0.0659	0.0643	0.0697	0.0672	0.0652	0.0659	0.0652	0.0647	0.0658	0.0654	0.0636	0.0643	0.0651	0.0666	0.0663
15=18:35:46	13379	301	0.0932	0.0942	0.0928	0.0979	0.0921	0.0868	0.0941	0.0906	0.0897	0.0883	0.0841	0.0925	0.0884	0.0888	0.0904	0.0891	0.0863	0.0897	0.0907	0.0895	0.0896	0.0872	0.0844	0.0908	0.0921	0.0945	0.0951	0.0910	0.0899	0.0911	0.0925	0.0891	0.0873	0.0870	0.0875	0.0977	0.0894	0.0890	0.0888	0.0882	0.0836	0.0882	0.0909	0.0884	0.0887	0.0857	0.0902	0.0892	0.0928	0.0940	0.0922	0.0903	0.0905	0.0880	0.0894	0.0890	0.0879	0.0866	0.0822	0.1013	0.0897	0.0878	0.0904	0.0880	0.0858	0.0883	0.0867	0.0852	0.0846	0.0827	0.0835	0.0856	0.0653	0.0645	0.0637	0.0650	0.0639	0.0620	0.0640	0.0617	0.0635	0.0645	0.0633	0.0688	0.0647	0.0663	0.0642	0.0637	0.0655	0.0642	0.0634	0.0635	0.0658	0.0622	0.0648	0.0650
16=18:50:28	14260	298	0.0962	0.0992	0.0947	0.0961	0.0929	0.0885	0.0979	0.0961	0.0938	0.0910	0.0859	0.1020	0.0911	0.0916	0.0911	0.0914	0.0868	0.0890	0.0934	0.0922	0.0925	0.0878	0.0855	0.0898	0.0947	0.0948	0.0957	0.0923	0.0912	0.0903	0.0975	0.0941	0.0932	0.0899	0.0851	0.1048	0.0908	0.0924	0.0911	0.0879	0.0858	0.0881	0.0899	0.0892	0.0882	0.0854	0.0900	0.0852	0.0948	0.0990	0.0945	0.0926	0.0912	0.0932	0.0928	0.0896	0.0892	0.0892	0.0869	0.0965	0.0905	0.0894	0.0905	0.0889	0.0861	0.0889	0.0876	0.0870	0.0860	0.0858	0.0828	0.0848	0.0652	0.0673	0.0634	0.0653	0.0635	0.0649	0.0646	0.0637	0.0623	0.0648	0.0618	0.0680	0.0654	0.0658	0.0628	0.0635	0.0633	0.0646	0.0619	0.0628	0.0645	0.0641	0.0647	0.0633
17=19:05:09	15142	301	0.0978	0.0982	0.0964	0.0975	0.0921	0.0912	0.0998	0.0954	0.0946	0.0930	0.0877	0.1042	0.0915	0.0937	0.0939	0.0907	0.0882	0.0885	0.0970	0.0950	0.0948	0.0891	0.0870	0.0895	0.0987	0.0977	0.0985	0.0978	0.0912	0.0902	0.0969	0.0940	0.0918	0.0902	0.0874	0.1088	0.0926	0.0935	0.0961	0.0902	0.0869	0.0889	0.0943	0.0905	0.0920	0.0863	0.0881	0.0854	0.0952	0.1008	0.0980	0.0931	0.0923	0.0904	0.0920	0.0893	0.0875	0.0883	0.0849	0.1026	0.0925	0.0943	0.0926	0.0903	0.0870	0.0879	0.0877	0.0868	0.0867	0.0852	0.0835	0.0844	0.0659	0.0650	0.0604	0.0642	0.0635	0.0648	0.0635	0.0623	0.0633	0.0646	0.0598	0.0687	0.0650	0.0647	0.0648	0.0638	0.0631	0.0630	0.0635	0.0634	0.0637	0.0635	0.0669	0.0635
18=19:19:51	16023	298	0.1021	0.0995	0.0997	0.1018	0.0955	0.0908	0.1019	0.0983	0.0966	0.0947	0.0865	0.1020	0.0919	0.0962	0.0917	0.0900	0.0865	0.0877	0.0982	0.0946	0.0953	0.0898	0.0874	0.0876	0.0963	0.0992	0.0968	0.0965	0.0925	0.0889	0.0977	0.0981	0.0933	0.0910	0.0883	0.1063	0.0935	0.0940	0.0927	0.0910	0.0881	0.0887	0.0894	0.0887	0.0906	0.0864	0.0898	0.0869	0.0964	0.1005	0.0955	0.0935	0.0928	0.0906	0.0925	0.0906	0.0887	0.0885	0.0837	0.0969	0.0911	0.0927	0.0942	0.0906	0.0867	0.0884	0.0876	0.0857	0.0833	0.0846	0.0831	0.0846	0.0631	0.0650	0.0615	0.0633	0.0647	0.0620	0.0627	0.0614	0.0624	0.0634	0.0628	0.0661	0.0641	0.0635	0.0622	0.0621	0.0615	0.0633	0.0627	0.0620	0.0645	0.0643	0.0640	0.0620
19=19:34:33	16905	300	0.1057	0.1051	0.1046	0.1045	0.0967	0.0924	0.1060	0.1021	0.1013	0.0940	0.0888	0.1024	0.0971	0.0987	0.0968	0.0947	0.0910	0.0907	0.1029	0.0956	0.1017	0.0940	0.0880	0.0892	0.0998	0.1034	0.1011	0.0997	0.0926	0.0900	0.1025	0.0991	0.0939	0.0924	0.0905	0.1111	0.0989	0.0977	0.0971	0.0922	0.0895	0.0908	0.0948	0.0896	0.0902	0.0860	0.0922	0.0870	0.0983	0.1031	0.1010	0.0951	0.0960	0.0916	0.0933	0.0910	0.0890	0.0893	0.0847	0.1032	0.0941	0.0967	0.0967	0.0929	0.0902	0.0876	0.0890	0.0867	0.0877	0.0859	0.0847	0.0860	0.0672	0.0658	0.0616	0.0626	0.0635	0.0623	0.0629	0.0627	0.0634	0.0650	0.0646	0.0683	0.0650	0.0625	0.0667	0.0638	0.0642	0.0634	0.0647	0.0642	0.0628	0.0641	0.0633	0.0640
20=19:49:14	17787	298	0.1078	0.1070	0.1031	0.1046	0.0966	0.0915	0.1049	0.1022	0.1011	0.0953	0.0881	0.0980	0.1009	0.1008	0.0985	0.0949	0.0913	0.0900	0.1040	0.0990	0.1010	0.0946	0.0894	0.0903	0.1034	0.1022	0.1014	0.0990	0.0947	0.0916	0.1008	0.1000	0.0940	0.0925	0.0904	0.0989	0.0987	0.0993	0.0970	0.0926	0.0897	0.0900	0.0957	0.0915	0.0930	0.0872	0.0893	0.0856	0.1009	0.1051	0.1009	0.0945	0.0940	0.0910	0.0924	0.0935	0.0895	0.0881	0.0844	0.0948	0.0966	0.0982	0.0957	0.0919	0.0876	0.0887	0.0891	0.0873	0.0873	0.0858	0.0851	0.0842	0.0646	0.0653	0.0626	0.0640	0.0620	0.0634	0.0641	0.0628	0.0641	0.0652	0.0635	0.0662	0.0645	0.0620	0.0638	0.0640	0.0645	0.0650	0.0645	0.0620	0.0653	0.0643	0.0645	0.0646
21=20:03:56	18668	296	0.1125	0.1098	0.1102	0.1191	0.1008	0.0937	0.1134	0.1074	0.1088	0.0992	0.0888	0.1022	0.1006	0.1031	0.1008	0.0970	0.0914	0.0916	0.1063	0.1035	0.1051	0.0971	0.0900	0.0874	0.1042	0.1081	0.1042	0.1011	0.0950	0.0913	0.1058	0.1024	0.0973	0.0952	0.0924	0.1039	0.1028	0.1035	0.1015	0.0957	0.0917	0.0898	0.0979	0.0931	0.0921	0.0899	0.0884	0.0859	0.1065	0.1122	0.1028	0.0979	0.0992	0.0915	0.0932	0.0930	0.0923	0.0906	0.0869	0.1020	0.0977	0.1009	0.0997	0.0935	0.0910	0.0881	0.0909	0.0883	0.0880	0.0855	0.0852	0.0860	0.0665	0.0664	0.0642	0.0614	0.0634	0.0631	0.0647	0.0614	0.0620	0.0627	0.0615	0.0688	0.0644	0.0646	0.0662	0.0636	0.0632	0.0654	0.0646	0.0625	0.0637	0.0637	0.0652	0.0629
22=20:18:38	19550	301	0.1150	0.1158	0.1145	0.1183	0.1020	0.0942	0.1189	0.1110	0.1140	0.1035	0.0935	0.0985	0.1076	0.1086	0.1036	0.1028	0.0933	0.0916	0.1114	0.1083	0.1082	0.1005	0.0904	0.0900	0.1116	0.1125	0.1089	0.1069	0.1001	0.0924	0.1102	0.1045	0.1019	0.0958	0.0938	0.1002	0.1087	0.1038	0.1055	0.0980	0.0920	0.0915	0.0996	0.0942	0.0955	0.0900	0.0919	0.0871	0.1064	0.1110	0.1053	0.1020	0.1007	0.0931	0.0994	0.0955	0.0915	0.0905	0.0864	0.1046	0.1009	0.1026	0.1021	0.0957	0.0922	0.0888	0.0927	0.0892	0.0893	0.0861	0.0875	0.0868	0.0655	0.0655	0.0649	0.0652	0.0650	0.0630	0.0631	0.0629	0.0648	0.0648	0.0630	0.0683	0.0652	0.0649	0.0663	0.0651	0.0640	0.0647	0.0631	0.0630	0.0653	0.0655	0.0653	0.0646
23=20:33:19	20432	298	0.1195	0.1235	0.1203	0.1164	0.1059	0.0987	0.1247	0.1159	0.1172	0.1052	0.0960	0.1101	0.1104	0.1139	0.1090	0.1054	0.0943	0.0930	0.1188	0.1124	0.1119	0.1029	0.0946	0.0924	0.1148	0.1189	0.1146	0.1090	0.1023	0.0951	0.1124	0.1109	0.1064	0.0980	0.0953	0.1079	0.1119	0.1089	0.1072	0.1012	0.0952	0.0916	0.1010	0.0971	0.0975	0.0911	0.0953	0.0874	0.1102	0.1164	0.1107	0.1030	0.1016	0.0960	0.1009	0.0988	0.0943	0.0909	0.0876	0.0996	0.1016	0.1038	0.1037	0.0967	0.0938	0.0909	0.0926	0.0913	0.0884	0.0882	0.0865	0.0881	0.0683	0.0674	0.0652	0.0662	0.0640	0.0660	0.0619	0.0647	0.0656	0.0667	0.0645	0.0700	0.0658	0.0677	0.0654	0.0669	0.0653	0.0648	0.0644	0.0632	0.0661	0.0659	0.0669	0.0648
24=20:48:01	21314	300	0.1226	0.1272	0.1273	0.1313	0.1115	0.1000	0.1292	0.1198	0.1193	0.1097	0.0943	0.1006	0.1143	0.1181	0.1139	0.1081	0.0976	0.0927	0.1199	0.1160	0.1150	0.1071	0.0940	0.0915	0.1169	0.1290	0.1183	0.1121	0.1030	0.0927	0.1147	0.1093	0.1038	0.1001	0.0973	0.1035	0.1162	0.1130	0.1130	0.1047	0.0985	0.0916	0.1030	0.0988	0.0963	0.0929	0.0933	0.0889	0.1140	0.1231	0.1164	0.1044	0.1038	0.0951	0.0975	0.0984	0.0945	0.0919	0.0891	0.1095	0.1037	0.1059	0.1067	0.0983	0.0938	0.0898	0.0931	0.0907	0.0897	0.0894	0.0877	0.0856	0.0652	0.0684	0.0635	0.0641	0.0660	0.0657	0.0660	0.0632	0.0637	0.0649	0.0645	0.0677	0.0655	0.0646	0.0646	0.0654	0.0651	0.0651	0.0634	0.0639	0.0635	0.0643	0.0648	0.0639
25=21:02:43	22195	296	0.1324	0.1335	0.1291	0.1277	0.1127	0.0979	0.1335	0.1278	0.1255	0.1095	0.0959	0.1058	0.1181	0.1242	0.1146	0.1094	0.0987	0.0918	0.1266	0.1207	0.1197	0.1060	0.0956	0.0917	0.1180	0.1257	0.1219	0.1128	0.1028	0.0905	0.1189	0.1120	0.1081	0.1018	0.0962	0.1067	0.1199	0.1160	0.1147	0.1059	0.0970	0.0905	0.1041	0.1005	0.0964	0.0924	0.0929	0.0867	0.1167	0.1218	0.1146	0.1045	0.1041	0.0956	0.1037	0.0984	0.0948	0.0909	0.0890	0.0998	0.1024	0.1068	0.1072	0.0985	0.0929	0.0894	0.0937	0.0906	0.0905	0.0861	0.0852	0.0859	0.0651	0.0668	0.0633	0.0639	0.0634	0.0640	0.0642	0.0632	0.0624	0.0649	0.0621	0.0681	0.0638	0.0648	0.0644	0.0628	0.0628	0.0633	0.0634	0.0631	0.0650	0.0640	0.0637	0.0632
26=21:17:24	23077	298	0.1381	0.1389	0.1353	0.1303	0.1143	0.1005	0.1412	0.1322	0.1313	0.1129	0.0986	0.1063	0.1244	0.1287	0.1215	0.1171	0.1028	0.0937	0.1351	0.1285	0.1250	0.1127	0.0995	0.0922	0.1314	0.1343	0.1252	0.1180	0.1069	0.0944	0.1212	0.1151	0.1101	0.1041	0.0990	0.1091	0.1256	0.1221	0.1195	0.1112	0.0982	0.0917	0.1057	0.1009	0.1017	0.0947	0.0948	0.0889	0.1174	0.1268	0.1199	0.1064	0.1068	0.0945	0.1010	0.0989	0.0944	0.0933	0.0898	0.1017	0.1070	0.1079	0.1104	0.1004	0.0959	0.0907	0.0932	0.0911	0.0927	0.0878	0.0881	0.0849	0.0653	0.0653	0.0632	0.0653	0.0643	0.0642	0.0635	0.0623	0.0645	0.0639	0.0639	0.0686	0.0655	0.0661	0.0657	0.0656	0.0630	0.0622	0.0639	0.0622	0.0657	0.0648	0.0649	0.0636
27=21:32:06	23959	298	0.1454	0.1453	0.1439	0.1331	0.1180	0.0987	0.1500	0.1405	0.1389	0.1182	0.0998	0.1040	0.1306	0.1368	0.1257	0.1186	0.1034	0.0917	0.1413	0.1348	0.1331	0.1151	0.1003	0.0914	0.1362	0.1413	0.1278	0.1218	0.1099	0.0953	0.1238	0.1181	0.1134	0.1041	0.0989	0.1108	0.1314	0.1264	0.1248	0.1153	0.1027	0.0922	0.1073	0.1031	0.1005	0.0923	0.0962	0.0864	0.1205	0.1269	0.1258	0.1080	0.1084	0.0934	0.1033	0.0992	0.0924	0.0921	0.0891	0.1044	0.1069	0.1081	0.1120	0.1010	0.0959	0.0922	0.0936	0.0915	0.0913	0.0894	0.0856	0.0855	0.0657	0.0654	0.0636	0.0634	0.0623	0.0641	0.0621	0.0621	0.0625	0.0639	0.0610	0.0686	0.0648	0.0648	0.0653	0.0623	0.0621	0.0629	0.0636	0.0622	0.0655	0.0631	0.0639	0.0634
28=21:46:48	24840	300	0.1527	0.1589	0.1507	0.1428	0.1232	0.1052	0.1575	0.1501	0.1477	0.1214	0.1052	0.1044	0.1411	0.1408	0.1325	0.1242	0.1054	0.0950	0.1495	0.1422	0.1398	0.1191	0.1037	0.0914	0.1434	0.1435	0.1348	0.1260	0.1108	0.0955	0.1260	0.1246	0.1176	0.1084	0.1037	0.1084	0.1384	0.1334	0.1294	0.1178	0.1035	0.0923	0.1101	0.1049	0.1054	0.0923	0.0933	0.0891	0.1254	0.1305	0.1246	0.1119	0.1072	0.0949	0.1029	0.1039	0.0976	0.0951	0.0900	0.1056	0.1088	0.1126	0.1134	0.1010	0.0984	0.0911	0.0958	0.0934	0.0917	0.0881	0.0883	0.0838	0.0657	0.0655	0.0657	0.0642	0.0629	0.0633	0.0632	0.0622	0.0641	0.0622	0.0637	0.0662	0.0643	0.0640	0.0636	0.0648	0.0639	0.0641	0.0653	0.0629	0.0633	0.0645	0.0632	0.0642
29=22:01:29	25722	298	0.1681	0.1675	0.1635	0.1495	0.1284	0.1080	0.1726	0.1601	0.1536	0.1271	0.1085	0.1116	0.1510	0.1509	0.1422	0.1322	0.1114	0.0965	0.1628	0.1526	0.1499	0.1284	0.1085	0.0955	0.1528	0.1523	0.1447	0.1339	0.1161	0.0954	0.1343	0.1278	0.1231	0.1117	0.1048	0.1140	0.1477	0.1408	0.1402	0.1248	0.1069	0.0953	0.1118	0.1087	0.1086	0.0988	0.0963	0.0884	0.1311	0.1364	0.1326	0.1121	0.1139	0.0966	0.1085	0.1051	0.1013	0.0960	0.0926	0.1049	0.1138	0.1160	0.1165	0.1062	0.1013	0.0922	0.0989	0.0959	0.0957	0.0922	0.0893	0.0879	0.0677	0.0690	0.0673	0.0687	0.0660	0.0694	0.0665	0.0631	0.0627	0.0669	0.0645	0.0705	0.0675	0.0686	0.0674	0.0648	0.0655	0.0661	0.0663	0.0648	0.0670	0.0661	0.0657	0.0648
30=22:16:11	26603	300	0.1740	0.1756	0.1716	0.1548	0.1331	0.1079	0.1844	0.1699	0.1658	0.1332	0.1113	0.1075	0.1570	0.1582	0.1471	0.1366	0.1137	0.0952	0.1699	0.1574	0.1543	0.1314	0.1100	0.0954	0.1593	0.1619	0.1557	0.1399	0.1221	0.0988	0.1398	0.1344	0.1275	0.1109	0.1070	0.1084	0.1569	0.1464	0.1446	0.1289	0.1081	0.0970	0.1144	0.1110	0.1084	0.0994	0.0984	0.0893	0.1344	0.1411	0.1400	0.1158	0.1159	0.0982	0.1085	0.1052	0.0990	0.0944	0.0924	0.1050	0.1125	0.1154	0.1179	0.1042	0.0994	0.0912	0.0987	0.0963	0.0928	0.0891	0.0892	0.0874	0.0659	0.0683	0.0644	0.0669	0.0638	0.0650	0.0637	0.0635	0.0649	0.0659	0.0647	0.0684	0.0662	0.0660	0.0662	0.0662	0.0640	0.0640	0.0646	0.0622	0.0641	0.0661	0.0659	0.0648
31=22:30:52	27485	298	0.1868	0.1914	0.1874	0.1632	0.1406	0.1152	0.2000	0.1838	0.1815	0.1404	0.1187	0.1144	0.1704	0.1752	0.1593	0.1468	0.1169	0.0985	0.1825	0.1732	0.1692	0.1403	0.1170	0.0968	0.1701	0.1706	0.1627	0.1476	0.1245	0.0985	0.1474	0.1401	0.1325	0.1192	0.1104	0.1130	0.1674	0.1557	0.1539	0.1356	0.1135	0.0940	0.1168	0.1151	0.1124	0.1010	0.1002	0.0912	0.1394	0.1512	0.1420	0.1162	0.1194	0.0980	0.1108	0.1069	0.1026	0.0999	0.0931	0.1016	0.1147	0.1171	0.1213	0.1099	0.1008	0.0925	0.0999	0.0975	0.0966	0.0929	0.0898	0.0863	0.0658	0.0677	0.0681	0.0669	0.0663	0.0651	0.0650	0.0654	0.0658	0.0644	0.0650	0.0700	0.0660	0.0666	0.0648	0.0662	0.0649	0.0649	0.0676	0.0650	0.0646	0.0654	0.0658	0.0655
32=22:45:34	28366	301	0.2019	0.2011	0.1939	0.1689	0.1407	0.1094	0.2099	0.1886	0.1819	0.1434	0.1170	0.1087	0.1780	0.1812	0.1664	0.1521	0.1194	0.0969	0.1938	0.1846	0.1775	0.1458	0.1165	0.0941	0.1817	0.1824	0.1636	0.1502	0.1261	0.0946	0.1477	0.1394	0.1340	0.1172	0.1086	0.1100	0.1755	0.1660	0.1594	0.1411	0.1129	0.0925	0.1180	0.1133	0.1117	0.1005	0.0965	0.0900	0.1414	0.1523	0.1440	0.1142	0.1187	0.0960	0.1088	0.1081	0.1014	0.0958	0.0925	0.1015	0.1145	0.1182	0.1232	0.1068	0.1005	0.0906	0.0997	0.0966	0.0942	0.0899	0.0881	0.0848	0.0643	0.0657	0.0614	0.0632	0.0631	0.0611	0.0620	0.0607	0.0631	0.0638	0.0623	0.0670	0.0647	0.0630	0.0632	0.0611	0.0621	0.0626	0.0620	0.0632	0.0649	0.0643	0.0624	0.0649
33=23:00:16	29248	298	0.2158	0.2256	0.2146	0.1865	0.1513	0.1135	0.2263	0.2066	0.2008	0.1503	0.1213	0.1099	0.1942	0.1957	0.1777	0.1614	0.1230	0.0990	0.2119	0.1967	0.1894	0.1545	0.1224	0.0966	0.1925	0.2014	0.1787	0.1624	0.1335	0.0998	0.1569	0.1443	0.1398	0.1230	0.1139	0.1123	0.1891	0.1757	0.1727	0.1505	0.1172	0.0945	0.1249	0.1193	0.1172	0.1029	0.0972	0.0919	0.1465	0.1595	0.1512	0.1226	0.1227	0.0972	0.1142	0.1141	0.1043	0.0994	0.0945	0.1062	0.1194	0.1209	0.1251	0.1105	0.1038	0.0917	0.1025	0.0976	0.0980	0.0905	0.0918	0.0853	0.0666	0.0662	0.0638	0.0655	0.0638	0.0645	0.0641	0.0663	0.0645	0.0642	0.0651	0.0685	0.0642	0.0655	0.0655	0.0646	0.0648	0.0649	0.0649	0.0633	0.0645	0.0654	0.0648	0.0653
34=23:14:57	30130	300	0.2298	0.2467	0.2324	0.2014	0.1581	0.1180	0.2468	0.2245	0.2172	0.1565	0.1249	0.1133	0.2069	0.2088	0.1880	0.1708	0.1261	0.0972	0.2276	0.2111	0.2010	0.1618	0.1257	0.0944	0.1998	0.2094	0.1901	0.1690	0.1430	0.0958	0.1656	0.1538	0.1467	0.1256	0.1155	0.1106	0.2022	0.1884	0.1820	0.1538	0.1197	0.0944	0.1231	0.1211	0.1185	0.1051	0.1001	0.0889	0.1506	0.1672	0.1554	0.1226	0.1263	0.0970	0.1154	0.1137	0.1042	0.0976	0.0930	0.1035	0.1199	0.1202	0.1259	0.1084	0.1037	0.0914	0.1023	0.0963	0.0965	0.0899	0.0895	0.0858	0.0633	0.0650	0.0625	0.0640	0.0631	0.0620	0.0618	0.0610	0.0613	0.0637	0.0625	0.0660	0.0666	0.0628	0.0620	0.0629	0.0614	0.0622	0.0646	0.0628	0.0636	0.0638	0.0638	0.0630
35=23:29:39	31011	298	0.2498	0.2609	0.2448	0.2085	0.1665	0.1228	0.2652	0.2416	0.2344	0.1701	0.1347	0.1125	0.2252	0.2234	0.2018	0.1816	0.1318	0.1010	0.2458	0.2291	0.2191	0.1742	0.1338	0.0950	0.2222	0.2214	0.2018	0.1766	0.1448	0.0997	0.1747	0.1625	0.1545	0.1298	0.1203	0.1090	0.2184	0.1993	0.1926	0.1611	0.1251	0.0954	0.1306	0.1254	0.1227	0.1059	0.1055	0.0878	0.1579	0.1693	0.1631	0.1225	0.1303	0.0978	0.1177	0.1155	0.1061	0.1004	0.0958	0.1002	0.1205	0.1229	0.1292	0.1098	0.1051	0.0913	0.1054	0.0996	0.0996	0.0916	0.0911	0.0849	0.0646	0.0650	0.0623	0.0652	0.0617	0.0640	0.0632	0.0624	0.0631	0.0638	0.0632	0.0661	0.0643	0.0642	0.0643	0.0639	0.0620	0.0629	0.0636	0.0622	0.0632	0.0641	0.0642	0.0623
36=23:44:21	31893	298	0.2783	0.2867	0.2670	0.2244	0.1827	0.1282	0.2934	0.2629	0.2532	0.1829	0.1396	0.1128	0.2437	0.2465	0.2201	0.1980	0.1411	0.0997	0.2699	0.2516	0.2406	0.1885	0.1419	0.0994	0.2354	0.2306	0.2137	0.1935	0.1509	0.1011	0.1814	0.1702	0.1635	0.1366	0.1283	0.1134	0.2356	0.2190	0.2079	0.1735	0.1305	0.0974	0.1351	0.1300	0.1274	0.1092	0.1060	0.0913	0.1708	0.1785	0.1700	0.1285	0.1325	0.0968	0.1224	0.1196	0.1100	0.1034	0.0983	0.1056	0.1262	0.1262	0.1344	0.1148	0.1057	0.0921	0.1049	0.1014	0.1008	0.0941	0.0922	0.0881	0.0657	0.0666	0.0647	0.0656	0.0633	0.0645	0.0632	0.0642	0.0660	0.0644	0.0635	0.0694	0.0635	0.0661	0.0635	0.0654	0.0648	0.0649	0.0637	0.0632	0.0649	0.0656	0.0657	0.0655
37=23:59:02	32775	301	0.2977	0.3016	0.2877	0.2410	0.1881	0.1292	0.3130	0.2791	0.2744	0.1877	0.1442	0.1137	0.2630	0.2632	0.2379	0.2101	0.1456	0.1001	0.2941	0.2689	0.2570	0.1974	0.1453	0.0986	0.2561	0.2517	0.2239	0.1978	0.1574	0.0992	0.1922	0.1773	0.1703	0.1387	0.1277	0.1093	0.2534	0.2302	0.2251	0.1819	0.1367	0.0953	0.1411	0.1344	0.1287	0.1102	0.1067	0.0905	0.1745	0.1857	0.1726	0.1260	0.1337	0.0966	0.1217	0.1227	0.1084	0.1025	0.0970	0.1013	0.1251	0.1273	0.1364	0.1159	0.1060	0.0907	0.1075	0.0996	0.1003	0.0927	0.0929	0.0855	0.0657	0.0653	0.0622	0.0647	0.0632	0.0639	0.0627	0.0615	0.0630	0.0635	0.0624	0.0672	0.0628	0.0640	0.0619	0.0638	0.0623	0.0640	0.0630	0.0646	0.0632	0.0647	0.0627	0.0634
38=00:13:44	33657	296	0.3223	0.3357	0.3181	0.2546	0.2036	0.1381	0.3448	0.3065	0.2995	0.2040	0.1557	0.1184	0.2875	0.2879	0.2542	0.2240	0.1518	0.1048	0.3176	0.2888	0.2780	0.2139	0.1545	0.1013	0.2783	0.2766	0.2477	0.2197	0.1668	0.1050	0.2102	0.1906	0.1784	0.1467	0.1380	0.1172	0.2772	0.2498	0.2383	0.1947	0.1410	0.1001	0.1456	0.1417	0.1367	0.1167	0.1112	0.0933	0.1818	0.1926	0.1842	0.1356	0.1439	0.1006	0.1282	0.1272	0.1155	0.1065	0.1009	0.1051	0.1294	0.1340	0.1406	0.1198	0.1092	0.0931	0.1114	0.1071	0.1051	0.0946	0.0935	0.0883	0.0673	0.0686	0.0656	0.0658	0.0659	0.0668	0.0649	0.0652	0.0664	0.0663	0.0654	0.0684	0.0675	0.0669	0.0669	0.0667	0.0662	0.0661	0.0654	0.0627	0.0666	0.0664	0.0651	0.0659
39=00:28:26	34538	301	0.3513	0.3682	0.3482	0.2759	0.2202	0.1447	0.3739	0.3380	0.3281	0.2220	0.1606	0.1202	0.3131	0.3127	0.2761	0.2436	0.1631	0.1026	0.3501	0.3211	0.3038	0.2299	0.1640	0.0992	0.2988	0.2931	0.2616	0.2343	0.1724	0.1025	0.2196	0.2026	0.1916	0.1532	0.1415	0.1143	0.2996	0.2710	0.2578	0.2076	0.1488	0.0987	0.1496	0.1454	0.1395	0.1155	0.1117	0.0909	0.1866	0.1945	0.1894	0.1373	0.1433	0.0995	0.1284	0.1312	0.1165	0.1068	0.0981	0.1089	0.1291	0.1329	0.1419	0.1172	0.1087	0.0901	0.1124	0.1049	0.1029	0.0935	0.0932	0.0846	0.0650	0.0637	0.0624	0.0640	0.0628	0.0630	0.0632	0.0612	0.0617	0.0648	0.0620	0.0667	0.0642	0.0640	0.0636	0.0634	0.0623	0.0632	0.0638	0.0606	0.0643	0.0642	0.0640	0.0626
40=00:43:08	35420	298	0.3798	0.3961	0.3769	0.3027	0.2297	0.1463	0.4020	0.3566	0.3546	0.2325	0.1676	0.1252	0.3397	0.3376	0.3022	0.2648	0.1699	0.1032	0.3771	0.3538	0.3280	0.2514	0.1705	0.0992	0.3237	0.3223	0.2805	0.2444	0.1825	0.1024	0.2296	0.2109	0.2045	0.1579	0.1470	0.1221	0.3255	0.2916	0.2773	0.2205	0.1553	0.0992	0.1585	0.1520	0.1460	0.1204	0.1120	0.0908	0.1953	0.2043	0.1956	0.1373	0.1443	0.0980	0.1324	0.1320	0.1146	0.1062	0.0982	0.1074	0.1325	0.1352	0.1416	0.1199	0.1099	0.0911	0.1118	0.1064	0.1041	0.0942	0.0928	0.0847	0.0642	0.0645	0.0610	0.0615	0.0619	0.0611	0.0614	0.0608	0.0614	0.0640	0.0621	0.0659	0.0644	0.0617	0.0613	0.0625	0.0608	0.0613	0.0610	0.0617	0.0628	0.0630	0.0632	0.0621
41=00:57:49	36302	298	0.4067	0.4304	0.4056	0.3103	0.2415	0.1518	0.4299	0.3875	0.3810	0.2477	0.1812	0.1245	0.3665	0.3682	0.3236	0.2791	0.1802	0.1061	0.4051	0.3787	0.3568	0.2695	0.1794	0.1040	0.3558	0.3366	0.3014	0.2637	0.1931	0.1054	0.2438	0.2240	0.2092	0.1637	0.1546	0.1132	0.3522	0.3110	0.2985	0.2317	0.1605	0.1025	0.1663	0.1597	0.1527	0.1237	0.1155	0.0936	0.2086	0.2114	0.2068	0.1367	0.1506	0.0982	0.1361	0.1355	0.1195	0.1100	0.1018	0.0999	0.1369	0.1407	0.1478	0.1213	0.1145	0.0917	0.1149	0.1098	0.1088	0.0975	0.0962	0.0871	0.0681	0.0652	0.0633	0.0654	0.0622	0.0656	0.0644	0.0623	0.0638	0.0650	0.0632	0.0688	0.0658	0.0650	0.0655	0.0664	0.0645	0.0661	0.0654	0.0643	0.0657	0.0634	0.0655	0.0656
42=01:12:31	37184	301	0.4388	0.4650	0.4414	0.3450	0.2617	0.1595	0.4713	0.4238	0.4179	0.2674	0.1919	0.1236	0.3948	0.3968	0.3485	0.3032	0.1854	0.1075	0.4419	0.4067	0.3908	0.2939	0.1930	0.1065	0.3845	0.3664	0.3268	0.2820	0.2043	0.1035	0.2607	0.2427	0.2250	0.1747	0.1626	0.1145	0.3814	0.3404	0.3202	0.2464	0.1663	0.0999	0.1708	0.1667	0.1600	0.1270	0.1161	0.0934	0.2204	0.2200	0.2154	0.1393	0.1525	0.0980	0.1402	0.1452	0.1247	0.1108	0.1043	0.1005	0.1380	0.1396	0.1480	0.1211	0.1138	0.0913	0.1163	0.1108	0.1104	0.0965	0.0964	0.0871	0.0660	0.0655	0.0661	0.0645	0.0629	0.0634	0.0632	0.0631	0.0630	0.0625	0.0623	0.0675	0.0656	0.0655	0.0636	0.0646	0.0642	0.0651	0.0631	0.0641	0.0652	0.0638	0.0645	0.0642
43=01:27:13	38065	298	0.4755	0.4994	0.4782	0.3711	0.2827	0.1697	0.5107	0.4560	0.4507	0.2891	0.2044	0.1329	0.4347	0.4315	0.3847	0.3323	0.2012	0.1077	0.4820	0.4436	0.4226	0.3200	0.2058	0.1070	0.4109	0.4016	0.3548	0.3064	0.2191	0.1076	0.2848	0.2594	0.2428	0.1847	0.1765	0.1211	0.4153	0.3768	0.3505	0.2706	0.1774	0.1030	0.1836	0.1738	0.1685	0.1323	0.1215	0.0928	0.2248	0.2342	0.2283	0.1464	0.1594	0.1008	0.1454	0.1466	0.1278	0.1134	0.1067	0.1047	0.1429	0.1444	0.1560	0.1258	0.1156	0.0904	0.1195	0.1127	0.1109	0.0986	0.0967	0.0873	0.0653	0.0652	0.0633	0.0652	0.0630	0.0627	0.0642	0.0626	0.0636	0.0643	0.0623	0.0670	0.0655	0.0655	0.0646	0.0644	0.0623	0.0636	0.0613	0.0614	0.0635	0.0644	0.0634	0.0629
44=01:41:55	38947	301	0.5073	0.5359	0.5118	0.4011	0.3012	0.1773	0.5469	0.4849	0.4858	0.3141	0.2168	0.1291	0.4636	0.4603	0.4129	0.3564	0.2128	0.1099	0.5115	0.4835	0.4517	0.3498	0.2181	0.1065	0.4414	0.4256	0.3807	0.3317	0.2323	0.1071	0.3000	0.2734	0.2621	0.1917	0.1837	0.1186	0.4468	0.3958	0.3763	0.2863	0.1871	0.1056	0.1896	0.1831	0.1779	0.1366	0.1278	0.0973	0.2412	0.2440	0.2318	0.1440	0.1649	0.1008	0.1474	0.1556	0.1319	0.1145	0.1075	0.1052	0.1430	0.1455	0.1543	0.1272	0.1174	0.0923	0.1211	0.1147	0.1155	0.0978	0.0962	0.0882	0.0669	0.0653	0.0620	0.0651	0.0643	0.0632	0.0625	0.0635	0.0639	0.0638	0.0624	0.0673	0.0641	0.0648	0.0648	0.0641	0.0626	0.0643	0.0635	0.0620	0.0656	0.0647	0.0643	0.0646
45=01:56:37	39829	298	0.5477	0.5801	0.5540	0.4340	0.3301	0.1894	0.5884	0.5304	0.5273	0.3382	0.2325	0.1354	0.5061	0.5036	0.4476	0.3915	0.2318	0.1148	0.5546	0.5239	0.4925	0.3827	0.2366	0.1090	0.4756	0.4675	0.4093	0.3591	0.2473	0.1091	0.3288	0.2977	0.2857	0.2088	0.1980	0.1312	0.4890	0.4395	0.4154	0.3150	0.2019	0.1075	0.2072	0.1959	0.1907	0.1444	0.1341	0.0986	0.2529	0.2648	0.2455	0.1539	0.1750	0.1034	0.1571	0.1611	0.1381	0.1213	0.1100	0.1138	0.1502	0.1518	0.1627	0.1329	0.1216	0.0937	0.1266	0.1205	0.1181	0.1007	0.0997	0.0901	0.0669	0.0656	0.0662	0.0668	0.0654	0.0640	0.0641	0.0633	0.0652	0.0664	0.0653	0.0683	0.0654	0.0653	0.0669	0.0662	0.0635	0.0666	0.0652	0.0644	0.0670	0.0661	0.0651	0.0649
46=02:11:18	40711	301	0.5885	0.6169	0.5870	0.4651	0.3499	0.1948	0.6260	0.5635	0.5647	0.3665	0.2491	0.1449	0.5412	0.5375	0.4822	0.4212	0.2450	0.1156	0.5986	0.5584	0.5272	0.4108	0.2513	0.1097	0.5133	0.4995	0.4461	0.3828	0.2632	0.1122	0.3500	0.3193	0.3038	0.2183	0.2086	0.1294	0.5243	0.4665	0.4478	0.3361	0.2130	0.1075	0.2198	0.2075	0.2021	0.1477	0.1362	0.0977	0.2650	0.2752	0.2593	0.1534	0.1792	0.1045	0.1636	0.1684	0.1424	0.1237	0.1153	0.1116	0.1517	0.1550	0.1677	0.1326	0.1234	0.0929	0.1319	0.1235	0.1207	0.1039	0.1011	0.0947	0.0663	0.0691	0.0645	0.0648	0.0645	0.0648	0.0639	0.0639	0.0666	0.0653	0.0636	0.0694	0.0656	0.0675	0.0663	0.0669	0.0644	0.0653	0.0657	0.0656	0.0663	0.0651	0.0649	0.0654
47=02:26:00	41592	298	0.6245	0.6574	0.6270	0.4875	0.3721	0.2060	0.6663	0.5979	0.6031	0.3868	0.2591	0.1403	0.5793	0.5714	0.5092	0.4511	0.2540	0.1155	0.6316	0.6005	0.5585	0.4426	0.2645	0.1081	0.5468	0.5259	0.4665	0.4075	0.2777	0.1111	0.3776	0.3355	0.3262	0.2295	0.2188	0.1325	0.5663	0.5017	0.4730	0.3573	0.2208	0.1046	0.2282	0.2176	0.2079	0.1531	0.1373	0.0947	0.2747	0.2837	0.2712	0.1523	0.1802	0.1018	0.1697	0.1713	0.1448	0.1254	0.1144	0.1086	0.1519	0.1525	0.1699	0.1334	0.1214	0.0904	0.1296	0.1213	0.1197	0.1028	0.0998	0.0875	0.0649	0.0631	0.0614	0.0624	0.0635	0.0607	0.0618	0.0608	0.0610	0.0616	0.0616	0.0648	0.0625	0.0625	0.0602	0.0625	0.0608	0.0652	0.0608	0.0623	0.0618	0.0619	0.0617	0.0623
48=02:40:42	42474	301	0.6647	0.7001	0.6679	0.5263	0.4053	0.2184	0.7105	0.6500	0.6520	0.4312	0.2861	0.1445	0.6205	0.6146	0.5477	0.4788	0.2702	0.1186	0.6797	0.6417	0.6069	0.4759	0.2927	0.1138	0.5853	0.5645	0.5015	0.4379	0.3028	0.1138	0.4117	0.3721	0.3541	0.2521	0.2379	0.1297	0.6117	0.5361	0.5104	0.3883	0.2373	0.1095	0.2459	0.2330	0.2260	0.1618	0.1479	0.0985	0.2922	0.2977	0.2896	0.1575	0.1909	0.1043	0.1765	0.1842	0.1545	0.1308	0.1199	0.1054	0.1576	0.1565	0.1756	0.1350	0.1233	0.0937	0.1356	0.1274	0.1242	0.1048	0.1014	0.0911	0.0668	0.0665	0.0633	0.0635	0.0643	0.0632	0.0635	0.0610	0.0617	0.0636	0.0639	0.0675	0.0667	0.0649	0.0639	0.0633	0.0629	0.0619	0.0642	0.0629	0.0639	0.0633	0.0648	0.0641
49=02:55:23	43356	298	0.7023	0.7436	0.7180	0.5659	0.4381	0.2335	0.7568	0.6925	0.6896	0.4603	0.3001	0.1485	0.6587	0.6602	0.5889	0.5183	0.2917	0.1190	0.7153	0.6839	0.6459	0.5023	0.3079	0.1148	0.6254	0.6055	0.5373	0.4736	0.3218	0.1165	0.4365	0.3930	0.3788	0.2620	0.2529	0.1363	0.6553	0.5801	0.5460	0.4165	0.2516	0.1089	0.2623	0.2524	0.2408	0.1693	0.1510	0.0998	0.3101	0.3141	0.3026	0.1626	0.1927	0.1023	0.1832	0.1917	0.1573	0.1343	0.1218	0.1159	0.1573	0.1641	0.1790	0.1358	0.1268	0.0918	0.1395	0.1283	0.1281	0.1061	0.1045	0.0909	0.0650	0.0656	0.0616	0.0634	0.0614	0.0625	0.0616	0.0629	0.0623	0.0628	0.0628	0.0680	0.0644	0.0650	0.0636	0.0637	0.0617	0.0635	0.0652	0.0621	0.0634	0.0625	0.0642	0.0636
50=03:10:05	44238	298	0.7423	0.7762	0.7533	0.6025	0.4678	0.2479	0.7899	0.7335	0.7324	0.4981	0.3232	0.1509	0.7029	0.6954	0.6297	0.5518	0.3095	0.1244	0.7618	0.7182	0.6902	0.5415	0.3304	0.1183	0.6657	0.6448	0.5755	0.5029	0.3459	0.1200	0.4653	0.4293	0.4085	0.2839	0.2737	0.1332	0.7006	0.6160	0.5900	0.4483	0.2690	0.1130	0.2797	0.2660	0.2557	0.1768	0.1616	0.1012	0.3320	0.3344	0.3250	0.1690	0.2045	0.1063	0.1964	0.2061	0.1676	0.1398	0.1281	0.1157	0.1635	0.1665	0.1806	0.1420	0.1284	0.0930	0.1459	0.1354	0.1350	0.1096	0.1074	0.0931	0.0677	0.0670	0.0649	0.0641	0.0648	0.0645	0.0638	0.0641	0.0647	0.0657	0.0635	0.0695	0.0631	0.0674	0.0668	0.0640	0.0654	0.0632	0.0634	0.0650	0.0650	0.0652	0.0653	0.0641
51=03:24:47	45119	300	0.7826	0.8171	0.8002	0.6518	0.5027	0.2646	0.8291	0.7832	0.7767	0.5429	0.3528	0.1538	0.7499	0.7449	0.6782	0.5970	0.3403	0.1279	0.7971	0.7677	0.7356	0.5883	0.3591	0.1185	0.7101	0.6892	0.6098	0.5371	0.3694	0.1182	0.5024	0.4539	0.4387	0.3085	0.2918	0.1423	0.7455	0.6651	0.6313	0.4876	0.2904	0.1131	0.3014	0.2897	0.2741	0.1902	0.1678	0.1013	0.3524	0.3511	0.3384	0.1688	0.2055	0.1032	0.2012	0.2157	0.1739	0.1453	0.1307	0.1192	0.1665	0.1678	0.1893	0.1434	0.1283	0.0929	0.1511	0.1405	0.1363	0.1106	0.1074	0.0933	0.0658	0.0653	0.0618	0.0643	0.0641	0.0643	0.0624	0.0623	0.0632	0.0639	0.0619	0.0681	0.0642	0.0637	0.0618	0.0632	0.0662	0.0639	0.0623	0.0623	0.0647	0.0618	0.0644	0.0637
52=03:39:29	46001	298	0.7916	0.8348	0.8311	0.6854	0.5363	0.2836	0.8430	0.8085	0.8114	0.5774	0.3719	0.1633	0.7806	0.7780	0.7124	0.6394	0.3616	0.1305	0.8180	0.8067	0.7624	0.6358	0.3827	0.1204	0.7456	0.7252	0.6512	0.5753	0.4006	0.1196	0.5319	0.4890	0.4724	0.3274	0.3142	0.1468	0.7814	0.7009	0.6669	0.5125	0.3078	0.1121	0.3200	0.3052	0.2862	0.1975	0.1778	0.1024	0.3696	0.3713	0.3568	0.1734	0.2196	0.1067	0.2130	0.2239	0.1840	0.1469	0.1337	0.1154	0.1691	0.1699	0.1902	0.1438	0.1306	0.0895	0.1569	0.1425	0.1395	0.1076	0.1078	0.0921	0.0657	0.0651	0.0620	0.0633	0.0643	0.0633	0.0651	0.0615	0.0607	0.0634	0.0620	0.0670	0.0642	0.0650	0.0628	0.0617	0.0627	0.0632	0.0630	0.0614	0.0638	0.0635	0.0632	0.0642
53=03:54:10	46883	298	0.7940	0.8377	0.8483	0.7341	0.5741	0.3009	0.8445	0.8389	0.8376	0.6155	0.4022	0.1686	0.8103	0.8181	0.7518	0.6814	0.3852	0.1317	0.8270	0.8285	0.8006	0.6766	0.4165	0.1251	0.7778	0.7653	0.6900	0.6142	0.4275	0.1222	0.5710	0.5244	0.5074	0.3454	0.3375	0.1521	0.8201	0.7374	0.7077	0.5521	0.3285	0.1143	0.3444	0.3295	0.3109	0.2083	0.1872	0.1025	0.3947	0.3949	0.3841	0.1745	0.2273	0.1074	0.2260	0.2447	0.1889	0.1518	0.1394	0.1122	0.1754	0.1768	0.1943	0.1461	0.1312	0.0913	0.1598	0.1483	0.1443	0.1117	0.1109	0.0923	0.0652	0.0662	0.0614	0.0650	0.0634	0.0618	0.0624	0.0631	0.0631	0.0639	0.0625	0.0679	0.0637	0.0642	0.0639	0.0637	0.0633	0.0630	0.0627	0.0620	0.0647	0.0638	0.0627	0.0606
54=04:08:52	47764	301	0.7944	0.8410	0.8488	0.7618	0.6122	0.3200	0.8406	0.8438	0.8350	0.6603	0.4271	0.1711	0.8241	0.8453	0.7901	0.7261	0.4188	0.1376	0.8217	0.8349	0.8136	0.7228	0.4469	0.1276	0.8137	0.8028	0.7307	0.6514	0.4525	0.1271	0.6083	0.5577	0.5477	0.3692	0.3631	0.1505	0.8404	0.7884	0.7546	0.5962	0.3583	0.1212	0.3675	0.3592	0.3390	0.2243	0.2019	0.1085	0.4202	0.4212	0.4029	0.1779	0.2338	0.1061	0.2348	0.2564	0.1992	0.1593	0.1456	0.1200	0.1778	0.1843	0.2040	0.1489	0.1361	0.0932	0.1696	0.1558	0.1501	0.1157	0.1154	0.0941	0.0660	0.0668	0.0639	0.0654	0.0646	0.0626	0.0635	0.0637	0.0639	0.0653	0.0641	0.0686	0.0646	0.0642	0.0654	0.0651	0.0646	0.0642	0.0655	0.0624	0.0665	0.0628	0.0651	0.0640
55=04:23:34	48646	298	0.7960	0.8360	0.8452	0.7919	0.6432	0.3351	0.8459	0.8375	0.8361	0.6977	0.4509	0.1711	0.8220	0.8506	0.8120	0.7580	0.4415	0.1417	0.8213	0.8324	0.8047	0.7561	0.4707	0.1270	0.8247	0.8318	0.7590	0.6838	0.4752	0.1245	0.6383	0.5925	0.5811	0.3915	0.3922	0.1481	0.8390	0.8152	0.7886	0.6284	0.3785	0.1180	0.3919	0.3822	0.3572	0.2339	0.2082	0.1067	0.4447	0.4415	0.4173	0.1794	0.2351	0.1066	0.2474	0.2704	0.2109	0.1634	0.1483	0.1159	0.1789	0.1823	0.2086	0.1508	0.1379	0.0897	0.1726	0.1553	0.1561	0.1155	0.1139	0.0923	0.0635	0.0633	0.0633	0.0620	0.0625	0.0622	0.0632	0.0611	0.0601	0.0627	0.0606	0.0648	0.0639	0.0626	0.0607	0.0629	0.0616	0.0617	0.0597	0.0630	0.0619	0.0644	0.0637	0.0622
56=04:38:18	49531	300	0.7957	0.8420	0.8463	0.8137	0.6838	0.3649	0.8500	0.8367	0.8426	0.7316	0.4874	0.1849	0.8238	0.8456	0.8261	0.7941	0.4667	0.1440	0.8289	0.8278	0.8071	0.7879	0.5083	0.1325	0.8257	0.8449	0.8022	0.7314	0.5168	0.1338	0.6833	0.6407	0.6221	0.4235	0.4237	0.1511	0.8441	0.8445	0.8289	0.6656	0.4044	0.1217	0.4237	0.4031	0.3853	0.2491	0.2262	0.1076	0.4750	0.4689	0.4477	0.1889	0.2540	0.1064	0.2666	0.2906	0.2220	0.1756	0.1606	0.1138	0.1841	0.1876	0.2108	0.1521	0.1398	0.0919	0.1821	0.1643	0.1645	0.1166	0.1192	0.0957	0.0662	0.0658	0.0618	0.0653	0.0642	0.0627	0.0661	0.0616	0.0622	0.0634	0.0598	0.0668	0.0653	0.0643	0.0633	0.0640	0.0650	0.0631	0.0642	0.0641	0.0640	0.0631	0.0636	0.0637
57=04:53:00	50413	300	0.8059	0.8515	0.8582	0.8283	0.7368	0.3922	0.8564	0.8575	0.8459	0.7835	0.5262	0.1821	0.8273	0.8541	0.8313	0.8264	0.5016	0.1492	0.8395	0.8319	0.8311	0.8036	0.5557	0.1355	0.8225	0.8510	0.8343	0.7686	0.5475	0.1321	0.7256	0.6850	0.6622	0.4570	0.4488	0.1530	0.8467	0.8556	0.8559	0.7207	0.4376	0.1265	0.4522	0.4481	0.4193	0.2675	0.2443	0.1111	0.5117	0.5022	0.4766	0.1903	0.2578	0.1086	0.2811	0.3078	0.2356	0.1833	0.1652	0.1181	0.1883	0.1906	0.2141	0.1557	0.1407	0.0931	0.1879	0.1713	0.1698	0.1199	0.1208	0.0961	0.0637	0.0637	0.0628	0.0646	0.0627	0.0630	0.0624	0.0630	0.0618	0.0632	0.0621	0.0665	0.0641	0.0649	0.0630	0.0624	0.0624	0.0626	0.0625	0.0637	0.0646	0.0652	0.0638	0.0638
58=05:07:42	51294	298	0.8062	0.8534	0.8631	0.8261	0.7729	0.4173	0.8649	0.8514	0.8603	0.7941	0.5607	0.1985	0.8371	0.8586	0.8287	0.8387	0.5422	0.1560	0.8374	0.8462	0.8264	0.8227	0.5816	0.1416	0.8276	0.8542	0.8465	0.8054	0.5914	0.1393	0.7607	0.7193	0.7098	0.4858	0.4916	0.1642	0.8556	0.8516	0.8590	0.7544	0.4705	0.1315	0.4913	0.4710	0.4489	0.2882	0.2590	0.1153	0.5393	0.5344	0.5052	0.2021	0.2764	0.1134	0.3040	0.3368	0.2531	0.1944	0.1773	0.1252	0.1960	0.1980	0.2246	0.1638	0.1461	0.0951	0.2050	0.1825	0.1835	0.1269	0.1265	0.0997	0.0674	0.0692	0.0660	0.0682	0.0671	0.0658	0.0654	0.0654	0.0657	0.0660	0.0659	0.0689	0.0682	0.0676	0.0673	0.0664	0.0671	0.0651	0.0650	0.0648	0.0668	0.0679	0.0663	0.0658
59=05:22:24	52176	301	0.8101	0.8534	0.8562	0.8257	0.7976	0.4316	0.8510	0.8547	0.8488	0.7872	0.5939	0.1991	0.8327	0.8508	0.8288	0.8270	0.5669	0.1564	0.8433	0.8290	0.8341	0.7928	0.6159	0.1404	0.8332	0.8425	0.8381	0.8167	0.6160	0.1385	0.7733	0.7469	0.7240	0.5145	0.5118	0.1612	0.8541	0.8543	0.8586	0.7908	0.4996	0.1313	0.5206	0.5019	0.4764	0.2980	0.2738	0.1143	0.5759	0.5528	0.5307	0.2029	0.2807	0.1084	0.3150	0.3455	0.2615	0.2013	0.1816	0.1200	0.1975	0.1985	0.2307	0.1625	0.1487	0.0927	0.2136	0.1867	0.1871	0.1294	0.1295	0.0978	0.0655	0.0656	0.0634	0.0653	0.0653	0.0633	0.0639	0.0639	0.0639	0.0640	0.0618	0.0683	0.0639	0.0652	0.0642	0.0655	0.0633	0.0634	0.0644	0.0635	0.0660	0.0623	0.0650	0.0616
60=05:37:05	53058	298	0.8122	0.8599	0.8692	0.8333	0.8212	0.4697	0.8671	0.8614	0.8657	0.7978	0.6378	0.2133	0.8381	0.8672	0.8385	0.8378	0.6118	0.1709	0.8423	0.8562	0.8312	0.8208	0.6658	0.1476	0.8325	0.8545	0.8448	0.8273	0.6609	0.1448	0.7841	0.7791	0.7668	0.5523	0.5596	0.1775	0.8618	0.8611	0.8614	0.8298	0.5359	0.1356	0.5614	0.5347	0.5135	0.3289	0.2934	0.1169	0.6120	0.5911	0.5628	0.2067	0.2920	0.1127	0.3367	0.3796	0.2794	0.2136	0.1937	0.1268	0.2034	0.2085	0.2413	0.1638	0.1514	0.0964	0.2251	0.1980	0.2004	0.1296	0.1329	0.0993	0.0672	0.0677	0.0654	0.0655	0.0644	0.0658	0.0646	0.0631	0.0651	0.0653	0.0650	0.0661	0.0643	0.0653	0.0646	0.0654	0.0626	0.0649	0.0666	0.0653	0.0681	0.0651	0.0659	0.0658
61=05:51:47	53940	301	0.8090	0.8640	0.8691	0.8362	0.8202	0.4981	0.8627	0.8589	0.8631	0.7851	0.6615	0.2146	0.8372	0.8614	0.8379	0.8355	0.6434	0.1671	0.8427	0.8487	0.8328	0.8195	0.6908	0.1509	0.8351	0.8562	0.8495	0.8278	0.6976	0.1469	0.7834	0.7870	0.7736	0.5854	0.5979	0.1714	0.8639	0.8605	0.8604	0.8340	0.5712	0.1361	0.5880	0.5752	0.5453	0.3506	0.3106	0.1197	0.6486	0.6245	0.5993	0.2127	0.3068	0.1070	0.3559	0.3991	0.2976	0.2203	0.2004	0.1235	0.2063	0.2052	0.2419	0.1639	0.1503	0.0948	0.2332	0.2030	0.2062	0.1329	0.1363	0.0996	0.0654	0.0659	0.0637	0.0655	0.0641	0.0647	0.0637	0.0634	0.0648	0.0630	0.0625	0.0679	0.0646	0.0659	0.0637	0.0649	0.0631	0.0636	0.0636	0.0635	0.0655	0.0638	0.0643	0.0639
62=06:06:29	54821	298	0.8180	0.8657	0.8722	0.8397	0.8233	0.5330	0.8654	0.8643	0.8579	0.8059	0.6991	0.2231	0.8389	0.8674	0.8441	0.8416	0.6853	0.1732	0.8433	0.8511	0.8429	0.8174	0.7308	0.1551	0.8352	0.8656	0.8557	0.8258	0.7371	0.1495	0.7895	0.7897	0.7694	0.6234	0.6272	0.1807	0.8731	0.8673	0.8656	0.8422	0.6123	0.1394	0.6222	0.6190	0.5870	0.3790	0.3327	0.1206	0.6893	0.6641	0.6372	0.2149	0.3230	0.1120	0.3810	0.4264	0.3200	0.2343	0.2133	0.1322	0.2068	0.2113	0.2503	0.1684	0.1538	0.0951	0.2461	0.2177	0.2129	0.1368	0.1389	0.0986	0.0641	0.0646	0.0621	0.0634	0.0628	0.0640	0.0634	0.0596	0.0625	0.0639	0.0606	0.0663	0.0661	0.0651	0.0642	0.0637	0.0628	0.0634	0.0628	0.0622	0.0635	0.0631	0.0628	0.0646
63=06:21:11	55703	300	0.8175	0.8546	0.8671	0.8404	0.8233	0.5626	0.8633	0.8643	0.8591	0.8066	0.7313	0.2272	0.8425	0.8631	0.8413	0.8369	0.7175	0.1824	0.8443	0.8483	0.8410	0.8178	0.7715	0.1633	0.8416	0.8547	0.8445	0.8226	0.7600	0.1477	0.7853	0.7840	0.7728	0.6647	0.6658	0.1798	0.8692	0.8616	0.8660	0.8397	0.6440	0.1434	0.6539	0.6561	0.6186	0.4002	0.3576	0.1235	0.7271	0.6951	0.6642	0.2144	0.3310	0.1115	0.4014	0.4511	0.3317	0.2422	0.2310	0.1267	0.2143	0.2131	0.2557	0.1711	0.1546	0.0937	0.2596	0.2261	0.2269	0.1418	0.1445	0.1005	0.0668	0.0669	0.0632	0.0633	0.0634	0.0635	0.0614	0.0623	0.0634	0.0641	0.0637	0.0671	0.0639	0.0642	0.0646	0.0634	0.0639	0.0632	0.0641	0.0631	0.0651	0.0637	0.0638	0.0634
64=06:35:53	56585	298	0.8167	0.8589	0.8661	0.8395	0.8253	0.6015	0.8575	0.8652	0.8671	0.8083	0.7682	0.2354	0.8468	0.8630	0.8461	0.8393	0.7546	0.1824	0.8523	0.8370	0.8457	0.8120	0.7865	0.1620	0.8513	0.8568	0.8504	0.8311	0.7914	0.1567	0.7905	0.7994	0.7750	0.6996	0.7047	0.1886	0.8764	0.8673	0.8686	0.8432	0.6838	0.1454	0.6965	0.6808	0.6664	0.4182	0.3872	0.1269	0.7661	0.7304	0.7068	0.2214	0.3476	0.1148	0.4333	0.4839	0.3607	0.2618	0.2427	0.1246	0.2215	0.2213	0.2621	0.1775	0.1596	0.0953	0.2745	0.2427	0.2421	0.1451	0.1524	0.1028	0.0668	0.0661	0.0646	0.0649	0.0643	0.0630	0.0646	0.0637	0.0649	0.0645	0.0650	0.0682	0.0662	0.0653	0.0643	0.0651	0.0655	0.0650	0.0648	0.0635	0.0666	0.0643	0.0656	0.0640
65=06:50:34	57467	298	0.8269	0.8650	0.8734	0.8465	0.8375	0.6384	0.8695	0.8755	0.8726	0.8241	0.7815	0.2591	0.8471	0.8742	0.8510	0.8501	0.7783	0.1960	0.8576	0.8422	0.8492	0.8199	0.7959	0.1677	0.8472	0.8666	0.8615	0.8387	0.8057	0.1621	0.7986	0.8051	0.7851	0.7373	0.7445	0.1969	0.8834	0.8716	0.8768	0.8565	0.7350	0.1517	0.7249	0.7177	0.7033	0.4514	0.4183	0.1277	0.8007	0.7716	0.7484	0.2305	0.3727	0.1160	0.4639	0.5236	0.3853	0.2754	0.2595	0.1347	0.2276	0.2286	0.2760	0.1790	0.1620	0.0938	0.2976	0.2610	0.2553	0.1484	0.1592	0.1043	0.0667	0.0642	0.0639	0.0643	0.0638	0.0632	0.0627	0.0636	0.0643	0.0640	0.0612	0.0673	0.0655	0.0647	0.0643	0.0647	0.0636	0.0637	0.0645	0.0638	0.0660	0.0657	0.0644	0.0634
66=07:05:16	58349	300	0.8127	0.8609	0.8688	0.8444	0.8285	0.6675	0.8594	0.8649	0.8650	0.8223	0.7731	0.2640	0.8502	0.8636	0.8418	0.8421	0.7699	0.1985	0.8429	0.8360	0.8441	0.8134	0.7860	0.1772	0.8388	0.8625	0.8570	0.8341	0.7981	0.1694	0.8051	0.8035	0.7858	0.7518	0.7697	0.2009	0.8862	0.8709	0.8697	0.8501	0.7609	0.1509	0.7348	0.7378	0.7206	0.4899	0.4428	0.1307	0.8178	0.8048	0.7754	0.2362	0.3875	0.1192	0.4912	0.5573	0.4132	0.2923	0.2726	0.1367	0.2316	0.2320	0.2824	0.1813	0.1638	0.0956	0.3101	0.2724	0.2683	0.1520	0.1648	0.1063	0.0660	0.0666	0.0620	0.0640	0.0643	0.0642	0.0618	0.0637	0.0632	0.0656	0.0625	0.0664	0.0644	0.0652	0.0652	0.0644	0.0621	0.0614	0.0632	0.0639	0.0643	0.0640	0.0650	0.0646
67=07:19:58	59230	296	0.8212	0.8743	0.8785	0.8533	0.8492	0.7104	0.8717	0.8669	0.8785	0.8205	0.7774	0.2731	0.8452	0.8708	0.8518	0.8558	0.7870	0.2064	0.8484	0.8611	0.8410	0.8428	0.7853	0.1829	0.8421	0.8715	0.8659	0.8509	0.8128	0.1719	0.8066	0.8107	0.7994	0.7566	0.8018	0.2110	0.8928	0.8771	0.8774	0.8550	0.7946	0.1569	0.7454	0.7358	0.7481	0.5218	0.4739	0.1345	0.8395	0.8378	0.8112	0.2395	0.4077	0.1163	0.5162	0.5939	0.4318	0.3121	0.2915	0.1309	0.2385	0.2362	0.2899	0.1826	0.1670	0.0953	0.3316	0.2846	0.2892	0.1562	0.1706	0.1048	0.0661	0.0654	0.0641	0.0642	0.0640	0.0642	0.0618	0.0606	0.0620	0.0644	0.0615	0.0677	0.0635	0.0648	0.0654	0.0644	0.0634	0.0634	0.0645	0.0636	0.0642	0.0643	0.0647	0.0634
68=07:34:40	60112	301	0.8272	0.8735	0.8843	0.8524	0.8441	0.7401	0.8783	0.8786	0.8809	0.8425	0.7867	0.2848	0.8498	0.8750	0.8513	0.8572	0.7891	0.2239	0.8552	0.8570	0.8566	0.8416	0.8105	0.1886	0.8443	0.8722	0.8671	0.8475	0.8110	0.1755	0.8113	0.8122	0.8040	0.7621	0.7957	0.2219	0.9048	0.8773	0.8802	0.8656	0.8049	0.1636	0.7481	0.7516	0.7587	0.5587	0.5132	0.1380	0.8405	0.8614	0.8331	0.2473	0.4321	0.1183	0.5608	0.6279	0.4667	0.3323	0.3184	0.1414	0.2431	0.2420	0.3043	0.1879	0.1705	0.0952	0.3528	0.3058	0.3091	0.1676	0.1825	0.1062	0.0658	0.0666	0.0642	0.0656	0.0627	0.0646	0.0642	0.0633	0.0614	0.0652	0.0645	0.0682	0.0643	0.0662	0.0633	0.0613	0.0640	0.0647	0.0635	0.0626	0.0657	0.0639	0.0635	0.0637
69=07:49:22	60994	301	0.8216	0.8590	0.8726	0.8497	0.8403	0.7384	0.8732	0.8655	0.8788	0.8445	0.7855	0.2989	0.8501	0.8701	0.8484	0.8581	0.7757	0.2269	0.8507	0.8599	0.8363	0.8423	0.7969	0.1900	0.8491	0.8635	0.8557	0.8439	0.8049	0.1838	0.8037	0.8086	0.8095	0.7551	0.8012	0.2290	0.9046	0.8740	0.8741	0.8564	0.8008	0.1682	0.7520	0.7361	0.7486	0.5877	0.5422	0.1380	0.8389	0.8590	0.8401	0.2508	0.4484	0.1215	0.5869	0.6592	0.4937	0.3523	0.3321	0.1423	0.2477	0.2477	0.3083	0.1903	0.1725	0.0946	0.3717	0.3210	0.3266	0.1696	0.1885	0.1056	0.0638	0.0643	0.0621	0.0622	0.0617	0.0619	0.0636	0.0642	0.0637	0.0615	0.0608	0.0663	0.0632	0.0633	0.0632	0.0635	0.0621	0.0637	0.0617	0.0618	0.0631	0.0636	0.0625	0.0621
70=08:04:03	61876	298	0.8186	0.8648	0.8724	0.8513	0.8357	0.7412	0.8725	0.8646	0.8763	0.8361	0.7980	0.3123	0.8507	0.8695	0.8495	0.8528	0.7835	0.2410	0.8488	0.8578	0.8407	0.8430	0.7930	0.1966	0.8518	0.8625	0.8607	0.8400	0.8026	0.1904	0.8044	0.8152	0.8142	0.7580	0.8077	0.2381	0.9118	0.8741	0.8735	0.8574	0.8027	0.1800	0.7644	0.7370	0.7573	0.6185	0.5883	0.1413	0.8484	0.8637	0.8392	0.2584	0.4728	0.1223	0.6231	0.6943	0.5285	0.3752	0.3538	0.1447	0.2576	0.2527	0.3187	0.1943	0.1765	0.0940	0.4002	0.3419	0.3537	0.1757	0.1982	0.1092	0.0656	0.0666	0.0636	0.0641	0.0644	0.0628	0.0637	0.0611	0.0637	0.0637	0.0629	0.0680	0.0655	0.0647	0.0647	0.0655	0.0637	0.0645	0.0635	0.0623	0.0639	0.0650	0.0647	0.0639
71=08:18:45	62758	301	0.8162	0.8659	0.8758	0.8512	0.8409	0.7434	0.8700	0.8640	0.8768	0.8515	0.7919	0.3340	0.8504	0.8737	0.8499	0.8517	0.7936	0.2506	0.8445	0.8567	0.8377	0.8426	0.8036	0.2087	0.8466	0.8685	0.8630	0.8498	0.8144	0.1965	0.8096	0.8119	0.8158	0.7587	0.8132	0.2502	0.9175	0.8755	0.8749	0.8575	0.8047	0.1837	0.7667	0.7399	0.7591	0.6538	0.6213	0.1471	0.8529	0.8649	0.8462	0.2666	0.5018	0.1206	0.6559	0.7218	0.5602	0.4027	0.3829	0.1488	0.2622	0.2598	0.3331	0.1981	0.1810	0.0961	0.4251	0.3629	0.3708	0.1857	0.2080	0.1101	0.0642	0.0684	0.0634	0.0644	0.0636	0.0645	0.0623	0.0629	0.0640	0.0642	0.0631	0.0667	0.0644	0.0650	0.0654	0.0636	0.0646	0.0641	0.0631	0.0621	0.0648	0.0653	0.0639	0.0639
72=08:33:27	63640	301	0.8193	0.8612	0.8705	0.8464	0.8360	0.7416	0.8658	0.8636	0.8724	0.8523	0.8029	0.3319	0.8447	0.8686	0.8450	0.8446	0.7938	0.2565	0.8490	0.8459	0.8434	0.8400	0.8092	0.2110	0.8561	0.8605	0.8575	0.8449	0.8108	0.1987	0.8035	0.8142	0.8195	0.7669	0.8104	0.2402	0.9208	0.8705	0.8750	0.8525	0.8069	0.1868	0.7711	0.7355	0.7673	0.6756	0.6629	0.1494	0.8619	0.8608	0.8474	0.2647	0.5256	0.1205	0.6954	0.7358	0.5974	0.4248	0.4026	0.1411	0.2657	0.2612	0.3360	0.1989	0.1819	0.0936	0.4493	0.3894	0.3937	0.1944	0.2184	0.1108	0.0655	0.0647	0.0624	0.0638	0.0627	0.0634	0.0639	0.0614	0.0604	0.0630	0.0643	0.0662	0.0640	0.0657	0.0626	0.0622	0.0630	0.0622	0.0632	0.0621	0.0617	0.0624	0.0632	0.0630
73=08:48:09	64521	296	0.8172	0.8672	0.8792	0.8547	0.8468	0.7537	0.8754	0.8719	0.8840	0.8695	0.8083	0.3558	0.8537	0.8741	0.8533	0.8594	0.8017	0.2728	0.8605	0.8589	0.8498	0.8481	0.8212	0.2214	0.8558	0.8693	0.8623	0.8514	0.8225	0.2110	0.8136	0.8207	0.8310	0.7741	0.8215	0.2668	0.9349	0.8773	0.8789	0.8636	0.8174	0.1998	0.7861	0.7447	0.7687	0.7119	0.7057	0.1543	0.8667	0.8745	0.8551	0.2790	0.5606	0.1279	0.7230	0.7395	0.6317	0.4573	0.4399	0.1535	0.2731	0.2744	0.3540	0.2057	0.1909	0.0967	0.4895	0.4212	0.4228	0.2044	0.2324	0.1141	0.0653	0.0650	0.0627	0.0646	0.0630	0.0635	0.0637	0.0648	0.0643	0.0661	0.0635	0.0671	0.0660	0.0656	0.0643	0.0654	0.0641	0.0636	0.0628	0.0641	0.0638	0.0640	0.0645	0.0638
74=09:02:51	65403	301	0.8238	0.8679	0.8754	0.8572	0.8454	0.7588	0.8722	0.8737	0.8803	0.8788	0.8105	0.3744	0.8509	0.8725	0.8527	0.8541	0.7956	0.2771	0.8583	0.8433	0.8523	0.8352	0.8226	0.2289	0.8605	0.8652	0.8600	0.8489	0.8203	0.2154	0.8105	0.8235	0.8367	0.7754	0.8131	0.2679	0.9358	0.8816	0.8803	0.8590	0.8200	0.2077	0.7860	0.7474	0.7731	0.7193	0.7293	0.1614	0.8750	0.8647	0.8555	0.2839	0.5847	0.1264	0.7389	0.7389	0.6676	0.4846	0.4607	0.1537	0.2817	0.2769	0.3675	0.2086	0.1873	0.0977	0.5138	0.4496	0.4414	0.2118	0.2425	0.1144	0.0666	0.0646	0.0623	0.0632	0.0628	0.0638	0.0641	0.0638	0.0636	0.0644	0.0642	0.0663	0.0657	0.0651	0.0648	0.0660	0.0649	0.0645	0.0640	0.0631	0.0645	0.0665	0.0656	0.0647
75=09:17:32	66285	296	0.8298	0.8696	0.8796	0.8600	0.8510	0.7711	0.8733	0.8798	0.8814	0.8969	0.8056	0.3893	0.8512	0.8768	0.8596	0.8599	0.7957	0.2923	0.8623	0.8513	0.8594	0.8382	0.8262	0.2453	0.8527	0.8726	0.8674	0.8499	0.8255	0.2246	0.8123	0.8208	0.8472	0.7817	0.8127	0.2868	0.9423	0.8831	0.8846	0.8682	0.8246	0.2147	0.7910	0.7564	0.7724	0.7255	0.7513	0.1680	0.8701	0.8688	0.8616	0.2926	0.6176	0.1322	0.7526	0.7419	0.7024	0.5137	0.5007	0.1676	0.2918	0.2884	0.3815	0.2123	0.1959	0.0969	0.5460	0.4744	0.4713	0.2243	0.2603	0.1154	0.0678	0.0658	0.0635	0.0635	0.0623	0.0630	0.0622	0.0631	0.0628	0.0628	0.0632	0.0662	0.0629	0.0648	0.0634	0.0637	0.0632	0.0622	0.0638	0.0643	0.0645	0.0648	0.0647	0.0637
76=09:32:14	67167	301	0.8230	0.8616	0.8713	0.8511	0.8466	0.7564	0.8675	0.8696	0.8755	0.8888	0.8078	0.4084	0.8525	0.8678	0.8499	0.8555	0.8037	0.3021	0.8594	0.8464	0.8519	0.8411	0.8262	0.2532	0.8586	0.8722	0.8647	0.8491	0.8234	0.2367	0.8147	0.8203	0.8503	0.7845	0.8144	0.2962	0.9476	0.8769	0.8777	0.8646	0.8290	0.2248	0.8014	0.7505	0.7777	0.7201	0.7569	0.1721	0.8684	0.8754	0.8627	0.3012	0.6509	0.1323	0.7461	0.7442	0.7222	0.5493	0.5306	0.1646	0.3026	0.2972	0.3966	0.2166	0.1985	0.1002	0.5777	0.5050	0.5024	0.2355	0.2781	0.1218	0.0679	0.0676	0.0666	0.0660	0.0655	0.0652	0.0646	0.0641	0.0643	0.0670	0.0653	0.0697	0.0682	0.0674	0.0670	0.0674	0.0649	0.0660	0.0659	0.0657	0.0670	0.0676	0.0672	0.0661
77=09:46:56	68049	298	0.8173	0.8613	0.8764	0.8499	0.8463	0.7683	0.8682	0.8666	0.8820	0.8882	0.8087	0.4159	0.8518	0.8692	0.8488	0.8532	0.7908	0.3104	0.8501	0.8579	0.8386	0.8430	0.8136	0.2603	0.8488	0.8636	0.8621	0.8511	0.8241	0.2455	0.8113	0.8238	0.8658	0.7762	0.8266	0.3022	0.9478	0.8793	0.8782	0.8581	0.8219	0.2277	0.8069	0.7416	0.7677	0.7198	0.7581	0.1720	0.8812	0.8688	0.8601	0.3065	0.6865	0.1302	0.7426	0.7514	0.7248	0.5806	0.5681	0.1613	0.3041	0.2958	0.4085	0.2153	0.1951	0.0933	0.6032	0.5260	0.5384	0.2434	0.2884	0.1189	0.0625	0.0635	0.0626	0.0626	0.0623	0.0616	0.0622	0.0624	0.0622	0.0603	0.0622	0.0661	0.0628	0.0607	0.0623	0.0638	0.0648	0.0607	0.0616	0.0608	0.0618	0.0633	0.0617	0.0626
78=10:01:38	68930	300	0.8251	0.8634	0.8727	0.8518	0.8571	0.7692	0.8760	0.8698	0.8817	0.9088	0.8027	0.4276	0.8479	0.8744	0.8525	0.8575	0.8102	0.3336	0.8501	0.8659	0.8493	0.8532	0.8226	0.2760	0.8571	0.8642	0.8647	0.8490	0.8198	0.2490	0.8167	0.8157	0.8764	0.7743	0.8254	0.3118	0.9544	0.8753	0.8753	0.8629	0.8225	0.2441	0.8152	0.7560	0.7675	0.7396	0.7542	0.1770	0.8791	0.8719	0.8556	0.3140	0.7170	0.1342	0.7465	0.7455	0.7265	0.6042	0.6086	0.1656	0.3120	0.3051	0.4183	0.2169	0.1998	0.0930	0.6397	0.5618	0.5743	0.2604	0.3100	0.1172	0.0622	0.0628	0.0607	0.0615	0.0609	0.0608	0.0608	0.0598	0.0604	0.0608	0.0603	0.0641	0.0618	0.0609	0.0602	0.0611	0.0616	0.0608	0.0608	0.0594	0.0639	0.0618	0.0615	0.0618
79=10:16:20	69812	296	0.8186	0.8690	0.8783	0.8588	0.8472	0.7801	0.8683	0.8724	0.8783	0.9197	0.8084	0.4691	0.8479	0.8673	0.8509	0.8511	0.8074	0.3426	0.8556	0.8434	0.8530	0.8266	0.8244	0.2841	0.8479	0.8641	0.8690	0.8488	0.8265	0.2606	0.8168	0.8219	0.8758	0.7814	0.8139	0.3342	0.9534	0.8774	0.8753	0.8608	0.8253	0.2568	0.8204	0.7516	0.7711	0.7342	0.7623	0.1873	0.8731	0.8697	0.8652	0.3329	0.7573	0.1393	0.7560	0.7464	0.7263	0.6436	0.6340	0.1805	0.3244	0.3203	0.4425	0.2263	0.2068	0.0962	0.6617	0.6049	0.5955	0.2726	0.3285	0.1233	0.0642	0.0660	0.0633	0.0630	0.0627	0.0613	0.0614	0.0628	0.0626	0.0633	0.0623	0.0660	0.0654	0.0628	0.0639	0.0637	0.0623	0.0624	0.0640	0.0621	0.0638	0.0624	0.0626	0.0623
80=10:31:02	70694	301	0.8187	0.8660	0.8746	0.8577	0.8501	0.7808	0.8705	0.8764	0.8730	0.9253	0.8052	0.4766	0.8498	0.8721	0.8507	0.8536	0.8004	0.3651	0.8561	0.8450	0.8550	0.8352	0.8303	0.2919	0.8531	0.8661	0.8691	0.8495	0.8366	0.2679	0.8152	0.8248	0.8838	0.7815	0.8150	0.3427	0.9575	0.8822	0.8762	0.8624	0.8292	0.2646	0.8252	0.7579	0.7717	0.7384	0.7685	0.1936	0.8758	0.8787	0.8643	0.3364	0.7903	0.1410	0.7549	0.7454	0.7282	0.6724	0.6680	0.1810	0.3342	0.3233	0.4590	0.2279	0.2070	0.0962	0.6855	0.6398	0.6331	0.2933	0.3463	0.1273	0.0632	0.0647	0.0637	0.0631	0.0628	0.0646	0.0623	0.0598	0.0612	0.0632	0.0633	0.0653	0.0656	0.0659	0.0633	0.0632	0.0618	0.0642	0.0626	0.0610	0.0643	0.0644	0.0638	0.0639
81=10:45:43	71576	298	0.8285	0.8694	0.8796	0.8686	0.8580	0.7832	0.8775	0.8805	0.8800	0.9380	0.8111	0.5080	0.8498	0.8742	0.8583	0.8546	0.8170	0.3859	0.8630	0.8514	0.8653	0.8417	0.8337	0.3100	0.8598	0.8754	0.8741	0.8592	0.8363	0.2838	0.8151	0.8238	0.8909	0.7846	0.8209	0.3589	0.9628	0.8820	0.8834	0.8666	0.8319	0.2794	0.8380	0.7523	0.7825	0.7408	0.7741	0.2060	0.8847	0.8763	0.8691	0.3462	0.8232	0.1445	0.7579	0.7490	0.7347	0.6994	0.7019	0.1867	0.3481	0.3377	0.4837	0.2368	0.2151	0.0973	0.6911	0.6690	0.6648	0.3114	0.3716	0.1316	0.0662	0.0673	0.0637	0.0651	0.0651	0.0646	0.0648	0.0603	0.0633	0.0652	0.0639	0.0687	0.0661	0.0642	0.0654	0.0649	0.0640	0.0649	0.0660	0.0651	0.0650	0.0651	0.0655	0.0646
82=11:00:25	72458	301	0.8183	0.8669	0.8803	0.8615	0.8585	0.7821	0.8814	0.8808	0.8861	0.9474	0.8101	0.5345	0.8555	0.8764	0.8527	0.8583	0.8173	0.3996	0.8488	0.8636	0.8544	0.8441	0.8294	0.3331	0.8507	0.8681	0.8682	0.8571	0.8392	0.3008	0.8218	0.8233	0.9111	0.7835	0.8264	0.3801	0.9675	0.8841	0.8826	0.8712	0.8388	0.2956	0.8514	0.7707	0.7764	0.7559	0.7763	0.2096	0.8821	0.8834	0.8692	0.3671	0.8449	0.1522	0.7681	0.7551	0.7499	0.7124	0.7388	0.2018	0.3637	0.3485	0.5064	0.2405	0.2251	0.0997	0.7052	0.6882	0.6958	0.3309	0.4048	0.1337	0.0670	0.0676	0.0689	0.0667	0.0654	0.0653	0.0663	0.0659	0.0625	0.0655	0.0651	0.0688	0.0691	0.0664	0.0634	0.0668	0.0648	0.0644	0.0650	0.0631	0.0660	0.0675	0.0670	0.0668
83=11:15:07	73340	301	0.8240	0.8749	0.8813	0.8643	0.8551	0.7836	0.8727	0.8827	0.8864	0.9669	0.8164	0.5619	0.8551	0.8794	0.8591	0.8657	0.8149	0.4177	0.8615	0.8523	0.8596	0.8361	0.8384	0.3310	0.8474	0.8685	0.8672	0.8521	0.8354	0.3057	0.8169	0.8244	0.9060	0.7872	0.8192	0.3970	0.9688	0.8849	0.8816	0.8713	0.8395	0.3120	0.8573	0.7619	0.7789	0.7454	0.7812	0.2160	0.8841	0.8807	0.8654	0.3766	0.8487	0.1532	0.7617	0.7537	0.7409	0.7119	0.7375	0.2028	0.3700	0.3627	0.5322	0.2455	0.2287	0.0997	0.6935	0.7052	0.6955	0.3537	0.4271	0.1369	0.0662	0.0675	0.0641	0.0659	0.0626	0.0647	0.0647	0.0611	0.0621	0.0647	0.0640	0.0665	0.0652	0.0648	0.0661	0.0659	0.0623	0.0652	0.0655	0.0637	0.0650	0.0653	0.0645	0.0639
84=11:29:49	74221	298	0.8192	0.8759	0.8857	0.8652	0.8592	0.7852	0.8786	0.8783	0.8921	0.9682	0.8144	0.5794	0.8552	0.8822	0.8562	0.8676	0.8134	0.4361	0.8518	0.8693	0.8501	0.8551	0.8286	0.3535	0.8465	0.8717	0.8704	0.8607	0.8369	0.3230	0.8217	0.8241	0.9163	0.7763	0.8303	0.4186	0.9672	0.8814	0.8833	0.8690	0.8355	0.3203	0.8775	0.7602	0.7743	0.7505	0.7757	0.2220	0.8858	0.8836	0.8703	0.3882	0.8495	0.1562	0.7591	0.7568	0.7381	0.7085	0.7412	0.2123	0.3857	0.3714	0.5504	0.2485	0.2270	0.0952	0.7031	0.6905	0.7111	0.3624	0.4556	0.1384	0.0634	0.0648	0.0614	0.0624	0.0610	0.0605	0.0624	0.0609	0.0606	0.0633	0.0615	0.0652	0.0626	0.0630	0.0627	0.0626	0.0622	0.0601	0.0616	0.0602	0.0618	0.0628	0.0627	0.0645
85=11:44:31	75103	296	0.8250	0.8693	0.8752	0.8591	0.8555	0.7764	0.8729	0.8721	0.8839	0.9647	0.8193	0.5974	0.8504	0.8776	0.8513	0.8640	0.8106	0.4514	0.8592	0.8534	0.8506	0.8434	0.8296	0.3547	0.8514	0.8758	0.8709	0.8548	0.8371	0.3334	0.8127	0.8274	0.9084	0.7819	0.8282	0.4326	0.9670	0.8799	0.8823	0.8648	0.8316	0.3385	0.8867	0.7501	0.7828	0.7387	0.7835	0.2299	0.8885	0.8799	0.8717	0.3952	0.8542	0.1585	0.7614	0.7524	0.7355	0.7157	0.7370	0.2176	0.4022	0.3871	0.5794	0.2530	0.2356	0.0980	0.6987	0.6993	0.7011	0.3854	0.4868	0.1401	0.0642	0.0652	0.0625	0.0650	0.0628	0.0624	0.0625	0.0620	0.0615	0.0642	0.0626	0.0666	0.0645	0.0640	0.0636	0.0621	0.0620	0.0632	0.0636	0.0620	0.0636	0.0632	0.0633	0.0638
86=12:02:27	76180	300	0.8216	0.8698	0.8814	0.8638	0.8619	0.7885	0.8818	0.8806	0.8873	0.9869	0.8088	0.6323	0.8559	0.8749	0.8514	0.8647	0.8138	0.4747	0.8504	0.8644	0.8479	0.8488	0.8259	0.3824	0.8439	0.8728	0.8677	0.8530	0.8362	0.3477	0.8219	0.8252	0.9217	0.7812	0.8292	0.4481	0.9692	0.8827	0.8804	0.8700	0.8317	0.3562	0.8918	0.7680	0.7725	0.7563	0.7747	0.2405	0.8810	0.8801	0.8713	0.4199	0.8593	0.1665	0.7690	0.7625	0.7454	0.7214	0.7555	0.2292	0.4162	0.3922	0.6044	0.2561	0.2414	0.0986	0.7061	0.6938	0.7093	0.4102	0.5176	0.1437	0.0652	0.0657	0.0638	0.0654	0.0634	0.0627	0.0623	0.0614	0.0637	0.0636	0.0637	0.0670	0.0666	0.0641	0.0640	0.0651	0.0621	0.0635	0.0648	0.0630	0.0644	0.0642	0.0630	0.0662
87=12:17:13	77065	300	0.8234	0.8659	0.8776	0.8575	0.8585	0.7854	0.8762	0.8769	0.8855	0.9924	0.8139	0.6578	0.8536	0.8757	0.8511	0.8652	0.8161	0.4999	0.8540	0.8573	0.8551	0.8417	0.8321	0.3957	0.8523	0.8697	0.8680	0.8512	0.8399	0.3670	0.8143	0.8214	0.9158	0.7846	0.8295	0.4657	0.9706	0.8834	0.8827	0.8669	0.8387	0.3734	0.9051	0.7639	0.7812	0.7478	0.7830	0.2549	0.8908	0.8804	0.8705	0.4363	0.8683	0.1662	0.7623	0.7594	0.7461	0.7236	0.7530	0.2326	0.4375	0.4114	0.6343	0.2639	0.2437	0.0989	0.7060	0.6997	0.7124	0.4443	0.5635	0.1496	0.0642	0.0677	0.0626	0.0664	0.0636	0.0634	0.0628	0.0618	0.0628	0.0631	0.0638	0.0671	0.0653	0.0645	0.0643	0.0638	0.0637	0.0627	0.0627	0.0633	0.0643	0.0621	0.0632	0.0631
88=12:31:55	77947	300	0.8220	0.8693	0.8796	0.8620	0.8587	0.7865	0.8736	0.8745	0.8838	0.9974	0.8151	0.6829	0.8557	0.8740	0.8536	0.8641	0.8115	0.5145	0.8572	0.8620	0.8519	0.8481	0.8354	0.4166	0.8524	0.8695	0.8649	0.8546	0.8400	0.3822	0.8213	0.8226	0.9170	0.7840	0.8315	0.4819	0.9687	0.8818	0.8829	0.8654	0.8338	0.3917	0.9139	0.7612	0.7836	0.7513	0.7862	0.2625	0.8866	0.8756	0.8695	0.4515	0.8644	0.1772	0.7698	0.7574	0.7494	0.7239	0.7593	0.2442	0.4538	0.4304	0.6656	0.2691	0.2508	0.0961	0.7080	0.7021	0.7129	0.4789	0.5968	0.1530	0.0656	0.0664	0.0629	0.0643	0.0626	0.0630	0.0615	0.0624	0.0630	0.0650	0.0627	0.0663	0.0649	0.0630	0.0643	0.0631	0.0633	0.0629	0.0641	0.0627	0.0631	0.0636	0.0643	0.0621
89=12:46:36	78829	298	0.8247	0.8657	0.8813	0.8565	0.8569	0.7887	0.8788	0.8815	0.8894	1.0091	0.8197	0.6958	0.8561	0.8771	0.8588	0.8660	0.8138	0.5406	0.8552	0.8589	0.8543	0.8446	0.8369	0.4346	0.8513	0.8729	0.8718	0.8542	0.8395	0.3957	0.8202	0.8244	0.9213	0.7835	0.8304	0.5106	0.9678	0.8821	0.8790	0.8694	0.8375	0.4140	0.9265	0.7603	0.7830	0.7500	0.7862	0.2751	0.8921	0.8844	0.8704	0.4659	0.8690	0.1817	0.7660	0.7558	0.7467	0.7256	0.7666	0.2475	0.4713	0.4421	0.6973	0.2743	0.2566	0.0987	0.7114	0.7044	0.7178	0.5061	0.6343	0.1543	0.0651	0.0649	0.0628	0.0621	0.0659	0.0623	0.0626	0.0633	0.0626	0.0636	0.0628	0.0672	0.0641	0.0641	0.0634	0.0645	0.0626	0.0626	0.0643	0.0611	0.0626	0.0646	0.0637	0.0625
