# Supplementary material for: Systematic Prediction of Antifungal Drug Synergy by Chemogenomic Screening in Saccharomyces cerevisiae
Source: Front Fungal Biol. 2021 Jul 2;2:683414. doi: 10.3389/ffunb.2021.683414 (PMC10512392; doi:10.3389/ffunb.2021.683414)
Supplement: Supplementary file 1 [file Data_Sheet_1.ZIP › Supplementary data/Sypplementary_data_1_(Drug_synergy_assays)/Hyd_VS_LatA & Can_VS_Hyd(repeat)_ps1_A_96_T_23.txt]

[config file info]
last_write=07:07:13_16:15:07
last write=07:07:14_15:30:35
[Run_Parameters]
Instrument=Tecan_23
Ini_Names=Read_Reps,Delid,Save_Data_File,Start_Time_Now
barcode_drug_plate=201401
user=asmith
Plate_Size=96
Plate_Type=GRE96ft.pdf
Samples_to_Run=6
Overlay_Size=48
Drug_Plate=none
Plate_Quarter=none
run_ID=none
run_plate_repeat=1
Read_Reps=95
Read_Modes=Absorbance
Read_Flor_Every=2
Max_Delta_OD=0.500000
Well_By_Row_Col=none
Reorder_Map=Order_Strings_Not,0
Tip_Vol=200
OD_to_Innoc=0.100,0.100,0.380,0.380,0.380,0.380,0.760,0.760,0.100,0.100,0.380,0.380,0.380,0.380,0.760,0.760,0.100,0.100,0.380,0.380,0.380,0.380,0.760,0.760,0.100,0.100,0.380,0.380,0.380,0.380,0.760,0.760,0.100,0.100,0.380,0.380,0.380,0.380,0.760,0.760,0.100,0.100,0.380,0.380,0.380,0.380,0.760,0.760
Absorption_Max=.3
OD_to_Save=0.100,0.100,0.380,0.380,0.380,0.380,0.760,0.760,0.100,0.100,0.380,0.380,0.380,0.380,0.760,0.760,0.100,0.100,0.380,0.380,0.380,0.380,0.760,0.760,0.100,0.100,0.380,0.380,0.380,0.380,0.760,0.760,0.100,0.100,0.380,0.380,0.380,0.380,0.760,0.760,0.100,0.100,0.380,0.380,0.380,0.380,0.760,0.760
OD_to_Dilute=0.100
Save_Sample_Vol=180
Save_Sample_Reps=2
Innoc_Vol=184,184,46,46,46,46,0,0,184,184,46,46,46,46,0,0,184,184,46,46,46,46,0,0,184,184,46,46,46,46,0,0,184,184,46,46,46,46,0,0,184,184,46,46,46,46,0,0
Dilute_Vol=23,23,23,23,23,23,23,23,23,23,23,23,23,23,23,23,23,23,23,23,23,23,23,23,23,23,23,23,23,23,23,23,23,23,23,23,23,23,23,23,23,23,23,23,23,23,23,23
Save_Vol=800,800,800,800,800,800,800,800,800,800,800,800,800,800,800,800,800,800,800,800,800,800,800,800,800,800,800,800,800,800,800,800,800,800,800,800,800,800,800,800,800,800,800,800,800,800,800,800
Reference_Vol=100,100,100,100,100,100,100,100,100,100,100,100,100,100,100,100,100,100,100,100,100,100,100,100,100,100,100,100,100,100,100,100,100,100,100,100,100,100,100,100,100,100,100,100,100,100,100,100,100,100,100,100,100,100,100,100,100,100,100,100,100,100,100,100,100,100,100,100,100,100,100,100,100,100,100,100,100,100,100,100,100,100,100,100,100,100,100,100,100,100,100,100,100,100,100,100
Read_to_Innoc=20,20,20,20,20,20,20,20,20,20,20,20,20,20,20,20,20,20,20,20,20,20,20,20,20,20,20,20,20,20,20,20,20,20,20,20,20,20,20,20,20,20,20,20,20,20,20,20
Read_to_Dilute=26,26,26,26,26,26,26,26,26,26,26,26,26,26,26,26,26,26,26,26,26,26,26,26,26,26,26,26,26,26,26,26,26,26,26,26,26,26,26,26,26,26,26,26,26,26,26,26
Read_to_Save=20,20,20,20,20,20,20,20,20,20,20,20,20,20,20,20,20,20,20,20,20,20,20,20,20,20,20,20,20,20,20,20,20,20,20,20,20,20,20,20,20,20,20,20,20,20,20,20
Innoc_Target_Map=1,2,3,4,5,6,7,8,9,10,11,12,13,14,15,16,17,18,19,20,21,22,23,24,25,26,27,28,29,30,31,32,33,34,35,36,37,38,39,40,41,42,43,44,45,46,47,48
Pipet_Trigger=OD_Save_Innoc
Pipet_Volume_Adj=Con_OD_Save
Delid=no
Pre_Init=yes
Talk_To_ProMax=no
Time_Out_Time=1050
Wait_While_Busy=yes
Idle_Time=2
Screen_Run_Type=pre_screen_1
Spect_Protocol=15m
Spec_Run_File=GG_PB_Voyage.pda
Spec_Assay_File=""
Save_Data_File=13_07_07_HydvsLatA_CanvsHyd_repeat_ps1_A_96_T_23.txt
Working_Dir=C%3A\\Users\\Growth_Data
Run_Control_Dir=C%3A\\Users\\Yeast_Run_Files
Tracking_Dir=""
Track_File=201401_data_track.txt
Save_Run_Data_Flag=yes
Set_Incubator_Temp=30.0
Base_Line_Flag=atstart_minimum
Pipet_Cycles_Before_Save=20
Time_Point_Save=wellmap
Innoc_Direction=down
Wells_In_Use=111111111111111111111111111111111111111111111111
Save_Sample_Map=111111001111110011111100111111001111110011111100
Sections_to_Run=0
Rows_per_Section=8
Start_Sections_Row=1
MultiProbe_Run_File=""
Multiprobe_Run_Dialogue=yes
Comments=no%20comment
Target_Temp=300
Temp_Control=On
Delta_Temp=10
ReadMode=Absorbance,Bottom
ExcitationFilter=485,
EmissionFilter=535,
MeasurementFilter=595
ReadsPerWellNumber=1,1
ShakeDuration=800,0
GainMode=Manual
PdfName=GRE96ft.pdf
Gain=50,50
Add_Drug_Map=1,1,1,1,1,1,1,1,1,1,1,1,1,1,1,1,1,1,1,1,1,1,1,1,1,1,1,1,1,1,1,1,1,1,1,1,1,1,1,1,1,1,1,1,1,1,1,1
Add_Drug_Vol=7,7,7,7,7,7,7,7,7,7,7,7,7,7,7,7,7,7,7,7,7,7,7,7,7,7,7,7,7,7,7,7,7,7,7,7,7,7,7,7,7,7,7,7,7,7,7,7
Innoc_Map=111011101110111011101110111011101110111011101110111011101110111011101110111011101110111011101110
Dilute_Map=111111111111111111111111111111111111111111111111111111111111111111111111111111111111111111111111
data_file_name=_asya_ps2_1_96.txt
barcode=""
Hit_Call_Threshold=1.000000
Reference_Well=H12
WT_Ref_Well=1
Project_Name=test
Pipet_Gens_Point=5.00,10.00,15.00,20.00,5.00,10.00,15.00,20.00,5.00,10.00,15.00,20.00,5.00,10.00,15.00,20.00,5.00,10.00,15.00,20.00,5.00,10.00,15.00,20.00,5.00,10.00,15.00,20.00,5.00,10.00,15.00,20.00,5.00,10.00,15.00,20.00,5.00,10.00,15.00,20.00,5.00,10.00,15.00,20.00,5.00,10.00,15.00,20.00,
Shake_Divisor=1
data_handling=file_&_DB_&_auto_analysis
time_frm_freezer=-1.00
gens_frm_freezer=-1.00
Well_Vol=100
Parent_ID=""
Units=%
Quarter=A
media_name=ypd
Save_Mode=one_to_one
Consolidate_Save_Map=1,2,3,4,5,6,7,8,9,10,11,12,13,14,15,16,17,18,19,20,21,22,23,24,25,26,27,28,29,30,31,32,33,34,35,36,37,38,39,40,41,42,43,44,45,46,47,48
Add_Drug_at_Start_Map=000000000000000000000000000000000000000000000000000
Add_Drug_Labware=add_drug_48
Max_Dynam_OD_Change=0.05
Reads_After_Pipet=0
Ref_Type=single_ref
Read_to_Add_Drug_at_Start=0
Send_Email_at_Pipet=no_email
Strain_Name=""
Media=ypd
drug_vol=2.00
Drug_Name=""
Drug_Conc=2
Innoc_Conc=""
Strain_Plate=none
ShakeIntensity=High
ShakeMode=Orbital
NumberOfFlashes=1
PartOfPlate=0
MovePlateOutAfterMeasurement=0
IntegrationLagTime=0
IntegrationTime=100
DelayMoveFlashFluorescence=0
[Drug_Data]
Drug_Plate=none
Strain_Plate=none
Media=ypd
Drug_Name=nd,nd,nd,nd,nd,nd,nd,nd,nd,nd,nd,nd,nd,nd,nd,nd,nd,nd,nd,nd,nd,nd,nd,nd,nd,nd,nd,nd,nd,nd,nd,nd,nd,nd,nd,nd,nd,nd,nd,nd,nd,nd,nd,nd,nd,nd,nd,nd,nd,nd,nd,nd,nd,nd,nd,nd,nd,nd,nd,nd,nd,nd,nd,nd,nd,nd,nd,nd,nd,nd,nd,nd,nd,nd,nd,nd,nd,nd,nd,nd,nd,nd,nd,nd,nd,nd,nd,nd,nd,nd,nd,nd,nd,nd,nd,nd
Strain_Name=ud
Drug_Conc=""
Innoc_Conc=0.06250,0.06250,0.06250,0.06250,0.06250,0.06250,0.06250,0.06250,0.06250,0.06250,0.06250,0.06250,0.06250,0.06250,0.06250,0.06250,0.06250,0.06250,0.06250,0.06250,0.06250,0.06250,0.06250,0.06250,0.06250,0.06250,0.06250,0.06250,0.06250,0.06250,0.06250,0.06250,0.06250,0.06250,0.06250,0.06250,0.06250,0.06250,0.06250,0.06250,0.06250,0.06250,0.06250,0.06250,0.06250,0.06250,0.06250,0.06250,0.06250,0.06250,0.06250,0.06250,0.06250,0.06250,0.06250,0.06250,0.06250,0.06250,0.06250,0.06250,0.06250,0.06250,0.06250,0.06250,0.06250,0.06250,0.06250,0.06250,0.06250,0.06250,0.06250,0.06250,0.06250,0.06250,0.06250,0.06250,0.06250,0.06250,0.06250,0.06250,0.06250,0.06250,0.06250,0.06250,0.06250,0.06250,0.06250,0.06250,0.06250,0.06250,0.06250,0.06250,0.06250,0.06250,0.06250,0.06250
Run_ID=none
Plate_Quarter=A
Units=%,%,%,%,%,%,%,%,%,%,%,%,%,%,%,%,%,%,%,%,%,%,%,%,%,%,%,%,%,%,%,%,%,%,%,%,%,%,%,%,%,%,%,%,%,%,%,%,%,%,%,%,%,%,%,%,%,%,%,%,%,%,%,%,%,%,%,%,%,%,%,%,%,%,%,%,%,%,%,%,%,%,%,%,%,%,%,%,%,%,%,%,%,%,%,%
Parent_ID=""
Project_Name=test
Strain_Backgrnd=0,0,0,0,0,0,0,0,0,0,0,0,0,0,0,0,0,0,0,0,0,0,0,0,0,0,0,0,0,0,0,0,0,0,0,0,0,0,0,0,0,0,0,0,0,0,0,0,0,0,0,0,0,0,0,0,0,0,0,0,0,0,0,0,0,0,0,0,0,0,0,0,0,0,0,0,0,0,0,0,0,0,0,0,0,0,0,0,0,0,0,0,0,0,0,0
Well_Vol=100,100,100,100,100,100,100,100,100,100,100,100,100,100,100,100,100,100,100,100,100,100,100,100,100,100,100,100,100,100,100,100,100,100,100,100,100,100,100,100,100,100,100,100,100,100,100,100,100,100,100,100,100,100,100,100,100,100,100,100,100,100,100,100,100,100,100,100,100,100,100,100,100,100,100,100,100,100,100,100,100,100,100,100,100,100,100,100,100,100,100,100,100,100,100,100
time_frm_freezer=-1.00
gens_frm_freezer=-1.00
user=asmith
Strain_Pool=ud,ud,ud,ud,ud,ud,ud,ud,ud,ud,ud,ud,ud,ud,ud,ud,ud,ud,ud,ud,ud,ud,ud,ud,ud,ud,ud,ud,ud,ud,ud,ud,ud,ud,ud,ud,ud,ud,ud,ud,ud,ud,ud,ud,ud,ud,ud,ud,ud,ud,ud,ud,ud,ud,ud,ud,ud,ud,ud,ud,ud,ud,ud,ud,ud,ud,ud,ud,ud,ud,ud,ud,ud,ud,ud,ud,ud,ud,ud,ud,ud,ud,ud,ud,ud,ud,ud,ud,ud,ud,ud,ud,ud,ud,ud,ud
Well_Alias=A01,A02,A03,A04,A05,A06,A07,A08,A09,A10,A11,A12,B01,B02,B03,B04,B05,B06,B07,B08,B09,B10,B11,B12,C01,C02,C03,C04,C05,C06,C07,C08,C09,C10,C11,C12,D01,D02,D03,D04,D05,D06,D07,D08,D09,D10,D11,D12,E01,E02,E03,E04,E05,E06,E07,E08,E09,E10,E11,E12,F01,F02,F03,F04,F05,F06,F07,F08,F09,F10,F11,F12,G01,G02,G03,G04,G05,G06,G07,G08,G09,G10,G11,G12,H01,H02,H03,H04,H05,H06,H07,H08,H09,H10,H11,H12
Well_Pos=1,2,3,4,5,6,7,8,9,10,11,12,13,14,15,16,17,18,19,20,21,22,23,24,25,26,27,28,29,30,31,32,33,34,35,36,37,38,39,40,41,42,43,44,45,46,47,48,49,50,51,52,53,54,55,56,57,58,59,60,61,62,63,64,65,66,67,68,69,70,71,72,73,74,75,76,77,78,79,80,81,82,83,84,85,86,87,88,89,90,91,92,93,94,95,96
position=A01,A02,A03,A04,A05,A06,A07,A08,A09,A10,A11,A12,B01,B02,B03,B04,B05,B06,B07,B08,B09,B10,B11,B12,C01,C02,C03,C04,C05,C06,C07,C08,C09,C10,C11,C12,D01,D02,D03,D04,D05,D06,D07,D08,D09,D10,D11,D12,E01,E02,E03,E04,E05,E06,E07,E08,E09,E10,E11,E12,F01,F02,F03,F04,F05,F06,F07,F08,F09,F10,F11,F12,G01,G02,G03,G04,G05,G06,G07,G08,G09,G10,G11,G12,H01,H02,H03,H04,H05,H06,H07,H08,H09,H10,H11,H12
[Runtime_State]
Instrument=Tecan_23
Start_Time_Now=3.2672025143E+9
Reads_Completed=95
Innoc_Direction=down
Wells_In_Use=111111111111111111111111111111111111111111111111111111111111111111111111111111111111111111111111
Innoc_Map=111111111111111111111111111111111111111111111111111111111111111111111111111111111111000000000000
Dilute_Map=111111111111111111111111111111111111111111111111111111111111111111111111111111111111111111111111
Save_Sample_Map=000000000000000000000000000000000000000000000000010000000100000001000000010000000100000001000000
Current_OD=0.928,0.909,0.861,0.821,0.803,0.717,0.859,0.831,0.853,0.832,0.831,0.816,0.878,0.869,0.844,0.853,0.789,0.722,0.857,1.102,0.855,0.787,0.795,0.801,0.921,0.906,0.909,0.882,0.802,0.729,0.862,0.814,0.816,0.793,0.800,0.755,0.937,0.930,0.891,0.842,0.832,0.748,0.884,0.958,0.775,0.760,0.735,0.719,0.940,0.929,0.886,0.836,0.716,0.420,0.864,0.857,0.745,0.721,0.711,0.698,0.887,0.868,0.853,0.622,0.145,0.109,0.715,0.693,0.670,0.651,0.623,0.417,0.064,0.067,0.067,0.136,0.064,0.065,0.065,0.064,0.064,0.065,0.066,0.067,0.066,0.066,0.065,0.067,0.067,0.065,0.065,0.066,0.065,0.066,0.068,0.065
Bckgrnd_OD=0.088,0.080,0.083,0.080,0.082,0.081,0.080,0.081,0.080,0.080,0.079,0.079,0.081,0.082,0.080,0.081,0.080,0.080,0.080,0.080,0.080,0.081,0.081,0.084,0.089,0.081,0.080,0.083,0.081,0.081,0.080,0.081,0.080,0.081,0.080,0.079,0.081,0.080,0.080,0.079,0.080,0.080,0.080,0.082,0.081,0.080,0.081,0.085,0.086,0.080,0.081,0.083,0.079,0.080,0.081,0.080,0.081,0.082,0.080,0.080,0.081,0.079,0.080,0.081,0.081,0.081,0.082,0.079,0.079,0.082,0.080,0.080,0.059,0.063,0.060,0.060,0.060,0.061,0.061,0.061,0.060,0.062,0.062,0.062,0.060,0.061,0.061,0.061,0.059,0.061,0.062,0.061,0.059,0.062,0.063,0.062
Mapped=111111101111111111111100111111101111111111111100111111111111111111111111111111111111111111111111
Pipet_Completed=000000000000000000000000000000000000000000000000000000000000000000000000000000000000000000000000
Innoc_Completed=0,0,0,0,0,0,0,0,0,0,0,0,0,0,0,0,0,0,0,0,0,0,0,0,0,0,0,0,0,0,0,0,0,0,0,0,0,0,0,0,0,0,0,0,0,0,0,0,0,0,0,0,0,0,0,0,0,0,0,0,0,0,0,0,0,0,0,0,0,0,0,0,0,0,0,0,0,0,0,0,0,0,0,0,0,0,0,0,0,0,0,0,0,0,0,0
Save_Completed=0,0,0,0,0,0,0,0,0,0,0,0,0,0,0,0,0,0,0,0,0,0,0,0,0,0,0,0,0,0,0,0,0,0,0,0,0,0,0,0,0,0,0,0,0,0,0,0,0,0,0,0,0,0,0,0,0,0,0,0,0,0,0,0,0,0,0,0,0,0,0,0,0,0,0,0,0,0,0,0,0,0,0,0,0,0,0,0,0,0,0,0,0,0,0,0
Pipeted_At=0,0,0,0,0,0,0,0,0,0,0,0,0,0,0,0,0,0,0,0,0,0,0,0,0,0,0,0,0,0,0,0,0,0,0,0,0,0,0,0,0,0,0,0,0,0,0,0,0,0,0,0,0,0,0,0,0,0,0,0,0,0,0,0,0,0,0,0,0,0,0,0,0,0,0,0,0,0,0,0,0,0,0,0,0,0,0,0,0,0,0,0,0,0,0,0
Pipeted_OD=0,0,0,0,0,0,0,0,0,0,0,0,0,0,0,0,0,0,0,0,0,0,0,0,0,0,0,0,0,0,0,0,0,0,0,0,0,0,0,0,0,0,0,0,0,0,0,0,0,0,0,0,0,0,0,0,0,0,0,0,0,0,0,0,0,0,0,0,0,0,0,0,0,0,0,0,0,0,0,0,0,0,0,0,0,0,0,0,0,0,0,0,0,0,0,0
Dilutes_Completed=0,0,0,0,0,0,0,0,0,0,0,0,0,0,0,0,0,0,0,0,0,0,0,0,0,0,0,0,0,0,0,0,0,0,0,0,0,0,0,0,0,0,0,0,0,0,0,0,0,0,0,0,0,0,0,0,0,0,0,0,0,0,0,0,0,0,0,0,0,0,0,0,0,0,0,0,0,0,0,0,0,0,0,0,0,0,0,0,0,0,0,0,0,0,0,0
Time_At_Innoc=0,0,0,0,0,0,0,0,0,0,0,0,0,0,0,0,0,0,0,0,0,0,0,0,0,0,0,0,0,0,0,0,0,0,0,0,0,0,0,0,0,0,0,0,0,0,0,0,0,0,0,0,0,0,0,0,0,0,0,0,0,0,0,0,0,0,0,0,0,0,0,0,0,0,0,0,0,0,0,0,0,0,0,0,0,0,0,0,0,0,0,0,0,0,0,0
Time_At_Save=0,0,0,0,0,0,0,0,0,0,0,0,0,0,0,0,0,0,0,0,0,0,0,0,0,0,0,0,0,0,0,0,0,0,0,0,0,0,0,0,0,0,0,0,0,0,0,0,0,0,0,0,0,0,0,0,0,0,0,0,0,0,0,0,0,0,0,0,0,0,0,0,0,0,0,0,0,0,0,0,0,0,0,0,0,0,0,0,0,0,0,0,0,0,0,0
Time_At_Dilute=0,0,0,0,0,0,0,0,0,0,0,0,0,0,0,0,0,0,0,0,0,0,0,0,0,0,0,0,0,0,0,0,0,0,0,0,0,0,0,0,0,0,0,0,0,0,0,0,0,0,0,0,0,0,0,0,0,0,0,0,0,0,0,0,0,0,0,0,0,0,0,0,0,0,0,0,0,0,0,0,0,0,0,0,0,0,0,0,0,0,0,0,0,0,0,0
Previous_OD=0.928,0.909,0.861,0.821,0.803,0.717,0.859,0.831,0.853,0.832,0.831,0.816,0.878,0.869,0.844,0.853,0.789,0.722,0.857,1.102,0.855,0.787,0.795,0.801,0.921,0.906,0.909,0.882,0.802,0.729,0.862,0.814,0.816,0.793,0.800,0.755,0.937,0.930,0.891,0.842,0.832,0.748,0.884,0.958,0.775,0.760,0.735,0.719,0.940,0.929,0.886,0.836,0.716,0.420,0.864,0.857,0.745,0.721,0.711,0.698,0.887,0.868,0.853,0.622,0.145,0.109,0.715,0.693,0.670,0.651,0.623,0.417,0.064,0.067,0.067,0.136,0.064,0.065,0.065,0.064,0.064,0.065,0.066,0.067,0.066,0.066,0.065,0.067,0.067,0.065,0.065,0.066,0.065,0.066,0.068,0.065
Prev_Delta_OD=0.008,0.016,0.052,0.062,0.023,0.028,0.041,0.074,0.027,0.025,0.032,0.016,0.033,0.015,0.035,0.002,0.019,0.012,0.049,0.019,0.048,0.039,0.045,0.033,0.030,0.034,0.010,0.008,0.026,0.051,0.023,0.039,0.021,0.059,0.038,0.046,0.008,0.019,0.002,0.022,0.019,0.012,0.036,0.025,0.047,0.011,0.039,0.036,0.016,0.003,0.027,0.014,0.004,0.015,0.031,0.047,0.011,0.030,0.020,0.034,0.021,0.014,0.026,0.033,0.005,0.001,0.019,0.000,0.013,0.026,0.017,0.004,0.002,0.004,0.005,0.072,0.002,0.003,0.002,0.002,0.003,0.002,0.003,0.004,0.005,0.003,0.004,0.003,0.003,0.004,0.001,0.004,0.002,0.002,0.004,0.002
Delta_From_Ref=-0.216,0.000,0.296,0.754,1.168,1.567,-0.759,-0.494,0.012,0.052,1.053,1.779,-0.111,0.368,2.047,3.050,0.059,0.057,0.133,0.538,0.433,0.842,3.336,4.495,-0.139,0.023,0.667,0.748,1.240,1.602,1.080,2.219,0.047,0.056,1.180,1.727,0.900,1.091,4.366,4.725,0.057,0.051,0.782,0.877,0.949,1.227,4.559,4.966,0.000,0.000,0.000,0.000,0.000,0.000,0.000,0.000,0.000,0.000,0.000,0.000,0.000,0.000,0.000,0.000,0.000,0.000,0.000,0.000,0.000,0.000,0.000,0.000,0.000,0.000,0.000,0.000,0.000,0.000,0.000,0.000,0.000,0.000,0.000,0.000,0.000,0.000,0.000,0.000,0.000,0.000,0.000,0.000,0.000,0.000,0.000,0.000
Sig_OD_Delta=0,0,0,0,1,1,0,0,0,0,1,1,0,0,1,1,0,0,0,0,0,0,1,1,0,0,0,0,1,1,1,1,0,0,1,1,0,1,1,1,0,0,0,0,0,1,1,1,0,0,0,0,0,0,0,0,0,0,0,0,0,0,0,0,0,0,0,0,0,0,0,0,0,0,0,0,0,0,0,0,0,0,0,0,0,0,0,0,0,0,0,0,0,0,0,0
Add_Drug_at_Start_Map=000000000000000000000000000000000000000000000000000000000000000000000000000000000000000000000000
[Analysis]
Drug_ID=A1,A2,A3,A4,A5,A6,B1,B2,B3,B4,B5,B6,C1,C2,C3,C4,C5,C6,D1,D2,D3,D4,D5,D6,E1,E2,E3,E4,E5,E6,F1,F2,F3,F4,F5,F6,G1,G2,G3,G4,G5,G6,H1,H2,H3,H4,H5,H6
Decision=ps3_4_6,ps3_4_6,ps3_4_6,other,other,other,ps3_4_6,ps3_4_6,ps3_4_6,other,other,other,ps3_4_6,ps3_4_6,other,other,other,other,other,other,other,other,other,ps2_4_2,other,other,other,other,ps2_4_1,ps2_2_1,ps2_4_2,ps2_4_1,ps2_4_1,ps2_2_1,no_inh,no_inh,screen,screen,screen,no_inh,screen,screen,screen,no_inh,screen,screen,screen,screen,ps3_4_6,ps3_4_6,ps3_4_6,ps3_4_6,other,other,ps3_4_6,ps3_4_6,ps3_4_6,other,other,other,ps3_4_6,other,other,other,other,other,other,other,other,other,other,other,other,other,other,other,other,ps2_4_2,other,other,other,ps2_4_2,ps2_4_2,ps2_4_1,screen,screen,screen,screen,screen,screen,screen,screen,screen,screen,screen,screen
Plot_Min=0.100,0.100,0.100,0.100,0.100,0.100,0.100,0.100,0.100,0.100,0.100,0.100,0.100,0.100,0.100,0.100,0.100,0.100,0.100,0.100,0.100,0.100,0.100,0.100,0.100,0.100,0.100,0.100,0.100,0.100,0.100,0.100,0.100,0.100,0.100,0.100,0.100,0.100,0.100,0.100,0.100,0.100,0.100,0.100,0.100,0.100,0.100,0.100
Plot_Max=1.500,1.500,1.500,1.500,1.500,1.500,1.500,1.500,1.500,1.500,1.500,1.500,1.500,1.500,1.500,1.500,1.500,1.500,1.500,1.500,1.500,1.500,1.500,1.500,1.500,1.500,1.500,1.500,1.500,1.500,1.500,1.500,1.500,1.500,1.500,1.500,1.500,1.500,1.500,1.500,1.500,1.500,1.500,1.500,1.500,1.500,1.500,1.500
G_Plot_Min=0.1
G_Plot_Delta=0.7
Plot_On_Off=0
OD_Gen_Pt=0.460
Gens_to_OD_Pt=5.000
Avg_G=1.902,2.011,2.101,2.280,2.582,3.111,1.972,2.103,2.177,2.329,2.594,3.113,1.992,2.133,2.211,2.356,2.611,3.094,2.206,2.275,2.505,2.590,3.065,3.541,2.619,2.731,2.777,3.132,4.227,5.047,3.451,3.788,3.773,4.545,9.534,14.640,0.000,0.000,0.000,10.474,0.000,0.000,0.000,27.356,0.000,0.000,0.000,0.000,1.963,1.971,2.009,2.104,2.240,2.695,2.036,2.137,2.101,2.210,2.327,2.675,2.116,2.193,2.175,2.294,2.398,2.837,2.261,2.285,2.345,2.503,2.597,2.938,2.541,2.533,2.606,2.787,2.927,3.451,3.065,3.110,3.151,3.376,3.591,5.041,0.000,0.000,0.000,0.000,0.000,0.000,0.000,0.000,0.000,0.000,0.000,0.000
Max_Slope=1.723,1.490,1.587,1.489,1.827,2.060,1.684,1.662,1.787,1.523,1.983,2.052,1.400,1.608,1.360,1.329,1.697,1.847,1.747,1.306,1.539,1.810,1.889,2.800,1.353,1.580,1.509,1.592,2.317,3.674,1.748,1.784,1.720,1.639,25.858,36.245,34.618,41.155,49.579,3.973,52.680,58.867,41.968,44.639,49.891,45.335,49.026,61.017,1.313,1.404,1.437,1.617,1.469,1.867,1.516,1.549,1.648,1.940,1.591,2.233,1.603,1.913,1.601,1.726,1.682,2.027,1.642,1.731,1.530,1.787,2.127,2.765,1.408,1.484,1.903,1.919,2.158,2.521,2.329,2.430,2.825,2.393,2.633,4.943,43.033,54.344,47.359,39.819,47.382,35.487,52.354,58.092,40.955,41.576,45.092,46.847
Fit_Model=all
Fit_Const_OD_Base=0.085
Fit_Const_N0=0.01500
Fit_Const_T0=0.000
G_Fit_Min=0.100
G_Fit_Delta=0.400
Fit_On_Off=0.000,0.000,0.000,0.000,0.000,0.000,0.000,0.000,0.000,0.000,0.000,0.000,0.000,0.000,0.000,0.000,0.000,0.000,0.000,0.000,0.000,0.000,0.000,0.000,0.000,0.000,0.000,0.000,0.000,0.000,0.000,0.000,0.000,0.000,0.000,0.000,0.000,0.000,0.000,0.000,0.000,0.000,0.000,0.000,0.000,0.000,0.000,0.000,0.000,0.000,0.000,0.000,0.000,0.000,0.000,0.000,0.000,0.000,0.000,0.000,0.000,0.000,0.000,0.000,0.000,0.000,0.000,0.000,0.000,0.000,0.000,0.000,0.000,0.000,0.000,0.000,0.000,0.000,0.000,0.000,0.000,0.000,0.000,0.000,0.000,0.000,0.000,0.000,0.000,0.000,0.000,0.000,0.000,0.000,0.000,0.000
Fit_Min=0.038,0.030,0.033,0.030,0.032,0.031,0.031,0.032,0.030,0.031,0.030,0.030,0.039,0.031,0.030,0.033,0.031,0.031,0.031,0.030,0.030,0.029,0.030,0.030,0.036,0.030,0.031,0.033,0.029,0.030,0.031,0.029,0.030,0.031,0.031,0.031,0.009,0.013,0.010,0.010,0.010,0.011,0.010,0.011,0.011,0.011,0.009,0.011,0.000,0.000,0.000,0.000,0.000,0.000,0.000,0.000,0.000,0.000,0.000,0.000,0.000,0.000,0.000,0.000,0.000,0.000,0.000,0.000,0.000,0.000,0.000,0.000,0.000,0.000,0.000,0.000,0.000,0.000,0.000,0.000,0.000,0.000,0.000,0.000,0.000,0.000,0.000,0.000,0.000,0.000,0.000,0.000,0.000,0.000,0.000,0.000
Fit_Delta=0.476,0.464,0.387,0.518,0.416,0.378,0.495,0.480,0.615,0.509,0.494,0.545,0.476,0.658,0.633,0.536,0.374,0.578,0.380,0.578,0.428,0.440,0.438,0.361,0.490,0.526,0.623,0.584,0.497,0.283,0.541,0.423,0.564,0.393,0.036,0.008,1.500,1.500,1.500,0.012,1.500,1.500,1.500,0.008,1.500,1.500,1.500,1.500,0.492,0.383,0.570,0.366,0.659,0.333,0.433,0.441,0.481,0.386,0.593,0.347,0.455,0.396,0.394,0.527,0.555,0.538,0.548,0.620,0.559,0.467,0.404,0.340,0.447,0.472,0.386,0.284,0.497,0.395,0.437,0.393,0.527,0.446,0.356,0.155,0.000,0.000,0.000,0.000,0.000,0.000,0.000,0.000,0.000,0.000,0.000,0.000
Fit_Offset=0.084,0.075,0.076,0.072,0.076,0.076,0.075,0.076,0.070,0.073,0.073,0.073,0.082,0.071,0.071,0.078,0.077,0.074,0.080,0.076,0.079,0.079,0.079,0.079,0.090,0.082,0.081,0.082,0.082,0.080,0.086,0.086,0.085,0.086,0.071,0.084,0.000,0.000,0.000,0.065,0.000,0.000,0.000,0.066,0.000,0.000,0.000,0.000,0.074,0.077,0.074,0.077,0.073,0.079,0.074,0.076,0.075,0.078,0.074,0.092,0.074,0.077,0.075,0.075,0.075,0.076,0.073,0.074,0.072,0.075,0.077,0.088,0.076,0.076,0.077,0.079,0.076,0.078,0.075,0.077,0.073,0.077,0.079,0.089,0.000,0.000,0.000,0.000,0.000,0.000,0.000,0.000,0.000,0.000,0.000,0.000
Fit_N0=0.010,0.009,0.007,0.010,0.004,0.005,0.010,0.008,0.011,0.007,0.008,0.007,0.011,0.012,0.008,0.009,0.005,0.006,0.005,0.006,0.005,0.004,0.005,0.004,0.004,0.003,0.005,0.004,0.006,0.011,0.003,0.002,0.003,0.004,0.017,0.003,0.000,0.000,0.000,0.000,0.000,0.000,0.000,-0.001,0.000,0.000,0.000,0.000,0.010,0.007,0.009,0.006,0.004,0.002,0.008,0.006,0.008,0.005,0.005,0.003,0.008,0.006,0.006,0.005,0.008,0.005,0.005,0.010,0.008,0.006,0.005,0.005,0.007,0.006,0.005,0.006,0.006,0.003,0.007,0.005,0.003,0.005,0.004,0.002,0.000,0.000,0.000,0.000,0.000,0.000,0.000,0.000,0.000,0.000,0.000,0.000
Fit_T0=1.659,1.906,1.592,2.021,0.545,0.822,2.087,1.896,1.854,1.391,2.069,1.332,2.067,2.145,1.305,1.687,1.402,1.434,2.253,1.931,2.499,2.276,2.756,1.883,2.648,2.519,3.145,2.344,4.564,5.397,4.649,4.176,3.836,5.298,5.187,3.114,0.000,0.000,0.000,6.225,0.000,0.000,0.000,11.847,0.000,0.000,0.000,0.000,1.968,1.785,2.031,2.058,0.895,3.092,1.759,1.553,2.097,1.902,1.524,2.453,1.372,1.906,1.695,1.707,2.800,2.996,0.732,2.216,1.658,1.821,2.374,2.916,1.927,1.806,1.879,2.855,2.113,2.724,2.153,1.612,-0.974,2.244,2.045,3.262,0.000,0.000,0.000,0.000,0.000,0.000,0.000,0.000,0.000,0.000,0.000,0.000
Fit_G=1.428,1.426,1.454,1.735,1.820,2.190,1.392,1.439,1.726,1.740,1.907,2.340,1.448,1.657,1.716,1.792,1.807,2.279,1.331,1.514,1.503,1.597,1.895,2.343,1.579,1.589,1.700,1.955,2.726,3.687,1.723,1.959,2.066,2.678,8.756,1.322,0.000,0.000,0.000,1.517,0.000,0.000,0.000,-5.537,0.000,0.000,0.000,0.000,1.421,1.288,1.422,1.300,1.568,1.329,1.412,1.442,1.423,1.386,1.584,1.499,1.535,1.450,1.467,1.542,1.596,1.753,1.668,1.695,1.744,1.670,1.625,1.723,1.770,1.722,1.706,1.680,1.982,2.015,2.171,2.065,2.334,2.178,2.200,2.077,0.000,0.000,0.000,0.000,0.000,0.000,0.000,0.000,0.000,0.000,0.000,0.000
Fit_Error=136.928,75.340,33.903,171.475,74.843,56.895,106.959,86.399,455.467,145.853,141.826,263.829,166.611,592.225,468.212,259.473,48.189,304.040,26.385,175.347,140.828,51.376,43.271,26.470,198.732,74.529,142.864,130.732,145.071,22.911,217.661,136.194,237.425,116.065,0.361,0.432,0.000,0.000,0.000,0.334,0.000,0.000,0.000,0.088,0.000,0.000,0.000,0.000,142.184,35.796,286.130,40.108,754.579,42.672,58.384,76.542,107.365,49.852,443.768,210.228,126.071,53.374,58.614,223.800,334.109,439.780,221.783,364.968,349.249,151.330,80.864,150.594,76.612,125.782,58.654,23.861,297.548,136.298,116.089,61.474,308.154,107.719,54.968,22.068,0.000,0.000,0.000,0.000,0.000,0.000,0.000,0.000,0.000,0.000,0.000,0.000
Fit_CV=114.000,103.000,106.000,106.000,166.000,182.000,118.000,85.000,113.000,117.000,119.000,250.000,84.000,121.000,98.000,111.000,153.000,200.000,58.000,107.000,96.000,94.000,139.000,139.000,114.000,108.000,127.000,158.000,119.000,276.000,79.000,103.000,108.000,146.000,67.000,7.000,0.000,0.000,0.000,66.000,0.000,0.000,0.000,10.000,0.000,0.000,0.000,0.000,99.000,46.000,90.000,63.000,166.000,97.000,89.000,86.000,94.000,82.000,106.000,111.000,85.000,68.000,81.000,106.000,103.000,138.000,115.000,110.000,101.000,97.000,129.000,120.000,102.000,106.000,97.000,105.000,139.000,160.000,132.000,133.000,214.000,210.000,230.000,163.000,0.000,0.000,0.000,0.000,0.000,0.000,0.000,0.000,0.000,0.000,0.000,0.000
Time_to_20_Gens=0,0,0,0,0,0,0,0,0,0,0,0,0,0,0,0,0,0,0,0,0,0,0,0,0,0,0,0,0,0,0,0,0,0,0,0,0,0,0,0,0,0,0,0,0,0,0,0
Time_to_each_5_Gens=0,0,0,0,0,0,0,0,0,0,0,0,0,0,0,0,0,0,0,0,0,0,0,0,0,0,0,0,0,0,0,0,0,0,0,0,0,0,0,0,0,0,0,0,0,0,0,0
Time_to_each_n_Gens=9.512,10.056,10.507,11.401,12.909,15.557,9.859,10.515,10.885,11.646,12.970,15.565,9.962,10.667,11.054,11.779,13.055,15.468,11.030,11.375,12.524,12.948,15.324,17.705,13.094,13.657,13.884,15.659,21.134,23.230,17.254,18.941,18.863,22.726,23.231,22.917,0.000,0.000,0.000,23.235,0.000,0.000,0.000,11.733,0.000,0.000,0.000,0.000,9.813,9.857,10.043,10.520,11.198,13.474,10.181,10.687,10.507,11.051,11.633,13.376,10.581,10.965,10.876,11.469,11.991,14.184,11.307,11.425,11.726,12.513,12.983,14.690,12.704,12.667,13.029,13.933,14.634,17.257,15.324,15.551,15.754,16.882,17.957,23.222,0.000,0.000,0.000,0.000,0.000,0.000,0.000,0.000,0.000,0.000,0.000,0.000
Min_Pt_OD=0,0,0,0,0,0,0,0,0,0,0,0,0,0,0,0,0,0,0,0,0,0,0,0,0,0,0,0,0,0,0,0,0,0,0,0,0,0,0,0,0,0,0,0,0,0,0,0
Min_Pt_t=0,0,0,0,0,0,0,0,0,0,0,0,0,0,0,0,0,0,0,0,0,0,0,0,0,0,0,0,0,0,0,0,0,0,0,0,0,0,0,0,0,0,0,0,0,0,0,0
TO_OD=0,0,0,0,0,0,0,0,0,0,0,0,0,0,0,0,0,0,0,0,0,0,0,0,0,0,0,0,0,0,0,0,0,0,0,0,0,0,0,0,0,0,0,0,0,0,0,0
Ref_ID=H12
Multi_Refs=single_ref
test=A01,A02,A03,A04,A05,A06,A07,A08,A09,A10,A11,A12,B01,B02,B03,B04,B05,B06,B07,B08,B09,B10,B11,B12,C01,C02,C03,C04,C05,C06,C07,C08,C09,C10,C11,C12,D01,D02,D03,D04,D05,D06,D07,D08,D09,D10,D11,D12,E01,E02,E03,E04,E05,E06,E07,E08,E09,E10,E11,E12,F01,F02,F03,F04,F05,F06,F07,F08,F09,F10,F11,F12,G01,G02,G03,G04,G05,G06,G07,G08,G09,G10,G11,G12,H01,H02,H03,H04,H05,H06,H07,H08,H09,H10,H11,H12
Start_Time_Now=3.2672025144E+9
Start_Date="7/13/2007+4:15 PM"
pv_to_plate_order=no
gen_time_cutoff=0.000
Drug_Name=nd?:;-ud+0,nd?:;-ud+0,nd?:;-ud+0,nd?:;-ud+0,nd?:;-ud+0,nd?:;-ud+0,nd?:;-ud+0,nd?:;-ud+0,nd?:;-ud+0,nd?:;-ud+0,nd?:;-ud+0,nd?:;-ud+0,nd?:;-ud+0,nd?:;-ud+0,nd?:;-ud+0,nd?:;-ud+0,nd?:;-ud+0,nd?:;-ud+0,nd?:;-ud+0,nd?:;-ud+0,nd?:;-ud+0,nd?:;-ud+0,nd?:;-ud+0,nd?:;-ud+0,nd?:;-ud+0,nd?:;-ud+0,nd?:;-ud+0,nd?:;-ud+0,nd?:;-ud+0,nd?:;-ud+0,nd?:;-ud+0,nd?:;-ud+0,nd?:;-ud+0,nd?:;-ud+0,nd?:;-ud+0,nd?:;-ud+0,nd?:;-ud+0,nd?:;-ud+0,nd?:;-ud+0,nd?:;-ud+0,nd?:;-ud+0,nd?:;-ud+0,nd?:;-ud+0,nd?:;-ud+0,nd?:;-ud+0,nd?:;-ud+0,nd?:;-ud+0,nd?:;-ud+0,nd?:;-ud+0,nd?:;-ud+0,nd?:;-ud+0,nd?:;-ud+0,nd?:;-ud+0,nd?:;-ud+0,nd?:;-ud+0,nd?:;-ud+0,nd?:;-ud+0,nd?:;-ud+0,nd?:;-ud+0,nd?:;-ud+0,nd?:;-ud+0,nd?:;-ud+0,nd?:;-ud+0,nd?:;-ud+0,nd?:;-ud+0,nd?:;-ud+0,nd?:;-ud+0,nd?:;-ud+0,nd?:;-ud+0,nd?:;-ud+0,nd?:;-ud+0,nd?:;-ud+0,nd?:;-ud+0,nd?:;-ud+0,nd?:;-ud+0,nd?:;-ud+0,nd?:;-ud+0,nd?:;-ud+0,nd?:;-ud+0,nd?:;-ud+0,nd?:;-ud+0,nd?:;-ud+0,nd?:;-ud+0,nd?:;-ud+0,nd?:;-ud+0,nd?:;-ud+0,nd?:;-ud+0,nd?:;-ud+0,nd?:;-ud+0,nd?:;-ud+0,nd?:;-ud+0,nd?:;-ud+0,nd?:;-ud+0,nd?:;-ud+0,nd?:;-ud+0,nd?:;-ud+0
Drug_Well_Pos=A01,A02,A03,A04,A05,A06,B01,B02,B03,B04,B05,B06,C01,C02,C03,C04,C05,C06,D01,D02,D03,D04,D05,D06,E01,E02,E03,E04,E05,E06,F01,F02,F03,F04,F05,F06,G01,G02,G03,G04,G05,G06,H01,H02,H03,H04,H05,H06,A07,A08,A09,A10,A11,A12,B07,B08,B09,B10,B11,B12,C07,C08,C09,C10,C11,C12,D07,D08,D09,D10,D11,D12,E07,E08,E09,E10,E11,E12,F07,F08,F09,F10,F11,F12,G07,G08,G09,G10,G11,G12,H07,H08,H09,H10,H11,H12
Avg_G_tcut=1.902,2.011,2.101,2.280,2.582,3.111,1.972,2.103,2.177,2.329,2.594,3.113,1.992,2.133,2.211,2.356,2.611,3.094,2.206,2.275,2.505,2.590,3.065,3.541,2.619,2.731,2.777,3.132,4.227,5.047,3.451,3.788,3.773,4.545,9.534,14.640,0.000,0.000,0.000,10.474,0.000,0.000,0.000,27.356,0.000,0.000,0.000,0.000,1.963,1.971,2.009,2.104,2.240,2.695,2.036,2.137,2.101,2.210,2.327,2.675,2.116,2.193,2.175,2.294,2.398,2.837,2.261,2.285,2.345,2.503,2.597,2.938,2.541,2.533,2.606,2.787,2.927,3.451,3.065,3.110,3.151,3.376,3.591,5.041,0.000,0.000,0.000,0.000,0.000,0.000,0.000,0.000,0.000,0.000,0.000,0.000
t0_from_interval=1.725,2.364,2.633,2.556,3.168,3.343,2.513,2.772,2.795,2.704,3.277,3.500,2.111,2.707,2.612,2.522,3.261,3.524,3.274,3.625,4.057,3.996,4.423,4.592,4.046,4.540,4.644,5.174,4.847,4.445,6.991,6.931,6.319,6.925,-0.841,-15.082,0.000,0.000,0.000,22.534,0.000,0.000,0.000,0.000,0.000,0.000,0.000,0.000,2.338,2.544,2.671,2.922,3.529,5.316,2.632,2.812,2.759,3.111,3.724,3.999,2.486,2.759,2.869,3.447,3.709,4.794,2.645,2.857,3.002,3.688,3.989,3.956,3.058,3.380,3.655,3.499,3.889,5.737,3.274,3.359,3.431,4.579,4.962,3.901,0.000,0.000,0.000,0.000,0.000,0.000,0.000,0.000,0.000,0.000,0.000,0.000
Sum_Delta_Ref=33.988,33.121,31.561,29.490,23.461,16.108,34.014,31.010,30.149,27.920,22.909,16.123,33.599,31.564,29.692,27.631,23.331,16.419,28.778,28.548,25.768,24.183,17.202,11.075,24.110,23.044,21.556,16.142,4.881,3.136,11.586,7.103,7.452,3.047,1.132,0.839,-1.000,-1.000,-1.000,0.121,-1.000,-1.000,-1.000,0.007,-1.000,-1.000,-1.000,-1.000,34.091,35.106,31.792,31.240,29.513,21.193,32.422,30.676,31.338,29.013,27.873,22.334,31.343,29.399,29.734,27.725,26.610,19.193,29.318,28.686,27.063,24.021,22.251,18.301,25.394,25.186,21.680,19.614,17.629,11.571,16.990,15.724,15.138,12.800,10.576,5.060,-1.000,-1.000,-1.000,-1.000,-1.000,-1.000,-1.000,-1.000,-1.000,-1.000,-1.000,-1.000
Gens_at_time_G=5.000,5.000,5.000,5.000,5.000,5.000,5.000,5.000,5.000,5.000,5.000,5.000,5.000,5.000,5.000,5.000,5.000,5.000,5.000,5.000,5.000,5.000,5.000,5.000,5.000,5.000,5.000,5.000,5.000,4.602,5.000,5.000,5.000,5.000,2.437,1.565,0.000,0.000,0.000,2.218,0.000,0.000,0.000,0.429,0.000,0.000,0.000,0.000,5.000,5.000,5.000,5.000,5.000,5.000,5.000,5.000,5.000,5.000,5.000,5.000,5.000,5.000,5.000,5.000,5.000,5.000,5.000,5.000,5.000,5.000,5.000,5.000,5.000,5.000,5.000,5.000,5.000,5.000,5.000,5.000,5.000,5.000,5.000,4.606,0.000,0.000,0.000,0.000,0.000,0.000,0.000,0.000,0.000,0.000,0.000,0.000
G_Int_tcut=1.557,1.538,1.575,1.769,1.948,2.443,1.469,1.549,1.618,1.788,1.939,2.413,1.570,1.592,1.688,1.851,1.959,2.389,1.551,1.550,1.693,1.790,2.180,2.623,1.810,1.823,1.848,2.097,3.257,4.082,2.053,2.402,2.509,3.160,9.879,24.275,0.000,0.000,0.000,0.316,0.000,0.000,0.000,27.356,0.000,0.000,0.000,0.000,1.495,1.463,1.474,1.520,1.534,1.632,1.510,1.575,1.550,1.588,1.582,1.875,1.619,1.641,1.602,1.605,1.657,1.878,1.732,1.714,1.745,1.765,1.799,2.147,1.929,1.857,1.875,2.087,2.149,2.304,2.410,2.439,2.465,2.460,2.599,4.194,0.000,0.000,0.000,0.000,0.000,0.000,0.000,0.000,0.000,0.000,0.000,0.000
Sum_Del_12=9.761,8.320,6.990,5.219,3.147,1.551,8.666,6.970,5.901,4.604,2.960,1.474,8.578,6.507,5.688,4.524,2.992,1.433,5.362,4.602,3.120,2.654,1.264,0.855,2.383,1.861,1.732,1.037,0.577,0.499,0.582,0.548,0.562,0.406,0.247,0.225,0.060,0.051,0.044,0.059,0.052,0.001,0.003,0.001,0.012,0.021,0.109,0.066,9.184,8.893,8.458,6.827,4.987,1.729,7.884,6.528,6.977,5.389,4.367,2.550,7.080,5.713,5.877,4.585,3.959,1.588,5.201,4.724,4.522,3.527,2.790,1.905,3.443,3.348,2.831,2.308,1.640,0.660,1.617,1.488,1.422,0.936,0.770,0.630,0.024,0.018,0.048,0.009,0.001,0.017,0.007,0.012,0.131,0.016,0.008,0.000
Sum_Del_20=32.904,32.049,30.523,28.486,22.626,15.462,32.915,29.993,29.141,26.960,22.083,15.479,32.511,30.517,28.698,26.679,22.498,15.773,27.816,27.577,24.853,23.304,16.509,10.537,23.222,22.167,20.732,15.434,4.627,2.998,10.973,6.669,7.020,2.895,1.091,0.813,0.113,0.068,0.096,0.117,0.094,0.007,0.014,0.007,0.001,0.048,0.188,0.105,32.998,33.972,30.771,30.211,28.510,20.397,31.368,29.663,30.310,28.032,26.916,21.507,30.314,28.408,28.739,26.773,25.679,18.459,28.327,27.703,26.125,23.182,21.460,17.602,24.491,24.285,20.914,18.891,16.965,11.043,16.337,15.096,14.542,12.265,10.112,4.832,0.046,0.032,0.089,0.025,0.002,0.021,0.004,0.031,0.223,0.012,0.008,0.000
Sum_Del_24=42.311,41.694,40.173,38.365,31.758,23.541,42.771,39.393,38.772,36.578,31.117,23.726,42.239,40.390,38.219,36.201,31.917,24.224,37.016,37.168,34.474,32.875,25.771,18.601,33.050,32.325,30.335,24.989,10.571,5.843,20.600,15.848,16.113,6.824,1.679,1.112,0.137,0.070,0.123,0.144,0.111,0.002,0.023,0.018,0.001,0.064,0.222,0.117,42.677,44.165,39.841,39.791,38.336,29.320,40.918,39.132,39.826,37.588,36.454,30.639,39.817,37.985,38.285,36.301,35.241,27.102,37.992,37.494,35.658,31.681,30.032,25.847,34.034,33.829,29.163,26.824,24.888,18.645,24.384,22.508,21.946,19.331,16.810,8.515,0.051,0.040,0.107,0.031,0.006,0.026,0.002,0.042,0.269,0.014,0.011,0.000
Sum_12=9.966,8.525,7.195,5.424,3.352,1.756,8.871,7.175,6.106,4.809,3.165,1.679,8.783,6.712,5.893,4.729,3.197,1.638,5.567,4.807,3.325,2.859,1.469,1.060,2.588,2.066,1.937,1.242,0.782,0.704,0.787,0.753,0.767,0.611,0.452,0.430,0.265,0.154,0.249,0.264,0.257,0.204,0.202,0.204,0.193,0.226,0.314,0.271,9.389,9.098,8.663,7.032,5.192,1.934,8.089,6.733,7.182,5.594,4.572,2.755,7.285,5.918,6.082,4.790,4.164,1.793,5.406,4.929,4.727,3.732,2.995,2.110,3.648,3.553,3.036,2.513,1.845,0.865,1.822,1.693,1.627,1.141,0.975,0.835,0.229,0.223,0.253,0.214,0.206,0.222,0.198,0.217,0.336,0.189,0.197,0.205
Sum_20=33.203,32.348,30.822,28.785,22.925,15.760,33.214,30.292,29.440,27.259,22.381,15.777,32.810,30.815,28.996,26.977,22.797,16.072,28.115,27.875,25.152,23.603,16.808,10.836,23.520,22.465,21.031,15.733,4.926,3.296,11.271,6.967,7.319,3.194,1.390,1.112,0.412,0.231,0.395,0.416,0.392,0.305,0.312,0.306,0.298,0.347,0.487,0.403,33.297,34.270,31.070,30.510,28.809,20.696,31.667,29.962,30.608,28.331,27.215,21.806,30.613,28.707,29.037,27.072,25.978,18.758,28.625,28.002,26.424,23.481,21.759,17.900,24.789,24.584,21.213,19.190,17.264,11.342,16.636,15.395,14.840,12.563,10.411,5.130,0.344,0.331,0.388,0.323,0.297,0.320,0.295,0.330,0.521,0.286,0.291,0.299
Sum_24=42.641,42.025,40.503,38.695,32.088,23.871,43.102,39.724,39.102,36.908,31.447,24.056,42.569,40.721,38.550,36.532,32.247,24.554,37.346,37.498,34.804,33.205,26.101,18.932,33.380,32.656,30.665,25.319,10.901,6.173,20.930,16.179,16.443,7.154,2.010,1.443,0.468,0.260,0.453,0.474,0.441,0.333,0.354,0.348,0.332,0.395,0.552,0.447,43.008,44.495,40.171,40.122,38.666,29.651,41.248,39.463,40.156,37.919,36.784,30.969,40.147,38.315,38.616,36.632,35.571,27.433,38.322,37.825,35.989,32.011,30.362,26.177,34.364,34.160,29.494,27.154,25.219,18.975,24.714,22.838,22.276,19.661,17.140,8.846,0.382,0.370,0.438,0.361,0.324,0.357,0.328,0.373,0.600,0.316,0.319,0.330
G_by_Interval=1.557,1.538,1.575,1.769,1.948,2.443,1.469,1.549,1.618,1.788,1.939,2.413,1.570,1.592,1.688,1.851,1.959,2.389,1.551,1.550,1.693,1.790,2.180,2.623,1.810,1.823,1.848,2.097,3.257,4.082,2.053,2.402,2.509,3.160,9.879,24.275,0.000,0.000,0.000,0.316,0.000,0.000,0.000,27.356,0.000,0.000,0.000,0.000,1.495,1.463,1.474,1.520,1.534,1.632,1.510,1.575,1.550,1.588,1.582,1.875,1.619,1.641,1.602,1.605,1.657,1.878,1.732,1.714,1.745,1.765,1.799,2.147,1.929,1.857,1.875,2.087,2.149,2.304,2.410,2.439,2.465,2.460,2.599,4.194,0.000,0.000,0.000,0.000,0.000,0.000,0.000,0.000,0.000,0.000,0.000,0.000
Avg_G_t8=1.902,2.011,2.101,2.280,2.582,3.111,1.972,2.103,2.177,2.329,2.594,3.113,1.992,2.133,2.211,2.356,2.611,3.094,2.206,2.275,2.505,2.590,3.065,3.541,2.619,2.731,2.777,3.132,4.227,5.047,3.451,3.788,3.773,4.545,9.534,14.640,0.000,0.000,0.000,10.474,0.000,0.000,0.000,27.356,0.000,0.000,0.000,0.000,1.963,1.971,2.009,2.104,2.240,2.695,2.036,2.137,2.101,2.210,2.327,2.675,2.116,2.193,2.175,2.294,2.398,2.837,2.261,2.285,2.345,2.503,2.597,2.938,2.541,2.533,2.606,2.787,2.927,3.451,3.065,3.110,3.151,3.376,3.591,5.041,0.000,0.000,0.000,0.000,0.000,0.000,0.000,0.000,0.000,0.000,0.000,0.000
G_int_t8=1.557,1.538,1.575,1.769,1.948,2.443,1.469,1.549,1.618,1.788,1.939,2.413,1.570,1.592,1.688,1.851,1.959,2.389,1.551,1.550,1.693,1.790,2.180,2.623,1.810,1.823,1.848,2.097,3.257,4.082,2.053,2.402,2.509,3.160,9.879,24.275,0.000,0.000,0.000,0.316,0.000,0.000,0.000,27.356,0.000,0.000,0.000,0.000,1.495,1.463,1.474,1.520,1.534,1.632,1.510,1.575,1.550,1.588,1.582,1.875,1.619,1.641,1.602,1.605,1.657,1.878,1.732,1.714,1.745,1.765,1.799,2.147,1.929,1.857,1.875,2.087,2.149,2.304,2.410,2.439,2.465,2.460,2.599,4.194,0.000,0.000,0.000,0.000,0.000,0.000,0.000,0.000,0.000,0.000,0.000,0.000
Avg_G_t12=1.902,2.011,2.101,2.280,2.582,3.111,1.972,2.103,2.177,2.329,2.594,3.113,1.992,2.133,2.211,2.356,2.611,3.094,2.206,2.275,2.505,2.590,3.065,3.541,2.619,2.731,2.777,3.132,4.227,5.047,3.451,3.788,3.773,4.545,9.534,14.640,0.000,0.000,0.000,10.474,0.000,0.000,0.000,27.356,0.000,0.000,0.000,0.000,1.963,1.971,2.009,2.104,2.240,2.695,2.036,2.137,2.101,2.210,2.327,2.675,2.116,2.193,2.175,2.294,2.398,2.837,2.261,2.285,2.345,2.503,2.597,2.938,2.541,2.533,2.606,2.787,2.927,3.451,3.065,3.110,3.151,3.376,3.591,5.041,0.000,0.000,0.000,0.000,0.000,0.000,0.000,0.000,0.000,0.000,0.000,0.000
G_int_t12=1.557,1.538,1.575,1.769,1.948,2.443,1.469,1.549,1.618,1.788,1.939,2.413,1.570,1.592,1.688,1.851,1.959,2.389,1.551,1.550,1.693,1.790,2.180,2.623,1.810,1.823,1.848,2.097,3.257,4.082,2.053,2.402,2.509,3.160,9.879,24.275,0.000,0.000,0.000,0.316,0.000,0.000,0.000,27.356,0.000,0.000,0.000,0.000,1.495,1.463,1.474,1.520,1.534,1.632,1.510,1.575,1.550,1.588,1.582,1.875,1.619,1.641,1.602,1.605,1.657,1.878,1.732,1.714,1.745,1.765,1.799,2.147,1.929,1.857,1.875,2.087,2.149,2.304,2.410,2.439,2.465,2.460,2.599,4.194,0.000,0.000,0.000,0.000,0.000,0.000,0.000,0.000,0.000,0.000,0.000,0.000
Avg_G_inflex=1.902,2.022,2.143,2.280,2.623,3.195,1.973,2.104,2.178,2.329,2.594,3.113,1.992,2.133,2.211,2.356,2.704,3.094,2.262,2.275,2.543,2.620,3.106,3.640,2.619,2.733,2.779,3.132,4.227,5.195,3.451,3.853,3.773,4.672,10.259,7.814,0.000,0.000,0.000,18.767,0.000,0.000,0.000,8.368,0.000,0.000,0.000,0.000,1.965,1.990,2.010,2.149,2.240,2.798,2.076,2.167,2.104,2.254,2.327,2.756,2.132,2.238,2.233,2.294,2.398,2.837,2.262,2.285,2.346,2.511,2.636,2.973,2.570,2.539,2.667,2.852,2.930,3.507,3.111,3.099,3.151,3.349,3.579,4.629,0.000,0.000,0.000,0.000,0.000,0.000,0.000,0.000,0.000,0.000,0.000,0.000
G_int_inflex=1.557,1.555,1.603,1.769,1.984,2.522,1.461,1.549,1.613,1.788,1.939,2.413,1.570,1.592,1.688,1.851,2.022,2.389,1.589,1.550,1.730,1.826,2.236,2.682,1.810,1.809,1.837,2.097,3.257,4.241,2.047,2.457,2.509,3.264,11.885,7.814,0.000,0.000,0.000,18.767,0.000,0.000,0.000,8.368,0.000,0.000,0.000,0.000,1.467,1.456,1.460,1.524,1.534,1.625,1.566,1.606,1.539,1.612,1.582,1.899,1.645,1.680,1.663,1.605,1.657,1.878,1.730,1.714,1.739,1.778,1.816,2.088,1.968,1.867,1.909,2.021,2.127,2.322,2.475,2.371,2.465,2.406,2.432,4.927,0.000,0.000,0.000,0.000,0.000,0.000,0.000,0.000,0.000,0.000,0.000,0.000
G_by_Interval_g4=1.711,1.615,1.659,1.800,2.008,2.467,1.550,1.568,1.672,1.774,2.016,2.466,1.498,1.603,1.697,1.838,2.049,2.423,1.583,1.659,2.026,2.005,2.372,2.940,2.215,1.983,2.054,2.436,3.822,4.797,2.774,3.245,3.183,3.930,9.879,24.275,0.000,0.000,0.000,0.316,0.000,0.000,0.000,27.356,0.000,0.000,0.000,0.000,1.555,1.520,1.549,1.516,1.587,1.676,1.592,1.603,1.616,1.578,1.621,2.723,1.672,1.651,1.604,1.662,1.779,1.990,1.758,1.728,1.756,1.904,1.861,2.926,2.014,2.005,1.990,2.066,2.260,2.386,2.403,2.462,2.505,2.595,2.934,5.408,0.000,0.000,0.000,0.000,0.000,0.000,0.000,0.000,0.000,0.000,0.000,0.000
G_int_t8_g4=1.711,1.615,1.659,1.800,2.008,2.467,1.550,1.568,1.672,1.774,2.016,2.466,1.498,1.603,1.697,1.838,2.049,2.423,1.583,1.659,2.026,2.005,2.372,2.940,2.215,1.983,2.054,2.436,3.822,4.797,2.774,3.245,3.183,3.930,9.879,24.275,0.000,0.000,0.000,0.316,0.000,0.000,0.000,27.356,0.000,0.000,0.000,0.000,1.555,1.520,1.549,1.516,1.587,1.676,1.592,1.603,1.616,1.578,1.621,2.723,1.672,1.651,1.604,1.662,1.779,1.990,1.758,1.728,1.756,1.904,1.861,2.926,2.014,2.005,1.990,2.066,2.260,2.386,2.403,2.462,2.505,2.595,2.934,5.408,0.000,0.000,0.000,0.000,0.000,0.000,0.000,0.000,0.000,0.000,0.000,0.000
G_int_t12_g4=1.711,1.615,1.659,1.800,2.008,2.467,1.550,1.568,1.672,1.774,2.016,2.466,1.498,1.603,1.697,1.838,2.049,2.423,1.583,1.659,2.026,2.005,2.372,2.940,2.215,1.983,2.054,2.436,3.822,4.797,2.774,3.245,3.183,3.930,9.879,24.275,0.000,0.000,0.000,0.316,0.000,0.000,0.000,27.356,0.000,0.000,0.000,0.000,1.555,1.520,1.549,1.516,1.587,1.676,1.592,1.603,1.616,1.578,1.621,2.723,1.672,1.651,1.604,1.662,1.779,1.990,1.758,1.728,1.756,1.904,1.861,2.926,2.014,2.005,1.990,2.066,2.260,2.386,2.403,2.462,2.505,2.595,2.934,5.408,0.000,0.000,0.000,0.000,0.000,0.000,0.000,0.000,0.000,0.000,0.000,0.000
G_int_inflex_g4=1.711,1.627,1.680,1.800,2.037,2.526,1.539,1.568,1.659,1.774,2.016,2.466,1.498,1.603,1.697,1.838,2.090,2.423,1.613,1.659,2.061,2.035,2.416,2.985,2.215,1.959,2.034,2.436,3.822,4.968,2.763,3.310,3.183,4.032,11.885,7.814,0.000,0.000,0.000,18.767,0.000,0.000,0.000,8.368,0.000,0.000,0.000,0.000,1.528,1.519,1.464,1.519,1.587,1.678,1.636,1.602,1.568,1.595,1.621,2.797,1.692,1.681,1.649,1.662,1.779,1.990,1.754,1.728,1.751,1.915,1.877,2.731,2.044,2.012,1.975,2.016,2.221,2.403,2.451,2.414,2.505,2.555,2.849,4.927,0.000,0.000,0.000,0.000,0.000,0.000,0.000,0.000,0.000,0.000,0.000,0.000
Time_Inflex=10.022,10.511,10.511,12.469,12.958,15.406,10.511,11.001,12.713,12.713,13.937,17.118,10.511,12.469,12.713,12.958,12.958,17.118,11.001,12.713,12.713,13.204,15.650,17.363,13.937,14.427,15.406,17.118,22.012,22.746,18.097,19.076,20.054,22.746,18.586,5.863,0.236,0.236,0.236,22.990,0.236,0.236,0.236,5.863,0.236,0.236,0.236,0.236,10.511,9.778,11.001,10.267,12.958,12.958,10.511,11.001,11.001,11.001,12.958,12.958,11.001,11.001,11.001,12.469,12.958,15.406,12.469,12.958,12.958,12.958,12.958,13.937,12.958,12.958,12.958,12.713,15.650,17.118,15.650,15.406,17.118,17.118,17.118,16.874,0.236,0.236,0.236,0.236,0.236,0.236,0.236,0.236,0.236,0.236,0.236,0.236
OD_Inflex=0.620,0.627,0.545,0.622,0.520,0.494,0.657,0.618,0.775,0.632,0.648,0.664,0.652,0.770,0.782,0.697,0.505,0.705,0.521,0.709,0.564,0.576,0.597,0.505,0.666,0.668,0.709,0.750,0.614,0.386,0.680,0.540,0.703,0.529,0.119,0.088,0.065,0.067,0.066,0.064,0.067,0.068,0.065,0.063,0.066,0.067,0.068,0.069,0.701,0.492,0.757,0.466,0.777,0.446,0.617,0.601,0.636,0.520,0.730,0.466,0.620,0.542,0.562,0.633,0.650,0.647,0.681,0.743,0.695,0.602,0.511,0.464,0.583,0.566,0.506,0.417,0.662,0.490,0.588,0.491,0.625,0.551,0.449,0.236,0.067,0.065,0.066,0.065,0.067,0.069,0.068,0.068,0.067,0.068,0.067,0.069
Time_Saturation=19.320,21.278,23.235,22.256,20.788,20.788,21.522,22.256,22.256,19.320,20.788,22.501,21.522,22.256,22.501,20.788,21.522,20.544,22.256,21.522,20.788,22.256,21.522,21.522,22.256,21.278,21.278,22.256,23.235,0.000,21.278,21.278,20.788,0.000,8.554,12.958,0.236,0.236,0.236,0.000,0.236,0.236,0.236,6.352,0.236,0.236,0.236,0.236,20.788,20.544,22.256,20.788,20.544,20.788,21.522,21.278,20.788,20.788,21.033,20.788,22.256,20.788,22.012,21.278,22.256,21.522,20.788,20.788,21.522,20.788,22.256,18.831,21.522,20.544,22.256,21.522,20.788,20.788,21.522,21.522,20.788,21.278,21.522,18.586,0.236,0.236,0.236,0.236,0.236,0.236,0.236,0.236,0.236,0.236,0.236,0.236
OD_Saturation=0.905,0.928,0.861,0.872,0.806,0.699,0.914,0.896,0.867,0.847,0.787,0.726,0.952,0.945,0.877,0.849,0.812,0.754,0.937,0.915,0.878,0.849,0.824,0.719,0.952,0.935,0.900,0.856,0.716,0.000,0.888,0.851,0.805,0.000,0.097,0.102,0.065,0.067,0.066,0.000,0.067,0.068,0.065,0.068,0.066,0.067,0.068,0.069,0.849,0.885,0.897,0.785,0.836,0.770,0.892,1.050,0.871,0.798,0.807,0.792,0.896,0.805,0.865,0.807,0.845,0.757,0.899,0.905,0.806,0.745,0.776,0.723,0.827,0.842,0.751,0.690,0.696,0.668,0.725,0.652,0.670,0.673,0.612,0.309,0.067,0.065,0.066,0.065,0.067,0.069,0.068,0.068,0.067,0.068,0.067,0.069
Ref_Well_Name=H12,H12,H12,H12,H12,H12,H12,H12,H12,H12,H12,H12,H12,H12,H12,H12,H12,H12,H12,H12,H12,H12,H12,H12,H12,H12,H12,H12,H12,H12,H12,H12,H12,H12,H12,H12,H12,H12,H12,H12,H12,H12,H12,H12,H12,H12,H12,H12,H12,H12,H12,H12,H12,H12,H12,H12,H12,H12,H12,H12,H12,H12,H12,H12,H12,H12,H12,H12,H12,H12,H12,H12,H12,H12,H12,H12,H12,H12,H12,H12,H12,H12,H12,H12,H12,H12,H12,H12,H12,H12,H12,H12,H12,H12,H12,H12
Ratio_Avg_G=0.000,0.000,0.000,0.000,0.000,0.000,0.000,0.000,0.000,0.000,0.000,0.000,0.000,0.000,0.000,0.000,0.000,0.000,0.000,0.000,0.000,0.000,0.000,0.000,0.000,0.000,0.000,0.000,0.000,0.000,0.000,0.000,0.000,0.000,0.000,0.000,NaN,NaN,NaN,0.000,NaN,NaN,NaN,0.000,NaN,NaN,NaN,NaN,0.000,0.000,0.000,0.000,0.000,0.000,0.000,0.000,0.000,0.000,0.000,0.000,0.000,0.000,0.000,0.000,0.000,0.000,0.000,0.000,0.000,0.000,0.000,0.000,0.000,0.000,0.000,0.000,0.000,0.000,0.000,0.000,0.000,0.000,0.000,0.000,NaN,NaN,NaN,NaN,NaN,NaN,NaN,NaN,NaN,NaN,NaN,NaN
Ratio_Fit_G=0.000,0.000,0.000,0.000,0.000,0.000,0.000,0.000,0.000,0.000,0.000,0.000,0.000,0.000,0.000,0.000,0.000,0.000,0.000,0.000,0.000,0.000,0.000,0.000,0.000,0.000,0.000,0.000,0.000,0.000,0.000,0.000,0.000,0.000,0.000,0.000,NaN,NaN,NaN,0.000,NaN,NaN,NaN,0.000,NaN,NaN,NaN,NaN,0.000,0.000,0.000,0.000,0.000,0.000,0.000,0.000,0.000,0.000,0.000,0.000,0.000,0.000,0.000,0.000,0.000,0.000,0.000,0.000,0.000,0.000,0.000,0.000,0.000,0.000,0.000,0.000,0.000,0.000,0.000,0.000,0.000,0.000,0.000,0.000,NaN,NaN,NaN,NaN,NaN,NaN,NaN,NaN,NaN,NaN,NaN,NaN
Ratio_G_Int=0.000,0.000,0.000,0.000,0.000,0.000,0.000,0.000,0.000,0.000,0.000,0.000,0.000,0.000,0.000,0.000,0.000,0.000,0.000,0.000,0.000,0.000,0.000,0.000,0.000,0.000,0.000,0.000,0.000,0.000,0.000,0.000,0.000,0.000,0.000,0.000,NaN,NaN,NaN,0.000,NaN,NaN,NaN,0.000,NaN,NaN,NaN,NaN,0.000,0.000,0.000,0.000,0.000,0.000,0.000,0.000,0.000,0.000,0.000,0.000,0.000,0.000,0.000,0.000,0.000,0.000,0.000,0.000,0.000,0.000,0.000,0.000,0.000,0.000,0.000,0.000,0.000,0.000,0.000,0.000,0.000,0.000,0.000,0.000,NaN,NaN,NaN,NaN,NaN,NaN,NaN,NaN,NaN,NaN,NaN,NaN
Ratio_t0_Fit=0.000,0.000,0.000,0.000,0.000,0.000,0.000,0.000,0.000,0.000,0.000,0.000,0.000,0.000,0.000,0.000,0.000,0.000,0.000,0.000,0.000,0.000,0.000,0.000,0.000,0.000,0.000,0.000,0.000,0.000,0.000,0.000,0.000,0.000,0.000,0.000,NaN,NaN,NaN,0.000,NaN,NaN,NaN,0.000,NaN,NaN,NaN,NaN,0.000,0.000,0.000,0.000,0.000,0.000,0.000,0.000,0.000,0.000,0.000,0.000,0.000,0.000,0.000,0.000,0.000,0.000,0.000,0.000,0.000,0.000,0.000,0.000,0.000,0.000,0.000,0.000,0.000,0.000,0.000,0.000,0.000,0.000,0.000,0.000,NaN,NaN,NaN,NaN,NaN,NaN,NaN,NaN,NaN,NaN,NaN,NaN
Ratio_t0_G_Int=0.000,0.000,0.000,0.000,0.000,0.000,0.000,0.000,0.000,0.000,0.000,0.000,0.000,0.000,0.000,0.000,0.000,0.000,0.000,0.000,0.000,0.000,0.000,0.000,0.000,0.000,0.000,0.000,0.000,0.000,0.000,0.000,0.000,0.000,0.000,0.000,NaN,NaN,NaN,0.000,NaN,NaN,NaN,NaN,NaN,NaN,NaN,NaN,0.000,0.000,0.000,0.000,0.000,0.000,0.000,0.000,0.000,0.000,0.000,0.000,0.000,0.000,0.000,0.000,0.000,0.000,0.000,0.000,0.000,0.000,0.000,0.000,0.000,0.000,0.000,0.000,0.000,0.000,0.000,0.000,0.000,0.000,0.000,0.000,NaN,NaN,NaN,NaN,NaN,NaN,NaN,NaN,NaN,NaN,NaN,NaN
Ref_Curve_Array=96,96,96,96,96,96,96,96,96,96,96,96,96,96,96,96,96,96,96,96,96,96,96,96,96,96,96,96,96,96,96,96,96,96,96,96,96,96,96,96,96,96,96,96,96,96,96,96,96,96,96,96,96,96,96,96,96,96,96,96,96,96,96,96,96,96,96,96,96,96,96,96,96,96,96,96,96,96,96,96,96,96,96,96,96,96,96,96,96,96,96,96,96,96,96,96
Default_ref=0
Comm_Map=,,,,,
Comm_Consol=,,,,,,,,
Comm_Screen=,,,,,
Analysis_Set=A,A,A,A,A,A,A,A,A,A,A,A,A,A,A,A,A,A,A,A,A,A,A,A,A,A,A,A,A,A,A,A,A,A,A,A,A,A,A,A,A,A,A,A,A,A,A,A,A,A,A,A,A,A,A,A,A,A,A,A,A,A,A,A,A,A,A,A,A,A,A,A,A,A,A,A,A,A,A,A,A,A,A,A,A,A,A,A,A,A,A,A,A,A,A,A
Ref_Type=single_ref,single_ref,single_ref,single_ref,single_ref,single_ref,single_ref,single_ref,single_ref,single_ref,single_ref,single_ref,single_ref,single_ref,single_ref,single_ref,single_ref,single_ref,single_ref,single_ref,single_ref,single_ref,single_ref,single_ref,single_ref,single_ref,single_ref,single_ref,single_ref,single_ref,single_ref,single_ref,single_ref,single_ref,single_ref,single_ref,single_ref,single_ref,single_ref,single_ref,single_ref,single_ref,single_ref,single_ref,single_ref,single_ref,single_ref,single_ref,single_ref,single_ref,single_ref,single_ref,single_ref,single_ref,single_ref,single_ref,single_ref,single_ref,single_ref,single_ref,single_ref,single_ref,single_ref,single_ref,single_ref,single_ref,single_ref,single_ref,single_ref,single_ref,single_ref,single_ref,single_ref,single_ref,single_ref,single_ref,single_ref,single_ref,single_ref,single_ref,single_ref,single_ref,single_ref,single_ref,single_ref,single_ref,single_ref,single_ref,single_ref,single_ref,single_ref,single_ref,single_ref,single_ref,single_ref,single_ref
Wells_In_Use=0,0,0,0,0,0,0,0,0,0,0,0,0,0,0,0,0,0,0,0,0,0,0,0,0,0,0,0,0,0,0,0,0,0,0,0,0,0,0,0,0,0,0,0,0,0,0,0,0,0,0,0,0,0,0,0,0,0,0,0,0,0,0,0,0,0,0,0,0,0,0,0,0,0,0,0,0,0,0,0,0,0,0,0,0,0,0,0,0,0,0,0,0,0,0,0
[Flor:]
[Flor2:]
[Lumin:]
[Data:]
Read=DateTime	RunT[s]	Temp	Well_1	Well_2	Well_3	Well_4	Well_5	Well_6	Well_7	Well_8	Well_9	Well_10	Well_11	Well_12	Well_13	Well_14	Well_15	Well_16	Well_17	Well_18	Well_19	Well_20	Well_21	Well_22	Well_23	Well_24	Well_25	Well_26	Well_27	Well_28	Well_29	Well_30	Well_31	Well_32	Well_33	Well_34	Well_35	Well_36	Well_37	Well_38	Well_39	Well_40	Well_41	Well_42	Well_43	Well_44	Well_45	Well_46	Well_47	Well_48	Well_49	Well_50	Well_51	Well_52	Well_53	Well_54	Well_55	Well_56	Well_57	Well_58	Well_59	Well_60	Well_61	Well_62	Well_63	Well_64	Well_65	Well_66	Well_67	Well_68	Well_69	Well_70	Well_71	Well_72	Well_73	Well_74	Well_75	Well_76	Well_77	Well_78	Well_79	Well_80	Well_81	Well_82	Well_83	Well_84	Well_85	Well_86	Well_87	Well_88	Well_89	Well_90	Well_91	Well_92	Well_93	Well_94	Well_95	Well_96
1=16:30:08	848	301	0.0957	0.0816	0.0825	0.0822	0.0829	0.0826	0.0805	0.0814	0.0798	0.0809	0.0820	0.0836	0.0812	0.0820	0.0802	0.0819	0.0810	0.0809	0.0821	0.0805	0.0797	0.0823	0.0827	0.1016	0.0963	0.0816	0.0826	0.0886	0.0811	0.0822	0.0822	0.0828	0.0813	0.0814	0.0830	0.0826	0.0822	0.0802	0.0820	0.0811	0.0827	0.0805	0.0799	0.0820	0.0814	0.0825	0.0829	0.1009	0.0889	0.0804	0.0812	0.0835	0.0823	0.0840	0.0812	0.0831	0.0806	0.0841	0.0801	0.0862	0.0807	0.0805	0.0821	0.0811	0.0825	0.0827	0.0823	0.0812	0.0806	0.0824	0.0834	0.0988	0.0653	0.0674	0.0656	0.0671	0.0674	0.0675	0.0674	0.0652	0.0662	0.0653	0.0674	0.0688	0.0647	0.0654	0.0663	0.0669	0.0680	0.0689	0.0684	0.0682	0.0670	0.0684	0.0673	0.0688
2=16:44:49	1729	298	0.0954	0.0820	0.0836	0.0820	0.0851	0.0833	0.0835	0.0843	0.0845	0.0836	0.0824	0.0833	0.0827	0.0825	0.0824	0.0823	0.0822	0.0829	0.0816	0.0843	0.0818	0.0833	0.0843	0.1080	0.0965	0.0816	0.0841	0.0858	0.0854	0.0821	0.0847	0.0843	0.0823	0.0843	0.0831	0.0859	0.0820	0.0805	0.0822	0.0823	0.0802	0.0828	0.0820	0.0829	0.0823	0.0844	0.0843	0.0953	0.0864	0.0817	0.0839	0.0826	0.0845	0.0830	0.0842	0.0817	0.0840	0.0853	0.0843	0.0847	0.0824	0.0827	0.0815	0.0840	0.0824	0.0833	0.0826	0.0842	0.0797	0.0836	0.0853	0.0897	0.0665	0.0695	0.0667	0.0685	0.0685	0.0663	0.0684	0.0654	0.0663	0.0686	0.0699	0.0686	0.0659	0.0668	0.0645	0.0682	0.0688	0.0702	0.0688	0.0683	0.0690	0.0677	0.0698	0.0691
3=16:59:29	2610	301	0.0935	0.0854	0.0850	0.0858	0.0881	0.0861	0.0867	0.0851	0.0872	0.0851	0.0879	0.0860	0.0870	0.0857	0.0842	0.0861	0.0823	0.0855	0.0846	0.0862	0.0859	0.0858	0.0869	0.0974	0.0891	0.0847	0.0850	0.0910	0.0859	0.0860	0.0861	0.0845	0.0849	0.0860	0.0863	0.0866	0.0859	0.0845	0.0842	0.0868	0.0865	0.0870	0.0855	0.0867	0.0854	0.0854	0.0869	0.0983	0.1009	0.0871	0.0867	0.0856	0.0838	0.0855	0.0863	0.0859	0.0860	0.0871	0.0878	0.0869	0.0865	0.0859	0.0857	0.0863	0.0848	0.0853	0.0857	0.0851	0.0853	0.0863	0.0880	0.0933	0.0686	0.0709	0.0700	0.0705	0.0690	0.0710	0.0701	0.0680	0.0688	0.0716	0.0714	0.0710	0.0685	0.0687	0.0694	0.0707	0.0699	0.0732	0.0715	0.0717	0.0710	0.0701	0.0725	0.0720
4=17:14:10	3491	298	0.0978	0.0816	0.0830	0.0838	0.0824	0.0842	0.0827	0.0823	0.0840	0.0837	0.0838	0.0835	0.0830	0.0827	0.0823	0.0823	0.0818	0.0813	0.0830	0.0816	0.0829	0.0830	0.0836	0.0968	0.0938	0.0846	0.0829	0.0878	0.0837	0.0852	0.0831	0.0845	0.0817	0.0828	0.0821	0.0864	0.0841	0.0804	0.0834	0.0824	0.0841	0.0821	0.0828	0.0821	0.0842	0.0822	0.0854	0.0919	0.0917	0.0830	0.0825	0.0840	0.0828	0.0843	0.0819	0.0841	0.0828	0.0861	0.0845	0.0845	0.0820	0.0823	0.0842	0.0831	0.0838	0.0837	0.0831	0.0822	0.0844	0.0826	0.0853	0.1127	0.0667	0.0677	0.0648	0.0672	0.0661	0.0674	0.0667	0.0674	0.0654	0.0681	0.0677	0.0683	0.0646	0.0651	0.0664	0.0650	0.0664	0.0692	0.0695	0.0673	0.0681	0.0686	0.0681	0.0685
5=17:28:51	4371	298	0.0973	0.0838	0.0828	0.0825	0.0842	0.0826	0.0821	0.0809	0.0821	0.0823	0.0816	0.0821	0.0818	0.0831	0.0808	0.0814	0.0823	0.0816	0.0811	0.0817	0.0818	0.0813	0.0830	0.1114	0.0908	0.0814	0.0816	0.0835	0.0845	0.0828	0.0825	0.0827	0.0816	0.0826	0.0843	0.0821	0.0814	0.0815	0.0821	0.0817	0.0812	0.0830	0.0826	0.0829	0.0817	0.0830	0.0822	0.0901	0.0921	0.0824	0.0823	0.0852	0.0829	0.0842	0.0825	0.0834	0.0833	0.0824	0.0834	0.0832	0.0811	0.0791	0.0798	0.0829	0.0822	0.0837	0.0822	0.0831	0.0828	0.0826	0.0839	0.0886	0.0652	0.0670	0.0654	0.0655	0.0658	0.0670	0.0661	0.0660	0.0639	0.0674	0.0663	0.0677	0.0635	0.0654	0.0647	0.0644	0.0648	0.0659	0.0670	0.0662	0.0658	0.0669	0.0656	0.0662
6=17:43:32	5252	301	0.0975	0.0864	0.0851	0.0836	0.0863	0.0850	0.0880	0.0859	0.0859	0.0839	0.0846	0.0839	0.0840	0.0859	0.0833	0.0828	0.0849	0.0860	0.0825	0.0855	0.0847	0.0841	0.0832	0.1102	0.0896	0.0845	0.0870	0.0932	0.0853	0.0828	0.0863	0.0854	0.0846	0.0853	0.0855	0.0853	0.0857	0.0824	0.0840	0.0856	0.0845	0.0866	0.0851	0.0858	0.0847	0.0847	0.0854	0.0896	0.0983	0.0850	0.0869	0.0856	0.0848	0.0863	0.0847	0.0835	0.0863	0.0855	0.0852	0.0860	0.0850	0.0858	0.0836	0.0856	0.0846	0.0851	0.0857	0.0840	0.0855	0.0861	0.0870	0.0967	0.0652	0.0695	0.0671	0.0691	0.0698	0.0678	0.0687	0.0681	0.0686	0.0686	0.0693	0.0713	0.0673	0.0671	0.0684	0.0684	0.0695	0.0702	0.0675	0.0691	0.0679	0.0697	0.0702	0.0696
7=17:58:12	6133	301	0.0909	0.0856	0.0848	0.0858	0.0871	0.0851	0.0875	0.0873	0.0855	0.0831	0.0847	0.0864	0.0885	0.0866	0.0870	0.0853	0.0854	0.0848	0.0851	0.0838	0.0879	0.0860	0.0848	0.0917	0.1024	0.0861	0.0849	0.0934	0.0855	0.0853	0.0867	0.0853	0.0825	0.0847	0.0874	0.0871	0.0869	0.0842	0.0839	0.0855	0.0821	0.0847	0.0877	0.0856	0.0871	0.0841	0.0872	0.0981	0.0919	0.0865	0.0869	0.0869	0.0861	0.0860	0.0842	0.0879	0.0848	0.0867	0.0863	0.0886	0.0862	0.0858	0.0879	0.0861	0.0881	0.0857	0.0860	0.0847	0.0852	0.0843	0.0851	0.0933	0.0686	0.0704	0.0691	0.0696	0.0678	0.0686	0.0702	0.0684	0.0698	0.0711	0.0706	0.0714	0.0670	0.0677	0.0687	0.0699	0.0696	0.0715	0.0707	0.0699	0.0698	0.0703	0.0701	0.0690
8=18:12:53	7014	298	0.0917	0.0835	0.0852	0.0848	0.0853	0.0827	0.0839	0.0829	0.0842	0.0823	0.0830	0.0820	0.0868	0.0845	0.0831	0.0856	0.0801	0.0846	0.0838	0.0839	0.0838	0.0836	0.0831	0.0845	0.0916	0.0849	0.0836	0.0879	0.0840	0.0824	0.0856	0.0818	0.0834	0.0818	0.0827	0.0823	0.0852	0.0843	0.0827	0.0842	0.0835	0.0845	0.0849	0.0852	0.0828	0.0818	0.0843	0.0944	0.0911	0.0854	0.0857	0.0854	0.0833	0.0841	0.0848	0.0835	0.0847	0.0823	0.0832	0.0833	0.0873	0.0847	0.0849	0.0840	0.0833	0.0865	0.0841	0.0840	0.0840	0.0837	0.0839	0.0840	0.0657	0.0685	0.0656	0.0661	0.0652	0.0672	0.0682	0.0649	0.0651	0.0675	0.0664	0.0680	0.0644	0.0661	0.0661	0.0664	0.0657	0.0682	0.0686	0.0679	0.0666	0.0678	0.0671	0.0665
9=18:27:34	7894	298	0.0881	0.0804	0.0832	0.0803	0.0826	0.0816	0.0824	0.0819	0.0818	0.0802	0.0802	0.0798	0.0836	0.0820	0.0822	0.0820	0.0800	0.0802	0.0805	0.0819	0.0813	0.0818	0.0808	0.0838	0.0891	0.0808	0.0803	0.0856	0.0823	0.0807	0.0805	0.0808	0.0800	0.0813	0.0804	0.0793	0.0814	0.0802	0.0797	0.0794	0.0808	0.0810	0.0801	0.0816	0.0820	0.0803	0.0808	0.1034	0.0876	0.0824	0.0829	0.0826	0.0791	0.0803	0.0811	0.0796	0.0815	0.0817	0.0816	0.0799	0.0829	0.0816	0.0819	0.0816	0.0806	0.0812	0.0816	0.0789	0.0806	0.0818	0.0813	0.0803	0.0635	0.0647	0.0640	0.0644	0.0630	0.0632	0.0643	0.0638	0.0630	0.0645	0.0651	0.0658	0.0631	0.0606	0.0640	0.0649	0.0641	0.0654	0.0648	0.0639	0.0630	0.0659	0.0666	0.0642
10=18:42:15	8775	301	0.0984	0.0836	0.0855	0.0847	0.0831	0.0806	0.0851	0.0846	0.0833	0.0817	0.0794	0.0805	0.0819	0.0850	0.0815	0.0846	0.0813	0.0834	0.0843	0.0840	0.0829	0.0849	0.0819	0.0937	0.0958	0.0844	0.0842	0.0899	0.0850	0.0839	0.0852	0.0830	0.0817	0.0822	0.0814	0.0813	0.0837	0.0827	0.0819	0.0843	0.0843	0.0844	0.0823	0.0857	0.0827	0.0826	0.0818	0.1121	0.0916	0.0845	0.0857	0.0840	0.0831	0.0815	0.0850	0.0831	0.0825	0.0822	0.0836	0.0799	0.0860	0.0818	0.0851	0.0839	0.0808	0.0860	0.0820	0.0825	0.0788	0.0846	0.0810	0.0838	0.0646	0.0664	0.0668	0.0641	0.0664	0.0652	0.0652	0.0636	0.0662	0.0662	0.0684	0.0675	0.0650	0.0649	0.0648	0.0668	0.0662	0.0673	0.0653	0.0668	0.0647	0.0665	0.0678	0.0670
11=18:56:55	9656	298	0.1043	0.0885	0.0851	0.0862	0.0867	0.0858	0.0883	0.0862	0.0875	0.0842	0.0835	0.0815	0.0851	0.0878	0.0867	0.0850	0.0866	0.0841	0.0865	0.0870	0.0852	0.0847	0.0836	0.1205	0.0935	0.0871	0.0879	0.0935	0.0853	0.0839	0.0868	0.0852	0.0850	0.0849	0.0847	0.0822	0.0875	0.0869	0.0856	0.0867	0.0844	0.0847	0.0879	0.0860	0.0860	0.0857	0.0847	0.0856	0.1016	0.0862	0.0878	0.0883	0.0860	0.0875	0.0859	0.0867	0.0839	0.0859	0.0831	0.0833	0.0845	0.0858	0.0857	0.0860	0.0850	0.0826	0.0846	0.0848	0.0849	0.0842	0.0801	0.0973	0.0647	0.0679	0.0652	0.0657	0.0669	0.0661	0.0675	0.0666	0.0669	0.0659	0.0669	0.0678	0.0661	0.0655	0.0657	0.0669	0.0671	0.0681	0.0674	0.0665	0.0666	0.0670	0.0666	0.0655
12=19:11:36	10537	298	0.1038	0.0906	0.0902	0.0879	0.0910	0.0863	0.0909	0.0893	0.0907	0.0868	0.0864	0.0815	0.0910	0.0876	0.0871	0.0886	0.0859	0.0855	0.0885	0.0890	0.0859	0.0887	0.0851	0.1114	0.0929	0.0889	0.0883	0.0955	0.0896	0.0827	0.0896	0.0863	0.0855	0.0854	0.0856	0.0830	0.0894	0.0885	0.0853	0.0857	0.0847	0.0869	0.0865	0.0883	0.0854	0.0875	0.0828	0.0869	0.0919	0.0872	0.0877	0.0891	0.0867	0.0881	0.0883	0.0852	0.0869	0.0854	0.0847	0.0828	0.0886	0.0866	0.0856	0.0874	0.0857	0.0889	0.0866	0.0846	0.0853	0.0856	0.0860	0.0879	0.0668	0.0671	0.0657	0.0667	0.0682	0.0676	0.0670	0.0676	0.0660	0.0676	0.0676	0.0693	0.0682	0.0664	0.0671	0.0696	0.0690	0.0676	0.0688	0.0681	0.0682	0.0666	0.0681	0.0695
13=19:26:17	11417	301	0.1119	0.0890	0.0867	0.0874	0.0853	0.0849	0.0880	0.0880	0.0878	0.0834	0.0848	0.0812	0.0894	0.0878	0.0861	0.0869	0.0842	0.0842	0.0872	0.0867	0.0875	0.0843	0.0843	0.0943	0.0950	0.0878	0.0867	0.0940	0.0837	0.0837	0.0871	0.0850	0.0850	0.0833	0.0841	0.0819	0.0882	0.0844	0.0837	0.0837	0.0848	0.0844	0.0864	0.0846	0.0863	0.0819	0.0834	0.0850	0.0991	0.0874	0.0862	0.0874	0.0840	0.0821	0.0842	0.0837	0.0833	0.0850	0.0834	0.0834	0.0845	0.0847	0.0854	0.0834	0.0848	0.0830	0.0852	0.0833	0.0843	0.0825	0.0843	0.0984	0.0651	0.0666	0.0621	0.0659	0.0650	0.0662	0.0649	0.0649	0.0637	0.0659	0.0662	0.0658	0.0645	0.0639	0.0640	0.0647	0.0657	0.0660	0.0666	0.0665	0.0645	0.0663	0.0662	0.0660
14=19:40:58	12298	301	0.1070	0.0928	0.0912	0.0894	0.0896	0.0844	0.0917	0.0921	0.0879	0.0869	0.0836	0.0813	0.0903	0.0891	0.0890	0.0866	0.0861	0.0844	0.0878	0.0864	0.0867	0.0849	0.0834	0.1013	0.1057	0.0867	0.0897	0.0950	0.0872	0.0858	0.0893	0.0878	0.0851	0.0847	0.0821	0.0826	0.0859	0.0839	0.0867	0.0868	0.0840	0.0830	0.0862	0.0869	0.0846	0.0845	0.0840	0.0958	0.0978	0.0869	0.0886	0.0859	0.0864	0.0853	0.0872	0.0843	0.0853	0.0848	0.0818	0.0814	0.0853	0.0863	0.0856	0.0834	0.0840	0.0854	0.0829	0.0852	0.0834	0.0833	0.0819	0.1025	0.0623	0.0642	0.0638	0.0656	0.0652	0.0646	0.0663	0.0647	0.0645	0.0669	0.0669	0.0667	0.0636	0.0636	0.0642	0.0651	0.0663	0.0673	0.0664	0.0632	0.0665	0.0658	0.0669	0.0647
15=19:55:39	13179	300	0.1072	0.0956	0.0949	0.0919	0.0912	0.0874	0.0967	0.0941	0.0942	0.0883	0.0868	0.0824	0.0975	0.0917	0.0911	0.0931	0.0888	0.0876	0.0952	0.0917	0.0901	0.0922	0.0878	0.0913	0.0983	0.0920	0.0917	0.0985	0.0907	0.0870	0.0937	0.0898	0.0925	0.0868	0.0889	0.0855	0.0897	0.0908	0.0875	0.0905	0.0897	0.0885	0.0892	0.0922	0.0906	0.0873	0.0850	0.0893	0.1048	0.0915	0.0898	0.0916	0.0857	0.0891	0.0908	0.0900	0.0891	0.0871	0.0877	0.0845	0.0906	0.0889	0.0912	0.0895	0.0884	0.0874	0.0883	0.0846	0.0871	0.0858	0.0864	0.0847	0.0657	0.0673	0.0662	0.0672	0.0674	0.0677	0.0670	0.0666	0.0668	0.0664	0.0675	0.0687	0.0681	0.0681	0.0673	0.0678	0.0680	0.0683	0.0690	0.0683	0.0670	0.0697	0.0693	0.0688
16=20:10:19	14060	298	0.1115	0.0958	0.0953	0.0918	0.0880	0.0875	0.0968	0.0938	0.0920	0.0881	0.0862	0.0801	0.0971	0.0928	0.0916	0.0897	0.0859	0.0865	0.0933	0.0909	0.0918	0.0867	0.0849	0.0903	0.0989	0.0912	0.0907	0.0907	0.0898	0.0858	0.0914	0.0886	0.0897	0.0863	0.0854	0.0821	0.0889	0.0896	0.1283	0.0882	0.0863	0.0858	0.0906	0.0882	0.0878	0.0866	0.0848	0.0884	0.1041	0.0895	0.0896	0.0879	0.0849	0.0883	0.0897	0.0880	0.0875	0.0846	0.0842	0.0814	0.0883	0.0897	0.0869	0.0857	0.0857	0.0834	0.0874	0.0861	0.0838	0.0833	0.0850	0.0883	0.0633	0.0653	0.0643	0.0642	0.0618	0.0638	0.0661	0.0652	0.0637	0.0661	0.0670	0.0646	0.0639	0.0656	0.0651	0.0648	0.0645	0.0679	0.0655	0.0636	0.0666	0.0651	0.0649	0.0652
17=20:25:00	14941	298	0.1262	0.1012	0.0997	0.0950	0.0935	0.0906	0.1032	0.1005	0.0965	0.0938	0.0880	0.0833	0.0991	0.0961	0.0951	0.0943	0.0907	0.0891	0.0982	0.0953	0.0964	0.0912	0.0877	0.1013	0.1099	0.0952	0.0960	0.0989	0.0926	0.0874	0.0981	0.0944	0.0917	0.0909	0.0892	0.0830	0.0922	0.0907	0.0894	0.0889	0.0885	0.0879	0.0934	0.0944	0.0921	0.0895	0.0888	0.1035	0.1030	0.0883	0.0900	0.0896	0.0865	0.0866	0.0936	0.0916	0.0898	0.0893	0.0854	0.0821	0.0873	0.0897	0.0870	0.0890	0.0850	0.0886	0.0854	0.0880	0.0862	0.0878	0.0849	0.0905	0.0640	0.0673	0.0663	0.0616	0.0657	0.0656	0.0669	0.0640	0.0646	0.0679	0.0673	0.0677	0.0634	0.0650	0.0662	0.0683	0.0663	0.0667	0.0668	0.0663	0.0657	0.0669	0.0677	0.0678
18=20:39:41	15821	301	0.1104	0.0983	0.0974	0.0937	0.0890	0.0848	0.0986	0.0984	0.0958	0.0900	0.0874	0.0793	0.1032	0.0954	0.0936	0.0928	0.0894	0.0854	0.0970	0.0935	0.0937	0.0889	0.0867	0.0888	0.1039	0.0942	0.0927	0.0953	0.0882	0.0851	0.0953	0.0916	0.0899	0.0870	0.0875	0.0816	0.0896	0.0921	0.0884	0.0885	0.0867	0.0852	0.0928	0.0907	0.0914	0.0861	0.0863	0.1013	0.1034	0.0881	0.0884	0.0880	0.0845	0.0884	0.0906	0.0880	0.0871	0.0845	0.0838	0.0807	0.0858	0.0852	0.0870	0.0872	0.0833	0.0843	0.0873	0.0854	0.0846	0.0830	0.0836	0.0856	0.0618	0.0633	0.0622	0.0637	0.0631	0.0630	0.0638	0.0639	0.0630	0.0624	0.0633	0.0643	0.0624	0.0617	0.0622	0.0630	0.0635	0.0622	0.0630	0.0637	0.0633	0.0648	0.0650	0.0648
19=20:54:22	16702	300	0.1250	0.1054	0.1024	0.1000	0.0936	0.0894	0.1082	0.1048	0.1045	0.0961	0.0903	0.0830	0.1041	0.1005	0.0996	0.0957	0.0910	0.0870	0.1048	0.0969	0.1002	0.0936	0.0911	0.0987	0.1199	0.0983	0.0966	0.0967	0.0929	0.0897	0.1020	0.0992	0.0970	0.0936	0.0915	0.0846	0.0955	0.0931	0.0896	0.0895	0.0876	0.0860	0.0987	0.0974	0.0944	0.0897	0.0905	0.0955	0.0987	0.0909	0.0892	0.0900	0.0845	0.0876	0.0952	0.0941	0.0900	0.0889	0.0904	0.0848	0.0867	0.0868	0.0876	0.0861	0.0858	0.0864	0.0889	0.0873	0.0886	0.0856	0.0865	0.0980	0.0614	0.0646	0.0631	0.0629	0.0620	0.0637	0.0643	0.0633	0.0614	0.0658	0.0647	0.0635	0.0623	0.0634	0.0629	0.0653	0.0593	0.0660	0.0664	0.0641	0.0642	0.0635	0.0647	0.0643
20=21:09:02	17583	298	0.1290	0.1106	0.1070	0.1017	0.0962	0.0910	0.1156	0.1107	0.1093	0.1016	0.0950	0.0832	0.1127	0.1052	0.1034	0.0985	0.0928	0.0903	0.1101	0.1022	0.1044	0.0976	0.0912	0.0985	0.1228	0.1019	0.1022	0.1055	0.0946	0.0901	0.1093	0.1030	0.1015	0.0960	0.0962	0.0854	0.0979	0.0950	0.0896	0.0939	0.0905	0.0899	0.1031	0.1017	0.0973	0.0962	0.0919	0.0999	0.0962	0.0936	0.0936	0.0917	0.0896	0.0890	0.0985	0.0977	0.0941	0.0933	0.0897	0.0855	0.0897	0.0899	0.0892	0.0889	0.0881	0.0893	0.0919	0.0907	0.0903	0.0885	0.0883	0.0838	0.0633	0.0650	0.0622	0.0650	0.0640	0.0655	0.0648	0.0643	0.0635	0.0635	0.0638	0.0659	0.0647	0.0638	0.0633	0.0653	0.0648	0.0664	0.0663	0.0654	0.0648	0.0645	0.0665	0.0655
21=21:23:43	18464	300	0.1439	0.1173	0.1124	0.1062	0.0989	0.0947	0.1203	0.1175	0.1159	0.1061	0.0952	0.0831	0.1155	0.1079	0.1060	0.1046	0.0969	0.0920	0.1122	0.1068	0.1078	0.1014	0.0964	0.1068	0.1324	0.1057	0.1071	0.1071	0.0980	0.0928	0.1136	0.1048	0.1037	0.0985	0.0950	0.0876	0.0996	0.0962	0.0912	0.0949	0.0917	0.0915	0.1048	0.1026	0.1007	0.0959	0.0922	0.1060	0.1050	0.0929	0.0931	0.0924	0.0927	0.0877	0.0999	0.0978	0.0950	0.0942	0.0881	0.0832	0.0894	0.0905	0.0897	0.0903	0.0888	0.0893	0.0920	0.0912	0.0890	0.0884	0.0852	0.0862	0.0647	0.0651	0.0649	0.0642	0.0634	0.0658	0.0647	0.0644	0.0650	0.0659	0.0666	0.0660	0.0644	0.0640	0.0659	0.0669	0.0641	0.0665	0.0639	0.0650	0.0637	0.0652	0.0649	0.0659
22=21:38:24	19345	301	0.1439	0.1230	0.1198	0.1070	0.0999	0.0910	0.1248	0.1236	0.1192	0.1077	0.0980	0.0818	0.1231	0.1118	0.1066	0.1050	0.0967	0.0936	0.1140	0.1077	0.1080	0.1037	0.0953	0.1044	0.1327	0.1091	0.1089	0.1084	0.0998	0.0891	0.1131	0.1038	0.1059	0.0979	0.0951	0.0855	0.1028	0.0976	0.0949	0.0958	0.0887	0.0887	0.1037	0.1031	0.0989	0.0975	0.0914	0.0915	0.0994	0.0914	0.0928	0.0925	0.0891	0.0885	0.0997	0.0953	0.0952	0.0912	0.0899	0.0825	0.0908	0.0910	0.0882	0.0885	0.0881	0.0886	0.0882	0.0908	0.0884	0.0900	0.0864	0.0857	0.0649	0.0648	0.0639	0.0648	0.0652	0.0654	0.0648	0.0662	0.0656	0.0656	0.0662	0.0666	0.0641	0.0640	0.0642	0.0655	0.0653	0.0666	0.0661	0.0658	0.0661	0.0652	0.0664	0.0657
23=21:53:05	20225	300	0.1526	0.1245	0.1164	0.1104	0.1026	0.0936	0.1258	0.1229	0.1198	0.1102	0.0992	0.0848	0.1279	0.1164	0.1088	0.1064	0.0987	0.0923	0.1236	0.1117	0.1140	0.1036	0.1010	0.1026	0.1366	0.1141	0.1130	0.1081	0.0989	0.0934	0.1188	0.1085	0.1070	0.1016	0.0975	0.0882	0.1055	0.1015	0.0961	0.0982	0.0926	0.0915	0.1114	0.1050	0.1063	0.0986	0.0957	0.1042	0.1133	0.0945	0.0946	0.0934	0.0915	0.0923	0.1030	0.1011	0.0965	0.0947	0.1011	0.0880	0.0901	0.0907	0.0915	0.0918	0.0876	0.0884	0.0948	0.0927	0.0910	0.0896	0.0879	0.0991	0.0633	0.0666	0.0663	0.0648	0.0663	0.0649	0.0658	0.0646	0.0645	0.0668	0.0672	0.0679	0.0650	0.0641	0.0663	0.0670	0.0670	0.0682	0.0679	0.0659	0.0649	0.0655	0.0670	0.0661
24=22:07:46	21106	300	0.1570	0.1314	0.1235	0.1133	0.1039	0.0947	0.1343	0.1333	0.1277	0.1144	0.1024	0.0869	0.1299	0.1206	0.1161	0.1118	0.1008	0.0933	0.1273	0.1156	0.1186	0.1078	0.1038	0.1164	0.1448	0.1194	0.1157	0.1188	0.1018	0.0935	0.1254	0.1159	0.1129	0.1059	0.1006	0.0860	0.1090	0.1048	0.0993	0.0959	0.0917	0.0927	0.1159	0.1096	0.1108	0.1019	0.0986	0.0958	0.1074	0.0926	0.0957	0.0925	0.0899	0.0912	0.1063	0.1036	0.0985	0.0981	0.0908	0.0847	0.0887	0.0896	0.0900	0.0886	0.0877	0.0880	0.0973	0.0911	0.0923	0.0898	0.0879	0.1116	0.0645	0.0659	0.0637	0.0639	0.0615	0.0643	0.0642	0.0651	0.0645	0.0649	0.0662	0.0651	0.0636	0.0632	0.0637	0.0643	0.0644	0.0654	0.0645	0.0627	0.0638	0.0652	0.0651	0.0659
25=22:22:26	21987	301	0.1824	0.1502	0.1426	0.1258	0.1157	0.1036	0.1560	0.1537	0.1484	0.1327	0.1143	0.0940	0.1509	0.1358	0.1272	0.1215	0.1127	0.1015	0.1436	0.1321	0.1345	0.1230	0.1113	0.1096	0.1605	0.1336	0.1283	0.1212	0.1127	0.1004	0.1401	0.1267	0.1254	0.1160	0.1105	0.0936	0.1199	0.1118	0.1068	0.1036	0.0986	0.0975	0.1216	0.1186	0.1165	0.1111	0.1051	0.1016	0.1090	0.1005	0.1014	0.1017	0.0977	0.0973	0.1128	0.1113	0.1098	0.1029	0.0970	0.0903	0.0987	0.0960	0.0953	0.0970	0.0942	0.0956	0.1032	0.1005	0.1011	0.0931	0.0956	0.0909	0.0692	0.0719	0.0698	0.0718	0.0690	0.0704	0.0719	0.0709	0.0686	0.0697	0.0717	0.0710	0.0713	0.0699	0.0703	0.0717	0.0709	0.0717	0.0713	0.0710	0.0684	0.0718	0.0733	0.0715
26=22:37:07	22868	300	0.1868	0.1567	0.1448	0.1304	0.1165	0.1000	0.1658	0.1608	0.1547	0.1371	0.1190	0.0916	0.1586	0.1428	0.1321	0.1260	0.1101	0.1001	0.1528	0.1354	0.1405	0.1244	0.1173	0.1063	0.1699	0.1387	0.1352	0.1323	0.1130	0.1020	0.1498	0.1343	0.1330	0.1209	0.1146	0.0958	0.1224	0.1164	0.1071	0.1064	0.0989	0.0946	0.1295	0.1262	0.1231	0.1133	0.1094	0.1163	0.1055	0.1038	0.1022	0.1004	0.0953	0.0961	0.1187	0.1176	0.1095	0.1078	0.1002	0.0921	0.0947	0.0963	0.0950	0.0962	0.0916	0.0936	0.1039	0.1020	0.1002	0.0968	0.0951	0.0954	0.0660	0.0681	0.0658	0.0678	0.0669	0.0663	0.0670	0.0665	0.0664	0.0685	0.0682	0.0691	0.0658	0.0682	0.0679	0.0690	0.0682	0.0689	0.0689	0.0680	0.0664	0.0692	0.0690	0.0671
27=22:51:48	23748	298	0.2007	0.1657	0.1559	0.1363	0.1196	0.1044	0.1765	0.1721	0.1670	0.1420	0.1223	0.0927	0.1677	0.1503	0.1383	0.1293	0.1150	0.1023	0.1608	0.1459	0.1498	0.1299	0.1208	0.1144	0.1779	0.1420	0.1369	0.1307	0.1156	0.1024	0.1545	0.1381	0.1380	0.1245	0.1183	0.0938	0.1283	0.1194	0.1101	0.1077	0.0989	0.0979	0.1358	0.1344	0.1264	0.1205	0.1092	0.0991	0.1136	0.1045	0.1014	0.1005	0.0941	0.0958	0.1206	0.1193	0.1140	0.1096	0.1121	0.0886	0.0949	0.0939	0.0939	0.0959	0.0923	0.0908	0.1063	0.1045	0.1018	0.0946	0.0944	0.0970	0.0642	0.0651	0.0652	0.0670	0.0645	0.0644	0.0657	0.0655	0.0652	0.0655	0.0666	0.0677	0.0655	0.0654	0.0656	0.0672	0.0671	0.0666	0.0662	0.0653	0.0657	0.0659	0.0676	0.0665
28=23:06:29	24629	300	0.2095	0.1785	0.1650	0.1446	0.1223	0.1041	0.1825	0.1769	0.1675	0.1459	0.1244	0.0926	0.1825	0.1557	0.1433	0.1331	0.1147	0.1053	0.1633	0.1477	0.1517	0.1363	0.1205	0.1133	0.1889	0.1509	0.1425	0.1385	0.1190	0.1013	0.1608	0.1392	0.1374	0.1238	0.1154	0.0924	0.1310	0.1251	0.1088	0.1118	0.1012	0.0974	0.1339	0.1349	0.1265	0.1173	0.1083	0.1061	0.1115	0.1043	0.1040	0.0999	0.0955	0.0947	0.1212	0.1142	0.1124	0.1069	0.1004	0.0868	0.0968	0.0951	0.0943	0.0949	0.0903	0.0921	0.1017	0.1006	0.0988	0.0966	0.0934	0.0875	0.0664	0.0666	0.0669	0.0663	0.0641	0.0678	0.0668	0.0666	0.0664	0.0685	0.0662	0.0660	0.0662	0.0657	0.0663	0.0683	0.0664	0.0685	0.0675	0.0662	0.0672	0.0674	0.0688	0.0674
29=23:21:10	25510	298	0.2234	0.1896	0.1707	0.1450	0.1246	0.1053	0.1994	0.1917	0.1845	0.1604	0.1311	0.0948	0.1944	0.1677	0.1536	0.1418	0.1204	0.1018	0.1751	0.1611	0.1648	0.1416	0.1260	0.1003	0.2023	0.1619	0.1526	0.1436	0.1204	0.1040	0.1720	0.1483	0.1489	0.1300	0.1280	0.0983	0.1384	0.1301	0.1161	0.1118	0.1011	0.0971	0.1444	0.1426	0.1347	0.1192	0.1139	0.1134	0.1131	0.1059	0.1057	0.1024	0.0954	0.0982	0.1253	0.1243	0.1182	0.1123	0.1017	0.0923	0.0957	0.0937	0.0946	0.0928	0.0920	0.0912	0.1063	0.1009	0.1048	0.0956	0.0954	0.0887	0.0649	0.0653	0.0632	0.0642	0.0645	0.0648	0.0644	0.0651	0.0655	0.0650	0.0669	0.0666	0.0651	0.0652	0.0646	0.0661	0.0652	0.0664	0.0655	0.0640	0.0662	0.0651	0.0682	0.0661
30=23:35:50	26391	301	0.2475	0.1978	0.1830	0.1529	0.1286	0.1062	0.2121	0.2057	0.1927	0.1663	0.1381	0.0949	0.2128	0.1839	0.1658	0.1461	0.1278	0.1057	0.1933	0.1694	0.1764	0.1506	0.1346	0.1152	0.2149	0.1739	0.1611	0.1512	0.1267	0.1053	0.1848	0.1537	0.1553	0.1361	0.1278	0.0975	0.1457	0.1376	0.1184	0.1144	0.1036	0.0996	0.1577	0.1500	0.1458	0.1238	0.1133	0.1080	0.1273	0.1081	0.1086	0.1041	0.0923	0.0942	0.1327	0.1271	0.1190	0.1112	0.0995	0.0884	0.0944	0.0905	0.0936	0.0936	0.0907	0.0920	0.1122	0.1032	0.1022	0.0971	0.0952	0.0944	0.0637	0.0644	0.0639	0.0642	0.0640	0.0641	0.0643	0.0628	0.0638	0.0645	0.0649	0.0651	0.0617	0.0643	0.0638	0.0641	0.0644	0.0645	0.0651	0.0654	0.0641	0.0641	0.0630	0.0649
31=23:50:31	27272	300	0.2801	0.2204	0.1982	0.1666	0.1395	0.1138	0.2409	0.2300	0.2185	0.1809	0.1479	0.0996	0.2246	0.1971	0.1756	0.1567	0.1312	0.1077	0.2061	0.1820	0.1913	0.1617	0.1425	0.1255	0.2377	0.1875	0.1713	0.1619	0.1314	0.1100	0.2065	0.1690	0.1739	0.1474	0.1365	0.1032	0.1567	0.1438	0.1242	0.1211	0.1070	0.1012	0.1596	0.1524	0.1533	0.1323	0.1227	0.1123	0.1315	0.1113	0.1116	0.1047	0.0952	0.0977	0.1360	0.1349	0.1250	0.1187	0.1041	0.0911	0.0977	0.0951	0.0966	0.0933	0.0918	0.0892	0.1106	0.1033	0.1045	0.0971	0.0975	0.1121	0.0646	0.0660	0.0640	0.0664	0.0647	0.0644	0.0648	0.0651	0.0650	0.0650	0.0647	0.0676	0.0645	0.0638	0.0648	0.0663	0.0661	0.0673	0.0665	0.0659	0.0663	0.0647	0.0663	0.0675
32=00:05:12	28152	301	0.2991	0.2470	0.2247	0.1863	0.1483	0.1189	0.2767	0.2654	0.2480	0.2092	0.1698	0.1093	0.2499	0.2103	0.1926	0.1721	0.1412	0.1160	0.2359	0.2027	0.2112	0.1797	0.1570	0.1278	0.2646	0.2045	0.1899	0.1748	0.1444	0.1162	0.2207	0.1946	0.1950	0.1686	0.1561	0.1095	0.1719	0.1615	0.1332	0.1301	0.1110	0.1075	0.1827	0.1752	0.1710	0.1545	0.1326	0.1180	0.1240	0.1163	0.1170	0.1070	0.0990	0.0978	0.1549	0.1494	0.1417	0.1332	0.1209	0.0964	0.0989	0.0951	0.0995	0.0960	0.0922	0.0937	0.1195	0.1172	0.1107	0.1069	0.0990	0.0937	0.0639	0.0656	0.0649	0.0658	0.0643	0.0648	0.0658	0.0637	0.0649	0.0668	0.0666	0.0663	0.0622	0.0635	0.0647	0.0681	0.0657	0.0688	0.0638	0.0654	0.0642	0.0648	0.0662	0.0671
33=00:19:53	29033	301	0.3120	0.2655	0.2366	0.1947	0.1555	0.1209	0.3015	0.2886	0.2744	0.2274	0.1792	0.1107	0.2784	0.2327	0.2068	0.1815	0.1475	0.1152	0.2620	0.2242	0.2320	0.1956	0.1682	0.1298	0.2808	0.2177	0.2046	0.1869	0.1499	0.1166	0.2485	0.2071	0.2121	0.1787	0.1672	0.1123	0.1812	0.1695	0.1414	0.1324	0.1121	0.1058	0.1956	0.1855	0.1869	0.1578	0.1415	0.1187	0.1379	0.1190	0.1159	0.1079	0.0973	0.0971	0.1637	0.1570	0.1488	0.1352	0.1192	0.0973	0.0991	0.0948	0.0956	0.0953	0.0911	0.0918	0.1242	0.1149	0.1148	0.1066	0.1010	0.0964	0.0589	0.0638	0.0622	0.0631	0.0623	0.0634	0.0632	0.0638	0.0619	0.0618	0.0646	0.0622	0.0617	0.0627	0.0616	0.0623	0.0634	0.0646	0.0638	0.0643	0.0635	0.0625	0.0658	0.0647
34=00:34:34	29914	298	0.3388	0.2820	0.2530	0.2071	0.1575	0.1210	0.3179	0.3004	0.2867	0.2364	0.1854	0.1135	0.2958	0.2494	0.2241	0.1930	0.1517	0.1225	0.2824	0.2333	0.2462	0.2063	0.1799	0.1471	0.3182	0.2360	0.2153	0.1928	0.1560	0.1218	0.2521	0.2097	0.2187	0.1856	0.1676	0.1155	0.2008	0.1808	0.1484	0.1421	0.1125	0.1073	0.2055	0.1955	0.1923	0.1659	0.1469	0.1243	0.1395	0.1245	0.1231	0.1102	0.1008	0.0978	0.1674	0.1624	0.1479	0.1339	0.1208	0.0952	0.0986	0.0971	0.0980	0.0957	0.0902	0.0924	0.1267	0.1219	0.1184	0.1086	0.1027	0.1003	0.0630	0.0640	0.0640	0.0637	0.0631	0.0637	0.0652	0.0646	0.0644	0.0642	0.0633	0.0662	0.0615	0.0645	0.0642	0.0637	0.0645	0.0652	0.0659	0.0638	0.0637	0.0646	0.0657	0.0640
35=00:49:14	30795	300	0.3918	0.3235	0.2840	0.2323	0.1771	0.1316	0.3631	0.3559	0.3379	0.2779	0.2162	0.1246	0.3295	0.2788	0.2472	0.2147	0.1698	0.1294	0.3187	0.2664	0.2829	0.2318	0.1963	0.1408	0.3428	0.2639	0.2443	0.2173	0.1701	0.1317	0.2960	0.2504	0.2498	0.2122	0.1954	0.1258	0.2167	0.2021	0.1629	0.1557	0.1216	0.1149	0.2336	0.2177	0.2158	0.1837	0.1608	0.1465	0.1518	0.1342	0.1299	0.1188	0.1050	0.1061	0.1873	0.1801	0.1693	0.1557	0.1347	0.1056	0.1050	0.1024	0.1021	0.1009	0.0966	0.0974	0.1355	0.1318	0.1284	0.1147	0.1111	0.0985	0.0656	0.0671	0.0664	0.0684	0.0671	0.0671	0.0691	0.0669	0.0669	0.0693	0.0680	0.0688	0.0664	0.0660	0.0683	0.0677	0.0677	0.0692	0.0685	0.0657	0.0684	0.0694	0.0688	0.0684
36=01:03:55	31676	298	0.4164	0.3307	0.2893	0.2328	0.1770	0.1289	0.3670	0.3516	0.3464	0.2702	0.2129	0.1251	0.3647	0.3015	0.2544	0.2162	0.1740	0.1300	0.3260	0.2734	0.2896	0.2358	0.2024	0.1648	0.3758	0.2813	0.2533	0.2148	0.1708	0.1298	0.2990	0.2401	0.2447	0.2058	0.1925	0.1243	0.2355	0.2029	0.1684	0.1576	0.1223	0.1141	0.2376	0.2241	0.2215	0.1816	0.1666	0.1591	0.1627	0.1359	0.1335	0.1190	0.1023	0.1021	0.1804	0.1778	0.1643	0.1496	0.1281	0.1035	0.1041	0.1019	0.1025	0.1005	0.0957	0.0951	0.1362	0.1290	0.1259	0.1168	0.1076	0.1077	0.0662	0.0687	0.0649	0.0658	0.0656	0.0659	0.0671	0.0652	0.0666	0.0672	0.0690	0.0693	0.0650	0.0633	0.0659	0.0662	0.0659	0.0679	0.0654	0.0658	0.0668	0.0677	0.0684	0.0679
37=01:18:36	32556	300	0.4462	0.3840	0.3346	0.2627	0.1905	0.1376	0.4394	0.4147	0.4032	0.3268	0.2523	0.1351	0.3993	0.3302	0.2847	0.2388	0.1811	0.1371	0.3768	0.3100	0.3291	0.2731	0.2273	0.1627	0.4039	0.3066	0.2763	0.2386	0.1906	0.1388	0.3467	0.2857	0.2979	0.2441	0.2208	0.1351	0.2594	0.2290	0.1815	0.1664	0.1250	0.1154	0.2654	0.2480	0.2442	0.2062	0.1829	0.1455	0.1537	0.1399	0.1395	0.1215	0.1047	0.1010	0.2098	0.2064	0.1884	0.1698	0.1422	0.1064	0.1049	0.1026	0.1029	0.1008	0.0945	0.0936	0.1455	0.1369	0.1344	0.1226	0.1121	0.1073	0.0627	0.0648	0.0632	0.0644	0.0616	0.0632	0.0645	0.0629	0.0635	0.0655	0.0650	0.0650	0.0625	0.0642	0.0633	0.0640	0.0653	0.0641	0.0654	0.0648	0.0639	0.0664	0.0652	0.0653
38=01:33:17	33437	301	0.4993	0.4263	0.3729	0.2841	0.2069	0.1481	0.4924	0.4616	0.4487	0.3640	0.2713	0.1457	0.4424	0.3642	0.3153	0.2684	0.1988	0.1389	0.4112	0.3509	0.3628	0.3010	0.2556	0.1710	0.4405	0.3418	0.3053	0.2590	0.2016	0.1417	0.3851	0.3113	0.3249	0.2659	0.2325	0.1408	0.2758	0.2512	0.1969	0.1802	0.1321	0.1184	0.2816	0.2703	0.2635	0.2203	0.1926	0.1570	0.1639	0.1478	0.1461	0.1276	0.1050	0.1063	0.2193	0.2116	0.1933	0.1767	0.1458	0.1080	0.1061	0.1049	0.1070	0.1027	0.0958	0.0958	0.1527	0.1410	0.1373	0.1223	0.1150	0.1214	0.0647	0.0667	0.0655	0.0666	0.0646	0.0646	0.0651	0.0658	0.0632	0.0655	0.0666	0.0664	0.0651	0.0651	0.0649	0.0651	0.0662	0.0674	0.0655	0.0654	0.0658	0.0671	0.0663	0.0666
39=01:47:58	34318	300	0.5458	0.4537	0.3843	0.3131	0.2165	0.1461	0.4639	0.4640	0.4560	0.3573	0.2794	0.1424	0.4768	0.3917	0.3249	0.2668	0.2003	0.1419	0.4203	0.3416	0.3741	0.2898	0.2524	0.1848	0.4702	0.3660	0.3161	0.2620	0.1930	0.1379	0.3764	0.3062	0.3001	0.2550	0.2378	0.1348	0.2977	0.2485	0.1945	0.1757	0.1286	0.1157	0.2876	0.2569	0.2602	0.2124	0.1927	0.1701	0.1756	0.1469	0.1428	0.1225	0.1017	0.0994	0.2021	0.2032	0.1832	0.1698	0.1431	0.1041	0.1073	0.1014	0.1028	0.0994	0.0896	0.0889	0.1394	0.1361	0.1311	0.1228	0.1095	0.0926	0.0612	0.0635	0.0620	0.0613	0.0627	0.0612	0.0635	0.0634	0.0621	0.0622	0.0644	0.0639	0.0604	0.0614	0.0622	0.0614	0.0624	0.0635	0.0628	0.0627	0.0613	0.0623	0.0633	0.0639
40=02:02:38	35199	298	0.5644	0.4887	0.4126	0.3132	0.2211	0.1524	0.5228	0.4924	0.4814	0.3973	0.3075	0.1557	0.5106	0.4147	0.3640	0.2982	0.2170	0.1530	0.4709	0.3933	0.4140	0.3316	0.2876	0.1966	0.5009	0.3864	0.3339	0.2833	0.2161	0.1479	0.4058	0.3421	0.3475	0.2789	0.2534	0.1468	0.3343	0.2957	0.2206	0.1986	0.1415	0.1233	0.3240	0.2884	0.2902	0.2402	0.2082	0.1842	0.1875	0.1627	0.1598	0.1328	0.1088	0.1071	0.2290	0.2245	0.2010	0.1825	0.1485	0.1116	0.1101	0.1081	0.1103	0.1035	0.0983	0.0978	0.1582	0.1479	0.1473	0.1286	0.1186	0.1018	0.0659	0.0665	0.0652	0.0657	0.0663	0.0659	0.0672	0.0676	0.0660	0.0669	0.0678	0.0642	0.0649	0.0653	0.0644	0.0659	0.0676	0.0672	0.0677	0.0664	0.0651	0.0666	0.0668	0.0666
41=02:17:19	36080	301	0.6204	0.5243	0.4703	0.3660	0.2458	0.1636	0.5739	0.5827	0.5168	0.4459	0.3305	0.1687	0.5576	0.4582	0.4025	0.3208	0.2283	0.1559	0.4972	0.4145	0.4443	0.3637	0.3059	0.2000	0.5647	0.4252	0.3763	0.2973	0.2217	0.1529	0.4317	0.3699	0.3644	0.3232	0.2709	0.1667	0.3641	0.3083	0.2315	0.2066	0.1423	0.1270	0.3343	0.3088	0.3073	0.2506	0.2191	0.1669	0.2011	0.1697	0.1677	0.1330	0.1089	0.1059	0.2429	0.2351	0.2127	0.1943	0.1637	0.1187	0.1129	0.1085	0.1082	0.1052	0.0972	0.0963	0.1607	0.1545	0.1484	0.1341	0.1216	0.1026	0.0656	0.0671	0.0648	0.0649	0.0638	0.0654	0.0672	0.0653	0.0646	0.0679	0.0674	0.0660	0.0650	0.0636	0.0663	0.0669	0.0654	0.0678	0.0672	0.0660	0.0667	0.0657	0.0663	0.0667
42=02:32:00	36960	300	0.6622	0.5439	0.4628	0.3651	0.2499	0.1614	0.5731	0.5826	0.5619	0.4656	0.3549	0.1826	0.5771	0.4840	0.4127	0.3362	0.2424	0.1636	0.5135	0.4358	0.4701	0.3825	0.3232	0.2063	0.5585	0.4461	0.3975	0.3143	0.2304	0.1553	0.4604	0.4080	0.3991	0.3502	0.3066	0.1742	0.3921	0.3369	0.2549	0.2204	0.1500	0.1280	0.3673	0.3343	0.3300	0.2757	0.2349	0.1961	0.2136	0.1780	0.1722	0.1382	0.1071	0.1057	0.2561	0.2555	0.2335	0.2102	0.1679	0.1193	0.1136	0.1092	0.1127	0.1052	0.0960	0.0967	0.1679	0.1592	0.1539	0.1403	0.1223	0.0960	0.0628	0.0654	0.0642	0.0636	0.0644	0.0649	0.0657	0.0639	0.0614	0.0656	0.0655	0.0651	0.0643	0.0625	0.0654	0.0654	0.0645	0.0654	0.0643	0.0651	0.0621	0.0646	0.0664	0.0654
43=02:46:41	37841	298	0.7145	0.6271	0.5449	0.4330	0.2859	0.1866	0.7010	0.6937	0.6510	0.5462	0.4384	0.2045	0.6569	0.5330	0.4749	0.3777	0.2695	0.1763	0.6166	0.5001	0.5443	0.4422	0.3871	0.2417	0.6521	0.5132	0.4537	0.3729	0.2736	0.1784	0.5354	0.4771	0.4737	0.4032	0.3454	0.1886	0.4397	0.3836	0.2806	0.2458	0.1652	0.1360	0.4208	0.3810	0.3822	0.3054	0.2624	0.1968	0.2264	0.1997	0.1940	0.1502	0.1135	0.1086	0.2961	0.2972	0.2556	0.2354	0.1828	0.1260	0.1165	0.1108	0.1138	0.1094	0.0984	0.0963	0.1870	0.1683	0.1623	0.1462	0.1280	0.1084	0.0625	0.0663	0.0656	0.0638	0.0645	0.0655	0.0655	0.0642	0.0649	0.0661	0.0664	0.0656	0.0644	0.0668	0.0639	0.0662	0.0626	0.0657	0.0649	0.0650	0.0652	0.0662	0.0634	0.0661
44=03:01:21	38722	300	0.7400	0.6569	0.5768	0.4443	0.2935	0.1818	0.7069	0.7084	0.6514	0.5576	0.4365	0.2071	0.6817	0.5620	0.5011	0.3938	0.2812	0.1767	0.6350	0.5223	0.5618	0.4673	0.4028	0.2637	0.6889	0.5253	0.4560	0.3814	0.2823	0.1754	0.5352	0.4628	0.4681	0.4058	0.3452	0.1925	0.4617	0.4147	0.2900	0.2604	0.1642	0.1347	0.4293	0.4060	0.3948	0.3155	0.2678	0.1929	0.2415	0.2062	0.2030	0.1537	0.1119	0.1071	0.3110	0.2972	0.2618	0.2365	0.1833	0.1287	0.1161	0.1093	0.1139	0.1088	0.0974	0.0939	0.1927	0.1757	0.1713	0.1489	0.1310	0.1079	0.0628	0.0657	0.0634	0.0626	0.0630	0.0623	0.0632	0.0634	0.0631	0.0640	0.0661	0.0654	0.0625	0.0644	0.0637	0.0650	0.0662	0.0636	0.0643	0.0642	0.0642	0.0643	0.0662	0.0663
45=03:16:02	39603	300	0.7932	0.7237	0.6303	0.4953	0.3327	0.2064	0.7865	0.7632	0.7575	0.6366	0.5127	0.2400	0.7367	0.6185	0.5420	0.4436	0.3107	0.1924	0.6939	0.6007	0.6358	0.5195	0.4600	0.2862	0.7482	0.5923	0.5196	0.4475	0.3265	0.1965	0.6197	0.5417	0.5618	0.4657	0.4233	0.2219	0.5206	0.4629	0.3269	0.2880	0.1755	0.1457	0.4892	0.4554	0.4481	0.3651	0.3103	0.2332	0.2702	0.2299	0.2187	0.1629	0.1191	0.1147	0.3562	0.3473	0.3029	0.2723	0.2131	0.1410	0.1232	0.1129	0.1157	0.1108	0.0992	0.0985	0.2091	0.1881	0.1841	0.1571	0.1434	0.1118	0.0647	0.0649	0.0653	0.0664	0.0652	0.0658	0.0666	0.0650	0.0646	0.0659	0.0663	0.0661	0.0660	0.0653	0.0637	0.0649	0.0662	0.0664	0.0662	0.0656	0.0656	0.0643	0.0667	0.0661
46=03:30:43	40483	298	0.8300	0.7615	0.6706	0.5257	0.3612	0.2178	0.8438	0.8102	0.8123	0.6739	0.5436	0.2633	0.7898	0.6842	0.5844	0.4886	0.3401	0.2059	0.7370	0.6564	0.6810	0.5705	0.4907	0.2853	0.7676	0.6439	0.5762	0.4790	0.3500	0.2088	0.6835	0.5896	0.6190	0.5060	0.4569	0.2378	0.5818	0.5118	0.3693	0.3262	0.1936	0.1488	0.5321	0.5074	0.4884	0.4086	0.3406	0.2492	0.2937	0.2515	0.2390	0.1758	0.1198	0.1160	0.3937	0.3863	0.3506	0.3034	0.2423	0.1515	0.1243	0.1159	0.1224	0.1124	0.1006	0.0992	0.2310	0.2061	0.2036	0.1735	0.1491	0.1185	0.0645	0.0656	0.0643	0.0657	0.0644	0.0645	0.0632	0.0652	0.0639	0.0665	0.0650	0.0663	0.0632	0.0643	0.0655	0.0660	0.0645	0.0654	0.0654	0.0666	0.0646	0.0648	0.0662	0.0654
47=03:45:24	41364	301	0.8485	0.7540	0.6540	0.4894	0.3485	0.2020	0.8062	0.7748	0.7952	0.6982	0.5360	0.2737	0.7702	0.6818	0.5707	0.4885	0.3349	0.2042	0.6964	0.6617	0.6599	0.5730	0.4798	0.2838	0.7634	0.6309	0.5675	0.4681	0.3378	0.1973	0.6728	0.5773	0.6111	0.4949	0.4483	0.2379	0.5876	0.5283	0.3811	0.3261	0.1932	0.1511	0.5219	0.5138	0.4764	0.4212	0.3503	0.2569	0.3024	0.2583	0.2404	0.1791	0.1220	0.1165	0.3863	0.3602	0.3407	0.2917	0.2306	0.1517	0.1315	0.1205	0.1238	0.1109	0.1018	0.0989	0.2253	0.2050	0.2075	0.1716	0.1504	0.1181	0.0657	0.0677	0.0660	0.0666	0.0656	0.0658	0.0654	0.0664	0.0654	0.0667	0.0673	0.0678	0.0667	0.0654	0.0673	0.0659	0.0676	0.0647	0.0647	0.0680	0.0673	0.0670	0.0659	0.0674
48=04:00:05	42245	301	0.8866	0.8410	0.7543	0.5982	0.4199	0.2432	0.9004	0.8846	0.8844	0.7633	0.6314	0.3144	0.8584	0.7616	0.6661	0.5505	0.3948	0.2367	0.8217	0.7477	0.7659	0.6564	0.5637	0.3382	0.8562	0.7324	0.6575	0.5436	0.4066	0.2390	0.7741	0.6729	0.7055	0.5883	0.5321	0.2862	0.6629	0.5999	0.4369	0.3854	0.2201	0.1623	0.6145	0.5959	0.5600	0.4734	0.4082	0.2720	0.3450	0.2949	0.2809	0.1972	0.1273	0.1219	0.4577	0.4486	0.4091	0.3514	0.2717	0.1738	0.1361	0.1248	0.1291	0.1162	0.1037	0.1026	0.2583	0.2343	0.2322	0.1980	0.1723	0.1287	0.0644	0.0684	0.0666	0.0642	0.0668	0.0675	0.0678	0.0661	0.0662	0.0667	0.0688	0.0684	0.0662	0.0671	0.0663	0.0659	0.0670	0.0676	0.0685	0.0672	0.0671	0.0661	0.0682	0.0665
49=04:14:45	43126	301	0.8940	0.8488	0.7492	0.5907	0.4204	0.2382	0.8338	0.8481	0.8396	0.7829	0.6125	0.3256	0.8443	0.7745	0.6728	0.5697	0.4064	0.2384	0.8120	0.7608	0.7745	0.6544	0.5646	0.3347	0.8604	0.7390	0.6847	0.5578	0.4073	0.2281	0.7616	0.6642	0.6671	0.5826	0.5055	0.2718	0.6996	0.6267	0.4645	0.3956	0.2209	0.1656	0.6192	0.5995	0.5448	0.4671	0.3960	0.2793	0.3753	0.3153	0.2946	0.1967	0.1258	0.1188	0.4623	0.4431	0.3997	0.3399	0.2652	0.1643	0.1330	0.1195	0.1284	0.1123	0.0993	0.0961	0.2595	0.2386	0.2285	0.1951	0.1658	0.1167	0.0607	0.0640	0.0611	0.0599	0.0596	0.0623	0.0642	0.0626	0.0620	0.0641	0.0643	0.0646	0.0622	0.0633	0.0626	0.0634	0.0637	0.0642	0.0623	0.0619	0.0617	0.0636	0.0654	0.0645
50=04:29:26	44007	300	0.8564	0.8590	0.7653	0.5928	0.4056	0.2351	0.8215	0.8190	0.8096	0.8041	0.6830	0.3450	0.8416	0.7410	0.6895	0.5708	0.3975	0.2316	0.8336	0.7657	0.7904	0.6750	0.6112	0.3789	0.8649	0.7194	0.6463	0.5570	0.4091	0.2300	0.7498	0.7073	0.7149	0.6082	0.5362	0.2993	0.7227	0.6580	0.4681	0.3959	0.2318	0.1653	0.6284	0.6024	0.5907	0.4875	0.4153	0.2991	0.3695	0.3256	0.3000	0.1974	0.1252	0.1170	0.4731	0.4518	0.3942	0.3655	0.2754	0.1736	0.1359	0.1209	0.1283	0.1151	0.1001	0.0950	0.2659	0.2406	0.2350	0.1918	0.1683	0.1195	0.0620	0.0632	0.0597	0.0630	0.0619	0.0629	0.0625	0.0622	0.0627	0.0638	0.0638	0.0636	0.0619	0.0613	0.0627	0.0632	0.0633	0.0634	0.0635	0.0631	0.0586	0.0629	0.0644	0.0637
51=04:44:07	44888	298	0.8616	0.8117	0.7553	0.6216	0.4454	0.2427	0.7993	0.8190	0.8505	0.7902	0.6745	0.3737	0.8172	0.8234	0.6957	0.5905	0.4353	0.2451	0.7879	0.7994	0.8243	0.7272	0.6276	0.4002	0.8137	0.7699	0.7137	0.5691	0.4107	0.2439	0.8096	0.7056	0.7189	0.6332	0.5810	0.3032	0.7626	0.6499	0.5077	0.4390	0.2387	0.1763	0.6807	0.6597	0.5910	0.5206	0.4478	0.3380	0.4125	0.3317	0.3082	0.2104	0.1336	0.1220	0.4714	0.4784	0.4372	0.3636	0.2939	0.1750	0.1503	0.1263	0.1363	0.1161	0.1013	0.0999	0.2722	0.2504	0.2444	0.2044	0.1760	0.1287	0.0648	0.0673	0.0654	0.0657	0.0662	0.0655	0.0669	0.0655	0.0643	0.0656	0.0675	0.0673	0.0660	0.0630	0.0654	0.0644	0.0665	0.0655	0.0665	0.0675	0.0627	0.0665	0.0667	0.0664
52=04:58:48	45768	301	0.8973	0.8582	0.8435	0.7218	0.4988	0.2797	0.8069	0.8491	0.8272	0.7874	0.7381	0.4123	0.8570	0.8481	0.7749	0.6323	0.4833	0.2736	0.8313	0.7849	0.8217	0.7437	0.6739	0.4309	0.8980	0.8594	0.7824	0.6190	0.4563	0.2753	0.8174	0.7684	0.7536	0.7123	0.6355	0.3576	0.8070	0.7088	0.5639	0.4829	0.2601	0.1845	0.7353	0.7012	0.6412	0.5472	0.4850	0.3486	0.4644	0.3797	0.3562	0.2297	0.1386	0.1241	0.5280	0.5513	0.4679	0.4169	0.3073	0.1938	0.1507	0.1327	0.1399	0.1198	0.1038	0.0977	0.2966	0.2778	0.2718	0.2244	0.1866	0.1297	0.0636	0.0652	0.0649	0.0655	0.0625	0.0658	0.0660	0.0633	0.0641	0.0647	0.0650	0.0642	0.0638	0.0637	0.0652	0.0664	0.0662	0.0668	0.0631	0.0645	0.0654	0.0659	0.0665	0.0641
53=05:13:29	46649	301	0.9046	0.8826	0.8448	0.7231	0.5202	0.3066	0.8549	0.8425	0.8339	0.7987	0.7769	0.4464	0.8615	0.8402	0.8181	0.7149	0.5220	0.2998	0.8475	0.8273	0.8302	0.7862	0.7298	0.4661	0.8916	0.8653	0.8312	0.6975	0.5052	0.2913	0.8299	0.8042	0.8021	0.7230	0.6501	0.3677	0.8585	0.7985	0.6209	0.5198	0.2851	0.1996	0.7680	0.7435	0.6953	0.6018	0.5113	0.3673	0.5033	0.4411	0.3945	0.2487	0.1355	0.1263	0.5832	0.5659	0.5056	0.4482	0.3519	0.2065	0.1568	0.1310	0.1400	0.1198	0.1029	0.1022	0.3309	0.3053	0.2926	0.2375	0.2028	0.1333	0.0616	0.0645	0.0644	0.0649	0.0608	0.0635	0.0647	0.0633	0.0631	0.0656	0.0631	0.0646	0.0638	0.0624	0.0643	0.0658	0.0608	0.0642	0.0656	0.0638	0.0646	0.0652	0.0635	0.0634
54=05:28:13	47533	300	0.9188	0.9070	0.8729	0.8112	0.5931	0.3464	0.8907	0.8888	0.8900	0.8357	0.8542	0.5138	0.8735	0.8525	0.8397	0.7487	0.5651	0.3292	0.8784	0.8514	0.8710	0.8148	0.7868	0.5137	0.9197	0.8998	0.8820	0.7558	0.5611	0.3364	0.8696	0.8245	0.8296	0.7935	0.7443	0.4300	0.8948	0.8366	0.6725	0.5761	0.3186	0.2094	0.8421	0.8090	0.7579	0.6607	0.5720	0.4046	0.5643	0.4808	0.4485	0.2787	0.1415	0.1309	0.6539	0.6642	0.5733	0.5006	0.4036	0.2391	0.1699	0.1424	0.1515	0.1252	0.1074	0.1039	0.3658	0.3313	0.3268	0.2651	0.2261	0.1409	0.0655	0.0688	0.0654	0.0675	0.0655	0.0663	0.0672	0.0645	0.0655	0.0675	0.0670	0.0673	0.0667	0.0646	0.0663	0.0675	0.0644	0.0669	0.0676	0.0672	0.0675	0.0663	0.0676	0.0671
55=05:42:53	48414	300	0.9023	0.8875	0.8787	0.8205	0.6045	0.3525	0.8842	0.8829	0.8433	0.8273	0.8023	0.5215	0.8779	0.8449	0.8436	0.7750	0.5741	0.3485	0.8749	0.8382	0.8363	0.8080	0.8042	0.5418	0.9369	0.8823	0.8699	0.7569	0.5972	0.3530	0.8513	0.7985	0.7990	0.8163	0.7234	0.4481	0.8673	0.8636	0.6837	0.6205	0.3368	0.2202	0.8123	0.8222	0.7672	0.6703	0.5741	0.4089	0.5767	0.5079	0.4915	0.2947	0.1442	0.1305	0.6961	0.6636	0.5714	0.4931	0.4012	0.2314	0.1730	0.1453	0.1534	0.1247	0.1052	0.0998	0.3778	0.3491	0.3294	0.2716	0.2231	0.1408	0.0631	0.0668	0.0629	0.0660	0.0626	0.0636	0.0645	0.0640	0.0632	0.0637	0.0659	0.0655	0.0643	0.0644	0.0648	0.0659	0.0645	0.0655	0.0654	0.0637	0.0646	0.0649	0.0653	0.0634
56=05:57:34	49295	298	0.8389	0.8291	0.8263	0.7977	0.5758	0.3238	0.8311	0.8535	0.8257	0.7708	0.7804	0.5277	0.8599	0.8321	0.8032	0.7415	0.5637	0.3344	0.8378	0.7823	0.8184	0.7875	0.7946	0.5581	0.8764	0.8499	0.7991	0.7231	0.5695	0.3468	0.8181	0.7434	0.7702	0.7847	0.7452	0.4583	0.8369	0.8262	0.6879	0.6376	0.3417	0.2173	0.7909	0.7945	0.7579	0.6614	0.5867	0.4253	0.5632	0.4949	0.4846	0.3010	0.1417	0.1249	0.6723	0.6787	0.5679	0.4809	0.3992	0.2269	0.1786	0.1441	0.1565	0.1262	0.1034	0.0980	0.3732	0.3360	0.3253	0.2701	0.2239	0.1536	0.0622	0.0655	0.0630	0.0644	0.0626	0.0645	0.0646	0.0625	0.0628	0.0644	0.0633	0.0641	0.0618	0.0617	0.0641	0.0638	0.0642	0.0655	0.0647	0.0642	0.0641	0.0639	0.0644	0.0646
57=06:12:15	50175	300	0.9151	0.9167	0.8953	0.8593	0.6651	0.3999	0.8830	0.8991	0.8552	0.8190	0.8194	0.6093	0.8893	0.8616	0.8490	0.8159	0.6483	0.3913	0.8991	0.8336	0.8721	0.8051	0.8330	0.5994	0.9459	0.9028	0.8643	0.8345	0.6529	0.4009	0.8387	0.8017	0.7958	0.7966	0.7909	0.5147	0.8806	0.8774	0.7696	0.6886	0.3918	0.2430	0.8363	0.8162	0.8002	0.7218	0.6487	0.4637	0.6664	0.5896	0.5527	0.3315	0.1506	0.1362	0.7421	0.7381	0.6037	0.5467	0.4364	0.2617	0.1935	0.1532	0.1667	0.1305	0.1075	0.1018	0.4176	0.3794	0.3630	0.2961	0.2440	0.1473	0.0640	0.0661	0.0670	0.0669	0.0651	0.0660	0.0671	0.0648	0.0664	0.0684	0.0662	0.0674	0.0650	0.0635	0.0659	0.0672	0.0667	0.0682	0.0677	0.0659	0.0667	0.0665	0.0671	0.0678
58=06:26:56	51056	301	0.9265	0.8961	0.8459	0.8239	0.6793	0.3976	0.8513	0.8376	0.8667	0.7787	0.7968	0.6256	0.8695	0.8684	0.8126	0.7971	0.6680	0.3945	0.8511	0.8265	0.8536	0.7776	0.7873	0.6158	0.9082	0.8913	0.8568	0.8428	0.6403	0.4001	0.8407	0.7779	0.7872	0.7417	0.8019	0.4993	0.8957	0.8498	0.8048	0.7040	0.3955	0.2490	0.8292	0.7934	0.7595	0.7227	0.6628	0.4902	0.7148	0.6080	0.5551	0.3504	0.1530	0.1351	0.7240	0.7516	0.6426	0.5537	0.4742	0.2670	0.2030	0.1580	0.1706	0.1287	0.1068	0.1044	0.4262	0.3855	0.3920	0.3141	0.2554	0.1599	0.0649	0.0668	0.0660	0.0669	0.0651	0.0659	0.0673	0.0646	0.0643	0.0651	0.0672	0.0657	0.0641	0.0645	0.0663	0.0675	0.0655	0.0673	0.0668	0.0665	0.0632	0.0674	0.0673	0.0672
59=06:41:36	51937	300	0.9102	0.9230	0.8755	0.8162	0.6872	0.4311	0.8772	0.8538	0.8337	0.8033	0.8134	0.6688	0.8769	0.8386	0.8399	0.8116	0.6921	0.4144	0.8738	0.8315	0.8541	0.7765	0.8045	0.6523	0.9294	0.8613	0.8523	0.8550	0.6875	0.4174	0.8036	0.7968	0.8005	0.7650	0.7674	0.5584	0.8848	0.8744	0.8134	0.7145	0.4334	0.2578	0.8223	0.7879	0.7760	0.7154	0.6819	0.5046	0.7560	0.6677	0.6147	0.3610	0.1539	0.1355	0.7592	0.7653	0.6493	0.6029	0.4885	0.2873	0.2152	0.1584	0.1764	0.1339	0.1050	0.1022	0.4601	0.4175	0.4014	0.3215	0.2657	0.1622	0.0630	0.0646	0.0643	0.0656	0.0651	0.0628	0.0644	0.0638	0.0635	0.0641	0.0645	0.0641	0.0637	0.0637	0.0634	0.0648	0.0650	0.0660	0.0633	0.0648	0.0649	0.0663	0.0660	0.0642
60=06:56:17	52818	298	0.9096	0.9158	0.8856	0.8174	0.7474	0.4501	0.8883	0.8630	0.8548	0.8309	0.8054	0.7178	0.8812	0.8716	0.8431	0.8399	0.7303	0.4621	0.8818	0.8827	0.8707	0.8174	0.8092	0.6941	0.9260	0.8885	0.8876	0.8635	0.7585	0.4592	0.8755	0.8184	0.8329	0.7963	0.7828	0.5929	0.9032	0.9109	0.8384	0.7982	0.4733	0.2894	0.8471	0.8537	0.7914	0.7549	0.7250	0.5425	0.8113	0.7431	0.6777	0.4113	0.1662	0.1454	0.8233	0.7829	0.7310	0.6319	0.5505	0.3174	0.2350	0.1748	0.1900	0.1387	0.1100	0.1021	0.4948	0.4716	0.4404	0.3729	0.2939	0.1767	0.0653	0.0652	0.0656	0.0649	0.0663	0.0650	0.0656	0.0666	0.0649	0.0671	0.0673	0.0671	0.0654	0.0638	0.0662	0.0664	0.0673	0.0668	0.0666	0.0671	0.0664	0.0677	0.0668	0.0671
61=07:10:58	53699	300	0.8549	0.8772	0.8631	0.7734	0.7037	0.4288	0.8727	0.8448	0.8105	0.8103	0.8128	0.7377	0.8751	0.8144	0.8241	0.7957	0.6932	0.4417	0.8528	0.8366	0.8149	0.7999	0.8011	0.7159	0.9034	0.8343	0.8116	0.8018	0.7612	0.4517	0.8176	0.7837	0.8236	0.7976	0.7360	0.6170	0.8463	0.8683	0.7707	0.7797	0.4769	0.2864	0.7815	0.8168	0.7739	0.7234	0.6978	0.5363	0.7645	0.7330	0.6883	0.4070	0.1619	0.1389	0.7865	0.7388	0.6883	0.6203	0.5475	0.3052	0.2397	0.1718	0.1837	0.1377	0.1074	0.1021	0.4913	0.4654	0.4280	0.3727	0.2992	0.1835	0.0646	0.0661	0.0645	0.0644	0.0645	0.0653	0.0633	0.0640	0.0644	0.0664	0.0643	0.0646	0.0642	0.0649	0.0642	0.0621	0.0665	0.0652	0.0661	0.0641	0.0638	0.0653	0.0649	0.0655
62=07:25:39	54579	298	0.9156	0.8864	0.8546	0.8251	0.7781	0.4588	0.8623	0.8395	0.8747	0.7793	0.8043	0.7510	0.8683	0.8746	0.8042	0.7900	0.7535	0.4771	0.8308	0.8364	0.8504	0.7997	0.7732	0.7458	0.9109	0.9103	0.8697	0.8170	0.7407	0.4873	0.8636	0.7705	0.8232	0.7800	0.8135	0.6163	0.8980	0.8554	0.8177	0.8146	0.5004	0.2960	0.8323	0.8214	0.7592	0.7361	0.7554	0.5937	0.8614	0.7622	0.7048	0.4611	0.1724	0.1465	0.7481	0.7645	0.7181	0.6222	0.5786	0.3282	0.2753	0.1897	0.1991	0.1414	0.1087	0.1025	0.5181	0.4636	0.4722	0.3934	0.3173	0.1923	0.0641	0.0675	0.0642	0.0669	0.0660	0.0673	0.0660	0.0675	0.0638	0.0660	0.0663	0.0673	0.0656	0.0665	0.0652	0.0655	0.0660	0.0662	0.0670	0.0672	0.0660	0.0663	0.0678	0.0646
63=07:40:20	55460	301	0.9113	0.8643	0.7974	0.7787	0.7499	0.4939	0.8013	0.8214	0.8485	0.8175	0.7971	0.7841	0.8360	0.8299	0.7817	0.7809	0.7582	0.4805	0.8393	0.8453	0.8767	0.7745	0.7977	0.7719	0.8486	0.8540	0.8560	0.8192	0.7224	0.4933	0.8301	0.8055	0.7537	0.7550	0.7761	0.6469	0.8948	0.8444	0.8310	0.7671	0.5182	0.3115	0.8204	0.7607	0.7550	0.7135	0.7222	0.6004	0.8703	0.7671	0.7087	0.4632	0.1751	0.1442	0.7128	0.7516	0.6790	0.6732	0.5427	0.3654	0.2849	0.1920	0.2000	0.1415	0.1093	0.1047	0.5059	0.4915	0.4798	0.4001	0.3192	0.1736	0.0643	0.0658	0.0638	0.0645	0.0614	0.0624	0.0637	0.0637	0.0654	0.0643	0.0661	0.0648	0.0626	0.0627	0.0634	0.0663	0.0635	0.0652	0.0669	0.0651	0.0633	0.0658	0.0665	0.0650
64=07:55:00	56341	298	0.9034	0.9204	0.9041	0.8410	0.8041	0.5543	0.9253	0.8853	0.8668	0.8348	0.8290	0.7726	0.8997	0.8812	0.8574	0.8499	0.7777	0.5597	0.8848	0.9010	0.8752	0.8349	0.8204	0.8071	0.9258	0.9103	0.9050	0.8678	0.8189	0.5675	0.8990	0.8360	0.8709	0.8327	0.8029	0.7272	0.9081	0.9201	0.8424	0.8342	0.5969	0.3518	0.8458	0.8687	0.8062	0.7904	0.7465	0.6363	0.8864	0.8814	0.8385	0.5374	0.1873	0.1550	0.8337	0.7989	0.7467	0.7111	0.6624	0.3956	0.3142	0.2086	0.2159	0.1495	0.1107	0.1023	0.5880	0.5724	0.5190	0.4547	0.3606	0.2178	0.0619	0.0639	0.0614	0.0635	0.0630	0.0614	0.0630	0.0619	0.0617	0.0633	0.0645	0.0645	0.0610	0.0620	0.0621	0.0632	0.0645	0.0645	0.0627	0.0644	0.0639	0.0631	0.0643	0.0641
65=08:09:41	57222	298	0.9153	0.9164	0.8914	0.8665	0.7996	0.5716	0.9048	0.8735	0.8913	0.7982	0.8396	0.7449	0.9004	0.8881	0.8517	0.8152	0.7680	0.5667	0.8803	0.8852	0.8855	0.8257	0.8237	0.8118	0.9483	0.9314	0.8799	0.8633	0.7976	0.6005	0.8847	0.8113	0.8483	0.7951	0.8269	0.7290	0.9175	0.8856	0.8377	0.8170	0.6238	0.3568	0.8559	0.8302	0.8013	0.7390	0.7428	0.6494	0.8989	0.8658	0.8489	0.5773	0.1878	0.1541	0.7950	0.8122	0.7121	0.6796	0.6697	0.4009	0.3335	0.2152	0.2333	0.1489	0.1079	0.1006	0.6029	0.5378	0.5366	0.4531	0.3767	0.2182	0.0636	0.0647	0.0631	0.0631	0.0629	0.0629	0.0629	0.0639	0.0611	0.0647	0.0643	0.0652	0.0628	0.0630	0.0625	0.0636	0.0648	0.0640	0.0644	0.0614	0.0632	0.0633	0.0642	0.0647
66=08:24:22	58103	301	0.9183	0.9004	0.8725	0.8301	0.7893	0.5706	0.8766	0.8479	0.8595	0.7984	0.7914	0.7471	0.8798	0.8868	0.8385	0.8233	0.7663	0.5875	0.8545	0.8762	0.8603	0.8021	0.7816	0.7763	0.9153	0.9188	0.9013	0.8516	0.7784	0.5922	0.8742	0.7957	0.8159	0.7786	0.7923	0.7468	0.9190	0.8997	0.8485	0.8275	0.6447	0.3863	0.8444	0.8379	0.7758	0.7492	0.7336	0.6608	0.8957	0.8638	0.8275	0.6035	0.1973	0.1596	0.7910	0.7862	0.7241	0.6630	0.6699	0.4145	0.3740	0.2344	0.2459	0.1533	0.1083	0.1015	0.6223	0.5838	0.5645	0.4856	0.3902	0.2256	0.0648	0.0651	0.0625	0.0641	0.0633	0.0647	0.0639	0.0641	0.0644	0.0657	0.0646	0.0636	0.0614	0.0624	0.0640	0.0648	0.0637	0.0657	0.0658	0.0649	0.0637	0.0649	0.0656	0.0636
67=08:39:03	58983	301	0.9192	0.9234	0.8946	0.8656	0.8131	0.6188	0.9117	0.8899	0.8876	0.8166	0.8333	0.7694	0.9017	0.9004	0.8617	0.8388	0.7925	0.6251	0.8909	0.9032	0.8980	0.8341	0.8270	0.7999	0.9403	0.9405	0.9132	0.8800	0.8036	0.6589	0.9004	0.8341	0.8625	0.8293	0.8345	0.7819	0.9273	0.9062	0.8644	0.8437	0.7003	0.4069	0.8814	0.8689	0.8229	0.7757	0.7676	0.7060	0.9106	0.8760	0.8515	0.6669	0.2068	0.1656	0.8161	0.8323	0.7540	0.6989	0.7193	0.4610	0.4079	0.2486	0.2619	0.1597	0.1110	0.1028	0.6731	0.6275	0.6058	0.5264	0.4363	0.2354	0.0631	0.0641	0.0654	0.0647	0.0635	0.0653	0.0657	0.0635	0.0641	0.0665	0.0653	0.0655	0.0621	0.0641	0.0647	0.0645	0.0643	0.0662	0.0647	0.0655	0.0652	0.0652	0.0644	0.0649
68=08:53:44	59864	301	0.9074	0.8814	0.8222	0.7797	0.7568	0.5954	0.8335	0.8148	0.8578	0.8022	0.8062	0.7718	0.8519	0.8495	0.7991	0.8068	0.7541	0.5914	0.8334	0.8845	0.8553	0.7796	0.7928	0.7805	0.8598	0.8644	0.8633	0.8382	0.7367	0.6064	0.8418	0.8012	0.7945	0.7447	0.7816	0.6932	0.9075	0.8763	0.8410	0.7792	0.6804	0.4093	0.8329	0.7927	0.7699	0.7403	0.7211	0.6966	0.8932	0.8396	0.7736	0.6356	0.2040	0.1635	0.7393	0.7488	0.7090	0.6700	0.6663	0.4546	0.4122	0.2491	0.2624	0.1609	0.1111	0.1021	0.6455	0.6126	0.5882	0.4981	0.4086	0.2207	0.0618	0.0648	0.0632	0.0636	0.0634	0.0628	0.0637	0.0631	0.0632	0.0645	0.0634	0.0653	0.0646	0.0623	0.0622	0.0644	0.0642	0.0630	0.0629	0.0642	0.0645	0.0645	0.0653	0.0652
69=09:08:25	60745	300	0.8864	0.9008	0.8577	0.7744	0.7345	0.6286	0.8640	0.8391	0.8117	0.8273	0.8167	0.7900	0.8667	0.8272	0.8328	0.8195	0.7384	0.6065	0.8532	0.8889	0.8420	0.7793	0.8063	0.7895	0.9012	0.8431	0.8484	0.8459	0.7820	0.6360	0.8130	0.8184	0.8170	0.7891	0.7517	0.7324	0.8832	0.9012	0.8170	0.7804	0.7259	0.4373	0.8142	0.8115	0.7883	0.7470	0.7126	0.7094	0.8734	0.8659	0.8180	0.6417	0.2145	0.1665	0.7926	0.7431	0.6927	0.6866	0.6679	0.4747	0.4510	0.2713	0.2883	0.1718	0.1126	0.1030	0.6728	0.6587	0.5827	0.5281	0.4232	0.2361	0.0625	0.0671	0.0654	0.0633	0.0634	0.0648	0.0650	0.0625	0.0652	0.0659	0.0667	0.0655	0.0642	0.0656	0.0633	0.0656	0.0652	0.0657	0.0653	0.0650	0.0644	0.0663	0.0657	0.0667
70=09:23:05	61626	298	0.8862	0.8568	0.8369	0.8315	0.7670	0.6285	0.8317	0.8394	0.8462	0.7707	0.8074	0.7487	0.8823	0.8713	0.8254	0.7778	0.7630	0.6635	0.8494	0.8613	0.8720	0.7916	0.7854	0.7771	0.8991	0.9134	0.8595	0.7971	0.7387	0.7052	0.8575	0.7811	0.7880	0.7780	0.7910	0.7137	0.9003	0.8528	0.8439	0.8342	0.7322	0.4419	0.8614	0.8281	0.7699	0.7162	0.7452	0.7170	0.8742	0.8182	0.8168	0.7501	0.2254	0.1683	0.7353	0.8018	0.7159	0.6493	0.6435	0.4898	0.4948	0.3046	0.3054	0.1626	0.1127	0.1020	0.6791	0.6188	0.6252	0.5507	0.4492	0.2688	0.0631	0.0654	0.0628	0.0645	0.0642	0.0642	0.0652	0.0637	0.0616	0.0655	0.0651	0.0645	0.0638	0.0644	0.0642	0.0647	0.0636	0.0650	0.0644	0.0641	0.0632	0.0645	0.0651	0.0634
71=09:37:46	62507	301	0.9065	0.9308	0.8966	0.8479	0.7954	0.7092	0.9090	0.8757	0.8788	0.8215	0.8433	0.7885	0.9079	0.8843	0.8695	0.8561	0.7906	0.7071	0.9025	0.9406	0.8965	0.8245	0.8397	0.8127	0.9413	0.9218	0.9053	0.8956	0.8213	0.7364	0.8825	0.8500	0.8672	0.8211	0.8358	0.7652	0.9253	0.9233	0.8671	0.8291	0.7820	0.5053	0.8929	0.8662	0.8332	0.7912	0.7774	0.7500	0.9222	0.9128	0.8645	0.7761	0.2434	0.1870	0.8351	0.8262	0.7542	0.7261	0.7239	0.5617	0.5525	0.3257	0.3430	0.1790	0.1155	0.1057	0.7367	0.6782	0.6741	0.6053	0.5073	0.2670	0.0633	0.0654	0.0658	0.0658	0.0645	0.0652	0.0664	0.0641	0.0646	0.0628	0.0648	0.0661	0.0654	0.0645	0.0655	0.0666	0.0646	0.0654	0.0659	0.0658	0.0659	0.0660	0.0669	0.0665
72=09:52:27	63387	300	0.9072	0.9148	0.9089	0.8634	0.8039	0.7108	0.8991	0.8929	0.8585	0.8256	0.8243	0.7790	0.8983	0.8846	0.8685	0.8303	0.7786	0.7297	0.8891	0.9213	0.8831	0.8159	0.8118	0.7922	0.9558	0.9317	0.9036	0.8596	0.8162	0.7464	0.8833	0.8291	0.8298	0.8313	0.8025	0.7659	0.9028	0.9094	0.8553	0.8505	0.7785	0.5171	0.8752	0.8740	0.8120	0.7665	0.7602	0.7244	0.9002	0.8892	0.8937	0.8106	0.2497	0.1816	0.8328	0.8227	0.7418	0.7102	0.6926	0.5605	0.5934	0.3545	0.3717	0.1824	0.1105	0.0991	0.7156	0.6740	0.6614	0.6280	0.5099	0.2683	0.0621	0.0641	0.0613	0.0627	0.0619	0.0638	0.0614	0.0606	0.0617	0.0632	0.0624	0.0623	0.0617	0.0620	0.0618	0.0638	0.0619	0.0615	0.0629	0.0627	0.0628	0.0627	0.0634	0.0623
73=10:07:08	64268	298	0.8914	0.9055	0.8655	0.7853	0.7492	0.6901	0.8757	0.8322	0.8343	0.8229	0.8224	0.7817	0.8742	0.8334	0.8345	0.8304	0.7424	0.6860	0.8571	0.9282	0.8419	0.7908	0.8086	0.7951	0.9148	0.8660	0.8525	0.8547	0.7919	0.6834	0.8331	0.8104	0.8251	0.7773	0.7635	0.7176	0.8969	0.9114	0.8359	0.7980	0.7570	0.5303	0.8299	0.8288	0.7795	0.7518	0.7201	0.7041	0.8906	0.8886	0.8421	0.7298	0.2526	0.1879	0.7890	0.7533	0.7068	0.6881	0.6776	0.5521	0.6217	0.3606	0.3818	0.1922	0.1137	0.1070	0.6911	0.6577	0.6257	0.5997	0.4975	0.2770	0.0642	0.0667	0.0669	0.0662	0.0667	0.0644	0.0641	0.0648	0.0650	0.0655	0.0676	0.0660	0.0650	0.0661	0.0658	0.0672	0.0656	0.0669	0.0653	0.0651	0.0661	0.0655	0.0677	0.0667
74=10:21:49	65149	301	0.8967	0.9251	0.9012	0.8537	0.7909	0.7074	0.9114	0.8649	0.8675	0.8054	0.8331	0.7586	0.9053	0.8763	0.8686	0.8452	0.7777	0.7262	0.8929	0.9410	0.8734	0.8131	0.8197	0.7917	0.9476	0.9265	0.8858	0.8775	0.8140	0.7336	0.8654	0.8156	0.8498	0.7907	0.8036	0.7472	0.9161	0.9205	0.8576	0.8364	0.7934	0.5651	0.8748	0.8676	0.8105	0.7642	0.7590	0.7174	0.9137	0.9196	0.8751	0.7922	0.2677	0.1962	0.8131	0.7985	0.7206	0.6904	0.7107	0.5905	0.6799	0.4019	0.4273	0.1972	0.1168	0.1064	0.7299	0.6653	0.6598	0.6357	0.5459	0.2940	0.0642	0.0659	0.0646	0.0640	0.0641	0.0638	0.0641	0.0632	0.0637	0.0646	0.0651	0.0646	0.0641	0.0636	0.0649	0.0648	0.0642	0.0647	0.0654	0.0654	0.0654	0.0655	0.0652	0.0648
75=10:36:29	66030	301	0.9116	0.9409	0.9161	0.8750	0.7995	0.7234	0.9066	0.8740	0.8722	0.8042	0.8471	0.7694	0.9164	0.8778	0.8796	0.8451	0.7810	0.7216	0.9047	0.9407	0.8828	0.8064	0.8328	0.8001	0.9662	0.9373	0.8816	0.8846	0.8189	0.7527	0.8601	0.8205	0.8393	0.8006	0.8128	0.7607	0.9121	0.9121	0.8594	0.8248	0.8015	0.5847	0.8840	0.8601	0.8195	0.7431	0.7612	0.7278	0.9081	0.9104	0.8800	0.7985	0.2818	0.2011	0.8110	0.8175	0.7079	0.6913	0.7103	0.6140	0.7284	0.4271	0.4565	0.2020	0.1126	0.1071	0.7274	0.6426	0.6532	0.6229	0.5615	0.2855	0.0635	0.0645	0.0635	0.0624	0.0631	0.0635	0.0638	0.0636	0.0635	0.0643	0.0628	0.0636	0.0630	0.0634	0.0640	0.0638	0.0641	0.0649	0.0658	0.0634	0.0623	0.0639	0.0642	0.0633
76=10:51:10	66911	301	0.9065	0.9178	0.8755	0.8174	0.7906	0.6941	0.8868	0.8225	0.8602	0.8099	0.8227	0.7722	0.8813	0.8760	0.8382	0.8539	0.7669	0.7119	0.8482	0.9626	0.8433	0.7908	0.7933	0.7803	0.9316	0.9120	0.9007	0.8801	0.8001	0.7144	0.8697	0.8042	0.8460	0.7701	0.8091	0.7277	0.9260	0.9229	0.8615	0.8292	0.7704	0.6231	0.8697	0.8685	0.7881	0.7748	0.7470	0.7172	0.9242	0.9178	0.8459	0.7851	0.3065	0.2104	0.8199	0.7917	0.7484	0.6961	0.7213	0.6354	0.7619	0.4647	0.4664	0.2192	0.1188	0.1081	0.7226	0.6780	0.6589	0.6175	0.5675	0.3086	0.0647	0.0676	0.0675	0.0653	0.0640	0.0655	0.0670	0.0678	0.0651	0.0671	0.0670	0.0667	0.0650	0.0651	0.0655	0.0661	0.0663	0.0681	0.0669	0.0684	0.0668	0.0663	0.0670	0.0670
77=11:05:51	67791	300	0.8933	0.9013	0.8959	0.8481	0.7641	0.6821	0.8664	0.8551	0.8253	0.7905	0.8243	0.7628	0.8997	0.8611	0.8700	0.8159	0.7562	0.7092	0.8751	0.9226	0.8505	0.7941	0.8027	0.7794	0.9450	0.9167	0.8560	0.8361	0.7889	0.7342	0.8288	0.7964	0.8141	0.8106	0.7870	0.7611	0.9008	0.8974	0.8450	0.8336	0.7915	0.6291	0.8672	0.8605	0.7889	0.7294	0.7374	0.7232	0.8777	0.8860	0.8845	0.7964	0.3132	0.2098	0.7995	0.8033	0.6881	0.6800	0.6803	0.6225	0.8013	0.5021	0.5256	0.2269	0.1229	0.1100	0.7073	0.6426	0.6291	0.6129	0.5653	0.3158	0.0655	0.0686	0.0670	0.0671	0.0677	0.0663	0.0678	0.0670	0.0656	0.0672	0.0679	0.0678	0.0658	0.0669	0.0688	0.0682	0.0678	0.0680	0.0687	0.0673	0.0668	0.0680	0.0689	0.0696
78=11:20:32	68672	300	0.9155	0.9321	0.9007	0.8453	0.8071	0.7213	0.9211	0.8566	0.8722	0.8159	0.8309	0.7665	0.8975	0.8800	0.8622	0.8616	0.7786	0.7275	0.8819	0.9904	0.8657	0.8126	0.8158	0.8054	0.9488	0.9281	0.9078	0.8920	0.8241	0.7320	0.8920	0.8280	0.8590	0.7936	0.8100	0.7424	0.9231	0.9328	0.8705	0.8421	0.7895	0.6827	0.8771	0.8843	0.8022	0.7773	0.7542	0.7352	0.9326	0.9243	0.8797	0.8137	0.3366	0.2234	0.8391	0.8121	0.7492	0.7080	0.7363	0.6723	0.8399	0.5402	0.5644	0.2354	0.1201	0.1061	0.7318	0.6823	0.6676	0.6310	0.6108	0.3186	0.0645	0.0662	0.0650	0.0662	0.0647	0.0650	0.0642	0.0635	0.0650	0.0669	0.0662	0.0662	0.0648	0.0647	0.0654	0.0661	0.0649	0.0661	0.0670	0.0650	0.0666	0.0666	0.0655	0.0666
79=11:35:13	69553	300	0.9055	0.9217	0.9088	0.8737	0.8204	0.7262	0.9178	0.8784	0.8870	0.8326	0.8421	0.7873	0.9076	0.8924	0.8678	0.8473	0.7883	0.7436	0.8936	0.9979	0.8865	0.8334	0.8220	0.7942	0.9506	0.9481	0.9151	0.8799	0.8223	0.7634	0.9094	0.8301	0.8588	0.8213	0.8331	0.7765	0.9223	0.9144	0.8756	0.8669	0.8041	0.6980	0.8982	0.9050	0.8047	0.7778	0.7669	0.7313	0.9211	0.9225	0.8988	0.8361	0.3613	0.2252	0.8447	0.8495	0.7734	0.7245	0.7427	0.6930	0.8771	0.6104	0.6017	0.2440	0.1193	0.1063	0.7299	0.6750	0.6776	0.6533	0.6303	0.3294	0.0638	0.0657	0.0655	0.0647	0.0635	0.0632	0.0646	0.0641	0.0642	0.0651	0.0654	0.0658	0.0641	0.0633	0.0652	0.0653	0.0655	0.0656	0.0646	0.0652	0.0650	0.0661	0.0656	0.0661
80=11:49:53	70434	298	0.9273	0.9254	0.8903	0.8350	0.7955	0.7342	0.8752	0.8779	0.8379	0.8401	0.8198	0.8044	0.8854	0.8657	0.8571	0.8447	0.7947	0.7118	0.8753	0.9813	0.8854	0.7927	0.8243	0.8026	0.9304	0.9060	0.9089	0.8796	0.8022	0.7181	0.8518	0.8406	0.7984	0.8126	0.7832	0.7616	0.9170	0.9112	0.8767	0.8207	0.7760	0.6961	0.8747	0.8618	0.7932	0.7622	0.7515	0.7274	0.9356	0.9019	0.8708	0.7854	0.3766	0.2303	0.8126	0.7888	0.7197	0.7326	0.6986	0.6782	0.8477	0.6282	0.6180	0.2597	0.1228	0.1076	0.7009	0.6896	0.6524	0.6377	0.5919	0.3122	0.0643	0.0635	0.0644	0.0616	0.0641	0.0651	0.0658	0.0645	0.0644	0.0652	0.0645	0.0660	0.0655	0.0655	0.0648	0.0654	0.0647	0.0646	0.0656	0.0650	0.0644	0.0662	0.0668	0.0649
81=12:04:34	71315	301	0.9218	0.9031	0.8611	0.8103	0.7785	0.7090	0.8449	0.8402	0.8145	0.8212	0.7897	0.7900	0.8711	0.8639	0.8445	0.8420	0.7816	0.7054	0.8522	0.9761	0.8577	0.7733	0.7941	0.7956	0.8985	0.8898	0.8989	0.8598	0.7779	0.6952	0.8368	0.8146	0.7867	0.7890	0.7684	0.7508	0.9154	0.9035	0.8721	0.8187	0.7551	0.7081	0.8600	0.8609	0.7704	0.7588	0.7374	0.7131	0.9128	0.8906	0.8587	0.7777	0.3922	0.2325	0.7995	0.7771	0.7128	0.7151	0.6796	0.6591	0.8304	0.6665	0.6442	0.2677	0.1227	0.1061	0.6863	0.6857	0.6472	0.6281	0.5745	0.3183	0.0625	0.0652	0.0651	0.0646	0.0634	0.0636	0.0629	0.0628	0.0628	0.0644	0.0645	0.0633	0.0633	0.0643	0.0643	0.0638	0.0636	0.0643	0.0646	0.0636	0.0639	0.0640	0.0646	0.0652
82=12:19:15	72196	301	0.9323	0.9178	0.8830	0.8722	0.8171	0.7417	0.8682	0.8770	0.8546	0.8208	0.8292	0.7915	0.8996	0.8822	0.8706	0.8346	0.8128	0.7264	0.8876	0.9721	0.8943	0.7820	0.8076	0.7998	0.9362	0.9344	0.9236	0.8758	0.7758	0.7406	0.8645	0.8291	0.7891	0.7991	0.8007	0.7684	0.9290	0.8972	0.8896	0.8471	0.7884	0.6986	0.8931	0.8600	0.7872	0.7343	0.7610	0.7389	0.9309	0.8881	0.8737	0.8228	0.4190	0.2405	0.7856	0.8253	0.7214	0.7214	0.6914	0.6810	0.8505	0.7261	0.7028	0.2719	0.1220	0.1069	0.7011	0.6663	0.6699	0.6405	0.5988	0.3456	0.0649	0.0668	0.0644	0.0661	0.0650	0.0636	0.0674	0.0645	0.0650	0.0653	0.0655	0.0672	0.0639	0.0654	0.0651	0.0664	0.0650	0.0671	0.0667	0.0665	0.0664	0.0660	0.0668	0.0646
83=12:33:56	73076	300	0.8645	0.8860	0.8826	0.8178	0.7406	0.6722	0.8586	0.8488	0.8027	0.7954	0.8243	0.7571	0.8954	0.8452	0.8609	0.8136	0.7437	0.7089	0.8587	0.9586	0.8355	0.7943	0.8089	0.7892	0.9205	0.8837	0.8394	0.8259	0.7937	0.7164	0.8173	0.7861	0.8140	0.8044	0.7565	0.7437	0.8733	0.8838	0.8250	0.8300	0.7890	0.6894	0.8422	0.8900	0.7801	0.7300	0.7203	0.7164	0.8510	0.8862	0.8862	0.7905	0.4093	0.2427	0.8149	0.7977	0.6855	0.6715	0.6745	0.6202	0.8693	0.7162	0.7445	0.2864	0.1219	0.1041	0.6973	0.6445	0.6169	0.6187	0.5789	0.3416	0.0601	0.0638	0.0619	0.0632	0.0607	0.0617	0.0612	0.0633	0.0596	0.0637	0.0624	0.0629	0.0607	0.0624	0.0632	0.0618	0.0624	0.0631	0.0636	0.0619	0.0633	0.0630	0.0632	0.0632
84=12:48:37	73957	298	0.9391	0.9198	0.8849	0.8735	0.8221	0.7470	0.8765	0.8853	0.8743	0.8321	0.8356	0.7979	0.8986	0.8811	0.8674	0.8393	0.8158	0.7362	0.8959	1.0075	0.9043	0.8052	0.8222	0.8140	0.9451	0.9427	0.9286	0.8878	0.8042	0.7542	0.8808	0.8434	0.8036	0.8023	0.8170	0.7641	0.9363	0.9008	0.9016	0.8527	0.8024	0.7170	0.9128	0.9002	0.8027	0.7544	0.7751	0.7318	0.9309	0.9050	0.8936	0.8366	0.4665	0.2687	0.8138	0.8421	0.7337	0.7289	0.6957	0.6957	0.8685	0.8049	0.7946	0.3151	0.1215	0.1094	0.7151	0.6766	0.6795	0.6501	0.6070	0.3425	0.0651	0.0673	0.0661	0.0659	0.0646	0.0631	0.0653	0.0633	0.0646	0.0670	0.0661	0.0666	0.0661	0.0638	0.0641	0.0673	0.0651	0.0658	0.0656	0.0653	0.0656	0.0652	0.0657	0.0653
85=13:03:17	74838	301	0.9128	0.8884	0.8635	0.8594	0.8056	0.6991	0.8489	0.8595	0.8638	0.7851	0.8295	0.7697	0.8869	0.8879	0.8524	0.8082	0.7874	0.7282	0.8605	0.9762	0.8714	0.7976	0.8064	0.7916	0.9188	0.9345	0.8938	0.8494	0.7642	0.7460	0.8667	0.8048	0.8117	0.8040	0.8238	0.7415	0.9199	0.8689	0.8784	0.8579	0.7859	0.7002	0.8994	0.9050	0.7818	0.7447	0.7717	0.7402	0.9059	0.8742	0.8675	0.8405	0.4761	0.2720	0.7875	0.8407	0.7324	0.6913	0.6963	0.6684	0.8662	0.8274	0.8048	0.3232	0.1247	0.1076	0.7127	0.6401	0.6697	0.6292	0.6094	0.3544	0.0615	0.0650	0.0656	0.0642	0.0637	0.0640	0.0650	0.0639	0.0649	0.0645	0.0660	0.0660	0.0645	0.0648	0.0627	0.0656	0.0647	0.0646	0.0659	0.0658	0.0655	0.0646	0.0663	0.0650
86=13:17:58	75719	301	0.9155	0.9185	0.9133	0.8489	0.8199	0.7155	0.9186	0.8744	0.8422	0.8358	0.8069	0.7835	0.9095	0.8944	0.8743	0.8752	0.7863	0.7567	0.8748	1.0441	0.8464	0.8210	0.8067	0.8013	0.9527	0.9316	0.9329	0.8806	0.8452	0.7359	0.8994	0.8116	0.8387	0.8140	0.7681	0.7607	0.9169	0.9434	0.8663	0.8777	0.7929	0.7454	0.8575	0.9430	0.7746	0.7684	0.7272	0.7232	0.9191	0.9349	0.9169	0.8437	0.5274	0.2864	0.8660	0.8056	0.7475	0.6896	0.7097	0.6586	0.8983	0.8556	0.8226	0.3598	0.1290	0.1065	0.7049	0.6855	0.6360	0.6490	0.5883	0.3657	0.0642	0.0669	0.0637	0.0660	0.0640	0.0633	0.0642	0.0650	0.0647	0.0662	0.0649	0.0662	0.0638	0.0649	0.0650	0.0661	0.0660	0.0654	0.0649	0.0658	0.0646	0.0650	0.0665	0.0649
87=13:32:39	76600	298	0.9256	0.9277	0.8886	0.8527	0.8187	0.7378	0.8936	0.8634	0.8667	0.8275	0.8473	0.7997	0.8996	0.8755	0.8597	0.8525	0.8034	0.7374	0.8968	1.0500	0.8870	0.8112	0.8276	0.8140	0.9413	0.9349	0.9227	0.8967	0.8157	0.7534	0.8989	0.8431	0.8354	0.8068	0.8240	0.7597	0.9355	0.9281	0.8924	0.8577	0.8227	0.7433	0.9084	0.9271	0.8093	0.7741	0.7691	0.7458	0.9413	0.9352	0.9000	0.8433	0.5421	0.3027	0.8616	0.8651	0.7721	0.7473	0.7308	0.7189	0.8884	0.8511	0.8404	0.3867	0.1310	0.1085	0.7357	0.6985	0.6923	0.6732	0.6356	0.3711	0.0631	0.0648	0.0647	0.0654	0.0635	0.0631	0.0641	0.0638	0.0632	0.0634	0.0636	0.0641	0.0646	0.0640	0.0633	0.0657	0.0643	0.0636	0.0644	0.0648	0.0653	0.0655	0.0666	0.0659
88=13:47:20	77480	301	0.8990	0.9136	0.8962	0.8548	0.7775	0.7119	0.8924	0.8648	0.8347	0.7844	0.8340	0.7564	0.9136	0.8759	0.8808	0.8403	0.7823	0.7336	0.8918	1.0137	0.8654	0.8003	0.8209	0.7970	0.9522	0.9273	0.8815	0.8718	0.8123	0.7393	0.8360	0.7993	0.8215	0.7957	0.7844	0.7567	0.9131	0.9146	0.8639	0.8475	0.8239	0.7194	0.8817	0.9215	0.8057	0.7363	0.7439	0.7291	0.8947	0.9197	0.9044	0.8295	0.5408	0.3011	0.8269	0.8299	0.6920	0.6900	0.6978	0.6663	0.8988	0.8161	0.8422	0.3986	0.1289	0.1090	0.7250	0.6516	0.6470	0.6262	0.6124	0.3713	0.0636	0.0659	0.0648	0.0646	0.0645	0.0639	0.0642	0.0617	0.0626	0.0658	0.0633	0.0651	0.0639	0.0651	0.0646	0.0680	0.0655	0.0638	0.0642	0.0642	0.0640	0.0645	0.0657	0.0656
89=14:02:01	78361	300	0.8978	0.8887	0.8888	0.8555	0.7952	0.6859	0.8667	0.8664	0.8599	0.7932	0.8142	0.7747	0.8937	0.8938	0.8625	0.8284	0.7759	0.7309	0.8506	1.0126	0.8544	0.8027	0.7980	0.7859	0.9408	0.9424	0.8959	0.8514	0.8008	0.7379	0.8634	0.7912	0.8177	0.8145	0.8104	0.7759	0.9130	0.8928	0.8670	0.8639	0.7964	0.7103	0.8853	0.9550	0.7754	0.7454	0.7472	0.7337	0.9072	0.8865	0.8833	0.8432	0.5758	0.3112	0.8386	0.8455	0.7314	0.6888	0.7011	0.6622	0.8946	0.8464	0.8248	0.4123	0.1286	0.1042	0.7112	0.6582	0.6600	0.6486	0.6046	0.3807	0.0620	0.0636	0.0625	0.0623	0.0617	0.0626	0.0633	0.0627	0.0632	0.0647	0.0629	0.0635	0.0627	0.0618	0.0635	0.0637	0.0629	0.0645	0.0650	0.0634	0.0649	0.0627	0.0637	0.0639
90=14:16:42	79242	298	0.9082	0.9307	0.8994	0.8687	0.8168	0.7383	0.9254	0.8759	0.8869	0.8188	0.8629	0.7844	0.9181	0.8921	0.8804	0.8622	0.8046	0.7382	0.9041	1.0565	0.8896	0.8218	0.8322	0.8142	0.9500	0.9479	0.9224	0.8956	0.8175	0.7657	0.8995	0.8453	0.8651	0.8125	0.8341	0.7754	0.9450	0.9269	0.8893	0.8692	0.8354	0.7274	0.9064	0.9436	0.8141	0.7719	0.7771	0.7484	0.9346	0.9337	0.9044	0.8612	0.6139	0.3411	0.8585	0.8723	0.7587	0.7279	0.7412	0.7091	0.9015	0.8481	0.8529	0.4455	0.1304	0.1059	0.7376	0.6729	0.6772	0.6421	0.6272	0.3948	0.0627	0.0651	0.0633	0.0638	0.0631	0.0612	0.0623	0.0633	0.0619	0.0637	0.0642	0.0648	0.0615	0.0626	0.0634	0.0633	0.0632	0.0627	0.0629	0.0646	0.0637	0.0631	0.0637	0.0641
91=14:31:22	80123	301	0.9236	0.9328	0.8969	0.8716	0.8266	0.7368	0.8984	0.8759	0.8967	0.8251	0.8602	0.7995	0.9031	0.8955	0.8673	0.8546	0.8135	0.7368	0.8911	1.0668	0.8983	0.8163	0.8336	0.8152	0.9479	0.9451	0.9244	0.9073	0.8178	0.7653	0.8955	0.8368	0.8472	0.8109	0.8455	0.7607	0.9367	0.9143	0.8930	0.8493	0.8230	0.7295	0.9120	0.9544	0.8083	0.7660	0.7765	0.7422	0.9521	0.9365	0.8894	0.8563	0.6501	0.3636	0.8580	0.8723	0.7507	0.7204	0.7196	0.7010	0.9068	0.8607	0.8538	0.4746	0.1374	0.1076	0.7242	0.6633	0.6784	0.6310	0.6241	0.4002	0.0646	0.0660	0.0662	0.0649	0.0612	0.0651	0.0647	0.0657	0.0656	0.0651	0.0664	0.0653	0.0651	0.0642	0.0654	0.0662	0.0655	0.0663	0.0669	0.0656	0.0650	0.0660	0.0642	0.0663
92=14:46:03	81004	300	0.8827	0.8670	0.8482	0.8458	0.7823	0.6824	0.8484	0.8578	0.8541	0.7702	0.8335	0.7645	0.8951	0.8818	0.8487	0.7990	0.7825	0.7256	0.8562	1.0146	0.8721	0.8025	0.8088	0.7995	0.9089	0.9322	0.8766	0.8229	0.7678	0.7521	0.8634	0.7879	0.7951	0.7928	0.8065	0.7476	0.9122	0.8660	0.8734	0.8727	0.8202	0.6983	0.8934	0.9458	0.7738	0.7181	0.7542	0.7413	0.8963	0.8706	0.8802	0.8663	0.6571	0.3490	0.8022	0.8614	0.7224	0.6710	0.6850	0.6701	0.9008	0.8650	0.8398	0.4695	0.1361	0.1073	0.7082	0.6283	0.6626	0.6341	0.6081	0.4058	0.0658	0.0680	0.0654	0.0653	0.0667	0.0659	0.0645	0.0659	0.0650	0.0645	0.0661	0.0674	0.0657	0.0656	0.0655	0.0666	0.0665	0.0665	0.0654	0.0663	0.0665	0.0657	0.0661	0.0653
93=15:00:44	81885	300	0.9117	0.9273	0.8992	0.8767	0.8100	0.7404	0.9112	0.8824	0.8846	0.8139	0.8659	0.7911	0.9176	0.8909	0.8853	0.8490	0.8008	0.7238	0.8950	1.0597	0.8896	0.8107	0.8378	0.8164	0.9512	0.9433	0.9148	0.9004	0.8242	0.7721	0.8789	0.8406	0.8495	0.8097	0.8289	0.7650	0.9301	0.9185	0.8962	0.8545	0.8421	0.7181	0.9066	0.9514	0.8118	0.7524	0.7629	0.7375	0.9420	0.9317	0.9027	0.8628	0.6998	0.3862	0.8604	0.8803	0.7274	0.7196	0.7216	0.6912	0.9147	0.8572	0.8653	0.5293	0.1383	0.1096	0.7322	0.6567	0.6676	0.6212	0.6153	0.4008	0.0627	0.0642	0.0635	0.0620	0.0631	0.0634	0.0645	0.0627	0.0632	0.0643	0.0643	0.0638	0.0628	0.0627	0.0619	0.0629	0.0631	0.0658	0.0639	0.0646	0.0638	0.0653	0.0628	0.0641
94=15:15:25	82765	298	0.9202	0.9246	0.9127	0.8828	0.8264	0.7454	0.8997	0.9053	0.8802	0.8565	0.8631	0.8317	0.9109	0.8843	0.8788	0.8546	0.8078	0.7338	0.9057	1.0827	0.9034	0.8261	0.8405	0.8337	0.9509	0.9404	0.9191	0.8899	0.8282	0.7796	0.8854	0.8534	0.8372	0.8524	0.8382	0.8009	0.9290	0.9113	0.8933	0.8644	0.8514	0.7361	0.9203	0.9825	0.8220	0.7714	0.7741	0.7548	0.9240	0.9319	0.9129	0.8502	0.7199	0.4046	0.8947	0.9041	0.7555	0.7506	0.7307	0.7321	0.9079	0.8822	0.8792	0.5885	0.1404	0.1080	0.7345	0.6927	0.6834	0.6768	0.6403	0.4130	0.0618	0.0633	0.0621	0.0636	0.0623	0.0617	0.0630	0.0617	0.0614	0.0629	0.0630	0.0631	0.0614	0.0633	0.0612	0.0639	0.0640	0.0613	0.0645	0.0620	0.0627	0.0636	0.0637	0.0629
95=15:30:07	83647	300	0.9279	0.9087	0.8614	0.8209	0.8034	0.7167	0.8586	0.8315	0.8527	0.8320	0.8308	0.8159	0.8779	0.8689	0.8436	0.8527	0.7894	0.7224	0.8566	1.1023	0.8550	0.7871	0.7949	0.8008	0.9206	0.9060	0.9088	0.8816	0.8024	0.7285	0.8621	0.8140	0.8158	0.7929	0.8003	0.7550	0.9373	0.9296	0.8905	0.8425	0.8317	0.7480	0.8837	0.9578	0.7747	0.7599	0.7348	0.7194	0.9402	0.9286	0.8863	0.8357	0.7157	0.4198	0.8638	0.8565	0.7448	0.7213	0.7106	0.6979	0.8870	0.8683	0.8525	0.6222	0.1450	0.1092	0.7153	0.6934	0.6696	0.6509	0.6226	0.4171	0.0640	0.0665	0.0666	0.1359	0.0640	0.0651	0.0649	0.0641	0.0641	0.0649	0.0663	0.0670	0.0658	0.0658	0.0655	0.0672	0.0665	0.0653	0.0649	0.0661	0.0652	0.0659	0.0676	0.0652
