# Supplementary material for: Systematic Prediction of Antifungal Drug Synergy by Chemogenomic Screening in Saccharomyces cerevisiae
Source: Front Fungal Biol. 2021 Jul 2;2:683414. doi: 10.3389/ffunb.2021.683414 (PMC10512392; doi:10.3389/ffunb.2021.683414)
Supplement: Supplementary file 1 [file Data_Sheet_1.ZIP › Supplementary data/Sypplementary_data_1_(Drug_synergy_assays)/Fen_VS_Met & Ben_VS_Rap(lowerdosage)_ps1_A_96_T_12.txt]

[config file info]
last_write=07:06:07_17:26:33
last write=07:06:08_14:48:03
[Run_Parameters]
Instrument=Tecan_12
Ini_Names=Read_Reps,Delid,Save_Data_File,Start_Time_Now
barcode_drug_plate=201401
user=asmith
Plate_Size=96
Plate_Type=NUN96ft.pdf
Samples_to_Run=6
Overlay_Size=48
Drug_Plate=none
Plate_Quarter=none
run_ID=none
run_plate_repeat=1
Read_Reps=95
Read_Modes=Absorbance
Read_Flor_Every=2
Max_Delta_OD=0.500000
Well_By_Row_Col=none
Reorder_Map=Order_Strings_Not,0
Tip_Vol=200
OD_to_Innoc=0.100,0.100,0.380,0.380,0.380,0.380,0.760,0.760,0.100,0.100,0.380,0.380,0.380,0.380,0.760,0.760,0.100,0.100,0.380,0.380,0.380,0.380,0.760,0.760,0.100,0.100,0.380,0.380,0.380,0.380,0.760,0.760,0.100,0.100,0.380,0.380,0.380,0.380,0.760,0.760,0.100,0.100,0.380,0.380,0.380,0.380,0.760,0.760
Absorption_Max=.3
OD_to_Save=0.100,0.100,0.380,0.380,0.380,0.380,0.760,0.760,0.100,0.100,0.380,0.380,0.380,0.380,0.760,0.760,0.100,0.100,0.380,0.380,0.380,0.380,0.760,0.760,0.100,0.100,0.380,0.380,0.380,0.380,0.760,0.760,0.100,0.100,0.380,0.380,0.380,0.380,0.760,0.760,0.100,0.100,0.380,0.380,0.380,0.380,0.760,0.760
OD_to_Dilute=0.100
Save_Sample_Vol=180
Save_Sample_Reps=2
Innoc_Vol=184,184,46,46,46,46,0,0,184,184,46,46,46,46,0,0,184,184,46,46,46,46,0,0,184,184,46,46,46,46,0,0,184,184,46,46,46,46,0,0,184,184,46,46,46,46,0,0
Dilute_Vol=23,23,23,23,23,23,23,23,23,23,23,23,23,23,23,23,23,23,23,23,23,23,23,23,23,23,23,23,23,23,23,23,23,23,23,23,23,23,23,23,23,23,23,23,23,23,23,23
Save_Vol=800,800,800,800,800,800,800,800,800,800,800,800,800,800,800,800,800,800,800,800,800,800,800,800,800,800,800,800,800,800,800,800,800,800,800,800,800,800,800,800,800,800,800,800,800,800,800,800
Reference_Vol=100,100,100,100,100,100,100,100,100,100,100,100,100,100,100,100,100,100,100,100,100,100,100,100,100,100,100,100,100,100,100,100,100,100,100,100,100,100,100,100,100,100,100,100,100,100,100,100,100,100,100,100,100,100,100,100,100,100,100,100,100,100,100,100,100,100,100,100,100,100,100,100,100,100,100,100,100,100,100,100,100,100,100,100,100,100,100,100,100,100,100,100,100,100,100,100
Read_to_Innoc=20,20,20,20,20,20,20,20,20,20,20,20,20,20,20,20,20,20,20,20,20,20,20,20,20,20,20,20,20,20,20,20,20,20,20,20,20,20,20,20,20,20,20,20,20,20,20,20
Read_to_Dilute=26,26,26,26,26,26,26,26,26,26,26,26,26,26,26,26,26,26,26,26,26,26,26,26,26,26,26,26,26,26,26,26,26,26,26,26,26,26,26,26,26,26,26,26,26,26,26,26
Read_to_Save=20,20,20,20,20,20,20,20,20,20,20,20,20,20,20,20,20,20,20,20,20,20,20,20,20,20,20,20,20,20,20,20,20,20,20,20,20,20,20,20,20,20,20,20,20,20,20,20
Innoc_Target_Map=1,2,3,4,5,6,7,8,9,10,11,12,13,14,15,16,17,18,19,20,21,22,23,24,25,26,27,28,29,30,31,32,33,34,35,36,37,38,39,40,41,42,43,44,45,46,47,48
Pipet_Trigger=OD_Save_Innoc
Pipet_Volume_Adj=Con_OD_Save
Delid=no
Pre_Init=yes
Talk_To_ProMax=no
Time_Out_Time=1050
Wait_While_Busy=yes
Idle_Time=2
Screen_Run_Type=pre_screen_1
Spect_Protocol=15m
Spec_Run_File=GG_PB_Voyage.pda
Spec_Assay_File=Yeast_Growth_15m
Save_Data_File=07_06_07_FenvsMet_BenvsRaplowerdosage_ps1_A_96_T_12.txt
Working_Dir=C%3A\\Users\\Growth_Data
Run_Control_Dir=C%3A\\Users\\Yeast_Run_Files
Tracking_Dir=""
Track_File=201401_data_track.txt
Save_Run_Data_Flag=yes
Set_Incubator_Temp=30.0
Base_Line_Flag=atstart_minimum
Pipet_Cycles_Before_Save=20
Time_Point_Save=wellmap
Innoc_Direction=down
Wells_In_Use=111111111111111111111111111111111111111111111111
Save_Sample_Map=111111001111110011111100111111001111110011111100
Sections_to_Run=0
Rows_per_Section=8
Start_Sections_Row=1
MultiProbe_Run_File=MJP_Innoc_Save_Tecan_12_Falcon_AD.MPT
Multiprobe_Run_Dialogue=yes
Comments=no%20comment
Target_Temp=300
Temp_Control=On
Delta_Temp=10
ReadMode=Absorbance,Bottom
ExcitationFilter=485,
EmissionFilter=535,
MeasurementFilter=595
ReadsPerWellNumber=1,1
ShakeDuration=800,0
GainMode=Manual
PdfName=NUN96ft.pdf
Gain=50,50
Add_Drug_Map=1,1,1,1,1,1,1,1,1,1,1,1,1,1,1,1,1,1,1,1,1,1,1,1,1,1,1,1,1,1,1,1,1,1,1,1,1,1,1,1,1,1,1,1,1,1,1,1
Add_Drug_Vol=7,7,7,7,7,7,7,7,7,7,7,7,7,7,7,7,7,7,7,7,7,7,7,7,7,7,7,7,7,7,7,7,7,7,7,7,7,7,7,7,7,7,7,7,7,7,7,7
Innoc_Map=111011101110111011101110111011101110111011101110111011101110111011101110111011101110111011101110
Dilute_Map=111111111111111111111111111111111111111111111111111111111111111111111111111111111111111111111111
data_file_name=iS_1_48.txt
barcode=""
Hit_Call_Threshold=1.000000
Reference_Well=A01
WT_Ref_Well=0
Project_Name=test
Pipet_Gens_Point=5.00,10.0,15.0,20.0,5.00,10.0,15.0,20.0,5.00,10.0,15.0,20.0,5.00,10.0,15.0,20.0,5.00,10.0,15.0,20.0,5.00,10.0,15.0,20.0,5.00,10.0,15.0,20.0,5.00,10.0,15.0,20.0,5.00,10.0,15.0,20.0,5.00,10.0,15.0,20.0,5.00,10.0,15.0,20.0,5.00,10.0,15.0,20.0,,
Shake_Divisor=1
data_handling=file_&_DB_&_auto_analysis
time_frm_freezer=-1.00
gens_frm_freezer=-1.00
Well_Vol=100
Parent_ID=""
Units=%
Quarter=A
media_name=ypd
Save_Mode=one_to_one
Consolidate_Save_Map=1,2,3,4,5,6,7,8,9,10,11,12,13,14,15,16,17,18,19,20,21,22,23,24,25,26,27,28,29,30,31,32,33,34,35,36,37,38,39,40,41,42,43,44,45,46,47,48
Add_Drug_at_Start_Map=000000000000000000000000000000000000000000000000000
Add_Drug_Labware=add_drug_48
Max_Dynam_OD_Change=0.05
Reads_After_Pipet=1
Ref_Type=single_ref
Read_to_Add_Drug_at_Start=0
Send_Email_at_Pipet=no_email
Strain_Name=""
Media=ypd
drug_vol=2.00
Drug_Name=""
Drug_Conc=2
Innoc_Conc=0.06250
Strain_Plate=none
ShakeIntensity=High
ShakeMode=Orbital
NumberOfFlashes=1
PartOfPlate=0
MovePlateOutAfterMeasurement=0
IntegrationLagTime=0
IntegrationTime=100
DelayMoveFlashFluorescence=0
run_platerepeat=1
[Drug_Data]
Drug_Plate=none
Strain_Plate=none
Media=ypd
Drug_Name=ud,ud,ud,ud,ud,ud,ud,ud,ud,ud,ud,ud,ud,ud,ud,ud,ud,ud,ud,ud,ud,ud,ud,ud,ud,ud,ud,ud,ud,ud,ud,ud,ud,ud,ud,ud,ud,ud,ud,ud,ud,ud,ud,ud,ud,ud,ud,ud,ud,ud,ud,ud,ud,ud,ud,ud,ud,ud,ud,ud,ud,ud,ud,ud,ud,ud,ud,ud,ud,ud,ud,ud,ud,ud,ud,ud,ud,ud,ud,ud,ud,ud,ud,ud,ud,ud,ud,ud,ud,ud,ud,ud,ud,ud,ud,ud
Strain_Name=ud
Drug_Conc=""
Innoc_Conc=0.06250,0.06250,0.06250,0.06250,0.06250,0.06250,0.06250,0.06250,0.06250,0.06250,0.06250,0.06250,0.06250,0.06250,0.06250,0.06250,0.06250,0.06250,0.06250,0.06250,0.06250,0.06250,0.06250,0.06250,0.06250,0.06250,0.06250,0.06250,0.06250,0.06250,0.06250,0.06250,0.06250,0.06250,0.06250,0.06250,0.06250,0.06250,0.06250,0.06250,0.06250,0.06250,0.06250,0.06250,0.06250,0.06250,0.06250,0.06250,0.06250,0.06250,0.06250,0.06250,0.06250,0.06250,0.06250,0.06250,0.06250,0.06250,0.06250,0.06250,0.06250,0.06250,0.06250,0.06250,0.06250,0.06250,0.06250,0.06250,0.06250,0.06250,0.06250,0.06250,0.06250,0.06250,0.06250,0.06250,0.06250,0.06250,0.06250,0.06250,0.06250,0.06250,0.06250,0.06250,0.06250,0.06250,0.06250,0.06250,0.06250,0.06250,0.06250,0.06250,0.06250,0.06250,0.06250,0.06250
Run_ID=none
Plate_Quarter=A
Units=%,%,%,%,%,%,%,%,%,%,%,%,%,%,%,%,%,%,%,%,%,%,%,%,%,%,%,%,%,%,%,%,%,%,%,%,%,%,%,%,%,%,%,%,%,%,%,%,%,%,%,%,%,%,%,%,%,%,%,%,%,%,%,%,%,%,%,%,%,%,%,%,%,%,%,%,%,%,%,%,%,%,%,%,%,%,%,%,%,%,%,%,%,%,%,%
Parent_ID=""
Project_Name=test
Strain_Backgrnd=0,0,0,0,0,0,0,0,0,0,0,0,0,0,0,0,0,0,0,0,0,0,0,0,0,0,0,0,0,0,0,0,0,0,0,0,0,0,0,0,0,0,0,0,0,0,0,0,0,0,0,0,0,0,0,0,0,0,0,0,0,0,0,0,0,0,0,0,0,0,0,0,0,0,0,0,0,0,0,0,0,0,0,0,0,0,0,0,0,0,0,0,0,0,0,0
Well_Vol=100,100,100,100,100,100,100,100,100,100,100,100,100,100,100,100,100,100,100,100,100,100,100,100,100,100,100,100,100,100,100,100,100,100,100,100,100,100,100,100,100,100,100,100,100,100,100,100,100,100,100,100,100,100,100,100,100,100,100,100,100,100,100,100,100,100,100,100,100,100,100,100,100,100,100,100,100,100,100,100,100,100,100,100,100,100,100,100,100,100,100,100,100,100,100,100
time_frm_freezer=-1.00
gens_frm_freezer=-1.00
user=asmith
Strain_Pool=ud,ud,ud,ud,ud,ud,ud,ud,ud,ud,ud,ud,ud,ud,ud,ud,ud,ud,ud,ud,ud,ud,ud,ud,ud,ud,ud,ud,ud,ud,ud,ud,ud,ud,ud,ud,ud,ud,ud,ud,ud,ud,ud,ud,ud,ud,ud,ud,ud,ud,ud,ud,ud,ud,ud,ud,ud,ud,ud,ud,ud,ud,ud,ud,ud,ud,ud,ud,ud,ud,ud,ud,ud,ud,ud,ud,ud,ud,ud,ud,ud,ud,ud,ud,ud,ud,ud,ud,ud,ud,ud,ud,ud,ud,ud,ud
Well_Alias=A01,A02,A03,A04,A05,A06,A07,A08,A09,A10,A11,A12,B01,B02,B03,B04,B05,B06,B07,B08,B09,B10,B11,B12,C01,C02,C03,C04,C05,C06,C07,C08,C09,C10,C11,C12,D01,D02,D03,D04,D05,D06,D07,D08,D09,D10,D11,D12,E01,E02,E03,E04,E05,E06,E07,E08,E09,E10,E11,E12,F01,F02,F03,F04,F05,F06,F07,F08,F09,F10,F11,F12,G01,G02,G03,G04,G05,G06,G07,G08,G09,G10,G11,G12,H01,H02,H03,H04,H05,H06,H07,H08,H09,H10,H11,H12
Well_Pos=1,2,3,4,5,6,7,8,9,10,11,12,13,14,15,16,17,18,19,20,21,22,23,24,25,26,27,28,29,30,31,32,33,34,35,36,37,38,39,40,41,42,43,44,45,46,47,48,49,50,51,52,53,54,55,56,57,58,59,60,61,62,63,64,65,66,67,68,69,70,71,72,73,74,75,76,77,78,79,80,81,82,83,84,85,86,87,88,89,90,91,92,93,94,95,96
position=A01,A02,A03,A04,A05,A06,A07,A08,A09,A10,A11,A12,B01,B02,B03,B04,B05,B06,B07,B08,B09,B10,B11,B12,C01,C02,C03,C04,C05,C06,C07,C08,C09,C10,C11,C12,D01,D02,D03,D04,D05,D06,D07,D08,D09,D10,D11,D12,E01,E02,E03,E04,E05,E06,E07,E08,E09,E10,E11,E12,F01,F02,F03,F04,F05,F06,F07,F08,F09,F10,F11,F12,G01,G02,G03,G04,G05,G06,G07,G08,G09,G10,G11,G12,H01,H02,H03,H04,H05,H06,H07,H08,H09,H10,H11,H12
[Runtime_State]
Instrument=Tecan_12
Start_Time_Now=3.2640964019E+9
Reads_Completed=86
Innoc_Direction=down
Wells_In_Use=111111111111111111111111111111111111111111111111111111111111111111111111111111111111111111111111
Innoc_Map=111111111111111111111111111111111111111111111111111111111111111111111111111111111111000000000000
Dilute_Map=111111111111111111111111111111111111111111111111111111111111111111111111111111111111111111111111
Save_Sample_Map=101000001010000010100000101000001010000010100000010100000101000001010000010100000101000001010000
Current_OD=0.827,0.786,0.793,0.832,0.843,0.831,0.998,0.831,0.858,0.866,0.862,0.905,0.853,1.025,0.839,0.853,0.828,0.881,0.857,0.873,0.851,1.004,0.816,0.854,1.031,0.864,0.888,0.816,0.820,0.985,0.887,0.863,0.869,0.865,0.865,0.843,0.818,0.877,0.826,0.812,0.755,0.769,1.038,0.879,1.003,0.871,0.840,0.870,0.900,0.703,0.699,0.711,0.698,0.602,0.835,0.828,0.840,0.820,0.739,0.763,0.653,0.596,0.575,0.566,0.550,0.558,0.319,0.241,0.266,0.238,0.233,0.222,0.067,0.066,0.066,0.067,0.065,0.069,0.065,0.065,0.915,0.853,0.861,0.866,0.066,0.066,0.065,0.065,0.065,0.065,0.065,0.066,1.051,1.042,0.832,0.837
Bckgrnd_OD=0.129,0.092,0.107,0.118,0.105,0.093,0.096,0.097,0.099,0.102,0.100,0.122,0.085,0.090,0.093,0.093,0.090,0.091,0.091,0.090,0.091,0.090,0.091,0.088,0.098,0.095,0.116,0.115,0.103,0.094,0.095,0.096,0.098,0.104,0.095,0.115,0.083,0.087,0.092,0.092,0.091,0.091,0.089,0.088,0.088,0.088,0.091,0.090,0.089,0.092,0.105,0.112,0.101,0.094,0.092,0.097,0.097,0.098,0.096,0.114,0.085,0.088,0.091,0.089,0.089,0.091,0.089,0.090,0.086,0.088,0.090,0.086,0.065,0.064,0.063,0.065,0.063,0.067,0.063,0.063,0.096,0.099,0.098,0.110,0.064,0.064,0.063,0.063,0.063,0.062,0.062,0.062,0.087,0.086,0.089,0.085
Mapped=111111101111110111111101111111111111110011111101111111111111111111111111111111111111111111111111
Pipet_Completed=000000000000000000000000000000000000000000000000000000000000000000000000000000000000000000000000
Innoc_Completed=0,0,0,0,0,0,0,0,0,0,0,0,0,0,0,0,0,0,0,0,0,0,0,0,0,0,0,0,0,0,0,0,0,0,0,0,0,0,0,0,0,0,0,0,0,0,0,0,0,0,0,0,0,0,0,0,0,0,0,0,0,0,0,0,0,0,0,0,0,0,0,0,0,0,0,0,0,0,0,0,0,0,0,0,0,0,0,0,0,0,0,0,0,0,0,0
Save_Completed=0,0,0,0,0,0,0,0,0,0,0,0,0,0,0,0,0,0,0,0,0,0,0,0,0,0,0,0,0,0,0,0,0,0,0,0,0,0,0,0,0,0,0,0,0,0,0,0,0,0,0,0,0,0,0,0,0,0,0,0,0,0,0,0,0,0,0,0,0,0,0,0,0,0,0,0,0,0,0,0,0,0,0,0,0,0,0,0,0,0,0,0,0,0,0,0
Pipeted_At=0,0,0,0,0,0,0,0,0,0,0,0,0,0,0,0,0,0,0,0,0,0,0,0,0,0,0,0,0,0,0,0,0,0,0,0,0,0,0,0,0,0,0,0,0,0,0,0,0,0,0,0,0,0,0,0,0,0,0,0,0,0,0,0,0,0,0,0,0,0,0,0,0,0,0,0,0,0,0,0,0,0,0,0,0,0,0,0,0,0,0,0,0,0,0,0
Pipeted_OD=0,0,0,0,0,0,0,0,0,0,0,0,0,0,0,0,0,0,0,0,0,0,0,0,0,0,0,0,0,0,0,0,0,0,0,0,0,0,0,0,0,0,0,0,0,0,0,0,0,0,0,0,0,0,0,0,0,0,0,0,0,0,0,0,0,0,0,0,0,0,0,0,0,0,0,0,0,0,0,0,0,0,0,0,0,0,0,0,0,0,0,0,0,0,0,0
Dilutes_Completed=0,0,0,0,0,0,0,0,0,0,0,0,0,0,0,0,0,0,0,0,0,0,0,0,0,0,0,0,0,0,0,0,0,0,0,0,0,0,0,0,0,0,0,0,0,0,0,0,0,0,0,0,0,0,0,0,0,0,0,0,0,0,0,0,0,0,0,0,0,0,0,0,0,0,0,0,0,0,0,0,0,0,0,0,0,0,0,0,0,0,0,0,0,0,0,0
Time_At_Innoc=0,0,0,0,0,0,0,0,0,0,0,0,0,0,0,0,0,0,0,0,0,0,0,0,0,0,0,0,0,0,0,0,0,0,0,0,0,0,0,0,0,0,0,0,0,0,0,0,0,0,0,0,0,0,0,0,0,0,0,0,0,0,0,0,0,0,0,0,0,0,0,0,0,0,0,0,0,0,0,0,0,0,0,0,0,0,0,0,0,0,0,0,0,0,0,0
Time_At_Save=0,0,0,0,0,0,0,0,0,0,0,0,0,0,0,0,0,0,0,0,0,0,0,0,0,0,0,0,0,0,0,0,0,0,0,0,0,0,0,0,0,0,0,0,0,0,0,0,0,0,0,0,0,0,0,0,0,0,0,0,0,0,0,0,0,0,0,0,0,0,0,0,0,0,0,0,0,0,0,0,0,0,0,0,0,0,0,0,0,0,0,0,0,0,0,0
Time_At_Dilute=0,0,0,0,0,0,0,0,0,0,0,0,0,0,0,0,0,0,0,0,0,0,0,0,0,0,0,0,0,0,0,0,0,0,0,0,0,0,0,0,0,0,0,0,0,0,0,0,0,0,0,0,0,0,0,0,0,0,0,0,0,0,0,0,0,0,0,0,0,0,0,0,0,0,0,0,0,0,0,0,0,0,0,0,0,0,0,0,0,0,0,0,0,0,0,0
Previous_OD=0.827,0.786,0.793,0.832,0.843,0.831,0.998,0.831,0.858,0.866,0.862,0.905,0.853,1.025,0.839,0.853,0.828,0.881,0.857,0.873,0.851,1.004,0.816,0.854,1.031,0.864,0.888,0.816,0.820,0.985,0.887,0.863,0.869,0.865,0.865,0.843,0.818,0.877,0.826,0.812,0.755,0.769,1.038,0.879,1.003,0.871,0.840,0.870,0.900,0.703,0.699,0.711,0.698,0.602,0.835,0.828,0.840,0.820,0.739,0.763,0.653,0.596,0.575,0.566,0.550,0.558,0.319,0.241,0.266,0.238,0.233,0.222,0.067,0.066,0.066,0.067,0.065,0.069,0.065,0.065,0.915,0.853,0.861,0.866,0.066,0.066,0.065,0.065,0.065,0.065,0.065,0.066,1.051,1.042,0.832,0.837
Prev_Delta_OD=0.006,0.010,0.002,0.001,0.004,0.002,0.006,0.004,0.009,0.007,0.009,0.003,0.005,0.009,0.000,0.003,0.000,0.005,0.007,0.004,0.002,0.011,0.010,0.014,0.015,0.001,0.003,0.014,0.003,0.007,0.005,0.007,0.008,0.002,0.000,0.001,0.001,0.001,0.003,0.005,0.002,0.002,0.011,0.001,0.010,0.003,0.004,0.004,0.001,0.002,0.002,0.001,0.000,0.002,0.000,0.003,0.002,0.006,0.034,0.023,0.007,0.005,0.002,0.003,0.005,0.005,0.006,0.003,0.005,0.008,0.003,0.002,0.000,0.000,0.003,0.001,0.000,0.000,0.001,0.001,0.006,0.000,0.002,0.003,0.001,0.001,0.001,0.001,0.000,0.000,0.001,0.001,0.011,0.003,0.003,0.003
Delta_From_Ref=0.000,0.000,1.985,1.542,2.335,3.002,1.329,1.665,0.000,0.000,2.368,1.993,2.658,2.616,4.026,4.060,0.000,0.000,2.077,2.153,2.547,2.839,5.405,8.150,0.000,0.000,1.765,1.708,2.211,2.763,1.375,2.467,0.000,0.000,2.590,2.158,2.770,2.842,4.067,4.322,0.000,0.000,2.635,2.846,2.841,3.264,6.807,8.255,0.000,0.000,0.000,0.000,0.000,0.000,0.000,0.000,0.000,0.000,0.000,0.000,0.000,0.000,0.000,0.000,0.000,0.000,0.000,0.000,0.000,0.000,0.000,0.000,0.000,0.000,0.000,0.000,0.000,0.000,0.000,0.000,0.000,0.000,0.000,0.000,0.000,0.000,0.000,0.000,0.000,0.000,0.000,0.000,0.000,0.000,0.000,0.000
Sig_OD_Delta=0,0,1,1,1,1,1,1,0,0,1,1,1,1,1,1,0,0,1,1,1,1,1,1,0,0,1,1,1,1,1,1,0,0,1,1,1,1,1,1,0,0,1,1,1,1,1,1,0,0,0,0,0,0,0,0,0,0,0,0,0,0,0,0,0,0,0,0,0,0,0,0,0,0,0,0,0,0,0,0,0,0,0,0,0,0,0,0,0,0,0,0,0,0,0,0
Add_Drug_at_Start_Map=000000000000000000000000000000000000000000000000000000000000000000000000000000000000000000000000
[Analysis]
Drug_ID=A1,A2,A3,A4,A5,A6,B1,B2,B3,B4,B5,B6,C1,C2,C3,C4,C5,C6,D1,D2,D3,D4,D5,D6,E1,E2,E3,E4,E5,E6,F1,F2,F3,F4,F5,F6,G1,G2,G3,G4,G5,G6,H1,H2,H3,H4,H5,H6
Decision=no_inh,no_inh,ps2_1_1,ps2_1_1,ps2_1_1,ps2_1_1,no_inh,no_inh,no_inh,no_inh,no_inh,no_inh,no_inh,no_inh,ps2_1_1,ps2_1_1,ps2_1_1,no_inh,no_inh,no_inh,ps2_1_1,ps2_1_1,ps2_4_1,ps2_4_1,no_inh,ps2_4_1,ps2_4_1,ps2_4_1,ps2_4_1,ps2_4_1,ps2_4_1,ps2_4_1,ps2_4_1,ps2_4_2,ps2_4_2,ps2_4_2,screen,screen,screen,screen,screen,screen,screen,screen,screen,screen,screen,screen,no_inh,no_inh,no_inh,no_inh,no_inh,ps2_4_1,ps2_1_1,ps2_1_1,no_inh,no_inh,ps2_2_1,ps2_4_1,ps2_1_1,no_inh,no_inh,no_inh,no_inh,ps2_4_1,no_inh,no_inh,no_inh,ps2_2_1,ps2_4_1,ps2_4_1,ps2_4_2,ps2_4_2,ps2_4_2,other,other,other,other,other,other,other,other,other,screen,screen,ps2_4_1,ps2_4_1,ps2_4_1,ps2_4_1,screen,screen,ps2_4_1,ps2_4_1,ps2_2_1,ps2_2_1
Plot_Min=0.100,0.100,0.100,0.100,0.100,0.100,0.100,0.100,0.100,0.100,0.100,0.100,0.100,0.100,0.100,0.100,0.100,0.100,0.100,0.100,0.100,0.100,0.100,0.100,0.100,0.100,0.100,0.100,0.100,0.100,0.100,0.100,0.100,0.100,0.100,0.100,0.100,0.100,0.100,0.100,0.100,0.100,0.100,0.100,0.100,0.100,0.100,0.100
Plot_Max=1.500,1.500,1.500,1.500,1.500,1.500,1.500,1.500,1.500,1.500,1.500,1.500,1.500,1.500,1.500,1.500,1.500,1.500,1.500,1.500,1.500,1.500,1.500,1.500,1.500,1.500,1.500,1.500,1.500,1.500,1.500,1.500,1.500,1.500,1.500,1.500,1.500,1.500,1.500,1.500,1.500,1.500,1.500,1.500,1.500,1.500,1.500,1.500
G_Plot_Min=0.1
G_Plot_Delta=0.7
Plot_On_Off=0
OD_Gen_Pt=0.460
Gens_to_OD_Pt=5.000
Avg_G=2.429,2.464,2.525,2.539,2.548,2.562,2.365,2.435,2.525,2.518,2.537,2.535,2.374,2.492,2.605,2.576,2.559,2.524,2.416,2.480,2.541,2.571,2.623,2.607,2.391,2.595,2.696,2.693,2.693,3.072,2.752,2.962,3.181,3.242,3.347,3.474,0.000,0.000,0.000,0.000,0.000,0.000,0.000,0.000,0.000,0.000,0.000,0.000,2.320,2.362,2.345,2.369,2.500,2.880,2.307,2.323,2.418,2.489,2.648,3.091,2.328,2.424,2.417,2.420,2.561,2.895,2.502,2.561,2.588,2.734,2.891,3.141,3.429,3.622,3.641,3.724,3.897,3.880,5.162,5.981,5.608,6.021,6.108,6.140,0.000,0.000,2.139,2.151,2.154,2.155,0.000,0.000,2.156,2.154,2.179,2.172
Max_Slope=2.322,2.118,2.240,2.249,2.168,2.104,2.107,2.215,2.291,2.310,2.340,2.180,1.971,2.396,2.916,2.685,2.682,2.300,2.662,2.356,2.834,2.871,3.033,2.933,2.708,3.277,3.196,2.994,2.849,3.777,3.618,3.613,4.905,4.606,4.812,5.248,123.059,132.673,49.962,128.653,86.643,118.008,113.214,132.673,113.215,134.713,111.724,94.397,2.046,2.049,2.104,1.958,2.055,2.328,1.959,1.980,1.987,2.030,2.159,2.312,1.836,1.978,2.107,2.065,2.061,2.156,1.920,2.043,1.903,1.965,2.003,2.042,2.461,2.414,2.403,2.285,2.594,2.359,9.508,15.919,14.137,13.471,16.151,13.884,73.866,124.493,1.954,1.897,1.831,1.833,104.883,77.191,1.840,1.803,1.979,1.984
Fit_Model=all
Fit_Const_OD_Base=0.000
Fit_Const_N0=0.01800
Fit_Const_T0=0.000
G_Fit_Min=0.100
G_Fit_Delta=0.400
Fit_On_Off=0.000,0.000,0.000,0.000,0.000,0.000,0.000,0.000,0.000,0.000,0.000,0.000,0.000,0.000,0.000,0.000,0.000,0.000,0.000,0.000,0.000,0.000,0.000,0.000,0.000,0.000,0.000,0.000,0.000,0.000,0.000,0.000,0.000,0.000,0.000,0.000,0.000,0.000,0.000,0.000,0.000,0.000,0.000,0.000,0.000,0.000,0.000,0.000,0.000,0.000,0.000,0.000,0.000,0.000,0.000,0.000,0.000,0.000,0.000,0.000,0.000,0.000,0.000,0.000,0.000,0.000,0.000,0.000,0.000,0.000,0.000,0.000,0.000,0.000,0.000,0.000,0.000,0.000,0.000,0.000,0.000,0.000,0.000,0.000,0.000,0.000,0.000,0.000,0.000,0.000,0.000,0.000,0.000,0.000,0.000,0.000
Fit_Min=0.079,0.042,0.057,0.068,0.055,0.043,0.035,0.040,0.043,0.043,0.040,0.041,0.048,0.045,0.066,0.065,0.053,0.044,0.033,0.037,0.042,0.042,0.041,0.041,0.039,0.042,0.055,0.062,0.051,0.044,0.035,0.038,0.041,0.039,0.039,0.041,0.015,0.014,0.013,0.015,0.013,0.017,0.014,0.014,0.013,0.013,0.013,0.012,0.046,0.047,0.049,0.052,0.050,0.072,0.041,0.040,0.041,0.040,0.041,0.038,0.045,0.046,0.048,0.054,0.045,0.065,0.039,0.038,0.038,0.038,0.041,0.040,0.042,0.047,0.047,0.048,0.046,0.064,0.039,0.040,0.036,0.038,0.040,0.036,0.013,0.013,0.046,0.049,0.048,0.060,0.012,0.012,0.037,0.036,0.039,0.035
Fit_Delta=0.380,0.460,0.492,0.478,0.475,0.393,0.430,0.484,0.491,0.389,0.447,0.485,0.418,0.443,0.274,0.389,0.461,0.491,0.486,0.295,0.284,0.267,0.288,0.284,0.414,0.253,0.305,0.253,0.238,0.267,0.206,0.303,0.203,0.236,0.220,0.209,0.418,0.443,0.274,0.389,0.461,0.491,0.486,0.295,0.284,0.267,0.288,0.284,0.423,0.430,0.486,0.496,0.439,0.412,0.475,0.457,0.502,0.521,0.435,0.473,0.417,0.496,0.386,0.529,0.542,0.442,0.433,0.469,0.482,0.520,0.517,0.435,0.505,0.535,0.538,0.600,0.514,0.552,0.157,0.135,0.154,0.125,0.113,0.121,0.417,0.496,0.455,0.488,0.484,0.487,0.433,0.469,0.529,0.437,0.459,0.467
Fit_Offset=0.143,0.088,0.104,0.118,0.103,0.092,0.081,0.086,0.089,0.090,0.088,0.090,0.094,0.092,0.115,0.115,0.102,0.091,0.077,0.085,0.090,0.090,0.090,0.090,0.090,0.090,0.108,0.114,0.100,0.090,0.082,0.080,0.086,0.082,0.084,0.086,0.000,0.000,0.000,0.000,0.000,0.000,0.000,0.000,0.000,0.000,0.000,0.000,0.091,0.094,0.095,0.098,0.097,0.120,0.087,0.086,0.086,0.084,0.088,0.084,0.090,0.092,0.093,0.099,0.094,0.119,0.084,0.085,0.084,0.082,0.086,0.087,0.082,0.087,0.088,0.092,0.091,0.113,0.062,0.064,0.061,0.066,0.070,0.077,0.000,0.000,0.092,0.097,0.094,0.108,0.000,0.000,0.083,0.083,0.085,0.081
Fit_N0=0.005,0.006,0.005,0.006,0.005,0.004,0.006,0.006,0.005,0.004,0.005,0.004,0.009,0.006,0.005,0.006,0.005,0.005,0.006,0.006,0.005,0.005,0.005,0.004,0.005,0.005,0.006,0.004,0.006,0.006,0.006,0.007,0.007,0.008,0.008,0.006,0.000,0.000,0.000,0.000,0.000,0.000,0.000,0.000,0.000,0.000,0.000,0.000,0.006,0.007,0.006,0.006,0.005,0.005,0.007,0.006,0.006,0.007,0.005,0.004,0.006,0.009,0.006,0.009,0.008,0.006,0.007,0.006,0.007,0.006,0.006,0.004,0.020,0.006,0.007,0.007,0.007,0.006,0.029,0.036,0.035,0.029,0.028,0.016,0.000,0.000,0.006,0.006,0.007,0.009,0.000,0.000,0.006,0.005,0.005,0.005
Fit_T0=1.083,1.807,1.483,2.095,2.002,2.319,2.195,2.043,1.863,2.071,2.527,2.151,2.645,2.130,2.379,2.289,1.622,2.025,1.646,2.523,2.149,2.307,2.370,2.425,1.311,2.054,2.068,1.242,2.127,1.851,2.356,1.414,1.745,1.628,1.804,1.396,0.000,0.000,0.000,0.000,0.000,0.000,0.000,0.000,0.000,0.000,0.000,0.000,1.672,1.858,1.413,1.653,1.938,1.739,2.161,1.760,2.094,2.377,2.064,2.184,1.632,2.339,1.950,2.588,2.597,2.607,1.795,1.773,1.636,1.707,1.633,2.202,3.401,-2.063,-1.452,-2.199,-0.181,0.375,1.624,4.442,4.167,3.827,4.184,4.596,0.000,0.000,1.942,1.950,2.177,2.139,0.000,0.000,1.938,2.128,2.031,1.819
Fit_G=1.683,1.644,1.733,1.699,1.623,1.524,1.507,1.598,1.664,1.540,1.571,1.555,1.641,1.631,1.574,1.671,1.714,1.628,1.633,1.527,1.529,1.541,1.522,1.480,1.613,1.545,1.704,1.679,1.656,1.873,1.545,1.977,1.947,2.149,2.158,2.206,0.000,0.000,0.000,0.000,0.000,0.000,0.000,0.000,0.000,0.000,0.000,0.000,1.572,1.630,1.620,1.651,1.603,1.950,1.534,1.545,1.607,1.661,1.679,1.963,1.589,1.707,1.604,1.681,1.742,1.867,1.782,1.787,1.865,1.933,2.024,1.982,3.087,3.294,3.344,3.513,3.313,3.025,6.237,7.187,6.640,6.714,6.592,5.121,0.000,0.000,1.401,1.427,1.399,1.520,0.000,0.000,1.388,1.328,1.364,1.362
Fit_Error=113.867,43.288,66.893,75.534,32.058,10.082,18.124,34.787,30.659,7.390,11.821,21.777,46.820,38.997,11.843,38.092,29.037,19.371,74.776,4.153,1.697,2.161,2.709,3.237,67.768,2.347,29.082,17.394,4.023,1.350,1.170,13.697,2.061,3.664,3.417,2.089,0.000,0.000,0.000,0.000,0.000,0.000,0.000,0.000,0.000,0.000,0.000,0.000,22.622,25.488,67.688,68.227,35.000,31.206,33.153,32.734,54.074,55.462,25.118,48.754,28.283,62.316,16.276,93.986,114.460,95.139,15.420,34.775,30.702,40.262,41.290,58.452,65.488,100.123,190.837,356.543,69.757,193.322,0.850,0.746,1.366,0.689,0.442,0.997,0.000,0.000,26.328,63.377,63.804,90.047,0.000,0.000,55.340,25.637,23.528,24.287
Fit_CV=234.000,235.000,246.000,239.000,257.000,456.000,195.000,240.000,291.000,241.000,315.000,262.000,251.000,255.000,397.000,251.000,252.000,238.000,262.000,220.000,174.000,178.000,169.000,193.000,356.000,172.000,200.000,277.000,217.000,230.000,72.000,238.000,222.000,221.000,239.000,259.000,0.000,0.000,0.000,0.000,0.000,0.000,0.000,0.000,0.000,0.000,0.000,0.000,205.000,187.000,217.000,213.000,229.000,224.000,284.000,210.000,212.000,273.000,221.000,323.000,202.000,304.000,158.000,280.000,404.000,296.000,241.000,251.000,262.000,317.000,426.000,379.000,295.000,400.000,230.000,549.000,262.000,664.000,180.000,249.000,606.000,204.000,180.000,554.000,0.000,0.000,164.000,217.000,187.000,222.000,0.000,0.000,260.000,178.000,186.000,313.000
Time_to_20_Gens=0,0,0,0,0,0,0,0,0,0,0,0,0,0,0,0,0,0,0,0,0,0,0,0,0,0,0,0,0,0,0,0,0,0,0,0,0,0,0,0,0,0,0,0,0,0,0,0
Time_to_each_5_Gens=0,0,0,0,0,0,0,0,0,0,0,0,0,0,0,0,0,0,0,0,0,0,0,0,0,0,0,0,0,0,0,0,0,0,0,0,0,0,0,0,0,0,0,0,0,0,0,0
Time_to_each_n_Gens=12.147,12.322,12.627,12.694,12.738,12.809,11.827,12.176,12.626,12.589,12.683,12.676,11.872,12.458,13.024,12.881,12.794,12.620,12.082,12.402,12.704,12.854,13.115,13.033,11.955,12.976,13.480,13.465,13.466,15.360,13.761,14.809,15.903,16.211,16.734,17.372,0.000,0.000,0.000,0.000,0.000,0.000,0.000,0.000,0.000,0.000,0.000,0.000,11.600,11.809,11.724,11.846,12.498,14.398,11.534,11.617,12.089,12.443,13.241,15.453,11.642,12.118,12.084,12.098,12.803,14.477,12.509,12.803,12.942,13.670,14.457,15.705,17.147,18.111,18.205,18.622,19.484,19.399,21.041,21.034,21.055,21.044,21.053,20.790,0.000,0.000,10.694,10.754,10.772,10.773,0.000,0.000,10.780,10.772,10.896,10.860
Min_Pt_OD=0,0,0,0,0,0,0,0,0,0,0,0,0,0,0,0,0,0,0,0,0,0,0,0,0,0,0,0,0,0,0,0,0,0,0,0,0,0,0,0,0,0,0,0,0,0,0,0
Min_Pt_t=0,0,0,0,0,0,0,0,0,0,0,0,0,0,0,0,0,0,0,0,0,0,0,0,0,0,0,0,0,0,0,0,0,0,0,0,0,0,0,0,0,0,0,0,0,0,0,0
TO_OD=0,0,0,0,0,0,0,0,0,0,0,0,0,0,0,0,0,0,0,0,0,0,0,0,0,0,0,0,0,0,0,0,0,0,0,0,0,0,0,0,0,0,0,0,0,0,0,0
Ref_ID=A01
Multi_Refs=single_ref
test=A01,A02,A03,A04,A05,A06,A07,A08,A09,A10,A11,A12,B01,B02,B03,B04,B05,B06,B07,B08,B09,B10,B11,B12,C01,C02,C03,C04,C05,C06,C07,C08,C09,C10,C11,C12,D01,D02,D03,D04,D05,D06,D07,D08,D09,D10,D11,D12,E01,E02,E03,E04,E05,E06,E07,E08,E09,E10,E11,E12,F01,F02,F03,F04,F05,F06,F07,F08,F09,F10,F11,F12,G01,G02,G03,G04,G05,G06,G07,G08,G09,G10,G11,G12,H01,H02,H03,H04,H05,H06,H07,H08,H09,H10,H11,H12
Start_Time_Now=3.2640964022E+9
Start_Date="6/7/2007+5:26 PM"
pv_to_plate_order=no
gen_time_cutoff=0.000
Drug_Name=ud?:;-ud+0,ud?:;-ud+0,ud?:;-ud+0,ud?:;-ud+0,ud?:;-ud+0,ud?:;-ud+0,ud?:;-ud+0,ud?:;-ud+0,ud?:;-ud+0,ud?:;-ud+0,ud?:;-ud+0,ud?:;-ud+0,ud?:;-ud+0,ud?:;-ud+0,ud?:;-ud+0,ud?:;-ud+0,ud?:;-ud+0,ud?:;-ud+0,ud?:;-ud+0,ud?:;-ud+0,ud?:;-ud+0,ud?:;-ud+0,ud?:;-ud+0,ud?:;-ud+0,ud?:;-ud+0,ud?:;-ud+0,ud?:;-ud+0,ud?:;-ud+0,ud?:;-ud+0,ud?:;-ud+0,ud?:;-ud+0,ud?:;-ud+0,ud?:;-ud+0,ud?:;-ud+0,ud?:;-ud+0,ud?:;-ud+0,ud?:;-ud+0,ud?:;-ud+0,ud?:;-ud+0,ud?:;-ud+0,ud?:;-ud+0,ud?:;-ud+0,ud?:;-ud+0,ud?:;-ud+0,ud?:;-ud+0,ud?:;-ud+0,ud?:;-ud+0,ud?:;-ud+0,ud?:;-ud+0,ud?:;-ud+0,ud?:;-ud+0,ud?:;-ud+0,ud?:;-ud+0,ud?:;-ud+0,ud?:;-ud+0,ud?:;-ud+0,ud?:;-ud+0,ud?:;-ud+0,ud?:;-ud+0,ud?:;-ud+0,ud?:;-ud+0,ud?:;-ud+0,ud?:;-ud+0,ud?:;-ud+0,ud?:;-ud+0,ud?:;-ud+0,ud?:;-ud+0,ud?:;-ud+0,ud?:;-ud+0,ud?:;-ud+0,ud?:;-ud+0,ud?:;-ud+0,ud?:;-ud+0,ud?:;-ud+0,ud?:;-ud+0,ud?:;-ud+0,ud?:;-ud+0,ud?:;-ud+0,ud?:;-ud+0,ud?:;-ud+0,ud?:;-ud+0,ud?:;-ud+0,ud?:;-ud+0,ud?:;-ud+0,ud?:;-ud+0,ud?:;-ud+0,ud?:;-ud+0,ud?:;-ud+0,ud?:;-ud+0,ud?:;-ud+0,ud?:;-ud+0,ud?:;-ud+0,ud?:;-ud+0,ud?:;-ud+0,ud?:;-ud+0,ud?:;-ud+0
Drug_Well_Pos=A01,A02,A03,A04,A05,A06,B01,B02,B03,B04,B05,B06,C01,C02,C03,C04,C05,C06,D01,D02,D03,D04,D05,D06,E01,E02,E03,E04,E05,E06,F01,F02,F03,F04,F05,F06,G01,G02,G03,G04,G05,G06,H01,H02,H03,H04,H05,H06,A07,A08,A09,A10,A11,A12,B07,B08,B09,B10,B11,B12,C07,C08,C09,C10,C11,C12,D07,D08,D09,D10,D11,D12,E07,E08,E09,E10,E11,E12,F07,F08,F09,F10,F11,F12,G07,G08,G09,G10,G11,G12,H07,H08,H09,H10,H11,H12
Avg_G_tcut=2.429,2.464,2.525,2.539,2.548,2.562,2.365,2.435,2.525,2.518,2.537,2.535,2.374,2.492,2.605,2.576,2.559,2.524,2.416,2.480,2.541,2.571,2.623,2.607,2.391,2.595,2.696,2.693,2.693,3.072,2.752,2.962,3.181,3.242,3.347,3.474,0.000,0.000,0.000,0.000,0.000,0.000,0.000,0.000,0.000,0.000,0.000,0.000,2.320,2.362,2.345,2.369,2.500,2.880,2.307,2.323,2.418,2.489,2.648,3.091,2.328,2.424,2.417,2.420,2.561,2.895,2.502,2.561,2.588,2.734,2.891,3.141,3.429,3.622,3.641,3.724,3.897,3.880,5.162,5.981,5.608,6.021,6.108,6.140,0.000,0.000,2.139,2.151,2.154,2.155,0.000,0.000,2.156,2.154,2.179,2.172
t0_from_interval=1.277,3.342,3.250,3.023,3.774,4.120,3.430,3.575,3.716,3.764,3.791,3.926,2.702,3.487,3.405,3.353,3.352,3.683,3.351,3.537,3.405,3.403,3.491,3.660,2.751,2.711,2.446,3.031,2.869,2.428,2.495,2.010,1.448,1.408,1.188,1.309,0.000,0.000,0.000,0.000,0.000,0.000,0.000,0.000,0.000,0.000,0.000,0.000,2.867,2.772,2.960,2.818,3.692,3.127,3.160,2.958,3.423,3.661,3.863,4.677,2.949,2.876,3.251,3.116,3.111,3.342,2.733,3.031,2.778,3.248,3.455,4.848,0.932,0.908,0.667,-0.477,1.536,2.384,-1.664,-0.660,-1.153,-0.204,0.144,1.200,0.000,0.000,2.951,2.815,3.030,2.103,0.000,0.000,3.257,3.337,3.382,3.305
Sum_Delta_Ref=0.000,1.086,2.105,2.095,2.099,2.344,1.413,0.516,1.169,0.976,1.804,1.244,1.595,0.486,2.449,2.491,2.231,1.272,0.075,0.551,2.122,2.751,4.231,4.045,0.814,4.410,5.502,5.541,5.698,9.511,6.227,8.478,9.827,10.537,11.148,12.147,-1.000,-1.000,-1.000,-1.000,-1.000,-1.000,-1.000,-1.000,-1.000,-1.000,-1.000,-1.000,1.816,0.895,1.895,1.439,0.606,6.162,2.313,2.130,0.454,0.451,3.138,9.317,2.195,0.805,0.587,0.712,1.185,6.057,0.093,0.766,1.165,3.380,5.654,9.600,12.067,14.431,14.612,15.056,17.406,17.407,21.171,22.486,21.878,22.671,22.874,23.203,-1.000,-1.000,4.859,4.289,4.322,4.499,-1.000,-1.000,4.336,4.401,3.263,3.684
Gens_at_time_G=5.000,5.000,5.000,5.000,5.000,5.000,5.000,5.000,5.000,5.000,5.000,5.000,5.000,5.000,5.000,5.000,5.000,5.000,5.000,5.000,5.000,5.000,5.000,5.000,5.000,5.000,5.000,5.000,5.000,5.000,5.000,5.000,5.000,5.000,5.000,5.000,0.000,0.000,0.000,0.000,0.000,0.000,0.000,0.000,0.000,0.000,0.000,0.000,5.000,5.000,5.000,5.000,5.000,5.000,5.000,5.000,5.000,5.000,5.000,5.000,5.000,5.000,5.000,5.000,5.000,5.000,5.000,5.000,5.000,5.000,5.000,5.000,5.000,5.000,5.000,5.000,5.000,5.000,4.076,3.517,3.754,3.495,3.446,3.386,0.000,0.000,5.000,5.000,5.000,5.000,0.000,0.000,5.000,5.000,5.000,5.000
G_Int_tcut=2.174,1.796,1.875,1.934,1.793,1.738,1.679,1.720,1.782,1.765,1.778,1.750,1.834,1.794,1.924,1.906,1.888,1.787,1.746,1.773,1.860,1.890,1.925,1.875,1.841,2.053,2.207,2.087,2.119,2.586,2.253,2.560,2.891,2.961,3.109,3.213,0.000,0.000,0.000,0.000,0.000,0.000,0.000,0.000,0.000,0.000,0.000,0.000,1.747,1.807,1.753,1.806,1.761,2.254,1.675,1.732,1.733,1.756,1.876,2.155,1.739,1.848,1.767,1.796,1.938,2.227,1.955,1.954,2.033,2.085,2.201,2.171,3.243,3.441,3.508,3.820,3.590,3.403,5.570,6.169,5.915,6.079,6.067,5.785,0.000,0.000,1.549,1.588,1.548,1.734,0.000,0.000,1.505,1.487,1.503,1.511
Sum_Del_12=0.000,1.127,1.381,1.470,1.758,2.015,0.627,1.040,1.570,1.651,1.774,1.822,0.432,1.272,1.657,1.497,1.514,1.661,0.750,1.297,1.453,1.617,1.751,1.839,0.249,1.094,1.302,1.598,1.749,2.490,1.471,2.033,2.265,2.459,2.552,2.910,4.824,4.812,4.750,4.792,4.783,4.783,4.825,4.796,4.777,4.811,4.791,4.761,0.079,0.293,0.141,0.367,1.434,2.786,0.045,0.139,0.954,1.479,2.290,3.541,0.145,0.741,0.889,0.842,1.648,2.691,1.251,1.618,1.696,2.416,2.861,3.628,3.065,3.249,3.186,2.969,3.515,3.592,3.810,4.030,3.883,4.108,4.171,4.276,4.791,4.799,1.646,1.622,1.458,1.787,4.787,4.783,1.315,1.332,1.023,1.104
Sum_Del_20=0.000,1.053,2.052,2.052,2.063,2.303,1.371,0.493,1.160,0.970,1.771,1.234,1.548,0.486,2.421,2.434,2.184,1.262,0.070,0.553,2.078,2.689,4.115,3.940,0.780,4.263,5.325,5.367,5.512,9.211,6.022,8.200,9.514,10.204,10.794,11.772,25.153,25.146,25.044,25.102,25.093,25.097,25.154,25.120,25.082,25.132,25.099,25.057,1.764,0.870,1.846,1.400,0.608,6.051,2.253,2.076,0.434,0.458,3.077,9.121,2.136,0.776,0.563,0.684,1.175,5.943,0.077,0.769,1.158,3.326,5.554,9.415,11.826,14.113,14.284,14.692,16.938,16.947,20.483,21.738,21.156,21.920,22.115,22.436,25.106,25.110,4.746,4.193,4.223,4.394,25.093,25.088,4.236,4.301,3.193,3.600
Sum_Del_24=0.000,1.030,2.078,1.994,1.917,2.138,1.603,0.704,0.939,0.749,1.622,1.004,1.768,0.293,2.187,2.393,2.104,1.023,0.224,0.340,1.947,2.619,4.245,4.008,1.016,4.617,5.769,5.777,5.927,9.947,6.558,8.943,10.352,11.071,11.715,12.690,27.924,27.918,27.810,27.871,27.865,27.867,27.925,27.890,27.851,27.904,27.867,27.824,1.998,1.037,2.052,1.595,0.389,5.823,2.470,2.286,0.640,0.222,2.949,8.992,2.359,0.987,0.775,0.910,0.978,5.807,0.307,0.519,0.925,3.109,5.340,9.222,11.676,14.060,14.255,14.880,17.534,17.516,22.426,23.953,23.275,24.149,24.374,24.704,27.876,27.878,4.986,4.383,4.443,4.592,27.862,27.857,4.460,4.519,3.370,3.797
Sum_12=4.897,3.771,3.516,3.428,3.140,2.882,4.270,3.857,3.327,3.246,3.124,3.075,4.465,3.625,3.240,3.400,3.383,3.237,4.148,3.601,3.444,3.280,3.146,3.059,4.649,3.804,3.595,3.299,3.149,2.407,3.426,2.864,2.632,2.438,2.345,1.988,0.074,0.085,0.147,0.106,0.114,0.115,0.072,0.101,0.120,0.086,0.106,0.136,4.818,4.604,4.757,4.530,3.463,2.111,4.852,4.758,3.943,3.418,2.608,1.356,4.752,4.157,4.008,4.055,3.250,2.206,3.647,3.280,3.201,2.482,2.036,1.270,1.832,1.649,1.711,1.929,1.383,1.305,1.087,0.868,1.014,0.790,0.727,0.621,0.106,0.098,6.543,6.519,6.356,6.685,0.110,0.114,6.213,6.229,5.920,6.001
Sum_20=25.273,24.220,23.221,23.221,23.210,22.969,26.643,25.765,24.113,24.303,23.502,24.039,26.821,24.786,22.852,22.839,23.089,24.011,25.343,24.720,23.195,22.584,21.158,21.333,26.053,21.010,19.948,19.905,19.761,16.062,19.251,17.073,15.758,15.069,14.479,13.500,0.120,0.127,0.228,0.171,0.180,0.176,0.119,0.153,0.191,0.140,0.174,0.216,27.037,26.142,27.119,26.673,24.665,19.222,27.526,27.349,25.706,24.815,22.196,16.152,27.409,26.049,25.836,25.957,24.098,19.329,25.350,24.504,24.114,21.947,19.719,15.858,13.446,11.160,10.989,10.581,8.334,8.325,4.790,3.535,4.117,3.353,3.158,2.837,0.166,0.163,30.019,29.465,29.496,29.667,0.180,0.185,29.509,29.574,28.466,28.873
Sum_24=28.052,27.022,25.974,26.058,26.134,25.913,29.654,28.756,27.112,27.303,26.430,27.047,29.819,27.759,25.864,25.659,25.947,27.029,28.276,27.712,26.104,25.432,23.807,24.044,29.068,23.434,22.282,22.275,22.125,18.104,21.494,19.109,17.700,16.980,16.337,15.362,0.127,0.133,0.242,0.180,0.187,0.184,0.126,0.162,0.201,0.147,0.184,0.228,30.049,29.088,30.104,29.647,27.662,22.229,30.521,30.338,28.692,27.829,25.103,19.060,30.410,29.038,28.827,28.962,27.073,22.245,28.359,27.532,27.126,24.942,22.711,18.830,16.376,13.991,13.796,13.172,10.518,10.535,5.626,4.099,4.776,3.903,3.677,3.347,0.176,0.174,33.037,32.435,32.495,32.643,0.189,0.195,32.511,32.571,31.421,31.849
G_by_Interval=2.174,1.796,1.875,1.934,1.793,1.738,1.679,1.720,1.782,1.765,1.778,1.750,1.834,1.794,1.924,1.906,1.888,1.787,1.746,1.773,1.860,1.890,1.925,1.875,1.841,2.053,2.207,2.087,2.119,2.586,2.253,2.560,2.891,2.961,3.109,3.213,0.000,0.000,0.000,0.000,0.000,0.000,0.000,0.000,0.000,0.000,0.000,0.000,1.747,1.807,1.753,1.806,1.761,2.254,1.675,1.732,1.733,1.756,1.876,2.155,1.739,1.848,1.767,1.796,1.938,2.227,1.955,1.954,2.033,2.085,2.201,2.171,3.243,3.441,3.508,3.820,3.590,3.403,5.570,6.169,5.915,6.079,6.067,5.785,0.000,0.000,1.549,1.588,1.548,1.734,0.000,0.000,1.505,1.487,1.503,1.511
Avg_G_t8=2.429,2.464,2.525,2.539,2.548,2.562,2.365,2.435,2.525,2.518,2.537,2.535,2.374,2.492,2.605,2.576,2.559,2.524,2.416,2.480,2.541,2.571,2.623,2.607,2.391,2.595,2.696,2.693,2.693,3.072,2.752,2.962,3.181,3.242,3.347,3.474,0.000,0.000,0.000,0.000,0.000,0.000,0.000,0.000,0.000,0.000,0.000,0.000,2.320,2.362,2.345,2.369,2.500,2.880,2.307,2.323,2.418,2.489,2.648,3.091,2.328,2.424,2.417,2.420,2.561,2.895,2.502,2.561,2.588,2.734,2.891,3.141,3.429,3.622,3.641,3.724,3.897,3.880,5.162,5.981,5.608,6.021,6.108,6.140,0.000,0.000,2.139,2.151,2.154,2.155,0.000,0.000,2.156,2.154,2.179,2.172
G_int_t8=2.174,1.796,1.875,1.934,1.793,1.738,1.679,1.720,1.782,1.765,1.778,1.750,1.834,1.794,1.924,1.906,1.888,1.787,1.746,1.773,1.860,1.890,1.925,1.875,1.841,2.053,2.207,2.087,2.119,2.586,2.253,2.560,2.891,2.961,3.109,3.213,0.000,0.000,0.000,0.000,0.000,0.000,0.000,0.000,0.000,0.000,0.000,0.000,1.747,1.807,1.753,1.806,1.761,2.254,1.675,1.732,1.733,1.756,1.876,2.155,1.739,1.848,1.767,1.796,1.938,2.227,1.955,1.954,2.033,2.085,2.201,2.171,3.243,3.441,3.508,3.820,3.590,3.403,5.570,6.169,5.915,6.079,6.067,5.785,0.000,0.000,1.549,1.588,1.548,1.734,0.000,0.000,1.505,1.487,1.503,1.511
Avg_G_t12=2.429,2.464,2.525,2.539,2.548,2.562,2.365,2.435,2.525,2.518,2.537,2.535,2.374,2.492,2.605,2.576,2.559,2.524,2.416,2.480,2.541,2.571,2.623,2.607,2.391,2.595,2.696,2.693,2.693,3.072,2.752,2.962,3.181,3.242,3.347,3.474,0.000,0.000,0.000,0.000,0.000,0.000,0.000,0.000,0.000,0.000,0.000,0.000,2.320,2.362,2.345,2.369,2.500,2.880,2.307,2.323,2.418,2.489,2.648,3.091,2.328,2.424,2.417,2.420,2.561,2.895,2.502,2.561,2.588,2.734,2.891,3.141,3.429,3.622,3.641,3.724,3.897,3.880,5.162,5.981,5.608,6.021,6.108,6.140,0.000,0.000,2.139,2.151,2.154,2.155,0.000,0.000,2.156,2.154,2.179,2.172
G_int_t12=2.174,1.796,1.875,1.934,1.793,1.738,1.679,1.720,1.782,1.765,1.778,1.750,1.834,1.794,1.924,1.906,1.888,1.787,1.746,1.773,1.860,1.890,1.925,1.875,1.841,2.053,2.207,2.087,2.119,2.586,2.253,2.560,2.891,2.961,3.109,3.213,0.000,0.000,0.000,0.000,0.000,0.000,0.000,0.000,0.000,0.000,0.000,0.000,1.747,1.807,1.753,1.806,1.761,2.254,1.675,1.732,1.733,1.756,1.876,2.155,1.739,1.848,1.767,1.796,1.938,2.227,1.955,1.954,2.033,2.085,2.201,2.171,3.243,3.441,3.508,3.820,3.590,3.403,5.570,6.169,5.915,6.079,6.067,5.785,0.000,0.000,1.549,1.588,1.548,1.734,0.000,0.000,1.505,1.487,1.503,1.511
Avg_G_inflex=2.464,2.480,2.525,2.539,2.551,2.608,2.390,2.435,2.525,2.553,2.556,2.535,2.409,2.512,2.667,2.604,2.569,2.524,2.417,2.562,2.600,2.638,2.638,2.647,2.410,2.578,2.635,2.733,2.744,2.921,2.691,2.814,2.948,3.034,3.109,3.224,0.000,0.000,0.000,0.000,0.000,0.000,0.000,0.000,0.000,0.000,0.000,0.000,2.346,2.389,2.345,2.369,2.523,2.917,2.313,2.343,2.418,2.489,2.675,3.095,2.356,2.424,2.462,2.421,2.561,2.917,2.531,2.570,2.588,2.734,2.891,3.177,3.429,3.622,3.641,3.724,3.897,3.880,5.158,5.951,5.594,5.990,6.136,6.200,0.000,0.000,2.157,2.151,2.156,2.156,0.000,0.000,2.156,2.180,2.196,2.184
G_int_inflex=2.212,1.822,1.875,1.934,1.798,1.753,1.698,1.720,1.782,1.768,1.804,1.750,1.868,1.820,1.835,1.903,1.905,1.787,1.743,1.741,1.747,1.794,1.761,1.743,1.847,1.812,1.987,1.944,1.971,2.139,1.898,2.195,2.327,2.436,2.470,2.648,0.000,0.000,0.000,0.000,0.000,0.000,0.000,0.000,0.000,0.000,0.000,0.000,1.769,1.836,1.753,1.806,1.786,2.287,1.685,1.736,1.733,1.756,1.904,2.163,1.760,1.848,1.786,1.767,1.938,2.251,1.964,1.970,2.033,2.085,2.201,2.207,3.243,3.441,3.508,3.820,3.590,3.403,5.198,6.137,5.921,6.041,6.083,5.847,0.000,0.000,1.577,1.588,1.552,1.737,0.000,0.000,1.505,1.511,1.531,1.525
G_by_Interval_g4=2.795,1.878,1.995,2.010,1.993,1.946,1.750,1.852,1.957,1.854,1.961,1.930,1.877,1.895,2.020,2.097,2.121,1.942,1.809,1.904,1.972,1.985,2.063,2.018,2.103,2.065,2.932,2.472,2.198,2.654,2.192,2.495,2.789,2.818,2.984,3.114,0.000,0.000,0.000,0.000,0.000,0.000,0.000,0.000,0.000,0.000,0.000,0.000,1.763,1.887,1.859,1.888,1.858,2.360,1.742,1.814,1.792,1.819,1.955,2.218,1.780,1.936,1.862,1.897,2.040,2.959,2.006,2.049,2.121,2.162,2.276,2.216,3.178,3.396,3.436,4.139,3.743,4.143,5.197,6.169,5.915,6.079,6.067,5.785,0.000,0.000,1.617,1.734,1.559,1.961,0.000,0.000,1.562,1.532,1.592,1.572
G_int_t8_g4=2.795,1.878,1.995,2.010,1.993,1.946,1.750,1.852,1.957,1.854,1.961,1.930,1.877,1.895,2.020,2.097,2.121,1.942,1.809,1.904,1.972,1.985,2.063,2.018,2.103,2.065,2.932,2.472,2.198,2.654,2.192,2.495,2.789,2.818,2.984,3.114,0.000,0.000,0.000,0.000,0.000,0.000,0.000,0.000,0.000,0.000,0.000,0.000,1.763,1.887,1.859,1.888,1.858,2.360,1.742,1.814,1.792,1.819,1.955,2.218,1.780,1.936,1.862,1.897,2.040,2.959,2.006,2.049,2.121,2.162,2.276,2.216,3.178,3.396,3.436,4.139,3.743,4.143,5.197,6.169,5.915,6.079,6.067,5.785,0.000,0.000,1.617,1.734,1.559,1.961,0.000,0.000,1.562,1.532,1.592,1.572
G_int_t12_g4=2.795,1.878,1.995,2.010,1.993,1.946,1.750,1.852,1.957,1.854,1.961,1.930,1.877,1.895,2.020,2.097,2.121,1.942,1.809,1.904,1.972,1.985,2.063,2.018,2.103,2.065,2.932,2.472,2.198,2.654,2.192,2.495,2.789,2.818,2.984,3.114,0.000,0.000,0.000,0.000,0.000,0.000,0.000,0.000,0.000,0.000,0.000,0.000,1.763,1.887,1.859,1.888,1.858,2.360,1.742,1.814,1.792,1.819,1.955,2.218,1.780,1.936,1.862,1.897,2.040,2.959,2.006,2.049,2.121,2.162,2.276,2.216,3.178,3.396,3.436,4.139,3.743,4.143,5.197,6.169,5.915,6.079,6.067,5.785,0.000,0.000,1.617,1.734,1.559,1.961,0.000,0.000,1.562,1.532,1.592,1.572
G_int_inflex_g4=2.830,1.897,1.995,2.010,1.997,1.969,1.764,1.852,1.957,1.861,1.982,1.930,1.903,1.915,1.978,2.105,2.133,1.942,1.802,1.905,1.889,1.940,1.975,1.954,2.116,1.903,2.658,2.470,2.120,2.356,1.898,2.226,2.327,2.421,2.424,2.648,0.000,0.000,0.000,0.000,0.000,0.000,0.000,0.000,0.000,0.000,0.000,0.000,1.780,1.910,1.859,1.888,1.878,2.388,1.749,1.776,1.792,1.819,1.977,2.224,1.798,1.936,1.878,1.872,2.040,2.577,1.997,2.060,2.121,2.162,2.276,2.244,3.178,3.396,3.436,4.108,3.743,4.142,5.198,6.137,5.921,6.041,6.083,5.847,0.000,0.000,1.638,1.734,1.562,1.963,0.000,0.000,1.562,1.545,1.612,1.576
Time_Inflex=11.979,12.714,13.204,13.204,13.204,12.714,11.979,12.714,13.204,12.469,12.959,13.204,11.979,12.714,11.734,12.714,13.204,13.204,12.714,11.489,11.489,11.489,11.734,11.734,11.979,10.999,11.979,11.734,11.489,12.714,10.754,12.714,11.734,12.714,12.714,12.959,0.219,0.219,0.219,0.219,0.219,0.219,0.219,0.219,0.219,0.219,0.219,0.219,11.734,11.979,12.224,12.469,12.714,14.429,11.979,11.979,12.714,13.204,13.449,15.899,11.734,12.714,11.979,12.959,13.694,14.674,12.714,13.204,13.449,14.429,15.164,15.899,17.858,19.082,19.326,20.324,20.324,20.569,18.593,20.324,20.079,19.816,19.571,20.324,0.219,0.219,10.999,11.244,11.244,11.244,0.219,0.219,11.489,10.999,11.244,11.244
OD_Inflex=0.547,0.597,0.635,0.637,0.622,0.523,0.553,0.615,0.619,0.518,0.576,0.613,0.561,0.577,0.424,0.541,0.602,0.621,0.609,0.416,0.402,0.390,0.408,0.404,0.539,0.371,0.445,0.409,0.369,0.385,0.312,0.416,0.314,0.349,0.332,0.318,0.068,0.067,0.067,0.068,0.067,0.071,0.067,0.066,0.067,0.066,0.066,0.067,0.561,0.572,0.626,0.646,0.580,0.569,0.616,0.592,0.641,0.650,0.570,0.596,0.554,0.638,0.527,0.685,0.679,0.585,0.568,0.594,0.615,0.648,0.644,0.567,0.628,0.670,0.685,0.760,0.644,0.701,0.254,0.234,0.245,0.218,0.213,0.214,0.066,0.066,0.595,0.632,0.627,0.635,0.065,0.065,0.662,0.576,0.593,0.595
Time_Saturation=18.348,17.858,19.816,18.348,18.348,19.326,19.571,14.429,19.816,19.326,19.082,17.613,14.919,18.348,17.613,19.326,19.082,19.326,17.858,14.429,19.326,15.409,15.654,17.858,19.326,15.409,18.348,19.326,15.899,17.124,18.593,17.858,20.079,17.369,19.816,18.348,0.219,0.219,0.219,0.219,0.219,0.219,0.219,0.219,0.219,0.219,0.219,0.219,17.613,16.634,16.634,18.103,17.124,16.144,19.571,19.571,18.103,18.348,19.082,19.082,17.613,19.571,19.816,18.593,17.858,20.079,19.082,17.124,14.919,19.082,18.103,19.082,19.571,20.324,20.814,21.059,0.000,0.000,0.000,0.000,0.000,0.000,0.000,0.000,0.219,0.219,19.816,17.858,14.184,17.369,0.219,0.219,18.348,16.634,17.613,18.103
OD_Saturation=0.829,0.795,0.802,0.815,0.825,0.827,0.856,0.823,0.841,0.855,0.821,0.848,0.835,0.852,0.824,0.830,0.810,0.909,0.815,0.777,0.815,0.755,0.714,0.747,0.859,0.678,0.681,0.698,0.687,0.603,0.646,0.600,0.578,0.568,0.553,0.564,0.068,0.067,0.067,0.068,0.067,0.071,0.067,0.066,0.067,0.066,0.066,0.067,0.879,0.817,0.847,0.868,0.849,0.781,0.866,0.879,0.844,0.894,0.818,0.771,0.876,0.873,0.868,0.861,0.852,0.848,0.959,0.857,0.817,0.862,0.828,0.815,0.815,0.815,0.838,0.820,0.000,0.000,0.000,0.000,0.000,0.000,0.000,0.000,0.066,0.066,0.914,0.843,0.835,0.860,0.065,0.065,0.954,0.894,0.826,0.843
Ref_Well_Name=A01,A01,A01,A01,A01,A01,A01,A01,A01,A01,A01,A01,A01,A01,A01,A01,A01,A01,A01,A01,A01,A01,A01,A01,A01,A01,A01,A01,A01,A01,A01,A01,A01,A01,A01,A01,A01,A01,A01,A01,A01,A01,A01,A01,A01,A01,A01,A01,A01,A01,A01,A01,A01,A01,A01,A01,A01,A01,A01,A01,A01,A01,A01,A01,A01,A01,A01,A01,A01,A01,A01,A01,A01,A01,A01,A01,A01,A01,A01,A01,A01,A01,A01,A01,A01,A01,A01,A01,A01,A01,A01,A01,A01,A01,A01,A01
Ratio_Avg_G=1.000,0.986,0.962,0.957,0.954,0.948,1.027,0.998,0.962,0.965,0.958,0.958,1.023,0.975,0.933,0.943,0.949,0.963,1.005,0.979,0.956,0.945,0.926,0.932,1.016,0.936,0.901,0.902,0.902,0.791,0.883,0.820,0.764,0.749,0.726,0.699,Inf,Inf,Inf,Inf,Inf,Inf,Inf,Inf,Inf,Inf,Inf,Inf,1.047,1.029,1.036,1.025,0.972,0.844,1.053,1.046,1.005,0.976,0.917,0.786,1.043,1.002,1.005,1.004,0.949,0.839,0.971,0.949,0.939,0.889,0.840,0.773,0.708,0.671,0.667,0.652,0.623,0.626,0.471,0.406,0.433,0.404,0.398,0.396,Inf,Inf,1.136,1.130,1.128,1.128,Inf,Inf,1.127,1.128,1.115,1.119
Ratio_Fit_G=1.000,1.024,0.971,0.990,1.037,1.104,1.117,1.053,1.011,1.093,1.071,1.082,1.025,1.032,1.069,1.007,0.982,1.034,1.031,1.102,1.101,1.092,1.106,1.137,1.044,1.089,0.988,1.002,1.016,0.899,1.089,0.851,0.864,0.783,0.780,0.763,Inf,Inf,Inf,Inf,Inf,Inf,Inf,Inf,Inf,Inf,Inf,Inf,1.070,1.032,1.039,1.019,1.050,0.863,1.097,1.089,1.047,1.013,1.002,0.857,1.059,0.986,1.049,1.001,0.966,0.901,0.944,0.942,0.903,0.871,0.832,0.849,0.545,0.511,0.503,0.479,0.508,0.556,0.270,0.234,0.253,0.251,0.255,0.329,Inf,Inf,1.201,1.179,1.203,1.107,Inf,Inf,1.213,1.267,1.234,1.236
Ratio_G_Int=1.000,1.211,1.159,1.124,1.213,1.251,1.295,1.264,1.220,1.232,1.223,1.242,1.185,1.212,1.130,1.141,1.151,1.216,1.245,1.226,1.169,1.150,1.130,1.160,1.181,1.059,0.985,1.042,1.026,0.841,0.965,0.849,0.752,0.734,0.699,0.677,Inf,Inf,Inf,Inf,Inf,Inf,Inf,Inf,Inf,Inf,Inf,Inf,1.245,1.203,1.240,1.204,1.234,0.964,1.298,1.255,1.254,1.238,1.159,1.009,1.251,1.176,1.231,1.210,1.122,0.976,1.112,1.112,1.070,1.043,0.988,1.001,0.670,0.632,0.620,0.569,0.606,0.639,0.390,0.352,0.368,0.358,0.358,0.376,Inf,Inf,1.404,1.369,1.404,1.254,Inf,Inf,1.445,1.462,1.447,1.439
Ratio_t0_Fit=1.000,0.600,0.730,0.517,0.541,0.467,0.493,0.530,0.581,0.523,0.429,0.504,0.410,0.509,0.455,0.473,0.668,0.535,0.658,0.429,0.504,0.470,0.457,0.447,0.826,0.527,0.524,0.872,0.509,0.585,0.460,0.766,0.621,0.665,0.601,0.776,Inf,Inf,Inf,Inf,Inf,Inf,Inf,Inf,Inf,Inf,Inf,Inf,0.648,0.583,0.766,0.655,0.559,0.623,0.501,0.615,0.517,0.456,0.525,0.496,0.664,0.463,0.555,0.419,0.417,0.415,0.603,0.611,0.662,0.634,0.663,0.492,0.319,-0.525,-0.746,-0.493,-6.001,2.889,0.667,0.244,0.260,0.283,0.259,0.236,Inf,Inf,0.558,0.556,0.498,0.506,Inf,Inf,0.559,0.509,0.533,0.596
Ratio_t0_G_Int=1.000,0.382,0.393,0.422,0.338,0.310,0.372,0.357,0.344,0.339,0.337,0.325,0.473,0.366,0.375,0.381,0.381,0.347,0.381,0.361,0.375,0.375,0.366,0.349,0.464,0.471,0.522,0.421,0.445,0.526,0.512,0.635,0.882,0.907,1.075,0.976,Inf,Inf,Inf,Inf,Inf,Inf,Inf,Inf,Inf,Inf,Inf,Inf,0.445,0.461,0.431,0.453,0.346,0.408,0.404,0.432,0.373,0.349,0.331,0.273,0.433,0.444,0.393,0.410,0.410,0.382,0.467,0.421,0.460,0.393,0.370,0.263,1.370,1.406,1.914,-2.675,0.831,0.536,-0.767,-1.935,-1.107,-6.245,8.867,1.064,Inf,Inf,0.433,0.454,0.421,0.607,Inf,Inf,0.392,0.383,0.378,0.386
Ref_Curve_Array=1,1,1,1,1,1,1,1,1,1,1,1,1,1,1,1,1,1,1,1,1,1,1,1,1,1,1,1,1,1,1,1,1,1,1,1,1,1,1,1,1,1,1,1,1,1,1,1,1,1,1,1,1,1,1,1,1,1,1,1,1,1,1,1,1,1,1,1,1,1,1,1,1,1,1,1,1,1,1,1,1,1,1,1,1,1,1,1,1,1,1,1,1,1,1,1
Default_ref=0
Comm_Map=,,,,,
Comm_Consol=,,,,,,,,
Comm_Screen=,,,,,
Analysis_Set=A,A,A,A,A,A,A,A,A,A,A,A,A,A,A,A,A,A,A,A,A,A,A,A,A,A,A,A,A,A,A,A,A,A,A,A,A,A,A,A,A,A,A,A,A,A,A,A,A,A,A,A,A,A,A,A,A,A,A,A,A,A,A,A,A,A,A,A,A,A,A,A,A,A,A,A,A,A,A,A,A,A,A,A,A,A,A,A,A,A,A,A,A,A,A,A
Ref_Type=single_ref,single_ref,single_ref,single_ref,single_ref,single_ref,single_ref,single_ref,single_ref,single_ref,single_ref,single_ref,single_ref,single_ref,single_ref,single_ref,single_ref,single_ref,single_ref,single_ref,single_ref,single_ref,single_ref,single_ref,single_ref,single_ref,single_ref,single_ref,single_ref,single_ref,single_ref,single_ref,single_ref,single_ref,single_ref,single_ref,single_ref,single_ref,single_ref,single_ref,single_ref,single_ref,single_ref,single_ref,single_ref,single_ref,single_ref,single_ref,single_ref,single_ref,single_ref,single_ref,single_ref,single_ref,single_ref,single_ref,single_ref,single_ref,single_ref,single_ref,single_ref,single_ref,single_ref,single_ref,single_ref,single_ref,single_ref,single_ref,single_ref,single_ref,single_ref,single_ref,single_ref,single_ref,single_ref,single_ref,single_ref,single_ref,single_ref,single_ref,single_ref,single_ref,single_ref,single_ref,single_ref,single_ref,single_ref,single_ref,single_ref,single_ref,single_ref,single_ref,single_ref,single_ref,single_ref,single_ref
Wells_In_Use=0,0,0,0,0,0,0,0,0,0,0,0,0,0,0,0,0,0,0,0,0,0,0,0,0,0,0,0,0,0,0,0,0,0,0,0,0,0,0,0,0,0,0,0,0,0,0,0,0,0,0,0,0,0,0,0,0,0,0,0,0,0,0,0,0,0,0,0,0,0,0,0,0,0,0,0,0,0,0,0,0,0,0,0,0,0,0,0,0,0,0,0,0,0,0,0
[Flor:]
[Flor2:]
[Lumin:]
[Data:]
Read=DateTime	RunT[s]	Temp	Well_1	Well_2	Well_3	Well_4	Well_5	Well_6	Well_7	Well_8	Well_9	Well_10	Well_11	Well_12	Well_13	Well_14	Well_15	Well_16	Well_17	Well_18	Well_19	Well_20	Well_21	Well_22	Well_23	Well_24	Well_25	Well_26	Well_27	Well_28	Well_29	Well_30	Well_31	Well_32	Well_33	Well_34	Well_35	Well_36	Well_37	Well_38	Well_39	Well_40	Well_41	Well_42	Well_43	Well_44	Well_45	Well_46	Well_47	Well_48	Well_49	Well_50	Well_51	Well_52	Well_53	Well_54	Well_55	Well_56	Well_57	Well_58	Well_59	Well_60	Well_61	Well_62	Well_63	Well_64	Well_65	Well_66	Well_67	Well_68	Well_69	Well_70	Well_71	Well_72	Well_73	Well_74	Well_75	Well_76	Well_77	Well_78	Well_79	Well_80	Well_81	Well_82	Well_83	Well_84	Well_85	Well_86	Well_87	Well_88	Well_89	Well_90	Well_91	Well_92	Well_93	Well_94	Well_95	Well_96
1=17:41:40	788	298	0.1649	0.0936	0.1169	0.1304	0.1073	0.0949	0.0987	0.1006	0.0994	0.1033	0.1017	0.1273	0.0851	0.0916	0.0959	0.0945	0.0923	0.0934	0.0923	0.0898	0.0913	0.0910	0.0932	0.0878	0.1022	0.0963	0.1283	0.1234	0.1084	0.0943	0.0980	0.0982	0.0983	0.1036	0.1018	0.1303	0.0833	0.0886	0.0918	0.0937	0.0929	0.0916	0.0889	0.0910	0.0923	0.0884	0.0924	0.0902	0.0954	0.0927	0.1194	0.1235	0.1025	0.0935	0.0952	0.0976	0.1100	0.1068	0.1031	0.1237	0.0865	0.0893	0.0933	0.0913	0.0886	0.0918	0.0906	0.0907	0.0894	0.0909	0.0904	0.0895	0.0683	0.0668	0.0674	0.0676	0.0667	0.0708	0.0656	0.0663	0.0981	0.1032	0.0985	0.1206	0.0667	0.0663	0.0666	0.0659	0.0664	0.0669	0.0651	0.0655	0.0883	0.0864	0.0896	0.0848
2=17:56:22	1670	298	0.1468	0.0941	0.1123	0.1283	0.1102	0.0929	0.0974	0.1010	0.1000	0.1087	0.1045	0.1240	0.0863	0.0936	0.0939	0.0938	0.0920	0.0926	0.0911	0.0940	0.0919	0.0913	0.0927	0.0884	0.0978	0.0996	0.1243	0.1228	0.1034	0.0943	0.0964	0.1018	0.1002	0.1099	0.1008	0.1262	0.0847	0.0898	0.0929	0.0923	0.0936	0.0943	0.0906	0.0913	0.0917	0.0889	0.0927	0.0901	0.0934	0.0965	0.1199	0.1177	0.1020	0.0937	0.0937	0.0985	0.0999	0.1247	0.1011	0.1282	0.0860	0.0905	0.0930	0.0886	0.0920	0.0928	0.0890	0.0909	0.0908	0.0895	0.0920	0.0887	0.0671	0.0669	0.0672	0.0685	0.0656	0.0710	0.0662	0.0658	0.0993	0.1067	0.1012	0.1215	0.0668	0.0670	0.0663	0.0657	0.0668	0.0665	0.0641	0.0657	0.0890	0.0896	0.0905	0.0869
3=18:11:04	2552	298	0.1565	0.0958	0.1086	0.1181	0.1046	0.0953	0.0983	0.1005	0.1026	0.1077	0.1064	0.1217	0.0857	0.0905	0.0942	0.0943	0.0915	0.0917	0.0941	0.0929	0.0941	0.0919	0.0941	0.0899	0.1020	0.0955	0.1175	0.1184	0.1068	0.0955	0.0986	0.1033	0.0999	0.1080	0.1028	0.1295	0.0850	0.0878	0.0934	0.0927	0.0928	0.0907	0.0918	0.0913	0.0912	0.0887	0.0936	0.0917	0.0986	0.0937	0.1076	0.1188	0.1063	0.0940	0.0953	0.0988	0.1103	0.1065	0.1039	0.1318	0.0867	0.0889	0.0917	0.0897	0.0915	0.0937	0.0899	0.0908	0.0877	0.0908	0.0910	0.0902	0.0673	0.0675	0.0667	0.0682	0.0662	0.0705	0.0645	0.0655	0.0982	0.1005	0.1029	0.1135	0.0673	0.0678	0.0669	0.0666	0.0670	0.0648	0.0647	0.0663	0.0866	0.0870	0.0914	0.0856
4=18:25:46	3434	298	0.1597	0.0978	0.1124	0.1299	0.1104	0.0966	0.0964	0.1003	0.1019	0.1058	0.1015	0.1298	0.0860	0.0938	0.0948	0.0952	0.0934	0.0934	0.0923	0.0937	0.0939	0.0903	0.0938	0.0878	0.1024	0.0975	0.1155	0.1184	0.1095	0.0957	0.0959	0.1005	0.1002	0.1090	0.0999	0.1229	0.0853	0.0877	0.0940	0.0939	0.0927	0.0937	0.0909	0.0939	0.0915	0.0898	0.0937	0.0911	0.1035	0.0939	0.1125	0.1260	0.1064	0.0954	0.0968	0.1044	0.0994	0.1065	0.1015	0.1192	0.0863	0.0905	0.0927	0.0914	0.0934	0.0941	0.0896	0.0929	0.0905	0.0898	0.0922	0.0893	0.0681	0.0670	0.0670	0.0685	0.0669	0.0697	0.0663	0.0660	0.0974	0.1042	0.1004	0.1143	0.0678	0.0675	0.0675	0.0670	0.0673	0.0659	0.0652	0.0675	0.0889	0.0880	0.0889	0.0867
5=18:40:28	4316	300	0.1697	0.0941	0.1093	0.1194	0.1047	0.0939	0.0974	0.0975	0.1010	0.1033	0.1047	0.1228	0.0852	0.0909	0.0942	0.0937	0.0901	0.0929	0.0919	0.0921	0.0925	0.0902	0.0922	0.0876	0.0993	0.0981	0.1292	0.1254	0.1064	0.0952	0.0950	0.0963	0.0985	0.1095	0.1048	0.1280	0.0836	0.0871	0.0953	0.0917	0.0912	0.0907	0.0915	0.0882	0.0915	0.0877	0.0922	0.0905	0.0953	0.0944	0.1109	0.1231	0.1020	0.0952	0.0919	0.0975	0.1078	0.0990	0.0960	0.1263	0.0852	0.0891	0.0921	0.0904	0.0910	0.0913	0.0890	0.0904	0.0889	0.0883	0.0907	0.0896	0.0664	0.0654	0.0661	0.0669	0.0652	0.0695	0.0640	0.0642	0.0979	0.1078	0.1012	0.1220	0.0659	0.0666	0.0660	0.0651	0.0643	0.0658	0.0642	0.0647	0.0891	0.0868	0.0893	0.0859
6=18:55:10	5198	300	0.1287	0.0943	0.1098	0.1319	0.1071	0.0940	0.0983	0.1028	0.0992	0.1079	0.1018	0.1221	0.0853	0.0916	0.0927	0.0946	0.0920	0.0936	0.0938	0.0923	0.0918	0.0902	0.0911	0.0906	0.1007	0.0981	0.1170	0.1154	0.1089	0.0950	0.0984	0.1018	0.0985	0.1049	0.0970	0.1233	0.0841	0.0890	0.0940	0.0935	0.0923	0.0927	0.0921	0.0917	0.0913	0.0900	0.0931	0.0948	0.0893	0.0924	0.1071	0.1120	0.1054	0.0945	0.0949	0.1022	0.0992	0.1053	0.0999	0.1141	0.0871	0.0892	0.0916	0.0922	0.0926	0.0922	0.0901	0.0914	0.0855	0.0885	0.0907	0.0858	0.0667	0.0659	0.0658	0.0676	0.0660	0.0695	0.0649	0.0646	0.0962	0.0989	0.1006	0.1137	0.0661	0.0662	0.0666	0.0651	0.0655	0.0658	0.0642	0.0651	0.0872	0.0867	0.0910	0.0852
7=19:09:51	6080	300	0.1520	0.0918	0.1125	0.1249	0.1110	0.0945	0.1002	0.0997	0.1085	0.1085	0.1025	0.1261	0.0866	0.0922	0.0960	0.0935	0.0910	0.0939	0.0958	0.0916	0.0910	0.0905	0.0942	0.0882	0.1017	0.1011	0.1215	0.1178	0.1068	0.0979	0.0962	0.1001	0.1032	0.1085	0.0984	0.1259	0.0843	0.0889	0.0945	0.0926	0.0944	0.0916	0.0909	0.0933	0.0933	0.0893	0.0925	0.0928	0.0961	0.0944	0.1162	0.1172	0.1010	0.0971	0.0955	0.0991	0.0980	0.1045	0.1023	0.1241	0.0855	0.0880	0.0938	0.0906	0.0912	0.0933	0.0893	0.0927	0.0895	0.0878	0.0918	0.0902	0.0666	0.0662	0.0665	0.0678	0.0656	0.0698	0.0629	0.0648	0.1015	0.1088	0.0978	0.1097	0.0659	0.0664	0.0660	0.0651	0.0655	0.0648	0.0642	0.0656	0.0869	0.0871	0.0892	0.0859
8=19:24:33	6962	298	0.1436	0.0919	0.1155	0.1328	0.1120	0.0948	0.1002	0.1045	0.1024	0.1086	0.1001	0.1262	0.0876	0.0922	0.0962	0.0930	0.0926	0.0912	0.0945	0.0926	0.0923	0.0908	0.0945	0.0889	0.1035	0.1007	0.1215	0.1146	0.1063	0.0977	0.0979	0.1014	0.1008	0.1087	0.0952	0.1255	0.0840	0.0906	0.0934	0.0960	0.0940	0.0917	0.0923	0.0924	0.0880	0.0890	0.0909	0.0915	0.0960	0.0948	0.1277	0.1228	0.1061	0.0964	0.0961	0.0978	0.0976	0.0985	0.1015	0.1194	0.0861	0.0908	0.0907	0.0934	0.0904	0.0934	0.0903	0.0923	0.0876	0.0894	0.0916	0.0874	0.0667	0.0657	0.0656	0.0673	0.0655	0.0681	0.0647	0.0648	0.0989	0.1012	0.0999	0.1113	0.0658	0.0660	0.0655	0.0647	0.0652	0.0654	0.0625	0.0642	0.0890	0.0888	0.0901	0.0859
9=19:39:15	7844	298	0.1556	0.0963	0.1102	0.1257	0.1084	0.0958	0.0983	0.1026	0.1038	0.1024	0.1032	0.1289	0.0868	0.0931	0.0976	0.0952	0.0944	0.0947	0.0941	0.0929	0.0923	0.0911	0.0935	0.0900	0.1012	0.0967	0.1210	0.1224	0.1070	0.0956	0.0956	0.0986	0.1003	0.1079	0.1028	0.1262	0.0857	0.0886	0.0949	0.0940	0.0949	0.0926	0.0925	0.0923	0.0941	0.0895	0.0941	0.0920	0.0982	0.0969	0.1163	0.1167	0.1012	0.0957	0.0963	0.0977	0.1011	0.1136	0.1031	0.1202	0.0873	0.0897	0.0953	0.0932	0.0944	0.0941	0.0915	0.0917	0.0880	0.0902	0.0913	0.0887	0.0663	0.0663	0.0679	0.0677	0.0658	0.0703	0.0660	0.0652	0.0979	0.1008	0.0990	0.1249	0.0665	0.0663	0.0648	0.0646	0.0657	0.0662	0.0644	0.0653	0.0892	0.0878	0.0919	0.0879
10=19:53:59	8727	298	0.1645	0.0957	0.1127	0.1272	0.1114	0.0956	0.0976	0.1032	0.1062	0.1092	0.1055	0.1219	0.0888	0.0955	0.0972	0.0949	0.0945	0.0938	0.0966	0.0943	0.0943	0.0917	0.0945	0.0886	0.1114	0.1002	0.1192	0.1317	0.1111	0.0983	0.1014	0.1054	0.1010	0.1090	0.1022	0.1266	0.0861	0.0929	0.0952	0.0959	0.0947	0.0960	0.0936	0.0917	0.0948	0.0890	0.0943	0.0961	0.1053	0.0968	0.1133	0.1180	0.1077	0.0985	0.0966	0.1077	0.0975	0.1098	0.1029	0.1223	0.0888	0.0910	0.0958	0.0934	0.0930	0.0943	0.0947	0.0951	0.0893	0.0916	0.0926	0.0902	0.0674	0.0668	0.0669	0.0682	0.0661	0.0691	0.0663	0.0658	0.1027	0.1086	0.1046	0.1212	0.0664	0.0668	0.0665	0.0654	0.0660	0.0660	0.0644	0.0663	0.0901	0.0899	0.0925	0.0876
11=20:08:40	9609	300	0.1636	0.0964	0.1073	0.1201	0.1090	0.0970	0.1013	0.1066	0.1134	0.1096	0.1053	0.1360	0.0895	0.0955	0.0965	0.0962	0.0949	0.0969	0.0954	0.0952	0.0960	0.0950	0.0953	0.0888	0.1040	0.1024	0.1183	0.1201	0.1145	0.1000	0.1027	0.1034	0.1027	0.1093	0.1058	0.1280	0.0878	0.0930	0.0953	0.0969	0.0966	0.0955	0.0953	0.0967	0.0958	0.0921	0.0952	0.0929	0.0960	0.0976	0.1215	0.1315	0.1072	0.0978	0.0972	0.1011	0.1059	0.1091	0.1025	0.1234	0.0898	0.0917	0.0954	0.0938	0.0951	0.0984	0.0942	0.0936	0.0917	0.0917	0.0927	0.0872	0.0672	0.0669	0.0666	0.0675	0.0655	0.0709	0.0661	0.0657	0.1011	0.1072	0.1002	0.1176	0.0670	0.0664	0.0669	0.0660	0.0665	0.0668	0.0652	0.0642	0.0932	0.0911	0.0941	0.0893
12=20:23:22	10491	303	0.1590	0.0973	0.1152	0.1201	0.1111	0.0970	0.0980	0.1002	0.1083	0.1094	0.1067	0.1328	0.0872	0.0943	0.0962	0.0947	0.0939	0.0955	0.0948	0.0942	0.0945	0.0924	0.0934	0.0900	0.1006	0.0980	0.1187	0.1286	0.1109	0.0985	0.1003	0.1035	0.1011	0.1108	0.1031	0.1308	0.0882	0.0925	0.0964	0.0939	0.0949	0.0935	0.0948	0.0914	0.0942	0.0909	0.0949	0.0936	0.0977	0.0987	0.1050	0.1289	0.1118	0.0989	0.0966	0.1067	0.1047	0.1097	0.1020	0.1191	0.0878	0.0916	0.0967	0.0923	0.0952	0.0950	0.0936	0.0916	0.0896	0.0893	0.0913	0.0897	0.0664	0.0659	0.0658	0.0673	0.0654	0.0698	0.0650	0.0631	0.1008	0.1045	0.1080	0.1279	0.0659	0.0660	0.0654	0.0648	0.0639	0.0650	0.0641	0.0649	0.0926	0.0905	0.0917	0.0897
13=20:38:04	11373	300	0.1413	0.0979	0.1159	0.1231	0.1090	0.0993	0.1009	0.1056	0.1051	0.1164	0.1056	0.1285	0.0888	0.0955	0.0976	0.0989	0.0955	0.0957	0.0962	0.0964	0.0938	0.0937	0.0954	0.0938	0.1036	0.0975	0.1206	0.1262	0.1115	0.1002	0.1015	0.1032	0.1024	0.1128	0.1078	0.1151	0.0871	0.0903	0.0975	0.0952	0.0943	0.0972	0.0954	0.0944	0.0954	0.0929	0.0941	0.0903	0.1071	0.1006	0.1168	0.1248	0.1095	0.0978	0.0975	0.1025	0.1074	0.1136	0.1056	0.1222	0.0888	0.0922	0.0952	0.0945	0.0979	0.0961	0.0922	0.0964	0.0935	0.0909	0.0934	0.0886	0.0664	0.0663	0.0656	0.0673	0.0656	0.0704	0.0656	0.0652	0.1001	0.1069	0.1090	0.1247	0.0667	0.0661	0.0658	0.0654	0.0652	0.0651	0.0645	0.0661	0.0943	0.0900	0.0949	0.0911
14=20:52:46	12254	300	0.1797	0.0991	0.1117	0.1255	0.1104	0.0961	0.1030	0.1093	0.1154	0.1098	0.1072	0.1377	0.0896	0.0965	0.0993	0.0986	0.0974	0.0985	0.0974	0.0996	0.0982	0.0961	0.0950	0.0884	0.1096	0.1058	0.1295	0.1174	0.1083	0.0992	0.1020	0.1024	0.1017	0.1060	0.1078	0.1290	0.0891	0.0922	0.0976	0.1008	0.0993	0.0968	0.0974	0.0959	0.0950	0.0904	0.0960	0.0901	0.1026	0.0995	0.1262	0.1306	0.1090	0.0999	0.1017	0.1008	0.1030	0.1091	0.1035	0.1277	0.0912	0.0924	0.0978	0.0950	0.0980	0.0979	0.0941	0.0969	0.0938	0.0919	0.0949	0.0874	0.0671	0.0656	0.0658	0.0674	0.0638	0.0703	0.0649	0.0656	0.1028	0.1106	0.1034	0.1203	0.0664	0.0659	0.0660	0.0649	0.0654	0.0652	0.0634	0.0639	0.0948	0.0923	0.0933	0.0901
15=21:07:28	13136	298	0.1438	0.0977	0.1143	0.1361	0.1112	0.0973	0.1039	0.1076	0.1057	0.1084	0.1056	0.1310	0.0909	0.0969	0.0995	0.0979	0.0969	0.0994	0.0992	0.0982	0.0958	0.0943	0.0946	0.0904	0.1063	0.1036	0.1205	0.1305	0.1160	0.0996	0.1009	0.1039	0.1039	0.1089	0.1007	0.1392	0.0884	0.0937	0.0981	0.0969	0.0974	0.0963	0.0976	0.0960	0.0972	0.0925	0.0956	0.0924	0.0987	0.1005	0.1210	0.1150	0.1061	0.1009	0.0996	0.1057	0.1070	0.1098	0.1026	0.1363	0.0926	0.0931	0.0971	0.0961	0.0961	0.0954	0.0991	0.0948	0.0928	0.0929	0.0944	0.0881	0.0653	0.0652	0.0686	0.0668	0.0648	0.0689	0.0645	0.0643	0.1049	0.1095	0.1034	0.1336	0.0653	0.0653	0.0636	0.0640	0.0657	0.0649	0.0643	0.0647	0.0945	0.0932	0.0952	0.0924
16=21:22:10	14018	301	0.1573	0.1028	0.1168	0.1261	0.1136	0.0998	0.1046	0.1105	0.1124	0.1107	0.1069	0.1334	0.0921	0.0978	0.0994	0.1014	0.0986	0.0979	0.1009	0.0993	0.0983	0.0950	0.0966	0.0907	0.1055	0.1041	0.1259	0.1241	0.1176	0.1025	0.1042	0.1062	0.1046	0.1105	0.1044	0.1329	0.0910	0.0935	0.0994	0.1016	0.0980	0.0980	0.0987	0.0996	0.0971	0.0925	0.0980	0.0930	0.1084	0.1006	0.1172	0.1253	0.1107	0.1025	0.1000	0.1067	0.1064	0.1103	0.1052	0.1309	0.0921	0.0965	0.0977	0.0969	0.0997	0.0981	0.0985	0.0986	0.0937	0.0931	0.0962	0.0927	0.0657	0.0660	0.0658	0.0666	0.0648	0.0689	0.0649	0.0648	0.1087	0.1158	0.1069	0.1235	0.0654	0.0657	0.0658	0.0649	0.0655	0.0636	0.0638	0.0647	0.0943	0.0946	0.0971	0.0927
17=21:36:52	14900	300	0.1700	0.1005	0.1133	0.1256	0.1114	0.1042	0.1088	0.1115	0.1110	0.1184	0.1123	0.1275	0.0941	0.0989	0.1038	0.1009	0.0993	0.1009	0.1029	0.1023	0.0987	0.0972	0.0989	0.0926	0.1205	0.1016	0.1221	0.1248	0.1154	0.1013	0.1056	0.1098	0.1063	0.1140	0.1077	0.1316	0.0918	0.0970	0.1007	0.1012	0.1004	0.1005	0.0979	0.0988	0.0995	0.0965	0.0964	0.0939	0.1067	0.1040	0.1195	0.1194	0.1141	0.1041	0.1029	0.1077	0.1075	0.1162	0.1067	0.1189	0.0923	0.0952	0.0989	0.0986	0.0980	0.1003	0.0977	0.1008	0.0955	0.0935	0.0952	0.0896	0.0662	0.0654	0.0658	0.0676	0.0652	0.0694	0.0651	0.0646	0.1105	0.1136	0.1105	0.1228	0.0658	0.0658	0.0657	0.0630	0.0648	0.0649	0.0647	0.0646	0.0964	0.0966	0.1025	0.0948
18=21:51:34	15782	298	0.1680	0.1009	0.1174	0.1302	0.1154	0.1032	0.1077	0.1091	0.1120	0.1148	0.1094	0.1302	0.0953	0.0990	0.1032	0.1022	0.0988	0.1002	0.1014	0.1026	0.1010	0.0989	0.0975	0.0902	0.1100	0.1095	0.1265	0.1264	0.1160	0.1031	0.1068	0.1075	0.1078	0.1181	0.1103	0.1349	0.0915	0.0958	0.1018	0.1002	0.1011	0.0998	0.1017	0.0999	0.1006	0.0956	0.0983	0.0942	0.1043	0.1018	0.1252	0.1286	0.1111	0.1029	0.1037	0.1088	0.1098	0.1148	0.1080	0.1257	0.0962	0.0963	0.0991	0.0994	0.0987	0.0999	0.0986	0.0994	0.0951	0.0956	0.0954	0.0893	0.0652	0.0644	0.0636	0.0658	0.0640	0.0690	0.0635	0.0640	0.1081	0.1153	0.1060	0.1308	0.0646	0.0648	0.0642	0.0640	0.0646	0.0643	0.0639	0.0641	0.0983	0.0965	0.0999	0.0956
19=22:06:16	16664	300	0.1490	0.1039	0.1218	0.1310	0.1157	0.1037	0.1089	0.1158	0.1181	0.1178	0.1106	0.1314	0.0975	0.1049	0.1052	0.1044	0.1037	0.1018	0.1054	0.1064	0.1029	0.0998	0.0997	0.0950	0.1103	0.1059	0.1255	0.1296	0.1211	0.1068	0.1099	0.1131	0.1138	0.1154	0.1068	0.1228	0.0951	0.0997	0.1042	0.1030	0.1031	0.1027	0.1048	0.1011	0.1033	0.0986	0.1010	0.0949	0.1092	0.1054	0.1232	0.1217	0.1115	0.1068	0.1083	0.1111	0.1102	0.1204	0.1117	0.1251	0.0968	0.0998	0.1059	0.1006	0.1036	0.1034	0.0999	0.0995	0.0995	0.0967	0.0985	0.0933	0.0663	0.0658	0.0657	0.0670	0.0656	0.0682	0.0655	0.0640	0.1159	0.1222	0.1126	0.1306	0.0658	0.0663	0.0657	0.0650	0.0655	0.0653	0.0631	0.0654	0.1006	0.1011	0.1040	0.1000
20=22:20:57	17546	300	0.1578	0.1069	0.1233	0.1335	0.1194	0.1064	0.1163	0.1190	0.1159	0.1195	0.1123	0.1370	0.0986	0.1042	0.1076	0.1045	0.1035	0.1050	0.1094	0.1074	0.1052	0.1022	0.1015	0.0950	0.1117	0.1102	0.1279	0.1343	0.1230	0.1086	0.1126	0.1156	0.1144	0.1229	0.1096	0.1220	0.0978	0.1013	0.1064	0.1057	0.1061	0.1023	0.1065	0.1054	0.1056	0.1006	0.0995	0.0958	0.1140	0.1077	0.1273	0.1346	0.1204	0.1091	0.1125	0.1183	0.1277	0.1234	0.1121	0.1189	0.0985	0.1038	0.1038	0.1015	0.1016	0.1035	0.1028	0.1002	0.1006	0.0974	0.0997	0.0934	0.0667	0.0660	0.0663	0.0670	0.0658	0.0699	0.0650	0.0652	0.1191	0.1235	0.1195	0.1411	0.0658	0.0656	0.0650	0.0641	0.0658	0.0657	0.0648	0.0653	0.1060	0.1024	0.1051	0.1016
21=22:35:39	18428	301	0.1673	0.1076	0.1259	0.1389	0.1235	0.1063	0.1158	0.1213	0.1224	0.1236	0.1132	0.1367	0.1017	0.1073	0.1080	0.1068	0.1053	0.1057	0.1072	0.1054	0.1051	0.1035	0.1032	0.0956	0.1223	0.1115	0.1318	0.1314	0.1267	0.1093	0.1146	0.1168	0.1140	0.1201	0.1132	0.1249	0.0991	0.1048	0.1074	0.1065	0.1059	0.1056	0.1084	0.1070	0.1076	0.1015	0.1019	0.0958	0.1216	0.1117	0.1268	0.1310	0.1177	0.1092	0.1176	0.1153	0.1245	0.1215	0.1126	0.1292	0.0989	0.1028	0.1085	0.1029	0.1033	0.1074	0.1020	0.1022	0.0998	0.0973	0.0984	0.0935	0.0661	0.0650	0.0653	0.0663	0.0637	0.0690	0.0652	0.0650	0.1226	0.1310	0.1209	0.1409	0.0656	0.0654	0.0653	0.0645	0.0649	0.0647	0.0645	0.0637	0.1076	0.1035	0.1078	0.1045
22=22:50:21	19310	301	0.1500	0.1095	0.1371	0.1418	0.1210	0.1095	0.1194	0.1220	0.1226	0.1258	0.1176	0.1351	0.1037	0.1081	0.1131	0.1073	0.1069	0.1088	0.1162	0.1135	0.1083	0.1045	0.1051	0.0952	0.1246	0.1138	0.1342	0.1387	0.1253	0.1116	0.1149	0.1207	0.1189	0.1250	0.1150	0.1444	0.1013	0.1059	0.1095	0.1101	0.1091	0.1103	0.1113	0.1068	0.1111	0.1046	0.1048	0.1015	0.1178	0.1153	0.1354	0.1351	0.1223	0.1108	0.1140	0.1133	0.1131	0.1191	0.1087	0.1310	0.1022	0.1050	0.1097	0.1084	0.1061	0.1082	0.1047	0.1052	0.1022	0.0999	0.1019	0.0963	0.0662	0.0655	0.0656	0.0667	0.0651	0.0693	0.0644	0.0626	0.1223	0.1272	0.1243	0.1422	0.0659	0.0655	0.0657	0.0645	0.0646	0.0652	0.0644	0.0650	0.1104	0.1102	0.1140	0.1068
23=23:05:03	20192	298	0.1923	0.1138	0.1281	0.1463	0.1272	0.1102	0.1227	0.1230	0.1234	0.1271	0.1178	0.1368	0.1069	0.1122	0.1118	0.1119	0.1093	0.1121	0.1157	0.1148	0.1128	0.1105	0.1050	0.0959	0.1265	0.1209	0.1427	0.1359	0.1288	0.1134	0.1198	0.1192	0.1220	0.1261	0.1146	0.1320	0.1041	0.1082	0.1129	0.1121	0.1118	0.1084	0.1140	0.1112	0.1137	0.1061	0.1076	0.0957	0.1160	0.1179	0.1433	0.1328	0.1220	0.1131	0.1141	0.1155	0.1203	0.1255	0.1161	0.1327	0.1061	0.1110	0.1147	0.1093	0.1087	0.1089	0.1067	0.1025	0.1030	0.1004	0.1030	0.0935	0.0666	0.0661	0.0665	0.0674	0.0661	0.0704	0.0650	0.0647	0.1307	0.1368	0.1307	0.1549	0.0663	0.0660	0.0646	0.0644	0.0654	0.0656	0.0645	0.0651	0.1156	0.1134	0.1160	0.1128
24=23:19:45	21074	300	0.1693	0.1163	0.1350	0.1499	0.1308	0.1115	0.1285	0.1293	0.1303	0.1319	0.1226	0.1361	0.1096	0.1135	0.1161	0.1139	0.1102	0.1113	0.1213	0.1193	0.1126	0.1104	0.1086	0.0967	0.1278	0.1230	0.1385	0.1494	0.1301	0.1163	0.1249	0.1251	0.1222	0.1295	0.1173	0.1351	0.1079	0.1090	0.1155	0.1128	0.1151	0.1106	0.1172	0.1141	0.1156	0.1081	0.1094	0.0989	0.1206	0.1175	0.1291	0.1434	0.1258	0.1156	0.1171	0.1195	0.1210	0.1298	0.1188	0.1312	0.1074	0.1090	0.1140	0.1097	0.1095	0.1088	0.1065	0.1065	0.1024	0.1000	0.1013	0.0959	0.0659	0.0663	0.0639	0.0675	0.0654	0.0691	0.0647	0.0649	0.1347	0.1385	0.1317	0.1629	0.0661	0.0648	0.0653	0.0650	0.0652	0.0657	0.0647	0.0646	0.1158	0.1161	0.1185	0.1159
25=23:34:27	21956	298	0.1804	0.1202	0.1466	0.1537	0.1311	0.1177	0.1363	0.1325	0.1355	0.1373	0.1262	0.1381	0.1129	0.1191	0.1186	0.1182	0.1141	0.1163	0.1256	0.1268	0.1191	0.1133	0.1114	0.1002	0.1353	0.1213	0.1471	0.1548	0.1365	0.1180	0.1295	0.1299	0.1291	0.1330	0.1257	0.1407	0.1114	0.1150	0.1202	0.1172	0.1156	0.1144	0.1205	0.1197	0.1183	0.1104	0.1128	0.1014	0.1245	0.1214	0.1342	0.1362	0.1254	0.1174	0.1245	0.1251	0.1259	0.1317	0.1162	0.1349	0.1110	0.1117	0.1164	0.1149	0.1138	0.1116	0.1087	0.1083	0.1025	0.1037	0.1034	0.0965	0.0668	0.0659	0.0663	0.0672	0.0657	0.0696	0.0652	0.0645	0.1370	0.1379	0.1396	0.1604	0.0657	0.0659	0.0655	0.0640	0.0657	0.0661	0.0646	0.0650	0.1245	0.1210	0.1260	0.1219
26=23:49:09	22837	298	0.1960	0.1249	0.1441	0.1505	0.1380	0.1186	0.1341	0.1391	0.1363	0.1433	0.1282	0.1448	0.1159	0.1235	0.1198	0.1181	0.1189	0.1191	0.1293	0.1292	0.1224	0.1175	0.1128	0.1002	0.1383	0.1244	0.1498	0.1492	0.1386	0.1233	0.1356	0.1348	0.1307	0.1426	0.1282	0.1365	0.1148	0.1163	0.1234	0.1211	0.1173	0.1178	0.1254	0.1236	0.1231	0.1130	0.1139	0.1021	0.1345	0.1249	0.1444	0.1530	0.1299	0.1197	0.1230	0.1246	0.1260	0.1356	0.1193	0.1391	0.1164	0.1176	0.1185	0.1159	0.1158	0.1176	0.1092	0.1070	0.1044	0.1068	0.1051	0.0957	0.0666	0.0662	0.0664	0.0669	0.0657	0.0700	0.0651	0.0632	0.1480	0.1565	0.1470	0.1666	0.0660	0.0661	0.0656	0.0648	0.0645	0.0657	0.0647	0.0652	0.1329	0.1329	0.1287	0.1289
27=00:03:51	23719	300	0.1896	0.1253	0.1409	0.1512	0.1338	0.1221	0.1454	0.1458	0.1464	0.1481	0.1316	0.1448	0.1229	0.1269	0.1280	0.1222	0.1195	0.1225	0.1354	0.1360	0.1266	0.1229	0.1164	0.1017	0.1458	0.1305	0.1433	0.1474	0.1424	0.1286	0.1408	0.1383	0.1365	0.1422	0.1275	0.1439	0.1201	0.1219	0.1230	0.1247	0.1248	0.1195	0.1301	0.1268	0.1262	0.1185	0.1167	0.1021	0.1314	0.1290	0.1441	0.1420	0.1319	0.1230	0.1238	0.1266	0.1283	0.1381	0.1265	0.1360	0.1191	0.1218	0.1223	0.1205	0.1193	0.1173	0.1117	0.1099	0.1061	0.1029	0.1071	0.0980	0.0660	0.0659	0.0661	0.0669	0.0647	0.0698	0.0649	0.0652	0.1534	0.1615	0.1544	0.1908	0.0661	0.0661	0.0657	0.0649	0.0657	0.0650	0.0647	0.0642	0.1364	0.1354	0.1359	0.1322
28=00:18:33	24601	298	0.1943	0.1322	0.1497	0.1624	0.1394	0.1229	0.1499	0.1473	0.1494	0.1545	0.1343	0.1500	0.1306	0.1290	0.1276	0.1264	0.1239	0.1253	0.1411	0.1422	0.1315	0.1273	0.1218	0.1022	0.1492	0.1332	0.1403	0.1513	0.1395	0.1315	0.1490	0.1442	0.1406	0.1487	0.1379	0.1399	0.1250	0.1237	0.1309	0.1285	0.1267	0.1255	0.1352	0.1298	0.1311	0.1204	0.1184	0.1027	0.1382	0.1370	0.1468	0.1508	0.1398	0.1249	0.1261	0.1319	0.1284	0.1389	0.1200	0.1380	0.1238	0.1242	0.1244	0.1236	0.1240	0.1199	0.1138	0.1104	0.1076	0.1045	0.1079	0.0981	0.0667	0.0658	0.0657	0.0669	0.0650	0.0686	0.0655	0.0655	0.1608	0.1691	0.1600	0.1785	0.0661	0.0654	0.0659	0.0651	0.0656	0.0648	0.0640	0.0653	0.1460	0.1441	0.1461	0.1392
29=00:33:15	25483	298	0.1925	0.1378	0.1502	0.1642	0.1436	0.1322	0.1539	0.1558	0.1600	0.1595	0.1378	0.1529	0.1323	0.1334	0.1279	0.1301	0.1276	0.1264	0.1467	0.1437	0.1383	0.1299	0.1197	0.1047	0.1499	0.1351	0.1563	0.1519	0.1434	0.1350	0.1556	0.1516	0.1490	0.1524	0.1416	0.1438	0.1315	0.1309	0.1321	0.1325	0.1260	0.1274	0.1411	0.1306	0.1336	0.1243	0.1213	0.1065	0.1514	0.1397	0.1498	0.1488	0.1413	0.1296	0.1273	0.1317	0.1333	0.1386	0.1240	0.1331	0.1286	0.1272	0.1304	0.1255	0.1253	0.1203	0.1147	0.1089	0.1084	0.1062	0.1064	0.1010	0.0657	0.0655	0.0652	0.0662	0.0649	0.0693	0.0642	0.0642	0.1697	0.1723	0.1663	0.1998	0.0654	0.0650	0.0629	0.0639	0.0646	0.0648	0.0638	0.0642	0.1522	0.1530	0.1534	0.1488
30=00:47:57	26365	301	0.2286	0.1439	0.1535	0.1682	0.1438	0.1302	0.1635	0.1651	0.1676	0.1655	0.1432	0.1554	0.1423	0.1400	0.1381	0.1340	0.1324	0.1319	0.1572	0.1541	0.1446	0.1344	0.1265	0.1067	0.1719	0.1459	0.1588	0.1630	0.1512	0.1365	0.1662	0.1586	0.1527	0.1618	0.1372	0.1526	0.1398	0.1339	0.1373	0.1359	0.1330	0.1307	0.1460	0.1381	0.1412	0.1271	0.1242	0.1108	0.1669	0.1455	0.1610	0.1529	0.1477	0.1332	0.1336	0.1337	0.1389	0.1414	0.1252	0.1350	0.1360	0.1369	0.1340	0.1302	0.1298	0.1261	0.1149	0.1105	0.1095	0.1072	0.1082	0.1005	0.0662	0.0663	0.0659	0.0667	0.0640	0.0693	0.0648	0.0651	0.1826	0.1813	0.1766	0.1941	0.0654	0.0659	0.0652	0.0648	0.0654	0.0651	0.0643	0.0639	0.1648	0.1641	0.1637	0.1622
31=01:02:39	27247	298	0.2113	0.1500	0.1661	0.1712	0.1516	0.1362	0.1704	0.1705	0.1758	0.1745	0.1568	0.1586	0.1498	0.1505	0.1422	0.1446	0.1366	0.1371	0.1654	0.1633	0.1520	0.1440	0.1335	0.1104	0.1695	0.1539	0.1665	0.1659	0.1570	0.1416	0.1697	0.1658	0.1664	0.1664	0.1479	0.1523	0.1460	0.1416	0.1448	0.1418	0.1409	0.1365	0.1528	0.1450	0.1485	0.1332	0.1283	0.1129	0.1618	0.1552	0.1636	0.1722	0.1541	0.1369	0.1380	0.1372	0.1361	0.1509	0.1282	0.1442	0.1401	0.1396	0.1419	0.1373	0.1334	0.1303	0.1182	0.1121	0.1094	0.1073	0.1091	0.1017	0.0663	0.0660	0.0692	0.0667	0.0656	0.0692	0.0647	0.0651	0.1933	0.1870	0.1868	0.2199	0.0654	0.0658	0.0634	0.0648	0.0649	0.0650	0.0639	0.0649	0.1756	0.1779	0.1756	0.1692
32=01:17:20	28129	300	0.2189	0.1580	0.1676	0.1785	0.1594	0.1381	0.1808	0.1802	0.1845	0.1807	0.1560	0.1744	0.1575	0.1551	0.1521	0.1454	0.1398	0.1400	0.1757	0.1715	0.1575	0.1499	0.1375	0.1140	0.1811	0.1588	0.1733	0.1709	0.1612	0.1513	0.1826	0.1753	0.1708	0.1734	0.1503	0.1602	0.1536	0.1516	0.1487	0.1477	0.1433	0.1417	0.1602	0.1536	0.1531	0.1401	0.1327	0.1155	0.1685	0.1605	0.1707	0.1807	0.1609	0.1365	0.1385	0.1409	0.1418	0.1486	0.1292	0.1388	0.1473	0.1461	0.1451	0.1391	0.1395	0.1363	0.1187	0.1139	0.1136	0.1096	0.1115	0.1011	0.0657	0.0653	0.0656	0.0664	0.0648	0.0693	0.0647	0.0652	0.2100	0.2127	0.2043	0.2325	0.0655	0.0653	0.0657	0.0649	0.0654	0.0641	0.0643	0.0634	0.1905	0.1869	0.1857	0.1819
33=01:32:02	29011	300	0.2349	0.1672	0.1714	0.1865	0.1638	0.1456	0.1925	0.1959	0.1997	0.1961	0.1719	0.1708	0.1701	0.1656	0.1568	0.1531	0.1458	0.1468	0.1890	0.1833	0.1687	0.1599	0.1443	0.1162	0.1935	0.1683	0.1792	0.1825	0.1724	0.1565	0.1952	0.1851	0.1812	0.1901	0.1619	0.1609	0.1626	0.1584	0.1591	0.1553	0.1507	0.1461	0.1670	0.1584	0.1614	0.1448	0.1373	0.1177	0.1845	0.1689	0.1869	0.1858	0.1645	0.1438	0.1381	0.1428	0.1458	0.1541	0.1397	0.1404	0.1567	0.1504	0.1545	0.1453	0.1410	0.1390	0.1208	0.1167	0.1139	0.1086	0.1134	0.1004	0.0657	0.0652	0.0655	0.0647	0.0648	0.0693	0.0636	0.0642	0.2255	0.2291	0.2212	0.2438	0.0654	0.0641	0.0651	0.0650	0.0646	0.0648	0.0639	0.0645	0.2034	0.2049	0.1966	0.1958
34=01:46:44	29893	298	0.2424	0.1783	0.1843	0.1875	0.1699	0.1521	0.2071	0.2134	0.2084	0.2064	0.1754	0.1752	0.1792	0.1745	0.1654	0.1588	0.1547	0.1488	0.1980	0.1935	0.1800	0.1656	0.1491	0.1214	0.1997	0.1735	0.1856	0.1883	0.1746	0.1608	0.2042	0.1945	0.1908	0.1970	0.1694	0.1704	0.1728	0.1643	0.1703	0.1620	0.1565	0.1534	0.1765	0.1641	0.1669	0.1512	0.1393	0.1219	0.1992	0.1800	0.1840	0.1950	0.1714	0.1499	0.1430	0.1454	0.1503	0.1455	0.1322	0.1500	0.1658	0.1616	0.1572	0.1500	0.1494	0.1420	0.1228	0.1185	0.1154	0.1130	0.1120	0.1047	0.0667	0.0662	0.0666	0.0673	0.0661	0.0704	0.0649	0.0641	0.2359	0.2318	0.2399	0.2594	0.0661	0.0650	0.0658	0.0652	0.0639	0.0653	0.0645	0.0657	0.2182	0.2168	0.2131	0.2152
35=02:01:26	30775	298	0.2516	0.1861	0.1896	0.1982	0.1760	0.1604	0.2261	0.2174	0.2222	0.2230	0.1882	0.1729	0.1891	0.1829	0.1715	0.1726	0.1593	0.1611	0.2116	0.2161	0.1908	0.1758	0.1545	0.1241	0.2210	0.1850	0.1997	0.1978	0.1837	0.1714	0.2222	0.2018	0.2026	0.2114	0.1756	0.1627	0.1877	0.1780	0.1756	0.1721	0.1672	0.1580	0.1906	0.1748	0.1757	0.1565	0.1500	0.1200	0.2064	0.1963	0.1992	0.1912	0.1794	0.1582	0.1498	0.1512	0.1487	0.1501	0.1404	0.1490	0.1787	0.1706	0.1646	0.1585	0.1580	0.1479	0.1230	0.1206	0.1185	0.1120	0.1139	0.1054	0.0664	0.0670	0.0660	0.0674	0.0660	0.0702	0.0653	0.0649	0.2689	0.2682	0.2600	0.2772	0.0672	0.0668	0.0657	0.0646	0.0658	0.0657	0.0651	0.0659	0.2398	0.2386	0.2332	0.2345
36=02:16:08	31657	298	0.2586	0.1989	0.1973	0.2106	0.1909	0.1634	0.2316	0.2277	0.2290	0.2307	0.1957	0.1812	0.2008	0.1945	0.1839	0.1777	0.1726	0.1662	0.2256	0.2236	0.1987	0.1861	0.1643	0.1275	0.2164	0.1938	0.2107	0.2096	0.1896	0.1793	0.2395	0.2130	0.2127	0.2215	0.1888	0.1698	0.1941	0.1876	0.1855	0.1816	0.1738	0.1691	0.1925	0.1863	0.1814	0.1631	0.1486	0.1230	0.2260	0.1996	0.2105	0.2157	0.1932	0.1609	0.1467	0.1462	0.1542	0.1490	0.1344	0.1523	0.1895	0.1777	0.1742	0.1642	0.1613	0.1513	0.1231	0.1170	0.1173	0.1142	0.1156	0.1034	0.0658	0.0654	0.0639	0.0663	0.0647	0.0690	0.0641	0.0643	0.2830	0.2769	0.2770	0.2961	0.0656	0.0644	0.0649	0.0644	0.0655	0.0642	0.0635	0.0641	0.2620	0.2567	0.2531	0.2536
37=02:30:50	32539	300	0.2814	0.2100	0.2217	0.2259	0.1966	0.1738	0.2523	0.2377	0.2591	0.2505	0.2133	0.1893	0.2188	0.2113	0.1963	0.1930	0.1872	0.1785	0.2448	0.2398	0.2144	0.1981	0.1714	0.1300	0.2327	0.2037	0.2135	0.2152	0.1982	0.1893	0.2509	0.2322	0.2276	0.2331	0.1984	0.1735	0.2180	0.2009	0.2004	0.1960	0.1851	0.1831	0.2061	0.1970	0.1942	0.1700	0.1578	0.1295	0.2377	0.2187	0.2199	0.2209	0.2050	0.1684	0.1570	0.1519	0.1534	0.1659	0.1447	0.1627	0.1980	0.1879	0.1805	0.1741	0.1688	0.1584	0.1274	0.1207	0.1194	0.1155	0.1162	0.1082	0.0662	0.0655	0.0657	0.0665	0.0658	0.0700	0.0645	0.0634	0.3099	0.3153	0.3040	0.3299	0.0656	0.0656	0.0653	0.0645	0.0637	0.0649	0.0642	0.0654	0.2800	0.2839	0.2726	0.2725
38=02:45:32	33421	298	0.2980	0.2289	0.2289	0.2276	0.2074	0.1869	0.2726	0.2620	0.2661	0.2625	0.2232	0.1969	0.2334	0.2248	0.2058	0.2036	0.1965	0.1876	0.2620	0.2557	0.2273	0.2083	0.1823	0.1351	0.2569	0.2233	0.2428	0.2340	0.2154	0.2020	0.2644	0.2389	0.2406	0.2462	0.2073	0.1814	0.2275	0.2135	0.2112	0.2045	0.1975	0.1932	0.2176	0.2016	0.2029	0.1758	0.1665	0.1323	0.2583	0.2316	0.2325	0.2370	0.2139	0.1767	0.1556	0.1545	0.1563	0.1694	0.1486	0.1527	0.2112	0.1961	0.1880	0.1785	0.1740	0.1643	0.1272	0.1208	0.1204	0.1166	0.1161	0.1082	0.0656	0.0655	0.0651	0.0658	0.0655	0.0696	0.0652	0.0653	0.3377	0.3390	0.3380	0.3521	0.0657	0.0643	0.0654	0.0641	0.0657	0.0645	0.0637	0.0656	0.3068	0.3132	0.2994	0.3070
39=03:00:14	34303	298	0.3090	0.2374	0.2397	0.2465	0.2222	0.1972	0.2922	0.2835	0.2811	0.2786	0.2356	0.2001	0.2564	0.2446	0.2265	0.2162	0.2064	0.2039	0.2922	0.2804	0.2499	0.2259	0.1984	0.1423	0.2831	0.2424	0.2463	0.2372	0.2311	0.2158	0.2821	0.2630	0.2613	0.2694	0.2182	0.1969	0.2510	0.2322	0.2288	0.2191	0.2186	0.2073	0.2310	0.2186	0.2162	0.1896	0.1769	0.1439	0.2707	0.2465	0.2458	0.2377	0.2244	0.1859	0.1696	0.1660	0.1580	0.1730	0.1503	0.1557	0.2248	0.2024	0.2004	0.1892	0.1800	0.1668	0.1325	0.1256	0.1213	0.1192	0.1188	0.1100	0.0673	0.0669	0.0664	0.0678	0.0666	0.0704	0.0658	0.0649	0.3705	0.3621	0.3588	0.3789	0.0667	0.0661	0.0660	0.0644	0.0658	0.0658	0.0647	0.0656	0.3419	0.3430	0.3364	0.3294
40=03:14:56	35185	300	0.3033	0.2634	0.2657	0.2682	0.2397	0.2116	0.3110	0.2967	0.3154	0.3030	0.2523	0.2162	0.2767	0.2609	0.2393	0.2343	0.2264	0.2184	0.3072	0.3063	0.2668	0.2430	0.2071	0.1480	0.2915	0.2565	0.2499	0.2714	0.2543	0.2332	0.3096	0.2836	0.2742	0.2811	0.2321	0.2095	0.2736	0.2465	0.2446	0.2333	0.2271	0.2225	0.2503	0.2299	0.2255	0.1987	0.1814	0.1469	0.2843	0.2662	0.2590	0.2539	0.2423	0.1988	0.1697	0.1736	0.1649	0.1756	0.1489	0.1655	0.2420	0.2178	0.2079	0.1972	0.1943	0.1791	0.1368	0.1252	0.1258	0.1203	0.1204	0.1101	0.0675	0.0666	0.0669	0.0679	0.0658	0.0688	0.0657	0.0653	0.4015	0.4034	0.3951	0.4128	0.0667	0.0668	0.0668	0.0659	0.0662	0.0654	0.0634	0.0653	0.3735	0.3799	0.3642	0.3642
41=03:29:40	36069	301	0.3251	0.2774	0.2768	0.2770	0.2541	0.2317	0.3408	0.3238	0.3386	0.3306	0.2715	0.2220	0.2973	0.2825	0.2521	0.2534	0.2375	0.2338	0.3342	0.3277	0.2873	0.2598	0.2163	0.1572	0.3081	0.2732	0.2735	0.2670	0.2614	0.2481	0.3317	0.3038	0.2969	0.2960	0.2484	0.2116	0.2917	0.2651	0.2587	0.2482	0.2383	0.2354	0.2641	0.2414	0.2354	0.2041	0.1895	0.1497	0.3182	0.2839	0.2717	0.2576	0.2486	0.2067	0.1718	0.1681	0.1712	0.1695	0.1552	0.1726	0.2556	0.2336	0.2176	0.2102	0.2016	0.1885	0.1340	0.1238	0.1260	0.1198	0.1208	0.1109	0.0662	0.0657	0.0653	0.0654	0.0647	0.0694	0.0647	0.0642	0.4327	0.4317	0.4270	0.4501	0.0655	0.0639	0.0651	0.0647	0.0650	0.0644	0.0640	0.0646	0.4042	0.4155	0.3954	0.3976
42=03:44:22	36951	300	0.3550	0.2954	0.2975	0.2977	0.2708	0.2487	0.3628	0.3430	0.3592	0.3499	0.2880	0.2252	0.3274	0.2991	0.2711	0.2748	0.2553	0.2539	0.3655	0.3572	0.3103	0.2791	0.2326	0.1618	0.3404	0.2916	0.2824	0.2901	0.2811	0.2675	0.3508	0.3158	0.3167	0.3252	0.2650	0.2275	0.3225	0.2862	0.2782	0.2688	0.2608	0.2527	0.2852	0.2604	0.2563	0.2205	0.1968	0.1564	0.3433	0.3014	0.2818	0.2726	0.2664	0.2230	0.1843	0.1752	0.1797	0.1832	0.1564	0.1736	0.2753	0.2453	0.2275	0.2204	0.2105	0.1969	0.1369	0.1285	0.1281	0.1206	0.1236	0.1126	0.0658	0.0648	0.0649	0.0659	0.0647	0.0683	0.0643	0.0647	0.4774	0.4734	0.4611	0.4758	0.0653	0.0655	0.0652	0.0650	0.0649	0.0647	0.0618	0.0637	0.4460	0.4504	0.4379	0.4324
43=03:59:04	37833	298	0.3959	0.3195	0.3182	0.3186	0.2925	0.2685	0.3908	0.3807	0.3907	0.3700	0.3057	0.2361	0.3520	0.3237	0.2923	0.2917	0.2767	0.2755	0.3959	0.3805	0.3367	0.3003	0.2479	0.1673	0.3628	0.3142	0.3098	0.3141	0.2992	0.2885	0.3831	0.3372	0.3379	0.3428	0.2824	0.2291	0.3432	0.3015	0.3019	0.2870	0.2802	0.2759	0.2979	0.2774	0.2674	0.2286	0.2049	0.1680	0.3697	0.3188	0.3139	0.3067	0.2877	0.2298	0.1794	0.1805	0.1761	0.1830	0.1575	0.1749	0.2908	0.2550	0.2395	0.2251	0.2170	0.2032	0.1357	0.1280	0.1295	0.1256	0.1246	0.1155	0.0655	0.0652	0.0670	0.0664	0.0653	0.0694	0.0647	0.0645	0.5067	0.5002	0.4966	0.5137	0.0653	0.0657	0.0634	0.0643	0.0646	0.0649	0.0641	0.0646	0.4822	0.4848	0.4714	0.4710
44=04:13:46	38715	300	0.4021	0.3450	0.3403	0.3367	0.3118	0.2901	0.4239	0.4070	0.4287	0.4081	0.3378	0.2498	0.3851	0.3585	0.3170	0.3125	0.2988	0.3037	0.4234	0.4170	0.3642	0.3297	0.2629	0.1774	0.3946	0.3353	0.3228	0.3287	0.3230	0.3135	0.4147	0.3701	0.3739	0.3752	0.3029	0.2459	0.3738	0.3247	0.3203	0.3108	0.3013	0.2977	0.3184	0.2948	0.2871	0.2449	0.2170	0.1708	0.3854	0.3452	0.3202	0.3187	0.3033	0.2463	0.1868	0.1814	0.1775	0.1937	0.1595	0.1777	0.3120	0.2710	0.2544	0.2348	0.2288	0.2112	0.1393	0.1306	0.1306	0.1253	0.1240	0.1145	0.0648	0.0649	0.0651	0.0662	0.0646	0.0683	0.0628	0.0644	0.5511	0.5443	0.5404	0.5444	0.0655	0.0649	0.0654	0.0639	0.0644	0.0636	0.0634	0.0643	0.5270	0.5237	0.5118	0.5128
45=04:28:28	39597	300	0.4335	0.3695	0.3543	0.3540	0.3329	0.3055	0.4572	0.4329	0.4487	0.4322	0.3586	0.2640	0.4155	0.3829	0.3366	0.3375	0.3239	0.3305	0.4513	0.4404	0.3901	0.3466	0.2794	0.1799	0.4273	0.3659	0.3482	0.3558	0.3463	0.3362	0.4406	0.3877	0.3977	0.4031	0.3262	0.2593	0.4022	0.3552	0.3442	0.3406	0.3259	0.3224	0.3422	0.3163	0.3075	0.2573	0.2298	0.1721	0.4264	0.3706	0.3470	0.3330	0.3190	0.2589	0.1910	0.1902	0.1881	0.1929	0.1655	0.1775	0.3394	0.2803	0.2698	0.2448	0.2366	0.2231	0.1429	0.1338	0.1300	0.1250	0.1248	0.1137	0.0659	0.0654	0.0650	0.0659	0.0645	0.0697	0.0636	0.0632	0.5948	0.5873	0.5818	0.5969	0.0644	0.0645	0.0636	0.0629	0.0637	0.0640	0.0635	0.0637	0.5715	0.5760	0.5481	0.5520
46=04:43:10	40479	298	0.4699	0.4036	0.3952	0.3908	0.3657	0.3376	0.4906	0.4628	0.4768	0.4653	0.3809	0.2757	0.4423	0.4163	0.3651	0.3653	0.3529	0.3568	0.4907	0.4795	0.4198	0.3758	0.3035	0.1944	0.4514	0.3905	0.3762	0.3824	0.3722	0.3671	0.4810	0.4268	0.4287	0.4290	0.3468	0.2655	0.4364	0.3825	0.3768	0.3586	0.3523	0.3515	0.3679	0.3406	0.3176	0.2729	0.2402	0.2233	0.4489	0.3967	0.3670	0.3547	0.3386	0.2737	0.1956	0.1896	0.2002	0.2052	0.1714	0.1827	0.3575	0.3036	0.2819	0.2597	0.2508	0.2290	0.1443	0.1328	0.1355	0.1281	0.1283	0.1177	0.0666	0.0658	0.0657	0.0649	0.0649	0.0693	0.0644	0.0646	0.6370	0.6321	0.6275	0.6350	0.0651	0.0643	0.0649	0.0644	0.0645	0.0647	0.0638	0.0652	0.6156	0.6204	0.5930	0.5946
47=04:57:52	41361	300	0.4923	0.4281	0.4169	0.4115	0.3831	0.3635	0.5196	0.4907	0.5059	0.4969	0.4135	0.2850	0.4764	0.4457	0.3981	0.3997	0.3852	0.3823	0.5289	0.5174	0.4469	0.4032	0.3245	0.1986	0.4801	0.4219	0.3896	0.4058	0.4009	0.3941	0.5125	0.4536	0.4543	0.4588	0.3694	0.2760	0.4610	0.4161	0.4022	0.3902	0.3793	0.3746	0.3966	0.3606	0.3406	0.2921	0.2522	0.1889	0.4762	0.4212	0.3934	0.3651	0.3687	0.2918	0.2029	0.1999	0.2034	0.2046	0.1742	0.1814	0.3842	0.3187	0.2936	0.2774	0.2639	0.2412	0.1497	0.1365	0.1386	0.1306	0.1283	0.1180	0.0667	0.0665	0.0666	0.0683	0.0665	0.0705	0.0657	0.0643	0.6794	0.6786	0.6787	0.6861	0.0660	0.0662	0.0667	0.0636	0.0657	0.0653	0.0649	0.0657	0.6622	0.6659	0.6398	0.6391
48=05:12:34	42243	300	0.5090	0.4563	0.4384	0.4426	0.4200	0.3906	0.5613	0.5275	0.5464	0.5285	0.4416	0.2963	0.5150	0.4762	0.4204	0.4283	0.4084	0.4136	0.5657	0.5489	0.4854	0.4297	0.3487	0.2127	0.5154	0.4553	0.4241	0.4383	0.4263	0.4307	0.5539	0.4867	0.4846	0.4881	0.4054	0.2904	0.4863	0.4455	0.4356	0.4215	0.4078	0.4039	0.4311	0.3914	0.3728	0.3108	0.2659	0.1979	0.5037	0.4451	0.4102	0.4088	0.4014	0.3081	0.2068	0.2041	0.1986	0.1957	0.1799	0.2060	0.4050	0.3360	0.3138	0.2854	0.2790	0.2511	0.1502	0.1332	0.1398	0.1298	0.1296	0.1214	0.0652	0.0661	0.0660	0.0668	0.0655	0.0693	0.0645	0.0650	0.7248	0.7199	0.7193	0.7287	0.0660	0.0660	0.0655	0.0642	0.0644	0.0622	0.0643	0.0648	0.7098	0.7133	0.6755	0.6798
49=05:27:16	43124	300	0.5469	0.4953	0.4776	0.4703	0.4485	0.4254	0.6074	0.5718	0.5850	0.5702	0.4747	0.3251	0.5529	0.5094	0.4598	0.4605	0.4398	0.4434	0.6158	0.5920	0.5187	0.4691	0.3799	0.2254	0.5605	0.4842	0.4538	0.4634	0.4609	0.4535	0.5973	0.5256	0.5272	0.5314	0.4244	0.3069	0.5191	0.4767	0.4625	0.4467	0.4359	0.4347	0.4609	0.4194	0.4022	0.3300	0.2852	0.2108	0.5393	0.4675	0.4451	0.4295	0.4270	0.3311	0.2204	0.2090	0.2140	0.2158	0.1831	0.1903	0.4274	0.3613	0.3265	0.3026	0.2891	0.2636	0.1517	0.1392	0.1425	0.1315	0.1326	0.1228	0.0670	0.0655	0.0656	0.0667	0.0642	0.0685	0.0648	0.0646	0.7634	0.7518	0.7492	0.7543	0.0660	0.0657	0.0652	0.0645	0.0658	0.0657	0.0624	0.0645	0.7495	0.7492	0.7154	0.7222
50=05:41:58	44006	298	0.5916	0.5227	0.4967	0.4967	0.4759	0.4473	0.6425	0.6140	0.6261	0.5986	0.5027	0.3335	0.5979	0.5415	0.4840	0.4825	0.4693	0.4783	0.6566	0.6351	0.5556	0.5027	0.4067	0.2344	0.6086	0.5097	0.4765	0.4823	0.4849	0.4910	0.6340	0.5515	0.5663	0.5719	0.4595	0.3250	0.5445	0.5104	0.4843	0.4736	0.4632	0.4608	0.4908	0.4581	0.4407	0.3568	0.3036	0.2234	0.5688	0.4822	0.4703	0.4527	0.4377	0.3460	0.2270	0.2126	0.2168	0.2068	0.1870	0.2034	0.4449	0.3673	0.3439	0.3155	0.3003	0.2771	0.1582	0.1402	0.1424	0.1372	0.1346	0.1207	0.0669	0.0664	0.0659	0.0679	0.0661	0.0696	0.0641	0.0653	0.8074	0.7860	0.7877	0.7991	0.0664	0.0662	0.0672	0.0656	0.0661	0.0651	0.0647	0.0665	0.7852	0.7909	0.7540	0.7547
51=05:56:41	44889	298	0.6160	0.5519	0.5278	0.5347	0.5127	0.4857	0.6744	0.6441	0.6670	0.6463	0.5386	0.3584	0.6343	0.5750	0.5164	0.5185	0.5055	0.5059	0.6927	0.6705	0.5930	0.5395	0.4296	0.2545	0.6328	0.5386	0.4997	0.5039	0.5049	0.5183	0.6767	0.5922	0.6052	0.6003	0.4932	0.3499	0.5695	0.5377	0.5089	0.4968	0.4777	0.4740	0.5235	0.4859	0.4641	0.3785	0.3136	0.2369	0.5925	0.4969	0.4813	0.4941	0.4728	0.3605	0.2302	0.2172	0.2321	0.2307	0.1948	0.1990	0.4621	0.3911	0.3586	0.3246	0.3105	0.2909	0.1558	0.1409	0.1440	0.1396	0.1340	0.1310	0.0667	0.0661	0.0661	0.0677	0.0658	0.0702	0.0645	0.0654	0.8222	0.8082	0.8115	0.8230	0.0658	0.0658	0.0653	0.0648	0.0660	0.0640	0.0639	0.0645	0.8104	0.8080	0.7794	0.7923
52=06:11:23	45772	298	0.6518	0.5967	0.5664	0.5671	0.5456	0.5231	0.7249	0.6828	0.7033	0.6918	0.5802	0.3832	0.6701	0.6149	0.5489	0.5596	0.5375	0.5416	0.7360	0.7181	0.6406	0.5745	0.4640	0.2714	0.6764	0.5773	0.5250	0.5410	0.5439	0.5503	0.7280	0.6382	0.6421	0.6340	0.5273	0.3644	0.6091	0.5753	0.5392	0.5195	0.5009	0.5043	0.5681	0.5175	0.5014	0.4066	0.3418	0.2451	0.6249	0.5203	0.4996	0.4947	0.4923	0.3854	0.2395	0.2257	0.2235	0.2343	0.1984	0.2114	0.4785	0.4157	0.3736	0.3485	0.3322	0.3007	0.1611	0.1449	0.1485	0.1375	0.1377	0.1234	0.0664	0.0650	0.0658	0.0665	0.0647	0.0689	0.0626	0.0640	0.8214	0.8138	0.8168	0.8281	0.0657	0.0649	0.0643	0.0642	0.0645	0.0630	0.0636	0.0642	0.8046	0.8145	0.7798	0.7984
53=06:26:05	46654	300	0.6946	0.6387	0.5995	0.5957	0.5800	0.5624	0.7525	0.7202	0.7486	0.7281	0.6184	0.3977	0.7077	0.6506	0.5835	0.5914	0.5761	0.5763	0.7741	0.7623	0.6823	0.6107	0.4955	0.2847	0.7176	0.6150	0.5552	0.5720	0.5647	0.5856	0.7712	0.6794	0.6860	0.6850	0.5628	0.3868	0.6377	0.6091	0.5657	0.5479	0.5209	0.5296	0.6088	0.5572	0.5351	0.4409	0.3618	0.2587	0.6488	0.5365	0.5113	0.5145	0.5090	0.4127	0.2520	0.2368	0.2377	0.2426	0.1989	0.2121	0.4896	0.4375	0.3910	0.3619	0.3482	0.3177	0.1656	0.1487	0.1508	0.1409	0.1411	0.1286	0.0663	0.0660	0.0659	0.0671	0.0652	0.0703	0.0631	0.0650	0.8304	0.8139	0.8159	0.8219	0.0662	0.0655	0.0662	0.0646	0.0658	0.0645	0.0643	0.0649	0.8076	0.8153	0.7835	0.7925
54=06:40:47	47536	300	0.7232	0.6716	0.6353	0.6369	0.6223	0.5956	0.7677	0.7506	0.7748	0.7582	0.6556	0.4242	0.7490	0.6909	0.6186	0.6266	0.6117	0.6128	0.7973	0.7903	0.7189	0.6495	0.5262	0.3023	0.7554	0.6441	0.5787	0.5950	0.6022	0.6207	0.7991	0.7075	0.7217	0.7190	0.5962	0.4095	0.6625	0.6466	0.5887	0.5773	0.5436	0.5523	0.6504	0.5937	0.5701	0.4687	0.3906	0.2762	0.6749	0.5518	0.5294	0.5373	0.5271	0.4204	0.2582	0.2375	0.2386	0.2425	0.2059	0.2279	0.5041	0.4593	0.4085	0.3816	0.3640	0.3387	0.1658	0.1473	0.1549	0.1441	0.1408	0.1299	0.0672	0.0663	0.0664	0.0684	0.0666	0.0687	0.0659	0.0658	0.8294	0.8137	0.8161	0.8254	0.0669	0.0663	0.0661	0.0661	0.0663	0.0665	0.0636	0.0659	0.8148	0.8221	0.7872	0.7948
55=06:55:29	48417	300	0.7545	0.7091	0.6808	0.6792	0.6620	0.6384	0.7783	0.7689	0.8104	0.7950	0.7055	0.4492	0.7841	0.7198	0.6607	0.6685	0.6436	0.6573	0.8115	0.8067	0.7555	0.6964	0.5703	0.3205	0.7892	0.6792	0.6109	0.6316	0.6369	0.6616	0.8182	0.7486	0.7645	0.7597	0.6369	0.4375	0.6886	0.6808	0.6127	0.6031	0.5689	0.5740	0.6927	0.6438	0.6154	0.5002	0.4110	0.2959	0.6937	0.5749	0.5489	0.5512	0.5420	0.4413	0.2779	0.2502	0.2440	0.2515	0.2110	0.2371	0.5091	0.4681	0.4226	0.3981	0.3733	0.3438	0.1693	0.1499	0.1533	0.1423	0.1451	0.1290	0.0668	0.0654	0.0655	0.0665	0.0651	0.0686	0.0628	0.0650	0.8360	0.8133	0.8147	0.8197	0.0661	0.0652	0.0653	0.0645	0.0652	0.0632	0.0641	0.0645	0.8160	0.8268	0.7869	0.7902
56=07:10:11	49300	298	0.7825	0.7314	0.7024	0.7063	0.6934	0.6748	0.7791	0.7724	0.8068	0.8021	0.7344	0.4772	0.7997	0.7583	0.6863	0.6956	0.6810	0.6902	0.8064	0.8060	0.7796	0.7345	0.6060	0.3383	0.8147	0.7083	0.6318	0.6569	0.6559	0.6854	0.8096	0.7818	0.7888	0.7934	0.6787	0.4659	0.7085	0.7010	0.6333	0.6244	0.5864	0.5864	0.7415	0.6772	0.6635	0.5327	0.4479	0.3122	0.7262	0.5832	0.5657	0.5790	0.5647	0.4573	0.2722	0.2573	0.2481	0.2534	0.2189	0.2377	0.5308	0.4804	0.4440	0.4120	0.3892	0.3643	0.1707	0.1487	0.1573	0.1476	0.1467	0.1328	0.0657	0.0648	0.0648	0.0666	0.0648	0.0691	0.0641	0.0639	0.8374	0.8201	0.8251	0.8252	0.0648	0.0650	0.0637	0.0638	0.0645	0.0646	0.0638	0.0641	0.8201	0.8285	0.7949	0.8077
57=07:24:53	50182	298	0.7861	0.7617	0.7423	0.7432	0.7318	0.7180	0.7819	0.7699	0.8141	0.8139	0.7711	0.5085	0.7959	0.7915	0.7208	0.7371	0.7202	0.7317	0.8118	0.8139	0.7888	0.7625	0.6454	0.3692	0.8169	0.7392	0.6688	0.6920	0.6900	0.7211	0.8196	0.8037	0.7982	0.8094	0.7196	0.4845	0.7451	0.7353	0.6620	0.6478	0.6075	0.6102	0.7816	0.7211	0.7028	0.5758	0.4757	0.3313	0.7566	0.5981	0.5778	0.5909	0.5883	0.4753	0.2991	0.2715	0.2675	0.2670	0.2242	0.2343	0.5391	0.4986	0.4553	0.4313	0.4126	0.3792	0.1760	0.1553	0.1627	0.1497	0.1472	0.1372	0.0664	0.0655	0.0658	0.0669	0.0650	0.0679	0.0644	0.0654	0.8392	0.8225	0.8289	0.8278	0.0664	0.0654	0.0656	0.0652	0.0648	0.0647	0.0640	0.0650	0.8245	0.8373	0.7999	0.8095
58=07:39:35	51064	298	0.7700	0.7525	0.7536	0.7640	0.7551	0.7411	0.7811	0.7816	0.8176	0.8132	0.7893	0.5333	0.8015	0.8176	0.7514	0.7652	0.7485	0.7614	0.8105	0.8120	0.7886	0.7792	0.6833	0.3889	0.8118	0.7706	0.6838	0.7001	0.7105	0.7495	0.8191	0.8046	0.7914	0.8187	0.7600	0.5168	0.7561	0.7578	0.6842	0.6689	0.6233	0.6254	0.8077	0.7607	0.7180	0.6076	0.4996	0.3500	0.7669	0.6114	0.5959	0.6095	0.5976	0.4848	0.2941	0.2749	0.2645	0.2842	0.2330	0.2530	0.5515	0.5043	0.4677	0.4426	0.4157	0.3864	0.1767	0.1569	0.1624	0.1511	0.1511	0.1346	0.0655	0.0648	0.0651	0.0668	0.0634	0.0689	0.0644	0.0645	0.8526	0.8316	0.8349	0.8386	0.0649	0.0646	0.0645	0.0637	0.0652	0.0648	0.0633	0.0625	0.8289	0.8303	0.7945	0.8026
59=07:54:17	51946	298	0.7801	0.7570	0.7598	0.7694	0.7621	0.7466	0.7818	0.7734	0.8120	0.8093	0.7873	0.5687	0.8035	0.8228	0.7792	0.7873	0.7643	0.7761	0.8178	0.8158	0.7904	0.7788	0.7133	0.4092	0.8233	0.7899	0.7172	0.7267	0.7324	0.7625	0.8198	0.8020	0.7943	0.8111	0.7881	0.5567	0.7762	0.7774	0.7051	0.6918	0.6403	0.6445	0.8204	0.7917	0.7652	0.6478	0.5319	0.3708	0.7825	0.6224	0.6051	0.6297	0.6170	0.5037	0.3104	0.2769	0.2800	0.2723	0.2386	0.2584	0.5675	0.5151	0.4797	0.4583	0.4402	0.4061	0.1779	0.1606	0.1668	0.1540	0.1525	0.1383	0.0667	0.0649	0.0658	0.0664	0.0650	0.0675	0.0644	0.0645	0.8406	0.8248	0.8254	0.8370	0.0657	0.0658	0.0651	0.0651	0.0649	0.0646	0.0642	0.0653	0.8280	0.8381	0.7978	0.8089
60=08:08:59	52828	300	0.7996	0.7590	0.7587	0.7698	0.7678	0.7508	0.7867	0.7783	0.8258	0.8226	0.7912	0.6113	0.8095	0.8244	0.7871	0.7945	0.7683	0.7857	0.8208	0.8240	0.7909	0.7919	0.7428	0.4405	0.8308	0.8055	0.7424	0.7582	0.7600	0.7699	0.8302	0.8087	0.8010	0.8129	0.8106	0.5854	0.7796	0.7811	0.7277	0.7123	0.6505	0.6649	0.8256	0.8142	0.8057	0.6953	0.5638	0.4037	0.7861	0.6383	0.6234	0.6481	0.6360	0.5055	0.3156	0.2904	0.2962	0.2728	0.2455	0.2619	0.5767	0.5270	0.4912	0.4683	0.4517	0.4185	0.1828	0.1610	0.1673	0.1568	0.1526	0.1439	0.0658	0.0656	0.0652	0.0651	0.0649	0.0690	0.0642	0.0640	0.8446	0.8338	0.8392	0.8509	0.0654	0.0636	0.0655	0.0643	0.0652	0.0645	0.0641	0.0652	0.8389	0.8330	0.8096	0.8149
61=08:23:41	53710	300	0.7961	0.7624	0.7598	0.7737	0.7686	0.7540	0.8024	0.7891	0.8302	0.8301	0.7992	0.6407	0.8190	0.8349	0.7932	0.7986	0.7726	0.7889	0.8316	0.8331	0.8102	0.8002	0.7714	0.4701	0.8353	0.8135	0.7655	0.7680	0.7614	0.7756	0.8344	0.8239	0.8130	0.8240	0.8108	0.6272	0.7830	0.7911	0.7476	0.7369	0.6735	0.6827	0.8346	0.8136	0.8169	0.7358	0.6080	0.4320	0.7916	0.6527	0.6296	0.6579	0.6507	0.5226	0.3386	0.3001	0.2990	0.2841	0.2521	0.2800	0.5927	0.5396	0.5067	0.4865	0.4669	0.4362	0.1894	0.1657	0.1711	0.1596	0.1579	0.1441	0.0681	0.0667	0.0667	0.0680	0.0667	0.0706	0.0656	0.0651	0.8519	0.8330	0.8347	0.8467	0.0675	0.0668	0.0668	0.0653	0.0654	0.0663	0.0655	0.0662	0.8397	0.8436	0.8030	0.8171
62=08:38:23	54592	298	0.7997	0.7682	0.7739	0.7802	0.7783	0.7590	0.8041	0.7935	0.8329	0.8278	0.7982	0.6704	0.8226	0.8341	0.7914	0.7956	0.7746	0.7932	0.8253	0.8342	0.8053	0.8079	0.7612	0.4954	0.8491	0.8076	0.7883	0.7713	0.7640	0.7815	0.8399	0.8197	0.8210	0.8301	0.8124	0.6523	0.7829	0.7872	0.7600	0.7503	0.6911	0.7018	0.8321	0.8214	0.8155	0.7655	0.6440	0.4595	0.7913	0.6705	0.6519	0.6703	0.6603	0.5233	0.3570	0.3177	0.3095	0.3050	0.2602	0.2711	0.6016	0.5467	0.5181	0.4878	0.4729	0.4482	0.1891	0.1680	0.1732	0.1600	0.1594	0.1453	0.0657	0.0650	0.0638	0.0668	0.0642	0.0684	0.0643	0.0645	0.8613	0.8366	0.8335	0.8523	0.0653	0.0652	0.0647	0.0638	0.0643	0.0642	0.0634	0.0644	0.8449	0.8441	0.8080	0.8196
63=08:53:05	55474	300	0.8063	0.7789	0.7763	0.7764	0.7754	0.7656	0.8136	0.7967	0.8384	0.8360	0.8094	0.7116	0.8242	0.8353	0.7966	0.8101	0.7812	0.7978	0.8342	0.8387	0.8094	0.8054	0.7750	0.5240	0.8450	0.8155	0.7961	0.7827	0.7736	0.7826	0.8470	0.8333	0.8230	0.8386	0.8199	0.6933	0.7996	0.7942	0.7744	0.7546	0.7080	0.7217	0.8428	0.8215	0.8331	0.7961	0.6931	0.4876	0.8307	0.6775	0.6561	0.6878	0.6780	0.5460	0.3742	0.3321	0.3245	0.3163	0.2682	0.2869	0.6091	0.5569	0.5165	0.5017	0.4881	0.4669	0.1939	0.1698	0.1773	0.1618	0.1624	0.1488	0.0668	0.0657	0.0662	0.0677	0.0662	0.0698	0.0651	0.0646	0.8652	0.8366	0.8398	0.8473	0.0659	0.0659	0.0645	0.0648	0.0662	0.0660	0.0648	0.0647	0.8443	0.8601	0.8107	0.8204
64=09:07:47	56356	298	0.8057	0.7788	0.7722	0.7795	0.7766	0.7657	0.8178	0.8002	0.8396	0.8394	0.8125	0.7419	0.8272	0.8374	0.8001	0.8109	0.7823	0.8017	0.8415	0.8452	0.8165	0.8077	0.7836	0.5604	0.8483	0.8129	0.7918	0.7910	0.7730	0.7858	0.8506	0.8340	0.8280	0.8386	0.8264	0.7305	0.7997	0.7971	0.7729	0.7555	0.7139	0.7238	0.8484	0.8282	0.8278	0.8096	0.7301	0.5250	0.7991	0.6822	0.6644	0.6933	0.6839	0.5521	0.3906	0.3474	0.3407	0.3369	0.2842	0.2896	0.6205	0.5669	0.5244	0.5122	0.4958	0.4731	0.1952	0.1690	0.1799	0.1633	0.1641	0.1496	0.0658	0.0657	0.0650	0.0669	0.0645	0.0697	0.0646	0.0645	0.8663	0.8385	0.8381	0.8420	0.0657	0.0649	0.0643	0.0647	0.0650	0.0650	0.0639	0.0646	0.8487	0.8580	0.8152	0.8158
65=09:22:29	57238	298	0.8132	0.7891	0.7824	0.7833	0.7785	0.7743	0.8247	0.8013	0.8393	0.8397	0.8206	0.7718	0.8267	0.8398	0.8163	0.8221	0.7867	0.8077	0.8459	0.8502	0.8214	0.8099	0.7923	0.5958	0.8542	0.8180	0.8051	0.7976	0.7850	0.7978	0.8510	0.8395	0.8308	0.8427	0.8243	0.7712	0.8054	0.8023	0.7796	0.7574	0.7234	0.7326	0.8577	0.8469	0.8289	0.8263	0.7615	0.5670	0.8057	0.6887	0.6797	0.6978	0.6871	0.5623	0.4101	0.3544	0.3527	0.3315	0.2911	0.3207	0.6282	0.5729	0.5359	0.5231	0.5064	0.4807	0.1989	0.1733	0.1829	0.1669	0.1675	0.1538	0.0661	0.0661	0.0667	0.0668	0.0651	0.0681	0.0658	0.0650	0.8807	0.8364	0.8493	0.8544	0.0658	0.0654	0.0658	0.0644	0.0651	0.0653	0.0635	0.0649	0.8614	0.8666	0.8193	0.8145
66=09:37:11	58120	298	0.8072	0.7843	0.7810	0.7945	0.7801	0.7759	0.8317	0.8114	0.8404	0.8499	0.8268	0.7810	0.8395	0.8460	0.8142	0.8180	0.7849	0.8137	0.8480	0.8468	0.8167	0.8258	0.7924	0.6321	0.8565	0.8214	0.7947	0.7859	0.7837	0.7971	0.8491	0.8425	0.8403	0.8436	0.8310	0.7953	0.8003	0.8074	0.7688	0.7593	0.7207	0.7292	0.8580	0.8424	0.8426	0.8241	0.7876	0.6122	0.7953	0.6840	0.6732	0.6849	0.6766	0.5666	0.4271	0.3650	0.3648	0.3429	0.2988	0.3214	0.6412	0.5794	0.5463	0.5318	0.5071	0.4913	0.2045	0.1743	0.1832	0.1707	0.1710	0.1551	0.0661	0.0655	0.0651	0.0653	0.0655	0.0693	0.0647	0.0651	0.8814	0.8350	0.8402	0.8497	0.0666	0.0647	0.0649	0.0643	0.0656	0.0657	0.0648	0.0655	0.8711	0.8737	0.8170	0.8211
67=09:51:53	59002	298	0.8085	0.7894	0.7882	0.7878	0.7857	0.7850	0.8392	0.8115	0.8479	0.8505	0.8226	0.7835	0.8317	0.8480	0.8133	0.8274	0.7947	0.8177	0.8482	0.8521	0.8148	0.8242	0.7935	0.6649	0.8656	0.8266	0.8090	0.7962	0.7891	0.8068	0.8599	0.8444	0.8397	0.8429	0.8241	0.7933	0.8027	0.8109	0.7791	0.7588	0.7215	0.7299	0.8612	0.8470	0.8411	0.8297	0.7966	0.6463	0.8062	0.6883	0.6720	0.6892	0.6895	0.5763	0.4533	0.3821	0.3734	0.3605	0.3045	0.3388	0.6389	0.5911	0.5576	0.5383	0.5187	0.4992	0.2079	0.1758	0.1862	0.1736	0.1678	0.1565	0.0661	0.0654	0.0643	0.0666	0.0650	0.0694	0.0645	0.0644	0.8865	0.8322	0.8452	0.8591	0.0651	0.0648	0.0652	0.0643	0.0648	0.0644	0.0639	0.0644	0.8735	0.8755	0.8192	0.8215
68=10:06:35	59884	300	0.8169	0.7913	0.7827	0.7998	0.7867	0.7941	0.8394	0.8169	0.8470	0.8476	0.8316	0.7868	0.8391	0.8517	0.8166	0.8286	0.7972	0.8213	0.8423	0.8500	0.8210	0.8258	0.8006	0.7073	0.8797	0.8272	0.8070	0.8010	0.7910	0.8131	0.8585	0.8453	0.8310	0.8382	0.8300	0.7926	0.8148	0.8137	0.7818	0.7628	0.7250	0.7306	0.8689	0.8489	0.8455	0.8382	0.8057	0.6927	0.8145	0.6877	0.6777	0.6910	0.6842	0.5867	0.4841	0.4066	0.3976	0.3734	0.3198	0.3414	0.6409	0.6057	0.5641	0.5511	0.5313	0.5152	0.2133	0.1851	0.1883	0.1719	0.1717	0.1633	0.0665	0.0656	0.0655	0.0666	0.0645	0.0697	0.0653	0.0654	0.8900	0.8378	0.8457	0.8522	0.0657	0.0654	0.0651	0.0646	0.0645	0.0646	0.0645	0.0632	0.8839	0.8937	0.8190	0.8245
69=10:21:17	60766	300	0.8142	0.7797	0.7849	0.8076	0.7995	0.7903	0.8511	0.8177	0.8534	0.8584	0.8492	0.7874	0.8420	0.8587	0.8188	0.8262	0.7974	0.8289	0.8482	0.8614	0.8377	0.8454	0.8027	0.7253	0.8857	0.8336	0.8035	0.7931	0.7930	0.8202	0.8595	0.8473	0.8452	0.8534	0.8379	0.8073	0.8030	0.8164	0.7806	0.7706	0.7267	0.7312	0.8782	0.8581	0.8572	0.8343	0.8152	0.7328	0.8075	0.6893	0.6796	0.6955	0.6784	0.5909	0.5084	0.4222	0.4160	0.3948	0.3327	0.3487	0.6415	0.6013	0.5775	0.5570	0.5388	0.5257	0.2184	0.1821	0.1922	0.1755	0.1776	0.1624	0.0662	0.0649	0.0648	0.0666	0.0639	0.0671	0.0648	0.0650	0.8957	0.8425	0.8472	0.8554	0.0657	0.0647	0.0645	0.0642	0.0646	0.0643	0.0629	0.0643	0.8975	0.9046	0.8169	0.8264
70=10:35:59	61648	301	0.8069	0.7924	0.7839	0.7989	0.8023	0.8025	0.8609	0.8248	0.8531	0.8612	0.8485	0.7906	0.8369	0.8672	0.8234	0.8359	0.8055	0.8362	0.8521	0.8588	0.8370	0.8549	0.8024	0.7448	0.8813	0.8369	0.8163	0.8075	0.7956	0.8246	0.8695	0.8583	0.8431	0.8477	0.8414	0.8057	0.8131	0.8184	0.7892	0.7682	0.7249	0.7372	0.8856	0.8567	0.8608	0.8411	0.8201	0.7615	0.8109	0.6914	0.6730	0.7034	0.6929	0.6029	0.5323	0.4401	0.4368	0.4158	0.3483	0.3654	0.6422	0.6064	0.5767	0.5721	0.5482	0.5293	0.2232	0.1851	0.1968	0.1792	0.1761	0.1683	0.0658	0.0649	0.0657	0.0647	0.0650	0.0691	0.0644	0.0645	0.8920	0.8405	0.8520	0.8679	0.0656	0.0643	0.0653	0.0647	0.0657	0.0650	0.0639	0.0640	0.9020	0.9078	0.8233	0.8305
71=10:50:41	62530	298	0.8150	0.7815	0.7860	0.8105	0.8109	0.8050	0.8623	0.8251	0.8487	0.8513	0.8361	0.7950	0.8453	0.8737	0.8223	0.8271	0.8040	0.8450	0.8450	0.8680	0.8317	0.8568	0.8030	0.7449	0.8964	0.8428	0.8159	0.7933	0.7954	0.8321	0.8673	0.8547	0.8414	0.8564	0.8406	0.8064	0.8076	0.8209	0.7829	0.7759	0.7310	0.7319	0.8871	0.8575	0.8604	0.8419	0.8132	0.7799	0.8168	0.6919	0.6843	0.6990	0.6844	0.6064	0.5620	0.4731	0.4540	0.4140	0.3613	0.3791	0.6505	0.5981	0.5835	0.5676	0.5498	0.5333	0.2263	0.1866	0.1965	0.1824	0.1765	0.1711	0.0655	0.0647	0.0651	0.0666	0.0648	0.0692	0.0643	0.0629	0.9043	0.8480	0.8515	0.8596	0.0656	0.0649	0.0655	0.0643	0.0630	0.0645	0.0647	0.0647	0.9215	0.9126	0.8245	0.8309
72=11:05:19	63408	300	0.8165	0.7900	0.7823	0.8045	0.8108	0.8108	0.8789	0.8215	0.8494	0.8576	0.8459	0.8003	0.8386	0.8795	0.8266	0.8376	0.8075	0.8475	0.8488	0.8641	0.8318	0.8640	0.8035	0.7560	0.9059	0.8403	0.8236	0.8068	0.7992	0.8366	0.8758	0.8510	0.8424	0.8552	0.8505	0.8052	0.8133	0.8238	0.7934	0.7777	0.7274	0.7440	0.9014	0.8600	0.8667	0.8445	0.8202	0.7866	0.8234	0.6855	0.6722	0.6973	0.6880	0.6079	0.5969	0.4879	0.4637	0.4639	0.3785	0.3967	0.6375	0.6064	0.5817	0.5691	0.5610	0.5461	0.2315	0.1917	0.2045	0.1851	0.1818	0.1755	0.0670	0.0653	0.0648	0.0673	0.0650	0.0690	0.0647	0.0648	0.9001	0.8487	0.8520	0.8665	0.0658	0.0655	0.0653	0.0645	0.0652	0.0652	0.0647	0.0646	0.9226	0.9188	0.8259	0.8334
73=11:20:01	64290	298	0.8091	0.7950	0.7949	0.8164	0.8187	0.8141	0.8908	0.8241	0.8486	0.8556	0.8511	0.8055	0.8483	0.8826	0.8316	0.8407	0.8086	0.8526	0.8524	0.8676	0.8390	0.8714	0.8112	0.7552	0.9131	0.8403	0.8263	0.8176	0.8097	0.8504	0.8742	0.8563	0.8477	0.8506	0.8517	0.8172	0.8150	0.8359	0.7950	0.7761	0.7340	0.7466	0.9072	0.8596	0.8805	0.8500	0.8255	0.7894	0.8309	0.6898	0.6745	0.6931	0.6830	0.6024	0.6276	0.5084	0.5063	0.4773	0.3997	0.4216	0.6366	0.6003	0.5770	0.5729	0.5662	0.5507	0.2361	0.1928	0.2080	0.1887	0.1863	0.1731	0.0656	0.0647	0.0654	0.0666	0.0629	0.0685	0.0640	0.0647	0.9034	0.8429	0.8507	0.8594	0.0657	0.0644	0.0645	0.0644	0.0647	0.0640	0.0621	0.0644	0.9320	0.9388	0.8284	0.8303
74=11:34:44	65172	298	0.8326	0.7865	0.7878	0.8200	0.8297	0.8199	0.8971	0.8275	0.8649	0.8677	0.8550	0.8170	0.8399	0.9032	0.8322	0.8447	0.8186	0.8606	0.8574	0.8689	0.8436	0.8958	0.8136	0.7677	0.9215	0.8529	0.8300	0.8041	0.8053	0.8568	0.8818	0.8582	0.8554	0.8606	0.8630	0.8203	0.8100	0.8368	0.7950	0.7848	0.7331	0.7478	0.9153	0.8666	0.8844	0.8504	0.8279	0.7924	0.8308	0.6871	0.6891	0.7117	0.6870	0.6075	0.6666	0.5464	0.5312	0.4778	0.4168	0.4307	0.6440	0.6046	0.5815	0.5716	0.5630	0.5645	0.2382	0.1975	0.2114	0.1923	0.1925	0.1765	0.0663	0.0655	0.0662	0.0668	0.0652	0.0694	0.0647	0.0650	0.9058	0.8576	0.8570	0.8664	0.0662	0.0652	0.0649	0.0649	0.0651	0.0650	0.0642	0.0648	0.9514	0.9403	0.8286	0.8432
75=11:49:26	66054	298	0.8286	0.7948	0.7895	0.8153	0.8248	0.8226	0.9052	0.8259	0.8580	0.8650	0.8572	0.8220	0.8487	0.9050	0.8293	0.8483	0.8147	0.8555	0.8553	0.8651	0.8370	0.8939	0.8148	0.7596	0.9262	0.8516	0.8402	0.8133	0.8064	0.8656	0.8808	0.8663	0.8582	0.8610	0.8571	0.8252	0.8167	0.8440	0.8018	0.7850	0.7350	0.7525	0.9280	0.8636	0.8927	0.8524	0.8291	0.7962	0.8300	0.6912	0.6807	0.6986	0.6891	0.6027	0.6926	0.5697	0.5594	0.5195	0.4298	0.4701	0.6436	0.6069	0.5764	0.5708	0.5638	0.5636	0.2456	0.2032	0.2172	0.1942	0.1915	0.1806	0.0666	0.0659	0.0656	0.0670	0.0649	0.0697	0.0646	0.0649	0.9045	0.8530	0.8585	0.8652	0.0658	0.0658	0.0653	0.0653	0.0661	0.0660	0.0649	0.0655	0.9537	0.9589	0.8251	0.8292
76=12:04:08	66936	298	0.8208	0.7826	0.7898	0.8231	0.8301	0.8200	0.9064	0.8277	0.8569	0.8593	0.8565	0.8291	0.8448	0.9178	0.8273	0.8388	0.8166	0.8612	0.8493	0.8729	0.8424	0.9058	0.8116	0.7583	0.9395	0.8522	0.8322	0.8056	0.8043	0.8711	0.8743	0.8615	0.8552	0.8607	0.8534	0.8280	0.8145	0.8432	0.8010	0.7907	0.7439	0.7517	0.9355	0.8693	0.9063	0.8533	0.8360	0.8047	0.8304	0.6910	0.6895	0.6948	0.6845	0.6017	0.7227	0.6015	0.5802	0.5352	0.4471	0.4710	0.6460	0.6026	0.5839	0.5680	0.5606	0.5649	0.2542	0.2030	0.2195	0.1977	0.1955	0.1851	0.0649	0.0641	0.0629	0.0661	0.0640	0.0682	0.0639	0.0632	0.9072	0.8504	0.8491	0.8626	0.0652	0.0644	0.0639	0.0642	0.0646	0.0638	0.0632	0.0641	0.9666	0.9696	0.8226	0.8356
77=12:18:50	67818	298	0.8174	0.7861	0.7924	0.8306	0.8337	0.8230	0.9189	0.8334	0.8665	0.8612	0.8597	0.8283	0.8534	0.9279	0.8329	0.8449	0.8167	0.8672	0.8563	0.8665	0.8370	0.9153	0.8156	0.7739	0.9548	0.8537	0.8405	0.8082	0.8151	0.8850	0.8788	0.8644	0.8619	0.8655	0.8573	0.8276	0.8099	0.8533	0.8001	0.7933	0.7456	0.7486	0.9418	0.8778	0.9150	0.8603	0.8293	0.8108	0.8447	0.6912	0.6822	0.6974	0.6812	0.5982	0.7537	0.6322	0.6189	0.5684	0.4710	0.4989	0.6443	0.5933	0.5802	0.5655	0.5500	0.5621	0.2651	0.2107	0.2231	0.2028	0.1993	0.1894	0.0661	0.0650	0.0654	0.0666	0.0648	0.0690	0.0652	0.0634	0.9149	0.8483	0.8562	0.8662	0.0663	0.0654	0.0650	0.0646	0.0646	0.0650	0.0645	0.0648	0.9789	0.9763	0.8318	0.8352
78=12:33:28	68696	301	0.8279	0.7850	0.7870	0.8264	0.8323	0.8264	0.9309	0.8306	0.8696	0.8642	0.8632	0.8486	0.8518	0.9352	0.8308	0.8461	0.8210	0.8650	0.8519	0.8621	0.8467	0.9191	0.8181	0.7706	0.9554	0.8553	0.8485	0.8104	0.8096	0.8973	0.8775	0.8649	0.8574	0.8644	0.8599	0.8350	0.8137	0.8561	0.8080	0.7938	0.7404	0.7516	0.9588	0.8738	0.9233	0.8616	0.8330	0.8151	0.8545	0.6886	0.6831	0.6999	0.6881	0.5995	0.7863	0.6696	0.6355	0.5835	0.4954	0.5213	0.6458	0.5983	0.5764	0.5640	0.5517	0.5624	0.2624	0.2072	0.2238	0.2049	0.2021	0.1922	0.0656	0.0650	0.0657	0.0668	0.0654	0.0698	0.0647	0.0642	0.9078	0.8474	0.8564	0.8629	0.0657	0.0650	0.0645	0.0642	0.0651	0.0643	0.0640	0.0650	0.9795	0.9817	0.8210	0.8272
79=12:48:06	69574	300	0.8123	0.8005	0.7966	0.8195	0.8297	0.8271	0.9441	0.8338	0.8660	0.8687	0.8696	0.8482	0.8492	0.9492	0.8355	0.8547	0.8207	0.8655	0.8659	0.8795	0.8470	0.9299	0.8295	0.7901	0.9639	0.8568	0.8601	0.8295	0.8217	0.9091	0.8846	0.8747	0.8636	0.8650	0.8602	0.8364	0.8265	0.8655	0.8152	0.7977	0.7517	0.7613	0.9762	0.8736	0.9404	0.8722	0.8407	0.8264	0.8589	0.6916	0.6791	0.6981	0.6931	0.6104	0.8072	0.7059	0.6854	0.6243	0.5240	0.5474	0.6425	0.6049	0.5719	0.5685	0.5604	0.5639	0.2735	0.2190	0.2325	0.2068	0.2036	0.2004	0.0664	0.0655	0.0655	0.0667	0.0654	0.0687	0.0649	0.0650	0.9095	0.8548	0.8613	0.8683	0.0659	0.0657	0.0658	0.0650	0.0650	0.0640	0.0637	0.0651	0.9879	0.9966	0.8315	0.8342
80=13:02:48	70456	300	0.8301	0.7989	0.7945	0.8238	0.8315	0.8329	0.9572	0.8338	0.8643	0.8648	0.8712	0.8624	0.8562	0.9632	0.8442	0.8578	0.8253	0.8733	0.8661	0.8795	0.8478	0.9429	0.8336	0.7905	0.9788	0.8579	0.8703	0.8284	0.8224	0.9234	0.8829	0.8733	0.8629	0.8626	0.8547	0.8398	0.8259	0.8724	0.8243	0.8032	0.7569	0.7736	0.9815	0.8765	0.9526	0.8772	0.8413	0.8367	0.8716	0.7014	0.6878	0.7084	0.6910	0.6069	0.8147	0.7311	0.7156	0.6483	0.5494	0.5821	0.6417	0.5958	0.5762	0.5731	0.5634	0.5656	0.2824	0.2205	0.2355	0.2133	0.2126	0.2046	0.0665	0.0657	0.0655	0.0672	0.0652	0.0690	0.0645	0.0654	0.9118	0.8442	0.8620	0.8605	0.0660	0.0656	0.0657	0.0648	0.0652	0.0637	0.0645	0.0658	0.9962	1.0035	0.8318	0.8249
81=13:17:30	71338	300	0.8189	0.7936	0.8015	0.8294	0.8386	0.8284	0.9660	0.8360	0.8678	0.8615	0.8712	0.8670	0.8512	0.9718	0.8409	0.8501	0.8193	0.8733	0.8548	0.8715	0.8482	0.9546	0.8185	0.7924	0.9932	0.8593	0.8692	0.8170	0.8198	0.9283	0.8805	0.8638	0.8675	0.8638	0.8625	0.8394	0.8150	0.8687	0.8125	0.8022	0.7533	0.7671	0.9831	0.8780	0.9637	0.8610	0.8441	0.8284	0.8693	0.7001	0.6840	0.7011	0.6824	0.5994	0.8160	0.7666	0.7431	0.6932	0.5795	0.6100	0.6488	0.5953	0.5813	0.5665	0.5525	0.5539	0.2859	0.2224	0.2392	0.2182	0.2152	0.2038	0.0669	0.0658	0.0699	0.0675	0.0655	0.0699	0.0658	0.0654	0.9141	0.8541	0.8569	0.8670	0.0668	0.0659	0.0648	0.0652	0.0666	0.0658	0.0644	0.0647	1.0059	1.0151	0.8232	0.8388
82=13:33:15	72283	298	0.8210	0.7920	0.7935	0.8263	0.8366	0.8284	0.9683	0.8336	0.8704	0.8669	0.8679	0.8764	0.8518	0.9835	0.8362	0.8501	0.8226	0.8755	0.8581	0.8704	0.8485	0.9716	0.8143	0.8036	0.9954	0.8658	0.8769	0.8148	0.8111	0.9367	0.8836	0.8686	0.8649	0.8706	0.8668	0.8482	0.8165	0.8656	0.8172	0.8054	0.7513	0.7656	0.9981	0.8779	0.9664	0.8669	0.8415	0.8357	0.8739	0.6950	0.6928	0.7079	0.6919	0.6033	0.8183	0.7995	0.7752	0.6983	0.6096	0.6322	0.6490	0.5967	0.5780	0.5672	0.5522	0.5543	0.2906	0.2253	0.2452	0.2266	0.2159	0.2066	0.0667	0.0659	0.0642	0.0673	0.0651	0.0686	0.0644	0.0651	0.9148	0.8592	0.8588	0.8707	0.0664	0.0656	0.0645	0.0644	0.0661	0.0649	0.0643	0.0645	1.0162	1.0147	0.8308	0.8351
83=13:47:57	73165	300	0.8213	0.7914	0.8018	0.8301	0.8339	0.8292	0.9846	0.8381	0.8608	0.8668	0.8751	0.8818	0.8571	0.9919	0.8434	0.8519	0.8214	0.8721	0.8622	0.8725	0.8495	0.9775	0.8182	0.8117	1.0073	0.8592	0.8747	0.8218	0.8244	0.9517	0.8806	0.8730	0.8702	0.8682	0.8599	0.8456	0.8184	0.8784	0.8171	0.8040	0.7566	0.7716	1.0063	0.8830	0.9803	0.8698	0.8417	0.8509	0.8814	0.6980	0.6829	0.7000	0.6882	0.6036	0.8241	0.8149	0.8067	0.7595	0.6443	0.6658	0.6460	0.5949	0.5764	0.5655	0.5518	0.5569	0.2982	0.2340	0.2541	0.2234	0.2217	0.2141	0.0657	0.0651	0.0645	0.0667	0.0642	0.0688	0.0645	0.0650	0.9125	0.8515	0.8599	0.8646	0.0658	0.0655	0.0656	0.0640	0.0648	0.0652	0.0634	0.0651	1.0265	1.0278	0.8288	0.8391
84=14:02:39	74047	300	0.8318	0.7977	0.7943	0.8293	0.8398	0.8341	0.9877	0.8353	0.8668	0.8734	0.8731	0.9027	0.8460	1.0057	0.8389	0.8588	0.8273	0.8749	0.8569	0.8715	0.8590	0.9826	0.8232	0.8364	1.0103	0.8634	0.8942	0.8247	0.8221	0.9671	0.8903	0.8681	0.8621	0.8655	0.8651	0.8475	0.8211	0.8752	0.8283	0.8076	0.7567	0.7733	1.0234	0.8777	0.9875	0.8739	0.8451	0.8621	0.8970	0.7035	0.6938	0.7082	0.7038	0.6131	0.8359	0.8189	0.8346	0.7830	0.6795	0.7012	0.6457	0.6031	0.5768	0.5696	0.5585	0.5613	0.3062	0.2377	0.2539	0.2289	0.2227	0.2222	0.0672	0.0664	0.0668	0.0676	0.0643	0.0704	0.0660	0.0658	0.9157	0.8563	0.8633	0.8681	0.0672	0.0668	0.0666	0.0657	0.0660	0.0657	0.0650	0.0654	1.0282	1.0364	0.8292	0.8406
85=14:17:21	74930	300	0.8331	0.7960	0.7953	0.8312	0.8394	0.8328	0.9921	0.8345	0.8673	0.8729	0.8706	0.9077	0.8478	1.0161	0.8386	0.8556	0.8283	0.8759	0.8638	0.8775	0.8493	0.9932	0.8265	0.8400	1.0159	0.8628	0.8913	0.8303	0.8227	0.9781	0.8822	0.8698	0.8608	0.8674	0.8646	0.8421	0.8187	0.8761	0.8288	0.8073	0.7567	0.7710	1.0272	0.8804	0.9935	0.8740	0.8443	0.8658	0.8993	0.7053	0.6966	0.7122	0.6976	0.6036	0.8352	0.8253	0.8380	0.8144	0.7045	0.7404	0.6464	0.6015	0.5735	0.5689	0.5552	0.5629	0.3131	0.2381	0.2609	0.2300	0.2298	0.2200	0.0666	0.0657	0.0691	0.0661	0.0646	0.0690	0.0639	0.0645	0.9090	0.8530	0.8587	0.8688	0.0655	0.0654	0.0640	0.0636	0.0654	0.0646	0.0642	0.0646	1.0404	1.0395	0.8346	0.8335
86=14:32:03	75812	298	0.8275	0.7858	0.7930	0.8325	0.8434	0.8309	0.9975	0.8314	0.8579	0.8659	0.8619	0.9051	0.8529	1.0253	0.8393	0.8528	0.8284	0.8809	0.8569	0.8730	0.8513	1.0038	0.8157	0.8538	1.0306	0.8641	0.8882	0.8158	0.8200	0.9854	0.8867	0.8635	0.8689	0.8648	0.8647	0.8428	0.8183	0.8765	0.8255	0.8123	0.7547	0.7691	1.0380	0.8788	1.0030	0.8708	0.8403	0.8698	0.9001	0.7032	0.6987	0.7107	0.6977	0.6022	0.8350	0.8281	0.8403	0.8201	0.7392	0.7627	0.6534	0.5963	0.5754	0.5664	0.5498	0.5585	0.3186	0.2410	0.2664	0.2376	0.2334	0.2218	0.0667	0.0664	0.0663	0.0671	0.0647	0.0694	0.0651	0.0648	0.9153	0.8527	0.8610	0.8662	0.0657	0.0658	0.0650	0.0652	0.0652	0.0655	0.0651	0.0658	1.0507	1.0419	0.8320	0.8373
