# Supplementary material for: Systematic Prediction of Antifungal Drug Synergy by Chemogenomic Screening in Saccharomyces cerevisiae
Source: Front Fungal Biol. 2021 Jul 2;2:683414. doi: 10.3389/ffunb.2021.683414 (PMC10512392; doi:10.3389/ffunb.2021.683414)
Supplement: Supplementary file 1 [file Data_Sheet_1.ZIP › Supplementary data/Sypplementary_data_1_(Drug_synergy_assays)/Cer_VS_LatA & Fen_VS_Hyd(repeat)_ps1_A_96_T_12.txt]

[config file info]
last_write=07:05:29_17:24:12
last write=07:05:30_16:44:14
[Run_Parameters]
Instrument=Tecan_12
Ini_Names=Read_Reps,Delid,Save_Data_File,Start_Time_Now
barcode_drug_plate=201401
user=asmith
Plate_Size=96
Plate_Type=NUN96ft.pdf
Samples_to_Run=6
Overlay_Size=48
Drug_Plate=none
Plate_Quarter=none
run_ID=none
run_plate_repeat=1
Read_Reps=95
Read_Modes=Absorbance
Read_Flor_Every=2
Max_Delta_OD=0.500000
Well_By_Row_Col=none
Reorder_Map=Order_Strings_Not,0
Tip_Vol=200
OD_to_Innoc=0.100,0.100,0.380,0.380,0.380,0.380,0.760,0.760,0.100,0.100,0.380,0.380,0.380,0.380,0.760,0.760,0.100,0.100,0.380,0.380,0.380,0.380,0.760,0.760,0.100,0.100,0.380,0.380,0.380,0.380,0.760,0.760,0.100,0.100,0.380,0.380,0.380,0.380,0.760,0.760,0.100,0.100,0.380,0.380,0.380,0.380,0.760,0.760
Absorption_Max=.3
OD_to_Save=0.100,0.100,0.380,0.380,0.380,0.380,0.760,0.760,0.100,0.100,0.380,0.380,0.380,0.380,0.760,0.760,0.100,0.100,0.380,0.380,0.380,0.380,0.760,0.760,0.100,0.100,0.380,0.380,0.380,0.380,0.760,0.760,0.100,0.100,0.380,0.380,0.380,0.380,0.760,0.760,0.100,0.100,0.380,0.380,0.380,0.380,0.760,0.760
OD_to_Dilute=0.100
Save_Sample_Vol=180
Save_Sample_Reps=2
Innoc_Vol=184,184,46,46,46,46,0,0,184,184,46,46,46,46,0,0,184,184,46,46,46,46,0,0,184,184,46,46,46,46,0,0,184,184,46,46,46,46,0,0,184,184,46,46,46,46,0,0
Dilute_Vol=23,23,23,23,23,23,23,23,23,23,23,23,23,23,23,23,23,23,23,23,23,23,23,23,23,23,23,23,23,23,23,23,23,23,23,23,23,23,23,23,23,23,23,23,23,23,23,23
Save_Vol=800,800,800,800,800,800,800,800,800,800,800,800,800,800,800,800,800,800,800,800,800,800,800,800,800,800,800,800,800,800,800,800,800,800,800,800,800,800,800,800,800,800,800,800,800,800,800,800
Reference_Vol=100,100,100,100,100,100,100,100,100,100,100,100,100,100,100,100,100,100,100,100,100,100,100,100,100,100,100,100,100,100,100,100,100,100,100,100,100,100,100,100,100,100,100,100,100,100,100,100,100,100,100,100,100,100,100,100,100,100,100,100,100,100,100,100,100,100,100,100,100,100,100,100,100,100,100,100,100,100,100,100,100,100,100,100,100,100,100,100,100,100,100,100,100,100,100,100
Read_to_Innoc=20,20,20,20,20,20,20,20,20,20,20,20,20,20,20,20,20,20,20,20,20,20,20,20,20,20,20,20,20,20,20,20,20,20,20,20,20,20,20,20,20,20,20,20,20,20,20,20
Read_to_Dilute=26,26,26,26,26,26,26,26,26,26,26,26,26,26,26,26,26,26,26,26,26,26,26,26,26,26,26,26,26,26,26,26,26,26,26,26,26,26,26,26,26,26,26,26,26,26,26,26
Read_to_Save=20,20,20,20,20,20,20,20,20,20,20,20,20,20,20,20,20,20,20,20,20,20,20,20,20,20,20,20,20,20,20,20,20,20,20,20,20,20,20,20,20,20,20,20,20,20,20,20
Innoc_Target_Map=1,2,3,4,5,6,7,8,9,10,11,12,13,14,15,16,17,18,19,20,21,22,23,24,25,26,27,28,29,30,31,32,33,34,35,36,37,38,39,40,41,42,43,44,45,46,47,48
Pipet_Trigger=OD_Save_Innoc
Pipet_Volume_Adj=Con_OD_Save
Delid=no
Pre_Init=yes
Talk_To_ProMax=no
Time_Out_Time=1050
Wait_While_Busy=yes
Idle_Time=2
Screen_Run_Type=pre_screen_1
Spect_Protocol=15m
Spec_Run_File=GG_PB_Voyage.pda
Spec_Assay_File=Yeast_Growth_15m
Save_Data_File=29_05_07_CervsLatA_FenvsHyd_Repeat_ps1_A_96_T_12.txt
Working_Dir=C%3A\\Users\\Growth_Data
Run_Control_Dir=C%3A\\Users\\Yeast_Run_Files
Tracking_Dir=""
Track_File=201401_data_track.txt
Save_Run_Data_Flag=yes
Set_Incubator_Temp=30.0
Base_Line_Flag=atstart_minimum
Pipet_Cycles_Before_Save=20
Time_Point_Save=wellmap
Innoc_Direction=down
Wells_In_Use=111111111111111111111111111111111111111111111111
Save_Sample_Map=111111001111110011111100111111001111110011111100
Sections_to_Run=0
Rows_per_Section=8
Start_Sections_Row=1
MultiProbe_Run_File=MJP_Innoc_Save_Tecan_12_Falcon_AD.MPT
Multiprobe_Run_Dialogue=yes
Comments=no%20comment
Target_Temp=300
Temp_Control=On
Delta_Temp=10
ReadMode=Absorbance,Bottom
ExcitationFilter=485,
EmissionFilter=535,
MeasurementFilter=595
ReadsPerWellNumber=1,1
ShakeDuration=800,0
GainMode=Manual
PdfName=NUN96ft.pdf
Gain=50,50
Add_Drug_Map=1,1,1,1,1,1,1,1,1,1,1,1,1,1,1,1,1,1,1,1,1,1,1,1,1,1,1,1,1,1,1,1,1,1,1,1,1,1,1,1,1,1,1,1,1,1,1,1
Add_Drug_Vol=7,7,7,7,7,7,7,7,7,7,7,7,7,7,7,7,7,7,7,7,7,7,7,7,7,7,7,7,7,7,7,7,7,7,7,7,7,7,7,7,7,7,7,7,7,7,7,7
Innoc_Map=111011101110111011101110111011101110111011101110111011101110111011101110111011101110111011101110
Dilute_Map=111111111111111111111111111111111111111111111111111111111111111111111111111111111111111111111111
data_file_name=iS_1_48.txt
barcode=""
Hit_Call_Threshold=1.000000
Reference_Well=A01
WT_Ref_Well=0
Project_Name=test
Pipet_Gens_Point=5.00,10.0,15.0,20.0,5.00,10.0,15.0,20.0,5.00,10.0,15.0,20.0,5.00,10.0,15.0,20.0,5.00,10.0,15.0,20.0,5.00,10.0,15.0,20.0,5.00,10.0,15.0,20.0,5.00,10.0,15.0,20.0,5.00,10.0,15.0,20.0,5.00,10.0,15.0,20.0,5.00,10.0,15.0,20.0,5.00,10.0,15.0,20.0,,
Shake_Divisor=1
data_handling=file_&_DB_&_auto_analysis
time_frm_freezer=-1.00
gens_frm_freezer=-1.00
Well_Vol=100
Parent_ID=""
Units=%
Quarter=A
media_name=ypd
Save_Mode=one_to_one
Consolidate_Save_Map=1,2,3,4,5,6,7,8,9,10,11,12,13,14,15,16,17,18,19,20,21,22,23,24,25,26,27,28,29,30,31,32,33,34,35,36,37,38,39,40,41,42,43,44,45,46,47,48
Add_Drug_at_Start_Map=000000000000000000000000000000000000000000000000000
Add_Drug_Labware=add_drug_48
Max_Dynam_OD_Change=0.05
Reads_After_Pipet=1
Ref_Type=single_ref
Read_to_Add_Drug_at_Start=0
Send_Email_at_Pipet=no_email
Strain_Name=""
Media=ypd
drug_vol=2.00
Drug_Name=""
Drug_Conc=2
Innoc_Conc=0.06250
Strain_Plate=none
ShakeIntensity=High
ShakeMode=Orbital
NumberOfFlashes=1
PartOfPlate=0
MovePlateOutAfterMeasurement=0
IntegrationLagTime=0
IntegrationTime=100
DelayMoveFlashFluorescence=0
run_platerepeat=1
[Drug_Data]
Drug_Plate=none
Strain_Plate=none
Media=ypd
Drug_Name=nd,nd,nd,nd,nd,nd,nd,nd,nd,nd,nd,nd,nd,nd,nd,nd,nd,nd,nd,nd,nd,nd,nd,nd,nd,nd,nd,nd,nd,nd,nd,nd,nd,nd,nd,nd,nd,nd,nd,nd,nd,nd,nd,nd,nd,nd,nd,nd,nd,nd,nd,nd,nd,nd,nd,nd,nd,nd,nd,nd,nd,nd,nd,nd,nd,nd,nd,nd,nd,nd,nd,nd,nd,nd,nd,nd,nd,nd,nd,nd,nd,nd,nd,nd,nd,nd,nd,nd,nd,nd,nd,nd,nd,nd,nd,nd
Strain_Name=ud
Drug_Conc=""
Innoc_Conc=0.06250,0.06250,0.06250,0.06250,0.06250,0.06250,0.06250,0.06250,0.06250,0.06250,0.06250,0.06250,0.06250,0.06250,0.06250,0.06250,0.06250,0.06250,0.06250,0.06250,0.06250,0.06250,0.06250,0.06250,0.06250,0.06250,0.06250,0.06250,0.06250,0.06250,0.06250,0.06250,0.06250,0.06250,0.06250,0.06250,0.06250,0.06250,0.06250,0.06250,0.06250,0.06250,0.06250,0.06250,0.06250,0.06250,0.06250,0.06250,0.06250,0.06250,0.06250,0.06250,0.06250,0.06250,0.06250,0.06250,0.06250,0.06250,0.06250,0.06250,0.06250,0.06250,0.06250,0.06250,0.06250,0.06250,0.06250,0.06250,0.06250,0.06250,0.06250,0.06250,0.06250,0.06250,0.06250,0.06250,0.06250,0.06250,0.06250,0.06250,0.06250,0.06250,0.06250,0.06250,0.06250,0.06250,0.06250,0.06250,0.06250,0.06250,0.06250,0.06250,0.06250,0.06250,0.06250,0.06250
Run_ID=none
Plate_Quarter=A
Units=%,%,%,%,%,%,%,%,%,%,%,%,%,%,%,%,%,%,%,%,%,%,%,%,%,%,%,%,%,%,%,%,%,%,%,%,%,%,%,%,%,%,%,%,%,%,%,%,%,%,%,%,%,%,%,%,%,%,%,%,%,%,%,%,%,%,%,%,%,%,%,%,%,%,%,%,%,%,%,%,%,%,%,%,%,%,%,%,%,%,%,%,%,%,%,%
Parent_ID=""
Project_Name=test
Strain_Backgrnd=0,0,0,0,0,0,0,0,0,0,0,0,0,0,0,0,0,0,0,0,0,0,0,0,0,0,0,0,0,0,0,0,0,0,0,0,0,0,0,0,0,0,0,0,0,0,0,0,0,0,0,0,0,0,0,0,0,0,0,0,0,0,0,0,0,0,0,0,0,0,0,0,0,0,0,0,0,0,0,0,0,0,0,0,0,0,0,0,0,0,0,0,0,0,0,0
Well_Vol=100,100,100,100,100,100,100,100,100,100,100,100,100,100,100,100,100,100,100,100,100,100,100,100,100,100,100,100,100,100,100,100,100,100,100,100,100,100,100,100,100,100,100,100,100,100,100,100,100,100,100,100,100,100,100,100,100,100,100,100,100,100,100,100,100,100,100,100,100,100,100,100,100,100,100,100,100,100,100,100,100,100,100,100,100,100,100,100,100,100,100,100,100,100,100,100
time_frm_freezer=-1.00
gens_frm_freezer=-1.00
user=asmith
Strain_Pool=ud,ud,ud,ud,ud,ud,ud,ud,ud,ud,ud,ud,ud,ud,ud,ud,ud,ud,ud,ud,ud,ud,ud,ud,ud,ud,ud,ud,ud,ud,ud,ud,ud,ud,ud,ud,ud,ud,ud,ud,ud,ud,ud,ud,ud,ud,ud,ud,ud,ud,ud,ud,ud,ud,ud,ud,ud,ud,ud,ud,ud,ud,ud,ud,ud,ud,ud,ud,ud,ud,ud,ud,ud,ud,ud,ud,ud,ud,ud,ud,ud,ud,ud,ud,ud,ud,ud,ud,ud,ud,ud,ud,ud,ud,ud,ud
Well_Alias=A01,A02,A03,A04,A05,A06,A07,A08,A09,A10,A11,A12,B01,B02,B03,B04,B05,B06,B07,B08,B09,B10,B11,B12,C01,C02,C03,C04,C05,C06,C07,C08,C09,C10,C11,C12,D01,D02,D03,D04,D05,D06,D07,D08,D09,D10,D11,D12,E01,E02,E03,E04,E05,E06,E07,E08,E09,E10,E11,E12,F01,F02,F03,F04,F05,F06,F07,F08,F09,F10,F11,F12,G01,G02,G03,G04,G05,G06,G07,G08,G09,G10,G11,G12,H01,H02,H03,H04,H05,H06,H07,H08,H09,H10,H11,H12
Well_Pos=1,2,3,4,5,6,7,8,9,10,11,12,13,14,15,16,17,18,19,20,21,22,23,24,25,26,27,28,29,30,31,32,33,34,35,36,37,38,39,40,41,42,43,44,45,46,47,48,49,50,51,52,53,54,55,56,57,58,59,60,61,62,63,64,65,66,67,68,69,70,71,72,73,74,75,76,77,78,79,80,81,82,83,84,85,86,87,88,89,90,91,92,93,94,95,96
position=A01,A02,A03,A04,A05,A06,A07,A08,A09,A10,A11,A12,B01,B02,B03,B04,B05,B06,B07,B08,B09,B10,B11,B12,C01,C02,C03,C04,C05,C06,C07,C08,C09,C10,C11,C12,D01,D02,D03,D04,D05,D06,D07,D08,D09,D10,D11,D12,E01,E02,E03,E04,E05,E06,E07,E08,E09,E10,E11,E12,F01,F02,F03,F04,F05,F06,F07,F08,F09,F10,F11,F12,G01,G02,G03,G04,G05,G06,G07,G08,G09,G10,G11,G12,H01,H02,H03,H04,H05,H06,H07,H08,H09,H10,H11,H12
[Runtime_State]
Instrument=Tecan_12
Start_Time_Now=3.2633186618E+9
Reads_Completed=95
Innoc_Direction=down
Wells_In_Use=111111111111111111111111111111111111111111111111111111111111111111111111111111111111111111111111
Innoc_Map=111111111111111111111111111111111111111111111111111111111111111111111111111111111111000000000000
Dilute_Map=111111111111111111111111111111111111111111111111111111111111111111111111111111111111111111111111
Save_Sample_Map=000000000000000000000000111100001111000011110000000000000000000000000000111100001111000011110000
Current_OD=0.767,0.725,0.688,0.680,0.620,0.587,0.871,0.849,0.838,0.816,0.804,0.795,0.791,0.751,0.722,0.690,0.618,0.610,0.882,0.763,0.713,0.647,0.654,0.627,0.778,0.725,0.705,0.668,0.525,0.416,0.857,0.728,0.684,0.620,0.592,0.609,0.749,0.614,0.507,0.456,0.312,0.251,0.776,0.670,0.612,0.531,0.546,0.533,0.596,0.306,0.255,0.237,0.192,0.159,0.694,0.605,0.573,0.522,0.524,0.524,0.216,0.231,0.180,0.135,0.132,0.109,0.659,0.533,0.502,0.484,0.463,0.480,0.065,0.064,0.063,0.064,0.063,0.064,0.062,0.062,0.063,0.066,0.063,0.062,0.065,0.064,0.063,0.064,0.064,0.062,0.062,0.062,0.066,0.065,0.062,0.062
Bckgrnd_OD=0.141,0.099,0.107,0.113,0.105,0.099,0.098,0.105,0.104,0.103,0.102,0.124,0.087,0.091,0.095,0.094,0.092,0.090,0.097,0.094,0.092,0.091,0.096,0.090,0.099,0.095,0.116,0.115,0.104,0.101,0.102,0.102,0.102,0.105,0.102,0.123,0.085,0.091,0.093,0.092,0.093,0.089,0.091,0.092,0.092,0.091,0.092,0.087,0.095,0.093,0.109,0.111,0.104,0.095,0.094,0.098,0.100,0.097,0.099,0.116,0.083,0.090,0.091,0.091,0.090,0.091,0.091,0.088,0.090,0.088,0.094,0.086,0.063,0.064,0.062,0.064,0.062,0.062,0.061,0.061,0.062,0.065,0.062,0.062,0.064,0.062,0.061,0.062,0.062,0.061,0.060,0.060,0.064,0.063,0.062,0.062
Mapped=111111101111110011111100111110001111110011111100111111111111111111111111111111111111111111111111
Pipet_Completed=000000000000000000000000000000000000000000000000000000000000000000000000000000000000000000000000
Innoc_Completed=0,0,0,0,0,0,0,0,0,0,0,0,0,0,0,0,0,0,0,0,0,0,0,0,0,0,0,0,0,0,0,0,0,0,0,0,0,0,0,0,0,0,0,0,0,0,0,0,0,0,0,0,0,0,0,0,0,0,0,0,0,0,0,0,0,0,0,0,0,0,0,0,0,0,0,0,0,0,0,0,0,0,0,0,0,0,0,0,0,0,0,0,0,0,0,0
Save_Completed=0,0,0,0,0,0,0,0,0,0,0,0,0,0,0,0,0,0,0,0,0,0,0,0,0,0,0,0,0,0,0,0,0,0,0,0,0,0,0,0,0,0,0,0,0,0,0,0,0,0,0,0,0,0,0,0,0,0,0,0,0,0,0,0,0,0,0,0,0,0,0,0,0,0,0,0,0,0,0,0,0,0,0,0,0,0,0,0,0,0,0,0,0,0,0,0
Pipeted_At=0,0,0,0,0,0,0,0,0,0,0,0,0,0,0,0,0,0,0,0,0,0,0,0,0,0,0,0,0,0,0,0,0,0,0,0,0,0,0,0,0,0,0,0,0,0,0,0,0,0,0,0,0,0,0,0,0,0,0,0,0,0,0,0,0,0,0,0,0,0,0,0,0,0,0,0,0,0,0,0,0,0,0,0,0,0,0,0,0,0,0,0,0,0,0,0
Pipeted_OD=0,0,0,0,0,0,0,0,0,0,0,0,0,0,0,0,0,0,0,0,0,0,0,0,0,0,0,0,0,0,0,0,0,0,0,0,0,0,0,0,0,0,0,0,0,0,0,0,0,0,0,0,0,0,0,0,0,0,0,0,0,0,0,0,0,0,0,0,0,0,0,0,0,0,0,0,0,0,0,0,0,0,0,0,0,0,0,0,0,0,0,0,0,0,0,0
Dilutes_Completed=0,0,0,0,0,0,0,0,0,0,0,0,0,0,0,0,0,0,0,0,0,0,0,0,0,0,0,0,0,0,0,0,0,0,0,0,0,0,0,0,0,0,0,0,0,0,0,0,0,0,0,0,0,0,0,0,0,0,0,0,0,0,0,0,0,0,0,0,0,0,0,0,0,0,0,0,0,0,0,0,0,0,0,0,0,0,0,0,0,0,0,0,0,0,0,0
Time_At_Innoc=0,0,0,0,0,0,0,0,0,0,0,0,0,0,0,0,0,0,0,0,0,0,0,0,0,0,0,0,0,0,0,0,0,0,0,0,0,0,0,0,0,0,0,0,0,0,0,0,0,0,0,0,0,0,0,0,0,0,0,0,0,0,0,0,0,0,0,0,0,0,0,0,0,0,0,0,0,0,0,0,0,0,0,0,0,0,0,0,0,0,0,0,0,0,0,0
Time_At_Save=0,0,0,0,0,0,0,0,0,0,0,0,0,0,0,0,0,0,0,0,0,0,0,0,0,0,0,0,0,0,0,0,0,0,0,0,0,0,0,0,0,0,0,0,0,0,0,0,0,0,0,0,0,0,0,0,0,0,0,0,0,0,0,0,0,0,0,0,0,0,0,0,0,0,0,0,0,0,0,0,0,0,0,0,0,0,0,0,0,0,0,0,0,0,0,0
Time_At_Dilute=0,0,0,0,0,0,0,0,0,0,0,0,0,0,0,0,0,0,0,0,0,0,0,0,0,0,0,0,0,0,0,0,0,0,0,0,0,0,0,0,0,0,0,0,0,0,0,0,0,0,0,0,0,0,0,0,0,0,0,0,0,0,0,0,0,0,0,0,0,0,0,0,0,0,0,0,0,0,0,0,0,0,0,0,0,0,0,0,0,0,0,0,0,0,0,0
Previous_OD=0.767,0.725,0.688,0.680,0.620,0.587,0.871,0.849,0.838,0.816,0.804,0.795,0.791,0.751,0.722,0.690,0.618,0.610,0.882,0.763,0.713,0.647,0.654,0.627,0.778,0.725,0.705,0.668,0.525,0.416,0.857,0.728,0.684,0.620,0.592,0.609,0.749,0.614,0.507,0.456,0.312,0.251,0.776,0.670,0.612,0.531,0.546,0.533,0.596,0.306,0.255,0.237,0.192,0.159,0.694,0.605,0.573,0.522,0.524,0.524,0.216,0.231,0.180,0.135,0.132,0.109,0.659,0.533,0.502,0.484,0.463,0.480,0.065,0.064,0.063,0.064,0.063,0.064,0.062,0.062,0.063,0.066,0.063,0.062,0.065,0.064,0.063,0.064,0.064,0.062,0.062,0.062,0.066,0.065,0.062,0.062
Prev_Delta_OD=0.000,0.005,0.000,0.014,0.007,0.003,0.001,0.006,0.008,0.005,0.001,0.007,0.001,0.003,0.001,0.002,0.003,0.008,0.005,0.005,0.006,0.004,0.002,0.000,0.002,0.002,0.003,0.000,0.007,0.010,0.002,0.007,0.006,0.002,0.002,0.006,0.002,0.008,0.009,0.015,0.007,0.004,0.004,0.004,0.005,0.003,0.008,0.002,0.009,0.010,0.004,0.016,0.005,0.001,0.006,0.009,0.008,0.020,0.008,0.008,0.012,0.010,0.003,0.002,0.001,0.000,0.001,0.005,0.007,0.005,0.002,0.000,0.000,0.001,0.001,0.001,0.001,0.001,0.002,0.000,0.001,0.001,0.000,0.000,0.001,0.000,0.001,0.000,0.000,0.000,0.001,0.000,0.000,0.001,0.001,0.001
Delta_From_Ref=0.000,0.000,2.023,2.028,2.837,3.566,-13.588,-10.198,0.000,0.000,-0.164,-0.779,2.314,3.054,9.720,12.603,0.000,0.000,-5.150,-1.061,0.216,1.344,3.572,5.306,0.000,0.000,2.690,2.738,3.596,4.097,-10.908,-3.197,0.000,0.000,1.066,-0.112,4.539,4.435,20.772,21.115,0.000,0.000,-1.250,1.285,1.887,2.683,8.518,9.414,0.000,0.000,0.000,0.000,0.000,0.000,0.000,0.000,0.000,0.000,0.000,0.000,0.000,0.000,0.000,0.000,0.000,0.000,0.000,0.000,0.000,0.000,0.000,0.000,0.000,0.000,0.000,0.000,0.000,0.000,0.000,0.000,0.000,0.000,0.000,0.000,0.000,0.000,0.000,0.000,0.000,0.000,0.000,0.000,0.000,0.000,0.000,0.000
Sig_OD_Delta=0,0,1,1,1,1,0,0,0,0,0,0,1,1,1,1,0,0,0,0,0,1,1,1,0,0,1,1,1,1,0,0,0,0,1,0,1,1,1,1,0,0,0,1,1,1,1,1,0,0,0,0,0,0,0,0,0,0,0,0,0,0,0,0,0,0,0,0,0,0,0,0,0,0,0,0,0,0,0,0,0,0,0,0,0,0,0,0,0,0,0,0,0,0,0,0
Add_Drug_at_Start_Map=000000000000000000000000000000000000000000000000000000000000000000000000000000000000000000000000
[Analysis]
Drug_ID=A1,A2,A3,A4,A5,A6,B1,B2,B3,B4,B5,B6,C1,C2,C3,C4,C5,C6,D1,D2,D3,D4,D5,D6,E1,E2,E3,E4,E5,E6,F1,F2,F3,F4,F5,F6,G1,G2,G3,G4,G5,G6,H1,H2,H3,H4,H5,H6
Decision=no_inh,ps2_1_1,ps2_2_1,ps2_4_1,ps2_4_1,ps2_4_2,ps2_2_1,ps2_1_1,ps2_4_1,ps2_4_1,ps2_4_2,ps2_4_2,no_inh,ps2_4_1,ps2_4_2,ps2_4_2,other,other,ps2_4_1,other,other,other,other,other,other,other,other,other,other,other,other,other,other,other,other,other,other,other,screen,screen,other,screen,other,screen,screen,screen,screen,other,other,ps2_4_2,ps2_4_2,ps2_4_1,ps2_4_1,ps2_4_1,other,ps2_4_1,ps2_4_1,no_inh,no_inh,no_inh,ps2_4_2,ps2_4_1,ps2_2_1,no_inh,no_inh,no_inh,ps2_4_1,no_inh,no_inh,ps2_4_1,ps2_4_1,ps2_4_1,no_inh,ps2_4_1,ps2_4_1,ps2_4_1,ps2_4_1,ps2_4_1,ps2_1_1,ps2_4_2,ps2_4_2,ps2_4_2,ps2_4_2,ps2_4_2,screen,other,screen,screen,screen,screen,screen,other,screen,screen,screen,other
Plot_Min=0.100,0.100,0.100,0.100,0.100,0.100,0.100,0.100,0.100,0.100,0.100,0.100,0.100,0.100,0.100,0.100,0.100,0.100,0.100,0.100,0.100,0.100,0.100,0.100,0.100,0.100,0.100,0.100,0.100,0.100,0.100,0.100,0.100,0.100,0.100,0.100,0.100,0.100,0.100,0.100,0.100,0.100,0.100,0.100,0.100,0.100,0.100,0.100
Plot_Max=1.500,1.500,1.500,1.500,1.500,1.500,1.500,1.500,1.500,1.500,1.500,1.500,1.500,1.500,1.500,1.500,1.500,1.500,1.500,1.500,1.500,1.500,1.500,1.500,1.500,1.500,1.500,1.500,1.500,1.500,1.500,1.500,1.500,1.500,1.500,1.500,1.500,1.500,1.500,1.500,1.500,1.500,1.500,1.500,1.500,1.500,1.500,1.500
G_Plot_Min=0.1
G_Plot_Delta=0.7
Plot_On_Off=0
OD_Gen_Pt=0.460
Gens_to_OD_Pt=5.000
Avg_G=2.650,2.900,2.996,3.266,3.601,4.059,2.450,2.915,3.231,3.495,4.004,4.068,2.800,3.270,3.738,4.049,4.734,5.163,3.416,4.378,4.761,4.947,5.798,6.443,4.517,5.869,6.704,7.181,8.242,9.491,6.993,6.820,8.216,11.487,11.904,17.298,56.293,28.733,0.000,0.000,33.686,0.000,93.550,0.000,0.000,0.000,0.000,22.180,1.622,1.791,1.918,2.022,2.060,2.148,1.674,1.981,2.109,2.308,2.383,2.491,1.773,2.061,2.207,2.491,2.575,2.682,1.980,2.378,2.607,3.753,3.034,3.399,2.391,2.944,3.138,4.414,4.007,4.082,2.774,4.148,4.291,4.742,4.909,4.658,0.000,1.705,0.000,0.000,0.000,0.000,0.000,43.375,0.000,0.000,0.000,1.840
Max_Slope=3.184,4.128,4.478,4.635,5.190,5.992,2.590,3.890,4.158,4.630,5.225,5.668,2.608,4.130,4.760,5.258,6.269,7.884,3.232,4.584,5.655,7.327,9.682,13.717,3.674,10.099,7.201,12.569,17.914,27.391,13.744,11.680,21.150,37.738,35.379,49.081,84.910,81.645,63.366,97.598,74.483,108.859,157.241,116.316,90.330,86.643,124.868,59.796,1.949,2.009,1.846,1.825,1.869,2.044,1.985,2.167,2.601,2.510,2.655,2.736,2.257,2.659,3.147,4.663,4.585,4.386,2.626,3.571,4.128,5.757,5.888,5.761,3.363,4.891,5.398,6.793,6.542,6.966,4.106,6.625,8.316,9.229,8.585,9.023,61.978,148.965,87.537,94.345,95.405,84.910,70.174,94.345,93.308,108.860,12.575,108.859
Fit_Model=all
Fit_Const_OD_Base=0.000
Fit_Const_N0=0.01800
Fit_Const_T0=0.000
G_Fit_Min=0.100
G_Fit_Delta=0.400
Fit_On_Off=0.000,0.000,0.000,0.000,0.000,0.000,0.000,0.000,0.000,0.000,0.000,0.000,0.000,0.000,0.000,0.000,0.000,0.000,0.000,0.000,0.000,0.000,0.000,0.000,0.000,0.000,0.000,0.000,0.000,0.000,0.000,0.000,0.000,0.000,0.000,0.000,0.000,0.000,0.000,0.000,0.000,0.000,0.000,0.000,0.000,0.000,0.000,0.000,0.000,0.000,0.000,0.000,0.000,0.000,0.000,0.000,0.000,0.000,0.000,0.000,0.000,0.000,0.000,0.000,0.000,0.000,0.000,0.000,0.000,0.000,0.000,0.000,0.000,0.000,0.000,0.000,0.000,0.000,0.000,0.000,0.000,0.000,0.000,0.000,0.000,0.000,0.000,0.000,0.000,0.000,0.000,0.000,0.000,0.000,0.000,0.000
Fit_Min=0.091,0.049,0.057,0.064,0.055,0.049,0.037,0.041,0.045,0.044,0.042,0.040,0.049,0.045,0.066,0.065,0.054,0.051,0.035,0.041,0.043,0.042,0.043,0.039,0.045,0.043,0.059,0.060,0.054,0.045,0.033,0.040,0.041,0.041,0.040,0.041,0.013,0.014,0.012,0.014,0.012,0.012,0.014,0.012,0.011,0.012,0.012,0.011,0.000,0.000,0.000,0.000,0.000,0.000,0.000,0.000,0.000,0.000,0.000,0.000,0.000,0.000,0.000,0.000,0.000,0.000,0.000,0.000,0.000,0.000,0.000,0.000,0.000,0.000,0.000,0.000,0.000,0.000,0.000,0.000,0.000,0.000,0.000,0.000,0.000,0.000,0.000,0.000,0.000,0.000,0.000,0.000,0.000,0.000,0.000,0.000
Fit_Delta=0.501,0.403,0.437,0.275,0.346,0.260,0.491,0.350,0.477,0.332,0.400,0.296,0.546,0.407,0.322,0.412,0.344,0.184,0.491,0.396,0.284,0.338,0.195,0.147,0.436,0.193,0.107,0.115,0.046,0.057,0.115,0.111,0.067,0.016,0.014,0.010,0.003,0.002,0.322,0.412,0.003,0.184,0.002,0.396,0.284,0.338,0.195,0.003,0.468,0.451,0.509,0.229,0.204,0.253,0.551,0.519,0.407,0.301,0.336,0.384,0.504,0.465,0.388,0.307,0.253,0.277,0.515,0.384,0.333,0.201,0.205,0.212,0.446,0.276,0.287,0.329,0.326,0.239,0.350,0.272,0.280,0.257,0.266,0.222,0.000,0.003,0.000,0.000,0.000,0.000,0.000,0.005,0.000,0.000,0.000,0.002
Fit_Offset=0.136,0.077,0.083,0.090,0.089,0.085,0.073,0.078,0.077,0.081,0.083,0.084,0.088,0.080,0.099,0.097,0.088,0.088,0.079,0.079,0.083,0.081,0.088,0.072,0.094,0.088,0.097,0.090,0.065,0.047,0.081,0.095,0.068,0.049,0.084,0.087,0.065,0.065,0.000,0.000,0.064,0.000,0.066,0.000,0.000,0.000,0.000,0.063,0.081,0.096,0.101,0.095,0.091,0.110,0.075,0.082,0.084,0.081,0.086,0.074,0.080,0.089,0.089,0.086,0.088,0.099,0.071,0.076,0.076,0.078,0.082,0.072,0.077,0.083,0.083,0.060,0.065,0.090,0.080,0.070,0.068,0.066,0.062,0.067,0.000,0.063,0.000,0.000,0.000,0.000,0.000,0.063,0.000,0.000,0.000,0.064
Fit_N0=0.014,0.015,0.014,0.017,0.020,0.014,0.012,0.012,0.011,0.010,0.012,0.008,0.011,0.014,0.018,0.014,0.027,0.023,0.006,0.015,0.021,0.026,0.019,0.031,0.011,0.022,0.031,0.035,0.046,0.061,0.013,0.006,0.037,0.026,0.008,0.006,0.000,0.000,0.000,0.000,0.001,0.000,0.000,0.000,0.000,0.000,0.000,0.000,0.016,0.013,0.009,0.013,0.011,0.014,0.016,0.014,0.011,0.012,0.012,0.014,0.020,0.015,0.014,0.018,0.014,0.019,0.016,0.012,0.015,0.011,0.011,0.013,0.015,0.013,0.014,0.019,0.022,0.020,0.011,0.013,0.011,0.017,0.020,0.011,0.000,0.000,0.000,0.000,0.000,0.000,0.000,0.000,0.000,0.000,0.000,0.001
Fit_T0=0.668,-0.687,-2.253,-1.682,0.320,-0.659,0.478,-0.144,-1.703,-1.330,0.065,-2.357,0.035,-0.748,0.325,-2.494,2.476,3.522,0.018,1.230,3.772,4.788,5.419,4.683,3.978,5.954,5.800,4.224,3.501,5.914,5.873,5.856,5.616,-10.396,0.292,1.180,5.925,5.197,0.000,0.000,5.364,0.000,5.666,0.000,0.000,0.000,0.000,5.423,0.361,1.128,1.351,0.464,0.156,-0.122,0.273,0.979,0.938,0.625,0.616,0.057,0.789,0.635,0.429,0.258,0.522,-0.647,0.134,0.164,0.828,0.446,0.405,0.252,0.529,0.169,0.086,-2.712,-1.311,-0.605,0.552,-0.721,-2.233,-0.735,-2.136,-1.897,0.000,5.739,0.000,0.000,0.000,0.000,0.000,6.211,0.000,0.000,0.000,5.299
Fit_G=2.505,2.953,3.374,3.665,3.762,4.024,2.221,2.723,3.306,3.407,3.744,3.974,2.607,3.334,3.843,4.475,4.938,5.106,2.768,4.148,4.476,4.790,5.116,7.610,3.511,5.339,8.415,10.175,14.853,21.168,5.595,4.081,12.669,14.450,4.465,3.987,1.066,1.443,0.000,0.000,1.507,0.000,1.247,0.000,0.000,0.000,0.000,1.544,1.572,1.509,1.467,2.036,2.040,2.306,1.673,1.778,1.751,2.071,2.141,2.448,1.768,1.936,2.055,2.382,2.194,2.750,1.981,2.144,2.311,2.316,2.277,2.443,2.268,2.556,2.776,3.941,3.747,3.495,2.363,3.505,3.767,3.986,4.878,3.630,0.000,1.078,0.000,0.000,0.000,0.000,0.000,1.429,0.000,0.000,0.000,1.529
Fit_Error=402.668,19.409,67.684,9.929,12.373,8.322,27.929,5.604,13.120,10.903,33.189,52.084,81.195,48.220,35.794,36.118,15.789,3.145,9.525,20.925,7.427,14.707,5.926,1.772,145.083,7.492,4.488,5.046,0.321,0.233,1.531,2.265,0.443,0.201,0.344,0.291,0.089,0.101,0.000,0.000,0.108,0.000,0.090,0.000,0.000,0.000,0.000,0.122,12.042,9.067,24.296,2.422,0.977,3.319,38.536,21.627,4.107,1.438,2.958,6.722,45.614,20.035,16.879,6.258,2.416,8.169,43.671,19.309,10.686,1.093,1.571,1.283,28.883,8.094,10.693,25.303,26.812,7.464,10.502,7.140,12.087,8.897,18.560,4.413,0.000,0.088,0.000,0.000,0.000,0.000,0.000,0.378,0.000,0.000,0.000,0.102
Fit_CV=256.000,256.000,305.000,279.000,350.000,426.000,225.000,258.000,367.000,163.000,222.000,248.000,317.000,305.000,357.000,584.000,242.000,208.000,333.000,568.000,476.000,265.000,539.000,727.000,616.000,608.000,563.000,1442.000,125.000,251.000,300.000,317.000,212.000,45.000,35.000,36.000,36.000,35.000,0.000,0.000,38.000,0.000,40.000,0.000,0.000,0.000,0.000,38.000,88.000,166.000,157.000,151.000,137.000,152.000,109.000,214.000,164.000,131.000,150.000,182.000,211.000,181.000,184.000,179.000,184.000,123.000,198.000,190.000,255.000,177.000,220.000,174.000,245.000,211.000,277.000,311.000,344.000,246.000,228.000,358.000,424.000,327.000,376.000,252.000,0.000,35.000,0.000,0.000,0.000,0.000,0.000,79.000,0.000,0.000,0.000,37.000
Time_to_20_Gens=0,0,0,0,0,0,0,0,0,0,0,0,0,0,0,0,0,0,0,0,0,0,0,0,0,0,0,0,0,0,0,0,0,0,0,0,0,0,0,0,0,0,0,0,0,0,0,0
Time_to_each_5_Gens=0,0,0,0,0,0,0,0,0,0,0,0,0,0,0,0,0,0,0,0,0,0,0,0,0,0,0,0,0,0,0,0,0,0,0,0,0,0,0,0,0,0,0,0,0,0,0,0
Time_to_each_n_Gens=13.248,14.498,14.980,16.328,18.004,20.295,12.252,14.576,16.154,17.473,20.022,20.342,14.000,16.352,18.692,20.243,23.263,23.260,17.082,21.889,23.266,23.260,23.262,23.259,22.585,23.269,23.263,23.265,23.265,23.257,23.269,23.264,23.270,23.267,23.252,20.300,10.649,4.427,0.000,0.000,6.043,0.000,10.039,0.000,0.000,0.000,0.000,4.455,8.110,8.957,9.588,10.108,10.299,10.738,8.368,9.906,10.544,11.541,11.916,12.456,8.866,10.306,11.034,12.457,12.874,13.412,9.902,11.892,13.037,18.719,15.168,16.997,11.953,14.721,15.690,21.879,19.807,19.948,13.872,20.739,21.030,22.963,23.251,22.500,0.000,0.226,0.000,0.000,0.000,0.000,0.000,9.558,0.000,0.000,0.000,0.226
Min_Pt_OD=0,0,0,0,0,0,0,0,0,0,0,0,0,0,0,0,0,0,0,0,0,0,0,0,0,0,0,0,0,0,0,0,0,0,0,0,0,0,0,0,0,0,0,0,0,0,0,0
Min_Pt_t=0,0,0,0,0,0,0,0,0,0,0,0,0,0,0,0,0,0,0,0,0,0,0,0,0,0,0,0,0,0,0,0,0,0,0,0,0,0,0,0,0,0,0,0,0,0,0,0
TO_OD=0,0,0,0,0,0,0,0,0,0,0,0,0,0,0,0,0,0,0,0,0,0,0,0,0,0,0,0,0,0,0,0,0,0,0,0,0,0,0,0,0,0,0,0,0,0,0,0
Ref_ID=A01
Multi_Refs=single_ref
test=A01,A02,A03,A04,A05,A06,A07,A08,A09,A10,A11,A12,B01,B02,B03,B04,B05,B06,B07,B08,B09,B10,B11,B12,C01,C02,C03,C04,C05,C06,C07,C08,C09,C10,C11,C12,D01,D02,D03,D04,D05,D06,D07,D08,D09,D10,D11,D12,E01,E02,E03,E04,E05,E06,E07,E08,E09,E10,E11,E12,F01,F02,F03,F04,F05,F06,F07,F08,F09,F10,F11,F12,G01,G02,G03,G04,G05,G06,G07,G08,G09,G10,G11,G12,H01,H02,H03,H04,H05,H06,H07,H08,H09,H10,H11,H12
Start_Time_Now=3.2633186621E+9
Start_Date="5/29/2007+5:24 PM"
pv_to_plate_order=no
gen_time_cutoff=0.000
Drug_Name=nd?:;-ud+0,nd?:;-ud+0,nd?:;-ud+0,nd?:;-ud+0,nd?:;-ud+0,nd?:;-ud+0,nd?:;-ud+0,nd?:;-ud+0,nd?:;-ud+0,nd?:;-ud+0,nd?:;-ud+0,nd?:;-ud+0,nd?:;-ud+0,nd?:;-ud+0,nd?:;-ud+0,nd?:;-ud+0,nd?:;-ud+0,nd?:;-ud+0,nd?:;-ud+0,nd?:;-ud+0,nd?:;-ud+0,nd?:;-ud+0,nd?:;-ud+0,nd?:;-ud+0,nd?:;-ud+0,nd?:;-ud+0,nd?:;-ud+0,nd?:;-ud+0,nd?:;-ud+0,nd?:;-ud+0,nd?:;-ud+0,nd?:;-ud+0,nd?:;-ud+0,nd?:;-ud+0,nd?:;-ud+0,nd?:;-ud+0,nd?:;-ud+0,nd?:;-ud+0,nd?:;-ud+0,nd?:;-ud+0,nd?:;-ud+0,nd?:;-ud+0,nd?:;-ud+0,nd?:;-ud+0,nd?:;-ud+0,nd?:;-ud+0,nd?:;-ud+0,nd?:;-ud+0,nd?:;-ud+0,nd?:;-ud+0,nd?:;-ud+0,nd?:;-ud+0,nd?:;-ud+0,nd?:;-ud+0,nd?:;-ud+0,nd?:;-ud+0,nd?:;-ud+0,nd?:;-ud+0,nd?:;-ud+0,nd?:;-ud+0,nd?:;-ud+0,nd?:;-ud+0,nd?:;-ud+0,nd?:;-ud+0,nd?:;-ud+0,nd?:;-ud+0,nd?:;-ud+0,nd?:;-ud+0,nd?:;-ud+0,nd?:;-ud+0,nd?:;-ud+0,nd?:;-ud+0,nd?:;-ud+0,nd?:;-ud+0,nd?:;-ud+0,nd?:;-ud+0,nd?:;-ud+0,nd?:;-ud+0,nd?:;-ud+0,nd?:;-ud+0,nd?:;-ud+0,nd?:;-ud+0,nd?:;-ud+0,nd?:;-ud+0,nd?:;-ud+0,nd?:;-ud+0,nd?:;-ud+0,nd?:;-ud+0,nd?:;-ud+0,nd?:;-ud+0,nd?:;-ud+0,nd?:;-ud+0,nd?:;-ud+0,nd?:;-ud+0,nd?:;-ud+0,nd?:;-ud+0
Drug_Well_Pos=A01,A02,A03,A04,A05,A06,B01,B02,B03,B04,B05,B06,C01,C02,C03,C04,C05,C06,D01,D02,D03,D04,D05,D06,E01,E02,E03,E04,E05,E06,F01,F02,F03,F04,F05,F06,G01,G02,G03,G04,G05,G06,H01,H02,H03,H04,H05,H06,A07,A08,A09,A10,A11,A12,B07,B08,B09,B10,B11,B12,C07,C08,C09,C10,C11,C12,D07,D08,D09,D10,D11,D12,E07,E08,E09,E10,E11,E12,F07,F08,F09,F10,F11,F12,G07,G08,G09,G10,G11,G12,H07,H08,H09,H10,H11,H12
Avg_G_tcut=2.650,2.900,2.996,3.266,3.601,4.059,2.450,2.915,3.231,3.495,4.004,4.068,2.800,3.270,3.738,4.049,4.734,5.163,3.416,4.378,4.761,4.947,5.798,6.443,4.517,5.869,6.704,7.181,8.242,9.491,6.993,6.820,8.216,11.487,11.904,17.298,56.293,28.733,0.000,0.000,33.686,0.000,93.550,0.000,0.000,0.000,0.000,22.180,1.622,1.791,1.918,2.022,2.060,2.148,1.674,1.981,2.109,2.308,2.383,2.491,1.773,2.061,2.207,2.491,2.575,2.682,1.980,2.378,2.607,3.753,3.034,3.399,2.391,2.944,3.138,4.414,4.007,4.082,2.774,4.148,4.291,4.742,4.909,4.658,0.000,1.705,0.000,0.000,0.000,0.000,0.000,43.375,0.000,0.000,0.000,1.840
t0_from_interval=-0.385,-0.300,-1.381,-2.649,-2.389,-2.129,1.218,0.240,-0.328,-0.767,-0.671,-2.798,1.068,-0.607,-1.950,-2.092,-2.554,-0.552,2.490,0.359,0.395,-0.744,1.860,-2.813,2.699,-1.999,-5.001,-4.348,-4.137,-4.682,-0.910,-0.555,-4.397,-9.675,-6.220,-35.558,0.000,0.000,0.000,0.000,0.000,0.000,0.000,0.000,0.000,0.000,0.000,0.000,0.241,1.000,1.434,0.305,1.128,0.057,0.527,1.064,0.970,0.582,0.714,0.202,0.547,0.272,0.145,-0.743,-0.213,-1.605,0.616,0.598,0.365,-2.733,-0.972,-2.146,0.507,-0.161,-0.310,-5.168,-3.792,-4.216,1.126,-2.128,-2.180,-3.611,-3.990,-4.010,0.000,0.000,0.000,0.000,0.000,0.000,0.000,0.000,0.000,0.000,0.000,0.000
Sum_Delta_Ref=0.000,2.482,3.415,5.853,8.875,12.205,3.454,2.390,6.124,8.996,12.917,13.269,0.931,6.279,10.551,12.310,15.398,17.531,9.068,15.621,16.923,17.097,19.109,19.296,17.490,19.107,19.435,19.590,20.406,20.721,20.439,20.614,20.466,21.028,21.203,21.664,22.375,22.373,-1.000,-1.000,22.371,-1.000,22.422,-1.000,-1.000,-1.000,-1.000,22.310,16.504,12.991,10.782,8.905,7.769,5.998,15.909,7.436,4.505,0.970,0.050,1.154,13.877,6.272,3.333,0.209,1.472,1.697,8.956,1.543,1.402,5.346,4.427,4.907,1.861,4.020,5.347,7.278,7.070,8.286,2.380,10.464,11.562,12.295,13.317,11.888,-1.000,22.365,-1.000,-1.000,-1.000,-1.000,-1.000,22.319,-1.000,-1.000,-1.000,22.365
Gens_at_time_G=5.000,5.000,5.000,5.000,5.000,5.000,5.000,5.000,5.000,5.000,5.000,5.000,5.000,5.000,5.000,5.000,4.914,4.505,5.000,5.000,4.887,4.702,4.012,3.610,5.000,3.965,3.470,3.240,2.823,2.450,3.328,3.411,2.832,2.025,1.953,1.174,0.189,0.154,0.000,0.000,0.179,0.000,0.107,0.000,0.000,0.000,0.000,0.201,5.000,5.000,5.000,5.000,5.000,5.000,5.000,5.000,5.000,5.000,5.000,5.000,5.000,5.000,5.000,5.000,5.000,5.000,5.000,5.000,5.000,4.988,5.000,5.000,5.000,5.000,5.000,4.957,4.943,4.887,5.000,5.000,4.901,4.842,4.737,4.830,0.000,0.133,0.000,0.000,0.000,0.000,0.000,0.220,0.000,0.000,0.000,0.123
G_Int_tcut=2.727,2.960,3.272,3.795,4.079,4.485,2.207,2.867,3.296,3.648,4.139,4.628,2.586,3.392,4.128,4.467,5.253,5.286,2.918,4.306,4.680,5.105,5.335,7.222,3.977,6.373,8.146,8.523,9.708,11.402,7.266,6.982,9.768,16.264,15.088,47.596,56.293,28.733,0.000,0.000,33.686,0.000,93.550,0.000,0.000,0.000,0.000,22.180,1.574,1.591,1.631,1.961,1.834,2.136,1.568,1.768,1.915,2.192,2.241,2.451,1.664,2.007,2.178,2.640,2.617,3.003,1.857,2.259,2.534,4.300,3.228,3.829,2.289,2.976,3.200,5.456,4.774,4.945,2.549,4.573,4.736,5.488,5.751,5.488,0.000,1.705,0.000,0.000,0.000,0.000,0.000,43.375,0.000,0.000,0.000,1.840
Sum_Del_12=0.000,0.820,0.770,1.261,1.887,2.527,0.375,1.146,1.861,2.288,2.754,2.586,1.038,1.804,2.306,2.378,2.863,3.304,2.821,3.139,3.288,3.224,3.528,3.477,3.483,3.534,3.366,3.429,3.781,3.807,3.799,3.818,3.730,3.860,3.938,4.088,4.354,4.357,4.330,4.342,4.360,4.337,4.382,4.334,4.335,4.322,4.357,4.321,9.794,6.989,5.149,3.991,3.278,2.617,9.040,4.522,3.098,1.499,0.814,0.400,7.527,3.968,2.725,1.548,0.928,1.127,4.881,1.388,0.477,0.599,0.195,0.291,1.234,0.728,0.959,0.993,0.939,1.186,0.769,2.202,2.400,2.401,2.582,2.287,4.318,4.348,4.341,4.346,4.339,4.358,4.299,4.324,4.343,4.326,4.364,4.348
Sum_Del_20=0.000,2.408,3.310,5.683,8.624,11.852,3.361,2.341,5.974,8.768,12.550,12.888,0.930,6.135,10.278,11.943,14.908,16.959,8.860,15.136,16.383,16.541,18.466,18.640,16.945,18.461,18.769,18.918,19.706,20.008,19.741,19.910,19.761,20.299,20.471,20.916,21.606,21.605,21.573,21.587,21.602,21.577,21.651,21.576,21.569,21.549,21.604,21.543,16.122,12.689,10.528,8.696,7.591,5.872,15.538,7.284,4.436,1.005,0.103,1.064,13.550,6.165,3.306,0.136,1.361,1.581,8.763,1.551,1.303,5.136,4.239,4.709,1.853,3.872,5.154,7.019,6.819,8.001,2.283,10.150,11.198,11.897,12.880,11.499,21.549,21.597,21.580,21.588,21.588,21.616,21.506,21.552,21.590,21.558,21.596,21.596
Sum_Del_24=0.000,2.398,3.788,6.532,10.064,13.800,4.400,1.866,6.000,9.292,14.144,14.665,0.206,6.087,10.939,13.508,18.299,21.651,8.634,17.770,20.228,20.801,24.287,24.935,20.341,24.341,25.246,25.604,26.707,27.255,26.501,26.613,26.805,27.752,27.963,28.644,29.521,29.516,29.482,29.499,29.516,29.485,29.574,29.486,29.476,29.453,29.516,29.447,17.840,14.249,12.029,9.913,8.687,6.545,17.325,7.901,4.422,0.150,0.768,2.211,15.236,6.254,2.819,1.505,2.972,3.286,9.611,1.013,2.586,7.385,6.315,6.893,1.562,5.221,6.977,9.420,9.256,10.626,2.973,12.327,13.848,15.048,16.428,14.581,29.454,29.506,29.489,29.498,29.499,29.534,29.403,29.456,29.503,29.467,29.510,29.509
Sum_12=4.433,3.614,3.663,3.172,2.546,1.906,4.808,3.288,2.572,2.145,1.679,1.847,3.395,2.629,2.128,2.055,1.570,1.129,1.612,1.294,1.145,1.210,0.905,0.956,0.950,0.899,1.068,1.004,0.652,0.626,0.635,0.616,0.703,0.574,0.495,0.346,0.079,0.076,0.103,0.091,0.073,0.096,0.051,0.099,0.098,0.111,0.076,0.112,14.227,11.422,9.582,8.424,7.711,7.050,13.473,8.956,7.531,5.933,5.247,4.834,11.960,8.401,7.158,5.981,5.361,5.560,9.315,5.822,4.910,3.834,4.238,4.142,5.667,3.705,3.474,3.440,3.494,3.248,3.664,2.232,2.033,2.032,1.852,2.147,0.115,0.085,0.092,0.087,0.094,0.075,0.134,0.109,0.091,0.107,0.069,0.085
Sum_20=21.739,19.331,18.429,16.056,13.115,9.887,25.100,19.398,15.764,12.971,9.189,8.851,20.809,15.604,11.461,9.796,6.831,4.780,12.879,6.603,5.356,5.198,3.273,3.099,4.794,3.277,2.970,2.821,2.033,1.731,1.998,1.829,1.978,1.439,1.268,0.823,0.133,0.134,0.166,0.152,0.137,0.162,0.088,0.163,0.170,0.190,0.135,0.196,37.861,34.428,32.267,30.435,29.330,27.611,37.277,29.023,26.175,22.744,21.842,20.675,35.289,27.904,25.045,21.603,20.378,20.158,30.502,23.290,20.436,16.603,17.500,17.030,23.592,17.867,16.585,14.720,14.920,13.738,19.455,11.589,10.541,9.842,8.859,10.240,0.190,0.142,0.159,0.151,0.151,0.123,0.233,0.187,0.149,0.181,0.143,0.142
Sum_24=29.676,27.278,25.888,23.144,19.612,15.876,34.076,27.810,23.676,20.384,15.532,15.011,29.470,23.588,18.737,16.168,11.377,8.025,21.042,11.906,9.448,8.875,5.389,4.741,9.335,5.335,4.430,4.072,2.969,2.421,3.175,3.063,2.871,1.924,1.713,1.032,0.155,0.159,0.193,0.177,0.159,0.191,0.102,0.190,0.200,0.223,0.160,0.229,47.516,43.925,41.705,39.589,38.362,36.221,47.001,37.577,34.098,29.826,28.907,27.465,44.911,35.929,32.495,28.171,26.704,26.390,39.287,30.689,27.090,22.291,23.360,22.783,31.238,24.455,22.699,20.256,20.420,19.050,26.703,17.349,15.828,14.628,13.248,15.095,0.221,0.170,0.187,0.178,0.177,0.142,0.273,0.220,0.172,0.209,0.166,0.167
G_by_Interval=2.727,2.960,3.272,3.795,4.079,4.485,2.207,2.867,3.296,3.648,4.139,4.628,2.586,3.392,4.128,4.467,5.253,5.286,2.918,4.306,4.680,5.105,5.335,7.222,3.977,6.373,8.146,8.523,9.708,11.402,7.266,6.982,9.768,16.264,15.088,47.596,56.293,28.733,0.000,0.000,33.686,0.000,93.550,0.000,0.000,0.000,0.000,22.180,1.574,1.591,1.631,1.961,1.834,2.136,1.568,1.768,1.915,2.192,2.241,2.451,1.664,2.007,2.178,2.640,2.617,3.003,1.857,2.259,2.534,4.300,3.228,3.829,2.289,2.976,3.200,5.456,4.774,4.945,2.549,4.573,4.736,5.488,5.751,5.488,0.000,1.705,0.000,0.000,0.000,0.000,0.000,43.375,0.000,0.000,0.000,1.840
Avg_G_t8=2.650,2.900,2.996,3.266,3.601,4.059,2.450,2.915,3.231,3.495,4.004,4.068,2.800,3.270,3.738,4.049,4.734,5.163,3.416,4.378,4.761,4.947,5.798,6.443,4.517,5.869,6.704,7.181,8.242,9.491,6.993,6.820,8.216,11.487,11.904,17.298,56.293,28.733,0.000,0.000,33.686,0.000,93.550,0.000,0.000,0.000,0.000,22.180,1.622,1.791,1.918,2.022,2.060,2.148,1.674,1.981,2.109,2.308,2.383,2.491,1.773,2.061,2.207,2.491,2.575,2.682,1.980,2.378,2.607,3.753,3.034,3.399,2.391,2.944,3.138,4.414,4.007,4.082,2.774,4.148,4.291,4.742,4.909,4.658,0.000,1.705,0.000,0.000,0.000,0.000,0.000,43.375,0.000,0.000,0.000,1.840
G_int_t8=2.727,2.960,3.272,3.795,4.079,4.485,2.207,2.867,3.296,3.648,4.139,4.628,2.586,3.392,4.128,4.467,5.253,5.286,2.918,4.306,4.680,5.105,5.335,7.222,3.977,6.373,8.146,8.523,9.708,11.402,7.266,6.982,9.768,16.264,15.088,47.596,56.293,28.733,0.000,0.000,33.686,0.000,93.550,0.000,0.000,0.000,0.000,22.180,1.574,1.591,1.631,1.961,1.834,2.136,1.568,1.768,1.915,2.192,2.241,2.451,1.664,2.007,2.178,2.640,2.617,3.003,1.857,2.259,2.534,4.300,3.228,3.829,2.289,2.976,3.200,5.456,4.774,4.945,2.549,4.573,4.736,5.488,5.751,5.488,0.000,1.705,0.000,0.000,0.000,0.000,0.000,43.375,0.000,0.000,0.000,1.840
Avg_G_t12=2.650,2.900,2.996,3.266,3.601,4.059,2.450,2.915,3.231,3.495,4.004,4.068,2.800,3.270,3.738,4.049,4.734,5.163,3.416,4.378,4.761,4.947,5.798,6.443,4.517,5.869,6.704,7.181,8.242,9.491,6.993,6.820,8.216,11.487,11.904,17.298,56.293,28.733,0.000,0.000,33.686,0.000,93.550,0.000,0.000,0.000,0.000,22.180,1.622,1.791,1.918,2.022,2.060,2.148,1.674,1.981,2.109,2.308,2.383,2.491,1.773,2.061,2.207,2.491,2.575,2.682,1.980,2.378,2.607,3.753,3.034,3.399,2.391,2.944,3.138,4.414,4.007,4.082,2.774,4.148,4.291,4.742,4.909,4.658,0.000,1.705,0.000,0.000,0.000,0.000,0.000,43.375,0.000,0.000,0.000,1.840
G_int_t12=2.727,2.960,3.272,3.795,4.079,4.485,2.207,2.867,3.296,3.648,4.139,4.628,2.586,3.392,4.128,4.467,5.253,5.286,2.918,4.306,4.680,5.105,5.335,7.222,3.977,6.373,8.146,8.523,9.708,11.402,7.266,6.982,9.768,16.264,15.088,47.596,56.293,28.733,0.000,0.000,33.686,0.000,93.550,0.000,0.000,0.000,0.000,22.180,1.574,1.591,1.631,1.961,1.834,2.136,1.568,1.768,1.915,2.192,2.241,2.451,1.664,2.007,2.178,2.640,2.617,3.003,1.857,2.259,2.534,4.300,3.228,3.829,2.289,2.976,3.200,5.456,4.774,4.945,2.549,4.573,4.736,5.488,5.751,5.488,0.000,1.705,0.000,0.000,0.000,0.000,0.000,43.375,0.000,0.000,0.000,1.840
Avg_G_inflex=2.650,2.879,3.005,3.108,3.484,3.815,2.451,2.891,3.231,3.470,3.986,3.992,2.800,3.274,3.676,4.047,4.593,5.129,3.416,4.405,4.769,4.942,5.858,6.494,4.546,5.928,6.757,7.261,7.757,9.720,7.173,7.170,8.574,6.577,7.490,9.778,28.453,4.830,0.000,0.000,18.808,0.000,5.488,0.000,0.000,0.000,0.000,4.927,1.631,1.813,1.918,2.178,2.268,2.283,1.674,1.981,2.121,2.330,2.406,2.514,1.773,2.066,2.197,2.349,2.387,2.428,1.980,2.356,2.512,2.698,2.622,2.649,2.406,2.779,2.902,3.208,3.163,3.072,2.741,3.527,3.712,3.822,4.168,3.587,0.000,20.744,0.000,0.000,0.000,0.000,0.000,3.057,0.000,0.000,0.000,5.488
G_int_inflex=2.727,2.927,3.292,3.655,3.940,4.168,2.206,2.819,3.296,3.630,4.083,4.540,2.586,3.404,4.090,4.453,5.062,5.481,2.918,4.348,4.677,5.079,6.286,7.339,4.018,6.426,8.572,8.752,10.158,12.028,7.550,7.129,10.637,6.577,7.490,9.778,28.453,4.830,0.000,0.000,18.808,0.000,5.488,0.000,0.000,0.000,0.000,4.927,1.588,1.624,1.631,2.241,2.169,2.342,1.568,1.766,1.924,2.203,2.217,2.487,1.664,2.016,2.159,2.395,2.275,2.624,1.857,2.210,2.349,2.452,2.457,2.491,2.314,2.679,2.781,3.468,3.386,3.293,2.439,3.542,3.769,3.948,4.471,3.690,0.000,20.744,0.000,0.000,0.000,0.000,0.000,3.057,0.000,0.000,0.000,5.488
G_by_Interval_g4=2.791,2.813,3.154,3.436,3.834,4.255,2.237,2.793,3.206,3.532,4.086,4.376,2.806,3.382,3.675,4.300,5.099,5.451,3.089,4.374,4.830,5.180,6.183,7.222,4.334,6.373,8.146,8.523,9.708,11.402,7.266,6.982,9.768,16.264,15.088,47.596,56.293,28.733,0.000,0.000,33.686,0.000,93.550,0.000,0.000,0.000,0.000,22.180,1.576,1.679,1.758,2.109,1.937,2.152,1.530,1.873,1.988,2.212,2.287,2.431,1.624,1.968,2.177,2.496,2.580,2.881,1.876,2.224,2.561,3.838,3.051,3.476,2.268,2.847,3.014,4.861,4.347,4.395,2.589,4.345,4.277,4.944,5.197,4.947,0.000,1.705,0.000,0.000,0.000,0.000,0.000,43.375,0.000,0.000,0.000,1.840
G_int_t8_g4=2.791,2.813,3.154,3.436,3.834,4.255,2.237,2.793,3.206,3.532,4.086,4.376,2.806,3.382,3.675,4.300,5.099,5.451,3.089,4.374,4.830,5.180,6.183,7.222,4.334,6.373,8.146,8.523,9.708,11.402,7.266,6.982,9.768,16.264,15.088,47.596,56.293,28.733,0.000,0.000,33.686,0.000,93.550,0.000,0.000,0.000,0.000,22.180,1.576,1.679,1.758,2.109,1.937,2.152,1.530,1.873,1.988,2.212,2.287,2.431,1.624,1.968,2.177,2.496,2.580,2.881,1.876,2.224,2.561,3.838,3.051,3.476,2.268,2.847,3.014,4.861,4.347,4.395,2.589,4.345,4.277,4.944,5.197,4.947,0.000,1.705,0.000,0.000,0.000,0.000,0.000,43.375,0.000,0.000,0.000,1.840
G_int_t12_g4=2.791,2.813,3.154,3.436,3.834,4.255,2.237,2.793,3.206,3.532,4.086,4.376,2.806,3.382,3.675,4.300,5.099,5.451,3.089,4.374,4.830,5.180,6.183,7.222,4.334,6.373,8.146,8.523,9.708,11.402,7.266,6.982,9.768,16.264,15.088,47.596,56.293,28.733,0.000,0.000,33.686,0.000,93.550,0.000,0.000,0.000,0.000,22.180,1.576,1.679,1.758,2.109,1.937,2.152,1.530,1.873,1.988,2.212,2.287,2.431,1.624,1.968,2.177,2.496,2.580,2.881,1.876,2.224,2.561,3.838,3.051,3.476,2.268,2.847,3.014,4.861,4.347,4.395,2.589,4.345,4.277,4.944,5.197,4.947,0.000,1.705,0.000,0.000,0.000,0.000,0.000,43.375,0.000,0.000,0.000,1.840
G_int_inflex_g4=2.760,2.783,3.168,3.266,3.709,3.982,2.234,2.751,3.206,3.505,4.033,4.272,2.806,3.391,3.587,4.272,4.948,5.481,3.089,4.408,4.852,5.160,6.286,7.339,4.369,6.426,8.572,8.752,10.158,12.028,7.550,7.129,10.637,6.577,7.490,9.778,28.453,4.830,0.000,0.000,18.808,0.000,5.488,0.000,0.000,0.000,0.000,4.927,1.587,1.688,1.758,2.345,2.169,2.282,1.530,1.865,1.998,2.223,2.233,2.456,1.624,1.975,2.163,2.301,2.336,2.590,1.876,2.186,2.430,2.452,2.457,2.491,2.286,2.612,2.685,3.365,3.304,3.138,2.499,3.577,3.522,3.778,4.048,3.599,0.000,20.744,0.000,0.000,0.000,0.000,0.000,3.057,0.000,0.000,0.000,5.488
Time_Inflex=14.190,14.190,15.170,13.700,16.394,16.394,12.965,13.700,16.884,16.149,19.579,17.864,15.170,16.149,16.884,20.070,21.540,19.579,17.864,21.540,21.050,23.027,22.782,22.782,22.782,23.027,21.540,23.027,16.394,22.782,23.027,22.537,21.540,9.046,8.801,8.801,8.801,8.801,0.226,0.226,8.801,0.226,8.801,0.226,0.226,0.226,0.226,8.801,8.556,9.291,10.270,9.046,9.046,9.780,9.291,10.760,10.515,10.515,11.250,12.230,9.536,10.760,10.760,10.760,10.270,10.760,10.760,11.495,11.740,10.760,10.515,10.760,12.230,12.230,12.965,14.925,14.680,12.965,12.965,15.415,16.394,16.394,18.109,14.680,0.226,8.801,0.226,0.226,0.226,0.226,0.226,14.680,0.226,0.226,0.226,8.801
OD_Inflex=0.664,0.516,0.566,0.410,0.472,0.370,0.611,0.467,0.595,0.450,0.509,0.404,0.671,0.527,0.447,0.549,0.466,0.294,0.611,0.514,0.388,0.441,0.294,0.239,0.558,0.296,0.225,0.221,0.148,0.156,0.204,0.212,0.158,0.110,0.102,0.100,0.064,0.065,0.066,0.066,0.063,0.063,0.064,0.066,0.065,0.066,0.065,0.062,0.627,0.610,0.657,0.391,0.349,0.419,0.690,0.662,0.533,0.421,0.469,0.513,0.645,0.605,0.520,0.438,0.373,0.426,0.647,0.497,0.449,0.310,0.317,0.322,0.568,0.391,0.407,0.440,0.434,0.357,0.465,0.372,0.380,0.358,0.374,0.311,0.064,0.062,0.065,0.068,0.066,0.064,0.064,0.062,0.068,0.067,0.065,0.062
Time_Saturation=17.619,20.560,22.047,21.295,21.295,21.050,19.579,20.315,21.540,19.579,20.070,21.784,21.540,21.050,20.560,20.560,0.000,0.000,20.560,0.000,0.000,0.000,0.000,0.000,0.000,0.000,21.784,22.047,19.089,18.354,0.000,0.000,0.000,0.000,16.884,0.000,0.000,0.000,0.226,0.226,0.000,0.226,0.000,0.226,0.226,0.226,0.226,0.000,22.292,14.435,21.050,21.050,21.050,20.805,20.560,20.560,20.805,22.292,16.884,20.315,20.805,20.560,22.292,20.560,22.292,22.292,16.884,18.354,22.292,22.292,18.844,22.292,20.315,16.884,22.537,23.271,22.292,22.292,20.560,20.560,22.292,23.271,21.050,20.560,0.226,0.000,0.226,0.226,0.226,0.226,0.226,0.000,0.226,0.226,0.226,0.000
OD_Saturation=0.761,0.711,0.695,0.666,0.612,0.570,0.786,0.743,0.719,0.652,0.539,0.592,0.772,0.719,0.666,0.570,0.000,0.000,0.714,0.000,0.000,0.000,0.000,0.000,0.000,0.000,0.239,0.214,0.169,0.140,0.000,0.000,0.000,0.000,0.118,0.000,0.000,0.000,0.066,0.066,0.000,0.063,0.000,0.066,0.065,0.066,0.065,0.000,0.875,0.836,0.839,0.818,0.809,0.800,0.879,0.757,0.711,0.656,0.634,0.617,0.858,0.725,0.691,0.615,0.600,0.613,0.779,0.664,0.619,0.544,0.561,0.539,0.693,0.607,0.574,0.522,0.533,0.537,0.656,0.540,0.512,0.484,0.431,0.460,0.064,0.000,0.065,0.068,0.066,0.064,0.064,0.000,0.068,0.067,0.065,0.000
Ref_Well_Name=A01,A01,A01,A01,A01,A01,A01,A01,A01,A01,A01,A01,A01,A01,A01,A01,A01,A01,A01,A01,A01,A01,A01,A01,A01,A01,A01,A01,A01,A01,A01,A01,A01,A01,A01,A01,A01,A01,A01,A01,A01,A01,A01,A01,A01,A01,A01,A01,A01,A01,A01,A01,A01,A01,A01,A01,A01,A01,A01,A01,A01,A01,A01,A01,A01,A01,A01,A01,A01,A01,A01,A01,A01,A01,A01,A01,A01,A01,A01,A01,A01,A01,A01,A01,A01,A01,A01,A01,A01,A01,A01,A01,A01,A01,A01,A01
Ratio_Avg_G=1.000,0.914,0.884,0.811,0.736,0.653,1.081,0.909,0.820,0.758,0.662,0.651,0.946,0.810,0.709,0.654,0.560,0.513,0.776,0.605,0.557,0.536,0.457,0.411,0.587,0.451,0.395,0.369,0.321,0.279,0.379,0.389,0.323,0.231,0.223,0.153,0.047,0.092,Inf,Inf,0.079,Inf,0.028,Inf,Inf,Inf,Inf,0.119,1.634,1.479,1.382,1.311,1.286,1.234,1.583,1.337,1.256,1.148,1.112,1.064,1.494,1.285,1.201,1.064,1.029,0.988,1.338,1.114,1.016,0.706,0.873,0.779,1.108,0.900,0.844,0.600,0.661,0.649,0.955,0.639,0.617,0.559,0.540,0.569,Inf,1.554,Inf,Inf,Inf,Inf,Inf,0.061,Inf,Inf,Inf,1.440
Ratio_Fit_G=1.000,0.848,0.742,0.683,0.666,0.622,1.128,0.920,0.758,0.735,0.669,0.630,0.961,0.751,0.652,0.560,0.507,0.491,0.905,0.604,0.560,0.523,0.490,0.329,0.713,0.469,0.298,0.246,0.169,0.118,0.448,0.614,0.198,0.173,0.561,0.628,2.350,1.735,Inf,Inf,1.662,Inf,2.008,Inf,Inf,Inf,Inf,1.622,1.593,1.659,1.707,1.230,1.228,1.086,1.498,1.409,1.430,1.209,1.170,1.023,1.416,1.294,1.219,1.052,1.142,0.911,1.264,1.168,1.084,1.082,1.100,1.025,1.105,0.980,0.902,0.635,0.668,0.717,1.060,0.715,0.665,0.628,0.513,0.690,Inf,2.323,Inf,Inf,Inf,Inf,Inf,1.752,Inf,Inf,Inf,1.638
Ratio_G_Int=1.000,0.921,0.833,0.718,0.669,0.608,1.236,0.951,0.827,0.747,0.659,0.589,1.054,0.804,0.660,0.610,0.519,0.516,0.934,0.633,0.583,0.534,0.511,0.378,0.686,0.428,0.335,0.320,0.281,0.239,0.375,0.390,0.279,0.168,0.181,0.057,0.048,0.095,Inf,Inf,0.081,Inf,0.029,Inf,Inf,Inf,Inf,0.123,1.732,1.713,1.672,1.391,1.487,1.276,1.739,1.542,1.424,1.244,1.217,1.113,1.639,1.359,1.252,1.033,1.042,0.908,1.468,1.207,1.076,0.634,0.845,0.712,1.191,0.916,0.852,0.500,0.571,0.551,1.070,0.596,0.576,0.497,0.474,0.497,Inf,1.599,Inf,Inf,Inf,Inf,Inf,0.063,Inf,Inf,Inf,1.482
Ratio_t0_Fit=1.000,-0.971,-0.296,-0.397,2.086,-1.013,1.397,-4.638,-0.392,-0.502,10.205,-0.283,19.178,-0.893,2.054,-0.268,0.270,0.190,36.657,0.543,0.177,0.139,0.123,0.143,0.168,0.112,0.115,0.158,0.191,0.113,0.114,0.114,0.119,-0.064,2.289,0.566,0.113,0.128,Inf,Inf,0.124,Inf,0.118,Inf,Inf,Inf,Inf,0.123,1.850,0.592,0.494,1.439,4.288,-5.450,2.447,0.682,0.711,1.068,1.084,11.671,0.846,1.051,1.558,2.591,1.278,-1.032,4.989,4.074,0.806,1.497,1.648,2.651,1.263,3.949,7.798,-0.246,-0.509,-1.104,1.210,-0.927,-0.299,-0.909,-0.313,-0.352,Inf,0.116,Inf,Inf,Inf,Inf,Inf,0.107,Inf,Inf,Inf,0.126
Ratio_t0_G_Int=1.000,1.280,0.278,0.145,0.161,0.181,-0.316,-1.604,1.173,0.501,0.573,0.137,-0.360,0.634,0.197,0.184,0.151,0.697,-0.154,-1.072,-0.975,0.517,-0.207,0.137,-0.142,0.192,0.077,0.088,0.093,0.082,0.422,0.693,0.087,0.040,0.062,0.011,-Inf,-Inf,-Inf,-Inf,-Inf,-Inf,-Inf,-Inf,-Inf,-Inf,-Inf,-Inf,-1.596,-0.385,-0.268,-1.261,-0.341,-6.746,-0.730,-0.362,-0.396,-0.661,-0.539,-1.904,-0.703,-1.415,-2.651,0.517,1.807,0.240,-0.624,-0.643,-1.055,0.141,0.396,0.179,-0.759,2.388,1.243,0.074,0.101,0.091,-0.342,0.181,0.176,0.106,0.096,0.096,-Inf,-Inf,-Inf,-Inf,-Inf,-Inf,-Inf,-Inf,-Inf,-Inf,-Inf,-Inf
Ref_Curve_Array=1,1,1,1,1,1,1,1,1,1,1,1,1,1,1,1,1,1,1,1,1,1,1,1,1,1,1,1,1,1,1,1,1,1,1,1,1,1,1,1,1,1,1,1,1,1,1,1,1,1,1,1,1,1,1,1,1,1,1,1,1,1,1,1,1,1,1,1,1,1,1,1,1,1,1,1,1,1,1,1,1,1,1,1,1,1,1,1,1,1,1,1,1,1,1,1
Default_ref=0
Comm_Map=,,,,,
Comm_Consol=,,,,,,,,
Comm_Screen=,,,,,
Analysis_Set=A,A,A,A,A,A,A,A,A,A,A,A,A,A,A,A,A,A,A,A,A,A,A,A,A,A,A,A,A,A,A,A,A,A,A,A,A,A,A,A,A,A,A,A,A,A,A,A,A,A,A,A,A,A,A,A,A,A,A,A,A,A,A,A,A,A,A,A,A,A,A,A,A,A,A,A,A,A,A,A,A,A,A,A,A,A,A,A,A,A,A,A,A,A,A,A
Ref_Type=single_ref,single_ref,single_ref,single_ref,single_ref,single_ref,single_ref,single_ref,single_ref,single_ref,single_ref,single_ref,single_ref,single_ref,single_ref,single_ref,single_ref,single_ref,single_ref,single_ref,single_ref,single_ref,single_ref,single_ref,single_ref,single_ref,single_ref,single_ref,single_ref,single_ref,single_ref,single_ref,single_ref,single_ref,single_ref,single_ref,single_ref,single_ref,single_ref,single_ref,single_ref,single_ref,single_ref,single_ref,single_ref,single_ref,single_ref,single_ref,single_ref,single_ref,single_ref,single_ref,single_ref,single_ref,single_ref,single_ref,single_ref,single_ref,single_ref,single_ref,single_ref,single_ref,single_ref,single_ref,single_ref,single_ref,single_ref,single_ref,single_ref,single_ref,single_ref,single_ref,single_ref,single_ref,single_ref,single_ref,single_ref,single_ref,single_ref,single_ref,single_ref,single_ref,single_ref,single_ref,single_ref,single_ref,single_ref,single_ref,single_ref,single_ref,single_ref,single_ref,single_ref,single_ref,single_ref,single_ref
Wells_In_Use=0,0,0,0,0,0,0,0,0,0,0,0,0,0,0,0,0,0,0,0,0,0,0,0,0,0,0,0,0,0,0,0,0,0,0,0,0,0,0,0,0,0,0,0,0,0,0,0,0,0,0,0,0,0,0,0,0,0,0,0,0,0,0,0,0,0,0,0,0,0,0,0,0,0,0,0,0,0,0,0,0,0,0,0,0,0,0,0,0,0,0,0,0,0,0,0
[Flor:]
[Flor2:]
[Lumin:]
[Data:]
Read=DateTime	RunT[s]	Temp	Well_1	Well_2	Well_3	Well_4	Well_5	Well_6	Well_7	Well_8	Well_9	Well_10	Well_11	Well_12	Well_13	Well_14	Well_15	Well_16	Well_17	Well_18	Well_19	Well_20	Well_21	Well_22	Well_23	Well_24	Well_25	Well_26	Well_27	Well_28	Well_29	Well_30	Well_31	Well_32	Well_33	Well_34	Well_35	Well_36	Well_37	Well_38	Well_39	Well_40	Well_41	Well_42	Well_43	Well_44	Well_45	Well_46	Well_47	Well_48	Well_49	Well_50	Well_51	Well_52	Well_53	Well_54	Well_55	Well_56	Well_57	Well_58	Well_59	Well_60	Well_61	Well_62	Well_63	Well_64	Well_65	Well_66	Well_67	Well_68	Well_69	Well_70	Well_71	Well_72	Well_73	Well_74	Well_75	Well_76	Well_77	Well_78	Well_79	Well_80	Well_81	Well_82	Well_83	Well_84	Well_85	Well_86	Well_87	Well_88	Well_89	Well_90	Well_91	Well_92	Well_93	Well_94	Well_95	Well_96
1=17:39:58	814	298	0.1760	0.1009	0.1088	0.1160	0.1118	0.1079	0.1022	0.1045	0.1048	0.1073	0.1053	0.1237	0.0870	0.0943	0.0966	0.0953	0.0923	0.0902	0.0972	0.0944	0.0939	0.0918	0.0961	0.0909	0.1016	0.0993	0.1312	0.1154	0.1053	0.1025	0.1042	0.1068	0.1041	0.1046	0.1022	0.1301	0.0854	0.0908	0.0934	0.0917	0.0930	0.0902	0.0932	0.0921	0.0920	0.0931	0.0920	0.0871	0.1060	0.0934	0.1145	0.1154	0.1072	0.0980	0.0989	0.1009	0.1037	0.0991	0.1018	0.1204	0.0837	0.0901	0.0914	0.0908	0.0905	0.0920	0.0914	0.0888	0.0896	0.0923	0.0935	0.0866	0.0653	0.0662	0.0661	0.0660	0.0657	0.0626	0.0640	0.0642	0.0654	0.0685	0.0661	0.0636	0.0661	0.0658	0.0650	0.0660	0.0655	0.0633	0.0639	0.0645	0.0677	0.0671	0.0653	0.0644
2=17:54:39	1696	300	0.1702	0.1006	0.1072	0.1190	0.1106	0.1006	0.0978	0.1048	0.1049	0.1027	0.1033	0.1285	0.0877	0.0925	0.0949	0.0976	0.0935	0.0916	0.0969	0.0946	0.0933	0.0912	0.0990	0.0900	0.1035	0.0967	0.1233	0.1237	0.1043	0.1025	0.1020	0.1053	0.1020	0.1073	0.1022	0.1270	0.0849	0.0908	0.0931	0.0923	0.0927	0.0893	0.0930	0.0918	0.0922	0.0910	0.0935	0.0874	0.0986	0.0941	0.1152	0.1235	0.1043	0.0953	0.0956	0.1049	0.1002	0.0970	0.0989	0.1184	0.0838	0.0912	0.0922	0.0911	0.0915	0.0920	0.0923	0.0876	0.0896	0.0882	0.0958	0.0859	0.0656	0.0659	0.0656	0.0665	0.0646	0.0653	0.0646	0.0641	0.0643	0.0669	0.0654	0.0637	0.0656	0.0650	0.0632	0.0635	0.0650	0.0642	0.0634	0.0637	0.0664	0.0660	0.0637	0.0644
3=18:09:22	2578	298	0.1625	0.1014	0.1066	0.1135	0.1052	0.1028	0.1019	0.1060	0.1044	0.1094	0.1020	0.1299	0.0871	0.0913	0.0969	0.0943	0.0947	0.0924	0.0969	0.0961	0.0918	0.0944	0.0979	0.0923	0.0991	0.0955	0.1195	0.1211	0.1048	0.1009	0.1025	0.1019	0.1037	0.1056	0.1054	0.1227	0.0860	0.0912	0.0942	0.0922	0.0929	0.0888	0.0913	0.0925	0.0945	0.0912	0.0962	0.0872	0.0998	0.0949	0.1091	0.1145	0.1049	0.0953	0.0939	0.0982	0.1056	0.0985	0.1037	0.1186	0.0828	0.0918	0.0916	0.0906	0.0927	0.0913	0.0930	0.0885	0.0902	0.0894	0.0953	0.0856	0.0645	0.0649	0.0643	0.0654	0.0636	0.0642	0.0632	0.0612	0.0631	0.0668	0.0636	0.0625	0.0653	0.0641	0.0636	0.0641	0.0637	0.0626	0.0629	0.0633	0.0665	0.0659	0.0635	0.0632
4=18:24:05	3461	300	0.1415	0.0992	0.1181	0.1224	0.1119	0.1012	0.1056	0.1057	0.1086	0.1074	0.1063	0.1261	0.0904	0.0963	0.0975	0.0976	0.0951	0.0935	0.1006	0.0984	0.0961	0.0960	0.0998	0.0929	0.1068	0.1026	0.1158	0.1176	0.1095	0.1014	0.1064	0.1074	0.1102	0.1084	0.1052	0.1315	0.0861	0.0921	0.0942	0.0937	0.0956	0.0920	0.0947	0.0949	0.0956	0.0908	0.0968	0.0901	0.0999	0.0980	0.1239	0.1105	0.1037	0.1007	0.0997	0.1053	0.1038	0.1016	0.1030	0.1228	0.0856	0.0928	0.0929	0.0947	0.0922	0.0923	0.0952	0.0913	0.0911	0.0903	0.0972	0.0891	0.0665	0.0661	0.0658	0.0671	0.0649	0.0642	0.0655	0.0647	0.0647	0.0680	0.0654	0.0644	0.0667	0.0659	0.0649	0.0646	0.0654	0.0639	0.0631	0.0638	0.0676	0.0674	0.0645	0.0644
5=18:38:47	4343	298	0.1634	0.1016	0.1134	0.1243	0.1130	0.0994	0.1053	0.1116	0.1096	0.1124	0.1049	0.1334	0.0895	0.0948	0.0966	0.0958	0.0951	0.0957	0.0991	0.0986	0.0944	0.0972	0.0996	0.0938	0.1056	0.1073	0.1250	0.1185	0.1074	0.1060	0.1075	0.1097	0.1108	0.1105	0.1041	0.1260	0.0860	0.0913	0.0952	0.0948	0.0955	0.0916	0.0947	0.0954	0.0947	0.0921	0.0948	0.0905	0.0974	0.0955	0.1213	0.1177	0.1048	0.1000	0.0983	0.1011	0.1013	0.1044	0.1034	0.1160	0.0868	0.0929	0.0963	0.0932	0.0927	0.0927	0.0968	0.0905	0.0918	0.0921	0.0966	0.0866	0.0653	0.0657	0.0648	0.0661	0.0631	0.0649	0.0637	0.0627	0.0643	0.0673	0.0641	0.0635	0.0656	0.0642	0.0639	0.0643	0.0638	0.0632	0.0627	0.0622	0.0667	0.0660	0.0642	0.0640
6=18:53:29	5225	301	0.1770	0.1051	0.1147	0.1161	0.1119	0.1045	0.1071	0.1111	0.1114	0.1129	0.1082	0.1325	0.0905	0.0985	0.0988	0.0972	0.0974	0.0948	0.1049	0.1005	0.0972	0.0979	0.1014	0.0951	0.1033	0.1001	0.1229	0.1222	0.1076	0.1073	0.1067	0.1136	0.1100	0.1145	0.1080	0.1338	0.0876	0.0928	0.0949	0.0958	0.0965	0.0936	0.0967	0.0979	0.0967	0.0926	0.0992	0.0909	0.1015	0.0966	0.1167	0.1192	0.1062	0.0985	0.0977	0.1013	0.1070	0.1048	0.0996	0.1175	0.0862	0.0947	0.0964	0.0931	0.0955	0.0939	0.0941	0.0941	0.0937	0.0920	0.0979	0.0890	0.0656	0.0650	0.0644	0.0666	0.0642	0.0645	0.0646	0.0637	0.0633	0.0671	0.0647	0.0638	0.0657	0.0648	0.0641	0.0630	0.0643	0.0641	0.0625	0.0628	0.0665	0.0657	0.0643	0.0636
7=19:08:11	6107	298	0.1717	0.1032	0.1070	0.1189	0.1117	0.1042	0.1094	0.1144	0.1141	0.1169	0.1088	0.1305	0.0911	0.0992	0.0982	0.0979	0.0985	0.0966	0.1040	0.1029	0.1002	0.0980	0.1011	0.0977	0.1038	0.1033	0.1360	0.1232	0.1097	0.1055	0.1109	0.1100	0.1073	0.1180	0.1090	0.1331	0.0877	0.0936	0.0971	0.0951	0.0958	0.0924	0.0986	0.0967	0.0985	0.0937	0.1000	0.0932	0.0975	0.0953	0.1151	0.1220	0.1097	0.0990	0.0988	0.1009	0.1054	0.1039	0.1060	0.1174	0.0868	0.0962	0.0953	0.0926	0.0920	0.0944	0.0977	0.0934	0.0942	0.0948	0.0997	0.0928	0.0655	0.0654	0.0649	0.0649	0.0647	0.0643	0.0636	0.0628	0.0632	0.0665	0.0648	0.0628	0.0653	0.0643	0.0637	0.0647	0.0636	0.0629	0.0631	0.0630	0.0651	0.0659	0.0638	0.0642
8=19:22:53	6989	300	0.1456	0.1046	0.1242	0.1245	0.1153	0.1076	0.1142	0.1155	0.1153	0.1204	0.1121	0.1320	0.0930	0.0974	0.1007	0.1002	0.0961	0.0948	0.1082	0.1044	0.0996	0.1000	0.1045	0.0984	0.1091	0.1004	0.1219	0.1256	0.1137	0.1038	0.1102	0.1129	0.1169	0.1138	0.1112	0.1429	0.0887	0.0942	0.0967	0.0964	0.0964	0.0950	0.1000	0.0970	0.0970	0.0972	0.1011	0.0948	0.1033	0.1041	0.1199	0.1125	0.1043	0.1021	0.1002	0.1021	0.1113	0.1052	0.1051	0.1331	0.0862	0.0950	0.0947	0.0959	0.0952	0.0936	0.0969	0.0949	0.0944	0.0927	0.1008	0.0916	0.0652	0.0657	0.0648	0.0659	0.0647	0.0646	0.0642	0.0631	0.0637	0.0668	0.0643	0.0634	0.0658	0.0643	0.0636	0.0651	0.0645	0.0623	0.0625	0.0633	0.0659	0.0655	0.0632	0.0639
9=19:37:34	7871	298	0.1854	0.1070	0.1173	0.1189	0.1168	0.1067	0.1159	0.1184	0.1121	0.1165	0.1089	0.1378	0.0925	0.0983	0.1010	0.1032	0.1001	0.0992	0.1092	0.1071	0.1024	0.1020	0.1043	0.1006	0.1111	0.1007	0.1238	0.1285	0.1137	0.1034	0.1146	0.1152	0.1134	0.1125	0.1095	0.1289	0.0901	0.0952	0.1005	0.0982	0.0980	0.0956	0.1034	0.0992	0.0986	0.0978	0.1037	0.0920	0.1121	0.1015	0.1173	0.1227	0.1142	0.0973	0.1009	0.1042	0.1076	0.1040	0.1082	0.1240	0.0871	0.0967	0.0968	0.0958	0.0967	0.0940	0.0984	0.0943	0.0971	0.0965	0.1006	0.0925	0.0658	0.0654	0.0655	0.0669	0.0631	0.0652	0.0648	0.0639	0.0638	0.0669	0.0648	0.0634	0.0662	0.0646	0.0645	0.0643	0.0639	0.0635	0.0630	0.0622	0.0665	0.0663	0.0645	0.0644
10=19:52:16	8753	300	0.1811	0.1072	0.1189	0.1233	0.1152	0.1072	0.1186	0.1202	0.1181	0.1200	0.1158	0.1460	0.0943	0.1007	0.1014	0.1001	0.1002	0.1013	0.1119	0.1084	0.1045	0.1031	0.1074	0.1010	0.1038	0.1137	0.1240	0.1271	0.1143	0.1045	0.1183	0.1164	0.1136	0.1162	0.1178	0.1405	0.0902	0.0968	0.0962	0.1001	0.1000	0.0963	0.1046	0.1033	0.1006	0.0979	0.1022	0.0965	0.0977	0.0964	0.1198	0.1265	0.1109	0.1003	0.1052	0.1056	0.1088	0.1081	0.1128	0.1200	0.0889	0.0952	0.1010	0.0938	0.0927	0.0967	0.1009	0.0935	0.0967	0.0973	0.1013	0.0942	0.0649	0.0651	0.0640	0.0650	0.0624	0.0645	0.0639	0.0630	0.0642	0.0673	0.0650	0.0635	0.0658	0.0649	0.0640	0.0644	0.0644	0.0639	0.0636	0.0609	0.0663	0.0664	0.0641	0.0639
11=20:06:58	9635	300	0.1519	0.1076	0.1251	0.1316	0.1211	0.1114	0.1218	0.1185	0.1172	0.1232	0.1166	0.1414	0.0969	0.1033	0.1060	0.1027	0.0993	0.1012	0.1186	0.1093	0.1058	0.1047	0.1099	0.1036	0.1150	0.1011	0.1228	0.1258	0.1136	0.1049	0.1157	0.1153	0.1227	0.1234	0.1145	0.1457	0.0911	0.0976	0.0992	0.0991	0.0992	0.0964	0.1083	0.1010	0.1043	0.1001	0.1035	0.0993	0.0999	0.0993	0.1186	0.1179	0.1095	0.0992	0.1052	0.1087	0.1129	0.1118	0.1106	0.1280	0.0891	0.0976	0.0980	0.0983	0.0950	0.0923	0.0988	0.0989	0.0965	0.0972	0.1011	0.0967	0.0652	0.0655	0.0648	0.0657	0.0646	0.0647	0.0636	0.0627	0.0634	0.0656	0.0647	0.0626	0.0656	0.0642	0.0632	0.0640	0.0636	0.0636	0.0623	0.0628	0.0663	0.0653	0.0630	0.0633
12=20:21:42	10519	298	0.1608	0.1092	0.1234	0.1318	0.1207	0.1084	0.1268	0.1260	0.1258	0.1236	0.1210	0.1453	0.0977	0.1033	0.1054	0.1042	0.1011	0.1063	0.1227	0.1114	0.1085	0.1064	0.1106	0.1050	0.1141	0.1147	0.1282	0.1284	0.1170	0.1075	0.1236	0.1222	0.1271	0.1297	0.1217	0.1484	0.0919	0.0983	0.0992	0.1017	0.1031	0.0967	0.1102	0.1056	0.1079	0.1002	0.1053	0.1005	0.1062	0.1020	0.1285	0.1230	0.1082	0.1036	0.1098	0.1120	0.1139	0.1136	0.1149	0.1324	0.0897	0.0989	0.1034	0.0995	0.0960	0.0976	0.1028	0.0980	0.0977	0.0972	0.1024	0.0985	0.0656	0.0652	0.0678	0.0664	0.0648	0.0650	0.0643	0.0641	0.0643	0.0667	0.0648	0.0628	0.0656	0.0642	0.0626	0.0644	0.0645	0.0637	0.0635	0.0632	0.0670	0.0665	0.0649	0.0645
13=20:36:24	11401	300	0.1615	0.1087	0.1235	0.1298	0.1260	0.1111	0.1329	0.1288	0.1214	0.1264	0.1218	0.1481	0.1010	0.1026	0.1088	0.1054	0.1031	0.1059	0.1268	0.1152	0.1099	0.1119	0.1119	0.1081	0.1175	0.1106	0.1178	0.1273	0.1149	0.1089	0.1288	0.1262	0.1274	0.1255	0.1181	0.1436	0.0933	0.1009	0.1014	0.1010	0.1022	0.1006	0.1129	0.1071	0.1101	0.1027	0.1071	0.1005	0.0955	0.1031	0.1239	0.1210	0.1067	0.1017	0.1085	0.1106	0.1100	0.1164	0.1167	0.1315	0.0909	0.0992	0.1013	0.0994	0.0977	0.0964	0.1032	0.1018	0.0992	0.0967	0.1025	0.0957	0.0646	0.0657	0.0634	0.0652	0.0637	0.0647	0.0645	0.0632	0.0635	0.0670	0.0627	0.0636	0.0650	0.0640	0.0638	0.0639	0.0643	0.0637	0.0626	0.0636	0.0662	0.0656	0.0638	0.0634
14=20:51:06	12283	298	0.1407	0.1177	0.1396	0.1355	0.1268	0.1151	0.1394	0.1300	0.1272	0.1326	0.1261	0.1581	0.1005	0.1052	0.1081	0.1106	0.1028	0.1070	0.1310	0.1184	0.1119	0.1114	0.1160	0.1077	0.1160	0.1054	0.1237	0.1380	0.1174	0.1101	0.1305	0.1302	0.1249	0.1260	0.1189	0.1471	0.0944	0.0995	0.1004	0.1001	0.1008	0.0987	0.1175	0.1107	0.1075	0.1039	0.1115	0.1025	0.0981	0.1060	0.1117	0.1182	0.1093	0.1042	0.1142	0.1112	0.1120	0.1116	0.1110	0.1362	0.0890	0.0983	0.1016	0.0994	0.0975	0.0947	0.1035	0.0997	0.0991	0.0988	0.1039	0.1009	0.0643	0.0650	0.0646	0.0654	0.0629	0.0646	0.0636	0.0625	0.0636	0.0664	0.0640	0.0625	0.0647	0.0634	0.0634	0.0644	0.0640	0.0627	0.0630	0.0621	0.0656	0.0653	0.0635	0.0632
15=21:05:48	13165	300	0.1494	0.1192	0.1475	0.1417	0.1244	0.1194	0.1509	0.1345	0.1301	0.1392	0.1276	0.1539	0.1032	0.1075	0.1109	0.1096	0.1072	0.1097	0.1398	0.1234	0.1152	0.1150	0.1216	0.1087	0.1173	0.1119	0.1300	0.1441	0.1256	0.1105	0.1391	0.1316	0.1304	0.1320	0.1229	0.1561	0.0941	0.0988	0.1047	0.1029	0.1039	0.1005	0.1209	0.1105	0.1107	0.1071	0.1130	0.1061	0.0990	0.1092	0.1306	0.1208	0.1100	0.1060	0.1149	0.1150	0.1155	0.1142	0.1150	0.1394	0.0915	0.0980	0.1012	0.1022	0.0994	0.0954	0.1061	0.1038	0.1007	0.0989	0.1069	0.0965	0.0645	0.0652	0.0639	0.0655	0.0636	0.0632	0.0645	0.0629	0.0639	0.0672	0.0642	0.0626	0.0649	0.0640	0.0633	0.0643	0.0635	0.0630	0.0618	0.0628	0.0657	0.0656	0.0634	0.0641
16=21:20:30	14047	301	0.1484	0.1170	0.1385	0.1475	0.1325	0.1173	0.1548	0.1391	0.1324	0.1366	0.1335	0.1598	0.1064	0.1116	0.1137	0.1114	0.1075	0.1112	0.1468	0.1244	0.1198	0.1180	0.1198	0.1143	0.1168	0.1169	0.1309	0.1310	0.1203	0.1130	0.1447	0.1346	0.1325	0.1363	0.1268	0.1570	0.0957	0.1021	0.1038	0.1046	0.1060	0.1011	0.1256	0.1156	0.1129	0.1077	0.1155	0.1088	0.1017	0.1070	0.1296	0.1310	0.1065	0.1052	0.1192	0.1161	0.1148	0.1200	0.1199	0.1367	0.0911	0.1001	0.1036	0.1013	0.0982	0.0961	0.1095	0.1018	0.1001	0.1017	0.1079	0.1045	0.0648	0.0648	0.0681	0.0665	0.0649	0.0650	0.0644	0.0629	0.0638	0.0655	0.0646	0.0628	0.0653	0.0654	0.0629	0.0646	0.0646	0.0631	0.0630	0.0636	0.0663	0.0661	0.0632	0.0633
17=21:35:12	14929	300	0.1592	0.1218	0.1377	0.1397	0.1270	0.1183	0.1629	0.1442	0.1377	0.1451	0.1353	0.1578	0.1093	0.1151	0.1145	0.1126	0.1097	0.1134	0.1545	0.1288	0.1238	0.1222	0.1213	0.1166	0.1179	0.1132	0.1267	0.1424	0.1248	0.1145	0.1521	0.1410	0.1429	0.1414	0.1337	0.1599	0.0975	0.1018	0.1053	0.1049	0.1054	0.1007	0.1296	0.1173	0.1171	0.1118	0.1182	0.1090	0.1017	0.1079	0.1204	0.1213	0.1110	0.1058	0.1190	0.1198	0.1183	0.1199	0.1292	0.1388	0.0904	0.1001	0.1057	0.0995	0.0986	0.0967	0.1132	0.1040	0.1026	0.1039	0.1082	0.1026	0.0643	0.0653	0.0644	0.0653	0.0630	0.0636	0.0633	0.0626	0.0634	0.0665	0.0645	0.0622	0.0652	0.0640	0.0626	0.0637	0.0631	0.0632	0.0609	0.0617	0.0659	0.0655	0.0634	0.0638
18=21:49:54	15811	300	0.1855	0.1248	0.1345	0.1416	0.1294	0.1215	0.1694	0.1537	0.1390	0.1494	0.1372	0.1696	0.1112	0.1145	0.1148	0.1171	0.1122	0.1154	0.1608	0.1320	0.1258	0.1229	0.1253	0.1242	0.1308	0.1182	0.1329	0.1396	0.1241	0.1164	0.1624	0.1481	0.1394	0.1453	0.1343	0.1574	0.0976	0.1050	0.1056	0.1082	0.1057	0.1036	0.1346	0.1182	0.1167	0.1123	0.1164	0.1152	0.1088	0.1030	0.1292	0.1273	0.1144	0.1049	0.1220	0.1196	0.1234	0.1257	0.1249	0.1400	0.0919	0.1009	0.1024	0.1007	0.0997	0.0984	0.1144	0.1031	0.1039	0.1040	0.1068	0.1023	0.0643	0.0652	0.0637	0.0656	0.0625	0.0645	0.0638	0.0632	0.0636	0.0669	0.0644	0.0633	0.0646	0.0642	0.0626	0.0641	0.0635	0.0628	0.0627	0.0626	0.0660	0.0652	0.0629	0.0633
19=22:04:32	16689	300	0.1707	0.1236	0.1432	0.1489	0.1301	0.1247	0.1856	0.1662	0.1451	0.1505	0.1441	0.1751	0.1129	0.1170	0.1198	0.1165	0.1119	0.1177	0.1717	0.1363	0.1308	0.1269	0.1271	0.1266	0.1262	0.1213	0.1311	0.1374	0.1290	0.1150	0.1628	0.1514	0.1450	0.1451	0.1338	0.1778	0.0977	0.1068	0.1082	0.1077	0.1064	0.1031	0.1411	0.1201	0.1212	0.1129	0.1178	0.1198	0.1019	0.1062	0.1299	0.1176	0.1099	0.1048	0.1274	0.1202	0.1271	0.1234	0.1286	0.1428	0.0908	0.0986	0.1043	0.1023	0.0969	0.0953	0.1130	0.1054	0.1043	0.1055	0.1085	0.1015	0.0633	0.0649	0.0637	0.0643	0.0630	0.0633	0.0637	0.0627	0.0625	0.0658	0.0643	0.0621	0.0646	0.0630	0.0625	0.0633	0.0637	0.0626	0.0602	0.0612	0.0654	0.0647	0.0632	0.0632
20=22:19:14	17571	300	0.1894	0.1286	0.1372	0.1541	0.1432	0.1246	0.1934	0.1671	0.1537	0.1542	0.1446	0.1758	0.1195	0.1219	0.1220	0.1191	0.1184	0.1221	0.1829	0.1447	0.1354	0.1325	0.1339	0.1273	0.1269	0.1283	0.1469	0.1445	0.1278	0.1186	0.1822	0.1502	0.1568	0.1574	0.1425	0.1719	0.0995	0.1095	0.1089	0.1117	0.1072	0.1044	0.1476	0.1283	0.1264	0.1191	0.1248	0.1184	0.1053	0.1045	0.1359	0.1405	0.1168	0.1057	0.1313	0.1264	0.1258	0.1254	0.1273	0.1477	0.0954	0.1032	0.1052	0.1006	0.1004	0.0989	0.1170	0.1071	0.1064	0.1070	0.1134	0.1042	0.0651	0.0657	0.0645	0.0662	0.0649	0.0647	0.0641	0.0636	0.0645	0.0652	0.0654	0.0641	0.0651	0.0649	0.0628	0.0648	0.0649	0.0639	0.0628	0.0639	0.0660	0.0661	0.0637	0.0645
21=22:33:56	18453	298	0.1567	0.1326	0.1546	0.1635	0.1403	0.1303	0.2123	0.1742	0.1509	0.1595	0.1488	0.1817	0.1226	0.1249	0.1259	0.1222	0.1186	0.1229	0.1978	0.1531	0.1421	0.1368	0.1384	0.1315	0.1323	0.1292	0.1391	0.1424	0.1291	0.1187	0.1901	0.1651	0.1525	0.1593	0.1467	0.1882	0.1007	0.1095	0.1100	0.1122	0.1094	0.1060	0.1569	0.1363	0.1291	0.1233	0.1245	0.1238	0.1015	0.1090	0.1372	0.1240	0.1129	0.1069	0.1384	0.1290	0.1278	0.1306	0.1295	0.1491	0.0952	0.1024	0.1056	0.1031	0.0986	0.0989	0.1186	0.1124	0.1098	0.1106	0.1139	0.1070	0.0656	0.0653	0.0647	0.0655	0.0653	0.0644	0.0636	0.0633	0.0634	0.0653	0.0646	0.0629	0.0650	0.0643	0.0636	0.0647	0.0643	0.0632	0.0624	0.0628	0.0659	0.0657	0.0633	0.0641
22=22:48:38	19335	300	0.2135	0.1386	0.1520	0.1549	0.1433	0.1320	0.2275	0.1850	0.1644	0.1660	0.1539	0.1835	0.1234	0.1261	0.1272	0.1231	0.1217	0.1232	0.2073	0.1585	0.1460	0.1411	0.1399	0.1399	0.1353	0.1307	0.1621	0.1401	0.1297	0.1222	0.2047	0.1648	0.1590	0.1670	0.1531	0.1746	0.1044	0.1080	0.1119	0.1126	0.1084	0.1087	0.1622	0.1391	0.1323	0.1237	0.1339	0.1264	0.1132	0.1075	0.1311	0.1214	0.1158	0.1079	0.1419	0.1278	0.1348	0.1365	0.1328	0.1491	0.0943	0.1032	0.1047	0.1023	0.1003	0.0972	0.1218	0.1138	0.1110	0.1093	0.1154	0.1092	0.0653	0.0650	0.0649	0.0657	0.0646	0.0639	0.0643	0.0619	0.0616	0.0669	0.0634	0.0633	0.0652	0.0639	0.0637	0.0621	0.0633	0.0637	0.0629	0.0611	0.0667	0.0661	0.0638	0.0639
23=23:03:20	20217	300	0.1944	0.1418	0.1601	0.1622	0.1472	0.1333	0.2429	0.1944	0.1681	0.1654	0.1585	0.1950	0.1304	0.1289	0.1287	0.1282	0.1212	0.1254	0.2246	0.1644	0.1513	0.1449	0.1467	0.1386	0.1392	0.1280	0.1505	0.1569	0.1364	0.1236	0.2175	0.1817	0.1676	0.1682	0.1548	0.1902	0.1064	0.1126	0.1123	0.1143	0.1102	0.1082	0.1761	0.1429	0.1380	0.1284	0.1378	0.1312	0.1209	0.1143	0.1313	0.1367	0.1181	0.1082	0.1434	0.1396	0.1349	0.1365	0.1394	0.1550	0.0957	0.1031	0.1061	0.1024	0.1019	0.0985	0.1259	0.1131	0.1133	0.1130	0.1162	0.1150	0.0647	0.0656	0.0654	0.0657	0.0642	0.0643	0.0644	0.0628	0.0623	0.0665	0.0638	0.0629	0.0653	0.0646	0.0623	0.0646	0.0644	0.0634	0.0630	0.0623	0.0668	0.0657	0.0638	0.0643
24=23:18:02	21099	298	0.2047	0.1446	0.1520	0.1561	0.1472	0.1328	0.2562	0.2018	0.1783	0.1791	0.1662	0.1904	0.1334	0.1314	0.1312	0.1295	0.1209	0.1270	0.2400	0.1711	0.1606	0.1528	0.1490	0.1431	0.1342	0.1324	0.1517	0.1531	0.1323	0.1239	0.2294	0.1804	0.1728	0.1704	0.1673	0.1903	0.1055	0.1124	0.1149	0.1144	0.1090	0.1095	0.1871	0.1479	0.1451	0.1323	0.1403	0.1367	0.1164	0.1144	0.1245	0.1335	0.1197	0.1057	0.1471	0.1417	0.1409	0.1413	0.1428	0.1683	0.0946	0.1034	0.1045	0.1012	0.1016	0.0999	0.1293	0.1182	0.1146	0.1144	0.1167	0.1148	0.0641	0.0649	0.0632	0.0650	0.0637	0.0637	0.0614	0.0624	0.0637	0.0666	0.0640	0.0628	0.0651	0.0642	0.0630	0.0643	0.0640	0.0623	0.0628	0.0629	0.0653	0.0656	0.0627	0.0636
25=23:32:44	21980	300	0.1962	0.1460	0.1635	0.1728	0.1520	0.1346	0.2847	0.2208	0.1847	0.1811	0.1746	0.1978	0.1433	0.1367	0.1362	0.1306	0.1241	0.1305	0.2680	0.1857	0.1667	0.1605	0.1588	0.1470	0.1427	0.1391	0.1554	0.1502	0.1349	0.1225	0.2479	0.1904	0.1859	0.1808	0.1691	0.2098	0.1081	0.1170	0.1163	0.1170	0.1124	0.1102	0.1970	0.1592	0.1506	0.1388	0.1486	0.1414	0.1139	0.1112	0.1356	0.1353	0.1186	0.1078	0.1560	0.1459	0.1434	0.1445	0.1489	0.1624	0.0961	0.1007	0.1059	0.1040	0.1022	0.1007	0.1314	0.1205	0.1159	0.1172	0.1225	0.1132	0.0646	0.0649	0.0636	0.0651	0.0635	0.0639	0.0630	0.0616	0.0633	0.0663	0.0634	0.0625	0.0651	0.0637	0.0636	0.0617	0.0632	0.0625	0.0627	0.0630	0.0659	0.0649	0.0628	0.0638
26=23:47:26	22862	300	0.2139	0.1580	0.1586	0.1601	0.1503	0.1380	0.3102	0.2408	0.1928	0.1866	0.1732	0.2209	0.1433	0.1384	0.1359	0.1324	0.1257	0.1316	0.2804	0.1909	0.1706	0.1592	0.1575	0.1588	0.1410	0.1368	0.1572	0.1562	0.1345	0.1274	0.2665	0.1978	0.1869	0.1928	0.1768	0.1988	0.1099	0.1158	0.1181	0.1167	0.1101	0.1101	0.2039	0.1607	0.1514	0.1420	0.1483	0.1466	0.1107	0.1107	0.1214	0.1454	0.1236	0.1058	0.1635	0.1548	0.1444	0.1497	0.1489	0.1617	0.0963	0.1062	0.1059	0.1028	0.1005	0.1005	0.1352	0.1195	0.1210	0.1187	0.1185	0.1180	0.0648	0.0647	0.0648	0.0648	0.0638	0.0648	0.0645	0.0629	0.0633	0.0654	0.0643	0.0631	0.0655	0.0638	0.0630	0.0634	0.0636	0.0630	0.0621	0.0630	0.0663	0.0650	0.0639	0.0634
27=00:02:08	23744	300	0.2071	0.1562	0.1685	0.1765	0.1594	0.1370	0.3366	0.2496	0.2052	0.1955	0.1873	0.2160	0.1516	0.1446	0.1449	0.1383	0.1251	0.1342	0.3121	0.2045	0.1839	0.1735	0.1700	0.1631	0.1467	0.1520	0.1646	0.1493	0.1365	0.1289	0.2878	0.2173	0.2056	0.1945	0.1824	0.2198	0.1116	0.1173	0.1171	0.1183	0.1140	0.1122	0.2221	0.1701	0.1599	0.1483	0.1561	0.1530	0.1125	0.1132	0.1311	0.1415	0.1216	0.1091	0.1723	0.1537	0.1528	0.1544	0.1630	0.1707	0.0972	0.1034	0.1073	0.1044	0.1021	0.0987	0.1413	0.1213	0.1220	0.1215	0.1225	0.1229	0.0654	0.0653	0.0640	0.0641	0.0634	0.0634	0.0616	0.0623	0.0634	0.0666	0.0638	0.0631	0.0653	0.0642	0.0633	0.0638	0.0639	0.0619	0.0630	0.0628	0.0666	0.0651	0.0636	0.0635
28=00:16:50	24626	300	0.2070	0.1692	0.1793	0.1775	0.1559	0.1434	0.3676	0.2724	0.2156	0.2061	0.1919	0.2200	0.1584	0.1465	0.1448	0.1431	0.1295	0.1346	0.3357	0.2256	0.1948	0.1806	0.1755	0.1647	0.1516	0.1397	0.1619	0.1614	0.1376	0.1270	0.3102	0.2244	0.2120	0.2042	0.1927	0.2221	0.1162	0.1212	0.1185	0.1181	0.1137	0.1126	0.2382	0.1804	0.1686	0.1554	0.1639	0.1565	0.1183	0.1192	0.1295	0.1377	0.1197	0.1095	0.1800	0.1598	0.1626	0.1563	0.1596	0.1922	0.0984	0.1047	0.1069	0.1059	0.1028	0.0978	0.1477	0.1264	0.1272	0.1241	0.1257	0.1236	0.0657	0.0655	0.0646	0.0657	0.0646	0.0650	0.0642	0.0624	0.0644	0.0676	0.0643	0.0630	0.0659	0.0640	0.0635	0.0641	0.0624	0.0624	0.0634	0.0639	0.0673	0.0663	0.0637	0.0640
29=00:31:32	25508	300	0.2127	0.1661	0.1793	0.1799	0.1617	0.1453	0.4073	0.2971	0.2319	0.2136	0.2025	0.2248	0.1666	0.1540	0.1508	0.1408	0.1326	0.1386	0.3771	0.2441	0.2101	0.1905	0.1873	0.1782	0.1674	0.1565	0.1638	0.1629	0.1424	0.1288	0.3360	0.2425	0.2344	0.2167	0.1994	0.2304	0.1155	0.1209	0.1212	0.1195	0.1198	0.1106	0.2599	0.1953	0.1827	0.1627	0.1721	0.1677	0.1124	0.1169	0.1401	0.1314	0.1183	0.1112	0.1946	0.1682	0.1632	0.1721	0.1686	0.1937	0.0987	0.1067	0.1099	0.1046	0.1021	0.0988	0.1554	0.1314	0.1276	0.1262	0.1310	0.1322	0.0645	0.0653	0.0648	0.0656	0.0643	0.0639	0.0629	0.0630	0.0635	0.0670	0.0644	0.0626	0.0658	0.0643	0.0644	0.0650	0.0639	0.0632	0.0622	0.0629	0.0657	0.0656	0.0626	0.0636
30=00:46:14	26390	298	0.2167	0.1713	0.1929	0.1860	0.1617	0.1481	0.4341	0.3250	0.2512	0.2239	0.2128	0.2430	0.1741	0.1547	0.1516	0.1466	0.1329	0.1400	0.4030	0.2554	0.2193	0.1971	0.1942	0.1842	0.1618	0.1551	0.1611	0.1691	0.1440	0.1311	0.3581	0.2611	0.2382	0.2238	0.2091	0.2467	0.1176	0.1233	0.1209	0.1213	0.1176	0.1122	0.2793	0.2053	0.1905	0.1729	0.1791	0.1728	0.1187	0.1213	0.1353	0.1291	0.1190	0.1137	0.1999	0.1726	0.1724	0.1741	0.1736	0.1926	0.0980	0.1050	0.1098	0.1068	0.1051	0.1017	0.1598	0.1367	0.1351	0.1317	0.1327	0.1338	0.0641	0.0653	0.0641	0.0663	0.0627	0.0647	0.0648	0.0636	0.0641	0.0679	0.0645	0.0631	0.0662	0.0645	0.0642	0.0640	0.0644	0.0638	0.0632	0.0631	0.0668	0.0656	0.0641	0.0643
31=01:00:55	27272	298	0.2238	0.1712	0.1819	0.1881	0.1644	0.1477	0.4701	0.3513	0.2705	0.2402	0.2229	0.2470	0.1844	0.1590	0.1584	0.1485	0.1342	0.1426	0.4291	0.2757	0.2303	0.2073	0.1990	0.1936	0.1704	0.1563	0.1615	0.1679	0.1389	0.1306	0.3897	0.2707	0.2530	0.2379	0.2196	0.2506	0.1210	0.1248	0.1198	0.1225	0.1185	0.1155	0.2910	0.2108	0.1959	0.1743	0.1867	0.1809	0.1169	0.1174	0.1367	0.1284	0.1215	0.1098	0.2118	0.1737	0.1730	0.1744	0.1768	0.1968	0.0993	0.1036	0.1079	0.1054	0.1031	0.0991	0.1631	0.1391	0.1348	0.1323	0.1372	0.1333	0.0639	0.0646	0.0624	0.0650	0.0641	0.0637	0.0631	0.0624	0.0633	0.0662	0.0632	0.0630	0.0645	0.0639	0.0626	0.0630	0.0636	0.0627	0.0619	0.0625	0.0655	0.0634	0.0632	0.0637
32=01:15:37	28154	298	0.2380	0.1836	0.2036	0.1973	0.1701	0.1518	0.5053	0.3807	0.3010	0.2508	0.2332	0.2598	0.1892	0.1678	0.1602	0.1499	0.1361	0.1428	0.4692	0.2976	0.2462	0.2190	0.2111	0.2041	0.1790	0.1568	0.1577	0.1611	0.1459	0.1326	0.4131	0.2917	0.2697	0.2487	0.2269	0.2616	0.1221	0.1249	0.1245	0.1235	0.1179	0.1140	0.3112	0.2281	0.2068	0.1817	0.1958	0.1867	0.1180	0.1206	0.1344	0.1260	0.1158	0.1108	0.2202	0.1838	0.1854	0.1830	0.1912	0.1913	0.0984	0.1055	0.1092	0.1053	0.1037	0.0977	0.1722	0.1421	0.1367	0.1398	0.1406	0.1374	0.0643	0.0650	0.0638	0.0658	0.0642	0.0630	0.0640	0.0636	0.0635	0.0669	0.0643	0.0632	0.0649	0.0637	0.0637	0.0640	0.0637	0.0619	0.0623	0.0621	0.0661	0.0659	0.0638	0.0639
33=01:30:22	29039	298	0.2657	0.1895	0.1947	0.1952	0.1773	0.1530	0.5355	0.4157	0.3318	0.2659	0.2475	0.2717	0.2019	0.1734	0.1616	0.1521	0.1425	0.1455	0.4985	0.3175	0.2659	0.2334	0.2170	0.2099	0.1795	0.1667	0.1758	0.1656	0.1493	0.1298	0.4420	0.3083	0.2808	0.2601	0.2397	0.2725	0.1240	0.1290	0.1251	0.1262	0.1181	0.1154	0.3349	0.2413	0.2192	0.1933	0.2050	0.1944	0.1217	0.1141	0.1367	0.1407	0.1241	0.1108	0.2306	0.1901	0.1909	0.1905	0.1895	0.1976	0.1015	0.1071	0.1095	0.1051	0.1053	0.1017	0.1820	0.1450	0.1441	0.1409	0.1431	0.1395	0.0650	0.0652	0.0639	0.0659	0.0640	0.0641	0.0634	0.0624	0.0619	0.0668	0.0635	0.0631	0.0654	0.0641	0.0636	0.0636	0.0632	0.0627	0.0624	0.0629	0.0655	0.0655	0.0637	0.0637
34=01:45:04	29920	298	0.2551	0.2011	0.2082	0.2040	0.1771	0.1543	0.5660	0.4390	0.3583	0.2828	0.2585	0.2858	0.2127	0.1821	0.1636	0.1563	0.1423	0.1456	0.5289	0.3356	0.2762	0.2391	0.2272	0.2195	0.1875	0.1669	0.1787	0.1752	0.1506	0.1331	0.4695	0.3298	0.2941	0.2756	0.2502	0.2854	0.1281	0.1256	0.1263	0.1270	0.1171	0.1148	0.3599	0.2507	0.2289	0.1979	0.2115	0.2094	0.1167	0.1144	0.1224	0.1373	0.1195	0.1099	0.2439	0.2024	0.2007	0.1948	0.1914	0.2003	0.0991	0.1078	0.1084	0.1059	0.1029	0.1007	0.1883	0.1484	0.1456	0.1436	0.1404	0.1469	0.0651	0.0649	0.0643	0.0650	0.0629	0.0641	0.0618	0.0626	0.0637	0.0659	0.0639	0.0622	0.0651	0.0639	0.0629	0.0635	0.0629	0.0618	0.0624	0.0627	0.0655	0.0647	0.0630	0.0634
35=01:59:46	30802	300	0.2482	0.2076	0.2156	0.2021	0.1732	0.1538	0.6265	0.4906	0.3968	0.3092	0.2844	0.2965	0.2238	0.1876	0.1734	0.1576	0.1401	0.1469	0.5740	0.3726	0.3061	0.2569	0.2439	0.2333	0.1973	0.1774	0.1815	0.1701	0.1495	0.1332	0.5051	0.3588	0.3233	0.2946	0.2685	0.2939	0.1295	0.1309	0.1247	0.1292	0.1189	0.1164	0.3896	0.2697	0.2431	0.2103	0.2254	0.2119	0.1172	0.1213	0.1372	0.1340	0.1218	0.1115	0.2670	0.2075	0.2044	0.2015	0.2133	0.2117	0.1005	0.1062	0.1087	0.1065	0.1009	0.0978	0.1971	0.1559	0.1513	0.1490	0.1494	0.1488	0.0637	0.0637	0.0633	0.0650	0.0633	0.0631	0.0634	0.0622	0.0624	0.0653	0.0635	0.0616	0.0646	0.0639	0.0630	0.0628	0.0633	0.0607	0.0615	0.0617	0.0656	0.0649	0.0621	0.0626
36=02:14:28	31684	298	0.2956	0.2127	0.2126	0.2089	0.1836	0.1576	0.6605	0.5256	0.4303	0.3319	0.3060	0.3199	0.2319	0.1985	0.1741	0.1612	0.1442	0.1494	0.6037	0.3965	0.3246	0.2676	0.2497	0.2446	0.1950	0.1798	0.1918	0.1794	0.1541	0.1360	0.5349	0.3778	0.3372	0.3048	0.2774	0.3093	0.1333	0.1296	0.1243	0.1322	0.1177	0.1144	0.4081	0.2846	0.2495	0.2173	0.2323	0.2252	0.1222	0.1166	0.1380	0.1410	0.1247	0.1150	0.2774	0.2215	0.2087	0.2043	0.2138	0.2144	0.1013	0.1075	0.1129	0.1021	0.1021	0.0999	0.2055	0.1543	0.1520	0.1520	0.1548	0.1546	0.0640	0.0647	0.0641	0.0642	0.0630	0.0642	0.0633	0.0624	0.0624	0.0660	0.0640	0.0626	0.0643	0.0638	0.0633	0.0636	0.0632	0.0623	0.0622	0.0604	0.0649	0.0652	0.0625	0.0620
37=02:29:10	32566	300	0.2721	0.2277	0.2282	0.2203	0.1918	0.1618	0.6971	0.5561	0.4645	0.3905	0.3492	0.3334	0.2562	0.2050	0.1806	0.1666	0.1506	0.1508	0.6477	0.4284	0.3603	0.2866	0.2716	0.2583	0.2084	0.1795	0.1857	0.1866	0.1576	0.1403	0.5741	0.4037	0.3568	0.3212	0.2988	0.3159	0.1402	0.1340	0.1334	0.1301	0.1222	0.1181	0.4399	0.3047	0.2725	0.2319	0.2479	0.2385	0.1266	0.1227	0.1430	0.1413	0.1268	0.1152	0.2945	0.2313	0.2223	0.2151	0.2240	0.2372	0.1034	0.1106	0.1160	0.1097	0.1081	0.1031	0.2213	0.1639	0.1612	0.1608	0.1573	0.1604	0.0671	0.0676	0.0662	0.0681	0.0668	0.0658	0.0664	0.0642	0.0656	0.0681	0.0660	0.0652	0.0670	0.0640	0.0658	0.0665	0.0652	0.0654	0.0650	0.0649	0.0668	0.0672	0.0653	0.0657
38=02:43:52	33448	298	0.3073	0.2313	0.2238	0.2200	0.1918	0.1626	0.7451	0.6100	0.5044	0.4381	0.4054	0.3553	0.2677	0.2108	0.1868	0.1693	0.1510	0.1545	0.6897	0.4579	0.3893	0.3078	0.2823	0.2676	0.2257	0.1949	0.1888	0.1824	0.1580	0.1404	0.6064	0.4330	0.3870	0.3419	0.3099	0.3343	0.1411	0.1387	0.1332	0.1334	0.1234	0.1173	0.4636	0.3222	0.2800	0.2397	0.2528	0.2445	0.1260	0.1199	0.1476	0.1489	0.1301	0.1150	0.3131	0.2387	0.2287	0.2255	0.2322	0.2307	0.1033	0.1089	0.1152	0.1097	0.1069	0.1025	0.2297	0.1677	0.1644	0.1655	0.1608	0.1615	0.0660	0.0662	0.0649	0.0666	0.0650	0.0651	0.0641	0.0635	0.0641	0.0676	0.0651	0.0639	0.0655	0.0645	0.0631	0.0635	0.0649	0.0644	0.0622	0.0627	0.0671	0.0661	0.0639	0.0636
39=02:58:34	34330	298	0.2788	0.2399	0.2495	0.2383	0.1988	0.1672	0.7866	0.6485	0.5396	0.4711	0.4387	0.3792	0.2819	0.2177	0.1948	0.1728	0.1539	0.1536	0.7323	0.4881	0.4164	0.3222	0.3028	0.2864	0.2281	0.1922	0.1819	0.1908	0.1666	0.1410	0.6449	0.4560	0.4082	0.3530	0.3247	0.3475	0.1473	0.1405	0.1346	0.1348	0.1249	0.1221	0.4945	0.3409	0.3015	0.2569	0.2689	0.2624	0.1222	0.1251	0.1413	0.1408	0.1255	0.1175	0.3309	0.2525	0.2394	0.2425	0.2455	0.2430	0.1065	0.1091	0.1121	0.1096	0.1066	0.1043	0.2430	0.1768	0.1718	0.1688	0.1686	0.1697	0.0657	0.0660	0.0651	0.0669	0.0657	0.0656	0.0653	0.0642	0.0643	0.0657	0.0654	0.0643	0.0660	0.0653	0.0644	0.0647	0.0654	0.0640	0.0641	0.0634	0.0675	0.0663	0.0646	0.0653
40=03:13:12	35208	298	0.3256	0.2549	0.2584	0.2364	0.2027	0.1702	0.8129	0.6816	0.5809	0.5028	0.4700	0.4190	0.2963	0.2287	0.1978	0.1799	0.1567	0.1549	0.7677	0.5254	0.4467	0.3497	0.3173	0.3003	0.2397	0.2000	0.2058	0.1971	0.1614	0.1412	0.6865	0.4831	0.4290	0.3723	0.3429	0.3584	0.1524	0.1423	0.1347	0.1361	0.1236	0.1202	0.5211	0.3577	0.3088	0.2607	0.2760	0.2735	0.1355	0.1220	0.1365	0.1379	0.1248	0.1157	0.3460	0.2605	0.2585	0.2410	0.2480	0.2469	0.1048	0.1089	0.1123	0.1087	0.1087	0.1014	0.2533	0.1765	0.1799	0.1741	0.1701	0.1749	0.0653	0.0646	0.0650	0.0664	0.0645	0.0644	0.0644	0.0628	0.0627	0.0659	0.0641	0.0625	0.0651	0.0641	0.0626	0.0642	0.0636	0.0636	0.0628	0.0631	0.0666	0.0660	0.0639	0.0638
41=03:27:54	36090	298	0.3275	0.2661	0.2673	0.2497	0.2057	0.1730	0.8259	0.7202	0.6135	0.5294	0.4992	0.4679	0.3148	0.2348	0.2063	0.1844	0.1570	0.1569	0.8049	0.5550	0.4693	0.3599	0.3334	0.3117	0.2486	0.1997	0.1987	0.2056	0.1630	0.1434	0.7126	0.5158	0.4435	0.3813	0.3554	0.3650	0.1572	0.1456	0.1380	0.1365	0.1252	0.1244	0.5511	0.3771	0.3292	0.2738	0.2892	0.2873	0.1308	0.1264	0.1493	0.1367	0.1236	0.1187	0.3721	0.2702	0.2604	0.2536	0.2540	0.2603	0.1032	0.1098	0.1142	0.1076	0.1075	0.1044	0.2624	0.1862	0.1810	0.1794	0.1723	0.1810	0.0642	0.0648	0.0655	0.0656	0.0636	0.0645	0.0634	0.0629	0.0626	0.0663	0.0641	0.0634	0.0655	0.0637	0.0617	0.0632	0.0636	0.0634	0.0630	0.0629	0.0651	0.0654	0.0628	0.0636
42=03:42:36	36972	300	0.3527	0.2708	0.2631	0.2545	0.2127	0.1773	0.8364	0.7622	0.6571	0.5720	0.5415	0.5012	0.3349	0.2427	0.2107	0.1851	0.1584	0.1588	0.8337	0.5848	0.4992	0.3921	0.3565	0.3258	0.2692	0.2124	0.2079	0.1988	0.1625	0.1457	0.7459	0.5444	0.4705	0.4056	0.3735	0.3901	0.1589	0.1447	0.1378	0.1398	0.1260	0.1255	0.5795	0.3983	0.3438	0.2854	0.2986	0.2913	0.1324	0.1232	0.1544	0.1542	0.1263	0.1181	0.3882	0.2829	0.2720	0.2616	0.2703	0.2717	0.1067	0.1088	0.1157	0.1086	0.1057	0.1003	0.2744	0.1905	0.1831	0.1839	0.1795	0.1826	0.0654	0.0653	0.0636	0.0650	0.0640	0.0641	0.0640	0.0625	0.0631	0.0655	0.0633	0.0625	0.0657	0.0630	0.0637	0.0639	0.0639	0.0632	0.0623	0.0626	0.0642	0.0649	0.0631	0.0640
43=03:57:18	37854	300	0.3737	0.2879	0.2778	0.2508	0.2151	0.1829	0.8288	0.7930	0.7097	0.6176	0.5862	0.5407	0.3528	0.2595	0.2144	0.1911	0.1624	0.1570	0.8328	0.6139	0.5328	0.4205	0.3704	0.3430	0.2749	0.2206	0.2221	0.2085	0.1666	0.1457	0.7722	0.5674	0.4896	0.4130	0.3946	0.4001	0.1648	0.1455	0.1452	0.1391	0.1229	0.1256	0.6063	0.4080	0.3584	0.2922	0.3171	0.2993	0.1401	0.1232	0.1390	0.1429	0.1318	0.1171	0.4045	0.2937	0.2856	0.2716	0.2776	0.2699	0.1062	0.1120	0.1151	0.1097	0.1049	0.1035	0.2891	0.1985	0.1926	0.1907	0.1823	0.1904	0.0645	0.0656	0.0641	0.0638	0.0641	0.0643	0.0631	0.0629	0.0632	0.0660	0.0644	0.0632	0.0648	0.0635	0.0635	0.0641	0.0644	0.0629	0.0629	0.0618	0.0657	0.0661	0.0634	0.0634
44=04:12:00	38736	298	0.3730	0.3025	0.2955	0.2719	0.2273	0.1834	0.8416	0.8127	0.7493	0.6552	0.6190	0.5740	0.3809	0.2763	0.2267	0.1996	0.1682	0.1653	0.8560	0.6617	0.5669	0.4632	0.4091	0.3650	0.2873	0.2275	0.2180	0.2034	0.1693	0.1491	0.8084	0.6047	0.5203	0.4381	0.4101	0.4262	0.1713	0.1511	0.1474	0.1437	0.1297	0.1273	0.6470	0.4387	0.3807	0.3098	0.3311	0.3225	0.1381	0.1275	0.1528	0.1475	0.1279	0.1190	0.4293	0.3072	0.2942	0.2783	0.2830	0.2959	0.1061	0.1131	0.1184	0.1112	0.1076	0.1048	0.3090	0.2088	0.2002	0.1955	0.1906	0.1997	0.0652	0.0655	0.0639	0.0661	0.0638	0.0637	0.0635	0.0632	0.0636	0.0664	0.0643	0.0635	0.0650	0.0648	0.0640	0.0644	0.0639	0.0613	0.0621	0.0626	0.0655	0.0654	0.0632	0.0639
45=04:26:42	39618	300	0.3913	0.3118	0.3137	0.2871	0.2291	0.1905	0.8515	0.8131	0.7752	0.6967	0.6580	0.6002	0.4010	0.2857	0.2374	0.2030	0.1688	0.1658	0.8547	0.6995	0.5966	0.4894	0.4334	0.3830	0.3017	0.2360	0.2247	0.2137	0.1760	0.1502	0.8305	0.6384	0.5502	0.4562	0.4276	0.4458	0.1762	0.1544	0.1474	0.1470	0.1317	0.1257	0.6737	0.4586	0.3962	0.3287	0.3393	0.3327	0.1384	0.1314	0.1593	0.1507	0.1310	0.1190	0.4535	0.3198	0.3014	0.2862	0.2931	0.2997	0.1078	0.1119	0.1189	0.1126	0.1092	0.1042	0.3206	0.2140	0.2033	0.1996	0.1988	0.2032	0.0649	0.0659	0.0646	0.0659	0.0639	0.0642	0.0627	0.0640	0.0644	0.0677	0.0646	0.0636	0.0662	0.0650	0.0645	0.0654	0.0648	0.0628	0.0639	0.0632	0.0673	0.0666	0.0634	0.0640
46=04:41:24	40500	298	0.4067	0.3242	0.3168	0.2794	0.2376	0.1925	0.8341	0.8007	0.7912	0.7274	0.6898	0.6353	0.4274	0.2980	0.2437	0.2103	0.1766	0.1688	0.8405	0.7086	0.6312	0.5062	0.4689	0.3965	0.3159	0.2399	0.2261	0.2183	0.1798	0.1514	0.8106	0.6620	0.5626	0.4665	0.4383	0.4395	0.1853	0.1514	0.1540	0.1474	0.1300	0.1293	0.7042	0.4762	0.4084	0.3321	0.3525	0.3447	0.1512	0.1294	0.1461	0.1488	0.1355	0.1231	0.4767	0.3361	0.3205	0.2970	0.3050	0.3044	0.1089	0.1138	0.1180	0.1096	0.1100	0.1049	0.3361	0.2202	0.2150	0.2061	0.1972	0.2157	0.0656	0.0661	0.0643	0.0663	0.0631	0.0644	0.0645	0.0637	0.0645	0.0668	0.0643	0.0637	0.0658	0.0643	0.0644	0.0639	0.0645	0.0634	0.0635	0.0613	0.0662	0.0660	0.0641	0.0642
47=04:56:06	41382	300	0.4316	0.3425	0.3286	0.2881	0.2391	0.2013	0.8417	0.8080	0.7968	0.7588	0.7269	0.6678	0.4392	0.3086	0.2521	0.2162	0.1796	0.1688	0.8483	0.7179	0.6558	0.5320	0.4983	0.4247	0.3336	0.2497	0.2242	0.2214	0.1792	0.1537	0.8132	0.6968	0.5866	0.4877	0.4604	0.4568	0.1915	0.1587	0.1513	0.1469	0.1308	0.1288	0.7327	0.4969	0.4253	0.3451	0.3653	0.3515	0.1579	0.1384	0.1419	0.1416	0.1327	0.1209	0.4946	0.3516	0.3344	0.3067	0.3133	0.3137	0.1092	0.1139	0.1163	0.1129	0.1095	0.1059	0.3556	0.2312	0.2243	0.2158	0.2040	0.2198	0.0650	0.0649	0.0644	0.0639	0.0628	0.0646	0.0633	0.0625	0.0639	0.0659	0.0631	0.0629	0.0649	0.0629	0.0636	0.0642	0.0640	0.0631	0.0598	0.0629	0.0650	0.0651	0.0633	0.0637
48=05:10:47	42264	300	0.4568	0.3536	0.3446	0.3037	0.2563	0.1986	0.8555	0.8252	0.7998	0.7712	0.7541	0.7000	0.4727	0.3292	0.2629	0.2218	0.1856	0.1763	0.8506	0.7183	0.6788	0.5577	0.5251	0.4505	0.3517	0.2634	0.2413	0.2132	0.1808	0.1591	0.8129	0.7242	0.6165	0.5069	0.4736	0.4812	0.1954	0.1633	0.1528	0.1538	0.1330	0.1318	0.7506	0.5256	0.4486	0.3572	0.3803	0.3624	0.1518	0.1293	0.1442	0.1541	0.1301	0.1214	0.5185	0.3580	0.3410	0.3199	0.3248	0.3142	0.1106	0.1122	0.1188	0.1109	0.1092	0.1050	0.3713	0.2322	0.2267	0.2204	0.2128	0.2212	0.0648	0.0657	0.0640	0.0655	0.0629	0.0649	0.0642	0.0624	0.0629	0.0663	0.0641	0.0621	0.0654	0.0639	0.0628	0.0641	0.0638	0.0628	0.0625	0.0626	0.0661	0.0649	0.0628	0.0635
49=05:25:29	43146	300	0.4553	0.3756	0.3576	0.3175	0.2531	0.2051	0.8491	0.8207	0.7924	0.7722	0.7498	0.7231	0.4969	0.3356	0.2777	0.2283	0.1868	0.1742	0.8558	0.7217	0.6822	0.5741	0.5468	0.4738	0.3620	0.2733	0.2429	0.2242	0.1805	0.1580	0.8166	0.7525	0.6365	0.5208	0.4850	0.4855	0.2049	0.1646	0.1532	0.1524	0.1339	0.1313	0.7504	0.5428	0.4665	0.3728	0.3887	0.3734	0.1456	0.1374	0.1492	0.1483	0.1276	0.1217	0.5401	0.3741	0.3595	0.3286	0.3385	0.3327	0.1099	0.1142	0.1220	0.1125	0.1094	0.1052	0.3882	0.2433	0.2331	0.2251	0.2186	0.2306	0.0656	0.0649	0.0650	0.0652	0.0645	0.0651	0.0642	0.0636	0.0644	0.0647	0.0635	0.0635	0.0656	0.0644	0.0635	0.0640	0.0644	0.0638	0.0632	0.0628	0.0658	0.0657	0.0634	0.0637
50=05:40:11	44028	300	0.4864	0.3835	0.3747	0.3309	0.2647	0.2139	0.8568	0.8295	0.8047	0.7799	0.7608	0.7407	0.5340	0.3525	0.2896	0.2390	0.1911	0.1777	0.8611	0.7172	0.6852	0.6042	0.5721	0.5126	0.3979	0.2833	0.2459	0.2303	0.1937	0.1571	0.8223	0.7566	0.6629	0.5382	0.5051	0.5014	0.2153	0.1711	0.1561	0.1580	0.1340	0.1347	0.7491	0.5697	0.4879	0.3853	0.4062	0.3890	0.1485	0.1389	0.1652	0.1603	0.1349	0.1209	0.5676	0.3911	0.3645	0.3404	0.3520	0.3412	0.1109	0.1166	0.1226	0.1144	0.1099	0.1050	0.4099	0.2537	0.2425	0.2326	0.2236	0.2369	0.0656	0.0662	0.0655	0.0658	0.0645	0.0649	0.0644	0.0637	0.0646	0.0661	0.0651	0.0632	0.0654	0.0643	0.0636	0.0652	0.0655	0.0638	0.0636	0.0630	0.0670	0.0653	0.0641	0.0640
51=05:54:53	44910	300	0.5131	0.4004	0.3859	0.3480	0.2818	0.2161	0.8538	0.8258	0.8103	0.7857	0.7631	0.7546	0.5577	0.3734	0.2950	0.2442	0.2001	0.1840	0.8651	0.7195	0.6822	0.6245	0.5919	0.5410	0.4105	0.2977	0.2626	0.2362	0.1946	0.1643	0.8284	0.7462	0.6733	0.5518	0.5219	0.5213	0.2171	0.1746	0.1620	0.1615	0.1355	0.1322	0.7458	0.5959	0.4998	0.3948	0.4105	0.4026	0.1571	0.1417	0.1588	0.1645	0.1372	0.1219	0.5935	0.4102	0.3808	0.3466	0.3560	0.3520	0.1109	0.1184	0.1194	0.1116	0.1096	0.1055	0.4225	0.2525	0.2448	0.2451	0.2301	0.2444	0.0641	0.0648	0.0642	0.0650	0.0642	0.0647	0.0632	0.0629	0.0621	0.0665	0.0635	0.0629	0.0651	0.0635	0.0634	0.0633	0.0638	0.0625	0.0624	0.0623	0.0662	0.0657	0.0633	0.0633
52=06:09:35	45792	300	0.5294	0.4187	0.4020	0.3517	0.2833	0.2197	0.8446	0.8184	0.8091	0.7816	0.7667	0.7544	0.5778	0.3901	0.3078	0.2587	0.2066	0.1897	0.8606	0.7167	0.6730	0.6251	0.6088	0.5578	0.4243	0.2999	0.2630	0.2550	0.1934	0.1638	0.8236	0.7393	0.6722	0.5618	0.5369	0.5246	0.2324	0.1739	0.1684	0.1616	0.1353	0.1347	0.7427	0.6048	0.5091	0.4001	0.4248	0.3989	0.1641	0.1392	0.1437	0.1547	0.1383	0.1221	0.6088	0.4202	0.3869	0.3512	0.3640	0.3554	0.1108	0.1145	0.1191	0.1110	0.1119	0.1054	0.4420	0.2606	0.2579	0.2478	0.2337	0.2496	0.0642	0.0650	0.0640	0.0657	0.0643	0.0643	0.0631	0.0616	0.0622	0.0665	0.0637	0.0621	0.0651	0.0634	0.0637	0.0627	0.0639	0.0624	0.0625	0.0622	0.0661	0.0657	0.0626	0.0628
53=06:24:17	46674	298	0.5574	0.4440	0.4271	0.3663	0.2938	0.2297	0.8574	0.8272	0.8129	0.7835	0.7708	0.7611	0.6112	0.4118	0.3246	0.2728	0.2095	0.1960	0.8714	0.7229	0.6780	0.6323	0.6221	0.5750	0.4506	0.3110	0.2736	0.2669	0.2035	0.1673	0.8302	0.7446	0.6724	0.5788	0.5539	0.5376	0.2405	0.1826	0.1664	0.1629	0.1376	0.1359	0.7529	0.6297	0.5332	0.4205	0.4377	0.4276	0.1617	0.1453	0.1583	0.1502	0.1341	0.1260	0.6409	0.4362	0.4067	0.3684	0.3812	0.3574	0.1121	0.1152	0.1248	0.1164	0.1106	0.1042	0.4649	0.2790	0.2666	0.2548	0.2373	0.2600	0.0650	0.0661	0.0649	0.0646	0.0638	0.0645	0.0642	0.0636	0.0640	0.0674	0.0640	0.0634	0.0649	0.0635	0.0634	0.0647	0.0635	0.0635	0.0633	0.0630	0.0657	0.0661	0.0637	0.0638
54=06:38:59	47556	298	0.5766	0.4521	0.4365	0.3850	0.3138	0.2366	0.8586	0.8313	0.8196	0.7943	0.7779	0.7638	0.6481	0.4307	0.3388	0.2782	0.2163	0.2018	0.8766	0.7261	0.6764	0.6397	0.6318	0.5983	0.4662	0.3344	0.2824	0.2475	0.2009	0.1751	0.8419	0.7388	0.6751	0.5999	0.5680	0.5628	0.2497	0.1840	0.1734	0.1702	0.1394	0.1398	0.7533	0.6572	0.5511	0.4315	0.4449	0.4359	0.1660	0.1428	0.1576	0.1651	0.1404	0.1251	0.6575	0.4492	0.4254	0.3749	0.3820	0.3870	0.1141	0.1204	0.1211	0.1151	0.1107	0.1057	0.4838	0.2806	0.2728	0.2629	0.2485	0.2707	0.0651	0.0657	0.0650	0.0664	0.0644	0.0633	0.0635	0.0632	0.0639	0.0676	0.0650	0.0635	0.0662	0.0649	0.0643	0.0643	0.0651	0.0626	0.0626	0.0632	0.0669	0.0655	0.0635	0.0643
55=06:53:41	48438	298	0.6119	0.4729	0.4559	0.3884	0.3149	0.2448	0.8537	0.8302	0.8197	0.7947	0.7756	0.7609	0.6705	0.4418	0.3520	0.2896	0.2240	0.2057	0.8690	0.7239	0.6815	0.6238	0.6347	0.5920	0.4998	0.3410	0.2900	0.2661	0.2107	0.1722	0.8369	0.7239	0.6656	0.6037	0.5800	0.5586	0.2646	0.1866	0.1754	0.1710	0.1427	0.1389	0.7579	0.6584	0.5690	0.4422	0.4581	0.4386	0.1789	0.1478	0.1571	0.1433	0.1388	0.1233	0.6674	0.4696	0.4263	0.3829	0.3950	0.3852	0.1138	0.1176	0.1218	0.1151	0.1115	0.1072	0.5042	0.2981	0.2823	0.2715	0.2551	0.2747	0.0643	0.0654	0.0635	0.0653	0.0634	0.0623	0.0631	0.0624	0.0636	0.0658	0.0644	0.0624	0.0652	0.0638	0.0635	0.0642	0.0641	0.0627	0.0623	0.0626	0.0654	0.0651	0.0635	0.0638
56=07:08:23	49320	300	0.6289	0.4854	0.4638	0.4096	0.3359	0.2510	0.8599	0.8304	0.8231	0.7928	0.7814	0.7706	0.7130	0.4674	0.3708	0.3019	0.2271	0.2112	0.8702	0.7216	0.6794	0.6266	0.6292	0.6023	0.5129	0.3627	0.3049	0.2674	0.2127	0.1777	0.8362	0.7417	0.6702	0.6116	0.5876	0.5910	0.2715	0.1962	0.1789	0.1730	0.1432	0.1385	0.7568	0.6593	0.5829	0.4473	0.4706	0.4468	0.1654	0.1409	0.1625	0.1573	0.1373	0.1210	0.6606	0.4788	0.4501	0.3956	0.4027	0.3831	0.1159	0.1177	0.1263	0.1158	0.1109	0.1071	0.5206	0.2977	0.2868	0.2755	0.2634	0.2801	0.0644	0.0657	0.0640	0.0650	0.0644	0.0645	0.0624	0.0622	0.0639	0.0669	0.0636	0.0632	0.0653	0.0632	0.0630	0.0637	0.0642	0.0622	0.0628	0.0631	0.0656	0.0652	0.0634	0.0630
57=07:23:05	50202	298	0.6419	0.5025	0.4745	0.4203	0.3424	0.2608	0.8591	0.8386	0.8242	0.7960	0.7818	0.7764	0.7385	0.4922	0.3850	0.3138	0.2400	0.2139	0.8721	0.7252	0.6799	0.6237	0.6266	0.6096	0.5400	0.3701	0.3108	0.2811	0.2177	0.1795	0.8356	0.7326	0.6696	0.6156	0.5941	0.5844	0.2859	0.1958	0.1851	0.1768	0.1435	0.1400	0.7587	0.6599	0.5916	0.4602	0.4787	0.4659	0.1663	0.1501	0.1591	0.1613	0.1395	0.1242	0.6654	0.4952	0.4576	0.4055	0.4147	0.4111	0.1171	0.1196	0.1270	0.1159	0.1107	0.1063	0.5417	0.3095	0.2958	0.2867	0.2671	0.2916	0.0650	0.0655	0.0654	0.0659	0.0642	0.0648	0.0641	0.0633	0.0645	0.0671	0.0656	0.0642	0.0659	0.0646	0.0634	0.0646	0.0642	0.0643	0.0626	0.0636	0.0660	0.0667	0.0644	0.0647
58=07:37:47	51084	300	0.6636	0.5161	0.4978	0.4381	0.3569	0.2696	0.8564	0.8351	0.8171	0.7983	0.7785	0.7680	0.7592	0.5047	0.4000	0.3270	0.2488	0.2245	0.8729	0.7254	0.6817	0.6264	0.6250	0.6042	0.5622	0.3845	0.3144	0.2855	0.2238	0.1823	0.8366	0.7390	0.6657	0.6125	0.5900	0.5898	0.2963	0.2003	0.1853	0.1823	0.1447	0.1411	0.7578	0.6536	0.6045	0.4696	0.4898	0.4708	0.1683	0.1473	0.1452	0.1627	0.1416	0.1261	0.6665	0.5079	0.4645	0.4112	0.4171	0.4109	0.1175	0.1196	0.1245	0.1154	0.1130	0.1058	0.5652	0.3210	0.3055	0.2906	0.2733	0.2980	0.0651	0.0662	0.0648	0.0663	0.0637	0.0648	0.0636	0.0628	0.0640	0.0672	0.0641	0.0631	0.0659	0.0644	0.0640	0.0647	0.0632	0.0633	0.0633	0.0630	0.0664	0.0661	0.0639	0.0641
59=07:52:29	51966	300	0.7053	0.5444	0.5119	0.4541	0.3664	0.2829	0.8533	0.8365	0.8274	0.8019	0.7810	0.7771	0.7564	0.5276	0.4157	0.3418	0.2572	0.2296	0.8752	0.7272	0.6832	0.6263	0.6222	0.6062	0.5899	0.4026	0.3279	0.2981	0.2288	0.1860	0.8447	0.7377	0.6662	0.6131	0.5975	0.6003	0.3129	0.2083	0.1863	0.1839	0.1472	0.1434	0.7621	0.6532	0.6036	0.4809	0.4980	0.4846	0.1854	0.1552	0.1496	0.1535	0.1386	0.1258	0.6706	0.5260	0.4793	0.4193	0.4249	0.4127	0.1164	0.1174	0.1260	0.1156	0.1106	0.1062	0.5788	0.3299	0.3162	0.2997	0.2760	0.3074	0.0645	0.0655	0.0644	0.0651	0.0643	0.0635	0.0628	0.0627	0.0629	0.0660	0.0634	0.0628	0.0650	0.0638	0.0630	0.0635	0.0638	0.0631	0.0629	0.0606	0.0659	0.0658	0.0625	0.0629
60=08:07:11	52848	298	0.7085	0.5558	0.5330	0.4673	0.3825	0.2909	0.8606	0.8379	0.8231	0.7982	0.7887	0.7709	0.7616	0.5403	0.4310	0.3520	0.2648	0.2381	0.8749	0.7246	0.6756	0.6283	0.6259	0.6046	0.6148	0.4192	0.3381	0.3082	0.2347	0.1891	0.8433	0.7054	0.6666	0.6147	0.5980	0.6027	0.3335	0.2167	0.1933	0.1883	0.1527	0.1442	0.7618	0.6525	0.6066	0.4923	0.5147	0.4896	0.1736	0.1605	0.1537	0.1702	0.1415	0.1286	0.6695	0.5394	0.4904	0.4265	0.4344	0.4221	0.1196	0.1203	0.1231	0.1143	0.1123	0.1047	0.6039	0.3400	0.3225	0.3024	0.2890	0.3106	0.0642	0.0651	0.0642	0.0652	0.0642	0.0642	0.0637	0.0635	0.0629	0.0670	0.0646	0.0633	0.0658	0.0640	0.0633	0.0640	0.0644	0.0639	0.0627	0.0624	0.0666	0.0663	0.0641	0.0639
61=08:21:53	53730	300	0.7174	0.5791	0.5440	0.4846	0.3940	0.3036	0.8700	0.8477	0.8292	0.8081	0.7969	0.7884	0.7646	0.5679	0.4538	0.3701	0.2739	0.2483	0.8842	0.7307	0.6896	0.6247	0.6323	0.6137	0.6448	0.4354	0.3484	0.3118	0.2406	0.1935	0.8452	0.7154	0.6789	0.6196	0.5998	0.6168	0.3458	0.2277	0.1944	0.1971	0.1570	0.1485	0.7718	0.6582	0.6055	0.5091	0.5272	0.5140	0.1869	0.1542	0.1599	0.1657	0.1463	0.1299	0.6806	0.5566	0.5109	0.4400	0.4538	0.4392	0.1222	0.1235	0.1320	0.1172	0.1126	0.1057	0.6256	0.3490	0.3331	0.3161	0.2952	0.3283	0.0657	0.0671	0.0663	0.0679	0.0658	0.0666	0.0652	0.0634	0.0657	0.0684	0.0665	0.0650	0.0666	0.0657	0.0646	0.0656	0.0648	0.0654	0.0637	0.0647	0.0682	0.0677	0.0655	0.0654
62=08:36:35	54612	300	0.7283	0.5994	0.5658	0.5031	0.4115	0.3175	0.8715	0.8407	0.8281	0.8113	0.7969	0.7769	0.7646	0.5876	0.4714	0.3902	0.2828	0.2609	0.8862	0.7341	0.6833	0.6343	0.6302	0.6068	0.6707	0.4520	0.3659	0.3254	0.2414	0.1977	0.8532	0.7193	0.6720	0.6124	0.5982	0.6148	0.3675	0.2267	0.2029	0.1962	0.1583	0.1509	0.7761	0.6542	0.6112	0.5165	0.5347	0.5118	0.1914	0.1541	0.1653	0.1684	0.1418	0.1289	0.6773	0.5713	0.5249	0.4553	0.4541	0.4433	0.1208	0.1227	0.1287	0.1190	0.1138	0.1067	0.6386	0.3591	0.3425	0.3234	0.3069	0.3328	0.0648	0.0657	0.0638	0.0644	0.0645	0.0648	0.0637	0.0630	0.0636	0.0666	0.0644	0.0633	0.0653	0.0632	0.0633	0.0645	0.0648	0.0641	0.0638	0.0626	0.0653	0.0660	0.0642	0.0640
63=08:51:17	55494	298	0.7277	0.6176	0.5866	0.5222	0.4181	0.3223	0.8718	0.8358	0.8256	0.7963	0.7954	0.7745	0.7685	0.6065	0.4909	0.4029	0.2913	0.2693	0.8858	0.7259	0.6835	0.6279	0.6278	0.5968	0.7147	0.4702	0.3791	0.3261	0.2530	0.2009	0.8474	0.7090	0.6744	0.6139	0.5915	0.6155	0.3798	0.2346	0.2058	0.2050	0.1591	0.1509	0.7695	0.6559	0.6093	0.5162	0.5494	0.5197	0.1881	0.1590	0.1693	0.1709	0.1452	0.1255	0.6741	0.5795	0.5308	0.4571	0.4721	0.4464	0.1227	0.1238	0.1338	0.1179	0.1138	0.1090	0.6477	0.3722	0.3501	0.3281	0.3076	0.3326	0.0648	0.0654	0.0643	0.0637	0.0642	0.0643	0.0643	0.0638	0.0637	0.0664	0.0645	0.0633	0.0660	0.0634	0.0636	0.0646	0.0650	0.0643	0.0628	0.0628	0.0643	0.0661	0.0639	0.0633
64=09:05:55	56372	300	0.7317	0.6312	0.5977	0.5200	0.4309	0.3382	0.8630	0.8415	0.8328	0.8103	0.7961	0.7874	0.7655	0.6213	0.5017	0.4182	0.3057	0.2837	0.8775	0.7324	0.6862	0.6202	0.6367	0.6054	0.7236	0.4864	0.3889	0.3473	0.2590	0.2072	0.8508	0.7122	0.6656	0.6086	0.5889	0.5935	0.4043	0.2349	0.2125	0.2030	0.1575	0.1561	0.7709	0.6521	0.6006	0.5307	0.5497	0.5252	0.1970	0.1711	0.1700	0.1715	0.1494	0.1275	0.6748	0.5950	0.5480	0.4574	0.4672	0.4498	0.1249	0.1228	0.1294	0.1199	0.1147	0.1059	0.6430	0.3873	0.3595	0.3354	0.3126	0.3455	0.0654	0.0657	0.0633	0.0661	0.0641	0.0637	0.0639	0.0626	0.0630	0.0664	0.0635	0.0628	0.0648	0.0647	0.0639	0.0636	0.0645	0.0637	0.0616	0.0626	0.0660	0.0640	0.0881	0.0641
65=09:20:39	57256	298	0.7466	0.6426	0.5996	0.5304	0.4389	0.3462	0.8596	0.8416	0.8329	0.8047	0.7942	0.7787	0.7671	0.6476	0.5189	0.4259	0.3161	0.2961	0.8736	0.7313	0.6856	0.6250	0.6245	0.6021	0.7430	0.5024	0.4046	0.3490	0.2548	0.2102	0.8506	0.7073	0.6641	0.6140	0.5908	0.5986	0.4225	0.2444	0.2163	0.2063	0.1620	0.1561	0.7669	0.6518	0.5992	0.5276	0.5512	0.5324	0.2124	0.1654	0.1682	0.1595	0.1424	0.1275	0.6706	0.5962	0.5520	0.4681	0.4709	0.4538	0.1247	0.1252	0.1324	0.1169	0.1148	0.1033	0.6405	0.3849	0.3619	0.3447	0.3195	0.3487	0.0650	0.0637	0.0636	0.0650	0.0644	0.0639	0.0644	0.0634	0.0639	0.0666	0.0641	0.0623	0.0646	0.0621	0.0637	0.0638	0.0643	0.0639	0.0627	0.0626	0.0648	0.0656	0.0626	0.0628
66=09:35:21	58138	298	0.7336	0.6646	0.6305	0.5496	0.4513	0.3589	0.8724	0.8359	0.8213	0.8015	0.7936	0.7814	0.7729	0.6658	0.5447	0.4499	0.3272	0.3083	0.8806	0.7359	0.6823	0.6309	0.6266	0.6074	0.7588	0.5271	0.4111	0.3631	0.2644	0.2090	0.8495	0.7162	0.6777	0.6156	0.5915	0.6128	0.4445	0.2568	0.2228	0.2148	0.1690	0.1559	0.7716	0.6547	0.6072	0.5406	0.5515	0.5360	0.2032	0.1659	0.1741	0.1632	0.1430	0.1293	0.6759	0.6028	0.5693	0.4815	0.4841	0.4734	0.1243	0.1270	0.1327	0.1201	0.1134	0.1074	0.6393	0.3939	0.3691	0.3405	0.3241	0.3528	0.0654	0.0658	0.0651	0.0657	0.0639	0.0640	0.0635	0.0621	0.0642	0.0664	0.0637	0.0624	0.0657	0.0639	0.0642	0.0642	0.0633	0.0629	0.0629	0.0634	0.0659	0.0657	0.0633	0.0643
67=09:50:03	59020	298	0.7491	0.6675	0.6271	0.5594	0.4718	0.3700	0.8541	0.8358	0.8369	0.8132	0.7963	0.7885	0.7699	0.6850	0.5552	0.4662	0.3411	0.3270	0.8732	0.7298	0.6887	0.6254	0.6258	0.5941	0.7412	0.5433	0.4207	0.3660	0.2747	0.2167	0.8465	0.7102	0.6663	0.6056	0.5929	0.5987	0.4594	0.2547	0.2254	0.2220	0.1657	0.1561	0.7674	0.6509	0.5987	0.5381	0.5484	0.5285	0.2231	0.1698	0.1610	0.1584	0.1481	0.1316	0.6768	0.6065	0.5761	0.4828	0.4876	0.4581	0.1249	0.1272	0.1300	0.1181	0.1173	0.1088	0.6434	0.4011	0.3800	0.3578	0.3337	0.3584	0.0653	0.0657	0.0648	0.0653	0.0646	0.0642	0.0636	0.0634	0.0623	0.0666	0.0642	0.0625	0.0657	0.0645	0.0638	0.0640	0.0643	0.0632	0.0636	0.0634	0.0664	0.0657	0.0639	0.0642
68=10:04:45	59902	298	0.7482	0.6765	0.6463	0.5799	0.4866	0.3892	0.8680	0.8384	0.8422	0.8144	0.8019	0.7942	0.7679	0.7052	0.5721	0.4816	0.3563	0.3375	0.8787	0.7323	0.6923	0.6240	0.6283	0.6016	0.7440	0.5612	0.4375	0.3779	0.2819	0.2304	0.8502	0.7173	0.6727	0.6106	0.6010	0.6002	0.4887	0.2626	0.2396	0.2282	0.1719	0.1628	0.7763	0.6571	0.6053	0.5398	0.5671	0.5397	0.2213	0.1768	0.1666	0.1600	0.1535	0.1331	0.6812	0.6138	0.5872	0.4954	0.4994	0.4815	0.1282	0.1317	0.1312	0.1189	0.1197	0.1068	0.6543	0.4205	0.3923	0.3631	0.3412	0.3708	0.0651	0.0646	0.0644	0.0642	0.0644	0.0645	0.0634	0.0624	0.0628	0.0651	0.0643	0.0620	0.0648	0.0643	0.0614	0.0631	0.0643	0.0625	0.0624	0.0621	0.0659	0.0658	0.0634	0.0631
69=10:19:27	60784	300	0.7483	0.7002	0.6721	0.5920	0.4920	0.3953	0.8725	0.8354	0.8287	0.8099	0.7997	0.7875	0.7707	0.7162	0.5954	0.5037	0.3670	0.3538	0.8841	0.7435	0.6866	0.6313	0.6344	0.6074	0.7532	0.5881	0.4473	0.4011	0.3017	0.2344	0.8600	0.7207	0.6784	0.6134	0.5912	0.6026	0.5096	0.2811	0.2430	0.2315	0.1771	0.1644	0.7791	0.6619	0.6040	0.5490	0.5593	0.5394	0.2262	0.1772	0.1828	0.1747	0.1505	0.1343	0.6863	0.6067	0.5885	0.5048	0.5096	0.4883	0.1273	0.1306	0.1375	0.1232	0.1182	0.1065	0.6501	0.4261	0.3985	0.3694	0.3465	0.3766	0.0646	0.0657	0.0642	0.0663	0.0646	0.0645	0.0623	0.0636	0.0644	0.0670	0.0639	0.0624	0.0649	0.0639	0.0634	0.0648	0.0639	0.0623	0.0633	0.0632	0.0670	0.0663	0.0636	0.0636
70=10:34:09	61666	298	0.7407	0.6999	0.6799	0.6117	0.5114	0.4152	0.8729	0.8430	0.8283	0.8100	0.8029	0.7873	0.7777	0.7211	0.6155	0.5181	0.3803	0.3639	0.8817	0.7344	0.6843	0.6259	0.6312	0.6057	0.7529	0.6011	0.4733	0.4121	0.3072	0.2431	0.8545	0.7174	0.6802	0.6107	0.5898	0.6042	0.5355	0.2875	0.2456	0.2343	0.1805	0.1670	0.7768	0.6566	0.6087	0.5371	0.5540	0.5357	0.2296	0.1775	0.1762	0.1690	0.1547	0.1357	0.6841	0.6069	0.5875	0.5098	0.5153	0.4876	0.1283	0.1303	0.1377	0.1238	0.1150	0.1102	0.6526	0.4339	0.4050	0.3743	0.3563	0.3816	0.0655	0.0658	0.0637	0.0671	0.0655	0.0659	0.0655	0.0639	0.0650	0.0677	0.0630	0.0636	0.0671	0.0658	0.0641	0.0659	0.0656	0.0644	0.0631	0.0638	0.0665	0.0650	0.0637	0.0648
71=10:48:51	62548	300	0.7509	0.6986	0.6880	0.6199	0.5181	0.4147	0.8740	0.8415	0.8355	0.8124	0.8023	0.7910	0.7741	0.7327	0.6308	0.5349	0.3941	0.3743	0.8846	0.7456	0.6901	0.6325	0.6296	0.6082	0.7597	0.6199	0.4821	0.4192	0.3078	0.2434	0.8569	0.7226	0.6794	0.6094	0.5923	0.6064	0.5580	0.2986	0.2513	0.2387	0.1820	0.1635	0.7721	0.6542	0.6107	0.5418	0.5502	0.5401	0.2436	0.1752	0.1789	0.1716	0.1546	0.1335	0.6815	0.5998	0.5798	0.5158	0.5161	0.5001	0.1306	0.1327	0.1349	0.1192	0.1150	0.1077	0.6528	0.4456	0.4118	0.3727	0.3533	0.3884	0.0654	0.0661	0.0640	0.0657	0.0650	0.0645	0.0631	0.0629	0.0643	0.0673	0.0641	0.0633	0.0654	0.0649	0.0643	0.0642	0.0630	0.0631	0.0634	0.0636	0.0660	0.0659	0.0631	0.0638
72=11:03:33	63430	298	0.7612	0.6898	0.6770	0.6302	0.5321	0.4243	0.8599	0.8439	0.8392	0.8165	0.8022	0.7936	0.7801	0.7351	0.6429	0.5459	0.4064	0.3871	0.8821	0.7415	0.6901	0.6296	0.6249	0.5990	0.7585	0.6389	0.5011	0.4221	0.3122	0.2438	0.8483	0.7115	0.6742	0.6069	0.5858	0.6011	0.5756	0.3031	0.2615	0.2534	0.1879	0.1675	0.7772	0.6603	0.6003	0.5328	0.5501	0.5294	0.2527	0.1840	0.1750	0.1830	0.1579	0.1343	0.6793	0.6039	0.5843	0.5078	0.5181	0.4908	0.1347	0.1386	0.1379	0.1205	0.1201	0.1085	0.6518	0.4524	0.4197	0.3882	0.3598	0.3916	0.0667	0.0667	0.0653	0.0676	0.0655	0.0644	0.0658	0.0642	0.0645	0.0685	0.0665	0.0646	0.0671	0.0659	0.0657	0.0654	0.0659	0.0652	0.0636	0.0645	0.0678	0.0673	0.0655	0.0652
73=11:18:16	64312	300	0.7596	0.7014	0.6819	0.6346	0.5385	0.4398	0.8662	0.8379	0.8333	0.8104	0.8046	0.7847	0.7709	0.7274	0.6573	0.5651	0.4185	0.4040	0.8723	0.7408	0.6906	0.6236	0.6299	0.6058	0.7539	0.6615	0.5110	0.4344	0.3229	0.2430	0.8531	0.7123	0.6721	0.6043	0.5881	0.6011	0.6107	0.3169	0.2690	0.2531	0.1876	0.1705	0.7742	0.6520	0.6072	0.5289	0.5485	0.5290	0.2501	0.1897	0.1793	0.1668	0.1507	0.1348	0.6812	0.6024	0.5914	0.5271	0.5264	0.5092	0.1354	0.1374	0.1345	0.1213	0.1176	0.1038	0.6540	0.4595	0.4258	0.3893	0.3609	0.4022	0.0654	0.0653	0.0640	0.0659	0.0645	0.0651	0.0648	0.0630	0.0643	0.0666	0.0642	0.0633	0.0648	0.0642	0.0643	0.0642	0.0641	0.0632	0.0633	0.0637	0.0665	0.0656	0.0637	0.0632
74=11:32:58	65194	300	0.7447	0.6935	0.6838	0.6505	0.5589	0.4522	0.8724	0.8472	0.8403	0.8182	0.8057	0.7972	0.7868	0.7362	0.6765	0.5786	0.4360	0.4186	0.8821	0.7468	0.6898	0.6300	0.6286	0.6029	0.7667	0.6809	0.5357	0.4495	0.3293	0.2628	0.8574	0.7181	0.6771	0.6105	0.5849	0.6082	0.6280	0.3247	0.2753	0.2686	0.1956	0.1739	0.7789	0.6643	0.6048	0.5364	0.5442	0.5367	0.2666	0.1921	0.1800	0.1858	0.1548	0.1402	0.6879	0.6030	0.5799	0.5164	0.5277	0.5114	0.1399	0.1406	0.1428	0.1209	0.1198	0.1114	0.6547	0.4692	0.4302	0.3962	0.3744	0.4026	0.0664	0.0662	0.0661	0.0674	0.0660	0.0650	0.0649	0.0631	0.0656	0.0677	0.0661	0.0639	0.0661	0.0660	0.0654	0.0650	0.0648	0.0652	0.0647	0.0647	0.0668	0.0672	0.0653	0.0649
75=11:47:40	66076	298	0.7547	0.7030	0.6894	0.6624	0.5692	0.4648	0.8710	0.8449	0.8337	0.8166	0.8040	0.7933	0.7868	0.7345	0.6881	0.5924	0.4461	0.4301	0.8883	0.7450	0.6909	0.6326	0.6435	0.6106	0.7638	0.6899	0.5344	0.4576	0.3399	0.2686	0.8578	0.7195	0.6832	0.6183	0.5924	0.6099	0.6574	0.3376	0.2837	0.2730	0.1970	0.1774	0.7803	0.6641	0.6109	0.5381	0.5509	0.5409	0.2752	0.1924	0.1912	0.1777	0.1557	0.1403	0.6899	0.6105	0.5775	0.5257	0.5311	0.5117	0.1400	0.1406	0.1420	0.1202	0.1188	0.1082	0.6593	0.4797	0.4356	0.4108	0.3832	0.4138	0.0650	0.0657	0.0642	0.0654	0.0640	0.0631	0.0625	0.0631	0.0633	0.0664	0.0639	0.0620	0.0654	0.0637	0.0633	0.0640	0.0635	0.0609	0.0630	0.0617	0.0657	0.0644	0.0624	0.0635
76=12:02:22	66958	298	0.7503	0.7086	0.6851	0.6594	0.5813	0.4826	0.8748	0.8479	0.8341	0.8177	0.8045	0.7955	0.7882	0.7379	0.6987	0.6106	0.4693	0.4468	0.8897	0.7547	0.6933	0.6374	0.6316	0.6090	0.7660	0.6979	0.5568	0.4775	0.3450	0.2709	0.8614	0.7206	0.6785	0.6079	0.5879	0.6082	0.6774	0.3501	0.2879	0.2771	0.2028	0.1798	0.7704	0.6685	0.6049	0.5376	0.5437	0.5407	0.2791	0.1880	0.1916	0.1847	0.1584	0.1367	0.6879	0.5978	0.5843	0.5262	0.5288	0.5167	0.1407	0.1421	0.1396	0.1209	0.1179	0.1059	0.6560	0.4877	0.4372	0.4028	0.3830	0.4105	0.0651	0.0662	0.0654	0.0651	0.0635	0.0641	0.0638	0.0626	0.0632	0.0671	0.0640	0.0628	0.0655	0.0638	0.0629	0.0637	0.0639	0.0640	0.0631	0.0609	0.0656	0.0655	0.0633	0.0642
77=12:17:04	67840	298	0.7507	0.7040	0.6800	0.6534	0.5831	0.4864	0.8760	0.8524	0.8412	0.8194	0.8096	0.7957	0.7913	0.7392	0.7007	0.6210	0.4688	0.4583	0.8879	0.7518	0.7001	0.6328	0.6347	0.6071	0.7741	0.7125	0.5705	0.4903	0.3511	0.2762	0.8566	0.7257	0.6806	0.6111	0.5913	0.6006	0.6958	0.3653	0.3003	0.2823	0.2081	0.1827	0.7772	0.6666	0.6125	0.5343	0.5614	0.5343	0.2865	0.2068	0.1913	0.1861	0.1644	0.1373	0.6819	0.6063	0.5823	0.5323	0.5333	0.5214	0.1431	0.1452	0.1443	0.1197	0.1205	0.1043	0.6620	0.4963	0.4556	0.4172	0.3903	0.4199	0.0644	0.0656	0.0632	0.0658	0.0648	0.0646	0.0643	0.0626	0.0638	0.0664	0.0623	0.0632	0.0651	0.0633	0.0637	0.0644	0.0644	0.0638	0.0623	0.0625	0.0643	0.0654	0.0637	0.0632
78=12:31:46	68722	298	0.7643	0.6950	0.6831	0.6526	0.5986	0.4964	0.8549	0.8412	0.8373	0.8194	0.8008	0.7999	0.7813	0.7436	0.6954	0.6323	0.4895	0.4709	0.8783	0.7513	0.6932	0.6311	0.6276	0.6099	0.7671	0.7108	0.5893	0.4915	0.3591	0.2759	0.8537	0.7149	0.6738	0.6055	0.5901	0.6011	0.6852	0.3672	0.3156	0.2926	0.2029	0.1809	0.7720	0.6623	0.5996	0.5343	0.5389	0.5357	0.3256	0.2040	0.1830	0.1918	0.1695	0.1366	0.6820	0.6066	0.5760	0.5177	0.5224	0.5244	0.1449	0.1474	0.1427	0.1198	0.1197	0.1059	0.6512	0.4955	0.4546	0.4160	0.3890	0.4250	0.0644	0.0645	0.0637	0.0655	0.0637	0.0641	0.0637	0.0622	0.0626	0.0657	0.0627	0.0616	0.0648	0.0629	0.0635	0.0636	0.0639	0.0624	0.0622	0.0625	0.0647	0.0651	0.0635	0.0634
79=12:46:28	69604	298	0.7596	0.7150	0.6902	0.6572	0.5975	0.5088	0.8707	0.8510	0.8442	0.8179	0.8064	0.7946	0.7844	0.7399	0.6957	0.6454	0.4940	0.4827	0.8862	0.7532	0.7003	0.6313	0.6406	0.6045	0.7723	0.7092	0.6061	0.5231	0.3769	0.2846	0.8543	0.7172	0.6769	0.6118	0.5895	0.6013	0.6994	0.3827	0.3167	0.3029	0.2105	0.1873	0.7782	0.6605	0.6084	0.5367	0.5534	0.5325	0.3130	0.2138	0.1912	0.1797	0.1566	0.1407	0.6840	0.6070	0.5799	0.5283	0.5285	0.5338	0.1468	0.1501	0.1459	0.1247	0.1230	0.1060	0.6581	0.5096	0.4694	0.4216	0.3956	0.4312	0.0657	0.0655	0.0649	0.0666	0.0652	0.0653	0.0640	0.0639	0.0633	0.0675	0.0634	0.0634	0.0659	0.0646	0.0644	0.0634	0.0648	0.0644	0.0632	0.0639	0.0672	0.0667	0.0644	0.0639
80=13:01:10	70486	298	0.7635	0.7111	0.6865	0.6575	0.6021	0.5164	0.8670	0.8444	0.8401	0.8188	0.8109	0.7946	0.7856	0.7386	0.6969	0.6522	0.5088	0.4970	0.8791	0.7502	0.6941	0.6381	0.6370	0.6028	0.7677	0.7077	0.6159	0.5291	0.3820	0.2939	0.8496	0.7164	0.6756	0.6078	0.5867	0.6095	0.7015	0.3937	0.3283	0.3024	0.2168	0.1901	0.7760	0.6588	0.6045	0.5321	0.5428	0.5305	0.3248	0.2128	0.1937	0.1890	0.1619	0.1420	0.6778	0.6027	0.5734	0.5180	0.5203	0.5288	0.1461	0.1505	0.1440	0.1224	0.1221	0.1062	0.6487	0.5193	0.4689	0.4259	0.4015	0.4274	0.0638	0.0644	0.0632	0.0645	0.0636	0.0636	0.0621	0.0624	0.0625	0.0655	0.0627	0.0615	0.0648	0.0637	0.0625	0.0637	0.0636	0.0612	0.0619	0.0615	0.0649	0.0645	0.0629	0.0629
81=13:15:52	71368	298	0.7618	0.7035	0.6861	0.6612	0.6062	0.5276	0.8609	0.8429	0.8362	0.8154	0.7995	0.7912	0.7917	0.7439	0.6958	0.6540	0.5300	0.5123	0.8787	0.7542	0.7023	0.6354	0.6412	0.6088	0.7890	0.7129	0.6311	0.5278	0.3924	0.3087	0.8475	0.7146	0.6752	0.6195	0.5907	0.6025	0.6898	0.3993	0.3415	0.3128	0.2213	0.1952	0.7718	0.6672	0.6035	0.5346	0.5461	0.5401	0.3468	0.2157	0.1977	0.1921	0.1645	0.1425	0.6857	0.6151	0.5790	0.5211	0.5296	0.5265	0.1517	0.1544	0.1494	0.1226	0.1209	0.1090	0.6483	0.5308	0.4759	0.4320	0.4042	0.4359	0.0650	0.0656	0.0629	0.0649	0.0637	0.0641	0.0636	0.0635	0.0638	0.0668	0.0628	0.0630	0.0649	0.0642	0.0631	0.0643	0.0644	0.0635	0.0626	0.0626	0.0659	0.0651	0.0637	0.0640
82=13:30:36	72252	300	0.7550	0.7081	0.6851	0.6698	0.6122	0.5400	0.8643	0.8422	0.8369	0.8174	0.8109	0.7975	0.7887	0.7481	0.7012	0.6581	0.5393	0.5247	0.8809	0.7522	0.7016	0.6306	0.6414	0.6097	0.7749	0.7116	0.6468	0.5491	0.4024	0.3141	0.8451	0.7203	0.6741	0.6093	0.5883	0.6041	0.6956	0.4189	0.3436	0.3265	0.2274	0.1945	0.7738	0.6648	0.6039	0.5279	0.5445	0.5371	0.3559	0.2223	0.2089	0.2012	0.1675	0.1463	0.6945	0.6083	0.5647	0.5295	0.5240	0.5251	0.1540	0.1590	0.1513	0.1222	0.1223	0.1092	0.6525	0.5326	0.4782	0.4373	0.4055	0.4436	0.0642	0.0649	0.0645	0.0649	0.0640	0.0650	0.0639	0.0613	0.0639	0.0664	0.0638	0.0623	0.0645	0.0639	0.0638	0.0637	0.0631	0.0633	0.0634	0.0630	0.0661	0.0650	0.0636	0.0635
83=13:45:18	73134	300	0.7690	0.7189	0.6942	0.6569	0.6023	0.5421	0.8732	0.8419	0.8350	0.8136	0.8021	0.7958	0.7785	0.7429	0.7031	0.6701	0.5508	0.5350	0.8862	0.7614	0.7036	0.6375	0.6439	0.6169	0.7760	0.7105	0.6650	0.5745	0.4208	0.3189	0.8590	0.7281	0.6846	0.6133	0.5930	0.6043	0.7155	0.4408	0.3615	0.3362	0.2335	0.1995	0.7818	0.6625	0.6108	0.5397	0.5470	0.5349	0.3776	0.2314	0.2163	0.1978	0.1714	0.1465	0.6932	0.6120	0.5766	0.5303	0.5307	0.5351	0.1541	0.1635	0.1541	0.1254	0.1243	0.1082	0.6591	0.5541	0.4862	0.4435	0.4206	0.4458	0.0651	0.0663	0.0657	0.0668	0.0635	0.0651	0.0648	0.0637	0.0647	0.0678	0.0650	0.0641	0.0662	0.0638	0.0640	0.0654	0.0654	0.0641	0.0632	0.0626	0.0669	0.0659	0.0641	0.0652
84=14:00:00	74016	300	0.7629	0.7108	0.6804	0.6647	0.6106	0.5532	0.8636	0.8479	0.8424	0.8175	0.8024	0.7973	0.7847	0.7498	0.7041	0.6657	0.5615	0.5421	0.8790	0.7570	0.7085	0.6398	0.6415	0.6218	0.7686	0.7174	0.6664	0.5701	0.4234	0.3277	0.8552	0.7255	0.6784	0.6148	0.5939	0.6043	0.7137	0.4485	0.3679	0.3422	0.2329	0.2000	0.7780	0.6678	0.6063	0.5310	0.5505	0.5335	0.3789	0.2313	0.2015	0.1993	0.1707	0.1453	0.6876	0.6145	0.5780	0.5241	0.5263	0.5233	0.1620	0.1706	0.1557	0.1260	0.1217	0.1086	0.6559	0.5396	0.4962	0.4493	0.4215	0.4600	0.0652	0.0655	0.0643	0.0660	0.0644	0.0638	0.0646	0.0635	0.0629	0.0662	0.0641	0.0627	0.0648	0.0643	0.0633	0.0638	0.0645	0.0639	0.0610	0.0634	0.0666	0.0662	0.0628	0.0641
85=14:14:42	74898	298	0.7546	0.7190	0.6906	0.6648	0.6083	0.5572	0.8738	0.8489	0.8962	0.8212	0.8093	0.8002	0.7945	0.7466	0.7109	0.6706	0.5730	0.5592	0.8884	0.7688	0.7113	0.6417	0.6519	0.6174	0.7687	0.7140	0.6746	0.5893	0.4362	0.3295	0.8580	0.7290	0.6781	0.6134	0.5934	0.6115	0.7171	0.4768	0.3768	0.3525	0.2410	0.2124	0.7795	0.6720	0.6103	0.5402	0.5454	0.5374	0.3968	0.2363	0.2162	0.1993	0.1668	0.1470	0.6888	0.6120	0.5752	0.5281	0.5248	0.5262	0.1636	0.1712	0.1541	0.1261	0.1220	0.1071	0.6613	0.5449	0.4976	0.4522	0.4350	0.4518	0.0652	0.0655	0.0641	0.0644	0.0643	0.0638	0.0634	0.0625	0.0629	0.0658	0.0644	0.0631	0.0647	0.0635	0.0633	0.0639	0.0636	0.0630	0.0622	0.0623	0.0648	0.0649	0.0629	0.0635
86=14:29:24	75780	298	0.7431	0.7161	0.6884	0.6737	0.6174	0.5702	0.8749	0.8459	0.8387	0.8177	0.8093	0.7951	0.7916	0.7498	0.7125	0.6669	0.5807	0.5623	0.8862	0.7576	0.7120	0.6439	0.6463	0.6149	0.7832	0.7191	0.6857	0.5943	0.4443	0.3421	0.8615	0.7289	0.6857	0.6257	0.5983	0.6057	0.7053	0.4798	0.3879	0.3631	0.2431	0.2057	0.7756	0.6712	0.6127	0.5326	0.5506	0.5361	0.4154	0.2403	0.2116	0.2138	0.1793	0.1485	0.6957	0.6188	0.5807	0.5294	0.5342	0.5290	0.1674	0.1782	0.1584	0.1254	0.1246	0.1092	0.6573	0.5345	0.5064	0.4577	0.4311	0.4645	0.0641	0.0648	0.0643	0.0651	0.0633	0.0634	0.0625	0.0629	0.0627	0.0663	0.0635	0.0629	0.0653	0.0641	0.0634	0.0636	0.0642	0.0621	0.0620	0.0624	0.0656	0.0656	0.0636	0.0629
87=14:44:06	76662	300	0.7521	0.7162	0.6859	0.6661	0.6120	0.5683	0.8633	0.8441	0.8392	0.8209	0.8088	0.8007	0.7808	0.7451	0.7115	0.6699	0.5929	0.5730	0.8772	0.7603	0.7125	0.6391	0.6483	0.6180	0.7675	0.7216	0.6923	0.6075	0.4478	0.3466	0.8571	0.7300	0.6766	0.6125	0.5929	0.6029	0.7209	0.4870	0.4100	0.3716	0.2513	0.2155	0.7777	0.6679	0.6068	0.5302	0.5503	0.5372	0.4314	0.2494	0.2069	0.2015	0.1719	0.1465	0.6857	0.6110	0.5819	0.5262	0.5252	0.5375	0.1696	0.1826	0.1561	0.1255	0.1256	0.1059	0.6517	0.5307	0.5090	0.4608	0.4291	0.4629	0.0647	0.0659	0.0648	0.0661	0.0645	0.0643	0.0640	0.0637	0.0640	0.0671	0.0646	0.0626	0.0647	0.0645	0.0636	0.0644	0.0636	0.0629	0.0624	0.0627	0.0656	0.0652	0.0632	0.0640
88=14:58:48	77545	300	0.7610	0.7252	0.6843	0.6677	0.6122	0.5776	0.8662	0.8494	0.8391	0.8215	0.8110	0.7963	0.7888	0.7478	0.7186	0.6763	0.5992	0.5866	0.8841	0.7633	0.7106	0.6473	0.6475	0.6261	0.7716	0.7210	0.6942	0.6279	0.4659	0.3567	0.8608	0.7275	0.6836	0.6143	0.5972	0.6111	0.7293	0.5143	0.4195	0.3830	0.2590	0.2167	0.7804	0.6715	0.6119	0.5340	0.5470	0.5352	0.4502	0.2613	0.2247	0.2105	0.1770	0.1477	0.6907	0.6096	0.5743	0.5300	0.5242	0.5220	0.1752	0.1876	0.1582	0.1307	0.1240	0.1085	0.6525	0.5340	0.5071	0.4625	0.4420	0.4690	0.0659	0.0656	0.0644	0.0645	0.0640	0.0644	0.0649	0.0641	0.0639	0.0665	0.0639	0.0625	0.0660	0.0634	0.0637	0.0649	0.0648	0.0641	0.0634	0.0638	0.0650	0.0664	0.0644	0.0641
89=15:13:26	78423	301	0.7619	0.7191	0.6933	0.6810	0.6224	0.5787	0.8687	0.8467	0.8351	0.8118	0.8052	0.7941	0.7986	0.7514	0.7169	0.6680	0.6056	0.5917	0.8795	0.7578	0.7100	0.6434	0.6481	0.6182	0.7883	0.7229	0.6886	0.6236	0.4780	0.3701	0.8525	0.7245	0.6863	0.6176	0.5989	0.6129	0.7148	0.5287	0.4303	0.3979	0.2655	0.2230	0.7736	0.6699	0.6097	0.5317	0.5497	0.5338	0.4724	0.2592	0.2388	0.2252	0.1831	0.1517	0.6942	0.6160	0.5705	0.5181	0.5266	0.5291	0.1796	0.1939	0.1673	0.1286	0.1277	0.1104	0.6623	0.5329	0.5067	0.4690	0.4403	0.4699	0.0660	0.0661	0.0654	0.0663	0.0655	0.0658	0.0630	0.0645	0.0648	0.0681	0.0657	0.0631	0.0654	0.0651	0.0639	0.0647	0.0655	0.0632	0.0644	0.0642	0.0669	0.0660	0.0643	0.0645
90=15:29:12	79369	298	0.7671	0.7274	0.6947	0.6637	0.6092	0.5760	0.8719	0.8464	0.8289	0.8098	0.8065	0.7903	0.7897	0.7417	0.7204	0.6747	0.6084	0.5902	0.8840	0.7644	0.7084	0.6480	0.6509	0.6242	0.7792	0.7149	0.7016	0.6487	0.4899	0.3724	0.8587	0.7298	0.6896	0.6182	0.5949	0.6110	0.7301	0.5453	0.4416	0.4023	0.2747	0.2287	0.7728	0.6705	0.6154	0.5352	0.5472	0.5372	0.4947	0.2695	0.2425	0.2139	0.1832	0.1519	0.6938	0.6070	0.5843	0.5338	0.5327	0.5360	0.1815	0.1969	0.1668	0.1321	0.1257	0.1058	0.6584	0.5376	0.5123	0.4760	0.4481	0.4738	0.0648	0.0653	0.0647	0.0657	0.0637	0.0646	0.0641	0.0632	0.0625	0.0668	0.0642	0.0628	0.0653	0.0645	0.0639	0.0637	0.0642	0.0628	0.0620	0.0627	0.0660	0.0658	0.0637	0.0629
91=15:43:54	80251	300	0.7601	0.7253	0.6934	0.6651	0.6121	0.5810	0.8750	0.8450	0.8375	0.8165	0.8105	0.7942	0.7850	0.7503	0.7204	0.6850	0.6171	0.5954	0.8898	0.7698	0.7131	0.6565	0.6498	0.6265	0.7703	0.7216	0.7036	0.6567	0.4962	0.3826	0.8616	0.7344	0.6912	0.6232	0.6002	0.6125	0.7404	0.5623	0.4547	0.4166	0.2780	0.2275	0.7799	0.6707	0.6193	0.5437	0.5557	0.5389	0.5185	0.2757	0.2331	0.2030	0.1829	0.1490	0.6904	0.6135	0.5889	0.5403	0.5333	0.5374	0.1903	0.2019	0.1675	0.1341	0.1270	0.1050	0.6583	0.5337	0.5122	0.4752	0.4537	0.4794	0.0654	0.0661	0.0647	0.0669	0.0649	0.0652	0.0652	0.0647	0.0650	0.0673	0.0645	0.0644	0.0661	0.0644	0.0642	0.0650	0.0649	0.0635	0.0642	0.0639	0.0667	0.0647	0.0664	0.0649
92=15:58:36	81133	298	0.7640	0.7258	0.6872	0.6673	0.6147	0.5835	0.8723	0.8528	0.8449	0.8213	0.8099	0.7961	0.7872	0.7518	0.7172	0.6804	0.6141	0.6003	0.8840	0.7652	0.7155	0.6521	0.6471	0.6244	0.7756	0.7238	0.6940	0.6589	0.4982	0.3871	0.8600	0.7299	0.6875	0.6210	0.5986	0.6170	0.7385	0.5721	0.4686	0.4227	0.2878	0.2359	0.7725	0.6694	0.6161	0.5349	0.5511	0.5343	0.5315	0.2821	0.2335	0.2177	0.1839	0.1523	0.6854	0.6095	0.5743	0.5250	0.5288	0.5287	0.1978	0.2119	0.1699	0.1327	0.1282	0.1062	0.6590	0.5357	0.5138	0.4734	0.4506	0.4786	0.0652	0.0658	0.0648	0.0657	0.0641	0.0647	0.0626	0.0635	0.0638	0.0672	0.0644	0.0626	0.0655	0.0647	0.0641	0.0639	0.0645	0.0623	0.0631	0.0625	0.0668	0.0661	0.0642	0.0638
93=16:13:18	82015	300	0.7682	0.7252	0.6897	0.6642	0.6171	0.5855	0.8707	0.8423	0.8421	0.8233	0.8040	0.7989	0.7799	0.7527	0.7161	0.6901	0.6209	0.6053	0.8858	0.7686	0.7166	0.6486	0.6538	0.6252	0.7692	0.7286	0.7057	0.6668	0.5093	0.3990	0.8667	0.7367	0.6884	0.6202	0.6058	0.6130	0.7469	0.5829	0.4797	0.4301	0.2945	0.2393	0.7810	0.6728	0.6150	0.5376	0.5541	0.5389	0.5580	0.2870	0.2404	0.2153	0.1838	0.1557	0.6937	0.6157	0.5782	0.5332	0.5259	0.5401	0.1976	0.2178	0.1720	0.1330	0.1291	0.1060	0.6610	0.5391	0.5116	0.4858	0.4592	0.4820	0.0647	0.0661	0.0641	0.0657	0.0640	0.0650	0.0637	0.0631	0.0644	0.0662	0.0651	0.0628	0.0663	0.0642	0.0646	0.0644	0.0650	0.0643	0.0637	0.0623	0.0660	0.0663	0.0640	0.0636
94=16:28:00	82897	300	0.7671	0.7305	0.6884	0.6662	0.6132	0.5838	0.8716	0.8426	0.8303	0.8112	0.8055	0.7883	0.7916	0.7481	0.7230	0.6923	0.6152	0.6020	0.8870	0.7684	0.7185	0.6515	0.6559	0.6265	0.7795	0.7227	0.7077	0.6678	0.5184	0.4056	0.8595	0.7352	0.6900	0.6222	0.5939	0.6152	0.7506	0.6056	0.4975	0.4412	0.3050	0.2470	0.7805	0.6735	0.6167	0.5340	0.5538	0.5314	0.5867	0.2958	0.2510	0.2206	0.1870	0.1582	0.6879	0.6145	0.5811	0.5418	0.5320	0.5322	0.2041	0.2215	0.1770	0.1328	0.1305	0.1086	0.6598	0.5384	0.5087	0.4894	0.4607	0.4800	0.0647	0.0655	0.0636	0.0652	0.0645	0.0646	0.0642	0.0625	0.0640	0.0665	0.0626	0.0625	0.0644	0.0641	0.0636	0.0645	0.0636	0.0621	0.0632	0.0623	0.0657	0.0637	0.0629	0.0634
95=16:42:39	83775	300	0.7667	0.7245	0.6880	0.6797	0.6200	0.5874	0.8705	0.8494	0.8377	0.8163	0.8039	0.7954	0.7907	0.7510	0.7220	0.6903	0.6175	0.6103	0.8822	0.7633	0.7134	0.6472	0.6537	0.6274	0.7778	0.7247	0.7051	0.6681	0.5252	0.4160	0.8567	0.7283	0.6843	0.6204	0.5916	0.6087	0.7486	0.6142	0.5067	0.4562	0.3122	0.2508	0.7761	0.6705	0.6123	0.5312	0.5464	0.5332	0.5960	0.3065	0.2548	0.2369	0.1922	0.1593	0.6943	0.6053	0.5732	0.5220	0.5237	0.5236	0.2162	0.2315	0.1797	0.1348	0.1316	0.1088	0.6589	0.5334	0.5024	0.4842	0.4625	0.4802	0.0647	0.0643	0.0631	0.0644	0.0633	0.0637	0.0624	0.0617	0.0632	0.0664	0.0633	0.0621	0.0650	0.0636	0.0629	0.0640	0.0637	0.0623	0.0625	0.0621	0.0660	0.0654	0.0624	0.0623
