# Supplementary material for: Systematic Prediction of Antifungal Drug Synergy by Chemogenomic Screening in Saccharomyces cerevisiae
Source: Front Fungal Biol. 2021 Jul 2;2:683414. doi: 10.3389/ffunb.2021.683414 (PMC10512392; doi:10.3389/ffunb.2021.683414)
Supplement: Supplementary file 1 [file Data_Sheet_1.ZIP › Supplementary data/Sypplementary_data_1_(Drug_synergy_assays)/Ben_VS_LatA & Tun_VS_LatA(repeat2)_ps1_A_96_T_11.txt]

[config file info]
last_write=07:04:19_18:22:40
last write=07:04:20_14:39:36
[Run_Parameters]
Instrument=Tecan_11
Ini_Names=Read_Reps,Delid,Save_Data_File,Start_Time_Now
barcode_drug_plate=201401
user=asmith
Plate_Size=96
Plate_Type=NUN96ft.pdf
Samples_to_Run=6
Overlay_Size=48
Drug_Plate=none
Plate_Quarter=none
run_ID=none
run_plate_repeat=1
Read_Reps=95
Read_Modes=Absorbance
Read_Flor_Every=2
Max_Delta_OD=0.500000
Well_By_Row_Col=none
Reorder_Map=Order_Strings_Not,0
Tip_Vol=200
OD_to_Innoc=0.100,0.100,0.380,0.380,0.380,0.380,0.760,0.760,0.100,0.100,0.380,0.380,0.380,0.380,0.760,0.760,0.100,0.100,0.380,0.380,0.380,0.380,0.760,0.760,0.100,0.100,0.380,0.380,0.380,0.380,0.760,0.760,0.100,0.100,0.380,0.380,0.380,0.380,0.760,0.760,0.100,0.100,0.380,0.380,0.380,0.380,0.760,0.760
Absorption_Max=.3
OD_to_Save=0.100,0.100,0.380,0.380,0.380,0.380,0.760,0.760,0.100,0.100,0.380,0.380,0.380,0.380,0.760,0.760,0.100,0.100,0.380,0.380,0.380,0.380,0.760,0.760,0.100,0.100,0.380,0.380,0.380,0.380,0.760,0.760,0.100,0.100,0.380,0.380,0.380,0.380,0.760,0.760,0.100,0.100,0.380,0.380,0.380,0.380,0.760,0.760
OD_to_Dilute=0.100
Save_Sample_Vol=180
Save_Sample_Reps=2
Innoc_Vol=184,184,46,46,46,46,0,0,184,184,46,46,46,46,0,0,184,184,46,46,46,46,0,0,184,184,46,46,46,46,0,0,184,184,46,46,46,46,0,0,184,184,46,46,46,46,0,0
Dilute_Vol=23,23,23,23,23,23,23,23,23,23,23,23,23,23,23,23,23,23,23,23,23,23,23,23,23,23,23,23,23,23,23,23,23,23,23,23,23,23,23,23,23,23,23,23,23,23,23,23
Save_Vol=800,800,800,800,800,800,800,800,800,800,800,800,800,800,800,800,800,800,800,800,800,800,800,800,800,800,800,800,800,800,800,800,800,800,800,800,800,800,800,800,800,800,800,800,800,800,800,800
Reference_Vol=100,100,100,100,100,100,100,100,100,100,100,100,100,100,100,100,100,100,100,100,100,100,100,100,100,100,100,100,100,100,100,100,100,100,100,100,100,100,100,100,100,100,100,100,100,100,100,100,100,100,100,100,100,100,100,100,100,100,100,100,100,100,100,100,100,100,100,100,100,100,100,100,100,100,100,100,100,100,100,100,100,100,100,100,100,100,100,100,100,100,100,100,100,100,100,100
Read_to_Innoc=20,20,20,20,20,20,20,20,20,20,20,20,20,20,20,20,20,20,20,20,20,20,20,20,20,20,20,20,20,20,20,20,20,20,20,20,20,20,20,20,20,20,20,20,20,20,20,20
Read_to_Dilute=26,26,26,26,26,26,26,26,26,26,26,26,26,26,26,26,26,26,26,26,26,26,26,26,26,26,26,26,26,26,26,26,26,26,26,26,26,26,26,26,26,26,26,26,26,26,26,26
Read_to_Save=20,20,20,20,20,20,20,20,20,20,20,20,20,20,20,20,20,20,20,20,20,20,20,20,20,20,20,20,20,20,20,20,20,20,20,20,20,20,20,20,20,20,20,20,20,20,20,20
Innoc_Target_Map=1,2,3,4,5,6,7,8,9,10,11,12,13,14,15,16,17,18,19,20,21,22,23,24,25,26,27,28,29,30,31,32,33,34,35,36,37,38,39,40,41,42,43,44,45,46,47,48
Pipet_Trigger=OD_Save_Innoc
Pipet_Volume_Adj=Con_OD_Save
Delid=no
Pre_Init=yes
Talk_To_ProMax=no
Time_Out_Time=1050
Wait_While_Busy=yes
Idle_Time=2
Screen_Run_Type=pre_screen_1
Spect_Protocol=15m
Spec_Run_File=GG_PB_Voyage.pda
Spec_Assay_File=Yeast_Growth_15m
Save_Data_File=19_04_07_BenvsLatA_TunvsLatA_Repeat2_ps1_A_96_T_11.txt
Working_Dir=C%3A\\Users\\Growth_Data
Run_Control_Dir=C%3A\\Users\\Yeast_Run_Files
Tracking_Dir=""
Track_File=201401_data_track.txt
Save_Run_Data_Flag=yes
Set_Incubator_Temp=30.0
Base_Line_Flag=atstart_minimum
Pipet_Cycles_Before_Save=20
Time_Point_Save=wellmap
Innoc_Direction=down
Wells_In_Use=111111111111111111111111111111111111111111111111
Save_Sample_Map=111111001111110011111100111111001111110011111100
Sections_to_Run=0
Rows_per_Section=8
Start_Sections_Row=1
MultiProbe_Run_File=MJP_Innoc_Save_Tecan_11_Falcon_AD.MPT
Multiprobe_Run_Dialogue=yes
Comments=no%20comment
Target_Temp=300
Temp_Control=On
Delta_Temp=10
ReadMode=Absorbance,Bottom
ExcitationFilter=340,340
EmissionFilter=535,465
MeasurementFilter=595
ReadsPerWellNumber=1,1
ShakeDuration=800,0
GainMode=Manual
PdfName=NUN96ft.pdf
Gain=50
Add_Drug_Map=1,1,1,1,1,1,1,1,1,1,1,1,1,1,1,1,1,1,1,1,1,1,1,1,1,1,1,1,1,1,1,1,1,1,1,1,1,1,1,1,1,1,1,1,1,1,1,1
Add_Drug_Vol=7,7,7,7,7,7,7,7,7,7,7,7,7,7,7,7,7,7,7,7,7,7,7,7,7,7,7,7,7,7,7,7,7,7,7,7,7,7,7,7,7,7,7,7,7,7,7,7
Innoc_Map=111011101110111011101110111011101110111011101110111011101110111011101110111011101110111011101110
Dilute_Map=111111111111111111111111111111111111111111111111111111111111111111111111111111111111111111111111
data_file_name=iS_1_96.txt
barcode=""
Hit_Call_Threshold=1.000000
Reference_Well=A01
WT_Ref_Well=0
Project_Name=test
Pipet_Gens_Point=5.00,10.00,15.00,20.00,25.00,30.00,35.00,40.00,45.00,50.00,55.00,60.00,65.00,70.00,75.00,80.00,85.00,90.00,95.00,100.00,105.00,110.00,115.00,120.00,125.00,130.00,135.00,140.00,145.00,150.00,155.00,160.00,165.00,170.00,175.00,180.00,185.00,5.00,5.00,5.00,5.00,5.00,5.00,5.00,5.00,5.00,5.00,5.00,5.00,10.00,15.00,20.00,25.00,30.00,35.00,40.00,45.00,50.00,55.00,60.00,65.00,70.00,75.00,80.00,85.00,90.00,95.00,100.00,105.00,110.00,115.00,120.00,125.00,130.00,135.00,140.00,145.00,150.00,155.00,160.00,165.00,170.00,175.00,180.00,185.00,5.00,5.00,5.00,5.00,5.00,5.00,5.00,5.00,5.00,5.00,5.00,
Shake_Divisor=1
data_handling=file_&_DB_&_auto_analysis
time_frm_freezer=-1.00
gens_frm_freezer=-1.00
Well_Vol=100
Parent_ID=""
Units=%
Quarter=A
media_name=ypd
Save_Mode=one_to_one
Consolidate_Save_Map=17,18,19,20,21,22,23,24,17,18,19,20,21,22,23,24,17,18,19,20,21,22,23,24,17,18,19,20,21,22,23,24,17,18,19,20,21,22,23,24,17,18,19,20,21,22,23,24
Add_Drug_at_Start_Map=000000000000000000000000000000000000000000000000000
Add_Drug_Labware=add_drug_48
Max_Dynam_OD_Change=0.05
Reads_After_Pipet=1
Ref_Type=single_ref
Read_to_Add_Drug_at_Start=0
Send_Email_at_Pipet=no_email
Strain_Name=""
Media=ypd
drug_vol=2.00
Drug_Name=""
Drug_Conc=2
Innoc_Conc=0.06250
Strain_Plate=none
ShakeIntensity=High
ShakeMode=Orbital
NumberOfFlashes=1
PartOfPlate=0
MovePlateOutAfterMeasurement=0
IntegrationLagTime=0
IntegrationTime=100
DelayMoveFlashFluorescence=0
run_platerepeat=1
[Drug_Data]
Drug_Plate=none
Strain_Plate=none
Media=ypd
Drug_Name=nd,nd,nd,nd,nd,nd,nd,nd,nd,nd,nd,nd,nd,nd,nd,nd,nd,nd,nd,nd,nd,nd,nd,nd,nd,nd,nd,nd,nd,nd,nd,nd,nd,nd,nd,nd,nd,nd,nd,nd,nd,nd,nd,nd,nd,nd,nd,nd,nd,nd,nd,nd,nd,nd,nd,nd,nd,nd,nd,nd,nd,nd,nd,nd,nd,nd,nd,nd,nd,nd,nd,nd,nd,nd,nd,nd,nd,nd,nd,nd,nd,nd,nd,nd,nd,nd,nd,nd,nd,nd,nd,nd,nd,nd,nd,nd
Strain_Name=ud
Drug_Conc=""
Innoc_Conc=0.06250,0.06250,0.06250,0.06250,0.06250,0.06250,0.06250,0.06250,0.06250,0.06250,0.06250,0.06250,0.06250,0.06250,0.06250,0.06250,0.06250,0.06250,0.06250,0.06250,0.06250,0.06250,0.06250,0.06250,0.06250,0.06250,0.06250,0.06250,0.06250,0.06250,0.06250,0.06250,0.06250,0.06250,0.06250,0.06250,0.06250,0.06250,0.06250,0.06250,0.06250,0.06250,0.06250,0.06250,0.06250,0.06250,0.06250,0.06250,0.06250,0.06250,0.06250,0.06250,0.06250,0.06250,0.06250,0.06250,0.06250,0.06250,0.06250,0.06250,0.06250,0.06250,0.06250,0.06250,0.06250,0.06250,0.06250,0.06250,0.06250,0.06250,0.06250,0.06250,0.06250,0.06250,0.06250,0.06250,0.06250,0.06250,0.06250,0.06250,0.06250,0.06250,0.06250,0.06250,0.06250,0.06250,0.06250,0.06250,0.06250,0.06250,0.06250,0.06250,0.06250,0.06250,0.06250,0.06250
Run_ID=none
Plate_Quarter=A
Units=%,%,%,%,%,%,%,%,%,%,%,%,%,%,%,%,%,%,%,%,%,%,%,%,%,%,%,%,%,%,%,%,%,%,%,%,%,%,%,%,%,%,%,%,%,%,%,%,%,%,%,%,%,%,%,%,%,%,%,%,%,%,%,%,%,%,%,%,%,%,%,%,%,%,%,%,%,%,%,%,%,%,%,%,%,%,%,%,%,%,%,%,%,%,%,%
Parent_ID=""
Project_Name=test
Strain_Backgrnd=0,0,0,0,0,0,0,0,0,0,0,0,0,0,0,0,0,0,0,0,0,0,0,0,0,0,0,0,0,0,0,0,0,0,0,0,0,0,0,0,0,0,0,0,0,0,0,0,0,0,0,0,0,0,0,0,0,0,0,0,0,0,0,0,0,0,0,0,0,0,0,0,0,0,0,0,0,0,0,0,0,0,0,0,0,0,0,0,0,0,0,0,0,0,0,0
Well_Vol=100,100,100,100,100,100,100,100,100,100,100,100,100,100,100,100,100,100,100,100,100,100,100,100,100,100,100,100,100,100,100,100,100,100,100,100,100,100,100,100,100,100,100,100,100,100,100,100,100,100,100,100,100,100,100,100,100,100,100,100,100,100,100,100,100,100,100,100,100,100,100,100,100,100,100,100,100,100,100,100,100,100,100,100,100,100,100,100,100,100,100,100,100,100,100,100
time_frm_freezer=-1.00
gens_frm_freezer=-1.00
user=asmith
Strain_Pool=ud,ud,ud,ud,ud,ud,ud,ud,ud,ud,ud,ud,ud,ud,ud,ud,ud,ud,ud,ud,ud,ud,ud,ud,ud,ud,ud,ud,ud,ud,ud,ud,ud,ud,ud,ud,ud,ud,ud,ud,ud,ud,ud,ud,ud,ud,ud,ud,ud,ud,ud,ud,ud,ud,ud,ud,ud,ud,ud,ud,ud,ud,ud,ud,ud,ud,ud,ud,ud,ud,ud,ud,ud,ud,ud,ud,ud,ud,ud,ud,ud,ud,ud,ud,ud,ud,ud,ud,ud,ud,ud,ud,ud,ud,ud,ud
Well_Alias=A01,A02,A03,A04,A05,A06,A07,A08,A09,A10,A11,A12,B01,B02,B03,B04,B05,B06,B07,B08,B09,B10,B11,B12,C01,C02,C03,C04,C05,C06,C07,C08,C09,C10,C11,C12,D01,D02,D03,D04,D05,D06,D07,D08,D09,D10,D11,D12,E01,E02,E03,E04,E05,E06,E07,E08,E09,E10,E11,E12,F01,F02,F03,F04,F05,F06,F07,F08,F09,F10,F11,F12,G01,G02,G03,G04,G05,G06,G07,G08,G09,G10,G11,G12,H01,H02,H03,H04,H05,H06,H07,H08,H09,H10,H11,H12
Well_Pos=1,2,3,4,5,6,7,8,9,10,11,12,13,14,15,16,17,18,19,20,21,22,23,24,25,26,27,28,29,30,31,32,33,34,35,36,37,38,39,40,41,42,43,44,45,46,47,48,49,50,51,52,53,54,55,56,57,58,59,60,61,62,63,64,65,66,67,68,69,70,71,72,73,74,75,76,77,78,79,80,81,82,83,84,85,86,87,88,89,90,91,92,93,94,95,96
position=A01,A02,A03,A04,A05,A06,A07,A08,A09,A10,A11,A12,B01,B02,B03,B04,B05,B06,B07,B08,B09,B10,B11,B12,C01,C02,C03,C04,C05,C06,C07,C08,C09,C10,C11,C12,D01,D02,D03,D04,D05,D06,D07,D08,D09,D10,D11,D12,E01,E02,E03,E04,E05,E06,E07,E08,E09,E10,E11,E12,F01,F02,F03,F04,F05,F06,F07,F08,F09,F10,F11,F12,G01,G02,G03,G04,G05,G06,G07,G08,G09,G10,G11,G12,H01,H02,H03,H04,H05,H06,H07,H08,H09,H10,H11,H12
[Runtime_State]
Instrument=Tecan_11
Start_Time_Now=3.2598661678E+9
Reads_Completed=80
Innoc_Direction=down
Wells_In_Use=111111111111111111111111111111111111111111111111111111111111111111111111111111111111111111111111
Innoc_Map=111111111111111111111111111111111111111111111111111111111111111111111111111111111111000000000000
Dilute_Map=111111111111111111111111111111111111111111111111111111111111111111111111111111111111111111111111
Save_Sample_Map=000000000000000000000000000000000000000000000000010000000100000001000000010000000100000001000000
Current_OD=0.876,0.898,0.898,0.886,0.873,0.464,0.888,0.886,0.840,0.791,0.751,0.732,0.867,0.905,0.882,0.899,0.891,0.859,0.873,0.873,0.834,0.737,0.740,0.655,0.879,0.879,0.887,0.902,0.876,0.463,0.902,0.885,0.801,0.733,0.562,0.360,0.860,0.851,0.880,0.885,0.862,0.491,0.867,0.864,0.799,0.562,0.390,0.161,0.814,0.830,0.837,0.842,0.865,0.287,0.870,0.801,0.623,0.178,0.146,0.121,0.206,0.520,0.447,0.732,0.786,0.257,0.229,0.179,0.129,0.102,0.109,0.103,0.071,0.073,0.065,0.068,0.064,0.065,0.066,0.068,0.068,0.062,0.067,0.067,0.068,0.064,0.063,0.065,0.071,0.066,0.068,0.065,0.067,0.060,0.067,0.067
Bckgrnd_OD=0.077,0.075,0.081,0.076,0.079,0.079,0.079,0.079,0.080,0.076,0.079,0.081,0.079,0.078,0.078,0.079,0.080,0.079,0.077,0.079,0.075,0.079,0.080,0.078,0.085,0.083,0.081,0.079,0.080,0.080,0.081,0.077,0.076,0.078,0.081,0.082,0.077,0.080,0.079,0.081,0.079,0.080,0.074,0.079,0.076,0.079,0.080,0.078,0.078,0.079,0.078,0.079,0.079,0.078,0.079,0.079,0.080,0.079,0.077,0.080,0.078,0.081,0.081,0.079,0.075,0.079,0.079,0.078,0.074,0.079,0.080,0.076,0.058,0.063,0.055,0.056,0.054,0.056,0.055,0.057,0.058,0.056,0.056,0.059,0.057,0.057,0.056,0.055,0.060,0.057,0.057,0.057,0.058,0.058,0.058,0.058
Mapped=111111111111111111111100111111111110111111111100111111111111111111111111111111111111111111111111
Pipet_Completed=000000000000000000000000000000000000000000000000000000000000000000000000000000000000000000000000
Innoc_Completed=0,0,0,0,0,0,0,0,0,0,0,0,0,0,0,0,0,0,0,0,0,0,0,0,0,0,0,0,0,0,0,0,0,0,0,0,0,0,0,0,0,0,0,0,0,0,0,0,0,0,0,0,0,0,0,0,0,0,0,0,0,0,0,0,0,0,0,0,0,0,0,0,0,0,0,0,0,0,0,0,0,0,0,0,0,0,0,0,0,0,0,0,0,0,0,0
Save_Completed=0,0,0,0,0,0,0,0,0,0,0,0,0,0,0,0,0,0,0,0,0,0,0,0,0,0,0,0,0,0,0,0,0,0,0,0,0,0,0,0,0,0,0,0,0,0,0,0,0,0,0,0,0,0,0,0,0,0,0,0,0,0,0,0,0,0,0,0,0,0,0,0,0,0,0,0,0,0,0,0,0,0,0,0,0,0,0,0,0,0,0,0,0,0,0,0
Pipeted_At=0,0,0,0,0,0,0,0,0,0,0,0,0,0,0,0,0,0,0,0,0,0,0,0,0,0,0,0,0,0,0,0,0,0,0,0,0,0,0,0,0,0,0,0,0,0,0,0,0,0,0,0,0,0,0,0,0,0,0,0,0,0,0,0,0,0,0,0,0,0,0,0,0,0,0,0,0,0,0,0,0,0,0,0,0,0,0,0,0,0,0,0,0,0,0,0
Pipeted_OD=0,0,0,0,0,0,0,0,0,0,0,0,0,0,0,0,0,0,0,0,0,0,0,0,0,0,0,0,0,0,0,0,0,0,0,0,0,0,0,0,0,0,0,0,0,0,0,0,0,0,0,0,0,0,0,0,0,0,0,0,0,0,0,0,0,0,0,0,0,0,0,0,0,0,0,0,0,0,0,0,0,0,0,0,0,0,0,0,0,0,0,0,0,0,0,0
Dilutes_Completed=0,0,0,0,0,0,0,0,0,0,0,0,0,0,0,0,0,0,0,0,0,0,0,0,0,0,0,0,0,0,0,0,0,0,0,0,0,0,0,0,0,0,0,0,0,0,0,0,0,0,0,0,0,0,0,0,0,0,0,0,0,0,0,0,0,0,0,0,0,0,0,0,0,0,0,0,0,0,0,0,0,0,0,0,0,0,0,0,0,0,0,0,0,0,0,0
Time_At_Innoc=0,0,0,0,0,0,0,0,0,0,0,0,0,0,0,0,0,0,0,0,0,0,0,0,0,0,0,0,0,0,0,0,0,0,0,0,0,0,0,0,0,0,0,0,0,0,0,0,0,0,0,0,0,0,0,0,0,0,0,0,0,0,0,0,0,0,0,0,0,0,0,0,0,0,0,0,0,0,0,0,0,0,0,0,0,0,0,0,0,0,0,0,0,0,0,0
Time_At_Save=0,0,0,0,0,0,0,0,0,0,0,0,0,0,0,0,0,0,0,0,0,0,0,0,0,0,0,0,0,0,0,0,0,0,0,0,0,0,0,0,0,0,0,0,0,0,0,0,0,0,0,0,0,0,0,0,0,0,0,0,0,0,0,0,0,0,0,0,0,0,0,0,0,0,0,0,0,0,0,0,0,0,0,0,0,0,0,0,0,0,0,0,0,0,0,0
Time_At_Dilute=0,0,0,0,0,0,0,0,0,0,0,0,0,0,0,0,0,0,0,0,0,0,0,0,0,0,0,0,0,0,0,0,0,0,0,0,0,0,0,0,0,0,0,0,0,0,0,0,0,0,0,0,0,0,0,0,0,0,0,0,0,0,0,0,0,0,0,0,0,0,0,0,0,0,0,0,0,0,0,0,0,0,0,0,0,0,0,0,0,0,0,0,0,0,0,0
Previous_OD=0.876,0.898,0.898,0.886,0.873,0.464,0.888,0.886,0.840,0.791,0.751,0.732,0.867,0.905,0.882,0.899,0.891,0.859,0.873,0.873,0.834,0.737,0.740,0.655,0.879,0.879,0.887,0.902,0.876,0.463,0.902,0.885,0.801,0.733,0.562,0.360,0.860,0.851,0.880,0.885,0.862,0.491,0.867,0.864,0.799,0.562,0.390,0.161,0.814,0.830,0.837,0.842,0.865,0.287,0.870,0.801,0.623,0.178,0.146,0.121,0.206,0.520,0.447,0.732,0.786,0.257,0.229,0.179,0.129,0.102,0.109,0.103,0.071,0.073,0.065,0.068,0.064,0.065,0.066,0.068,0.068,0.062,0.067,0.067,0.068,0.064,0.063,0.065,0.071,0.066,0.068,0.065,0.067,0.060,0.067,0.067
Prev_Delta_OD=0.003,0.007,0.008,0.010,0.004,0.022,0.001,0.001,0.006,0.016,0.002,0.018,0.002,0.015,0.014,0.009,0.005,0.012,0.003,0.006,0.006,0.014,0.006,0.022,0.000,0.001,0.006,0.004,0.011,0.021,0.008,0.004,0.007,0.001,0.033,0.016,0.006,0.006,0.006,0.005,0.007,0.030,0.005,0.007,0.005,0.038,0.025,0.003,0.006,0.002,0.001,0.007,0.010,0.016,0.010,0.006,0.038,0.007,0.002,0.004,0.010,0.036,0.032,0.046,0.004,0.010,0.013,0.005,0.004,0.002,0.003,0.003,0.006,0.004,0.002,0.003,0.000,0.006,0.005,0.003,0.007,0.002,0.005,0.002,0.005,0.002,0.001,0.002,0.004,0.000,0.004,0.000,0.002,0.002,0.007,0.006
Delta_From_Ref=0.000,-0.001,-0.193,0.209,0.638,1.595,-0.354,-0.047,0.019,0.070,1.716,1.732,0.283,0.081,0.329,-0.195,0.025,0.042,0.351,0.302,1.149,1.726,5.374,5.558,-0.024,0.016,0.816,0.504,0.898,1.683,2.341,2.503,0.073,0.068,1.973,2.018,1.559,1.570,3.358,2.608,0.026,0.055,1.588,1.663,1.883,2.056,5.999,6.016,0.000,0.000,0.000,0.000,0.000,0.000,0.000,0.000,0.000,0.000,0.000,0.000,0.000,0.000,0.000,0.000,0.000,0.000,0.000,0.000,0.000,0.000,0.000,0.000,0.000,0.000,0.000,0.000,0.000,0.000,0.000,0.000,0.000,0.000,0.000,0.000,0.000,0.000,0.000,0.000,0.000,0.000,0.000,0.000,0.000,0.000,0.000,0.000
Sig_OD_Delta=0,0,0,0,0,1,0,0,0,0,1,1,0,0,0,0,0,0,0,0,1,1,1,1,0,0,0,0,0,1,1,1,0,0,1,1,1,1,1,1,0,0,1,1,1,1,1,1,0,0,0,0,0,0,0,0,0,0,0,0,0,0,0,0,0,0,0,0,0,0,0,0,0,0,0,0,0,0,0,0,0,0,0,0,0,0,0,0,0,0,0,0,0,0,0,0
Add_Drug_at_Start_Map=000000000000000000000000000000000000000000000000000000000000000000000000000000000000000000000000
[Analysis]
Drug_ID=A1,A2,A3,A4,A5,A6,B1,B2,B3,B4,B5,B6,C1,C2,C3,C4,C5,C6,D1,D2,D3,D4,D5,D6,E1,E2,E3,E4,E5,E6,F1,F2,F3,F4,F5,F6,G1,G2,G3,G4,G5,G6,H1,H2,H3,H4,H5,H6
Decision=no_inh,no_inh,no_inh,no_inh,ps2_1_1,other,no_inh,no_inh,no_inh,no_inh,ps2_2_1,ps2_4_1,ps2_4_1,ps2_4_1,ps2_1_1,no_inh,ps2_2_1,other,ps2_4_1,ps2_4_1,ps2_4_1,ps2_2_1,ps2_2_1,other,other,ps2_4_2,ps2_4_2,ps2_4_1,ps2_4_1,other,other,other,other,other,other,other,screen,screen,other,screen,screen,screen,screen,screen,other,screen,screen,screen,no_inh,no_inh,ps2_4_1,ps2_4_2,ps2_4_2,other,no_inh,no_inh,ps2_4_1,other,other,other,ps2_2_1,ps2_2_1,ps2_4_2,other,other,other,ps2_4_1,ps2_4_1,ps2_4_2,other,other,other,ps2_4_1,other,other,other,other,other,other,other,other,other,other,other,screen,screen,screen,screen,screen,screen,other,other,screen,screen,screen,screen
Plot_Min=0.100,0.100,0.100,0.100,0.100,0.100,0.100,0.100,0.100,0.100,0.100,0.100,0.100,0.100,0.100,0.100,0.100,0.100,0.100,0.100,0.100,0.100,0.100,0.100,0.100,0.100,0.100,0.100,0.100,0.100,0.100,0.100,0.100,0.100,0.100,0.100,0.100,0.100,0.100,0.100,0.100,0.100,0.100,0.100,0.100,0.100,0.100,0.100
Plot_Max=1.500,1.500,1.500,1.500,1.500,1.500,1.500,1.500,1.500,1.500,1.500,1.500,1.500,1.500,1.500,1.500,1.500,1.500,1.500,1.500,1.500,1.500,1.500,1.500,1.500,1.500,1.500,1.500,1.500,1.500,1.500,1.500,1.500,1.500,1.500,1.500,1.500,1.500,1.500,1.500,1.500,1.500,1.500,1.500,1.500,1.500,1.500,1.500
G_Plot_Min=0.1
G_Plot_Delta=0.7
Plot_On_Off=0
OD_Gen_Pt=0.460
Gens_to_OD_Pt=5.000
Avg_G=2.226,2.172,2.174,2.243,2.441,4.111,2.267,2.228,2.242,2.203,2.427,2.577,2.490,2.481,2.386,2.318,2.479,4.116,2.707,2.713,2.556,2.469,2.502,4.038,3.481,2.953,2.910,2.868,2.697,5.001,5.986,3.968,4.184,3.654,3.399,5.268,0.000,0.000,12.590,0.000,0.000,0.000,0.000,0.000,15.591,0.000,0.000,0.000,2.192,2.217,2.523,3.042,3.187,3.421,2.257,2.262,2.636,3.304,3.405,3.708,2.434,2.451,3.061,3.498,3.869,4.539,2.683,2.723,3.205,3.872,4.399,7.050,2.792,3.311,3.785,6.637,7.752,10.113,5.633,6.563,8.735,13.882,12.391,12.303,0.000,0.000,0.000,0.000,0.000,0.000,12.708,15.582,0.000,0.000,0.000,0.000
Max_Slope=1.985,1.935,1.943,1.921,1.976,4.332,1.981,1.942,1.994,1.899,2.128,2.135,1.997,2.007,1.901,1.932,1.918,4.722,2.006,2.089,1.949,1.938,1.963,4.788,2.016,2.026,2.050,2.068,2.058,9.052,11.486,2.732,3.000,2.151,2.161,8.300,22.635,31.792,24.961,26.863,25.962,23.977,27.381,27.382,21.017,18.137,27.479,29.793,1.912,1.882,1.935,2.229,2.132,2.382,1.980,1.926,2.059,2.301,2.161,2.609,1.902,1.928,2.230,2.250,2.721,5.137,2.021,1.970,2.090,2.486,3.911,14.364,2.006,1.912,2.451,13.825,15.077,21.442,7.435,13.564,24.116,19.514,27.736,21.551,20.710,25.797,23.718,26.445,25.040,25.887,22.818,26.443,28.102,24.182,26.046,23.386
Fit_Model=all
Fit_Const_OD_Base=0.000
Fit_Const_N0=0.01800
Fit_Const_T0=0.000
G_Fit_Min=0.100
G_Fit_Delta=0.400
Fit_On_Off=0.000,0.000,0.000,0.000,0.000,0.000,0.000,0.000,0.000,0.000,0.000,0.000,0.000,0.000,0.000,0.000,0.000,0.000,0.000,0.000,0.000,0.000,0.000,0.000,0.000,0.000,0.000,0.000,0.000,0.000,0.000,0.000,0.000,0.000,0.000,0.000,0.000,0.000,0.000,0.000,0.000,0.000,0.000,0.000,0.000,0.000,0.000,0.000,0.000,0.000,0.000,0.000,0.000,0.000,0.000,0.000,0.000,0.000,0.000,0.000,0.000,0.000,0.000,0.000,0.000,0.000,0.000,0.000,0.000,0.000,0.000,0.000,0.000,0.000,0.000,0.000,0.000,0.000,0.000,0.000,0.000,0.000,0.000,0.000,0.000,0.000,0.000,0.000,0.000,0.000,0.000,0.000,0.000,0.000,0.000,0.000
Fit_Min=0.027,0.025,0.031,0.026,0.029,0.029,0.029,0.028,0.027,0.029,0.030,0.029,0.035,0.033,0.031,0.029,0.030,0.030,0.027,0.030,0.029,0.031,0.029,0.030,0.028,0.029,0.027,0.029,0.029,0.028,0.028,0.031,0.031,0.029,0.025,0.029,0.008,0.013,0.005,0.006,0.004,0.006,0.007,0.007,0.006,0.005,0.010,0.007,0.000,0.000,0.000,0.000,0.000,0.000,0.000,0.000,0.000,0.000,0.000,0.000,0.000,0.000,0.000,0.000,0.000,0.000,0.000,0.000,0.000,0.000,0.000,0.000,0.000,0.000,0.000,0.000,0.000,0.000,0.000,0.000,0.000,0.000,0.000,0.000,0.000,0.000,0.000,0.000,0.000,0.000,0.000,0.000,0.000,0.000,0.000,0.000
Fit_Delta=0.355,0.435,0.434,0.499,0.569,0.342,0.513,0.513,0.457,0.444,0.503,0.491,0.414,0.461,0.455,0.431,0.577,0.346,0.397,0.390,0.513,0.470,0.558,0.371,0.445,0.549,0.428,0.426,0.400,0.186,0.110,0.369,0.305,0.571,0.465,0.158,0.414,0.461,0.015,0.431,0.577,0.346,0.397,0.390,0.015,0.470,0.558,0.371,0.416,0.600,0.505,0.475,0.514,0.355,0.444,0.440,0.449,0.522,0.494,0.428,0.588,0.489,0.464,0.435,0.418,0.241,0.412,0.541,0.389,0.413,0.259,0.060,0.332,0.530,0.369,0.085,0.060,0.033,0.123,0.084,0.044,0.024,0.010,0.014,0.000,0.000,0.000,0.000,0.000,0.000,0.015,0.014,0.000,0.000,0.000,0.000
Fit_Offset=0.079,0.079,0.079,0.077,0.076,0.065,0.078,0.078,0.077,0.078,0.077,0.074,0.083,0.082,0.080,0.082,0.077,0.070,0.082,0.081,0.080,0.081,0.078,0.068,0.085,0.082,0.081,0.082,0.081,0.069,0.083,0.085,0.084,0.083,0.081,0.074,0.000,0.000,0.062,0.000,0.000,0.000,0.000,0.000,0.063,0.000,0.000,0.000,0.080,0.077,0.078,0.080,0.082,0.084,0.077,0.078,0.078,0.082,0.082,0.083,0.079,0.080,0.081,0.083,0.084,0.084,0.081,0.080,0.083,0.084,0.085,0.079,0.083,0.082,0.084,0.081,0.081,0.082,0.083,0.082,0.077,0.080,0.079,0.065,0.000,0.000,0.000,0.000,0.000,0.000,0.064,0.063,0.000,0.000,0.000,0.000
Fit_N0=0.005,0.005,0.005,0.006,0.007,0.004,0.005,0.005,0.004,0.006,0.006,0.006,0.004,0.004,0.005,0.005,0.005,0.012,0.003,0.004,0.004,0.006,0.006,0.003,0.002,0.003,0.003,0.003,0.003,0.021,0.005,0.003,0.003,0.003,0.003,0.012,0.000,0.000,0.002,0.000,0.000,0.000,0.000,0.000,0.001,0.000,0.000,0.000,0.005,0.007,0.006,0.005,0.003,0.005,0.005,0.005,0.006,0.003,0.004,0.004,0.004,0.004,0.004,0.003,0.003,0.004,0.003,0.004,0.003,0.003,0.003,0.012,0.003,0.002,0.002,0.005,0.008,0.005,0.004,0.004,0.010,0.006,0.006,0.016,0.000,0.000,0.000,0.000,0.000,0.000,-0.005,0.002,0.000,0.000,0.000,0.000
Fit_T0=2.154,2.085,2.213,2.395,1.733,-6.625,2.000,1.905,1.916,2.452,1.949,1.474,2.602,2.547,2.974,2.754,1.501,0.926,3.134,3.273,2.567,3.273,2.440,-5.876,2.484,2.599,3.219,3.173,2.515,4.664,5.059,3.846,4.249,3.737,2.954,3.499,0.000,0.000,5.472,0.000,0.000,0.000,0.000,0.000,6.106,0.000,0.000,0.000,2.227,2.398,1.995,2.360,1.754,3.357,2.146,2.360,2.049,1.277,2.298,2.755,2.199,2.225,2.917,2.201,3.771,4.173,2.859,3.089,3.196,3.974,4.186,5.085,3.110,3.584,3.819,5.207,6.759,5.157,5.053,4.642,4.887,5.502,1.816,-1.036,0.000,0.000,0.000,0.000,0.000,0.000,5.521,4.322,0.000,0.000,0.000,0.000
Fit_G=1.348,1.345,1.318,1.419,1.710,4.001,1.433,1.412,1.372,1.354,1.593,1.840,1.428,1.426,1.391,1.350,1.644,3.709,1.451,1.487,1.460,1.423,1.602,3.672,1.874,1.656,1.566,1.553,1.536,4.474,3.141,2.175,2.224,2.075,1.999,4.124,0.000,0.000,5.342,0.000,0.000,0.000,0.000,0.000,4.091,0.000,0.000,0.000,1.328,1.481,1.698,1.960,1.963,2.172,1.365,1.357,1.756,2.111,2.162,2.383,1.479,1.434,1.811,2.096,2.193,2.586,1.450,1.532,1.768,2.101,2.330,5.480,1.490,1.725,1.991,3.449,4.385,4.865,2.854,3.385,6.671,6.965,4.631,50.434,0.000,0.000,0.000,0.000,0.000,0.000,1.752,3.638,0.000,0.000,0.000,0.000
Fit_Error=73.822,134.474,102.634,269.895,414.306,84.100,244.086,237.426,200.061,147.135,225.861,243.306,84.536,136.121,140.000,131.506,557.173,89.046,103.957,67.383,234.631,123.453,330.982,90.179,203.884,292.103,118.380,138.466,113.934,11.804,3.285,83.407,43.159,318.580,147.327,7.254,0.000,0.000,0.390,0.000,0.000,0.000,0.000,0.000,0.482,0.000,0.000,0.000,112.245,441.426,183.519,198.136,185.789,78.914,137.265,119.953,146.557,263.073,170.588,142.692,409.751,244.024,172.455,135.751,171.550,22.406,132.351,272.802,70.016,136.281,33.238,0.969,46.583,209.353,86.084,1.703,1.208,0.475,4.441,1.730,0.567,0.371,0.178,0.210,0.000,0.000,0.000,0.000,0.000,0.000,0.379,0.230,0.000,0.000,0.000,0.000
Fit_CV=181.000,184.000,112.000,177.000,206.000,429.000,180.000,170.000,207.000,156.000,195.000,192.000,224.000,171.000,241.000,168.000,234.000,337.000,180.000,207.000,191.000,221.000,206.000,464.000,380.000,228.000,235.000,906.000,248.000,382.000,176.000,186.000,405.000,175.000,154.000,399.000,0.000,0.000,74.000,0.000,0.000,0.000,0.000,0.000,98.000,0.000,0.000,0.000,163.000,200.000,251.000,127.000,330.000,132.000,159.000,207.000,252.000,352.000,147.000,175.000,354.000,199.000,229.000,161.000,168.000,177.000,208.000,222.000,297.000,166.000,175.000,210.000,184.000,296.000,164.000,170.000,498.000,113.000,194.000,423.000,148.000,113.000,19.000,6.000,0.000,0.000,0.000,0.000,0.000,0.000,16.000,19.000,0.000,0.000,0.000,0.000
Time_to_20_Gens=0,0,0,0,0,0,0,0,0,0,0,0,0,0,0,0,0,0,0,0,0,0,0,0,0,0,0,0,0,0,0,0,0,0,0,0,0,0,0,0,0,0,0,0,0,0,0,0
Time_to_each_5_Gens=0,0,0,0,0,0,0,0,0,0,0,0,0,0,0,0,0,0,0,0,0,0,0,0,0,0,0,0,0,0,0,0,0,0,0,0,0,0,0,0,0,0,0,0,0,0,0,0
Time_to_each_n_Gens=11.128,10.859,10.872,11.214,12.204,19.617,11.336,11.139,11.211,11.013,12.135,12.883,12.448,12.404,11.930,11.592,12.394,19.609,13.537,13.567,12.778,12.346,12.510,19.610,17.405,14.766,14.551,14.341,13.484,19.612,19.616,19.617,19.616,18.270,16.996,19.615,0.000,0.000,9.940,0.000,0.000,0.000,0.000,0.000,9.939,0.000,0.000,0.000,10.960,11.085,12.617,15.208,15.933,17.103,11.287,11.309,13.178,16.522,17.027,18.541,12.172,12.255,15.306,17.489,19.347,19.618,13.416,13.617,16.024,19.361,19.612,19.610,13.961,16.554,18.926,19.612,19.615,19.615,19.613,19.612,19.615,18.727,19.614,18.611,0.000,0.000,0.000,0.000,0.000,0.000,10.008,9.994,0.000,0.000,0.000,0.000
Min_Pt_OD=0,0,0,0,0,0,0,0,0,0,0,0,0,0,0,0,0,0,0,0,0,0,0,0,0,0,0,0,0,0,0,0,0,0,0,0,0,0,0,0,0,0,0,0,0,0,0,0
Min_Pt_t=0,0,0,0,0,0,0,0,0,0,0,0,0,0,0,0,0,0,0,0,0,0,0,0,0,0,0,0,0,0,0,0,0,0,0,0,0,0,0,0,0,0,0,0,0,0,0,0
TO_OD=0,0,0,0,0,0,0,0,0,0,0,0,0,0,0,0,0,0,0,0,0,0,0,0,0,0,0,0,0,0,0,0,0,0,0,0,0,0,0,0,0,0,0,0,0,0,0,0
Ref_ID=A01
Multi_Refs=single_ref
test=A01,A02,A03,A04,A05,A06,A07,A08,A09,A10,A11,A12,B01,B02,B03,B04,B05,B06,B07,B08,B09,B10,B11,B12,C01,C02,C03,C04,C05,C06,C07,C08,C09,C10,C11,C12,D01,D02,D03,D04,D05,D06,D07,D08,D09,D10,D11,D12,E01,E02,E03,E04,E05,E06,E07,E08,E09,E10,E11,E12,F01,F02,F03,F04,F05,F06,F07,F08,F09,F10,F11,F12,G01,G02,G03,G04,G05,G06,G07,G08,G09,G10,G11,G12,H01,H02,H03,H04,H05,H06,H07,H08,H09,H10,H11,H12
Start_Time_Now=3.2598661681E+9
Start_Date="4/19/2007+6:22 PM"
pv_to_plate_order=no
gen_time_cutoff=0.000
Drug_Name=nd?:;-ud+0,nd?:;-ud+0,nd?:;-ud+0,nd?:;-ud+0,nd?:;-ud+0,nd?:;-ud+0,nd?:;-ud+0,nd?:;-ud+0,nd?:;-ud+0,nd?:;-ud+0,nd?:;-ud+0,nd?:;-ud+0,nd?:;-ud+0,nd?:;-ud+0,nd?:;-ud+0,nd?:;-ud+0,nd?:;-ud+0,nd?:;-ud+0,nd?:;-ud+0,nd?:;-ud+0,nd?:;-ud+0,nd?:;-ud+0,nd?:;-ud+0,nd?:;-ud+0,nd?:;-ud+0,nd?:;-ud+0,nd?:;-ud+0,nd?:;-ud+0,nd?:;-ud+0,nd?:;-ud+0,nd?:;-ud+0,nd?:;-ud+0,nd?:;-ud+0,nd?:;-ud+0,nd?:;-ud+0,nd?:;-ud+0,nd?:;-ud+0,nd?:;-ud+0,nd?:;-ud+0,nd?:;-ud+0,nd?:;-ud+0,nd?:;-ud+0,nd?:;-ud+0,nd?:;-ud+0,nd?:;-ud+0,nd?:;-ud+0,nd?:;-ud+0,nd?:;-ud+0,nd?:;-ud+0,nd?:;-ud+0,nd?:;-ud+0,nd?:;-ud+0,nd?:;-ud+0,nd?:;-ud+0,nd?:;-ud+0,nd?:;-ud+0,nd?:;-ud+0,nd?:;-ud+0,nd?:;-ud+0,nd?:;-ud+0,nd?:;-ud+0,nd?:;-ud+0,nd?:;-ud+0,nd?:;-ud+0,nd?:;-ud+0,nd?:;-ud+0,nd?:;-ud+0,nd?:;-ud+0,nd?:;-ud+0,nd?:;-ud+0,nd?:;-ud+0,nd?:;-ud+0,nd?:;-ud+0,nd?:;-ud+0,nd?:;-ud+0,nd?:;-ud+0,nd?:;-ud+0,nd?:;-ud+0,nd?:;-ud+0,nd?:;-ud+0,nd?:;-ud+0,nd?:;-ud+0,nd?:;-ud+0,nd?:;-ud+0,nd?:;-ud+0,nd?:;-ud+0,nd?:;-ud+0,nd?:;-ud+0,nd?:;-ud+0,nd?:;-ud+0,nd?:;-ud+0,nd?:;-ud+0,nd?:;-ud+0,nd?:;-ud+0,nd?:;-ud+0,nd?:;-ud+0
Drug_Well_Pos=A01,A02,A03,A04,A05,A06,B01,B02,B03,B04,B05,B06,C01,C02,C03,C04,C05,C06,D01,D02,D03,D04,D05,D06,E01,E02,E03,E04,E05,E06,F01,F02,F03,F04,F05,F06,G01,G02,G03,G04,G05,G06,H01,H02,H03,H04,H05,H06,A07,A08,A09,A10,A11,A12,B07,B08,B09,B10,B11,B12,C07,C08,C09,C10,C11,C12,D07,D08,D09,D10,D11,D12,E07,E08,E09,E10,E11,E12,F07,F08,F09,F10,F11,F12,G07,G08,G09,G10,G11,G12,H07,H08,H09,H10,H11,H12
Avg_G_tcut=2.226,2.172,2.174,2.243,2.441,4.111,2.267,2.228,2.242,2.203,2.427,2.577,2.490,2.481,2.386,2.318,2.479,4.116,2.707,2.713,2.556,2.469,2.502,4.038,3.481,2.953,2.910,2.868,2.697,5.001,5.986,3.968,4.184,3.654,3.399,5.268,0.000,0.000,12.590,0.000,0.000,0.000,0.000,0.000,15.591,0.000,0.000,0.000,2.192,2.217,2.523,3.042,3.187,3.421,2.257,2.262,2.636,3.304,3.405,3.708,2.434,2.451,3.061,3.498,3.869,4.539,2.683,2.723,3.205,3.872,4.399,7.050,2.792,3.311,3.785,6.637,7.752,10.113,5.633,6.563,8.735,13.882,12.391,12.303,0.000,0.000,0.000,0.000,0.000,0.000,12.708,15.582,0.000,0.000,0.000,0.000
t0_from_interval=2.745,2.758,3.102,2.767,2.903,-0.041,3.371,3.217,3.233,3.078,3.441,2.725,3.952,4.241,3.939,3.591,3.542,1.120,4.652,4.831,4.383,4.140,3.717,1.024,6.416,5.290,5.021,5.089,4.562,0.953,1.696,6.932,7.429,6.274,5.118,0.887,0.000,0.000,0.000,0.000,0.000,0.000,0.000,0.000,0.000,0.000,0.000,0.000,2.900,2.952,2.915,3.520,4.078,4.406,3.473,3.352,2.749,4.148,4.061,3.984,4.113,3.743,4.212,5.126,6.982,6.665,4.331,4.873,4.850,7.382,7.729,-1.851,5.070,6.684,7.301,3.934,-1.479,4.175,3.346,2.737,-10.036,-3.897,0.659,-16.138,0.000,0.000,0.000,0.000,0.000,0.000,0.000,0.000,0.000,0.000,0.000,0.000
Sum_Delta_Ref=0.000,1.127,0.810,0.226,2.931,20.743,0.883,0.174,0.282,0.221,2.972,4.720,4.031,4.145,2.625,1.084,3.544,21.273,7.003,7.309,4.935,3.771,3.918,20.834,17.944,10.840,10.096,9.580,6.864,24.055,26.058,23.051,24.052,20.321,16.721,24.907,-1.000,-1.000,27.821,-1.000,-1.000,-1.000,-1.000,-1.000,27.876,-1.000,-1.000,-1.000,0.133,0.271,4.340,12.038,14.225,17.155,0.689,0.825,5.791,15.660,16.810,20.102,3.232,3.049,12.205,18.109,22.258,24.442,6.533,7.666,14.187,22.530,24.339,26.217,8.381,16.145,21.921,26.621,26.739,27.333,26.096,26.524,26.715,27.622,27.524,27.177,-1.000,-1.000,-1.000,-1.000,-1.000,-1.000,27.883,27.939,-1.000,-1.000,-1.000,-1.000
Gens_at_time_G=5.000,5.000,5.000,5.000,5.000,4.772,5.000,5.000,5.000,5.000,5.000,5.000,5.000,5.000,5.000,5.000,5.000,4.764,5.000,5.000,5.000,5.000,5.000,4.856,5.000,5.000,5.000,5.000,5.000,3.922,3.277,4.943,4.688,5.000,5.000,3.723,0.000,0.000,0.790,0.000,0.000,0.000,0.000,0.000,0.637,0.000,0.000,0.000,5.000,5.000,5.000,5.000,5.000,5.000,5.000,5.000,5.000,5.000,5.000,5.000,5.000,5.000,5.000,5.000,5.000,4.322,5.000,5.000,5.000,5.000,4.458,2.782,5.000,5.000,5.000,2.955,2.530,1.940,3.482,2.988,2.246,1.349,1.583,1.513,0.000,0.000,0.000,0.000,0.000,0.000,0.788,0.641,0.000,0.000,0.000,0.000
G_Int_tcut=1.677,1.620,1.554,1.689,1.860,4.119,1.593,1.584,1.595,1.587,1.739,2.032,1.699,1.633,1.598,1.600,1.770,3.881,1.777,1.747,1.679,1.641,1.759,3.828,2.198,1.895,1.906,1.850,1.785,4.758,5.469,2.566,2.600,2.399,2.376,5.030,0.000,0.000,12.590,0.000,0.000,0.000,0.000,0.000,15.591,0.000,0.000,0.000,1.612,1.627,1.940,2.338,2.371,2.539,1.563,1.591,2.086,2.475,2.593,2.911,1.612,1.702,2.219,2.473,2.473,2.997,1.817,1.749,2.235,2.396,2.665,7.715,1.778,1.974,2.325,5.305,8.337,7.960,4.672,5.647,13.204,16.771,11.975,22.971,0.000,0.000,0.000,0.000,0.000,0.000,12.708,15.582,0.000,0.000,0.000,0.000
Sum_Del_12=0.000,0.512,0.268,0.253,1.573,3.830,0.576,0.155,0.328,0.021,1.674,2.152,2.377,2.369,1.705,1.051,2.066,4.052,3.285,3.413,2.751,2.290,2.165,4.016,4.362,3.956,3.864,3.806,3.210,4.331,4.680,4.629,4.752,4.516,4.217,4.556,4.928,4.920,4.875,4.892,4.839,4.925,4.895,4.946,4.910,4.843,4.978,4.879,0.175,0.110,2.200,3.639,4.015,4.189,0.519,0.576,2.553,4.047,4.163,4.216,2.090,2.010,3.820,4.259,4.611,4.705,3.109,3.511,4.097,4.626,4.657,4.561,3.647,4.502,4.652,4.847,4.715,4.890,4.774,4.800,4.598,4.925,4.908,4.656,4.888,4.967,5.005,4.914,4.940,5.009,4.932,4.940,4.986,4.979,5.010,4.962
Sum_Del_20=0.000,1.096,0.789,0.222,2.870,20.133,0.862,0.166,0.278,0.209,2.909,4.623,3.947,4.053,2.567,1.069,3.473,20.653,6.865,7.159,4.835,3.694,3.839,20.231,17.571,10.618,9.892,9.385,6.725,23.292,25.222,22.414,23.361,19.839,16.361,24.117,26.966,26.954,26.897,26.920,26.839,26.980,26.943,27.013,26.949,26.841,27.051,26.891,0.136,0.261,4.251,11.768,13.899,16.748,0.673,0.805,5.675,15.290,16.422,19.597,3.166,2.994,11.942,17.695,21.657,23.707,6.405,7.505,13.880,21.922,23.619,25.363,8.212,15.799,21.354,25.758,25.863,26.430,25.268,25.666,25.834,26.705,26.610,26.274,26.907,27.054,27.092,26.968,26.984,27.089,26.957,27.010,27.061,27.057,27.122,27.034
Sum_Del_24=0.000,1.096,0.789,0.222,2.870,20.133,0.862,0.166,0.278,0.209,2.909,4.623,3.947,4.053,2.567,1.069,3.473,20.653,6.865,7.159,4.835,3.694,3.839,20.231,17.571,10.618,9.892,9.385,6.725,23.292,25.222,22.414,23.361,19.839,16.361,24.117,26.966,26.954,26.897,26.920,26.839,26.980,26.943,27.013,26.949,26.841,27.051,26.891,0.136,0.261,4.251,11.768,13.899,16.748,0.673,0.805,5.675,15.290,16.422,19.597,3.166,2.994,11.942,17.695,21.657,23.707,6.405,7.505,13.880,21.922,23.619,25.363,8.212,15.799,21.354,25.758,25.863,26.430,25.268,25.666,25.834,26.705,26.610,26.274,26.907,27.054,27.092,26.968,26.984,27.089,26.957,27.010,27.061,27.057,27.122,27.034
Sum_12=5.282,5.794,5.549,5.028,3.709,1.451,4.706,5.127,4.953,5.302,3.608,3.130,2.905,2.912,3.576,4.231,3.216,1.230,1.997,1.869,2.530,2.992,3.116,1.266,0.920,1.326,1.417,1.475,2.071,0.950,0.601,0.652,0.529,0.765,1.065,0.726,0.354,0.361,0.407,0.389,0.442,0.357,0.387,0.336,0.372,0.439,0.304,0.403,5.456,5.172,3.082,1.643,1.267,1.093,4.763,4.706,2.728,1.235,1.119,1.065,3.192,3.272,1.461,1.023,0.670,0.576,2.172,1.770,1.185,0.655,0.625,0.720,1.634,0.780,0.630,0.434,0.567,0.392,0.508,0.482,0.684,0.357,0.374,0.625,0.393,0.315,0.276,0.368,0.342,0.273,0.350,0.341,0.296,0.302,0.272,0.320
Sum_20=27.571,28.666,28.360,27.348,24.700,7.438,26.709,27.736,27.293,27.362,24.661,22.947,23.623,23.517,25.003,26.501,24.098,6.918,20.706,20.411,22.735,23.877,23.732,7.340,10.000,16.953,17.679,18.185,20.846,4.278,2.348,5.157,4.210,7.732,11.210,3.454,0.604,0.616,0.673,0.650,0.732,0.590,0.627,0.557,0.622,0.730,0.520,0.680,27.706,27.832,23.320,15.803,13.672,10.822,26.898,26.765,21.895,12.281,11.149,7.974,24.405,24.576,15.629,9.875,5.914,3.864,21.165,20.066,13.690,5.649,3.952,2.207,19.359,11.771,6.216,1.812,1.708,1.140,2.302,1.904,1.737,0.866,0.960,1.297,0.664,0.516,0.479,0.602,0.587,0.482,0.614,0.560,0.510,0.513,0.449,0.536
Sum_24=27.571,28.666,28.360,27.348,24.700,7.438,26.709,27.736,27.293,27.362,24.661,22.947,23.623,23.517,25.003,26.501,24.098,6.918,20.706,20.411,22.735,23.877,23.732,7.340,10.000,16.953,17.679,18.185,20.846,4.278,2.348,5.157,4.210,7.732,11.210,3.454,0.604,0.616,0.673,0.650,0.732,0.590,0.627,0.557,0.622,0.730,0.520,0.680,27.706,27.832,23.320,15.803,13.672,10.822,26.898,26.765,21.895,12.281,11.149,7.974,24.405,24.576,15.629,9.875,5.914,3.864,21.165,20.066,13.690,5.649,3.952,2.207,19.359,11.771,6.216,1.812,1.708,1.140,2.302,1.904,1.737,0.866,0.960,1.297,0.664,0.516,0.479,0.602,0.587,0.482,0.614,0.560,0.510,0.513,0.449,0.536
G_by_Interval=1.677,1.620,1.554,1.689,1.860,4.119,1.593,1.584,1.595,1.587,1.739,2.032,1.699,1.633,1.598,1.600,1.770,3.881,1.777,1.747,1.679,1.641,1.759,3.828,2.198,1.895,1.906,1.850,1.785,4.758,5.469,2.566,2.600,2.399,2.376,5.030,0.000,0.000,12.590,0.000,0.000,0.000,0.000,0.000,15.591,0.000,0.000,0.000,1.612,1.627,1.940,2.338,2.371,2.539,1.563,1.591,2.086,2.475,2.593,2.911,1.612,1.702,2.219,2.473,2.473,2.997,1.817,1.749,2.235,2.396,2.665,7.715,1.778,1.974,2.325,5.305,8.337,7.960,4.672,5.647,13.204,16.771,11.975,22.971,0.000,0.000,0.000,0.000,0.000,0.000,12.708,15.582,0.000,0.000,0.000,0.000
Avg_G_t8=2.226,2.172,2.174,2.243,2.441,4.111,2.267,2.228,2.242,2.203,2.427,2.577,2.490,2.481,2.386,2.318,2.479,4.116,2.707,2.713,2.556,2.469,2.502,4.038,3.481,2.953,2.910,2.868,2.697,5.001,5.986,3.968,4.184,3.654,3.399,5.268,0.000,0.000,12.590,0.000,0.000,0.000,0.000,0.000,15.591,0.000,0.000,0.000,2.192,2.217,2.523,3.042,3.187,3.421,2.257,2.262,2.636,3.304,3.405,3.708,2.434,2.451,3.061,3.498,3.869,4.539,2.683,2.723,3.205,3.872,4.399,7.050,2.792,3.311,3.785,6.637,7.752,10.113,5.633,6.563,8.735,13.882,12.391,12.303,0.000,0.000,0.000,0.000,0.000,0.000,12.708,15.582,0.000,0.000,0.000,0.000
G_int_t8=1.677,1.620,1.554,1.689,1.860,4.119,1.593,1.584,1.595,1.587,1.739,2.032,1.699,1.633,1.598,1.600,1.770,3.881,1.777,1.747,1.679,1.641,1.759,3.828,2.198,1.895,1.906,1.850,1.785,4.758,5.469,2.566,2.600,2.399,2.376,5.030,0.000,0.000,12.590,0.000,0.000,0.000,0.000,0.000,15.591,0.000,0.000,0.000,1.612,1.627,1.940,2.338,2.371,2.539,1.563,1.591,2.086,2.475,2.593,2.911,1.612,1.702,2.219,2.473,2.473,2.997,1.817,1.749,2.235,2.396,2.665,7.715,1.778,1.974,2.325,5.305,8.337,7.960,4.672,5.647,13.204,16.771,11.975,22.971,0.000,0.000,0.000,0.000,0.000,0.000,12.708,15.582,0.000,0.000,0.000,0.000
Avg_G_t12=2.226,2.172,2.174,2.243,2.441,4.111,2.267,2.228,2.242,2.203,2.427,2.577,2.490,2.481,2.386,2.318,2.479,4.116,2.707,2.713,2.556,2.469,2.502,4.038,3.481,2.953,2.910,2.868,2.697,5.001,5.986,3.968,4.184,3.654,3.399,5.268,0.000,0.000,12.590,0.000,0.000,0.000,0.000,0.000,15.591,0.000,0.000,0.000,2.192,2.217,2.523,3.042,3.187,3.421,2.257,2.262,2.636,3.304,3.405,3.708,2.434,2.451,3.061,3.498,3.869,4.539,2.683,2.723,3.205,3.872,4.399,7.050,2.792,3.311,3.785,6.637,7.752,10.113,5.633,6.563,8.735,13.882,12.391,12.303,0.000,0.000,0.000,0.000,0.000,0.000,12.708,15.582,0.000,0.000,0.000,0.000
G_int_t12=1.677,1.620,1.554,1.689,1.860,4.119,1.593,1.584,1.595,1.587,1.739,2.032,1.699,1.633,1.598,1.600,1.770,3.881,1.777,1.747,1.679,1.641,1.759,3.828,2.198,1.895,1.906,1.850,1.785,4.758,5.469,2.566,2.600,2.399,2.376,5.030,0.000,0.000,12.590,0.000,0.000,0.000,0.000,0.000,15.591,0.000,0.000,0.000,1.612,1.627,1.940,2.338,2.371,2.539,1.563,1.591,2.086,2.475,2.593,2.911,1.612,1.702,2.219,2.473,2.473,2.997,1.817,1.749,2.235,2.396,2.665,7.715,1.778,1.974,2.325,5.305,8.337,7.960,4.672,5.647,13.204,16.771,11.975,22.971,0.000,0.000,0.000,0.000,0.000,0.000,12.708,15.582,0.000,0.000,0.000,0.000
Avg_G_inflex=2.271,2.192,2.195,2.243,2.441,4.146,2.267,2.228,2.260,2.224,2.427,2.577,2.522,2.497,2.406,2.344,2.479,4.135,2.756,2.765,2.556,2.478,2.502,4.044,3.513,2.953,2.946,2.902,2.749,5.046,6.129,4.059,4.307,3.654,3.409,5.372,0.000,0.000,1.223,0.000,0.000,0.000,0.000,0.000,2.120,0.000,0.000,0.000,2.220,2.217,2.523,3.042,3.187,3.539,2.278,2.283,2.657,3.304,3.405,3.743,2.434,2.451,3.074,3.534,3.922,4.627,2.722,2.723,3.285,3.938,4.523,7.397,2.906,3.311,3.901,6.884,8.038,10.796,5.901,6.830,9.113,13.220,2.285,1.546,0.000,0.000,0.000,0.000,0.000,0.000,8.205,1.696,0.000,0.000,0.000,0.000
G_int_inflex=1.683,1.641,1.571,1.689,1.860,4.181,1.593,1.584,1.624,1.616,1.739,2.032,1.717,1.659,1.630,1.624,1.770,3.902,1.796,1.763,1.679,1.656,1.759,3.828,2.231,1.895,1.936,1.874,1.814,4.807,5.640,2.603,2.662,2.399,2.391,5.159,0.000,0.000,1.223,0.000,0.000,0.000,0.000,0.000,2.120,0.000,0.000,0.000,1.632,1.627,1.940,2.338,2.371,2.628,1.587,1.615,2.119,2.475,2.593,2.946,1.612,1.702,2.239,2.508,2.502,3.029,1.842,1.749,2.127,2.434,2.721,8.640,1.805,1.974,2.345,5.559,8.953,8.261,4.956,5.959,15.852,13.220,2.285,1.546,0.000,0.000,0.000,0.000,0.000,0.000,8.205,1.696,0.000,0.000,0.000,0.000
G_by_Interval_g4=1.855,1.792,1.573,1.767,1.880,3.927,1.652,1.739,1.641,1.590,1.805,2.059,1.696,1.662,1.647,1.703,1.739,3.692,2.061,1.896,1.864,1.655,1.886,3.597,2.878,2.202,2.150,2.119,1.939,4.758,5.469,3.218,3.159,2.762,2.805,5.030,0.000,0.000,12.590,0.000,0.000,0.000,0.000,0.000,15.591,0.000,0.000,0.000,1.606,1.647,1.972,2.661,2.572,2.841,1.677,1.636,2.261,2.915,2.893,3.324,1.634,1.775,2.436,2.955,3.220,3.728,2.679,1.900,2.544,3.189,3.697,7.715,2.018,2.323,3.012,5.305,8.337,7.960,4.672,5.647,13.204,16.771,11.975,22.971,0.000,0.000,0.000,0.000,0.000,0.000,12.708,15.582,0.000,0.000,0.000,0.000
G_int_t8_g4=1.855,1.792,1.573,1.767,1.880,3.927,1.652,1.739,1.641,1.590,1.805,2.059,1.696,1.662,1.647,1.703,1.739,3.692,2.061,1.896,1.864,1.655,1.886,3.597,2.878,2.202,2.150,2.119,1.939,4.758,5.469,3.218,3.159,2.762,2.805,5.030,0.000,0.000,12.590,0.000,0.000,0.000,0.000,0.000,15.591,0.000,0.000,0.000,1.606,1.647,1.972,2.661,2.572,2.841,1.677,1.636,2.261,2.915,2.893,3.324,1.634,1.775,2.436,2.955,3.220,3.728,2.679,1.900,2.544,3.189,3.697,7.715,2.018,2.323,3.012,5.305,8.337,7.960,4.672,5.647,13.204,16.771,11.975,22.971,0.000,0.000,0.000,0.000,0.000,0.000,12.708,15.582,0.000,0.000,0.000,0.000
G_int_t12_g4=1.855,1.792,1.573,1.767,1.880,3.927,1.652,1.739,1.641,1.590,1.805,2.059,1.696,1.662,1.647,1.703,1.739,3.692,2.061,1.896,1.864,1.655,1.886,3.597,2.878,2.202,2.150,2.119,1.939,4.758,5.469,3.218,3.159,2.762,2.805,5.030,0.000,0.000,12.590,0.000,0.000,0.000,0.000,0.000,15.591,0.000,0.000,0.000,1.606,1.647,1.972,2.661,2.572,2.841,1.677,1.636,2.261,2.915,2.893,3.324,1.634,1.775,2.436,2.955,3.220,3.728,2.679,1.900,2.544,3.189,3.697,7.715,2.018,2.323,3.012,5.305,8.337,7.960,4.672,5.647,13.204,16.771,11.975,22.971,0.000,0.000,0.000,0.000,0.000,0.000,12.708,15.582,0.000,0.000,0.000,0.000
G_int_inflex_g4=1.877,1.810,1.586,1.767,1.880,3.963,1.652,1.739,1.663,1.612,1.805,2.059,1.709,1.682,1.671,1.723,1.739,3.700,2.090,1.915,1.864,1.667,1.886,3.589,2.911,2.202,2.178,2.144,1.968,4.807,5.640,3.286,3.243,2.762,2.817,5.159,0.000,0.000,1.223,0.000,0.000,0.000,0.000,0.000,2.120,0.000,0.000,0.000,1.620,1.647,1.972,2.661,2.572,2.935,1.697,1.654,2.287,2.915,2.893,3.358,1.634,1.775,2.451,2.990,3.266,3.794,2.744,1.900,2.517,3.246,3.808,8.640,2.067,2.323,2.926,5.559,8.953,8.261,4.956,5.959,15.852,13.220,2.285,1.546,0.000,0.000,0.000,0.000,0.000,0.000,8.205,1.696,0.000,0.000,0.000,0.000
Time_Inflex=10.799,11.044,11.044,11.779,13.249,19.373,12.024,11.779,11.534,11.289,12.759,13.494,12.514,12.759,12.269,11.779,13.494,19.373,13.494,13.494,13.494,12.759,13.494,19.373,17.658,15.698,14.719,14.474,13.494,19.373,19.373,19.373,19.373,19.373,17.413,19.373,0.268,0.268,13.494,0.268,0.268,0.268,0.268,0.268,16.678,0.268,0.268,0.268,11.044,12.269,13.249,15.698,16.678,16.678,11.534,11.534,13.494,17.413,17.658,18.638,13.249,12.759,15.698,17.658,19.373,19.373,13.494,14.474,15.943,19.373,19.373,17.413,13.494,17.413,18.638,19.373,19.373,17.413,19.373,19.373,17.413,17.413,5.901,1.492,0.268,0.268,0.268,0.268,0.268,0.268,5.656,5.656,0.268,0.268,0.268,0.268
OD_Inflex=0.470,0.549,0.552,0.613,0.682,0.442,0.641,0.633,0.577,0.573,0.621,0.606,0.541,0.587,0.582,0.557,0.709,0.442,0.516,0.516,0.648,0.594,0.686,0.461,0.568,0.666,0.550,0.543,0.528,0.271,0.196,0.484,0.415,0.686,0.580,0.247,0.065,0.071,0.067,0.064,0.065,0.061,0.065,0.067,0.069,0.059,0.066,0.062,0.538,0.729,0.623,0.590,0.635,0.470,0.565,0.562,0.570,0.647,0.616,0.531,0.706,0.604,0.579,0.545,0.529,0.344,0.534,0.660,0.515,0.524,0.365,0.139,0.455,0.659,0.488,0.171,0.144,0.108,0.216,0.174,0.115,0.095,0.091,0.090,0.062,0.065,0.065,0.063,0.064,0.063,0.061,0.059,0.063,0.065,0.064,0.067
Time_Saturation=13.249,16.188,17.903,18.148,17.903,0.000,18.148,18.148,13.249,13.249,16.433,18.148,18.148,18.883,18.148,18.393,18.148,0.000,15.698,15.698,18.148,18.148,16.188,0.000,19.618,16.923,16.678,16.433,17.903,0.000,0.000,0.000,0.000,0.000,18.883,0.000,0.268,0.268,13.984,0.268,0.268,0.268,0.268,0.268,17.168,0.268,0.268,0.268,14.719,18.148,18.148,16.923,17.658,18.883,17.903,13.494,18.148,18.148,18.883,0.000,16.923,16.188,18.393,19.373,0.000,0.000,16.923,18.393,17.903,0.000,0.000,17.903,18.148,18.393,0.000,9.330,18.148,18.148,0.000,0.000,9.330,18.148,16.188,16.188,0.268,0.268,0.268,0.268,0.268,0.268,7.371,16.923,0.268,0.268,0.268,0.268
OD_Saturation=0.835,0.886,0.900,0.883,0.864,0.000,0.867,0.894,0.831,0.857,0.854,0.850,0.876,0.880,0.886,0.902,0.875,0.000,0.832,0.817,0.874,0.884,0.836,0.000,0.814,0.811,0.813,0.808,0.859,0.000,0.000,0.000,0.000,0.000,0.780,0.000,0.065,0.071,0.066,0.064,0.065,0.061,0.065,0.067,0.062,0.059,0.066,0.062,0.875,0.891,0.839,0.743,0.746,0.723,0.873,0.838,0.830,0.720,0.736,0.000,0.887,0.864,0.786,0.734,0.000,0.000,0.853,0.860,0.789,0.000,0.000,0.145,0.870,0.783,0.000,0.096,0.129,0.116,0.000,0.000,0.093,0.102,0.098,0.096,0.062,0.065,0.065,0.063,0.064,0.063,0.063,0.067,0.063,0.065,0.064,0.067
Ref_Well_Name=A01,A01,A01,A01,A01,A01,A01,A01,A01,A01,A01,A01,A01,A01,A01,A01,A01,A01,A01,A01,A01,A01,A01,A01,A01,A01,A01,A01,A01,A01,A01,A01,A01,A01,A01,A01,A01,A01,A01,A01,A01,A01,A01,A01,A01,A01,A01,A01,A01,A01,A01,A01,A01,A01,A01,A01,A01,A01,A01,A01,A01,A01,A01,A01,A01,A01,A01,A01,A01,A01,A01,A01,A01,A01,A01,A01,A01,A01,A01,A01,A01,A01,A01,A01,A01,A01,A01,A01,A01,A01,A01,A01,A01,A01,A01,A01
Ratio_Avg_G=1.000,1.025,1.023,0.992,0.912,0.541,0.982,0.999,0.993,1.010,0.917,0.864,0.894,0.897,0.933,0.960,0.898,0.541,0.822,0.820,0.871,0.901,0.889,0.551,0.639,0.754,0.765,0.776,0.825,0.445,0.372,0.561,0.532,0.609,0.655,0.422,Inf,Inf,0.177,Inf,Inf,Inf,Inf,Inf,0.143,Inf,Inf,Inf,1.015,1.004,0.882,0.732,0.698,0.651,0.986,0.984,0.844,0.673,0.654,0.600,0.914,0.908,0.727,0.636,0.575,0.490,0.829,0.817,0.694,0.575,0.506,0.316,0.797,0.672,0.588,0.335,0.287,0.220,0.395,0.339,0.255,0.160,0.180,0.181,Inf,Inf,Inf,Inf,Inf,Inf,0.175,0.143,Inf,Inf,Inf,Inf
Ratio_Fit_G=1.000,1.002,1.023,0.950,0.788,0.337,0.941,0.955,0.983,0.996,0.846,0.733,0.944,0.945,0.969,0.999,0.820,0.363,0.929,0.907,0.923,0.947,0.841,0.367,0.719,0.814,0.861,0.868,0.878,0.301,0.429,0.620,0.606,0.650,0.674,0.327,Inf,Inf,0.252,Inf,Inf,Inf,Inf,Inf,0.330,Inf,Inf,Inf,1.015,0.910,0.794,0.688,0.687,0.621,0.988,0.993,0.768,0.639,0.623,0.566,0.911,0.940,0.744,0.643,0.615,0.521,0.930,0.880,0.762,0.642,0.579,0.246,0.905,0.781,0.677,0.391,0.307,0.277,0.472,0.398,0.202,0.194,0.291,0.027,Inf,Inf,Inf,Inf,Inf,Inf,0.769,0.371,Inf,Inf,Inf,Inf
Ratio_G_Int=1.000,1.035,1.079,0.992,0.901,0.407,1.052,1.058,1.051,1.056,0.964,0.825,0.987,1.027,1.049,1.048,0.947,0.432,0.944,0.960,0.999,1.022,0.953,0.438,0.763,0.885,0.880,0.906,0.939,0.352,0.307,0.653,0.645,0.699,0.706,0.333,Inf,Inf,0.133,Inf,Inf,Inf,Inf,Inf,0.108,Inf,Inf,Inf,1.040,1.031,0.864,0.717,0.707,0.660,1.073,1.054,0.804,0.677,0.647,0.576,1.040,0.985,0.756,0.678,0.678,0.559,0.923,0.959,0.750,0.700,0.629,0.217,0.943,0.849,0.721,0.316,0.201,0.211,0.359,0.297,0.127,0.100,0.140,0.073,Inf,Inf,Inf,Inf,Inf,Inf,0.132,0.108,Inf,Inf,Inf,Inf
Ratio_t0_Fit=1.000,1.033,0.973,0.899,1.243,-0.325,1.077,1.131,1.124,0.878,1.105,1.461,0.828,0.846,0.724,0.782,1.435,2.326,0.687,0.658,0.839,0.658,0.883,-0.367,0.867,0.829,0.669,0.679,0.856,0.462,0.426,0.560,0.507,0.576,0.729,0.616,Inf,Inf,0.394,Inf,Inf,Inf,Inf,Inf,0.353,Inf,Inf,Inf,0.967,0.898,1.080,0.913,1.228,0.642,1.004,0.913,1.051,1.687,0.937,0.782,0.980,0.968,0.738,0.979,0.571,0.516,0.753,0.697,0.674,0.542,0.515,0.424,0.693,0.601,0.564,0.414,0.319,0.418,0.426,0.464,0.441,0.391,1.186,-2.079,Inf,Inf,Inf,Inf,Inf,Inf,0.390,0.498,Inf,Inf,Inf,Inf
Ratio_t0_G_Int=1.000,0.995,0.885,0.992,0.945,-67.308,0.814,0.853,0.849,0.892,0.798,1.007,0.695,0.647,0.697,0.764,0.775,2.451,0.590,0.568,0.626,0.663,0.739,2.681,0.428,0.519,0.547,0.539,0.602,2.880,1.618,0.396,0.369,0.438,0.536,3.093,Inf,Inf,Inf,Inf,Inf,Inf,Inf,Inf,Inf,Inf,Inf,Inf,0.946,0.930,0.942,0.780,0.673,0.623,0.790,0.819,0.999,0.662,0.676,0.689,0.667,0.733,0.652,0.535,0.393,0.412,0.634,0.563,0.566,0.372,0.355,-1.483,0.541,0.411,0.376,0.698,-1.856,0.657,0.820,1.003,-0.274,-0.704,4.167,-0.170,Inf,Inf,Inf,Inf,Inf,Inf,Inf,Inf,Inf,Inf,Inf,Inf
Ref_Curve_Array=1,1,1,1,1,1,1,1,1,1,1,1,1,1,1,1,1,1,1,1,1,1,1,1,1,1,1,1,1,1,1,1,1,1,1,1,1,1,1,1,1,1,1,1,1,1,1,1,1,1,1,1,1,1,1,1,1,1,1,1,1,1,1,1,1,1,1,1,1,1,1,1,1,1,1,1,1,1,1,1,1,1,1,1,1,1,1,1,1,1,1,1,1,1,1,1
Default_ref=0
Comm_Map=,,,,,
Comm_Consol=,,,,,,,,
Comm_Screen=,,,,,
Analysis_Set=A,A,A,A,A,A,A,A,A,A,A,A,A,A,A,A,A,A,A,A,A,A,A,A,A,A,A,A,A,A,A,A,A,A,A,A,A,A,A,A,A,A,A,A,A,A,A,A,A,A,A,A,A,A,A,A,A,A,A,A,A,A,A,A,A,A,A,A,A,A,A,A,A,A,A,A,A,A,A,A,A,A,A,A,A,A,A,A,A,A,A,A,A,A,A,A
Ref_Type=single_ref,single_ref,single_ref,single_ref,single_ref,single_ref,single_ref,single_ref,single_ref,single_ref,single_ref,single_ref,single_ref,single_ref,single_ref,single_ref,single_ref,single_ref,single_ref,single_ref,single_ref,single_ref,single_ref,single_ref,single_ref,single_ref,single_ref,single_ref,single_ref,single_ref,single_ref,single_ref,single_ref,single_ref,single_ref,single_ref,single_ref,single_ref,single_ref,single_ref,single_ref,single_ref,single_ref,single_ref,single_ref,single_ref,single_ref,single_ref,single_ref,single_ref,single_ref,single_ref,single_ref,single_ref,single_ref,single_ref,single_ref,single_ref,single_ref,single_ref,single_ref,single_ref,single_ref,single_ref,single_ref,single_ref,single_ref,single_ref,single_ref,single_ref,single_ref,single_ref,single_ref,single_ref,single_ref,single_ref,single_ref,single_ref,single_ref,single_ref,single_ref,single_ref,single_ref,single_ref,single_ref,single_ref,single_ref,single_ref,single_ref,single_ref,single_ref,single_ref,single_ref,single_ref,single_ref,single_ref
Wells_In_Use=0,0,0,0,0,0,0,0,0,0,0,0,0,0,0,0,0,0,0,0,0,0,0,0,0,0,0,0,0,0,0,0,0,0,0,0,0,0,0,0,0,0,0,0,0,0,0,0,0,0,0,0,0,0,0,0,0,0,0,0,0,0,0,0,0,0,0,0,0,0,0,0,0,0,0,0,0,0,0,0,0,0,0,0,0,0,0,0,0,0,0,0,0,0,0,0
[Flor:]
[Flor2:]
[Lumin:]
[Data:]
Read=DateTime	RunT[s]	Temp	Well_1	Well_2	Well_3	Well_4	Well_5	Well_6	Well_7	Well_8	Well_9	Well_10	Well_11	Well_12	Well_13	Well_14	Well_15	Well_16	Well_17	Well_18	Well_19	Well_20	Well_21	Well_22	Well_23	Well_24	Well_25	Well_26	Well_27	Well_28	Well_29	Well_30	Well_31	Well_32	Well_33	Well_34	Well_35	Well_36	Well_37	Well_38	Well_39	Well_40	Well_41	Well_42	Well_43	Well_44	Well_45	Well_46	Well_47	Well_48	Well_49	Well_50	Well_51	Well_52	Well_53	Well_54	Well_55	Well_56	Well_57	Well_58	Well_59	Well_60	Well_61	Well_62	Well_63	Well_64	Well_65	Well_66	Well_67	Well_68	Well_69	Well_70	Well_71	Well_72	Well_73	Well_74	Well_75	Well_76	Well_77	Well_78	Well_79	Well_80	Well_81	Well_82	Well_83	Well_84	Well_85	Well_86	Well_87	Well_88	Well_89	Well_90	Well_91	Well_92	Well_93	Well_94	Well_95	Well_96
1=18:37:55	964	301	0.0849	0.0856	0.0850	0.0823	0.0837	0.0831	0.0831	0.0834	0.0831	0.0787	0.0848	0.0825	0.0843	0.0850	0.0844	0.0834	0.0851	0.0833	0.0809	0.0854	0.0861	0.0834	0.0852	0.0799	0.0866	0.0843	0.0815	0.0855	0.0832	0.0852	0.0841	0.0853	0.0819	0.0822	0.0825	0.0850	0.0867	0.0815	0.0830	0.0871	0.0850	0.0845	0.0820	0.0815	0.0760	0.0812	0.0864	0.0882	0.0847	0.0834	0.0839	0.0830	0.0837	0.0784	0.0835	0.0810	0.0801	0.0828	0.0829	0.0831	0.0869	0.0845	0.0846	0.0833	0.0805	0.0830	0.0849	0.0827	0.0849	0.0836	0.0817	0.0860	0.0654	0.0706	0.0650	0.0636	0.0646	0.0613	0.0622	0.0653	0.0649	0.0632	0.0640	0.0631	0.0649	0.0672	0.0621	0.0587	0.0660	0.0619	0.0647	0.0640	0.0631	0.0652	0.0645	0.0669
2=18:52:37	1845	303	0.0891	0.0857	0.0890	0.0879	0.0874	0.0879	0.0862	0.0840	0.0867	0.0830	0.0874	0.0893	0.0880	0.0888	0.0853	0.0845	0.0867	0.0848	0.0835	0.0853	0.0844	0.0860	0.0866	0.0849	0.0895	0.0898	0.0867	0.0890	0.0870	0.0853	0.0881	0.0865	0.0858	0.0827	0.0872	0.0873	0.0872	0.0837	0.0857	0.0873	0.0858	0.0851	0.0880	0.0843	0.0843	0.0829	0.0868	0.0877	0.0884	0.0889	0.0847	0.0873	0.0856	0.0884	0.0875	0.0852	0.0865	0.0830	0.0868	0.0848	0.0875	0.0873	0.0872	0.0864	0.0854	0.0844	0.0834	0.0862	0.0864	0.0867	0.0869	0.0878	0.0712	0.0733	0.0640	0.0675	0.0656	0.0669	0.0656	0.0678	0.0682	0.0642	0.0688	0.0686	0.0703	0.0679	0.0705	0.0651	0.0672	0.0674	0.0658	0.0628	0.0670	0.0654	0.0648	0.0672
3=19:07:19	2727	308	0.0898	0.0912	0.0877	0.0909	0.0908	0.0891	0.0925	0.0884	0.0905	0.0902	0.0907	0.0920	0.0905	0.0899	0.0913	0.0893	0.0889	0.0901	0.0871	0.0894	0.0900	0.0905	0.0892	0.0895	0.0933	0.0847	0.0901	0.0875	0.0910	0.0920	0.0909	0.0898	0.0875	0.0915	0.0919	0.0909	0.0894	0.0872	0.0908	0.0870	0.0917	0.0916	0.0915	0.0890	0.0880	0.0887	0.0927	0.0926	0.0935	0.0909	0.0852	0.0907	0.0901	0.0902	0.0906	0.0914	0.0916	0.0874	0.0908	0.0936	0.0903	0.0908	0.0894	0.0905	0.0861	0.0853	0.0881	0.0882	0.0937	0.0888	0.0891	0.0900	0.0735	0.0795	0.0689	0.0722	0.0739	0.0707	0.0729	0.0732	0.0732	0.0697	0.0704	0.0720	0.0716	0.0731	0.0682	0.0704	0.0720	0.0725	0.0721	0.0717	0.0726	0.0725	0.0701	0.0721
4=19:22:00	3609	310	0.0807	0.0752	0.0819	0.0819	0.0790	0.0785	0.0856	0.0833	0.0813	0.0812	0.0829	0.0834	0.0798	0.0794	0.0824	0.0832	0.0825	0.0821	0.0776	0.0842	0.0816	0.0812	0.0801	0.0836	0.0855	0.0840	0.0838	0.0839	0.0813	0.0835	0.0835	0.0799	0.0845	0.0828	0.0820	0.0826	0.0821	0.0803	0.0821	0.0855	0.0824	0.0815	0.0831	0.0812	0.0819	0.0811	0.0839	0.0844	0.0819	0.0809	0.0811	0.0819	0.0848	0.0827	0.0803	0.0817	0.0813	0.0796	0.0870	0.0841	0.0823	0.0831	0.0816	0.0825	0.0818	0.0839	0.0820	0.0831	0.0827	0.0821	0.0808	0.0849	0.0669	0.0691	0.0625	0.0644	0.0651	0.0623	0.0641	0.0625	0.0649	0.0650	0.0561	0.0633	0.0630	0.0611	0.0655	0.0614	0.0657	0.0632	0.0612	0.0657	0.0645	0.0652	0.0649	0.0620
5=19:36:42	4490	313	0.0766	0.0809	0.0811	0.0756	0.0823	0.0811	0.0785	0.0795	0.0796	0.0759	0.0813	0.0811	0.0790	0.0817	0.0796	0.0788	0.0805	0.0796	0.0772	0.0793	0.0755	0.0792	0.0811	0.0784	0.0849	0.0842	0.0808	0.0827	0.0809	0.0798	0.0813	0.0770	0.0756	0.0779	0.0818	0.0831	0.0769	0.0804	0.0820	0.0813	0.0788	0.0796	0.0736	0.0798	0.0804	0.0813	0.0802	0.0781	0.0784	0.0795	0.0775	0.0788	0.0791	0.0783	0.0791	0.0795	0.0810	0.0795	0.0770	0.0797	0.0804	0.0806	0.0806	0.0792	0.0800	0.0800	0.0790	0.0783	0.0744	0.0821	0.0796	0.0756	0.0619	0.0672	0.0573	0.0638	0.0589	0.0603	0.0622	0.0605	0.0601	0.0631	0.0588	0.0603	0.0591	0.0629	0.0606	0.0610	0.0617	0.0619	0.0604	0.0606	0.0601	0.0627	0.0602	0.0600
6=19:51:24	5372	315	0.0895	0.0890	0.0890	0.0895	0.0892	0.0879	0.0885	0.0863	0.0865	0.0850	0.0824	0.0903	0.0860	0.0888	0.0881	0.0878	0.0882	0.0880	0.0804	0.0901	0.0881	0.0900	0.0845	0.0843	0.0935	0.0905	0.0889	0.0904	0.0888	0.0906	0.0899	0.0904	0.0859	0.0867	0.0879	0.0881	0.0889	0.0899	0.0879	0.0897	0.0886	0.0853	0.0861	0.0859	0.0892	0.0866	0.0879	0.0906	0.0911	0.0904	0.0886	0.0896	0.0885	0.0872	0.0876	0.0851	0.0843	0.0924	0.0877	0.0879	0.0865	0.0875	0.0881	0.0864	0.0815	0.0842	0.0864	0.0864	0.0880	0.0855	0.0862	0.0900	0.0737	0.0706	0.0703	0.0669	0.0691	0.0693	0.0676	0.0689	0.0670	0.0691	0.0675	0.0670	0.0688	0.0618	0.0665	0.0681	0.0714	0.0702	0.0700	0.0657	0.0686	0.0686	0.0679	0.0702
7=20:06:05	6254	316	0.0847	0.0848	0.0862	0.0860	0.0835	0.0875	0.0867	0.0893	0.0833	0.0871	0.0850	0.0872	0.0844	0.0888	0.0839	0.0868	0.0860	0.0847	0.0879	0.0835	0.0859	0.0859	0.0845	0.0906	0.0870	0.0888	0.0827	0.0905	0.0848	0.0853	0.0865	0.0861	0.0885	0.0876	0.0848	0.0868	0.0920	0.0839	0.0806	0.0890	0.0887	0.0836	0.0846	0.0855	0.0839	0.0829	0.0873	0.0900	0.0899	0.0886	0.0865	0.0854	0.0870	0.0864	0.0860	0.0852	0.0884	0.0849	0.0826	0.0859	0.0866	0.0850	0.0834	0.0832	0.0820	0.0872	0.0848	0.0808	0.0856	0.0882	0.0847	0.0895	0.0674	0.0756	0.0672	0.0671	0.0682	0.0662	0.0677	0.0644	0.0671	0.0691	0.0645	0.0672	0.0688	0.0701	0.0664	0.0679	0.0670	0.0678	0.0665	0.0668	0.0685	0.0645	0.0662	0.0680
8=20:20:47	7136	316	0.0831	0.0834	0.0809	0.0810	0.0837	0.0832	0.0817	0.0825	0.0825	0.0763	0.0795	0.0812	0.0817	0.0781	0.0775	0.0825	0.0819	0.0786	0.0807	0.0801	0.0810	0.0800	0.0826	0.0800	0.0869	0.0844	0.0810	0.0841	0.0836	0.0798	0.0833	0.0828	0.0794	0.0813	0.0824	0.0820	0.0820	0.0823	0.0817	0.0814	0.0825	0.0824	0.0797	0.0819	0.0840	0.0805	0.0817	0.0841	0.0857	0.0848	0.0829	0.0802	0.0812	0.0809	0.0816	0.0818	0.0845	0.0800	0.0803	0.0808	0.0778	0.0847	0.0816	0.0815	0.0755	0.0822	0.0810	0.0797	0.0805	0.0817	0.0837	0.0815	0.0628	0.0644	0.0624	0.0607	0.0606	0.0593	0.0629	0.0617	0.0618	0.0583	0.0625	0.0632	0.0626	0.0632	0.0627	0.0615	0.0630	0.0664	0.0613	0.0597	0.0603	0.0624	0.0585	0.0609
9=20:35:29	8017	315	0.0845	0.0864	0.0847	0.0837	0.0859	0.0827	0.0832	0.0874	0.0821	0.0840	0.0839	0.0832	0.0826	0.0864	0.0856	0.0855	0.0834	0.0812	0.0809	0.0839	0.0829	0.0862	0.0849	0.0832	0.0883	0.0881	0.0865	0.0868	0.0803	0.0866	0.0836	0.0858	0.0822	0.0828	0.0850	0.0840	0.0824	0.0855	0.0835	0.0833	0.0861	0.0827	0.0842	0.0809	0.0836	0.0793	0.0856	0.0866	0.0872	0.0858	0.0822	0.0846	0.0859	0.0830	0.0837	0.0841	0.0840	0.0822	0.0841	0.0822	0.0821	0.0818	0.0825	0.0838	0.0844	0.0819	0.0812	0.0825	0.0853	0.0851	0.0831	0.0850	0.0658	0.0687	0.0632	0.0632	0.0624	0.0605	0.0618	0.0637	0.0647	0.0644	0.0611	0.0644	0.0641	0.0662	0.0634	0.0643	0.0656	0.0650	0.0639	0.0635	0.0642	0.0622	0.0589	0.0668
10=20:50:11	8899	313	0.0901	0.0907	0.0897	0.0843	0.0895	0.0887	0.0897	0.0922	0.0909	0.0851	0.0893	0.0925	0.0906	0.0905	0.0898	0.0898	0.0879	0.0885	0.0871	0.0870	0.0883	0.0878	0.0867	0.0880	0.0905	0.0904	0.0890	0.0929	0.0921	0.0927	0.0896	0.0928	0.0898	0.0855	0.0874	0.0888	0.0903	0.0902	0.0878	0.0866	0.0873	0.0870	0.0910	0.0877	0.0900	0.0919	0.0883	0.0915	0.0918	0.0910	0.0897	0.0898	0.0899	0.0860	0.0914	0.0903	0.0885	0.0837	0.0875	0.0893	0.0899	0.0850	0.0875	0.0885	0.0876	0.0886	0.0909	0.0904	0.0880	0.0882	0.0893	0.0919	0.0704	0.0711	0.0683	0.0701	0.0682	0.0628	0.0694	0.0689	0.0673	0.0698	0.0683	0.0709	0.0674	0.0650	0.0666	0.0652	0.0706	0.0691	0.0697	0.0695	0.0681	0.0696	0.0637	0.0710
11=21:04:52	9781	313	0.0783	0.0853	0.0855	0.0866	0.0844	0.0857	0.0875	0.0861	0.0845	0.0862	0.0870	0.0839	0.0873	0.0858	0.0830	0.0838	0.0851	0.0840	0.0861	0.0822	0.0883	0.0855	0.0869	0.0905	0.0853	0.0882	0.0847	0.0864	0.0863	0.0861	0.0831	0.0863	0.0857	0.0867	0.0826	0.0859	0.0885	0.0852	0.0859	0.0876	0.0855	0.0846	0.0863	0.0833	0.0843	0.0857	0.0839	0.0901	0.0847	0.0840	0.0826	0.0847	0.0872	0.0853	0.0848	0.0849	0.0863	0.0829	0.0778	0.0841	0.0871	0.0887	0.0844	0.0833	0.0833	0.0808	0.0823	0.0856	0.0854	0.0862	0.0864	0.0861	0.0671	0.0698	0.0620	0.0628	0.0653	0.0640	0.0656	0.0608	0.0652	0.0620	0.0631	0.0633	0.0616	0.0621	0.0624	0.0611	0.0636	0.0662	0.0636	0.0622	0.0633	0.0641	0.0631	0.0643
12=21:19:34	10662	311	0.0893	0.0898	0.0907	0.0898	0.0883	0.0908	0.0873	0.0910	0.0889	0.0829	0.0877	0.0888	0.0906	0.0877	0.0877	0.0883	0.0894	0.0868	0.0887	0.0886	0.0894	0.0870	0.0913	0.0909	0.0923	0.0892	0.0892	0.0919	0.0900	0.0871	0.0884	0.0911	0.0869	0.0867	0.0870	0.0852	0.0887	0.0872	0.0867	0.0875	0.0896	0.0890	0.0871	0.0886	0.0893	0.0871	0.0902	0.0920	0.0930	0.0889	0.0882	0.0891	0.0891	0.0816	0.0861	0.0864	0.0875	0.0870	0.0891	0.0901	0.0880	0.0900	0.0864	0.0861	0.0855	0.0853	0.0879	0.0892	0.0887	0.0862	0.0871	0.0879	0.0692	0.0749	0.0690	0.0652	0.0684	0.0638	0.0640	0.0666	0.0666	0.0659	0.0653	0.0659	0.0683	0.0699	0.0671	0.0649	0.0706	0.0690	0.0692	0.0627	0.0652	0.0662	0.0658	0.0661
13=21:34:16	11544	311	0.0872	0.0858	0.0840	0.0794	0.0850	0.0819	0.0852	0.0834	0.0864	0.0824	0.0854	0.0855	0.0826	0.0863	0.0815	0.0824	0.0847	0.0832	0.0793	0.0828	0.0839	0.0853	0.0831	0.0837	0.0869	0.0833	0.0818	0.0794	0.0845	0.0835	0.0834	0.0832	0.0822	0.0847	0.0835	0.0819	0.0835	0.0838	0.0834	0.0842	0.0836	0.0842	0.0851	0.0790	0.0847	0.0797	0.0833	0.0849	0.0834	0.0820	0.0797	0.0826	0.0807	0.0825	0.0827	0.0817	0.0824	0.0816	0.0805	0.0813	0.0838	0.0812	0.0830	0.0821	0.0822	0.0790	0.0818	0.0829	0.0803	0.0822	0.0832	0.0855	0.0615	0.0667	0.0604	0.0609	0.0617	0.0622	0.0596	0.0588	0.0607	0.0615	0.0563	0.0599	0.0638	0.0589	0.0613	0.0597	0.0628	0.0611	0.0595	0.0630	0.0607	0.0585	0.0608	0.0610
14=21:48:57	12426	311	0.0886	0.0869	0.0850	0.0867	0.0881	0.0855	0.0868	0.0874	0.0858	0.0841	0.0842	0.0887	0.0860	0.0868	0.0803	0.0844	0.0846	0.0818	0.0852	0.0862	0.0818	0.0830	0.0836	0.0874	0.0889	0.0838	0.0874	0.0895	0.0817	0.0837	0.0847	0.0869	0.0845	0.0830	0.0847	0.0872	0.0849	0.0833	0.0787	0.0831	0.0844	0.0834	0.0822	0.0842	0.0835	0.0853	0.0836	0.0852	0.0879	0.0843	0.0844	0.0843	0.0844	0.0831	0.0827	0.0832	0.0851	0.0839	0.0865	0.0851	0.0852	0.0857	0.0838	0.0826	0.0829	0.0837	0.0841	0.0839	0.0848	0.0828	0.0833	0.0869	0.0648	0.0684	0.0595	0.0626	0.0629	0.0613	0.0598	0.0610	0.0607	0.0636	0.0612	0.0629	0.0627	0.0616	0.0602	0.0603	0.0667	0.0633	0.0566	0.0635	0.0620	0.0624	0.0631	0.0617
15=22:03:39	13308	308	0.0860	0.0864	0.0881	0.0836	0.0878	0.0856	0.0905	0.0849	0.0876	0.0864	0.0866	0.0870	0.0857	0.0867	0.0859	0.0854	0.0867	0.0849	0.0840	0.0855	0.0833	0.0821	0.0875	0.0881	0.0851	0.0873	0.0870	0.0871	0.0838	0.0861	0.0867	0.0853	0.0843	0.0847	0.0862	0.0869	0.0856	0.0860	0.0896	0.0888	0.0880	0.0864	0.0851	0.0827	0.0855	0.0854	0.0851	0.0887	0.0865	0.0848	0.0863	0.0814	0.0885	0.0844	0.0894	0.0837	0.0812	0.0806	0.0859	0.0834	0.0849	0.0876	0.0842	0.0828	0.0813	0.0848	0.0851	0.0832	0.0862	0.0834	0.0870	0.0877	0.0656	0.0685	0.0620	0.0606	0.0594	0.0587	0.0597	0.0639	0.0578	0.0616	0.0595	0.0631	0.0644	0.0647	0.0610	0.0627	0.0634	0.0660	0.0596	0.0644	0.0629	0.0615	0.0633	0.0598
16=22:18:21	14189	308	0.0963	0.0937	0.0933	0.0899	0.0969	0.0892	0.0937	0.0943	0.0918	0.0909	0.0915	0.0919	0.0905	0.0923	0.0873	0.0895	0.0919	0.0920	0.0892	0.0895	0.0916	0.0894	0.0905	0.0925	0.0918	0.0910	0.0906	0.0948	0.0920	0.0922	0.0863	0.0891	0.0904	0.0882	0.0888	0.0860	0.0896	0.0898	0.0892	0.0929	0.0901	0.0908	0.0898	0.0886	0.0884	0.0874	0.0906	0.0907	0.0906	0.0909	0.0876	0.0880	0.0889	0.0873	0.0886	0.0871	0.0851	0.0854	0.0906	0.0896	0.0884	0.0907	0.0871	0.0877	0.0878	0.0868	0.0901	0.0882	0.0904	0.0860	0.0849	0.0887	0.0680	0.0731	0.0651	0.0686	0.0621	0.0661	0.0651	0.0654	0.0651	0.0649	0.0642	0.0684	0.0665	0.0682	0.0673	0.0684	0.0675	0.0686	0.0663	0.0682	0.0686	0.0663	0.0653	0.0647
17=22:33:03	15071	308	0.0923	0.0917	0.0910	0.0907	0.0851	0.0885	0.0897	0.0918	0.0907	0.0866	0.0853	0.0917	0.0880	0.0931	0.0901	0.0894	0.0886	0.0877	0.0887	0.0877	0.0902	0.0871	0.0887	0.0867	0.0897	0.0874	0.0882	0.0894	0.0827	0.0875	0.0870	0.0882	0.0833	0.0843	0.0870	0.0867	0.0864	0.0855	0.0857	0.0891	0.0884	0.0885	0.0850	0.0857	0.0863	0.0856	0.0841	0.0889	0.0875	0.0849	0.0833	0.0829	0.0803	0.0882	0.0837	0.0814	0.0881	0.0854	0.0846	0.0857	0.0844	0.0836	0.0827	0.0854	0.0845	0.0846	0.0859	0.0823	0.0826	0.0818	0.0856	0.0857	0.0644	0.0678	0.0608	0.0615	0.0621	0.0621	0.0605	0.0624	0.0604	0.0589	0.0617	0.0649	0.0584	0.0607	0.0598	0.0596	0.0634	0.0649	0.0610	0.0648	0.0624	0.0614	0.0620	0.0636
18=22:47:44	15953	306	0.0909	0.0910	0.0937	0.0882	0.0884	0.0883	0.0903	0.0927	0.0854	0.0881	0.0893	0.0870	0.0875	0.0902	0.0859	0.0877	0.0860	0.0871	0.0881	0.0874	0.0867	0.0890	0.0869	0.0872	0.0907	0.0881	0.0881	0.0878	0.0861	0.0873	0.0858	0.0868	0.0862	0.0850	0.0814	0.0834	0.0846	0.0817	0.0875	0.0876	0.0863	0.0840	0.0841	0.0837	0.0879	0.0839	0.0852	0.0879	0.0878	0.0847	0.0862	0.0850	0.0846	0.0853	0.0845	0.0836	0.0847	0.0825	0.0831	0.0847	0.0856	0.0839	0.0846	0.0836	0.0835	0.0805	0.0824	0.0817	0.0841	0.0848	0.0849	0.0819	0.0590	0.0667	0.0609	0.0607	0.0592	0.0606	0.0572	0.0586	0.0595	0.0590	0.0590	0.0594	0.0617	0.0609	0.0588	0.0610	0.0617	0.0611	0.0607	0.0593	0.0601	0.0590	0.0606	0.0612
19=23:02:26	16835	306	0.0949	0.0922	0.0923	0.0900	0.0915	0.0892	0.0907	0.0930	0.0924	0.0899	0.0880	0.0850	0.0904	0.0936	0.0887	0.0890	0.0875	0.0923	0.0903	0.0907	0.0938	0.0886	0.0897	0.0885	0.0925	0.0929	0.0876	0.0885	0.0892	0.0863	0.0878	0.0891	0.0857	0.0859	0.0866	0.0855	0.0883	0.0881	0.0881	0.0904	0.0872	0.0882	0.0843	0.0853	0.0852	0.0842	0.0871	0.0859	0.0839	0.0873	0.0863	0.0826	0.0863	0.0844	0.0887	0.0857	0.0843	0.0843	0.0849	0.0834	0.0875	0.0876	0.0835	0.0844	0.0821	0.0826	0.0800	0.0857	0.0842	0.0823	0.0828	0.0855	0.0599	0.0709	0.0571	0.0601	0.0607	0.0618	0.0600	0.0606	0.0591	0.0596	0.0614	0.0628	0.0597	0.0624	0.0617	0.0602	0.0640	0.0630	0.0593	0.0620	0.0610	0.0589	0.0592	0.0594
20=23:17:08	17716	305	0.1016	0.1009	0.1024	0.0997	0.0980	0.0945	0.1039	0.1004	0.0988	0.0946	0.0949	0.0950	0.0974	0.0941	0.1004	0.1023	0.0960	0.0989	0.0983	0.0972	0.0986	0.0951	0.0918	0.0946	0.0982	0.0983	0.0981	0.0977	0.0940	0.0959	0.0953	0.0893	0.0900	0.0918	0.0918	0.0915	0.0917	0.0914	0.0945	0.0940	0.0929	0.0937	0.0908	0.0900	0.0916	0.0908	0.0924	0.0905	0.0923	0.0892	0.0924	0.0909	0.0933	0.0902	0.0933	0.0907	0.0885	0.0859	0.0894	0.0915	0.0903	0.0887	0.0874	0.0899	0.0910	0.0918	0.0907	0.0858	0.0919	0.0881	0.0882	0.0902	0.0672	0.0726	0.0645	0.0608	0.0656	0.0666	0.0635	0.0666	0.0653	0.0640	0.0613	0.0650	0.0670	0.0643	0.0656	0.0665	0.0703	0.0654	0.0635	0.0652	0.0647	0.0665	0.0641	0.0634
21=23:31:50	18598	305	0.1024	0.1037	0.1050	0.1001	0.1023	0.0973	0.1028	0.1034	0.1012	0.0979	0.0931	0.0960	0.1015	0.1039	0.0981	0.1036	0.0995	0.0986	0.0942	0.0981	0.0995	0.0971	0.0954	0.0958	0.0957	0.0976	0.0950	0.1006	0.0953	0.0960	0.0941	0.0939	0.0910	0.0930	0.0903	0.0909	0.0925	0.0937	0.0952	0.0958	0.0965	0.0946	0.0921	0.0908	0.0913	0.0900	0.0891	0.0931	0.0929	0.0912	0.0931	0.0910	0.0939	0.0927	0.0936	0.0886	0.0886	0.0905	0.0872	0.0845	0.0902	0.0922	0.0907	0.0896	0.0909	0.0892	0.0913	0.0885	0.0887	0.0871	0.0884	0.0875	0.0652	0.0736	0.0614	0.0654	0.0650	0.0639	0.0634	0.0625	0.0648	0.0649	0.0658	0.0677	0.0681	0.0652	0.0670	0.0639	0.0676	0.0673	0.0600	0.0655	0.0634	0.0642	0.0655	0.0676
22=23:46:31	19480	305	0.0995	0.0969	0.0988	0.0976	0.0962	0.0912	0.0980	0.0986	0.0946	0.0921	0.0895	0.0880	0.0971	0.0981	0.0966	0.0984	0.0975	0.0961	0.0969	0.0948	0.0944	0.0921	0.0913	0.0887	0.0942	0.0905	0.0906	0.0966	0.0922	0.0885	0.0889	0.0861	0.0870	0.0860	0.0818	0.0832	0.0836	0.0872	0.0875	0.0913	0.0928	0.0885	0.0844	0.0830	0.0816	0.0848	0.0847	0.0840	0.0843	0.0833	0.0847	0.0845	0.0881	0.0869	0.0866	0.0831	0.0828	0.0828	0.0823	0.0810	0.0821	0.0851	0.0845	0.0841	0.0847	0.0821	0.0826	0.0809	0.0842	0.0795	0.0828	0.0803	0.0585	0.0651	0.0596	0.0568	0.0586	0.0570	0.0589	0.0580	0.0589	0.0598	0.0586	0.0594	0.0575	0.0579	0.0569	0.0547	0.0623	0.0625	0.0579	0.0573	0.0599	0.0577	0.0589	0.0602
23=00:01:13	20361	303	0.0999	0.1053	0.1052	0.1014	0.1012	0.0904	0.1012	0.1009	0.1035	0.0920	0.0941	0.0909	0.1003	0.1043	0.1003	0.1021	0.0987	0.0965	0.0939	0.1007	0.0980	0.0909	0.0947	0.0911	0.0958	0.0926	0.0926	0.0999	0.0935	0.0908	0.0931	0.0925	0.0883	0.0915	0.0868	0.0874	0.0881	0.0878	0.0879	0.0922	0.0969	0.0902	0.0878	0.0862	0.0887	0.0873	0.0842	0.0867	0.0841	0.0867	0.0834	0.0855	0.0867	0.0876	0.0866	0.0850	0.0860	0.0836	0.0818	0.0847	0.0825	0.0874	0.0832	0.0841	0.0854	0.0871	0.0829	0.0819	0.0853	0.0843	0.0807	0.0831	0.0601	0.0686	0.0570	0.0622	0.0574	0.0595	0.0555	0.0574	0.0604	0.0623	0.0607	0.0604	0.0596	0.0604	0.0601	0.0595	0.0610	0.0617	0.0607	0.0594	0.0613	0.0598	0.0585	0.0602
24=00:15:55	21243	303	0.1167	0.1162	0.1146	0.1130	0.1060	0.0982	0.1172	0.1169	0.1114	0.1017	0.0963	0.1006	0.1131	0.1162	0.1122	0.1145	0.1057	0.1065	0.1122	0.1090	0.1084	0.1023	0.0962	0.0967	0.1056	0.1019	0.1073	0.1050	0.1066	0.0986	0.1040	0.1027	0.0938	0.0966	0.0982	0.0866	0.0989	0.0949	0.0983	0.0979	0.1008	0.0969	0.0940	0.0907	0.0897	0.0958	0.0921	0.0938	0.0959	0.0965	0.0908	0.0959	0.1007	0.0993	0.0935	0.0875	0.0924	0.0901	0.0924	0.0882	0.0869	0.0924	0.0883	0.0967	0.0926	0.0941	0.0898	0.0872	0.0892	0.0896	0.0912	0.0912	0.0700	0.0716	0.0670	0.0653	0.0673	0.0640	0.0644	0.0639	0.0673	0.0670	0.0661	0.0675	0.0651	0.0670	0.0681	0.0661	0.0667	0.0703	0.0673	0.0666	0.0643	0.0646	0.0652	0.0666
25=00:30:36	22125	303	0.1197	0.1224	0.1220	0.1200	0.1133	0.1036	0.1208	0.1207	0.1177	0.1059	0.1046	0.1030	0.1145	0.1165	0.1134	0.1218	0.1133	0.1086	0.1135	0.1170	0.1098	0.1025	0.0999	0.0965	0.1051	0.1057	0.1073	0.1152	0.1069	0.1007	0.1069	0.1053	0.0985	0.1000	0.0972	0.0981	0.0983	0.0954	0.0985	0.1045	0.1082	0.1014	0.0984	0.0976	0.0933	0.0919	0.0963	0.0970	0.0968	0.0944	0.0970	0.0984	0.0984	0.0974	0.0990	0.0926	0.0960	0.0921	0.0945	0.0918	0.0941	0.0929	0.0891	0.0879	0.0950	0.0966	0.0915	0.0878	0.0919	0.0892	0.0895	0.0904	0.0677	0.0730	0.0670	0.0663	0.0654	0.0673	0.0646	0.0668	0.0666	0.0658	0.0670	0.0663	0.0660	0.0635	0.0667	0.0681	0.0664	0.0690	0.0681	0.0656	0.0653	0.0678	0.0673	0.0659
26=00:45:18	23007	300	0.1260	0.1284	0.1292	0.1213	0.1189	0.1058	0.1273	0.1249	0.1162	0.1075	0.1008	0.1021	0.1185	0.1193	0.1202	0.1216	0.1162	0.1142	0.1161	0.1212	0.1158	0.1024	0.1006	0.0956	0.1046	0.1031	0.1105	0.1125	0.1133	0.1032	0.1081	0.1028	0.0983	0.0989	0.0919	0.0923	0.0976	0.0996	0.1023	0.1064	0.1052	0.1007	0.0969	0.0942	0.0981	0.0933	0.0931	0.0943	0.0940	0.0959	0.0961	0.0964	0.1016	0.0989	0.1002	0.0899	0.0941	0.0881	0.0894	0.0870	0.0932	0.0943	0.0914	0.0911	0.0925	0.0938	0.0912	0.0877	0.0900	0.0889	0.0875	0.0925	0.0656	0.0726	0.0625	0.0633	0.0631	0.0660	0.0654	0.0670	0.0668	0.0656	0.0631	0.0690	0.0673	0.0678	0.0669	0.0651	0.0714	0.0667	0.0667	0.0674	0.0673	0.0656	0.0653	0.0652
27=01:00:00	23888	300	0.1292	0.1344	0.1313	0.1271	0.1188	0.1064	0.1336	0.1313	0.1169	0.1039	0.0996	0.1017	0.1208	0.1262	0.1238	0.1284	0.1109	0.1182	0.1188	0.1209	0.1138	0.1032	0.1012	0.0983	0.1091	0.1048	0.1112	0.1196	0.1124	0.1037	0.1097	0.1095	0.1009	0.0976	0.0935	0.0954	0.0977	0.1009	0.1042	0.1093	0.1101	0.1019	0.0954	0.0928	0.0977	0.0930	0.0901	0.0931	0.0950	0.0938	0.0929	0.0945	0.1017	0.0947	0.0962	0.0920	0.0875	0.0880	0.0888	0.0843	0.0892	0.0937	0.0906	0.0933	0.0940	0.0914	0.0890	0.0898	0.0901	0.0881	0.0838	0.0891	0.0653	0.0698	0.0622	0.0647	0.0620	0.0628	0.0649	0.0636	0.0604	0.0630	0.0626	0.0621	0.0647	0.0637	0.0584	0.0611	0.0658	0.0653	0.0631	0.0624	0.0647	0.0608	0.0626	0.0645
28=01:14:42	24770	298	0.1344	0.1413	0.1396	0.1322	0.1275	0.1031	0.1357	0.1320	0.1243	0.1070	0.1029	0.1033	0.1303	0.1359	0.1325	0.1329	0.1232	0.1202	0.1261	0.1277	0.1144	0.0999	0.1028	0.1022	0.1149	0.1089	0.1143	0.1208	0.1147	0.1033	0.1142	0.1145	0.1009	0.0975	0.0944	0.0914	0.1018	0.0990	0.1041	0.1090	0.1124	0.1036	0.1019	0.1011	0.0958	0.0899	0.0951	0.0955	0.0938	0.0959	0.0953	0.0967	0.1054	0.0989	0.1006	0.0880	0.0872	0.0854	0.0899	0.0850	0.0910	0.0945	0.0894	0.0904	0.0952	0.0934	0.0901	0.0893	0.0899	0.0865	0.0883	0.0922	0.0653	0.0688	0.0627	0.0653	0.0594	0.0601	0.0640	0.0639	0.0637	0.0632	0.0632	0.0625	0.0644	0.0604	0.0624	0.0650	0.0638	0.0630	0.0612	0.0653	0.0628	0.0632	0.0621	0.0579
29=01:29:23	25652	300	0.1465	0.1520	0.1482	0.1422	0.1318	0.1114	0.1464	0.1480	0.1298	0.1113	0.1061	0.1053	0.1372	0.1438	0.1421	0.1472	0.1311	0.1314	0.1375	0.1391	0.1240	0.1105	0.1074	0.1051	0.1242	0.1153	0.1240	0.1326	0.1276	0.1047	0.1204	0.1201	0.1069	0.0989	0.0976	0.0960	0.1047	0.1045	0.1108	0.1166	0.1205	0.1085	0.1077	0.1013	0.0985	0.0950	0.0976	0.0950	0.0910	0.1019	0.1028	0.1038	0.1049	0.1005	0.1044	0.0938	0.0955	0.0936	0.0915	0.0909	0.0912	0.0970	0.0958	0.0921	0.0988	0.0993	0.0931	0.0924	0.0920	0.0917	0.0880	0.0904	0.0700	0.0741	0.0643	0.0664	0.0652	0.0663	0.0672	0.0650	0.0665	0.0655	0.0656	0.0684	0.0662	0.0673	0.0676	0.0692	0.0680	0.0703	0.0670	0.0649	0.0649	0.0664	0.0670	0.0689
30=01:44:05	26534	300	0.1522	0.1580	0.1541	0.1447	0.1364	0.1103	0.1522	0.1511	0.1303	0.1080	0.1044	0.1036	0.1442	0.1479	0.1471	0.1518	0.1355	0.1278	0.1429	0.1388	0.1249	0.1049	0.1021	0.1008	0.1220	0.1203	0.1305	0.1323	0.1290	0.1011	0.1207	0.1220	0.1026	0.1011	0.0969	0.0949	0.1055	0.1045	0.1109	0.1184	0.1205	0.1071	0.1063	0.1057	0.0977	0.0934	0.0938	0.0928	0.0980	0.0995	0.0966	0.1008	0.1104	0.0932	0.1022	0.0918	0.0898	0.0879	0.0859	0.0870	0.0883	0.0901	0.0896	0.0924	0.0985	0.0932	0.0884	0.0899	0.0882	0.0882	0.0879	0.0891	0.0655	0.0686	0.0608	0.0614	0.0641	0.0632	0.0611	0.0633	0.0617	0.0628	0.0642	0.0635	0.0645	0.0640	0.0606	0.0630	0.0655	0.0606	0.0633	0.0620	0.0625	0.0619	0.0615	0.0617
31=01:58:47	27415	300	0.1680	0.1763	0.1761	0.1644	0.1529	0.1169	0.1720	0.1677	0.1434	0.1176	0.1131	0.1139	0.1566	0.1680	0.1626	0.1696	0.1459	0.1438	0.1562	0.1559	0.1321	0.1134	0.1119	0.1091	0.1379	0.1317	0.1411	0.1469	0.1410	0.1151	0.1329	0.1355	0.1132	0.1082	0.1048	0.1018	0.1158	0.1165	0.1246	0.1335	0.1361	0.1164	0.1117	0.1132	0.1056	0.1017	0.1001	0.1013	0.1041	0.1063	0.1074	0.1122	0.1170	0.1048	0.1136	0.0991	0.0997	0.0960	0.0948	0.0940	0.0994	0.1026	0.0964	0.1006	0.1026	0.1028	0.0967	0.0925	0.0914	0.0936	0.0946	0.0925	0.0698	0.0763	0.0669	0.0642	0.0705	0.0651	0.0685	0.0690	0.0704	0.0702	0.0703	0.0683	0.0715	0.0685	0.0711	0.0692	0.0732	0.0727	0.0707	0.0680	0.0671	0.0703	0.0694	0.0724
32=02:13:29	28297	300	0.1737	0.1814	0.1761	0.1637	0.1526	0.1157	0.1772	0.1693	0.1405	0.1136	0.1028	0.1062	0.1584	0.1667	0.1634	0.1732	0.1488	0.1388	0.1589	0.1591	0.1309	0.1038	0.1049	0.1010	0.1273	0.1335	0.1406	0.1484	0.1389	0.1071	0.1324	0.1290	0.1038	0.0983	0.0962	0.0934	0.1073	0.1090	0.1180	0.1302	0.1341	0.1093	0.1089	0.1072	0.1008	0.0947	0.0946	0.0936	0.0902	0.1039	0.1004	0.1015	0.1150	0.1004	0.1073	0.0922	0.0908	0.0886	0.0878	0.0881	0.0890	0.0941	0.0896	0.0968	0.0991	0.0939	0.0861	0.0872	0.0887	0.0837	0.0849	0.0846	0.0657	0.0684	0.0627	0.0616	0.0615	0.0592	0.0560	0.0629	0.0590	0.0627	0.0620	0.0619	0.0619	0.0613	0.0623	0.0614	0.0635	0.0645	0.0642	0.0626	0.0590	0.0618	0.0588	0.0642
33=02:28:11	29179	298	0.2008	0.2007	0.2018	0.1854	0.1676	0.1232	0.1968	0.1895	0.1519	0.1198	0.1159	0.1163	0.1776	0.1882	0.1830	0.1932	0.1661	0.1557	0.1784	0.1816	0.1434	0.1132	0.1144	0.1122	0.1489	0.1449	0.1519	0.1656	0.1503	0.1200	0.1469	0.1435	0.1172	0.1089	0.1056	0.1039	0.1209	0.1200	0.1306	0.1462	0.1479	0.1198	0.1236	0.1200	0.1087	0.1032	0.1020	0.0985	0.1060	0.1101	0.1125	0.1135	0.1263	0.1066	0.1152	0.0998	0.1023	0.0959	0.0967	0.0958	0.0947	0.1025	0.0991	0.1012	0.1073	0.1007	0.0967	0.0971	0.0952	0.0909	0.0949	0.0964	0.0701	0.0734	0.0693	0.0704	0.0669	0.0690	0.0669	0.0690	0.0642	0.0705	0.0689	0.0711	0.0684	0.0699	0.0695	0.0667	0.0717	0.0666	0.0681	0.0704	0.0693	0.0705	0.0655	0.0695
34=02:42:52	30061	300	0.1981	0.2121	0.2104	0.1890	0.1664	0.1188	0.2068	0.2023	0.1565	0.1178	0.1124	0.1090	0.1882	0.1986	0.1861	0.2026	0.1647	0.1593	0.1864	0.1843	0.1437	0.1131	0.1131	0.1080	0.1473	0.1462	0.1572	0.1757	0.1559	0.1165	0.1464	0.1465	0.1135	0.1065	0.0998	0.0943	0.1198	0.1215	0.1255	0.1458	0.1487	0.1131	0.1213	0.1176	0.1047	0.0955	0.0960	0.0945	0.1001	0.1102	0.1105	0.1095	0.1214	0.1035	0.1141	0.0954	0.0920	0.0907	0.0908	0.0902	0.0899	0.0967	0.0933	0.0976	0.1007	0.0996	0.0895	0.0898	0.0905	0.0869	0.0886	0.0875	0.0627	0.0663	0.0628	0.0615	0.0647	0.0624	0.0602	0.0644	0.0615	0.0580	0.0621	0.0656	0.0643	0.0616	0.0609	0.0637	0.0660	0.0617	0.0592	0.0630	0.0611	0.0639	0.0615	0.0641
35=02:57:34	30943	303	0.2236	0.2381	0.2391	0.2128	0.1890	0.1297	0.2310	0.2251	0.1646	0.1245	0.1222	0.1175	0.2114	0.2231	0.2160	0.2316	0.1853	0.1765	0.2071	0.2116	0.1525	0.1197	0.1204	0.1176	0.1637	0.1610	0.1776	0.1891	0.1759	0.1209	0.1679	0.1638	0.1213	0.1116	0.1072	0.1032	0.1321	0.1289	0.1423	0.1635	0.1674	0.1248	0.1300	0.1264	0.1109	0.1023	0.1037	0.1057	0.1084	0.1181	0.1201	0.1211	0.1353	0.1153	0.1252	0.1047	0.1028	0.0975	0.0987	0.0940	0.0974	0.1037	0.1028	0.1084	0.1106	0.1069	0.0995	0.0920	0.0970	0.0944	0.0938	0.1007	0.0708	0.0756	0.0698	0.0681	0.0693	0.0706	0.0698	0.0698	0.0668	0.0688	0.0679	0.0711	0.0707	0.0693	0.0695	0.0698	0.0710	0.0713	0.0711	0.0722	0.0685	0.0694	0.0710	0.0708
36=03:12:16	31824	298	0.2389	0.2517	0.2507	0.2243	0.1904	0.1246	0.2454	0.2343	0.1671	0.1232	0.1190	0.1131	0.2200	0.2346	0.2252	0.2392	0.1887	0.1769	0.2210	0.2145	0.1551	0.1154	0.1141	0.1064	0.1676	0.1664	0.1827	0.2043	0.1753	0.1173	0.1680	0.1674	0.1157	0.1067	0.0963	0.0994	0.1295	0.1293	0.1476	0.1610	0.1692	0.1220	0.1302	0.1260	0.1091	0.0965	0.0923	0.0941	0.1027	0.1156	0.1158	0.1166	0.1377	0.1082	0.1227	0.1016	0.0958	0.0888	0.0886	0.0863	0.0909	0.0973	0.0926	0.1018	0.1035	0.1013	0.0917	0.0905	0.0895	0.0846	0.0874	0.0888	0.0648	0.0701	0.0596	0.0649	0.0612	0.0604	0.0615	0.0638	0.0639	0.0605	0.0631	0.0636	0.0633	0.0619	0.0603	0.0628	0.0631	0.0604	0.0623	0.0628	0.0629	0.0604	0.0603	0.0635
37=03:26:58	32706	300	0.2691	0.2828	0.2871	0.2500	0.2180	0.1369	0.2761	0.2661	0.1879	0.1339	0.1259	0.1224	0.2464	0.2613	0.2564	0.2714	0.2138	0.1959	0.2459	0.2473	0.1720	0.1246	0.1253	0.1148	0.1842	0.1837	0.2042	0.2289	0.1968	0.1275	0.1952	0.1865	0.1305	0.1145	0.1127	0.1041	0.1430	0.1442	0.1654	0.1824	0.1885	0.1318	0.1436	0.1412	0.1189	0.1047	0.1038	0.1009	0.1120	0.1272	0.1245	0.1305	0.1509	0.1174	0.1359	0.1095	0.1050	0.0989	0.0974	0.0968	0.0999	0.1043	0.1005	0.1080	0.1145	0.1091	0.0947	0.0923	0.0962	0.0914	0.0929	0.0962	0.0698	0.0755	0.0694	0.0679	0.0703	0.0702	0.0701	0.0681	0.0678	0.0676	0.0700	0.0701	0.0679	0.0686	0.0695	0.0690	0.0694	0.0730	0.0725	0.0711	0.0705	0.0695	0.0662	0.0712
38=03:41:39	33588	300	0.2872	0.3043	0.3033	0.2731	0.2242	0.1367	0.2976	0.2820	0.1958	0.1338	0.1246	0.1198	0.2686	0.2849	0.2720	0.2874	0.2179	0.2022	0.2641	0.2646	0.1747	0.1246	0.1223	0.1173	0.2005	0.1946	0.2157	0.2433	0.2079	0.1280	0.2019	0.1988	0.1231	0.1150	0.1065	0.1041	0.1474	0.1520	0.1691	0.1939	0.1996	0.1324	0.1436	0.1414	0.1186	0.1041	0.1014	0.0987	0.1110	0.1233	0.1310	0.1321	0.1586	0.1146	0.1392	0.1106	0.1043	0.0959	0.0966	0.0926	0.0990	0.1046	0.1010	0.1104	0.1124	0.1056	0.0982	0.0957	0.0929	0.0880	0.0908	0.0944	0.0665	0.0732	0.0646	0.0682	0.0668	0.0649	0.0644	0.0657	0.0666	0.0683	0.0650	0.0675	0.0668	0.0666	0.0665	0.0681	0.0709	0.0693	0.0661	0.0678	0.0683	0.0643	0.0661	0.0686
39=03:56:21	34470	303	0.3158	0.3311	0.3345	0.2933	0.2396	0.1356	0.3235	0.3068	0.2067	0.1349	0.1273	0.1255	0.2878	0.3029	0.2953	0.3148	0.2396	0.2152	0.2894	0.2905	0.1818	0.1251	0.1233	0.1157	0.2117	0.2112	0.2297	0.2636	0.2197	0.1341	0.2176	0.2146	0.1313	0.1152	0.1063	0.1046	0.1525	0.1586	0.1828	0.2075	0.2133	0.1305	0.1543	0.1510	0.1184	0.0961	0.1030	0.1015	0.1108	0.1328	0.1300	0.1385	0.1608	0.1170	0.1440	0.1078	0.1044	0.0950	0.0918	0.0906	0.0954	0.1027	0.1000	0.1087	0.1141	0.1033	0.0978	0.0932	0.0946	0.0914	0.0887	0.0896	0.0646	0.0707	0.0626	0.0650	0.0646	0.0620	0.0628	0.0638	0.0640	0.0670	0.0616	0.0661	0.0647	0.0665	0.0600	0.0663	0.0629	0.0673	0.0624	0.0631	0.0652	0.0639	0.0638	0.0655
40=04:11:03	35351	303	0.3409	0.3672	0.3710	0.3266	0.2585	0.1441	0.3539	0.3410	0.2241	0.1452	0.1333	0.1273	0.3188	0.3337	0.3263	0.3506	0.2621	0.2326	0.3178	0.3189	0.1948	0.1305	0.1267	0.1243	0.2267	0.2252	0.2560	0.2858	0.2406	0.1375	0.2363	0.2341	0.1377	0.1204	0.1092	0.1062	0.1652	0.1660	0.1976	0.2256	0.2290	0.1400	0.1716	0.1588	0.1230	0.1036	0.0995	0.1037	0.1145	0.1397	0.1353	0.1463	0.1791	0.1180	0.1493	0.1156	0.1027	0.0973	0.0964	0.0953	0.0996	0.1070	0.1017	0.1132	0.1183	0.1121	0.0965	0.0997	0.0957	0.0939	0.0915	0.0943	0.0671	0.0734	0.0673	0.0628	0.0638	0.0668	0.0674	0.0662	0.0655	0.0658	0.0656	0.0657	0.0645	0.0670	0.0656	0.0685	0.0698	0.0694	0.0661	0.0685	0.0653	0.0670	0.0671	0.0673
41=04:25:45	36233	301	0.3676	0.4008	0.4044	0.3513	0.2748	0.1457	0.3876	0.3731	0.2344	0.1499	0.1418	0.1267	0.3454	0.3619	0.3586	0.3817	0.2771	0.2456	0.3443	0.3483	0.2057	0.1351	0.1288	0.1230	0.2420	0.2421	0.2776	0.3126	0.2553	0.1377	0.2546	0.2471	0.1405	0.1210	0.1115	0.1047	0.1778	0.1793	0.2085	0.2437	0.2462	0.1401	0.1755	0.1706	0.1285	0.1071	0.1035	0.1018	0.1143	0.1412	0.1441	0.1509	0.1819	0.1193	0.1591	0.1126	0.1065	0.0964	0.0973	0.0925	0.1016	0.1088	0.1053	0.1150	0.1201	0.1106	0.0982	0.0976	0.0955	0.0897	0.0922	0.0959	0.0665	0.0744	0.0659	0.0655	0.0638	0.0649	0.0641	0.0661	0.0637	0.0644	0.0659	0.0657	0.0666	0.0644	0.0670	0.0673	0.0656	0.0696	0.0661	0.0657	0.0645	0.0648	0.0673	0.0647
42=04:40:26	37115	300	0.4011	0.4338	0.4348	0.3841	0.2962	0.1487	0.4179	0.4029	0.2531	0.1504	0.1385	0.1288	0.3722	0.3977	0.3899	0.4185	0.2956	0.2578	0.3755	0.3793	0.2180	0.1334	0.1256	0.1210	0.2658	0.2628	0.2979	0.3391	0.2704	0.1397	0.2766	0.2647	0.1413	0.1197	0.1082	0.1078	0.1809	0.1901	0.2268	0.2611	0.2629	0.1398	0.1898	0.1783	0.1239	0.1051	0.1019	0.0985	0.1147	0.1461	0.1474	0.1571	0.1938	0.1203	0.1701	0.1133	0.1069	0.0909	0.0922	0.0904	0.0945	0.1064	0.1006	0.1150	0.1215	0.1057	0.0968	0.0949	0.0882	0.0861	0.0902	0.0901	0.0640	0.0706	0.0614	0.0630	0.0611	0.0628	0.0603	0.0615	0.0621	0.0636	0.0573	0.0646	0.0635	0.0612	0.0616	0.0612	0.0618	0.0623	0.0584	0.0628	0.0607	0.0637	0.0655	0.0609
43=04:55:08	37997	300	0.4320	0.4709	0.4737	0.4187	0.3171	0.1498	0.4575	0.4379	0.2721	0.1586	0.1432	0.1334	0.4053	0.4281	0.4245	0.4408	0.3219	0.2753	0.4118	0.4075	0.2364	0.1404	0.1326	0.1275	0.2829	0.2818	0.3293	0.3702	0.2963	0.1371	0.3024	0.2925	0.1460	0.1241	0.1099	0.1075	0.1951	0.2035	0.2433	0.2835	0.2818	0.1453	0.1996	0.1946	0.1310	0.1062	0.1061	0.0998	0.1158	0.1550	0.1616	0.1638	0.2090	0.1175	0.1758	0.1204	0.1071	0.0933	0.0939	0.0910	0.0970	0.1097	0.1017	0.1161	0.1270	0.1128	0.0958	0.0925	0.0940	0.0868	0.0915	0.0918	0.0651	0.0651	0.0631	0.0612	0.0629	0.0580	0.0622	0.0618	0.0617	0.0642	0.0594	0.0641	0.0643	0.0582	0.0611	0.0622	0.0597	0.0592	0.0602	0.0644	0.0636	0.0636	0.0603	0.0613
44=05:09:50	38878	301	0.4700	0.5104	0.5150	0.4587	0.3467	0.1591	0.4947	0.4791	0.3020	0.1695	0.1502	0.1423	0.4446	0.4703	0.4607	0.4929	0.3511	0.3004	0.4510	0.4498	0.2584	0.1468	0.1435	0.1301	0.3111	0.3144	0.3643	0.4091	0.3199	0.1470	0.3345	0.3273	0.1578	0.1311	0.1206	0.1135	0.2162	0.2214	0.2714	0.3130	0.3090	0.1501	0.2207	0.2101	0.1369	0.1086	0.1095	0.1069	0.1214	0.1702	0.1711	0.1810	0.2267	0.1287	0.1917	0.1273	0.1140	0.0937	0.0971	0.0948	0.1043	0.1117	0.1107	0.1215	0.1341	0.1161	0.1000	0.0983	0.0973	0.0934	0.0921	0.0971	0.0673	0.0721	0.0633	0.0661	0.0669	0.0650	0.0626	0.0657	0.0670	0.0665	0.0642	0.0679	0.0679	0.0674	0.0676	0.0671	0.0676	0.0679	0.0660	0.0677	0.0641	0.0663	0.0671	0.0670
45=05:24:32	39760	300	0.5101	0.5485	0.5519	0.4901	0.3741	0.1622	0.5375	0.5167	0.3189	0.1783	0.1568	0.1431	0.4789	0.5048	0.4936	0.5229	0.3775	0.3142	0.4817	0.4822	0.2666	0.1497	0.1440	0.1320	0.3363	0.3361	0.3920	0.4424	0.3446	0.1444	0.3578	0.3510	0.1635	0.1309	0.1158	0.1084	0.2316	0.2350	0.2913	0.3413	0.3328	0.1544	0.2382	0.2271	0.1456	0.1115	0.1093	0.1044	0.1247	0.1760	0.1778	0.1856	0.2458	0.1257	0.2013	0.1291	0.1143	0.0961	0.0935	0.0911	0.0986	0.1090	0.1081	0.1188	0.1361	0.1153	0.0994	0.0899	0.0920	0.0911	0.0915	0.0888	0.0651	0.0709	0.0631	0.0644	0.0625	0.0624	0.0630	0.0611	0.0599	0.0627	0.0621	0.0630	0.0646	0.0628	0.0646	0.0621	0.0653	0.0651	0.0640	0.0623	0.0628	0.0598	0.0610	0.0603
46=05:39:13	40642	300	0.5439	0.5973	0.5982	0.5327	0.4055	0.1658	0.5808	0.5580	0.3494	0.1859	0.1649	0.1459	0.5172	0.5476	0.5345	0.5727	0.4117	0.3367	0.5211	0.5190	0.2935	0.1553	0.1504	0.1390	0.3703	0.3724	0.4365	0.4788	0.3719	0.1538	0.3961	0.3830	0.1809	0.1399	0.1203	0.1148	0.2476	0.2538	0.3229	0.3738	0.3627	0.1574	0.2570	0.2423	0.1514	0.1160	0.1169	0.1064	0.1319	0.1862	0.1928	0.2068	0.2626	0.1310	0.2210	0.1364	0.1180	0.0999	0.0995	0.0923	0.1051	0.1184	0.1127	0.1241	0.1398	0.1182	0.1008	0.0978	0.0962	0.0917	0.0934	0.0941	0.0648	0.0720	0.0634	0.0617	0.0623	0.0645	0.0641	0.0640	0.0578	0.0639	0.0633	0.0666	0.0656	0.0653	0.0644	0.0650	0.0680	0.0681	0.0648	0.0653	0.0589	0.0662	0.0662	0.0665
47=05:53:55	41524	300	0.5903	0.6300	0.6314	0.5749	0.4326	0.1662	0.6167	0.5971	0.3716	0.1953	0.1711	0.1544	0.5545	0.5912	0.5768	0.6109	0.4406	0.3700	0.5649	0.5618	0.3146	0.1657	0.1515	0.1383	0.3980	0.4030	0.4654	0.5101	0.4027	0.1558	0.4313	0.4087	0.1809	0.1382	0.1173	0.1135	0.2679	0.2705	0.3511	0.4081	0.3908	0.1579	0.2783	0.2573	0.1578	0.1148	0.1091	0.1023	0.1347	0.2000	0.2053	0.2157	0.2862	0.1291	0.2364	0.1381	0.1167	0.0982	0.0932	0.0890	0.1015	0.1192	0.1114	0.1277	0.1405	0.1176	0.1017	0.0998	0.0966	0.0901	0.0918	0.0907	0.0652	0.0705	0.0612	0.0622	0.0629	0.0642	0.0642	0.0641	0.0602	0.0645	0.0634	0.0646	0.0645	0.0646	0.0650	0.0604	0.0640	0.0665	0.0648	0.0618	0.0609	0.0595	0.0620	0.0635
48=06:08:37	42405	301	0.6356	0.6773	0.6808	0.6134	0.4670	0.1724	0.6624	0.6387	0.4071	0.2104	0.1805	0.1623	0.5924	0.6334	0.6214	0.6553	0.4743	0.3921	0.6027	0.6080	0.3359	0.1728	0.1587	0.1430	0.4358	0.4394	0.5046	0.5569	0.4396	0.1641	0.4660	0.4527	0.1979	0.1457	0.1239	0.1194	0.2941	0.2972	0.3810	0.4397	0.4208	0.1619	0.3024	0.2912	0.1702	0.1176	0.1100	0.1067	0.1450	0.2103	0.2229	0.2357	0.3099	0.1356	0.2544	0.1473	0.1214	0.1020	0.1001	0.0954	0.1040	0.1203	0.1141	0.1308	0.1538	0.1257	0.1032	0.1004	0.0965	0.0919	0.0920	0.0940	0.0689	0.0722	0.0641	0.0651	0.0636	0.0655	0.0666	0.0641	0.0646	0.0635	0.0670	0.0640	0.0657	0.0610	0.0657	0.0677	0.0659	0.0689	0.0650	0.0645	0.0665	0.0662	0.0617	0.0619
49=06:23:19	43287	300	0.6713	0.7173	0.7273	0.6625	0.4999	0.1747	0.7032	0.6799	0.4406	0.2196	0.1874	0.1655	0.6405	0.6792	0.6570	0.6984	0.5079	0.4211	0.6430	0.6467	0.3657	0.1727	0.1596	0.1409	0.4682	0.4711	0.5354	0.5946	0.4716	0.1654	0.5057	0.4885	0.2053	0.1513	0.1228	0.1177	0.3167	0.3228	0.4123	0.4779	0.4574	0.1684	0.3274	0.3036	0.1786	0.1170	0.1150	0.1079	0.1446	0.2246	0.2367	0.2552	0.3299	0.1361	0.2755	0.1536	0.1234	0.0999	0.0975	0.0939	0.1042	0.1226	0.1150	0.1359	0.1560	0.1247	0.1030	0.0975	0.0959	0.0869	0.0922	0.0925	0.0648	0.0691	0.0644	0.0622	0.0637	0.0646	0.0612	0.0642	0.0612	0.0645	0.0636	0.0656	0.0626	0.0629	0.0630	0.0620	0.0653	0.0652	0.0633	0.0644	0.0627	0.0620	0.0624	0.0650
50=06:38:00	44169	298	0.7107	0.7629	0.7615	0.6972	0.5288	0.1832	0.7511	0.7290	0.4743	0.2314	0.1970	0.1696	0.6813	0.7175	0.6999	0.7455	0.5451	0.4506	0.6840	0.6958	0.3924	0.1845	0.1742	0.1523	0.4988	0.5054	0.5820	0.6350	0.5037	0.1681	0.5362	0.5180	0.2245	0.1545	0.1300	0.1199	0.3516	0.3508	0.4539	0.5138	0.4847	0.1718	0.3559	0.3388	0.1889	0.1247	0.1174	0.1103	0.1511	0.2384	0.2536	0.2730	0.3622	0.1340	0.3034	0.1583	0.1257	0.1027	0.0979	0.0946	0.1057	0.1253	0.1182	0.1402	0.1645	0.1242	0.1047	0.1035	0.0987	0.0909	0.0933	0.0946	0.0652	0.0718	0.0610	0.0644	0.0637	0.0624	0.0646	0.0605	0.0650	0.0618	0.0613	0.0661	0.0655	0.0610	0.0641	0.0642	0.0680	0.0670	0.0654	0.0658	0.0609	0.0634	0.0645	0.0650
51=06:52:42	45051	300	0.7633	0.8000	0.7984	0.7492	0.5711	0.1880	0.7896	0.7727	0.5105	0.2449	0.2050	0.1771	0.7216	0.7643	0.7463	0.7805	0.5834	0.4765	0.7297	0.7320	0.4199	0.1947	0.1816	0.1506	0.5409	0.5442	0.6258	0.6789	0.5439	0.1721	0.5834	0.5661	0.2290	0.1598	0.1349	0.1211	0.3760	0.3740	0.4850	0.5508	0.5234	0.1755	0.3928	0.3662	0.1951	0.1276	0.1151	0.1016	0.1565	0.2599	0.2753	0.2931	0.3885	0.1376	0.3268	0.1624	0.1302	0.1023	0.1001	0.0912	0.1038	0.1271	0.1193	0.1445	0.1696	0.1282	0.1021	0.1001	0.0995	0.0922	0.0903	0.0903	0.0645	0.0696	0.0643	0.0642	0.0599	0.0626	0.0551	0.0585	0.0594	0.0638	0.0604	0.0623	0.0590	0.0622	0.0619	0.0626	0.0662	0.0647	0.0624	0.0628	0.0621	0.0626	0.0639	0.0603
52=07:07:24	45932	300	0.7917	0.8384	0.8422	0.7842	0.5985	0.1890	0.8206	0.8065	0.5427	0.2595	0.2256	0.1844	0.7614	0.8035	0.7834	0.8147	0.6211	0.5042	0.7707	0.7704	0.4579	0.2069	0.1916	0.1568	0.5801	0.5875	0.6696	0.7231	0.5833	0.1814	0.6208	0.6040	0.2508	0.1682	0.1387	0.1239	0.4112	0.4102	0.5155	0.5937	0.5650	0.1815	0.4216	0.3932	0.2076	0.1317	0.1204	0.1074	0.1639	0.2822	0.2979	0.3179	0.4198	0.1441	0.3558	0.1735	0.1352	0.1039	0.1002	0.0951	0.1072	0.1307	0.1258	0.1497	0.1781	0.1283	0.1088	0.1061	0.1002	0.0923	0.0942	0.0924	0.0665	0.0712	0.0639	0.0654	0.0629	0.0646	0.0595	0.0618	0.0645	0.0638	0.0624	0.0655	0.0643	0.0648	0.0640	0.0650	0.0674	0.0640	0.0618	0.0593	0.0619	0.0622	0.0655	0.0639
53=07:22:06	46814	300	0.8252	0.8609	0.8572	0.8273	0.6481	0.1954	0.8494	0.8409	0.5845	0.2861	0.2404	0.1946	0.8026	0.8383	0.8172	0.8532	0.6655	0.5428	0.8080	0.8060	0.5002	0.2187	0.2043	0.1705	0.6204	0.6311	0.7091	0.7667	0.6216	0.1882	0.6689	0.6519	0.2701	0.1823	0.1459	0.1339	0.4464	0.4486	0.5624	0.6413	0.6063	0.1932	0.4630	0.4377	0.2289	0.1396	0.1245	0.1162	0.1729	0.3074	0.3272	0.3459	0.4518	0.1452	0.3864	0.1925	0.1413	0.1054	0.1043	0.1005	0.1116	0.1335	0.1311	0.1586	0.1888	0.1304	0.1094	0.1105	0.1024	0.0968	0.0979	0.0989	0.0680	0.0739	0.0675	0.0646	0.0677	0.0667	0.0686	0.0672	0.0665	0.0665	0.0666	0.0680	0.0658	0.0667	0.0672	0.0684	0.0668	0.0644	0.0670	0.0673	0.0676	0.0679	0.0623	0.0676
54=07:36:48	47696	303	0.8351	0.8521	0.8536	0.8411	0.6824	0.1944	0.8448	0.8499	0.6235	0.2991	0.2535	0.2035	0.8236	0.8537	0.8309	0.8569	0.6960	0.5698	0.8254	0.8242	0.5242	0.2274	0.2034	0.1710	0.6536	0.6656	0.7420	0.8012	0.6569	0.1824	0.7061	0.6838	0.2874	0.1837	0.1348	0.1218	0.4735	0.4707	0.5919	0.6723	0.6367	0.1880	0.4856	0.4610	0.2331	0.1347	0.1197	0.1093	0.1740	0.3205	0.3443	0.3673	0.4793	0.1452	0.4113	0.1962	0.1402	0.1035	0.1002	0.0922	0.1094	0.1348	0.1235	0.1551	0.1919	0.1285	0.1054	0.1027	0.0970	0.0888	0.0911	0.0898	0.0624	0.0631	0.0548	0.0599	0.0607	0.0581	0.0602	0.0597	0.0595	0.0584	0.0605	0.0606	0.0584	0.0604	0.0582	0.0568	0.0628	0.0574	0.0600	0.0611	0.0614	0.0613	0.0601	0.0604
55=07:51:29	48578	300	0.8451	0.8684	0.8628	0.8515	0.7303	0.2076	0.8600	0.8638	0.6760	0.3325	0.2731	0.2151	0.8393	0.8607	0.8496	0.8730	0.7433	0.6056	0.8458	0.8376	0.5696	0.2507	0.2277	0.1862	0.7069	0.7170	0.7966	0.8454	0.7092	0.2029	0.7572	0.7402	0.3138	0.2000	0.1592	0.1393	0.5163	0.5158	0.6477	0.7294	0.6861	0.2065	0.5337	0.5074	0.2609	0.1505	0.1357	0.1215	0.1918	0.3590	0.3842	0.4124	0.5283	0.1550	0.4549	0.2177	0.1537	0.1114	0.1115	0.1042	0.1176	0.1487	0.1413	0.1714	0.2145	0.1438	0.1174	0.1116	0.1073	0.1016	0.1014	0.1012	0.0702	0.0766	0.0673	0.0724	0.0709	0.0697	0.0690	0.0699	0.0725	0.0703	0.0673	0.0719	0.0698	0.0717	0.0700	0.0704	0.0704	0.0676	0.0682	0.0664	0.0714	0.0656	0.0718	0.0706
56=08:06:11	49460	303	0.8522	0.8691	0.8696	0.8534	0.7655	0.2166	0.8612	0.8603	0.7094	0.3476	0.2863	0.2338	0.8376	0.8674	0.8506	0.8669	0.7810	0.6516	0.8419	0.8370	0.6134	0.2596	0.2336	0.1864	0.7419	0.7546	0.8281	0.8702	0.7516	0.2031	0.7959	0.7764	0.3345	0.2059	0.1571	0.1395	0.5553	0.5533	0.6862	0.7663	0.7294	0.2116	0.5710	0.5465	0.2743	0.1509	0.1317	0.1132	0.1992	0.3815	0.4099	0.4372	0.5693	0.1544	0.4881	0.2277	0.1568	0.1087	0.1014	0.0976	0.1146	0.1460	0.1383	0.1741	0.2260	0.1412	0.1110	0.1157	0.1018	0.0941	0.0953	0.0951	0.0659	0.0736	0.0671	0.0673	0.0676	0.0635	0.0665	0.0617	0.0647	0.0659	0.0667	0.0674	0.0645	0.0654	0.0644	0.0639	0.0670	0.0688	0.0654	0.0649	0.0666	0.0646	0.0641	0.0672
57=08:20:53	50341	298	0.8512	0.8725	0.8758	0.8583	0.7971	0.2202	0.8637	0.8593	0.7422	0.3711	0.3112	0.2433	0.8392	0.8696	0.8507	0.8692	0.8129	0.6870	0.8447	0.8425	0.6470	0.2757	0.2488	0.1930	0.7836	0.7927	0.8494	0.8765	0.7903	0.2110	0.8339	0.8128	0.3622	0.2180	0.1648	0.1426	0.5913	0.5911	0.7242	0.8011	0.7664	0.2208	0.6124	0.5749	0.2870	0.1585	0.1379	0.1163	0.2134	0.4166	0.4446	0.4722	0.6031	0.1590	0.5281	0.2465	0.1650	0.1100	0.1084	0.1010	0.1193	0.1520	0.1440	0.1855	0.2354	0.1429	0.1198	0.1103	0.1032	0.0950	0.0966	0.0995	0.0678	0.0726	0.0662	0.0687	0.0665	0.0671	0.0628	0.0629	0.0669	0.0657	0.0661	0.0697	0.0661	0.0650	0.0648	0.0665	0.0696	0.0657	0.0696	0.0697	0.0681	0.0698	0.0661	0.0666
58=08:35:35	51223	298	0.8565	0.8759	0.8721	0.8512	0.8148	0.2197	0.8637	0.8658	0.7672	0.3972	0.3231	0.2555	0.8392	0.8656	0.8487	0.8689	0.8191	0.7138	0.8450	0.8392	0.6884	0.2912	0.2628	0.2053	0.8204	0.8243	0.8511	0.8674	0.8157	0.2101	0.8510	0.8401	0.3805	0.2284	0.1713	0.1428	0.6295	0.6311	0.7642	0.8311	0.8022	0.2218	0.6502	0.6203	0.3131	0.1637	0.1409	0.1142	0.2199	0.4454	0.4747	0.5046	0.6448	0.1581	0.5663	0.2605	0.1608	0.1094	0.1060	0.0997	0.1147	0.1575	0.1421	0.1897	0.2443	0.1400	0.1148	0.1082	0.1028	0.0958	0.0960	0.0954	0.0663	0.0720	0.0628	0.0626	0.0622	0.0619	0.0641	0.0621	0.0645	0.0644	0.0653	0.0634	0.0632	0.0647	0.0633	0.0614	0.0641	0.0658	0.0616	0.0607	0.0578	0.0644	0.0626	0.0642
59=08:50:16	52105	298	0.8573	0.8796	0.8763	0.8588	0.8294	0.2275	0.8695	0.8676	0.7931	0.4259	0.3476	0.2703	0.8425	0.8710	0.8562	0.8725	0.8278	0.7551	0.8480	0.8454	0.7194	0.3091	0.2734	0.2101	0.8363	0.8453	0.8480	0.8724	0.8358	0.2210	0.8590	0.8501	0.4135	0.2356	0.1756	0.1480	0.6774	0.6703	0.8026	0.8453	0.8145	0.2289	0.6874	0.6598	0.3345	0.1667	0.1447	0.1126	0.2331	0.4753	0.5055	0.5431	0.6803	0.1590	0.6069	0.2793	0.1744	0.1098	0.1019	0.1003	0.1135	0.1602	0.1459	0.1996	0.2619	0.1449	0.1179	0.1105	0.0975	0.0939	0.0961	0.0941	0.0636	0.0713	0.0588	0.0606	0.0612	0.0624	0.0651	0.0612	0.0628	0.0628	0.0584	0.0650	0.0631	0.0639	0.0628	0.0640	0.0641	0.0650	0.0634	0.0623	0.0644	0.0598	0.0625	0.0603
60=09:04:58	52987	300	0.8670	0.8806	0.8822	0.8715	0.8393	0.2391	0.8749	0.8728	0.8075	0.4601	0.3749	0.2912	0.8474	0.8815	0.8557	0.8793	0.8356	0.7877	0.8562	0.8506	0.7607	0.3318	0.2967	0.2222	0.8523	0.8543	0.8576	0.8802	0.8399	0.2305	0.8588	0.8498	0.4471	0.2575	0.1870	0.1558	0.7130	0.7135	0.8320	0.8568	0.8246	0.2392	0.7336	0.7054	0.3592	0.1808	0.1521	0.1214	0.2620	0.5198	0.5503	0.5846	0.7253	0.1676	0.6494	0.3004	0.1842	0.1172	0.1087	0.1033	0.1249	0.1734	0.1572	0.2133	0.2837	0.1520	0.1253	0.1170	0.1062	0.0964	0.1000	0.0966	0.0693	0.0772	0.0642	0.0663	0.0684	0.0667	0.0657	0.0680	0.0683	0.0681	0.0691	0.0697	0.0694	0.0689	0.0636	0.0660	0.0698	0.0686	0.0682	0.0671	0.0679	0.0665	0.0652	0.0691
61=09:19:40	53868	300	0.8647	0.8832	0.8878	0.8700	0.8375	0.2470	0.8750	0.8781	0.8037	0.4913	0.4054	0.3061	0.8495	0.8759	0.8636	0.8800	0.8276	0.8138	0.8587	0.8466	0.7918	0.3516	0.3153	0.2371	0.8469	0.8495	0.8615	0.8831	0.8394	0.2360	0.8543	0.8548	0.4768	0.2710	0.1981	0.1617	0.7587	0.7514	0.8452	0.8477	0.8311	0.2417	0.7748	0.7455	0.3882	0.1878	0.1597	0.1247	0.2665	0.5568	0.5912	0.6189	0.7620	0.1753	0.6932	0.3298	0.1952	0.1184	0.1100	0.1029	0.1245	0.1781	0.1586	0.2201	0.2982	0.1557	0.1225	0.1155	0.1072	0.0971	0.0999	0.0985	0.0690	0.0715	0.0676	0.0650	0.0635	0.0650	0.0649	0.0675	0.0647	0.0647	0.0651	0.0680	0.0680	0.0672	0.0656	0.0656	0.0693	0.0685	0.0665	0.0679	0.0667	0.0662	0.0652	0.0675
62=09:34:22	54750	300	0.8595	0.8796	0.8823	0.8649	0.8441	0.2500	0.8753	0.8729	0.8061	0.5206	0.4257	0.3178	0.8437	0.8776	0.8594	0.8771	0.8339	0.8201	0.8530	0.8443	0.7945	0.3624	0.3241	0.2404	0.8474	0.8485	0.8567	0.8821	0.8363	0.2378	0.8636	0.8521	0.5040	0.2807	0.2041	0.1612	0.7901	0.7886	0.8391	0.8513	0.8286	0.2439	0.8036	0.7771	0.4143	0.1889	0.1582	0.1192	0.2791	0.5868	0.6236	0.6584	0.8024	0.1754	0.7254	0.3466	0.1971	0.1140	0.1084	0.0974	0.1218	0.1777	0.1585	0.2290	0.3192	0.1543	0.1231	0.1160	0.1051	0.0931	0.0953	0.0935	0.0638	0.0693	0.0629	0.0602	0.0602	0.0613	0.0632	0.0614	0.0608	0.0618	0.0626	0.0665	0.0634	0.0654	0.0629	0.0596	0.0618	0.0627	0.0625	0.0630	0.0609	0.0610	0.0596	0.0626
63=09:49:03	55632	300	0.8630	0.8817	0.8847	0.8672	0.8469	0.2509	0.8782	0.8707	0.8130	0.5508	0.4580	0.3371	0.8494	0.8795	0.8616	0.8795	0.8351	0.8203	0.8591	0.8550	0.7913	0.3945	0.3493	0.2523	0.8518	0.8508	0.8638	0.8846	0.8474	0.2430	0.8653	0.8612	0.5399	0.2980	0.2148	0.1693	0.8199	0.8112	0.8427	0.8548	0.8314	0.2534	0.8304	0.8123	0.4407	0.2030	0.1642	0.1224	0.3042	0.6290	0.6701	0.7038	0.8213	0.1738	0.7641	0.3750	0.2121	0.1197	0.1115	0.1016	0.1235	0.1901	0.1692	0.2466	0.3391	0.1598	0.1266	0.1181	0.1071	0.0940	0.0983	0.0966	0.0660	0.0701	0.0623	0.0621	0.0666	0.0641	0.0613	0.0639	0.0634	0.0646	0.0634	0.0637	0.0646	0.0625	0.0659	0.0642	0.0659	0.0660	0.0660	0.0624	0.0650	0.0647	0.0653	0.0657
64=10:03:45	56514	298	0.8637	0.8797	0.8821	0.8696	0.8442	0.2612	0.8727	0.8718	0.8141	0.5898	0.4878	0.3616	0.8464	0.8764	0.8599	0.8812	0.8363	0.8282	0.8561	0.8559	0.7986	0.4188	0.3673	0.2607	0.8560	0.8535	0.8597	0.8837	0.8525	0.2475	0.8688	0.8568	0.5794	0.3199	0.2189	0.1708	0.8325	0.8169	0.8446	0.8568	0.8304	0.2612	0.8288	0.8210	0.4694	0.2080	0.1669	0.1167	0.3181	0.6659	0.7045	0.7406	0.8316	0.1768	0.8013	0.4033	0.2154	0.1178	0.1074	0.1008	0.1249	0.1975	0.1705	0.2571	0.3620	0.1618	0.1273	0.1166	0.1033	0.0936	0.0956	0.0933	0.0651	0.0696	0.0620	0.0609	0.0594	0.0607	0.0617	0.0627	0.0621	0.0589	0.0600	0.0606	0.0567	0.0572	0.0585	0.0625	0.0627	0.0651	0.0602	0.0636	0.0643	0.0641	0.0601	0.0630
65=10:18:27	57396	300	0.8758	0.8931	0.8906	0.8806	0.8594	0.2738	0.8850	0.8850	0.8221	0.6346	0.5301	0.3871	0.8509	0.8878	0.8667	0.8886	0.8473	0.8288	0.8636	0.8601	0.8144	0.4559	0.4006	0.2972	0.8647	0.8686	0.8711	0.8901	0.8590	0.2615	0.8702	0.8696	0.6162	0.3498	0.2331	0.1833	0.8373	0.8228	0.8546	0.8686	0.8485	0.2798	0.8403	0.8381	0.5151	0.2275	0.1845	0.1352	0.3516	0.7142	0.7502	0.7704	0.8358	0.1919	0.8329	0.4413	0.2377	0.1262	0.1103	0.1076	0.1374	0.2124	0.1885	0.2811	0.3935	0.1715	0.1381	0.1291	0.1137	0.1008	0.1006	0.1008	0.0744	0.0750	0.0656	0.0689	0.0701	0.0675	0.0688	0.0682	0.0715	0.0707	0.0639	0.0698	0.0701	0.0655	0.0702	0.0664	0.0697	0.0709	0.0674	0.0693	0.0686	0.0704	0.0666	0.0667
66=10:33:09	58277	301	0.8636	0.8862	0.8857	0.8689	0.8510	0.2715	0.8769	0.8734	0.8198	0.6578	0.5597	0.4045	0.8527	0.8799	0.8601	0.8813	0.8490	0.8271	0.8496	0.8552	0.8077	0.4783	0.4187	0.3027	0.8621	0.8559	0.8610	0.8882	0.8545	0.2644	0.8695	0.8639	0.6498	0.3616	0.2439	0.1822	0.8312	0.8179	0.8486	0.8597	0.8357	0.2815	0.8304	0.8291	0.5414	0.2328	0.1820	0.1253	0.3663	0.7431	0.7758	0.7942	0.8334	0.1888	0.8404	0.4693	0.2475	0.1208	0.1124	0.1013	0.1321	0.2116	0.1878	0.2922	0.4161	0.1674	0.1316	0.1202	0.1090	0.0943	0.0984	0.0964	0.0648	0.0684	0.0621	0.0621	0.0603	0.0614	0.0585	0.0615	0.0592	0.0615	0.0595	0.0603	0.0630	0.0612	0.0622	0.0611	0.0648	0.0637	0.0634	0.0597	0.0616	0.0608	0.0614	0.0607
67=10:47:51	59159	303	0.8708	0.8863	0.8859	0.8773	0.8576	0.2919	0.8754	0.8759	0.8213	0.6967	0.5938	0.4358	0.8516	0.8856	0.8644	0.8791	0.8543	0.8350	0.8589	0.8596	0.8144	0.5077	0.4474	0.3141	0.8576	0.8590	0.8674	0.8915	0.8576	0.2789	0.8737	0.8701	0.6854	0.3889	0.2608	0.1905	0.8301	0.8323	0.8479	0.8641	0.8405	0.2925	0.8307	0.8364	0.5821	0.2453	0.1889	0.1248	0.3960	0.7763	0.8040	0.8083	0.8422	0.1945	0.8437	0.5053	0.2643	0.1229	0.1167	0.1042	0.1336	0.2274	0.1967	0.3157	0.4454	0.1740	0.1386	0.1270	0.1098	0.0970	0.1012	0.0973	0.0646	0.0707	0.0606	0.0631	0.0639	0.0559	0.0627	0.0641	0.0646	0.0612	0.0631	0.0656	0.0639	0.0662	0.0562	0.0623	0.0682	0.0657	0.0644	0.0620	0.0648	0.0657	0.0649	0.0639
68=11:02:32	60041	305	0.8758	0.8925	0.8934	0.8823	0.8652	0.3080	0.8875	0.8876	0.8302	0.7250	0.6347	0.4700	0.8571	0.8880	0.8715	0.8862	0.8599	0.8364	0.8705	0.8629	0.8213	0.5473	0.4839	0.3456	0.8679	0.8711	0.8784	0.8920	0.8622	0.2860	0.8786	0.8759	0.7268	0.4253	0.2778	0.2030	0.8424	0.8323	0.8585	0.8728	0.8484	0.3002	0.8443	0.8465	0.6239	0.2644	0.2054	0.1376	0.4283	0.8081	0.8131	0.8143	0.8489	0.2005	0.8438	0.5423	0.2839	0.1305	0.1212	0.1099	0.1458	0.2430	0.2091	0.3362	0.4796	0.1762	0.1437	0.1290	0.1082	0.1030	0.1035	0.1042	0.0698	0.0650	0.0642	0.0665	0.0651	0.0656	0.0683	0.0638	0.0698	0.0620	0.0646	0.0684	0.0671	0.0680	0.0687	0.0673	0.0676	0.0705	0.0699	0.0693	0.0666	0.0675	0.0645	0.0713
69=11:17:14	60923	306	0.8791	0.8954	0.8962	0.8837	0.8649	0.3155	0.8848	0.8853	0.8364	0.7431	0.6788	0.5063	0.8622	0.8939	0.8747	0.8919	0.8681	0.8416	0.8708	0.8702	0.8247	0.5863	0.5169	0.3635	0.8768	0.8750	0.8757	0.8974	0.8646	0.3042	0.8866	0.8795	0.7629	0.4531	0.2952	0.2100	0.8447	0.8396	0.8620	0.8774	0.8533	0.3210	0.8532	0.8476	0.6629	0.2777	0.2131	0.1372	0.4658	0.8109	0.8205	0.8146	0.8509	0.2139	0.8490	0.5836	0.3064	0.1336	0.1276	0.1126	0.1507	0.2617	0.2281	0.3647	0.5109	0.1877	0.1546	0.1337	0.1180	0.0973	0.1029	0.1027	0.0720	0.0782	0.0707	0.0704	0.0660	0.0689	0.0703	0.0719	0.0694	0.0679	0.0688	0.0703	0.0685	0.0705	0.0715	0.0696	0.0714	0.0716	0.0690	0.0672	0.0702	0.0694	0.0679	0.0643
70=11:31:56	61805	308	0.8704	0.8866	0.8855	0.8745	0.8535	0.3147	0.8782	0.8748	0.8248	0.7349	0.7034	0.5304	0.8537	0.8837	0.8654	0.8789	0.8546	0.8376	0.8613	0.8547	0.8136	0.6012	0.5361	0.3723	0.8627	0.8635	0.8700	0.8933	0.8580	0.3037	0.8760	0.8623	0.7648	0.4748	0.3027	0.2155	0.8407	0.8340	0.8583	0.8629	0.8420	0.3234	0.8469	0.8439	0.6920	0.2891	0.2168	0.1275	0.4819	0.8022	0.8131	0.8097	0.8484	0.2080	0.8510	0.6092	0.3199	0.1294	0.1161	0.1030	0.1417	0.2654	0.2261	0.3830	0.5410	0.1869	0.1451	0.1293	0.1096	0.0898	0.0970	0.0950	0.0613	0.0658	0.0606	0.0558	0.0545	0.0594	0.0614	0.0583	0.0602	0.0564	0.0613	0.0624	0.0580	0.0595	0.0617	0.0604	0.0618	0.0634	0.0654	0.0613	0.0604	0.0586	0.0596	0.0610
71=11:46:38	62686	310	0.8741	0.8899	0.8955	0.8773	0.8615	0.3262	0.8815	0.8820	0.8289	0.7392	0.7335	0.5675	0.8673	0.8889	0.8737	0.8858	0.8634	0.8411	0.8644	0.8630	0.8185	0.6469	0.5743	0.4017	0.8686	0.8699	0.8691	0.8970	0.8692	0.3184	0.8839	0.8764	0.7713	0.5127	0.3249	0.2270	0.8454	0.8387	0.8510	0.8707	0.8500	0.3344	0.8496	0.8459	0.7339	0.3067	0.2307	0.1391	0.5239	0.8140	0.8168	0.8152	0.8474	0.2191	0.8578	0.6591	0.3440	0.1370	0.1238	0.1081	0.1503	0.2832	0.2464	0.4129	0.5803	0.1951	0.1544	0.1357	0.1146	0.0948	0.1002	0.0994	0.0637	0.0686	0.0640	0.0643	0.0611	0.0578	0.0620	0.0638	0.0617	0.0616	0.0631	0.0623	0.0647	0.0600	0.0647	0.0610	0.0661	0.0654	0.0635	0.0637	0.0608	0.0645	0.0620	0.0637
72=12:01:20	63568	311	0.8801	0.8926	0.8954	0.8829	0.8610	0.3391	0.8852	0.8817	0.8321	0.7505	0.7460	0.5980	0.8616	0.8822	0.8737	0.8907	0.8735	0.8433	0.8727	0.8665	0.8246	0.6864	0.6161	0.4292	0.8735	0.8691	0.8769	0.9052	0.8684	0.3351	0.8826	0.8817	0.7771	0.5455	0.3487	0.2444	0.8590	0.8462	0.8750	0.8732	0.8540	0.3537	0.8585	0.8542	0.7741	0.3366	0.2428	0.1466	0.5678	0.8178	0.8244	0.8299	0.8632	0.2268	0.8575	0.7014	0.3747	0.1444	0.1297	0.1133	0.1588	0.3073	0.2666	0.4413	0.6232	0.2014	0.1658	0.1402	0.1207	0.1008	0.1064	0.1043	0.0673	0.0737	0.0644	0.0645	0.0686	0.0658	0.0657	0.0670	0.0681	0.0670	0.0678	0.0715	0.0669	0.0658	0.0664	0.0647	0.0674	0.0673	0.0692	0.0617	0.0679	0.0664	0.0627	0.0691
73=12:16:02	64450	313	0.8829	0.8953	0.9003	0.8877	0.8642	0.3608	0.8835	0.8865	0.8348	0.7565	0.7423	0.6390	0.8674	0.8982	0.8766	0.8923	0.8708	0.8492	0.8735	0.8714	0.8246	0.7110	0.6531	0.4578	0.8776	0.8758	0.8847	0.9047	0.8731	0.3490	0.8896	0.8791	0.7754	0.5896	0.3740	0.2576	0.8551	0.8438	0.8627	0.8756	0.8589	0.3661	0.8546	0.8547	0.7885	0.3580	0.2558	0.1447	0.6076	0.8154	0.8253	0.8281	0.8588	0.2326	0.8621	0.7431	0.4037	0.1474	0.1329	0.1127	0.1635	0.3226	0.2770	0.4695	0.6576	0.2035	0.1671	0.1466	0.1193	0.1023	0.1048	0.1028	0.0688	0.0716	0.0611	0.0644	0.0629	0.0642	0.0660	0.0641	0.0664	0.0653	0.0662	0.0685	0.0665	0.0657	0.0670	0.0639	0.0652	0.0689	0.0642	0.0651	0.0676	0.0633	0.0654	0.0675
74=12:30:44	65333	313	0.8860	0.8947	0.8940	0.8835	0.8685	0.3722	0.8856	0.8911	0.8394	0.7611	0.7382	0.6716	0.8673	0.8936	0.8791	0.8917	0.8787	0.8496	0.8759	0.8711	0.8303	0.7195	0.6881	0.4781	0.8757	0.8710	0.8860	0.9057	0.8746	0.3691	0.8853	0.8743	0.7851	0.6156	0.3955	0.2673	0.8587	0.8483	0.8738	0.8838	0.8562	0.3894	0.8590	0.8560	0.7881	0.3784	0.2706	0.1478	0.6421	0.8213	0.8274	0.8307	0.8583	0.2383	0.8696	0.7731	0.4301	0.1494	0.1290	0.1156	0.1672	0.3511	0.2970	0.5098	0.6982	0.2140	0.1741	0.1508	0.1225	0.1022	0.1042	0.0987	0.0694	0.0734	0.0622	0.0691	0.0664	0.0659	0.0668	0.0675	0.0674	0.0676	0.0679	0.0665	0.0676	0.0686	0.0650	0.0672	0.0680	0.0712	0.0698	0.0670	0.0675	0.0677	0.0669	0.0678
75=12:45:26	66214	311	0.8815	0.8944	0.8961	0.8880	0.8704	0.3777	0.8855	0.8858	0.8388	0.7623	0.7406	0.7043	0.8614	0.8941	0.8686	0.8893	0.8781	0.8460	0.8743	0.8663	0.8329	0.7173	0.7165	0.5061	0.8732	0.8739	0.8812	0.9020	0.8695	0.3777	0.8911	0.8836	0.7863	0.6496	0.4143	0.2815	0.8560	0.8394	0.8698	0.8775	0.8557	0.3993	0.8635	0.8603	0.7820	0.4035	0.2825	0.1450	0.6797	0.8218	0.8336	0.8282	0.8555	0.2388	0.8602	0.7832	0.4501	0.1547	0.1311	0.1155	0.1686	0.3762	0.3207	0.5395	0.7328	0.2198	0.1800	0.1535	0.1202	0.0993	0.1036	0.0990	0.0634	0.0728	0.0610	0.0689	0.0664	0.0633	0.0656	0.0656	0.0658	0.0647	0.0668	0.0695	0.0623	0.0625	0.0664	0.0634	0.0685	0.0663	0.0640	0.0629	0.0661	0.0660	0.0630	0.0648
76=13:00:08	67096	311	0.8810	0.8972	0.9018	0.8838	0.8626	0.3943	0.8930	0.8897	0.8458	0.7690	0.7541	0.7211	0.8691	0.8932	0.8844	0.8965	0.8852	0.8539	0.8720	0.8697	0.8282	0.7240	0.7360	0.5310	0.8775	0.8805	0.8855	0.9106	0.8792	0.3932	0.8947	0.8816	0.7976	0.6839	0.4532	0.2965	0.8588	0.8534	0.8702	0.8764	0.8571	0.4194	0.8586	0.8576	0.7923	0.4288	0.3021	0.1529	0.7179	0.8282	0.8278	0.8337	0.8617	0.2489	0.8674	0.7942	0.4878	0.1569	0.1363	0.1158	0.1783	0.3987	0.3399	0.5775	0.7637	0.2248	0.1908	0.1619	0.1245	0.1030	0.1047	0.1078	0.0693	0.0754	0.0666	0.0661	0.0677	0.0661	0.0672	0.0628	0.0651	0.0680	0.0662	0.0695	0.0680	0.0656	0.0622	0.0654	0.0695	0.0692	0.0691	0.0665	0.0663	0.0673	0.0653	0.0693
77=13:14:50	67978	311	0.8805	0.8930	0.8967	0.8834	0.8654	0.4054	0.8852	0.8845	0.8371	0.7723	0.7517	0.7227	0.8646	0.9032	0.8717	0.8981	0.8823	0.8524	0.8677	0.8719	0.8275	0.7226	0.7356	0.5690	0.8799	0.8798	0.8790	0.9022	0.8741	0.4084	0.8945	0.8862	0.7959	0.7104	0.4672	0.3114	0.8617	0.8491	0.8735	0.8852	0.8587	0.4362	0.8657	0.8628	0.7946	0.4589	0.3261	0.1549	0.7595	0.8270	0.8367	0.8370	0.8607	0.2575	0.8684	0.7891	0.5193	0.1642	0.1367	0.1173	0.1874	0.4279	0.3625	0.6126	0.7802	0.2266	0.1956	0.1622	0.1235	0.1031	0.1054	0.1030	0.0685	0.0748	0.0648	0.0631	0.0684	0.0656	0.0658	0.0674	0.0598	0.0654	0.0671	0.0683	0.0648	0.0665	0.0672	0.0682	0.0692	0.0698	0.0676	0.0683	0.0639	0.0638	0.0659	0.0611
78=13:29:31	68860	311	0.8834	0.8993	0.8894	0.8847	0.8738	0.4203	0.8877	0.8900	0.8384	0.7815	0.7489	0.7206	0.8601	0.8898	0.8835	0.8930	0.8867	0.8492	0.8761	0.8678	0.8308	0.7259	0.7359	0.5888	0.8722	0.8779	0.8814	0.9022	0.8691	0.4254	0.8930	0.8823	0.7933	0.7338	0.4993	0.3233	0.8556	0.8458	0.8707	0.8805	0.8562	0.4505	0.8611	0.8594	0.7919	0.4919	0.3393	0.1501	0.7825	0.8243	0.8339	0.8329	0.8590	0.2646	0.8641	0.7931	0.5511	0.1626	0.1302	0.1151	0.1881	0.4499	0.3856	0.6501	0.7707	0.2371	0.2021	0.1627	0.1210	0.0978	0.1010	0.0984	0.0663	0.0695	0.0620	0.0569	0.0545	0.0602	0.0579	0.0611	0.0597	0.0589	0.0600	0.0627	0.0634	0.0619	0.0627	0.0634	0.0659	0.0638	0.0611	0.0626	0.0622	0.0626	0.0579	0.0641
79=13:44:13	69742	311	0.8726	0.8914	0.8901	0.8761	0.8694	0.4417	0.8894	0.8871	0.8344	0.7750	0.7534	0.7142	0.8646	0.8903	0.8684	0.8902	0.8856	0.8474	0.8704	0.8671	0.8280	0.7232	0.7339	0.6329	0.8789	0.8779	0.8807	0.8978	0.8653	0.4423	0.8937	0.8811	0.7940	0.7344	0.5285	0.3437	0.8540	0.8455	0.8737	0.8798	0.8548	0.4611	0.8618	0.8566	0.7940	0.5239	0.3647	0.1636	0.8075	0.8282	0.8381	0.8349	0.8553	0.2705	0.8602	0.7954	0.5853	0.1713	0.1435	0.1172	0.1955	0.4835	0.4148	0.6861	0.7820	0.2470	0.2164	0.1737	0.1252	0.0996	0.1057	0.0997	0.0653	0.0694	0.0632	0.0655	0.0637	0.0586	0.0609	0.0648	0.0612	0.0640	0.0616	0.0655	0.0628	0.0620	0.0643	0.0628	0.0669	0.0661	0.0639	0.0648	0.0650	0.0616	0.0596	0.0611
80=13:58:55	70624	311	0.8758	0.8976	0.8980	0.8856	0.8730	0.4636	0.8881	0.8863	0.8398	0.7911	0.7513	0.7321	0.8670	0.9045	0.8819	0.8987	0.8908	0.8590	0.8733	0.8731	0.8336	0.7371	0.7404	0.6547	0.8795	0.8790	0.8865	0.9022	0.8763	0.4627	0.9021	0.8853	0.8008	0.7333	0.5615	0.3597	0.8604	0.8510	0.8802	0.8846	0.8621	0.4914	0.8669	0.8642	0.7985	0.5621	0.3900	0.1613	0.8142	0.8298	0.8375	0.8417	0.8653	0.2868	0.8703	0.8012	0.6234	0.1785	0.1459	0.1212	0.2055	0.5203	0.4471	0.7322	0.7863	0.2574	0.2289	0.1794	0.1288	0.1019	0.1087	0.1026	0.0705	0.0732	0.0654	0.0685	0.0643	0.0649	0.0662	0.0675	0.0676	0.0624	0.0669	0.0673	0.0678	0.0643	0.0632	0.0648	0.0711	0.0661	0.0677	0.0647	0.0673	0.0604	0.0672	0.0665
