# Supplementary material for: Systematic Prediction of Antifungal Drug Synergy by Chemogenomic Screening in Saccharomyces cerevisiae
Source: Front Fungal Biol. 2021 Jul 2;2:683414. doi: 10.3389/ffunb.2021.683414 (PMC10512392; doi:10.3389/ffunb.2021.683414)
Supplement: Supplementary file 1 [file Data_Sheet_1.ZIP › Supplementary data/Sypplementary_data_1_(Drug_synergy_assays)/NaF_VS_Rap & NaF_VS_Tun_ps1_A_96_T_23.txt]

[config file info]
last_write=07:04:16_12:55:28
last write=07:04:19_15:06:35
[Run_Parameters]
Instrument=Tecan_23
Ini_Names=Read_Reps,Delid,Save_Data_File,Start_Time_Now
barcode_drug_plate=201401
user=corey
Plate_Size=96
Plate_Type=NUN96ft.pdf
Samples_to_Run=6
Overlay_Size=48
Drug_Plate=none
Plate_Quarter=none
run_ID=none
run_plate_repeat=1
Read_Reps=95
Read_Modes=Absorbance
Read_Flor_Every=2
Max_Delta_OD=0.500000
Well_By_Row_Col=none
Reorder_Map=Order_Strings_Not,0
Tip_Vol=200
OD_to_Innoc=0.100,0.100,0.380,0.380,0.380,0.380,0.760,0.760,0.100,0.100,0.380,0.380,0.380,0.380,0.760,0.760,0.100,0.100,0.380,0.380,0.380,0.380,0.760,0.760,0.100,0.100,0.380,0.380,0.380,0.380,0.760,0.760,0.100,0.100,0.380,0.380,0.380,0.380,0.760,0.760,0.100,0.100,0.380,0.380,0.380,0.380,0.760,0.760
Absorption_Max=.3
OD_to_Save=0.100,0.100,0.380,0.380,0.380,0.380,0.760,0.760,0.100,0.100,0.380,0.380,0.380,0.380,0.760,0.760,0.100,0.100,0.380,0.380,0.380,0.380,0.760,0.760,0.100,0.100,0.380,0.380,0.380,0.380,0.760,0.760,0.100,0.100,0.380,0.380,0.380,0.380,0.760,0.760,0.100,0.100,0.380,0.380,0.380,0.380,0.760,0.760
OD_to_Dilute=0.100
Save_Sample_Vol=180
Save_Sample_Reps=2
Innoc_Vol=184,184,46,46,46,46,0,0,184,184,46,46,46,46,0,0,184,184,46,46,46,46,0,0,184,184,46,46,46,46,0,0,184,184,46,46,46,46,0,0,184,184,46,46,46,46,0,0
Dilute_Vol=23,23,23,23,23,23,23,23,23,23,23,23,23,23,23,23,23,23,23,23,23,23,23,23,23,23,23,23,23,23,23,23,23,23,23,23,23,23,23,23,23,23,23,23,23,23,23,23
Save_Vol=800,800,800,800,800,800,800,800,800,800,800,800,800,800,800,800,800,800,800,800,800,800,800,800,800,800,800,800,800,800,800,800,800,800,800,800,800,800,800,800,800,800,800,800,800,800,800,800
Reference_Vol=100,100,100,100,100,100,100,100,100,100,100,100,100,100,100,100,100,100,100,100,100,100,100,100,100,100,100,100,100,100,100,100,100,100,100,100,100,100,100,100,100,100,100,100,100,100,100,100,100,100,100,100,100,100,100,100,100,100,100,100,100,100,100,100,100,100,100,100,100,100,100,100,100,100,100,100,100,100,100,100,100,100,100,100,100,100,100,100,100,100,100,100,100,100,100,100
Read_to_Innoc=20,20,20,20,20,20,20,20,20,20,20,20,20,20,20,20,20,20,20,20,20,20,20,20,20,20,20,20,20,20,20,20,20,20,20,20,20,20,20,20,20,20,20,20,20,20,20,20
Read_to_Dilute=26,26,26,26,26,26,26,26,26,26,26,26,26,26,26,26,26,26,26,26,26,26,26,26,26,26,26,26,26,26,26,26,26,26,26,26,26,26,26,26,26,26,26,26,26,26,26,26
Read_to_Save=20,20,20,20,20,20,20,20,20,20,20,20,20,20,20,20,20,20,20,20,20,20,20,20,20,20,20,20,20,20,20,20,20,20,20,20,20,20,20,20,20,20,20,20,20,20,20,20
Innoc_Target_Map=1,2,3,4,5,6,7,8,9,10,11,12,13,14,15,16,17,18,19,20,21,22,23,24,25,26,27,28,29,30,31,32,33,34,35,36,37,38,39,40,41,42,43,44,45,46,47,48
Pipet_Trigger=OD_Save_Innoc
Pipet_Volume_Adj=Con_OD_Save
Delid=no
Pre_Init=yes
Talk_To_ProMax=no
Time_Out_Time=1050
Wait_While_Busy=yes
Idle_Time=2
Screen_Run_Type=pre_screen_1
Spect_Protocol=15m
Spec_Run_File=GG_PB_Voyage.pda
Spec_Assay_File=""
Save_Data_File=16_04_07_NaFvsRap_NaFvsTun_ps1_A_96_T_23.txt
Working_Dir=C%3A\\Users\\Growth_Data
Run_Control_Dir=C%3A\\Users\\Yeast_Run_Files
Tracking_Dir=""
Track_File=201401_data_track.txt
Save_Run_Data_Flag=yes
Set_Incubator_Temp=30.0
Base_Line_Flag=atstart_minimum
Pipet_Cycles_Before_Save=20
Time_Point_Save=wellmap
Innoc_Direction=down
Wells_In_Use=111111111111111111111111111111111111111111111111
Save_Sample_Map=111111001111110011111100111111001111110011111100
Sections_to_Run=0
Rows_per_Section=8
Start_Sections_Row=1
MultiProbe_Run_File=""
Multiprobe_Run_Dialogue=yes
Comments=no%20comment
Target_Temp=300
Temp_Control=On
Delta_Temp=10
ReadMode=Absorbance,Bottom
ExcitationFilter=485,
EmissionFilter=535,
MeasurementFilter=595
ReadsPerWellNumber=1,1
ShakeDuration=800,0
GainMode=Manual
PdfName=NUN96ft.pdf
Gain=50
Add_Drug_Map=1,1,1,1,1,1,1,1,1,1,1,1,1,1,1,1,1,1,1,1,1,1,1,1,1,1,1,1,1,1,1,1,1,1,1,1,1,1,1,1,1,1,1,1,1,1,1,1
Add_Drug_Vol=7,7,7,7,7,7,7,7,7,7,7,7,7,7,7,7,7,7,7,7,7,7,7,7,7,7,7,7,7,7,7,7,7,7,7,7,7,7,7,7,7,7,7,7,7,7,7,7
Innoc_Map=111011101110111011101110111011101110111011101110111011101110111011101110111011101110111011101110
Dilute_Map=111111111111111111111111111111111111111111111111111111111111111111111111111111111111111111111111
data_file_name=_asya_ps2_1_96.txt
barcode=""
Hit_Call_Threshold=1.000000
Reference_Well=A01
WT_Ref_Well=0
Project_Name=test
Pipet_Gens_Point=5.00,10.00,15.00,20.00,5.00,10.00,15.00,20.00,5.00,10.00,15.00,20.00,5.00,10.00,15.00,20.00,5.00,10.00,15.00,20.00,5.00,10.00,15.00,20.00,5.00,10.00,15.00,20.00,5.00,10.00,15.00,20.00,5.00,10.00,15.00,20.00,5.00,10.00,15.00,20.00,5.00,10.00,15.00,20.00,5.00,10.00,15.00,20.00,
Shake_Divisor=1
data_handling=file_&_DB_&_auto_analysis
time_frm_freezer=-1.00
gens_frm_freezer=-1.00
Well_Vol=100
Parent_ID=""
Units=%
Quarter=A
media_name=ypd
Save_Mode=one_to_one
Consolidate_Save_Map=1,2,3,4,5,6,7,8,9,10,11,12,13,14,15,16,17,18,19,20,21,22,23,24,25,26,27,28,29,30,31,32,33,34,35,36,37,38,39,40,41,42,43,44,45,46,47,48
Add_Drug_at_Start_Map=000000000000000000000000000000000000000000000000000
Add_Drug_Labware=add_drug_48
Max_Dynam_OD_Change=0.05
Reads_After_Pipet=0
Ref_Type=single_ref
Read_to_Add_Drug_at_Start=0
Send_Email_at_Pipet=no_email
Strain_Name=""
Media=ypd
drug_vol=2.00
Drug_Name=""
Drug_Conc=2
Innoc_Conc=""
Strain_Plate=none
ShakeIntensity=High
ShakeMode=Orbital
NumberOfFlashes=1
PartOfPlate=0
MovePlateOutAfterMeasurement=0
IntegrationLagTime=0
IntegrationTime=100
DelayMoveFlashFluorescence=0
[Drug_Data]
Drug_Plate=none
Strain_Plate=none
Media=ypd
Drug_Name=nd,nd,nd,nd,nd,nd,nd,nd,nd,nd,nd,nd,nd,nd,nd,nd,nd,nd,nd,nd,nd,nd,nd,nd,nd,nd,nd,nd,nd,nd,nd,nd,nd,nd,nd,nd,nd,nd,nd,nd,nd,nd,nd,nd,nd,nd,nd,nd,nd,nd,nd,nd,nd,nd,nd,nd,nd,nd,nd,nd,nd,nd,nd,nd,nd,nd,nd,nd,nd,nd,nd,nd,nd,nd,nd,nd,nd,nd,nd,nd,nd,nd,nd,nd,nd,nd,nd,nd,nd,nd,nd,nd,nd,nd,nd,nd
Strain_Name=ud
Drug_Conc=""
Innoc_Conc=0.06250,0.06250,0.06250,0.06250,0.06250,0.06250,0.06250,0.06250,0.06250,0.06250,0.06250,0.06250,0.06250,0.06250,0.06250,0.06250,0.06250,0.06250,0.06250,0.06250,0.06250,0.06250,0.06250,0.06250,0.06250,0.06250,0.06250,0.06250,0.06250,0.06250,0.06250,0.06250,0.06250,0.06250,0.06250,0.06250,0.06250,0.06250,0.06250,0.06250,0.06250,0.06250,0.06250,0.06250,0.06250,0.06250,0.06250,0.06250,0.06250,0.06250,0.06250,0.06250,0.06250,0.06250,0.06250,0.06250,0.06250,0.06250,0.06250,0.06250,0.06250,0.06250,0.06250,0.06250,0.06250,0.06250,0.06250,0.06250,0.06250,0.06250,0.06250,0.06250,0.06250,0.06250,0.06250,0.06250,0.06250,0.06250,0.06250,0.06250,0.06250,0.06250,0.06250,0.06250,0.06250,0.06250,0.06250,0.06250,0.06250,0.06250,0.06250,0.06250,0.06250,0.06250,0.06250,0.06250
Run_ID=none
Plate_Quarter=A
Units=%,%,%,%,%,%,%,%,%,%,%,%,%,%,%,%,%,%,%,%,%,%,%,%,%,%,%,%,%,%,%,%,%,%,%,%,%,%,%,%,%,%,%,%,%,%,%,%,%,%,%,%,%,%,%,%,%,%,%,%,%,%,%,%,%,%,%,%,%,%,%,%,%,%,%,%,%,%,%,%,%,%,%,%,%,%,%,%,%,%,%,%,%,%,%,%
Parent_ID=""
Project_Name=test
Strain_Backgrnd=0,0,0,0,0,0,0,0,0,0,0,0,0,0,0,0,0,0,0,0,0,0,0,0,0,0,0,0,0,0,0,0,0,0,0,0,0,0,0,0,0,0,0,0,0,0,0,0,0,0,0,0,0,0,0,0,0,0,0,0,0,0,0,0,0,0,0,0,0,0,0,0,0,0,0,0,0,0,0,0,0,0,0,0,0,0,0,0,0,0,0,0,0,0,0,0
Well_Vol=100,100,100,100,100,100,100,100,100,100,100,100,100,100,100,100,100,100,100,100,100,100,100,100,100,100,100,100,100,100,100,100,100,100,100,100,100,100,100,100,100,100,100,100,100,100,100,100,100,100,100,100,100,100,100,100,100,100,100,100,100,100,100,100,100,100,100,100,100,100,100,100,100,100,100,100,100,100,100,100,100,100,100,100,100,100,100,100,100,100,100,100,100,100,100,100
time_frm_freezer=-1.00
gens_frm_freezer=-1.00
user=corey
Strain_Pool=ud,ud,ud,ud,ud,ud,ud,ud,ud,ud,ud,ud,ud,ud,ud,ud,ud,ud,ud,ud,ud,ud,ud,ud,ud,ud,ud,ud,ud,ud,ud,ud,ud,ud,ud,ud,ud,ud,ud,ud,ud,ud,ud,ud,ud,ud,ud,ud,ud,ud,ud,ud,ud,ud,ud,ud,ud,ud,ud,ud,ud,ud,ud,ud,ud,ud,ud,ud,ud,ud,ud,ud,ud,ud,ud,ud,ud,ud,ud,ud,ud,ud,ud,ud,ud,ud,ud,ud,ud,ud,ud,ud,ud,ud,ud,ud
Well_Alias=A01,A02,A03,A04,A05,A06,A07,A08,A09,A10,A11,A12,B01,B02,B03,B04,B05,B06,B07,B08,B09,B10,B11,B12,C01,C02,C03,C04,C05,C06,C07,C08,C09,C10,C11,C12,D01,D02,D03,D04,D05,D06,D07,D08,D09,D10,D11,D12,E01,E02,E03,E04,E05,E06,E07,E08,E09,E10,E11,E12,F01,F02,F03,F04,F05,F06,F07,F08,F09,F10,F11,F12,G01,G02,G03,G04,G05,G06,G07,G08,G09,G10,G11,G12,H01,H02,H03,H04,H05,H06,H07,H08,H09,H10,H11,H12
Well_Pos=1,2,3,4,5,6,7,8,9,10,11,12,13,14,15,16,17,18,19,20,21,22,23,24,25,26,27,28,29,30,31,32,33,34,35,36,37,38,39,40,41,42,43,44,45,46,47,48,49,50,51,52,53,54,55,56,57,58,59,60,61,62,63,64,65,66,67,68,69,70,71,72,73,74,75,76,77,78,79,80,81,82,83,84,85,86,87,88,89,90,91,92,93,94,95,96
position=A01,A02,A03,A04,A05,A06,A07,A08,A09,A10,A11,A12,B01,B02,B03,B04,B05,B06,B07,B08,B09,B10,B11,B12,C01,C02,C03,C04,C05,C06,C07,C08,C09,C10,C11,C12,D01,D02,D03,D04,D05,D06,D07,D08,D09,D10,D11,D12,E01,E02,E03,E04,E05,E06,E07,E08,E09,E10,E11,E12,F01,F02,F03,F04,F05,F06,F07,F08,F09,F10,F11,F12,G01,G02,G03,G04,G05,G06,G07,G08,G09,G10,G11,G12,H01,H02,H03,H04,H05,H06,H07,H08,H09,H10,H11,H12
[Runtime_State]
Instrument=Tecan_23
Start_Time_Now=3.2595981360E+9
Reads_Completed=95
Innoc_Direction=down
Wells_In_Use=111111111111111111111111111111111111111111111111111111111111111111111111111111111111111111111111
Innoc_Map=111111111111111111111111111111111111111111111111111111111111111111111111111111111111000000000000
Dilute_Map=111111111111111111111111111111111111111111111111111111111111111111111111111111111111111111111111
Save_Sample_Map=000000000000000000000000000000000000000000000000010000000100000001000000010000000100000001000000
Current_OD=1.247,1.004,1.066,1.108,1.028,0.765,0.958,0.995,1.047,1.108,1.042,0.770,0.998,1.030,1.066,1.140,1.112,0.577,0.965,0.987,1.066,1.123,1.085,0.793,0.970,1.017,1.035,1.123,1.092,0.806,0.930,0.964,1.011,1.091,1.023,0.695,0.998,1.055,1.039,1.148,1.079,0.764,0.924,0.966,0.987,1.059,0.965,0.124,1.006,1.326,1.306,1.246,0.991,0.596,0.905,0.926,0.924,1.014,0.948,0.112,0.573,0.966,0.434,0.592,0.619,0.323,0.879,0.905,0.888,0.955,0.842,0.097,0.064,0.065,0.062,0.064,0.062,0.062,0.064,0.064,0.065,0.064,0.062,0.063,0.064,0.064,0.063,0.063,0.063,0.063,0.064,0.064,0.065,0.064,0.062,0.063
Bckgrnd_OD=0.089,0.087,0.088,0.084,0.083,0.085,0.085,0.085,0.084,0.084,0.083,0.087,0.084,0.085,0.084,0.085,0.086,0.085,0.084,0.083,0.084,0.084,0.085,0.087,0.089,0.086,0.086,0.085,0.086,0.084,0.084,0.085,0.085,0.084,0.084,0.089,0.086,0.085,0.084,0.084,0.084,0.083,0.084,0.085,0.084,0.083,0.084,0.084,0.086,0.087,0.085,0.085,0.087,0.086,0.086,0.084,0.084,0.084,0.085,0.089,0.083,0.085,0.083,0.083,0.083,0.083,0.084,0.084,0.084,0.084,0.083,0.084,0.064,0.064,0.062,0.063,0.062,0.061,0.062,0.062,0.063,0.061,0.061,0.062,0.064,0.063,0.061,0.062,0.062,0.061,0.061,0.062,0.062,0.062,0.061,0.063
Mapped=111111111111111111111110111111111111111111111110111111111111111111111111111111111111111111111111
Pipet_Completed=000000000000000000000000000000000000000000000000000000000000000000000000000000000000000000000000
Innoc_Completed=0,0,0,0,0,0,0,0,0,0,0,0,0,0,0,0,0,0,0,0,0,0,0,0,0,0,0,0,0,0,0,0,0,0,0,0,0,0,0,0,0,0,0,0,0,0,0,0,0,0,0,0,0,0,0,0,0,0,0,0,0,0,0,0,0,0,0,0,0,0,0,0,0,0,0,0,0,0,0,0,0,0,0,0,0,0,0,0,0,0,0,0,0,0,0,0
Save_Completed=0,0,0,0,0,0,0,0,0,0,0,0,0,0,0,0,0,0,0,0,0,0,0,0,0,0,0,0,0,0,0,0,0,0,0,0,0,0,0,0,0,0,0,0,0,0,0,0,0,0,0,0,0,0,0,0,0,0,0,0,0,0,0,0,0,0,0,0,0,0,0,0,0,0,0,0,0,0,0,0,0,0,0,0,0,0,0,0,0,0,0,0,0,0,0,0
Pipeted_At=0,0,0,0,0,0,0,0,0,0,0,0,0,0,0,0,0,0,0,0,0,0,0,0,0,0,0,0,0,0,0,0,0,0,0,0,0,0,0,0,0,0,0,0,0,0,0,0,0,0,0,0,0,0,0,0,0,0,0,0,0,0,0,0,0,0,0,0,0,0,0,0,0,0,0,0,0,0,0,0,0,0,0,0,0,0,0,0,0,0,0,0,0,0,0,0
Pipeted_OD=0,0,0,0,0,0,0,0,0,0,0,0,0,0,0,0,0,0,0,0,0,0,0,0,0,0,0,0,0,0,0,0,0,0,0,0,0,0,0,0,0,0,0,0,0,0,0,0,0,0,0,0,0,0,0,0,0,0,0,0,0,0,0,0,0,0,0,0,0,0,0,0,0,0,0,0,0,0,0,0,0,0,0,0,0,0,0,0,0,0,0,0,0,0,0,0
Dilutes_Completed=0,0,0,0,0,0,0,0,0,0,0,0,0,0,0,0,0,0,0,0,0,0,0,0,0,0,0,0,0,0,0,0,0,0,0,0,0,0,0,0,0,0,0,0,0,0,0,0,0,0,0,0,0,0,0,0,0,0,0,0,0,0,0,0,0,0,0,0,0,0,0,0,0,0,0,0,0,0,0,0,0,0,0,0,0,0,0,0,0,0,0,0,0,0,0,0
Time_At_Innoc=0,0,0,0,0,0,0,0,0,0,0,0,0,0,0,0,0,0,0,0,0,0,0,0,0,0,0,0,0,0,0,0,0,0,0,0,0,0,0,0,0,0,0,0,0,0,0,0,0,0,0,0,0,0,0,0,0,0,0,0,0,0,0,0,0,0,0,0,0,0,0,0,0,0,0,0,0,0,0,0,0,0,0,0,0,0,0,0,0,0,0,0,0,0,0,0
Time_At_Save=0,0,0,0,0,0,0,0,0,0,0,0,0,0,0,0,0,0,0,0,0,0,0,0,0,0,0,0,0,0,0,0,0,0,0,0,0,0,0,0,0,0,0,0,0,0,0,0,0,0,0,0,0,0,0,0,0,0,0,0,0,0,0,0,0,0,0,0,0,0,0,0,0,0,0,0,0,0,0,0,0,0,0,0,0,0,0,0,0,0,0,0,0,0,0,0
Time_At_Dilute=0,0,0,0,0,0,0,0,0,0,0,0,0,0,0,0,0,0,0,0,0,0,0,0,0,0,0,0,0,0,0,0,0,0,0,0,0,0,0,0,0,0,0,0,0,0,0,0,0,0,0,0,0,0,0,0,0,0,0,0,0,0,0,0,0,0,0,0,0,0,0,0,0,0,0,0,0,0,0,0,0,0,0,0,0,0,0,0,0,0,0,0,0,0,0,0
Previous_OD=1.247,1.004,1.066,1.108,1.028,0.765,0.958,0.995,1.047,1.108,1.042,0.770,0.998,1.030,1.066,1.140,1.112,0.577,0.965,0.987,1.066,1.123,1.085,0.793,0.970,1.017,1.035,1.123,1.092,0.806,0.930,0.964,1.011,1.091,1.023,0.695,0.998,1.055,1.039,1.148,1.079,0.764,0.924,0.966,0.987,1.059,0.965,0.124,1.006,1.326,1.306,1.246,0.991,0.596,0.905,0.926,0.924,1.014,0.948,0.112,0.573,0.966,0.434,0.592,0.619,0.323,0.879,0.905,0.888,0.955,0.842,0.097,0.064,0.065,0.062,0.064,0.062,0.062,0.064,0.064,0.065,0.064,0.062,0.063,0.064,0.064,0.063,0.063,0.063,0.063,0.064,0.064,0.065,0.064,0.062,0.063
Prev_Delta_OD=0.062,0.001,0.000,0.001,0.003,0.000,0.003,0.000,0.004,0.002,0.002,0.002,0.003,0.001,0.003,0.000,0.000,0.001,0.002,0.002,0.003,0.000,0.003,0.007,0.003,0.003,0.003,0.003,0.003,0.003,0.001,0.000,0.000,0.002,0.001,0.005,0.002,0.000,0.005,0.000,0.001,0.002,0.000,0.004,0.002,0.003,0.000,0.001,0.004,0.009,0.061,0.011,0.005,0.003,0.000,0.002,0.007,0.002,0.003,0.001,0.019,0.001,0.010,0.019,0.013,0.008,0.002,0.004,0.003,0.004,0.001,0.000,0.000,0.000,0.001,0.000,0.000,0.000,0.000,0.000,0.000,0.000,0.001,0.000,0.000,0.000,0.000,0.000,0.000,0.000,0.001,0.000,0.001,0.000,0.000,0.000
Delta_From_Ref=0.000,0.062,0.272,0.496,0.814,0.883,0.411,0.480,0.084,0.082,0.592,0.828,0.554,0.381,0.604,0.472,0.070,0.077,0.788,0.775,0.580,0.507,1.019,2.995,0.004,0.065,0.429,0.467,0.388,0.892,4.194,3.717,0.054,0.075,1.428,1.683,0.795,0.669,1.857,1.689,0.082,0.088,1.815,1.770,1.815,1.834,5.237,6.240,0.000,0.000,0.000,0.000,0.000,0.000,0.000,0.000,0.000,0.000,0.000,0.000,0.000,0.000,0.000,0.000,0.000,0.000,0.000,0.000,0.000,0.000,0.000,0.000,0.000,0.000,0.000,0.000,0.000,0.000,0.000,0.000,0.000,0.000,0.000,0.000,0.000,0.000,0.000,0.000,0.000,0.000,0.000,0.000,0.000,0.000,0.000,0.000
Sig_OD_Delta=0,0,0,0,0,0,0,0,0,0,0,0,0,0,0,0,0,0,0,0,0,0,1,1,0,0,0,0,0,0,1,1,0,0,1,1,0,0,1,1,0,0,1,1,1,1,1,1,0,0,0,0,0,0,0,0,0,0,0,0,0,0,0,0,0,0,0,0,0,0,0,0,0,0,0,0,0,0,0,0,0,0,0,0,0,0,0,0,0,0,0,0,0,0,0,0
Add_Drug_at_Start_Map=000000000000000000000000000000000000000000000000000000000000000000000000000000000000000000000000
[Analysis]
Drug_ID=A1,A2,A3,A4,A5,A6,B1,B2,B3,B4,B5,B6,C1,C2,C3,C4,C5,C6,D1,D2,D3,D4,D5,D6,E1,E2,E3,E4,E5,E6,F1,F2,F3,F4,F5,F6,G1,G2,G3,G4,G5,G6,H1,H2,H3,H4,H5,H6
Decision=no_inh,no_inh,no_inh,no_inh,no_inh,ps2_4_1,no_inh,no_inh,no_inh,no_inh,no_inh,other,no_inh,no_inh,no_inh,no_inh,no_inh,ps2_4_1,no_inh,no_inh,no_inh,no_inh,no_inh,ps2_4_2,ps2_4_2,ps2_4_1,ps2_4_1,ps2_4_1,ps2_4_1,other,other,other,other,other,other,ps3_4_6,screen,screen,screen,screen,screen,screen,screen,ps3_4_6,screen,ps3_4_6,screen,screen,no_inh,no_inh,no_inh,no_inh,no_inh,ps2_4_1,no_inh,no_inh,no_inh,no_inh,no_inh,ps2_4_1,ps2_4_1,ps2_4_1,ps2_4_1,ps2_2_1,ps2_4_1,other,ps2_4_1,ps2_4_1,ps2_4_1,ps2_4_1,ps2_4_2,ps3_4_6,ps2_4_2,ps2_4_2,other,ps2_4_2,other,ps3_4_6,other,other,other,other,other,ps3_4_6,ps3_4_6,ps3_4_6,ps3_4_6,ps3_4_6,screen,screen,screen,screen,ps3_4_6,ps3_4_6,screen,screen
Plot_Min=0.100,0.100,0.100,0.100,0.100,0.100,0.100,0.100,0.100,0.100,0.100,0.100,0.100,0.100,0.100,0.100,0.100,0.100,0.100,0.100,0.100,0.100,0.100,0.100,0.100,0.100,0.100,0.100,0.100,0.100,0.100,0.100,0.100,0.100,0.100,0.100,0.100,0.100,0.100,0.100,0.100,0.100,0.100,0.100,0.100,0.100,0.100,0.100
Plot_Max=1.500,1.500,1.500,1.500,1.500,1.500,1.500,1.500,1.500,1.500,1.500,1.500,1.500,1.500,1.500,1.500,1.500,1.500,1.500,1.500,1.500,1.500,1.500,1.500,1.500,1.500,1.500,1.500,1.500,1.500,1.500,1.500,1.500,1.500,1.500,1.500,1.500,1.500,1.500,1.500,1.500,1.500,1.500,1.500,1.500,1.500,1.500,1.500
G_Plot_Min=0.1
G_Plot_Delta=0.7
Plot_On_Off=0
OD_Gen_Pt=0.460
Gens_to_OD_Pt=5.000
Avg_G=1.783,1.811,1.796,1.814,1.892,2.179,1.808,1.787,1.799,1.789,1.815,3.615,1.815,1.813,1.830,1.825,1.827,2.080,1.929,1.874,1.917,1.903,1.925,2.325,2.609,2.279,2.566,2.510,2.458,4.175,4.574,3.712,5.029,4.508,4.368,5.664,0.000,0.000,0.000,0.000,0.000,0.000,0.000,29.251,0.000,29.145,0.000,0.000,1.784,1.792,1.790,1.790,1.823,2.152,1.870,1.859,1.826,1.813,1.834,2.232,2.248,2.158,2.167,2.123,2.188,3.701,2.492,2.445,2.479,2.446,2.572,12.033,2.814,2.741,2.865,2.778,2.866,16.303,3.175,3.157,3.157,3.098,3.342,17.742,71.290,79.394,94.124,73.962,0.000,0.000,0.000,0.000,60.470,69.545,0.000,0.000
Max_Slope=1.857,1.793,1.853,1.817,2.021,3.456,1.771,1.811,1.774,1.826,1.808,6.315,1.805,1.761,1.738,1.805,1.895,3.186,1.623,1.692,1.793,1.821,1.878,3.270,2.213,1.826,1.959,2.226,2.491,6.737,4.349,2.475,8.510,4.763,5.516,13.461,138.988,265.043,107.725,166.225,173.055,132.456,206.807,160.026,206.865,184.379,166.215,132.459,1.835,1.737,1.783,1.735,1.904,3.473,1.712,1.822,1.700,1.780,1.833,3.658,1.943,1.788,1.891,1.822,1.909,4.666,1.851,1.841,1.835,1.905,2.120,28.177,2.035,1.876,1.927,2.044,2.188,21.246,2.076,1.825,2.110,1.965,2.571,94.238,157.598,223.117,197.243,172.575,197.162,256.913,111.567,159.968,217.617,143.712,206.785,265.046
Fit_Model=all
Fit_Const_OD_Base=0.085
Fit_Const_N0=0.01500
Fit_Const_T0=0.000
G_Fit_Min=0.100
G_Fit_Delta=0.400
Fit_On_Off=0.000,0.000,0.000,0.000,0.000,0.000,0.000,0.000,0.000,0.000,0.000,0.000,0.000,0.000,0.000,0.000,0.000,0.000,0.000,0.000,0.000,0.000,0.000,0.000,0.000,0.000,0.000,0.000,0.000,0.000,0.000,0.000,0.000,0.000,0.000,0.000,0.000,0.000,0.000,0.000,0.000,0.000,0.000,0.000,0.000,0.000,0.000,0.000,0.000,0.000,0.000,0.000,0.000,0.000,0.000,0.000,0.000,0.000,0.000,0.000,0.000,0.000,0.000,0.000,0.000,0.000,0.000,0.000,0.000,0.000,0.000,0.000,0.000,0.000,0.000,0.000,0.000,0.000,0.000,0.000,0.000,0.000,0.000,0.000,0.000,0.000,0.000,0.000,0.000,0.000,0.000,0.000,0.000,0.000,0.000,0.000
Fit_Min=0.039,0.037,0.038,0.034,0.033,0.035,0.034,0.035,0.034,0.035,0.036,0.035,0.039,0.036,0.036,0.035,0.036,0.034,0.036,0.035,0.034,0.034,0.034,0.033,0.036,0.037,0.035,0.035,0.037,0.036,0.033,0.035,0.033,0.033,0.033,0.033,0.014,0.014,0.012,0.013,0.012,0.011,0.014,0.013,0.011,0.012,0.012,0.011,0.000,0.000,0.000,0.000,0.000,0.000,0.000,0.000,0.000,0.000,0.000,0.000,0.000,0.000,0.000,0.000,0.000,0.000,0.000,0.000,0.000,0.000,0.000,0.000,0.000,0.000,0.000,0.000,0.000,0.000,0.000,0.000,0.000,0.000,0.000,0.000,0.000,0.000,0.000,0.000,0.000,0.000,0.000,0.000,0.000,0.000,0.000,0.000
Fit_Delta=0.380,0.444,0.497,0.361,0.377,0.292,0.578,0.463,0.593,0.464,0.572,0.188,0.559,0.445,0.569,0.433,0.602,0.258,0.597,0.562,0.476,0.535,0.467,0.361,0.586,0.651,0.608,0.491,0.439,0.395,0.446,0.537,0.329,0.437,0.405,0.218,1.500,1.500,1.500,1.500,1.500,1.500,1.500,0.002,1.500,0.003,1.500,1.500,0.470,0.502,0.460,0.503,0.322,0.296,0.516,0.448,0.436,0.442,0.548,0.217,0.448,0.552,0.555,0.469,0.571,0.343,0.615,0.617,0.498,0.573,0.392,0.036,0.429,0.522,0.494,0.374,0.395,0.017,0.449,0.537,0.389,0.435,0.346,0.013,0.003,0.003,0.002,0.002,0.000,0.000,0.000,0.000,0.002,0.003,0.000,0.000
Fit_Offset=0.084,0.078,0.078,0.077,0.077,0.073,0.073,0.076,0.072,0.075,0.073,0.074,0.076,0.076,0.075,0.076,0.073,0.076,0.074,0.073,0.074,0.073,0.074,0.072,0.062,0.068,0.066,0.063,0.064,0.033,0.043,0.048,0.036,0.036,0.036,0.026,0.000,0.000,0.000,0.000,0.000,0.000,0.000,0.065,0.000,0.063,0.000,0.000,0.074,0.074,0.075,0.074,0.076,0.073,0.075,0.076,0.076,0.076,0.073,0.078,0.081,0.079,0.082,0.080,0.079,0.074,0.082,0.082,0.083,0.082,0.082,0.012,0.085,0.084,0.084,0.085,0.084,0.031,0.086,0.086,0.085,0.085,0.085,0.092,0.063,0.063,0.064,0.063,0.000,0.000,0.000,0.000,0.063,0.063,0.000,0.000
Fit_N0=0.011,0.010,0.011,0.010,0.010,0.011,0.011,0.010,0.010,0.011,0.012,0.010,0.014,0.011,0.013,0.011,0.014,0.011,0.012,0.011,0.011,0.012,0.011,0.011,0.019,0.015,0.014,0.016,0.016,0.035,0.060,0.026,0.068,0.065,0.080,0.077,0.000,0.000,0.000,0.000,0.000,0.000,0.000,0.001,0.000,0.000,0.000,0.000,0.011,0.011,0.010,0.011,0.009,0.012,0.009,0.009,0.011,0.013,0.010,0.011,0.008,0.009,0.008,0.009,0.010,0.009,0.006,0.006,0.007,0.006,0.007,0.038,0.005,0.005,0.005,0.005,0.006,0.033,0.003,0.003,0.004,0.004,0.003,0.001,0.000,0.000,0.000,0.000,0.000,0.000,0.000,0.000,0.000,0.000,0.000,0.000
Fit_T0=0.920,1.209,1.203,1.272,1.416,0.958,1.117,1.177,0.708,1.119,1.059,0.799,0.899,1.096,1.286,1.188,1.182,1.290,1.104,0.987,1.290,1.120,1.164,0.849,-0.701,0.085,-0.204,-0.444,-0.303,-2.358,4.352,-1.726,4.678,3.612,5.580,4.861,0.000,0.000,0.000,0.000,0.000,0.000,0.000,4.672,0.000,6.194,0.000,0.000,1.109,1.088,1.167,1.031,1.309,0.868,1.150,1.205,1.433,1.680,0.901,1.386,1.466,1.421,1.232,1.345,1.498,-3.025,1.445,1.444,1.836,1.685,1.698,-14.458,1.871,1.878,1.931,2.090,1.984,-11.184,2.171,2.137,2.532,2.407,1.388,6.188,6.250,6.260,6.247,6.262,0.000,0.000,0.000,0.000,6.240,6.250,0.000,0.000
Fit_G=1.456,1.406,1.453,1.373,1.419,1.678,1.464,1.402,1.503,1.427,1.514,1.883,1.627,1.449,1.533,1.450,1.595,1.558,1.636,1.570,1.536,1.592,1.576,1.944,3.002,2.288,2.604,2.690,2.590,5.879,6.275,4.836,7.385,6.595,6.275,9.471,0.000,0.000,0.000,0.000,0.000,0.000,0.000,1.219,0.000,1.735,0.000,0.000,1.426,1.445,1.409,1.448,1.362,1.695,1.466,1.397,1.415,1.407,1.513,1.617,1.683,1.685,1.672,1.631,1.721,3.683,1.798,1.762,1.748,1.720,1.829,15.980,1.885,1.850,1.876,1.846,1.977,14.799,1.955,1.930,1.968,1.934,2.137,4.534,1.544,1.596,1.523,1.609,0.000,0.000,0.000,0.000,1.658,1.496,0.000,0.000
Fit_Error=19.102,9.807,25.183,4.980,6.138,4.701,62.046,10.876,63.539,13.549,49.852,1.348,232.832,7.913,47.709,9.678,73.266,1.178,41.924,27.366,11.489,20.447,13.979,3.512,137.338,37.433,28.051,15.882,12.600,14.916,8.621,22.420,3.172,8.724,6.806,0.788,0.000,0.000,0.000,0.000,0.000,0.000,0.000,0.261,0.000,0.307,0.000,0.000,16.101,30.301,10.746,20.450,2.569,4.957,16.409,8.011,5.646,6.828,27.574,1.036,16.393,26.221,23.530,15.547,25.309,22.140,45.032,38.279,13.780,29.576,8.213,0.274,16.906,25.434,22.663,8.599,10.046,0.266,32.659,56.834,18.721,26.201,11.521,0.332,0.063,0.094,0.046,0.040,0.000,0.000,0.000,0.000,0.223,0.017,0.000,0.000
Fit_CV=62.000,38.000,69.000,16.000,64.000,49.000,45.000,39.000,90.000,38.000,79.000,74.000,77.000,72.000,80.000,64.000,82.000,64.000,78.000,60.000,93.000,74.000,77.000,65.000,116.000,100.000,96.000,101.000,111.000,227.000,121.000,209.000,112.000,112.000,207.000,118.000,0.000,0.000,0.000,0.000,0.000,0.000,0.000,12.000,0.000,49.000,0.000,0.000,39.000,43.000,39.000,81.000,15.000,71.000,73.000,66.000,77.000,84.000,73.000,63.000,61.000,80.000,90.000,43.000,108.000,76.000,122.000,102.000,63.000,91.000,72.000,27.000,103.000,86.000,125.000,48.000,50.000,13.000,75.000,69.000,118.000,76.000,68.000,76.000,60.000,56.000,63.000,55.000,0.000,0.000,0.000,0.000,54.000,62.000,0.000,0.000
Time_to_20_Gens=0,0,0,0,0,0,0,0,0,0,0,0,0,0,0,0,0,0,0,0,0,0,0,0,0,0,0,0,0,0,0,0,0,0,0,0,0,0,0,0,0,0,0,0,0,0,0,0
Time_to_each_5_Gens=0,0,0,0,0,0,0,0,0,0,0,0,0,0,0,0,0,0,0,0,0,0,0,0,0,0,0,0,0,0,0,0,0,0,0,0,0,0,0,0,0,0,0,0,0,0,0,0
Time_to_each_n_Gens=8.916,9.057,8.979,9.071,9.462,10.894,9.042,8.935,8.994,8.943,9.074,18.074,9.077,9.065,9.148,9.124,9.136,10.401,9.643,9.371,9.585,9.516,9.626,11.625,13.045,11.397,12.829,12.551,12.291,20.876,22.870,18.560,23.422,22.540,21.839,23.406,0.000,0.000,0.000,0.000,0.000,0.000,0.000,5.419,0.000,5.342,0.000,0.000,8.919,8.958,8.950,8.950,9.114,10.759,9.348,9.294,9.131,9.065,9.172,11.160,11.240,10.791,10.835,10.615,10.940,18.503,12.461,12.225,12.393,12.230,12.859,23.411,14.068,13.706,14.324,13.891,14.329,22.851,15.877,15.787,15.787,15.490,16.712,16.601,22.102,21.210,21.842,21.342,0.000,0.000,0.000,0.000,22.164,22.508,0.000,0.000
Min_Pt_OD=0,0,0,0,0,0,0,0,0,0,0,0,0,0,0,0,0,0,0,0,0,0,0,0,0,0,0,0,0,0,0,0,0,0,0,0,0,0,0,0,0,0,0,0,0,0,0,0
Min_Pt_t=0,0,0,0,0,0,0,0,0,0,0,0,0,0,0,0,0,0,0,0,0,0,0,0,0,0,0,0,0,0,0,0,0,0,0,0,0,0,0,0,0,0,0,0,0,0,0,0
TO_OD=0,0,0,0,0,0,0,0,0,0,0,0,0,0,0,0,0,0,0,0,0,0,0,0,0,0,0,0,0,0,0,0,0,0,0,0,0,0,0,0,0,0,0,0,0,0,0,0
Ref_ID=A01
Multi_Refs=single_ref
test=A01,A02,A03,A04,A05,A06,A07,A08,A09,A10,A11,A12,B01,B02,B03,B04,B05,B06,B07,B08,B09,B10,B11,B12,C01,C02,C03,C04,C05,C06,C07,C08,C09,C10,C11,C12,D01,D02,D03,D04,D05,D06,D07,D08,D09,D10,D11,D12,E01,E02,E03,E04,E05,E06,E07,E08,E09,E10,E11,E12,F01,F02,F03,F04,F05,F06,F07,F08,F09,F10,F11,F12,G01,G02,G03,G04,G05,G06,G07,G08,G09,G10,G11,G12,H01,H02,H03,H04,H05,H06,H07,H08,H09,H10,H11,H12
Start_Time_Now=3.2595981362E+9
Start_Date="4/16/2007+12:55 PM"
pv_to_plate_order=no
gen_time_cutoff=0.000
Drug_Name=nd?:;-ud+0,nd?:;-ud+0,nd?:;-ud+0,nd?:;-ud+0,nd?:;-ud+0,nd?:;-ud+0,nd?:;-ud+0,nd?:;-ud+0,nd?:;-ud+0,nd?:;-ud+0,nd?:;-ud+0,nd?:;-ud+0,nd?:;-ud+0,nd?:;-ud+0,nd?:;-ud+0,nd?:;-ud+0,nd?:;-ud+0,nd?:;-ud+0,nd?:;-ud+0,nd?:;-ud+0,nd?:;-ud+0,nd?:;-ud+0,nd?:;-ud+0,nd?:;-ud+0,nd?:;-ud+0,nd?:;-ud+0,nd?:;-ud+0,nd?:;-ud+0,nd?:;-ud+0,nd?:;-ud+0,nd?:;-ud+0,nd?:;-ud+0,nd?:;-ud+0,nd?:;-ud+0,nd?:;-ud+0,nd?:;-ud+0,nd?:;-ud+0,nd?:;-ud+0,nd?:;-ud+0,nd?:;-ud+0,nd?:;-ud+0,nd?:;-ud+0,nd?:;-ud+0,nd?:;-ud+0,nd?:;-ud+0,nd?:;-ud+0,nd?:;-ud+0,nd?:;-ud+0,nd?:;-ud+0,nd?:;-ud+0,nd?:;-ud+0,nd?:;-ud+0,nd?:;-ud+0,nd?:;-ud+0,nd?:;-ud+0,nd?:;-ud+0,nd?:;-ud+0,nd?:;-ud+0,nd?:;-ud+0,nd?:;-ud+0,nd?:;-ud+0,nd?:;-ud+0,nd?:;-ud+0,nd?:;-ud+0,nd?:;-ud+0,nd?:;-ud+0,nd?:;-ud+0,nd?:;-ud+0,nd?:;-ud+0,nd?:;-ud+0,nd?:;-ud+0,nd?:;-ud+0,nd?:;-ud+0,nd?:;-ud+0,nd?:;-ud+0,nd?:;-ud+0,nd?:;-ud+0,nd?:;-ud+0,nd?:;-ud+0,nd?:;-ud+0,nd?:;-ud+0,nd?:;-ud+0,nd?:;-ud+0,nd?:;-ud+0,nd?:;-ud+0,nd?:;-ud+0,nd?:;-ud+0,nd?:;-ud+0,nd?:;-ud+0,nd?:;-ud+0,nd?:;-ud+0,nd?:;-ud+0,nd?:;-ud+0,nd?:;-ud+0,nd?:;-ud+0,nd?:;-ud+0
Drug_Well_Pos=A01,A02,A03,A04,A05,A06,B01,B02,B03,B04,B05,B06,C01,C02,C03,C04,C05,C06,D01,D02,D03,D04,D05,D06,E01,E02,E03,E04,E05,E06,F01,F02,F03,F04,F05,F06,G01,G02,G03,G04,G05,G06,H01,H02,H03,H04,H05,H06,A07,A08,A09,A10,A11,A12,B07,B08,B09,B10,B11,B12,C07,C08,C09,C10,C11,C12,D07,D08,D09,D10,D11,D12,E07,E08,E09,E10,E11,E12,F07,F08,F09,F10,F11,F12,G07,G08,G09,G10,G11,G12,H07,H08,H09,H10,H11,H12
Avg_G_tcut=1.783,1.811,1.796,1.814,1.892,2.179,1.808,1.787,1.799,1.789,1.815,3.615,1.815,1.813,1.830,1.825,1.827,2.080,1.929,1.874,1.917,1.903,1.925,2.325,2.609,2.279,2.566,2.510,2.458,4.175,4.574,3.712,5.029,4.508,4.368,5.664,0.000,0.000,0.000,0.000,0.000,0.000,0.000,29.251,0.000,29.145,0.000,0.000,1.784,1.792,1.790,1.790,1.823,2.152,1.870,1.859,1.826,1.813,1.834,2.232,2.248,2.158,2.167,2.123,2.188,3.701,2.492,2.445,2.479,2.446,2.572,12.033,2.814,2.741,2.865,2.778,2.866,16.303,3.175,3.157,3.157,3.098,3.342,17.742,71.290,79.394,94.124,73.962,0.000,0.000,0.000,0.000,60.470,69.545,0.000,0.000
t0_from_interval=0.826,1.609,1.432,1.516,1.681,0.707,1.752,1.567,1.559,1.448,1.534,-3.039,1.161,1.389,1.290,1.364,1.304,1.003,1.437,1.428,1.565,1.324,1.313,0.894,-1.143,0.280,0.160,-0.378,-0.250,-3.800,-3.227,-2.300,-4.009,-3.869,-3.568,-5.782,0.000,0.000,0.000,0.000,0.000,0.000,0.000,0.000,0.000,0.000,0.000,0.000,1.536,1.563,1.563,1.505,1.604,0.664,1.700,1.725,1.555,1.521,1.529,1.069,1.825,1.700,1.616,1.612,1.582,-1.036,2.463,2.583,2.589,2.723,2.475,-15.297,3.400,3.298,3.865,3.518,3.392,-30.103,4.748,4.636,4.690,4.392,4.523,0.000,0.000,0.000,0.000,0.000,0.000,0.000,0.000,0.000,0.000,0.000,0.000,0.000
Sum_Delta_Ref=0.000,0.410,0.705,0.097,1.698,8.748,0.254,0.356,0.390,0.366,0.055,17.624,0.361,0.596,0.239,0.316,0.872,7.141,1.565,0.309,1.284,0.590,1.429,10.687,10.120,6.046,9.130,8.802,8.248,24.924,28.237,23.437,29.397,27.530,27.012,30.686,-1.000,-1.000,-1.000,-1.000,-1.000,-1.000,-1.000,35.930,-1.000,35.925,-1.000,-1.000,0.168,0.118,0.511,0.320,1.012,8.341,0.729,0.445,0.169,0.262,0.254,9.045,6.456,5.386,4.487,3.741,5.320,23.981,9.699,9.105,9.317,9.405,10.786,34.066,14.478,12.934,15.218,13.534,14.950,34.932,19.655,19.402,19.462,18.459,22.286,35.272,35.956,35.957,35.995,35.947,-1.000,-1.000,-1.000,-1.000,35.964,35.972,-1.000,-1.000
Gens_at_time_G=5.000,5.000,5.000,5.000,5.000,5.000,5.000,5.000,5.000,5.000,5.000,5.000,5.000,5.000,5.000,5.000,5.000,5.000,5.000,5.000,5.000,5.000,5.000,5.000,5.000,5.000,5.000,5.000,5.000,5.000,5.000,5.000,4.657,5.000,5.000,4.133,0.000,0.000,0.000,0.000,0.000,0.000,0.000,0.185,0.000,0.183,0.000,0.000,5.000,5.000,5.000,5.000,5.000,5.000,5.000,5.000,5.000,5.000,5.000,5.000,5.000,5.000,5.000,5.000,5.000,5.000,5.000,5.000,5.000,5.000,5.000,1.945,5.000,5.000,5.000,5.000,5.000,1.402,5.000,5.000,5.000,5.000,5.000,0.936,0.310,0.267,0.232,0.289,0.000,0.000,0.000,0.000,0.367,0.324,0.000,0.000
G_Int_tcut=1.618,1.490,1.509,1.511,1.556,2.037,1.458,1.474,1.487,1.499,1.508,4.223,1.583,1.535,1.572,1.552,1.566,1.880,1.641,1.589,1.604,1.638,1.662,2.146,2.838,2.224,2.534,2.586,2.508,4.935,5.219,4.172,5.890,5.282,5.081,7.063,0.000,0.000,0.000,0.000,0.000,0.000,0.000,29.251,0.000,29.145,0.000,0.000,1.477,1.479,1.477,1.489,1.502,2.019,1.530,1.514,1.515,1.509,1.529,2.018,1.883,1.818,1.844,1.801,1.872,3.908,2.000,1.928,1.961,1.901,2.077,19.896,2.134,2.082,2.092,2.075,2.187,37.780,2.226,2.230,2.219,2.220,2.438,17.742,71.290,79.394,94.124,73.962,0.000,0.000,0.000,0.000,60.470,69.545,0.000,0.000
Sum_Del_12=0.000,0.476,0.243,0.588,1.723,4.104,0.527,0.302,0.390,0.305,0.554,6.584,0.415,0.439,0.652,0.675,0.734,3.708,2.062,1.269,1.898,1.662,2.027,5.716,6.727,5.448,7.036,6.625,6.322,8.910,9.440,8.818,9.625,9.251,9.206,9.818,11.124,11.138,11.113,11.118,11.108,11.108,11.128,11.112,11.100,11.112,11.112,11.096,0.212,0.237,0.364,0.164,0.831,4.013,1.358,1.205,0.705,0.499,0.812,4.748,5.951,5.106,5.096,4.624,5.358,9.261,7.806,7.580,7.756,7.603,8.122,10.335,9.190,8.934,9.346,9.080,9.187,10.668,9.978,9.942,9.936,9.866,10.047,10.790,11.116,11.115,11.136,11.108,11.102,11.135,11.099,11.113,11.123,11.127,11.121,11.133
Sum_Del_20=0.000,0.410,0.699,0.088,1.657,8.568,0.256,0.344,0.377,0.354,0.047,17.288,0.353,0.592,0.227,0.303,0.849,6.994,1.525,0.294,1.249,0.568,1.391,10.469,9.904,5.911,8.925,8.607,8.067,24.446,27.708,22.989,28.845,27.013,26.502,30.115,35.317,35.329,35.286,35.292,35.276,35.283,35.306,35.267,35.248,35.262,35.276,35.247,0.159,0.122,0.496,0.320,0.986,8.169,0.706,0.428,0.159,0.265,0.258,8.853,6.314,5.266,4.382,3.651,5.199,23.512,9.486,8.904,9.111,9.200,10.549,33.438,14.164,12.649,14.888,13.236,14.623,34.286,19.228,18.982,19.040,18.057,21.818,34.621,35.292,35.294,35.330,35.284,35.280,35.333,35.265,35.286,35.300,35.309,35.313,35.325
Sum_Del_24=0.000,0.754,1.064,0.106,1.631,9.377,0.560,0.361,0.372,0.373,0.150,20.582,0.329,0.992,0.062,0.159,0.894,7.438,1.317,0.084,0.997,0.145,1.145,11.289,9.921,5.793,8.444,8.412,7.930,27.913,32.355,23.231,34.599,31.391,30.377,36.890,44.701,44.714,44.659,44.667,44.651,44.660,44.684,44.637,44.616,44.629,44.646,44.617,0.139,0.261,0.547,0.507,1.046,8.930,0.453,0.126,0.053,0.561,0.673,9.522,6.261,5.260,3.987,3.203,4.972,25.683,9.335,8.767,8.846,9.197,10.356,42.339,14.092,12.267,14.810,12.832,14.343,43.409,18.980,18.898,18.924,17.801,21.763,43.851,44.653,44.656,44.699,44.643,44.651,44.714,44.633,44.657,44.653,44.670,44.696,44.706
Sum_12=11.170,10.694,10.927,10.582,9.447,7.066,10.642,10.868,10.780,10.865,10.616,4.586,10.755,10.731,10.518,10.495,10.436,7.462,9.108,9.901,9.272,9.508,9.143,5.453,4.443,5.722,4.134,4.545,4.848,2.260,1.730,2.352,1.545,1.918,1.964,1.352,0.046,0.032,0.057,0.052,0.062,0.062,0.042,0.058,0.070,0.058,0.058,0.074,10.958,10.933,10.806,11.006,10.338,7.157,9.812,9.965,10.465,10.670,10.358,6.422,5.218,6.064,6.074,6.546,5.812,1.909,3.364,3.590,3.414,3.567,3.047,0.835,1.979,2.236,1.824,2.090,1.983,0.502,1.192,1.228,1.233,1.304,1.123,0.379,0.054,0.055,0.033,0.062,0.067,0.034,0.071,0.057,0.047,0.043,0.049,0.037
Sum_20=35.397,35.807,36.096,35.310,33.740,26.829,35.654,35.053,35.021,35.043,35.350,18.110,35.044,35.989,35.170,35.094,34.548,28.403,33.873,35.103,34.148,34.829,34.006,24.928,25.493,29.486,26.472,26.790,27.331,10.951,7.689,12.408,6.552,8.384,8.895,5.282,0.081,0.068,0.112,0.105,0.121,0.114,0.091,0.130,0.149,0.136,0.121,0.150,35.238,35.519,34.901,35.717,34.411,27.228,34.691,34.970,35.239,35.662,35.655,26.544,29.083,30.131,31.015,31.746,30.198,11.885,25.911,26.493,26.287,26.197,24.848,1.960,21.234,22.748,20.510,22.161,20.774,1.112,16.169,16.415,16.357,17.340,13.579,0.777,0.105,0.103,0.067,0.113,0.117,0.065,0.132,0.112,0.097,0.089,0.084,0.073
Sum_24=44.790,45.543,45.854,44.896,43.158,35.412,45.350,44.429,44.418,44.416,44.939,24.207,44.461,45.781,44.727,44.631,43.896,37.352,43.473,44.874,43.792,44.645,43.645,33.500,34.869,38.997,36.346,36.378,36.860,16.877,12.434,21.559,10.190,13.399,14.412,7.900,0.089,0.076,0.131,0.123,0.138,0.130,0.106,0.153,0.174,0.161,0.143,0.173,44.651,45.051,44.243,45.297,43.743,35.859,44.336,44.663,44.843,45.350,45.463,35.268,38.529,39.530,40.802,41.587,39.818,19.107,35.454,36.023,35.943,35.592,34.433,2.450,30.698,32.522,29.980,31.958,30.447,1.380,25.809,25.892,25.865,26.989,23.026,0.938,0.136,0.134,0.091,0.147,0.138,0.076,0.157,0.133,0.136,0.120,0.094,0.083
G_by_Interval=1.618,1.490,1.509,1.511,1.556,2.037,1.458,1.474,1.487,1.499,1.508,4.223,1.583,1.535,1.572,1.552,1.566,1.880,1.641,1.589,1.604,1.638,1.662,2.146,2.838,2.224,2.534,2.586,2.508,4.935,5.219,4.172,5.890,5.282,5.081,7.063,0.000,0.000,0.000,0.000,0.000,0.000,0.000,29.251,0.000,29.145,0.000,0.000,1.477,1.479,1.477,1.489,1.502,2.019,1.530,1.514,1.515,1.509,1.529,2.018,1.883,1.818,1.844,1.801,1.872,3.908,2.000,1.928,1.961,1.901,2.077,19.896,2.134,2.082,2.092,2.075,2.187,37.780,2.226,2.230,2.219,2.220,2.438,17.742,71.290,79.394,94.124,73.962,0.000,0.000,0.000,0.000,60.470,69.545,0.000,0.000
Avg_G_t8=1.783,1.811,1.796,1.814,1.892,2.179,1.808,1.787,1.799,1.789,1.815,3.615,1.815,1.813,1.830,1.825,1.827,2.080,1.929,1.874,1.917,1.903,1.925,2.325,2.609,2.279,2.566,2.510,2.458,4.175,4.574,3.712,5.029,4.508,4.368,5.664,0.000,0.000,0.000,0.000,0.000,0.000,0.000,29.251,0.000,29.145,0.000,0.000,1.784,1.792,1.790,1.790,1.823,2.152,1.870,1.859,1.826,1.813,1.834,2.232,2.248,2.158,2.167,2.123,2.188,3.701,2.492,2.445,2.479,2.446,2.572,12.033,2.814,2.741,2.865,2.778,2.866,16.303,3.175,3.157,3.157,3.098,3.342,17.742,71.290,79.394,94.124,73.962,0.000,0.000,0.000,0.000,60.470,69.545,0.000,0.000
G_int_t8=1.618,1.490,1.509,1.511,1.556,2.037,1.458,1.474,1.487,1.499,1.508,4.223,1.583,1.535,1.572,1.552,1.566,1.880,1.641,1.589,1.604,1.638,1.662,2.146,2.838,2.224,2.534,2.586,2.508,4.935,5.219,4.172,5.890,5.282,5.081,7.063,0.000,0.000,0.000,0.000,0.000,0.000,0.000,29.251,0.000,29.145,0.000,0.000,1.477,1.479,1.477,1.489,1.502,2.019,1.530,1.514,1.515,1.509,1.529,2.018,1.883,1.818,1.844,1.801,1.872,3.908,2.000,1.928,1.961,1.901,2.077,19.896,2.134,2.082,2.092,2.075,2.187,37.780,2.226,2.230,2.219,2.220,2.438,17.742,71.290,79.394,94.124,73.962,0.000,0.000,0.000,0.000,60.470,69.545,0.000,0.000
Avg_G_t12=1.783,1.811,1.796,1.814,1.892,2.179,1.808,1.787,1.799,1.789,1.815,3.615,1.815,1.813,1.830,1.825,1.827,2.080,1.929,1.874,1.917,1.903,1.925,2.325,2.609,2.279,2.566,2.510,2.458,4.175,4.574,3.712,5.029,4.508,4.368,5.664,0.000,0.000,0.000,0.000,0.000,0.000,0.000,29.251,0.000,29.145,0.000,0.000,1.784,1.792,1.790,1.790,1.823,2.152,1.870,1.859,1.826,1.813,1.834,2.232,2.248,2.158,2.167,2.123,2.188,3.701,2.492,2.445,2.479,2.446,2.572,12.033,2.814,2.741,2.865,2.778,2.866,16.303,3.175,3.157,3.157,3.098,3.342,17.742,71.290,79.394,94.124,73.962,0.000,0.000,0.000,0.000,60.470,69.545,0.000,0.000
G_int_t12=1.618,1.490,1.509,1.511,1.556,2.037,1.458,1.474,1.487,1.499,1.508,4.223,1.583,1.535,1.572,1.552,1.566,1.880,1.641,1.589,1.604,1.638,1.662,2.146,2.838,2.224,2.534,2.586,2.508,4.935,5.219,4.172,5.890,5.282,5.081,7.063,0.000,0.000,0.000,0.000,0.000,0.000,0.000,29.251,0.000,29.145,0.000,0.000,1.477,1.479,1.477,1.489,1.502,2.019,1.530,1.514,1.515,1.509,1.529,2.018,1.883,1.818,1.844,1.801,1.872,3.908,2.000,1.928,1.961,1.901,2.077,19.896,2.134,2.082,2.092,2.075,2.187,37.780,2.226,2.230,2.219,2.220,2.438,17.742,71.290,79.394,94.124,73.962,0.000,0.000,0.000,0.000,60.470,69.545,0.000,0.000
Avg_G_inflex=1.806,1.830,1.796,1.842,1.919,2.070,1.809,1.802,1.799,1.803,1.815,2.394,1.815,1.829,1.831,1.841,1.827,2.037,1.929,1.874,1.920,1.903,1.934,2.300,2.609,2.280,2.566,2.510,2.472,4.077,4.597,3.712,5.018,4.528,4.368,5.593,0.000,0.000,0.000,0.000,0.000,0.000,0.000,4.199,0.000,28.147,0.000,0.000,1.796,1.792,1.807,1.791,1.852,2.055,1.871,1.877,1.842,1.831,1.834,2.155,2.267,2.159,2.170,2.135,2.190,3.651,2.493,2.445,2.480,2.447,2.608,5.535,2.846,2.742,2.865,2.850,2.912,6.280,3.197,3.159,3.230,3.130,3.447,17.990,51.077,47.123,82.959,36.445,0.000,0.000,0.000,0.000,42.433,84.266,0.000,0.000
G_int_inflex=1.642,1.506,1.507,1.500,1.547,1.783,1.454,1.489,1.484,1.515,1.508,2.017,1.583,1.558,1.565,1.573,1.566,1.700,1.639,1.589,1.609,1.637,1.676,2.082,2.838,2.220,2.534,2.586,2.532,4.813,5.246,4.172,5.889,5.285,5.078,7.002,0.000,0.000,0.000,0.000,0.000,0.000,0.000,4.199,0.000,28.147,0.000,0.000,1.492,1.478,1.504,1.485,1.480,1.809,1.518,1.535,1.533,1.530,1.529,1.853,1.911,1.811,1.790,1.783,1.848,3.850,1.989,1.928,1.933,1.890,2.101,7.041,2.166,2.069,2.081,2.106,2.206,6.280,2.255,2.190,2.267,2.234,2.464,17.990,51.077,47.123,82.959,36.445,0.000,0.000,0.000,0.000,42.433,84.266,0.000,0.000
G_by_Interval_g4=1.656,1.542,1.564,1.548,1.600,1.985,1.512,1.511,1.530,1.503,1.534,3.657,1.730,1.553,1.579,1.559,1.585,1.866,1.662,1.619,1.648,1.648,1.670,2.104,2.640,2.148,2.498,2.433,2.366,4.442,4.905,3.886,5.478,4.908,4.703,6.381,0.000,0.000,0.000,0.000,0.000,0.000,0.000,29.251,0.000,29.145,0.000,0.000,1.513,1.509,1.531,1.551,1.546,1.899,1.599,1.573,1.555,1.553,1.564,2.026,2.058,1.947,1.995,1.952,2.016,3.797,2.238,2.138,2.140,2.155,2.254,19.896,2.370,2.330,2.401,2.354,2.486,37.780,2.577,2.607,2.569,2.510,2.776,17.742,71.290,79.394,94.124,73.962,0.000,0.000,0.000,0.000,60.470,69.545,0.000,0.000
G_int_t8_g4=1.656,1.542,1.564,1.548,1.600,1.985,1.512,1.511,1.530,1.503,1.534,3.657,1.730,1.553,1.579,1.559,1.585,1.866,1.662,1.619,1.648,1.648,1.670,2.104,2.640,2.148,2.498,2.433,2.366,4.442,4.905,3.886,5.478,4.908,4.703,6.381,0.000,0.000,0.000,0.000,0.000,0.000,0.000,29.251,0.000,29.145,0.000,0.000,1.513,1.509,1.531,1.551,1.546,1.899,1.599,1.573,1.555,1.553,1.564,2.026,2.058,1.947,1.995,1.952,2.016,3.797,2.238,2.138,2.140,2.155,2.254,19.896,2.370,2.330,2.401,2.354,2.486,37.780,2.577,2.607,2.569,2.510,2.776,17.742,71.290,79.394,94.124,73.962,0.000,0.000,0.000,0.000,60.470,69.545,0.000,0.000
G_int_t12_g4=1.656,1.542,1.564,1.548,1.600,1.985,1.512,1.511,1.530,1.503,1.534,3.657,1.730,1.553,1.579,1.559,1.585,1.866,1.662,1.619,1.648,1.648,1.670,2.104,2.640,2.148,2.498,2.433,2.366,4.442,4.905,3.886,5.478,4.908,4.703,6.381,0.000,0.000,0.000,0.000,0.000,0.000,0.000,29.251,0.000,29.145,0.000,0.000,1.513,1.509,1.531,1.551,1.546,1.899,1.599,1.573,1.555,1.553,1.564,2.026,2.058,1.947,1.995,1.952,2.016,3.797,2.238,2.138,2.140,2.155,2.254,19.896,2.370,2.330,2.401,2.354,2.486,37.780,2.577,2.607,2.569,2.510,2.776,17.742,71.290,79.394,94.124,73.962,0.000,0.000,0.000,0.000,60.470,69.545,0.000,0.000
G_int_inflex_g4=1.676,1.546,1.559,1.528,1.579,1.778,1.504,1.512,1.525,1.509,1.534,2.017,1.730,1.571,1.565,1.575,1.585,1.722,1.657,1.619,1.652,1.646,1.680,2.054,2.640,2.144,2.498,2.433,2.382,4.330,4.923,3.886,5.466,4.895,4.659,6.310,0.000,0.000,0.000,0.000,0.000,0.000,0.000,4.199,0.000,28.147,0.000,0.000,1.517,1.507,1.549,1.543,1.524,1.730,1.575,1.584,1.569,1.566,1.564,1.853,2.080,1.938,1.929,1.919,1.952,3.744,2.211,2.138,2.108,2.134,2.282,7.041,2.400,2.310,2.391,2.368,2.496,6.280,2.600,2.544,2.622,2.528,2.814,17.990,51.077,47.123,82.959,36.445,0.000,0.000,0.000,0.000,42.433,84.266,0.000,0.000
Time_Inflex=8.826,9.316,9.561,8.826,9.316,9.316,10.050,9.316,10.050,9.316,10.050,9.316,10.050,9.316,10.050,9.316,10.294,8.826,10.784,10.294,10.050,10.294,10.050,11.028,14.454,12.986,14.209,13.231,12.496,19.995,23.187,19.995,23.187,22.696,21.468,22.696,0.263,0.263,0.263,0.263,0.263,0.263,0.263,7.603,0.263,18.124,0.263,0.263,9.316,9.561,9.316,9.561,8.582,9.316,10.050,9.561,9.316,9.316,10.050,8.826,11.518,11.762,11.762,11.028,12.007,17.145,13.720,13.475,12.986,13.231,12.741,10.539,14.209,14.454,14.943,13.720,14.209,7.358,16.166,16.656,15.677,15.677,16.166,21.714,21.714,19.995,22.205,19.749,0.263,0.263,0.263,0.263,19.103,22.450,0.263,0.263
OD_Inflex=0.521,0.576,0.634,0.488,0.508,0.403,0.715,0.597,0.727,0.593,0.708,0.285,0.694,0.573,0.697,0.561,0.737,0.372,0.732,0.706,0.610,0.670,0.598,0.472,0.711,0.787,0.730,0.622,0.553,0.498,0.554,0.663,0.424,0.538,0.507,0.309,0.065,0.066,0.064,0.064,0.063,0.063,0.065,0.065,0.063,0.064,0.064,0.063,0.603,0.645,0.595,0.644,0.443,0.405,0.651,0.576,0.557,0.572,0.691,0.326,0.574,0.707,0.693,0.597,0.689,0.461,0.748,0.747,0.628,0.697,0.509,0.113,0.553,0.650,0.629,0.503,0.510,0.102,0.571,0.674,0.514,0.557,0.463,0.097,0.064,0.064,0.065,0.064,0.063,0.063,0.063,0.063,0.063,0.065,0.063,0.064
Time_Saturation=0.000,21.468,21.468,20.732,20.486,20.732,15.677,21.223,16.656,20.486,20.732,18.613,16.901,19.103,13.720,20.732,21.223,16.656,15.677,15.677,17.145,18.369,18.124,18.124,22.450,20.977,0.000,20.486,18.124,20.486,0.000,22.450,0.000,0.000,0.000,0.000,0.263,0.263,0.263,0.263,0.263,0.263,0.263,0.000,0.263,0.000,0.263,0.263,17.879,21.223,15.677,21.223,17.390,18.369,18.124,18.369,15.188,18.369,21.223,20.977,18.124,17.634,18.369,12.986,15.677,21.959,18.124,18.124,15.677,18.124,20.732,11.028,16.166,21.468,16.656,17.634,0.000,16.901,18.124,19.749,17.879,17.390,18.858,0.000,0.000,0.000,0.000,0.000,0.263,0.263,0.263,0.263,0.000,0.000,0.263,0.263
OD_Saturation=0.000,0.998,1.036,1.095,0.997,0.751,0.958,1.027,1.003,1.117,1.088,0.538,0.970,1.008,0.970,1.101,1.076,0.746,0.994,1.024,1.007,1.070,1.027,0.723,1.016,1.239,0.000,1.118,0.943,0.518,0.000,0.950,0.000,0.000,0.000,0.000,0.065,0.066,0.064,0.064,0.063,0.063,0.065,0.000,0.063,0.000,0.064,0.063,0.957,0.989,0.973,1.099,0.979,0.732,0.975,0.972,0.975,1.064,1.078,0.766,0.923,0.936,0.949,0.903,0.916,0.665,0.925,0.938,0.897,0.940,0.931,0.116,0.851,0.919,0.861,0.877,0.000,0.105,0.839,0.877,0.826,0.821,0.759,0.000,0.000,0.000,0.000,0.000,0.063,0.063,0.063,0.063,0.000,0.000,0.063,0.064
Ref_Well_Name=A01,A01,A01,A01,A01,A01,A01,A01,A01,A01,A01,A01,A01,A01,A01,A01,A01,A01,A01,A01,A01,A01,A01,A01,A01,A01,A01,A01,A01,A01,A01,A01,A01,A01,A01,A01,A01,A01,A01,A01,A01,A01,A01,A01,A01,A01,A01,A01,A01,A01,A01,A01,A01,A01,A01,A01,A01,A01,A01,A01,A01,A01,A01,A01,A01,A01,A01,A01,A01,A01,A01,A01,A01,A01,A01,A01,A01,A01,A01,A01,A01,A01,A01,A01,A01,A01,A01,A01,A01,A01,A01,A01,A01,A01,A01,A01
Ratio_Avg_G=1.000,0.984,0.993,0.983,0.942,0.818,0.986,0.998,0.991,0.997,0.983,0.493,0.982,0.984,0.975,0.977,0.976,0.857,0.925,0.951,0.930,0.937,0.926,0.767,0.683,0.782,0.695,0.710,0.725,0.427,0.390,0.480,0.355,0.396,0.408,0.315,Inf,Inf,Inf,Inf,Inf,Inf,Inf,0.061,Inf,0.061,Inf,Inf,1.000,0.995,0.996,0.996,0.978,0.829,0.954,0.959,0.976,0.984,0.972,0.799,0.793,0.826,0.823,0.840,0.815,0.482,0.715,0.729,0.719,0.729,0.693,0.148,0.634,0.651,0.622,0.642,0.622,0.109,0.562,0.565,0.565,0.576,0.533,0.101,0.025,0.022,0.019,0.024,Inf,Inf,Inf,Inf,0.029,0.026,Inf,Inf
Ratio_Fit_G=1.000,1.036,1.002,1.060,1.026,0.868,0.995,1.039,0.969,1.020,0.962,0.773,0.895,1.005,0.950,1.004,0.913,0.935,0.890,0.927,0.948,0.915,0.924,0.749,0.485,0.636,0.559,0.541,0.562,0.248,0.232,0.301,0.197,0.221,0.232,0.154,Inf,Inf,Inf,Inf,Inf,Inf,Inf,1.194,Inf,0.839,Inf,Inf,1.021,1.008,1.033,1.006,1.069,0.859,0.993,1.042,1.029,1.035,0.962,0.900,0.865,0.864,0.871,0.893,0.846,0.395,0.810,0.826,0.833,0.847,0.796,0.091,0.772,0.787,0.776,0.789,0.736,0.098,0.745,0.754,0.740,0.753,0.681,0.321,0.943,0.912,0.956,0.905,Inf,Inf,Inf,Inf,0.878,0.973,Inf,Inf
Ratio_G_Int=1.000,1.086,1.072,1.071,1.040,0.794,1.110,1.098,1.088,1.079,1.073,0.383,1.022,1.054,1.030,1.043,1.033,0.861,0.986,1.018,1.009,0.988,0.973,0.754,0.570,0.728,0.639,0.626,0.645,0.328,0.310,0.388,0.275,0.306,0.318,0.229,Inf,Inf,Inf,Inf,Inf,Inf,Inf,0.055,Inf,0.056,Inf,Inf,1.096,1.094,1.095,1.087,1.077,0.801,1.058,1.069,1.068,1.072,1.059,0.802,0.859,0.890,0.878,0.899,0.865,0.414,0.809,0.839,0.825,0.851,0.779,0.081,0.758,0.777,0.774,0.780,0.740,0.043,0.727,0.725,0.729,0.729,0.664,0.091,0.023,0.020,0.017,0.022,Inf,Inf,Inf,Inf,0.027,0.023,Inf,Inf
Ratio_t0_Fit=1.000,0.761,0.765,0.723,0.650,0.960,0.824,0.782,1.299,0.822,0.869,1.151,1.023,0.839,0.715,0.774,0.778,0.713,0.833,0.932,0.713,0.821,0.790,1.084,-1.312,10.824,-4.510,-2.072,-3.036,-0.390,0.211,-0.533,0.197,0.255,0.165,0.189,Inf,Inf,Inf,Inf,Inf,Inf,Inf,0.197,Inf,0.149,Inf,Inf,0.830,0.846,0.788,0.892,0.703,1.060,0.800,0.763,0.642,0.548,1.021,0.664,0.628,0.647,0.747,0.684,0.614,-0.304,0.637,0.637,0.501,0.546,0.542,-0.064,0.492,0.490,0.476,0.440,0.464,-0.082,0.424,0.431,0.363,0.382,0.663,0.149,0.147,0.147,0.147,0.147,Inf,Inf,Inf,Inf,0.147,0.147,Inf,Inf
Ratio_t0_G_Int=1.000,0.513,0.576,0.544,0.491,1.168,0.471,0.527,0.530,0.570,0.538,-0.272,0.711,0.595,0.640,0.605,0.633,0.823,0.574,0.578,0.527,0.623,0.629,0.923,-0.722,2.951,5.164,-2.187,-3.305,-0.217,-0.256,-0.359,-0.206,-0.213,-0.231,-0.143,Inf,Inf,Inf,Inf,Inf,Inf,Inf,Inf,Inf,Inf,Inf,Inf,0.537,0.528,0.528,0.548,0.515,1.242,0.486,0.479,0.531,0.543,0.540,0.772,0.452,0.486,0.511,0.512,0.522,-0.797,0.335,0.320,0.319,0.303,0.334,-0.054,0.243,0.250,0.214,0.235,0.243,-0.027,0.174,0.178,0.176,0.188,0.183,Inf,Inf,Inf,Inf,Inf,Inf,Inf,Inf,Inf,Inf,Inf,Inf,Inf
Ref_Curve_Array=1,1,1,1,1,1,1,1,1,1,1,1,1,1,1,1,1,1,1,1,1,1,1,1,1,1,1,1,1,1,1,1,1,1,1,1,1,1,1,1,1,1,1,1,1,1,1,1,1,1,1,1,1,1,1,1,1,1,1,1,1,1,1,1,1,1,1,1,1,1,1,1,1,1,1,1,1,1,1,1,1,1,1,1,1,1,1,1,1,1,1,1,1,1,1,1
Default_ref=0
Comm_Map=,,,,,
Comm_Consol=,,,,,,,,
Comm_Screen=,,,,,
Analysis_Set=A,A,A,A,A,A,A,A,A,A,A,A,A,A,A,A,A,A,A,A,A,A,A,A,A,A,A,A,A,A,A,A,A,A,A,A,A,A,A,A,A,A,A,A,A,A,A,A,A,A,A,A,A,A,A,A,A,A,A,A,A,A,A,A,A,A,A,A,A,A,A,A,A,A,A,A,A,A,A,A,A,A,A,A,A,A,A,A,A,A,A,A,A,A,A,A
Ref_Type=single_ref,single_ref,single_ref,single_ref,single_ref,single_ref,single_ref,single_ref,single_ref,single_ref,single_ref,single_ref,single_ref,single_ref,single_ref,single_ref,single_ref,single_ref,single_ref,single_ref,single_ref,single_ref,single_ref,single_ref,single_ref,single_ref,single_ref,single_ref,single_ref,single_ref,single_ref,single_ref,single_ref,single_ref,single_ref,single_ref,single_ref,single_ref,single_ref,single_ref,single_ref,single_ref,single_ref,single_ref,single_ref,single_ref,single_ref,single_ref,single_ref,single_ref,single_ref,single_ref,single_ref,single_ref,single_ref,single_ref,single_ref,single_ref,single_ref,single_ref,single_ref,single_ref,single_ref,single_ref,single_ref,single_ref,single_ref,single_ref,single_ref,single_ref,single_ref,single_ref,single_ref,single_ref,single_ref,single_ref,single_ref,single_ref,single_ref,single_ref,single_ref,single_ref,single_ref,single_ref,single_ref,single_ref,single_ref,single_ref,single_ref,single_ref,single_ref,single_ref,single_ref,single_ref,single_ref,single_ref
Wells_In_Use=0,0,0,0,0,0,0,0,0,0,0,0,0,0,0,0,0,0,0,0,0,0,0,0,0,0,0,0,0,0,0,0,0,0,0,0,0,0,0,0,0,0,0,0,0,0,0,0,0,0,0,0,0,0,0,0,0,0,0,0,0,0,0,0,0,0,0,0,0,0,0,0,0,0,0,0,0,0,0,0,0,0,0,0,0,0,0,0,0,0,0,0,0,0,0,0
[Flor:]
[Flor2:]
[Lumin:]
[Data:]
Read=DateTime	RunT[s]	Temp	Well_1	Well_2	Well_3	Well_4	Well_5	Well_6	Well_7	Well_8	Well_9	Well_10	Well_11	Well_12	Well_13	Well_14	Well_15	Well_16	Well_17	Well_18	Well_19	Well_20	Well_21	Well_22	Well_23	Well_24	Well_25	Well_26	Well_27	Well_28	Well_29	Well_30	Well_31	Well_32	Well_33	Well_34	Well_35	Well_36	Well_37	Well_38	Well_39	Well_40	Well_41	Well_42	Well_43	Well_44	Well_45	Well_46	Well_47	Well_48	Well_49	Well_50	Well_51	Well_52	Well_53	Well_54	Well_55	Well_56	Well_57	Well_58	Well_59	Well_60	Well_61	Well_62	Well_63	Well_64	Well_65	Well_66	Well_67	Well_68	Well_69	Well_70	Well_71	Well_72	Well_73	Well_74	Well_75	Well_76	Well_77	Well_78	Well_79	Well_80	Well_81	Well_82	Well_83	Well_84	Well_85	Well_86	Well_87	Well_88	Well_89	Well_90	Well_91	Well_92	Well_93	Well_94	Well_95	Well_96
1=13:10:26	947	301	0.0986	0.0866	0.0878	0.0842	0.0835	0.0846	0.0846	0.0849	0.0841	0.0837	0.0832	0.0871	0.0841	0.0853	0.0841	0.0849	0.0859	0.0854	0.0836	0.0835	0.0851	0.0842	0.0852	0.0876	0.0976	0.0871	0.0863	0.0860	0.0873	0.0844	0.0854	0.0852	0.0853	0.0839	0.0839	0.0897	0.0859	0.0849	0.0843	0.0843	0.0840	0.0837	0.0838	0.0855	0.0844	0.0835	0.0845	0.0847	0.0961	0.0870	0.0854	0.0853	0.0874	0.0859	0.0862	0.0842	0.0844	0.0845	0.0852	0.0895	0.0831	0.0851	0.0826	0.0833	0.0826	0.0829	0.0845	0.0840	0.0838	0.0839	0.0835	0.0843	0.0654	0.0662	0.0638	0.0640	0.0626	0.0632	0.0642	0.0635	0.0645	0.0630	0.0632	0.0629	0.0650	0.0649	0.0629	0.0638	0.0637	0.0634	0.0632	0.0633	0.0635	0.0634	0.0630	0.0644
2=13:25:07	1828	300	0.0890	0.0874	0.0881	0.0857	0.0849	0.0857	0.0851	0.0854	0.0843	0.0841	0.0842	0.0867	0.0845	0.0862	0.0844	0.0857	0.0860	0.0854	0.0847	0.0839	0.0843	0.0845	0.0848	0.0868	0.0995	0.0860	0.0876	0.0867	0.0877	0.0857	0.0838	0.0855	0.0882	0.0860	0.0851	0.0914	0.0861	0.0849	0.0840	0.0844	0.0841	0.0835	0.0844	0.0849	0.0855	0.0841	0.0839	0.0840	0.0861	0.0872	0.0852	0.0853	0.0869	0.0857	0.0862	0.0865	0.0848	0.0859	0.0857	0.0893	0.0835	0.0863	0.0828	0.0847	0.0840	0.0830	0.0843	0.0852	0.0840	0.0843	0.0842	0.0853	0.0656	0.0663	0.0659	0.0645	0.0633	0.0631	0.0638	0.0636	0.0645	0.0630	0.0633	0.0633	0.0651	0.0649	0.0624	0.0633	0.0632	0.0631	0.0631	0.0639	0.0634	0.0627	0.0630	0.0637
3=13:39:48	2709	300	0.0953	0.0880	0.0888	0.0867	0.0859	0.0861	0.0857	0.0850	0.0850	0.0853	0.0840	0.0874	0.0852	0.0864	0.0854	0.0855	0.0857	0.0865	0.0851	0.0849	0.0856	0.0856	0.0853	0.0867	0.0922	0.0862	0.0877	0.0853	0.0864	0.0857	0.0851	0.0862	0.0885	0.0866	0.0859	0.0895	0.0869	0.0866	0.0849	0.0853	0.0856	0.0846	0.0861	0.0860	0.0855	0.0852	0.0853	0.0859	0.0922	0.0882	0.0858	0.0873	0.0880	0.0871	0.0871	0.0848	0.0861	0.0858	0.0862	0.0891	0.0842	0.0850	0.0831	0.0853	0.0841	0.0839	0.0849	0.0860	0.0839	0.0843	0.0848	0.0853	0.0656	0.0657	0.0635	0.0638	0.0633	0.0625	0.0635	0.0623	0.0641	0.0633	0.0629	0.0635	0.0649	0.0647	0.0630	0.0636	0.0627	0.0631	0.0632	0.0635	0.0637	0.0625	0.0627	0.0634
4=13:54:29	3589	300	0.0986	0.0877	0.0889	0.0863	0.0853	0.0862	0.0857	0.0857	0.0850	0.0845	0.0846	0.0870	0.0857	0.0866	0.0849	0.0857	0.0873	0.0868	0.0857	0.0846	0.0852	0.0860	0.0860	0.0885	0.0889	0.0870	0.0871	0.0861	0.0878	0.0863	0.0855	0.0871	0.0887	0.0858	0.0859	0.0903	0.0870	0.0851	0.0853	0.0858	0.0848	0.0841	0.0859	0.0859	0.0866	0.0850	0.0854	0.0863	0.0915	0.0878	0.0857	0.0868	0.0869	0.0876	0.0876	0.0854	0.0859	0.0865	0.0863	0.0893	0.0848	0.0862	0.0839	0.0851	0.0846	0.0847	0.0850	0.0857	0.0859	0.0848	0.0850	0.0875	0.0652	0.0659	0.0642	0.0643	0.0634	0.0631	0.0638	0.0634	0.0639	0.0632	0.0632	0.0637	0.0649	0.0648	0.0621	0.0639	0.0635	0.0634	0.0633	0.0636	0.0637	0.0629	0.0633	0.0642
5=14:09:10	4470	300	0.0984	0.0885	0.0928	0.0880	0.0871	0.0873	0.0868	0.0868	0.0853	0.0870	0.0853	0.0874	0.0868	0.0873	0.0860	0.0865	0.0878	0.0877	0.0867	0.0869	0.0860	0.0874	0.0867	0.0887	0.0907	0.0888	0.0900	0.0884	0.0888	0.0860	0.0867	0.0866	0.0894	0.0871	0.0869	0.0902	0.0888	0.0876	0.0867	0.0871	0.0867	0.0864	0.0867	0.0886	0.0876	0.0866	0.0871	0.0856	0.0908	0.0898	0.0876	0.0874	0.0903	0.0877	0.0884	0.0876	0.0874	0.0873	0.0881	0.0936	0.0853	0.0875	0.0852	0.0864	0.0860	0.0851	0.0873	0.0863	0.0864	0.0863	0.0865	0.0860	0.0659	0.0659	0.0639	0.0644	0.0635	0.0632	0.0635	0.0634	0.0638	0.0632	0.0632	0.0633	0.0655	0.0650	0.0637	0.0632	0.0634	0.0639	0.0628	0.0643	0.0636	0.0628	0.0632	0.0642
6=14:23:50	5351	300	0.0981	0.0893	0.0914	0.0877	0.0868	0.0876	0.0871	0.0875	0.0881	0.0878	0.0866	0.0879	0.0865	0.0887	0.0872	0.0879	0.0886	0.0871	0.0874	0.0871	0.0866	0.0892	0.0875	0.0888	0.0904	0.0901	0.0907	0.0893	0.0903	0.0883	0.0876	0.0878	0.0927	0.0878	0.0881	0.0893	0.0887	0.0872	0.0874	0.0876	0.0874	0.0869	0.0877	0.0881	0.0880	0.0871	0.0881	0.0862	0.0901	0.0904	0.0901	0.0891	0.0891	0.0888	0.0887	0.0872	0.0873	0.0879	0.0883	0.0925	0.0863	0.0873	0.0854	0.0870	0.0876	0.0861	0.0877	0.0876	0.0881	0.0861	0.0875	0.0878	0.0650	0.0654	0.0638	0.0641	0.0638	0.0615	0.0632	0.0630	0.0644	0.0630	0.0629	0.0634	0.0650	0.0648	0.0629	0.0634	0.0631	0.0627	0.0626	0.0638	0.0637	0.0628	0.0627	0.0641
7=14:38:31	6232	300	0.0997	0.0901	0.0956	0.0888	0.0872	0.0894	0.0892	0.0888	0.0883	0.0902	0.0869	0.0900	0.0879	0.0895	0.0877	0.0889	0.0896	0.0878	0.0880	0.0862	0.0879	0.0886	0.0882	0.0916	0.1035	0.0909	0.0929	0.0901	0.0915	0.0889	0.0889	0.0882	0.0928	0.0897	0.0901	0.0922	0.0906	0.0883	0.0878	0.0888	0.0877	0.0877	0.0882	0.0888	0.0883	0.0881	0.0881	0.0882	0.0916	0.0916	0.0892	0.0904	0.0932	0.0901	0.0891	0.0870	0.0884	0.0886	0.0893	0.0912	0.0871	0.0890	0.0860	0.0888	0.0869	0.0866	0.0874	0.0885	0.0873	0.0864	0.0874	0.0872	0.0649	0.0658	0.0637	0.0634	0.0630	0.0628	0.0631	0.0634	0.0642	0.0628	0.0629	0.0638	0.0644	0.0641	0.0628	0.0633	0.0626	0.0630	0.0632	0.0624	0.0631	0.0622	0.0629	0.0642
8=14:53:12	7113	301	0.0947	0.0926	0.0945	0.0903	0.0897	0.0908	0.0899	0.0886	0.0901	0.0889	0.0882	0.0904	0.0893	0.0903	0.0898	0.0908	0.0913	0.0902	0.0891	0.0889	0.0899	0.0895	0.0897	0.0899	0.1050	0.0916	0.0936	0.0920	0.0933	0.0909	0.0889	0.0908	0.0934	0.0904	0.0901	0.0939	0.0907	0.0902	0.0899	0.0898	0.0903	0.0881	0.0900	0.0885	0.0898	0.0884	0.0894	0.0876	0.0982	0.0928	0.0901	0.0913	0.0929	0.0910	0.0900	0.0884	0.0873	0.0882	0.0886	0.0911	0.0886	0.0905	0.0891	0.0897	0.0889	0.0887	0.0886	0.0879	0.0877	0.0869	0.0879	0.0892	0.0645	0.0652	0.0629	0.0638	0.0625	0.0625	0.0623	0.0625	0.0637	0.0626	0.0620	0.0625	0.0641	0.0640	0.0620	0.0630	0.0618	0.0625	0.0630	0.0635	0.0628	0.0622	0.0624	0.0637
9=15:07:53	7993	301	0.1006	0.0925	0.0975	0.0913	0.0904	0.0916	0.0928	0.0917	0.0912	0.0914	0.0902	0.0912	0.0900	0.0931	0.0910	0.0917	0.0928	0.0899	0.0909	0.0892	0.0904	0.0916	0.0916	0.0927	0.1038	0.0933	0.0925	0.0928	0.0947	0.0935	0.0913	0.0914	0.0928	0.0921	0.0924	0.0961	0.0917	0.0913	0.0904	0.0909	0.0899	0.0896	0.0894	0.0903	0.0905	0.0887	0.0908	0.0880	0.0955	0.0958	0.0912	0.0959	0.0948	0.0932	0.0901	0.0899	0.0889	0.0900	0.0894	0.0980	0.0901	0.0922	0.0887	0.0910	0.0901	0.0893	0.0881	0.0888	0.0883	0.0874	0.0881	0.0883	0.0645	0.0647	0.0627	0.0626	0.0624	0.0621	0.0627	0.0627	0.0637	0.0622	0.0624	0.0626	0.0642	0.0630	0.0627	0.0630	0.0625	0.0629	0.0627	0.0630	0.0623	0.0617	0.0623	0.0631
10=15:22:34	8874	301	0.1084	0.0949	0.0971	0.0923	0.0919	0.0931	0.0941	0.0937	0.0938	0.0942	0.0909	0.0947	0.0920	0.0942	0.0927	0.0939	0.0942	0.0913	0.0916	0.0919	0.0929	0.0931	0.0937	0.0970	0.0953	0.0945	0.0941	0.0935	0.0957	0.0926	0.0933	0.0930	0.0978	0.0942	0.0933	0.0955	0.0949	0.0942	0.0920	0.0930	0.0918	0.0913	0.0907	0.0926	0.0916	0.0919	0.0917	0.0899	0.0964	0.0969	0.0943	0.0942	0.0961	0.0934	0.0912	0.0915	0.0898	0.0906	0.0918	0.0951	0.0911	0.0942	0.0900	0.0928	0.0906	0.0908	0.0885	0.0880	0.0890	0.0887	0.0886	0.0901	0.0651	0.0649	0.0623	0.0641	0.0633	0.0622	0.0631	0.0633	0.0638	0.0629	0.0619	0.0632	0.0647	0.0642	0.0625	0.0632	0.0631	0.0633	0.0631	0.0635	0.0633	0.0615	0.0625	0.0637
11=15:37:14	9755	301	0.1106	0.0983	0.1040	0.0954	0.0934	0.0946	0.0967	0.0964	0.0965	0.0979	0.0941	0.0984	0.0943	0.0976	0.0957	0.0957	0.0977	0.0942	0.0945	0.0942	0.0951	0.0969	0.0959	0.0975	0.1097	0.0971	0.0998	0.0971	0.1005	0.0951	0.0958	0.0966	0.0970	0.0964	0.0982	0.0971	0.0965	0.0965	0.0942	0.0955	0.0941	0.0935	0.0930	0.0934	0.0927	0.0938	0.0927	0.0905	0.1067	0.1010	0.0967	0.0985	0.0988	0.0973	0.0917	0.0916	0.0925	0.0915	0.0939	0.0981	0.0948	0.0965	0.0936	0.0953	0.0939	0.0923	0.0899	0.0901	0.0893	0.0891	0.0895	0.0895	0.0650	0.0654	0.0633	0.0628	0.0632	0.0630	0.0632	0.0631	0.0643	0.0630	0.0628	0.0634	0.0645	0.0638	0.0630	0.0635	0.0628	0.0630	0.0630	0.0638	0.0625	0.0627	0.0628	0.0641
12=15:51:55	10636	301	0.1132	0.1010	0.1030	0.0994	0.0956	0.0984	0.0988	0.0984	0.0987	0.0991	0.0968	0.0984	0.0973	0.0984	0.0986	0.0984	0.0988	0.0952	0.0976	0.0960	0.0985	0.0985	0.0985	0.0990	0.1041	0.1015	0.1017	0.0996	0.1005	0.0978	0.0964	0.0982	0.0991	0.0996	0.0974	0.1020	0.0988	0.0993	0.0974	0.0982	0.0973	0.0954	0.0939	0.0942	0.0928	0.0931	0.0931	0.0916	0.1085	0.1013	0.1027	0.1005	0.1019	0.0976	0.0922	0.0924	0.0899	0.0928	0.0930	0.0946	0.0945	0.0969	0.0938	0.0971	0.0951	0.0936	0.0902	0.0899	0.0887	0.0898	0.0888	0.0901	0.0646	0.0649	0.0629	0.0636	0.0628	0.0621	0.0626	0.0616	0.0636	0.0622	0.0625	0.0632	0.0640	0.0638	0.0629	0.0619	0.0622	0.0626	0.0622	0.0634	0.0624	0.0618	0.0621	0.0634
13=16:06:36	11517	301	0.1153	0.1042	0.1068	0.1021	0.0992	0.1021	0.1026	0.1023	0.1035	0.1021	0.1009	0.0997	0.1006	0.1036	0.1025	0.1027	0.1024	0.0973	0.1000	0.1000	0.1022	0.1021	0.1026	0.1016	0.1103	0.1051	0.1033	0.1031	0.1062	0.1022	0.0992	0.1009	0.1033	0.1011	0.0993	0.1025	0.1025	0.1020	0.1003	0.1015	0.1023	0.0972	0.0965	0.0960	0.0951	0.0941	0.0967	0.0923	0.1178	0.1048	0.1004	0.1032	0.1069	0.1004	0.0931	0.0938	0.0922	0.0929	0.0930	0.0972	0.0963	0.1013	0.0952	0.1001	0.0987	0.0954	0.0908	0.0911	0.0906	0.0911	0.0906	0.0912	0.0650	0.0658	0.0640	0.0638	0.0629	0.0622	0.0632	0.0629	0.0639	0.0634	0.0630	0.0632	0.0650	0.0648	0.0629	0.0629	0.0634	0.0624	0.0625	0.0637	0.0633	0.0625	0.0629	0.0642
14=16:21:17	12397	301	0.1220	0.1063	0.1095	0.1056	0.1016	0.1024	0.1052	0.1056	0.1047	0.1072	0.1019	0.1041	0.1029	0.1063	0.1065	0.1069	0.1057	0.0983	0.1024	0.1023	0.1054	0.1042	0.1055	0.1053	0.1112	0.1083	0.1089	0.1056	0.1098	0.1038	0.1015	0.1023	0.1056	0.1051	0.1004	0.1028	0.1035	0.1054	0.1026	0.1056	0.1041	0.0989	0.0957	0.0971	0.0945	0.0958	0.0945	0.0947	0.1152	0.1064	0.1047	0.1081	0.1104	0.1022	0.0944	0.0955	0.0934	0.0929	0.0955	0.0931	0.0986	0.1028	0.0963	0.1010	0.0984	0.0974	0.0897	0.0911	0.0912	0.0907	0.0899	0.0908	0.0645	0.0652	0.0632	0.0638	0.0623	0.0618	0.0619	0.0625	0.0631	0.0628	0.0626	0.0627	0.0642	0.0639	0.0629	0.0631	0.0626	0.0624	0.0626	0.0630	0.0627	0.0615	0.0621	0.0635
15=16:35:58	13278	301	0.1186	0.1113	0.1112	0.1086	0.1049	0.1059	0.1115	0.1071	0.1082	0.1100	0.1087	0.1085	0.1078	0.1105	0.1095	0.1103	0.1107	0.1018	0.1065	0.1061	0.1095	0.1096	0.1089	0.1082	0.1187	0.1123	0.1120	0.1098	0.1122	0.1058	0.1026	0.1047	0.1054	0.1070	0.1052	0.1059	0.1079	0.1096	0.1062	0.1087	0.1070	0.1026	0.0994	0.0986	0.0979	0.0982	0.0977	0.0952	0.1195	0.1112	0.1068	0.1111	0.1130	0.1037	0.0949	0.0959	0.0955	0.0954	0.0957	0.0958	0.1002	0.1040	0.0986	0.1016	0.1005	0.0976	0.0919	0.0923	0.0918	0.0908	0.0916	0.0914	0.0654	0.0652	0.0634	0.0637	0.0632	0.0624	0.0628	0.0629	0.0644	0.0628	0.0629	0.0633	0.0646	0.0645	0.0632	0.0628	0.0621	0.0628	0.0631	0.0636	0.0636	0.0627	0.0628	0.0636
16=16:50:38	14159	301	0.1321	0.1155	0.1167	0.1129	0.1077	0.1112	0.1147	0.1141	0.1129	0.1137	0.1115	0.1140	0.1107	0.1150	0.1128	0.1144	0.1154	0.1049	0.1103	0.1088	0.1129	0.1150	0.1129	0.1122	0.1342	0.1158	0.1167	0.1139	0.1167	0.1099	0.1035	0.1072	0.1108	0.1078	0.1066	0.1085	0.1118	0.1136	0.1118	0.1124	0.1116	0.1057	0.1004	0.1005	0.0985	0.0994	0.0980	0.0955	0.1187	0.1162	0.1093	0.1133	0.1132	0.1070	0.0978	0.0958	0.0951	0.0958	0.0965	0.1005	0.1008	0.1066	0.0999	0.1035	0.1026	0.0980	0.0914	0.0925	0.0913	0.0918	0.0914	0.0926	0.0651	0.0652	0.0631	0.0639	0.0628	0.0624	0.0622	0.0631	0.0640	0.0625	0.0627	0.0627	0.0644	0.0647	0.0628	0.0629	0.0628	0.0622	0.0631	0.0633	0.0631	0.0624	0.0626	0.0638
17=17:05:19	15040	301	0.1324	0.1172	0.1225	0.1168	0.1112	0.1134	0.1173	0.1174	0.1157	0.1183	0.1132	0.1163	0.1141	0.1189	0.1154	0.1189	0.1172	0.1062	0.1132	0.1119	0.1159	0.1195	0.1164	0.1137	0.1274	0.1201	0.1228	0.1183	0.1203	0.1143	0.1066	0.1073	0.1112	0.1103	0.1080	0.1106	0.1164	0.1166	0.1114	0.1165	0.1134	0.1081	0.1009	0.1027	0.1005	0.0997	0.0989	0.0954	0.1191	0.1207	0.1118	0.1157	0.1179	0.1077	0.0973	0.0951	0.0949	0.0957	0.0977	0.1010	0.1014	0.1084	0.1003	0.1051	0.1030	0.0984	0.0921	0.0919	0.0914	0.0920	0.0917	0.0906	0.0637	0.0649	0.0627	0.0631	0.0618	0.0614	0.0616	0.0621	0.0632	0.0620	0.0619	0.0625	0.0637	0.0630	0.0621	0.0622	0.0619	0.0612	0.0621	0.0627	0.0626	0.0616	0.0615	0.0629
18=17:20:00	15921	301	0.1403	0.1243	0.1272	0.1216	0.1162	0.1175	0.1243	0.1244	0.1234	0.1234	0.1204	0.1225	0.1195	0.1247	0.1228	0.1260	0.1236	0.1095	0.1172	0.1164	0.1240	0.1225	0.1239	0.1148	0.1315	0.1274	0.1266	0.1268	0.1256	0.1201	0.1092	0.1150	0.1146	0.1153	0.1112	0.1167	0.1219	0.1217	0.1180	0.1202	0.1200	0.1117	0.1037	0.1031	0.1039	0.1001	0.1023	0.0972	0.1293	0.1228	0.1148	0.1208	0.1212	0.1083	0.0983	0.0986	0.0943	0.0982	0.0980	0.1013	0.1028	0.1126	0.1027	0.1064	0.1062	0.1006	0.0940	0.0938	0.0934	0.0944	0.0933	0.0925	0.0641	0.0649	0.0628	0.0632	0.0622	0.0613	0.0622	0.0625	0.0633	0.0623	0.0620	0.0628	0.0639	0.0638	0.0625	0.0627	0.0621	0.0629	0.0613	0.0628	0.0627	0.0619	0.0618	0.0630
19=17:34:41	16801	301	0.1430	0.1309	0.1386	0.1320	0.1235	0.1254	0.1331	0.1328	0.1315	0.1318	0.1271	0.1275	0.1271	0.1319	0.1316	0.1353	0.1321	0.1161	0.1240	0.1245	0.1282	0.1297	0.1279	0.1236	0.1360	0.1351	0.1360	0.1342	0.1396	0.1250	0.1147	0.1167	0.1192	0.1188	0.1160	0.1111	0.1258	0.1306	0.1247	0.1293	0.1280	0.1158	0.1050	0.1081	0.1041	0.1052	0.1035	0.0974	0.1284	0.1294	0.1200	0.1262	0.1307	0.1137	0.1016	0.1009	0.0986	0.0997	0.1020	0.0989	0.1055	0.1154	0.1038	0.1096	0.1085	0.1024	0.0945	0.0953	0.0948	0.0950	0.0945	0.0921	0.0654	0.0660	0.0636	0.0638	0.0618	0.0624	0.0628	0.0633	0.0639	0.0629	0.0627	0.0633	0.0648	0.0644	0.0624	0.0632	0.0628	0.0633	0.0620	0.0634	0.0632	0.0623	0.0626	0.0632
20=17:49:22	17682	301	0.1470	0.1392	0.1447	0.1373	0.1291	0.1295	0.1414	0.1363	0.1393	0.1388	0.1348	0.1353	0.1331	0.1400	0.1376	0.1398	0.1396	0.1207	0.1299	0.1304	0.1344	0.1372	0.1369	0.1231	0.1582	0.1394	0.1461	0.1403	0.1405	0.1288	0.1154	0.1199	0.1232	0.1217	0.1194	0.1144	0.1334	0.1344	0.1289	0.1362	0.1339	0.1215	0.1098	0.1078	0.1083	0.1075	0.1062	0.0999	0.1392	0.1329	0.1228	0.1309	0.1313	0.1169	0.1012	0.1005	0.1001	0.1012	0.1001	0.1031	0.1083	0.1155	0.1065	0.1110	0.1098	0.1029	0.0955	0.0957	0.0981	0.0950	0.0960	0.0927	0.0653	0.0653	0.0632	0.0637	0.0630	0.0627	0.0631	0.0623	0.0641	0.0631	0.0631	0.0632	0.0646	0.0643	0.0630	0.0632	0.0617	0.0632	0.0630	0.0629	0.0633	0.0625	0.0626	0.0634
21=18:04:02	18563	301	0.1625	0.1452	0.1493	0.1433	0.1340	0.1365	0.1504	0.1480	0.1471	0.1487	0.1428	0.1384	0.1426	0.1475	0.1455	0.1466	0.1457	0.1213	0.1363	0.1356	0.1425	0.1436	0.1427	0.1302	0.1711	0.1477	0.1473	0.1468	0.1465	0.1375	0.1177	0.1260	0.1253	0.1240	0.1235	0.1182	0.1410	0.1413	0.1362	0.1379	0.1347	0.1253	0.1087	0.1103	0.1089	0.1083	0.1084	0.0991	0.1494	0.1367	0.1239	0.1314	0.1335	0.1194	0.1043	0.1033	0.1010	0.1032	0.1028	0.1034	0.1098	0.1174	0.1069	0.1117	0.1107	0.1037	0.0947	0.0966	0.0967	0.0954	0.0959	0.0924	0.0641	0.0656	0.0631	0.0632	0.0626	0.0624	0.0627	0.0625	0.0634	0.0617	0.0623	0.0629	0.0643	0.0638	0.0620	0.0625	0.0629	0.0624	0.0623	0.0632	0.0628	0.0621	0.0624	0.0635
22=18:18:43	19444	300	0.1782	0.1584	0.1620	0.1561	0.1443	0.1463	0.1596	0.1630	0.1564	0.1589	0.1510	0.1493	0.1504	0.1589	0.1562	0.1602	0.1569	0.1276	0.1449	0.1437	0.1524	0.1546	0.1524	0.1371	0.1786	0.1560	0.1558	0.1552	0.1612	0.1475	0.1239	0.1305	0.1289	0.1306	0.1285	0.1161	0.1480	0.1493	0.1458	0.1475	0.1444	0.1294	0.1123	0.1138	0.1130	0.1122	0.1102	0.1058	0.1420	0.1426	0.1326	0.1378	0.1427	0.1207	0.1079	0.1053	0.1031	0.1056	0.1060	0.0994	0.1110	0.1221	0.1082	0.1146	0.1137	0.1050	0.0971	0.0979	0.0960	0.0978	0.0962	0.0930	0.0652	0.0653	0.0631	0.0632	0.0626	0.0620	0.0626	0.0626	0.0640	0.0626	0.0625	0.0628	0.0644	0.0638	0.0623	0.0630	0.0627	0.0630	0.0625	0.0623	0.0627	0.0619	0.0626	0.0635
23=18:33:24	20325	300	0.1876	0.1668	0.1736	0.1634	0.1522	0.1500	0.1690	0.1667	0.1656	0.1679	0.1615	0.1540	0.1617	0.1677	0.1674	0.1697	0.1657	0.1344	0.1531	0.1508	0.1597	0.1639	0.1613	0.1474	0.1756	0.1691	0.1662	0.1662	0.1695	0.1507	0.1258	0.1290	0.1332	0.1342	0.1307	0.1225	0.1555	0.1582	0.1531	0.1541	0.1532	0.1362	0.1135	0.1173	0.1139	0.1133	0.1112	0.0994	0.1426	0.1490	0.1359	0.1387	0.1428	0.1217	0.1065	0.1054	0.1024	0.1069	0.1072	0.1063	0.1113	0.1239	0.1090	0.1170	0.1154	0.1070	0.0986	0.0994	0.0979	0.0985	0.0972	0.0938	0.0643	0.0648	0.0629	0.0631	0.0627	0.0627	0.0628	0.0627	0.0639	0.0628	0.0619	0.0627	0.0640	0.0636	0.0622	0.0630	0.0625	0.0630	0.0626	0.0629	0.0627	0.0621	0.0621	0.0634
24=18:48:05	21206	300	0.1974	0.1771	0.1844	0.1739	0.1603	0.1601	0.1841	0.1822	0.1807	0.1844	0.1747	0.1616	0.1737	0.1808	0.1796	0.1816	0.1779	0.1402	0.1633	0.1633	0.1740	0.1774	0.1727	0.1567	0.1974	0.1831	0.1752	0.1792	0.1785	0.1583	0.1325	0.1365	0.1395	0.1404	0.1343	0.1258	0.1633	0.1700	0.1632	0.1663	0.1641	0.1395	0.1181	0.1209	0.1192	0.1171	0.1165	0.1032	0.1476	0.1522	0.1387	0.1431	0.1497	0.1243	0.1069	0.1114	0.1051	0.1091	0.1089	0.1003	0.1145	0.1269	0.1105	0.1193	0.1189	0.1091	0.1001	0.0999	0.1013	0.1016	0.0988	0.0937	0.0643	0.0652	0.0636	0.0636	0.0626	0.0628	0.0631	0.0631	0.0638	0.0629	0.0627	0.0624	0.0644	0.0642	0.0626	0.0628	0.0633	0.0626	0.0621	0.0635	0.0631	0.0624	0.0624	0.0640
25=19:02:46	22086	300	0.2060	0.1910	0.1975	0.1921	0.1765	0.1734	0.2014	0.1958	0.1972	0.1930	0.1891	0.1738	0.1880	0.1962	0.1953	0.1965	0.1927	0.1481	0.1736	0.1754	0.1847	0.1879	0.1872	0.1583	0.2064	0.1938	0.1924	0.1896	0.1946	0.1706	0.1331	0.1420	0.1416	0.1447	0.1386	0.1243	0.1752	0.1846	0.1725	0.1806	0.1765	0.1445	0.1213	0.1228	0.1220	0.1205	0.1205	0.1033	0.1514	0.1569	0.1444	0.1523	0.1550	0.1294	0.1116	0.1105	0.1069	0.1093	0.1099	0.0996	0.1169	0.1280	0.1145	0.1204	0.1208	0.1093	0.1003	0.1002	0.1015	0.1011	0.1005	0.0940	0.0645	0.0645	0.0628	0.0633	0.0623	0.0623	0.0624	0.0625	0.0632	0.0615	0.0625	0.0625	0.0640	0.0640	0.0615	0.0630	0.0629	0.0624	0.0624	0.0634	0.0630	0.0619	0.0621	0.0636
26=19:17:27	22967	300	0.2212	0.2083	0.2143	0.2030	0.1877	0.1855	0.2168	0.2138	0.2108	0.2114	0.1986	0.1879	0.2009	0.2106	0.2096	0.2139	0.2073	0.1556	0.1849	0.1886	0.1990	0.2018	0.2004	0.1658	0.2293	0.2051	0.2081	0.2099	0.2155	0.1817	0.1410	0.1485	0.1491	0.1522	0.1456	0.1239	0.1848	0.1951	0.1836	0.1898	0.1841	0.1517	0.1231	0.1262	0.1246	0.1231	0.1212	0.1071	0.1628	0.1664	0.1491	0.1588	0.1629	0.1342	0.1180	0.1133	0.1084	0.1120	0.1139	0.0994	0.1208	0.1298	0.1162	0.1211	0.1220	0.1104	0.1028	0.1021	0.1036	0.1022	0.1012	0.0940	0.0647	0.0651	0.0638	0.0636	0.0625	0.0625	0.0629	0.0629	0.0639	0.0629	0.0629	0.0629	0.0648	0.0639	0.0629	0.0634	0.0635	0.0630	0.0621	0.0639	0.0632	0.0623	0.0627	0.0639
27=19:32:08	23848	300	0.2473	0.2257	0.2390	0.2278	0.2040	0.1978	0.2360	0.2304	0.2300	0.2340	0.2224	0.1971	0.2226	0.2320	0.2301	0.2340	0.2278	0.1672	0.2059	0.2047	0.2192	0.2227	0.2193	0.1838	0.2400	0.2281	0.2243	0.2272	0.2309	0.1956	0.1468	0.1568	0.1572	0.1639	0.1533	0.1309	0.2024	0.2120	0.2010	0.2043	0.2022	0.1592	0.1302	0.1303	0.1294	0.1274	0.1283	0.1048	0.1628	0.1779	0.1566	0.1630	0.1719	0.1350	0.1164	0.1169	0.1108	0.1171	0.1161	0.1017	0.1216	0.1331	0.1171	0.1262	0.1259	0.1126	0.1056	0.1042	0.1045	0.1063	0.1027	0.0947	0.0644	0.0649	0.0632	0.0637	0.0629	0.0628	0.0628	0.0621	0.0639	0.0628	0.0622	0.0625	0.0644	0.0641	0.0627	0.0635	0.0624	0.0627	0.0629	0.0640	0.0629	0.0621	0.0627	0.0632
28=19:46:48	24729	300	0.2610	0.2451	0.2520	0.2450	0.2217	0.2127	0.2563	0.2542	0.2509	0.2525	0.2381	0.2114	0.2415	0.2530	0.2536	0.2561	0.2497	0.1735	0.2217	0.2249	0.2376	0.2428	0.2377	0.1924	0.2533	0.2521	0.2432	0.2425	0.2518	0.2078	0.1542	0.1661	0.1652	0.1680	0.1608	0.1342	0.2087	0.2276	0.2145	0.2237	0.2183	0.1675	0.1341	0.1346	0.1308	0.1322	0.1295	0.1064	0.1653	0.1804	0.1627	0.1741	0.1796	0.1380	0.1188	0.1186	0.1146	0.1152	0.1187	0.0985	0.1231	0.1348	0.1197	0.1277	0.1283	0.1149	0.1058	0.1063	0.1058	0.1072	0.1046	0.0935	0.0644	0.0647	0.0629	0.0634	0.0629	0.0620	0.0630	0.0630	0.0637	0.0622	0.0624	0.0624	0.0643	0.0641	0.0628	0.0635	0.0631	0.0618	0.0628	0.0637	0.0630	0.0621	0.0627	0.0635
29=20:01:29	25610	300	0.2895	0.2652	0.2787	0.2660	0.2382	0.2236	0.2758	0.2733	0.2698	0.2729	0.2612	0.2245	0.2630	0.2730	0.2719	0.2753	0.2651	0.1851	0.2406	0.2411	0.2580	0.2618	0.2555	0.2028	0.2753	0.2741	0.2661	0.2651	0.2675	0.2209	0.1594	0.1715	0.1749	0.1781	0.1697	0.1340	0.2283	0.2446	0.2299	0.2364	0.2313	0.1794	0.1352	0.1404	0.1350	0.1360	0.1324	0.1044	0.1768	0.1924	0.1674	0.1753	0.1846	0.1393	0.1200	0.1217	0.1151	0.1214	0.1216	0.1018	0.1253	0.1391	0.1213	0.1295	0.1317	0.1168	0.1081	0.1097	0.1070	0.1078	0.1060	0.0944	0.0645	0.0649	0.0630	0.0631	0.0621	0.0620	0.0626	0.0625	0.0632	0.0623	0.0622	0.0624	0.0639	0.0635	0.0627	0.0626	0.0630	0.0625	0.0611	0.0636	0.0629	0.0616	0.0621	0.0630
30=20:16:10	26490	300	0.3084	0.2917	0.2993	0.2833	0.2553	0.2419	0.3035	0.2994	0.2935	0.2967	0.2778	0.2461	0.2868	0.2969	0.2932	0.2966	0.2862	0.1902	0.2530	0.2613	0.2770	0.2842	0.2751	0.2168	0.3034	0.2882	0.2831	0.2853	0.2859	0.2375	0.1659	0.1828	0.1845	0.1887	0.1779	0.1386	0.2472	0.2648	0.2475	0.2563	0.2464	0.1873	0.1419	0.1436	0.1418	0.1415	0.1371	0.1093	0.1923	0.2006	0.1727	0.1855	0.1887	0.1403	0.1234	0.1255	0.1181	0.1198	0.1213	0.1024	0.1258	0.1422	0.1222	0.1303	0.1322	0.1173	0.1085	0.1097	0.1092	0.1123	0.1079	0.0950	0.0644	0.0648	0.0628	0.0629	0.0631	0.0629	0.0631	0.0629	0.0634	0.0627	0.0625	0.0631	0.0645	0.0637	0.0630	0.0633	0.0636	0.0626	0.0623	0.0641	0.0625	0.0625	0.0627	0.0633
31=20:30:51	27371	300	0.3436	0.3205	0.3315	0.3149	0.2795	0.2585	0.3322	0.3341	0.3250	0.3323	0.3080	0.2681	0.3150	0.3300	0.3220	0.3285	0.3187	0.2034	0.2829	0.2893	0.3096	0.3167	0.3047	0.2413	0.3306	0.3157	0.3170	0.3117	0.3129	0.2624	0.1783	0.1954	0.1976	0.2050	0.1920	0.1409	0.2714	0.2851	0.2718	0.2761	0.2684	0.2021	0.1465	0.1544	0.1474	0.1488	0.1438	0.1093	0.1940	0.2182	0.1801	0.1924	0.1975	0.1442	0.1288	0.1285	0.1223	0.1247	0.1263	0.1116	0.1296	0.1485	0.1250	0.1341	0.1376	0.1205	0.1124	0.1133	0.1132	0.1142	0.1105	0.0953	0.0652	0.0655	0.0635	0.0638	0.0638	0.0630	0.0623	0.0631	0.0641	0.0629	0.0627	0.0628	0.0650	0.0646	0.0635	0.0641	0.0634	0.0625	0.0630	0.0643	0.0634	0.0630	0.0628	0.0638
32=20:45:32	28252	298	0.3664	0.3432	0.3628	0.3460	0.3018	0.2713	0.3592	0.3543	0.3504	0.3560	0.3307	0.2714	0.3432	0.3598	0.3512	0.3571	0.3430	0.2154	0.3056	0.3135	0.3309	0.3418	0.3273	0.2522	0.3611	0.3442	0.3383	0.3376	0.3442	0.2742	0.1883	0.2072	0.2038	0.2153	0.1990	0.1425	0.2917	0.3100	0.2906	0.2984	0.2878	0.2105	0.1515	0.1562	0.1551	0.1559	0.1491	0.1087	0.1982	0.2287	0.1917	0.1981	0.2077	0.1467	0.1313	0.1322	0.1252	0.1324	0.1274	0.1070	0.1311	0.1505	0.1241	0.1372	0.1368	0.1212	0.1145	0.1148	0.1130	0.1170	0.1122	0.0970	0.0650	0.0657	0.0636	0.0645	0.0635	0.0635	0.0640	0.0637	0.0636	0.0634	0.0632	0.0635	0.0651	0.0649	0.0637	0.0630	0.0636	0.0633	0.0634	0.0653	0.0634	0.0634	0.0629	0.0638
33=21:00:12	29133	300	0.4172	0.3827	0.3936	0.3777	0.3342	0.3004	0.4005	0.3997	0.3948	0.4034	0.3724	0.3020	0.3734	0.3953	0.3891	0.3954	0.3845	0.2286	0.3423	0.3479	0.3736	0.3809	0.3704	0.2678	0.3888	0.3882	0.3763	0.3753	0.3773	0.3027	0.2051	0.2224	0.2274	0.2331	0.2189	0.1451	0.3128	0.3392	0.3199	0.3266	0.3149	0.2269	0.1619	0.1652	0.1661	0.1638	0.1564	0.1090	0.2211	0.2408	0.1958	0.2107	0.2200	0.1507	0.1333	0.1379	0.1264	0.1355	0.1334	0.1053	0.1330	0.1564	0.1280	0.1366	0.1416	0.1243	0.1175	0.1182	0.1171	0.1196	0.1165	0.0947	0.0644	0.0647	0.0628	0.0636	0.0625	0.0620	0.0628	0.0627	0.0635	0.0623	0.0625	0.0623	0.0645	0.0647	0.0633	0.0633	0.0634	0.0624	0.0616	0.0640	0.0629	0.0621	0.0624	0.0634
34=21:14:53	30014	300	0.4463	0.4180	0.4270	0.4071	0.3613	0.3203	0.4389	0.4395	0.4305	0.4412	0.4056	0.3201	0.4123	0.4340	0.4255	0.4311	0.4188	0.2387	0.3720	0.3800	0.4064	0.4148	0.4007	0.2890	0.4216	0.4205	0.4096	0.4098	0.4085	0.3247	0.2165	0.2416	0.2386	0.2529	0.2328	0.1477	0.3408	0.3684	0.3499	0.3527	0.3445	0.2418	0.1692	0.1741	0.1693	0.1711	0.1625	0.1112	0.2215	0.2501	0.2047	0.2198	0.2304	0.1533	0.1382	0.1423	0.1306	0.1410	0.1375	0.1069	0.1357	0.1596	0.1313	0.1401	0.1446	0.1250	0.1207	0.1186	0.1200	0.1215	0.1192	0.0944	0.0646	0.0650	0.0631	0.0638	0.0631	0.0632	0.0627	0.0628	0.0633	0.0620	0.0624	0.0628	0.0651	0.0648	0.0628	0.0629	0.0636	0.0633	0.0623	0.0641	0.0628	0.0625	0.0626	0.0635
35=21:29:34	30894	300	0.4691	0.4576	0.4703	0.4470	0.3955	0.3367	0.4760	0.4736	0.4700	0.4736	0.4428	0.3459	0.4512	0.4716	0.4617	0.4717	0.4513	0.2508	0.4015	0.4188	0.4383	0.4556	0.4318	0.3034	0.4594	0.4489	0.4494	0.4500	0.4487	0.3437	0.2261	0.2545	0.2540	0.2709	0.2524	0.1460	0.3700	0.4025	0.3775	0.3911	0.3713	0.2578	0.1764	0.1824	0.1767	0.1791	0.1705	0.1110	0.2229	0.2626	0.2193	0.2307	0.2423	0.1599	0.1425	0.1494	0.1363	0.1450	0.1424	0.1050	0.1396	0.1604	0.1310	0.1431	0.1448	0.1267	0.1194	0.1202	0.1213	0.1249	0.1184	0.0934	0.0642	0.0645	0.0622	0.0636	0.0625	0.0623	0.0623	0.0621	0.0631	0.0613	0.0618	0.0624	0.0636	0.0640	0.0612	0.0623	0.0624	0.0621	0.0620	0.0634	0.0624	0.0620	0.0620	0.0627
36=21:44:15	31775	300	0.5212	0.4946	0.5107	0.4881	0.4285	0.3543	0.5098	0.5055	0.5105	0.5078	0.4837	0.3676	0.4911	0.5147	0.4985	0.5108	0.4901	0.2608	0.4407	0.4528	0.4768	0.4916	0.4726	0.3264	0.4993	0.4928	0.4820	0.4847	0.4803	0.3722	0.2448	0.2744	0.2738	0.2920	0.2665	0.1538	0.4052	0.4340	0.4133	0.4143	0.4056	0.2728	0.1847	0.1959	0.1876	0.1931	0.1765	0.1122	0.2359	0.2811	0.2283	0.2393	0.2513	0.1603	0.1487	0.1546	0.1400	0.1506	0.1493	0.1024	0.1406	0.1684	0.1350	0.1493	0.1488	0.1315	0.1253	0.1269	0.1222	0.1263	0.1214	0.0957	0.0651	0.0652	0.0635	0.0642	0.0639	0.0635	0.0632	0.0636	0.0643	0.0629	0.0632	0.0631	0.0653	0.0650	0.0636	0.0636	0.0636	0.0626	0.0632	0.0644	0.0634	0.0630	0.0630	0.0635
37=21:58:56	32656	300	0.5627	0.5309	0.5454	0.5304	0.4619	0.3779	0.5550	0.5496	0.5440	0.5471	0.5188	0.3830	0.5348	0.5489	0.5441	0.5496	0.5303	0.2731	0.4848	0.4890	0.5207	0.5266	0.5168	0.3491	0.5329	0.5306	0.5118	0.5186	0.5183	0.3993	0.2625	0.3006	0.3012	0.3175	0.2889	0.1551	0.4362	0.4764	0.4478	0.4542	0.4447	0.2889	0.1975	0.2071	0.2020	0.2053	0.1890	0.1109	0.2412	0.2991	0.2380	0.2473	0.2628	0.1669	0.1552	0.1617	0.1511	0.1541	0.1539	0.1014	0.1438	0.1677	0.1340	0.1513	0.1512	0.1304	0.1252	0.1236	0.1271	0.1279	0.1233	0.0951	0.0640	0.0649	0.0633	0.0639	0.0628	0.0635	0.0625	0.0627	0.0630	0.0622	0.0620	0.0625	0.0644	0.0640	0.0621	0.0631	0.0623	0.0627	0.0624	0.0635	0.0629	0.0625	0.0623	0.0628
38=22:13:36	33537	300	0.6034	0.5762	0.5855	0.5693	0.5081	0.4034	0.6026	0.5869	0.5946	0.5876	0.5594	0.4053	0.5765	0.5968	0.5832	0.5929	0.5701	0.2850	0.5165	0.5316	0.5569	0.5722	0.5478	0.3658	0.5663	0.5726	0.5618	0.5605	0.5635	0.4234	0.2891	0.3250	0.3240	0.3425	0.3135	0.1583	0.4766	0.5188	0.4836	0.4948	0.4799	0.3061	0.2065	0.2153	0.2114	0.2142	0.1965	0.1201	0.2668	0.3107	0.2502	0.2687	0.2813	0.1731	0.1646	0.1678	0.1553	0.1610	0.1569	0.0997	0.1477	0.1761	0.1399	0.1519	0.1566	0.1334	0.1268	0.1283	0.1270	0.1303	0.1259	0.0942	0.0642	0.0649	0.0632	0.0642	0.0631	0.0638	0.0618	0.0626	0.0633	0.0625	0.0623	0.0625	0.0645	0.0641	0.0625	0.0633	0.0632	0.0628	0.0624	0.0640	0.0627	0.0623	0.0622	0.0632
39=22:28:17	34418	300	0.6510	0.6301	0.6344	0.6138	0.5434	0.4276	0.6473	0.6449	0.6452	0.6441	0.6125	0.4337	0.6196	0.6443	0.6354	0.6428	0.6177	0.3016	0.5692	0.5761	0.6144	0.6227	0.5998	0.3957	0.6247	0.6222	0.6040	0.6105	0.6007	0.4517	0.3101	0.3536	0.3520	0.3777	0.3421	0.1691	0.5173	0.5636	0.5306	0.5357	0.5246	0.3282	0.2242	0.2372	0.2289	0.2311	0.2130	0.1125	0.2701	0.3346	0.2580	0.2775	0.2926	0.1777	0.1678	0.1769	0.1617	0.1712	0.1677	0.1023	0.1486	0.1836	0.1403	0.1579	0.1601	0.1360	0.1312	0.1337	0.1333	0.1364	0.1264	0.0942	0.0647	0.0650	0.0627	0.0635	0.0619	0.0635	0.0628	0.0624	0.0634	0.0618	0.0623	0.0624	0.0646	0.0640	0.0625	0.0631	0.0628	0.0631	0.0618	0.0634	0.0624	0.0630	0.0619	0.0632
40=22:42:58	35298	300	0.6921	0.6614	0.6816	0.6493	0.5829	0.4434	0.6864	0.6856	0.6768	0.6912	0.6356	0.4549	0.6630	0.6864	0.6769	0.6846	0.6579	0.3118	0.6010	0.6249	0.6446	0.6685	0.6326	0.4164	0.6474	0.6593	0.6558	0.6459	0.6487	0.4626	0.3308	0.3763	0.3750	0.4001	0.3624	0.1682	0.5580	0.6129	0.5601	0.5802	0.5510	0.3536	0.2389	0.2499	0.2421	0.2518	0.2251	0.1161	0.2814	0.3520	0.2725	0.2951	0.3072	0.1818	0.1754	0.1852	0.1662	0.1785	0.1736	0.1025	0.1556	0.1816	0.1437	0.1601	0.1624	0.1371	0.1340	0.1360	0.1360	0.1413	0.1304	0.0953	0.0647	0.0655	0.0622	0.0643	0.0632	0.0645	0.0631	0.0628	0.0636	0.0627	0.0615	0.0633	0.0645	0.0648	0.0632	0.0636	0.0634	0.0636	0.0631	0.0640	0.0633	0.0627	0.0623	0.0634
41=22:57:39	36179	300	0.7419	0.7186	0.7198	0.7041	0.6240	0.4640	0.7286	0.7332	0.7252	0.7291	0.6902	0.4733	0.7145	0.7295	0.7270	0.7260	0.7078	0.3234	0.6515	0.6553	0.7076	0.6998	0.6905	0.4348	0.6937	0.7091	0.6971	0.6976	0.6881	0.4997	0.3613	0.4178	0.4080	0.4428	0.3923	0.1647	0.5981	0.6467	0.6099	0.6189	0.5983	0.3745	0.2554	0.2675	0.2590	0.2683	0.2393	0.1112	0.2853	0.3748	0.2858	0.3075	0.3247	0.1851	0.1830	0.1935	0.1720	0.1844	0.1840	0.1025	0.1588	0.1894	0.1492	0.1652	0.1646	0.1386	0.1393	0.1384	0.1427	0.1458	0.1347	0.0959	0.0641	0.0652	0.0629	0.0636	0.0624	0.0622	0.0620	0.0624	0.0635	0.0621	0.0622	0.0623	0.0641	0.0642	0.0627	0.0629	0.0622	0.0629	0.0626	0.0630	0.0624	0.0628	0.0621	0.0629
42=23:12:19	37060	298	0.7797	0.7597	0.7696	0.7492	0.6695	0.4855	0.7787	0.7837	0.7704	0.7803	0.7307	0.4987	0.7620	0.7860	0.7752	0.7785	0.7568	0.3354	0.7049	0.7192	0.7527	0.7598	0.7343	0.4593	0.7454	0.7518	0.7528	0.7412	0.7367	0.5193	0.3863	0.4475	0.4463	0.4765	0.4301	0.1729	0.6457	0.7062	0.6539	0.6703	0.6446	0.4047	0.2730	0.2880	0.2810	0.2877	0.2520	0.1143	0.3049	0.4014	0.3032	0.3241	0.3422	0.1903	0.1910	0.2025	0.1817	0.1964	0.1916	0.1039	0.1627	0.1917	0.1497	0.1672	0.1704	0.1401	0.1438	0.1449	0.1475	0.1508	0.1390	0.0942	0.0641	0.0646	0.0633	0.0641	0.0628	0.0629	0.0629	0.0627	0.0637	0.0612	0.0623	0.0624	0.0645	0.0641	0.0624	0.0633	0.0628	0.0630	0.0630	0.0634	0.0628	0.0627	0.0620	0.0628
43=23:27:00	37941	298	0.8247	0.8054	0.8119	0.7899	0.7055	0.5098	0.8219	0.8315	0.8158	0.8341	0.7706	0.5236	0.8056	0.8197	0.8202	0.8191	0.7979	0.3460	0.7483	0.7543	0.7959	0.8018	0.7722	0.4824	0.7868	0.8012	0.7953	0.7806	0.7785	0.5399	0.4251	0.4874	0.4806	0.5175	0.4623	0.1858	0.6827	0.7553	0.6993	0.7143	0.6806	0.4275	0.2926	0.3150	0.2971	0.3113	0.2682	0.1132	0.3308	0.4296	0.3230	0.3422	0.3650	0.1972	0.1999	0.2157	0.1923	0.2093	0.2027	0.1102	0.1644	0.1977	0.1522	0.1726	0.1737	0.1411	0.1498	0.1507	0.1520	0.1564	0.1414	0.0960	0.0638	0.0649	0.0620	0.0638	0.0626	0.0626	0.0626	0.0625	0.0635	0.0622	0.0612	0.0621	0.0645	0.0639	0.0626	0.0630	0.0631	0.0630	0.0628	0.0636	0.0628	0.0623	0.0620	0.0634
44=23:41:41	38822	300	0.8684	0.8492	0.8521	0.8351	0.7519	0.5237	0.8683	0.8619	0.8686	0.8586	0.8142	0.5283	0.8436	0.8699	0.8562	0.8673	0.8368	0.3573	0.7927	0.7988	0.8366	0.8431	0.8119	0.4984	0.8265	0.8530	0.8349	0.8323	0.8186	0.5667	0.4574	0.5281	0.5225	0.5552	0.5052	0.1812	0.7323	0.7974	0.7461	0.7560	0.7270	0.4441	0.3129	0.3310	0.3246	0.3342	0.2856	0.1216	0.3327	0.4521	0.3398	0.3602	0.3795	0.1995	0.2188	0.2311	0.2008	0.2184	0.2115	0.1008	0.1657	0.2018	0.1558	0.1736	0.1772	0.1439	0.1544	0.1559	0.1554	0.1607	0.1463	0.0968	0.0647	0.0653	0.0636	0.0642	0.0629	0.0627	0.0618	0.0624	0.0638	0.0627	0.0621	0.0625	0.0646	0.0649	0.0629	0.0638	0.0628	0.0626	0.0634	0.0637	0.0627	0.0633	0.0626	0.0635
45=23:56:22	39702	300	0.8902	0.8934	0.8912	0.8752	0.7888	0.5370	0.9090	0.8984	0.9059	0.8941	0.8586	0.5482	0.8938	0.9166	0.9016	0.9121	0.8732	0.3717	0.8391	0.8428	0.8801	0.8835	0.8530	0.5212	0.8807	0.8950	0.8724	0.8805	0.8544	0.5837	0.4954	0.5716	0.5624	0.5973	0.5457	0.1960	0.7892	0.8502	0.7959	0.8049	0.7796	0.4721	0.3461	0.3641	0.3512	0.3619	0.3139	0.1159	0.3508	0.4783	0.3518	0.3751	0.4040	0.2074	0.2251	0.2491	0.2181	0.2392	0.2278	0.1017	0.1725	0.2123	0.1591	0.1834	0.1828	0.1480	0.1631	0.1630	0.1644	0.1721	0.1537	0.0955	0.0648	0.0650	0.0636	0.0644	0.0625	0.0633	0.0628	0.0634	0.0639	0.0625	0.0622	0.0626	0.0647	0.0650	0.0636	0.0635	0.0634	0.0634	0.0631	0.0628	0.0634	0.0632	0.0626	0.0635
46=00:11:03	40583	300	0.9101	0.9227	0.9190	0.9030	0.8212	0.5506	0.9214	0.9259	0.9212	0.9264	0.8682	0.5717	0.9169	0.9454	0.9332	0.9399	0.9110	0.3821	0.8778	0.8863	0.9124	0.9224	0.8850	0.5441	0.9071	0.9235	0.9139	0.9049	0.8900	0.5932	0.5323	0.6078	0.6029	0.6409	0.5773	0.1980	0.8379	0.8988	0.8394	0.8532	0.8118	0.4986	0.3649	0.3972	0.3722	0.3890	0.3353	0.1152	0.3646	0.5142	0.3731	0.3898	0.4225	0.2074	0.2390	0.2623	0.2258	0.2480	0.2346	0.1063	0.1724	0.2157	0.1619	0.1858	0.1861	0.1485	0.1678	0.1684	0.1703	0.1768	0.1562	0.0965	0.0643	0.0647	0.0628	0.0640	0.0628	0.0626	0.0619	0.0621	0.0632	0.0620	0.0616	0.0622	0.0639	0.0643	0.0625	0.0633	0.0616	0.0627	0.0627	0.0632	0.0630	0.0624	0.0619	0.0633
47=00:25:44	41464	300	0.9008	0.9286	0.9329	0.9215	0.8512	0.5677	0.9227	0.9309	0.9150	0.9307	0.8680	0.5767	0.9237	0.9569	0.9430	0.9527	0.9265	0.3912	0.9014	0.9112	0.9152	0.9408	0.8961	0.5567	0.9298	0.9374	0.9313	0.9280	0.9155	0.6054	0.5744	0.6377	0.6430	0.6742	0.6076	0.2039	0.8758	0.9340	0.8699	0.8934	0.8390	0.5217	0.3908	0.4286	0.3991	0.4252	0.3546	0.1150	0.3851	0.5518	0.3890	0.4157	0.4498	0.2175	0.2560	0.2785	0.2364	0.2630	0.2489	0.1079	0.1745	0.2241	0.1644	0.1881	0.1918	0.1491	0.1764	0.1786	0.1756	0.1873	0.1626	0.0963	0.0647	0.0652	0.0637	0.0641	0.0633	0.0629	0.0625	0.0631	0.0637	0.0623	0.0623	0.0631	0.0646	0.0649	0.0628	0.0637	0.0634	0.0627	0.0629	0.0641	0.0639	0.0630	0.0626	0.0632
48=00:40:24	42345	300	0.9048	0.9468	0.9246	0.9411	0.8704	0.5904	0.9316	0.9408	0.9265	0.9346	0.9066	0.5997	0.9340	0.9606	0.9604	0.9599	0.9535	0.4019	0.9440	0.9126	0.9486	0.9342	0.9359	0.5750	0.9448	0.9584	0.9448	0.9508	0.9349	0.6307	0.6158	0.7070	0.6933	0.7414	0.6561	0.2098	0.9172	0.9697	0.9213	0.9328	0.8923	0.5406	0.4301	0.4629	0.4435	0.4647	0.3897	0.1146	0.4063	0.5801	0.4170	0.4398	0.4766	0.2272	0.2750	0.3005	0.2567	0.2913	0.2654	0.1058	0.1826	0.2291	0.1694	0.1937	0.1956	0.1566	0.1854	0.1862	0.1884	0.1991	0.1683	0.0968	0.0651	0.0657	0.0640	0.0643	0.0636	0.0637	0.0632	0.0627	0.0642	0.0631	0.0630	0.0630	0.0656	0.0654	0.0634	0.0644	0.0628	0.0633	0.0633	0.0641	0.0640	0.0638	0.0624	0.0637
49=00:55:05	43226	300	0.9093	0.9286	0.9287	0.9283	0.8846	0.5896	0.9291	0.9287	0.9220	0.9296	0.8916	0.5982	0.9286	0.9582	0.9466	0.9566	0.9445	0.4103	0.9254	0.9156	0.9271	0.9384	0.9188	0.5870	0.9356	0.9424	0.9361	0.9361	0.9318	0.6357	0.6541	0.7327	0.7356	0.7679	0.6895	0.2113	0.9477	0.9708	0.9362	0.9580	0.9050	0.5548	0.4560	0.4947	0.4715	0.4892	0.4125	0.1152	0.4191	0.6227	0.4384	0.4631	0.5012	0.2259	0.2902	0.3193	0.2680	0.3025	0.2761	0.1066	0.1826	0.2312	0.1697	0.1940	0.1980	0.1553	0.1942	0.1911	0.1945	0.2055	0.1766	0.0974	0.0646	0.0653	0.0632	0.0644	0.0629	0.0631	0.0629	0.0621	0.0633	0.0628	0.0621	0.0628	0.0647	0.0641	0.0629	0.0639	0.0623	0.0635	0.0629	0.0639	0.0632	0.0630	0.0627	0.0636
50=01:09:46	44106	300	0.9142	0.9493	0.9343	0.9404	0.9033	0.6023	0.9390	0.9407	0.9410	0.9379	0.9039	0.6149	0.9371	0.9759	0.9573	0.9684	0.9595	0.4217	0.9354	0.9323	0.9471	0.9491	0.9350	0.5980	0.9318	0.9580	0.9450	0.9528	0.9367	0.6513	0.7050	0.7872	0.7774	0.8111	0.7445	0.2142	0.9614	0.9764	0.9477	0.9716	0.9241	0.5740	0.5013	0.5335	0.5108	0.5354	0.4501	0.1192	0.4479	0.6581	0.4619	0.5012	0.5261	0.2346	0.3153	0.3472	0.2898	0.3250	0.3007	0.1050	0.1936	0.2380	0.1791	0.1977	0.2057	0.1618	0.2011	0.2069	0.2068	0.2177	0.1844	0.0967	0.0650	0.0655	0.0636	0.0641	0.0628	0.0631	0.0632	0.0631	0.0640	0.0628	0.0635	0.0632	0.0653	0.0648	0.0634	0.0637	0.0632	0.0636	0.0629	0.0639	0.0636	0.0630	0.0626	0.0641
51=01:24:27	44987	300	0.9100	0.9399	0.9344	0.9359	0.8875	0.6114	0.9370	0.9493	0.9289	0.9436	0.8925	0.6245	0.9347	0.9686	0.9585	0.9600	0.9565	0.4259	0.9349	0.9188	0.9383	0.9427	0.9271	0.6164	0.9441	0.9551	0.9465	0.9395	0.9363	0.6470	0.7396	0.8214	0.8116	0.8547	0.7672	0.2322	0.9531	0.9681	0.9371	0.9641	0.9181	0.5860	0.5295	0.5735	0.5415	0.5701	0.4757	0.1175	0.4728	0.6935	0.4880	0.5138	0.5533	0.2404	0.3326	0.3720	0.3108	0.3540	0.3210	0.1135	0.1946	0.2458	0.1762	0.2023	0.2055	0.1603	0.2107	0.2160	0.2156	0.2315	0.1920	0.0966	0.0649	0.0655	0.0641	0.0639	0.0631	0.0635	0.0631	0.0630	0.0643	0.0628	0.0625	0.0627	0.0649	0.0644	0.0631	0.0640	0.0633	0.0633	0.0633	0.0635	0.0633	0.0631	0.0628	0.0637
52=01:39:08	45868	300	0.9197	0.9526	0.9348	0.9427	0.9007	0.6264	0.9405	0.9509	0.9328	0.9477	0.8949	0.6401	0.9375	0.9701	0.9620	0.9672	0.9594	0.4365	0.9466	0.9304	0.9502	0.9486	0.9352	0.6237	0.9505	0.9618	0.9605	0.9551	0.9441	0.6648	0.7880	0.8631	0.8519	0.8826	0.8027	0.2374	0.9606	0.9777	0.9498	0.9737	0.9256	0.6007	0.5725	0.6158	0.5833	0.6115	0.5089	0.1153	0.5016	0.7379	0.5166	0.5590	0.5957	0.2495	0.3659	0.4005	0.3378	0.3784	0.3406	0.1077	0.1957	0.2534	0.1823	0.2074	0.2155	0.1605	0.2209	0.2289	0.2271	0.2417	0.2026	0.0950	0.0643	0.0654	0.0634	0.0640	0.0634	0.0625	0.0628	0.0626	0.0636	0.0620	0.0621	0.0625	0.0644	0.0644	0.0621	0.0632	0.0628	0.0633	0.0630	0.0634	0.0632	0.0628	0.0620	0.0636
53=01:53:48	46749	300	0.9267	0.9558	0.9445	0.9449	0.8985	0.6273	0.9445	0.9476	0.9422	0.9461	0.9108	0.6454	0.9433	0.9776	0.9676	0.9719	0.9563	0.4424	0.9477	0.9348	0.9524	0.9507	0.9365	0.6370	0.9537	0.9678	0.9510	0.9587	0.9399	0.6692	0.8237	0.8867	0.8835	0.9032	0.8374	0.2456	0.9691	0.9872	0.9557	0.9729	0.9342	0.6097	0.6127	0.6569	0.6284	0.6571	0.5510	0.1168	0.5214	0.7868	0.5521	0.5768	0.6185	0.2547	0.3838	0.4349	0.3564	0.4045	0.3655	0.1076	0.1994	0.2620	0.1834	0.2122	0.2166	0.1666	0.2371	0.2401	0.2413	0.2606	0.2095	0.0978	0.0653	0.0666	0.0642	0.0654	0.0641	0.0635	0.0629	0.0642	0.0645	0.0636	0.0629	0.0639	0.0656	0.0653	0.0639	0.0649	0.0639	0.0636	0.0640	0.0645	0.0643	0.0639	0.0631	0.0640
54=02:08:29	47630	300	0.9310	0.9607	0.9452	0.9440	0.9056	0.6371	0.9479	0.9527	0.9425	0.9498	0.9024	0.6565	0.9406	0.9837	0.9662	0.9765	0.9663	0.4469	0.9530	0.9366	0.9511	0.9528	0.9365	0.6462	0.9640	0.9669	0.9628	0.9617	0.9487	0.6772	0.8550	0.9012	0.8959	0.9077	0.8563	0.2499	0.9697	0.9894	0.9623	0.9816	0.9361	0.6265	0.6564	0.7017	0.6690	0.6974	0.5819	0.1182	0.5531	0.8320	0.5828	0.6215	0.6592	0.2603	0.4176	0.4650	0.3789	0.4353	0.3857	0.1090	0.2034	0.2683	0.1881	0.2142	0.2243	0.1677	0.2519	0.2574	0.2543	0.2760	0.2231	0.0958	0.0646	0.0657	0.0641	0.0644	0.0633	0.0622	0.0630	0.0629	0.0643	0.0626	0.0624	0.0629	0.0653	0.0652	0.0636	0.0644	0.0639	0.0636	0.0629	0.0641	0.0636	0.0634	0.0625	0.0637
55=02:23:10	48510	300	0.9308	0.9576	0.9425	0.9520	0.9006	0.6427	0.9432	0.9568	0.9361	0.9546	0.8990	0.6567	0.9395	0.9743	0.9687	0.9693	0.9678	0.4589	0.9510	0.9322	0.9543	0.9498	0.9380	0.6575	0.9616	0.9673	0.9696	0.9595	0.9556	0.6850	0.8796	0.8990	0.8905	0.9107	0.8663	0.2607	0.9696	0.9933	0.9576	0.9801	0.9373	0.6294	0.6994	0.7469	0.7103	0.7464	0.6164	0.1147	0.5732	0.8657	0.6209	0.6472	0.6818	0.2646	0.4503	0.4894	0.4108	0.4601	0.4177	0.1098	0.2120	0.2758	0.1926	0.2220	0.2282	0.1725	0.2650	0.2760	0.2760	0.2964	0.2348	0.0959	0.0646	0.0651	0.0638	0.0637	0.0634	0.0616	0.0632	0.0629	0.0636	0.0627	0.0629	0.0632	0.0644	0.0645	0.0629	0.0636	0.0631	0.0630	0.0619	0.0637	0.0634	0.0633	0.0627	0.0636
56=02:37:51	49391	300	0.9334	0.9624	0.9501	0.9513	0.9108	0.6508	0.9548	0.9505	0.9486	0.9545	0.9117	0.6608	0.9467	0.9877	0.9744	0.9855	0.9703	0.4643	0.9550	0.9431	0.9525	0.9645	0.9467	0.6555	0.9588	0.9727	0.9698	0.9690	0.9541	0.6886	0.8875	0.9031	0.9042	0.9096	0.8868	0.2690	0.9762	1.0011	0.9679	0.9875	0.9425	0.6383	0.7477	0.7953	0.7656	0.7863	0.6651	0.1178	0.6121	0.9087	0.6494	0.6860	0.7223	0.2735	0.4760	0.5315	0.4422	0.5031	0.4476	0.1048	0.2170	0.2893	0.1951	0.2270	0.2375	0.1753	0.2830	0.2911	0.2960	0.3162	0.2512	0.0959	0.0653	0.0663	0.0646	0.0647	0.0636	0.0632	0.0633	0.0631	0.0645	0.0631	0.0633	0.0635	0.0656	0.0654	0.0639	0.0645	0.0634	0.0639	0.0633	0.0644	0.0643	0.0631	0.0629	0.0643
57=02:52:31	50272	300	0.9494	0.9609	0.9449	0.9575	0.9121	0.6516	0.9505	0.9546	0.9560	0.9586	0.9244	0.6699	0.9454	0.9906	0.9736	0.9864	0.9745	0.4731	0.9562	0.9405	0.9561	0.9676	0.9489	0.6619	0.9651	0.9778	0.9705	0.9689	0.9564	0.7006	0.8900	0.9052	0.9089	0.9178	0.8915	0.2903	0.9762	1.0020	0.9662	0.9894	0.9496	0.6472	0.7930	0.8314	0.8046	0.8194	0.6990	0.1180	0.6498	0.9482	0.6931	0.7267	0.7502	0.2735	0.5154	0.5729	0.4830	0.5444	0.4811	0.1075	0.2186	0.2914	0.1996	0.2292	0.2404	0.1786	0.3063	0.3116	0.3105	0.3406	0.2630	0.0977	0.0655	0.0658	0.0641	0.0648	0.0636	0.0638	0.0635	0.0636	0.0646	0.0620	0.0627	0.0635	0.0655	0.0656	0.0632	0.0646	0.0640	0.0639	0.0633	0.0641	0.0636	0.0632	0.0628	0.0645
58=03:07:12	51153	300	0.9370	0.9633	0.9520	0.9626	0.9146	0.6664	0.9538	0.9641	0.9501	0.9713	0.9239	0.6778	0.9482	0.9854	0.9750	0.9845	0.9839	0.4758	0.9602	0.9435	0.9590	0.9661	0.9546	0.6772	0.9626	0.9727	0.9752	0.9707	0.9669	0.7086	0.8966	0.9158	0.9043	0.9231	0.8904	0.2988	0.9785	1.0041	0.9730	0.9906	0.9515	0.6545	0.8313	0.8683	0.8408	0.8595	0.7331	0.1183	0.6716	0.9734	0.7297	0.7601	0.7813	0.2920	0.5528	0.6066	0.5120	0.5759	0.5095	0.1092	0.2218	0.3018	0.2006	0.2370	0.2458	0.1805	0.3242	0.3369	0.3342	0.3645	0.2779	0.0964	0.0653	0.0660	0.0646	0.0649	0.0638	0.0634	0.0634	0.0631	0.0650	0.0635	0.0633	0.0636	0.0653	0.0662	0.0645	0.0651	0.0638	0.0632	0.0634	0.0644	0.0641	0.0634	0.0628	0.0646
59=03:21:53	52034	300	0.9554	0.9621	0.9583	0.9709	0.9212	0.6759	0.9505	0.9710	0.9548	0.9813	0.9258	0.6843	0.9449	0.9897	0.9808	0.9892	0.9913	0.4848	0.9601	0.9453	0.9669	0.9769	0.9629	0.6870	0.9587	0.9764	0.9767	0.9760	0.9687	0.7089	0.9067	0.9178	0.9116	0.9295	0.8910	0.3069	0.9778	1.0134	0.9698	0.9969	0.9555	0.6648	0.8595	0.9018	0.8651	0.8901	0.7622	0.1153	0.7105	0.9844	0.7815	0.8019	0.8124	0.2985	0.5926	0.6503	0.5483	0.6148	0.5519	0.1111	0.2254	0.3058	0.2082	0.2428	0.2475	0.1820	0.3519	0.3608	0.3563	0.3923	0.2954	0.0973	0.0644	0.0658	0.0637	0.0641	0.0634	0.0627	0.0627	0.0619	0.0634	0.0623	0.0622	0.0630	0.0645	0.0650	0.0636	0.0641	0.0627	0.0634	0.0626	0.0639	0.0634	0.0626	0.0621	0.0634
60=03:36:34	52914	300	0.9420	0.9648	0.9635	0.9695	0.9225	0.6700	0.9629	0.9498	0.9632	0.9664	0.9367	0.6776	0.9554	1.0002	0.9785	1.0060	0.9852	0.4911	0.9552	0.9539	0.9608	0.9859	0.9603	0.6777	0.9597	0.9826	0.9704	0.9884	0.9723	0.7134	0.9030	0.9164	0.9211	0.9183	0.9028	0.3183	0.9898	1.0152	0.9718	0.9974	0.9600	0.6644	0.8921	0.9005	0.8992	0.8831	0.8062	0.1203	0.7521	0.9969	0.8101	0.8363	0.8333	0.3044	0.6255	0.7038	0.5790	0.6633	0.5791	0.1048	0.2348	0.3203	0.2089	0.2510	0.2577	0.1848	0.3797	0.3853	0.3876	0.4215	0.3175	0.0976	0.0648	0.0656	0.0641	0.0644	0.0638	0.0622	0.0632	0.0630	0.0640	0.0629	0.0624	0.0632	0.0654	0.0650	0.0639	0.0643	0.0635	0.0639	0.0629	0.0640	0.0637	0.0631	0.0626	0.0639
61=03:51:15	53795	301	0.9596	0.9729	0.9633	0.9802	0.9188	0.6835	0.9514	0.9691	0.9574	0.9876	0.9406	0.6982	0.9488	0.9867	0.9823	0.9938	0.9944	0.4863	0.9662	0.9430	0.9779	0.9784	0.9745	0.6985	0.9665	0.9827	0.9785	0.9874	0.9753	0.7174	0.9041	0.9270	0.9136	0.9354	0.8959	0.3275	0.9814	1.0095	0.9770	0.9987	0.9671	0.6713	0.8953	0.9040	0.8947	0.8923	0.8237	0.1153	0.7854	1.0050	0.8586	0.8689	0.8618	0.3110	0.6716	0.7394	0.6292	0.6980	0.6161	0.1068	0.2333	0.3238	0.2095	0.2514	0.2578	0.1866	0.3988	0.4144	0.4100	0.4571	0.3317	0.0965	0.0641	0.0655	0.0637	0.0636	0.0630	0.0626	0.0627	0.0622	0.0636	0.0623	0.0625	0.0621	0.0646	0.0648	0.0634	0.0637	0.0632	0.0627	0.0623	0.0637	0.0635	0.0633	0.0621	0.0634
62=04:05:55	54676	300	0.9658	0.9676	0.9670	0.9820	0.9240	0.6808	0.9537	0.9702	0.9572	0.9885	0.9415	0.6969	0.9485	0.9971	0.9879	1.0038	1.0025	0.5000	0.9660	0.9552	0.9748	0.9945	0.9761	0.6995	0.9682	0.9828	0.9842	0.9952	0.9840	0.7180	0.9091	0.9208	0.9209	0.9332	0.9025	0.3435	0.9838	1.0172	0.9722	1.0125	0.9723	0.6796	0.8884	0.9095	0.8889	0.8920	0.8347	0.1168	0.8205	1.0107	0.8906	0.9102	0.8678	0.3153	0.7118	0.7693	0.6692	0.7413	0.6576	0.1074	0.2419	0.3343	0.2219	0.2586	0.2716	0.1918	0.4324	0.4514	0.4442	0.4848	0.3580	0.0959	0.0648	0.0656	0.0641	0.0638	0.0635	0.0635	0.0638	0.0632	0.0645	0.0628	0.0630	0.0632	0.0656	0.0652	0.0641	0.0644	0.0640	0.0641	0.0636	0.0635	0.0640	0.0631	0.0628	0.0635
63=04:20:36	55557	300	0.9621	0.9717	0.9652	0.9832	0.9294	0.6899	0.9638	0.9613	0.9678	0.9934	0.9490	0.6949	0.9576	1.0003	0.9912	1.0158	1.0047	0.5010	0.9608	0.9548	0.9720	0.9971	0.9809	0.6997	0.9579	0.9851	0.9829	0.9951	0.9823	0.7270	0.9140	0.9240	0.9257	0.9334	0.9098	0.3597	0.9922	1.0215	0.9859	1.0125	0.9706	0.6785	0.8927	0.9095	0.8954	0.8929	0.8553	0.1178	0.8615	1.0147	0.9198	0.9450	0.8918	0.3318	0.7510	0.8175	0.7124	0.7840	0.6894	0.1039	0.2469	0.3457	0.2212	0.2638	0.2749	0.1909	0.4634	0.4774	0.4726	0.5189	0.3821	0.0953	0.0647	0.0653	0.0639	0.0644	0.0633	0.0628	0.0628	0.0623	0.0635	0.0629	0.0626	0.0628	0.0650	0.0651	0.0633	0.0644	0.0625	0.0632	0.0631	0.0635	0.0634	0.0625	0.0622	0.0640
64=04:35:17	56438	298	0.9791	0.9719	0.9733	0.9897	0.9394	0.6883	0.9591	0.9648	0.9732	0.9987	0.9481	0.7062	0.9580	1.0032	0.9877	1.0244	1.0097	0.5081	0.9585	0.9602	0.9700	1.0071	0.9753	0.7110	0.9621	0.9847	0.9820	0.9997	0.9894	0.7233	0.9179	0.9216	0.9261	0.9402	0.9160	0.3763	0.9939	1.0236	0.9830	1.0180	0.9757	0.6854	0.8978	0.9244	0.8972	0.8962	0.8618	0.1187	0.8925	1.0172	0.9489	0.9638	0.8983	0.3332	0.7938	0.8498	0.7520	0.8122	0.7347	0.1082	0.2546	0.3568	0.2266	0.2703	0.2779	0.1993	0.5030	0.5096	0.5137	0.5566	0.4062	0.0967	0.0649	0.0658	0.0631	0.0631	0.0634	0.0631	0.0634	0.0634	0.0641	0.0627	0.0624	0.0632	0.0650	0.0647	0.0635	0.0637	0.0637	0.0637	0.0626	0.0640	0.0630	0.0633	0.0624	0.0637
65=04:49:58	57318	300	0.9836	0.9800	0.9746	0.9971	0.9368	0.6982	0.9620	0.9638	0.9784	1.0003	0.9632	0.7082	0.9606	1.0015	0.9889	1.0210	1.0125	0.5093	0.9664	0.9569	0.9838	1.0079	0.9978	0.7126	0.9709	0.9900	0.9809	1.0105	0.9890	0.7326	0.9122	0.9293	0.9255	0.9445	0.9179	0.3899	0.9969	1.0228	0.9939	1.0170	0.9879	0.6930	0.9101	0.9222	0.9144	0.8980	0.8772	0.1196	0.9354	1.0262	0.9611	0.9729	0.9110	0.3432	0.8275	0.8713	0.7823	0.8519	0.7560	0.1052	0.2563	0.3690	0.2311	0.2756	0.2865	0.2007	0.5332	0.5517	0.5497	0.5972	0.4303	0.0964	0.0648	0.0652	0.0638	0.0644	0.0634	0.0630	0.0628	0.0628	0.0634	0.0630	0.0627	0.0627	0.0650	0.0653	0.0640	0.0632	0.0637	0.0633	0.0627	0.0639	0.0635	0.0629	0.0629	0.0637
66=05:04:39	58199	300	0.9912	0.9719	0.9771	1.0006	0.9440	0.6961	0.9562	0.9663	0.9678	1.0122	0.9503	0.7059	0.9630	0.9964	0.9936	1.0232	1.0166	0.5133	0.9555	0.9616	0.9729	1.0134	0.9835	0.7194	0.9597	0.9890	0.9910	1.0064	1.0017	0.7306	0.9210	0.9231	0.9249	0.9449	0.9168	0.4019	0.9933	1.0280	0.9895	1.0258	0.9819	0.6955	0.9023	0.9271	0.8964	0.9085	0.8604	0.1196	0.9573	1.0274	0.9713	0.9736	0.9086	0.3493	0.8510	0.8600	0.8262	0.8546	0.7893	0.1063	0.2659	0.3799	0.2360	0.2795	0.2926	0.2035	0.5712	0.5847	0.5850	0.6323	0.4628	0.0972	0.0649	0.0660	0.0633	0.0646	0.0640	0.0634	0.0637	0.0633	0.0645	0.0634	0.0623	0.0636	0.0651	0.0655	0.0643	0.0649	0.0642	0.0640	0.0636	0.0642	0.0637	0.0624	0.0626	0.0641
67=05:19:20	59080	300	0.9937	0.9763	0.9756	1.0017	0.9404	0.6909	0.9574	0.9564	0.9704	1.0021	0.9637	0.6978	0.9579	0.9991	0.9908	1.0321	1.0150	0.5121	0.9519	0.9554	0.9732	1.0087	0.9911	0.7160	0.9616	0.9884	0.9855	1.0169	1.0006	0.7374	0.9141	0.9242	0.9267	0.9447	0.9223	0.4036	0.9900	1.0224	0.9872	1.0262	0.9859	0.6971	0.9069	0.9191	0.9068	0.8969	0.8679	0.1192	0.9727	1.0395	0.9676	0.9833	0.9083	0.3549	0.8612	0.8656	0.8443	0.8629	0.8060	0.1048	0.2683	0.3861	0.2394	0.2828	0.3018	0.2090	0.6120	0.6226	0.6271	0.6707	0.4892	0.0960	0.0649	0.0655	0.0637	0.0639	0.0629	0.0627	0.0632	0.0630	0.0642	0.0629	0.0628	0.0635	0.0653	0.0654	0.0636	0.0646	0.0635	0.0639	0.0624	0.0641	0.0633	0.0630	0.0622	0.0636
68=05:34:00	59961	300	1.0182	0.9746	0.9750	1.0232	0.9391	0.7070	0.9507	0.9793	0.9713	1.0221	0.9685	0.7185	0.9604	0.9993	1.0025	1.0259	1.0321	0.5126	0.9637	0.9454	0.9892	1.0085	1.0094	0.7292	0.9686	0.9922	0.9855	1.0181	1.0062	0.7464	0.9164	0.9349	0.9215	0.9721	0.9176	0.4254	0.9889	1.0231	0.9955	1.0322	0.9960	0.6954	0.9082	0.9268	0.9041	0.9078	0.8686	0.1197	0.9767	1.0416	0.9910	0.9811	0.9134	0.3776	0.8703	0.8731	0.8610	0.8650	0.8260	0.1088	0.2748	0.4015	0.2471	0.2934	0.3033	0.2110	0.6450	0.6737	0.6564	0.7245	0.5177	0.0974	0.0648	0.0657	0.0642	0.0646	0.0635	0.0631	0.0634	0.0634	0.0636	0.0621	0.0630	0.0630	0.0658	0.0658	0.0632	0.0647	0.0644	0.0639	0.0634	0.0647	0.0637	0.0628	0.0627	0.0644
69=05:48:41	60842	300	1.0105	0.9839	0.9852	1.0199	0.9485	0.7058	0.9610	0.9699	0.9783	1.0259	0.9754	0.7147	0.9640	1.0139	1.0041	1.0499	1.0335	0.5233	0.9635	0.9690	0.9872	1.0322	1.0108	0.7314	0.9703	0.9948	0.9942	1.0288	1.0170	0.7466	0.9200	0.9339	0.9344	0.9640	0.9374	0.4318	0.9941	1.0334	0.9966	1.0449	1.0000	0.7058	0.9134	0.9301	0.9193	0.9181	0.8765	0.1181	0.9754	1.0653	0.9776	0.9904	0.9108	0.3798	0.8711	0.8774	0.8537	0.8649	0.8429	0.1054	0.2834	0.4179	0.2500	0.2997	0.3144	0.2155	0.6898	0.7135	0.7092	0.7545	0.5571	0.0963	0.0650	0.0658	0.0639	0.0641	0.0630	0.0628	0.0635	0.0639	0.0639	0.0630	0.0629	0.0634	0.0651	0.0658	0.0641	0.0649	0.0641	0.0641	0.0635	0.0636	0.0640	0.0633	0.0624	0.0638
70=06:03:22	61722	301	1.0272	0.9907	0.9819	1.0378	0.9498	0.7157	0.9536	0.9856	0.9841	1.0430	0.9814	0.7312	0.9656	1.0073	1.0063	1.0460	1.0502	0.5204	0.9756	0.9596	1.0041	1.0311	1.0250	0.7411	0.9725	1.0004	0.9953	1.0377	1.0128	0.7499	0.9118	0.9411	0.9345	0.9892	0.9334	0.4613	0.9901	1.0272	1.0065	1.0376	1.0119	0.7092	0.9208	0.9356	0.9217	0.9206	0.8793	0.1186	0.9869	1.0649	0.9953	0.9921	0.9230	0.3829	0.8816	0.8853	0.8520	0.8752	0.8463	0.1132	0.2888	0.4353	0.2549	0.3066	0.3206	0.2186	0.7332	0.7642	0.7406	0.8045	0.5826	0.0964	0.0657	0.0656	0.0633	0.0646	0.0638	0.0636	0.0637	0.0640	0.0647	0.0632	0.0621	0.0634	0.0660	0.0662	0.0646	0.0649	0.0643	0.0641	0.0637	0.0647	0.0639	0.0626	0.0630	0.0642
71=06:18:03	62603	300	1.0332	0.9798	0.9775	1.0324	0.9470	0.7093	0.9576	0.9803	0.9744	1.0406	0.9791	0.7300	0.9649	1.0045	1.0027	1.0496	1.0441	0.5225	0.9625	0.9595	0.9957	1.0332	1.0208	0.7356	0.9723	0.9949	0.9989	1.0379	1.0188	0.7453	0.9162	0.9373	0.9383	0.9847	0.9313	0.4729	0.9897	1.0287	0.9935	1.0445	0.9991	0.7053	0.9074	0.9294	0.9106	0.9195	0.8695	0.1182	0.9909	1.0773	0.9964	0.9971	0.9176	0.3994	0.8819	0.8806	0.8626	0.8677	0.8533	0.1097	0.2959	0.4432	0.2620	0.3108	0.3259	0.2180	0.7656	0.8004	0.7792	0.8211	0.6191	0.0959	0.0647	0.0655	0.0636	0.0644	0.0632	0.0624	0.0633	0.0637	0.0641	0.0630	0.0625	0.0627	0.0652	0.0657	0.0640	0.0649	0.0643	0.0636	0.0623	0.0638	0.0640	0.0631	0.0624	0.0641
72=06:32:44	63484	300	1.0432	0.9804	0.9806	1.0352	0.9547	0.7129	0.9589	0.9709	0.9817	1.0390	0.9903	0.7188	0.9648	1.0022	0.9971	1.0580	1.0463	0.5272	0.9604	0.9587	0.9901	1.0416	1.0171	0.7287	0.9647	0.9997	0.9961	1.0501	1.0177	0.7493	0.9147	0.9357	0.9345	0.9857	0.9407	0.4874	0.9890	1.0281	0.9964	1.0483	1.0095	0.7127	0.9170	0.9305	0.9184	0.9202	0.8831	0.1198	0.9966	1.0896	1.0036	1.0070	0.9275	0.4086	0.8765	0.8873	0.8615	0.8772	0.8595	0.1037	0.2947	0.4513	0.2634	0.3150	0.3317	0.2237	0.8052	0.8263	0.8129	0.8397	0.6459	0.0954	0.0644	0.0655	0.0626	0.0639	0.0628	0.0629	0.0632	0.0633	0.0636	0.0627	0.0616	0.0632	0.0650	0.0652	0.0636	0.0642	0.0634	0.0631	0.0631	0.0637	0.0629	0.0622	0.0620	0.0637
73=06:47:25	64365	300	1.0540	0.9878	0.9833	1.0545	0.9556	0.7238	0.9568	0.9875	0.9862	1.0522	0.9945	0.7348	0.9723	1.0073	1.0104	1.0611	1.0588	0.5238	0.9684	0.9590	1.0043	1.0441	1.0410	0.7402	0.9668	1.0000	0.9982	1.0505	1.0243	0.7552	0.9207	0.9481	0.9381	1.0045	0.9434	0.5059	0.9925	1.0336	1.0003	1.0577	1.0213	0.7122	0.9204	0.9380	0.9275	0.9357	0.8861	0.1176	1.0011	1.0972	1.0224	1.0094	0.9308	0.4218	0.8828	0.8890	0.8672	0.8789	0.8614	0.1052	0.3060	0.4727	0.2682	0.3293	0.3410	0.2286	0.8286	0.8536	0.8255	0.8515	0.6679	0.0954	0.0645	0.0653	0.0637	0.0639	0.0632	0.0628	0.0626	0.0635	0.0632	0.0624	0.0625	0.0629	0.0649	0.0653	0.0635	0.0630	0.0637	0.0632	0.0629	0.0635	0.0634	0.0630	0.0621	0.0635
74=07:02:05	65246	300	1.0559	0.9949	0.9903	1.0600	0.9638	0.7309	0.9634	0.9900	0.9914	1.0606	0.9993	0.7399	0.9682	1.0128	1.0101	1.0776	1.0650	0.5323	0.9755	0.9665	1.0053	1.0528	1.0448	0.7438	0.9744	1.0065	1.0063	1.0709	1.0384	0.7606	0.9233	0.9548	0.9494	1.0125	0.9536	0.5177	0.9902	1.0360	1.0054	1.0639	1.0274	0.7233	0.9247	0.9381	0.9349	0.9400	0.8915	0.1192	1.0001	1.1158	1.0243	1.0242	0.9432	0.4332	0.8977	0.8999	0.8725	0.8931	0.8617	0.1070	0.3129	0.4990	0.2729	0.3348	0.3548	0.2301	0.8394	0.8651	0.8286	0.8560	0.6966	0.0955	0.0639	0.0648	0.0629	0.0634	0.0627	0.0619	0.0628	0.0627	0.0633	0.0621	0.0610	0.0622	0.0645	0.0644	0.0634	0.0640	0.0628	0.0629	0.0626	0.0633	0.0620	0.0619	0.0614	0.0632
75=07:16:46	66127	300	1.0615	0.9891	0.9975	1.0578	0.9669	0.7298	0.9658	0.9872	0.9827	1.0629	0.9949	0.7317	0.9695	1.0178	1.0104	1.0832	1.0618	0.5371	0.9662	0.9722	0.9999	1.0636	1.0366	0.7446	0.9763	1.0001	0.9986	1.0648	1.0370	0.7538	0.9228	0.9470	0.9490	1.0106	0.9562	0.5221	0.9960	1.0383	0.9992	1.0704	1.0228	0.7243	0.9185	0.9426	0.9313	0.9451	0.8951	0.1182	0.9976	1.1288	1.0272	1.0253	0.9377	0.4435	0.8907	0.8906	0.8699	0.8863	0.8690	0.1074	0.3224	0.5134	0.2805	0.3415	0.3634	0.2318	0.8445	0.8603	0.8394	0.8497	0.7261	0.0960	0.0646	0.0654	0.0637	0.0645	0.0625	0.0632	0.0631	0.0632	0.0639	0.0628	0.0627	0.0630	0.0653	0.0658	0.0640	0.0649	0.0638	0.0637	0.0633	0.0637	0.0634	0.0628	0.0626	0.0637
76=07:31:27	67008	300	1.0720	0.9853	0.9988	1.0601	0.9828	0.7310	0.9605	0.9893	0.9839	1.0775	0.9875	0.7452	0.9675	1.0137	1.0098	1.0867	1.0643	0.5382	0.9607	0.9803	0.9979	1.0810	1.0330	0.7525	0.9673	0.9979	1.0058	1.0634	1.0439	0.7522	0.9267	0.9405	0.9532	1.0160	0.9579	0.5410	0.9944	1.0453	0.9967	1.0877	1.0195	0.7287	0.9168	0.9503	0.9322	0.9616	0.8865	0.1196	1.0011	1.1381	1.0334	1.0411	0.9382	0.4471	0.8950	0.8817	0.8816	0.8842	0.8756	0.1102	0.3329	0.5364	0.2881	0.3467	0.3721	0.2388	0.8410	0.8605	0.8437	0.8546	0.7495	0.0977	0.0645	0.0655	0.0625	0.0641	0.0635	0.0627	0.0630	0.0629	0.0637	0.0624	0.0615	0.0625	0.0650	0.0655	0.0640	0.0642	0.0634	0.0635	0.0626	0.0638	0.0634	0.0619	0.0621	0.0636
77=07:46:08	67888	300	1.0697	0.9887	0.9948	1.0738	0.9663	0.7283	0.9515	0.9784	0.9832	1.0621	1.0065	0.7393	0.9785	1.0142	1.0118	1.0830	1.0647	0.5361	0.9654	0.9630	1.0048	1.0649	1.0460	0.7416	0.9712	1.0092	0.9972	1.0776	1.0381	0.7591	0.9151	0.9458	0.9455	1.0257	0.9580	0.5580	0.9941	1.0358	1.0033	1.0814	1.0341	0.7266	0.9216	0.9393	0.9426	0.9517	0.8930	0.1185	1.0041	1.1460	1.0558	1.0478	0.9488	0.4565	0.8895	0.8933	0.8728	0.8997	0.8680	0.1043	0.3375	0.5516	0.2910	0.3557	0.3838	0.2417	0.8471	0.8660	0.8372	0.8588	0.7592	0.0950	0.0642	0.0650	0.0627	0.0643	0.0630	0.0625	0.0636	0.0629	0.0636	0.0625	0.0620	0.0625	0.0648	0.0644	0.0639	0.0642	0.0634	0.0632	0.0626	0.0636	0.0624	0.0623	0.0622	0.0636
78=08:00:49	68769	301	1.0882	0.9914	0.9998	1.0716	0.9767	0.7334	0.9605	0.9792	0.9939	1.0728	1.0019	0.7444	0.9754	1.0179	1.0119	1.0959	1.0726	0.5432	0.9639	0.9729	1.0005	1.0741	1.0424	0.7436	0.9635	1.0085	1.0063	1.0824	1.0444	0.7610	0.9289	0.9496	0.9490	1.0307	0.9726	0.5770	0.9946	1.0455	1.0069	1.0928	1.0354	0.7280	0.9223	0.9416	0.9370	0.9580	0.8969	0.1205	1.0079	1.1548	1.0699	1.0631	0.9494	0.4692	0.8890	0.8975	0.8835	0.9024	0.8774	0.1067	0.3448	0.5722	0.2983	0.3654	0.3853	0.2465	0.8569	0.8627	0.8453	0.8550	0.7711	0.0960	0.0649	0.0657	0.0634	0.0644	0.0631	0.0626	0.0622	0.0632	0.0640	0.0629	0.0623	0.0630	0.0647	0.0655	0.0638	0.0643	0.0636	0.0630	0.0628	0.0642	0.0633	0.0626	0.0625	0.0634
79=08:15:30	69650	301	1.0980	0.9969	1.0049	1.0819	0.9740	0.7440	0.9552	0.9871	0.9929	1.0758	1.0133	0.7573	0.9792	1.0137	1.0171	1.0967	1.0816	0.5418	0.9726	0.9625	1.0158	1.0688	1.0576	0.7539	0.9763	1.0107	1.0048	1.0846	1.0505	0.7665	0.9210	0.9600	0.9524	1.0475	0.9690	0.5851	0.9918	1.0410	1.0078	1.0890	1.0410	0.7287	0.9238	0.9432	0.9455	0.9745	0.8990	0.1193	1.0119	1.1707	1.0805	1.0669	0.9526	0.4789	0.9007	0.9002	0.8875	0.9170	0.8783	0.1110	0.3540	0.5987	0.3034	0.3709	0.3989	0.2509	0.8525	0.8817	0.8451	0.8677	0.7770	0.0958	0.0646	0.0657	0.0638	0.0641	0.0632	0.0626	0.0633	0.0633	0.0646	0.0620	0.0627	0.0627	0.0650	0.0651	0.0634	0.0645	0.0637	0.0635	0.0628	0.0645	0.0637	0.0627	0.0625	0.0636
80=08:39:35	71096	301	1.1019	0.9893	1.0119	1.0792	0.9817	0.7408	0.9548	0.9790	0.9840	1.0778	0.9970	0.7433	0.9752	1.0111	1.0129	1.0948	1.0737	0.5434	0.9620	0.9714	1.0042	1.0852	1.0483	0.7584	0.9670	1.0025	1.0033	1.0796	1.0490	0.7612	0.9228	0.9452	0.9521	1.0407	0.9662	0.5854	0.9950	1.0440	1.0009	1.0959	1.0344	0.7407	0.9162	0.9500	0.9421	0.9836	0.8938	0.1195	1.0009	1.1804	1.0838	1.0817	0.9529	0.4809	0.8953	0.8913	0.8809	0.9065	0.8754	0.1103	0.3591	0.6218	0.3064	0.3816	0.4079	0.2504	0.8575	0.8769	0.8484	0.8640	0.7882	0.0965	0.0645	0.0659	0.0637	0.0641	0.0633	0.0630	0.0634	0.0625	0.0647	0.0637	0.0627	0.0630	0.0650	0.0653	0.0635	0.0640	0.0632	0.0637	0.0629	0.0643	0.0639	0.0628	0.0620	0.0640
81=08:54:23	71983	301	1.1070	0.9935	1.0130	1.0811	0.9895	0.7439	0.9606	0.9857	0.9999	1.0817	1.0150	0.7509	0.9806	1.0196	1.0202	1.1083	1.0797	0.5495	0.9648	0.9776	1.0139	1.0910	1.0548	0.7480	0.9667	1.0102	1.0076	1.0903	1.0568	0.7667	0.9286	0.9553	0.9598	1.0521	0.9806	0.6113	0.9944	1.0484	1.0052	1.1071	1.0394	0.7399	0.9222	0.9547	0.9475	0.9877	0.9092	0.1209	1.0062	1.1870	1.0975	1.0924	0.9548	0.4983	0.8971	0.9043	0.8948	0.9248	0.8960	0.1086	0.3788	0.6627	0.3144	0.3972	0.4256	0.2613	0.8646	0.8769	0.8591	0.8685	0.7964	0.0964	0.0646	0.0653	0.0635	0.0643	0.0633	0.0622	0.0632	0.0639	0.0646	0.0635	0.0623	0.0629	0.0649	0.0652	0.0636	0.0643	0.0641	0.0632	0.0626	0.0642	0.0644	0.0629	0.0626	0.0635
82=09:09:06	72867	301	1.1109	0.9946	1.0184	1.0907	0.9961	0.7484	0.9584	0.9861	1.0001	1.0900	1.0191	0.7521	0.9807	1.0211	1.0244	1.1176	1.0861	0.5537	0.9663	0.9774	1.0187	1.0945	1.0593	0.7539	0.9692	1.0079	1.0077	1.0950	1.0610	0.7707	0.9290	0.9556	0.9617	1.0591	0.9882	0.6189	0.9982	1.0492	1.0113	1.1144	1.0502	0.7440	0.9249	0.9591	0.9484	0.9966	0.9179	0.1208	1.0108	1.2002	1.1084	1.1079	0.9633	0.5086	0.8953	0.9077	0.8977	0.9320	0.9022	0.1091	0.3882	0.6931	0.3237	0.4082	0.4400	0.2647	0.8676	0.8798	0.8613	0.8745	0.8025	0.0964	0.0643	0.0658	0.0639	0.0644	0.0634	0.0628	0.0628	0.0638	0.0649	0.0639	0.0630	0.0631	0.0648	0.0654	0.0637	0.0644	0.0640	0.0626	0.0630	0.0642	0.0646	0.0638	0.0622	0.0638
83=09:23:50	73751	301	1.1175	0.9909	1.0196	1.0904	0.9973	0.7511	0.9613	0.9845	1.0068	1.0862	1.0232	0.7540	0.9811	1.0182	1.0244	1.1171	1.0904	0.5544	0.9676	0.9785	1.0249	1.0974	1.0593	0.7506	0.9713	1.0101	1.0065	1.0999	1.0640	0.7735	0.9279	0.9571	0.9623	1.0637	0.9891	0.6261	0.9969	1.0502	1.0124	1.1184	1.0538	0.7478	0.9234	0.9604	0.9512	1.0027	0.9278	0.1213	1.0070	1.2116	1.1165	1.1184	0.9657	0.5184	0.8977	0.9077	0.8979	0.9405	0.9074	0.1073	0.3960	0.7264	0.3328	0.4191	0.4523	0.2665	0.8659	0.8757	0.8641	0.8805	0.8092	0.0965	0.0645	0.0651	0.0650	0.0641	0.0629	0.0630	0.0637	0.0635	0.0650	0.0629	0.0627	0.0629	0.0644	0.0648	0.0624	0.0640	0.0631	0.0632	0.0625	0.0639	0.0641	0.0630	0.0623	0.0633
84=09:38:34	74635	301	1.1271	0.9900	1.0205	1.0950	1.0045	0.7514	0.9589	0.9849	1.0067	1.0923	1.0260	0.7573	0.9812	1.0194	1.0227	1.1191	1.0880	0.5538	0.9642	0.9777	1.0238	1.1068	1.0608	0.7637	0.9697	1.0094	1.0059	1.1010	1.0656	0.7750	0.9281	0.9544	0.9649	1.0673	0.9960	0.6310	0.9945	1.0485	1.0094	1.1193	1.0557	0.7467	0.9245	0.9607	0.9499	1.0196	0.9308	0.1218	1.0115	1.2240	1.1301	1.1289	0.9663	0.5262	0.8990	0.9096	0.9021	0.9487	0.9142	0.1076	0.4071	0.7512	0.3392	0.4283	0.4633	0.2718	0.8686	0.8834	0.8640	0.8923	0.8112	0.0976	0.0646	0.0657	0.0640	0.0639	0.0626	0.0627	0.0644	0.0643	0.0655	0.0643	0.0637	0.0633	0.0650	0.0654	0.0638	0.0644	0.0639	0.0636	0.0632	0.0638	0.0650	0.0639	0.0625	0.0639
85=09:53:18	75518	303	1.1635	0.9953	1.0253	1.1005	1.0066	0.7549	0.9628	0.9880	1.0148	1.0985	1.0276	0.7600	0.9838	1.0229	1.0335	1.1249	1.1003	0.5621	0.9687	0.9835	1.0330	1.1117	1.0694	0.7659	0.9669	1.0124	1.0144	1.1049	1.0726	0.7810	0.9311	0.9606	0.9658	1.0736	0.9980	0.6426	0.9984	1.0513	1.0148	1.1264	1.0609	0.7530	0.9244	0.9654	0.9537	1.0316	0.9387	0.1235	1.0126	1.2386	1.1475	1.1405	0.9716	0.5328	0.8962	0.9111	0.9070	0.9593	0.9199	0.1075	0.4185	0.7852	0.3459	0.4403	0.4790	0.2775	0.8712	0.8848	0.8669	0.9030	0.8166	0.0977	0.0643	0.0651	0.0633	0.0641	0.0629	0.0629	0.0640	0.0643	0.0650	0.0632	0.0627	0.0626	0.0647	0.0651	0.0630	0.0644	0.0631	0.0633	0.0630	0.0639	0.0647	0.0635	0.0623	0.0636
86=10:08:02	76402	303	1.1668	0.9991	1.0387	1.0988	1.0100	0.7585	0.9630	0.9893	1.0183	1.0993	1.0320	0.7626	0.9880	1.0269	1.0370	1.1284	1.1009	0.5608	0.9678	0.9846	1.0376	1.1117	1.0782	0.7690	0.9717	1.0098	1.0114	1.1111	1.0763	0.7816	0.9298	0.9583	0.9736	1.0772	1.0073	0.6453	0.9975	1.0527	1.0193	1.1314	1.0659	0.7541	0.9274	0.9655	0.9601	1.0322	0.9508	0.1223	1.0024	1.2462	1.1543	1.1497	0.9716	0.5434	0.9010	0.9159	0.9066	0.9655	0.9272	0.1088	0.4303	0.8135	0.3550	0.4498	0.4890	0.2810	0.8733	0.8857	0.8727	0.9041	0.8244	0.0960	0.0643	0.0652	0.0631	0.0639	0.0628	0.0625	0.0640	0.0641	0.0647	0.0641	0.0628	0.0628	0.0645	0.0645	0.0630	0.0640	0.0629	0.0631	0.0627	0.0642	0.0647	0.0636	0.0621	0.0636
87=10:22:46	77286	303	1.1462	0.9982	1.0365	1.1024	1.0118	0.7533	0.9580	0.9905	1.0182	1.0983	1.0330	0.7629	0.9850	1.0235	1.0364	1.1273	1.1000	0.5611	0.9641	0.9807	1.0399	1.1090	1.0726	0.7650	0.9665	1.0095	1.0136	1.1082	1.0767	0.7842	0.9298	0.9577	0.9740	1.0787	1.0047	0.6514	0.9985	1.0516	1.0182	1.1342	1.0667	0.7550	0.9239	0.9649	0.9578	1.0341	0.9482	0.1203	1.0052	1.2535	1.1684	1.1600	0.9744	0.5462	0.9021	0.9193	0.9096	0.9728	0.9279	0.1100	0.4442	0.8429	0.3640	0.4656	0.5065	0.2846	0.8737	0.8900	0.8723	0.9091	0.8232	0.0958	0.0642	0.0648	0.0625	0.0634	0.0625	0.0619	0.0626	0.0633	0.0647	0.0637	0.0623	0.0627	0.0641	0.0642	0.0630	0.0634	0.0629	0.0616	0.0621	0.0634	0.0645	0.0631	0.0614	0.0629
88=10:37:29	78170	303	1.1510	0.9957	1.0403	1.1011	1.0138	0.7570	0.9605	0.9938	1.0247	1.1017	1.0335	0.7673	0.9876	1.0265	1.0417	1.1314	1.1006	0.5635	0.9665	0.9852	1.0420	1.1165	1.0719	0.7756	0.9732	1.0151	1.0140	1.1114	1.0801	0.7890	0.9307	0.9589	0.9831	1.0801	1.0100	0.6626	0.9985	1.0543	1.0205	1.1356	1.0693	0.7565	0.9236	0.9667	0.9590	1.0474	0.9496	0.1218	1.0089	1.2669	1.1792	1.1752	0.9756	0.5564	0.9013	0.9203	0.9133	0.9815	0.9323	0.1118	0.4575	0.8750	0.3709	0.4745	0.5189	0.2897	0.8777	0.8907	0.8756	0.9209	0.8280	0.0971	0.0642	0.0647	0.0632	0.0635	0.0624	0.0623	0.0641	0.0638	0.0648	0.0640	0.0627	0.0629	0.0646	0.0646	0.0630	0.0638	0.0634	0.0630	0.0631	0.0625	0.0646	0.0641	0.0621	0.0634
89=10:52:13	79054	303	1.1605	0.9970	1.0450	1.1008	1.0190	0.7570	0.9603	0.9907	1.0282	1.0997	1.0351	0.7632	0.9889	1.0256	1.0421	1.1354	1.1050	0.5647	0.9651	0.9839	1.0452	1.1148	1.0765	0.7702	0.9686	1.0113	1.0211	1.1148	1.0796	0.7891	0.9295	0.9606	0.9834	1.0791	1.0089	0.6651	0.9979	1.0513	1.0230	1.1352	1.0699	0.7559	0.9242	0.9654	0.9642	1.0439	0.9528	0.1213	1.0085	1.2715	1.1930	1.1868	0.9752	0.5616	0.9018	0.9221	0.9115	0.9899	0.9326	0.1118	0.4736	0.9055	0.3798	0.4926	0.5350	0.2973	0.8781	0.8935	0.8808	0.9253	0.8350	0.0982	0.0646	0.0650	0.0655	0.0644	0.0630	0.0629	0.0644	0.0639	0.0644	0.0635	0.0627	0.0632	0.0650	0.0648	0.0623	0.0635	0.0633	0.0631	0.0632	0.0645	0.0655	0.0643	0.0622	0.0637
90=11:06:57	79938	303	1.1635	0.9985	1.0464	1.1018	1.0224	0.7622	0.9604	0.9909	1.0303	1.1034	1.0391	0.7663	0.9902	1.0235	1.0477	1.1348	1.1057	0.5680	0.9644	0.9853	1.0493	1.1206	1.0756	0.7750	0.9674	1.0118	1.0204	1.1179	1.0829	0.7900	0.9304	0.9625	0.9898	1.0843	1.0164	0.6764	0.9972	1.0537	1.0263	1.1393	1.0716	0.7577	0.9268	0.9669	0.9692	1.0544	0.9563	0.1247	1.0090	1.2855	1.2025	1.1983	0.9822	0.5670	0.9006	0.9209	0.9145	0.9950	0.9393	0.1125	0.4835	0.9370	0.3868	0.5062	0.5504	0.2965	0.8776	0.8946	0.8831	0.9347	0.8339	0.0979	0.0643	0.0647	0.0622	0.0638	0.0627	0.0625	0.0643	0.0643	0.0650	0.0640	0.0616	0.0631	0.0648	0.0646	0.0628	0.0638	0.0632	0.0630	0.0636	0.0641	0.0655	0.0633	0.0624	0.0633
91=11:21:41	80821	303	1.1712	0.9966	1.0496	1.1042	1.0242	0.7608	0.9572	0.9901	1.0302	1.1008	1.0423	0.7666	0.9916	1.0238	1.0491	1.1339	1.1053	0.5693	0.9625	0.9843	1.0513	1.1173	1.0790	0.7819	0.9690	1.0128	1.0248	1.1149	1.0826	0.7912	0.9321	0.9643	0.9945	1.0844	1.0124	0.6781	0.9975	1.0505	1.0260	1.1396	1.0717	0.7597	0.9237	0.9664	0.9695	1.0519	0.9606	0.1235	1.0165	1.2925	1.2137	1.2058	0.9830	0.5722	0.9023	0.9196	0.9154	1.0010	0.9446	0.1116	0.5007	0.9502	0.3945	0.5212	0.5642	0.3013	0.8789	0.8974	0.8857	0.9336	0.8391	0.0973	0.0646	0.0653	0.0636	0.0645	0.0634	0.0624	0.0649	0.0644	0.0657	0.0643	0.0625	0.0634	0.0653	0.0645	0.0636	0.0637	0.0635	0.0626	0.0633	0.0640	0.0658	0.0649	0.0622	0.0639
92=11:36:25	81705	303	1.1772	1.0018	1.0618	1.1089	1.0218	0.7645	0.9622	0.9966	1.0385	1.1064	1.0451	0.7721	0.9933	1.0286	1.0577	1.1403	1.1124	0.5711	0.9678	0.9872	1.0616	1.1222	1.0829	0.7857	0.9732	1.0179	1.0281	1.1198	1.0884	0.7985	0.9299	0.9650	1.0032	1.0912	1.0212	0.6786	0.9978	1.0555	1.0321	1.1470	1.0816	0.7654	0.9270	0.9697	0.9778	1.0585	0.9642	0.1244	1.0051	1.3030	1.2292	1.2179	0.9842	0.5832	0.9049	0.9241	0.9176	1.0064	0.9442	0.1129	0.5164	0.9588	0.4045	0.5378	0.5818	0.3090	0.8772	0.8992	0.8863	0.9451	0.8388	0.0963	0.0644	0.0651	0.0631	0.0638	0.0632	0.0627	0.0648	0.0642	0.0646	0.0644	0.0626	0.0629	0.0649	0.0646	0.0634	0.0640	0.0633	0.0634	0.0633	0.0644	0.0656	0.0648	0.0623	0.0636
93=11:51:09	82589	303	1.1828	1.0044	1.0618	1.1113	1.0296	0.7667	0.9628	0.9948	1.0446	1.1084	1.0458	0.7703	0.9930	1.0306	1.0620	1.1427	1.1138	0.5742	0.9675	0.9906	1.0635	1.1235	1.0864	0.7868	0.9652	1.0234	1.0348	1.1201	1.0845	0.8002	0.9315	0.9668	1.0091	1.0887	1.0246	0.6885	0.9982	1.0570	1.0355	1.1488	1.0797	0.7658	0.9265	0.9737	0.9844	1.0642	0.9683	0.1230	1.0113	1.3117	1.2362	1.2296	0.9861	0.5868	0.9018	0.9276	0.9214	1.0126	0.9511	0.1110	0.5295	0.9617	0.4121	0.5602	0.5954	0.3150	0.8792	0.9030	0.8923	0.9503	0.8460	0.0971	0.0642	0.0649	0.0631	0.0639	0.0630	0.0626	0.0649	0.0645	0.0644	0.0639	0.0628	0.0630	0.0647	0.0647	0.0632	0.0635	0.0632	0.0630	0.0635	0.0646	0.0661	0.0653	0.0620	0.0634
94=12:05:53	83473	305	1.1851	1.0035	1.0661	1.1067	1.0309	0.7651	0.9614	0.9954	1.0430	1.1056	1.0441	0.7722	0.9953	1.0290	1.0631	1.1404	1.1119	0.5758	0.9675	0.9895	1.0627	1.1228	1.0817	0.7864	0.9729	1.0139	1.0318	1.1200	1.0891	0.8033	0.9290	0.9638	1.0114	1.0890	1.0243	0.6896	0.9997	1.0549	1.0339	1.1477	1.0801	0.7659	0.9242	0.9697	0.9855	1.0625	0.9650	0.1250	1.0096	1.3175	1.2453	1.2353	0.9859	0.5927	0.9048	0.9244	0.9168	1.0124	0.9450	0.1113	0.5539	0.9654	0.4239	0.5730	0.6061	0.3148	0.8775	0.9008	0.8914	0.9515	0.8414	0.0970	0.0638	0.0646	0.0627	0.0637	0.0615	0.0622	0.0643	0.0637	0.0651	0.0635	0.0628	0.0629	0.0642	0.0641	0.0626	0.0629	0.0629	0.0628	0.0628	0.0639	0.0656	0.0645	0.0619	0.0632
95=12:20:36	84357	305	1.2474	1.0040	1.0656	1.1082	1.0282	0.7646	0.9576	0.9948	1.0472	1.1076	1.0417	0.7703	0.9980	1.0297	1.0659	1.1399	1.1125	0.5770	0.9650	0.9874	1.0663	1.1226	1.0853	0.7934	0.9705	1.0170	1.0345	1.1235	1.0917	0.8056	0.9301	0.9644	1.0112	1.0913	1.0232	0.6953	0.9985	1.0546	1.0387	1.1480	1.0789	0.7643	0.9242	0.9659	0.9868	1.0595	0.9648	0.1241	1.0058	1.3258	1.3058	1.2460	0.9913	0.5964	0.9053	0.9259	0.9235	1.0137	0.9485	0.1125	0.5735	0.9657	0.4339	0.5924	0.6194	0.3231	0.8788	0.9048	0.8880	0.9552	0.8423	0.0967	0.0642	0.0649	0.0623	0.0635	0.0621	0.0624	0.0645	0.0640	0.0648	0.0639	0.0621	0.0629	0.0642	0.0645	0.0632	0.0634	0.0630	0.0634	0.0635	0.0642	0.0655	0.0645	0.0622	0.0630
