# Supplementary material for: Systematic Prediction of Antifungal Drug Synergy by Chemogenomic Screening in Saccharomyces cerevisiae
Source: Front Fungal Biol. 2021 Jul 2;2:683414. doi: 10.3389/ffunb.2021.683414 (PMC10512392; doi:10.3389/ffunb.2021.683414)
Supplement: Supplementary file 1 [file Data_Sheet_1.ZIP › Supplementary data/Sypplementary_data_1_(Drug_synergy_assays)/Ben_VS_LatA & Met_VS_Rap_ps1_A_96_T_18.txt]

[config file info]
last_write=07:04:15_14:55:20
last write=07:04:19_14:45:12
[Run_Parameters]
Instrument=Tecan_18
Ini_Names=Read_Reps,Delid,Save_Data_File,Start_Time_Now
barcode_drug_plate=201401
user=asmith
Plate_Size=96
Plate_Type=NUN96ft.pdf
Samples_to_Run=6
Overlay_Size=48
Drug_Plate=none
Plate_Quarter=none
run_ID=none
run_plate_repeat=1
Read_Reps=95
Read_Modes=Absorbance
Read_Flor_Every=2
Max_Delta_OD=0.500000
Well_By_Row_Col=none
Reorder_Map=Order_Strings_Not,0
Tip_Vol=200
OD_to_Innoc=0.100,0.100,0.380,0.380,0.380,0.380,0.760,0.760,0.100,0.100,0.380,0.380,0.380,0.380,0.760,0.760,0.100,0.100,0.380,0.380,0.380,0.380,0.760,0.760,0.100,0.100,0.380,0.380,0.380,0.380,0.760,0.760,0.100,0.100,0.380,0.380,0.380,0.380,0.760,0.760,0.100,0.100,0.380,0.380,0.380,0.380,0.760,0.760
Absorption_Max=.3
OD_to_Save=0.100,0.100,0.380,0.380,0.380,0.380,0.760,0.760,0.100,0.100,0.380,0.380,0.380,0.380,0.760,0.760,0.100,0.100,0.380,0.380,0.380,0.380,0.760,0.760,0.100,0.100,0.380,0.380,0.380,0.380,0.760,0.760,0.100,0.100,0.380,0.380,0.380,0.380,0.760,0.760,0.100,0.100,0.380,0.380,0.380,0.380,0.760,0.760
OD_to_Dilute=0.100
Save_Sample_Vol=180
Save_Sample_Reps=2
Innoc_Vol=184,184,46,46,46,46,0,0,184,184,46,46,46,46,0,0,184,184,46,46,46,46,0,0,184,184,46,46,46,46,0,0,184,184,46,46,46,46,0,0,184,184,46,46,46,46,0,0
Dilute_Vol=23,23,23,23,23,23,23,23,23,23,23,23,23,23,23,23,23,23,23,23,23,23,23,23,23,23,23,23,23,23,23,23,23,23,23,23,23,23,23,23,23,23,23,23,23,23,23,23
Save_Vol=800,800,800,800,800,800,800,800,800,800,800,800,800,800,800,800,800,800,800,800,800,800,800,800,800,800,800,800,800,800,800,800,800,800,800,800,800,800,800,800,800,800,800,800,800,800,800,800
Reference_Vol=100,100,100,100,100,100,100,100,100,100,100,100,100,100,100,100,100,100,100,100,100,100,100,100,100,100,100,100,100,100,100,100,100,100,100,100,100,100,100,100,100,100,100,100,100,100,100,100,100,100,100,100,100,100,100,100,100,100,100,100,100,100,100,100,100,100,100,100,100,100,100,100,100,100,100,100,100,100,100,100,100,100,100,100,100,100,100,100,100,100,100,100,100,100,100,100
Read_to_Innoc=20,20,20,20,20,20,20,20,20,20,20,20,20,20,20,20,20,20,20,20,20,20,20,20,20,20,20,20,20,20,20,20,20,20,20,20,20,20,20,20,20,20,20,20,20,20,20,20
Read_to_Dilute=26,26,26,26,26,26,26,26,26,26,26,26,26,26,26,26,26,26,26,26,26,26,26,26,26,26,26,26,26,26,26,26,26,26,26,26,26,26,26,26,26,26,26,26,26,26,26,26
Read_to_Save=20,20,20,20,20,20,20,20,20,20,20,20,20,20,20,20,20,20,20,20,20,20,20,20,20,20,20,20,20,20,20,20,20,20,20,20,20,20,20,20,20,20,20,20,20,20,20,20
Innoc_Target_Map=1,2,3,4,5,6,7,8,9,10,11,12,13,14,15,16,17,18,19,20,21,22,23,24,25,26,27,28,29,30,31,32,33,34,35,36,37,38,39,40,41,42,43,44,45,46,47,48
Pipet_Trigger=OD_Save_Innoc
Pipet_Volume_Adj=Con_OD_Save
Delid=no
Pre_Init=yes
Talk_To_ProMax=no
Time_Out_Time=1050
Wait_While_Busy=yes
Idle_Time=2
Screen_Run_Type=pre_screen_1
Spect_Protocol=15m
Spec_Run_File=GG_PB_Voyage.pda
Spec_Assay_File=""
Save_Data_File=15_04_07_BenvsLatA&MetvsRap_ps1_A_96_T_18.txt
Working_Dir=C%3A\\Users\\Growth_Data
Run_Control_Dir=C%3A\\Users\\Yeast_Run_Files
Tracking_Dir=""
Track_File=201401_data_track.txt
Save_Run_Data_Flag=yes
Set_Incubator_Temp=30.0
Base_Line_Flag=atstart_minimum
Pipet_Cycles_Before_Save=20
Time_Point_Save=wellmap
Innoc_Direction=down
Wells_In_Use=111111111111111111111111111111111111111111111111
Save_Sample_Map=111111001111110011111100111111001111110011111100
Sections_to_Run=0
Rows_per_Section=8
Start_Sections_Row=1
MultiProbe_Run_File=MJP_Innoc_Save_Tecan_10_Falcon_AD.MPT
Multiprobe_Run_Dialogue=yes
Comments=no%20comment
Target_Temp=300
Temp_Control=On
Delta_Temp=10
ReadMode=Absorbance,Bottom
ExcitationFilter=485,
EmissionFilter=535,
MeasurementFilter=595
ReadsPerWellNumber=1,1
ShakeDuration=800,0
GainMode=Manual
PdfName=NUN96ft.pdf
Gain=50
Add_Drug_Map=1,1,1,1,1,1,1,1,1,1,1,1,1,1,1,1,1,1,1,1,1,1,1,1,1,1,1,1,1,1,1,1,1,1,1,1,1,1,1,1,1,1,1,1,1,1,1,1
Add_Drug_Vol=7,7,7,7,7,7,7,7,7,7,7,7,7,7,7,7,7,7,7,7,7,7,7,7,7,7,7,7,7,7,7,7,7,7,7,7,7,7,7,7,7,7,7,7,7,7,7,7
Innoc_Map=111011101110111011101110111011101110111011101110111011101110111011101110111011101110111011101110
Dilute_Map=111111111111111111111111111111111111111111111111111111111111111111111111111111111111111111111111
data_file_name=ps1_1_96.txt
barcode=""
Hit_Call_Threshold=1.000000
Reference_Well=A01
WT_Ref_Well=0
Project_Name=test
Pipet_Gens_Point=5.00,10.00,15.00,20.00,25.00,30.00,35.00,40.00,5.00,10.00,15.00,20.00,25.00,30.00,35.00,40.00,5.00,10.00,15.00,20.00,25.00,30.00,35.00,40.00,5.00,10.00,15.00,20.00,25.00,30.00,35.00,40.00,5.00,10.00,15.00,20.00,25.00,30.00,35.00,40.00,5.00,10.00,15.00,20.00,25.00,30.00,35.00,40.00,
Shake_Divisor=1
data_handling=file_&_DB_&_auto_analysis
time_frm_freezer=-1.00
gens_frm_freezer=-1.00
Well_Vol=100
Parent_ID=""
Units=%
Quarter=A
media_name=ypd
Save_Mode=one_to_one
Consolidate_Save_Map=1,2,3,4,5,6,7,8,9,10,11,12,13,14,15,16,17,18,19,20,21,22,23,24,25,26,27,28,29,30,31,32,33,34,35,36,37,38,39,40,41,42,43,44,45,46,47,48
Add_Drug_at_Start_Map=000000000000000000000000000000000000000000000000000
Add_Drug_Labware=add_drug_48
Max_Dynam_OD_Change=0.05
Reads_After_Pipet=0
Ref_Type=single_ref
Read_to_Add_Drug_at_Start=0
Send_Email_at_Pipet=no_email
Strain_Name=""
Media=ypd
drug_vol=2.00
Drug_Name=""
Drug_Conc=2
Innoc_Conc=""
Strain_Plate=none
ShakeIntensity=High
ShakeMode=Orbital
NumberOfFlashes=1
PartOfPlate=0
MovePlateOutAfterMeasurement=0
IntegrationLagTime=0
IntegrationTime=100
DelayMoveFlashFluorescence=0
[Drug_Data]
Drug_Plate=none
Strain_Plate=none
Media=ypd
Drug_Name=ud,ud,ud,ud,ud,ud,ud,ud,ud,ud,ud,ud,ud,ud,ud,ud,ud,ud,ud,ud,ud,ud,ud,ud,ud,ud,ud,ud,ud,ud,ud,ud,ud,ud,ud,ud,ud,ud,ud,ud,ud,ud,ud,ud,ud,ud,ud,ud,ud,ud,ud,ud,ud,ud,ud,ud,ud,ud,ud,ud,ud,ud,ud,ud,ud,ud,ud,ud,ud,ud,ud,ud,ud,ud,ud,ud,ud,ud,ud,ud,ud,ud,ud,ud,ud,ud,ud,ud,ud,ud,ud,ud,ud,ud,ud,ud
Strain_Name=ud
Drug_Conc=""
Innoc_Conc=0.06250,0.06250,0.06250,0.06250,0.06250,0.06250,0.06250,0.06250,0.06250,0.06250,0.06250,0.06250,0.06250,0.06250,0.06250,0.06250,0.06250,0.06250,0.06250,0.06250,0.06250,0.06250,0.06250,0.06250,0.06250,0.06250,0.06250,0.06250,0.06250,0.06250,0.06250,0.06250,0.06250,0.06250,0.06250,0.06250,0.06250,0.06250,0.06250,0.06250,0.06250,0.06250,0.06250,0.06250,0.06250,0.06250,0.06250,0.06250,0.06250,0.06250,0.06250,0.06250,0.06250,0.06250,0.06250,0.06250,0.06250,0.06250,0.06250,0.06250,0.06250,0.06250,0.06250,0.06250,0.06250,0.06250,0.06250,0.06250,0.06250,0.06250,0.06250,0.06250,0.06250,0.06250,0.06250,0.06250,0.06250,0.06250,0.06250,0.06250,0.06250,0.06250,0.06250,0.06250,0.06250,0.06250,0.06250,0.06250,0.06250,0.06250,0.06250,0.06250,0.06250,0.06250,0.06250,0.06250
Run_ID=none
Plate_Quarter=A
Units=%,%,%,%,%,%,%,%,%,%,%,%,%,%,%,%,%,%,%,%,%,%,%,%,%,%,%,%,%,%,%,%,%,%,%,%,%,%,%,%,%,%,%,%,%,%,%,%,%,%,%,%,%,%,%,%,%,%,%,%,%,%,%,%,%,%,%,%,%,%,%,%,%,%,%,%,%,%,%,%,%,%,%,%,%,%,%,%,%,%,%,%,%,%,%,%
Parent_ID=""
Project_Name=test
Strain_Backgrnd=0,0,0,0,0,0,0,0,0,0,0,0,0,0,0,0,0,0,0,0,0,0,0,0,0,0,0,0,0,0,0,0,0,0,0,0,0,0,0,0,0,0,0,0,0,0,0,0,0,0,0,0,0,0,0,0,0,0,0,0,0,0,0,0,0,0,0,0,0,0,0,0,0,0,0,0,0,0,0,0,0,0,0,0,0,0,0,0,0,0,0,0,0,0,0,0
Well_Vol=100,100,100,100,100,100,100,100,100,100,100,100,100,100,100,100,100,100,100,100,100,100,100,100,100,100,100,100,100,100,100,100,100,100,100,100,100,100,100,100,100,100,100,100,100,100,100,100,100,100,100,100,100,100,100,100,100,100,100,100,100,100,100,100,100,100,100,100,100,100,100,100,100,100,100,100,100,100,100,100,100,100,100,100,100,100,100,100,100,100,100,100,100,100,100,100
time_frm_freezer=-1.00
gens_frm_freezer=-1.00
user=asmith
Strain_Pool=ud,ud,ud,ud,ud,ud,ud,ud,ud,ud,ud,ud,ud,ud,ud,ud,ud,ud,ud,ud,ud,ud,ud,ud,ud,ud,ud,ud,ud,ud,ud,ud,ud,ud,ud,ud,ud,ud,ud,ud,ud,ud,ud,ud,ud,ud,ud,ud,ud,ud,ud,ud,ud,ud,ud,ud,ud,ud,ud,ud,ud,ud,ud,ud,ud,ud,ud,ud,ud,ud,ud,ud,ud,ud,ud,ud,ud,ud,ud,ud,ud,ud,ud,ud,ud,ud,ud,ud,ud,ud,ud,ud,ud,ud,ud,ud
Well_Alias=A01,A02,A03,A04,A05,A06,A07,A08,A09,A10,A11,A12,B01,B02,B03,B04,B05,B06,B07,B08,B09,B10,B11,B12,C01,C02,C03,C04,C05,C06,C07,C08,C09,C10,C11,C12,D01,D02,D03,D04,D05,D06,D07,D08,D09,D10,D11,D12,E01,E02,E03,E04,E05,E06,E07,E08,E09,E10,E11,E12,F01,F02,F03,F04,F05,F06,F07,F08,F09,F10,F11,F12,G01,G02,G03,G04,G05,G06,G07,G08,G09,G10,G11,G12,H01,H02,H03,H04,H05,H06,H07,H08,H09,H10,H11,H12
Well_Pos=1,2,3,4,5,6,7,8,9,10,11,12,13,14,15,16,17,18,19,20,21,22,23,24,25,26,27,28,29,30,31,32,33,34,35,36,37,38,39,40,41,42,43,44,45,46,47,48,49,50,51,52,53,54,55,56,57,58,59,60,61,62,63,64,65,66,67,68,69,70,71,72,73,74,75,76,77,78,79,80,81,82,83,84,85,86,87,88,89,90,91,92,93,94,95,96
position=A01,A02,A03,A04,A05,A06,A07,A08,A09,A10,A11,A12,B01,B02,B03,B04,B05,B06,B07,B08,B09,B10,B11,B12,C01,C02,C03,C04,C05,C06,C07,C08,C09,C10,C11,C12,D01,D02,D03,D04,D05,D06,D07,D08,D09,D10,D11,D12,E01,E02,E03,E04,E05,E06,E07,E08,E09,E10,E11,E12,F01,F02,F03,F04,F05,F06,F07,F08,F09,F10,F11,F12,G01,G02,G03,G04,G05,G06,G07,G08,G09,G10,G11,G12,H01,H02,H03,H04,H05,H06,H07,H08,H09,H10,H11,H12
[Runtime_State]
Instrument=Tecan_18
Start_Time_Now=3.2595081429E+9
Reads_Completed=89
Innoc_Direction=down
Wells_In_Use=111111111111111111111111111111111111111111111111111111111111111111111111111111111111111111111111
Innoc_Map=111111111111111111111111111111111111111111111111111111111111111111111111111111111111000000000000
Dilute_Map=111111111111111111111111111111111111111111111111111111111111111111111111111111111111111111111111
Save_Sample_Map=000000000000000000000000000000000000000000000000010000000100000001000000010000000100000001000000
Current_OD=0.835,0.869,0.884,0.864,0.851,0.244,0.875,0.871,1.099,0.851,0.755,0.616,0.861,0.893,0.882,0.872,0.834,0.555,0.879,0.862,0.853,0.848,0.766,0.618,0.860,0.885,0.895,0.855,0.872,0.573,0.859,1.076,0.872,0.831,0.910,0.622,0.853,0.879,0.882,0.866,0.802,0.466,0.836,0.848,1.114,0.826,0.725,0.617,0.838,0.859,0.839,0.851,0.833,0.459,0.871,0.817,0.811,0.804,0.777,0.641,0.850,0.854,0.847,0.842,0.829,0.141,0.284,0.225,0.437,0.488,0.464,0.574,0.070,0.067,0.066,0.066,0.065,0.069,0.068,0.065,0.070,0.069,0.070,0.071,0.073,0.066,0.066,0.067,0.067,0.069,0.069,0.065,0.069,0.067,0.068,0.069
Bckgrnd_OD=0.086,0.082,0.082,0.082,0.082,0.086,0.082,0.082,0.081,0.082,0.080,0.081,0.084,0.079,0.081,0.080,0.081,0.089,0.081,0.079,0.080,0.080,0.082,0.085,0.085,0.083,0.081,0.081,0.083,0.087,0.083,0.081,0.080,0.079,0.080,0.081,0.082,0.083,0.082,0.080,0.081,0.085,0.081,0.080,0.080,0.081,0.074,0.079,0.088,0.084,0.081,0.080,0.082,0.084,0.082,0.079,0.082,0.081,0.079,0.080,0.082,0.084,0.082,0.079,0.079,0.091,0.079,0.080,0.079,0.078,0.077,0.080,0.066,0.062,0.062,0.060,0.061,0.065,0.062,0.061,0.066,0.064,0.063,0.067,0.067,0.063,0.062,0.062,0.062,0.063,0.062,0.060,0.064,0.060,0.063,0.064
Mapped=111110111111111111111100111111111111111111111100111111111111111111111111111111111111111111111111
Pipet_Completed=000000000000000000000000000000000000000000000000000000000000000000000000000000000000000000000000
Innoc_Completed=0,0,0,0,0,0,0,0,0,0,0,0,0,0,0,0,0,0,0,0,0,0,0,0,0,0,0,0,0,0,0,0,0,0,0,0,0,0,0,0,0,0,0,0,0,0,0,0,0,0,0,0,0,0,0,0,0,0,0,0,0,0,0,0,0,0,0,0,0,0,0,0,0,0,0,0,0,0,0,0,0,0,0,0,0,0,0,0,0,0,0,0,0,0,0,0
Save_Completed=0,0,0,0,0,0,0,0,0,0,0,0,0,0,0,0,0,0,0,0,0,0,0,0,0,0,0,0,0,0,0,0,0,0,0,0,0,0,0,0,0,0,0,0,0,0,0,0,0,0,0,0,0,0,0,0,0,0,0,0,0,0,0,0,0,0,0,0,0,0,0,0,0,0,0,0,0,0,0,0,0,0,0,0,0,0,0,0,0,0,0,0,0,0,0,0
Pipeted_At=0,0,0,0,0,0,0,0,0,0,0,0,0,0,0,0,0,0,0,0,0,0,0,0,0,0,0,0,0,0,0,0,0,0,0,0,0,0,0,0,0,0,0,0,0,0,0,0,0,0,0,0,0,0,0,0,0,0,0,0,0,0,0,0,0,0,0,0,0,0,0,0,0,0,0,0,0,0,0,0,0,0,0,0,0,0,0,0,0,0,0,0,0,0,0,0
Pipeted_OD=0,0,0,0,0,0,0,0,0,0,0,0,0,0,0,0,0,0,0,0,0,0,0,0,0,0,0,0,0,0,0,0,0,0,0,0,0,0,0,0,0,0,0,0,0,0,0,0,0,0,0,0,0,0,0,0,0,0,0,0,0,0,0,0,0,0,0,0,0,0,0,0,0,0,0,0,0,0,0,0,0,0,0,0,0,0,0,0,0,0,0,0,0,0,0,0
Dilutes_Completed=0,0,0,0,0,0,0,0,0,0,0,0,0,0,0,0,0,0,0,0,0,0,0,0,0,0,0,0,0,0,0,0,0,0,0,0,0,0,0,0,0,0,0,0,0,0,0,0,0,0,0,0,0,0,0,0,0,0,0,0,0,0,0,0,0,0,0,0,0,0,0,0,0,0,0,0,0,0,0,0,0,0,0,0,0,0,0,0,0,0,0,0,0,0,0,0
Time_At_Innoc=0,0,0,0,0,0,0,0,0,0,0,0,0,0,0,0,0,0,0,0,0,0,0,0,0,0,0,0,0,0,0,0,0,0,0,0,0,0,0,0,0,0,0,0,0,0,0,0,0,0,0,0,0,0,0,0,0,0,0,0,0,0,0,0,0,0,0,0,0,0,0,0,0,0,0,0,0,0,0,0,0,0,0,0,0,0,0,0,0,0,0,0,0,0,0,0
Time_At_Save=0,0,0,0,0,0,0,0,0,0,0,0,0,0,0,0,0,0,0,0,0,0,0,0,0,0,0,0,0,0,0,0,0,0,0,0,0,0,0,0,0,0,0,0,0,0,0,0,0,0,0,0,0,0,0,0,0,0,0,0,0,0,0,0,0,0,0,0,0,0,0,0,0,0,0,0,0,0,0,0,0,0,0,0,0,0,0,0,0,0,0,0,0,0,0,0
Time_At_Dilute=0,0,0,0,0,0,0,0,0,0,0,0,0,0,0,0,0,0,0,0,0,0,0,0,0,0,0,0,0,0,0,0,0,0,0,0,0,0,0,0,0,0,0,0,0,0,0,0,0,0,0,0,0,0,0,0,0,0,0,0,0,0,0,0,0,0,0,0,0,0,0,0,0,0,0,0,0,0,0,0,0,0,0,0,0,0,0,0,0,0,0,0,0,0,0,0
Previous_OD=0.835,0.869,0.884,0.864,0.851,0.244,0.875,0.871,1.099,0.851,0.755,0.616,0.861,0.893,0.882,0.872,0.834,0.555,0.879,0.862,0.853,0.848,0.766,0.618,0.860,0.885,0.895,0.855,0.872,0.573,0.859,1.076,0.872,0.831,0.910,0.622,0.853,0.879,0.882,0.866,0.802,0.466,0.836,0.848,1.114,0.826,0.725,0.617,0.838,0.859,0.839,0.851,0.833,0.459,0.871,0.817,0.811,0.804,0.777,0.641,0.850,0.854,0.847,0.842,0.829,0.141,0.284,0.225,0.437,0.488,0.464,0.574,0.070,0.067,0.066,0.066,0.065,0.069,0.068,0.065,0.070,0.069,0.070,0.071,0.073,0.066,0.066,0.067,0.067,0.069,0.069,0.065,0.069,0.067,0.068,0.069
Prev_Delta_OD=0.007,0.010,0.005,0.009,0.000,0.005,0.012,0.012,0.006,0.009,0.009,0.001,0.006,0.000,0.005,0.004,0.004,0.018,0.001,0.004,0.002,0.001,0.002,0.006,0.008,0.005,0.003,0.003,0.000,0.019,0.004,0.001,0.010,0.007,0.001,0.002,0.007,0.002,0.001,0.004,0.003,0.016,0.002,0.004,0.002,0.001,0.002,0.001,0.007,0.007,0.004,0.002,0.008,0.010,0.009,0.002,0.006,0.000,0.002,0.009,0.005,0.005,0.001,0.006,0.001,0.002,0.012,0.005,0.013,0.009,0.013,0.008,0.001,0.001,0.000,0.001,0.001,0.000,0.003,0.002,0.001,0.000,0.001,0.000,0.002,0.000,0.001,0.000,0.003,0.002,0.002,0.000,0.001,0.001,0.001,0.002
Delta_From_Ref=0.000,0.066,0.062,0.632,1.625,2.221,-1.044,-0.682,0.055,0.058,0.281,0.749,-0.199,0.014,-0.098,1.577,0.096,-0.026,-0.267,-0.032,-0.171,-0.003,0.551,2.618,0.033,0.036,0.295,0.942,1.654,2.205,-0.610,-0.192,0.070,0.078,0.003,0.821,1.076,0.461,0.877,1.774,0.117,0.038,0.529,0.626,0.451,0.267,2.216,3.162,0.000,0.000,0.000,0.000,0.000,0.000,0.000,0.000,0.000,0.000,0.000,0.000,0.000,0.000,0.000,0.000,0.000,0.000,0.000,0.000,0.000,0.000,0.000,0.000,0.000,0.000,0.000,0.000,0.000,0.000,0.000,0.000,0.000,0.000,0.000,0.000,0.000,0.000,0.000,0.000,0.000,0.000,0.000,0.000,0.000,0.000,0.000,0.000
Sig_OD_Delta=0,0,0,0,1,1,0,0,0,0,0,0,0,0,0,1,0,0,0,0,0,0,0,1,0,0,0,0,1,1,0,0,0,0,0,0,1,0,0,1,0,0,0,0,0,0,1,1,0,0,0,0,0,0,0,0,0,0,0,0,0,0,0,0,0,0,0,0,0,0,0,0,0,0,0,0,0,0,0,0,0,0,0,0,0,0,0,0,0,0,0,0,0,0,0,0
Add_Drug_at_Start_Map=000000000000000000000000000000000000000000000000000000000000000000000000000000000000000000000000
[Analysis]
Drug_ID=A1,A2,A3,A4,A5,A6,B1,B2,B3,B4,B5,B6,C1,C2,C3,C4,C5,C6,D1,D2,D3,D4,D5,D6,E1,E2,E3,E4,E5,E6,F1,F2,F3,F4,F5,F6,G1,G2,G3,G4,G5,G6,H1,H2,H3,H4,H5,H6
Decision=no_inh,no_inh,no_inh,no_inh,ps2_4_1,other,no_inh,no_inh,no_inh,no_inh,ps2_4_1,other,no_inh,no_inh,no_inh,no_inh,ps2_4_1,other,ps2_1_1,no_inh,no_inh,no_inh,ps2_4_1,other,ps2_4_1,ps2_1_1,ps2_1_1,ps2_1_1,ps2_4_1,other,ps2_4_1,no_inh,no_inh,ps2_1_1,ps2_4_1,other,screen,screen,screen,screen,screen,screen,screen,screen,screen,screen,screen,screen,no_inh,no_inh,no_inh,no_inh,ps2_2_1,ps2_4_1,ps2_1_1,no_inh,no_inh,no_inh,ps2_1_1,ps2_4_1,no_inh,no_inh,no_inh,no_inh,no_inh,ps2_4_1,no_inh,no_inh,no_inh,no_inh,ps2_4_1,ps2_4_1,ps2_4_2,ps2_4_2,ps2_4_1,ps2_4_2,ps2_4_1,ps2_4_2,other,other,other,other,other,other,other,screen,screen,screen,screen,other,screen,screen,screen,other,screen,screen
Plot_Min=0.100,0.100,0.100,0.100,0.100,0.100,0.100,0.100,0.100,0.100,0.100,0.100,0.100,0.100,0.100,0.100,0.100,0.100,0.100,0.100,0.100,0.100,0.100,0.100,0.100,0.100,0.100,0.100,0.100,0.100,0.100,0.100,0.100,0.100,0.100,0.100,0.100,0.100,0.100,0.100,0.100,0.100,0.100,0.100,0.100,0.100,0.100,0.100
Plot_Max=1.500,1.500,1.500,1.500,1.500,1.500,1.500,1.500,1.500,1.500,1.500,1.500,1.500,1.500,1.500,1.500,1.500,1.500,1.500,1.500,1.500,1.500,1.500,1.500,1.500,1.500,1.500,1.500,1.500,1.500,1.500,1.500,1.500,1.500,1.500,1.500,1.500,1.500,1.500,1.500,1.500,1.500,1.500,1.500,1.500,1.500,1.500,1.500
G_Plot_Min=0.1
G_Plot_Delta=0.7
Plot_On_Off=0
OD_Gen_Pt=0.460
Gens_to_OD_Pt=5.000
Avg_G=2.271,2.172,2.205,2.318,2.734,6.092,2.189,2.180,2.233,2.357,2.764,4.305,2.265,2.251,2.256,2.399,2.766,4.257,2.421,2.288,2.301,2.362,2.878,4.569,2.918,2.449,2.435,2.444,2.812,4.583,2.663,2.401,2.374,2.469,2.823,10.035,0.000,0.000,0.000,0.000,0.000,0.000,0.000,0.000,0.000,0.000,0.000,0.000,2.167,2.189,2.162,2.235,2.343,2.808,2.142,2.177,2.176,2.218,2.311,2.818,2.201,2.227,2.214,2.257,2.244,2.753,2.313,2.373,2.297,2.330,2.450,2.830,3.059,3.072,2.971,3.116,2.818,2.952,5.560,6.296,4.651,4.463,4.542,4.124,26.352,0.000,0.000,0.000,0.000,25.173,0.000,0.000,0.000,36.244,0.000,0.000
Max_Slope=1.856,1.839,1.972,1.957,2.053,13.505,1.967,1.909,1.891,2.005,1.946,3.400,1.848,1.980,1.924,1.998,2.147,3.521,2.063,1.927,1.756,1.950,2.149,4.115,2.181,1.813,1.937,1.793,1.940,3.891,1.676,2.107,1.980,1.939,2.052,29.665,62.363,59.311,61.908,69.520,57.307,89.278,51.093,71.273,75.727,46.095,54.022,49.311,1.903,2.160,1.822,2.234,2.670,3.963,1.836,1.859,2.259,2.542,2.896,4.358,1.901,1.612,2.204,2.569,2.702,3.496,1.849,2.008,1.968,2.712,3.175,4.143,2.132,2.682,2.724,2.890,3.313,4.072,9.551,19.639,5.423,5.481,6.013,6.177,54.022,58.092,53.009,57.697,52.033,47.119,58.899,46.601,61.908,55.434,60.152,67.313
Fit_Model=all
Fit_Const_OD_Base=0.085
Fit_Const_N0=0.01500
Fit_Const_T0=0.000
G_Fit_Min=0.100
G_Fit_Delta=0.400
Fit_On_Off=0.000,0.000,0.000,0.000,0.000,0.000,0.000,0.000,0.000,0.000,0.000,0.000,0.000,0.000,0.000,0.000,0.000,0.000,0.000,0.000,0.000,0.000,0.000,0.000,0.000,0.000,0.000,0.000,0.000,0.000,0.000,0.000,0.000,0.000,0.000,0.000,0.000,0.000,0.000,0.000,0.000,0.000,0.000,0.000,0.000,0.000,0.000,0.000,0.000,0.000,0.000,0.000,0.000,0.000,0.000,0.000,0.000,0.000,0.000,0.000,0.000,0.000,0.000,0.000,0.000,0.000,0.000,0.000,0.000,0.000,0.000,0.000,0.000,0.000,0.000,0.000,0.000,0.000,0.000,0.000,0.000,0.000,0.000,0.000,0.000,0.000,0.000,0.000,0.000,0.000,0.000,0.000,0.000,0.000,0.000,0.000
Fit_Min=0.036,0.032,0.032,0.032,0.032,0.036,0.034,0.029,0.031,0.030,0.031,0.039,0.035,0.033,0.031,0.031,0.033,0.037,0.032,0.033,0.032,0.030,0.031,0.035,0.038,0.034,0.031,0.030,0.032,0.034,0.032,0.034,0.032,0.029,0.029,0.041,0.016,0.012,0.012,0.010,0.011,0.015,0.017,0.013,0.012,0.012,0.012,0.013,0.000,0.000,0.000,0.000,0.000,0.000,0.000,0.000,0.000,0.000,0.000,0.000,0.000,0.000,0.000,0.000,0.000,0.000,0.000,0.000,0.000,0.000,0.000,0.000,0.000,0.000,0.000,0.000,0.000,0.000,0.000,0.000,0.000,0.000,0.000,0.000,0.000,0.000,0.000,0.000,0.000,0.000,0.000,0.000,0.000,0.000,0.000,0.000
Fit_Delta=0.525,0.581,0.590,0.646,0.410,0.111,0.525,0.572,0.526,0.475,0.527,0.337,0.532,0.522,0.513,0.586,0.423,0.391,0.378,0.484,0.514,0.467,0.453,0.287,0.477,0.583,0.543,0.578,0.452,0.310,0.529,0.400,0.452,0.503,0.518,0.037,0.532,0.522,0.513,0.586,0.423,0.391,0.378,0.484,0.514,0.467,0.453,0.287,0.543,0.584,0.514,0.289,0.383,0.282,0.525,0.536,0.488,0.279,0.278,0.182,0.604,0.454,0.330,0.242,0.309,0.287,0.506,0.562,0.515,0.273,0.278,0.306,0.558,0.516,0.607,0.439,0.315,0.219,0.188,0.118,0.310,0.343,0.313,0.369,0.006,0.454,0.330,0.242,0.309,0.007,0.506,0.562,0.515,0.007,0.278,0.306
Fit_Offset=0.078,0.074,0.076,0.075,0.079,0.083,0.078,0.073,0.076,0.078,0.078,0.089,0.077,0.078,0.077,0.075,0.079,0.086,0.080,0.079,0.077,0.077,0.077,0.085,0.088,0.078,0.077,0.077,0.080,0.087,0.081,0.081,0.078,0.077,0.077,0.093,0.000,0.000,0.000,0.000,0.000,0.000,0.000,0.000,0.000,0.000,0.000,0.000,0.076,0.074,0.078,0.079,0.076,0.076,0.076,0.074,0.076,0.078,0.079,0.082,0.076,0.077,0.077,0.079,0.078,0.075,0.077,0.073,0.076,0.080,0.071,0.072,0.072,0.069,0.068,0.072,0.072,0.075,0.052,0.053,0.059,0.056,0.054,0.054,0.066,0.000,0.000,0.000,0.000,0.070,0.000,0.000,0.000,0.065,0.000,0.000
Fit_N0=0.009,0.007,0.007,0.010,0.005,0.009,0.008,0.008,0.007,0.008,0.005,0.005,0.007,0.007,0.006,0.005,0.005,0.006,0.006,0.006,0.007,0.006,0.005,0.005,0.005,0.008,0.007,0.005,0.006,0.005,0.004,0.005,0.005,0.006,0.005,0.002,0.000,0.000,0.000,0.000,0.000,0.000,0.000,0.000,0.000,0.000,0.000,0.000,0.008,0.009,0.006,0.008,0.006,0.009,0.007,0.007,0.007,0.007,0.007,0.006,0.009,0.007,0.007,0.005,0.006,0.008,0.007,0.008,0.008,0.006,0.008,0.007,0.009,0.009,0.010,0.008,0.008,0.008,0.043,0.040,0.033,0.023,0.030,0.020,0.000,0.000,0.000,0.000,0.000,0.000,0.000,0.000,0.000,0.001,0.000,0.000
Fit_T0=1.664,1.146,1.354,2.414,2.097,4.377,1.679,1.786,1.575,2.587,1.962,4.070,1.432,1.733,1.260,0.936,2.032,4.751,2.515,1.952,2.023,2.341,2.102,4.148,2.451,2.091,2.199,1.754,2.516,4.973,2.189,2.011,1.603,2.446,2.204,5.790,0.000,0.000,0.000,0.000,0.000,0.000,0.000,0.000,0.000,0.000,0.000,0.000,1.475,1.554,1.613,2.246,1.199,1.971,1.434,1.384,1.390,1.967,2.039,1.624,2.014,1.998,1.845,1.754,1.811,1.664,1.838,1.316,2.005,1.909,1.991,0.924,0.381,-0.106,0.233,0.308,1.143,1.349,4.497,4.513,4.033,0.997,2.545,-0.644,6.157,0.000,0.000,0.000,0.000,6.143,0.000,0.000,0.000,4.461,0.000,0.000
Fit_G=1.714,1.608,1.611,1.693,1.773,4.115,1.585,1.593,1.584,1.558,1.855,2.618,1.660,1.587,1.585,1.688,1.819,2.597,1.496,1.531,1.568,1.526,1.888,2.729,1.858,1.728,1.648,1.654,1.803,2.666,1.675,1.522,1.546,1.605,1.807,3.470,0.000,0.000,0.000,0.000,0.000,0.000,0.000,0.000,0.000,0.000,0.000,0.000,1.585,1.670,1.492,1.475,1.618,1.815,1.536,1.563,1.555,1.427,1.421,1.642,1.598,1.531,1.482,1.409,1.450,1.819,1.628,1.793,1.640,1.451,1.602,1.944,2.664,2.744,2.697,2.606,2.162,2.061,7.208,8.249,5.149,4.940,5.020,4.419,1.967,0.000,0.000,0.000,0.000,2.024,0.000,0.000,0.000,1.368,0.000,0.000
Fit_Error=114.366,154.358,151.564,315.763,31.324,0.850,95.212,162.197,113.896,53.875,90.383,15.470,167.539,105.093,56.916,188.297,33.080,29.013,16.994,56.915,89.878,49.997,46.065,9.968,130.062,153.863,104.345,193.489,39.212,16.384,88.348,22.809,51.864,102.581,107.734,0.349,0.000,0.000,0.000,0.000,0.000,0.000,0.000,0.000,0.000,0.000,0.000,0.000,88.558,209.744,57.431,6.784,33.552,8.657,81.400,100.524,67.433,4.848,7.374,2.958,147.630,25.561,9.747,2.876,8.462,11.548,60.788,158.829,76.047,5.852,6.518,20.942,108.268,66.752,157.310,31.838,14.591,3.771,2.647,0.621,12.259,16.964,18.806,55.322,0.144,0.000,0.000,0.000,0.000,0.202,0.000,0.000,0.000,0.146,0.000,0.000
Fit_CV=81.000,46.000,55.000,78.000,66.000,113.000,55.000,51.000,47.000,58.000,82.000,127.000,56.000,60.000,78.000,66.000,58.000,127.000,46.000,53.000,53.000,53.000,69.000,155.000,70.000,62.000,58.000,58.000,63.000,143.000,65.000,52.000,77.000,60.000,60.000,39.000,0.000,0.000,0.000,0.000,0.000,0.000,0.000,0.000,0.000,0.000,0.000,0.000,51.000,56.000,48.000,48.000,54.000,55.000,50.000,50.000,56.000,40.000,38.000,44.000,60.000,44.000,44.000,44.000,49.000,43.000,50.000,56.000,72.000,41.000,45.000,48.000,76.000,93.000,141.000,66.000,50.000,43.000,55.000,54.000,141.000,61.000,125.000,120.000,30.000,0.000,0.000,0.000,0.000,25.000,0.000,0.000,0.000,6.000,0.000,0.000
Time_to_20_Gens=0,0,0,0,0,0,0,0,0,0,0,0,0,0,0,0,0,0,0,0,0,0,0,0,0,0,0,0,0,0,0,0,0,0,0,0,0,0,0,0,0,0,0,0,0,0,0,0
Time_to_each_5_Gens=0,0,0,0,0,0,0,0,0,0,0,0,0,0,0,0,0,0,0,0,0,0,0,0,0,0,0,0,0,0,0,0,0,0,0,0,0,0,0,0,0,0,0,0,0,0,0,0
Time_to_each_n_Gens=11.355,10.862,11.023,11.591,13.668,21.755,10.944,10.900,11.165,11.784,13.820,21.527,11.326,11.255,11.280,11.993,13.830,21.287,12.105,11.442,11.503,11.811,14.388,21.757,14.589,12.244,12.174,12.222,14.060,21.755,13.314,12.005,11.871,12.345,14.115,21.753,0.000,0.000,0.000,0.000,0.000,0.000,0.000,0.000,0.000,0.000,0.000,0.000,10.836,10.946,10.808,11.177,11.715,14.038,10.709,10.884,10.882,11.090,11.557,14.088,11.003,11.136,11.071,11.285,11.218,13.766,11.567,11.863,11.483,11.652,12.249,14.150,15.296,15.361,14.856,15.580,14.092,14.759,21.753,21.760,21.752,21.758,21.755,20.620,10.994,0.000,0.000,0.000,0.000,10.993,0.000,0.000,0.000,21.762,0.000,0.000
Min_Pt_OD=0,0,0,0,0,0,0,0,0,0,0,0,0,0,0,0,0,0,0,0,0,0,0,0,0,0,0,0,0,0,0,0,0,0,0,0,0,0,0,0,0,0,0,0,0,0,0,0
Min_Pt_t=0,0,0,0,0,0,0,0,0,0,0,0,0,0,0,0,0,0,0,0,0,0,0,0,0,0,0,0,0,0,0,0,0,0,0,0,0,0,0,0,0,0,0,0,0,0,0,0
TO_OD=0,0,0,0,0,0,0,0,0,0,0,0,0,0,0,0,0,0,0,0,0,0,0,0,0,0,0,0,0,0,0,0,0,0,0,0,0,0,0,0,0,0,0,0,0,0,0,0
Ref_ID=A01
Multi_Refs=single_ref
test=A01,A02,A03,A04,A05,A06,A07,A08,A09,A10,A11,A12,B01,B02,B03,B04,B05,B06,B07,B08,B09,B10,B11,B12,C01,C02,C03,C04,C05,C06,C07,C08,C09,C10,C11,C12,D01,D02,D03,D04,D05,D06,D07,D08,D09,D10,D11,D12,E01,E02,E03,E04,E05,E06,E07,E08,E09,E10,E11,E12,F01,F02,F03,F04,F05,F06,F07,F08,F09,F10,F11,F12,G01,G02,G03,G04,G05,G06,G07,G08,G09,G10,G11,G12,H01,H02,H03,H04,H05,H06,H07,H08,H09,H10,H11,H12
Start_Time_Now=3.2595081430E+9
Start_Date="4/15/2007+2:55 PM"
pv_to_plate_order=no
gen_time_cutoff=0.000
Drug_Name=ud?:;-ud+0,ud?:;-ud+0,ud?:;-ud+0,ud?:;-ud+0,ud?:;-ud+0,ud?:;-ud+0,ud?:;-ud+0,ud?:;-ud+0,ud?:;-ud+0,ud?:;-ud+0,ud?:;-ud+0,ud?:;-ud+0,ud?:;-ud+0,ud?:;-ud+0,ud?:;-ud+0,ud?:;-ud+0,ud?:;-ud+0,ud?:;-ud+0,ud?:;-ud+0,ud?:;-ud+0,ud?:;-ud+0,ud?:;-ud+0,ud?:;-ud+0,ud?:;-ud+0,ud?:;-ud+0,ud?:;-ud+0,ud?:;-ud+0,ud?:;-ud+0,ud?:;-ud+0,ud?:;-ud+0,ud?:;-ud+0,ud?:;-ud+0,ud?:;-ud+0,ud?:;-ud+0,ud?:;-ud+0,ud?:;-ud+0,ud?:;-ud+0,ud?:;-ud+0,ud?:;-ud+0,ud?:;-ud+0,ud?:;-ud+0,ud?:;-ud+0,ud?:;-ud+0,ud?:;-ud+0,ud?:;-ud+0,ud?:;-ud+0,ud?:;-ud+0,ud?:;-ud+0,ud?:;-ud+0,ud?:;-ud+0,ud?:;-ud+0,ud?:;-ud+0,ud?:;-ud+0,ud?:;-ud+0,ud?:;-ud+0,ud?:;-ud+0,ud?:;-ud+0,ud?:;-ud+0,ud?:;-ud+0,ud?:;-ud+0,ud?:;-ud+0,ud?:;-ud+0,ud?:;-ud+0,ud?:;-ud+0,ud?:;-ud+0,ud?:;-ud+0,ud?:;-ud+0,ud?:;-ud+0,ud?:;-ud+0,ud?:;-ud+0,ud?:;-ud+0,ud?:;-ud+0,ud?:;-ud+0,ud?:;-ud+0,ud?:;-ud+0,ud?:;-ud+0,ud?:;-ud+0,ud?:;-ud+0,ud?:;-ud+0,ud?:;-ud+0,ud?:;-ud+0,ud?:;-ud+0,ud?:;-ud+0,ud?:;-ud+0,ud?:;-ud+0,ud?:;-ud+0,ud?:;-ud+0,ud?:;-ud+0,ud?:;-ud+0,ud?:;-ud+0,ud?:;-ud+0,ud?:;-ud+0,ud?:;-ud+0,ud?:;-ud+0,ud?:;-ud+0,ud?:;-ud+0
Drug_Well_Pos=A01,A02,A03,A04,A05,A06,B01,B02,B03,B04,B05,B06,C01,C02,C03,C04,C05,C06,D01,D02,D03,D04,D05,D06,E01,E02,E03,E04,E05,E06,F01,F02,F03,F04,F05,F06,G01,G02,G03,G04,G05,G06,H01,H02,H03,H04,H05,H06,A07,A08,A09,A10,A11,A12,B07,B08,B09,B10,B11,B12,C07,C08,C09,C10,C11,C12,D07,D08,D09,D10,D11,D12,E07,E08,E09,E10,E11,E12,F07,F08,F09,F10,F11,F12,G07,G08,G09,G10,G11,G12,H07,H08,H09,H10,H11,H12
Avg_G_tcut=2.271,2.172,2.205,2.318,2.734,6.092,2.189,2.180,2.233,2.357,2.764,4.305,2.265,2.251,2.256,2.399,2.766,4.257,2.421,2.288,2.301,2.362,2.878,4.569,2.918,2.449,2.435,2.444,2.812,4.583,2.663,2.401,2.374,2.469,2.823,10.035,0.000,0.000,0.000,0.000,0.000,0.000,0.000,0.000,0.000,0.000,0.000,0.000,2.167,2.189,2.162,2.235,2.343,2.808,2.142,2.177,2.176,2.218,2.311,2.818,2.201,2.227,2.214,2.257,2.244,2.753,2.313,2.373,2.297,2.330,2.450,2.830,3.059,3.072,2.971,3.116,2.818,2.952,5.560,6.296,4.651,4.463,4.542,4.124,26.352,0.000,0.000,0.000,0.000,25.173,0.000,0.000,0.000,36.244,0.000,0.000
t0_from_interval=2.359,2.706,2.735,3.092,3.545,3.231,2.628,2.563,2.711,2.987,3.668,6.306,2.715,2.765,2.714,3.172,3.818,6.174,3.609,3.006,3.130,3.383,3.913,6.288,3.985,3.229,3.426,3.397,4.000,6.584,4.147,3.346,3.290,3.446,4.182,6.672,0.000,0.000,0.000,0.000,0.000,0.000,0.000,0.000,0.000,0.000,0.000,0.000,2.517,2.486,2.743,2.443,2.317,1.170,2.642,2.638,2.494,2.472,2.149,1.036,2.835,2.759,2.582,2.416,2.407,1.428,2.784,2.600,2.744,2.490,2.233,1.030,1.355,1.068,1.660,1.507,1.782,1.289,-2.151,-2.041,-0.960,-1.477,-1.583,-1.395,0.000,0.000,0.000,0.000,0.000,0.000,0.000,0.000,0.000,0.000,0.000,0.000
Sum_Delta_Ref=0.000,1.333,0.709,0.569,6.376,26.377,1.449,0.855,1.225,0.945,7.090,24.207,0.533,0.558,0.562,1.759,6.990,23.882,2.105,0.158,0.613,0.967,8.889,24.890,9.036,2.328,2.322,2.865,7.684,24.997,5.502,1.754,1.300,2.799,8.341,28.101,-1.000,-1.000,-1.000,-1.000,-1.000,-1.000,-1.000,-1.000,-1.000,-1.000,-1.000,-1.000,1.644,1.728,1.273,0.259,3.509,9.077,1.986,1.536,1.413,0.666,2.558,9.126,1.412,0.943,1.095,0.263,0.134,8.840,0.301,1.050,0.030,1.578,5.179,9.293,10.045,10.478,9.731,11.781,8.592,10.706,24.389,25.520,22.860,21.787,21.643,18.584,28.753,-1.000,-1.000,-1.000,-1.000,28.755,-1.000,-1.000,-1.000,28.691,-1.000,-1.000
Gens_at_time_G=5.000,5.000,5.000,5.000,5.000,3.571,5.000,5.000,5.000,5.000,5.000,5.000,5.000,5.000,5.000,5.000,5.000,5.000,5.000,5.000,5.000,5.000,5.000,4.762,5.000,5.000,5.000,5.000,5.000,4.747,5.000,5.000,5.000,5.000,5.000,2.168,0.000,0.000,0.000,0.000,0.000,0.000,0.000,0.000,0.000,0.000,0.000,0.000,5.000,5.000,5.000,5.000,5.000,5.000,5.000,5.000,5.000,5.000,5.000,5.000,5.000,5.000,5.000,5.000,5.000,5.000,5.000,5.000,5.000,5.000,5.000,5.000,5.000,5.000,5.000,5.000,5.000,5.000,3.912,3.456,4.676,4.875,4.790,5.000,0.417,0.000,0.000,0.000,0.000,0.437,0.000,0.000,0.000,0.600,0.000,0.000
G_Int_tcut=1.799,1.631,1.658,1.700,2.025,5.187,1.663,1.667,1.691,1.759,2.030,3.044,1.722,1.698,1.713,1.764,2.002,3.023,1.699,1.687,1.675,1.686,2.095,3.248,2.121,1.803,1.750,1.765,2.012,3.196,1.833,1.732,1.716,1.780,1.987,6.957,0.000,0.000,0.000,0.000,0.000,0.000,0.000,0.000,0.000,0.000,0.000,0.000,1.664,1.692,1.613,1.747,1.880,2.574,1.613,1.649,1.678,1.724,1.881,2.610,1.634,1.675,1.698,1.774,1.762,2.468,1.757,1.853,1.748,1.832,2.003,2.624,2.788,2.859,2.639,2.815,2.462,2.694,6.110,6.887,4.857,4.766,4.873,4.403,26.352,0.000,0.000,0.000,0.000,25.173,0.000,0.000,0.000,36.244,0.000,0.000
Sum_Del_12=0.000,0.738,0.418,0.773,3.120,5.045,0.669,0.716,0.133,1.006,3.245,5.015,0.111,0.003,0.067,1.418,3.267,5.029,1.726,0.484,0.614,1.187,3.599,5.047,3.694,1.743,1.718,1.862,3.465,4.971,3.073,1.456,1.232,1.925,3.570,5.293,5.422,5.382,5.397,5.332,5.386,5.391,5.339,5.399,5.409,5.410,5.388,5.376,0.837,0.666,0.803,0.292,0.221,1.538,1.141,0.758,0.863,0.468,0.148,1.451,0.443,0.165,0.435,0.247,0.374,1.605,0.576,0.788,0.405,0.218,0.846,1.670,3.251,3.127,3.136,3.339,2.559,2.506,4.337,4.608,4.240,4.079,4.033,3.649,5.379,5.396,5.397,5.396,5.349,5.380,5.353,5.339,5.388,5.344,5.390,5.427
Sum_Del_20=0.000,1.305,0.695,0.561,6.247,25.519,1.411,0.843,1.186,0.932,6.947,23.485,0.513,0.540,0.543,1.727,6.847,23.178,2.069,0.158,0.599,0.958,8.697,24.122,8.852,2.284,2.279,2.805,7.524,24.228,5.397,1.722,1.278,2.743,8.160,27.167,27.865,27.806,27.844,27.739,27.825,27.829,27.735,27.851,27.864,27.861,27.823,27.798,1.604,1.680,1.248,0.252,3.409,8.787,1.941,1.498,1.379,0.642,2.473,8.825,1.374,0.916,1.063,0.251,0.136,8.559,0.299,1.034,0.036,1.539,5.025,8.995,9.844,10.261,9.531,11.517,8.378,10.399,23.593,24.676,22.142,21.113,20.977,18.033,27.788,27.832,27.832,27.815,27.725,27.790,27.758,27.735,27.814,27.729,27.816,27.864
Sum_Del_24=0.000,1.311,0.655,0.507,6.194,29.672,1.500,0.747,1.362,0.847,6.853,26.028,0.630,0.598,0.630,1.663,6.779,25.554,1.967,0.110,0.623,0.813,8.805,27.103,8.771,2.206,2.215,2.835,7.456,27.278,5.256,1.658,1.221,2.721,8.157,31.958,32.928,32.862,32.910,32.790,32.883,32.889,32.788,32.911,32.924,32.923,32.883,32.855,1.658,1.841,1.216,0.287,3.867,10.203,1.982,1.557,1.412,0.754,2.850,10.282,1.487,1.002,1.179,0.339,0.075,9.922,0.237,0.966,0.042,1.602,5.660,10.391,9.687,10.214,9.462,11.778,8.793,11.652,27.470,28.874,25.200,23.785,23.758,20.048,32.844,32.892,32.891,32.870,32.770,32.842,32.812,32.787,32.871,32.777,32.871,32.920
Sum_12=5.550,6.288,5.968,4.777,2.429,0.504,6.219,6.265,5.682,4.544,2.305,0.535,5.439,5.552,5.483,4.132,2.283,0.521,3.824,5.065,4.936,4.363,1.951,0.503,1.856,3.807,3.832,3.687,2.084,0.579,2.477,4.094,4.318,3.624,1.980,0.257,0.128,0.168,0.152,0.218,0.163,0.159,0.211,0.150,0.140,0.140,0.162,0.174,6.387,6.216,6.353,5.842,5.328,4.012,6.691,6.307,6.412,6.018,5.698,4.098,5.993,5.715,5.985,5.797,5.924,3.945,4.974,4.761,5.145,5.332,4.704,3.880,2.299,2.423,2.414,2.210,2.990,3.043,1.213,0.942,1.310,1.470,1.516,1.901,0.171,0.154,0.152,0.154,0.201,0.169,0.197,0.211,0.161,0.206,0.160,0.122
Sum_20=28.077,29.382,28.772,27.516,21.830,2.558,29.488,28.920,29.263,27.145,21.130,4.592,28.590,28.617,28.620,26.350,21.230,4.899,26.008,27.919,27.478,27.119,19.380,3.955,19.225,25.793,25.798,25.272,20.553,3.849,22.680,26.355,26.799,25.334,19.917,0.910,0.212,0.271,0.233,0.338,0.252,0.248,0.342,0.226,0.213,0.216,0.254,0.279,29.681,29.757,29.325,28.329,24.668,19.290,30.018,29.575,29.456,28.719,25.604,19.252,29.451,28.993,29.140,28.328,27.941,19.518,27.777,27.043,28.041,26.538,23.052,19.082,18.233,17.816,18.546,16.560,19.699,17.678,4.484,3.401,5.935,6.964,7.100,10.044,0.289,0.245,0.245,0.262,0.352,0.287,0.319,0.342,0.263,0.348,0.261,0.213
Sum_24=33.158,34.469,33.813,32.652,26.964,3.486,34.658,33.905,34.520,32.311,26.305,7.130,33.788,33.756,33.788,31.495,26.379,7.605,31.191,33.048,32.535,32.345,24.353,6.055,24.387,30.952,30.943,30.323,25.702,5.880,27.902,31.500,31.937,30.437,25.001,1.200,0.230,0.296,0.248,0.368,0.275,0.269,0.371,0.247,0.234,0.235,0.275,0.303,34.816,34.999,34.374,33.445,29.291,22.955,35.140,34.715,34.570,33.912,30.308,22.876,34.645,34.160,34.337,33.497,33.083,23.236,32.921,32.192,33.200,31.556,27.498,22.767,23.471,22.944,23.696,21.380,24.365,21.506,5.688,4.284,7.958,9.373,9.400,13.110,0.314,0.266,0.267,0.288,0.388,0.316,0.346,0.371,0.287,0.381,0.287,0.238
G_by_Interval=1.799,1.631,1.658,1.700,2.025,5.187,1.663,1.667,1.691,1.759,2.030,3.044,1.722,1.698,1.713,1.764,2.002,3.023,1.699,1.687,1.675,1.686,2.095,3.248,2.121,1.803,1.750,1.765,2.012,3.196,1.833,1.732,1.716,1.780,1.987,6.957,0.000,0.000,0.000,0.000,0.000,0.000,0.000,0.000,0.000,0.000,0.000,0.000,1.664,1.692,1.613,1.747,1.880,2.574,1.613,1.649,1.678,1.724,1.881,2.610,1.634,1.675,1.698,1.774,1.762,2.468,1.757,1.853,1.748,1.832,2.003,2.624,2.788,2.859,2.639,2.815,2.462,2.694,6.110,6.887,4.857,4.766,4.873,4.403,26.352,0.000,0.000,0.000,0.000,25.173,0.000,0.000,0.000,36.244,0.000,0.000
Avg_G_t8=2.271,2.172,2.205,2.318,2.734,6.092,2.189,2.180,2.233,2.357,2.764,4.305,2.265,2.251,2.256,2.399,2.766,4.257,2.421,2.288,2.301,2.362,2.878,4.569,2.918,2.449,2.435,2.444,2.812,4.583,2.663,2.401,2.374,2.469,2.823,10.035,0.000,0.000,0.000,0.000,0.000,0.000,0.000,0.000,0.000,0.000,0.000,0.000,2.167,2.189,2.162,2.235,2.343,2.808,2.142,2.177,2.176,2.218,2.311,2.818,2.201,2.227,2.214,2.257,2.244,2.753,2.313,2.373,2.297,2.330,2.450,2.830,3.059,3.072,2.971,3.116,2.818,2.952,5.560,6.296,4.651,4.463,4.542,4.124,26.352,0.000,0.000,0.000,0.000,25.173,0.000,0.000,0.000,36.244,0.000,0.000
G_int_t8=1.799,1.631,1.658,1.700,2.025,5.187,1.663,1.667,1.691,1.759,2.030,3.044,1.722,1.698,1.713,1.764,2.002,3.023,1.699,1.687,1.675,1.686,2.095,3.248,2.121,1.803,1.750,1.765,2.012,3.196,1.833,1.732,1.716,1.780,1.987,6.957,0.000,0.000,0.000,0.000,0.000,0.000,0.000,0.000,0.000,0.000,0.000,0.000,1.664,1.692,1.613,1.747,1.880,2.574,1.613,1.649,1.678,1.724,1.881,2.610,1.634,1.675,1.698,1.774,1.762,2.468,1.757,1.853,1.748,1.832,2.003,2.624,2.788,2.859,2.639,2.815,2.462,2.694,6.110,6.887,4.857,4.766,4.873,4.403,26.352,0.000,0.000,0.000,0.000,25.173,0.000,0.000,0.000,36.244,0.000,0.000
Avg_G_t12=2.271,2.172,2.205,2.318,2.734,6.092,2.189,2.180,2.233,2.357,2.764,4.305,2.265,2.251,2.256,2.399,2.766,4.257,2.421,2.288,2.301,2.362,2.878,4.569,2.918,2.449,2.435,2.444,2.812,4.583,2.663,2.401,2.374,2.469,2.823,10.035,0.000,0.000,0.000,0.000,0.000,0.000,0.000,0.000,0.000,0.000,0.000,0.000,2.167,2.189,2.162,2.235,2.343,2.808,2.142,2.177,2.176,2.218,2.311,2.818,2.201,2.227,2.214,2.257,2.244,2.753,2.313,2.373,2.297,2.330,2.450,2.830,3.059,3.072,2.971,3.116,2.818,2.952,5.560,6.296,4.651,4.463,4.542,4.124,26.352,0.000,0.000,0.000,0.000,25.173,0.000,0.000,0.000,36.244,0.000,0.000
G_int_t12=1.799,1.631,1.658,1.700,2.025,5.187,1.663,1.667,1.691,1.759,2.030,3.044,1.722,1.698,1.713,1.764,2.002,3.023,1.699,1.687,1.675,1.686,2.095,3.248,2.121,1.803,1.750,1.765,2.012,3.196,1.833,1.732,1.716,1.780,1.987,6.957,0.000,0.000,0.000,0.000,0.000,0.000,0.000,0.000,0.000,0.000,0.000,0.000,1.664,1.692,1.613,1.747,1.880,2.574,1.613,1.649,1.678,1.724,1.881,2.610,1.634,1.675,1.698,1.774,1.762,2.468,1.757,1.853,1.748,1.832,2.003,2.624,2.788,2.859,2.639,2.815,2.462,2.694,6.110,6.887,4.857,4.766,4.873,4.403,26.352,0.000,0.000,0.000,0.000,25.173,0.000,0.000,0.000,36.244,0.000,0.000
Avg_G_inflex=2.271,2.172,2.205,2.318,2.769,6.271,2.189,2.180,2.233,2.363,2.764,4.428,2.265,2.251,2.256,2.399,2.799,4.315,2.481,2.290,2.301,2.374,2.892,4.685,2.918,2.449,2.435,2.444,2.839,4.684,2.663,2.436,2.397,2.469,2.823,10.875,0.000,0.000,0.000,0.000,0.000,0.000,0.000,0.000,0.000,0.000,0.000,0.000,2.167,2.189,2.162,2.290,2.345,2.580,2.142,2.177,2.176,2.263,2.269,2.591,2.201,2.248,2.257,2.311,2.250,2.582,2.313,2.373,2.297,2.345,2.432,2.624,3.059,3.072,2.971,3.146,2.828,2.865,5.606,6.262,4.686,4.442,4.496,3.971,2.816,0.000,0.000,0.000,0.000,3.561,0.000,0.000,0.000,6.879,0.000,0.000
G_int_inflex=1.799,1.631,1.658,1.700,2.049,5.257,1.663,1.667,1.691,1.770,2.030,3.058,1.722,1.698,1.713,1.764,2.029,3.040,1.730,1.676,1.675,1.705,2.116,3.250,2.121,1.803,1.750,1.765,2.030,3.234,1.833,1.747,1.753,1.780,1.987,7.605,0.000,0.000,0.000,0.000,0.000,0.000,0.000,0.000,0.000,0.000,0.000,0.000,1.664,1.692,1.613,1.718,1.829,2.074,1.613,1.649,1.678,1.662,1.673,2.146,1.634,1.709,1.682,1.678,1.667,2.072,1.757,1.853,1.748,1.699,1.839,2.207,2.788,2.859,2.639,2.862,2.380,2.393,6.195,6.878,4.934,4.758,4.828,4.164,2.816,0.000,0.000,0.000,0.000,3.561,0.000,0.000,0.000,6.879,0.000,0.000
G_by_Interval_g4=1.885,1.708,1.772,1.786,2.133,5.187,1.776,1.773,1.765,1.902,2.136,3.354,1.783,1.793,1.816,1.834,2.085,3.241,1.790,1.800,1.795,1.832,2.222,3.549,2.333,1.890,1.930,1.902,2.136,3.669,2.036,1.808,1.835,1.871,2.079,6.957,0.000,0.000,0.000,0.000,0.000,0.000,0.000,0.000,0.000,0.000,0.000,0.000,1.746,1.767,1.735,1.812,1.967,2.478,1.714,1.752,1.780,1.820,1.912,2.566,1.732,1.798,1.808,1.877,1.868,2.404,1.898,1.984,1.905,1.930,2.088,2.552,2.790,2.871,2.654,2.822,2.488,2.667,6.110,6.887,4.730,4.594,4.694,4.189,26.352,0.000,0.000,0.000,0.000,25.173,0.000,0.000,0.000,36.244,0.000,0.000
G_int_t8_g4=1.885,1.708,1.772,1.786,2.133,5.187,1.776,1.773,1.765,1.902,2.136,3.354,1.783,1.793,1.816,1.834,2.085,3.241,1.790,1.800,1.795,1.832,2.222,3.549,2.333,1.890,1.930,1.902,2.136,3.669,2.036,1.808,1.835,1.871,2.079,6.957,0.000,0.000,0.000,0.000,0.000,0.000,0.000,0.000,0.000,0.000,0.000,0.000,1.746,1.767,1.735,1.812,1.967,2.478,1.714,1.752,1.780,1.820,1.912,2.566,1.732,1.798,1.808,1.877,1.868,2.404,1.898,1.984,1.905,1.930,2.088,2.552,2.790,2.871,2.654,2.822,2.488,2.667,6.110,6.887,4.730,4.594,4.694,4.189,26.352,0.000,0.000,0.000,0.000,25.173,0.000,0.000,0.000,36.244,0.000,0.000
G_int_t12_g4=1.885,1.708,1.772,1.786,2.133,5.187,1.776,1.773,1.765,1.902,2.136,3.354,1.783,1.793,1.816,1.834,2.085,3.241,1.790,1.800,1.795,1.832,2.222,3.549,2.333,1.890,1.930,1.902,2.136,3.669,2.036,1.808,1.835,1.871,2.079,6.957,0.000,0.000,0.000,0.000,0.000,0.000,0.000,0.000,0.000,0.000,0.000,0.000,1.746,1.767,1.735,1.812,1.967,2.478,1.714,1.752,1.780,1.820,1.912,2.566,1.732,1.798,1.808,1.877,1.868,2.404,1.898,1.984,1.905,1.930,2.088,2.552,2.790,2.871,2.654,2.822,2.488,2.667,6.110,6.887,4.730,4.594,4.694,4.189,26.352,0.000,0.000,0.000,0.000,25.173,0.000,0.000,0.000,36.244,0.000,0.000
G_int_inflex_g4=1.885,1.708,1.772,1.786,2.154,5.257,1.776,1.773,1.765,1.910,2.136,3.400,1.783,1.793,1.816,1.834,2.107,3.265,1.820,1.765,1.795,1.847,2.238,3.584,2.333,1.890,1.930,1.902,2.101,3.731,2.036,1.823,1.863,1.871,2.079,7.605,0.000,0.000,0.000,0.000,0.000,0.000,0.000,0.000,0.000,0.000,0.000,0.000,1.746,1.767,1.735,1.805,1.904,2.094,1.714,1.752,1.780,1.797,1.773,2.146,1.732,1.823,1.811,1.841,1.817,2.114,1.898,1.984,1.905,1.859,1.991,2.244,2.790,2.871,2.654,2.858,2.418,2.457,6.195,6.878,4.779,4.577,4.647,4.000,2.816,0.000,0.000,0.000,0.000,3.561,0.000,0.000,0.000,6.879,0.000,0.000
Time_Inflex=12.219,11.974,12.219,13.198,13.687,19.806,11.729,11.974,11.974,12.219,14.666,20.540,12.219,11.974,11.974,13.198,13.932,21.029,11.974,11.974,12.219,12.219,14.666,20.785,15.156,13.443,13.198,13.443,14.421,21.274,14.177,11.974,12.219,12.953,14.911,20.295,0.228,0.228,0.228,0.228,0.228,0.228,0.228,0.228,0.228,0.228,0.228,0.228,11.729,12.219,11.485,10.261,11.485,11.485,11.485,11.729,11.485,10.016,10.016,10.016,12.219,11.485,10.506,9.772,10.261,11.485,12.219,12.953,12.219,10.261,10.751,11.974,16.624,16.379,17.113,15.890,12.953,11.729,21.519,20.295,21.274,20.785,20.540,19.071,16.379,0.228,0.228,0.228,0.228,16.379,0.228,0.228,0.228,6.590,0.228,0.228
OD_Inflex=0.666,0.707,0.720,0.781,0.534,0.206,0.649,0.698,0.652,0.598,0.666,0.445,0.670,0.648,0.640,0.722,0.542,0.513,0.511,0.612,0.646,0.597,0.558,0.398,0.620,0.715,0.682,0.704,0.589,0.425,0.659,0.518,0.594,0.615,0.627,0.133,0.069,0.066,0.066,0.065,0.064,0.069,0.072,0.068,0.064,0.067,0.066,0.065,0.677,0.708,0.639,0.426,0.492,0.386,0.646,0.662,0.610,0.394,0.386,0.298,0.742,0.587,0.452,0.356,0.421,0.385,0.638,0.680,0.650,0.384,0.385,0.408,0.708,0.619,0.727,0.563,0.425,0.324,0.272,0.205,0.410,0.428,0.405,0.474,0.065,0.065,0.068,0.068,0.068,0.070,0.065,0.066,0.068,0.066,0.067,0.067
Time_Saturation=19.561,16.624,19.316,19.316,19.316,0.000,20.295,20.295,20.295,20.050,19.071,0.000,19.561,19.316,16.624,18.582,20.050,0.000,16.379,19.561,19.316,19.316,17.358,0.000,19.806,14.421,20.540,19.561,16.379,21.764,20.050,17.603,20.050,20.050,20.295,20.785,0.228,0.228,0.228,0.228,0.228,0.228,0.228,0.228,0.228,0.228,0.228,0.228,19.316,18.827,16.134,19.316,19.071,19.071,20.785,19.071,20.785,20.050,20.540,17.848,19.316,19.071,18.337,18.827,19.316,19.071,20.540,14.177,20.540,19.561,20.540,20.785,18.093,16.869,20.050,19.071,19.316,20.050,0.000,0.000,0.000,0.000,0.000,0.000,0.000,0.228,0.228,0.228,0.228,0.000,0.228,0.228,0.228,0.000,0.228,0.228
OD_Saturation=0.849,0.873,0.877,0.874,0.847,0.000,0.855,0.894,0.886,0.859,0.813,0.000,0.867,0.888,0.875,0.841,0.853,0.000,0.840,0.861,0.881,0.851,0.791,0.000,0.844,0.837,0.846,0.848,0.800,0.459,0.850,0.841,0.868,0.860,0.826,0.132,0.069,0.066,0.066,0.065,0.064,0.069,0.072,0.068,0.064,0.067,0.066,0.065,0.881,0.867,0.911,0.846,0.744,0.635,0.871,0.866,0.850,0.852,0.777,0.610,0.854,0.989,0.861,0.837,0.847,0.632,0.857,0.812,1.093,0.810,0.729,0.607,0.842,0.670,0.816,0.757,0.752,0.630,0.000,0.000,0.000,0.000,0.000,0.000,0.000,0.065,0.068,0.068,0.068,0.000,0.065,0.066,0.068,0.000,0.067,0.067
Ref_Well_Name=A01,A01,A01,A01,A01,A01,A01,A01,A01,A01,A01,A01,A01,A01,A01,A01,A01,A01,A01,A01,A01,A01,A01,A01,A01,A01,A01,A01,A01,A01,A01,A01,A01,A01,A01,A01,A01,A01,A01,A01,A01,A01,A01,A01,A01,A01,A01,A01,A01,A01,A01,A01,A01,A01,A01,A01,A01,A01,A01,A01,A01,A01,A01,A01,A01,A01,A01,A01,A01,A01,A01,A01,A01,A01,A01,A01,A01,A01,A01,A01,A01,A01,A01,A01,A01,A01,A01,A01,A01,A01,A01,A01,A01,A01,A01,A01
Ratio_Avg_G=1.000,1.045,1.030,0.980,0.831,0.373,1.038,1.042,1.017,0.964,0.822,0.527,1.003,1.009,1.007,0.947,0.821,0.533,0.938,0.992,0.987,0.961,0.789,0.497,0.778,0.927,0.933,0.929,0.808,0.496,0.853,0.946,0.957,0.920,0.804,0.226,Inf,Inf,Inf,Inf,Inf,Inf,Inf,Inf,Inf,Inf,Inf,Inf,1.048,1.037,1.051,1.016,0.969,0.809,1.060,1.043,1.043,1.024,0.983,0.806,1.032,1.020,1.026,1.006,1.012,0.825,0.982,0.957,0.989,0.975,0.927,0.802,0.742,0.739,0.764,0.729,0.806,0.769,0.408,0.361,0.488,0.509,0.500,0.551,0.086,Inf,Inf,Inf,Inf,0.090,Inf,Inf,Inf,0.063,Inf,Inf
Ratio_Fit_G=1.000,1.066,1.064,1.012,0.967,0.417,1.081,1.076,1.082,1.100,0.924,0.655,1.033,1.080,1.081,1.015,0.942,0.660,1.146,1.120,1.093,1.123,0.908,0.628,0.922,0.992,1.040,1.036,0.951,0.643,1.023,1.126,1.109,1.068,0.949,0.494,Inf,Inf,Inf,Inf,Inf,Inf,Inf,Inf,Inf,Inf,Inf,Inf,1.081,1.026,1.149,1.162,1.059,0.944,1.116,1.097,1.102,1.201,1.206,1.044,1.073,1.120,1.157,1.216,1.182,0.942,1.053,0.956,1.045,1.181,1.070,0.882,0.643,0.625,0.636,0.658,0.793,0.832,0.238,0.208,0.333,0.347,0.341,0.388,0.871,Inf,Inf,Inf,Inf,0.847,Inf,Inf,Inf,1.253,Inf,Inf
Ratio_G_Int=1.000,1.103,1.085,1.058,0.889,0.347,1.082,1.079,1.064,1.023,0.886,0.591,1.045,1.060,1.050,1.020,0.899,0.595,1.059,1.066,1.074,1.067,0.859,0.554,0.848,0.998,1.028,1.019,0.894,0.563,0.981,1.039,1.048,1.011,0.906,0.259,Inf,Inf,Inf,Inf,Inf,Inf,Inf,Inf,Inf,Inf,Inf,Inf,1.081,1.063,1.115,1.030,0.957,0.699,1.115,1.091,1.072,1.044,0.956,0.689,1.101,1.074,1.060,1.014,1.021,0.729,1.024,0.971,1.029,0.982,0.898,0.686,0.645,0.629,0.682,0.639,0.731,0.668,0.294,0.261,0.370,0.378,0.369,0.409,0.068,Inf,Inf,Inf,Inf,0.071,Inf,Inf,Inf,0.050,Inf,Inf
Ratio_t0_Fit=1.000,1.452,1.229,0.689,0.794,0.380,0.991,0.932,1.057,0.643,0.848,0.409,1.162,0.960,1.321,1.778,0.819,0.350,0.662,0.852,0.823,0.711,0.792,0.401,0.679,0.796,0.757,0.949,0.661,0.335,0.760,0.827,1.038,0.680,0.755,0.287,Inf,Inf,Inf,Inf,Inf,Inf,Inf,Inf,Inf,Inf,Inf,Inf,1.128,1.071,1.032,0.741,1.388,0.844,1.160,1.202,1.197,0.846,0.816,1.025,0.826,0.833,0.902,0.949,0.919,1.000,0.905,1.264,0.830,0.872,0.836,1.801,4.367,-15.698,7.142,5.403,1.456,1.234,0.370,0.369,0.413,1.669,0.654,-2.584,0.270,Inf,Inf,Inf,Inf,0.271,Inf,Inf,Inf,0.373,Inf,Inf
Ratio_t0_G_Int=1.000,0.872,0.863,0.763,0.665,0.730,0.898,0.920,0.870,0.790,0.643,0.374,0.869,0.853,0.869,0.744,0.618,0.382,0.653,0.785,0.754,0.697,0.603,0.375,0.592,0.731,0.688,0.694,0.590,0.358,0.569,0.705,0.717,0.685,0.564,0.353,Inf,Inf,Inf,Inf,Inf,Inf,Inf,Inf,Inf,Inf,Inf,Inf,0.937,0.949,0.860,0.966,1.018,2.016,0.893,0.894,0.946,0.954,1.097,2.277,0.832,0.855,0.913,0.976,0.980,1.652,0.847,0.907,0.859,0.947,1.056,2.290,1.740,2.208,1.421,1.565,1.324,1.829,-1.096,-1.156,-2.458,-1.597,-1.490,-1.691,Inf,Inf,Inf,Inf,Inf,Inf,Inf,Inf,Inf,Inf,Inf,Inf
Ref_Curve_Array=1,1,1,1,1,1,1,1,1,1,1,1,1,1,1,1,1,1,1,1,1,1,1,1,1,1,1,1,1,1,1,1,1,1,1,1,1,1,1,1,1,1,1,1,1,1,1,1,1,1,1,1,1,1,1,1,1,1,1,1,1,1,1,1,1,1,1,1,1,1,1,1,1,1,1,1,1,1,1,1,1,1,1,1,1,1,1,1,1,1,1,1,1,1,1,1
Default_ref=0
Comm_Map=,,,,,
Comm_Consol=,,,,,,,,
Comm_Screen=,,,,,
Analysis_Set=A,A,A,A,A,A,A,A,A,A,A,A,A,A,A,A,A,A,A,A,A,A,A,A,A,A,A,A,A,A,A,A,A,A,A,A,A,A,A,A,A,A,A,A,A,A,A,A,A,A,A,A,A,A,A,A,A,A,A,A,A,A,A,A,A,A,A,A,A,A,A,A,A,A,A,A,A,A,A,A,A,A,A,A,A,A,A,A,A,A,A,A,A,A,A,A
Ref_Type=single_ref,single_ref,single_ref,single_ref,single_ref,single_ref,single_ref,single_ref,single_ref,single_ref,single_ref,single_ref,single_ref,single_ref,single_ref,single_ref,single_ref,single_ref,single_ref,single_ref,single_ref,single_ref,single_ref,single_ref,single_ref,single_ref,single_ref,single_ref,single_ref,single_ref,single_ref,single_ref,single_ref,single_ref,single_ref,single_ref,single_ref,single_ref,single_ref,single_ref,single_ref,single_ref,single_ref,single_ref,single_ref,single_ref,single_ref,single_ref,single_ref,single_ref,single_ref,single_ref,single_ref,single_ref,single_ref,single_ref,single_ref,single_ref,single_ref,single_ref,single_ref,single_ref,single_ref,single_ref,single_ref,single_ref,single_ref,single_ref,single_ref,single_ref,single_ref,single_ref,single_ref,single_ref,single_ref,single_ref,single_ref,single_ref,single_ref,single_ref,single_ref,single_ref,single_ref,single_ref,single_ref,single_ref,single_ref,single_ref,single_ref,single_ref,single_ref,single_ref,single_ref,single_ref,single_ref,single_ref
Wells_In_Use=0,0,0,0,0,0,0,0,0,0,0,0,0,0,0,0,0,0,0,0,0,0,0,0,0,0,0,0,0,0,0,0,0,0,0,0,0,0,0,0,0,0,0,0,0,0,0,0,0,0,0,0,0,0,0,0,0,0,0,0,0,0,0,0,0,0,0,0,0,0,0,0,0,0,0,0,0,0,0,0,0,0,0,0,0,0,0,0,0,0,0,0,0,0,0,0
[Flor:]
[Flor2:]
[Lumin:]
[Data:]
Read=DateTime	RunT[s]	Temp	Well_1	Well_2	Well_3	Well_4	Well_5	Well_6	Well_7	Well_8	Well_9	Well_10	Well_11	Well_12	Well_13	Well_14	Well_15	Well_16	Well_17	Well_18	Well_19	Well_20	Well_21	Well_22	Well_23	Well_24	Well_25	Well_26	Well_27	Well_28	Well_29	Well_30	Well_31	Well_32	Well_33	Well_34	Well_35	Well_36	Well_37	Well_38	Well_39	Well_40	Well_41	Well_42	Well_43	Well_44	Well_45	Well_46	Well_47	Well_48	Well_49	Well_50	Well_51	Well_52	Well_53	Well_54	Well_55	Well_56	Well_57	Well_58	Well_59	Well_60	Well_61	Well_62	Well_63	Well_64	Well_65	Well_66	Well_67	Well_68	Well_69	Well_70	Well_71	Well_72	Well_73	Well_74	Well_75	Well_76	Well_77	Well_78	Well_79	Well_80	Well_81	Well_82	Well_83	Well_84	Well_85	Well_86	Well_87	Well_88	Well_89	Well_90	Well_91	Well_92	Well_93	Well_94	Well_95	Well_96
1=15:10:42	819	298	0.0860	0.0830	0.0857	0.0832	0.0847	0.0917	0.0849	0.0819	0.0833	0.0818	0.0796	0.0811	0.0860	0.0814	0.0832	0.0830	0.0815	0.0933	0.0826	0.0821	0.0836	0.0830	0.0828	0.0857	0.0860	0.0880	0.0836	0.0821	0.0831	0.0902	0.0830	0.0833	0.0827	0.0802	0.0823	0.0812	0.0839	0.0832	0.0835	0.0826	0.0820	0.0876	0.0822	0.0826	0.0825	0.0872	0.0746	0.0812	0.0899	0.0844	0.0843	0.0855	0.0824	0.0884	0.0817	0.0818	0.0833	0.0831	0.0794	0.0833	0.0855	0.0862	0.0850	0.0831	0.0829	0.0958	0.0829	0.0803	0.0820	0.0786	0.0813	0.0813	0.0687	0.0660	0.0658	0.0654	0.0640	0.0689	0.0663	0.0646	0.0684	0.0676	0.0676	0.0702	0.0724	0.0677	0.0639	0.0665	0.0659	0.0654	0.0651	0.0657	0.0675	0.0662	0.0665	0.0674
2=15:25:23	1700	301	0.0900	0.0870	0.0873	0.0890	0.0876	0.0928	0.0861	0.0868	0.0870	0.0858	0.0857	0.0843	0.0897	0.0844	0.0879	0.0866	0.0855	0.0949	0.0864	0.0855	0.0861	0.0863	0.0871	0.0891	0.0891	0.0898	0.0846	0.0863	0.0855	0.0949	0.0865	0.0861	0.0839	0.0864	0.0874	0.0862	0.0867	0.0862	0.0860	0.0840	0.0847	0.0916	0.0857	0.0851	0.0866	0.0850	0.0785	0.0827	0.0975	0.0877	0.0854	0.0870	0.0876	0.0945	0.0878	0.0870	0.0848	0.0835	0.0843	0.0869	0.0901	0.0886	0.0883	0.0856	0.0865	0.1005	0.0853	0.0851	0.0836	0.0822	0.0843	0.0872	0.0725	0.0698	0.0694	0.0683	0.0675	0.0714	0.0689	0.0675	0.0716	0.0705	0.0717	0.0732	0.0757	0.0698	0.0686	0.0691	0.0687	0.0690	0.0692	0.0689	0.0712	0.0677	0.0695	0.0695
3=15:40:04	2581	301	0.0859	0.0823	0.0816	0.0824	0.0815	0.0884	0.0818	0.0817	0.0813	0.0818	0.0809	0.0818	0.0839	0.0786	0.0813	0.0798	0.0811	0.0893	0.0809	0.0792	0.0797	0.0796	0.0816	0.0860	0.0851	0.0830	0.0813	0.0814	0.0827	0.0876	0.0825	0.0806	0.0798	0.0793	0.0799	0.0811	0.0824	0.0852	0.0816	0.0804	0.0809	0.0863	0.0807	0.0796	0.0803	0.0813	0.0743	0.0827	0.0883	0.0839	0.0807	0.0802	0.0842	0.0878	0.0815	0.0794	0.0820	0.0814	0.0805	0.0804	0.0820	0.0837	0.0820	0.0794	0.0795	0.0928	0.0785	0.0807	0.0794	0.0781	0.0768	0.0818	0.0669	0.0636	0.0629	0.0624	0.0630	0.0657	0.0643	0.0620	0.0671	0.0651	0.0639	0.0667	0.0679	0.0626	0.0635	0.0648	0.0622	0.0645	0.0631	0.0605	0.0637	0.0627	0.0635	0.0643
4=15:54:45	3462	301	0.0873	0.0826	0.0849	0.0837	0.0849	0.0903	0.0833	0.0835	0.0846	0.0845	0.0839	0.0864	0.0862	0.0820	0.0827	0.0835	0.0843	0.0933	0.0828	0.0822	0.0842	0.0825	0.0840	0.0872	0.0863	0.0866	0.0833	0.0823	0.0846	0.0895	0.0838	0.0849	0.0830	0.0818	0.0828	0.0835	0.0840	0.0859	0.0833	0.0825	0.0826	0.0889	0.0836	0.0828	0.0832	0.0809	0.0740	0.0823	0.0901	0.0846	0.0833	0.0830	0.0845	0.0887	0.0820	0.0814	0.0835	0.0845	0.0815	0.0837	0.0849	0.0859	0.0824	0.0831	0.0802	0.0960	0.0814	0.0832	0.0833	0.0801	0.0804	0.0817	0.0696	0.0661	0.0632	0.0635	0.0640	0.0682	0.0660	0.0655	0.0695	0.0665	0.0662	0.0694	0.0725	0.0659	0.0637	0.0635	0.0645	0.0660	0.0644	0.0649	0.0662	0.0638	0.0651	0.0653
5=16:09:26	4343	301	0.0855	0.0844	0.0842	0.0831	0.0859	0.0901	0.0852	0.0846	0.0843	0.0847	0.0839	0.0864	0.0837	0.0813	0.0850	0.0834	0.0818	0.0915	0.0838	0.0833	0.0843	0.0818	0.0832	0.0848	0.0870	0.0858	0.0844	0.0839	0.0840	0.0902	0.0848	0.0815	0.0810	0.0833	0.0828	0.0830	0.0832	0.0843	0.0848	0.0823	0.0826	0.0880	0.0831	0.0830	0.0825	0.0869	0.0761	0.0795	0.0886	0.0865	0.0825	0.0819	0.0847	0.0873	0.0842	0.0818	0.0832	0.0830	0.0820	0.0819	0.0849	0.0872	0.0840	0.0835	0.0815	0.0934	0.0813	0.0824	0.0818	0.0803	0.0803	0.0803	0.0677	0.0636	0.0626	0.0646	0.0649	0.0678	0.0653	0.0633	0.0686	0.0668	0.0654	0.0691	0.0710	0.0637	0.0639	0.0651	0.0658	0.0643	0.0663	0.0636	0.0664	0.0634	0.0653	0.0663
6=16:24:07	5224	301	0.0903	0.0843	0.0859	0.0840	0.0863	0.0902	0.0872	0.0873	0.0869	0.0855	0.0859	0.0856	0.0898	0.0847	0.0840	0.0856	0.0855	0.0949	0.0849	0.0846	0.0862	0.0851	0.0854	0.0927	0.0900	0.0888	0.0869	0.0849	0.0851	0.0909	0.0864	0.0851	0.0842	0.0832	0.0854	0.0839	0.0857	0.0890	0.0867	0.0863	0.0832	0.0892	0.0849	0.0840	0.0843	0.0849	0.0788	0.0850	0.0999	0.0854	0.0861	0.0865	0.0855	0.0911	0.0850	0.0842	0.0840	0.0843	0.0836	0.0854	0.0857	0.0875	0.0854	0.0828	0.0836	0.0963	0.0868	0.0847	0.0852	0.0824	0.0843	0.0868	0.0707	0.0671	0.0661	0.0651	0.0653	0.0678	0.0675	0.0655	0.0675	0.0679	0.0662	0.0715	0.0727	0.0673	0.0653	0.0660	0.0670	0.0689	0.0662	0.0670	0.0682	0.0649	0.0658	0.0672
7=16:38:48	6105	301	0.0901	0.0845	0.0858	0.0853	0.0844	0.0901	0.0848	0.0852	0.0849	0.0847	0.0865	0.0870	0.0873	0.0836	0.0863	0.0853	0.0833	0.0922	0.0841	0.0829	0.0846	0.0834	0.0852	0.0885	0.0862	0.0881	0.0849	0.0837	0.0848	0.0905	0.0846	0.0839	0.0856	0.0847	0.0841	0.0857	0.0864	0.0858	0.0839	0.0828	0.0833	0.0876	0.0854	0.0823	0.0837	0.0859	0.0774	0.0809	0.0984	0.0849	0.0841	0.0849	0.0861	0.0901	0.0828	0.0833	0.0829	0.0838	0.0812	0.0853	0.0849	0.0875	0.0853	0.0846	0.0828	0.0961	0.0852	0.0837	0.0830	0.0817	0.0832	0.0851	0.0693	0.0658	0.0666	0.0661	0.0637	0.0695	0.0646	0.0646	0.0694	0.0681	0.0668	0.0708	0.0730	0.0652	0.0639	0.0655	0.0648	0.0656	0.0675	0.0651	0.0681	0.0654	0.0654	0.0656
8=16:53:29	6986	301	0.0900	0.0856	0.0876	0.0851	0.0854	0.0893	0.0875	0.0864	0.0863	0.0855	0.0862	0.0886	0.0900	0.0845	0.0865	0.0862	0.0854	0.0932	0.0853	0.0840	0.0878	0.0842	0.0880	0.0891	0.0880	0.0870	0.0871	0.0834	0.0863	0.0900	0.0848	0.0832	0.0852	0.0865	0.0872	0.0861	0.0844	0.0871	0.0848	0.0840	0.0842	0.0901	0.0857	0.0851	0.0879	0.0886	0.0799	0.0850	0.0946	0.0864	0.0857	0.0854	0.0852	0.0909	0.0863	0.0850	0.0862	0.0861	0.0850	0.0855	0.0873	0.0875	0.0849	0.0873	0.0846	0.0976	0.0862	0.0860	0.0826	0.0832	0.0831	0.0863	0.0698	0.0673	0.0652	0.0659	0.0651	0.0688	0.0654	0.0652	0.0690	0.0684	0.0681	0.0711	0.0729	0.0667	0.0650	0.0674	0.0665	0.0676	0.0677	0.0651	0.0684	0.0658	0.0676	0.0670
9=17:08:10	7867	301	0.0908	0.0876	0.0899	0.0875	0.0859	0.0921	0.0902	0.0889	0.0882	0.0887	0.0873	0.0865	0.0906	0.0861	0.0866	0.0880	0.0859	0.0947	0.0881	0.0874	0.0883	0.0880	0.0882	0.0928	0.0898	0.0886	0.0886	0.0870	0.0872	0.0918	0.0890	0.0866	0.0867	0.0866	0.0877	0.0847	0.0886	0.0899	0.0873	0.0878	0.0858	0.0905	0.0884	0.0880	0.0874	0.0908	0.0811	0.0880	0.0962	0.0891	0.0875	0.0862	0.0884	0.0899	0.0887	0.0883	0.0888	0.0867	0.0871	0.0887	0.0898	0.0877	0.0876	0.0842	0.0851	0.0961	0.0882	0.0848	0.0855	0.0843	0.0851	0.0875	0.0714	0.0666	0.0663	0.0659	0.0692	0.0699	0.0682	0.0658	0.0702	0.0685	0.0697	0.0720	0.0739	0.0686	0.0660	0.0667	0.0680	0.0675	0.0669	0.0679	0.0691	0.0673	0.0692	0.0670
10=17:22:51	8748	300	0.0909	0.0862	0.0866	0.0858	0.0849	0.0883	0.0873	0.0881	0.0870	0.0869	0.0859	0.0867	0.0911	0.0833	0.0863	0.0842	0.0845	0.0906	0.0860	0.0860	0.0880	0.0846	0.0876	0.0878	0.0866	0.0858	0.0842	0.0834	0.0836	0.0887	0.0865	0.0864	0.0849	0.0852	0.0867	0.0843	0.0860	0.0857	0.0846	0.0831	0.0836	0.0870	0.0876	0.0855	0.0858	0.0882	0.0784	0.0836	0.0887	0.0873	0.0847	0.0852	0.0843	0.0896	0.0875	0.0852	0.0853	0.0844	0.0809	0.0856	0.0882	0.0864	0.0849	0.0838	0.0825	0.0939	0.0857	0.0856	0.0839	0.0820	0.0822	0.0849	0.0681	0.0652	0.0647	0.0643	0.0635	0.0678	0.0638	0.0645	0.0690	0.0662	0.0652	0.0693	0.0709	0.0652	0.0635	0.0631	0.0650	0.0643	0.0654	0.0639	0.0663	0.0627	0.0657	0.0646
11=17:37:32	9629	300	0.0904	0.0869	0.0874	0.0841	0.0846	0.0881	0.0896	0.0878	0.0873	0.0883	0.0861	0.0876	0.0895	0.0837	0.0864	0.0859	0.0858	0.0909	0.0877	0.0861	0.0862	0.0875	0.0848	0.0885	0.0862	0.0872	0.0880	0.0848	0.0840	0.0875	0.0858	0.0861	0.0910	0.0861	0.0868	0.0865	0.0854	0.0877	0.0843	0.0825	0.0826	0.0872	0.0879	0.0862	0.0880	0.0882	0.0814	0.0842	0.0909	0.0869	0.0852	0.0826	0.0839	0.0883	0.0864	0.0854	0.0835	0.0858	0.0845	0.0875	0.0860	0.0871	0.0853	0.0845	0.0828	0.0925	0.0877	0.0862	0.0833	0.0833	0.0824	0.0886	0.0673	0.0653	0.0645	0.0633	0.0632	0.0679	0.0659	0.0637	0.0681	0.0666	0.0657	0.0699	0.0711	0.0651	0.0637	0.0630	0.0638	0.0641	0.0638	0.0628	0.0654	0.0656	0.0654	0.0651
12=17:52:13	10510	300	0.0916	0.0866	0.0869	0.0866	0.0840	0.0877	0.0867	0.0875	0.0868	0.0883	0.0863	0.0876	0.0919	0.0836	0.0858	0.0846	0.0848	0.0895	0.0866	0.0865	0.0876	0.0863	0.0883	0.0932	0.0911	0.0876	0.0887	0.0841	0.0853	0.0889	0.0869	0.0865	0.0902	0.0873	0.0870	0.0867	0.0880	0.0866	0.0855	0.0851	0.0806	0.0854	0.0862	0.0842	0.0851	0.0869	0.0803	0.0894	0.0956	0.0871	0.0848	0.0852	0.0853	0.0841	0.0844	0.0849	0.0867	0.0875	0.0846	0.0867	0.0882	0.0878	0.0845	0.0829	0.0806	0.0917	0.0851	0.0856	0.0835	0.0821	0.0826	0.0892	0.0675	0.0639	0.0626	0.0622	0.0632	0.0680	0.0649	0.0620	0.0665	0.0656	0.0648	0.0667	0.0701	0.0643	0.0625	0.0628	0.0643	0.0642	0.0647	0.0632	0.0650	0.0628	0.0639	0.0647
13=18:06:54	11391	300	0.0953	0.0915	0.0920	0.0917	0.0881	0.0920	0.0919	0.0921	0.0928	0.0934	0.0914	0.0897	0.0962	0.0915	0.0918	0.0902	0.0887	0.0949	0.0921	0.0885	0.0928	0.0912	0.0936	0.0928	0.0909	0.0934	0.0922	0.0888	0.0890	0.0911	0.0914	0.0898	0.0895	0.0907	0.0926	0.0920	0.0906	0.0938	0.0901	0.0871	0.0852	0.0896	0.0904	0.0888	0.0923	0.0927	0.0832	0.0890	0.0946	0.0920	0.0882	0.0890	0.0893	0.0918	0.0928	0.0901	0.0906	0.0901	0.0885	0.0920	0.0911	0.0913	0.0895	0.0882	0.0858	0.0961	0.0904	0.0905	0.0886	0.0889	0.0878	0.0928	0.0706	0.0671	0.0656	0.0672	0.0663	0.0704	0.0682	0.0651	0.0714	0.0703	0.0686	0.0715	0.0727	0.0682	0.0676	0.0693	0.0665	0.0700	0.0677	0.0660	0.0698	0.0658	0.0682	0.0679
14=18:21:35	12272	300	0.0914	0.0883	0.0893	0.0874	0.0854	0.0865	0.0905	0.0877	0.0888	0.0872	0.0869	0.0897	0.0904	0.0863	0.0862	0.0862	0.0829	0.0912	0.0900	0.0877	0.0893	0.0903	0.0880	0.0917	0.0878	0.0888	0.0883	0.0833	0.0848	0.0883	0.0899	0.0894	0.0894	0.0881	0.0882	0.0861	0.0888	0.0890	0.0869	0.0851	0.0832	0.0870	0.0871	0.0884	0.0878	0.0908	0.0804	0.0868	0.0926	0.0890	0.0870	0.0845	0.0851	0.0879	0.0879	0.0882	0.0892	0.0854	0.0855	0.0878	0.0863	0.0899	0.0863	0.0838	0.0818	0.0923	0.0882	0.0860	0.0862	0.0852	0.0847	0.0864	0.0671	0.0630	0.0630	0.0631	0.0629	0.0651	0.0628	0.0626	0.0669	0.0650	0.0627	0.0670	0.0715	0.0635	0.0629	0.0628	0.0634	0.0638	0.0635	0.0634	0.0647	0.0605	0.0637	0.0639
15=18:36:16	13153	300	0.0970	0.0921	0.0919	0.0909	0.0863	0.0905	0.0936	0.0937	0.0940	0.0927	0.0933	0.0934	0.0972	0.0913	0.0922	0.0902	0.0883	0.0930	0.0942	0.0904	0.0943	0.0919	0.0909	0.0934	0.0934	0.0930	0.0925	0.0896	0.0869	0.0897	0.0918	0.0923	0.0926	0.0931	0.0939	0.0922	0.0882	0.0927	0.0891	0.0881	0.0848	0.0885	0.0931	0.0912	0.0949	0.0925	0.0857	0.0890	0.0949	0.0899	0.0890	0.0884	0.0883	0.0889	0.0919	0.0918	0.0910	0.0914	0.0885	0.0917	0.0900	0.0902	0.0884	0.0868	0.0864	0.0950	0.0904	0.0910	0.0898	0.0897	0.0894	0.0919	0.0686	0.0654	0.0641	0.0652	0.0638	0.0685	0.0684	0.0646	0.0679	0.0668	0.0662	0.0694	0.0721	0.0668	0.0660	0.0663	0.0662	0.0660	0.0647	0.0651	0.0672	0.0637	0.0655	0.0656
16=18:50:57	14034	300	0.0996	0.0937	0.0946	0.0925	0.0870	0.0900	0.0955	0.0952	0.0944	0.0934	0.0916	0.0929	0.0958	0.0927	0.0917	0.0910	0.0855	0.0909	0.0920	0.0935	0.0930	0.0930	0.0938	0.1028	0.0963	0.0933	0.0929	0.0876	0.0893	0.0890	0.0934	0.0921	0.0913	0.0934	0.0951	0.0900	0.0900	0.0924	0.0897	0.0884	0.0843	0.0890	0.0917	0.0907	0.0916	0.0916	0.0862	0.0946	0.0977	0.0910	0.0886	0.0869	0.0888	0.0889	0.0907	0.0910	0.0919	0.0904	0.0899	0.0903	0.0895	0.0925	0.0905	0.0874	0.0842	0.0909	0.0904	0.0897	0.0890	0.0896	0.0880	0.0939	0.0697	0.0650	0.0637	0.0625	0.0644	0.0668	0.0645	0.0639	0.0666	0.0650	0.0650	0.0687	0.0696	0.0649	0.0641	0.0645	0.0619	0.0664	0.0640	0.0634	0.0650	0.0628	0.0645	0.0646
17=19:05:38	14915	300	0.1061	0.0981	0.0982	0.0939	0.0900	0.0922	0.0991	0.0984	0.0978	0.0998	0.0974	0.0961	0.1022	0.0970	0.0963	0.0940	0.0901	0.0943	0.0996	0.0956	0.0979	0.0979	0.1011	0.1029	0.0997	0.0972	0.0968	0.0936	0.0902	0.0922	0.0980	0.0972	0.0991	0.0971	0.0981	0.0980	0.0927	0.0967	0.0939	0.0921	0.0876	0.0906	0.0963	0.0972	0.0969	0.0989	0.0914	0.0953	0.1014	0.0952	0.0927	0.0919	0.0900	0.0918	0.0984	0.0974	0.0958	0.0947	0.0935	0.0949	0.0922	0.0931	0.0946	0.0940	0.0885	0.0957	0.0944	0.0933	0.0915	0.0951	0.0927	0.0981	0.0706	0.0679	0.0673	0.0656	0.0661	0.0683	0.0660	0.0667	0.0693	0.0691	0.0684	0.0723	0.0711	0.0680	0.0652	0.0662	0.0663	0.0687	0.0680	0.0662	0.0691	0.0657	0.0677	0.0670
18=19:20:19	15796	300	0.1056	0.1000	0.1004	0.0956	0.0909	0.0925	0.1037	0.0993	0.0989	0.0991	0.0968	0.0957	0.1025	0.0976	0.0981	0.0948	0.0902	0.0933	0.1013	0.0990	0.1011	0.1007	0.0981	0.1013	0.0998	0.1019	0.0987	0.0933	0.0898	0.0915	0.0995	0.0997	0.0991	0.0979	0.1018	0.0963	0.0912	0.0996	0.0956	0.0929	0.0884	0.0917	0.1001	0.0992	0.0981	0.0993	0.0922	0.0938	0.0991	0.0952	0.0939	0.0934	0.0927	0.0904	0.0968	0.0975	0.0966	0.0957	0.0961	0.0988	0.0928	0.0957	0.0947	0.0899	0.0877	0.0936	0.0967	0.0922	0.0945	0.0948	0.0949	0.0963	0.0687	0.0650	0.0651	0.0653	0.0644	0.0680	0.0668	0.0654	0.0698	0.0675	0.0662	0.0709	0.0719	0.0669	0.0647	0.0668	0.0652	0.0659	0.0680	0.0658	0.0674	0.0646	0.0670	0.0668
19=19:35:00	16677	298	0.1023	0.1022	0.1018	0.0971	0.0923	0.0935	0.1034	0.1037	0.1012	0.1051	0.1004	0.1002	0.1071	0.1002	0.0996	0.0972	0.0912	0.0949	0.1033	0.1000	0.1020	0.1022	0.1039	0.1005	0.0999	0.1016	0.1009	0.0946	0.0930	0.0926	0.1017	0.1012	0.1007	0.0999	0.1022	0.0995	0.0920	0.0978	0.0991	0.0954	0.0896	0.0895	0.0989	0.0961	0.1027	0.1001	0.0949	0.0938	0.0986	0.0983	0.0955	0.0934	0.0905	0.0925	0.0995	0.0991	0.0992	0.0981	0.0968	0.0995	0.0931	0.0947	0.0959	0.0926	0.0893	0.0946	0.0951	0.0920	0.0940	0.0943	0.0957	0.0962	0.0687	0.0666	0.0649	0.0648	0.0646	0.0692	0.0668	0.0619	0.0691	0.0662	0.0663	0.0699	0.0716	0.0656	0.0647	0.0651	0.0646	0.0661	0.0659	0.0654	0.0673	0.0642	0.0667	0.0664
20=19:49:41	17558	300	0.1097	0.1041	0.1043	0.1013	0.0933	0.0929	0.1079	0.1042	0.1057	0.1049	0.1034	0.1010	0.1069	0.1010	0.1016	0.0972	0.0922	0.0941	0.1059	0.1039	0.1069	0.1061	0.1051	0.1089	0.1067	0.1052	0.1050	0.0970	0.0922	0.0921	0.1073	0.1055	0.1064	0.1040	0.1048	0.0991	0.0974	0.1023	0.0984	0.0974	0.0907	0.0904	0.1017	0.1012	0.1037	0.1059	0.0969	0.1020	0.0998	0.0984	0.0974	0.0953	0.0937	0.0932	0.0997	0.1006	0.1002	0.0995	0.0984	0.1017	0.0944	0.0990	0.0981	0.0926	0.0877	0.0948	0.0953	0.0929	0.0962	0.0960	0.0952	0.1008	0.0696	0.0658	0.0662	0.0638	0.0644	0.0681	0.0663	0.0657	0.0682	0.0668	0.0682	0.0711	0.0707	0.0654	0.0648	0.0654	0.0645	0.0668	0.0655	0.0655	0.0665	0.0662	0.0671	0.0679
21=20:04:22	18439	300	0.1149	0.1084	0.1081	0.1009	0.0955	0.0913	0.1107	0.1110	0.1081	0.1114	0.1050	0.1056	0.1117	0.1073	0.1056	0.1009	0.0947	0.0951	0.1120	0.1082	0.1106	0.1085	0.1094	0.1102	0.1129	0.1066	0.1058	0.0987	0.0960	0.0904	0.1090	0.1085	0.1083	0.1092	0.1097	0.1040	0.0969	0.1046	0.1039	0.0981	0.0923	0.0901	0.1049	0.1039	0.1068	0.1076	0.1005	0.1032	0.1030	0.1002	0.0974	0.0949	0.0936	0.0922	0.1033	0.1027	0.1007	0.0992	0.1026	0.1016	0.0952	0.1009	0.1010	0.0946	0.0908	0.0948	0.0997	0.0980	0.0987	0.0987	0.0950	0.0991	0.0691	0.0660	0.0646	0.0646	0.0656	0.0680	0.0662	0.0641	0.0683	0.0686	0.0671	0.0706	0.0720	0.0663	0.0651	0.0651	0.0653	0.0672	0.0663	0.0649	0.0675	0.0659	0.0660	0.0652
22=20:19:03	19320	300	0.1125	0.1143	0.1117	0.1039	0.0965	0.0944	0.1127	0.1116	0.1113	0.1122	0.1084	0.1079	0.1141	0.1115	0.1095	0.1017	0.0948	0.0967	0.1125	0.1090	0.1123	0.1108	0.1105	0.1080	0.1082	0.1108	0.1111	0.1027	0.0949	0.0929	0.1103	0.1109	0.1119	0.1112	0.1108	0.1070	0.0998	0.1069	0.1057	0.1003	0.0923	0.0906	0.1065	0.1064	0.1058	0.1087	0.1010	0.1018	0.1003	0.1019	0.0999	0.0991	0.0953	0.0932	0.1056	0.1043	0.1037	0.1018	0.1024	0.1042	0.0966	0.1014	0.1021	0.0981	0.0922	0.0950	0.0982	0.0958	0.0991	0.0999	0.0980	0.1035	0.0692	0.0670	0.0649	0.0649	0.0643	0.0679	0.0649	0.0631	0.0682	0.0684	0.0668	0.0700	0.0721	0.0656	0.0650	0.0643	0.0644	0.0661	0.0665	0.0637	0.0675	0.0635	0.0664	0.0653
23=20:33:44	20201	301	0.1263	0.1169	0.1150	0.1080	0.1001	0.0939	0.1178	0.1181	0.1171	0.1190	0.1129	0.1102	0.1212	0.1135	0.1124	0.1060	0.0967	0.0947	0.1178	0.1139	0.1162	0.1163	0.1193	0.1166	0.1169	0.1153	0.1102	0.1040	0.0970	0.0935	0.1183	0.1146	0.1152	0.1140	0.1151	0.1085	0.1027	0.1084	0.1088	0.1052	0.0958	0.0940	0.1103	0.1103	0.1128	0.1144	0.1060	0.1111	0.1053	0.1062	0.1018	0.1014	0.0969	0.0922	0.1076	0.1079	0.1064	0.1023	0.1077	0.1081	0.0997	0.1063	0.1045	0.0981	0.0934	0.0932	0.1001	0.0967	0.0982	0.0981	0.0983	0.1064	0.0703	0.0670	0.0657	0.0658	0.0655	0.0693	0.0664	0.0649	0.0692	0.0661	0.0675	0.0707	0.0703	0.0656	0.0654	0.0653	0.0661	0.0670	0.0659	0.0654	0.0666	0.0638	0.0670	0.0676
24=20:48:25	21082	301	0.1217	0.1213	0.1194	0.1100	0.0989	0.0923	0.1239	0.1235	0.1198	0.1203	0.1169	0.1153	0.1230	0.1214	0.1179	0.1086	0.0973	0.0943	0.1220	0.1195	0.1214	0.1204	0.1232	0.1175	0.1201	0.1175	0.1178	0.1083	0.0989	0.0922	0.1188	0.1183	0.1181	0.1194	0.1200	0.1143	0.1060	0.1146	0.1099	0.1046	0.0972	0.0910	0.1122	0.1130	0.1141	0.1186	0.1078	0.1144	0.1059	0.1069	0.1032	0.1011	0.0979	0.0927	0.1090	0.1078	0.1083	0.1071	0.1105	0.1079	0.0982	0.1080	0.1058	0.1021	0.0926	0.0952	0.0988	0.0962	0.1015	0.0996	0.0987	0.1086	0.0669	0.0658	0.0639	0.0632	0.0636	0.0677	0.0658	0.0645	0.0683	0.0666	0.0670	0.0697	0.0705	0.0659	0.0631	0.0654	0.0648	0.0658	0.0654	0.0654	0.0669	0.0646	0.0653	0.0642
25=21:03:06	21963	300	0.1315	0.1281	0.1249	0.1165	0.1020	0.0934	0.1321	0.1301	0.1270	0.1290	0.1222	0.1182	0.1277	0.1257	0.1238	0.1125	0.1003	0.0966	0.1295	0.1261	0.1295	0.1251	0.1264	0.1266	0.1299	0.1231	0.1232	0.1113	0.1013	0.0937	0.1231	0.1233	0.1256	0.1252	0.1265	0.1172	0.1096	0.1187	0.1140	0.1103	0.0980	0.0930	0.1178	0.1183	0.1206	0.1221	0.1139	0.1197	0.1115	0.1112	0.1077	0.1035	0.0993	0.0928	0.1139	0.1115	0.1105	0.1107	0.1114	0.1118	0.1005	0.1139	0.1098	0.1061	0.0942	0.0932	0.1018	0.0968	0.1023	0.1032	0.1033	0.1105	0.0681	0.0665	0.0652	0.0641	0.0641	0.0684	0.0661	0.0645	0.0677	0.0660	0.0654	0.0692	0.0713	0.0653	0.0649	0.0652	0.0657	0.0667	0.0654	0.0661	0.0670	0.0642	0.0661	0.0666
26=21:17:47	22844	300	0.1372	0.1346	0.1314	0.1230	0.1042	0.0939	0.1350	0.1345	0.1333	0.1330	0.1288	0.1227	0.1379	0.1293	0.1303	0.1188	0.1039	0.0963	0.1350	0.1309	0.1341	0.1337	0.1341	0.1281	0.1294	0.1309	0.1275	0.1151	0.1022	0.0949	0.1330	0.1270	0.1313	0.1295	0.1333	0.1229	0.1116	0.1251	0.1200	0.1130	0.0997	0.0910	0.1244	0.1223	0.1237	0.1261	0.1185	0.1235	0.1061	0.1138	0.1134	0.1106	0.1013	0.0910	0.1125	0.1165	0.1163	0.1119	0.1164	0.1171	0.1015	0.1148	0.1129	0.1079	0.0971	0.0965	0.1025	0.1001	0.1049	0.1056	0.1033	0.1150	0.0686	0.0654	0.0643	0.0645	0.0642	0.0680	0.0654	0.0655	0.0685	0.0659	0.0662	0.0706	0.0709	0.0653	0.0654	0.0659	0.0643	0.0670	0.0655	0.0636	0.0666	0.0629	0.0662	0.0648
27=21:32:28	23725	301	0.1378	0.1443	0.1381	0.1257	0.1082	0.0988	0.1458	0.1413	0.1399	0.1394	0.1368	0.1318	0.1453	0.1370	0.1374	0.1237	0.1050	0.0966	0.1443	0.1410	0.1449	0.1384	0.1409	0.1327	0.1343	0.1378	0.1356	0.1220	0.1069	0.0966	0.1385	0.1366	0.1407	0.1383	0.1438	0.1294	0.1176	0.1305	0.1258	0.1182	0.0996	0.0954	0.1311	0.1282	0.1317	0.1340	0.1242	0.1260	0.1068	0.1186	0.1157	0.1151	0.1073	0.0939	0.1190	0.1179	0.1181	0.1166	0.1185	0.1207	0.1072	0.1210	0.1214	0.1117	0.1012	0.0937	0.1035	0.1008	0.1059	0.1078	0.1064	0.1118	0.0702	0.0656	0.0671	0.0652	0.0643	0.0685	0.0674	0.0640	0.0692	0.0682	0.0676	0.0709	0.0721	0.0669	0.0652	0.0662	0.0668	0.0669	0.0680	0.0663	0.0674	0.0660	0.0671	0.0665
28=21:47:09	24606	298	0.1500	0.1518	0.1499	0.1324	0.1139	0.0974	0.1548	0.1527	0.1516	0.1516	0.1443	0.1367	0.1570	0.1488	0.1415	0.1307	0.1108	0.1016	0.1588	0.1474	0.1533	0.1494	0.1494	0.1337	0.1517	0.1454	0.1413	0.1265	0.1139	0.0997	0.1501	0.1458	0.1466	0.1470	0.1505	0.1354	0.1202	0.1382	0.1369	0.1258	0.1073	0.0959	0.1396	0.1370	0.1431	0.1438	0.1326	0.1280	0.1121	0.1307	0.1229	0.1228	0.1090	0.0980	0.1228	0.1242	0.1249	0.1208	0.1250	0.1266	0.1107	0.1288	0.1290	0.1203	0.1039	0.0978	0.1090	0.1045	0.1089	0.1128	0.1114	0.1128	0.0706	0.0672	0.0672	0.0654	0.0645	0.0706	0.0675	0.0656	0.0728	0.0697	0.0674	0.0719	0.0741	0.0652	0.0653	0.0668	0.0656	0.0676	0.0684	0.0663	0.0673	0.0680	0.0678	0.0668
29=22:01:50	25487	300	0.1537	0.1615	0.1538	0.1398	0.1144	0.0964	0.1630	0.1601	0.1594	0.1564	0.1533	0.1422	0.1601	0.1543	0.1509	0.1331	0.1120	0.0987	0.1629	0.1601	0.1628	0.1583	0.1572	0.1443	0.1485	0.1530	0.1505	0.1331	0.1133	0.0958	0.1531	0.1516	0.1589	0.1522	0.1572	0.1398	0.1259	0.1416	0.1397	0.1305	0.1071	0.0934	0.1440	0.1420	0.1451	0.1491	0.1389	0.1365	0.1069	0.1299	0.1246	0.1236	0.1105	0.0956	0.1255	0.1254	0.1258	0.1229	0.1287	0.1292	0.1125	0.1304	0.1318	0.1202	0.1052	0.0960	0.1047	0.1020	0.1084	0.1105	0.1112	0.1193	0.0673	0.0637	0.0635	0.0638	0.0626	0.0671	0.0650	0.0626	0.0671	0.0656	0.0651	0.0686	0.0716	0.0639	0.0639	0.0635	0.0642	0.0645	0.0639	0.0645	0.0648	0.0636	0.0661	0.0647
30=22:16:31	26368	301	0.1709	0.1748	0.1683	0.1479	0.1200	0.0992	0.1745	0.1760	0.1682	0.1673	0.1603	0.1481	0.1733	0.1731	0.1636	0.1453	0.1165	0.0999	0.1778	0.1728	0.1731	0.1673	0.1704	0.1574	0.1705	0.1610	0.1605	0.1401	0.1198	0.0999	0.1649	0.1589	0.1683	0.1657	0.1673	0.1437	0.1332	0.1530	0.1511	0.1419	0.1125	0.0973	0.1546	0.1504	0.1577	0.1611	0.1487	0.1469	0.1196	0.1393	0.1331	0.1326	0.1148	0.0967	0.1309	0.1306	0.1292	0.1268	0.1351	0.1330	0.1180	0.1413	0.1405	0.1311	0.1097	0.0968	0.1096	0.1053	0.1149	0.1143	0.1126	0.1224	0.0691	0.0681	0.0657	0.0653	0.0667	0.0699	0.0676	0.0655	0.0705	0.0678	0.0681	0.0726	0.0734	0.0663	0.0663	0.0673	0.0657	0.0679	0.0671	0.0679	0.0696	0.0669	0.0682	0.0688
31=22:31:12	27249	300	0.1746	0.1795	0.1755	0.1541	0.1193	0.0988	0.1836	0.1817	0.1777	0.1782	0.1702	0.1536	0.1886	0.1805	0.1676	0.1482	0.1182	0.0993	0.1921	0.1819	0.1850	0.1811	0.1799	0.1613	0.1740	0.1692	0.1639	0.1438	0.1204	0.0954	0.1769	0.1688	0.1760	0.1722	0.1796	0.1509	0.1378	0.1572	0.1597	0.1463	0.1147	0.0954	0.1630	0.1549	0.1635	0.1677	0.1538	0.1524	0.1207	0.1420	0.1352	0.1341	0.1155	0.0956	0.1323	0.1317	0.1314	0.1260	0.1358	0.1386	0.1161	0.1454	0.1470	0.1334	0.1095	0.0948	0.1086	0.1055	0.1093	0.1146	0.1119	0.1250	0.0681	0.0658	0.0636	0.0633	0.0634	0.0666	0.0650	0.0627	0.0688	0.0657	0.0655	0.0684	0.0718	0.0651	0.0637	0.0634	0.0638	0.0637	0.0641	0.0644	0.0664	0.0638	0.0649	0.0637
32=22:45:53	28130	301	0.2003	0.1999	0.1892	0.1692	0.1315	0.1000	0.2021	0.1972	0.1921	0.1937	0.1839	0.1616	0.2014	0.1929	0.1893	0.1618	0.1269	0.1015	0.2059	0.1960	0.2011	0.1917	0.1940	0.1688	0.1811	0.1881	0.1793	0.1548	0.1257	0.1015	0.1930	0.1838	0.1933	0.1896	0.1927	0.1645	0.1453	0.1764	0.1731	0.1552	0.1171	0.0986	0.1737	0.1742	0.1760	0.1844	0.1672	0.1585	0.1196	0.1529	0.1502	0.1494	0.1207	0.0981	0.1390	0.1396	0.1394	0.1358	0.1463	0.1456	0.1280	0.1539	0.1572	0.1472	0.1184	0.0961	0.1093	0.1063	0.1154	0.1192	0.1186	0.1241	0.0694	0.0655	0.0648	0.0645	0.0662	0.0700	0.0687	0.0646	0.0697	0.0673	0.0674	0.0706	0.0707	0.0679	0.0649	0.0649	0.0665	0.0681	0.0673	0.0658	0.0682	0.0646	0.0675	0.0655
33=23:00:34	29011	300	0.2026	0.2154	0.2023	0.1750	0.1316	0.0986	0.2160	0.2133	0.2096	0.2048	0.1956	0.1717	0.2092	0.2111	0.2026	0.1679	0.1306	0.1030	0.2214	0.2116	0.2169	0.2094	0.2077	0.1877	0.2014	0.1985	0.1928	0.1657	0.1289	0.1005	0.2027	0.1931	0.2120	0.2050	0.2058	0.1722	0.1552	0.1800	0.1772	0.1598	0.1224	0.0984	0.1822	0.1778	0.1829	0.1912	0.1773	0.1723	0.1281	0.1581	0.1543	0.1504	0.1263	0.0977	0.1408	0.1415	0.1416	0.1378	0.1500	0.1530	0.1294	0.1620	0.1680	0.1544	0.1213	0.0977	0.1117	0.1079	0.1176	0.1221	0.1179	0.1329	0.0695	0.0667	0.0650	0.0645	0.0645	0.0709	0.0672	0.0656	0.0693	0.0681	0.0672	0.0717	0.0726	0.0664	0.0656	0.0666	0.0663	0.0686	0.0673	0.0666	0.0683	0.0659	0.0664	0.0666
34=23:15:15	29892	300	0.2157	0.2321	0.2191	0.1920	0.1388	0.0974	0.2281	0.2264	0.2267	0.2219	0.2116	0.1878	0.2252	0.2206	0.2106	0.1779	0.1332	0.1035	0.2363	0.2219	0.2330	0.2243	0.2218	0.1849	0.2079	0.2077	0.2022	0.1719	0.1371	0.0994	0.2153	0.2024	0.2154	0.2170	0.2253	0.1861	0.1643	0.1919	0.1933	0.1755	0.1272	0.0990	0.1921	0.1900	0.1967	0.2057	0.1858	0.1731	0.1302	0.1715	0.1655	0.1596	0.1297	0.0983	0.1430	0.1482	0.1483	0.1393	0.1525	0.1600	0.1362	0.1775	0.1783	0.1597	0.1221	0.0989	0.1137	0.1067	0.1162	0.1206	0.1200	0.1322	0.0694	0.0645	0.0638	0.0649	0.0635	0.0681	0.0661	0.0619	0.0683	0.0674	0.0663	0.0707	0.0713	0.0652	0.0643	0.0640	0.0646	0.0663	0.0660	0.0649	0.0679	0.0659	0.0664	0.0653
35=23:29:56	30773	300	0.2372	0.2520	0.2379	0.2040	0.1441	0.1025	0.2529	0.2511	0.2470	0.2393	0.2254	0.1965	0.2494	0.2453	0.2285	0.1930	0.1408	0.1067	0.2542	0.2474	0.2460	0.2453	0.2423	0.2066	0.2360	0.2311	0.2239	0.1880	0.1448	0.1037	0.2397	0.2230	0.2464	0.2377	0.2413	0.1955	0.1762	0.2089	0.2069	0.1860	0.1314	0.0998	0.2050	0.2048	0.2121	0.2230	0.2008	0.1948	0.1407	0.1799	0.1752	0.1718	0.1353	0.1016	0.1530	0.1505	0.1531	0.1476	0.1677	0.1673	0.1410	0.1860	0.1894	0.1650	0.1290	0.0986	0.1153	0.1108	0.1201	0.1247	0.1219	0.1434	0.0706	0.0683	0.0668	0.0672	0.0648	0.0696	0.0676	0.0681	0.0710	0.0693	0.0687	0.0735	0.0741	0.0681	0.0669	0.0682	0.0688	0.0681	0.0695	0.0667	0.0690	0.0672	0.0681	0.0696
36=23:44:37	31654	301	0.2449	0.2691	0.2538	0.2217	0.1483	0.1034	0.2724	0.2700	0.2675	0.2568	0.2487	0.2093	0.2720	0.2603	0.2445	0.2038	0.1462	0.1048	0.2772	0.2629	0.2670	0.2589	0.2679	0.2143	0.2459	0.2397	0.2395	0.1975	0.1476	0.1024	0.2531	0.2431	0.2600	0.2574	0.2617	0.2049	0.1881	0.2236	0.2183	0.2010	0.1349	0.0990	0.2213	0.2144	0.2275	0.2398	0.2194	0.2021	0.1359	0.1894	0.1866	0.1796	0.1416	0.0994	0.1548	0.1533	0.1578	0.1505	0.1721	0.1790	0.1473	0.1925	0.1994	0.1752	0.1332	0.0973	0.1153	0.1097	0.1210	0.1248	0.1247	0.1373	0.0699	0.0676	0.0663	0.0654	0.0654	0.0695	0.0665	0.0638	0.0693	0.0674	0.0657	0.0713	0.0717	0.0657	0.0643	0.0655	0.0655	0.0675	0.0667	0.0641	0.0674	0.0658	0.0663	0.0672
37=23:59:18	32535	300	0.2722	0.2930	0.2770	0.2366	0.1572	0.1042	0.2965	0.2897	0.2904	0.2807	0.2673	0.2221	0.2918	0.2845	0.2622	0.2221	0.1532	0.1079	0.3070	0.2963	0.2939	0.2898	0.2869	0.2268	0.2711	0.2631	0.2594	0.2143	0.1546	0.1070	0.2809	0.2640	0.2840	0.2712	0.2841	0.2138	0.2057	0.2428	0.2359	0.2189	0.1429	0.1025	0.2360	0.2324	0.2430	0.2583	0.2379	0.2181	0.1510	0.2042	0.2009	0.1912	0.1470	0.1034	0.1602	0.1620	0.1625	0.1599	0.1799	0.1857	0.1596	0.2112	0.2145	0.1852	0.1391	0.0993	0.1196	0.1105	0.1262	0.1292	0.1302	0.1550	0.0714	0.0676	0.0675	0.0660	0.0651	0.0704	0.0676	0.0674	0.0703	0.0690	0.0708	0.0722	0.0722	0.0666	0.0664	0.0681	0.0663	0.0674	0.0666	0.0652	0.0683	0.0668	0.0691	0.0668
38=00:13:59	33416	300	0.2847	0.3157	0.2993	0.2508	0.1646	0.1046	0.3164	0.3187	0.3070	0.2995	0.2743	0.2313	0.3133	0.3137	0.2918	0.2413	0.1602	0.1080	0.3293	0.3159	0.3198	0.3049	0.3042	0.2357	0.2784	0.2818	0.2798	0.2303	0.1658	0.1038	0.3002	0.2785	0.3027	0.3014	0.3003	0.2265	0.2166	0.2676	0.2566	0.2361	0.1503	0.1026	0.2572	0.2558	0.2649	0.2837	0.2492	0.2261	0.1472	0.2204	0.2123	0.2059	0.1571	0.1039	0.1678	0.1669	0.1705	0.1598	0.1896	0.1906	0.1631	0.2290	0.2376	0.2091	0.1496	0.0969	0.1203	0.1136	0.1264	0.1292	0.1295	0.1485	0.0691	0.0663	0.0649	0.0650	0.0642	0.0677	0.0663	0.0635	0.0677	0.0679	0.0688	0.0711	0.0709	0.0664	0.0657	0.0662	0.0667	0.0668	0.0645	0.0661	0.0670	0.0660	0.0665	0.0675
39=00:28:40	34297	301	0.3327	0.3427	0.3330	0.2766	0.1795	0.1055	0.3407	0.3445	0.3370	0.3330	0.3003	0.2463	0.3464	0.3424	0.3143	0.2640	0.1738	0.1117	0.3596	0.3429	0.3541	0.3363	0.3339	0.2664	0.3143	0.3123	0.3033	0.2438	0.1751	0.1091	0.3352	0.3041	0.3206	0.3215	0.3296	0.2395	0.2329	0.2999	0.2855	0.2590	0.1590	0.1065	0.2879	0.2775	0.2874	0.3101	0.2674	0.2462	0.1785	0.2389	0.2357	0.2281	0.1649	0.1067	0.1770	0.1774	0.1823	0.1699	0.1999	0.2011	0.1756	0.2545	0.2603	0.2270	0.1613	0.0999	0.1233	0.1146	0.1304	0.1343	0.1365	0.1547	0.0729	0.0688	0.0662	0.0669	0.0675	0.0711	0.0672	0.0673	0.0712	0.0689	0.0710	0.0728	0.0739	0.0671	0.0669	0.0670	0.0687	0.0676	0.0688	0.0671	0.0691	0.0675	0.0688	0.0698
40=00:43:21	35178	300	0.3302	0.3778	0.3542	0.2976	0.1806	0.1038	0.3735	0.3756	0.3682	0.3533	0.3260	0.2645	0.3764	0.3650	0.3421	0.2818	0.1811	0.1077	0.3905	0.3620	0.3807	0.3589	0.3595	0.2659	0.3292	0.3341	0.3310	0.2681	0.1842	0.1073	0.3501	0.3365	0.3568	0.3562	0.3594	0.2630	0.2510	0.3139	0.3032	0.2705	0.1620	0.1018	0.3017	0.2871	0.3143	0.3226	0.2919	0.2481	0.1582	0.2523	0.2556	0.2379	0.1724	0.1009	0.1801	0.1796	0.1844	0.1761	0.2081	0.2187	0.1868	0.2650	0.2717	0.2387	0.1650	0.0979	0.1222	0.1131	0.1291	0.1341	0.1351	0.1545	0.0668	0.0637	0.0640	0.0635	0.0621	0.0660	0.0657	0.0640	0.0679	0.0661	0.0662	0.0693	0.0699	0.0651	0.0628	0.0628	0.0644	0.0653	0.0630	0.0636	0.0671	0.0640	0.0653	0.0671
41=00:58:03	36059	300	0.3726	0.4023	0.3721	0.3134	0.1949	0.1062	0.4011	0.3961	0.3969	0.3704	0.3520	0.2802	0.3997	0.3958	0.3724	0.3017	0.1914	0.1102	0.4251	0.3985	0.4126	0.3936	0.3861	0.2977	0.3696	0.3631	0.3548	0.2854	0.1874	0.1099	0.3767	0.3596	0.3809	0.3844	0.3892	0.2773	0.2729	0.3329	0.3261	0.2931	0.1734	0.1067	0.3273	0.3157	0.3331	0.3541	0.3169	0.2851	0.1771	0.2646	0.2644	0.2565	0.1816	0.1060	0.1862	0.1871	0.1859	0.1826	0.2181	0.2241	0.2000	0.2905	0.3018	0.2591	0.1775	0.0983	0.1228	0.1172	0.1329	0.1376	0.1378	0.1676	0.0700	0.0662	0.0664	0.0642	0.0647	0.0704	0.0669	0.0650	0.0682	0.0667	0.0681	0.0718	0.0693	0.0659	0.0649	0.0654	0.0660	0.0668	0.0660	0.0648	0.0673	0.0665	0.0654	0.0683
42=01:12:44	36940	300	0.3996	0.4409	0.4128	0.3517	0.2081	0.1060	0.4319	0.4320	0.4364	0.4264	0.3907	0.2991	0.4322	0.4254	0.4003	0.3273	0.2046	0.1134	0.4624	0.4349	0.4511	0.4287	0.4222	0.3141	0.3965	0.3934	0.3857	0.3067	0.2033	0.1121	0.4230	0.3988	0.4101	0.4097	0.4208	0.2947	0.2938	0.3703	0.3628	0.3276	0.1825	0.1072	0.3535	0.3408	0.3627	0.3845	0.3334	0.2980	0.1782	0.2875	0.2942	0.2766	0.1886	0.1061	0.1875	0.1950	0.2020	0.1895	0.2292	0.2337	0.2130	0.3118	0.3187	0.2762	0.1813	0.0972	0.1245	0.1164	0.1330	0.1409	0.1410	0.1752	0.0698	0.0669	0.0641	0.0625	0.0649	0.0667	0.0644	0.0631	0.0697	0.0667	0.0674	0.0684	0.0697	0.0652	0.0642	0.0654	0.0648	0.0662	0.0656	0.0639	0.0648	0.0647	0.0656	0.0663
43=01:27:25	37821	300	0.4303	0.4717	0.4588	0.3809	0.2228	0.1084	0.4749	0.4715	0.4815	0.4612	0.4078	0.3115	0.4619	0.4692	0.4346	0.3609	0.2152	0.1134	0.4925	0.4617	0.4827	0.4584	0.4451	0.3253	0.4246	0.4268	0.4235	0.3316	0.2196	0.1114	0.4608	0.4307	0.4520	0.4473	0.4533	0.3105	0.3158	0.4043	0.3901	0.3519	0.1953	0.1077	0.3843	0.3754	0.3923	0.4167	0.3518	0.3025	0.1995	0.3235	0.3109	0.3057	0.2015	0.1061	0.2012	0.2028	0.2098	0.1944	0.2417	0.2446	0.2255	0.3428	0.3529	0.3014	0.1960	0.0992	0.1264	0.1180	0.1355	0.1449	0.1439	0.1683	0.0668	0.0644	0.0623	0.0625	0.0618	0.0680	0.0653	0.0632	0.0657	0.0639	0.0656	0.0684	0.0697	0.0634	0.0628	0.0624	0.0630	0.0643	0.0649	0.0631	0.0656	0.0629	0.0651	0.0643
44=01:42:06	38702	300	0.4532	0.5166	0.4842	0.4077	0.2387	0.1092	0.5198	0.5039	0.5184	0.4728	0.4522	0.3398	0.4922	0.5018	0.4736	0.3881	0.2297	0.1147	0.5318	0.4976	0.5053	0.4790	0.4680	0.3451	0.4479	0.4630	0.4553	0.3695	0.2280	0.1135	0.4808	0.4655	0.4943	0.4819	0.4830	0.3414	0.3371	0.4259	0.4185	0.3708	0.2010	0.1103	0.4103	0.3828	0.4271	0.4376	0.3847	0.3213	0.1983	0.3366	0.3352	0.3236	0.2145	0.1085	0.2063	0.2108	0.2157	0.2084	0.2593	0.2644	0.2410	0.3559	0.3825	0.3281	0.2079	0.1010	0.1273	0.1201	0.1393	0.1476	0.1471	0.1791	0.0681	0.0652	0.0645	0.0646	0.0647	0.0682	0.0650	0.0627	0.0686	0.0672	0.0673	0.0703	0.0714	0.0652	0.0647	0.0633	0.0653	0.0659	0.0646	0.0642	0.0664	0.0634	0.0659	0.0664
45=01:56:47	39583	300	0.4733	0.5422	0.5211	0.4428	0.2527	0.1086	0.5464	0.5254	0.5521	0.5115	0.4618	0.3547	0.5387	0.5302	0.4944	0.4107	0.2405	0.1177	0.5721	0.5500	0.5402	0.5155	0.4767	0.3625	0.4819	0.4887	0.4826	0.3896	0.2438	0.1163	0.5327	0.5062	0.5096	0.4890	0.4999	0.3439	0.3847	0.4627	0.4494	0.4215	0.2175	0.1113	0.4409	0.4288	0.4470	0.4789	0.4061	0.3370	0.1989	0.3694	0.3673	0.3548	0.2287	0.1085	0.2164	0.2211	0.2362	0.2141	0.2785	0.2762	0.2653	0.3834	0.4074	0.3374	0.2138	0.0989	0.1306	0.1200	0.1425	0.1511	0.1519	0.1825	0.0677	0.0647	0.0628	0.0636	0.0642	0.0665	0.0653	0.0625	0.0685	0.0652	0.0676	0.0694	0.0685	0.0639	0.0636	0.0645	0.0645	0.0661	0.0635	0.0625	0.0664	0.0643	0.0646	0.0664
46=02:11:28	40464	300	0.5072	0.5848	0.5613	0.4685	0.2654	0.1118	0.5871	0.5710	0.5955	0.5252	0.4638	0.3640	0.5797	0.5831	0.5442	0.4540	0.2579	0.1188	0.6058	0.5776	0.5681	0.5448	0.5046	0.3824	0.5185	0.5224	0.5266	0.4238	0.2656	0.1178	0.5645	0.5349	0.5472	0.5262	0.5284	0.3679	0.4072	0.4987	0.4801	0.4432	0.2307	0.1155	0.4773	0.4617	0.4895	0.5054	0.4337	0.3573	0.2219	0.4030	0.3890	0.3741	0.2435	0.1116	0.2258	0.2287	0.2436	0.2224	0.2951	0.2919	0.2847	0.4303	0.4463	0.3787	0.2359	0.0996	0.1318	0.1221	0.1476	0.1519	0.1529	0.1832	0.0687	0.0649	0.0637	0.0619	0.0641	0.0671	0.0649	0.0640	0.0673	0.0652	0.0671	0.0686	0.0692	0.0640	0.0627	0.0632	0.0643	0.0637	0.0631	0.0638	0.0652	0.0646	0.0649	0.0653
47=02:26:09	41345	300	0.5552	0.6160	0.5994	0.5146	0.2928	0.1124	0.6244	0.6044	0.6389	0.5683	0.4918	0.3864	0.6082	0.6160	0.5698	0.4799	0.2787	0.1247	0.6464	0.6149	0.6105	0.5680	0.5142	0.4021	0.5482	0.5659	0.5513	0.4424	0.2796	0.1221	0.6189	0.5872	0.5695	0.5412	0.5527	0.3852	0.4239	0.5357	0.5226	0.4789	0.2444	0.1142	0.5131	0.4919	0.5210	0.5160	0.4461	0.3776	0.2330	0.4274	0.4284	0.4279	0.2616	0.1128	0.2346	0.2423	0.2593	0.2313	0.3032	0.2992	0.2973	0.4523	0.4656	0.4128	0.2505	0.1014	0.1362	0.1224	0.1478	0.1574	0.1582	0.1881	0.0685	0.0666	0.0645	0.0635	0.0645	0.0670	0.0660	0.0648	0.0697	0.0673	0.0678	0.0706	0.0716	0.0663	0.0636	0.0647	0.0651	0.0666	0.0662	0.0658	0.0670	0.0654	0.0660	0.0675
48=02:40:50	42226	298	0.5922	0.6633	0.6423	0.5482	0.3119	0.1126	0.6765	0.6438	0.6928	0.5910	0.5368	0.4108	0.6489	0.6508	0.6077	0.5138	0.2999	0.1245	0.7105	0.6621	0.6512	0.5953	0.5478	0.4047	0.6003	0.6050	0.5939	0.4826	0.3008	0.1253	0.6591	0.6461	0.6194	0.5789	0.5883	0.4190	0.4602	0.5686	0.5686	0.5105	0.2673	0.1145	0.5498	0.5010	0.5661	0.5303	0.4864	0.3858	0.2594	0.4525	0.4574	0.4477	0.2779	0.1137	0.2431	0.2487	0.2669	0.2502	0.3198	0.3240	0.3170	0.4836	0.5074	0.4279	0.2645	0.1016	0.1377	0.1268	0.1513	0.1619	0.1602	0.1990	0.0676	0.0651	0.0645	0.0632	0.0640	0.0675	0.0655	0.0623	0.0692	0.0674	0.0658	0.0700	0.0698	0.0647	0.0635	0.0645	0.0643	0.0662	0.0638	0.0637	0.0670	0.0643	0.0669	0.0651
49=02:55:31	43107	300	0.6106	0.7067	0.6721	0.5855	0.3323	0.1174	0.7170	0.6659	0.7224	0.6113	0.5503	0.4272	0.6984	0.6976	0.6520	0.5545	0.3109	0.1253	0.7384	0.7050	0.6732	0.6249	0.5494	0.4256	0.6175	0.6484	0.6399	0.5246	0.3102	0.1241	0.6860	0.6907	0.6481	0.5886	0.6025	0.4359	0.5110	0.6121	0.5954	0.5476	0.2739	0.1168	0.5865	0.5323	0.5957	0.5435	0.4945	0.4076	0.2554	0.4851	0.4909	0.4867	0.3020	0.1180	0.2518	0.2561	0.2809	0.2635	0.3378	0.3486	0.3500	0.5177	0.5340	0.4569	0.2796	0.1017	0.1380	0.1261	0.1577	0.1635	0.1687	0.2000	0.0708	0.0644	0.0646	0.0634	0.0660	0.0676	0.0665	0.0628	0.0688	0.0675	0.0664	0.0705	0.0714	0.0644	0.0647	0.0635	0.0656	0.0657	0.0669	0.0649	0.0681	0.0647	0.0644	0.0655
50=03:10:12	43988	300	0.6664	0.7553	0.7199	0.6313	0.3614	0.1210	0.7595	0.7084	0.7651	0.6410	0.5628	0.4431	0.7342	0.7454	0.7023	0.5981	0.3403	0.1319	0.7857	0.7527	0.7181	0.6641	0.5761	0.4483	0.6696	0.6928	0.6829	0.5629	0.3394	0.1307	0.7418	0.7311	0.6882	0.6241	0.6318	0.4508	0.5440	0.6587	0.6462	0.5970	0.2979	0.1226	0.6377	0.5808	0.6502	0.5863	0.5207	0.4332	0.2764	0.5228	0.5361	0.5283	0.3255	0.1218	0.2696	0.2766	0.2994	0.2795	0.3658	0.3597	0.3790	0.5701	0.5939	0.5091	0.3091	0.1023	0.1415	0.1293	0.1616	0.1721	0.1739	0.2057	0.0702	0.0653	0.0627	0.0639	0.0648	0.0690	0.0656	0.0651	0.0692	0.0676	0.0678	0.0713	0.0730	0.0662	0.0654	0.0643	0.0670	0.0669	0.0662	0.0655	0.0678	0.0661	0.0666	0.0670
51=03:24:53	44869	300	0.7100	0.7922	0.7697	0.6725	0.3876	0.1211	0.7896	0.7465	0.8029	0.6678	0.5818	0.4635	0.7807	0.7830	0.7404	0.6403	0.3744	0.1331	0.8283	0.7773	0.7524	0.6761	0.6017	0.4620	0.7220	0.7330	0.7174	0.6006	0.3683	0.1352	0.7815	0.7754	0.7206	0.6559	0.6547	0.4751	0.5856	0.6998	0.6963	0.6390	0.3234	0.1262	0.6819	0.6048	0.6912	0.6026	0.5354	0.4455	0.3059	0.5674	0.5711	0.5591	0.3458	0.1238	0.2800	0.2917	0.3194	0.2925	0.3769	0.3783	0.4099	0.5991	0.6264	0.5424	0.3273	0.1054	0.1493	0.1338	0.1637	0.1754	0.1775	0.2226	0.0708	0.0680	0.0673	0.0645	0.0658	0.0673	0.0688	0.0664	0.0711	0.0687	0.0694	0.0711	0.0723	0.0667	0.0670	0.0676	0.0677	0.0673	0.0670	0.0671	0.0688	0.0671	0.0693	0.0688
52=03:39:34	45750	298	0.7484	0.8226	0.7935	0.7162	0.4124	0.1218	0.8221	0.7841	0.8259	0.6971	0.6034	0.4770	0.8027	0.8061	0.7779	0.6754	0.3924	0.1324	0.8432	0.8004	0.7866	0.6975	0.6095	0.4677	0.7530	0.7725	0.7586	0.6367	0.3835	0.1377	0.8146	0.8104	0.7414	0.6795	0.6666	0.4873	0.6176	0.7415	0.7397	0.6707	0.3362	0.1258	0.7247	0.6415	0.7257	0.6145	0.5467	0.4686	0.3314	0.5943	0.6097	0.5981	0.3745	0.1213	0.2935	0.3040	0.3308	0.3060	0.3953	0.3944	0.4327	0.6422	0.6617	0.5829	0.3478	0.1029	0.1445	0.1306	0.1644	0.1756	0.1807	0.2226	0.0693	0.0665	0.0652	0.0638	0.0652	0.0665	0.0668	0.0639	0.0690	0.0679	0.0692	0.0701	0.0729	0.0655	0.0648	0.0648	0.0636	0.0660	0.0665	0.0642	0.0669	0.0635	0.0682	0.0673
53=03:54:15	46631	300	0.7599	0.8246	0.8171	0.7286	0.4241	0.1227	0.8285	0.8061	0.8180	0.6920	0.5896	0.4692	0.8179	0.8537	0.8124	0.7262	0.4079	0.1359	0.8203	0.8170	0.7835	0.7212	0.6165	0.4955	0.7801	0.7898	0.7849	0.6671	0.4146	0.1353	0.8116	0.7909	0.7772	0.7025	0.6868	0.4841	0.6506	0.7628	0.7485	0.6938	0.3516	0.1285	0.7404	0.6799	0.7481	0.6403	0.5459	0.4742	0.3551	0.6234	0.6237	0.6113	0.3972	0.1251	0.3093	0.3107	0.3332	0.3083	0.4251	0.4003	0.4775	0.6692	0.7078	0.6151	0.3827	0.1028	0.1479	0.1311	0.1675	0.1794	0.1824	0.2250	0.0687	0.0652	0.0632	0.0619	0.0636	0.0676	0.0644	0.0642	0.0684	0.0666	0.0661	0.0699	0.0701	0.0639	0.0623	0.0636	0.0650	0.0647	0.0651	0.0640	0.0675	0.0640	0.0659	0.0663
54=04:08:56	47512	300	0.8060	0.8493	0.8503	0.7813	0.4636	0.1279	0.8310	0.8467	0.8450	0.7503	0.6099	0.5023	0.8169	0.8559	0.8484	0.7582	0.4402	0.1399	0.8348	0.8292	0.8297	0.7571	0.6434	0.5109	0.8096	0.8329	0.8354	0.7221	0.4492	0.1437	0.8404	0.8102	0.8146	0.7347	0.7105	0.5057	0.6953	0.8022	0.7935	0.7394	0.3750	0.1365	0.7943	0.7328	0.7880	0.6865	0.5605	0.4944	0.3692	0.6672	0.6815	0.6584	0.4230	0.1327	0.3272	0.3351	0.3696	0.3303	0.4523	0.4241	0.5208	0.7193	0.7489	0.6775	0.4073	0.1028	0.1524	0.1362	0.1733	0.1895	0.1890	0.2491	0.0694	0.0682	0.0667	0.0654	0.0656	0.0686	0.0671	0.0649	0.0695	0.0688	0.0695	0.0717	0.0719	0.0665	0.0652	0.0653	0.0663	0.0672	0.0673	0.0652	0.0675	0.0674	0.0676	0.0674
55=04:23:37	48393	300	0.8016	0.8433	0.8597	0.8318	0.4914	0.1220	0.8311	0.8283	0.8510	0.7709	0.6308	0.5000	0.8193	0.8566	0.8467	0.7843	0.4687	0.1411	0.8336	0.8204	0.8258	0.7820	0.6577	0.5043	0.8208	0.8459	0.8412	0.7565	0.4691	0.1464	0.8377	0.8153	0.8058	0.7515	0.7383	0.5119	0.7308	0.8316	0.8195	0.7722	0.4066	0.1297	0.8090	0.7408	0.8162	0.6725	0.5715	0.4954	0.3915	0.7149	0.7111	0.7044	0.4403	0.1288	0.3312	0.3488	0.3825	0.3384	0.4617	0.4443	0.5428	0.7484	0.7908	0.6989	0.4331	0.1043	0.1504	0.1336	0.1725	0.1848	0.1929	0.2492	0.0673	0.0647	0.0646	0.0627	0.0623	0.0658	0.0659	0.0634	0.0679	0.0672	0.0672	0.0699	0.0716	0.0643	0.0632	0.0631	0.0627	0.0644	0.0641	0.0631	0.0659	0.0635	0.0653	0.0655
56=04:38:18	49274	301	0.8054	0.8520	0.8601	0.8503	0.5335	0.1275	0.8451	0.8246	0.8475	0.7981	0.6656	0.5134	0.8141	0.8525	0.8387	0.8017	0.5131	0.1526	0.8609	0.8333	0.8470	0.7976	0.6763	0.5088	0.8435	0.8550	0.8507	0.7971	0.5058	0.1502	0.8443	0.8345	0.8253	0.7736	0.7555	0.5238	0.7699	0.8410	0.8519	0.8205	0.4377	0.1369	0.8312	0.7611	0.8330	0.6973	0.6011	0.5052	0.4313	0.7634	0.7598	0.7536	0.4842	0.1361	0.3561	0.3670	0.4090	0.3692	0.4875	0.4630	0.5617	0.7868	0.8161	0.7247	0.4633	0.1041	0.1534	0.1403	0.1777	0.1952	0.1954	0.2601	0.0694	0.0658	0.0641	0.0649	0.0650	0.0686	0.0655	0.0625	0.0670	0.0669	0.0674	0.0697	0.0716	0.0649	0.0645	0.0647	0.0653	0.0661	0.0650	0.0650	0.0660	0.0644	0.0649	0.0663
57=04:52:59	50155	301	0.8107	0.8595	0.8602	0.8531	0.5622	0.1308	0.8403	0.8306	0.8399	0.8057	0.6658	0.5222	0.8205	0.8558	0.8457	0.8109	0.5383	0.1569	0.8706	0.8347	0.8519	0.7917	0.6917	0.5241	0.8479	0.8562	0.8492	0.8117	0.5416	0.1557	0.8463	0.8444	0.8124	0.8008	0.7632	0.5322	0.8088	0.8295	0.8459	0.8291	0.4727	0.1401	0.8265	0.7933	0.8454	0.7173	0.6140	0.5247	0.4590	0.7966	0.7974	0.7847	0.5073	0.1393	0.3806	0.3864	0.4315	0.3877	0.5021	0.4717	0.6107	0.8251	0.8317	0.7790	0.4950	0.1064	0.1559	0.1428	0.1829	0.2031	0.2008	0.2759	0.0690	0.0670	0.0637	0.0658	0.0638	0.0691	0.0667	0.0640	0.0698	0.0674	0.0665	0.0717	0.0704	0.0656	0.0647	0.0636	0.0642	0.0647	0.0645	0.0639	0.0664	0.0650	0.0668	0.0664
58=05:07:40	51036	300	0.8012	0.8570	0.8713	0.8520	0.5984	0.1331	0.8566	0.8504	0.8729	0.8208	0.6810	0.5280	0.8380	0.8816	0.8577	0.8271	0.5762	0.1580	0.8487	0.8380	0.8373	0.8231	0.7100	0.5331	0.8299	0.8461	0.8549	0.8150	0.5834	0.1576	0.8380	0.8281	0.8382	0.8158	0.8041	0.5441	0.8081	0.8252	0.8227	0.8158	0.4971	0.1430	0.8211	0.8122	0.8430	0.7474	0.6266	0.5133	0.4816	0.8230	0.8106	0.8039	0.5358	0.1396	0.3993	0.4074	0.4483	0.4055	0.5400	0.4973	0.6589	0.8234	0.8399	0.8109	0.5442	0.1068	0.1613	0.1416	0.1879	0.2031	0.2073	0.2650	0.0688	0.0663	0.0647	0.0639	0.0637	0.0688	0.0680	0.0637	0.0700	0.0688	0.0683	0.0711	0.0708	0.0650	0.0638	0.0656	0.0658	0.0675	0.0675	0.0652	0.0678	0.0662	0.0661	0.0671
59=05:22:21	51917	300	0.8033	0.8567	0.8638	0.8467	0.6420	0.1346	0.8403	0.8437	0.8540	0.8283	0.6884	0.5473	0.8341	0.8689	0.8505	0.8191	0.6083	0.1660	0.8642	0.8559	0.8518	0.8148	0.7177	0.5454	0.8355	0.8454	0.8568	0.8071	0.6184	0.1669	0.8548	0.8431	0.8238	0.8007	0.7893	0.5424	0.8312	0.8447	0.8504	0.8430	0.5334	0.1549	0.8273	0.8309	0.8412	0.7811	0.6308	0.5392	0.5085	0.8368	0.8282	0.8198	0.5889	0.1482	0.4268	0.4338	0.4923	0.4223	0.5542	0.5035	0.7143	0.8345	0.8388	0.8267	0.5581	0.1105	0.1665	0.1480	0.1942	0.2116	0.2153	0.2761	0.0723	0.0674	0.0655	0.0669	0.0659	0.0705	0.0681	0.0665	0.0708	0.0691	0.0694	0.0715	0.0746	0.0671	0.0661	0.0657	0.0672	0.0687	0.0672	0.0650	0.0697	0.0691	0.0677	0.0688
60=05:37:02	52798	301	0.8239	0.8719	0.8688	0.8578	0.6721	0.1359	0.8548	0.8633	0.8804	0.8284	0.7099	0.5531	0.8183	0.8731	0.8699	0.8336	0.6658	0.1641	0.8683	0.8305	0.8577	0.8061	0.7468	0.5559	0.8489	0.8575	0.8643	0.8261	0.6510	0.1696	0.8393	0.8504	0.8360	0.8335	0.7982	0.5732	0.8082	0.8377	0.8478	0.8071	0.5578	0.1546	0.8378	0.8241	0.8691	0.7834	0.6549	0.5514	0.5525	0.8350	0.8137	0.8006	0.6250	0.1502	0.4493	0.4590	0.5001	0.4477	0.5696	0.5229	0.7310	0.8282	0.8373	0.8272	0.5980	0.1061	0.1633	0.1487	0.1947	0.2140	0.2144	0.2948	0.0687	0.0656	0.0647	0.0645	0.0634	0.0672	0.0650	0.0638	0.0683	0.0657	0.0657	0.0694	0.0697	0.0633	0.0640	0.0642	0.0640	0.0654	0.0652	0.0642	0.0665	0.0637	0.0648	0.0662
61=05:51:43	53679	300	0.8103	0.8609	0.8743	0.8681	0.7261	0.1383	0.8523	0.8533	0.8704	0.8414	0.7197	0.5643	0.8400	0.8789	0.8603	0.8314	0.6975	0.1767	0.8702	0.8616	0.8632	0.8249	0.7421	0.5628	0.8461	0.8595	0.8602	0.8106	0.7042	0.1786	0.8758	0.8620	0.8290	0.8145	0.7994	0.5656	0.8387	0.8522	0.8564	0.8608	0.6205	0.1630	0.8408	0.8498	0.8594	0.8038	0.6643	0.5571	0.5653	0.8478	0.8251	0.8270	0.6695	0.1499	0.4812	0.4878	0.5495	0.4737	0.5908	0.5318	0.7839	0.8515	0.8424	0.8270	0.6270	0.1055	0.1700	0.1501	0.2026	0.2238	0.2229	0.2909	0.0671	0.0636	0.0621	0.0628	0.0634	0.0674	0.0650	0.0635	0.0683	0.0662	0.0651	0.0698	0.0705	0.0644	0.0628	0.0623	0.0640	0.0651	0.0645	0.0623	0.0649	0.0641	0.0661	0.0653
62=06:06:24	54560	300	0.8194	0.8674	0.8716	0.8627	0.7330	0.1409	0.8605	0.8625	0.8632	0.8144	0.7220	0.5662	0.8502	0.8779	0.8703	0.8444	0.7430	0.1803	0.8635	0.8273	0.8508	0.8040	0.7515	0.5707	0.8419	0.8599	0.8710	0.8321	0.7323	0.1834	0.8285	0.8568	0.8397	0.8305	0.7933	0.5906	0.8277	0.8526	0.8588	0.8259	0.6290	0.1623	0.8349	0.8152	0.8871	0.7910	0.6902	0.5652	0.6204	0.8435	0.8250	0.8078	0.7058	0.1574	0.5055	0.5005	0.5427	0.4968	0.6023	0.5508	0.8055	0.8345	0.8400	0.8240	0.6862	0.1107	0.1754	0.1542	0.2055	0.2260	0.2258	0.3052	0.0691	0.0679	0.0662	0.0641	0.0643	0.0669	0.0661	0.0649	0.0696	0.0682	0.0687	0.0703	0.0729	0.0655	0.0651	0.0649	0.0652	0.0657	0.0653	0.0662	0.0671	0.0642	0.0674	0.0666
63=06:21:05	55441	300	0.8261	0.8717	0.8775	0.8747	0.7910	0.1399	0.8537	0.8662	0.8992	0.8472	0.7234	0.5836	0.8230	0.8785	0.8718	0.8278	0.7685	0.1840	0.8710	0.8452	0.8696	0.8277	0.7532	0.5774	0.8555	0.8594	0.8659	0.8269	0.7676	0.1895	0.8628	0.8634	0.8296	0.8351	0.8044	0.5943	0.8229	0.8375	0.8473	0.8408	0.6807	0.1685	0.8475	0.8474	0.8772	0.8002	0.6899	0.5718	0.6463	0.8482	0.8315	0.8140	0.7275	0.1631	0.5403	0.5351	0.5838	0.5133	0.6175	0.5472	0.8079	0.8522	0.8488	0.8446	0.7080	0.1075	0.1699	0.1534	0.2046	0.2304	0.2316	0.3130	0.0673	0.0624	0.0624	0.0599	0.0620	0.0650	0.0645	0.0630	0.0670	0.0643	0.0659	0.0677	0.0699	0.0630	0.0633	0.0623	0.0631	0.0627	0.0634	0.0637	0.0647	0.0627	0.0638	0.0658
64=06:35:46	56322	300	0.8137	0.8649	0.8846	0.8623	0.8036	0.1448	0.8635	0.8718	0.8922	0.8350	0.7101	0.5909	0.8342	0.8820	0.8724	0.8499	0.7896	0.1904	0.8645	0.8428	0.8459	0.8215	0.7392	0.5905	0.8464	0.8523	0.8686	0.8265	0.8096	0.1975	0.8470	0.8568	0.8481	0.8394	0.7946	0.5930	0.8113	0.8499	0.8482	0.8429	0.7038	0.1750	0.8355	0.8395	0.8796	0.8087	0.6895	0.5775	0.6863	0.8441	0.8156	0.8172	0.7565	0.1700	0.5727	0.5470	0.5954	0.5201	0.6351	0.5509	0.8123	0.8360	0.8422	0.8362	0.7572	0.1081	0.1791	0.1567	0.2142	0.2366	0.2339	0.3184	0.0693	0.0665	0.0643	0.0653	0.0643	0.0685	0.0659	0.0641	0.0688	0.0678	0.0683	0.0725	0.0728	0.0660	0.0637	0.0655	0.0647	0.0653	0.0668	0.0652	0.0668	0.0660	0.0662	0.0689
65=06:50:27	57203	300	0.8167	0.8435	0.8704	0.8604	0.8194	0.1470	0.8504	0.8327	0.8878	0.8385	0.7211	0.5961	0.8379	0.8724	0.8460	0.8347	0.7825	0.2025	0.8652	0.8592	0.8471	0.8373	0.7269	0.6026	0.8442	0.8688	0.8499	0.8113	0.7938	0.2013	0.8726	0.8732	0.8401	0.7985	0.8049	0.6020	0.8371	0.8590	0.8673	0.8591	0.7517	0.1796	0.8526	0.8379	0.8811	0.7945	0.6971	0.5993	0.7127	0.8513	0.8370	0.8434	0.7900	0.1666	0.5780	0.5783	0.6349	0.5635	0.6424	0.5796	0.8063	0.8445	0.8495	0.8169	0.7672	0.1090	0.1821	0.1534	0.2186	0.2412	0.2499	0.3317	0.0696	0.0655	0.0648	0.0653	0.0632	0.0664	0.0660	0.0644	0.0682	0.0674	0.0675	0.0688	0.0713	0.0646	0.0636	0.0656	0.0654	0.0665	0.0661	0.0654	0.0659	0.0650	0.0658	0.0669
66=07:05:08	58084	300	0.8330	0.8748	0.8780	0.8736	0.8164	0.1487	0.8742	0.8831	0.9107	0.8473	0.7303	0.6164	0.8417	0.8781	0.8838	0.8511	0.8074	0.2021	0.8756	0.8369	0.8640	0.8174	0.7608	0.6054	0.8462	0.8717	0.8704	0.8439	0.8078	0.2079	0.8490	0.8912	0.8508	0.8440	0.8054	0.6313	0.8115	0.8552	0.8577	0.8216	0.7560	0.1822	0.8482	0.8398	0.9035	0.8013	0.7121	0.6075	0.7646	0.8404	0.8266	0.8273	0.8075	0.1755	0.6318	0.5955	0.6317	0.5786	0.6646	0.5805	0.8212	0.8349	0.8424	0.8374	0.7816	0.1097	0.1808	0.1574	0.2185	0.2463	0.2512	0.3440	0.0664	0.0625	0.0618	0.0613	0.0611	0.0656	0.0625	0.0611	0.0658	0.0653	0.0651	0.0668	0.0670	0.0633	0.0617	0.0625	0.0619	0.0638	0.0617	0.0622	0.0649	0.0621	0.0629	0.0639
67=07:19:49	58965	300	0.8201	0.8639	0.8627	0.8579	0.8104	0.1520	0.8577	0.8463	0.9038	0.8287	0.7312	0.6198	0.8454	0.8737	0.8618	0.8407	0.7942	0.2120	0.8737	0.8491	0.8554	0.8124	0.7373	0.6033	0.8510	0.8718	0.8734	0.8318	0.7900	0.2111	0.8496	0.9011	0.8440	0.8199	0.7966	0.6334	0.8399	0.8581	0.8744	0.8495	0.7857	0.1908	0.8335	0.8057	0.8988	0.7839	0.7173	0.6072	0.7888	0.8425	0.8323	0.8284	0.8005	0.1812	0.6393	0.6188	0.6496	0.6129	0.6638	0.5990	0.8164	0.8460	0.8467	0.8250	0.7685	0.1121	0.1872	0.1607	0.2310	0.2570	0.2606	0.3570	0.0677	0.0655	0.0646	0.0620	0.0620	0.0672	0.0653	0.0625	0.0683	0.0671	0.0669	0.0702	0.0718	0.0639	0.0633	0.0648	0.0656	0.0652	0.0653	0.0640	0.0678	0.0661	0.0665	0.0657
68=07:34:30	59846	300	0.8287	0.8727	0.8883	0.8765	0.8302	0.1547	0.8682	0.8737	0.9314	0.8434	0.7170	0.6191	0.8538	0.8951	0.8809	0.8593	0.7972	0.2252	0.8602	0.8553	0.8524	0.8479	0.7539	0.6266	0.8466	0.8714	0.8753	0.8378	0.8142	0.2358	0.8623	0.8828	0.8516	0.8248	0.8201	0.6318	0.8323	0.8647	0.8573	0.8442	0.7743	0.2002	0.8470	0.8600	0.9151	0.8217	0.7018	0.6196	0.8142	0.8666	0.8309	0.8344	0.7998	0.1963	0.7081	0.6606	0.6821	0.6000	0.6907	0.6037	0.8440	0.8522	0.8620	0.8501	0.8061	0.1147	0.1945	0.1643	0.2372	0.2622	0.2719	0.3575	0.0714	0.0668	0.0661	0.0648	0.0651	0.0689	0.0696	0.0656	0.0690	0.0683	0.0679	0.0723	0.0737	0.0666	0.0647	0.0673	0.0660	0.0687	0.0678	0.0667	0.0694	0.0668	0.0673	0.0667
69=07:49:11	60727	300	0.8290	0.8677	0.8748	0.8566	0.8297	0.1578	0.8831	0.8603	0.9294	0.8364	0.7400	0.6121	0.8397	0.8830	0.8746	0.8561	0.8047	0.2299	0.8723	0.8636	0.8487	0.8311	0.7340	0.6267	0.8552	0.8756	0.8740	0.8425	0.8011	0.2348	0.8522	0.9076	0.8717	0.8196	0.8222	0.6210	0.8264	0.8685	0.8660	0.8469	0.7760	0.2050	0.8295	0.8265	0.9155	0.8064	0.7078	0.6126	0.8163	0.8463	0.8223	0.8304	0.8091	0.1980	0.7192	0.6699	0.6892	0.6308	0.7005	0.6108	0.8146	0.8274	0.8448	0.8213	0.7806	0.1142	0.1936	0.1673	0.2432	0.2652	0.2716	0.3715	0.0697	0.0668	0.0638	0.0641	0.0650	0.0680	0.0663	0.0642	0.0690	0.0698	0.0672	0.0721	0.0719	0.0661	0.0644	0.0642	0.0653	0.0663	0.0651	0.0652	0.0667	0.0650	0.0650	0.0667
70=08:03:52	61608	300	0.8314	0.8648	0.8770	0.8574	0.8306	0.1629	0.8682	0.8641	0.9183	0.8438	0.7256	0.6195	0.8428	0.8710	0.8654	0.8398	0.8069	0.2431	0.8844	0.8580	0.8624	0.8212	0.7447	0.6209	0.8574	0.8750	0.8862	0.8353	0.8188	0.2500	0.8692	0.9252	0.8647	0.8267	0.8063	0.6235	0.8331	0.8635	0.8711	0.8488	0.7811	0.2158	0.8311	0.8355	0.9156	0.8129	0.7099	0.6311	0.8120	0.8523	0.8316	0.8463	0.8291	0.2085	0.7661	0.6790	0.7270	0.6499	0.7179	0.6262	0.8083	0.8331	0.8266	0.8186	0.7722	0.1149	0.1953	0.1693	0.2476	0.2802	0.2786	0.3879	0.0688	0.0645	0.0629	0.0631	0.0626	0.0670	0.0647	0.0618	0.0656	0.0666	0.0673	0.0705	0.0693	0.0643	0.0628	0.0645	0.0633	0.0650	0.0645	0.0636	0.0657	0.0634	0.0649	0.0656
71=08:18:33	62490	300	0.8273	0.8587	0.8788	0.8757	0.8374	0.1668	0.8438	0.8595	0.9392	0.8584	0.7307	0.6272	0.8402	0.8777	0.8620	0.8293	0.7974	0.2432	0.8721	0.8454	0.8689	0.8301	0.7542	0.6144	0.8486	0.8697	0.8718	0.8210	0.8161	0.2618	0.8691	0.9169	0.8319	0.8244	0.8151	0.6231	0.8310	0.8521	0.8670	0.8521	0.7913	0.2254	0.8438	0.8456	0.9252	0.8008	0.6979	0.6207	0.8122	0.8564	0.8461	0.8398	0.8108	0.2039	0.7942	0.7213	0.7556	0.6524	0.7102	0.6234	0.8253	0.8542	0.8570	0.8378	0.7776	0.1143	0.1969	0.1721	0.2502	0.2925	0.2869	0.3939	0.0686	0.0670	0.0656	0.0654	0.0668	0.0686	0.0667	0.0654	0.0695	0.0683	0.0685	0.0703	0.0716	0.0652	0.0646	0.0663	0.0649	0.0675	0.0659	0.0660	0.0681	0.0670	0.0667	0.0669
72=08:33:14	63371	301	0.8219	0.8571	0.8790	0.8708	0.8405	0.1676	0.8732	0.8557	0.9449	0.8514	0.7371	0.6065	0.8427	0.8820	0.8560	0.8441	0.8057	0.2641	0.8717	0.8750	0.8542	0.8394	0.7444	0.6128	0.8582	0.8675	0.8780	0.8245	0.8145	0.2717	0.8713	0.9366	0.8575	0.8111	0.8288	0.6101	0.8442	0.8630	0.8692	0.8636	0.7946	0.2306	0.8404	0.8391	0.9356	0.8038	0.7086	0.6112	0.8190	0.8535	0.8378	0.8359	0.8072	0.2183	0.8104	0.7307	0.7690	0.6740	0.7340	0.6419	0.8260	0.8411	0.8472	0.8180	0.7813	0.1137	0.2024	0.1674	0.2628	0.2885	0.2978	0.4096	0.0683	0.0653	0.0638	0.0622	0.0638	0.0679	0.0663	0.0635	0.0672	0.0665	0.0662	0.0688	0.0704	0.0633	0.0631	0.0644	0.0641	0.0640	0.0654	0.0639	0.0647	0.0658	0.0646	0.0663
73=08:47:55	64252	300	0.8269	0.8662	0.8829	0.8865	0.8376	0.1713	0.8547	0.8675	0.9774	0.8507	0.7371	0.6190	0.8394	0.8832	0.8700	0.8400	0.8045	0.2776	0.8703	0.8514	0.8737	0.8342	0.7632	0.6098	0.8570	0.8689	0.8618	0.8347	0.8219	0.2947	0.8613	0.9371	0.8304	0.8358	0.8302	0.6312	0.8349	0.8540	0.8688	0.8456	0.8040	0.2365	0.8631	0.8358	0.9711	0.7882	0.7097	0.6162	0.8190	0.8653	0.8484	0.8368	0.8061	0.2329	0.8458	0.7813	0.7858	0.6858	0.7200	0.6403	0.8314	0.8591	0.8645	0.8520	0.7974	0.1175	0.2083	0.1768	0.2643	0.2954	0.3030	0.4226	0.0688	0.0667	0.0652	0.0640	0.0647	0.0691	0.0665	0.0643	0.0689	0.0668	0.0695	0.0719	0.0728	0.0644	0.0639	0.0659	0.0658	0.0676	0.0665	0.0650	0.0688	0.0663	0.0663	0.0676
74=09:02:36	65133	300	0.8530	0.8657	0.8803	0.8725	0.8433	0.1786	0.8700	0.8617	0.9525	0.8477	0.7322	0.6092	0.8496	0.8758	0.8702	0.8575	0.8172	0.2979	0.8750	0.8685	0.8527	0.8402	0.7445	0.6187	0.8644	0.8759	0.8881	0.8326	0.8236	0.3013	0.8685	0.9537	0.8648	0.8225	0.8262	0.6156	0.8373	0.8824	0.8793	0.8691	0.7956	0.2533	0.8360	0.8446	0.9570	0.8132	0.7136	0.6184	0.8319	0.8588	0.8358	0.8477	0.8263	0.2370	0.8419	0.7721	0.7996	0.7099	0.7610	0.6460	0.8241	0.8464	0.8425	0.8288	0.7921	0.1172	0.2129	0.1781	0.2742	0.3062	0.3124	0.4116	0.0704	0.0671	0.0638	0.0637	0.0656	0.0698	0.0668	0.0638	0.0681	0.0685	0.0691	0.0713	0.0711	0.0665	0.0646	0.0655	0.0665	0.0668	0.0665	0.0665	0.0682	0.0644	0.0667	0.0659
75=09:17:17	66014	300	0.8389	0.8674	0.8772	0.8700	0.8423	0.1830	0.8735	0.8790	0.9917	0.8421	0.7386	0.6055	0.8506	0.8885	0.8765	0.8656	0.8046	0.2943	0.8672	0.8485	0.8520	0.8399	0.7637	0.6137	0.8560	0.8755	0.8825	0.8382	0.8187	0.3151	0.8477	0.9506	0.8611	0.8425	0.8444	0.6313	0.8400	0.8562	0.8655	0.8253	0.7747	0.2610	0.8529	0.8369	0.9925	0.8004	0.7146	0.6084	0.8415	0.8481	0.8337	0.8395	0.8152	0.2516	0.8499	0.8118	0.7885	0.7168	0.7462	0.6486	0.8399	0.8452	0.8505	0.8367	0.8197	0.1203	0.2148	0.1776	0.2801	0.3186	0.3216	0.4391	0.0678	0.0643	0.0630	0.0635	0.0630	0.0682	0.0666	0.0643	0.0679	0.0656	0.0668	0.0705	0.0693	0.0637	0.0642	0.0637	0.0641	0.0663	0.0668	0.0634	0.0659	0.0640	0.0671	0.0658
76=09:31:58	66895	300	0.8326	0.8699	0.8762	0.8749	0.8418	0.1812	0.8608	0.8612	0.9746	0.8512	0.7420	0.6211	0.8481	0.8784	0.8732	0.8407	0.8102	0.3117	0.8870	0.8553	0.8760	0.8300	0.7651	0.6123	0.8770	0.8777	0.8856	0.8410	0.8341	0.3279	0.8770	0.9825	0.8479	0.8281	0.8247	0.6206	0.8450	0.8657	0.8774	0.8590	0.8100	0.2719	0.8514	0.8372	0.9810	0.7973	0.7157	0.6256	0.8336	0.8585	0.8421	0.8449	0.8299	0.2637	0.8446	0.8017	0.8092	0.7337	0.7344	0.6322	0.8187	0.8510	0.8464	0.8295	0.7754	0.1232	0.2110	0.1854	0.2866	0.3346	0.3209	0.4478	0.0683	0.0649	0.0635	0.0630	0.0632	0.0691	0.0653	0.0643	0.0696	0.0673	0.0676	0.0720	0.0703	0.0654	0.0637	0.0646	0.0633	0.0667	0.0647	0.0651	0.0663	0.0642	0.0664	0.0665
77=09:46:40	67776	300	0.8137	0.8640	0.8785	0.8747	0.8408	0.1846	0.8626	0.8670	1.0189	0.8474	0.7527	0.6132	0.8498	0.8921	0.8727	0.8579	0.8092	0.3253	0.8667	0.8588	0.8608	0.8481	0.7600	0.5981	0.8540	0.8689	0.8690	0.8370	0.8357	0.3459	0.8589	0.9671	0.8579	0.8373	0.8632	0.6307	0.8374	0.8502	0.8618	0.8419	0.8038	0.2762	0.8610	0.8387	1.0109	0.7917	0.7131	0.5916	0.8348	0.8600	0.8353	0.8331	0.8123	0.2726	0.8580	0.8277	0.7957	0.7475	0.7469	0.6482	0.8376	0.8478	0.8678	0.8436	0.8163	0.1185	0.2222	0.1862	0.2985	0.3401	0.3391	0.4494	0.0694	0.0636	0.0640	0.0625	0.0626	0.0671	0.0662	0.0640	0.0671	0.0667	0.0667	0.0689	0.0688	0.0634	0.0632	0.0640	0.0635	0.0659	0.0647	0.0644	0.0665	0.0646	0.0652	0.0657
78=10:01:21	68657	298	0.8436	0.8752	0.8847	0.8885	0.8548	0.1940	0.8632	0.8812	1.0229	0.8656	0.7445	0.6354	0.8449	0.8949	0.8835	0.8452	0.8135	0.3442	0.8814	0.8663	0.8797	0.8403	0.7794	0.6241	0.8729	0.8758	0.8853	0.8475	0.8494	0.3748	0.8760	0.9891	0.8451	0.8496	0.8556	0.6325	0.8437	0.8642	0.8766	0.8622	0.8129	0.3053	0.8660	0.8613	1.0156	0.8142	0.7192	0.6322	0.8403	0.8666	0.8478	0.8456	0.8323	0.2901	0.8766	0.8316	0.8188	0.7568	0.7488	0.6283	0.8393	0.8753	0.8718	0.8609	0.8166	0.1255	0.2244	0.1911	0.3037	0.3550	0.3521	0.4741	0.0692	0.0660	0.0653	0.0656	0.0636	0.0689	0.0678	0.0637	0.0710	0.0680	0.0679	0.0706	0.0711	0.0669	0.0634	0.0663	0.0645	0.0660	0.0663	0.0654	0.0680	0.0655	0.0668	0.0680
79=10:16:02	69538	300	0.8450	0.8742	0.8768	0.8743	0.8466	0.1946	0.8812	0.8745	1.0173	0.8460	0.7586	0.6162	0.8535	0.8862	0.8804	0.8581	0.8362	0.3518	0.8751	0.8495	0.8646	0.8254	0.7617	0.5998	0.8662	0.8879	0.8773	0.8519	0.8311	0.3799	0.8540	1.0080	0.8590	0.8412	0.8466	0.6344	0.8304	0.8692	0.8808	0.8512	0.8022	0.3049	0.8530	0.8298	1.0310	0.8040	0.7222	0.6155	0.8402	0.8527	0.8413	0.8429	0.8308	0.2960	0.8584	0.8097	0.7880	0.7758	0.7516	0.6437	0.8360	0.8418	0.8502	0.8354	0.8121	0.1262	0.2279	0.1913	0.3161	0.3638	0.3579	0.4836	0.0691	0.0652	0.0630	0.0622	0.0623	0.0664	0.0667	0.0643	0.0678	0.0671	0.0664	0.0703	0.0701	0.0645	0.0638	0.0646	0.0631	0.0658	0.0649	0.0643	0.0642	0.0642	0.0667	0.0661
80=10:30:43	70419	300	0.8487	0.8619	0.8920	0.8816	0.8488	0.1973	0.8604	0.8720	1.0381	0.8676	0.7407	0.6185	0.8333	0.8837	0.8704	0.8442	0.8065	0.3732	0.8689	0.8596	0.8620	0.8389	0.7635	0.6323	0.8672	0.8723	0.8868	0.8344	0.8550	0.4100	0.8750	0.9894	0.8545	0.8378	0.8623	0.6248	0.8392	0.8612	0.8669	0.8601	0.8038	0.3302	0.8553	0.8574	1.0268	0.8098	0.6997	0.6297	0.8467	0.8722	0.8560	0.8478	0.8237	0.3105	0.8724	0.8324	0.8335	0.7571	0.7534	0.6295	0.8309	0.8632	0.8601	0.8462	0.8154	0.1245	0.2299	0.1913	0.3180	0.3716	0.3657	0.4852	0.0686	0.0647	0.0632	0.0624	0.0625	0.0678	0.0661	0.0634	0.0672	0.0675	0.0676	0.0707	0.0702	0.0653	0.0634	0.0650	0.0658	0.0661	0.0652	0.0629	0.0688	0.0636	0.0658	0.0668
81=10:45:24	71300	300	0.8481	0.8653	0.8839	0.8880	0.8630	0.2060	0.8754	0.8634	1.0425	0.8564	0.7690	0.6202	0.8476	0.8861	0.8715	0.8566	0.8303	0.3953	0.8822	0.8678	0.8673	0.8473	0.7602	0.6040	0.8716	0.8948	0.8801	0.8370	0.8371	0.4167	0.8739	1.0317	0.8746	0.8215	0.8698	0.6288	0.8396	0.8705	0.8862	0.8672	0.8118	0.3284	0.8541	0.8296	1.0422	0.8047	0.7230	0.6122	0.8438	0.8617	0.8488	0.8589	0.8289	0.3262	0.8526	0.8203	0.8142	0.7895	0.7544	0.6526	0.8380	0.8469	0.8542	0.8191	0.8066	0.1281	0.2394	0.1972	0.3372	0.3806	0.3847	0.4952	0.0721	0.0674	0.0654	0.0647	0.0659	0.0698	0.0685	0.0652	0.0699	0.0682	0.0691	0.0719	0.0726	0.0658	0.0648	0.0655	0.0663	0.0695	0.0658	0.0669	0.0688	0.0677	0.0663	0.0682
82=11:00:05	72181	298	0.8372	0.8717	0.8860	0.8751	0.8513	0.2091	0.8598	0.8613	1.0537	0.8564	0.7345	0.6148	0.8504	0.8889	0.8778	0.8590	0.8047	0.4043	0.8594	0.8657	0.8613	0.8516	0.7642	0.6142	0.8645	0.8761	0.8820	0.8439	0.8530	0.4418	0.8624	1.0003	0.8542	0.8288	0.8670	0.6184	0.8483	0.8699	0.8653	0.8516	0.8066	0.3628	0.8541	0.8607	1.0521	0.8128	0.7129	0.6088	0.8551	0.8658	0.8451	0.8457	0.8267	0.3392	0.8758	0.8328	0.8159	0.7596	0.7518	0.6299	0.8501	0.8670	0.8683	0.8604	0.8292	0.1272	0.2419	0.1983	0.3445	0.3957	0.3899	0.4997	0.0684	0.0664	0.0634	0.0640	0.0636	0.0666	0.0665	0.0645	0.0696	0.0677	0.0676	0.0720	0.0718	0.0648	0.0651	0.0643	0.0657	0.0656	0.0665	0.0637	0.0668	0.0630	0.0674	0.0668
83=11:14:46	73062	300	0.8346	0.8660	0.8762	0.8676	0.8348	0.2172	0.8605	0.8724	1.0418	0.8450	0.7425	0.6160	0.8554	0.8936	0.8864	0.8606	0.8300	0.4262	0.8767	0.8493	0.8587	0.8210	0.7683	0.6220	0.8694	0.8682	0.8842	0.8473	0.8586	0.4546	0.8480	1.0245	0.8566	0.8470	0.8571	0.6232	0.8346	0.8696	0.8720	0.8514	0.8010	0.3726	0.8489	0.8467	1.0701	0.8095	0.7171	0.6293	0.8479	0.8626	0.8428	0.8383	0.8355	0.3579	0.8864	0.8130	0.7997	0.7690	0.7628	0.6294	0.8464	0.8528	0.8549	0.8531	0.8261	0.1333	0.2489	0.2052	0.3523	0.4114	0.3882	0.5171	0.0710	0.0687	0.0661	0.0667	0.0666	0.0695	0.0683	0.0658	0.0698	0.0697	0.0702	0.0730	0.0718	0.0676	0.0661	0.0670	0.0675	0.0664	0.0678	0.0670	0.0688	0.0664	0.0691	0.0688
84=11:29:27	73944	296	0.8346	0.8776	0.8836	0.8805	0.8374	0.2198	0.8686	0.8804	1.0741	0.8481	0.7587	0.6187	0.8618	0.8860	0.8805	0.8588	0.8306	0.4454	0.8795	0.8423	0.8685	0.8301	0.7768	0.6121	0.8555	0.8772	0.8810	0.8604	0.8600	0.4752	0.8427	1.0340	0.8631	0.8530	0.8802	0.6393	0.8371	0.8616	0.8728	0.8386	0.7974	0.3680	0.8571	0.8383	1.0931	0.7997	0.7289	0.6188	0.8393	0.8599	0.8457	0.8350	0.8261	0.3717	0.8802	0.8279	0.7994	0.7865	0.7522	0.6430	0.8342	0.8506	0.8530	0.8454	0.8244	0.1356	0.2527	0.2093	0.3628	0.4206	0.4048	0.5305	0.0703	0.0678	0.0640	0.0657	0.0658	0.0697	0.0673	0.0658	0.0697	0.0686	0.0712	0.0721	0.0715	0.0672	0.0653	0.0656	0.0661	0.0685	0.0671	0.0666	0.0683	0.0670	0.0669	0.0692
85=11:44:08	74825	300	0.8270	0.8635	0.8782	0.8658	0.8495	0.2209	0.8708	0.8658	1.0622	0.8511	0.7521	0.5999	0.8594	0.8874	0.8758	0.8707	0.8264	0.4811	0.8707	0.8677	0.8500	0.8398	0.7594	0.6112	0.8458	0.8801	0.8877	0.8471	0.8574	0.4784	0.8612	1.0419	0.8746	0.8273	0.8785	0.6087	0.8472	0.8831	0.8785	0.8636	0.8007	0.3982	0.8413	0.8466	1.0713	0.8227	0.7269	0.6073	0.8314	0.8546	0.8410	0.8475	0.8386	0.3879	0.8675	0.8061	0.8098	0.7871	0.7724	0.6390	0.8372	0.8413	0.8426	0.8314	0.8238	0.1315	0.2566	0.2081	0.3829	0.4284	0.4193	0.5152	0.0681	0.0638	0.0617	0.0626	0.0629	0.0677	0.0633	0.0618	0.0665	0.0653	0.0658	0.0689	0.0694	0.0654	0.0632	0.0633	0.0627	0.0631	0.0636	0.0633	0.0651	0.0640	0.0642	0.0663
86=11:58:49	75706	300	0.8342	0.8739	0.8790	0.8793	0.8522	0.2310	0.8632	0.8748	1.0799	0.8665	0.7703	0.6273	0.8542	0.8835	0.8733	0.8465	0.8231	0.4858	0.8862	0.8597	0.8842	0.8381	0.7840	0.6065	0.8817	0.8831	0.8771	0.8446	0.8590	0.5134	0.8698	1.0757	0.8445	0.8361	0.8882	0.6292	0.8509	0.8712	0.8852	0.8666	0.8287	0.4234	0.8653	0.8436	1.1063	0.8076	0.7333	0.6265	0.8485	0.8649	0.8475	0.8500	0.8319	0.3941	0.8718	0.8286	0.8221	0.7994	0.7428	0.6373	0.8348	0.8637	0.8645	0.8519	0.8116	0.1352	0.2566	0.2158	0.3890	0.4604	0.4304	0.5574	0.0687	0.0654	0.0631	0.0636	0.0641	0.0672	0.0652	0.0633	0.0688	0.0672	0.0660	0.0692	0.0717	0.0662	0.0645	0.0644	0.0644	0.0670	0.0651	0.0644	0.0657	0.0643	0.0661	0.0658
87=12:13:30	76587	300	0.8282	0.8736	0.8805	0.8644	0.8481	0.2326	0.8775	0.8725	1.0831	0.8547	0.7543	0.6152	0.8473	0.8874	0.8767	0.8614	0.8348	0.5088	0.8787	0.8617	0.8511	0.8450	0.7593	0.6153	0.8560	0.8837	0.8956	0.8513	0.8675	0.5269	0.8616	1.0664	0.8710	0.8369	0.8948	0.6206	0.8413	0.8711	0.8815	0.8575	0.8008	0.4283	0.8317	0.8471	1.0919	0.8237	0.7151	0.6141	0.8353	0.8640	0.8392	0.8494	0.8404	0.4249	0.8722	0.8150	0.8137	0.7945	0.7736	0.6426	0.8411	0.8457	0.8445	0.8364	0.8159	0.1357	0.2661	0.2184	0.4104	0.4609	0.4364	0.5435	0.0669	0.0638	0.0635	0.0627	0.0627	0.0663	0.0658	0.0634	0.0678	0.0670	0.0657	0.0698	0.0704	0.0628	0.0640	0.0642	0.0626	0.0655	0.0634	0.0627	0.0671	0.0646	0.0663	0.0662
88=12:28:11	77468	300	0.8422	0.8789	0.8894	0.8729	0.8515	0.2393	0.8871	0.8835	1.0931	0.8597	0.7644	0.6168	0.8554	0.8932	0.8869	0.8757	0.8384	0.5371	0.8782	0.8664	0.8549	0.8469	0.7683	0.6242	0.8675	0.8904	0.8980	0.8575	0.8723	0.5542	0.8625	1.0771	0.8821	0.8378	0.9094	0.6240	0.8456	0.8774	0.8814	0.8617	0.8050	0.4498	0.8382	0.8516	1.1123	0.8272	0.7269	0.6184	0.8455	0.8658	0.8347	0.8528	0.8409	0.4485	0.8797	0.8148	0.8170	0.8042	0.7789	0.6504	0.8449	0.8489	0.8481	0.8360	0.8295	0.1393	0.2724	0.2199	0.4240	0.4791	0.4505	0.5656	0.0691	0.0657	0.0657	0.0647	0.0642	0.0688	0.0647	0.0633	0.0690	0.0690	0.0694	0.0707	0.0710	0.0657	0.0650	0.0670	0.0640	0.0666	0.0670	0.0650	0.0684	0.0677	0.0666	0.0671
89=12:42:52	78349	296	0.8345	0.8688	0.8842	0.8641	0.8512	0.2441	0.8751	0.8707	1.0994	0.8509	0.7552	0.6159	0.8609	0.8932	0.8825	0.8721	0.8340	0.5554	0.8794	0.8621	0.8526	0.8477	0.7658	0.6184	0.8601	0.8851	0.8952	0.8549	0.8720	0.5729	0.8585	1.0756	0.8717	0.8310	0.9100	0.6217	0.8532	0.8795	0.8815	0.8664	0.8023	0.4664	0.8357	0.8482	1.1140	0.8258	0.7250	0.6174	0.8379	0.8588	0.8392	0.8512	0.8326	0.4589	0.8707	0.8167	0.8114	0.8043	0.7769	0.6407	0.8499	0.8541	0.8474	0.8418	0.8292	0.1412	0.2841	0.2247	0.4366	0.4883	0.4643	0.5738	0.0703	0.0670	0.0659	0.0660	0.0654	0.0693	0.0677	0.0651	0.0704	0.0692	0.0702	0.0714	0.0727	0.0662	0.0662	0.0668	0.0673	0.0688	0.0687	0.0650	0.0687	0.0671	0.0682	0.0686
