# Supplementary material for: Systematic Prediction of Antifungal Drug Synergy by Chemogenomic Screening in Saccharomyces cerevisiae
Source: Front Fungal Biol. 2021 Jul 2;2:683414. doi: 10.3389/ffunb.2021.683414 (PMC10512392; doi:10.3389/ffunb.2021.683414)
Supplement: Supplementary file 1 [file Data_Sheet_1.ZIP › Supplementary data/Sypplementary_data_1_(Drug_synergy_assays)/Can_VS_Hyd & Can_VS_NaF_ps1_A_96_T_20.txt]

[config file info]
last_write=07:04:16_15:43:25
last write=07:04:19_14:55:23
[Run_Parameters]
Instrument=Tecan_20
Ini_Names=Read_Reps,Delid,Save_Data_File,Start_Time_Now
barcode_drug_plate=201401
user=corey
Plate_Size=96
Plate_Type=NUN96ft.pdf
Samples_to_Run=6
Overlay_Size=48
Drug_Plate=none
Plate_Quarter=none
run_ID=none
run_plate_repeat=1
Read_Reps=95
Read_Modes=Absorbance
Read_Flor_Every=2
Max_Delta_OD=0.500000
Well_By_Row_Col=none
Reorder_Map=Order_Strings_Not,0
Tip_Vol=200
OD_to_Innoc=0.100,0.100,0.380,0.380,0.380,0.380,0.760,0.760,0.100,0.100,0.380,0.380,0.380,0.380,0.760,0.760,0.100,0.100,0.380,0.380,0.380,0.380,0.760,0.760,0.100,0.100,0.380,0.380,0.380,0.380,0.760,0.760,0.100,0.100,0.380,0.380,0.380,0.380,0.760,0.760,0.100,0.100,0.380,0.380,0.380,0.380,0.760,0.760
Absorption_Max=.3
OD_to_Save=0.100,0.100,0.380,0.380,0.380,0.380,0.760,0.760,0.100,0.100,0.380,0.380,0.380,0.380,0.760,0.760,0.100,0.100,0.380,0.380,0.380,0.380,0.760,0.760,0.100,0.100,0.380,0.380,0.380,0.380,0.760,0.760,0.100,0.100,0.380,0.380,0.380,0.380,0.760,0.760,0.100,0.100,0.380,0.380,0.380,0.380,0.760,0.760
OD_to_Dilute=0.100
Save_Sample_Vol=180
Save_Sample_Reps=2
Innoc_Vol=184,184,46,46,46,46,0,0,184,184,46,46,46,46,0,0,184,184,46,46,46,46,0,0,184,184,46,46,46,46,0,0,184,184,46,46,46,46,0,0,184,184,46,46,46,46,0,0
Dilute_Vol=23,23,23,23,23,23,23,23,23,23,23,23,23,23,23,23,23,23,23,23,23,23,23,23,23,23,23,23,23,23,23,23,23,23,23,23,23,23,23,23,23,23,23,23,23,23,23,23
Save_Vol=800,800,800,800,800,800,800,800,800,800,800,800,800,800,800,800,800,800,800,800,800,800,800,800,800,800,800,800,800,800,800,800,800,800,800,800,800,800,800,800,800,800,800,800,800,800,800,800
Reference_Vol=100,100,100,100,100,100,100,100,100,100,100,100,100,100,100,100,100,100,100,100,100,100,100,100,100,100,100,100,100,100,100,100,100,100,100,100,100,100,100,100,100,100,100,100,100,100,100,100,100,100,100,100,100,100,100,100,100,100,100,100,100,100,100,100,100,100,100,100,100,100,100,100,100,100,100,100,100,100,100,100,100,100,100,100,100,100,100,100,100,100,100,100,100,100,100,100
Read_to_Innoc=20,20,20,20,20,20,20,20,20,20,20,20,20,20,20,20,20,20,20,20,20,20,20,20,20,20,20,20,20,20,20,20,20,20,20,20,20,20,20,20,20,20,20,20,20,20,20,20
Read_to_Dilute=26,26,26,26,26,26,26,26,26,26,26,26,26,26,26,26,26,26,26,26,26,26,26,26,26,26,26,26,26,26,26,26,26,26,26,26,26,26,26,26,26,26,26,26,26,26,26,26
Read_to_Save=20,20,20,20,20,20,20,20,20,20,20,20,20,20,20,20,20,20,20,20,20,20,20,20,20,20,20,20,20,20,20,20,20,20,20,20,20,20,20,20,20,20,20,20,20,20,20,20
Innoc_Target_Map=1,2,3,4,5,6,7,8,9,10,11,12,13,14,15,16,17,18,19,20,21,22,23,24,25,26,27,28,29,30,31,32,33,34,35,36,37,38,39,40,41,42,43,44,45,46,47,48
Pipet_Trigger=OD_Save_Innoc
Pipet_Volume_Adj=Con_OD_Save
Delid=no
Pre_Init=yes
Talk_To_ProMax=no
Time_Out_Time=1050
Wait_While_Busy=yes
Idle_Time=2
Screen_Run_Type=pre_screen_1
Spect_Protocol=15m
Spec_Run_File=GG_PB_Voyage.pda
Spec_Assay_File=""
Save_Data_File=16_04_07_CanvsHyd_CanvsNaF_ps1_A_96_T_20.txt
Working_Dir=C%3A\\Users\\Growth_Data
Run_Control_Dir=C%3A\\Users\\Yeast_Run_Files
Tracking_Dir=""
Track_File=201401_data_track.txt
Save_Run_Data_Flag=yes
Set_Incubator_Temp=30.0
Base_Line_Flag=atstart_minimum
Pipet_Cycles_Before_Save=20
Time_Point_Save=wellmap
Innoc_Direction=down
Wells_In_Use=111111111111111111111111111111111111111111111111
Save_Sample_Map=111111001111110011111100111111001111110011111100
Sections_to_Run=0
Rows_per_Section=8
Start_Sections_Row=1
MultiProbe_Run_File=MJP_Innoc_Save_Tecan_12_Falcon.MPT
Multiprobe_Run_Dialogue=yes
Comments=no%20comment
Target_Temp=300
Temp_Control=On
Delta_Temp=10
ReadMode=Absorbance,Bottom
ExcitationFilter=485,
EmissionFilter=535,
MeasurementFilter=595
ReadsPerWellNumber=1,1
ShakeDuration=800,0
GainMode=Manual
PdfName=NUN96ft.pdf
Gain=50
Add_Drug_Map=1,1,1,1,1,1,1,1,1,1,1,1,1,1,1,1,1,1,1,1,1,1,1,1,1,1,1,1,1,1,1,1,1,1,1,1,1,1,1,1,1,1,1,1,1,1,1,1
Add_Drug_Vol=7,7,7,7,7,7,7,7,7,7,7,7,7,7,7,7,7,7,7,7,7,7,7,7,7,7,7,7,7,7,7,7,7,7,7,7,7,7,7,7,7,7,7,7,7,7,7,7
Innoc_Map=111011101110111011101110111011101110111011101110111011101110111011101110111011101110111011101110
Dilute_Map=111111111111111111111111111111111111111111111111111111111111111111111111111111111111111111111111
data_file_name=iS_1_48.txt
barcode=""
Hit_Call_Threshold=1.000000
Reference_Well=A01
WT_Ref_Well=0
Project_Name=test
Pipet_Gens_Point=5.00,10.00,15.00,20.00,5.00,10.00,15.00,20.00,5.00,10.00,15.00,20.00,5.00,10.00,15.00,20.00,5.00,10.00,15.00,20.00,5.00,10.00,15.00,20.00,5.00,10.00,15.00,20.00,5.00,10.00,15.00,20.00,5.00,10.00,15.00,20.00,5.00,10.00,15.00,20.00,5.00,10.00,15.00,20.00,5.00,10.00,15.00,20.00,
Shake_Divisor=1
data_handling=file_&_DB_&_auto_analysis
time_frm_freezer=-1.00
gens_frm_freezer=-1.00
Well_Vol=100
Parent_ID=""
Units=%
Quarter=A
media_name=ypd
Save_Mode=one_to_one
Consolidate_Save_Map=1,2,3,4,5,6,7,8,9,10,11,12,13,14,15,16,17,18,19,20,21,22,23,24,25,26,27,28,29,30,31,32,33,34,35,36,37,38,39,40,41,42,43,44,45,46,47,48
Add_Drug_at_Start_Map=000000000000000000000000000000000000000000000000000
Add_Drug_Labware=add_drug_48
Max_Dynam_OD_Change=0.05
Reads_After_Pipet=1
Ref_Type=single_ref
Read_to_Add_Drug_at_Start=0
Send_Email_at_Pipet=no_email
Strain_Name=""
Media=ypd
drug_vol=2.00
Drug_Name=""
Drug_Conc=2
Innoc_Conc=""
Strain_Plate=none
ShakeIntensity=High
ShakeMode=Orbital
NumberOfFlashes=1
PartOfPlate=0
MovePlateOutAfterMeasurement=0
IntegrationLagTime=0
IntegrationTime=100
DelayMoveFlashFluorescence=0
[Drug_Data]
Drug_Plate=none
Strain_Plate=none
Media=ypd
Drug_Name=nd,nd,nd,nd,nd,nd,nd,nd,nd,nd,nd,nd,nd,nd,nd,nd,nd,nd,nd,nd,nd,nd,nd,nd,nd,nd,nd,nd,nd,nd,nd,nd,nd,nd,nd,nd,nd,nd,nd,nd,nd,nd,nd,nd,nd,nd,nd,nd,nd,nd,nd,nd,nd,nd,nd,nd,nd,nd,nd,nd,nd,nd,nd,nd,nd,nd,nd,nd,nd,nd,nd,nd,nd,nd,nd,nd,nd,nd,nd,nd,nd,nd,nd,nd,nd,nd,nd,nd,nd,nd,nd,nd,nd,nd,nd,nd
Strain_Name=ud
Drug_Conc=""
Innoc_Conc=0.06250,0.06250,0.06250,0.06250,0.06250,0.06250,0.06250,0.06250,0.06250,0.06250,0.06250,0.06250,0.06250,0.06250,0.06250,0.06250,0.06250,0.06250,0.06250,0.06250,0.06250,0.06250,0.06250,0.06250,0.06250,0.06250,0.06250,0.06250,0.06250,0.06250,0.06250,0.06250,0.06250,0.06250,0.06250,0.06250,0.06250,0.06250,0.06250,0.06250,0.06250,0.06250,0.06250,0.06250,0.06250,0.06250,0.06250,0.06250,0.06250,0.06250,0.06250,0.06250,0.06250,0.06250,0.06250,0.06250,0.06250,0.06250,0.06250,0.06250,0.06250,0.06250,0.06250,0.06250,0.06250,0.06250,0.06250,0.06250,0.06250,0.06250,0.06250,0.06250,0.06250,0.06250,0.06250,0.06250,0.06250,0.06250,0.06250,0.06250,0.06250,0.06250,0.06250,0.06250,0.06250,0.06250,0.06250,0.06250,0.06250,0.06250,0.06250,0.06250,0.06250,0.06250,0.06250,0.06250
Run_ID=none
Plate_Quarter=A
Units=%,%,%,%,%,%,%,%,%,%,%,%,%,%,%,%,%,%,%,%,%,%,%,%,%,%,%,%,%,%,%,%,%,%,%,%,%,%,%,%,%,%,%,%,%,%,%,%,%,%,%,%,%,%,%,%,%,%,%,%,%,%,%,%,%,%,%,%,%,%,%,%,%,%,%,%,%,%,%,%,%,%,%,%,%,%,%,%,%,%,%,%,%,%,%,%
Parent_ID=""
Project_Name=test
Strain_Backgrnd=0,0,0,0,0,0,0,0,0,0,0,0,0,0,0,0,0,0,0,0,0,0,0,0,0,0,0,0,0,0,0,0,0,0,0,0,0,0,0,0,0,0,0,0,0,0,0,0,0,0,0,0,0,0,0,0,0,0,0,0,0,0,0,0,0,0,0,0,0,0,0,0,0,0,0,0,0,0,0,0,0,0,0,0,0,0,0,0,0,0,0,0,0,0,0,0
Well_Vol=100,100,100,100,100,100,100,100,100,100,100,100,100,100,100,100,100,100,100,100,100,100,100,100,100,100,100,100,100,100,100,100,100,100,100,100,100,100,100,100,100,100,100,100,100,100,100,100,100,100,100,100,100,100,100,100,100,100,100,100,100,100,100,100,100,100,100,100,100,100,100,100,100,100,100,100,100,100,100,100,100,100,100,100,100,100,100,100,100,100,100,100,100,100,100,100
time_frm_freezer=-1.00
gens_frm_freezer=-1.00
user=corey
Strain_Pool=ud,ud,ud,ud,ud,ud,ud,ud,ud,ud,ud,ud,ud,ud,ud,ud,ud,ud,ud,ud,ud,ud,ud,ud,ud,ud,ud,ud,ud,ud,ud,ud,ud,ud,ud,ud,ud,ud,ud,ud,ud,ud,ud,ud,ud,ud,ud,ud,ud,ud,ud,ud,ud,ud,ud,ud,ud,ud,ud,ud,ud,ud,ud,ud,ud,ud,ud,ud,ud,ud,ud,ud,ud,ud,ud,ud,ud,ud,ud,ud,ud,ud,ud,ud,ud,ud,ud,ud,ud,ud,ud,ud,ud,ud,ud,ud
Well_Alias=A01,A02,A03,A04,A05,A06,A07,A08,A09,A10,A11,A12,B01,B02,B03,B04,B05,B06,B07,B08,B09,B10,B11,B12,C01,C02,C03,C04,C05,C06,C07,C08,C09,C10,C11,C12,D01,D02,D03,D04,D05,D06,D07,D08,D09,D10,D11,D12,E01,E02,E03,E04,E05,E06,E07,E08,E09,E10,E11,E12,F01,F02,F03,F04,F05,F06,F07,F08,F09,F10,F11,F12,G01,G02,G03,G04,G05,G06,G07,G08,G09,G10,G11,G12,H01,H02,H03,H04,H05,H06,H07,H08,H09,H10,H11,H12
Well_Pos=1,2,3,4,5,6,7,8,9,10,11,12,13,14,15,16,17,18,19,20,21,22,23,24,25,26,27,28,29,30,31,32,33,34,35,36,37,38,39,40,41,42,43,44,45,46,47,48,49,50,51,52,53,54,55,56,57,58,59,60,61,62,63,64,65,66,67,68,69,70,71,72,73,74,75,76,77,78,79,80,81,82,83,84,85,86,87,88,89,90,91,92,93,94,95,96
position=A01,A02,A03,A04,A05,A06,A07,A08,A09,A10,A11,A12,B01,B02,B03,B04,B05,B06,B07,B08,B09,B10,B11,B12,C01,C02,C03,C04,C05,C06,C07,C08,C09,C10,C11,C12,D01,D02,D03,D04,D05,D06,D07,D08,D09,D10,D11,D12,E01,E02,E03,E04,E05,E06,E07,E08,E09,E10,E11,E12,F01,F02,F03,F04,F05,F06,F07,F08,F09,F10,F11,F12,G01,G02,G03,G04,G05,G06,G07,G08,G09,G10,G11,G12,H01,H02,H03,H04,H05,H06,H07,H08,H09,H10,H11,H12
[Runtime_State]
Instrument=Tecan_20
Start_Time_Now=3.2595974140E+9
Reads_Completed=80
Innoc_Direction=down
Wells_In_Use=111111111111111111111111111111111111111111111111111111111111111111111111111111111111111111111111
Innoc_Map=111111111111111111111111111111111111111111111111111111111111111111111111111111111111000000000000
Dilute_Map=111111111111111111111111111111111111111111111111111111111111111111111111111111111111111111111111
Save_Sample_Map=000000000000000000000000000000000000000000000000010000000100000001000000010000000100000001000000
Current_OD=0.793,0.772,0.816,0.763,0.790,0.716,0.909,0.789,0.774,0.780,0.742,0.737,0.816,0.797,0.765,0.778,0.755,0.723,0.840,0.825,0.790,0.788,0.741,0.706,0.767,0.783,0.752,0.729,0.730,0.654,0.899,0.851,0.824,0.812,0.789,0.792,0.771,0.730,0.705,0.706,0.649,0.521,0.939,0.928,0.886,0.892,0.777,0.724,0.674,0.696,0.641,0.629,0.551,0.266,0.941,0.883,0.879,0.839,0.782,0.765,0.631,0.580,0.559,0.431,0.212,0.131,0.653,0.680,0.664,0.664,0.645,0.573,0.063,0.064,0.063,0.063,0.062,0.063,0.062,0.063,0.061,0.063,0.063,0.063,0.064,0.064,0.063,0.064,0.063,0.064,0.063,0.063,0.064,0.063,0.063,0.064
Bckgrnd_OD=0.080,0.080,0.081,0.080,0.080,0.078,0.081,0.079,0.079,0.080,0.079,0.079,0.084,0.082,0.079,0.079,0.082,0.082,0.080,0.080,0.080,0.079,0.080,0.079,0.080,0.082,0.081,0.080,0.080,0.080,0.081,0.080,0.079,0.080,0.088,0.082,0.082,0.081,0.080,0.079,0.080,0.077,0.081,0.081,0.080,0.080,0.079,0.079,0.080,0.083,0.080,0.080,0.078,0.077,0.079,0.080,0.080,0.085,0.081,0.080,0.081,0.080,0.080,0.079,0.078,0.076,0.079,0.079,0.079,0.080,0.079,0.078,0.062,0.062,0.062,0.062,0.060,0.062,0.061,0.062,0.061,0.061,0.062,0.062,0.063,0.063,0.062,0.062,0.062,0.062,0.062,0.062,0.062,0.062,0.062,0.062
Mapped=111111101111110011111100111111111111110011111100111111111111111111111111111111111111111111111111
Pipet_Completed=000000000000000000000000000000000000000000000000000000000000000000000000000000000000000000000000
Innoc_Completed=0,0,0,0,0,0,0,0,0,0,0,0,0,0,0,0,0,0,0,0,0,0,0,0,0,0,0,0,0,0,0,0,0,0,0,0,0,0,0,0,0,0,0,0,0,0,0,0,0,0,0,0,0,0,0,0,0,0,0,0,0,0,0,0,0,0,0,0,0,0,0,0,0,0,0,0,0,0,0,0,0,0,0,0,0,0,0,0,0,0,0,0,0,0,0,0
Save_Completed=0,0,0,0,0,0,0,0,0,0,0,0,0,0,0,0,0,0,0,0,0,0,0,0,0,0,0,0,0,0,0,0,0,0,0,0,0,0,0,0,0,0,0,0,0,0,0,0,0,0,0,0,0,0,0,0,0,0,0,0,0,0,0,0,0,0,0,0,0,0,0,0,0,0,0,0,0,0,0,0,0,0,0,0,0,0,0,0,0,0,0,0,0,0,0,0
Pipeted_At=0,0,0,0,0,0,0,0,0,0,0,0,0,0,0,0,0,0,0,0,0,0,0,0,0,0,0,0,0,0,0,0,0,0,0,0,0,0,0,0,0,0,0,0,0,0,0,0,0,0,0,0,0,0,0,0,0,0,0,0,0,0,0,0,0,0,0,0,0,0,0,0,0,0,0,0,0,0,0,0,0,0,0,0,0,0,0,0,0,0,0,0,0,0,0,0
Pipeted_OD=0,0,0,0,0,0,0,0,0,0,0,0,0,0,0,0,0,0,0,0,0,0,0,0,0,0,0,0,0,0,0,0,0,0,0,0,0,0,0,0,0,0,0,0,0,0,0,0,0,0,0,0,0,0,0,0,0,0,0,0,0,0,0,0,0,0,0,0,0,0,0,0,0,0,0,0,0,0,0,0,0,0,0,0,0,0,0,0,0,0,0,0,0,0,0,0
Dilutes_Completed=0,0,0,0,0,0,0,0,0,0,0,0,0,0,0,0,0,0,0,0,0,0,0,0,0,0,0,0,0,0,0,0,0,0,0,0,0,0,0,0,0,0,0,0,0,0,0,0,0,0,0,0,0,0,0,0,0,0,0,0,0,0,0,0,0,0,0,0,0,0,0,0,0,0,0,0,0,0,0,0,0,0,0,0,0,0,0,0,0,0,0,0,0,0,0,0
Time_At_Innoc=0,0,0,0,0,0,0,0,0,0,0,0,0,0,0,0,0,0,0,0,0,0,0,0,0,0,0,0,0,0,0,0,0,0,0,0,0,0,0,0,0,0,0,0,0,0,0,0,0,0,0,0,0,0,0,0,0,0,0,0,0,0,0,0,0,0,0,0,0,0,0,0,0,0,0,0,0,0,0,0,0,0,0,0,0,0,0,0,0,0,0,0,0,0,0,0
Time_At_Save=0,0,0,0,0,0,0,0,0,0,0,0,0,0,0,0,0,0,0,0,0,0,0,0,0,0,0,0,0,0,0,0,0,0,0,0,0,0,0,0,0,0,0,0,0,0,0,0,0,0,0,0,0,0,0,0,0,0,0,0,0,0,0,0,0,0,0,0,0,0,0,0,0,0,0,0,0,0,0,0,0,0,0,0,0,0,0,0,0,0,0,0,0,0,0,0
Time_At_Dilute=0,0,0,0,0,0,0,0,0,0,0,0,0,0,0,0,0,0,0,0,0,0,0,0,0,0,0,0,0,0,0,0,0,0,0,0,0,0,0,0,0,0,0,0,0,0,0,0,0,0,0,0,0,0,0,0,0,0,0,0,0,0,0,0,0,0,0,0,0,0,0,0,0,0,0,0,0,0,0,0,0,0,0,0,0,0,0,0,0,0,0,0,0,0,0,0
Previous_OD=0.793,0.772,0.816,0.763,0.790,0.716,0.909,0.789,0.774,0.780,0.742,0.737,0.816,0.797,0.765,0.778,0.755,0.723,0.840,0.825,0.790,0.788,0.741,0.706,0.767,0.783,0.752,0.729,0.730,0.654,0.899,0.851,0.824,0.812,0.789,0.792,0.771,0.730,0.705,0.706,0.649,0.521,0.939,0.928,0.886,0.892,0.777,0.724,0.674,0.696,0.641,0.629,0.551,0.266,0.941,0.883,0.879,0.839,0.782,0.765,0.631,0.580,0.559,0.431,0.212,0.131,0.653,0.680,0.664,0.664,0.645,0.573,0.063,0.064,0.063,0.063,0.062,0.063,0.062,0.063,0.061,0.063,0.063,0.063,0.064,0.064,0.063,0.064,0.063,0.064,0.063,0.063,0.064,0.063,0.063,0.064
Prev_Delta_OD=0.014,0.009,0.002,0.003,0.000,0.001,0.016,0.010,0.001,0.008,0.006,0.012,0.005,0.006,0.019,0.017,0.011,0.005,0.006,0.007,0.000,0.002,0.001,0.008,0.001,0.001,0.004,0.001,0.009,0.001,0.010,0.008,0.002,0.013,0.004,0.008,0.003,0.002,0.004,0.002,0.014,0.025,0.004,0.003,0.005,0.011,0.010,0.001,0.003,0.003,0.004,0.006,0.006,0.013,0.007,0.004,0.008,0.004,0.006,0.003,0.018,0.009,0.001,0.003,0.008,0.003,0.007,0.003,0.015,0.005,0.002,0.016,0.000,0.000,0.000,0.000,0.000,0.000,0.000,0.000,0.001,0.001,0.000,0.001,0.000,0.000,0.000,0.001,0.000,0.001,0.001,0.001,0.001,0.000,0.000,0.001
Delta_From_Ref=0.000,0.017,-0.186,1.012,0.043,2.159,-0.312,0.251,0.048,0.065,1.655,2.088,-0.090,0.254,1.858,2.594,0.053,0.055,0.097,0.168,0.729,1.022,5.210,7.073,0.017,-0.017,0.990,1.306,1.747,2.125,-0.629,0.091,0.035,0.063,1.283,1.970,0.885,1.171,4.339,5.378,0.096,0.143,0.000,0.294,0.581,0.844,5.041,7.175,0.000,0.000,0.000,0.000,0.000,0.000,0.000,0.000,0.000,0.000,0.000,0.000,0.000,0.000,0.000,0.000,0.000,0.000,0.000,0.000,0.000,0.000,0.000,0.000,0.000,0.000,0.000,0.000,0.000,0.000,0.000,0.000,0.000,0.000,0.000,0.000,0.000,0.000,0.000,0.000,0.000,0.000,0.000,0.000,0.000,0.000,0.000,0.000
Sig_OD_Delta=0,0,0,1,0,1,0,0,0,0,1,1,0,0,1,1,0,0,0,0,0,1,1,1,0,0,0,1,1,1,0,0,0,0,1,1,0,1,1,1,0,0,0,0,0,0,1,1,0,0,0,0,0,0,0,0,0,0,0,0,0,0,0,0,0,0,0,0,0,0,0,0,0,0,0,0,0,0,0,0,0,0,0,0,0,0,0,0,0,0,0,0,0,0,0,0
Add_Drug_at_Start_Map=000000000000000000000000000000000000000000000000000000000000000000000000000000000000000000000000
[Analysis]
Drug_ID=A1,A2,A3,A4,A5,A6,B1,B2,B3,B4,B5,B6,C1,C2,C3,C4,C5,C6,D1,D2,D3,D4,D5,D6,E1,E2,E3,E4,E5,E6,F1,F2,F3,F4,F5,F6,G1,G2,G3,G4,G5,G6,H1,H2,H3,H4,H5,H6
Decision=no_inh,no_inh,no_inh,ps2_4_1,no_inh,other,no_inh,no_inh,ps2_1_1,ps2_2_1,ps2_4_1,other,ps2_2_1,ps2_1_1,ps2_4_1,ps2_4_1,ps2_4_2,other,ps2_4_1,ps2_4_1,ps2_4_1,ps2_4_2,ps2_4_2,other,ps2_4_2,ps2_4_2,ps2_4_2,other,other,other,other,other,other,other,other,other,screen,screen,screen,screen,screen,screen,screen,screen,screen,screen,screen,screen,no_inh,no_inh,no_inh,ps2_4_1,ps2_4_1,other,no_inh,no_inh,ps2_1_1,ps2_2_1,ps2_4_1,other,no_inh,no_inh,no_inh,ps2_2_1,ps2_4_1,ps2_4_2,no_inh,no_inh,no_inh,ps2_1_1,ps2_4_1,other,no_inh,no_inh,no_inh,ps2_1_1,ps2_4_1,other,ps2_4_1,ps2_4_1,ps2_4_1,ps2_4_1,ps2_4_2,other,screen,screen,screen,screen,screen,screen,screen,screen,screen,screen,screen,screen
Plot_Min=0.100,0.100,0.100,0.100,0.100,0.100,0.100,0.100,0.100,0.100,0.100,0.100,0.100,0.100,0.100,0.100,0.100,0.100,0.100,0.100,0.100,0.100,0.100,0.100,0.100,0.100,0.100,0.100,0.100,0.100,0.100,0.100,0.100,0.100,0.100,0.100,0.100,0.100,0.100,0.100,0.100,0.100,0.100,0.100,0.100,0.100,0.100,0.100
Plot_Max=1.500,1.500,1.500,1.500,1.500,1.500,1.500,1.500,1.500,1.500,1.500,1.500,1.500,1.500,1.500,1.500,1.500,1.500,1.500,1.500,1.500,1.500,1.500,1.500,1.500,1.500,1.500,1.500,1.500,1.500,1.500,1.500,1.500,1.500,1.500,1.500,1.500,1.500,1.500,1.500,1.500,1.500,1.500,1.500,1.500,1.500,1.500,1.500
G_Plot_Min=0.1
G_Plot_Delta=0.7
Plot_On_Off=0
OD_Gen_Pt=0.460
Gens_to_OD_Pt=5.000
Avg_G=1.991,2.029,1.957,2.199,1.975,3.083,2.007,2.042,2.126,2.198,2.473,3.042,2.163,2.154,2.295,2.397,2.703,3.381,2.317,2.409,2.471,2.662,2.976,3.946,2.687,2.660,2.850,3.095,3.784,5.164,3.193,3.340,3.754,4.193,5.863,8.686,0.000,0.000,0.000,0.000,0.000,0.000,0.000,0.000,0.000,0.000,0.000,0.000,1.972,2.003,2.094,2.229,2.482,3.006,1.997,2.022,2.133,2.223,2.518,3.055,1.949,1.997,2.098,2.205,2.461,2.964,1.983,2.042,2.100,2.184,2.469,3.120,1.964,2.032,2.107,2.187,2.457,3.060,2.415,2.421,2.532,2.537,2.873,3.668,0.000,0.000,0.000,0.000,0.000,0.000,0.000,0.000,0.000,0.000,0.000,0.000
Max_Slope=1.929,1.889,1.786,2.109,1.818,2.370,1.872,1.856,1.883,1.941,2.089,2.317,2.262,2.347,2.171,2.284,2.436,2.981,2.267,2.338,2.578,2.737,3.272,3.793,3.022,2.828,2.969,3.437,3.771,6.375,3.301,3.999,5.125,5.673,11.587,19.633,143.775,163.173,128.506,132.522,126.588,141.357,173.090,126.589,97.488,110.148,141.357,128.506,1.611,1.832,1.828,1.856,2.192,2.514,1.825,1.943,1.916,2.010,2.235,2.537,1.780,1.728,1.907,1.862,2.219,2.273,1.912,2.044,1.939,2.022,2.100,2.335,1.867,1.942,1.810,2.136,2.253,2.450,3.522,3.413,3.555,3.230,3.305,4.201,111.598,108.736,136.797,114.614,151.453,166.302,134.641,143.753,124.727,154.208,146.232,173.090
Fit_Model=all
Fit_Const_OD_Base=0.085
Fit_Const_N0=0.01500
Fit_Const_T0=0.000
G_Fit_Min=0.100
G_Fit_Delta=0.400
Fit_On_Off=0.000,0.000,0.000,0.000,0.000,0.000,0.000,0.000,0.000,0.000,0.000,0.000,0.000,0.000,0.000,0.000,0.000,0.000,0.000,0.000,0.000,0.000,0.000,0.000,0.000,0.000,0.000,0.000,0.000,0.000,0.000,0.000,0.000,0.000,0.000,0.000,0.000,0.000,0.000,0.000,0.000,0.000,0.000,0.000,0.000,0.000,0.000,0.000,0.000,0.000,0.000,0.000,0.000,0.000,0.000,0.000,0.000,0.000,0.000,0.000,0.000,0.000,0.000,0.000,0.000,0.000,0.000,0.000,0.000,0.000,0.000,0.000,0.000,0.000,0.000,0.000,0.000,0.000,0.000,0.000,0.000,0.000,0.000,0.000,0.000,0.000,0.000,0.000,0.000,0.000,0.000,0.000,0.000,0.000,0.000,0.000
Fit_Min=0.030,0.030,0.031,0.030,0.030,0.028,0.034,0.032,0.029,0.029,0.032,0.032,0.030,0.032,0.031,0.030,0.030,0.030,0.032,0.031,0.030,0.029,0.030,0.027,0.030,0.033,0.030,0.030,0.028,0.027,0.031,0.030,0.030,0.029,0.028,0.026,0.012,0.012,0.012,0.012,0.010,0.012,0.013,0.013,0.012,0.012,0.012,0.012,0.000,0.000,0.000,0.000,0.000,0.000,0.000,0.000,0.000,0.000,0.000,0.000,0.000,0.000,0.000,0.000,0.000,0.000,0.000,0.000,0.000,0.000,0.000,0.000,0.000,0.000,0.000,0.000,0.000,0.000,0.000,0.000,0.000,0.000,0.000,0.000,0.000,0.000,0.000,0.000,0.000,0.000,0.000,0.000,0.000,0.000,0.000,0.000
Fit_Delta=0.504,0.467,0.490,0.515,0.430,0.470,0.400,0.414,0.426,0.454,0.561,0.527,0.369,0.348,0.476,0.482,0.442,0.491,0.467,0.404,0.430,0.280,0.255,0.393,0.393,0.406,0.391,0.391,0.338,0.143,0.351,0.218,0.240,0.263,0.078,0.042,0.369,0.348,0.476,0.482,0.442,0.491,0.467,0.404,0.430,0.280,0.255,0.393,0.474,0.407,0.409,0.420,0.519,0.403,0.414,0.434,0.502,0.392,0.364,0.375,0.446,0.530,0.366,0.555,0.399,0.463,0.431,0.418,0.449,0.424,0.391,0.423,0.441,0.459,0.514,0.521,0.403,0.551,0.280,0.265,0.197,0.231,0.206,0.227,0.446,0.530,0.366,0.555,0.399,0.463,0.431,0.418,0.449,0.424,0.391,0.423
Fit_Offset=0.073,0.074,0.073,0.074,0.074,0.076,0.079,0.077,0.075,0.075,0.077,0.080,0.075,0.077,0.073,0.074,0.076,0.076,0.074,0.075,0.074,0.077,0.078,0.075,0.074,0.076,0.073,0.073,0.075,0.078,0.075,0.076,0.076,0.075,0.078,0.078,0.000,0.000,0.000,0.000,0.000,0.000,0.000,0.000,0.000,0.000,0.000,0.000,0.075,0.074,0.075,0.076,0.074,0.077,0.075,0.075,0.075,0.076,0.077,0.077,0.074,0.073,0.076,0.073,0.084,0.080,0.076,0.076,0.075,0.075,0.076,0.077,0.073,0.075,0.072,0.078,0.077,0.077,0.073,0.075,0.077,0.078,0.078,0.077,0.000,0.000,0.000,0.000,0.000,0.000,0.000,0.000,0.000,0.000,0.000,0.000
Fit_N0=0.006,0.006,0.007,0.007,0.006,0.003,0.008,0.008,0.006,0.006,0.006,0.004,0.007,0.009,0.009,0.007,0.004,0.003,0.007,0.005,0.007,0.004,0.004,0.002,0.007,0.007,0.006,0.005,0.004,0.001,0.006,0.006,0.004,0.003,0.001,0.000,0.000,0.000,0.000,0.000,0.000,0.000,0.000,0.000,0.000,0.000,0.000,0.000,0.009,0.007,0.007,0.004,0.004,0.003,0.008,0.006,0.006,0.007,0.004,0.002,0.008,0.009,0.007,0.006,0.004,0.003,0.009,0.008,0.006,0.006,0.005,0.002,0.010,0.008,0.007,0.014,0.005,0.004,0.008,0.009,0.005,0.005,0.003,0.002,0.000,0.000,0.000,0.000,0.000,0.000,0.000,0.000,0.000,0.000,0.000,0.000
Fit_T0=0.879,1.246,1.242,2.326,1.325,3.832,1.793,1.903,1.976,2.079,2.663,4.457,1.855,2.231,2.242,2.133,1.887,3.076,1.443,1.250,2.127,2.187,3.342,3.704,1.978,1.639,1.791,1.860,3.130,4.950,1.382,2.385,2.076,1.453,5.088,5.919,0.000,0.000,0.000,0.000,0.000,0.000,0.000,0.000,0.000,0.000,0.000,0.000,1.763,1.612,2.184,1.676,2.146,4.204,1.960,1.325,1.682,2.517,2.948,3.217,1.351,1.790,2.181,1.543,2.313,3.809,2.095,1.941,1.710,1.819,3.233,3.140,1.798,1.735,1.281,3.213,2.726,3.855,1.601,2.568,2.266,2.083,2.704,3.904,0.000,0.000,0.000,0.000,0.000,0.000,0.000,0.000,0.000,0.000,0.000,0.000
Fit_G=1.431,1.396,1.424,1.454,1.351,1.582,1.377,1.384,1.379,1.415,1.564,1.612,1.472,1.449,1.611,1.591,1.644,1.864,1.681,1.636,1.658,1.553,1.600,1.990,1.855,1.901,1.931,2.025,2.105,1.863,2.264,2.078,2.143,2.423,2.027,1.931,0.000,0.000,0.000,0.000,0.000,0.000,0.000,0.000,0.000,0.000,0.000,0.000,1.402,1.358,1.356,1.388,1.517,1.493,1.348,1.390,1.426,1.378,1.384,1.491,1.410,1.452,1.366,1.509,1.433,1.545,1.364,1.375,1.400,1.418,1.389,1.533,1.424,1.433,1.517,1.527,1.454,1.689,1.560,1.485,1.369,1.426,1.449,1.554,0.000,0.000,0.000,0.000,0.000,0.000,0.000,0.000,0.000,0.000,0.000,0.000
Fit_Error=44.743,31.884,35.532,81.690,16.501,120.027,9.859,15.195,17.759,30.355,170.886,153.996,10.467,6.772,46.483,49.355,50.304,223.379,40.878,18.112,32.949,3.734,4.452,95.541,25.553,25.587,36.382,55.132,46.047,1.166,17.645,1.440,3.323,14.639,0.232,0.303,0.000,0.000,0.000,0.000,0.000,0.000,0.000,0.000,0.000,0.000,0.000,0.000,32.989,13.677,13.868,22.931,113.523,44.279,10.178,18.949,50.637,17.376,12.588,21.540,16.716,60.341,9.550,140.935,14.282,70.685,8.784,13.771,21.317,26.593,16.188,45.787,20.189,22.155,66.839,73.576,19.466,257.518,3.259,3.258,0.359,1.578,0.993,2.694,0.000,0.000,0.000,0.000,0.000,0.000,0.000,0.000,0.000,0.000,0.000,0.000
Fit_CV=83.000,58.000,60.000,64.000,57.000,88.000,45.000,46.000,38.000,55.000,78.000,98.000,52.000,56.000,66.000,65.000,67.000,99.000,69.000,64.000,54.000,61.000,70.000,184.000,64.000,72.000,74.000,82.000,90.000,102.000,67.000,85.000,73.000,111.000,33.000,37.000,0.000,0.000,0.000,0.000,0.000,0.000,0.000,0.000,0.000,0.000,0.000,0.000,45.000,45.000,47.000,58.000,64.000,77.000,52.000,50.000,52.000,77.000,61.000,64.000,43.000,51.000,48.000,56.000,58.000,88.000,52.000,49.000,47.000,51.000,66.000,117.000,54.000,47.000,52.000,78.000,60.000,85.000,33.000,59.000,12.000,40.000,45.000,74.000,0.000,0.000,0.000,0.000,0.000,0.000,0.000,0.000,0.000,0.000,0.000,0.000
Time_to_20_Gens=0,0,0,0,0,0,0,0,0,0,0,0,0,0,0,0,0,0,0,0,0,0,0,0,0,0,0,0,0,0,0,0,0,0,0,0,0,0,0,0,0,0,0,0,0,0,0,0
Time_to_each_5_Gens=0,0,0,0,0,0,0,0,0,0,0,0,0,0,0,0,0,0,0,0,0,0,0,0,0,0,0,0,0,0,0,0,0,0,0,0,0,0,0,0,0,0,0,0,0,0,0,0
Time_to_each_n_Gens=9.955,10.145,9.786,10.997,9.875,15.416,10.035,10.208,10.630,10.990,12.366,15.212,10.816,10.771,11.475,11.985,13.517,16.906,11.584,12.044,12.356,13.308,14.878,19.606,13.437,13.301,14.251,15.476,18.918,19.611,15.964,16.702,18.768,19.606,19.602,19.608,0.000,0.000,0.000,0.000,0.000,0.000,0.000,0.000,0.000,0.000,0.000,0.000,9.861,10.016,10.472,11.146,12.411,15.030,9.985,10.110,10.667,11.113,12.591,15.276,9.746,9.986,10.491,11.023,12.305,14.818,9.916,10.209,10.501,10.921,12.345,15.600,9.818,10.161,10.537,10.935,12.285,15.301,12.077,12.106,12.660,12.687,14.364,18.339,0.000,0.000,0.000,0.000,0.000,0.000,0.000,0.000,0.000,0.000,0.000,0.000
Min_Pt_OD=0,0,0,0,0,0,0,0,0,0,0,0,0,0,0,0,0,0,0,0,0,0,0,0,0,0,0,0,0,0,0,0,0,0,0,0,0,0,0,0,0,0,0,0,0,0,0,0
Min_Pt_t=0,0,0,0,0,0,0,0,0,0,0,0,0,0,0,0,0,0,0,0,0,0,0,0,0,0,0,0,0,0,0,0,0,0,0,0,0,0,0,0,0,0,0,0,0,0,0,0
TO_OD=0,0,0,0,0,0,0,0,0,0,0,0,0,0,0,0,0,0,0,0,0,0,0,0,0,0,0,0,0,0,0,0,0,0,0,0,0,0,0,0,0,0,0,0,0,0,0,0
Ref_ID=A01
Multi_Refs=single_ref
test=A01,A02,A03,A04,A05,A06,A07,A08,A09,A10,A11,A12,B01,B02,B03,B04,B05,B06,B07,B08,B09,B10,B11,B12,C01,C02,C03,C04,C05,C06,C07,C08,C09,C10,C11,C12,D01,D02,D03,D04,D05,D06,D07,D08,D09,D10,D11,D12,E01,E02,E03,E04,E05,E06,E07,E08,E09,E10,E11,E12,F01,F02,F03,F04,F05,F06,F07,F08,F09,F10,F11,F12,G01,G02,G03,G04,G05,G06,G07,G08,G09,G10,G11,G12,H01,H02,H03,H04,H05,H06,H07,H08,H09,H10,H11,H12
Start_Time_Now=3.2595974140E+9
Start_Date="4/16/2007+3:43 PM"
pv_to_plate_order=no
gen_time_cutoff=0.000
Drug_Name=nd?:;-ud+0,nd?:;-ud+0,nd?:;-ud+0,nd?:;-ud+0,nd?:;-ud+0,nd?:;-ud+0,nd?:;-ud+0,nd?:;-ud+0,nd?:;-ud+0,nd?:;-ud+0,nd?:;-ud+0,nd?:;-ud+0,nd?:;-ud+0,nd?:;-ud+0,nd?:;-ud+0,nd?:;-ud+0,nd?:;-ud+0,nd?:;-ud+0,nd?:;-ud+0,nd?:;-ud+0,nd?:;-ud+0,nd?:;-ud+0,nd?:;-ud+0,nd?:;-ud+0,nd?:;-ud+0,nd?:;-ud+0,nd?:;-ud+0,nd?:;-ud+0,nd?:;-ud+0,nd?:;-ud+0,nd?:;-ud+0,nd?:;-ud+0,nd?:;-ud+0,nd?:;-ud+0,nd?:;-ud+0,nd?:;-ud+0,nd?:;-ud+0,nd?:;-ud+0,nd?:;-ud+0,nd?:;-ud+0,nd?:;-ud+0,nd?:;-ud+0,nd?:;-ud+0,nd?:;-ud+0,nd?:;-ud+0,nd?:;-ud+0,nd?:;-ud+0,nd?:;-ud+0,nd?:;-ud+0,nd?:;-ud+0,nd?:;-ud+0,nd?:;-ud+0,nd?:;-ud+0,nd?:;-ud+0,nd?:;-ud+0,nd?:;-ud+0,nd?:;-ud+0,nd?:;-ud+0,nd?:;-ud+0,nd?:;-ud+0,nd?:;-ud+0,nd?:;-ud+0,nd?:;-ud+0,nd?:;-ud+0,nd?:;-ud+0,nd?:;-ud+0,nd?:;-ud+0,nd?:;-ud+0,nd?:;-ud+0,nd?:;-ud+0,nd?:;-ud+0,nd?:;-ud+0,nd?:;-ud+0,nd?:;-ud+0,nd?:;-ud+0,nd?:;-ud+0,nd?:;-ud+0,nd?:;-ud+0,nd?:;-ud+0,nd?:;-ud+0,nd?:;-ud+0,nd?:;-ud+0,nd?:;-ud+0,nd?:;-ud+0,nd?:;-ud+0,nd?:;-ud+0,nd?:;-ud+0,nd?:;-ud+0,nd?:;-ud+0,nd?:;-ud+0,nd?:;-ud+0,nd?:;-ud+0,nd?:;-ud+0,nd?:;-ud+0,nd?:;-ud+0,nd?:;-ud+0
Drug_Well_Pos=A01,A02,A03,A04,A05,A06,B01,B02,B03,B04,B05,B06,C01,C02,C03,C04,C05,C06,D01,D02,D03,D04,D05,D06,E01,E02,E03,E04,E05,E06,F01,F02,F03,F04,F05,F06,G01,G02,G03,G04,G05,G06,H01,H02,H03,H04,H05,H06,A07,A08,A09,A10,A11,A12,B07,B08,B09,B10,B11,B12,C07,C08,C09,C10,C11,C12,D07,D08,D09,D10,D11,D12,E07,E08,E09,E10,E11,E12,F07,F08,F09,F10,F11,F12,G07,G08,G09,G10,G11,G12,H07,H08,H09,H10,H11,H12
Avg_G_tcut=1.991,2.029,1.957,2.199,1.975,3.083,2.007,2.042,2.126,2.198,2.473,3.042,2.163,2.154,2.295,2.397,2.703,3.381,2.317,2.409,2.471,2.662,2.976,3.946,2.687,2.660,2.850,3.095,3.784,5.164,3.193,3.340,3.754,4.193,5.863,8.686,0.000,0.000,0.000,0.000,0.000,0.000,0.000,0.000,0.000,0.000,0.000,0.000,1.972,2.003,2.094,2.229,2.482,3.006,1.997,2.022,2.133,2.223,2.518,3.055,1.949,1.997,2.098,2.205,2.461,2.964,1.983,2.042,2.100,2.184,2.469,3.120,1.964,2.032,2.107,2.187,2.457,3.060,2.415,2.421,2.532,2.537,2.873,3.668,0.000,0.000,0.000,0.000,0.000,0.000,0.000,0.000,0.000,0.000,0.000,0.000
t0_from_interval=2.390,2.637,2.214,3.371,2.458,6.598,2.405,2.650,3.010,3.147,4.316,6.525,2.578,2.489,2.846,3.389,4.320,6.759,2.571,2.988,3.209,3.696,4.757,7.638,3.111,2.767,3.420,4.287,5.742,9.433,2.933,3.277,3.553,4.961,8.823,11.628,0.000,0.000,0.000,0.000,0.000,0.000,0.000,0.000,0.000,0.000,0.000,0.000,2.380,2.469,2.859,3.461,4.283,6.326,2.518,2.462,3.084,3.263,4.446,6.361,2.171,2.404,2.743,3.221,4.163,6.068,2.361,2.647,2.822,3.080,4.327,6.818,2.056,2.386,2.690,3.015,4.015,6.385,1.480,2.283,2.486,2.413,4.089,5.807,0.000,0.000,0.000,0.000,0.000,0.000,0.000,0.000,0.000,0.000,0.000,0.000
Sum_Delta_Ref=0.000,1.395,0.699,4.038,0.280,16.044,0.323,0.959,2.402,3.613,7.824,15.561,3.265,2.553,5.235,7.119,11.066,19.481,5.194,7.346,8.125,10.859,14.855,24.551,11.265,10.554,13.369,16.121,22.335,28.200,16.260,17.743,20.685,24.125,28.642,29.735,-1.000,-1.000,-1.000,-1.000,-1.000,-1.000,-1.000,-1.000,-1.000,-1.000,-1.000,-1.000,1.308,0.508,1.893,4.180,8.176,14.965,0.519,0.216,2.671,3.738,8.977,16.011,1.582,0.665,1.421,3.199,7.337,14.056,0.907,0.148,1.237,2.528,7.669,16.731,1.733,0.294,1.310,2.861,7.302,15.432,8.121,8.543,9.658,9.734,13.618,20.928,-1.000,-1.000,-1.000,-1.000,-1.000,-1.000,-1.000,-1.000,-1.000,-1.000,-1.000,-1.000
Gens_at_time_G=5.000,5.000,5.000,5.000,5.000,5.000,5.000,5.000,5.000,5.000,5.000,5.000,5.000,5.000,5.000,5.000,5.000,5.000,5.000,5.000,5.000,5.000,5.000,4.969,5.000,5.000,5.000,5.000,5.000,3.797,5.000,5.000,5.000,4.676,3.343,2.257,0.000,0.000,0.000,0.000,0.000,0.000,0.000,0.000,0.000,0.000,0.000,0.000,5.000,5.000,5.000,5.000,5.000,5.000,5.000,5.000,5.000,5.000,5.000,5.000,5.000,5.000,5.000,5.000,5.000,5.000,5.000,5.000,5.000,5.000,5.000,5.000,5.000,5.000,5.000,5.000,5.000,5.000,5.000,5.000,5.000,5.000,5.000,5.000,0.000,0.000,0.000,0.000,0.000,0.000,0.000,0.000,0.000,0.000,0.000,0.000
G_Int_tcut=1.513,1.502,1.514,1.525,1.483,1.764,1.526,1.512,1.524,1.569,1.610,1.737,1.648,1.656,1.726,1.719,1.840,2.029,1.802,1.811,1.829,1.922,2.024,2.409,2.065,2.107,2.166,2.238,2.635,2.680,2.606,2.685,3.043,3.132,3.224,3.535,0.000,0.000,0.000,0.000,0.000,0.000,0.000,0.000,0.000,0.000,0.000,0.000,1.496,1.510,1.522,1.537,1.626,1.741,1.493,1.530,1.517,1.570,1.629,1.783,1.515,1.516,1.550,1.561,1.628,1.750,1.511,1.512,1.536,1.568,1.604,1.756,1.552,1.555,1.569,1.584,1.654,1.783,2.119,1.965,2.035,2.055,2.055,2.506,0.000,0.000,0.000,0.000,0.000,0.000,0.000,0.000,0.000,0.000,0.000,0.000
Sum_Del_12=0.000,0.524,0.520,2.691,0.141,7.174,0.095,0.719,1.781,2.509,4.975,7.107,1.940,1.833,3.198,4.106,5.800,7.422,3.220,3.997,4.373,5.393,6.511,7.667,5.229,5.020,5.801,6.478,7.396,7.798,6.316,6.518,6.993,7.427,7.808,7.827,7.874,7.870,7.865,7.882,7.851,7.878,7.887,7.889,7.871,7.843,7.888,7.879,0.294,0.161,1.339,2.969,5.018,7.012,0.077,0.363,1.863,2.785,5.242,7.119,0.598,0.076,1.426,2.690,4.841,6.934,0.092,0.713,1.448,2.370,5.032,7.258,0.482,0.468,1.475,2.411,4.797,7.094,2.582,3.272,3.754,3.851,5.982,7.421,7.858,7.875,7.856,7.874,7.899,7.882,7.860,7.886,7.879,7.890,7.891,7.895
Sum_Del_20=0.000,1.344,0.681,3.930,0.266,15.664,0.311,0.936,2.341,3.516,7.638,15.194,3.177,2.486,5.099,6.931,10.800,18.997,5.065,7.155,7.906,10.583,14.473,23.886,10.962,10.278,13.009,15.693,21.739,27.339,15.841,17.263,20.129,23.436,27.748,28.782,29.384,29.375,29.367,29.389,29.338,29.392,29.400,29.402,29.374,29.328,29.401,29.385,1.268,0.495,1.838,4.075,7.970,14.615,0.491,0.217,2.606,3.650,8.756,15.622,1.540,0.638,1.399,3.140,7.168,13.749,0.877,0.155,1.220,2.486,7.499,16.340,1.681,0.273,1.296,2.811,7.139,15.085,7.879,8.304,9.378,9.461,13.254,20.367,29.353,29.385,29.351,29.383,29.417,29.392,29.361,29.397,29.386,29.407,29.402,29.416
Sum_Del_24=0.000,1.344,0.681,3.930,0.266,15.664,0.311,0.936,2.341,3.516,7.638,15.194,3.177,2.486,5.099,6.931,10.800,18.997,5.065,7.155,7.906,10.583,14.473,23.886,10.962,10.278,13.009,15.693,21.739,27.339,15.841,17.263,20.129,23.436,27.748,28.782,29.384,29.375,29.367,29.389,29.338,29.392,29.400,29.402,29.374,29.328,29.401,29.385,1.268,0.495,1.838,4.075,7.970,14.615,0.491,0.217,2.606,3.650,8.756,15.622,1.540,0.638,1.399,3.140,7.168,13.749,0.877,0.155,1.220,2.486,7.499,16.340,1.681,0.273,1.296,2.811,7.139,15.085,7.879,8.304,9.378,9.461,13.254,20.367,29.353,29.385,29.351,29.383,29.417,29.392,29.361,29.397,29.386,29.407,29.402,29.416
Sum_12=7.949,7.425,8.469,5.258,8.090,0.775,7.853,7.230,6.167,5.440,2.973,0.842,6.009,6.116,4.751,3.843,2.149,0.527,4.729,3.952,3.575,2.555,1.438,0.282,2.720,2.928,2.148,1.470,0.553,0.151,1.633,1.431,0.956,0.522,0.141,0.122,0.075,0.079,0.084,0.067,0.098,0.070,0.061,0.060,0.077,0.106,0.060,0.070,8.243,7.788,6.610,4.979,2.930,0.936,7.871,7.585,6.086,5.164,2.707,0.829,8.547,7.873,6.523,5.259,3.107,1.015,8.041,7.236,6.500,5.579,2.917,0.691,8.431,7.480,6.473,5.538,3.152,0.855,5.367,4.676,4.195,4.097,1.967,0.527,0.091,0.073,0.093,0.075,0.049,0.066,0.089,0.062,0.069,0.058,0.057,0.053
Sum_20=29.497,28.152,30.178,25.567,29.231,13.832,29.808,28.560,27.156,25.980,21.859,14.302,26.320,27.011,24.397,22.566,18.696,10.499,24.432,22.342,21.590,18.913,15.024,5.611,18.535,19.219,16.487,13.804,7.757,2.157,13.656,12.234,9.368,6.060,1.749,0.715,0.113,0.121,0.129,0.108,0.158,0.104,0.096,0.094,0.123,0.168,0.095,0.112,30.765,29.002,27.659,25.422,21.527,14.882,29.988,29.280,26.891,25.846,20.741,13.874,31.037,30.135,28.098,26.357,22.329,15.748,30.373,29.342,28.276,27.010,21.998,13.157,31.178,29.770,28.201,26.686,22.357,14.411,21.617,21.192,20.119,20.035,16.243,9.129,0.144,0.112,0.145,0.114,0.079,0.105,0.136,0.099,0.110,0.090,0.095,0.080
Sum_24=29.497,28.152,30.178,25.567,29.231,13.832,29.808,28.560,27.156,25.980,21.859,14.302,26.320,27.011,24.397,22.566,18.696,10.499,24.432,22.342,21.590,18.913,15.024,5.611,18.535,19.219,16.487,13.804,7.757,2.157,13.656,12.234,9.368,6.060,1.749,0.715,0.113,0.121,0.129,0.108,0.158,0.104,0.096,0.094,0.123,0.168,0.095,0.112,30.765,29.002,27.659,25.422,21.527,14.882,29.988,29.280,26.891,25.846,20.741,13.874,31.037,30.135,28.098,26.357,22.329,15.748,30.373,29.342,28.276,27.010,21.998,13.157,31.178,29.770,28.201,26.686,22.357,14.411,21.617,21.192,20.119,20.035,16.243,9.129,0.144,0.112,0.145,0.114,0.079,0.105,0.136,0.099,0.110,0.090,0.095,0.080
G_by_Interval=1.513,1.502,1.514,1.525,1.483,1.764,1.526,1.512,1.524,1.569,1.610,1.737,1.648,1.656,1.726,1.719,1.840,2.029,1.802,1.811,1.829,1.922,2.024,2.409,2.065,2.107,2.166,2.238,2.635,2.680,2.606,2.685,3.043,3.132,3.224,3.535,0.000,0.000,0.000,0.000,0.000,0.000,0.000,0.000,0.000,0.000,0.000,0.000,1.496,1.510,1.522,1.537,1.626,1.741,1.493,1.530,1.517,1.570,1.629,1.783,1.515,1.516,1.550,1.561,1.628,1.750,1.511,1.512,1.536,1.568,1.604,1.756,1.552,1.555,1.569,1.584,1.654,1.783,2.119,1.965,2.035,2.055,2.055,2.506,0.000,0.000,0.000,0.000,0.000,0.000,0.000,0.000,0.000,0.000,0.000,0.000
Avg_G_t8=1.991,2.029,1.957,2.199,1.975,3.083,2.007,2.042,2.126,2.198,2.473,3.042,2.163,2.154,2.295,2.397,2.703,3.381,2.317,2.409,2.471,2.662,2.976,3.946,2.687,2.660,2.850,3.095,3.784,5.164,3.193,3.340,3.754,4.193,5.863,8.686,0.000,0.000,0.000,0.000,0.000,0.000,0.000,0.000,0.000,0.000,0.000,0.000,1.972,2.003,2.094,2.229,2.482,3.006,1.997,2.022,2.133,2.223,2.518,3.055,1.949,1.997,2.098,2.205,2.461,2.964,1.983,2.042,2.100,2.184,2.469,3.120,1.964,2.032,2.107,2.187,2.457,3.060,2.415,2.421,2.532,2.537,2.873,3.668,0.000,0.000,0.000,0.000,0.000,0.000,0.000,0.000,0.000,0.000,0.000,0.000
G_int_t8=1.513,1.502,1.514,1.525,1.483,1.764,1.526,1.512,1.524,1.569,1.610,1.737,1.648,1.656,1.726,1.719,1.840,2.029,1.802,1.811,1.829,1.922,2.024,2.409,2.065,2.107,2.166,2.238,2.635,2.680,2.606,2.685,3.043,3.132,3.224,3.535,0.000,0.000,0.000,0.000,0.000,0.000,0.000,0.000,0.000,0.000,0.000,0.000,1.496,1.510,1.522,1.537,1.626,1.741,1.493,1.530,1.517,1.570,1.629,1.783,1.515,1.516,1.550,1.561,1.628,1.750,1.511,1.512,1.536,1.568,1.604,1.756,1.552,1.555,1.569,1.584,1.654,1.783,2.119,1.965,2.035,2.055,2.055,2.506,0.000,0.000,0.000,0.000,0.000,0.000,0.000,0.000,0.000,0.000,0.000,0.000
Avg_G_t12=1.991,2.029,1.957,2.199,1.975,3.083,2.007,2.042,2.126,2.198,2.473,3.042,2.163,2.154,2.295,2.397,2.703,3.381,2.317,2.409,2.471,2.662,2.976,3.946,2.687,2.660,2.850,3.095,3.784,5.164,3.193,3.340,3.754,4.193,5.863,8.686,0.000,0.000,0.000,0.000,0.000,0.000,0.000,0.000,0.000,0.000,0.000,0.000,1.972,2.003,2.094,2.229,2.482,3.006,1.997,2.022,2.133,2.223,2.518,3.055,1.949,1.997,2.098,2.205,2.461,2.964,1.983,2.042,2.100,2.184,2.469,3.120,1.964,2.032,2.107,2.187,2.457,3.060,2.415,2.421,2.532,2.537,2.873,3.668,0.000,0.000,0.000,0.000,0.000,0.000,0.000,0.000,0.000,0.000,0.000,0.000
G_int_t12=1.513,1.502,1.514,1.525,1.483,1.764,1.526,1.512,1.524,1.569,1.610,1.737,1.648,1.656,1.726,1.719,1.840,2.029,1.802,1.811,1.829,1.922,2.024,2.409,2.065,2.107,2.166,2.238,2.635,2.680,2.606,2.685,3.043,3.132,3.224,3.535,0.000,0.000,0.000,0.000,0.000,0.000,0.000,0.000,0.000,0.000,0.000,0.000,1.496,1.510,1.522,1.537,1.626,1.741,1.493,1.530,1.517,1.570,1.629,1.783,1.515,1.516,1.550,1.561,1.628,1.750,1.511,1.512,1.536,1.568,1.604,1.756,1.552,1.555,1.569,1.584,1.654,1.783,2.119,1.965,2.035,2.055,2.055,2.506,0.000,0.000,0.000,0.000,0.000,0.000,0.000,0.000,0.000,0.000,0.000,0.000
Avg_G_inflex=1.991,2.040,1.957,2.199,1.995,3.083,2.030,2.073,2.153,2.215,2.473,3.042,2.194,2.180,2.295,2.398,2.723,3.381,2.322,2.437,2.492,2.722,3.083,3.976,2.707,2.681,2.872,3.116,3.787,5.424,3.207,3.368,3.628,4.149,6.533,9.496,0.000,0.000,0.000,0.000,0.000,0.000,0.000,0.000,0.000,0.000,0.000,0.000,1.981,2.034,2.125,2.262,2.482,3.049,2.021,2.044,2.134,2.255,2.566,3.117,1.970,1.997,2.149,2.205,2.497,2.975,2.003,2.065,2.119,2.209,2.515,3.160,1.985,2.052,2.107,2.187,2.493,3.060,2.271,2.370,2.491,2.480,2.956,3.648,0.000,0.000,0.000,0.000,0.000,0.000,0.000,0.000,0.000,0.000,0.000,0.000
G_int_inflex=1.513,1.520,1.514,1.525,1.497,1.764,1.532,1.532,1.549,1.594,1.610,1.737,1.637,1.621,1.726,1.716,1.859,2.029,1.811,1.823,1.843,1.820,1.892,2.372,2.055,2.111,2.150,2.211,2.462,2.677,2.556,2.414,2.505,2.850,3.220,3.750,0.000,0.000,0.000,0.000,0.000,0.000,0.000,0.000,0.000,0.000,0.000,0.000,1.496,1.532,1.530,1.564,1.626,1.736,1.509,1.539,1.512,1.576,1.608,1.759,1.548,1.516,1.548,1.561,1.632,1.769,1.522,1.529,1.564,1.586,1.615,1.771,1.569,1.574,1.569,1.584,1.665,1.783,1.764,1.714,1.772,1.720,1.863,1.914,0.000,0.000,0.000,0.000,0.000,0.000,0.000,0.000,0.000,0.000,0.000,0.000
G_by_Interval_g4=1.581,1.559,1.548,1.568,1.553,1.837,1.612,1.579,1.611,1.638,1.711,1.861,1.719,1.723,1.760,1.794,1.897,2.027,1.877,1.863,1.883,1.979,2.070,2.414,2.109,2.137,2.193,2.293,2.618,2.680,2.604,2.705,2.987,3.069,3.224,3.535,0.000,0.000,0.000,0.000,0.000,0.000,0.000,0.000,0.000,0.000,0.000,0.000,1.554,1.583,1.588,1.584,1.671,1.861,1.566,1.616,1.586,1.649,1.678,1.850,1.565,1.575,1.623,1.584,1.693,1.854,1.580,1.596,1.587,1.609,1.655,1.828,1.632,1.621,1.623,1.627,1.690,1.886,2.065,1.974,2.031,2.023,2.059,2.403,0.000,0.000,0.000,0.000,0.000,0.000,0.000,0.000,0.000,0.000,0.000,0.000
G_int_t8_g4=1.581,1.559,1.548,1.568,1.553,1.837,1.612,1.579,1.611,1.638,1.711,1.861,1.719,1.723,1.760,1.794,1.897,2.027,1.877,1.863,1.883,1.979,2.070,2.414,2.109,2.137,2.193,2.293,2.618,2.680,2.604,2.705,2.987,3.069,3.224,3.535,0.000,0.000,0.000,0.000,0.000,0.000,0.000,0.000,0.000,0.000,0.000,0.000,1.554,1.583,1.588,1.584,1.671,1.861,1.566,1.616,1.586,1.649,1.678,1.850,1.565,1.575,1.623,1.584,1.693,1.854,1.580,1.596,1.587,1.609,1.655,1.828,1.632,1.621,1.623,1.627,1.690,1.886,2.065,1.974,2.031,2.023,2.059,2.403,0.000,0.000,0.000,0.000,0.000,0.000,0.000,0.000,0.000,0.000,0.000,0.000
G_int_t12_g4=1.581,1.559,1.548,1.568,1.553,1.837,1.612,1.579,1.611,1.638,1.711,1.861,1.719,1.723,1.760,1.794,1.897,2.027,1.877,1.863,1.883,1.979,2.070,2.414,2.109,2.137,2.193,2.293,2.618,2.680,2.604,2.705,2.987,3.069,3.224,3.535,0.000,0.000,0.000,0.000,0.000,0.000,0.000,0.000,0.000,0.000,0.000,0.000,1.554,1.583,1.588,1.584,1.671,1.861,1.566,1.616,1.586,1.649,1.678,1.850,1.565,1.575,1.623,1.584,1.693,1.854,1.580,1.596,1.587,1.609,1.655,1.828,1.632,1.621,1.623,1.627,1.690,1.886,2.065,1.974,2.031,2.023,2.059,2.403,0.000,0.000,0.000,0.000,0.000,0.000,0.000,0.000,0.000,0.000,0.000,0.000
G_int_inflex_g4=1.581,1.572,1.548,1.568,1.559,1.837,1.610,1.589,1.632,1.657,1.711,1.861,1.711,1.699,1.760,1.788,1.912,2.027,1.883,1.874,1.888,1.919,1.989,2.388,2.104,2.141,2.182,2.276,2.490,2.677,2.567,2.532,2.606,2.866,3.220,3.750,0.000,0.000,0.000,0.000,0.000,0.000,0.000,0.000,0.000,0.000,0.000,0.000,1.538,1.603,1.586,1.606,1.671,1.863,1.580,1.609,1.573,1.658,1.667,1.838,1.590,1.575,1.596,1.584,1.695,1.868,1.581,1.611,1.608,1.624,1.666,1.841,1.614,1.616,1.623,1.627,1.700,1.886,1.806,1.803,1.772,1.788,1.863,1.972,0.000,0.000,0.000,0.000,0.000,0.000,0.000,0.000,0.000,0.000,0.000,0.000
Time_Inflex=10.556,10.556,10.311,11.779,10.066,15.940,10.066,10.311,10.800,11.290,13.493,16.184,10.556,10.311,12.024,12.513,13.737,17.653,12.024,12.024,12.513,12.024,13.248,19.367,13.248,13.248,13.982,15.206,17.653,18.878,15.206,13.737,15.206,17.898,17.653,19.122,0.276,0.276,0.276,0.276,0.276,0.276,0.276,0.276,0.276,0.276,0.276,0.276,10.311,10.066,10.556,11.290,13.248,14.961,10.066,10.311,11.290,11.045,12.269,14.961,10.066,10.800,10.311,12.024,12.269,15.206,10.066,10.311,10.800,11.045,12.269,15.695,10.066,10.556,11.290,11.779,12.269,16.429,10.066,10.311,9.821,10.311,11.779,14.961,0.276,0.276,0.276,0.276,0.276,0.276,0.276,0.276,0.276,0.276,0.276,0.276
OD_Inflex=0.619,0.598,0.627,0.645,0.552,0.599,0.536,0.549,0.556,0.571,0.673,0.637,0.484,0.467,0.600,0.597,0.554,0.598,0.582,0.523,0.547,0.386,0.373,0.496,0.507,0.518,0.494,0.499,0.435,0.237,0.460,0.324,0.339,0.358,0.161,0.123,0.064,0.065,0.063,0.063,0.063,0.063,0.065,0.064,0.064,0.064,0.064,0.064,0.607,0.530,0.541,0.554,0.647,0.511,0.534,0.560,0.636,0.514,0.479,0.483,0.582,0.671,0.495,0.683,0.525,0.583,0.549,0.545,0.575,0.544,0.511,0.538,0.570,0.596,0.650,0.652,0.523,0.679,0.382,0.372,0.304,0.346,0.314,0.327,0.063,0.064,0.063,0.063,0.064,0.064,0.064,0.063,0.063,0.064,0.064,0.064
Time_Saturation=16.184,17.408,17.653,18.387,16.674,17.164,17.164,17.653,18.633,17.408,16.184,16.919,17.164,17.408,17.898,18.878,18.142,18.387,16.674,17.898,18.878,16.674,18.633,0.000,17.653,18.142,18.387,18.142,18.142,0.000,18.387,18.142,19.612,0.000,0.000,0.000,0.276,0.276,0.276,0.276,0.276,0.276,0.276,0.276,0.276,0.276,0.276,0.276,17.408,16.429,17.653,17.653,15.450,18.142,18.387,17.653,18.387,17.408,15.450,17.898,16.674,18.633,17.408,16.429,17.653,16.674,18.633,17.653,15.450,17.653,17.898,17.164,18.142,17.408,16.674,16.184,17.653,16.919,17.164,18.142,16.429,16.429,17.408,0.000,0.276,0.276,0.276,0.276,0.276,0.276,0.276,0.276,0.276,0.276,0.276,0.276
OD_Saturation=0.794,0.764,0.793,0.766,0.770,0.685,0.817,0.775,0.789,0.778,0.757,0.717,0.763,0.782,0.758,0.734,0.731,0.673,0.763,0.726,0.722,0.676,0.665,0.000,0.677,0.692,0.651,0.609,0.466,0.000,0.629,0.583,0.559,0.000,0.000,0.000,0.064,0.065,0.063,0.063,0.063,0.063,0.065,0.064,0.064,0.064,0.064,0.064,0.877,0.782,0.776,0.755,0.726,0.723,0.832,0.815,0.787,0.778,0.706,0.684,0.851,0.855,0.819,0.790,0.767,0.740,0.933,0.867,0.805,0.827,0.765,0.683,0.925,0.863,0.804,0.786,0.764,0.730,0.651,0.668,0.644,0.646,0.643,0.000,0.063,0.064,0.063,0.063,0.064,0.064,0.064,0.063,0.063,0.064,0.064,0.064
Ref_Well_Name=A01,A01,A01,A01,A01,A01,A01,A01,A01,A01,A01,A01,A01,A01,A01,A01,A01,A01,A01,A01,A01,A01,A01,A01,A01,A01,A01,A01,A01,A01,A01,A01,A01,A01,A01,A01,A01,A01,A01,A01,A01,A01,A01,A01,A01,A01,A01,A01,A01,A01,A01,A01,A01,A01,A01,A01,A01,A01,A01,A01,A01,A01,A01,A01,A01,A01,A01,A01,A01,A01,A01,A01,A01,A01,A01,A01,A01,A01,A01,A01,A01,A01,A01,A01,A01,A01,A01,A01,A01,A01,A01,A01,A01,A01,A01,A01
Ratio_Avg_G=1.000,0.981,1.017,0.905,1.008,0.646,0.992,0.975,0.937,0.906,0.805,0.654,0.920,0.924,0.868,0.831,0.736,0.589,0.859,0.827,0.806,0.748,0.669,0.505,0.741,0.748,0.699,0.643,0.526,0.386,0.624,0.596,0.530,0.475,0.340,0.229,Inf,Inf,Inf,Inf,Inf,Inf,Inf,Inf,Inf,Inf,Inf,Inf,1.010,0.994,0.951,0.893,0.802,0.662,0.997,0.985,0.933,0.896,0.791,0.652,1.022,0.997,0.949,0.903,0.809,0.672,1.004,0.975,0.948,0.912,0.806,0.638,1.014,0.980,0.945,0.910,0.810,0.651,0.824,0.822,0.786,0.785,0.693,0.543,Inf,Inf,Inf,Inf,Inf,Inf,Inf,Inf,Inf,Inf,Inf,Inf
Ratio_Fit_G=1.000,1.025,1.005,0.984,1.059,0.905,1.039,1.034,1.038,1.011,0.915,0.888,0.972,0.988,0.888,0.899,0.870,0.768,0.851,0.875,0.863,0.921,0.894,0.719,0.771,0.753,0.741,0.707,0.680,0.768,0.632,0.689,0.668,0.591,0.706,0.741,Inf,Inf,Inf,Inf,Inf,Inf,Inf,Inf,Inf,Inf,Inf,Inf,1.021,1.054,1.055,1.031,0.943,0.958,1.062,1.029,1.004,1.038,1.034,0.960,1.015,0.986,1.048,0.948,0.999,0.926,1.049,1.041,1.022,1.009,1.030,0.933,1.005,0.999,0.943,0.937,0.984,0.847,0.917,0.964,1.045,1.004,0.988,0.921,Inf,Inf,Inf,Inf,Inf,Inf,Inf,Inf,Inf,Inf,Inf,Inf
Ratio_G_Int=1.000,1.008,0.999,0.992,1.020,0.858,0.992,1.001,0.993,0.965,0.940,0.871,0.918,0.914,0.877,0.880,0.823,0.746,0.839,0.835,0.827,0.787,0.748,0.628,0.733,0.718,0.698,0.676,0.574,0.565,0.581,0.564,0.497,0.483,0.469,0.428,Inf,Inf,Inf,Inf,Inf,Inf,Inf,Inf,Inf,Inf,Inf,Inf,1.011,1.002,0.994,0.984,0.931,0.869,1.013,0.989,0.998,0.964,0.929,0.849,0.999,0.998,0.976,0.970,0.929,0.865,1.001,1.000,0.985,0.965,0.944,0.862,0.975,0.973,0.964,0.955,0.915,0.849,0.714,0.770,0.744,0.736,0.736,0.604,Inf,Inf,Inf,Inf,Inf,Inf,Inf,Inf,Inf,Inf,Inf,Inf
Ratio_t0_Fit=1.000,0.705,0.708,0.378,0.663,0.229,0.490,0.462,0.445,0.423,0.330,0.197,0.474,0.394,0.392,0.412,0.466,0.286,0.609,0.703,0.413,0.402,0.263,0.237,0.444,0.536,0.491,0.473,0.281,0.178,0.636,0.369,0.423,0.605,0.173,0.149,Inf,Inf,Inf,Inf,Inf,Inf,Inf,Inf,Inf,Inf,Inf,Inf,0.499,0.545,0.402,0.524,0.410,0.209,0.448,0.663,0.523,0.349,0.298,0.273,0.651,0.491,0.403,0.570,0.380,0.231,0.420,0.453,0.514,0.483,0.272,0.280,0.489,0.507,0.686,0.274,0.322,0.228,0.549,0.342,0.388,0.422,0.325,0.225,Inf,Inf,Inf,Inf,Inf,Inf,Inf,Inf,Inf,Inf,Inf,Inf
Ratio_t0_G_Int=1.000,0.906,1.079,0.709,0.972,0.362,0.994,0.902,0.794,0.759,0.554,0.366,0.927,0.960,0.840,0.705,0.553,0.354,0.929,0.800,0.745,0.647,0.502,0.313,0.768,0.864,0.699,0.557,0.416,0.253,0.815,0.729,0.673,0.482,0.271,0.206,Inf,Inf,Inf,Inf,Inf,Inf,Inf,Inf,Inf,Inf,Inf,Inf,1.004,0.968,0.836,0.691,0.558,0.378,0.949,0.971,0.775,0.732,0.538,0.376,1.101,0.994,0.871,0.742,0.574,0.394,1.012,0.903,0.847,0.776,0.552,0.351,1.162,1.002,0.888,0.793,0.595,0.374,1.615,1.047,0.961,0.990,0.584,0.412,Inf,Inf,Inf,Inf,Inf,Inf,Inf,Inf,Inf,Inf,Inf,Inf
Ref_Curve_Array=1,1,1,1,1,1,1,1,1,1,1,1,1,1,1,1,1,1,1,1,1,1,1,1,1,1,1,1,1,1,1,1,1,1,1,1,1,1,1,1,1,1,1,1,1,1,1,1,1,1,1,1,1,1,1,1,1,1,1,1,1,1,1,1,1,1,1,1,1,1,1,1,1,1,1,1,1,1,1,1,1,1,1,1,1,1,1,1,1,1,1,1,1,1,1,1
Default_ref=0
Comm_Map=,,,,,
Comm_Consol=,,,,,,,,
Comm_Screen=,,,,,
Analysis_Set=A,A,A,A,A,A,A,A,A,A,A,A,A,A,A,A,A,A,A,A,A,A,A,A,A,A,A,A,A,A,A,A,A,A,A,A,A,A,A,A,A,A,A,A,A,A,A,A,A,A,A,A,A,A,A,A,A,A,A,A,A,A,A,A,A,A,A,A,A,A,A,A,A,A,A,A,A,A,A,A,A,A,A,A,A,A,A,A,A,A,A,A,A,A,A,A
Ref_Type=single_ref,single_ref,single_ref,single_ref,single_ref,single_ref,single_ref,single_ref,single_ref,single_ref,single_ref,single_ref,single_ref,single_ref,single_ref,single_ref,single_ref,single_ref,single_ref,single_ref,single_ref,single_ref,single_ref,single_ref,single_ref,single_ref,single_ref,single_ref,single_ref,single_ref,single_ref,single_ref,single_ref,single_ref,single_ref,single_ref,single_ref,single_ref,single_ref,single_ref,single_ref,single_ref,single_ref,single_ref,single_ref,single_ref,single_ref,single_ref,single_ref,single_ref,single_ref,single_ref,single_ref,single_ref,single_ref,single_ref,single_ref,single_ref,single_ref,single_ref,single_ref,single_ref,single_ref,single_ref,single_ref,single_ref,single_ref,single_ref,single_ref,single_ref,single_ref,single_ref,single_ref,single_ref,single_ref,single_ref,single_ref,single_ref,single_ref,single_ref,single_ref,single_ref,single_ref,single_ref,single_ref,single_ref,single_ref,single_ref,single_ref,single_ref,single_ref,single_ref,single_ref,single_ref,single_ref,single_ref
Wells_In_Use=0,0,0,0,0,0,0,0,0,0,0,0,0,0,0,0,0,0,0,0,0,0,0,0,0,0,0,0,0,0,0,0,0,0,0,0,0,0,0,0,0,0,0,0,0,0,0,0,0,0,0,0,0,0,0,0,0,0,0,0,0,0,0,0,0,0,0,0,0,0,0,0,0,0,0,0,0,0,0,0,0,0,0,0,0,0,0,0,0,0,0,0,0,0,0,0
[Flor:]
[Flor2:]
[Lumin:]
[Data:]
Read=DateTime	RunT[s]	Temp	Well_1	Well_2	Well_3	Well_4	Well_5	Well_6	Well_7	Well_8	Well_9	Well_10	Well_11	Well_12	Well_13	Well_14	Well_15	Well_16	Well_17	Well_18	Well_19	Well_20	Well_21	Well_22	Well_23	Well_24	Well_25	Well_26	Well_27	Well_28	Well_29	Well_30	Well_31	Well_32	Well_33	Well_34	Well_35	Well_36	Well_37	Well_38	Well_39	Well_40	Well_41	Well_42	Well_43	Well_44	Well_45	Well_46	Well_47	Well_48	Well_49	Well_50	Well_51	Well_52	Well_53	Well_54	Well_55	Well_56	Well_57	Well_58	Well_59	Well_60	Well_61	Well_62	Well_63	Well_64	Well_65	Well_66	Well_67	Well_68	Well_69	Well_70	Well_71	Well_72	Well_73	Well_74	Well_75	Well_76	Well_77	Well_78	Well_79	Well_80	Well_81	Well_82	Well_83	Well_84	Well_85	Well_86	Well_87	Well_88	Well_89	Well_90	Well_91	Well_92	Well_93	Well_94	Well_95	Well_96
1=15:58:25	994	298	0.0809	0.0806	0.0809	0.0798	0.0797	0.0803	0.0811	0.0793	0.0792	0.0806	0.0795	0.0864	0.0840	0.0820	0.0796	0.0804	0.0828	0.0835	0.0798	0.0801	0.0803	0.0805	0.0801	0.0804	0.0802	0.0824	0.0809	0.0801	0.0813	0.0810	0.0823	0.0804	0.0792	0.0805	0.0880	0.0833	0.0815	0.0808	0.0800	0.0801	0.0803	0.0795	0.0808	0.0809	0.0803	0.0805	0.0793	0.0802	0.0803	0.0835	0.0806	0.0814	0.0803	0.0800	0.0792	0.0803	0.0806	0.0854	0.0809	0.0818	0.0816	0.0807	0.0808	0.0795	0.0795	0.0798	0.0800	0.0802	0.0800	0.0810	0.0798	0.0792	0.0645	0.0649	0.0629	0.0627	0.0632	0.0634	0.0632	0.0640	0.0631	0.0630	0.0637	0.0637	0.0651	0.0639	0.0642	0.0640	0.0636	0.0639	0.0642	0.0631	0.0630	0.0636	0.0636	0.0641
2=16:13:06	1875	300	0.0805	0.0804	0.0806	0.0798	0.0801	0.0809	0.0823	0.0797	0.0803	0.0806	0.0789	0.0804	0.0844	0.0832	0.0790	0.0809	0.0822	0.0848	0.0798	0.0812	0.0811	0.0789	0.0804	0.0799	0.0806	0.0828	0.0813	0.0804	0.0814	0.0808	0.0812	0.0804	0.0811	0.0804	0.0885	0.0836	0.0821	0.0807	0.0807	0.0810	0.0804	0.0791	0.0813	0.0815	0.0801	0.0807	0.0800	0.0805	0.0813	0.0836	0.0804	0.0809	0.0794	0.0799	0.0801	0.0813	0.0807	0.0851	0.0816	0.0822	0.0813	0.0809	0.0810	0.0795	0.0804	0.0796	0.0793	0.0792	0.0804	0.0814	0.0801	0.0789	0.0641	0.0651	0.0640	0.0634	0.0625	0.0633	0.0631	0.0634	0.0625	0.0621	0.0635	0.0633	0.0647	0.0649	0.0636	0.0637	0.0635	0.0639	0.0635	0.0628	0.0635	0.0634	0.0630	0.0638
3=16:27:47	2756	298	0.0808	0.0812	0.0817	0.0810	0.0811	0.0797	0.0831	0.0785	0.0803	0.0812	0.0804	0.0809	0.0861	0.0828	0.0808	0.0819	0.0831	0.0841	0.0803	0.0817	0.0807	0.0813	0.0811	0.0802	0.0812	0.0844	0.0806	0.0805	0.0811	0.0821	0.0824	0.0817	0.0816	0.0810	0.0883	0.0842	0.0823	0.0814	0.0810	0.0806	0.0806	0.0793	0.0820	0.0807	0.0813	0.0815	0.0805	0.0808	0.0808	0.0842	0.0800	0.0815	0.0809	0.0813	0.0818	0.0821	0.0810	0.0860	0.0811	0.0823	0.0815	0.0809	0.0814	0.0804	0.0811	0.0800	0.0809	0.0810	0.0811	0.0804	0.0802	0.0793	0.0646	0.0651	0.0641	0.0636	0.0628	0.0634	0.0630	0.0634	0.0633	0.0632	0.0643	0.0640	0.0652	0.0647	0.0647	0.0644	0.0633	0.0639	0.0639	0.0636	0.0641	0.0639	0.0635	0.0645
4=16:42:28	3637	298	0.0817	0.0812	0.0813	0.0808	0.0806	0.0800	0.0822	0.0808	0.0801	0.0805	0.0803	0.0798	0.0858	0.0825	0.0813	0.0787	0.0832	0.0836	0.0815	0.0815	0.0807	0.0805	0.0808	0.0799	0.0821	0.0828	0.0806	0.0807	0.0798	0.0820	0.0821	0.0829	0.0808	0.0812	0.0889	0.0841	0.0815	0.0814	0.0812	0.0803	0.0813	0.0785	0.0821	0.0810	0.0815	0.0806	0.0798	0.0812	0.0801	0.0840	0.0810	0.0801	0.0803	0.0796	0.0824	0.0829	0.0805	0.0861	0.0809	0.0824	0.0829	0.0801	0.0806	0.0808	0.0799	0.0789	0.0808	0.0812	0.0793	0.0816	0.0801	0.0786	0.0641	0.0645	0.0638	0.0632	0.0622	0.0633	0.0629	0.0619	0.0628	0.0632	0.0639	0.0630	0.0646	0.0644	0.0639	0.0635	0.0630	0.0637	0.0635	0.0631	0.0634	0.0636	0.0628	0.0640
5=16:57:09	4518	298	0.0829	0.0816	0.0821	0.0807	0.0806	0.0784	0.0821	0.0819	0.0808	0.0809	0.0805	0.0806	0.0858	0.0836	0.0809	0.0794	0.0840	0.0833	0.0823	0.0821	0.0814	0.0802	0.0809	0.0793	0.0832	0.0837	0.0811	0.0808	0.0812	0.0807	0.0823	0.0822	0.0814	0.0814	0.0882	0.0839	0.0819	0.0820	0.0803	0.0805	0.0812	0.0794	0.0824	0.0823	0.0821	0.0804	0.0792	0.0804	0.0809	0.0845	0.0803	0.0801	0.0797	0.0789	0.0827	0.0816	0.0804	0.0864	0.0812	0.0819	0.0827	0.0812	0.0808	0.0792	0.0788	0.0794	0.0815	0.0821	0.0807	0.0821	0.0793	0.0789	0.0637	0.0645	0.0640	0.0631	0.0619	0.0632	0.0629	0.0632	0.0629	0.0633	0.0639	0.0630	0.0650	0.0644	0.0641	0.0640	0.0633	0.0636	0.0626	0.0629	0.0634	0.0633	0.0633	0.0638
6=17:11:50	5399	298	0.0819	0.0834	0.0830	0.0806	0.0830	0.0799	0.0844	0.0809	0.0823	0.0805	0.0806	0.0824	0.0871	0.0838	0.0803	0.0808	0.0834	0.0837	0.0823	0.0837	0.0823	0.0811	0.0802	0.0798	0.0829	0.0846	0.0820	0.0816	0.0812	0.0822	0.0836	0.0827	0.0830	0.0811	0.0892	0.0839	0.0833	0.0817	0.0814	0.0800	0.0819	0.0783	0.0838	0.0832	0.0823	0.0812	0.0805	0.0809	0.0821	0.0846	0.0811	0.0809	0.0792	0.0799	0.0829	0.0834	0.0820	0.0870	0.0817	0.0827	0.0826	0.0820	0.0812	0.0802	0.0801	0.0789	0.0821	0.0809	0.0813	0.0823	0.0806	0.0798	0.0645	0.0647	0.0640	0.0640	0.0629	0.0637	0.0630	0.0640	0.0626	0.0635	0.0641	0.0637	0.0651	0.0649	0.0637	0.0641	0.0639	0.0639	0.0639	0.0632	0.0640	0.0640	0.0636	0.0644
7=17:26:31	6280	298	0.0849	0.0833	0.0834	0.0810	0.0822	0.0806	0.0830	0.0831	0.0813	0.0815	0.0801	0.0804	0.0872	0.0844	0.0818	0.0793	0.0847	0.0830	0.0844	0.0832	0.0833	0.0821	0.0810	0.0804	0.0841	0.0840	0.0833	0.0812	0.0812	0.0809	0.0839	0.0843	0.0822	0.0828	0.0889	0.0835	0.0853	0.0830	0.0822	0.0808	0.0816	0.0796	0.0831	0.0833	0.0833	0.0831	0.0811	0.0809	0.0826	0.0850	0.0816	0.0802	0.0806	0.0785	0.0841	0.0837	0.0824	0.0877	0.0817	0.0826	0.0847	0.0818	0.0805	0.0810	0.0787	0.0801	0.0821	0.0831	0.0812	0.0841	0.0800	0.0788	0.0644	0.0648	0.0637	0.0639	0.0628	0.0636	0.0637	0.0630	0.0634	0.0634	0.0640	0.0635	0.0648	0.0650	0.0645	0.0637	0.0639	0.0643	0.0646	0.0635	0.0636	0.0639	0.0638	0.0644
8=17:41:12	7161	301	0.0828	0.0820	0.0843	0.0812	0.0833	0.0779	0.0844	0.0829	0.0816	0.0810	0.0798	0.0793	0.0885	0.0850	0.0796	0.0810	0.0823	0.0843	0.0833	0.0839	0.0820	0.0819	0.0808	0.0792	0.0828	0.0854	0.0820	0.0812	0.0813	0.0805	0.0841	0.0827	0.0829	0.0812	0.0889	0.0830	0.0839	0.0827	0.0809	0.0808	0.0798	0.0780	0.0833	0.0846	0.0822	0.0828	0.0791	0.0805	0.0809	0.0853	0.0819	0.0808	0.0779	0.0790	0.0845	0.0847	0.0835	0.0869	0.0819	0.0821	0.0831	0.0822	0.0810	0.0797	0.0789	0.0786	0.0832	0.0819	0.0815	0.0827	0.0802	0.0786	0.0637	0.0642	0.0645	0.0634	0.0623	0.0628	0.0631	0.0634	0.0622	0.0624	0.0637	0.0630	0.0646	0.0640	0.0631	0.0636	0.0629	0.0639	0.0633	0.0629	0.0632	0.0635	0.0627	0.0638
9=17:55:53	8042	301	0.0852	0.0840	0.0854	0.0811	0.0828	0.0797	0.0846	0.0821	0.0823	0.0809	0.0801	0.0794	0.0893	0.0838	0.0826	0.0813	0.0831	0.0817	0.0839	0.0838	0.0827	0.0808	0.0798	0.0793	0.0841	0.0848	0.0829	0.0819	0.0800	0.0812	0.0857	0.0853	0.0812	0.0804	0.0885	0.0823	0.0851	0.0828	0.0820	0.0789	0.0803	0.0770	0.0858	0.0838	0.0827	0.0816	0.0795	0.0796	0.0817	0.0847	0.0807	0.0802	0.0794	0.0776	0.0825	0.0846	0.0821	0.0874	0.0806	0.0809	0.0821	0.0821	0.0801	0.0794	0.0787	0.0774	0.0830	0.0822	0.0817	0.0813	0.0792	0.0785	0.0632	0.0636	0.0626	0.0616	0.0620	0.0626	0.0625	0.0625	0.0625	0.0625	0.0628	0.0622	0.0636	0.0626	0.0633	0.0631	0.0627	0.0631	0.0626	0.0621	0.0618	0.0620	0.0622	0.0633
10=18:10:34	8923	301	0.0861	0.0857	0.0878	0.0822	0.0852	0.0793	0.0877	0.0845	0.0832	0.0825	0.0814	0.0802	0.0901	0.0872	0.0837	0.0832	0.0830	0.0836	0.0859	0.0883	0.0844	0.0840	0.0811	0.0799	0.0860	0.0874	0.0846	0.0827	0.0813	0.0811	0.0872	0.0864	0.0852	0.0831	0.0894	0.0829	0.0862	0.0842	0.0835	0.0810	0.0810	0.0796	0.0861	0.0870	0.0853	0.0843	0.0816	0.0802	0.0833	0.0860	0.0834	0.0812	0.0799	0.0796	0.0863	0.0871	0.0849	0.0885	0.0829	0.0817	0.0847	0.0836	0.0819	0.0805	0.0797	0.0784	0.0850	0.0833	0.0833	0.0843	0.0812	0.0792	0.0639	0.0648	0.0635	0.0636	0.0628	0.0634	0.0634	0.0642	0.0628	0.0634	0.0644	0.0636	0.0649	0.0646	0.0642	0.0640	0.0633	0.0640	0.0642	0.0633	0.0638	0.0638	0.0634	0.0644
11=18:25:15	9804	301	0.0865	0.0850	0.0879	0.0829	0.0853	0.0782	0.0880	0.0847	0.0847	0.0830	0.0805	0.0788	0.0915	0.0870	0.0834	0.0823	0.0835	0.0836	0.0872	0.0870	0.0837	0.0830	0.0815	0.0785	0.0855	0.0874	0.0829	0.0817	0.0803	0.0810	0.0879	0.0864	0.0850	0.0827	0.0892	0.0829	0.0868	0.0839	0.0836	0.0811	0.0810	0.0780	0.0880	0.0852	0.0852	0.0840	0.0804	0.0795	0.0825	0.0873	0.0815	0.0804	0.0791	0.0785	0.0871	0.0882	0.0848	0.0885	0.0811	0.0813	0.0832	0.0829	0.0810	0.0798	0.0786	0.0777	0.0863	0.0844	0.0838	0.0835	0.0803	0.0784	0.0635	0.0638	0.0628	0.0628	0.0617	0.0628	0.0623	0.0620	0.0624	0.0629	0.0633	0.0623	0.0638	0.0638	0.0634	0.0635	0.0619	0.0630	0.0631	0.0627	0.0631	0.0632	0.0627	0.0634
12=18:39:56	10685	301	0.0902	0.0885	0.0904	0.0847	0.0884	0.0794	0.0892	0.0877	0.0864	0.0855	0.0816	0.0803	0.0942	0.0900	0.0851	0.0851	0.0859	0.0846	0.0886	0.0893	0.0862	0.0850	0.0823	0.0800	0.0884	0.0902	0.0861	0.0847	0.0835	0.0820	0.0932	0.0895	0.0870	0.0850	0.0907	0.0839	0.0917	0.0861	0.0853	0.0845	0.0818	0.0790	0.0906	0.0897	0.0872	0.0858	0.0814	0.0810	0.0853	0.0883	0.0863	0.0828	0.0801	0.0794	0.0924	0.0898	0.0876	0.0894	0.0835	0.0823	0.0864	0.0848	0.0830	0.0805	0.0797	0.0798	0.0884	0.0860	0.0856	0.0855	0.0822	0.0793	0.0649	0.0651	0.0643	0.0640	0.0631	0.0629	0.0645	0.0640	0.0636	0.0639	0.0644	0.0640	0.0651	0.0651	0.0647	0.0648	0.0644	0.0635	0.0640	0.0642	0.0643	0.0640	0.0640	0.0646
13=18:54:37	11566	301	0.0908	0.0898	0.0926	0.0861	0.0901	0.0793	0.0913	0.0889	0.0876	0.0844	0.0818	0.0829	0.0963	0.0911	0.0864	0.0851	0.0840	0.0833	0.0903	0.0900	0.0877	0.0854	0.0819	0.0795	0.0890	0.0945	0.0877	0.0833	0.0825	0.0827	0.0928	0.0914	0.0880	0.0851	0.0914	0.0835	0.0886	0.0851	0.0856	0.0831	0.0826	0.0780	0.0918	0.0899	0.0875	0.0857	0.0822	0.0803	0.0861	0.0886	0.0838	0.0825	0.0809	0.0791	0.0911	0.0918	0.0875	0.0912	0.0835	0.0825	0.0859	0.0847	0.0816	0.0810	0.0793	0.0789	0.0892	0.0859	0.0862	0.0870	0.0821	0.0794	0.0642	0.0645	0.0635	0.0638	0.0627	0.0633	0.0629	0.0640	0.0633	0.0635	0.0641	0.0635	0.0647	0.0645	0.0646	0.0643	0.0636	0.0629	0.0635	0.0634	0.0638	0.0640	0.0635	0.0643
14=19:09:22	12450	301	0.0911	0.0897	0.0919	0.0852	0.0906	0.0796	0.0938	0.0890	0.0882	0.0844	0.0806	0.0787	0.0965	0.0908	0.0864	0.0858	0.0847	0.0827	0.0899	0.0911	0.0879	0.0839	0.0810	0.0790	0.0888	0.0912	0.0873	0.0850	0.0811	0.0819	0.0958	0.0931	0.0882	0.0845	0.0904	0.0817	0.0882	0.0863	0.0852	0.0826	0.0807	0.0772	0.0931	0.0897	0.0883	0.0862	0.0811	0.0793	0.0863	0.0881	0.0835	0.0819	0.0796	0.0770	0.0941	0.0922	0.0879	0.0941	0.0837	0.0804	0.0854	0.0841	0.0824	0.0794	0.0779	0.0777	0.0888	0.0867	0.0855	0.0863	0.0815	0.0788	0.0631	0.0632	0.0627	0.0624	0.0614	0.0626	0.0620	0.0623	0.0620	0.0619	0.0628	0.0624	0.0633	0.0634	0.0627	0.0633	0.0626	0.0629	0.0626	0.0625	0.0630	0.0622	0.0620	0.0631
15=19:24:03	13331	301	0.0961	0.0916	0.0944	0.0854	0.0932	0.0787	0.0944	0.0925	0.0877	0.0849	0.0817	0.0818	0.0978	0.0938	0.0886	0.0871	0.0845	0.0830	0.0933	0.0948	0.0897	0.0857	0.0816	0.0790	0.0920	0.0948	0.0886	0.0854	0.0827	0.0805	0.0952	0.0929	0.0904	0.0872	0.0911	0.0829	0.0909	0.0876	0.0866	0.0835	0.0809	0.0771	0.0950	0.0933	0.0898	0.0881	0.0818	0.0801	0.0863	0.0900	0.0838	0.0824	0.0781	0.0781	0.0965	0.0933	0.0899	0.0935	0.0849	0.0812	0.0868	0.0850	0.0829	0.0801	0.0795	0.0778	0.0921	0.0891	0.0869	0.0876	0.0817	0.0783	0.0631	0.0637	0.0645	0.0625	0.0617	0.0627	0.0622	0.0626	0.0622	0.0620	0.0628	0.0627	0.0636	0.0637	0.0628	0.0631	0.0626	0.0631	0.0626	0.0624	0.0633	0.0628	0.0623	0.0631
16=19:38:44	14212	301	0.0975	0.0953	0.1000	0.0886	0.0978	0.0788	0.0979	0.0958	0.0919	0.0896	0.0836	0.0808	0.1014	0.0964	0.0907	0.0903	0.0860	0.0843	0.0968	0.0974	0.0914	0.0891	0.0845	0.0804	0.0940	0.0969	0.0905	0.0872	0.0848	0.0817	0.1022	0.0968	0.0922	0.0890	0.0932	0.0846	0.0951	0.0901	0.0883	0.0857	0.0835	0.0789	0.0984	0.0961	0.0925	0.0895	0.0832	0.0803	0.0871	0.0936	0.0859	0.0842	0.0800	0.0791	0.0996	0.0972	0.0949	0.0956	0.0858	0.0824	0.0888	0.0862	0.0838	0.0813	0.0795	0.0782	0.0946	0.0915	0.0889	0.0896	0.0829	0.0791	0.0637	0.0647	0.0634	0.0632	0.0629	0.0633	0.0622	0.0636	0.0633	0.0631	0.0642	0.0632	0.0647	0.0642	0.0641	0.0640	0.0640	0.0634	0.0639	0.0635	0.0639	0.0636	0.0631	0.0637
17=19:53:25	15093	301	0.0993	0.0966	0.1003	0.0894	0.0996	0.0791	0.1015	0.0960	0.0933	0.0898	0.0843	0.0802	0.1057	0.0989	0.0930	0.0903	0.0862	0.0853	0.0983	0.0992	0.0930	0.0906	0.0836	0.0802	0.0961	0.0989	0.0918	0.0891	0.0832	0.0818	0.1035	0.0989	0.0950	0.0909	0.0931	0.0838	0.0953	0.0919	0.0895	0.0862	0.0833	0.0790	0.1002	0.0983	0.0939	0.0907	0.0836	0.0801	0.0875	0.0916	0.0853	0.0845	0.0798	0.0787	0.1026	0.0987	0.0945	0.0965	0.0862	0.0819	0.0903	0.0869	0.0842	0.0810	0.0791	0.0780	0.0967	0.0926	0.0902	0.0896	0.0839	0.0798	0.0635	0.0642	0.0631	0.0631	0.0622	0.0630	0.0624	0.0628	0.0627	0.0625	0.0636	0.0630	0.0640	0.0639	0.0644	0.0638	0.0621	0.0635	0.0637	0.0627	0.0634	0.0633	0.0630	0.0637
18=20:08:06	15974	301	0.1038	0.1006	0.1044	0.0903	0.1015	0.0794	0.1063	0.1010	0.0961	0.0912	0.0848	0.0806	0.1075	0.1033	0.0947	0.0925	0.0879	0.0864	0.1021	0.1025	0.0950	0.0919	0.0849	0.0793	0.0989	0.1001	0.0943	0.0899	0.0857	0.0819	0.1091	0.1018	0.0966	0.0925	0.0954	0.0834	0.0993	0.0929	0.0912	0.0869	0.0840	0.0791	0.1045	0.1013	0.0962	0.0943	0.0859	0.0804	0.0903	0.0937	0.0863	0.0855	0.0806	0.0785	0.1068	0.1037	0.0977	0.0983	0.0876	0.0817	0.0892	0.0887	0.0848	0.0812	0.0783	0.0777	0.0997	0.0944	0.0922	0.0927	0.0846	0.0797	0.0640	0.0643	0.0636	0.0622	0.0624	0.0629	0.0632	0.0636	0.0633	0.0631	0.0637	0.0637	0.0644	0.0639	0.0641	0.0634	0.0631	0.0642	0.0639	0.0634	0.0633	0.0633	0.0631	0.0638
19=20:22:47	16855	301	0.1055	0.1039	0.1147	0.0934	0.1061	0.0807	0.1093	0.1038	0.0992	0.0921	0.0864	0.0807	0.1110	0.1039	0.0991	0.0945	0.0911	0.0837	0.1054	0.1037	0.0966	0.0929	0.0864	0.0802	0.1014	0.1037	0.0970	0.0941	0.0871	0.0813	0.1105	0.1066	0.0990	0.0936	0.0949	0.0837	0.0997	0.0951	0.0920	0.0874	0.0842	0.0778	0.1082	0.1025	0.1000	0.0952	0.0860	0.0808	0.0921	0.0964	0.0881	0.0850	0.0821	0.0780	0.1112	0.1062	0.1006	0.1020	0.0883	0.0823	0.0895	0.0883	0.0853	0.0822	0.0782	0.0779	0.1024	0.0965	0.0945	0.0945	0.0848	0.0795	0.0631	0.0640	0.0621	0.0625	0.0625	0.0627	0.0630	0.0630	0.0631	0.0628	0.0625	0.0628	0.0641	0.0637	0.0639	0.0634	0.0630	0.0634	0.0635	0.0628	0.0635	0.0626	0.0630	0.0634
20=20:37:28	17736	301	0.1103	0.1056	0.1148	0.0954	0.1085	0.0800	0.1110	0.1077	0.1022	0.0955	0.0861	0.0810	0.1157	0.1094	0.1003	0.0982	0.0906	0.0855	0.1106	0.1079	0.1006	0.0983	0.0879	0.0807	0.1041	0.1072	0.0995	0.0935	0.0876	0.0808	0.1159	0.1108	0.1018	0.0962	0.0973	0.0848	0.1039	0.0973	0.0944	0.0898	0.0837	0.0793	0.1118	0.1077	0.1043	0.1025	0.0878	0.0817	0.0921	0.0990	0.0894	0.0865	0.0812	0.0785	0.1148	0.1099	0.1044	0.1040	0.0908	0.0834	0.0933	0.0892	0.0861	0.0822	0.0782	0.0790	0.1069	0.1001	0.0958	0.0984	0.0856	0.0796	0.0637	0.0642	0.0633	0.0628	0.0623	0.0632	0.0631	0.0639	0.0631	0.0628	0.0641	0.0633	0.0645	0.0636	0.0641	0.0637	0.0632	0.0638	0.0636	0.0623	0.0634	0.0633	0.0631	0.0637
21=20:52:09	18617	301	0.1177	0.1118	0.1213	0.0990	0.1175	0.0806	0.1188	0.1148	0.1064	0.0988	0.0891	0.0819	0.1204	0.1121	0.1035	0.1009	0.0923	0.0851	0.1147	0.1131	0.1061	0.1009	0.0899	0.0816	0.1106	0.1120	0.1025	0.0977	0.0913	0.0809	0.1238	0.1181	0.1078	0.1010	0.0985	0.0859	0.1061	0.1003	0.0974	0.0914	0.0853	0.0787	0.1185	0.1135	0.1096	0.1036	0.0884	0.0817	0.0956	0.1028	0.0920	0.0875	0.0810	0.0785	0.1235	0.1157	0.1100	0.1097	0.0914	0.0835	0.0924	0.0903	0.0869	0.0836	0.0788	0.0790	0.1106	0.1026	0.0997	0.0993	0.0878	0.0800	0.0636	0.0643	0.0643	0.0630	0.0627	0.0635	0.0630	0.0629	0.0625	0.0626	0.0636	0.0632	0.0642	0.0641	0.0628	0.0640	0.0636	0.0636	0.0634	0.0630	0.0637	0.0634	0.0627	0.0637
22=21:06:50	19498	301	0.1218	0.1179	0.1275	0.1015	0.1233	0.0802	0.1262	0.1187	0.1109	0.1017	0.0908	0.0820	0.1252	0.1174	0.1088	0.1039	0.0936	0.0860	0.1190	0.1197	0.1076	0.1026	0.0893	0.0815	0.1144	0.1188	0.1065	0.0999	0.0903	0.0824	0.1293	0.1211	0.1134	0.1042	0.1011	0.0862	0.1076	0.1042	0.1000	0.0925	0.0865	0.0793	0.1242	0.1173	0.1120	0.1064	0.0907	0.0814	0.0979	0.1031	0.0932	0.0892	0.0814	0.0787	0.1275	0.1212	0.1141	0.1125	0.0940	0.0838	0.0942	0.0917	0.0882	0.0830	0.0803	0.0765	0.1148	0.1063	0.1026	0.1028	0.0890	0.0806	0.0634	0.0643	0.0631	0.0631	0.0624	0.0630	0.0630	0.0634	0.0628	0.0628	0.0634	0.0628	0.0643	0.0629	0.0639	0.0639	0.0629	0.0638	0.0635	0.0630	0.0628	0.0636	0.0629	0.0633
23=21:21:31	20379	301	0.1295	0.1227	0.1343	0.1074	0.1252	0.0806	0.1290	0.1245	0.1165	0.1050	0.0917	0.0829	0.1312	0.1243	0.1116	0.1065	0.0988	0.0857	0.1261	0.1269	0.1123	0.1044	0.0911	0.0825	0.1172	0.1218	0.1102	0.1019	0.0906	0.0821	0.1332	0.1282	0.1162	0.1063	0.1026	0.0861	0.1139	0.1058	0.1003	0.0945	0.0877	0.0789	0.1296	0.1237	0.1156	0.1084	0.0920	0.0818	0.0995	0.1036	0.0949	0.0897	0.0815	0.0781	0.1356	0.1259	0.1183	0.1154	0.0947	0.0830	0.0952	0.0924	0.0882	0.0820	0.0783	0.0788	0.1189	0.1095	0.1058	0.1047	0.0888	0.0807	0.0633	0.0638	0.0625	0.0626	0.0610	0.0628	0.0627	0.0631	0.0625	0.0624	0.0629	0.0629	0.0632	0.0634	0.0635	0.0637	0.0624	0.0637	0.0629	0.0619	0.0627	0.0631	0.0625	0.0634
24=21:36:12	21260	301	0.1375	0.1296	0.1439	0.1124	0.1341	0.0812	0.1383	0.1319	0.1194	0.1083	0.0938	0.0832	0.1366	0.1306	0.1172	0.1126	0.0997	0.0871	0.1343	0.1320	0.1154	0.1088	0.0936	0.0823	0.1222	0.1257	0.1125	0.1054	0.0931	0.0830	0.1439	0.1332	0.1229	0.1095	0.1049	0.0864	0.1196	0.1090	0.1044	0.0966	0.0887	0.0793	0.1356	0.1276	0.1222	0.1140	0.0937	0.0823	0.1009	0.1106	0.0964	0.0901	0.0824	0.0781	0.1426	0.1329	0.1242	0.1201	0.0980	0.0874	0.0986	0.0935	0.0891	0.0836	0.0790	0.0775	0.1267	0.1140	0.1086	0.1072	0.0904	0.0809	0.0627	0.0638	0.0631	0.0623	0.0609	0.0627	0.0629	0.0633	0.0624	0.0622	0.0631	0.0627	0.0635	0.0630	0.0636	0.0633	0.0626	0.0630	0.0631	0.0616	0.0629	0.0630	0.0626	0.0629
25=21:50:53	22141	301	0.1477	0.1385	0.1500	0.1159	0.1437	0.0833	0.1520	0.1403	0.1293	0.1140	0.0971	0.0842	0.1491	0.1413	0.1231	0.1185	0.1023	0.0888	0.1426	0.1444	0.1242	0.1148	0.0968	0.0838	0.1309	0.1334	0.1199	0.1093	0.0961	0.0836	0.1542	0.1434	0.1304	0.1183	0.1090	0.0884	0.1267	0.1154	0.1112	0.1009	0.0932	0.0803	0.1450	0.1405	0.1309	0.1228	0.0987	0.0840	0.1053	0.1108	0.0996	0.0923	0.0839	0.0787	0.1508	0.1427	0.1317	0.1267	0.1024	0.0876	0.1028	0.0961	0.0919	0.0855	0.0805	0.0797	0.1359	0.1198	0.1139	0.1138	0.0935	0.0830	0.0639	0.0647	0.0643	0.0639	0.0628	0.0640	0.0635	0.0647	0.0627	0.0634	0.0643	0.0636	0.0651	0.0650	0.0646	0.0640	0.0637	0.0644	0.0642	0.0638	0.0639	0.0643	0.0636	0.0643
26=22:05:34	23022	301	0.1580	0.1470	0.1634	0.1213	0.1519	0.0843	0.1589	0.1480	0.1327	0.1186	0.1001	0.0860	0.1542	0.1456	0.1318	0.1230	0.1026	0.0869	0.1516	0.1462	0.1314	0.1187	0.0988	0.0857	0.1384	0.1390	0.1270	0.1123	0.0989	0.0836	0.1644	0.1551	0.1369	0.1233	0.1105	0.0882	0.1241	0.1166	0.1127	0.1021	0.0924	0.0811	0.1596	0.1418	0.1368	0.1255	0.1003	0.0841	0.1084	0.1135	0.1033	0.0948	0.0846	0.0790	0.1646	0.1488	0.1398	0.1332	0.1057	0.0858	0.1016	0.0968	0.0906	0.0853	0.0790	0.0793	0.1413	0.1260	0.1171	0.1206	0.0956	0.0829	0.0640	0.0642	0.0631	0.0632	0.0626	0.0632	0.0621	0.0640	0.0629	0.0635	0.0637	0.0631	0.0643	0.0642	0.0640	0.0641	0.0634	0.0631	0.0635	0.0631	0.0637	0.0641	0.0631	0.0638
27=22:20:15	23904	301	0.1692	0.1560	0.1706	0.1274	0.1702	0.0845	0.1683	0.1627	0.1465	0.1255	0.1038	0.0856	0.1761	0.1568	0.1397	0.1300	0.1085	0.0904	0.1630	0.1629	0.1399	0.1300	0.1018	0.0856	0.1475	0.1513	0.1289	0.1168	0.1007	0.0845	0.1768	0.1670	0.1445	0.1320	0.1164	0.0900	0.1346	0.1244	0.1166	0.1063	0.0928	0.0815	0.1681	0.1586	0.1449	0.1376	0.1040	0.0848	0.1115	0.1175	0.1045	0.0970	0.0835	0.0785	0.1783	0.1623	0.1492	0.1410	0.1095	0.0870	0.1034	0.0996	0.0931	0.0855	0.0807	0.0793	0.1473	0.1350	0.1239	0.1259	0.0976	0.0831	0.0639	0.0650	0.0628	0.0641	0.0628	0.0640	0.0638	0.0642	0.0630	0.0633	0.0636	0.0633	0.0645	0.0642	0.0644	0.0645	0.0634	0.0641	0.0638	0.0635	0.0641	0.0631	0.0637	0.0640
28=22:34:56	24784	301	0.1842	0.1732	0.1970	0.1371	0.1833	0.0841	0.1878	0.1734	0.1543	0.1331	0.1070	0.0895	0.1833	0.1702	0.1482	0.1392	0.1114	0.0890	0.1775	0.1727	0.1473	0.1357	0.1055	0.0856	0.1572	0.1616	0.1358	0.1251	0.1027	0.0853	0.1906	0.1751	0.1569	0.1374	0.1178	0.0907	0.1404	0.1304	0.1230	0.1097	0.0959	0.0791	0.1809	0.1661	0.1560	0.1426	0.1067	0.0847	0.1164	0.1259	0.1077	0.0981	0.0847	0.0784	0.1891	0.1730	0.1595	0.1497	0.1116	0.0886	0.1054	0.1017	0.0935	0.0854	0.0791	0.0781	0.1579	0.1392	0.1299	0.1299	0.0998	0.0826	0.0624	0.0635	0.0626	0.0623	0.0612	0.0623	0.0622	0.0629	0.0621	0.0630	0.0629	0.0622	0.0632	0.0628	0.0631	0.0633	0.0622	0.0626	0.0618	0.0616	0.0626	0.0624	0.0623	0.0629
29=22:49:37	25666	301	0.1907	0.1831	0.2097	0.1464	0.1964	0.0877	0.2051	0.1897	0.1662	0.1415	0.1134	0.0882	0.2018	0.1858	0.1591	0.1489	0.1147	0.0913	0.1912	0.1869	0.1588	0.1443	0.1119	0.0877	0.1625	0.1720	0.1480	0.1300	0.1072	0.0881	0.2113	0.1950	0.1682	0.1483	0.1242	0.0941	0.1491	0.1365	0.1290	0.1150	0.0997	0.0809	0.1960	0.1811	0.1666	0.1518	0.1127	0.0868	0.1215	0.1284	0.1126	0.1015	0.0865	0.0806	0.2084	0.1881	0.1710	0.1605	0.1187	0.0919	0.1104	0.1048	0.0965	0.0882	0.0808	0.0789	0.1686	0.1507	0.1380	0.1365	0.1043	0.0847	0.0642	0.0649	0.0638	0.0637	0.0632	0.0643	0.0628	0.0643	0.0633	0.0640	0.0646	0.0636	0.0648	0.0648	0.0647	0.0642	0.0638	0.0639	0.0641	0.0637	0.0641	0.0639	0.0634	0.0650
30=23:04:18	26547	301	0.2081	0.1966	0.2241	0.1568	0.2156	0.0875	0.2198	0.2030	0.1794	0.1498	0.1173	0.0896	0.2150	0.1983	0.1717	0.1605	0.1202	0.0924	0.2039	0.2088	0.1684	0.1571	0.1140	0.0887	0.1776	0.1828	0.1530	0.1373	0.1097	0.0880	0.2298	0.2067	0.1826	0.1565	0.1285	0.0944	0.1591	0.1427	0.1350	0.1179	0.1018	0.0816	0.2102	0.1994	0.1783	0.1637	0.1165	0.0884	0.1220	0.1333	0.1164	0.1046	0.0873	0.0793	0.2247	0.2048	0.1816	0.1699	0.1247	0.0910	0.1111	0.1069	0.0974	0.0886	0.0808	0.0791	0.1812	0.1613	0.1444	0.1440	0.1071	0.0857	0.0641	0.0643	0.0631	0.0634	0.0625	0.0623	0.0634	0.0637	0.0633	0.0633	0.0637	0.0633	0.0646	0.0641	0.0645	0.0644	0.0636	0.0635	0.0635	0.0631	0.0637	0.0635	0.0633	0.0642
31=23:18:59	27428	301	0.2321	0.2190	0.2449	0.1685	0.2338	0.0889	0.2380	0.2259	0.1922	0.1608	0.1231	0.0932	0.2252	0.2128	0.1818	0.1652	0.1250	0.0945	0.2260	0.2181	0.1843	0.1604	0.1189	0.0900	0.1923	0.1978	0.1656	0.1464	0.1141	0.0886	0.2496	0.2268	0.1932	0.1715	0.1353	0.0972	0.1690	0.1525	0.1405	0.1225	0.1036	0.0817	0.2287	0.2109	0.1908	0.1762	0.1243	0.0897	0.1337	0.1369	0.1205	0.1066	0.0875	0.0807	0.2505	0.2207	0.1981	0.1810	0.1297	0.0937	0.1126	0.1082	0.1009	0.0899	0.0822	0.0796	0.1911	0.1671	0.1558	0.1531	0.1107	0.0876	0.0644	0.0649	0.0636	0.0638	0.0627	0.0638	0.0638	0.0641	0.0630	0.0644	0.0643	0.0636	0.0646	0.0644	0.0646	0.0635	0.0639	0.0646	0.0641	0.0635	0.0641	0.0639	0.0634	0.0641
32=23:33:40	28309	301	0.2622	0.2408	0.2637	0.1762	0.2548	0.0906	0.2591	0.2450	0.2133	0.1757	0.1293	0.0955	0.2552	0.2303	0.2006	0.1851	0.1362	0.0958	0.2463	0.2418	0.2008	0.1746	0.1272	0.0923	0.2087	0.2096	0.1764	0.1505	0.1199	0.0893	0.2736	0.2527	0.2078	0.1819	0.1430	0.0996	0.1820	0.1602	0.1537	0.1279	0.1072	0.0822	0.2577	0.2324	0.2113	0.1904	0.1300	0.0903	0.1391	0.1435	0.1233	0.1105	0.0884	0.0798	0.2675	0.2427	0.2146	0.1946	0.1367	0.0943	0.1200	0.1133	0.1003	0.0909	0.0805	0.0798	0.2051	0.1833	0.1662	0.1642	0.1143	0.0866	0.0634	0.0639	0.0632	0.0633	0.0623	0.0629	0.0625	0.0634	0.0625	0.0632	0.0633	0.0634	0.0640	0.0639	0.0640	0.0639	0.0633	0.0627	0.0636	0.0626	0.0637	0.0630	0.0628	0.0634
33=23:48:21	29190	301	0.2754	0.2598	0.2979	0.1911	0.2814	0.0925	0.2892	0.2732	0.2271	0.1867	0.1370	0.0962	0.2755	0.2587	0.2176	0.1968	0.1401	0.0984	0.2772	0.2668	0.2149	0.1929	0.1336	0.0942	0.2265	0.2302	0.1866	0.1658	0.1250	0.0917	0.2994	0.2681	0.2295	0.1987	0.1511	0.0999	0.1988	0.1726	0.1594	0.1347	0.1123	0.0828	0.2738	0.2539	0.2273	0.2037	0.1367	0.0918	0.1433	0.1559	0.1298	0.1129	0.0912	0.0809	0.2930	0.2583	0.2359	0.2097	0.1443	0.0971	0.1251	0.1160	0.1038	0.0928	0.0821	0.0792	0.2241	0.2002	0.1774	0.1738	0.1199	0.0901	0.0647	0.0649	0.0640	0.0639	0.0628	0.0636	0.0627	0.0647	0.0635	0.0636	0.0644	0.0636	0.0648	0.0643	0.0646	0.0649	0.0632	0.0643	0.0641	0.0637	0.0640	0.0641	0.0637	0.0644
34=00:03:02	30071	301	0.3093	0.2792	0.3140	0.2084	0.2950	0.0924	0.3047	0.2895	0.2485	0.1994	0.1438	0.0975	0.3099	0.2716	0.2374	0.2119	0.1483	0.0981	0.2940	0.2916	0.2341	0.2110	0.1393	0.0957	0.2434	0.2444	0.1992	0.1719	0.1284	0.0901	0.3135	0.2968	0.2463	0.2100	0.1574	0.1021	0.2002	0.1787	0.1687	0.1387	0.1126	0.0832	0.3010	0.2753	0.2464	0.2229	0.1434	0.0935	0.1504	0.1610	0.1348	0.1154	0.0898	0.0793	0.3110	0.2835	0.2446	0.2265	0.1545	0.0971	0.1246	0.1167	0.1037	0.0920	0.0802	0.0791	0.2388	0.2126	0.1856	0.1882	0.1250	0.0895	0.0628	0.0636	0.0628	0.0625	0.0613	0.0618	0.0621	0.0628	0.0621	0.0623	0.0629	0.0621	0.0632	0.0631	0.0629	0.0631	0.0626	0.0626	0.0625	0.0624	0.0625	0.0627	0.0620	0.0629
35=00:17:43	30952	301	0.3327	0.3065	0.3640	0.2257	0.3365	0.0961	0.3390	0.3231	0.2687	0.2209	0.1535	0.0989	0.3324	0.3011	0.2555	0.2321	0.1584	0.1025	0.3326	0.3084	0.2579	0.2229	0.1488	0.0985	0.2569	0.2709	0.2237	0.1844	0.1354	0.0933	0.3552	0.3218	0.2696	0.2279	0.1691	0.1046	0.2221	0.1964	0.1789	0.1508	0.1172	0.0831	0.3324	0.2981	0.2686	0.2467	0.1506	0.0951	0.1575	0.1706	0.1433	0.1201	0.0936	0.0803	0.3414	0.3083	0.2797	0.2441	0.1618	0.0998	0.1313	0.1225	0.1075	0.0945	0.0816	0.0785	0.2563	0.2241	0.2027	0.2031	0.1302	0.0910	0.0629	0.0635	0.0625	0.0630	0.0621	0.0624	0.0623	0.0617	0.0621	0.0623	0.0636	0.0625	0.0636	0.0631	0.0637	0.0640	0.0619	0.0635	0.0632	0.0625	0.0626	0.0627	0.0623	0.0628
36=00:32:24	31833	301	0.3667	0.3373	0.3798	0.2474	0.3580	0.0976	0.3759	0.3502	0.2998	0.2335	0.1635	0.1040	0.3556	0.3270	0.2821	0.2491	0.1678	0.1043	0.3592	0.3395	0.2787	0.2432	0.1579	0.1011	0.2933	0.2831	0.2304	0.1972	0.1439	0.0936	0.3756	0.3570	0.2974	0.2470	0.1781	0.1079	0.2290	0.2075	0.1941	0.1560	0.1238	0.0838	0.3663	0.3258	0.2984	0.2611	0.1639	0.0969	0.1702	0.1775	0.1465	0.1230	0.0921	0.0799	0.3753	0.3413	0.2925	0.2684	0.1778	0.1021	0.1322	0.1257	0.1103	0.0958	0.0811	0.0788	0.2773	0.2392	0.2210	0.2158	0.1385	0.0925	0.0626	0.0636	0.0633	0.0624	0.0615	0.0623	0.0623	0.0625	0.0619	0.0621	0.0627	0.0623	0.0634	0.0631	0.0622	0.0631	0.0623	0.0631	0.0627	0.0626	0.0628	0.0626	0.0624	0.0630
37=00:47:05	32714	301	0.3980	0.3702	0.4165	0.2666	0.3970	0.1014	0.3976	0.3849	0.3309	0.2596	0.1761	0.1073	0.4012	0.3573	0.3114	0.2734	0.1844	0.1082	0.3881	0.3767	0.3086	0.2667	0.1706	0.1046	0.3099	0.3106	0.2539	0.2124	0.1505	0.0972	0.4189	0.3909	0.3203	0.2733	0.1947	0.1120	0.2556	0.2264	0.2068	0.1679	0.1283	0.0859	0.3992	0.3616	0.3253	0.2900	0.1802	0.1009	0.1780	0.1872	0.1569	0.1292	0.0954	0.0812	0.4153	0.3705	0.3290	0.2896	0.1887	0.1067	0.1434	0.1312	0.1139	0.0969	0.0825	0.0789	0.2916	0.2623	0.2399	0.2367	0.1481	0.0954	0.0633	0.0638	0.0627	0.0631	0.0623	0.0624	0.0627	0.0634	0.0627	0.0631	0.0634	0.0629	0.0643	0.0639	0.0640	0.0637	0.0632	0.0628	0.0627	0.0626	0.0632	0.0633	0.0628	0.0630
38=01:01:46	33595	301	0.4364	0.4050	0.4530	0.3015	0.4392	0.1058	0.4488	0.4143	0.3754	0.2854	0.1937	0.1128	0.4264	0.3992	0.3397	0.3049	0.2000	0.1129	0.4239	0.4075	0.3383	0.2915	0.1858	0.1075	0.3396	0.3418	0.2729	0.2328	0.1636	0.1006	0.4560	0.4248	0.3571	0.2976	0.2126	0.1193	0.2842	0.2411	0.2285	0.1806	0.1362	0.0864	0.4364	0.3965	0.3627	0.3119	0.1949	0.1045	0.1912	0.2025	0.1667	0.1379	0.0965	0.0815	0.4534	0.4167	0.3578	0.3186	0.2067	0.1143	0.1468	0.1394	0.1195	0.1005	0.0826	0.0806	0.3281	0.2792	0.2600	0.2521	0.1587	0.0977	0.0637	0.0643	0.0649	0.0630	0.0624	0.0632	0.0629	0.0640	0.0625	0.0632	0.0637	0.0630	0.0643	0.0639	0.0633	0.0641	0.0633	0.0637	0.0637	0.0634	0.0634	0.0632	0.0629	0.0638
39=01:16:27	34476	301	0.4696	0.4354	0.4931	0.3292	0.4826	0.1108	0.4901	0.4437	0.3933	0.3148	0.2088	0.1146	0.4712	0.4291	0.3646	0.3423	0.2105	0.1143	0.4578	0.4399	0.3663	0.3200	0.2000	0.1123	0.3600	0.3787	0.2968	0.2563	0.1730	0.1034	0.5081	0.4565	0.3947	0.3230	0.2288	0.1242	0.2986	0.2598	0.2416	0.1929	0.1426	0.0858	0.4645	0.4264	0.3872	0.3471	0.2059	0.1073	0.2049	0.2136	0.1722	0.1461	0.1022	0.0810	0.4829	0.4406	0.3940	0.3405	0.2229	0.1138	0.1527	0.1396	0.1204	0.1006	0.0822	0.0795	0.3383	0.3016	0.2762	0.2714	0.1658	0.0993	0.0626	0.0632	0.0624	0.0626	0.0614	0.0621	0.0609	0.0628	0.0618	0.0623	0.0631	0.0620	0.0631	0.0634	0.0626	0.0629	0.0626	0.0622	0.0624	0.0625	0.0624	0.0624	0.0622	0.0627
40=01:31:09	35357	301	0.5064	0.4747	0.5303	0.3554	0.5106	0.1135	0.5128	0.4856	0.4315	0.3372	0.2250	0.1231	0.4847	0.4575	0.4038	0.3609	0.2332	0.1218	0.4941	0.4773	0.4016	0.3459	0.2147	0.1182	0.3880	0.4010	0.3285	0.2730	0.1833	0.1057	0.5276	0.4982	0.4116	0.3498	0.2441	0.1297	0.3222	0.2769	0.2620	0.2039	0.1508	0.0901	0.5118	0.4638	0.4208	0.3694	0.2242	0.1123	0.2111	0.2256	0.1864	0.1504	0.1035	0.0825	0.5211	0.4797	0.4130	0.3742	0.2356	0.1197	0.1591	0.1474	0.1257	0.1042	0.0822	0.0798	0.3593	0.3227	0.3041	0.2926	0.1761	0.1036	0.0636	0.0642	0.0632	0.0630	0.0621	0.0632	0.0632	0.0635	0.0632	0.0633	0.0639	0.0633	0.0646	0.0635	0.0641	0.0639	0.0633	0.0641	0.0637	0.0621	0.0631	0.0634	0.0629	0.0637
41=01:45:50	36238	301	0.5374	0.5143	0.5702	0.3902	0.5523	0.1191	0.5564	0.5301	0.4620	0.3708	0.2447	0.1267	0.5360	0.4966	0.4400	0.3885	0.2535	0.1228	0.5344	0.5151	0.4280	0.3788	0.2286	0.1246	0.4169	0.4304	0.3572	0.3003	0.1973	0.1091	0.5818	0.5432	0.4464	0.3856	0.2588	0.1370	0.3384	0.3009	0.2790	0.2138	0.1567	0.0909	0.5495	0.4988	0.4511	0.4030	0.2348	0.1160	0.2250	0.2357	0.1964	0.1630	0.1045	0.0833	0.5704	0.5109	0.4469	0.4113	0.2545	0.1237	0.1631	0.1525	0.1281	0.1054	0.0823	0.0799	0.3823	0.3445	0.3252	0.3113	0.1858	0.1058	0.0633	0.0638	0.0625	0.0621	0.0618	0.0628	0.0624	0.0627	0.0627	0.0622	0.0629	0.0622	0.0636	0.0632	0.0636	0.0636	0.0628	0.0636	0.0633	0.0623	0.0623	0.0631	0.0623	0.0631
42=02:00:31	37119	301	0.5848	0.5474	0.6268	0.4137	0.6133	0.1239	0.6069	0.5832	0.4891	0.4088	0.2635	0.1348	0.5802	0.5485	0.4725	0.4345	0.2733	0.1331	0.5897	0.5602	0.4736	0.4127	0.2527	0.1306	0.4500	0.4673	0.3869	0.3199	0.2164	0.1135	0.6322	0.5727	0.4951	0.4229	0.2835	0.1457	0.3763	0.3348	0.2989	0.2424	0.1669	0.0924	0.5981	0.5447	0.4986	0.4372	0.2636	0.1216	0.2432	0.2651	0.2134	0.1737	0.1093	0.0826	0.6179	0.5404	0.4984	0.4389	0.2826	0.1354	0.1765	0.1619	0.1362	0.1096	0.0860	0.0800	0.4092	0.3716	0.3487	0.3460	0.2048	0.1101	0.0631	0.0641	0.0623	0.0631	0.0620	0.0631	0.0625	0.0632	0.0625	0.0628	0.0629	0.0632	0.0641	0.0636	0.0635	0.0639	0.0632	0.0635	0.0635	0.0626	0.0634	0.0622	0.0628	0.0634
43=02:15:12	38000	301	0.6195	0.5981	0.6697	0.4596	0.6458	0.1329	0.6715	0.6117	0.5407	0.4337	0.2861	0.1433	0.6210	0.5925	0.5048	0.4640	0.2856	0.1386	0.6136	0.6049	0.5017	0.4431	0.2672	0.1367	0.4836	0.4967	0.4080	0.3578	0.2311	0.1181	0.6696	0.6103	0.5436	0.4542	0.3083	0.1515	0.3953	0.3487	0.3228	0.2538	0.1793	0.0945	0.6269	0.5837	0.5293	0.4662	0.2894	0.1263	0.2552	0.2735	0.2222	0.1795	0.1144	0.0858	0.6496	0.5959	0.5278	0.4691	0.3081	0.1385	0.1823	0.1704	0.1417	0.1124	0.0842	0.0803	0.4306	0.3947	0.3691	0.3668	0.2177	0.1165	0.0634	0.0639	0.0631	0.0617	0.0619	0.0630	0.0628	0.0629	0.0624	0.0630	0.0634	0.0626	0.0640	0.0634	0.0634	0.0638	0.0628	0.0635	0.0639	0.0624	0.0626	0.0630	0.0626	0.0633
44=02:29:53	38881	301	0.6724	0.6389	0.7003	0.4883	0.6823	0.1395	0.6833	0.6623	0.5849	0.4659	0.3160	0.1548	0.6647	0.6205	0.5556	0.4917	0.3254	0.1456	0.6688	0.6457	0.5510	0.4707	0.3002	0.1463	0.5307	0.5312	0.4377	0.3817	0.2430	0.1216	0.6989	0.6711	0.5652	0.4921	0.3376	0.1626	0.4288	0.3751	0.3535	0.2686	0.1927	0.0966	0.6878	0.6155	0.5749	0.5040	0.3191	0.1344	0.2802	0.2927	0.2368	0.1867	0.1181	0.0849	0.6884	0.6325	0.5584	0.5066	0.3322	0.1464	0.1909	0.1774	0.1474	0.1167	0.0868	0.0812	0.4437	0.4185	0.3921	0.3919	0.2309	0.1205	0.0638	0.0642	0.0632	0.0636	0.0624	0.0630	0.0623	0.0632	0.0628	0.0631	0.0636	0.0629	0.0643	0.0640	0.0640	0.0640	0.0632	0.0634	0.0637	0.0629	0.0635	0.0632	0.0632	0.0634
45=02:44:34	39762	301	0.7018	0.6835	0.7472	0.5382	0.7112	0.1480	0.7322	0.6920	0.6290	0.5007	0.3442	0.1637	0.7039	0.6604	0.6004	0.5329	0.3482	0.1542	0.7159	0.6855	0.5825	0.5137	0.3265	0.1520	0.5544	0.5663	0.4688	0.4088	0.2664	0.1281	0.7320	0.7110	0.6143	0.5181	0.3669	0.1713	0.4624	0.4021	0.3820	0.2874	0.2042	0.0966	0.7178	0.6569	0.6261	0.5436	0.3409	0.1431	0.2946	0.3182	0.2572	0.2006	0.1188	0.0845	0.7254	0.6738	0.5941	0.5494	0.3563	0.1584	0.1973	0.1877	0.1519	0.1197	0.0861	0.0808	0.4740	0.4402	0.4180	0.4088	0.2507	0.1242	0.0628	0.0633	0.0633	0.0623	0.0615	0.0623	0.0619	0.0621	0.0617	0.0616	0.0628	0.0625	0.0635	0.0631	0.0621	0.0625	0.0626	0.0628	0.0625	0.0617	0.0624	0.0623	0.0621	0.0628
46=02:59:15	40643	301	0.7348	0.7178	0.7756	0.5694	0.7558	0.1572	0.7622	0.7480	0.6760	0.5544	0.3780	0.1759	0.7237	0.7038	0.6400	0.5706	0.3847	0.1656	0.7528	0.7281	0.6364	0.5554	0.3575	0.1638	0.5943	0.5989	0.5064	0.4316	0.2926	0.1350	0.7849	0.7606	0.6518	0.5769	0.4039	0.1896	0.4839	0.4338	0.4053	0.3156	0.2168	0.1008	0.7562	0.7061	0.6580	0.5928	0.3798	0.1526	0.3144	0.3378	0.2682	0.2150	0.1258	0.0861	0.7698	0.7102	0.6495	0.5872	0.3921	0.1728	0.2094	0.1972	0.1577	0.1221	0.0871	0.0809	0.4767	0.4703	0.4356	0.4402	0.2679	0.1318	0.0630	0.0638	0.0624	0.0627	0.0618	0.0626	0.0613	0.0629	0.0623	0.0621	0.0632	0.0626	0.0639	0.0635	0.0633	0.0636	0.0624	0.0630	0.0631	0.0625	0.0630	0.0627	0.0625	0.0631
47=03:13:56	41524	301	0.7582	0.7501	0.7851	0.5952	0.7799	0.1677	0.7836	0.7765	0.6885	0.6003	0.3995	0.1870	0.7686	0.7436	0.6587	0.6188	0.4079	0.1748	0.7630	0.7503	0.6806	0.5849	0.3838	0.1755	0.6221	0.6407	0.5351	0.4688	0.3111	0.1390	0.8122	0.7665	0.6901	0.6066	0.4250	0.1982	0.5271	0.4581	0.4215	0.3403	0.2253	0.1034	0.7708	0.7374	0.6835	0.6237	0.3995	0.1613	0.3416	0.3589	0.2812	0.2303	0.1309	0.0876	0.7815	0.7240	0.6961	0.6057	0.4176	0.1745	0.2218	0.2027	0.1661	0.1257	0.0892	0.0816	0.5000	0.4733	0.4567	0.4553	0.2847	0.1375	0.0640	0.0644	0.0633	0.0638	0.0618	0.0635	0.0632	0.0638	0.0631	0.0638	0.0640	0.0635	0.0644	0.0642	0.0645	0.0647	0.0639	0.0642	0.0639	0.0630	0.0634	0.0640	0.0635	0.0641
48=03:28:37	42405	301	0.7659	0.7588	0.7687	0.6450	0.7585	0.1828	0.7986	0.7561	0.7458	0.6299	0.4371	0.2013	0.7966	0.7692	0.7091	0.6625	0.4389	0.1908	0.7679	0.7804	0.7001	0.6423	0.4162	0.1857	0.6662	0.6726	0.5565	0.5002	0.3252	0.1489	0.8029	0.7847	0.7398	0.6350	0.4585	0.2116	0.5487	0.4843	0.4610	0.3585	0.2495	0.1080	0.7859	0.7715	0.7318	0.6657	0.4364	0.1728	0.3617	0.3796	0.3060	0.2376	0.1359	0.0886	0.7840	0.7752	0.7085	0.6517	0.4510	0.1902	0.2390	0.2139	0.1735	0.1315	0.0898	0.0824	0.5138	0.4946	0.4679	0.4663	0.3144	0.1452	0.0644	0.0648	0.0634	0.0626	0.0633	0.0640	0.0638	0.0638	0.0635	0.0635	0.0644	0.0639	0.0649	0.0638	0.0646	0.0647	0.0641	0.0646	0.0639	0.0635	0.0628	0.0637	0.0637	0.0641
49=03:43:18	43286	301	0.7653	0.7504	0.7821	0.6813	0.7509	0.1936	0.7795	0.7730	0.7573	0.6670	0.4649	0.2133	0.7923	0.7772	0.7606	0.6793	0.4790	0.1993	0.7817	0.7639	0.7343	0.6740	0.4440	0.1970	0.6991	0.7027	0.6002	0.5272	0.3617	0.1560	0.8031	0.7955	0.7571	0.6834	0.4876	0.2238	0.5822	0.5229	0.4833	0.3855	0.2641	0.1105	0.7812	0.7711	0.7652	0.7051	0.4704	0.1838	0.3784	0.4032	0.3231	0.2485	0.1423	0.0893	0.8155	0.7686	0.7402	0.6941	0.4833	0.2037	0.2399	0.2283	0.1808	0.1360	0.0909	0.0819	0.5178	0.5183	0.4779	0.4896	0.3358	0.1521	0.0635	0.0641	0.0633	0.0630	0.0624	0.0633	0.0627	0.0625	0.0628	0.0631	0.0641	0.0631	0.0645	0.0641	0.0641	0.0636	0.0627	0.0634	0.0634	0.0632	0.0632	0.0630	0.0632	0.0637
50=03:57:59	44167	301	0.7666	0.7485	0.7893	0.7095	0.7717	0.2044	0.7916	0.7747	0.7568	0.7119	0.4983	0.2377	0.7868	0.7860	0.7730	0.7347	0.5127	0.2211	0.7817	0.7723	0.7571	0.7150	0.4793	0.2172	0.7249	0.7511	0.6371	0.5627	0.3914	0.1641	0.8121	0.7778	0.7727	0.7272	0.5253	0.2432	0.6330	0.5608	0.5101	0.4236	0.2840	0.1164	0.7823	0.7814	0.7679	0.7407	0.5112	0.1950	0.4034	0.4347	0.3401	0.2702	0.1496	0.0922	0.8095	0.7689	0.7787	0.7187	0.5234	0.2200	0.2671	0.2391	0.1925	0.1424	0.0938	0.0824	0.5334	0.5414	0.5022	0.5105	0.3602	0.1660	0.0641	0.0646	0.0638	0.0640	0.0627	0.0626	0.0632	0.0639	0.0634	0.0638	0.0642	0.0639	0.0650	0.0643	0.0645	0.0644	0.0639	0.0639	0.0636	0.0636	0.0639	0.0638	0.0639	0.0641
51=04:12:40	45048	301	0.7759	0.7525	0.7921	0.7505	0.7861	0.2256	0.7960	0.7850	0.7628	0.7604	0.5453	0.2582	0.7799	0.7810	0.7681	0.7659	0.5523	0.2390	0.7790	0.7758	0.7593	0.7525	0.5174	0.2377	0.7339	0.7723	0.6744	0.5966	0.4128	0.1762	0.8293	0.7918	0.7711	0.7722	0.5695	0.2678	0.6565	0.5926	0.5467	0.4491	0.3043	0.1210	0.7873	0.7857	0.7601	0.7739	0.5532	0.2085	0.4300	0.4559	0.3644	0.2923	0.1574	0.0945	0.8162	0.7744	0.7816	0.7547	0.5631	0.2348	0.2766	0.2564	0.2019	0.1496	0.0945	0.0833	0.5504	0.5491	0.5186	0.5206	0.3918	0.1716	0.0638	0.0644	0.0636	0.0634	0.0629	0.0633	0.0621	0.0637	0.0627	0.0631	0.0642	0.0635	0.0646	0.0643	0.0642	0.0645	0.0635	0.0632	0.0640	0.0634	0.0639	0.0631	0.0631	0.0639
52=04:27:21	45930	301	0.7730	0.7571	0.7813	0.7547	0.7621	0.2491	0.8009	0.7588	0.7697	0.7535	0.5736	0.2750	0.7945	0.7687	0.7651	0.7555	0.5736	0.2554	0.7739	0.7793	0.7440	0.7572	0.5465	0.2520	0.7371	0.7705	0.6998	0.6397	0.4328	0.1903	0.8010	0.7907	0.7655	0.7644	0.6003	0.2889	0.6810	0.6011	0.5808	0.4536	0.3273	0.1244	0.7939	0.7702	0.7632	0.7481	0.5911	0.2233	0.4533	0.4690	0.3875	0.3090	0.1649	0.0945	0.7966	0.7827	0.7503	0.7626	0.5879	0.2517	0.2913	0.2641	0.2131	0.1517	0.0934	0.0844	0.5590	0.5515	0.5295	0.5272	0.4035	0.1846	0.0639	0.0648	0.0639	0.0630	0.0634	0.0640	0.0636	0.0641	0.0636	0.0639	0.0644	0.0638	0.0648	0.0642	0.0645	0.0646	0.0641	0.0644	0.0643	0.0632	0.0635	0.0641	0.0641	0.0644
53=04:42:02	46811	301	0.7744	0.7469	0.7851	0.7269	0.7781	0.2576	0.8004	0.7640	0.7501	0.7579	0.5982	0.2874	0.7882	0.7810	0.7383	0.7487	0.6081	0.2706	0.7762	0.7716	0.7431	0.7352	0.5782	0.2752	0.7114	0.7585	0.7284	0.6525	0.4577	0.1971	0.8246	0.7714	0.7660	0.7566	0.6292	0.2963	0.7066	0.6325	0.5930	0.4896	0.3347	0.1297	0.7777	0.7774	0.7546	0.7486	0.6225	0.2401	0.4726	0.4897	0.4053	0.3231	0.1713	0.0945	0.8016	0.7704	0.7656	0.7460	0.6247	0.2609	0.3002	0.2718	0.2179	0.1562	0.0948	0.0835	0.5636	0.5611	0.5400	0.5357	0.4188	0.1949	0.0634	0.0640	0.0627	0.0630	0.0621	0.0617	0.0624	0.0630	0.0625	0.0620	0.0633	0.0628	0.0638	0.0637	0.0636	0.0636	0.0627	0.0632	0.0627	0.0626	0.0633	0.0634	0.0629	0.0631
54=04:56:43	47692	301	0.7826	0.7577	0.7848	0.7341	0.7756	0.2833	0.8185	0.7624	0.7740	0.7539	0.6474	0.3119	0.7966	0.7790	0.7510	0.7577	0.6435	0.2992	0.7762	0.7855	0.7465	0.7524	0.6188	0.2986	0.7359	0.7580	0.7292	0.6979	0.4874	0.2125	0.8225	0.7776	0.7790	0.7470	0.6738	0.3238	0.7478	0.6539	0.6378	0.5154	0.3728	0.1328	0.7870	0.7837	0.7624	0.7426	0.6669	0.2614	0.5065	0.5181	0.4283	0.3347	0.1824	0.0977	0.8027	0.7881	0.7590	0.7547	0.6665	0.2864	0.3216	0.2916	0.2341	0.1653	0.0985	0.0846	0.5855	0.5732	0.5531	0.5495	0.4484	0.2094	0.0637	0.0644	0.0634	0.0630	0.0627	0.0633	0.0632	0.0633	0.0630	0.0631	0.0639	0.0635	0.0647	0.0640	0.0642	0.0644	0.0635	0.0641	0.0636	0.0621	0.0635	0.0640	0.0633	0.0637
55=05:11:24	48573	301	0.7712	0.7580	0.7967	0.7306	0.7747	0.3020	0.8102	0.7712	0.7605	0.7522	0.6776	0.3464	0.8052	0.7811	0.7543	0.7593	0.6725	0.3192	0.7900	0.7773	0.7430	0.7398	0.6502	0.3186	0.7431	0.7613	0.7206	0.7213	0.5220	0.2205	0.8222	0.7751	0.7809	0.7559	0.6997	0.3562	0.7454	0.6920	0.6496	0.5472	0.3808	0.1411	0.7831	0.7793	0.7624	0.7554	0.6915	0.2811	0.5298	0.5595	0.4411	0.3591	0.1901	0.0990	0.8032	0.7741	0.7698	0.7479	0.6928	0.3180	0.3473	0.2982	0.2455	0.1704	0.0994	0.0837	0.5840	0.5907	0.5597	0.5556	0.4616	0.2260	0.0629	0.0633	0.0625	0.0623	0.0616	0.0619	0.0608	0.0622	0.0621	0.0623	0.0633	0.0626	0.0635	0.0630	0.0632	0.0631	0.0620	0.0621	0.0624	0.0621	0.0623	0.0623	0.0624	0.0626
56=05:26:05	49454	301	0.7915	0.7675	0.7914	0.7417	0.7713	0.3341	0.7943	0.7847	0.7673	0.7580	0.7171	0.3746	0.8069	0.7674	0.7803	0.7492	0.7333	0.3454	0.8043	0.7788	0.7549	0.7526	0.6942	0.3455	0.7459	0.7623	0.7300	0.7200	0.5543	0.2412	0.8142	0.8059	0.7645	0.7662	0.7330	0.3870	0.7349	0.7196	0.6931	0.5683	0.4138	0.1481	0.8007	0.7849	0.7737	0.7654	0.7295	0.3077	0.5584	0.5728	0.4709	0.3765	0.2027	0.1005	0.8152	0.7816	0.7644	0.7663	0.7107	0.3385	0.3614	0.3240	0.2514	0.1797	0.1010	0.0855	0.5860	0.6089	0.5662	0.5733	0.4762	0.2368	0.0630	0.0637	0.0628	0.0626	0.0618	0.0615	0.0623	0.0629	0.0622	0.0624	0.0634	0.0623	0.0635	0.0635	0.0636	0.0632	0.0631	0.0634	0.0619	0.0624	0.0634	0.0630	0.0628	0.0631
57=05:40:46	50335	298	0.7947	0.7647	0.7991	0.7414	0.7773	0.3585	0.8002	0.7840	0.7678	0.7616	0.7257	0.3985	0.8047	0.7849	0.7751	0.7541	0.7586	0.3790	0.7983	0.7851	0.7621	0.7538	0.7092	0.3704	0.7397	0.7649	0.7414	0.7017	0.5927	0.2564	0.8282	0.8031	0.7641	0.7740	0.7630	0.4167	0.7429	0.7046	0.7032	0.6036	0.4321	0.1560	0.8078	0.7895	0.7757	0.7660	0.7336	0.3358	0.5868	0.6031	0.4938	0.3954	0.2142	0.1022	0.8237	0.7868	0.7754	0.7714	0.7407	0.3644	0.3794	0.3453	0.2639	0.1929	0.1056	0.0860	0.5928	0.6130	0.5780	0.5835	0.4995	0.2533	0.0635	0.0642	0.0621	0.0632	0.0622	0.0634	0.0630	0.0631	0.0626	0.0629	0.0628	0.0629	0.0641	0.0640	0.0635	0.0638	0.0631	0.0638	0.0635	0.0633	0.0632	0.0621	0.0632	0.0638
58=05:55:27	51216	301	0.7845	0.7744	0.8044	0.7632	0.7867	0.3879	0.8338	0.7771	0.7865	0.7638	0.7312	0.4329	0.8211	0.7968	0.7679	0.7749	0.7410	0.4173	0.8046	0.7910	0.7517	0.7683	0.7027	0.3960	0.7465	0.7857	0.7269	0.7186	0.6205	0.2788	0.8296	0.7982	0.7991	0.7714	0.7596	0.4522	0.7447	0.6998	0.7040	0.6315	0.4611	0.1667	0.8140	0.7962	0.7828	0.7701	0.7325	0.3608	0.6105	0.6385	0.5287	0.4250	0.2244	0.1074	0.8170	0.8110	0.7746	0.7632	0.7483	0.4041	0.3962	0.3618	0.2871	0.1956	0.1058	0.0871	0.6210	0.6144	0.5908	0.5791	0.5161	0.2690	0.0635	0.0639	0.0632	0.0634	0.0625	0.0632	0.0629	0.0629	0.0619	0.0628	0.0638	0.0629	0.0641	0.0640	0.0637	0.0630	0.0629	0.0635	0.0635	0.0627	0.0632	0.0632	0.0629	0.0635
59=06:10:08	52097	298	0.8064	0.7580	0.7965	0.7536	0.7631	0.4179	0.8026	0.7890	0.7630	0.7468	0.7200	0.4518	0.8128	0.7835	0.7870	0.7421	0.7424	0.4281	0.8033	0.7842	0.7597	0.7548	0.7018	0.4215	0.7552	0.7673	0.7338	0.7022	0.6450	0.2943	0.8179	0.8097	0.7671	0.7711	0.7358	0.4767	0.7303	0.6984	0.6850	0.6416	0.4850	0.1718	0.8201	0.7898	0.7832	0.7523	0.7186	0.3833	0.6177	0.6435	0.5456	0.4276	0.2404	0.1117	0.8388	0.7962	0.7631	0.7779	0.7369	0.4199	0.4143	0.3771	0.2938	0.2093	0.1079	0.0864	0.6111	0.6237	0.5938	0.5953	0.5309	0.2861	0.0620	0.0632	0.0621	0.0624	0.0601	0.0618	0.0618	0.0624	0.0617	0.0616	0.0626	0.0621	0.0633	0.0630	0.0628	0.0631	0.0622	0.0627	0.0624	0.0615	0.0627	0.0624	0.0624	0.0626
60=06:24:50	52978	298	0.7971	0.7656	0.7899	0.7543	0.7810	0.4412	0.8044	0.7958	0.7695	0.7512	0.7141	0.4816	0.8080	0.7931	0.7844	0.7502	0.7428	0.4637	0.8076	0.7847	0.7714	0.7680	0.6978	0.4535	0.7484	0.7778	0.7456	0.7000	0.6753	0.3145	0.8303	0.8073	0.7687	0.7789	0.7383	0.5140	0.7319	0.7058	0.6865	0.6786	0.5085	0.1818	0.8302	0.8043	0.7851	0.7659	0.7262	0.4166	0.6445	0.6693	0.5634	0.4560	0.2527	0.1135	0.8422	0.8038	0.7788	0.7724	0.7350	0.4516	0.4267	0.3949	0.3069	0.2206	0.1110	0.0880	0.6142	0.6264	0.5986	0.6042	0.5461	0.3053	0.0634	0.0639	0.0646	0.0633	0.0619	0.0629	0.0628	0.0630	0.0624	0.0623	0.0634	0.0628	0.0639	0.0634	0.0625	0.0637	0.0633	0.0637	0.0633	0.0633	0.0632	0.0633	0.0627	0.0635
61=06:39:31	53859	298	0.7931	0.7691	0.7910	0.7559	0.7688	0.4701	0.8263	0.7581	0.7831	0.7521	0.7196	0.5114	0.7989	0.7731	0.7697	0.7598	0.7303	0.4892	0.7984	0.7963	0.7526	0.7567	0.7043	0.4829	0.7556	0.7678	0.7324	0.7191	0.6893	0.3390	0.8244	0.8118	0.7843	0.7657	0.7536	0.5448	0.7310	0.6904	0.7003	0.6602	0.5339	0.1935	0.8301	0.8004	0.7852	0.7677	0.7360	0.4365	0.6591	0.6633	0.5783	0.4707	0.2672	0.1181	0.8312	0.8225	0.7714	0.7752	0.7350	0.4841	0.4326	0.4102	0.3198	0.2254	0.1136	0.0894	0.6199	0.6308	0.6184	0.6032	0.5551	0.3267	0.0635	0.0638	0.0628	0.0636	0.0623	0.0627	0.0628	0.0628	0.0615	0.0627	0.0633	0.0628	0.0640	0.0645	0.0641	0.0629	0.0630	0.0637	0.0632	0.0627	0.0632	0.0633	0.0631	0.0636
62=06:54:12	54740	298	0.7943	0.7724	0.7936	0.7666	0.7804	0.5089	0.8378	0.7693	0.7914	0.7657	0.7314	0.5508	0.8141	0.7830	0.7722	0.7706	0.7454	0.5266	0.8007	0.8047	0.7661	0.7689	0.7073	0.5176	0.7494	0.7846	0.7470	0.7274	0.6955	0.3683	0.8461	0.8148	0.7920	0.7734	0.7597	0.5833	0.7364	0.6989	0.7124	0.6576	0.5562	0.2064	0.8468	0.8120	0.7953	0.7734	0.7382	0.4666	0.6552	0.6625	0.6084	0.4989	0.2812	0.1231	0.8420	0.8365	0.7795	0.7752	0.7406	0.5053	0.4598	0.4287	0.3389	0.2348	0.1162	0.0907	0.6303	0.6343	0.6252	0.6168	0.5671	0.3462	0.0633	0.0640	0.0631	0.0630	0.0620	0.0623	0.0628	0.0630	0.0627	0.0626	0.0635	0.0634	0.0639	0.0637	0.0636	0.0635	0.0633	0.0638	0.0625	0.0631	0.0632	0.0633	0.0632	0.0636
63=07:08:53	55621	298	0.7853	0.7591	0.8128	0.7591	0.7862	0.5227	0.8325	0.7862	0.7720	0.7642	0.7265	0.5785	0.8017	0.7971	0.7641	0.7679	0.7405	0.5615	0.8108	0.7908	0.7688	0.7630	0.7055	0.5438	0.7471	0.7855	0.7459	0.7226	0.7141	0.3896	0.8620	0.8045	0.7968	0.7833	0.7574	0.6253	0.7431	0.7160	0.6929	0.6800	0.5747	0.2195	0.8392	0.8186	0.8053	0.7811	0.7378	0.5020	0.6423	0.6794	0.6294	0.5267	0.2890	0.1290	0.8629	0.8246	0.8047	0.7809	0.7503	0.5511	0.4860	0.4428	0.3557	0.2471	0.1196	0.0912	0.6286	0.6492	0.6252	0.6200	0.5760	0.3661	0.0633	0.0641	0.0636	0.0631	0.0624	0.0630	0.0628	0.0630	0.0628	0.0629	0.0636	0.0631	0.0641	0.0641	0.0641	0.0642	0.0632	0.0635	0.0633	0.0628	0.0632	0.0632	0.0635	0.0639
64=07:23:34	56502	298	0.7893	0.7633	0.8033	0.7533	0.7912	0.5479	0.8435	0.7748	0.7701	0.7648	0.7227	0.6068	0.8000	0.8022	0.7611	0.7761	0.7420	0.5996	0.8066	0.7930	0.7683	0.7743	0.7064	0.5744	0.7409	0.7885	0.7535	0.7193	0.6948	0.4029	0.8590	0.8051	0.8014	0.7823	0.7587	0.6552	0.7446	0.7128	0.7004	0.6801	0.5904	0.2328	0.8441	0.8307	0.7999	0.7899	0.7460	0.5377	0.6462	0.6722	0.6292	0.5437	0.3059	0.1302	0.8544	0.8270	0.8093	0.7741	0.7533	0.5755	0.5095	0.4566	0.3678	0.2578	0.1217	0.0919	0.6268	0.6417	0.6274	0.6244	0.5853	0.3815	0.0627	0.0625	0.0637	0.0621	0.0613	0.0620	0.0621	0.0622	0.0613	0.0613	0.0629	0.0621	0.0629	0.0630	0.0622	0.0624	0.0620	0.0620	0.0623	0.0619	0.0624	0.0622	0.0617	0.0625
65=07:38:15	57383	298	0.8001	0.7654	0.7977	0.7579	0.7713	0.5991	0.8245	0.7860	0.7712	0.7536	0.7429	0.6496	0.8086	0.7807	0.7879	0.7495	0.7583	0.6090	0.8215	0.7967	0.7759	0.7653	0.7200	0.6138	0.7635	0.7709	0.7428	0.7205	0.6929	0.4304	0.8460	0.8343	0.7762	0.7868	0.7505	0.6958	0.7410	0.7208	0.7090	0.6628	0.6289	0.2439	0.8613	0.8221	0.8187	0.7898	0.7428	0.5758	0.6565	0.6639	0.6189	0.5556	0.3243	0.1362	0.8706	0.8299	0.7917	0.8001	0.7424	0.6085	0.5205	0.4743	0.3708	0.2745	0.1275	0.0950	0.6278	0.6616	0.6356	0.6392	0.5968	0.4068	0.0637	0.0644	0.0634	0.0637	0.0624	0.0627	0.0630	0.0631	0.0630	0.0628	0.0643	0.0631	0.0646	0.0645	0.0640	0.0642	0.0637	0.0641	0.0627	0.0632	0.0637	0.0637	0.0634	0.0639
66=07:52:56	58264	298	0.7944	0.7597	0.7936	0.7392	0.7741	0.6249	0.8170	0.7892	0.7639	0.7584	0.7244	0.6767	0.8077	0.7870	0.7654	0.7435	0.7573	0.6375	0.8111	0.7892	0.7721	0.7574	0.7158	0.6421	0.7489	0.7683	0.7525	0.7102	0.6902	0.4446	0.8563	0.8222	0.7713	0.7840	0.7545	0.7155	0.7562	0.7205	0.6977	0.6707	0.6305	0.2588	0.8556	0.8294	0.8016	0.7877	0.7405	0.6001	0.6515	0.6638	0.6205	0.5646	0.3348	0.1386	0.8692	0.8245	0.8048	0.7858	0.7409	0.6317	0.5429	0.4886	0.3814	0.2780	0.1297	0.0947	0.6129	0.6529	0.6347	0.6394	0.5908	0.4163	0.0633	0.0639	0.0629	0.0630	0.0620	0.0629	0.0631	0.0624	0.0627	0.0625	0.0634	0.0626	0.0642	0.0637	0.0639	0.0636	0.0627	0.0637	0.0637	0.0628	0.0634	0.0632	0.0630	0.0637
67=08:07:37	59146	298	0.7899	0.7625	0.8035	0.7494	0.7892	0.6394	0.8573	0.7817	0.7715	0.7684	0.7325	0.6980	0.8126	0.8005	0.7627	0.7741	0.7442	0.6923	0.8139	0.8061	0.7699	0.7812	0.7099	0.6653	0.7528	0.7844	0.7443	0.7236	0.7005	0.4725	0.8675	0.8157	0.8084	0.7899	0.7643	0.7491	0.7569	0.7195	0.7049	0.6904	0.6428	0.2817	0.8604	0.8498	0.8131	0.8084	0.7449	0.6426	0.6640	0.6851	0.6200	0.5937	0.3499	0.1479	0.8707	0.8410	0.8169	0.7910	0.7639	0.6795	0.5710	0.5015	0.4084	0.2919	0.1367	0.0969	0.6359	0.6566	0.6438	0.6461	0.6126	0.4244	0.0638	0.0644	0.0634	0.0633	0.0626	0.0635	0.0627	0.0636	0.0629	0.0621	0.0638	0.0635	0.0646	0.0641	0.0638	0.0644	0.0636	0.0642	0.0639	0.0634	0.0640	0.0632	0.0632	0.0640
68=08:22:18	60027	298	0.8041	0.7672	0.7872	0.7526	0.7696	0.6812	0.8348	0.7764	0.7835	0.7569	0.7333	0.7186	0.8159	0.7733	0.7802	0.7504	0.7624	0.7107	0.8161	0.7989	0.7748	0.7674	0.7141	0.6831	0.7592	0.7789	0.7490	0.7148	0.6927	0.5044	0.8508	0.8414	0.7890	0.7860	0.7620	0.7405	0.7627	0.7167	0.7243	0.6762	0.6524	0.2847	0.8823	0.8434	0.8218	0.8110	0.7496	0.6721	0.6669	0.6702	0.6288	0.6021	0.3709	0.1471	0.8792	0.8583	0.8040	0.8018	0.7502	0.7080	0.5892	0.5304	0.4082	0.3049	0.1392	0.0984	0.6367	0.6516	0.6449	0.6518	0.6181	0.4478	0.0624	0.0633	0.0623	0.0625	0.0613	0.0615	0.0618	0.0627	0.0619	0.0622	0.0630	0.0623	0.0633	0.0632	0.0629	0.0633	0.0623	0.0629	0.0615	0.0620	0.0626	0.0622	0.0627	0.0627
69=08:36:59	60908	298	0.7878	0.7610	0.8105	0.7592	0.7859	0.6989	0.8498	0.7964	0.7633	0.7692	0.7350	0.7194	0.8091	0.7927	0.7709	0.7563	0.7476	0.7174	0.8295	0.7982	0.7759	0.7707	0.7232	0.6794	0.7693	0.7768	0.7493	0.7247	0.7141	0.5229	0.8696	0.8278	0.7959	0.7978	0.7538	0.7406	0.7504	0.7266	0.7014	0.6943	0.6348	0.3115	0.8722	0.8562	0.8289	0.8175	0.7448	0.6953	0.6554	0.6945	0.6381	0.6153	0.3875	0.1589	0.8910	0.8428	0.8272	0.8028	0.7594	0.7302	0.6021	0.5372	0.4289	0.3173	0.1434	0.0999	0.6340	0.6654	0.6429	0.6568	0.6314	0.4564	0.0627	0.0635	0.0625	0.0627	0.0618	0.0624	0.0622	0.0621	0.0620	0.0621	0.0635	0.0625	0.0634	0.0634	0.0633	0.0631	0.0618	0.0627	0.0628	0.0622	0.0627	0.0621	0.0630	0.0629
70=08:51:40	61789	298	0.7969	0.7669	0.7864	0.7571	0.7864	0.6852	0.8653	0.7643	0.7825	0.7704	0.7304	0.7079	0.8165	0.7896	0.7564	0.7726	0.7404	0.7244	0.8134	0.8059	0.7759	0.7851	0.7159	0.6780	0.7633	0.7879	0.7360	0.7268	0.6841	0.5536	0.8610	0.8159	0.8155	0.7851	0.7700	0.7302	0.7680	0.7070	0.7228	0.6857	0.6343	0.3256	0.8893	0.8633	0.8266	0.8236	0.7601	0.6831	0.6718	0.6801	0.6338	0.6033	0.3998	0.1652	0.8712	0.8717	0.8240	0.7945	0.7670	0.7301	0.6155	0.5567	0.4476	0.3179	0.1502	0.1026	0.6512	0.6410	0.6472	0.6512	0.6391	0.4731	0.0633	0.0640	0.0631	0.0633	0.0622	0.0624	0.0631	0.0629	0.0629	0.0628	0.0633	0.0629	0.0641	0.0641	0.0638	0.0637	0.0631	0.0635	0.0632	0.0629	0.0630	0.0629	0.0628	0.0633
71=09:06:21	62670	298	0.7940	0.7640	0.8024	0.7499	0.7874	0.6864	0.8770	0.7734	0.7764	0.7724	0.7356	0.7068	0.8153	0.7950	0.7604	0.7776	0.7379	0.7189	0.8207	0.8140	0.7752	0.7783	0.7250	0.6725	0.7559	0.7820	0.7447	0.7253	0.7023	0.5719	0.8702	0.8246	0.8190	0.7910	0.7749	0.7346	0.7556	0.7225	0.7104	0.6924	0.6291	0.3479	0.8869	0.8740	0.8385	0.8312	0.7508	0.6735	0.6675	0.6882	0.6241	0.6034	0.4159	0.1731	0.8857	0.8635	0.8347	0.8038	0.7687	0.7305	0.6183	0.5594	0.4506	0.3320	0.1560	0.1036	0.6480	0.6500	0.6446	0.6433	0.6429	0.4794	0.0628	0.0634	0.0627	0.0623	0.0619	0.0624	0.0625	0.0628	0.0617	0.0625	0.0628	0.0626	0.0640	0.0635	0.0631	0.0632	0.0628	0.0630	0.0627	0.0628	0.0629	0.0627	0.0624	0.0632
72=09:21:03	63551	298	0.7954	0.7683	0.7927	0.7532	0.7603	0.6897	0.8723	0.7539	0.7761	0.7552	0.7326	0.7020	0.8179	0.7752	0.7747	0.7674	0.7308	0.7081	0.8158	0.8149	0.7646	0.7675	0.7282	0.6771	0.7761	0.7725	0.7388	0.7289	0.6982	0.5975	0.8476	0.8355	0.8135	0.7807	0.7675	0.7314	0.7542	0.7127	0.7194	0.6653	0.6454	0.3615	0.9029	0.8669	0.8470	0.8268	0.7597	0.6801	0.6770	0.6777	0.6349	0.5893	0.4347	0.1811	0.8870	0.8754	0.8144	0.8108	0.7639	0.7270	0.6119	0.5756	0.4619	0.3419	0.1608	0.1047	0.6507	0.6524	0.6485	0.6412	0.6455	0.4995	0.0624	0.0634	0.0624	0.0621	0.0615	0.0618	0.0621	0.0627	0.0612	0.0625	0.0625	0.0619	0.0638	0.0631	0.0629	0.0627	0.0622	0.0625	0.0627	0.0620	0.0628	0.0626	0.0622	0.0626
73=09:35:44	64432	298	0.7942	0.7865	0.8032	0.7697	0.7903	0.7132	0.8961	0.7661	0.7931	0.7763	0.7492	0.7267	0.8237	0.7895	0.7769	0.7866	0.7536	0.7164	0.8185	0.8195	0.7779	0.7896	0.7292	0.6838	0.7596	0.7924	0.7577	0.7460	0.7089	0.6372	0.8705	0.8443	0.8252	0.7968	0.7909	0.7504	0.7597	0.7263	0.7386	0.6851	0.6551	0.3852	0.9142	0.8869	0.8536	0.8458	0.7651	0.6757	0.6761	0.6892	0.6425	0.6162	0.4685	0.1966	0.9010	0.8927	0.8372	0.8187	0.7752	0.7371	0.6241	0.5885	0.4879	0.3579	0.1725	0.1095	0.6580	0.6579	0.6552	0.6523	0.6587	0.5057	0.0634	0.0641	0.0631	0.0637	0.0624	0.0631	0.0628	0.0633	0.0628	0.0629	0.0641	0.0632	0.0644	0.0638	0.0639	0.0641	0.0631	0.0628	0.0632	0.0634	0.0631	0.0635	0.0631	0.0633
74=09:50:25	65313	298	0.8060	0.7672	0.8124	0.7586	0.7915	0.6997	0.8776	0.8018	0.7776	0.7746	0.7410	0.7226	0.8067	0.7990	0.7826	0.7595	0.7644	0.7117	0.8410	0.8119	0.7859	0.7805	0.7289	0.6819	0.7673	0.7767	0.7550	0.7284	0.7307	0.6535	0.8773	0.8475	0.8134	0.8186	0.7823	0.7606	0.7671	0.7322	0.7121	0.7030	0.6553	0.4060	0.9183	0.9001	0.8586	0.8546	0.7713	0.6911	0.6611	0.6923	0.6448	0.6085	0.4657	0.2008	0.9251	0.8731	0.8474	0.8233	0.7803	0.7371	0.6295	0.5830	0.4957	0.3765	0.1709	0.1121	0.6520	0.6676	0.6468	0.6600	0.6545	0.5154	0.0631	0.0638	0.0625	0.0627	0.0619	0.0615	0.0623	0.0629	0.0631	0.0625	0.0631	0.0631	0.0641	0.0639	0.0640	0.0634	0.0631	0.0634	0.0627	0.0626	0.0634	0.0631	0.0627	0.0632
75=10:05:06	66194	298	0.8030	0.7580	0.7931	0.7657	0.7671	0.7115	0.8599	0.7839	0.7770	0.7577	0.7394	0.7123	0.8122	0.7775	0.7823	0.7488	0.7587	0.7062	0.8321	0.8064	0.7868	0.7806	0.7289	0.6802	0.7674	0.7738	0.7480	0.7143	0.7140	0.6733	0.8561	0.8486	0.8010	0.8059	0.7743	0.7624	0.7577	0.7159	0.7094	0.6851	0.6561	0.4098	0.9302	0.8857	0.8695	0.8432	0.7741	0.6985	0.6679	0.6817	0.6506	0.6031	0.4821	0.2135	0.9148	0.8790	0.8327	0.8272	0.7691	0.7291	0.6286	0.5794	0.5006	0.3841	0.1789	0.1150	0.6513	0.6590	0.6506	0.6588	0.6509	0.5232	0.0633	0.0642	0.0631	0.0635	0.0625	0.0623	0.0627	0.0633	0.0628	0.0632	0.0638	0.0628	0.0642	0.0640	0.0640	0.0640	0.0632	0.0637	0.0635	0.0629	0.0632	0.0632	0.0633	0.0638
76=10:19:50	67078	298	0.8115	0.7660	0.7949	0.7715	0.7683	0.7155	0.8729	0.7809	0.7778	0.7576	0.7460	0.7175	0.8184	0.7751	0.7888	0.7568	0.7573	0.7095	0.8382	0.8099	0.7975	0.7724	0.7404	0.6842	0.7746	0.7800	0.7428	0.7291	0.7191	0.6672	0.8560	0.8548	0.8107	0.8021	0.7747	0.7646	0.7569	0.7192	0.7200	0.6785	0.6652	0.4331	0.9333	0.8913	0.8824	0.8485	0.7653	0.6991	0.6745	0.6916	0.6463	0.6080	0.5098	0.2195	0.9169	0.8880	0.8300	0.8334	0.7673	0.7435	0.6329	0.5793	0.5165	0.3978	0.1862	0.1182	0.6583	0.6661	0.6569	0.6564	0.6503	0.5376	0.0638	0.0641	0.0631	0.0633	0.0622	0.0630	0.0628	0.0637	0.0628	0.0626	0.0639	0.0629	0.0644	0.0635	0.0637	0.0637	0.0631	0.0634	0.0627	0.0628	0.0634	0.0632	0.0629	0.0635
77=10:34:31	67959	298	0.7910	0.7738	0.8082	0.7760	0.7658	0.7206	0.8956	0.7809	0.7857	0.7561	0.7503	0.7216	0.8227	0.7853	0.7930	0.7563	0.7476	0.7248	0.8369	0.8158	0.7852	0.7855	0.7326	0.6793	0.7720	0.7804	0.7496	0.7342	0.7224	0.6755	0.8591	0.8578	0.8208	0.8054	0.7839	0.7723	0.7530	0.7217	0.7217	0.6820	0.6718	0.4548	0.9359	0.8969	0.8778	0.8528	0.7734	0.7037	0.6618	0.6929	0.6554	0.6073	0.5175	0.2369	0.9243	0.9015	0.8324	0.8459	0.7747	0.7493	0.6335	0.5855	0.5331	0.4080	0.1929	0.1187	0.6661	0.6647	0.6515	0.6561	0.6466	0.5470	0.0622	0.0633	0.0615	0.0619	0.0614	0.0622	0.0615	0.0617	0.0607	0.0616	0.0625	0.0616	0.0632	0.0630	0.0628	0.0615	0.0618	0.0629	0.0627	0.0619	0.0624	0.0623	0.0620	0.0626
78=10:49:12	68840	298	0.8039	0.7709	0.8011	0.7773	0.7771	0.7304	0.8946	0.7801	0.7924	0.7621	0.7474	0.7229	0.8204	0.7871	0.7852	0.7618	0.7565	0.7199	0.8290	0.8203	0.7930	0.7878	0.7394	0.6923	0.7703	0.7850	0.7522	0.7368	0.7256	0.6725	0.8703	0.8620	0.8200	0.8085	0.7906	0.7787	0.7605	0.7135	0.7247	0.6831	0.6681	0.4703	0.9438	0.9073	0.8835	0.8630	0.7815	0.7108	0.6732	0.6824	0.6540	0.6216	0.5355	0.2521	0.9308	0.9038	0.8373	0.8368	0.7799	0.7504	0.6265	0.5846	0.5460	0.4114	0.1976	0.1229	0.6621	0.6608	0.6564	0.6620	0.6452	0.5535	0.0631	0.0641	0.0626	0.0627	0.0619	0.0630	0.0623	0.0632	0.0627	0.0626	0.0634	0.0631	0.0640	0.0636	0.0634	0.0638	0.0629	0.0635	0.0632	0.0623	0.0628	0.0633	0.0628	0.0632
79=11:03:53	69721	301	0.8074	0.7626	0.8137	0.7604	0.7898	0.7173	0.8927	0.7994	0.7750	0.7721	0.7360	0.7253	0.8208	0.8033	0.7837	0.7614	0.7657	0.7279	0.8461	0.8179	0.7899	0.7863	0.7400	0.6979	0.7678	0.7817	0.7559	0.7277	0.7387	0.6555	0.8889	0.8595	0.8222	0.8248	0.7845	0.7843	0.7680	0.7318	0.7086	0.7082	0.6633	0.4965	0.9426	0.9252	0.8906	0.8808	0.7872	0.7250	0.6709	0.6987	0.6454	0.6231	0.5452	0.2530	0.9477	0.8867	0.8705	0.8426	0.7881	0.7618	0.6489	0.5888	0.5579	0.4344	0.2037	0.1280	0.6596	0.6834	0.6487	0.6687	0.6467	0.5568	0.0632	0.0637	0.0630	0.0626	0.0622	0.0627	0.0624	0.0629	0.0621	0.0615	0.0630	0.0625	0.0638	0.0635	0.0628	0.0631	0.0630	0.0631	0.0635	0.0625	0.0632	0.0633	0.0628	0.0631
80=11:18:34	70602	301	0.7928	0.7725	0.8160	0.7626	0.7901	0.7159	0.9087	0.7885	0.7743	0.7796	0.7421	0.7374	0.8159	0.7973	0.7647	0.7777	0.7547	0.7234	0.8395	0.8249	0.7905	0.7884	0.7406	0.7063	0.7674	0.7833	0.7523	0.7289	0.7305	0.6539	0.8992	0.8513	0.8243	0.8124	0.7889	0.7917	0.7708	0.7297	0.7053	0.7058	0.6486	0.5206	0.9387	0.9283	0.8860	0.8923	0.7772	0.7236	0.6737	0.6963	0.6410	0.6289	0.5506	0.2663	0.9407	0.8829	0.8786	0.8391	0.7824	0.7648	0.6310	0.5804	0.5588	0.4307	0.2116	0.1314	0.6529	0.6798	0.6642	0.6640	0.6448	0.5728	0.0632	0.0638	0.0630	0.0627	0.0621	0.0627	0.0624	0.0629	0.0611	0.0633	0.0634	0.0631	0.0642	0.0637	0.0632	0.0635	0.0630	0.0636	0.0632	0.0627	0.0635	0.0630	0.0626	0.0637
