# Supplementary material for: Systematic Prediction of Antifungal Drug Synergy by Chemogenomic Screening in Saccharomyces cerevisiae
Source: Front Fungal Biol. 2021 Jul 2;2:683414. doi: 10.3389/ffunb.2021.683414 (PMC10512392; doi:10.3389/ffunb.2021.683414)
Supplement: Supplementary file 1 [file Data_Sheet_1.ZIP › Supplementary data/Sypplementary_data_1_(Drug_synergy_assays)/Can_VS_Can & Ben_VS_Ben(repeat)_ps1_A_96_T_11.txt]

[config file info]
last_write=07:06:24_13:28:55
last write=07:06:25_12:50:08
[Run_Parameters]
Instrument=Tecan_11
Ini_Names=Read_Reps,Delid,Save_Data_File,Start_Time_Now
barcode_drug_plate=201401
user=asmith
Plate_Size=96
Plate_Type=NUN96ft.pdf
Samples_to_Run=6
Overlay_Size=48
Drug_Plate=none
Plate_Quarter=none
run_ID=none
run_plate_repeat=1
Read_Reps=95
Read_Modes=Absorbance
Read_Flor_Every=2
Max_Delta_OD=0.500000
Well_By_Row_Col=none
Reorder_Map=Order_Strings_Not,0
Tip_Vol=200
OD_to_Innoc=0.760,0.760,0.760,0.760,0.760,0.760,0.760,0.760,0.760,0.760,0.760,0.760,0.760,0.760,0.760,0.760,0.760,0.760,0.760,0.760,0.760,0.760,0.760,0.760,0.760,0.760,0.760,0.760,0.760,0.760,0.760,0.760,0.760,0.760,0.760,0.760,0.760,0.760,0.760,0.760,0.760,0.760,0.760,0.760,0.760,0.760,0.760,0.760
Absorption_Max=.3
OD_to_Save=0.760,0.760,0.760,0.760,0.760,0.760,0.760,0.760,0.760,0.760,0.760,0.760,0.760,0.760,0.760,0.760,0.760,0.760,0.760,0.760,0.760,0.760,0.760,0.760,0.760,0.760,0.760,0.760,0.760,0.760,0.760,0.760,0.760,0.760,0.760,0.760,0.760,0.760,0.760,0.760,0.760,0.760,0.760,0.760,0.760,0.760,0.760,0.760
OD_to_Dilute=0.028,0.028,0.028,0.028,0.028,0.028,0.028,0.028,0.028,0.028,0.028,0.028,0.028,0.028,0.028,0.028,0.028,0.028,0.028,0.028,0.028,0.028,0.028,0.028,0.028,0.028,0.028,0.028,0.028,0.028,0.028,0.028,0.028,0.028,0.028,0.028,0.028,0.028,0.028,0.028,0.028,0.028,0.028,0.028,0.028,0.028,0.028,0.028,0.028,0.028,0.028,0.028,0.028,0.028,0.028,0.028,0.028,0.028,0.028,0.028,0.028,0.028,0.028,0.028,0.028,0.028,0.028,0.028,0.028,0.028,0.028,0.028,0.028,0.028,0.028,0.028,0.028,0.028,0.028,0.028,0.028,0.028,0.028,0.028,0.028,0.028,0.028,0.028,0.028,0.028,0.028,0.028,0.028,0.028,0.028,0.028
Save_Sample_Vol=180
Save_Sample_Reps=2
Innoc_Vol=23,23,23,23,23,23,23,23,23,23,23,23,23,23,23,23,23,23,23,23,23,23,23,23,23,23,23,23,23,23,23,23,23,23,23,23,23,23,23,23,23,23,23,23,23,23,23,23
Dilute_Vol=100,100,100,100,100,100,100,100,100,100,100,100,100,100,100,100,100,100,100,100,100,100,100,100,100,100,100,100,100,100,100,100,100,100,100,100,100,100,100,100,100,100,100,100,100,100,100,100,100,100,100,100,100,100,100,100,100,100,100,100,100,100,100,100,100,100,100,100,100,100,100,100,100,100,100,100,100,100,100,100,100,100,100,100,100,100,100,100,100,100,100,100,100,100,100,100
Save_Vol=350,350,350,350,350,350,350,350,350,350,350,350,350,350,350,350,350,350,350,350,350,350,350,350,350,350,350,350,350,350,350,350,350,350,350,350,350,350,350,350,350,350,350,350,350,350,350,350
Reference_Vol=100,100,100,100,100,100,100,100,100,100,100,100,100,100,100,100,100,100,100,100,100,100,100,100,100,100,100,100,100,100,100,100,100,100,100,100,100,100,100,100,100,100,100,100,100,100,100,100,100,100,100,100,100,100,100,100,100,100,100,100,100,100,100,100,100,100,100,100,100,100,100,100,100,100,100,100,100,100,100,100,100,100,100,100,100,100,100,100,100,100,100,100,100,100,100,100
Read_to_Innoc=20,20,20,20,20,20,20,20,20,20,20,20,20,20,20,20,20,20,20,20,20,20,20,20,20,20,20,20,20,20,20,20,20,20,20,20,20,20,20,20,20,20,20,20,20,20,20,20
Read_to_Dilute=28,28,28,28,28,28,28,28,28,28,28,28,28,28,28,28,28,28,28,28,28,28,28,28,28,28,28,28,28,28,28,28,28,28,28,28,28,28,28,28,28,28,28,28,28,28,28,28,28,28,28,28,28,28,28,28,28,28,28,28,28,28,28,28,28,28,28,28,28,28,28,28,28,28,28,28,28,28,28,28,28,28,28,28,28,28,28,28,28,28,28,28,28,28,28,28
Read_to_Save=20,20,20,20,20,20,20,20,20,20,20,20,20,20,20,20,20,20,20,20,20,20,20,20,20,20,20,20,20,20,20,20,20,20,20,20,20,20,20,20,20,20,20,20,20,20,20,20
Innoc_Target_Map=1,2,3,4,5,6,7,8,9,10,11,12,13,14,15,16,17,18,19,20,21,22,23,24,25,26,27,28,29,30,31,32,33,34,35,36,37,38,39,40,41,42,43,44,45,46,47,48
Pipet_Trigger=OD_Save_Innoc
Pipet_Volume_Adj=Con_OD_Save
Delid=no
Pre_Init=yes
Talk_To_ProMax=no
Time_Out_Time=1050
Wait_While_Busy=yes
Idle_Time=2
Screen_Run_Type=pre_screen_1
Spect_Protocol=15m
Spec_Run_File=GG_PB_Voyage.pda
Spec_Assay_File=Yeast_Growth_15m
Save_Data_File=24_06_07_CanvsCan_BenvsBen_repeat1_ps1_A_96_T_11.txt
Working_Dir=C%3A\\Users\\Growth_Data
Run_Control_Dir=C%3A\\Users\\Yeast_Run_Files
Tracking_Dir=""
Track_File=201401_data_track.txt
Save_Run_Data_Flag=yes
Set_Incubator_Temp=30.0
Base_Line_Flag=atpipet_minimum
Pipet_Cycles_Before_Save=20
Time_Point_Save=wellmap
Innoc_Direction=across
Wells_In_Use=111111111111111111111111111111111111111111111111
Save_Sample_Map=111111111111111111111111000000000000000000000000
Sections_to_Run=2
Rows_per_Section=4,1,1
Start_Sections_Row=1,5,6
MultiProbe_Run_File=MJP_Innoc_Save_Tecan_11_Falcon_AD.MPT
Multiprobe_Run_Dialogue=yes
Comments=no%20comment
Target_Temp=300
Temp_Control=On
Delta_Temp=10
ReadMode=Absorbance,Bottom
ExcitationFilter=340,340
EmissionFilter=535,465
MeasurementFilter=595
ReadsPerWellNumber=1,1
ShakeDuration=800,0
GainMode=Manual
PdfName=NUN96ft.pdf
Gain=50,50
Add_Drug_Map=1,2,3,4,5,6,7,8,1,2,3,4,5,6,7,8,1,2,3,4,5,6,7,8,1,2,3,4,5,6,7,8,1,2,3,4,5,6,7,8,1,2,3,4,5,6,7,8
Add_Drug_Vol=7,7,7,7,7,7,7,7,7,7,7,7,7,7,7,7,7,7,7,7,7,7,7,7,7,7,7,7,7,7,7,7,7,7,7,7,7,7,7,7,7,7,7,7,7,7,7,7
Innoc_Map=111011101110111011101110111011101110111011101110111011101110111011101110111011101110111011101110
Dilute_Map=111111111111111111111111111111111111111111111111111111111111111111111111111111111111111111111111
data_file_name=iS_1_96.txt
barcode=""
Hit_Call_Threshold=1.000000
Reference_Well=A01
WT_Ref_Well=0
Project_Name=test
Pipet_Gens_Point=5.00,5.00,5.00,5.00,5.00,5.00,5.00,5.00,5.00,5.00,5.00,5.00,5.00,5.00,5.00,5.00,20.0,20.0,20.0,20.0,20.0,20.0,20.0,20.0,15.0,15.0,15.0,15.0,15.0,15.0,15.0,15.0,10.0,10.0,10.0,10.0,10.0,10.0,10.0,10.0,5.00,5.00,5.00,5.00,5.00,5.00,5.00,5.00,,
Shake_Divisor=1
data_handling=file_&_DB_&_auto_analysis
time_frm_freezer=-1.00
gens_frm_freezer=-1.00
Well_Vol=100
Parent_ID=""
Units=%
Quarter=A
media_name=ypd
Save_Mode=use_save_map
Consolidate_Save_Map=17,18,19,20,21,22,23,24,17,18,19,20,21,22,23,24,17,18,19,20,21,22,23,24,17,18,19,20,21,22,23,24,17,18,19,20,21,22,23,24,17,18,19,20,21,22,23,24
Add_Drug_at_Start_Map=000000000000000000000000000000000000000000000000000
Add_Drug_Labware=add_drug_48
Max_Dynam_OD_Change=0.05
Reads_After_Pipet=1
Ref_Type=single_ref
Read_to_Add_Drug_at_Start=0
Send_Email_at_Pipet=no_email
Strain_Name=""
Media=ypd
drug_vol=2.00
Drug_Name=""
Drug_Conc=2
Innoc_Conc=0.06250
Strain_Plate=none
ShakeIntensity=High
ShakeMode=Orbital
NumberOfFlashes=1
PartOfPlate=0
MovePlateOutAfterMeasurement=0
IntegrationLagTime=0
IntegrationTime=100
DelayMoveFlashFluorescence=0
run_platerepeat=1
[Drug_Data]
Drug_Plate=none
Strain_Plate=none
Media=ypd
Drug_Name=nd,nd,nd,nd,nd,nd,nd,nd,nd,nd,nd,nd,nd,nd,nd,nd,nd,nd,nd,nd,nd,nd,nd,nd,nd,nd,nd,nd,nd,nd,nd,nd,nd,nd,nd,nd,nd,nd,nd,nd,nd,nd,nd,nd,nd,nd,nd,nd,nd,nd,nd,nd,nd,nd,nd,nd,nd,nd,nd,nd,nd,nd,nd,nd,nd,nd,nd,nd,nd,nd,nd,nd,nd,nd,nd,nd,nd,nd,nd,nd,nd,nd,nd,nd,nd,nd,nd,nd,nd,nd,nd,nd,nd,nd,nd,nd
Strain_Name=ud
Drug_Conc=""
Innoc_Conc=0.06250,0.06250,0.06250,0.06250,0.06250,0.06250,0.06250,0.06250,0.06250,0.06250,0.06250,0.06250,0.06250,0.06250,0.06250,0.06250,0.06250,0.06250,0.06250,0.06250,0.06250,0.06250,0.06250,0.06250,0.06250,0.06250,0.06250,0.06250,0.06250,0.06250,0.06250,0.06250,0.06250,0.06250,0.06250,0.06250,0.06250,0.06250,0.06250,0.06250,0.06250,0.06250,0.06250,0.06250,0.06250,0.06250,0.06250,0.06250,0.06250,0.06250,0.06250,0.06250,0.06250,0.06250,0.06250,0.06250,0.06250,0.06250,0.06250,0.06250,0.06250,0.06250,0.06250,0.06250,0.06250,0.06250,0.06250,0.06250,0.06250,0.06250,0.06250,0.06250,0.06250,0.06250,0.06250,0.06250,0.06250,0.06250,0.06250,0.06250,0.06250,0.06250,0.06250,0.06250,0.06250,0.06250,0.06250,0.06250,0.06250,0.06250,0.06250,0.06250,0.06250,0.06250,0.06250,0.06250
Run_ID=none
Plate_Quarter=A
Units=%,%,%,%,%,%,%,%,%,%,%,%,%,%,%,%,%,%,%,%,%,%,%,%,%,%,%,%,%,%,%,%,%,%,%,%,%,%,%,%,%,%,%,%,%,%,%,%,%,%,%,%,%,%,%,%,%,%,%,%,%,%,%,%,%,%,%,%,%,%,%,%,%,%,%,%,%,%,%,%,%,%,%,%,%,%,%,%,%,%,%,%,%,%,%,%
Parent_ID=""
Project_Name=test
Strain_Backgrnd=0,0,0,0,0,0,0,0,0,0,0,0,0,0,0,0,0,0,0,0,0,0,0,0,0,0,0,0,0,0,0,0,0,0,0,0,0,0,0,0,0,0,0,0,0,0,0,0,0,0,0,0,0,0,0,0,0,0,0,0,0,0,0,0,0,0,0,0,0,0,0,0,0,0,0,0,0,0,0,0,0,0,0,0,0,0,0,0,0,0,0,0,0,0,0,0
Well_Vol=100,100,100,100,100,100,100,100,100,100,100,100,100,100,100,100,100,100,100,100,100,100,100,100,100,100,100,100,100,100,100,100,100,100,100,100,100,100,100,100,100,100,100,100,100,100,100,100,100,100,100,100,100,100,100,100,100,100,100,100,100,100,100,100,100,100,100,100,100,100,100,100,100,100,100,100,100,100,100,100,100,100,100,100,100,100,100,100,100,100,100,100,100,100,100,100
time_frm_freezer=-1.00
gens_frm_freezer=-1.00
user=asmith
Strain_Pool=ud,ud,ud,ud,ud,ud,ud,ud,ud,ud,ud,ud,ud,ud,ud,ud,ud,ud,ud,ud,ud,ud,ud,ud,ud,ud,ud,ud,ud,ud,ud,ud,ud,ud,ud,ud,ud,ud,ud,ud,ud,ud,ud,ud,ud,ud,ud,ud,ud,ud,ud,ud,ud,ud,ud,ud,ud,ud,ud,ud,ud,ud,ud,ud,ud,ud,ud,ud,ud,ud,ud,ud,ud,ud,ud,ud,ud,ud,ud,ud,ud,ud,ud,ud,ud,ud,ud,ud,ud,ud,ud,ud,ud,ud,ud,ud
Well_Alias=A01,A02,A03,A04,A05,A06,A07,A08,A09,A10,A11,A12,B01,B02,B03,B04,B05,B06,B07,B08,B09,B10,B11,B12,C01,C02,C03,C04,C05,C06,C07,C08,C09,C10,C11,C12,D01,D02,D03,D04,D05,D06,D07,D08,D09,D10,D11,D12,E01,E02,E03,E04,E05,E06,E07,E08,E09,E10,E11,E12,F01,F02,F03,F04,F05,F06,F07,F08,F09,F10,F11,F12,G01,G02,G03,G04,G05,G06,G07,G08,G09,G10,G11,G12,H01,H02,H03,H04,H05,H06,H07,H08,H09,H10,H11,H12
Well_Pos=1,2,3,4,5,6,7,8,9,10,11,12,13,14,15,16,17,18,19,20,21,22,23,24,25,26,27,28,29,30,31,32,33,34,35,36,37,38,39,40,41,42,43,44,45,46,47,48,49,50,51,52,53,54,55,56,57,58,59,60,61,62,63,64,65,66,67,68,69,70,71,72,73,74,75,76,77,78,79,80,81,82,83,84,85,86,87,88,89,90,91,92,93,94,95,96
position=A01,A02,A03,A04,A05,A06,A07,A08,A09,A10,A11,A12,B01,B02,B03,B04,B05,B06,B07,B08,B09,B10,B11,B12,C01,C02,C03,C04,C05,C06,C07,C08,C09,C10,C11,C12,D01,D02,D03,D04,D05,D06,D07,D08,D09,D10,D11,D12,E01,E02,E03,E04,E05,E06,E07,E08,E09,E10,E11,E12,F01,F02,F03,F04,F05,F06,F07,F08,F09,F10,F11,F12,G01,G02,G03,G04,G05,G06,G07,G08,G09,G10,G11,G12,H01,H02,H03,H04,H05,H06,H07,H08,H09,H10,H11,H12
[Runtime_State]
Instrument=Tecan_11
Start_Time_Now=3.2655509440E+9
Reads_Completed=91
Innoc_Direction=across
Wells_In_Use=111111111111111111111111111111111111111111111111111111111111111111111111111111111111111111111111
Innoc_Map=110000001100000011000000110000001100000011000000110000001100000011000000110000001100000011000000
Dilute_Map=111111111111111111111111111111111111111111111111111111111111111111111111111111111111111111111111
Save_Sample_Map=000011110000111100001111000000000000000000000000000011110000111100001111000000000000000000000000
Current_OD=1.185,0.882,0.877,1.158,0.817,0.853,0.891,0.862,0.896,0.887,0.862,0.392,1.117,0.850,0.849,1.106,0.811,0.801,1.185,0.899,1.181,0.944,0.854,0.695,0.844,0.851,0.839,0.866,0.821,0.773,1.042,1.011,0.892,1.202,0.869,0.245,0.825,0.804,1.018,0.967,0.753,0.693,1.183,0.861,0.888,1.133,0.813,0.174,0.788,0.782,0.761,0.753,0.707,0.592,0.862,1.138,0.932,0.815,0.708,0.159,0.752,0.807,0.718,0.734,0.549,0.308,0.277,0.275,0.469,0.273,0.150,0.129,0.067,0.065,0.061,0.059,0.065,0.066,0.067,0.067,0.061,0.066,0.064,0.063,0.070,0.066,0.069,0.067,0.069,0.066,0.064,0.065,0.065,0.062,0.065,0.071
Bckgrnd_OD=-1.000,-1.000,-1.000,-1.000,-1.000,-1.000,-1.000,-1.000,-1.000,-1.000,-1.000,-1.000,-1.000,-1.000,-1.000,-1.000,-1.000,-1.000,-1.000,-1.000,-1.000,-1.000,-1.000,-1.000,-1.000,-1.000,-1.000,-1.000,-1.000,-1.000,-1.000,-1.000,-1.000,-1.000,-1.000,-1.000,-1.000,-1.000,-1.000,-1.000,-1.000,-1.000,-1.000,-1.000,-1.000,-1.000,-1.000,-1.000,-1.000,-1.000,-1.000,-1.000,-1.000,-1.000,-1.000,-1.000,-1.000,-1.000,-1.000,-1.000,-1.000,-1.000,-1.000,-1.000,-1.000,-1.000,-1.000,-1.000,-1.000,-1.000,-1.000,-1.000,-1.000,-1.000,-1.000,-1.000,-1.000,-1.000,-1.000,-1.000,-1.000,-1.000,-1.000,-1.000,-1.000,-1.000,-1.000,-1.000,-1.000,-1.000,-1.000,-1.000,-1.000,-1.000,-1.000,-1.000
Mapped=000000000000000000000000000000000000000000000000111111111111111111111111111111111111111111111111
Pipet_Completed=000000000000000000000000000000000000000000000000000000000000000000000000000000000000000000000000
Innoc_Completed=0,0,0,0,0,0,0,0,0,0,0,0,0,0,0,0,0,0,0,0,0,0,0,0,0,0,0,0,0,0,0,0,0,0,0,0,0,0,0,0,0,0,0,0,0,0,0,0,0,0,0,0,0,0,0,0,0,0,0,0,0,0,0,0,0,0,0,0,0,0,0,0,0,0,0,0,0,0,0,0,0,0,0,0,0,0,0,0,0,0,0,0,0,0,0,0
Save_Completed=0,0,0,0,0,0,0,0,0,0,0,0,0,0,0,0,0,0,0,0,0,0,0,0,0,0,0,0,0,0,0,0,0,0,0,0,0,0,0,0,0,0,0,0,0,0,0,0,0,0,0,0,0,0,0,0,0,0,0,0,0,0,0,0,0,0,0,0,0,0,0,0,0,0,0,0,0,0,0,0,0,0,0,0,0,0,0,0,0,0,0,0,0,0,0,0
Pipeted_At=0,0,0,0,0,0,0,0,0,0,0,0,0,0,0,0,0,0,0,0,0,0,0,0,0,0,0,0,0,0,0,0,0,0,0,0,0,0,0,0,0,0,0,0,0,0,0,0,0,0,0,0,0,0,0,0,0,0,0,0,0,0,0,0,0,0,0,0,0,0,0,0,0,0,0,0,0,0,0,0,0,0,0,0,0,0,0,0,0,0,0,0,0,0,0,0
Pipeted_OD=0,0,0,0,0,0,0,0,0,0,0,0,0,0,0,0,0,0,0,0,0,0,0,0,0,0,0,0,0,0,0,0,0,0,0,0,0,0,0,0,0,0,0,0,0,0,0,0,0,0,0,0,0,0,0,0,0,0,0,0,0,0,0,0,0,0,0,0,0,0,0,0,0,0,0,0,0,0,0,0,0,0,0,0,0,0,0,0,0,0,0,0,0,0,0,0
Dilutes_Completed=0,0,0,0,0,0,0,0,0,0,0,0,0,0,0,0,0,0,0,0,0,0,0,0,0,0,0,0,0,0,0,0,0,0,0,0,0,0,0,0,0,0,0,0,0,0,0,0,0,0,0,0,0,0,0,0,0,0,0,0,0,0,0,0,0,0,0,0,0,0,0,0,0,0,0,0,0,0,0,0,0,0,0,0,0,0,0,0,0,0,0,0,0,0,0,0
Time_At_Innoc=0,0,0,0,0,0,0,0,0,0,0,0,0,0,0,0,0,0,0,0,0,0,0,0,0,0,0,0,0,0,0,0,0,0,0,0,0,0,0,0,0,0,0,0,0,0,0,0,0,0,0,0,0,0,0,0,0,0,0,0,0,0,0,0,0,0,0,0,0,0,0,0,0,0,0,0,0,0,0,0,0,0,0,0,0,0,0,0,0,0,0,0,0,0,0,0
Time_At_Save=0,0,0,0,0,0,0,0,0,0,0,0,0,0,0,0,0,0,0,0,0,0,0,0,0,0,0,0,0,0,0,0,0,0,0,0,0,0,0,0,0,0,0,0,0,0,0,0,0,0,0,0,0,0,0,0,0,0,0,0,0,0,0,0,0,0,0,0,0,0,0,0,0,0,0,0,0,0,0,0,0,0,0,0,0,0,0,0,0,0,0,0,0,0,0,0
Time_At_Dilute=0,0,0,0,0,0,0,0,0,0,0,0,0,0,0,0,0,0,0,0,0,0,0,0,0,0,0,0,0,0,0,0,0,0,0,0,0,0,0,0,0,0,0,0,0,0,0,0,0,0,0,0,0,0,0,0,0,0,0,0,0,0,0,0,0,0,0,0,0,0,0,0,0,0,0,0,0,0,0,0,0,0,0,0,0,0,0,0,0,0,0,0,0,0,0,0
Previous_OD=1.185,0.882,0.877,1.158,0.817,0.853,0.891,0.862,0.896,0.887,0.862,0.392,1.117,0.850,0.849,1.106,0.811,0.801,1.185,0.899,1.181,0.944,0.854,0.695,0.844,0.851,0.839,0.866,0.821,0.773,1.042,1.011,0.892,1.202,0.869,0.245,0.825,0.804,1.018,0.967,0.753,0.693,1.183,0.861,0.888,1.133,0.813,0.174,0.788,0.782,0.761,0.753,0.707,0.592,0.862,1.138,0.932,0.815,0.708,0.159,0.752,0.807,0.718,0.734,0.549,0.308,0.277,0.275,0.469,0.273,0.150,0.129,0.067,0.065,0.061,0.059,0.065,0.066,0.067,0.067,0.061,0.066,0.064,0.063,0.070,0.066,0.069,0.067,0.069,0.066,0.064,0.065,0.065,0.062,0.065,0.071
Prev_Delta_OD=0.008,0.001,0.003,0.011,0.002,0.004,0.000,0.001,0.001,0.007,0.000,0.012,0.013,0.001,0.000,0.010,0.003,0.010,0.010,0.000,0.009,0.005,0.003,0.004,0.000,0.002,0.005,0.001,0.000,0.004,0.004,0.007,0.002,0.000,0.003,0.004,0.005,0.008,0.006,0.009,0.005,0.002,0.012,0.003,0.002,0.007,0.001,0.003,0.005,0.008,0.005,0.005,0.007,0.027,0.006,0.016,0.001,0.002,0.013,0.006,0.001,0.003,0.001,0.012,0.031,0.019,0.000,0.004,0.010,0.003,0.002,0.008,0.001,0.006,0.006,0.004,0.005,0.003,0.003,0.001,0.007,0.002,0.003,0.005,0.001,0.001,0.000,0.003,0.002,0.000,0.003,0.002,0.007,0.001,0.002,0.002
Delta_From_Ref=0.000,1.164,2.202,3.001,5.855,6.566,-0.141,0.426,-0.170,0.456,2.292,5.788,1.640,3.110,3.468,4.383,6.185,6.618,0.742,0.265,0.527,0.697,3.057,5.690,2.177,4.360,3.952,5.457,6.222,6.583,0.626,0.337,0.559,0.997,3.847,5.789,3.653,5.264,4.847,5.997,6.544,6.675,1.326,1.208,1.680,3.304,4.705,5.824,0.000,0.000,0.000,0.000,0.000,0.000,0.000,0.000,0.000,0.000,0.000,0.000,0.000,0.000,0.000,0.000,0.000,0.000,0.000,0.000,0.000,0.000,0.000,0.000,0.000,0.000,0.000,0.000,0.000,0.000,0.000,0.000,0.000,0.000,0.000,0.000,0.000,0.000,0.000,0.000,0.000,0.000,0.000,0.000,0.000,0.000,0.000,0.000
Sig_OD_Delta=0,1,1,1,1,1,0,0,0,0,1,1,1,1,1,1,1,1,0,0,0,0,1,1,1,1,1,1,1,1,0,0,0,0,1,1,1,1,1,1,1,1,1,1,1,1,1,1,0,0,0,0,0,0,0,0,0,0,0,0,0,0,0,0,0,0,0,0,0,0,0,0,0,0,0,0,0,0,0,0,0,0,0,0,0,0,0,0,0,0,0,0,0,0,0,0
Add_Drug_at_Start_Map=000000000000000000000000000000000000000000000000000000000000000000000000000000000000000000000000
[Analysis]
Drug_ID=A1,A2,A3,A4,A5,A6,B1,B2,B3,B4,B5,B6,C1,C2,C3,C4,C5,C6,D1,D2,D3,D4,D5,D6,E1,E2,E3,E4,E5,E6,F1,F2,F3,F4,F5,F6,G1,G2,G3,G4,G5,G6,H1,H2,H3,H4,H5,H6
Decision=no_inh,no_inh,ps2_1_1,ps2_2_1,ps2_4_2,other,no_inh,ps2_4_1,ps2_4_1,ps2_4_1,other,other,ps2_1_1,ps2_4_1,ps2_4_1,ps2_4_2,other,other,ps2_4_1,ps2_4_2,ps2_4_1,ps2_4_2,other,ps3_4_6,ps2_4_2,ps2_4_2,other,other,other,ps3_4_6,other,ps2_4_1,other,other,ps3_4_6,ps3_4_6,screen,screen,screen,screen,screen,ps3_4_6,screen,screen,screen,screen,screen,screen,no_inh,no_inh,no_inh,no_inh,ps2_2_1,other,no_inh,no_inh,no_inh,no_inh,ps2_4_1,other,no_inh,no_inh,no_inh,no_inh,ps2_4_1,ps3_4_6,no_inh,no_inh,no_inh,ps2_4_1,ps2_4_2,ps3_4_6,ps2_4_1,ps2_4_1,ps2_4_1,other,other,ps3_4_6,ps3_4_6,ps3_4_6,other,ps3_4_6,ps3_4_6,ps3_4_6,screen,ps3_4_6,screen,screen,screen,screen,screen,screen,screen,screen,screen,screen
Plot_Min=0.100,0.100,0.100,0.100,0.100,0.100,0.100,0.100,0.100,0.100,0.100,0.100,0.100,0.100,0.100,0.100,0.100,0.100,0.100,0.100,0.100,0.100,0.100,0.100,0.100,0.100,0.100,0.100,0.100,0.100,0.100,0.100,0.100,0.100,0.100,0.100,0.100,0.100,0.100,0.100,0.100,0.100,0.100,0.100,0.100,0.100,0.100,0.100
Plot_Max=1.500,1.500,1.500,1.500,1.500,1.500,1.500,1.500,1.500,1.500,1.500,1.500,1.500,1.500,1.500,1.500,1.500,1.500,1.500,1.500,1.500,1.500,1.500,1.500,1.500,1.500,1.500,1.500,1.500,1.500,1.500,1.500,1.500,1.500,1.500,1.500,1.500,1.500,1.500,1.500,1.500,1.500,1.500,1.500,1.500,1.500,1.500,1.500
G_Plot_Min=0.1
G_Plot_Delta=0.7
Plot_On_Off=0
OD_Gen_Pt=0.460
Gens_to_OD_Pt=5.000
Avg_G=1.879,1.964,2.055,2.147,2.786,3.446,2.000,2.157,2.217,2.354,3.002,3.741,2.072,2.314,2.289,2.670,3.059,3.921,2.250,2.505,2.481,2.828,3.628,4.401,2.541,2.467,3.057,3.437,3.809,4.912,3.414,2.235,3.963,3.990,5.166,7.027,0.000,0.000,0.000,0.000,0.000,20.840,0.000,0.000,0.000,0.000,0.000,0.000,1.858,1.904,1.859,1.901,2.113,5.272,1.931,1.889,1.911,1.931,2.267,4.221,1.923,1.905,1.914,1.953,2.435,6.292,1.973,1.969,2.006,2.264,2.965,7.836,2.245,2.388,2.518,3.023,4.270,7.879,5.895,5.894,4.904,5.970,8.523,9.113,0.000,13.512,0.000,0.000,0.000,0.000,0.000,0.000,0.000,0.000,0.000,0.000
Max_Slope=1.694,1.850,1.938,1.989,2.080,1.889,1.881,1.873,1.817,1.868,2.139,1.925,1.915,1.943,1.796,2.059,1.746,2.137,1.881,1.720,2.052,2.026,2.734,3.495,2.144,1.908,2.219,2.112,2.436,3.946,2.408,1.733,2.364,2.215,4.805,10.721,3.712,22.223,25.415,26.288,31.448,22.752,23.851,26.114,22.055,27.473,20.978,27.845,1.717,1.945,1.851,1.763,1.911,10.146,1.821,1.682,1.700,1.770,2.202,4.223,1.725,1.708,1.884,1.873,2.297,16.781,1.737,1.911,1.976,2.097,2.467,18.744,1.758,1.953,2.406,2.632,4.683,20.356,12.660,14.352,8.406,14.132,16.051,22.631,28.878,25.875,32.658,29.992,22.575,20.611,24.054,33.842,26.726,24.483,28.980,25.662
Fit_Model=all
Fit_Const_OD_Base=0.000
Fit_Const_N0=0.01800
Fit_Const_T0=0.000
G_Fit_Min=0.100
G_Fit_Delta=0.400
Fit_On_Off=0.000,0.000,0.000,0.000,0.000,0.000,0.000,0.000,0.000,0.000,0.000,0.000,0.000,0.000,0.000,0.000,0.000,0.000,0.000,0.000,0.000,0.000,0.000,0.000,0.000,0.000,0.000,0.000,0.000,0.000,0.000,0.000,0.000,0.000,0.000,0.000,0.000,0.000,0.000,0.000,0.000,0.000,0.000,0.000,0.000,0.000,0.000,0.000,0.000,0.000,0.000,0.000,0.000,0.000,0.000,0.000,0.000,0.000,0.000,0.000,0.000,0.000,0.000,0.000,0.000,0.000,0.000,0.000,0.000,0.000,0.000,0.000,0.000,0.000,0.000,0.000,0.000,0.000,0.000,0.000,0.000,0.000,0.000,0.000,0.000,0.000,0.000,0.000,0.000,0.000,0.000,0.000,0.000,0.000,0.000,0.000
Fit_Min=0.033,0.030,0.031,0.029,0.027,0.027,0.028,0.033,0.032,0.030,0.029,0.030,0.032,0.031,0.029,0.030,0.029,0.028,0.028,0.033,0.031,0.028,0.027,0.026,0.028,0.029,0.028,0.027,0.029,0.026,0.027,0.031,0.028,0.027,0.027,0.021,0.008,0.005,0.005,0.004,0.006,0.006,0.007,0.007,0.006,0.004,0.003,0.004,0.031,0.032,0.032,0.029,0.032,0.032,0.028,0.029,0.030,0.029,0.035,0.029,0.030,0.034,0.029,0.031,0.025,0.031,0.030,0.028,0.025,0.030,0.034,0.036,0.027,0.031,0.032,0.029,0.029,0.030,0.025,0.028,0.032,0.033,0.032,0.028,0.006,0.006,0.007,0.005,0.004,0.005,0.004,0.005,0.002,0.003,0.005,0.010
Fit_Delta=0.478,0.491,0.333,0.417,0.414,0.427,0.334,0.525,0.564,0.562,0.473,0.591,0.470,0.439,0.500,0.426,0.435,0.442,0.533,0.148,0.458,0.384,0.387,0.249,0.554,0.189,0.422,0.440,0.508,0.164,0.424,0.414,0.408,0.422,0.144,0.082,0.470,0.439,0.500,0.426,0.435,0.016,0.533,0.148,0.458,0.384,0.387,0.249,0.585,0.455,0.407,0.491,0.471,0.173,0.465,0.506,0.487,0.464,0.398,0.339,0.441,0.493,0.443,0.405,0.586,0.094,0.434,0.435,0.368,0.436,0.514,0.022,0.527,0.494,0.432,0.418,0.381,0.014,0.128,0.130,0.213,0.146,0.050,0.054,0.441,0.013,0.443,0.405,0.586,0.094,0.434,0.435,0.368,0.436,0.514,0.022
Fit_Offset=0.077,0.076,0.078,0.078,0.080,0.082,0.078,0.081,0.077,0.078,0.081,0.082,0.079,0.088,0.078,0.079,0.083,0.083,0.078,0.082,0.080,0.081,0.082,0.082,0.078,0.081,0.079,0.080,0.081,0.081,0.082,0.085,0.082,0.081,0.082,0.082,0.000,0.000,0.000,0.000,0.000,-0.004,0.000,0.000,0.000,0.000,0.000,0.000,0.073,0.075,0.077,0.074,0.074,0.055,0.076,0.075,0.076,0.078,0.075,0.064,0.079,0.079,0.077,0.076,0.068,-0.017,0.077,0.076,0.076,0.073,0.070,0.087,0.074,0.072,0.075,0.066,0.057,0.085,0.040,0.036,0.058,0.031,-0.001,-0.089,0.000,0.046,0.000,0.000,0.000,0.000,0.000,0.000,0.000,0.000,0.000,0.000
Fit_N0=0.008,0.007,0.007,0.004,0.002,0.001,0.008,0.005,0.006,0.006,0.003,0.001,0.009,0.004,0.006,0.005,0.002,0.001,0.004,0.006,0.003,0.002,0.001,0.000,0.006,0.005,0.003,0.002,0.003,0.000,0.002,0.004,0.001,0.001,0.000,0.000,0.000,0.000,0.000,0.000,0.000,0.042,0.000,0.000,0.000,0.000,0.000,0.000,0.011,0.009,0.009,0.009,0.008,0.040,0.010,0.011,0.010,0.012,0.010,0.017,0.008,0.013,0.008,0.008,0.012,0.096,0.009,0.009,0.008,0.010,0.011,0.004,0.012,0.011,0.009,0.012,0.018,0.002,0.052,0.061,0.020,0.073,0.035,0.181,0.000,0.003,0.000,0.000,0.000,0.000,0.000,0.000,0.000,0.000,0.000,0.000
Fit_T0=1.098,1.176,1.903,1.246,2.321,5.057,1.858,1.557,1.597,2.184,3.837,5.675,1.887,2.733,1.896,2.959,3.444,5.240,0.970,1.859,1.609,2.865,4.621,5.672,2.665,0.943,3.389,4.201,6.340,5.916,4.460,2.439,4.587,5.080,6.001,6.209,0.000,0.000,0.000,0.000,0.000,-5.579,0.000,0.000,0.000,0.000,0.000,0.000,1.424,1.393,1.394,1.342,0.913,3.757,1.459,1.653,1.676,1.936,1.096,0.609,1.445,2.172,1.264,1.230,0.605,-0.043,1.756,1.462,1.536,1.216,-0.136,2.511,2.038,1.485,1.061,-0.070,-1.543,3.207,4.106,5.170,-0.576,6.202,-22.981,3.837,0.000,3.147,0.000,0.000,0.000,0.000,0.000,0.000,0.000,0.000,0.000,0.000
Fit_G=1.423,1.432,1.360,1.408,1.512,1.472,1.380,1.418,1.514,1.544,1.565,1.568,1.464,1.264,1.492,1.565,1.498,1.550,1.523,2.003,1.510,1.449,1.601,1.516,1.604,1.951,1.603,1.650,1.759,1.496,1.572,1.304,1.672,1.591,1.470,1.388,0.000,0.000,0.000,0.000,0.000,11.109,0.000,0.000,0.000,0.000,0.000,0.000,1.483,1.413,1.372,1.456,1.650,6.734,1.461,1.441,1.441,1.451,1.846,4.410,1.399,1.421,1.409,1.452,2.192,16.845,1.401,1.455,1.458,1.804,2.777,1.780,1.757,1.949,2.048,2.876,5.033,0.931,9.320,9.541,5.722,10.282,18.827,44.116,0.000,53.656,0.000,0.000,0.000,0.000,0.000,0.000,0.000,0.000,0.000,0.000
Fit_Error=84.634,157.522,34.493,97.096,129.903,241.744,43.652,168.413,228.963,307.517,161.220,592.779,84.796,130.883,330.105,113.940,129.367,293.755,252.120,3.184,121.072,77.355,162.955,56.288,483.388,10.345,189.170,261.722,498.689,13.176,230.598,69.862,217.282,268.582,11.363,3.900,0.000,0.000,0.000,0.000,0.000,0.369,0.000,0.000,0.000,0.000,0.000,0.000,187.061,101.846,69.161,89.825,77.425,5.888,66.598,150.066,95.101,88.798,43.160,53.614,82.252,126.069,76.317,53.808,203.956,1.426,71.045,94.301,52.045,48.814,156.423,0.164,200.622,93.174,49.915,74.974,50.229,0.243,3.743,3.645,13.311,4.853,0.539,0.781,0.000,0.386,0.000,0.000,0.000,0.000,0.000,0.000,0.000,0.000,0.000,0.000
Fit_CV=148.000,162.000,136.000,206.000,285.000,383.000,166.000,248.000,198.000,267.000,382.000,437.000,226.000,225.000,159.000,325.000,258.000,370.000,281.000,148.000,216.000,249.000,353.000,405.000,225.000,173.000,356.000,258.000,496.000,388.000,265.000,157.000,380.000,324.000,301.000,310.000,0.000,0.000,0.000,0.000,0.000,6.000,0.000,0.000,0.000,0.000,0.000,0.000,140.000,153.000,68.000,110.000,167.000,151.000,140.000,156.000,292.000,199.000,146.000,372.000,144.000,157.000,127.000,169.000,197.000,332.000,155.000,103.000,97.000,133.000,200.000,18.000,215.000,247.000,215.000,213.000,415.000,14.000,368.000,416.000,168.000,449.000,258.000,319.000,0.000,4.000,0.000,0.000,0.000,0.000,0.000,0.000,0.000,0.000,0.000,0.000
Time_to_20_Gens=0,0,0,0,0,0,0,0,0,0,0,0,0,0,0,0,0,0,0,0,0,0,0,0,0,0,0,0,0,0,0,0,0,0,0,0,0,0,0,0,0,0,0,0,0,0,0,0
Time_to_each_5_Gens=0,0,0,0,0,0,0,0,0,0,0,0,0,0,0,0,0,0,0,0,0,0,0,0,0,0,0,0,0,0,0,0,0,0,0,0,0,0,0,0,0,0,0,0,0,0,0,0
Time_to_each_n_Gens=9.393,9.821,10.274,10.735,13.930,17.231,9.999,10.787,11.085,11.772,15.008,18.706,10.362,11.572,11.444,13.348,15.297,19.604,11.248,12.525,12.404,14.141,18.141,21.055,12.705,12.337,15.287,17.183,19.045,21.055,17.072,11.173,19.817,19.950,21.058,21.054,0.000,0.000,0.000,0.000,0.000,10.563,0.000,0.000,0.000,0.000,0.000,0.000,9.288,9.521,9.297,9.507,10.564,21.046,9.657,9.446,9.554,9.657,11.334,21.049,9.615,9.526,9.571,9.765,12.173,21.048,9.863,9.843,10.031,11.320,14.823,20.699,11.226,11.940,12.588,15.113,21.059,21.056,21.053,21.059,21.052,21.051,21.051,21.052,0.000,10.563,0.000,0.000,0.000,0.000,0.000,0.000,0.000,0.000,0.000,0.000
Min_Pt_OD=0,0,0,0,0,0,0,0,0,0,0,0,0,0,0,0,0,0,0,0,0,0,0,0,0,0,0,0,0,0,0,0,0,0,0,0,0,0,0,0,0,0,0,0,0,0,0,0
Min_Pt_t=0,0,0,0,0,0,0,0,0,0,0,0,0,0,0,0,0,0,0,0,0,0,0,0,0,0,0,0,0,0,0,0,0,0,0,0,0,0,0,0,0,0,0,0,0,0,0,0
TO_OD=0,0,0,0,0,0,0,0,0,0,0,0,0,0,0,0,0,0,0,0,0,0,0,0,0,0,0,0,0,0,0,0,0,0,0,0,0,0,0,0,0,0,0,0,0,0,0,0
Ref_ID=A01
Multi_Refs=single_ref
test=A01,A02,A03,A04,A05,A06,A07,A08,A09,A10,A11,A12,B01,B02,B03,B04,B05,B06,B07,B08,B09,B10,B11,B12,C01,C02,C03,C04,C05,C06,C07,C08,C09,C10,C11,C12,D01,D02,D03,D04,D05,D06,D07,D08,D09,D10,D11,D12,E01,E02,E03,E04,E05,E06,E07,E08,E09,E10,E11,E12,F01,F02,F03,F04,F05,F06,F07,F08,F09,F10,F11,F12,G01,G02,G03,G04,G05,G06,G07,G08,G09,G10,G11,G12,H01,H02,H03,H04,H05,H06,H07,H08,H09,H10,H11,H12
Start_Time_Now=3.2655509442E+9
Start_Date=6/24/2007+1:29 PM
pv_to_plate_order=no
gen_time_cutoff=0.000
Drug_Name=nd?:;-ud+0,nd?:;-ud+0,nd?:;-ud+0,nd?:;-ud+0,nd?:;-ud+0,nd?:;-ud+0,nd?:;-ud+0,nd?:;-ud+0,nd?:;-ud+0,nd?:;-ud+0,nd?:;-ud+0,nd?:;-ud+0,nd?:;-ud+0,nd?:;-ud+0,nd?:;-ud+0,nd?:;-ud+0,nd?:;-ud+0,nd?:;-ud+0,nd?:;-ud+0,nd?:;-ud+0,nd?:;-ud+0,nd?:;-ud+0,nd?:;-ud+0,nd?:;-ud+0,nd?:;-ud+0,nd?:;-ud+0,nd?:;-ud+0,nd?:;-ud+0,nd?:;-ud+0,nd?:;-ud+0,nd?:;-ud+0,nd?:;-ud+0,nd?:;-ud+0,nd?:;-ud+0,nd?:;-ud+0,nd?:;-ud+0,nd?:;-ud+0,nd?:;-ud+0,nd?:;-ud+0,nd?:;-ud+0,nd?:;-ud+0,nd?:;-ud+0,nd?:;-ud+0,nd?:;-ud+0,nd?:;-ud+0,nd?:;-ud+0,nd?:;-ud+0,nd?:;-ud+0,nd?:;-ud+0,nd?:;-ud+0,nd?:;-ud+0,nd?:;-ud+0,nd?:;-ud+0,nd?:;-ud+0,nd?:;-ud+0,nd?:;-ud+0,nd?:;-ud+0,nd?:;-ud+0,nd?:;-ud+0,nd?:;-ud+0,nd?:;-ud+0,nd?:;-ud+0,nd?:;-ud+0,nd?:;-ud+0,nd?:;-ud+0,nd?:;-ud+0,nd?:;-ud+0,nd?:;-ud+0,nd?:;-ud+0,nd?:;-ud+0,nd?:;-ud+0,nd?:;-ud+0,nd?:;-ud+0,nd?:;-ud+0,nd?:;-ud+0,nd?:;-ud+0,nd?:;-ud+0,nd?:;-ud+0,nd?:;-ud+0,nd?:;-ud+0,nd?:;-ud+0,nd?:;-ud+0,nd?:;-ud+0,nd?:;-ud+0,nd?:;-ud+0,nd?:;-ud+0,nd?:;-ud+0,nd?:;-ud+0,nd?:;-ud+0,nd?:;-ud+0,nd?:;-ud+0,nd?:;-ud+0,nd?:;-ud+0,nd?:;-ud+0,nd?:;-ud+0,nd?:;-ud+0
Drug_Well_Pos=A01,A02,A03,A04,A05,A06,B01,B02,B03,B04,B05,B06,C01,C02,C03,C04,C05,C06,D01,D02,D03,D04,D05,D06,E01,E02,E03,E04,E05,E06,F01,F02,F03,F04,F05,F06,G01,G02,G03,G04,G05,G06,H01,H02,H03,H04,H05,H06,A07,A08,A09,A10,A11,A12,B07,B08,B09,B10,B11,B12,C07,C08,C09,C10,C11,C12,D07,D08,D09,D10,D11,D12,E07,E08,E09,E10,E11,E12,F07,F08,F09,F10,F11,F12,G07,G08,G09,G10,G11,G12,H07,H08,H09,H10,H11,H12
Avg_G_tcut=1.879,1.964,2.055,2.147,2.786,3.446,2.000,2.157,2.217,2.354,3.002,3.741,2.072,2.314,2.289,2.670,3.059,3.921,2.250,2.505,2.481,2.828,3.628,4.401,2.541,2.467,3.057,3.437,3.809,4.912,3.414,2.235,3.963,3.990,5.166,7.027,0.000,0.000,0.000,0.000,0.000,20.840,0.000,0.000,0.000,0.000,0.000,0.000,1.858,1.904,1.859,1.901,2.113,5.272,1.931,1.889,1.911,1.931,2.267,4.221,1.923,1.905,1.914,1.953,2.435,6.292,1.973,1.969,2.006,2.264,2.965,7.836,2.245,2.388,2.518,3.023,4.270,7.879,5.895,5.894,4.904,5.970,8.523,9.113,0.000,13.512,0.000,0.000,0.000,0.000,0.000,0.000,0.000,0.000,0.000,0.000
t0_from_interval=1.711,1.992,2.355,2.591,5.037,8.440,1.941,3.049,2.957,3.341,6.042,9.885,2.190,3.230,2.947,4.409,6.387,10.300,2.680,4.189,3.962,5.667,8.193,10.924,3.932,2.837,5.749,7.408,9.219,12.253,7.496,3.223,9.798,10.287,12.608,0.962,0.000,0.000,0.000,0.000,0.000,0.000,0.000,0.000,0.000,0.000,0.000,0.000,1.686,1.947,1.741,1.597,1.742,-0.386,1.594,1.779,1.726,1.655,1.509,-1.110,1.901,1.823,1.707,1.892,0.638,-2.666,2.179,1.813,1.763,1.481,0.675,-4.194,1.691,1.564,1.519,0.536,-1.772,-4.491,-2.821,-2.058,-1.017,-1.388,-5.402,-7.185,0.000,0.000,0.000,0.000,0.000,0.000,0.000,0.000,0.000,0.000,0.000,0.000
Sum_Delta_Ref=0.000,1.203,2.584,3.691,13.535,23.248,1.579,4.048,4.809,6.823,16.983,27.590,2.539,6.704,5.672,11.442,17.513,29.241,5.524,10.693,8.913,14.297,25.466,31.583,10.527,10.401,18.312,23.054,27.710,32.835,22.743,6.192,29.461,29.918,33.083,33.463,-1.000,-1.000,-1.000,-1.000,-1.000,34.142,-1.000,-1.000,-1.000,-1.000,-1.000,-1.000,0.030,0.063,0.272,0.053,2.992,29.829,0.419,0.145,0.234,0.452,5.164,26.866,0.618,0.194,0.057,0.895,7.264,30.656,1.107,0.942,1.699,5.536,14.854,31.943,4.787,6.997,8.900,15.527,26.781,31.968,30.528,30.454,29.254,30.706,32.206,32.280,-1.000,34.086,-1.000,-1.000,-1.000,-1.000,-1.000,-1.000,-1.000,-1.000,-1.000,-1.000
Gens_at_time_G=5.000,5.000,5.000,5.000,5.000,5.000,5.000,5.000,5.000,5.000,5.000,5.000,5.000,5.000,5.000,5.000,5.000,5.000,5.000,5.000,5.000,5.000,5.000,4.784,5.000,5.000,5.000,5.000,5.000,4.287,5.000,5.000,5.000,5.000,4.076,2.996,0.000,0.000,0.000,0.000,0.000,0.507,0.000,0.000,0.000,0.000,0.000,0.000,5.000,5.000,5.000,5.000,5.000,3.992,5.000,5.000,5.000,5.000,5.000,4.986,5.000,5.000,5.000,5.000,5.000,3.345,5.000,5.000,5.000,5.000,5.000,2.641,5.000,5.000,5.000,5.000,4.932,2.673,3.571,3.573,4.292,3.526,2.470,2.310,0.000,0.782,0.000,0.000,0.000,0.000,0.000,0.000,0.000,0.000,0.000,0.000
G_Int_tcut=1.536,1.566,1.584,1.629,1.779,1.758,1.612,1.548,1.626,1.686,1.793,1.764,1.634,1.668,1.699,1.788,1.782,1.861,1.714,1.667,1.688,1.695,1.990,2.118,1.755,1.900,1.908,1.955,1.965,2.053,1.915,1.590,2.004,1.933,2.073,6.706,0.000,0.000,0.000,0.000,0.000,20.840,0.000,0.000,0.000,0.000,0.000,0.000,1.520,1.515,1.511,1.582,1.764,5.369,1.612,1.533,1.566,1.600,1.965,4.444,1.543,1.541,1.573,1.575,2.307,7.089,1.537,1.606,1.654,1.968,2.830,9.424,1.907,2.075,2.214,2.915,4.629,9.559,6.685,6.470,5.141,6.363,10.710,12.224,0.000,13.512,0.000,0.000,0.000,0.000,0.000,0.000,0.000,0.000,0.000,0.000
Sum_Del_12=0.000,1.235,2.644,3.706,8.051,9.302,1.718,3.996,4.522,5.818,8.730,9.531,2.736,5.738,5.109,7.578,8.822,9.439,4.678,7.358,6.637,8.335,9.286,9.450,6.928,6.976,8.758,9.245,9.443,9.567,9.171,4.927,9.471,9.491,9.574,9.266,9.369,9.269,9.348,9.245,9.423,9.383,9.318,9.422,9.367,9.300,9.212,9.295,0.199,0.496,0.214,0.320,3.010,8.636,0.653,0.132,0.472,0.621,4.413,8.289,0.579,0.385,0.457,1.081,5.239,8.568,1.398,1.261,1.757,4.434,7.125,8.870,4.181,5.229,6.067,7.266,8.148,8.896,8.599,8.619,8.634,8.764,8.943,8.894,9.393,9.349,9.397,9.358,9.361,9.363,9.338,9.351,9.213,9.270,9.375,9.311
Sum_Del_20=0.000,1.180,2.535,3.623,13.260,22.764,1.552,3.973,4.718,6.691,16.635,26.986,2.493,6.572,5.564,11.221,17.156,28.535,5.421,10.466,8.737,14.018,24.902,30.722,10.296,10.171,17.913,22.546,27.051,31.897,22.248,6.058,28.729,29.164,32.127,32.464,33.028,32.915,33.050,32.892,33.116,33.100,33.014,33.153,33.026,32.972,32.819,32.980,0.031,0.068,0.265,0.045,2.935,28.954,0.414,0.137,0.235,0.445,5.067,26.137,0.608,0.180,0.063,0.881,7.121,29.732,1.091,0.930,1.671,5.428,14.537,30.972,4.692,6.854,8.724,15.201,26.050,30.996,29.621,29.546,28.411,29.790,31.223,31.292,33.080,33.045,33.119,33.053,33.068,33.074,33.020,33.042,32.825,32.944,33.122,33.026
Sum_Del_24=0.000,1.174,2.520,3.586,13.280,22.888,1.528,3.926,4.681,6.662,16.688,27.236,2.457,6.552,5.537,11.177,17.189,29.216,5.380,10.527,8.733,13.955,25.336,32.307,10.421,10.333,18.165,22.887,27.648,33.905,22.553,6.111,29.596,30.089,34.229,34.966,35.792,35.680,35.810,35.644,35.880,35.862,35.781,35.917,35.788,35.736,35.566,35.738,0.011,0.016,0.271,0.088,2.901,31.010,0.386,0.168,0.206,0.424,5.022,27.440,0.612,0.246,0.017,0.858,7.129,32.067,1.053,0.889,1.655,5.429,14.638,33.479,4.691,6.878,8.711,15.285,27.432,33.519,31.877,31.799,30.303,32.057,33.789,33.883,35.846,35.808,35.881,35.813,35.824,35.830,35.771,35.805,35.575,35.699,35.885,35.782
Sum_12=9.831,8.596,7.187,6.124,1.779,0.529,8.113,5.835,5.309,4.012,1.100,0.299,7.095,4.093,4.722,2.252,1.008,0.391,5.152,2.473,3.193,1.495,0.544,0.381,2.903,2.854,1.072,0.586,0.388,0.264,0.660,4.903,0.359,0.339,0.257,0.565,0.461,0.562,0.482,0.585,0.408,0.448,0.512,0.409,0.464,0.531,0.619,0.536,10.029,9.334,10.044,9.510,6.821,1.194,9.177,9.699,9.359,9.209,5.417,1.542,9.251,9.445,9.373,8.749,4.592,1.262,8.433,8.569,8.074,5.397,2.706,0.960,5.650,4.601,3.764,2.564,1.682,0.935,1.231,1.211,1.197,1.067,0.888,0.937,0.438,0.482,0.433,0.472,0.469,0.468,0.493,0.479,0.618,0.561,0.455,0.520
Sum_20=33.807,32.627,31.272,30.184,20.547,11.044,32.255,29.834,29.090,27.117,17.173,6.822,31.314,27.235,28.244,22.586,16.651,5.273,28.386,23.341,25.071,19.789,8.905,3.085,23.512,23.636,15.894,11.261,6.757,1.910,11.560,27.749,5.078,4.643,1.681,1.343,0.780,0.893,0.758,0.916,0.691,0.708,0.793,0.654,0.781,0.836,0.988,0.827,33.838,33.739,34.073,33.852,30.872,4.853,33.394,33.944,33.572,33.363,28.741,7.670,33.199,33.988,33.745,32.926,26.686,4.075,32.717,32.877,32.136,28.380,19.271,2.835,29.115,26.953,25.083,18.606,7.758,2.812,4.187,4.262,5.397,4.017,2.584,2.515,0.727,0.762,0.688,0.754,0.740,0.733,0.788,0.766,0.983,0.864,0.686,0.782
Sum_24=36.598,35.424,34.078,33.011,23.317,13.710,35.070,32.672,31.917,29.936,19.909,9.361,34.140,30.045,31.060,25.420,19.409,7.382,31.217,26.070,27.864,22.643,11.261,4.291,26.176,26.264,18.433,13.710,8.950,2.693,14.044,30.486,7.002,6.509,2.369,1.632,0.805,0.917,0.788,0.953,0.717,0.735,0.816,0.680,0.810,0.861,1.032,0.860,36.609,36.582,36.869,36.685,33.696,5.587,36.211,36.765,36.391,36.174,31.575,9.158,35.986,36.844,36.581,35.740,29.469,4.530,35.544,35.709,34.943,31.168,21.960,3.119,31.906,29.720,27.886,21.312,9.166,3.079,4.721,4.799,6.294,4.540,2.809,2.715,0.752,0.790,0.717,0.784,0.773,0.767,0.826,0.793,1.023,0.898,0.712,0.816
G_by_Interval=1.536,1.566,1.584,1.629,1.779,1.758,1.612,1.548,1.626,1.686,1.793,1.764,1.634,1.668,1.699,1.788,1.782,1.861,1.714,1.667,1.688,1.695,1.990,2.118,1.755,1.900,1.908,1.955,1.965,2.053,1.915,1.590,2.004,1.933,2.073,6.706,0.000,0.000,0.000,0.000,0.000,20.840,0.000,0.000,0.000,0.000,0.000,0.000,1.520,1.515,1.511,1.582,1.764,5.369,1.612,1.533,1.566,1.600,1.965,4.444,1.543,1.541,1.573,1.575,2.307,7.089,1.537,1.606,1.654,1.968,2.830,9.424,1.907,2.075,2.214,2.915,4.629,9.559,6.685,6.470,5.141,6.363,10.710,12.224,0.000,13.512,0.000,0.000,0.000,0.000,0.000,0.000,0.000,0.000,0.000,0.000
Avg_G_t8=1.879,1.964,2.055,2.147,2.786,3.446,2.000,2.157,2.217,2.354,3.002,3.741,2.072,2.314,2.289,2.670,3.059,3.921,2.250,2.505,2.481,2.828,3.628,4.401,2.541,2.467,3.057,3.437,3.809,4.912,3.414,2.235,3.963,3.990,5.166,7.027,0.000,0.000,0.000,0.000,0.000,20.840,0.000,0.000,0.000,0.000,0.000,0.000,1.858,1.904,1.859,1.901,2.113,5.272,1.931,1.889,1.911,1.931,2.267,4.221,1.923,1.905,1.914,1.953,2.435,6.292,1.973,1.969,2.006,2.264,2.965,7.836,2.245,2.388,2.518,3.023,4.270,7.879,5.895,5.894,4.904,5.970,8.523,9.113,0.000,13.512,0.000,0.000,0.000,0.000,0.000,0.000,0.000,0.000,0.000,0.000
G_int_t8=1.536,1.566,1.584,1.629,1.779,1.758,1.612,1.548,1.626,1.686,1.793,1.764,1.634,1.668,1.699,1.788,1.782,1.861,1.714,1.667,1.688,1.695,1.990,2.118,1.755,1.900,1.908,1.955,1.965,2.053,1.915,1.590,2.004,1.933,2.073,6.706,0.000,0.000,0.000,0.000,0.000,20.840,0.000,0.000,0.000,0.000,0.000,0.000,1.520,1.515,1.511,1.582,1.764,5.369,1.612,1.533,1.566,1.600,1.965,4.444,1.543,1.541,1.573,1.575,2.307,7.089,1.537,1.606,1.654,1.968,2.830,9.424,1.907,2.075,2.214,2.915,4.629,9.559,6.685,6.470,5.141,6.363,10.710,12.224,0.000,13.512,0.000,0.000,0.000,0.000,0.000,0.000,0.000,0.000,0.000,0.000
Avg_G_t12=1.879,1.964,2.055,2.147,2.786,3.446,2.000,2.157,2.217,2.354,3.002,3.741,2.072,2.314,2.289,2.670,3.059,3.921,2.250,2.505,2.481,2.828,3.628,4.401,2.541,2.467,3.057,3.437,3.809,4.912,3.414,2.235,3.963,3.990,5.166,7.027,0.000,0.000,0.000,0.000,0.000,20.840,0.000,0.000,0.000,0.000,0.000,0.000,1.858,1.904,1.859,1.901,2.113,5.272,1.931,1.889,1.911,1.931,2.267,4.221,1.923,1.905,1.914,1.953,2.435,6.292,1.973,1.969,2.006,2.264,2.965,7.836,2.245,2.388,2.518,3.023,4.270,7.879,5.895,5.894,4.904,5.970,8.523,9.113,0.000,13.512,0.000,0.000,0.000,0.000,0.000,0.000,0.000,0.000,0.000,0.000
G_int_t12=1.536,1.566,1.584,1.629,1.779,1.758,1.612,1.548,1.626,1.686,1.793,1.764,1.634,1.668,1.699,1.788,1.782,1.861,1.714,1.667,1.688,1.695,1.990,2.118,1.755,1.900,1.908,1.955,1.965,2.053,1.915,1.590,2.004,1.933,2.073,6.706,0.000,0.000,0.000,0.000,0.000,20.840,0.000,0.000,0.000,0.000,0.000,0.000,1.520,1.515,1.511,1.582,1.764,5.369,1.612,1.533,1.566,1.600,1.965,4.444,1.543,1.541,1.573,1.575,2.307,7.089,1.537,1.606,1.654,1.968,2.830,9.424,1.907,2.075,2.214,2.915,4.629,9.559,6.685,6.470,5.141,6.363,10.710,12.224,0.000,13.512,0.000,0.000,0.000,0.000,0.000,0.000,0.000,0.000,0.000,0.000
Avg_G_inflex=1.884,1.964,2.104,2.167,2.822,3.502,2.049,2.157,2.217,2.354,3.006,3.741,2.079,2.338,2.289,2.700,3.090,3.955,2.250,3.108,2.501,2.892,3.699,4.704,2.541,2.877,3.094,3.472,3.809,5.478,3.459,2.271,4.051,4.056,5.763,7.536,0.000,0.000,0.000,0.000,0.000,1.051,0.000,0.000,0.000,0.000,0.000,0.000,1.858,1.920,1.884,1.901,2.114,5.300,1.953,1.889,1.911,1.953,2.297,4.253,1.942,1.905,1.935,1.981,2.435,5.570,1.996,1.992,2.045,2.288,2.965,4.640,2.245,2.388,2.542,3.057,4.303,5.277,5.990,5.872,4.932,5.964,5.726,7.314,0.000,2.670,0.000,0.000,0.000,0.000,0.000,0.000,0.000,0.000,0.000,0.000
G_int_inflex=1.546,1.566,1.590,1.640,1.794,1.797,1.632,1.548,1.626,1.686,1.801,1.764,1.645,1.694,1.699,1.811,1.800,1.891,1.714,2.585,1.721,1.677,1.978,2.055,1.755,2.774,1.936,1.988,1.965,2.324,1.936,1.622,2.046,1.973,2.363,7.389,0.000,0.000,0.000,0.000,0.000,1.051,0.000,0.000,0.000,0.000,0.000,0.000,1.520,1.540,1.532,1.582,1.763,5.417,1.565,1.533,1.566,1.573,1.996,4.532,1.567,1.541,1.602,1.600,2.307,6.115,1.564,1.637,1.680,2.002,2.830,1.078,1.907,2.075,2.247,2.969,4.705,5.277,6.925,6.497,4.869,6.368,6.166,9.177,0.000,2.670,0.000,0.000,0.000,0.000,0.000,0.000,0.000,0.000,0.000,0.000
G_by_Interval_g4=1.591,1.719,1.559,1.677,2.012,2.134,1.810,1.632,1.671,1.787,2.102,1.979,1.695,2.093,1.727,1.972,2.082,2.159,1.867,2.030,1.848,2.004,2.239,2.276,1.854,2.294,1.923,2.161,2.313,2.219,2.139,2.051,2.267,2.063,2.266,6.706,0.000,0.000,0.000,0.000,0.000,20.840,0.000,0.000,0.000,0.000,0.000,0.000,1.650,1.599,1.605,1.676,1.793,5.369,1.826,1.714,1.698,1.943,1.957,4.144,1.760,1.658,1.721,1.708,2.392,7.089,1.725,1.780,1.927,2.106,2.622,9.424,2.082,2.170,2.254,2.933,4.368,9.559,6.685,6.470,4.840,6.363,10.710,12.224,0.000,13.512,0.000,0.000,0.000,0.000,0.000,0.000,0.000,0.000,0.000,0.000
G_int_t8_g4=1.591,1.719,1.559,1.677,2.012,2.134,1.810,1.632,1.671,1.787,2.102,1.979,1.695,2.093,1.727,1.972,2.082,2.159,1.867,2.030,1.848,2.004,2.239,2.276,1.854,2.294,1.923,2.161,2.313,2.219,2.139,2.051,2.267,2.063,2.266,6.706,0.000,0.000,0.000,0.000,0.000,20.840,0.000,0.000,0.000,0.000,0.000,0.000,1.650,1.599,1.605,1.676,1.793,5.369,1.826,1.714,1.698,1.943,1.957,4.144,1.760,1.658,1.721,1.708,2.392,7.089,1.725,1.780,1.927,2.106,2.622,9.424,2.082,2.170,2.254,2.933,4.368,9.559,6.685,6.470,4.840,6.363,10.710,12.224,0.000,13.512,0.000,0.000,0.000,0.000,0.000,0.000,0.000,0.000,0.000,0.000
G_int_t12_g4=1.591,1.719,1.559,1.677,2.012,2.134,1.810,1.632,1.671,1.787,2.102,1.979,1.695,2.093,1.727,1.972,2.082,2.159,1.867,2.030,1.848,2.004,2.239,2.276,1.854,2.294,1.923,2.161,2.313,2.219,2.139,2.051,2.267,2.063,2.266,6.706,0.000,0.000,0.000,0.000,0.000,20.840,0.000,0.000,0.000,0.000,0.000,0.000,1.650,1.599,1.605,1.676,1.793,5.369,1.826,1.714,1.698,1.943,1.957,4.144,1.760,1.658,1.721,1.708,2.392,7.089,1.725,1.780,1.927,2.106,2.622,9.424,2.082,2.170,2.254,2.933,4.368,9.559,6.685,6.470,4.840,6.363,10.710,12.224,0.000,13.512,0.000,0.000,0.000,0.000,0.000,0.000,0.000,0.000,0.000,0.000
G_int_inflex_g4=1.598,1.719,1.560,1.687,2.032,2.172,1.849,1.632,1.671,1.787,2.108,1.979,1.703,2.119,1.727,1.994,2.102,2.184,1.867,2.585,1.872,1.976,2.246,2.263,1.854,2.774,1.945,2.189,2.313,2.324,2.160,2.091,2.309,2.097,2.363,7.389,0.000,0.000,0.000,0.000,0.000,1.051,0.000,0.000,0.000,0.000,0.000,0.000,1.650,1.618,1.624,1.676,1.774,5.417,1.648,1.714,1.698,1.693,1.979,4.176,1.782,1.658,1.744,1.733,2.392,6.115,1.749,1.806,1.969,2.133,2.622,1.078,2.082,2.170,2.279,2.973,4.413,5.277,6.925,6.497,4.869,6.368,6.166,9.177,0.000,2.670,0.000,0.000,0.000,0.000,0.000,0.000,0.000,0.000,0.000,0.000
Time_Inflex=9.829,10.319,9.829,10.809,13.994,17.424,9.584,11.544,12.034,12.769,15.464,19.874,10.809,11.789,12.034,13.504,15.464,19.874,12.034,11.054,12.769,13.994,17.914,19.874,13.749,11.054,15.464,17.424,19.874,20.325,17.179,11.299,19.874,20.325,20.325,20.815,0.276,0.276,0.276,0.276,0.276,2.725,0.276,0.276,0.276,0.276,0.276,0.276,10.319,9.829,9.339,10.074,11.054,19.874,10.074,10.074,10.074,10.074,11.299,19.874,9.829,10.074,9.829,9.829,13.504,17.179,10.074,10.074,9.829,11.544,15.709,6.644,12.034,12.524,12.769,15.219,20.815,5.420,19.874,19.874,19.874,20.815,13.749,17.914,0.276,1.501,0.276,0.276,0.276,0.276,0.276,0.276,0.276,0.276,0.276,0.276
OD_Inflex=0.609,0.605,0.454,0.534,0.534,0.564,0.454,0.660,0.691,0.697,0.599,0.713,0.595,0.564,0.632,0.550,0.544,0.566,0.657,0.284,0.585,0.502,0.495,0.345,0.670,0.328,0.552,0.565,0.605,0.288,0.538,0.555,0.527,0.570,0.265,0.160,0.065,0.063,0.065,0.063,0.062,0.067,0.067,0.066,0.065,0.066,0.064,0.065,0.708,0.576,0.534,0.629,0.599,0.259,0.605,0.646,0.625,0.608,0.527,0.429,0.565,0.640,0.572,0.539,0.706,0.179,0.566,0.568,0.482,0.564,0.639,0.106,0.647,0.623,0.556,0.545,0.486,0.096,0.205,0.207,0.296,0.223,0.127,0.136,0.067,0.066,0.066,0.058,0.064,0.064,0.066,0.064,0.066,0.067,0.067,0.070
Time_Saturation=19.384,19.384,19.629,18.404,18.649,19.139,18.404,18.649,19.629,19.384,16.689,0.000,19.629,18.404,17.669,19.384,17.179,0.000,17.669,19.384,17.669,18.159,19.874,0.000,17.669,19.629,18.649,19.139,20.815,0.000,18.894,18.649,0.000,0.000,0.000,0.000,0.276,0.276,0.276,0.276,0.276,18.894,0.276,0.276,0.276,0.276,0.276,0.276,17.669,19.384,17.669,19.139,18.649,0.000,18.894,17.424,15.954,18.404,17.669,0.000,19.874,15.954,19.629,0.000,19.384,18.894,17.669,18.404,16.444,19.139,17.669,20.570,18.159,18.404,15.954,16.934,0.000,18.894,0.000,16.689,0.000,16.689,16.444,15.954,0.276,16.689,0.276,0.276,0.276,0.276,0.276,0.276,0.276,0.276,0.276,0.276
OD_Saturation=1.091,0.889,0.879,1.007,0.808,0.779,0.982,0.848,0.849,1.003,0.751,0.000,0.838,0.851,0.841,0.872,0.804,0.000,0.815,0.817,0.855,0.812,0.704,0.000,0.785,0.782,0.734,0.715,0.702,0.000,0.743,0.807,0.000,0.000,0.000,0.000,0.065,0.063,0.065,0.063,0.062,0.070,0.067,0.066,0.065,0.066,0.064,0.065,0.883,0.867,0.889,0.881,0.857,0.000,1.067,0.901,0.930,0.928,0.845,0.000,1.042,0.961,0.889,0.000,0.864,0.192,1.001,0.855,0.877,0.984,0.751,0.158,0.845,0.936,0.793,0.723,0.000,0.151,0.000,0.178,0.000,0.179,0.142,0.132,0.067,0.066,0.066,0.058,0.064,0.064,0.066,0.064,0.066,0.067,0.067,0.070
Ref_Well_Name=A01,A01,A01,A01,A01,A01,A01,A01,A01,A01,A01,A01,A01,A01,A01,A01,A01,A01,A01,A01,A01,A01,A01,A01,A01,A01,A01,A01,A01,A01,A01,A01,A01,A01,A01,A01,A01,A01,A01,A01,A01,A01,A01,A01,A01,A01,A01,A01,A01,A01,A01,A01,A01,A01,A01,A01,A01,A01,A01,A01,A01,A01,A01,A01,A01,A01,A01,A01,A01,A01,A01,A01,A01,A01,A01,A01,A01,A01,A01,A01,A01,A01,A01,A01,A01,A01,A01,A01,A01,A01,A01,A01,A01,A01,A01,A01
Ratio_Avg_G=1.000,0.956,0.914,0.875,0.674,0.545,0.939,0.871,0.847,0.798,0.626,0.502,0.907,0.812,0.821,0.704,0.614,0.479,0.835,0.750,0.757,0.664,0.518,0.427,0.739,0.761,0.614,0.547,0.493,0.382,0.550,0.841,0.474,0.471,0.364,0.267,Inf,Inf,Inf,Inf,Inf,0.090,Inf,Inf,Inf,Inf,Inf,Inf,1.011,0.987,1.010,0.988,0.889,0.356,0.973,0.994,0.983,0.973,0.829,0.445,0.977,0.986,0.981,0.962,0.772,0.299,0.952,0.954,0.936,0.830,0.634,0.240,0.837,0.787,0.746,0.622,0.440,0.238,0.319,0.319,0.383,0.315,0.220,0.206,Inf,0.139,Inf,Inf,Inf,Inf,Inf,Inf,Inf,Inf,Inf,Inf
Ratio_Fit_G=1.000,0.993,1.046,1.010,0.941,0.967,1.031,1.003,0.939,0.921,0.909,0.907,0.971,1.125,0.953,0.909,0.949,0.918,0.934,0.710,0.942,0.982,0.889,0.938,0.887,0.729,0.887,0.862,0.809,0.951,0.905,1.091,0.851,0.894,0.967,1.025,Inf,Inf,Inf,Inf,Inf,0.128,Inf,Inf,Inf,Inf,Inf,Inf,0.959,1.007,1.037,0.977,0.862,0.211,0.974,0.987,0.987,0.980,0.771,0.323,1.017,1.001,1.010,0.980,0.649,0.084,1.016,0.978,0.975,0.789,0.512,0.799,0.809,0.730,0.695,0.495,0.283,1.528,0.153,0.149,0.249,0.138,0.076,0.032,Inf,0.027,Inf,Inf,Inf,Inf,Inf,Inf,Inf,Inf,Inf,Inf
Ratio_G_Int=1.000,0.981,0.970,0.943,0.864,0.874,0.953,0.993,0.945,0.911,0.857,0.871,0.940,0.921,0.904,0.859,0.862,0.826,0.897,0.922,0.910,0.907,0.772,0.725,0.876,0.809,0.805,0.786,0.782,0.748,0.802,0.966,0.767,0.795,0.741,0.229,Inf,Inf,Inf,Inf,Inf,0.074,Inf,Inf,Inf,Inf,Inf,Inf,1.011,1.014,1.017,0.971,0.871,0.286,0.953,1.002,0.981,0.960,0.782,0.346,0.996,0.997,0.977,0.976,0.666,0.217,1.000,0.957,0.929,0.781,0.543,0.163,0.806,0.740,0.694,0.527,0.332,0.161,0.230,0.237,0.299,0.241,0.143,0.126,Inf,0.114,Inf,Inf,Inf,Inf,Inf,Inf,Inf,Inf,Inf,Inf
Ratio_t0_Fit=1.000,0.934,0.577,0.882,0.473,0.217,0.591,0.705,0.688,0.503,0.286,0.194,0.582,0.402,0.579,0.371,0.319,0.210,1.133,0.591,0.682,0.383,0.238,0.194,0.412,1.165,0.324,0.261,0.173,0.186,0.246,0.450,0.239,0.216,0.183,0.177,Inf,Inf,Inf,Inf,Inf,-0.197,Inf,Inf,Inf,Inf,Inf,Inf,0.771,0.788,0.788,0.819,1.203,0.292,0.753,0.665,0.655,0.567,1.002,1.803,0.760,0.506,0.869,0.893,1.816,-25.704,0.626,0.751,0.715,0.903,-8.068,0.437,0.539,0.740,1.035,-15.657,-0.712,0.343,0.267,0.212,-1.907,0.177,-0.048,0.286,Inf,0.349,Inf,Inf,Inf,Inf,Inf,Inf,Inf,Inf,Inf,Inf
Ratio_t0_G_Int=1.000,0.859,0.726,0.660,0.340,0.203,0.881,0.561,0.579,0.512,0.283,0.173,0.781,0.530,0.580,0.388,0.268,0.166,0.638,0.408,0.432,0.302,0.209,0.157,0.435,0.603,0.298,0.231,0.186,0.140,0.228,0.531,0.175,0.166,0.136,1.779,Inf,Inf,Inf,Inf,Inf,Inf,Inf,Inf,Inf,Inf,Inf,Inf,1.015,0.879,0.982,1.071,0.982,-4.428,1.073,0.962,0.991,1.034,1.134,-1.541,0.900,0.939,1.002,0.904,2.683,-0.642,0.785,0.944,0.970,1.155,2.533,-0.408,1.012,1.094,1.126,3.189,-0.965,-0.381,-0.606,-0.831,-1.682,-1.233,-0.317,-0.238,Inf,Inf,Inf,Inf,Inf,Inf,Inf,Inf,Inf,Inf,Inf,Inf
Ref_Curve_Array=1,1,1,1,1,1,1,1,1,1,1,1,1,1,1,1,1,1,1,1,1,1,1,1,1,1,1,1,1,1,1,1,1,1,1,1,1,1,1,1,1,1,1,1,1,1,1,1,1,1,1,1,1,1,1,1,1,1,1,1,1,1,1,1,1,1,1,1,1,1,1,1,1,1,1,1,1,1,1,1,1,1,1,1,1,1,1,1,1,1,1,1,1,1,1,1
Default_ref=0
Comm_Map=,,,,,
Comm_Consol=,,,,,,,,
Comm_Screen=,,,,,
Analysis_Set=A,A,A,A,A,A,A,A,A,A,A,A,A,A,A,A,A,A,A,A,A,A,A,A,A,A,A,A,A,A,A,A,A,A,A,A,A,A,A,A,A,A,A,A,A,A,A,A,A,A,A,A,A,A,A,A,A,A,A,A,A,A,A,A,A,A,A,A,A,A,A,A,A,A,A,A,A,A,A,A,A,A,A,A,A,A,A,A,A,A,A,A,A,A,A,A
Ref_Type=single_ref,single_ref,single_ref,single_ref,single_ref,single_ref,single_ref,single_ref,single_ref,single_ref,single_ref,single_ref,single_ref,single_ref,single_ref,single_ref,single_ref,single_ref,single_ref,single_ref,single_ref,single_ref,single_ref,single_ref,single_ref,single_ref,single_ref,single_ref,single_ref,single_ref,single_ref,single_ref,single_ref,single_ref,single_ref,single_ref,single_ref,single_ref,single_ref,single_ref,single_ref,single_ref,single_ref,single_ref,single_ref,single_ref,single_ref,single_ref,single_ref,single_ref,single_ref,single_ref,single_ref,single_ref,single_ref,single_ref,single_ref,single_ref,single_ref,single_ref,single_ref,single_ref,single_ref,single_ref,single_ref,single_ref,single_ref,single_ref,single_ref,single_ref,single_ref,single_ref,single_ref,single_ref,single_ref,single_ref,single_ref,single_ref,single_ref,single_ref,single_ref,single_ref,single_ref,single_ref,single_ref,single_ref,single_ref,single_ref,single_ref,single_ref,single_ref,single_ref,single_ref,single_ref,single_ref,single_ref
Wells_In_Use=0,0,0,0,0,0,0,0,0,0,0,0,0,0,0,0,0,0,0,0,0,0,0,0,0,0,0,0,0,0,0,0,0,0,0,0,0,0,0,0,0,0,0,0,0,0,0,0,0,0,0,0,0,0,0,0,0,0,0,0,0,0,0,0,0,0,0,0,0,0,0,0,0,0,0,0,0,0,0,0,0,0,0,0,0,0,0,0,0,0,0,0,0,0,0,0
[Flor:]
[Flor2:]
[Lumin:]
[Data:]
Read=DateTime	RunT[s]	Temp	Well_1	Well_2	Well_3	Well_4	Well_5	Well_6	Well_7	Well_8	Well_9	Well_10	Well_11	Well_12	Well_13	Well_14	Well_15	Well_16	Well_17	Well_18	Well_19	Well_20	Well_21	Well_22	Well_23	Well_24	Well_25	Well_26	Well_27	Well_28	Well_29	Well_30	Well_31	Well_32	Well_33	Well_34	Well_35	Well_36	Well_37	Well_38	Well_39	Well_40	Well_41	Well_42	Well_43	Well_44	Well_45	Well_46	Well_47	Well_48	Well_49	Well_50	Well_51	Well_52	Well_53	Well_54	Well_55	Well_56	Well_57	Well_58	Well_59	Well_60	Well_61	Well_62	Well_63	Well_64	Well_65	Well_66	Well_67	Well_68	Well_69	Well_70	Well_71	Well_72	Well_73	Well_74	Well_75	Well_76	Well_77	Well_78	Well_79	Well_80	Well_81	Well_82	Well_83	Well_84	Well_85	Well_86	Well_87	Well_88	Well_89	Well_90	Well_91	Well_92	Well_93	Well_94	Well_95	Well_96
1=13:44:00	992	298	0.0845	0.0828	0.0843	0.0836	0.0846	0.0839	0.0850	0.0831	0.0846	0.0832	0.0816	0.0830	0.0828	0.0854	0.0847	0.0834	0.0851	0.0856	0.0778	0.0845	0.0852	0.0785	0.0867	0.0830	0.0844	0.0843	0.0857	0.0874	0.0856	0.0887	0.0882	0.0870	0.0831	0.0846	0.0854	0.0807	0.0865	0.0859	0.0879	0.0783	0.0847	0.0834	0.0835	0.0833	0.0857	0.0864	0.0853	0.0884	0.0828	0.0824	0.0821	0.0826	0.0825	0.0846	0.0823	0.0837	0.0857	0.0860	0.0845	0.0811	0.0872	0.0813	0.0843	0.0825	0.0791	0.0853	0.0855	0.0835	0.0865	0.0857	0.0865	0.0783	0.0653	0.0628	0.0654	0.0632	0.0625	0.0649	0.0665	0.0666	0.0656	0.0575	0.0639	0.0645	0.0670	0.0657	0.0652	0.0659	0.0637	0.0646	0.0656	0.0640	0.0660	0.0665	0.0673	0.0703
2=13:58:42	1874	301	0.0856	0.0867	0.0830	0.0787	0.0836	0.0809	0.0834	0.0855	0.0846	0.0788	0.0819	0.0871	0.0871	0.0840	0.0821	0.0850	0.0859	0.0854	0.0835	0.0852	0.0860	0.0861	0.0877	0.0863	0.0862	0.0841	0.0861	0.0857	0.0797	0.0891	0.0822	0.0872	0.0875	0.0873	0.0862	0.0864	0.0845	0.0834	0.0843	0.0803	0.0797	0.0879	0.0803	0.0871	0.0852	0.0815	0.0883	0.0894	0.0837	0.0811	0.0839	0.0851	0.0831	0.0830	0.0865	0.0834	0.0868	0.0808	0.0795	0.0846	0.0868	0.0862	0.0802	0.0846	0.0845	0.0880	0.0848	0.0851	0.0856	0.0861	0.0869	0.0853	0.0700	0.0703	0.0668	0.0686	0.0689	0.0640	0.0666	0.0669	0.0655	0.0649	0.0658	0.0669	0.0697	0.0662	0.0671	0.0609	0.0637	0.0680	0.0669	0.0640	0.0655	0.0669	0.0644	0.0696
3=14:13:24	2756	300	0.0900	0.0876	0.0915	0.0929	0.0887	0.0893	0.0864	0.0884	0.0910	0.0884	0.0862	0.0887	0.0919	0.0913	0.0884	0.0905	0.0881	0.0911	0.0895	0.0914	0.0909	0.0905	0.0902	0.0912	0.0914	0.0919	0.0883	0.0887	0.0889	0.0906	0.0947	0.0928	0.0922	0.0905	0.0835	0.0906	0.0917	0.0920	0.0930	0.0905	0.0890	0.0898	0.0869	0.0898	0.0881	0.0878	0.0908	0.0939	0.0910	0.0892	0.0878	0.0871	0.0895	0.0877	0.0884	0.0878	0.0898	0.0882	0.0882	0.0900	0.0888	0.0908	0.0918	0.0888	0.0899	0.0906	0.0821	0.0878	0.0897	0.0908	0.0898	0.0893	0.0741	0.0728	0.0723	0.0716	0.0709	0.0698	0.0729	0.0710	0.0704	0.0704	0.0632	0.0719	0.0743	0.0703	0.0735	0.0679	0.0727	0.0715	0.0670	0.0697	0.0728	0.0685	0.0676	0.0771
4=14:28:05	3638	300	0.0832	0.0802	0.0840	0.0794	0.0805	0.0825	0.0839	0.0825	0.0818	0.0802	0.0833	0.0822	0.0787	0.0828	0.0831	0.0839	0.0821	0.0805	0.0839	0.0816	0.0836	0.0846	0.0848	0.0804	0.0819	0.0813	0.0828	0.0801	0.0839	0.0831	0.0804	0.0841	0.0787	0.0814	0.0754	0.0821	0.0784	0.0827	0.0813	0.0828	0.0827	0.0796	0.0833	0.0781	0.0755	0.0826	0.0841	0.0855	0.0849	0.0836	0.0805	0.0796	0.0829	0.0792	0.0775	0.0807	0.0820	0.0812	0.0818	0.0810	0.0846	0.0841	0.0807	0.0805	0.0791	0.0839	0.0750	0.0778	0.0823	0.0830	0.0832	0.0836	0.0661	0.0623	0.0640	0.0639	0.0631	0.0613	0.0607	0.0628	0.0647	0.0621	0.0561	0.0616	0.0639	0.0581	0.0632	0.0613	0.0615	0.0635	0.0606	0.0616	0.0639	0.0610	0.0627	0.0688
5=14:42:47	4520	300	0.0828	0.0866	0.0814	0.0875	0.0778	0.0839	0.0848	0.0845	0.0869	0.0816	0.0835	0.0870	0.0861	0.0875	0.0819	0.0853	0.0814	0.0853	0.0863	0.0794	0.0842	0.0873	0.0856	0.0785	0.0899	0.0876	0.0877	0.0832	0.0849	0.0863	0.0870	0.0859	0.0864	0.0847	0.0852	0.0869	0.0877	0.0862	0.0857	0.0831	0.0844	0.0796	0.0826	0.0793	0.0858	0.0796	0.0875	0.0882	0.0843	0.0839	0.0846	0.0841	0.0848	0.0832	0.0859	0.0843	0.0844	0.0855	0.0856	0.0837	0.0797	0.0863	0.0859	0.0850	0.0830	0.0858	0.0857	0.0864	0.0818	0.0840	0.0865	0.0833	0.0697	0.0664	0.0600	0.0677	0.0651	0.0642	0.0660	0.0584	0.0651	0.0673	0.0640	0.0654	0.0589	0.0673	0.0586	0.0652	0.0631	0.0670	0.0659	0.0655	0.0676	0.0640	0.0618	0.0719
6=14:57:29	5402	298	0.0865	0.0839	0.0855	0.0871	0.0824	0.0845	0.0807	0.0820	0.0852	0.0851	0.0832	0.0871	0.0776	0.0855	0.0850	0.0803	0.0804	0.0814	0.0854	0.0868	0.0797	0.0843	0.0854	0.0832	0.0859	0.0880	0.0848	0.0797	0.0856	0.0840	0.0892	0.0891	0.0849	0.0820	0.0846	0.0850	0.0880	0.0845	0.0835	0.0808	0.0844	0.0797	0.0856	0.0849	0.0849	0.0805	0.0854	0.0866	0.0837	0.0823	0.0813	0.0812	0.0809	0.0765	0.0842	0.0837	0.0838	0.0787	0.0853	0.0840	0.0848	0.0807	0.0850	0.0775	0.0822	0.0819	0.0843	0.0834	0.0833	0.0853	0.0854	0.0874	0.0656	0.0615	0.0601	0.0644	0.0640	0.0658	0.0630	0.0664	0.0656	0.0616	0.0632	0.0650	0.0678	0.0662	0.0628	0.0599	0.0646	0.0654	0.0645	0.0633	0.0634	0.0641	0.0619	0.0671
7=15:12:11	6283	301	0.0929	0.0896	0.0890	0.0846	0.0839	0.0875	0.0918	0.0916	0.0895	0.0912	0.0900	0.0903	0.0905	0.0925	0.0871	0.0831	0.0881	0.0867	0.0905	0.0874	0.0906	0.0928	0.0879	0.0865	0.0902	0.0930	0.0890	0.0882	0.0880	0.0857	0.0936	0.0942	0.0923	0.0907	0.0878	0.0858	0.0896	0.0901	0.0917	0.0872	0.0874	0.0892	0.0905	0.0892	0.0873	0.0862	0.0869	0.0905	0.0909	0.0899	0.0882	0.0855	0.0880	0.0823	0.0912	0.0806	0.0875	0.0805	0.0853	0.0878	0.0849	0.0882	0.0865	0.0862	0.0869	0.0856	0.0869	0.0882	0.0899	0.0891	0.0825	0.0890	0.0679	0.0702	0.0701	0.0706	0.0702	0.0658	0.0674	0.0693	0.0665	0.0681	0.0689	0.0690	0.0727	0.0683	0.0693	0.0687	0.0714	0.0675	0.0689	0.0656	0.0634	0.0694	0.0701	0.0745
8=15:26:53	7165	298	0.0920	0.0856	0.0862	0.0837	0.0859	0.0846	0.0888	0.0854	0.0918	0.0898	0.0879	0.0879	0.0880	0.0848	0.0877	0.0830	0.0830	0.0817	0.0859	0.0900	0.0874	0.0923	0.0902	0.0856	0.0867	0.0897	0.0886	0.0853	0.0812	0.0853	0.0888	0.0940	0.0871	0.0843	0.0841	0.0857	0.0821	0.0882	0.0891	0.0812	0.0848	0.0875	0.0888	0.0890	0.0877	0.0872	0.0883	0.0899	0.0784	0.0853	0.0776	0.0783	0.0861	0.0831	0.0843	0.0867	0.0871	0.0869	0.0877	0.0860	0.0861	0.0828	0.0862	0.0835	0.0854	0.0862	0.0875	0.0866	0.0857	0.0841	0.0824	0.0836	0.0690	0.0709	0.0678	0.0631	0.0624	0.0682	0.0658	0.0627	0.0671	0.0653	0.0631	0.0643	0.0691	0.0688	0.0692	0.0645	0.0640	0.0646	0.0600	0.0635	0.0648	0.0611	0.0660	0.0721
9=15:41:34	8047	298	0.0970	0.0953	0.0905	0.0926	0.0892	0.0894	0.0923	0.0938	0.0941	0.0931	0.0935	0.0912	0.0940	0.0953	0.0933	0.0871	0.0898	0.0897	0.0959	0.0937	0.0939	0.0973	0.0939	0.0905	0.0910	0.0938	0.0886	0.0888	0.0916	0.0908	0.0904	0.0973	0.0937	0.0894	0.0849	0.0927	0.0913	0.0888	0.0863	0.0891	0.0878	0.0879	0.0934	0.0926	0.0894	0.0918	0.0922	0.0944	0.0913	0.0910	0.0870	0.0848	0.0883	0.0809	0.0925	0.0869	0.0897	0.0932	0.0881	0.0923	0.0895	0.0938	0.0868	0.0893	0.0869	0.0892	0.0912	0.0916	0.0898	0.0933	0.0891	0.0899	0.0707	0.0740	0.0676	0.0711	0.0680	0.0716	0.0691	0.0718	0.0700	0.0693	0.0704	0.0710	0.0736	0.0713	0.0727	0.0716	0.0729	0.0650	0.0679	0.0664	0.0706	0.0703	0.0696	0.0745
10=15:56:16	8929	301	0.0901	0.0810	0.0835	0.0803	0.0823	0.0800	0.0892	0.0828	0.0822	0.0864	0.0854	0.0870	0.0876	0.0879	0.0842	0.0851	0.0791	0.0845	0.0901	0.0915	0.0906	0.0921	0.0879	0.0871	0.0867	0.0856	0.0867	0.0802	0.0808	0.0818	0.0923	0.0898	0.0901	0.0854	0.0853	0.0854	0.0866	0.0865	0.0838	0.0816	0.0830	0.0829	0.0854	0.0868	0.0899	0.0871	0.0898	0.0897	0.0838	0.0873	0.0776	0.0817	0.0822	0.0815	0.0889	0.0862	0.0882	0.0832	0.0836	0.0832	0.0772	0.0894	0.0847	0.0843	0.0785	0.0757	0.0847	0.0848	0.0847	0.0846	0.0868	0.0824	0.0660	0.0665	0.0641	0.0640	0.0642	0.0558	0.0637	0.0613	0.0657	0.0645	0.0593	0.0633	0.0616	0.0585	0.0617	0.0641	0.0661	0.0626	0.0630	0.0637	0.0624	0.0629	0.0637	0.0674
11=16:10:58	9811	298	0.0900	0.0912	0.0848	0.0869	0.0836	0.0805	0.0947	0.0895	0.0947	0.0907	0.0923	0.0893	0.0894	0.0847	0.0856	0.0804	0.0831	0.0836	0.0917	0.0916	0.0912	0.0921	0.0917	0.0878	0.0909	0.0902	0.0824	0.0812	0.0870	0.0831	0.0954	0.0965	0.0900	0.0928	0.0911	0.0894	0.0887	0.0858	0.0836	0.0802	0.0850	0.0759	0.0896	0.0912	0.0898	0.0918	0.0903	0.0898	0.0861	0.0794	0.0803	0.0828	0.0813	0.0778	0.0857	0.0904	0.0898	0.0843	0.0861	0.0800	0.0830	0.0926	0.0847	0.0826	0.0813	0.0811	0.0859	0.0879	0.0854	0.0865	0.0850	0.0876	0.0671	0.0656	0.0614	0.0666	0.0602	0.0665	0.0600	0.0633	0.0586	0.0642	0.0640	0.0608	0.0672	0.0650	0.0656	0.0660	0.0626	0.0645	0.0655	0.0630	0.0641	0.0634	0.0668	0.0696
12=16:25:40	10692	301	0.0995	0.0965	0.0934	0.0926	0.0878	0.0875	0.1008	0.0981	0.1002	0.0963	0.0964	0.0889	0.0959	0.0912	0.0928	0.0921	0.0840	0.0883	0.0996	0.0997	0.0979	0.0994	0.0979	0.0930	0.0955	0.0972	0.0897	0.0909	0.0889	0.0878	0.1017	0.0981	0.0979	0.0968	0.0969	0.0939	0.0932	0.0906	0.0863	0.0851	0.0887	0.0864	0.0985	0.0976	0.0952	0.0960	0.0962	0.0970	0.0893	0.0966	0.0823	0.0859	0.0897	0.0863	0.0958	0.0925	0.0956	0.0886	0.0904	0.0873	0.0913	0.0961	0.0879	0.0866	0.0864	0.0874	0.0927	0.0917	0.0924	0.0956	0.0929	0.0910	0.0724	0.0736	0.0691	0.0697	0.0682	0.0669	0.0688	0.0702	0.0682	0.0674	0.0682	0.0686	0.0734	0.0681	0.0660	0.0674	0.0684	0.0684	0.0598	0.0665	0.0697	0.0676	0.0708	0.0737
13=16:40:22	11574	300	0.0969	0.0956	0.0934	0.0899	0.0876	0.0849	0.0991	0.0948	0.0976	0.0998	0.0940	0.0918	0.0961	0.0942	0.0898	0.0898	0.0853	0.0867	0.0938	0.1022	0.0948	0.1018	0.0971	0.0917	0.0933	0.0939	0.0899	0.0835	0.0883	0.0880	0.0995	0.1030	0.0972	0.0978	0.0959	0.0913	0.0920	0.0915	0.0903	0.0889	0.0858	0.0865	0.0943	0.0966	0.0970	0.0944	0.0960	0.0957	0.0862	0.0928	0.0842	0.0834	0.0845	0.0833	0.0936	0.0944	0.0955	0.0903	0.0921	0.0873	0.0890	0.0947	0.0809	0.0815	0.0863	0.0862	0.0856	0.0885	0.0899	0.0923	0.0915	0.0880	0.0676	0.0684	0.0687	0.0614	0.0680	0.0681	0.0672	0.0671	0.0685	0.0661	0.0662	0.0696	0.0710	0.0683	0.0643	0.0660	0.0680	0.0687	0.0650	0.0673	0.0680	0.0668	0.0673	0.0733
14=16:55:04	12456	298	0.1035	0.0966	0.0921	0.0920	0.0848	0.0808	0.1014	0.0971	0.1004	0.0964	0.0942	0.0929	0.0943	0.0927	0.0900	0.0885	0.0829	0.0833	0.0998	0.0964	0.1001	0.1001	0.0944	0.0881	0.0945	0.0943	0.0868	0.0888	0.0863	0.0853	0.1003	0.0975	0.0985	0.0955	0.0919	0.0909	0.0914	0.0939	0.0847	0.0821	0.0839	0.0831	0.0980	0.0976	0.0977	0.0937	0.0949	0.0933	0.0886	0.0931	0.0837	0.0784	0.0858	0.0837	0.0964	0.0945	0.0946	0.0917	0.0927	0.0881	0.0835	0.0939	0.0864	0.0827	0.0839	0.0850	0.0875	0.0895	0.0885	0.0899	0.0869	0.0888	0.0669	0.0660	0.0663	0.0663	0.0651	0.0669	0.0676	0.0673	0.0668	0.0645	0.0622	0.0665	0.0689	0.0687	0.0667	0.0666	0.0676	0.0668	0.0630	0.0649	0.0682	0.0645	0.0663	0.0678
15=17:09:45	13338	301	0.1055	0.0938	0.0948	0.0946	0.0877	0.0855	0.1056	0.1045	0.1065	0.1029	0.0984	0.0942	0.1020	0.0974	0.0940	0.0925	0.0861	0.0846	0.1017	0.1052	0.1063	0.1067	0.1036	0.0921	0.0981	0.0971	0.0934	0.0875	0.0886	0.0869	0.1033	0.1049	0.1047	0.1025	0.0975	0.0950	0.0939	0.0973	0.0912	0.0873	0.0858	0.0866	0.0989	0.1030	0.1009	0.0994	0.1011	0.0912	0.0894	0.0965	0.0841	0.0847	0.0846	0.0830	0.0987	0.1011	0.0978	0.0985	0.0946	0.0901	0.0861	0.0990	0.0876	0.0872	0.0849	0.0853	0.0934	0.0899	0.0914	0.0939	0.0921	0.0885	0.0703	0.0676	0.0670	0.0674	0.0668	0.0680	0.0665	0.0676	0.0674	0.0688	0.0687	0.0695	0.0708	0.0702	0.0640	0.0698	0.0704	0.0659	0.0666	0.0677	0.0627	0.0663	0.0666	0.0727
16=17:24:27	14220	301	0.1022	0.0961	0.0952	0.0873	0.0821	0.0768	0.1014	0.1013	0.1066	0.1001	0.1003	0.0883	0.0980	0.0896	0.0887	0.0837	0.0793	0.0799	0.1026	0.0974	0.1024	0.1033	0.0999	0.0895	0.0954	0.0942	0.0858	0.0846	0.0787	0.0783	0.0992	0.0970	0.0998	0.0990	0.0962	0.0906	0.0894	0.0915	0.0856	0.0819	0.0803	0.0803	0.0948	0.0947	0.0911	0.0962	0.0970	0.0892	0.0793	0.0909	0.0806	0.0786	0.0824	0.0774	0.0932	0.0922	0.0940	0.0927	0.0912	0.0859	0.0797	0.0906	0.0794	0.0798	0.0799	0.0808	0.0863	0.0870	0.0873	0.0881	0.0873	0.0864	0.0629	0.0646	0.0626	0.0620	0.0629	0.0611	0.0623	0.0557	0.0614	0.0601	0.0623	0.0586	0.0638	0.0611	0.0624	0.0628	0.0599	0.0617	0.0627	0.0627	0.0626	0.0609	0.0622	0.0686
17=17:39:09	15102	301	0.1092	0.1046	0.0928	0.0943	0.0770	0.0822	0.1059	0.1059	0.1056	0.1075	0.0984	0.0918	0.1013	0.0950	0.0923	0.0873	0.0825	0.0813	0.1053	0.1065	0.1081	0.1009	0.0999	0.0867	0.0993	0.0957	0.0786	0.0864	0.0829	0.0811	0.1055	0.1111	0.1091	0.1067	0.1008	0.0918	0.0925	0.0925	0.0856	0.0855	0.0827	0.0772	0.1009	0.1018	0.1036	0.1008	0.0938	0.0964	0.0862	0.0956	0.0810	0.0783	0.0833	0.0785	0.0966	0.0966	0.0987	0.0944	0.0944	0.0893	0.0820	0.0954	0.0838	0.0808	0.0816	0.0805	0.0858	0.0898	0.0893	0.0896	0.0883	0.0885	0.0661	0.0639	0.0644	0.0666	0.0643	0.0610	0.0654	0.0636	0.0653	0.0635	0.0600	0.0634	0.0641	0.0662	0.0616	0.0647	0.0620	0.0612	0.0630	0.0633	0.0606	0.0610	0.0593	0.0667
18=17:53:51	15984	298	0.1165	0.1075	0.1021	0.0983	0.0841	0.0785	0.1152	0.1106	0.1177	0.1136	0.1076	0.0930	0.1064	0.1021	0.0975	0.0945	0.0821	0.0849	0.1118	0.1136	0.1122	0.1127	0.1093	0.0950	0.1073	0.0999	0.0924	0.0838	0.0846	0.0841	0.1163	0.1154	0.1141	0.1121	0.1067	0.0949	0.0925	0.1005	0.0933	0.0840	0.0867	0.0833	0.1079	0.1106	0.1089	0.1061	0.0984	0.0973	0.0871	0.0988	0.0851	0.0771	0.0843	0.0832	0.0983	0.1034	0.0996	0.0986	0.0973	0.0889	0.0826	0.1000	0.0838	0.0839	0.0825	0.0837	0.0903	0.0929	0.0943	0.0956	0.0918	0.0904	0.0668	0.0695	0.0668	0.0652	0.0606	0.0656	0.0652	0.0667	0.0662	0.0660	0.0651	0.0645	0.0674	0.0683	0.0607	0.0640	0.0674	0.0645	0.0623	0.0664	0.0682	0.0663	0.0662	0.0698
19=18:08:33	16865	298	0.1240	0.1103	0.1020	0.0991	0.0832	0.0821	0.1212	0.1126	0.1212	0.1189	0.1109	0.0934	0.1027	0.1012	0.0987	0.0935	0.0849	0.0835	0.1159	0.1154	0.1178	0.1151	0.1102	0.0930	0.1057	0.1024	0.0984	0.0882	0.0870	0.0806	0.1171	0.1203	0.1164	0.1157	0.1076	0.0971	0.0925	0.0972	0.0899	0.0835	0.0836	0.0832	0.1097	0.1140	0.1109	0.1049	0.1045	0.0954	0.0881	0.0995	0.0811	0.0811	0.0841	0.0769	0.1070	0.1054	0.1030	0.0977	0.1000	0.0914	0.0837	0.1004	0.0822	0.0824	0.0805	0.0802	0.0922	0.0926	0.0942	0.0947	0.0930	0.0865	0.0676	0.0661	0.0647	0.0648	0.0613	0.0648	0.0645	0.0656	0.0668	0.0631	0.0623	0.0662	0.0667	0.0656	0.0613	0.0645	0.0656	0.0643	0.0636	0.0637	0.0634	0.0640	0.0622	0.0701
20=18:23:15	17747	298	0.1289	0.1201	0.1130	0.1064	0.0889	0.0849	0.1293	0.1255	0.1281	0.1255	0.1118	0.0976	0.1162	0.1081	0.1009	0.0964	0.0877	0.0833	0.1237	0.1220	0.1252	0.1205	0.1144	0.0922	0.1111	0.1078	0.0979	0.0876	0.0871	0.0834	0.1245	0.1262	0.1237	0.1231	0.1130	0.0985	0.1009	0.1038	0.0958	0.0884	0.0874	0.0804	0.1094	0.1209	0.1158	0.1132	0.1016	0.0914	0.0923	0.1033	0.0872	0.0837	0.0862	0.0845	0.1124	0.1126	0.1093	0.1038	0.1010	0.0943	0.0846	0.1036	0.0852	0.0828	0.0828	0.0792	0.0916	0.0935	0.0948	0.0988	0.0950	0.0941	0.0676	0.0701	0.0615	0.0671	0.0649	0.0634	0.0672	0.0692	0.0678	0.0685	0.0678	0.0661	0.0644	0.0664	0.0602	0.0617	0.0678	0.0672	0.0651	0.0655	0.0671	0.0669	0.0665	0.0719
21=18:37:57	18629	298	0.1326	0.1241	0.1103	0.1095	0.0906	0.0848	0.1380	0.1308	0.1360	0.1325	0.1239	0.0955	0.1186	0.1074	0.1056	0.0993	0.0875	0.0825	0.1291	0.1360	0.1284	0.1338	0.1207	0.1007	0.1148	0.1056	0.0998	0.0873	0.0853	0.0877	0.1245	0.1354	0.1278	0.1256	0.1175	0.0999	0.1065	0.1051	0.0963	0.0862	0.0855	0.0842	0.1241	0.1212	0.1164	0.1178	0.1142	0.1005	0.0869	0.1034	0.0864	0.0848	0.0837	0.0777	0.1105	0.1138	0.1082	0.1058	0.0989	0.0929	0.0854	0.1057	0.0848	0.0819	0.0830	0.0813	0.0940	0.0923	0.0939	0.0958	0.0960	0.0916	0.0696	0.0693	0.0662	0.0686	0.0675	0.0656	0.0672	0.0649	0.0667	0.0649	0.0659	0.0612	0.0695	0.0646	0.0644	0.0644	0.0651	0.0632	0.0686	0.0662	0.0651	0.0635	0.0637	0.0723
22=18:52:38	19511	300	0.1416	0.1275	0.1198	0.1079	0.0883	0.0837	0.1426	0.1367	0.1406	0.1371	0.1253	0.0997	0.1265	0.1105	0.1015	0.0996	0.0874	0.0859	0.1323	0.1406	0.1307	0.1382	0.1254	0.1000	0.1200	0.1040	0.1032	0.0926	0.0865	0.0848	0.1283	0.1348	0.1363	0.1317	0.1180	0.1019	0.1037	0.1063	0.0991	0.0891	0.0799	0.0788	0.1246	0.1287	0.1299	0.1188	0.1155	0.1026	0.0923	0.1011	0.0810	0.0851	0.0872	0.0803	0.1165	0.1171	0.1147	0.1092	0.1046	0.0961	0.0801	0.1052	0.0784	0.0799	0.0792	0.0855	0.0955	0.0953	0.0991	0.0998	0.0933	0.0954	0.0688	0.0691	0.0635	0.0644	0.0652	0.0678	0.0648	0.0670	0.0648	0.0656	0.0678	0.0672	0.0675	0.0683	0.0657	0.0642	0.0620	0.0656	0.0646	0.0645	0.0658	0.0629	0.0646	0.0695
23=19:07:20	20393	300	0.1561	0.1407	0.1326	0.1185	0.0939	0.0882	0.1621	0.1522	0.1614	0.1535	0.1406	0.1068	0.1366	0.1245	0.1181	0.1101	0.0916	0.0838	0.1501	0.1499	0.1487	0.1524	0.1344	0.1074	0.1354	0.1153	0.1108	0.0994	0.0890	0.0900	0.1474	0.1515	0.1514	0.1441	0.1295	0.1089	0.1165	0.1117	0.1029	0.0943	0.0913	0.0895	0.1417	0.1450	0.1416	0.1299	0.1244	0.1058	0.1029	0.1122	0.0873	0.0890	0.0905	0.0843	0.1266	0.1245	0.1239	0.1151	0.1116	0.1052	0.0920	0.1152	0.0885	0.0870	0.0854	0.0877	0.1011	0.1043	0.1042	0.1051	0.1026	0.1004	0.0716	0.0721	0.0691	0.0727	0.0718	0.0650	0.0701	0.0734	0.0637	0.0704	0.0650	0.0717	0.0763	0.0691	0.0726	0.0710	0.0683	0.0716	0.0739	0.0723	0.0696	0.0635	0.0684	0.0760
24=19:22:02	21275	300	0.1598	0.1467	0.1317	0.1215	0.0911	0.0855	0.1599	0.1572	0.1662	0.1498	0.1358	0.1008	0.1400	0.1149	0.1149	0.1023	0.0869	0.0861	0.1559	0.1590	0.1553	0.1562	0.1384	0.1058	0.1337	0.1148	0.1131	0.0937	0.0884	0.0858	0.1547	0.1599	0.1572	0.1550	0.1293	0.1044	0.1158	0.1100	0.1005	0.0849	0.0868	0.0854	0.1369	0.1479	0.1424	0.1277	0.1192	0.1044	0.0993	0.1110	0.0864	0.0840	0.0786	0.0803	0.1289	0.1248	0.1198	0.1149	0.1103	0.0978	0.0847	0.1168	0.0847	0.0846	0.0838	0.0836	0.0988	0.1004	0.1019	0.0996	0.0996	0.0977	0.0701	0.0690	0.0677	0.0680	0.0675	0.0662	0.0623	0.0678	0.0678	0.0688	0.0680	0.0667	0.0695	0.0650	0.0655	0.0667	0.0673	0.0603	0.0572	0.0630	0.0672	0.0639	0.0670	0.0721
25=19:36:44	22156	300	0.1775	0.1575	0.1429	0.1288	0.0878	0.0867	0.1776	0.1685	0.1761	0.1657	0.1472	0.1067	0.1508	0.1251	0.1234	0.1084	0.0876	0.0860	0.1663	0.1741	0.1683	0.1681	0.1446	0.1032	0.1437	0.1194	0.1163	0.0999	0.0915	0.0871	0.1679	0.1686	0.1657	0.1635	0.1346	0.1079	0.1204	0.1071	0.1057	0.0931	0.0829	0.0827	0.1536	0.1581	0.1496	0.1355	0.1258	0.1073	0.0955	0.1153	0.0878	0.0845	0.0828	0.0800	0.1349	0.1314	0.1279	0.1157	0.1137	0.0981	0.0890	0.1188	0.0876	0.0829	0.0842	0.0865	0.1013	0.0975	0.1062	0.1051	0.1000	0.0990	0.0692	0.0684	0.0658	0.0687	0.0667	0.0683	0.0671	0.0684	0.0663	0.0689	0.0667	0.0643	0.0699	0.0686	0.0666	0.0665	0.0695	0.0634	0.0672	0.0674	0.0685	0.0655	0.0609	0.0726
26=19:51:26	23038	300	0.1895	0.1731	0.1542	0.1386	0.0900	0.0848	0.1990	0.1872	0.1942	0.1863	0.1602	0.1098	0.1609	0.1364	0.1312	0.1183	0.0937	0.0875	0.1816	0.1892	0.1803	0.1809	0.1547	0.1073	0.1543	0.1250	0.1228	0.1058	0.0922	0.0906	0.1844	0.1864	0.1836	0.1770	0.1424	0.1090	0.1289	0.1187	0.1146	0.0987	0.0906	0.0876	0.1688	0.1710	0.1659	0.1479	0.1287	0.1005	0.1087	0.1204	0.0933	0.0872	0.0821	0.0849	0.1462	0.1395	0.1365	0.1258	0.1193	0.1056	0.0861	0.1267	0.0902	0.0886	0.0855	0.0897	0.0968	0.1069	0.1105	0.1081	0.1035	0.1026	0.0713	0.0722	0.0680	0.0707	0.0674	0.0733	0.0695	0.0746	0.0696	0.0696	0.0714	0.0699	0.0711	0.0735	0.0721	0.0690	0.0727	0.0668	0.0668	0.0685	0.0703	0.0721	0.0697	0.0732
27=20:06:08	23920	298	0.1979	0.1707	0.1551	0.1400	0.0949	0.0845	0.2012	0.1915	0.2068	0.1907	0.1619	0.1028	0.1692	0.1338	0.1317	0.1144	0.0888	0.0813	0.1896	0.1935	0.1930	0.1918	0.1560	0.1080	0.1547	0.1195	0.1273	0.0989	0.0887	0.0849	0.1822	0.1968	0.1855	0.1839	0.1439	0.1063	0.1309	0.1139	0.1112	0.0922	0.0834	0.0822	0.1745	0.1745	0.1688	0.1490	0.1275	0.1065	0.1062	0.1173	0.0820	0.0811	0.0828	0.0786	0.1471	0.1429	0.1319	0.1232	0.1114	0.0997	0.0888	0.1238	0.0833	0.0799	0.0806	0.0837	0.0988	0.1030	0.1023	0.1034	0.1010	0.0933	0.0670	0.0667	0.0680	0.0650	0.0604	0.0667	0.0587	0.0650	0.0582	0.0605	0.0648	0.0632	0.0671	0.0654	0.0646	0.0612	0.0665	0.0653	0.0650	0.0632	0.0672	0.0660	0.0642	0.0731
28=20:20:50	24802	300	0.2281	0.1975	0.1763	0.1570	0.1037	0.0926	0.2224	0.2185	0.2337	0.2097	0.1790	0.1146	0.1875	0.1476	0.1466	0.1325	0.0980	0.0881	0.2088	0.2198	0.2142	0.2131	0.1742	0.1169	0.1718	0.1304	0.1397	0.1088	0.1007	0.0901	0.2143	0.2199	0.2121	0.2058	0.1564	0.1172	0.1468	0.1246	0.1191	0.0985	0.0874	0.0921	0.1949	0.2006	0.1944	0.1644	0.1438	0.1163	0.1121	0.1284	0.0940	0.0929	0.0917	0.0906	0.1653	0.1556	0.1488	0.1303	0.1203	0.1064	0.0943	0.1388	0.0929	0.0906	0.0884	0.0871	0.1107	0.1122	0.1143	0.1130	0.1114	0.1018	0.0728	0.0741	0.0706	0.0724	0.0743	0.0735	0.0688	0.0756	0.0737	0.0733	0.0690	0.0743	0.0768	0.0721	0.0749	0.0739	0.0722	0.0712	0.0731	0.0745	0.0728	0.0715	0.0725	0.0777
29=20:35:32	25684	300	0.2327	0.2028	0.1794	0.1629	0.0994	0.0807	0.2375	0.2288	0.2415	0.2256	0.1871	0.1087	0.1944	0.1505	0.1465	0.1297	0.0921	0.0821	0.2213	0.2294	0.2220	0.2147	0.1697	0.1145	0.1846	0.1227	0.1387	0.1084	0.0884	0.0782	0.2223	0.2262	0.2175	0.2119	0.1527	0.1125	0.1413	0.1212	0.1207	0.0961	0.0771	0.0793	0.2043	0.2088	0.1972	0.1666	0.1393	0.1103	0.1131	0.1236	0.0912	0.0820	0.0804	0.0819	0.1630	0.1455	0.1479	0.1298	0.1193	0.1007	0.0828	0.1337	0.0852	0.0817	0.0797	0.0827	0.1000	0.1041	0.1097	0.1028	0.1012	0.0950	0.0668	0.0672	0.0662	0.0624	0.0645	0.0614	0.0639	0.0665	0.0666	0.0627	0.0597	0.0659	0.0625	0.0614	0.0667	0.0651	0.0668	0.0631	0.0567	0.0657	0.0632	0.0662	0.0647	0.0688
30=20:50:13	26566	301	0.2618	0.2271	0.1954	0.1736	0.1014	0.0862	0.2684	0.2503	0.2682	0.2424	0.2004	0.1125	0.2145	0.1666	0.1634	0.1389	0.0985	0.0859	0.2418	0.2540	0.2463	0.2391	0.1822	0.1140	0.1944	0.1370	0.1481	0.1115	0.0936	0.0869	0.2413	0.2473	0.2456	0.2261	0.1626	0.1153	0.1576	0.1228	0.1240	0.0973	0.0871	0.0846	0.2224	0.2263	0.2084	0.1747	0.1421	0.1127	0.1189	0.1242	0.0866	0.0877	0.0869	0.0789	0.1755	0.1644	0.1531	0.1369	0.1207	0.1041	0.0913	0.1400	0.0805	0.0787	0.0815	0.0786	0.1024	0.1098	0.1118	0.1134	0.1081	0.1026	0.0704	0.0671	0.0698	0.0677	0.0645	0.0639	0.0616	0.0656	0.0687	0.0648	0.0657	0.0657	0.0691	0.0634	0.0671	0.0654	0.0690	0.0665	0.0676	0.0660	0.0688	0.0665	0.0651	0.0708
31=21:04:55	27448	301	0.2850	0.2455	0.2083	0.1838	0.1058	0.0876	0.2886	0.2679	0.2932	0.2712	0.2167	0.1149	0.2276	0.1811	0.1708	0.1455	0.0985	0.0883	0.2609	0.2728	0.2675	0.2642	0.1964	0.1201	0.2160	0.1361	0.1595	0.1165	0.0942	0.0875	0.2590	0.2709	0.2606	0.2526	0.1774	0.1150	0.1685	0.1249	0.1282	0.1060	0.0891	0.0858	0.2348	0.2431	0.2281	0.1864	0.1513	0.1115	0.1260	0.1315	0.0952	0.0891	0.0859	0.0795	0.1887	0.1762	0.1650	0.1369	0.1215	0.1082	0.0885	0.1540	0.0859	0.0831	0.0837	0.0798	0.1070	0.1125	0.1148	0.1140	0.1092	0.1051	0.0662	0.0720	0.0684	0.0652	0.0652	0.0633	0.0636	0.0628	0.0638	0.0684	0.0692	0.0648	0.0676	0.0619	0.0693	0.0610	0.0590	0.0677	0.0660	0.0672	0.0634	0.0619	0.0691	0.0709
32=21:19:37	28330	298	0.3175	0.2706	0.2328	0.2035	0.1131	0.0886	0.3244	0.2992	0.3253	0.2951	0.2296	0.1185	0.2433	0.1896	0.1835	0.1536	0.1005	0.0821	0.2860	0.3001	0.2880	0.2796	0.2092	0.1209	0.2308	0.1445	0.1720	0.1175	0.1000	0.0876	0.2889	0.2944	0.2908	0.2812	0.1882	0.1191	0.1805	0.1326	0.1430	0.1048	0.0912	0.0863	0.2545	0.2725	0.2509	0.2015	0.1597	0.1130	0.1317	0.1357	0.0924	0.0925	0.0870	0.0843	0.2033	0.1848	0.1747	0.1514	0.1296	0.1063	0.0946	0.1642	0.0878	0.0840	0.0859	0.0858	0.1105	0.1127	0.1166	0.1136	0.1088	0.1065	0.0644	0.0685	0.0686	0.0683	0.0692	0.0686	0.0688	0.0683	0.0707	0.0627	0.0705	0.0699	0.0704	0.0601	0.0697	0.0655	0.0690	0.0670	0.0655	0.0620	0.0696	0.0711	0.0683	0.0739
33=21:34:19	29212	298	0.3432	0.2956	0.2461	0.2181	0.1134	0.0912	0.3501	0.3270	0.3527	0.3259	0.2550	0.1200	0.2730	0.2071	0.2014	0.1637	0.0978	0.0865	0.3028	0.3293	0.3170	0.3115	0.2218	0.1268	0.2477	0.1530	0.1830	0.1241	0.0992	0.0888	0.3131	0.3212	0.3190	0.2965	0.1922	0.1222	0.1934	0.1328	0.1500	0.1028	0.0826	0.0802	0.2848	0.2921	0.2697	0.2137	0.1654	0.1190	0.1406	0.1396	0.1139	0.0897	0.0861	0.0831	0.2144	0.1972	0.1813	0.1517	0.1335	0.1077	0.0937	0.1702	0.0871	0.0828	0.0851	0.0851	0.1115	0.1154	0.1180	0.1188	0.1129	0.1081	0.0700	0.0696	0.0690	0.0679	0.0689	0.0673	0.0640	0.0616	0.0680	0.0664	0.0604	0.0673	0.0715	0.0676	0.0655	0.0671	0.0698	0.0655	0.0671	0.0642	0.0617	0.0717	0.0675	0.0722
34=21:49:01	30094	298	0.3743	0.3245	0.2729	0.2367	0.1213	0.0942	0.3913	0.3579	0.3867	0.3558	0.2696	0.1262	0.2954	0.2285	0.2194	0.1820	0.1059	0.0904	0.3362	0.3592	0.3443	0.3360	0.2356	0.1284	0.2740	0.1633	0.1948	0.1346	0.1019	0.0920	0.3424	0.3475	0.3514	0.3209	0.2076	0.1231	0.2080	0.1393	0.1545	0.1099	0.0932	0.0890	0.3117	0.3175	0.2938	0.2218	0.1711	0.1172	0.1457	0.1421	0.1024	0.0927	0.0884	0.0854	0.2254	0.2067	0.1827	0.1568	0.1379	0.1154	0.0946	0.1858	0.0867	0.0856	0.0844	0.0839	0.1155	0.1170	0.1203	0.1179	0.1135	0.1062	0.0711	0.0722	0.0698	0.0687	0.0704	0.0696	0.0681	0.0705	0.0701	0.0712	0.0697	0.0665	0.0735	0.0688	0.0714	0.0706	0.0657	0.0696	0.0629	0.0686	0.0682	0.0699	0.0711	0.0739
35=22:03:43	30976	300	0.3982	0.3465	0.2953	0.2478	0.1119	0.0853	0.4184	0.3865	0.4139	0.3835	0.2843	0.1144	0.3139	0.2394	0.2227	0.1852	0.1012	0.0838	0.3657	0.3916	0.3720	0.3685	0.2455	0.1243	0.2878	0.1617	0.2052	0.1364	0.1002	0.0822	0.3644	0.3812	0.3802	0.3454	0.2124	0.1174	0.2156	0.1356	0.1617	0.1083	0.0795	0.0784	0.3340	0.3375	0.3147	0.2295	0.1705	0.1108	0.1501	0.1398	0.1031	0.0837	0.0808	0.0795	0.2388	0.2101	0.1946	0.1587	0.1317	0.1074	0.0877	0.1953	0.0820	0.0770	0.0783	0.0783	0.1077	0.1078	0.1088	0.1165	0.1074	0.1005	0.0623	0.0593	0.0634	0.0613	0.0610	0.0626	0.0623	0.0664	0.0588	0.0584	0.0609	0.0634	0.0644	0.0614	0.0584	0.0621	0.0635	0.0607	0.0619	0.0582	0.0621	0.0578	0.0619	0.0672
36=22:18:25	31858	298	0.4348	0.3745	0.3171	0.2708	0.1258	0.0800	0.4476	0.4244	0.4469	0.4189	0.3037	0.1213	0.3459	0.2600	0.2489	0.2056	0.1063	0.0832	0.3992	0.4280	0.4094	0.3930	0.2685	0.1306	0.3211	0.1755	0.2246	0.1454	0.1019	0.0823	0.3996	0.4138	0.4137	0.3837	0.2186	0.1217	0.2444	0.1406	0.1712	0.1170	0.0880	0.0802	0.3699	0.3764	0.3417	0.2516	0.1737	0.1146	0.1601	0.1423	0.1054	0.0845	0.0844	0.0798	0.2564	0.2274	0.2085	0.1646	0.1363	0.1029	0.0919	0.2141	0.0813	0.0827	0.0773	0.0710	0.1130	0.1101	0.1206	0.1136	0.1058	0.1086	0.0651	0.0630	0.0597	0.0651	0.0645	0.0647	0.0556	0.0633	0.0588	0.0573	0.0570	0.0627	0.0619	0.0596	0.0618	0.0601	0.0640	0.0639	0.0604	0.0644	0.0634	0.0609	0.0638	0.0646
37=22:33:07	32739	300	0.4718	0.4107	0.3413	0.3029	0.1321	0.0846	0.4872	0.4557	0.4888	0.4540	0.3374	0.1232	0.3807	0.2935	0.2704	0.2187	0.1105	0.0867	0.4316	0.4613	0.4450	0.4311	0.2792	0.1327	0.3480	0.1946	0.2397	0.1534	0.1067	0.0821	0.4447	0.4554	0.4461	0.4195	0.2376	0.1196	0.2567	0.1537	0.1888	0.1218	0.0915	0.0849	0.3970	0.4080	0.3744	0.2728	0.1832	0.1187	0.1746	0.1538	0.1016	0.0941	0.0854	0.0811	0.2776	0.2426	0.2195	0.1699	0.1350	0.1107	0.0862	0.2377	0.0846	0.0853	0.0792	0.0791	0.1131	0.1170	0.1208	0.1219	0.1134	0.1092	0.0656	0.0680	0.0652	0.0640	0.0640	0.0646	0.0651	0.0636	0.0613	0.0625	0.0648	0.0658	0.0661	0.0653	0.0619	0.0638	0.0651	0.0649	0.0605	0.0635	0.0644	0.0611	0.0601	0.0686
38=22:47:49	33621	300	0.5209	0.4586	0.3845	0.3249	0.1400	0.0945	0.5413	0.4986	0.5343	0.4979	0.3613	0.1272	0.4115	0.3126	0.2963	0.2337	0.1192	0.0880	0.4710	0.5113	0.4888	0.4691	0.3062	0.1406	0.3869	0.2150	0.2596	0.1622	0.1150	0.0865	0.4714	0.4980	0.4842	0.4605	0.2563	0.1208	0.2832	0.1567	0.2004	0.1264	0.0910	0.0843	0.4288	0.4394	0.4062	0.2959	0.1944	0.1207	0.1877	0.1609	0.1166	0.0930	0.0893	0.0776	0.3027	0.2627	0.2271	0.1761	0.1468	0.1095	0.0911	0.2550	0.0856	0.0849	0.0793	0.0771	0.1125	0.1165	0.1294	0.1192	0.1172	0.1128	0.0711	0.0613	0.0673	0.0671	0.0628	0.0677	0.0660	0.0685	0.0630	0.0661	0.0667	0.0617	0.0671	0.0647	0.0674	0.0679	0.0634	0.0655	0.0672	0.0659	0.0625	0.0595	0.0636	0.0687
39=23:02:31	34503	298	0.5606	0.4847	0.4140	0.3569	0.1448	0.0917	0.5755	0.5369	0.5802	0.5401	0.3958	0.1289	0.4536	0.3472	0.3165	0.2477	0.1169	0.0863	0.5097	0.5467	0.5330	0.5124	0.3224	0.1388	0.4072	0.2417	0.2869	0.1688	0.1140	0.0879	0.5212	0.5409	0.5217	0.4862	0.2672	0.1257	0.3048	0.1637	0.2191	0.1375	0.0936	0.0839	0.4756	0.4808	0.4431	0.3127	0.1976	0.1238	0.2016	0.1715	0.1203	0.0924	0.0896	0.0799	0.3194	0.2865	0.2411	0.1861	0.1485	0.1172	0.0909	0.2897	0.0817	0.0839	0.0794	0.0805	0.1144	0.1205	0.1236	0.1245	0.1141	0.1107	0.0665	0.0667	0.0641	0.0625	0.0589	0.0642	0.0651	0.0652	0.0634	0.0630	0.0625	0.0638	0.0676	0.0636	0.0638	0.0629	0.0636	0.0645	0.0643	0.0633	0.0612	0.0623	0.0645	0.0679
40=23:17:13	35385	301	0.6092	0.5236	0.4542	0.3949	0.1550	0.0936	0.6153	0.5765	0.6196	0.5698	0.4276	0.1311	0.4947	0.3832	0.3473	0.2784	0.1258	0.0822	0.5482	0.5854	0.5671	0.5478	0.3382	0.1396	0.4541	0.2751	0.3091	0.1917	0.1148	0.0821	0.5650	0.5774	0.5719	0.5394	0.2795	0.1292	0.3244	0.1751	0.2349	0.1442	0.0908	0.0839	0.5147	0.5136	0.4821	0.3254	0.2052	0.1248	0.2079	0.1813	0.1253	0.0996	0.0904	0.0856	0.3548	0.2994	0.2521	0.1908	0.1495	0.1172	0.0971	0.3089	0.0892	0.0778	0.0781	0.0810	0.1201	0.1261	0.1309	0.1264	0.1166	0.1110	0.0666	0.0668	0.0617	0.0642	0.0650	0.0665	0.0593	0.0671	0.0639	0.0658	0.0610	0.0664	0.0684	0.0673	0.0659	0.0612	0.0682	0.0660	0.0633	0.0651	0.0600	0.0643	0.0609	0.0707
41=23:31:55	36267	298	0.6641	0.5709	0.4994	0.4299	0.1704	0.1000	0.6653	0.6299	0.6678	0.6291	0.4640	0.1398	0.5332	0.4267	0.3915	0.3079	0.1353	0.0883	0.6047	0.6455	0.6254	0.6084	0.3740	0.1484	0.4936	0.3083	0.3321	0.2089	0.1260	0.0908	0.6209	0.6397	0.6177	0.5863	0.3036	0.1333	0.3684	0.1893	0.2603	0.1598	0.1009	0.0884	0.5659	0.5678	0.5326	0.3712	0.2220	0.1318	0.2393	0.1963	0.1317	0.1082	0.0984	0.0884	0.3903	0.3284	0.2817	0.2066	0.1560	0.1206	0.1064	0.3536	0.0935	0.0911	0.0865	0.0879	0.1164	0.1234	0.1416	0.1269	0.1241	0.1210	0.0675	0.0707	0.0652	0.0627	0.0651	0.0603	0.0686	0.0646	0.0715	0.0637	0.0648	0.0658	0.0720	0.0697	0.0713	0.0713	0.0682	0.0646	0.0674	0.0659	0.0701	0.0658	0.0696	0.0738
42=23:46:37	37149	301	0.7094	0.6048	0.5296	0.4639	0.1795	0.0955	0.7078	0.6635	0.7093	0.6658	0.4947	0.1399	0.5780	0.4570	0.4181	0.3242	0.1380	0.0890	0.6417	0.6853	0.6681	0.6474	0.4046	0.1522	0.5173	0.3373	0.3706	0.2191	0.1317	0.0863	0.6605	0.6829	0.6540	0.6215	0.3250	0.1302	0.3942	0.1997	0.2772	0.1625	0.0979	0.0813	0.6164	0.6062	0.5690	0.3924	0.2211	0.1304	0.2497	0.2133	0.1338	0.0963	0.0926	0.0838	0.4152	0.3438	0.2942	0.2126	0.1573	0.1217	0.1075	0.3916	0.0913	0.0881	0.0850	0.0854	0.1243	0.1319	0.1368	0.1314	0.1222	0.1133	0.0661	0.0678	0.0663	0.0672	0.0669	0.0661	0.0660	0.0642	0.0671	0.0650	0.0627	0.0635	0.0656	0.0676	0.0600	0.0643	0.0658	0.0672	0.0677	0.0655	0.0649	0.0659	0.0646	0.0714
43=00:01:19	38031	300	0.7580	0.6653	0.5720	0.4962	0.1903	0.1034	0.7660	0.7108	0.7587	0.7181	0.5324	0.1411	0.6293	0.4989	0.4596	0.3584	0.1515	0.0951	0.6913	0.7404	0.7194	0.6947	0.4283	0.1521	0.5522	0.3728	0.4092	0.2348	0.1417	0.0958	0.6971	0.7287	0.7045	0.6695	0.3456	0.1420	0.4283	0.2213	0.3022	0.1782	0.1014	0.0890	0.6608	0.6489	0.6132	0.4272	0.2348	0.1254	0.2759	0.2389	0.1493	0.1098	0.0947	0.0854	0.4467	0.3739	0.3119	0.2260	0.1655	0.1177	0.1117	0.4317	0.0923	0.0920	0.0862	0.0839	0.1288	0.1338	0.1431	0.1328	0.1219	0.1165	0.0699	0.0680	0.0712	0.0688	0.0687	0.0664	0.0655	0.0696	0.0689	0.0678	0.0646	0.0675	0.0676	0.0629	0.0644	0.0628	0.0678	0.0686	0.0673	0.0651	0.0692	0.0675	0.0683	0.0725
44=00:16:00	38913	300	0.7963	0.7012	0.6157	0.5342	0.2057	0.0938	0.7834	0.7433	0.7982	0.7568	0.5527	0.1358	0.6666	0.5262	0.4815	0.3802	0.1503	0.0929	0.7192	0.7713	0.7570	0.7353	0.4568	0.1535	0.5954	0.3970	0.4342	0.2410	0.1430	0.0887	0.7537	0.7698	0.7421	0.7085	0.3650	0.1371	0.4544	0.2311	0.3268	0.1828	0.1010	0.0863	0.7039	0.6876	0.6441	0.4483	0.2408	0.1273	0.2929	0.2687	0.1515	0.1112	0.0915	0.0836	0.4589	0.4004	0.3217	0.2256	0.1540	0.1196	0.1104	0.4674	0.0901	0.0882	0.0804	0.0826	0.1290	0.1298	0.1404	0.1325	0.1182	0.1139	0.0619	0.0655	0.0646	0.0656	0.0622	0.0643	0.0624	0.0641	0.0646	0.0630	0.0628	0.0614	0.0611	0.0599	0.0626	0.0624	0.0643	0.0591	0.0631	0.0645	0.0642	0.0550	0.0627	0.0695
45=00:30:42	39795	298	0.8242	0.7391	0.6591	0.5741	0.2164	0.1022	0.8169	0.7757	0.8248	0.7873	0.5990	0.1320	0.7122	0.5685	0.5208	0.4142	0.1629	0.0933	0.7636	0.8041	0.7843	0.7729	0.4824	0.1535	0.6432	0.4365	0.4628	0.2599	0.1439	0.0914	0.7935	0.8079	0.7809	0.7596	0.3864	0.1353	0.4906	0.2836	0.3419	0.1986	0.1046	0.0798	0.7484	0.7269	0.6919	0.4839	0.2492	0.1296	0.3125	0.3277	0.1572	0.1131	0.0947	0.0810	0.5077	0.4251	0.3514	0.2343	0.1610	0.1193	0.1123	0.4944	0.0888	0.0861	0.0800	0.0782	0.1292	0.1282	0.1409	0.1289	0.1222	0.1131	0.0631	0.0651	0.0609	0.0625	0.0623	0.0613	0.0638	0.0620	0.0640	0.0636	0.0600	0.0628	0.0665	0.0624	0.0657	0.0619	0.0634	0.0607	0.0600	0.0546	0.0572	0.0599	0.0593	0.0689
46=00:45:24	40677	301	0.8491	0.7928	0.7036	0.6073	0.2367	0.1106	0.8550	0.8163	0.8517	0.8315	0.6449	0.1424	0.7502	0.6078	0.5627	0.4581	0.1784	0.0970	0.8038	0.8291	0.8106	0.7967	0.5269	0.1532	0.6841	0.4798	0.5042	0.2861	0.1593	0.0931	0.8209	0.8430	0.8089	0.7954	0.4147	0.1387	0.5338	0.3377	0.3829	0.2171	0.1103	0.0849	0.7840	0.7657	0.7267	0.5161	0.2597	0.1268	0.3492	0.3676	0.1670	0.1157	0.0991	0.0823	0.5231	0.4493	0.3636	0.2392	0.1618	0.1240	0.1219	0.5547	0.0921	0.0909	0.0836	0.0833	0.1293	0.1375	0.1519	0.1412	0.1250	0.1183	0.0645	0.0652	0.0634	0.0631	0.0603	0.0632	0.0592	0.0608	0.0678	0.0648	0.0662	0.0636	0.0689	0.0645	0.0657	0.0659	0.0670	0.0653	0.0659	0.0667	0.0688	0.0645	0.0620	0.0690
47=01:00:06	41559	300	0.8455	0.8233	0.7443	0.6508	0.2497	0.1111	0.8611	0.8224	0.8507	0.8472	0.6855	0.1427	0.7894	0.6601	0.6044	0.4901	0.1888	0.1012	0.8211	0.8417	0.8174	0.8202	0.5635	0.1646	0.7206	0.5205	0.5358	0.3081	0.1743	0.0971	0.8503	0.8517	0.8323	0.8290	0.4349	0.1411	0.5698	0.3776	0.4128	0.2298	0.1090	0.0894	0.8174	0.7949	0.7672	0.5641	0.2786	0.1303	0.3751	0.3960	0.1823	0.1285	0.1037	0.0806	0.5700	0.4732	0.3950	0.2518	0.1648	0.1230	0.1225	0.5922	0.0977	0.0902	0.0833	0.0826	0.1349	0.1398	0.1544	0.1439	0.1258	0.1195	0.0676	0.0603	0.0672	0.0648	0.0670	0.0650	0.0675	0.0654	0.0672	0.0615	0.0639	0.0630	0.0698	0.0635	0.0649	0.0638	0.0650	0.0655	0.0644	0.0627	0.0572	0.0613	0.0614	0.0654
48=01:14:48	42440	301	0.8487	0.8417	0.7846	0.6878	0.2773	0.1104	0.8559	0.8160	0.8484	0.8455	0.7218	0.1476	0.8086	0.7021	0.6462	0.5294	0.2042	0.0972	0.8266	0.8391	0.8197	0.8233	0.5987	0.1696	0.7585	0.5638	0.5781	0.3277	0.1776	0.0931	0.8538	0.8483	0.8270	0.8435	0.4676	0.1435	0.6114	0.4079	0.4427	0.2510	0.1122	0.0898	0.8227	0.8171	0.7937	0.5966	0.2906	0.1337	0.4099	0.4393	0.1947	0.1327	0.0961	0.0762	0.6044	0.5031	0.4326	0.2569	0.1707	0.1266	0.1337	0.6452	0.0920	0.0894	0.0838	0.0855	0.1371	0.1407	0.1511	0.1426	0.1284	0.1191	0.0666	0.0699	0.0635	0.0665	0.0585	0.0616	0.0636	0.0655	0.0662	0.0633	0.0620	0.0627	0.0685	0.0671	0.0658	0.0665	0.0678	0.0631	0.0628	0.0608	0.0610	0.0662	0.0666	0.0681
49=01:29:30	43322	301	0.8601	0.8475	0.8268	0.7372	0.2979	0.1224	0.8621	0.8226	0.8561	0.8537	0.7668	0.1462	0.8014	0.7419	0.6910	0.5637	0.2160	0.1026	0.8300	0.8436	0.8208	0.8254	0.6359	0.1677	0.8041	0.6106	0.6319	0.3591	0.1905	0.0961	0.8561	0.8606	0.8402	0.8527	0.4970	0.1430	0.6568	0.4401	0.4815	0.2620	0.1159	0.0874	0.8267	0.8123	0.7910	0.6402	0.3001	0.1311	0.4369	0.4671	0.2020	0.1360	0.1045	0.0843	0.6472	0.5380	0.4648	0.2798	0.1726	0.1229	0.1376	0.6846	0.0972	0.0937	0.0816	0.0843	0.1375	0.1405	0.1527	0.1446	0.1250	0.1183	0.0639	0.0644	0.0624	0.0605	0.0610	0.0658	0.0600	0.0645	0.0634	0.0637	0.0642	0.0651	0.0654	0.0639	0.0641	0.0633	0.0633	0.0617	0.0632	0.0635	0.0642	0.0583	0.0603	0.0698
50=01:44:12	44204	298	0.8628	0.8515	0.8365	0.7708	0.3237	0.1316	0.8736	0.8374	0.8581	0.8540	0.8034	0.1513	0.8155	0.7798	0.7452	0.6100	0.2336	0.1075	0.8425	0.8492	0.8288	0.8348	0.6761	0.1770	0.8328	0.6505	0.6754	0.3935	0.2073	0.1012	0.8492	0.8642	0.8536	0.8664	0.5429	0.1377	0.7051	0.4886	0.5049	0.2913	0.1259	0.0904	0.8243	0.8305	0.8135	0.6802	0.3183	0.1330	0.4768	0.5190	0.2204	0.1467	0.1146	0.0871	0.7087	0.5744	0.4841	0.2985	0.1826	0.1326	0.1516	0.7246	0.1040	0.0976	0.0878	0.0847	0.1408	0.1460	0.1600	0.1469	0.1304	0.1230	0.0679	0.0668	0.0679	0.0685	0.0674	0.0654	0.0622	0.0628	0.0639	0.0644	0.0667	0.0678	0.0692	0.0711	0.0683	0.0644	0.0673	0.0653	0.0666	0.0662	0.0661	0.0654	0.0656	0.0694
51=01:58:54	45086	298	0.8621	0.8528	0.8426	0.8175	0.3456	0.1339	0.8610	0.8308	0.8635	0.8558	0.8098	0.1529	0.8254	0.8073	0.7824	0.6420	0.2456	0.0995	0.8380	0.8510	0.8338	0.8294	0.7030	0.1698	0.8359	0.6917	0.7091	0.4226	0.2216	0.0965	0.8673	0.8617	0.8616	0.8821	0.5620	0.1448	0.7231	0.5256	0.5395	0.3144	0.1207	0.0868	0.8317	0.8257	0.8098	0.7013	0.3277	0.1276	0.4964	0.5560	0.2356	0.1473	0.1088	0.0836	0.7449	0.6234	0.5138	0.3011	0.1791	0.1239	0.1457	0.7382	0.0968	0.0905	0.0773	0.0750	0.1360	0.1459	0.1528	0.1429	0.1235	0.1155	0.0635	0.0628	0.0555	0.0548	0.0603	0.0597	0.0615	0.0625	0.0602	0.0594	0.0581	0.0555	0.0622	0.0615	0.0602	0.0604	0.0627	0.0608	0.0561	0.0604	0.0600	0.0626	0.0554	0.0648
52=02:13:35	45968	298	0.8679	0.8597	0.8347	0.8298	0.3754	0.1451	0.8677	0.8320	0.8738	0.8622	0.8131	0.1505	0.8323	0.8114	0.8182	0.6967	0.2707	0.1109	0.8498	0.8614	0.8431	0.8481	0.7424	0.1789	0.8304	0.7362	0.7606	0.4559	0.2410	0.1044	0.8815	0.8806	0.8678	0.8884	0.6011	0.1504	0.7692	0.5683	0.5850	0.3405	0.1351	0.0938	0.8493	0.8394	0.8225	0.7406	0.3427	0.1375	0.5318	0.5975	0.2575	0.1572	0.1195	0.0895	0.7906	0.6666	0.5562	0.3206	0.1878	0.1232	0.1573	0.7680	0.1079	0.0964	0.0866	0.0851	0.1421	0.1451	0.1578	0.1482	0.1297	0.1222	0.0640	0.0656	0.0618	0.0675	0.0691	0.0645	0.0607	0.0612	0.0641	0.0622	0.0606	0.0650	0.0682	0.0615	0.0608	0.0647	0.0608	0.0626	0.0664	0.0669	0.0647	0.0574	0.0601	0.0714
53=02:28:17	46850	301	0.8708	0.8561	0.8358	0.8204	0.4034	0.1529	0.8604	0.8317	0.8676	0.8694	0.8197	0.1595	0.8374	0.8113	0.8168	0.7433	0.2904	0.1156	0.8559	0.8629	0.8503	0.8408	0.7675	0.1848	0.8272	0.7803	0.7874	0.4798	0.2530	0.0990	0.8876	0.8870	0.8701	0.8907	0.6327	0.1527	0.7844	0.6062	0.6220	0.3720	0.1418	0.0978	0.8505	0.8425	0.8254	0.7575	0.3579	0.1364	0.5650	0.6353	0.2820	0.1755	0.1208	0.0893	0.8104	0.6948	0.5874	0.3358	0.1928	0.1330	0.1680	0.7715	0.1117	0.1057	0.0814	0.0774	0.1471	0.1500	0.1674	0.1547	0.1320	0.1224	0.0668	0.0692	0.0666	0.0630	0.0658	0.0648	0.0647	0.0660	0.0600	0.0637	0.0645	0.0660	0.0693	0.0654	0.0657	0.0651	0.0688	0.0643	0.0635	0.0660	0.0667	0.0627	0.0621	0.0602
54=02:42:59	47732	300	0.8718	0.8524	0.8323	0.8198	0.4358	0.1543	0.8659	0.8314	0.8685	0.8631	0.8132	0.1511	0.8220	0.8105	0.7958	0.7760	0.3122	0.1144	0.8457	0.8621	0.8452	0.8462	0.7776	0.1869	0.8195	0.7888	0.8270	0.5059	0.2702	0.1018	0.8850	0.8831	0.8602	0.8778	0.6610	0.1388	0.7699	0.6312	0.6647	0.3891	0.1420	0.0834	0.8467	0.8394	0.8213	0.7496	0.3753	0.1304	0.5958	0.6618	0.2918	0.1702	0.1157	0.0832	0.7913	0.7183	0.6114	0.3471	0.1922	0.1242	0.1715	0.7714	0.1047	0.0979	0.0783	0.0745	0.1391	0.1438	0.1576	0.1432	0.1220	0.1155	0.0578	0.0600	0.0568	0.0587	0.0569	0.0579	0.0589	0.0597	0.0566	0.0580	0.0563	0.0564	0.0638	0.0581	0.0556	0.0573	0.0529	0.0569	0.0540	0.0579	0.0521	0.0526	0.0563	0.0596
55=02:57:41	48613	300	0.8878	0.8679	0.8551	0.8307	0.4667	0.1731	0.8675	0.8436	0.8769	0.8752	0.8320	0.1614	0.8411	0.8212	0.8076	0.8130	0.3437	0.1290	0.8633	0.8700	0.8528	0.8648	0.7878	0.1895	0.8371	0.7898	0.8438	0.5497	0.3044	0.1138	0.8946	0.8905	0.8788	0.9137	0.7059	0.1535	0.7719	0.6843	0.7084	0.4312	0.1585	0.0969	0.8559	0.8499	0.8337	0.7641	0.3966	0.1360	0.6322	0.7055	0.3251	0.1912	0.1327	0.0836	0.8252	0.7734	0.6568	0.3673	0.2016	0.1305	0.1946	0.7735	0.1157	0.1083	0.0889	0.0850	0.1455	0.1517	0.1714	0.1526	0.1234	0.1210	0.0641	0.0665	0.0645	0.0617	0.0644	0.0659	0.0663	0.0614	0.0663	0.0643	0.0626	0.0569	0.0677	0.0678	0.0662	0.0592	0.0668	0.0577	0.0652	0.0647	0.0629	0.0610	0.0606	0.0664
56=03:12:23	49495	300	0.8826	0.8570	0.8617	0.8424	0.4910	0.1792	0.8651	0.8335	0.8752	0.8626	0.8362	0.1667	0.8509	0.8225	0.8103	0.8166	0.3651	0.1286	0.8696	0.8680	0.8567	0.8629	0.7953	0.1953	0.8335	0.7908	0.8155	0.5861	0.3252	0.1162	0.9019	0.8944	0.8657	0.9063	0.7409	0.1521	0.7670	0.7076	0.7438	0.4642	0.1677	0.0960	0.8615	0.8480	0.8306	0.7728	0.4116	0.1327	0.6698	0.7321	0.3457	0.2018	0.1364	0.0896	0.8236	0.7765	0.6834	0.3857	0.2032	0.1276	0.2002	0.7620	0.1167	0.1100	0.0874	0.0847	0.1373	0.1463	0.1630	0.1524	0.1271	0.1212	0.0625	0.0627	0.0615	0.0613	0.0643	0.0610	0.0587	0.0633	0.0611	0.0626	0.0612	0.0618	0.0626	0.0634	0.0614	0.0595	0.0620	0.0621	0.0592	0.0622	0.0632	0.0606	0.0614	0.0656
57=03:27:07	50379	298	0.9013	0.8752	0.8493	0.8459	0.5339	0.1989	0.8857	0.8434	0.8857	0.8787	0.8422	0.1711	0.8456	0.8255	0.8151	0.8252	0.3994	0.1349	0.8779	0.8747	0.8720	0.8645	0.8041	0.2055	0.8292	0.8022	0.8418	0.6265	0.3527	0.1220	0.9082	0.9051	0.8704	0.9078	0.7718	0.1556	0.7870	0.7327	0.7909	0.5021	0.1715	0.1024	0.8745	0.8465	0.8381	0.7776	0.4414	0.1292	0.7153	0.7322	0.3717	0.2204	0.1510	0.0961	0.8091	0.7655	0.7202	0.4120	0.2073	0.1367	0.2251	0.7957	0.1268	0.1139	0.0943	0.0886	0.1533	0.1554	0.1848	0.1633	0.1344	0.1236	0.0662	0.0680	0.0681	0.0682	0.0648	0.0660	0.0672	0.0681	0.0655	0.0667	0.0658	0.0685	0.0630	0.0692	0.0696	0.0652	0.0680	0.0656	0.0644	0.0671	0.0626	0.0643	0.0658	0.0709
58=03:41:49	51261	301	0.8977	0.8636	0.8606	0.8517	0.5672	0.1948	0.8694	0.8330	0.8725	0.8736	0.8400	0.1708	0.8595	0.8315	0.8189	0.8153	0.4265	0.1418	0.8778	0.8691	0.8727	0.8701	0.8048	0.2026	0.8368	0.8010	0.8267	0.6552	0.3749	0.1215	0.9174	0.9049	0.8728	0.9206	0.7852	0.1508	0.7843	0.7368	0.8088	0.5388	0.1796	0.1016	0.8753	0.8462	0.8428	0.7826	0.4640	0.1376	0.7412	0.7355	0.3991	0.2327	0.1526	0.0934	0.8191	0.7931	0.7433	0.4251	0.2148	0.1328	0.2346	0.7873	0.1308	0.1217	0.0873	0.0824	0.1526	0.1564	0.1806	0.1611	0.1322	0.1257	0.1392	0.0674	0.0624	0.0609	0.0651	0.0620	0.0627	0.0635	0.0592	0.0652	0.0602	0.0617	0.0626	0.0625	0.0654	0.0595	0.0632	0.0605	0.0640	0.0589	0.0592	0.0629	0.0635	0.0681
59=03:56:31	52143	298	0.9133	0.8772	0.8615	0.8488	0.6098	0.2262	0.8936	0.8537	0.8819	0.8781	0.8433	0.1758	0.8618	0.8293	0.8331	0.8293	0.4589	0.1550	0.8979	0.8824	0.8860	0.8804	0.8294	0.2210	0.8362	0.8089	0.8313	0.7069	0.4095	0.1378	0.9039	0.9125	0.8800	0.9333	0.8029	0.1570	0.8115	0.7518	0.8068	0.5726	0.2011	0.1106	0.8877	0.8491	0.8559	0.8072	0.4920	0.1445	0.7836	0.7370	0.4210	0.2544	0.1682	0.0982	0.8462	0.7982	0.7708	0.4543	0.2244	0.1395	0.2632	0.7926	0.1411	0.1300	0.0985	0.0909	0.1599	0.1657	0.1910	0.1666	0.1288	0.1271	0.0695	0.0668	0.0685	0.0702	0.0677	0.0676	0.0695	0.0633	0.0708	0.0681	0.0623	0.0671	0.0678	0.0689	0.0679	0.0647	0.0673	0.0679	0.0675	0.0658	0.0639	0.0654	0.0637	0.0716
60=04:11:13	53025	301	0.9147	0.8807	0.8639	0.8533	0.6336	0.2322	0.8869	0.8503	0.8738	0.8646	0.8431	0.1688	0.8636	0.8240	0.8421	0.8346	0.4846	0.1645	0.8996	0.8795	0.8844	0.8824	0.8222	0.2193	0.8435	0.8053	0.8350	0.7467	0.4543	0.1383	0.9076	0.9107	0.8789	0.9418	0.8047	0.1567	0.7976	0.7597	0.7886	0.6050	0.2051	0.1069	0.8847	0.8525	0.8577	0.7979	0.5115	0.1360	0.7725	0.7461	0.4479	0.2606	0.1690	0.0913	0.8596	0.8018	0.7583	0.4827	0.2269	0.1296	0.2640	0.7784	0.1386	0.1304	0.0912	0.0834	0.1529	0.1566	0.1829	0.1590	0.1262	0.1226	0.0658	0.0625	0.0629	0.0536	0.0567	0.0626	0.0658	0.0627	0.0644	0.0607	0.0641	0.0639	0.0645	0.0649	0.0640	0.0600	0.0632	0.0628	0.0616	0.0587	0.0638	0.0590	0.0596	0.0633
61=04:25:54	53907	298	0.9221	0.8739	0.8569	0.8668	0.6945	0.2548	0.8820	0.8519	0.8855	0.8827	0.8473	0.1812	0.8722	0.8368	0.8299	0.8406	0.5200	0.1701	0.9045	0.8727	0.8932	0.8837	0.8261	0.2271	0.8379	0.8221	0.8371	0.7619	0.4734	0.1480	0.9364	0.9318	0.8768	0.9364	0.8024	0.1567	0.8099	0.7481	0.8006	0.6589	0.2209	0.1142	0.9011	0.8487	0.8494	0.8146	0.5519	0.1379	0.7669	0.7466	0.4932	0.2924	0.1833	0.0994	0.8187	0.7981	0.7584	0.4970	0.2273	0.1363	0.2938	0.8076	0.1518	0.1369	0.0936	0.0859	0.1627	0.1625	0.1923	0.1642	0.1351	0.1249	0.0665	0.0682	0.0649	0.0607	0.0680	0.0654	0.0661	0.0647	0.0646	0.0671	0.0645	0.0656	0.0672	0.0655	0.0678	0.0648	0.0666	0.0633	0.0583	0.0614	0.0645	0.0582	0.0606	0.0726
62=04:40:36	54789	300	0.9296	0.8787	0.8593	0.8645	0.7095	0.2698	0.8854	0.8512	0.8756	0.8764	0.8503	0.1839	0.8811	0.8293	0.8421	0.8489	0.5521	0.1830	0.9183	0.8823	0.9041	0.8983	0.8340	0.2386	0.8416	0.8183	0.8435	0.8081	0.5139	0.1536	0.9267	0.9336	0.8815	0.9539	0.8172	0.1656	0.8069	0.7566	0.7857	0.6868	0.2375	0.1185	0.8998	0.8445	0.8629	0.8151	0.5751	0.1386	0.7720	0.7439	0.4997	0.2988	0.1957	0.0990	0.8524	0.8119	0.7760	0.5446	0.2405	0.1364	0.3137	0.7887	0.1550	0.1427	0.0999	0.0824	0.1487	0.1610	0.1920	0.1615	0.1320	0.1254	0.0627	0.0604	0.0588	0.0654	0.0647	0.0597	0.0637	0.0617	0.0633	0.0638	0.0612	0.0642	0.0616	0.0623	0.0658	0.0595	0.0584	0.0602	0.0618	0.0626	0.0616	0.0583	0.0590	0.0663
63=04:55:18	55671	298	0.9432	0.8770	0.8619	0.8892	0.7647	0.2983	0.8824	0.8500	0.8880	0.8785	0.8465	0.1864	0.8853	0.8436	0.8305	0.8516	0.5987	0.1950	0.9177	0.8795	0.9128	0.8995	0.8272	0.2457	0.8386	0.8311	0.8391	0.7831	0.5436	0.1672	0.9545	0.9436	0.8783	0.9635	0.8147	0.1619	0.8109	0.7501	0.8045	0.7354	0.2516	0.1275	0.9140	0.8498	0.8491	0.8205	0.5983	0.1472	0.7667	0.7531	0.5516	0.3358	0.2075	0.1062	0.8183	0.8048	0.7779	0.5654	0.2413	0.1386	0.3387	0.8050	0.1699	0.1602	0.1025	0.0906	0.1658	0.1719	0.1951	0.1698	0.1287	0.1274	0.0670	0.0640	0.0658	0.0628	0.0668	0.0656	0.0692	0.0674	0.0644	0.0651	0.0663	0.0684	0.0657	0.0613	0.0683	0.0649	0.0664	0.0639	0.0647	0.0642	0.0656	0.0642	0.0637	0.0698
64=05:10:00	56553	300	0.9524	0.8830	0.8699	0.8859	0.7802	0.3200	0.8978	0.8546	0.8866	0.8844	0.8521	0.1903	0.8896	0.8384	0.8430	0.8658	0.6368	0.2070	0.9416	0.8801	0.9240	0.9080	0.8380	0.2478	0.8399	0.8279	0.8522	0.8013	0.6007	0.1744	0.9494	0.9521	0.8791	0.9741	0.8391	0.1720	0.8215	0.7763	0.8118	0.7592	0.2783	0.1299	0.9203	0.8546	0.8664	0.8400	0.6394	0.1424	0.7754	0.7615	0.5769	0.3599	0.2260	0.1102	0.8468	0.8169	0.8011	0.5976	0.2537	0.1389	0.3638	0.8025	0.1786	0.1561	0.1058	0.0900	0.1666	0.1707	0.2031	0.1716	0.1356	0.1309	0.0624	0.0664	0.0681	0.0664	0.0670	0.0667	0.0692	0.0685	0.0666	0.0671	0.0666	0.0636	0.0709	0.0671	0.0639	0.0642	0.0669	0.0668	0.0607	0.0603	0.0652	0.0664	0.0660	0.0695
65=05:24:42	57435	298	0.9516	0.8790	0.8606	0.8886	0.7802	0.3499	0.8948	0.8517	0.8905	0.8850	0.8511	0.1927	0.8870	0.8317	0.8352	0.8699	0.6701	0.2177	0.9429	0.8804	0.9298	0.9033	0.8391	0.2619	0.8370	0.8400	0.8415	0.7930	0.6210	0.1846	0.9592	0.9606	0.8695	0.9842	0.8298	0.1717	0.8211	0.7734	0.8111	0.7560	0.2947	0.1316	0.9311	0.8485	0.8649	0.8433	0.6653	0.1480	0.7826	0.7546	0.6102	0.3775	0.2382	0.1023	0.8317	0.8158	0.7929	0.6231	0.2599	0.1396	0.3919	0.8066	0.1863	0.1693	0.1111	0.0855	0.1583	0.1628	0.2011	0.1700	0.1387	0.1319	0.0636	0.0628	0.0633	0.0626	0.0628	0.0657	0.0619	0.0620	0.0654	0.0627	0.0544	0.0675	0.0679	0.0644	0.0623	0.0645	0.0568	0.0668	0.0615	0.0656	0.0632	0.0627	0.0650	0.0686
66=05:39:24	58317	300	0.9663	0.8785	0.8753	0.9195	0.7734	0.3776	0.8783	0.8527	0.8905	0.8857	0.8565	0.1963	0.9157	0.8502	0.8475	0.8732	0.7109	0.2370	0.9563	0.8934	0.9513	0.9249	0.8417	0.2744	0.8406	0.8430	0.8306	0.7944	0.6816	0.2048	0.9952	0.9749	0.8939	1.0088	0.8370	0.1764	0.8125	0.7804	0.8094	0.7696	0.3177	0.1423	0.9498	0.8584	0.8688	0.8526	0.7044	0.1522	0.7818	0.7724	0.6568	0.4109	0.2522	0.1181	0.8491	0.8458	0.8101	0.6476	0.2585	0.1468	0.4248	0.8043	0.2063	0.1859	0.1121	0.0973	0.1753	0.1790	0.2156	0.1831	0.1453	0.1341	0.0668	0.0699	0.0692	0.0692	0.0694	0.0699	0.0667	0.0694	0.0706	0.0705	0.0657	0.0652	0.0715	0.0706	0.0726	0.0651	0.0700	0.0610	0.0659	0.0667	0.0658	0.0680	0.0673	0.0737
67=05:54:06	59199	301	0.9806	0.8827	0.8729	0.9259	0.7815	0.4060	0.8836	0.8575	0.8987	0.8917	0.8576	0.1995	0.9148	0.8490	0.8440	0.8826	0.7498	0.2595	0.9682	0.8989	0.9591	0.9260	0.8464	0.2766	0.8467	0.8511	0.8442	0.8007	0.7179	0.2163	0.9966	0.9836	0.8914	1.0168	0.8452	0.1719	0.8187	0.7792	0.8215	0.7681	0.3418	0.1517	0.9592	0.8574	0.8766	0.8726	0.7196	0.1458	0.7855	0.7679	0.6889	0.4401	0.2725	0.1222	0.8427	0.8534	0.8162	0.6789	0.2695	0.1461	0.4508	0.8075	0.2168	0.1993	0.1192	0.0973	0.1739	0.1812	0.2227	0.1854	0.1421	0.1361	0.0674	0.0725	0.0673	0.0694	0.0701	0.0680	0.0682	0.0700	0.0702	0.0677	0.0687	0.0648	0.0690	0.0636	0.0716	0.0674	0.0645	0.0691	0.0710	0.0660	0.0668	0.0685	0.0665	0.0711
68=06:08:48	60081	300	0.9807	0.8803	0.8701	0.9284	0.7643	0.4369	0.8866	0.8519	0.8830	0.8835	0.8598	0.2045	0.9274	0.8390	0.8564	0.8890	0.7510	0.2737	0.9824	0.8858	0.9619	0.9246	0.8392	0.2772	0.8442	0.8384	0.8390	0.8140	0.7710	0.2241	0.9907	0.9726	0.8867	1.0338	0.8514	0.1714	0.8117	0.7961	0.8087	0.7678	0.3618	0.1583	0.9575	0.8612	0.8829	0.8793	0.7318	0.1481	0.7781	0.7774	0.6985	0.4552	0.2873	0.1229	0.8634	0.8598	0.8249	0.7074	0.2826	0.1422	0.4682	0.7935	0.2272	0.2105	0.1205	0.0947	0.1745	0.1784	0.2229	0.1790	0.1383	0.1309	0.0694	0.0680	0.0665	0.0669	0.0687	0.0667	0.0659	0.0661	0.0678	0.0643	0.0625	0.0605	0.0671	0.0649	0.0696	0.0655	0.0646	0.0605	0.0646	0.0665	0.0653	0.0652	0.0679	0.0722
69=06:23:30	60963	300	0.9896	0.8771	0.8730	0.9312	0.7700	0.4711	0.8852	0.8546	0.8804	0.8768	0.8473	0.2055	0.9324	0.8303	0.8491	0.8977	0.7478	0.2955	0.9870	0.8853	0.9664	0.9255	0.8426	0.2901	0.8378	0.8310	0.8338	0.8167	0.7978	0.2402	0.9857	0.9731	0.8869	1.0411	0.8536	0.1677	0.8153	0.7965	0.8157	0.7735	0.3860	0.1602	0.9604	0.8572	0.8780	0.8851	0.7362	0.1470	0.7785	0.7676	0.7009	0.4823	0.3074	0.1266	0.8706	0.8622	0.8269	0.7227	0.2874	0.1368	0.5009	0.7930	0.2379	0.2226	0.1173	0.0898	0.1721	0.1803	0.2222	0.1795	0.1392	0.1320	0.0637	0.0644	0.0634	0.0584	0.0650	0.0643	0.0614	0.0633	0.0634	0.0614	0.0573	0.0639	0.0602	0.0642	0.0645	0.0624	0.0662	0.0591	0.0636	0.0617	0.0621	0.0598	0.0606	0.0662
70=06:38:12	61845	298	0.9999	0.8771	0.8781	0.9569	0.7826	0.5035	0.8755	0.8512	0.8838	0.8816	0.8591	0.2074	0.9431	0.8473	0.8482	0.8981	0.7443	0.3242	0.9957	0.8838	0.9820	0.9303	0.8413	0.2969	0.8469	0.8418	0.8285	0.8107	0.8042	0.2623	1.0148	0.9884	0.8813	1.0543	0.8527	0.1794	0.8095	0.7937	0.8236	0.7828	0.4127	0.1757	0.9801	0.8630	0.8762	0.8948	0.7406	0.1481	0.7740	0.7794	0.7026	0.5174	0.3234	0.1347	0.8626	0.8865	0.8385	0.7309	0.2960	0.1415	0.5382	0.7921	0.2584	0.2309	0.1283	0.0986	0.1795	0.1827	0.2215	0.1820	0.1392	0.1330	0.0673	0.0676	0.0601	0.0648	0.0651	0.0632	0.0674	0.0630	0.0676	0.0655	0.0665	0.0658	0.0638	0.0665	0.0644	0.0656	0.0657	0.0646	0.0658	0.0653	0.0666	0.0624	0.0664	0.0698
71=06:52:54	62727	298	1.0191	0.8862	0.8721	0.9560	0.7945	0.5643	0.9022	0.8596	0.8957	0.8898	0.8571	0.2172	0.9444	0.8444	0.8548	0.9228	0.7487	0.3468	1.0107	0.9006	0.9923	0.9315	0.8541	0.3076	0.8403	0.8525	0.8502	0.8327	0.7867	0.2702	1.0095	0.9931	0.8859	1.0575	0.8640	0.1834	0.8308	0.8003	0.8416	0.7853	0.4408	0.1795	0.9923	0.8518	0.8804	0.9178	0.7543	0.1497	0.7888	0.7717	0.6942	0.5647	0.3602	0.1412	0.8618	0.8810	0.8519	0.7515	0.3086	0.1449	0.5733	0.8063	0.2725	0.2524	0.1346	0.1007	0.1786	0.1887	0.2408	0.1903	0.1411	0.1330	0.0695	0.0689	0.0684	0.0666	0.0671	0.0606	0.0684	0.0663	0.0669	0.0672	0.0656	0.0661	0.0716	0.0677	0.0693	0.0654	0.0619	0.0661	0.0652	0.0657	0.0655	0.0653	0.0673	0.0719
72=07:07:36	63608	298	1.0201	0.8761	0.8579	0.9686	0.8080	0.5959	0.8826	0.8479	0.8888	0.8881	0.8515	0.2134	0.9491	0.8492	0.8415	0.9224	0.7522	0.3755	1.0127	0.8894	0.9982	0.9238	0.8446	0.3150	0.8298	0.8528	0.8408	0.8212	0.7694	0.2920	1.0227	0.9987	0.8817	1.0579	0.8511	0.1780	0.8154	0.7847	0.8552	0.7897	0.4640	0.1926	1.0006	0.8405	0.8631	0.9169	0.7514	0.1475	0.7847	0.7686	0.7076	0.6005	0.3695	0.1448	0.8408	0.8860	0.8554	0.7440	0.3139	0.1404	0.6020	0.8166	0.2879	0.2684	0.1402	0.0999	0.1722	0.1781	0.2435	0.1834	0.1348	0.1206	0.0602	0.0656	0.0645	0.0629	0.0647	0.0595	0.0626	0.0633	0.0612	0.0624	0.0600	0.0558	0.0599	0.0632	0.0654	0.0611	0.0628	0.0644	0.0615	0.0626	0.0623	0.0557	0.0605	0.0653
73=07:22:18	64490	298	1.0327	0.8846	0.8685	0.9772	0.7996	0.6427	0.8870	0.8598	0.8826	0.8829	0.8514	0.2262	0.9645	0.8432	0.8548	0.9377	0.7671	0.4113	1.0278	0.8934	1.0162	0.9309	0.8511	0.3379	0.8419	0.8469	0.8445	0.8438	0.7861	0.3197	1.0185	0.9997	0.8899	1.0809	0.8626	0.1845	0.8216	0.8112	0.8541	0.8010	0.4954	0.2089	1.0140	0.8651	0.8866	0.9440	0.7691	0.1460	0.7822	0.7785	0.7071	0.6319	0.4041	0.1591	0.8687	0.9150	0.8755	0.7664	0.3266	0.1476	0.6387	0.8058	0.3117	0.2961	0.1468	0.1004	0.1884	0.1921	0.2453	0.1934	0.1412	0.1360	0.0675	0.0658	0.0630	0.0641	0.0678	0.0627	0.0690	0.0656	0.0657	0.0647	0.0643	0.0672	0.0663	0.0629	0.0663	0.0634	0.0659	0.0647	0.0596	0.0664	0.0627	0.0634	0.0594	0.0622
74=07:37:00	65372	300	1.0476	0.8902	0.8762	0.9968	0.8153	0.6920	0.8977	0.8645	0.8981	0.8885	0.8558	0.2327	0.9693	0.8463	0.8500	0.9552	0.7723	0.4484	1.0431	0.8921	1.0323	0.9343	0.8522	0.3453	0.8376	0.8592	0.8511	0.8495	0.7868	0.3461	1.0263	1.0081	0.8850	1.0866	0.8624	0.1821	0.8263	0.8049	0.8739	0.8117	0.5272	0.2257	1.0165	0.8519	0.8703	0.9422	0.7707	0.1555	0.7918	0.7759	0.7130	0.6777	0.4276	0.1607	0.8448	0.9184	0.8778	0.7742	0.3375	0.1434	0.6713	0.8183	0.3321	0.3211	0.1615	0.1127	0.1888	0.1949	0.2554	0.1976	0.1455	0.1332	0.0703	0.0681	0.0657	0.0682	0.0736	0.0575	0.0691	0.0656	0.0665	0.0610	0.0611	0.0632	0.0665	0.0693	0.0644	0.0671	0.0708	0.0670	0.0666	0.0622	0.0679	0.0684	0.0696	0.0671
75=07:51:42	66254	298	1.0421	0.8744	0.8729	1.0068	0.8006	0.7095	0.8765	0.8444	0.8831	0.8787	0.8562	0.2340	0.9816	0.8435	0.8394	0.9456	0.7740	0.4649	1.0407	0.8802	1.0320	0.9280	0.8455	0.3479	0.8417	0.8507	0.8316	0.8378	0.7979	0.3716	1.0300	1.0029	0.8897	1.0913	0.8554	0.1843	0.8072	0.7973	0.8576	0.8159	0.5499	0.2309	1.0252	0.8548	0.8729	0.9457	0.7681	0.1508	0.7717	0.7812	0.7266	0.6908	0.4323	0.1690	0.8558	0.9364	0.8807	0.7569	0.3390	0.1411	0.7019	0.7996	0.3518	0.3336	0.1581	0.1056	0.1885	0.1934	0.2559	0.1924	0.1402	0.1294	0.0614	0.0618	0.0617	0.0608	0.0661	0.0633	0.0614	0.0635	0.0609	0.0615	0.0581	0.0623	0.0580	0.0591	0.0584	0.0607	0.0640	0.0579	0.0621	0.0620	0.0608	0.0563	0.0592	0.0666
76=08:06:24	67136	300	1.0493	0.8754	0.8735	1.0164	0.8084	0.7560	0.8765	0.8510	0.8849	0.8831	0.8566	0.2394	0.9902	0.8480	0.8411	0.9587	0.7796	0.5169	1.0519	0.8864	1.0440	0.9333	0.8476	0.3623	0.8343	0.8494	0.8202	0.8429	0.7958	0.4026	1.0382	1.0114	0.8883	1.1051	0.8556	0.1869	0.8109	0.7992	0.8726	0.8171	0.5811	0.2488	1.0347	0.8575	0.8752	0.9614	0.7771	0.1543	0.7786	0.7788	0.7337	0.7180	0.4646	0.1824	0.8526	0.9485	0.8915	0.7673	0.3533	0.1430	0.7386	0.8068	0.3809	0.3557	0.1677	0.1108	0.1912	0.1959	0.2651	0.1991	0.1388	0.1322	0.0650	0.0647	0.0619	0.0639	0.0634	0.0608	0.0637	0.0627	0.0610	0.0624	0.0613	0.0627	0.0618	0.0569	0.0647	0.0609	0.0637	0.0563	0.0626	0.0614	0.0600	0.0548	0.0620	0.0642
77=08:21:06	68018	300	1.0720	0.8804	0.8747	1.0238	0.8178	0.7929	0.8942	0.8582	0.8953	0.8920	0.8588	0.2490	0.9961	0.8540	0.8461	0.9788	0.7914	0.5623	1.0670	0.9047	1.0606	0.9404	0.8554	0.3806	0.8344	0.8581	0.8470	0.8547	0.7970	0.4320	1.0390	1.0080	0.8859	1.1101	0.8638	0.1925	0.8210	0.8048	0.8984	0.8365	0.6184	0.2746	1.0534	0.8603	0.8726	0.9780	0.7873	0.1568	0.7856	0.7794	0.7394	0.7294	0.5101	0.1983	0.8494	0.9554	0.9051	0.7876	0.3618	0.1514	0.7431	0.8192	0.4034	0.3774	0.1813	0.1164	0.1989	0.2068	0.2797	0.2072	0.1466	0.1326	0.0677	0.0665	0.0687	0.0657	0.0677	0.0696	0.0682	0.0674	0.0689	0.0699	0.0672	0.0656	0.0719	0.0653	0.0683	0.0675	0.0653	0.0660	0.0668	0.0657	0.0667	0.0651	0.0641	0.0711
78=08:35:47	68900	298	1.0772	0.8745	0.8664	1.0288	0.8151	0.7790	0.8914	0.8496	0.8885	0.8813	0.8546	0.2491	1.0045	0.8501	0.8413	0.9886	0.7972	0.5968	1.0669	0.8836	1.0594	0.9259	0.8485	0.3847	0.8328	0.8555	0.8438	0.8505	0.7929	0.4596	1.0266	1.0048	0.8810	1.1157	0.8634	0.1894	0.8224	0.8032	0.9083	0.8373	0.6410	0.2860	1.0577	0.8482	0.8716	0.9842	0.7836	0.1493	0.7830	0.7708	0.7385	0.7151	0.5333	0.2090	0.8430	0.9583	0.9015	0.7846	0.3778	0.1502	0.7327	0.8172	0.4290	0.4071	0.1919	0.1180	0.1916	0.2067	0.2779	0.2062	0.1396	0.1276	0.0630	0.0651	0.0636	0.0638	0.0651	0.0626	0.0631	0.0633	0.0660	0.0627	0.0648	0.0618	0.0665	0.0613	0.0664	0.0626	0.0648	0.0633	0.0619	0.0622	0.0633	0.0603	0.0591	0.0665
79=08:50:29	69782	300	1.0912	0.8894	0.8732	1.0389	0.8080	0.7864	0.9041	0.8668	0.8935	0.8916	0.8527	0.2532	1.0133	0.8436	0.8521	1.0032	0.8017	0.6270	1.0857	0.9016	1.0724	0.9286	0.8520	0.4117	0.8435	0.8554	0.8511	0.8720	0.8066	0.4948	1.0230	1.0121	0.8864	1.1319	0.8644	0.1997	0.8225	0.8168	0.9139	0.8372	0.6754	0.3108	1.0648	0.8550	0.8836	1.0023	0.7903	0.1614	0.7912	0.7822	0.7343	0.7128	0.5666	0.2253	0.8577	0.9740	0.9116	0.7948	0.3966	0.1542	0.7208	0.8153	0.4571	0.4415	0.2027	0.1272	0.2031	0.2081	0.2947	0.2120	0.1458	0.1345	0.0710	0.0694	0.0675	0.0683	0.0660	0.0685	0.0638	0.0666	0.0662	0.0612	0.0660	0.0688	0.0705	0.0681	0.0694	0.0657	0.0685	0.0657	0.0689	0.0671	0.0649	0.0678	0.0642	0.0675
80=09:05:11	70664	298	1.0824	0.8851	0.8790	1.0446	0.7981	0.7709	0.8850	0.8506	0.8806	0.8761	0.8559	0.2549	1.0260	0.8411	0.8486	0.9981	0.7969	0.6710	1.0920	0.8867	1.0760	0.9332	0.8481	0.4178	0.8379	0.8454	0.8401	0.8676	0.8208	0.5199	1.0260	1.0036	0.8894	1.1421	0.8690	0.1978	0.8160	0.8150	0.9027	0.8537	0.7069	0.3250	1.0748	0.8592	0.8807	1.0050	0.7869	0.1530	0.7869	0.7818	0.7386	0.7061	0.5867	0.2356	0.8757	0.9966	0.9155	0.7934	0.4107	0.1437	0.7178	0.7975	0.4864	0.4746	0.2162	0.1296	0.1973	0.2079	0.2930	0.2099	0.1367	0.1286	0.0656	0.0627	0.0605	0.0627	0.0619	0.0630	0.0616	0.0625	0.0620	0.0550	0.0628	0.0616	0.0640	0.0615	0.0631	0.0615	0.0599	0.0596	0.0568	0.0605	0.0628	0.0601	0.0577	0.0652
81=09:19:53	71546	300	1.0882	0.8683	0.8672	1.0636	0.8063	0.7744	0.8790	0.8487	0.8903	0.8871	0.8523	0.2588	1.0269	0.8508	0.8428	1.0074	0.7997	0.7126	1.0821	0.8838	1.0876	0.9326	0.8436	0.4287	0.8342	0.8523	0.8289	0.8519	0.8026	0.5657	1.0419	1.0093	0.8801	1.1447	0.8614	0.1911	0.8127	0.7976	0.9208	0.8626	0.7042	0.3454	1.0878	0.8617	0.8720	1.0069	0.7861	0.1521	0.7764	0.7764	0.7518	0.7209	0.6054	0.2405	0.8531	1.0056	0.9154	0.7845	0.4196	0.1446	0.7301	0.8033	0.5268	0.4992	0.2208	0.1297	0.2049	0.2066	0.2959	0.2106	0.1335	0.1253	0.0597	0.0575	0.0578	0.0600	0.0602	0.0590	0.0588	0.0583	0.0598	0.0582	0.0577	0.0609	0.0571	0.0613	0.0600	0.0537	0.0581	0.0538	0.0592	0.0581	0.0561	0.0575	0.0589	0.0634
82=09:46:56	73169	303	1.1141	0.8865	0.8824	1.0666	0.8167	0.7858	0.8945	0.8603	0.8931	0.8892	0.8659	0.2807	1.0408	0.8538	0.8574	1.0256	0.8115	0.7753	1.1104	0.9002	1.0982	0.9370	0.8606	0.4814	0.8425	0.8598	0.8482	0.8704	0.8182	0.6407	1.0384	1.0117	0.8943	1.1522	0.8691	0.2059	0.8238	0.8179	0.9373	0.8768	0.7063	0.4016	1.0983	0.8686	0.8858	1.0384	0.8075	0.1690	0.7949	0.7832	0.7567	0.7300	0.6693	0.2877	0.8784	1.0270	0.9284	0.8109	0.4605	0.1566	0.7434	0.8142	0.5875	0.5696	0.2653	0.1532	0.2220	0.2263	0.3266	0.2285	0.1480	0.1372	0.0719	0.0689	0.0682	0.0705	0.0710	0.0693	0.0664	0.0687	0.0706	0.0680	0.0705	0.0696	0.0681	0.0670	0.0696	0.0664	0.0717	0.0691	0.0688	0.0677	0.0696	0.0669	0.0686	0.0758
83=10:01:38	74051	300	1.1135	0.8731	0.8655	1.0727	0.8152	0.7897	0.8807	0.8506	0.8844	0.8844	0.8528	0.2817	1.0364	0.8399	0.8453	1.0200	0.8036	0.7618	1.1116	0.8840	1.0999	0.9352	0.8521	0.4872	0.8350	0.8475	0.8375	0.8588	0.8093	0.6638	1.0295	1.0059	0.8855	1.1491	0.8596	0.2027	0.8220	0.8019	0.9282	0.8711	0.6952	0.4128	1.0948	0.8560	0.8785	1.0400	0.7960	0.1583	0.7842	0.7710	0.7438	0.7275	0.6806	0.2988	0.8549	1.0241	0.9152	0.7882	0.4591	0.1477	0.7330	0.8035	0.6159	0.6078	0.2741	0.1505	0.2167	0.2206	0.3259	0.2232	0.1413	0.1299	0.0611	0.0555	0.0610	0.0583	0.0565	0.0585	0.0584	0.0588	0.0589	0.0609	0.0590	0.0606	0.0617	0.0613	0.0566	0.0577	0.0600	0.0598	0.0621	0.0570	0.0588	0.0595	0.0581	0.0638
84=10:16:20	74933	300	1.1184	0.8804	0.8723	1.0826	0.8106	0.7943	0.8848	0.8504	0.8869	0.8788	0.8567	0.2924	1.0610	0.8534	0.8457	1.0352	0.8092	0.7593	1.1207	0.8956	1.1135	0.9322	0.8506	0.5080	0.8380	0.8506	0.8355	0.8571	0.8133	0.7168	1.0305	1.0030	0.8804	1.1641	0.8654	0.2061	0.8185	0.8107	0.9493	0.8914	0.7078	0.4411	1.1149	0.8595	0.8796	1.0514	0.8016	0.1596	0.7858	0.7786	0.7566	0.7351	0.7024	0.3247	0.8643	1.0439	0.9207	0.8040	0.4859	0.1529	0.7425	0.8079	0.6580	0.6465	0.2894	0.1595	0.2251	0.2289	0.3362	0.2227	0.1424	0.1292	0.0593	0.0635	0.0658	0.0610	0.0611	0.0623	0.0642	0.0645	0.0648	0.0612	0.0624	0.0650	0.0641	0.0642	0.0647	0.0616	0.0642	0.0645	0.0656	0.0615	0.0642	0.0601	0.0602	0.0670
85=10:31:03	75815	301	1.1361	0.8820	0.8781	1.0960	0.8127	0.8047	0.8850	0.8594	0.8920	0.8843	0.8572	0.2982	1.0627	0.8480	0.8450	1.0477	0.8079	0.7618	1.1324	0.8968	1.1285	0.9367	0.8524	0.5256	0.8429	0.8549	0.8404	0.8673	0.8129	0.7555	1.0391	1.0154	0.8955	1.2066	0.8721	0.2149	0.8232	0.8122	0.9588	0.9049	0.7181	0.4652	1.1207	0.8629	0.8871	1.0710	0.8061	0.1606	0.7906	0.7816	0.7620	0.7456	0.7032	0.3508	0.8634	1.0589	0.9230	0.8009	0.5120	0.1586	0.7491	0.8114	0.6932	0.6747	0.3126	0.1766	0.2340	0.2364	0.3551	0.2394	0.1495	0.1374	0.0639	0.0653	0.0674	0.0671	0.0670	0.0607	0.0671	0.0659	0.0653	0.0654	0.0668	0.0670	0.0706	0.0631	0.0674	0.0660	0.0675	0.0651	0.0642	0.0648	0.0648	0.0639	0.0655	0.0713
86=11:36:39	79752	300	1.1430	0.8828	0.8720	1.1001	0.8122	0.8159	0.8913	0.8538	0.8873	0.8830	0.8565	0.3321	1.0757	0.8451	0.8489	1.0529	0.8066	0.7642	1.1410	0.8919	1.1319	0.9405	0.8526	0.6126	0.8435	0.8502	0.8407	0.8552	0.8167	0.7381	1.0358	1.0118	0.8848	1.1830	0.8680	0.2218	0.8245	0.8074	0.9696	0.9130	0.7204	0.5723	1.1362	0.8621	0.8855	1.0753	0.8059	0.1632	0.7938	0.7760	0.7556	0.7484	0.6855	0.4495	0.8620	1.0744	0.9258	0.8063	0.5876	0.1569	0.7456	0.8065	0.6938	0.7063	0.3984	0.2209	0.2517	0.2458	0.3937	0.2565	0.1469	0.1277	0.0630	0.0647	0.0612	0.0620	0.0620	0.0597	0.0595	0.0633	0.0647	0.0594	0.0632	0.0636	0.0662	0.0622	0.0622	0.0593	0.0657	0.0564	0.0618	0.0641	0.0621	0.0604	0.0603	0.0684
87=11:51:21	80634	300	1.1474	0.8776	0.8757	1.1108	0.8079	0.8126	0.8857	0.8568	0.8829	0.8837	0.8515	0.3412	1.0775	0.8410	0.8427	1.0613	0.8065	0.7727	1.1435	0.8901	1.1409	0.9361	0.8516	0.6292	0.8342	0.8494	0.8381	0.8551	0.8137	0.7395	1.0352	1.0078	0.8849	1.1807	0.8628	0.2164	0.8107	0.8057	0.9738	0.9186	0.7296	0.6059	1.1382	0.8584	0.8844	1.0859	0.8030	0.1655	0.7857	0.7753	0.7574	0.7443	0.6806	0.4749	0.8568	1.0821	0.9244	0.8062	0.6195	0.1526	0.7482	0.8070	0.7012	0.7016	0.4270	0.2289	0.2488	0.2544	0.4077	0.2502	0.1466	0.1312	0.0645	0.0636	0.0615	0.0619	0.0594	0.0605	0.0615	0.0553	0.0627	0.0596	0.0607	0.0605	0.0616	0.0627	0.0630	0.0619	0.0621	0.0584	0.0587	0.0589	0.0562	0.0577	0.0606	0.0667
88=12:06:03	81515	298	1.1609	0.8811	0.8817	1.1252	0.8164	0.8321	0.8925	0.8616	0.8939	0.8897	0.8601	0.3568	1.0964	0.8471	0.8501	1.0737	0.8130	0.7843	1.1621	0.8963	1.1553	0.9417	0.8533	0.6571	0.8418	0.8481	0.8437	0.8655	0.8179	0.7526	1.0383	1.0108	0.8902	1.1902	0.8680	0.2334	0.8229	0.8130	0.9867	0.9369	0.7434	0.6396	1.1558	0.8640	0.8871	1.1028	0.8101	0.1700	0.7878	0.7800	0.7607	0.7561	0.6967	0.5071	0.8603	1.1069	0.9328	0.8069	0.6503	0.1596	0.7509	0.8137	0.7080	0.7136	0.4620	0.2538	0.2635	0.2606	0.4182	0.2665	0.1547	0.1318	0.0705	0.0702	0.0687	0.0664	0.0671	0.0648	0.0659	0.0653	0.0666	0.0656	0.0671	0.0662	0.0674	0.0611	0.0651	0.0646	0.0658	0.0667	0.0658	0.0667	0.0634	0.0659	0.0654	0.0738
89=12:20:45	82397	303	1.1655	0.8782	0.8777	1.1296	0.8154	0.8355	0.8885	0.8591	0.8914	0.8897	0.8503	0.3663	1.0905	0.8409	0.8463	1.0832	0.8031	0.7870	1.1613	0.8949	1.1593	0.9375	0.8493	0.6768	0.8446	0.8483	0.8417	0.8586	0.8125	0.7584	1.0365	1.0115	0.8878	1.1928	0.8662	0.2348	0.8241	0.8091	0.9944	0.9435	0.7496	0.6665	1.1587	0.8632	0.8816	1.1059	0.8076	0.1710	0.7918	0.7819	0.7507	0.7523	0.6940	0.5333	0.8621	1.1095	0.9247	0.8082	0.6694	0.1584	0.7511	0.8006	0.7060	0.7182	0.4891	0.2619	0.2675	0.2700	0.4315	0.2694	0.1457	0.1326	0.0665	0.0649	0.0637	0.0634	0.0641	0.0628	0.0633	0.0622	0.0644	0.0639	0.0614	0.0636	0.0653	0.0649	0.0631	0.0624	0.0638	0.0583	0.0649	0.0636	0.0628	0.0620	0.0635	0.0668
90=12:35:26	83279	298	1.1769	0.8809	0.8804	1.1468	0.8149	0.8485	0.8914	0.8625	0.8950	0.8936	0.8623	0.3797	1.1043	0.8486	0.8492	1.0964	0.8085	0.7907	1.1751	0.8987	1.1722	0.9390	0.8571	0.6910	0.8436	0.8532	0.8443	0.8653	0.8211	0.7688	1.0383	1.0182	0.8900	1.2015	0.8717	0.2412	0.8203	0.8123	1.0118	0.9583	0.7582	0.6945	1.1711	0.8638	0.8858	1.1261	0.8117	0.1766	0.7932	0.7737	0.7558	0.7577	0.6996	0.5653	0.8564	1.1215	0.9309	0.8134	0.6945	0.1652	0.7511	0.8099	0.7194	0.7224	0.5185	0.2891	0.2767	0.2712	0.4592	0.2761	0.1516	0.1369	0.0679	0.0705	0.0665	0.0634	0.0697	0.0695	0.0645	0.0679	0.0678	0.0642	0.0668	0.0678	0.0709	0.0673	0.0687	0.0642	0.0706	0.0656	0.0667	0.0665	0.0721	0.0634	0.0667	0.0694
91=12:50:08	84161	298	1.1847	0.8816	0.8766	1.1581	0.8172	0.8533	0.8909	0.8615	0.8963	0.8867	0.8619	0.3922	1.1175	0.8503	0.8489	1.1060	0.8113	0.8013	1.1851	0.8989	1.1815	0.9439	0.8545	0.6945	0.8435	0.8507	0.8392	0.8658	0.8212	0.7730	1.0418	1.0114	0.8917	1.2024	0.8691	0.2451	0.8252	0.8043	1.0183	0.9670	0.7531	0.6930	1.1831	0.8613	0.8878	1.1328	0.8133	0.1741	0.7880	0.7817	0.7607	0.7530	0.7074	0.5916	0.8619	1.1376	0.9319	0.8148	0.7079	0.1590	0.7519	0.8070	0.7180	0.7337	0.5493	0.3076	0.2774	0.2754	0.4688	0.2733	0.1502	0.1293	0.0674	0.0651	0.0607	0.0591	0.0648	0.0657	0.0669	0.0670	0.0610	0.0663	0.0644	0.0627	0.0701	0.0660	0.0693	0.0665	0.0687	0.0663	0.0638	0.0650	0.0649	0.0616	0.0654	0.0706
