# Supplementary material for: Systematic Prediction of Antifungal Drug Synergy by Chemogenomic Screening in Saccharomyces cerevisiae
Source: Front Fungal Biol. 2021 Jul 2;2:683414. doi: 10.3389/ffunb.2021.683414 (PMC10512392; doi:10.3389/ffunb.2021.683414)
Supplement: Supplementary file 1 [file Data_Sheet_1.ZIP › Supplementary data/Sypplementary_data_1_(Drug_synergy_assays)/Met_VS_Rap & Fen_VS_Rap(repeat)_ps1_A_96_T_9.txt]

[config file info]
last_write=07:05:22_17:21:29
last write=07:05:23_15:03:04
[Run_Parameters]
Instrument=Tecan_9
Ini_Names=Read_Reps,Delid,Save_Data_File,Start_Time_Now
barcode_drug_plate=201401
user=asmith
Plate_Size=96
Plate_Type=NUN96ft.pdf
Samples_to_Run=6
Overlay_Size=48
Drug_Plate=none
Plate_Quarter=none
run_ID=none
run_plate_repeat=1
Read_Reps=95
Read_Modes=Absorbance
Read_Flor_Every=2
Max_Delta_OD=0.500000
Well_By_Row_Col=none
Reorder_Map=Order_Strings_Not,0
Tip_Vol=200
OD_to_Innoc=0.100,0.100,0.380,0.380,0.380,0.380,0.760,0.760,0.100,0.100,0.380,0.380,0.380,0.380,0.760,0.760,0.100,0.100,0.380,0.380,0.380,0.380,0.760,0.760,0.100,0.100,0.380,0.380,0.380,0.380,0.760,0.760,0.100,0.100,0.380,0.380,0.380,0.380,0.760,0.760,0.100,0.100,0.380,0.380,0.380,0.380,0.760,0.760
Absorption_Max=.3
OD_to_Save=0.100,0.100,0.380,0.380,0.380,0.380,0.760,0.760,0.100,0.100,0.380,0.380,0.380,0.380,0.760,0.760,0.100,0.100,0.380,0.380,0.380,0.380,0.760,0.760,0.100,0.100,0.380,0.380,0.380,0.380,0.760,0.760,0.100,0.100,0.380,0.380,0.380,0.380,0.760,0.760,0.100,0.100,0.380,0.380,0.380,0.380,0.760,0.760
OD_to_Dilute=0.100
Save_Sample_Vol=180
Save_Sample_Reps=2
Innoc_Vol=184,184,46,46,46,46,0,0,184,184,46,46,46,46,0,0,184,184,46,46,46,46,0,0,184,184,46,46,46,46,0,0,184,184,46,46,46,46,0,0,184,184,46,46,46,46,0,0
Dilute_Vol=23,23,23,23,23,23,23,23,23,23,23,23,23,23,23,23,23,23,23,23,23,23,23,23,23,23,23,23,23,23,23,23,23,23,23,23,23,23,23,23,23,23,23,23,23,23,23,23
Save_Vol=800,800,800,800,800,800,800,800,800,800,800,800,800,800,800,800,800,800,800,800,800,800,800,800,800,800,800,800,800,800,800,800,800,800,800,800,800,800,800,800,800,800,800,800,800,800,800,800
Reference_Vol=100,100,100,100,100,100,100,100,100,100,100,100,100,100,100,100,100,100,100,100,100,100,100,100,100,100,100,100,100,100,100,100,100,100,100,100,100,100,100,100,100,100,100,100,100,100,100,100,100,100,100,100,100,100,100,100,100,100,100,100,100,100,100,100,100,100,100,100,100,100,100,100,100,100,100,100,100,100,100,100,100,100,100,100,100,100,100,100,100,100,100,100,100,100,100,100
Read_to_Innoc=20,20,20,20,20,20,20,20,20,20,20,20,20,20,20,20,20,20,20,20,20,20,20,20,20,20,20,20,20,20,20,20,20,20,20,20,20,20,20,20,20,20,20,20,20,20,20,20
Read_to_Dilute=26,26,26,26,26,26,26,26,26,26,26,26,26,26,26,26,26,26,26,26,26,26,26,26,26,26,26,26,26,26,26,26,26,26,26,26,26,26,26,26,26,26,26,26,26,26,26,26
Read_to_Save=20,20,20,20,20,20,20,20,20,20,20,20,20,20,20,20,20,20,20,20,20,20,20,20,20,20,20,20,20,20,20,20,20,20,20,20,20,20,20,20,20,20,20,20,20,20,20,20
Innoc_Target_Map=1,2,3,4,5,6,7,8,9,10,11,12,13,14,15,16,17,18,19,20,21,22,23,24,25,26,27,28,29,30,31,32,33,34,35,36,37,38,39,40,41,42,43,44,45,46,47,48
Pipet_Trigger=OD_Save_Innoc
Pipet_Volume_Adj=Con_OD_Save
Delid=no
Pre_Init=yes
Talk_To_ProMax=no
Time_Out_Time=1050
Wait_While_Busy=yes
Idle_Time=2
Screen_Run_Type=pre_screen_1
Spect_Protocol=15m
Spec_Run_File=GG_PB_Voyage.pda
Spec_Assay_File=Yeast_Growth_15m
Save_Data_File=22_05_07_MetvsRap_FenvsRap_Repeat_ps1_A_96_T_9.txt
Working_Dir=C%3A\\Users\\Growth_Data
Run_Control_Dir=C%3A\\Users\\Yeast_Run_Files
Tracking_Dir=""
Track_File=201401_data_track.txt
Save_Run_Data_Flag=yes
Set_Incubator_Temp=30.0
Base_Line_Flag=atstart_minimum
Pipet_Cycles_Before_Save=20
Time_Point_Save=wellmap
Innoc_Direction=down
Wells_In_Use=111111111111111111111111111111111111111111111111
Save_Sample_Map=111111001111110011111100111111001111110011111100
Sections_to_Run=0
Rows_per_Section=8
Start_Sections_Row=1
MultiProbe_Run_File=MJP_Innoc_Save_Tecan_9_Falcon_AD.MPT
Multiprobe_Run_Dialogue=yes
Comments=no%20comment
Target_Temp=300
Temp_Control=On
Delta_Temp=10
ReadMode=Absorbance,Bottom
ExcitationFilter=485,
EmissionFilter=535,
MeasurementFilter=595
ReadsPerWellNumber=1,1
ShakeDuration=800,0
GainMode=Manual
PdfName=NUN96ft.pdf
Gain=50
Add_Drug_Map=1,1,1,1,1,1,1,1,1,1,1,1,1,1,1,1,1,1,1,1,1,1,1,1,1,1,1,1,1,1,1,1,1,1,1,1,1,1,1,1,1,1,1,1,1,1,1,1
Add_Drug_Vol=7,7,7,7,7,7,7,7,7,7,7,7,7,7,7,7,7,7,7,7,7,7,7,7,7,7,7,7,7,7,7,7,7,7,7,7,7,7,7,7,7,7,7,7,7,7,7,7
Innoc_Map=111011101110111011101110111011101110111011101110111011101110111011101110111011101110111011101110
Dilute_Map=111111111111111111111111111111111111111111111111111111111111111111111111111111111111111111111111
data_file_name=iS_1_96.txt
barcode=""
Hit_Call_Threshold=1.000000
Reference_Well=A01
WT_Ref_Well=0
Project_Name=test
Pipet_Gens_Point=5.00,5.00,5.00,5.00,5.00,5.00,5.00,5.00,5.00,5.00,5.00,5.00,5.00,5.00,5.00,5.00,20.0,20.0,20.0,20.0,20.0,20.0,20.0,20.0,15.0,15.0,15.0,15.0,15.0,15.0,15.0,15.0,10.0,10.0,10.0,10.0,10.0,10.0,10.0,10.0,5.00,5.00,5.00,5.00,5.00,5.00,5.00,5.00,,
Shake_Divisor=1
data_handling=file_&_DB_&_auto_analysis
time_frm_freezer=-1.00
gens_frm_freezer=-1.00
Well_Vol=100
Parent_ID=""
Units=%
Quarter=A
media_name=ypd
Save_Mode=use_save_map
Consolidate_Save_Map=17,18,19,20,21,22,23,24,17,18,19,20,21,22,23,24,17,18,19,20,21,22,23,24,17,18,19,20,21,22,23,24,17,18,19,20,21,22,23,24,17,18,19,20,21,22,23,24
Add_Drug_at_Start_Map=000000000000000000000000000000000000000000000000000
Add_Drug_Labware=add_drug_48
Max_Dynam_OD_Change=0.05
Reads_After_Pipet=1
Ref_Type=single_ref
Read_to_Add_Drug_at_Start=0
Send_Email_at_Pipet=no_email
Strain_Name=""
Media=ypd
drug_vol=2.00
Drug_Name=""
Drug_Conc=2
Innoc_Conc=0.06250
Strain_Plate=none
ShakeIntensity=High
ShakeMode=Orbital
NumberOfFlashes=1
PartOfPlate=0
MovePlateOutAfterMeasurement=0
IntegrationLagTime=0
IntegrationTime=100
DelayMoveFlashFluorescence=0
run_platerepeat=1
[Drug_Data]
Drug_Plate=none
Strain_Plate=none
Media=ypd
Drug_Name=nd,nd,nd,nd,nd,nd,nd,nd,nd,nd,nd,nd,nd,nd,nd,nd,nd,nd,nd,nd,nd,nd,nd,nd,nd,nd,nd,nd,nd,nd,nd,nd,nd,nd,nd,nd,nd,nd,nd,nd,nd,nd,nd,nd,nd,nd,nd,nd,nd,nd,nd,nd,nd,nd,nd,nd,nd,nd,nd,nd,nd,nd,nd,nd,nd,nd,nd,nd,nd,nd,nd,nd,nd,nd,nd,nd,nd,nd,nd,nd,nd,nd,nd,nd,nd,nd,nd,nd,nd,nd,nd,nd,nd,nd,nd,nd
Strain_Name=ud
Drug_Conc=""
Innoc_Conc=0.06250,0.06250,0.06250,0.06250,0.06250,0.06250,0.06250,0.06250,0.06250,0.06250,0.06250,0.06250,0.06250,0.06250,0.06250,0.06250,0.06250,0.06250,0.06250,0.06250,0.06250,0.06250,0.06250,0.06250,0.06250,0.06250,0.06250,0.06250,0.06250,0.06250,0.06250,0.06250,0.06250,0.06250,0.06250,0.06250,0.06250,0.06250,0.06250,0.06250,0.06250,0.06250,0.06250,0.06250,0.06250,0.06250,0.06250,0.06250,0.06250,0.06250,0.06250,0.06250,0.06250,0.06250,0.06250,0.06250,0.06250,0.06250,0.06250,0.06250,0.06250,0.06250,0.06250,0.06250,0.06250,0.06250,0.06250,0.06250,0.06250,0.06250,0.06250,0.06250,0.06250,0.06250,0.06250,0.06250,0.06250,0.06250,0.06250,0.06250,0.06250,0.06250,0.06250,0.06250,0.06250,0.06250,0.06250,0.06250,0.06250,0.06250,0.06250,0.06250,0.06250,0.06250,0.06250,0.06250
Run_ID=none
Plate_Quarter=A
Units=%,%,%,%,%,%,%,%,%,%,%,%,%,%,%,%,%,%,%,%,%,%,%,%,%,%,%,%,%,%,%,%,%,%,%,%,%,%,%,%,%,%,%,%,%,%,%,%,%,%,%,%,%,%,%,%,%,%,%,%,%,%,%,%,%,%,%,%,%,%,%,%,%,%,%,%,%,%,%,%,%,%,%,%,%,%,%,%,%,%,%,%,%,%,%,%
Parent_ID=""
Project_Name=test
Strain_Backgrnd=0,0,0,0,0,0,0,0,0,0,0,0,0,0,0,0,0,0,0,0,0,0,0,0,0,0,0,0,0,0,0,0,0,0,0,0,0,0,0,0,0,0,0,0,0,0,0,0,0,0,0,0,0,0,0,0,0,0,0,0,0,0,0,0,0,0,0,0,0,0,0,0,0,0,0,0,0,0,0,0,0,0,0,0,0,0,0,0,0,0,0,0,0,0,0,0
Well_Vol=100,100,100,100,100,100,100,100,100,100,100,100,100,100,100,100,100,100,100,100,100,100,100,100,100,100,100,100,100,100,100,100,100,100,100,100,100,100,100,100,100,100,100,100,100,100,100,100,100,100,100,100,100,100,100,100,100,100,100,100,100,100,100,100,100,100,100,100,100,100,100,100,100,100,100,100,100,100,100,100,100,100,100,100,100,100,100,100,100,100,100,100,100,100,100,100
time_frm_freezer=-1.00
gens_frm_freezer=-1.00
user=asmith
Strain_Pool=ud,ud,ud,ud,ud,ud,ud,ud,ud,ud,ud,ud,ud,ud,ud,ud,ud,ud,ud,ud,ud,ud,ud,ud,ud,ud,ud,ud,ud,ud,ud,ud,ud,ud,ud,ud,ud,ud,ud,ud,ud,ud,ud,ud,ud,ud,ud,ud,ud,ud,ud,ud,ud,ud,ud,ud,ud,ud,ud,ud,ud,ud,ud,ud,ud,ud,ud,ud,ud,ud,ud,ud,ud,ud,ud,ud,ud,ud,ud,ud,ud,ud,ud,ud,ud,ud,ud,ud,ud,ud,ud,ud,ud,ud,ud,ud
Well_Alias=A01,A02,A03,A04,A05,A06,A07,A08,A09,A10,A11,A12,B01,B02,B03,B04,B05,B06,B07,B08,B09,B10,B11,B12,C01,C02,C03,C04,C05,C06,C07,C08,C09,C10,C11,C12,D01,D02,D03,D04,D05,D06,D07,D08,D09,D10,D11,D12,E01,E02,E03,E04,E05,E06,E07,E08,E09,E10,E11,E12,F01,F02,F03,F04,F05,F06,F07,F08,F09,F10,F11,F12,G01,G02,G03,G04,G05,G06,G07,G08,G09,G10,G11,G12,H01,H02,H03,H04,H05,H06,H07,H08,H09,H10,H11,H12
Well_Pos=1,2,3,4,5,6,7,8,9,10,11,12,13,14,15,16,17,18,19,20,21,22,23,24,25,26,27,28,29,30,31,32,33,34,35,36,37,38,39,40,41,42,43,44,45,46,47,48,49,50,51,52,53,54,55,56,57,58,59,60,61,62,63,64,65,66,67,68,69,70,71,72,73,74,75,76,77,78,79,80,81,82,83,84,85,86,87,88,89,90,91,92,93,94,95,96
position=A01,A02,A03,A04,A05,A06,A07,A08,A09,A10,A11,A12,B01,B02,B03,B04,B05,B06,B07,B08,B09,B10,B11,B12,C01,C02,C03,C04,C05,C06,C07,C08,C09,C10,C11,C12,D01,D02,D03,D04,D05,D06,D07,D08,D09,D10,D11,D12,E01,E02,E03,E04,E05,E06,E07,E08,E09,E10,E11,E12,F01,F02,F03,F04,F05,F06,F07,F08,F09,F10,F11,F12,G01,G02,G03,G04,G05,G06,G07,G08,G09,G10,G11,G12,H01,H02,H03,H04,H05,H06,H07,H08,H09,H10,H11,H12
[Runtime_State]
Instrument=Tecan_9
Start_Time_Now=3.2627136998E+9
Reads_Completed=87
Innoc_Direction=down
Wells_In_Use=111111111111111111111111111111111111111111111111111111111111111111111111111111111111111111111111
Innoc_Map=111111111111111111111111111111111111111111111111111111111111111111111111111111111111000000000000
Dilute_Map=111111111111111111111111111111111111111111111111111111111111111111111111111111111111111111111111
Save_Sample_Map=101000001010000010100000101000001010000010000000010100000101000011010000110100001101000011010000
Current_OD=0.893,1.084,1.106,0.881,0.864,0.563,1.058,0.854,0.825,0.785,0.784,0.816,0.889,0.915,0.901,1.097,0.799,0.630,1.069,0.895,0.864,0.871,0.881,0.997,0.895,0.924,0.909,0.971,0.891,0.607,0.934,1.072,0.873,0.982,0.984,0.854,0.898,0.943,0.927,0.939,0.800,0.661,0.968,0.830,0.857,0.826,0.848,0.729,0.890,1.032,1.026,0.870,0.803,0.679,0.966,0.497,0.461,0.384,0.412,0.392,0.253,0.602,0.668,0.542,0.400,0.594,0.592,0.334,0.356,0.230,0.301,0.405,0.067,0.067,0.065,0.065,0.065,0.065,0.064,0.064,0.064,0.065,0.065,0.064,0.066,0.065,0.068,0.064,0.065,0.064,0.065,0.065,0.065,0.065,0.065,0.064
Bckgrnd_OD=0.106,0.083,0.084,0.087,0.090,0.084,0.084,0.083,0.082,0.083,0.082,0.083,0.080,0.082,0.083,0.084,0.084,0.084,0.083,0.083,0.082,0.085,0.083,0.082,0.094,0.085,0.084,0.082,0.084,0.084,0.085,0.083,0.083,0.083,0.082,0.085,0.082,0.083,0.083,0.082,0.082,0.082,0.082,0.081,0.083,0.082,0.081,0.081,0.094,0.087,0.085,0.084,0.084,0.083,0.084,0.083,0.082,0.082,0.082,0.084,0.083,0.083,0.083,0.081,0.081,0.083,0.082,0.081,0.082,0.082,0.081,0.082,0.066,0.066,0.063,0.064,0.063,0.063,0.064,0.063,0.063,0.064,0.063,0.062,0.064,0.064,0.064,0.063,0.063,0.064,0.063,0.063,0.063,0.064,0.064,0.063
Mapped=111111111111111111111111111111111111111111111110111111111111111111111111111111111111111111111111
Pipet_Completed=000000000000000000000000000000000000000000000000000000000000000000000000000000000000000000000000
Innoc_Completed=0,0,0,0,0,0,0,0,0,0,0,0,0,0,0,0,0,0,0,0,0,0,0,0,0,0,0,0,0,0,0,0,0,0,0,0,0,0,0,0,0,0,0,0,0,0,0,0,0,0,0,0,0,0,0,0,0,0,0,0,0,0,0,0,0,0,0,0,0,0,0,0,0,0,0,0,0,0,0,0,0,0,0,0,0,0,0,0,0,0,0,0,0,0,0,0
Save_Completed=0,0,0,0,0,0,0,0,0,0,0,0,0,0,0,0,0,0,0,0,0,0,0,0,0,0,0,0,0,0,0,0,0,0,0,0,0,0,0,0,0,0,0,0,0,0,0,0,0,0,0,0,0,0,0,0,0,0,0,0,0,0,0,0,0,0,0,0,0,0,0,0,0,0,0,0,0,0,0,0,0,0,0,0,0,0,0,0,0,0,0,0,0,0,0,0
Pipeted_At=0,0,0,0,0,0,0,0,0,0,0,0,0,0,0,0,0,0,0,0,0,0,0,0,0,0,0,0,0,0,0,0,0,0,0,0,0,0,0,0,0,0,0,0,0,0,0,0,0,0,0,0,0,0,0,0,0,0,0,0,0,0,0,0,0,0,0,0,0,0,0,0,0,0,0,0,0,0,0,0,0,0,0,0,0,0,0,0,0,0,0,0,0,0,0,0
Pipeted_OD=0,0,0,0,0,0,0,0,0,0,0,0,0,0,0,0,0,0,0,0,0,0,0,0,0,0,0,0,0,0,0,0,0,0,0,0,0,0,0,0,0,0,0,0,0,0,0,0,0,0,0,0,0,0,0,0,0,0,0,0,0,0,0,0,0,0,0,0,0,0,0,0,0,0,0,0,0,0,0,0,0,0,0,0,0,0,0,0,0,0,0,0,0,0,0,0
Dilutes_Completed=0,0,0,0,0,0,0,0,0,0,0,0,0,0,0,0,0,0,0,0,0,0,0,0,0,0,0,0,0,0,0,0,0,0,0,0,0,0,0,0,0,0,0,0,0,0,0,0,0,0,0,0,0,0,0,0,0,0,0,0,0,0,0,0,0,0,0,0,0,0,0,0,0,0,0,0,0,0,0,0,0,0,0,0,0,0,0,0,0,0,0,0,0,0,0,0
Time_At_Innoc=0,0,0,0,0,0,0,0,0,0,0,0,0,0,0,0,0,0,0,0,0,0,0,0,0,0,0,0,0,0,0,0,0,0,0,0,0,0,0,0,0,0,0,0,0,0,0,0,0,0,0,0,0,0,0,0,0,0,0,0,0,0,0,0,0,0,0,0,0,0,0,0,0,0,0,0,0,0,0,0,0,0,0,0,0,0,0,0,0,0,0,0,0,0,0,0
Time_At_Save=0,0,0,0,0,0,0,0,0,0,0,0,0,0,0,0,0,0,0,0,0,0,0,0,0,0,0,0,0,0,0,0,0,0,0,0,0,0,0,0,0,0,0,0,0,0,0,0,0,0,0,0,0,0,0,0,0,0,0,0,0,0,0,0,0,0,0,0,0,0,0,0,0,0,0,0,0,0,0,0,0,0,0,0,0,0,0,0,0,0,0,0,0,0,0,0
Time_At_Dilute=0,0,0,0,0,0,0,0,0,0,0,0,0,0,0,0,0,0,0,0,0,0,0,0,0,0,0,0,0,0,0,0,0,0,0,0,0,0,0,0,0,0,0,0,0,0,0,0,0,0,0,0,0,0,0,0,0,0,0,0,0,0,0,0,0,0,0,0,0,0,0,0,0,0,0,0,0,0,0,0,0,0,0,0,0,0,0,0,0,0,0,0,0,0,0,0
Previous_OD=0.893,1.084,1.106,0.881,0.864,0.563,1.058,0.854,0.825,0.785,0.784,0.816,0.889,0.915,0.901,1.097,0.799,0.630,1.069,0.895,0.864,0.871,0.881,0.997,0.895,0.924,0.909,0.971,0.891,0.607,0.934,1.072,0.873,0.982,0.984,0.854,0.898,0.943,0.927,0.939,0.800,0.661,0.968,0.830,0.857,0.826,0.848,0.729,0.890,1.032,1.026,0.870,0.803,0.679,0.966,0.497,0.461,0.384,0.412,0.392,0.253,0.602,0.668,0.542,0.400,0.594,0.592,0.334,0.356,0.230,0.301,0.405,0.067,0.067,0.065,0.065,0.065,0.065,0.064,0.064,0.064,0.065,0.065,0.064,0.066,0.065,0.068,0.064,0.065,0.064,0.065,0.065,0.065,0.065,0.065,0.064
Prev_Delta_OD=0.011,0.006,0.007,0.001,0.004,0.000,0.010,0.002,0.001,0.002,0.002,0.002,0.001,0.002,0.001,0.014,0.003,0.003,0.006,0.003,0.001,0.003,0.004,0.013,0.000,0.003,0.001,0.000,0.004,0.001,0.002,0.010,0.004,0.008,0.005,0.010,0.000,0.000,0.002,0.003,0.010,0.006,0.002,0.004,0.001,0.004,0.005,0.027,0.002,0.022,0.018,0.007,0.002,0.002,0.004,0.013,0.008,0.011,0.013,0.014,0.004,0.025,0.020,0.018,0.010,0.011,0.031,0.005,0.010,0.004,0.009,0.010,0.001,0.001,0.000,0.000,0.001,0.001,0.000,0.000,0.001,0.001,0.001,0.001,0.001,0.001,0.001,0.000,0.002,0.000,0.001,0.001,0.000,0.001,0.001,0.000
Delta_From_Ref=0.000,0.000,1.234,1.011,1.041,2.062,1.254,4.507,0.000,0.000,2.945,2.604,1.541,1.393,1.844,1.342,0.000,0.000,1.470,2.397,2.492,2.675,5.229,6.741,0.000,0.000,1.464,1.333,1.150,1.999,1.237,4.833,0.000,0.000,2.760,2.812,1.933,1.772,3.049,2.592,0.000,0.000,1.853,2.635,2.832,2.928,7.564,7.688,0.000,0.000,0.000,0.000,0.000,0.000,0.000,0.000,0.000,0.000,0.000,0.000,0.000,0.000,0.000,0.000,0.000,0.000,0.000,0.000,0.000,0.000,0.000,0.000,0.000,0.000,0.000,0.000,0.000,0.000,0.000,0.000,0.000,0.000,0.000,0.000,0.000,0.000,0.000,0.000,0.000,0.000,0.000,0.000,0.000,0.000,0.000,0.000
Sig_OD_Delta=0,0,1,1,1,1,1,1,0,0,1,1,1,1,1,1,0,0,1,1,1,1,1,1,0,0,1,1,1,1,1,1,0,0,1,1,1,1,1,1,0,0,1,1,1,1,1,1,0,0,0,0,0,0,0,0,0,0,0,0,0,0,0,0,0,0,0,0,0,0,0,0,0,0,0,0,0,0,0,0,0,0,0,0,0,0,0,0,0,0,0,0,0,0,0,0
Add_Drug_at_Start_Map=000000000000000000000000000000000000000000000000000000000000000000000000000000000000000000000000
[Analysis]
Drug_ID=A1,A2,A3,A4,A5,A6,B1,B2,B3,B4,B5,B6,C1,C2,C3,C4,C5,C6,D1,D2,D3,D4,D5,D6,E1,E2,E3,E4,E5,E6,F1,F2,F3,F4,F5,F6,G1,G2,G3,G4,G5,G6,H1,H2,H3,H4,H5,H6
Decision=no_inh,no_inh,no_inh,no_inh,ps2_2_1,ps2_4_2,no_inh,no_inh,no_inh,no_inh,ps2_2_1,ps2_4_2,no_inh,no_inh,no_inh,no_inh,no_inh,ps2_4_2,ps2_1_1,no_inh,ps2_1_1,no_inh,ps2_4_1,ps2_4_2,ps2_4_2,ps2_4_1,ps2_4_1,ps2_4_2,ps2_4_2,ps2_4_2,other,other,other,other,other,other,screen,screen,ps3_4_6,screen,screen,screen,screen,screen,screen,screen,screen,screen,no_inh,ps2_4_1,ps2_4_1,ps2_4_2,ps2_4_2,ps2_4_1,no_inh,ps2_4_1,ps2_4_1,ps2_4_1,ps2_4_1,ps2_4_1,no_inh,ps2_4_1,ps2_4_1,ps2_4_2,ps2_4_2,other,ps2_1_1,ps2_4_2,ps2_4_2,other,other,other,ps2_4_2,other,other,other,other,other,other,other,other,other,other,other,screen,ps3_4_6,screen,screen,screen,screen,screen,ps3_4_6,screen,screen,screen,screen
Plot_Min=0.100,0.100,0.100,0.100,0.100,0.100,0.100,0.100,0.100,0.100,0.100,0.100,0.100,0.100,0.100,0.100,0.100,0.100,0.100,0.100,0.100,0.100,0.100,0.100,0.100,0.100,0.100,0.100,0.100,0.100,0.100,0.100,0.100,0.100,0.100,0.100,0.100,0.100,0.100,0.100,0.100,0.100,0.100,0.100,0.100,0.100,0.100,0.100
Plot_Max=1.500,1.500,1.500,1.500,1.500,1.500,1.500,1.500,1.500,1.500,1.500,1.500,1.500,1.500,1.500,1.500,1.500,1.500,1.500,1.500,1.500,1.500,1.500,1.500,1.500,1.500,1.500,1.500,1.500,1.500,1.500,1.500,1.500,1.500,1.500,1.500,1.500,1.500,1.500,1.500,1.500,1.500,1.500,1.500,1.500,1.500,1.500,1.500
G_Plot_Min=0.1
G_Plot_Delta=0.7
Plot_On_Off=0
OD_Gen_Pt=0.460
Gens_to_OD_Pt=5.000
Avg_G=2.084,2.079,2.066,2.105,2.176,2.951,2.104,2.077,2.107,2.067,2.172,2.652,2.214,2.081,2.131,2.103,2.095,2.808,2.249,2.226,2.229,2.178,2.273,2.595,3.087,2.823,2.548,2.827,2.891,2.830,5.842,4.132,3.954,4.255,4.744,4.047,0.000,0.000,42.682,0.000,0.000,0.000,0.000,0.000,0.000,0.000,0.000,0.000,2.061,2.329,2.383,2.768,2.812,2.582,2.108,2.339,2.337,2.604,2.414,2.703,2.071,2.386,2.400,2.819,2.756,3.392,2.215,3.086,3.005,3.424,3.448,3.892,2.892,4.391,4.499,4.831,4.700,4.803,4.188,5.093,4.973,6.148,5.342,4.722,0.000,54.837,0.000,0.000,0.000,0.000,0.000,58.965,0.000,0.000,0.000,0.000
Max_Slope=2.099,1.970,2.162,2.680,2.626,4.858,2.056,2.073,2.336,2.384,2.867,4.085,2.012,2.061,2.208,2.249,2.665,4.753,2.086,2.221,2.404,2.639,3.087,3.943,2.242,2.705,2.901,3.191,3.093,4.150,13.103,3.803,3.901,4.830,7.411,6.043,128.790,119.738,83.246,106.301,110.408,89.454,106.259,82.533,106.247,111.935,108.860,166.492,1.939,1.998,2.198,2.377,2.208,1.968,1.914,1.803,1.917,1.935,1.900,1.761,1.852,2.011,1.983,2.149,2.239,2.579,1.911,3.981,2.638,2.835,2.852,3.043,2.115,9.300,9.170,9.414,9.065,7.792,2.802,12.432,10.026,21.281,12.352,7.906,146.499,130.632,157.432,101.201,102.388,132.780,134.927,114.859,102.404,124.975,132.780,149.164
Fit_Model=all
Fit_Const_OD_Base=0.000
Fit_Const_N0=0.01800
Fit_Const_T0=0.000
G_Fit_Min=0.100
G_Fit_Delta=0.400
Fit_On_Off=0.000,0.000,0.000,0.000,0.000,0.000,0.000,0.000,0.000,0.000,0.000,0.000,0.000,0.000,0.000,0.000,0.000,0.000,0.000,0.000,0.000,0.000,0.000,0.000,0.000,0.000,0.000,0.000,0.000,0.000,0.000,0.000,0.000,0.000,0.000,0.000,0.000,0.000,0.000,0.000,0.000,0.000,0.000,0.000,0.000,0.000,0.000,0.000,0.000,0.000,0.000,0.000,0.000,0.000,0.000,0.000,0.000,0.000,0.000,0.000,0.000,0.000,0.000,0.000,0.000,0.000,0.000,0.000,0.000,0.000,0.000,0.000,0.000,0.000,0.000,0.000,0.000,0.000,0.000,0.000,0.000,0.000,0.000,0.000,0.000,0.000,0.000,0.000,0.000,0.000,0.000,0.000,0.000,0.000,0.000,0.000
Fit_Min=0.056,0.033,0.034,0.037,0.040,0.034,0.030,0.032,0.033,0.034,0.034,0.034,0.044,0.035,0.034,0.032,0.034,0.034,0.032,0.033,0.033,0.032,0.032,0.032,0.044,0.037,0.035,0.034,0.034,0.033,0.033,0.033,0.033,0.031,0.031,0.033,0.016,0.016,0.013,0.014,0.013,0.013,0.014,0.014,0.014,0.013,0.013,0.014,0.000,0.000,0.000,0.000,0.000,0.000,0.000,0.000,0.000,0.000,0.000,0.000,0.000,0.000,0.000,0.000,0.000,0.000,0.000,0.000,0.000,0.000,0.000,0.000,0.000,0.000,0.000,0.000,0.000,0.000,0.000,0.000,0.000,0.000,0.000,0.000,0.000,0.000,0.000,0.000,0.000,0.000,0.000,0.000,0.000,0.000,0.000,0.000
Fit_Delta=0.464,0.547,0.443,0.475,0.287,0.222,0.454,0.401,0.379,0.345,0.295,0.292,0.536,0.537,0.486,0.506,0.247,0.297,0.413,0.431,0.339,0.312,0.236,0.249,0.492,0.459,0.501,0.286,0.348,0.302,0.128,0.402,0.454,0.351,0.254,0.389,0.536,0.537,0.003,0.506,0.247,0.297,0.413,0.431,0.339,0.312,0.236,0.249,0.572,0.467,0.356,0.154,0.148,0.245,0.538,0.578,0.424,0.595,0.516,0.180,0.555,0.392,0.521,0.532,0.408,0.613,0.486,0.591,0.664,0.627,0.458,0.562,0.514,0.396,0.290,0.282,0.275,0.272,0.450,0.234,0.178,0.109,0.207,0.226,0.555,0.003,0.521,0.532,0.408,0.613,0.486,0.003,0.664,0.627,0.458,0.562
Fit_Offset=0.105,0.073,0.075,0.075,0.083,0.073,0.072,0.075,0.075,0.078,0.077,0.073,0.088,0.073,0.074,0.071,0.078,0.070,0.075,0.073,0.075,0.074,0.075,0.072,0.092,0.070,0.070,0.069,0.071,0.070,0.036,0.056,0.059,0.053,0.046,0.055,0.000,0.000,0.066,0.000,0.000,0.000,0.000,0.000,0.000,0.000,0.000,0.000,0.073,0.080,0.082,0.078,0.077,0.075,0.074,0.079,0.081,0.088,0.083,0.067,0.074,0.080,0.080,0.084,0.085,0.086,0.074,0.051,0.068,0.074,0.079,0.077,0.067,0.023,0.048,0.058,0.062,0.068,0.063,0.030,0.052,0.048,0.047,0.061,0.000,0.065,0.000,0.000,0.000,0.000,0.000,0.065,0.000,0.000,0.000,0.000
Fit_N0=0.010,0.009,0.009,0.011,0.010,0.011,0.009,0.007,0.009,0.008,0.008,0.012,0.012,0.011,0.009,0.010,0.008,0.010,0.009,0.009,0.009,0.009,0.009,0.010,0.008,0.012,0.012,0.012,0.011,0.011,0.054,0.043,0.017,0.026,0.003,0.025,0.000,0.000,0.000,0.000,0.000,0.000,0.000,0.000,0.000,0.000,0.000,0.000,0.011,0.005,0.006,0.007,0.007,0.008,0.009,0.007,0.005,0.004,0.005,0.014,0.009,0.006,0.006,0.006,0.007,0.005,0.009,0.014,0.010,0.005,0.007,0.034,0.014,0.038,0.022,0.033,0.016,0.026,0.029,0.044,0.026,0.043,0.046,0.017,0.000,0.000,0.000,0.000,0.000,0.000,0.000,0.000,0.000,0.000,0.000,0.000
Fit_T0=1.172,1.003,1.446,1.050,1.567,1.359,1.368,1.142,1.606,1.466,1.406,1.414,0.795,1.405,1.232,1.040,1.370,0.460,1.442,1.201,1.367,1.412,1.426,0.893,-2.190,-0.241,0.444,0.054,0.396,0.529,3.054,3.948,-1.561,-0.202,-20.111,0.800,0.000,0.000,6.306,0.000,0.000,0.000,0.000,0.000,0.000,0.000,0.000,0.000,1.486,1.936,2.217,1.069,0.916,1.002,1.223,2.111,2.293,2.032,2.012,0.328,0.807,1.942,1.480,2.311,3.019,0.938,1.385,-1.899,0.266,-1.826,0.741,7.130,-0.090,-2.363,-1.845,3.070,-0.465,3.244,3.158,-0.327,-0.143,3.771,3.978,-1.180,0.000,6.315,0.000,0.000,0.000,0.000,0.000,6.294,0.000,0.000,0.000,0.000
Fit_G=1.677,1.658,1.536,1.717,1.575,1.979,1.578,1.513,1.546,1.470,1.493,1.987,1.949,1.696,1.673,1.708,1.478,2.166,1.692,1.737,1.689,1.634,1.645,1.971,3.032,2.758,2.329,2.683,2.604,2.420,9.469,5.068,4.564,5.282,6.262,4.454,0.000,0.000,1.543,0.000,0.000,0.000,0.000,0.000,0.000,0.000,0.000,0.000,1.622,1.512,1.507,2.428,2.474,2.238,1.629,1.615,1.461,1.626,1.587,3.150,1.669,1.596,1.691,1.926,1.794,2.453,1.694,3.457,2.729,2.916,2.700,3.305,2.913,6.271,5.109,5.422,4.787,4.926,4.670,7.647,5.812,8.552,7.133,5.037,0.000,1.515,0.000,0.000,0.000,0.000,0.000,1.546,0.000,0.000,0.000,0.000
Fit_Error=193.864,82.797,25.130,59.848,2.606,2.534,16.138,10.463,10.121,4.672,4.923,6.327,299.995,79.841,39.324,56.494,2.198,10.163,6.633,12.077,3.478,2.214,0.568,1.398,403.917,14.137,27.722,3.190,4.215,3.348,0.353,19.743,23.831,6.254,1.751,14.638,0.000,0.000,0.013,0.000,0.000,0.000,0.000,0.000,0.000,0.000,0.000,0.000,100.479,10.875,15.523,0.644,0.391,2.177,44.373,24.426,20.478,308.144,95.558,1.298,76.162,8.915,37.922,204.881,129.173,820.703,10.774,510.828,461.933,194.628,128.347,465.975,23.230,113.936,13.644,6.409,5.742,11.384,39.023,4.258,0.698,0.314,0.918,5.939,0.000,0.007,0.000,0.000,0.000,0.000,0.000,0.013,0.000,0.000,0.000,0.000
Fit_CV=141.000,197.000,146.000,145.000,134.000,147.000,182.000,227.000,151.000,141.000,149.000,208.000,151.000,229.000,202.000,169.000,186.000,173.000,137.000,214.000,147.000,135.000,106.000,170.000,336.000,340.000,361.000,187.000,250.000,191.000,165.000,450.000,461.000,488.000,261.000,1200.000,0.000,0.000,109.000,0.000,0.000,0.000,0.000,0.000,0.000,0.000,0.000,0.000,200.000,211.000,130.000,252.000,61.000,185.000,185.000,211.000,190.000,268.000,145.000,235.000,223.000,112.000,230.000,235.000,274.000,187.000,198.000,462.000,521.000,396.000,407.000,229.000,272.000,749.000,483.000,529.000,500.000,626.000,528.000,567.000,409.000,173.000,223.000,181.000,0.000,103.000,0.000,0.000,0.000,0.000,0.000,117.000,0.000,0.000,0.000,0.000
Time_to_20_Gens=0,0,0,0,0,0,0,0,0,0,0,0,0,0,0,0,0,0,0,0,0,0,0,0,0,0,0,0,0,0,0,0,0,0,0,0,0,0,0,0,0,0,0,0,0,0,0,0
Time_to_each_5_Gens=0,0,0,0,0,0,0,0,0,0,0,0,0,0,0,0,0,0,0,0,0,0,0,0,0,0,0,0,0,0,0,0,0,0,0,0,0,0,0,0,0,0,0,0,0,0,0,0
Time_to_each_n_Gens=10.420,10.393,10.331,10.523,10.879,14.754,10.519,10.383,10.536,10.333,10.859,13.259,11.071,10.407,10.655,10.514,10.477,14.040,11.243,11.130,11.143,10.890,11.365,12.976,15.437,14.117,12.738,14.133,14.457,14.148,21.444,20.662,19.771,21.277,21.455,20.233,0.000,0.000,9.406,0.000,0.000,0.000,0.000,0.000,0.000,0.000,0.000,0.000,10.306,11.647,11.917,13.840,14.060,12.909,10.542,11.694,11.684,13.020,12.072,13.514,10.353,11.929,12.002,14.095,13.778,16.959,11.076,15.431,15.024,17.122,17.240,19.461,14.458,21.443,21.452,21.461,21.457,21.452,20.940,21.446,21.454,21.440,21.453,21.446,0.000,10.801,0.000,0.000,0.000,0.000,0.000,10.808,0.000,0.000,0.000,0.000
Min_Pt_OD=0,0,0,0,0,0,0,0,0,0,0,0,0,0,0,0,0,0,0,0,0,0,0,0,0,0,0,0,0,0,0,0,0,0,0,0,0,0,0,0,0,0,0,0,0,0,0,0
Min_Pt_t=0,0,0,0,0,0,0,0,0,0,0,0,0,0,0,0,0,0,0,0,0,0,0,0,0,0,0,0,0,0,0,0,0,0,0,0,0,0,0,0,0,0,0,0,0,0,0,0
TO_OD=0,0,0,0,0,0,0,0,0,0,0,0,0,0,0,0,0,0,0,0,0,0,0,0,0,0,0,0,0,0,0,0,0,0,0,0,0,0,0,0,0,0,0,0,0,0,0,0
Ref_ID=A01
Multi_Refs=single_ref
test=A01,A02,A03,A04,A05,A06,A07,A08,A09,A10,A11,A12,B01,B02,B03,B04,B05,B06,B07,B08,B09,B10,B11,B12,C01,C02,C03,C04,C05,C06,C07,C08,C09,C10,C11,C12,D01,D02,D03,D04,D05,D06,D07,D08,D09,D10,D11,D12,E01,E02,E03,E04,E05,E06,E07,E08,E09,E10,E11,E12,F01,F02,F03,F04,F05,F06,F07,F08,F09,F10,F11,F12,G01,G02,G03,G04,G05,G06,G07,G08,G09,G10,G11,G12,H01,H02,H03,H04,H05,H06,H07,H08,H09,H10,H11,H12
Start_Time_Now=3.2627137001E+9
Start_Date="5/22/2007+5:21 PM"
pv_to_plate_order=no
gen_time_cutoff=0.000
Drug_Name=nd?:;-ud+0,nd?:;-ud+0,nd?:;-ud+0,nd?:;-ud+0,nd?:;-ud+0,nd?:;-ud+0,nd?:;-ud+0,nd?:;-ud+0,nd?:;-ud+0,nd?:;-ud+0,nd?:;-ud+0,nd?:;-ud+0,nd?:;-ud+0,nd?:;-ud+0,nd?:;-ud+0,nd?:;-ud+0,nd?:;-ud+0,nd?:;-ud+0,nd?:;-ud+0,nd?:;-ud+0,nd?:;-ud+0,nd?:;-ud+0,nd?:;-ud+0,nd?:;-ud+0,nd?:;-ud+0,nd?:;-ud+0,nd?:;-ud+0,nd?:;-ud+0,nd?:;-ud+0,nd?:;-ud+0,nd?:;-ud+0,nd?:;-ud+0,nd?:;-ud+0,nd?:;-ud+0,nd?:;-ud+0,nd?:;-ud+0,nd?:;-ud+0,nd?:;-ud+0,nd?:;-ud+0,nd?:;-ud+0,nd?:;-ud+0,nd?:;-ud+0,nd?:;-ud+0,nd?:;-ud+0,nd?:;-ud+0,nd?:;-ud+0,nd?:;-ud+0,nd?:;-ud+0,nd?:;-ud+0,nd?:;-ud+0,nd?:;-ud+0,nd?:;-ud+0,nd?:;-ud+0,nd?:;-ud+0,nd?:;-ud+0,nd?:;-ud+0,nd?:;-ud+0,nd?:;-ud+0,nd?:;-ud+0,nd?:;-ud+0,nd?:;-ud+0,nd?:;-ud+0,nd?:;-ud+0,nd?:;-ud+0,nd?:;-ud+0,nd?:;-ud+0,nd?:;-ud+0,nd?:;-ud+0,nd?:;-ud+0,nd?:;-ud+0,nd?:;-ud+0,nd?:;-ud+0,nd?:;-ud+0,nd?:;-ud+0,nd?:;-ud+0,nd?:;-ud+0,nd?:;-ud+0,nd?:;-ud+0,nd?:;-ud+0,nd?:;-ud+0,nd?:;-ud+0,nd?:;-ud+0,nd?:;-ud+0,nd?:;-ud+0,nd?:;-ud+0,nd?:;-ud+0,nd?:;-ud+0,nd?:;-ud+0,nd?:;-ud+0,nd?:;-ud+0,nd?:;-ud+0,nd?:;-ud+0,nd?:;-ud+0,nd?:;-ud+0,nd?:;-ud+0,nd?:;-ud+0
Drug_Well_Pos=A01,A02,A03,A04,A05,A06,B01,B02,B03,B04,B05,B06,C01,C02,C03,C04,C05,C06,D01,D02,D03,D04,D05,D06,E01,E02,E03,E04,E05,E06,F01,F02,F03,F04,F05,F06,G01,G02,G03,G04,G05,G06,H01,H02,H03,H04,H05,H06,A07,A08,A09,A10,A11,A12,B07,B08,B09,B10,B11,B12,C07,C08,C09,C10,C11,C12,D07,D08,D09,D10,D11,D12,E07,E08,E09,E10,E11,E12,F07,F08,F09,F10,F11,F12,G07,G08,G09,G10,G11,G12,H07,H08,H09,H10,H11,H12
Avg_G_tcut=2.084,2.079,2.066,2.105,2.176,2.951,2.104,2.077,2.107,2.067,2.172,2.652,2.214,2.081,2.131,2.103,2.095,2.808,2.249,2.226,2.229,2.178,2.273,2.595,3.087,2.823,2.548,2.827,2.891,2.830,5.842,4.132,3.954,4.255,4.744,4.047,0.000,0.000,42.682,0.000,0.000,0.000,0.000,0.000,0.000,0.000,0.000,0.000,2.061,2.329,2.383,2.768,2.812,2.582,2.108,2.339,2.337,2.604,2.414,2.703,2.071,2.386,2.400,2.819,2.756,3.392,2.215,3.086,3.005,3.424,3.448,3.892,2.892,4.391,4.499,4.831,4.700,4.803,4.188,5.093,4.973,6.148,5.342,4.722,0.000,54.837,0.000,0.000,0.000,0.000,0.000,58.965,0.000,0.000,0.000,0.000
t0_from_interval=1.357,2.071,2.102,1.801,1.569,0.071,2.102,2.157,2.086,2.078,1.754,0.829,1.077,1.887,2.059,1.905,1.868,0.507,2.159,1.975,1.918,1.817,1.713,0.903,-1.444,0.456,1.002,0.655,1.010,0.913,-1.671,-1.641,-1.264,-1.872,-2.621,-1.127,0.000,0.000,0.000,0.000,0.000,0.000,0.000,0.000,0.000,0.000,0.000,0.000,2.141,3.242,2.802,3.801,3.789,2.218,2.075,2.912,3.127,3.261,2.584,1.763,1.968,2.692,2.530,2.528,2.457,1.756,2.105,0.720,2.468,1.761,1.606,0.461,0.090,-2.656,-2.257,-1.174,-1.086,-0.551,-1.039,-3.984,-2.345,-1.534,-2.846,-2.275,0.000,0.000,0.000,0.000,0.000,0.000,0.000,0.000,0.000,0.000,0.000,0.000
Sum_Delta_Ref=0.000,0.418,0.331,0.674,3.240,13.301,0.283,0.306,0.742,0.226,3.533,10.939,1.042,0.274,0.483,0.065,0.849,12.171,2.874,1.820,2.205,1.823,4.943,10.372,12.678,9.825,6.362,10.686,12.354,12.698,28.276,24.026,22.745,24.320,25.900,22.312,-1.000,-1.000,32.341,-1.000,-1.000,-1.000,-1.000,-1.000,-1.000,-1.000,-1.000,-1.000,0.486,4.091,5.278,11.648,12.532,8.793,0.646,4.272,4.034,8.101,5.227,9.521,0.140,4.698,4.910,10.694,10.006,18.359,2.370,13.626,12.901,18.267,18.625,23.093,10.678,22.511,23.561,26.084,25.669,26.364,24.813,26.148,26.257,28.763,27.354,25.496,-1.000,32.402,-1.000,-1.000,-1.000,-1.000,-1.000,32.435,-1.000,-1.000,-1.000,-1.000
Gens_at_time_G=5.000,5.000,5.000,5.000,5.000,5.000,5.000,5.000,5.000,5.000,5.000,5.000,5.000,5.000,5.000,5.000,5.000,5.000,5.000,5.000,5.000,5.000,5.000,5.000,5.000,5.000,5.000,5.000,5.000,5.000,3.671,5.000,5.000,5.000,4.522,5.000,0.000,0.000,0.220,0.000,0.000,0.000,0.000,0.000,0.000,0.000,0.000,0.000,5.000,5.000,5.000,5.000,5.000,5.000,5.000,5.000,5.000,5.000,5.000,5.000,5.000,5.000,5.000,5.000,5.000,5.000,5.000,5.000,5.000,5.000,5.000,5.000,5.000,4.883,4.768,4.443,4.565,4.466,5.000,4.211,4.314,3.487,4.016,4.542,0.000,0.197,0.000,0.000,0.000,0.000,0.000,0.183,0.000,0.000,0.000,0.000
G_Int_tcut=1.813,1.664,1.646,1.744,1.862,2.937,1.683,1.645,1.690,1.651,1.821,2.486,1.999,1.704,1.719,1.722,1.722,2.706,1.817,1.831,1.845,1.815,1.930,2.415,3.376,2.732,2.347,2.696,2.689,2.647,6.297,4.460,4.207,4.630,5.324,4.272,0.000,0.000,42.682,0.000,0.000,0.000,0.000,0.000,0.000,0.000,0.000,0.000,1.633,1.681,1.823,2.008,2.054,2.138,1.693,1.756,1.711,1.952,1.897,2.350,1.677,1.847,1.894,2.313,2.264,3.041,1.794,2.942,2.511,3.072,3.127,3.800,2.874,4.935,4.973,5.095,4.938,4.927,4.396,6.039,5.517,6.588,6.051,5.223,0.000,54.837,0.000,0.000,0.000,0.000,0.000,58.965,0.000,0.000,0.000,0.000
Sum_Del_12=0.000,0.335,0.235,0.444,0.964,3.471,0.623,0.403,0.688,0.260,0.950,3.085,1.197,0.379,0.978,0.587,0.473,3.374,2.149,1.816,1.838,1.326,1.905,3.137,4.456,4.454,3.579,4.548,4.810,4.299,6.450,5.805,5.707,5.826,6.059,5.781,7.423,7.403,7.380,7.316,7.303,7.354,7.422,7.373,7.386,7.277,7.384,7.395,0.173,3.193,3.580,5.678,5.781,4.785,0.673,3.281,3.322,5.028,3.884,5.241,0.217,3.501,3.530,5.404,5.362,6.055,1.849,4.678,5.287,5.923,5.956,6.056,4.552,5.599,5.830,6.236,6.265,6.299,5.981,6.065,6.203,6.571,6.306,6.106,7.371,7.413,7.419,7.411,7.393,7.412,7.407,7.433,7.379,7.399,7.426,7.432
Sum_Del_20=0.000,0.397,0.311,0.654,3.161,12.901,0.272,0.290,0.717,0.211,3.434,10.617,1.028,0.269,0.475,0.065,0.822,11.817,2.802,1.782,2.155,1.777,4.815,10.077,12.424,9.628,6.238,10.468,12.086,12.364,27.423,23.369,22.151,23.644,25.147,21.713,31.415,31.394,31.340,31.280,31.287,31.330,31.406,31.354,31.344,31.250,31.368,31.380,0.480,4.004,5.164,11.386,12.251,8.603,0.624,4.177,3.949,7.937,5.119,9.330,0.145,4.597,4.805,10.480,9.801,17.985,2.308,13.343,12.643,17.893,18.246,22.511,10.456,21.875,22.892,25.326,24.930,25.599,24.126,25.374,25.485,27.891,26.538,24.760,31.362,31.400,31.409,31.393,31.363,31.394,31.385,31.431,31.343,31.375,31.417,31.423
Sum_Del_24=0.000,0.445,0.360,0.634,3.180,14.327,0.242,0.308,0.732,0.230,3.648,11.689,0.946,0.352,0.368,0.036,0.837,13.008,2.879,1.722,2.141,1.801,5.039,11.007,12.443,9.622,6.161,10.503,12.292,13.207,30.562,25.041,23.414,25.520,27.624,23.228,35.373,35.352,35.294,35.234,35.243,35.285,35.363,35.310,35.290,35.207,35.325,35.337,0.547,4.002,5.209,11.665,12.531,8.719,0.653,4.212,3.930,7.918,5.105,9.314,0.165,4.607,4.824,10.465,9.829,18.023,2.381,13.424,12.644,17.997,18.283,23.561,10.539,23.829,24.991,27.864,27.328,28.138,25.945,28.104,28.143,31.142,29.463,27.173,35.321,35.357,35.369,35.350,35.319,35.350,35.341,35.390,35.296,35.333,35.375,35.381
Sum_12=7.495,7.161,7.260,7.051,6.531,4.024,6.872,7.092,6.807,7.235,6.546,4.411,6.298,7.116,6.518,6.909,7.023,4.122,5.346,5.679,5.657,6.170,5.590,4.358,3.039,3.041,3.917,2.947,2.685,3.196,1.046,1.691,1.788,1.670,1.436,1.714,0.073,0.092,0.115,0.179,0.193,0.141,0.074,0.123,0.109,0.218,0.111,0.100,7.322,4.302,3.916,1.817,1.714,2.710,6.822,4.214,4.173,2.467,3.611,2.254,7.278,3.994,3.966,2.091,2.133,1.440,5.646,2.817,2.208,1.572,1.539,1.439,2.943,1.896,1.665,1.259,1.230,1.196,1.514,1.430,1.292,0.924,1.189,1.389,0.124,0.082,0.076,0.084,0.102,0.083,0.089,0.062,0.116,0.096,0.070,0.063
Sum_20=31.527,31.130,31.215,30.873,28.366,18.626,31.255,31.237,30.810,31.316,28.093,20.910,30.498,31.796,31.052,31.462,30.705,19.710,28.725,29.745,29.372,29.750,26.712,21.450,19.103,21.899,25.289,21.059,19.441,19.162,4.104,8.158,9.376,7.882,6.380,9.814,0.112,0.133,0.186,0.246,0.240,0.197,0.120,0.173,0.183,0.277,0.159,0.147,32.007,27.523,26.363,20.140,19.276,22.924,30.903,27.350,27.578,23.590,26.408,22.197,31.672,26.929,26.722,21.046,21.726,13.542,29.219,18.184,18.883,13.634,13.281,9.016,21.070,9.652,8.635,6.201,6.597,5.928,7.401,6.153,6.042,3.635,4.989,6.767,0.164,0.127,0.117,0.134,0.163,0.133,0.142,0.096,0.184,0.152,0.110,0.104
Sum_24=35.492,35.046,35.132,34.857,32.312,21.164,35.250,35.183,34.759,35.261,31.843,23.802,34.545,35.844,35.123,35.527,34.654,22.484,32.613,33.770,33.351,33.690,30.452,24.484,23.048,25.870,29.331,24.989,23.199,22.284,4.930,10.450,12.077,9.971,7.867,12.263,0.119,0.140,0.197,0.257,0.249,0.206,0.128,0.181,0.202,0.284,0.167,0.155,36.038,31.489,30.282,23.826,22.961,26.773,34.838,31.279,31.562,27.573,30.387,26.177,35.656,30.885,30.668,25.026,25.662,17.468,33.111,22.067,22.847,17.494,17.209,11.930,24.953,11.662,10.501,7.627,8.164,7.354,9.547,7.388,7.348,4.350,6.029,8.318,0.170,0.135,0.123,0.141,0.173,0.141,0.151,0.102,0.195,0.158,0.116,0.111
G_by_Interval=1.813,1.664,1.646,1.744,1.862,2.937,1.683,1.645,1.690,1.651,1.821,2.486,1.999,1.704,1.719,1.722,1.722,2.706,1.817,1.831,1.845,1.815,1.930,2.415,3.376,2.732,2.347,2.696,2.689,2.647,6.297,4.460,4.207,4.630,5.324,4.272,0.000,0.000,42.682,0.000,0.000,0.000,0.000,0.000,0.000,0.000,0.000,0.000,1.633,1.681,1.823,2.008,2.054,2.138,1.693,1.756,1.711,1.952,1.897,2.350,1.677,1.847,1.894,2.313,2.264,3.041,1.794,2.942,2.511,3.072,3.127,3.800,2.874,4.935,4.973,5.095,4.938,4.927,4.396,6.039,5.517,6.588,6.051,5.223,0.000,54.837,0.000,0.000,0.000,0.000,0.000,58.965,0.000,0.000,0.000,0.000
Avg_G_t8=2.084,2.079,2.066,2.105,2.176,2.951,2.104,2.077,2.107,2.067,2.172,2.652,2.214,2.081,2.131,2.103,2.095,2.808,2.249,2.226,2.229,2.178,2.273,2.595,3.087,2.823,2.548,2.827,2.891,2.830,5.842,4.132,3.954,4.255,4.744,4.047,0.000,0.000,42.682,0.000,0.000,0.000,0.000,0.000,0.000,0.000,0.000,0.000,2.061,2.329,2.383,2.768,2.812,2.582,2.108,2.339,2.337,2.604,2.414,2.703,2.071,2.386,2.400,2.819,2.756,3.392,2.215,3.086,3.005,3.424,3.448,3.892,2.892,4.391,4.499,4.831,4.700,4.803,4.188,5.093,4.973,6.148,5.342,4.722,0.000,54.837,0.000,0.000,0.000,0.000,0.000,58.965,0.000,0.000,0.000,0.000
G_int_t8=1.813,1.664,1.646,1.744,1.862,2.937,1.683,1.645,1.690,1.651,1.821,2.486,1.999,1.704,1.719,1.722,1.722,2.706,1.817,1.831,1.845,1.815,1.930,2.415,3.376,2.732,2.347,2.696,2.689,2.647,6.297,4.460,4.207,4.630,5.324,4.272,0.000,0.000,42.682,0.000,0.000,0.000,0.000,0.000,0.000,0.000,0.000,0.000,1.633,1.681,1.823,2.008,2.054,2.138,1.693,1.756,1.711,1.952,1.897,2.350,1.677,1.847,1.894,2.313,2.264,3.041,1.794,2.942,2.511,3.072,3.127,3.800,2.874,4.935,4.973,5.095,4.938,4.927,4.396,6.039,5.517,6.588,6.051,5.223,0.000,54.837,0.000,0.000,0.000,0.000,0.000,58.965,0.000,0.000,0.000,0.000
Avg_G_t12=2.084,2.079,2.066,2.105,2.176,2.951,2.104,2.077,2.107,2.067,2.172,2.652,2.214,2.081,2.131,2.103,2.095,2.808,2.249,2.226,2.229,2.178,2.273,2.595,3.087,2.823,2.548,2.827,2.891,2.830,5.842,4.132,3.954,4.255,4.744,4.047,0.000,0.000,42.682,0.000,0.000,0.000,0.000,0.000,0.000,0.000,0.000,0.000,2.061,2.329,2.383,2.768,2.812,2.582,2.108,2.339,2.337,2.604,2.414,2.703,2.071,2.386,2.400,2.819,2.756,3.392,2.215,3.086,3.005,3.424,3.448,3.892,2.892,4.391,4.499,4.831,4.700,4.803,4.188,5.093,4.973,6.148,5.342,4.722,0.000,54.837,0.000,0.000,0.000,0.000,0.000,58.965,0.000,0.000,0.000,0.000
G_int_t12=1.813,1.664,1.646,1.744,1.862,2.937,1.683,1.645,1.690,1.651,1.821,2.486,1.999,1.704,1.719,1.722,1.722,2.706,1.817,1.831,1.845,1.815,1.930,2.415,3.376,2.732,2.347,2.696,2.689,2.647,6.297,4.460,4.207,4.630,5.324,4.272,0.000,0.000,42.682,0.000,0.000,0.000,0.000,0.000,0.000,0.000,0.000,0.000,1.633,1.681,1.823,2.008,2.054,2.138,1.693,1.756,1.711,1.952,1.897,2.350,1.677,1.847,1.894,2.313,2.264,3.041,1.794,2.942,2.511,3.072,3.127,3.800,2.874,4.935,4.973,5.095,4.938,4.927,4.396,6.039,5.517,6.588,6.051,5.223,0.000,54.837,0.000,0.000,0.000,0.000,0.000,58.965,0.000,0.000,0.000,0.000
Avg_G_inflex=2.094,2.079,2.084,2.105,2.155,2.564,2.123,2.096,2.127,2.085,2.132,2.471,2.214,2.081,2.131,2.103,2.134,2.565,2.275,2.247,2.257,2.206,2.294,2.485,3.087,2.835,2.548,2.876,2.923,2.768,5.748,4.185,3.969,4.280,4.731,3.991,0.000,0.000,57.101,0.000,0.000,0.000,0.000,0.000,0.000,0.000,0.000,0.000,2.061,2.341,2.435,3.312,3.410,2.818,2.108,2.339,2.362,2.604,2.414,3.183,2.071,2.418,2.400,2.819,2.789,3.392,2.216,3.086,3.005,3.424,3.457,3.892,2.892,4.346,4.234,4.813,4.602,4.803,4.211,5.032,4.749,6.019,5.337,4.557,0.000,6.093,0.000,0.000,0.000,0.000,0.000,96.467,0.000,0.000,0.000,0.000
G_int_inflex=1.830,1.664,1.670,1.744,1.719,2.162,1.713,1.650,1.685,1.620,1.657,2.110,1.999,1.704,1.719,1.722,1.649,2.237,1.842,1.856,1.833,1.786,1.820,2.132,3.376,2.751,2.347,2.752,2.717,2.494,6.239,4.571,4.232,4.722,5.382,4.193,0.000,0.000,57.101,0.000,0.000,0.000,0.000,0.000,0.000,0.000,0.000,0.000,1.633,1.700,1.839,2.871,2.978,2.409,1.693,1.756,1.731,1.948,1.897,3.005,1.677,1.860,1.894,2.313,2.295,3.041,1.795,2.942,2.511,3.072,3.142,3.800,2.874,4.869,4.558,5.072,4.780,4.934,4.436,5.964,4.837,6.478,5.704,5.019,0.000,6.093,0.000,0.000,0.000,0.000,0.000,96.467,0.000,0.000,0.000,0.000
G_by_Interval_g4=2.256,1.710,1.670,1.760,1.878,2.707,1.753,1.693,1.721,1.683,1.809,2.368,2.329,1.709,1.739,1.754,1.740,2.556,1.863,1.872,1.877,1.836,1.945,2.327,3.624,2.649,2.309,2.631,2.682,2.616,6.297,4.265,4.030,4.425,5.013,4.006,0.000,0.000,42.682,0.000,0.000,0.000,0.000,0.000,0.000,0.000,0.000,0.000,1.650,1.839,1.982,2.358,2.396,2.209,1.739,1.868,1.891,2.239,2.050,2.462,1.695,1.980,2.022,2.526,2.471,3.215,1.836,2.872,2.722,3.274,3.329,3.999,2.762,4.462,4.600,4.992,4.766,4.968,4.270,5.377,5.113,6.588,5.701,4.976,0.000,54.837,0.000,0.000,0.000,0.000,0.000,58.965,0.000,0.000,0.000,0.000
G_int_t8_g4=2.256,1.710,1.670,1.760,1.878,2.707,1.753,1.693,1.721,1.683,1.809,2.368,2.329,1.709,1.739,1.754,1.740,2.556,1.863,1.872,1.877,1.836,1.945,2.327,3.624,2.649,2.309,2.631,2.682,2.616,6.297,4.265,4.030,4.425,5.013,4.006,0.000,0.000,42.682,0.000,0.000,0.000,0.000,0.000,0.000,0.000,0.000,0.000,1.650,1.839,1.982,2.358,2.396,2.209,1.739,1.868,1.891,2.239,2.050,2.462,1.695,1.980,2.022,2.526,2.471,3.215,1.836,2.872,2.722,3.274,3.329,3.999,2.762,4.462,4.600,4.992,4.766,4.968,4.270,5.377,5.113,6.588,5.701,4.976,0.000,54.837,0.000,0.000,0.000,0.000,0.000,58.965,0.000,0.000,0.000,0.000
G_int_t12_g4=2.256,1.710,1.670,1.760,1.878,2.707,1.753,1.693,1.721,1.683,1.809,2.368,2.329,1.709,1.739,1.754,1.740,2.556,1.863,1.872,1.877,1.836,1.945,2.327,3.624,2.649,2.309,2.631,2.682,2.616,6.297,4.265,4.030,4.425,5.013,4.006,0.000,0.000,42.682,0.000,0.000,0.000,0.000,0.000,0.000,0.000,0.000,0.000,1.650,1.839,1.982,2.358,2.396,2.209,1.739,1.868,1.891,2.239,2.050,2.462,1.695,1.980,2.022,2.526,2.471,3.215,1.836,2.872,2.722,3.274,3.329,3.999,2.762,4.462,4.600,4.992,4.766,4.968,4.270,5.377,5.113,6.588,5.701,4.976,0.000,54.837,0.000,0.000,0.000,0.000,0.000,58.965,0.000,0.000,0.000,0.000
G_int_inflex_g4=2.238,1.710,1.688,1.760,1.762,2.114,1.776,1.698,1.720,1.664,1.691,2.082,2.299,1.709,1.739,1.754,1.695,2.198,1.883,1.892,1.873,1.818,1.875,2.111,3.651,2.663,2.309,2.659,2.701,2.502,6.239,4.338,4.049,4.472,5.022,3.934,0.000,0.000,57.101,0.000,0.000,0.000,0.000,0.000,0.000,0.000,0.000,0.000,1.650,1.853,2.008,2.871,2.978,2.412,1.739,1.868,1.910,2.231,2.050,3.005,1.695,1.997,2.022,2.526,2.503,3.215,1.836,2.872,2.722,3.274,3.341,3.999,2.762,4.406,4.267,4.973,4.643,4.975,4.299,5.305,4.837,6.478,5.704,4.798,0.000,6.093,0.000,0.000,0.000,0.000,0.000,96.467,0.000,0.000,0.000,0.000
Time_Inflex=10.828,11.319,10.583,11.073,9.603,10.583,10.828,10.338,10.338,9.848,9.603,11.073,12.056,11.319,11.319,11.319,9.112,11.564,11.319,11.319,10.583,10.093,9.603,10.583,16.224,14.506,13.526,12.791,13.771,12.546,19.165,20.462,20.217,20.217,20.217,19.410,0.278,0.278,18.675,0.278,0.278,0.278,0.278,0.278,0.278,0.278,0.278,0.278,11.319,12.056,11.564,11.809,12.056,11.809,11.319,12.791,11.809,14.261,12.791,12.056,11.319,11.809,12.791,14.997,13.771,18.675,11.564,18.185,17.694,19.165,17.694,20.973,15.242,21.218,18.920,21.218,20.217,20.973,21.218,20.973,17.939,18.920,21.218,18.675,0.278,16.959,0.278,0.278,0.278,0.278,0.278,18.675,0.278,0.278,0.278,0.278
OD_Inflex=0.607,0.678,0.568,0.602,0.408,0.332,0.577,0.520,0.498,0.468,0.411,0.392,0.692,0.663,0.612,0.629,0.367,0.399,0.541,0.558,0.455,0.425,0.342,0.347,0.634,0.575,0.613,0.396,0.460,0.403,0.216,0.510,0.566,0.454,0.347,0.485,0.068,0.069,0.063,0.068,0.066,0.067,0.067,0.067,0.068,0.066,0.066,0.067,0.703,0.597,0.474,0.273,0.272,0.377,0.663,0.707,0.541,0.712,0.646,0.302,0.687,0.509,0.642,0.650,0.528,0.720,0.607,0.697,0.784,0.741,0.579,0.674,0.631,0.484,0.385,0.373,0.366,0.373,0.561,0.324,0.266,0.199,0.292,0.313,0.066,0.064,0.065,0.067,0.067,0.065,0.066,0.063,0.067,0.067,0.066,0.065
Time_Saturation=19.410,19.655,18.185,20.217,13.526,17.204,18.185,18.430,15.242,18.185,14.751,18.185,19.655,19.165,19.410,20.462,18.185,20.217,18.185,18.185,18.185,15.242,18.185,17.939,19.655,19.900,16.224,19.165,19.410,17.449,0.000,0.000,0.000,0.000,0.000,0.000,0.278,0.278,0.000,0.278,0.278,0.278,0.278,0.278,0.278,0.278,0.278,0.278,18.185,14.751,20.462,19.655,15.487,18.920,15.733,18.430,19.410,18.430,19.410,19.410,17.939,14.016,19.655,17.204,18.185,19.410,18.185,19.900,18.185,19.900,20.462,0.000,17.449,0.000,0.000,0.000,0.000,0.000,0.000,0.000,0.000,0.000,0.000,0.000,0.278,0.000,0.278,0.278,0.278,0.278,0.278,0.000,0.278,0.278,0.278,0.278
OD_Saturation=0.896,1.021,1.004,0.883,0.744,0.579,0.883,0.909,0.887,0.989,0.771,0.642,0.913,0.927,0.915,0.970,0.883,0.612,0.895,0.941,0.924,0.885,0.795,0.658,0.878,0.961,0.849,0.847,0.795,0.664,0.000,0.000,0.000,0.000,0.000,0.000,0.068,0.069,0.000,0.068,0.066,0.067,0.067,0.067,0.068,0.066,0.066,0.067,0.968,0.824,0.830,0.785,0.697,0.813,0.908,0.884,0.861,0.853,0.882,0.918,0.926,0.825,0.875,0.839,0.888,0.802,0.960,0.808,0.823,0.806,0.830,0.000,0.924,0.000,0.000,0.000,0.000,0.000,0.000,0.000,0.000,0.000,0.000,0.000,0.066,0.000,0.065,0.067,0.067,0.065,0.066,0.000,0.067,0.067,0.066,0.065
Ref_Well_Name=A01,A01,A01,A01,A01,A01,A01,A01,A01,A01,A01,A01,A01,A01,A01,A01,A01,A01,A01,A01,A01,A01,A01,A01,A01,A01,A01,A01,A01,A01,A01,A01,A01,A01,A01,A01,A01,A01,A01,A01,A01,A01,A01,A01,A01,A01,A01,A01,A01,A01,A01,A01,A01,A01,A01,A01,A01,A01,A01,A01,A01,A01,A01,A01,A01,A01,A01,A01,A01,A01,A01,A01,A01,A01,A01,A01,A01,A01,A01,A01,A01,A01,A01,A01,A01,A01,A01,A01,A01,A01,A01,A01,A01,A01,A01,A01
Ratio_Avg_G=1.000,1.003,1.009,0.990,0.958,0.706,0.991,1.004,0.989,1.008,0.960,0.786,0.941,1.001,0.978,0.991,0.995,0.742,0.927,0.936,0.935,0.957,0.917,0.803,0.675,0.738,0.818,0.737,0.721,0.737,0.357,0.504,0.527,0.490,0.439,0.515,Inf,Inf,0.049,Inf,Inf,Inf,Inf,Inf,Inf,Inf,Inf,Inf,1.011,0.895,0.874,0.753,0.741,0.807,0.988,0.891,0.892,0.800,0.863,0.771,1.006,0.874,0.868,0.739,0.756,0.614,0.941,0.675,0.694,0.609,0.604,0.535,0.721,0.475,0.463,0.431,0.443,0.434,0.498,0.409,0.419,0.339,0.390,0.441,Inf,0.038,Inf,Inf,Inf,Inf,Inf,0.035,Inf,Inf,Inf,Inf
Ratio_Fit_G=1.000,1.012,1.092,0.977,1.065,0.848,1.063,1.108,1.085,1.141,1.123,0.844,0.860,0.989,1.003,0.982,1.135,0.774,0.992,0.965,0.993,1.026,1.019,0.851,0.553,0.608,0.720,0.625,0.644,0.693,0.177,0.331,0.367,0.318,0.268,0.377,Inf,Inf,1.087,Inf,Inf,Inf,Inf,Inf,Inf,Inf,Inf,Inf,1.034,1.109,1.113,0.691,0.678,0.749,1.030,1.038,1.148,1.032,1.057,0.533,1.005,1.051,0.992,0.871,0.935,0.684,0.990,0.485,0.615,0.575,0.621,0.508,0.576,0.267,0.328,0.309,0.350,0.340,0.359,0.219,0.289,0.196,0.235,0.333,Inf,1.107,Inf,Inf,Inf,Inf,Inf,1.085,Inf,Inf,Inf,Inf
Ratio_G_Int=1.000,1.089,1.101,1.039,0.974,0.617,1.077,1.102,1.073,1.098,0.995,0.729,0.907,1.064,1.054,1.053,1.053,0.670,0.998,0.990,0.982,0.999,0.939,0.751,0.537,0.663,0.772,0.672,0.674,0.685,0.288,0.406,0.431,0.392,0.340,0.424,Inf,Inf,0.042,Inf,Inf,Inf,Inf,Inf,Inf,Inf,Inf,Inf,1.110,1.078,0.994,0.903,0.882,0.848,1.070,1.032,1.059,0.929,0.955,0.771,1.081,0.981,0.957,0.784,0.801,0.596,1.010,0.616,0.722,0.590,0.580,0.477,0.631,0.367,0.365,0.356,0.367,0.368,0.412,0.300,0.329,0.275,0.300,0.347,Inf,0.033,Inf,Inf,Inf,Inf,Inf,0.031,Inf,Inf,Inf,Inf
Ratio_t0_Fit=1.000,1.168,0.811,1.116,0.748,0.863,0.857,1.026,0.730,0.800,0.834,0.829,1.474,0.835,0.951,1.128,0.855,2.548,0.813,0.976,0.857,0.830,0.822,1.313,-0.535,-4.858,2.638,21.516,2.963,2.217,0.384,0.297,-0.751,-5.806,-0.058,1.465,Inf,Inf,0.186,Inf,Inf,Inf,Inf,Inf,Inf,Inf,Inf,Inf,0.789,0.605,0.529,1.097,1.280,1.170,0.958,0.555,0.511,0.577,0.583,3.573,1.452,0.604,0.792,0.507,0.388,1.250,0.846,-0.617,4.410,-0.642,1.582,0.164,-13.015,-0.496,-0.635,0.382,-2.518,0.361,0.371,-3.584,-8.221,0.311,0.295,-0.993,Inf,0.186,Inf,Inf,Inf,Inf,Inf,0.186,Inf,Inf,Inf,Inf
Ratio_t0_G_Int=1.000,0.655,0.645,0.754,0.865,19.197,0.646,0.629,0.651,0.653,0.774,1.637,1.259,0.719,0.659,0.712,0.726,2.674,0.628,0.687,0.708,0.747,0.792,1.502,-0.940,2.975,1.354,2.073,1.343,1.485,-0.812,-0.827,-1.073,-0.725,-0.518,-1.204,Inf,Inf,Inf,Inf,Inf,Inf,Inf,Inf,Inf,Inf,Inf,Inf,0.634,0.418,0.484,0.357,0.358,0.612,0.654,0.466,0.434,0.416,0.525,0.770,0.689,0.504,0.536,0.537,0.552,0.773,0.644,1.886,0.550,0.771,0.845,2.945,15.100,-0.511,-0.601,-1.156,-1.250,-2.461,-1.306,-0.341,-0.579,-0.885,-0.477,-0.596,Inf,Inf,Inf,Inf,Inf,Inf,Inf,Inf,Inf,Inf,Inf,Inf
Ref_Curve_Array=1,1,1,1,1,1,1,1,1,1,1,1,1,1,1,1,1,1,1,1,1,1,1,1,1,1,1,1,1,1,1,1,1,1,1,1,1,1,1,1,1,1,1,1,1,1,1,1,1,1,1,1,1,1,1,1,1,1,1,1,1,1,1,1,1,1,1,1,1,1,1,1,1,1,1,1,1,1,1,1,1,1,1,1,1,1,1,1,1,1,1,1,1,1,1,1
Default_ref=0
Comm_Map=,,,,,
Comm_Consol=,,,,,,,,
Comm_Screen=,,,,,
Analysis_Set=A,A,A,A,A,A,A,A,A,A,A,A,A,A,A,A,A,A,A,A,A,A,A,A,A,A,A,A,A,A,A,A,A,A,A,A,A,A,A,A,A,A,A,A,A,A,A,A,A,A,A,A,A,A,A,A,A,A,A,A,A,A,A,A,A,A,A,A,A,A,A,A,A,A,A,A,A,A,A,A,A,A,A,A,A,A,A,A,A,A,A,A,A,A,A,A
Ref_Type=single_ref,single_ref,single_ref,single_ref,single_ref,single_ref,single_ref,single_ref,single_ref,single_ref,single_ref,single_ref,single_ref,single_ref,single_ref,single_ref,single_ref,single_ref,single_ref,single_ref,single_ref,single_ref,single_ref,single_ref,single_ref,single_ref,single_ref,single_ref,single_ref,single_ref,single_ref,single_ref,single_ref,single_ref,single_ref,single_ref,single_ref,single_ref,single_ref,single_ref,single_ref,single_ref,single_ref,single_ref,single_ref,single_ref,single_ref,single_ref,single_ref,single_ref,single_ref,single_ref,single_ref,single_ref,single_ref,single_ref,single_ref,single_ref,single_ref,single_ref,single_ref,single_ref,single_ref,single_ref,single_ref,single_ref,single_ref,single_ref,single_ref,single_ref,single_ref,single_ref,single_ref,single_ref,single_ref,single_ref,single_ref,single_ref,single_ref,single_ref,single_ref,single_ref,single_ref,single_ref,single_ref,single_ref,single_ref,single_ref,single_ref,single_ref,single_ref,single_ref,single_ref,single_ref,single_ref,single_ref
Wells_In_Use=0,0,0,0,0,0,0,0,0,0,0,0,0,0,0,0,0,0,0,0,0,0,0,0,0,0,0,0,0,0,0,0,0,0,0,0,0,0,0,0,0,0,0,0,0,0,0,0,0,0,0,0,0,0,0,0,0,0,0,0,0,0,0,0,0,0,0,0,0,0,0,0,0,0,0,0,0,0,0,0,0,0,0,0,0,0,0,0,0,0,0,0,0,0,0,0
[Flor:]
[Flor2:]
[Lumin:]
[Data:]
Read=DateTime	RunT[s]	Temp	Well_1	Well_2	Well_3	Well_4	Well_5	Well_6	Well_7	Well_8	Well_9	Well_10	Well_11	Well_12	Well_13	Well_14	Well_15	Well_16	Well_17	Well_18	Well_19	Well_20	Well_21	Well_22	Well_23	Well_24	Well_25	Well_26	Well_27	Well_28	Well_29	Well_30	Well_31	Well_32	Well_33	Well_34	Well_35	Well_36	Well_37	Well_38	Well_39	Well_40	Well_41	Well_42	Well_43	Well_44	Well_45	Well_46	Well_47	Well_48	Well_49	Well_50	Well_51	Well_52	Well_53	Well_54	Well_55	Well_56	Well_57	Well_58	Well_59	Well_60	Well_61	Well_62	Well_63	Well_64	Well_65	Well_66	Well_67	Well_68	Well_69	Well_70	Well_71	Well_72	Well_73	Well_74	Well_75	Well_76	Well_77	Well_78	Well_79	Well_80	Well_81	Well_82	Well_83	Well_84	Well_85	Well_86	Well_87	Well_88	Well_89	Well_90	Well_91	Well_92	Well_93	Well_94	Well_95	Well_96
1=17:36:41	1001	298	0.1275	0.0857	0.0857	0.0885	0.0903	0.0847	0.0843	0.0837	0.0845	0.0842	0.0820	0.0849	0.0820	0.0844	0.0848	0.0851	0.0844	0.0853	0.0879	0.0839	0.0832	0.0849	0.0835	0.0840	0.1130	0.0869	0.0858	0.0849	0.0865	0.0862	0.0859	0.0838	0.0852	0.0843	0.0839	0.0855	0.0833	0.0843	0.0854	0.0848	0.0843	0.0843	0.0833	0.0823	0.0839	0.0832	0.0831	0.0824	0.0997	0.0894	0.0870	0.0857	0.0871	0.0854	0.0876	0.0844	0.0840	0.0835	0.0832	0.0864	0.0833	0.0848	0.0846	0.0842	0.0825	0.0843	0.0834	0.0829	0.0825	0.0833	0.0828	0.0826	0.0685	0.0687	0.0673	0.0678	0.0663	0.0673	0.0664	0.0656	0.0652	0.0667	0.0670	0.0652	0.0670	0.0671	0.0676	0.0660	0.0663	0.0666	0.0659	0.0660	0.0671	0.0672	0.0664	0.0654
2=17:51:23	1883	301	0.1235	0.0873	0.0857	0.0894	0.0936	0.0841	0.0864	0.0837	0.0831	0.0832	0.0819	0.0836	0.0801	0.0819	0.0843	0.0862	0.0876	0.0842	0.0833	0.0834	0.0822	0.0851	0.0837	0.0824	0.1171	0.0874	0.0850	0.0835	0.0874	0.0845	0.0850	0.0828	0.0835	0.0840	0.0820	0.0848	0.0822	0.0829	0.0839	0.0818	0.0824	0.0823	0.0825	0.0820	0.0827	0.0820	0.0820	0.0830	0.1212	0.0867	0.0860	0.0849	0.0841	0.0837	0.0845	0.0830	0.0824	0.0824	0.0825	0.0842	0.0839	0.0832	0.0832	0.0837	0.0823	0.0828	0.0820	0.0821	0.0816	0.0822	0.0807	0.0820	0.0672	0.0672	0.0650	0.0664	0.0652	0.0647	0.0650	0.0641	0.0641	0.0659	0.0646	0.0641	0.0663	0.0653	0.0661	0.0648	0.0645	0.0650	0.0646	0.0647	0.0653	0.0654	0.0649	0.0642
3=18:06:05	2765	298	0.1221	0.0833	0.0838	0.0873	0.0910	0.0845	0.0838	0.0833	0.0826	0.0842	0.0832	0.0826	0.0799	0.0828	0.0831	0.0842	0.0836	0.0847	0.0827	0.0832	0.0822	0.0859	0.0828	0.0837	0.0940	0.0848	0.0850	0.0823	0.0855	0.0858	0.0852	0.0828	0.0832	0.0832	0.0828	0.0855	0.0828	0.0826	0.0833	0.0818	0.0825	0.0825	0.0822	0.0806	0.0825	0.0816	0.0813	0.0810	0.0944	0.0868	0.0846	0.0841	0.0843	0.0838	0.0844	0.0828	0.0816	0.0830	0.0818	0.0855	0.0831	0.0833	0.0838	0.0814	0.0809	0.0825	0.0824	0.0810	0.0819	0.0821	0.0817	0.0817	0.0670	0.0666	0.0656	0.0663	0.0640	0.0649	0.0646	0.0645	0.0644	0.0654	0.0649	0.0637	0.0656	0.0650	0.0656	0.0648	0.0648	0.0649	0.0637	0.0640	0.0657	0.0651	0.0647	0.0643
4=18:20:47	3647	301	0.1256	0.0834	0.0842	0.0890	0.0922	0.0850	0.0836	0.0839	0.0835	0.0837	0.0838	0.0834	0.0813	0.0834	0.0843	0.0851	0.0840	0.0851	0.0847	0.0844	0.0833	0.0864	0.0846	0.0835	0.1122	0.0860	0.0840	0.0833	0.0844	0.0856	0.0879	0.0845	0.0845	0.0851	0.0842	0.0855	0.0836	0.0830	0.0838	0.0832	0.0831	0.0829	0.0834	0.0820	0.0831	0.0839	0.0831	0.0828	0.1098	0.0882	0.0847	0.0851	0.0853	0.0846	0.0854	0.0830	0.0839	0.0825	0.0832	0.0856	0.0843	0.0839	0.0839	0.0838	0.0821	0.0840	0.0834	0.0826	0.0828	0.0821	0.0826	0.0827	0.0675	0.0679	0.0661	0.0668	0.0650	0.0655	0.0653	0.0652	0.0647	0.0665	0.0655	0.0647	0.0664	0.0660	0.0666	0.0656	0.0656	0.0648	0.0651	0.0651	0.0662	0.0660	0.0655	0.0652
5=18:35:29	4529	298	0.1065	0.0839	0.0842	0.0886	0.0922	0.0845	0.0853	0.0825	0.0837	0.0846	0.0834	0.0831	0.0810	0.0827	0.0836	0.0848	0.0841	0.0853	0.0843	0.0839	0.0834	0.0852	0.0846	0.0837	0.0955	0.0858	0.0843	0.0838	0.0857	0.0857	0.0858	0.0826	0.0842	0.0843	0.0832	0.0853	0.0835	0.0833	0.0841	0.0822	0.0824	0.0833	0.0826	0.0816	0.0832	0.0835	0.0835	0.0825	0.0965	0.0871	0.0851	0.0851	0.0844	0.0835	0.0857	0.0831	0.0839	0.0833	0.0824	0.0849	0.0845	0.0832	0.0835	0.0826	0.0818	0.0838	0.0821	0.0815	0.0831	0.0823	0.0821	0.0833	0.0669	0.0671	0.0652	0.0665	0.0651	0.0649	0.0645	0.0644	0.0639	0.0654	0.0649	0.0636	0.0653	0.0653	0.0656	0.0652	0.0646	0.0652	0.0649	0.0643	0.0652	0.0645	0.0648	0.0645
6=18:50:15	5415	298	0.1239	0.0842	0.0846	0.0891	0.0927	0.0845	0.0842	0.0836	0.0821	0.0834	0.0838	0.0842	0.0815	0.0833	0.0832	0.0847	0.0844	0.0859	0.0845	0.0843	0.0829	0.0889	0.0853	0.0838	0.1071	0.0858	0.0852	0.0839	0.0848	0.0849	0.0859	0.0842	0.0841	0.0852	0.0833	0.0853	0.0842	0.0830	0.0842	0.0834	0.0839	0.0839	0.0827	0.0817	0.0841	0.0843	0.0827	0.0825	0.1401	0.0866	0.0855	0.0846	0.0856	0.0849	0.0861	0.0840	0.0846	0.0839	0.0832	0.0849	0.0838	0.0840	0.0843	0.0831	0.0826	0.0831	0.0838	0.0830	0.0832	0.0836	0.0827	0.0844	0.0669	0.0671	0.0657	0.0662	0.0645	0.0648	0.0648	0.0643	0.0631	0.0655	0.0650	0.0641	0.0655	0.0654	0.0663	0.0643	0.0649	0.0653	0.0646	0.0642	0.0654	0.0653	0.0649	0.0647
7=19:05:01	6301	298	0.1335	0.0875	0.0869	0.0911	0.0951	0.0873	0.0848	0.0849	0.0867	0.0850	0.0858	0.0851	0.0827	0.0859	0.0866	0.0871	0.0864	0.0861	0.0864	0.0857	0.0846	0.0905	0.0862	0.0848	0.1101	0.0896	0.0869	0.0852	0.0865	0.0875	0.0886	0.0856	0.0861	0.0869	0.0851	0.0869	0.0851	0.0842	0.0864	0.0852	0.0853	0.0858	0.0855	0.0843	0.0847	0.0848	0.0847	0.0849	0.1103	0.0897	0.0879	0.0863	0.0865	0.0868	0.0884	0.0855	0.0857	0.0849	0.0846	0.0879	0.0841	0.0856	0.0852	0.0856	0.0838	0.0855	0.0845	0.0848	0.0839	0.0847	0.0845	0.0845	0.0679	0.0673	0.0662	0.0674	0.0652	0.0647	0.0654	0.0650	0.0647	0.0658	0.0654	0.0646	0.0660	0.0658	0.0663	0.0656	0.0648	0.0652	0.0656	0.0646	0.0658	0.0662	0.0654	0.0648
8=19:19:43	7183	298	0.1163	0.0864	0.0857	0.0903	0.0950	0.0868	0.0860	0.0846	0.0861	0.0861	0.0850	0.0848	0.0835	0.0858	0.0869	0.0881	0.0865	0.0870	0.0871	0.0853	0.0853	0.0895	0.0867	0.0861	0.1083	0.0879	0.0879	0.0864	0.0872	0.0876	0.0885	0.0865	0.0859	0.0869	0.0863	0.0869	0.0854	0.0858	0.0860	0.0850	0.0869	0.0860	0.0856	0.0845	0.0865	0.0862	0.0852	0.0842	0.1072	0.0897	0.0871	0.0874	0.0866	0.0867	0.0890	0.0860	0.0858	0.0862	0.0848	0.0876	0.0856	0.0852	0.0865	0.0856	0.0842	0.0860	0.0854	0.0856	0.0855	0.0834	0.0851	0.0850	0.0675	0.0674	0.0658	0.0665	0.0656	0.0654	0.0654	0.0650	0.0646	0.0662	0.0657	0.0644	0.0660	0.0658	0.0665	0.0660	0.0651	0.0656	0.0653	0.0650	0.0654	0.0659	0.0654	0.0649
9=19:34:25	8065	298	0.1198	0.0885	0.0903	0.0925	0.0964	0.0876	0.0875	0.0863	0.0875	0.0866	0.0869	0.0876	0.0852	0.0868	0.0876	0.0894	0.0883	0.0906	0.0878	0.0870	0.0865	0.0897	0.0885	0.0875	0.1097	0.0901	0.0888	0.0882	0.0899	0.0892	0.0892	0.0876	0.0869	0.0887	0.0871	0.0916	0.0861	0.0879	0.0882	0.0868	0.0878	0.0878	0.0861	0.0856	0.0875	0.0873	0.0885	0.0872	0.1153	0.0941	0.0905	0.0900	0.0890	0.0890	0.0896	0.0872	0.0877	0.0878	0.0860	0.0913	0.0865	0.0892	0.0886	0.0876	0.0861	0.0877	0.0872	0.0868	0.0867	0.0853	0.0863	0.0880	0.0674	0.0680	0.0663	0.0671	0.0660	0.0653	0.0653	0.0643	0.0646	0.0660	0.0658	0.0648	0.0661	0.0658	0.0659	0.0652	0.0653	0.0660	0.0654	0.0648	0.0655	0.0666	0.0655	0.0650
10=19:49:07	8947	298	0.1188	0.0898	0.0881	0.0927	0.0972	0.0881	0.0886	0.0874	0.0883	0.0878	0.0859	0.0877	0.0856	0.0877	0.0882	0.0894	0.0884	0.0894	0.0891	0.0885	0.0875	0.0894	0.0888	0.0890	0.1162	0.0901	0.0896	0.0883	0.0898	0.0903	0.0899	0.0872	0.0885	0.0896	0.0877	0.0901	0.0874	0.0875	0.0885	0.0873	0.0879	0.0879	0.0876	0.0858	0.0876	0.0875	0.0876	0.0867	0.1084	0.0926	0.0916	0.0893	0.0898	0.0885	0.0903	0.0882	0.0884	0.0875	0.0869	0.0889	0.0869	0.0884	0.0882	0.0887	0.0861	0.0873	0.0874	0.0866	0.0865	0.0867	0.0862	0.0877	0.0675	0.0675	0.0655	0.0666	0.0665	0.0657	0.0653	0.0648	0.0649	0.0658	0.0652	0.0645	0.0658	0.0657	0.0662	0.0658	0.0655	0.0658	0.0652	0.0643	0.0658	0.0651	0.0655	0.0650
11=20:03:49	9829	298	0.1211	0.0913	0.0909	0.0956	0.0992	0.0909	0.0911	0.0889	0.0895	0.0893	0.0893	0.0891	0.0892	0.0907	0.0897	0.0918	0.0905	0.0919	0.0909	0.0892	0.0886	0.0938	0.0902	0.0903	0.1092	0.0925	0.0911	0.0900	0.0926	0.0922	0.0927	0.0889	0.0911	0.0911	0.0903	0.0909	0.0895	0.0900	0.0908	0.0895	0.0892	0.0904	0.0899	0.0888	0.0897	0.0897	0.0893	0.0888	0.1267	0.0955	0.0929	0.0918	0.0911	0.0907	0.0938	0.0903	0.0892	0.0904	0.0893	0.0918	0.0894	0.0926	0.0915	0.0904	0.0891	0.0891	0.0886	0.0888	0.0891	0.0878	0.0886	0.0905	0.0684	0.0685	0.0664	0.0677	0.0676	0.0664	0.0670	0.0657	0.0656	0.0665	0.0655	0.0649	0.0669	0.0664	0.0669	0.0670	0.0665	0.0666	0.0664	0.0659	0.0672	0.0662	0.0662	0.0661
12=20:18:35	10715	301	0.1285	0.0925	0.0924	0.0961	0.1011	0.0918	0.0917	0.0893	0.0898	0.0907	0.0889	0.0904	0.0883	0.0902	0.0908	0.0933	0.0920	0.0914	0.0911	0.0902	0.0888	0.0942	0.0907	0.0950	0.1031	0.0944	0.0930	0.0914	0.0946	0.0927	0.0940	0.0903	0.0916	0.0919	0.0910	0.0918	0.0902	0.0901	0.0909	0.0906	0.0916	0.0910	0.0903	0.0895	0.0902	0.0913	0.0898	0.0893	0.1319	0.0960	0.0925	0.0932	0.0925	0.0918	0.0942	0.0902	0.0907	0.0908	0.0917	0.0915	0.0890	0.0926	0.0915	0.0916	0.0901	0.0898	0.0908	0.0893	0.0892	0.0892	0.0885	0.0892	0.0674	0.0676	0.0656	0.0664	0.0672	0.0660	0.0658	0.0649	0.0647	0.0658	0.0653	0.0643	0.0660	0.0653	0.0665	0.0665	0.0661	0.0660	0.0654	0.0652	0.0663	0.0659	0.0656	0.0649
13=20:33:17	11597	298	0.1234	0.0945	0.0940	0.0991	0.1027	0.0929	0.0930	0.0902	0.0913	0.0913	0.0902	0.0916	0.0912	0.0919	0.0935	0.0949	0.0949	0.0941	0.0943	0.0912	0.0909	0.0954	0.0931	0.0926	0.1072	0.0961	0.0945	0.0934	0.0956	0.0946	0.0952	0.0928	0.0938	0.0932	0.0923	0.0945	0.0929	0.0929	0.0938	0.0929	0.0937	0.0933	0.0926	0.0901	0.0921	0.0907	0.0917	0.0931	0.1265	0.0988	0.0950	0.0932	0.0942	0.0942	0.0974	0.0927	0.0916	0.0924	0.0907	0.0949	0.0908	0.0940	0.0945	0.0929	0.0917	0.0923	0.0926	0.0910	0.0899	0.0900	0.0907	0.0924	0.0680	0.0681	0.0663	0.0673	0.0680	0.0659	0.0667	0.0643	0.0650	0.0661	0.0659	0.0648	0.0667	0.0666	0.0665	0.0664	0.0660	0.0666	0.0654	0.0650	0.0663	0.0667	0.0665	0.0653
14=20:48:03	12483	298	0.1203	0.0962	0.0959	0.1003	0.1052	0.0946	0.0947	0.0915	0.0918	0.0917	0.0916	0.0930	0.0930	0.0946	0.0950	0.0968	0.0959	0.0952	0.0963	0.0936	0.0923	0.0951	0.0941	0.0928	0.1123	0.0978	0.0956	0.0958	0.0968	0.0951	0.0978	0.0937	0.0939	0.0947	0.0934	0.0948	0.0936	0.0948	0.0959	0.0955	0.0952	0.0950	0.0943	0.0916	0.0935	0.0909	0.0927	0.0947	0.1092	0.0997	0.0979	0.0967	0.0960	0.0956	0.0979	0.0938	0.0924	0.0923	0.0911	0.0951	0.0922	0.0967	0.0958	0.0950	0.0926	0.0927	0.0940	0.0918	0.0911	0.0911	0.0914	0.0937	0.0680	0.0675	0.0659	0.0670	0.0674	0.0658	0.0659	0.0648	0.0640	0.0660	0.0659	0.0644	0.0664	0.0656	0.0664	0.0658	0.0659	0.0661	0.0650	0.0652	0.0660	0.0659	0.0655	0.0655
15=21:02:49	13370	298	0.1467	0.0983	0.0985	0.1034	0.1064	0.0955	0.0979	0.0929	0.0948	0.0931	0.0924	0.0944	0.0958	0.0968	0.0974	0.0989	0.0979	0.0981	0.0966	0.0943	0.0934	0.0966	0.0961	0.0977	0.1249	0.0994	0.0973	0.0981	0.1005	0.0975	0.1003	0.0941	0.0955	0.0950	0.0948	0.0958	0.0956	0.0972	0.0978	0.0963	0.0970	0.0962	0.0955	0.0925	0.0943	0.0931	0.0934	0.0965	0.1289	0.1012	0.1011	0.0991	0.0984	0.0987	0.1006	0.0929	0.0929	0.0934	0.0921	0.0949	0.0931	0.0974	0.0973	0.0954	0.0940	0.0934	0.0954	0.0928	0.0920	0.0924	0.0915	0.0946	0.0675	0.0677	0.0662	0.0663	0.0674	0.0654	0.0664	0.0644	0.0650	0.0658	0.0655	0.0645	0.0662	0.0658	0.0661	0.0664	0.0657	0.0657	0.0639	0.0646	0.0662	0.0659	0.0653	0.0648
16=21:17:36	14257	301	0.1189	0.1006	0.0997	0.1049	0.1098	0.0978	0.0997	0.0928	0.0946	0.0945	0.0928	0.0949	0.0971	0.0981	0.0997	0.1010	0.1002	0.0984	0.0988	0.0949	0.0942	0.0962	0.0964	0.0992	0.1176	0.1017	0.1007	0.1006	0.1033	0.0987	0.1020	0.0958	0.0969	0.0963	0.0958	0.0969	0.0968	0.0988	0.0992	0.0989	0.0991	0.0978	0.0975	0.0944	0.0948	0.0950	0.0948	0.0972	0.1159	0.1051	0.1026	0.1012	0.0988	0.0979	0.1033	0.0956	0.0941	0.0940	0.0933	0.0956	0.0948	0.0991	0.0989	0.0977	0.0955	0.0945	0.0957	0.0937	0.0931	0.0919	0.0930	0.0959	0.0670	0.0675	0.0653	0.0662	0.0672	0.0658	0.0663	0.0649	0.0645	0.0658	0.0641	0.0641	0.0656	0.0654	0.0662	0.0667	0.0660	0.0657	0.0649	0.0644	0.0654	0.0655	0.0649	0.0653
17=21:32:26	15147	301	0.1485	0.1050	0.1056	0.1095	0.1133	0.1011	0.1032	0.0964	0.0976	0.0964	0.0944	0.0972	0.0991	0.1009	0.1033	0.1057	0.1045	0.1026	0.1022	0.0970	0.0965	0.1014	0.0989	0.0985	0.1401	0.1067	0.1029	0.1037	0.1090	0.1033	0.1071	0.0979	0.0995	0.0989	0.0979	0.1004	0.0996	0.1026	0.1031	0.1024	0.1040	0.1015	0.1016	0.0965	0.0973	0.0966	0.0977	0.0978	0.1354	0.1080	0.1084	0.1045	0.1012	0.1009	0.1067	0.0973	0.0962	0.0963	0.0939	0.0988	0.0950	0.1005	0.1005	0.1005	0.0980	0.0960	0.0976	0.0956	0.0938	0.0930	0.0947	0.0986	0.0670	0.0670	0.0654	0.0657	0.0672	0.0661	0.0663	0.0644	0.0642	0.0654	0.0648	0.0645	0.0656	0.0648	0.0657	0.0658	0.0651	0.0655	0.0650	0.0643	0.0646	0.0655	0.0649	0.0644
18=21:47:09	16030	298	0.1362	0.1127	0.1061	0.1136	0.1167	0.1026	0.1088	0.0973	0.0994	0.0969	0.0953	0.0999	0.1029	0.1055	0.1055	0.1082	0.1068	0.1047	0.1055	0.0986	0.0992	0.1008	0.1010	0.1038	0.1317	0.1089	0.1072	0.1082	0.1116	0.1044	0.1102	0.1003	0.1021	0.1006	0.0994	0.1003	0.1028	0.1033	0.1058	0.1066	0.1058	0.1039	0.1040	0.0989	0.0976	0.0983	0.0977	0.0993	0.1227	0.1090	0.1103	0.1081	0.1034	0.1023	0.1096	0.0990	0.0973	0.0968	0.0956	0.0987	0.0961	0.1020	0.1024	0.1010	0.0976	0.0982	0.0986	0.0952	0.0950	0.0933	0.0948	0.0984	0.0680	0.0677	0.0660	0.0664	0.0678	0.0661	0.0670	0.0646	0.0646	0.0647	0.0653	0.0643	0.0660	0.0662	0.0658	0.0663	0.0659	0.0654	0.0650	0.0647	0.0656	0.0661	0.0650	0.0647
19=22:01:51	16912	301	0.1365	0.1130	0.1107	0.1170	0.1214	0.1060	0.1108	0.0994	0.1023	0.0982	0.0969	0.1019	0.1068	0.1079	0.1096	0.1127	0.1114	0.1072	0.1095	0.1014	0.0995	0.1047	0.1034	0.1032	0.1297	0.1137	0.1097	0.1106	0.1140	0.1086	0.1137	0.1007	0.1039	0.1028	0.1004	0.1024	0.1061	0.1070	0.1087	0.1102	0.1092	0.1077	0.1070	0.0997	0.0999	0.1000	0.0997	0.0988	0.1144	0.1131	0.1077	0.1085	0.1047	0.1065	0.1116	0.1003	0.0990	0.0989	0.0970	0.1031	0.0969	0.1036	0.1037	0.1016	0.0986	0.0984	0.0997	0.0977	0.0962	0.0938	0.0970	0.0998	0.0675	0.0667	0.0646	0.0663	0.0682	0.0664	0.0670	0.0645	0.0642	0.0653	0.0639	0.0635	0.0655	0.0654	0.0656	0.0661	0.0656	0.0657	0.0648	0.0642	0.0652	0.0654	0.0647	0.0647
20=22:16:33	17794	301	0.1505	0.1255	0.1160	0.1222	0.1254	0.1097	0.1155	0.1012	0.1039	0.1002	0.0984	0.1037	0.1107	0.1131	0.1147	0.1171	0.1165	0.1116	0.1141	0.1046	0.1038	0.1055	0.1061	0.1054	0.1312	0.1196	0.1152	0.1162	0.1179	0.1107	0.1202	0.1050	0.1059	0.1045	0.1038	0.1038	0.1083	0.1126	0.1128	0.1146	0.1136	0.1115	0.1114	0.1018	0.1021	0.1018	0.1026	0.1045	0.1397	0.1136	0.1133	0.1107	0.1089	0.1093	0.1154	0.1029	0.1008	0.1000	0.0975	0.1026	0.0986	0.1061	0.1065	0.1042	0.1007	0.1023	0.1026	0.0995	0.0984	0.0957	0.0994	0.1028	0.0673	0.0669	0.0655	0.0664	0.0683	0.0667	0.0672	0.0640	0.0639	0.0653	0.0652	0.0642	0.0659	0.0659	0.0656	0.0667	0.0651	0.0657	0.0649	0.0647	0.0658	0.0654	0.0648	0.0644
21=22:31:16	18676	298	0.1546	0.1219	0.1197	0.1266	0.1300	0.1128	0.1193	0.1029	0.1052	0.1009	0.0998	0.1047	0.1153	0.1186	0.1195	0.1216	0.1206	0.1140	0.1184	0.1060	0.1064	0.1066	0.1101	0.1083	0.1390	0.1238	0.1178	0.1200	0.1222	0.1147	0.1229	0.1074	0.1082	0.1061	0.1055	0.1059	0.1133	0.1165	0.1157	0.1177	0.1178	0.1137	0.1140	0.1041	0.1025	0.1015	0.1036	0.1084	0.1335	0.1177	0.1176	0.1132	0.1103	0.1118	0.1173	0.1031	0.1020	0.1006	0.0993	0.1037	0.0980	0.1073	0.1078	0.1047	0.1005	0.1043	0.1029	0.0992	0.0991	0.0961	0.0979	0.1031	0.0663	0.0663	0.0646	0.0653	0.0672	0.0667	0.0664	0.0639	0.0631	0.0640	0.0642	0.0634	0.0647	0.0655	0.0645	0.0660	0.0647	0.0653	0.0640	0.0638	0.0650	0.0650	0.0643	0.0641
22=22:45:58	19558	298	0.1701	0.1249	0.1268	0.1335	0.1368	0.1172	0.1283	0.1073	0.1095	0.1044	0.1026	0.1109	0.1218	0.1228	0.1251	0.1279	0.1275	0.1202	0.1252	0.1110	0.1083	0.1101	0.1120	0.1109	0.1475	0.1311	0.1248	0.1263	0.1313	0.1197	0.1302	0.1105	0.1139	0.1089	0.1088	0.1096	0.1177	0.1210	0.1223	0.1241	0.1218	0.1194	0.1197	0.1072	0.1055	0.1048	0.1060	0.1068	0.1410	0.1222	0.1229	0.1159	0.1180	0.1144	0.1201	0.1066	0.1039	0.1030	0.1011	0.1058	0.1005	0.1090	0.1109	0.1072	0.1029	0.1056	0.1045	0.1020	0.1014	0.0981	0.1002	0.1043	0.0676	0.0672	0.0661	0.0666	0.0682	0.0675	0.0678	0.0653	0.0643	0.0660	0.0650	0.0643	0.0658	0.0667	0.0661	0.0669	0.0665	0.0666	0.0652	0.0641	0.0658	0.0661	0.0652	0.0649
23=23:00:40	20440	301	0.1713	0.1314	0.1355	0.1393	0.1398	0.1205	0.1325	0.1097	0.1101	0.1055	0.1039	0.1124	0.1271	0.1307	0.1298	0.1343	0.1326	0.1238	0.1299	0.1125	0.1112	0.1110	0.1147	0.1155	0.1556	0.1365	0.1317	0.1343	0.1363	0.1216	0.1370	0.1146	0.1154	0.1090	0.1100	0.1096	0.1210	0.1263	0.1277	0.1302	0.1267	0.1234	0.1247	0.1093	0.1082	0.1061	0.1087	0.1078	0.1353	0.1237	0.1261	0.1204	0.1168	0.1182	0.1261	0.1075	0.1052	0.1053	0.1026	0.1062	0.1006	0.1114	0.1124	0.1104	0.1038	0.1076	0.1075	0.1039	0.1022	0.0999	0.1020	0.1069	0.0668	0.0667	0.0651	0.0662	0.0679	0.0668	0.0676	0.0646	0.0640	0.0654	0.0644	0.0640	0.0650	0.0662	0.0656	0.0667	0.0658	0.0657	0.0643	0.0638	0.0653	0.0654	0.0647	0.0641
24=23:15:26	21326	301	0.1699	0.1380	0.1404	0.1485	0.1490	0.1252	0.1406	0.1130	0.1150	0.1065	0.1052	0.1144	0.1357	0.1370	0.1374	0.1417	0.1404	0.1283	0.1363	0.1165	0.1125	0.1128	0.1175	0.1189	0.1653	0.1447	0.1376	0.1389	0.1435	0.1260	0.1419	0.1152	0.1172	0.1130	0.1126	0.1107	0.1284	0.1303	0.1321	0.1343	0.1324	0.1281	0.1286	0.1114	0.1076	0.1069	0.1074	0.1104	0.1412	0.1271	0.1312	0.1218	0.1159	0.1189	0.1268	0.1090	0.1063	0.1067	0.1033	0.1082	0.1011	0.1125	0.1122	0.1106	0.1056	0.1078	0.1084	0.1047	0.1024	0.0995	0.1025	0.1086	0.0663	0.0662	0.0640	0.0659	0.0683	0.0661	0.0669	0.0643	0.0637	0.0641	0.0636	0.0631	0.0645	0.0651	0.0647	0.0670	0.0651	0.0649	0.0644	0.0635	0.0641	0.0644	0.0639	0.0642
25=23:30:11	22212	298	0.2022	0.1476	0.1502	0.1580	0.1588	0.1326	0.1512	0.1176	0.1202	0.1108	0.1076	0.1200	0.1413	0.1469	0.1482	0.1509	0.1514	0.1358	0.1444	0.1216	0.1180	0.1147	0.1227	0.1200	0.1687	0.1539	0.1462	0.1507	0.1549	0.1336	0.1541	0.1220	0.1235	0.1179	0.1173	0.1169	0.1327	0.1395	0.1415	0.1438	0.1422	0.1352	0.1366	0.1181	0.1123	0.1113	0.1111	0.1122	0.1465	0.1367	0.1375	0.1320	0.1220	0.1256	0.1320	0.1137	0.1112	0.1083	0.1074	0.1139	0.1061	0.1163	0.1180	0.1132	0.1097	0.1129	0.1105	0.1070	0.1067	0.1009	0.1071	0.1135	0.0675	0.0672	0.0659	0.0663	0.0693	0.0685	0.0686	0.0652	0.0646	0.0651	0.0655	0.0648	0.0657	0.0669	0.0662	0.0668	0.0658	0.0665	0.0655	0.0649	0.0658	0.0660	0.0653	0.0648
26=23:44:54	23094	298	0.1866	0.1644	0.1619	0.1709	0.1675	0.1387	0.1588	0.1205	0.1241	0.1127	0.1100	0.1243	0.1527	0.1566	0.1548	0.1589	0.1595	0.1412	0.1532	0.1252	0.1224	0.1190	0.1258	0.1264	0.1696	0.1627	0.1530	0.1574	0.1639	0.1413	0.1638	0.1249	0.1268	0.1191	0.1186	0.1164	0.1410	0.1472	0.1475	0.1511	0.1480	0.1404	0.1432	0.1204	0.1137	0.1131	0.1124	0.1136	0.1445	0.1384	0.1380	0.1317	0.1267	0.1305	0.1376	0.1164	0.1134	0.1094	0.1078	0.1130	0.1055	0.1184	0.1190	0.1155	0.1100	0.1145	0.1131	0.1114	0.1077	0.1019	0.1083	0.1138	0.0678	0.0675	0.0665	0.0669	0.0701	0.0684	0.0684	0.0644	0.0646	0.0666	0.0660	0.0646	0.0665	0.0670	0.0667	0.0678	0.0657	0.0667	0.0658	0.0654	0.0660	0.0662	0.0660	0.0654
27=23:59:35	23976	301	0.2226	0.1697	0.1714	0.1799	0.1825	0.1440	0.1720	0.1264	0.1283	0.1133	0.1128	0.1276	0.1613	0.1681	0.1680	0.1740	0.1722	0.1506	0.1665	0.1299	0.1277	0.1239	0.1291	0.1262	0.1906	0.1781	0.1686	0.1717	0.1761	0.1481	0.1767	0.1301	0.1330	0.1224	0.1213	0.1191	0.1477	0.1543	0.1574	0.1619	0.1565	0.1478	0.1527	0.1240	0.1164	0.1150	0.1159	0.1158	0.1612	0.1419	0.1459	0.1371	0.1329	0.1386	0.1410	0.1210	0.1163	0.1111	0.1096	0.1153	0.1085	0.1216	0.1221	0.1187	0.1133	0.1179	0.1164	0.1123	0.1105	0.1056	0.1088	0.1132	0.0684	0.0682	0.0666	0.0677	0.0706	0.0693	0.0689	0.0658	0.0655	0.0664	0.0662	0.0653	0.0669	0.0685	0.0672	0.0692	0.0667	0.0665	0.0664	0.0658	0.0668	0.0666	0.0658	0.0659
28=00:14:17	24858	301	0.2165	0.1847	0.1804	0.1884	0.1898	0.1500	0.1792	0.1312	0.1291	0.1141	0.1136	0.1305	0.1720	0.1780	0.1750	0.1810	0.1793	0.1539	0.1718	0.1319	0.1289	0.1255	0.1321	0.1307	0.1835	0.1849	0.1725	0.1764	0.1845	0.1523	0.1822	0.1331	0.1340	0.1224	0.1235	0.1225	0.1548	0.1614	0.1621	0.1661	0.1614	0.1521	0.1574	0.1269	0.1180	0.1155	0.1167	0.1156	0.1569	0.1439	0.1499	0.1383	0.1359	0.1395	0.1434	0.1212	0.1166	0.1135	0.1115	0.1121	0.1076	0.1210	0.1239	0.1179	0.1123	0.1183	0.1163	0.1145	0.1109	0.1050	0.1094	0.1175	0.0678	0.0672	0.0655	0.0661	0.0705	0.0685	0.0690	0.0651	0.0647	0.0659	0.0652	0.0642	0.0655	0.0678	0.0667	0.0686	0.0673	0.0667	0.0655	0.0647	0.0657	0.0654	0.0656	0.0645
29=00:28:59	25740	301	0.2250	0.1897	0.1930	0.2022	0.2003	0.1585	0.1949	0.1385	0.1360	0.1206	0.1173	0.1340	0.1828	0.1902	0.1880	0.1981	0.1934	0.1640	0.1863	0.1407	0.1349	0.1274	0.1366	0.1306	0.1871	0.1974	0.1856	0.1906	0.2019	0.1624	0.1988	0.1377	0.1394	0.1260	0.1266	0.1228	0.1665	0.1735	0.1740	0.1800	0.1715	0.1619	0.1689	0.1322	0.1219	0.1182	0.1204	0.1197	0.1508	0.1505	0.1619	0.1437	0.1375	0.1460	0.1470	0.1231	0.1208	0.1148	0.1115	0.1151	0.1088	0.1238	0.1253	0.1221	0.1153	0.1214	0.1192	0.1156	0.1122	0.1070	0.1101	0.1196	0.0677	0.0674	0.0664	0.0664	0.0701	0.0683	0.0689	0.0653	0.0648	0.0660	0.0652	0.0644	0.0662	0.0678	0.0662	0.0688	0.0671	0.0669	0.0651	0.0652	0.0655	0.0666	0.0654	0.0649
30=00:43:45	26626	301	0.2418	0.2088	0.2086	0.2191	0.2127	0.1684	0.2077	0.1436	0.1398	0.1205	0.1188	0.1371	0.1956	0.2011	0.2018	0.2109	0.2083	0.1730	0.2009	0.1452	0.1409	0.1287	0.1428	0.1369	0.2125	0.2131	0.1984	0.2073	0.2153	0.1687	0.2138	0.1428	0.1441	0.1285	0.1277	0.1230	0.1769	0.1833	0.1810	0.1914	0.1833	0.1675	0.1773	0.1355	0.1237	0.1206	0.1198	0.1209	0.1668	0.1537	0.1629	0.1456	0.1445	0.1517	0.1534	0.1284	0.1206	0.1192	0.1136	0.1154	0.1103	0.1270	0.1279	0.1233	0.1169	0.1254	0.1223	0.1168	0.1130	0.1072	0.1119	0.1227	0.0673	0.0675	0.0657	0.0661	0.0695	0.0682	0.0681	0.0642	0.0639	0.0651	0.0652	0.0638	0.0657	0.0683	0.0658	0.0682	0.0661	0.0662	0.0650	0.0645	0.0655	0.0658	0.0650	0.0649
31=00:58:27	27508	301	0.2815	0.2197	0.2243	0.2336	0.2349	0.1791	0.2272	0.1520	0.1474	0.1264	0.1223	0.1448	0.2095	0.2189	0.2206	0.2297	0.2262	0.1869	0.2131	0.1546	0.1461	0.1357	0.1469	0.1347	0.2303	0.2272	0.2119	0.2212	0.2322	0.1807	0.2322	0.1508	0.1501	0.1325	0.1324	0.1261	0.1827	0.1953	0.1961	0.2072	0.1992	0.1793	0.1905	0.1414	0.1261	0.1224	0.1216	0.1236	0.1790	0.1612	0.1742	0.1541	0.1479	0.1600	0.1589	0.1334	0.1232	0.1212	0.1166	0.1183	0.1129	0.1310	0.1327	0.1266	0.1215	0.1275	0.1241	0.1198	0.1169	0.1084	0.1151	0.1224	0.0677	0.0680	0.0662	0.0669	0.0702	0.0685	0.0684	0.0648	0.0643	0.0660	0.0661	0.0649	0.0662	0.0672	0.0666	0.0687	0.0664	0.0668	0.0658	0.0652	0.0653	0.0656	0.0654	0.0650
32=01:13:09	28390	301	0.2762	0.2322	0.2415	0.2520	0.2414	0.1836	0.2398	0.1577	0.1514	0.1241	0.1236	0.1442	0.2275	0.2337	0.2317	0.2426	0.2381	0.1895	0.2279	0.1590	0.1531	0.1360	0.1513	0.1428	0.2258	0.2387	0.2224	0.2341	0.2446	0.1887	0.2391	0.1573	0.1555	0.1348	0.1346	0.1256	0.1927	0.2063	0.2058	0.2176	0.2080	0.1855	0.2013	0.1451	0.1305	0.1235	0.1233	0.1210	0.1666	0.1669	0.1796	0.1599	0.1510	0.1603	0.1631	0.1328	0.1268	0.1193	0.1158	0.1183	0.1126	0.1301	0.1329	0.1278	0.1225	0.1295	0.1245	0.1228	0.1177	0.1094	0.1149	0.1239	0.0671	0.0670	0.0657	0.0680	0.0704	0.0677	0.0670	0.0650	0.0639	0.0646	0.0654	0.0637	0.0655	0.0678	0.0658	0.0692	0.0662	0.0664	0.0651	0.0643	0.0657	0.0656	0.0646	0.0648
33=01:27:55	29276	298	0.2900	0.2610	0.2666	0.2741	0.2614	0.1961	0.2660	0.1708	0.1602	0.1290	0.1269	0.1518	0.2486	0.2510	0.2541	0.2634	0.2582	0.2059	0.2493	0.1711	0.1615	0.1418	0.1575	0.1456	0.2586	0.2610	0.2416	0.2525	0.2704	0.1993	0.2627	0.1658	0.1648	0.1383	0.1374	0.1320	0.2092	0.2198	0.2220	0.2327	0.2226	0.1964	0.2141	0.1534	0.1339	0.1260	0.1273	0.1237	0.1656	0.1716	0.1905	0.1655	0.1573	0.1723	0.1649	0.1410	0.1295	0.1203	0.1190	0.1194	0.1146	0.1330	0.1363	0.1300	0.1237	0.1312	0.1280	0.1234	0.1188	0.1108	0.1164	0.1233	0.0678	0.0679	0.0653	0.0684	0.0705	0.0681	0.0677	0.0648	0.0644	0.0660	0.0652	0.0645	0.0661	0.0680	0.0668	0.0703	0.0674	0.0666	0.0661	0.0651	0.0653	0.0657	0.0653	0.0651
34=01:42:37	30158	301	0.3023	0.2816	0.2870	0.2926	0.2784	0.2087	0.2799	0.1825	0.1678	0.1336	0.1312	0.1574	0.2632	0.2720	0.2749	0.2861	0.2796	0.2142	0.2656	0.1800	0.1711	0.1422	0.1636	0.1478	0.2756	0.2800	0.2606	0.2803	0.2848	0.2059	0.2847	0.1774	0.1710	0.1395	0.1429	0.1312	0.2226	0.2369	0.2369	0.2505	0.2392	0.2087	0.2293	0.1595	0.1375	0.1275	0.1296	0.1267	0.1771	0.1737	0.1951	0.1688	0.1653	0.1769	0.1713	0.1440	0.1304	0.1209	0.1205	0.1201	0.1148	0.1371	0.1396	0.1318	0.1259	0.1350	0.1297	0.1251	0.1212	0.1108	0.1169	0.1245	0.0672	0.0671	0.0648	0.0686	0.0698	0.0666	0.0658	0.0643	0.0638	0.0655	0.0640	0.0638	0.0654	0.0673	0.0659	0.0701	0.0664	0.0660	0.0643	0.0645	0.0655	0.0651	0.0649	0.0645
35=01:57:19	31040	298	0.3322	0.3008	0.3108	0.3229	0.2994	0.2191	0.3046	0.1959	0.1769	0.1367	0.1350	0.1629	0.2818	0.2982	0.2959	0.3090	0.3036	0.2272	0.2832	0.1908	0.1876	0.1494	0.1718	0.1533	0.2752	0.3054	0.2870	0.3047	0.3146	0.2236	0.3113	0.1883	0.1842	0.1461	0.1451	0.1334	0.2375	0.2507	0.2540	0.2706	0.2604	0.2219	0.2445	0.1687	0.1424	0.1307	0.1320	0.1250	0.1764	0.1853	0.2113	0.1830	0.1701	0.1851	0.1804	0.1468	0.1354	0.1221	0.1201	0.1231	0.1161	0.1387	0.1432	0.1355	0.1275	0.1401	0.1334	0.1300	0.1225	0.1124	0.1200	0.1297	0.0669	0.0668	0.0656	0.0680	0.0694	0.0652	0.0650	0.0638	0.0639	0.0643	0.0647	0.0636	0.0649	0.0675	0.0656	0.0692	0.0653	0.0652	0.0647	0.0638	0.0647	0.0646	0.0644	0.0637
36=02:12:01	31922	301	0.3648	0.3238	0.3356	0.3426	0.3232	0.2294	0.3271	0.2129	0.1910	0.1406	0.1389	0.1666	0.3140	0.3225	0.3183	0.3381	0.3281	0.2390	0.3069	0.2054	0.2016	0.1531	0.1834	0.1628	0.3224	0.3264	0.3026	0.3217	0.3311	0.2309	0.3308	0.2023	0.1989	0.1495	0.1489	0.1344	0.2548	0.2701	0.2673	0.2893	0.2738	0.2319	0.2632	0.1756	0.1472	0.1330	0.1353	0.1331	0.2043	0.1931	0.2192	0.1846	0.1743	0.1919	0.1838	0.1526	0.1396	0.1247	0.1284	0.1238	0.1199	0.1422	0.1434	0.1398	0.1306	0.1426	0.1360	0.1324	0.1266	0.1153	0.1210	0.1318	0.0677	0.0679	0.0661	0.0707	0.0691	0.0656	0.0650	0.0647	0.0639	0.0657	0.0652	0.0644	0.0663	0.0671	0.0668	0.0715	0.0668	0.0659	0.0651	0.0644	0.0658	0.0658	0.0653	0.0650
37=02:26:43	32804	301	0.3757	0.3552	0.3707	0.3743	0.3475	0.2433	0.3662	0.2290	0.2061	0.1469	0.1417	0.1771	0.3403	0.3541	0.3476	0.3693	0.3518	0.2561	0.3263	0.2265	0.2183	0.1582	0.1884	0.1585	0.3287	0.3518	0.3310	0.3526	0.3674	0.2463	0.3620	0.2211	0.2186	0.1522	0.1526	0.1369	0.2762	0.2924	0.2908	0.3153	0.2953	0.2477	0.2837	0.1860	0.1518	0.1353	0.1350	0.1343	0.2023	0.2017	0.2297	0.1926	0.1802	0.2021	0.1964	0.1560	0.1396	0.1242	0.1262	0.1253	0.1206	0.1461	0.1493	0.1429	0.1324	0.1464	0.1377	0.1327	0.1286	0.1148	0.1227	0.1264	0.0669	0.0672	0.0661	0.0694	0.0674	0.0643	0.0640	0.0639	0.0636	0.0648	0.0643	0.0637	0.0654	0.0664	0.0662	0.0693	0.0648	0.0642	0.0643	0.0637	0.0648	0.0645	0.0643	0.0645
38=02:41:29	33690	301	0.4105	0.3829	0.3997	0.3986	0.3778	0.2555	0.3843	0.2521	0.2242	0.1498	0.1457	0.1849	0.3680	0.3786	0.3761	0.3993	0.3790	0.2688	0.3629	0.2429	0.2431	0.1656	0.2022	0.1667	0.3447	0.3843	0.3583	0.3822	0.3953	0.2601	0.3914	0.2340	0.2384	0.1541	0.1576	0.1408	0.2951	0.3138	0.3101	0.3376	0.3179	0.2663	0.3071	0.1966	0.1592	0.1375	0.1361	0.1337	0.2020	0.2077	0.2355	0.1974	0.1892	0.2129	0.1980	0.1581	0.1435	0.1282	0.1270	0.1266	0.1208	0.1480	0.1506	0.1427	0.1353	0.1472	0.1370	0.1339	0.1307	0.1156	0.1238	0.1320	0.0670	0.0680	0.0656	0.0705	0.0657	0.0640	0.0646	0.0637	0.0636	0.0650	0.0641	0.0634	0.0648	0.0657	0.0668	0.0697	0.0648	0.0648	0.0630	0.0635	0.0648	0.0648	0.0641	0.0643
39=02:56:11	34572	301	0.4274	0.4165	0.4351	0.4326	0.4082	0.2704	0.4205	0.2785	0.2516	0.1583	0.1523	0.1945	0.4028	0.4128	0.4050	0.4293	0.4107	0.2850	0.3980	0.2649	0.2672	0.1753	0.2193	0.1737	0.3605	0.4113	0.3895	0.4082	0.4282	0.2771	0.4226	0.2558	0.2581	0.1651	0.1644	0.1419	0.3216	0.3365	0.3397	0.3642	0.3417	0.2825	0.3299	0.2092	0.1692	0.1423	0.1397	0.1341	0.2026	0.2134	0.2497	0.2087	0.1981	0.2240	0.2100	0.1627	0.1485	0.1311	0.1286	0.1295	0.1250	0.1500	0.1557	0.1474	0.1380	0.1536	0.1430	0.1368	0.1328	0.1171	0.1246	0.1327	0.0677	0.0691	0.0666	0.0713	0.0661	0.0655	0.0654	0.0649	0.0644	0.0658	0.0657	0.0645	0.0659	0.0668	0.0684	0.0712	0.0650	0.0656	0.0650	0.0640	0.0661	0.0656	0.0654	0.0652
40=03:10:53	35454	301	0.4674	0.4483	0.4675	0.4639	0.4453	0.2856	0.4640	0.2970	0.2750	0.1600	0.1549	0.1961	0.4379	0.4485	0.4359	0.4682	0.4401	0.3022	0.4310	0.2879	0.2872	0.1803	0.2325	0.1745	0.4038	0.4526	0.4257	0.4475	0.4560	0.2908	0.4580	0.2760	0.2746	0.1705	0.1691	0.1452	0.3467	0.3672	0.3699	0.3942	0.3701	0.2942	0.3622	0.2155	0.1807	0.1454	0.1430	0.1354	0.2041	0.2252	0.2708	0.2192	0.2076	0.2304	0.2177	0.1679	0.1526	0.1336	0.1328	0.1302	0.1254	0.1535	0.1615	0.1499	0.1413	0.1578	0.1452	0.1416	0.1361	0.1184	0.1270	0.1337	0.0675	0.0692	0.0662	0.0705	0.0661	0.0648	0.0650	0.0642	0.0642	0.0660	0.0651	0.0644	0.0655	0.0654	0.0679	0.0709	0.0643	0.0653	0.0648	0.0646	0.0647	0.0655	0.0650	0.0642
41=03:25:35	36336	298	0.5107	0.4761	0.4944	0.4914	0.4679	0.3002	0.4944	0.3201	0.2961	0.1647	0.1620	0.2067	0.4652	0.4833	0.4621	0.4991	0.4658	0.3188	0.4632	0.3148	0.3109	0.1903	0.2550	0.1839	0.4176	0.4932	0.4560	0.4729	0.4823	0.3012	0.4889	0.2969	0.2947	0.1748	0.1757	0.1440	0.3699	0.3944	0.3905	0.4250	0.3904	0.3096	0.3912	0.2265	0.1926	0.1489	0.1469	0.1385	0.2396	0.2321	0.2837	0.2318	0.2147	0.2406	0.2230	0.1733	0.1565	0.1360	0.1330	0.1312	0.1259	0.1585	0.1633	0.1536	0.1447	0.1634	0.1490	0.1434	0.1387	0.1207	0.1294	0.1370	0.0671	0.0694	0.0663	0.0712	0.0660	0.0643	0.0653	0.0642	0.0638	0.0652	0.0652	0.0639	0.0657	0.0657	0.0688	0.0711	0.0643	0.0646	0.0643	0.0642	0.0650	0.0654	0.0650	0.0644
42=03:40:17	37218	298	0.5410	0.5158	0.5271	0.5099	0.4875	0.3062	0.5356	0.3559	0.3213	0.1749	0.1657	0.2231	0.4932	0.5201	0.4985	0.5259	0.4882	0.3384	0.4894	0.3473	0.3442	0.2029	0.3001	0.1906	0.4386	0.5218	0.4915	0.5002	0.5157	0.3187	0.5287	0.3209	0.3269	0.1840	0.1839	0.1490	0.3974	0.4233	0.4225	0.4609	0.4168	0.3314	0.4226	0.2410	0.2043	0.1546	0.1494	0.1394	0.2360	0.2430	0.2981	0.2425	0.2226	0.2547	0.2387	0.1793	0.1625	0.1366	0.1360	0.1341	0.1284	0.1629	0.1664	0.1566	0.1470	0.1671	0.1502	0.1444	0.1397	0.1211	0.1299	0.1418	0.0669	0.0698	0.0656	0.0709	0.0651	0.0643	0.0649	0.0641	0.0638	0.0643	0.0649	0.0640	0.0658	0.0647	0.0666	0.0697	0.0643	0.0645	0.0645	0.0644	0.0649	0.0644	0.0643	0.0642
43=03:54:59	38100	298	0.5705	0.5658	0.5678	0.5420	0.5057	0.3324	0.5699	0.3841	0.3491	0.1809	0.1745	0.2362	0.5336	0.5577	0.5381	0.5649	0.5082	0.3543	0.5376	0.3673	0.3772	0.2186	0.3274	0.2005	0.4699	0.5480	0.5193	0.5382	0.5417	0.3358	0.5654	0.3498	0.3470	0.1911	0.1914	0.1496	0.4367	0.4577	0.4548	0.4895	0.4480	0.3471	0.4567	0.2501	0.2183	0.1569	0.1530	0.1410	0.2412	0.2526	0.3130	0.2450	0.2330	0.2673	0.2424	0.1810	0.1649	0.1399	0.1382	0.1376	0.1316	0.1645	0.1686	0.1615	0.1490	0.1712	0.1532	0.1496	0.1437	0.1233	0.1328	0.1400	0.0675	0.0712	0.0665	0.0704	0.0658	0.0653	0.0651	0.0649	0.0643	0.0660	0.0655	0.0645	0.0664	0.0655	0.0681	0.0705	0.0650	0.0653	0.0651	0.0642	0.0653	0.0656	0.0654	0.0652
44=04:09:41	38982	301	0.6074	0.5991	0.5985	0.5626	0.5321	0.3410	0.6166	0.4129	0.3796	0.1894	0.1807	0.2493	0.5772	0.5899	0.5684	0.5978	0.5244	0.3763	0.5751	0.4061	0.4026	0.2423	0.3520	0.2075	0.4920	0.5868	0.5532	0.5712	0.5682	0.3518	0.6060	0.3758	0.3750	0.2008	0.2034	0.1503	0.4683	0.4868	0.4943	0.5223	0.4717	0.3721	0.4889	0.2589	0.2312	0.1626	0.1568	0.1466	0.2472	0.2646	0.3292	0.2588	0.2453	0.2874	0.2470	0.1874	0.1719	0.1411	0.1425	0.1380	0.1331	0.1673	0.1773	0.1644	0.1514	0.1750	0.1568	0.1504	0.1478	0.1245	0.1369	0.1443	0.0670	0.0698	0.0658	0.0689	0.0645	0.0653	0.0652	0.0644	0.0642	0.0651	0.0650	0.0642	0.0656	0.0651	0.0673	0.0695	0.0647	0.0653	0.0642	0.0645	0.0656	0.0652	0.0651	0.0645
45=04:24:24	39864	298	0.6521	0.6300	0.6345	0.6023	0.5517	0.3616	0.6558	0.4414	0.4060	0.1996	0.1892	0.2670	0.6160	0.6327	0.5969	0.6306	0.5464	0.3921	0.6204	0.4309	0.4378	0.2781	0.3844	0.2170	0.5437	0.6217	0.5704	0.5879	0.5905	0.3632	0.6396	0.4091	0.4011	0.2144	0.2124	0.1564	0.4952	0.5140	0.5112	0.5441	0.4991	0.3837	0.5231	0.2709	0.2460	0.1679	0.1611	0.1475	0.2554	0.2818	0.3574	0.2703	0.2561	0.2953	0.2591	0.1922	0.1758	0.1435	0.1430	0.1396	0.1342	0.1710	0.1803	0.1675	0.1523	0.1807	0.1588	0.1567	0.1502	0.1248	0.1365	0.1494	0.0670	0.0687	0.0661	0.0668	0.0654	0.0650	0.0649	0.0645	0.0635	0.0653	0.0648	0.0642	0.0656	0.0655	0.0668	0.0682	0.0648	0.0652	0.0646	0.0645	0.0656	0.0657	0.0655	0.0645
46=04:39:10	40750	301	0.6826	0.6783	0.6844	0.6331	0.5848	0.3802	0.7030	0.4803	0.4385	0.2162	0.1987	0.2906	0.6585	0.6729	0.6388	0.6672	0.5617	0.4184	0.6632	0.4749	0.4745	0.3129	0.4201	0.2277	0.5822	0.6628	0.6115	0.6291	0.6274	0.3818	0.6874	0.4406	0.4375	0.2322	0.2266	0.1601	0.5409	0.5583	0.5551	0.5875	0.5269	0.4151	0.5681	0.2912	0.2557	0.1768	0.1658	0.1506	0.2500	0.2909	0.3778	0.2894	0.2718	0.3147	0.2770	0.1983	0.1820	0.1472	0.1486	0.1435	0.1370	0.1724	0.1814	0.1698	0.1541	0.1833	0.1623	0.1591	0.1527	0.1278	0.1401	0.1513	0.0668	0.0673	0.0658	0.0653	0.0651	0.0650	0.0649	0.0643	0.0639	0.0649	0.0650	0.0639	0.0655	0.0651	0.0661	0.0669	0.0647	0.0651	0.0645	0.0644	0.0646	0.0653	0.0642	0.0649
47=04:53:52	41632	301	0.7315	0.7210	0.7066	0.6426	0.5890	0.3929	0.7436	0.5135	0.4738	0.2369	0.2159	0.3271	0.6937	0.7133	0.6724	0.7034	0.5822	0.4320	0.7090	0.5048	0.5057	0.3390	0.4485	0.2423	0.6013	0.7075	0.6555	0.6678	0.6480	0.3987	0.7324	0.4746	0.4675	0.2616	0.2633	0.1615	0.5803	0.5901	0.5806	0.6093	0.5441	0.4319	0.6074	0.2948	0.2735	0.1844	0.1734	0.1537	0.2667	0.3029	0.4004	0.3009	0.2840	0.3321	0.2839	0.2036	0.1877	0.1498	0.1487	0.1441	0.1410	0.1756	0.1848	0.1734	0.1582	0.1888	0.1668	0.1620	0.1574	0.1273	0.1437	0.1535	0.0676	0.0672	0.0664	0.0657	0.0648	0.0648	0.0654	0.0640	0.0644	0.0653	0.0650	0.0641	0.0655	0.0654	0.0663	0.0659	0.0641	0.0651	0.0648	0.0647	0.0654	0.0656	0.0652	0.0651
48=05:08:34	42514	298	0.7564	0.7596	0.7485	0.6766	0.6150	0.4087	0.7860	0.5494	0.5134	0.2735	0.2302	0.3772	0.7391	0.7559	0.7070	0.7374	0.5983	0.4562	0.7485	0.5489	0.5413	0.3743	0.4846	0.2621	0.6297	0.7443	0.6841	0.7010	0.6759	0.4172	0.7776	0.5091	0.5007	0.2842	0.3052	0.1652	0.6179	0.6276	0.6206	0.6393	0.5648	0.4473	0.6583	0.3067	0.2871	0.1986	0.1782	0.1580	0.2725	0.3221	0.4234	0.3161	0.3055	0.3546	0.2974	0.2089	0.1916	0.1516	0.1531	0.1482	0.1409	0.1808	0.1885	0.1766	0.1628	0.1940	0.1696	0.1642	0.1599	0.1290	0.1450	0.1566	0.0669	0.0665	0.0657	0.0656	0.0646	0.0644	0.0645	0.0636	0.0630	0.0648	0.0649	0.0632	0.0652	0.0646	0.0656	0.0646	0.0646	0.0646	0.0639	0.0639	0.0651	0.0649	0.0646	0.0641
49=05:23:20	43400	301	0.8093	0.7896	0.7820	0.7087	0.6415	0.4246	0.8161	0.5972	0.5437	0.3188	0.2723	0.4179	0.7726	0.7851	0.7382	0.7675	0.6185	0.4656	0.7945	0.5809	0.5979	0.3943	0.5327	0.3024	0.6925	0.7816	0.7149	0.7222	0.6968	0.4339	0.8098	0.5483	0.5350	0.3098	0.3255	0.1725	0.6640	0.6635	0.6516	0.6731	0.5813	0.4669	0.6929	0.3299	0.3019	0.2152	0.1887	0.1584	0.2822	0.3378	0.4555	0.3376	0.3206	0.3719	0.3162	0.2153	0.1999	0.1555	0.1583	0.1533	0.1449	0.1855	0.1957	0.1820	0.1655	0.2018	0.1755	0.1703	0.1616	0.1327	0.1470	0.1639	0.0677	0.0681	0.0666	0.0665	0.0651	0.0656	0.0657	0.0648	0.0644	0.0662	0.0659	0.0648	0.0664	0.0656	0.0659	0.0661	0.0655	0.0660	0.0652	0.0652	0.0657	0.0662	0.0653	0.0651
50=05:38:02	44282	301	0.8127	0.8261	0.8266	0.7377	0.6604	0.4396	0.8483	0.6350	0.5887	0.3411	0.3157	0.4407	0.8153	0.8305	0.7754	0.8081	0.6355	0.4798	0.8291	0.6264	0.6194	0.4356	0.5586	0.3704	0.7213	0.8113	0.7402	0.7600	0.7241	0.4522	0.8407	0.5791	0.5716	0.3253	0.3526	0.1794	0.7004	0.7058	0.6867	0.6992	0.5990	0.4872	0.7434	0.3351	0.3203	0.2248	0.2019	0.1645	0.2915	0.3595	0.4836	0.3538	0.3296	0.3855	0.3306	0.2213	0.2028	0.1595	0.1628	0.1536	0.1462	0.1876	0.1987	0.1868	0.1688	0.2078	0.1787	0.1715	0.1687	0.1342	0.1517	0.1660	0.0680	0.0675	0.0661	0.0664	0.0648	0.0653	0.0657	0.0651	0.0647	0.0662	0.0657	0.0643	0.0663	0.0656	0.0665	0.0659	0.0653	0.0659	0.0654	0.0643	0.0662	0.0661	0.0656	0.0649
51=05:52:44	45164	301	0.8425	0.8445	0.8418	0.7485	0.6668	0.4531	0.8441	0.6736	0.6226	0.3692	0.3441	0.4763	0.8375	0.8521	0.8024	0.8325	0.6467	0.4946	0.8503	0.6614	0.6674	0.4577	0.5992	0.4004	0.7531	0.8525	0.7848	0.7897	0.7428	0.4676	0.8798	0.6234	0.6040	0.3512	0.3822	0.1854	0.7407	0.7350	0.7240	0.7257	0.6072	0.4967	0.7835	0.3450	0.3346	0.2317	0.2222	0.1671	0.3080	0.3673	0.5090	0.3699	0.3518	0.4031	0.3439	0.2269	0.2101	0.1640	0.1666	0.1560	0.1450	0.1907	0.2032	0.1871	0.1709	0.2134	0.1810	0.1744	0.1693	0.1346	0.1524	0.1691	0.0662	0.0660	0.0649	0.0654	0.0641	0.0644	0.0646	0.0637	0.0630	0.0649	0.0644	0.0634	0.0649	0.0646	0.0657	0.0638	0.0639	0.0644	0.0643	0.0638	0.0651	0.0647	0.0640	0.0640
52=06:07:26	46046	301	0.8321	0.8392	0.8451	0.7797	0.6907	0.4638	0.8401	0.7179	0.6534	0.4025	0.3663	0.5111	0.8524	0.8653	0.8322	0.8548	0.6657	0.5013	0.8575	0.7072	0.7095	0.4863	0.6465	0.4300	0.7848	0.8754	0.8077	0.8101	0.7624	0.4783	0.8908	0.6613	0.6422	0.3742	0.4017	0.1977	0.7775	0.7693	0.7492	0.7556	0.6213	0.5143	0.8204	0.3690	0.3425	0.2432	0.2334	0.1701	0.3169	0.3888	0.5357	0.3962	0.3730	0.4260	0.3631	0.2309	0.2174	0.1674	0.1736	0.1625	0.1469	0.1964	0.2047	0.1910	0.1737	0.2189	0.1820	0.1776	0.1730	0.1368	0.1564	0.1725	0.0664	0.0662	0.0644	0.0639	0.0637	0.0639	0.0638	0.0636	0.0630	0.0645	0.0639	0.0631	0.0647	0.0635	0.0650	0.0645	0.0638	0.0643	0.0639	0.0636	0.0637	0.0644	0.0639	0.0642
53=06:22:08	46928	301	0.8460	0.8492	0.8527	0.7957	0.7071	0.4766	0.8501	0.7619	0.7010	0.4388	0.3983	0.5477	0.8515	0.8677	0.8605	0.8799	0.6857	0.5223	0.8576	0.7671	0.7530	0.5375	0.6918	0.4710	0.8199	0.8991	0.8562	0.8534	0.7948	0.4967	0.8976	0.7072	0.6957	0.4022	0.4383	0.2159	0.8197	0.8149	0.7911	0.7872	0.6450	0.5372	0.8616	0.3865	0.3655	0.2600	0.2482	0.1808	0.3394	0.4174	0.5607	0.4217	0.3935	0.4409	0.3865	0.2421	0.2219	0.1735	0.1820	0.1657	0.1504	0.2034	0.2179	0.2001	0.1818	0.2276	0.1914	0.1830	0.1786	0.1398	0.1604	0.1765	0.0678	0.0676	0.0667	0.0668	0.0657	0.0660	0.0659	0.0645	0.0649	0.0663	0.0661	0.0649	0.0669	0.0664	0.0671	0.0658	0.0647	0.0657	0.0657	0.0651	0.0660	0.0665	0.0661	0.0656
54=06:36:50	47810	301	0.8286	0.8530	0.8666	0.8187	0.7269	0.4881	0.8596	0.7881	0.7355	0.4626	0.4222	0.5749	0.8589	0.8680	0.8698	0.8766	0.6926	0.5311	0.8549	0.7984	0.7762	0.5731	0.7209	0.4998	0.8616	0.8871	0.8606	0.8629	0.8112	0.5033	0.8953	0.7442	0.7289	0.4232	0.4630	0.2447	0.8455	0.8460	0.8120	0.8113	0.6596	0.5412	0.8832	0.3948	0.3837	0.2676	0.2554	0.1834	0.3406	0.4420	0.5852	0.4383	0.4072	0.4619	0.4035	0.2451	0.2275	0.1801	0.1861	0.1707	0.1499	0.2048	0.2213	0.2036	0.1816	0.2280	0.1928	0.1836	0.1810	0.1392	0.1634	0.1852	0.0671	0.0667	0.0656	0.0654	0.0648	0.0645	0.0641	0.0642	0.0639	0.0652	0.0649	0.0638	0.0656	0.0651	0.0657	0.0645	0.0645	0.0647	0.0651	0.0643	0.0654	0.0651	0.0649	0.0649
55=06:51:32	48692	301	0.8408	0.8534	0.8660	0.8270	0.7444	0.4959	0.8567	0.8070	0.7634	0.4897	0.4531	0.6110	0.8616	0.8717	0.8704	0.8776	0.7134	0.5374	0.8589	0.8162	0.8192	0.5999	0.7728	0.5273	0.8909	0.8877	0.8733	0.8710	0.8219	0.5110	0.8890	0.7830	0.7642	0.4563	0.4900	0.2641	0.8609	0.8705	0.8380	0.8292	0.6694	0.5505	0.8796	0.4104	0.4061	0.2755	0.2709	0.1881	0.3708	0.4661	0.6130	0.4665	0.4323	0.4799	0.4251	0.2533	0.2304	0.1855	0.1900	0.1741	0.1516	0.2110	0.2247	0.2036	0.1842	0.2402	0.1966	0.1868	0.1846	0.1425	0.1628	0.1880	0.0661	0.0658	0.0642	0.0643	0.0639	0.0636	0.0636	0.0633	0.0627	0.0638	0.0635	0.0624	0.0648	0.0639	0.0640	0.0636	0.0638	0.0639	0.0637	0.0634	0.0641	0.0644	0.0638	0.0636
56=07:06:14	49574	298	0.8347	0.8571	0.8680	0.8309	0.7562	0.5041	0.8595	0.8075	0.7879	0.5238	0.4910	0.6495	0.8645	0.8748	0.8704	0.8805	0.7237	0.5495	0.8725	0.8110	0.8379	0.6331	0.8064	0.5594	0.8790	0.8943	0.8750	0.8719	0.8301	0.5207	0.8940	0.8173	0.7955	0.4921	0.5278	0.2910	0.8557	0.8797	0.8688	0.8469	0.6844	0.5554	0.8828	0.4215	0.4308	0.2889	0.2868	0.2118	0.3869	0.4939	0.6490	0.4922	0.4602	0.5031	0.4545	0.2631	0.2399	0.1925	0.1966	0.1813	0.1557	0.2149	0.2321	0.2100	0.1887	0.2497	0.2008	0.1926	0.1891	0.1449	0.1681	0.1980	0.0676	0.0678	0.0660	0.0661	0.0651	0.0655	0.0648	0.0651	0.0646	0.0659	0.0655	0.0642	0.0659	0.0660	0.0670	0.0656	0.0650	0.0650	0.0653	0.0648	0.0656	0.0660	0.0653	0.0655
57=07:20:56	50456	301	0.8348	0.8629	0.8667	0.8194	0.7665	0.5077	0.8623	0.8044	0.7975	0.5442	0.5242	0.6700	0.8682	0.8800	0.8694	0.8840	0.7379	0.5601	0.8697	0.8258	0.8279	0.6798	0.8094	0.5839	0.8679	0.9036	0.8819	0.8794	0.8260	0.5276	0.9024	0.8250	0.8217	0.5142	0.5602	0.3008	0.8664	0.8864	0.8926	0.8701	0.6960	0.5693	0.8970	0.4325	0.4479	0.2981	0.2988	0.2307	0.3867	0.5216	0.6675	0.5169	0.4890	0.5206	0.4738	0.2695	0.2448	0.1949	0.2008	0.1928	0.1564	0.2262	0.2381	0.2177	0.1959	0.2595	0.2063	0.1963	0.1939	0.1473	0.1729	0.2059	0.0673	0.0670	0.0659	0.0657	0.0651	0.0647	0.0638	0.0647	0.0643	0.0657	0.0650	0.0642	0.0653	0.0657	0.0666	0.0647	0.0648	0.0650	0.0648	0.0653	0.0649	0.0659	0.0647	0.0646
58=07:35:38	51338	301	0.8520	0.8649	0.8705	0.8219	0.7663	0.5135	0.8661	0.8120	0.7941	0.5842	0.5471	0.7185	0.8603	0.8806	0.8768	0.8890	0.7532	0.5645	0.8724	0.8285	0.8362	0.7122	0.8257	0.6392	0.8623	0.9082	0.8920	0.8864	0.8335	0.5375	0.9059	0.8328	0.8316	0.5512	0.5914	0.3129	0.8600	0.8900	0.8935	0.8732	0.7087	0.5841	0.8955	0.4585	0.4594	0.3195	0.3076	0.2419	0.4207	0.5459	0.6834	0.5426	0.5142	0.5340	0.5093	0.2739	0.2515	0.1989	0.2069	0.1922	0.1570	0.2269	0.2432	0.2206	0.1981	0.2648	0.2132	0.1987	0.1964	0.1498	0.1749	0.2135	0.0665	0.0663	0.0648	0.0650	0.0641	0.0644	0.0637	0.0636	0.0634	0.0647	0.0645	0.0630	0.0652	0.0644	0.0653	0.0638	0.0639	0.0640	0.0642	0.0636	0.0645	0.0647	0.0641	0.0637
59=07:50:20	52220	298	0.8512	0.8807	0.8824	0.8225	0.7652	0.5217	0.8891	0.8146	0.8004	0.6109	0.5935	0.7133	0.8711	0.8875	0.8805	0.8976	0.7650	0.5889	0.8819	0.8417	0.8189	0.7686	0.8036	0.6630	0.8736	0.9012	0.8868	0.8968	0.8382	0.5481	0.9036	0.8310	0.8399	0.5761	0.6342	0.3264	0.8739	0.9012	0.8928	0.8754	0.7271	0.5925	0.9039	0.4616	0.4898	0.3304	0.3270	0.2452	0.4488	0.5745	0.7047	0.5666	0.5290	0.5545	0.5312	0.2835	0.2564	0.2050	0.2122	0.2034	0.1605	0.2330	0.2559	0.2291	0.2059	0.2737	0.2181	0.2014	0.2047	0.1525	0.1803	0.2127	0.0676	0.0675	0.0663	0.0662	0.0643	0.0650	0.0653	0.0651	0.0644	0.0661	0.0651	0.0646	0.0661	0.0657	0.0671	0.0651	0.0650	0.0656	0.0653	0.0639	0.0654	0.0656	0.0655	0.0649
60=08:05:02	53102	301	0.8585	0.8749	0.8879	0.8430	0.7757	0.5297	0.8849	0.8238	0.7998	0.6488	0.6138	0.7428	0.8725	0.8906	0.8840	0.8978	0.7711	0.5886	0.8862	0.8491	0.8281	0.7940	0.8173	0.7171	0.8903	0.9083	0.8882	0.8928	0.8375	0.5531	0.9106	0.8342	0.8462	0.6148	0.6650	0.3417	0.8696	0.9054	0.8973	0.8852	0.7390	0.6065	0.9010	0.4899	0.5003	0.3547	0.3347	0.2620	0.4663	0.6129	0.7380	0.5976	0.5577	0.5577	0.5656	0.2898	0.2642	0.2068	0.2164	0.2052	0.1648	0.2376	0.2606	0.2328	0.2073	0.2801	0.2245	0.2052	0.2046	0.1564	0.1807	0.2273	0.0675	0.0674	0.0659	0.0657	0.0653	0.0651	0.0650	0.0650	0.0646	0.0661	0.0651	0.0644	0.0660	0.0649	0.0667	0.0650	0.0654	0.0657	0.0654	0.0649	0.0653	0.0656	0.0656	0.0655
61=08:19:48	53988	301	0.8508	0.8942	0.9075	0.8435	0.7722	0.5354	0.8904	0.8239	0.8006	0.6790	0.6462	0.7351	0.8763	0.8900	0.8892	0.9020	0.7724	0.6068	0.8866	0.8501	0.8284	0.8100	0.8237	0.7448	0.8804	0.9009	0.8873	0.8966	0.8426	0.5611	0.9128	0.8362	0.8508	0.6496	0.7007	0.3570	0.8756	0.9117	0.9002	0.8856	0.7537	0.6209	0.9049	0.5027	0.5206	0.3660	0.3518	0.2619	0.4828	0.6363	0.7546	0.6056	0.5684	0.5675	0.5988	0.2980	0.2693	0.2115	0.2229	0.2053	0.1650	0.2431	0.2663	0.2376	0.2104	0.2867	0.2266	0.2102	0.2078	0.1554	0.1843	0.2288	0.0667	0.0665	0.0648	0.0644	0.0640	0.0641	0.0643	0.0633	0.0635	0.0643	0.0643	0.0637	0.0655	0.0646	0.0659	0.0633	0.0641	0.0645	0.0642	0.0635	0.0645	0.0642	0.0643	0.0640
62=08:34:31	54871	298	0.8533	0.9004	0.9060	0.8394	0.7715	0.5536	0.8931	0.8304	0.8080	0.7101	0.6909	0.7507	0.8772	0.8875	0.8873	0.9030	0.7713	0.6103	0.8934	0.8394	0.8474	0.8015	0.8374	0.7649	0.8785	0.8984	0.8887	0.9090	0.8454	0.5740	0.9095	0.8514	0.8454	0.6965	0.7433	0.3866	0.8781	0.9119	0.9072	0.8854	0.7670	0.6255	0.9119	0.5093	0.5554	0.3763	0.3733	0.2714	0.5208	0.6583	0.7707	0.6210	0.5957	0.5771	0.6306	0.3018	0.2751	0.2209	0.2271	0.2141	0.1682	0.2448	0.2739	0.2440	0.2157	0.2997	0.2321	0.2165	0.2137	0.1599	0.1867	0.2291	0.0668	0.0672	0.0657	0.0661	0.0649	0.0648	0.0649	0.0646	0.0635	0.0654	0.0654	0.0640	0.0659	0.0654	0.0662	0.0644	0.0648	0.0651	0.0642	0.0645	0.0649	0.0656	0.0650	0.0649
63=08:49:13	55753	301	0.8577	0.8934	0.9190	0.8527	0.7780	0.5509	0.8987	0.8291	0.8036	0.7409	0.6972	0.7563	0.8757	0.8956	0.8897	0.9093	0.7696	0.6269	0.8976	0.8611	0.8299	0.8159	0.8280	0.7990	0.8925	0.9083	0.8900	0.9022	0.8487	0.5820	0.9223	0.8507	0.8572	0.7243	0.7746	0.3939	0.8747	0.9185	0.9034	0.8979	0.7733	0.6341	0.9131	0.5378	0.5568	0.4023	0.3761	0.2839	0.5332	0.6965	0.8027	0.6542	0.6106	0.5937	0.6714	0.3083	0.2841	0.2214	0.2351	0.2198	0.1725	0.2548	0.2797	0.2511	0.2195	0.3071	0.2395	0.2177	0.2168	0.1603	0.1891	0.2365	0.0668	0.0669	0.0652	0.0656	0.0643	0.0642	0.0644	0.0639	0.0638	0.0652	0.0643	0.0636	0.0652	0.0647	0.0656	0.0643	0.0648	0.0647	0.0635	0.0642	0.0650	0.0650	0.0645	0.0647
64=09:03:59	56639	301	0.8648	0.9054	0.9099	0.8359	0.7698	0.5544	0.9041	0.8269	0.8189	0.7414	0.7264	0.7417	0.8719	0.8996	0.8937	0.9195	0.7745	0.6339	0.9080	0.8695	0.8370	0.8342	0.8305	0.7926	0.8773	0.9102	0.9018	0.9222	0.8500	0.5898	0.9223	0.8605	0.8536	0.7544	0.8169	0.4144	0.8860	0.9246	0.9141	0.9001	0.7844	0.6464	0.9268	0.5376	0.5990	0.4137	0.4095	0.2864	0.5850	0.7229	0.8166	0.6703	0.6271	0.6004	0.6983	0.3192	0.2939	0.2304	0.2413	0.2259	0.1738	0.2618	0.2921	0.2584	0.2275	0.3166	0.2492	0.2201	0.2269	0.1643	0.1959	0.2401	0.0673	0.0676	0.0662	0.0659	0.0651	0.0649	0.0653	0.0643	0.0645	0.0658	0.0657	0.0650	0.0664	0.0656	0.0670	0.0652	0.0647	0.0652	0.0648	0.0643	0.0658	0.0659	0.0650	0.0648
65=09:18:42	57523	298	0.8659	0.8992	0.9237	0.8532	0.7846	0.5649	0.8987	0.8348	0.8133	0.7575	0.7193	0.7711	0.8767	0.9009	0.8918	0.9176	0.7748	0.6420	0.9103	0.8623	0.8482	0.8225	0.8475	0.8063	0.8926	0.9131	0.8919	0.9035	0.8479	0.5966	0.9187	0.8609	0.8555	0.7989	0.8203	0.4376	0.8787	0.9166	0.9060	0.9028	0.7763	0.6501	0.9235	0.5657	0.6061	0.4341	0.4183	0.3110	0.5862	0.7544	0.8512	0.7002	0.6440	0.6137	0.7423	0.3240	0.2964	0.2313	0.2464	0.2275	0.1778	0.2699	0.3005	0.2627	0.2269	0.3306	0.2537	0.2249	0.2237	0.1662	0.1965	0.2500	0.0674	0.0672	0.0654	0.0659	0.0651	0.0647	0.0651	0.0647	0.0643	0.0655	0.0646	0.0643	0.0659	0.0650	0.0663	0.0648	0.0654	0.0650	0.0650	0.0648	0.0654	0.0655	0.0657	0.0650
66=09:33:24	58405	298	0.8643	0.9255	0.9171	0.8488	0.7687	0.5743	0.9109	0.8365	0.8131	0.7490	0.7351	0.7637	0.8755	0.8958	0.8844	0.9236	0.7728	0.6384	0.9231	0.8456	0.8548	0.8110	0.8497	0.7858	0.8869	0.9116	0.9025	0.9310	0.8528	0.6071	0.9145	0.8735	0.8486	0.8161	0.8287	0.4653	0.8821	0.9160	0.9117	0.8954	0.7742	0.6570	0.9334	0.5637	0.6462	0.4415	0.4480	0.3131	0.6337	0.7774	0.8486	0.7029	0.6594	0.6201	0.7765	0.3310	0.3036	0.2430	0.2500	0.2399	0.1789	0.2736	0.3082	0.2700	0.2345	0.3379	0.2507	0.2320	0.2300	0.1676	0.1981	0.2547	0.0662	0.0668	0.0655	0.0660	0.0645	0.0648	0.0647	0.0644	0.0639	0.0642	0.0645	0.0636	0.0659	0.0651	0.0657	0.0641	0.0646	0.0651	0.0643	0.0644	0.0653	0.0650	0.0647	0.0648
67=09:48:06	59287	301	0.8667	0.9132	0.9313	0.8586	0.7829	0.5764	0.9136	0.8332	0.8132	0.7529	0.7151	0.7702	0.8744	0.9049	0.8934	0.9314	0.7771	0.6466	0.9153	0.8744	0.8289	0.8405	0.8325	0.8179	0.8829	0.9216	0.9028	0.9253	0.8528	0.6090	0.9244	0.8723	0.8642	0.8122	0.8356	0.4768	0.8833	0.9212	0.9108	0.9113	0.7755	0.6665	0.9332	0.5908	0.6445	0.4756	0.4495	0.3249	0.6726	0.8180	0.8632	0.7354	0.6770	0.6329	0.8208	0.3408	0.3093	0.2418	0.2599	0.2366	0.1811	0.2861	0.3210	0.2760	0.2397	0.3455	0.2644	0.2322	0.2380	0.1695	0.2036	0.2616	0.0672	0.0670	0.0654	0.0660	0.0650	0.0649	0.0650	0.0636	0.0639	0.0655	0.0650	0.0638	0.0659	0.0654	0.0670	0.0649	0.0638	0.0648	0.0653	0.0642	0.0654	0.0653	0.0650	0.0644
68=10:02:48	60169	301	0.8731	0.9259	0.9365	0.8529	0.7804	0.5827	0.9195	0.8333	0.8188	0.7522	0.7299	0.7641	0.8774	0.9047	0.8916	0.9415	0.7767	0.6477	0.9239	0.8733	0.8388	0.8391	0.8429	0.8124	0.8825	0.9181	0.9068	0.9385	0.8556	0.6181	0.9312	0.8760	0.8595	0.8149	0.8434	0.4934	0.8927	0.9273	0.9176	0.9133	0.7849	0.6703	0.9397	0.6002	0.6817	0.4897	0.4809	0.3365	0.6931	0.8397	0.8598	0.7455	0.6847	0.6418	0.8529	0.3443	0.3176	0.2484	0.2637	0.2424	0.1835	0.2944	0.3328	0.2866	0.2461	0.3605	0.2739	0.2368	0.2405	0.1726	0.2085	0.2634	0.0661	0.0659	0.0643	0.0635	0.0636	0.0634	0.0638	0.0628	0.0630	0.0644	0.0638	0.0629	0.0642	0.0639	0.0653	0.0641	0.0631	0.0635	0.0635	0.0633	0.0630	0.0641	0.0636	0.0634
69=10:17:30	61051	301	0.8657	0.9364	0.9568	0.8731	0.7846	0.5901	0.9230	0.8413	0.8110	0.7592	0.7434	0.7873	0.8812	0.9027	0.8942	0.9383	0.7757	0.6350	0.9366	0.8496	0.8610	0.8161	0.8628	0.8076	0.8955	0.9115	0.8910	0.9344	0.8562	0.6229	0.9182	0.8910	0.8549	0.8381	0.8363	0.5399	0.8814	0.9223	0.9097	0.9058	0.7846	0.6595	0.9324	0.6155	0.7159	0.5030	0.5093	0.3529	0.7247	0.8665	0.8733	0.7538	0.6978	0.6450	0.8904	0.3538	0.3229	0.2595	0.2711	0.2521	0.1850	0.2973	0.3401	0.2908	0.2502	0.3692	0.2805	0.2421	0.2445	0.1767	0.2090	0.2726	0.0669	0.0672	0.0654	0.0657	0.0647	0.0646	0.0648	0.0642	0.0630	0.0648	0.0647	0.0639	0.0655	0.0645	0.0658	0.0645	0.0646	0.0647	0.0643	0.0643	0.0647	0.0646	0.0646	0.0643
70=10:32:12	61933	301	0.8825	0.9448	0.9517	0.8558	0.7880	0.5792	0.9304	0.8446	0.8233	0.7717	0.7390	0.7956	0.8739	0.9026	0.8965	0.9549	0.7833	0.6420	0.9350	0.8814	0.8487	0.8430	0.8588	0.8374	0.8805	0.9205	0.9105	0.9514	0.8698	0.6271	0.9358	0.8976	0.8647	0.8386	0.8550	0.5560	0.8918	0.9288	0.9210	0.9194	0.7823	0.6684	0.9415	0.6443	0.7207	0.5411	0.5195	0.3655	0.7694	0.8683	0.8737	0.7839	0.7191	0.6597	0.9154	0.3604	0.3326	0.2620	0.2811	0.2590	0.1889	0.3106	0.3512	0.2997	0.2560	0.3746	0.2882	0.2447	0.2514	0.1763	0.2152	0.2815	0.0680	0.0674	0.0658	0.0668	0.0660	0.0657	0.0659	0.0653	0.0648	0.0662	0.0645	0.0649	0.0666	0.0654	0.0672	0.0660	0.0659	0.0661	0.0651	0.0658	0.0656	0.0660	0.0660	0.0654
71=10:46:54	62815	301	0.8723	0.9400	0.9691	0.8781	0.7956	0.5786	0.9273	0.8445	0.8141	0.7720	0.7408	0.8036	0.8826	0.9006	0.8898	0.9489	0.7752	0.6309	0.9423	0.8643	0.8596	0.8331	0.8740	0.8440	0.9065	0.9199	0.8890	0.9342	0.8583	0.6188	0.9201	0.9023	0.8578	0.8508	0.8457	0.5871	0.8784	0.9223	0.9102	0.9169	0.7835	0.6587	0.9326	0.6617	0.7468	0.5586	0.5397	0.3773	0.7939	0.8865	0.8872	0.7951	0.7239	0.6643	0.9240	0.3696	0.3401	0.2653	0.2873	0.2585	0.1913	0.3176	0.3650	0.3059	0.2549	0.3916	0.2912	0.2530	0.2510	0.1816	0.2157	0.2835	0.0665	0.0666	0.0650	0.0650	0.0641	0.0643	0.0644	0.0633	0.0633	0.0648	0.0644	0.0634	0.0654	0.0646	0.0660	0.0639	0.0641	0.0644	0.0642	0.0636	0.0649	0.0647	0.0641	0.0645
72=11:01:36	63697	298	0.8945	0.9582	0.9682	0.8681	0.7933	0.5803	0.9400	0.8451	0.8200	0.7731	0.7580	0.8054	0.8808	0.9054	0.8965	0.9631	0.7846	0.6393	0.9610	0.8633	0.8675	0.8332	0.8726	0.8345	0.8931	0.9283	0.9095	0.9570	0.8696	0.6233	0.9340	0.9198	0.8557	0.8547	0.8566	0.6173	0.8946	0.9282	0.9192	0.9201	0.7873	0.6619	0.9453	0.6702	0.7837	0.5805	0.5788	0.3932	0.8428	0.8870	0.8847	0.8081	0.7460	0.6747	0.9283	0.3764	0.3482	0.2774	0.2915	0.2714	0.1975	0.3332	0.3784	0.3181	0.2691	0.4021	0.3076	0.2597	0.2596	0.1844	0.2209	0.2878	0.0679	0.0672	0.0662	0.0664	0.0651	0.0655	0.0662	0.0642	0.0648	0.0662	0.0660	0.0643	0.0665	0.0664	0.0669	0.0650	0.0653	0.0655	0.0655	0.0652	0.0658	0.0664	0.0653	0.0652
73=11:16:18	64579	301	0.8682	0.9752	0.9882	0.8708	0.7937	0.5728	0.9564	0.8404	0.8205	0.7639	0.7683	0.7863	0.8831	0.9018	0.8950	0.9730	0.7815	0.6333	0.9645	0.8697	0.8556	0.8470	0.8611	0.8320	0.8957	0.9094	0.8960	0.9580	0.8702	0.6152	0.9261	0.9265	0.8609	0.8513	0.8724	0.6456	0.8909	0.9322	0.9171	0.9210	0.7897	0.6583	0.9502	0.6719	0.8157	0.5970	0.6057	0.4022	0.8584	0.8990	0.8813	0.8082	0.7413	0.6742	0.9184	0.3812	0.3494	0.2807	0.2926	0.2773	0.1971	0.3393	0.3877	0.3261	0.2719	0.4087	0.3157	0.2608	0.2664	0.1844	0.2277	0.2937	0.0660	0.0661	0.0649	0.0648	0.0638	0.0643	0.0640	0.0634	0.0627	0.0641	0.0641	0.0636	0.0647	0.0646	0.0655	0.0628	0.0639	0.0645	0.0640	0.0635	0.0642	0.0644	0.0641	0.0639
74=11:31:04	65465	301	0.8742	0.9807	1.0044	0.8760	0.7998	0.5694	0.9683	0.8442	0.8289	0.7698	0.7634	0.7828	0.8830	0.9093	0.9005	0.9893	0.7868	0.6419	0.9686	0.8937	0.8395	0.8695	0.8563	0.8550	0.9000	0.9175	0.9067	0.9664	0.8832	0.6247	0.9360	0.9291	0.8732	0.8493	0.8881	0.6621	0.8950	0.9409	0.9236	0.9283	0.7946	0.6660	0.9597	0.6969	0.8230	0.6351	0.6280	0.4186	0.8687	0.9147	0.8939	0.8213	0.7558	0.6743	0.9289	0.3925	0.3623	0.2880	0.3080	0.2855	0.1990	0.3542	0.4112	0.3403	0.2841	0.4272	0.3318	0.2658	0.2770	0.1877	0.2355	0.2955	0.0671	0.0674	0.0652	0.0659	0.0650	0.0645	0.0648	0.0642	0.0641	0.0649	0.0639	0.0643	0.0654	0.0652	0.0668	0.0647	0.0641	0.0651	0.0650	0.0639	0.0651	0.0649	0.0648	0.0645
75=11:45:46	66347	301	0.8811	0.9932	1.0080	0.8753	0.8026	0.5667	0.9718	0.8496	0.8207	0.7765	0.7659	0.8057	0.8877	0.9093	0.9007	0.9968	0.7914	0.6404	0.9816	0.8840	0.8641	0.8532	0.8810	0.8688	0.8906	0.9190	0.9063	0.9693	0.8842	0.6197	0.9346	0.9455	0.8683	0.8695	0.8845	0.6976	0.8987	0.9409	0.9235	0.9274	0.7917	0.6653	0.9528	0.7229	0.8278	0.6619	0.6551	0.4416	0.8699	0.9129	0.8919	0.8199	0.7706	0.6712	0.9396	0.3961	0.3706	0.2952	0.3133	0.2911	0.2034	0.3639	0.4247	0.3534	0.2879	0.4405	0.3402	0.2720	0.2778	0.1915	0.2349	0.3077	0.0663	0.0673	0.0651	0.0643	0.0640	0.0644	0.0641	0.0639	0.0638	0.0647	0.0644	0.0635	0.0651	0.0642	0.0660	0.0645	0.0642	0.0647	0.0644	0.0636	0.0644	0.0648	0.0640	0.0643
76=12:00:28	67229	301	0.8668	0.9858	1.0235	0.8848	0.8121	0.5657	0.9771	0.8412	0.8236	0.7708	0.7618	0.7927	0.8863	0.9086	0.8963	0.9966	0.7850	0.6369	0.9798	0.8869	0.8341	0.8677	0.8539	0.8733	0.8959	0.9188	0.8905	0.9518	0.8750	0.6115	0.9273	0.9462	0.8730	0.8673	0.8976	0.7205	0.8885	0.9327	0.9143	0.9256	0.7891	0.6536	0.9529	0.7298	0.8188	0.6870	0.6679	0.4506	0.8548	0.9274	0.9143	0.8295	0.7691	0.6719	0.9410	0.4046	0.3720	0.2954	0.3183	0.2926	0.2034	0.3797	0.4416	0.3579	0.2935	0.4444	0.3525	0.2691	0.2848	0.1900	0.2375	0.3131	0.0658	0.0657	0.0633	0.0643	0.0631	0.0630	0.0635	0.0630	0.0628	0.0637	0.0629	0.0629	0.0644	0.0636	0.0654	0.0633	0.0638	0.0638	0.0633	0.0632	0.0637	0.0635	0.0638	0.0639
77=12:15:10	68111	301	0.8841	0.9942	1.0105	0.8719	0.8099	0.5647	0.9730	0.8477	0.8249	0.7772	0.7662	0.8130	0.8836	0.9119	0.8949	1.0048	0.7952	0.6272	0.9940	0.8797	0.8661	0.8517	0.8764	0.8828	0.8967	0.9261	0.9089	0.9616	0.8769	0.6120	0.9317	0.9697	0.8627	0.8848	0.8975	0.7642	0.8977	0.9328	0.9223	0.9315	0.7880	0.6555	0.9581	0.7521	0.8324	0.7081	0.7120	0.4768	0.8722	0.9181	0.9175	0.8442	0.7895	0.6740	0.9473	0.4145	0.3853	0.3075	0.3278	0.3022	0.2114	0.3976	0.4584	0.3739	0.3054	0.4620	0.3645	0.2841	0.2899	0.1991	0.2443	0.3295	0.0685	0.0683	0.0692	0.0672	0.0656	0.0665	0.0664	0.0661	0.0652	0.0664	0.0665	0.0653	0.0672	0.0666	0.0681	0.0659	0.0664	0.0664	0.0664	0.0662	0.0670	0.0669	0.0662	0.0662
78=12:29:52	68993	301	0.8811	0.9982	1.0297	0.8864	0.8213	0.5675	0.9862	0.8512	0.8261	0.7792	0.7665	0.8122	0.8847	0.9133	0.8992	1.0134	0.7905	0.6326	0.9971	0.8863	0.8620	0.8596	0.8806	0.8980	0.9017	0.9274	0.8992	0.9512	0.8715	0.6107	0.9305	0.9753	0.8719	0.8890	0.9087	0.7905	0.8892	0.9309	0.9165	0.9319	0.7864	0.6516	0.9540	0.7683	0.8310	0.7412	0.7311	0.5003	0.8617	0.9307	0.9300	0.8467	0.7912	0.6763	0.9521	0.4203	0.3921	0.3106	0.3345	0.3112	0.2165	0.4095	0.4795	0.3839	0.3094	0.4711	0.3812	0.2828	0.2924	0.1991	0.2479	0.3342	0.0669	0.0665	0.0649	0.0652	0.0633	0.0645	0.0649	0.0637	0.0634	0.0649	0.0647	0.0633	0.0653	0.0647	0.0662	0.0642	0.0642	0.0646	0.0644	0.0632	0.0649	0.0645	0.0646	0.0640
79=12:44:34	69875	298	0.8956	1.0176	1.0329	0.8680	0.8133	0.5667	0.9936	0.8535	0.8197	0.7886	0.7649	0.8219	0.8812	0.9061	0.8992	1.0243	0.7932	0.6299	1.0021	0.8882	0.8609	0.8576	0.8823	0.9177	0.8933	0.9252	0.9153	0.9721	0.8884	0.6073	0.9370	0.9842	0.8704	0.9001	0.9154	0.8024	0.8907	0.9339	0.9235	0.9298	0.7859	0.6621	0.9532	0.7928	0.8238	0.7758	0.7527	0.5195	0.8864	0.9367	0.9255	0.8433	0.7950	0.6762	0.9531	0.4252	0.4006	0.3182	0.3431	0.3174	0.2233	0.4224	0.4935	0.3997	0.3144	0.4853	0.3919	0.2923	0.2969	0.2033	0.2516	0.3369	0.0667	0.0668	0.0654	0.0657	0.0636	0.0643	0.0641	0.0643	0.0640	0.0653	0.0646	0.0637	0.0656	0.0648	0.0670	0.0641	0.0644	0.0645	0.0641	0.0637	0.0652	0.0648	0.0648	0.0646
80=12:59:16	70757	298	0.8818	1.0208	1.0544	0.8904	0.8336	0.5667	1.0062	0.8486	0.8202	0.7852	0.7706	0.8122	0.8874	0.9162	0.9012	1.0324	0.7963	0.6358	1.0164	0.8919	0.8595	0.8640	0.8787	0.9231	0.9128	0.9234	0.8988	0.9570	0.8799	0.6084	0.9312	0.9960	0.8752	0.9109	0.9266	0.8098	0.8960	0.9387	0.9214	0.9343	0.7919	0.6575	0.9596	0.8048	0.8343	0.7929	0.7801	0.5431	0.8778	0.9607	0.9526	0.8504	0.7896	0.6756	0.9601	0.4392	0.4058	0.3232	0.3501	0.3234	0.2292	0.4482	0.5192	0.4173	0.3233	0.5041	0.4141	0.2972	0.3052	0.2046	0.2587	0.3457	0.0679	0.0676	0.0660	0.0664	0.0656	0.0655	0.0655	0.0645	0.0641	0.0662	0.0659	0.0649	0.0658	0.0659	0.0676	0.0651	0.0649	0.0661	0.0655	0.0651	0.0660	0.0660	0.0660	0.0658
81=13:13:58	71639	298	0.8869	1.0326	1.0564	0.8804	0.8299	0.5641	1.0083	0.8487	0.8263	0.7785	0.7725	0.8099	0.8900	0.9128	0.8990	1.0413	0.7915	0.6288	1.0211	0.8889	0.8614	0.8623	0.8785	0.9282	0.8964	0.9246	0.9012	0.9631	0.8848	0.6129	0.9285	1.0059	0.8706	0.9199	0.9387	0.8146	0.8992	0.9401	0.9243	0.9329	0.7871	0.6604	0.9626	0.8083	0.8444	0.8062	0.8111	0.5728	0.8908	0.9612	0.9564	0.8495	0.7924	0.6732	0.9527	0.4425	0.4139	0.3356	0.3567	0.3323	0.2296	0.4613	0.5376	0.4320	0.3351	0.5103	0.4286	0.3035	0.3134	0.2093	0.2649	0.3560	0.0672	0.0671	0.0654	0.0655	0.0638	0.0653	0.0648	0.0645	0.0641	0.0654	0.0647	0.0646	0.0661	0.0652	0.0675	0.0644	0.0650	0.0649	0.0647	0.0633	0.0651	0.0654	0.0648	0.0648
82=13:33:01	72781	301	0.8798	1.0537	1.0761	0.8830	0.8400	0.5712	1.0243	0.8521	0.8217	0.7881	0.7778	0.8173	0.8847	0.9111	0.9042	1.0521	0.7950	0.6315	1.0318	0.8914	0.8552	0.8614	0.8808	0.9432	0.9062	0.9147	0.9007	0.9716	0.8894	0.6117	0.9356	1.0174	0.8715	0.9310	0.9434	0.8266	0.8945	0.9430	0.9242	0.9347	0.7927	0.6565	0.9661	0.8056	0.8507	0.8091	0.8251	0.6023	0.8834	0.9687	0.9613	0.8526	0.7937	0.6786	0.9582	0.4529	0.4255	0.3427	0.3658	0.3417	0.2358	0.4848	0.5657	0.4537	0.3467	0.5280	0.4541	0.3084	0.3194	0.2124	0.2717	0.3683	0.0672	0.0676	0.0649	0.0659	0.0649	0.0651	0.0650	0.0646	0.0644	0.0650	0.0644	0.0644	0.0663	0.0656	0.0678	0.0648	0.0653	0.0659	0.0650	0.0647	0.0656	0.0649	0.0655	0.0649
83=13:47:42	73663	301	0.8830	1.0448	1.0780	0.8918	0.8500	0.5666	1.0244	0.8543	0.8303	0.7834	0.7834	0.8152	0.8859	0.9120	0.9019	1.0573	0.7951	0.6335	1.0356	0.8911	0.8609	0.8681	0.8806	0.9500	0.9006	0.9237	0.9071	0.9704	0.8876	0.6129	0.9324	1.0331	0.8684	0.9452	0.9566	0.8337	0.8983	0.9406	0.9249	0.9354	0.7947	0.6589	0.9628	0.8167	0.8538	0.8126	0.8300	0.6229	0.8832	0.9797	0.9807	0.8603	0.7985	0.6750	0.9563	0.4616	0.4313	0.3512	0.3775	0.3511	0.2389	0.5104	0.5879	0.4694	0.3587	0.5412	0.4780	0.3152	0.3271	0.2162	0.2751	0.3716	0.0675	0.0674	0.0654	0.0657	0.0651	0.0653	0.0648	0.0646	0.0639	0.0654	0.0646	0.0643	0.0656	0.0652	0.0680	0.0648	0.0651	0.0649	0.0651	0.0645	0.0652	0.0644	0.0654	0.0651
84=14:02:29	74550	298	0.8788	1.0581	1.0877	0.8832	0.8469	0.5631	1.0354	0.8488	0.8237	0.7770	0.7776	0.8094	0.8878	0.9151	0.9026	1.0689	0.7950	0.6351	1.0430	0.8937	0.8548	0.8677	0.8738	0.9634	0.8988	0.9217	0.9046	0.9697	0.8858	0.6083	0.9388	1.0341	0.8723	0.9446	0.9602	0.8205	0.8972	0.9459	0.9230	0.9353	0.7899	0.6563	0.9624	0.8245	0.8458	0.8167	0.8294	0.6429	0.8885	0.9945	0.9864	0.8545	0.7928	0.6705	0.9565	0.4671	0.4420	0.3555	0.3829	0.3562	0.2395	0.5343	0.6090	0.4908	0.3701	0.5559	0.4988	0.3143	0.3334	0.2193	0.2796	0.3786	0.0668	0.0661	0.0651	0.0650	0.0646	0.0635	0.0638	0.0635	0.0626	0.0645	0.0647	0.0634	0.0649	0.0646	0.0672	0.0632	0.0638	0.0646	0.0641	0.0637	0.0646	0.0643	0.0642	0.0641
85=14:18:22	75502	301	0.8889	1.0703	1.0968	0.8866	0.8577	0.5628	1.0433	0.8522	0.8269	0.7822	0.7872	0.8091	0.8867	0.9131	0.9019	1.0809	0.7958	0.6330	1.0548	0.8915	0.8662	0.8713	0.8837	0.9708	0.9077	0.9279	0.9074	0.9720	0.8909	0.6106	0.9354	1.0509	0.8719	0.9627	0.9738	0.8412	0.8960	0.9427	0.9259	0.9333	0.7936	0.6598	0.9662	0.8244	0.8605	0.8182	0.8421	0.6745	0.8949	1.0028	0.9984	0.8605	0.8042	0.6787	0.9628	0.4793	0.4486	0.3649	0.3960	0.3734	0.2468	0.5527	0.6331	0.5046	0.3821	0.5706	0.5316	0.3243	0.3407	0.2240	0.2874	0.3887	0.0672	0.0668	0.0663	0.0658	0.0652	0.0649	0.0650	0.0642	0.0636	0.0657	0.0649	0.0639	0.0660	0.0654	0.0679	0.0642	0.0646	0.0649	0.0645	0.0647	0.0654	0.0653	0.0650	0.0652
86=14:33:04	76384	301	0.8817	1.0783	1.0987	0.8822	0.8597	0.5632	1.0476	0.8520	0.8244	0.7834	0.7859	0.8141	0.8899	0.9125	0.9017	1.0832	0.7964	0.6333	1.0627	0.8920	0.8649	0.8684	0.8852	0.9843	0.8950	0.9269	0.9077	0.9706	0.8865	0.6064	0.9359	1.0619	0.8688	0.9735	0.9785	0.8444	0.8981	0.9432	0.9254	0.9358	0.7905	0.6553	0.9695	0.8256	0.8583	0.8224	0.8431	0.7024	0.8918	1.0103	1.0085	0.8629	0.8006	0.6774	0.9624	0.4842	0.4532	0.3727	0.3986	0.3779	0.2487	0.5772	0.6478	0.5240	0.3898	0.5827	0.5608	0.3295	0.3461	0.2259	0.2924	0.3954	0.0663	0.0661	0.0646	0.0649	0.0640	0.0642	0.0637	0.0639	0.0629	0.0644	0.0644	0.0628	0.0651	0.0644	0.0670	0.0635	0.0632	0.0642	0.0642	0.0638	0.0651	0.0642	0.0639	0.0638
87=14:47:45	77266	298	0.8933	1.0845	1.1058	0.8811	0.8639	0.5630	1.0580	0.8544	0.8245	0.7850	0.7842	0.8158	0.8890	0.9149	0.9007	1.0967	0.7989	0.6303	1.0693	0.8947	0.8645	0.8708	0.8814	0.9972	0.8951	0.9240	0.9086	0.9713	0.8907	0.6070	0.9344	1.0719	0.8731	0.9824	0.9841	0.8541	0.8977	0.9428	0.9272	0.9389	0.8003	0.6613	0.9677	0.8302	0.8568	0.8265	0.8476	0.7288	0.8899	1.0319	1.0256	0.8696	0.8035	0.6787	0.9661	0.4966	0.4611	0.3837	0.4116	0.3918	0.2526	0.6020	0.6675	0.5416	0.3998	0.5937	0.5925	0.3338	0.3560	0.2298	0.3014	0.4052	0.0667	0.0668	0.0653	0.0655	0.0648	0.0650	0.0636	0.0645	0.0637	0.0652	0.0647	0.0640	0.0657	0.0651	0.0681	0.0644	0.0647	0.0640	0.0648	0.0649	0.0652	0.0651	0.0652	0.0645
