# Supplementary material for: Systematic Prediction of Antifungal Drug Synergy by Chemogenomic Screening in Saccharomyces cerevisiae
Source: Front Fungal Biol. 2021 Jul 2;2:683414. doi: 10.3389/ffunb.2021.683414 (PMC10512392; doi:10.3389/ffunb.2021.683414)
Supplement: Supplementary file 1 [file Data_Sheet_1.ZIP › Supplementary data/Sypplementary_data_1_(Drug_synergy_assays)/Fen_VS_LatA & Hyd_VS_Cer(lowerdosage2)_ps1_A_96_T_22.txt]

[config file info]
last_write=07:05:29_14:05:38
last write=07:05:30_19:09:44
[Run_Parameters]
Instrument=Tecan_22
Ini_Names=Read_Reps,Delid,Save_Data_File,Start_Time_Now
barcode_drug_plate=201401
user=asmith
Plate_Size=96
Plate_Type=NUN96ft.pdf
Samples_to_Run=6
Overlay_Size=48
Drug_Plate=none
Plate_Quarter=none
run_ID=none
run_plate_repeat=1
Read_Reps=95
Read_Modes=Absorbance
Read_Flor_Every=2
Max_Delta_OD=0.500000
Well_By_Row_Col=none
Reorder_Map=Order_Strings_Not,0
Tip_Vol=200
OD_to_Innoc=0.100,0.100,0.380,0.380,0.380,0.380,0.760,0.760,0.100,0.100,0.380,0.380,0.380,0.380,0.760,0.760,0.100,0.100,0.380,0.380,0.380,0.380,0.760,0.760,0.100,0.100,0.380,0.380,0.380,0.380,0.760,0.760,0.100,0.100,0.380,0.380,0.380,0.380,0.760,0.760,0.100,0.100,0.380,0.380,0.380,0.380,0.760,0.760
Absorption_Max=.3
OD_to_Save=0.100,0.100,0.380,0.380,0.380,0.380,0.760,0.760,0.100,0.100,0.380,0.380,0.380,0.380,0.760,0.760,0.100,0.100,0.380,0.380,0.380,0.380,0.760,0.760,0.100,0.100,0.380,0.380,0.380,0.380,0.760,0.760,0.100,0.100,0.380,0.380,0.380,0.380,0.760,0.760,0.100,0.100,0.380,0.380,0.380,0.380,0.760,0.760
OD_to_Dilute=0.100
Save_Sample_Vol=180
Save_Sample_Reps=2
Innoc_Vol=184,184,46,46,46,46,0,0,184,184,46,46,46,46,0,0,184,184,46,46,46,46,0,0,184,184,46,46,46,46,0,0,184,184,46,46,46,46,0,0,184,184,46,46,46,46,0,0
Dilute_Vol=23,23,23,23,23,23,23,23,23,23,23,23,23,23,23,23,23,23,23,23,23,23,23,23,23,23,23,23,23,23,23,23,23,23,23,23,23,23,23,23,23,23,23,23,23,23,23,23
Save_Vol=800,800,800,800,800,800,800,800,800,800,800,800,800,800,800,800,800,800,800,800,800,800,800,800,800,800,800,800,800,800,800,800,800,800,800,800,800,800,800,800,800,800,800,800,800,800,800,800
Reference_Vol=100,100,100,100,100,100,100,100,100,100,100,100,100,100,100,100,100,100,100,100,100,100,100,100,100,100,100,100,100,100,100,100,100,100,100,100,100,100,100,100,100,100,100,100,100,100,100,100,100,100,100,100,100,100,100,100,100,100,100,100,100,100,100,100,100,100,100,100,100,100,100,100,100,100,100,100,100,100,100,100,100,100,100,100,100,100,100,100,100,100,100,100,100,100,100,100
Read_to_Innoc=20,20,20,20,20,20,20,20,20,20,20,20,20,20,20,20,20,20,20,20,20,20,20,20,20,20,20,20,20,20,20,20,20,20,20,20,20,20,20,20,20,20,20,20,20,20,20,20
Read_to_Dilute=26,26,26,26,26,26,26,26,26,26,26,26,26,26,26,26,26,26,26,26,26,26,26,26,26,26,26,26,26,26,26,26,26,26,26,26,26,26,26,26,26,26,26,26,26,26,26,26
Read_to_Save=20,20,20,20,20,20,20,20,20,20,20,20,20,20,20,20,20,20,20,20,20,20,20,20,20,20,20,20,20,20,20,20,20,20,20,20,20,20,20,20,20,20,20,20,20,20,20,20
Innoc_Target_Map=1,2,3,4,5,6,7,8,9,10,11,12,13,14,15,16,17,18,19,20,21,22,23,24,25,26,27,28,29,30,31,32,33,34,35,36,37,38,39,40,41,42,43,44,45,46,47,48
Pipet_Trigger=OD_Save_Innoc
Pipet_Volume_Adj=Con_OD_Save
Delid=no
Pre_Init=yes
Talk_To_ProMax=no
Time_Out_Time=1050
Wait_While_Busy=yes
Idle_Time=2
Screen_Run_Type=pre_screen_1
Spect_Protocol=15m
Spec_Run_File=GG_PB_Voyage.pda
Spec_Assay_File=""
Save_Data_File=29_05_07_FenvsLatA_HydvsCer_lowerdosage2_ps1_A_96_T_22.txt
Working_Dir=C%3A\\Users\\Growth_Data
Run_Control_Dir=C%3A\\Users\\Yeast_Run_Files
Tracking_Dir=""
Track_File=201401_data_track.txt
Save_Run_Data_Flag=yes
Set_Incubator_Temp=30.0
Base_Line_Flag=atstart_minimum
Pipet_Cycles_Before_Save=20
Time_Point_Save=wellmap
Innoc_Direction=down
Wells_In_Use=111111111111111111111111111111111111111111111111
Save_Sample_Map=111111001111110011111100111111001111110011111100
Sections_to_Run=0
Rows_per_Section=8
Start_Sections_Row=1
MultiProbe_Run_File=""
Multiprobe_Run_Dialogue=yes
Comments=no%20comment
Target_Temp=300
Temp_Control=On
Delta_Temp=10
ReadMode=Absorbance,Bottom
ExcitationFilter=340,340
EmissionFilter=535,465
MeasurementFilter=595
ReadsPerWellNumber=1,1
ShakeDuration=800,0
GainMode=Manual
PdfName=NUN96ft.pdf
Gain=50
Add_Drug_Map=1,1,1,1,1,1,1,1,1,1,1,1,1,1,1,1,1,1,1,1,1,1,1,1,1,1,1,1,1,1,1,1,1,1,1,1,1,1,1,1,1,1,1,1,1,1,1,1
Add_Drug_Vol=7,7,7,7,7,7,7,7,7,7,7,7,7,7,7,7,7,7,7,7,7,7,7,7,7,7,7,7,7,7,7,7,7,7,7,7,7,7,7,7,7,7,7,7,7,7,7,7
Innoc_Map=111011101110111011101110111011101110111011101110111011101110111011101110111011101110111011101110
Dilute_Map=111111111111111111111111111111111111111111111111111111111111111111111111111111111111111111111111
data_file_name=iS_1_48.txt
barcode=""
Hit_Call_Threshold=1.000000
Reference_Well=A01
WT_Ref_Well=0
Project_Name=test
Pipet_Gens_Point=5.00,10.00,15.00,20.00,5.00,10.00,15.00,20.00,5.00,10.00,15.00,20.00,5.00,10.00,15.00,20.00,5.00,10.00,15.00,20.00,5.00,10.00,15.00,20.00,5.00,10.00,15.00,20.00,5.00,10.00,15.00,20.00,5.00,10.00,15.00,20.00,5.00,10.00,15.00,20.00,5.00,10.00,15.00,20.00,5.00,10.00,15.00,20.00,
Shake_Divisor=1
data_handling=file_&_DB_&_auto_analysis
time_frm_freezer=-1.00
gens_frm_freezer=-1.00
Well_Vol=100
Parent_ID=""
Units=%
Quarter=A
media_name=ypd
Save_Mode=one_to_one
Consolidate_Save_Map=1,2,3,4,5,6,7,8,9,10,11,12,13,14,15,16,17,18,19,20,21,22,23,24,25,26,27,28,29,30,31,32,33,34,35,36,37,38,39,40,41,42,43,44,45,46,47,48
Add_Drug_at_Start_Map=000000000000000000000000000000000000000000000000000
Add_Drug_Labware=add_drug_48
Max_Dynam_OD_Change=0.05
Reads_After_Pipet=1
Ref_Type=single_ref
Read_to_Add_Drug_at_Start=0
Send_Email_at_Pipet=no_email
Strain_Name=""
Media=ypd
drug_vol=2.00
Drug_Name=""
Drug_Conc=2
Innoc_Conc=""
Strain_Plate=none
ShakeIntensity=High
ShakeMode=Orbital
NumberOfFlashes=1
PartOfPlate=0
MovePlateOutAfterMeasurement=0
IntegrationLagTime=0
IntegrationTime=100
DelayMoveFlashFluorescence=0
[Drug_Data]
Drug_Plate=none
Strain_Plate=none
Media=ypd
Drug_Name=ud,ud,ud,ud,ud,ud,ud,ud,ud,ud,ud,ud,ud,ud,ud,ud,ud,ud,ud,ud,ud,ud,ud,ud,ud,ud,ud,ud,ud,ud,ud,ud,ud,ud,ud,ud,ud,ud,ud,ud,ud,ud,ud,ud,ud,ud,ud,ud,ud,ud,ud,ud,ud,ud,ud,ud,ud,ud,ud,ud,ud,ud,ud,ud,ud,ud,ud,ud,ud,ud,ud,ud,ud,ud,ud,ud,ud,ud,ud,ud,ud,ud,ud,ud,ud,ud,ud,ud,ud,ud,ud,ud,ud,ud,ud,ud
Strain_Name=ud
Drug_Conc=""
Innoc_Conc=0.06250,0.06250,0.06250,0.06250,0.06250,0.06250,0.06250,0.06250,0.06250,0.06250,0.06250,0.06250,0.06250,0.06250,0.06250,0.06250,0.06250,0.06250,0.06250,0.06250,0.06250,0.06250,0.06250,0.06250,0.06250,0.06250,0.06250,0.06250,0.06250,0.06250,0.06250,0.06250,0.06250,0.06250,0.06250,0.06250,0.06250,0.06250,0.06250,0.06250,0.06250,0.06250,0.06250,0.06250,0.06250,0.06250,0.06250,0.06250,0.06250,0.06250,0.06250,0.06250,0.06250,0.06250,0.06250,0.06250,0.06250,0.06250,0.06250,0.06250,0.06250,0.06250,0.06250,0.06250,0.06250,0.06250,0.06250,0.06250,0.06250,0.06250,0.06250,0.06250,0.06250,0.06250,0.06250,0.06250,0.06250,0.06250,0.06250,0.06250,0.06250,0.06250,0.06250,0.06250,0.06250,0.06250,0.06250,0.06250,0.06250,0.06250,0.06250,0.06250,0.06250,0.06250,0.06250,0.06250
Run_ID=none
Plate_Quarter=A
Units=%,%,%,%,%,%,%,%,%,%,%,%,%,%,%,%,%,%,%,%,%,%,%,%,%,%,%,%,%,%,%,%,%,%,%,%,%,%,%,%,%,%,%,%,%,%,%,%,%,%,%,%,%,%,%,%,%,%,%,%,%,%,%,%,%,%,%,%,%,%,%,%,%,%,%,%,%,%,%,%,%,%,%,%,%,%,%,%,%,%,%,%,%,%,%,%
Parent_ID=""
Project_Name=test
Strain_Backgrnd=0,0,0,0,0,0,0,0,0,0,0,0,0,0,0,0,0,0,0,0,0,0,0,0,0,0,0,0,0,0,0,0,0,0,0,0,0,0,0,0,0,0,0,0,0,0,0,0,0,0,0,0,0,0,0,0,0,0,0,0,0,0,0,0,0,0,0,0,0,0,0,0,0,0,0,0,0,0,0,0,0,0,0,0,0,0,0,0,0,0,0,0,0,0,0,0
Well_Vol=100,100,100,100,100,100,100,100,100,100,100,100,100,100,100,100,100,100,100,100,100,100,100,100,100,100,100,100,100,100,100,100,100,100,100,100,100,100,100,100,100,100,100,100,100,100,100,100,100,100,100,100,100,100,100,100,100,100,100,100,100,100,100,100,100,100,100,100,100,100,100,100,100,100,100,100,100,100,100,100,100,100,100,100,100,100,100,100,100,100,100,100,100,100,100,100
time_frm_freezer=-1.00
gens_frm_freezer=-1.00
user=asmith
Strain_Pool=ud,ud,ud,ud,ud,ud,ud,ud,ud,ud,ud,ud,ud,ud,ud,ud,ud,ud,ud,ud,ud,ud,ud,ud,ud,ud,ud,ud,ud,ud,ud,ud,ud,ud,ud,ud,ud,ud,ud,ud,ud,ud,ud,ud,ud,ud,ud,ud,ud,ud,ud,ud,ud,ud,ud,ud,ud,ud,ud,ud,ud,ud,ud,ud,ud,ud,ud,ud,ud,ud,ud,ud,ud,ud,ud,ud,ud,ud,ud,ud,ud,ud,ud,ud,ud,ud,ud,ud,ud,ud,ud,ud,ud,ud,ud,ud
Well_Alias=A01,A02,A03,A04,A05,A06,A07,A08,A09,A10,A11,A12,B01,B02,B03,B04,B05,B06,B07,B08,B09,B10,B11,B12,C01,C02,C03,C04,C05,C06,C07,C08,C09,C10,C11,C12,D01,D02,D03,D04,D05,D06,D07,D08,D09,D10,D11,D12,E01,E02,E03,E04,E05,E06,E07,E08,E09,E10,E11,E12,F01,F02,F03,F04,F05,F06,F07,F08,F09,F10,F11,F12,G01,G02,G03,G04,G05,G06,G07,G08,G09,G10,G11,G12,H01,H02,H03,H04,H05,H06,H07,H08,H09,H10,H11,H12
Well_Pos=1,2,3,4,5,6,7,8,9,10,11,12,13,14,15,16,17,18,19,20,21,22,23,24,25,26,27,28,29,30,31,32,33,34,35,36,37,38,39,40,41,42,43,44,45,46,47,48,49,50,51,52,53,54,55,56,57,58,59,60,61,62,63,64,65,66,67,68,69,70,71,72,73,74,75,76,77,78,79,80,81,82,83,84,85,86,87,88,89,90,91,92,93,94,95,96
position=A01,A02,A03,A04,A05,A06,A07,A08,A09,A10,A11,A12,B01,B02,B03,B04,B05,B06,B07,B08,B09,B10,B11,B12,C01,C02,C03,C04,C05,C06,C07,C08,C09,C10,C11,C12,D01,D02,D03,D04,D05,D06,D07,D08,D09,D10,D11,D12,E01,E02,E03,E04,E05,E06,E07,E08,E09,E10,E11,E12,F01,F02,F03,F04,F05,F06,F07,F08,F09,F10,F11,F12,G01,G02,G03,G04,G05,G06,G07,G08,G09,G10,G11,G12,H01,H02,H03,H04,H05,H06,H07,H08,H09,H10,H11,H12
[Runtime_State]
Instrument=Tecan_22
Start_Time_Now=3.2633175455E+9
Reads_Completed=95
Innoc_Direction=down
Wells_In_Use=111111111111111111111111111111111111111111111111111111111111111111111111111111111111111111111111
Innoc_Map=111111111111111111111111111111111111111111111111111111111111111111111111111111111111000000000000
Dilute_Map=111111111111111111111111111111111111111111111111111111111111111111111111111111111111111111111111
Save_Sample_Map=000000000000000000000000000000000000000000000000010000000100000001000000010000000100000001000000
Current_OD=0.800,0.818,0.793,0.810,0.802,0.805,0.859,0.843,0.846,0.841,0.834,0.819,0.874,0.841,0.814,0.844,0.825,0.818,0.850,0.859,0.837,0.853,0.845,0.980,0.860,0.875,0.846,0.860,0.861,0.854,0.889,0.868,0.881,0.859,0.848,0.804,0.868,0.873,0.816,0.836,0.827,0.829,0.866,0.837,0.841,0.809,0.794,1.080,0.878,0.832,0.789,0.813,0.836,0.838,0.826,0.822,0.821,0.801,0.754,0.699,0.854,0.833,0.792,0.814,0.825,0.809,0.817,0.800,0.795,0.726,0.676,0.655,0.066,0.064,0.064,0.064,0.064,0.062,0.063,0.064,0.065,0.065,0.063,0.066,0.066,0.066,0.067,0.066,0.063,0.065,0.064,0.062,0.064,0.066,0.067,0.065
Bckgrnd_OD=0.089,0.085,0.084,0.083,0.085,0.084,0.087,0.083,0.083,0.083,0.082,0.081,0.089,0.085,0.083,0.084,0.084,0.084,0.081,0.084,0.083,0.086,0.082,0.084,0.088,0.087,0.086,0.086,0.085,0.084,0.085,0.084,0.082,0.084,0.084,0.083,0.088,0.085,0.082,0.083,0.084,0.082,0.084,0.085,0.084,0.085,0.083,0.086,0.087,0.087,0.084,0.083,0.084,0.085,0.083,0.084,0.082,0.084,0.084,0.085,0.082,0.083,0.083,0.084,0.085,0.082,0.083,0.083,0.083,0.081,0.083,0.083,0.062,0.061,0.061,0.060,0.060,0.061,0.060,0.061,0.063,0.061,0.061,0.062,0.061,0.061,0.061,0.061,0.060,0.060,0.060,0.060,0.061,0.061,0.062,0.063
Mapped=111111111111110111111111111111111111110011111101111111111111111111111111111111111111111111111111
Pipet_Completed=000000000000000000000000000000000000000000000000000000000000000000000000000000000000000000000000
Innoc_Completed=0,0,0,0,0,0,0,0,0,0,0,0,0,0,0,0,0,0,0,0,0,0,0,0,0,0,0,0,0,0,0,0,0,0,0,0,0,0,0,0,0,0,0,0,0,0,0,0,0,0,0,0,0,0,0,0,0,0,0,0,0,0,0,0,0,0,0,0,0,0,0,0,0,0,0,0,0,0,0,0,0,0,0,0,0,0,0,0,0,0,0,0,0,0,0,0
Save_Completed=0,0,0,0,0,0,0,0,0,0,0,0,0,0,0,0,0,0,0,0,0,0,0,0,0,0,0,0,0,0,0,0,0,0,0,0,0,0,0,0,0,0,0,0,0,0,0,0,0,0,0,0,0,0,0,0,0,0,0,0,0,0,0,0,0,0,0,0,0,0,0,0,0,0,0,0,0,0,0,0,0,0,0,0,0,0,0,0,0,0,0,0,0,0,0,0
Pipeted_At=0,0,0,0,0,0,0,0,0,0,0,0,0,0,0,0,0,0,0,0,0,0,0,0,0,0,0,0,0,0,0,0,0,0,0,0,0,0,0,0,0,0,0,0,0,0,0,0,0,0,0,0,0,0,0,0,0,0,0,0,0,0,0,0,0,0,0,0,0,0,0,0,0,0,0,0,0,0,0,0,0,0,0,0,0,0,0,0,0,0,0,0,0,0,0,0
Pipeted_OD=0,0,0,0,0,0,0,0,0,0,0,0,0,0,0,0,0,0,0,0,0,0,0,0,0,0,0,0,0,0,0,0,0,0,0,0,0,0,0,0,0,0,0,0,0,0,0,0,0,0,0,0,0,0,0,0,0,0,0,0,0,0,0,0,0,0,0,0,0,0,0,0,0,0,0,0,0,0,0,0,0,0,0,0,0,0,0,0,0,0,0,0,0,0,0,0
Dilutes_Completed=0,0,0,0,0,0,0,0,0,0,0,0,0,0,0,0,0,0,0,0,0,0,0,0,0,0,0,0,0,0,0,0,0,0,0,0,0,0,0,0,0,0,0,0,0,0,0,0,0,0,0,0,0,0,0,0,0,0,0,0,0,0,0,0,0,0,0,0,0,0,0,0,0,0,0,0,0,0,0,0,0,0,0,0,0,0,0,0,0,0,0,0,0,0,0,0
Time_At_Innoc=0,0,0,0,0,0,0,0,0,0,0,0,0,0,0,0,0,0,0,0,0,0,0,0,0,0,0,0,0,0,0,0,0,0,0,0,0,0,0,0,0,0,0,0,0,0,0,0,0,0,0,0,0,0,0,0,0,0,0,0,0,0,0,0,0,0,0,0,0,0,0,0,0,0,0,0,0,0,0,0,0,0,0,0,0,0,0,0,0,0,0,0,0,0,0,0
Time_At_Save=0,0,0,0,0,0,0,0,0,0,0,0,0,0,0,0,0,0,0,0,0,0,0,0,0,0,0,0,0,0,0,0,0,0,0,0,0,0,0,0,0,0,0,0,0,0,0,0,0,0,0,0,0,0,0,0,0,0,0,0,0,0,0,0,0,0,0,0,0,0,0,0,0,0,0,0,0,0,0,0,0,0,0,0,0,0,0,0,0,0,0,0,0,0,0,0
Time_At_Dilute=0,0,0,0,0,0,0,0,0,0,0,0,0,0,0,0,0,0,0,0,0,0,0,0,0,0,0,0,0,0,0,0,0,0,0,0,0,0,0,0,0,0,0,0,0,0,0,0,0,0,0,0,0,0,0,0,0,0,0,0,0,0,0,0,0,0,0,0,0,0,0,0,0,0,0,0,0,0,0,0,0,0,0,0,0,0,0,0,0,0,0,0,0,0,0,0
Previous_OD=0.800,0.818,0.793,0.810,0.802,0.805,0.859,0.843,0.846,0.841,0.834,0.819,0.874,0.841,0.814,0.844,0.825,0.818,0.850,0.859,0.837,0.853,0.845,0.980,0.860,0.875,0.846,0.860,0.861,0.854,0.889,0.868,0.881,0.859,0.848,0.804,0.868,0.873,0.816,0.836,0.827,0.829,0.866,0.837,0.841,0.809,0.794,1.080,0.878,0.832,0.789,0.813,0.836,0.838,0.826,0.822,0.821,0.801,0.754,0.699,0.854,0.833,0.792,0.814,0.825,0.809,0.817,0.800,0.795,0.726,0.676,0.655,0.066,0.064,0.064,0.064,0.064,0.062,0.063,0.064,0.065,0.065,0.063,0.066,0.066,0.066,0.067,0.066,0.063,0.065,0.064,0.062,0.064,0.066,0.067,0.065
Prev_Delta_OD=0.002,0.003,0.013,0.008,0.005,0.024,0.009,0.006,0.024,0.013,0.029,0.013,0.001,0.007,0.004,0.004,0.010,0.021,0.005,0.003,0.005,0.000,0.006,0.034,0.011,0.000,0.006,0.017,0.003,0.000,0.017,0.002,0.031,0.026,0.028,0.012,0.001,0.009,0.008,0.019,0.010,0.005,0.006,0.012,0.001,0.002,0.006,0.022,0.011,0.005,0.007,0.001,0.008,0.017,0.013,0.006,0.003,0.026,0.007,0.023,0.017,0.011,0.002,0.005,0.013,0.012,0.007,0.012,0.021,0.018,0.022,0.005,0.001,0.001,0.001,0.000,0.000,0.002,0.001,0.000,0.000,0.003,0.001,0.001,0.002,0.002,0.002,0.001,0.001,0.000,0.001,0.002,0.001,0.001,0.002,0.001
Delta_From_Ref=0.000,0.031,0.785,0.051,0.202,0.761,-3.284,-2.870,0.035,0.025,-0.489,-0.381,-0.569,-0.041,1.012,-0.668,0.042,0.045,-1.143,-1.322,-1.274,-1.246,-3.329,-3.397,-0.012,-0.014,0.402,0.038,-0.023,0.187,-4.003,-4.010,0.024,0.000,-1.215,-0.954,-0.511,-0.064,3.182,-0.243,0.048,0.048,-1.152,-1.068,-1.040,-0.727,-1.859,-2.198,0.000,0.000,0.000,0.000,0.000,0.000,0.000,0.000,0.000,0.000,0.000,0.000,0.000,0.000,0.000,0.000,0.000,0.000,0.000,0.000,0.000,0.000,0.000,0.000,0.000,0.000,0.000,0.000,0.000,0.000,0.000,0.000,0.000,0.000,0.000,0.000,0.000,0.000,0.000,0.000,0.000,0.000,0.000,0.000,0.000,0.000,0.000,0.000
Sig_OD_Delta=0,0,0,0,0,0,0,0,0,0,0,0,0,0,1,0,0,0,0,0,0,0,0,0,0,0,0,0,0,0,0,0,0,0,0,0,0,0,1,0,0,0,0,0,0,0,0,0,0,0,0,0,0,0,0,0,0,0,0,0,0,0,0,0,0,0,0,0,0,0,0,0,0,0,0,0,0,0,0,0,0,0,0,0,0,0,0,0,0,0,0,0,0,0,0,0
Add_Drug_at_Start_Map=000000000000000000000000000000000000000000000000000000000000000000000000000000000000000000000000
[Analysis]
Drug_ID=A1,A2,A3,A4,A5,A6,B1,B2,B3,B4,B5,B6,C1,C2,C3,C4,C5,C6,D1,D2,D3,D4,D5,D6,E1,E2,E3,E4,E5,E6,F1,F2,F3,F4,F5,F6,G1,G2,G3,G4,G5,G6,H1,H2,H3,H4,H5,H6
Decision=no_inh,no_inh,ps2_1_1,no_inh,no_inh,no_inh,ps2_2_1,ps2_1_1,no_inh,ps2_1_1,no_inh,no_inh,ps2_1_1,ps2_1_1,no_inh,no_inh,ps2_1_1,no_inh,ps2_2_1,ps2_1_1,ps2_1_1,no_inh,no_inh,no_inh,ps2_2_1,no_inh,ps2_2_1,no_inh,no_inh,no_inh,ps2_2_1,ps2_1_1,ps2_4_1,no_inh,no_inh,no_inh,screen,screen,screen,screen,screen,other,screen,screen,screen,other,other,screen,ps2_4_1,ps2_4_1,ps2_2_1,ps2_4_1,ps2_1_1,ps2_1_1,ps2_4_1,ps2_4_1,ps2_4_1,ps2_4_1,ps2_4_1,ps2_4_1,ps2_4_1,ps2_4_1,ps2_4_1,ps2_4_1,ps2_4_1,ps2_2_1,ps2_4_1,ps2_4_1,ps2_4_1,ps2_1_1,ps2_1_1,ps2_2_1,ps2_2_1,ps2_2_1,ps2_2_1,ps2_1_1,no_inh,ps2_1_1,ps2_1_1,ps2_1_1,no_inh,no_inh,ps2_2_1,ps2_4_1,other,screen,screen,screen,screen,screen,screen,screen,screen,screen,other,screen
Plot_Min=0.100,0.100,0.100,0.100,0.100,0.100,0.100,0.100,0.100,0.100,0.100,0.100,0.100,0.100,0.100,0.100,0.100,0.100,0.100,0.100,0.100,0.100,0.100,0.100,0.100,0.100,0.100,0.100,0.100,0.100,0.100,0.100,0.100,0.100,0.100,0.100,0.100,0.100,0.100,0.100,0.100,0.100,0.100,0.100,0.100,0.100,0.100,0.100
Plot_Max=1.500,1.500,1.500,1.500,1.500,1.500,1.500,1.500,1.500,1.500,1.500,1.500,1.500,1.500,1.500,1.500,1.500,1.500,1.500,1.500,1.500,1.500,1.500,1.500,1.500,1.500,1.500,1.500,1.500,1.500,1.500,1.500,1.500,1.500,1.500,1.500,1.500,1.500,1.500,1.500,1.500,1.500,1.500,1.500,1.500,1.500,1.500,1.500
G_Plot_Min=0.1
G_Plot_Delta=0.7
Plot_On_Off=0
OD_Gen_Pt=0.460
Gens_to_OD_Pt=5.000
Avg_G=1.975,1.926,2.175,1.918,1.939,2.048,1.837,1.903,2.035,1.903,1.908,1.935,1.890,1.894,2.069,1.917,1.893,1.929,1.832,1.879,2.219,1.936,1.928,1.935,1.816,1.903,2.262,1.985,1.905,1.959,1.873,1.903,2.294,1.983,1.949,1.988,0.000,0.000,0.000,0.000,0.000,26.831,0.000,0.000,0.000,28.634,21.259,0.000,1.706,1.717,1.734,1.716,1.808,1.816,1.671,1.652,1.664,1.670,1.683,1.685,1.671,1.664,1.676,1.665,1.704,1.809,1.691,1.695,1.707,1.765,1.826,1.790,1.752,1.740,1.742,1.812,1.911,2.087,1.789,1.790,1.833,1.877,2.119,2.404,32.498,0.000,0.000,0.000,0.000,0.000,0.000,0.000,0.000,0.000,29.273,0.000
Max_Slope=1.989,2.084,2.137,1.917,1.827,2.018,1.892,1.831,1.985,1.953,1.949,1.858,1.964,1.803,2.024,1.941,1.934,1.795,1.880,2.034,2.261,1.869,1.834,1.801,1.816,2.008,2.140,1.855,1.782,1.840,1.954,1.753,2.063,1.783,1.740,1.643,53.342,63.294,54.710,41.172,42.407,49.876,60.152,46.859,36.233,55.799,49.891,45.346,1.819,1.853,1.874,1.726,1.601,1.897,1.642,1.711,1.685,1.820,1.750,1.675,1.785,1.603,1.767,1.788,1.985,2.171,1.680,1.629,1.679,1.710,1.835,1.798,1.975,2.080,1.796,1.994,2.297,2.648,1.988,1.775,1.999,2.152,3.004,3.535,50.485,55.074,44.174,49.880,53.670,44.639,38.552,54.358,40.568,44.162,39.085,61.017
Fit_Model=all
Fit_Const_OD_Base=0.085
Fit_Const_N0=0.01500
Fit_Const_T0=0.000
G_Fit_Min=0.100
G_Fit_Delta=0.400
Fit_On_Off=0.000,0.000,0.000,0.000,0.000,0.000,0.000,0.000,0.000,0.000,0.000,0.000,0.000,0.000,0.000,0.000,0.000,0.000,0.000,0.000,0.000,0.000,0.000,0.000,0.000,0.000,0.000,0.000,0.000,0.000,0.000,0.000,0.000,0.000,0.000,0.000,0.000,0.000,0.000,0.000,0.000,0.000,0.000,0.000,0.000,0.000,0.000,0.000,0.000,0.000,0.000,0.000,0.000,0.000,0.000,0.000,0.000,0.000,0.000,0.000,0.000,0.000,0.000,0.000,0.000,0.000,0.000,0.000,0.000,0.000,0.000,0.000,0.000,0.000,0.000,0.000,0.000,0.000,0.000,0.000,0.000,0.000,0.000,0.000,0.000,0.000,0.000,0.000,0.000,0.000,0.000,0.000,0.000,0.000,0.000,0.000
Fit_Min=0.039,0.035,0.034,0.033,0.035,0.034,0.039,0.035,0.033,0.034,0.034,0.034,0.038,0.037,0.036,0.036,0.035,0.034,0.038,0.035,0.032,0.033,0.034,0.032,0.037,0.037,0.034,0.033,0.034,0.035,0.032,0.033,0.033,0.034,0.035,0.032,0.012,0.011,0.011,0.010,0.010,0.011,0.011,0.011,0.011,0.011,0.010,0.010,0.000,0.000,0.000,0.000,0.000,0.000,0.000,0.000,0.000,0.000,0.000,0.000,0.000,0.000,0.000,0.000,0.000,0.000,0.000,0.000,0.000,0.000,0.000,0.000,0.000,0.000,0.000,0.000,0.000,0.000,0.000,0.000,0.000,0.000,0.000,0.000,0.000,0.000,0.000,0.000,0.000,0.000,0.000,0.000,0.000,0.000,0.000,0.000
Fit_Delta=0.469,0.501,0.422,0.431,0.497,0.443,0.537,0.485,0.516,0.625,0.440,0.455,0.458,0.518,0.494,0.500,0.377,0.507,0.466,0.640,0.519,0.522,0.529,0.578,0.433,0.520,0.527,0.453,0.586,0.578,0.463,0.547,0.517,0.562,0.471,0.475,1.500,1.500,1.500,1.500,1.500,0.007,1.500,1.500,1.500,0.006,0.008,1.500,0.512,0.350,0.473,0.493,0.426,0.290,0.379,0.348,0.387,0.341,0.369,0.368,0.341,0.518,0.335,0.390,0.625,0.563,0.498,0.359,0.349,0.274,0.581,0.309,0.328,0.310,0.294,0.552,0.249,0.391,0.595,0.314,0.539,0.516,0.378,0.313,0.006,0.000,0.000,0.000,0.000,0.000,0.000,0.000,0.000,0.000,0.007,0.000
Fit_Offset=0.076,0.075,0.075,0.077,0.077,0.081,0.078,0.075,0.073,0.073,0.078,0.080,0.073,0.078,0.077,0.077,0.080,0.080,0.079,0.071,0.075,0.076,0.075,0.076,0.073,0.076,0.075,0.078,0.076,0.077,0.074,0.073,0.075,0.075,0.076,0.076,0.000,0.000,0.000,0.000,0.000,0.064,0.000,0.000,0.000,0.064,0.064,0.000,0.077,0.080,0.075,0.076,0.074,0.077,0.077,0.077,0.078,0.079,0.075,0.078,0.076,0.071,0.076,0.076,0.060,0.061,0.071,0.075,0.075,0.075,0.059,0.078,0.077,0.076,0.075,0.062,0.072,0.059,0.066,0.073,0.065,0.060,0.061,0.056,0.065,0.000,0.000,0.000,0.000,0.000,0.000,0.000,0.000,0.000,0.066,0.000
Fit_N0=0.012,0.012,0.012,0.010,0.010,0.008,0.013,0.015,0.011,0.014,0.011,0.009,0.014,0.015,0.010,0.012,0.008,0.008,0.010,0.014,0.010,0.009,0.008,0.012,0.016,0.009,0.011,0.011,0.009,0.010,0.013,0.011,0.011,0.011,0.011,0.012,0.000,0.000,0.000,0.000,0.000,0.000,0.000,0.000,0.000,0.002,0.000,0.000,0.012,0.010,0.011,0.012,0.011,0.011,0.011,0.011,0.011,0.011,0.011,0.011,0.012,0.014,0.011,0.011,0.015,0.015,0.013,0.012,0.011,0.010,0.013,0.009,0.011,0.010,0.011,0.013,0.012,0.018,0.014,0.012,0.016,0.023,0.015,0.016,0.000,0.000,0.000,0.000,0.000,0.000,0.000,0.000,0.000,0.000,0.000,0.000
Fit_T0=0.809,1.130,1.199,1.009,1.143,1.710,0.893,1.691,0.945,1.258,1.473,1.381,0.774,1.294,0.552,1.237,0.897,0.781,0.690,0.956,0.946,0.927,0.623,1.492,0.743,0.345,0.701,1.279,0.472,0.910,1.120,0.573,1.474,1.004,1.315,1.517,0.000,0.000,0.000,0.000,0.000,6.239,0.000,0.000,0.000,3.991,6.214,0.000,0.955,1.287,0.786,1.008,1.014,1.261,1.108,1.026,1.083,1.106,0.903,1.119,0.945,0.666,0.989,0.637,-0.188,-0.262,0.718,0.950,0.957,0.762,-0.488,0.650,0.913,0.927,0.981,-0.430,0.643,-0.115,0.320,0.956,0.675,1.013,-0.024,-1.107,6.089,0.000,0.000,0.000,0.000,0.000,0.000,0.000,0.000,0.000,6.365,0.000
Fit_G=1.719,1.614,1.791,1.519,1.550,1.459,1.615,1.566,1.725,1.666,1.460,1.435,1.698,1.640,1.770,1.591,1.432,1.503,1.523,1.710,1.836,1.566,1.571,1.587,1.687,1.612,1.952,1.583,1.630,1.626,1.573,1.662,1.880,1.677,1.559,1.579,0.000,0.000,0.000,0.000,0.000,1.695,0.000,0.000,0.000,2.002,1.735,0.000,1.436,1.313,1.451,1.444,1.477,1.423,1.324,1.348,1.326,1.317,1.381,1.362,1.383,1.525,1.372,1.413,1.805,1.897,1.528,1.412,1.401,1.438,1.884,1.427,1.419,1.375,1.416,1.862,1.590,2.167,1.710,1.470,1.757,1.937,2.061,2.485,1.201,0.000,0.000,0.000,0.000,0.000,0.000,0.000,0.000,0.000,1.251,0.000
Fit_Error=50.676,64.643,27.582,19.333,41.526,29.875,69.122,43.940,66.144,172.596,21.225,26.537,48.185,57.649,38.253,45.931,9.275,42.038,27.426,224.430,74.892,72.353,95.664,168.115,41.964,56.502,60.739,26.725,125.724,149.342,36.881,84.159,56.296,124.485,51.431,50.933,0.000,0.000,0.000,0.000,0.000,0.069,0.000,0.000,0.000,0.223,0.095,0.000,45.051,52.101,37.899,52.860,38.681,7.466,17.311,11.338,15.153,14.259,14.887,14.298,8.971,68.774,10.603,19.159,283.912,191.974,65.127,12.993,8.447,7.177,293.670,6.185,8.585,7.705,8.653,185.580,4.359,51.432,198.298,7.271,147.204,151.366,36.142,24.274,0.092,0.000,0.000,0.000,0.000,0.000,0.000,0.000,0.000,0.000,0.235,0.000
Fit_CV=54.000,74.000,74.000,78.000,75.000,69.000,75.000,79.000,59.000,104.000,71.000,57.000,64.000,84.000,80.000,74.000,88.000,86.000,75.000,76.000,96.000,73.000,103.000,83.000,61.000,94.000,88.000,75.000,107.000,76.000,77.000,73.000,90.000,62.000,82.000,83.000,0.000,0.000,0.000,0.000,0.000,42.000,0.000,0.000,0.000,9.000,43.000,0.000,39.000,66.000,66.000,68.000,43.000,53.000,34.000,32.000,33.000,25.000,58.000,54.000,28.000,38.000,14.000,59.000,72.000,72.000,40.000,31.000,45.000,56.000,93.000,66.000,56.000,74.000,67.000,83.000,69.000,62.000,72.000,42.000,78.000,86.000,101.000,77.000,13.000,0.000,0.000,0.000,0.000,0.000,0.000,0.000,0.000,0.000,31.000,0.000
Time_to_20_Gens=0,0,0,0,0,0,0,0,0,0,0,0,0,0,0,0,0,0,0,0,0,0,0,0,0,0,0,0,0,0,0,0,0,0,0,0,0,0,0,0,0,0,0,0,0,0,0,0
Time_to_each_5_Gens=0,0,0,0,0,0,0,0,0,0,0,0,0,0,0,0,0,0,0,0,0,0,0,0,0,0,0,0,0,0,0,0,0,0,0,0,0,0,0,0,0,0,0,0,0,0,0,0
Time_to_each_n_Gens=9.876,9.628,10.873,9.588,9.697,10.240,9.183,9.515,10.175,9.516,9.539,9.675,9.452,9.471,10.346,9.586,9.465,9.643,9.158,9.395,11.097,9.679,9.638,9.676,9.080,9.517,11.312,9.927,9.526,9.795,9.364,9.517,11.470,9.916,9.745,9.941,0.000,0.000,0.000,0.000,0.000,5.913,0.000,0.000,0.000,11.835,5.679,0.000,8.532,8.583,8.672,8.578,9.040,9.078,8.356,8.262,8.319,8.350,8.414,8.426,8.354,8.318,8.380,8.326,8.518,9.044,8.455,8.473,8.533,8.824,9.132,8.950,8.758,8.698,8.712,9.060,9.554,10.433,8.946,8.948,9.167,9.387,10.593,12.021,11.216,0.000,0.000,0.000,0.000,0.000,0.000,0.000,0.000,0.000,11.757,0.000
Min_Pt_OD=0,0,0,0,0,0,0,0,0,0,0,0,0,0,0,0,0,0,0,0,0,0,0,0,0,0,0,0,0,0,0,0,0,0,0,0,0,0,0,0,0,0,0,0,0,0,0,0
Min_Pt_t=0,0,0,0,0,0,0,0,0,0,0,0,0,0,0,0,0,0,0,0,0,0,0,0,0,0,0,0,0,0,0,0,0,0,0,0,0,0,0,0,0,0,0,0,0,0,0,0
TO_OD=0,0,0,0,0,0,0,0,0,0,0,0,0,0,0,0,0,0,0,0,0,0,0,0,0,0,0,0,0,0,0,0,0,0,0,0,0,0,0,0,0,0,0,0,0,0,0,0
Ref_ID=A01
Multi_Refs=single_ref
test=A01,A02,A03,A04,A05,A06,A07,A08,A09,A10,A11,A12,B01,B02,B03,B04,B05,B06,B07,B08,B09,B10,B11,B12,C01,C02,C03,C04,C05,C06,C07,C08,C09,C10,C11,C12,D01,D02,D03,D04,D05,D06,D07,D08,D09,D10,D11,D12,E01,E02,E03,E04,E05,E06,E07,E08,E09,E10,E11,E12,F01,F02,F03,F04,F05,F06,F07,F08,F09,F10,F11,F12,G01,G02,G03,G04,G05,G06,G07,G08,G09,G10,G11,G12,H01,H02,H03,H04,H05,H06,H07,H08,H09,H10,H11,H12
Start_Time_Now=3.2633175456E+9
Start_Date="5/29/2007+2:05 PM"
pv_to_plate_order=no
gen_time_cutoff=0.000
Drug_Name=ud?:;-ud+0,ud?:;-ud+0,ud?:;-ud+0,ud?:;-ud+0,ud?:;-ud+0,ud?:;-ud+0,ud?:;-ud+0,ud?:;-ud+0,ud?:;-ud+0,ud?:;-ud+0,ud?:;-ud+0,ud?:;-ud+0,ud?:;-ud+0,ud?:;-ud+0,ud?:;-ud+0,ud?:;-ud+0,ud?:;-ud+0,ud?:;-ud+0,ud?:;-ud+0,ud?:;-ud+0,ud?:;-ud+0,ud?:;-ud+0,ud?:;-ud+0,ud?:;-ud+0,ud?:;-ud+0,ud?:;-ud+0,ud?:;-ud+0,ud?:;-ud+0,ud?:;-ud+0,ud?:;-ud+0,ud?:;-ud+0,ud?:;-ud+0,ud?:;-ud+0,ud?:;-ud+0,ud?:;-ud+0,ud?:;-ud+0,ud?:;-ud+0,ud?:;-ud+0,ud?:;-ud+0,ud?:;-ud+0,ud?:;-ud+0,ud?:;-ud+0,ud?:;-ud+0,ud?:;-ud+0,ud?:;-ud+0,ud?:;-ud+0,ud?:;-ud+0,ud?:;-ud+0,ud?:;-ud+0,ud?:;-ud+0,ud?:;-ud+0,ud?:;-ud+0,ud?:;-ud+0,ud?:;-ud+0,ud?:;-ud+0,ud?:;-ud+0,ud?:;-ud+0,ud?:;-ud+0,ud?:;-ud+0,ud?:;-ud+0,ud?:;-ud+0,ud?:;-ud+0,ud?:;-ud+0,ud?:;-ud+0,ud?:;-ud+0,ud?:;-ud+0,ud?:;-ud+0,ud?:;-ud+0,ud?:;-ud+0,ud?:;-ud+0,ud?:;-ud+0,ud?:;-ud+0,ud?:;-ud+0,ud?:;-ud+0,ud?:;-ud+0,ud?:;-ud+0,ud?:;-ud+0,ud?:;-ud+0,ud?:;-ud+0,ud?:;-ud+0,ud?:;-ud+0,ud?:;-ud+0,ud?:;-ud+0,ud?:;-ud+0,ud?:;-ud+0,ud?:;-ud+0,ud?:;-ud+0,ud?:;-ud+0,ud?:;-ud+0,ud?:;-ud+0,ud?:;-ud+0,ud?:;-ud+0,ud?:;-ud+0,ud?:;-ud+0,ud?:;-ud+0,ud?:;-ud+0
Drug_Well_Pos=A01,A02,A03,A04,A05,A06,B01,B02,B03,B04,B05,B06,C01,C02,C03,C04,C05,C06,D01,D02,D03,D04,D05,D06,E01,E02,E03,E04,E05,E06,F01,F02,F03,F04,F05,F06,G01,G02,G03,G04,G05,G06,H01,H02,H03,H04,H05,H06,A07,A08,A09,A10,A11,A12,B07,B08,B09,B10,B11,B12,C07,C08,C09,C10,C11,C12,D07,D08,D09,D10,D11,D12,E07,E08,E09,E10,E11,E12,F07,F08,F09,F10,F11,F12,G07,G08,G09,G10,G11,G12,H07,H08,H09,H10,H11,H12
Avg_G_tcut=1.975,1.926,2.175,1.918,1.939,2.048,1.837,1.903,2.035,1.903,1.908,1.935,1.890,1.894,2.069,1.917,1.893,1.929,1.832,1.879,2.219,1.936,1.928,1.935,1.816,1.903,2.262,1.985,1.905,1.959,1.873,1.903,2.294,1.983,1.949,1.988,0.000,0.000,0.000,0.000,0.000,26.831,0.000,0.000,0.000,28.634,21.259,0.000,1.706,1.717,1.734,1.716,1.808,1.816,1.671,1.652,1.664,1.670,1.683,1.685,1.671,1.664,1.676,1.665,1.704,1.809,1.691,1.695,1.707,1.765,1.826,1.790,1.752,1.740,1.742,1.812,1.911,2.087,1.789,1.790,1.833,1.877,2.119,2.404,32.498,0.000,0.000,0.000,0.000,0.000,0.000,0.000,0.000,0.000,29.273,0.000
t0_from_interval=1.016,1.403,1.285,1.397,1.618,2.027,0.924,1.328,1.395,1.462,1.535,1.659,0.870,1.122,1.175,1.406,1.452,1.422,1.142,1.298,1.444,1.430,1.575,1.546,0.573,1.313,1.168,1.364,1.372,1.428,1.028,1.207,1.435,1.392,1.464,1.393,0.000,0.000,0.000,0.000,0.000,0.000,0.000,0.000,0.000,0.000,0.000,0.000,1.231,1.187,1.123,1.133,1.193,1.074,1.143,1.164,1.130,1.323,1.044,1.002,0.986,0.938,0.799,0.694,0.824,0.412,1.058,1.161,1.032,1.116,0.865,0.963,0.931,0.970,0.971,0.652,0.596,0.041,0.972,0.882,0.950,0.524,0.330,-0.778,0.000,0.000,0.000,0.000,0.000,0.000,0.000,0.000,0.000,0.000,0.000,0.000
Sum_Delta_Ref=0.000,1.187,2.188,1.420,0.921,0.894,3.076,2.349,0.138,2.091,1.842,1.679,2.748,2.385,0.117,1.852,2.259,1.658,3.242,2.555,2.862,1.661,1.313,1.141,3.770,1.848,3.678,0.674,1.859,1.160,3.008,2.161,4.134,0.345,0.973,0.407,-1.000,-1.000,-1.000,-1.000,-1.000,24.869,-1.000,-1.000,-1.000,24.842,24.824,-1.000,4.426,4.113,3.950,4.311,2.819,2.355,4.988,5.634,5.193,4.991,4.610,5.006,4.765,5.762,5.416,6.028,4.720,3.322,5.071,4.690,4.292,2.864,2.540,3.547,3.713,3.515,3.363,2.343,0.527,2.437,2.948,2.442,1.786,0.271,3.849,6.265,24.816,-1.000,-1.000,-1.000,-1.000,-1.000,-1.000,-1.000,-1.000,-1.000,24.830,-1.000
Gens_at_time_G=5.000,5.000,5.000,5.000,5.000,5.000,5.000,5.000,5.000,5.000,5.000,5.000,5.000,5.000,5.000,5.000,5.000,5.000,5.000,5.000,5.000,5.000,5.000,5.000,5.000,5.000,5.000,5.000,5.000,5.000,5.000,5.000,5.000,5.000,5.000,5.000,0.000,0.000,0.000,0.000,0.000,0.220,0.000,0.000,0.000,0.413,0.267,0.000,5.000,5.000,5.000,5.000,5.000,5.000,5.000,5.000,5.000,5.000,5.000,5.000,5.000,5.000,5.000,5.000,5.000,5.000,5.000,5.000,5.000,5.000,5.000,5.000,5.000,5.000,5.000,5.000,5.000,5.000,5.000,5.000,5.000,5.000,5.000,5.000,0.345,0.000,0.000,0.000,0.000,0.000,0.000,0.000,0.000,0.000,0.402,0.000
G_Int_tcut=1.772,1.645,1.918,1.638,1.616,1.643,1.652,1.637,1.756,1.611,1.601,1.603,1.716,1.670,1.834,1.636,1.603,1.644,1.603,1.619,1.931,1.650,1.613,1.626,1.701,1.641,2.029,1.712,1.631,1.673,1.667,1.662,2.007,1.705,1.656,1.710,0.000,0.000,0.000,0.000,0.000,26.831,0.000,0.000,0.000,28.634,21.259,0.000,1.460,1.479,1.510,1.489,1.570,1.601,1.443,1.420,1.438,1.405,1.474,1.485,1.474,1.476,1.516,1.526,1.539,1.726,1.479,1.462,1.500,1.542,1.653,1.597,1.565,1.546,1.548,1.682,1.792,2.078,1.595,1.613,1.643,1.773,2.053,2.560,32.498,0.000,0.000,0.000,0.000,0.000,0.000,0.000,0.000,0.000,29.273,0.000
Sum_Del_12=0.000,0.503,2.225,0.708,0.294,1.239,1.869,0.953,0.838,0.774,0.703,0.286,1.392,1.114,1.058,0.578,0.960,0.509,1.909,1.108,2.848,0.399,0.372,0.144,2.319,0.795,3.022,0.092,0.606,0.023,1.414,0.913,3.444,0.200,0.230,0.132,8.470,8.410,8.438,8.405,8.431,8.470,8.411,8.415,8.407,8.449,8.437,8.375,3.185,2.953,2.885,3.025,2.043,1.809,3.742,4.010,3.743,3.626,3.491,3.421,3.762,4.035,3.843,4.102,3.317,2.315,3.513,3.256,3.079,2.291,2.022,2.174,2.672,2.753,2.675,2.100,1.009,0.536,2.272,2.165,1.729,1.273,1.043,2.234,8.435,8.439,8.465,8.428,8.456,8.453,8.425,8.425,8.447,8.424,8.434,8.473
Sum_Del_20=0.000,1.153,2.143,1.381,0.889,0.884,2.993,2.274,0.146,2.026,1.784,1.618,2.667,2.315,0.092,1.793,2.191,1.606,3.153,2.477,2.813,1.604,1.264,1.096,3.667,1.787,3.598,0.643,1.796,1.115,2.915,2.092,4.040,0.330,0.935,0.385,23.996,23.905,23.955,23.899,23.948,23.997,23.919,23.914,23.914,23.970,23.952,23.870,4.314,4.006,3.852,4.198,2.744,2.293,4.864,5.488,5.061,4.863,4.493,4.875,4.651,5.612,5.276,5.868,4.599,3.231,4.939,4.564,4.177,2.789,2.477,3.447,3.612,3.428,3.274,2.290,0.527,2.347,2.875,2.383,1.744,0.294,3.709,6.052,23.945,23.956,23.992,23.943,23.981,23.982,23.938,23.941,23.967,23.936,23.959,24.011
Sum_Del_24=0.000,1.564,1.897,1.767,1.239,0.600,3.626,3.113,0.367,2.741,2.465,2.468,3.429,2.995,0.868,2.482,2.890,2.222,3.861,3.275,2.409,2.358,2.003,1.823,4.445,2.516,3.618,1.098,2.599,1.838,3.888,2.882,4.035,0.739,1.390,0.852,34.572,34.449,34.534,34.461,34.521,34.581,34.486,34.476,34.481,34.553,34.511,34.421,4.947,4.671,4.369,4.943,3.317,2.776,5.491,6.354,5.819,5.608,5.161,5.724,5.120,6.545,6.112,6.928,5.333,3.935,5.770,5.441,4.969,3.256,2.796,4.280,4.388,3.881,3.828,2.518,0.203,3.583,3.276,2.665,1.815,0.476,5.499,8.327,34.508,34.533,34.572,34.514,34.569,34.560,34.499,34.507,34.533,34.501,34.529,34.598
Sum_12=8.625,9.129,6.401,9.333,8.919,7.387,10.494,9.579,7.787,9.399,9.328,8.911,10.017,9.739,7.567,9.203,9.586,9.134,10.534,9.734,5.777,9.024,8.997,8.770,10.945,9.420,5.603,8.533,9.231,8.648,10.039,9.538,5.181,8.426,8.856,8.494,0.155,0.215,0.187,0.220,0.194,0.155,0.214,0.210,0.218,0.176,0.188,0.250,11.810,11.578,11.511,11.650,10.668,10.435,12.367,12.635,12.368,12.251,12.117,12.047,12.388,12.660,12.468,12.728,11.942,10.941,12.138,11.882,11.704,10.916,10.647,10.799,11.297,11.379,11.300,10.726,9.635,8.089,10.898,10.790,10.354,9.899,7.582,6.391,0.190,0.186,0.160,0.198,0.170,0.172,0.200,0.201,0.178,0.201,0.191,0.152
Sum_20=24.239,25.392,22.096,25.620,25.128,23.355,27.232,26.513,24.093,26.266,26.023,25.857,26.906,26.554,24.331,26.032,26.430,25.845,27.392,26.716,21.426,25.843,25.503,25.335,27.906,26.027,20.641,24.882,26.036,25.354,27.154,26.331,20.200,24.569,25.174,24.625,0.243,0.334,0.284,0.340,0.291,0.242,0.320,0.325,0.325,0.270,0.287,0.369,28.553,28.246,28.091,28.437,26.983,26.533,29.103,29.727,29.300,29.103,28.732,29.114,28.890,29.851,29.515,30.107,28.838,27.470,29.178,28.803,28.416,27.028,26.716,27.686,27.851,27.667,27.513,26.529,24.766,21.893,27.114,26.622,25.983,24.533,20.530,18.187,0.294,0.283,0.247,0.297,0.258,0.257,0.301,0.298,0.273,0.303,0.280,0.228
Sum_24=34.876,36.439,32.979,36.643,36.115,34.275,38.501,37.989,35.243,37.617,37.340,37.343,38.304,37.871,35.743,37.357,37.766,37.098,38.737,38.150,32.466,37.234,36.879,36.698,39.321,37.391,31.257,35.974,37.474,36.714,38.764,37.758,30.841,35.615,36.266,35.728,0.303,0.426,0.341,0.415,0.355,0.294,0.389,0.399,0.395,0.323,0.364,0.455,39.822,39.547,39.245,39.818,38.193,37.652,40.367,41.230,40.695,40.484,40.036,40.600,39.995,41.420,40.987,41.804,40.209,38.811,40.646,40.316,39.845,38.131,37.671,39.156,39.264,38.757,38.703,37.394,35.078,31.293,38.152,37.541,36.691,34.400,29.377,26.549,0.367,0.343,0.303,0.361,0.307,0.315,0.376,0.368,0.342,0.375,0.346,0.278
G_by_Interval=1.772,1.645,1.918,1.638,1.616,1.643,1.652,1.637,1.756,1.611,1.601,1.603,1.716,1.670,1.834,1.636,1.603,1.644,1.603,1.619,1.931,1.650,1.613,1.626,1.701,1.641,2.029,1.712,1.631,1.673,1.667,1.662,2.007,1.705,1.656,1.710,0.000,0.000,0.000,0.000,0.000,26.831,0.000,0.000,0.000,28.634,21.259,0.000,1.460,1.479,1.510,1.489,1.570,1.601,1.443,1.420,1.438,1.405,1.474,1.485,1.474,1.476,1.516,1.526,1.539,1.726,1.479,1.462,1.500,1.542,1.653,1.597,1.565,1.546,1.548,1.682,1.792,2.078,1.595,1.613,1.643,1.773,2.053,2.560,32.498,0.000,0.000,0.000,0.000,0.000,0.000,0.000,0.000,0.000,29.273,0.000
Avg_G_t8=1.975,1.926,2.175,1.918,1.939,2.048,1.837,1.903,2.035,1.903,1.908,1.935,1.890,1.894,2.069,1.917,1.893,1.929,1.832,1.879,2.219,1.936,1.928,1.935,1.816,1.903,2.262,1.985,1.905,1.959,1.873,1.903,2.294,1.983,1.949,1.988,0.000,0.000,0.000,0.000,0.000,26.831,0.000,0.000,0.000,28.634,21.259,0.000,1.706,1.717,1.734,1.716,1.808,1.816,1.671,1.652,1.664,1.670,1.683,1.685,1.671,1.664,1.676,1.665,1.704,1.809,1.691,1.695,1.707,1.765,1.826,1.790,1.752,1.740,1.742,1.812,1.911,2.087,1.789,1.790,1.833,1.877,2.119,2.404,32.498,0.000,0.000,0.000,0.000,0.000,0.000,0.000,0.000,0.000,29.273,0.000
G_int_t8=1.772,1.645,1.918,1.638,1.616,1.643,1.652,1.637,1.756,1.611,1.601,1.603,1.716,1.670,1.834,1.636,1.603,1.644,1.603,1.619,1.931,1.650,1.613,1.626,1.701,1.641,2.029,1.712,1.631,1.673,1.667,1.662,2.007,1.705,1.656,1.710,0.000,0.000,0.000,0.000,0.000,26.831,0.000,0.000,0.000,28.634,21.259,0.000,1.460,1.479,1.510,1.489,1.570,1.601,1.443,1.420,1.438,1.405,1.474,1.485,1.474,1.476,1.516,1.526,1.539,1.726,1.479,1.462,1.500,1.542,1.653,1.597,1.565,1.546,1.548,1.682,1.792,2.078,1.595,1.613,1.643,1.773,2.053,2.560,32.498,0.000,0.000,0.000,0.000,0.000,0.000,0.000,0.000,0.000,29.273,0.000
Avg_G_t12=1.975,1.926,2.175,1.918,1.939,2.048,1.837,1.903,2.035,1.903,1.908,1.935,1.890,1.894,2.069,1.917,1.893,1.929,1.832,1.879,2.219,1.936,1.928,1.935,1.816,1.903,2.262,1.985,1.905,1.959,1.873,1.903,2.294,1.983,1.949,1.988,0.000,0.000,0.000,0.000,0.000,26.831,0.000,0.000,0.000,28.634,21.259,0.000,1.706,1.717,1.734,1.716,1.808,1.816,1.671,1.652,1.664,1.670,1.683,1.685,1.671,1.664,1.676,1.665,1.704,1.809,1.691,1.695,1.707,1.765,1.826,1.790,1.752,1.740,1.742,1.812,1.911,2.087,1.789,1.790,1.833,1.877,2.119,2.404,32.498,0.000,0.000,0.000,0.000,0.000,0.000,0.000,0.000,0.000,29.273,0.000
G_int_t12=1.772,1.645,1.918,1.638,1.616,1.643,1.652,1.637,1.756,1.611,1.601,1.603,1.716,1.670,1.834,1.636,1.603,1.644,1.603,1.619,1.931,1.650,1.613,1.626,1.701,1.641,2.029,1.712,1.631,1.673,1.667,1.662,2.007,1.705,1.656,1.710,0.000,0.000,0.000,0.000,0.000,26.831,0.000,0.000,0.000,28.634,21.259,0.000,1.460,1.479,1.510,1.489,1.570,1.601,1.443,1.420,1.438,1.405,1.474,1.485,1.474,1.476,1.516,1.526,1.539,1.726,1.479,1.462,1.500,1.542,1.653,1.597,1.565,1.546,1.548,1.682,1.792,2.078,1.595,1.613,1.643,1.773,2.053,2.560,32.498,0.000,0.000,0.000,0.000,0.000,0.000,0.000,0.000,0.000,29.273,0.000
Avg_G_inflex=1.985,1.926,2.195,1.937,1.941,2.072,1.843,1.905,2.037,1.907,1.927,1.957,1.907,1.900,2.073,1.919,1.909,1.933,1.847,1.879,2.224,1.940,1.928,1.940,1.838,1.905,2.269,2.011,1.911,1.964,1.888,1.906,2.296,1.983,1.950,1.992,0.000,0.000,0.000,0.000,0.000,26.057,0.000,0.000,0.000,2.900,21.123,0.000,1.706,1.752,1.745,1.721,1.849,1.861,1.712,1.696,1.700,1.705,1.722,1.729,1.700,1.669,1.710,1.694,1.707,1.816,1.695,1.742,1.749,1.811,1.832,1.818,1.781,1.747,1.778,1.819,1.873,2.088,1.793,1.810,1.838,1.881,2.113,2.285,2.581,0.000,0.000,0.000,0.000,0.000,0.000,0.000,0.000,0.000,2.049,0.000
G_int_inflex=1.788,1.640,1.944,1.637,1.603,1.679,1.596,1.623,1.746,1.578,1.615,1.600,1.744,1.626,1.810,1.625,1.582,1.600,1.602,1.619,1.891,1.614,1.611,1.591,1.710,1.631,1.988,1.704,1.587,1.642,1.649,1.632,1.980,1.705,1.652,1.688,0.000,0.000,0.000,0.000,0.000,26.057,0.000,0.000,0.000,2.900,21.123,0.000,1.460,1.495,1.466,1.464,1.587,1.588,1.426,1.427,1.436,1.398,1.478,1.490,1.457,1.428,1.493,1.525,1.511,1.674,1.455,1.498,1.500,1.544,1.641,1.583,1.549,1.501,1.524,1.647,1.668,2.047,1.572,1.591,1.622,1.741,2.024,2.323,2.581,0.000,0.000,0.000,0.000,0.000,0.000,0.000,0.000,0.000,2.049,0.000
G_by_Interval_g4=1.756,1.689,1.934,1.727,1.669,1.748,1.667,1.664,1.815,1.706,1.669,1.749,1.786,1.772,1.942,1.699,1.721,1.841,1.635,1.688,1.975,1.743,1.731,1.799,1.730,1.688,2.064,1.834,1.776,1.721,1.677,1.743,2.068,1.780,1.678,1.844,0.000,0.000,0.000,0.000,0.000,26.831,0.000,0.000,0.000,28.634,21.259,0.000,1.497,1.690,1.596,1.593,1.681,1.775,1.594,1.516,1.549,1.505,1.597,1.534,1.511,1.558,1.622,1.591,1.558,1.760,1.561,1.501,1.564,1.569,1.729,1.637,1.696,1.625,1.670,1.726,1.772,2.020,1.615,1.628,1.648,1.765,1.971,2.379,32.498,0.000,0.000,0.000,0.000,0.000,0.000,0.000,0.000,0.000,29.273,0.000
G_int_t8_g4=1.756,1.689,1.934,1.727,1.669,1.748,1.667,1.664,1.815,1.706,1.669,1.749,1.786,1.772,1.942,1.699,1.721,1.841,1.635,1.688,1.975,1.743,1.731,1.799,1.730,1.688,2.064,1.834,1.776,1.721,1.677,1.743,2.068,1.780,1.678,1.844,0.000,0.000,0.000,0.000,0.000,26.831,0.000,0.000,0.000,28.634,21.259,0.000,1.497,1.690,1.596,1.593,1.681,1.775,1.594,1.516,1.549,1.505,1.597,1.534,1.511,1.558,1.622,1.591,1.558,1.760,1.561,1.501,1.564,1.569,1.729,1.637,1.696,1.625,1.670,1.726,1.772,2.020,1.615,1.628,1.648,1.765,1.971,2.379,32.498,0.000,0.000,0.000,0.000,0.000,0.000,0.000,0.000,0.000,29.273,0.000
G_int_t12_g4=1.756,1.689,1.934,1.727,1.669,1.748,1.667,1.664,1.815,1.706,1.669,1.749,1.786,1.772,1.942,1.699,1.721,1.841,1.635,1.688,1.975,1.743,1.731,1.799,1.730,1.688,2.064,1.834,1.776,1.721,1.677,1.743,2.068,1.780,1.678,1.844,0.000,0.000,0.000,0.000,0.000,26.831,0.000,0.000,0.000,28.634,21.259,0.000,1.497,1.690,1.596,1.593,1.681,1.775,1.594,1.516,1.549,1.505,1.597,1.534,1.511,1.558,1.622,1.591,1.558,1.760,1.561,1.501,1.564,1.569,1.729,1.637,1.696,1.625,1.670,1.726,1.772,2.020,1.615,1.628,1.648,1.765,1.971,2.379,32.498,0.000,0.000,0.000,0.000,0.000,0.000,0.000,0.000,0.000,29.273,0.000
G_int_inflex_g4=1.768,1.674,1.954,1.687,1.653,1.776,1.560,1.644,1.790,1.604,1.658,1.641,1.807,1.650,1.881,1.663,1.664,1.659,1.603,1.688,1.914,1.652,1.720,1.658,1.658,1.670,1.971,1.762,1.579,1.623,1.599,1.642,2.018,1.780,1.667,1.740,0.000,0.000,0.000,0.000,0.000,26.057,0.000,0.000,0.000,2.900,21.123,0.000,1.497,1.728,1.488,1.510,1.554,1.755,1.478,1.467,1.454,1.462,1.492,1.481,1.445,1.426,1.528,1.580,1.501,1.657,1.466,1.518,1.516,1.541,1.621,1.599,1.654,1.535,1.602,1.641,1.674,1.945,1.573,1.599,1.602,1.698,1.912,2.127,2.581,0.000,0.000,0.000,0.000,0.000,0.000,0.000,0.000,0.000,2.049,0.000
Time_Inflex=10.290,10.290,11.024,9.801,10.290,10.535,10.046,10.046,11.024,11.024,9.801,10.046,9.801,10.290,11.024,10.290,9.311,10.290,9.556,11.024,12.003,10.535,10.535,11.024,9.311,10.290,12.248,10.290,10.779,11.024,9.801,10.535,12.248,11.024,10.290,10.535,0.259,0.259,0.259,0.259,0.259,16.407,0.259,0.259,0.259,6.865,16.407,0.259,9.311,8.333,9.311,9.311,9.311,8.333,8.333,8.088,8.333,8.088,8.333,8.333,8.088,9.311,8.088,8.333,10.290,10.290,9.311,8.333,8.333,8.088,10.535,8.333,8.333,8.088,8.088,10.290,8.088,10.290,10.290,8.333,10.290,10.535,10.290,10.535,8.333,0.259,0.259,0.259,0.259,0.259,0.259,0.259,0.259,0.259,14.205,0.259
OD_Inflex=0.600,0.626,0.553,0.557,0.629,0.582,0.681,0.628,0.660,0.777,0.570,0.595,0.588,0.661,0.641,0.634,0.507,0.625,0.601,0.799,0.657,0.681,0.677,0.746,0.572,0.648,0.660,0.586,0.702,0.742,0.602,0.711,0.630,0.717,0.609,0.657,0.065,0.064,0.064,0.063,0.063,0.065,0.064,0.064,0.065,0.068,0.064,0.064,0.657,0.482,0.637,0.643,0.590,0.431,0.528,0.496,0.538,0.481,0.519,0.518,0.474,0.698,0.467,0.539,0.771,0.665,0.672,0.505,0.504,0.409,0.731,0.455,0.472,0.435,0.421,0.666,0.372,0.510,0.726,0.461,0.679,0.669,0.501,0.438,0.067,0.065,0.065,0.065,0.064,0.065,0.063,0.064,0.061,0.064,0.065,0.065
Time_Saturation=27.342,27.832,28.076,27.342,25.874,27.342,27.587,27.587,26.119,28.076,27.097,28.076,26.119,27.832,26.853,27.832,27.587,27.342,26.853,28.321,25.385,25.874,26.364,26.853,26.364,26.119,26.853,26.608,26.853,26.119,25.140,26.853,27.832,26.853,26.364,25.140,0.259,0.259,0.259,0.259,0.259,0.000,0.259,0.259,0.259,0.000,0.000,0.259,26.119,27.342,26.364,27.342,26.364,27.342,27.342,27.832,27.342,26.119,27.342,28.076,27.587,27.342,27.832,27.342,27.832,27.342,24.651,26.608,26.119,26.119,26.119,27.342,27.342,26.364,26.853,26.119,26.119,28.076,28.076,27.342,26.364,27.342,27.832,27.097,0.000,0.259,0.259,0.259,0.259,0.259,0.259,0.259,0.259,0.259,0.000,0.259
OD_Saturation=0.803,0.820,0.816,0.813,0.812,0.804,0.859,0.854,0.818,0.841,0.838,0.841,0.873,0.882,0.858,0.843,0.848,0.853,0.870,0.876,0.801,0.843,0.822,0.832,0.879,0.830,0.789,0.821,0.851,0.832,0.845,0.845,0.801,0.821,0.814,0.826,0.065,0.064,0.064,0.063,0.063,0.000,0.064,0.064,0.065,0.000,0.000,0.064,0.857,0.851,0.834,0.850,0.834,0.849,0.840,0.858,0.855,0.849,0.844,1.010,0.884,0.874,0.850,0.875,0.839,0.814,0.853,0.835,0.830,0.781,0.779,1.041,0.832,0.814,0.817,0.792,0.727,0.695,0.813,0.808,0.786,0.745,0.655,0.657,0.000,0.065,0.065,0.065,0.064,0.065,0.063,0.064,0.061,0.064,0.000,0.065
Ref_Well_Name=A01,A01,A01,A01,A01,A01,A01,A01,A01,A01,A01,A01,A01,A01,A01,A01,A01,A01,A01,A01,A01,A01,A01,A01,A01,A01,A01,A01,A01,A01,A01,A01,A01,A01,A01,A01,A01,A01,A01,A01,A01,A01,A01,A01,A01,A01,A01,A01,A01,A01,A01,A01,A01,A01,A01,A01,A01,A01,A01,A01,A01,A01,A01,A01,A01,A01,A01,A01,A01,A01,A01,A01,A01,A01,A01,A01,A01,A01,A01,A01,A01,A01,A01,A01,A01,A01,A01,A01,A01,A01,A01,A01,A01,A01,A01,A01
Ratio_Avg_G=1.000,1.026,0.908,1.030,1.018,0.965,1.075,1.038,0.971,1.038,1.035,1.021,1.045,1.043,0.955,1.030,1.043,1.024,1.078,1.051,0.890,1.020,1.025,1.021,1.088,1.038,0.873,0.995,1.037,1.008,1.055,1.038,0.861,0.996,1.013,0.994,Inf,Inf,Inf,Inf,Inf,0.074,Inf,Inf,Inf,0.069,0.093,Inf,1.158,1.151,1.139,1.151,1.092,1.088,1.182,1.195,1.187,1.183,1.174,1.172,1.182,1.187,1.179,1.186,1.159,1.092,1.168,1.166,1.157,1.119,1.082,1.104,1.128,1.135,1.134,1.090,1.034,0.947,1.104,1.104,1.077,1.052,0.932,0.822,0.061,Inf,Inf,Inf,Inf,Inf,Inf,Inf,Inf,Inf,0.067,Inf
Ratio_Fit_G=1.000,1.066,0.960,1.132,1.109,1.178,1.065,1.098,0.997,1.032,1.177,1.198,1.012,1.048,0.971,1.081,1.201,1.144,1.129,1.005,0.937,1.098,1.094,1.083,1.019,1.066,0.881,1.086,1.055,1.058,1.093,1.034,0.914,1.025,1.103,1.089,Inf,Inf,Inf,Inf,Inf,1.014,Inf,Inf,Inf,0.859,0.991,Inf,1.197,1.309,1.185,1.190,1.164,1.208,1.298,1.276,1.297,1.305,1.245,1.262,1.243,1.128,1.254,1.217,0.953,0.906,1.126,1.218,1.227,1.196,0.913,1.205,1.212,1.251,1.214,0.923,1.081,0.793,1.006,1.169,0.978,0.888,0.834,0.692,1.431,Inf,Inf,Inf,Inf,Inf,Inf,Inf,Inf,Inf,1.374,Inf
Ratio_G_Int=1.000,1.077,0.924,1.082,1.097,1.079,1.073,1.082,1.009,1.100,1.107,1.105,1.033,1.061,0.966,1.083,1.106,1.078,1.105,1.094,0.918,1.074,1.099,1.090,1.042,1.080,0.873,1.035,1.087,1.059,1.063,1.066,0.883,1.040,1.070,1.037,Inf,Inf,Inf,Inf,Inf,0.066,Inf,Inf,Inf,0.062,0.083,Inf,1.214,1.198,1.174,1.190,1.129,1.107,1.228,1.248,1.232,1.261,1.202,1.194,1.203,1.201,1.169,1.161,1.152,1.026,1.198,1.212,1.181,1.150,1.072,1.110,1.132,1.147,1.145,1.054,0.989,0.853,1.111,1.099,1.078,1.000,0.863,0.692,0.055,Inf,Inf,Inf,Inf,Inf,Inf,Inf,Inf,Inf,0.061,Inf
Ratio_t0_Fit=1.000,0.715,0.674,0.801,0.708,0.473,0.906,0.478,0.856,0.643,0.549,0.586,1.044,0.625,1.464,0.654,0.902,1.035,1.171,0.846,0.855,0.872,1.299,0.542,1.088,2.341,1.153,0.632,1.713,0.888,0.722,1.411,0.548,0.805,0.615,0.533,Inf,Inf,Inf,Inf,Inf,0.130,Inf,Inf,Inf,0.203,0.130,Inf,0.846,0.628,1.029,0.802,0.797,0.641,0.730,0.788,0.746,0.731,0.895,0.723,0.855,1.213,0.818,1.270,-4.297,-3.088,1.126,0.851,0.845,1.061,-1.657,1.245,0.886,0.873,0.825,-1.878,1.257,-7.056,2.524,0.846,1.198,0.798,-34.039,-0.730,0.133,Inf,Inf,Inf,Inf,Inf,Inf,Inf,Inf,Inf,0.127,Inf
Ratio_t0_G_Int=1.000,0.724,0.790,0.727,0.627,0.501,1.099,0.765,0.728,0.695,0.661,0.612,1.167,0.905,0.864,0.722,0.699,0.714,0.889,0.782,0.703,0.710,0.645,0.657,1.772,0.773,0.869,0.744,0.740,0.711,0.988,0.841,0.708,0.730,0.694,0.729,Inf,Inf,Inf,Inf,Inf,Inf,Inf,Inf,Inf,Inf,Inf,Inf,0.825,0.856,0.904,0.897,0.851,0.946,0.888,0.873,0.899,0.767,0.973,1.013,1.030,1.082,1.270,1.463,1.232,2.466,0.960,0.875,0.984,0.910,1.173,1.054,1.090,1.047,1.046,1.558,1.705,25.014,1.044,1.152,1.069,1.939,3.076,-1.305,Inf,Inf,Inf,Inf,Inf,Inf,Inf,Inf,Inf,Inf,Inf,Inf
Ref_Curve_Array=1,1,1,1,1,1,1,1,1,1,1,1,1,1,1,1,1,1,1,1,1,1,1,1,1,1,1,1,1,1,1,1,1,1,1,1,1,1,1,1,1,1,1,1,1,1,1,1,1,1,1,1,1,1,1,1,1,1,1,1,1,1,1,1,1,1,1,1,1,1,1,1,1,1,1,1,1,1,1,1,1,1,1,1,1,1,1,1,1,1,1,1,1,1,1,1
Default_ref=0
Comm_Map=,,,,,
Comm_Consol=,,,,,,,,
Comm_Screen=,,,,,
Analysis_Set=A,A,A,A,A,A,A,A,A,A,A,A,A,A,A,A,A,A,A,A,A,A,A,A,A,A,A,A,A,A,A,A,A,A,A,A,A,A,A,A,A,A,A,A,A,A,A,A,A,A,A,A,A,A,A,A,A,A,A,A,A,A,A,A,A,A,A,A,A,A,A,A,A,A,A,A,A,A,A,A,A,A,A,A,A,A,A,A,A,A,A,A,A,A,A,A
Ref_Type=single_ref,single_ref,single_ref,single_ref,single_ref,single_ref,single_ref,single_ref,single_ref,single_ref,single_ref,single_ref,single_ref,single_ref,single_ref,single_ref,single_ref,single_ref,single_ref,single_ref,single_ref,single_ref,single_ref,single_ref,single_ref,single_ref,single_ref,single_ref,single_ref,single_ref,single_ref,single_ref,single_ref,single_ref,single_ref,single_ref,single_ref,single_ref,single_ref,single_ref,single_ref,single_ref,single_ref,single_ref,single_ref,single_ref,single_ref,single_ref,single_ref,single_ref,single_ref,single_ref,single_ref,single_ref,single_ref,single_ref,single_ref,single_ref,single_ref,single_ref,single_ref,single_ref,single_ref,single_ref,single_ref,single_ref,single_ref,single_ref,single_ref,single_ref,single_ref,single_ref,single_ref,single_ref,single_ref,single_ref,single_ref,single_ref,single_ref,single_ref,single_ref,single_ref,single_ref,single_ref,single_ref,single_ref,single_ref,single_ref,single_ref,single_ref,single_ref,single_ref,single_ref,single_ref,single_ref,single_ref
Wells_In_Use=0,0,0,0,0,0,0,0,0,0,0,0,0,0,0,0,0,0,0,0,0,0,0,0,0,0,0,0,0,0,0,0,0,0,0,0,0,0,0,0,0,0,0,0,0,0,0,0,0,0,0,0,0,0,0,0,0,0,0,0,0,0,0,0,0,0,0,0,0,0,0,0,0,0,0,0,0,0,0,0,0,0,0,0,0,0,0,0,0,0,0,0,0,0,0,0
[Flor:]
[Flor2:]
[Lumin:]
[Data:]
Read=DateTime	RunT[s]	Temp	Well_1	Well_2	Well_3	Well_4	Well_5	Well_6	Well_7	Well_8	Well_9	Well_10	Well_11	Well_12	Well_13	Well_14	Well_15	Well_16	Well_17	Well_18	Well_19	Well_20	Well_21	Well_22	Well_23	Well_24	Well_25	Well_26	Well_27	Well_28	Well_29	Well_30	Well_31	Well_32	Well_33	Well_34	Well_35	Well_36	Well_37	Well_38	Well_39	Well_40	Well_41	Well_42	Well_43	Well_44	Well_45	Well_46	Well_47	Well_48	Well_49	Well_50	Well_51	Well_52	Well_53	Well_54	Well_55	Well_56	Well_57	Well_58	Well_59	Well_60	Well_61	Well_62	Well_63	Well_64	Well_65	Well_66	Well_67	Well_68	Well_69	Well_70	Well_71	Well_72	Well_73	Well_74	Well_75	Well_76	Well_77	Well_78	Well_79	Well_80	Well_81	Well_82	Well_83	Well_84	Well_85	Well_86	Well_87	Well_88	Well_89	Well_90	Well_91	Well_92	Well_93	Well_94	Well_95	Well_96
1=14:20:35	932	296	0.0910	0.0851	0.0838	0.0833	0.0850	0.0872	0.0870	0.0833	0.0826	0.0828	0.0824	0.0811	0.0890	0.0848	0.0833	0.0836	0.0841	0.0836	0.0807	0.0836	0.0830	0.0857	0.0818	0.0844	0.0883	0.0869	0.0858	0.0861	0.0848	0.0842	0.0851	0.0839	0.0822	0.0837	0.0844	0.0835	0.0883	0.0860	0.0822	0.0828	0.0842	0.0821	0.0839	0.0849	0.0836	0.0849	0.0829	0.0855	0.0872	0.0869	0.0840	0.0834	0.0841	0.0851	0.0825	0.0836	0.0818	0.0844	0.0845	0.0847	0.0824	0.0831	0.0828	0.0849	0.0850	0.0815	0.0829	0.0826	0.0830	0.0814	0.0830	0.0830	0.0649	0.0641	0.0643	0.0630	0.0630	0.0641	0.0635	0.0653	0.0648	0.0647	0.0636	0.0646	0.0638	0.0638	0.0647	0.0646	0.0635	0.0640	0.0626	0.0639	0.0613	0.0645	0.0667	0.0653
2=14:35:16	1812	301	0.0891	0.0893	0.0889	0.0875	0.0884	0.0875	0.0899	0.0873	0.0878	0.0858	0.0871	0.0862	0.0948	0.0895	0.0845	0.0871	0.0881	0.0872	0.0885	0.0875	0.0886	0.0880	0.0853	0.0877	0.0883	0.0937	0.0921	0.0894	0.0872	0.0904	0.0887	0.0886	0.0877	0.0911	0.0881	0.0896	0.0905	0.0880	0.0883	0.0882	0.0868	0.0883	0.0884	0.0865	0.0871	0.0878	0.0871	0.0871	0.0958	0.0923	0.0884	0.0900	0.0892	0.0891	0.0870	0.0863	0.0861	0.0876	0.0850	0.0897	0.0858	0.0871	0.0868	0.0887	0.0878	0.0868	0.0864	0.0848	0.0872	0.0858	0.0840	0.0872	0.0657	0.0672	0.0661	0.0655	0.0656	0.0667	0.0659	0.0664	0.0668	0.0668	0.0664	0.0666	0.0688	0.0678	0.0654	0.0659	0.0675	0.0670	0.0662	0.0679	0.0671	0.0678	0.0674	0.0687
3=14:49:57	2693	301	0.0900	0.0910	0.0886	0.0876	0.0858	0.0883	0.0903	0.0879	0.0887	0.0911	0.0888	0.0886	0.0943	0.0870	0.0887	0.0870	0.0889	0.0869	0.0883	0.0881	0.0896	0.0911	0.0898	0.0900	0.0911	0.0916	0.0900	0.0887	0.0887	0.0890	0.0904	0.0899	0.0893	0.0900	0.0877	0.0902	0.0907	0.0895	0.0881	0.0877	0.0886	0.0900	0.0892	0.0863	0.0879	0.0863	0.0876	0.0901	0.0903	0.0891	0.0903	0.0881	0.0912	0.0901	0.0886	0.0892	0.0878	0.0904	0.0869	0.0884	0.0870	0.0866	0.0856	0.0897	0.0881	0.0889	0.0889	0.0863	0.0877	0.0876	0.0847	0.0862	0.0679	0.0664	0.0662	0.0666	0.0647	0.0645	0.0655	0.0669	0.0687	0.0676	0.0675	0.0684	0.0660	0.0676	0.0664	0.0668	0.0659	0.0655	0.0662	0.0674	0.0664	0.0671	0.0673	0.0683
4=15:04:38	3574	300	0.0887	0.0857	0.0837	0.0853	0.0862	0.0840	0.0868	0.0842	0.0871	0.0870	0.0863	0.0829	0.0946	0.0860	0.0858	0.0877	0.0853	0.0873	0.0856	0.0862	0.0868	0.0881	0.0852	0.0879	0.0885	0.0911	0.0880	0.0873	0.0865	0.0876	0.0881	0.0889	0.0853	0.0860	0.0869	0.0877	0.0903	0.0847	0.0852	0.0860	0.0844	0.0853	0.0870	0.0862	0.0879	0.0864	0.0852	0.0886	0.0895	0.0878	0.0888	0.0867	0.0895	0.0885	0.0847	0.0848	0.0844	0.0877	0.0873	0.0872	0.0858	0.0856	0.0840	0.0837	0.0856	0.0841	0.0853	0.0838	0.0854	0.0843	0.0846	0.0885	0.0644	0.0630	0.0629	0.0615	0.0620	0.0641	0.0635	0.0631	0.0642	0.0632	0.0628	0.0640	0.0640	0.0638	0.0629	0.0633	0.0617	0.0627	0.0620	0.0616	0.0645	0.0645	0.0653	0.0648
5=15:19:18	4455	298	0.0948	0.0919	0.0869	0.0895	0.0868	0.0885	0.0923	0.0892	0.0896	0.0907	0.0882	0.0900	0.0935	0.0901	0.0887	0.0900	0.0887	0.0868	0.0893	0.0893	0.0914	0.0901	0.0873	0.0902	0.0948	0.0946	0.0919	0.0909	0.0905	0.0901	0.0883	0.0910	0.0893	0.0918	0.0894	0.0917	0.0940	0.0902	0.0860	0.0892	0.0868	0.0890	0.0897	0.0889	0.0873	0.0884	0.0879	0.0912	0.0912	0.0899	0.0896	0.0888	0.0920	0.0897	0.0892	0.0877	0.0878	0.0904	0.0861	0.0884	0.0892	0.0902	0.0875	0.0899	0.0885	0.0877	0.0873	0.0864	0.0887	0.0887	0.0870	0.0911	0.0673	0.0652	0.0653	0.0662	0.0651	0.0646	0.0658	0.0645	0.0660	0.0654	0.0662	0.0682	0.0670	0.0653	0.0661	0.0655	0.0643	0.0643	0.0636	0.0636	0.0656	0.0654	0.0678	0.0680
6=15:33:59	5336	298	0.0969	0.0896	0.0883	0.0894	0.0910	0.0885	0.0912	0.0885	0.0875	0.0896	0.0866	0.0890	0.0973	0.0887	0.0894	0.0914	0.0905	0.0882	0.0894	0.0918	0.0916	0.0882	0.0870	0.0924	0.0942	0.0937	0.0941	0.0905	0.0897	0.0905	0.0918	0.0901	0.0906	0.0915	0.0890	0.0912	0.0955	0.0906	0.0863	0.0903	0.0892	0.0882	0.0872	0.0891	0.0887	0.0886	0.0859	0.0903	0.0946	0.0940	0.0873	0.0911	0.0916	0.0893	0.0919	0.0874	0.0907	0.0897	0.0911	0.0909	0.0904	0.0908	0.0874	0.0907	0.0904	0.0886	0.0884	0.0881	0.0878	0.0917	0.0870	0.0859	0.0661	0.0655	0.0649	0.0643	0.0653	0.0659	0.0634	0.0661	0.0669	0.0656	0.0657	0.0657	0.0661	0.0653	0.0663	0.0643	0.0648	0.0646	0.0651	0.0651	0.0655	0.0648	0.0674	0.0674
7=15:48:40	6216	300	0.0952	0.0907	0.0906	0.0914	0.0915	0.0923	0.0952	0.0914	0.0929	0.0926	0.0886	0.0917	0.0969	0.0909	0.0878	0.0908	0.0909	0.0911	0.0909	0.0945	0.0930	0.0933	0.0919	0.0979	0.0964	0.0983	0.0942	0.0920	0.0947	0.0925	0.0936	0.0932	0.0941	0.0937	0.0927	0.0928	0.0983	0.0911	0.0885	0.0920	0.0906	0.0904	0.0921	0.0940	0.0908	0.0913	0.0873	0.0959	0.0964	0.0929	0.0887	0.0921	0.0940	0.0923	0.0925	0.0909	0.0923	0.0895	0.0924	0.0893	0.0934	0.0916	0.0915	0.0915	0.0931	0.0920	0.0927	0.0905	0.0908	0.0931	0.0900	0.0913	0.0669	0.0658	0.0652	0.0661	0.0665	0.0666	0.0653	0.0659	0.0661	0.0640	0.0666	0.0678	0.0659	0.0677	0.0663	0.0661	0.0650	0.0667	0.0661	0.0659	0.0675	0.0665	0.0661	0.0686
8=16:03:21	7097	300	0.0979	0.0947	0.0936	0.0948	0.0961	0.0933	0.0994	0.0936	0.0952	0.0962	0.0943	0.0961	0.1000	0.0949	0.0939	0.0950	0.0940	0.0963	0.0972	0.0963	0.0967	0.0974	0.0964	0.0967	0.0990	0.0980	0.0958	0.0977	0.0961	0.0973	0.0974	0.0975	0.0985	0.0995	0.0968	0.0994	0.1005	0.0956	0.0913	0.0949	0.0931	0.0924	0.0973	0.0946	0.0945	0.0952	0.0956	0.0969	0.0991	0.0959	0.0939	0.0949	0.0931	0.0970	0.0981	0.0973	0.0957	0.0979	0.0968	0.0956	0.0949	0.0959	0.0900	0.0941	0.0956	0.0926	0.0952	0.0924	0.0923	0.0950	0.0933	0.0941	0.0687	0.0660	0.0678	0.0671	0.0667	0.0661	0.0665	0.0656	0.0694	0.0695	0.0686	0.0684	0.0680	0.0671	0.0695	0.0675	0.0670	0.0678	0.0671	0.0665	0.0671	0.0686	0.0696	0.0698
9=16:18:01	7978	301	0.0958	0.0966	0.0926	0.0933	0.0946	0.0936	0.0982	0.1333	0.0957	0.0968	0.0951	0.0966	0.1007	0.0938	0.0959	0.0947	0.0946	0.0927	0.0950	0.0959	0.0968	0.0984	0.0974	0.0966	0.0988	0.0991	0.0965	0.0956	0.0973	0.0960	0.0977	0.0991	0.0974	0.0995	0.0964	0.0986	0.0995	0.0963	0.0925	0.0931	0.0942	0.0941	0.0967	0.0946	0.0964	0.0951	0.0963	0.0975	0.1007	0.0980	0.0933	0.0949	0.0964	0.0969	0.0981	0.0959	0.0973	0.0987	0.0949	0.0958	0.0944	0.0949	0.0922	0.0950	0.0927	0.0924	0.0933	0.0954	0.0939	0.0933	0.0943	0.0954	0.0673	0.0668	0.0658	0.0654	0.0646	0.0654	0.0638	0.0659	0.0682	0.0669	0.0650	0.0688	0.0673	0.0679	0.0664	0.0656	0.0649	0.0651	0.0653	0.0653	0.0648	0.0669	0.0683	0.0668
10=16:32:42	8859	301	0.1003	0.0951	0.0935	0.0955	0.0964	0.0946	0.0995	0.0950	0.0972	0.0968	0.0969	0.0973	0.1040	0.0945	0.0951	0.0960	0.0940	0.0955	0.0983	0.1003	0.0991	0.0998	0.0962	0.0996	0.1066	0.1014	0.0978	0.0983	0.0974	0.1001	0.0995	0.1000	0.0999	0.1042	0.0992	0.1000	0.0993	0.0972	0.0938	0.0952	0.0948	0.0955	0.0991	0.0979	0.0991	0.0971	0.0981	0.0982	0.1050	0.0968	0.0934	0.0968	0.0979	0.0977	0.0989	0.0994	0.0979	0.1006	0.0987	0.1003	0.0953	0.0969	0.0891	0.0973	0.0944	0.0947	0.0961	0.0961	0.0946	0.0955	0.0951	0.0954	0.0648	0.0656	0.0640	0.0653	0.0646	0.0650	0.0648	0.0647	0.0664	0.0639	0.0646	0.0666	0.0665	0.0644	0.0647	0.0649	0.0623	0.0647	0.0649	0.0648	0.0647	0.0657	0.0667	0.0648
11=16:47:23	9739	300	0.0982	0.0962	0.0945	0.0981	0.0961	0.0961	0.1021	0.0994	0.0984	0.1020	0.0995	0.1017	0.1024	0.0947	0.0937	0.0975	0.0974	0.0979	0.1003	0.1012	0.1009	0.1032	0.1005	0.1020	0.1036	0.1030	0.1010	0.0979	0.0984	0.0991	0.1026	0.1027	0.1008	0.1063	0.1039	0.1060	0.1032	0.0996	0.0924	0.0966	0.0972	0.0974	0.1014	0.1031	0.1025	0.1015	0.0993	0.1037	0.1015	0.0982	0.0955	0.0968	0.1004	0.0978	0.1022	0.0996	0.1011	0.1039	0.1009	0.1022	0.0954	0.0970	0.0937	0.0952	0.0953	0.0956	0.0996	0.0981	0.0976	0.0986	0.0955	0.0983	0.0651	0.0637	0.0645	0.0637	0.0632	0.0646	0.0637	0.0632	0.0664	0.0652	0.0643	0.0654	0.0662	0.0659	0.0654	0.0623	0.0628	0.0654	0.0635	0.0644	0.0645	0.0658	0.0661	0.0673
12=17:02:04	10620	301	0.1059	0.1007	0.0958	0.0980	0.0978	0.0935	0.1036	0.1025	0.1041	0.1041	0.0985	0.0995	0.1057	0.1000	0.0970	0.0988	0.0980	0.0994	0.1038	0.1048	0.1040	0.1063	0.1035	0.1050	0.1044	0.1053	0.1034	0.1014	0.1024	0.1003	0.1064	0.1062	0.1052	0.1079	0.1050	0.1042	0.1059	0.0993	0.0913	0.0978	0.1017	0.1005	0.1049	0.1055	0.1048	0.1014	0.0999	0.1044	0.1081	0.1048	0.0970	0.1005	0.0988	0.0997	0.1039	0.1035	0.1028	0.1018	0.1043	0.1023	0.0986	0.1000	0.0957	0.0991	0.0986	0.0995	0.1027	0.1045	0.1027	0.1040	0.0996	0.1018	0.0650	0.0654	0.0633	0.0624	0.0645	0.0629	0.0635	0.0638	0.0670	0.0643	0.0645	0.0645	0.0658	0.0639	0.0651	0.0635	0.0629	0.0644	0.0647	0.0628	0.0644	0.0652	0.0657	0.0658
13=17:16:44	11501	300	0.1052	0.1018	0.0959	0.1019	0.0999	0.0964	0.1074	0.1033	0.1073	0.1027	0.1000	0.1020	0.1125	0.1047	0.1014	0.1010	0.1004	0.0987	0.1047	0.1101	0.1079	0.1044	0.1072	0.1041	0.1081	0.1075	0.1034	0.1040	0.1025	0.1017	0.1081	0.1092	0.1073	0.1090	0.1078	0.1090	0.1073	0.1010	0.0961	0.0998	0.0983	0.0963	0.1068	0.1040	0.1050	0.1027	0.1029	0.1056	0.1174	0.1054	0.0983	0.1019	0.1006	0.0993	0.1063	0.1042	0.1013	0.1077	0.1044	0.1046	0.1004	0.1006	0.0964	0.0993	0.0992	0.0970	0.1013	0.1018	0.1031	0.1025	0.0997	0.1019	0.0655	0.0663	0.0641	0.0654	0.0658	0.0652	0.0655	0.0630	0.0657	0.0648	0.0662	0.0654	0.0661	0.0657	0.0661	0.0650	0.0649	0.0637	0.0648	0.0648	0.0653	0.0658	0.0666	0.0674
14=17:31:25	12382	300	0.1080	0.1048	0.1026	0.1037	0.1045	0.1011	0.1130	0.1112	0.1116	0.1137	0.1100	0.1084	0.1145	0.1075	0.1024	0.1045	0.1050	0.1028	0.1133	0.1141	0.1168	0.1163	0.1138	0.1132	0.1115	0.1097	0.1083	0.1083	0.1075	0.1080	0.1189	0.1180	0.1172	0.1202	0.1176	0.1167	0.1130	0.1050	0.1004	0.1054	0.1043	0.1036	0.1147	0.1150	0.1120	0.1105	0.1123	0.1126	0.1188	0.1099	0.1012	0.1057	0.1074	0.1033	0.1119	0.1134	0.1142	0.1121	0.1137	0.1111	0.1065	0.1061	0.0975	0.1066	0.1044	0.1027	0.1125	0.1110	0.1089	0.1116	0.1073	0.1082	0.0656	0.0671	0.0653	0.0652	0.0659	0.0645	0.0642	0.0645	0.0660	0.0637	0.0656	0.0667	0.0658	0.0647	0.0658	0.0664	0.0647	0.0657	0.0646	0.0647	0.0654	0.0674	0.0657	0.0680
15=17:46:06	13262	300	0.1130	0.1070	0.1025	0.1088	0.1054	0.1039	0.1164	0.1124	0.1134	0.1147	0.1126	0.1133	0.1170	0.1064	0.1046	0.1064	0.1057	0.1066	0.1155	0.1189	0.1164	0.1170	0.1166	0.1226	0.1191	0.1120	0.1095	0.1062	0.1102	0.1086	0.1221	0.1210	0.1185	0.1213	0.1184	0.1216	0.1147	0.1094	0.0997	0.1039	0.1042	0.1033	0.1173	0.1163	0.1155	0.1144	0.1144	0.1170	0.1258	0.1099	0.1029	0.1063	0.1104	0.1080	0.1170	0.1153	0.1165	0.1198	0.1171	0.1161	0.1114	0.1072	0.0999	0.1073	0.1041	0.1052	0.1147	0.1156	0.1136	0.1161	0.1090	0.1142	0.0662	0.0650	0.0649	0.0643	0.0645	0.0636	0.0650	0.0638	0.0667	0.0634	0.0646	0.0648	0.0653	0.0635	0.0649	0.0640	0.0635	0.0652	0.0629	0.0642	0.0639	0.0647	0.0664	0.0650
16=18:00:47	14143	301	0.1147	0.1142	0.1076	0.1123	0.1110	0.1041	0.1249	0.1231	0.1228	0.1223	0.1174	0.1202	0.1234	0.1139	0.1072	0.1120	0.1100	0.1111	0.1222	0.1274	0.1259	0.1238	0.1235	0.1253	0.1207	0.1186	0.1134	0.1165	0.1167	0.1143	0.1292	0.1290	0.1297	0.1332	0.1316	0.1278	0.1190	0.1139	0.1027	0.1117	0.1105	0.1079	0.1261	0.1249	0.1253	0.1231	0.1202	0.1208	0.1220	0.1164	0.1072	0.1098	0.1130	0.1096	0.1230	0.1249	0.1213	0.1253	0.1218	0.1222	0.1127	0.1123	0.1027	0.1098	0.1114	0.1108	0.1214	0.1221	0.1207	0.1226	0.1142	0.1164	0.0657	0.0648	0.0659	0.0649	0.0659	0.0638	0.0651	0.0659	0.0652	0.0643	0.0656	0.0656	0.0655	0.0647	0.0659	0.0653	0.0651	0.0659	0.0629	0.0632	0.0649	0.0677	0.0669	0.0668
17=18:15:27	15024	301	0.1287	0.1191	0.1097	0.1171	0.1150	0.1070	0.1275	0.1217	0.1218	0.1226	0.1153	0.1191	0.1272	0.1177	0.1124	0.1134	0.1135	0.1123	0.1235	0.1260	0.1270	0.1245	0.1268	0.1294	0.1334	0.1237	0.1165	0.1162	0.1172	0.1134	0.1311	0.1313	0.1316	0.1354	0.1323	0.1328	0.1244	0.1160	0.1056	0.1101	0.1074	0.1090	0.1267	0.1259	0.1284	0.1223	0.1230	0.1256	0.1369	0.1175	0.1090	0.1142	0.1142	0.1088	0.1253	0.1274	0.1242	0.1295	0.1253	0.1251	0.1181	0.1174	0.1034	0.1125	0.1105	0.1117	0.1240	0.1255	0.1202	0.1222	0.1170	0.1207	0.0673	0.0680	0.0665	0.0674	0.0669	0.0659	0.0662	0.0675	0.0693	0.0668	0.0672	0.0689	0.0676	0.0688	0.0681	0.0669	0.0664	0.0678	0.0652	0.0673	0.0674	0.0669	0.0674	0.0700
18=18:30:08	15905	301	0.1257	0.1218	0.1137	0.1199	0.1216	0.1120	0.1374	0.1352	0.1332	0.1366	0.1286	0.1250	0.1402	0.1229	0.1153	0.1213	0.1186	0.1173	0.1361	0.1386	0.1393	0.1400	0.1398	0.1420	0.1309	0.1274	0.1212	0.1243	0.1229	0.1206	0.1440	0.1430	0.1357	0.1443	0.1381	0.1374	0.1356	0.1261	0.1095	0.1202	0.1203	0.1182	0.1425	0.1398	0.1369	0.1344	0.1331	0.1390	0.1487	0.1245	0.1141	0.1201	0.1209	0.1194	0.1348	0.1350	0.1357	0.1371	0.1333	0.1324	0.1293	0.1236	0.1083	0.1196	0.1181	0.1135	0.1316	0.1321	0.1302	0.1349	0.1241	0.1293	0.0665	0.0666	0.0653	0.0640	0.0654	0.0661	0.0640	0.0650	0.0653	0.0657	0.0658	0.0666	0.0659	0.0662	0.0668	0.0660	0.0656	0.0668	0.0647	0.0644	0.0648	0.0653	0.0692	0.0667
19=18:44:49	16786	301	0.1319	0.1261	0.1172	0.1254	0.1230	0.1132	0.1433	0.1380	0.1402	0.1438	0.1381	0.1358	0.1401	0.1280	0.1200	0.1234	0.1239	0.1205	0.1428	0.1486	0.1465	0.1471	0.1463	0.1482	0.1347	0.1337	0.1233	0.1283	0.1287	0.1250	0.1531	0.1533	0.1505	0.1560	0.1526	0.1506	0.1377	0.1299	0.1105	0.1232	0.1228	0.1212	0.1484	0.1472	0.1469	0.1455	0.1474	0.1423	0.1459	0.1329	0.1152	0.1231	0.1261	0.1265	0.1454	0.1453	0.1473	0.1510	0.1471	0.1415	0.1316	0.1275	0.1111	0.1218	0.1251	0.1190	0.1418	0.1409	0.1416	0.1416	0.1340	0.1311	0.0649	0.0650	0.0637	0.0643	0.0636	0.0627	0.0626	0.0619	0.0646	0.0650	0.0646	0.0651	0.0656	0.0640	0.0647	0.0641	0.0631	0.0632	0.0628	0.0644	0.0656	0.0641	0.0659	0.0651
20=18:59:30	17666	296	0.1413	0.1322	0.1187	0.1313	0.1278	0.1178	0.1541	0.1490	0.1509	0.1519	0.1436	0.1432	0.1452	0.1353	0.1252	0.1318	0.1307	0.1263	0.1539	0.1580	0.1547	0.1561	0.1544	0.1523	0.1456	0.1429	0.1277	0.1319	0.1306	0.1314	0.1635	0.1599	0.1575	0.1667	0.1596	0.1602	0.1448	0.1358	0.1150	0.1274	0.1252	0.1241	0.1577	0.1533	0.1539	0.1467	0.1483	0.1480	0.1687	0.1359	0.1178	0.1269	0.1353	0.1273	0.1526	0.1544	0.1489	0.1528	0.1468	0.1437	0.1375	0.1354	0.1147	0.1272	0.1295	0.1257	0.1462	0.1479	0.1476	0.1462	0.1367	0.1386	0.0651	0.0637	0.0651	0.0642	0.0637	0.0648	0.0653	0.0653	0.0659	0.0635	0.0631	0.0640	0.0669	0.0654	0.0640	0.0638	0.0629	0.0649	0.0654	0.0646	0.0641	0.0645	0.0657	0.0650
21=19:14:11	18547	298	0.1377	0.1434	0.1280	0.1383	0.1348	0.1224	0.1663	0.1635	0.1612	0.1611	0.1545	0.1519	0.1573	0.1459	0.1322	0.1423	0.1404	0.1344	0.1749	0.1795	0.1808	0.1802	0.1745	0.1737	0.1557	0.1517	0.1384	0.1453	0.1444	0.1366	0.1777	0.1799	0.1775	0.1846	0.1762	0.1634	0.1631	0.1444	0.1239	0.1388	0.1413	0.1368	0.1774	0.1771	0.1742	0.1701	0.1697	0.1658	0.1699	0.1467	0.1271	0.1348	0.1451	0.1403	0.1730	0.1713	0.1714	0.1689	0.1643	0.1547	0.1521	0.1471	0.1209	0.1372	0.1392	0.1361	0.1671	0.1692	0.1640	0.1682	0.1499	0.1541	0.0649	0.0659	0.0658	0.0644	0.0660	0.0656	0.0649	0.0651	0.0656	0.0660	0.0666	0.0655	0.0659	0.0662	0.0655	0.0650	0.0640	0.0661	0.0646	0.0655	0.0654	0.0666	0.0668	0.0670
22=19:28:51	19428	298	0.1487	0.1517	0.1341	0.1464	0.1421	0.1287	0.1792	0.1706	0.1736	0.1734	0.1657	0.1663	0.1690	0.1527	0.1422	0.1512	0.1439	0.1418	0.1875	0.1958	0.1885	0.1880	0.1868	0.1823	0.1662	0.1577	0.1438	0.1517	0.1511	0.1441	0.1922	0.1963	0.1942	0.1995	0.1918	0.1878	0.1673	0.1537	0.1242	0.1451	0.1468	0.1402	0.1853	0.1828	0.1820	0.1792	0.1809	0.1723	0.1806	0.1540	0.1298	0.1421	0.1509	0.1448	0.1789	0.1808	0.1822	0.1847	0.1803	0.1680	0.1569	0.1515	0.1248	0.1456	0.1467	0.1379	0.1740	0.1767	0.1739	0.1747	0.1618	0.1550	0.0652	0.0653	0.0640	0.0667	0.0653	0.0647	0.0648	0.0656	0.0645	0.0647	0.0653	0.0651	0.0657	0.0672	0.0629	0.0660	0.0655	0.0665	0.0647	0.0650	0.0649	0.0645	0.0674	0.0662
23=19:43:32	20309	300	0.1676	0.1596	0.1374	0.1582	0.1537	0.1340	0.1927	0.1882	0.1893	0.1949	0.1789	0.1796	0.1818	0.1614	0.1466	0.1591	0.1557	0.1495	0.2035	0.2114	0.2052	0.2079	0.2048	0.1993	0.1782	0.1719	0.1484	0.1592	0.1613	0.1533	0.2081	0.2135	0.2090	0.2174	0.2096	0.2014	0.1771	0.1659	0.1326	0.1534	0.1539	0.1475	0.2024	0.2026	0.1996	0.1960	0.1922	0.1905	0.1941	0.1665	0.1337	0.1548	0.1586	0.1507	0.1926	0.1992	0.1990	0.1990	0.1948	0.1835	0.1687	0.1637	0.1282	0.1511	0.1575	0.1476	0.1876	0.1865	0.1861	0.1848	0.1700	0.1642	0.0664	0.0644	0.0663	0.0669	0.0639	0.0636	0.0643	0.0649	0.0665	0.0658	0.0646	0.0650	0.0644	0.0670	0.0673	0.0654	0.0649	0.0652	0.0651	0.0652	0.0658	0.0657	0.0661	0.0659
24=19:58:13	21189	296	0.1793	0.1654	0.1434	0.1669	0.1596	0.1390	0.2038	0.1973	0.1930	0.2048	0.1783	0.1831	0.1864	0.1709	0.1542	0.1676	0.1632	0.1548	0.2117	0.2167	0.2133	0.2126	0.2110	0.2068	0.1913	0.1792	0.1540	0.1654	0.1674	0.1589	0.2227	0.2192	0.2099	0.2193	0.2065	0.2060	0.1861	0.1783	0.1361	0.1612	0.1599	0.1552	0.2087	0.2149	0.2044	0.1985	0.1915	0.1967	0.2124	0.1710	0.1396	0.1579	0.1609	0.1560	0.1983	0.1958	0.2019	0.1940	0.1905	0.1825	0.1788	0.1739	0.1303	0.1566	0.1578	0.1488	0.1881	0.1921	0.1802	0.1883	0.1629	0.1649	0.0660	0.0651	0.0650	0.0655	0.0649	0.0655	0.0634	0.0631	0.0666	0.0649	0.0636	0.0657	0.0650	0.0637	0.0651	0.0653	0.0631	0.0657	0.0648	0.0643	0.0653	0.0628	0.0652	0.0651
25=20:12:54	22070	300	0.1829	0.1779	0.1474	0.1755	0.1698	0.1461	0.2203	0.2057	0.2123	0.2078	0.1947	0.1877	0.2056	0.1772	0.1590	0.1716	0.1726	0.1610	0.2160	0.2321	0.2224	0.2267	0.2195	0.2161	0.2054	0.1866	0.1623	0.1741	0.1748	0.1663	0.2326	0.2301	0.2270	0.2293	0.2350	0.2146	0.1999	0.1764	0.1372	0.1617	0.1630	0.1522	0.2193	0.2159	0.2153	0.2065	0.2114	0.2010	0.2178	0.1810	0.1408	0.1651	0.1701	0.1591	0.2033	0.2107	0.2094	0.2143	0.2046	0.1945	0.1863	0.1752	0.1316	0.1563	0.1626	0.1524	0.2009	0.1942	0.2057	0.1967	0.1826	0.1721	0.0659	0.0650	0.0632	0.0645	0.0624	0.0645	0.0618	0.0634	0.0644	0.0643	0.0639	0.0654	0.0638	0.0649	0.0629	0.0639	0.0641	0.0630	0.0603	0.0634	0.0639	0.0647	0.0657	0.0654
26=20:27:35	22952	301	0.1914	0.1863	0.1562	0.1870	0.1790	0.1469	0.2245	0.2077	0.2085	0.2074	0.2034	0.1987	0.2147	0.1896	0.1646	0.1800	0.1771	0.1626	0.2256	0.2287	0.2314	0.2302	0.2288	0.2234	0.2170	0.1958	0.1696	0.1807	0.1817	0.1694	0.2376	0.2413	0.2341	0.2509	0.2427	0.2410	0.2052	0.1884	0.1453	0.1703	0.1682	0.1580	0.2359	0.2264	0.2353	0.2099	0.2180	0.2116	0.2255	0.1917	0.1504	0.1711	0.1770	0.1641	0.2169	0.2286	0.2194	0.2287	0.2031	0.2067	0.1974	0.1871	0.1366	0.1637	0.1715	0.1645	0.2161	0.2112	0.2094	0.2044	0.1843	0.1765	0.0637	0.0636	0.0645	0.0639	0.0628	0.0642	0.0623	0.0630	0.0666	0.0640	0.0637	0.0650	0.0633	0.0648	0.0625	0.0651	0.0631	0.0632	0.0628	0.0624	0.0615	0.0642	0.0651	0.0649
27=20:42:16	23833	301	0.2025	0.2053	0.1685	0.2033	0.1938	0.1613	0.2543	0.2542	0.2501	0.2512	0.2289	0.2271	0.2342	0.2055	0.1796	0.1973	0.1972	0.1825	0.2733	0.2720	0.2748	0.2678	0.2692	0.2545	0.2440	0.2138	0.1816	0.2002	0.2084	0.1916	0.2753	0.2823	0.2685	0.2925	0.2700	0.2614	0.2319	0.2070	0.1535	0.1949	0.1943	0.1834	0.2701	0.2636	0.2642	0.2409	0.2440	0.2463	0.2373	0.2092	0.1552	0.1875	0.1982	0.1840	0.2558	0.2566	0.2463	0.2503	0.2308	0.2200	0.2178	0.2063	0.1490	0.1896	0.1913	0.1828	0.2459	0.2419	0.2313	0.2378	0.2009	0.1909	0.0630	0.0639	0.0607	0.0599	0.0631	0.0624	0.0620	0.0621	0.0630	0.0616	0.0623	0.0628	0.0632	0.0630	0.0626	0.0614	0.0626	0.0595	0.0608	0.0610	0.0623	0.0619	0.0622	0.0637
28=20:56:57	24713	300	0.2218	0.2241	0.1782	0.2308	0.2191	0.1855	0.3042	0.2972	0.2902	0.3000	0.2743	0.2668	0.2626	0.2348	0.1988	0.2266	0.2222	0.2072	0.3134	0.3271	0.3246	0.3237	0.3208	0.3140	0.2452	0.2404	0.2062	0.2291	0.2360	0.2211	0.3265	0.3292	0.3271	0.3387	0.3213	0.2969	0.2618	0.2377	0.1709	0.2178	0.2212	0.2143	0.3135	0.3173	0.3098	0.2966	0.2908	0.2927	0.2743	0.2317	0.1720	0.2170	0.2312	0.2153	0.2927	0.2998	0.3015	0.2946	0.2770	0.2464	0.2457	0.2306	0.1643	0.2122	0.2223	0.2065	0.2802	0.2849	0.2766	0.2757	0.2360	0.2290	0.0677	0.0675	0.0659	0.0663	0.0658	0.0670	0.0653	0.0680	0.0685	0.0687	0.0652	0.0675	0.0676	0.0672	0.0680	0.0683	0.0668	0.0674	0.0655	0.0682	0.0679	0.0679	0.0694	0.0684
29=21:11:38	25594	300	0.2476	0.2503	0.1931	0.2430	0.2251	0.1837	0.2917	0.2843	0.2767	0.2836	0.2707	0.2682	0.2756	0.2426	0.2075	0.2307	0.2304	0.2043	0.3131	0.3070	0.3204	0.3050	0.3156	0.3100	0.2881	0.2570	0.2145	0.2369	0.2405	0.2169	0.3142	0.3301	0.3091	0.3390	0.3019	0.3194	0.2699	0.2477	0.1728	0.2128	0.2178	0.2028	0.3087	0.3019	0.3153	0.2727	0.2842	0.2878	0.2909	0.2443	0.1734	0.2153	0.2245	0.2087	0.2978	0.3005	0.2873	0.2978	0.2623	0.2471	0.2505	0.2397	0.1614	0.2109	0.2169	0.2104	0.2775	0.2853	0.2623	0.2706	0.2261	0.2211	0.0651	0.0653	0.0640	0.0673	0.0647	0.0653	0.0656	0.0654	0.0658	0.0673	0.0660	0.0652	0.0656	0.0634	0.0685	0.0676	0.0646	0.0668	0.0661	0.0652	0.0666	0.0656	0.0651	0.0656
30=21:26:19	26475	300	0.2606	0.2625	0.2055	0.2668	0.2526	0.2050	0.3505	0.3465	0.3445	0.3535	0.3152	0.3094	0.3040	0.2735	0.2295	0.2639	0.2663	0.2509	0.3781	0.3949	0.3865	0.3890	0.3813	0.3749	0.3082	0.2781	0.2281	0.2614	0.2749	0.2556	0.3867	0.3891	0.3864	0.3980	0.3767	0.3431	0.3008	0.2756	0.1899	0.2592	0.2605	0.2465	0.3649	0.3771	0.3610	0.3478	0.3318	0.3400	0.3321	0.2742	0.1875	0.2458	0.2613	0.2441	0.3476	0.3580	0.3540	0.3406	0.3243	0.2847	0.2811	0.2694	0.1799	0.2405	0.2533	0.2416	0.3314	0.3263	0.3176	0.3141	0.2633	0.2403	0.0644	0.0665	0.0665	0.0638	0.0643	0.0642	0.0635	0.0660	0.0671	0.0653	0.0672	0.0650	0.0656	0.0662	0.0664	0.0640	0.0650	0.0646	0.0638	0.0663	0.0651	0.0652	0.0664	0.0670
31=21:40:59	27356	301	0.2769	0.2860	0.2225	0.2924	0.2722	0.2292	0.3821	0.3855	0.3792	0.3827	0.3491	0.3288	0.3305	0.2940	0.2480	0.2838	0.2856	0.2664	0.4070	0.4077	0.4161	0.4066	0.3993	0.3827	0.3273	0.2999	0.2472	0.2881	0.2959	0.2824	0.4167	0.4245	0.4065	0.4329	0.3988	0.3719	0.3303	0.2946	0.2040	0.2763	0.2837	0.2628	0.4022	0.3943	0.3936	0.3606	0.3548	0.3604	0.3354	0.2986	0.2037	0.2619	0.2862	0.2665	0.3770	0.3895	0.3784	0.3715	0.3273	0.2972	0.3069	0.2941	0.1927	0.2650	0.2754	0.2637	0.3632	0.3593	0.3388	0.3372	0.2728	0.2485	0.0678	0.0683	0.0657	0.0653	0.0658	0.0651	0.0652	0.0675	0.0671	0.0672	0.0652	0.0658	0.0666	0.0661	0.0660	0.0652	0.0670	0.0668	0.0655	0.0669	0.0659	0.0657	0.0662	0.0686
32=21:55:40	28237	301	0.3014	0.3059	0.2277	0.3146	0.2968	0.2471	0.4208	0.3981	0.3992	0.3805	0.3714	0.3345	0.3562	0.3201	0.2704	0.3061	0.3042	0.2848	0.4218	0.4346	0.4339	0.4294	0.4199	0.4110	0.3613	0.3288	0.2629	0.3080	0.3118	0.2923	0.4294	0.4438	0.4200	0.4404	0.4182	0.3796	0.3524	0.3178	0.2068	0.2905	0.2949	0.2718	0.4237	0.4011	0.4062	0.3597	0.3737	0.3648	0.3758	0.3177	0.2121	0.2805	0.3019	0.2834	0.3861	0.3944	0.3718	0.3759	0.3342	0.3096	0.3266	0.3154	0.2019	0.2811	0.2916	0.2694	0.3809	0.3643	0.3611	0.3393	0.2909	0.2552	0.0657	0.0659	0.0649	0.0657	0.0642	0.0652	0.0645	0.0661	0.0675	0.0658	0.0676	0.0674	0.0666	0.0652	0.0678	0.0664	0.0654	0.0671	0.0643	0.0652	0.0649	0.0660	0.0656	0.0676
33=22:10:21	29117	301	0.3103	0.3258	0.2431	0.3345	0.3244	0.2655	0.4568	0.4338	0.4447	0.4356	0.3903	0.3728	0.3743	0.3480	0.2830	0.3378	0.3354	0.3144	0.4644	0.4961	0.4737	0.4806	0.4542	0.4553	0.3628	0.3462	0.2715	0.3328	0.3334	0.3182	0.4740	0.4806	0.4667	0.4758	0.4608	0.4090	0.3785	0.3375	0.2186	0.3157	0.3166	0.2997	0.4613	0.4452	0.4362	0.4093	0.3984	0.3957	0.3969	0.3392	0.2209	0.3085	0.3279	0.3097	0.4123	0.4347	0.4211	0.4056	0.3718	0.3240	0.3509	0.3395	0.2062	0.2950	0.3210	0.2927	0.4095	0.3974	0.4011	0.3749	0.3083	0.2685	0.0622	0.0606	0.0617	0.0612	0.0603	0.0617	0.0601	0.0608	0.0634	0.0608	0.0614	0.0645	0.0611	0.0609	0.0607	0.0620	0.0609	0.0598	0.0617	0.0620	0.0614	0.0611	0.0630	0.0633
34=22:25:02	29998	301	0.3512	0.3704	0.2732	0.3734	0.3642	0.2955	0.5050	0.4824	0.4927	0.4897	0.4508	0.4310	0.4174	0.3852	0.3153	0.3781	0.3819	0.3538	0.5282	0.5524	0.5382	0.5352	0.5192	0.5178	0.3999	0.3920	0.3129	0.3745	0.3865	0.3623	0.5383	0.5443	0.5306	0.5388	0.5215	0.4613	0.4292	0.3862	0.2497	0.3566	0.3677	0.3479	0.5177	0.5054	0.5037	0.4697	0.4597	0.4553	0.4337	0.3869	0.2435	0.3492	0.3771	0.3589	0.4724	0.4967	0.4819	0.4683	0.4211	0.3671	0.3953	0.3856	0.2334	0.3446	0.3719	0.3442	0.4655	0.4613	0.4528	0.4168	0.3465	0.3061	0.0659	0.0649	0.0667	0.0660	0.0657	0.0664	0.0667	0.0657	0.0666	0.0665	0.0672	0.0662	0.0665	0.0664	0.0679	0.0672	0.0656	0.0670	0.0659	0.0663	0.0654	0.0660	0.0674	0.0691
35=22:39:42	30879	301	0.3873	0.3953	0.2877	0.4009	0.3800	0.3162	0.5338	0.5344	0.5064	0.5262	0.4761	0.4641	0.4572	0.4157	0.3412	0.3978	0.4038	0.3859	0.5709	0.5787	0.5801	0.5665	0.5597	0.5589	0.4475	0.4155	0.3296	0.3962	0.4097	0.3925	0.5663	0.5696	0.5586	0.5755	0.5230	0.4810	0.4570	0.4203	0.2617	0.3948	0.3948	0.3839	0.5458	0.5545	0.5400	0.5048	0.4789	0.5021	0.4640	0.4056	0.2577	0.3572	0.3898	0.3712	0.5080	0.5096	0.5089	0.4766	0.4408	0.3722	0.4294	0.4040	0.2443	0.3666	0.3818	0.3681	0.4935	0.4963	0.4623	0.4502	0.3541	0.3123	0.0653	0.0655	0.0645	0.0648	0.0658	0.0643	0.0663	0.0654	0.0670	0.0671	0.0639	0.0674	0.0671	0.0675	0.0654	0.0661	0.0661	0.0650	0.0653	0.0632	0.0662	0.0668	0.0653	0.0663
36=22:54:23	31760	301	0.3922	0.4243	0.3076	0.4383	0.4200	0.3432	0.5795	0.5659	0.5603	0.5673	0.5121	0.5034	0.4834	0.4463	0.3593	0.4327	0.4359	0.4221	0.6060	0.6275	0.6213	0.6187	0.5959	0.6036	0.4634	0.4542	0.3472	0.4240	0.4462	0.4235	0.6106	0.6054	0.5988	0.6079	0.5702	0.5125	0.4823	0.4508	0.2779	0.4252	0.4252	0.4123	0.5849	0.5927	0.5655	0.5413	0.5142	0.5322	0.4958	0.4410	0.2771	0.3940	0.4210	0.3989	0.5436	0.5548	0.5481	0.5123	0.4756	0.4055	0.4546	0.4323	0.2623	0.3851	0.4128	0.3948	0.5253	0.5181	0.4984	0.4694	0.3779	0.3211	0.0637	0.0629	0.0658	0.0631	0.0641	0.0627	0.0636	0.0627	0.0649	0.0642	0.0648	0.0654	0.0656	0.0629	0.0654	0.0653	0.0637	0.0639	0.0642	0.0635	0.0628	0.0646	0.0647	0.0651
37=23:09:04	32641	300	0.4194	0.4396	0.3198	0.4475	0.4357	0.3564	0.5991	0.5771	0.5534	0.5784	0.4921	0.5036	0.5145	0.4668	0.3777	0.4495	0.4377	0.4325	0.6051	0.6432	0.6106	0.6236	0.5984	0.6145	0.4770	0.4674	0.3639	0.4389	0.4636	0.4313	0.6247	0.6070	0.6165	0.6040	0.5676	0.5021	0.5165	0.4727	0.2818	0.4321	0.4276	0.4250	0.5717	0.6015	0.5516	0.5430	0.4871	0.5171	0.5224	0.4618	0.2805	0.4039	0.4325	0.4148	0.5517	0.5467	0.5572	0.4999	0.4849	0.3947	0.4795	0.4384	0.2578	0.3932	0.4051	0.3820	0.5217	0.5170	0.4942	0.4707	0.3784	0.3220	0.0644	0.0644	0.0644	0.0642	0.0642	0.0626	0.0637	0.0648	0.0667	0.0655	0.0641	0.0650	0.0647	0.0655	0.0662	0.0647	0.0640	0.0636	0.0646	0.0631	0.0644	0.0656	0.0645	0.0650
38=23:23:45	33521	300	0.4675	0.4849	0.3441	0.4952	0.4798	0.4117	0.6574	0.6523	0.6366	0.6431	0.5904	0.5673	0.5531	0.5009	0.4148	0.4947	0.5019	0.4636	0.6811	0.6848	0.6920	0.6623	0.6785	0.6641	0.5129	0.5162	0.4068	0.4889	0.5071	0.4893	0.6795	0.6978	0.6613	0.6876	0.6363	0.5801	0.5567	0.5167	0.3194	0.4719	0.4814	0.4714	0.6719	0.6505	0.6486	0.5815	0.5655	0.5792	0.5721	0.5074	0.3126	0.4568	0.5038	0.4660	0.6174	0.6286	0.6102	0.5790	0.4947	0.4323	0.5273	0.5043	0.2934	0.4676	0.4901	0.4698	0.5791	0.5966	0.5569	0.5325	0.4133	0.3629	0.0637	0.0621	0.0637	0.0634	0.0631	0.0638	0.0633	0.0636	0.0648	0.0638	0.0627	0.0652	0.0636	0.0640	0.0644	0.0655	0.0647	0.0634	0.0633	0.0634	0.0630	0.0623	0.0673	0.0645
39=23:38:26	34402	300	0.4906	0.5211	0.3744	0.5166	0.5135	0.4404	0.7113	0.6661	0.6592	0.6890	0.6068	0.5939	0.5905	0.5348	0.4489	0.5428	0.5248	0.5161	0.7082	0.7570	0.7077	0.7234	0.6925	0.7220	0.5464	0.5428	0.4407	0.5326	0.5478	0.5111	0.7216	0.7244	0.7289	0.6943	0.6638	0.5768	0.6011	0.5586	0.3368	0.5032	0.5097	0.5126	0.6786	0.6940	0.6527	0.6386	0.5778	0.5933	0.6174	0.5329	0.3305	0.4815	0.5295	0.4985	0.6261	0.6324	0.6393	0.5749	0.5407	0.4396	0.5490	0.5210	0.2999	0.4744	0.5008	0.4576	0.6123	0.6047	0.5827	0.5394	0.4236	0.3506	0.0646	0.0637	0.0653	0.0635	0.0635	0.0632	0.0625	0.0645	0.0655	0.0642	0.0628	0.0648	0.0647	0.0649	0.0630	0.0647	0.0638	0.0637	0.0631	0.0627	0.0636	0.0653	0.0658	0.0654
40=23:53:06	35283	300	0.5194	0.5543	0.3964	0.5574	0.5377	0.4747	0.7365	0.7192	0.6967	0.7123	0.6632	0.6320	0.6307	0.5712	0.4745	0.5676	0.5699	0.5422	0.7682	0.7591	0.7595	0.7276	0.7393	0.7317	0.5880	0.5736	0.4685	0.5598	0.5765	0.5497	0.7532	0.7745	0.7362	0.7598	0.6973	0.6334	0.6520	0.5934	0.3768	0.5471	0.5605	0.5441	0.7377	0.7160	0.7186	0.6669	0.6370	0.6488	0.6629	0.5730	0.3576	0.5103	0.5712	0.5379	0.6833	0.6790	0.6752	0.6394	0.5536	0.4781	0.6016	0.5822	0.3323	0.5247	0.5476	0.5238	0.6528	0.6735	0.6201	0.5884	0.4446	0.3940	0.0666	0.0657	0.0636	0.0646	0.0639	0.0647	0.0650	0.0646	0.0679	0.0649	0.0659	0.0652	0.0669	0.0664	0.0674	0.0667	0.0662	0.0654	0.0644	0.0646	0.0646	0.0673	0.0680	0.0683
41=00:07:47	36164	296	0.5575	0.5869	0.4359	0.6151	0.5823	0.5006	0.7685	0.7706	0.7272	0.7559	0.6717	0.6700	0.6808	0.6278	0.5159	0.6008	0.6116	0.5949	0.7951	0.7975	0.7930	0.7824	0.7710	0.7815	0.6354	0.6091	0.4924	0.5876	0.6273	0.5950	0.7943	0.7796	0.7747	0.7782	0.7118	0.6507	0.6759	0.6327	0.3858	0.5938	0.5886	0.5800	0.7508	0.7739	0.7302	0.6895	0.6414	0.6919	0.6756	0.6080	0.3813	0.5397	0.5851	0.5560	0.7285	0.7093	0.7112	0.6366	0.5890	0.4728	0.6492	0.6015	0.3491	0.5454	0.5568	0.5403	0.6804	0.6853	0.6246	0.5959	0.4616	0.3883	0.0652	0.0654	0.0650	0.0651	0.0644	0.0661	0.0648	0.0647	0.0671	0.0644	0.0665	0.0666	0.0662	0.0667	0.0663	0.0655	0.0654	0.0652	0.0634	0.0640	0.0647	0.0663	0.0658	0.0670
42=00:22:28	37044	296	0.5995	0.6264	0.4571	0.6363	0.6292	0.5267	0.8152	0.7588	0.7703	0.7510	0.6979	0.6486	0.7232	0.6634	0.5403	0.6561	0.6383	0.6375	0.7811	0.8252	0.7559	0.8185	0.7643	0.7981	0.6665	0.6613	0.5165	0.6339	0.6594	0.6254	0.8182	0.8014	0.8177	0.7783	0.7708	0.6651	0.7218	0.6701	0.4080	0.6084	0.6131	0.5895	0.7735	0.7778	0.7490	0.7157	0.6665	0.6799	0.7232	0.6482	0.3968	0.5860	0.6167	0.6069	0.7301	0.7385	0.7126	0.6657	0.6218	0.5102	0.6778	0.6322	0.3697	0.5627	0.6089	0.5587	0.7257	0.6767	0.6789	0.6002	0.5008	0.3993	0.0665	0.0664	0.0644	0.0650	0.0645	0.0641	0.0652	0.0651	0.0662	0.0651	0.0644	0.0664	0.0658	0.0670	0.0656	0.0660	0.0651	0.0657	0.0638	0.0640	0.0653	0.0663	0.0668	0.0683
43=00:37:09	37925	301	0.6475	0.6735	0.4931	0.6977	0.6767	0.5817	0.8138	0.8122	0.8169	0.8198	0.7771	0.7668	0.7603	0.7137	0.5769	0.6909	0.7050	0.6801	0.8284	0.8328	0.8193	0.8302	0.8208	0.8154	0.7215	0.7129	0.5630	0.6755	0.7119	0.6970	0.8585	0.8476	0.8395	0.8558	0.8200	0.7415	0.7682	0.7114	0.4551	0.6811	0.6773	0.6619	0.8409	0.8259	0.8149	0.7669	0.7313	0.7601	0.7588	0.7003	0.4489	0.6446	0.6755	0.6485	0.7955	0.8014	0.7957	0.7359	0.6574	0.5520	0.7353	0.7109	0.4215	0.6323	0.6710	0.6574	0.7763	0.7663	0.7356	0.6692	0.5256	0.4378	0.0649	0.0655	0.0668	0.0651	0.0635	0.0657	0.0656	0.0652	0.0653	0.0660	0.0648	0.0679	0.0662	0.0648	0.0643	0.0668	0.0639	0.0648	0.0660	0.0651	0.0658	0.0664	0.0678	0.0663
44=00:51:49	38806	301	0.6686	0.7021	0.5052	0.7278	0.7116	0.6022	0.7936	0.7810	0.7994	0.7807	0.7831	0.7458	0.7853	0.7393	0.6009	0.7122	0.7285	0.7006	0.7989	0.8089	0.7978	0.8016	0.7794	0.7726	0.7434	0.7390	0.5825	0.7026	0.7209	0.7194	0.8395	0.8308	0.8009	0.8257	0.8196	0.7493	0.7906	0.7242	0.4798	0.6986	0.6961	0.6631	0.8300	0.7765	0.7930	0.7517	0.7517	0.7597	0.7876	0.7165	0.4643	0.6725	0.7018	0.6661	0.7642	0.7856	0.7650	0.7549	0.6481	0.5656	0.7630	0.7365	0.4370	0.6460	0.6934	0.6697	0.7744	0.7517	0.7471	0.6818	0.5398	0.4443	0.0639	0.0647	0.0634	0.0633	0.0647	0.0630	0.0617	0.0632	0.0655	0.0636	0.0649	0.0648	0.0651	0.0631	0.0629	0.0643	0.0603	0.0631	0.0624	0.0638	0.0636	0.0639	0.0642	0.0661
45=01:06:30	39687	300	0.7145	0.7525	0.5528	0.7554	0.7407	0.6534	0.8189	0.7955	0.8088	0.8163	0.7946	0.7871	0.8290	0.7821	0.6595	0.7774	0.7755	0.7572	0.8290	0.8429	0.8152	0.8315	0.8092	0.8139	0.7831	0.7886	0.6415	0.7661	0.7770	0.7667	0.8508	0.8487	0.8380	0.8404	0.8350	0.7879	0.8372	0.7989	0.5239	0.7538	0.7610	0.7461	0.8417	0.8153	0.8129	0.7997	0.7932	0.7959	0.8342	0.7732	0.4996	0.7161	0.7666	0.7415	0.7946	0.7973	0.7945	0.7906	0.7084	0.5986	0.8048	0.7830	0.4793	0.7167	0.7639	0.7267	0.8003	0.7862	0.7788	0.7274	0.5751	0.4771	0.0659	0.0660	0.0638	0.0655	0.0642	0.0637	0.0636	0.0626	0.0676	0.0636	0.0654	0.0673	0.0673	0.0667	0.0649	0.0661	0.0649	0.0658	0.0645	0.0660	0.0657	0.0652	0.0671	0.0674
46=01:21:11	40568	300	0.7504	0.7815	0.5847	0.7760	0.7721	0.6895	0.8248	0.7982	0.8083	0.8170	0.7820	0.7831	0.8304	0.8054	0.6891	0.8139	0.7997	0.7889	0.8242	0.8365	0.8091	0.8291	0.8075	0.8201	0.7993	0.8170	0.6752	0.8000	0.8127	0.7914	0.8526	0.8415	0.8441	0.8355	0.8253	0.8026	0.8400	0.8255	0.5483	0.7797	0.7816	0.7775	0.8367	0.8177	0.8109	0.7999	0.7888	0.7909	0.8300	0.7930	0.5180	0.7481	0.7949	0.7770	0.7884	0.7866	0.7927	0.7820	0.7328	0.6149	0.8181	0.8114	0.5025	0.7444	0.7927	0.7568	0.7901	0.7778	0.7667	0.7411	0.5961	0.4862	0.0646	0.0641	0.0628	0.0630	0.0630	0.0611	0.0616	0.0631	0.0638	0.0644	0.0638	0.0652	0.0643	0.0641	0.0642	0.0646	0.0609	0.0633	0.0627	0.0630	0.0632	0.0630	0.0646	0.0648
47=01:35:52	41448	301	0.7410	0.7837	0.6169	0.7924	0.7807	0.7302	0.8111	0.8090	0.8125	0.8174	0.8000	0.7853	0.8336	0.8107	0.7334	0.8125	0.8130	0.7899	0.8417	0.8315	0.8352	0.8203	0.8135	0.8115	0.8296	0.8339	0.7109	0.8121	0.8281	0.8276	0.8513	0.8547	0.8161	0.8466	0.8145	0.8216	0.8297	0.8269	0.5793	0.8078	0.8125	0.7965	0.8496	0.8041	0.8131	0.7684	0.8021	0.8235	0.8407	0.8004	0.5552	0.7685	0.8150	0.7923	0.7976	0.7953	0.7858	0.7896	0.7273	0.6410	0.8240	0.8229	0.5380	0.7879	0.7900	0.7910	0.7754	0.7861	0.7630	0.7640	0.6156	0.5195	0.0678	0.0678	0.0659	0.0647	0.0660	0.0627	0.0639	0.0647	0.0651	0.0658	0.0665	0.0666	0.0672	0.0670	0.0663	0.0656	0.0658	0.0638	0.0650	0.0640	0.0629	0.0672	0.0680	0.0685
48=01:50:33	42329	301	0.7605	0.7913	0.6668	0.7829	0.8006	0.7593	0.8314	0.8057	0.8119	0.8263	0.7676	0.7799	0.8309	0.8094	0.7571	0.8329	0.8045	0.8168	0.8070	0.8439	0.8044	0.8231	0.8015	0.8426	0.8149	0.8404	0.7475	0.8337	0.8331	0.8081	0.8597	0.8314	0.8437	0.8298	0.8277	0.7862	0.8359	0.8228	0.6045	0.8139	0.7786	0.8017	0.8181	0.8192	0.7878	0.7963	0.7719	0.8004	0.8340	0.8014	0.5795	0.7961	0.8140	0.8054	0.7899	0.7814	0.7901	0.7583	0.7572	0.6272	0.8075	0.8074	0.5566	0.7710	0.7899	0.7699	0.7710	0.7525	0.7500	0.7411	0.6141	0.5049	0.0645	0.0654	0.0623	0.0651	0.0643	0.0638	0.0645	0.0644	0.0656	0.0643	0.0643	0.0637	0.0660	0.0656	0.0646	0.0627	0.0631	0.0662	0.0633	0.0644	0.0656	0.0645	0.0653	0.0656
49=02:05:13	43210	300	0.7672	0.7924	0.7003	0.7848	0.8062	0.7869	0.8299	0.8051	0.8027	0.8242	0.7704	0.7823	0.8265	0.8201	0.7902	0.8421	0.8133	0.8262	0.8208	0.8487	0.8192	0.8248	0.7958	0.8421	0.8192	0.8455	0.7947	0.8385	0.8394	0.8200	0.8728	0.8417	0.8383	0.8294	0.8214	0.7821	0.8475	0.8395	0.6574	0.8268	0.7994	0.8206	0.8328	0.8286	0.7893	0.8004	0.7778	0.8236	0.8390	0.8057	0.6139	0.8097	0.8227	0.8099	0.7913	0.7846	0.8009	0.7468	0.7554	0.6543	0.8171	0.8244	0.6013	0.7882	0.7989	0.7766	0.7734	0.7705	0.7537	0.7489	0.6361	0.5229	0.0681	0.0674	0.0647	0.0651	0.0658	0.0654	0.0643	0.0651	0.0678	0.0647	0.0663	0.0666	0.0668	0.0653	0.0653	0.0664	0.0646	0.0632	0.0647	0.0662	0.0658	0.0653	0.0654	0.0678
50=02:19:54	44091	300	0.7725	0.7974	0.7245	0.7978	0.7910	0.7914	0.8290	0.8062	0.8263	0.7961	0.8017	0.7588	0.8329	0.8053	0.7817	0.8192	0.8135	0.7877	0.8150	0.8206	0.8061	0.8025	0.7994	0.7945	0.8267	0.8465	0.8119	0.8405	0.8258	0.8232	0.8356	0.8490	0.8097	0.8327	0.8220	0.8063	0.8389	0.8212	0.6867	0.7955	0.8010	0.7786	0.8400	0.7705	0.8056	0.7472	0.7911	0.7965	0.8524	0.7990	0.6599	0.7955	0.8283	0.8023	0.7775	0.7875	0.7536	0.7745	0.6945	0.6874	0.8115	0.8179	0.6298	0.7815	0.7973	0.7852	0.7645	0.7554	0.7463	0.7164	0.6385	0.5513	0.0634	0.0646	0.0635	0.0630	0.0634	0.0618	0.0623	0.0631	0.0651	0.0653	0.0620	0.0639	0.0653	0.0663	0.0642	0.0639	0.0636	0.0613	0.0632	0.0631	0.0628	0.0627	0.0655	0.0649
51=02:34:35	44971	301	0.7425	0.7932	0.7662	0.8118	0.7838	0.7709	0.8307	0.8123	0.8243	0.7920	0.8023	0.7596	0.8525	0.8220	0.7989	0.8222	0.8108	0.8169	0.8195	0.8290	0.8053	0.8292	0.7966	0.8076	0.8407	0.8418	0.8118	0.8386	0.8478	0.8329	0.8349	0.8361	0.8341	0.8334	0.8330	0.8031	0.8306	0.8242	0.7045	0.8140	0.8127	0.7851	0.8335	0.7966	0.8075	0.7587	0.7914	0.8106	0.8396	0.8106	0.6962	0.7878	0.7960	0.8081	0.7984	0.7987	0.7598	0.7684	0.7333	0.6978	0.8317	0.8056	0.6841	0.7878	0.7925	0.7850	0.8002	0.7613	0.7650	0.7234	0.6611	0.5700	0.0676	0.0659	0.0648	0.0658	0.0659	0.0652	0.0655	0.0656	0.0678	0.0655	0.0665	0.0664	0.0654	0.0650	0.0655	0.0659	0.0648	0.0655	0.0649	0.0655	0.0654	0.0662	0.0663	0.0669
52=02:49:16	45852	300	0.7691	0.8070	0.7872	0.8018	0.7854	0.7849	0.8584	0.8148	0.8268	0.8000	0.7949	0.7542	0.8556	0.8192	0.8020	0.8394	0.8119	0.8252	0.8271	0.8438	0.7900	0.8370	0.8059	0.8328	0.8442	0.8466	0.8295	0.8616	0.8578	0.8256	0.8423	0.8430	0.8543	0.8333	0.8376	0.7963	0.8359	0.8419	0.7369	0.8044	0.8118	0.7943	0.8280	0.8067	0.8121	0.7878	0.7869	0.8024	0.8504	0.8172	0.7150	0.7865	0.8125	0.8289	0.7991	0.7886	0.7651	0.7703	0.7483	0.6983	0.8153	0.7951	0.7059	0.7969	0.7995	0.7715	0.8001	0.7607	0.7668	0.7032	0.6504	0.5846	0.0627	0.0645	0.0640	0.0642	0.0624	0.0642	0.0633	0.0644	0.0646	0.0647	0.0661	0.0662	0.0644	0.0647	0.0653	0.0646	0.0648	0.0635	0.0634	0.0630	0.0650	0.0665	0.0648	0.0657
53=03:03:57	46733	301	0.7600	0.7895	0.7811	0.8142	0.7893	0.7596	0.8329	0.8298	0.8242	0.8341	0.7933	0.7819	0.8666	0.8423	0.8084	0.8397	0.8240	0.8418	0.8376	0.8507	0.8269	0.8505	0.8212	0.8450	0.8505	0.8540	0.8153	0.8251	0.8526	0.8328	0.8685	0.8456	0.8610	0.8621	0.8415	0.8125	0.8364	0.8465	0.7589	0.8347	0.8053	0.8029	0.8441	0.8449	0.8170	0.8076	0.7916	0.8426	0.8430	0.8097	0.7539	0.7865	0.7944	0.7997	0.8110	0.8010	0.7944	0.7749	0.7604	0.6851	0.8488	0.8141	0.7345	0.7900	0.7913	0.7907	0.8043	0.7811	0.7585	0.7520	0.6488	0.5852	0.0684	0.0664	0.0678	0.0668	0.0656	0.0678	0.0670	0.0670	0.0684	0.0672	0.0674	0.0675	0.0677	0.0670	0.0674	0.0686	0.0683	0.0668	0.0660	0.0674	0.0683	0.0690	0.0675	0.0677
54=03:18:37	47614	301	0.7806	0.8041	0.7751	0.7984	0.8104	0.7912	0.8362	0.8210	0.8189	0.8365	0.7814	0.8005	0.8440	0.8291	0.8000	0.8528	0.8310	0.8315	0.8214	0.8534	0.8189	0.8354	0.8147	0.8612	0.8322	0.8515	0.8298	0.8506	0.8540	0.8270	0.8676	0.8446	0.8477	0.8380	0.8396	0.7990	0.8508	0.8488	0.7941	0.8276	0.8054	0.8271	0.8399	0.8357	0.8043	0.8031	0.7815	0.8204	0.8505	0.8115	0.7584	0.8150	0.8326	0.8226	0.8103	0.7945	0.8060	0.7716	0.7599	0.6834	0.8360	0.8300	0.7646	0.7991	0.8119	0.7981	0.7877	0.7713	0.7705	0.7336	0.6448	0.6053	0.0631	0.0649	0.0633	0.0624	0.0606	0.0619	0.0632	0.0637	0.0653	0.0631	0.0638	0.0635	0.0633	0.0645	0.0639	0.0637	0.0625	0.0621	0.0610	0.0616	0.0631	0.0652	0.0641	0.0655
55=03:33:18	48495	301	0.7745	0.7989	0.7889	0.8248	0.8091	0.7901	0.8516	0.8235	0.8511	0.8247	0.8219	0.7913	0.8616	0.8351	0.8085	0.8372	0.8257	0.8363	0.8349	0.8502	0.8258	0.8565	0.8183	0.8341	0.8532	0.8644	0.8298	0.8532	0.8620	0.8594	0.8682	0.8606	0.8616	0.8549	0.8538	0.8149	0.8464	0.8497	0.7902	0.8258	0.8224	0.7998	0.8525	0.8247	0.8297	0.7873	0.7909	0.8246	0.8631	0.8237	0.7857	0.8115	0.8253	0.8267	0.8154	0.8289	0.7917	0.7980	0.7694	0.7165	0.8489	0.8227	0.7904	0.8011	0.8136	0.8039	0.8239	0.7764	0.7798	0.7360	0.6720	0.6087	0.0669	0.0665	0.0665	0.0650	0.0652	0.0665	0.0647	0.0635	0.0672	0.0652	0.0653	0.0661	0.0650	0.0665	0.0666	0.0664	0.0640	0.0671	0.0643	0.0650	0.0651	0.0656	0.0661	0.0655
56=03:47:59	49375	301	0.7838	0.8057	0.7850	0.7928	0.8012	0.7817	0.8518	0.8091	0.8252	0.8328	0.7743	0.7816	0.8541	0.8372	0.8037	0.8576	0.8135	0.8266	0.8103	0.8641	0.8029	0.8636	0.8057	0.8520	0.8333	0.8597	0.8391	0.8523	0.8528	0.8224	0.8653	0.8369	0.8598	0.8213	0.8430	0.7750	0.8582	0.8502	0.7767	0.8141	0.7971	0.8109	0.8308	0.8294	0.8003	0.8052	0.7703	0.8107	0.8606	0.8181	0.7416	0.8078	0.8172	0.8180	0.7929	0.7965	0.7955	0.7592	0.7642	0.6825	0.8471	0.8143	0.7503	0.7818	0.8027	0.7639	0.7938	0.7552	0.7771	0.7147	0.6617	0.5934	0.0670	0.0674	0.0645	0.0675	0.0674	0.0663	0.0673	0.0668	0.0700	0.0670	0.0673	0.0679	0.0683	0.0672	0.0654	0.0672	0.0662	0.0668	0.0650	0.0677	0.0681	0.0669	0.0666	0.0697
57=04:02:40	50256	300	0.7924	0.8146	0.7851	0.8055	0.8168	0.7981	0.8475	0.8252	0.8381	0.8475	0.8186	0.8140	0.8495	0.8335	0.8007	0.8499	0.8297	0.8389	0.8482	0.8687	0.8399	0.8494	0.8276	0.8668	0.8524	0.8653	0.8428	0.8559	0.8564	0.8458	0.8854	0.8723	0.8658	0.8552	0.8504	0.8077	0.8599	0.8578	0.8010	0.8382	0.8228	0.8270	0.8546	0.8337	0.8264	0.8169	0.8117	0.8416	0.8608	0.8245	0.7693	0.8207	0.8392	0.8350	0.8140	0.8133	0.8213	0.8042	0.7692	0.7082	0.8409	0.8374	0.7693	0.8006	0.8150	0.8019	0.8075	0.8011	0.7935	0.7442	0.6537	0.6141	0.0636	0.0649	0.0621	0.0635	0.0606	0.0634	0.0626	0.0637	0.0650	0.0630	0.0623	0.0640	0.0655	0.0640	0.0646	0.0636	0.0613	0.0624	0.0627	0.0611	0.0632	0.0630	0.0631	0.0657
58=04:17:21	51137	301	0.7806	0.8049	0.7923	0.8119	0.8002	0.7961	0.8545	0.8299	0.8369	0.8387	0.8285	0.8029	0.8623	0.8326	0.8153	0.8445	0.8268	0.8327	0.8474	0.8561	0.8343	0.8491	0.8305	0.8502	0.8641	0.8654	0.8355	0.8602	0.8587	0.8514	0.8732	0.8752	0.8675	0.8585	0.8452	0.8189	0.8515	0.8629	0.7996	0.8260	0.8314	0.8205	0.8594	0.8307	0.8380	0.8035	0.8142	0.8404	0.8718	0.8238	0.7732	0.8100	0.8303	0.8369	0.8197	0.8135	0.8061	0.8080	0.7701	0.7102	0.8420	0.8202	0.7767	0.8124	0.8142	0.8026	0.8186	0.7986	0.7891	0.7404	0.6674	0.6224	0.0651	0.0654	0.0645	0.0645	0.0633	0.0661	0.0641	0.0653	0.0659	0.0646	0.0647	0.0673	0.0648	0.0654	0.0641	0.0649	0.0645	0.0651	0.0636	0.0653	0.0631	0.0646	0.0650	0.0649
59=04:32:01	52018	301	0.7825	0.8022	0.7947	0.8142	0.8111	0.7934	0.8475	0.8293	0.8401	0.8342	0.8161	0.7987	0.8661	0.8357	0.8202	0.8417	0.8312	0.8372	0.8429	0.8550	0.8366	0.8558	0.8271	0.8473	0.8572	0.8719	0.8370	0.8599	0.8600	0.8601	0.8712	0.8743	0.8599	0.8618	0.8524	0.8321	0.8492	0.8536	0.8002	0.8298	0.8310	0.8107	0.8618	0.8239	0.8343	0.7869	0.8124	0.8308	0.8666	0.8282	0.7757	0.8122	0.8310	0.8294	0.8183	0.8241	0.7995	0.8070	0.7587	0.7143	0.8447	0.8273	0.7867	0.8084	0.8166	0.8089	0.8187	0.7853	0.7913	0.7320	0.6709	0.6268	0.0668	0.0672	0.0670	0.0680	0.0650	0.0674	0.0671	0.0654	0.0694	0.0653	0.0659	0.0671	0.0666	0.0674	0.0652	0.0672	0.0654	0.0662	0.0673	0.0669	0.0679	0.0673	0.0702	0.0687
60=04:46:42	52899	301	0.7811	0.8038	0.7864	0.8237	0.8042	0.8031	0.8313	0.8374	0.8244	0.8178	0.8137	0.7948	0.8633	0.8297	0.8156	0.8261	0.8385	0.8232	0.8416	0.8183	0.8386	0.8199	0.8211	0.8484	0.8586	0.8605	0.8376	0.8542	0.8529	0.8506	0.8538	0.8652	0.8351	0.8771	0.8204	0.8350	0.8466	0.8415	0.8052	0.8325	0.8205	0.8016	0.8572	0.8183	0.8344	0.7769	0.7990	0.8519	0.8600	0.8204	0.7849	0.8056	0.8298	0.8191	0.8069	0.8110	0.7811	0.7967	0.7262	0.7064	0.8457	0.8309	0.7803	0.8005	0.7954	0.8111	0.7968	0.7829	0.7517	0.7411	0.6518	0.6326	0.0675	0.0668	0.0656	0.0657	0.0667	0.0657	0.0672	0.0653	0.0686	0.0673	0.0668	0.0671	0.0666	0.0667	0.0673	0.0679	0.0657	0.0668	0.0647	0.0636	0.0666	0.0655	0.0686	0.0674
61=05:01:23	53779	301	0.7976	0.8129	0.7901	0.8111	0.8155	0.8036	0.8445	0.8320	0.8437	0.8499	0.8239	0.8214	0.8594	0.8410	0.8114	0.8494	0.8350	0.8363	0.8465	0.8663	0.8434	0.8512	0.8280	0.8914	0.8523	0.8701	0.8455	0.8594	0.8553	0.8488	0.8823	0.8735	0.8636	0.8618	0.8487	0.8160	0.8641	0.8578	0.8069	0.8396	0.8279	0.8288	0.8615	0.8322	0.8336	0.8064	0.8151	0.8482	0.8596	0.8208	0.7771	0.8216	0.8401	0.8267	0.8205	0.8240	0.8154	0.8043	0.7672	0.7232	0.8478	0.8407	0.7905	0.8061	0.8202	0.8191	0.8246	0.8123	0.8073	0.7422	0.6722	0.6308	0.0680	0.0668	0.0662	0.0645	0.0639	0.0652	0.0663	0.0666	0.0665	0.0661	0.0658	0.0684	0.0667	0.0678	0.0673	0.0658	0.0661	0.0655	0.0653	0.0656	0.0680	0.0661	0.0667	0.0673
62=05:16:04	54660	301	0.7862	0.8146	0.8107	0.8160	0.8094	0.7930	0.8504	0.8423	0.8271	0.8529	0.8102	0.8116	0.8735	0.8398	0.8204	0.8486	0.8250	0.8468	0.8535	0.8589	0.8345	0.8557	0.8358	0.9014	0.8693	0.8628	0.8426	0.8554	0.8747	0.8515	0.8800	0.8699	0.8723	0.8615	0.8349	0.8130	0.8561	0.8683	0.7955	0.8474	0.8278	0.8322	0.8499	0.8524	0.8292	0.8176	0.7964	0.8653	0.8598	0.8371	0.7813	0.8126	0.8252	0.8307	0.8359	0.8154	0.8263	0.7899	0.7815	0.6952	0.8604	0.8331	0.7823	0.8092	0.8055	0.8003	0.8120	0.8042	0.7778	0.7357	0.6700	0.6194	0.0700	0.0684	0.0683	0.0680	0.0681	0.0672	0.0673	0.0659	0.0685	0.0663	0.0674	0.0690	0.0692	0.0683	0.0687	0.0682	0.0686	0.0668	0.0673	0.0672	0.0672	0.0690	0.0696	0.0689
63=05:30:45	55541	301	0.7925	0.8140	0.7909	0.8078	0.8190	0.8015	0.8563	0.8305	0.8317	0.8474	0.8232	0.8196	0.8616	0.8346	0.8124	0.8532	0.8390	0.8372	0.8477	0.8615	0.8411	0.8404	0.8344	0.8978	0.8473	0.8678	0.8522	0.8584	0.8518	0.8460	0.8829	0.8712	0.8609	0.8630	0.8395	0.8115	0.8659	0.8630	0.8151	0.8399	0.8232	0.8353	0.8612	0.8350	0.8351	0.8144	0.8122	0.8541	0.8572	0.8268	0.7815	0.8225	0.8434	0.8394	0.8193	0.8133	0.8244	0.8004	0.7624	0.7039	0.8481	0.8393	0.7850	0.8111	0.8265	0.8162	0.8138	0.8063	0.7933	0.7378	0.6638	0.6286	0.0662	0.0649	0.0657	0.0630	0.0643	0.0651	0.0639	0.0654	0.0660	0.0643	0.0653	0.0632	0.0649	0.0644	0.0650	0.0658	0.0629	0.0656	0.0652	0.0645	0.0613	0.0659	0.0661	0.0677
64=05:45:25	56422	301	0.7953	0.8043	0.7949	0.8143	0.8181	0.8039	0.8445	0.8289	0.8352	0.8497	0.8131	0.8075	0.8629	0.8393	0.8078	0.8488	0.8363	0.8475	0.8426	0.8565	0.8365	0.8535	0.8283	0.9082	0.8618	0.8676	0.8381	0.8465	0.8520	0.8550	0.8801	0.8615	0.8644	0.8589	0.8390	0.8148	0.8606	0.8547	0.7968	0.8406	0.8187	0.8158	0.8460	0.8357	0.8240	0.8119	0.8051	0.8582	0.8615	0.8238	0.7866	0.8247	0.8351	0.8249	0.8135	0.8167	0.8209	0.7899	0.7693	0.7154	0.8550	0.8412	0.7824	0.7958	0.8185	0.8107	0.8100	0.7945	0.7887	0.7298	0.6675	0.6164	0.0660	0.0658	0.0655	0.0638	0.0632	0.0638	0.0628	0.0638	0.0651	0.0652	0.0661	0.0657	0.0642	0.0673	0.0627	0.0644	0.0653	0.0648	0.0646	0.0625	0.0640	0.0642	0.0643	0.0662
65=06:00:06	57303	301	0.8031	0.8327	0.8031	0.8133	0.8098	0.8181	0.8493	0.8571	0.8236	0.8506	0.8232	0.8240	0.8649	0.8322	0.8251	0.8540	0.8443	0.8223	0.8650	0.8443	0.8544	0.8263	0.8553	0.9105	0.8566	0.8708	0.8649	0.8746	0.8702	0.8432	0.8745	0.8856	0.8563	0.8788	0.8209	0.8265	0.8636	0.8737	0.8144	0.8453	0.8313	0.8431	0.8657	0.8343	0.8447	0.8129	0.8075	0.8697	0.8854	0.8316	0.7873	0.8190	0.8595	0.8447	0.8339	0.8100	0.8223	0.8024	0.7442	0.6921	0.8388	0.8456	0.7847	0.8221	0.8139	0.8218	0.7940	0.8214	0.7674	0.7491	0.6434	0.6338	0.0679	0.0661	0.0670	0.0657	0.0653	0.0654	0.0648	0.0663	0.0669	0.0671	0.0664	0.0657	0.0659	0.0676	0.0666	0.0661	0.0657	0.0647	0.0669	0.0662	0.0667	0.0677	0.0678	0.0673
66=06:14:47	58183	301	0.7965	0.8117	0.7831	0.8009	0.8109	0.8047	0.8571	0.8142	0.8355	0.8413	0.8208	0.8049	0.8609	0.8277	0.8063	0.8516	0.8250	0.8319	0.8391	0.8662	0.8252	0.8555	0.8211	0.9142	0.8446	0.8726	0.8535	0.8633	0.8467	0.8380	0.8759	0.8699	0.8690	0.8503	0.8370	0.8110	0.8636	0.8649	0.8125	0.8250	0.8148	0.8230	0.8534	0.8299	0.8308	0.8149	0.8011	0.8431	0.8807	0.8207	0.7654	0.8170	0.8440	0.8341	0.8008	0.8130	0.8111	0.7937	0.7670	0.7122	0.8330	0.8298	0.7688	0.7987	0.8190	0.7962	0.8096	0.7949	0.7978	0.7237	0.6658	0.6270	0.0629	0.0623	0.0621	0.0616	0.0626	0.0618	0.0613	0.0610	0.0627	0.0613	0.0626	0.0628	0.0633	0.0616	0.0627	0.0620	0.0612	0.0618	0.0599	0.0610	0.0610	0.0632	0.0638	0.0634
67=06:29:28	59064	300	0.8034	0.8042	0.7887	0.7959	0.8158	0.7979	0.8536	0.8066	0.8151	0.8329	0.7808	0.7845	0.8478	0.8369	0.7967	0.8518	0.8202	0.8304	0.8150	0.8604	0.8022	0.8412	0.7993	0.9323	0.8453	0.8670	0.8492	0.8469	0.8381	0.8271	0.8748	0.8434	0.8646	0.8362	0.8339	0.7784	0.8598	0.8520	0.7945	0.8224	0.7919	0.8031	0.8276	0.8237	0.7949	0.8101	0.7830	0.8245	0.8635	0.8158	0.7656	0.8138	0.8282	0.8218	0.7869	0.7847	0.8044	0.7563	0.7584	0.6893	0.8500	0.8254	0.7676	0.7827	0.8120	0.7841	0.7948	0.7621	0.7816	0.6958	0.6514	0.6155	0.0652	0.0646	0.0648	0.0669	0.0654	0.0655	0.0648	0.0662	0.0656	0.0661	0.0649	0.0639	0.0658	0.0659	0.0667	0.0649	0.0641	0.0631	0.0628	0.0645	0.0635	0.0655	0.0654	0.0662
68=06:44:09	59945	300	0.7898	0.8200	0.8032	0.8164	0.8051	0.7939	0.8702	0.8334	0.8527	0.8412	0.8187	0.8066	0.8696	0.8481	0.8228	0.8568	0.8389	0.8517	0.8371	0.8685	0.8335	0.8690	0.8320	0.9277	0.8695	0.8797	0.8503	0.8670	0.8710	0.8650	0.8811	0.8689	0.8793	0.8679	0.8591	0.8225	0.8579	0.8657	0.8096	0.8373	0.8284	0.8180	0.8621	0.8388	0.8351	0.8116	0.8042	0.8497	0.8872	0.8360	0.7906	0.8182	0.8396	0.8452	0.8238	0.8331	0.8050	0.7990	0.7669	0.7157	0.8524	0.8375	0.7999	0.8186	0.8302	0.8115	0.8260	0.7835	0.7970	0.7198	0.6771	0.6341	0.0664	0.0672	0.0650	0.0671	0.0652	0.0655	0.0662	0.0666	0.0662	0.0668	0.0654	0.0667	0.0677	0.0675	0.0673	0.0657	0.0664	0.0652	0.0659	0.0635	0.0675	0.0660	0.0658	0.0681
69=06:58:49	60826	300	0.7852	0.8283	0.8108	0.8077	0.7973	0.7988	0.8655	0.8530	0.8323	0.8624	0.8193	0.8202	0.8709	0.8333	0.8325	0.8531	0.8276	0.8302	0.8639	0.8518	0.8535	0.8614	0.8531	0.9497	0.8713	0.8675	0.8551	0.8759	0.8803	0.8536	0.8797	0.8787	0.8654	0.8871	0.8317	0.8285	0.8589	0.8803	0.8044	0.8406	0.8351	0.8424	0.8788	0.8545	0.8612	0.8229	0.7905	0.8880	0.8979	0.8399	0.7776	0.8002	0.8381	0.8393	0.8419	0.8118	0.8317	0.8009	0.7585	0.6913	0.8449	0.8333	0.7729	0.8263	0.8048	0.8049	0.8048	0.8184	0.7638	0.7378	0.6622	0.6395	0.0678	0.0659	0.0651	0.0684	0.0679	0.0663	0.0650	0.0660	0.0689	0.0659	0.0666	0.0682	0.0671	0.0671	0.0664	0.0663	0.0661	0.0672	0.0662	0.0661	0.0664	0.0666	0.0686	0.0674
70=07:13:30	61707	300	0.7802	0.8179	0.7883	0.7970	0.7975	0.8020	0.8557	0.8217	0.8305	0.8316	0.8204	0.7965	0.8608	0.8292	0.8100	0.8448	0.8229	0.8299	0.8404	0.8630	0.8264	0.8417	0.8244	0.9275	0.8407	0.8614	0.8551	0.8700	0.8448	0.8373	0.8593	0.8627	0.8597	0.8549	0.8398	0.8060	0.8655	0.8665	0.8101	0.8234	0.8254	0.8294	0.8543	0.8174	0.8310	0.8019	0.8011	0.8476	0.8768	0.8229	0.7726	0.8128	0.8466	0.8409	0.8119	0.8031	0.8027	0.7933	0.7552	0.6990	0.8315	0.8270	0.7747	0.8116	0.8204	0.8000	0.8055	0.8002	0.7859	0.7318	0.6643	0.6324	0.0637	0.0639	0.0632	0.0640	0.0631	0.0617	0.0619	0.0610	0.0631	0.0621	0.0626	0.0641	0.0632	0.0637	0.0625	0.0641	0.0616	0.0625	0.0620	0.0616	0.0637	0.0620	0.0637	0.0636
71=07:28:11	62588	296	0.7940	0.8104	0.7956	0.8082	0.8182	0.8068	0.8535	0.8224	0.8370	0.8539	0.8211	0.8126	0.8643	0.8358	0.8145	0.8574	0.8360	0.8384	0.8477	0.8634	0.8360	0.8526	0.8290	0.9506	0.8572	0.8698	0.8555	0.8589	0.8541	0.8494	0.8788	0.8707	0.8723	0.8572	0.8403	0.8016	0.8661	0.8593	0.8140	0.8413	0.8192	0.8226	0.8549	0.8348	0.8252	0.8213	0.8087	0.8691	0.8664	0.8254	0.7887	0.8267	0.8468	0.8398	0.8131	0.8154	0.8256	0.7993	0.7703	0.7139	0.8568	0.8453	0.7780	0.8074	0.8278	0.8147	0.8120	0.8046	0.7982	0.7306	0.6731	0.6290	0.0679	0.0686	0.0653	0.0658	0.0655	0.0667	0.0664	0.0643	0.0670	0.0663	0.0663	0.0673	0.0655	0.0676	0.0654	0.0658	0.0656	0.0669	0.0653	0.0658	0.0659	0.0668	0.0672	0.0679
72=10:16:28	72684	301	0.7851	0.8157	0.8090	0.8149	0.8061	0.8062	0.8536	0.8482	0.8344	0.8414	0.8270	0.8189	0.8711	0.8370	0.8273	0.8468	0.8426	0.8456	0.8619	0.8534	0.8451	0.8535	0.8453	0.9687	0.8699	0.8663	0.8492	0.8682	0.8826	0.8601	0.8757	0.8763	0.8704	0.8801	0.8377	0.8250	0.8547	0.8718	0.8081	0.8406	0.8301	0.8288	0.8570	0.8422	0.8448	0.8169	0.8101	0.8928	0.8738	0.8349	0.7809	0.8062	0.8310	0.8382	0.8332	0.8158	0.8179	0.8078	0.7737	0.7069	0.8536	0.8310	0.7927	0.8196	0.8077	0.8169	0.8146	0.8056	0.7859	0.7382	0.6660	0.6385	0.0654	0.0662	0.0634	0.0649	0.0638	0.0631	0.0642	0.0648	0.0661	0.0642	0.0635	0.0657	0.0659	0.0651	0.0651	0.0641	0.0657	0.0640	0.0649	0.0644	0.0659	0.0651	0.0666	0.0656
73=10:31:14	73571	298	0.7887	0.8194	0.8049	0.8058	0.8080	0.7936	0.8662	0.8393	0.8409	0.8545	0.8103	0.8119	0.8676	0.8439	0.8092	0.8580	0.8222	0.8418	0.8425	0.8775	0.8261	0.8700	0.8350	0.9735	0.8495	0.8699	0.8431	0.8578	0.8600	0.8507	0.8833	0.8673	0.8797	0.8617	0.8500	0.7884	0.8649	0.8734	0.8032	0.8349	0.8137	0.8250	0.8624	0.8466	0.8302	0.8226	0.7912	0.8566	0.8718	0.8356	0.7808	0.8126	0.8314	0.8352	0.8201	0.8187	0.8219	0.7849	0.7512	0.6835	0.8593	0.8336	0.7821	0.8045	0.8229	0.7927	0.8171	0.7881	0.7947	0.7076	0.6609	0.6206	0.0639	0.0634	0.0644	0.0623	0.0612	0.0618	0.0630	0.0654	0.0645	0.0635	0.0632	0.0624	0.0649	0.0624	0.0649	0.0648	0.0645	0.0641	0.0630	0.0635	0.0633	0.0643	0.0655	0.0658
74=10:45:58	74454	300	0.7932	0.8273	0.8022	0.8131	0.7957	0.7985	0.8430	0.8426	0.8334	0.8254	0.8129	0.8072	0.8630	0.8289	0.8224	0.8353	0.8389	0.8197	0.8594	0.8344	0.8434	0.8254	0.8449	0.9649	0.8624	0.8676	0.8554	0.8659	0.8651	0.8562	0.8611	0.8687	0.8422	0.8815	0.8266	0.8018	0.8629	0.8631	0.8117	0.8305	0.8257	0.8242	0.8638	0.8211	0.8465	0.7993	0.7904	0.8882	0.8695	0.8330	0.7859	0.8060	0.8424	0.8335	0.8323	0.8178	0.8068	0.7975	0.7306	0.6841	0.8438	0.8417	0.7843	0.8195	0.8045	0.8179	0.7899	0.8045	0.7602	0.7351	0.6455	0.6523	0.0655	0.0670	0.0662	0.0655	0.0662	0.0643	0.0650	0.0648	0.0686	0.0650	0.0649	0.0665	0.0676	0.0661	0.0667	0.0656	0.0670	0.0644	0.0656	0.0654	0.0662	0.0671	0.0661	0.0665
75=11:00:42	75338	301	0.8072	0.8075	0.7942	0.8077	0.8180	0.8058	0.8514	0.8349	0.8360	0.8528	0.8191	0.8149	0.8632	0.8410	0.8066	0.8520	0.8377	0.8445	0.8442	0.8607	0.8446	0.8562	0.8286	0.9861	0.8491	0.8759	0.8512	0.8555	0.8525	0.8529	0.8833	0.8641	0.8575	0.8648	0.8383	0.7969	0.8723	0.8668	0.8153	0.8383	0.8126	0.8243	0.8605	0.8370	0.8277	0.8197	0.7993	0.9015	0.8703	0.8286	0.7893	0.8266	0.8376	0.8294	0.8195	0.8112	0.8257	0.7961	0.7464	0.6928	0.8633	0.8495	0.7847	0.8034	0.8238	0.8176	0.8112	0.7966	0.7957	0.7364	0.6686	0.6337	0.0653	0.0641	0.0647	0.0622	0.0658	0.0643	0.0644	0.0645	0.0659	0.0662	0.0632	0.0657	0.0644	0.0633	0.0645	0.0653	0.0631	0.0646	0.0646	0.0642	0.0647	0.0653	0.0659	0.0668
76=11:15:25	76222	301	0.7924	0.8192	0.8004	0.8046	0.7894	0.7997	0.8517	0.8342	0.8368	0.8350	0.8286	0.8186	0.8616	0.8260	0.8148	0.8404	0.8303	0.8191	0.8479	0.8504	0.8371	0.8441	0.8435	0.9808	0.8512	0.8695	0.8532	0.8618	0.8602	0.8486	0.8607	0.8704	0.8514	0.8690	0.8377	0.8080	0.8610	0.8683	0.8174	0.8309	0.8235	0.8233	0.8641	0.8285	0.8452	0.8142	0.8010	0.9194	0.8764	0.8262	0.7853	0.8088	0.8449	0.8362	0.8257	0.8147	0.8080	0.8035	0.7375	0.6961	0.8444	0.8371	0.7850	0.8143	0.8139	0.8109	0.8007	0.8039	0.7805	0.7275	0.6615	0.6560	0.0642	0.0624	0.0646	0.0622	0.0628	0.0639	0.0630	0.0627	0.0638	0.0628	0.0633	0.0637	0.0643	0.0650	0.0653	0.0633	0.0628	0.0642	0.0618	0.0618	0.0637	0.0645	0.0635	0.0652
77=14:44:07	88743	301	0.7806	0.8094	0.7906	0.8063	0.8007	0.7855	0.8572	0.8408	0.8409	0.8373	0.8292	0.8063	0.8647	0.8329	0.8119	0.8315	0.8190	0.8204	0.8386	0.8416	0.8351	0.8529	0.8384	0.9797	0.8569	0.8668	0.8422	0.8552	0.8520	0.8530	0.8601	0.8608	0.8698	0.8575	0.8414	0.7971	0.8511	0.8597	0.7896	0.8095	0.8186	0.8025	0.8526	0.8244	0.8409	0.7961	0.7789	0.8950	0.8732	0.8197	0.7806	0.7990	0.8200	0.8350	0.8146	0.8118	0.7976	0.7867	0.7437	0.6930	0.8513	0.8166	0.7941	0.7994	0.8116	0.7962	0.8116	0.7769	0.7822	0.7101	0.6714	0.6499	0.0657	0.0646	0.0625	0.0639	0.0656	0.0637	0.0620	0.0636	0.0643	0.0648	0.0631	0.0650	0.0650	0.0632	0.0651	0.0633	0.0632	0.0637	0.0633	0.0610	0.0644	0.0650	0.0643	0.0644
78=14:58:47	89624	301	0.7869	0.8156	0.8047	0.8136	0.7873	0.7923	0.8414	0.8517	0.8141	0.8391	0.8162	0.8220	0.8737	0.8412	0.8238	0.8316	0.8322	0.8345	0.8558	0.8353	0.8427	0.8395	0.8432	0.9865	0.8790	0.8690	0.8375	0.8378	0.8651	0.8592	0.8678	0.8707	0.8388	0.8805	0.8226	0.7990	0.8482	0.8577	0.8003	0.8356	0.8172	0.8106	0.8587	0.8273	0.8420	0.7786	0.7898	0.9466	0.8700	0.8339	0.8030	0.7956	0.8208	0.8066	0.8284	0.8042	0.8073	0.7903	0.7247	0.6770	0.8510	0.8339	0.7861	0.8072	0.7815	0.8233	0.7907	0.8048	0.7527	0.7409	0.6492	0.6453	0.0666	0.0670	0.0663	0.0658	0.0647	0.0658	0.0659	0.0663	0.0677	0.0678	0.0676	0.0665	0.0666	0.0665	0.0650	0.0679	0.0648	0.0664	0.0662	0.0659	0.0667	0.0657	0.0680	0.0690
79=15:13:28	90505	301	0.7950	0.8193	0.7910	0.8141	0.7998	0.8176	0.8461	0.8447	0.8338	0.8400	0.8309	0.8140	0.8576	0.8332	0.8114	0.8442	0.8403	0.8247	0.8628	0.8445	0.8506	0.8243	0.8487	0.9738	0.8588	0.8726	0.8533	0.8523	0.8444	0.8559	0.8608	0.8809	0.8371	0.8787	0.8408	0.8000	0.8701	0.8601	0.8154	0.8242	0.8216	0.8062	0.8803	0.8123	0.8500	0.7871	0.8179	0.9282	0.8793	0.8238	0.7945	0.8123	0.8525	0.8161	0.8227	0.8193	0.8016	0.7968	0.7099	0.6912	0.8452	0.8524	0.7819	0.8067	0.8044	0.8258	0.7907	0.8051	0.7698	0.7287	0.6385	0.6481	0.0660	0.0658	0.0662	0.0627	0.0660	0.0657	0.0638	0.0626	0.0645	0.0653	0.0661	0.0663	0.0673	0.0642	0.0661	0.0663	0.0626	0.0652	0.0637	0.0644	0.0659	0.0654	0.0664	0.0678
80=15:28:09	91386	300	0.8094	0.8030	0.7668	0.8000	0.8092	0.7975	0.8336	0.8010	0.8302	0.7997	0.8003	0.7746	0.8428	0.8319	0.7894	0.8207	0.8255	0.8119	0.8078	0.8281	0.8089	0.8193	0.7986	0.9392	0.8510	0.8686	0.8300	0.8346	0.8299	0.8370	0.8509	0.8420	0.8331	0.8381	0.8258	0.7734	0.8531	0.8454	0.8013	0.8180	0.8078	0.7981	0.8481	0.8096	0.8186	0.7734	0.7740	0.9013	0.8730	0.8250	0.7921	0.8133	0.8227	0.8121	0.7929	0.8118	0.7847	0.7859	0.7174	0.6943	0.8617	0.8357	0.7926	0.7885	0.7986	0.8138	0.8060	0.7740	0.7734	0.7132	0.6641	0.6362	0.0676	0.0677	0.0663	0.0657	0.0668	0.0667	0.0658	0.0649	0.0684	0.0674	0.0665	0.0679	0.0662	0.0646	0.0678	0.0670	0.0662	0.0670	0.0663	0.0651	0.0657	0.0653	0.0672	0.0685
81=15:42:50	92266	296	0.8177	0.8025	0.8004	0.8232	0.8275	0.8017	0.8313	0.8393	0.8041	0.8572	0.7599	0.8328	0.8544	0.8387	0.8067	0.8424	0.8413	0.8271	0.8339	0.8300	0.8431	0.8225	0.8290	0.9829	0.8568	0.8693	0.8502	0.8475	0.8642	0.8492	0.8740	0.8562	0.8373	0.8680	0.8043	0.7842	0.8661	0.8686	0.8212	0.8500	0.8118	0.8365	0.8441	0.8328	0.8080	0.7878	0.7723	0.9500	0.8721	0.8265	0.7987	0.8235	0.8461	0.8193	0.8219	0.7832	0.8222	0.7549	0.7268	0.6591	0.8616	0.8483	0.7856	0.8049	0.8001	0.8214	0.7729	0.7878	0.7471	0.7428	0.6362	0.6236	0.0667	0.0667	0.0669	0.0651	0.0645	0.0649	0.0643	0.0656	0.0681	0.0652	0.0667	0.0667	0.0666	0.0656	0.0661	0.0673	0.0650	0.0646	0.0662	0.0650	0.0637	0.0652	0.0677	0.0670
82=15:57:31	93147	300	0.8143	0.8215	0.7866	0.8025	0.8118	0.8108	0.8597	0.8417	0.8436	0.8505	0.8270	0.8199	0.8661	0.8360	0.8193	0.8399	0.8434	0.8260	0.8512	0.8644	0.8498	0.8480	0.8430	0.9927	0.8621	0.8801	0.8576	0.8507	0.8560	0.8596	0.8820	0.8824	0.8548	0.8818	0.8423	0.8176	0.8677	0.8573	0.8168	0.8431	0.8208	0.8196	0.8774	0.8333	0.8527	0.8056	0.8156	0.9816	0.8695	0.8284	0.8032	0.8224	0.8501	0.8290	0.8305	0.8201	0.8245	0.8082	0.7452	0.6985	0.8515	0.8524	0.7828	0.8092	0.8169	0.8272	0.8004	0.8147	0.7888	0.7467	0.6552	0.6491	0.0655	0.0663	0.0651	0.0640	0.0642	0.0643	0.0643	0.0650	0.0658	0.0647	0.0638	0.0658	0.0648	0.0656	0.0647	0.0640	0.0646	0.0659	0.0621	0.0656	0.0649	0.0656	0.0657	0.0668
83=16:12:12	94028	300	0.7915	0.8212	0.8047	0.8098	0.7902	0.7903	0.8565	0.8266	0.8395	0.8312	0.8208	0.8011	0.8788	0.8401	0.8183	0.8390	0.8133	0.8339	0.8444	0.8498	0.8324	0.8493	0.8323	0.9640	0.8730	0.8630	0.8373	0.8669	0.8553	0.8513	0.8518	0.8567	0.8587	0.8461	0.8464	0.7805	0.8530	0.8557	0.7958	0.8009	0.8239	0.7997	0.8524	0.7880	0.8303	0.7807	0.7788	0.9345	0.8798	0.8302	0.7765	0.7787	0.8052	0.8322	0.7984	0.8081	0.7808	0.7922	0.7266	0.7117	0.8227	0.8040	0.7732	0.8042	0.7963	0.7765	0.8058	0.7644	0.7819	0.6942	0.6782	0.6418	0.0652	0.0656	0.0627	0.0648	0.0636	0.0636	0.0628	0.0644	0.0655	0.0647	0.0656	0.0661	0.0649	0.0644	0.0654	0.0650	0.0624	0.0656	0.0641	0.0635	0.0641	0.0647	0.0656	0.0659
84=16:26:52	94909	300	0.7933	0.8227	0.8060	0.8048	0.7958	0.7992	0.8614	0.8436	0.8343	0.8383	0.8341	0.8171	0.8748	0.8371	0.8249	0.8440	0.8367	0.8335	0.8629	0.8564	0.8397	0.8529	0.8490	0.9946	0.8757	0.8765	0.8420	0.8554	0.8708	0.8553	0.8800	0.8756	0.8680	0.8775	0.8357	0.8017	0.8596	0.8774	0.8100	0.8371	0.8217	0.8254	0.8540	0.8465	0.8405	0.8211	0.7941	0.9932	0.8788	0.8389	0.7956	0.8165	0.8331	0.8359	0.8335	0.8145	0.8272	0.8012	0.7576	0.6985	0.8576	0.8379	0.7907	0.8160	0.8139	0.8216	0.8114	0.8063	0.7857	0.7367	0.6661	0.6419	0.0648	0.0652	0.0648	0.0652	0.0637	0.0650	0.0626	0.0647	0.0637	0.0636	0.0660	0.0657	0.0648	0.0651	0.0651	0.0656	0.0648	0.0628	0.0650	0.0643	0.0632	0.0656	0.0657	0.0660
85=16:41:33	95790	300	0.8011	0.7958	0.7829	0.8179	0.8259	0.7854	0.8506	0.8189	0.8470	0.8391	0.7951	0.7967	0.8488	0.8436	0.7869	0.8366	0.8221	0.8338	0.8065	0.8581	0.8250	0.8547	0.8116	0.9866	0.8552	0.8729	0.8367	0.8490	0.8397	0.8427	0.8760	0.8453	0.8622	0.8478	0.8488	0.7737	0.8644	0.8559	0.8016	0.8245	0.8134	0.8104	0.8529	0.8349	0.8130	0.8004	0.7737	0.9643	0.8693	0.8285	0.7920	0.8207	0.8242	0.8239	0.7909	0.8229	0.8032	0.7772	0.7425	0.6983	0.8595	0.8379	0.8049	0.7903	0.8119	0.8000	0.8154	0.7652	0.7905	0.7046	0.6757	0.6513	0.0643	0.0649	0.0636	0.0650	0.0618	0.0636	0.0623	0.0633	0.0668	0.0649	0.0650	0.0664	0.0659	0.0628	0.0651	0.0648	0.0647	0.0634	0.0632	0.0647	0.0634	0.0645	0.0653	0.0663
86=16:56:14	96670	300	0.7879	0.8225	0.7977	0.8012	0.8010	0.8020	0.8484	0.8431	0.8126	0.8414	0.8129	0.8284	0.8624	0.8382	0.8150	0.8428	0.8376	0.8287	0.8486	0.8506	0.8465	0.8295	0.8377	0.9894	0.8545	0.8714	0.8580	0.8561	0.8536	0.8495	0.8694	0.8696	0.8545	0.8694	0.8329	0.8077	0.8698	0.8598	0.8190	0.8412	0.8135	0.8318	0.8674	0.8298	0.8376	0.8010	0.7986	1.0112	0.8755	0.8264	0.7887	0.8179	0.8514	0.8275	0.8252	0.8132	0.8169	0.8027	0.7384	0.6949	0.8506	0.8450	0.7787	0.8207	0.8164	0.8240	0.7906	0.8075	0.7752	0.7428	0.6521	0.6562	0.0704	0.0676	0.0655	0.0674	0.0637	0.0677	0.0676	0.0659	0.0692	0.0671	0.0670	0.0678	0.0681	0.0656	0.0676	0.0674	0.0652	0.0671	0.0660	0.0659	0.0668	0.0678	0.0672	0.0674
87=17:10:55	97551	300	0.7902	0.7956	0.7910	0.8223	0.8148	0.7967	0.8333	0.8434	0.8309	0.8440	0.8126	0.8253	0.8630	0.8335	0.8054	0.8396	0.8377	0.8360	0.8438	0.8367	0.8486	0.8340	0.8387	0.9814	0.8444	0.8629	0.8369	0.8374	0.8510	0.8511	0.8654	0.8596	0.8371	0.8684	0.8196	0.8017	0.8613	0.8600	0.8018	0.8331	0.8121	0.8175	0.8577	0.8331	0.8276	0.7943	0.7810	1.0176	0.8705	0.8263	0.7978	0.8167	0.8286	0.8144	0.8213	0.8097	0.8206	0.7878	0.7421	0.6965	0.8628	0.8387	0.7952	0.8082	0.8050	0.8182	0.7972	0.7930	0.7758	0.7403	0.6718	0.6574	0.0647	0.0637	0.0639	0.0650	0.0613	0.0623	0.0621	0.0638	0.0627	0.0627	0.0635	0.0622	0.0633	0.0629	0.0644	0.0630	0.0623	0.0624	0.0631	0.0634	0.0627	0.0629	0.0644	0.0651
88=17:25:35	98432	301	0.8025	0.8185	0.7899	0.8129	0.8002	0.8045	0.8228	0.8511	0.7977	0.8496	0.7824	0.8490	0.8722	0.8385	0.8144	0.8265	0.8311	0.8081	0.8405	0.8336	0.8549	0.8157	0.8442	0.9814	0.8690	0.8653	0.8494	0.8489	0.8589	0.8531	0.8712	0.8736	0.8432	0.8752	0.8126	0.8141	0.8674	0.8557	0.8086	0.8266	0.8060	0.8131	0.8528	0.8202	0.8318	0.7797	0.7880	1.0413	0.8681	0.8233	0.7874	0.8006	0.8420	0.8091	0.8324	0.8011	0.8200	0.7906	0.7179	0.6657	0.8498	0.8444	0.7709	0.8097	0.7848	0.8172	0.7665	0.8078	0.7432	0.7454	0.6369	0.6621	0.0642	0.0656	0.0634	0.0649	0.0635	0.0650	0.0649	0.0648	0.0654	0.0657	0.0659	0.0656	0.0656	0.0657	0.0664	0.0652	0.0645	0.0639	0.0651	0.0642	0.0653	0.0651	0.0663	0.0663
89=17:40:16	99313	301	0.7786	0.8043	0.8036	0.8124	0.7991	0.7690	0.8478	0.8417	0.8337	0.8510	0.7934	0.8188	0.8588	0.8541	0.7940	0.8295	0.8149	0.8335	0.8309	0.8662	0.8309	0.8584	0.8275	1.0013	0.8611	0.8697	0.8281	0.8371	0.8476	0.8421	0.8842	0.8480	0.8690	0.8474	0.8333	0.7628	0.8542	0.8553	0.7902	0.8349	0.8090	0.8150	0.8386	0.8441	0.7962	0.8084	0.7648	1.0130	0.8654	0.8333	0.7852	0.8125	0.8044	0.8106	0.8145	0.8085	0.8090	0.7619	0.7564	0.6719	0.8558	0.8102	0.7974	0.7955	0.8030	0.7843	0.8073	0.7730	0.7771	0.7147	0.6748	0.6416	0.0661	0.0678	0.0664	0.0644	0.0633	0.0656	0.0626	0.0654	0.0648	0.0662	0.0669	0.0663	0.0641	0.0652	0.0673	0.0655	0.0658	0.0653	0.0624	0.0653	0.0658	0.0652	0.0659	0.0685
90=17:54:57	100194	296	0.8029	0.8198	0.7982	0.8197	0.8122	0.7996	0.8735	0.8429	0.8525	0.8495	0.8288	0.8179	0.8598	0.8525	0.8086	0.8410	0.8553	0.8337	0.8618	0.8583	0.8448	0.8736	0.8453	0.9988	0.8676	0.8818	0.8458	0.8429	0.8430	0.8619	0.8786	0.8842	0.8504	0.8832	0.8394	0.8163	0.8639	0.8478	0.8147	0.8366	0.8162	0.7991	0.8716	0.8177	0.8412	0.7792	0.8047	1.0428	0.8701	0.8187	0.8040	0.8223	0.8300	0.7942	0.8131	0.8246	0.8108	0.7923	0.7277	0.7019	0.8721	0.8454	0.8011	0.7952	0.7960	0.8264	0.8010	0.7899	0.7803	0.7389	0.6551	0.6516	0.0646	0.0656	0.0659	0.0663	0.0656	0.0661	0.0643	0.0651	0.0679	0.0662	0.0659	0.0672	0.0658	0.0661	0.0657	0.0647	0.0656	0.0655	0.0649	0.0642	0.0662	0.0661	0.0661	0.0651
91=18:09:38	101074	300	0.7899	0.8196	0.8156	0.8074	0.7997	0.7852	0.8599	0.8518	0.8213	0.8497	0.7936	0.8167	0.8729	0.8548	0.8177	0.8414	0.8270	0.8414	0.8469	0.8615	0.8234	0.8537	0.8423	1.0099	0.8723	0.8695	0.8325	0.8533	0.8678	0.8562	0.8759	0.8559	0.8622	0.8661	0.8252	0.7823	0.8475	0.8715	0.7939	0.8324	0.8183	0.8159	0.8435	0.8430	0.8329	0.7989	0.7786	1.0499	0.8650	0.8342	0.8018	0.7961	0.8086	0.8155	0.8246	0.8217	0.8012	0.7891	0.7340	0.6946	0.8585	0.8152	0.7979	0.8177	0.7960	0.8058	0.8133	0.7956	0.7760	0.7227	0.6686	0.6479	0.0627	0.0639	0.0608	0.0620	0.0607	0.0618	0.0616	0.0606	0.0642	0.0626	0.0631	0.0641	0.0645	0.0630	0.0624	0.0623	0.0615	0.0633	0.0605	0.0602	0.0627	0.0640	0.0655	0.0644
92=18:24:19	101955	301	0.7819	0.8206	0.7977	0.7892	0.7822	0.7660	0.8615	0.8145	0.8208	0.8317	0.7885	0.7752	0.8737	0.8302	0.8115	0.8322	0.8083	0.8222	0.8337	0.8535	0.8135	0.8565	0.8119	0.9888	0.8565	0.8640	0.8429	0.8579	0.8475	0.8346	0.8699	0.8534	0.8675	0.8510	0.8342	0.7722	0.8654	0.8762	0.7965	0.8317	0.8078	0.8143	0.8431	0.8333	0.8163	0.8212	0.7740	1.0408	0.8863	0.8366	0.7675	0.7957	0.8264	0.8368	0.8108	0.8026	0.8067	0.7763	0.7416	0.6872	0.8375	0.8222	0.7672	0.7986	0.8137	0.7829	0.8140	0.7686	0.7851	0.6867	0.6693	0.6319	0.0649	0.0650	0.0649	0.0665	0.0651	0.0649	0.0654	0.0644	0.0646	0.0636	0.0646	0.0663	0.0674	0.0633	0.0642	0.0655	0.0637	0.0657	0.0619	0.0633	0.0646	0.0643	0.0665	0.0655
93=18:39:00	102836	300	0.7980	0.8066	0.7904	0.8227	0.8090	0.7894	0.8500	0.8185	0.8469	0.8060	0.8104	0.7768	0.8622	0.8388	0.8019	0.8276	0.8263	0.8220	0.8386	0.8418	0.8345	0.8462	0.8182	0.9583	0.8788	0.8795	0.8305	0.8361	0.8423	0.8569	0.8669	0.8671	0.8487	0.8492	0.8315	0.7817	0.8528	0.8508	0.7996	0.8202	0.8165	0.7947	0.8634	0.8295	0.8275	0.7823	0.7899	1.0436	0.8708	0.8276	0.8060	0.8134	0.8192	0.8117	0.8100	0.8193	0.7995	0.7879	0.7303	0.6920	0.8690	0.8377	0.8009	0.7885	0.8125	0.8128	0.8155	0.7800	0.7873	0.7195	0.6708	0.6450	0.0657	0.0643	0.0641	0.0646	0.0630	0.0637	0.0644	0.0647	0.0654	0.0655	0.0646	0.0651	0.0652	0.0647	0.0644	0.0647	0.0642	0.0639	0.0640	0.0629	0.0640	0.0636	0.0642	0.0658
94=18:53:40	103717	300	0.8017	0.8154	0.8063	0.8021	0.7969	0.7810	0.8503	0.8492	0.8215	0.8536	0.8048	0.8064	0.8729	0.8478	0.8178	0.8395	0.8354	0.8391	0.8554	0.8556	0.8422	0.8529	0.8392	1.0143	0.8714	0.8753	0.8518	0.8434	0.8640	0.8535	0.8724	0.8704	0.8497	0.8848	0.8195	0.7918	0.8669	0.8639	0.8079	0.8550	0.8170	0.8342	0.8600	0.8494	0.8422	0.8111	0.7875	1.1023	0.8670	0.8369	0.7964	0.8122	0.8283	0.8206	0.8387	0.8156	0.8239	0.7754	0.7472	0.6761	0.8705	0.8437	0.7938	0.8192	0.8124	0.8207	0.8104	0.8120	0.7737	0.7441	0.6543	0.6497	0.0665	0.0648	0.0646	0.0644	0.0642	0.0638	0.0645	0.0641	0.0651	0.0620	0.0637	0.0647	0.0641	0.0643	0.0655	0.0653	0.0624	0.0654	0.0633	0.0644	0.0628	0.0655	0.0650	0.0659
95=19:08:21	104598	296	0.7998	0.8178	0.7931	0.8096	0.8016	0.8048	0.8592	0.8427	0.8463	0.8413	0.8344	0.8190	0.8745	0.8415	0.8143	0.8440	0.8249	0.8181	0.8501	0.8587	0.8368	0.8526	0.8448	0.9797	0.8601	0.8753	0.8460	0.8603	0.8612	0.8540	0.8894	0.8679	0.8811	0.8590	0.8484	0.8041	0.8678	0.8730	0.8157	0.8362	0.8267	0.8291	0.8656	0.8366	0.8409	0.8090	0.7936	1.0799	0.8785	0.8323	0.7890	0.8130	0.8357	0.8381	0.8255	0.8221	0.8206	0.8006	0.7543	0.6990	0.8538	0.8329	0.7924	0.8139	0.8247	0.8094	0.8174	0.7998	0.7947	0.7265	0.6758	0.6545	0.0657	0.0642	0.0639	0.0635	0.0644	0.0624	0.0628	0.0637	0.0652	0.0652	0.0632	0.0662	0.0664	0.0659	0.0674	0.0657	0.0627	0.0650	0.0644	0.0625	0.0644	0.0663	0.0668	0.0647
