# Supplementary material for: Systematic Prediction of Antifungal Drug Synergy by Chemogenomic Screening in Saccharomyces cerevisiae
Source: Front Fungal Biol. 2021 Jul 2;2:683414. doi: 10.3389/ffunb.2021.683414 (PMC10512392; doi:10.3389/ffunb.2021.683414)
Supplement: Supplementary file 1 [file Data_Sheet_1.ZIP › Supplementary data/Sypplementary_data_1_(Drug_synergy_assays)/Ben_VS_Hyd & Ben_VS_NaF_ps1_A_96_T_21.txt]

[config file info]
last_write=07:04:16_12:50:05
last write=07:04:19_15:02:17
[Run_Parameters]
Instrument=Tecan_21
Ini_Names=Read_Reps,Delid,Save_Data_File,Start_Time_Now
barcode_drug_plate=201401
user=asmith
Plate_Size=96
Plate_Type=NUN96ft.pdf
Samples_to_Run=6
Overlay_Size=48
Drug_Plate=none
Plate_Quarter=none
run_ID=none
run_plate_repeat=1
Read_Reps=95
Read_Modes=Absorbance
Read_Flor_Every=2
Max_Delta_OD=0.500000
Well_By_Row_Col=none
Reorder_Map=Order_Strings_Not,0
Tip_Vol=200
OD_to_Innoc=0.100,0.100,0.380,0.380,0.380,0.380,0.760,0.760,0.100,0.100,0.380,0.380,0.380,0.380,0.760,0.760,0.100,0.100,0.380,0.380,0.380,0.380,0.760,0.760,0.100,0.100,0.380,0.380,0.380,0.380,0.760,0.760,0.100,0.100,0.380,0.380,0.380,0.380,0.760,0.760,0.100,0.100,0.380,0.380,0.380,0.380,0.760,0.760
Absorption_Max=.3
OD_to_Save=0.100,0.100,0.380,0.380,0.380,0.380,0.760,0.760,0.100,0.100,0.380,0.380,0.380,0.380,0.760,0.760,0.100,0.100,0.380,0.380,0.380,0.380,0.760,0.760,0.100,0.100,0.380,0.380,0.380,0.380,0.760,0.760,0.100,0.100,0.380,0.380,0.380,0.380,0.760,0.760,0.100,0.100,0.380,0.380,0.380,0.380,0.760,0.760
OD_to_Dilute=0.100
Save_Sample_Vol=180
Save_Sample_Reps=2
Innoc_Vol=184,184,46,46,46,46,0,0,184,184,46,46,46,46,0,0,184,184,46,46,46,46,0,0,184,184,46,46,46,46,0,0,184,184,46,46,46,46,0,0,184,184,46,46,46,46,0,0
Dilute_Vol=23,23,23,23,23,23,23,23,23,23,23,23,23,23,23,23,23,23,23,23,23,23,23,23,23,23,23,23,23,23,23,23,23,23,23,23,23,23,23,23,23,23,23,23,23,23,23,23
Save_Vol=800,800,800,800,800,800,800,800,800,800,800,800,800,800,800,800,800,800,800,800,800,800,800,800,800,800,800,800,800,800,800,800,800,800,800,800,800,800,800,800,800,800,800,800,800,800,800,800
Reference_Vol=100,100,100,100,100,100,100,100,100,100,100,100,100,100,100,100,100,100,100,100,100,100,100,100,100,100,100,100,100,100,100,100,100,100,100,100,100,100,100,100,100,100,100,100,100,100,100,100,100,100,100,100,100,100,100,100,100,100,100,100,100,100,100,100,100,100,100,100,100,100,100,100,100,100,100,100,100,100,100,100,100,100,100,100,100,100,100,100,100,100,100,100,100,100,100,100
Read_to_Innoc=20,20,20,20,20,20,20,20,20,20,20,20,20,20,20,20,20,20,20,20,20,20,20,20,20,20,20,20,20,20,20,20,20,20,20,20,20,20,20,20,20,20,20,20,20,20,20,20
Read_to_Dilute=26,26,26,26,26,26,26,26,26,26,26,26,26,26,26,26,26,26,26,26,26,26,26,26,26,26,26,26,26,26,26,26,26,26,26,26,26,26,26,26,26,26,26,26,26,26,26,26
Read_to_Save=20,20,20,20,20,20,20,20,20,20,20,20,20,20,20,20,20,20,20,20,20,20,20,20,20,20,20,20,20,20,20,20,20,20,20,20,20,20,20,20,20,20,20,20,20,20,20,20
Innoc_Target_Map=1,2,3,4,5,6,7,8,9,10,11,12,13,14,15,16,17,18,19,20,21,22,23,24,25,26,27,28,29,30,31,32,33,34,35,36,37,38,39,40,41,42,43,44,45,46,47,48
Pipet_Trigger=OD_Save_Innoc
Pipet_Volume_Adj=Con_OD_Save
Delid=no
Pre_Init=yes
Talk_To_ProMax=no
Time_Out_Time=1050
Wait_While_Busy=yes
Idle_Time=2
Screen_Run_Type=pre_screen_1
Spect_Protocol=15m
Spec_Run_File=GG_PB_Voyage.pda
Spec_Assay_File=""
Save_Data_File=16_04_07_BenvsHyd_BenvsNaF_ps1_A_96_T_21.txt
Working_Dir=C%3A\\Users\\Growth_Data
Run_Control_Dir=C%3A\\Users\\Yeast_Run_Files
Tracking_Dir=""
Track_File=201401_data_track.txt
Save_Run_Data_Flag=yes
Set_Incubator_Temp=30.0
Base_Line_Flag=atstart_minimum
Pipet_Cycles_Before_Save=20
Time_Point_Save=wellmap
Innoc_Direction=down
Wells_In_Use=111111111111111111111111111111111111111111111111
Save_Sample_Map=111111001111110011111100111111001111110011111100
Sections_to_Run=0
Rows_per_Section=8
Start_Sections_Row=1
MultiProbe_Run_File=""
Multiprobe_Run_Dialogue=yes
Comments=no%20comment
Target_Temp=300
Temp_Control=On
Delta_Temp=10
ReadMode=Absorbance,Bottom
ExcitationFilter=485,
EmissionFilter=535,
MeasurementFilter=595
ReadsPerWellNumber=1,1
ShakeDuration=800,0
GainMode=Manual
PdfName=NUN96ft.pdf
Gain=50
Add_Drug_Map=1,1,1,1,1,1,1,1,1,1,1,1,1,1,1,1,1,1,1,1,1,1,1,1,1,1,1,1,1,1,1,1,1,1,1,1,1,1,1,1,1,1,1,1,1,1,1,1
Add_Drug_Vol=7,7,7,7,7,7,7,7,7,7,7,7,7,7,7,7,7,7,7,7,7,7,7,7,7,7,7,7,7,7,7,7,7,7,7,7,7,7,7,7,7,7,7,7,7,7,7,7
Innoc_Map=111011101110111011101110111011101110111011101110111011101110111011101110111011101110111011101110
Dilute_Map=111111111111111111111111111111111111111111111111111111111111111111111111111111111111111111111111
data_file_name=iS_1_48.txt
barcode=""
Hit_Call_Threshold=1.000000
Reference_Well=A01
WT_Ref_Well=0
Project_Name=test
Pipet_Gens_Point=5.00,10.00,15.00,20.00,5.00,10.00,15.00,20.00,5.00,10.00,15.00,20.00,5.00,10.00,15.00,20.00,5.00,10.00,15.00,20.00,5.00,10.00,15.00,20.00,5.00,10.00,15.00,20.00,5.00,10.00,15.00,20.00,5.00,10.00,15.00,20.00,5.00,10.00,15.00,20.00,5.00,10.00,15.00,20.00,5.00,10.00,15.00,20.00,
Shake_Divisor=1
data_handling=file_&_DB_&_auto_analysis
time_frm_freezer=-1.00
gens_frm_freezer=-1.00
Well_Vol=100
Parent_ID=""
Units=%
Quarter=A
media_name=ypd
Save_Mode=one_to_one
Consolidate_Save_Map=1,2,3,4,5,6,7,8,9,10,11,12,13,14,15,16,17,18,19,20,21,22,23,24,25,26,27,28,29,30,31,32,33,34,35,36,37,38,39,40,41,42,43,44,45,46,47,48
Add_Drug_at_Start_Map=000000000000000000000000000000000000000000000000000
Add_Drug_Labware=add_drug_48
Max_Dynam_OD_Change=0.05
Reads_After_Pipet=1
Ref_Type=single_ref
Read_to_Add_Drug_at_Start=0
Send_Email_at_Pipet=no_email
Strain_Name=""
Media=ypd
drug_vol=2.00
Drug_Name=""
Drug_Conc=2
Innoc_Conc=""
Strain_Plate=none
ShakeIntensity=High
ShakeMode=Orbital
NumberOfFlashes=1
PartOfPlate=0
MovePlateOutAfterMeasurement=0
IntegrationLagTime=0
IntegrationTime=100
DelayMoveFlashFluorescence=0
[Drug_Data]
Drug_Plate=none
Strain_Plate=none
Media=ypd
Drug_Name=nd,nd,nd,nd,nd,nd,nd,nd,nd,nd,nd,nd,nd,nd,nd,nd,nd,nd,nd,nd,nd,nd,nd,nd,nd,nd,nd,nd,nd,nd,nd,nd,nd,nd,nd,nd,nd,nd,nd,nd,nd,nd,nd,nd,nd,nd,nd,nd,nd,nd,nd,nd,nd,nd,nd,nd,nd,nd,nd,nd,nd,nd,nd,nd,nd,nd,nd,nd,nd,nd,nd,nd,nd,nd,nd,nd,nd,nd,nd,nd,nd,nd,nd,nd,nd,nd,nd,nd,nd,nd,nd,nd,nd,nd,nd,nd
Strain_Name=ud
Drug_Conc=""
Innoc_Conc=0.06250,0.06250,0.06250,0.06250,0.06250,0.06250,0.06250,0.06250,0.06250,0.06250,0.06250,0.06250,0.06250,0.06250,0.06250,0.06250,0.06250,0.06250,0.06250,0.06250,0.06250,0.06250,0.06250,0.06250,0.06250,0.06250,0.06250,0.06250,0.06250,0.06250,0.06250,0.06250,0.06250,0.06250,0.06250,0.06250,0.06250,0.06250,0.06250,0.06250,0.06250,0.06250,0.06250,0.06250,0.06250,0.06250,0.06250,0.06250,0.06250,0.06250,0.06250,0.06250,0.06250,0.06250,0.06250,0.06250,0.06250,0.06250,0.06250,0.06250,0.06250,0.06250,0.06250,0.06250,0.06250,0.06250,0.06250,0.06250,0.06250,0.06250,0.06250,0.06250,0.06250,0.06250,0.06250,0.06250,0.06250,0.06250,0.06250,0.06250,0.06250,0.06250,0.06250,0.06250,0.06250,0.06250,0.06250,0.06250,0.06250,0.06250,0.06250,0.06250,0.06250,0.06250,0.06250,0.06250
Run_ID=none
Plate_Quarter=A
Units=%,%,%,%,%,%,%,%,%,%,%,%,%,%,%,%,%,%,%,%,%,%,%,%,%,%,%,%,%,%,%,%,%,%,%,%,%,%,%,%,%,%,%,%,%,%,%,%,%,%,%,%,%,%,%,%,%,%,%,%,%,%,%,%,%,%,%,%,%,%,%,%,%,%,%,%,%,%,%,%,%,%,%,%,%,%,%,%,%,%,%,%,%,%,%,%
Parent_ID=""
Project_Name=test
Strain_Backgrnd=0,0,0,0,0,0,0,0,0,0,0,0,0,0,0,0,0,0,0,0,0,0,0,0,0,0,0,0,0,0,0,0,0,0,0,0,0,0,0,0,0,0,0,0,0,0,0,0,0,0,0,0,0,0,0,0,0,0,0,0,0,0,0,0,0,0,0,0,0,0,0,0,0,0,0,0,0,0,0,0,0,0,0,0,0,0,0,0,0,0,0,0,0,0,0,0
Well_Vol=100,100,100,100,100,100,100,100,100,100,100,100,100,100,100,100,100,100,100,100,100,100,100,100,100,100,100,100,100,100,100,100,100,100,100,100,100,100,100,100,100,100,100,100,100,100,100,100,100,100,100,100,100,100,100,100,100,100,100,100,100,100,100,100,100,100,100,100,100,100,100,100,100,100,100,100,100,100,100,100,100,100,100,100,100,100,100,100,100,100,100,100,100,100,100,100
time_frm_freezer=-1.00
gens_frm_freezer=-1.00
user=asmith
Strain_Pool=ud,ud,ud,ud,ud,ud,ud,ud,ud,ud,ud,ud,ud,ud,ud,ud,ud,ud,ud,ud,ud,ud,ud,ud,ud,ud,ud,ud,ud,ud,ud,ud,ud,ud,ud,ud,ud,ud,ud,ud,ud,ud,ud,ud,ud,ud,ud,ud,ud,ud,ud,ud,ud,ud,ud,ud,ud,ud,ud,ud,ud,ud,ud,ud,ud,ud,ud,ud,ud,ud,ud,ud,ud,ud,ud,ud,ud,ud,ud,ud,ud,ud,ud,ud,ud,ud,ud,ud,ud,ud,ud,ud,ud,ud,ud,ud
Well_Alias=A01,A02,A03,A04,A05,A06,A07,A08,A09,A10,A11,A12,B01,B02,B03,B04,B05,B06,B07,B08,B09,B10,B11,B12,C01,C02,C03,C04,C05,C06,C07,C08,C09,C10,C11,C12,D01,D02,D03,D04,D05,D06,D07,D08,D09,D10,D11,D12,E01,E02,E03,E04,E05,E06,E07,E08,E09,E10,E11,E12,F01,F02,F03,F04,F05,F06,F07,F08,F09,F10,F11,F12,G01,G02,G03,G04,G05,G06,G07,G08,G09,G10,G11,G12,H01,H02,H03,H04,H05,H06,H07,H08,H09,H10,H11,H12
Well_Pos=1,2,3,4,5,6,7,8,9,10,11,12,13,14,15,16,17,18,19,20,21,22,23,24,25,26,27,28,29,30,31,32,33,34,35,36,37,38,39,40,41,42,43,44,45,46,47,48,49,50,51,52,53,54,55,56,57,58,59,60,61,62,63,64,65,66,67,68,69,70,71,72,73,74,75,76,77,78,79,80,81,82,83,84,85,86,87,88,89,90,91,92,93,94,95,96
position=A01,A02,A03,A04,A05,A06,A07,A08,A09,A10,A11,A12,B01,B02,B03,B04,B05,B06,B07,B08,B09,B10,B11,B12,C01,C02,C03,C04,C05,C06,C07,C08,C09,C10,C11,C12,D01,D02,D03,D04,D05,D06,D07,D08,D09,D10,D11,D12,E01,E02,E03,E04,E05,E06,E07,E08,E09,E10,E11,E12,F01,F02,F03,F04,F05,F06,F07,F08,F09,F10,F11,F12,G01,G02,G03,G04,G05,G06,G07,G08,G09,G10,G11,G12,H01,H02,H03,H04,H05,H06,H07,H08,H09,H10,H11,H12
[Runtime_State]
Instrument=Tecan_21
Start_Time_Now=3.2595978118E+9
Reads_Completed=81
Innoc_Direction=down
Wells_In_Use=111111111111111111111111111111111111111111111111111111111111111111111111111111111111111111111111
Innoc_Map=111111111111111111111111111111111111111111111111111111111111111111111111111111111111000000000000
Dilute_Map=111111111111111111111111111111111111111111111111111111111111111111111111111111111111111111111111
Save_Sample_Map=000000000000000000000000000000000000000000000000010000000100000001000000010000000100000001000000
Current_OD=0.868,0.900,0.898,0.889,0.869,0.185,0.896,0.895,0.898,0.928,0.907,0.183,0.874,0.910,0.911,0.923,0.902,0.218,0.927,0.914,0.913,0.917,0.876,0.195,0.868,0.921,0.878,0.894,0.881,0.406,0.970,0.946,0.932,0.946,0.917,0.247,0.945,0.857,0.948,0.824,0.819,0.607,1.027,0.998,1.019,1.008,0.938,0.219,0.765,0.793,0.768,0.777,0.774,0.738,0.978,0.969,0.963,0.966,0.919,0.133,0.672,0.692,0.714,0.716,0.697,0.574,0.633,0.686,0.432,0.634,0.684,0.098,0.065,0.065,0.064,0.063,0.063,0.063,0.065,0.068,0.067,0.067,0.065,0.068,0.070,0.065,0.064,0.064,0.064,0.068,0.066,0.064,0.067,0.064,0.064,0.078
Bckgrnd_OD=0.082,0.086,0.084,0.083,0.083,0.083,0.084,0.083,0.084,0.084,0.082,0.083,0.083,0.084,0.083,0.083,0.083,0.084,0.083,0.082,0.082,0.083,0.082,0.084,0.083,0.084,0.084,0.083,0.083,0.083,0.084,0.083,0.083,0.083,0.083,0.084,0.083,0.084,0.084,0.083,0.083,0.083,0.084,0.083,0.083,0.083,0.084,0.085,0.084,0.087,0.083,0.083,0.084,0.084,0.084,0.083,0.084,0.085,0.082,0.082,0.084,0.084,0.083,0.082,0.084,0.083,0.082,0.082,0.083,0.082,0.081,0.084,0.064,0.064,0.063,0.062,0.062,0.062,0.064,0.064,0.064,0.065,0.063,0.067,0.069,0.063,0.063,0.063,0.062,0.067,0.064,0.063,0.065,0.062,0.063,0.068
Mapped=111110111110111111111110111110111110111011111110111111111111111111111111111111111111111111111111
Pipet_Completed=000000000000000000000000000000000000000000000000000000000000000000000000000000000000000000000000
Innoc_Completed=0,0,0,0,0,0,0,0,0,0,0,0,0,0,0,0,0,0,0,0,0,0,0,0,0,0,0,0,0,0,0,0,0,0,0,0,0,0,0,0,0,0,0,0,0,0,0,0,0,0,0,0,0,0,0,0,0,0,0,0,0,0,0,0,0,0,0,0,0,0,0,0,0,0,0,0,0,0,0,0,0,0,0,0,0,0,0,0,0,0,0,0,0,0,0,0
Save_Completed=0,0,0,0,0,0,0,0,0,0,0,0,0,0,0,0,0,0,0,0,0,0,0,0,0,0,0,0,0,0,0,0,0,0,0,0,0,0,0,0,0,0,0,0,0,0,0,0,0,0,0,0,0,0,0,0,0,0,0,0,0,0,0,0,0,0,0,0,0,0,0,0,0,0,0,0,0,0,0,0,0,0,0,0,0,0,0,0,0,0,0,0,0,0,0,0
Pipeted_At=0,0,0,0,0,0,0,0,0,0,0,0,0,0,0,0,0,0,0,0,0,0,0,0,0,0,0,0,0,0,0,0,0,0,0,0,0,0,0,0,0,0,0,0,0,0,0,0,0,0,0,0,0,0,0,0,0,0,0,0,0,0,0,0,0,0,0,0,0,0,0,0,0,0,0,0,0,0,0,0,0,0,0,0,0,0,0,0,0,0,0,0,0,0,0,0
Pipeted_OD=0,0,0,0,0,0,0,0,0,0,0,0,0,0,0,0,0,0,0,0,0,0,0,0,0,0,0,0,0,0,0,0,0,0,0,0,0,0,0,0,0,0,0,0,0,0,0,0,0,0,0,0,0,0,0,0,0,0,0,0,0,0,0,0,0,0,0,0,0,0,0,0,0,0,0,0,0,0,0,0,0,0,0,0,0,0,0,0,0,0,0,0,0,0,0,0
Dilutes_Completed=0,0,0,0,0,0,0,0,0,0,0,0,0,0,0,0,0,0,0,0,0,0,0,0,0,0,0,0,0,0,0,0,0,0,0,0,0,0,0,0,0,0,0,0,0,0,0,0,0,0,0,0,0,0,0,0,0,0,0,0,0,0,0,0,0,0,0,0,0,0,0,0,0,0,0,0,0,0,0,0,0,0,0,0,0,0,0,0,0,0,0,0,0,0,0,0
Time_At_Innoc=0,0,0,0,0,0,0,0,0,0,0,0,0,0,0,0,0,0,0,0,0,0,0,0,0,0,0,0,0,0,0,0,0,0,0,0,0,0,0,0,0,0,0,0,0,0,0,0,0,0,0,0,0,0,0,0,0,0,0,0,0,0,0,0,0,0,0,0,0,0,0,0,0,0,0,0,0,0,0,0,0,0,0,0,0,0,0,0,0,0,0,0,0,0,0,0
Time_At_Save=0,0,0,0,0,0,0,0,0,0,0,0,0,0,0,0,0,0,0,0,0,0,0,0,0,0,0,0,0,0,0,0,0,0,0,0,0,0,0,0,0,0,0,0,0,0,0,0,0,0,0,0,0,0,0,0,0,0,0,0,0,0,0,0,0,0,0,0,0,0,0,0,0,0,0,0,0,0,0,0,0,0,0,0,0,0,0,0,0,0,0,0,0,0,0,0
Time_At_Dilute=0,0,0,0,0,0,0,0,0,0,0,0,0,0,0,0,0,0,0,0,0,0,0,0,0,0,0,0,0,0,0,0,0,0,0,0,0,0,0,0,0,0,0,0,0,0,0,0,0,0,0,0,0,0,0,0,0,0,0,0,0,0,0,0,0,0,0,0,0,0,0,0,0,0,0,0,0,0,0,0,0,0,0,0,0,0,0,0,0,0,0,0,0,0,0,0
Previous_OD=0.868,0.900,0.898,0.889,0.869,0.185,0.896,0.895,0.898,0.928,0.907,0.183,0.874,0.910,0.911,0.923,0.902,0.218,0.927,0.914,0.913,0.917,0.876,0.195,0.868,0.921,0.878,0.894,0.881,0.406,0.970,0.946,0.932,0.946,0.917,0.247,0.945,0.857,0.948,0.824,0.819,0.607,1.027,0.998,1.019,1.008,0.938,0.219,0.765,0.793,0.768,0.777,0.774,0.738,0.978,0.969,0.963,0.966,0.919,0.133,0.672,0.692,0.714,0.716,0.697,0.574,0.633,0.686,0.432,0.634,0.684,0.098,0.065,0.065,0.064,0.063,0.063,0.063,0.065,0.068,0.067,0.067,0.065,0.068,0.070,0.065,0.064,0.064,0.064,0.068,0.066,0.064,0.067,0.064,0.064,0.078
Prev_Delta_OD=0.011,0.015,0.010,0.001,0.001,0.004,0.006,0.005,0.007,0.007,0.002,0.005,0.012,0.008,0.009,0.013,0.000,0.009,0.001,0.012,0.005,0.003,0.003,0.006,0.000,0.002,0.001,0.010,0.012,0.015,0.003,0.005,0.003,0.003,0.004,0.003,0.016,0.000,0.008,0.001,0.007,0.043,0.012,0.008,0.002,0.001,0.001,0.001,0.006,0.009,0.006,0.016,0.015,0.003,0.008,0.010,0.003,0.002,0.000,0.000,0.009,0.010,0.004,0.010,0.011,0.020,0.006,0.005,0.006,0.002,0.002,0.000,0.000,0.000,0.000,0.001,0.001,0.001,0.000,0.001,0.000,0.001,0.001,0.000,0.000,0.000,0.001,0.000,0.000,0.000,0.000,0.000,0.001,0.000,0.000,0.000
Delta_From_Ref=0.000,-0.039,0.190,0.385,1.264,1.981,0.334,0.079,0.000,0.011,1.278,1.917,0.216,0.016,0.540,1.523,0.042,0.048,-0.028,0.140,0.203,0.462,3.675,5.965,-0.030,-0.036,0.598,0.925,1.300,1.912,-0.505,0.046,0.016,0.018,1.086,1.858,1.057,0.860,3.045,3.788,0.058,0.056,0.019,0.195,0.337,0.524,3.440,5.850,0.000,0.000,0.000,0.000,0.000,0.000,0.000,0.000,0.000,0.000,0.000,0.000,0.000,0.000,0.000,0.000,0.000,0.000,0.000,0.000,0.000,0.000,0.000,0.000,0.000,0.000,0.000,0.000,0.000,0.000,0.000,0.000,0.000,0.000,0.000,0.000,0.000,0.000,0.000,0.000,0.000,0.000,0.000,0.000,0.000,0.000,0.000,0.000
Sig_OD_Delta=0,0,0,0,1,1,0,0,0,0,1,1,0,0,0,1,0,0,0,0,0,0,1,1,0,0,0,0,1,1,0,0,0,0,1,1,1,0,1,1,0,0,0,0,0,0,1,1,0,0,0,0,0,0,0,0,0,0,0,0,0,0,0,0,0,0,0,0,0,0,0,0,0,0,0,0,0,0,0,0,0,0,0,0,0,0,0,0,0,0,0,0,0,0,0,0
Add_Drug_at_Start_Map=000000000000000000000000000000000000000000000000000000000000000000000000000000000000000000000000
[Analysis]
Drug_ID=A1,A2,A3,A4,A5,A6,B1,B2,B3,B4,B5,B6,C1,C2,C3,C4,C5,C6,D1,D2,D3,D4,D5,D6,E1,E2,E3,E4,E5,E6,F1,F2,F3,F4,F5,F6,G1,G2,G3,G4,G5,G6,H1,H2,H3,H4,H5,H6
Decision=no_inh,no_inh,no_inh,no_inh,ps2_4_1,ps3_4_6,no_inh,no_inh,no_inh,no_inh,ps2_4_1,ps3_4_6,no_inh,ps2_2_1,no_inh,ps2_2_1,ps2_4_1,other,ps2_4_1,ps2_4_1,ps2_4_1,ps2_4_1,ps2_4_2,other,ps2_4_2,ps2_4_1,ps2_4_2,ps2_4_2,ps2_4_2,other,other,other,other,other,other,other,screen,screen,screen,screen,screen,screen,screen,screen,screen,screen,screen,screen,no_inh,no_inh,no_inh,no_inh,ps2_4_1,ps3_4_6,no_inh,no_inh,no_inh,no_inh,ps2_4_1,ps3_4_6,no_inh,no_inh,no_inh,no_inh,ps2_4_1,ps3_4_6,no_inh,no_inh,no_inh,no_inh,ps2_4_1,ps3_4_6,no_inh,no_inh,no_inh,ps2_1_1,ps2_4_1,ps3_4_6,ps2_4_2,ps2_4_2,other,ps2_4_2,other,ps3_4_6,screen,ps3_4_6,screen,screen,screen,screen,screen,screen,screen,screen,screen,ps3_4_6
Plot_Min=0.100,0.100,0.100,0.100,0.100,0.100,0.100,0.100,0.100,0.100,0.100,0.100,0.100,0.100,0.100,0.100,0.100,0.100,0.100,0.100,0.100,0.100,0.100,0.100,0.100,0.100,0.100,0.100,0.100,0.100,0.100,0.100,0.100,0.100,0.100,0.100,0.100,0.100,0.100,0.100,0.100,0.100,0.100,0.100,0.100,0.100,0.100,0.100
Plot_Max=1.500,1.500,1.500,1.500,1.500,1.500,1.500,1.500,1.500,1.500,1.500,1.500,1.500,1.500,1.500,1.500,1.500,1.500,1.500,1.500,1.500,1.500,1.500,1.500,1.500,1.500,1.500,1.500,1.500,1.500,1.500,1.500,1.500,1.500,1.500,1.500,1.500,1.500,1.500,1.500,1.500,1.500,1.500,1.500,1.500,1.500,1.500,1.500
G_Plot_Min=0.1
G_Plot_Delta=0.7
Plot_On_Off=0
OD_Gen_Pt=0.460
Gens_to_OD_Pt=5.000
Avg_G=1.778,1.786,1.804,1.842,2.202,6.377,1.806,1.774,1.819,1.908,2.249,5.921,1.901,1.987,1.960,2.030,2.219,4.371,2.107,2.078,2.125,2.242,2.479,3.816,2.437,2.404,2.444,2.516,2.637,3.321,3.019,3.013,2.926,2.995,3.167,3.852,0.000,0.000,0.000,0.000,0.000,0.000,0.000,0.000,0.000,0.000,0.000,0.000,1.795,1.778,1.766,1.835,2.216,6.656,1.757,1.795,1.801,1.849,2.194,6.269,1.742,1.781,1.800,1.838,2.126,5.470,1.769,1.801,1.841,1.856,2.163,5.865,1.781,1.786,1.865,1.946,2.177,9.010,2.620,2.265,4.237,2.651,2.731,20.044,0.000,47.645,0.000,0.000,0.000,0.000,0.000,0.000,0.000,0.000,0.000,17.787
Max_Slope=1.745,1.607,1.772,1.751,2.012,14.065,1.860,1.744,1.692,1.752,1.994,10.809,1.963,1.848,1.814,1.758,2.114,6.276,2.000,2.042,2.217,2.221,2.265,3.363,2.580,2.277,2.602,2.616,2.687,2.673,3.681,3.625,3.413,3.101,3.056,3.623,229.229,273.435,94.260,151.593,166.261,192.655,228.939,184.566,141.357,201.939,166.113,236.058,1.714,1.802,1.770,1.730,2.022,22.800,1.796,1.809,1.743,1.744,1.902,13.543,1.777,1.784,1.791,1.772,1.938,13.636,1.799,1.854,1.773,1.795,1.888,12.099,1.984,1.934,1.915,1.791,1.901,46.334,4.517,3.947,8.959,4.349,3.767,51.759,176.498,176.696,146.161,206.691,72.540,235.595,206.864,201.938,192.993,235.471,264.617,96.458
Fit_Model=all
Fit_Const_OD_Base=0.085
Fit_Const_N0=0.01500
Fit_Const_T0=0.000
G_Fit_Min=0.100
G_Fit_Delta=0.400
Fit_On_Off=0.000,0.000,0.000,0.000,0.000,0.000,0.000,0.000,0.000,0.000,0.000,0.000,0.000,0.000,0.000,0.000,0.000,0.000,0.000,0.000,0.000,0.000,0.000,0.000,0.000,0.000,0.000,0.000,0.000,0.000,0.000,0.000,0.000,0.000,0.000,0.000,0.000,0.000,0.000,0.000,0.000,0.000,0.000,0.000,0.000,0.000,0.000,0.000,0.000,0.000,0.000,0.000,0.000,0.000,0.000,0.000,0.000,0.000,0.000,0.000,0.000,0.000,0.000,0.000,0.000,0.000,0.000,0.000,0.000,0.000,0.000,0.000,0.000,0.000,0.000,0.000,0.000,0.000,0.000,0.000,0.000,0.000,0.000,0.000,0.000,0.000,0.000,0.000,0.000,0.000,0.000,0.000,0.000,0.000,0.000,0.000
Fit_Min=0.032,0.036,0.034,0.033,0.033,0.033,0.033,0.034,0.033,0.033,0.033,0.034,0.033,0.034,0.034,0.033,0.033,0.033,0.033,0.034,0.034,0.033,0.033,0.033,0.034,0.037,0.033,0.033,0.034,0.034,0.034,0.034,0.033,0.032,0.034,0.033,0.014,0.014,0.013,0.012,0.012,0.012,0.019,0.013,0.013,0.013,0.012,0.017,0.000,0.000,0.000,0.000,0.000,0.000,0.000,0.000,0.000,0.000,0.000,0.000,0.000,0.000,0.000,0.000,0.000,0.000,0.000,0.000,0.000,0.000,0.000,0.000,0.000,0.000,0.000,0.000,0.000,0.000,0.000,0.000,0.000,0.000,0.000,0.000,0.000,0.000,0.000,0.000,0.000,0.000,0.000,0.000,0.000,0.000,0.000,0.000
Fit_Delta=0.503,0.597,0.494,0.371,0.517,0.084,0.492,0.475,0.566,0.490,0.479,0.094,0.592,0.531,0.559,0.493,0.651,0.222,0.474,0.497,0.467,0.546,0.545,0.417,0.444,0.500,0.473,0.590,0.523,0.414,0.308,0.370,0.336,0.381,0.398,0.403,1.500,1.500,1.500,1.500,1.500,1.500,1.500,1.500,1.500,1.500,1.500,1.500,0.448,0.470,0.481,0.507,0.499,0.089,0.535,0.448,0.450,0.498,0.514,0.094,0.459,0.423,0.535,0.507,0.581,0.149,0.436,0.369,0.503,0.489,0.476,0.114,0.276,0.509,0.322,0.542,0.527,0.018,0.243,0.240,0.220,0.246,0.312,0.007,0.000,0.002,0.000,0.000,0.000,0.000,0.000,0.000,0.000,0.000,0.000,0.002
Fit_Offset=0.072,0.073,0.074,0.077,0.074,0.057,0.074,0.075,0.073,0.076,0.075,0.050,0.071,0.074,0.073,0.075,0.074,0.070,0.075,0.074,0.075,0.073,0.075,0.076,0.077,0.076,0.075,0.072,0.075,0.078,0.078,0.076,0.077,0.079,0.081,0.077,0.000,0.000,0.000,0.000,0.000,0.000,0.000,0.000,0.000,0.000,0.000,0.000,0.076,0.075,0.074,0.076,0.074,0.029,0.074,0.075,0.075,0.075,0.074,0.055,0.076,0.075,0.073,0.075,0.074,0.059,0.076,0.076,0.074,0.075,0.075,0.055,0.079,0.073,0.078,0.076,0.073,0.081,0.072,0.073,0.061,0.074,0.074,0.085,0.000,0.065,0.000,0.000,0.000,0.000,0.000,0.000,0.000,0.000,0.000,0.074
Fit_N0=0.011,0.011,0.010,0.008,0.009,0.025,0.010,0.010,0.010,0.008,0.009,0.031,0.013,0.009,0.010,0.008,0.008,0.008,0.009,0.008,0.009,0.009,0.008,0.005,0.011,0.011,0.008,0.011,0.006,0.005,0.007,0.008,0.007,0.005,0.004,0.004,0.000,0.000,0.000,0.000,0.000,0.000,0.000,0.000,0.000,0.000,0.000,0.000,0.009,0.009,0.009,0.008,0.008,0.059,0.010,0.009,0.008,0.009,0.008,0.035,0.010,0.010,0.010,0.009,0.010,0.031,0.009,0.009,0.011,0.010,0.009,0.033,0.008,0.010,0.008,0.008,0.009,0.003,0.010,0.009,0.013,0.009,0.007,0.002,0.000,0.000,0.000,0.000,0.000,0.000,0.000,0.000,0.000,0.000,0.000,0.001
Fit_T0=1.057,0.996,1.248,1.489,1.714,1.715,1.255,1.223,1.147,1.198,1.810,0.571,0.994,0.514,0.972,1.227,1.253,-1.183,1.577,0.766,1.357,1.437,2.265,0.200,1.634,1.391,1.075,1.785,0.795,1.496,1.732,1.629,1.061,1.588,1.540,0.029,0.000,0.000,0.000,0.000,0.000,0.000,0.000,0.000,0.000,0.000,0.000,0.000,1.380,1.282,1.183,1.234,1.321,3.159,1.158,1.138,1.147,1.388,1.330,3.545,1.185,1.264,1.225,1.344,1.476,3.312,1.274,1.385,1.577,1.648,1.746,2.795,1.429,1.159,1.545,1.397,1.517,2.937,0.825,1.024,-0.847,1.408,1.315,3.686,0.000,6.399,0.000,0.000,0.000,0.000,0.000,0.000,0.000,0.000,0.000,3.161
Fit_G=1.442,1.491,1.383,1.302,1.649,7.299,1.384,1.364,1.453,1.407,1.669,8.264,1.662,1.653,1.597,1.524,1.721,3.853,1.582,1.663,1.625,1.725,1.757,2.865,1.955,1.945,1.883,2.052,1.956,2.333,2.108,2.206,2.139,2.021,2.039,2.711,0.000,0.000,0.000,0.000,0.000,0.000,0.000,0.000,0.000,0.000,0.000,0.000,1.318,1.343,1.352,1.362,1.669,12.052,1.388,1.373,1.346,1.370,1.655,8.074,1.349,1.345,1.399,1.379,1.665,6.250,1.333,1.306,1.421,1.358,1.595,7.398,1.256,1.406,1.291,1.440,1.658,1.644,1.748,1.562,2.862,1.703,1.870,1.534,0.000,1.236,0.000,0.000,0.000,0.000,0.000,0.000,0.000,0.000,0.000,0.411
Fit_Error=63.962,129.020,42.482,23.645,72.932,0.662,30.574,25.805,93.063,64.942,54.550,0.787,175.852,89.856,80.495,44.569,321.625,5.870,27.345,45.310,23.590,113.382,131.790,21.847,98.087,80.885,57.283,215.275,133.388,23.450,5.654,17.445,9.779,12.228,18.262,33.299,0.000,0.000,0.000,0.000,0.000,0.000,0.000,0.000,0.000,0.000,0.000,0.000,22.449,25.668,36.455,30.687,53.670,0.730,47.428,15.289,13.971,25.743,49.721,0.685,19.913,9.582,46.852,40.409,93.333,1.251,12.647,3.902,35.931,30.325,27.035,0.798,1.343,45.358,3.748,77.502,61.600,0.232,3.100,1.953,8.428,4.267,8.190,0.296,0.000,0.156,0.000,0.000,0.000,0.000,0.000,0.000,0.000,0.000,0.000,0.315
Fit_CV=47.000,53.000,47.000,65.000,99.000,82.000,40.000,39.000,53.000,75.000,98.000,240.000,131.000,116.000,100.000,80.000,106.000,233.000,92.000,101.000,69.000,89.000,112.000,175.000,151.000,98.000,127.000,135.000,135.000,152.000,143.000,136.000,106.000,118.000,138.000,221.000,0.000,0.000,0.000,0.000,0.000,0.000,0.000,0.000,0.000,0.000,0.000,0.000,59.000,55.000,73.000,73.000,86.000,208.000,44.000,76.000,68.000,48.000,103.000,221.000,47.000,39.000,48.000,42.000,98.000,195.000,42.000,40.000,78.000,84.000,97.000,227.000,33.000,44.000,40.000,84.000,87.000,12.000,63.000,67.000,98.000,69.000,87.000,13.000,0.000,34.000,0.000,0.000,0.000,0.000,0.000,0.000,0.000,0.000,0.000,4.000
Time_to_20_Gens=0,0,0,0,0,0,0,0,0,0,0,0,0,0,0,0,0,0,0,0,0,0,0,0,0,0,0,0,0,0,0,0,0,0,0,0,0,0,0,0,0,0,0,0,0,0,0,0
Time_to_each_5_Gens=0,0,0,0,0,0,0,0,0,0,0,0,0,0,0,0,0,0,0,0,0,0,0,0,0,0,0,0,0,0,0,0,0,0,0,0,0,0,0,0,0,0,0,0,0,0,0,0
Time_to_each_n_Gens=8.892,8.932,9.020,9.212,11.011,19.443,9.028,8.870,9.095,9.538,11.245,19.818,9.506,9.936,9.798,10.152,11.097,19.811,10.537,10.390,10.626,11.212,12.397,19.078,12.185,12.022,12.218,12.580,13.186,16.607,15.096,15.063,14.630,14.976,15.834,19.260,0.000,0.000,0.000,0.000,0.000,0.000,0.000,0.000,0.000,0.000,0.000,0.000,8.976,8.888,8.828,9.175,11.081,19.812,8.785,8.973,9.005,9.243,10.971,19.491,8.712,8.903,9.000,9.190,10.630,19.801,8.846,9.003,9.205,9.280,10.813,19.781,8.906,8.928,9.325,9.732,10.887,19.759,13.099,11.326,19.717,13.257,13.653,19.771,0.000,18.858,0.000,0.000,0.000,0.000,0.000,0.000,0.000,0.000,0.000,13.870
Min_Pt_OD=0,0,0,0,0,0,0,0,0,0,0,0,0,0,0,0,0,0,0,0,0,0,0,0,0,0,0,0,0,0,0,0,0,0,0,0,0,0,0,0,0,0,0,0,0,0,0,0
Min_Pt_t=0,0,0,0,0,0,0,0,0,0,0,0,0,0,0,0,0,0,0,0,0,0,0,0,0,0,0,0,0,0,0,0,0,0,0,0,0,0,0,0,0,0,0,0,0,0,0,0
TO_OD=0,0,0,0,0,0,0,0,0,0,0,0,0,0,0,0,0,0,0,0,0,0,0,0,0,0,0,0,0,0,0,0,0,0,0,0,0,0,0,0,0,0,0,0,0,0,0,0
Ref_ID=A01
Multi_Refs=single_ref
test=A01,A02,A03,A04,A05,A06,A07,A08,A09,A10,A11,A12,B01,B02,B03,B04,B05,B06,B07,B08,B09,B10,B11,B12,C01,C02,C03,C04,C05,C06,C07,C08,C09,C10,C11,C12,D01,D02,D03,D04,D05,D06,D07,D08,D09,D10,D11,D12,E01,E02,E03,E04,E05,E06,E07,E08,E09,E10,E11,E12,F01,F02,F03,F04,F05,F06,F07,F08,F09,F10,F11,F12,G01,G02,G03,G04,G05,G06,G07,G08,G09,G10,G11,G12,H01,H02,H03,H04,H05,H06,H07,H08,H09,H10,H11,H12
Start_Time_Now=3.2595978119E+9
Start_Date="4/16/2007+12:50 PM"
pv_to_plate_order=no
gen_time_cutoff=0.000
Drug_Name=nd?:;-ud+0,nd?:;-ud+0,nd?:;-ud+0,nd?:;-ud+0,nd?:;-ud+0,nd?:;-ud+0,nd?:;-ud+0,nd?:;-ud+0,nd?:;-ud+0,nd?:;-ud+0,nd?:;-ud+0,nd?:;-ud+0,nd?:;-ud+0,nd?:;-ud+0,nd?:;-ud+0,nd?:;-ud+0,nd?:;-ud+0,nd?:;-ud+0,nd?:;-ud+0,nd?:;-ud+0,nd?:;-ud+0,nd?:;-ud+0,nd?:;-ud+0,nd?:;-ud+0,nd?:;-ud+0,nd?:;-ud+0,nd?:;-ud+0,nd?:;-ud+0,nd?:;-ud+0,nd?:;-ud+0,nd?:;-ud+0,nd?:;-ud+0,nd?:;-ud+0,nd?:;-ud+0,nd?:;-ud+0,nd?:;-ud+0,nd?:;-ud+0,nd?:;-ud+0,nd?:;-ud+0,nd?:;-ud+0,nd?:;-ud+0,nd?:;-ud+0,nd?:;-ud+0,nd?:;-ud+0,nd?:;-ud+0,nd?:;-ud+0,nd?:;-ud+0,nd?:;-ud+0,nd?:;-ud+0,nd?:;-ud+0,nd?:;-ud+0,nd?:;-ud+0,nd?:;-ud+0,nd?:;-ud+0,nd?:;-ud+0,nd?:;-ud+0,nd?:;-ud+0,nd?:;-ud+0,nd?:;-ud+0,nd?:;-ud+0,nd?:;-ud+0,nd?:;-ud+0,nd?:;-ud+0,nd?:;-ud+0,nd?:;-ud+0,nd?:;-ud+0,nd?:;-ud+0,nd?:;-ud+0,nd?:;-ud+0,nd?:;-ud+0,nd?:;-ud+0,nd?:;-ud+0,nd?:;-ud+0,nd?:;-ud+0,nd?:;-ud+0,nd?:;-ud+0,nd?:;-ud+0,nd?:;-ud+0,nd?:;-ud+0,nd?:;-ud+0,nd?:;-ud+0,nd?:;-ud+0,nd?:;-ud+0,nd?:;-ud+0,nd?:;-ud+0,nd?:;-ud+0,nd?:;-ud+0,nd?:;-ud+0,nd?:;-ud+0,nd?:;-ud+0,nd?:;-ud+0,nd?:;-ud+0,nd?:;-ud+0,nd?:;-ud+0,nd?:;-ud+0,nd?:;-ud+0
Drug_Well_Pos=A01,A02,A03,A04,A05,A06,B01,B02,B03,B04,B05,B06,C01,C02,C03,C04,C05,C06,D01,D02,D03,D04,D05,D06,E01,E02,E03,E04,E05,E06,F01,F02,F03,F04,F05,F06,G01,G02,G03,G04,G05,G06,H01,H02,H03,H04,H05,H06,A07,A08,A09,A10,A11,A12,B07,B08,B09,B10,B11,B12,C07,C08,C09,C10,C11,C12,D07,D08,D09,D10,D11,D12,E07,E08,E09,E10,E11,E12,F07,F08,F09,F10,F11,F12,G07,G08,G09,G10,G11,G12,H07,H08,H09,H10,H11,H12
Avg_G_tcut=1.778,1.786,1.804,1.842,2.202,6.377,1.806,1.774,1.819,1.908,2.249,5.921,1.901,1.987,1.960,2.030,2.219,4.371,2.107,2.078,2.125,2.242,2.479,3.816,2.437,2.404,2.444,2.516,2.637,3.321,3.019,3.013,2.926,2.995,3.167,3.852,0.000,0.000,0.000,0.000,0.000,0.000,0.000,0.000,0.000,0.000,0.000,0.000,1.795,1.778,1.766,1.835,2.216,6.656,1.757,1.795,1.801,1.849,2.194,6.269,1.742,1.781,1.800,1.838,2.126,5.470,1.769,1.801,1.841,1.856,2.163,5.865,1.781,1.786,1.865,1.946,2.177,9.010,2.620,2.265,4.237,2.651,2.731,20.044,0.000,47.645,0.000,0.000,0.000,0.000,0.000,0.000,0.000,0.000,0.000,17.787
t0_from_interval=1.612,1.571,1.744,2.044,2.340,0.306,1.826,1.668,1.726,2.042,2.458,0.662,1.214,1.601,1.858,2.255,2.642,1.450,2.159,1.794,1.964,2.570,3.331,3.538,1.723,1.752,2.105,2.500,3.109,3.817,2.569,2.601,2.462,3.436,4.186,4.015,0.000,0.000,0.000,0.000,0.000,0.000,0.000,0.000,0.000,0.000,0.000,0.000,1.926,1.718,1.701,2.151,2.323,-0.653,1.607,1.563,1.682,2.005,2.374,0.449,1.502,1.605,1.773,1.892,2.221,0.517,1.631,1.747,1.721,2.034,2.381,-0.397,1.671,1.670,2.110,2.335,2.421,-4.343,-0.137,0.462,-4.206,0.639,1.999,0.000,0.000,0.000,0.000,0.000,0.000,0.000,0.000,0.000,0.000,0.000,0.000,0.000
Sum_Delta_Ref=0.000,0.635,0.045,1.344,6.105,32.474,0.201,0.185,0.488,1.091,6.404,32.087,1.382,2.967,1.740,3.720,6.131,29.177,5.080,3.989,4.558,7.067,10.671,27.043,10.817,9.872,10.724,11.840,13.343,21.827,18.606,18.499,17.162,18.466,20.686,26.931,-1.000,-1.000,-1.000,-1.000,-1.000,-1.000,-1.000,-1.000,-1.000,-1.000,-1.000,-1.000,0.608,0.472,0.310,0.973,6.090,32.491,0.709,0.240,0.116,1.380,5.748,32.443,0.057,0.368,0.193,1.185,4.823,31.342,0.065,0.344,1.153,0.908,5.448,31.862,0.405,0.290,1.517,2.740,5.604,33.626,13.883,10.424,22.508,14.464,15.564,34.910,-1.000,35.346,-1.000,-1.000,-1.000,-1.000,-1.000,-1.000,-1.000,-1.000,-1.000,34.889
Gens_at_time_G=5.000,5.000,5.000,5.000,5.000,3.049,5.000,5.000,5.000,5.000,5.000,3.347,5.000,5.000,5.000,5.000,5.000,4.532,5.000,5.000,5.000,5.000,5.000,5.000,5.000,5.000,5.000,5.000,5.000,5.000,5.000,5.000,5.000,5.000,5.000,5.000,0.000,0.000,0.000,0.000,0.000,0.000,0.000,0.000,0.000,0.000,0.000,0.000,5.000,5.000,5.000,5.000,5.000,2.977,5.000,5.000,5.000,5.000,5.000,3.109,5.000,5.000,5.000,5.000,5.000,3.620,5.000,5.000,5.000,5.000,5.000,3.372,5.000,5.000,5.000,5.000,5.000,2.193,5.000,5.000,4.653,5.000,5.000,0.986,0.000,0.396,0.000,0.000,0.000,0.000,0.000,0.000,0.000,0.000,0.000,0.780
G_Int_tcut=1.456,1.472,1.455,1.434,1.734,6.277,1.441,1.441,1.474,1.499,1.757,5.723,1.658,1.667,1.588,1.579,1.691,4.051,1.676,1.719,1.732,1.728,1.813,3.108,2.092,2.054,2.022,2.016,2.015,2.558,2.505,2.492,2.434,2.308,2.330,3.049,0.000,0.000,0.000,0.000,0.000,0.000,0.000,0.000,0.000,0.000,0.000,0.000,1.410,1.434,1.425,1.405,1.752,6.875,1.436,1.482,1.465,1.448,1.719,6.125,1.442,1.460,1.445,1.460,1.682,5.327,1.443,1.451,1.497,1.449,1.686,5.983,1.447,1.452,1.443,1.479,1.693,10.990,2.647,2.173,5.141,2.524,2.331,20.044,0.000,47.645,0.000,0.000,0.000,0.000,0.000,0.000,0.000,0.000,0.000,17.787
Sum_Del_12=0.000,0.021,0.347,0.985,5.653,11.014,0.406,0.083,0.546,1.701,6.026,10.912,1.575,2.664,2.370,3.559,5.904,10.708,4.459,4.017,4.638,5.954,8.031,10.742,7.050,6.868,7.173,7.861,8.633,10.394,9.495,9.508,9.229,9.839,10.310,10.819,11.677,11.676,11.664,11.663,11.656,11.668,11.680,11.653,11.658,11.663,11.655,11.658,0.210,0.101,0.165,0.925,5.773,10.919,0.349,0.166,0.265,1.076,5.564,10.986,0.426,0.079,0.314,0.917,4.755,10.808,0.064,0.380,0.903,1.154,5.169,10.865,0.175,0.201,1.359,2.473,5.397,11.131,5.791,4.540,8.312,6.461,8.080,11.491,11.681,11.675,11.667,11.682,11.620,11.670,11.635,11.672,11.640,11.651,11.674,11.422
Sum_Del_20=0.000,0.612,0.050,1.312,5.976,31.473,0.200,0.180,0.479,1.079,6.273,31.103,1.356,2.904,1.714,3.641,6.008,28.345,4.973,3.908,4.468,6.916,10.437,26.340,10.553,9.642,10.473,11.557,13.041,21.317,18.139,18.035,16.740,18.015,20.178,26.226,34.301,34.300,34.276,34.273,34.261,34.279,34.302,34.259,34.267,34.275,34.263,34.258,0.582,0.456,0.301,0.952,5.964,31.484,0.688,0.229,0.108,1.346,5.630,31.442,0.062,0.355,0.181,1.156,4.723,30.391,0.064,0.337,1.125,0.893,5.332,30.888,0.393,0.283,1.484,2.679,5.488,32.573,13.490,10.135,21.833,14.061,15.163,33.812,34.298,34.234,34.264,34.289,34.222,34.274,34.241,34.294,34.243,34.259,34.298,33.789
Sum_Del_24=0.000,0.612,0.050,1.312,5.976,31.473,0.200,0.180,0.479,1.079,6.273,31.103,1.356,2.904,1.714,3.641,6.008,28.345,4.973,3.908,4.468,6.916,10.437,26.340,10.553,9.642,10.473,11.557,13.041,21.317,18.139,18.035,16.740,18.015,20.178,26.226,34.301,34.300,34.276,34.273,34.261,34.279,34.302,34.259,34.267,34.275,34.263,34.258,0.582,0.456,0.301,0.952,5.964,31.484,0.688,0.229,0.108,1.346,5.630,31.442,0.062,0.355,0.181,1.156,4.723,30.391,0.064,0.337,1.125,0.893,5.332,30.888,0.393,0.283,1.484,2.679,5.488,32.573,13.490,10.135,21.833,14.061,15.163,33.812,34.298,34.234,34.264,34.289,34.222,34.274,34.241,34.294,34.243,34.259,34.298,33.789
Sum_12=11.731,11.752,11.384,10.746,6.078,0.717,11.325,11.813,11.185,10.030,5.705,0.819,10.156,9.067,9.361,8.172,5.827,1.022,7.272,7.714,7.093,5.777,3.700,0.989,4.681,4.862,4.557,3.870,3.098,1.337,2.236,2.223,2.502,1.892,1.421,0.912,0.054,0.055,0.067,0.068,0.075,0.063,0.051,0.078,0.073,0.067,0.076,0.073,11.521,11.630,11.895,10.806,5.958,0.812,12.079,11.565,11.465,10.655,6.167,0.745,12.157,11.652,11.417,10.814,6.976,0.923,11.795,11.351,10.827,10.576,6.562,0.866,11.556,11.530,10.371,9.258,6.334,0.600,5.940,7.190,3.419,5.270,3.651,0.240,0.050,0.056,0.063,0.049,0.111,0.061,0.096,0.059,0.091,0.080,0.057,0.309
Sum_20=34.372,34.985,34.322,33.060,28.396,2.899,34.172,34.552,33.893,33.293,28.099,3.269,33.016,31.469,32.658,30.731,28.364,6.027,29.399,30.464,29.904,27.456,23.935,8.032,23.819,24.730,23.900,22.815,21.331,13.055,16.233,16.338,17.632,16.357,14.194,8.147,0.071,0.072,0.096,0.099,0.111,0.093,0.070,0.113,0.106,0.098,0.109,0.114,34.954,33.916,34.673,33.420,28.409,2.888,35.061,34.601,34.480,33.026,28.742,2.931,34.434,34.017,34.553,33.216,29.649,3.982,34.436,34.035,33.247,33.479,29.040,3.485,33.979,34.089,32.888,31.693,28.885,1.799,20.882,24.237,12.539,20.311,19.209,0.561,0.075,0.138,0.109,0.083,0.150,0.098,0.131,0.078,0.130,0.113,0.074,0.583
Sum_24=34.372,34.985,34.322,33.060,28.396,2.899,34.172,34.552,33.893,33.293,28.099,3.269,33.016,31.469,32.658,30.731,28.364,6.027,29.399,30.464,29.904,27.456,23.935,8.032,23.819,24.730,23.900,22.815,21.331,13.055,16.233,16.338,17.632,16.357,14.194,8.147,0.071,0.072,0.096,0.099,0.111,0.093,0.070,0.113,0.106,0.098,0.109,0.114,34.954,33.916,34.673,33.420,28.409,2.888,35.061,34.601,34.480,33.026,28.742,2.931,34.434,34.017,34.553,33.216,29.649,3.982,34.436,34.035,33.247,33.479,29.040,3.485,33.979,34.089,32.888,31.693,28.885,1.799,20.882,24.237,12.539,20.311,19.209,0.561,0.075,0.138,0.109,0.083,0.150,0.098,0.131,0.078,0.130,0.113,0.074,0.583
G_by_Interval=1.456,1.472,1.455,1.434,1.734,6.277,1.441,1.441,1.474,1.499,1.757,5.723,1.658,1.667,1.588,1.579,1.691,4.051,1.676,1.719,1.732,1.728,1.813,3.108,2.092,2.054,2.022,2.016,2.015,2.558,2.505,2.492,2.434,2.308,2.330,3.049,0.000,0.000,0.000,0.000,0.000,0.000,0.000,0.000,0.000,0.000,0.000,0.000,1.410,1.434,1.425,1.405,1.752,6.875,1.436,1.482,1.465,1.448,1.719,6.125,1.442,1.460,1.445,1.460,1.682,5.327,1.443,1.451,1.497,1.449,1.686,5.983,1.447,1.452,1.443,1.479,1.693,10.990,2.647,2.173,5.141,2.524,2.331,20.044,0.000,47.645,0.000,0.000,0.000,0.000,0.000,0.000,0.000,0.000,0.000,17.787
Avg_G_t8=1.778,1.786,1.804,1.842,2.202,6.377,1.806,1.774,1.819,1.908,2.249,5.921,1.901,1.987,1.960,2.030,2.219,4.371,2.107,2.078,2.125,2.242,2.479,3.816,2.437,2.404,2.444,2.516,2.637,3.321,3.019,3.013,2.926,2.995,3.167,3.852,0.000,0.000,0.000,0.000,0.000,0.000,0.000,0.000,0.000,0.000,0.000,0.000,1.795,1.778,1.766,1.835,2.216,6.656,1.757,1.795,1.801,1.849,2.194,6.269,1.742,1.781,1.800,1.838,2.126,5.470,1.769,1.801,1.841,1.856,2.163,5.865,1.781,1.786,1.865,1.946,2.177,9.010,2.620,2.265,4.237,2.651,2.731,20.044,0.000,47.645,0.000,0.000,0.000,0.000,0.000,0.000,0.000,0.000,0.000,17.787
G_int_t8=1.456,1.472,1.455,1.434,1.734,6.277,1.441,1.441,1.474,1.499,1.757,5.723,1.658,1.667,1.588,1.579,1.691,4.051,1.676,1.719,1.732,1.728,1.813,3.108,2.092,2.054,2.022,2.016,2.015,2.558,2.505,2.492,2.434,2.308,2.330,3.049,0.000,0.000,0.000,0.000,0.000,0.000,0.000,0.000,0.000,0.000,0.000,0.000,1.410,1.434,1.425,1.405,1.752,6.875,1.436,1.482,1.465,1.448,1.719,6.125,1.442,1.460,1.445,1.460,1.682,5.327,1.443,1.451,1.497,1.449,1.686,5.983,1.447,1.452,1.443,1.479,1.693,10.990,2.647,2.173,5.141,2.524,2.331,20.044,0.000,47.645,0.000,0.000,0.000,0.000,0.000,0.000,0.000,0.000,0.000,17.787
Avg_G_t12=1.778,1.786,1.804,1.842,2.202,6.377,1.806,1.774,1.819,1.908,2.249,5.921,1.901,1.987,1.960,2.030,2.219,4.371,2.107,2.078,2.125,2.242,2.479,3.816,2.437,2.404,2.444,2.516,2.637,3.321,3.019,3.013,2.926,2.995,3.167,3.852,0.000,0.000,0.000,0.000,0.000,0.000,0.000,0.000,0.000,0.000,0.000,0.000,1.795,1.778,1.766,1.835,2.216,6.656,1.757,1.795,1.801,1.849,2.194,6.269,1.742,1.781,1.800,1.838,2.126,5.470,1.769,1.801,1.841,1.856,2.163,5.865,1.781,1.786,1.865,1.946,2.177,9.010,2.620,2.265,4.237,2.651,2.731,20.044,0.000,47.645,0.000,0.000,0.000,0.000,0.000,0.000,0.000,0.000,0.000,17.787
G_int_t12=1.456,1.472,1.455,1.434,1.734,6.277,1.441,1.441,1.474,1.499,1.757,5.723,1.658,1.667,1.588,1.579,1.691,4.051,1.676,1.719,1.732,1.728,1.813,3.108,2.092,2.054,2.022,2.016,2.015,2.558,2.505,2.492,2.434,2.308,2.330,3.049,0.000,0.000,0.000,0.000,0.000,0.000,0.000,0.000,0.000,0.000,0.000,0.000,1.410,1.434,1.425,1.405,1.752,6.875,1.436,1.482,1.465,1.448,1.719,6.125,1.442,1.460,1.445,1.460,1.682,5.327,1.443,1.451,1.497,1.449,1.686,5.983,1.447,1.452,1.443,1.479,1.693,10.990,2.647,2.173,5.141,2.524,2.331,20.044,0.000,47.645,0.000,0.000,0.000,0.000,0.000,0.000,0.000,0.000,0.000,17.787
Avg_G_inflex=1.780,1.787,1.804,1.872,2.202,6.292,1.806,1.781,1.819,1.908,2.249,5.935,1.904,1.987,1.960,2.030,2.219,4.385,2.111,2.078,2.135,2.242,2.480,3.850,2.459,2.404,2.444,2.516,2.637,3.355,3.008,3.011,2.939,3.030,3.203,3.881,0.000,0.000,0.000,0.000,0.000,0.000,0.000,0.000,0.000,0.000,0.000,0.000,1.819,1.788,1.768,1.835,2.217,6.629,1.759,1.818,1.820,1.849,2.195,6.438,1.762,1.800,1.800,1.839,2.126,5.424,1.786,1.824,1.841,1.857,2.169,5.953,1.827,1.786,1.900,1.946,2.177,6.256,2.243,2.076,2.925,2.356,2.626,12.767,0.000,39.673,0.000,0.000,0.000,0.000,0.000,0.000,0.000,0.000,0.000,12.919
G_int_inflex=1.446,1.469,1.455,1.440,1.734,6.127,1.435,1.453,1.474,1.499,1.757,5.696,1.639,1.667,1.588,1.579,1.691,4.060,1.668,1.719,1.749,1.728,1.812,3.140,2.113,2.054,2.022,2.016,2.015,2.585,2.373,2.435,2.376,2.309,2.336,3.057,0.000,0.000,0.000,0.000,0.000,0.000,0.000,0.000,0.000,0.000,0.000,0.000,1.443,1.442,1.430,1.405,1.743,6.850,1.425,1.505,1.480,1.444,1.713,6.237,1.474,1.478,1.445,1.447,1.682,5.237,1.463,1.448,1.497,1.441,1.693,6.122,1.407,1.452,1.423,1.479,1.693,4.400,1.909,1.754,2.804,1.869,2.056,12.767,0.000,39.673,0.000,0.000,0.000,0.000,0.000,0.000,0.000,0.000,0.000,12.919
G_by_Interval_g4=1.505,1.510,1.470,1.463,1.744,6.277,1.481,1.491,1.526,1.565,1.818,5.723,1.736,1.727,1.637,1.624,1.704,3.960,1.719,1.769,1.782,1.760,1.919,3.149,2.192,1.957,2.026,2.039,2.003,2.615,2.513,2.556,2.545,2.401,2.417,3.132,0.000,0.000,0.000,0.000,0.000,0.000,0.000,0.000,0.000,0.000,0.000,0.000,1.449,1.470,1.441,1.467,1.783,6.875,1.516,1.513,1.487,1.500,1.757,6.125,1.470,1.482,1.467,1.480,1.710,5.327,1.459,1.485,1.541,1.475,1.724,5.983,1.495,1.477,1.482,1.505,1.739,10.990,2.463,2.071,4.368,2.411,2.316,20.044,0.000,47.645,0.000,0.000,0.000,0.000,0.000,0.000,0.000,0.000,0.000,17.787
G_int_t8_g4=1.505,1.510,1.470,1.463,1.744,6.277,1.481,1.491,1.526,1.565,1.818,5.723,1.736,1.727,1.637,1.624,1.704,3.960,1.719,1.769,1.782,1.760,1.919,3.149,2.192,1.957,2.026,2.039,2.003,2.615,2.513,2.556,2.545,2.401,2.417,3.132,0.000,0.000,0.000,0.000,0.000,0.000,0.000,0.000,0.000,0.000,0.000,0.000,1.449,1.470,1.441,1.467,1.783,6.875,1.516,1.513,1.487,1.500,1.757,6.125,1.470,1.482,1.467,1.480,1.710,5.327,1.459,1.485,1.541,1.475,1.724,5.983,1.495,1.477,1.482,1.505,1.739,10.990,2.463,2.071,4.368,2.411,2.316,20.044,0.000,47.645,0.000,0.000,0.000,0.000,0.000,0.000,0.000,0.000,0.000,17.787
G_int_t12_g4=1.505,1.510,1.470,1.463,1.744,6.277,1.481,1.491,1.526,1.565,1.818,5.723,1.736,1.727,1.637,1.624,1.704,3.960,1.719,1.769,1.782,1.760,1.919,3.149,2.192,1.957,2.026,2.039,2.003,2.615,2.513,2.556,2.545,2.401,2.417,3.132,0.000,0.000,0.000,0.000,0.000,0.000,0.000,0.000,0.000,0.000,0.000,0.000,1.449,1.470,1.441,1.467,1.783,6.875,1.516,1.513,1.487,1.500,1.757,6.125,1.470,1.482,1.467,1.480,1.710,5.327,1.459,1.485,1.541,1.475,1.724,5.983,1.495,1.477,1.482,1.505,1.739,10.990,2.463,2.071,4.368,2.411,2.316,20.044,0.000,47.645,0.000,0.000,0.000,0.000,0.000,0.000,0.000,0.000,0.000,17.787
G_int_inflex_g4=1.476,1.504,1.470,1.471,1.744,6.127,1.473,1.500,1.526,1.565,1.818,5.696,1.711,1.727,1.637,1.624,1.704,3.962,1.705,1.769,1.795,1.760,1.917,3.174,2.197,1.957,2.026,2.039,2.003,2.636,2.418,2.519,2.517,2.408,2.425,3.141,0.000,0.000,0.000,0.000,0.000,0.000,0.000,0.000,0.000,0.000,0.000,0.000,1.470,1.462,1.444,1.467,1.766,6.850,1.481,1.517,1.486,1.495,1.744,6.237,1.494,1.494,1.467,1.448,1.710,5.237,1.475,1.482,1.541,1.456,1.723,6.122,1.457,1.477,1.472,1.505,1.739,4.400,1.889,1.733,2.637,1.903,2.119,12.767,0.000,39.673,0.000,0.000,0.000,0.000,0.000,0.000,0.000,0.000,0.000,12.919
Time_Inflex=9.544,10.033,9.544,9.054,11.746,17.618,9.544,9.299,10.033,10.033,11.746,18.108,10.767,10.767,10.767,10.767,12.725,19.576,11.012,11.012,11.012,12.236,13.459,19.087,12.480,12.725,12.725,14.193,14.193,16.640,13.704,14.438,13.704,14.682,15.661,19.087,0.244,0.244,0.244,0.244,0.244,0.244,0.244,0.244,0.244,0.244,0.244,0.244,9.299,9.299,9.299,9.788,11.746,19.087,9.544,9.299,9.299,9.788,11.746,19.087,9.054,9.054,9.788,9.788,11.746,17.863,9.054,8.810,9.788,9.788,11.256,19.087,8.075,9.544,8.810,10.523,11.746,7.830,9.544,8.810,11.991,10.033,11.991,7.830,0.244,14.193,0.244,0.244,0.244,0.244,0.244,0.244,0.244,0.244,0.244,3.181
OD_Inflex=0.651,0.733,0.622,0.504,0.644,0.171,0.623,0.607,0.702,0.622,0.608,0.187,0.726,0.673,0.692,0.622,0.764,0.391,0.600,0.621,0.585,0.676,0.670,0.525,0.570,0.606,0.580,0.718,0.636,0.533,0.420,0.469,0.447,0.500,0.511,0.511,0.065,0.066,0.065,0.064,0.065,0.065,0.071,0.066,0.065,0.065,0.065,0.069,0.595,0.601,0.623,0.643,0.629,0.175,0.669,0.588,0.580,0.630,0.652,0.187,0.592,0.556,0.676,0.633,0.712,0.209,0.563,0.498,0.638,0.626,0.606,0.208,0.401,0.632,0.446,0.672,0.667,0.104,0.343,0.345,0.309,0.350,0.412,0.092,0.065,0.066,0.066,0.065,0.065,0.068,0.066,0.065,0.067,0.064,0.064,0.072
Time_Saturation=16.884,17.863,18.108,18.108,18.353,18.353,15.661,12.480,17.618,18.597,16.884,18.597,18.842,15.661,17.863,17.863,18.597,0.000,16.884,17.129,16.884,15.172,17.863,0.000,16.150,18.108,17.863,18.108,17.618,18.597,16.884,17.129,18.842,16.884,17.618,0.000,0.244,0.244,0.244,0.244,0.244,0.244,0.244,0.244,0.244,0.244,0.244,0.244,18.597,17.618,18.597,18.597,18.353,18.108,18.108,18.597,17.618,18.597,15.416,19.576,18.597,18.597,18.842,17.618,18.597,0.000,17.129,19.087,18.353,18.842,16.884,0.000,18.108,18.353,18.108,16.884,13.214,8.320,18.842,17.863,18.597,17.618,19.087,0.000,0.244,0.000,0.244,0.244,0.244,0.244,0.244,0.244,0.244,0.244,0.244,0.000
OD_Saturation=0.854,0.899,0.912,0.905,0.875,0.176,0.879,0.890,0.922,0.923,0.885,0.198,0.871,0.886,0.883,0.890,0.885,0.000,0.858,0.850,0.870,0.807,0.806,0.000,0.740,0.803,0.761,0.767,0.775,0.736,0.648,0.676,0.713,0.701,0.677,0.000,0.065,0.066,0.065,0.064,0.065,0.065,0.071,0.066,0.065,0.065,0.065,0.069,0.908,0.903,0.908,0.931,0.914,0.172,0.936,0.919,0.915,0.924,0.860,0.189,0.965,0.947,0.926,0.931,0.927,0.000,1.009,1.005,1.008,1.001,0.899,0.000,0.971,0.959,0.948,0.935,0.839,0.105,0.625,0.669,0.427,0.620,0.679,0.000,0.065,0.000,0.066,0.065,0.065,0.068,0.066,0.065,0.067,0.064,0.064,0.000
Ref_Well_Name=A01,A01,A01,A01,A01,A01,A01,A01,A01,A01,A01,A01,A01,A01,A01,A01,A01,A01,A01,A01,A01,A01,A01,A01,A01,A01,A01,A01,A01,A01,A01,A01,A01,A01,A01,A01,A01,A01,A01,A01,A01,A01,A01,A01,A01,A01,A01,A01,A01,A01,A01,A01,A01,A01,A01,A01,A01,A01,A01,A01,A01,A01,A01,A01,A01,A01,A01,A01,A01,A01,A01,A01,A01,A01,A01,A01,A01,A01,A01,A01,A01,A01,A01,A01,A01,A01,A01,A01,A01,A01,A01,A01,A01,A01,A01,A01
Ratio_Avg_G=1.000,0.996,0.986,0.965,0.808,0.279,0.985,1.002,0.978,0.932,0.791,0.300,0.935,0.895,0.908,0.876,0.801,0.407,0.844,0.856,0.837,0.793,0.717,0.466,0.730,0.740,0.728,0.707,0.674,0.535,0.589,0.590,0.608,0.594,0.562,0.462,Inf,Inf,Inf,Inf,Inf,Inf,Inf,Inf,Inf,Inf,Inf,Inf,0.991,1.001,1.007,0.969,0.802,0.267,1.012,0.991,0.987,0.962,0.811,0.284,1.021,0.999,0.988,0.968,0.837,0.325,1.005,0.988,0.966,0.958,0.822,0.303,0.998,0.996,0.954,0.914,0.817,0.197,0.679,0.785,0.420,0.671,0.651,0.089,Inf,0.037,Inf,Inf,Inf,Inf,Inf,Inf,Inf,Inf,Inf,0.100
Ratio_Fit_G=1.000,0.967,1.043,1.108,0.874,0.198,1.042,1.057,0.992,1.025,0.864,0.174,0.868,0.872,0.903,0.946,0.838,0.374,0.912,0.867,0.887,0.836,0.821,0.503,0.738,0.741,0.766,0.703,0.737,0.618,0.684,0.654,0.674,0.714,0.707,0.532,Inf,Inf,Inf,Inf,Inf,Inf,Inf,Inf,Inf,Inf,Inf,Inf,1.094,1.074,1.067,1.059,0.864,0.120,1.039,1.050,1.071,1.053,0.871,0.179,1.069,1.072,1.031,1.046,0.866,0.231,1.082,1.104,1.015,1.062,0.904,0.195,1.148,1.026,1.117,1.001,0.870,0.877,0.825,0.923,0.504,0.847,0.771,0.940,Inf,1.167,Inf,Inf,Inf,Inf,Inf,Inf,Inf,Inf,Inf,3.509
Ratio_G_Int=1.000,0.989,1.001,1.016,0.840,0.232,1.011,1.011,0.988,0.971,0.828,0.254,0.878,0.873,0.917,0.922,0.861,0.359,0.869,0.847,0.841,0.842,0.803,0.468,0.696,0.709,0.720,0.722,0.722,0.569,0.581,0.584,0.598,0.631,0.625,0.478,Inf,Inf,Inf,Inf,Inf,Inf,Inf,Inf,Inf,Inf,Inf,Inf,1.033,1.015,1.021,1.036,0.831,0.212,1.014,0.982,0.994,1.006,0.847,0.238,1.010,0.998,1.007,0.998,0.866,0.273,1.009,1.003,0.973,1.005,0.863,0.243,1.006,1.003,1.009,0.984,0.860,0.132,0.550,0.670,0.283,0.577,0.625,0.073,Inf,0.031,Inf,Inf,Inf,Inf,Inf,Inf,Inf,Inf,Inf,0.082
Ratio_t0_Fit=1.000,1.061,0.847,0.710,0.617,0.616,0.842,0.864,0.922,0.882,0.584,1.851,1.063,2.056,1.087,0.861,0.844,-0.893,0.670,1.380,0.779,0.736,0.467,5.285,0.647,0.760,0.983,0.592,1.330,0.707,0.610,0.649,0.996,0.666,0.686,36.448,Inf,Inf,Inf,Inf,Inf,Inf,Inf,Inf,Inf,Inf,Inf,Inf,0.766,0.824,0.893,0.857,0.800,0.335,0.913,0.929,0.922,0.762,0.795,0.298,0.892,0.836,0.863,0.786,0.716,0.319,0.830,0.763,0.670,0.641,0.605,0.378,0.740,0.912,0.684,0.757,0.697,0.360,1.281,1.032,-1.248,0.751,0.804,0.287,Inf,0.165,Inf,Inf,Inf,Inf,Inf,Inf,Inf,Inf,Inf,0.334
Ratio_t0_G_Int=1.000,1.026,0.924,0.789,0.689,5.269,0.883,0.967,0.934,0.789,0.656,2.436,1.328,1.007,0.868,0.715,0.610,1.112,0.747,0.898,0.821,0.627,0.484,0.456,0.936,0.920,0.766,0.645,0.519,0.422,0.627,0.620,0.655,0.469,0.385,0.401,Inf,Inf,Inf,Inf,Inf,Inf,Inf,Inf,Inf,Inf,Inf,Inf,0.837,0.938,0.948,0.749,0.694,-2.467,1.003,1.031,0.958,0.804,0.679,3.592,1.073,1.004,0.909,0.852,0.726,3.121,0.989,0.923,0.937,0.792,0.677,-4.066,0.965,0.965,0.764,0.690,0.666,-0.371,-11.757,3.491,-0.383,2.523,0.807,Inf,Inf,Inf,Inf,Inf,Inf,Inf,Inf,Inf,Inf,Inf,Inf,Inf
Ref_Curve_Array=1,1,1,1,1,1,1,1,1,1,1,1,1,1,1,1,1,1,1,1,1,1,1,1,1,1,1,1,1,1,1,1,1,1,1,1,1,1,1,1,1,1,1,1,1,1,1,1,1,1,1,1,1,1,1,1,1,1,1,1,1,1,1,1,1,1,1,1,1,1,1,1,1,1,1,1,1,1,1,1,1,1,1,1,1,1,1,1,1,1,1,1,1,1,1,1
Default_ref=0
Comm_Map=,,,,,
Comm_Consol=,,,,,,,,
Comm_Screen=,,,,,
Analysis_Set=A,A,A,A,A,A,A,A,A,A,A,A,A,A,A,A,A,A,A,A,A,A,A,A,A,A,A,A,A,A,A,A,A,A,A,A,A,A,A,A,A,A,A,A,A,A,A,A,A,A,A,A,A,A,A,A,A,A,A,A,A,A,A,A,A,A,A,A,A,A,A,A,A,A,A,A,A,A,A,A,A,A,A,A,A,A,A,A,A,A,A,A,A,A,A,A
Ref_Type=single_ref,single_ref,single_ref,single_ref,single_ref,single_ref,single_ref,single_ref,single_ref,single_ref,single_ref,single_ref,single_ref,single_ref,single_ref,single_ref,single_ref,single_ref,single_ref,single_ref,single_ref,single_ref,single_ref,single_ref,single_ref,single_ref,single_ref,single_ref,single_ref,single_ref,single_ref,single_ref,single_ref,single_ref,single_ref,single_ref,single_ref,single_ref,single_ref,single_ref,single_ref,single_ref,single_ref,single_ref,single_ref,single_ref,single_ref,single_ref,single_ref,single_ref,single_ref,single_ref,single_ref,single_ref,single_ref,single_ref,single_ref,single_ref,single_ref,single_ref,single_ref,single_ref,single_ref,single_ref,single_ref,single_ref,single_ref,single_ref,single_ref,single_ref,single_ref,single_ref,single_ref,single_ref,single_ref,single_ref,single_ref,single_ref,single_ref,single_ref,single_ref,single_ref,single_ref,single_ref,single_ref,single_ref,single_ref,single_ref,single_ref,single_ref,single_ref,single_ref,single_ref,single_ref,single_ref,single_ref
Wells_In_Use=0,0,0,0,0,0,0,0,0,0,0,0,0,0,0,0,0,0,0,0,0,0,0,0,0,0,0,0,0,0,0,0,0,0,0,0,0,0,0,0,0,0,0,0,0,0,0,0,0,0,0,0,0,0,0,0,0,0,0,0,0,0,0,0,0,0,0,0,0,0,0,0,0,0,0,0,0,0,0,0,0,0,0,0,0,0,0,0,0,0,0,0,0,0,0,0
[Flor:]
[Flor2:]
[Lumin:]
[Data:]
Read=DateTime	RunT[s]	Temp	Well_1	Well_2	Well_3	Well_4	Well_5	Well_6	Well_7	Well_8	Well_9	Well_10	Well_11	Well_12	Well_13	Well_14	Well_15	Well_16	Well_17	Well_18	Well_19	Well_20	Well_21	Well_22	Well_23	Well_24	Well_25	Well_26	Well_27	Well_28	Well_29	Well_30	Well_31	Well_32	Well_33	Well_34	Well_35	Well_36	Well_37	Well_38	Well_39	Well_40	Well_41	Well_42	Well_43	Well_44	Well_45	Well_46	Well_47	Well_48	Well_49	Well_50	Well_51	Well_52	Well_53	Well_54	Well_55	Well_56	Well_57	Well_58	Well_59	Well_60	Well_61	Well_62	Well_63	Well_64	Well_65	Well_66	Well_67	Well_68	Well_69	Well_70	Well_71	Well_72	Well_73	Well_74	Well_75	Well_76	Well_77	Well_78	Well_79	Well_80	Well_81	Well_82	Well_83	Well_84	Well_85	Well_86	Well_87	Well_88	Well_89	Well_90	Well_91	Well_92	Well_93	Well_94	Well_95	Well_96
1=13:05:02	879	300	0.0824	0.0860	0.0854	0.0868	0.0850	0.0843	0.0836	0.0827	0.0839	0.0838	0.0823	0.0842	0.0833	0.0846	0.0843	0.0846	0.0847	0.0847	0.0827	0.0824	0.0824	0.0826	0.0819	0.0838	0.0832	0.0902	0.0856	0.0851	0.0855	0.0854	0.0856	0.0834	0.0826	0.0826	0.0839	0.0840	0.0829	0.0855	0.0852	0.0832	0.0826	0.0837	0.0836	0.0826	0.0841	0.0829	0.0836	0.0858	0.0844	0.0921	0.0870	0.0858	0.0855	0.0840	0.0840	0.0846	0.0851	0.0854	0.0828	0.0836	0.0836	0.0841	0.0837	0.0830	0.0850	0.0837	0.0821	0.0819	0.0835	0.0816	0.0820	0.0854	0.0654	0.0663	0.0646	0.0643	0.0647	0.0646	0.0655	0.0653	0.0658	0.0646	0.0650	0.0685	0.0706	0.0657	0.0651	0.0646	0.0648	0.0692	0.0664	0.0650	0.0669	0.0636	0.0642	0.0691
2=13:19:43	1760	298	0.0836	0.0863	0.0842	0.0832	0.0828	0.0830	0.0839	0.0841	0.0844	0.0842	0.0839	0.0841	0.0840	0.0845	0.0830	0.0839	0.0849	0.0865	0.0846	0.0846	0.0832	0.0829	0.0837	0.0848	0.0867	0.0840	0.0844	0.0845	0.0843	0.0832	0.0845	0.0836	0.0825	0.0845	0.0853	0.0839	0.0841	0.0839	0.0847	0.0838	0.0841	0.0848	0.0836	0.0829	0.0840	0.0840	0.0845	0.0848	0.0862	0.0866	0.0827	0.0832	0.0843	0.0841	0.0852	0.0831	0.0849	0.0854	0.0824	0.0832	0.0837	0.0839	0.0839	0.0836	0.0848	0.0839	0.0835	0.0828	0.0838	0.0832	0.0814	0.0866	0.0658	0.0662	0.0645	0.0640	0.0637	0.0648	0.0651	0.0650	0.0653	0.0655	0.0651	0.0687	0.0707	0.0654	0.0650	0.0640	0.0646	0.0695	0.0673	0.0652	0.0673	0.0646	0.0642	0.0693
3=13:34:24	2640	301	0.0849	0.0874	0.0843	0.0842	0.0852	0.0854	0.0842	0.0836	0.0836	0.0848	0.0845	0.0850	0.0838	0.0868	0.0878	0.0903	0.0864	0.0858	0.0844	0.0847	0.0843	0.0843	0.0835	0.0858	0.0855	0.0894	0.0865	0.0850	0.0835	0.0848	0.0860	0.0845	0.0834	0.0839	0.0849	0.0864	0.0837	0.0874	0.0858	0.0840	0.0839	0.0855	0.0862	0.0841	0.0845	0.0840	0.0840	0.0861	0.0948	0.0884	0.0839	0.0850	0.0860	0.0843	0.0853	0.0829	0.0849	0.0859	0.0828	0.0840	0.0858	0.0836	0.0847	0.0854	0.0875	0.0859	0.0839	0.0838	0.0848	0.0843	0.0822	0.0855	0.0667	0.0666	0.0649	0.0648	0.0648	0.0647	0.0660	0.0646	0.0665	0.0659	0.0655	0.0688	0.0710	0.0663	0.0659	0.0651	0.0652	0.0696	0.0675	0.0655	0.0682	0.0651	0.0647	0.0704
4=13:49:05	3521	305	0.0834	0.0910	0.0848	0.0840	0.0837	0.0853	0.0871	0.0858	0.0850	0.0838	0.0836	0.0849	0.0837	0.0842	0.0842	0.0832	0.0825	0.0839	0.0842	0.0835	0.0832	0.0834	0.0825	0.0867	0.0870	0.0873	0.0865	0.0864	0.0899	0.0842	0.0860	0.0838	0.0836	0.0848	0.0841	0.0842	0.0844	0.0836	0.0837	0.0828	0.0829	0.0840	0.0841	0.0830	0.0839	0.0838	0.0843	0.0866	0.0855	0.0876	0.0847	0.0837	0.0860	0.0862	0.0868	0.0835	0.0845	0.0855	0.0836	0.0834	0.0839	0.0839	0.0843	0.0840	0.0838	0.0825	0.0830	0.0831	0.0849	0.0844	0.0819	0.0872	0.0656	0.0663	0.0633	0.0646	0.0639	0.0645	0.0653	0.0651	0.0660	0.0655	0.0644	0.0684	0.0704	0.0651	0.0648	0.0642	0.0649	0.0692	0.0670	0.0652	0.0674	0.0643	0.0644	0.0697
5=14:03:46	4402	310	0.0855	0.0875	0.0858	0.0907	0.0848	0.0835	0.0842	0.0856	0.0862	0.0849	0.0832	0.0839	0.0852	0.0847	0.0837	0.0835	0.0830	0.0840	0.0852	0.0839	0.0842	0.0842	0.0830	0.0848	0.0861	0.0888	0.0861	0.0835	0.0848	0.0866	0.0877	0.0850	0.0836	0.0838	0.0850	0.0846	0.0845	0.0841	0.0853	0.0837	0.0830	0.0828	0.0850	0.0843	0.0835	0.0837	0.0840	0.0863	0.0862	0.0893	0.0875	0.0849	0.0854	0.0842	0.0862	0.0858	0.0856	0.0850	0.0825	0.0834	0.0845	0.0839	0.0835	0.0824	0.0840	0.0830	0.0844	0.0834	0.0854	0.0836	0.0824	0.0860	0.0655	0.0660	0.0641	0.0639	0.0638	0.0640	0.0645	0.0650	0.0659	0.0657	0.0647	0.0681	0.0703	0.0652	0.0649	0.0644	0.0645	0.0682	0.0670	0.0650	0.0669	0.0644	0.0639	0.0689
6=14:18:26	5283	311	0.0869	0.0884	0.0861	0.0852	0.0838	0.0837	0.0844	0.0850	0.0850	0.0848	0.0831	0.0846	0.0860	0.0873	0.0885	0.0887	0.0863	0.0841	0.0876	0.0867	0.0865	0.0848	0.0840	0.0851	0.0879	0.0900	0.0867	0.0849	0.0845	0.0842	0.0872	0.0863	0.0847	0.0845	0.0835	0.0858	0.0842	0.0886	0.0870	0.0851	0.0843	0.0843	0.0877	0.0866	0.0863	0.0841	0.0842	0.0866	0.0955	0.0901	0.0865	0.0846	0.0847	0.0840	0.0865	0.0847	0.0845	0.0859	0.0827	0.0839	0.0860	0.0862	0.0859	0.0850	0.0867	0.0846	0.0858	0.0858	0.0860	0.0848	0.0825	0.0861	0.0657	0.0662	0.0643	0.0646	0.0642	0.0637	0.0659	0.0656	0.0660	0.0662	0.0655	0.0683	0.0707	0.0654	0.0652	0.0645	0.0649	0.0692	0.0665	0.0654	0.0674	0.0644	0.0644	0.0694
7=14:33:07	6164	313	0.0886	0.0894	0.0887	0.0887	0.0847	0.0826	0.0864	0.0876	0.0881	0.0872	0.0844	0.0833	0.0867	0.0871	0.0853	0.0853	0.0832	0.0839	0.0875	0.0863	0.0861	0.0855	0.0845	0.0856	0.0877	0.0891	0.0881	0.0846	0.0858	0.0854	0.0898	0.0866	0.0855	0.0865	0.0855	0.0849	0.0861	0.0861	0.0860	0.0849	0.0827	0.0829	0.0866	0.0859	0.0868	0.0859	0.0850	0.0864	0.0879	0.0905	0.0861	0.0862	0.0848	0.0841	0.0892	0.0879	0.0880	0.0860	0.0832	0.0828	0.0866	0.0854	0.0869	0.0836	0.0846	0.0831	0.0858	0.0857	0.0861	0.0845	0.0834	0.0859	0.0654	0.0657	0.0641	0.0643	0.0639	0.0639	0.0641	0.0653	0.0656	0.0660	0.0648	0.0676	0.0704	0.0652	0.0653	0.0644	0.0644	0.0688	0.0668	0.0647	0.0670	0.0642	0.0639	0.0691
8=14:47:48	7044	313	0.0857	0.0909	0.0879	0.0864	0.0840	0.0828	0.0894	0.0887	0.0879	0.0876	0.0851	0.0842	0.0877	0.0886	0.0872	0.0862	0.0836	0.0841	0.0886	0.0886	0.0879	0.0871	0.0832	0.0850	0.0898	0.0886	0.0883	0.0873	0.0857	0.0844	0.0899	0.0896	0.0879	0.0868	0.0865	0.0847	0.0872	0.0879	0.0877	0.0860	0.0840	0.0838	0.0887	0.0869	0.0874	0.0853	0.0862	0.0860	0.0877	0.0887	0.0860	0.0859	0.0864	0.0853	0.0895	0.0884	0.0873	0.0897	0.0853	0.0821	0.0867	0.0850	0.0867	0.0841	0.0850	0.0828	0.0873	0.0876	0.0881	0.0867	0.0830	0.0852	0.0654	0.0660	0.0643	0.0642	0.0629	0.0639	0.0648	0.0650	0.0657	0.0654	0.0648	0.0675	0.0703	0.0654	0.0653	0.0644	0.0645	0.0687	0.0667	0.0646	0.0669	0.0644	0.0642	0.0693
9=15:02:29	7925	316	0.0888	0.0921	0.0882	0.0949	0.0867	0.0832	0.0888	0.0899	0.0914	0.0890	0.0853	0.0836	0.0895	0.0900	0.0882	0.0860	0.0845	0.0844	0.0895	0.0888	0.0888	0.0874	0.0845	0.0849	0.0900	0.0928	0.0892	0.0872	0.0862	0.0852	0.0931	0.0899	0.0877	0.0891	0.0873	0.0852	0.0864	0.0883	0.0879	0.0865	0.0834	0.0831	0.0899	0.0890	0.0885	0.0863	0.0856	0.0867	0.0889	0.0924	0.0919	0.0877	0.0853	0.0845	0.0918	0.0908	0.0898	0.0889	0.0844	0.0831	0.0871	0.0859	0.0861	0.0847	0.0848	0.0833	0.0871	0.0874	0.0874	0.0871	0.0838	0.0852	0.0651	0.0655	0.0658	0.0634	0.0637	0.0638	0.0646	0.0645	0.0652	0.0649	0.0648	0.0673	0.0699	0.0645	0.0633	0.0642	0.0641	0.0682	0.0660	0.0647	0.0664	0.0639	0.0639	0.0684
10=15:17:10	8806	316	0.0929	0.0950	0.0915	0.0895	0.0867	0.0843	0.0900	0.0908	0.0906	0.0903	0.0855	0.0849	0.0906	0.0940	0.0927	0.0942	0.0869	0.0850	0.0920	0.0913	0.0913	0.0886	0.0861	0.0857	0.0939	0.0992	0.0921	0.0882	0.0869	0.0842	0.0946	0.0930	0.0903	0.0899	0.0872	0.0868	0.0877	0.0940	0.0900	0.0876	0.0851	0.0848	0.0930	0.0910	0.0899	0.0882	0.0868	0.0887	0.0982	0.0948	0.0888	0.0893	0.0876	0.0846	0.0926	0.0909	0.0896	0.0887	0.0859	0.0835	0.0873	0.0872	0.0896	0.0867	0.0888	0.0849	0.0897	0.0902	0.0891	0.0868	0.0843	0.0850	0.0656	0.0655	0.0639	0.0641	0.0638	0.0637	0.0642	0.0653	0.0659	0.0657	0.0649	0.0672	0.0702	0.0649	0.0645	0.0642	0.0647	0.0677	0.0666	0.0646	0.0672	0.0640	0.0640	0.0694
11=15:31:51	9687	318	0.0958	0.0972	0.0934	0.0906	0.0861	0.0831	0.0924	0.0936	0.0937	0.0922	0.0873	0.0852	0.0930	0.0948	0.0923	0.0907	0.0867	0.0865	0.0962	0.0938	0.0924	0.0909	0.0875	0.0862	0.0999	0.0931	0.0922	0.0895	0.0911	0.0841	0.0958	0.0940	0.0917	0.0924	0.0892	0.0869	0.0904	0.0919	0.0915	0.0898	0.0859	0.0856	0.0931	0.0919	0.0928	0.0914	0.0891	0.0881	0.0920	0.0943	0.0889	0.0879	0.0868	0.0860	0.0956	0.0937	0.0929	0.0904	0.0868	0.0834	0.0878	0.0879	0.0903	0.0870	0.0869	0.0848	0.0920	0.0937	0.0897	0.0883	0.0847	0.0864	0.0654	0.0663	0.0645	0.0642	0.0637	0.0640	0.0644	0.0648	0.0657	0.0660	0.0654	0.0678	0.0705	0.0649	0.0648	0.0647	0.0644	0.0686	0.0671	0.0652	0.0668	0.0643	0.0638	0.0699
12=15:46:32	10568	318	0.0967	0.0999	0.0958	0.0931	0.0866	0.0829	0.0958	0.0961	0.0965	0.0948	0.0884	0.0863	0.0953	0.0987	0.0949	0.0931	0.0888	0.0880	0.1002	0.0968	0.0956	0.0925	0.0886	0.0858	0.1047	0.0947	0.0941	0.0918	0.0924	0.0856	0.1004	0.0959	0.0949	0.0934	0.0914	0.0878	0.0924	0.0932	0.0918	0.0906	0.0875	0.0860	0.0964	0.0949	0.0951	0.0941	0.0913	0.0879	0.0916	0.0948	0.0897	0.0885	0.0874	0.0863	0.0980	0.0960	0.0947	0.0925	0.0886	0.0843	0.0890	0.0900	0.0906	0.0879	0.0867	0.0847	0.0936	0.0953	0.0914	0.0898	0.0860	0.0860	0.0650	0.0657	0.0641	0.0636	0.0635	0.0639	0.0652	0.0651	0.0659	0.0655	0.0650	0.0670	0.0704	0.0649	0.0652	0.0643	0.0646	0.0689	0.0672	0.0642	0.0666	0.0644	0.0639	0.0704
13=16:01:16	11453	318	0.0970	0.1037	0.0978	0.0954	0.0901	0.0856	0.0974	0.0974	0.0971	0.0953	0.0898	0.0862	0.0967	0.1012	0.1011	0.0951	0.0902	0.0861	0.0995	0.0983	0.0971	0.0959	0.0895	0.0877	0.1004	0.1028	0.0992	0.0932	0.0961	0.0858	0.1014	0.1002	0.0966	0.0947	0.0922	0.0885	0.0916	0.0963	0.0939	0.0911	0.0871	0.0851	0.0998	0.0973	0.0987	0.0932	0.0905	0.0903	0.0952	0.0952	0.0923	0.0899	0.0906	0.0867	0.0999	0.0975	0.0948	0.0933	0.0895	0.0848	0.0892	0.0893	0.0908	0.0882	0.0883	0.0852	0.0945	0.0954	0.0924	0.0918	0.0882	0.0858	0.0655	0.0658	0.0643	0.0638	0.0631	0.0639	0.0649	0.0652	0.0655	0.0658	0.0650	0.0675	0.0708	0.0650	0.0646	0.0645	0.0646	0.0688	0.0661	0.0646	0.0673	0.0642	0.0643	0.0715
14=16:15:57	12333	318	0.1038	0.1040	0.1016	0.0969	0.0907	0.0851	0.0989	0.1013	0.1027	0.0984	0.0913	0.0866	0.1019	0.1038	0.1009	0.0977	0.0929	0.0889	0.1046	0.1025	0.0991	0.0982	0.0925	0.0872	0.1044	0.1002	0.0987	0.0950	0.0910	0.0863	0.1043	0.1027	0.0987	0.0985	0.0946	0.0893	0.0947	0.0979	0.0974	0.0920	0.0888	0.0863	0.1024	0.1015	0.1049	0.0981	0.0936	0.0894	0.0949	0.0975	0.0929	0.0905	0.0886	0.0863	0.1033	0.1017	0.0985	0.0955	0.0914	0.0847	0.0898	0.0905	0.0933	0.0885	0.0890	0.0863	0.0978	0.0997	0.0938	0.0938	0.0887	0.0862	0.0653	0.0658	0.0643	0.0637	0.0639	0.0641	0.0652	0.0651	0.0658	0.0660	0.0650	0.0680	0.0702	0.0641	0.0647	0.0643	0.0644	0.0684	0.0670	0.0649	0.0659	0.0646	0.0638	0.0722
15=16:30:38	13214	318	0.1062	0.1082	0.1028	0.1006	0.0941	0.0860	0.1043	0.1041	0.1045	0.1029	0.0935	0.0873	0.1030	0.1081	0.1085	0.1054	0.0938	0.0878	0.1063	0.1084	0.1062	0.1023	0.0934	0.0874	0.1033	0.1049	0.1028	0.0978	0.0923	0.0865	0.1085	0.1064	0.1035	0.1000	0.0961	0.0906	0.0967	0.1018	0.0988	0.0929	0.0893	0.0876	0.1112	0.1050	0.1025	0.0997	0.0945	0.0899	0.1048	0.0979	0.0930	0.0920	0.0911	0.0873	0.1063	0.1036	0.1023	0.0987	0.0936	0.0853	0.0915	0.0903	0.0919	0.0906	0.0908	0.0871	0.0997	0.1020	0.0969	0.0958	0.0905	0.0860	0.0656	0.0656	0.0646	0.0644	0.0632	0.0644	0.0655	0.0650	0.0659	0.0659	0.0656	0.0676	0.0708	0.0654	0.0652	0.0647	0.0645	0.0686	0.0667	0.0641	0.0671	0.0644	0.0640	0.0731
16=16:45:19	14095	321	0.1107	0.1116	0.1056	0.1020	0.0940	0.0856	0.1063	0.1083	0.1075	0.1056	0.0946	0.0880	0.1074	0.1106	0.1106	0.1072	0.0949	0.0892	0.1109	0.1118	0.1082	0.1061	0.0941	0.0876	0.1077	0.1064	0.1061	0.0993	0.0932	0.0868	0.1126	0.1098	0.1061	0.1042	0.0973	0.0901	0.0988	0.1033	0.1017	0.0935	0.0893	0.0866	0.1132	0.1077	0.1109	0.1023	0.0966	0.0908	0.1043	0.0972	0.0953	0.0925	0.0909	0.0868	0.1092	0.1075	0.1040	0.1003	0.0952	0.0852	0.0917	0.0913	0.0928	0.0904	0.0909	0.0853	0.1018	0.1046	0.0985	0.0979	0.0913	0.0844	0.0644	0.0649	0.0626	0.0638	0.0635	0.0632	0.0648	0.0646	0.0655	0.0654	0.0637	0.0673	0.0697	0.0644	0.0645	0.0640	0.0642	0.0682	0.0660	0.0640	0.0660	0.0635	0.0636	0.0735
17=16:59:59	14976	321	0.1174	0.1180	0.1115	0.1079	0.0978	0.0874	0.1118	0.1134	0.1137	0.1107	0.0990	0.0891	0.1127	0.1154	0.1145	0.1081	0.0987	0.0900	0.1156	0.1169	0.1163	0.1117	0.0985	0.0893	0.1156	0.1127	0.1103	0.1036	0.0953	0.0888	0.1204	0.1157	0.1122	0.1102	0.1024	0.0910	0.1028	0.1071	0.1036	0.0983	0.0911	0.0881	0.1178	0.1140	0.1130	0.1076	0.1009	0.0931	0.1051	0.0994	0.0956	0.0941	0.0935	0.0894	0.1170	0.1136	0.1098	0.1057	0.0991	0.0863	0.0931	0.0919	0.0947	0.0925	0.0919	0.0873	0.1052	0.1092	0.1007	0.1010	0.0936	0.0874	0.0656	0.0655	0.0644	0.0641	0.0639	0.0639	0.0652	0.0650	0.0654	0.0657	0.0650	0.0679	0.0701	0.0652	0.0646	0.0636	0.0647	0.0686	0.0667	0.0652	0.0675	0.0647	0.0644	0.0746
18=17:14:40	15857	321	0.1208	0.1218	0.1171	0.1150	0.1018	0.0887	0.1183	0.1198	0.1228	0.1183	0.1012	0.0889	0.1212	0.1180	0.1156	0.1091	0.0995	0.0892	0.1202	0.1187	0.1198	0.1158	0.1013	0.0894	0.1155	0.1155	0.1149	0.1061	0.0982	0.0898	0.1295	0.1247	0.1175	0.1141	0.1058	0.0922	0.1057	0.1089	0.1062	0.0973	0.0918	0.0884	0.1219	0.1186	0.1156	0.1126	0.1025	0.0934	0.1031	0.1028	0.0997	0.0981	0.0936	0.0906	0.1206	0.1220	0.1167	0.1147	0.1012	0.0873	0.0947	0.0936	0.0939	0.0912	0.0906	0.0872	0.1095	0.1131	0.1015	0.1035	0.0960	0.0873	0.0652	0.0657	0.0640	0.0634	0.0640	0.0643	0.0655	0.0649	0.0660	0.0658	0.0651	0.0678	0.0705	0.0640	0.0649	0.0642	0.0643	0.0688	0.0664	0.0648	0.0660	0.0650	0.0642	0.0752
19=17:29:21	16738	318	0.1264	0.1356	0.1292	0.1189	0.1026	0.0877	0.1231	0.1262	0.1278	0.1175	0.1031	0.0927	0.1218	0.1327	0.1280	0.1167	0.1020	0.0927	0.1316	0.1295	0.1261	0.1186	0.1036	0.0912	0.1343	0.1216	0.1196	0.1116	0.1033	0.0901	0.1326	0.1281	0.1249	0.1204	0.1079	0.0922	0.1082	0.1153	0.1115	0.1047	0.0971	0.0903	0.1299	0.1249	0.1208	0.1168	0.1067	0.0932	0.1036	0.1098	0.1009	0.0982	0.0948	0.0908	0.1297	0.1267	0.1183	0.1118	0.1040	0.0887	0.0942	0.0971	0.1026	0.0946	0.0921	0.0884	0.1137	0.1194	0.1061	0.1053	0.0962	0.0863	0.0651	0.0650	0.0640	0.0636	0.0632	0.0643	0.0640	0.0650	0.0652	0.0657	0.0648	0.0674	0.0700	0.0649	0.0646	0.0639	0.0643	0.0680	0.0657	0.0644	0.0670	0.0645	0.0642	0.0754
20=17:44:02	17618	318	0.1381	0.1403	0.1333	0.1254	0.1053	0.0884	0.1289	0.1353	0.1370	0.1259	0.1073	0.0925	0.1305	0.1392	0.1305	0.1208	0.1066	0.0936	0.1429	0.1361	0.1311	0.1255	0.1091	0.0922	0.1383	0.1234	0.1228	0.1147	0.1161	0.0910	0.1386	0.1345	0.1313	0.1278	0.1117	0.0931	0.1145	0.1171	0.1139	0.1083	0.0977	0.0911	0.1368	0.1318	0.1356	0.1248	0.1116	0.0927	0.1074	0.1092	0.1040	0.0999	0.0956	0.0921	0.1356	0.1338	0.1244	0.1155	0.1064	0.0888	0.0969	0.0971	0.0977	0.0935	0.0933	0.0896	0.1198	0.1268	0.1086	0.1104	0.0980	0.0882	0.0653	0.0658	0.0642	0.0643	0.0637	0.0635	0.0651	0.0651	0.0658	0.0659	0.0650	0.0676	0.0703	0.0652	0.0648	0.0646	0.0642	0.0684	0.0664	0.0645	0.0670	0.0647	0.0645	0.0760
21=17:58:43	18499	318	0.1441	0.1513	0.1406	0.1312	0.1091	0.0896	0.1386	0.1421	0.1432	0.1300	0.1089	0.0934	0.1378	0.1484	0.1396	0.1275	0.1085	0.0951	0.1516	0.1442	0.1390	0.1308	0.1109	0.0923	0.1484	0.1315	0.1292	0.1202	0.1127	0.0919	0.1469	0.1420	0.1394	0.1337	0.1159	0.0938	0.1192	0.1230	0.1194	0.1101	0.1003	0.0915	0.1454	0.1404	0.1382	0.1315	0.1155	0.0949	0.1088	0.1134	0.1061	0.1027	0.0984	0.0917	0.1452	0.1426	0.1300	0.1210	0.1111	0.0898	0.0978	0.0991	0.1011	0.0952	0.0942	0.0887	0.1235	0.1346	0.1131	0.1136	0.1013	0.0866	0.0648	0.0651	0.0635	0.0638	0.0637	0.0636	0.0644	0.0648	0.0651	0.0646	0.0648	0.0669	0.0702	0.0648	0.0642	0.0638	0.0639	0.0681	0.0660	0.0644	0.0667	0.0642	0.0640	0.0759
22=18:13:24	19380	318	0.1623	0.1545	0.1468	0.1420	0.1151	0.0901	0.1421	0.1478	0.1512	0.1377	0.1132	0.0932	0.1495	0.1548	0.1468	0.1369	0.1194	0.0939	0.1533	0.1504	0.1457	0.1352	0.1144	0.0935	0.1437	0.1395	0.1355	0.1238	0.1157	0.0926	0.1592	0.1511	0.1417	0.1403	0.1205	0.0950	0.1199	0.1325	0.1276	0.1142	0.1000	0.0913	0.1544	0.1490	0.1403	0.1363	0.1158	0.0977	0.1189	0.1175	0.1104	0.1061	0.0989	0.0934	0.1524	0.1521	0.1382	0.1312	0.1148	0.0902	0.0993	0.1005	0.1041	0.0963	0.0948	0.0906	0.1294	0.1367	0.1162	0.1167	0.1037	0.0891	0.0649	0.0653	0.0657	0.0642	0.0635	0.0640	0.0649	0.0649	0.0657	0.0654	0.0647	0.0678	0.0699	0.0648	0.0637	0.0638	0.0642	0.0685	0.0662	0.0649	0.0668	0.0644	0.0640	0.0766
23=18:28:05	20261	318	0.1664	0.1712	0.1634	0.1576	0.1217	0.0933	0.1628	0.1678	0.1720	0.1519	0.1203	0.0945	0.1618	0.1623	0.1517	0.1397	0.1164	0.0945	0.1658	0.1593	0.1570	0.1466	0.1209	0.0947	0.1509	0.1467	0.1459	0.1316	0.1176	0.0961	0.1767	0.1671	0.1576	0.1533	0.1278	0.0970	0.1297	0.1319	0.1284	0.1174	0.1005	0.0919	0.1622	0.1573	0.1498	0.1472	0.1245	0.0984	0.1160	0.1245	0.1175	0.1097	0.1040	0.0961	0.1694	0.1722	0.1517	0.1388	0.1216	0.0913	0.1019	0.1007	0.1055	0.0971	0.0950	0.0905	0.1342	0.1460	0.1174	0.1229	0.1069	0.0888	0.0653	0.0658	0.0647	0.0641	0.0638	0.0645	0.0650	0.0647	0.0650	0.0664	0.0654	0.0685	0.0706	0.0651	0.0652	0.0636	0.0646	0.0687	0.0665	0.0650	0.0671	0.0651	0.0644	0.0771
24=18:42:45	21142	318	0.1847	0.1837	0.1721	0.1636	0.1255	0.0938	0.1676	0.1736	0.1769	0.1597	0.1256	0.0961	0.1710	0.1789	0.1728	0.1559	0.1245	0.0953	0.1774	0.1701	0.1691	0.1590	0.1244	0.0954	0.1643	0.1641	0.1586	0.1397	0.1209	0.0967	0.1895	0.1773	0.1677	0.1616	0.1327	0.0976	0.1335	0.1451	0.1366	0.1232	0.1054	0.0944	0.1774	0.1716	0.1680	0.1568	0.1278	0.1005	0.1322	0.1269	0.1198	0.1130	0.1068	0.0959	0.1776	0.1736	0.1590	0.1452	0.1251	0.0908	0.1034	0.1031	0.1057	0.0993	0.0967	0.0914	0.1420	0.1550	0.1219	0.1290	0.1099	0.0895	0.0647	0.0650	0.0627	0.0637	0.0633	0.0637	0.0645	0.0646	0.0655	0.0656	0.0641	0.0677	0.0694	0.0645	0.0639	0.0638	0.0641	0.0679	0.0661	0.0647	0.0665	0.0634	0.0636	0.0769
25=18:57:26	22023	318	0.2036	0.1975	0.1911	0.1824	0.1336	0.0938	0.1844	0.1923	0.1999	0.1755	0.1321	0.0966	0.1870	0.1899	0.1791	0.1596	0.1279	0.0961	0.1935	0.1853	0.1817	0.1699	0.1323	0.0962	0.1757	0.1684	0.1645	0.1484	0.1299	0.0994	0.2096	0.1941	0.1842	0.1756	0.1418	0.0988	0.1403	0.1501	0.1412	0.1271	0.1086	0.0937	0.1925	0.1837	0.1759	0.1673	0.1357	0.1008	0.1296	0.1369	0.1250	0.1188	0.1089	0.0977	0.1965	0.1972	0.1730	0.1572	0.1328	0.0925	0.1050	0.1047	0.1075	0.0998	0.0968	0.0923	0.1503	0.1651	0.1272	0.1323	0.1133	0.0894	0.0648	0.0650	0.0638	0.0634	0.0635	0.0634	0.0641	0.0647	0.0657	0.0656	0.0648	0.0681	0.0699	0.0641	0.0640	0.0640	0.0631	0.0679	0.0664	0.0643	0.0666	0.0641	0.0636	0.0771
26=19:12:07	22904	316	0.2101	0.2098	0.2003	0.1914	0.1433	0.0966	0.2027	0.2083	0.2132	0.1896	0.1385	0.0970	0.2018	0.2066	0.1929	0.1719	0.1316	0.0959	0.2065	0.1995	0.1975	0.1842	0.1378	0.0974	0.1837	0.1812	0.1792	0.1567	0.1331	0.0978	0.2279	0.2119	0.2019	0.1876	0.1465	0.1008	0.1491	0.1584	0.1477	0.1304	0.1098	0.0953	0.2086	0.1980	0.1877	0.1808	0.1412	0.1022	0.1361	0.1342	0.1287	0.1258	0.1145	0.0992	0.2110	0.2088	0.1856	0.1694	0.1400	0.0934	0.1098	0.1055	0.1141	0.1006	0.0982	0.0934	0.1585	0.1732	0.1312	0.1419	0.1179	0.0892	0.0652	0.0652	0.0639	0.0636	0.0625	0.0639	0.0647	0.0645	0.0652	0.0658	0.0646	0.0678	0.0697	0.0645	0.0641	0.0637	0.0640	0.0681	0.0663	0.0633	0.0662	0.0647	0.0634	0.0776
27=19:26:48	23784	316	0.2380	0.2356	0.2238	0.2096	0.1435	0.0945	0.2139	0.2266	0.2310	0.1993	0.1412	0.0995	0.2169	0.2336	0.2173	0.1895	0.1451	0.1005	0.2352	0.2217	0.2176	0.1973	0.1457	0.0981	0.2105	0.1875	0.1882	0.1699	0.1404	0.0993	0.2388	0.2240	0.2119	0.2057	0.1569	0.1011	0.1592	0.1719	0.1625	0.1465	0.1177	0.0974	0.2314	0.2198	0.2109	0.1976	0.1505	0.1005	0.1406	0.1467	0.1355	0.1252	0.1132	0.0995	0.2298	0.2258	0.1992	0.1773	0.1469	0.0966	0.1100	0.1142	0.1159	0.1060	0.1014	0.0957	0.1729	0.1915	0.1373	0.1519	0.1211	0.0908	0.0649	0.0654	0.0640	0.0637	0.0634	0.0637	0.0649	0.0649	0.0652	0.0650	0.0652	0.0683	0.0700	0.0648	0.0639	0.0641	0.0637	0.0678	0.0661	0.0646	0.0668	0.0644	0.0639	0.0779
28=19:41:29	24665	316	0.2599	0.2485	0.2370	0.2257	0.1547	0.0984	0.2386	0.2496	0.2587	0.2285	0.1584	0.1010	0.2442	0.2509	0.2315	0.2038	0.1501	0.1009	0.2620	0.2435	0.2413	0.2201	0.1576	0.0973	0.2194	0.2019	0.2009	0.1792	0.1464	0.1022	0.2719	0.2548	0.2399	0.2253	0.1701	0.1026	0.1694	0.1805	0.1703	0.1492	0.1215	0.1003	0.2535	0.2416	0.2273	0.2149	0.1587	0.1010	0.1530	0.1469	0.1381	0.1293	0.1205	0.1024	0.2494	0.2509	0.2201	0.1937	0.1564	0.0967	0.1175	0.1127	0.1205	0.1075	0.1025	0.0971	0.1819	0.2056	0.1436	0.1612	0.1287	0.0904	0.0647	0.0651	0.0638	0.0641	0.0638	0.0638	0.0647	0.0649	0.0656	0.0658	0.0657	0.0686	0.0699	0.0645	0.0645	0.0642	0.0638	0.0679	0.0664	0.0647	0.0669	0.0650	0.0639	0.0776
29=19:56:09	25546	316	0.2788	0.2760	0.2612	0.2394	0.1638	0.0991	0.2634	0.2732	0.2770	0.2424	0.1635	0.1023	0.2604	0.2802	0.2640	0.2307	0.1632	0.1027	0.2827	0.2743	0.2676	0.2444	0.1655	0.1006	0.2431	0.2204	0.2221	0.1953	0.1545	0.1030	0.2918	0.2762	0.2611	0.2415	0.1773	0.1038	0.1822	0.1990	0.1840	0.1597	0.1284	0.1027	0.2825	0.2670	0.2528	0.2344	0.1716	0.1050	0.1597	0.1552	0.1443	0.1364	0.1267	0.1046	0.2703	0.2699	0.2386	0.2111	0.1686	0.0985	0.1198	0.1177	0.1236	0.1138	0.1071	0.0984	0.1947	0.2176	0.1528	0.1742	0.1361	0.0906	0.0646	0.0649	0.0635	0.0630	0.0634	0.0638	0.0643	0.0646	0.0653	0.0655	0.0657	0.0678	0.0692	0.0638	0.0647	0.0636	0.0641	0.0678	0.0656	0.0641	0.0654	0.0643	0.0635	0.0775
30=20:10:50	26427	316	0.3107	0.3022	0.2887	0.2699	0.1734	0.0983	0.2866	0.3023	0.3041	0.2643	0.1725	0.1027	0.2859	0.3111	0.2859	0.2472	0.1744	0.1071	0.3156	0.2982	0.2908	0.2642	0.1747	0.1003	0.2575	0.2361	0.2376	0.2076	0.1699	0.1040	0.3200	0.2992	0.2860	0.2688	0.1897	0.1073	0.1927	0.2124	0.2003	0.1743	0.1355	0.1038	0.3054	0.2922	0.2717	0.2621	0.1814	0.1044	0.1579	0.1678	0.1575	0.1420	0.1302	0.1076	0.3006	0.2992	0.2589	0.2263	0.1774	0.1002	0.1204	0.1242	0.1280	0.1151	0.1080	0.1007	0.2106	0.2383	0.1594	0.1831	0.1409	0.0914	0.0647	0.0646	0.0636	0.0634	0.0633	0.0627	0.0644	0.0646	0.0651	0.0654	0.0665	0.0683	0.0696	0.0646	0.0640	0.0636	0.0639	0.0675	0.0652	0.0643	0.0661	0.0641	0.0637	0.0778
31=20:25:31	27308	316	0.3282	0.3263	0.3106	0.2931	0.1878	0.1016	0.3193	0.3310	0.3391	0.2940	0.1900	0.1035	0.3163	0.3290	0.3063	0.2659	0.1791	0.1038	0.3386	0.3170	0.3227	0.2898	0.1905	0.1010	0.2760	0.2550	0.2585	0.2256	0.1742	0.1062	0.3581	0.3377	0.3123	0.2972	0.2054	0.1096	0.2078	0.2236	0.2081	0.1765	0.1383	0.1046	0.3387	0.3183	0.2977	0.2780	0.1933	0.1054	0.1744	0.1712	0.1637	0.1501	0.1374	0.1111	0.3295	0.3277	0.2860	0.2518	0.1917	0.1005	0.1297	0.1224	0.1267	0.1163	0.1100	0.1020	0.2182	0.2502	0.1637	0.1964	0.1498	0.0909	0.0644	0.0647	0.0632	0.0626	0.0632	0.0635	0.0644	0.0642	0.0652	0.0652	0.0665	0.0679	0.0693	0.0635	0.0636	0.0638	0.0639	0.0673	0.0658	0.0643	0.0658	0.0638	0.0632	0.0778
32=20:40:12	28188	315	0.3662	0.3668	0.3491	0.3188	0.1952	0.1023	0.3498	0.3626	0.3690	0.3184	0.1940	0.1073	0.3361	0.3735	0.3418	0.2904	0.1896	0.1065	0.3801	0.3554	0.3484	0.3177	0.1960	0.1031	0.3130	0.2739	0.2790	0.2468	0.1909	0.1076	0.3852	0.3585	0.3477	0.3247	0.2186	0.1101	0.2242	0.2401	0.2251	0.1969	0.1525	0.1070	0.3688	0.3506	0.3231	0.3101	0.2094	0.1078	0.1751	0.1869	0.1717	0.1556	0.1407	0.1125	0.3608	0.3590	0.3094	0.2689	0.2061	0.1037	0.1284	0.1317	0.1368	0.1232	0.1115	0.1037	0.2369	0.2724	0.1760	0.2096	0.1559	0.0923	0.0646	0.0645	0.0632	0.0625	0.0632	0.0634	0.0646	0.0645	0.0649	0.0652	0.0679	0.0682	0.0697	0.0641	0.0640	0.0632	0.0638	0.0673	0.0656	0.0641	0.0662	0.0635	0.0635	0.0778
33=20:54:53	29069	315	0.4044	0.4101	0.3867	0.3549	0.2142	0.1057	0.3874	0.3980	0.4034	0.3492	0.2112	0.1088	0.3727	0.4141	0.3770	0.3179	0.2038	0.1085	0.4158	0.3906	0.3835	0.3447	0.2100	0.1080	0.3442	0.3024	0.3118	0.2714	0.2074	0.1091	0.4253	0.4016	0.3812	0.3560	0.2309	0.1118	0.2437	0.2637	0.2440	0.2097	0.1610	0.1108	0.4050	0.3823	0.3534	0.3428	0.2258	0.1089	0.1894	0.1966	0.1829	0.1665	0.1507	0.1163	0.4013	0.3937	0.3391	0.2964	0.2196	0.1051	0.1339	0.1379	0.1454	0.1254	0.1151	0.1047	0.2488	0.2883	0.1796	0.2231	0.1636	0.0949	0.0652	0.0657	0.0641	0.0642	0.0638	0.0642	0.0646	0.0639	0.0655	0.0660	0.0688	0.0687	0.0698	0.0648	0.0645	0.0645	0.0635	0.0680	0.0663	0.0648	0.0673	0.0645	0.0640	0.0783
34=21:09:37	29953	315	0.4363	0.4326	0.4210	0.3935	0.2325	0.1062	0.4210	0.4394	0.4539	0.3914	0.2271	0.1094	0.4260	0.4378	0.4004	0.3417	0.2194	0.1104	0.4550	0.4238	0.4197	0.3847	0.2317	0.1079	0.3634	0.3153	0.3291	0.2871	0.2215	0.1144	0.4693	0.4413	0.4184	0.3969	0.2581	0.1112	0.2627	0.2790	0.2599	0.2216	0.1656	0.1099	0.4440	0.4175	0.3959	0.3772	0.2413	0.1095	0.2010	0.2088	0.1944	0.1773	0.1557	0.1178	0.4392	0.4379	0.3760	0.3256	0.2389	0.1052	0.1403	0.1366	0.1425	0.1271	0.1164	0.1062	0.2662	0.3096	0.1903	0.2366	0.1746	0.0955	0.0650	0.0653	0.0659	0.0639	0.0637	0.0641	0.0646	0.0653	0.0654	0.0652	0.0701	0.0688	0.0700	0.0648	0.0638	0.0639	0.0640	0.0679	0.0659	0.0648	0.0669	0.0645	0.0636	0.0786
35=21:24:18	30834	315	0.4738	0.4744	0.4555	0.4227	0.2421	0.1050	0.4621	0.4730	0.4885	0.4223	0.2413	0.1111	0.4558	0.4783	0.4432	0.3760	0.2312	0.1105	0.4911	0.4640	0.4568	0.4204	0.2447	0.1106	0.4083	0.3428	0.3630	0.3137	0.2361	0.1134	0.5024	0.4726	0.4562	0.4299	0.2724	0.1131	0.2909	0.3000	0.2780	0.2364	0.1765	0.1131	0.4851	0.4517	0.4304	0.4113	0.2596	0.1116	0.2192	0.2202	0.2007	0.1828	0.1656	0.1216	0.4743	0.4732	0.4069	0.3570	0.2538	0.1016	0.1475	0.1435	0.1491	0.1336	0.1201	0.1080	0.2802	0.3231	0.1983	0.2497	0.1859	0.0913	0.0645	0.0648	0.0632	0.0633	0.0633	0.0635	0.0644	0.0636	0.0650	0.0653	0.0652	0.0685	0.0694	0.0643	0.0642	0.0637	0.0628	0.0678	0.0659	0.0647	0.0667	0.0638	0.0634	0.0774
36=21:38:58	31715	313	0.5093	0.5081	0.4927	0.4538	0.2588	0.1080	0.5021	0.5152	0.5231	0.4676	0.2583	0.1120	0.4878	0.5187	0.4825	0.4169	0.2504	0.1124	0.5286	0.5036	0.4940	0.4601	0.2591	0.1110	0.4350	0.3701	0.3883	0.3363	0.2504	0.1150	0.5431	0.5070	0.4974	0.4607	0.2908	0.1132	0.3126	0.3269	0.2978	0.2591	0.1891	0.1164	0.5194	0.4984	0.4643	0.4525	0.2788	0.1129	0.2324	0.2292	0.2132	0.1932	0.1728	0.1245	0.5116	0.5077	0.4463	0.3833	0.2739	0.1025	0.1505	0.1485	0.1584	0.1395	0.1247	0.1110	0.2956	0.3445	0.2068	0.2633	0.1942	0.0930	0.0650	0.0652	0.0639	0.0638	0.0636	0.0638	0.0647	0.0648	0.0644	0.0658	0.0656	0.0687	0.0699	0.0646	0.0640	0.0633	0.0638	0.0684	0.0663	0.0646	0.0668	0.0639	0.0637	0.0774
37=21:53:39	32596	313	0.5611	0.5490	0.5335	0.5043	0.2848	0.1092	0.5316	0.5540	0.5641	0.5070	0.2779	0.1123	0.5344	0.5588	0.5238	0.4596	0.2794	0.1168	0.5756	0.5318	0.5332	0.4927	0.2860	0.1095	0.4587	0.4116	0.4278	0.3642	0.2712	0.1197	0.5918	0.5563	0.5292	0.5068	0.3127	0.1177	0.3294	0.3576	0.3363	0.2803	0.2007	0.1163	0.5630	0.5346	0.5056	0.4901	0.2964	0.1163	0.2558	0.2522	0.2365	0.2126	0.1854	0.1270	0.5531	0.5456	0.4877	0.4267	0.2898	0.1020	0.1600	0.1594	0.1640	0.1456	0.1324	0.1165	0.3140	0.3697	0.2106	0.2796	0.2050	0.0918	0.0650	0.0650	0.0638	0.0642	0.0636	0.0639	0.0645	0.0649	0.0656	0.0657	0.0654	0.0689	0.0694	0.0645	0.0646	0.0642	0.0634	0.0683	0.0662	0.0649	0.0666	0.0646	0.0635	0.0777
38=22:08:20	33477	313	0.5865	0.5975	0.5786	0.5437	0.3073	0.1092	0.5947	0.6015	0.6225	0.5512	0.3027	0.1137	0.5754	0.6070	0.5570	0.4881	0.2870	0.1148	0.6194	0.5881	0.5799	0.5371	0.3069	0.1113	0.4962	0.4351	0.4577	0.4038	0.2959	0.1226	0.6414	0.6015	0.5843	0.5429	0.3459	0.1161	0.3657	0.3809	0.3485	0.2960	0.2134	0.1189	0.6086	0.5756	0.5406	0.5300	0.3269	0.1138	0.2518	0.2633	0.2499	0.2226	0.1967	0.1343	0.5959	0.5919	0.5235	0.4642	0.3213	0.1038	0.1643	0.1625	0.1729	0.1470	0.1319	0.1135	0.3265	0.3804	0.2242	0.2953	0.2200	0.0911	0.0647	0.0647	0.0636	0.0638	0.0629	0.0638	0.0646	0.0644	0.0649	0.0661	0.0654	0.0686	0.0698	0.0643	0.0642	0.0640	0.0637	0.0680	0.0646	0.0645	0.0663	0.0640	0.0632	0.0777
39=22:23:01	34357	313	0.6506	0.6356	0.6221	0.5827	0.3280	0.1089	0.6245	0.6465	0.6607	0.5907	0.3238	0.1150	0.6232	0.6579	0.6068	0.5257	0.3148	0.1173	0.6694	0.6256	0.6285	0.5809	0.3378	0.1136	0.5404	0.4672	0.4875	0.4320	0.3193	0.1253	0.6846	0.6430	0.6179	0.5911	0.3682	0.1187	0.3918	0.4044	0.3823	0.3254	0.2342	0.1226	0.6478	0.6210	0.5864	0.5728	0.3513	0.1186	0.2772	0.2835	0.2647	0.2324	0.2021	0.1343	0.6349	0.6322	0.5645	0.4932	0.3388	0.1046	0.1712	0.1720	0.1840	0.1550	0.1383	0.1189	0.3426	0.4033	0.2281	0.3143	0.2317	0.0949	0.0650	0.0655	0.0634	0.0638	0.0635	0.0638	0.0647	0.0650	0.0657	0.0657	0.0654	0.0684	0.0697	0.0648	0.0647	0.0640	0.0644	0.0686	0.0659	0.0645	0.0665	0.0630	0.0634	0.0779
40=22:37:42	35238	313	0.6875	0.6831	0.6781	0.6353	0.3633	0.1125	0.6793	0.6884	0.7110	0.6427	0.3506	0.1169	0.6704	0.7009	0.6491	0.5735	0.3368	0.1165	0.7129	0.6755	0.6650	0.6302	0.3648	0.1146	0.5642	0.5043	0.5312	0.4747	0.3514	0.1289	0.7364	0.6958	0.6758	0.6335	0.4090	0.1207	0.4253	0.4432	0.4144	0.3491	0.2457	0.1246	0.6921	0.6624	0.6379	0.6263	0.3877	0.1191	0.2896	0.3097	0.2911	0.2574	0.2231	0.1414	0.6825	0.6783	0.6108	0.5445	0.3790	0.1049	0.1817	0.1772	0.1856	0.1600	0.1409	0.1208	0.3662	0.4228	0.2399	0.3291	0.2536	0.0931	0.0648	0.0650	0.0637	0.0629	0.0632	0.0637	0.0648	0.0649	0.0654	0.0656	0.0662	0.0687	0.0701	0.0637	0.0644	0.0641	0.0641	0.0681	0.0659	0.0645	0.0659	0.0640	0.0639	0.0778
41=22:52:22	36119	313	0.7362	0.7325	0.7176	0.6815	0.3872	0.1127	0.7302	0.7426	0.7636	0.6952	0.3799	0.1183	0.7098	0.7547	0.7022	0.6220	0.3686	0.1214	0.7623	0.7227	0.7214	0.6827	0.3914	0.1160	0.6170	0.5408	0.5645	0.5049	0.3738	0.1311	0.7796	0.7366	0.7202	0.6883	0.4403	0.1236	0.4527	0.4766	0.4434	0.3782	0.2715	0.1303	0.7478	0.7125	0.6828	0.6674	0.4163	0.1211	0.3091	0.3239	0.3022	0.2687	0.2348	0.1457	0.7217	0.7208	0.6517	0.5785	0.3990	0.1072	0.1899	0.1896	0.2020	0.1706	0.1502	0.1238	0.3812	0.4455	0.2477	0.3504	0.2627	0.0936	0.0645	0.0652	0.0638	0.0634	0.0635	0.0637	0.0643	0.0647	0.0655	0.0659	0.0639	0.0686	0.0698	0.0643	0.0643	0.0640	0.0641	0.0682	0.0656	0.0642	0.0657	0.0636	0.0635	0.0772
42=23:07:03	37000	313	0.7617	0.7951	0.7685	0.7288	0.4252	0.1182	0.7725	0.7853	0.7891	0.7366	0.4114	0.1230	0.7531	0.7927	0.7562	0.6709	0.3940	0.1194	0.8043	0.7615	0.7719	0.7216	0.4247	0.1190	0.6412	0.5911	0.6187	0.5564	0.4127	0.1327	0.8187	0.7879	0.7579	0.7319	0.4664	0.1264	0.4919	0.5193	0.4789	0.4055	0.2841	0.1306	0.7864	0.7568	0.7285	0.7166	0.4518	0.1209	0.3251	0.3506	0.3317	0.2963	0.2608	0.1571	0.7633	0.7470	0.6985	0.6272	0.4354	0.1071	0.1970	0.2029	0.2166	0.1803	0.1579	0.1267	0.3881	0.4628	0.2550	0.3722	0.2822	0.0924	0.0655	0.0654	0.0642	0.0639	0.0636	0.0643	0.0653	0.0649	0.0659	0.0653	0.0650	0.0694	0.0699	0.0647	0.0646	0.0643	0.0644	0.0682	0.0667	0.0647	0.0667	0.0642	0.0637	0.0782
43=23:21:44	37881	313	0.8091	0.8167	0.7990	0.7680	0.4480	0.1161	0.8029	0.8172	0.8343	0.7766	0.4390	0.1218	0.7889	0.8336	0.7908	0.7162	0.4303	0.1263	0.8401	0.8033	0.8028	0.7593	0.4564	0.1181	0.6776	0.6155	0.6430	0.5769	0.4375	0.1333	0.8507	0.8205	0.7989	0.7739	0.5069	0.1259	0.5275	0.5421	0.5123	0.4401	0.3116	0.1353	0.8298	0.7907	0.7706	0.7595	0.4873	0.1257	0.3463	0.3709	0.3546	0.3077	0.2649	0.1567	0.7912	0.7896	0.7354	0.6715	0.4673	0.1079	0.2050	0.2149	0.2243	0.1903	0.1645	0.1321	0.4103	0.4793	0.2647	0.3827	0.2990	0.0926	0.0643	0.0647	0.0637	0.0632	0.0626	0.0636	0.0648	0.0646	0.0650	0.0657	0.0646	0.0684	0.0691	0.0641	0.0641	0.0638	0.0636	0.0676	0.0656	0.0635	0.0660	0.0639	0.0634	0.0773
44=23:36:25	38762	313	0.8292	0.8517	0.8402	0.8186	0.4960	0.1195	0.8559	0.8587	0.8742	0.8291	0.4871	0.1228	0.8363	0.8636	0.8314	0.7663	0.4666	0.1248	0.8717	0.8416	0.8409	0.8199	0.4998	0.1175	0.7265	0.6733	0.6917	0.6216	0.4729	0.1404	0.8880	0.8657	0.8450	0.8209	0.5567	0.1309	0.5579	0.5804	0.5503	0.4680	0.3333	0.1377	0.8617	0.8302	0.8224	0.8040	0.5167	0.1291	0.3850	0.3911	0.3749	0.3358	0.2885	0.1648	0.8230	0.8264	0.7741	0.7216	0.5107	0.1069	0.2266	0.2179	0.2309	0.1968	0.1726	0.1360	0.4282	0.4961	0.2737	0.3961	0.3217	0.0928	0.0649	0.0651	0.0639	0.0630	0.0636	0.0639	0.0649	0.0649	0.0657	0.0660	0.0644	0.0691	0.0699	0.0639	0.0645	0.0640	0.0637	0.0680	0.0662	0.0643	0.0664	0.0640	0.0636	0.0773
45=23:51:06	39642	313	0.8133	0.8826	0.8737	0.8539	0.5236	0.1225	0.8746	0.8788	0.8728	0.8647	0.5184	0.1242	0.8428	0.8780	0.8682	0.8043	0.4886	0.1242	0.8770	0.8650	0.8643	0.8493	0.5323	0.1222	0.7689	0.7139	0.7426	0.6790	0.5184	0.1432	0.8943	0.8838	0.8643	0.8620	0.5931	0.1311	0.5996	0.6211	0.5845	0.5018	0.3571	0.1423	0.8781	0.8592	0.8508	0.8377	0.5596	0.1318	0.3965	0.4262	0.4030	0.3607	0.3136	0.1796	0.8544	0.8456	0.8157	0.7602	0.5466	0.1101	0.2335	0.2294	0.2515	0.2089	0.1774	0.1383	0.4380	0.5115	0.2795	0.4191	0.3343	0.0930	0.0645	0.0647	0.0635	0.0632	0.0620	0.0629	0.0645	0.0645	0.0648	0.0659	0.0641	0.0685	0.0691	0.0642	0.0636	0.0633	0.0637	0.0674	0.0654	0.0633	0.0659	0.0634	0.0632	0.0767
46=00:05:47	40523	311	0.8219	0.8875	0.8851	0.8716	0.5643	0.1232	0.8773	0.8683	0.8682	0.8642	0.5494	0.1279	0.8484	0.8809	0.8900	0.8499	0.5366	0.1281	0.8806	0.8671	0.8591	0.8731	0.5670	0.1236	0.8050	0.7549	0.7818	0.7185	0.5543	0.1468	0.8860	0.8773	0.8622	0.8714	0.6261	0.1342	0.6464	0.6669	0.6252	0.5364	0.3899	0.1472	0.8746	0.8572	0.8763	0.8624	0.6060	0.1290	0.4187	0.4650	0.4333	0.3877	0.3335	0.1839	0.8614	0.8437	0.8275	0.7933	0.5847	0.1104	0.2471	0.2517	0.2697	0.2263	0.1900	0.1460	0.4543	0.5243	0.2922	0.4344	0.3546	0.0944	0.0643	0.0648	0.0639	0.0636	0.0631	0.0638	0.0645	0.0646	0.0643	0.0660	0.0643	0.0689	0.0700	0.0643	0.0641	0.0635	0.0639	0.0682	0.0657	0.0641	0.0664	0.0642	0.0633	0.0777
47=00:20:28	41404	311	0.8286	0.8743	0.8698	0.8616	0.5995	0.1228	0.8678	0.8626	0.8694	0.8550	0.5822	0.1265	0.8445	0.8728	0.8723	0.8653	0.5617	0.1282	0.8730	0.8529	0.8498	0.8560	0.5960	0.1240	0.8213	0.7876	0.8073	0.7493	0.5869	0.1498	0.8835	0.8786	0.8501	0.8683	0.6644	0.1365	0.6836	0.6884	0.6576	0.5621	0.4108	0.1472	0.8761	0.8432	0.8731	0.8468	0.6509	0.1338	0.4458	0.4811	0.4561	0.4134	0.3553	0.1915	0.8623	0.8521	0.8266	0.8244	0.6093	0.1118	0.2544	0.2608	0.2778	0.2281	0.1958	0.1468	0.4624	0.5346	0.2951	0.4433	0.3699	0.0921	0.0644	0.0649	0.0631	0.0634	0.0631	0.0631	0.0643	0.0640	0.0653	0.0658	0.0642	0.0691	0.0691	0.0639	0.0642	0.0635	0.0628	0.0677	0.0658	0.0638	0.0663	0.0639	0.0630	0.0773
48=00:35:08	42285	311	0.8396	0.8857	0.8803	0.8653	0.6436	0.1255	0.8721	0.8820	0.8744	0.8735	0.6293	0.1299	0.8488	0.8799	0.8746	0.8764	0.6076	0.1304	0.8818	0.8598	0.8608	0.8593	0.6522	0.1284	0.8366	0.8223	0.8522	0.7920	0.6303	0.1575	0.8980	0.8861	0.8608	0.8800	0.7124	0.1395	0.7243	0.7309	0.7012	0.6025	0.4464	0.1548	0.8767	0.8566	0.8672	0.8594	0.6888	0.1347	0.4791	0.5063	0.4895	0.4389	0.3790	0.2007	0.8695	0.8527	0.8543	0.8501	0.6673	0.1134	0.2751	0.2760	0.2944	0.2492	0.2066	0.1560	0.4728	0.5477	0.3034	0.4609	0.3933	0.0958	0.0650	0.0656	0.0653	0.0640	0.0637	0.0638	0.0650	0.0648	0.0652	0.0659	0.0650	0.0693	0.0698	0.0650	0.0632	0.0640	0.0641	0.0680	0.0663	0.0648	0.0666	0.0640	0.0635	0.0781
49=00:49:49	43166	311	0.8335	0.8895	0.8792	0.8701	0.6901	0.1284	0.8823	0.8773	0.8781	0.8771	0.6686	0.1276	0.8549	0.8719	0.8797	0.8816	0.6476	0.1307	0.8801	0.8617	0.8633	0.8723	0.6927	0.1283	0.8298	0.8517	0.8646	0.8270	0.6622	0.1570	0.8974	0.8851	0.8628	0.8735	0.7552	0.1436	0.7391	0.7681	0.7337	0.6291	0.4703	0.1591	0.8809	0.8564	0.8735	0.8598	0.7246	0.1395	0.5075	0.5305	0.5095	0.4673	0.4053	0.2073	0.8668	0.8541	0.8386	0.8511	0.6968	0.1107	0.2895	0.2810	0.3070	0.2582	0.2197	0.1599	0.4830	0.5550	0.3093	0.4681	0.4124	0.0917	0.0647	0.0651	0.0637	0.0627	0.0630	0.0636	0.0648	0.0650	0.0657	0.0658	0.0642	0.0693	0.0694	0.0639	0.0642	0.0639	0.0640	0.0677	0.0657	0.0644	0.0653	0.0641	0.0635	0.0774
50=01:04:31	44048	311	0.8384	0.8838	0.8800	0.8602	0.7162	0.1264	0.8829	0.8795	0.8684	0.8796	0.7090	0.1308	0.8627	0.8939	0.8963	0.8898	0.6902	0.1346	0.8866	0.8774	0.8726	0.8809	0.7312	0.1296	0.8483	0.8525	0.8574	0.8518	0.6996	0.1585	0.8964	0.8826	0.8739	0.8793	0.7961	0.1424	0.7779	0.8037	0.7713	0.6756	0.5084	0.1719	0.8793	0.8704	0.8762	0.8701	0.7663	0.1380	0.5297	0.5477	0.5225	0.4833	0.4281	0.2140	0.8688	0.8502	0.8431	0.8496	0.7482	0.1110	0.3089	0.3066	0.3314	0.2879	0.2374	0.1659	0.5010	0.5674	0.3247	0.4893	0.4386	0.0934	0.0647	0.0648	0.0633	0.0632	0.0619	0.0632	0.0647	0.0645	0.0651	0.0657	0.0648	0.0690	0.0696	0.0645	0.0640	0.0636	0.0639	0.0679	0.0657	0.0636	0.0662	0.0638	0.0633	0.0777
51=01:19:12	44928	311	0.8432	0.8830	0.8798	0.8695	0.7679	0.1292	0.8764	0.8777	0.8739	0.8866	0.7494	0.1312	0.8669	0.8897	0.8940	0.8954	0.7269	0.1343	0.8878	0.8737	0.8701	0.8858	0.7734	0.1311	0.8401	0.8657	0.8533	0.8546	0.7342	0.1641	0.9044	0.8864	0.8723	0.8802	0.8332	0.1470	0.7747	0.8355	0.8053	0.7131	0.5402	0.1751	0.8842	0.8726	0.8788	0.8721	0.8110	0.1437	0.5695	0.5868	0.5560	0.5221	0.4540	0.2196	0.8618	0.8603	0.8505	0.8519	0.7806	0.1130	0.3236	0.3209	0.3466	0.2980	0.2547	0.1770	0.5086	0.5755	0.3264	0.4946	0.4546	0.0938	0.0650	0.0654	0.0637	0.0638	0.0632	0.0632	0.0645	0.0652	0.0654	0.0661	0.0649	0.0695	0.0695	0.0648	0.0643	0.0637	0.0639	0.0678	0.0652	0.0646	0.0665	0.0641	0.0633	0.0773
52=01:33:53	45809	311	0.8452	0.8782	0.8777	0.8659	0.7934	0.1306	0.8753	0.8738	0.8679	0.8888	0.7829	0.1306	0.8665	0.8872	0.8924	0.8921	0.7617	0.1369	0.8856	0.8694	0.8674	0.8830	0.8035	0.1316	0.8397	0.8483	0.8518	0.8443	0.7642	0.1629	0.9020	0.8841	0.8729	0.8795	0.8486	0.1466	0.7739	0.8316	0.8241	0.7439	0.5669	0.1765	0.8828	0.8721	0.8742	0.8738	0.8287	0.1446	0.5951	0.6064	0.5804	0.5411	0.4767	0.2320	0.8625	0.8551	0.8512	0.8458	0.8119	0.1128	0.3441	0.3406	0.3615	0.3169	0.2647	0.1836	0.5120	0.5815	0.3308	0.5054	0.4728	0.0934	0.0640	0.0645	0.0633	0.0635	0.0626	0.0626	0.0646	0.0647	0.0641	0.0654	0.0643	0.0689	0.0693	0.0638	0.0636	0.0627	0.0637	0.0672	0.0653	0.0637	0.0663	0.0634	0.0630	0.0773
53=01:48:34	46690	311	0.8606	0.9087	0.9015	0.8875	0.8304	0.1318	0.8926	0.8863	0.8937	0.8949	0.8332	0.1367	0.8665	0.9027	0.9096	0.9085	0.8119	0.1428	0.9026	0.8841	0.8804	0.8911	0.8259	0.1378	0.8580	0.8665	0.8663	0.8704	0.8233	0.1738	0.9084	0.9026	0.8791	0.8914	0.8650	0.1519	0.7929	0.8465	0.8412	0.7785	0.6127	0.1855	0.9017	0.8701	0.8934	0.8803	0.8589	0.1467	0.6307	0.6653	0.6230	0.5763	0.5078	0.2518	0.8805	0.8717	0.8520	0.8689	0.8329	0.1163	0.3571	0.3690	0.3912	0.3404	0.2837	0.1874	0.5266	0.5948	0.3401	0.5164	0.4881	0.0955	0.0651	0.0656	0.0638	0.0638	0.0638	0.0637	0.0646	0.0653	0.0655	0.0663	0.0652	0.0692	0.0702	0.0651	0.0650	0.0642	0.0645	0.0669	0.0657	0.0644	0.0663	0.0639	0.0635	0.0779
54=02:03:14	47571	311	0.8501	0.8887	0.8830	0.8665	0.8270	0.1308	0.8904	0.8840	0.8768	0.8984	0.8265	0.1349	0.8671	0.8880	0.8996	0.9032	0.8175	0.1395	0.8891	0.8768	0.8741	0.8889	0.8245	0.1356	0.8611	0.8481	0.8608	0.8592	0.8401	0.1713	0.9029	0.8889	0.8794	0.8803	0.8532	0.1518	0.7748	0.8263	0.8179	0.7914	0.6280	0.1935	0.8911	0.8762	0.8824	0.8776	0.8323	0.1464	0.6582	0.6663	0.6346	0.5970	0.5269	0.2596	0.8758	0.8624	0.8555	0.8543	0.8388	0.1151	0.3796	0.3681	0.3973	0.3593	0.2962	0.1941	0.5309	0.5957	0.3411	0.5241	0.4974	0.0929	0.0648	0.0649	0.0640	0.0635	0.0632	0.0635	0.0646	0.0650	0.0654	0.0660	0.0646	0.0687	0.0697	0.0641	0.0645	0.0637	0.0642	0.0679	0.0657	0.0633	0.0665	0.0639	0.0636	0.0777
55=02:17:55	48452	311	0.8532	0.8980	0.8968	0.8872	0.8458	0.1361	0.8946	0.8947	0.8889	0.9120	0.8380	0.1351	0.8674	0.8910	0.8984	0.9054	0.8355	0.1399	0.9005	0.8824	0.8809	0.8889	0.8262	0.1371	0.8418	0.8585	0.8694	0.8656	0.8529	0.1876	0.9179	0.9048	0.8867	0.8960	0.8595	0.1545	0.7994	0.8273	0.8231	0.8030	0.6699	0.1931	0.9037	0.8857	0.8902	0.8908	0.8494	0.1506	0.6706	0.6991	0.6826	0.6335	0.5633	0.2754	0.8838	0.8742	0.8700	0.8667	0.8461	0.1162	0.3921	0.3920	0.4191	0.3693	0.3119	0.2038	0.5343	0.6087	0.3522	0.5341	0.5155	0.0954	0.0643	0.0651	0.0638	0.0635	0.0632	0.0635	0.0649	0.0654	0.0659	0.0659	0.0639	0.0688	0.0698	0.0638	0.0641	0.0638	0.0634	0.0679	0.0658	0.0643	0.0654	0.0635	0.0632	0.0776
56=02:32:36	49333	311	0.8452	0.8990	0.8932	0.8849	0.8368	0.1359	0.8932	0.8978	0.8918	0.9021	0.8487	0.1384	0.8698	0.9007	0.9090	0.9063	0.8364	0.1453	0.9059	0.8832	0.8925	0.8933	0.8356	0.1381	0.8661	0.8609	0.8684	0.8682	0.8508	0.1799	0.9103	0.9057	0.8819	0.9005	0.8722	0.1570	0.7898	0.8311	0.8273	0.7958	0.7093	0.2089	0.9153	0.8909	0.9027	0.8797	0.8546	0.1482	0.6927	0.7203	0.7039	0.6523	0.5864	0.2873	0.8898	0.8793	0.8642	0.8669	0.8318	0.1163	0.4201	0.4169	0.4474	0.4027	0.3311	0.2110	0.5406	0.6159	0.3550	0.5462	0.5326	0.0938	0.0645	0.0646	0.0637	0.0636	0.0634	0.0638	0.0647	0.0656	0.0645	0.0659	0.0645	0.0682	0.0698	0.0644	0.0638	0.0635	0.0634	0.0675	0.0651	0.0643	0.0661	0.0638	0.0636	0.0775
57=02:47:17	50214	311	0.8456	0.8932	0.8896	0.8763	0.8295	0.1358	0.8858	0.8903	0.8804	0.8987	0.8405	0.1392	0.8714	0.8919	0.9039	0.9003	0.8369	0.1471	0.9005	0.8753	0.8860	0.8910	0.8373	0.1410	0.8718	0.8456	0.8618	0.8674	0.8442	0.1878	0.9054	0.8953	0.8778	0.8971	0.8651	0.1576	0.7943	0.8189	0.8267	0.7892	0.7397	0.2158	0.9156	0.8969	0.8993	0.8814	0.8493	0.1508	0.7253	0.7520	0.7223	0.6737	0.6070	0.2999	0.8848	0.8750	0.8610	0.8648	0.8311	0.1155	0.4398	0.4294	0.4691	0.4216	0.3518	0.2150	0.5429	0.6197	0.3533	0.5496	0.5399	0.0949	0.0642	0.0644	0.0634	0.0631	0.0631	0.0634	0.0642	0.0641	0.0654	0.0651	0.0640	0.0679	0.0692	0.0643	0.0636	0.0635	0.0625	0.0675	0.0655	0.0638	0.0658	0.0636	0.0629	0.0765
58=03:01:58	51094	311	0.8582	0.8974	0.8932	0.8891	0.8464	0.1379	0.8852	0.8891	0.8907	0.9013	0.8504	0.1413	0.8720	0.8999	0.9061	0.9079	0.8583	0.1503	0.9025	0.8791	0.8861	0.8939	0.8472	0.1423	0.8633	0.8685	0.8622	0.8671	0.8448	0.1953	0.9121	0.9002	0.8796	0.8985	0.8742	0.1644	0.7968	0.8270	0.8289	0.8002	0.7741	0.2234	0.9279	0.8988	0.9093	0.8931	0.8682	0.1547	0.7496	0.7737	0.7451	0.7182	0.6363	0.3133	0.8841	0.8865	0.8657	0.8694	0.8342	0.1164	0.4623	0.4535	0.4895	0.4472	0.3737	0.2293	0.5562	0.6228	0.3622	0.5545	0.5480	0.0950	0.0646	0.0648	0.0658	0.0632	0.0631	0.0636	0.0648	0.0658	0.0658	0.0647	0.0642	0.0683	0.0696	0.0639	0.0633	0.0632	0.0635	0.0681	0.0656	0.0637	0.0662	0.0639	0.0632	0.0774
59=03:16:39	51975	311	0.8421	0.9001	0.8928	0.8834	0.8562	0.1459	0.9003	0.8876	0.8883	0.9117	0.8499	0.1406	0.8731	0.8987	0.9023	0.9167	0.8536	0.1462	0.8962	0.8879	0.8773	0.8973	0.8446	0.1462	0.8541	0.8746	0.8755	0.8769	0.8658	0.2036	0.9251	0.9040	0.8932	0.8926	0.8839	0.1675	0.7991	0.8516	0.8334	0.7906	0.7925	0.2319	0.9325	0.9099	0.9119	0.9011	0.8706	0.1571	0.7415	0.7695	0.7440	0.7455	0.6728	0.3398	0.8947	0.8907	0.8740	0.8729	0.8427	0.1166	0.4696	0.4693	0.5069	0.4636	0.3928	0.2366	0.5586	0.6210	0.3695	0.5522	0.5664	0.0932	0.0647	0.0650	0.0635	0.0637	0.0633	0.0633	0.0637	0.0661	0.0663	0.0659	0.0644	0.0685	0.0696	0.0642	0.0641	0.0636	0.0638	0.0667	0.0659	0.0641	0.0662	0.0637	0.0635	0.0777
60=03:31:20	52856	311	0.8718	0.9057	0.9010	0.8912	0.8563	0.1415	0.8902	0.8981	0.8898	0.9199	0.8596	0.1429	0.8708	0.9119	0.9145	0.9175	0.8726	0.1612	0.9123	0.8937	0.8976	0.9003	0.8499	0.1433	0.8606	0.8768	0.8782	0.8848	0.8659	0.2052	0.9301	0.9136	0.8940	0.9108	0.8779	0.1689	0.8159	0.8544	0.8511	0.8079	0.7974	0.2412	0.9482	0.9246	0.9170	0.9066	0.8751	0.1561	0.7354	0.7626	0.7382	0.7520	0.7000	0.3508	0.9038	0.8950	0.8915	0.8809	0.8463	0.1192	0.4952	0.5021	0.5388	0.5001	0.4214	0.2548	0.5647	0.6432	0.3754	0.5704	0.5730	0.0940	0.0641	0.0644	0.0632	0.0631	0.0625	0.0632	0.0639	0.0654	0.0655	0.0653	0.0639	0.0681	0.0693	0.0640	0.0639	0.0634	0.0632	0.0675	0.0643	0.0633	0.0656	0.0633	0.0627	0.0772
61=03:46:00	53737	311	0.8712	0.9016	0.8955	0.8862	0.8447	0.1420	0.8806	0.8948	0.8860	0.9138	0.8605	0.1451	0.8687	0.8974	0.9064	0.9085	0.8628	0.1569	0.9095	0.8848	0.8910	0.8901	0.8477	0.1457	0.8631	0.8641	0.8752	0.8714	0.8624	0.2103	0.9230	0.9103	0.8850	0.9096	0.8811	0.1681	0.8115	0.8375	0.8371	0.8041	0.7824	0.2460	0.9484	0.9222	0.9163	0.9080	0.8752	0.1580	0.7357	0.7648	0.7383	0.7370	0.7154	0.3677	0.9028	0.8957	0.8926	0.8824	0.8417	0.1186	0.5095	0.5166	0.5536	0.5262	0.4412	0.2625	0.5631	0.6453	0.3754	0.5756	0.5798	0.0938	0.0643	0.0645	0.0628	0.0632	0.0633	0.0634	0.0647	0.0661	0.0657	0.0654	0.0633	0.0679	0.0695	0.0640	0.0641	0.0636	0.0636	0.0675	0.0653	0.0643	0.0661	0.0626	0.0632	0.0771
62=04:00:41	54618	311	0.8426	0.9080	0.9038	0.8923	0.8555	0.1496	0.8999	0.8869	0.8945	0.9022	0.8686	0.1484	0.8753	0.9113	0.9055	0.9091	0.8599	0.1551	0.9056	0.9000	0.8858	0.9030	0.8506	0.1510	0.8672	0.8813	0.8813	0.8888	0.8665	0.2218	0.9235	0.9122	0.8967	0.8995	0.8885	0.1719	0.8137	0.8397	0.8448	0.8072	0.7959	0.2543	0.9597	0.9290	0.9399	0.9127	0.8859	0.1614	0.7310	0.7735	0.7547	0.7473	0.7517	0.4014	0.9061	0.9075	0.8790	0.8891	0.8476	0.1211	0.5380	0.5349	0.5848	0.5412	0.4546	0.2693	0.5784	0.6457	0.3916	0.5775	0.5983	0.0944	0.0645	0.0650	0.0642	0.0634	0.0633	0.0636	0.0638	0.0664	0.0660	0.0659	0.0644	0.0683	0.0700	0.0643	0.0645	0.0637	0.0640	0.0674	0.0653	0.0642	0.0660	0.0637	0.0633	0.0781
63=04:15:22	55499	311	0.8571	0.9058	0.8973	0.8974	0.8592	0.1516	0.8879	0.8964	0.8902	0.9139	0.8738	0.1482	0.8732	0.9038	0.9084	0.9085	0.8769	0.1561	0.9113	0.8868	0.9009	0.8988	0.8605	0.1474	0.8516	0.8901	0.8878	0.8843	0.8711	0.2283	0.9305	0.9180	0.8873	0.9122	0.8869	0.1800	0.8163	0.8580	0.8553	0.8082	0.7864	0.2730	0.9687	0.9378	0.9423	0.9209	0.8847	0.1653	0.7425	0.7728	0.7567	0.7551	0.7630	0.4117	0.9163	0.9015	0.8919	0.8912	0.8380	0.1204	0.5577	0.5600	0.6005	0.5728	0.4821	0.2878	0.5761	0.6495	0.3864	0.5850	0.6029	0.0947	0.0643	0.0648	0.0636	0.0634	0.0627	0.0638	0.0645	0.0669	0.0662	0.0654	0.0642	0.0680	0.0695	0.0643	0.0645	0.0641	0.0636	0.0683	0.0653	0.0635	0.0659	0.0639	0.0632	0.0773
64=04:30:03	56379	311	0.8577	0.9037	0.9098	0.8955	0.8709	0.1500	0.9030	0.9055	0.8954	0.9344	0.8807	0.1459	0.8794	0.9031	0.9095	0.9149	0.8748	0.1608	0.9202	0.9041	0.8979	0.9095	0.8598	0.1484	0.8709	0.8856	0.8791	0.8853	0.8727	0.2337	0.9435	0.9232	0.9064	0.9200	0.8899	0.1750	0.8119	0.8534	0.8574	0.8086	0.8004	0.2801	0.9661	0.9519	0.9411	0.9315	0.8849	0.1633	0.7474	0.7764	0.7555	0.7522	0.7546	0.4348	0.9207	0.9145	0.9104	0.9036	0.8645	0.1216	0.5705	0.5753	0.6208	0.5856	0.5108	0.2968	0.5847	0.6582	0.3900	0.5862	0.6126	0.0945	0.0643	0.0644	0.0632	0.0627	0.0628	0.0634	0.0643	0.0660	0.0651	0.0655	0.0637	0.0677	0.0694	0.0640	0.0636	0.0626	0.0632	0.0677	0.0651	0.0634	0.0654	0.0634	0.0628	0.0771
65=04:44:44	57260	311	0.8618	0.8996	0.8920	0.8932	0.8638	0.1519	0.8896	0.8927	0.8887	0.9146	0.8851	0.1509	0.8826	0.9073	0.9078	0.9129	0.8828	0.1593	0.9105	0.8953	0.8986	0.9077	0.8617	0.1525	0.8620	0.9001	0.8813	0.8837	0.8635	0.2377	0.9327	0.9195	0.8926	0.9141	0.8976	0.1852	0.8272	0.8473	0.8551	0.8115	0.7971	0.2810	0.9829	0.9542	0.9556	0.9315	0.8890	0.1724	0.7507	0.7665	0.7579	0.7577	0.7562	0.4554	0.9183	0.9159	0.8993	0.9042	0.8464	0.1225	0.6061	0.6061	0.6430	0.6201	0.5375	0.3097	0.5816	0.6555	0.3880	0.5893	0.6250	0.0944	0.0646	0.0648	0.0637	0.0636	0.0635	0.0638	0.0646	0.0664	0.0660	0.0660	0.0641	0.0678	0.0692	0.0643	0.0641	0.0635	0.0633	0.0685	0.0656	0.0639	0.0659	0.0636	0.0632	0.0775
66=04:59:25	58141	311	0.8378	0.8997	0.8967	0.8877	0.8633	0.1624	0.9015	0.8964	0.9012	0.9217	0.8929	0.1525	0.8767	0.9056	0.9028	0.9087	0.8731	0.1569	0.9076	0.8884	0.8931	0.9033	0.8546	0.1610	0.8673	0.8929	0.8805	0.8846	0.8702	0.2461	0.9339	0.9196	0.9063	0.9143	0.9011	0.1862	0.8202	0.8445	0.8443	0.7969	0.8012	0.2958	0.9821	0.9596	0.9499	0.9287	0.8828	0.1737	0.7402	0.7652	0.7533	0.7544	0.7536	0.4866	0.9170	0.9269	0.9087	0.9073	0.8603	0.1208	0.6111	0.6078	0.6570	0.6327	0.5612	0.3133	0.5835	0.6523	0.3936	0.5881	0.6230	0.0961	0.0648	0.0653	0.0633	0.0628	0.0633	0.0639	0.0645	0.0669	0.0661	0.0658	0.0645	0.0679	0.0698	0.0639	0.0642	0.0638	0.0637	0.0689	0.0657	0.0641	0.0660	0.0637	0.0632	0.0769
67=05:14:05	59022	311	0.8701	0.8908	0.8801	0.8750	0.8571	0.1528	0.8838	0.8867	0.8807	0.9193	0.8823	0.1504	0.8768	0.8932	0.8977	0.9124	0.8757	0.1672	0.9128	0.8951	0.8974	0.8994	0.8559	0.1594	0.8626	0.8843	0.8719	0.8746	0.8555	0.2450	0.9270	0.9133	0.8945	0.9126	0.8883	0.1881	0.8309	0.8386	0.8516	0.8066	0.7859	0.3129	0.9791	0.9604	0.9540	0.9451	0.8842	0.1773	0.7535	0.7479	0.7376	0.7458	0.7409	0.4978	0.9168	0.9118	0.9138	0.9077	0.8576	0.1221	0.6440	0.6321	0.6716	0.6612	0.5894	0.3337	0.5863	0.6644	0.3970	0.5921	0.6253	0.0956	0.0643	0.0646	0.0636	0.0636	0.0634	0.0636	0.0646	0.0670	0.0659	0.0649	0.0643	0.0680	0.0694	0.0644	0.0638	0.0639	0.0637	0.0685	0.0656	0.0637	0.0662	0.0639	0.0628	0.0772
68=05:28:46	59903	311	0.8535	0.9145	0.9036	0.8947	0.8728	0.1649	0.9020	0.8920	0.8940	0.9234	0.8956	0.1566	0.8704	0.9031	0.9096	0.9218	0.8917	0.1702	0.9149	0.9012	0.9067	0.9125	0.8634	0.1613	0.8610	0.9051	0.8909	0.8958	0.8673	0.2659	0.9398	0.9227	0.9024	0.9094	0.9026	0.1992	0.8433	0.8435	0.8652	0.8150	0.8017	0.3394	0.9991	0.9696	0.9687	0.9524	0.8965	0.1763	0.7491	0.7729	0.7552	0.7621	0.7663	0.5325	0.9314	0.9262	0.9141	0.9203	0.8609	0.1244	0.6586	0.6555	0.7008	0.6848	0.6187	0.3514	0.5891	0.6614	0.3992	0.5983	0.6423	0.0953	0.0645	0.0654	0.0638	0.0636	0.0636	0.0643	0.0645	0.0664	0.0660	0.0661	0.0644	0.0683	0.0699	0.0646	0.0641	0.0637	0.0638	0.0693	0.0654	0.0644	0.0666	0.0639	0.0631	0.0780
69=05:43:27	60784	313	0.8536	0.9146	0.9065	0.8973	0.8702	0.1612	0.9031	0.9016	0.9005	0.9325	0.9037	0.1565	0.8776	0.9034	0.9051	0.9145	0.8850	0.1729	0.9215	0.9032	0.9078	0.9065	0.8604	0.1625	0.8680	0.9012	0.8850	0.8952	0.8789	0.2758	0.9461	0.9345	0.9073	0.9211	0.9063	0.1938	0.8577	0.8554	0.8703	0.8194	0.8024	0.3438	1.0000	0.9712	0.9680	0.9527	0.8991	0.1790	0.7530	0.7769	0.7598	0.7626	0.7629	0.5674	0.9427	0.9363	0.9380	0.9350	0.8750	0.1261	0.6480	0.6684	0.6990	0.7010	0.6328	0.3626	0.5932	0.6690	0.4024	0.6049	0.6415	0.0958	0.0647	0.0645	0.0636	0.0634	0.0632	0.0642	0.0645	0.0661	0.0656	0.0660	0.0648	0.0681	0.0698	0.0645	0.0641	0.0641	0.0629	0.0689	0.0657	0.0644	0.0662	0.0639	0.0630	0.0778
70=05:58:08	61664	313	0.8481	0.8990	0.8943	0.8865	0.8711	0.1671	0.9056	0.8963	0.9065	0.9233	0.9059	0.1582	0.8815	0.9098	0.9077	0.9183	0.8884	0.1750	0.9123	0.9037	0.9004	0.9205	0.8703	0.1636	0.8698	0.9142	0.8837	0.8959	0.8714	0.2776	0.9426	0.9291	0.9101	0.9212	0.9166	0.1983	0.8529	0.8496	0.8750	0.8118	0.7923	0.3651	1.0087	0.9762	0.9886	0.9531	0.9032	0.1848	0.7407	0.7694	0.7540	0.7668	0.7641	0.5919	0.9404	0.9431	0.9201	0.9383	0.8741	0.1245	0.6567	0.6762	0.7073	0.6994	0.6673	0.3784	0.5994	0.6587	0.4060	0.6061	0.6567	0.0946	0.0648	0.0653	0.0639	0.0640	0.0634	0.0636	0.0651	0.0675	0.0658	0.0656	0.0647	0.0679	0.0699	0.0645	0.0644	0.0641	0.0642	0.0687	0.0650	0.0641	0.0663	0.0639	0.0636	0.0781
71=06:12:49	62545	313	0.8820	0.9107	0.8967	0.8916	0.8695	0.1637	0.8929	0.8970	0.8989	0.9272	0.9079	0.1602	0.8825	0.9029	0.9117	0.9232	0.8992	0.1776	0.9286	0.9047	0.9130	0.9098	0.8711	0.1664	0.8716	0.9101	0.8874	0.8929	0.8766	0.2889	0.9424	0.9361	0.9032	0.9240	0.9070	0.2026	0.8614	0.8569	0.8895	0.8240	0.8082	0.3807	1.0090	0.9764	0.9924	0.9620	0.9074	0.1828	0.7610	0.7723	0.7617	0.7587	0.7723	0.6126	0.9423	0.9350	0.9318	0.9393	0.8690	0.1247	0.6545	0.6807	0.7009	0.7046	0.6813	0.4024	0.6031	0.6737	0.4101	0.6133	0.6553	0.0957	0.0641	0.0644	0.0632	0.0632	0.0629	0.0625	0.0643	0.0669	0.0651	0.0656	0.0641	0.0677	0.0691	0.0644	0.0638	0.0633	0.0636	0.0687	0.0642	0.0639	0.0657	0.0632	0.0629	0.0771
72=06:27:30	63426	313	0.8556	0.9264	0.9091	0.8998	0.8737	0.1711	0.9011	0.9032	0.8927	0.9288	0.9077	0.1673	0.8775	0.9059	0.9215	0.9231	0.8987	0.1758	0.9279	0.9058	0.9152	0.9128	0.8750	0.1700	0.8692	0.9154	0.8961	0.9066	0.8822	0.2959	0.9462	0.9381	0.9079	0.9310	0.9036	0.2069	0.8624	0.8620	0.8926	0.8235	0.8091	0.4103	1.0129	0.9851	0.9977	0.9751	0.9095	0.1848	0.7474	0.7872	0.7673	0.7688	0.7753	0.6471	0.9584	0.9346	0.9380	0.9419	0.8765	0.1273	0.6604	0.6824	0.7087	0.7121	0.6768	0.4146	0.6009	0.6786	0.4096	0.6199	0.6587	0.0956	0.0644	0.0642	0.0627	0.0629	0.0627	0.0636	0.0645	0.0673	0.0656	0.0654	0.0635	0.0673	0.0694	0.0638	0.0635	0.0637	0.0631	0.0684	0.0653	0.0636	0.0659	0.0625	0.0626	0.0775
73=06:42:11	64307	313	0.8335	0.8993	0.9038	0.8892	0.8693	0.1768	0.8949	0.9002	0.8907	0.9290	0.8980	0.1676	0.8770	0.9015	0.9040	0.9109	0.8832	0.1749	0.9148	0.8959	0.9015	0.9122	0.8654	0.1762	0.8668	0.9094	0.8826	0.8897	0.8735	0.3051	0.9466	0.9268	0.9078	0.9250	0.9072	0.2090	0.8620	0.8491	0.8755	0.8169	0.8064	0.4185	1.0027	0.9908	0.9865	0.9719	0.8952	0.1944	0.7522	0.7799	0.7608	0.7635	0.7730	0.6747	0.9567	0.9412	0.9446	0.9336	0.8882	0.1263	0.6629	0.6678	0.6993	0.7038	0.6805	0.4238	0.6035	0.6689	0.4073	0.6151	0.6638	0.0955	0.0639	0.0646	0.0626	0.0626	0.0625	0.0629	0.0643	0.0670	0.0653	0.0655	0.0634	0.0675	0.0692	0.0630	0.0636	0.0631	0.0631	0.0683	0.0647	0.0635	0.0647	0.0631	0.0629	0.0769
74=06:56:51	65188	313	0.8477	0.9223	0.9123	0.9048	0.8802	0.1819	0.9069	0.9093	0.9011	0.9292	0.9168	0.1725	0.8817	0.9091	0.9178	0.9200	0.9002	0.1870	0.9355	0.9089	0.9194	0.9181	0.8809	0.1775	0.8787	0.9253	0.8935	0.9052	0.8835	0.3213	0.9541	0.9458	0.9149	0.9378	0.9124	0.2205	0.8787	0.8612	0.9020	0.8234	0.8130	0.4479	1.0229	0.9939	1.0102	0.9833	0.9179	0.1990	0.7551	0.8029	0.7724	0.7675	0.7861	0.7071	0.9712	0.9592	0.9485	0.9584	0.8902	0.1301	0.6684	0.6796	0.7123	0.7238	0.6899	0.4492	0.6111	0.6875	0.4177	0.6276	0.6743	0.0954	0.0651	0.0651	0.0639	0.0635	0.0632	0.0635	0.0652	0.0677	0.0661	0.0660	0.0642	0.0679	0.0699	0.0649	0.0642	0.0640	0.0641	0.0693	0.0657	0.0643	0.0666	0.0639	0.0634	0.0779
75=07:11:33	66070	315	0.8575	0.9060	0.9040	0.8960	0.8747	0.1757	0.9017	0.9037	0.9011	0.9341	0.9138	0.1683	0.8836	0.9059	0.9098	0.9143	0.8950	0.1962	0.9347	0.9092	0.9153	0.9149	0.8780	0.1731	0.8760	0.9164	0.8825	0.8934	0.8831	0.3311	0.9589	0.9454	0.9169	0.9368	0.9155	0.2191	0.8860	0.8579	0.9084	0.8219	0.8101	0.4640	1.0139	0.9866	1.0075	0.9888	0.9241	0.1954	0.7557	0.7897	0.7661	0.7660	0.7660	0.7209	0.9718	0.9591	0.9528	0.9635	0.9020	0.1272	0.6721	0.6806	0.7096	0.7102	0.6809	0.4658	0.6184	0.6832	0.4220	0.6254	0.6654	0.0962	0.0643	0.0643	0.0627	0.0629	0.0631	0.0634	0.0646	0.0672	0.0656	0.0653	0.0629	0.0675	0.0693	0.0634	0.0639	0.0636	0.0638	0.0683	0.0654	0.0639	0.0654	0.0633	0.0627	0.0768
76=07:26:14	66951	316	0.8609	0.9060	0.9099	0.8965	0.8803	0.1790	0.9077	0.8944	0.9078	0.9306	0.9101	0.1715	0.8861	0.9059	0.9083	0.9230	0.9008	0.1980	0.9267	0.9191	0.9047	0.9235	0.8755	0.1789	0.8655	0.9200	0.8837	0.8987	0.8848	0.3469	0.9653	0.9466	0.9302	0.9298	0.9271	0.2228	0.8994	0.8586	0.9155	0.8219	0.8179	0.4859	1.0213	0.9900	1.0129	0.9959	0.9326	0.1988	0.7507	0.7976	0.7763	0.7739	0.7721	0.7361	0.9678	0.9661	0.9512	0.9711	0.9113	0.1299	0.6687	0.6688	0.7104	0.7091	0.6917	0.4788	0.6272	0.6799	0.4274	0.6208	0.6786	0.0961	0.0645	0.0646	0.0636	0.0641	0.0633	0.0637	0.0649	0.0681	0.0653	0.0661	0.0647	0.0683	0.0692	0.0644	0.0642	0.0629	0.0637	0.0686	0.0658	0.0638	0.0663	0.0638	0.0636	0.0775
77=07:40:55	67831	316	0.8516	0.9024	0.9065	0.8901	0.8788	0.1791	0.9022	0.8999	0.8957	0.9390	0.9058	0.1712	0.8840	0.9079	0.9076	0.9208	0.8916	0.2002	0.9284	0.9133	0.9067	0.9209	0.8740	0.1791	0.8713	0.9164	0.8820	0.8926	0.8810	0.3538	0.9674	0.9393	0.9261	0.9348	0.9123	0.2253	0.9022	0.8612	0.9213	0.8267	0.8078	0.4997	1.0118	0.9952	1.0062	1.0014	0.9263	0.1986	0.7550	0.7893	0.7644	0.7657	0.7710	0.7345	0.9687	0.9560	0.9598	0.9632	0.9129	0.1282	0.6742	0.6779	0.7129	0.7159	0.6869	0.4850	0.6248	0.6835	0.4255	0.6227	0.6791	0.0961	0.0640	0.0646	0.0635	0.0623	0.0634	0.0637	0.0644	0.0677	0.0658	0.0659	0.0642	0.0677	0.0694	0.0634	0.0639	0.0639	0.0636	0.0682	0.0651	0.0641	0.0653	0.0636	0.0633	0.0779
78=07:55:36	68712	316	0.8688	0.9030	0.8996	0.8881	0.8701	0.1804	0.9008	0.9051	0.9018	0.9324	0.9084	0.1754	0.8767	0.9098	0.9123	0.9205	0.8972	0.2067	0.9316	0.9173	0.9183	0.9277	0.8727	0.1871	0.8876	0.9228	0.8791	0.8942	0.8813	0.3665	0.9667	0.9444	0.9277	0.9432	0.9211	0.2327	0.9116	0.8527	0.9193	0.8240	0.8203	0.5247	1.0268	1.0048	1.0144	1.0049	0.9263	0.2077	0.7513	0.7749	0.7697	0.7605	0.7686	0.7319	0.9711	0.9642	0.9566	0.9551	0.9111	0.1317	0.6761	0.6903	0.7201	0.7139	0.6890	0.5105	0.6260	0.6818	0.4273	0.6311	0.6792	0.0962	0.0639	0.0642	0.0631	0.0628	0.0629	0.0630	0.0638	0.0668	0.0654	0.0658	0.0639	0.0673	0.0689	0.0637	0.0634	0.0633	0.0626	0.0680	0.0651	0.0638	0.0659	0.0632	0.0627	0.0769
79=08:10:17	69593	318	0.8672	0.9155	0.9018	0.8843	0.8689	0.1877	0.9020	0.8956	0.8935	0.9260	0.9110	0.1819	0.8801	0.9160	0.9160	0.9278	0.9103	0.2095	0.9293	0.9155	0.9108	0.9174	0.8760	0.1971	0.8871	0.9279	0.8905	0.9036	0.8828	0.3769	0.9656	0.9487	0.9341	0.9418	0.9225	0.2376	0.9342	0.8669	0.9478	0.8282	0.8156	0.5616	1.0258	0.9965	1.0174	1.0048	0.9371	0.2148	0.7663	0.7956	0.7695	0.7605	0.7724	0.7491	0.9767	0.9623	0.9591	0.9684	0.9191	0.1322	0.6774	0.7016	0.7267	0.7252	0.7030	0.5382	0.6296	0.6885	0.4317	0.6310	0.6836	0.0977	0.0643	0.0646	0.0642	0.0634	0.0629	0.0634	0.0646	0.0679	0.0655	0.0662	0.0640	0.0676	0.0692	0.0642	0.0629	0.0636	0.0638	0.0678	0.0655	0.0640	0.0663	0.0635	0.0631	0.0774
80=08:24:57	70474	318	0.8568	0.8846	0.8876	0.8879	0.8675	0.1893	0.8899	0.8896	0.8914	0.9214	0.9050	0.1784	0.8860	0.9019	0.9016	0.9103	0.9022	0.2090	0.9262	0.9019	0.9082	0.9144	0.8794	0.1893	0.8676	0.9231	0.8791	0.8839	0.8691	0.3910	0.9674	0.9510	0.9293	0.9431	0.9128	0.2444	0.9293	0.8568	0.9396	0.8247	0.8122	0.5638	1.0147	0.9902	1.0170	1.0074	0.9367	0.2196	0.7593	0.7842	0.7737	0.7610	0.7888	0.7346	0.9699	0.9593	0.9595	0.9682	0.9188	0.1327	0.6807	0.6816	0.7099	0.7058	0.6864	0.5538	0.6268	0.6908	0.4262	0.6319	0.6815	0.0977	0.0651	0.0652	0.0637	0.0638	0.0636	0.0640	0.0649	0.0674	0.0665	0.0664	0.0645	0.0681	0.0699	0.0647	0.0646	0.0641	0.0638	0.0681	0.0658	0.0645	0.0664	0.0639	0.0639	0.0777
81=08:39:35	71352	321	0.8683	0.8996	0.8982	0.8892	0.8694	0.1854	0.8961	0.8948	0.8978	0.9278	0.9069	0.1830	0.8740	0.9103	0.9108	0.9228	0.9020	0.2183	0.9272	0.9142	0.9126	0.9169	0.8755	0.1948	0.8676	0.9211	0.8781	0.8939	0.8813	0.4063	0.9705	0.9457	0.9324	0.9462	0.9174	0.2466	0.9451	0.8573	0.9483	0.8242	0.8186	0.6068	1.0271	0.9981	1.0193	1.0078	0.9384	0.2185	0.7653	0.7926	0.7678	0.7766	0.7738	0.7377	0.9775	0.9688	0.9628	0.9658	0.9185	0.1330	0.6721	0.6920	0.7143	0.7161	0.6969	0.5742	0.6330	0.6856	0.4323	0.6337	0.6840	0.0980	0.0647	0.0649	0.0642	0.0634	0.0634	0.0630	0.0653	0.0676	0.0669	0.0671	0.0646	0.0682	0.0699	0.0649	0.0644	0.0642	0.0643	0.0679	0.0656	0.0643	0.0666	0.0641	0.0635	0.0783
