# Supplementary material for: Systematic Prediction of Antifungal Drug Synergy by Chemogenomic Screening in Saccharomyces cerevisiae
Source: Front Fungal Biol. 2021 Jul 2;2:683414. doi: 10.3389/ffunb.2021.683414 (PMC10512392; doi:10.3389/ffunb.2021.683414)
Supplement: Supplementary file 1 [file Data_Sheet_1.ZIP › Supplementary data/Sypplementary_data_1_(Drug_synergy_assays)/NaF_VS_LatA & Rap_VS_Tun_ps1_A_96_T_10.txt]

[config file info]
last_write=07:04:16_15:25:14
last write=07:04:19_14:33:50
[Run_Parameters]
Instrument=Tecan_10
Ini_Names=Read_Reps,Delid,Save_Data_File,Start_Time_Now
barcode_drug_plate=201401
user=asmith
Plate_Size=96
Plate_Type=NUN96ft.pdf
Samples_to_Run=6
Overlay_Size=48
Drug_Plate=none
Plate_Quarter=none
run_ID=none
run_plate_repeat=1
Read_Reps=95
Read_Modes=Absorbance
Read_Flor_Every=2
Max_Delta_OD=0.500000
Well_By_Row_Col=none
Reorder_Map=Order_Strings_Not,0
Tip_Vol=200
OD_to_Innoc=0.100,0.100,0.380,0.380,0.380,0.380,0.760,0.760,0.100,0.100,0.380,0.380,0.380,0.380,0.760,0.760,0.100,0.100,0.380,0.380,0.380,0.380,0.760,0.760,0.100,0.100,0.380,0.380,0.380,0.380,0.760,0.760,0.100,0.100,0.380,0.380,0.380,0.380,0.760,0.760,0.100,0.100,0.380,0.380,0.380,0.380,0.760,0.760
Absorption_Max=.3
OD_to_Save=0.100,0.100,0.380,0.380,0.380,0.380,0.760,0.760,0.100,0.100,0.380,0.380,0.380,0.380,0.760,0.760,0.100,0.100,0.380,0.380,0.380,0.380,0.760,0.760,0.100,0.100,0.380,0.380,0.380,0.380,0.760,0.760,0.100,0.100,0.380,0.380,0.380,0.380,0.760,0.760,0.100,0.100,0.380,0.380,0.380,0.380,0.760,0.760
OD_to_Dilute=0.100
Save_Sample_Vol=180
Save_Sample_Reps=2
Innoc_Vol=184,184,46,46,46,46,0,0,184,184,46,46,46,46,0,0,184,184,46,46,46,46,0,0,184,184,46,46,46,46,0,0,184,184,46,46,46,46,0,0,184,184,46,46,46,46,0,0
Dilute_Vol=23,23,23,23,23,23,23,23,23,23,23,23,23,23,23,23,23,23,23,23,23,23,23,23,23,23,23,23,23,23,23,23,23,23,23,23,23,23,23,23,23,23,23,23,23,23,23,23
Save_Vol=800,800,800,800,800,800,800,800,800,800,800,800,800,800,800,800,800,800,800,800,800,800,800,800,800,800,800,800,800,800,800,800,800,800,800,800,800,800,800,800,800,800,800,800,800,800,800,800
Reference_Vol=100,100,100,100,100,100,100,100,100,100,100,100,100,100,100,100,100,100,100,100,100,100,100,100,100,100,100,100,100,100,100,100,100,100,100,100,100,100,100,100,100,100,100,100,100,100,100,100,100,100,100,100,100,100,100,100,100,100,100,100,100,100,100,100,100,100,100,100,100,100,100,100,100,100,100,100,100,100,100,100,100,100,100,100,100,100,100,100,100,100,100,100,100,100,100,100
Read_to_Innoc=20,20,20,20,20,20,20,20,20,20,20,20,20,20,20,20,20,20,20,20,20,20,20,20,20,20,20,20,20,20,20,20,20,20,20,20,20,20,20,20,20,20,20,20,20,20,20,20
Read_to_Dilute=26,26,26,26,26,26,26,26,26,26,26,26,26,26,26,26,26,26,26,26,26,26,26,26,26,26,26,26,26,26,26,26,26,26,26,26,26,26,26,26,26,26,26,26,26,26,26,26
Read_to_Save=20,20,20,20,20,20,20,20,20,20,20,20,20,20,20,20,20,20,20,20,20,20,20,20,20,20,20,20,20,20,20,20,20,20,20,20,20,20,20,20,20,20,20,20,20,20,20,20
Innoc_Target_Map=1,2,3,4,5,6,7,8,9,10,11,12,13,14,15,16,17,18,19,20,21,22,23,24,25,26,27,28,29,30,31,32,33,34,35,36,37,38,39,40,41,42,43,44,45,46,47,48
Pipet_Trigger=OD_Save_Innoc
Pipet_Volume_Adj=Con_OD_Save
Delid=no
Pre_Init=yes
Talk_To_ProMax=no
Time_Out_Time=1050
Wait_While_Busy=yes
Idle_Time=2
Screen_Run_Type=pre_screen_1
Spect_Protocol=15m
Spec_Run_File=GG_PB_Voyage.pda
Spec_Assay_File=Yeast_Growth_15m
Save_Data_File=16_04_07_NaFvsLatA_RapvsTun_ps1_A_96_T_10.txt
Working_Dir=C%3A\\Users\\Growth_Data
Run_Control_Dir=C%3A\\Users\\Yeast_Run_Files
Tracking_Dir=""
Track_File=201401_data_track.txt
Save_Run_Data_Flag=yes
Set_Incubator_Temp=30.0
Base_Line_Flag=atstart_minimum
Pipet_Cycles_Before_Save=20
Time_Point_Save=wellmap
Innoc_Direction=down
Wells_In_Use=111111111111111111111111111111111111111111111111
Save_Sample_Map=111111001111110011111100111111001111110011111100
Sections_to_Run=0
Rows_per_Section=8
Start_Sections_Row=1
MultiProbe_Run_File=MJP_Innoc_Save_Tecan_10_Falcon_AD.MPT
Multiprobe_Run_Dialogue=yes
Comments=no%20comment
Target_Temp=300
Temp_Control=On
Delta_Temp=10
ReadMode=Absorbance,Bottom
ExcitationFilter=485,
EmissionFilter=535,
MeasurementFilter=595
ReadsPerWellNumber=1,1
ShakeDuration=800,0
GainMode=Manual
PdfName=NUN96ft.pdf
Gain=50
Add_Drug_Map=1,1,1,1,1,1,1,1,1,1,1,1,1,1,1,1,1,1,1,1,1,1,1,1,1,1,1,1,1,1,1,1,1,1,1,1,1,1,1,1,1,1,1,1,1,1,1,1
Add_Drug_Vol=7,7,7,7,7,7,7,7,7,7,7,7,7,7,7,7,7,7,7,7,7,7,7,7,7,7,7,7,7,7,7,7,7,7,7,7,7,7,7,7,7,7,7,7,7,7,7,7
Innoc_Map=111011101110111011101110111011101110111011101110111011101110111011101110111011101110111011101110
Dilute_Map=111111111111111111111111111111111111111111111111111111111111111111111111111111111111111111111111
data_file_name=iS_1_48.txt
barcode=""
Hit_Call_Threshold=1.000000
Reference_Well=A01
WT_Ref_Well=0
Project_Name=test
Pipet_Gens_Point=5.00,10.0,15.0,20.0,5.00,10.0,15.0,20.0,5.00,10.0,15.0,20.0,5.00,10.0,15.0,20.0,5.00,10.0,15.0,20.0,5.00,10.0,15.0,20.0,5.00,10.0,15.0,20.0,5.00,10.0,15.0,20.0,5.00,10.0,15.0,20.0,5.00,10.0,15.0,20.0,5.00,10.0,15.0,20.0,5.00,10.0,15.0,20.0,,
Shake_Divisor=1
data_handling=file_&_DB_&_auto_analysis
time_frm_freezer=-1.00
gens_frm_freezer=-1.00
Well_Vol=100
Parent_ID=""
Units=%
Quarter=A
media_name=ypd
Save_Mode=one_to_one
Consolidate_Save_Map=1,2,3,4,5,6,7,8,9,10,11,12,13,14,15,16,17,18,19,20,21,22,23,24,25,26,27,28,29,30,31,32,33,34,35,36,37,38,39,40,41,42,43,44,45,46,47,48
Add_Drug_at_Start_Map=000000000000000000000000000000000000000000000000000
Add_Drug_Labware=add_drug_48
Max_Dynam_OD_Change=0.05
Reads_After_Pipet=1
Ref_Type=single_ref
Read_to_Add_Drug_at_Start=0
Send_Email_at_Pipet=no_email
Strain_Name=""
Media=ypd
drug_vol=2.00
Drug_Name=""
Drug_Conc=2
Innoc_Conc=0.06250
Strain_Plate=none
ShakeIntensity=High
ShakeMode=Orbital
NumberOfFlashes=1
PartOfPlate=0
MovePlateOutAfterMeasurement=0
IntegrationLagTime=0
IntegrationTime=100
DelayMoveFlashFluorescence=0
run_platerepeat=1
[Drug_Data]
Drug_Plate=none
Strain_Plate=none
Media=ypd
Drug_Name=nd,nd,nd,nd,nd,nd,nd,nd,nd,nd,nd,nd,nd,nd,nd,nd,nd,nd,nd,nd,nd,nd,nd,nd,nd,nd,nd,nd,nd,nd,nd,nd,nd,nd,nd,nd,nd,nd,nd,nd,nd,nd,nd,nd,nd,nd,nd,nd,nd,nd,nd,nd,nd,nd,nd,nd,nd,nd,nd,nd,nd,nd,nd,nd,nd,nd,nd,nd,nd,nd,nd,nd,nd,nd,nd,nd,nd,nd,nd,nd,nd,nd,nd,nd,nd,nd,nd,nd,nd,nd,nd,nd,nd,nd,nd,nd
Strain_Name=ud
Drug_Conc=""
Innoc_Conc=0.06250,0.06250,0.06250,0.06250,0.06250,0.06250,0.06250,0.06250,0.06250,0.06250,0.06250,0.06250,0.06250,0.06250,0.06250,0.06250,0.06250,0.06250,0.06250,0.06250,0.06250,0.06250,0.06250,0.06250,0.06250,0.06250,0.06250,0.06250,0.06250,0.06250,0.06250,0.06250,0.06250,0.06250,0.06250,0.06250,0.06250,0.06250,0.06250,0.06250,0.06250,0.06250,0.06250,0.06250,0.06250,0.06250,0.06250,0.06250,0.06250,0.06250,0.06250,0.06250,0.06250,0.06250,0.06250,0.06250,0.06250,0.06250,0.06250,0.06250,0.06250,0.06250,0.06250,0.06250,0.06250,0.06250,0.06250,0.06250,0.06250,0.06250,0.06250,0.06250,0.06250,0.06250,0.06250,0.06250,0.06250,0.06250,0.06250,0.06250,0.06250,0.06250,0.06250,0.06250,0.06250,0.06250,0.06250,0.06250,0.06250,0.06250,0.06250,0.06250,0.06250,0.06250,0.06250,0.06250
Run_ID=none
Plate_Quarter=A
Units=%,%,%,%,%,%,%,%,%,%,%,%,%,%,%,%,%,%,%,%,%,%,%,%,%,%,%,%,%,%,%,%,%,%,%,%,%,%,%,%,%,%,%,%,%,%,%,%,%,%,%,%,%,%,%,%,%,%,%,%,%,%,%,%,%,%,%,%,%,%,%,%,%,%,%,%,%,%,%,%,%,%,%,%,%,%,%,%,%,%,%,%,%,%,%,%
Parent_ID=""
Project_Name=test
Strain_Backgrnd=0,0,0,0,0,0,0,0,0,0,0,0,0,0,0,0,0,0,0,0,0,0,0,0,0,0,0,0,0,0,0,0,0,0,0,0,0,0,0,0,0,0,0,0,0,0,0,0,0,0,0,0,0,0,0,0,0,0,0,0,0,0,0,0,0,0,0,0,0,0,0,0,0,0,0,0,0,0,0,0,0,0,0,0,0,0,0,0,0,0,0,0,0,0,0,0
Well_Vol=100,100,100,100,100,100,100,100,100,100,100,100,100,100,100,100,100,100,100,100,100,100,100,100,100,100,100,100,100,100,100,100,100,100,100,100,100,100,100,100,100,100,100,100,100,100,100,100,100,100,100,100,100,100,100,100,100,100,100,100,100,100,100,100,100,100,100,100,100,100,100,100,100,100,100,100,100,100,100,100,100,100,100,100,100,100,100,100,100,100,100,100,100,100,100,100
time_frm_freezer=-1.00
gens_frm_freezer=-1.00
user=asmith
Strain_Pool=ud,ud,ud,ud,ud,ud,ud,ud,ud,ud,ud,ud,ud,ud,ud,ud,ud,ud,ud,ud,ud,ud,ud,ud,ud,ud,ud,ud,ud,ud,ud,ud,ud,ud,ud,ud,ud,ud,ud,ud,ud,ud,ud,ud,ud,ud,ud,ud,ud,ud,ud,ud,ud,ud,ud,ud,ud,ud,ud,ud,ud,ud,ud,ud,ud,ud,ud,ud,ud,ud,ud,ud,ud,ud,ud,ud,ud,ud,ud,ud,ud,ud,ud,ud,ud,ud,ud,ud,ud,ud,ud,ud,ud,ud,ud,ud
Well_Alias=A01,A02,A03,A04,A05,A06,A07,A08,A09,A10,A11,A12,B01,B02,B03,B04,B05,B06,B07,B08,B09,B10,B11,B12,C01,C02,C03,C04,C05,C06,C07,C08,C09,C10,C11,C12,D01,D02,D03,D04,D05,D06,D07,D08,D09,D10,D11,D12,E01,E02,E03,E04,E05,E06,E07,E08,E09,E10,E11,E12,F01,F02,F03,F04,F05,F06,F07,F08,F09,F10,F11,F12,G01,G02,G03,G04,G05,G06,G07,G08,G09,G10,G11,G12,H01,H02,H03,H04,H05,H06,H07,H08,H09,H10,H11,H12
Well_Pos=1,2,3,4,5,6,7,8,9,10,11,12,13,14,15,16,17,18,19,20,21,22,23,24,25,26,27,28,29,30,31,32,33,34,35,36,37,38,39,40,41,42,43,44,45,46,47,48,49,50,51,52,53,54,55,56,57,58,59,60,61,62,63,64,65,66,67,68,69,70,71,72,73,74,75,76,77,78,79,80,81,82,83,84,85,86,87,88,89,90,91,92,93,94,95,96
position=A01,A02,A03,A04,A05,A06,A07,A08,A09,A10,A11,A12,B01,B02,B03,B04,B05,B06,B07,B08,B09,B10,B11,B12,C01,C02,C03,C04,C05,C06,C07,C08,C09,C10,C11,C12,D01,D02,D03,D04,D05,D06,D07,D08,D09,D10,D11,D12,E01,E02,E03,E04,E05,E06,E07,E08,E09,E10,E11,E12,F01,F02,F03,F04,F05,F06,F07,F08,F09,F10,F11,F12,G01,G02,G03,G04,G05,G06,G07,G08,G09,G10,G11,G12,H01,H02,H03,H04,H05,H06,H07,H08,H09,H10,H11,H12
[Runtime_State]
Instrument=Tecan_10
Start_Time_Now=3.2595963214E+9
Reads_Completed=95
Innoc_Direction=down
Wells_In_Use=111111111111111111111111111111111111111111111111111111111111111111111111111111111111111111111111
Innoc_Map=111111111111111111111111111111111111111111111111111111111111111111111111111111111111000000000000
Dilute_Map=111111111111111111111111111111111111111111111111111111111111111111111111111111111111111111111111
Save_Sample_Map=101000001010000010100000101000001010000010100000010100000101000001010000010100000101000001010000
Current_OD=0.816,0.879,0.929,0.902,0.707,0.340,0.851,0.803,0.814,0.811,0.791,0.520,0.846,0.890,0.926,0.972,0.900,0.589,0.831,0.840,0.824,0.836,0.828,0.588,0.859,0.907,0.918,1.009,0.999,0.769,0.787,0.815,0.798,0.805,0.856,0.408,0.855,0.874,0.932,1.002,0.966,0.711,0.777,0.740,0.765,0.737,0.579,0.346,0.848,0.890,0.927,0.996,0.985,0.748,0.613,0.592,0.698,0.537,0.181,0.151,0.848,0.892,0.939,1.003,0.978,0.753,0.216,0.398,0.314,0.344,0.154,0.126,0.066,0.063,0.064,0.064,0.065,0.065,0.064,0.062,0.064,0.065,0.063,0.063,0.065,0.064,0.063,0.060,0.062,0.065,0.064,0.069,0.072,0.068,0.063,0.064
Bckgrnd_OD=0.083,0.082,0.083,0.083,0.083,0.080,0.082,0.080,0.081,0.079,0.078,0.089,0.080,0.081,0.079,0.080,0.079,0.082,0.080,0.081,0.078,0.081,0.078,0.079,0.082,0.084,0.084,0.083,0.083,0.081,0.083,0.081,0.081,0.080,0.079,0.091,0.080,0.079,0.081,0.079,0.082,0.079,0.082,0.079,0.079,0.076,0.079,0.079,0.082,0.082,0.081,0.083,0.082,0.081,0.083,0.082,0.080,0.083,0.079,0.093,0.081,0.080,0.079,0.080,0.081,0.079,0.080,0.078,0.079,0.080,0.080,0.080,0.061,0.061,0.060,0.060,0.060,0.060,0.059,0.060,0.062,0.060,0.059,0.060,0.062,0.060,0.059,0.059,0.060,0.063,0.061,0.065,0.067,0.063,0.061,0.061
Mapped=111110101111111111111100111111001110111111111100111111111111111111111111111111111111111111111111
Pipet_Completed=000000000000000000000000000000000000000000000000000000000000000000000000000000000000000000000000
Innoc_Completed=0,0,0,0,0,0,0,0,0,0,0,0,0,0,0,0,0,0,0,0,0,0,0,0,0,0,0,0,0,0,0,0,0,0,0,0,0,0,0,0,0,0,0,0,0,0,0,0,0,0,0,0,0,0,0,0,0,0,0,0,0,0,0,0,0,0,0,0,0,0,0,0,0,0,0,0,0,0,0,0,0,0,0,0,0,0,0,0,0,0,0,0,0,0,0,0
Save_Completed=0,0,0,0,0,0,0,0,0,0,0,0,0,0,0,0,0,0,0,0,0,0,0,0,0,0,0,0,0,0,0,0,0,0,0,0,0,0,0,0,0,0,0,0,0,0,0,0,0,0,0,0,0,0,0,0,0,0,0,0,0,0,0,0,0,0,0,0,0,0,0,0,0,0,0,0,0,0,0,0,0,0,0,0,0,0,0,0,0,0,0,0,0,0,0,0
Pipeted_At=0,0,0,0,0,0,0,0,0,0,0,0,0,0,0,0,0,0,0,0,0,0,0,0,0,0,0,0,0,0,0,0,0,0,0,0,0,0,0,0,0,0,0,0,0,0,0,0,0,0,0,0,0,0,0,0,0,0,0,0,0,0,0,0,0,0,0,0,0,0,0,0,0,0,0,0,0,0,0,0,0,0,0,0,0,0,0,0,0,0,0,0,0,0,0,0
Pipeted_OD=0,0,0,0,0,0,0,0,0,0,0,0,0,0,0,0,0,0,0,0,0,0,0,0,0,0,0,0,0,0,0,0,0,0,0,0,0,0,0,0,0,0,0,0,0,0,0,0,0,0,0,0,0,0,0,0,0,0,0,0,0,0,0,0,0,0,0,0,0,0,0,0,0,0,0,0,0,0,0,0,0,0,0,0,0,0,0,0,0,0,0,0,0,0,0,0
Dilutes_Completed=0,0,0,0,0,0,0,0,0,0,0,0,0,0,0,0,0,0,0,0,0,0,0,0,0,0,0,0,0,0,0,0,0,0,0,0,0,0,0,0,0,0,0,0,0,0,0,0,0,0,0,0,0,0,0,0,0,0,0,0,0,0,0,0,0,0,0,0,0,0,0,0,0,0,0,0,0,0,0,0,0,0,0,0,0,0,0,0,0,0,0,0,0,0,0,0
Time_At_Innoc=0,0,0,0,0,0,0,0,0,0,0,0,0,0,0,0,0,0,0,0,0,0,0,0,0,0,0,0,0,0,0,0,0,0,0,0,0,0,0,0,0,0,0,0,0,0,0,0,0,0,0,0,0,0,0,0,0,0,0,0,0,0,0,0,0,0,0,0,0,0,0,0,0,0,0,0,0,0,0,0,0,0,0,0,0,0,0,0,0,0,0,0,0,0,0,0
Time_At_Save=0,0,0,0,0,0,0,0,0,0,0,0,0,0,0,0,0,0,0,0,0,0,0,0,0,0,0,0,0,0,0,0,0,0,0,0,0,0,0,0,0,0,0,0,0,0,0,0,0,0,0,0,0,0,0,0,0,0,0,0,0,0,0,0,0,0,0,0,0,0,0,0,0,0,0,0,0,0,0,0,0,0,0,0,0,0,0,0,0,0,0,0,0,0,0,0
Time_At_Dilute=0,0,0,0,0,0,0,0,0,0,0,0,0,0,0,0,0,0,0,0,0,0,0,0,0,0,0,0,0,0,0,0,0,0,0,0,0,0,0,0,0,0,0,0,0,0,0,0,0,0,0,0,0,0,0,0,0,0,0,0,0,0,0,0,0,0,0,0,0,0,0,0,0,0,0,0,0,0,0,0,0,0,0,0,0,0,0,0,0,0,0,0,0,0,0,0
Previous_OD=0.816,0.879,0.929,0.902,0.707,0.340,0.851,0.803,0.814,0.811,0.791,0.520,0.846,0.890,0.926,0.972,0.900,0.589,0.831,0.840,0.824,0.836,0.828,0.588,0.859,0.907,0.918,1.009,0.999,0.769,0.787,0.815,0.798,0.805,0.856,0.408,0.855,0.874,0.932,1.002,0.966,0.711,0.777,0.740,0.765,0.737,0.579,0.346,0.848,0.890,0.927,0.996,0.985,0.748,0.613,0.592,0.698,0.537,0.181,0.151,0.848,0.892,0.939,1.003,0.978,0.753,0.216,0.398,0.314,0.344,0.154,0.126,0.066,0.063,0.064,0.064,0.065,0.065,0.064,0.062,0.064,0.065,0.063,0.063,0.065,0.064,0.063,0.060,0.062,0.065,0.064,0.069,0.072,0.068,0.063,0.064
Prev_Delta_OD=0.004,0.004,0.007,0.001,0.005,0.003,0.000,0.000,0.001,0.012,0.016,0.023,0.002,0.004,0.008,0.000,0.008,0.009,0.005,0.010,0.000,0.005,0.003,0.011,0.005,0.011,0.003,0.007,0.001,0.009,0.001,0.007,0.007,0.005,0.001,0.019,0.001,0.001,0.009,0.001,0.006,0.003,0.006,0.018,0.007,0.019,0.032,0.009,0.005,0.005,0.003,0.007,0.008,0.006,0.033,0.032,0.017,0.031,0.000,0.009,0.001,0.004,0.015,0.006,0.003,0.009,0.008,0.022,0.012,0.017,0.001,0.000,0.001,0.001,0.002,0.000,0.000,0.000,0.000,0.001,0.001,0.003,0.001,0.000,0.000,0.000,0.001,0.003,0.001,0.000,0.001,0.000,0.002,0.000,0.002,0.001
Delta_From_Ref=0.000,0.010,-0.091,0.145,0.351,1.310,3.771,3.635,0.033,0.032,1.509,1.204,0.161,0.137,0.479,0.585,0.049,0.006,1.119,0.993,1.116,1.168,5.320,5.929,-0.002,-0.040,0.046,0.086,-0.158,0.223,4.703,4.390,0.041,0.028,1.569,1.250,0.106,0.199,0.345,0.257,0.006,0.039,1.705,1.856,1.760,1.894,6.374,6.475,0.000,0.000,0.000,0.000,0.000,0.000,0.000,0.000,0.000,0.000,0.000,0.000,0.000,0.000,0.000,0.000,0.000,0.000,0.000,0.000,0.000,0.000,0.000,0.000,0.000,0.000,0.000,0.000,0.000,0.000,0.000,0.000,0.000,0.000,0.000,0.000,0.000,0.000,0.000,0.000,0.000,0.000,0.000,0.000,0.000,0.000,0.000,0.000
Sig_OD_Delta=0,0,0,0,0,1,1,1,0,0,1,1,0,0,0,0,0,0,1,0,1,1,1,1,0,0,0,0,0,0,1,1,0,0,1,1,0,0,0,0,0,0,1,1,1,1,1,1,0,0,0,0,0,0,0,0,0,0,0,0,0,0,0,0,0,0,0,0,0,0,0,0,0,0,0,0,0,0,0,0,0,0,0,0,0,0,0,0,0,0,0,0,0,0,0,0
Add_Drug_at_Start_Map=000000000000000000000000000000000000000000000000000000000000000000000000000000000000000000000000
[Analysis]
Drug_ID=A1,A2,A3,A4,A5,A6,B1,B2,B3,B4,B5,B6,C1,C2,C3,C4,C5,C6,D1,D2,D3,D4,D5,D6,E1,E2,E3,E4,E5,E6,F1,F2,F3,F4,F5,F6,G1,G2,G3,G4,G5,G6,H1,H2,H3,H4,H5,H6
Decision=no_inh,no_inh,no_inh,no_inh,ps2_4_1,other,no_inh,no_inh,no_inh,no_inh,no_inh,ps2_4_2,no_inh,no_inh,no_inh,no_inh,no_inh,ps2_4_1,no_inh,no_inh,no_inh,no_inh,no_inh,ps2_4_1,no_inh,no_inh,no_inh,no_inh,no_inh,ps2_4_1,no_inh,no_inh,ps2_1_1,no_inh,no_inh,ps2_4_1,screen,screen,screen,screen,ps3_4_6,ps3_4_6,screen,screen,screen,screen,screen,screen,ps2_4_1,ps2_4_1,ps2_4_1,ps2_4_1,ps2_4_2,other,ps2_4_1,ps2_4_1,ps2_4_1,ps2_4_1,other,other,ps2_4_2,ps2_4_1,ps2_4_1,ps2_4_2,other,other,other,other,other,other,other,other,other,other,other,other,ps3_4_6,ps3_4_6,ps3_4_6,other,other,other,ps3_4_6,ps3_4_6,screen,screen,screen,screen,ps3_4_6,screen,screen,screen,screen,screen,screen,ps3_4_6
Plot_Min=0.100,0.100,0.100,0.100,0.100,0.100,0.100,0.100,0.100,0.100,0.100,0.100,0.100,0.100,0.100,0.100,0.100,0.100,0.100,0.100,0.100,0.100,0.100,0.100,0.100,0.100,0.100,0.100,0.100,0.100,0.100,0.100,0.100,0.100,0.100,0.100,0.100,0.100,0.100,0.100,0.100,0.100,0.100,0.100,0.100,0.100,0.100,0.100
Plot_Max=1.500,1.500,1.500,1.500,1.500,1.500,1.500,1.500,1.500,1.500,1.500,1.500,1.500,1.500,1.500,1.500,1.500,1.500,1.500,1.500,1.500,1.500,1.500,1.500,1.500,1.500,1.500,1.500,1.500,1.500,1.500,1.500,1.500,1.500,1.500,1.500,1.500,1.500,1.500,1.500,1.500,1.500,1.500,1.500,1.500,1.500,1.500,1.500
G_Plot_Min=0.1
G_Plot_Delta=0.7
Plot_On_Off=0
OD_Gen_Pt=0.460
Gens_to_OD_Pt=5.000
Avg_G=2.003,1.996,1.999,2.063,2.361,5.464,2.002,2.015,2.032,2.043,2.061,3.318,1.995,2.014,2.053,2.040,2.005,2.233,1.996,2.022,2.023,2.011,2.021,2.346,1.977,1.971,1.977,1.989,1.992,2.283,1.974,1.949,1.946,1.961,1.988,2.255,0.000,0.000,0.000,0.000,39.730,26.796,0.000,0.000,0.000,0.000,0.000,0.000,2.493,2.457,2.457,2.510,3.066,4.721,2.450,2.371,2.418,2.495,3.233,4.525,2.793,2.629,2.721,2.906,3.398,5.170,3.327,3.640,3.418,3.885,4.568,5.440,4.507,4.551,4.356,4.660,7.701,9.693,6.919,5.161,5.688,5.483,8.884,11.059,0.000,0.000,0.000,0.000,31.157,0.000,0.000,0.000,0.000,0.000,0.000,36.586
Max_Slope=1.956,1.902,1.883,2.162,3.744,11.474,1.944,1.948,1.971,2.085,2.253,5.984,1.959,1.955,2.063,1.879,1.996,3.392,1.896,2.000,2.015,1.950,2.063,3.435,1.900,1.888,1.882,1.929,1.921,3.559,1.877,1.907,1.898,1.925,1.986,3.263,55.497,72.576,43.523,65.822,62.403,40.416,66.838,38.753,52.070,44.206,39.477,60.650,2.314,2.255,2.304,2.233,2.518,4.000,2.102,2.019,2.169,2.129,2.406,2.741,2.412,2.427,2.351,2.237,2.310,4.886,2.601,2.376,2.648,2.506,2.775,5.726,3.083,2.828,2.634,2.876,13.695,17.793,13.829,5.271,5.521,5.357,22.643,46.654,61.948,49.637,45.898,69.569,38.404,47.416,47.414,55.137,53.403,47.420,60.622,43.083
Fit_Model=all
Fit_Const_OD_Base=0.000
Fit_Const_N0=0.01800
Fit_Const_T0=0.000
G_Fit_Min=0.100
G_Fit_Delta=0.400
Fit_On_Off=0.000,0.000,0.000,0.000,0.000,0.000,0.000,0.000,0.000,0.000,0.000,0.000,0.000,0.000,0.000,0.000,0.000,0.000,0.000,0.000,0.000,0.000,0.000,0.000,0.000,0.000,0.000,0.000,0.000,0.000,0.000,0.000,0.000,0.000,0.000,0.000,0.000,0.000,0.000,0.000,0.000,0.000,0.000,0.000,0.000,0.000,0.000,0.000,0.000,0.000,0.000,0.000,0.000,0.000,0.000,0.000,0.000,0.000,0.000,0.000,0.000,0.000,0.000,0.000,0.000,0.000,0.000,0.000,0.000,0.000,0.000,0.000,0.000,0.000,0.000,0.000,0.000,0.000,0.000,0.000,0.000,0.000,0.000,0.000,0.000,0.000,0.000,0.000,0.000,0.000,0.000,0.000,0.000,0.000,0.000,0.000
Fit_Min=0.033,0.032,0.033,0.033,0.033,0.030,0.030,0.031,0.029,0.030,0.029,0.032,0.032,0.034,0.034,0.033,0.033,0.031,0.030,0.029,0.031,0.029,0.032,0.029,0.032,0.032,0.031,0.033,0.032,0.031,0.031,0.030,0.029,0.030,0.031,0.029,0.011,0.011,0.010,0.010,0.010,0.010,0.012,0.010,0.009,0.009,0.010,0.013,0.000,0.000,0.000,0.000,0.000,0.000,0.000,0.000,0.000,0.000,0.000,0.000,0.000,0.000,0.000,0.000,0.000,0.000,0.000,0.000,0.000,0.000,0.000,0.000,0.000,0.000,0.000,0.000,0.000,0.000,0.000,0.000,0.000,0.000,0.000,0.000,0.000,0.000,0.000,0.000,0.000,0.000,0.000,0.000,0.000,0.000,0.000,0.000
Fit_Delta=0.405,0.454,0.495,0.444,0.197,0.061,0.406,0.482,0.347,0.382,0.371,0.199,0.411,0.328,0.489,0.458,0.493,0.224,0.413,0.478,0.434,0.601,0.393,0.287,0.388,0.522,0.507,0.306,0.498,0.217,0.434,0.410,0.457,0.490,0.505,0.308,1.500,1.500,1.500,1.500,0.005,0.007,1.500,1.500,1.500,1.500,1.500,1.500,0.411,0.435,0.433,0.522,0.486,0.385,0.480,0.504,0.463,0.587,0.536,0.402,0.475,0.331,0.426,0.400,0.586,0.282,0.448,0.518,0.513,0.461,0.406,0.225,0.364,0.418,0.475,0.364,0.086,0.034,0.124,0.283,0.188,0.169,0.063,0.012,0.000,0.000,0.000,0.000,0.007,0.000,0.000,0.000,0.000,0.000,0.000,0.006
Fit_Offset=0.078,0.077,0.078,0.077,0.079,0.075,0.076,0.076,0.077,0.076,0.075,0.075,0.078,0.080,0.079,0.077,0.076,0.077,0.076,0.076,0.077,0.073,0.078,0.074,0.077,0.078,0.076,0.078,0.077,0.077,0.076,0.076,0.075,0.075,0.074,0.073,0.000,0.000,0.000,0.000,0.060,0.062,0.000,0.000,0.000,0.000,0.000,0.000,0.076,0.075,0.076,0.074,0.070,0.069,0.075,0.074,0.074,0.073,0.069,0.068,0.078,0.077,0.077,0.078,0.075,0.079,0.080,0.079,0.079,0.082,0.083,0.079,0.084,0.084,0.083,0.086,0.078,0.076,0.076,0.081,0.081,0.082,0.077,0.078,0.000,0.000,0.000,0.000,0.062,0.000,0.000,0.000,0.000,0.000,0.000,0.064
Fit_N0=0.006,0.007,0.007,0.008,0.007,0.009,0.007,0.006,0.007,0.007,0.007,0.010,0.009,0.008,0.009,0.007,0.008,0.008,0.007,0.006,0.007,0.009,0.007,0.008,0.007,0.010,0.007,0.008,0.007,0.008,0.007,0.007,0.008,0.009,0.007,0.009,0.000,0.000,0.000,0.000,0.004,0.002,0.000,0.000,0.000,0.000,0.000,0.000,0.008,0.007,0.008,0.009,0.008,0.037,0.007,0.008,0.007,0.007,0.007,0.026,0.007,0.007,0.006,0.007,0.006,0.029,0.005,0.005,0.004,0.005,0.007,0.010,0.008,0.007,0.005,0.004,0.009,0.029,0.012,0.007,0.006,0.005,0.011,0.005,0.000,0.000,0.000,0.000,0.001,0.000,0.000,0.000,0.000,0.000,0.000,0.001
Fit_T0=1.304,1.401,1.330,1.575,1.592,1.250,1.771,1.264,1.789,1.657,1.629,1.568,2.053,1.835,1.708,1.296,1.257,1.670,1.770,1.405,1.565,1.564,1.644,1.256,1.701,1.874,1.025,1.708,0.982,1.654,1.764,1.700,1.764,1.928,1.440,1.571,0.000,0.000,0.000,0.000,2.554,4.631,0.000,0.000,0.000,0.000,0.000,0.000,1.809,1.281,1.758,1.538,0.451,4.502,1.386,1.518,1.635,1.114,-0.739,4.590,1.178,1.628,1.433,1.501,-0.001,5.301,1.942,2.074,1.597,3.603,5.211,5.477,4.762,5.031,4.754,5.360,5.604,6.205,5.761,5.455,5.674,5.536,5.924,1.781,0.000,0.000,0.000,0.000,4.894,0.000,0.000,0.000,0.000,0.000,0.000,3.624
Fit_G=1.382,1.397,1.438,1.473,1.478,2.297,1.346,1.416,1.355,1.385,1.398,1.847,1.394,1.397,1.488,1.467,1.504,1.453,1.338,1.410,1.390,1.501,1.368,1.600,1.347,1.447,1.467,1.370,1.500,1.449,1.325,1.327,1.370,1.379,1.416,1.567,0.000,0.000,0.000,0.000,2.686,2.828,0.000,0.000,0.000,0.000,0.000,0.000,1.815,1.796,1.802,1.936,2.539,5.582,1.775,1.751,1.747,1.911,2.835,4.659,2.119,1.894,1.960,2.146,2.744,5.550,2.289,2.468,2.321,2.476,3.011,3.912,3.099,2.974,2.685,2.662,5.363,14.367,5.145,3.323,3.497,3.361,6.327,3.608,0.000,0.000,0.000,0.000,2.116,0.000,0.000,0.000,0.000,0.000,0.000,2.889
Fit_Error=9.392,28.274,39.880,18.006,1.523,0.139,10.728,29.975,6.570,5.101,5.033,1.435,11.343,10.665,30.607,23.274,36.175,2.313,9.818,31.573,21.577,107.284,10.300,4.041,11.733,61.914,37.551,2.767,46.062,1.955,12.807,11.978,15.944,24.343,29.451,6.344,0.000,0.000,0.000,0.000,0.212,0.154,0.000,0.000,0.000,0.000,0.000,0.000,19.156,30.244,24.837,52.827,43.975,61.728,33.479,46.999,43.067,94.744,43.631,47.917,26.226,9.617,19.145,17.134,94.160,30.230,25.438,44.878,57.686,124.181,137.547,12.048,41.719,87.465,164.572,74.608,0.595,0.621,1.360,14.258,5.639,4.295,0.305,0.151,0.000,0.000,0.000,0.000,0.122,0.000,0.000,0.000,0.000,0.000,0.000,0.158
Fit_CV=204.000,183.000,206.000,129.000,188.000,33.000,109.000,215.000,95.000,138.000,157.000,164.000,172.000,148.000,179.000,206.000,162.000,153.000,165.000,185.000,180.000,201.000,158.000,134.000,78.000,190.000,199.000,134.000,188.000,39.000,82.000,83.000,160.000,165.000,151.000,135.000,0.000,0.000,0.000,0.000,12.000,31.000,0.000,0.000,0.000,0.000,0.000,0.000,231.000,183.000,185.000,200.000,245.000,552.000,252.000,200.000,211.000,288.000,155.000,593.000,217.000,197.000,226.000,238.000,180.000,554.000,261.000,169.000,145.000,205.000,285.000,281.000,224.000,262.000,226.000,271.000,527.000,370.000,490.000,452.000,246.000,239.000,210.000,32.000,0.000,0.000,0.000,0.000,31.000,0.000,0.000,0.000,0.000,0.000,0.000,30.000
Time_to_20_Gens=0,0,0,0,0,0,0,0,0,0,0,0,0,0,0,0,0,0,0,0,0,0,0,0,0,0,0,0,0,0,0,0,0,0,0,0,0,0,0,0,0,0,0,0,0,0,0,0
Time_to_each_5_Gens=0,0,0,0,0,0,0,0,0,0,0,0,0,0,0,0,0,0,0,0,0,0,0,0,0,0,0,0,0,0,0,0,0,0,0,0,0,0,0,0,0,0,0,0,0,0,0,0
Time_to_each_n_Gens=10.015,9.980,9.993,10.313,11.805,23.222,10.012,10.077,10.161,10.214,10.306,16.592,9.977,10.072,10.264,10.202,10.024,11.164,9.979,10.109,10.116,10.057,10.106,11.730,9.887,9.857,9.886,9.943,9.960,11.416,9.868,9.745,9.728,9.804,9.938,11.274,0.000,0.000,0.000,0.000,18.125,13.113,0.000,0.000,0.000,0.000,0.000,0.000,12.467,12.286,12.285,12.548,15.329,23.281,12.248,11.856,12.091,12.475,16.164,22.627,13.967,13.144,13.604,14.530,16.991,23.279,16.635,18.202,17.092,19.423,22.840,23.276,22.537,22.756,21.778,23.284,23.284,23.280,23.280,23.282,23.283,23.279,23.259,23.219,0.000,0.000,0.000,0.000,11.239,0.000,0.000,0.000,0.000,0.000,0.000,11.057
Min_Pt_OD=0,0,0,0,0,0,0,0,0,0,0,0,0,0,0,0,0,0,0,0,0,0,0,0,0,0,0,0,0,0,0,0,0,0,0,0,0,0,0,0,0,0,0,0,0,0,0,0
Min_Pt_t=0,0,0,0,0,0,0,0,0,0,0,0,0,0,0,0,0,0,0,0,0,0,0,0,0,0,0,0,0,0,0,0,0,0,0,0,0,0,0,0,0,0,0,0,0,0,0,0
TO_OD=0,0,0,0,0,0,0,0,0,0,0,0,0,0,0,0,0,0,0,0,0,0,0,0,0,0,0,0,0,0,0,0,0,0,0,0,0,0,0,0,0,0,0,0,0,0,0,0
Ref_ID=A01
Multi_Refs=single_ref
test=A01,A02,A03,A04,A05,A06,A07,A08,A09,A10,A11,A12,B01,B02,B03,B04,B05,B06,B07,B08,B09,B10,B11,B12,C01,C02,C03,C04,C05,C06,C07,C08,C09,C10,C11,C12,D01,D02,D03,D04,D05,D06,D07,D08,D09,D10,D11,D12,E01,E02,E03,E04,E05,E06,E07,E08,E09,E10,E11,E12,F01,F02,F03,F04,F05,F06,F07,F08,F09,F10,F11,F12,G01,G02,G03,G04,G05,G06,G07,G08,G09,G10,G11,G12,H01,H02,H03,H04,H05,H06,H07,H08,H09,H10,H11,H12
Start_Time_Now=3.2595963217E+9
Start_Date="4/16/2007+3:25 PM"
pv_to_plate_order=no
gen_time_cutoff=0.000
Drug_Name=nd?:;-ud+0,nd?:;-ud+0,nd?:;-ud+0,nd?:;-ud+0,nd?:;-ud+0,nd?:;-ud+0,nd?:;-ud+0,nd?:;-ud+0,nd?:;-ud+0,nd?:;-ud+0,nd?:;-ud+0,nd?:;-ud+0,nd?:;-ud+0,nd?:;-ud+0,nd?:;-ud+0,nd?:;-ud+0,nd?:;-ud+0,nd?:;-ud+0,nd?:;-ud+0,nd?:;-ud+0,nd?:;-ud+0,nd?:;-ud+0,nd?:;-ud+0,nd?:;-ud+0,nd?:;-ud+0,nd?:;-ud+0,nd?:;-ud+0,nd?:;-ud+0,nd?:;-ud+0,nd?:;-ud+0,nd?:;-ud+0,nd?:;-ud+0,nd?:;-ud+0,nd?:;-ud+0,nd?:;-ud+0,nd?:;-ud+0,nd?:;-ud+0,nd?:;-ud+0,nd?:;-ud+0,nd?:;-ud+0,nd?:;-ud+0,nd?:;-ud+0,nd?:;-ud+0,nd?:;-ud+0,nd?:;-ud+0,nd?:;-ud+0,nd?:;-ud+0,nd?:;-ud+0,nd?:;-ud+0,nd?:;-ud+0,nd?:;-ud+0,nd?:;-ud+0,nd?:;-ud+0,nd?:;-ud+0,nd?:;-ud+0,nd?:;-ud+0,nd?:;-ud+0,nd?:;-ud+0,nd?:;-ud+0,nd?:;-ud+0,nd?:;-ud+0,nd?:;-ud+0,nd?:;-ud+0,nd?:;-ud+0,nd?:;-ud+0,nd?:;-ud+0,nd?:;-ud+0,nd?:;-ud+0,nd?:;-ud+0,nd?:;-ud+0,nd?:;-ud+0,nd?:;-ud+0,nd?:;-ud+0,nd?:;-ud+0,nd?:;-ud+0,nd?:;-ud+0,nd?:;-ud+0,nd?:;-ud+0,nd?:;-ud+0,nd?:;-ud+0,nd?:;-ud+0,nd?:;-ud+0,nd?:;-ud+0,nd?:;-ud+0,nd?:;-ud+0,nd?:;-ud+0,nd?:;-ud+0,nd?:;-ud+0,nd?:;-ud+0,nd?:;-ud+0,nd?:;-ud+0,nd?:;-ud+0,nd?:;-ud+0,nd?:;-ud+0,nd?:;-ud+0,nd?:;-ud+0
Drug_Well_Pos=A01,A02,A03,A04,A05,A06,B01,B02,B03,B04,B05,B06,C01,C02,C03,C04,C05,C06,D01,D02,D03,D04,D05,D06,E01,E02,E03,E04,E05,E06,F01,F02,F03,F04,F05,F06,G01,G02,G03,G04,G05,G06,H01,H02,H03,H04,H05,H06,A07,A08,A09,A10,A11,A12,B07,B08,B09,B10,B11,B12,C07,C08,C09,C10,C11,C12,D07,D08,D09,D10,D11,D12,E07,E08,E09,E10,E11,E12,F07,F08,F09,F10,F11,F12,G07,G08,G09,G10,G11,G12,H07,H08,H09,H10,H11,H12
Avg_G_tcut=2.003,1.996,1.999,2.063,2.361,5.464,2.002,2.015,2.032,2.043,2.061,3.318,1.995,2.014,2.053,2.040,2.005,2.233,1.996,2.022,2.023,2.011,2.021,2.346,1.977,1.971,1.977,1.989,1.992,2.283,1.974,1.949,1.946,1.961,1.988,2.255,0.000,0.000,0.000,0.000,39.730,26.796,0.000,0.000,0.000,0.000,0.000,0.000,2.493,2.457,2.457,2.510,3.066,4.721,2.450,2.371,2.418,2.495,3.233,4.525,2.793,2.629,2.721,2.906,3.398,5.170,3.327,3.640,3.418,3.885,4.568,5.440,4.507,4.551,4.356,4.660,7.701,9.693,6.919,5.161,5.688,5.483,8.884,11.059,0.000,0.000,0.000,0.000,31.157,0.000,0.000,0.000,0.000,0.000,0.000,36.586
t0_from_interval=2.396,2.311,2.250,2.372,1.496,-7.617,2.496,2.421,2.349,2.441,2.369,-1.305,2.263,2.112,2.344,2.332,1.904,1.660,2.520,2.397,2.338,2.391,2.355,1.421,2.407,2.088,2.068,2.189,1.652,1.655,2.566,2.308,2.179,2.334,2.397,1.710,0.000,0.000,0.000,0.000,0.000,0.000,0.000,0.000,0.000,0.000,0.000,0.000,2.583,2.428,2.555,2.226,1.932,-2.493,2.662,2.615,2.584,2.746,1.240,-0.423,2.571,2.724,2.815,2.592,1.899,-1.638,3.818,4.276,3.715,4.514,5.247,5.087,5.096,5.758,5.450,8.187,1.608,-4.453,1.827,5.872,7.850,8.562,1.743,-2.863,0.000,0.000,0.000,0.000,0.000,0.000,0.000,0.000,0.000,0.000,0.000,0.000
Sum_Delta_Ref=0.000,1.087,0.916,0.641,7.809,22.972,0.889,0.747,0.636,0.292,0.554,13.915,0.994,0.947,0.456,0.592,1.090,5.258,1.165,0.576,0.680,1.130,0.597,7.385,1.292,1.569,1.427,1.116,1.248,6.182,1.270,1.692,1.968,1.609,0.967,5.965,-1.000,-1.000,-1.000,-1.000,31.803,31.736,-1.000,-1.000,-1.000,-1.000,-1.000,-1.000,6.525,5.846,5.910,6.219,13.766,26.072,5.409,4.027,5.006,5.907,15.297,26.299,10.630,8.216,9.605,11.790,17.772,27.523,17.825,21.721,18.987,24.534,28.294,29.221,27.841,28.193,27.570,29.089,30.461,30.378,30.035,28.979,29.830,29.832,30.720,30.802,-1.000,-1.000,-1.000,-1.000,31.770,-1.000,-1.000,-1.000,-1.000,-1.000,-1.000,31.792
Gens_at_time_G=5.000,5.000,5.000,5.000,5.000,4.250,5.000,5.000,5.000,5.000,5.000,5.000,5.000,5.000,5.000,5.000,5.000,5.000,5.000,5.000,5.000,5.000,5.000,5.000,5.000,5.000,5.000,5.000,5.000,5.000,5.000,5.000,5.000,5.000,5.000,5.000,0.000,0.000,0.000,0.000,0.456,0.489,0.000,0.000,0.000,0.000,0.000,0.000,5.000,5.000,5.000,5.000,5.000,4.932,5.000,5.000,5.000,5.000,5.000,5.000,5.000,5.000,5.000,5.000,5.000,4.503,5.000,5.000,5.000,5.000,5.000,4.279,5.000,5.000,5.000,4.996,3.023,2.402,3.365,4.511,4.094,4.246,2.618,2.100,0.000,0.000,0.000,0.000,0.361,0.000,0.000,0.000,0.000,0.000,0.000,0.302
G_Int_tcut=1.524,1.534,1.549,1.588,2.062,7.257,1.503,1.531,1.562,1.555,1.588,3.579,1.543,1.592,1.584,1.574,1.624,1.901,1.492,1.542,1.556,1.533,1.550,2.062,1.496,1.554,1.564,1.551,1.661,1.952,1.460,1.488,1.510,1.494,1.508,1.913,0.000,0.000,0.000,0.000,39.730,26.796,0.000,0.000,0.000,0.000,0.000,0.000,1.977,1.972,1.946,2.064,2.679,5.226,1.917,1.848,1.901,1.946,2.985,4.610,2.279,2.084,2.158,2.388,3.018,5.534,2.564,2.785,2.675,2.982,3.519,4.251,3.488,3.400,3.266,3.022,7.169,11.547,6.376,3.860,3.770,3.467,8.218,12.423,0.000,0.000,0.000,0.000,31.157,0.000,0.000,0.000,0.000,0.000,0.000,36.586
Sum_Del_12=0.000,0.182,0.167,0.698,2.273,5.574,0.019,0.116,0.308,0.489,0.706,3.750,0.212,0.009,0.478,0.359,0.190,1.607,0.141,0.189,0.226,0.037,0.205,2.195,0.377,0.615,0.498,0.251,0.384,1.834,0.387,0.773,0.857,0.622,0.205,1.824,7.611,7.606,7.593,7.595,7.604,7.575,7.621,7.568,7.566,7.525,7.613,7.630,4.157,3.885,3.954,4.107,5.695,6.332,3.949,3.505,3.769,4.271,5.787,6.528,5.312,4.843,5.224,5.629,6.165,6.613,6.523,6.790,6.558,6.804,7.032,7.108,7.052,7.132,7.106,7.251,7.314,7.155,7.279,7.118,7.302,7.290,7.385,7.332,7.598,7.614,7.629,7.586,7.586,7.597,7.616,7.599,7.591,7.551,7.634,7.602
Sum_Del_20=0.000,1.055,0.889,0.636,7.588,22.270,0.862,0.724,0.613,0.277,0.552,13.512,0.967,0.918,0.434,0.569,1.060,5.117,1.130,0.556,0.657,1.095,0.575,7.180,1.256,1.528,1.388,1.084,1.213,6.012,1.235,1.650,1.916,1.567,0.938,5.803,30.824,30.829,30.778,30.801,30.807,30.742,30.837,30.739,30.736,30.691,30.825,30.836,6.398,5.727,5.785,6.100,13.473,25.295,5.308,3.956,4.913,5.798,14.994,25.530,10.401,8.050,9.403,11.550,17.418,26.688,17.440,21.240,18.574,23.926,27.459,28.334,27.031,27.370,26.790,28.226,29.516,29.430,29.109,28.108,28.920,28.925,29.765,29.840,30.791,30.819,30.823,30.771,30.774,30.795,30.838,30.796,30.778,30.727,30.849,30.796
Sum_Del_24=0.000,1.288,1.060,0.448,9.109,28.436,1.085,0.906,0.847,0.474,0.349,16.508,1.113,1.122,0.703,0.801,1.245,5.928,1.372,0.751,0.859,1.379,0.810,8.547,1.492,1.743,1.607,1.292,1.436,7.068,1.443,1.837,2.176,1.781,1.124,6.766,40.136,40.144,40.074,40.105,40.116,40.022,40.150,40.032,40.031,39.988,40.138,40.149,6.211,5.827,5.873,5.892,13.854,30.793,5.118,3.700,4.754,5.574,14.843,30.473,10.806,8.141,9.623,11.720,17.106,33.223,18.106,22.125,19.327,25.274,32.848,35.438,31.965,32.565,30.798,34.053,37.927,38.128,37.185,34.763,36.321,36.184,38.386,38.689,40.088,40.128,40.138,40.074,40.075,40.100,40.149,40.104,40.081,40.026,40.169,40.101
Sum_12=7.755,7.937,7.922,7.057,5.482,2.180,7.774,7.638,7.447,7.266,7.049,4.005,7.967,7.764,7.277,7.396,7.945,6.148,7.896,7.566,7.529,7.718,7.550,5.560,8.132,8.370,8.253,8.006,8.139,5.921,8.142,8.528,8.612,8.377,7.960,5.931,0.144,0.149,0.162,0.160,0.151,0.180,0.134,0.187,0.189,0.230,0.141,0.125,3.598,3.870,3.801,3.648,2.060,1.423,3.805,4.250,3.986,3.484,1.968,1.227,2.443,2.912,2.531,2.126,1.590,1.142,1.232,0.965,1.197,0.951,0.723,0.647,0.703,0.623,0.649,0.504,0.441,0.600,0.476,0.637,0.453,0.465,0.370,0.423,0.157,0.141,0.126,0.169,0.169,0.158,0.139,0.156,0.164,0.204,0.121,0.153
Sum_20=31.060,32.114,31.949,30.423,23.472,8.790,31.921,31.784,31.673,31.337,30.507,17.548,32.027,31.978,31.494,31.628,32.120,25.942,32.190,31.616,31.716,32.155,31.634,23.879,32.316,32.588,32.448,32.144,32.273,25.047,32.295,32.709,32.976,32.627,31.998,25.256,0.235,0.231,0.282,0.259,0.253,0.317,0.223,0.321,0.324,0.368,0.235,0.224,24.662,25.333,25.275,24.959,17.587,5.765,25.752,27.104,26.146,25.261,16.065,5.530,20.658,23.010,21.657,19.510,13.641,4.372,13.620,9.819,12.485,7.134,3.601,2.726,4.028,3.690,4.269,2.834,1.544,1.630,1.951,2.952,2.140,2.135,1.295,1.219,0.268,0.240,0.236,0.289,0.285,0.264,0.222,0.263,0.281,0.332,0.211,0.264
Sum_24=40.408,41.696,41.468,39.961,31.299,11.972,41.493,41.315,41.256,40.883,40.060,23.900,41.521,41.530,41.111,41.209,41.653,34.480,41.780,41.159,41.267,41.787,41.218,31.861,41.900,42.152,42.016,41.700,41.844,33.341,41.851,42.245,42.584,42.189,41.532,33.642,0.272,0.264,0.334,0.304,0.293,0.386,0.258,0.376,0.378,0.420,0.270,0.259,34.197,34.581,34.535,34.516,26.555,9.615,35.290,36.708,35.654,34.834,25.565,9.935,29.603,32.268,30.785,28.688,23.302,7.186,22.302,18.283,21.082,15.134,7.561,4.970,8.443,7.843,9.610,6.356,2.481,2.281,3.223,5.645,4.087,4.224,2.022,1.720,0.321,0.280,0.271,0.334,0.333,0.308,0.259,0.304,0.328,0.382,0.240,0.307
G_by_Interval=1.524,1.534,1.549,1.588,2.062,7.257,1.503,1.531,1.562,1.555,1.588,3.579,1.543,1.592,1.584,1.574,1.624,1.901,1.492,1.542,1.556,1.533,1.550,2.062,1.496,1.554,1.564,1.551,1.661,1.952,1.460,1.488,1.510,1.494,1.508,1.913,0.000,0.000,0.000,0.000,39.730,26.796,0.000,0.000,0.000,0.000,0.000,0.000,1.977,1.972,1.946,2.064,2.679,5.226,1.917,1.848,1.901,1.946,2.985,4.610,2.279,2.084,2.158,2.388,3.018,5.534,2.564,2.785,2.675,2.982,3.519,4.251,3.488,3.400,3.266,3.022,7.169,11.547,6.376,3.860,3.770,3.467,8.218,12.423,0.000,0.000,0.000,0.000,31.157,0.000,0.000,0.000,0.000,0.000,0.000,36.586
Avg_G_t8=2.003,1.996,1.999,2.063,2.361,5.464,2.002,2.015,2.032,2.043,2.061,3.318,1.995,2.014,2.053,2.040,2.005,2.233,1.996,2.022,2.023,2.011,2.021,2.346,1.977,1.971,1.977,1.989,1.992,2.283,1.974,1.949,1.946,1.961,1.988,2.255,0.000,0.000,0.000,0.000,39.730,26.796,0.000,0.000,0.000,0.000,0.000,0.000,2.493,2.457,2.457,2.510,3.066,4.721,2.450,2.371,2.418,2.495,3.233,4.525,2.793,2.629,2.721,2.906,3.398,5.170,3.327,3.640,3.418,3.885,4.568,5.440,4.507,4.551,4.356,4.660,7.701,9.693,6.919,5.161,5.688,5.483,8.884,11.059,0.000,0.000,0.000,0.000,31.157,0.000,0.000,0.000,0.000,0.000,0.000,36.586
G_int_t8=1.524,1.534,1.549,1.588,2.062,7.257,1.503,1.531,1.562,1.555,1.588,3.579,1.543,1.592,1.584,1.574,1.624,1.901,1.492,1.542,1.556,1.533,1.550,2.062,1.496,1.554,1.564,1.551,1.661,1.952,1.460,1.488,1.510,1.494,1.508,1.913,0.000,0.000,0.000,0.000,39.730,26.796,0.000,0.000,0.000,0.000,0.000,0.000,1.977,1.972,1.946,2.064,2.679,5.226,1.917,1.848,1.901,1.946,2.985,4.610,2.279,2.084,2.158,2.388,3.018,5.534,2.564,2.785,2.675,2.982,3.519,4.251,3.488,3.400,3.266,3.022,7.169,11.547,6.376,3.860,3.770,3.467,8.218,12.423,0.000,0.000,0.000,0.000,31.157,0.000,0.000,0.000,0.000,0.000,0.000,36.586
Avg_G_t12=2.003,1.996,1.999,2.063,2.361,5.464,2.002,2.015,2.032,2.043,2.061,3.318,1.995,2.014,2.053,2.040,2.005,2.233,1.996,2.022,2.023,2.011,2.021,2.346,1.977,1.971,1.977,1.989,1.992,2.283,1.974,1.949,1.946,1.961,1.988,2.255,0.000,0.000,0.000,0.000,39.730,26.796,0.000,0.000,0.000,0.000,0.000,0.000,2.493,2.457,2.457,2.510,3.066,4.721,2.450,2.371,2.418,2.495,3.233,4.525,2.793,2.629,2.721,2.906,3.398,5.170,3.327,3.640,3.418,3.885,4.568,5.440,4.507,4.551,4.356,4.660,7.701,9.693,6.919,5.161,5.688,5.483,8.884,11.059,0.000,0.000,0.000,0.000,31.157,0.000,0.000,0.000,0.000,0.000,0.000,36.586
G_int_t12=1.524,1.534,1.549,1.588,2.062,7.257,1.503,1.531,1.562,1.555,1.588,3.579,1.543,1.592,1.584,1.574,1.624,1.901,1.492,1.542,1.556,1.533,1.550,2.062,1.496,1.554,1.564,1.551,1.661,1.952,1.460,1.488,1.510,1.494,1.508,1.913,0.000,0.000,0.000,0.000,39.730,26.796,0.000,0.000,0.000,0.000,0.000,0.000,1.977,1.972,1.946,2.064,2.679,5.226,1.917,1.848,1.901,1.946,2.985,4.610,2.279,2.084,2.158,2.388,3.018,5.534,2.564,2.785,2.675,2.982,3.519,4.251,3.488,3.400,3.266,3.022,7.169,11.547,6.376,3.860,3.770,3.467,8.218,12.423,0.000,0.000,0.000,0.000,31.157,0.000,0.000,0.000,0.000,0.000,0.000,36.586
Avg_G_inflex=2.032,2.015,1.999,2.079,2.287,3.400,2.032,2.019,2.075,2.069,2.088,2.538,2.022,2.055,2.053,2.060,2.005,2.193,2.021,2.029,2.044,2.013,2.051,2.253,2.008,1.973,1.978,2.044,1.993,2.220,1.996,1.975,1.962,1.961,1.988,2.204,0.000,0.000,0.000,0.000,3.640,2.721,0.000,0.000,0.000,0.000,0.000,0.000,2.523,2.479,2.483,2.515,3.066,4.773,2.451,2.372,2.428,2.495,3.234,4.610,2.794,2.694,2.749,2.952,3.398,5.251,3.348,3.641,3.421,3.893,4.655,5.585,4.643,4.614,4.356,4.813,8.039,8.662,6.992,5.237,5.937,5.968,9.183,8.987,0.000,0.000,0.000,0.000,2.439,0.000,0.000,0.000,0.000,0.000,0.000,4.534
G_int_inflex=1.540,1.561,1.549,1.608,1.851,3.048,1.507,1.528,1.534,1.554,1.581,2.183,1.542,1.587,1.584,1.607,1.619,1.663,1.509,1.539,1.577,1.514,1.565,1.787,1.508,1.535,1.559,1.551,1.640,1.769,1.475,1.501,1.537,1.494,1.508,1.744,0.000,0.000,0.000,0.000,3.640,2.721,0.000,0.000,0.000,0.000,0.000,0.000,2.002,1.977,1.974,1.992,2.679,5.293,1.903,1.836,1.919,1.946,2.969,4.676,2.275,2.105,2.168,2.414,3.018,5.705,2.575,2.778,2.646,2.996,3.608,4.397,3.610,3.461,3.258,3.098,7.630,12.509,6.455,3.766,5.042,5.027,8.637,8.987,0.000,0.000,0.000,0.000,2.439,0.000,0.000,0.000,0.000,0.000,0.000,4.534
G_by_Interval_g4=1.622,1.629,1.640,1.669,2.068,5.951,1.640,1.644,1.641,1.658,1.676,3.259,1.645,1.673,1.722,1.651,1.699,1.932,1.598,1.681,1.672,1.701,1.658,2.051,1.600,1.671,1.651,1.627,1.760,1.964,1.568,1.576,1.613,1.613,1.590,1.971,0.000,0.000,0.000,0.000,39.730,26.796,0.000,0.000,0.000,0.000,0.000,0.000,2.042,2.122,2.092,2.208,2.751,4.927,2.074,1.888,2.067,2.016,3.015,4.689,2.413,2.268,2.308,2.614,3.128,5.597,2.789,3.069,2.989,3.558,4.273,5.164,3.898,3.879,3.752,3.769,7.169,11.547,6.376,4.587,4.814,4.564,8.218,12.423,0.000,0.000,0.000,0.000,31.157,0.000,0.000,0.000,0.000,0.000,0.000,36.586
G_int_t8_g4=1.622,1.629,1.640,1.669,2.068,5.951,1.640,1.644,1.641,1.658,1.676,3.259,1.645,1.673,1.722,1.651,1.699,1.932,1.598,1.681,1.672,1.701,1.658,2.051,1.600,1.671,1.651,1.627,1.760,1.964,1.568,1.576,1.613,1.613,1.590,1.971,0.000,0.000,0.000,0.000,39.730,26.796,0.000,0.000,0.000,0.000,0.000,0.000,2.042,2.122,2.092,2.208,2.751,4.927,2.074,1.888,2.067,2.016,3.015,4.689,2.413,2.268,2.308,2.614,3.128,5.597,2.789,3.069,2.989,3.558,4.273,5.164,3.898,3.879,3.752,3.769,7.169,11.547,6.376,4.587,4.814,4.564,8.218,12.423,0.000,0.000,0.000,0.000,31.157,0.000,0.000,0.000,0.000,0.000,0.000,36.586
G_int_t12_g4=1.622,1.629,1.640,1.669,2.068,5.951,1.640,1.644,1.641,1.658,1.676,3.259,1.645,1.673,1.722,1.651,1.699,1.932,1.598,1.681,1.672,1.701,1.658,2.051,1.600,1.671,1.651,1.627,1.760,1.964,1.568,1.576,1.613,1.613,1.590,1.971,0.000,0.000,0.000,0.000,39.730,26.796,0.000,0.000,0.000,0.000,0.000,0.000,2.042,2.122,2.092,2.208,2.751,4.927,2.074,1.888,2.067,2.016,3.015,4.689,2.413,2.268,2.308,2.614,3.128,5.597,2.789,3.069,2.989,3.558,4.273,5.164,3.898,3.879,3.752,3.769,7.169,11.547,6.376,4.587,4.814,4.564,8.218,12.423,0.000,0.000,0.000,0.000,31.157,0.000,0.000,0.000,0.000,0.000,0.000,36.586
G_int_inflex_g4=1.635,1.649,1.640,1.685,1.851,3.048,1.619,1.632,1.604,1.665,1.678,2.183,1.641,1.679,1.722,1.675,1.689,1.782,1.615,1.649,1.691,1.651,1.675,1.830,1.616,1.600,1.646,1.640,1.669,1.769,1.567,1.584,1.633,1.613,1.590,1.860,0.000,0.000,0.000,0.000,3.640,2.721,0.000,0.000,0.000,0.000,0.000,0.000,2.063,2.117,2.115,2.066,2.751,4.939,2.012,1.858,2.080,2.016,2.982,4.660,2.395,2.306,2.294,2.576,3.128,5.719,2.790,3.053,2.909,3.568,4.370,5.335,4.020,3.938,3.738,3.888,7.630,12.509,6.455,4.368,5.042,5.027,8.637,8.987,0.000,0.000,0.000,0.000,2.439,0.000,0.000,0.000,0.000,0.000,0.000,4.534
Time_Inflex=10.057,10.302,10.547,10.547,9.078,8.343,10.057,10.547,9.812,10.057,10.057,10.057,10.057,9.568,10.792,10.547,10.547,9.078,10.057,10.547,10.302,11.282,10.057,10.057,9.812,10.547,10.547,9.323,10.547,9.078,10.057,9.812,10.057,10.302,10.547,10.057,0.259,0.259,0.259,0.259,4.669,8.343,0.259,0.259,0.259,0.259,0.259,0.259,12.507,12.507,12.507,13.487,15.936,23.041,12.752,12.507,12.507,13.732,17.161,22.551,14.467,12.507,13.732,14.467,18.386,23.041,16.916,19.121,17.896,19.856,22.796,22.796,22.061,22.796,22.306,22.796,22.796,16.181,23.041,23.041,22.796,22.061,22.551,8.343,0.259,0.259,0.259,0.259,8.343,0.259,0.259,0.259,0.259,0.259,0.259,8.343
OD_Inflex=0.537,0.584,0.620,0.564,0.307,0.149,0.535,0.606,0.469,0.500,0.488,0.296,0.545,0.450,0.613,0.589,0.615,0.334,0.539,0.599,0.558,0.737,0.520,0.389,0.511,0.644,0.641,0.427,0.622,0.324,0.560,0.538,0.582,0.613,0.630,0.411,0.064,0.063,0.063,0.063,0.065,0.063,0.066,0.064,0.062,0.064,0.064,0.066,0.532,0.553,0.563,0.651,0.604,0.497,0.600,0.628,0.585,0.706,0.647,0.517,0.590,0.446,0.541,0.516,0.701,0.389,0.562,0.636,0.622,0.574,0.524,0.319,0.479,0.535,0.585,0.483,0.175,0.123,0.208,0.376,0.288,0.267,0.147,0.091,0.065,0.063,0.064,0.064,0.063,0.062,0.064,0.068,0.072,0.068,0.063,0.064
Time_Saturation=20.101,20.591,21.081,20.591,20.591,15.447,20.346,12.017,20.346,17.406,20.346,23.286,20.346,17.161,16.181,20.836,19.366,22.061,12.017,20.591,20.346,12.262,12.017,20.836,13.732,20.591,16.181,18.876,18.386,20.346,12.997,11.772,16.181,20.101,20.346,18.141,0.259,0.259,0.259,0.259,0.000,0.000,0.259,0.259,0.259,0.259,0.259,0.259,21.326,20.836,20.591,21.081,22.061,0.000,22.061,20.591,22.061,21.326,20.836,0.000,15.936,15.202,21.326,16.671,20.591,0.000,20.101,20.101,20.101,21.571,0.000,0.000,0.000,0.000,0.000,0.000,0.000,14.712,0.000,0.000,0.000,0.000,0.000,0.000,0.259,0.259,0.259,0.259,0.000,0.259,0.259,0.259,0.259,0.259,0.259,0.000
OD_Saturation=0.819,0.878,0.900,0.885,0.697,0.285,0.845,0.818,0.892,0.901,0.874,0.589,0.852,0.870,0.857,0.980,0.957,0.755,0.823,0.873,0.895,0.835,0.804,0.704,0.834,0.885,0.857,0.944,0.910,0.723,0.823,0.822,0.873,0.972,0.959,0.714,0.064,0.063,0.063,0.063,0.000,0.000,0.066,0.064,0.062,0.064,0.064,0.066,0.835,0.806,0.816,0.818,0.792,0.000,0.828,0.847,0.827,0.829,0.828,0.000,0.762,0.781,0.797,0.785,0.839,0.000,0.763,0.727,0.749,0.742,0.000,0.000,0.000,0.000,0.000,0.000,0.000,0.125,0.000,0.000,0.000,0.000,0.000,0.000,0.065,0.063,0.064,0.064,0.000,0.062,0.064,0.068,0.072,0.068,0.063,0.000
Ref_Well_Name=A01,A01,A01,A01,A01,A01,A01,A01,A01,A01,A01,A01,A01,A01,A01,A01,A01,A01,A01,A01,A01,A01,A01,A01,A01,A01,A01,A01,A01,A01,A01,A01,A01,A01,A01,A01,A01,A01,A01,A01,A01,A01,A01,A01,A01,A01,A01,A01,A01,A01,A01,A01,A01,A01,A01,A01,A01,A01,A01,A01,A01,A01,A01,A01,A01,A01,A01,A01,A01,A01,A01,A01,A01,A01,A01,A01,A01,A01,A01,A01,A01,A01,A01,A01,A01,A01,A01,A01,A01,A01,A01,A01,A01,A01,A01,A01
Ratio_Avg_G=1.000,1.003,1.002,0.971,0.848,0.367,1.000,0.994,0.986,0.980,0.972,0.604,1.004,0.994,0.976,0.982,0.999,0.897,1.004,0.991,0.990,0.996,0.991,0.854,1.013,1.016,1.013,1.007,1.006,0.877,1.015,1.028,1.030,1.021,1.008,0.888,Inf,Inf,Inf,Inf,0.050,0.075,Inf,Inf,Inf,Inf,Inf,Inf,0.803,0.815,0.815,0.798,0.653,0.424,0.818,0.845,0.828,0.803,0.620,0.443,0.717,0.762,0.736,0.689,0.589,0.387,0.602,0.550,0.586,0.516,0.438,0.368,0.444,0.440,0.460,0.430,0.260,0.207,0.289,0.388,0.352,0.365,0.225,0.181,Inf,Inf,Inf,Inf,0.064,Inf,Inf,Inf,Inf,Inf,Inf,0.055
Ratio_Fit_G=1.000,0.989,0.961,0.938,0.935,0.602,1.027,0.976,1.020,0.998,0.989,0.748,0.991,0.989,0.929,0.942,0.919,0.951,1.033,0.980,0.994,0.921,1.010,0.864,1.026,0.955,0.942,1.009,0.921,0.954,1.043,1.041,1.009,1.002,0.976,0.882,Inf,Inf,Inf,Inf,0.515,0.489,Inf,Inf,Inf,Inf,Inf,Inf,0.761,0.769,0.767,0.714,0.544,0.248,0.779,0.789,0.791,0.723,0.487,0.297,0.652,0.730,0.705,0.644,0.504,0.249,0.604,0.560,0.595,0.558,0.459,0.353,0.446,0.465,0.515,0.519,0.258,0.096,0.269,0.416,0.395,0.411,0.218,0.383,Inf,Inf,Inf,Inf,0.653,Inf,Inf,Inf,Inf,Inf,Inf,0.478
Ratio_G_Int=1.000,0.994,0.984,0.959,0.739,0.210,1.014,0.995,0.975,0.980,0.960,0.426,0.988,0.957,0.962,0.968,0.938,0.802,1.021,0.988,0.979,0.994,0.983,0.739,1.019,0.981,0.975,0.983,0.917,0.781,1.043,1.024,1.009,1.020,1.010,0.797,Inf,Inf,Inf,Inf,0.038,0.057,Inf,Inf,Inf,Inf,Inf,Inf,0.771,0.773,0.783,0.738,0.569,0.292,0.795,0.824,0.801,0.783,0.511,0.331,0.669,0.731,0.706,0.638,0.505,0.275,0.594,0.547,0.570,0.511,0.433,0.358,0.437,0.448,0.467,0.504,0.213,0.132,0.239,0.395,0.404,0.440,0.185,0.123,Inf,Inf,Inf,Inf,0.049,Inf,Inf,Inf,Inf,Inf,Inf,0.042
Ratio_t0_Fit=1.000,0.931,0.980,0.828,0.819,1.043,0.736,1.032,0.729,0.787,0.800,0.832,0.635,0.711,0.763,1.006,1.037,0.781,0.737,0.928,0.833,0.834,0.793,1.038,0.767,0.696,1.272,0.763,1.328,0.788,0.739,0.767,0.739,0.676,0.906,0.830,Inf,Inf,Inf,Inf,0.511,0.282,Inf,Inf,Inf,Inf,Inf,Inf,0.721,1.018,0.742,0.848,2.891,0.290,0.941,0.859,0.798,1.171,-1.765,0.284,1.107,0.801,0.910,0.869,-1304.000,0.246,0.671,0.629,0.817,0.362,0.250,0.238,0.274,0.259,0.274,0.243,0.233,0.210,0.226,0.239,0.230,0.236,0.220,0.732,Inf,Inf,Inf,Inf,0.266,Inf,Inf,Inf,Inf,Inf,Inf,0.360
Ratio_t0_G_Int=1.000,1.037,1.065,1.010,1.602,-0.315,0.960,0.990,1.020,0.981,1.011,-1.836,1.059,1.134,1.022,1.028,1.258,1.444,0.951,0.999,1.025,1.002,1.017,1.686,0.995,1.147,1.159,1.094,1.450,1.448,0.934,1.038,1.099,1.027,1.000,1.401,Inf,Inf,Inf,Inf,Inf,Inf,Inf,Inf,Inf,Inf,Inf,Inf,0.928,0.987,0.938,1.076,1.240,-0.961,0.900,0.916,0.927,0.872,1.932,-5.670,0.932,0.879,0.851,0.924,1.261,-1.462,0.628,0.560,0.645,0.531,0.457,0.471,0.470,0.416,0.440,0.293,1.490,-0.538,1.312,0.408,0.305,0.280,1.374,-0.837,Inf,Inf,Inf,Inf,Inf,Inf,Inf,Inf,Inf,Inf,Inf,Inf
Ref_Curve_Array=1,1,1,1,1,1,1,1,1,1,1,1,1,1,1,1,1,1,1,1,1,1,1,1,1,1,1,1,1,1,1,1,1,1,1,1,1,1,1,1,1,1,1,1,1,1,1,1,1,1,1,1,1,1,1,1,1,1,1,1,1,1,1,1,1,1,1,1,1,1,1,1,1,1,1,1,1,1,1,1,1,1,1,1,1,1,1,1,1,1,1,1,1,1,1,1
Default_ref=0
Comm_Map=,,,,,
Comm_Consol=,,,,,,,,
Comm_Screen=,,,,,
Analysis_Set=A,A,A,A,A,A,A,A,A,A,A,A,A,A,A,A,A,A,A,A,A,A,A,A,A,A,A,A,A,A,A,A,A,A,A,A,A,A,A,A,A,A,A,A,A,A,A,A,A,A,A,A,A,A,A,A,A,A,A,A,A,A,A,A,A,A,A,A,A,A,A,A,A,A,A,A,A,A,A,A,A,A,A,A,A,A,A,A,A,A,A,A,A,A,A,A
Ref_Type=single_ref,single_ref,single_ref,single_ref,single_ref,single_ref,single_ref,single_ref,single_ref,single_ref,single_ref,single_ref,single_ref,single_ref,single_ref,single_ref,single_ref,single_ref,single_ref,single_ref,single_ref,single_ref,single_ref,single_ref,single_ref,single_ref,single_ref,single_ref,single_ref,single_ref,single_ref,single_ref,single_ref,single_ref,single_ref,single_ref,single_ref,single_ref,single_ref,single_ref,single_ref,single_ref,single_ref,single_ref,single_ref,single_ref,single_ref,single_ref,single_ref,single_ref,single_ref,single_ref,single_ref,single_ref,single_ref,single_ref,single_ref,single_ref,single_ref,single_ref,single_ref,single_ref,single_ref,single_ref,single_ref,single_ref,single_ref,single_ref,single_ref,single_ref,single_ref,single_ref,single_ref,single_ref,single_ref,single_ref,single_ref,single_ref,single_ref,single_ref,single_ref,single_ref,single_ref,single_ref,single_ref,single_ref,single_ref,single_ref,single_ref,single_ref,single_ref,single_ref,single_ref,single_ref,single_ref,single_ref
Wells_In_Use=0,0,0,0,0,0,0,0,0,0,0,0,0,0,0,0,0,0,0,0,0,0,0,0,0,0,0,0,0,0,0,0,0,0,0,0,0,0,0,0,0,0,0,0,0,0,0,0,0,0,0,0,0,0,0,0,0,0,0,0,0,0,0,0,0,0,0,0,0,0,0,0,0,0,0,0,0,0,0,0,0,0,0,0,0,0,0,0,0,0,0,0,0,0,0,0
[Flor:]
[Flor2:]
[Lumin:]
[Data:]
Read=DateTime	RunT[s]	Temp	Well_1	Well_2	Well_3	Well_4	Well_5	Well_6	Well_7	Well_8	Well_9	Well_10	Well_11	Well_12	Well_13	Well_14	Well_15	Well_16	Well_17	Well_18	Well_19	Well_20	Well_21	Well_22	Well_23	Well_24	Well_25	Well_26	Well_27	Well_28	Well_29	Well_30	Well_31	Well_32	Well_33	Well_34	Well_35	Well_36	Well_37	Well_38	Well_39	Well_40	Well_41	Well_42	Well_43	Well_44	Well_45	Well_46	Well_47	Well_48	Well_49	Well_50	Well_51	Well_52	Well_53	Well_54	Well_55	Well_56	Well_57	Well_58	Well_59	Well_60	Well_61	Well_62	Well_63	Well_64	Well_65	Well_66	Well_67	Well_68	Well_69	Well_70	Well_71	Well_72	Well_73	Well_74	Well_75	Well_76	Well_77	Well_78	Well_79	Well_80	Well_81	Well_82	Well_83	Well_84	Well_85	Well_86	Well_87	Well_88	Well_89	Well_90	Well_91	Well_92	Well_93	Well_94	Well_95	Well_96
1=15:40:21	934	300	0.0830	0.0819	0.0848	0.0839	0.0857	0.0820	0.0837	0.0796	0.0813	0.0787	0.0801	0.0885	0.0797	0.0807	0.0795	0.0813	0.0802	0.0830	0.0798	0.0811	0.0804	0.0824	0.0778	0.0788	0.0824	0.0854	0.0875	0.0858	0.0829	0.0814	0.0831	0.0832	0.0809	0.0804	0.0802	0.0906	0.0823	0.0794	0.0818	0.0790	0.0818	0.0795	0.0819	0.0794	0.0790	0.0793	0.0810	0.0795	0.0820	0.0823	0.0808	0.0836	0.0824	0.0813	0.0829	0.0825	0.0805	0.0836	0.0794	0.0988	0.0806	0.0804	0.0810	0.0804	0.0828	0.0800	0.0813	0.0776	0.0795	0.0813	0.0808	0.0816	0.0645	0.0634	0.0634	0.0634	0.0632	0.0647	0.0646	0.0626	0.0641	0.0637	0.0640	0.0623	0.0658	0.0636	0.0618	0.0637	0.0641	0.0657	0.0645	0.0681	0.0722	0.0682	0.0633	0.0642
2=15:55:03	1815	300	0.0838	0.0834	0.0861	0.0834	0.0833	0.0801	0.0819	0.0807	0.0815	0.0821	0.0794	0.0938	0.0814	0.0823	0.0815	0.0805	0.0794	0.0816	0.0810	0.0818	0.0803	0.0807	0.0796	0.0797	0.0835	0.0857	0.0842	0.0840	0.0835	0.0809	0.0843	0.0826	0.0827	0.0812	0.0795	0.0942	0.0803	0.0815	0.0807	0.0816	0.0815	0.0809	0.0829	0.0798	0.0803	0.0762	0.0792	0.0795	0.0825	0.0852	0.0811	0.0830	0.0836	0.0819	0.0829	0.0824	0.0808	0.0832	0.0804	0.1082	0.0816	0.0818	0.0793	0.0802	0.0811	0.0804	0.0801	0.0798	0.0809	0.0801	0.0803	0.0818	0.0638	0.0632	0.0614	0.0624	0.0632	0.0621	0.0635	0.0624	0.0623	0.0632	0.0624	0.0630	0.0666	0.0644	0.0631	0.0621	0.0633	0.0657	0.0625	0.0680	0.0703	0.0673	0.0637	0.0635
3=16:09:45	2697	300	0.0855	0.0859	0.0861	0.0855	0.0870	0.0841	0.0842	0.0817	0.0836	0.0827	0.0830	0.0899	0.0819	0.0836	0.0822	0.0812	0.0814	0.0849	0.0840	0.0825	0.0825	0.0844	0.0817	0.0819	0.0846	0.0911	0.0870	0.0833	0.0832	0.0840	0.0856	0.0832	0.0841	0.0841	0.0834	0.0981	0.0833	0.0820	0.0845	0.0837	0.0860	0.0819	0.0842	0.0817	0.0826	0.0829	0.0817	0.0818	0.0837	0.0874	0.0834	0.0844	0.0852	0.0821	0.0855	0.0853	0.0833	0.0833	0.0790	0.0985	0.0820	0.0834	0.0833	0.0836	0.0813	0.0824	0.0828	0.0814	0.0822	0.0825	0.0805	0.0835	0.0661	0.0638	0.0646	0.0644	0.0650	0.0645	0.0663	0.0628	0.0651	0.0628	0.0640	0.0627	0.0669	0.0655	0.0633	0.0639	0.0626	0.0675	0.0683	0.0696	0.0714	0.0687	0.0646	0.0654
4=16:24:26	3579	298	0.0833	0.0829	0.0857	0.0848	0.0866	0.0848	0.0849	0.0830	0.0836	0.0833	0.0810	0.0943	0.0817	0.0842	0.0823	0.0812	0.0802	0.0837	0.0815	0.0817	0.0810	0.0817	0.0800	0.0833	0.0853	0.0844	0.0852	0.0843	0.0850	0.0835	0.0853	0.0848	0.0834	0.0846	0.0815	0.0952	0.0819	0.0839	0.0855	0.0813	0.0844	0.0821	0.0833	0.0805	0.0802	0.0825	0.0821	0.0802	0.0816	0.0880	0.0818	0.0840	0.0890	0.0827	0.0844	0.0843	0.0808	0.0852	0.0791	0.1054	0.0819	0.0831	0.0821	0.0820	0.0816	0.0810	0.0830	0.0841	0.0822	0.0809	0.0831	0.0833	0.0649	0.0641	0.0636	0.0633	0.0627	0.0637	0.0622	0.0627	0.0650	0.0636	0.0613	0.0626	0.0650	0.0659	0.0636	0.0634	0.0616	0.0661	0.0646	0.0685	0.0717	0.0676	0.0638	0.0651
5=16:39:08	4461	301	0.0841	0.0821	0.0830	0.0842	0.0857	0.0836	0.0833	0.0823	0.0830	0.0844	0.0796	0.0923	0.0810	0.0817	0.0827	0.0824	0.0809	0.0843	0.0835	0.0824	0.0826	0.0807	0.0815	0.0816	0.0850	0.0846	0.0855	0.0834	0.0851	0.0821	0.0846	0.0828	0.0821	0.0832	0.0830	0.0916	0.0832	0.0830	0.0828	0.0820	0.0843	0.0817	0.0824	0.0823	0.0817	0.0814	0.0806	0.0809	0.0840	0.0839	0.0851	0.0827	0.0849	0.0810	0.0857	0.0828	0.0827	0.0828	0.0815	0.0982	0.0819	0.0807	0.0819	0.0822	0.0824	0.0822	0.0822	0.0836	0.0817	0.0824	0.0829	0.0837	0.0643	0.0646	0.0664	0.0647	0.0648	0.0623	0.0630	0.0631	0.0638	0.0647	0.0635	0.0629	0.0650	0.0647	0.0627	0.0629	0.0631	0.0655	0.0643	0.0692	0.0701	0.0687	0.0631	0.0642
6=16:53:50	5342	300	0.0834	0.0844	0.0869	0.0852	0.0834	0.0821	0.0825	0.0813	0.0829	0.0843	0.0782	0.0906	0.0815	0.0815	0.0830	0.0817	0.0817	0.0848	0.0826	0.0818	0.0784	0.0821	0.0785	0.0810	0.0837	0.0859	0.0864	0.0868	0.0851	0.0827	0.0835	0.0813	0.0850	0.0828	0.0826	0.0926	0.0823	0.0806	0.0835	0.0807	0.0838	0.0818	0.0837	0.0801	0.0809	0.0806	0.0806	0.0786	0.0819	0.0867	0.0844	0.0847	0.0854	0.0828	0.0830	0.0831	0.0828	0.0825	0.0819	0.1061	0.0813	0.0824	0.0832	0.0836	0.0823	0.0794	0.0809	0.0814	0.0798	0.0809	0.0816	0.0796	0.0628	0.0634	0.0621	0.0624	0.0613	0.0602	0.0613	0.0607	0.0622	0.0638	0.0592	0.0618	0.0634	0.0620	0.0626	0.0628	0.0643	0.0643	0.0644	0.0686	0.0674	0.0657	0.0619	0.0627
7=17:08:32	6224	300	0.0855	0.0866	0.0884	0.0861	0.0862	0.0859	0.0858	0.0848	0.0866	0.0840	0.0831	0.0939	0.0818	0.0839	0.0835	0.0825	0.0827	0.0858	0.0834	0.0824	0.0815	0.0829	0.0837	0.0833	0.0869	0.0900	0.0901	0.0865	0.0896	0.0889	0.0865	0.0847	0.0837	0.0849	0.0835	0.0992	0.0824	0.0864	0.0842	0.0833	0.0870	0.0835	0.0838	0.0839	0.0834	0.0838	0.0845	0.0825	0.0838	0.0891	0.0878	0.0859	0.0899	0.0869	0.0854	0.0858	0.0839	0.0848	0.0829	0.1032	0.0839	0.0837	0.0817	0.0832	0.0834	0.0828	0.0820	0.0823	0.0826	0.0836	0.0841	0.0840	0.0643	0.0638	0.0638	0.0630	0.0645	0.0643	0.0634	0.0633	0.0638	0.0646	0.0621	0.0643	0.0661	0.0623	0.0635	0.0636	0.0633	0.0659	0.0647	0.0692	0.0699	0.0683	0.0638	0.0647
8=17:23:13	7106	298	0.0860	0.0852	0.0901	0.0852	0.0875	0.0851	0.0844	0.0851	0.0856	0.0867	0.0840	0.0920	0.0840	0.0843	0.0846	0.0831	0.0848	0.0861	0.0833	0.0839	0.0834	0.0840	0.0847	0.0836	0.0872	0.0876	0.0902	0.0854	0.0884	0.0857	0.0874	0.0863	0.0845	0.0888	0.0826	0.0907	0.0855	0.0816	0.0846	0.0855	0.0875	0.0841	0.0831	0.0828	0.0815	0.0832	0.0820	0.0821	0.0858	0.0880	0.0907	0.0871	0.0891	0.0861	0.0872	0.0841	0.0844	0.0844	0.0843	0.0931	0.0840	0.0844	0.0836	0.0848	0.0859	0.0847	0.0839	0.0845	0.0806	0.0832	0.0833	0.0852	0.0636	0.0656	0.0622	0.0633	0.0647	0.0638	0.0644	0.0636	0.0652	0.0637	0.0658	0.0640	0.0653	0.0652	0.0632	0.0639	0.0645	0.0662	0.0635	0.0677	0.0716	0.0688	0.0636	0.0656
9=17:37:55	7988	301	0.0866	0.0881	0.0892	0.0880	0.0895	0.0885	0.0867	0.0851	0.0861	0.0883	0.0831	0.0960	0.0853	0.0842	0.0860	0.0861	0.0847	0.0888	0.0852	0.0848	0.0850	0.0851	0.0847	0.0852	0.0868	0.0889	0.0894	0.0861	0.0873	0.0874	0.0885	0.0859	0.0839	0.0890	0.0854	0.1000	0.0861	0.0847	0.0840	0.0845	0.0870	0.0869	0.0869	0.0829	0.0850	0.0818	0.0837	0.0832	0.0865	0.0889	0.0866	0.0876	0.0916	0.0858	0.0886	0.0876	0.0855	0.0852	0.0814	0.0993	0.0859	0.0863	0.0838	0.0843	0.0854	0.0853	0.0838	0.0841	0.0818	0.0828	0.0836	0.0847	0.0650	0.0636	0.0639	0.0646	0.0650	0.0640	0.0632	0.0641	0.0658	0.0660	0.0624	0.0634	0.0653	0.0646	0.0638	0.0648	0.0625	0.0650	0.0647	0.0694	0.0713	0.0680	0.0627	0.0650
10=17:52:37	8870	298	0.0906	0.0873	0.0891	0.0887	0.0895	0.0868	0.0856	0.0882	0.0877	0.0874	0.0838	0.0996	0.0857	0.0876	0.0865	0.0870	0.0859	0.0879	0.0862	0.0848	0.0854	0.0859	0.0858	0.0831	0.0894	0.0915	0.0912	0.0886	0.0891	0.0883	0.0866	0.0868	0.0851	0.0880	0.0851	0.0984	0.0869	0.0860	0.0854	0.0872	0.0892	0.0870	0.0862	0.0843	0.0853	0.0835	0.0851	0.0834	0.0882	0.0914	0.0900	0.0873	0.0918	0.0882	0.0859	0.0822	0.0843	0.0852	0.0823	0.1064	0.0875	0.0870	0.0879	0.0860	0.0862	0.0866	0.0850	0.0854	0.0810	0.0816	0.0828	0.0828	0.0633	0.0642	0.0640	0.0642	0.0621	0.0629	0.0627	0.0640	0.0658	0.0638	0.0618	0.0619	0.0647	0.0633	0.0630	0.0647	0.0634	0.0675	0.0652	0.0673	0.0709	0.0677	0.0637	0.0650
11=18:07:19	9751	301	0.0909	0.0888	0.0939	0.0893	0.0933	0.0877	0.0887	0.0880	0.0852	0.0867	0.0837	0.0963	0.0866	0.0885	0.0848	0.0880	0.0866	0.0894	0.0869	0.0868	0.0821	0.0852	0.0841	0.0858	0.0903	0.0942	0.0930	0.0911	0.0935	0.0886	0.0892	0.0863	0.0861	0.0879	0.0873	0.0985	0.0863	0.0872	0.0858	0.0889	0.0875	0.0873	0.0860	0.0822	0.0846	0.0849	0.0830	0.0828	0.0891	0.0912	0.0905	0.0908	0.0950	0.0896	0.0879	0.0857	0.0882	0.0855	0.0832	0.0969	0.0877	0.0871	0.0879	0.0893	0.0867	0.0874	0.0840	0.0843	0.0818	0.0838	0.0849	0.0837	0.0648	0.0633	0.0631	0.0631	0.0637	0.0653	0.0628	0.0639	0.0639	0.0624	0.0629	0.0621	0.0659	0.0635	0.0617	0.0638	0.0639	0.0668	0.0639	0.0687	0.0717	0.0681	0.0625	0.0653
12=18:22:01	10633	298	0.0912	0.0905	0.0946	0.0931	0.0916	0.0915	0.0890	0.0903	0.0879	0.0895	0.0842	0.1012	0.0884	0.0905	0.0890	0.0896	0.0891	0.0908	0.0883	0.0881	0.0865	0.0865	0.0856	0.0870	0.0901	0.0970	0.0972	0.0915	0.0964	0.0933	0.0912	0.0898	0.0908	0.0863	0.0882	0.0982	0.0893	0.0895	0.0897	0.0916	0.0919	0.0888	0.0882	0.0852	0.0845	0.0858	0.0840	0.0848	0.0918	0.0946	0.0911	0.0919	0.0955	0.0900	0.0902	0.0868	0.0878	0.0859	0.0858	0.0975	0.0890	0.0906	0.0901	0.0895	0.0884	0.0912	0.0862	0.0852	0.0840	0.0838	0.0837	0.0846	0.0655	0.0645	0.0643	0.0632	0.0624	0.0633	0.0640	0.0636	0.0662	0.0655	0.0637	0.0641	0.0668	0.0648	0.0647	0.0654	0.0637	0.0650	0.0646	0.0679	0.0711	0.0683	0.0645	0.0653
13=18:36:44	11517	298	0.0941	0.0939	0.0970	0.0937	0.0940	0.0925	0.0911	0.0937	0.0909	0.0913	0.0892	0.1030	0.0928	0.0927	0.0925	0.0920	0.0909	0.0937	0.0916	0.0886	0.0908	0.0887	0.0884	0.0901	0.0949	0.0960	0.0977	0.0941	0.0977	0.0944	0.0934	0.0905	0.0891	0.0915	0.0889	0.1036	0.0899	0.0934	0.0927	0.0917	0.0936	0.0919	0.0895	0.0876	0.0874	0.0874	0.0875	0.0865	0.0926	0.0973	0.0944	0.0948	0.0989	0.0927	0.0912	0.0877	0.0863	0.0888	0.0849	0.0965	0.0927	0.0933	0.0936	0.0938	0.0906	0.0920	0.0878	0.0863	0.0864	0.0871	0.0849	0.0861	0.0658	0.0652	0.0647	0.0623	0.0648	0.0657	0.0649	0.0642	0.0653	0.0650	0.0636	0.0654	0.0681	0.0654	0.0631	0.0643	0.0648	0.0677	0.0654	0.0687	0.0726	0.0696	0.0643	0.0670
14=18:51:26	12399	301	0.0942	0.0931	0.0943	0.0928	0.0944	0.0896	0.0904	0.0881	0.0879	0.0883	0.0852	0.0978	0.0905	0.0910	0.0895	0.0916	0.0904	0.0922	0.0877	0.0880	0.0874	0.0875	0.0870	0.0865	0.0959	0.0972	0.0958	0.0928	0.0952	0.0910	0.0889	0.0866	0.0866	0.0878	0.0874	0.1000	0.0916	0.0915	0.0923	0.0937	0.0928	0.0906	0.0892	0.0843	0.0865	0.0813	0.0855	0.0853	0.0918	0.0969	0.0946	0.0949	0.0968	0.0905	0.0873	0.0877	0.0840	0.0863	0.0829	0.0986	0.0906	0.0921	0.0932	0.0932	0.0932	0.0921	0.0819	0.0832	0.0838	0.0842	0.0835	0.0840	0.0632	0.0624	0.0610	0.0633	0.0626	0.0626	0.0619	0.0630	0.0628	0.0629	0.0606	0.0610	0.0651	0.0631	0.0616	0.0624	0.0613	0.0638	0.0629	0.0679	0.0696	0.0639	0.0633	0.0646
15=19:06:08	13280	298	0.0993	0.0991	0.0992	0.0985	0.0991	0.0938	0.0933	0.0923	0.0933	0.0930	0.0903	0.1058	0.0969	0.0976	0.0939	0.0955	0.0936	0.0979	0.0917	0.0908	0.0912	0.0904	0.0899	0.0927	0.0994	0.1027	0.1016	0.0972	0.1017	0.0987	0.0937	0.0943	0.0932	0.0945	0.0894	0.1048	0.0958	0.0962	0.0990	0.0974	0.0985	0.0949	0.0888	0.0872	0.0889	0.0871	0.0883	0.0882	0.0998	0.0976	0.1016	0.0999	0.0978	0.0972	0.0924	0.0891	0.0883	0.0885	0.0863	0.1001	0.0956	0.0971	0.0973	0.0980	0.0955	0.0965	0.0850	0.0854	0.0857	0.0870	0.0849	0.0871	0.0666	0.0644	0.0653	0.0655	0.0650	0.0657	0.0636	0.0635	0.0660	0.0636	0.0645	0.0640	0.0681	0.0655	0.0629	0.0640	0.0646	0.0675	0.0650	0.0707	0.0716	0.0695	0.0644	0.0674
16=19:20:50	14162	298	0.1021	0.1045	0.1075	0.1019	0.1039	0.0920	0.0947	0.0964	0.0947	0.0953	0.0920	0.1056	0.0986	0.1015	0.0987	0.0985	0.0980	0.0987	0.0933	0.0958	0.0936	0.0938	0.0921	0.0935	0.1036	0.1110	0.1035	0.1053	0.1057	0.1021	0.0971	0.0951	0.0914	0.0939	0.0939	0.1086	0.0982	0.0979	0.0992	0.0995	0.1010	0.0990	0.0937	0.0887	0.0903	0.0867	0.0897	0.0880	0.1036	0.1108	0.1057	0.1036	0.1078	0.1007	0.0911	0.0911	0.0874	0.0912	0.0877	0.1095	0.0994	0.0995	0.1018	0.0998	0.1003	0.0983	0.0879	0.0859	0.0869	0.0866	0.0889	0.0876	0.0666	0.0652	0.0651	0.0656	0.0633	0.0654	0.0654	0.0653	0.0669	0.0667	0.0655	0.0640	0.0676	0.0658	0.0646	0.0659	0.0666	0.0684	0.0667	0.0699	0.0735	0.0689	0.0650	0.0675
17=19:35:31	15044	301	0.1025	0.1032	0.1068	0.1038	0.1044	0.0973	0.0945	0.0955	0.0979	0.0954	0.0910	0.1019	0.0999	0.1007	0.0999	0.0991	0.0967	0.0996	0.0954	0.0933	0.0951	0.0936	0.0902	0.0932	0.1045	0.1071	0.1048	0.1026	0.1077	0.1018	0.0958	0.0965	0.0950	0.0952	0.0911	0.1089	0.0987	0.0993	0.1004	0.1009	0.1024	0.0974	0.0897	0.0870	0.0913	0.0869	0.0888	0.0867	0.0991	0.1066	0.1048	0.1038	0.1055	0.1029	0.0908	0.0903	0.0836	0.0887	0.0847	0.1018	0.0996	0.1019	0.1025	0.1013	0.1001	0.1012	0.0850	0.0860	0.0857	0.0871	0.0860	0.0877	0.0646	0.0639	0.0641	0.0636	0.0629	0.0637	0.0634	0.0642	0.0647	0.0644	0.0634	0.0628	0.0685	0.0655	0.0634	0.0654	0.0631	0.0663	0.0630	0.0683	0.0719	0.0690	0.0639	0.0644
18=19:50:13	15926	298	0.1038	0.1028	0.1048	0.1036	0.1024	0.0936	0.0947	0.0933	0.0956	0.0948	0.0908	0.0980	0.0997	0.1020	0.1002	0.0998	0.1006	0.0995	0.0949	0.0938	0.0916	0.0920	0.0934	0.0916	0.1042	0.1086	0.1043	0.1050	0.1060	0.1037	0.0954	0.0926	0.0936	0.0920	0.0908	0.1066	0.1012	0.1002	0.1006	0.0991	0.1022	0.1019	0.0892	0.0860	0.0885	0.0843	0.0857	0.0849	0.1039	0.1060	0.1066	0.1053	0.1074	0.1009	0.0887	0.0861	0.0837	0.0868	0.0831	0.1007	0.1009	0.1011	0.1035	0.1015	0.1014	0.1003	0.0830	0.0834	0.0816	0.0853	0.0840	0.0840	0.0632	0.0636	0.0607	0.0608	0.0604	0.0597	0.0594	0.0603	0.0624	0.0607	0.0602	0.0611	0.0625	0.0613	0.0612	0.0615	0.0607	0.0638	0.0622	0.0661	0.0688	0.0648	0.0606	0.0617
19=20:04:55	16808	300	0.1110	0.1063	0.1149	0.1107	0.1067	0.0996	0.1009	0.0989	0.1002	0.0991	0.0954	0.1073	0.1064	0.1065	0.1070	0.1057	0.1072	0.1052	0.0988	0.0990	0.0978	0.0980	0.0962	0.0956	0.1130	0.1100	0.1112	0.1116	0.1131	0.1083	0.1011	0.0999	0.0964	0.0983	0.0962	0.1071	0.1064	0.1065	0.1065	0.1072	0.1084	0.1054	0.0915	0.0888	0.0917	0.0896	0.0908	0.0881	0.1102	0.1132	0.1154	0.1101	0.1176	0.1113	0.0920	0.0896	0.0885	0.0902	0.0863	0.1047	0.1057	0.1103	0.1108	0.1107	0.1078	0.1046	0.0848	0.0860	0.0859	0.0887	0.0876	0.0884	0.0647	0.0652	0.0637	0.0638	0.0650	0.0640	0.0637	0.0636	0.0640	0.0632	0.0630	0.0628	0.0655	0.0639	0.0635	0.0634	0.0652	0.0655	0.0643	0.0701	0.0743	0.0690	0.0635	0.0662
20=20:19:37	17689	298	0.1155	0.1136	0.1186	0.1149	0.1164	0.1027	0.1042	0.1027	0.1029	0.1040	0.0953	0.1140	0.1096	0.1113	0.1101	0.1106	0.1095	0.1065	0.1005	0.1049	0.0997	0.1016	0.0974	0.0973	0.1181	0.1189	0.1169	0.1180	0.1237	0.1141	0.1047	0.1026	0.1012	0.0976	0.0983	0.1072	0.1120	0.1129	0.1106	0.1118	0.1127	0.1116	0.0937	0.0901	0.0935	0.0906	0.0918	0.0896	0.1133	0.1192	0.1188	0.1172	0.1258	0.1132	0.0920	0.0924	0.0939	0.0911	0.0897	0.1092	0.1124	0.1154	0.1158	0.1144	0.1123	0.1105	0.0885	0.0887	0.0876	0.0883	0.0879	0.0883	0.0653	0.0645	0.0633	0.0655	0.0647	0.0645	0.0641	0.0640	0.0660	0.0649	0.0641	0.0645	0.0665	0.0663	0.0649	0.0664	0.0649	0.0661	0.0657	0.0695	0.0720	0.0677	0.0645	0.0660
21=20:34:19	18571	298	0.1205	0.1188	0.1220	0.1192	0.1153	0.1038	0.1026	0.1023	0.1030	0.1034	0.0988	0.1102	0.1167	0.1147	0.1185	0.1136	0.1131	0.1111	0.1031	0.1057	0.1020	0.1038	0.0980	0.0954	0.1222	0.1237	0.1196	0.1202	0.1220	0.1168	0.1031	0.1014	0.0992	0.1005	0.1001	0.1117	0.1150	0.1143	0.1170	0.1168	0.1163	0.1146	0.0950	0.0925	0.0917	0.0899	0.0905	0.0902	0.1189	0.1247	0.1209	0.1225	0.1282	0.1134	0.0917	0.0905	0.0932	0.0903	0.0863	0.1043	0.1147	0.1210	0.1205	0.1190	0.1178	0.1146	0.0868	0.0878	0.0838	0.0864	0.0885	0.0872	0.0645	0.0653	0.0635	0.0641	0.0635	0.0631	0.0620	0.0621	0.0646	0.0642	0.0630	0.0639	0.0643	0.0647	0.0642	0.0669	0.0639	0.0663	0.0677	0.0680	0.0721	0.0657	0.0640	0.0650
22=20:49:00	19453	301	0.1232	0.1275	0.1269	0.1200	0.1206	0.1030	0.1038	0.1040	0.1062	0.1073	0.0970	0.1111	0.1172	0.1215	0.1186	0.1188	0.1176	0.1155	0.1032	0.1067	0.1037	0.1045	0.0992	0.0953	0.1251	0.1293	0.1237	0.1211	0.1310	0.1210	0.1054	0.1032	0.1006	0.0993	0.0979	0.1084	0.1189	0.1217	0.1210	0.1207	0.1240	0.1175	0.0948	0.0912	0.0932	0.0884	0.0884	0.0878	0.1237	0.1278	0.1282	0.1271	0.1299	0.1184	0.0949	0.0904	0.0859	0.0890	0.0873	0.0971	0.1199	0.1244	0.1266	0.1235	0.1238	0.1189	0.0880	0.0868	0.0853	0.0866	0.0849	0.0861	0.0655	0.0661	0.0615	0.0639	0.0639	0.0624	0.0616	0.0634	0.0636	0.0634	0.0618	0.0613	0.0646	0.0621	0.0616	0.0630	0.0619	0.0651	0.0615	0.0676	0.0706	0.0664	0.0618	0.0634
23=21:03:42	20335	298	0.1297	0.1284	0.1303	0.1276	0.1252	0.1085	0.1092	0.1105	0.1114	0.1101	0.1023	0.1108	0.1247	0.1263	0.1242	0.1243	0.1231	0.1188	0.1074	0.1114	0.1078	0.1082	0.1042	0.0997	0.1301	0.1346	0.1284	0.1296	0.1333	0.1270	0.1091	0.1070	0.1046	0.1037	0.1002	0.1087	0.1257	0.1236	0.1280	0.1230	0.1274	0.1238	0.0959	0.0913	0.0950	0.0903	0.0910	0.0899	0.1300	0.1371	0.1322	0.1335	0.1379	0.1245	0.0919	0.0911	0.0889	0.0919	0.0879	0.1047	0.1268	0.1310	0.1311	0.1312	0.1284	0.1224	0.0856	0.0883	0.0870	0.0873	0.0874	0.0881	0.0640	0.0637	0.0613	0.0645	0.0642	0.0638	0.0623	0.0629	0.0631	0.0617	0.0603	0.0624	0.0665	0.0621	0.0636	0.0642	0.0628	0.0647	0.0630	0.0667	0.0687	0.0658	0.0626	0.0643
24=21:18:24	21216	298	0.1396	0.1400	0.1407	0.1376	0.1338	0.1117	0.1172	0.1168	0.1198	0.1170	0.1091	0.1132	0.1365	0.1365	0.1349	0.1341	0.1339	0.1276	0.1152	0.1182	0.1153	0.1137	0.1094	0.1025	0.1406	0.1427	0.1386	0.1411	0.1462	0.1397	0.1128	0.1128	0.1106	0.1079	0.1041	0.1141	0.1366	0.1333	0.1363	0.1350	0.1366	0.1322	0.0991	0.0931	0.0991	0.0938	0.0973	0.0937	0.1423	0.1457	0.1465	0.1445	0.1464	0.1357	0.0958	0.0974	0.0935	0.0957	0.0919	0.1082	0.1380	0.1395	0.1432	0.1392	0.1383	0.1328	0.0911	0.0916	0.0906	0.0912	0.0892	0.0898	0.0675	0.0700	0.0653	0.0681	0.0658	0.0665	0.0657	0.0659	0.0675	0.0666	0.0639	0.0665	0.0679	0.0652	0.0657	0.0667	0.0654	0.0687	0.0656	0.0702	0.0733	0.0704	0.0651	0.0674
25=21:33:06	22098	298	0.1437	0.1449	0.1475	0.1436	0.1384	0.1111	0.1187	0.1173	0.1205	0.1198	0.1058	0.1105	0.1402	0.1412	0.1377	0.1384	0.1378	0.1279	0.1136	0.1194	0.1166	0.1158	0.1090	0.1018	0.1455	0.1512	0.1464	0.1427	0.1496	0.1450	0.1119	0.1147	0.1086	0.1087	0.1049	0.1101	0.1435	0.1402	0.1407	0.1425	0.1402	0.1346	0.0987	0.0945	0.0974	0.0921	0.0936	0.0904	0.1461	0.1562	0.1486	0.1508	0.1547	0.1425	0.0959	0.0931	0.0911	0.0915	0.0866	0.1085	0.1430	0.1506	0.1487	0.1442	0.1426	0.1367	0.0879	0.0896	0.0878	0.0906	0.0876	0.0876	0.0654	0.0627	0.0601	0.0629	0.0612	0.0641	0.0624	0.0631	0.0636	0.0644	0.0624	0.0624	0.0642	0.0628	0.0618	0.0644	0.0637	0.0658	0.0628	0.0681	0.0704	0.0682	0.0638	0.0644
26=21:47:48	22980	301	0.1582	0.1562	0.1583	0.1552	0.1492	0.1159	0.1235	0.1227	0.1218	0.1199	0.1104	0.1200	0.1492	0.1553	0.1495	0.1493	0.1488	0.1367	0.1210	0.1258	0.1214	0.1184	0.1116	0.1050	0.1578	0.1630	0.1549	0.1556	0.1670	0.1514	0.1181	0.1160	0.1131	0.1107	0.1073	0.1209	0.1505	0.1525	0.1516	0.1541	0.1524	0.1450	0.1014	0.0956	0.0997	0.0939	0.0951	0.0931	0.1562	0.1638	0.1629	0.1644	0.1644	0.1507	0.0962	0.0951	0.0922	0.0931	0.0880	0.1029	0.1563	0.1587	0.1616	0.1598	0.1580	0.1491	0.0911	0.0909	0.0892	0.0901	0.0879	0.0887	0.0644	0.0655	0.0628	0.0657	0.0645	0.0647	0.0632	0.0632	0.0675	0.0641	0.0646	0.0633	0.0643	0.0645	0.0638	0.0645	0.0648	0.0663	0.0631	0.0690	0.0723	0.0688	0.0637	0.0656
27=22:02:29	23862	300	0.1667	0.1653	0.1676	0.1590	0.1523	0.1171	0.1250	0.1268	0.1261	0.1248	0.1104	0.1164	0.1601	0.1606	0.1576	0.1570	0.1544	0.1423	0.1242	0.1287	0.1245	0.1215	0.1121	0.1024	0.1705	0.1703	0.1641	0.1636	0.1717	0.1604	0.1180	0.1187	0.1171	0.1132	0.1099	0.1151	0.1625	0.1591	0.1580	0.1629	0.1600	0.1516	0.1004	0.0962	0.1011	0.0953	0.0951	0.0919	0.1680	0.1761	0.1718	0.1671	0.1775	0.1573	0.0952	0.0917	0.0937	0.0921	0.0891	0.1053	0.1632	0.1710	0.1701	0.1685	0.1615	0.1554	0.0888	0.0902	0.0889	0.0904	0.0874	0.0881	0.0624	0.0644	0.0621	0.0638	0.0627	0.0614	0.0609	0.0614	0.0635	0.0630	0.0627	0.0627	0.0634	0.0618	0.0626	0.0645	0.0616	0.0650	0.0633	0.0668	0.0695	0.0653	0.0627	0.0625
28=22:17:11	24744	301	0.1752	0.1779	0.1788	0.1726	0.1606	0.1201	0.1283	0.1301	0.1321	0.1304	0.1142	0.1205	0.1691	0.1724	0.1694	0.1675	0.1656	0.1486	0.1312	0.1355	0.1309	0.1290	0.1159	0.1060	0.1828	0.1821	0.1726	0.1725	0.1846	0.1680	0.1195	0.1221	0.1174	0.1139	0.1096	0.1096	0.1713	0.1706	0.1687	0.1691	0.1739	0.1591	0.1012	0.0977	0.0996	0.0955	0.0940	0.0927	0.1842	0.1842	0.1861	0.1807	0.1860	0.1654	0.0963	0.0933	0.0947	0.0899	0.0902	0.0986	0.1771	0.1854	0.1858	0.1820	0.1773	0.1656	0.0887	0.0910	0.0887	0.0902	0.0877	0.0886	0.0638	0.0659	0.0634	0.0638	0.0632	0.0629	0.0599	0.0638	0.0631	0.0616	0.0616	0.0632	0.0640	0.0621	0.0623	0.0629	0.0624	0.0647	0.0644	0.0666	0.0714	0.0665	0.0630	0.0634
29=22:31:53	25625	298	0.1906	0.1969	0.1997	0.1863	0.1787	0.1292	0.1390	0.1404	0.1421	0.1383	0.1189	0.1198	0.1886	0.1854	0.1847	0.1833	0.1791	0.1580	0.1371	0.1447	0.1378	0.1362	0.1189	0.1083	0.1954	0.1939	0.1856	0.1917	0.2049	0.1865	0.1278	0.1293	0.1241	0.1196	0.1144	0.1206	0.1898	0.1831	0.1856	0.1811	0.1878	0.1754	0.1063	0.1004	0.1041	0.0976	0.0958	0.0954	0.1930	0.2076	0.2002	0.2018	0.2071	0.1837	0.0970	0.0954	0.0959	0.0964	0.0905	0.1189	0.1923	0.2015	0.2025	0.1993	0.1967	0.1800	0.0916	0.0910	0.0929	0.0920	0.0917	0.0903	0.0654	0.0644	0.0622	0.0658	0.0664	0.0640	0.0631	0.0642	0.0645	0.0637	0.0616	0.0637	0.0648	0.0638	0.0628	0.0654	0.0642	0.0657	0.0650	0.0691	0.0712	0.0679	0.0623	0.0646
30=22:46:35	26507	301	0.2050	0.2117	0.2141	0.2008	0.1884	0.1317	0.1465	0.1496	0.1454	0.1426	0.1199	0.1254	0.2000	0.2037	0.1968	0.1978	0.1955	0.1654	0.1437	0.1507	0.1458	0.1398	0.1225	0.1106	0.2097	0.2161	0.2076	0.2016	0.2185	0.1998	0.1287	0.1356	0.1279	0.1221	0.1134	0.1201	0.2024	0.1987	0.1973	0.2008	0.2035	0.1883	0.1062	0.1006	0.1058	0.0982	0.0976	0.0942	0.2142	0.2235	0.2211	0.2154	0.2228	0.1958	0.1001	0.0978	0.0953	0.0944	0.0905	0.1077	0.2082	0.2202	0.2207	0.2156	0.2080	0.1929	0.0915	0.0909	0.0893	0.0921	0.0911	0.0901	0.0647	0.0649	0.0620	0.0624	0.0644	0.0626	0.0628	0.0635	0.0637	0.0638	0.0627	0.0630	0.0668	0.0623	0.0623	0.0635	0.0629	0.0650	0.0641	0.0667	0.0709	0.0659	0.0620	0.0635
31=23:01:17	27389	298	0.2280	0.2267	0.2299	0.2135	0.2017	0.1302	0.1493	0.1565	0.1570	0.1525	0.1271	0.1280	0.2190	0.2188	0.2150	0.2138	0.2127	0.1770	0.1512	0.1608	0.1568	0.1499	0.1255	0.1126	0.2326	0.2305	0.2176	0.2167	0.2346	0.2133	0.1365	0.1394	0.1333	0.1268	0.1221	0.1191	0.2238	0.2145	0.2175	0.2218	0.2196	0.2007	0.1084	0.1036	0.1062	0.0998	0.1004	0.0946	0.2352	0.2407	0.2364	0.2289	0.2370	0.2094	0.1022	0.0960	0.0989	0.0966	0.0924	0.1030	0.2282	0.2391	0.2398	0.2360	0.2280	0.2060	0.0942	0.0956	0.0915	0.0931	0.0892	0.0907	0.0639	0.0650	0.0629	0.0638	0.0637	0.0643	0.0636	0.0642	0.0660	0.0632	0.0652	0.0629	0.0661	0.0640	0.0619	0.0631	0.0642	0.0657	0.0647	0.0678	0.0714	0.0683	0.0633	0.0654
32=23:15:58	28271	301	0.2453	0.2466	0.2480	0.2334	0.2127	0.1379	0.1567	0.1586	0.1571	0.1563	0.1284	0.1294	0.2370	0.2322	0.2268	0.2269	0.2238	0.1819	0.1571	0.1663	0.1560	0.1534	0.1267	0.1088	0.2504	0.2456	0.2356	0.2358	0.2518	0.2278	0.1383	0.1432	0.1388	0.1309	0.1200	0.1182	0.2410	0.2301	0.2330	0.2327	0.2365	0.2095	0.1064	0.1004	0.1057	0.0995	0.0968	0.0939	0.2516	0.2607	0.2569	0.2482	0.2565	0.2243	0.1019	0.0963	0.1011	0.0918	0.0885	0.1014	0.2473	0.2628	0.2612	0.2563	0.2492	0.2185	0.0900	0.0899	0.0880	0.0913	0.0869	0.0919	0.0646	0.0625	0.0601	0.0631	0.0616	0.0612	0.0601	0.0603	0.0631	0.0623	0.0604	0.0603	0.0633	0.0597	0.0613	0.0621	0.0606	0.0645	0.0618	0.0655	0.0697	0.0651	0.0615	0.0612
33=23:30:40	29153	301	0.2695	0.2711	0.2732	0.2498	0.2302	0.1411	0.1642	0.1678	0.1688	0.1641	0.1321	0.1327	0.2596	0.2610	0.2528	0.2530	0.2482	0.1926	0.1664	0.1794	0.1694	0.1605	0.1306	0.1119	0.2784	0.2749	0.2596	0.2585	0.2741	0.2425	0.1415	0.1499	0.1364	0.1331	0.1220	0.1257	0.2654	0.2572	0.2571	0.2572	0.2607	0.2289	0.1109	0.1032	0.1087	0.0997	0.0989	0.0964	0.2780	0.2818	0.2801	0.2765	0.2800	0.2417	0.1010	0.0957	0.0956	0.0970	0.0895	0.1067	0.2715	0.2840	0.2873	0.2814	0.2724	0.2394	0.0924	0.0941	0.0900	0.0907	0.0890	0.0877	0.0622	0.0648	0.0612	0.0617	0.0629	0.0610	0.0593	0.0604	0.0626	0.0619	0.0610	0.0609	0.0649	0.0617	0.0611	0.0613	0.0606	0.0637	0.0617	0.0665	0.0696	0.0629	0.0620	0.0620
34=23:45:22	30034	298	0.2966	0.3026	0.2984	0.2755	0.2464	0.1493	0.1766	0.1815	0.1802	0.1769	0.1386	0.1347	0.2882	0.2886	0.2798	0.2767	0.2748	0.2059	0.1804	0.1932	0.1840	0.1763	0.1372	0.1149	0.3008	0.2947	0.2803	0.2835	0.3020	0.2672	0.1493	0.1597	0.1500	0.1392	0.1277	0.1236	0.2943	0.2831	0.2847	0.2883	0.2870	0.2485	0.1168	0.1057	0.1146	0.1041	0.1017	0.0971	0.3050	0.3142	0.3074	0.2979	0.3090	0.2645	0.1019	0.1017	0.0996	0.0952	0.0899	0.1068	0.3034	0.3164	0.3194	0.3119	0.2981	0.2566	0.0953	0.0950	0.0933	0.0941	0.0911	0.0915	0.0640	0.0645	0.0627	0.0643	0.0633	0.0634	0.0601	0.0640	0.0643	0.0653	0.0633	0.0632	0.0655	0.0632	0.0633	0.0635	0.0641	0.0657	0.0644	0.0680	0.0689	0.0673	0.0631	0.0643
35=00:00:04	30916	298	0.3200	0.3273	0.3291	0.3052	0.2711	0.1595	0.1922	0.1946	0.1987	0.1886	0.1469	0.1426	0.3193	0.3123	0.3051	0.3028	0.2986	0.2183	0.1909	0.2096	0.1957	0.1872	0.1434	0.1229	0.3286	0.3248	0.3079	0.3108	0.3343	0.2910	0.1617	0.1729	0.1590	0.1485	0.1340	0.1312	0.3221	0.3066	0.3074	0.3106	0.3108	0.2639	0.1228	0.1103	0.1170	0.1066	0.1028	0.0993	0.3364	0.3467	0.3396	0.3325	0.3434	0.2815	0.1091	0.1058	0.1026	0.1013	0.0923	0.1078	0.3348	0.3486	0.3475	0.3392	0.3299	0.2789	0.0990	0.0978	0.0956	0.0952	0.0928	0.0948	0.0653	0.0659	0.0661	0.0655	0.0660	0.0674	0.0644	0.0648	0.0669	0.0649	0.0670	0.0655	0.0659	0.0665	0.0660	0.0654	0.0666	0.0679	0.0656	0.0688	0.0733	0.0696	0.0658	0.0670
36=00:14:45	31798	301	0.3559	0.3593	0.3497	0.3229	0.2805	0.1585	0.1967	0.2024	0.2029	0.1941	0.1463	0.1328	0.3429	0.3395	0.3280	0.3285	0.3232	0.2277	0.2016	0.2178	0.2054	0.1910	0.1434	0.1184	0.3608	0.3500	0.3316	0.3302	0.3563	0.3050	0.1601	0.1716	0.1614	0.1469	0.1333	0.1224	0.3550	0.3337	0.3332	0.3399	0.3401	0.2820	0.1191	0.1089	0.1176	0.1061	0.1003	0.0979	0.3670	0.3735	0.3657	0.3613	0.3628	0.2982	0.1045	0.1021	0.0987	0.0964	0.0918	0.1102	0.3657	0.3825	0.3831	0.3731	0.3621	0.2999	0.0947	0.0962	0.0944	0.0938	0.0912	0.0910	0.0638	0.0631	0.0617	0.0628	0.0625	0.0618	0.0610	0.0614	0.0619	0.0608	0.0635	0.0600	0.0630	0.0605	0.0603	0.0611	0.0613	0.0651	0.0624	0.0666	0.0694	0.0661	0.0616	0.0613
37=00:29:27	32680	301	0.3874	0.3962	0.3947	0.3599	0.3073	0.1645	0.2126	0.2203	0.2216	0.2098	0.1561	0.1439	0.3838	0.3793	0.3661	0.3648	0.3587	0.2470	0.2175	0.2398	0.2227	0.2126	0.1521	0.1239	0.3969	0.3841	0.3630	0.3689	0.3924	0.3341	0.1715	0.1864	0.1719	0.1571	0.1402	0.1382	0.3884	0.3732	0.3705	0.3752	0.3780	0.3045	0.1281	0.1165	0.1240	0.1103	0.1061	0.1027	0.4017	0.4181	0.4046	0.3889	0.4048	0.3245	0.1081	0.1057	0.1053	0.1012	0.0954	0.1133	0.4021	0.4206	0.4182	0.4092	0.3978	0.3197	0.0992	0.0999	0.0970	0.0974	0.0941	0.0942	0.0650	0.0646	0.0637	0.0654	0.0643	0.0648	0.0655	0.0658	0.0657	0.0651	0.0645	0.0649	0.0648	0.0652	0.0646	0.0658	0.0656	0.0668	0.0636	0.0684	0.0740	0.0676	0.0647	0.0659
38=00:44:09	33562	298	0.4158	0.4226	0.4204	0.3910	0.3239	0.1709	0.2274	0.2345	0.2322	0.2230	0.1604	0.1396	0.4146	0.4050	0.3950	0.3866	0.3837	0.2561	0.2302	0.2470	0.2343	0.2175	0.1531	0.1246	0.4223	0.4126	0.3986	0.4002	0.4270	0.3570	0.1795	0.1957	0.1812	0.1624	0.1402	0.1319	0.4231	0.4024	0.4031	0.4076	0.4067	0.3235	0.1298	0.1172	0.1232	0.1104	0.1036	0.1024	0.4316	0.4518	0.4404	0.4270	0.4365	0.3477	0.1102	0.1071	0.1054	0.1007	0.0941	0.1179	0.4364	0.4540	0.4517	0.4438	0.4281	0.3405	0.0970	0.0983	0.0962	0.0973	0.0927	0.0928	0.0647	0.0636	0.0627	0.0657	0.0638	0.0647	0.0620	0.0627	0.0651	0.0624	0.0628	0.0639	0.0654	0.0650	0.0631	0.0634	0.0629	0.0659	0.0633	0.0689	0.0725	0.0674	0.0640	0.0626
39=00:58:51	34443	298	0.4550	0.4607	0.4605	0.4198	0.3471	0.1732	0.2418	0.2482	0.2458	0.2333	0.1649	0.1489	0.4488	0.4421	0.4289	0.4252	0.4144	0.2674	0.2449	0.2703	0.2522	0.2335	0.1605	0.1251	0.4623	0.4498	0.4274	0.4398	0.4615	0.3794	0.1905	0.2064	0.1884	0.1683	0.1430	0.1339	0.4564	0.4353	0.4397	0.4398	0.4380	0.3443	0.1311	0.1172	0.1270	0.1122	0.1048	0.1009	0.4701	0.4813	0.4753	0.4705	0.4653	0.3663	0.1112	0.1057	0.1046	0.1019	0.0937	0.1081	0.4711	0.4908	0.4999	0.4839	0.4663	0.3623	0.0965	0.0998	0.0951	0.0967	0.0894	0.0915	0.0636	0.0629	0.0625	0.0630	0.0644	0.0619	0.0608	0.0625	0.0637	0.0629	0.0623	0.0625	0.0654	0.0637	0.0630	0.0626	0.0625	0.0631	0.0640	0.0684	0.0702	0.0664	0.0623	0.0621
40=01:13:33	35325	301	0.4879	0.5002	0.5017	0.4548	0.3701	0.1801	0.2549	0.2640	0.2627	0.2506	0.1723	0.1480	0.4873	0.4827	0.4686	0.4627	0.4500	0.2806	0.2667	0.2905	0.2728	0.2492	0.1639	0.1288	0.4948	0.4899	0.4677	0.4705	0.4914	0.4045	0.1971	0.2172	0.1983	0.1746	0.1488	0.1313	0.4936	0.4736	0.4740	0.4808	0.4748	0.3681	0.1385	0.1209	0.1284	0.1114	0.1063	0.1035	0.5113	0.5206	0.5133	0.5047	0.5068	0.3919	0.1108	0.1083	0.1058	0.1024	0.0930	0.1138	0.5153	0.5381	0.5363	0.5261	0.5052	0.3872	0.0997	0.1006	0.0965	0.0954	0.0941	0.0958	0.0648	0.0636	0.0630	0.0623	0.0639	0.0633	0.0635	0.0651	0.0649	0.0644	0.0646	0.0623	0.0643	0.0625	0.0638	0.0644	0.0652	0.0655	0.0639	0.0676	0.0710	0.0671	0.0627	0.0628
41=01:28:15	36207	298	0.5369	0.5356	0.5354	0.4885	0.3881	0.1871	0.2727	0.2856	0.2841	0.2642	0.1797	0.1503	0.5346	0.5208	0.5085	0.5000	0.4881	0.2965	0.2819	0.3183	0.2921	0.2686	0.1715	0.1320	0.5447	0.5217	0.4953	0.5036	0.5316	0.4273	0.2027	0.2339	0.2103	0.1853	0.1542	0.1399	0.5395	0.5148	0.5148	0.5224	0.5201	0.3891	0.1422	0.1259	0.1353	0.1179	0.1084	0.1062	0.5607	0.5574	0.5548	0.5459	0.5401	0.4160	0.1145	0.1099	0.1087	0.1032	0.0954	0.1085	0.5597	0.5825	0.5817	0.5698	0.5456	0.4113	0.0997	0.1001	0.0983	0.0990	0.0947	0.0939	0.0633	0.0627	0.0640	0.0649	0.0637	0.0631	0.0623	0.0647	0.0643	0.0638	0.0638	0.0633	0.0656	0.0659	0.0614	0.0669	0.0626	0.0666	0.0638	0.0669	0.0712	0.0687	0.0628	0.0648
42=01:42:56	37089	298	0.5812	0.5838	0.5779	0.5273	0.4167	0.1933	0.2964	0.3082	0.3076	0.2866	0.1875	0.1470	0.5756	0.5638	0.5462	0.5423	0.5273	0.3094	0.3092	0.3426	0.3132	0.2855	0.1798	0.1333	0.5822	0.5694	0.5361	0.5410	0.5766	0.4486	0.2152	0.2471	0.2226	0.1949	0.1607	0.1397	0.5833	0.5582	0.5582	0.5691	0.5600	0.4197	0.1492	0.1295	0.1371	0.1186	0.1130	0.1053	0.5941	0.6061	0.5886	0.5865	0.5818	0.4365	0.1168	0.1117	0.1098	0.1075	0.0981	0.1149	0.6071	0.6244	0.6301	0.6131	0.5857	0.4410	0.1019	0.1039	0.1013	0.1000	0.0959	0.0957	0.0662	0.0666	0.0645	0.0651	0.0648	0.0646	0.0646	0.0651	0.0660	0.0650	0.0640	0.0640	0.0664	0.0649	0.0613	0.0670	0.0639	0.0674	0.0645	0.0695	0.0723	0.0685	0.0646	0.0648
43=01:57:38	37971	301	0.6178	0.6265	0.6198	0.5642	0.4319	0.1931	0.3125	0.3229	0.3224	0.3013	0.1934	0.1527	0.6192	0.6063	0.5874	0.5743	0.5560	0.3236	0.3254	0.3631	0.3358	0.3044	0.1837	0.1339	0.6268	0.6100	0.5727	0.5888	0.6146	0.4731	0.2281	0.2605	0.2364	0.2014	0.1601	0.1426	0.6270	0.5990	0.5991	0.6098	0.5987	0.4340	0.1531	0.1307	0.1418	0.1176	0.1111	0.1057	0.6491	0.6440	0.6406	0.6303	0.6224	0.4646	0.1171	0.1110	0.1081	0.1060	0.0959	0.1142	0.6462	0.6709	0.6693	0.6587	0.6297	0.4627	0.1020	0.1032	0.0989	0.1020	0.0937	0.0962	0.0640	0.0640	0.0638	0.0638	0.0641	0.0655	0.0633	0.0646	0.0652	0.0622	0.0615	0.0633	0.0649	0.0647	0.0646	0.0632	0.0628	0.0666	0.0625	0.0695	0.0705	0.0673	0.0618	0.0655
44=02:12:20	38852	298	0.6602	0.6701	0.6695	0.6071	0.4578	0.2025	0.3388	0.3506	0.3494	0.3232	0.1981	0.1549	0.6595	0.6519	0.6350	0.6221	0.5988	0.3359	0.3474	0.3897	0.3604	0.3254	0.1883	0.1391	0.6679	0.6529	0.6134	0.6320	0.6607	0.4980	0.2423	0.2743	0.2478	0.2114	0.1649	0.1460	0.6693	0.6427	0.6416	0.6524	0.6423	0.4517	0.1552	0.1338	0.1437	0.1207	0.1119	0.1080	0.6834	0.6946	0.6836	0.6780	0.6707	0.4815	0.1159	0.1135	0.1129	0.1070	0.0968	0.1198	0.6938	0.7131	0.7163	0.6983	0.6727	0.4800	0.1012	0.1066	0.1006	0.1008	0.0966	0.0946	0.0647	0.0630	0.0628	0.0643	0.0637	0.0645	0.0620	0.0634	0.0644	0.0626	0.0620	0.0628	0.0653	0.0648	0.0625	0.0645	0.0635	0.0656	0.0636	0.0677	0.0705	0.0651	0.0630	0.0650
45=02:27:02	39734	298	0.6953	0.7130	0.7116	0.6392	0.4704	0.2070	0.3620	0.3779	0.3794	0.3549	0.2157	0.1557	0.7037	0.6881	0.6739	0.6557	0.6275	0.3454	0.3809	0.4178	0.3877	0.3480	0.1953	0.1387	0.7099	0.6939	0.6597	0.6772	0.7007	0.5237	0.2596	0.3006	0.2703	0.2249	0.1733	0.1373	0.7184	0.6833	0.6824	0.6821	0.6802	0.4711	0.1610	0.1336	0.1518	0.1228	0.1121	0.1097	0.7315	0.7331	0.7246	0.7114	0.7130	0.5028	0.1211	0.1134	0.1153	0.1058	0.0956	0.1125	0.7346	0.7567	0.7544	0.7428	0.7138	0.5040	0.1016	0.1063	0.1014	0.0979	0.0943	0.0941	0.0636	0.0630	0.0622	0.0629	0.0623	0.0645	0.0597	0.0647	0.0636	0.0612	0.0620	0.0633	0.0638	0.0622	0.0623	0.0637	0.0624	0.0655	0.0630	0.0675	0.0699	0.0662	0.0628	0.0642
46=02:41:44	40616	301	0.7400	0.7464	0.7406	0.6641	0.4848	0.2120	0.3771	0.4007	0.4020	0.3685	0.2195	0.1537	0.7414	0.7304	0.7148	0.6988	0.6632	0.3584	0.4028	0.4422	0.4178	0.3701	0.2033	0.1414	0.7531	0.7305	0.6931	0.7034	0.7319	0.5293	0.2672	0.3153	0.2789	0.2339	0.1768	0.1392	0.7552	0.7246	0.7216	0.7372	0.7147	0.4934	0.1712	0.1394	0.1550	0.1271	0.1145	0.1083	0.7641	0.7684	0.7591	0.7458	0.7371	0.5139	0.1172	0.1165	0.1136	0.1080	0.0978	0.1136	0.7703	0.7895	0.7930	0.7872	0.7517	0.5269	0.1018	0.1087	0.1011	0.1021	0.0981	0.0958	0.0651	0.0630	0.0618	0.0616	0.0630	0.0638	0.0637	0.0633	0.0643	0.0644	0.0625	0.0629	0.0658	0.0621	0.0625	0.0642	0.0634	0.0665	0.0651	0.0684	0.0696	0.0668	0.0624	0.0639
47=02:56:25	41498	301	0.7653	0.7845	0.7774	0.7023	0.5151	0.2212	0.4095	0.4346	0.4308	0.4038	0.2302	0.1571	0.7854	0.7701	0.7594	0.7379	0.6999	0.3717	0.4315	0.4790	0.4549	0.4002	0.2124	0.1482	0.7797	0.7697	0.7363	0.7479	0.7716	0.5496	0.2871	0.3404	0.2961	0.2462	0.1825	0.1378	0.7908	0.7625	0.7638	0.7792	0.7512	0.5159	0.1731	0.1457	0.1599	0.1270	0.1142	0.1094	0.7927	0.7989	0.7891	0.7871	0.7734	0.5320	0.1200	0.1162	0.1134	0.1088	0.0981	0.1145	0.8023	0.8131	0.8198	0.8127	0.7792	0.5444	0.1023	0.1078	0.1021	0.1031	0.0961	0.0949	0.0633	0.0610	0.0621	0.0603	0.0624	0.0620	0.0609	0.0616	0.0641	0.0599	0.0617	0.0619	0.0644	0.0616	0.0588	0.0613	0.0613	0.0639	0.0628	0.0658	0.0675	0.0662	0.0612	0.0638
48=03:11:07	42380	298	0.7806	0.8117	0.8082	0.7322	0.5270	0.2286	0.4473	0.4606	0.4625	0.4328	0.2434	0.1695	0.8083	0.8045	0.7926	0.7732	0.7272	0.3859	0.4581	0.5192	0.4798	0.4359	0.2205	0.1496	0.8089	0.8080	0.7762	0.7898	0.8093	0.5788	0.3049	0.3665	0.3259	0.2623	0.1910	0.1560	0.8156	0.7963	0.7967	0.8127	0.7842	0.5239	0.1872	0.1519	0.1669	0.1310	0.1198	0.1132	0.8009	0.8178	0.8143	0.8159	0.8084	0.5563	0.1224	0.1236	0.1228	0.1109	0.0989	0.1230	0.8102	0.8218	0.8249	0.8236	0.8001	0.5575	0.1054	0.1108	0.1048	0.1041	0.0984	0.1002	0.0643	0.0651	0.0622	0.0633	0.0655	0.0637	0.0626	0.0648	0.0671	0.0632	0.0639	0.0647	0.0662	0.0637	0.0651	0.0638	0.0639	0.0653	0.0689	0.0697	0.0712	0.0671	0.0635	0.0662
49=03:25:49	43262	301	0.7824	0.8088	0.8039	0.7524	0.5382	0.2310	0.4649	0.4958	0.4922	0.4570	0.2564	0.1654	0.8112	0.8180	0.8146	0.7955	0.7486	0.3946	0.5017	0.5437	0.5174	0.4589	0.2315	0.1516	0.8236	0.8208	0.8020	0.8065	0.8203	0.5903	0.3260	0.3850	0.3457	0.2793	0.1979	0.1492	0.8229	0.8083	0.8191	0.8351	0.8039	0.5422	0.1947	0.1563	0.1770	0.1382	0.1210	0.1143	0.8089	0.8202	0.8129	0.8129	0.8147	0.5696	0.1267	0.1212	0.1252	0.1110	0.1000	0.1164	0.8108	0.8262	0.8283	0.8295	0.8069	0.5820	0.1071	0.1138	0.1068	0.1034	0.1009	0.0984	0.0658	0.0641	0.0635	0.0649	0.0641	0.0659	0.0642	0.0653	0.0664	0.0648	0.0649	0.0641	0.0667	0.0680	0.0648	0.0653	0.0627	0.0676	0.0661	0.0707	0.0721	0.0693	0.0646	0.0665
50=03:40:31	44144	301	0.7780	0.8043	0.8053	0.7667	0.5496	0.2326	0.4931	0.5153	0.5143	0.4843	0.2644	0.1649	0.8057	0.8185	0.8168	0.8093	0.7656	0.4103	0.5179	0.5859	0.5415	0.4922	0.2384	0.1531	0.8156	0.8294	0.8158	0.8226	0.8312	0.5987	0.3407	0.4123	0.3700	0.2933	0.2023	0.1557	0.8204	0.8041	0.8214	0.8348	0.8056	0.5532	0.2014	0.1631	0.1824	0.1367	0.1210	0.1133	0.8070	0.8126	0.8017	0.8034	0.8068	0.5791	0.1255	0.1216	0.1223	0.1136	0.0998	0.1182	0.8082	0.8188	0.8200	0.8212	0.8042	0.5882	0.1072	0.1123	0.1052	0.1073	0.0961	0.0978	0.0641	0.0628	0.0642	0.0639	0.0639	0.0632	0.0624	0.0631	0.0630	0.0632	0.0626	0.0634	0.0649	0.0638	0.0625	0.0632	0.0641	0.0662	0.0632	0.0706	0.0725	0.0675	0.0630	0.0646
51=03:55:13	45025	301	0.7826	0.8168	0.8142	0.7836	0.5681	0.2406	0.5323	0.5532	0.5629	0.5105	0.2793	0.1798	0.8085	0.8240	0.8173	0.8175	0.7801	0.4174	0.5609	0.6283	0.5849	0.5339	0.2469	0.1562	0.8192	0.8342	0.8213	0.8297	0.8352	0.6171	0.3706	0.4464	0.3949	0.3111	0.2127	0.1579	0.8216	0.8034	0.8206	0.8235	0.8123	0.5662	0.2126	0.1648	0.1898	0.1405	0.1227	0.1152	0.8088	0.8259	0.8180	0.8160	0.8137	0.5972	0.1295	0.1238	0.1262	0.1154	0.1004	0.1202	0.8120	0.8234	0.8335	0.8241	0.8051	0.5996	0.1068	0.1137	0.1061	0.1075	0.0997	0.0965	0.0625	0.0637	0.0637	0.0632	0.0630	0.0631	0.0630	0.0636	0.0651	0.0640	0.0616	0.0638	0.0651	0.0644	0.0619	0.0617	0.0642	0.0662	0.0646	0.0671	0.0725	0.0677	0.0635	0.0650
52=04:09:55	45907	298	0.7856	0.8177	0.8182	0.7883	0.5837	0.2493	0.5728	0.5946	0.5960	0.5598	0.2970	0.1753	0.8127	0.8242	0.8177	0.8203	0.7864	0.4326	0.6002	0.6697	0.6216	0.5647	0.2636	0.1600	0.8221	0.8367	0.8262	0.8263	0.8380	0.6342	0.3933	0.4750	0.4213	0.3340	0.2221	0.1619	0.8274	0.8093	0.8250	0.8327	0.8099	0.5860	0.2212	0.1733	0.1988	0.1470	0.1254	0.1181	0.8140	0.8308	0.8225	0.8208	0.8171	0.6139	0.1305	0.1269	0.1295	0.1171	0.1021	0.1248	0.8232	0.8289	0.8328	0.8308	0.8072	0.6176	0.1117	0.1168	0.1077	0.1082	0.1005	0.1007	0.0647	0.0645	0.0620	0.0631	0.0639	0.0652	0.0638	0.0650	0.0670	0.0650	0.0645	0.0639	0.0663	0.0637	0.0640	0.0641	0.0645	0.0690	0.0659	0.0690	0.0713	0.0670	0.0644	0.0644
53=04:24:36	46789	298	0.7959	0.8218	0.8194	0.7829	0.5853	0.2512	0.6019	0.6270	0.6220	0.5820	0.3056	0.1816	0.8197	0.8270	0.8265	0.8192	0.7864	0.4417	0.6394	0.7018	0.6597	0.5974	0.2712	0.1608	0.8265	0.8318	0.8252	0.8289	0.8339	0.6396	0.4177	0.5032	0.4492	0.3554	0.2287	0.1619	0.8331	0.8106	0.8287	0.8320	0.8100	0.5968	0.2380	0.1814	0.2086	0.1543	0.1285	0.1157	0.8238	0.8295	0.8227	0.8193	0.8174	0.6174	0.1322	0.1304	0.1298	0.1184	0.1042	0.1191	0.8233	0.8355	0.8345	0.8339	0.8156	0.6256	0.1119	0.1182	0.1088	0.1116	0.1028	0.1000	0.0668	0.0650	0.0666	0.0644	0.0655	0.0661	0.0640	0.0647	0.0673	0.0658	0.0652	0.0644	0.0671	0.0674	0.0639	0.0663	0.0650	0.0674	0.0661	0.0699	0.0743	0.0700	0.0638	0.0659
54=04:39:18	47671	301	0.7890	0.8275	0.8161	0.7837	0.5967	0.2553	0.6360	0.6598	0.6641	0.6041	0.3279	0.1887	0.8189	0.8284	0.8253	0.8192	0.7851	0.4433	0.6722	0.7398	0.6911	0.6346	0.2817	0.1688	0.8316	0.8370	0.8247	0.8353	0.8387	0.6580	0.4504	0.5441	0.4793	0.3842	0.2394	0.1674	0.8345	0.8123	0.8293	0.8269	0.8114	0.5964	0.2432	0.1857	0.2148	0.1520	0.1278	0.1196	0.8259	0.8295	0.8318	0.8244	0.8234	0.6342	0.1373	0.1333	0.1356	0.1183	0.1032	0.1220	0.8252	0.8339	0.8399	0.8332	0.8160	0.6373	0.1112	0.1205	0.1127	0.1097	0.1024	0.0999	0.0669	0.0637	0.0638	0.0655	0.0662	0.0622	0.0633	0.0642	0.0653	0.0642	0.0640	0.0652	0.0670	0.0651	0.0632	0.0653	0.0652	0.0688	0.0658	0.0702	0.0721	0.0672	0.0649	0.0661
55=04:54:00	48553	298	0.7946	0.8253	0.8197	0.7791	0.6030	0.2571	0.6605	0.6951	0.6964	0.6511	0.3438	0.1799	0.8218	0.8288	0.8247	0.8117	0.7782	0.4510	0.6998	0.7752	0.7267	0.6677	0.2934	0.1683	0.8276	0.8310	0.8197	0.8258	0.8379	0.6531	0.4728	0.5693	0.5077	0.4020	0.2469	0.1612	0.8313	0.8169	0.8304	0.8308	0.8107	0.6098	0.2517	0.1938	0.2277	0.1562	0.1308	0.1214	0.8210	0.8330	0.8247	0.8224	0.8184	0.6323	0.1348	0.1341	0.1328	0.1205	0.1025	0.1144	0.8253	0.8337	0.8367	0.8352	0.8146	0.6433	0.1094	0.1171	0.1115	0.1092	0.0997	0.0993	0.0614	0.0620	0.0634	0.0616	0.0610	0.0635	0.0607	0.0614	0.0628	0.0626	0.0595	0.0596	0.0639	0.0617	0.0609	0.0627	0.0615	0.0650	0.0621	0.0654	0.0682	0.0647	0.0621	0.0641
56=05:08:42	49435	298	0.8019	0.8316	0.8251	0.7826	0.6073	0.2585	0.6930	0.7264	0.7341	0.6800	0.3619	0.1830	0.8215	0.8363	0.8317	0.8209	0.7899	0.4604	0.7460	0.7999	0.7645	0.7062	0.3065	0.1695	0.8403	0.8458	0.8311	0.8381	0.8406	0.6683	0.5003	0.6073	0.5411	0.4263	0.2552	0.1601	0.8346	0.8176	0.8358	0.8289	0.8145	0.6148	0.2722	0.2004	0.2338	0.1618	0.1331	0.1208	0.8339	0.8379	0.8286	0.8328	0.8248	0.6415	0.1404	0.1354	0.1356	0.1195	0.1030	0.1133	0.8271	0.8401	0.8461	0.8362	0.8212	0.6544	0.1128	0.1238	0.1122	0.1117	0.1024	0.1006	0.0645	0.0634	0.0629	0.0644	0.0633	0.0640	0.0620	0.0626	0.0642	0.0658	0.0636	0.0631	0.0651	0.0647	0.0634	0.0632	0.0641	0.0667	0.0639	0.0678	0.0715	0.0684	0.0645	0.0639
57=05:23:24	50317	301	0.8028	0.8268	0.8239	0.7900	0.6172	0.2649	0.7350	0.7574	0.7622	0.7212	0.3834	0.1820	0.8218	0.8360	0.8330	0.8244	0.7889	0.4706	0.7705	0.8237	0.7831	0.7547	0.3224	0.1739	0.8405	0.8447	0.8306	0.8404	0.8447	0.6773	0.5286	0.6418	0.5835	0.4506	0.2696	0.1586	0.8345	0.8190	0.8351	0.8342	0.8205	0.6239	0.2857	0.2096	0.2448	0.1663	0.1340	0.1232	0.8347	0.8365	0.8301	0.8306	0.8268	0.6559	0.1396	0.1357	0.1391	0.1213	0.1047	0.1183	0.8277	0.8399	0.8413	0.8389	0.8250	0.6583	0.1119	0.1190	0.1138	0.1136	0.1000	0.0997	0.0634	0.0627	0.0623	0.0622	0.0627	0.0613	0.0612	0.0621	0.0618	0.0623	0.0612	0.0629	0.0628	0.0625	0.0619	0.0590	0.0623	0.0647	0.0633	0.0676	0.0694	0.0657	0.0629	0.0630
58=05:38:06	51199	298	0.8038	0.8268	0.8307	0.7903	0.6237	0.2701	0.7549	0.7674	0.7782	0.7573	0.4046	0.1900	0.8310	0.8378	0.8326	0.8271	0.7895	0.4792	0.7861	0.8127	0.7908	0.7780	0.3428	0.1774	0.8434	0.8469	0.8292	0.8381	0.8468	0.6801	0.5589	0.6744	0.6121	0.4817	0.2841	0.1677	0.8399	0.8248	0.8399	0.8413	0.8235	0.6320	0.2990	0.2194	0.2652	0.1742	0.1381	0.1252	0.8293	0.8375	0.8317	0.8317	0.8241	0.6588	0.1473	0.1391	0.1435	0.1256	0.1049	0.1205	0.8307	0.8441	0.8470	0.8499	0.8295	0.6663	0.1137	0.1256	0.1152	0.1150	0.1017	0.1004	0.0637	0.0626	0.0636	0.0627	0.0655	0.0640	0.0621	0.0633	0.0644	0.0628	0.0620	0.0636	0.0649	0.0626	0.0628	0.0635	0.0628	0.0657	0.0635	0.0687	0.0712	0.0669	0.0640	0.0667
59=05:52:48	52080	298	0.8040	0.8340	0.8302	0.7894	0.6330	0.2715	0.7589	0.7752	0.7873	0.7679	0.4266	0.2002	0.8264	0.8397	0.8353	0.8298	0.7938	0.4818	0.7936	0.8178	0.7870	0.7994	0.3587	0.1788	0.8377	0.8549	0.8391	0.8440	0.8555	0.6890	0.5895	0.7109	0.6441	0.5155	0.2975	0.1758	0.8419	0.8271	0.8412	0.8403	0.8281	0.6361	0.3153	0.2299	0.2789	0.1771	0.1382	0.1233	0.8305	0.8472	0.8317	0.8403	0.8337	0.6616	0.1497	0.1437	0.1425	0.1278	0.1064	0.1215	0.8331	0.8466	0.8509	0.8513	0.8363	0.6746	0.1141	0.1279	0.1164	0.1153	0.1043	0.1002	0.0635	0.0641	0.0622	0.0637	0.0618	0.0624	0.0640	0.0624	0.0645	0.0630	0.0616	0.0615	0.0650	0.0631	0.0613	0.0630	0.0620	0.0649	0.0618	0.0689	0.0712	0.0663	0.0617	0.0642
60=06:07:30	52962	301	0.7976	0.8332	0.8403	0.8017	0.6404	0.2776	0.7744	0.7820	0.7831	0.7868	0.4572	0.2053	0.8282	0.8460	0.8433	0.8372	0.7929	0.4875	0.7914	0.8258	0.7893	0.8171	0.3752	0.1864	0.8403	0.8603	0.8427	0.8528	0.8650	0.6983	0.6326	0.7418	0.6883	0.5534	0.3122	0.1808	0.8409	0.8285	0.8447	0.8504	0.8338	0.6397	0.3344	0.2422	0.2997	0.1813	0.1426	0.1274	0.8318	0.8463	0.8430	0.8479	0.8390	0.6752	0.1558	0.1469	0.1500	0.1302	0.1062	0.1249	0.8337	0.8468	0.8522	0.8581	0.8433	0.6735	0.1158	0.1308	0.1175	0.1197	0.1046	0.1023	0.0646	0.0653	0.0632	0.0638	0.0649	0.0630	0.0619	0.0656	0.0654	0.0645	0.0633	0.0629	0.0656	0.0651	0.0652	0.0629	0.0635	0.0667	0.0615	0.0688	0.0700	0.0670	0.0671	0.0655
61=06:22:12	53844	298	0.8099	0.8333	0.8331	0.7928	0.6363	0.2775	0.7631	0.7830	0.7794	0.7998	0.4704	0.1908	0.8283	0.8398	0.8424	0.8393	0.7971	0.4897	0.8003	0.8145	0.7984	0.7999	0.3983	0.1857	0.8439	0.8511	0.8373	0.8457	0.8630	0.6939	0.6580	0.7686	0.7134	0.5804	0.3223	0.1650	0.8393	0.8311	0.8451	0.8551	0.8415	0.6524	0.3496	0.2554	0.3161	0.1936	0.1440	0.1307	0.8385	0.8413	0.8315	0.8454	0.8407	0.6686	0.1563	0.1480	0.1494	0.1309	0.1082	0.1170	0.8328	0.8473	0.8525	0.8642	0.8489	0.6819	0.1142	0.1328	0.1188	0.1184	0.1062	0.1024	0.0629	0.0631	0.0595	0.0628	0.0628	0.0616	0.0643	0.0631	0.0632	0.0620	0.0604	0.0604	0.0662	0.0624	0.0626	0.0632	0.0630	0.0651	0.0611	0.0663	0.0705	0.0644	0.0616	0.0643
62=06:36:53	54726	298	0.8024	0.8376	0.8398	0.8011	0.6494	0.2881	0.7794	0.7915	0.7884	0.8059	0.5109	0.2071	0.8334	0.8437	0.8446	0.8443	0.7951	0.4999	0.7991	0.8256	0.8048	0.8117	0.4249	0.1944	0.8417	0.8514	0.8442	0.8541	0.8731	0.7016	0.6984	0.7811	0.7561	0.6216	0.3465	0.1766	0.8451	0.8301	0.8492	0.8629	0.8458	0.6563	0.3788	0.2728	0.3342	0.2033	0.1474	0.1335	0.8373	0.8489	0.8448	0.8549	0.8458	0.6871	0.1616	0.1557	0.1591	0.1345	0.1086	0.1275	0.8366	0.8491	0.8528	0.8686	0.8543	0.6800	0.1189	0.1330	0.1218	0.1203	0.1043	0.1029	0.0626	0.0634	0.0636	0.0622	0.0639	0.0650	0.0618	0.0637	0.0648	0.0633	0.0634	0.0620	0.0643	0.0624	0.0624	0.0631	0.0625	0.0632	0.0628	0.0673	0.0710	0.0656	0.0628	0.0647
63=06:51:35	55608	301	0.8080	0.8370	0.8386	0.8017	0.6476	0.2855	0.7802	0.7949	0.7847	0.7952	0.5397	0.2079	0.8293	0.8456	0.8498	0.8533	0.7998	0.5093	0.8063	0.8244	0.8081	0.8086	0.4481	0.1990	0.8439	0.8513	0.8435	0.8595	0.8740	0.7022	0.7260	0.7769	0.7709	0.6573	0.3656	0.1758	0.8419	0.8340	0.8537	0.8676	0.8544	0.6644	0.3956	0.2874	0.3535	0.2122	0.1536	0.1350	0.8332	0.8473	0.8411	0.8553	0.8486	0.6790	0.1620	0.1567	0.1635	0.1408	0.1105	0.1223	0.8407	0.8475	0.8590	0.8779	0.8606	0.6847	0.1237	0.1388	0.1221	0.1229	0.1076	0.1023	0.0646	0.0629	0.0638	0.0632	0.0651	0.0648	0.0642	0.0627	0.0659	0.0642	0.0627	0.0647	0.0664	0.0633	0.0641	0.0620	0.0635	0.0685	0.0636	0.0699	0.0725	0.0677	0.0636	0.0643
64=07:06:17	56490	301	0.8028	0.8342	0.8403	0.7988	0.6476	0.2902	0.7784	0.7895	0.7953	0.7898	0.5641	0.2141	0.8313	0.8430	0.8454	0.8531	0.8033	0.5068	0.8013	0.8263	0.7981	0.8166	0.4664	0.2008	0.8442	0.8534	0.8466	0.8645	0.8792	0.7058	0.7501	0.7883	0.7810	0.6950	0.3882	0.1829	0.8436	0.8288	0.8502	0.8636	0.8516	0.6545	0.4165	0.2960	0.3743	0.2183	0.1533	0.1357	0.8340	0.8408	0.8472	0.8606	0.8517	0.6840	0.1702	0.1603	0.1705	0.1435	0.1112	0.1173	0.8352	0.8509	0.8585	0.8746	0.8673	0.6857	0.1194	0.1380	0.1231	0.1227	0.1053	0.1024	0.0622	0.0635	0.0628	0.0639	0.0620	0.0635	0.0618	0.0625	0.0649	0.0635	0.0637	0.0614	0.0645	0.0638	0.0617	0.0634	0.0619	0.0649	0.0623	0.0667	0.0708	0.0670	0.0631	0.0655
65=07:20:59	57371	298	0.8069	0.8391	0.8477	0.8099	0.6574	0.2947	0.7812	0.7973	0.7968	0.8011	0.6039	0.2127	0.8329	0.8491	0.8549	0.8620	0.8094	0.5110	0.8138	0.8211	0.8080	0.8108	0.4975	0.2058	0.8505	0.8578	0.8502	0.8712	0.8897	0.7144	0.7618	0.7893	0.7780	0.7311	0.4082	0.1813	0.8467	0.8348	0.8604	0.8741	0.8631	0.6659	0.4458	0.3138	0.4008	0.2295	0.1591	0.1405	0.8403	0.8494	0.8576	0.8729	0.8614	0.6894	0.1727	0.1644	0.1735	0.1483	0.1133	0.1157	0.8351	0.8528	0.8670	0.8875	0.8766	0.6935	0.1255	0.1431	0.1289	0.1300	0.1084	0.1059	0.0667	0.0664	0.0658	0.0657	0.0656	0.0654	0.0653	0.0653	0.0690	0.0649	0.0660	0.0646	0.0681	0.0659	0.0648	0.0653	0.0658	0.0671	0.0661	0.0694	0.0732	0.0691	0.0630	0.0682
66=07:35:41	58253	298	0.8075	0.8460	0.8517	0.8132	0.6547	0.2890	0.7829	0.7909	0.7974	0.7952	0.6384	0.2210	0.8329	0.8505	0.8573	0.8695	0.8103	0.5144	0.8093	0.8251	0.8058	0.8185	0.5231	0.2071	0.8508	0.8653	0.8569	0.8740	0.8908	0.7148	0.7602	0.7923	0.7752	0.7565	0.4356	0.1894	0.8463	0.8362	0.8601	0.8797	0.8685	0.6615	0.4705	0.3288	0.4243	0.2375	0.1615	0.1384	0.8406	0.8535	0.8567	0.8727	0.8633	0.6916	0.1767	0.1677	0.1780	0.1479	0.1112	0.1232	0.8412	0.8604	0.8729	0.8900	0.8864	0.6972	0.1252	0.1475	0.1276	0.1270	0.1076	0.1060	0.0632	0.0634	0.0624	0.0618	0.0630	0.0635	0.0637	0.0625	0.0637	0.0615	0.0614	0.0619	0.0647	0.0631	0.0625	0.0621	0.0622	0.0666	0.0638	0.0695	0.0696	0.0656	0.0634	0.0646
67=07:50:23	59135	301	0.8110	0.8468	0.8557	0.8194	0.6640	0.2970	0.7842	0.7957	0.7866	0.8119	0.6594	0.2262	0.8334	0.8509	0.8620	0.8719	0.8171	0.5249	0.8175	0.8170	0.8181	0.8066	0.5539	0.2158	0.8433	0.8650	0.8619	0.8837	0.9008	0.7151	0.7620	0.7898	0.7718	0.7799	0.4527	0.1920	0.8485	0.8378	0.8651	0.8875	0.8713	0.6723	0.5026	0.3523	0.4507	0.2506	0.1651	0.1437	0.8352	0.8552	0.8618	0.8780	0.8736	0.6945	0.1851	0.1687	0.1876	0.1522	0.1151	0.1307	0.8394	0.8640	0.8698	0.8958	0.8849	0.7002	0.1281	0.1489	0.1342	0.1322	0.1119	0.1044	0.0641	0.0660	0.0653	0.0634	0.0623	0.0638	0.0624	0.0640	0.0660	0.0645	0.0628	0.0628	0.0640	0.0639	0.0639	0.0642	0.0641	0.0662	0.0635	0.0667	0.0715	0.0671	0.0645	0.0626
68=08:05:04	60017	298	0.8144	0.8488	0.8569	0.8198	0.6654	0.2959	0.7860	0.7984	0.8018	0.7965	0.7093	0.2364	0.8358	0.8554	0.8668	0.8769	0.8233	0.5267	0.8186	0.8245	0.8161	0.8167	0.5815	0.2143	0.8528	0.8652	0.8586	0.8863	0.9035	0.7185	0.7634	0.7989	0.7770	0.7845	0.4889	0.1948	0.8479	0.8396	0.8680	0.8900	0.8797	0.6732	0.5300	0.3684	0.4798	0.2600	0.1721	0.1428	0.8433	0.8519	0.8615	0.8855	0.8738	0.6970	0.1918	0.1770	0.1911	0.1535	0.1153	0.1238	0.8379	0.8637	0.8795	0.9009	0.8962	0.7068	0.1275	0.1529	0.1317	0.1343	0.1099	0.1035	0.0629	0.0621	0.0622	0.0616	0.0609	0.0641	0.0635	0.0622	0.0646	0.0618	0.0620	0.0618	0.0640	0.0635	0.0615	0.0619	0.0624	0.0646	0.0625	0.0671	0.0706	0.0660	0.0634	0.0636
69=08:19:46	60899	298	0.8153	0.8459	0.8558	0.8260	0.6670	0.2997	0.7915	0.8001	0.8077	0.8096	0.7284	0.2375	0.8375	0.8558	0.8673	0.8841	0.8244	0.5348	0.8136	0.8350	0.8168	0.8258	0.6146	0.2221	0.8514	0.8684	0.8628	0.8929	0.9077	0.7171	0.7706	0.7959	0.7867	0.7817	0.5167	0.1966	0.8466	0.8387	0.8730	0.8987	0.8849	0.6721	0.5615	0.3891	0.5023	0.2829	0.1761	0.1477	0.8415	0.8550	0.8651	0.8900	0.8788	0.6966	0.1975	0.1853	0.2010	0.1602	0.1164	0.1246	0.8403	0.8640	0.8758	0.9090	0.9007	0.7043	0.1292	0.1536	0.1351	0.1374	0.1129	0.1052	0.0643	0.0629	0.0625	0.0625	0.0641	0.0633	0.0623	0.0628	0.0644	0.0640	0.0621	0.0620	0.0662	0.0644	0.0622	0.0616	0.0634	0.0659	0.0644	0.0648	0.0706	0.0671	0.0635	0.0654
70=08:34:28	61781	301	0.8103	0.8514	0.8624	0.8244	0.6671	0.3033	0.7925	0.7970	0.7986	0.8097	0.7425	0.2381	0.8351	0.8576	0.8689	0.8925	0.8261	0.5358	0.8191	0.8229	0.8192	0.8172	0.6470	0.2262	0.8521	0.8702	0.8632	0.8913	0.9125	0.7181	0.7698	0.7927	0.7799	0.7821	0.5400	0.2047	0.8507	0.8449	0.8708	0.9030	0.8897	0.6783	0.5919	0.4146	0.5330	0.2971	0.1796	0.1509	0.8423	0.8653	0.8638	0.8937	0.8860	0.7004	0.2004	0.1867	0.2120	0.1644	0.1159	0.1355	0.8400	0.8677	0.8743	0.9140	0.9030	0.7043	0.1321	0.1600	0.1385	0.1384	0.1111	0.1055	0.0641	0.0629	0.0624	0.0618	0.0626	0.0646	0.0619	0.0620	0.0657	0.0631	0.0628	0.0620	0.0640	0.0635	0.0640	0.0632	0.0625	0.0656	0.0640	0.0689	0.0699	0.0660	0.0630	0.0634
71=08:49:10	62662	301	0.8154	0.8622	0.8696	0.8320	0.6753	0.3076	0.7993	0.7991	0.8057	0.8160	0.7444	0.2484	0.8386	0.8659	0.8729	0.9007	0.8292	0.5412	0.8162	0.8496	0.8151	0.8290	0.6883	0.2396	0.8508	0.8744	0.8716	0.9033	0.9230	0.7235	0.7724	0.7943	0.7891	0.7794	0.5800	0.2085	0.8474	0.8480	0.8741	0.9146	0.8971	0.6795	0.6172	0.4419	0.5592	0.3174	0.1872	0.1562	0.8412	0.8702	0.8709	0.9122	0.8939	0.7030	0.2109	0.1957	0.2215	0.1664	0.1179	0.1310	0.8410	0.8700	0.8845	0.9167	0.9093	0.7028	0.1331	0.1638	0.1441	0.1407	0.1130	0.1069	0.0643	0.0628	0.0633	0.0629	0.0640	0.0629	0.0615	0.0627	0.0667	0.0642	0.0636	0.0619	0.0642	0.0634	0.0634	0.0647	0.0645	0.0656	0.0634	0.0689	0.0712	0.0650	0.0631	0.0632
72=09:03:52	63544	298	0.8075	0.8589	0.8632	0.8380	0.6793	0.3077	0.8006	0.7978	0.8072	0.8042	0.7608	0.2564	0.8385	0.8624	0.8736	0.9010	0.8327	0.5424	0.8170	0.8376	0.8144	0.8321	0.7136	0.2415	0.8485	0.8808	0.8760	0.9110	0.9267	0.7290	0.7749	0.7999	0.7842	0.7831	0.6120	0.2126	0.8475	0.8462	0.8783	0.9183	0.8919	0.6752	0.6582	0.4603	0.5933	0.3366	0.1906	0.1560	0.8442	0.8679	0.8750	0.9138	0.8938	0.7090	0.2156	0.2067	0.2289	0.1747	0.1187	0.1260	0.8404	0.8691	0.8787	0.9212	0.9145	0.7067	0.1341	0.1661	0.1472	0.1464	0.1149	0.1070	0.0650	0.0635	0.0625	0.0623	0.0627	0.0643	0.0625	0.0636	0.0667	0.0638	0.0640	0.0630	0.0645	0.0623	0.0618	0.0634	0.0643	0.0669	0.0628	0.0689	0.0707	0.0663	0.0621	0.0652
73=09:18:34	64426	301	0.8153	0.8606	0.8659	0.8450	0.6731	0.3093	0.8054	0.8026	0.8010	0.8165	0.7585	0.2547	0.8377	0.8666	0.8770	0.9103	0.8363	0.5511	0.8177	0.8352	0.8199	0.8325	0.7522	0.2494	0.8482	0.8736	0.8737	0.9086	0.9294	0.7263	0.7754	0.7979	0.7903	0.7854	0.6439	0.2143	0.8514	0.8497	0.8826	0.9295	0.9029	0.6842	0.6870	0.4918	0.6224	0.3584	0.1984	0.1614	0.8445	0.8643	0.8713	0.9147	0.8975	0.7106	0.2230	0.2145	0.2427	0.1810	0.1224	0.1290	0.8437	0.8710	0.8861	0.9318	0.9219	0.7139	0.1360	0.1749	0.1483	0.1491	0.1139	0.1071	0.0644	0.0631	0.0616	0.0640	0.0620	0.0654	0.0629	0.0625	0.0663	0.0625	0.0632	0.0627	0.0662	0.0631	0.0607	0.0639	0.0642	0.0656	0.0630	0.0670	0.0703	0.0668	0.0627	0.0630
74=09:33:16	65308	298	0.8078	0.8550	0.8658	0.8447	0.6769	0.3114	0.8007	0.7999	0.8014	0.8140	0.7584	0.2601	0.8414	0.8640	0.8742	0.9028	0.8384	0.5436	0.8113	0.8224	0.8202	0.8205	0.7756	0.2535	0.8489	0.8733	0.8711	0.9165	0.9384	0.7263	0.7777	0.8037	0.7879	0.7897	0.6655	0.2178	0.8497	0.8495	0.8792	0.9308	0.9029	0.6842	0.7138	0.5174	0.6564	0.3749	0.2033	0.1657	0.8408	0.8663	0.8718	0.9237	0.9089	0.7095	0.2364	0.2211	0.2514	0.1858	0.1216	0.1351	0.8416	0.8709	0.8818	0.9300	0.9186	0.7142	0.1393	0.1768	0.1497	0.1522	0.1134	0.1094	0.0639	0.0629	0.0635	0.0623	0.0652	0.0630	0.0625	0.0631	0.0662	0.0638	0.0630	0.0649	0.0649	0.0635	0.0629	0.0649	0.0623	0.0654	0.0646	0.0658	0.0702	0.0675	0.0632	0.0646
75=09:47:58	66190	301	0.8136	0.8646	0.8653	0.8514	0.6786	0.3103	0.8003	0.8032	0.7972	0.8132	0.7628	0.2734	0.8384	0.8664	0.8747	0.9146	0.8452	0.5500	0.8245	0.8250	0.8253	0.8206	0.7945	0.2604	0.8498	0.8790	0.8742	0.9242	0.9424	0.7281	0.7784	0.8005	0.7843	0.7929	0.7012	0.2222	0.8468	0.8521	0.8844	0.9390	0.9090	0.6899	0.7345	0.5457	0.6874	0.4016	0.2127	0.1680	0.8429	0.8652	0.8720	0.9320	0.9103	0.7079	0.2416	0.2308	0.2575	0.1930	0.1247	0.1338	0.8418	0.8740	0.8844	0.9385	0.9261	0.7183	0.1417	0.1834	0.1552	0.1565	0.1173	0.1097	0.0654	0.0631	0.0633	0.0635	0.0622	0.0644	0.0622	0.0633	0.0646	0.0628	0.0630	0.0635	0.0664	0.0629	0.0628	0.0646	0.0621	0.0665	0.0649	0.0682	0.0720	0.0659	0.0629	0.0649
76=10:02:40	67072	296	0.8123	0.8604	0.8743	0.8583	0.6820	0.3139	0.8104	0.7976	0.8084	0.8081	0.7603	0.2755	0.8414	0.8716	0.8736	0.9182	0.8500	0.5546	0.8230	0.8386	0.8129	0.8415	0.7889	0.2701	0.8515	0.8840	0.8813	0.9344	0.9424	0.7322	0.7782	0.8039	0.7939	0.7873	0.7477	0.2322	0.8510	0.8540	0.8799	0.9463	0.9113	0.6789	0.7448	0.5660	0.7113	0.4204	0.2179	0.1710	0.8413	0.8765	0.8764	0.9410	0.9186	0.7155	0.2535	0.2399	0.2723	0.1970	0.1279	0.1329	0.8430	0.8726	0.8832	0.9366	0.9319	0.7102	0.1451	0.1861	0.1590	0.1576	0.1207	0.1098	0.0631	0.0635	0.0646	0.0646	0.0635	0.0643	0.0621	0.0665	0.0648	0.0633	0.0626	0.0633	0.0659	0.0654	0.0634	0.0624	0.0623	0.0669	0.0621	0.0679	0.0704	0.0667	0.0646	0.0661
77=10:17:21	67954	298	0.8123	0.8590	0.8709	0.8563	0.6808	0.3169	0.8083	0.8032	0.7988	0.8161	0.7705	0.2753	0.8395	0.8673	0.8714	0.9143	0.8511	0.5499	0.8266	0.8189	0.8278	0.8141	0.8075	0.2735	0.8504	0.8787	0.8754	0.9323	0.9432	0.7296	0.7750	0.8040	0.7882	0.7968	0.7703	0.2269	0.8468	0.8559	0.8834	0.9468	0.9165	0.6898	0.7394	0.5983	0.7339	0.4485	0.2292	0.1772	0.8415	0.8674	0.8735	0.9442	0.9260	0.7139	0.2618	0.2483	0.2827	0.2134	0.1259	0.1326	0.8414	0.8726	0.8840	0.9464	0.9290	0.7167	0.1488	0.1965	0.1622	0.1603	0.1195	0.1089	0.0634	0.0625	0.0622	0.0639	0.0622	0.0626	0.0613	0.0608	0.0631	0.0625	0.0610	0.0616	0.0631	0.0635	0.0630	0.0616	0.0603	0.0643	0.0611	0.0672	0.0696	0.0640	0.0619	0.0627
78=10:32:03	68836	301	0.8089	0.8622	0.8760	0.8566	0.6802	0.3151	0.8146	0.8003	0.8067	0.8148	0.7749	0.2840	0.8374	0.8716	0.8786	0.9244	0.8519	0.5602	0.8214	0.8374	0.8180	0.8390	0.7996	0.2882	0.8549	0.8780	0.8788	0.9435	0.9530	0.7383	0.7891	0.8088	0.7991	0.7968	0.8162	0.2401	0.8552	0.8602	0.8806	0.9576	0.9229	0.6884	0.7576	0.6359	0.7374	0.4867	0.2365	0.1843	0.8492	0.8705	0.8755	0.9492	0.9290	0.7245	0.2705	0.2608	0.3035	0.2215	0.1298	0.1345	0.8458	0.8751	0.8870	0.9520	0.9384	0.7168	0.1498	0.2008	0.1699	0.1712	0.1221	0.1120	0.0646	0.0653	0.0639	0.0633	0.0635	0.0652	0.0637	0.0641	0.0637	0.0636	0.0634	0.0610	0.0652	0.0647	0.0640	0.0630	0.0625	0.0668	0.0620	0.0671	0.0708	0.0685	0.0636	0.0644
79=10:46:45	69718	301	0.8146	0.8676	0.8741	0.8638	0.6878	0.3186	0.8126	0.8021	0.8058	0.8183	0.7711	0.2976	0.8416	0.8798	0.8846	0.9320	0.8559	0.5634	0.8231	0.8397	0.8220	0.8332	0.8107	0.2973	0.8518	0.8835	0.8817	0.9512	0.9570	0.7326	0.7839	0.8007	0.7903	0.7922	0.8238	0.2455	0.8531	0.8634	0.8890	0.9647	0.9241	0.6967	0.7500	0.6726	0.7383	0.5199	0.2472	0.1881	0.8454	0.8764	0.8825	0.9560	0.9297	0.7158	0.2825	0.2727	0.3170	0.2318	0.1300	0.1328	0.8445	0.8792	0.8909	0.9595	0.9452	0.7196	0.1544	0.2067	0.1734	0.1735	0.1234	0.1133	0.0662	0.0614	0.0626	0.0616	0.0641	0.0661	0.0629	0.0619	0.0657	0.0642	0.0620	0.0630	0.0652	0.0610	0.0630	0.0629	0.0625	0.0665	0.0655	0.0683	0.0697	0.0672	0.0630	0.0633
80=11:01:27	70600	301	0.8112	0.8690	0.8762	0.8659	0.6878	0.3219	0.8164	0.8028	0.8049	0.8204	0.7804	0.3004	0.8430	0.8725	0.8817	0.9310	0.8599	0.5593	0.8285	0.8317	0.8247	0.8268	0.8150	0.3057	0.8545	0.8861	0.8809	0.9548	0.9615	0.7403	0.7805	0.8071	0.7933	0.7996	0.8234	0.2450	0.8511	0.8604	0.8816	0.9654	0.9277	0.6935	0.7571	0.6904	0.7388	0.5369	0.2578	0.1939	0.8445	0.8782	0.8811	0.9552	0.9418	0.7203	0.2956	0.2798	0.3366	0.2410	0.1333	0.1356	0.8457	0.8785	0.8884	0.9636	0.9431	0.7224	0.1570	0.2130	0.1767	0.1784	0.1237	0.1115	0.0648	0.0633	0.0630	0.0656	0.0642	0.0646	0.0626	0.0639	0.0686	0.0632	0.0619	0.0645	0.0645	0.0649	0.0635	0.0633	0.0639	0.0661	0.0632	0.0687	0.0707	0.0668	0.0630	0.0635
81=11:16:09	71481	298	0.8148	0.8661	0.8804	0.8682	0.6830	0.3218	0.8209	0.8093	0.8017	0.8253	0.7763	0.3061	0.8392	0.8789	0.8845	0.9348	0.8636	0.5626	0.8358	0.8337	0.8339	0.8297	0.8220	0.3234	0.8549	0.8823	0.8828	0.9601	0.9656	0.7417	0.7851	0.8104	0.7960	0.8072	0.8201	0.2503	0.8527	0.8613	0.8936	0.9728	0.9300	0.6986	0.7609	0.7241	0.7502	0.5740	0.2700	0.2019	0.8511	0.8765	0.8816	0.9581	0.9463	0.7200	0.3077	0.2949	0.3566	0.2491	0.1352	0.1350	0.8448	0.8836	0.8856	0.9722	0.9529	0.7261	0.1572	0.2239	0.1813	0.1876	0.1256	0.1151	0.0655	0.0635	0.0640	0.0646	0.0654	0.0646	0.0624	0.0642	0.0644	0.0648	0.0627	0.0638	0.0653	0.0640	0.0633	0.0625	0.0622	0.0664	0.0632	0.0672	0.0718	0.0697	0.0632	0.0645
82=11:30:51	72363	301	0.8190	0.8731	0.8817	0.8725	0.6873	0.3198	0.8230	0.7987	0.8113	0.8159	0.7876	0.3204	0.8432	0.8796	0.8887	0.9424	0.8697	0.5747	0.8303	0.8443	0.8255	0.8435	0.8158	0.3285	0.8568	0.8884	0.8810	0.9707	0.9602	0.7397	0.7854	0.8082	0.7990	0.7964	0.8385	0.2570	0.8563	0.8634	0.8981	0.9768	0.9373	0.6948	0.7628	0.7273	0.7493	0.6040	0.2870	0.2041	0.8496	0.8730	0.8817	0.9625	0.9450	0.7257	0.3221	0.3046	0.3685	0.2647	0.1377	0.1348	0.8448	0.8796	0.8957	0.9717	0.9564	0.7286	0.1620	0.2292	0.1894	0.1932	0.1269	0.1135	0.0641	0.0631	0.0626	0.0650	0.0631	0.0642	0.0625	0.0633	0.0651	0.0633	0.0621	0.0622	0.0644	0.0648	0.0630	0.0625	0.0623	0.0650	0.0635	0.0673	0.0706	0.0667	0.0626	0.0646
83=11:45:33	73245	298	0.8151	0.8740	0.8873	0.8797	0.6893	0.3218	0.8239	0.8065	0.8007	0.8107	0.7833	0.3365	0.8448	0.8783	0.8924	0.9407	0.8738	0.5688	0.8299	0.8289	0.8293	0.8277	0.8242	0.3401	0.8516	0.8880	0.8877	0.9706	0.9658	0.7386	0.7818	0.8086	0.7912	0.8033	0.8287	0.2675	0.8544	0.8666	0.8950	0.9762	0.9365	0.7049	0.7615	0.7325	0.7545	0.6308	0.2969	0.2115	0.8470	0.8836	0.8861	0.9656	0.9550	0.7228	0.3386	0.3171	0.3887	0.2751	0.1376	0.1379	0.8480	0.8843	0.8948	0.9832	0.9589	0.7327	0.1628	0.2376	0.1967	0.1995	0.1279	0.1146	0.0647	0.0646	0.0647	0.0640	0.0639	0.0651	0.0640	0.0642	0.0646	0.0643	0.0641	0.0646	0.0688	0.0628	0.0613	0.0632	0.0633	0.0652	0.0656	0.0685	0.0725	0.0675	0.0630	0.0647
84=12:00:15	74127	298	0.8224	0.8780	0.9002	0.8853	0.6965	0.3290	0.8321	0.8107	0.8160	0.8320	0.7763	0.3470	0.8472	0.8892	0.8955	0.9572	0.8771	0.5815	0.8344	0.8470	0.8318	0.8384	0.8327	0.3639	0.8609	0.8949	0.8936	0.9782	0.9795	0.7451	0.7873	0.8054	0.8008	0.7998	0.8393	0.2830	0.8559	0.8727	0.8981	0.9872	0.9436	0.7131	0.7594	0.7481	0.7462	0.6780	0.3224	0.2210	0.8476	0.8851	0.8883	0.9726	0.9658	0.7314	0.3576	0.3374	0.4107	0.2918	0.1433	0.1484	0.8456	0.8882	0.9011	0.9831	0.9678	0.7324	0.1684	0.2460	0.2037	0.2105	0.1309	0.1170	0.0661	0.0665	0.0657	0.0644	0.0646	0.0674	0.0653	0.0654	0.0679	0.0632	0.0660	0.0640	0.0661	0.0654	0.0653	0.0652	0.0656	0.0683	0.0670	0.0680	0.0732	0.0677	0.0644	0.0659
85=12:14:56	75009	298	0.8128	0.8778	0.8905	0.8827	0.6951	0.3296	0.8251	0.8060	0.8044	0.8165	0.7816	0.3561	0.8429	0.8802	0.8922	0.9459	0.8777	0.5701	0.8343	0.8348	0.8283	0.8213	0.8282	0.3727	0.8550	0.8898	0.8854	0.9796	0.9774	0.7483	0.7846	0.8094	0.7938	0.8023	0.8325	0.2864	0.8528	0.8669	0.8981	0.9807	0.9406	0.7042	0.7601	0.7337	0.7497	0.6861	0.3268	0.2272	0.8439	0.8802	0.8905	0.9722	0.9621	0.7329	0.3738	0.3545	0.4314	0.3035	0.1437	0.1409	0.8463	0.8843	0.8995	0.9855	0.9585	0.7330	0.1714	0.2544	0.2114	0.2158	0.1325	0.1169	0.0647	0.0636	0.0632	0.0646	0.0631	0.0650	0.0632	0.0638	0.0631	0.0631	0.0628	0.0644	0.0661	0.0653	0.0645	0.0647	0.0641	0.0686	0.0638	0.0684	0.0712	0.0670	0.0620	0.0647
86=12:29:38	75891	301	0.8160	0.8732	0.8995	0.8819	0.6944	0.3301	0.8374	0.8036	0.8138	0.8180	0.7777	0.3613	0.8419	0.8851	0.8950	0.9575	0.8760	0.5831	0.8294	0.8540	0.8205	0.8419	0.8253	0.3900	0.8579	0.8907	0.8883	0.9818	0.9790	0.7466	0.7849	0.8065	0.8046	0.7980	0.8495	0.2961	0.8557	0.8712	0.9006	0.9883	0.9463	0.7035	0.7576	0.7429	0.7492	0.7269	0.3488	0.2325	0.8476	0.8813	0.8918	0.9709	0.9639	0.7276	0.3903	0.3721	0.4537	0.3232	0.1463	0.1378	0.8449	0.8824	0.9057	0.9823	0.9669	0.7330	0.1720	0.2647	0.2168	0.2204	0.1349	0.1169	0.0631	0.0631	0.0624	0.0632	0.0629	0.0662	0.0630	0.0622	0.0637	0.0633	0.0617	0.0607	0.0637	0.0631	0.0613	0.0609	0.0621	0.0645	0.0633	0.0669	0.0710	0.0679	0.0632	0.0627
87=12:44:21	76773	298	0.8150	0.8745	0.9034	0.8891	0.6996	0.3263	0.8348	0.8078	0.8071	0.8224	0.7755	0.3737	0.8398	0.8843	0.8938	0.9552	0.8753	0.5782	0.8312	0.8328	0.8304	0.8290	0.8288	0.4037	0.8497	0.8940	0.8947	0.9887	0.9831	0.7468	0.7857	0.8052	0.7966	0.7994	0.8327	0.3051	0.8548	0.8698	0.9014	0.9852	0.9468	0.7078	0.7541	0.7445	0.7461	0.7364	0.3661	0.2399	0.8421	0.8804	0.8976	0.9783	0.9737	0.7256	0.4124	0.3914	0.4754	0.3395	0.1477	0.1469	0.8446	0.8849	0.9058	0.9861	0.9594	0.7361	0.1720	0.2745	0.2218	0.2331	0.1344	0.1168	0.0633	0.0630	0.0629	0.0623	0.0621	0.0633	0.0636	0.0612	0.0619	0.0631	0.0619	0.0629	0.0648	0.0630	0.0621	0.0611	0.0623	0.0642	0.0634	0.0681	0.0702	0.0651	0.0623	0.0644
88=12:59:03	77655	301	0.8166	0.8743	0.9044	0.8905	0.6992	0.3337	0.8368	0.8039	0.8014	0.8233	0.7735	0.3902	0.8398	0.8850	0.9008	0.9590	0.8738	0.5821	0.8296	0.8368	0.8249	0.8328	0.8295	0.4251	0.8525	0.8954	0.8969	0.9802	0.9900	0.7477	0.7838	0.8013	0.7981	0.7966	0.8334	0.3144	0.8521	0.8693	0.9015	0.9922	0.9453	0.7023	0.7580	0.7580	0.7460	0.7419	0.3881	0.2525	0.8347	0.8848	0.8975	0.9786	0.9727	0.7270	0.4297	0.4090	0.5039	0.3538	0.1518	0.1505	0.8433	0.8860	0.9099	0.9872	0.9663	0.7332	0.1802	0.2876	0.2293	0.2406	0.1352	0.1186	0.0626	0.0625	0.0619	0.0630	0.0631	0.0637	0.0624	0.0615	0.0625	0.0620	0.0618	0.0616	0.0641	0.0642	0.0618	0.0620	0.0617	0.0661	0.0631	0.0690	0.0700	0.0661	0.0613	0.0638
89=13:13:45	78537	298	0.8126	0.8733	0.9051	0.8903	0.6955	0.3309	0.8442	0.8008	0.8072	0.8142	0.7870	0.4024	0.8445	0.8864	0.9060	0.9651	0.8884	0.5829	0.8329	0.8418	0.8257	0.8397	0.8254	0.4400	0.8629	0.8962	0.9040	0.9899	0.9873	0.7555	0.7808	0.8084	0.7999	0.8024	0.8474	0.3172	0.8555	0.8708	0.9111	0.9948	0.9586	0.7031	0.7731	0.7390	0.7591	0.7320	0.4164	0.2639	0.8501	0.8875	0.9025	0.9754	0.9756	0.7376	0.4469	0.4285	0.5289	0.3797	0.1555	0.1433	0.8467	0.8879	0.9139	0.9922	0.9732	0.7379	0.1818	0.3038	0.2415	0.2491	0.1387	0.1193	0.0635	0.0631	0.0637	0.0640	0.0621	0.0650	0.0623	0.0647	0.0649	0.0632	0.0617	0.0618	0.0653	0.0643	0.0644	0.0654	0.0632	0.0641	0.0634	0.0656	0.0708	0.0655	0.0628	0.0634
90=13:28:27	79419	298	0.8182	0.8693	0.9054	0.8913	0.6988	0.3311	0.8415	0.8029	0.8120	0.8146	0.7917	0.4179	0.8416	0.8836	0.9031	0.9623	0.8916	0.5822	0.8277	0.8418	0.8270	0.8391	0.8296	0.4640	0.8568	0.8917	0.8978	0.9949	0.9858	0.7550	0.7834	0.8091	0.7954	0.8030	0.8506	0.3323	0.8532	0.8701	0.9114	0.9912	0.9522	0.7043	0.7697	0.7419	0.7648	0.7335	0.4387	0.2760	0.8449	0.8763	0.9065	0.9817	0.9736	0.7341	0.4794	0.4524	0.5561	0.4087	0.1591	0.1380	0.8447	0.8870	0.9184	0.9944	0.9659	0.7420	0.1890	0.3154	0.2537	0.2671	0.1435	0.1200	0.0641	0.0629	0.0610	0.0629	0.0637	0.0648	0.0626	0.0639	0.0654	0.0629	0.0624	0.0638	0.0647	0.0634	0.0634	0.0627	0.0621	0.0664	0.0631	0.0693	0.0689	0.0670	0.0630	0.0640
91=13:43:09	80301	301	0.8178	0.8768	0.9140	0.8922	0.6999	0.3336	0.8397	0.8086	0.8060	0.8180	0.7862	0.4406	0.8417	0.8835	0.9087	0.9606	0.8873	0.5795	0.8357	0.8273	0.8299	0.8235	0.8342	0.4819	0.8557	0.9002	0.9037	0.9958	0.9988	0.7626	0.7850	0.8110	0.7906	0.8006	0.8386	0.3420	0.8562	0.8705	0.9167	0.9905	0.9572	0.7089	0.7606	0.7466	0.7581	0.7312	0.4618	0.2922	0.8417	0.8931	0.9162	0.9831	0.9813	0.7346	0.5015	0.4771	0.5852	0.4197	0.1630	0.1495	0.8440	0.8895	0.9181	0.9949	0.9706	0.7478	0.1928	0.3316	0.2596	0.2804	0.1423	0.1224	0.0622	0.0631	0.0649	0.0630	0.0632	0.0631	0.0625	0.0634	0.0650	0.0644	0.0622	0.0632	0.0645	0.0635	0.0627	0.0631	0.0630	0.0650	0.0620	0.0665	0.0704	0.0656	0.0609	0.0673
92=13:57:50	81183	298	0.8197	0.8849	0.9185	0.9079	0.7089	0.3374	0.8488	0.8128	0.8037	0.8252	0.7820	0.4570	0.8414	0.8885	0.9167	0.9652	0.8959	0.5892	0.8335	0.8331	0.8366	0.8257	0.8353	0.5174	0.8564	0.8947	0.9118	0.9958	0.9940	0.7645	0.7903	0.8096	0.7946	0.8024	0.8379	0.3558	0.8560	0.8690	0.9183	0.9985	0.9558	0.7157	0.7688	0.7586	0.7538	0.7460	0.4851	0.3036	0.8493	0.8859	0.9192	0.9857	0.9845	0.7416	0.5280	0.5004	0.6250	0.4461	0.1652	0.1488	0.8486	0.8918	0.9172	0.9984	0.9733	0.7478	0.2010	0.3490	0.2674	0.2967	0.1471	0.1229	0.0650	0.0635	0.0642	0.0639	0.0645	0.0665	0.0642	0.0633	0.0636	0.0633	0.0643	0.0618	0.0644	0.0636	0.0625	0.0636	0.0638	0.0665	0.0648	0.0679	0.0707	0.0669	0.0635	0.0640
93=14:12:32	82065	301	0.8159	0.8777	0.9163	0.9021	0.7080	0.3362	0.8496	0.8037	0.8152	0.8146	0.7891	0.4744	0.8461	0.8873	0.9205	0.9694	0.8985	0.5905	0.8316	0.8447	0.8235	0.8417	0.8334	0.5425	0.8615	0.9005	0.9110	1.0055	0.9956	0.7620	0.7874	0.8117	0.8019	0.8030	0.8539	0.3728	0.8566	0.8715	0.9285	0.9987	0.9627	0.7094	0.7723	0.7547	0.7676	0.7422	0.5237	0.3187	0.8451	0.8853	0.9154	0.9919	0.9795	0.7436	0.5586	0.5345	0.6503	0.4827	0.1747	0.1499	0.8506	0.8874	0.9281	1.0010	0.9760	0.7500	0.2038	0.3633	0.2882	0.3093	0.1525	0.1259	0.0672	0.0645	0.0666	0.0649	0.0645	0.0674	0.0655	0.0642	0.0659	0.0655	0.0650	0.0653	0.0667	0.0654	0.0642	0.0631	0.0643	0.0665	0.0654	0.0700	0.0730	0.0667	0.0640	0.0660
94=14:27:14	82947	301	0.8199	0.8754	0.9218	0.9032	0.7116	0.3373	0.8514	0.8032	0.8130	0.8234	0.7748	0.4974	0.8441	0.8855	0.9182	0.9724	0.8918	0.5984	0.8259	0.8500	0.8244	0.8406	0.8312	0.5768	0.8541	0.8959	0.9148	1.0017	0.9975	0.7602	0.7884	0.8085	0.8046	0.7999	0.8552	0.3888	0.8556	0.8731	0.9227	1.0029	0.9600	0.7136	0.7710	0.7577	0.7585	0.7562	0.5468	0.3366	0.8434	0.8846	0.9237	0.9890	0.9766	0.7419	0.5796	0.5602	0.6810	0.5059	0.1805	0.1600	0.8493	0.8884	0.9245	0.9970	0.9751	0.7441	0.2080	0.3763	0.3019	0.3271	0.1530	0.1263	0.0654	0.0639	0.0620	0.0644	0.0652	0.0651	0.0638	0.0631	0.0652	0.0624	0.0624	0.0628	0.0649	0.0638	0.0623	0.0628	0.0627	0.0652	0.0649	0.0695	0.0704	0.0685	0.0651	0.0648
95=14:41:56	83829	296	0.8160	0.8790	0.9287	0.9021	0.7068	0.3396	0.8512	0.8027	0.8136	0.8105	0.7912	0.5201	0.8458	0.8903	0.9258	0.9722	0.9001	0.5887	0.8310	0.8397	0.8243	0.8357	0.8276	0.5882	0.8593	0.9074	0.9183	1.0089	0.9995	0.7688	0.7870	0.8153	0.7984	0.8049	0.8557	0.4084	0.8550	0.8743	0.9324	1.0015	0.9659	0.7110	0.7771	0.7399	0.7651	0.7371	0.5794	0.3462	0.8481	0.8895	0.9266	0.9960	0.9847	0.7478	0.6128	0.5919	0.6976	0.5367	0.1811	0.1511	0.8477	0.8916	0.9387	1.0027	0.9779	0.7527	0.2159	0.3976	0.3141	0.3436	0.1539	0.1262	0.0656	0.0632	0.0641	0.0641	0.0651	0.0648	0.0643	0.0620	0.0645	0.0646	0.0628	0.0626	0.0655	0.0638	0.0629	0.0601	0.0620	0.0653	0.0638	0.0692	0.0716	0.0679	0.0629	0.0635
