# Supplementary material for: Systematic Prediction of Antifungal Drug Synergy by Chemogenomic Screening in Saccharomyces cerevisiae
Source: Front Fungal Biol. 2021 Jul 2;2:683414. doi: 10.3389/ffunb.2021.683414 (PMC10512392; doi:10.3389/ffunb.2021.683414)
Supplement: Supplementary file 1 [file Data_Sheet_1.ZIP › Supplementary data/Sypplementary_data_1_(Drug_synergy_assays)/Cer_VS_Mic & Hyd_VS_Mic(lowerdosage2)_ps1_A_96_T_21.txt]

[config file info]
last_write=07:05:29_14:03:39
last write=07:05:30_19:08:48
[Run_Parameters]
Instrument=Tecan_21
Ini_Names=Read_Reps,Delid,Save_Data_File,Start_Time_Now
barcode_drug_plate=201401
user=asmith
Plate_Size=96
Plate_Type=NUN96ft.pdf
Samples_to_Run=6
Overlay_Size=48
Drug_Plate=none
Plate_Quarter=none
run_ID=none
run_plate_repeat=1
Read_Reps=95
Read_Modes=Absorbance
Read_Flor_Every=2
Max_Delta_OD=0.500000
Well_By_Row_Col=none
Reorder_Map=Order_Strings_Not,0
Tip_Vol=200
OD_to_Innoc=0.100,0.100,0.380,0.380,0.380,0.380,0.760,0.760,0.100,0.100,0.380,0.380,0.380,0.380,0.760,0.760,0.100,0.100,0.380,0.380,0.380,0.380,0.760,0.760,0.100,0.100,0.380,0.380,0.380,0.380,0.760,0.760,0.100,0.100,0.380,0.380,0.380,0.380,0.760,0.760,0.100,0.100,0.380,0.380,0.380,0.380,0.760,0.760
Absorption_Max=.3
OD_to_Save=0.100,0.100,0.380,0.380,0.380,0.380,0.760,0.760,0.100,0.100,0.380,0.380,0.380,0.380,0.760,0.760,0.100,0.100,0.380,0.380,0.380,0.380,0.760,0.760,0.100,0.100,0.380,0.380,0.380,0.380,0.760,0.760,0.100,0.100,0.380,0.380,0.380,0.380,0.760,0.760,0.100,0.100,0.380,0.380,0.380,0.380,0.760,0.760
OD_to_Dilute=0.100
Save_Sample_Vol=180
Save_Sample_Reps=2
Innoc_Vol=184,184,46,46,46,46,0,0,184,184,46,46,46,46,0,0,184,184,46,46,46,46,0,0,184,184,46,46,46,46,0,0,184,184,46,46,46,46,0,0,184,184,46,46,46,46,0,0
Dilute_Vol=23,23,23,23,23,23,23,23,23,23,23,23,23,23,23,23,23,23,23,23,23,23,23,23,23,23,23,23,23,23,23,23,23,23,23,23,23,23,23,23,23,23,23,23,23,23,23,23
Save_Vol=800,800,800,800,800,800,800,800,800,800,800,800,800,800,800,800,800,800,800,800,800,800,800,800,800,800,800,800,800,800,800,800,800,800,800,800,800,800,800,800,800,800,800,800,800,800,800,800
Reference_Vol=100,100,100,100,100,100,100,100,100,100,100,100,100,100,100,100,100,100,100,100,100,100,100,100,100,100,100,100,100,100,100,100,100,100,100,100,100,100,100,100,100,100,100,100,100,100,100,100,100,100,100,100,100,100,100,100,100,100,100,100,100,100,100,100,100,100,100,100,100,100,100,100,100,100,100,100,100,100,100,100,100,100,100,100,100,100,100,100,100,100,100,100,100,100,100,100
Read_to_Innoc=20,20,20,20,20,20,20,20,20,20,20,20,20,20,20,20,20,20,20,20,20,20,20,20,20,20,20,20,20,20,20,20,20,20,20,20,20,20,20,20,20,20,20,20,20,20,20,20
Read_to_Dilute=26,26,26,26,26,26,26,26,26,26,26,26,26,26,26,26,26,26,26,26,26,26,26,26,26,26,26,26,26,26,26,26,26,26,26,26,26,26,26,26,26,26,26,26,26,26,26,26
Read_to_Save=20,20,20,20,20,20,20,20,20,20,20,20,20,20,20,20,20,20,20,20,20,20,20,20,20,20,20,20,20,20,20,20,20,20,20,20,20,20,20,20,20,20,20,20,20,20,20,20
Innoc_Target_Map=1,2,3,4,5,6,7,8,9,10,11,12,13,14,15,16,17,18,19,20,21,22,23,24,25,26,27,28,29,30,31,32,33,34,35,36,37,38,39,40,41,42,43,44,45,46,47,48
Pipet_Trigger=OD_Save_Innoc
Pipet_Volume_Adj=Con_OD_Save
Delid=no
Pre_Init=yes
Talk_To_ProMax=no
Time_Out_Time=1050
Wait_While_Busy=yes
Idle_Time=2
Screen_Run_Type=pre_screen_1
Spect_Protocol=15m
Spec_Run_File=GG_PB_Voyage.pda
Spec_Assay_File=""
Save_Data_File=29_05_07_CervsMic_HydvsMic_lowerdosage2_ps1_A_96_T_21.txt
Working_Dir=C%3A\\Users\\Growth_Data
Run_Control_Dir=C%3A\\Users\\Yeast_Run_Files
Tracking_Dir=""
Track_File=201401_data_track.txt
Save_Run_Data_Flag=yes
Set_Incubator_Temp=30.0
Base_Line_Flag=atstart_minimum
Pipet_Cycles_Before_Save=20
Time_Point_Save=wellmap
Innoc_Direction=down
Wells_In_Use=111111111111111111111111111111111111111111111111
Save_Sample_Map=111111001111110011111100111111001111110011111100
Sections_to_Run=0
Rows_per_Section=8
Start_Sections_Row=1
MultiProbe_Run_File=""
Multiprobe_Run_Dialogue=yes
Comments=no%20comment
Target_Temp=300
Temp_Control=On
Delta_Temp=10
ReadMode=Absorbance,Bottom
ExcitationFilter=485,
EmissionFilter=535,
MeasurementFilter=595
ReadsPerWellNumber=1,1
ShakeDuration=800,0
GainMode=Manual
PdfName=NUN96ft.pdf
Gain=50
Add_Drug_Map=1,1,1,1,1,1,1,1,1,1,1,1,1,1,1,1,1,1,1,1,1,1,1,1,1,1,1,1,1,1,1,1,1,1,1,1,1,1,1,1,1,1,1,1,1,1,1,1
Add_Drug_Vol=7,7,7,7,7,7,7,7,7,7,7,7,7,7,7,7,7,7,7,7,7,7,7,7,7,7,7,7,7,7,7,7,7,7,7,7,7,7,7,7,7,7,7,7,7,7,7,7
Innoc_Map=111011101110111011101110111011101110111011101110111011101110111011101110111011101110111011101110
Dilute_Map=111111111111111111111111111111111111111111111111111111111111111111111111111111111111111111111111
data_file_name=iS_1_48.txt
barcode=""
Hit_Call_Threshold=1.000000
Reference_Well=A01
WT_Ref_Well=0
Project_Name=test
Pipet_Gens_Point=5.00,10.00,15.00,20.00,5.00,10.00,15.00,20.00,5.00,10.00,15.00,20.00,5.00,10.00,15.00,20.00,5.00,10.00,15.00,20.00,5.00,10.00,15.00,20.00,5.00,10.00,15.00,20.00,5.00,10.00,15.00,20.00,5.00,10.00,15.00,20.00,5.00,10.00,15.00,20.00,5.00,10.00,15.00,20.00,5.00,10.00,15.00,20.00,
Shake_Divisor=1
data_handling=file_&_DB_&_auto_analysis
time_frm_freezer=-1.00
gens_frm_freezer=-1.00
Well_Vol=100
Parent_ID=""
Units=%
Quarter=A
media_name=ypd
Save_Mode=one_to_one
Consolidate_Save_Map=1,2,3,4,5,6,7,8,9,10,11,12,13,14,15,16,17,18,19,20,21,22,23,24,25,26,27,28,29,30,31,32,33,34,35,36,37,38,39,40,41,42,43,44,45,46,47,48
Add_Drug_at_Start_Map=000000000000000000000000000000000000000000000000000
Add_Drug_Labware=add_drug_48
Max_Dynam_OD_Change=0.05
Reads_After_Pipet=1
Ref_Type=single_ref
Read_to_Add_Drug_at_Start=0
Send_Email_at_Pipet=no_email
Strain_Name=""
Media=ypd
drug_vol=2.00
Drug_Name=""
Drug_Conc=2
Innoc_Conc=""
Strain_Plate=none
ShakeIntensity=High
ShakeMode=Orbital
NumberOfFlashes=1
PartOfPlate=0
MovePlateOutAfterMeasurement=0
IntegrationLagTime=0
IntegrationTime=100
DelayMoveFlashFluorescence=0
[Drug_Data]
Drug_Plate=none
Strain_Plate=none
Media=ypd
Drug_Name=ud,ud,ud,ud,ud,ud,ud,ud,ud,ud,ud,ud,ud,ud,ud,ud,ud,ud,ud,ud,ud,ud,ud,ud,ud,ud,ud,ud,ud,ud,ud,ud,ud,ud,ud,ud,ud,ud,ud,ud,ud,ud,ud,ud,ud,ud,ud,ud,ud,ud,ud,ud,ud,ud,ud,ud,ud,ud,ud,ud,ud,ud,ud,ud,ud,ud,ud,ud,ud,ud,ud,ud,ud,ud,ud,ud,ud,ud,ud,ud,ud,ud,ud,ud,ud,ud,ud,ud,ud,ud,ud,ud,ud,ud,ud,ud
Strain_Name=ud
Drug_Conc=""
Innoc_Conc=0.06250,0.06250,0.06250,0.06250,0.06250,0.06250,0.06250,0.06250,0.06250,0.06250,0.06250,0.06250,0.06250,0.06250,0.06250,0.06250,0.06250,0.06250,0.06250,0.06250,0.06250,0.06250,0.06250,0.06250,0.06250,0.06250,0.06250,0.06250,0.06250,0.06250,0.06250,0.06250,0.06250,0.06250,0.06250,0.06250,0.06250,0.06250,0.06250,0.06250,0.06250,0.06250,0.06250,0.06250,0.06250,0.06250,0.06250,0.06250,0.06250,0.06250,0.06250,0.06250,0.06250,0.06250,0.06250,0.06250,0.06250,0.06250,0.06250,0.06250,0.06250,0.06250,0.06250,0.06250,0.06250,0.06250,0.06250,0.06250,0.06250,0.06250,0.06250,0.06250,0.06250,0.06250,0.06250,0.06250,0.06250,0.06250,0.06250,0.06250,0.06250,0.06250,0.06250,0.06250,0.06250,0.06250,0.06250,0.06250,0.06250,0.06250,0.06250,0.06250,0.06250,0.06250,0.06250,0.06250
Run_ID=none
Plate_Quarter=A
Units=%,%,%,%,%,%,%,%,%,%,%,%,%,%,%,%,%,%,%,%,%,%,%,%,%,%,%,%,%,%,%,%,%,%,%,%,%,%,%,%,%,%,%,%,%,%,%,%,%,%,%,%,%,%,%,%,%,%,%,%,%,%,%,%,%,%,%,%,%,%,%,%,%,%,%,%,%,%,%,%,%,%,%,%,%,%,%,%,%,%,%,%,%,%,%,%
Parent_ID=""
Project_Name=test
Strain_Backgrnd=0,0,0,0,0,0,0,0,0,0,0,0,0,0,0,0,0,0,0,0,0,0,0,0,0,0,0,0,0,0,0,0,0,0,0,0,0,0,0,0,0,0,0,0,0,0,0,0,0,0,0,0,0,0,0,0,0,0,0,0,0,0,0,0,0,0,0,0,0,0,0,0,0,0,0,0,0,0,0,0,0,0,0,0,0,0,0,0,0,0,0,0,0,0,0,0
Well_Vol=100,100,100,100,100,100,100,100,100,100,100,100,100,100,100,100,100,100,100,100,100,100,100,100,100,100,100,100,100,100,100,100,100,100,100,100,100,100,100,100,100,100,100,100,100,100,100,100,100,100,100,100,100,100,100,100,100,100,100,100,100,100,100,100,100,100,100,100,100,100,100,100,100,100,100,100,100,100,100,100,100,100,100,100,100,100,100,100,100,100,100,100,100,100,100,100
time_frm_freezer=-1.00
gens_frm_freezer=-1.00
user=asmith
Strain_Pool=ud,ud,ud,ud,ud,ud,ud,ud,ud,ud,ud,ud,ud,ud,ud,ud,ud,ud,ud,ud,ud,ud,ud,ud,ud,ud,ud,ud,ud,ud,ud,ud,ud,ud,ud,ud,ud,ud,ud,ud,ud,ud,ud,ud,ud,ud,ud,ud,ud,ud,ud,ud,ud,ud,ud,ud,ud,ud,ud,ud,ud,ud,ud,ud,ud,ud,ud,ud,ud,ud,ud,ud,ud,ud,ud,ud,ud,ud,ud,ud,ud,ud,ud,ud,ud,ud,ud,ud,ud,ud,ud,ud,ud,ud,ud,ud
Well_Alias=A01,A02,A03,A04,A05,A06,A07,A08,A09,A10,A11,A12,B01,B02,B03,B04,B05,B06,B07,B08,B09,B10,B11,B12,C01,C02,C03,C04,C05,C06,C07,C08,C09,C10,C11,C12,D01,D02,D03,D04,D05,D06,D07,D08,D09,D10,D11,D12,E01,E02,E03,E04,E05,E06,E07,E08,E09,E10,E11,E12,F01,F02,F03,F04,F05,F06,F07,F08,F09,F10,F11,F12,G01,G02,G03,G04,G05,G06,G07,G08,G09,G10,G11,G12,H01,H02,H03,H04,H05,H06,H07,H08,H09,H10,H11,H12
Well_Pos=1,2,3,4,5,6,7,8,9,10,11,12,13,14,15,16,17,18,19,20,21,22,23,24,25,26,27,28,29,30,31,32,33,34,35,36,37,38,39,40,41,42,43,44,45,46,47,48,49,50,51,52,53,54,55,56,57,58,59,60,61,62,63,64,65,66,67,68,69,70,71,72,73,74,75,76,77,78,79,80,81,82,83,84,85,86,87,88,89,90,91,92,93,94,95,96
position=A01,A02,A03,A04,A05,A06,A07,A08,A09,A10,A11,A12,B01,B02,B03,B04,B05,B06,B07,B08,B09,B10,B11,B12,C01,C02,C03,C04,C05,C06,C07,C08,C09,C10,C11,C12,D01,D02,D03,D04,D05,D06,D07,D08,D09,D10,D11,D12,E01,E02,E03,E04,E05,E06,E07,E08,E09,E10,E11,E12,F01,F02,F03,F04,F05,F06,F07,F08,F09,F10,F11,F12,G01,G02,G03,G04,G05,G06,G07,G08,G09,G10,G11,G12,H01,H02,H03,H04,H05,H06,H07,H08,H09,H10,H11,H12
[Runtime_State]
Instrument=Tecan_21
Start_Time_Now=3.2633174294E+9
Reads_Completed=95
Innoc_Direction=down
Wells_In_Use=111111111111111111111111111111111111111111111111111111111111111111111111111111111111111111111111
Innoc_Map=111111111111111111111111111111111111111111111111111111111111111111111111111111111111000000000000
Dilute_Map=111111111111111111111111111111111111111111111111111111111111111111111111111111111111111111111111
Save_Sample_Map=000000000000000000000000000000000000000000000000010000000100000001000000010000000100000001000000
Current_OD=0.848,0.857,0.861,0.826,0.830,0.830,0.888,0.894,0.861,0.883,0.869,0.874,0.854,0.859,0.805,0.837,0.842,0.832,0.882,0.874,0.858,0.869,0.863,0.846,0.890,0.851,0.826,0.813,0.832,0.815,0.871,0.867,0.860,0.876,0.860,0.756,0.824,0.844,0.819,0.817,0.800,0.775,0.867,0.832,0.850,0.805,0.763,0.987,0.851,0.818,0.795,0.789,0.768,0.770,0.831,0.804,0.771,0.786,0.711,0.636,0.794,0.761,0.730,0.713,0.692,0.665,0.779,0.781,0.755,0.689,0.635,0.545,0.069,0.072,0.068,0.068,0.068,0.067,0.068,0.068,0.069,0.068,0.069,0.069,0.068,0.068,0.068,0.069,0.068,0.069,0.069,0.068,0.069,0.068,0.070,0.068
Bckgrnd_OD=0.099,0.087,0.087,0.083,0.084,0.084,0.086,0.084,0.083,0.081,0.084,0.085,0.083,0.084,0.083,0.084,0.083,0.083,0.083,0.083,0.083,0.083,0.084,0.086,0.107,0.083,0.084,0.085,0.086,0.084,0.085,0.083,0.083,0.081,0.084,0.085,0.083,0.086,0.083,0.083,0.083,0.083,0.083,0.083,0.084,0.083,0.086,0.086,0.109,0.086,0.084,0.084,0.084,0.086,0.085,0.082,0.084,0.084,0.085,0.087,0.083,0.084,0.083,0.083,0.081,0.082,0.082,0.083,0.082,0.082,0.085,0.083,0.065,0.068,0.064,0.063,0.062,0.063,0.063,0.063,0.065,0.064,0.064,0.066,0.064,0.064,0.064,0.064,0.063,0.063,0.065,0.063,0.064,0.064,0.066,0.065
Mapped=111111111111110011111111111111111111110011111101111111111111111111111111111111111111111111111111
Pipet_Completed=000000000000000000000000000000000000000000000000000000000000000000000000000000000000000000000000
Innoc_Completed=0,0,0,0,0,0,0,0,0,0,0,0,0,0,0,0,0,0,0,0,0,0,0,0,0,0,0,0,0,0,0,0,0,0,0,0,0,0,0,0,0,0,0,0,0,0,0,0,0,0,0,0,0,0,0,0,0,0,0,0,0,0,0,0,0,0,0,0,0,0,0,0,0,0,0,0,0,0,0,0,0,0,0,0,0,0,0,0,0,0,0,0,0,0,0,0
Save_Completed=0,0,0,0,0,0,0,0,0,0,0,0,0,0,0,0,0,0,0,0,0,0,0,0,0,0,0,0,0,0,0,0,0,0,0,0,0,0,0,0,0,0,0,0,0,0,0,0,0,0,0,0,0,0,0,0,0,0,0,0,0,0,0,0,0,0,0,0,0,0,0,0,0,0,0,0,0,0,0,0,0,0,0,0,0,0,0,0,0,0,0,0,0,0,0,0
Pipeted_At=0,0,0,0,0,0,0,0,0,0,0,0,0,0,0,0,0,0,0,0,0,0,0,0,0,0,0,0,0,0,0,0,0,0,0,0,0,0,0,0,0,0,0,0,0,0,0,0,0,0,0,0,0,0,0,0,0,0,0,0,0,0,0,0,0,0,0,0,0,0,0,0,0,0,0,0,0,0,0,0,0,0,0,0,0,0,0,0,0,0,0,0,0,0,0,0
Pipeted_OD=0,0,0,0,0,0,0,0,0,0,0,0,0,0,0,0,0,0,0,0,0,0,0,0,0,0,0,0,0,0,0,0,0,0,0,0,0,0,0,0,0,0,0,0,0,0,0,0,0,0,0,0,0,0,0,0,0,0,0,0,0,0,0,0,0,0,0,0,0,0,0,0,0,0,0,0,0,0,0,0,0,0,0,0,0,0,0,0,0,0,0,0,0,0,0,0
Dilutes_Completed=0,0,0,0,0,0,0,0,0,0,0,0,0,0,0,0,0,0,0,0,0,0,0,0,0,0,0,0,0,0,0,0,0,0,0,0,0,0,0,0,0,0,0,0,0,0,0,0,0,0,0,0,0,0,0,0,0,0,0,0,0,0,0,0,0,0,0,0,0,0,0,0,0,0,0,0,0,0,0,0,0,0,0,0,0,0,0,0,0,0,0,0,0,0,0,0
Time_At_Innoc=0,0,0,0,0,0,0,0,0,0,0,0,0,0,0,0,0,0,0,0,0,0,0,0,0,0,0,0,0,0,0,0,0,0,0,0,0,0,0,0,0,0,0,0,0,0,0,0,0,0,0,0,0,0,0,0,0,0,0,0,0,0,0,0,0,0,0,0,0,0,0,0,0,0,0,0,0,0,0,0,0,0,0,0,0,0,0,0,0,0,0,0,0,0,0,0
Time_At_Save=0,0,0,0,0,0,0,0,0,0,0,0,0,0,0,0,0,0,0,0,0,0,0,0,0,0,0,0,0,0,0,0,0,0,0,0,0,0,0,0,0,0,0,0,0,0,0,0,0,0,0,0,0,0,0,0,0,0,0,0,0,0,0,0,0,0,0,0,0,0,0,0,0,0,0,0,0,0,0,0,0,0,0,0,0,0,0,0,0,0,0,0,0,0,0,0
Time_At_Dilute=0,0,0,0,0,0,0,0,0,0,0,0,0,0,0,0,0,0,0,0,0,0,0,0,0,0,0,0,0,0,0,0,0,0,0,0,0,0,0,0,0,0,0,0,0,0,0,0,0,0,0,0,0,0,0,0,0,0,0,0,0,0,0,0,0,0,0,0,0,0,0,0,0,0,0,0,0,0,0,0,0,0,0,0,0,0,0,0,0,0,0,0,0,0,0,0
Previous_OD=0.848,0.857,0.861,0.826,0.830,0.830,0.888,0.894,0.861,0.883,0.869,0.874,0.854,0.859,0.805,0.837,0.842,0.832,0.882,0.874,0.858,0.869,0.863,0.846,0.890,0.851,0.826,0.813,0.832,0.815,0.871,0.867,0.860,0.876,0.860,0.756,0.824,0.844,0.819,0.817,0.800,0.775,0.867,0.832,0.850,0.805,0.763,0.987,0.851,0.818,0.795,0.789,0.768,0.770,0.831,0.804,0.771,0.786,0.711,0.636,0.794,0.761,0.730,0.713,0.692,0.665,0.779,0.781,0.755,0.689,0.635,0.545,0.069,0.072,0.068,0.068,0.068,0.067,0.068,0.068,0.069,0.068,0.069,0.069,0.068,0.068,0.068,0.069,0.068,0.069,0.069,0.068,0.069,0.068,0.070,0.068
Prev_Delta_OD=0.022,0.011,0.012,0.009,0.003,0.003,0.010,0.002,0.016,0.013,0.014,0.003,0.008,0.011,0.001,0.010,0.008,0.001,0.015,0.001,0.012,0.010,0.003,0.010,0.002,0.006,0.003,0.008,0.003,0.006,0.013,0.002,0.015,0.003,0.011,0.001,0.010,0.024,0.015,0.009,0.005,0.012,0.002,0.012,0.011,0.019,0.008,0.006,0.006,0.010,0.004,0.002,0.015,0.016,0.003,0.009,0.021,0.001,0.015,0.002,0.010,0.014,0.007,0.006,0.009,0.010,0.008,0.015,0.008,0.013,0.011,0.003,0.001,0.000,0.000,0.001,0.001,0.001,0.000,0.001,0.001,0.001,0.001,0.000,0.000,0.000,0.000,0.002,0.001,0.001,0.000,0.000,0.001,0.001,0.001,0.001
Delta_From_Ref=0.000,0.012,0.841,1.021,1.082,0.989,-0.765,-0.702,0.016,0.018,0.564,0.524,1.183,0.905,2.253,1.647,0.016,0.016,0.362,0.400,0.483,0.520,-0.098,0.368,-0.012,0.016,0.982,1.176,1.082,1.245,-0.839,-0.352,0.016,0.018,0.568,0.948,1.341,1.113,2.519,2.391,0.016,0.016,0.525,0.713,0.749,0.925,2.212,2.747,0.000,0.000,0.000,0.000,0.000,0.000,0.000,0.000,0.000,0.000,0.000,0.000,0.000,0.000,0.000,0.000,0.000,0.000,0.000,0.000,0.000,0.000,0.000,0.000,0.000,0.000,0.000,0.000,0.000,0.000,0.000,0.000,0.000,0.000,0.000,0.000,0.000,0.000,0.000,0.000,0.000,0.000,0.000,0.000,0.000,0.000,0.000,0.000
Sig_OD_Delta=0,0,0,1,1,0,0,0,0,0,0,0,1,0,1,1,0,0,0,0,0,0,0,0,0,0,0,1,1,1,0,0,0,0,0,0,1,1,1,1,0,0,0,0,0,0,1,1,0,0,0,0,0,0,0,0,0,0,0,0,0,0,0,0,0,0,0,0,0,0,0,0,0,0,0,0,0,0,0,0,0,0,0,0,0,0,0,0,0,0,0,0,0,0,0,0
Add_Drug_at_Start_Map=000000000000000000000000000000000000000000000000000000000000000000000000000000000000000000000000
[Analysis]
Drug_ID=A1,A2,A3,A4,A5,A6,B1,B2,B3,B4,B5,B6,C1,C2,C3,C4,C5,C6,D1,D2,D3,D4,D5,D6,E1,E2,E3,E4,E5,E6,F1,F2,F3,F4,F5,F6,G1,G2,G3,G4,G5,G6,H1,H2,H3,H4,H5,H6
Decision=no_inh,no_inh,no_inh,ps2_1_1,ps2_1_1,ps2_1_1,ps2_1_1,no_inh,ps2_2_1,no_inh,no_inh,ps2_2_1,no_inh,no_inh,no_inh,ps2_2_1,ps2_1_1,ps2_2_1,ps2_2_1,ps2_1_1,ps2_2_1,ps2_2_1,ps2_4_1,ps2_4_1,no_inh,ps2_2_1,ps2_4_1,ps2_4_1,ps2_4_1,ps2_4_1,ps2_4_1,ps2_4_1,ps2_4_1,ps2_4_2,ps2_4_2,other,other,other,other,other,other,other,other,other,other,other,screen,other,no_inh,no_inh,no_inh,no_inh,no_inh,no_inh,no_inh,no_inh,no_inh,no_inh,no_inh,no_inh,no_inh,no_inh,no_inh,no_inh,no_inh,ps2_4_1,no_inh,no_inh,no_inh,ps2_1_1,ps2_4_1,ps2_4_1,no_inh,no_inh,ps2_2_1,ps2_2_1,ps2_4_1,ps2_4_2,ps2_2_1,ps2_2_1,ps2_4_1,ps2_4_1,ps2_4_2,ps2_4_2,other,screen,other,other,other,other,other,other,other,other,other,other
Plot_Min=0.100,0.100,0.100,0.100,0.100,0.100,0.100,0.100,0.100,0.100,0.100,0.100,0.100,0.100,0.100,0.100,0.100,0.100,0.100,0.100,0.100,0.100,0.100,0.100,0.100,0.100,0.100,0.100,0.100,0.100,0.100,0.100,0.100,0.100,0.100,0.100,0.100,0.100,0.100,0.100,0.100,0.100,0.100,0.100,0.100,0.100,0.100,0.100
Plot_Max=1.500,1.500,1.500,1.500,1.500,1.500,1.500,1.500,1.500,1.500,1.500,1.500,1.500,1.500,1.500,1.500,1.500,1.500,1.500,1.500,1.500,1.500,1.500,1.500,1.500,1.500,1.500,1.500,1.500,1.500,1.500,1.500,1.500,1.500,1.500,1.500,1.500,1.500,1.500,1.500,1.500,1.500,1.500,1.500,1.500,1.500,1.500,1.500
G_Plot_Min=0.1
G_Plot_Delta=0.7
Plot_On_Off=0
OD_Gen_Pt=0.460
Gens_to_OD_Pt=5.000
Avg_G=1.816,1.803,1.871,1.961,1.983,1.920,1.944,1.864,1.972,1.888,1.909,1.978,1.868,1.878,1.935,1.988,1.964,1.985,1.972,1.901,1.974,1.964,2.047,2.030,1.871,1.956,2.023,1.994,2.187,2.233,2.015,2.074,2.171,2.335,2.535,2.794,76.361,69.273,37.406,67.379,59.352,40.475,73.735,70.940,79.261,38.686,0.000,56.603,1.694,1.689,1.713,1.708,1.724,1.739,1.684,1.701,1.703,1.710,1.727,1.781,1.699,1.709,1.712,1.701,1.750,2.021,1.738,1.761,1.778,1.829,1.989,2.025,1.768,1.817,1.899,1.915,2.145,2.401,1.880,1.885,1.970,2.113,2.326,4.153,56.230,0.000,43.475,74.816,71.295,77.890,42.733,64.758,67.707,39.777,74.824,53.171
Max_Slope=1.763,1.786,1.614,1.444,1.595,1.703,1.599,1.426,1.664,1.728,1.628,1.772,1.565,1.309,1.622,1.822,1.713,1.722,1.897,1.739,1.823,1.478,1.898,2.288,1.846,1.750,1.667,1.643,1.977,1.726,1.892,1.978,1.803,2.097,1.614,1.488,110.097,108.692,99.781,110.115,111.552,113.030,98.577,97.458,119.388,105.971,80.013,93.161,1.473,1.593,1.587,1.486,1.534,1.619,1.568,1.563,1.563,1.565,1.716,1.737,1.366,1.784,1.548,1.429,1.704,2.424,1.672,1.453,1.828,1.940,2.078,2.122,1.625,1.618,2.033,1.950,2.345,3.230,1.733,1.941,2.284,2.135,2.386,3.503,91.198,96.333,104.666,116.133,104.660,134.560,111.547,99.738,88.318,116.129,113.039,176.606
Fit_Model=all
Fit_Const_OD_Base=0.085
Fit_Const_N0=0.01500
Fit_Const_T0=0.000
G_Fit_Min=0.100
G_Fit_Delta=0.400
Fit_On_Off=0.000,0.000,0.000,0.000,0.000,0.000,0.000,0.000,0.000,0.000,0.000,0.000,0.000,0.000,0.000,0.000,0.000,0.000,0.000,0.000,0.000,0.000,0.000,0.000,0.000,0.000,0.000,0.000,0.000,0.000,0.000,0.000,0.000,0.000,0.000,0.000,0.000,0.000,0.000,0.000,0.000,0.000,0.000,0.000,0.000,0.000,0.000,0.000,0.000,0.000,0.000,0.000,0.000,0.000,0.000,0.000,0.000,0.000,0.000,0.000,0.000,0.000,0.000,0.000,0.000,0.000,0.000,0.000,0.000,0.000,0.000,0.000,0.000,0.000,0.000,0.000,0.000,0.000,0.000,0.000,0.000,0.000,0.000,0.000,0.000,0.000,0.000,0.000,0.000,0.000,0.000,0.000,0.000,0.000,0.000,0.000
Fit_Min=0.049,0.037,0.037,0.033,0.034,0.034,0.033,0.034,0.033,0.034,0.033,0.033,0.057,0.033,0.034,0.035,0.036,0.034,0.033,0.036,0.033,0.033,0.033,0.033,0.059,0.036,0.034,0.034,0.034,0.036,0.033,0.034,0.033,0.033,0.031,0.032,0.015,0.018,0.014,0.013,0.012,0.013,0.014,0.014,0.014,0.014,0.013,0.013,0.000,0.000,0.000,0.000,0.000,0.000,0.000,0.000,0.000,0.000,0.000,0.000,0.000,0.000,0.000,0.000,0.000,0.000,0.000,0.000,0.000,0.000,0.000,0.000,0.000,0.000,0.000,0.000,0.000,0.000,0.000,0.000,0.000,0.000,0.000,0.000,0.000,0.000,0.000,0.000,0.000,0.000,0.000,0.000,0.000,0.000,0.000,0.000
Fit_Delta=0.470,0.562,0.521,0.426,0.410,0.489,0.490,0.485,0.455,0.508,0.458,0.468,0.501,0.470,0.482,0.436,0.465,0.413,0.463,0.498,0.465,0.419,0.396,0.389,0.511,0.481,0.369,0.394,0.306,0.249,0.381,0.483,0.233,0.261,0.242,0.234,0.001,0.001,0.005,0.002,0.002,0.002,0.001,0.002,0.002,0.002,1.500,0.003,0.507,0.407,0.433,0.505,0.492,0.467,0.530,0.503,0.393,0.394,0.495,0.429,0.442,0.502,0.494,0.400,0.458,0.426,0.379,0.563,0.576,0.389,0.453,0.387,0.572,0.483,0.478,0.482,0.315,0.262,0.485,0.519,0.489,0.436,0.381,0.269,0.003,0.502,0.002,0.002,0.002,0.002,0.002,0.002,0.002,0.002,0.002,0.002
Fit_Offset=0.087,0.068,0.069,0.069,0.071,0.068,0.070,0.071,0.070,0.068,0.070,0.072,0.082,0.070,0.071,0.071,0.072,0.074,0.073,0.074,0.075,0.076,0.077,0.077,0.087,0.074,0.077,0.076,0.076,0.072,0.076,0.076,0.074,0.071,0.065,0.062,0.066,0.070,0.064,0.065,0.065,0.064,0.066,0.066,0.066,0.065,0.000,0.066,0.072,0.073,0.073,0.068,0.073,0.072,0.070,0.072,0.074,0.074,0.072,0.073,0.071,0.070,0.073,0.072,0.074,0.064,0.075,0.069,0.071,0.073,0.071,0.076,0.070,0.070,0.070,0.068,0.069,0.064,0.071,0.071,0.069,0.069,0.066,0.062,0.065,0.000,0.067,0.066,0.066,0.067,0.067,0.065,0.066,0.065,0.068,0.067
Fit_N0=0.015,0.009,0.014,0.011,0.017,0.012,0.013,0.014,0.012,0.014,0.012,0.018,0.019,0.011,0.019,0.011,0.015,0.010,0.009,0.010,0.011,0.008,0.009,0.010,0.025,0.012,0.010,0.010,0.011,0.013,0.010,0.009,0.011,0.012,0.016,0.013,0.002,0.001,0.002,0.002,0.001,0.002,0.001,0.002,0.002,0.002,0.000,0.001,0.012,0.011,0.011,0.014,0.011,0.012,0.012,0.012,0.010,0.010,0.011,0.012,0.010,0.012,0.014,0.011,0.011,0.015,0.010,0.013,0.012,0.011,0.013,0.012,0.013,0.012,0.008,0.013,0.012,0.017,0.014,0.013,0.012,0.014,0.015,0.019,0.001,0.000,0.001,0.001,0.001,0.001,0.001,0.001,0.001,0.002,0.001,0.001
Fit_T0=0.443,-0.438,0.666,0.310,1.607,0.369,1.038,1.144,0.850,0.770,0.622,2.000,-0.183,0.415,1.638,0.574,1.314,0.870,0.717,0.615,1.194,0.610,1.101,1.303,0.977,0.989,0.869,0.974,0.679,0.498,1.228,0.947,0.936,0.516,0.022,-2.585,3.588,3.750,4.990,3.574,3.849,3.431,3.650,3.597,3.605,3.442,0.000,3.870,0.894,1.035,1.060,1.323,0.994,0.948,0.852,0.938,1.124,1.118,0.985,0.896,0.395,0.848,1.443,1.029,1.015,0.077,1.101,0.782,0.845,1.059,0.628,1.023,0.709,0.832,-0.015,0.560,0.161,-0.122,1.391,1.055,0.806,1.018,0.145,0.547,3.733,0.000,3.859,3.653,3.674,3.627,3.753,3.729,3.625,3.568,3.811,3.757
Fit_G=1.739,1.675,1.710,1.716,1.704,1.727,1.644,1.634,1.688,1.699,1.675,1.666,2.044,1.673,1.716,1.692,1.693,1.624,1.578,1.600,1.593,1.554,1.600,1.583,2.010,1.637,1.671,1.639,1.956,2.216,1.564,1.662,1.904,2.268,2.947,3.888,1.282,1.046,2.616,1.344,0.964,1.356,1.190,1.309,1.245,1.332,0.000,0.957,1.422,1.350,1.358,1.413,1.417,1.433,1.446,1.410,1.321,1.333,1.425,1.486,1.444,1.464,1.392,1.359,1.409,1.957,1.353,1.566,1.549,1.469,1.791,1.718,1.597,1.572,1.615,1.730,1.976,2.423,1.588,1.620,1.716,1.860,2.276,2.668,1.121,0.000,0.967,1.181,1.169,1.229,1.075,1.103,1.246,1.260,1.042,1.078
Fit_Error=92.184,195.113,135.272,59.559,54.723,101.970,65.107,73.864,68.653,109.364,53.373,62.444,116.564,73.227,98.513,63.787,64.233,31.897,53.076,63.950,42.150,27.502,20.642,15.402,494.310,51.432,22.008,26.140,10.164,5.322,12.529,33.739,3.013,4.833,5.185,9.633,0.247,0.230,0.097,0.202,0.230,0.236,0.241,0.201,0.245,0.233,0.000,0.238,97.451,32.634,44.971,89.295,60.600,43.596,114.723,93.210,22.786,25.236,72.806,42.319,63.940,108.272,83.277,29.034,47.026,69.858,17.479,209.422,180.259,29.365,68.140,13.722,214.232,103.378,78.134,109.988,18.760,11.818,74.653,90.111,90.896,40.247,30.029,10.075,0.255,0.000,0.235,0.242,0.247,0.245,0.238,0.236,0.194,0.244,0.242,0.237
Fit_CV=77.000,81.000,95.000,80.000,95.000,74.000,70.000,89.000,81.000,71.000,68.000,95.000,78.000,72.000,87.000,73.000,80.000,69.000,82.000,89.000,68.000,105.000,76.000,73.000,83.000,71.000,75.000,65.000,78.000,58.000,51.000,91.000,66.000,67.000,84.000,117.000,6.000,6.000,22.000,6.000,6.000,5.000,6.000,6.000,6.000,6.000,0.000,6.000,45.000,37.000,13.000,69.000,46.000,39.000,43.000,42.000,36.000,49.000,42.000,38.000,66.000,43.000,71.000,34.000,37.000,71.000,34.000,49.000,57.000,45.000,54.000,70.000,48.000,49.000,98.000,72.000,75.000,54.000,78.000,74.000,60.000,87.000,96.000,105.000,7.000,0.000,6.000,5.000,6.000,6.000,6.000,6.000,6.000,6.000,5.000,6.000
Time_to_20_Gens=0,0,0,0,0,0,0,0,0,0,0,0,0,0,0,0,0,0,0,0,0,0,0,0,0,0,0,0,0,0,0,0,0,0,0,0,0,0,0,0,0,0,0,0,0,0,0,0
Time_to_each_5_Gens=0,0,0,0,0,0,0,0,0,0,0,0,0,0,0,0,0,0,0,0,0,0,0,0,0,0,0,0,0,0,0,0,0,0,0,0,0,0,0,0,0,0,0,0,0,0,0,0
Time_to_each_n_Gens=9.080,9.017,9.357,9.803,9.915,9.600,9.720,9.319,9.859,9.439,9.543,9.892,9.342,9.388,9.674,9.938,9.822,9.923,9.860,9.503,9.872,9.820,10.234,10.148,9.355,9.780,10.116,9.969,10.937,11.164,10.077,10.369,10.856,11.675,12.673,13.969,29.032,29.038,16.847,29.032,29.044,16.178,29.038,29.044,29.052,16.593,0.000,29.023,8.469,8.444,8.563,8.542,8.620,8.696,8.418,8.503,8.514,8.550,8.636,8.905,8.494,8.544,8.559,8.507,8.750,10.103,8.692,8.806,8.890,9.144,9.944,10.125,8.840,9.085,9.494,9.577,10.727,12.004,9.402,9.427,9.850,10.566,11.628,20.767,29.051,0.000,16.529,29.028,29.052,29.006,16.829,29.037,29.040,16.595,29.031,16.587
Min_Pt_OD=0,0,0,0,0,0,0,0,0,0,0,0,0,0,0,0,0,0,0,0,0,0,0,0,0,0,0,0,0,0,0,0,0,0,0,0,0,0,0,0,0,0,0,0,0,0,0,0
Min_Pt_t=0,0,0,0,0,0,0,0,0,0,0,0,0,0,0,0,0,0,0,0,0,0,0,0,0,0,0,0,0,0,0,0,0,0,0,0,0,0,0,0,0,0,0,0,0,0,0,0
TO_OD=0,0,0,0,0,0,0,0,0,0,0,0,0,0,0,0,0,0,0,0,0,0,0,0,0,0,0,0,0,0,0,0,0,0,0,0,0,0,0,0,0,0,0,0,0,0,0,0
Ref_ID=A01
Multi_Refs=single_ref
test=A01,A02,A03,A04,A05,A06,A07,A08,A09,A10,A11,A12,B01,B02,B03,B04,B05,B06,B07,B08,B09,B10,B11,B12,C01,C02,C03,C04,C05,C06,C07,C08,C09,C10,C11,C12,D01,D02,D03,D04,D05,D06,D07,D08,D09,D10,D11,D12,E01,E02,E03,E04,E05,E06,E07,E08,E09,E10,E11,E12,F01,F02,F03,F04,F05,F06,F07,F08,F09,F10,F11,F12,G01,G02,G03,G04,G05,G06,G07,G08,G09,G10,G11,G12,H01,H02,H03,H04,H05,H06,H07,H08,H09,H10,H11,H12
Start_Time_Now=3.2633174295E+9
Start_Date="5/29/2007+2:03 PM"
pv_to_plate_order=no
gen_time_cutoff=0.000
Drug_Name=ud?:;-ud+0,ud?:;-ud+0,ud?:;-ud+0,ud?:;-ud+0,ud?:;-ud+0,ud?:;-ud+0,ud?:;-ud+0,ud?:;-ud+0,ud?:;-ud+0,ud?:;-ud+0,ud?:;-ud+0,ud?:;-ud+0,ud?:;-ud+0,ud?:;-ud+0,ud?:;-ud+0,ud?:;-ud+0,ud?:;-ud+0,ud?:;-ud+0,ud?:;-ud+0,ud?:;-ud+0,ud?:;-ud+0,ud?:;-ud+0,ud?:;-ud+0,ud?:;-ud+0,ud?:;-ud+0,ud?:;-ud+0,ud?:;-ud+0,ud?:;-ud+0,ud?:;-ud+0,ud?:;-ud+0,ud?:;-ud+0,ud?:;-ud+0,ud?:;-ud+0,ud?:;-ud+0,ud?:;-ud+0,ud?:;-ud+0,ud?:;-ud+0,ud?:;-ud+0,ud?:;-ud+0,ud?:;-ud+0,ud?:;-ud+0,ud?:;-ud+0,ud?:;-ud+0,ud?:;-ud+0,ud?:;-ud+0,ud?:;-ud+0,ud?:;-ud+0,ud?:;-ud+0,ud?:;-ud+0,ud?:;-ud+0,ud?:;-ud+0,ud?:;-ud+0,ud?:;-ud+0,ud?:;-ud+0,ud?:;-ud+0,ud?:;-ud+0,ud?:;-ud+0,ud?:;-ud+0,ud?:;-ud+0,ud?:;-ud+0,ud?:;-ud+0,ud?:;-ud+0,ud?:;-ud+0,ud?:;-ud+0,ud?:;-ud+0,ud?:;-ud+0,ud?:;-ud+0,ud?:;-ud+0,ud?:;-ud+0,ud?:;-ud+0,ud?:;-ud+0,ud?:;-ud+0,ud?:;-ud+0,ud?:;-ud+0,ud?:;-ud+0,ud?:;-ud+0,ud?:;-ud+0,ud?:;-ud+0,ud?:;-ud+0,ud?:;-ud+0,ud?:;-ud+0,ud?:;-ud+0,ud?:;-ud+0,ud?:;-ud+0,ud?:;-ud+0,ud?:;-ud+0,ud?:;-ud+0,ud?:;-ud+0,ud?:;-ud+0,ud?:;-ud+0,ud?:;-ud+0,ud?:;-ud+0,ud?:;-ud+0,ud?:;-ud+0,ud?:;-ud+0,ud?:;-ud+0
Drug_Well_Pos=A01,A02,A03,A04,A05,A06,B01,B02,B03,B04,B05,B06,C01,C02,C03,C04,C05,C06,D01,D02,D03,D04,D05,D06,E01,E02,E03,E04,E05,E06,F01,F02,F03,F04,F05,F06,G01,G02,G03,G04,G05,G06,H01,H02,H03,H04,H05,H06,A07,A08,A09,A10,A11,A12,B07,B08,B09,B10,B11,B12,C07,C08,C09,C10,C11,C12,D07,D08,D09,D10,D11,D12,E07,E08,E09,E10,E11,E12,F07,F08,F09,F10,F11,F12,G07,G08,G09,G10,G11,G12,H07,H08,H09,H10,H11,H12
Avg_G_tcut=1.816,1.803,1.871,1.961,1.983,1.920,1.944,1.864,1.972,1.888,1.909,1.978,1.868,1.878,1.935,1.988,1.964,1.985,1.972,1.901,1.974,1.964,2.047,2.030,1.871,1.956,2.023,1.994,2.187,2.233,2.015,2.074,2.171,2.335,2.535,2.794,76.361,69.273,37.406,67.379,59.352,40.475,73.735,70.940,79.261,38.686,0.000,56.603,1.694,1.689,1.713,1.708,1.724,1.739,1.684,1.701,1.703,1.710,1.727,1.781,1.699,1.709,1.712,1.701,1.750,2.021,1.738,1.761,1.778,1.829,1.989,2.025,1.768,1.817,1.899,1.915,2.145,2.401,1.880,1.885,1.970,2.113,2.326,4.153,56.230,0.000,43.475,74.816,71.295,77.890,42.733,64.758,67.707,39.777,74.824,53.171
t0_from_interval=0.148,1.476,1.331,1.044,1.228,1.136,1.408,1.333,1.288,1.319,1.121,1.322,0.113,1.146,1.134,1.326,1.290,1.378,1.693,1.644,1.560,1.614,1.539,1.444,0.552,1.399,0.958,1.311,0.999,0.973,1.660,1.565,1.289,0.970,0.314,0.156,0.000,0.000,0.000,0.000,0.000,0.000,0.000,0.000,0.000,0.000,0.000,0.000,1.462,1.470,1.490,1.455,1.519,1.451,1.399,1.365,1.454,1.478,1.535,1.327,1.302,1.415,1.519,1.359,1.412,0.601,1.435,1.616,1.515,1.493,1.088,1.178,1.526,1.360,1.432,1.195,0.815,-0.073,1.450,1.439,1.375,1.138,0.373,-5.312,0.000,0.000,0.000,0.000,0.000,0.000,0.000,0.000,0.000,0.000,0.000,0.000
Sum_Delta_Ref=0.000,0.338,1.151,2.676,2.877,2.310,2.122,0.628,3.405,1.632,1.434,3.312,0.201,0.420,1.927,3.453,2.706,3.691,3.220,2.254,3.259,3.219,5.206,5.239,1.210,3.209,4.812,4.278,7.555,8.575,4.387,5.903,8.075,10.356,12.882,16.491,28.612,28.569,28.562,28.564,28.520,28.569,28.590,28.579,28.615,28.558,-1.000,28.507,1.727,1.545,1.311,0.954,0.991,0.709,1.445,0.886,1.283,1.028,0.531,0.690,1.236,1.109,0.686,1.623,0.521,5.867,0.700,0.635,0.581,2.214,5.142,6.337,0.270,1.622,3.863,3.728,8.723,11.214,3.045,2.988,4.753,8.068,10.932,14.506,28.507,-1.000,28.584,28.597,28.595,28.605,28.580,28.560,28.575,28.562,28.600,28.630
Gens_at_time_G=5.000,5.000,5.000,5.000,5.000,5.000,5.000,5.000,5.000,5.000,5.000,5.000,5.000,5.000,5.000,5.000,5.000,5.000,5.000,5.000,5.000,5.000,5.000,5.000,5.000,5.000,5.000,5.000,5.000,5.000,5.000,5.000,5.000,5.000,5.000,5.000,0.380,0.419,0.450,0.431,0.489,0.400,0.394,0.409,0.367,0.429,0.000,0.513,5.000,5.000,5.000,5.000,5.000,5.000,5.000,5.000,5.000,5.000,5.000,5.000,5.000,5.000,5.000,5.000,5.000,5.000,5.000,5.000,5.000,5.000,5.000,5.000,5.000,5.000,5.000,5.000,5.000,5.000,5.000,5.000,5.000,5.000,5.000,5.000,0.517,0.000,0.380,0.388,0.407,0.372,0.394,0.448,0.429,0.417,0.388,0.312
G_Int_tcut=1.786,1.508,1.605,1.752,1.738,1.693,1.662,1.597,1.714,1.624,1.684,1.714,1.846,1.648,1.708,1.722,1.706,1.709,1.633,1.572,1.662,1.641,1.739,1.741,1.761,1.676,1.832,1.731,1.988,2.038,1.683,1.761,1.913,2.141,2.472,2.763,76.361,69.273,37.406,67.379,59.352,40.475,73.735,70.940,79.261,38.686,0.000,56.603,1.402,1.395,1.415,1.417,1.420,1.449,1.404,1.428,1.412,1.414,1.420,1.516,1.439,1.426,1.408,1.429,1.468,1.900,1.451,1.438,1.475,1.530,1.771,1.789,1.463,1.545,1.612,1.676,1.982,2.415,1.590,1.598,1.695,1.886,2.251,5.216,56.230,0.000,43.475,74.816,71.295,77.890,42.733,64.758,67.707,39.777,74.824,53.171
Sum_Del_12=0.000,0.330,0.985,1.591,1.978,1.469,1.723,0.709,2.054,1.251,1.197,2.179,0.075,0.651,1.482,2.236,1.908,2.379,2.286,1.621,2.254,2.119,3.525,3.298,0.626,1.967,3.014,2.589,5.034,5.611,2.957,3.838,4.987,6.539,7.908,9.106,11.400,11.378,11.373,11.371,11.346,11.374,11.389,11.379,11.402,11.372,11.351,11.337,1.552,1.530,1.281,1.249,0.851,0.771,1.511,1.343,1.249,1.127,0.755,0.017,1.472,0.995,0.964,1.436,0.594,2.593,0.773,0.132,0.117,0.902,2.436,3.179,0.243,0.488,1.749,1.807,4.209,5.544,1.316,1.481,2.423,3.974,5.423,7.007,11.337,11.372,11.384,11.393,11.392,11.395,11.379,11.370,11.380,11.369,11.392,11.406
Sum_Del_20=0.000,0.330,1.124,2.610,2.808,2.257,2.079,0.616,3.318,1.595,1.401,3.236,0.195,0.417,1.883,3.366,2.650,3.599,3.143,2.204,3.181,3.140,5.078,5.101,1.193,3.130,4.685,4.162,7.357,8.350,4.274,5.744,7.849,10.072,12.529,16.048,27.634,27.592,27.585,27.587,27.544,27.592,27.613,27.601,27.636,27.581,27.551,27.532,1.688,1.512,1.283,0.941,0.968,0.695,1.416,0.878,1.255,1.009,0.525,0.666,1.215,1.084,0.678,1.585,0.512,5.683,0.687,0.621,0.566,2.147,4.989,6.152,0.263,1.574,3.741,3.623,8.460,10.866,2.952,2.902,4.613,7.819,10.594,14.044,27.533,27.586,27.606,27.619,27.617,27.627,27.603,27.583,27.598,27.586,27.622,27.652
Sum_Del_24=0.000,0.330,1.220,3.040,2.952,2.394,2.033,0.551,3.955,1.644,1.458,3.479,0.281,0.250,1.979,3.816,2.622,4.157,3.416,2.269,3.496,3.562,5.872,6.031,1.272,3.768,5.561,4.882,8.552,9.802,4.920,6.718,9.563,12.159,15.000,18.912,39.143,39.087,39.081,39.087,39.031,39.086,39.113,39.105,39.144,39.071,39.033,39.016,1.784,1.500,1.285,0.723,1.050,0.647,1.349,0.548,1.260,0.925,0.362,0.895,1.034,1.146,0.475,1.690,0.454,7.611,0.626,0.647,0.623,2.762,6.319,7.668,0.288,2.107,4.961,4.642,11.057,14.385,3.994,3.893,5.845,10.172,13.985,18.775,39.017,39.080,39.107,39.121,39.120,39.132,39.102,39.076,39.102,39.082,39.128,39.167
Sum_12=11.489,11.158,10.504,9.898,9.511,10.020,9.766,10.780,9.435,10.238,10.292,9.310,11.414,10.838,10.007,9.253,9.581,9.110,9.203,9.868,9.235,9.370,7.964,8.191,10.863,9.522,8.475,8.900,6.455,5.878,8.532,7.651,6.502,4.949,3.580,2.383,0.089,0.111,0.116,0.118,0.143,0.114,0.100,0.110,0.087,0.117,0.138,0.152,13.041,13.018,12.770,12.738,12.340,12.260,13.000,12.832,12.738,12.616,12.244,11.506,12.961,12.484,12.453,12.925,12.083,8.896,12.262,11.621,11.372,10.587,9.052,8.310,11.732,11.001,9.740,9.682,7.280,5.945,10.173,10.008,9.065,7.515,6.066,4.482,0.152,0.117,0.105,0.096,0.097,0.094,0.109,0.119,0.109,0.120,0.096,0.083
Sum_20=27.788,27.457,26.664,25.177,24.980,25.531,25.709,27.172,24.470,26.192,26.386,24.552,27.593,27.371,25.905,24.422,25.138,24.189,24.645,25.584,24.607,24.648,22.710,22.687,26.595,24.658,23.103,23.626,20.430,19.438,23.514,22.044,19.939,17.716,15.259,11.740,0.154,0.196,0.203,0.201,0.244,0.196,0.175,0.187,0.152,0.207,0.237,0.256,29.476,29.300,29.071,28.729,28.755,28.483,29.204,28.665,29.043,28.797,28.313,27.122,29.003,28.872,28.466,29.373,28.300,22.104,28.475,27.167,27.222,25.641,22.799,21.636,27.525,26.214,24.047,24.164,19.328,16.922,24.836,24.886,23.175,19.969,17.194,13.744,0.255,0.202,0.181,0.169,0.171,0.161,0.185,0.204,0.190,0.202,0.166,0.136
Sum_24=39.341,39.011,38.122,36.301,36.389,36.948,37.308,38.791,35.387,37.697,37.884,35.863,39.061,39.091,37.362,35.526,36.719,35.184,35.925,37.072,35.845,35.780,33.469,33.310,38.069,35.573,33.781,34.460,30.789,29.539,34.422,32.624,29.778,27.182,24.342,20.430,0.198,0.255,0.260,0.255,0.311,0.256,0.228,0.236,0.197,0.270,0.308,0.325,41.125,40.842,40.626,40.064,40.391,39.988,40.690,39.889,40.601,40.266,39.703,38.447,40.375,40.488,39.816,41.032,39.795,31.731,39.967,38.695,38.719,36.579,33.022,31.673,39.054,37.235,34.381,34.699,28.284,24.956,35.347,35.448,33.496,29.169,25.356,20.566,0.325,0.262,0.234,0.221,0.222,0.210,0.240,0.266,0.240,0.259,0.213,0.174
G_by_Interval=1.786,1.508,1.605,1.752,1.738,1.693,1.662,1.597,1.714,1.624,1.684,1.714,1.846,1.648,1.708,1.722,1.706,1.709,1.633,1.572,1.662,1.641,1.739,1.741,1.761,1.676,1.832,1.731,1.988,2.038,1.683,1.761,1.913,2.141,2.472,2.763,76.361,69.273,37.406,67.379,59.352,40.475,73.735,70.940,79.261,38.686,0.000,56.603,1.402,1.395,1.415,1.417,1.420,1.449,1.404,1.428,1.412,1.414,1.420,1.516,1.439,1.426,1.408,1.429,1.468,1.900,1.451,1.438,1.475,1.530,1.771,1.789,1.463,1.545,1.612,1.676,1.982,2.415,1.590,1.598,1.695,1.886,2.251,5.216,56.230,0.000,43.475,74.816,71.295,77.890,42.733,64.758,67.707,39.777,74.824,53.171
Avg_G_t8=1.816,1.803,1.871,1.961,1.983,1.920,1.944,1.864,1.972,1.888,1.909,1.978,1.868,1.878,1.935,1.988,1.964,1.985,1.972,1.901,1.974,1.964,2.047,2.030,1.871,1.956,2.023,1.994,2.187,2.233,2.015,2.074,2.171,2.335,2.535,2.794,76.361,69.273,37.406,67.379,59.352,40.475,73.735,70.940,79.261,38.686,0.000,56.603,1.694,1.689,1.713,1.708,1.724,1.739,1.684,1.701,1.703,1.710,1.727,1.781,1.699,1.709,1.712,1.701,1.750,2.021,1.738,1.761,1.778,1.829,1.989,2.025,1.768,1.817,1.899,1.915,2.145,2.401,1.880,1.885,1.970,2.113,2.326,4.153,56.230,0.000,43.475,74.816,71.295,77.890,42.733,64.758,67.707,39.777,74.824,53.171
G_int_t8=1.786,1.508,1.605,1.752,1.738,1.693,1.662,1.597,1.714,1.624,1.684,1.714,1.846,1.648,1.708,1.722,1.706,1.709,1.633,1.572,1.662,1.641,1.739,1.741,1.761,1.676,1.832,1.731,1.988,2.038,1.683,1.761,1.913,2.141,2.472,2.763,76.361,69.273,37.406,67.379,59.352,40.475,73.735,70.940,79.261,38.686,0.000,56.603,1.402,1.395,1.415,1.417,1.420,1.449,1.404,1.428,1.412,1.414,1.420,1.516,1.439,1.426,1.408,1.429,1.468,1.900,1.451,1.438,1.475,1.530,1.771,1.789,1.463,1.545,1.612,1.676,1.982,2.415,1.590,1.598,1.695,1.886,2.251,5.216,56.230,0.000,43.475,74.816,71.295,77.890,42.733,64.758,67.707,39.777,74.824,53.171
Avg_G_t12=1.816,1.803,1.871,1.961,1.983,1.920,1.944,1.864,1.972,1.888,1.909,1.978,1.868,1.878,1.935,1.988,1.964,1.985,1.972,1.901,1.974,1.964,2.047,2.030,1.871,1.956,2.023,1.994,2.187,2.233,2.015,2.074,2.171,2.335,2.535,2.794,76.361,69.273,37.406,67.379,59.352,40.475,73.735,70.940,79.261,38.686,0.000,56.603,1.694,1.689,1.713,1.708,1.724,1.739,1.684,1.701,1.703,1.710,1.727,1.781,1.699,1.709,1.712,1.701,1.750,2.021,1.738,1.761,1.778,1.829,1.989,2.025,1.768,1.817,1.899,1.915,2.145,2.401,1.880,1.885,1.970,2.113,2.326,4.153,56.230,0.000,43.475,74.816,71.295,77.890,42.733,64.758,67.707,39.777,74.824,53.171
G_int_t12=1.786,1.508,1.605,1.752,1.738,1.693,1.662,1.597,1.714,1.624,1.684,1.714,1.846,1.648,1.708,1.722,1.706,1.709,1.633,1.572,1.662,1.641,1.739,1.741,1.761,1.676,1.832,1.731,1.988,2.038,1.683,1.761,1.913,2.141,2.472,2.763,76.361,69.273,37.406,67.379,59.352,40.475,73.735,70.940,79.261,38.686,0.000,56.603,1.402,1.395,1.415,1.417,1.420,1.449,1.404,1.428,1.412,1.414,1.420,1.516,1.439,1.426,1.408,1.429,1.468,1.900,1.451,1.438,1.475,1.530,1.771,1.789,1.463,1.545,1.612,1.676,1.982,2.415,1.590,1.598,1.695,1.886,2.251,5.216,56.230,0.000,43.475,74.816,71.295,77.890,42.733,64.758,67.707,39.777,74.824,53.171
Avg_G_inflex=1.829,1.804,1.871,1.943,1.966,1.923,1.944,1.866,1.993,1.890,1.940,1.991,1.868,1.884,1.944,2.017,1.975,2.015,1.987,1.901,1.989,2.002,2.083,2.047,1.871,1.957,2.075,2.042,2.258,2.405,2.055,2.075,2.323,2.492,2.800,3.193,5.940,18.931,22.404,4.429,12.494,17.664,23.212,4.873,5.800,16.477,0.000,12.591,1.694,1.716,1.740,1.709,1.724,1.751,1.684,1.702,1.725,1.732,1.728,1.797,1.729,1.710,1.715,1.731,1.763,2.041,1.755,1.763,1.779,1.848,2.006,2.052,1.769,1.820,1.899,1.916,2.178,2.349,1.883,1.887,1.973,2.121,2.352,2.625,14.677,0.000,18.796,4.873,5.800,5.182,17.924,18.312,4.971,7.373,21.484,19.007
G_int_inflex=1.725,1.507,1.605,1.716,1.659,1.685,1.662,1.589,1.743,1.614,1.705,1.723,1.846,1.636,1.691,1.763,1.720,1.741,1.642,1.569,1.663,1.681,1.778,1.735,1.761,1.679,1.900,1.755,2.032,2.284,1.711,1.757,2.098,2.354,2.863,3.363,5.940,18.931,22.404,4.429,12.494,17.664,23.212,4.873,5.800,16.477,0.000,12.591,1.397,1.419,1.432,1.410,1.419,1.459,1.404,1.415,1.413,1.413,1.416,1.515,1.462,1.411,1.391,1.438,1.487,1.905,1.421,1.423,1.466,1.522,1.780,1.793,1.456,1.535,1.610,1.676,1.971,2.291,1.579,1.587,1.675,1.884,2.270,2.632,14.677,0.000,18.796,4.873,5.800,5.182,17.924,18.312,4.971,7.373,21.484,19.007
G_by_Interval_g4=1.770,1.543,1.624,1.769,1.761,1.685,1.680,1.650,1.736,1.640,1.730,1.745,1.876,1.713,1.741,1.702,1.747,1.732,1.686,1.627,1.778,1.752,1.827,1.818,2.109,1.738,1.874,1.844,1.990,1.989,1.752,1.808,1.954,2.122,2.428,2.697,76.361,69.273,37.406,67.379,59.352,40.475,73.735,70.940,79.261,38.686,0.000,56.603,1.447,1.463,1.492,1.467,1.477,1.501,1.466,1.476,1.480,1.478,1.474,1.568,1.489,1.482,1.476,1.511,1.510,1.861,1.577,1.555,1.530,1.551,1.813,1.840,1.581,1.643,1.605,1.679,1.933,2.331,1.694,1.650,1.727,1.876,2.162,4.428,56.230,0.000,43.475,74.816,71.295,77.890,42.733,64.758,67.707,39.777,74.824,53.171
G_int_t8_g4=1.770,1.543,1.624,1.769,1.761,1.685,1.680,1.650,1.736,1.640,1.730,1.745,1.876,1.713,1.741,1.702,1.747,1.732,1.686,1.627,1.778,1.752,1.827,1.818,2.109,1.738,1.874,1.844,1.990,1.989,1.752,1.808,1.954,2.122,2.428,2.697,76.361,69.273,37.406,67.379,59.352,40.475,73.735,70.940,79.261,38.686,0.000,56.603,1.447,1.463,1.492,1.467,1.477,1.501,1.466,1.476,1.480,1.478,1.474,1.568,1.489,1.482,1.476,1.511,1.510,1.861,1.577,1.555,1.530,1.551,1.813,1.840,1.581,1.643,1.605,1.679,1.933,2.331,1.694,1.650,1.727,1.876,2.162,4.428,56.230,0.000,43.475,74.816,71.295,77.890,42.733,64.758,67.707,39.777,74.824,53.171
G_int_t12_g4=1.770,1.543,1.624,1.769,1.761,1.685,1.680,1.650,1.736,1.640,1.730,1.745,1.876,1.713,1.741,1.702,1.747,1.732,1.686,1.627,1.778,1.752,1.827,1.818,2.109,1.738,1.874,1.844,1.990,1.989,1.752,1.808,1.954,2.122,2.428,2.697,76.361,69.273,37.406,67.379,59.352,40.475,73.735,70.940,79.261,38.686,0.000,56.603,1.447,1.463,1.492,1.467,1.477,1.501,1.466,1.476,1.480,1.478,1.474,1.568,1.489,1.482,1.476,1.511,1.510,1.861,1.577,1.555,1.530,1.551,1.813,1.840,1.581,1.643,1.605,1.679,1.933,2.331,1.694,1.650,1.727,1.876,2.162,4.428,56.230,0.000,43.475,74.816,71.295,77.890,42.733,64.758,67.707,39.777,74.824,53.171
G_int_inflex_g4=1.742,1.538,1.624,1.743,1.640,1.647,1.680,1.629,1.752,1.608,1.693,1.742,1.876,1.656,1.652,1.725,1.751,1.749,1.657,1.624,1.688,1.742,1.853,1.769,2.079,1.740,1.928,1.770,1.957,2.111,1.764,1.794,2.087,2.233,2.595,3.088,5.940,18.931,22.404,4.429,12.494,17.664,23.212,4.873,5.800,16.477,0.000,12.591,1.433,1.477,1.466,1.440,1.473,1.498,1.466,1.443,1.459,1.451,1.459,1.505,1.492,1.440,1.425,1.499,1.522,1.819,1.525,1.474,1.492,1.526,1.750,1.799,1.555,1.589,1.596,1.676,1.863,2.108,1.631,1.615,1.665,1.845,2.122,2.415,14.677,0.000,18.796,4.873,5.800,5.182,17.924,18.312,4.971,7.373,21.484,19.007
Time_Inflex=9.772,10.262,10.262,10.017,10.017,10.262,10.262,10.017,10.262,10.262,10.017,10.262,10.017,10.017,10.262,10.262,10.262,10.017,10.262,10.262,10.262,10.017,10.262,10.017,10.262,10.262,10.017,10.017,10.262,10.262,10.017,10.996,9.772,10.751,11.730,13.198,5.124,5.124,10.506,4.879,5.124,5.124,5.124,4.879,5.124,5.124,0.231,5.124,9.038,8.549,8.794,9.038,9.283,9.038,9.283,9.038,8.549,8.549,9.283,9.038,8.794,9.283,9.038,8.549,9.038,10.262,8.549,10.017,10.017,9.038,10.262,10.017,10.017,9.772,10.017,10.262,10.017,10.262,10.017,10.262,10.506,10.751,11.485,11.485,5.124,0.231,5.124,5.124,5.124,5.124,5.124,5.124,4.879,5.124,5.124,5.124
OD_Inflex=0.629,0.702,0.678,0.578,0.552,0.624,0.635,0.651,0.609,0.637,0.602,0.586,0.657,0.638,0.626,0.580,0.612,0.552,0.591,0.650,0.590,0.584,0.534,0.502,0.649,0.633,0.508,0.549,0.439,0.405,0.521,0.629,0.365,0.384,0.362,0.391,0.067,0.071,0.068,0.064,0.066,0.066,0.067,0.065,0.066,0.067,0.064,0.067,0.648,0.544,0.587,0.619,0.663,0.586,0.702,0.636,0.523,0.521,0.672,0.540,0.607,0.683,0.618,0.527,0.575,0.554,0.499,0.734,0.683,0.497,0.576,0.509,0.728,0.618,0.602,0.617,0.439,0.387,0.627,0.665,0.627,0.537,0.517,0.369,0.066,0.065,0.068,0.066,0.066,0.068,0.068,0.066,0.065,0.065,0.068,0.067
Time_Saturation=27.584,25.626,27.094,27.339,27.339,27.584,27.094,27.339,27.339,27.339,27.339,27.339,27.339,27.339,27.339,28.318,27.339,27.094,27.584,25.871,28.073,26.116,26.361,27.584,28.073,26.361,27.339,27.584,27.829,27.584,27.339,27.584,27.339,26.850,28.073,27.339,0.000,0.000,0.000,0.000,0.000,0.000,0.000,0.000,0.000,0.000,0.231,0.000,27.339,27.094,27.339,27.339,25.871,26.605,27.339,27.584,27.584,27.094,26.850,27.584,27.339,27.339,27.584,27.339,27.584,27.094,25.626,27.339,26.116,24.648,26.361,27.339,25.871,26.361,27.094,25.626,27.339,26.361,26.361,26.605,28.073,25.626,26.361,25.626,0.000,0.231,0.000,0.000,0.000,0.000,0.000,0.000,0.000,0.000,0.000,0.000
OD_Saturation=0.861,0.859,0.854,0.784,0.819,0.808,0.849,0.847,0.801,0.840,0.844,0.815,0.874,0.836,0.847,0.803,0.842,0.804,0.799,0.828,0.810,0.825,0.784,0.746,0.865,0.810,0.770,0.795,0.758,0.739,0.805,0.781,0.714,0.706,0.695,0.683,0.000,0.000,0.000,0.000,0.000,0.000,0.000,0.000,0.000,0.000,0.064,0.000,0.881,0.882,0.844,0.878,0.847,0.858,0.881,0.842,0.844,0.866,0.838,0.818,0.871,0.857,0.837,0.892,0.848,0.741,0.849,0.826,0.825,0.812,0.753,0.901,0.818,0.808,0.775,0.776,0.699,0.628,0.782,0.773,0.749,0.702,0.640,0.532,0.000,0.065,0.000,0.000,0.000,0.000,0.000,0.000,0.000,0.000,0.000,0.000
Ref_Well_Name=A01,A01,A01,A01,A01,A01,A01,A01,A01,A01,A01,A01,A01,A01,A01,A01,A01,A01,A01,A01,A01,A01,A01,A01,A01,A01,A01,A01,A01,A01,A01,A01,A01,A01,A01,A01,A01,A01,A01,A01,A01,A01,A01,A01,A01,A01,A01,A01,A01,A01,A01,A01,A01,A01,A01,A01,A01,A01,A01,A01,A01,A01,A01,A01,A01,A01,A01,A01,A01,A01,A01,A01,A01,A01,A01,A01,A01,A01,A01,A01,A01,A01,A01,A01,A01,A01,A01,A01,A01,A01,A01,A01,A01,A01,A01,A01
Ratio_Avg_G=1.000,1.007,0.970,0.926,0.916,0.946,0.934,0.974,0.921,0.962,0.951,0.918,0.972,0.967,0.939,0.914,0.924,0.915,0.921,0.955,0.920,0.925,0.887,0.895,0.971,0.928,0.898,0.911,0.830,0.813,0.901,0.876,0.836,0.778,0.716,0.650,0.024,0.026,0.049,0.027,0.031,0.045,0.025,0.026,0.023,0.047,Inf,0.032,1.072,1.075,1.060,1.063,1.053,1.044,1.079,1.068,1.066,1.062,1.051,1.020,1.069,1.063,1.061,1.067,1.038,0.899,1.045,1.031,1.021,0.993,0.913,0.897,1.027,0.999,0.956,0.948,0.846,0.756,0.966,0.963,0.922,0.859,0.781,0.437,0.032,Inf,0.042,0.024,0.025,0.023,0.042,0.028,0.027,0.046,0.024,0.034
Ratio_Fit_G=1.000,1.038,1.017,1.013,1.020,1.007,1.057,1.064,1.030,1.023,1.038,1.044,0.851,1.039,1.013,1.027,1.027,1.071,1.102,1.087,1.091,1.119,1.087,1.098,0.865,1.062,1.041,1.061,0.889,0.784,1.112,1.046,0.913,0.767,0.590,0.447,1.356,1.662,0.665,1.294,1.804,1.282,1.460,1.328,1.396,1.306,Inf,1.817,1.223,1.288,1.280,1.230,1.227,1.213,1.202,1.233,1.316,1.304,1.220,1.170,1.204,1.188,1.249,1.279,1.234,0.888,1.285,1.110,1.122,1.184,0.971,1.012,1.088,1.106,1.076,1.005,0.880,0.718,1.095,1.073,1.013,0.935,0.764,0.652,1.551,Inf,1.798,1.473,1.487,1.414,1.617,1.576,1.395,1.380,1.668,1.612
Ratio_G_Int=1.000,1.184,1.113,1.020,1.028,1.055,1.075,1.118,1.042,1.100,1.061,1.042,0.968,1.084,1.046,1.037,1.047,1.045,1.094,1.137,1.075,1.088,1.027,1.026,1.015,1.066,0.975,1.032,0.899,0.876,1.061,1.014,0.934,0.834,0.723,0.647,0.023,0.026,0.048,0.027,0.030,0.044,0.024,0.025,0.023,0.046,Inf,0.032,1.275,1.281,1.263,1.260,1.258,1.233,1.273,1.251,1.265,1.263,1.258,1.179,1.242,1.253,1.269,1.250,1.217,0.940,1.231,1.242,1.211,1.167,1.009,0.998,1.221,1.156,1.108,1.066,0.901,0.740,1.123,1.118,1.054,0.947,0.794,0.342,0.032,Inf,0.041,0.024,0.025,0.023,0.042,0.028,0.026,0.045,0.024,0.034
Ratio_t0_Fit=1.000,-1.012,0.665,1.430,0.276,1.201,0.427,0.387,0.521,0.576,0.712,0.222,-2.419,1.067,0.270,0.772,0.337,0.509,0.618,0.721,0.371,0.726,0.403,0.340,0.454,0.448,0.510,0.455,0.653,0.890,0.361,0.468,0.473,0.859,20.581,-0.171,0.124,0.118,0.089,0.124,0.115,0.129,0.121,0.123,0.123,0.129,Inf,0.114,0.496,0.428,0.418,0.335,0.446,0.468,0.520,0.473,0.394,0.396,0.450,0.495,1.123,0.522,0.307,0.431,0.436,5.785,0.402,0.567,0.525,0.419,0.706,0.433,0.625,0.533,-29.192,0.792,2.757,-3.634,0.319,0.420,0.550,0.435,3.053,0.810,0.119,Inf,0.115,0.121,0.121,0.122,0.118,0.119,0.122,0.124,0.116,0.118
Ratio_t0_G_Int=1.000,0.100,0.111,0.142,0.121,0.130,0.105,0.111,0.115,0.112,0.132,0.112,1.313,0.129,0.130,0.112,0.115,0.107,0.087,0.090,0.095,0.092,0.096,0.102,0.268,0.106,0.155,0.113,0.148,0.152,0.089,0.095,0.115,0.153,0.472,0.952,Inf,Inf,Inf,Inf,Inf,Inf,Inf,Inf,Inf,Inf,Inf,Inf,0.101,0.101,0.099,0.102,0.097,0.102,0.106,0.108,0.102,0.100,0.096,0.112,0.114,0.105,0.097,0.109,0.105,0.246,0.103,0.092,0.098,0.099,0.136,0.126,0.097,0.109,0.103,0.124,0.181,-2.030,0.102,0.103,0.108,0.130,0.397,-0.028,Inf,Inf,Inf,Inf,Inf,Inf,Inf,Inf,Inf,Inf,Inf,Inf
Ref_Curve_Array=1,1,1,1,1,1,1,1,1,1,1,1,1,1,1,1,1,1,1,1,1,1,1,1,1,1,1,1,1,1,1,1,1,1,1,1,1,1,1,1,1,1,1,1,1,1,1,1,1,1,1,1,1,1,1,1,1,1,1,1,1,1,1,1,1,1,1,1,1,1,1,1,1,1,1,1,1,1,1,1,1,1,1,1,1,1,1,1,1,1,1,1,1,1,1,1
Default_ref=0
Comm_Map=,,,,,
Comm_Consol=,,,,,,,,
Comm_Screen=,,,,,
Analysis_Set=A,A,A,A,A,A,A,A,A,A,A,A,A,A,A,A,A,A,A,A,A,A,A,A,A,A,A,A,A,A,A,A,A,A,A,A,A,A,A,A,A,A,A,A,A,A,A,A,A,A,A,A,A,A,A,A,A,A,A,A,A,A,A,A,A,A,A,A,A,A,A,A,A,A,A,A,A,A,A,A,A,A,A,A,A,A,A,A,A,A,A,A,A,A,A,A
Ref_Type=single_ref,single_ref,single_ref,single_ref,single_ref,single_ref,single_ref,single_ref,single_ref,single_ref,single_ref,single_ref,single_ref,single_ref,single_ref,single_ref,single_ref,single_ref,single_ref,single_ref,single_ref,single_ref,single_ref,single_ref,single_ref,single_ref,single_ref,single_ref,single_ref,single_ref,single_ref,single_ref,single_ref,single_ref,single_ref,single_ref,single_ref,single_ref,single_ref,single_ref,single_ref,single_ref,single_ref,single_ref,single_ref,single_ref,single_ref,single_ref,single_ref,single_ref,single_ref,single_ref,single_ref,single_ref,single_ref,single_ref,single_ref,single_ref,single_ref,single_ref,single_ref,single_ref,single_ref,single_ref,single_ref,single_ref,single_ref,single_ref,single_ref,single_ref,single_ref,single_ref,single_ref,single_ref,single_ref,single_ref,single_ref,single_ref,single_ref,single_ref,single_ref,single_ref,single_ref,single_ref,single_ref,single_ref,single_ref,single_ref,single_ref,single_ref,single_ref,single_ref,single_ref,single_ref,single_ref,single_ref
Wells_In_Use=0,0,0,0,0,0,0,0,0,0,0,0,0,0,0,0,0,0,0,0,0,0,0,0,0,0,0,0,0,0,0,0,0,0,0,0,0,0,0,0,0,0,0,0,0,0,0,0,0,0,0,0,0,0,0,0,0,0,0,0,0,0,0,0,0,0,0,0,0,0,0,0,0,0,0,0,0,0,0,0,0,0,0,0,0,0,0,0,0,0,0,0,0,0,0,0
[Flor:]
[Flor2:]
[Lumin:]
[Data:]
Read=DateTime	RunT[s]	Temp	Well_1	Well_2	Well_3	Well_4	Well_5	Well_6	Well_7	Well_8	Well_9	Well_10	Well_11	Well_12	Well_13	Well_14	Well_15	Well_16	Well_17	Well_18	Well_19	Well_20	Well_21	Well_22	Well_23	Well_24	Well_25	Well_26	Well_27	Well_28	Well_29	Well_30	Well_31	Well_32	Well_33	Well_34	Well_35	Well_36	Well_37	Well_38	Well_39	Well_40	Well_41	Well_42	Well_43	Well_44	Well_45	Well_46	Well_47	Well_48	Well_49	Well_50	Well_51	Well_52	Well_53	Well_54	Well_55	Well_56	Well_57	Well_58	Well_59	Well_60	Well_61	Well_62	Well_63	Well_64	Well_65	Well_66	Well_67	Well_68	Well_69	Well_70	Well_71	Well_72	Well_73	Well_74	Well_75	Well_76	Well_77	Well_78	Well_79	Well_80	Well_81	Well_82	Well_83	Well_84	Well_85	Well_86	Well_87	Well_88	Well_89	Well_90	Well_91	Well_92	Well_93	Well_94	Well_95	Well_96
1=14:18:53	830	300	0.0987	0.0867	0.0870	0.0841	0.0844	0.0838	0.0859	0.0839	0.0828	0.0809	0.0842	0.0852	0.0835	0.0844	0.0829	0.0841	0.0833	0.0831	0.0836	0.0835	0.0827	0.0827	0.0838	0.0856	0.1107	0.0828	0.0838	0.0849	0.0855	0.0838	0.0853	0.0832	0.0832	0.0813	0.0838	0.0847	0.0827	0.0859	0.0830	0.0834	0.0828	0.0832	0.0827	0.0829	0.0839	0.0830	0.0859	0.0862	0.1311	0.0864	0.0852	0.0837	0.0841	0.0860	0.0847	0.0821	0.0840	0.0838	0.0853	0.0870	0.0831	0.0840	0.0830	0.0831	0.0813	0.0821	0.0817	0.0833	0.0821	0.0822	0.0849	0.0834	0.0660	0.0687	0.0648	0.0644	0.0640	0.0645	0.0644	0.0646	0.0663	0.0653	0.0658	0.0667	0.0653	0.0651	0.0654	0.0649	0.0641	0.0651	0.0668	0.0638	0.0652	0.0651	0.0668	0.0660
2=14:33:34	1711	298	0.1103	0.0882	0.0868	0.0833	0.0868	0.0850	0.0864	0.0844	0.0844	0.0818	0.0843	0.0865	0.0830	0.0856	0.0833	0.0857	0.0859	0.0838	0.0835	0.0848	0.0840	0.0840	0.0842	0.0879	0.1073	0.0854	0.0871	0.0852	0.0858	0.0841	0.0867	0.0846	0.0851	0.0830	0.0839	0.0869	0.0846	0.0861	0.0859	0.0846	0.0830	0.0845	0.0849	0.0849	0.0851	0.0843	0.0877	0.0878	0.1305	0.0859	0.0836	0.0859	0.0872	0.0867	0.0858	0.0838	0.0843	0.0839	0.0874	0.0891	0.0839	0.0860	0.0831	0.0839	0.0847	0.0847	0.0831	0.0843	0.0843	0.0834	0.0867	0.0857	0.0663	0.0694	0.0655	0.0653	0.0645	0.0642	0.0650	0.0652	0.0667	0.0658	0.0664	0.0671	0.0658	0.0659	0.0658	0.0654	0.0644	0.0657	0.0667	0.0645	0.0657	0.0656	0.0674	0.0664
3=14:48:15	2592	298	0.1097	0.0875	0.0878	0.0877	0.0886	0.0872	0.0884	0.0860	0.0860	0.0825	0.0864	0.0859	0.0858	0.0873	0.0855	0.0854	0.0872	0.0869	0.0864	0.0875	0.0856	0.0863	0.0864	0.0873	0.1220	0.0880	0.0872	0.0866	0.0870	0.0875	0.0884	0.0876	0.0875	0.0841	0.0868	0.0873	0.0848	0.0871	0.0864	0.0866	0.0867	0.0858	0.0862	0.0860	0.0877	0.0862	0.0892	0.0893	0.1308	0.0875	0.0887	0.0877	0.0880	0.0890	0.0883	0.0871	0.0858	0.0875	0.0885	0.0897	0.0859	0.0845	0.0862	0.0852	0.0860	0.0852	0.0856	0.0854	0.0852	0.0849	0.0882	0.0860	0.0662	0.0690	0.0650	0.0649	0.0645	0.0634	0.0648	0.0638	0.0666	0.0655	0.0661	0.0668	0.0655	0.0656	0.0656	0.0646	0.0645	0.0653	0.0668	0.0646	0.0656	0.0654	0.0671	0.0663
4=15:02:56	3472	296	0.1058	0.0891	0.0903	0.0875	0.0885	0.0885	0.0889	0.0865	0.0861	0.0841	0.0866	0.0864	0.0863	0.0878	0.0864	0.0873	0.0874	0.0866	0.0869	0.0876	0.0868	0.0867	0.0865	0.0895	0.1095	0.0873	0.0896	0.0885	0.0891	0.0876	0.0889	0.0878	0.0873	0.0859	0.0881	0.0876	0.0862	0.0882	0.0875	0.0877	0.0855	0.0875	0.0867	0.0877	0.0883	0.0869	0.0903	0.0892	0.1266	0.0892	0.0883	0.0879	0.0893	0.0901	0.0885	0.0882	0.0872	0.0875	0.0890	0.0898	0.0862	0.0859	0.0867	0.0868	0.0870	0.0866	0.0862	0.0871	0.0862	0.0854	0.0891	0.0876	0.0661	0.0690	0.0652	0.0651	0.0644	0.0649	0.0650	0.0644	0.0661	0.0658	0.0659	0.0669	0.0658	0.0655	0.0657	0.0642	0.0645	0.0652	0.0671	0.0648	0.0655	0.0654	0.0671	0.0663
5=15:17:37	4353	298	0.1088	0.0869	0.0866	0.0871	0.0879	0.0865	0.0873	0.0867	0.0861	0.0817	0.0861	0.0861	0.0848	0.0883	0.0853	0.0862	0.0870	0.0866	0.0861	0.0859	0.0856	0.0846	0.0862	0.0871	0.1195	0.0884	0.0878	0.0870	0.0881	0.0876	0.0873	0.0851	0.0860	0.0854	0.0868	0.0874	0.0853	0.0874	0.0861	0.0870	0.0853	0.0859	0.0868	0.0866	0.0875	0.0851	0.0887	0.0896	0.1124	0.0870	0.0908	0.0889	0.0877	0.0869	0.0893	0.0868	0.0861	0.0869	0.0886	0.0891	0.0875	0.0874	0.0874	0.0866	0.0860	0.0858	0.0854	0.0860	0.0852	0.0852	0.0892	0.0861	0.0656	0.0686	0.0640	0.0642	0.0637	0.0642	0.0642	0.0642	0.0657	0.0643	0.0648	0.0662	0.0647	0.0650	0.0645	0.0645	0.0638	0.0646	0.0661	0.0640	0.0647	0.0635	0.0665	0.0657
6=15:32:17	5234	301	0.1140	0.0896	0.0884	0.0887	0.0885	0.0888	0.0887	0.0879	0.0882	0.0826	0.0878	0.0876	0.0869	0.0884	0.0870	0.0870	0.0888	0.0877	0.0880	0.0876	0.0858	0.0869	0.0882	0.0874	0.1168	0.0904	0.0903	0.0877	0.0898	0.0896	0.0884	0.0870	0.0863	0.0872	0.0889	0.0890	0.0869	0.0884	0.0880	0.0888	0.0870	0.0864	0.0890	0.0872	0.0897	0.0858	0.0909	0.0910	0.1128	0.0897	0.0922	0.0908	0.0895	0.0888	0.0910	0.0886	0.0859	0.0887	0.0886	0.0912	0.0889	0.0884	0.0878	0.0871	0.0869	0.0859	0.0867	0.0866	0.0863	0.0863	0.0898	0.0879	0.0659	0.0684	0.0637	0.0645	0.0639	0.0644	0.0644	0.0644	0.0658	0.0649	0.0645	0.0664	0.0650	0.0650	0.0651	0.0646	0.0641	0.0646	0.0664	0.0641	0.0650	0.0643	0.0664	0.0656
7=15:46:58	6115	298	0.1039	0.0909	0.0918	0.0902	0.0908	0.0902	0.0912	0.0892	0.0888	0.0845	0.0896	0.0882	0.0888	0.0912	0.0901	0.0899	0.0901	0.0900	0.0907	0.0895	0.0885	0.0885	0.0876	0.0895	0.1238	0.0914	0.0909	0.0898	0.0913	0.0903	0.0913	0.0905	0.0895	0.0863	0.0903	0.0906	0.0880	0.0922	0.0900	0.0904	0.0900	0.0898	0.0900	0.0887	0.0902	0.0875	0.0913	0.0929	0.1231	0.0918	0.0927	0.0907	0.0920	0.0922	0.0929	0.0895	0.0873	0.0905	0.0905	0.0936	0.0897	0.0890	0.0898	0.0885	0.0893	0.0884	0.0890	0.0888	0.0872	0.0864	0.0903	0.0877	0.0653	0.0685	0.0644	0.0644	0.0635	0.0641	0.0643	0.0638	0.0659	0.0648	0.0651	0.0662	0.0652	0.0650	0.0648	0.0638	0.0638	0.0646	0.0661	0.0641	0.0650	0.0647	0.0662	0.0656
8=16:01:39	6995	300	0.1123	0.0933	0.0936	0.0903	0.0915	0.0924	0.0921	0.0912	0.0904	0.0867	0.0900	0.0910	0.0900	0.0908	0.0896	0.0920	0.0927	0.0896	0.0914	0.0916	0.0909	0.0897	0.0901	0.0937	0.1156	0.0917	0.0943	0.0921	0.0930	0.0919	0.0914	0.0918	0.0895	0.0902	0.0916	0.0922	0.0900	0.0920	0.0922	0.0906	0.0901	0.0896	0.0925	0.0901	0.0912	0.0894	0.0939	0.0928	0.1449	0.0934	0.0922	0.0916	0.0926	0.0916	0.0930	0.0905	0.0896	0.0913	0.0903	0.0947	0.0886	0.0917	0.0891	0.0901	0.0904	0.0899	0.0887	0.0903	0.0889	0.0883	0.0917	0.0911	0.0659	0.0687	0.0646	0.0649	0.0641	0.0644	0.0646	0.0647	0.0660	0.0642	0.0656	0.0666	0.0650	0.0651	0.0647	0.0649	0.0643	0.0650	0.0667	0.0643	0.0650	0.0650	0.0666	0.0658
9=16:16:20	7876	300	0.1160	0.0933	0.0911	0.0916	0.0925	0.0905	0.0930	0.0908	0.0909	0.0881	0.0923	0.0930	0.0893	0.0946	0.0901	0.0910	0.0920	0.0918	0.0910	0.0910	0.0907	0.0920	0.0908	0.0929	0.1292	0.0942	0.0927	0.0904	0.0919	0.0926	0.0935	0.0917	0.0918	0.0908	0.0929	0.0922	0.0906	0.0920	0.0913	0.0916	0.0902	0.0896	0.0924	0.0903	0.0923	0.0901	0.0935	0.0937	0.1090	0.0922	0.0941	0.0942	0.0924	0.0934	0.0941	0.0919	0.0897	0.0915	0.0920	0.0935	0.0913	0.0923	0.0910	0.0900	0.0899	0.0899	0.0911	0.0906	0.0897	0.0893	0.0930	0.0899	0.0657	0.0683	0.0647	0.0644	0.0639	0.0645	0.0638	0.0646	0.0658	0.0650	0.0653	0.0665	0.0650	0.0651	0.0651	0.0648	0.0632	0.0647	0.0661	0.0643	0.0647	0.0647	0.0666	0.0655
10=16:31:00	8757	301	0.1255	0.0986	0.0969	0.0956	0.0966	0.0961	0.0977	0.0977	0.0968	0.0930	0.0965	0.0972	0.0931	0.0959	0.0943	0.0959	0.0975	0.0950	0.0980	0.0975	0.0968	0.0960	0.0970	0.0996	0.1231	0.0962	0.0969	0.0946	0.0976	0.0960	0.0999	0.0979	0.0955	0.0961	0.0972	0.0981	0.0946	0.0959	0.0960	0.0959	0.0950	0.0961	0.0988	0.0974	0.0964	0.0959	0.1008	0.1005	0.1270	0.0966	0.0964	0.0985	0.0967	0.0977	0.1001	0.0974	0.0952	0.0962	0.0968	0.1000	0.0929	0.0949	0.0942	0.0939	0.0942	0.0946	0.0960	0.0961	0.0950	0.0947	0.0971	0.0954	0.0660	0.0689	0.0649	0.0650	0.0642	0.0647	0.0637	0.0647	0.0660	0.0652	0.0657	0.0668	0.0654	0.0654	0.0654	0.0651	0.0643	0.0648	0.0667	0.0645	0.0655	0.0652	0.0668	0.0660
11=16:45:41	9638	303	0.1164	0.1007	0.0987	0.0955	0.0970	0.0970	0.0988	0.0981	0.0973	0.0939	0.0965	0.0982	0.0944	0.0975	0.0937	0.0965	0.0984	0.0945	0.0981	0.0974	0.0966	0.0951	0.0958	0.0987	0.1222	0.0972	0.0988	0.0957	0.0978	0.0949	0.1001	0.0961	0.0962	0.0972	0.0974	0.0971	0.0935	0.0961	0.0972	0.0962	0.0948	0.0957	0.0995	0.0970	0.0955	0.0938	0.0981	0.0979	0.1469	0.0998	0.0950	0.0964	0.0965	0.0970	0.0986	0.0963	0.0947	0.0958	0.0960	0.1008	0.0931	0.0944	0.0936	0.0939	0.0939	0.0935	0.0947	0.0950	0.0937	0.0931	0.0959	0.0952	0.0656	0.0683	0.0646	0.0645	0.0639	0.0639	0.0632	0.0646	0.0656	0.0648	0.0653	0.0663	0.0650	0.0650	0.0652	0.0648	0.0639	0.0639	0.0661	0.0641	0.0647	0.0647	0.0665	0.0654
12=17:00:22	10518	303	0.1181	0.0972	0.1003	0.0989	0.0972	0.0960	0.1023	0.1004	0.0979	0.0971	0.1001	0.1010	0.0954	0.0995	0.0960	0.0972	0.0962	0.0951	0.1005	0.0997	0.0986	0.0994	0.0986	0.1012	0.1472	0.0991	0.0959	0.0949	0.0986	0.0975	0.1019	0.0985	0.0999	0.0991	0.0974	0.1008	0.0934	0.0976	0.0956	0.0968	0.0953	0.0967	0.0995	0.0987	0.0990	0.0967	0.0999	0.1003	0.1250	0.0989	0.1027	0.0992	0.0962	0.0988	0.1015	0.0979	0.0960	0.0973	0.0986	0.1014	0.0956	0.0945	0.0954	0.0943	0.0939	0.0932	0.0969	0.0976	0.0962	0.0948	0.0984	0.0945	0.0660	0.0690	0.0649	0.0647	0.0644	0.0637	0.0647	0.0646	0.0662	0.0652	0.0648	0.0668	0.0654	0.0654	0.0652	0.0654	0.0646	0.0649	0.0659	0.0643	0.0655	0.0649	0.0665	0.0659
13=17:15:03	11399	301	0.1309	0.1057	0.1038	0.1014	0.1012	0.1008	0.1042	0.1038	0.1013	0.0983	0.1015	0.1046	0.0979	0.1049	0.1004	0.1007	0.1041	0.1012	0.1046	0.1017	0.1017	0.1016	0.1018	0.1021	0.1352	0.1062	0.1044	0.1009	0.1035	0.0987	0.1056	0.1034	0.1016	0.1028	0.1020	0.1044	0.0974	0.1021	0.1004	0.1005	0.0995	0.0990	0.1034	0.1003	0.1018	0.0991	0.1030	0.1037	0.1171	0.1026	0.1026	0.1005	0.1000	0.0985	0.1053	0.1012	0.0988	0.1007	0.1009	0.1041	0.0975	0.0984	0.0988	0.0986	0.0966	0.0965	0.0994	0.1001	0.0971	0.0970	0.1004	0.0983	0.0660	0.0687	0.0648	0.0647	0.0643	0.0647	0.0657	0.0645	0.0653	0.0653	0.0655	0.0665	0.0653	0.0653	0.0654	0.0643	0.0640	0.0651	0.0667	0.0647	0.0653	0.0649	0.0666	0.0659
14=17:29:43	12280	301	0.1256	0.1059	0.1061	0.1015	0.1014	0.1026	0.1085	0.1047	0.1048	0.1022	0.1055	0.1062	0.1025	0.1035	0.1009	0.1043	0.1054	0.1016	0.1071	0.1072	0.1045	0.1038	0.1038	0.1088	0.1462	0.1038	0.1032	0.1009	0.1039	0.1000	0.1078	0.1061	0.1038	0.1028	0.1051	0.1039	0.0999	0.1066	0.1020	0.1006	0.0990	0.1004	0.1069	0.1032	0.1044	0.1019	0.1056	0.1062	0.1464	0.1045	0.1012	0.1011	0.1002	0.1013	0.1067	0.1019	0.1007	0.1022	0.1014	0.1034	0.1004	0.1011	0.0986	0.0973	0.0984	0.0975	0.0998	0.1020	0.1000	0.0983	0.1010	0.1016	0.0649	0.0680	0.0640	0.0640	0.0624	0.0638	0.0639	0.0640	0.0653	0.0643	0.0647	0.0657	0.0644	0.0647	0.0644	0.0643	0.0637	0.0644	0.0654	0.0632	0.0644	0.0641	0.0659	0.0651
15=17:44:24	13161	301	0.1362	0.1088	0.1087	0.1055	0.1065	0.1068	0.1104	0.1096	0.1061	0.1054	0.1080	0.1101	0.1028	0.1070	0.1018	0.1054	0.1095	0.1021	0.1076	0.1069	0.1073	0.1078	0.1078	0.1107	0.1393	0.1073	0.1116	0.1026	0.1062	0.1036	0.1162	0.1089	0.1070	0.1085	0.1095	0.1076	0.1009	0.1040	0.1045	0.1029	0.0998	0.1014	0.1104	0.1069	0.1066	0.1043	0.1080	0.1082	0.1436	0.1053	0.1013	0.1059	0.1088	0.1028	0.1084	0.1057	0.1028	0.1035	0.1043	0.1065	0.1019	0.1006	0.0983	0.0985	0.0995	0.0987	0.1042	0.1030	0.1017	0.1021	0.1057	0.1010	0.0652	0.0679	0.0639	0.0638	0.0630	0.0633	0.0627	0.0635	0.0650	0.0641	0.0647	0.0656	0.0645	0.0642	0.0643	0.0640	0.0632	0.0631	0.0653	0.0635	0.0641	0.0640	0.0657	0.0648
16=17:59:05	14041	301	0.1575	0.1163	0.1143	0.1111	0.1111	0.1135	0.1198	0.1192	0.1162	0.1143	0.1165	0.1166	0.1095	0.1142	0.1098	0.1139	0.1150	0.1115	0.1190	0.1193	0.1167	0.1180	0.1155	0.1156	0.1520	0.1159	0.1142	0.1112	0.1140	0.1114	0.1225	0.1185	0.1169	0.1179	0.1165	0.1168	0.1062	0.1133	0.1091	0.1101	0.1081	0.1095	0.1189	0.1154	0.1164	0.1117	0.1143	0.1133	0.1422	0.1113	0.1104	0.1141	0.1082	0.1075	0.1176	0.1122	0.1095	0.1140	0.1117	0.1116	0.1087	0.1051	0.1061	0.1044	0.1046	0.1029	0.1121	0.1115	0.1084	0.1062	0.1107	0.1042	0.0656	0.0683	0.0647	0.0641	0.0630	0.0644	0.0644	0.0645	0.0657	0.0652	0.0654	0.0665	0.0651	0.0649	0.0651	0.0648	0.0639	0.0650	0.0665	0.0632	0.0650	0.0649	0.0663	0.0657
17=18:13:46	14922	298	0.1418	0.1198	0.1202	0.1146	0.1143	0.1179	0.1225	0.1217	0.1201	0.1200	0.1197	0.1215	0.1127	0.1155	0.1107	0.1163	0.1182	0.1112	0.1218	0.1230	0.1213	0.1215	0.1217	0.1234	0.1658	0.1165	0.1148	0.1118	0.1149	0.1107	0.1266	0.1213	0.1187	0.1187	0.1192	0.1182	0.1064	0.1123	0.1102	0.1096	0.1063	0.1089	0.1205	0.1163	0.1159	0.1139	0.1152	0.1156	0.1519	0.1131	0.1105	0.1090	0.1104	0.1079	0.1181	0.1132	0.1111	0.1111	0.1125	0.1159	0.1069	0.1063	0.1046	0.1054	0.1047	0.1035	0.1117	0.1121	0.1094	0.1086	0.1117	0.1086	0.0653	0.0684	0.0642	0.0641	0.0639	0.0639	0.0636	0.0640	0.0655	0.0646	0.0652	0.0659	0.0647	0.0647	0.0646	0.0643	0.0641	0.0637	0.0659	0.0638	0.0648	0.0645	0.0660	0.0654
18=18:28:26	15803	298	0.1495	0.1286	0.1291	0.1238	0.1207	0.1237	0.1321	0.1280	0.1248	0.1226	0.1256	0.1288	0.1198	0.1267	0.1207	0.1237	0.1256	0.1181	0.1319	0.1294	0.1269	0.1234	0.1224	0.1278	0.1705	0.1266	0.1264	0.1191	0.1214	0.1170	0.1321	0.1278	0.1273	0.1291	0.1279	0.1272	0.1137	0.1224	0.1165	0.1161	0.1138	0.1140	0.1266	0.1213	0.1246	0.1206	0.1228	0.1175	0.1674	0.1215	0.1190	0.1187	0.1151	0.1150	0.1255	0.1224	0.1179	0.1204	0.1197	0.1204	0.1129	0.1119	0.1131	0.1100	0.1090	0.1066	0.1174	0.1196	0.1157	0.1141	0.1166	0.1086	0.0656	0.0691	0.0647	0.0648	0.0643	0.0646	0.0646	0.0636	0.0660	0.0651	0.0655	0.0664	0.0651	0.0652	0.0652	0.0650	0.0635	0.0654	0.0666	0.0646	0.0652	0.0650	0.0665	0.0657
19=18:43:07	16684	301	0.1601	0.1287	0.1240	0.1233	0.1200	0.1252	0.1419	0.1412	0.1370	0.1368	0.1374	0.1360	0.1191	0.1257	0.1184	0.1229	0.1254	0.1195	0.1401	0.1398	0.1364	0.1372	0.1360	0.1357	0.1751	0.1270	0.1207	0.1184	0.1204	0.1199	0.1385	0.1376	0.1352	0.1370	0.1350	0.1351	0.1153	0.1203	0.1169	0.1164	0.1129	0.1168	0.1311	0.1276	0.1306	0.1267	0.1271	0.1261	0.1679	0.1204	0.1282	0.1171	0.1141	0.1164	0.1298	0.1315	0.1255	0.1313	0.1242	0.1263	0.1178	0.1105	0.1129	0.1092	0.1096	0.1065	0.1228	0.1243	0.1189	0.1174	0.1214	0.1122	0.0655	0.0686	0.0644	0.0633	0.0639	0.0645	0.0644	0.0643	0.0657	0.0647	0.0650	0.0664	0.0650	0.0640	0.0648	0.0649	0.0642	0.0648	0.0663	0.0641	0.0641	0.0645	0.0663	0.0658
20=18:57:48	17564	301	0.1689	0.1449	0.1428	0.1389	0.1349	0.1403	0.1551	0.1523	0.1488	0.1493	0.1435	0.1458	0.1315	0.1383	0.1325	0.1396	0.1382	0.1320	0.1549	0.1533	0.1498	0.1475	0.1435	0.1482	0.1976	0.1433	0.1407	0.1348	0.1377	0.1315	0.1614	0.1538	0.1478	0.1491	0.1453	0.1402	0.1230	0.1334	0.1285	0.1279	0.1242	0.1268	0.1511	0.1427	0.1423	0.1368	0.1356	0.1328	0.1858	0.1349	0.1323	0.1348	0.1265	0.1235	0.1505	0.1405	0.1341	0.1360	0.1292	0.1308	0.1208	0.1198	0.1188	0.1173	0.1169	0.1134	0.1327	0.1335	0.1277	0.1222	0.1264	0.1188	0.0649	0.0685	0.0641	0.0638	0.0637	0.0638	0.0633	0.0633	0.0656	0.0644	0.0646	0.0657	0.0646	0.0647	0.0644	0.0645	0.0628	0.0642	0.0658	0.0638	0.0646	0.0642	0.0661	0.0652
21=19:12:29	18445	301	0.1782	0.1545	0.1453	0.1410	0.1389	0.1423	0.1587	0.1562	0.1547	0.1515	0.1502	0.1564	0.1349	0.1433	0.1344	0.1417	0.1433	0.1333	0.1550	0.1565	0.1512	0.1504	0.1501	0.1627	0.1993	0.1461	0.1454	0.1368	0.1374	0.1329	0.1660	0.1570	0.1572	0.1575	0.1538	0.1478	0.1281	0.1369	0.1304	0.1311	0.1228	0.1282	0.1547	0.1490	0.1472	0.1442	0.1450	0.1369	0.2129	0.1391	0.1303	0.1327	0.1298	0.1296	0.1515	0.1490	0.1398	0.1434	0.1370	0.1422	0.1261	0.1274	0.1233	0.1212	0.1202	0.1170	0.1395	0.1388	0.1373	0.1312	0.1347	0.1267	0.0672	0.0706	0.0657	0.0661	0.0659	0.0659	0.0664	0.0664	0.0677	0.0663	0.0664	0.0678	0.0669	0.0668	0.0661	0.0668	0.0664	0.0670	0.0680	0.0660	0.0670	0.0655	0.0682	0.0667
22=19:27:10	19326	301	0.1920	0.1705	0.1631	0.1616	0.1588	0.1623	0.1948	0.1936	0.1847	0.1832	0.1793	0.1825	0.1518	0.1621	0.1508	0.1620	0.1617	0.1546	0.1917	0.1870	0.1808	0.1828	0.1812	0.1758	0.2144	0.1608	0.1562	0.1533	0.1603	0.1515	0.1977	0.1857	0.1884	0.1888	0.1835	0.1691	0.1432	0.1541	0.1474	0.1493	0.1412	0.1445	0.1801	0.1753	0.1758	0.1703	0.1633	0.1517	0.2194	0.1525	0.1480	0.1527	0.1383	0.1394	0.1820	0.1726	0.1603	0.1666	0.1547	0.1561	0.1378	0.1362	0.1351	0.1305	0.1272	0.1238	0.1635	0.1597	0.1520	0.1441	0.1467	0.1325	0.0673	0.0705	0.0666	0.0651	0.0657	0.0663	0.0664	0.0662	0.0677	0.0665	0.0671	0.0678	0.0671	0.0662	0.0664	0.0668	0.0665	0.0669	0.0681	0.0662	0.0665	0.0665	0.0681	0.0669
23=19:41:50	20207	300	0.2009	0.1795	0.1719	0.1640	0.1604	0.1657	0.1987	0.1892	0.1889	0.1840	0.1769	0.1848	0.1593	0.1689	0.1583	0.1725	0.1714	0.1585	0.1962	0.1985	0.1893	0.1864	0.1819	0.1821	0.2154	0.1740	0.1690	0.1594	0.1648	0.1539	0.2045	0.1916	0.1851	0.1875	0.1837	0.1690	0.1487	0.1643	0.1573	0.1532	0.1444	0.1472	0.1920	0.1805	0.1804	0.1704	0.1663	0.1527	0.2277	0.1626	0.1535	0.1578	0.1438	0.1377	0.1819	0.1722	0.1605	0.1660	0.1523	0.1564	0.1436	0.1446	0.1360	0.1322	0.1299	0.1244	0.1648	0.1600	0.1562	0.1436	0.1443	0.1331	0.0669	0.0706	0.0655	0.0661	0.0657	0.0661	0.0664	0.0663	0.0674	0.0664	0.0658	0.0678	0.0665	0.0669	0.0665	0.0668	0.0663	0.0666	0.0678	0.0663	0.0667	0.0655	0.0679	0.0667
24=19:56:31	21088	298	0.2133	0.1946	0.1887	0.1776	0.1764	0.1820	0.2258	0.2187	0.2036	0.2103	0.1989	0.2017	0.1702	0.1865	0.1750	0.1841	0.1793	0.1710	0.2199	0.2154	0.2048	0.2030	0.1967	0.1924	0.2396	0.1836	0.1848	0.1717	0.1782	0.1669	0.2287	0.2070	0.2042	0.2060	0.1910	0.1724	0.1633	0.1736	0.1632	0.1659	0.1533	0.1566	0.1974	0.1897	0.1833	0.1813	0.1710	0.1593	0.2398	0.1655	0.1618	0.1617	0.1504	0.1469	0.2003	0.1765	0.1703	0.1731	0.1639	0.1566	0.1522	0.1483	0.1442	0.1385	0.1309	0.1241	0.1699	0.1719	0.1633	0.1525	0.1511	0.1365	0.0676	0.0713	0.0668	0.0657	0.0665	0.0665	0.0671	0.0667	0.0681	0.0670	0.0672	0.0685	0.0676	0.0661	0.0669	0.0673	0.0669	0.0673	0.0686	0.0666	0.0663	0.0667	0.0686	0.0673
25=20:11:12	21968	300	0.2385	0.2091	0.1991	0.1929	0.1858	0.1902	0.2331	0.2309	0.2221	0.2198	0.2047	0.2139	0.1793	0.1945	0.1785	0.1917	0.1906	0.1772	0.2278	0.2286	0.2212	0.2218	0.2119	0.2097	0.2492	0.1943	0.1898	0.1752	0.1819	0.1728	0.2395	0.2187	0.2191	0.2216	0.2071	0.1875	0.1655	0.1757	0.1694	0.1681	0.1539	0.1588	0.2114	0.2057	0.1970	0.1904	0.1814	0.1732	0.2668	0.1797	0.1681	0.1718	0.1531	0.1504	0.2155	0.1990	0.1817	0.1809	0.1682	0.1656	0.1597	0.1540	0.1492	0.1402	0.1365	0.1292	0.1839	0.1801	0.1723	0.1593	0.1590	0.1413	0.0673	0.0709	0.0666	0.0664	0.0662	0.0662	0.0661	0.0665	0.0680	0.0666	0.0672	0.0681	0.0670	0.0671	0.0667	0.0671	0.0657	0.0671	0.0683	0.0663	0.0669	0.0665	0.0685	0.0669
26=20:25:53	22849	301	0.2570	0.2196	0.2126	0.1970	0.1964	0.2001	0.2460	0.2482	0.2308	0.2428	0.2255	0.2387	0.1886	0.2072	0.1864	0.1981	0.1953	0.1838	0.2422	0.2372	0.2341	0.2315	0.2270	0.2363	0.2634	0.2042	0.1990	0.1836	0.1894	0.1782	0.2580	0.2352	0.2388	0.2494	0.2244	0.2038	0.1798	0.1877	0.1694	0.1776	0.1576	0.1675	0.2238	0.2254	0.2089	0.2072	0.1943	0.1834	0.2849	0.1883	0.1685	0.1755	0.1594	0.1522	0.2296	0.2149	0.2020	0.1938	0.1819	0.1782	0.1672	0.1607	0.1551	0.1420	0.1387	0.1298	0.1918	0.1973	0.1837	0.1742	0.1644	0.1533	0.0674	0.0715	0.0661	0.0672	0.0664	0.0672	0.0674	0.0672	0.0684	0.0670	0.0670	0.0683	0.0677	0.0672	0.0668	0.0676	0.0670	0.0677	0.0687	0.0670	0.0676	0.0660	0.0688	0.0671
27=20:40:33	23730	301	0.2551	0.2290	0.2121	0.2018	0.1992	0.2024	0.2599	0.2524	0.2546	0.2545	0.2501	0.2524	0.1962	0.2168	0.1900	0.2105	0.2089	0.1922	0.2553	0.2585	0.2539	0.2536	0.2466	0.2469	0.2703	0.2164	0.2019	0.1990	0.1951	0.1874	0.2733	0.2584	0.2524	0.2582	0.2503	0.2100	0.1886	0.1991	0.1853	0.1902	0.1648	0.1752	0.2506	0.2384	0.2297	0.2223	0.2142	0.1889	0.2856	0.1945	0.1776	0.1832	0.1564	0.1601	0.2377	0.2376	0.2113	0.2152	0.1897	0.1815	0.1777	0.1689	0.1623	0.1453	0.1447	0.1343	0.2143	0.2076	0.2038	0.1840	0.1765	0.1550	0.0675	0.0715	0.0672	0.0668	0.0666	0.0668	0.0671	0.0666	0.0677	0.0670	0.0674	0.0684	0.0675	0.0673	0.0668	0.0664	0.0670	0.0674	0.0685	0.0667	0.0675	0.0670	0.0686	0.0673
28=20:55:14	24611	303	0.2933	0.2673	0.2527	0.2469	0.2345	0.2497	0.3223	0.3228	0.3099	0.3164	0.3052	0.2969	0.2272	0.2493	0.2298	0.2453	0.2447	0.2227	0.3224	0.3144	0.3167	0.3095	0.2984	0.2874	0.3072	0.2520	0.2399	0.2262	0.2308	0.2247	0.3359	0.3200	0.3108	0.3203	0.2939	0.2494	0.2162	0.2327	0.2187	0.2158	0.1908	0.1960	0.3050	0.2839	0.2802	0.2635	0.2404	0.2157	0.3195	0.2271	0.2046	0.2112	0.1760	0.1748	0.2906	0.2681	0.2460	0.2480	0.2060	0.1969	0.2041	0.1831	0.1717	0.1620	0.1532	0.1396	0.2414	0.2414	0.2211	0.2042	0.1958	0.1684	0.0674	0.0713	0.0673	0.0664	0.0665	0.0665	0.0670	0.0666	0.0681	0.0672	0.0678	0.0681	0.0673	0.0671	0.0667	0.0672	0.0670	0.0664	0.0682	0.0666	0.0676	0.0671	0.0685	0.0670
29=21:09:55	25491	298	0.2948	0.2813	0.2674	0.2445	0.2350	0.2518	0.3197	0.3099	0.3095	0.3019	0.3061	0.2980	0.2327	0.2503	0.2345	0.2510	0.2510	0.2191	0.3154	0.3098	0.3057	0.2922	0.2957	0.2868	0.3234	0.2583	0.2472	0.2351	0.2372	0.2206	0.3273	0.3292	0.3032	0.3151	0.3096	0.2507	0.2174	0.2352	0.2223	0.2091	0.1907	0.1906	0.3130	0.2737	0.2897	0.2675	0.2471	0.2204	0.2981	0.2300	0.2118	0.2141	0.1791	0.1759	0.2796	0.2731	0.2484	0.2606	0.2093	0.2051	0.2059	0.1903	0.1730	0.1668	0.1508	0.1390	0.2469	0.2515	0.2350	0.2070	0.1943	0.1722	0.0674	0.0710	0.0671	0.0667	0.0664	0.0669	0.0666	0.0663	0.0681	0.0668	0.0671	0.0683	0.0672	0.0671	0.0668	0.0676	0.0659	0.0673	0.0682	0.0667	0.0672	0.0668	0.0684	0.0669
30=21:24:36	26372	300	0.3365	0.3155	0.3023	0.2806	0.2724	0.2870	0.3830	0.3815	0.3766	0.3578	0.3603	0.3536	0.2646	0.2973	0.2674	0.2883	0.2865	0.2572	0.3827	0.3778	0.3716	0.3670	0.3553	0.3382	0.3371	0.2961	0.2827	0.2614	0.2728	0.2516	0.3872	0.3751	0.3655	0.3761	0.3575	0.2848	0.2498	0.2715	0.2475	0.2487	0.2197	0.2243	0.3551	0.3313	0.3239	0.2936	0.2664	0.2379	0.3378	0.2644	0.2331	0.2395	0.1919	0.1852	0.3318	0.3072	0.2741	0.2778	0.2338	0.2184	0.2317	0.2139	0.1946	0.1764	0.1619	0.1471	0.2783	0.2741	0.2541	0.2229	0.2075	0.1796	0.0674	0.0715	0.0675	0.0670	0.0664	0.0673	0.0671	0.0670	0.0672	0.0671	0.0678	0.0682	0.0675	0.0672	0.0672	0.0670	0.0670	0.0675	0.0687	0.0668	0.0676	0.0670	0.0683	0.0670
31=21:39:16	27253	301	0.3559	0.3301	0.3179	0.2935	0.2833	0.2892	0.3956	0.3879	0.3731	0.3721	0.3642	0.3632	0.2790	0.3157	0.2744	0.2988	0.2927	0.2782	0.3806	0.3751	0.3692	0.3714	0.3509	0.3474	0.3631	0.3149	0.2934	0.2666	0.2750	0.2581	0.4029	0.3651	0.3803	0.3796	0.3558	0.2837	0.2570	0.2785	0.2523	0.2583	0.2134	0.2216	0.3557	0.3456	0.3301	0.3083	0.2718	0.2560	0.3464	0.2727	0.2373	0.2436	0.1974	0.1890	0.3466	0.3270	0.2880	0.2883	0.2463	0.2201	0.2452	0.2106	0.1975	0.1751	0.1609	0.1433	0.3059	0.2874	0.2683	0.2354	0.2242	0.1868	0.0673	0.0716	0.0674	0.0668	0.0664	0.0668	0.0671	0.0669	0.0681	0.0667	0.0674	0.0685	0.0675	0.0672	0.0669	0.0673	0.0667	0.0678	0.0686	0.0668	0.0673	0.0668	0.0687	0.0670
32=21:53:57	28134	301	0.3811	0.3558	0.3293	0.3075	0.3028	0.3217	0.4089	0.4174	0.4135	0.4065	0.4065	0.4063	0.2906	0.3268	0.2907	0.3195	0.3267	0.2815	0.4186	0.4160	0.4132	0.3950	0.3901	0.3748	0.3830	0.3320	0.3173	0.2982	0.2957	0.2809	0.4346	0.4247	0.4034	0.4199	0.4079	0.3042	0.2805	0.2979	0.2801	0.2767	0.2350	0.2394	0.4034	0.3700	0.3643	0.3330	0.3032	0.2719	0.3455	0.2914	0.2489	0.2639	0.2073	0.1970	0.3641	0.3489	0.3147	0.3120	0.2487	0.2279	0.2601	0.2307	0.2027	0.1821	0.1654	0.1465	0.3102	0.3121	0.2883	0.2524	0.2173	0.1926	0.0678	0.0716	0.0676	0.0671	0.0669	0.0670	0.0668	0.0672	0.0688	0.0672	0.0682	0.0686	0.0676	0.0678	0.0673	0.0676	0.0674	0.0669	0.0688	0.0672	0.0677	0.0676	0.0687	0.0675
33=22:08:38	29015	301	0.3876	0.3591	0.3308	0.3166	0.3129	0.3283	0.4578	0.4602	0.4698	0.4495	0.4270	0.4252	0.3046	0.3441	0.2974	0.3301	0.3365	0.3016	0.4449	0.4620	0.4664	0.4475	0.4202	0.4182	0.3734	0.3447	0.3268	0.3054	0.3089	0.2939	0.4697	0.4371	0.4325	0.4363	0.4331	0.3231	0.2967	0.3178	0.2936	0.2945	0.2372	0.2484	0.4274	0.3986	0.3870	0.3522	0.3120	0.2836	0.3825	0.3053	0.2722	0.2866	0.2079	0.2058	0.3990	0.3895	0.3364	0.3306	0.2602	0.2417	0.2800	0.2500	0.2140	0.1877	0.1675	0.1486	0.3403	0.3237	0.3090	0.2623	0.2318	0.1998	0.0671	0.0708	0.0667	0.0664	0.0661	0.0655	0.0667	0.0661	0.0676	0.0666	0.0669	0.0681	0.0669	0.0668	0.0667	0.0669	0.0664	0.0671	0.0670	0.0661	0.0668	0.0666	0.0682	0.0665
34=22:23:19	29895	301	0.4313	0.4260	0.4025	0.3696	0.3393	0.3672	0.5033	0.4909	0.4694	0.4752	0.4692	0.4598	0.3521	0.3936	0.3637	0.3857	0.3786	0.3454	0.5097	0.4866	0.4767	0.4779	0.4644	0.4295	0.4568	0.3903	0.3608	0.3451	0.3560	0.3259	0.4857	0.4822	0.4789	0.4828	0.4538	0.3437	0.3290	0.3679	0.3298	0.3355	0.2834	0.2824	0.4634	0.4291	0.4291	0.3967	0.3355	0.3043	0.4163	0.3537	0.3016	0.2977	0.2214	0.2123	0.4360	0.4021	0.3643	0.3660	0.2813	0.2563	0.3029	0.2691	0.2317	0.2075	0.1750	0.1495	0.3850	0.3909	0.3343	0.2792	0.2523	0.2163	0.0671	0.0710	0.0669	0.0656	0.0663	0.0665	0.0668	0.0665	0.0680	0.0669	0.0672	0.0679	0.0672	0.0666	0.0665	0.0675	0.0668	0.0671	0.0683	0.0668	0.0668	0.0667	0.0683	0.0669
35=22:38:00	30776	301	0.4633	0.4554	0.4320	0.3981	0.3731	0.3978	0.5400	0.5441	0.5177	0.5196	0.5159	0.5018	0.3872	0.4184	0.3844	0.4047	0.4110	0.3759	0.5541	0.5345	0.5233	0.5215	0.5120	0.4658	0.4773	0.4230	0.3848	0.3680	0.3877	0.3577	0.5286	0.5273	0.5209	0.5266	0.4907	0.3731	0.3453	0.3950	0.3520	0.3565	0.3068	0.3092	0.4988	0.4734	0.4814	0.4278	0.3597	0.3361	0.4347	0.3872	0.3174	0.3280	0.2284	0.2194	0.4737	0.4409	0.3920	0.4006	0.2988	0.2687	0.3277	0.2914	0.2408	0.2086	0.1731	0.1526	0.4141	0.4173	0.3561	0.3005	0.2657	0.2218	0.0673	0.0715	0.0671	0.0666	0.0662	0.0663	0.0670	0.0660	0.0679	0.0667	0.0673	0.0680	0.0672	0.0670	0.0667	0.0672	0.0657	0.0672	0.0684	0.0669	0.0670	0.0667	0.0682	0.0670
36=22:52:41	31657	301	0.5150	0.4946	0.4658	0.4421	0.4193	0.4437	0.5937	0.6199	0.5874	0.5868	0.5714	0.5532	0.4271	0.4681	0.4222	0.4460	0.4636	0.4167	0.6104	0.5881	0.6023	0.5831	0.5690	0.5158	0.5066	0.4737	0.4453	0.4080	0.4336	0.4050	0.6073	0.5779	0.5791	0.5974	0.5420	0.4000	0.3967	0.4346	0.3944	0.4219	0.3373	0.3519	0.5548	0.5379	0.5185	0.4732	0.4045	0.3712	0.4800	0.4167	0.3662	0.3799	0.2541	0.2310	0.5302	0.4743	0.4312	0.4089	0.3163	0.2747	0.3702	0.3240	0.2648	0.2239	0.1860	0.1600	0.4426	0.4398	0.3774	0.3332	0.2787	0.2302	0.0673	0.0711	0.0674	0.0668	0.0662	0.0668	0.0670	0.0667	0.0680	0.0660	0.0674	0.0682	0.0675	0.0672	0.0665	0.0673	0.0669	0.0672	0.0685	0.0667	0.0673	0.0667	0.0683	0.0669
37=23:07:21	32538	298	0.5328	0.5278	0.4988	0.4573	0.4490	0.4648	0.6480	0.6310	0.6243	0.6190	0.5762	0.5855	0.4610	0.5026	0.4279	0.4771	0.4578	0.4299	0.6132	0.6362	0.6084	0.6139	0.5795	0.5397	0.5134	0.4985	0.4578	0.4272	0.4399	0.4102	0.6325	0.5863	0.6178	0.6165	0.5751	0.4129	0.4141	0.4472	0.4153	0.4271	0.3536	0.3672	0.5764	0.5644	0.5358	0.4970	0.4179	0.3797	0.4972	0.4412	0.3814	0.4090	0.2726	0.2463	0.5574	0.5240	0.4509	0.4335	0.3522	0.2937	0.3873	0.3553	0.2849	0.2216	0.1926	0.1613	0.4885	0.4605	0.4273	0.3442	0.2923	0.2422	0.0669	0.0707	0.0668	0.0665	0.0660	0.0661	0.0666	0.0664	0.0674	0.0656	0.0669	0.0677	0.0668	0.0667	0.0655	0.0668	0.0665	0.0671	0.0680	0.0662	0.0669	0.0665	0.0680	0.0666
38=23:22:02	33419	298	0.5733	0.5841	0.5346	0.5084	0.4970	0.5184	0.7138	0.7142	0.6830	0.6991	0.6628	0.6657	0.4811	0.5508	0.4843	0.5291	0.5261	0.4799	0.7017	0.6994	0.7022	0.6919	0.6716	0.6206	0.5615	0.5523	0.5162	0.4905	0.5008	0.4738	0.7271	0.6830	0.6906	0.7181	0.6456	0.4580	0.4644	0.5098	0.4727	0.4877	0.3992	0.4209	0.6607	0.6348	0.6110	0.5656	0.4659	0.4179	0.5574	0.4954	0.4336	0.4632	0.3078	0.2770	0.6193	0.5666	0.5126	0.4841	0.3658	0.3136	0.4329	0.3918	0.3123	0.2488	0.2055	0.1643	0.5264	0.5121	0.4577	0.3804	0.3185	0.2550	0.0674	0.0710	0.0672	0.0662	0.0654	0.0664	0.0669	0.0665	0.0680	0.0669	0.0674	0.0682	0.0673	0.0670	0.0667	0.0672	0.0670	0.0674	0.0684	0.0656	0.0670	0.0670	0.0684	0.0667
39=23:36:43	34299	301	0.5740	0.5866	0.5386	0.4771	0.4586	0.5051	0.7371	0.7015	0.6812	0.7204	0.6935	0.6766	0.4929	0.5249	0.4790	0.5276	0.5099	0.4777	0.7322	0.7263	0.6928	0.6851	0.6957	0.6303	0.5592	0.5082	0.5002	0.4928	0.4894	0.4537	0.7042	0.6996	0.6960	0.6800	0.6379	0.4525	0.4790	0.5312	0.4668	0.4657	0.4034	0.4403	0.6390	0.6148	0.6090	0.5845	0.4679	0.4388	0.5714	0.4922	0.4249	0.4379	0.3098	0.2853	0.6145	0.5607	0.5278	0.5210	0.3774	0.3163	0.4393	0.3888	0.3156	0.2578	0.2016	0.1613	0.5262	0.5420	0.4722	0.3816	0.3285	0.2643	0.0669	0.0709	0.0666	0.0659	0.0658	0.0665	0.0668	0.0663	0.0677	0.0661	0.0669	0.0677	0.0669	0.0667	0.0663	0.0671	0.0664	0.0672	0.0680	0.0662	0.0668	0.0662	0.0679	0.0666
40=23:51:24	35180	300	0.6287	0.6493	0.5746	0.5093	0.4911	0.5464	0.7632	0.7490	0.7470	0.7577	0.7502	0.7185	0.5373	0.5702	0.5197	0.5610	0.5440	0.5011	0.7681	0.7828	0.7458	0.7381	0.7270	0.6656	0.6087	0.5554	0.5385	0.5216	0.5257	0.4973	0.7307	0.7380	0.7223	0.7014	0.6957	0.4861	0.5160	0.5632	0.5164	0.5034	0.4540	0.4734	0.7127	0.6480	0.6611	0.6133	0.5078	0.4747	0.6200	0.5295	0.4529	0.4794	0.3635	0.3183	0.6579	0.6182	0.5619	0.5661	0.4028	0.3516	0.4653	0.4331	0.3646	0.2768	0.2185	0.1679	0.5684	0.5799	0.5246	0.4236	0.3547	0.2908	0.0684	0.0721	0.0683	0.0678	0.0671	0.0680	0.0682	0.0678	0.0694	0.0682	0.0683	0.0694	0.0680	0.0679	0.0680	0.0686	0.0682	0.0685	0.0692	0.0676	0.0682	0.0682	0.0695	0.0680
41=00:06:04	36061	298	0.6803	0.6457	0.6077	0.5784	0.5520	0.5739	0.7799	0.8033	0.7911	0.8016	0.7579	0.7708	0.5733	0.6506	0.5387	0.5931	0.6020	0.5522	0.7802	0.7918	0.7962	0.7933	0.7609	0.7097	0.6573	0.6385	0.5687	0.5160	0.5512	0.5522	0.7876	0.7300	0.7811	0.7771	0.7334	0.5125	0.5480	0.5836	0.5507	0.5842	0.4792	0.5024	0.7366	0.7336	0.6828	0.6500	0.5412	0.5093	0.6061	0.5666	0.5076	0.5495	0.3933	0.3352	0.7279	0.6875	0.6017	0.5591	0.4393	0.3494	0.5213	0.4738	0.4174	0.2781	0.2187	0.1715	0.6267	0.6032	0.5525	0.4620	0.3605	0.2805	0.0674	0.0717	0.0676	0.0671	0.0666	0.0668	0.0665	0.0671	0.0685	0.0673	0.0667	0.0684	0.0677	0.0675	0.0670	0.0676	0.0673	0.0668	0.0686	0.0669	0.0678	0.0675	0.0686	0.0673
42=00:20:45	36942	301	0.7172	0.7022	0.6777	0.6347	0.6064	0.6238	0.7925	0.8242	0.7764	0.8043	0.7880	0.8032	0.6347	0.6964	0.6089	0.6375	0.6489	0.5863	0.8043	0.7865	0.7877	0.7908	0.7888	0.7269	0.7237	0.6964	0.6262	0.5801	0.6123	0.5890	0.8014	0.7704	0.7940	0.8070	0.7666	0.5543	0.5909	0.6503	0.5900	0.6301	0.5342	0.5522	0.7846	0.7808	0.7564	0.6956	0.5756	0.5605	0.6490	0.6327	0.5645	0.5866	0.4392	0.4049	0.7651	0.7123	0.6536	0.6171	0.4858	0.3873	0.5645	0.5084	0.4548	0.3185	0.2413	0.1823	0.6699	0.6651	0.5735	0.5012	0.3976	0.3050	0.0683	0.0721	0.0674	0.0676	0.0675	0.0678	0.0684	0.0681	0.0691	0.0678	0.0676	0.0691	0.0684	0.0681	0.0679	0.0685	0.0679	0.0688	0.0695	0.0676	0.0686	0.0677	0.0694	0.0679
43=00:35:27	37823	301	0.7610	0.7766	0.7194	0.6863	0.6502	0.6958	0.8492	0.8401	0.8399	0.8136	0.8127	0.7975	0.6936	0.7391	0.6662	0.7064	0.7020	0.6493	0.8361	0.8281	0.8188	0.8294	0.8114	0.7825	0.7593	0.7393	0.6936	0.6523	0.6704	0.6492	0.8218	0.8251	0.8206	0.8452	0.8254	0.5888	0.6507	0.6888	0.6584	0.6553	0.5846	0.5794	0.8307	0.7806	0.7893	0.7409	0.6324	0.5863	0.7178	0.6690	0.6035	0.6310	0.4912	0.4578	0.8123	0.7623	0.6757	0.6713	0.4883	0.4147	0.6003	0.5637	0.4794	0.3447	0.2574	0.1858	0.7116	0.7033	0.6267	0.5190	0.4134	0.3180	0.0677	0.0715	0.0675	0.0671	0.0669	0.0668	0.0664	0.0671	0.0685	0.0672	0.0678	0.0688	0.0677	0.0675	0.0672	0.0679	0.0673	0.0677	0.0686	0.0672	0.0675	0.0674	0.0687	0.0672
44=00:50:07	38704	301	0.7818	0.7792	0.7690	0.6997	0.6680	0.6851	0.8205	0.8216	0.7724	0.8208	0.7952	0.8141	0.7134	0.7625	0.6755	0.7337	0.7016	0.6661	0.8093	0.8042	0.7763	0.8077	0.8001	0.7839	0.8105	0.7590	0.6905	0.6471	0.6928	0.6511	0.8103	0.7715	0.8160	0.8033	0.7741	0.6030	0.6633	0.7333	0.6518	0.6871	0.5971	0.6169	0.7492	0.7765	0.7558	0.7508	0.6234	0.6028	0.7363	0.7133	0.6235	0.6495	0.4865	0.4713	0.8038	0.7413	0.7059	0.6801	0.5495	0.4213	0.6409	0.5674	0.5162	0.3845	0.2595	0.1895	0.7455	0.7361	0.6512	0.5369	0.4394	0.3155	0.0683	0.0725	0.0704	0.0679	0.0674	0.0676	0.0681	0.0681	0.0690	0.0673	0.0687	0.0695	0.0683	0.0679	0.0671	0.0682	0.0680	0.0684	0.0697	0.0678	0.0684	0.0679	0.0695	0.0677
45=01:04:48	39585	301	0.8142	0.7989	0.7778	0.7421	0.7274	0.7415	0.8157	0.8518	0.8005	0.8245	0.8072	0.8155	0.7471	0.8213	0.7177	0.7450	0.7642	0.7017	0.8272	0.8289	0.8400	0.8154	0.7988	0.7632	0.8270	0.8091	0.7473	0.6980	0.7140	0.7065	0.8255	0.7893	0.7744	0.8247	0.7915	0.6338	0.7250	0.7586	0.7218	0.7460	0.6516	0.6577	0.8085	0.7852	0.7746	0.7434	0.6752	0.6503	0.7519	0.7310	0.6721	0.7105	0.5492	0.5125	0.8073	0.7678	0.7307	0.7256	0.5605	0.4505	0.6822	0.6286	0.5468	0.4294	0.2777	0.1942	0.7362	0.7437	0.6891	0.6023	0.4642	0.3543	0.0679	0.0717	0.0679	0.0674	0.0672	0.0672	0.0678	0.0663	0.0687	0.0676	0.0680	0.0689	0.0680	0.0676	0.0674	0.0679	0.0673	0.0682	0.0691	0.0672	0.0678	0.0673	0.0693	0.0675
46=01:19:29	40465	301	0.8195	0.7688	0.7488	0.7343	0.7273	0.7519	0.8052	0.8460	0.8240	0.8283	0.8217	0.8183	0.7378	0.8052	0.7138	0.7482	0.7856	0.7151	0.8147	0.8189	0.8518	0.8276	0.8175	0.7830	0.7928	0.8026	0.7519	0.7050	0.7273	0.7157	0.8142	0.7882	0.7612	0.8247	0.7964	0.6574	0.7483	0.7594	0.7412	0.7631	0.6513	0.6739	0.8073	0.7748	0.7578	0.7254	0.6920	0.6670	0.7875	0.7362	0.6926	0.7465	0.5707	0.5336	0.8053	0.7658	0.7271	0.7113	0.5624	0.4496	0.7072	0.6594	0.5766	0.4597	0.2962	0.2018	0.7279	0.7254	0.6973	0.6176	0.4678	0.3481	0.0682	0.0717	0.0682	0.0674	0.0672	0.0673	0.0678	0.0670	0.0690	0.0675	0.0680	0.0689	0.0680	0.0680	0.0673	0.0673	0.0674	0.0683	0.0690	0.0674	0.0679	0.0677	0.0691	0.0673
47=01:34:10	41346	300	0.8557	0.8188	0.8047	0.7879	0.7837	0.7833	0.8313	0.8204	0.8320	0.7961	0.8076	0.8068	0.8014	0.8457	0.7591	0.8126	0.8205	0.7682	0.8123	0.8487	0.8247	0.8297	0.7983	0.7703	0.8587	0.8507	0.8069	0.7625	0.7775	0.7546	0.8181	0.7919	0.7888	0.7978	0.8289	0.6839	0.7905	0.7880	0.7920	0.7847	0.7209	0.7073	0.8357	0.7920	0.7887	0.7384	0.7175	0.6808	0.8112	0.7669	0.7289	0.7658	0.6124	0.5813	0.7843	0.7779	0.7023	0.7324	0.5958	0.4878	0.7437	0.7000	0.6114	0.4955	0.3267	0.2082	0.7381	0.7189	0.7224	0.6305	0.5168	0.3690	0.0682	0.0723	0.0682	0.0677	0.0675	0.0678	0.0680	0.0677	0.0680	0.0680	0.0684	0.0692	0.0686	0.0680	0.0679	0.0674	0.0680	0.0685	0.0695	0.0677	0.0684	0.0682	0.0693	0.0682
48=01:48:51	42227	301	0.8336	0.8437	0.8237	0.8071	0.8117	0.8212	0.8734	0.8561	0.8690	0.8236	0.8466	0.8294	0.8221	0.8284	0.7866	0.8228	0.8227	0.7764	0.8387	0.8573	0.8244	0.8342	0.8311	0.7883	0.8553	0.8206	0.8089	0.8075	0.8083	0.7866	0.8304	0.8443	0.8269	0.8369	0.8370	0.6975	0.7932	0.8031	0.8024	0.7699	0.7585	0.7405	0.8359	0.7887	0.8110	0.7660	0.7274	0.6807	0.8304	0.7838	0.7445	0.7480	0.6628	0.6359	0.8132	0.7858	0.7170	0.7524	0.6284	0.5077	0.7567	0.7228	0.6410	0.5419	0.3620	0.2205	0.7506	0.7616	0.7313	0.6392	0.5404	0.4032	0.0683	0.0721	0.0679	0.0675	0.0676	0.0672	0.0680	0.0674	0.0689	0.0678	0.0681	0.0690	0.0681	0.0678	0.0676	0.0683	0.0678	0.0673	0.0689	0.0678	0.0681	0.0680	0.0692	0.0676
49=02:03:31	43108	301	0.8248	0.8323	0.8312	0.7897	0.8005	0.7933	0.8781	0.8362	0.8285	0.8503	0.8212	0.8253	0.8126	0.8281	0.7716	0.8216	0.8020	0.8041	0.8500	0.8647	0.8318	0.8513	0.8301	0.8036	0.8632	0.8232	0.8126	0.8031	0.8092	0.7892	0.8608	0.8278	0.8396	0.8259	0.8230	0.6743	0.8030	0.8134	0.8034	0.7961	0.7678	0.7662	0.8359	0.8038	0.7994	0.7803	0.7069	0.6889	0.8412	0.7897	0.7534	0.7587	0.6901	0.6792	0.8146	0.7807	0.7430	0.7418	0.6463	0.5305	0.7619	0.7360	0.6672	0.5722	0.4380	0.2281	0.7654	0.7667	0.7353	0.6416	0.5784	0.4174	0.0678	0.0718	0.0675	0.0663	0.0667	0.0671	0.0674	0.0672	0.0686	0.0675	0.0678	0.0688	0.0677	0.0669	0.0674	0.0681	0.0673	0.0679	0.0688	0.0670	0.0674	0.0671	0.0689	0.0673
50=02:18:12	43989	301	0.8245	0.8304	0.8373	0.8044	0.8013	0.8035	0.8746	0.8675	0.8476	0.8368	0.8488	0.8390	0.8322	0.8321	0.7934	0.8197	0.8166	0.7994	0.8603	0.8559	0.8434	0.8568	0.8515	0.7970	0.8744	0.8183	0.7964	0.7993	0.8167	0.7825	0.8396	0.8334	0.8363	0.8518	0.8337	0.6905	0.7902	0.8253	0.7896	0.7870	0.7762	0.7624	0.8369	0.8080	0.8261	0.7843	0.7071	0.6909	0.8279	0.8062	0.7541	0.7434	0.6974	0.6950	0.8086	0.7717	0.7259	0.7476	0.6461	0.5530	0.7671	0.7298	0.6977	0.6202	0.4765	0.2495	0.7666	0.7729	0.7210	0.6516	0.5981	0.4375	0.0682	0.0723	0.0680	0.0675	0.0672	0.0675	0.0675	0.0674	0.0690	0.0677	0.0684	0.0688	0.0682	0.0677	0.0675	0.0681	0.0674	0.0678	0.0692	0.0675	0.0681	0.0673	0.0690	0.0676
51=02:32:53	44869	298	0.8349	0.7833	0.7873	0.7831	0.7846	0.7666	0.8138	0.8480	0.8137	0.8332	0.8215	0.8275	0.7881	0.8234	0.7474	0.7749	0.8045	0.7731	0.8224	0.8139	0.8289	0.8278	0.8233	0.8020	0.8424	0.8165	0.7627	0.7236	0.7707	0.7656	0.8217	0.7933	0.7992	0.8408	0.7962	0.6928	0.7617	0.7804	0.7613	0.7963	0.7369	0.7130	0.8061	0.8072	0.7940	0.7562	0.6981	0.7031	0.7756	0.7628	0.7632	0.7652	0.6874	0.6759	0.8087	0.7762	0.7277	0.7081	0.6445	0.5477	0.7772	0.7321	0.7100	0.6059	0.4894	0.2667	0.7594	0.7503	0.6940	0.6494	0.5827	0.4237	0.0678	0.0718	0.0676	0.0672	0.0670	0.0671	0.0671	0.0669	0.0684	0.0673	0.0679	0.0687	0.0678	0.0676	0.0672	0.0677	0.0665	0.0678	0.0688	0.0670	0.0679	0.0672	0.0688	0.0672
52=02:47:34	45750	298	0.8561	0.8235	0.7921	0.7795	0.8059	0.7977	0.8346	0.8406	0.8438	0.8239	0.8171	0.8321	0.7987	0.8333	0.7522	0.8028	0.8204	0.7774	0.8218	0.8498	0.8359	0.8212	0.8117	0.7881	0.8539	0.8434	0.8123	0.7708	0.7798	0.7748	0.8305	0.8160	0.7993	0.8179	0.8395	0.6803	0.8044	0.7890	0.8051	0.7849	0.7549	0.7321	0.8444	0.7983	0.8041	0.7578	0.7281	0.6975	0.8226	0.7587	0.7464	0.7770	0.7299	0.6895	0.7925	0.7946	0.7291	0.7332	0.6303	0.5681	0.7586	0.7506	0.6963	0.6288	0.5357	0.2900	0.7443	0.7441	0.7337	0.6561	0.5972	0.4533	0.0680	0.0720	0.0679	0.0677	0.0675	0.0675	0.0680	0.0677	0.0690	0.0672	0.0681	0.0691	0.0680	0.0679	0.0675	0.0679	0.0676	0.0687	0.0692	0.0677	0.0684	0.0668	0.0692	0.0676
53=03:02:15	46631	301	0.8502	0.7890	0.7798	0.7785	0.7957	0.7724	0.8194	0.8319	0.8363	0.8445	0.8179	0.8369	0.7790	0.8286	0.7320	0.7839	0.8047	0.7740	0.8120	0.8309	0.8371	0.8426	0.8198	0.8102	0.8253	0.8211	0.7784	0.7292	0.7622	0.7691	0.8351	0.7892	0.7988	0.8172	0.8089	0.6882	0.7837	0.7684	0.7780	0.7941	0.7319	0.7174	0.8209	0.8040	0.7764	0.7526	0.7126	0.6994	0.8125	0.7561	0.7632	0.7847	0.7138	0.6813	0.7943	0.8020	0.7397	0.7191	0.6370	0.5744	0.7848	0.7421	0.6964	0.6269	0.5670	0.3186	0.7518	0.7398	0.7256	0.6547	0.5999	0.4547	0.0680	0.0720	0.0679	0.0675	0.0674	0.0673	0.0667	0.0676	0.0688	0.0675	0.0680	0.0689	0.0680	0.0679	0.0674	0.0681	0.0673	0.0677	0.0690	0.0673	0.0681	0.0677	0.0692	0.0671
54=03:16:55	47512	301	0.8593	0.8170	0.7965	0.7900	0.7922	0.7960	0.8145	0.8616	0.8251	0.8319	0.8369	0.8448	0.7901	0.8303	0.7656	0.7803	0.8265	0.7621	0.8312	0.8101	0.8452	0.8251	0.8320	0.8040	0.8515	0.8306	0.8039	0.7568	0.7890	0.7852	0.8345	0.8329	0.7801	0.8674	0.8321	0.7053	0.7850	0.7863	0.7873	0.7995	0.7596	0.7445	0.8613	0.8114	0.8200	0.7691	0.7169	0.7081	0.8223	0.7715	0.7688	0.7755	0.7204	0.6761	0.8168	0.7844	0.7535	0.7260	0.6081	0.5851	0.7870	0.7629	0.6919	0.6730	0.5799	0.3907	0.7293	0.7594	0.6968	0.6635	0.5811	0.4790	0.0680	0.0721	0.0680	0.0674	0.0671	0.0665	0.0678	0.0675	0.0688	0.0676	0.0683	0.0688	0.0679	0.0682	0.0674	0.0680	0.0679	0.0685	0.0680	0.0674	0.0680	0.0676	0.0688	0.0674
55=03:31:36	48393	301	0.8710	0.8278	0.8008	0.7893	0.8020	0.7992	0.8281	0.8411	0.8363	0.8141	0.8219	0.8298	0.8005	0.8330	0.7701	0.8036	0.8366	0.7715	0.8250	0.8375	0.8338	0.8125	0.8115	0.7906	0.8504	0.8371	0.8123	0.7719	0.7704	0.7736	0.8197	0.8258	0.7927	0.8314	0.8453	0.6951	0.7996	0.7902	0.8057	0.7810	0.7546	0.7318	0.8411	0.7874	0.8158	0.7716	0.7311	0.7012	0.8159	0.7567	0.7554	0.7768	0.7336	0.6865	0.8041	0.7931	0.7360	0.7481	0.6278	0.6104	0.7695	0.7637	0.6860	0.6588	0.6218	0.4560	0.7539	0.7600	0.7327	0.6681	0.5866	0.5071	0.0682	0.0721	0.0683	0.0677	0.0674	0.0673	0.0677	0.0674	0.0689	0.0677	0.0682	0.0690	0.0684	0.0678	0.0676	0.0682	0.0670	0.0680	0.0694	0.0675	0.0681	0.0676	0.0693	0.0676
56=03:46:17	49273	298	0.8520	0.8556	0.8351	0.8022	0.8080	0.8197	0.8735	0.8596	0.8532	0.8293	0.8350	0.8226	0.8250	0.8337	0.7904	0.8263	0.8176	0.7885	0.8337	0.8531	0.8206	0.8404	0.8293	0.8016	0.8651	0.8335	0.8202	0.8123	0.8180	0.7899	0.8379	0.8359	0.8179	0.8225	0.8412	0.6964	0.8015	0.8156	0.7996	0.7746	0.7671	0.7514	0.8419	0.8057	0.8208	0.7786	0.7198	0.6927	0.8441	0.7864	0.7586	0.7626	0.7350	0.7129	0.8113	0.7986	0.7376	0.7543	0.6330	0.6166	0.7782	0.7575	0.7053	0.6855	0.6607	0.4821	0.7647	0.7690	0.7445	0.6539	0.6084	0.5231	0.0676	0.0716	0.0676	0.0669	0.0668	0.0669	0.0665	0.0670	0.0684	0.0674	0.0677	0.0683	0.0674	0.0671	0.0669	0.0677	0.0672	0.0667	0.0689	0.0670	0.0678	0.0671	0.0686	0.0671
57=04:00:58	50154	298	0.8614	0.8441	0.8360	0.7915	0.8252	0.8152	0.8579	0.8648	0.8242	0.8823	0.8395	0.8733	0.8310	0.8494	0.7819	0.8379	0.8271	0.8012	0.8653	0.8745	0.8594	0.8549	0.8523	0.8342	0.8739	0.8546	0.8299	0.8039	0.8240	0.7855	0.8794	0.8373	0.8437	0.8510	0.8269	0.6938	0.8231	0.8350	0.8110	0.8216	0.7627	0.7826	0.8318	0.8275	0.7986	0.7965	0.7186	0.7004	0.8471	0.7987	0.7660	0.7899	0.7426	0.7200	0.8066	0.7805	0.7675	0.7378	0.6625	0.6131	0.7898	0.7543	0.7151	0.6714	0.6624	0.5273	0.7675	0.7848	0.7534	0.6680	0.6050	0.5149	0.0677	0.0717	0.0677	0.0672	0.0669	0.0670	0.0665	0.0672	0.0686	0.0673	0.0679	0.0684	0.0682	0.0677	0.0672	0.0679	0.0674	0.0675	0.0687	0.0670	0.0681	0.0671	0.0690	0.0670
58=04:15:38	51035	300	0.8589	0.8514	0.8407	0.8101	0.8202	0.8224	0.8696	0.8831	0.8565	0.8745	0.8578	0.8652	0.8256	0.8502	0.8007	0.8267	0.8375	0.7963	0.8732	0.8731	0.8731	0.8610	0.8540	0.8320	0.8737	0.8447	0.8345	0.8105	0.8274	0.8085	0.8735	0.8560	0.8382	0.8704	0.8552	0.6962	0.8193	0.8313	0.8172	0.8145	0.7868	0.7808	0.8713	0.8316	0.8320	0.7982	0.7294	0.7141	0.8530	0.8056	0.7803	0.7807	0.7512	0.7187	0.8264	0.8013	0.7696	0.7616	0.6376	0.6158	0.7843	0.7718	0.7119	0.6906	0.6500	0.5572	0.7622	0.7883	0.7489	0.6740	0.6078	0.5337	0.0678	0.0717	0.0667	0.0673	0.0669	0.0673	0.0677	0.0674	0.0685	0.0672	0.0668	0.0688	0.0679	0.0676	0.0670	0.0679	0.0674	0.0681	0.0687	0.0671	0.0678	0.0669	0.0688	0.0670
59=04:30:19	51916	303	0.8472	0.8166	0.8235	0.8097	0.8125	0.7883	0.8534	0.8462	0.8383	0.8237	0.8149	0.8235	0.8290	0.8504	0.7835	0.8085	0.8168	0.8024	0.8363	0.8424	0.8252	0.8370	0.8096	0.7858	0.8916	0.8491	0.7921	0.7650	0.7872	0.7866	0.8189	0.8068	0.8211	0.8236	0.8256	0.7019	0.7887	0.8061	0.7890	0.8013	0.7746	0.7374	0.8323	0.8108	0.8041	0.7680	0.7250	0.7160	0.8244	0.7977	0.7824	0.7750	0.7236	0.7057	0.8104	0.8098	0.7362	0.7579	0.6626	0.6034	0.7970	0.7531	0.7280	0.6681	0.6427	0.5777	0.7927	0.7764	0.7458	0.6646	0.6131	0.5244	0.0680	0.0715	0.0676	0.0673	0.0669	0.0663	0.0676	0.0674	0.0686	0.0673	0.0681	0.0688	0.0681	0.0678	0.0672	0.0679	0.0675	0.0682	0.0678	0.0671	0.0680	0.0674	0.0687	0.0671
60=04:45:00	52797	301	0.8361	0.8457	0.8061	0.7562	0.7855	0.7965	0.8517	0.8251	0.8341	0.8444	0.8451	0.8427	0.8031	0.8073	0.7597	0.8156	0.7941	0.7776	0.8216	0.8580	0.8202	0.8338	0.8414	0.8199	0.8345	0.8002	0.8042	0.8058	0.7950	0.7738	0.8425	0.8378	0.8256	0.7953	0.8299	0.6763	0.8044	0.8150	0.8058	0.7688	0.7589	0.7554	0.8271	0.7754	0.8021	0.7837	0.7187	0.6792	0.8528	0.7737	0.7346	0.7588	0.7462	0.7329	0.7849	0.7791	0.7402	0.7663	0.6396	0.6032	0.7426	0.7438	0.6910	0.6793	0.6654	0.5767	0.7597	0.7660	0.7524	0.6320	0.5852	0.5441	0.0678	0.0716	0.0675	0.0668	0.0668	0.0663	0.0674	0.0671	0.0685	0.0675	0.0676	0.0688	0.0678	0.0675	0.0671	0.0679	0.0674	0.0678	0.0683	0.0672	0.0680	0.0672	0.0688	0.0671
61=04:59:41	53677	300	0.8635	0.8516	0.8327	0.8112	0.8331	0.8163	0.8774	0.8693	0.8665	0.8838	0.8531	0.8667	0.8313	0.8610	0.7833	0.8340	0.8251	0.8159	0.8549	0.8765	0.8700	0.8703	0.8474	0.8298	0.8717	0.8516	0.8320	0.8155	0.8185	0.8097	0.8739	0.8274	0.8508	0.8547	0.8555	0.6952	0.8257	0.8198	0.8202	0.8239	0.7781	0.7803	0.8588	0.8264	0.8161	0.7969	0.7322	0.7101	0.8530	0.7910	0.7787	0.7905	0.7453	0.7295	0.7999	0.8008	0.7574	0.7553	0.6555	0.6124	0.7909	0.7618	0.7224	0.6718	0.6664	0.6143	0.7768	0.7723	0.7592	0.6770	0.6143	0.5437	0.0679	0.0717	0.0675	0.0672	0.0670	0.0673	0.0677	0.0671	0.0686	0.0672	0.0676	0.0684	0.0679	0.0671	0.0673	0.0680	0.0675	0.0680	0.0688	0.0672	0.0670	0.0671	0.0689	0.0672
62=05:14:22	54558	301	0.8683	0.8514	0.8151	0.7742	0.7891	0.8151	0.8515	0.8452	0.8298	0.8325	0.8290	0.8319	0.8107	0.8209	0.7823	0.8252	0.8329	0.7766	0.8452	0.8452	0.8257	0.8234	0.8213	0.8072	0.8494	0.8224	0.8272	0.7977	0.7925	0.7703	0.8278	0.8414	0.8117	0.8340	0.8419	0.6983	0.8111	0.8156	0.8020	0.7813	0.7521	0.7498	0.8440	0.7887	0.8142	0.7936	0.7407	0.6914	0.8506	0.7805	0.7435	0.7621	0.7527	0.7250	0.8132	0.7888	0.7668	0.7579	0.6251	0.6071	0.7728	0.7728	0.6901	0.6930	0.6655	0.6288	0.7475	0.7904	0.7434	0.6502	0.5874	0.5481	0.0682	0.0722	0.0679	0.0671	0.0676	0.0677	0.0680	0.0675	0.0690	0.0679	0.0682	0.0689	0.0679	0.0679	0.0677	0.0684	0.0678	0.0684	0.0692	0.0668	0.0681	0.0678	0.0691	0.0679
63=05:29:03	55439	301	0.8417	0.8569	0.8570	0.8068	0.7996	0.8149	0.8742	0.8518	0.8523	0.8275	0.8522	0.8319	0.8430	0.8415	0.8128	0.8345	0.8287	0.8054	0.8647	0.8704	0.8399	0.8531	0.8474	0.8061	0.8814	0.8308	0.8012	0.8127	0.8196	0.7897	0.8117	0.8342	0.8230	0.8168	0.8420	0.7038	0.7951	0.8246	0.7980	0.7739	0.7848	0.7593	0.8478	0.7902	0.8372	0.7863	0.7274	0.7030	0.8382	0.8070	0.7647	0.7506	0.7365	0.7393	0.8141	0.7973	0.7327	0.7893	0.6501	0.6148	0.7790	0.7460	0.7155	0.7079	0.6606	0.6077	0.7712	0.7892	0.7415	0.6512	0.6072	0.5473	0.0679	0.0717	0.0676	0.0670	0.0669	0.0660	0.0676	0.0671	0.0685	0.0675	0.0680	0.0686	0.0679	0.0674	0.0671	0.0682	0.0676	0.0678	0.0677	0.0671	0.0678	0.0672	0.0686	0.0674
64=05:43:43	56320	301	0.8563	0.8452	0.8351	0.8155	0.8205	0.8283	0.8633	0.8910	0.8480	0.8543	0.8688	0.8547	0.8374	0.8493	0.8066	0.8170	0.8398	0.8048	0.8680	0.8555	0.8686	0.8556	0.8589	0.8227	0.8805	0.8517	0.8273	0.8055	0.8260	0.7964	0.8549	0.8579	0.8274	0.8802	0.8526	0.7130	0.8110	0.8300	0.8077	0.8128	0.7864	0.7701	0.8613	0.8250	0.8389	0.7969	0.7361	0.7178	0.8502	0.8054	0.7898	0.7862	0.7525	0.7297	0.8401	0.7910	0.7604	0.7728	0.6506	0.6004	0.7998	0.7642	0.7252	0.7102	0.6583	0.6429	0.7693	0.7907	0.7368	0.6808	0.6032	0.5423	0.0680	0.0718	0.0676	0.0672	0.0671	0.0674	0.0678	0.0674	0.0677	0.0674	0.0681	0.0689	0.0678	0.0675	0.0675	0.0675	0.0677	0.0681	0.0693	0.0673	0.0678	0.0674	0.0690	0.0673
65=05:58:24	57201	301	0.8441	0.8570	0.8488	0.7970	0.8020	0.7904	0.8716	0.8564	0.8122	0.8667	0.8356	0.8414	0.8355	0.8345	0.7955	0.8309	0.8028	0.8040	0.8468	0.8534	0.8254	0.8382	0.8313	0.8043	0.8814	0.8161	0.7998	0.8029	0.8179	0.7743	0.8406	0.8108	0.8391	0.8289	0.8165	0.6912	0.8033	0.8326	0.7895	0.7974	0.7702	0.7825	0.8228	0.8065	0.8081	0.8018	0.7115	0.7055	0.8565	0.8078	0.7541	0.7517	0.7258	0.7415	0.8109	0.7770	0.7748	0.7714	0.6612	0.6067	0.7768	0.7407	0.7124	0.7068	0.6675	0.6052	0.7819	0.7950	0.7541	0.6613	0.6215	0.5443	0.0683	0.0723	0.0682	0.0676	0.0673	0.0677	0.0684	0.0673	0.0682	0.0679	0.0685	0.0692	0.0682	0.0678	0.0675	0.0679	0.0679	0.0683	0.0695	0.0677	0.0683	0.0677	0.0691	0.0678
66=06:13:05	58082	301	0.8146	0.8313	0.8404	0.7760	0.7785	0.8017	0.8536	0.8616	0.8153	0.8369	0.8537	0.8409	0.8229	0.8195	0.7937	0.8122	0.8207	0.7771	0.8517	0.8276	0.8267	0.8313	0.8498	0.8145	0.8644	0.7972	0.7859	0.7928	0.8252	0.7731	0.8221	0.8432	0.8264	0.8463	0.8259	0.7002	0.7786	0.8329	0.7694	0.7822	0.7768	0.7686	0.8277	0.8015	0.8264	0.7821	0.7203	0.7069	0.8318	0.8065	0.7483	0.7376	0.7334	0.7378	0.8271	0.7595	0.7506	0.7659	0.6483	0.6030	0.7865	0.7408	0.7147	0.7191	0.6485	0.6297	0.7571	0.7981	0.7279	0.6528	0.6033	0.5475	0.0674	0.0715	0.0672	0.0663	0.0667	0.0672	0.0674	0.0669	0.0678	0.0672	0.0675	0.0683	0.0673	0.0670	0.0670	0.0676	0.0670	0.0675	0.0685	0.0660	0.0675	0.0671	0.0684	0.0666
67=06:27:46	58962	300	0.8407	0.8414	0.7882	0.7544	0.7766	0.8045	0.8523	0.8267	0.8526	0.8349	0.8476	0.8215	0.8003	0.7919	0.7631	0.8124	0.8073	0.7776	0.8184	0.8583	0.8309	0.8352	0.8344	0.8217	0.8303	0.7887	0.8106	0.8123	0.7771	0.7691	0.8108	0.8363	0.7941	0.8032	0.8530	0.6974	0.8126	0.8082	0.8105	0.7389	0.7612	0.7485	0.8450	0.7613	0.8232	0.7880	0.7448	0.6883	0.8608	0.7641	0.7281	0.7574	0.7625	0.7360	0.7884	0.7884	0.7388	0.7903	0.6171	0.6076	0.7437	0.7602	0.6831	0.6976	0.6771	0.6063	0.7436	0.7622	0.7630	0.6410	0.5969	0.5545	0.0682	0.0721	0.0681	0.0674	0.0673	0.0678	0.0676	0.0663	0.0687	0.0677	0.0679	0.0689	0.0680	0.0677	0.0674	0.0683	0.0666	0.0681	0.0691	0.0677	0.0679	0.0674	0.0689	0.0673
68=06:42:27	59843	298	0.8404	0.8441	0.8582	0.8310	0.8290	0.8289	0.8797	0.9024	0.8473	0.8639	0.8663	0.8627	0.8432	0.8553	0.8124	0.8200	0.8334	0.8142	0.8733	0.8601	0.8567	0.8583	0.8552	0.8219	0.8985	0.8443	0.8159	0.8033	0.8443	0.8007	0.8573	0.8448	0.8381	0.8682	0.8366	0.7124	0.7990	0.8386	0.7907	0.8147	0.7921	0.7793	0.8392	0.8298	0.8329	0.7951	0.7324	0.7337	0.8262	0.8235	0.7864	0.7694	0.7403	0.7318	0.8417	0.7864	0.7619	0.7749	0.6735	0.6053	0.7922	0.7530	0.7311	0.7120	0.6471	0.6382	0.7764	0.7995	0.7335	0.6827	0.6196	0.5398	0.0680	0.0717	0.0678	0.0673	0.0669	0.0664	0.0678	0.0675	0.0687	0.0676	0.0679	0.0686	0.0680	0.0676	0.0674	0.0681	0.0674	0.0680	0.0688	0.0672	0.0680	0.0673	0.0691	0.0671
69=06:57:08	60724	301	0.8362	0.8017	0.8248	0.8025	0.8025	0.7841	0.8488	0.8733	0.8417	0.8383	0.8475	0.8487	0.8165	0.8465	0.7824	0.7991	0.8141	0.8052	0.8306	0.8310	0.8400	0.8604	0.8503	0.8079	0.8703	0.8361	0.7678	0.7603	0.8098	0.7901	0.8241	0.8089	0.8292	0.8543	0.8338	0.7220	0.7788	0.8076	0.7780	0.8073	0.7753	0.7529	0.8246	0.8181	0.8231	0.7724	0.7200	0.7204	0.7990	0.8076	0.8004	0.7734	0.7150	0.7277	0.8382	0.8036	0.7407	0.7568	0.6636	0.5959	0.8122	0.7458	0.7480	0.6978	0.6508	0.6335	0.7811	0.7537	0.7145	0.6667	0.6162	0.5207	0.0682	0.0720	0.0682	0.0673	0.0673	0.0675	0.0672	0.0676	0.0689	0.0679	0.0685	0.0689	0.0682	0.0680	0.0677	0.0682	0.0677	0.0675	0.0694	0.0677	0.0681	0.0677	0.0693	0.0677
70=07:11:48	61605	301	0.8414	0.8504	0.8224	0.7758	0.7844	0.8185	0.8508	0.8561	0.8222	0.8620	0.8657	0.8463	0.8119	0.8117	0.7861	0.8139	0.8193	0.7816	0.8562	0.8477	0.8411	0.8328	0.8491	0.8243	0.8610	0.8076	0.8140	0.8061	0.8094	0.7810	0.8402	0.8559	0.8215	0.8445	0.8270	0.7112	0.8078	0.8247	0.8030	0.7809	0.7619	0.7645	0.8344	0.7724	0.8076	0.7882	0.7334	0.7186	0.8604	0.7830	0.7472	0.7445	0.7570	0.7369	0.8103	0.7711	0.7677	0.7811	0.6464	0.6110	0.7652	0.7533	0.6837	0.7066	0.6698	0.6277	0.7499	0.7929	0.7523	0.6727	0.6000	0.5414	0.0679	0.0718	0.0678	0.0665	0.0669	0.0672	0.0677	0.0669	0.0686	0.0674	0.0678	0.0686	0.0677	0.0671	0.0672	0.0680	0.0676	0.0678	0.0688	0.0666	0.0678	0.0672	0.0689	0.0672
71=07:26:29	62486	300	0.8466	0.8579	0.8622	0.8230	0.8268	0.8320	0.8846	0.8868	0.8739	0.8698	0.8690	0.8597	0.8534	0.8563	0.8114	0.8365	0.8467	0.8292	0.8796	0.8811	0.8548	0.8703	0.8655	0.8233	0.8929	0.8508	0.8236	0.8147	0.8471	0.8134	0.8655	0.8586	0.8566	0.8565	0.8625	0.7219	0.8234	0.8522	0.8239	0.8208	0.8041	0.7874	0.8571	0.8382	0.8422	0.7992	0.7554	0.7407	0.8541	0.8209	0.7896	0.7914	0.7658	0.7562	0.8354	0.8109	0.7603	0.7901	0.6861	0.6199	0.8002	0.7729	0.7311	0.7111	0.6777	0.6521	0.7810	0.7931	0.7605	0.6815	0.6272	0.5289	0.0674	0.0713	0.0672	0.0659	0.0665	0.0669	0.0673	0.0670	0.0680	0.0670	0.0674	0.0684	0.0676	0.0665	0.0669	0.0676	0.0670	0.0677	0.0686	0.0670	0.0664	0.0667	0.0685	0.0670
72=10:16:27	72684	300	0.8775	0.8536	0.8364	0.8025	0.8350	0.8272	0.8801	0.8799	0.8693	0.8718	0.8394	0.8699	0.8229	0.8603	0.7835	0.8350	0.8473	0.8251	0.8492	0.8862	0.8625	0.8677	0.8509	0.8280	0.8681	0.8617	0.8378	0.8115	0.8212	0.7982	0.8637	0.8297	0.8343	0.8437	0.8573	0.7041	0.8217	0.8201	0.8178	0.8085	0.7753	0.7735	0.8533	0.8307	0.8272	0.7997	0.7560	0.7358	0.8385	0.7855	0.7804	0.7976	0.7598	0.7425	0.8137	0.8043	0.7572	0.7592	0.6641	0.6118	0.7982	0.7828	0.7296	0.6943	0.6773	0.6464	0.7685	0.7556	0.7600	0.6802	0.6178	0.5340	0.0681	0.0723	0.0677	0.0676	0.0672	0.0677	0.0670	0.0675	0.0688	0.0680	0.0683	0.0692	0.0682	0.0679	0.0677	0.0683	0.0679	0.0674	0.0694	0.0675	0.0681	0.0677	0.0691	0.0676
73=10:31:14	73570	301	0.8595	0.8728	0.8554	0.8170	0.8233	0.8398	0.8771	0.9068	0.8645	0.8769	0.8776	0.8809	0.8389	0.8566	0.8115	0.8273	0.8580	0.8179	0.8924	0.8798	0.8786	0.8613	0.8813	0.8341	0.8820	0.8337	0.8373	0.8233	0.8445	0.8057	0.8693	0.8782	0.8358	0.8806	0.8652	0.7193	0.8183	0.8434	0.8223	0.8144	0.7980	0.7867	0.8675	0.8238	0.8509	0.8021	0.7546	0.7539	0.8496	0.8075	0.7827	0.7839	0.7687	0.7481	0.8399	0.7934	0.7727	0.7797	0.6604	0.6131	0.7927	0.7798	0.7168	0.7160	0.6650	0.6552	0.7513	0.7928	0.7531	0.6989	0.6079	0.5328	0.0680	0.0717	0.0676	0.0670	0.0667	0.0666	0.0677	0.0671	0.0685	0.0674	0.0678	0.0686	0.0676	0.0675	0.0670	0.0683	0.0676	0.0680	0.0678	0.0672	0.0677	0.0673	0.0689	0.0671
74=10:45:58	74454	300	0.8825	0.8513	0.8331	0.8092	0.8282	0.8395	0.8569	0.8990	0.8567	0.8714	0.8717	0.8633	0.8249	0.8457	0.7980	0.8226	0.8511	0.8065	0.8639	0.8616	0.8747	0.8541	0.8639	0.8338	0.8700	0.8446	0.8354	0.8052	0.8232	0.7936	0.8650	0.8655	0.8167	0.8735	0.8618	0.7306	0.8168	0.8198	0.8153	0.7984	0.7781	0.7632	0.8619	0.8162	0.8378	0.7966	0.7577	0.7627	0.8524	0.7827	0.7758	0.7930	0.7655	0.7316	0.8259	0.7895	0.7689	0.7774	0.6490	0.6031	0.7871	0.7755	0.7135	0.7003	0.6716	0.6622	0.7465	0.7718	0.7457	0.6995	0.6083	0.5258	0.0676	0.0714	0.0675	0.0670	0.0659	0.0670	0.0675	0.0672	0.0685	0.0671	0.0677	0.0686	0.0676	0.0674	0.0670	0.0677	0.0674	0.0681	0.0688	0.0666	0.0676	0.0674	0.0686	0.0672
75=11:00:42	75338	303	0.8587	0.8429	0.8378	0.8145	0.8300	0.8343	0.8728	0.8910	0.8531	0.8741	0.8630	0.8628	0.8365	0.8553	0.8018	0.8315	0.8502	0.8155	0.8815	0.8721	0.8743	0.8661	0.8610	0.8395	0.8694	0.8427	0.8308	0.7983	0.8245	0.8021	0.8754	0.8561	0.8426	0.8797	0.8545	0.7274	0.8197	0.8312	0.8064	0.8105	0.7775	0.7778	0.8634	0.8347	0.8336	0.8024	0.7561	0.7731	0.8399	0.8003	0.7789	0.7922	0.7561	0.7457	0.8304	0.7933	0.7690	0.7662	0.6760	0.6012	0.8000	0.7689	0.7221	0.7053	0.6763	0.6620	0.7670	0.7833	0.7537	0.7014	0.6168	0.5239	0.0678	0.0715	0.0676	0.0670	0.0667	0.0662	0.0677	0.0673	0.0684	0.0674	0.0677	0.0686	0.0677	0.0675	0.0675	0.0679	0.0675	0.0681	0.0682	0.0672	0.0676	0.0673	0.0688	0.0670
76=11:15:25	76222	300	0.8652	0.8585	0.8391	0.7992	0.8235	0.8272	0.8802	0.8829	0.8621	0.8732	0.8570	0.8727	0.8341	0.8565	0.7965	0.8371	0.8420	0.8195	0.8604	0.8693	0.8620	0.8592	0.8565	0.8328	0.8715	0.8458	0.8323	0.8186	0.8227	0.7958	0.8644	0.8570	0.8430	0.8680	0.8649	0.7210	0.8255	0.8320	0.8145	0.8043	0.7743	0.7783	0.8570	0.8279	0.8314	0.8017	0.7551	0.7650	0.8602	0.7929	0.7689	0.7911	0.7628	0.7544	0.8229	0.7971	0.7645	0.7731	0.6743	0.6035	0.7915	0.7715	0.7259	0.7037	0.6842	0.6574	0.7657	0.7739	0.7581	0.6952	0.6105	0.5208	0.0682	0.0718	0.0677	0.0664	0.0671	0.0676	0.0677	0.0675	0.0688	0.0677	0.0680	0.0689	0.0681	0.0670	0.0674	0.0683	0.0678	0.0683	0.0691	0.0676	0.0670	0.0675	0.0691	0.0676
77=14:43:56	88732	300	0.8622	0.8631	0.8431	0.8206	0.8228	0.8275	0.8717	0.9008	0.8607	0.8740	0.8691	0.8686	0.8409	0.8556	0.8110	0.8285	0.8560	0.8199	0.8794	0.8621	0.8781	0.8582	0.8636	0.8400	0.8779	0.8379	0.8359	0.8117	0.8262	0.8051	0.8624	0.8605	0.8376	0.8741	0.8634	0.7281	0.8229	0.8270	0.8180	0.8077	0.7843	0.7754	0.8672	0.8249	0.8430	0.8121	0.7585	0.7885	0.8502	0.7916	0.7802	0.7790	0.7622	0.7494	0.8260	0.7955	0.7655	0.7712	0.6682	0.6150	0.7852	0.7731	0.7183	0.7185	0.6817	0.6633	0.7639	0.7825	0.7453	0.6955	0.6118	0.5328	0.0683	0.0718	0.0676	0.0674	0.0671	0.0675	0.0679	0.0679	0.0688	0.0676	0.0679	0.0689	0.0679	0.0677	0.0673	0.0683	0.0678	0.0684	0.0692	0.0678	0.0677	0.0670	0.0691	0.0674
78=14:58:36	89613	301	0.8649	0.8286	0.8109	0.8033	0.8272	0.8086	0.8573	0.8586	0.8444	0.8570	0.8210	0.8472	0.8123	0.8555	0.7682	0.8232	0.8339	0.8224	0.8398	0.8638	0.8424	0.8395	0.8125	0.8176	0.8698	0.8553	0.8122	0.7795	0.7867	0.7842	0.8517	0.8088	0.8375	0.8432	0.8369	0.7277	0.8065	0.7940	0.7991	0.8007	0.7552	0.7488	0.8286	0.8215	0.8059	0.8013	0.7492	0.7878	0.8330	0.7774	0.7866	0.7933	0.7399	0.7414	0.8010	0.8047	0.7614	0.7511	0.6842	0.6111	0.7967	0.7612	0.7274	0.6732	0.6780	0.6484	0.7750	0.7550	0.7520	0.6889	0.6214	0.5153	0.0680	0.0716	0.0677	0.0673	0.0667	0.0670	0.0666	0.0671	0.0683	0.0673	0.0677	0.0684	0.0675	0.0674	0.0672	0.0678	0.0667	0.0679	0.0687	0.0673	0.0675	0.0674	0.0687	0.0669
79=15:13:17	90494	300	0.8544	0.8498	0.8557	0.8174	0.8361	0.8284	0.8914	0.8934	0.8583	0.8883	0.8635	0.8677	0.8528	0.8671	0.7978	0.8441	0.8453	0.8394	0.8795	0.8848	0.8675	0.8693	0.8626	0.8387	0.8865	0.8454	0.8201	0.8111	0.8359	0.8040	0.8805	0.8524	0.8742	0.8636	0.8573	0.7376	0.8323	0.8386	0.8042	0.8151	0.7828	0.7863	0.8364	0.8368	0.8347	0.8148	0.7598	0.8106	0.8471	0.8104	0.7753	0.7914	0.7502	0.7702	0.8174	0.8029	0.7647	0.7709	0.7153	0.6180	0.7938	0.7510	0.7361	0.6983	0.6903	0.6546	0.7887	0.7789	0.7636	0.6933	0.6389	0.5286	0.0679	0.0715	0.0666	0.0671	0.0670	0.0671	0.0677	0.0672	0.0685	0.0672	0.0667	0.0684	0.0676	0.0674	0.0673	0.0679	0.0672	0.0679	0.0687	0.0672	0.0676	0.0666	0.0690	0.0670
80=15:27:58	91374	300	0.8482	0.8572	0.8207	0.7573	0.7802	0.8117	0.8659	0.8556	0.8316	0.8625	0.8491	0.8509	0.8115	0.8164	0.7838	0.8207	0.8146	0.7872	0.8424	0.8496	0.8302	0.8371	0.8577	0.8378	0.8434	0.7988	0.8197	0.8165	0.8099	0.7606	0.8257	0.8382	0.8241	0.8354	0.8354	0.7185	0.8079	0.8201	0.7908	0.7802	0.7531	0.7648	0.8337	0.7906	0.8107	0.7909	0.7428	0.7943	0.8568	0.7713	0.7267	0.7721	0.7692	0.7619	0.8162	0.7755	0.7539	0.7673	0.6670	0.6091	0.7591	0.7662	0.6936	0.7133	0.6795	0.6487	0.7344	0.7709	0.7412	0.6741	0.5976	0.5400	0.0677	0.0712	0.0670	0.0669	0.0665	0.0670	0.0660	0.0667	0.0681	0.0669	0.0674	0.0681	0.0671	0.0672	0.0670	0.0675	0.0665	0.0670	0.0682	0.0671	0.0674	0.0669	0.0685	0.0668
81=15:42:39	92255	298	0.8804	0.8586	0.8267	0.7897	0.7992	0.8263	0.8335	0.8787	0.8334	0.8476	0.8610	0.8630	0.8080	0.8247	0.7844	0.8084	0.8461	0.7754	0.8525	0.8332	0.8537	0.8235	0.8535	0.8197	0.8497	0.8229	0.8274	0.7964	0.8119	0.7755	0.8393	0.8494	0.7918	0.8632	0.8475	0.7362	0.8022	0.8182	0.7960	0.8002	0.7499	0.7733	0.8486	0.8118	0.8219	0.7875	0.7343	0.8125	0.8496	0.7824	0.7656	0.7859	0.7645	0.7369	0.8234	0.7856	0.7735	0.7760	0.6511	0.6129	0.7772	0.7782	0.6942	0.7138	0.6648	0.6656	0.7203	0.7675	0.7306	0.7022	0.6058	0.5319	0.0680	0.0717	0.0674	0.0666	0.0663	0.0672	0.0674	0.0672	0.0684	0.0673	0.0679	0.0686	0.0676	0.0673	0.0670	0.0681	0.0674	0.0683	0.0688	0.0664	0.0676	0.0674	0.0687	0.0670
82=15:57:20	93136	301	0.8480	0.8623	0.8367	0.7877	0.7966	0.8158	0.8761	0.8543	0.8367	0.8581	0.8470	0.8457	0.8319	0.8294	0.7962	0.8317	0.8230	0.8108	0.8547	0.8610	0.8307	0.8394	0.8363	0.8164	0.8806	0.8147	0.8179	0.8184	0.8192	0.7782	0.8425	0.8479	0.8408	0.8502	0.8461	0.7317	0.8123	0.8281	0.8004	0.7850	0.7703	0.7654	0.8401	0.8042	0.8201	0.7911	0.7449	0.8063	0.8563	0.7950	0.7588	0.7609	0.7586	0.7645	0.8176	0.7884	0.7619	0.7825	0.6884	0.6197	0.7716	0.7535	0.7092	0.7153	0.6886	0.6501	0.7634	0.7761	0.7507	0.6862	0.6214	0.5321	0.0673	0.0710	0.0668	0.0665	0.0661	0.0665	0.0665	0.0656	0.0678	0.0668	0.0673	0.0680	0.0669	0.0667	0.0667	0.0672	0.0656	0.0671	0.0680	0.0665	0.0671	0.0664	0.0682	0.0663
83=16:12:00	94017	301	0.8602	0.8371	0.8530	0.8300	0.8316	0.8157	0.8642	0.8949	0.8528	0.8798	0.8570	0.8544	0.8431	0.8665	0.8073	0.8188	0.8459	0.8301	0.8755	0.8677	0.8684	0.8654	0.8574	0.8225	0.8903	0.8534	0.8079	0.7875	0.8410	0.8066	0.8740	0.8537	0.8329	0.8856	0.8495	0.7504	0.8101	0.8377	0.7977	0.8254	0.7835	0.7801	0.8375	0.8456	0.8246	0.7975	0.7475	0.8588	0.8325	0.8165	0.7972	0.7908	0.7378	0.7400	0.8347	0.7920	0.7784	0.7720	0.6973	0.6165	0.8092	0.7623	0.7366	0.7152	0.6608	0.6736	0.7638	0.7772	0.7353	0.7065	0.6300	0.5218	0.0681	0.0719	0.0679	0.0672	0.0671	0.0669	0.0678	0.0676	0.0686	0.0675	0.0681	0.0686	0.0678	0.0676	0.0674	0.0681	0.0675	0.0671	0.0688	0.0675	0.0678	0.0674	0.0692	0.0673
84=16:26:41	94898	301	0.8586	0.8376	0.8424	0.8225	0.8388	0.8275	0.8790	0.8937	0.8683	0.8769	0.8644	0.8727	0.8422	0.8632	0.7953	0.8318	0.8500	0.8319	0.8699	0.8779	0.8650	0.8580	0.8492	0.8344	0.8819	0.8523	0.8205	0.8025	0.8290	0.8063	0.8794	0.8538	0.8630	0.8710	0.8690	0.7379	0.8126	0.8255	0.8040	0.8154	0.7842	0.7786	0.8449	0.8318	0.8315	0.8012	0.7535	0.8585	0.8335	0.8096	0.7958	0.7978	0.7511	0.7595	0.8236	0.8079	0.7686	0.7714	0.7065	0.6283	0.8013	0.7609	0.7343	0.6993	0.6842	0.6663	0.7821	0.7667	0.7532	0.6937	0.6403	0.5327	0.0675	0.0714	0.0684	0.0669	0.0665	0.0668	0.0673	0.0669	0.0675	0.0667	0.0675	0.0682	0.0675	0.0669	0.0661	0.0675	0.0671	0.0679	0.0684	0.0670	0.0675	0.0667	0.0687	0.0668
85=16:41:22	95779	298	0.8234	0.8373	0.8407	0.7735	0.7644	0.7792	0.8606	0.8761	0.8070	0.8650	0.8396	0.8583	0.8366	0.8195	0.7849	0.7991	0.7994	0.8047	0.8550	0.8366	0.8248	0.8539	0.8567	0.8160	0.8730	0.7897	0.7694	0.7914	0.8300	0.7682	0.8105	0.8036	0.8339	0.8336	0.8048	0.7312	0.7813	0.8197	0.7683	0.7768	0.7631	0.7545	0.7891	0.7973	0.8032	0.7788	0.7206	0.8424	0.8448	0.8054	0.7436	0.7338	0.7173	0.7561	0.8179	0.7661	0.7334	0.7489	0.7015	0.6036	0.7764	0.7237	0.7274	0.7175	0.6704	0.6423	0.7674	0.7728	0.7285	0.6692	0.6282	0.5176	0.0675	0.0714	0.0674	0.0670	0.0665	0.0670	0.0674	0.0667	0.0683	0.0673	0.0678	0.0682	0.0674	0.0675	0.0670	0.0672	0.0666	0.0675	0.0687	0.0670	0.0674	0.0668	0.0688	0.0667
86=16:56:03	96659	300	0.8668	0.8376	0.8392	0.8301	0.8410	0.8197	0.8527	0.8978	0.8426	0.8740	0.8484	0.8638	0.8331	0.8597	0.7915	0.8136	0.8476	0.8271	0.8736	0.8646	0.8701	0.8476	0.8380	0.8139	0.8863	0.8532	0.8197	0.7865	0.8230	0.8040	0.8702	0.8437	0.8152	0.8692	0.8417	0.7414	0.8200	0.8273	0.8031	0.8240	0.7785	0.7700	0.8421	0.8177	0.8242	0.8053	0.7654	0.8983	0.8333	0.8052	0.7943	0.8069	0.7558	0.7433	0.8281	0.7972	0.7811	0.7728	0.6899	0.6249	0.8041	0.7763	0.7311	0.7056	0.6669	0.6770	0.7636	0.7804	0.7410	0.7066	0.6299	0.5163	0.0680	0.0715	0.0675	0.0672	0.0669	0.0668	0.0675	0.0673	0.0685	0.0669	0.0679	0.0686	0.0676	0.0674	0.0669	0.0678	0.0674	0.0679	0.0689	0.0673	0.0676	0.0671	0.0687	0.0670
87=17:10:44	97540	300	0.8466	0.8265	0.8537	0.8236	0.8326	0.8071	0.8713	0.8820	0.8308	0.8768	0.8385	0.8539	0.8492	0.8645	0.8073	0.8320	0.8344	0.8365	0.8656	0.8618	0.8527	0.8658	0.8420	0.8249	0.8950	0.8375	0.8014	0.7846	0.8351	0.8039	0.8734	0.8380	0.8426	0.8632	0.8373	0.7409	0.8107	0.8370	0.7991	0.8156	0.7815	0.7813	0.8375	0.8285	0.8246	0.8035	0.7546	0.8987	0.8404	0.8190	0.7838	0.7778	0.7378	0.7508	0.8222	0.7911	0.7754	0.7673	0.7093	0.6162	0.8003	0.7533	0.7353	0.7155	0.6758	0.6600	0.7758	0.7749	0.7460	0.7022	0.6461	0.5170	0.0680	0.0715	0.0671	0.0669	0.0667	0.0670	0.0677	0.0675	0.0684	0.0673	0.0673	0.0684	0.0676	0.0666	0.0672	0.0678	0.0674	0.0679	0.0688	0.0671	0.0668	0.0669	0.0689	0.0670
88=17:25:24	98421	301	0.8683	0.8625	0.8378	0.7843	0.8189	0.8347	0.8809	0.8897	0.8443	0.8778	0.8527	0.8545	0.8285	0.8467	0.8007	0.8405	0.8441	0.8151	0.8811	0.8734	0.8658	0.8567	0.8532	0.8428	0.8741	0.8363	0.8470	0.8236	0.8420	0.7831	0.8714	0.8567	0.8300	0.8920	0.8403	0.7460	0.7988	0.8335	0.7806	0.8171	0.7419	0.7802	0.8217	0.8265	0.8118	0.8070	0.7397	0.9014	0.8373	0.7959	0.7701	0.7912	0.7584	0.7539	0.8397	0.7685	0.7813	0.7624	0.6986	0.6121	0.8051	0.7697	0.7138	0.7282	0.6620	0.6830	0.7424	0.7841	0.7136	0.7024	0.6114	0.5246	0.0679	0.0716	0.0675	0.0671	0.0669	0.0675	0.0675	0.0663	0.0684	0.0674	0.0680	0.0686	0.0676	0.0675	0.0674	0.0678	0.0670	0.0680	0.0690	0.0672	0.0679	0.0671	0.0689	0.0672
89=17:40:05	99302	298	0.8614	0.8127	0.8073	0.8034	0.8220	0.8085	0.8543	0.8610	0.8557	0.8435	0.8342	0.8411	0.8112	0.8544	0.7791	0.8149	0.8345	0.8139	0.8271	0.8420	0.8437	0.8511	0.8238	0.8177	0.8730	0.8513	0.8093	0.7708	0.8002	0.7914	0.8573	0.8227	0.8373	0.8455	0.8479	0.7350	0.7989	0.7937	0.7890	0.7958	0.7726	0.7464	0.8372	0.8244	0.8130	0.7826	0.7417	0.8910	0.8266	0.7711	0.7897	0.7947	0.7458	0.7391	0.8068	0.8029	0.7492	0.7511	0.6926	0.6148	0.8007	0.7807	0.7283	0.6844	0.6775	0.6580	0.7580	0.7278	0.7452	0.6875	0.6312	0.5138	0.0677	0.0711	0.0674	0.0670	0.0667	0.0667	0.0666	0.0669	0.0682	0.0670	0.0676	0.0683	0.0675	0.0673	0.0670	0.0675	0.0672	0.0668	0.0686	0.0670	0.0677	0.0671	0.0684	0.0671
90=17:54:46	100183	301	0.8598	0.8588	0.8485	0.8077	0.8361	0.8228	0.8921	0.8845	0.8525	0.8839	0.8465	0.8708	0.8451	0.8672	0.7940	0.8447	0.8401	0.8402	0.8626	0.8894	0.8600	0.8633	0.8412	0.8387	0.8811	0.8536	0.8301	0.8195	0.8206	0.7897	0.8767	0.8469	0.8668	0.8456	0.8562	0.7358	0.8274	0.8330	0.8162	0.8126	0.7782	0.7765	0.8321	0.8195	0.8197	0.8053	0.7582	0.9094	0.8567	0.8008	0.7767	0.7974	0.7577	0.7691	0.8099	0.7963	0.7555	0.7682	0.7220	0.6357	0.7921	0.7594	0.7413	0.6998	0.6987	0.6611	0.7928	0.7674	0.7666	0.6837	0.6402	0.5253	0.0684	0.0719	0.0678	0.0674	0.0673	0.0670	0.0679	0.0675	0.0688	0.0675	0.0680	0.0689	0.0679	0.0677	0.0675	0.0680	0.0674	0.0675	0.0688	0.0675	0.0679	0.0675	0.0690	0.0674
91=18:09:27	101063	301	0.8772	0.8575	0.8208	0.7780	0.8134	0.8290	0.8603	0.8803	0.8257	0.8667	0.8458	0.8592	0.8184	0.8436	0.7925	0.8303	0.8468	0.8047	0.8578	0.8601	0.8546	0.8278	0.8396	0.8252	0.8756	0.8385	0.8446	0.8135	0.8201	0.7723	0.8574	0.8414	0.8367	0.8608	0.8451	0.7425	0.8249	0.8302	0.8103	0.8164	0.7575	0.7842	0.8413	0.8299	0.8235	0.8234	0.7608	0.9285	0.8653	0.7807	0.7557	0.7936	0.7774	0.7660	0.8216	0.7885	0.7805	0.7610	0.6951	0.6239	0.7875	0.7829	0.7115	0.7170	0.6954	0.6803	0.7535	0.7775	0.7494	0.6893	0.6214	0.5352	0.0683	0.0718	0.0677	0.0674	0.0672	0.0673	0.0677	0.0674	0.0682	0.0677	0.0680	0.0689	0.0680	0.0678	0.0675	0.0671	0.0677	0.0682	0.0689	0.0675	0.0679	0.0674	0.0692	0.0673
92=18:24:08	101944	301	0.8709	0.8417	0.7883	0.7662	0.8003	0.8177	0.8581	0.8387	0.8572	0.8639	0.8295	0.8492	0.7966	0.8187	0.7616	0.8166	0.8173	0.8011	0.8303	0.8716	0.8437	0.8483	0.8340	0.8355	0.8331	0.8396	0.8388	0.8028	0.7839	0.7841	0.8383	0.8482	0.8121	0.8158	0.8585	0.7295	0.8228	0.8008	0.8233	0.7848	0.7794	0.7564	0.8675	0.7869	0.8205	0.7741	0.7701	0.9250	0.8603	0.7653	0.7612	0.8047	0.7816	0.7509	0.7913	0.7980	0.7452	0.7860	0.6748	0.6286	0.7593	0.7801	0.7058	0.6912	0.6883	0.6479	0.7467	0.7483	0.7616	0.6839	0.6264	0.5527	0.0684	0.0721	0.0681	0.0676	0.0672	0.0671	0.0682	0.0676	0.0692	0.0676	0.0682	0.0692	0.0682	0.0683	0.0680	0.0686	0.0679	0.0686	0.0684	0.0675	0.0683	0.0678	0.0694	0.0678
93=18:38:48	102825	300	0.8384	0.8648	0.8514	0.8101	0.7940	0.8137	0.8805	0.8546	0.8476	0.8227	0.8634	0.8306	0.8411	0.8368	0.8065	0.8228	0.8206	0.8183	0.8526	0.8490	0.8354	0.8422	0.8389	0.8034	0.8866	0.8285	0.7995	0.8086	0.8195	0.7955	0.8214	0.8428	0.8366	0.8360	0.8493	0.7575	0.7967	0.8244	0.8054	0.7894	0.7900	0.7484	0.8501	0.8000	0.8480	0.7941	0.7627	0.9490	0.8407	0.8074	0.7792	0.7675	0.7595	0.7576	0.8255	0.8030	0.7481	0.7979	0.6971	0.6367	0.7846	0.7513	0.7240	0.7217	0.6913	0.6568	0.7805	0.7834	0.7576	0.6848	0.6398	0.5519	0.0680	0.0717	0.0675	0.0671	0.0660	0.0674	0.0676	0.0674	0.0687	0.0675	0.0678	0.0691	0.0678	0.0676	0.0673	0.0680	0.0675	0.0683	0.0688	0.0671	0.0677	0.0672	0.0689	0.0673
94=18:53:29	103706	301	0.8700	0.8458	0.8494	0.8347	0.8330	0.8272	0.8779	0.8963	0.8770	0.8697	0.8551	0.8706	0.8463	0.8698	0.8062	0.8275	0.8496	0.8307	0.8674	0.8729	0.8702	0.8795	0.8664	0.8365	0.8923	0.8569	0.8229	0.8052	0.8293	0.8208	0.8576	0.8653	0.8452	0.8730	0.8714	0.7570	0.8145	0.8201	0.8043	0.8082	0.7946	0.7633	0.8687	0.8195	0.8387	0.7863	0.7708	0.9808	0.8448	0.8084	0.7985	0.7872	0.7532	0.7544	0.8276	0.8135	0.7500	0.7868	0.6959	0.6336	0.8041	0.7745	0.7365	0.7194	0.6826	0.6750	0.7715	0.7655	0.7471	0.7017	0.6459	0.5417	0.0681	0.0718	0.0681	0.0673	0.0670	0.0676	0.0678	0.0670	0.0678	0.0674	0.0681	0.0687	0.0679	0.0677	0.0675	0.0673	0.0674	0.0681	0.0692	0.0675	0.0682	0.0673	0.0692	0.0670
95=19:08:10	104587	301	0.8477	0.8565	0.8611	0.8262	0.8295	0.8299	0.8881	0.8940	0.8611	0.8826	0.8693	0.8741	0.8536	0.8592	0.8053	0.8370	0.8424	0.8322	0.8825	0.8745	0.8580	0.8689	0.8628	0.8462	0.8904	0.8506	0.8262	0.8128	0.8317	0.8149	0.8710	0.8672	0.8600	0.8760	0.8605	0.7555	0.8243	0.8440	0.8187	0.8166	0.7999	0.7749	0.8672	0.8320	0.8504	0.8051	0.7634	0.9873	0.8506	0.8178	0.7950	0.7895	0.7678	0.7702	0.8307	0.8044	0.7715	0.7861	0.7111	0.6359	0.7943	0.7609	0.7297	0.7127	0.6915	0.6649	0.7789	0.7811	0.7553	0.6892	0.6349	0.5447	0.0689	0.0723	0.0685	0.0679	0.0679	0.0671	0.0685	0.0680	0.0692	0.0682	0.0688	0.0695	0.0685	0.0683	0.0680	0.0686	0.0683	0.0689	0.0692	0.0680	0.0686	0.0679	0.0697	0.0680
