# Supplementary material for: Systematic Prediction of Antifungal Drug Synergy by Chemogenomic Screening in Saccharomyces cerevisiae
Source: Front Fungal Biol. 2021 Jul 2;2:683414. doi: 10.3389/ffunb.2021.683414 (PMC10512392; doi:10.3389/ffunb.2021.683414)
Supplement: Supplementary file 1 [file Data_Sheet_1.ZIP › Supplementary data/Sypplementary_data_1_(Drug_synergy_assays)/Mic_VS_Mic & Beav_VS_Beav(repeat)_ps1_A_96_T_21.txt]

[config file info]
last_write=07:07:17_18:26:07
last write=07:07:18_17:03:47
[Run_Parameters]
Instrument=Tecan_21
Ini_Names=Read_Reps,Delid,Save_Data_File,Start_Time_Now
barcode_drug_plate=201401
user=asmith
Plate_Size=96
Plate_Type=NUN96ft.pdf
Samples_to_Run=6
Overlay_Size=48
Drug_Plate=none
Plate_Quarter=none
run_ID=none
run_plate_repeat=1
Read_Reps=95
Read_Modes=Absorbance
Read_Flor_Every=2
Max_Delta_OD=0.500000
Well_By_Row_Col=none
Reorder_Map=Order_Strings_Not,0
Tip_Vol=200
OD_to_Innoc=0.100,0.100,0.380,0.380,0.380,0.380,0.760,0.760,0.100,0.100,0.380,0.380,0.380,0.380,0.760,0.760,0.100,0.100,0.380,0.380,0.380,0.380,0.760,0.760,0.100,0.100,0.380,0.380,0.380,0.380,0.760,0.760,0.100,0.100,0.380,0.380,0.380,0.380,0.760,0.760,0.100,0.100,0.380,0.380,0.380,0.380,0.760,0.760
Absorption_Max=.3
OD_to_Save=0.100,0.100,0.380,0.380,0.380,0.380,0.760,0.760,0.100,0.100,0.380,0.380,0.380,0.380,0.760,0.760,0.100,0.100,0.380,0.380,0.380,0.380,0.760,0.760,0.100,0.100,0.380,0.380,0.380,0.380,0.760,0.760,0.100,0.100,0.380,0.380,0.380,0.380,0.760,0.760,0.100,0.100,0.380,0.380,0.380,0.380,0.760,0.760
OD_to_Dilute=0.100
Save_Sample_Vol=180
Save_Sample_Reps=2
Innoc_Vol=184,184,46,46,46,46,0,0,184,184,46,46,46,46,0,0,184,184,46,46,46,46,0,0,184,184,46,46,46,46,0,0,184,184,46,46,46,46,0,0,184,184,46,46,46,46,0,0
Dilute_Vol=23,23,23,23,23,23,23,23,23,23,23,23,23,23,23,23,23,23,23,23,23,23,23,23,23,23,23,23,23,23,23,23,23,23,23,23,23,23,23,23,23,23,23,23,23,23,23,23
Save_Vol=800,800,800,800,800,800,800,800,800,800,800,800,800,800,800,800,800,800,800,800,800,800,800,800,800,800,800,800,800,800,800,800,800,800,800,800,800,800,800,800,800,800,800,800,800,800,800,800
Reference_Vol=100,100,100,100,100,100,100,100,100,100,100,100,100,100,100,100,100,100,100,100,100,100,100,100,100,100,100,100,100,100,100,100,100,100,100,100,100,100,100,100,100,100,100,100,100,100,100,100,100,100,100,100,100,100,100,100,100,100,100,100,100,100,100,100,100,100,100,100,100,100,100,100,100,100,100,100,100,100,100,100,100,100,100,100,100,100,100,100,100,100,100,100,100,100,100,100
Read_to_Innoc=20,20,20,20,20,20,20,20,20,20,20,20,20,20,20,20,20,20,20,20,20,20,20,20,20,20,20,20,20,20,20,20,20,20,20,20,20,20,20,20,20,20,20,20,20,20,20,20
Read_to_Dilute=26,26,26,26,26,26,26,26,26,26,26,26,26,26,26,26,26,26,26,26,26,26,26,26,26,26,26,26,26,26,26,26,26,26,26,26,26,26,26,26,26,26,26,26,26,26,26,26
Read_to_Save=20,20,20,20,20,20,20,20,20,20,20,20,20,20,20,20,20,20,20,20,20,20,20,20,20,20,20,20,20,20,20,20,20,20,20,20,20,20,20,20,20,20,20,20,20,20,20,20
Innoc_Target_Map=1,2,3,4,5,6,7,8,9,10,11,12,13,14,15,16,17,18,19,20,21,22,23,24,25,26,27,28,29,30,31,32,33,34,35,36,37,38,39,40,41,42,43,44,45,46,47,48
Pipet_Trigger=OD_Save_Innoc
Pipet_Volume_Adj=Con_OD_Save
Delid=no
Pre_Init=yes
Talk_To_ProMax=no
Time_Out_Time=1050
Wait_While_Busy=yes
Idle_Time=2
Screen_Run_Type=pre_screen_1
Spect_Protocol=15m
Spec_Run_File=GG_PB_Voyage.pda
Spec_Assay_File=""
Save_Data_File=17_07_07_MicvsMic_BeavvsBeav_repeat_ps1_A_96_T_21.txt
Working_Dir=C%3A\\Users\\Growth_Data
Run_Control_Dir=C%3A\\Users\\Yeast_Run_Files
Tracking_Dir=""
Track_File=201401_data_track.txt
Save_Run_Data_Flag=yes
Set_Incubator_Temp=30.0
Base_Line_Flag=atstart_minimum
Pipet_Cycles_Before_Save=20
Time_Point_Save=wellmap
Innoc_Direction=down
Wells_In_Use=111111111111111111111111111111111111111111111111
Save_Sample_Map=111111001111110011111100111111001111110011111100
Sections_to_Run=0
Rows_per_Section=8
Start_Sections_Row=1
MultiProbe_Run_File=""
Multiprobe_Run_Dialogue=yes
Comments=no%20comment
Target_Temp=300
Temp_Control=On
Delta_Temp=10
ReadMode=Absorbance,Bottom
ExcitationFilter=485,
EmissionFilter=535,
MeasurementFilter=595
ReadsPerWellNumber=1,1
ShakeDuration=800,0
GainMode=Manual
PdfName=NUN96ft.pdf
Gain=50,50
Add_Drug_Map=1,1,1,1,1,1,1,1,1,1,1,1,1,1,1,1,1,1,1,1,1,1,1,1,1,1,1,1,1,1,1,1,1,1,1,1,1,1,1,1,1,1,1,1,1,1,1,1
Add_Drug_Vol=7,7,7,7,7,7,7,7,7,7,7,7,7,7,7,7,7,7,7,7,7,7,7,7,7,7,7,7,7,7,7,7,7,7,7,7,7,7,7,7,7,7,7,7,7,7,7,7
Innoc_Map=111011101110111011101110111011101110111011101110111011101110111011101110111011101110111011101110
Dilute_Map=111111111111111111111111111111111111111111111111111111111111111111111111111111111111111111111111
data_file_name=iS_1_48.txt
barcode=""
Hit_Call_Threshold=1.000000
Reference_Well=A01
WT_Ref_Well=0
Project_Name=test
Pipet_Gens_Point=5.00,10.00,15.00,20.00,5.00,10.00,15.00,20.00,5.00,10.00,15.00,20.00,5.00,10.00,15.00,20.00,5.00,10.00,15.00,20.00,5.00,10.00,15.00,20.00,5.00,10.00,15.00,20.00,5.00,10.00,15.00,20.00,5.00,10.00,15.00,20.00,5.00,10.00,15.00,20.00,5.00,10.00,15.00,20.00,5.00,10.00,15.00,20.00,
Shake_Divisor=1
data_handling=file_&_DB_&_auto_analysis
time_frm_freezer=-1.00
gens_frm_freezer=-1.00
Well_Vol=100
Parent_ID=""
Units=%
Quarter=A
media_name=ypd
Save_Mode=one_to_one
Consolidate_Save_Map=1,2,3,4,5,6,7,8,9,10,11,12,13,14,15,16,17,18,19,20,21,22,23,24,25,26,27,28,29,30,31,32,33,34,35,36,37,38,39,40,41,42,43,44,45,46,47,48
Add_Drug_at_Start_Map=000000000000000000000000000000000000000000000000000
Add_Drug_Labware=add_drug_48
Max_Dynam_OD_Change=0.05
Reads_After_Pipet=1
Ref_Type=single_ref
Read_to_Add_Drug_at_Start=0
Send_Email_at_Pipet=no_email
Strain_Name=""
Media=ypd
drug_vol=2.00
Drug_Name=""
Drug_Conc=2
Innoc_Conc=""
Strain_Plate=none
ShakeIntensity=High
ShakeMode=Orbital
NumberOfFlashes=1
PartOfPlate=0
MovePlateOutAfterMeasurement=0
IntegrationLagTime=0
IntegrationTime=100
DelayMoveFlashFluorescence=0
[Drug_Data]
Drug_Plate=none
Strain_Plate=none
Media=ypd
Drug_Name=nd,nd,nd,nd,nd,nd,nd,nd,nd,nd,nd,nd,nd,nd,nd,nd,nd,nd,nd,nd,nd,nd,nd,nd,nd,nd,nd,nd,nd,nd,nd,nd,nd,nd,nd,nd,nd,nd,nd,nd,nd,nd,nd,nd,nd,nd,nd,nd,nd,nd,nd,nd,nd,nd,nd,nd,nd,nd,nd,nd,nd,nd,nd,nd,nd,nd,nd,nd,nd,nd,nd,nd,nd,nd,nd,nd,nd,nd,nd,nd,nd,nd,nd,nd,nd,nd,nd,nd,nd,nd,nd,nd,nd,nd,nd,nd
Strain_Name=ud
Drug_Conc=""
Innoc_Conc=0.06250,0.06250,0.06250,0.06250,0.06250,0.06250,0.06250,0.06250,0.06250,0.06250,0.06250,0.06250,0.06250,0.06250,0.06250,0.06250,0.06250,0.06250,0.06250,0.06250,0.06250,0.06250,0.06250,0.06250,0.06250,0.06250,0.06250,0.06250,0.06250,0.06250,0.06250,0.06250,0.06250,0.06250,0.06250,0.06250,0.06250,0.06250,0.06250,0.06250,0.06250,0.06250,0.06250,0.06250,0.06250,0.06250,0.06250,0.06250,0.06250,0.06250,0.06250,0.06250,0.06250,0.06250,0.06250,0.06250,0.06250,0.06250,0.06250,0.06250,0.06250,0.06250,0.06250,0.06250,0.06250,0.06250,0.06250,0.06250,0.06250,0.06250,0.06250,0.06250,0.06250,0.06250,0.06250,0.06250,0.06250,0.06250,0.06250,0.06250,0.06250,0.06250,0.06250,0.06250,0.06250,0.06250,0.06250,0.06250,0.06250,0.06250,0.06250,0.06250,0.06250,0.06250,0.06250,0.06250
Run_ID=none
Plate_Quarter=A
Units=%,%,%,%,%,%,%,%,%,%,%,%,%,%,%,%,%,%,%,%,%,%,%,%,%,%,%,%,%,%,%,%,%,%,%,%,%,%,%,%,%,%,%,%,%,%,%,%,%,%,%,%,%,%,%,%,%,%,%,%,%,%,%,%,%,%,%,%,%,%,%,%,%,%,%,%,%,%,%,%,%,%,%,%,%,%,%,%,%,%,%,%,%,%,%,%
Parent_ID=""
Project_Name=test
Strain_Backgrnd=0,0,0,0,0,0,0,0,0,0,0,0,0,0,0,0,0,0,0,0,0,0,0,0,0,0,0,0,0,0,0,0,0,0,0,0,0,0,0,0,0,0,0,0,0,0,0,0,0,0,0,0,0,0,0,0,0,0,0,0,0,0,0,0,0,0,0,0,0,0,0,0,0,0,0,0,0,0,0,0,0,0,0,0,0,0,0,0,0,0,0,0,0,0,0,0
Well_Vol=100,100,100,100,100,100,100,100,100,100,100,100,100,100,100,100,100,100,100,100,100,100,100,100,100,100,100,100,100,100,100,100,100,100,100,100,100,100,100,100,100,100,100,100,100,100,100,100,100,100,100,100,100,100,100,100,100,100,100,100,100,100,100,100,100,100,100,100,100,100,100,100,100,100,100,100,100,100,100,100,100,100,100,100,100,100,100,100,100,100,100,100,100,100,100,100
time_frm_freezer=-1.00
gens_frm_freezer=-1.00
user=asmith
Strain_Pool=ud,ud,ud,ud,ud,ud,ud,ud,ud,ud,ud,ud,ud,ud,ud,ud,ud,ud,ud,ud,ud,ud,ud,ud,ud,ud,ud,ud,ud,ud,ud,ud,ud,ud,ud,ud,ud,ud,ud,ud,ud,ud,ud,ud,ud,ud,ud,ud,ud,ud,ud,ud,ud,ud,ud,ud,ud,ud,ud,ud,ud,ud,ud,ud,ud,ud,ud,ud,ud,ud,ud,ud,ud,ud,ud,ud,ud,ud,ud,ud,ud,ud,ud,ud,ud,ud,ud,ud,ud,ud,ud,ud,ud,ud,ud,ud
Well_Alias=A01,A02,A03,A04,A05,A06,A07,A08,A09,A10,A11,A12,B01,B02,B03,B04,B05,B06,B07,B08,B09,B10,B11,B12,C01,C02,C03,C04,C05,C06,C07,C08,C09,C10,C11,C12,D01,D02,D03,D04,D05,D06,D07,D08,D09,D10,D11,D12,E01,E02,E03,E04,E05,E06,E07,E08,E09,E10,E11,E12,F01,F02,F03,F04,F05,F06,F07,F08,F09,F10,F11,F12,G01,G02,G03,G04,G05,G06,G07,G08,G09,G10,G11,G12,H01,H02,H03,H04,H05,H06,H07,H08,H09,H10,H11,H12
Well_Pos=1,2,3,4,5,6,7,8,9,10,11,12,13,14,15,16,17,18,19,20,21,22,23,24,25,26,27,28,29,30,31,32,33,34,35,36,37,38,39,40,41,42,43,44,45,46,47,48,49,50,51,52,53,54,55,56,57,58,59,60,61,62,63,64,65,66,67,68,69,70,71,72,73,74,75,76,77,78,79,80,81,82,83,84,85,86,87,88,89,90,91,92,93,94,95,96
position=A01,A02,A03,A04,A05,A06,A07,A08,A09,A10,A11,A12,B01,B02,B03,B04,B05,B06,B07,B08,B09,B10,B11,B12,C01,C02,C03,C04,C05,C06,C07,C08,C09,C10,C11,C12,D01,D02,D03,D04,D05,D06,D07,D08,D09,D10,D11,D12,E01,E02,E03,E04,E05,E06,E07,E08,E09,E10,E11,E12,F01,F02,F03,F04,F05,F06,F07,F08,F09,F10,F11,F12,G01,G02,G03,G04,G05,G06,G07,G08,G09,G10,G11,G12,H01,H02,H03,H04,H05,H06,H07,H08,H09,H10,H11,H12
[Runtime_State]
Instrument=Tecan_21
Start_Time_Now=3.2675524494E+9
Reads_Completed=95
Innoc_Direction=down
Wells_In_Use=111111111111111111111111111111111111111111111111111111111111111111111111111111111111111111111111
Innoc_Map=111111111111111111111111111111111111111111111111111111111111111111111111111111111111000000000000
Dilute_Map=111111111111111111111111111111111111111111111111111111111111111111111111111111111111111111111111
Save_Sample_Map=000000000000000000000000000000000000000000000000010000000100000001000000010000000100000001000000
Current_OD=1.052,0.871,0.863,0.827,0.788,1.057,0.921,0.945,0.909,0.965,0.964,1.001,0.848,0.800,0.764,0.760,0.748,0.926,0.924,0.934,0.980,0.968,0.950,0.983,0.849,1.010,0.736,0.881,0.757,0.825,1.191,0.946,0.970,1.001,1.210,0.988,0.845,0.739,0.924,0.845,0.729,0.839,1.160,1.000,0.963,0.953,0.947,1.165,0.837,0.740,0.747,0.889,0.722,0.762,0.932,0.951,0.966,0.910,1.001,0.934,0.826,0.768,0.720,0.791,0.644,0.616,0.924,1.196,0.926,0.995,0.936,0.939,0.064,0.065,0.064,0.065,0.065,0.065,0.065,0.065,0.064,0.065,0.065,0.066,0.064,0.065,0.065,0.064,0.067,0.064,0.064,0.065,0.065,0.065,0.066,0.066
Bckgrnd_OD=0.094,0.084,0.084,0.084,0.084,0.083,0.082,0.080,0.081,0.083,0.081,0.085,0.080,0.082,0.081,0.083,0.083,0.083,0.081,0.081,0.082,0.082,0.082,0.083,0.100,0.081,0.082,0.083,0.085,0.082,0.083,0.082,0.081,0.083,0.083,0.085,0.081,0.081,0.082,0.081,0.081,0.082,0.082,0.081,0.081,0.082,0.082,0.082,0.105,0.081,0.082,0.084,0.085,0.083,0.082,0.083,0.083,0.084,0.085,0.087,0.080,0.082,0.082,0.083,0.083,0.082,0.082,0.082,0.082,0.082,0.084,0.083,0.064,0.064,0.063,0.063,0.063,0.064,0.064,0.064,0.063,0.063,0.064,0.065,0.064,0.064,0.064,0.064,0.065,0.063,0.064,0.064,0.063,0.064,0.065,0.065
Mapped=111111111111110011111111111111111111111111111111111111111111111111111111111111111111111111111111
Pipet_Completed=000000000000000000000000000000000000000000000000000000000000000000000000000000000000000000000000
Innoc_Completed=0,0,0,0,0,0,0,0,0,0,0,0,0,0,0,0,0,0,0,0,0,0,0,0,0,0,0,0,0,0,0,0,0,0,0,0,0,0,0,0,0,0,0,0,0,0,0,0,0,0,0,0,0,0,0,0,0,0,0,0,0,0,0,0,0,0,0,0,0,0,0,0,0,0,0,0,0,0,0,0,0,0,0,0,0,0,0,0,0,0,0,0,0,0,0,0
Save_Completed=0,0,0,0,0,0,0,0,0,0,0,0,0,0,0,0,0,0,0,0,0,0,0,0,0,0,0,0,0,0,0,0,0,0,0,0,0,0,0,0,0,0,0,0,0,0,0,0,0,0,0,0,0,0,0,0,0,0,0,0,0,0,0,0,0,0,0,0,0,0,0,0,0,0,0,0,0,0,0,0,0,0,0,0,0,0,0,0,0,0,0,0,0,0,0,0
Pipeted_At=0,0,0,0,0,0,0,0,0,0,0,0,0,0,0,0,0,0,0,0,0,0,0,0,0,0,0,0,0,0,0,0,0,0,0,0,0,0,0,0,0,0,0,0,0,0,0,0,0,0,0,0,0,0,0,0,0,0,0,0,0,0,0,0,0,0,0,0,0,0,0,0,0,0,0,0,0,0,0,0,0,0,0,0,0,0,0,0,0,0,0,0,0,0,0,0
Pipeted_OD=0,0,0,0,0,0,0,0,0,0,0,0,0,0,0,0,0,0,0,0,0,0,0,0,0,0,0,0,0,0,0,0,0,0,0,0,0,0,0,0,0,0,0,0,0,0,0,0,0,0,0,0,0,0,0,0,0,0,0,0,0,0,0,0,0,0,0,0,0,0,0,0,0,0,0,0,0,0,0,0,0,0,0,0,0,0,0,0,0,0,0,0,0,0,0,0
Dilutes_Completed=0,0,0,0,0,0,0,0,0,0,0,0,0,0,0,0,0,0,0,0,0,0,0,0,0,0,0,0,0,0,0,0,0,0,0,0,0,0,0,0,0,0,0,0,0,0,0,0,0,0,0,0,0,0,0,0,0,0,0,0,0,0,0,0,0,0,0,0,0,0,0,0,0,0,0,0,0,0,0,0,0,0,0,0,0,0,0,0,0,0,0,0,0,0,0,0
Time_At_Innoc=0,0,0,0,0,0,0,0,0,0,0,0,0,0,0,0,0,0,0,0,0,0,0,0,0,0,0,0,0,0,0,0,0,0,0,0,0,0,0,0,0,0,0,0,0,0,0,0,0,0,0,0,0,0,0,0,0,0,0,0,0,0,0,0,0,0,0,0,0,0,0,0,0,0,0,0,0,0,0,0,0,0,0,0,0,0,0,0,0,0,0,0,0,0,0,0
Time_At_Save=0,0,0,0,0,0,0,0,0,0,0,0,0,0,0,0,0,0,0,0,0,0,0,0,0,0,0,0,0,0,0,0,0,0,0,0,0,0,0,0,0,0,0,0,0,0,0,0,0,0,0,0,0,0,0,0,0,0,0,0,0,0,0,0,0,0,0,0,0,0,0,0,0,0,0,0,0,0,0,0,0,0,0,0,0,0,0,0,0,0,0,0,0,0,0,0
Time_At_Dilute=0,0,0,0,0,0,0,0,0,0,0,0,0,0,0,0,0,0,0,0,0,0,0,0,0,0,0,0,0,0,0,0,0,0,0,0,0,0,0,0,0,0,0,0,0,0,0,0,0,0,0,0,0,0,0,0,0,0,0,0,0,0,0,0,0,0,0,0,0,0,0,0,0,0,0,0,0,0,0,0,0,0,0,0,0,0,0,0,0,0,0,0,0,0,0,0
Previous_OD=1.052,0.871,0.863,0.827,0.788,1.057,0.921,0.945,0.909,0.965,0.964,1.001,0.848,0.800,0.764,0.760,0.748,0.926,0.924,0.934,0.980,0.968,0.950,0.983,0.849,1.010,0.736,0.881,0.757,0.825,1.191,0.946,0.970,1.001,1.210,0.988,0.845,0.739,0.924,0.845,0.729,0.839,1.160,1.000,0.963,0.953,0.947,1.165,0.837,0.740,0.747,0.889,0.722,0.762,0.932,0.951,0.966,0.910,1.001,0.934,0.826,0.768,0.720,0.791,0.644,0.616,0.924,1.196,0.926,0.995,0.936,0.939,0.064,0.065,0.064,0.065,0.065,0.065,0.065,0.065,0.064,0.065,0.065,0.066,0.064,0.065,0.065,0.064,0.067,0.064,0.064,0.065,0.065,0.065,0.066,0.066
Prev_Delta_OD=0.021,0.015,0.014,0.010,0.003,0.010,0.017,0.003,0.007,0.013,0.018,0.003,0.012,0.010,0.004,0.003,0.027,0.028,0.011,0.001,0.008,0.017,0.002,0.002,0.027,0.006,0.024,0.007,0.010,0.024,0.018,0.023,0.030,0.002,0.008,0.001,0.009,0.006,0.003,0.015,0.012,0.028,0.017,0.025,0.006,0.006,0.021,0.004,0.004,0.035,0.013,0.004,0.022,0.018,0.008,0.002,0.023,0.014,0.020,0.002,0.008,0.009,0.018,0.012,0.003,0.014,0.001,0.001,0.013,0.000,0.006,0.022,0.000,0.001,0.000,0.002,0.001,0.001,0.001,0.001,0.000,0.001,0.000,0.001,0.000,0.001,0.000,0.000,0.001,0.000,0.000,0.001,0.002,0.001,0.001,0.001
Delta_From_Ref=0.000,0.023,1.584,1.680,1.756,1.871,1.615,1.684,0.028,0.023,1.147,1.044,1.706,1.989,5.272,5.490,0.022,0.025,1.178,1.202,1.037,1.068,2.038,1.724,-0.030,0.027,2.024,2.084,1.992,2.119,1.744,1.694,0.027,0.022,1.124,1.124,1.919,2.162,5.673,5.840,0.022,0.024,0.786,0.823,0.891,0.838,0.671,0.355,0.000,0.000,0.000,0.000,0.000,0.000,0.000,0.000,0.000,0.000,0.000,0.000,0.000,0.000,0.000,0.000,0.000,0.000,0.000,0.000,0.000,0.000,0.000,0.000,0.000,0.000,0.000,0.000,0.000,0.000,0.000,0.000,0.000,0.000,0.000,0.000,0.000,0.000,0.000,0.000,0.000,0.000,0.000,0.000,0.000,0.000,0.000,0.000
Sig_OD_Delta=0,0,1,1,1,1,1,1,0,0,1,1,1,1,1,1,0,0,1,1,1,1,1,1,0,0,1,1,1,1,1,1,0,0,1,1,1,1,1,1,0,0,0,0,0,0,0,0,0,0,0,0,0,0,0,0,0,0,0,0,0,0,0,0,0,0,0,0,0,0,0,0,0,0,0,0,0,0,0,0,0,0,0,0,0,0,0,0,0,0,0,0,0,0,0,0
Add_Drug_at_Start_Map=000000000000000000000000000000000000000000000000000000000000000000000000000000000000000000000000
[Analysis]
Drug_ID=A1,A2,A3,A4,A5,A6,B1,B2,B3,B4,B5,B6,C1,C2,C3,C4,C5,C6,D1,D2,D3,D4,D5,D6,E1,E2,E3,E4,E5,E6,F1,F2,F3,F4,F5,F6,G1,G2,G3,G4,G5,G6,H1,H2,H3,H4,H5,H6
Decision=no_inh,ps2_4_1,ps2_4_1,ps2_4_1,ps2_4_1,ps2_4_1,ps2_4_1,ps2_4_2,ps2_4_2,ps2_4_2,ps2_4_2,other,ps2_4_1,ps2_4_2,ps2_4_2,other,other,other,ps2_4_1,ps2_4_2,ps2_4_2,other,other,other,ps2_4_1,ps2_4_2,ps2_4_2,other,other,other,ps2_4_1,ps2_4_2,other,other,other,other,screen,screen,screen,screen,screen,screen,screen,screen,screen,screen,screen,screen,no_inh,no_inh,no_inh,ps2_1_1,no_inh,ps2_1_1,no_inh,ps2_1_1,no_inh,no_inh,ps2_1_1,ps2_1_1,ps2_1_1,no_inh,ps2_2_1,ps2_1_1,ps2_1_1,ps2_1_1,no_inh,no_inh,no_inh,no_inh,no_inh,no_inh,ps2_4_1,ps2_4_1,ps2_4_1,ps2_4_1,ps2_4_1,ps2_4_1,ps2_1_1,ps2_1_1,ps2_2_1,ps2_2_1,no_inh,ps2_1_1,screen,screen,screen,screen,screen,screen,screen,screen,screen,screen,screen,screen
Plot_Min=0.100,0.100,0.100,0.100,0.100,0.100,0.100,0.100,0.100,0.100,0.100,0.100,0.100,0.100,0.100,0.100,0.100,0.100,0.100,0.100,0.100,0.100,0.100,0.100,0.100,0.100,0.100,0.100,0.100,0.100,0.100,0.100,0.100,0.100,0.100,0.100,0.100,0.100,0.100,0.100,0.100,0.100,0.100,0.100,0.100,0.100,0.100,0.100
Plot_Max=1.500,1.500,1.500,1.500,1.500,1.500,1.500,1.500,1.500,1.500,1.500,1.500,1.500,1.500,1.500,1.500,1.500,1.500,1.500,1.500,1.500,1.500,1.500,1.500,1.500,1.500,1.500,1.500,1.500,1.500,1.500,1.500,1.500,1.500,1.500,1.500,1.500,1.500,1.500,1.500,1.500,1.500,1.500,1.500,1.500,1.500,1.500,1.500
G_Plot_Min=0.1
G_Plot_Delta=0.7
Plot_On_Off=0
OD_Gen_Pt=0.460
Gens_to_OD_Pt=5.000
Avg_G=2.001,2.256,2.359,2.402,2.427,2.475,2.275,2.564,2.635,2.781,2.846,2.923,2.348,2.662,2.794,2.958,3.109,3.085,2.399,2.848,2.873,3.145,3.112,3.130,2.411,2.881,2.894,3.035,3.153,3.327,2.527,2.900,3.172,3.279,3.526,3.712,0.000,0.000,0.000,0.000,0.000,0.000,0.000,0.000,0.000,0.000,0.000,0.000,2.039,2.048,2.035,2.040,2.054,2.069,2.071,2.048,2.034,2.040,2.093,2.071,2.067,2.070,2.070,2.083,2.074,2.102,1.940,1.936,1.944,1.951,1.956,1.930,2.312,2.333,2.340,2.326,2.335,2.298,2.118,2.082,2.133,2.135,2.090,2.119,0.000,0.000,0.000,0.000,0.000,0.000,0.000,0.000,0.000,0.000,0.000,0.000
Max_Slope=1.759,1.860,2.085,1.907,1.972,2.330,1.738,2.083,2.716,2.774,2.891,2.541,1.847,2.247,2.771,2.962,2.842,3.267,1.975,2.721,2.758,2.941,3.383,3.021,1.740,2.832,2.903,3.139,3.289,3.889,2.039,3.081,3.766,3.648,3.920,4.448,423.853,353.254,122.697,166.055,242.188,235.186,339.258,153.979,178.936,201.605,180.409,188.476,1.652,1.511,1.682,1.611,1.575,1.582,1.419,1.683,1.520,1.661,1.505,1.469,1.702,1.460,1.601,1.547,1.695,1.622,1.542,1.553,1.507,1.584,1.596,1.558,1.701,1.670,1.546,1.891,1.535,1.626,1.729,1.515,1.717,1.524,1.637,1.643,235.596,162.980,222.843,201.939,148.733,385.417,235.287,256.940,166.063,197.162,423.947,353.391
Fit_Model=all
Fit_Const_OD_Base=0.085
Fit_Const_N0=0.01500
Fit_Const_T0=0.000
G_Fit_Min=0.100
G_Fit_Delta=0.400
Fit_On_Off=0.000,0.000,0.000,0.000,0.000,0.000,0.000,0.000,0.000,0.000,0.000,0.000,0.000,0.000,0.000,0.000,0.000,0.000,0.000,0.000,0.000,0.000,0.000,0.000,0.000,0.000,0.000,0.000,0.000,0.000,0.000,0.000,0.000,0.000,0.000,0.000,0.000,0.000,0.000,0.000,0.000,0.000,0.000,0.000,0.000,0.000,0.000,0.000,0.000,0.000,0.000,0.000,0.000,0.000,0.000,0.000,0.000,0.000,0.000,0.000,0.000,0.000,0.000,0.000,0.000,0.000,0.000,0.000,0.000,0.000,0.000,0.000,0.000,0.000,0.000,0.000,0.000,0.000,0.000,0.000,0.000,0.000,0.000,0.000,0.000,0.000,0.000,0.000,0.000,0.000,0.000,0.000,0.000,0.000,0.000,0.000
Fit_Min=0.044,0.034,0.034,0.034,0.034,0.033,0.030,0.032,0.031,0.033,0.033,0.033,0.050,0.031,0.032,0.033,0.035,0.032,0.031,0.031,0.032,0.031,0.031,0.032,0.055,0.031,0.032,0.034,0.035,0.033,0.030,0.032,0.032,0.033,0.033,0.032,0.014,0.014,0.013,0.013,0.013,0.014,0.014,0.014,0.014,0.014,0.015,0.013,0.000,0.000,0.000,0.000,0.000,0.000,0.000,0.000,0.000,0.000,0.000,0.000,0.000,0.000,0.000,0.000,0.000,0.000,0.000,0.000,0.000,0.000,0.000,0.000,0.000,0.000,0.000,0.000,0.000,0.000,0.000,0.000,0.000,0.000,0.000,0.000,0.000,0.000,0.000,0.000,0.000,0.000,0.000,0.000,0.000,0.000,0.000,0.000
Fit_Delta=0.523,0.511,0.526,0.535,0.502,0.405,0.508,0.313,0.321,0.400,0.417,0.335,0.532,0.261,0.362,0.289,0.263,0.445,0.535,0.327,0.305,0.472,0.316,0.480,0.549,0.470,0.296,0.285,0.247,0.395,0.456,0.498,0.459,0.263,0.212,0.217,1.500,1.500,1.500,1.500,1.500,1.500,1.500,1.500,1.500,1.500,1.500,1.500,0.476,0.461,0.481,0.474,0.465,0.460,0.462,0.475,0.478,0.477,0.444,0.460,0.465,0.537,0.463,0.599,0.457,0.581,0.574,0.477,0.509,0.506,0.505,0.523,0.465,0.559,0.497,0.454,0.520,0.528,0.576,0.524,0.481,0.527,0.518,0.485,0.000,0.000,0.000,0.000,0.000,0.000,0.000,0.000,0.000,0.000,0.000,0.000
Fit_Offset=0.091,0.076,0.077,0.078,0.079,0.081,0.074,0.081,0.080,0.079,0.081,0.079,0.098,0.080,0.079,0.078,0.078,0.075,0.077,0.080,0.080,0.076,0.078,0.075,0.102,0.076,0.079,0.083,0.083,0.074,0.078,0.077,0.076,0.074,0.072,0.068,0.000,0.000,0.000,0.000,0.000,0.000,0.000,0.000,0.000,0.000,0.000,0.000,0.076,0.076,0.075,0.077,0.075,0.077,0.074,0.075,0.075,0.076,0.075,0.076,0.078,0.074,0.076,0.075,0.076,0.077,0.075,0.076,0.075,0.076,0.076,0.077,0.076,0.076,0.076,0.077,0.078,0.078,0.074,0.075,0.076,0.077,0.077,0.076,0.000,0.000,0.000,0.000,0.000,0.000,0.000,0.000,0.000,0.000,0.000,0.000
Fit_N0=0.010,0.007,0.009,0.008,0.007,0.006,0.008,0.006,0.006,0.007,0.007,0.006,0.012,0.006,0.007,0.006,0.008,0.009,0.007,0.006,0.007,0.009,0.007,0.007,0.009,0.008,0.008,0.006,0.007,0.009,0.006,0.007,0.008,0.011,0.010,0.011,0.000,0.000,0.000,0.000,0.000,0.000,0.000,0.000,0.000,0.000,0.000,0.000,0.007,0.007,0.007,0.007,0.008,0.009,0.008,0.006,0.008,0.008,0.008,0.010,0.007,0.009,0.007,0.008,0.008,0.010,0.007,0.008,0.007,0.008,0.007,0.007,0.010,0.007,0.007,0.007,0.007,0.008,0.008,0.008,0.006,0.008,0.008,0.008,0.000,0.000,0.000,0.000,0.000,0.000,0.000,0.000,0.000,0.000,0.000,0.000
Fit_T0=1.127,1.521,1.854,1.831,1.724,2.257,1.980,2.318,2.159,2.119,1.900,1.700,1.523,1.987,1.877,1.380,0.686,1.580,2.144,2.314,2.312,1.825,1.172,0.648,1.120,1.698,1.704,1.739,1.543,0.538,2.273,1.190,1.523,1.597,0.912,-0.211,0.000,0.000,0.000,0.000,0.000,0.000,0.000,0.000,0.000,0.000,0.000,0.000,1.659,1.741,1.729,1.793,1.895,1.827,1.915,1.534,1.718,1.911,1.868,2.276,1.801,1.850,1.934,1.358,1.756,1.986,1.545,2.027,1.768,1.847,1.830,1.668,2.360,1.701,1.521,1.412,1.736,1.415,1.670,1.745,1.673,2.128,1.648,1.965,0.000,0.000,0.000,0.000,0.000,0.000,0.000,0.000,0.000,0.000,0.000,0.000
Fit_G=1.624,1.635,1.750,1.757,1.725,1.627,1.589,1.660,1.738,1.905,2.016,2.041,1.938,1.852,1.987,2.136,2.534,2.401,1.609,1.862,2.019,2.450,2.325,2.481,1.913,2.155,2.143,2.095,2.312,2.776,1.653,2.211,2.403,2.667,2.891,3.231,0.000,0.000,0.000,0.000,0.000,0.000,0.000,0.000,0.000,0.000,0.000,0.000,1.410,1.411,1.419,1.396,1.414,1.486,1.455,1.390,1.459,1.420,1.447,1.475,1.392,1.504,1.387,1.555,1.474,1.541,1.367,1.308,1.327,1.336,1.320,1.328,1.664,1.667,1.687,1.677,1.657,1.740,1.520,1.486,1.448,1.469,1.478,1.477,0.000,0.000,0.000,0.000,0.000,0.000,0.000,0.000,0.000,0.000,0.000,0.000
Fit_Error=0.000,0.000,0.000,0.000,0.000,0.000,0.000,0.000,0.000,0.000,0.000,0.000,0.000,0.000,0.000,0.000,0.000,0.000,0.000,0.000,0.000,0.000,0.000,0.000,0.000,0.000,0.000,0.000,0.000,0.000,0.000,0.000,0.000,0.000,0.000,0.000,0.000,0.000,0.000,0.000,0.000,0.000,0.000,0.000,0.000,0.000,0.000,0.000,0.000,0.000,0.000,0.000,0.000,0.000,0.000,0.000,0.000,0.000,0.000,0.000,0.000,0.000,0.000,0.000,0.000,0.000,0.000,0.000,0.000,0.000,0.000,0.000,0.000,0.000,0.000,0.000,0.000,0.000,0.000,0.000,0.000,0.000,0.000,0.000,0.000,0.000,0.000,0.000,0.000,0.000,0.000,0.000,0.000,0.000,0.000,0.000
Fit_CV=0.000,0.000,0.000,0.000,0.000,0.000,0.000,0.000,0.000,0.000,0.000,0.000,0.000,0.000,0.000,0.000,0.000,0.000,0.000,0.000,0.000,0.000,0.000,0.000,0.000,0.000,0.000,0.000,0.000,0.000,0.000,0.000,0.000,0.000,0.000,0.000,0.000,0.000,0.000,0.000,0.000,0.000,0.000,0.000,0.000,0.000,0.000,0.000,0.000,0.000,0.000,0.000,0.000,0.000,0.000,0.000,0.000,0.000,0.000,0.000,0.000,0.000,0.000,0.000,0.000,0.000,0.000,0.000,0.000,0.000,0.000,0.000,0.000,0.000,0.000,0.000,0.000,0.000,0.000,0.000,0.000,0.000,0.000,0.000,0.000,0.000,0.000,0.000,0.000,0.000,0.000,0.000,0.000,0.000,0.000,0.000
Time_to_20_Gens=0,0,0,0,0,0,0,0,0,0,0,0,0,0,0,0,0,0,0,0,0,0,0,0,0,0,0,0,0,0,0,0,0,0,0,0,0,0,0,0,0,0,0,0,0,0,0,0
Time_to_each_5_Gens=0,0,0,0,0,0,0,0,0,0,0,0,0,0,0,0,0,0,0,0,0,0,0,0,0,0,0,0,0,0,0,0,0,0,0,0,0,0,0,0,0,0,0,0,0,0,0,0
Time_to_each_n_Gens=10.006,11.280,11.796,12.009,12.137,12.377,11.376,12.821,13.177,13.903,14.232,14.614,11.741,13.308,13.969,14.792,15.543,15.427,11.996,14.242,14.363,15.727,15.562,15.649,12.054,14.406,14.468,15.174,15.765,16.636,12.633,14.499,15.858,16.394,17.630,18.562,0.000,0.000,0.000,0.000,0.000,0.000,0.000,0.000,0.000,0.000,0.000,0.000,10.195,10.242,10.176,10.198,10.269,10.346,10.353,10.242,10.168,10.199,10.463,10.357,10.334,10.351,10.350,10.417,10.372,10.508,9.702,9.678,9.720,9.753,9.778,9.649,11.560,11.667,11.700,11.631,11.676,11.488,10.588,10.409,10.666,10.674,10.448,10.597,0.000,0.000,0.000,0.000,0.000,0.000,0.000,0.000,0.000,0.000,0.000,0.000
Min_Pt_OD=0,0,0,0,0,0,0,0,0,0,0,0,0,0,0,0,0,0,0,0,0,0,0,0,0,0,0,0,0,0,0,0,0,0,0,0,0,0,0,0,0,0,0,0,0,0,0,0
Min_Pt_t=0,0,0,0,0,0,0,0,0,0,0,0,0,0,0,0,0,0,0,0,0,0,0,0,0,0,0,0,0,0,0,0,0,0,0,0,0,0,0,0,0,0,0,0,0,0,0,0
TO_OD=0,0,0,0,0,0,0,0,0,0,0,0,0,0,0,0,0,0,0,0,0,0,0,0,0,0,0,0,0,0,0,0,0,0,0,0,0,0,0,0,0,0,0,0,0,0,0,0
Ref_ID=A01
Multi_Refs=single_ref
test=A01,A02,A03,A04,A05,A06,A07,A08,A09,A10,A11,A12,B01,B02,B03,B04,B05,B06,B07,B08,B09,B10,B11,B12,C01,C02,C03,C04,C05,C06,C07,C08,C09,C10,C11,C12,D01,D02,D03,D04,D05,D06,D07,D08,D09,D10,D11,D12,E01,E02,E03,E04,E05,E06,E07,E08,E09,E10,E11,E12,F01,F02,F03,F04,F05,F06,F07,F08,F09,F10,F11,F12,G01,G02,G03,G04,G05,G06,G07,G08,G09,G10,G11,G12,H01,H02,H03,H04,H05,H06,H07,H08,H09,H10,H11,H12
Start_Time_Now=3.2675524495E+9
Start_Date="7/17/2007+5:27 PM"
pv_to_plate_order=no
gen_time_cutoff=0.000
Drug_Name=nd?:;-ud+0,nd?:;-ud+0,nd?:;-ud+0,nd?:;-ud+0,nd?:;-ud+0,nd?:;-ud+0,nd?:;-ud+0,nd?:;-ud+0,nd?:;-ud+0,nd?:;-ud+0,nd?:;-ud+0,nd?:;-ud+0,nd?:;-ud+0,nd?:;-ud+0,nd?:;-ud+0,nd?:;-ud+0,nd?:;-ud+0,nd?:;-ud+0,nd?:;-ud+0,nd?:;-ud+0,nd?:;-ud+0,nd?:;-ud+0,nd?:;-ud+0,nd?:;-ud+0,nd?:;-ud+0,nd?:;-ud+0,nd?:;-ud+0,nd?:;-ud+0,nd?:;-ud+0,nd?:;-ud+0,nd?:;-ud+0,nd?:;-ud+0,nd?:;-ud+0,nd?:;-ud+0,nd?:;-ud+0,nd?:;-ud+0,nd?:;-ud+0,nd?:;-ud+0,nd?:;-ud+0,nd?:;-ud+0,nd?:;-ud+0,nd?:;-ud+0,nd?:;-ud+0,nd?:;-ud+0,nd?:;-ud+0,nd?:;-ud+0,nd?:;-ud+0,nd?:;-ud+0,nd?:;-ud+0,nd?:;-ud+0,nd?:;-ud+0,nd?:;-ud+0,nd?:;-ud+0,nd?:;-ud+0,nd?:;-ud+0,nd?:;-ud+0,nd?:;-ud+0,nd?:;-ud+0,nd?:;-ud+0,nd?:;-ud+0,nd?:;-ud+0,nd?:;-ud+0,nd?:;-ud+0,nd?:;-ud+0,nd?:;-ud+0,nd?:;-ud+0,nd?:;-ud+0,nd?:;-ud+0,nd?:;-ud+0,nd?:;-ud+0,nd?:;-ud+0,nd?:;-ud+0,nd?:;-ud+0,nd?:;-ud+0,nd?:;-ud+0,nd?:;-ud+0,nd?:;-ud+0,nd?:;-ud+0,nd?:;-ud+0,nd?:;-ud+0,nd?:;-ud+0,nd?:;-ud+0,nd?:;-ud+0,nd?:;-ud+0,nd?:;-ud+0,nd?:;-ud+0,nd?:;-ud+0,nd?:;-ud+0,nd?:;-ud+0,nd?:;-ud+0,nd?:;-ud+0,nd?:;-ud+0,nd?:;-ud+0,nd?:;-ud+0,nd?:;-ud+0,nd?:;-ud+0
Drug_Well_Pos=A01,A02,A03,A04,A05,A06,B01,B02,B03,B04,B05,B06,C01,C02,C03,C04,C05,C06,D01,D02,D03,D04,D05,D06,E01,E02,E03,E04,E05,E06,F01,F02,F03,F04,F05,F06,G01,G02,G03,G04,G05,G06,H01,H02,H03,H04,H05,H06,A07,A08,A09,A10,A11,A12,B07,B08,B09,B10,B11,B12,C07,C08,C09,C10,C11,C12,D07,D08,D09,D10,D11,D12,E07,E08,E09,E10,E11,E12,F07,F08,F09,F10,F11,F12,G07,G08,G09,G10,G11,G12,H07,H08,H09,H10,H11,H12
Avg_G_tcut=2.001,2.256,2.359,2.402,2.427,2.475,2.275,2.564,2.635,2.781,2.846,2.923,2.348,2.662,2.794,2.958,3.109,3.085,2.399,2.848,2.873,3.145,3.112,3.130,2.411,2.881,2.894,3.035,3.153,3.327,2.527,2.900,3.172,3.279,3.526,3.712,0.000,0.000,0.000,0.000,0.000,0.000,0.000,0.000,0.000,0.000,0.000,0.000,2.039,2.048,2.035,2.040,2.054,2.069,2.071,2.048,2.034,2.040,2.093,2.071,2.067,2.070,2.070,2.083,2.074,2.102,1.940,1.936,1.944,1.951,1.956,1.930,2.312,2.333,2.340,2.326,2.335,2.298,2.118,2.082,2.133,2.135,2.090,2.119,0.000,0.000,0.000,0.000,0.000,0.000,0.000,0.000,0.000,0.000,0.000,0.000
t0_from_interval=1.251,2.845,2.506,2.597,2.739,3.051,2.888,2.972,2.765,2.768,2.396,2.367,0.950,2.689,2.347,2.337,1.873,2.180,3.113,2.995,2.720,2.113,1.795,1.936,1.911,2.267,1.738,2.517,2.311,1.280,3.171,2.114,2.694,1.467,1.116,0.318,0.000,0.000,0.000,0.000,0.000,0.000,0.000,0.000,0.000,0.000,0.000,0.000,2.797,2.664,2.646,2.757,2.696,2.596,2.685,2.749,2.560,2.577,2.753,2.557,2.721,2.583,2.774,2.544,2.625,2.595,2.532,2.585,2.645,2.685,2.883,2.576,2.692,2.740,2.764,2.667,2.743,2.362,2.732,2.617,2.858,2.782,2.679,2.748,0.000,0.000,0.000,0.000,0.000,0.000,0.000,0.000,0.000,0.000,0.000,0.000
Sum_Delta_Ref=0.000,4.757,6.274,7.114,8.557,8.845,4.860,10.285,11.658,13.880,14.659,15.230,5.381,11.548,14.351,15.844,17.361,17.386,6.963,14.685,14.620,17.873,17.508,17.624,7.216,14.861,14.658,16.404,18.145,19.663,9.861,14.895,18.185,19.033,20.953,22.065,-1.000,-1.000,-1.000,-1.000,-1.000,-1.000,-1.000,-1.000,-1.000,-1.000,-1.000,-1.000,1.833,1.267,0.971,2.116,1.074,2.286,1.576,2.041,0.832,1.861,2.373,2.358,2.899,1.425,2.951,2.888,2.250,2.045,0.431,0.026,0.218,0.429,0.686,0.541,5.359,5.703,5.926,5.449,5.192,4.943,2.904,2.302,3.035,3.318,1.930,2.399,-1.000,-1.000,-1.000,-1.000,-1.000,-1.000,-1.000,-1.000,-1.000,-1.000,-1.000,-1.000
Gens_at_time_G=5.000,5.000,5.000,5.000,5.000,5.000,5.000,5.000,5.000,5.000,5.000,5.000,5.000,5.000,5.000,5.000,5.000,5.000,5.000,5.000,5.000,5.000,5.000,5.000,5.000,5.000,5.000,5.000,5.000,5.000,5.000,5.000,5.000,5.000,5.000,5.000,0.000,0.000,0.000,0.000,0.000,0.000,0.000,0.000,0.000,0.000,0.000,0.000,5.000,5.000,5.000,5.000,5.000,5.000,5.000,5.000,5.000,5.000,5.000,5.000,5.000,5.000,5.000,5.000,5.000,5.000,5.000,5.000,5.000,5.000,5.000,5.000,5.000,5.000,5.000,5.000,5.000,5.000,5.000,5.000,5.000,5.000,5.000,5.000,0.000,0.000,0.000,0.000,0.000,0.000,0.000,0.000,0.000,0.000,0.000,0.000
G_Int_tcut=1.751,1.687,1.858,1.882,1.880,1.865,1.697,1.970,2.082,2.227,2.367,2.449,2.158,2.124,2.324,2.491,2.734,2.649,1.777,2.249,2.329,2.723,2.753,2.743,2.029,2.428,2.546,2.531,2.691,3.071,1.892,2.477,2.633,2.985,3.303,3.649,0.000,0.000,0.000,0.000,0.000,0.000,0.000,0.000,0.000,0.000,0.000,0.000,1.480,1.516,1.506,1.488,1.515,1.550,1.534,1.499,1.522,1.524,1.542,1.560,1.523,1.554,1.515,1.574,1.549,1.582,1.434,1.418,1.415,1.414,1.379,1.414,1.774,1.785,1.787,1.793,1.787,1.825,1.571,1.559,1.562,1.578,1.554,1.570,0.000,0.000,0.000,0.000,0.000,0.000,0.000,0.000,0.000,0.000,0.000,0.000
Sum_Del_12=0.000,3.296,3.945,4.287,4.561,4.919,3.476,5.432,5.633,6.049,6.149,6.256,3.298,5.826,6.031,6.310,6.431,6.409,4.473,6.285,6.309,6.520,6.429,6.455,3.895,6.030,5.974,6.379,6.593,6.546,5.276,6.128,6.612,6.512,6.662,6.592,8.302,8.303,8.281,8.273,8.261,8.274,8.299,8.283,8.285,8.275,8.257,8.246,1.141,1.125,0.982,1.189,1.175,1.343,1.289,1.234,0.962,1.071,1.607,1.319,1.360,1.204,1.458,1.406,1.402,1.718,0.271,0.231,0.132,0.047,0.040,0.292,3.673,3.924,3.885,3.763,3.877,3.519,1.939,1.380,2.152,2.107,1.587,1.902,8.273,8.277,8.260,8.277,8.233,8.267,8.277,8.272,8.275,8.293,8.284,8.291
Sum_Del_20=0.000,4.639,6.124,6.945,8.335,8.638,4.744,10.028,11.363,13.514,14.281,14.847,5.250,11.287,13.967,15.434,16.910,16.932,6.797,14.302,14.260,17.406,17.059,17.160,7.050,14.472,14.279,15.985,17.667,19.132,9.621,14.509,17.702,18.537,20.378,21.460,33.134,33.132,33.091,33.087,33.074,33.094,33.130,33.099,33.097,33.089,33.067,33.053,1.783,1.236,0.951,2.057,1.053,2.223,1.537,1.985,0.815,1.809,2.310,2.292,2.813,1.390,2.865,2.803,2.189,1.996,0.412,0.029,0.208,0.413,0.662,0.517,5.228,5.564,5.779,5.320,5.071,4.826,2.827,2.238,2.958,3.227,1.884,2.340,33.092,33.093,33.065,33.091,33.028,33.092,33.097,33.087,33.089,33.117,33.117,33.120
Sum_Del_24=0.000,4.966,6.400,7.219,9.315,8.887,4.942,10.934,12.504,14.906,15.692,15.478,5.517,11.369,15.670,16.270,18.535,18.369,7.056,15.887,14.714,18.795,18.820,18.624,7.299,16.187,15.846,16.881,19.608,21.292,10.120,15.791,19.773,20.307,23.406,24.787,43.689,43.685,43.638,43.632,43.618,43.644,43.684,43.645,43.641,43.634,43.614,43.598,2.053,1.278,0.930,2.423,0.992,2.590,1.637,2.302,0.746,2.120,2.592,2.703,3.430,1.464,3.463,3.393,2.518,2.082,0.716,0.071,0.367,0.623,0.940,0.875,5.504,5.869,6.164,5.537,5.155,5.024,3.174,2.607,3.237,3.679,1.984,2.484,43.640,43.640,43.606,43.639,43.570,43.644,43.647,43.629,43.634,43.664,43.671,43.675
Sum_12=8.350,5.054,4.405,4.063,3.789,3.431,4.874,2.918,2.717,2.301,2.201,2.094,5.052,2.524,2.319,2.040,1.919,1.941,3.877,2.065,2.041,1.830,1.921,1.895,4.455,2.320,2.376,1.971,1.757,1.804,3.074,2.222,1.738,1.838,1.688,1.758,0.048,0.047,0.069,0.077,0.090,0.076,0.051,0.067,0.065,0.075,0.093,0.104,7.209,7.225,7.368,7.161,7.175,7.007,7.061,7.116,7.388,7.279,6.743,7.032,6.990,7.146,6.892,6.944,6.948,6.632,8.621,8.581,8.482,8.397,8.310,8.642,4.677,4.426,4.465,4.587,4.473,4.832,6.411,6.970,6.198,6.243,6.763,6.448,0.077,0.073,0.090,0.073,0.117,0.083,0.073,0.078,0.075,0.057,0.066,0.059
Sum_20=33.200,28.562,27.077,26.255,24.866,24.563,28.457,23.172,21.837,19.686,18.919,18.353,27.951,21.914,19.234,17.766,16.291,16.269,26.404,18.899,18.941,15.794,16.141,16.040,26.150,18.728,18.921,17.216,15.533,14.068,23.580,18.692,15.498,14.663,12.823,11.740,0.066,0.068,0.109,0.114,0.127,0.106,0.071,0.101,0.103,0.111,0.133,0.147,31.417,31.964,32.250,31.143,32.148,30.978,31.663,31.215,32.386,31.391,30.890,30.908,30.387,31.810,30.335,30.398,31.011,31.204,32.789,33.229,32.992,32.787,32.539,32.683,27.972,27.636,27.421,27.881,28.129,28.374,30.373,30.962,30.243,29.973,31.316,30.860,0.108,0.107,0.135,0.109,0.173,0.109,0.103,0.114,0.112,0.083,0.084,0.080
Sum_24=43.760,38.794,37.359,36.541,34.445,34.873,38.818,32.825,31.256,28.854,28.068,28.282,38.243,32.391,28.090,27.490,25.225,25.391,36.704,27.873,29.046,24.965,24.940,25.136,36.461,27.573,27.914,26.879,24.151,22.468,33.640,27.969,23.986,23.453,20.354,18.972,0.071,0.074,0.122,0.128,0.142,0.116,0.076,0.114,0.119,0.126,0.146,0.161,41.706,42.482,42.830,41.337,42.767,41.170,42.123,41.458,43.014,41.640,41.168,41.057,40.330,42.296,40.297,40.367,41.242,41.677,43.044,43.689,43.393,43.137,42.820,42.885,38.256,37.891,37.596,38.222,38.605,38.736,40.586,41.153,40.523,40.080,41.776,41.276,0.120,0.120,0.153,0.121,0.190,0.115,0.113,0.130,0.125,0.096,0.089,0.085
G_by_Interval=1.751,1.687,1.858,1.882,1.880,1.865,1.697,1.970,2.082,2.227,2.367,2.449,2.158,2.124,2.324,2.491,2.734,2.649,1.777,2.249,2.329,2.723,2.753,2.743,2.029,2.428,2.546,2.531,2.691,3.071,1.892,2.477,2.633,2.985,3.303,3.649,0.000,0.000,0.000,0.000,0.000,0.000,0.000,0.000,0.000,0.000,0.000,0.000,1.480,1.516,1.506,1.488,1.515,1.550,1.534,1.499,1.522,1.524,1.542,1.560,1.523,1.554,1.515,1.574,1.549,1.582,1.434,1.418,1.415,1.414,1.379,1.414,1.774,1.785,1.787,1.793,1.787,1.825,1.571,1.559,1.562,1.578,1.554,1.570,0.000,0.000,0.000,0.000,0.000,0.000,0.000,0.000,0.000,0.000,0.000,0.000
Avg_G_t8=2.001,2.256,2.359,2.402,2.427,2.475,2.275,2.564,2.635,2.781,2.846,2.923,2.348,2.662,2.794,2.958,3.109,3.085,2.399,2.848,2.873,3.145,3.112,3.130,2.411,2.881,2.894,3.035,3.153,3.327,2.527,2.900,3.172,3.279,3.526,3.712,0.000,0.000,0.000,0.000,0.000,0.000,0.000,0.000,0.000,0.000,0.000,0.000,2.039,2.048,2.035,2.040,2.054,2.069,2.071,2.048,2.034,2.040,2.093,2.071,2.067,2.070,2.070,2.083,2.074,2.102,1.940,1.936,1.944,1.951,1.956,1.930,2.312,2.333,2.340,2.326,2.335,2.298,2.118,2.082,2.133,2.135,2.090,2.119,0.000,0.000,0.000,0.000,0.000,0.000,0.000,0.000,0.000,0.000,0.000,0.000
G_int_t8=1.751,1.687,1.858,1.882,1.880,1.865,1.697,1.970,2.082,2.227,2.367,2.449,2.158,2.124,2.324,2.491,2.734,2.649,1.777,2.249,2.329,2.723,2.753,2.743,2.029,2.428,2.546,2.531,2.691,3.071,1.892,2.477,2.633,2.985,3.303,3.649,0.000,0.000,0.000,0.000,0.000,0.000,0.000,0.000,0.000,0.000,0.000,0.000,1.480,1.516,1.506,1.488,1.515,1.550,1.534,1.499,1.522,1.524,1.542,1.560,1.523,1.554,1.515,1.574,1.549,1.582,1.434,1.418,1.415,1.414,1.379,1.414,1.774,1.785,1.787,1.793,1.787,1.825,1.571,1.559,1.562,1.578,1.554,1.570,0.000,0.000,0.000,0.000,0.000,0.000,0.000,0.000,0.000,0.000,0.000,0.000
Avg_G_t12=2.001,2.256,2.359,2.402,2.427,2.475,2.275,2.564,2.635,2.781,2.846,2.923,2.348,2.662,2.794,2.958,3.109,3.085,2.399,2.848,2.873,3.145,3.112,3.130,2.411,2.881,2.894,3.035,3.153,3.327,2.527,2.900,3.172,3.279,3.526,3.712,0.000,0.000,0.000,0.000,0.000,0.000,0.000,0.000,0.000,0.000,0.000,0.000,2.039,2.048,2.035,2.040,2.054,2.069,2.071,2.048,2.034,2.040,2.093,2.071,2.067,2.070,2.070,2.083,2.074,2.102,1.940,1.936,1.944,1.951,1.956,1.930,2.312,2.333,2.340,2.326,2.335,2.298,2.118,2.082,2.133,2.135,2.090,2.119,0.000,0.000,0.000,0.000,0.000,0.000,0.000,0.000,0.000,0.000,0.000,0.000
G_int_t12=1.751,1.687,1.858,1.882,1.880,1.865,1.697,1.970,2.082,2.227,2.367,2.449,2.158,2.124,2.324,2.491,2.734,2.649,1.777,2.249,2.329,2.723,2.753,2.743,2.029,2.428,2.546,2.531,2.691,3.071,1.892,2.477,2.633,2.985,3.303,3.649,0.000,0.000,0.000,0.000,0.000,0.000,0.000,0.000,0.000,0.000,0.000,0.000,1.480,1.516,1.506,1.488,1.515,1.550,1.534,1.499,1.522,1.524,1.542,1.560,1.523,1.554,1.515,1.574,1.549,1.582,1.434,1.418,1.415,1.414,1.379,1.414,1.774,1.785,1.787,1.793,1.787,1.825,1.571,1.559,1.562,1.578,1.554,1.570,0.000,0.000,0.000,0.000,0.000,0.000,0.000,0.000,0.000,0.000,0.000,0.000
Avg_G_inflex=2.001,2.256,2.359,2.402,2.429,2.505,2.275,2.630,2.678,2.804,2.871,2.922,2.348,2.789,2.833,2.989,3.160,3.103,2.400,2.871,2.926,3.151,3.123,3.130,2.411,2.884,2.890,3.066,3.213,3.317,2.538,2.903,3.180,3.249,3.442,3.568,0.000,0.000,0.000,0.000,0.000,0.000,0.000,0.000,0.000,0.000,0.000,0.000,2.043,2.051,2.038,2.037,2.057,2.073,2.076,2.050,2.035,2.040,2.121,2.077,2.061,2.070,2.068,2.086,2.085,2.102,1.940,1.944,1.944,1.951,1.956,1.931,2.315,2.333,2.340,2.349,2.335,2.298,2.118,2.082,2.141,2.136,2.090,2.122,0.000,0.000,0.000,0.000,0.000,0.000,0.000,0.000,0.000,0.000,0.000,0.000
G_int_inflex=1.751,1.687,1.858,1.882,1.857,1.870,1.697,1.959,2.048,2.231,2.336,2.363,2.158,2.147,2.337,2.420,2.696,2.676,1.769,2.180,2.303,2.676,2.698,2.743,2.029,2.432,2.421,2.406,2.574,3.037,1.911,2.440,2.647,2.828,3.047,3.226,0.000,0.000,0.000,0.000,0.000,0.000,0.000,0.000,0.000,0.000,0.000,0.000,1.486,1.502,1.511,1.484,1.519,1.557,1.542,1.501,1.508,1.525,1.587,1.569,1.507,1.554,1.512,1.561,1.566,1.582,1.434,1.406,1.415,1.414,1.379,1.404,1.770,1.785,1.787,1.830,1.787,1.825,1.571,1.559,1.575,1.562,1.554,1.574,0.000,0.000,0.000,0.000,0.000,0.000,0.000,0.000,0.000,0.000,0.000,0.000
G_by_Interval_g4=2.056,1.755,1.939,1.964,1.955,2.017,1.786,2.093,2.235,2.344,2.488,2.525,2.456,2.259,2.389,2.577,2.806,2.734,1.875,2.409,2.509,2.811,2.821,2.794,2.307,2.543,2.666,2.721,2.862,3.004,2.034,2.536,2.814,2.992,3.258,3.541,0.000,0.000,0.000,0.000,0.000,0.000,0.000,0.000,0.000,0.000,0.000,0.000,1.552,1.616,1.587,1.548,1.580,1.578,1.585,1.541,1.577,1.569,1.594,1.590,1.581,1.619,1.574,1.648,1.615,1.644,1.471,1.465,1.475,1.459,1.458,1.456,1.831,1.829,1.800,1.834,1.794,1.801,1.636,1.635,1.604,1.615,1.592,1.613,0.000,0.000,0.000,0.000,0.000,0.000,0.000,0.000,0.000,0.000,0.000,0.000
G_int_t8_g4=2.056,1.755,1.939,1.964,1.955,2.017,1.786,2.093,2.235,2.344,2.488,2.525,2.456,2.259,2.389,2.577,2.806,2.734,1.875,2.409,2.509,2.811,2.821,2.794,2.307,2.543,2.666,2.721,2.862,3.004,2.034,2.536,2.814,2.992,3.258,3.541,0.000,0.000,0.000,0.000,0.000,0.000,0.000,0.000,0.000,0.000,0.000,0.000,1.552,1.616,1.587,1.548,1.580,1.578,1.585,1.541,1.577,1.569,1.594,1.590,1.581,1.619,1.574,1.648,1.615,1.644,1.471,1.465,1.475,1.459,1.458,1.456,1.831,1.829,1.800,1.834,1.794,1.801,1.636,1.635,1.604,1.615,1.592,1.613,0.000,0.000,0.000,0.000,0.000,0.000,0.000,0.000,0.000,0.000,0.000,0.000
G_int_t12_g4=2.056,1.755,1.939,1.964,1.955,2.017,1.786,2.093,2.235,2.344,2.488,2.525,2.456,2.259,2.389,2.577,2.806,2.734,1.875,2.409,2.509,2.811,2.821,2.794,2.307,2.543,2.666,2.721,2.862,3.004,2.034,2.536,2.814,2.992,3.258,3.541,0.000,0.000,0.000,0.000,0.000,0.000,0.000,0.000,0.000,0.000,0.000,0.000,1.552,1.616,1.587,1.548,1.580,1.578,1.585,1.541,1.577,1.569,1.594,1.590,1.581,1.619,1.574,1.648,1.615,1.644,1.471,1.465,1.475,1.459,1.458,1.456,1.831,1.829,1.800,1.834,1.794,1.801,1.636,1.635,1.604,1.615,1.592,1.613,0.000,0.000,0.000,0.000,0.000,0.000,0.000,0.000,0.000,0.000,0.000,0.000
G_int_inflex_g4=2.056,1.755,1.939,1.964,1.933,2.025,1.786,2.097,2.233,2.353,2.465,2.472,2.456,2.299,2.404,2.544,2.797,2.755,1.859,2.379,2.520,2.757,2.791,2.794,2.307,2.546,2.585,2.666,2.838,2.975,2.048,2.497,2.825,2.884,3.047,3.226,0.000,0.000,0.000,0.000,0.000,0.000,0.000,0.000,0.000,0.000,0.000,0.000,1.557,1.575,1.590,1.544,1.583,1.583,1.590,1.542,1.562,1.570,1.628,1.597,1.554,1.619,1.571,1.614,1.628,1.644,1.471,1.447,1.475,1.459,1.458,1.444,1.811,1.829,1.800,1.862,1.794,1.801,1.636,1.635,1.614,1.591,1.592,1.616,0.000,0.000,0.000,0.000,0.000,0.000,0.000,0.000,0.000,0.000,0.000,0.000
Time_Inflex=10.826,12.048,12.536,12.781,12.781,12.292,12.048,12.048,12.292,13.759,14.248,13.514,12.536,12.048,13.514,13.269,13.514,15.716,12.781,13.269,13.269,16.205,14.248,16.205,13.025,14.737,13.025,13.514,13.514,16.205,13.025,15.226,16.205,14.003,13.759,14.493,0.471,0.471,0.471,0.471,0.471,0.471,0.471,0.471,0.471,0.471,0.471,0.471,10.582,10.582,10.582,10.582,10.582,10.826,10.826,10.582,10.826,10.582,10.826,10.826,10.582,11.071,10.582,11.559,10.826,11.559,10.582,10.093,10.337,10.337,10.337,10.337,12.048,12.536,12.292,12.048,12.292,12.292,11.559,11.071,11.071,11.315,11.071,11.071,0.471,0.471,0.471,0.471,0.471,0.471,0.471,0.471,0.471,0.471,0.471,0.471
OD_Inflex=0.668,0.658,0.647,0.629,0.597,0.521,0.638,0.430,0.426,0.519,0.530,0.427,0.689,0.386,0.473,0.382,0.371,0.553,0.644,0.424,0.421,0.580,0.405,0.574,0.689,0.556,0.384,0.401,0.359,0.491,0.566,0.597,0.556,0.362,0.318,0.324,0.066,0.066,0.065,0.066,0.067,0.067,0.066,0.066,0.066,0.066,0.068,0.067,0.574,0.539,0.577,0.547,0.552,0.624,0.620,0.560,0.641,0.561,0.595,0.611,0.536,0.676,0.540,0.730,0.615,0.701,0.666,0.600,0.642,0.645,0.641,0.658,0.612,0.680,0.630,0.610,0.656,0.686,0.705,0.664,0.600,0.657,0.645,0.630,0.067,0.066,0.066,0.066,0.068,0.069,0.067,0.067,0.066,0.066,0.068,0.068
Time_Saturation=13.025,14.248,14.493,14.982,14.982,22.811,14.248,15.471,15.961,16.694,16.939,17.429,14.737,15.961,16.694,23.056,18.407,17.673,14.982,17.184,17.184,23.301,18.407,18.163,14.982,17.184,17.429,18.163,18.652,23.301,15.226,17.429,18.896,23.301,20.120,21.099,0.471,0.471,0.471,0.471,0.471,0.471,0.471,0.471,0.471,0.471,0.471,0.471,13.269,13.269,13.269,13.514,13.269,13.514,13.269,13.269,13.269,13.514,13.269,13.269,13.269,13.269,13.514,13.759,13.514,13.514,12.536,12.536,12.536,12.781,12.536,12.536,14.737,14.737,14.737,14.982,14.493,14.737,13.759,13.269,13.514,13.514,13.514,13.514,0.471,0.471,0.471,0.471,0.471,0.471,0.471,0.471,0.471,0.471,0.471,0.471
OD_Saturation=0.829,0.806,0.805,0.809,0.769,1.009,0.795,0.752,0.746,0.712,0.711,0.700,0.804,0.750,0.687,0.865,0.691,0.638,0.803,0.713,0.721,0.830,0.681,0.680,0.775,0.700,0.712,0.703,0.676,0.744,0.737,0.714,0.683,0.779,0.620,0.612,0.066,0.066,0.065,0.066,0.067,0.067,0.066,0.066,0.066,0.066,0.068,0.067,0.882,0.875,0.910,0.885,0.894,0.894,0.864,0.889,0.899,0.889,0.858,0.872,0.873,0.868,0.858,0.890,0.888,0.874,0.894,0.900,0.882,0.856,0.866,0.887,0.851,0.846,0.843,0.856,0.868,0.853,0.869,0.870,0.846,0.851,0.876,0.837,0.067,0.066,0.066,0.066,0.068,0.069,0.067,0.067,0.066,0.066,0.068,0.068
Ref_Well_Name=A01,A01,A01,A01,A01,A01,A01,A01,A01,A01,A01,A01,A01,A01,A01,A01,A01,A01,A01,A01,A01,A01,A01,A01,A01,A01,A01,A01,A01,A01,A01,A01,A01,A01,A01,A01,A01,A01,A01,A01,A01,A01,A01,A01,A01,A01,A01,A01,A01,A01,A01,A01,A01,A01,A01,A01,A01,A01,A01,A01,A01,A01,A01,A01,A01,A01,A01,A01,A01,A01,A01,A01,A01,A01,A01,A01,A01,A01,A01,A01,A01,A01,A01,A01,A01,A01,A01,A01,A01,A01,A01,A01,A01,A01,A01,A01
Ratio_Avg_G=1.000,0.887,0.848,0.833,0.824,0.809,0.880,0.780,0.759,0.720,0.703,0.685,0.852,0.752,0.716,0.676,0.644,0.649,0.834,0.703,0.697,0.636,0.643,0.639,0.830,0.695,0.692,0.659,0.635,0.601,0.792,0.690,0.631,0.610,0.568,0.539,Inf,Inf,Inf,Inf,Inf,Inf,Inf,Inf,Inf,Inf,Inf,Inf,0.981,0.977,0.983,0.981,0.974,0.967,0.967,0.977,0.984,0.981,0.956,0.966,0.968,0.967,0.967,0.961,0.965,0.952,1.031,1.034,1.029,1.026,1.023,1.037,0.866,0.858,0.855,0.860,0.857,0.871,0.945,0.961,0.938,0.937,0.958,0.944,Inf,Inf,Inf,Inf,Inf,Inf,Inf,Inf,Inf,Inf,Inf,Inf
Ratio_Fit_G=1.000,0.994,0.928,0.924,0.942,0.998,1.022,0.979,0.934,0.853,0.806,0.796,0.838,0.877,0.818,0.760,0.641,0.677,1.010,0.872,0.804,0.663,0.699,0.655,0.849,0.754,0.758,0.775,0.702,0.585,0.983,0.735,0.676,0.609,0.562,0.503,Inf,Inf,Inf,Inf,Inf,Inf,Inf,Inf,Inf,Inf,Inf,Inf,1.152,1.151,1.145,1.163,1.149,1.093,1.116,1.169,1.113,1.144,1.122,1.101,1.167,1.080,1.171,1.045,1.102,1.054,1.188,1.242,1.224,1.216,1.231,1.223,0.976,0.975,0.963,0.968,0.980,0.934,1.069,1.093,1.122,1.106,1.099,1.100,Inf,Inf,Inf,Inf,Inf,Inf,Inf,Inf,Inf,Inf,Inf,Inf
Ratio_G_Int=1.000,1.038,0.942,0.930,0.932,0.939,1.032,0.889,0.841,0.786,0.740,0.715,0.811,0.824,0.753,0.703,0.640,0.661,0.986,0.778,0.752,0.643,0.636,0.638,0.863,0.721,0.688,0.692,0.651,0.570,0.925,0.707,0.665,0.587,0.530,0.480,Inf,Inf,Inf,Inf,Inf,Inf,Inf,Inf,Inf,Inf,Inf,Inf,1.183,1.155,1.163,1.177,1.156,1.130,1.142,1.168,1.151,1.149,1.136,1.122,1.150,1.127,1.156,1.112,1.130,1.107,1.221,1.234,1.238,1.239,1.270,1.238,0.987,0.981,0.980,0.977,0.980,0.959,1.114,1.124,1.121,1.109,1.127,1.115,Inf,Inf,Inf,Inf,Inf,Inf,Inf,Inf,Inf,Inf,Inf,Inf
Ratio_t0_Fit=1.000,0.741,0.608,0.615,0.654,0.499,0.569,0.486,0.522,0.532,0.593,0.663,0.740,0.567,0.600,0.817,1.642,0.713,0.526,0.487,0.487,0.617,0.961,1.739,1.006,0.663,0.661,0.648,0.730,2.093,0.496,0.947,0.740,0.706,1.236,-5.342,Inf,Inf,Inf,Inf,Inf,Inf,Inf,Inf,Inf,Inf,Inf,Inf,0.679,0.647,0.652,0.628,0.595,0.617,0.588,0.735,0.656,0.590,0.603,0.495,0.626,0.609,0.583,0.830,0.642,0.567,0.729,0.556,0.637,0.610,0.616,0.676,0.477,0.663,0.741,0.798,0.649,0.796,0.675,0.646,0.674,0.530,0.684,0.573,Inf,Inf,Inf,Inf,Inf,Inf,Inf,Inf,Inf,Inf,Inf,Inf
Ratio_t0_G_Int=1.000,0.440,0.499,0.482,0.457,0.410,0.433,0.421,0.452,0.452,0.522,0.529,1.317,0.465,0.533,0.535,0.668,0.574,0.402,0.418,0.460,0.592,0.697,0.646,0.655,0.552,0.720,0.497,0.541,0.978,0.395,0.592,0.464,0.853,1.121,3.932,Inf,Inf,Inf,Inf,Inf,Inf,Inf,Inf,Inf,Inf,Inf,Inf,0.447,0.470,0.473,0.454,0.464,0.482,0.466,0.455,0.489,0.485,0.454,0.489,0.460,0.484,0.451,0.492,0.477,0.482,0.494,0.484,0.473,0.466,0.434,0.486,0.465,0.457,0.453,0.469,0.456,0.530,0.458,0.478,0.438,0.450,0.467,0.455,Inf,Inf,Inf,Inf,Inf,Inf,Inf,Inf,Inf,Inf,Inf,Inf
Ref_Curve_Array=1,1,1,1,1,1,1,1,1,1,1,1,1,1,1,1,1,1,1,1,1,1,1,1,1,1,1,1,1,1,1,1,1,1,1,1,1,1,1,1,1,1,1,1,1,1,1,1,1,1,1,1,1,1,1,1,1,1,1,1,1,1,1,1,1,1,1,1,1,1,1,1,1,1,1,1,1,1,1,1,1,1,1,1,1,1,1,1,1,1,1,1,1,1,1,1
Default_ref=0
Comm_Map=,,,,,
Comm_Consol=,,,,,,,,
Comm_Screen=,,,,,
Analysis_Set=A,A,A,A,A,A,A,A,A,A,A,A,A,A,A,A,A,A,A,A,A,A,A,A,A,A,A,A,A,A,A,A,A,A,A,A,A,A,A,A,A,A,A,A,A,A,A,A,A,A,A,A,A,A,A,A,A,A,A,A,A,A,A,A,A,A,A,A,A,A,A,A,A,A,A,A,A,A,A,A,A,A,A,A,A,A,A,A,A,A,A,A,A,A,A,A
Ref_Type=single_ref,single_ref,single_ref,single_ref,single_ref,single_ref,single_ref,single_ref,single_ref,single_ref,single_ref,single_ref,single_ref,single_ref,single_ref,single_ref,single_ref,single_ref,single_ref,single_ref,single_ref,single_ref,single_ref,single_ref,single_ref,single_ref,single_ref,single_ref,single_ref,single_ref,single_ref,single_ref,single_ref,single_ref,single_ref,single_ref,single_ref,single_ref,single_ref,single_ref,single_ref,single_ref,single_ref,single_ref,single_ref,single_ref,single_ref,single_ref,single_ref,single_ref,single_ref,single_ref,single_ref,single_ref,single_ref,single_ref,single_ref,single_ref,single_ref,single_ref,single_ref,single_ref,single_ref,single_ref,single_ref,single_ref,single_ref,single_ref,single_ref,single_ref,single_ref,single_ref,single_ref,single_ref,single_ref,single_ref,single_ref,single_ref,single_ref,single_ref,single_ref,single_ref,single_ref,single_ref,single_ref,single_ref,single_ref,single_ref,single_ref,single_ref,single_ref,single_ref,single_ref,single_ref,single_ref,single_ref
Wells_In_Use=0,0,0,0,0,0,0,0,0,0,0,0,0,0,0,0,0,0,0,0,0,0,0,0,0,0,0,0,0,0,0,0,0,0,0,0,0,0,0,0,0,0,0,0,0,0,0,0,0,0,0,0,0,0,0,0,0,0,0,0,0,0,0,0,0,0,0,0,0,0,0,0,0,0,0,0,0,0,0,0,0,0,0,0,0,0,0,0,0,0,0,0,0,0,0,0
[Meas_Info]
1=17:56:48,1696,300Measurement mode:,Absorbance\0DMeasurement wavelength:,595,nm\0DNumber of flashes:,1\0DPlate definition file:,NUN96ft.pdf\0DShake duration (Orbital High):,800,s\0D
2=18:11:27,2576,301Measurement mode:,Absorbance\0DMeasurement wavelength:,595,nm\0DNumber of flashes:,1\0DPlate definition file:,NUN96ft.pdf\0DShake duration (Orbital High):,800,s\0D
3=18:26:07,3455,301Measurement mode:,Absorbance\0DMeasurement wavelength:,595,nm\0DNumber of flashes:,1\0DPlate definition file:,NUN96ft.pdf\0DShake duration (Orbital High):,800,s\0D
[Flor:]
[Flor2:]
[Lumin:]
[Data:]
Read=DateTime	RunT[s]	Temp	Well_1	Well_2	Well_3	Well_4	Well_5	Well_6	Well_7	Well_8	Well_9	Well_10	Well_11	Well_12	Well_13	Well_14	Well_15	Well_16	Well_17	Well_18	Well_19	Well_20	Well_21	Well_22	Well_23	Well_24	Well_25	Well_26	Well_27	Well_28	Well_29	Well_30	Well_31	Well_32	Well_33	Well_34	Well_35	Well_36	Well_37	Well_38	Well_39	Well_40	Well_41	Well_42	Well_43	Well_44	Well_45	Well_46	Well_47	Well_48	Well_49	Well_50	Well_51	Well_52	Well_53	Well_54	Well_55	Well_56	Well_57	Well_58	Well_59	Well_60	Well_61	Well_62	Well_63	Well_64	Well_65	Well_66	Well_67	Well_68	Well_69	Well_70	Well_71	Well_72	Well_73	Well_74	Well_75	Well_76	Well_77	Well_78	Well_79	Well_80	Well_81	Well_82	Well_83	Well_84	Well_85	Well_86	Well_87	Well_88	Well_89	Well_90	Well_91	Well_92	Well_93	Well_94	Well_95	Well_96
1=17:56:48	1696	300	0.10290	0.08410	0.08570	0.08400	0.08420	0.08350	0.08320	0.07990	0.08330	0.08450	0.08270	0.08520	0.08100	0.08220	0.08230	0.08360	0.08290	0.08280	0.08120	0.08190	0.08200	0.08270	0.08240	0.08370	0.10310	0.08120	0.08330	0.08380	0.08540	0.08260	0.08320	0.08260	0.08250	0.08270	0.08510	0.08550	0.08080	0.08240	0.08200	0.08130	0.08290	0.08370	0.08200	0.08090	0.08160	0.08280	0.08280	0.08230	0.11530	0.08480	0.08220	0.08430	0.08500	0.08500	0.08220	0.08410	0.08400	0.08650	0.08510	0.09160	0.08070	0.08230	0.08170	0.08260	0.08410	0.08170	0.08270	0.08190	0.08270	0.08230	0.08490	0.08390	0.06570	0.06610	0.06500	0.06620	0.06650	0.06680	0.06710	0.06600	0.06620	0.06620	0.06820	0.06880	0.06590	0.06570	0.06600	0.06640	0.06830	0.06730	0.06680	0.06650	0.06570	0.06600	0.06840	0.06800
2=18:11:27	2576	301	0.09400	0.08390	0.08580	0.08460	0.08530	0.08480	0.08240	0.08330	0.08080	0.08500	0.08230	0.08520	0.08140	0.08310	0.08290	0.08360	0.08470	0.08250	0.08260	0.08170	0.08390	0.08340	0.08290	0.08440	0.10710	0.08230	0.08200	0.08280	0.08690	0.08200	0.08480	0.08250	0.08230	0.08510	0.08260	0.08680	0.08140	0.08180	0.08160	0.08310	0.08270	0.08450	0.08170	0.08250	0.08060	0.08350	0.08280	0.08370	0.11920	0.08410	0.08430	0.08540	0.08600	0.08410	0.08480	0.08250	0.08510	0.08490	0.08590	0.08840	0.08160	0.08380	0.08210	0.08340	0.08260	0.08310	0.08240	0.08390	0.08190	0.08390	0.08500	0.08380	0.06580	0.06630	0.06510	0.06630	0.06660	0.06640	0.06690	0.06700	0.06610	0.06650	0.06800	0.06880	0.06600	0.06620	0.06630	0.06670	0.06920	0.06630	0.06670	0.06680	0.06600	0.06630	0.06830	0.06780
3=18:26:07	3455	301	0.11030	0.08380	0.08640	0.08430	0.08550	0.08380	0.08160	0.08200	0.08260	0.08290	0.08150	0.08480	0.08010	0.08350	0.08060	0.08260	0.08520	0.08270	0.08130	0.08070	0.08350	0.08240	0.08210	0.08300	0.10370	0.08280	0.08370	0.08280	0.08510	0.08320	0.08380	0.08220	0.08120	0.08490	0.08370	0.08620	0.08160	0.08120	0.08280	0.08330	0.08240	0.08210	0.08250	0.08270	0.08110	0.08220	0.08240	0.08300	0.10740	0.08130	0.08380	0.08690	0.08580	0.08320	0.08320	0.08360	0.08370	0.08460	0.08460	0.08700	0.08020	0.08450	0.08160	0.08250	0.08290	0.08380	0.08220	0.08150	0.08170	0.08360	0.08430	0.08310	0.06530	0.06570	0.06650	0.06570	0.06600	0.06620	0.06660	0.06590	0.06550	0.06510	0.06740	0.06820	0.06530	0.06530	0.06450	0.06610	0.06850	0.06670	0.06630	0.06600	0.06510	0.06570	0.06740	0.06720
4=18:46:23	4671	298	0.10450	0.08500	0.08520	0.08630	0.08540	0.08490	0.08360	0.08440	0.08430	0.08500	0.08420	0.08590	0.08250	0.08370	0.08380	0.08410	0.08590	0.08370	0.08330	0.08230	0.08520	0.08390	0.08320	0.08380	0.10810	0.08430	0.08290	0.08500	0.08700	0.08420	0.08480	0.08460	0.08280	0.08600	0.08460	0.08810	0.08290	0.08290	0.08400	0.08380	0.08450	0.08480	0.08390	0.08320	0.08280	0.08290	0.08370	0.08420	0.10700	0.08450	0.08590	0.08660	0.08740	0.08590	0.08460	0.08470	0.08350	0.08670	0.08650	0.08960	0.08220	0.08460	0.08410	0.08390	0.08390	0.08360	0.08390	0.08410	0.08400	0.08450	0.08600	0.08440	0.06580	0.06600	0.06490	0.06610	0.06590	0.06560	0.06670	0.06640	0.06620	0.06600	0.06740	0.06800	0.06580	0.06580	0.06590	0.06610	0.06900	0.06680	0.06540	0.06650	0.06550	0.06580	0.06770	0.06770
5=19:01:02	5551	300	0.11600	0.08440	0.08360	0.08390	0.08580	0.08410	0.08220	0.08210	0.08240	0.08380	0.08080	0.08480	0.08020	0.08250	0.08100	0.08340	0.08520	0.08270	0.08150	0.08150	0.08280	0.08220	0.08180	0.08360	0.09990	0.08380	0.08490	0.08370	0.08510	0.08280	0.08490	0.08160	0.08110	0.08450	0.08400	0.08540	0.08270	0.08180	0.08290	0.08330	0.08070	0.08380	0.08250	0.08270	0.08070	0.08270	0.08270	0.08340	0.10700	0.08230	0.08360	0.08660	0.08650	0.08400	0.08310	0.08300	0.08460	0.08380	0.08520	0.08700	0.08180	0.08470	0.08220	0.08270	0.08330	0.08330	0.08160	0.08320	0.08280	0.08390	0.08460	0.08350	0.06500	0.06550	0.06340	0.06540	0.06580	0.06600	0.06630	0.06590	0.06560	0.06540	0.06600	0.06750	0.06530	0.06500	0.06560	0.06580	0.06830	0.06610	0.06580	0.06590	0.06510	0.06450	0.06730	0.06690
6=19:15:42	6430	300	0.10060	0.08590	0.08780	0.08810	0.08740	0.08680	0.08510	0.08440	0.08550	0.08490	0.08500	0.08660	0.08350	0.08610	0.08520	0.08480	0.08630	0.08550	0.08490	0.08360	0.08640	0.08550	0.08490	0.08520	0.11340	0.08630	0.08540	0.08630	0.08850	0.08630	0.08610	0.08600	0.08500	0.08710	0.08590	0.08850	0.08430	0.08420	0.08550	0.08530	0.08650	0.08660	0.08560	0.08420	0.08380	0.08510	0.08490	0.08560	0.11470	0.08560	0.08670	0.08900	0.09020	0.08760	0.08620	0.08650	0.08610	0.08750	0.08790	0.09100	0.08390	0.08580	0.08610	0.08570	0.08520	0.08510	0.08490	0.08560	0.08540	0.08460	0.08730	0.08530	0.06590	0.06620	0.06540	0.06640	0.06650	0.06670	0.06690	0.06600	0.06640	0.06620	0.06750	0.06850	0.06600	0.06610	0.06630	0.06650	0.06810	0.06690	0.06660	0.06660	0.06600	0.06610	0.06800	0.06760
7=19:30:21	7310	300	0.10690	0.08610	0.08750	0.08820	0.08730	0.08650	0.08680	0.08350	0.08580	0.08550	0.08410	0.08610	0.08360	0.08690	0.08470	0.08490	0.08560	0.08620	0.08380	0.08470	0.08640	0.08580	0.08490	0.08610	0.11860	0.08640	0.08560	0.08550	0.08730	0.08690	0.08600	0.08470	0.08480	0.08620	0.08600	0.08880	0.08470	0.08360	0.08580	0.08510	0.08610	0.08620	0.08510	0.08420	0.08370	0.08530	0.08460	0.08580	0.12510	0.08620	0.08590	0.08960	0.08910	0.08760	0.08460	0.08660	0.08590	0.08650	0.08700	0.09030	0.08360	0.08630	0.08650	0.08500	0.08560	0.08560	0.08530	0.08550	0.08550	0.08470	0.08710	0.08570	0.06550	0.06600	0.06490	0.06610	0.06600	0.06610	0.06630	0.06630	0.06580	0.06570	0.06730	0.06800	0.06550	0.06570	0.06600	0.06630	0.06810	0.06620	0.06620	0.06630	0.06550	0.06580	0.06760	0.06730
8=19:45:01	8189	301	0.10000	0.08720	0.09050	0.08790	0.08710	0.08750	0.08570	0.08530	0.08480	0.08600	0.08500	0.08770	0.08470	0.08540	0.08450	0.08540	0.08740	0.08560	0.08530	0.08420	0.08580	0.08550	0.08510	0.08590	0.11660	0.08520	0.08600	0.08710	0.09000	0.08430	0.08540	0.08650	0.08520	0.08720	0.08610	0.08870	0.08460	0.08430	0.08620	0.08560	0.08870	0.08630	0.08530	0.08500	0.08520	0.08570	0.08530	0.08580	0.10540	0.08610	0.08890	0.08810	0.08960	0.08810	0.08650	0.08620	0.08570	0.08820	0.08830	0.09100	0.08420	0.08680	0.08610	0.08670	0.08540	0.08600	0.08510	0.08540	0.08500	0.08590	0.08760	0.08650	0.06500	0.06560	0.06450	0.06580	0.06570	0.06590	0.06620	0.06590	0.06460	0.06550	0.06670	0.06750	0.06520	0.06560	0.06550	0.06510	0.06820	0.06620	0.06590	0.06570	0.06520	0.06560	0.06710	0.06660
9=19:59:40	9069	298	0.11470	0.08870	0.08940	0.09020	0.08930	0.08890	0.08720	0.08730	0.08740	0.08830	0.08700	0.08870	0.08540	0.08820	0.08710	0.08760	0.08840	0.08730	0.08690	0.08690	0.08810	0.08860	0.08700	0.08820	0.11610	0.08750	0.08760	0.08630	0.09080	0.08830	0.08800	0.08660	0.08660	0.08890	0.08800	0.09010	0.08590	0.08560	0.08760	0.08750	0.09220	0.08800	0.08750	0.08760	0.08580	0.08800	0.08710	0.08810	0.11900	0.08710	0.08920	0.09090	0.09150	0.08830	0.08780	0.08690	0.08720	0.08720	0.08860	0.09110	0.08550	0.08830	0.08710	0.08800	0.08750	0.08740	0.08670	0.08760	0.08700	0.08730	0.08860	0.08810	0.06500	0.06560	0.06460	0.06560	0.06590	0.06580	0.06520	0.06600	0.06580	0.06540	0.06670	0.06730	0.06540	0.06540	0.06530	0.06580	0.06820	0.06510	0.06600	0.06590	0.06510	0.06550	0.06710	0.06690
10=20:14:20	9948	300	0.11200	0.08930	0.09080	0.08980	0.08910	0.09040	0.08780	0.08660	0.08790	0.08890	0.08660	0.09000	0.08670	0.08690	0.08750	0.08830	0.08950	0.08750	0.08720	0.08730	0.08790	0.08820	0.08710	0.08910	0.11480	0.08670	0.08820	0.08920	0.09090	0.08710	0.08890	0.08780	0.08610	0.08870	0.08860	0.09010	0.08610	0.08800	0.08780	0.08700	0.08790	0.08850	0.08810	0.08660	0.08690	0.08840	0.08730	0.08850	0.12390	0.08970	0.09020	0.08930	0.09150	0.08870	0.08750	0.08700	0.08810	0.08980	0.08800	0.09360	0.08600	0.08890	0.08740	0.08870	0.08710	0.08690	0.08670	0.08840	0.08690	0.08760	0.08910	0.08780	0.06490	0.06570	0.06370	0.06550	0.06550	0.06590	0.06600	0.06560	0.06550	0.06530	0.06570	0.06740	0.06510	0.06540	0.06530	0.06590	0.06800	0.06590	0.06600	0.06580	0.06500	0.06450	0.06670	0.06690
11=20:28:59	10828	300	0.11160	0.08970	0.09070	0.09040	0.09000	0.08910	0.08750	0.08720	0.08660	0.08760	0.08610	0.09010	0.08590	0.08890	0.08710	0.08620	0.08870	0.08730	0.08720	0.08580	0.08870	0.08800	0.08680	0.08920	0.11820	0.08910	0.08790	0.08690	0.09040	0.08840	0.08880	0.08730	0.08660	0.08990	0.08820	0.09140	0.08700	0.08600	0.08700	0.08790	0.08990	0.08780	0.08790	0.08700	0.08700	0.08700	0.08730	0.08880	0.10870	0.08730	0.09110	0.09090	0.09180	0.08900	0.08820	0.08720	0.08830	0.08960	0.08990	0.09160	0.08670	0.08850	0.08850	0.08850	0.08750	0.08760	0.08720	0.08870	0.08670	0.08800	0.08960	0.08820	0.06460	0.06540	0.06430	0.06500	0.06530	0.06550	0.06550	0.06450	0.06500	0.06510	0.06630	0.06690	0.06460	0.06490	0.06520	0.06540	0.06680	0.06550	0.06520	0.06520	0.06460	0.06520	0.06640	0.06630
12=20:43:39	11707	301	0.12100	0.09280	0.09340	0.09350	0.09360	0.09340	0.09170	0.09180	0.09210	0.09200	0.09130	0.09500	0.08920	0.09080	0.08920	0.09270	0.09290	0.09110	0.09010	0.09090	0.09370	0.09250	0.09120	0.09190	0.12090	0.09130	0.09120	0.09190	0.09370	0.09080	0.09280	0.09310	0.09160	0.09370	0.09280	0.09480	0.08980	0.09000	0.09170	0.09060	0.09130	0.09120	0.09230	0.09230	0.09190	0.09220	0.09230	0.09290	0.14220	0.09440	0.09310	0.09450	0.09420	0.09150	0.09030	0.09220	0.09090	0.09310	0.09170	0.09530	0.08780	0.09140	0.09060	0.09070	0.09130	0.08990	0.09060	0.09060	0.09030	0.09100	0.09290	0.09120	0.06520	0.06560	0.06670	0.06580	0.06560	0.06600	0.06630	0.06610	0.06560	0.06490	0.06700	0.06740	0.06550	0.06560	0.06480	0.06590	0.06840	0.06600	0.06600	0.06600	0.06520	0.06550	0.06710	0.06690
13=20:58:19	12587	300	0.11710	0.09310	0.09340	0.09320	0.09350	0.09290	0.09080	0.09080	0.09200	0.09170	0.09070	0.09440	0.08880	0.09010	0.08970	0.09010	0.09160	0.08970	0.09010	0.08990	0.09250	0.09190	0.09050	0.09240	0.12270	0.09070	0.09300	0.09120	0.09390	0.09110	0.09320	0.09330	0.08990	0.09310	0.09350	0.09500	0.08950	0.08840	0.09190	0.08920	0.09100	0.09030	0.09330	0.09130	0.09120	0.09180	0.09180	0.09330	0.12460	0.09060	0.09240	0.09530	0.09610	0.09170	0.09170	0.09090	0.09070	0.09230	0.09260	0.09710	0.08790	0.09220	0.08980	0.09090	0.09100	0.09130	0.09050	0.09270	0.09110	0.09110	0.09370	0.09250	0.06420	0.06470	0.06380	0.06470	0.06460	0.06480	0.06440	0.06490	0.06450	0.06460	0.06580	0.06630	0.06440	0.06440	0.06470	0.06510	0.06710	0.06470	0.06480	0.06490	0.06410	0.06440	0.06610	0.06570
14=21:12:58	13467	300	0.11990	0.09560	0.09620	0.09540	0.09420	0.09380	0.09520	0.09470	0.09510	0.09540	0.09360	0.09640	0.09130	0.09360	0.09240	0.09200	0.09450	0.09280	0.09400	0.09240	0.09600	0.09580	0.09290	0.09520	0.13130	0.09370	0.09400	0.09310	0.09600	0.09400	0.09610	0.09500	0.09390	0.09740	0.09590	0.09800	0.09170	0.09080	0.09320	0.09260	0.09300	0.09350	0.09600	0.09510	0.09490	0.09580	0.09530	0.09600	0.13650	0.09280	0.09680	0.09650	0.09790	0.09520	0.09410	0.09280	0.09390	0.09570	0.09550	0.09740	0.09010	0.09410	0.09210	0.09330	0.09190	0.09320	0.09350	0.09550	0.09380	0.09400	0.09620	0.09420	0.06490	0.06530	0.06460	0.06510	0.06540	0.06550	0.06590	0.06570	0.06540	0.06530	0.06650	0.06720	0.06520	0.06480	0.06560	0.06550	0.06800	0.06580	0.06600	0.06520	0.06450	0.06530	0.06700	0.06660
15=21:27:38	14346	303	0.12550	0.09240	0.09400	0.09500	0.09310	0.09160	0.09250	0.09410	0.09380	0.09330	0.09240	0.09580	0.08970	0.09180	0.09070	0.08980	0.09230	0.09080	0.09170	0.09010	0.09440	0.09380	0.09200	0.09470	0.12410	0.09170	0.08900	0.08870	0.09380	0.09220	0.09330	0.09380	0.09220	0.09580	0.09400	0.09820	0.09030	0.08860	0.08980	0.09000	0.08980	0.09050	0.09400	0.09430	0.09400	0.09360	0.09360	0.09540	0.11800	0.08840	0.09670	0.09460	0.09390	0.09150	0.09300	0.09220	0.09260	0.09320	0.09320	0.09690	0.09000	0.09170	0.09130	0.09030	0.09000	0.09080	0.09320	0.09390	0.09180	0.09260	0.09490	0.09330	0.06440	0.06500	0.06380	0.06400	0.06510	0.06530	0.06520	0.06530	0.06500	0.06490	0.06580	0.06660	0.06440	0.06370	0.06500	0.06510	0.06740	0.06520	0.06520	0.06530	0.06360	0.06470	0.06650	0.06610
16=21:42:17	15226	298	0.11820	0.09820	0.09980	0.09810	0.09810	0.09850	0.09830	0.09940	0.09960	0.10050	0.09880	0.10190	0.09510	0.09420	0.09600	0.09570	0.09810	0.09450	0.09840	0.09820	0.10140	0.10050	0.09850	0.10000	0.12520	0.09590	0.09480	0.09670	0.09930	0.09580	0.10090	0.10040	0.09720	0.10200	0.10160	0.10300	0.09340	0.09360	0.09730	0.09400	0.09630	0.09570	0.10270	0.10140	0.10050	0.10110	0.10100	0.10340	0.12760	0.09970	0.10020	0.09900	0.09990	0.09720	0.09660	0.09590	0.09470	0.09830	0.09730	0.10190	0.09300	0.09620	0.09500	0.09670	0.09630	0.09560	0.09810	0.09960	0.09720	0.09740	0.10130	0.09910	0.06460	0.06510	0.06410	0.06390	0.06520	0.06540	0.06550	0.06530	0.06490	0.06500	0.06600	0.06680	0.06470	0.06410	0.06490	0.06510	0.06770	0.06520	0.06530	0.06520	0.06350	0.06460	0.06630	0.06630
17=21:56:57	16105	301	0.12420	0.10070	0.10540	0.10190	0.09970	0.09880	0.10170	0.10120	0.10160	0.10360	0.10090	0.10430	0.09670	0.09660	0.09620	0.09600	0.09780	0.09630	0.10090	0.09930	0.10280	0.10250	0.10060	0.10260	0.14390	0.09590	0.09570	0.09610	0.10130	0.09530	0.10160	0.10150	0.09830	0.10360	0.10160	0.10280	0.09300	0.09390	0.09560	0.09550	0.09590	0.09540	0.10270	0.10090	0.10100	0.10220	0.10120	0.10440	0.12390	0.09680	0.09890	0.09860	0.09920	0.09400	0.09810	0.09640	0.09740	0.09850	0.09680	0.10190	0.09390	0.09650	0.09440	0.09590	0.09370	0.09570	0.09880	0.10070	0.09650	0.09840	0.10070	0.10020	0.06500	0.06550	0.06460	0.06510	0.06540	0.06580	0.06570	0.06470	0.06550	0.06550	0.06650	0.06710	0.06500	0.06540	0.06550	0.06560	0.06680	0.06570	0.06560	0.06580	0.06500	0.06530	0.06660	0.06660
18=22:11:36	16985	303	0.14270	0.10280	0.10370	0.10130	0.10140	0.10030	0.10360	0.10300	0.10510	0.10530	0.10400	0.10710	0.09640	0.09760	0.09550	0.09630	0.10050	0.09680	0.10170	0.10240	0.10640	0.10610	0.10330	0.10620	0.13100	0.09960	0.09940	0.09670	0.09960	0.09580	0.10420	0.10510	0.10150	0.10570	0.10700	0.10700	0.09670	0.09510	0.09820	0.09540	0.09650	0.09650	0.10690	0.10650	0.10440	0.10580	0.10410	0.10700	0.13760	0.09830	0.10010	0.10230	0.10280	0.09730	0.09990	0.10070	0.09860	0.10290	0.10030	0.10390	0.09460	0.09900	0.09550	0.09750	0.09680	0.09700	0.10270	0.10470	0.10140	0.10260	0.10610	0.10270	0.06450	0.06550	0.06450	0.06530	0.06510	0.06560	0.06610	0.06550	0.06430	0.06530	0.06630	0.06680	0.06500	0.06510	0.06540	0.06520	0.06780	0.06530	0.06570	0.06540	0.06480	0.06490	0.06660	0.06650
19=22:26:16	17864	301	0.13910	0.10510	0.10560	0.10540	0.10520	0.10380	0.11000	0.11070	0.11230	0.11250	0.11140	0.11380	0.10270	0.09990	0.10020	0.10060	0.10260	0.10120	0.10930	0.10970	0.11290	0.11330	0.10890	0.11050	0.13290	0.10020	0.09970	0.10110	0.10340	0.10080	0.11270	0.11260	0.11020	0.11310	0.11330	0.11350	0.09990	0.09770	0.10110	0.09940	0.10040	0.10060	0.11510	0.11360	0.11260	0.11330	0.11300	0.11550	0.14270	0.09990	0.10060	0.10250	0.10350	0.10110	0.10310	0.10360	0.10510	0.10590	0.10330	0.11010	0.09660	0.10070	0.09720	0.09960	0.10080	0.10020	0.10630	0.11000	0.10630	0.10560	0.11040	0.10860	0.06430	0.06490	0.06410	0.06510	0.06480	0.06530	0.06520	0.06530	0.06490	0.06480	0.06610	0.06670	0.06470	0.06480	0.06490	0.06520	0.06660	0.06510	0.06510	0.06520	0.06450	0.06520	0.06620	0.06630
20=22:40:55	18744	301	0.14850	0.10960	0.10830	0.10850	0.10700	0.10560	0.11500	0.11550	0.11680	0.11490	0.11420	0.11690	0.10370	0.10410	0.10350	0.10240	0.10520	0.10300	0.11460	0.11360	0.11710	0.11620	0.11140	0.11510	0.13830	0.10320	0.10260	0.10220	0.10680	0.10250	0.11520	0.11620	0.11290	0.11660	0.11620	0.11630	0.10250	0.10000	0.10250	0.10220	0.10290	0.10280	0.11950	0.11910	0.11810	0.11840	0.11780	0.12150	0.14760	0.10350	0.10560	0.10730	0.10510	0.10470	0.10870	0.10770	0.10710	0.10990	0.10950	0.11520	0.10030	0.10470	0.10080	0.10220	0.10240	0.10370	0.11110	0.11520	0.11070	0.11180	0.11560	0.11310	0.06450	0.06510	0.06430	0.06530	0.06500	0.06520	0.06560	0.06570	0.06480	0.06420	0.06630	0.06670	0.06480	0.06520	0.06440	0.06540	0.06740	0.06530	0.06520	0.06530	0.06450	0.06510	0.06650	0.06640
21=22:55:35	19623	301	0.15410	0.11280	0.11160	0.11170	0.10990	0.10690	0.11860	0.11910	0.12030	0.12080	0.11900	0.12210	0.10710	0.10590	0.10410	0.10310	0.10480	0.10400	0.11740	0.11790	0.12180	0.12150	0.11680	0.12190	0.15280	0.10530	0.10500	0.10340	0.10730	0.10420	0.11890	0.11980	0.11590	0.12050	0.11930	0.12100	0.10430	0.10150	0.10360	0.10160	0.10370	0.10310	0.12470	0.12240	0.12180	0.12360	0.12070	0.12520	0.14160	0.10400	0.10970	0.10810	0.10770	0.10560	0.11080	0.11000	0.10990	0.11160	0.11000	0.11780	0.10300	0.10520	0.10230	0.10380	0.10330	0.10350	0.11470	0.11810	0.11350	0.11300	0.11950	0.11680	0.06470	0.06540	0.06460	0.06530	0.06520	0.06560	0.06540	0.06530	0.06510	0.06550	0.06640	0.06700	0.06500	0.06510	0.06540	0.06570	0.06680	0.06540	0.06550	0.06550	0.06490	0.06530	0.06650	0.06650
22=23:10:15	20503	298	0.16600	0.11670	0.11520	0.11300	0.11210	0.10940	0.12260	0.12350	0.12440	0.12400	0.12270	0.12960	0.10960	0.10810	0.10600	0.10610	0.10760	0.10570	0.12340	0.12260	0.12680	0.12610	0.12050	0.12720	0.14600	0.10790	0.10950	0.10520	0.10860	0.10420	0.12410	0.12620	0.12140	0.12630	0.12630	0.12640	0.10630	0.10310	0.10610	0.10460	0.10570	0.10500	0.13190	0.13070	0.12840	0.12900	0.12780	0.13050	0.14640	0.10470	0.10950	0.11160	0.11080	0.10630	0.11410	0.11310	0.11460	0.11570	0.11360	0.12370	0.10400	0.10790	0.10230	0.10720	0.10540	0.10610	0.12040	0.12350	0.11770	0.11960	0.12460	0.12060	0.06410	0.06500	0.06410	0.06490	0.06480	0.06520	0.06540	0.06520	0.06460	0.06390	0.06610	0.06640	0.06460	0.06480	0.06390	0.06510	0.06740	0.06480	0.06490	0.06500	0.06440	0.06480	0.06610	0.06590
23=23:24:54	21383	300	0.16460	0.11650	0.11740	0.11660	0.11320	0.10960	0.12450	0.12460	0.12670	0.12750	0.12510	0.13010	0.11150	0.10780	0.10630	0.10510	0.10790	0.10510	0.12440	0.12410	0.12960	0.13060	0.12320	0.12840	0.14600	0.10750	0.10620	0.10250	0.10860	0.10370	0.12640	0.12650	0.12180	0.12890	0.12680	0.12970	0.10670	0.10220	0.10500	0.10360	0.10320	0.10420	0.13400	0.13190	0.12810	0.13070	0.12860	0.13330	0.14290	0.10320	0.11180	0.11090	0.10850	0.10480	0.11440	0.11330	0.11560	0.11550	0.11560	0.12590	0.10490	0.10800	0.10230	0.10570	0.10420	0.10610	0.12220	0.12720	0.12010	0.12160	0.12840	0.12360	0.06420	0.06470	0.06390	0.06450	0.06470	0.06390	0.06530	0.06530	0.06480	0.06480	0.06590	0.06630	0.06440	0.06470	0.06480	0.06520	0.06710	0.06480	0.06440	0.06500	0.06440	0.06470	0.06600	0.06610
24=23:39:34	22262	301	0.17500	0.12950	0.12950	0.12520	0.12390	0.11810	0.14510	0.14670	0.14750	0.14570	0.14460	0.14870	0.12250	0.11400	0.11300	0.11090	0.11510	0.11310	0.14270	0.14180	0.14640	0.14540	0.13820	0.14340	0.16300	0.11270	0.11340	0.11190	0.11700	0.11090	0.14530	0.14330	0.14210	0.14590	0.14430	0.14580	0.11480	0.10950	0.11140	0.11010	0.11150	0.11240	0.15170	0.15310	0.15060	0.15360	0.15030	0.15410	0.15150	0.11110	0.11960	0.11350	0.11500	0.11290	0.12740	0.12410	0.12220	0.12800	0.12630	0.13470	0.11030	0.11210	0.10640	0.11060	0.10910	0.11070	0.13520	0.13850	0.13190	0.13330	0.14060	0.13690	0.06460	0.06520	0.06440	0.06500	0.06530	0.06530	0.06580	0.06550	0.06410	0.06520	0.06610	0.06680	0.06480	0.06510	0.06510	0.06500	0.06770	0.06520	0.06530	0.06540	0.06480	0.06520	0.06640	0.06630
25=23:54:13	23142	301	0.17690	0.12890	0.12760	0.12320	0.12160	0.11400	0.14310	0.14130	0.14280	0.14400	0.14210	0.14370	0.12500	0.11490	0.11290	0.11240	0.11240	0.11110	0.14230	0.13920	0.14500	0.14610	0.13950	0.14660	0.16800	0.11400	0.11290	0.11120	0.11440	0.11000	0.14060	0.14240	0.13770	0.14370	0.14220	0.14370	0.11670	0.10900	0.11110	0.10810	0.10950	0.11010	0.15350	0.15080	0.14870	0.14830	0.14790	0.15090	0.17130	0.11300	0.11830	0.11390	0.11480	0.11250	0.12650	0.12520	0.12690	0.12830	0.12560	0.13780	0.11380	0.11410	0.10800	0.11270	0.11170	0.11020	0.13820	0.14440	0.13470	0.13600	0.14310	0.13880	0.06460	0.06510	0.06390	0.06480	0.06520	0.06530	0.06560	0.06520	0.06520	0.06480	0.06560	0.06670	0.06460	0.06390	0.06510	0.06540	0.06730	0.06500	0.06520	0.06540	0.06370	0.06500	0.06640	0.06610
26=00:08:53	24021	300	0.20230	0.14450	0.14190	0.13610	0.13150	0.12540	0.16610	0.16560	0.16830	0.16540	0.16340	0.16650	0.13310	0.12090	0.11740	0.11660	0.12010	0.11710	0.16190	0.15940	0.16600	0.16340	0.15640	0.16160	0.17100	0.11960	0.11780	0.11760	0.12240	0.11650	0.15990	0.16410	0.15890	0.16000	0.16300	0.16110	0.12370	0.11300	0.11490	0.11500	0.11690	0.11660	0.17640	0.17520	0.17540	0.17380	0.17450	0.17960	0.16360	0.11710	0.12230	0.11820	0.11840	0.11830	0.13990	0.13720	0.13670	0.14070	0.14110	0.14770	0.11870	0.12010	0.11170	0.11660	0.11570	0.11660	0.15240	0.15840	0.15030	0.15030	0.15980	0.15370	0.06450	0.06520	0.06440	0.06510	0.06500	0.06510	0.06580	0.06530	0.06400	0.06520	0.06620	0.06670	0.06480	0.06510	0.06460	0.06530	0.06750	0.06530	0.06540	0.06540	0.06460	0.06510	0.06630	0.06630
27=00:23:32	24901	301	0.21860	0.14990	0.14440	0.13960	0.13470	0.13020	0.17390	0.17400	0.17620	0.17620	0.17080	0.17540	0.14070	0.12440	0.12270	0.12140	0.12210	0.12020	0.17030	0.16970	0.17700	0.17530	0.16530	0.17270	0.18180	0.12230	0.12580	0.12060	0.12300	0.11970	0.17310	0.17640	0.16930	0.17230	0.17350	0.16970	0.12990	0.11640	0.11890	0.11820	0.11990	0.12140	0.18920	0.19090	0.18620	0.18740	0.18730	0.19420	0.17880	0.12140	0.12590	0.12070	0.12280	0.12110	0.14670	0.14300	0.14430	0.14840	0.14640	0.15580	0.12120	0.12390	0.11510	0.12120	0.11870	0.11970	0.16250	0.17140	0.16090	0.16150	0.17010	0.16530	0.06480	0.06550	0.06390	0.06520	0.06540	0.06540	0.06600	0.06560	0.06530	0.06510	0.06570	0.06680	0.06500	0.06540	0.06530	0.06580	0.06750	0.06550	0.06550	0.06560	0.06480	0.06450	0.06660	0.06650
28=00:38:12	25780	300	0.22080	0.15490	0.15100	0.14280	0.13840	0.13290	0.18510	0.18250	0.18540	0.18580	0.18450	0.18700	0.14870	0.12910	0.12850	0.12310	0.12510	0.12360	0.18030	0.17950	0.18560	0.18990	0.17750	0.18610	0.18350	0.12830	0.12600	0.12200	0.12510	0.11940	0.18300	0.18310	0.18030	0.18410	0.18290	0.18160	0.13360	0.11910	0.12010	0.11840	0.12110	0.12160	0.20370	0.20360	0.19650	0.20430	0.19800	0.20290	0.17090	0.12380	0.13010	0.12220	0.12380	0.12220	0.15420	0.14630	0.15140	0.15480	0.15230	0.15660	0.12620	0.12440	0.11650	0.12300	0.12010	0.12100	0.17330	0.18120	0.16770	0.16950	0.17880	0.17100	0.06460	0.06540	0.06430	0.06480	0.06520	0.06540	0.06580	0.06570	0.06550	0.06540	0.06620	0.06680	0.06480	0.06490	0.06530	0.06540	0.06770	0.06540	0.06530	0.06510	0.06460	0.06560	0.06640	0.06630
29=00:52:52	26660	300	0.24460	0.16870	0.16270	0.15160	0.14780	0.13910	0.19720	0.19730	0.20080	0.19460	0.19660	0.19990	0.15770	0.13350	0.13070	0.12850	0.13030	0.12740	0.19950	0.19620	0.20480	0.20200	0.19420	0.20250	0.18830	0.13070	0.12990	0.12730	0.13000	0.12480	0.19510	0.20280	0.19200	0.19580	0.19730	0.19090	0.14160	0.12280	0.12560	0.12350	0.12510	0.12530	0.22630	0.22170	0.22290	0.22070	0.21690	0.22710	0.18640	0.12790	0.13200	0.12510	0.12640	0.12860	0.16510	0.16000	0.15890	0.16520	0.16380	0.16720	0.13130	0.12980	0.12050	0.12610	0.12310	0.12270	0.18540	0.19610	0.18070	0.18140	0.19500	0.18820	0.06440	0.06500	0.06410	0.06490	0.06490	0.06510	0.06530	0.06530	0.06400	0.06470	0.06580	0.06650	0.06470	0.06480	0.06430	0.06520	0.06720	0.06500	0.06500	0.06530	0.06470	0.06500	0.06600	0.06600
30=01:07:31	27540	301	0.26470	0.17570	0.17010	0.16160	0.15470	0.14560	0.21330	0.20740	0.20980	0.21340	0.20610	0.21030	0.16660	0.13770	0.13420	0.13060	0.13060	0.12910	0.20220	0.20420	0.21400	0.21230	0.19970	0.20810	0.20620	0.13410	0.13460	0.12990	0.12940	0.12660	0.20730	0.20810	0.20120	0.20830	0.20250	0.19900	0.14390	0.12570	0.12760	0.12380	0.12600	0.12640	0.23460	0.23350	0.22660	0.23310	0.22310	0.23240	0.18810	0.12950	0.13850	0.12610	0.12780	0.12580	0.16710	0.15760	0.16200	0.16180	0.15650	0.17540	0.13260	0.12990	0.12040	0.12500	0.12320	0.12220	0.18890	0.20180	0.18220	0.18370	0.19980	0.19260	0.06460	0.06510	0.06430	0.06490	0.06490	0.06500	0.06530	0.06440	0.06500	0.06510	0.06600	0.06670	0.06450	0.06480	0.06520	0.06540	0.06630	0.06500	0.06520	0.06510	0.06480	0.06490	0.06640	0.06620
31=01:22:11	28419	301	0.28060	0.18690	0.17780	0.17330	0.16620	0.15440	0.23940	0.23550	0.24300	0.23300	0.23840	0.23340	0.17670	0.14130	0.13880	0.13460	0.13590	0.13310	0.22480	0.22390	0.23590	0.23220	0.21710	0.22610	0.20500	0.13850	0.13700	0.13130	0.13400	0.12840	0.22750	0.23500	0.22150	0.22690	0.22950	0.22510	0.15210	0.12880	0.13050	0.12750	0.13000	0.12950	0.26780	0.25730	0.25920	0.25880	0.25700	0.26470	0.20120	0.13380	0.13920	0.13200	0.12720	0.12950	0.18340	0.17440	0.17540	0.18110	0.17810	0.18790	0.14120	0.13590	0.12350	0.12980	0.12730	0.12880	0.20990	0.22300	0.20580	0.20700	0.22660	0.21380	0.06410	0.06480	0.06370	0.06430	0.06450	0.06460	0.06510	0.06490	0.06410	0.06450	0.06560	0.06620	0.06410	0.06430	0.06430	0.06450	0.06690	0.06460	0.06470	0.06500	0.06410	0.06430	0.06560	0.06570
32=01:36:50	29299	301	0.30170	0.19910	0.18510	0.17660	0.16830	0.15870	0.25550	0.26000	0.25550	0.25260	0.24680	0.25230	0.18710	0.14830	0.14520	0.14020	0.13990	0.13590	0.24650	0.24720	0.25670	0.25070	0.23630	0.24580	0.22580	0.14270	0.14160	0.13570	0.13500	0.13080	0.24610	0.24980	0.23420	0.24630	0.24150	0.23590	0.16270	0.13390	0.13520	0.13000	0.13030	0.13130	0.27790	0.28600	0.27320	0.27900	0.26870	0.28190	0.21520	0.14120	0.14380	0.13200	0.13270	0.13300	0.19100	0.18190	0.18630	0.19210	0.19140	0.20150	0.14600	0.13800	0.12610	0.13250	0.12890	0.13040	0.22510	0.24100	0.21710	0.22010	0.23800	0.22910	0.06440	0.06480	0.06410	0.06480	0.06490	0.06510	0.06540	0.06520	0.06470	0.06400	0.06580	0.06640	0.06440	0.06480	0.06410	0.06500	0.06720	0.06510	0.06510	0.06520	0.06450	0.06460	0.06590	0.06610
33=01:51:30	30178	300	0.33050	0.21280	0.19510	0.18490	0.17720	0.16580	0.26190	0.26620	0.26730	0.26360	0.26440	0.26750	0.20200	0.15170	0.14760	0.14100	0.14060	0.13770	0.26340	0.25470	0.27590	0.26880	0.25480	0.26170	0.23670	0.14640	0.14830	0.13870	0.13730	0.13440	0.25780	0.26670	0.24930	0.26450	0.26060	0.25220	0.17260	0.13580	0.13860	0.13250	0.13300	0.13370	0.31940	0.31070	0.30240	0.30610	0.29460	0.30800	0.23150	0.14790	0.14510	0.13610	0.13570	0.13700	0.19930	0.19320	0.20200	0.20030	0.19280	0.20770	0.15330	0.14040	0.12900	0.13750	0.13200	0.13230	0.24570	0.26320	0.23290	0.23550	0.25810	0.24460	0.06420	0.06480	0.06410	0.06500	0.06460	0.06490	0.06530	0.06480	0.06480	0.06480	0.06580	0.06620	0.06420	0.06480	0.06490	0.06440	0.06680	0.06480	0.06490	0.06490	0.06420	0.06460	0.06590	0.06570
34=02:06:09	31058	300	0.35400	0.23440	0.21070	0.20140	0.19030	0.17760	0.29580	0.28760	0.29920	0.29570	0.29260	0.29490	0.22150	0.16430	0.15970	0.15230	0.14980	0.14860	0.29580	0.29740	0.30590	0.30540	0.28400	0.29830	0.24440	0.15280	0.15680	0.14840	0.14860	0.14160	0.29290	0.29810	0.28710	0.29500	0.29230	0.28180	0.18680	0.14410	0.14570	0.14030	0.14090	0.14360	0.35450	0.35360	0.34610	0.35330	0.34050	0.35010	0.22210	0.15350	0.15760	0.14390	0.14110	0.14190	0.22040	0.21090	0.21700	0.21780	0.21300	0.23600	0.16520	0.15010	0.13530	0.14270	0.13870	0.14000	0.27130	0.28930	0.26300	0.26360	0.28600	0.27110	0.06460	0.06490	0.06360	0.06500	0.06490	0.06510	0.06530	0.06520	0.06490	0.06490	0.06530	0.06640	0.06460	0.06490	0.06500	0.06520	0.06730	0.06520	0.06520	0.06510	0.06460	0.06390	0.06590	0.06630
35=02:20:49	31938	301	0.38160	0.23320	0.21220	0.20610	0.19560	0.18040	0.30040	0.28820	0.30720	0.28960	0.29220	0.29300	0.22790	0.16370	0.15800	0.15010	0.14930	0.14630	0.28630	0.28800	0.30150	0.30660	0.27820	0.29870	0.23640	0.15220	0.15200	0.14630	0.14630	0.14040	0.28770	0.29130	0.28750	0.28310	0.28710	0.28110	0.18910	0.14340	0.14140	0.13880	0.14010	0.13830	0.34890	0.35000	0.34720	0.34840	0.33500	0.35870	0.23110	0.15190	0.15490	0.14330	0.13860	0.13890	0.21670	0.20760	0.21630	0.21700	0.21740	0.23510	0.16930	0.15080	0.13590	0.13970	0.13730	0.13960	0.27640	0.28780	0.26680	0.26080	0.29540	0.27910	0.06410	0.06480	0.06430	0.06460	0.06460	0.06480	0.06520	0.06500	0.06460	0.06450	0.06570	0.06600	0.06450	0.06470	0.06450	0.06500	0.06700	0.06460	0.06490	0.06510	0.06430	0.06450	0.06590	0.06600
36=02:35:29	32817	300	0.40220	0.25720	0.23490	0.22010	0.20700	0.19070	0.33610	0.32580	0.34740	0.33600	0.33040	0.33160	0.24800	0.17320	0.16710	0.15630	0.15480	0.15140	0.32950	0.33530	0.35440	0.34920	0.32060	0.33440	0.27860	0.16000	0.15750	0.15410	0.15410	0.14770	0.33600	0.33980	0.32600	0.33210	0.33170	0.32350	0.20900	0.15050	0.14910	0.14450	0.14590	0.14530	0.41510	0.40930	0.40070	0.39890	0.39580	0.41310	0.25720	0.16080	0.16210	0.14910	0.14490	0.14760	0.24600	0.23490	0.23330	0.24480	0.23950	0.26000	0.17920	0.15760	0.14210	0.14670	0.14090	0.14410	0.31320	0.33260	0.30610	0.30510	0.33370	0.32440	0.06400	0.06460	0.06390	0.06440	0.06430	0.06360	0.06490	0.06490	0.06440	0.06430	0.06530	0.06590	0.06400	0.06430	0.06440	0.06470	0.06660	0.06460	0.06370	0.06470	0.06400	0.06420	0.06540	0.06550
37=02:50:08	33697	300	0.44810	0.29110	0.26060	0.24850	0.23630	0.21770	0.39390	0.39820	0.41180	0.39580	0.39620	0.39260	0.28120	0.19080	0.18280	0.16940	0.16830	0.16370	0.38790	0.38540	0.41120	0.39840	0.36830	0.39190	0.29030	0.17080	0.17170	0.16230	0.16150	0.15710	0.38500	0.39520	0.37990	0.38220	0.38730	0.37580	0.22780	0.15890	0.16160	0.15330	0.15680	0.15390	0.47040	0.46560	0.46670	0.45680	0.46320	0.48200	0.27530	0.17220	0.17110	0.15870	0.14920	0.15180	0.26380	0.25610	0.25150	0.26340	0.25520	0.28790	0.19450	0.16590	0.14650	0.15450	0.14700	0.15110	0.34820	0.36480	0.33530	0.33010	0.36910	0.34820	0.06430	0.06520	0.06440	0.06500	0.06500	0.06520	0.06540	0.06540	0.06510	0.06470	0.06600	0.06620	0.06460	0.06490	0.06480	0.06550	0.06730	0.06500	0.06540	0.06520	0.06480	0.06480	0.06630	0.06640
38=03:04:48	34576	301	0.47630	0.31350	0.27690	0.26210	0.25120	0.22830	0.40950	0.41390	0.42510	0.43180	0.41910	0.41830	0.29970	0.20380	0.18940	0.17910	0.17420	0.16980	0.40430	0.41320	0.44190	0.43530	0.40180	0.41370	0.32040	0.18370	0.17730	0.16930	0.16810	0.16080	0.41740	0.42010	0.40330	0.42080	0.41150	0.39630	0.24940	0.16740	0.16850	0.15770	0.15990	0.16100	0.50910	0.51290	0.49800	0.49590	0.48940	0.51440	0.27510	0.17890	0.18140	0.16610	0.15420	0.15750	0.28770	0.27530	0.28390	0.28230	0.27200	0.29380	0.20780	0.17540	0.15230	0.16020	0.15280	0.15580	0.38080	0.39860	0.36290	0.36580	0.39690	0.37310	0.06450	0.06520	0.06460	0.06510	0.06510	0.06500	0.06550	0.06540	0.06490	0.06510	0.06600	0.06630	0.06450	0.06510	0.06520	0.06520	0.06740	0.06450	0.06510	0.06550	0.06460	0.06500	0.06600	0.06630
39=03:19:27	35456	300	0.51500	0.33920	0.30520	0.29080	0.27310	0.24810	0.46700	0.48230	0.46760	0.48050	0.46820	0.46450	0.33130	0.21480	0.20420	0.18850	0.18320	0.18060	0.47340	0.45910	0.47850	0.47370	0.44500	0.46150	0.34260	0.19300	0.18920	0.17700	0.17750	0.16970	0.46250	0.46570	0.45430	0.46030	0.44530	0.43850	0.27230	0.17630	0.17400	0.16620	0.16730	0.16780	0.55110	0.55900	0.55410	0.54930	0.54130	0.56310	0.30250	0.18590	0.19170	0.17140	0.16030	0.16330	0.32320	0.30580	0.31880	0.32050	0.31860	0.33340	0.22050	0.18130	0.15850	0.16660	0.15600	0.16180	0.41920	0.45740	0.41090	0.41550	0.44590	0.42330	0.06420	0.06470	0.06400	0.06450	0.06460	0.06380	0.06520	0.06500	0.06450	0.06460	0.06570	0.06600	0.06410	0.06440	0.06480	0.06500	0.06680	0.06440	0.06430	0.06500	0.06430	0.06440	0.06550	0.06590
40=03:34:07	36335	301	0.54820	0.36650	0.32400	0.30980	0.29150	0.26780	0.51080	0.51420	0.51050	0.51820	0.50260	0.50220	0.35610	0.22960	0.21650	0.19720	0.18840	0.18770	0.49840	0.50090	0.51760	0.51080	0.48000	0.49600	0.35980	0.20200	0.19890	0.18400	0.17670	0.17680	0.50040	0.49540	0.48740	0.49770	0.48960	0.48580	0.29700	0.18290	0.18230	0.17140	0.17090	0.17450	0.59430	0.59980	0.58920	0.58780	0.58770	0.60560	0.33640	0.19120	0.19750	0.17790	0.16620	0.16930	0.34640	0.32740	0.34210	0.34480	0.34260	0.36130	0.24090	0.19390	0.16700	0.17270	0.16410	0.16660	0.45590	0.48970	0.44380	0.45240	0.48120	0.45790	0.06430	0.06470	0.06410	0.06470	0.06460	0.06480	0.06430	0.06500	0.06460	0.06470	0.06560	0.06620	0.06430	0.06480	0.06500	0.06510	0.06670	0.06430	0.06470	0.06480	0.06410	0.06460	0.06590	0.06600
41=03:48:46	37215	298	0.59640	0.41010	0.35670	0.34080	0.32550	0.29680	0.55720	0.54340	0.56190	0.55650	0.54610	0.54470	0.39120	0.24760	0.23080	0.20960	0.20190	0.19770	0.52960	0.55570	0.56080	0.55920	0.51570	0.53550	0.38990	0.21810	0.20890	0.19360	0.18650	0.18550	0.54870	0.53820	0.54430	0.53170	0.53570	0.51080	0.32230	0.19440	0.19000	0.17700	0.18040	0.18400	0.65570	0.65560	0.64190	0.64460	0.64140	0.65780	0.36670	0.20680	0.20520	0.18660	0.17480	0.17490	0.37110	0.35660	0.36550	0.36390	0.36500	0.37040	0.26070	0.20160	0.17550	0.18030	0.17090	0.17130	0.49890	0.51790	0.48190	0.47990	0.52270	0.49190	0.06450	0.06500	0.06420	0.06490	0.06480	0.06510	0.06540	0.06500	0.06420	0.06490	0.06570	0.06620	0.06450	0.06480	0.06510	0.06440	0.06690	0.06490	0.06510	0.06520	0.06460	0.06460	0.06600	0.06620
42=04:03:26	38094	298	0.61700	0.42710	0.37390	0.34440	0.32680	0.30630	0.57400	0.53930	0.57720	0.54670	0.55230	0.53820	0.40200	0.25320	0.23960	0.21340	0.20420	0.19920	0.54300	0.55970	0.55720	0.56130	0.52570	0.54330	0.39160	0.22310	0.21710	0.19980	0.18740	0.18810	0.53650	0.53930	0.54010	0.51770	0.53990	0.51250	0.34280	0.20260	0.19240	0.17610	0.18300	0.18320	0.66620	0.64180	0.64560	0.64130	0.65110	0.66050	0.36710	0.21370	0.21670	0.19080	0.17320	0.18010	0.37190	0.36020	0.36660	0.37630	0.37590	0.38660	0.27910	0.20770	0.17770	0.18080	0.17280	0.17230	0.50560	0.53790	0.49430	0.48640	0.52930	0.51560	0.06410	0.06480	0.06390	0.06470	0.06480	0.06480	0.06500	0.06470	0.06420	0.06460	0.06560	0.06610	0.06420	0.06440	0.06470	0.06400	0.06680	0.06460	0.06480	0.06490	0.06410	0.06440	0.06570	0.06550
43=04:18:06	38974	301	0.66780	0.46050	0.40330	0.38590	0.37180	0.33900	0.64520	0.63980	0.65440	0.63710	0.63790	0.62390	0.45100	0.28750	0.25900	0.23150	0.22120	0.21720	0.61970	0.63770	0.64060	0.63570	0.59510	0.61110	0.44480	0.24380	0.23110	0.21150	0.19930	0.20230	0.62940	0.61820	0.61760	0.60890	0.61510	0.60360	0.38090	0.21400	0.20820	0.19350	0.19300	0.19820	0.73840	0.73850	0.73090	0.71790	0.72460	0.74930	0.41040	0.22720	0.22720	0.20930	0.18620	0.19440	0.42870	0.41670	0.42200	0.42200	0.43220	0.44770	0.31100	0.22440	0.18770	0.19320	0.18460	0.18360	0.57260	0.60560	0.56290	0.56640	0.60230	0.56810	0.06440	0.06510	0.06650	0.06510	0.06480	0.06470	0.06540	0.06530	0.06470	0.06430	0.06580	0.06620	0.06460	0.06490	0.06400	0.06490	0.06730	0.06500	0.06530	0.06490	0.06460	0.06470	0.06580	0.06600
44=04:32:45	39854	298	0.71820	0.49660	0.43500	0.41290	0.39280	0.36960	0.67380	0.67180	0.68590	0.66730	0.67440	0.65320	0.49080	0.32520	0.29190	0.25740	0.23950	0.23100	0.67880	0.67380	0.68630	0.67830	0.65000	0.66620	0.46070	0.26740	0.24380	0.22510	0.21030	0.21580	0.65690	0.67630	0.65650	0.64500	0.66060	0.63590	0.41260	0.23300	0.22510	0.20320	0.20480	0.20790	0.79570	0.77360	0.78510	0.76400	0.77900	0.79380	0.44360	0.24830	0.24530	0.22080	0.19820	0.19770	0.47060	0.45710	0.45230	0.46780	0.45790	0.48830	0.33720	0.23810	0.19970	0.19980	0.19190	0.19160	0.60690	0.66450	0.60030	0.61050	0.64490	0.63020	0.06480	0.06520	0.06440	0.06530	0.06510	0.06520	0.06550	0.06560	0.06530	0.06470	0.06610	0.06640	0.06490	0.06530	0.06520	0.06550	0.06740	0.06530	0.06530	0.06560	0.06470	0.06400	0.06620	0.06620
45=04:47:25	40733	300	0.76070	0.53470	0.45600	0.42560	0.40550	0.38800	0.71760	0.71540	0.71450	0.71190	0.71940	0.70360	0.50920	0.34340	0.31470	0.27310	0.24600	0.23690	0.72230	0.71540	0.72770	0.71700	0.69500	0.71710	0.50170	0.28510	0.25430	0.23440	0.21430	0.22060	0.69320	0.71330	0.69300	0.68350	0.68550	0.66690	0.43820	0.24450	0.22900	0.20360	0.20720	0.21630	0.83020	0.80630	0.81480	0.80420	0.80020	0.82690	0.47410	0.25870	0.25020	0.22350	0.20470	0.20140	0.49600	0.48260	0.47650	0.49090	0.48940	0.52710	0.35800	0.24610	0.20310	0.20600	0.19180	0.19210	0.65740	0.70460	0.64620	0.65690	0.68750	0.66670	0.06430	0.06510	0.06440	0.06470	0.06450	0.06420	0.06530	0.06520	0.06480	0.06490	0.06580	0.06630	0.06440	0.06490	0.06490	0.06520	0.06700	0.06470	0.06400	0.06500	0.06440	0.06470	0.06590	0.06610
46=05:02:04	41613	300	0.80130	0.57080	0.48890	0.46260	0.44840	0.42440	0.73700	0.74280	0.75230	0.74500	0.74710	0.73930	0.55080	0.37860	0.34360	0.29670	0.26860	0.25870	0.74170	0.75140	0.76570	0.75050	0.72470	0.73190	0.51520	0.32680	0.27490	0.24790	0.22640	0.24010	0.74580	0.75170	0.71980	0.73030	0.73320	0.70110	0.47450	0.25820	0.24620	0.21620	0.21800	0.22820	0.86410	0.84430	0.83970	0.83760	0.83280	0.84570	0.50010	0.27760	0.26810	0.24150	0.21190	0.21280	0.53740	0.52260	0.52410	0.52250	0.51790	0.53730	0.38980	0.26500	0.21510	0.21550	0.20490	0.20200	0.70510	0.75580	0.69490	0.70710	0.72870	0.71400	0.06460	0.06530	0.06440	0.06520	0.06500	0.06500	0.06490	0.06550	0.06520	0.06510	0.06590	0.06670	0.06500	0.06510	0.06520	0.06550	0.06730	0.06410	0.06540	0.06530	0.06460	0.06480	0.06600	0.06650
47=05:16:44	42492	301	0.79540	0.59520	0.52810	0.48220	0.46850	0.43860	0.75020	0.74790	0.74840	0.74520	0.74690	0.73110	0.58860	0.39570	0.36790	0.31480	0.27710	0.27390	0.75000	0.74810	0.75910	0.75130	0.72570	0.74460	0.54790	0.34290	0.29590	0.25970	0.23300	0.24800	0.73840	0.75300	0.73940	0.73130	0.73540	0.72540	0.48780	0.27610	0.25130	0.22200	0.22470	0.23180	0.84710	0.83750	0.83790	0.83830	0.80870	0.83570	0.51990	0.29440	0.28400	0.24800	0.21490	0.22130	0.54770	0.52270	0.52520	0.53760	0.52620	0.54950	0.40800	0.28260	0.22380	0.22260	0.20640	0.20650	0.71090	0.77720	0.69530	0.72220	0.73700	0.73620	0.06470	0.06530	0.06500	0.06520	0.06480	0.06510	0.06560	0.06520	0.06470	0.06500	0.06600	0.06640	0.06460	0.06480	0.06440	0.06530	0.06720	0.06500	0.06510	0.06540	0.06450	0.06460	0.06600	0.06600
48=05:31:23	43372	298	0.86470	0.65780	0.57230	0.54380	0.51070	0.48850	0.83260	0.84760	0.85300	0.82690	0.85590	0.82870	0.63820	0.43010	0.40170	0.34020	0.31690	0.29740	0.84460	0.82830	0.85770	0.83020	0.81120	0.82370	0.59540	0.38610	0.32670	0.27750	0.25040	0.26970	0.80890	0.84690	0.80820	0.81030	0.82930	0.80110	0.53430	0.31160	0.28010	0.23720	0.24230	0.24790	0.88800	0.86760	0.87800	0.86980	0.86240	0.88040	0.55340	0.32100	0.31900	0.27610	0.23650	0.23310	0.61190	0.60660	0.58030	0.61040	0.60510	0.61520	0.44710	0.31350	0.24420	0.23220	0.21820	0.21700	0.77790	0.82530	0.76700	0.77790	0.80570	0.79480	0.06460	0.06510	0.06470	0.06470	0.06470	0.06410	0.06550	0.06540	0.06500	0.06490	0.06580	0.06630	0.06460	0.06510	0.06510	0.06540	0.06730	0.06500	0.06400	0.06530	0.06430	0.06470	0.06580	0.06640
49=05:46:03	44251	301	0.88440	0.69780	0.60950	0.57920	0.56480	0.52070	0.88040	0.86190	0.88520	0.89160	0.87290	0.88110	0.68160	0.47840	0.42550	0.36870	0.33440	0.32460	0.85610	0.87990	0.88320	0.88400	0.83190	0.85790	0.63180	0.42300	0.36140	0.29820	0.26100	0.28590	0.88130	0.85860	0.87310	0.86640	0.86470	0.84980	0.57720	0.33500	0.30550	0.25070	0.25090	0.26740	0.88010	0.89920	0.86000	0.88510	0.85100	0.87350	0.57550	0.33750	0.33990	0.29560	0.25620	0.25060	0.64910	0.64190	0.63030	0.62960	0.65590	0.68600	0.48710	0.33250	0.26310	0.24480	0.22930	0.22470	0.82700	0.86320	0.81070	0.82000	0.84770	0.80980	0.06430	0.06510	0.06420	0.06460	0.06450	0.06480	0.06500	0.06430	0.06460	0.06480	0.06560	0.06600	0.06440	0.06470	0.06490	0.06470	0.06650	0.06470	0.06480	0.06510	0.06420	0.06450	0.06570	0.06590
50=06:00:43	45131	301	0.88140	0.73360	0.64710	0.61840	0.58720	0.54900	0.85720	0.87340	0.88830	0.87680	0.89220	0.89210	0.73650	0.51510	0.46390	0.39340	0.36890	0.35500	0.87890	0.87220	0.90480	0.89500	0.85740	0.86150	0.68860	0.45480	0.38620	0.32770	0.27690	0.30570	0.86520	0.88480	0.87470	0.89510	0.89010	0.87450	0.61640	0.37070	0.34140	0.27660	0.27580	0.28680	0.89370	0.90010	0.88180	0.88420	0.86580	0.88720	0.61770	0.36400	0.37010	0.32120	0.27510	0.26340	0.70120	0.67990	0.69110	0.68050	0.69320	0.69950	0.52080	0.35710	0.28710	0.26230	0.23850	0.23460	0.85560	0.89150	0.82500	0.85400	0.86960	0.84330	0.06450	0.06510	0.06440	0.06510	0.06480	0.06510	0.06570	0.06540	0.06410	0.06510	0.06600	0.06640	0.06480	0.06500	0.06530	0.06460	0.06710	0.06500	0.06540	0.06580	0.06480	0.06490	0.06610	0.06640
51=06:15:22	46011	301	0.87430	0.77340	0.66790	0.62930	0.59730	0.56740	0.85630	0.83090	0.87980	0.84200	0.86040	0.85040	0.74230	0.51750	0.47710	0.40350	0.37710	0.35400	0.83160	0.85070	0.85610	0.87020	0.82770	0.83520	0.69050	0.46220	0.40370	0.34400	0.28620	0.31210	0.83110	0.84940	0.84060	0.84900	0.87010	0.83000	0.64380	0.38260	0.37050	0.28010	0.28430	0.30100	0.86640	0.86010	0.84750	0.85580	0.82730	0.84040	0.65470	0.37840	0.38000	0.33300	0.29130	0.27170	0.70620	0.70570	0.69760	0.69500	0.71730	0.73280	0.53670	0.36670	0.29710	0.26570	0.23910	0.23220	0.84910	0.85460	0.82210	0.80910	0.85790	0.82960	0.06440	0.06510	0.06460	0.06410	0.06510	0.06500	0.06530	0.06530	0.06530	0.06490	0.06580	0.06630	0.06470	0.06470	0.06520	0.06520	0.06720	0.06500	0.06500	0.06540	0.06430	0.06490	0.06600	0.06620
52=06:30:02	46890	301	0.82860	0.81170	0.71570	0.65540	0.62340	0.60050	0.82840	0.82180	0.83470	0.82470	0.84380	0.83830	0.77990	0.53510	0.50510	0.42630	0.39480	0.37140	0.83690	0.82270	0.83480	0.82840	0.80920	0.81510	0.70910	0.46650	0.42080	0.37180	0.30550	0.32500	0.80990	0.84440	0.82830	0.84300	0.84800	0.81330	0.66860	0.40820	0.38650	0.29430	0.30240	0.31670	0.84850	0.84130	0.84000	0.84680	0.81680	0.83560	0.68940	0.39400	0.38400	0.33620	0.30290	0.28820	0.72430	0.72630	0.70510	0.72160	0.74120	0.76310	0.56580	0.38380	0.31050	0.28300	0.25470	0.24310	0.83420	0.84980	0.81860	0.80720	0.85480	0.85080	0.06430	0.06490	0.06400	0.06450	0.06470	0.06480	0.06500	0.06400	0.06470	0.06460	0.06550	0.06580	0.06450	0.06460	0.06480	0.06470	0.06640	0.06460	0.06490	0.06500	0.06430	0.06440	0.06540	0.06590
53=06:44:41	47770	298	0.89130	0.82520	0.75620	0.73000	0.69320	0.64000	0.88170	0.87530	0.91010	0.89160	0.89400	0.89840	0.81650	0.60000	0.53670	0.45500	0.42740	0.41750	0.86380	0.88890	0.89930	0.90890	0.85840	0.87220	0.78890	0.53270	0.44410	0.38170	0.34850	0.34890	0.87250	0.86750	0.88390	0.89420	0.89420	0.85740	0.70980	0.42390	0.42150	0.32890	0.34000	0.33870	0.88480	0.91230	0.87510	0.88920	0.86300	0.89060	0.68670	0.42130	0.42910	0.37030	0.33230	0.29800	0.78450	0.80040	0.75820	0.77140	0.78930	0.81300	0.62090	0.41270	0.33550	0.29230	0.26890	0.24980	0.85840	0.87000	0.83200	0.82470	0.87480	0.83950	0.06410	0.06490	0.06430	0.06460	0.06430	0.06470	0.06500	0.06390	0.06450	0.06460	0.06550	0.06560	0.06420	0.06460	0.06470	0.06450	0.06600	0.06450	0.06460	0.06510	0.06410	0.06420	0.06540	0.06580
54=06:59:22	48650	300	0.88480	0.81410	0.77800	0.74820	0.71720	0.65840	0.86290	0.88660	0.87570	0.88450	0.88870	0.89370	0.81760	0.63090	0.57030	0.48270	0.44860	0.42660	0.87850	0.86750	0.89830	0.88940	0.85550	0.86670	0.80810	0.56090	0.47260	0.40460	0.37120	0.36600	0.87550	0.87750	0.85780	0.90460	0.88820	0.87420	0.76070	0.45370	0.44330	0.35120	0.35520	0.36460	0.88760	0.90190	0.87840	0.88260	0.85650	0.88470	0.74020	0.44830	0.45310	0.40060	0.35920	0.31140	0.83280	0.83100	0.82610	0.81000	0.84920	0.84330	0.65680	0.43660	0.35420	0.32330	0.29490	0.26720	0.87000	0.88690	0.84610	0.85090	0.87550	0.83670	0.06430	0.06510	0.06430	0.06490	0.06470	0.06470	0.06400	0.06520	0.06470	0.06460	0.06540	0.06600	0.06460	0.06460	0.06510	0.06530	0.06690	0.06370	0.06490	0.06510	0.06410	0.06430	0.06580	0.06570
55=07:14:02	49531	300	0.89330	0.83060	0.79000	0.76090	0.73810	0.69660	0.85410	0.86210	0.86290	0.87990	0.87600	0.88310	0.81060	0.65310	0.59500	0.51890	0.47440	0.44660	0.87660	0.86860	0.88800	0.87750	0.85100	0.86810	0.79760	0.58280	0.51030	0.43870	0.39260	0.38100	0.87250	0.87770	0.85450	0.89010	0.87840	0.85960	0.78880	0.49470	0.46350	0.36190	0.36780	0.38040	0.89060	0.89200	0.86930	0.88540	0.85420	0.87490	0.79300	0.47660	0.47330	0.41610	0.37700	0.32940	0.85000	0.84860	0.85660	0.83860	0.84190	0.87980	0.68280	0.45570	0.36540	0.34570	0.31810	0.28040	0.86930	0.90090	0.85300	0.84060	0.87820	0.84410	0.06430	0.06500	0.06410	0.06450	0.06420	0.06470	0.06540	0.06530	0.06470	0.06480	0.06560	0.06610	0.06430	0.06460	0.06480	0.06520	0.06710	0.06480	0.06470	0.06420	0.06400	0.06450	0.06560	0.06580
56=07:28:43	50412	300	0.90450	0.84010	0.79970	0.79120	0.76580	0.72810	0.89980	0.89650	0.89670	0.90730	0.89600	0.90900	0.81630	0.69220	0.62860	0.54180	0.50130	0.47450	0.88900	0.89300	0.90720	0.90670	0.87090	0.89380	0.82040	0.62930	0.53170	0.46140	0.41440	0.40570	0.89920	0.89800	0.89570	0.91870	0.91260	0.89290	0.80240	0.51410	0.50010	0.37910	0.39690	0.40140	0.90970	0.91840	0.88890	0.90600	0.87740	0.90250	0.83150	0.49250	0.48630	0.42770	0.39320	0.34230	0.85790	0.86750	0.86430	0.87620	0.86240	0.88120	0.70030	0.48050	0.38100	0.36230	0.32950	0.28960	0.87350	0.91020	0.86230	0.86230	0.88230	0.86770	0.06470	0.06540	0.06440	0.06480	0.06510	0.06510	0.06550	0.06530	0.06530	0.06510	0.06590	0.06630	0.06490	0.06490	0.06540	0.06580	0.06750	0.06500	0.06510	0.06460	0.06460	0.06500	0.06610	0.06650
57=07:43:24	51292	301	0.92470	0.80610	0.75690	0.78820	0.78290	0.74880	0.83270	0.84980	0.88280	0.85560	0.87010	0.87900	0.79510	0.72540	0.63970	0.54930	0.53030	0.49080	0.85240	0.86220	0.89600	0.88730	0.84890	0.86890	0.80830	0.66760	0.55000	0.45260	0.41270	0.41720	0.85430	0.86840	0.84060	0.88260	0.89220	0.85650	0.79220	0.50750	0.51340	0.39310	0.40500	0.39680	0.90620	0.89550	0.86410	0.87080	0.85970	0.88270	0.78020	0.49410	0.49740	0.45120	0.40220	0.34810	0.83110	0.84790	0.81190	0.84590	0.81560	0.83030	0.72560	0.50410	0.39200	0.37010	0.33090	0.30040	0.85280	0.88100	0.84140	0.85220	0.86320	0.84260	0.06400	0.06480	0.06380	0.06380	0.06440	0.06460	0.06490	0.06480	0.06440	0.06460	0.06500	0.06580	0.06390	0.06370	0.06470	0.06470	0.06650	0.06460	0.06450	0.06460	0.06320	0.06430	0.06530	0.06550
58=07:58:05	52173	300	0.90470	0.83390	0.80500	0.79810	0.76860	0.75550	0.88780	0.90620	0.89370	0.89690	0.90450	0.91550	0.83630	0.74760	0.69270	0.58840	0.55760	0.52360	0.90620	0.88630	0.91670	0.90220	0.87810	0.89010	0.83510	0.68180	0.56920	0.50010	0.45260	0.44720	0.89650	0.89900	0.88950	0.92600	0.91920	0.90670	0.77690	0.55850	0.53370	0.42550	0.44240	0.43420	0.91260	0.92260	0.89900	0.90090	0.87520	0.90910	0.79140	0.55120	0.54350	0.47140	0.42420	0.36680	0.86300	0.87200	0.84690	0.87220	0.86820	0.86390	0.76020	0.52290	0.42350	0.39200	0.35150	0.32360	0.88410	0.91590	0.85820	0.86440	0.88940	0.86480	0.06380	0.06450	0.06390	0.06430	0.06320	0.06460	0.06480	0.06470	0.06400	0.06440	0.06530	0.06550	0.06420	0.06430	0.06470	0.06460	0.06650	0.06420	0.06440	0.06420	0.06420	0.06400	0.06540	0.06540
59=08:12:45	53054	298	0.92730	0.85150	0.77920	0.77470	0.76910	0.76810	0.84820	0.88580	0.86950	0.88060	0.89120	0.90410	0.80880	0.74780	0.70100	0.61380	0.58940	0.52500	0.89240	0.86880	0.91340	0.87930	0.87050	0.89500	0.80370	0.70590	0.62210	0.52670	0.46600	0.45730	0.87220	0.89360	0.83870	0.90150	0.89730	0.86630	0.80700	0.58420	0.56910	0.43870	0.44850	0.45040	0.91200	0.89050	0.87820	0.88380	0.86610	0.89280	0.82280	0.55590	0.54680	0.48650	0.45470	0.38430	0.85120	0.84570	0.84260	0.85850	0.83070	0.85280	0.73410	0.55280	0.42480	0.40550	0.35950	0.33510	0.85690	0.91790	0.85240	0.87060	0.86740	0.87350	0.06440	0.06470	0.06390	0.06470	0.06470	0.06420	0.06440	0.06490	0.06460	0.06460	0.06530	0.06570	0.06460	0.06460	0.06490	0.06510	0.06680	0.06350	0.06470	0.06490	0.06410	0.06420	0.06560	0.06570
60=08:27:26	53935	301	0.93070	0.83480	0.80430	0.80910	0.76860	0.75530	0.87940	0.87970	0.89790	0.87140	0.88690	0.89570	0.83430	0.77490	0.73530	0.62800	0.60260	0.57780	0.87390	0.88480	0.90720	0.91200	0.86480	0.88010	0.85110	0.74340	0.61300	0.53740	0.48540	0.49240	0.88800	0.88360	0.88620	0.90510	0.91520	0.87610	0.80260	0.58760	0.59560	0.46170	0.48030	0.46210	0.91720	0.92380	0.89340	0.89190	0.87200	0.91420	0.77550	0.57450	0.58690	0.51820	0.46400	0.40080	0.85460	0.87220	0.82070	0.85590	0.84670	0.84570	0.74990	0.58190	0.45850	0.42220	0.37690	0.34890	0.87480	0.89800	0.85780	0.86400	0.87900	0.85810	0.06420	0.06470	0.06420	0.06480	0.06460	0.06460	0.06500	0.06510	0.06420	0.06370	0.06550	0.06590	0.06460	0.06440	0.06400	0.06490	0.06680	0.06450	0.06470	0.06490	0.06430	0.06460	0.06550	0.06590
61=08:42:07	54815	300	0.91130	0.85490	0.81260	0.79480	0.76730	0.76550	0.85870	0.84750	0.87560	0.85740	0.86710	0.87630	0.83100	0.75100	0.73920	0.66780	0.62870	0.58270	0.87630	0.87520	0.88670	0.87750	0.84720	0.86260	0.80420	0.72760	0.65990	0.58650	0.50630	0.51260	0.87510	0.88430	0.86570	0.87450	0.90150	0.85580	0.80490	0.64150	0.61890	0.47380	0.49800	0.49610	0.91190	0.89210	0.87560	0.87950	0.85770	0.88280	0.82190	0.62400	0.60580	0.53190	0.48660	0.42470	0.85330	0.86710	0.83060	0.85380	0.85300	0.85870	0.73670	0.59710	0.47640	0.44420	0.39550	0.35360	0.87130	0.90390	0.85520	0.84240	0.87270	0.85360	0.06410	0.06480	0.06420	0.06470	0.06440	0.06440	0.06400	0.06500	0.06430	0.06490	0.06540	0.06580	0.06420	0.06440	0.06480	0.06500	0.06670	0.06340	0.06460	0.06510	0.06430	0.06470	0.06550	0.06590
62=08:56:48	55696	300	0.90920	0.83230	0.82300	0.79850	0.75540	0.75920	0.85440	0.87660	0.86290	0.84580	0.88420	0.87140	0.83450	0.75180	0.74990	0.66330	0.64600	0.59760	0.89520	0.84740	0.89720	0.88160	0.86740	0.86440	0.84000	0.71560	0.65540	0.59470	0.52920	0.52660	0.85000	0.88600	0.84420	0.88840	0.89800	0.86440	0.78830	0.65260	0.62360	0.49430	0.51670	0.50240	0.90340	0.87610	0.88350	0.86030	0.84440	0.89390	0.79780	0.63920	0.63600	0.55170	0.49990	0.43670	0.84560	0.85190	0.82200	0.86540	0.84220	0.84880	0.74950	0.61320	0.49120	0.46040	0.39420	0.37010	0.86210	0.90790	0.84090	0.86370	0.86150	0.85270	0.06430	0.06510	0.06450	0.06480	0.06480	0.06450	0.06430	0.06510	0.06470	0.06480	0.06550	0.06610	0.06460	0.06480	0.06500	0.06520	0.06700	0.06390	0.06500	0.06510	0.06440	0.06460	0.06580	0.06600
63=09:11:29	56577	301	0.94290	0.86740	0.80170	0.79130	0.77980	0.77680	0.88510	0.87080	0.89170	0.89280	0.89080	0.90830	0.82460	0.76380	0.73030	0.71640	0.68270	0.64300	0.87760	0.90150	0.91570	0.90250	0.86530	0.89050	0.80130	0.75170	0.71630	0.63010	0.53460	0.55280	0.90790	0.89360	0.87860	0.90390	0.92430	0.87470	0.83260	0.66760	0.68240	0.52510	0.53480	0.53470	0.93650	0.90900	0.88440	0.89660	0.87570	0.90790	0.82170	0.63330	0.63880	0.58480	0.53080	0.45890	0.85210	0.87690	0.83890	0.86110	0.84560	0.84910	0.74230	0.66200	0.50990	0.47640	0.42680	0.38190	0.86500	0.91620	0.86920	0.86590	0.87090	0.86220	0.06480	0.06540	0.06430	0.06510	0.06490	0.06520	0.06550	0.06530	0.06500	0.06410	0.06570	0.06620	0.06470	0.06510	0.06500	0.06530	0.06710	0.06510	0.06500	0.06540	0.06480	0.06510	0.06590	0.06610
64=09:26:09	57458	301	0.93620	0.87330	0.83100	0.81410	0.77930	0.78590	0.91270	0.90930	0.91530	0.90510	0.92110	0.92700	0.84670	0.77250	0.74610	0.71370	0.70420	0.67440	0.91010	0.91210	0.93090	0.91460	0.88400	0.89920	0.84640	0.75040	0.69770	0.66200	0.57550	0.58560	0.92880	0.91670	0.91150	0.92940	0.95200	0.91070	0.81030	0.70970	0.70130	0.55550	0.57270	0.56230	0.94670	0.92900	0.91170	0.90490	0.89060	0.93840	0.82100	0.69040	0.69320	0.60840	0.54770	0.47830	0.87890	0.90690	0.86060	0.88800	0.89810	0.88500	0.76460	0.67260	0.54100	0.50530	0.43860	0.39550	0.89560	0.94520	0.87970	0.88780	0.89780	0.88280	0.06370	0.06480	0.06360	0.06380	0.06400	0.06420	0.06480	0.06470	0.06420	0.06440	0.06480	0.06540	0.06400	0.06350	0.06470	0.06480	0.06630	0.06410	0.06440	0.06480	0.06300	0.06430	0.06530	0.06550
65=09:40:50	58339	300	0.93000	0.83040	0.82100	0.81440	0.77830	0.75830	0.88560	0.90050	0.88250	0.89360	0.88170	0.90000	0.83250	0.77870	0.73150	0.70750	0.69880	0.69840	0.88140	0.88110	0.90390	0.90510	0.86850	0.88820	0.85070	0.74300	0.67480	0.64830	0.58510	0.60220	0.91680	0.87300	0.87830	0.91380	0.91420	0.87860	0.80110	0.69550	0.70290	0.58030	0.56820	0.57430	0.91600	0.91920	0.87880	0.88320	0.85220	0.90980	0.78170	0.68380	0.70280	0.63200	0.55730	0.49090	0.85360	0.86960	0.84580	0.84110	0.86910	0.84030	0.77740	0.68910	0.55590	0.50600	0.44910	0.40490	0.88310	0.92650	0.84790	0.86510	0.86660	0.84350	0.06430	0.06500	0.06440	0.06500	0.06470	0.06470	0.06450	0.06540	0.06480	0.06490	0.06560	0.06610	0.06470	0.06520	0.06520	0.06520	0.06620	0.06470	0.06520	0.06510	0.06450	0.06470	0.06580	0.06590
66=09:55:31	59219	301	0.94610	0.86540	0.83410	0.81320	0.78290	0.78840	0.90560	0.93070	0.89080	0.91410	0.92610	0.92650	0.83370	0.77310	0.73650	0.70800	0.70890	0.69820	0.92090	0.89670	0.94100	0.91330	0.88870	0.91230	0.84650	0.75440	0.69910	0.68420	0.61510	0.61720	0.95000	0.91320	0.90660	0.94490	0.94860	0.91860	0.81710	0.71990	0.72460	0.59680	0.60540	0.60700	0.94990	0.92750	0.90950	0.91190	0.89720	0.95900	0.83390	0.70270	0.70890	0.63040	0.57840	0.51100	0.89090	0.89730	0.87740	0.90230	0.89210	0.88660	0.76770	0.70450	0.56950	0.53920	0.45550	0.42240	0.87570	0.97350	0.86730	0.90340	0.89290	0.89130	0.06400	0.06470	0.06530	0.06430	0.06440	0.06440	0.06470	0.06490	0.06390	0.06390	0.06520	0.06550	0.06430	0.06430	0.06360	0.06490	0.06640	0.06430	0.06480	0.06470	0.06400	0.06430	0.06520	0.06540
67=10:10:12	60100	301	0.94590	0.85260	0.83260	0.81800	0.78100	0.78160	0.90380	0.89780	0.89960	0.90450	0.91500	0.92860	0.84910	0.77550	0.74660	0.71230	0.70130	0.70460	0.89310	0.90100	0.91720	0.91590	0.88350	0.90750	0.83960	0.76120	0.68650	0.69100	0.62810	0.65020	0.93690	0.90580	0.90850	0.92830	0.96530	0.91540	0.81940	0.70660	0.72700	0.63120	0.61950	0.62880	0.94520	0.93310	0.90970	0.90950	0.89040	0.94870	0.81150	0.69590	0.72570	0.67550	0.60100	0.53280	0.88300	0.89380	0.88830	0.86960	0.92020	0.87840	0.77690	0.71020	0.60030	0.54670	0.48350	0.43480	0.88810	0.95730	0.87680	0.90000	0.89490	0.87340	0.06410	0.06440	0.06400	0.06410	0.06390	0.06420	0.06490	0.06490	0.06450	0.06440	0.06490	0.06550	0.06380	0.06450	0.06490	0.06470	0.06640	0.06430	0.06400	0.06410	0.06410	0.06430	0.06540	0.06540
68=10:24:53	60981	300	0.96460	0.87260	0.83340	0.82040	0.79230	0.80160	0.91510	0.91940	0.91760	0.91530	0.92920	0.93890	0.84280	0.78420	0.74900	0.71290	0.71140	0.69940	0.90800	0.91110	0.94230	0.92180	0.89160	0.91280	0.83640	0.76700	0.70880	0.69540	0.65190	0.66250	0.95250	0.92500	0.90620	0.93780	0.97480	0.91810	0.84170	0.71000	0.73910	0.65110	0.64560	0.66060	0.97460	0.93430	0.91650	0.91100	0.90670	0.96800	0.83730	0.68810	0.70150	0.69120	0.63570	0.55630	0.89340	0.90520	0.89470	0.89820	0.91080	0.90180	0.76930	0.72200	0.61210	0.57990	0.49420	0.45240	0.88280	0.97770	0.88120	0.91510	0.89350	0.89010	0.06410	0.06470	0.06300	0.06440	0.06480	0.06450	0.06480	0.06490	0.06470	0.06440	0.06430	0.06570	0.06430	0.06480	0.06470	0.06480	0.06670	0.06430	0.06460	0.06480	0.06400	0.06400	0.06560	0.06580
69=10:39:33	61862	301	0.94970	0.87400	0.85060	0.80890	0.77070	0.79220	0.89880	0.91560	0.87840	0.90580	0.91660	0.92010	0.85660	0.77550	0.75770	0.72320	0.69920	0.70340	0.90890	0.90950	0.92500	0.91830	0.89940	0.91220	0.84970	0.74590	0.68600	0.69200	0.67500	0.64920	0.95040	0.90470	0.90070	0.91990	0.94480	0.89220	0.82780	0.71270	0.72140	0.66310	0.66730	0.66890	0.94600	0.92850	0.90880	0.90410	0.87600	0.95700	0.81020	0.70020	0.71060	0.69980	0.63490	0.56520	0.88550	0.88030	0.86820	0.86760	0.89730	0.86680	0.78180	0.69580	0.63430	0.58880	0.50330	0.45540	0.88900	0.97240	0.88110	0.90920	0.89540	0.87860	0.06390	0.06480	0.06390	0.06440	0.06440	0.06370	0.06500	0.06460	0.06430	0.06470	0.06520	0.06570	0.06410	0.06460	0.06500	0.06490	0.06670	0.06410	0.06410	0.06480	0.06390	0.06460	0.06540	0.06540
70=10:54:14	62743	300	0.98770	0.85080	0.81810	0.81450	0.79090	0.80030	0.85500	0.89580	0.87140	0.88540	0.89220	0.91070	0.82560	0.79030	0.74000	0.71480	0.71630	0.69970	0.88290	0.86260	0.91980	0.88850	0.86190	0.88820	0.84240	0.78290	0.70510	0.65930	0.68420	0.65260	0.94120	0.88520	0.86210	0.92470	0.94780	0.89910	0.83120	0.70710	0.72380	0.68630	0.66750	0.66870	0.95930	0.91580	0.89380	0.88180	0.87840	0.94930	0.79370	0.68150	0.71230	0.71680	0.65610	0.57210	0.86430	0.87510	0.86480	0.85660	0.88250	0.86450	0.78910	0.71380	0.64740	0.60180	0.50890	0.47410	0.86440	0.96380	0.85740	0.89540	0.86500	0.87740	0.06400	0.06470	0.06420	0.06470	0.06420	0.06440	0.06410	0.06500	0.06430	0.06450	0.06540	0.06560	0.06420	0.06440	0.06490	0.06480	0.06650	0.06330	0.06440	0.06490	0.06410	0.06450	0.06570	0.06550
71=11:08:55	63623	301	0.97660	0.87510	0.84620	0.79960	0.77020	0.80520	0.90150	0.93290	0.89320	0.91400	0.92740	0.94900	0.82950	0.77720	0.74290	0.71920	0.70470	0.69150	0.91310	0.90040	0.93910	0.90460	0.89620	0.92100	0.83770	0.76300	0.71420	0.69560	0.70080	0.63760	0.97960	0.91810	0.89530	0.95080	0.97650	0.91940	0.83900	0.71640	0.73190	0.67750	0.67850	0.68120	0.97090	0.92970	0.91750	0.90540	0.89610	0.96820	0.84490	0.68730	0.68640	0.69610	0.67980	0.60340	0.89500	0.88970	0.88420	0.88650	0.90190	0.87910	0.77810	0.71860	0.66290	0.62820	0.53390	0.48350	0.86790	0.99260	0.87640	0.91290	0.88950	0.89910	0.06440	0.06510	0.06460	0.06490	0.06440	0.06490	0.06490	0.06510	0.06420	0.06460	0.06560	0.06610	0.06450	0.06490	0.06500	0.06430	0.06680	0.06450	0.06500	0.06510	0.06420	0.06480	0.06570	0.06590
72=11:23:36	64504	301	0.98580	0.88290	0.85250	0.83460	0.77210	0.81430	0.92080	0.89580	0.92720	0.88890	0.92440	0.92580	0.85300	0.76930	0.76480	0.71500	0.72730	0.70460	0.89100	0.91280	0.92460	0.92260	0.89860	0.91420	0.84660	0.76510	0.70000	0.70800	0.69860	0.66590	0.93720	0.91380	0.89860	0.90470	0.99640	0.89700	0.82910	0.71310	0.74640	0.66960	0.70510	0.66300	0.98710	0.92040	0.91800	0.89550	0.89190	0.97450	0.82030	0.70270	0.72450	0.71360	0.68470	0.61540	0.86500	0.90430	0.84920	0.88940	0.90680	0.89770	0.78560	0.71940	0.67910	0.64690	0.54790	0.49810	0.89800	0.98220	0.88730	0.91320	0.90020	0.91060	0.06370	0.06460	0.06370	0.06430	0.06330	0.06420	0.06470	0.06470	0.06400	0.06430	0.06490	0.06520	0.06410	0.06430	0.06470	0.06460	0.06640	0.06370	0.06380	0.06420	0.06390	0.06420	0.06510	0.06540
73=11:38:16	65385	301	0.99440	0.89510	0.85250	0.81100	0.77120	0.82360	0.91900	0.91530	0.91240	0.91690	0.93700	0.94840	0.84650	0.77230	0.75610	0.73620	0.72470	0.70570	0.92440	0.92670	0.94590	0.92960	0.91110	0.93320	0.83230	0.76960	0.71990	0.72510	0.70250	0.65730	0.98150	0.93100	0.91450	0.93420	1.01360	0.92120	0.84210	0.72690	0.74200	0.67520	0.69050	0.67970	1.00490	0.93820	0.93160	0.92400	0.90710	0.98890	0.84760	0.71150	0.71690	0.70350	0.68670	0.63380	0.90090	0.91010	0.88900	0.90980	0.91980	0.89750	0.79000	0.72490	0.68060	0.66890	0.57380	0.51770	0.90460	1.02250	0.90040	0.93560	0.91450	0.92340	0.06380	0.06450	0.06390	0.06390	0.06340	0.06430	0.06470	0.06460	0.06440	0.06420	0.06500	0.06550	0.06410	0.06450	0.06460	0.06460	0.06610	0.06410	0.06440	0.06370	0.06410	0.06440	0.06520	0.06550
74=11:52:57	66266	301	1.01580	0.84310	0.84620	0.83680	0.79090	0.81360	0.89810	0.89960	0.89360	0.90640	0.88940	0.91880	0.85050	0.79500	0.74970	0.72300	0.71050	0.73640	0.86860	0.90550	0.91320	0.92370	0.87440	0.90940	0.86790	0.79220	0.68040	0.67400	0.69120	0.67230	0.97730	0.86990	0.91130	0.90330	0.98390	0.89450	0.82610	0.71350	0.73310	0.68280	0.68120	0.66000	0.95750	0.93780	0.88690	0.88810	0.86900	0.96700	0.79660	0.70500	0.73410	0.71680	0.66360	0.63100	0.86800	0.88060	0.87090	0.84130	0.91990	0.85740	0.80370	0.72210	0.69250	0.64540	0.58010	0.51040	0.88630	0.98490	0.87060	0.91430	0.87840	0.87660	0.06390	0.06470	0.06410	0.06470	0.06460	0.06460	0.06480	0.06480	0.06420	0.06350	0.06520	0.06560	0.06420	0.06460	0.06380	0.06470	0.06660	0.06440	0.06450	0.06480	0.06410	0.06450	0.06550	0.06550
75=12:07:38	67147	301	1.01040	0.86730	0.85450	0.82360	0.78320	0.82710	0.91350	0.90770	0.89750	0.91520	0.91850	0.94000	0.85890	0.78380	0.76040	0.74580	0.72350	0.73650	0.89850	0.92010	0.93190	0.92780	0.90020	0.93170	0.84610	0.79320	0.70210	0.71200	0.69750	0.67520	1.00500	0.91170	0.93760	0.94410	1.03580	0.94450	0.83690	0.73580	0.75240	0.68440	0.68740	0.68280	0.99710	0.95420	0.92380	0.91650	0.90880	1.00170	0.84170	0.71700	0.72110	0.70930	0.67610	0.64110	0.89770	0.89610	0.89470	0.90100	0.93820	0.90160	0.79840	0.72380	0.67890	0.66320	0.59280	0.53800	0.89980	1.02580	0.89010	0.93300	0.89910	0.91020	0.06380	0.06450	0.06380	0.06410	0.06330	0.06420	0.06480	0.06480	0.06410	0.06440	0.06500	0.06530	0.06390	0.06420	0.06460	0.06460	0.06630	0.06400	0.06410	0.06420	0.06390	0.06430	0.06500	0.06540
76=12:22:19	68027	300	1.03140	0.86520	0.83490	0.82740	0.79110	0.83600	0.92850	0.90960	0.92640	0.91840	0.92090	0.94630	0.83800	0.79690	0.74770	0.72410	0.72860	0.73710	0.89570	0.92490	0.94170	0.94010	0.89910	0.93820	0.85480	0.81410	0.71210	0.70130	0.68440	0.68610	1.00170	0.90250	0.92680	0.91700	1.03360	0.91490	0.83340	0.70980	0.75040	0.69020	0.69010	0.66970	1.00720	0.94800	0.91180	0.90960	0.90590	1.00530	0.80220	0.70790	0.73170	0.72810	0.67150	0.64180	0.87730	0.90780	0.87960	0.86890	0.93030	0.88310	0.80250	0.73420	0.68330	0.65110	0.60990	0.53990	0.90520	1.00990	0.89590	0.93040	0.90290	0.89810	0.06410	0.06460	0.06400	0.06470	0.06460	0.06450	0.06500	0.06480	0.06330	0.06440	0.06510	0.06570	0.06430	0.06460	0.06500	0.06400	0.06680	0.06440	0.06480	0.06500	0.06420	0.06500	0.06570	0.06570
77=12:37:00	68908	301	1.04030	0.90360	0.86180	0.82400	0.79200	0.86520	0.91230	0.91170	0.91010	0.92520	0.92800	0.94910	0.85680	0.79270	0.76590	0.75640	0.74280	0.74060	0.91760	0.92420	0.95460	0.93640	0.91550	0.95640	0.84630	0.81390	0.73920	0.73360	0.71260	0.68470	1.02650	0.93200	0.92270	0.94370	1.05000	0.93180	0.85830	0.73370	0.77170	0.70760	0.68810	0.70330	1.04190	0.95400	0.93100	0.92550	0.92210	1.02640	0.85530	0.71530	0.71340	0.73080	0.69740	0.64720	0.90630	0.91600	0.91400	0.89650	0.93440	0.90850	0.79440	0.74770	0.67670	0.67030	0.63030	0.57330	0.90140	1.05420	0.91340	0.95860	0.91430	0.93140	0.06420	0.06500	0.06410	0.06450	0.06380	0.06430	0.06490	0.06490	0.06460	0.06460	0.06530	0.06580	0.06410	0.06460	0.06490	0.06490	0.06670	0.06450	0.06470	0.06410	0.06410	0.06490	0.06540	0.06560
78=12:51:40	69789	298	0.98710	0.89330	0.86730	0.81560	0.76940	0.85190	0.90350	0.85340	0.87930	0.89720	0.88730	0.91480	0.86210	0.77410	0.76930	0.74840	0.70810	0.73310	0.86460	0.89950	0.89750	0.90910	0.87860	0.91880	0.83750	0.77990	0.70460	0.74670	0.70650	0.67910	0.98010	0.87400	0.91510	0.87660	1.01890	0.88980	0.84230	0.73350	0.75560	0.67170	0.70310	0.69550	0.98530	0.91200	0.89060	0.88660	0.86180	0.98150	0.85230	0.72180	0.71240	0.70930	0.67500	0.65700	0.84110	0.88280	0.87870	0.84810	0.92090	0.88150	0.79660	0.73000	0.68460	0.66860	0.62880	0.55250	0.88250	1.00540	0.88000	0.90260	0.87440	0.88170	0.06370	0.06450	0.06370	0.06410	0.06410	0.06430	0.06460	0.06450	0.06300	0.06440	0.06490	0.06540	0.06400	0.06420	0.06440	0.06370	0.06630	0.06410	0.06440	0.06470	0.06410	0.06440	0.06500	0.06560
79=13:06:21	70670	300	1.01660	0.88070	0.86880	0.82650	0.78410	0.86550	0.92690	0.91630	0.91400	0.93810	0.94030	0.96740	0.86190	0.78940	0.77010	0.75060	0.71670	0.74960	0.90320	0.93240	0.94500	0.94180	0.91790	0.95080	0.84160	0.81240	0.71100	0.74530	0.71630	0.68530	1.05120	0.92300	0.95800	0.94970	1.06590	0.94300	0.84590	0.73980	0.77470	0.69410	0.70860	0.71110	1.03120	0.96170	0.93840	0.93260	0.91190	1.03090	0.85790	0.72210	0.72090	0.73180	0.69430	0.65450	0.89410	0.92170	0.91420	0.90290	0.93630	0.91170	0.80150	0.73310	0.68470	0.67650	0.63380	0.58420	0.90700	1.05430	0.91270	0.95280	0.90880	0.92140	0.06390	0.06450	0.06380	0.06440	0.06400	0.06440	0.06450	0.06380	0.06410	0.06430	0.06480	0.06540	0.06390	0.06430	0.06460	0.06460	0.06540	0.06400	0.06450	0.06460	0.06380	0.06440	0.06520	0.06530
80=13:21:02	71551	300	1.04960	0.87740	0.86050	0.84190	0.79190	0.88650	0.92050	0.92510	0.94230	0.91850	0.94740	0.96810	0.85670	0.79790	0.77890	0.73340	0.74830	0.75990	0.91070	0.92770	0.95890	0.95410	0.92450	0.95410	0.85830	0.84590	0.71720	0.73200	0.71840	0.71010	1.04130	0.93900	0.94440	0.95380	1.10230	0.96100	0.84150	0.73300	0.78010	0.70560	0.72540	0.69910	1.06320	0.96650	0.95050	0.92110	0.93080	1.05560	0.84810	0.72860	0.74370	0.74250	0.69880	0.65420	0.91020	0.94820	0.90270	0.92660	0.95940	0.93560	0.81040	0.74060	0.68820	0.69730	0.61990	0.60910	0.92420	1.06860	0.91970	0.95710	0.92800	0.94110	0.06380	0.06460	0.06410	0.06450	0.06410	0.06460	0.06480	0.06460	0.06400	0.06450	0.06530	0.06580	0.06410	0.06450	0.06500	0.06370	0.06640	0.06410	0.06450	0.06480	0.06400	0.06460	0.06540	0.06540
81=13:35:43	72431	301	1.03710	0.89250	0.86850	0.83500	0.76940	0.89570	0.92720	0.90100	0.94480	0.90120	0.93850	0.94120	0.85480	0.76870	0.77060	0.73690	0.73290	0.74990	0.90210	0.92380	0.92820	0.93660	0.91000	0.93770	0.84630	0.82010	0.70700	0.75750	0.72310	0.70330	1.00100	0.92360	0.91540	0.90150	1.09090	0.92060	0.83880	0.73610	0.78710	0.68100	0.72620	0.69560	1.05340	0.93150	0.93070	0.90060	0.91030	1.03410	0.85360	0.72620	0.72990	0.73430	0.69770	0.66620	0.86480	0.92370	0.87500	0.91140	0.93620	0.92750	0.79100	0.74040	0.68340	0.69230	0.62040	0.59170	0.90230	1.05030	0.91080	0.92700	0.91470	0.93520	0.06410	0.06460	0.06380	0.06460	0.06430	0.06430	0.06470	0.06470	0.06420	0.06340	0.06510	0.06550	0.06410	0.06450	0.06380	0.06480	0.06640	0.06410	0.06420	0.06490	0.06400	0.06460	0.06540	0.06540
82=13:50:24	73312	301	1.06100	0.86570	0.84100	0.82500	0.79270	0.89210	0.92280	0.91800	0.92390	0.93500	0.92740	0.96190	0.84290	0.80410	0.75830	0.74760	0.74290	0.78110	0.89440	0.92650	0.95450	0.95300	0.91980	0.96750	0.85150	0.86490	0.71780	0.73640	0.71630	0.71040	1.07390	0.91730	0.94940	0.95540	1.09850	0.94220	0.83210	0.72420	0.78430	0.72150	0.70760	0.70110	1.06200	0.97050	0.93430	0.93160	0.92370	1.05390	0.82790	0.71720	0.74460	0.76120	0.70360	0.66420	0.90100	0.92580	0.91050	0.88700	0.94940	0.90380	0.81720	0.74820	0.69640	0.68540	0.62740	0.60770	0.91490	1.07730	0.91260	0.96430	0.91260	0.91830	0.06360	0.06420	0.06370	0.06420	0.06400	0.06360	0.06430	0.06460	0.06390	0.06390	0.06480	0.06500	0.06400	0.06400	0.06440	0.06450	0.06600	0.06300	0.06370	0.06450	0.06370	0.06420	0.06500	0.06510
83=14:05:04	74193	300	1.01780	0.87550	0.87300	0.82970	0.78540	0.91180	0.91330	0.90620	0.89510	0.92340	0.93290	0.95050	0.86400	0.77930	0.77360	0.75590	0.72540	0.78460	0.89000	0.91680	0.92900	0.93710	0.91140	0.93980	0.84930	0.83410	0.70040	0.76840	0.73580	0.71260	1.04090	0.90510	0.93270	0.92980	1.07650	0.92440	0.83070	0.73690	0.78950	0.70320	0.71830	0.72430	1.03500	0.94470	0.92090	0.91180	0.89590	1.03480	0.82150	0.73820	0.74110	0.75490	0.69840	0.67830	0.85990	0.91710	0.89560	0.88430	0.97370	0.92930	0.81520	0.74920	0.70350	0.70230	0.63370	0.59080	0.91910	1.06600	0.90780	0.93100	0.90640	0.91100	0.06370	0.06450	0.06290	0.06420	0.06400	0.06410	0.06440	0.06430	0.06410	0.06390	0.06360	0.06510	0.06370	0.06410	0.06460	0.06460	0.06590	0.06400	0.06400	0.06450	0.06360	0.06370	0.06500	0.06510
84=14:19:45	75074	296	1.07160	0.89950	0.83330	0.80710	0.78520	0.93640	0.91260	0.88320	0.92690	0.92840	0.93150	0.95910	0.83350	0.78250	0.75700	0.75920	0.75300	0.78810	0.89960	0.94480	0.94980	0.94240	0.91580	0.96420	0.82290	0.87570	0.75520	0.77520	0.71160	0.72010	1.06020	0.92110	0.93240	0.91660	1.11670	0.92670	0.86650	0.72300	0.82990	0.71560	0.71520	0.71640	1.07630	0.94780	0.92550	0.91890	0.92860	1.04070	0.84140	0.69280	0.71100	0.77090	0.72340	0.67740	0.85990	0.94110	0.88850	0.90460	0.95350	0.92740	0.79430	0.76100	0.69160	0.69190	0.63060	0.60340	0.91420	1.06700	0.93070	0.94570	0.91400	0.92510	0.06420	0.06470	0.06410	0.06470	0.06470	0.06440	0.06500	0.06450	0.06470	0.06480	0.06520	0.06560	0.06420	0.06480	0.06510	0.06490	0.06580	0.06460	0.06450	0.06530	0.06450	0.06500	0.06540	0.06570
85=14:34:26	75955	298	1.06070	0.86450	0.85700	0.83720	0.79520	0.93610	0.88300	0.91940	0.88830	0.93460	0.93870	0.96930	0.84220	0.81010	0.76500	0.74770	0.74490	0.80480	0.91090	0.89800	0.95540	0.93730	0.92080	0.95830	0.85460	0.89680	0.71900	0.74890	0.74190	0.73260	1.08970	0.90870	0.92110	0.97210	1.09030	0.95080	0.84620	0.72660	0.80720	0.75400	0.70470	0.73450	1.07120	0.96910	0.93740	0.92270	0.92180	1.08490	0.82150	0.71260	0.74250	0.78990	0.71310	0.67220	0.89750	0.92070	0.91560	0.89380	0.95310	0.91050	0.82000	0.75890	0.70630	0.70310	0.62410	0.61230	0.90570	1.10740	0.91150	0.97620	0.91220	0.92920	0.06390	0.06480	0.06410	0.06460	0.06430	0.06450	0.06510	0.06500	0.06430	0.06420	0.06520	0.06550	0.06430	0.06460	0.06470	0.06490	0.06650	0.06430	0.06450	0.06490	0.06420	0.06480	0.06530	0.06570
86=14:49:07	76835	298	1.06810	0.88570	0.84220	0.81500	0.79070	0.94980	0.91940	0.92350	0.92770	0.94600	0.95190	0.98280	0.84760	0.79210	0.75540	0.75520	0.74850	0.80760	0.91710	0.94840	0.97210	0.95900	0.93070	0.97010	0.84840	0.90510	0.74350	0.78980	0.73650	0.74250	1.12230	0.94350	0.96330	0.96440	1.15680	0.96950	0.84970	0.73730	0.83290	0.75290	0.72320	0.74320	1.11460	0.97930	0.95210	0.94060	0.94580	1.10540	0.83970	0.72910	0.75080	0.78930	0.71650	0.68610	0.91470	0.95830	0.93040	0.93810	0.99200	0.95750	0.81940	0.76290	0.70150	0.71410	0.63030	0.61100	0.93430	1.12540	0.93710	0.98370	0.94250	0.94780	0.06400	0.06510	0.06450	0.06500	0.06450	0.06430	0.06520	0.06510	0.06480	0.06490	0.06550	0.06580	0.06430	0.06490	0.06520	0.06510	0.06680	0.06410	0.06450	0.06510	0.06420	0.06520	0.06570	0.06580
87=15:03:48	77716	298	1.03750	0.89340	0.86200	0.81720	0.76790	0.96920	0.90790	0.91270	0.92000	0.92500	0.94440	0.96830	0.84080	0.77600	0.76690	0.75560	0.75400	0.79450	0.92150	0.92810	0.95500	0.93930	0.92970	0.96450	0.83280	0.88220	0.73900	0.80970	0.74180	0.73540	1.09820	0.95310	0.93520	0.95940	1.14290	0.95420	0.85850	0.73480	0.84450	0.74070	0.71980	0.74760	1.11680	0.95580	0.95710	0.92710	0.94070	1.08450	0.86470	0.71630	0.71700	0.78320	0.72320	0.69360	0.89800	0.95870	0.91820	0.91890	0.96990	0.94240	0.79880	0.77090	0.69440	0.71600	0.64190	0.60910	0.92250	1.12220	0.94060	0.96360	0.92270	0.94700	0.06390	0.06470	0.06330	0.06480	0.06450	0.06440	0.06480	0.06490	0.06440	0.06420	0.06470	0.06550	0.06410	0.06470	0.06490	0.06500	0.06670	0.06420	0.06440	0.06500	0.06420	0.06420	0.06550	0.06540
88=15:18:28	78597	300	1.06550	0.85360	0.84460	0.83750	0.79030	0.97500	0.89510	0.90590	0.92400	0.92260	0.94300	0.96970	0.84690	0.79850	0.76720	0.73980	0.76070	0.83170	0.91730	0.91470	0.96320	0.95540	0.93790	0.97040	0.86790	0.92230	0.71000	0.77390	0.73500	0.76050	1.09460	0.92980	0.93920	0.96490	1.13660	0.96210	0.83740	0.72900	0.83320	0.77200	0.72350	0.73610	1.10460	0.96670	0.94900	0.91700	0.93320	1.10570	0.81870	0.72020	0.74700	0.80810	0.71780	0.69490	0.90220	0.95560	0.91920	0.91320	0.97740	0.93800	0.81780	0.76320	0.70350	0.71840	0.63510	0.61160	0.92510	1.12460	0.93360	0.96510	0.92730	0.92510	0.06430	0.06500	0.06440	0.06500	0.06490	0.06480	0.06520	0.06520	0.06460	0.06380	0.06530	0.06580	0.06450	0.06480	0.06430	0.06530	0.06700	0.06450	0.06470	0.06510	0.06440	0.06510	0.06560	0.06580
89=15:33:09	79478	300	1.03330	0.88360	0.87320	0.82070	0.78500	0.98340	0.88950	0.90120	0.87360	0.91700	0.93580	0.94990	0.85000	0.77990	0.77240	0.76430	0.74450	0.82960	0.89750	0.90260	0.94110	0.92310	0.91790	0.95030	0.83660	0.89730	0.72830	0.83010	0.75280	0.74810	1.10160	0.91690	0.92370	0.94830	1.11690	0.93450	0.84960	0.75980	0.84490	0.76520	0.71720	0.77160	1.08740	0.94800	0.93600	0.91940	0.90880	1.08520	0.85840	0.73690	0.72170	0.78680	0.71340	0.71630	0.88720	0.90270	0.91770	0.88210	0.95670	0.91140	0.81070	0.75790	0.70200	0.72940	0.63370	0.60570	0.89690	1.13020	0.90980	0.95120	0.88840	0.92000	0.06430	0.06500	0.06400	0.06380	0.06450	0.06470	0.06510	0.06500	0.06480	0.06490	0.06500	0.06580	0.06410	0.06430	0.06520	0.06500	0.06670	0.06440	0.06460	0.06530	0.06400	0.06510	0.06570	0.06560
90=15:47:50	80358	301	1.05870	0.89620	0.85910	0.82520	0.77540	1.01420	0.92120	0.87970	0.93770	0.90800	0.94370	0.95650	0.84250	0.77570	0.76970	0.74350	0.76090	0.83300	0.89380	0.92220	0.93970	0.93390	0.90990	0.94580	0.84450	0.93010	0.74250	0.83080	0.73790	0.77660	1.07710	0.93850	0.91830	0.91690	1.18080	0.94420	0.83820	0.73410	0.87890	0.75850	0.73920	0.75350	1.12170	0.93790	0.93500	0.90670	0.92400	1.09370	0.85180	0.73380	0.74560	0.80700	0.71720	0.71270	0.87860	0.94610	0.88830	0.91990	0.98500	0.95730	0.80760	0.76340	0.70110	0.74020	0.63350	0.61290	0.92420	1.12250	0.92490	0.94090	0.91680	0.93410	0.06370	0.06430	0.06380	0.06410	0.06390	0.06400	0.06390	0.06450	0.06400	0.06400	0.06450	0.06520	0.06370	0.06430	0.06480	0.06470	0.06620	0.06300	0.06410	0.06470	0.06380	0.06440	0.06520	0.06510
91=16:02:31	81239	301	1.07190	0.88660	0.85880	0.82840	0.79110	1.02570	0.90980	0.94660	0.92600	0.94310	0.96870	0.98640	0.84990	0.80110	0.77590	0.76300	0.76580	0.85950	0.93020	0.92970	0.97890	0.95840	0.95430	0.98080	0.85250	0.96490	0.75010	0.84040	0.75610	0.78420	1.14390	0.96140	0.94920	0.99260	1.18360	0.98870	0.84730	0.75030	0.87770	0.79790	0.72710	0.79220	1.15570	0.98280	0.97440	0.94370	0.96050	1.14600	0.86370	0.74210	0.75030	0.82560	0.72390	0.72720	0.93280	0.96640	0.93930	0.95700	0.99730	0.96240	0.82580	0.76830	0.71210	0.76420	0.63990	0.62330	0.93350	1.16800	0.94080	0.98300	0.94120	0.95710	0.06400	0.06470	0.06390	0.06440	0.06440	0.06450	0.06460	0.06430	0.06440	0.06450	0.06500	0.06560	0.06400	0.06470	0.06520	0.06480	0.06550	0.06400	0.06450	0.06510	0.06400	0.06480	0.06550	0.06550
92=16:17:12	82120	303	1.02900	0.86030	0.87520	0.82920	0.77350	1.00920	0.90060	0.91100	0.89140	0.92210	0.94520	0.95950	0.85180	0.77750	0.77750	0.75290	0.74440	0.87380	0.91510	0.92110	0.95590	0.95870	0.93970	0.97070	0.86330	0.94680	0.69910	0.83920	0.75230	0.78420	1.11890	0.92680	0.93930	0.95300	1.15630	0.94970	0.81460	0.74150	0.86650	0.78400	0.73440	0.78400	1.11870	0.96330	0.95090	0.92240	0.91980	1.12030	0.82210	0.75080	0.75130	0.82870	0.70210	0.72330	0.89850	0.91820	0.92170	0.89740	0.97570	0.91740	0.83160	0.75190	0.71530	0.76280	0.63330	0.61160	0.91780	1.15830	0.91240	0.97810	0.92700	0.94860	0.06380	0.06460	0.06320	0.06440	0.06390	0.06420	0.06490	0.06480	0.06400	0.06430	0.06420	0.06540	0.06410	0.06420	0.06480	0.06470	0.06630	0.06420	0.06450	0.06490	0.06380	0.06420	0.06530	0.06560
93=16:31:52	83001	305	1.05580	0.89190	0.86200	0.83010	0.77630	1.05540	0.92490	0.91680	0.94830	0.91280	0.95840	0.96740	0.84030	0.77520	0.76950	0.75390	0.76910	0.87310	0.89860	0.92410	0.95740	0.94680	0.92820	0.96090	0.83670	0.97970	0.74740	0.86490	0.74660	0.80330	1.13400	0.96270	0.93940	0.95870	1.20660	0.96650	0.84510	0.74080	0.91250	0.79430	0.74280	0.78840	1.17050	0.96120	0.96140	0.92620	0.94940	1.13910	0.84950	0.74290	0.74820	0.84280	0.72470	0.73670	0.92300	0.97260	0.90790	0.94850	0.97950	0.95700	0.81460	0.77650	0.70960	0.77820	0.63810	0.62320	0.93600	1.16260	0.93830	0.96960	0.94630	0.96420	0.06430	0.06460	0.06420	0.06470	0.06440	0.06470	0.06470	0.06470	0.06410	0.06460	0.06500	0.06560	0.06410	0.06460	0.06450	0.06480	0.06660	0.06410	0.06460	0.06500	0.06390	0.06500	0.06550	0.06540
94=16:46:33	83882	305	1.07340	0.88630	0.84850	0.81670	0.78550	1.06730	0.90390	0.94180	0.91560	0.95180	0.98240	0.99770	0.83610	0.79050	0.76830	0.76300	0.77550	0.89840	0.93540	0.93470	0.98760	0.95130	0.94790	0.98510	0.82190	1.00440	0.76000	0.87410	0.74740	0.80090	1.17330	0.96850	0.94000	0.99860	1.20220	0.98650	0.85390	0.73270	0.92710	0.83010	0.71730	0.81110	1.17660	0.97550	0.96890	0.94700	0.96760	1.16080	0.84090	0.70460	0.73420	0.88460	0.74370	0.74400	0.92360	0.94860	0.94350	0.92410	0.98070	0.93630	0.81790	0.77710	0.70230	0.77870	0.64060	0.63020	0.92510	1.19460	0.93950	0.99500	0.94240	0.96110	0.06380	0.06450	0.06370	0.06340	0.06410	0.06390	0.06450	0.06450	0.06410	0.06380	0.06460	0.06510	0.06380	0.06380	0.06460	0.06450	0.06620	0.06390	0.06410	0.06430	0.06330	0.06440	0.06520	0.06510
95=17:01:14	84763	306	1.05230	0.87060	0.86330	0.82690	0.78800	1.05740	0.92080	0.94450	0.90940	0.96530	0.96430	1.00100	0.84810	0.80020	0.76430	0.76040	0.74840	0.92580	0.92420	0.93390	0.98040	0.96760	0.95040	0.98320	0.84900	1.01010	0.73620	0.88080	0.75730	0.82500	1.19150	0.94590	0.96950	1.00090	1.20970	0.98760	0.84450	0.73950	0.92420	0.84540	0.72950	0.83870	1.15990	0.99960	0.96260	0.95260	0.94670	1.16490	0.83750	0.74030	0.74660	0.88920	0.72160	0.76150	0.93190	0.95100	0.96620	0.91020	1.00060	0.93400	0.82590	0.76790	0.72030	0.79130	0.64390	0.61630	0.92380	1.19560	0.92600	0.99540	0.93600	0.93930	0.06450	0.06490	0.06420	0.06490	0.06470	0.06460	0.06520	0.06480	0.06380	0.06460	0.06520	0.06590	0.06440	0.06480	0.06510	0.06430	0.06670	0.06440	0.06450	0.06530	0.06460	0.06490	0.06580	0.06590
