# Supplementary material for: Systematic Prediction of Antifungal Drug Synergy by Chemogenomic Screening in Saccharomyces cerevisiae
Source: Front Fungal Biol. 2021 Jul 2;2:683414. doi: 10.3389/ffunb.2021.683414 (PMC10512392; doi:10.3389/ffunb.2021.683414)
Supplement: Supplementary file 1 [file Data_Sheet_1.ZIP › Supplementary data/Sypplementary_data_1_(Drug_synergy_assays)/Hyd_VS_NaF & Hyd_VS_Rap_ps1_A_96_T_9.txt]

[config file info]
last_write=07:04:16_15:28:08
last write=07:04:19_14:30:28
[Run_Parameters]
Instrument=Tecan_9
Ini_Names=Read_Reps,Delid,Save_Data_File,Start_Time_Now
barcode_drug_plate=201401
user=asmith
Plate_Size=96
Plate_Type=NUN96ft.pdf
Samples_to_Run=6
Overlay_Size=48
Drug_Plate=none
Plate_Quarter=none
run_ID=none
run_plate_repeat=1
Read_Reps=95
Read_Modes=Absorbance
Read_Flor_Every=2
Max_Delta_OD=0.500000
Well_By_Row_Col=none
Reorder_Map=Order_Strings_Not,0
Tip_Vol=200
OD_to_Innoc=0.100,0.100,0.380,0.380,0.380,0.380,0.760,0.760,0.100,0.100,0.380,0.380,0.380,0.380,0.760,0.760,0.100,0.100,0.380,0.380,0.380,0.380,0.760,0.760,0.100,0.100,0.380,0.380,0.380,0.380,0.760,0.760,0.100,0.100,0.380,0.380,0.380,0.380,0.760,0.760,0.100,0.100,0.380,0.380,0.380,0.380,0.760,0.760
Absorption_Max=.3
OD_to_Save=0.100,0.100,0.380,0.380,0.380,0.380,0.760,0.760,0.100,0.100,0.380,0.380,0.380,0.380,0.760,0.760,0.100,0.100,0.380,0.380,0.380,0.380,0.760,0.760,0.100,0.100,0.380,0.380,0.380,0.380,0.760,0.760,0.100,0.100,0.380,0.380,0.380,0.380,0.760,0.760,0.100,0.100,0.380,0.380,0.380,0.380,0.760,0.760
OD_to_Dilute=0.100
Save_Sample_Vol=180
Save_Sample_Reps=2
Innoc_Vol=184,184,46,46,46,46,0,0,184,184,46,46,46,46,0,0,184,184,46,46,46,46,0,0,184,184,46,46,46,46,0,0,184,184,46,46,46,46,0,0,184,184,46,46,46,46,0,0
Dilute_Vol=23,23,23,23,23,23,23,23,23,23,23,23,23,23,23,23,23,23,23,23,23,23,23,23,23,23,23,23,23,23,23,23,23,23,23,23,23,23,23,23,23,23,23,23,23,23,23,23
Save_Vol=800,800,800,800,800,800,800,800,800,800,800,800,800,800,800,800,800,800,800,800,800,800,800,800,800,800,800,800,800,800,800,800,800,800,800,800,800,800,800,800,800,800,800,800,800,800,800,800
Reference_Vol=100,100,100,100,100,100,100,100,100,100,100,100,100,100,100,100,100,100,100,100,100,100,100,100,100,100,100,100,100,100,100,100,100,100,100,100,100,100,100,100,100,100,100,100,100,100,100,100,100,100,100,100,100,100,100,100,100,100,100,100,100,100,100,100,100,100,100,100,100,100,100,100,100,100,100,100,100,100,100,100,100,100,100,100,100,100,100,100,100,100,100,100,100,100,100,100
Read_to_Innoc=20,20,20,20,20,20,20,20,20,20,20,20,20,20,20,20,20,20,20,20,20,20,20,20,20,20,20,20,20,20,20,20,20,20,20,20,20,20,20,20,20,20,20,20,20,20,20,20
Read_to_Dilute=26,26,26,26,26,26,26,26,26,26,26,26,26,26,26,26,26,26,26,26,26,26,26,26,26,26,26,26,26,26,26,26,26,26,26,26,26,26,26,26,26,26,26,26,26,26,26,26
Read_to_Save=20,20,20,20,20,20,20,20,20,20,20,20,20,20,20,20,20,20,20,20,20,20,20,20,20,20,20,20,20,20,20,20,20,20,20,20,20,20,20,20,20,20,20,20,20,20,20,20
Innoc_Target_Map=1,2,3,4,5,6,7,8,9,10,11,12,13,14,15,16,17,18,19,20,21,22,23,24,25,26,27,28,29,30,31,32,33,34,35,36,37,38,39,40,41,42,43,44,45,46,47,48
Pipet_Trigger=OD_Save_Innoc
Pipet_Volume_Adj=Con_OD_Save
Delid=no
Pre_Init=yes
Talk_To_ProMax=no
Time_Out_Time=1050
Wait_While_Busy=yes
Idle_Time=2
Screen_Run_Type=pre_screen_1
Spect_Protocol=15m
Spec_Run_File=GG_PB_Voyage.pda
Spec_Assay_File=Yeast_Growth_15m
Save_Data_File=16_04_07_HydvsNaF_HydvsRap_ps1_A_96_T_9.txt
Working_Dir=C%3A\\Users\\Growth_Data
Run_Control_Dir=C%3A\\Users\\Yeast_Run_Files
Tracking_Dir=""
Track_File=201401_data_track.txt
Save_Run_Data_Flag=yes
Set_Incubator_Temp=30.0
Base_Line_Flag=atstart_minimum
Pipet_Cycles_Before_Save=20
Time_Point_Save=wellmap
Innoc_Direction=down
Wells_In_Use=111111111111111111111111111111111111111111111111
Save_Sample_Map=111111001111110011111100111111001111110011111100
Sections_to_Run=0
Rows_per_Section=8
Start_Sections_Row=1
MultiProbe_Run_File=MJP_Innoc_Save_Tecan_9_Falcon_AD.MPT
Multiprobe_Run_Dialogue=yes
Comments=no%20comment
Target_Temp=300
Temp_Control=On
Delta_Temp=10
ReadMode=Absorbance,Bottom
ExcitationFilter=485,
EmissionFilter=535,
MeasurementFilter=595
ReadsPerWellNumber=1,1
ShakeDuration=800,0
GainMode=Manual
PdfName=NUN96ft.pdf
Gain=50
Add_Drug_Map=1,1,1,1,1,1,1,1,1,1,1,1,1,1,1,1,1,1,1,1,1,1,1,1,1,1,1,1,1,1,1,1,1,1,1,1,1,1,1,1,1,1,1,1,1,1,1,1
Add_Drug_Vol=7,7,7,7,7,7,7,7,7,7,7,7,7,7,7,7,7,7,7,7,7,7,7,7,7,7,7,7,7,7,7,7,7,7,7,7,7,7,7,7,7,7,7,7,7,7,7,7
Innoc_Map=111011101110111011101110111011101110111011101110111011101110111011101110111011101110111011101110
Dilute_Map=111111111111111111111111111111111111111111111111111111111111111111111111111111111111111111111111
data_file_name=iS_1_96.txt
barcode=""
Hit_Call_Threshold=1.000000
Reference_Well=A01
WT_Ref_Well=0
Project_Name=test
Pipet_Gens_Point=5.00,5.00,5.00,5.00,5.00,5.00,5.00,5.00,5.00,5.00,5.00,5.00,5.00,5.00,5.00,5.00,20.0,20.0,20.0,20.0,20.0,20.0,20.0,20.0,15.0,15.0,15.0,15.0,15.0,15.0,15.0,15.0,10.0,10.0,10.0,10.0,10.0,10.0,10.0,10.0,5.00,5.00,5.00,5.00,5.00,5.00,5.00,5.00,,,
Shake_Divisor=1
data_handling=file_&_DB_&_auto_analysis
time_frm_freezer=-1.00
gens_frm_freezer=-1.00
Well_Vol=100
Parent_ID=""
Units=%
Quarter=A
media_name=ypd
Save_Mode=use_save_map
Consolidate_Save_Map=17,18,19,20,21,22,23,24,17,18,19,20,21,22,23,24,17,18,19,20,21,22,23,24,17,18,19,20,21,22,23,24,17,18,19,20,21,22,23,24,17,18,19,20,21,22,23,24
Add_Drug_at_Start_Map=000000000000000000000000000000000000000000000000000
Add_Drug_Labware=add_drug_48
Max_Dynam_OD_Change=0.05
Reads_After_Pipet=1
Ref_Type=single_ref
Read_to_Add_Drug_at_Start=0
Send_Email_at_Pipet=no_email
Strain_Name=""
Media=ypd
drug_vol=2.00
Drug_Name=""
Drug_Conc=2
Innoc_Conc=0.06250
Strain_Plate=none
ShakeIntensity=High
ShakeMode=Orbital
NumberOfFlashes=1
PartOfPlate=0
MovePlateOutAfterMeasurement=0
IntegrationLagTime=0
IntegrationTime=100
DelayMoveFlashFluorescence=0
run_platerepeat=1
[Drug_Data]
Drug_Plate=none
Strain_Plate=none
Media=ypd
Drug_Name=nd,nd,nd,nd,nd,nd,nd,nd,nd,nd,nd,nd,nd,nd,nd,nd,nd,nd,nd,nd,nd,nd,nd,nd,nd,nd,nd,nd,nd,nd,nd,nd,nd,nd,nd,nd,nd,nd,nd,nd,nd,nd,nd,nd,nd,nd,nd,nd,nd,nd,nd,nd,nd,nd,nd,nd,nd,nd,nd,nd,nd,nd,nd,nd,nd,nd,nd,nd,nd,nd,nd,nd,nd,nd,nd,nd,nd,nd,nd,nd,nd,nd,nd,nd,nd,nd,nd,nd,nd,nd,nd,nd,nd,nd,nd,nd
Strain_Name=ud
Drug_Conc=""
Innoc_Conc=0.06250,0.06250,0.06250,0.06250,0.06250,0.06250,0.06250,0.06250,0.06250,0.06250,0.06250,0.06250,0.06250,0.06250,0.06250,0.06250,0.06250,0.06250,0.06250,0.06250,0.06250,0.06250,0.06250,0.06250,0.06250,0.06250,0.06250,0.06250,0.06250,0.06250,0.06250,0.06250,0.06250,0.06250,0.06250,0.06250,0.06250,0.06250,0.06250,0.06250,0.06250,0.06250,0.06250,0.06250,0.06250,0.06250,0.06250,0.06250,0.06250,0.06250,0.06250,0.06250,0.06250,0.06250,0.06250,0.06250,0.06250,0.06250,0.06250,0.06250,0.06250,0.06250,0.06250,0.06250,0.06250,0.06250,0.06250,0.06250,0.06250,0.06250,0.06250,0.06250,0.06250,0.06250,0.06250,0.06250,0.06250,0.06250,0.06250,0.06250,0.06250,0.06250,0.06250,0.06250,0.06250,0.06250,0.06250,0.06250,0.06250,0.06250,0.06250,0.06250,0.06250,0.06250,0.06250,0.06250
Run_ID=none
Plate_Quarter=A
Units=%,%,%,%,%,%,%,%,%,%,%,%,%,%,%,%,%,%,%,%,%,%,%,%,%,%,%,%,%,%,%,%,%,%,%,%,%,%,%,%,%,%,%,%,%,%,%,%,%,%,%,%,%,%,%,%,%,%,%,%,%,%,%,%,%,%,%,%,%,%,%,%,%,%,%,%,%,%,%,%,%,%,%,%,%,%,%,%,%,%,%,%,%,%,%,%
Parent_ID=""
Project_Name=test
Strain_Backgrnd=0,0,0,0,0,0,0,0,0,0,0,0,0,0,0,0,0,0,0,0,0,0,0,0,0,0,0,0,0,0,0,0,0,0,0,0,0,0,0,0,0,0,0,0,0,0,0,0,0,0,0,0,0,0,0,0,0,0,0,0,0,0,0,0,0,0,0,0,0,0,0,0,0,0,0,0,0,0,0,0,0,0,0,0,0,0,0,0,0,0,0,0,0,0,0,0
Well_Vol=100,100,100,100,100,100,100,100,100,100,100,100,100,100,100,100,100,100,100,100,100,100,100,100,100,100,100,100,100,100,100,100,100,100,100,100,100,100,100,100,100,100,100,100,100,100,100,100,100,100,100,100,100,100,100,100,100,100,100,100,100,100,100,100,100,100,100,100,100,100,100,100,100,100,100,100,100,100,100,100,100,100,100,100,100,100,100,100,100,100,100,100,100,100,100,100
time_frm_freezer=-1.00
gens_frm_freezer=-1.00
user=asmith
Strain_Pool=ud,ud,ud,ud,ud,ud,ud,ud,ud,ud,ud,ud,ud,ud,ud,ud,ud,ud,ud,ud,ud,ud,ud,ud,ud,ud,ud,ud,ud,ud,ud,ud,ud,ud,ud,ud,ud,ud,ud,ud,ud,ud,ud,ud,ud,ud,ud,ud,ud,ud,ud,ud,ud,ud,ud,ud,ud,ud,ud,ud,ud,ud,ud,ud,ud,ud,ud,ud,ud,ud,ud,ud,ud,ud,ud,ud,ud,ud,ud,ud,ud,ud,ud,ud,ud,ud,ud,ud,ud,ud,ud,ud,ud,ud,ud,ud
Well_Alias=A01,A02,A03,A04,A05,A06,A07,A08,A09,A10,A11,A12,B01,B02,B03,B04,B05,B06,B07,B08,B09,B10,B11,B12,C01,C02,C03,C04,C05,C06,C07,C08,C09,C10,C11,C12,D01,D02,D03,D04,D05,D06,D07,D08,D09,D10,D11,D12,E01,E02,E03,E04,E05,E06,E07,E08,E09,E10,E11,E12,F01,F02,F03,F04,F05,F06,F07,F08,F09,F10,F11,F12,G01,G02,G03,G04,G05,G06,G07,G08,G09,G10,G11,G12,H01,H02,H03,H04,H05,H06,H07,H08,H09,H10,H11,H12
Well_Pos=1,2,3,4,5,6,7,8,9,10,11,12,13,14,15,16,17,18,19,20,21,22,23,24,25,26,27,28,29,30,31,32,33,34,35,36,37,38,39,40,41,42,43,44,45,46,47,48,49,50,51,52,53,54,55,56,57,58,59,60,61,62,63,64,65,66,67,68,69,70,71,72,73,74,75,76,77,78,79,80,81,82,83,84,85,86,87,88,89,90,91,92,93,94,95,96
position=A01,A02,A03,A04,A05,A06,A07,A08,A09,A10,A11,A12,B01,B02,B03,B04,B05,B06,B07,B08,B09,B10,B11,B12,C01,C02,C03,C04,C05,C06,C07,C08,C09,C10,C11,C12,D01,D02,D03,D04,D05,D06,D07,D08,D09,D10,D11,D12,E01,E02,E03,E04,E05,E06,E07,E08,E09,E10,E11,E12,F01,F02,F03,F04,F05,F06,F07,F08,F09,F10,F11,F12,G01,G02,G03,G04,G05,G06,G07,G08,G09,G10,G11,G12,H01,H02,H03,H04,H05,H06,H07,H08,H09,H10,H11,H12
[Runtime_State]
Instrument=Tecan_9
Start_Time_Now=3.2595964968E+9
Reads_Completed=95
Innoc_Direction=down
Wells_In_Use=111111111111111111111111111111111111111111111111111111111111111111111111111111111111111111111111
Innoc_Map=111111111111111111111111111111111111111111111111111111111111111111111111111111111111000000000000
Dilute_Map=111111111111111111111111111111111111111111111111111111111111111111111111111111111111111111111111
Save_Sample_Map=000000000000000000000000111100001111000011110000000000000000000000000000111100001111000011110000
Current_OD=0.845,0.843,0.821,0.786,0.739,0.663,0.879,0.878,0.851,0.832,0.749,0.696,0.872,0.798,0.863,0.822,0.770,0.713,0.895,0.998,0.854,0.818,0.774,0.706,1.112,1.104,0.880,0.844,0.785,0.700,0.929,0.891,0.849,0.835,0.783,0.691,0.993,0.818,0.929,0.869,0.799,0.727,0.915,0.819,0.858,0.825,0.749,0.688,1.021,0.937,0.891,0.867,0.801,0.714,0.943,0.729,0.852,0.790,0.700,0.453,0.724,0.676,0.751,0.723,0.656,0.592,0.474,0.285,0.230,0.180,0.150,0.120,0.068,0.065,0.064,0.065,0.064,0.069,0.066,0.068,0.064,0.067,0.068,0.066,0.067,0.064,0.064,0.065,0.065,0.066,0.068,0.069,0.066,0.065,0.065,0.065
Bckgrnd_OD=0.097,0.079,0.078,0.079,0.077,0.079,0.080,0.078,0.079,0.079,0.080,0.083,0.078,0.078,0.079,0.079,0.078,0.079,0.079,0.078,0.079,0.079,0.078,0.081,0.089,0.081,0.080,0.080,0.080,0.079,0.080,0.080,0.077,0.079,0.080,0.080,0.078,0.078,0.079,0.077,0.078,0.078,0.080,0.079,0.080,0.079,0.079,0.079,0.088,0.082,0.080,0.080,0.080,0.079,0.080,0.079,0.079,0.079,0.081,0.082,0.078,0.078,0.079,0.079,0.078,0.078,0.079,0.079,0.078,0.083,0.079,0.079,0.066,0.063,0.063,0.062,0.062,0.068,0.065,0.066,0.062,0.065,0.067,0.065,0.066,0.062,0.062,0.063,0.064,0.065,0.066,0.067,0.064,0.064,0.064,0.064
Mapped=111111111111111011111100111111111111111111111100111111111111111111111111111111111111111111111111
Pipet_Completed=000000000000000000000000000000000000000000000000000000000000000000000000000000000000000000000000
Innoc_Completed=0,0,0,0,0,0,0,0,0,0,0,0,0,0,0,0,0,0,0,0,0,0,0,0,0,0,0,0,0,0,0,0,0,0,0,0,0,0,0,0,0,0,0,0,0,0,0,0,0,0,0,0,0,0,0,0,0,0,0,0,0,0,0,0,0,0,0,0,0,0,0,0,0,0,0,0,0,0,0,0,0,0,0,0,0,0,0,0,0,0,0,0,0,0,0,0
Save_Completed=0,0,0,0,0,0,0,0,0,0,0,0,0,0,0,0,0,0,0,0,0,0,0,0,0,0,0,0,0,0,0,0,0,0,0,0,0,0,0,0,0,0,0,0,0,0,0,0,0,0,0,0,0,0,0,0,0,0,0,0,0,0,0,0,0,0,0,0,0,0,0,0,0,0,0,0,0,0,0,0,0,0,0,0,0,0,0,0,0,0,0,0,0,0,0,0
Pipeted_At=0,0,0,0,0,0,0,0,0,0,0,0,0,0,0,0,0,0,0,0,0,0,0,0,0,0,0,0,0,0,0,0,0,0,0,0,0,0,0,0,0,0,0,0,0,0,0,0,0,0,0,0,0,0,0,0,0,0,0,0,0,0,0,0,0,0,0,0,0,0,0,0,0,0,0,0,0,0,0,0,0,0,0,0,0,0,0,0,0,0,0,0,0,0,0,0
Pipeted_OD=0,0,0,0,0,0,0,0,0,0,0,0,0,0,0,0,0,0,0,0,0,0,0,0,0,0,0,0,0,0,0,0,0,0,0,0,0,0,0,0,0,0,0,0,0,0,0,0,0,0,0,0,0,0,0,0,0,0,0,0,0,0,0,0,0,0,0,0,0,0,0,0,0,0,0,0,0,0,0,0,0,0,0,0,0,0,0,0,0,0,0,0,0,0,0,0
Dilutes_Completed=0,0,0,0,0,0,0,0,0,0,0,0,0,0,0,0,0,0,0,0,0,0,0,0,0,0,0,0,0,0,0,0,0,0,0,0,0,0,0,0,0,0,0,0,0,0,0,0,0,0,0,0,0,0,0,0,0,0,0,0,0,0,0,0,0,0,0,0,0,0,0,0,0,0,0,0,0,0,0,0,0,0,0,0,0,0,0,0,0,0,0,0,0,0,0,0
Time_At_Innoc=0,0,0,0,0,0,0,0,0,0,0,0,0,0,0,0,0,0,0,0,0,0,0,0,0,0,0,0,0,0,0,0,0,0,0,0,0,0,0,0,0,0,0,0,0,0,0,0,0,0,0,0,0,0,0,0,0,0,0,0,0,0,0,0,0,0,0,0,0,0,0,0,0,0,0,0,0,0,0,0,0,0,0,0,0,0,0,0,0,0,0,0,0,0,0,0
Time_At_Save=0,0,0,0,0,0,0,0,0,0,0,0,0,0,0,0,0,0,0,0,0,0,0,0,0,0,0,0,0,0,0,0,0,0,0,0,0,0,0,0,0,0,0,0,0,0,0,0,0,0,0,0,0,0,0,0,0,0,0,0,0,0,0,0,0,0,0,0,0,0,0,0,0,0,0,0,0,0,0,0,0,0,0,0,0,0,0,0,0,0,0,0,0,0,0,0
Time_At_Dilute=0,0,0,0,0,0,0,0,0,0,0,0,0,0,0,0,0,0,0,0,0,0,0,0,0,0,0,0,0,0,0,0,0,0,0,0,0,0,0,0,0,0,0,0,0,0,0,0,0,0,0,0,0,0,0,0,0,0,0,0,0,0,0,0,0,0,0,0,0,0,0,0,0,0,0,0,0,0,0,0,0,0,0,0,0,0,0,0,0,0,0,0,0,0,0,0
Previous_OD=0.845,0.843,0.821,0.786,0.739,0.663,0.879,0.878,0.851,0.832,0.749,0.696,0.872,0.798,0.863,0.822,0.770,0.713,0.895,0.998,0.854,0.818,0.774,0.706,1.112,1.104,0.880,0.844,0.785,0.700,0.929,0.891,0.849,0.835,0.783,0.691,0.993,0.818,0.929,0.869,0.799,0.727,0.915,0.819,0.858,0.825,0.749,0.688,1.021,0.937,0.891,0.867,0.801,0.714,0.943,0.729,0.852,0.790,0.700,0.453,0.724,0.676,0.751,0.723,0.656,0.592,0.474,0.285,0.230,0.180,0.150,0.120,0.068,0.065,0.064,0.065,0.064,0.069,0.066,0.068,0.064,0.067,0.068,0.066,0.067,0.064,0.064,0.065,0.065,0.066,0.068,0.069,0.066,0.065,0.065,0.065
Prev_Delta_OD=0.001,0.008,0.006,0.004,0.001,0.007,0.005,0.001,0.004,0.006,0.008,0.005,0.007,0.005,0.001,0.004,0.008,0.007,0.003,0.000,0.001,0.009,0.002,0.003,0.008,0.017,0.003,0.002,0.011,0.005,0.000,0.002,0.004,0.005,0.007,0.002,0.001,0.007,0.000,0.004,0.007,0.003,0.002,0.006,0.004,0.007,0.011,0.001,0.006,0.003,0.007,0.006,0.000,0.006,0.004,0.006,0.003,0.002,0.003,0.006,0.005,0.002,0.004,0.002,0.002,0.001,0.017,0.004,0.002,0.001,0.001,0.003,0.000,0.000,0.003,0.001,0.001,0.002,0.002,0.001,0.001,0.001,0.001,0.001,0.001,0.002,0.001,0.001,0.001,0.001,0.001,0.001,0.001,0.002,0.002,0.001
Delta_From_Ref=0.000,0.017,1.674,1.950,2.310,2.573,0.666,1.816,0.017,0.017,2.269,2.358,1.279,2.134,3.192,4.304,0.019,0.018,1.014,1.748,1.557,1.878,5.468,6.204,0.003,0.016,1.534,1.793,2.168,2.481,0.693,1.148,0.018,0.017,2.202,2.460,1.324,2.267,3.037,4.272,0.019,0.018,1.447,2.113,1.704,2.006,5.855,6.478,0.000,0.000,0.000,0.000,0.000,0.000,0.000,0.000,0.000,0.000,0.000,0.000,0.000,0.000,0.000,0.000,0.000,0.000,0.000,0.000,0.000,0.000,0.000,0.000,0.000,0.000,0.000,0.000,0.000,0.000,0.000,0.000,0.000,0.000,0.000,0.000,0.000,0.000,0.000,0.000,0.000,0.000,0.000,0.000,0.000,0.000,0.000,0.000
Sig_OD_Delta=0,0,1,1,1,1,0,1,0,0,1,1,1,1,1,1,0,0,1,1,1,1,1,1,0,0,1,1,1,1,0,1,0,0,1,1,1,1,1,1,0,0,1,1,1,1,1,1,0,0,0,0,0,0,0,0,0,0,0,0,0,0,0,0,0,0,0,0,0,0,0,0,0,0,0,0,0,0,0,0,0,0,0,0,0,0,0,0,0,0,0,0,0,0,0,0
Add_Drug_at_Start_Map=000000000000000000000000000000000000000000000000000000000000000000000000000000000000000000000000
[Analysis]
Drug_ID=A1,A2,A3,A4,A5,A6,B1,B2,B3,B4,B5,B6,C1,C2,C3,C4,C5,C6,D1,D2,D3,D4,D5,D6,E1,E2,E3,E4,E5,E6,F1,F2,F3,F4,F5,F6,G1,G2,G3,G4,G5,G6,H1,H2,H3,H4,H5,H6
Decision=no_inh,no_inh,ps2_2_1,ps2_4_1,ps2_4_2,other,no_inh,ps2_4_1,ps2_1_1,ps2_4_1,ps2_4_1,other,no_inh,no_inh,ps2_1_1,ps2_4_1,ps2_4_1,other,no_inh,ps2_4_1,ps2_1_1,ps2_4_1,ps2_4_2,other,no_inh,no_inh,ps2_1_1,ps2_4_1,ps2_4_1,other,ps2_4_1,ps2_4_2,ps2_4_1,ps2_4_2,other,other,screen,screen,screen,screen,screen,screen,screen,screen,screen,screen,screen,screen,no_inh,no_inh,no_inh,ps2_4_1,ps2_4_2,other,no_inh,ps2_2_1,ps2_1_1,ps2_4_1,ps2_4_2,other,no_inh,no_inh,ps2_1_1,ps2_4_1,ps2_4_1,other,ps2_1_1,ps2_4_1,ps2_2_1,ps2_4_1,ps2_4_2,other,ps2_4_2,other,other,other,other,other,other,other,other,ps3_4_6,ps3_4_6,ps3_4_6,ps3_4_6,screen,ps3_4_6,screen,screen,screen,screen,screen,screen,screen,screen,screen
Plot_Min=0.100,0.100,0.100,0.100,0.100,0.100,0.100,0.100,0.100,0.100,0.100,0.100,0.100,0.100,0.100,0.100,0.100,0.100,0.100,0.100,0.100,0.100,0.100,0.100,0.100,0.100,0.100,0.100,0.100,0.100,0.100,0.100,0.100,0.100,0.100,0.100,0.100,0.100,0.100,0.100,0.100,0.100,0.100,0.100,0.100,0.100,0.100,0.100
Plot_Max=1.500,1.500,1.500,1.500,1.500,1.500,1.500,1.500,1.500,1.500,1.500,1.500,1.500,1.500,1.500,1.500,1.500,1.500,1.500,1.500,1.500,1.500,1.500,1.500,1.500,1.500,1.500,1.500,1.500,1.500,1.500,1.500,1.500,1.500,1.500,1.500,1.500,1.500,1.500,1.500,1.500,1.500,1.500,1.500,1.500,1.500,1.500,1.500
G_Plot_Min=0.1
G_Plot_Delta=0.7
Plot_On_Off=0
OD_Gen_Pt=0.460
Gens_to_OD_Pt=5.000
Avg_G=1.933,1.983,2.120,2.277,2.560,3.017,1.948,2.361,2.122,2.281,2.531,2.917,1.892,1.973,2.112,2.261,2.503,2.960,1.965,2.521,2.105,2.276,2.558,2.929,1.892,2.019,2.099,2.216,2.505,2.963,2.281,2.819,2.294,2.433,2.843,3.441,0.000,0.000,0.000,0.000,0.000,0.000,0.000,0.000,0.000,0.000,0.000,0.000,1.882,1.972,2.063,2.242,2.605,3.128,1.895,2.172,2.081,2.255,2.583,3.050,1.895,1.925,2.094,2.254,2.547,3.101,2.079,2.490,2.250,2.395,2.766,3.210,2.971,3.704,3.164,3.232,3.861,4.906,4.835,5.914,6.580,7.881,8.998,12.005,53.449,0.000,50.697,0.000,0.000,0.000,0.000,0.000,0.000,0.000,0.000,0.000
Max_Slope=1.841,1.955,1.901,2.363,2.760,3.403,1.906,2.472,1.979,2.214,2.630,3.045,1.795,1.739,1.965,2.122,2.423,3.136,1.900,2.637,2.067,2.354,2.728,2.915,1.981,1.945,2.154,2.439,2.781,3.537,3.721,3.849,3.179,3.233,3.719,4.928,114.744,124.869,89.589,119.592,114.744,149.021,143.916,160.669,119.592,139.506,128.653,98.733,1.907,1.912,2.151,2.174,2.856,3.424,1.809,1.944,2.052,2.146,2.633,2.612,1.797,1.774,2.014,2.273,2.716,3.174,1.822,2.271,2.211,2.134,2.737,3.706,2.412,3.920,3.106,3.387,4.657,8.048,6.354,16.870,24.572,33.854,40.822,39.849,121.301,113.153,108.860,89.379,148.966,148.966,114.744,123.087,141.459,143.916,132.673,128.652
Fit_Model=all
Fit_Const_OD_Base=0.000
Fit_Const_N0=0.01800
Fit_Const_T0=0.000
G_Fit_Min=0.100
G_Fit_Delta=0.400
Fit_On_Off=0.000,0.000,0.000,0.000,0.000,0.000,0.000,0.000,0.000,0.000,0.000,0.000,0.000,0.000,0.000,0.000,0.000,0.000,0.000,0.000,0.000,0.000,0.000,0.000,0.000,0.000,0.000,0.000,0.000,0.000,0.000,0.000,0.000,0.000,0.000,0.000,0.000,0.000,0.000,0.000,0.000,0.000,0.000,0.000,0.000,0.000,0.000,0.000,0.000,0.000,0.000,0.000,0.000,0.000,0.000,0.000,0.000,0.000,0.000,0.000,0.000,0.000,0.000,0.000,0.000,0.000,0.000,0.000,0.000,0.000,0.000,0.000,0.000,0.000,0.000,0.000,0.000,0.000,0.000,0.000,0.000,0.000,0.000,0.000,0.000,0.000,0.000,0.000,0.000,0.000,0.000,0.000,0.000,0.000,0.000,0.000
Fit_Min=0.047,0.029,0.028,0.029,0.027,0.029,0.028,0.028,0.029,0.029,0.028,0.029,0.039,0.031,0.030,0.030,0.030,0.029,0.028,0.028,0.029,0.027,0.028,0.028,0.038,0.032,0.030,0.030,0.030,0.029,0.028,0.028,0.029,0.029,0.028,0.028,0.016,0.013,0.013,0.012,0.012,0.018,0.016,0.012,0.012,0.013,0.014,0.015,0.000,0.000,0.000,0.000,0.000,0.000,0.000,0.000,0.000,0.000,0.000,0.000,0.000,0.000,0.000,0.000,0.000,0.000,0.000,0.000,0.000,0.000,0.000,0.000,0.000,0.000,0.000,0.000,0.000,0.000,0.000,0.000,0.000,0.000,0.000,0.000,0.000,0.000,0.000,0.000,0.000,0.000,0.000,0.000,0.000,0.000,0.000,0.000
Fit_Delta=0.506,0.378,0.510,0.425,0.351,0.381,0.495,0.470,0.550,0.457,0.396,0.331,0.534,0.471,0.588,0.472,0.534,0.408,0.482,0.486,0.372,0.459,0.299,0.422,0.413,0.545,0.441,0.310,0.331,0.387,0.245,0.206,0.196,0.211,0.253,0.217,0.534,0.471,0.588,0.472,0.534,0.408,0.482,0.486,0.372,0.459,0.299,0.422,0.376,0.392,0.368,0.452,0.544,0.377,0.370,0.503,0.464,0.515,0.445,0.301,0.454,0.521,0.570,0.441,0.437,0.495,0.552,0.533,0.517,0.556,0.451,0.523,0.484,0.573,0.546,0.531,0.532,0.264,0.315,0.166,0.115,0.077,0.037,0.032,0.004,0.521,0.004,0.441,0.437,0.495,0.552,0.533,0.517,0.556,0.451,0.523
Fit_Offset=0.097,0.074,0.071,0.072,0.073,0.074,0.072,0.072,0.071,0.072,0.073,0.075,0.086,0.074,0.070,0.072,0.072,0.075,0.072,0.072,0.073,0.072,0.074,0.074,0.083,0.073,0.074,0.075,0.074,0.074,0.072,0.075,0.076,0.075,0.075,0.075,0.000,0.000,0.000,0.000,0.000,0.000,0.000,0.000,0.000,0.000,0.000,0.000,0.074,0.073,0.074,0.073,0.070,0.076,0.074,0.071,0.072,0.071,0.072,0.077,0.073,0.072,0.069,0.073,0.073,0.071,0.071,0.069,0.071,0.070,0.070,0.069,0.061,0.049,0.057,0.062,0.048,0.051,0.048,0.022,-0.012,-0.080,0.044,0.022,0.066,0.000,0.064,0.000,0.000,0.000,0.000,0.000,0.000,0.000,0.000,0.000
Fit_N0=0.009,0.007,0.008,0.008,0.006,0.005,0.006,0.007,0.009,0.007,0.007,0.006,0.009,0.007,0.011,0.009,0.008,0.005,0.008,0.007,0.008,0.009,0.005,0.006,0.010,0.012,0.007,0.007,0.007,0.005,0.008,0.005,0.006,0.006,0.006,0.005,0.000,0.000,0.000,0.000,0.000,0.000,0.000,0.000,0.000,0.000,0.000,0.000,0.007,0.007,0.008,0.006,0.007,0.007,0.007,0.007,0.009,0.007,0.008,0.006,0.009,0.009,0.009,0.009,0.008,0.008,0.010,0.009,0.009,0.009,0.007,0.007,0.014,0.016,0.013,0.011,0.005,0.023,0.046,0.070,0.104,0.176,0.022,0.033,0.000,0.000,0.001,0.000,0.000,0.000,0.000,0.000,0.000,0.000,0.000,0.000
Fit_T0=0.831,1.684,1.629,1.838,1.794,1.564,1.254,1.845,1.590,1.597,2.023,1.970,0.927,1.180,1.787,1.701,1.640,1.447,1.661,1.687,1.768,2.044,1.803,2.037,0.615,1.842,1.296,1.557,1.730,1.075,1.611,2.078,1.889,1.755,2.015,1.878,0.000,0.000,0.000,0.000,0.000,0.000,0.000,0.000,0.000,0.000,0.000,0.000,1.437,1.515,1.624,1.055,1.093,1.371,1.673,1.202,1.807,1.018,1.936,1.819,1.572,1.627,1.377,1.979,1.950,1.089,1.652,1.206,1.307,1.095,0.980,0.402,-0.722,-2.069,-1.607,-0.688,-9.912,-0.559,4.273,4.058,4.073,4.567,-4.844,-16.683,4.836,0.000,6.778,0.000,0.000,0.000,0.000,0.000,0.000,0.000,0.000,0.000
Fit_G=1.554,1.351,1.541,1.598,1.712,2.032,1.359,1.660,1.570,1.610,1.721,1.920,1.506,1.424,1.652,1.681,1.882,2.048,1.368,1.806,1.453,1.617,1.651,1.994,1.616,1.561,1.519,1.535,1.721,2.080,1.457,1.730,1.434,1.512,1.763,2.133,0.000,0.000,0.000,0.000,0.000,0.000,0.000,0.000,0.000,0.000,0.000,0.000,1.318,1.366,1.435,1.605,2.007,2.300,1.276,1.591,1.486,1.676,1.857,2.070,1.383,1.417,1.611,1.609,1.834,2.439,1.602,1.969,1.759,1.907,2.091,2.587,3.072,4.235,3.329,3.090,4.513,5.603,6.000,9.888,15.695,33.625,8.753,20.945,1.919,0.000,1.542,0.000,0.000,0.000,0.000,0.000,0.000,0.000,0.000,0.000
Fit_Error=179.275,9.280,54.797,22.034,8.614,14.599,26.429,36.373,64.260,22.835,13.670,4.603,218.391,22.247,111.170,38.497,89.209,18.581,19.674,43.947,5.253,26.895,2.905,13.659,178.622,127.695,44.666,9.501,6.466,19.943,1.574,0.756,0.364,0.832,1.218,1.350,0.000,0.000,0.000,0.000,0.000,0.000,0.000,0.000,0.000,0.000,0.000,0.000,5.055,5.423,5.120,20.370,161.216,23.704,4.139,60.393,19.993,59.195,37.270,6.656,13.765,32.793,89.706,15.046,25.697,102.683,37.224,78.540,45.354,99.412,47.976,157.986,13.344,215.465,71.791,74.266,243.084,19.889,4.366,0.883,0.378,0.349,0.307,0.265,0.231,0.000,0.165,0.000,0.000,0.000,0.000,0.000,0.000,0.000,0.000,0.000
Fit_CV=179.000,96.000,179.000,169.000,166.000,317.000,272.000,179.000,184.000,177.000,205.000,200.000,173.000,165.000,190.000,232.000,215.000,190.000,163.000,212.000,135.000,203.000,174.000,291.000,233.000,186.000,191.000,148.000,168.000,326.000,94.000,126.000,33.000,149.000,138.000,232.000,0.000,0.000,0.000,0.000,0.000,0.000,0.000,0.000,0.000,0.000,0.000,0.000,124.000,131.000,157.000,208.000,255.000,241.000,78.000,179.000,152.000,223.000,199.000,205.000,152.000,168.000,243.000,219.000,227.000,367.000,181.000,223.000,172.000,189.000,210.000,439.000,244.000,425.000,439.000,293.000,515.000,460.000,472.000,310.000,168.000,160.000,58.000,124.000,47.000,0.000,47.000,0.000,0.000,0.000,0.000,0.000,0.000,0.000,0.000,0.000
Time_to_20_Gens=0,0,0,0,0,0,0,0,0,0,0,0,0,0,0,0,0,0,0,0,0,0,0,0,0,0,0,0,0,0,0,0,0,0,0,0,0,0,0,0,0,0,0,0,0,0,0,0
Time_to_each_5_Gens=0,0,0,0,0,0,0,0,0,0,0,0,0,0,0,0,0,0,0,0,0,0,0,0,0,0,0,0,0,0,0,0,0,0,0,0,0,0,0,0,0,0,0,0,0,0,0,0
Time_to_each_n_Gens=9.664,9.914,10.598,11.384,12.802,15.086,9.741,11.807,10.608,11.403,12.657,14.587,9.462,9.867,10.562,11.304,12.516,14.800,9.823,12.604,10.527,11.380,12.790,14.645,9.460,10.095,10.495,11.079,12.524,14.813,11.407,14.095,11.470,12.165,14.215,17.203,0.000,0.000,0.000,0.000,0.000,0.000,0.000,0.000,0.000,0.000,0.000,0.000,9.411,9.861,10.316,11.212,13.024,15.639,9.475,10.861,10.403,11.273,12.915,15.248,9.476,9.623,10.471,11.271,12.733,15.506,10.394,12.452,11.252,11.976,13.828,16.052,14.856,18.521,15.819,16.159,19.305,23.260,23.260,23.265,23.255,23.244,23.206,23.190,11.464,0.000,11.467,0.000,0.000,0.000,0.000,0.000,0.000,0.000,0.000,0.000
Min_Pt_OD=0,0,0,0,0,0,0,0,0,0,0,0,0,0,0,0,0,0,0,0,0,0,0,0,0,0,0,0,0,0,0,0,0,0,0,0,0,0,0,0,0,0,0,0,0,0,0,0
Min_Pt_t=0,0,0,0,0,0,0,0,0,0,0,0,0,0,0,0,0,0,0,0,0,0,0,0,0,0,0,0,0,0,0,0,0,0,0,0,0,0,0,0,0,0,0,0,0,0,0,0
TO_OD=0,0,0,0,0,0,0,0,0,0,0,0,0,0,0,0,0,0,0,0,0,0,0,0,0,0,0,0,0,0,0,0,0,0,0,0,0,0,0,0,0,0,0,0,0,0,0,0
Ref_ID=A01
Multi_Refs=single_ref
test=A01,A02,A03,A04,A05,A06,A07,A08,A09,A10,A11,A12,B01,B02,B03,B04,B05,B06,B07,B08,B09,B10,B11,B12,C01,C02,C03,C04,C05,C06,C07,C08,C09,C10,C11,C12,D01,D02,D03,D04,D05,D06,D07,D08,D09,D10,D11,D12,E01,E02,E03,E04,E05,E06,E07,E08,E09,E10,E11,E12,F01,F02,F03,F04,F05,F06,F07,F08,F09,F10,F11,F12,G01,G02,G03,G04,G05,G06,G07,G08,G09,G10,G11,G12,H01,H02,H03,H04,H05,H06,H07,H08,H09,H10,H11,H12
Start_Time_Now=3.2595964971E+9
Start_Date="4/16/2007+3:28 PM"
pv_to_plate_order=no
gen_time_cutoff=0.000
Drug_Name=nd?:;-ud+0,nd?:;-ud+0,nd?:;-ud+0,nd?:;-ud+0,nd?:;-ud+0,nd?:;-ud+0,nd?:;-ud+0,nd?:;-ud+0,nd?:;-ud+0,nd?:;-ud+0,nd?:;-ud+0,nd?:;-ud+0,nd?:;-ud+0,nd?:;-ud+0,nd?:;-ud+0,nd?:;-ud+0,nd?:;-ud+0,nd?:;-ud+0,nd?:;-ud+0,nd?:;-ud+0,nd?:;-ud+0,nd?:;-ud+0,nd?:;-ud+0,nd?:;-ud+0,nd?:;-ud+0,nd?:;-ud+0,nd?:;-ud+0,nd?:;-ud+0,nd?:;-ud+0,nd?:;-ud+0,nd?:;-ud+0,nd?:;-ud+0,nd?:;-ud+0,nd?:;-ud+0,nd?:;-ud+0,nd?:;-ud+0,nd?:;-ud+0,nd?:;-ud+0,nd?:;-ud+0,nd?:;-ud+0,nd?:;-ud+0,nd?:;-ud+0,nd?:;-ud+0,nd?:;-ud+0,nd?:;-ud+0,nd?:;-ud+0,nd?:;-ud+0,nd?:;-ud+0,nd?:;-ud+0,nd?:;-ud+0,nd?:;-ud+0,nd?:;-ud+0,nd?:;-ud+0,nd?:;-ud+0,nd?:;-ud+0,nd?:;-ud+0,nd?:;-ud+0,nd?:;-ud+0,nd?:;-ud+0,nd?:;-ud+0,nd?:;-ud+0,nd?:;-ud+0,nd?:;-ud+0,nd?:;-ud+0,nd?:;-ud+0,nd?:;-ud+0,nd?:;-ud+0,nd?:;-ud+0,nd?:;-ud+0,nd?:;-ud+0,nd?:;-ud+0,nd?:;-ud+0,nd?:;-ud+0,nd?:;-ud+0,nd?:;-ud+0,nd?:;-ud+0,nd?:;-ud+0,nd?:;-ud+0,nd?:;-ud+0,nd?:;-ud+0,nd?:;-ud+0,nd?:;-ud+0,nd?:;-ud+0,nd?:;-ud+0,nd?:;-ud+0,nd?:;-ud+0,nd?:;-ud+0,nd?:;-ud+0,nd?:;-ud+0,nd?:;-ud+0,nd?:;-ud+0,nd?:;-ud+0,nd?:;-ud+0,nd?:;-ud+0,nd?:;-ud+0,nd?:;-ud+0
Drug_Well_Pos=A01,A02,A03,A04,A05,A06,B01,B02,B03,B04,B05,B06,C01,C02,C03,C04,C05,C06,D01,D02,D03,D04,D05,D06,E01,E02,E03,E04,E05,E06,F01,F02,F03,F04,F05,F06,G01,G02,G03,G04,G05,G06,H01,H02,H03,H04,H05,H06,A07,A08,A09,A10,A11,A12,B07,B08,B09,B10,B11,B12,C07,C08,C09,C10,C11,C12,D07,D08,D09,D10,D11,D12,E07,E08,E09,E10,E11,E12,F07,F08,F09,F10,F11,F12,G07,G08,G09,G10,G11,G12,H07,H08,H09,H10,H11,H12
Avg_G_tcut=1.933,1.983,2.120,2.277,2.560,3.017,1.948,2.361,2.122,2.281,2.531,2.917,1.892,1.973,2.112,2.261,2.503,2.960,1.965,2.521,2.105,2.276,2.558,2.929,1.892,2.019,2.099,2.216,2.505,2.963,2.281,2.819,2.294,2.433,2.843,3.441,0.000,0.000,0.000,0.000,0.000,0.000,0.000,0.000,0.000,0.000,0.000,0.000,1.882,1.972,2.063,2.242,2.605,3.128,1.895,2.172,2.081,2.255,2.583,3.050,1.895,1.925,2.094,2.254,2.547,3.101,2.079,2.490,2.250,2.395,2.766,3.210,2.971,3.704,3.164,3.232,3.861,4.906,4.835,5.914,6.580,7.881,8.998,12.005,53.449,0.000,50.697,0.000,0.000,0.000,0.000,0.000,0.000,0.000,0.000,0.000
t0_from_interval=0.305,2.374,2.484,2.557,2.879,3.595,2.455,2.882,2.413,2.678,2.931,3.381,1.246,2.252,2.213,2.260,2.785,3.329,2.461,2.994,2.363,2.583,3.060,3.532,0.504,2.139,2.259,2.126,2.717,3.046,1.565,2.887,2.263,2.515,2.704,2.617,0.000,0.000,0.000,0.000,0.000,0.000,0.000,0.000,0.000,0.000,0.000,0.000,2.188,2.266,2.256,2.498,2.932,2.951,2.312,2.397,2.414,2.462,2.780,2.834,2.080,2.188,2.201,2.463,2.795,2.970,2.108,2.397,2.104,2.407,2.644,2.762,-0.005,-0.230,0.090,0.661,-0.285,-1.384,-2.030,-1.712,-3.091,-4.228,-6.293,-12.083,0.000,0.000,0.000,0.000,0.000,0.000,0.000,0.000,0.000,0.000,0.000,0.000
Sum_Delta_Ref=0.000,0.664,3.077,6.327,10.945,17.118,0.296,7.294,2.571,5.681,9.931,15.408,1.054,0.054,2.316,4.764,9.204,15.816,0.511,9.649,2.309,5.564,10.527,15.746,1.538,0.981,2.651,4.210,9.372,15.902,8.456,14.862,8.025,10.267,15.159,20.526,-1.000,-1.000,-1.000,-1.000,-1.000,-1.000,-1.000,-1.000,-1.000,-1.000,-1.000,-1.000,1.110,0.157,1.755,4.568,11.130,17.528,0.903,3.165,2.047,4.894,10.245,16.437,0.231,0.226,2.055,4.588,9.754,17.170,2.175,8.175,3.906,6.817,12.685,18.324,12.817,21.849,15.711,16.933,22.956,27.618,27.471,29.214,29.946,31.022,31.323,32.217,33.766,-1.000,33.764,-1.000,-1.000,-1.000,-1.000,-1.000,-1.000,-1.000,-1.000,-1.000
Gens_at_time_G=5.000,5.000,5.000,5.000,5.000,5.000,5.000,5.000,5.000,5.000,5.000,5.000,5.000,5.000,5.000,5.000,5.000,5.000,5.000,5.000,5.000,5.000,5.000,5.000,5.000,5.000,5.000,5.000,5.000,5.000,5.000,5.000,5.000,5.000,5.000,5.000,0.000,0.000,0.000,0.000,0.000,0.000,0.000,0.000,0.000,0.000,0.000,0.000,5.000,5.000,5.000,5.000,5.000,5.000,5.000,5.000,5.000,5.000,5.000,5.000,5.000,5.000,5.000,5.000,5.000,5.000,5.000,5.000,5.000,5.000,5.000,5.000,5.000,5.000,5.000,5.000,5.000,4.741,4.811,3.934,3.534,2.949,2.579,1.932,0.214,0.000,0.226,0.000,0.000,0.000,0.000,0.000,0.000,0.000,0.000,0.000
G_Int_tcut=1.872,1.508,1.623,1.765,1.985,2.298,1.457,1.785,1.639,1.745,1.945,2.241,1.643,1.523,1.670,1.809,1.946,2.294,1.472,1.922,1.633,1.759,1.946,2.223,1.791,1.591,1.647,1.791,1.961,2.353,1.968,2.242,1.841,1.930,2.302,2.917,0.000,0.000,0.000,0.000,0.000,0.000,0.000,0.000,0.000,0.000,0.000,0.000,1.445,1.519,1.612,1.743,2.018,2.538,1.433,1.693,1.598,1.762,2.027,2.483,1.479,1.487,1.654,1.762,1.988,2.507,1.657,2.011,1.830,1.914,2.237,2.658,2.972,3.750,3.146,3.100,3.918,5.198,5.257,6.349,7.455,9.315,11.438,18.259,53.449,0.000,50.697,0.000,0.000,0.000,0.000,0.000,0.000,0.000,0.000,0.000
Sum_Del_12=0.000,1.122,2.767,4.432,6.344,7.961,0.713,5.172,2.820,4.483,6.228,7.711,0.511,0.818,2.686,4.147,5.978,7.768,0.901,6.162,2.637,4.389,6.394,7.796,0.769,1.485,2.471,3.671,5.893,7.646,3.434,7.149,4.224,5.237,7.106,8.246,9.735,9.731,9.753,9.711,9.735,9.754,9.743,9.717,9.739,9.734,9.758,9.743,0.347,0.885,2.083,4.038,6.477,7.902,0.153,3.337,2.346,4.125,6.299,7.725,0.221,0.224,2.384,4.160,6.176,7.875,2.180,5.781,3.977,5.263,6.993,8.018,6.737,7.841,7.111,7.368,7.983,8.615,8.425,8.619,8.686,8.934,8.953,9.187,9.736,9.734,9.740,9.757,9.756,9.762,9.759,9.735,9.741,9.747,9.758,9.766
Sum_Del_20=0.000,0.648,3.010,6.176,10.679,16.691,0.286,7.127,2.516,5.556,9.702,15.036,1.034,0.053,2.266,4.667,8.995,15.439,0.495,9.432,2.261,5.450,10.281,15.364,1.506,0.958,2.595,4.124,9.162,15.514,8.223,14.486,7.818,10.004,14.769,20.004,32.729,32.721,32.757,32.686,32.735,32.752,32.738,32.696,32.732,32.727,32.765,32.731,1.090,0.150,1.716,4.473,10.860,17.110,0.886,3.100,2.003,4.794,10.009,16.048,0.239,0.209,2.010,4.494,9.529,16.760,2.121,8.007,3.828,6.680,12.382,17.885,12.562,21.309,15.399,16.564,22.364,26.821,26.679,28.341,29.041,30.076,30.364,31.228,32.730,32.712,32.729,32.748,32.755,32.766,32.754,32.720,32.730,32.742,32.760,32.770
Sum_Del_24=0.000,0.600,3.071,6.720,11.844,18.844,0.268,7.506,2.508,5.689,10.452,16.602,1.055,0.066,2.248,4.624,9.594,17.083,0.498,9.831,2.204,5.446,10.909,16.933,1.613,0.927,2.581,4.106,9.704,17.123,9.695,16.502,8.876,11.449,17.003,23.013,42.261,42.252,42.293,42.214,42.270,42.285,42.271,42.224,42.265,42.261,42.306,42.259,1.199,0.378,1.721,4.487,11.867,18.940,0.992,3.069,1.989,4.755,10.789,17.737,0.054,0.395,2.010,4.462,10.142,18.456,2.290,8.146,3.746,6.642,13.335,19.748,12.528,22.948,15.358,17.115,24.681,32.530,32.332,35.652,36.896,38.523,39.066,40.315,42.264,42.242,42.262,42.282,42.290,42.302,42.285,42.248,42.261,42.274,42.296,42.304
Sum_12=9.832,8.711,7.065,5.400,3.488,1.871,9.119,4.660,7.012,5.349,3.604,2.122,10.343,9.015,7.146,5.685,3.854,2.064,8.931,3.670,7.195,5.444,3.438,2.036,10.602,8.348,7.361,6.162,3.939,2.186,6.399,2.684,5.608,4.595,2.726,1.586,0.097,0.101,0.079,0.121,0.097,0.078,0.089,0.115,0.093,0.099,0.074,0.090,10.179,8.947,7.749,5.794,3.355,1.930,9.985,6.495,7.486,5.707,3.533,2.108,10.053,9.608,7.448,5.673,3.656,1.957,7.652,4.051,5.856,4.570,2.839,1.814,3.096,1.991,2.722,2.464,1.849,1.217,1.407,1.213,1.146,0.898,0.879,0.645,0.097,0.098,0.092,0.076,0.076,0.071,0.073,0.098,0.092,0.085,0.075,0.066
Sum_20=32.870,32.222,29.860,26.695,22.191,16.179,32.584,25.743,30.354,27.314,23.169,17.834,33.904,32.817,30.604,28.203,23.876,17.432,32.375,23.438,30.609,27.420,22.589,17.506,34.376,31.912,30.275,28.746,23.708,17.356,24.647,18.384,25.052,22.867,18.102,12.867,0.142,0.149,0.113,0.184,0.135,0.118,0.132,0.174,0.139,0.143,0.105,0.139,33.960,33.020,31.154,28.397,22.010,15.760,33.757,29.770,30.867,28.076,22.861,16.822,33.109,32.661,30.860,28.376,23.341,16.110,30.749,24.863,29.042,26.190,20.489,14.985,20.309,11.561,17.471,16.306,10.506,6.049,6.191,4.529,3.829,2.794,2.506,1.642,0.140,0.158,0.141,0.122,0.115,0.105,0.116,0.150,0.140,0.129,0.110,0.100
Sum_24=42.425,41.825,39.354,35.704,30.580,23.580,42.157,34.919,39.916,36.736,31.972,25.823,43.479,42.490,40.176,37.801,32.831,25.342,41.927,32.594,40.221,36.979,31.515,25.492,44.038,41.497,39.844,38.319,32.721,25.301,32.730,25.923,33.549,30.976,25.422,19.411,0.163,0.173,0.132,0.211,0.155,0.140,0.154,0.201,0.160,0.163,0.118,0.166,43.624,42.802,40.704,37.938,30.557,23.485,43.417,39.355,40.436,37.670,31.635,24.688,42.479,42.030,40.415,37.962,32.282,23.969,40.135,34.279,38.678,35.783,29.090,22.676,29.896,19.477,27.066,25.310,17.744,9.895,10.092,6.773,5.529,3.901,3.358,2.109,0.161,0.182,0.163,0.142,0.134,0.123,0.139,0.176,0.164,0.151,0.129,0.120
G_by_Interval=1.872,1.508,1.623,1.765,1.985,2.298,1.457,1.785,1.639,1.745,1.945,2.241,1.643,1.523,1.670,1.809,1.946,2.294,1.472,1.922,1.633,1.759,1.946,2.223,1.791,1.591,1.647,1.791,1.961,2.353,1.968,2.242,1.841,1.930,2.302,2.917,0.000,0.000,0.000,0.000,0.000,0.000,0.000,0.000,0.000,0.000,0.000,0.000,1.445,1.519,1.612,1.743,2.018,2.538,1.433,1.693,1.598,1.762,2.027,2.483,1.479,1.487,1.654,1.762,1.988,2.507,1.657,2.011,1.830,1.914,2.237,2.658,2.972,3.750,3.146,3.100,3.918,5.198,5.257,6.349,7.455,9.315,11.438,18.259,53.449,0.000,50.697,0.000,0.000,0.000,0.000,0.000,0.000,0.000,0.000,0.000
Avg_G_t8=1.933,1.983,2.120,2.277,2.560,3.017,1.948,2.361,2.122,2.281,2.531,2.917,1.892,1.973,2.112,2.261,2.503,2.960,1.965,2.521,2.105,2.276,2.558,2.929,1.892,2.019,2.099,2.216,2.505,2.963,2.281,2.819,2.294,2.433,2.843,3.441,0.000,0.000,0.000,0.000,0.000,0.000,0.000,0.000,0.000,0.000,0.000,0.000,1.882,1.972,2.063,2.242,2.605,3.128,1.895,2.172,2.081,2.255,2.583,3.050,1.895,1.925,2.094,2.254,2.547,3.101,2.079,2.490,2.250,2.395,2.766,3.210,2.971,3.704,3.164,3.232,3.861,4.906,4.835,5.914,6.580,7.881,8.998,12.005,53.449,0.000,50.697,0.000,0.000,0.000,0.000,0.000,0.000,0.000,0.000,0.000
G_int_t8=1.872,1.508,1.623,1.765,1.985,2.298,1.457,1.785,1.639,1.745,1.945,2.241,1.643,1.523,1.670,1.809,1.946,2.294,1.472,1.922,1.633,1.759,1.946,2.223,1.791,1.591,1.647,1.791,1.961,2.353,1.968,2.242,1.841,1.930,2.302,2.917,0.000,0.000,0.000,0.000,0.000,0.000,0.000,0.000,0.000,0.000,0.000,0.000,1.445,1.519,1.612,1.743,2.018,2.538,1.433,1.693,1.598,1.762,2.027,2.483,1.479,1.487,1.654,1.762,1.988,2.507,1.657,2.011,1.830,1.914,2.237,2.658,2.972,3.750,3.146,3.100,3.918,5.198,5.257,6.349,7.455,9.315,11.438,18.259,53.449,0.000,50.697,0.000,0.000,0.000,0.000,0.000,0.000,0.000,0.000,0.000
Avg_G_t12=1.933,1.983,2.120,2.277,2.560,3.017,1.948,2.361,2.122,2.281,2.531,2.917,1.892,1.973,2.112,2.261,2.503,2.960,1.965,2.521,2.105,2.276,2.558,2.929,1.892,2.019,2.099,2.216,2.505,2.963,2.281,2.819,2.294,2.433,2.843,3.441,0.000,0.000,0.000,0.000,0.000,0.000,0.000,0.000,0.000,0.000,0.000,0.000,1.882,1.972,2.063,2.242,2.605,3.128,1.895,2.172,2.081,2.255,2.583,3.050,1.895,1.925,2.094,2.254,2.547,3.101,2.079,2.490,2.250,2.395,2.766,3.210,2.971,3.704,3.164,3.232,3.861,4.906,4.835,5.914,6.580,7.881,8.998,12.005,53.449,0.000,50.697,0.000,0.000,0.000,0.000,0.000,0.000,0.000,0.000,0.000
G_int_t12=1.872,1.508,1.623,1.765,1.985,2.298,1.457,1.785,1.639,1.745,1.945,2.241,1.643,1.523,1.670,1.809,1.946,2.294,1.472,1.922,1.633,1.759,1.946,2.223,1.791,1.591,1.647,1.791,1.961,2.353,1.968,2.242,1.841,1.930,2.302,2.917,0.000,0.000,0.000,0.000,0.000,0.000,0.000,0.000,0.000,0.000,0.000,0.000,1.445,1.519,1.612,1.743,2.018,2.538,1.433,1.693,1.598,1.762,2.027,2.483,1.479,1.487,1.654,1.762,1.988,2.507,1.657,2.011,1.830,1.914,2.237,2.658,2.972,3.750,3.146,3.100,3.918,5.198,5.257,6.349,7.455,9.315,11.438,18.259,53.449,0.000,50.697,0.000,0.000,0.000,0.000,0.000,0.000,0.000,0.000,0.000
Avg_G_inflex=1.933,2.016,2.120,2.298,2.587,3.036,1.948,2.368,2.122,2.299,2.548,2.952,1.892,1.984,2.112,2.266,2.503,2.979,1.968,2.521,2.130,2.292,2.610,2.948,1.909,2.019,2.119,2.251,2.530,2.974,2.187,2.889,2.365,2.487,2.819,3.381,0.000,0.000,0.000,0.000,0.000,0.000,0.000,0.000,0.000,0.000,0.000,0.000,1.916,1.996,2.084,2.257,2.606,3.146,1.926,2.172,2.094,2.255,2.602,3.044,1.915,1.925,2.096,2.272,2.568,3.101,2.079,2.490,2.250,2.396,2.789,3.210,2.971,3.704,3.164,3.232,3.861,4.816,4.826,5.764,6.228,7.412,6.089,8.549,39.592,0.000,31.970,0.000,0.000,0.000,0.000,0.000,0.000,0.000,0.000,0.000
G_int_inflex=1.872,1.520,1.623,1.780,1.952,2.267,1.457,1.795,1.639,1.775,1.932,2.187,1.643,1.541,1.670,1.818,1.946,2.291,1.478,1.922,1.625,1.779,1.890,2.230,1.816,1.591,1.675,1.760,1.910,2.316,1.660,2.121,1.807,1.874,2.048,2.653,0.000,0.000,0.000,0.000,0.000,0.000,0.000,0.000,0.000,0.000,0.000,0.000,1.459,1.525,1.598,1.766,2.013,2.515,1.435,1.693,1.619,1.756,2.056,2.337,1.506,1.487,1.640,1.784,2.015,2.507,1.657,2.011,1.830,1.911,2.276,2.658,2.972,3.750,3.146,3.100,3.918,5.079,5.291,6.189,7.083,8.799,7.159,12.163,39.592,0.000,31.970,0.000,0.000,0.000,0.000,0.000,0.000,0.000,0.000,0.000
G_by_Interval_g4=1.966,1.571,1.700,1.811,2.005,2.358,1.504,1.841,1.709,1.812,1.966,2.320,1.883,1.590,1.707,1.836,1.985,2.397,1.544,1.976,1.703,1.835,1.991,2.344,1.922,1.645,1.685,1.869,1.998,2.397,1.926,2.245,1.882,1.969,2.312,2.916,0.000,0.000,0.000,0.000,0.000,0.000,0.000,0.000,0.000,0.000,0.000,0.000,1.516,1.569,1.670,1.808,2.043,2.564,1.489,1.741,1.661,1.826,2.050,2.538,1.559,1.547,1.734,1.843,2.032,2.552,1.716,2.058,1.890,1.972,2.232,2.711,2.905,3.545,3.013,2.978,3.657,4.744,5.038,6.349,7.455,9.315,11.438,18.259,53.449,0.000,50.697,0.000,0.000,0.000,0.000,0.000,0.000,0.000,0.000,0.000
G_int_t8_g4=1.966,1.571,1.700,1.811,2.005,2.358,1.504,1.841,1.709,1.812,1.966,2.320,1.883,1.590,1.707,1.836,1.985,2.397,1.544,1.976,1.703,1.835,1.991,2.344,1.922,1.645,1.685,1.869,1.998,2.397,1.926,2.245,1.882,1.969,2.312,2.916,0.000,0.000,0.000,0.000,0.000,0.000,0.000,0.000,0.000,0.000,0.000,0.000,1.516,1.569,1.670,1.808,2.043,2.564,1.489,1.741,1.661,1.826,2.050,2.538,1.559,1.547,1.734,1.843,2.032,2.552,1.716,2.058,1.890,1.972,2.232,2.711,2.905,3.545,3.013,2.978,3.657,4.744,5.038,6.349,7.455,9.315,11.438,18.259,53.449,0.000,50.697,0.000,0.000,0.000,0.000,0.000,0.000,0.000,0.000,0.000
G_int_t12_g4=1.966,1.571,1.700,1.811,2.005,2.358,1.504,1.841,1.709,1.812,1.966,2.320,1.883,1.590,1.707,1.836,1.985,2.397,1.544,1.976,1.703,1.835,1.991,2.344,1.922,1.645,1.685,1.869,1.998,2.397,1.926,2.245,1.882,1.969,2.312,2.916,0.000,0.000,0.000,0.000,0.000,0.000,0.000,0.000,0.000,0.000,0.000,0.000,1.516,1.569,1.670,1.808,2.043,2.564,1.489,1.741,1.661,1.826,2.050,2.538,1.559,1.547,1.734,1.843,2.032,2.552,1.716,2.058,1.890,1.972,2.232,2.711,2.905,3.545,3.013,2.978,3.657,4.744,5.038,6.349,7.455,9.315,11.438,18.259,53.449,0.000,50.697,0.000,0.000,0.000,0.000,0.000,0.000,0.000,0.000,0.000
G_int_inflex_g4=1.966,1.584,1.700,1.818,1.983,2.339,1.504,1.848,1.709,1.835,1.957,2.291,1.883,1.604,1.707,1.844,1.985,2.399,1.548,1.976,1.703,1.829,1.960,2.352,1.945,1.645,1.707,1.860,1.966,2.368,1.704,2.121,1.807,1.874,2.140,2.653,0.000,0.000,0.000,0.000,0.000,0.000,0.000,0.000,0.000,0.000,0.000,0.000,1.531,1.577,1.665,1.825,2.032,2.550,1.496,1.741,1.677,1.803,2.072,2.444,1.574,1.547,1.693,1.860,2.053,2.552,1.716,2.058,1.890,1.964,2.261,2.711,2.905,3.545,3.013,2.978,3.657,4.585,5.044,6.189,7.083,8.799,7.159,12.163,39.592,0.000,31.970,0.000,0.000,0.000,0.000,0.000,0.000,0.000,0.000,0.000
Time_Inflex=10.282,9.792,11.262,11.507,12.242,14.693,10.282,12.242,11.507,11.752,12.487,13.713,10.282,10.282,11.752,11.752,13.467,14.693,10.282,13.222,10.282,11.752,11.752,14.693,9.546,11.017,10.772,10.282,11.752,14.448,9.300,11.507,9.300,10.037,11.997,13.713,0.236,0.236,0.236,0.236,0.236,0.236,0.236,0.236,0.236,0.236,0.236,0.236,9.300,9.792,10.037,11.507,14.203,15.183,9.300,11.507,10.772,11.997,13.222,13.713,9.792,10.282,11.507,11.507,12.977,16.409,11.262,13.467,11.997,13.222,14.203,17.389,15.428,20.574,17.144,17.389,21.064,20.819,22.045,21.309,20.084,20.084,11.507,15.428,11.507,0.236,11.507,0.236,0.236,0.236,0.236,0.236,0.236,0.236,0.236,0.236
OD_Inflex=0.650,0.500,0.635,0.543,0.453,0.484,0.624,0.585,0.670,0.578,0.503,0.437,0.673,0.605,0.713,0.596,0.645,0.514,0.607,0.600,0.489,0.579,0.408,0.528,0.538,0.665,0.566,0.429,0.440,0.488,0.345,0.302,0.298,0.314,0.346,0.311,0.069,0.067,0.066,0.066,0.065,0.070,0.069,0.066,0.066,0.067,0.067,0.068,0.508,0.509,0.483,0.561,0.649,0.488,0.496,0.620,0.580,0.632,0.554,0.402,0.586,0.644,0.688,0.556,0.558,0.603,0.678,0.652,0.628,0.688,0.563,0.626,0.597,0.668,0.651,0.631,0.645,0.359,0.411,0.254,0.198,0.161,0.117,0.110,0.066,0.069,0.063,0.068,0.069,0.068,0.069,0.070,0.066,0.067,0.066,0.067
Time_Saturation=20.084,21.555,17.879,17.879,15.918,18.369,20.084,22.045,15.428,21.800,19.104,21.800,20.819,20.574,18.859,21.309,21.309,18.614,18.859,21.555,18.614,13.467,18.614,21.555,18.614,22.290,22.045,22.045,22.045,21.064,22.045,19.349,22.045,21.555,22.045,19.349,0.236,0.236,0.236,0.236,0.236,0.236,0.236,0.236,0.236,0.236,0.236,0.236,22.290,20.574,20.574,19.349,21.800,20.819,21.800,21.555,21.800,21.800,21.555,19.349,20.574,18.614,20.574,20.329,21.800,20.329,17.144,19.594,21.800,21.309,21.800,21.309,17.634,21.309,20.084,19.104,22.290,0.000,0.000,0.000,0.000,0.000,0.000,0.000,0.000,0.236,0.000,0.236,0.236,0.236,0.236,0.236,0.236,0.236,0.236,0.236
OD_Saturation=0.849,0.849,0.815,0.781,0.719,0.660,0.867,0.805,0.840,0.816,0.764,0.703,1.059,1.030,0.874,0.839,0.784,0.700,0.957,0.801,0.881,0.780,0.752,0.707,0.980,0.939,0.888,0.864,0.798,0.708,0.720,0.665,0.754,0.717,0.653,0.587,0.069,0.067,0.066,0.066,0.065,0.070,0.069,0.066,0.066,0.067,0.067,0.068,0.887,0.875,0.854,0.830,0.757,0.699,0.901,0.983,0.849,0.827,0.774,0.702,0.927,0.894,0.851,0.839,0.787,0.700,0.909,0.817,0.880,0.822,0.759,0.691,0.890,0.715,0.826,0.769,0.686,0.000,0.000,0.000,0.000,0.000,0.000,0.000,0.000,0.069,0.000,0.068,0.069,0.068,0.069,0.070,0.066,0.067,0.066,0.067
Ref_Well_Name=A01,A01,A01,A01,A01,A01,A01,A01,A01,A01,A01,A01,A01,A01,A01,A01,A01,A01,A01,A01,A01,A01,A01,A01,A01,A01,A01,A01,A01,A01,A01,A01,A01,A01,A01,A01,A01,A01,A01,A01,A01,A01,A01,A01,A01,A01,A01,A01,A01,A01,A01,A01,A01,A01,A01,A01,A01,A01,A01,A01,A01,A01,A01,A01,A01,A01,A01,A01,A01,A01,A01,A01,A01,A01,A01,A01,A01,A01,A01,A01,A01,A01,A01,A01,A01,A01,A01,A01,A01,A01,A01,A01,A01,A01,A01,A01
Ratio_Avg_G=1.000,0.975,0.912,0.849,0.755,0.641,0.992,0.818,0.911,0.847,0.764,0.662,1.021,0.979,0.915,0.855,0.772,0.653,0.984,0.767,0.918,0.849,0.756,0.660,1.022,0.957,0.921,0.872,0.772,0.652,0.847,0.686,0.843,0.794,0.680,0.562,Inf,Inf,Inf,Inf,Inf,Inf,Inf,Inf,Inf,Inf,Inf,Inf,1.027,0.980,0.937,0.862,0.742,0.618,1.020,0.890,0.929,0.857,0.748,0.634,1.020,1.004,0.923,0.857,0.759,0.623,0.930,0.776,0.859,0.807,0.699,0.602,0.650,0.522,0.611,0.598,0.501,0.394,0.400,0.327,0.294,0.245,0.215,0.161,0.036,Inf,0.038,Inf,Inf,Inf,Inf,Inf,Inf,Inf,Inf,Inf
Ratio_Fit_G=1.000,1.150,1.008,0.972,0.908,0.765,1.143,0.936,0.990,0.965,0.903,0.809,1.032,1.091,0.941,0.924,0.826,0.759,1.136,0.860,1.070,0.961,0.941,0.779,0.962,0.996,1.023,1.012,0.903,0.747,1.067,0.898,1.084,1.028,0.881,0.729,Inf,Inf,Inf,Inf,Inf,Inf,Inf,Inf,Inf,Inf,Inf,Inf,1.179,1.138,1.083,0.968,0.774,0.676,1.218,0.977,1.046,0.927,0.837,0.751,1.124,1.097,0.965,0.966,0.847,0.637,0.970,0.789,0.883,0.815,0.743,0.601,0.506,0.367,0.467,0.503,0.344,0.277,0.259,0.157,0.099,0.046,0.178,0.074,0.810,Inf,1.008,Inf,Inf,Inf,Inf,Inf,Inf,Inf,Inf,Inf
Ratio_G_Int=1.000,1.241,1.153,1.060,0.943,0.814,1.284,1.049,1.142,1.073,0.962,0.835,1.139,1.229,1.121,1.035,0.962,0.816,1.271,0.974,1.146,1.064,0.962,0.842,1.045,1.176,1.136,1.045,0.954,0.795,0.951,0.835,1.016,0.970,0.813,0.642,Inf,Inf,Inf,Inf,Inf,Inf,Inf,Inf,Inf,Inf,Inf,Inf,1.296,1.232,1.161,1.074,0.927,0.738,1.307,1.106,1.171,1.062,0.923,0.754,1.265,1.259,1.132,1.063,0.942,0.747,1.129,0.931,1.023,0.978,0.837,0.704,0.630,0.499,0.595,0.604,0.478,0.360,0.356,0.295,0.251,0.201,0.164,0.103,0.035,Inf,0.037,Inf,Inf,Inf,Inf,Inf,Inf,Inf,Inf,Inf
Ratio_t0_Fit=1.000,0.493,0.510,0.452,0.463,0.531,0.663,0.450,0.523,0.520,0.411,0.422,0.896,0.704,0.465,0.489,0.507,0.574,0.500,0.493,0.470,0.407,0.461,0.408,1.351,0.451,0.641,0.534,0.480,0.773,0.516,0.400,0.440,0.474,0.412,0.442,Inf,Inf,Inf,Inf,Inf,Inf,Inf,Inf,Inf,Inf,Inf,Inf,0.578,0.549,0.512,0.788,0.760,0.606,0.497,0.691,0.460,0.816,0.429,0.457,0.529,0.511,0.603,0.420,0.426,0.763,0.503,0.689,0.636,0.759,0.848,2.067,-1.151,-0.402,-0.517,-1.208,-0.084,-1.487,0.194,0.205,0.204,0.182,-0.172,-0.050,0.172,Inf,0.123,Inf,Inf,Inf,Inf,Inf,Inf,Inf,Inf,Inf
Ratio_t0_G_Int=1.000,0.129,0.123,0.119,0.106,0.085,0.124,0.106,0.126,0.114,0.104,0.090,0.245,0.136,0.138,0.135,0.110,0.092,0.124,0.102,0.129,0.118,0.100,0.086,0.605,0.143,0.135,0.144,0.112,0.100,0.195,0.106,0.135,0.121,0.113,0.117,Inf,Inf,Inf,Inf,Inf,Inf,Inf,Inf,Inf,Inf,Inf,Inf,0.140,0.135,0.135,0.122,0.104,0.103,0.132,0.127,0.126,0.124,0.110,0.108,0.147,0.139,0.139,0.124,0.109,0.103,0.145,0.127,0.145,0.127,0.115,0.111,-61.271,-1.326,3.381,0.462,-1.071,-0.221,-0.150,-0.178,-0.099,-0.072,-0.049,-0.025,Inf,Inf,Inf,Inf,Inf,Inf,Inf,Inf,Inf,Inf,Inf,Inf
Ref_Curve_Array=1,1,1,1,1,1,1,1,1,1,1,1,1,1,1,1,1,1,1,1,1,1,1,1,1,1,1,1,1,1,1,1,1,1,1,1,1,1,1,1,1,1,1,1,1,1,1,1,1,1,1,1,1,1,1,1,1,1,1,1,1,1,1,1,1,1,1,1,1,1,1,1,1,1,1,1,1,1,1,1,1,1,1,1,1,1,1,1,1,1,1,1,1,1,1,1
Default_ref=0
Comm_Map=,,,,,
Comm_Consol=,,,,,,,,
Comm_Screen=,,,,,
Analysis_Set=A,A,A,A,A,A,A,A,A,A,A,A,A,A,A,A,A,A,A,A,A,A,A,A,A,A,A,A,A,A,A,A,A,A,A,A,A,A,A,A,A,A,A,A,A,A,A,A,A,A,A,A,A,A,A,A,A,A,A,A,A,A,A,A,A,A,A,A,A,A,A,A,A,A,A,A,A,A,A,A,A,A,A,A,A,A,A,A,A,A,A,A,A,A,A,A
Ref_Type=single_ref,single_ref,single_ref,single_ref,single_ref,single_ref,single_ref,single_ref,single_ref,single_ref,single_ref,single_ref,single_ref,single_ref,single_ref,single_ref,single_ref,single_ref,single_ref,single_ref,single_ref,single_ref,single_ref,single_ref,single_ref,single_ref,single_ref,single_ref,single_ref,single_ref,single_ref,single_ref,single_ref,single_ref,single_ref,single_ref,single_ref,single_ref,single_ref,single_ref,single_ref,single_ref,single_ref,single_ref,single_ref,single_ref,single_ref,single_ref,single_ref,single_ref,single_ref,single_ref,single_ref,single_ref,single_ref,single_ref,single_ref,single_ref,single_ref,single_ref,single_ref,single_ref,single_ref,single_ref,single_ref,single_ref,single_ref,single_ref,single_ref,single_ref,single_ref,single_ref,single_ref,single_ref,single_ref,single_ref,single_ref,single_ref,single_ref,single_ref,single_ref,single_ref,single_ref,single_ref,single_ref,single_ref,single_ref,single_ref,single_ref,single_ref,single_ref,single_ref,single_ref,single_ref,single_ref,single_ref
Wells_In_Use=0,0,0,0,0,0,0,0,0,0,0,0,0,0,0,0,0,0,0,0,0,0,0,0,0,0,0,0,0,0,0,0,0,0,0,0,0,0,0,0,0,0,0,0,0,0,0,0,0,0,0,0,0,0,0,0,0,0,0,0,0,0,0,0,0,0,0,0,0,0,0,0,0,0,0,0,0,0,0,0,0,0,0,0,0,0,0,0,0,0,0,0,0,0,0,0
[Flor:]
[Flor2:]
[Lumin:]
[Data:]
Read=DateTime	RunT[s]	Temp	Well_1	Well_2	Well_3	Well_4	Well_5	Well_6	Well_7	Well_8	Well_9	Well_10	Well_11	Well_12	Well_13	Well_14	Well_15	Well_16	Well_17	Well_18	Well_19	Well_20	Well_21	Well_22	Well_23	Well_24	Well_25	Well_26	Well_27	Well_28	Well_29	Well_30	Well_31	Well_32	Well_33	Well_34	Well_35	Well_36	Well_37	Well_38	Well_39	Well_40	Well_41	Well_42	Well_43	Well_44	Well_45	Well_46	Well_47	Well_48	Well_49	Well_50	Well_51	Well_52	Well_53	Well_54	Well_55	Well_56	Well_57	Well_58	Well_59	Well_60	Well_61	Well_62	Well_63	Well_64	Well_65	Well_66	Well_67	Well_68	Well_69	Well_70	Well_71	Well_72	Well_73	Well_74	Well_75	Well_76	Well_77	Well_78	Well_79	Well_80	Well_81	Well_82	Well_83	Well_84	Well_85	Well_86	Well_87	Well_88	Well_89	Well_90	Well_91	Well_92	Well_93	Well_94	Well_95	Well_96
1=15:43:15	851	298	0.1074	0.0803	0.0789	0.0789	0.0792	0.0791	0.0799	0.0787	0.0795	0.0801	0.0798	0.0846	0.0786	0.0781	0.0798	0.0793	0.0790	0.0789	0.0795	0.0801	0.0790	0.0785	0.0789	0.0811	0.0966	0.0810	0.0803	0.0811	0.0799	0.0797	0.0805	0.0798	0.0774	0.0793	0.0798	0.0809	0.0785	0.0791	0.0797	0.0774	0.0781	0.0784	0.0800	0.0788	0.0814	0.0795	0.0790	0.0796	0.0926	0.0820	0.0813	0.0814	0.0800	0.0793	0.0803	0.0789	0.0797	0.0801	0.0818	0.0815	0.0793	0.0789	0.0800	0.0789	0.0788	0.0779	0.0794	0.0789	0.0788	0.0839	0.0789	0.0787	0.0695	0.0666	0.0660	0.0664	0.0655	0.0704	0.0679	0.0687	0.0658	0.0684	0.0693	0.0676	0.0693	0.0656	0.0662	0.0667	0.0669	0.0678	0.0690	0.0703	0.0664	0.0665	0.0663	0.0668
2=15:57:57	1733	298	0.1129	0.0802	0.0793	0.0791	0.0773	0.0786	0.0798	0.0785	0.0794	0.0792	0.0804	0.0832	0.0783	0.0780	0.0793	0.0787	0.0784	0.0791	0.0790	0.0783	0.0789	0.0792	0.0784	0.0810	0.0998	0.0806	0.0815	0.0803	0.0809	0.0803	0.0808	0.0798	0.0790	0.0785	0.0796	0.0810	0.0782	0.0789	0.0786	0.0779	0.0780	0.0786	0.0801	0.0787	0.0814	0.0797	0.0789	0.0823	0.1019	0.0879	0.0825	0.0811	0.0799	0.0802	0.0802	0.0786	0.0794	0.0796	0.0812	0.0823	0.0782	0.0780	0.0802	0.0786	0.0778	0.0788	0.0796	0.0788	0.0789	0.0832	0.0794	0.0800	0.0682	0.0652	0.0651	0.0648	0.0647	0.0695	0.0669	0.0675	0.0648	0.0674	0.0685	0.0664	0.0676	0.0655	0.0650	0.0657	0.0661	0.0671	0.0681	0.0688	0.0661	0.0657	0.0655	0.0651
3=16:12:38	2615	298	0.0974	0.0799	0.0792	0.0796	0.0789	0.0786	0.0803	0.0782	0.0800	0.0798	0.0802	0.0845	0.0787	0.0780	0.0789	0.0793	0.0784	0.0789	0.0794	0.0785	0.0792	0.0791	0.0792	0.0815	0.0936	0.0812	0.0803	0.0805	0.0796	0.0794	0.0810	0.0804	0.0787	0.0796	0.0804	0.0806	0.0784	0.0793	0.0793	0.0785	0.0782	0.0788	0.0800	0.0785	0.0813	0.0797	0.0792	0.0800	0.0877	0.0819	0.0801	0.0847	0.0806	0.0796	0.0812	0.0799	0.0806	0.0800	0.0818	0.0818	0.0783	0.0787	0.0799	0.0789	0.0791	0.0786	0.0798	0.0792	0.0787	0.0838	0.0793	0.0795	0.0685	0.0654	0.0651	0.0656	0.0648	0.0690	0.0666	0.0674	0.0644	0.0678	0.0686	0.0669	0.0679	0.0649	0.0650	0.0661	0.0648	0.0670	0.0685	0.0694	0.0666	0.0658	0.0656	0.0656
4=16:27:20	3497	298	0.1117	0.0802	0.0785	0.0791	0.0797	0.0795	0.0811	0.0795	0.0810	0.0796	0.0810	0.0849	0.0791	0.0791	0.0786	0.0793	0.0796	0.0806	0.0800	0.0815	0.0800	0.0797	0.0793	0.0827	0.0892	0.0824	0.0814	0.0813	0.0810	0.0804	0.0813	0.0813	0.0797	0.0802	0.0806	0.0813	0.0795	0.0802	0.0805	0.0796	0.0790	0.0786	0.0806	0.0806	0.0819	0.0807	0.0796	0.0798	0.0982	0.0827	0.0827	0.0809	0.0801	0.0802	0.0826	0.0799	0.0808	0.0808	0.0826	0.0820	0.0791	0.0786	0.0803	0.0798	0.0797	0.0791	0.0804	0.0796	0.0798	0.0838	0.0803	0.0804	0.0691	0.0655	0.0672	0.0658	0.0649	0.0697	0.0672	0.0682	0.0645	0.0670	0.0692	0.0667	0.0684	0.0656	0.0643	0.0660	0.0661	0.0672	0.0687	0.0701	0.0666	0.0658	0.0661	0.0655
5=16:42:02	4378	298	0.1162	0.0798	0.0794	0.0799	0.0791	0.0786	0.0799	0.0789	0.0795	0.0808	0.0802	0.0851	0.0785	0.0785	0.0790	0.0793	0.0790	0.0793	0.0794	0.0790	0.0795	0.0791	0.0792	0.0820	0.0997	0.0814	0.0811	0.0806	0.0805	0.0815	0.0815	0.0808	0.0790	0.0794	0.0804	0.0802	0.0783	0.0783	0.0801	0.0787	0.0786	0.0790	0.0796	0.0798	0.0803	0.0808	0.0794	0.0789	0.0992	0.0818	0.0863	0.0839	0.0808	0.0812	0.0820	0.0794	0.0808	0.0794	0.0839	0.0818	0.0786	0.0787	0.0795	0.0793	0.0790	0.0787	0.0794	0.0787	0.0792	0.0842	0.0791	0.0792	0.0673	0.0644	0.0645	0.0648	0.0639	0.0682	0.0652	0.0668	0.0638	0.0665	0.0675	0.0657	0.0671	0.0644	0.0642	0.0646	0.0650	0.0654	0.0673	0.0686	0.0652	0.0646	0.0647	0.0644
6=16:56:44	5260	298	0.1051	0.0789	0.0784	0.0793	0.0787	0.0788	0.0810	0.0786	0.0800	0.0804	0.0809	0.0849	0.0787	0.0783	0.0794	0.0787	0.0789	0.0796	0.0806	0.0812	0.0799	0.0790	0.0794	0.0828	0.1017	0.0808	0.0815	0.0805	0.0800	0.0799	0.0815	0.0808	0.0796	0.0795	0.0801	0.0812	0.0786	0.0789	0.0801	0.0789	0.0781	0.0783	0.0797	0.0793	0.0820	0.0809	0.0788	0.0801	0.1059	0.0836	0.0808	0.0799	0.0803	0.0797	0.0824	0.0801	0.0800	0.0801	0.0820	0.0820	0.0794	0.0777	0.0801	0.0791	0.0788	0.0780	0.0801	0.0794	0.0781	0.0832	0.0802	0.0797	0.0671	0.0639	0.0640	0.0643	0.0635	0.0686	0.0659	0.0656	0.0634	0.0664	0.0684	0.0657	0.0672	0.0644	0.0641	0.0647	0.0639	0.0664	0.0670	0.0686	0.0659	0.0644	0.0649	0.0643
7=17:11:25	6142	298	0.1154	0.0813	0.0808	0.0813	0.0814	0.0804	0.0827	0.0816	0.0828	0.0822	0.0823	0.0856	0.0803	0.0802	0.0817	0.0811	0.0811	0.0812	0.0823	0.0819	0.0808	0.0819	0.0809	0.0842	0.1092	0.0850	0.0832	0.0854	0.0823	0.0831	0.0848	0.0826	0.0814	0.0818	0.0828	0.0830	0.0806	0.0805	0.0812	0.0808	0.0808	0.0807	0.0830	0.0816	0.0841	0.0821	0.0808	0.0820	0.1078	0.0900	0.0865	0.0855	0.0819	0.0829	0.0842	0.0816	0.0830	0.0826	0.0834	0.0855	0.0808	0.0803	0.0826	0.0812	0.0810	0.0803	0.0825	0.0809	0.0821	0.0854	0.0819	0.0812	0.0681	0.0658	0.0653	0.0652	0.0651	0.0693	0.0670	0.0672	0.0649	0.0677	0.0693	0.0667	0.0681	0.0653	0.0651	0.0661	0.0659	0.0674	0.0684	0.0697	0.0665	0.0656	0.0663	0.0658
8=17:26:07	7024	301	0.1055	0.0823	0.0811	0.0817	0.0809	0.0796	0.0836	0.0820	0.0826	0.0829	0.0822	0.0867	0.0816	0.0807	0.0824	0.0807	0.0808	0.0817	0.0817	0.0818	0.0819	0.0816	0.0813	0.0855	0.0921	0.0843	0.0832	0.0829	0.0826	0.0820	0.0850	0.0836	0.0823	0.0822	0.0821	0.0826	0.0820	0.0809	0.0825	0.0808	0.0804	0.0804	0.0825	0.0819	0.0842	0.0834	0.0808	0.0814	0.0882	0.0849	0.0858	0.0844	0.0828	0.0830	0.0844	0.0815	0.0829	0.0823	0.0845	0.0838	0.0818	0.0804	0.0826	0.0805	0.0809	0.0801	0.0835	0.0814	0.0817	0.0860	0.0817	0.0814	0.0684	0.0654	0.0651	0.0656	0.0637	0.0695	0.0665	0.0684	0.0646	0.0670	0.0691	0.0666	0.0680	0.0652	0.0655	0.0659	0.0659	0.0668	0.0683	0.0694	0.0665	0.0657	0.0662	0.0654
9=17:40:49	7905	301	0.1109	0.0825	0.0816	0.0818	0.0810	0.0810	0.0844	0.0825	0.0830	0.0833	0.0820	0.0871	0.0826	0.0802	0.0828	0.0816	0.0820	0.0818	0.0841	0.0817	0.0825	0.0817	0.0824	0.0847	0.1035	0.0847	0.0839	0.0849	0.0834	0.0824	0.0858	0.0839	0.0832	0.0829	0.0826	0.0827	0.0823	0.0813	0.0824	0.0812	0.0802	0.0812	0.0842	0.0828	0.0854	0.0835	0.0816	0.0830	0.1131	0.0855	0.0848	0.0838	0.0833	0.0823	0.0861	0.0827	0.0842	0.0834	0.0845	0.0838	0.0825	0.0808	0.0830	0.0819	0.0813	0.0806	0.0840	0.0828	0.0822	0.0869	0.0820	0.0806	0.0684	0.0652	0.0641	0.0653	0.0642	0.0694	0.0668	0.0677	0.0648	0.0673	0.0683	0.0665	0.0680	0.0654	0.0649	0.0658	0.0656	0.0668	0.0679	0.0695	0.0666	0.0649	0.0655	0.0652
10=17:55:31	8787	301	0.1065	0.0843	0.0828	0.0825	0.0816	0.0821	0.0864	0.0838	0.0846	0.0840	0.0831	0.0870	0.0836	0.0824	0.0841	0.0824	0.0825	0.0822	0.0845	0.0819	0.0839	0.0836	0.0827	0.0847	0.0962	0.0856	0.0853	0.0843	0.0844	0.0830	0.0870	0.0862	0.0839	0.0842	0.0842	0.0844	0.0843	0.0825	0.0835	0.0828	0.0814	0.0815	0.0852	0.0832	0.0867	0.0837	0.0822	0.0827	0.0951	0.0869	0.0862	0.0869	0.0837	0.0832	0.0873	0.0828	0.0857	0.0839	0.0856	0.0853	0.0840	0.0810	0.0845	0.0836	0.0808	0.0818	0.0857	0.0846	0.0844	0.0880	0.0824	0.0825	0.0683	0.0652	0.0653	0.0654	0.0643	0.0695	0.0669	0.0681	0.0653	0.0676	0.0691	0.0667	0.0679	0.0652	0.0651	0.0661	0.0660	0.0672	0.0682	0.0690	0.0665	0.0662	0.0659	0.0656
11=18:10:12	9669	298	0.1217	0.0851	0.0840	0.0834	0.0829	0.0817	0.0880	0.0859	0.0860	0.0843	0.0836	0.0870	0.0855	0.0829	0.0844	0.0834	0.0826	0.0835	0.0869	0.0859	0.0850	0.0840	0.0833	0.0871	0.1105	0.0875	0.0873	0.0868	0.0847	0.0832	0.0877	0.0875	0.0854	0.0849	0.0845	0.0841	0.0853	0.0829	0.0853	0.0839	0.0822	0.0821	0.0867	0.0847	0.0870	0.0849	0.0836	0.0847	0.1066	0.0899	0.0889	0.0851	0.0837	0.0837	0.0893	0.0846	0.0867	0.0852	0.0861	0.0848	0.0851	0.0825	0.0846	0.0832	0.0824	0.0825	0.0871	0.0853	0.0847	0.0884	0.0839	0.0838	0.0687	0.0652	0.0673	0.0654	0.0648	0.0696	0.0667	0.0681	0.0647	0.0670	0.0694	0.0664	0.0678	0.0653	0.0642	0.0658	0.0659	0.0670	0.0681	0.0699	0.0669	0.0658	0.0661	0.0655
12=18:24:54	10551	301	0.1190	0.0873	0.0872	0.0855	0.0846	0.0839	0.0906	0.0887	0.0890	0.0878	0.0861	0.0899	0.0878	0.0854	0.0869	0.0859	0.0857	0.0853	0.0886	0.0865	0.0881	0.0864	0.0859	0.0878	0.1150	0.0911	0.0886	0.0885	0.0872	0.0845	0.0915	0.0906	0.0885	0.0872	0.0866	0.0863	0.0878	0.0851	0.0882	0.0856	0.0841	0.0837	0.0895	0.0864	0.0901	0.0869	0.0848	0.0855	0.1282	0.0914	0.0879	0.0879	0.0861	0.0853	0.0924	0.0865	0.0890	0.0880	0.0884	0.0870	0.0878	0.0837	0.0871	0.0860	0.0838	0.0840	0.0887	0.0861	0.0865	0.0902	0.0863	0.0846	0.0692	0.0662	0.0660	0.0666	0.0655	0.0708	0.0680	0.0696	0.0652	0.0684	0.0699	0.0674	0.0695	0.0663	0.0663	0.0666	0.0670	0.0681	0.0696	0.0706	0.0682	0.0670	0.0664	0.0663
13=18:39:36	11432	298	0.1313	0.0887	0.0868	0.0863	0.0839	0.0842	0.0922	0.0889	0.0901	0.0871	0.0855	0.0900	0.0873	0.0839	0.0880	0.0863	0.0855	0.0849	0.0902	0.0865	0.0890	0.0866	0.0860	0.0873	0.1141	0.0917	0.0907	0.0904	0.0869	0.0859	0.0934	0.0919	0.0884	0.0870	0.0863	0.0887	0.0877	0.0850	0.0876	0.0859	0.0842	0.0838	0.0902	0.0863	0.0901	0.0869	0.0850	0.0859	0.1282	0.0948	0.0917	0.0885	0.0865	0.0861	0.0934	0.0855	0.0900	0.0885	0.0885	0.0868	0.0877	0.0835	0.0881	0.0861	0.0831	0.0835	0.0894	0.0877	0.0868	0.0905	0.0843	0.0831	0.0675	0.0646	0.0652	0.0649	0.0647	0.0694	0.0665	0.0675	0.0646	0.0675	0.0688	0.0663	0.0677	0.0649	0.0645	0.0657	0.0653	0.0669	0.0681	0.0693	0.0656	0.0659	0.0654	0.0653
14=18:54:18	12314	301	0.1134	0.0893	0.0876	0.0869	0.0841	0.0835	0.0934	0.0899	0.0912	0.0884	0.0860	0.0888	0.0884	0.0844	0.0884	0.0864	0.0851	0.0844	0.0902	0.0879	0.0890	0.0883	0.0853	0.0880	0.1071	0.0936	0.0908	0.0902	0.0875	0.0848	0.0959	0.0919	0.0901	0.0879	0.0859	0.0854	0.0890	0.0862	0.0887	0.0861	0.0839	0.0838	0.0923	0.0876	0.0909	0.0874	0.0853	0.0840	0.1104	0.0937	0.0899	0.0910	0.0869	0.0855	0.0949	0.0873	0.0898	0.0884	0.0887	0.0872	0.0895	0.0837	0.0883	0.0849	0.0845	0.0840	0.0895	0.0875	0.0873	0.0905	0.0853	0.0835	0.0678	0.0647	0.0646	0.0651	0.0636	0.0693	0.0661	0.0673	0.0638	0.0672	0.0687	0.0660	0.0676	0.0648	0.0645	0.0652	0.0653	0.0665	0.0668	0.0690	0.0663	0.0659	0.0649	0.0645
15=19:08:59	13196	301	0.1292	0.0939	0.0907	0.0889	0.0866	0.0849	0.0969	0.0926	0.0936	0.0910	0.0873	0.0903	0.0925	0.0876	0.0925	0.0883	0.0871	0.0857	0.0952	0.0906	0.0922	0.0900	0.0873	0.0894	0.1118	0.0951	0.0934	0.0917	0.0880	0.0871	0.0987	0.0964	0.0927	0.0907	0.0888	0.0866	0.0927	0.0879	0.0925	0.0886	0.0864	0.0854	0.0944	0.0885	0.0951	0.0906	0.0871	0.0864	0.1108	0.0960	0.0928	0.0960	0.0890	0.0865	0.0971	0.0887	0.0930	0.0901	0.0916	0.0883	0.0919	0.0848	0.0913	0.0880	0.0861	0.0851	0.0915	0.0898	0.0889	0.0918	0.0866	0.0850	0.0680	0.0653	0.0649	0.0655	0.0643	0.0689	0.0670	0.0678	0.0643	0.0675	0.0689	0.0665	0.0685	0.0653	0.0650	0.0660	0.0649	0.0667	0.0680	0.0694	0.0670	0.0658	0.0660	0.0651
16=19:23:41	14078	301	0.1281	0.0958	0.0939	0.0903	0.0867	0.0849	0.1004	0.0956	0.0953	0.0923	0.0879	0.0898	0.0928	0.0870	0.0930	0.0901	0.0869	0.0860	0.0968	0.0911	0.0933	0.0913	0.0871	0.0893	0.1309	0.0993	0.0956	0.0931	0.0894	0.0889	0.1012	0.0990	0.0932	0.0913	0.0894	0.0872	0.0947	0.0880	0.0941	0.0900	0.0862	0.0851	0.0973	0.0895	0.0954	0.0913	0.0865	0.0856	0.1291	0.1003	0.0943	0.0958	0.0900	0.0871	0.1009	0.0897	0.0933	0.0910	0.0918	0.0926	0.0933	0.0852	0.0934	0.0894	0.0870	0.0859	0.0924	0.0897	0.0896	0.0914	0.0870	0.0855	0.0670	0.0646	0.0645	0.0645	0.0638	0.0679	0.0660	0.0669	0.0639	0.0666	0.0680	0.0658	0.0674	0.0648	0.0640	0.0647	0.0647	0.0661	0.0666	0.0687	0.0658	0.0651	0.0651	0.0646
17=19:38:23	14960	301	0.1562	0.0980	0.0955	0.0941	0.0885	0.0862	0.1039	0.1000	0.0984	0.0942	0.0900	0.0926	0.0983	0.0900	0.0957	0.0935	0.0894	0.0881	0.1013	0.0948	0.0980	0.0945	0.0890	0.0907	0.1236	0.1020	0.0994	0.0965	0.0914	0.0884	0.1060	0.1022	0.0980	0.0951	0.0921	0.0898	0.0975	0.0892	0.0973	0.0930	0.0882	0.0876	0.1016	0.0930	0.0984	0.0946	0.0890	0.0887	0.1333	0.1049	0.1026	0.1006	0.0923	0.0892	0.1048	0.0923	0.0980	0.0928	0.0924	0.0915	0.0968	0.0877	0.0944	0.0928	0.0883	0.0872	0.0942	0.0921	0.0919	0.0946	0.0895	0.0885	0.0680	0.0659	0.0650	0.0657	0.0651	0.0692	0.0669	0.0684	0.0652	0.0680	0.0687	0.0670	0.0681	0.0655	0.0649	0.0661	0.0662	0.0664	0.0684	0.0694	0.0670	0.0659	0.0664	0.0654
18=19:53:05	15841	298	0.1402	0.0990	0.0965	0.0939	0.0881	0.0861	0.1056	0.1014	0.1006	0.0958	0.0899	0.0914	0.1008	0.0910	0.0966	0.0938	0.0885	0.0878	0.1041	0.0949	0.0977	0.0939	0.0899	0.0943	0.1305	0.1029	0.0993	0.0961	0.0916	0.0879	0.1076	0.1053	0.0992	0.0957	0.0911	0.0884	0.1008	0.0884	0.0982	0.0921	0.0875	0.0862	0.1015	0.0924	0.0996	0.0951	0.0886	0.0865	0.1350	0.1040	0.1017	0.0984	0.0928	0.0880	0.1035	0.0914	0.0971	0.0938	0.0927	0.0882	0.0985	0.0872	0.0961	0.0917	0.0876	0.0848	0.0937	0.0917	0.0915	0.0940	0.0885	0.0860	0.0673	0.0643	0.0640	0.0642	0.0634	0.0679	0.0646	0.0666	0.0633	0.0662	0.0679	0.0652	0.0674	0.0639	0.0641	0.0645	0.0646	0.0653	0.0671	0.0682	0.0662	0.0648	0.0649	0.0639
19=20:07:47	16723	301	0.1530	0.1036	0.0988	0.0956	0.0903	0.0869	0.1121	0.1062	0.1044	0.0988	0.0927	0.0929	0.1051	0.0933	0.1007	0.0965	0.0915	0.0893	0.1081	0.1044	0.1027	0.0977	0.0919	0.0915	0.1361	0.1085	0.1046	0.1005	0.0939	0.0898	0.1126	0.1101	0.1024	0.0982	0.0935	0.0909	0.1040	0.0921	0.1024	0.0968	0.0896	0.0880	0.1062	0.0965	0.1027	0.0978	0.0912	0.0882	0.1435	0.1086	0.1031	0.1003	0.0931	0.0898	0.1057	0.0945	0.1006	0.0960	0.0949	0.0918	0.1033	0.0883	0.0996	0.0952	0.0890	0.0874	0.0944	0.0921	0.0926	0.0936	0.0905	0.0873	0.0675	0.0647	0.0639	0.0650	0.0640	0.0689	0.0660	0.0667	0.0638	0.0663	0.0685	0.0657	0.0667	0.0641	0.0632	0.0653	0.0653	0.0659	0.0673	0.0687	0.0658	0.0653	0.0651	0.0644
20=20:22:28	17605	301	0.1471	0.1086	0.1032	0.0991	0.0913	0.0876	0.1170	0.1109	0.1080	0.1014	0.0931	0.0949	0.1078	0.0952	0.1035	0.0986	0.0927	0.0896	0.1130	0.1023	0.1066	0.1009	0.0929	0.0936	0.1327	0.1126	0.1075	0.1040	0.0958	0.0907	0.1199	0.1152	0.1059	0.1002	0.0961	0.0912	0.1081	0.0939	0.1048	0.0989	0.0923	0.0888	0.1108	0.0976	0.1061	0.1013	0.0915	0.0903	0.1547	0.1147	0.1089	0.1046	0.0974	0.0905	0.1083	0.0945	0.1026	0.0984	0.0963	0.0923	0.1075	0.0899	0.1019	0.0964	0.0911	0.0880	0.0964	0.0936	0.0935	0.0956	0.0916	0.0891	0.0668	0.0647	0.0636	0.0642	0.0626	0.0682	0.0654	0.0672	0.0635	0.0664	0.0682	0.0655	0.0673	0.0636	0.0639	0.0646	0.0646	0.0660	0.0673	0.0679	0.0658	0.0648	0.0646	0.0644
21=20:37:10	18487	298	0.1559	0.1145	0.1067	0.1007	0.0943	0.0893	0.1228	0.1157	0.1134	0.1054	0.0958	0.0946	0.1143	0.0976	0.1075	0.1013	0.0947	0.0911	0.1199	0.1051	0.1098	0.1041	0.0962	0.0941	0.1407	0.1183	0.1117	0.1064	0.0986	0.0938	0.1248	0.1205	0.1114	0.1047	0.0976	0.0930	0.1127	0.0965	0.1095	0.1008	0.0955	0.0913	0.1151	0.1002	0.1105	0.1031	0.0947	0.0921	0.1693	0.1176	0.1124	0.1081	0.0993	0.0921	0.1101	0.0988	0.1045	0.1005	0.1000	0.0932	0.1117	0.0915	0.1057	0.0991	0.0925	0.0884	0.0973	0.0954	0.0957	0.0970	0.0921	0.0881	0.0677	0.0648	0.0631	0.0644	0.0641	0.0692	0.0661	0.0676	0.0640	0.0667	0.0676	0.0662	0.0674	0.0640	0.0646	0.0654	0.0652	0.0666	0.0674	0.0686	0.0654	0.0651	0.0656	0.0649
22=20:51:52	19368	298	0.1526	0.1208	0.1124	0.1061	0.0980	0.0907	0.1318	0.1230	0.1191	0.1092	0.0997	0.0974	0.1211	0.1024	0.1140	0.1054	0.0989	0.0936	0.1277	0.1107	0.1167	0.1091	0.0992	0.0975	0.1456	0.1258	0.1185	0.1101	0.1017	0.0940	0.1319	0.1290	0.1160	0.1098	0.1020	0.0946	0.1204	0.0992	0.1158	0.1064	0.0964	0.0931	0.1203	0.1050	0.1162	0.1068	0.0973	0.0945	0.1509	0.1272	0.1197	0.1131	0.1028	0.0944	0.1149	0.1010	0.1079	0.1048	0.0997	0.0934	0.1180	0.0934	0.1106	0.1042	0.0954	0.0911	0.1001	0.0981	0.0965	0.0994	0.0941	0.0904	0.0685	0.0655	0.0647	0.0653	0.0648	0.0695	0.0665	0.0675	0.0649	0.0671	0.0691	0.0666	0.0684	0.0649	0.0649	0.0649	0.0658	0.0670	0.0680	0.0692	0.0667	0.0662	0.0657	0.0656
23=21:06:34	20250	301	0.1695	0.1280	0.1189	0.1088	0.0996	0.0923	0.1398	0.1290	0.1253	0.1142	0.1017	0.0988	0.1279	0.1065	0.1182	0.1107	0.1010	0.0948	0.1357	0.1163	0.1212	0.1125	0.1008	0.0981	0.1639	0.1316	0.1234	0.1142	0.1047	0.0938	0.1419	0.1351	0.1225	0.1139	0.1045	0.0958	0.1268	0.1018	0.1200	0.1096	0.0993	0.0942	0.1274	0.1071	0.1192	0.1092	0.1000	0.0939	0.1725	0.1323	0.1226	0.1210	0.1042	0.0964	0.1184	0.1033	0.1101	0.1056	0.1020	0.0970	0.1228	0.0964	0.1136	0.1064	0.0972	0.0918	0.1012	0.0987	0.0976	0.0996	0.0954	0.0900	0.0675	0.0646	0.0640	0.0651	0.0643	0.0690	0.0666	0.0680	0.0632	0.0672	0.0690	0.0661	0.0676	0.0645	0.0644	0.0648	0.0653	0.0664	0.0679	0.0694	0.0664	0.0656	0.0655	0.0647
24=21:21:16	21132	301	0.1838	0.1363	0.1232	0.1157	0.1044	0.0935	0.1522	0.1372	0.1328	0.1191	0.1048	0.1014	0.1352	0.1094	0.1263	0.1156	0.1052	0.0971	0.1448	0.1240	0.1274	0.1190	0.1046	0.1003	0.1682	0.1439	0.1327	0.1245	0.1092	0.0970	0.1523	0.1448	0.1300	0.1185	0.1086	0.0996	0.1334	0.1058	0.1272	0.1152	0.1023	0.0962	0.1351	0.1113	0.1243	0.1143	0.1030	0.0976	0.1847	0.1458	0.1309	0.1271	0.1083	0.0982	0.1220	0.1062	0.1135	0.1098	0.1049	0.0971	0.1310	0.1000	0.1199	0.1124	0.1007	0.0940	0.1026	0.0995	0.0989	0.1013	0.0964	0.0913	0.0673	0.0644	0.0637	0.0649	0.0641	0.0685	0.0664	0.0673	0.0642	0.0664	0.0674	0.0661	0.0670	0.0647	0.0642	0.0649	0.0648	0.0666	0.0678	0.0690	0.0660	0.0651	0.0648	0.0647
25=21:35:57	22014	298	0.1976	0.1448	0.1316	0.1221	0.1063	0.0954	0.1606	0.1454	0.1409	0.1239	0.1081	0.1025	0.1433	0.1145	0.1318	0.1195	0.1076	0.0983	0.1538	0.1284	0.1349	0.1234	0.1077	0.1018	0.1765	0.1500	0.1367	0.1291	0.1132	0.0996	0.1620	0.1554	0.1361	0.1232	0.1099	0.1004	0.1427	0.1088	0.1347	0.1188	0.1063	0.0975	0.1419	0.1146	0.1316	0.1198	0.1049	0.1002	0.1929	0.1535	0.1422	0.1310	0.1128	0.1012	0.1241	0.1074	0.1183	0.1110	0.1071	0.0987	0.1371	0.1012	0.1266	0.1153	0.1028	0.0949	0.1054	0.1019	0.1010	0.1028	0.0973	0.0922	0.0677	0.0647	0.0646	0.0652	0.0653	0.0681	0.0669	0.0676	0.0643	0.0670	0.0681	0.0664	0.0677	0.0648	0.0644	0.0653	0.0653	0.0665	0.0669	0.0689	0.0661	0.0655	0.0655	0.0652
26=21:50:39	22896	298	0.1959	0.1565	0.1419	0.1286	0.1112	0.0994	0.1759	0.1568	0.1487	0.1313	0.1118	0.1071	0.1549	0.1175	0.1407	0.1253	0.1118	0.1012	0.1673	0.1342	0.1449	0.1296	0.1127	0.1028	0.1990	0.1589	0.1450	0.1336	0.1166	0.1020	0.1764	0.1669	0.1437	0.1295	0.1137	0.1032	0.1530	0.1135	0.1441	0.1266	0.1105	0.0999	0.1494	0.1197	0.1384	0.1246	0.1090	0.1003	0.2180	0.1586	0.1497	0.1381	0.1164	0.1013	0.1311	0.1099	0.1204	0.1159	0.1095	0.0998	0.1469	0.1033	0.1327	0.1217	0.1057	0.0974	0.1052	0.1038	0.1020	0.1029	0.0988	0.0933	0.0675	0.0644	0.0644	0.0649	0.0656	0.0689	0.0671	0.0674	0.0644	0.0666	0.0683	0.0663	0.0676	0.0645	0.0639	0.0650	0.0651	0.0665	0.0674	0.0686	0.0656	0.0647	0.0652	0.0644
27=22:05:21	23777	298	0.2008	0.1639	0.1483	0.1314	0.1155	0.1004	0.1874	0.1671	0.1567	0.1368	0.1160	0.1070	0.1677	0.1237	0.1453	0.1304	0.1161	0.1030	0.1805	0.1423	0.1533	0.1359	0.1162	0.1069	0.2201	0.1673	0.1521	0.1377	0.1202	0.1032	0.1860	0.1794	0.1526	0.1345	0.1180	0.1044	0.1642	0.1157	0.1504	0.1316	0.1134	0.1008	0.1586	0.1252	0.1442	0.1292	0.1111	0.1017	0.2302	0.1681	0.1574	0.1456	0.1215	0.1047	0.1331	0.1110	0.1261	0.1176	0.1111	0.1017	0.1570	0.1069	0.1368	0.1252	0.1073	0.0974	0.1064	0.1046	0.1031	0.1035	0.0994	0.0935	0.0676	0.0645	0.0642	0.0652	0.0654	0.0692	0.0676	0.0678	0.0640	0.0663	0.0690	0.0663	0.0674	0.0646	0.0639	0.0651	0.0651	0.0663	0.0676	0.0691	0.0661	0.0650	0.0652	0.0651
28=22:20:03	24659	301	0.2194	0.1769	0.1539	0.1395	0.1184	0.1017	0.2011	0.1813	0.1698	0.1464	0.1189	0.1107	0.1802	0.1299	0.1572	0.1380	0.1212	0.1058	0.1966	0.1530	0.1638	0.1438	0.1208	0.1071	0.2110	0.1822	0.1614	0.1484	0.1247	0.1059	0.2022	0.1941	0.1650	0.1436	0.1242	0.1077	0.1784	0.1209	0.1604	0.1391	0.1169	0.1043	0.1678	0.1292	0.1521	0.1346	0.1159	0.1038	0.2286	0.1784	0.1632	0.1563	0.1267	0.1064	0.1374	0.1154	0.1284	0.1215	0.1150	0.1039	0.1712	0.1105	0.1465	0.1334	0.1114	0.1010	0.1079	0.1059	0.1039	0.1058	0.1005	0.0937	0.0676	0.0641	0.0642	0.0643	0.0648	0.0689	0.0679	0.0675	0.0642	0.0662	0.0684	0.0657	0.0674	0.0646	0.0640	0.0649	0.0650	0.0666	0.0674	0.0694	0.0661	0.0655	0.0654	0.0652
29=22:34:44	25541	298	0.2442	0.1930	0.1691	0.1499	0.1256	0.1067	0.2218	0.1957	0.1828	0.1552	0.1249	0.1116	0.1953	0.1364	0.1677	0.1463	0.1272	0.1092	0.2135	0.1618	0.1763	0.1535	0.1266	0.1120	0.2393	0.2021	0.1771	0.1536	0.1327	0.1102	0.2256	0.2085	0.1781	0.1532	0.1291	0.1110	0.1920	0.1264	0.1726	0.1493	0.1248	0.1084	0.1819	0.1388	0.1615	0.1437	0.1205	0.1055	0.2543	0.2016	0.1828	0.1683	0.1346	0.1131	0.1420	0.1189	0.1340	0.1261	0.1165	0.1052	0.1813	0.1144	0.1553	0.1396	0.1161	0.1023	0.1112	0.1074	0.1056	0.1051	0.1017	0.0979	0.0673	0.0641	0.0642	0.0650	0.0650	0.0690	0.0674	0.0679	0.0645	0.0668	0.0687	0.0658	0.0672	0.0645	0.0639	0.0647	0.0644	0.0661	0.0677	0.0689	0.0656	0.0653	0.0649	0.0651
30=22:49:26	26423	301	0.2536	0.2078	0.1796	0.1542	0.1295	0.1094	0.2435	0.2121	0.1959	0.1643	0.1306	0.1156	0.2137	0.1450	0.1808	0.1560	0.1307	0.1140	0.2354	0.1736	0.1885	0.1651	0.1322	0.1154	0.2610	0.2156	0.1884	0.1671	0.1381	0.1128	0.2420	0.2317	0.1916	0.1615	0.1352	0.1128	0.2121	0.1328	0.1843	0.1554	0.1288	0.1114	0.1961	0.1420	0.1722	0.1515	0.1263	0.1123	0.2731	0.2101	0.1902	0.1729	0.1413	0.1152	0.1450	0.1212	0.1371	0.1294	0.1200	0.1081	0.1962	0.1196	0.1671	0.1487	0.1198	0.1035	0.1128	0.1084	0.1072	0.1060	0.1020	0.0965	0.0678	0.0649	0.0644	0.0649	0.0653	0.0696	0.0686	0.0681	0.0642	0.0671	0.0688	0.0667	0.0677	0.0643	0.0646	0.0649	0.0653	0.0666	0.0679	0.0689	0.0660	0.0656	0.0655	0.0647
31=23:04:08	27304	298	0.2862	0.2269	0.1956	0.1687	0.1352	0.1121	0.2691	0.2321	0.2124	0.1759	0.1355	0.1202	0.2352	0.1538	0.1940	0.1662	0.1394	0.1170	0.2572	0.1871	0.2032	0.1744	0.1375	0.1187	0.2824	0.2343	0.2033	0.1759	0.1443	0.1162	0.2655	0.2507	0.2060	0.1734	0.1417	0.1155	0.2294	0.1384	0.2002	0.1675	0.1349	0.1143	0.2085	0.1511	0.1811	0.1586	0.1289	0.1162	0.3153	0.2277	0.2041	0.1874	0.1481	0.1183	0.1501	0.1263	0.1435	0.1326	0.1245	0.1105	0.2094	0.1246	0.1789	0.1583	0.1270	0.1077	0.1153	0.1101	0.1090	0.1088	0.1048	0.0980	0.0680	0.0655	0.0647	0.0657	0.0651	0.0700	0.0685	0.0682	0.0651	0.0674	0.0697	0.0665	0.0685	0.0653	0.0653	0.0656	0.0657	0.0660	0.0687	0.0698	0.0669	0.0663	0.0660	0.0652
32=23:18:50	28186	298	0.2967	0.2485	0.2125	0.1796	0.1432	0.1154	0.2970	0.2553	0.2336	0.1889	0.1435	0.1229	0.2582	0.1632	0.2067	0.1757	0.1462	0.1211	0.2837	0.2034	0.2200	0.1876	0.1455	0.1219	0.3038	0.2542	0.2172	0.1921	0.1556	0.1218	0.2932	0.2773	0.2233	0.1861	0.1501	0.1214	0.2543	0.1474	0.2155	0.1810	0.1415	0.1193	0.2271	0.1601	0.1953	0.1703	0.1376	0.1202	0.3298	0.2464	0.2213	0.1965	0.1610	0.1247	0.1555	0.1302	0.1466	0.1400	0.1282	0.1124	0.2278	0.1305	0.1918	0.1680	0.1304	0.1112	0.1168	0.1112	0.1107	0.1087	0.1052	0.0993	0.0684	0.0656	0.0650	0.0660	0.0655	0.0705	0.0678	0.0688	0.0643	0.0679	0.0700	0.0668	0.0683	0.0656	0.0647	0.0661	0.0661	0.0674	0.0686	0.0703	0.0673	0.0662	0.0657	0.0659
33=23:33:31	29068	298	0.3311	0.2636	0.2244	0.1922	0.1508	0.1199	0.3212	0.2770	0.2505	0.2023	0.1515	0.1247	0.2820	0.1732	0.2240	0.1877	0.1529	0.1245	0.3104	0.2111	0.2391	0.1979	0.1506	0.1319	0.3461	0.2784	0.2341	0.2001	0.1593	0.1229	0.3154	0.2987	0.2360	0.1975	0.1572	0.1231	0.2746	0.1518	0.2303	0.1886	0.1468	0.1213	0.2417	0.1636	0.2095	0.1734	0.1387	0.1200	0.3506	0.2670	0.2446	0.2134	0.1644	0.1257	0.1607	0.1306	0.1485	0.1439	0.1298	0.1132	0.2444	0.1335	0.2002	0.1745	0.1342	0.1123	0.1151	0.1120	0.1105	0.1102	0.1058	0.0979	0.0670	0.0637	0.0631	0.0642	0.0638	0.0691	0.0661	0.0676	0.0633	0.0667	0.0681	0.0660	0.0671	0.0639	0.0638	0.0645	0.0649	0.0657	0.0676	0.0683	0.0659	0.0644	0.0644	0.0641
34=23:48:13	29950	301	0.3541	0.2992	0.2493	0.2098	0.1593	0.1220	0.3531	0.3040	0.2718	0.2160	0.1590	0.1318	0.3114	0.1882	0.2479	0.2036	0.1623	0.1286	0.3434	0.2378	0.2634	0.2154	0.1618	0.1322	0.3584	0.3094	0.2534	0.2229	0.1693	0.1296	0.3467	0.3287	0.2591	0.2108	0.1652	0.1283	0.3023	0.1638	0.2539	0.2051	0.1578	0.1267	0.2641	0.1754	0.2257	0.1902	0.1487	0.1238	0.3605	0.2983	0.2717	0.2352	0.1749	0.1345	0.1701	0.1347	0.1565	0.1480	0.1333	0.1166	0.2615	0.1433	0.2228	0.1900	0.1427	0.1185	0.1200	0.1141	0.1125	0.1106	0.1060	0.0972	0.0664	0.0639	0.0635	0.0644	0.0632	0.0696	0.0659	0.0666	0.0641	0.0663	0.0682	0.0652	0.0669	0.0637	0.0641	0.0643	0.0642	0.0656	0.0671	0.0681	0.0651	0.0646	0.0646	0.0644
35=00:02:55	30831	301	0.3903	0.3342	0.2727	0.2237	0.1688	0.1280	0.3905	0.3322	0.2970	0.2367	0.1692	0.1357	0.3407	0.1999	0.2712	0.2246	0.1745	0.1349	0.3825	0.2582	0.2859	0.2361	0.1721	0.1368	0.4049	0.3422	0.2829	0.2392	0.1820	0.1353	0.3901	0.3653	0.2864	0.2275	0.1766	0.1346	0.3383	0.1730	0.2787	0.2228	0.1671	0.1320	0.2881	0.1883	0.2396	0.2016	0.1570	0.1342	0.4155	0.3187	0.2852	0.2524	0.1871	0.1390	0.1735	0.1390	0.1661	0.1548	0.1398	0.1192	0.2811	0.1489	0.2381	0.2055	0.1512	0.1233	0.1239	0.1180	0.1153	0.1126	0.1084	0.0988	0.0677	0.0647	0.0646	0.0648	0.0654	0.0700	0.0668	0.0680	0.0653	0.0673	0.0691	0.0667	0.0681	0.0638	0.0647	0.0652	0.0658	0.0671	0.0679	0.0695	0.0657	0.0655	0.0656	0.0654
36=00:17:37	31713	301	0.4178	0.3554	0.2951	0.2418	0.1781	0.1330	0.4223	0.3659	0.3164	0.2532	0.1776	0.1422	0.3798	0.2139	0.2916	0.2374	0.1834	0.1406	0.4151	0.2778	0.3113	0.2483	0.1828	0.1426	0.4372	0.3669	0.2993	0.2472	0.1934	0.1400	0.4237	0.3962	0.3050	0.2476	0.1843	0.1379	0.3647	0.1850	0.2967	0.2396	0.1775	0.1392	0.3081	0.2048	0.2567	0.2190	0.1648	0.1327	0.4378	0.3503	0.3131	0.2673	0.1975	0.1441	0.1789	0.1433	0.1692	0.1583	0.1417	0.1205	0.3032	0.1569	0.2560	0.2177	0.1571	0.1255	0.1251	0.1189	0.1160	0.1130	0.1086	0.1008	0.0675	0.0653	0.0647	0.0654	0.0642	0.0706	0.0665	0.0683	0.0646	0.0671	0.0694	0.0662	0.0679	0.0646	0.0647	0.0654	0.0650	0.0666	0.0683	0.0692	0.0665	0.0654	0.0653	0.0654
37=00:32:23	32599	301	0.4507	0.3897	0.3193	0.2597	0.1872	0.1385	0.4563	0.4000	0.3497	0.2705	0.1915	0.1471	0.4117	0.2276	0.3151	0.2521	0.1914	0.1450	0.4492	0.2883	0.3395	0.2660	0.1930	0.1570	0.4634	0.3954	0.3206	0.2678	0.2027	0.1449	0.4562	0.4353	0.3287	0.2670	0.1997	0.1466	0.3996	0.1954	0.3228	0.2559	0.1882	0.1440	0.3328	0.2110	0.2812	0.2284	0.1740	0.1405	0.4778	0.3788	0.3354	0.2873	0.2109	0.1500	0.1852	0.1480	0.1736	0.1665	0.1455	0.1252	0.3235	0.1650	0.2752	0.2322	0.1653	0.1284	0.1265	0.1198	0.1177	0.1132	0.1084	0.1004	0.0674	0.0648	0.0640	0.0652	0.0645	0.0701	0.0665	0.0675	0.0643	0.0676	0.0689	0.0665	0.0677	0.0646	0.0644	0.0654	0.0645	0.0664	0.0681	0.0694	0.0663	0.0660	0.0657	0.0653
38=00:47:04	33481	298	0.4818	0.4248	0.3505	0.2805	0.2035	0.1437	0.5085	0.4361	0.3824	0.2952	0.2036	0.1512	0.4522	0.2482	0.3477	0.2771	0.2070	0.1546	0.4958	0.3220	0.3685	0.2905	0.2064	0.1609	0.5044	0.4336	0.3473	0.2898	0.2204	0.1524	0.4934	0.4730	0.3670	0.2900	0.2122	0.1526	0.4401	0.2100	0.3548	0.2772	0.2021	0.1502	0.3662	0.2244	0.3006	0.2459	0.1830	0.1409	0.5009	0.4127	0.3639	0.3061	0.2193	0.1559	0.1960	0.1524	0.1811	0.1733	0.1503	0.1278	0.3447	0.1728	0.2984	0.2504	0.1746	0.1342	0.1296	0.1230	0.1186	0.1151	0.1103	0.1010	0.0681	0.0646	0.0648	0.0655	0.0651	0.0702	0.0667	0.0676	0.0650	0.0679	0.0694	0.0665	0.0677	0.0654	0.0645	0.0657	0.0647	0.0672	0.0683	0.0697	0.0668	0.0659	0.0657	0.0655
39=01:01:50	34367	301	0.5289	0.4573	0.3819	0.3022	0.2197	0.1541	0.5496	0.4700	0.4181	0.3184	0.2167	0.1617	0.4884	0.2728	0.3760	0.2995	0.2235	0.1663	0.5364	0.3533	0.4011	0.3210	0.2196	0.1641	0.5539	0.4775	0.3827	0.3151	0.2336	0.1630	0.5344	0.5104	0.4003	0.3131	0.2291	0.1575	0.4736	0.2276	0.3866	0.3030	0.2152	0.1588	0.3984	0.2425	0.3241	0.2648	0.1924	0.1499	0.5381	0.4486	0.4025	0.3434	0.2406	0.1672	0.2019	0.1601	0.1868	0.1818	0.1592	0.1319	0.3724	0.1856	0.3248	0.2727	0.1872	0.1418	0.1332	0.1268	0.1222	0.1174	0.1131	0.1045	0.0696	0.0662	0.0655	0.0663	0.0657	0.0712	0.0676	0.0688	0.0660	0.0689	0.0708	0.0678	0.0689	0.0661	0.0660	0.0661	0.0663	0.0685	0.0696	0.0706	0.0682	0.0673	0.0673	0.0669
40=01:16:36	35252	301	0.5585	0.5002	0.4097	0.3238	0.2298	0.1574	0.5901	0.5087	0.4470	0.3475	0.2279	0.1644	0.5333	0.2879	0.4089	0.3228	0.2380	0.1686	0.5769	0.3852	0.4298	0.3474	0.2332	0.1698	0.5866	0.5095	0.4177	0.3410	0.2512	0.1686	0.5855	0.5509	0.4297	0.3374	0.2416	0.1616	0.5188	0.2415	0.4201	0.3267	0.2287	0.1660	0.4303	0.2583	0.3439	0.2877	0.2033	0.1566	0.6030	0.4838	0.4252	0.3625	0.2564	0.1724	0.2094	0.1613	0.1938	0.1842	0.1610	0.1318	0.3904	0.1953	0.3452	0.2893	0.1956	0.1433	0.1329	0.1236	0.1209	0.1151	0.1116	0.1021	0.0663	0.0633	0.0632	0.0642	0.0634	0.0691	0.0656	0.0667	0.0624	0.0660	0.0677	0.0655	0.0666	0.0637	0.0635	0.0635	0.0638	0.0657	0.0663	0.0678	0.0653	0.0642	0.0642	0.0643
41=01:31:18	36134	298	0.6033	0.5518	0.4450	0.3553	0.2485	0.1697	0.6374	0.5569	0.4830	0.3785	0.2445	0.1773	0.5737	0.3087	0.4438	0.3510	0.2571	0.1807	0.6250	0.4107	0.4750	0.3655	0.2545	0.1855	0.6235	0.5511	0.4521	0.3696	0.2728	0.1784	0.6283	0.6011	0.4614	0.3680	0.2587	0.1767	0.5604	0.2573	0.4505	0.3530	0.2454	0.1756	0.4649	0.2771	0.3698	0.3078	0.2164	0.1648	0.6225	0.5124	0.4560	0.3900	0.2763	0.1840	0.2162	0.1700	0.2065	0.1940	0.1667	0.1381	0.4128	0.2085	0.3708	0.3140	0.2112	0.1519	0.1381	0.1284	0.1237	0.1187	0.1125	0.1036	0.0692	0.0662	0.0647	0.0665	0.0658	0.0707	0.0677	0.0691	0.0660	0.0690	0.0693	0.0673	0.0690	0.0662	0.0659	0.0662	0.0667	0.0676	0.0696	0.0707	0.0676	0.0668	0.0668	0.0664
42=01:45:59	37016	301	0.6496	0.5824	0.4817	0.3895	0.2686	0.1788	0.6824	0.5907	0.5220	0.4055	0.2603	0.1839	0.6236	0.3426	0.4787	0.3839	0.2753	0.1918	0.6737	0.4516	0.5021	0.4066	0.2696	0.1854	0.6725	0.6051	0.4811	0.3964	0.2906	0.1894	0.6778	0.6439	0.4988	0.3928	0.2785	0.1796	0.6072	0.2785	0.4890	0.3845	0.2677	0.1836	0.5050	0.2961	0.3995	0.3272	0.2305	0.1671	0.6420	0.5600	0.5026	0.4289	0.2950	0.1962	0.2267	0.1747	0.2119	0.2022	0.1720	0.1387	0.4357	0.2209	0.4040	0.3358	0.2230	0.1599	0.1417	0.1299	0.1254	0.1191	0.1137	0.1044	0.0672	0.0649	0.0660	0.0652	0.0644	0.0696	0.0666	0.0676	0.0644	0.0666	0.0685	0.0663	0.0673	0.0643	0.0637	0.0650	0.0652	0.0668	0.0678	0.0691	0.0659	0.0656	0.0654	0.0651
43=02:00:41	37898	301	0.6968	0.6310	0.5125	0.4048	0.2788	0.1853	0.7209	0.6325	0.5527	0.4314	0.2779	0.1938	0.6644	0.3618	0.5106	0.4082	0.2913	0.1999	0.7171	0.4738	0.5430	0.4266	0.2867	0.1986	0.7213	0.6501	0.5245	0.4316	0.3075	0.1943	0.7250	0.6962	0.5262	0.4263	0.2961	0.1878	0.6522	0.2964	0.5230	0.4116	0.2835	0.1952	0.5469	0.3139	0.4335	0.3480	0.2428	0.1817	0.7145	0.5857	0.5212	0.4525	0.3133	0.2055	0.2324	0.1789	0.2173	0.2072	0.1735	0.1450	0.4579	0.2339	0.4209	0.3565	0.2349	0.1645	0.1440	0.1314	0.1259	0.1183	0.1144	0.1030	0.0676	0.0644	0.0638	0.0640	0.0638	0.0693	0.0664	0.0678	0.0646	0.0672	0.0686	0.0663	0.0671	0.0644	0.0641	0.0650	0.0648	0.0662	0.0676	0.0690	0.0659	0.0652	0.0648	0.0648
44=02:15:23	38780	298	0.7376	0.6679	0.5453	0.4371	0.3005	0.1911	0.7639	0.6781	0.5957	0.4658	0.2983	0.1987	0.7084	0.3925	0.5457	0.4390	0.3132	0.2092	0.7604	0.5116	0.5796	0.4573	0.3031	0.2085	0.7649	0.6989	0.5540	0.4519	0.3250	0.2039	0.7648	0.7355	0.5661	0.4555	0.3169	0.1985	0.6910	0.3147	0.5588	0.4395	0.3009	0.2046	0.5893	0.3311	0.4620	0.3695	0.2552	0.1791	0.7346	0.6272	0.5660	0.4873	0.3368	0.2121	0.2418	0.1842	0.2247	0.2153	0.1784	0.1449	0.4766	0.2496	0.4521	0.3865	0.2522	0.1732	0.1453	0.1328	0.1257	0.1201	0.1147	0.1022	0.0666	0.0637	0.0640	0.0638	0.0636	0.0686	0.0647	0.0669	0.0635	0.0663	0.0676	0.0652	0.0667	0.0638	0.0639	0.0645	0.0644	0.0653	0.0668	0.0683	0.0653	0.0645	0.0649	0.0643
45=02:30:05	39661	301	0.7677	0.7148	0.5885	0.4719	0.3251	0.2086	0.8023	0.7235	0.6381	0.5004	0.3207	0.2100	0.7446	0.4222	0.5876	0.4700	0.3390	0.2240	0.8013	0.5456	0.6278	0.4877	0.3322	0.2241	0.7969	0.7413	0.5958	0.4871	0.3537	0.2180	0.8155	0.7819	0.6074	0.4912	0.3402	0.2079	0.7320	0.3408	0.5956	0.4719	0.3276	0.2151	0.6320	0.3593	0.4899	0.4006	0.2760	0.1977	0.7647	0.6652	0.6058	0.5136	0.3636	0.2268	0.2574	0.1917	0.2361	0.2262	0.1860	0.1499	0.4934	0.2648	0.4753	0.4099	0.2673	0.1810	0.1477	0.1362	0.1271	0.1215	0.1145	0.1044	0.0662	0.0636	0.0638	0.0641	0.0633	0.0689	0.0660	0.0671	0.0634	0.0655	0.0680	0.0654	0.0666	0.0636	0.0631	0.0646	0.0647	0.0658	0.0669	0.0684	0.0650	0.0647	0.0647	0.0643
46=02:44:47	40543	301	0.7948	0.7549	0.6349	0.5042	0.3512	0.2228	0.8379	0.7643	0.6701	0.5308	0.3392	0.2216	0.7834	0.4514	0.6287	0.5039	0.3635	0.2386	0.8368	0.5811	0.6581	0.5250	0.3546	0.2328	0.8403	0.7768	0.6307	0.5180	0.3796	0.2316	0.8504	0.8147	0.6483	0.5196	0.3621	0.2233	0.7706	0.3710	0.6357	0.5066	0.3510	0.2302	0.6785	0.3889	0.5243	0.4347	0.2903	0.2051	0.8207	0.7185	0.6393	0.5501	0.3819	0.2434	0.2662	0.1974	0.2435	0.2332	0.1917	0.1515	0.5152	0.2832	0.5018	0.4362	0.2855	0.1893	0.1517	0.1373	0.1311	0.1223	0.1165	0.1056	0.0675	0.0649	0.0639	0.0650	0.0638	0.0694	0.0653	0.0678	0.0639	0.0669	0.0686	0.0662	0.0674	0.0644	0.0640	0.0649	0.0644	0.0658	0.0675	0.0691	0.0662	0.0654	0.0656	0.0649
47=02:59:29	41425	301	0.8007	0.7878	0.6787	0.5431	0.3742	0.2324	0.8524	0.7982	0.7138	0.5609	0.3669	0.2296	0.8019	0.4823	0.6699	0.5354	0.3878	0.2519	0.8562	0.6199	0.6972	0.5532	0.3753	0.2438	0.8495	0.8140	0.6685	0.5522	0.4040	0.2455	0.8706	0.8492	0.6881	0.5556	0.3895	0.2310	0.7974	0.3944	0.6784	0.5371	0.3771	0.2441	0.7261	0.4063	0.5659	0.4542	0.3133	0.2162	0.8296	0.7506	0.6813	0.5812	0.4105	0.2498	0.2791	0.2039	0.2539	0.2464	0.1985	0.1561	0.5300	0.3022	0.5283	0.4558	0.3033	0.2005	0.1551	0.1382	0.1331	0.1234	0.1172	0.1053	0.0677	0.0642	0.0642	0.0646	0.0643	0.0693	0.0663	0.0677	0.0633	0.0674	0.0686	0.0662	0.0673	0.0645	0.0639	0.0648	0.0650	0.0666	0.0677	0.0691	0.0662	0.0656	0.0651	0.0649
48=03:14:10	42307	301	0.8059	0.8114	0.7225	0.5773	0.4040	0.2516	0.8629	0.8456	0.7551	0.6128	0.3946	0.2497	0.8068	0.5157	0.7169	0.5776	0.4210	0.2725	0.8586	0.6703	0.7460	0.5936	0.4131	0.2610	0.8585	0.8394	0.7134	0.5958	0.4407	0.2655	0.8934	0.8666	0.7347	0.6024	0.4204	0.2538	0.8072	0.4288	0.7183	0.5788	0.4084	0.2660	0.7715	0.4500	0.5975	0.4999	0.3351	0.2344	0.8456	0.7877	0.7160	0.6193	0.4398	0.2743	0.2932	0.2125	0.2699	0.2573	0.2102	0.1605	0.5457	0.3273	0.5555	0.4895	0.3304	0.2107	0.1621	0.1472	0.1352	0.1276	0.1212	0.1082	0.0686	0.0661	0.0654	0.0666	0.0656	0.0708	0.0680	0.0695	0.0662	0.0685	0.0696	0.0673	0.0686	0.0653	0.0655	0.0666	0.0667	0.0684	0.0693	0.0706	0.0666	0.0665	0.0670	0.0665
49=03:28:52	43189	298	0.8088	0.8188	0.7587	0.6112	0.4283	0.2626	0.8602	0.8497	0.7834	0.6437	0.4152	0.2610	0.8005	0.5479	0.7503	0.6120	0.4471	0.2902	0.8590	0.7099	0.7763	0.6323	0.4357	0.2755	0.8456	0.8419	0.7598	0.6326	0.4714	0.2805	0.8931	0.8622	0.7683	0.6285	0.4408	0.2600	0.8114	0.4515	0.7548	0.6122	0.4351	0.2832	0.8159	0.4744	0.6279	0.5355	0.3483	0.2387	0.8493	0.8081	0.7377	0.6494	0.4739	0.2925	0.3085	0.2209	0.2807	0.2663	0.2125	0.1646	0.5555	0.3458	0.5683	0.5100	0.3457	0.2209	0.1614	0.1449	0.1357	0.1271	0.1199	0.1042	0.0666	0.0639	0.0640	0.0641	0.0630	0.0691	0.0661	0.0673	0.0639	0.0664	0.0680	0.0657	0.0668	0.0640	0.0632	0.0640	0.0644	0.0661	0.0669	0.0681	0.0656	0.0647	0.0649	0.0643
50=03:43:34	44071	301	0.8158	0.8116	0.7704	0.6415	0.4529	0.2779	0.8578	0.8379	0.8205	0.6671	0.4476	0.2676	0.8046	0.5845	0.7863	0.6518	0.4741	0.3056	0.8643	0.7399	0.8073	0.6720	0.4545	0.2870	0.8451	0.8490	0.7964	0.6733	0.4940	0.2980	0.8890	0.8613	0.8027	0.6564	0.4719	0.2709	0.8139	0.4803	0.7953	0.6462	0.4606	0.2968	0.8613	0.4919	0.6838	0.5458	0.3771	0.2423	0.8553	0.8245	0.7644	0.6797	0.4921	0.3054	0.3152	0.2247	0.2899	0.2753	0.2172	0.1656	0.5707	0.3660	0.5922	0.5311	0.3743	0.2323	0.1642	0.1465	0.1383	0.1271	0.1190	0.1049	0.0663	0.0631	0.0634	0.0638	0.0624	0.0681	0.0655	0.0661	0.0634	0.0661	0.0680	0.0652	0.0664	0.0634	0.0628	0.0638	0.0637	0.0655	0.0669	0.0671	0.0649	0.0644	0.0643	0.0642
51=03:58:18	44954	301	0.8072	0.8103	0.7938	0.6870	0.4893	0.2945	0.8671	0.8423	0.8186	0.7089	0.4665	0.2868	0.8143	0.6174	0.8141	0.6841	0.5034	0.3275	0.8666	0.7852	0.8128	0.7123	0.4834	0.3058	0.8607	0.8434	0.8157	0.6976	0.5228	0.3154	0.8934	0.8601	0.8228	0.6955	0.4985	0.2905	0.8138	0.5117	0.8142	0.6836	0.4907	0.3191	0.8729	0.5319	0.7067	0.5938	0.3983	0.2694	0.8524	0.8337	0.7889	0.7132	0.5167	0.3199	0.3349	0.2311	0.3004	0.2839	0.2266	0.1696	0.5855	0.3920	0.6106	0.5480	0.3918	0.2423	0.1682	0.1488	0.1388	0.1284	0.1210	0.1078	0.0669	0.0637	0.0638	0.0648	0.0637	0.0687	0.0662	0.0670	0.0635	0.0665	0.0683	0.0657	0.0669	0.0640	0.0639	0.0640	0.0645	0.0662	0.0676	0.0688	0.0655	0.0650	0.0647	0.0645
52=04:13:00	45836	298	0.8125	0.8026	0.7777	0.7141	0.5096	0.3105	0.8597	0.8410	0.8062	0.7391	0.4895	0.2977	0.8132	0.6515	0.8242	0.7140	0.5331	0.3430	0.8698	0.7971	0.8233	0.7268	0.5109	0.3181	0.8621	0.8467	0.8293	0.7283	0.5470	0.3310	0.8938	0.8672	0.8111	0.7350	0.5171	0.3021	0.8167	0.5380	0.8203	0.7149	0.5137	0.3372	0.8687	0.5590	0.7483	0.6147	0.4201	0.2755	0.8429	0.8146	0.7950	0.7436	0.5538	0.3419	0.3474	0.2397	0.3100	0.2961	0.2299	0.1739	0.5971	0.4107	0.6233	0.5683	0.4097	0.2574	0.1698	0.1521	0.1391	0.1298	0.1210	0.1063	0.0666	0.0640	0.0637	0.0636	0.0634	0.0687	0.0655	0.0667	0.0640	0.0664	0.0679	0.0653	0.0666	0.0643	0.0632	0.0634	0.0638	0.0662	0.0672	0.0685	0.0648	0.0648	0.0647	0.0637
53=04:27:42	46718	301	0.8090	0.8108	0.7763	0.7484	0.5441	0.3263	0.8692	0.8436	0.8217	0.7652	0.5234	0.3147	0.8182	0.6868	0.8135	0.7504	0.5603	0.3635	0.8776	0.8092	0.8001	0.7779	0.5234	0.3408	0.8659	0.8521	0.8198	0.7623	0.5778	0.3526	0.8964	0.8708	0.8146	0.7648	0.5580	0.3190	0.8161	0.5639	0.8145	0.7409	0.5451	0.3547	0.8795	0.5744	0.7946	0.6358	0.4403	0.2879	0.8428	0.8226	0.7987	0.7715	0.5731	0.3628	0.3624	0.2481	0.3198	0.3110	0.2376	0.1784	0.6092	0.4311	0.6404	0.5802	0.4321	0.2666	0.1767	0.1535	0.1424	0.1305	0.1229	0.1072	0.0676	0.0652	0.0646	0.0650	0.0642	0.0700	0.0659	0.0680	0.0648	0.0675	0.0691	0.0664	0.0679	0.0647	0.0646	0.0657	0.0647	0.0660	0.0684	0.0695	0.0667	0.0657	0.0655	0.0656
54=04:42:23	47600	303	0.8259	0.8200	0.7804	0.7449	0.5730	0.3509	0.8699	0.8469	0.8216	0.7954	0.5449	0.3297	0.8183	0.7184	0.8108	0.7815	0.5935	0.3897	0.8760	0.8251	0.7986	0.8017	0.5538	0.3598	0.8581	0.8581	0.8312	0.8021	0.6139	0.3753	0.9081	0.8755	0.8192	0.7880	0.5871	0.3305	0.8258	0.5999	0.8129	0.7722	0.5741	0.3796	0.8878	0.6113	0.8160	0.6883	0.4624	0.3092	0.8585	0.8186	0.7875	0.7846	0.6102	0.3803	0.3773	0.2561	0.3348	0.3268	0.2498	0.1824	0.6160	0.4560	0.6485	0.5928	0.4529	0.2812	0.1793	0.1559	0.1447	0.1322	0.1235	0.1100	0.0669	0.0642	0.0638	0.0645	0.0635	0.0691	0.0661	0.0678	0.0643	0.0669	0.0674	0.0660	0.0673	0.0642	0.0640	0.0646	0.0650	0.0663	0.0678	0.0689	0.0658	0.0645	0.0651	0.0651
55=04:57:05	48482	301	0.8197	0.8232	0.7924	0.7541	0.6025	0.3733	0.8740	0.8560	0.8173	0.8007	0.5761	0.3507	0.8292	0.7484	0.8158	0.7778	0.6237	0.4100	0.8803	0.8073	0.8209	0.7913	0.5945	0.3820	0.8772	0.8554	0.8224	0.8013	0.6450	0.3952	0.9005	0.8774	0.8193	0.8004	0.6116	0.3555	0.8241	0.6329	0.8132	0.7798	0.6078	0.4048	0.8880	0.6521	0.8362	0.7192	0.4965	0.3268	0.8701	0.8280	0.7942	0.7886	0.6345	0.4071	0.3946	0.2626	0.3483	0.3393	0.2539	0.1876	0.6246	0.4749	0.6626	0.6107	0.4720	0.2948	0.1836	0.1567	0.1454	0.1333	0.1247	0.1108	0.0678	0.0648	0.0644	0.0650	0.0640	0.0698	0.0665	0.0679	0.0648	0.0674	0.0692	0.0664	0.0683	0.0647	0.0644	0.0652	0.0653	0.0670	0.0677	0.0697	0.0668	0.0659	0.0654	0.0652
56=05:11:51	49368	298	0.8178	0.8322	0.7967	0.7435	0.6295	0.3978	0.8769	0.8601	0.8257	0.8014	0.5993	0.3725	0.8234	0.7574	0.8156	0.7777	0.6580	0.4369	0.8764	0.8207	0.8149	0.7920	0.6175	0.4017	0.8674	0.8566	0.8368	0.8082	0.6844	0.4219	0.9129	0.8774	0.8269	0.7948	0.6405	0.3710	0.8275	0.6604	0.8137	0.7792	0.6376	0.4310	0.8935	0.6856	0.8214	0.7583	0.5142	0.3436	0.8790	0.8300	0.7865	0.7817	0.6571	0.4273	0.4127	0.2727	0.3620	0.3487	0.2632	0.1891	0.6319	0.4939	0.6687	0.6248	0.4862	0.3109	0.1849	0.1586	0.1467	0.1328	0.1233	0.1081	0.0667	0.0637	0.0629	0.0639	0.0629	0.0682	0.0657	0.0668	0.0632	0.0666	0.0678	0.0654	0.0663	0.0633	0.0636	0.0645	0.0639	0.0647	0.0668	0.0681	0.0654	0.0647	0.0644	0.0642
57=05:26:33	50250	301	0.8292	0.8290	0.7957	0.7492	0.6609	0.4136	0.8772	0.8628	0.8274	0.7991	0.6240	0.3919	0.8257	0.7513	0.8187	0.7748	0.6883	0.4603	0.8774	0.8278	0.8175	0.7932	0.6484	0.4618	0.8769	0.8649	0.8357	0.7999	0.7154	0.4454	0.9167	0.8790	0.8318	0.7958	0.6714	0.3912	0.8314	0.6911	0.8196	0.7817	0.6653	0.4589	0.8971	0.7233	0.8177	0.7951	0.5295	0.3546	0.8803	0.8244	0.7880	0.7928	0.6890	0.4424	0.4425	0.2825	0.3789	0.3605	0.2737	0.1912	0.6381	0.5138	0.6796	0.6338	0.5063	0.3294	0.1907	0.1630	0.1485	0.1352	0.1252	0.1059	0.0659	0.0635	0.0633	0.0639	0.0629	0.0680	0.0651	0.0665	0.0632	0.0664	0.0676	0.0652	0.0664	0.0637	0.0625	0.0641	0.0644	0.0657	0.0665	0.0679	0.0648	0.0649	0.0639	0.0643
58=05:41:15	51131	301	0.8360	0.8279	0.7926	0.7432	0.6882	0.4388	0.8716	0.8635	0.8251	0.7987	0.6494	0.4092	0.8274	0.7483	0.8176	0.7750	0.7192	0.4823	0.8797	0.8218	0.8295	0.7839	0.6827	0.4375	0.8731	0.8667	0.8359	0.7953	0.7375	0.4627	0.9135	0.8829	0.8261	0.7956	0.6973	0.4087	0.8359	0.7167	0.8190	0.7785	0.6939	0.4768	0.8956	0.7496	0.8249	0.7921	0.5633	0.3770	0.8902	0.8244	0.7943	0.7922	0.7124	0.4665	0.4563	0.2861	0.3942	0.3788	0.2769	0.1972	0.6438	0.5301	0.6865	0.6405	0.5201	0.3440	0.1941	0.1633	0.1488	0.1356	0.1260	0.1071	0.0672	0.0644	0.0639	0.0647	0.0637	0.0682	0.0658	0.0677	0.0639	0.0666	0.0684	0.0657	0.0669	0.0644	0.0641	0.0648	0.0645	0.0659	0.0671	0.0687	0.0661	0.0647	0.0652	0.0644
59=05:55:57	52013	298	0.8220	0.8257	0.7972	0.7554	0.7037	0.4595	0.8722	0.8576	0.8285	0.7919	0.6853	0.4185	0.8324	0.7574	0.8242	0.7771	0.7357	0.5086	0.8849	0.8160	0.8319	0.7893	0.7098	0.4550	0.8778	0.8732	0.8346	0.7932	0.7501	0.4873	0.9068	0.8817	0.8272	0.7985	0.7258	0.4303	0.8406	0.7423	0.8213	0.7734	0.7204	0.5004	0.8986	0.7742	0.8429	0.7818	0.6031	0.3970	0.8777	0.8375	0.8030	0.7914	0.7240	0.4881	0.4809	0.2971	0.4096	0.3975	0.2861	0.2015	0.6545	0.5483	0.6999	0.6533	0.5395	0.3617	0.1985	0.1665	0.1515	0.1367	0.1263	0.1067	0.0657	0.0627	0.0631	0.0625	0.0624	0.0677	0.0647	0.0662	0.0629	0.0658	0.0672	0.0648	0.0658	0.0623	0.0627	0.0639	0.0638	0.0654	0.0665	0.0672	0.0643	0.0637	0.0639	0.0639
60=06:10:39	52895	301	0.8309	0.8208	0.7942	0.7566	0.7124	0.4840	0.8744	0.8591	0.8393	0.7999	0.7111	0.4418	0.8303	0.7621	0.8228	0.7810	0.7412	0.5347	0.8824	0.8250	0.8326	0.7973	0.7238	0.4785	0.8859	0.8851	0.8422	0.7968	0.7541	0.5137	0.9169	0.8845	0.8329	0.8085	0.7593	0.4536	0.8493	0.7464	0.8240	0.7819	0.7346	0.5284	0.9059	0.7746	0.8410	0.7854	0.6196	0.4201	0.8922	0.8296	0.8055	0.8057	0.7430	0.5152	0.5075	0.3142	0.4274	0.4155	0.2959	0.2040	0.6629	0.5627	0.7053	0.6635	0.5566	0.3780	0.2030	0.1705	0.1545	0.1385	0.1289	0.1097	0.0675	0.0649	0.0642	0.0654	0.0644	0.0688	0.0665	0.0680	0.0647	0.0676	0.0689	0.0668	0.0681	0.0648	0.0646	0.0651	0.0656	0.0667	0.0672	0.0693	0.0665	0.0656	0.0653	0.0652
61=06:25:21	53777	298	0.8252	0.8249	0.8037	0.7629	0.7080	0.5093	0.8754	0.8593	0.8346	0.8001	0.7252	0.4606	0.8373	0.7671	0.8287	0.7842	0.7360	0.5634	0.8857	0.8302	0.8338	0.8033	0.7439	0.4988	0.8943	0.8849	0.8411	0.7957	0.7503	0.5383	0.9155	0.8844	0.8357	0.8020	0.7542	0.4724	0.8550	0.7526	0.8274	0.7786	0.7402	0.5566	0.9046	0.7759	0.8455	0.7942	0.6530	0.4299	0.8902	0.8367	0.8086	0.8047	0.7385	0.5370	0.5315	0.3216	0.4469	0.4340	0.3030	0.2119	0.6643	0.5783	0.7098	0.6726	0.5670	0.3960	0.2109	0.1729	0.1582	0.1405	0.1296	0.1101	0.0677	0.0652	0.0641	0.0651	0.0647	0.0695	0.0668	0.0684	0.0648	0.0679	0.0689	0.0669	0.0681	0.0642	0.0647	0.0653	0.0655	0.0676	0.0687	0.0698	0.0658	0.0659	0.0659	0.0659
62=06:40:02	54659	301	0.8338	0.8396	0.8119	0.7630	0.7029	0.5320	0.8782	0.8723	0.8328	0.8052	0.7291	0.4883	0.8363	0.7596	0.8320	0.7821	0.7352	0.5787	0.8879	0.8077	0.8493	0.7788	0.7496	0.5153	0.9096	0.8811	0.8446	0.8068	0.7569	0.5650	0.9111	0.8888	0.8302	0.8182	0.7442	0.5020	0.8562	0.7437	0.8241	0.7703	0.7330	0.5809	0.8982	0.7772	0.8510	0.7820	0.6754	0.4501	0.9130	0.8415	0.7998	0.7927	0.7411	0.5548	0.5646	0.3278	0.4638	0.4517	0.3087	0.2169	0.6582	0.5890	0.7060	0.6800	0.5766	0.4100	0.2110	0.1747	0.1559	0.1394	0.1280	0.1071	0.0675	0.0640	0.0638	0.0648	0.0631	0.0691	0.0663	0.0676	0.0638	0.0671	0.0686	0.0656	0.0669	0.0640	0.0640	0.0650	0.0649	0.0666	0.0678	0.0685	0.0662	0.0650	0.0648	0.0649
63=06:54:44	55541	301	0.8311	0.8384	0.8152	0.7742	0.7088	0.5595	0.8776	0.8698	0.8397	0.8111	0.7314	0.5104	0.8453	0.7737	0.8396	0.7903	0.7406	0.6143	0.8938	0.8354	0.8448	0.8060	0.7466	0.5438	0.9156	0.8935	0.8465	0.8058	0.7536	0.5879	0.9142	0.8885	0.8416	0.8133	0.7580	0.5248	0.8647	0.7485	0.8326	0.7841	0.7366	0.6119	0.9080	0.7806	0.8620	0.8008	0.7098	0.4725	0.9152	0.8467	0.8132	0.8043	0.7425	0.5822	0.5966	0.3440	0.4849	0.4714	0.3270	0.2228	0.6718	0.6076	0.7144	0.6846	0.5952	0.4266	0.2174	0.1786	0.1615	0.1414	0.1308	0.1102	0.0682	0.0656	0.0654	0.0654	0.0640	0.0703	0.0670	0.0687	0.0648	0.0683	0.0696	0.0672	0.0679	0.0651	0.0650	0.0658	0.0660	0.0670	0.0688	0.0697	0.0668	0.0657	0.0661	0.0658
64=07:09:26	56423	301	0.8333	0.8430	0.8220	0.7700	0.7134	0.5833	0.8859	0.8784	0.8389	0.8203	0.7193	0.5359	0.8389	0.7662	0.8337	0.7921	0.7424	0.6348	0.8861	0.8444	0.8377	0.8115	0.7430	0.5748	0.9103	0.8898	0.8515	0.8081	0.7642	0.6168	0.9239	0.8919	0.8465	0.8247	0.7483	0.5326	0.8683	0.7495	0.8321	0.7832	0.7294	0.6433	0.9070	0.7947	0.8410	0.8162	0.7123	0.4988	0.9221	0.8556	0.8120	0.8026	0.7451	0.6022	0.6338	0.3555	0.5123	0.4888	0.3379	0.2272	0.6682	0.6131	0.7151	0.6886	0.6040	0.4399	0.2226	0.1798	0.1604	0.1413	0.1303	0.1123	0.0674	0.0645	0.0641	0.0648	0.0641	0.0689	0.0663	0.0683	0.0635	0.0672	0.0689	0.0660	0.0672	0.0646	0.0640	0.0647	0.0651	0.0666	0.0681	0.0690	0.0664	0.0651	0.0651	0.0651
65=07:24:08	57304	301	0.8336	0.8373	0.8193	0.7746	0.7192	0.6031	0.8889	0.8747	0.8465	0.8182	0.7205	0.5464	0.8424	0.7702	0.8349	0.7931	0.7453	0.6648	0.8893	0.8504	0.8243	0.8199	0.7401	0.5984	0.9211	0.8975	0.8497	0.8105	0.7646	0.6456	0.9270	0.8867	0.8537	0.8147	0.7633	0.5532	0.8747	0.7509	0.8347	0.7863	0.7328	0.6675	0.9108	0.7941	0.8439	0.8184	0.7070	0.5141	0.9304	0.8539	0.8171	0.8132	0.7456	0.6278	0.6592	0.3655	0.5353	0.5045	0.3481	0.2328	0.6699	0.6242	0.7149	0.6840	0.6139	0.4566	0.2275	0.1813	0.1629	0.1431	0.1317	0.1135	0.0676	0.0649	0.0643	0.0646	0.0634	0.0693	0.0665	0.0675	0.0642	0.0672	0.0685	0.0661	0.0672	0.0645	0.0643	0.0650	0.0650	0.0667	0.0680	0.0683	0.0664	0.0655	0.0650	0.0650
66=07:38:50	58186	301	0.8318	0.8435	0.8219	0.7711	0.7135	0.6302	0.8848	0.8769	0.8382	0.8196	0.7210	0.5708	0.8411	0.7668	0.8368	0.7950	0.7492	0.6835	0.8894	0.8459	0.8435	0.8059	0.7491	0.6100	0.9171	0.8987	0.8563	0.8152	0.7686	0.6669	0.9200	0.8880	0.8439	0.8207	0.7550	0.5754	0.8801	0.7523	0.8387	0.7848	0.7303	0.6819	0.9078	0.7944	0.8450	0.8112	0.7180	0.5286	0.9400	0.8590	0.8163	0.8050	0.7509	0.6416	0.6973	0.3773	0.5531	0.5218	0.3534	0.2332	0.6719	0.6300	0.7171	0.6844	0.6210	0.4671	0.2310	0.1834	0.1644	0.1440	0.1289	0.1092	0.0667	0.0635	0.0642	0.0640	0.0635	0.0690	0.0658	0.0672	0.0634	0.0668	0.0681	0.0655	0.0668	0.0639	0.0634	0.0646	0.0648	0.0660	0.0673	0.0684	0.0655	0.0646	0.0645	0.0645
67=07:53:35	59072	298	0.8300	0.8396	0.8123	0.7711	0.7158	0.6377	0.8814	0.8678	0.8415	0.8157	0.7296	0.5901	0.8435	0.7725	0.8340	0.7955	0.7487	0.6896	0.8925	0.8466	0.8418	0.8094	0.7543	0.6384	0.9226	0.9081	0.8564	0.8170	0.7630	0.6852	0.9215	0.8919	0.8429	0.8194	0.7659	0.6031	0.8911	0.7549	0.8457	0.7882	0.7308	0.6850	0.9075	0.7899	0.8563	0.8092	0.7359	0.5541	0.9329	0.8506	0.8078	0.8105	0.7486	0.6577	0.7262	0.3918	0.5773	0.5478	0.3660	0.2388	0.6747	0.6426	0.7189	0.6864	0.6275	0.4820	0.2364	0.1899	0.1678	0.1449	0.1339	0.1117	0.0679	0.0644	0.0646	0.0651	0.0641	0.0698	0.0658	0.0680	0.0643	0.0671	0.0689	0.0663	0.0679	0.0648	0.0642	0.0655	0.0649	0.0663	0.0685	0.0696	0.0666	0.0661	0.0661	0.0654
68=08:08:17	59954	301	0.8422	0.8395	0.8088	0.7734	0.7171	0.6468	0.8767	0.8763	0.8458	0.8208	0.7356	0.6170	0.8438	0.7723	0.8389	0.7953	0.7510	0.6892	0.8944	0.8349	0.8594	0.7923	0.7564	0.6523	0.9358	0.9259	0.8635	0.8164	0.7642	0.6956	0.9172	0.8941	0.8373	0.8305	0.7574	0.6333	0.8956	0.7481	0.8500	0.7866	0.7315	0.6847	0.9071	0.7928	0.8613	0.7994	0.7422	0.5747	0.9325	0.8536	0.8250	0.8205	0.7595	0.6759	0.7646	0.4036	0.6002	0.5721	0.3688	0.2480	0.6762	0.6448	0.7232	0.6940	0.6360	0.4987	0.2401	0.1913	0.1664	0.1468	0.1316	0.1091	0.0670	0.0642	0.0641	0.0642	0.0638	0.0689	0.0656	0.0678	0.0636	0.0674	0.0684	0.0657	0.0673	0.0639	0.0642	0.0645	0.0647	0.0654	0.0680	0.0688	0.0656	0.0652	0.0647	0.0647
69=08:22:59	60836	298	0.8364	0.8386	0.8120	0.7667	0.7176	0.6442	0.8805	0.8727	0.8441	0.8224	0.7249	0.6289	0.8409	0.7714	0.8391	0.7976	0.7484	0.6904	0.8862	0.8648	0.8296	0.8171	0.7406	0.6734	0.9276	0.9206	0.8642	0.8215	0.7695	0.6907	0.9273	0.8868	0.8500	0.8200	0.7657	0.6393	0.9018	0.7559	0.8523	0.7938	0.7304	0.6846	0.9144	0.8032	0.8420	0.8189	0.7111	0.5895	0.9496	0.8524	0.8110	0.8185	0.7569	0.6802	0.7951	0.4122	0.6259	0.5837	0.3879	0.2455	0.6814	0.6482	0.7190	0.6928	0.6367	0.5041	0.2449	0.1907	0.1694	0.1469	0.1325	0.1115	0.0666	0.0638	0.0637	0.0641	0.0629	0.0684	0.0655	0.0668	0.0630	0.0667	0.0682	0.0655	0.0667	0.0636	0.0635	0.0635	0.0640	0.0656	0.0675	0.0687	0.0652	0.0648	0.0647	0.0644
70=08:37:41	61717	298	0.8468	0.8281	0.8030	0.7775	0.7203	0.6431	0.8762	0.8734	0.8459	0.8183	0.7328	0.6541	0.8491	0.7777	0.8404	0.7948	0.7536	0.6951	0.8931	0.8576	0.8515	0.8022	0.7629	0.6795	0.9372	0.9352	0.8615	0.8148	0.7604	0.6858	0.9251	0.8939	0.8416	0.8298	0.7671	0.6682	0.9104	0.7501	0.8561	0.7953	0.7315	0.6773	0.9087	0.7965	0.8553	0.8059	0.7383	0.6020	0.9388	0.8587	0.8307	0.8308	0.7583	0.6788	0.8323	0.4345	0.6507	0.6103	0.3952	0.2551	0.6870	0.6531	0.7240	0.6953	0.6359	0.5244	0.2534	0.1970	0.1723	0.1482	0.1336	0.1123	0.0669	0.0643	0.0630	0.0645	0.0637	0.0688	0.0656	0.0671	0.0640	0.0664	0.0671	0.0655	0.0669	0.0643	0.0639	0.0645	0.0642	0.0663	0.0676	0.0682	0.0653	0.0641	0.0652	0.0642
71=08:52:23	62599	301	0.8396	0.8286	0.8101	0.7754	0.7251	0.6448	0.8790	0.8700	0.8461	0.8184	0.7322	0.6645	0.8508	0.7849	0.8421	0.7997	0.7529	0.6878	0.8926	0.8645	0.8458	0.8142	0.7522	0.6871	0.9603	0.9446	0.8620	0.8167	0.7611	0.6832	0.9204	0.8884	0.8440	0.8247	0.7680	0.6789	0.9179	0.7572	0.8562	0.7969	0.7315	0.6793	0.9128	0.7992	0.8614	0.8135	0.7390	0.6259	0.9475	0.8697	0.8366	0.8281	0.7601	0.6786	0.8695	0.4469	0.6762	0.6309	0.4127	0.2669	0.6899	0.6527	0.7328	0.6978	0.6419	0.5311	0.2572	0.1972	0.1740	0.1497	0.1366	0.1122	0.0665	0.0641	0.0629	0.0644	0.0636	0.0692	0.0657	0.0674	0.0637	0.0666	0.0675	0.0654	0.0668	0.0637	0.0636	0.0646	0.0640	0.0663	0.0678	0.0688	0.0660	0.0641	0.0649	0.0645
72=09:07:05	63481	301	0.8353	0.8430	0.8200	0.7800	0.7207	0.6443	0.8830	0.8717	0.8466	0.8182	0.7463	0.6755	0.8580	0.7830	0.8471	0.8027	0.7535	0.6875	0.8988	0.8571	0.8523	0.8046	0.7619	0.6749	0.9637	0.9395	0.8599	0.8229	0.7648	0.6923	0.9181	0.8921	0.8430	0.8293	0.7679	0.6952	0.9244	0.7602	0.8647	0.7956	0.7389	0.6771	0.9121	0.7936	0.8741	0.8010	0.7480	0.6537	0.9647	0.8705	0.8249	0.8166	0.7577	0.6824	0.8897	0.4625	0.7007	0.6588	0.4207	0.2715	0.6872	0.6550	0.7301	0.6977	0.6394	0.5419	0.2655	0.2042	0.1773	0.1521	0.1354	0.1119	0.0681	0.0654	0.0644	0.0649	0.0642	0.0699	0.0665	0.0682	0.0647	0.0680	0.0688	0.0666	0.0679	0.0637	0.0644	0.0654	0.0654	0.0672	0.0682	0.0695	0.0658	0.0657	0.0660	0.0656
73=09:21:46	64363	301	0.8320	0.8337	0.8148	0.7807	0.7231	0.6505	0.8799	0.8746	0.8465	0.8175	0.7388	0.6716	0.8559	0.7754	0.8425	0.7969	0.7501	0.6865	0.8919	0.8683	0.8521	0.8043	0.7630	0.6825	0.9656	0.9491	0.8573	0.8120	0.7616	0.6859	0.9174	0.8873	0.8449	0.8257	0.7662	0.6870	0.9266	0.7550	0.8613	0.7981	0.7342	0.6771	0.9085	0.8007	0.8603	0.8048	0.7418	0.6638	0.9467	0.8688	0.8307	0.8213	0.7570	0.6745	0.8987	0.4743	0.7232	0.6771	0.4332	0.2731	0.6880	0.6478	0.7289	0.6961	0.6373	0.5501	0.2696	0.2053	0.1774	0.1531	0.1351	0.1113	0.0665	0.0635	0.0633	0.0637	0.0631	0.0682	0.0648	0.0671	0.0634	0.0663	0.0677	0.0649	0.0660	0.0635	0.0635	0.0637	0.0640	0.0652	0.0669	0.0682	0.0651	0.0645	0.0640	0.0640
74=09:36:28	65245	301	0.8425	0.8369	0.8211	0.7871	0.7253	0.6561	0.8765	0.8794	0.8491	0.8268	0.7414	0.6866	0.8617	0.7801	0.8458	0.8025	0.7553	0.6975	0.8958	0.8700	0.8611	0.8031	0.7636	0.6903	0.9806	0.9635	0.8642	0.8174	0.7662	0.6954	0.9226	0.8932	0.8407	0.8368	0.7641	0.6854	0.9315	0.7635	0.8717	0.8051	0.7452	0.6880	0.9100	0.8100	0.8619	0.8151	0.7404	0.6830	0.9725	0.8834	0.8409	0.8281	0.7707	0.6794	0.9109	0.5001	0.7569	0.7067	0.4513	0.2790	0.6923	0.6608	0.7341	0.7067	0.6394	0.5635	0.2772	0.2105	0.1806	0.1546	0.1386	0.1154	0.0679	0.0647	0.0646	0.0652	0.0645	0.0696	0.0668	0.0685	0.0647	0.0677	0.0694	0.0666	0.0682	0.0648	0.0646	0.0654	0.0653	0.0662	0.0684	0.0694	0.0662	0.0658	0.0658	0.0654
75=09:51:10	66127	301	0.8427	0.8325	0.8168	0.7891	0.7314	0.6599	0.8779	0.8816	0.8531	0.8254	0.7487	0.6865	0.8608	0.7884	0.8480	0.8002	0.7567	0.7023	0.8998	0.8752	0.8682	0.8029	0.7704	0.6846	1.0000	0.9766	0.8659	0.8164	0.7662	0.6968	0.9228	0.8951	0.8425	0.8406	0.7681	0.6969	0.9372	0.7623	0.8761	0.8051	0.7454	0.6896	0.9138	0.8079	0.8746	0.8026	0.7537	0.6850	0.9704	0.8803	0.8509	0.8356	0.7710	0.6838	0.9213	0.5182	0.7806	0.7325	0.4627	0.2938	0.6942	0.6589	0.7337	0.7015	0.6399	0.5741	0.2825	0.2124	0.1803	0.1547	0.1374	0.1139	0.0671	0.0640	0.0644	0.0646	0.0637	0.0684	0.0661	0.0678	0.0637	0.0672	0.0687	0.0657	0.0671	0.0642	0.0641	0.0645	0.0648	0.0668	0.0670	0.0691	0.0659	0.0655	0.0652	0.0645
76=10:05:52	67009	298	0.8406	0.8450	0.8238	0.7806	0.7295	0.6575	0.8805	0.8720	0.8494	0.8211	0.7443	0.6785	0.8581	0.7891	0.8476	0.8025	0.7560	0.7064	0.8976	0.8891	0.8556	0.8077	0.7591	0.6882	0.9946	0.9757	0.8682	0.8260	0.7707	0.6999	0.9212	0.8936	0.8429	0.8351	0.7709	0.6906	0.9451	0.7666	0.8805	0.8109	0.7518	0.6815	0.9140	0.8064	0.8663	0.8121	0.7514	0.6761	0.9805	0.8919	0.8363	0.8286	0.7701	0.6826	0.9189	0.5277	0.8029	0.7492	0.4791	0.2903	0.6912	0.6576	0.7325	0.7051	0.6382	0.5770	0.2892	0.2144	0.1858	0.1568	0.1376	0.1123	0.0668	0.0637	0.0637	0.0641	0.0634	0.0689	0.0657	0.0669	0.0627	0.0667	0.0678	0.0654	0.0667	0.0641	0.0634	0.0632	0.0649	0.0662	0.0676	0.0686	0.0661	0.0649	0.0646	0.0643
77=10:20:34	67891	301	0.8469	0.8362	0.8073	0.7778	0.7251	0.6531	0.8788	0.8716	0.8524	0.8276	0.7466	0.6851	0.8614	0.7829	0.8486	0.8068	0.7620	0.6986	0.8970	0.8932	0.8623	0.8073	0.7679	0.6859	0.9897	0.9889	0.8736	0.8262	0.7674	0.7022	0.9270	0.8962	0.8397	0.8342	0.7731	0.6894	0.9574	0.7659	0.8866	0.8119	0.7513	0.6793	0.9124	0.8018	0.8669	0.8043	0.7517	0.6660	0.9825	0.8836	0.8440	0.8369	0.7774	0.6859	0.9232	0.5401	0.8097	0.7664	0.4905	0.3021	0.6913	0.6572	0.7343	0.6995	0.6407	0.5784	0.2917	0.2175	0.1848	0.1570	0.1379	0.1146	0.0672	0.0648	0.0641	0.0647	0.0634	0.0697	0.0664	0.0681	0.0642	0.0671	0.0687	0.0662	0.0676	0.0646	0.0643	0.0655	0.0648	0.0668	0.0682	0.0684	0.0662	0.0650	0.0655	0.0651
78=10:35:17	68774	301	0.8482	0.8442	0.8191	0.7782	0.7308	0.6571	0.8836	0.8828	0.8530	0.8380	0.7405	0.6925	0.8627	0.7881	0.8549	0.8130	0.7644	0.7045	0.8938	0.9150	0.8649	0.8086	0.7778	0.7021	0.9970	0.9962	0.8832	0.8332	0.7769	0.6994	0.9330	0.8953	0.8526	0.8398	0.7707	0.6932	0.9562	0.7762	0.8900	0.8191	0.7540	0.6889	0.9104	0.8217	0.8580	0.8320	0.7396	0.6812	0.9866	0.8934	0.8457	0.8323	0.7786	0.6820	0.9334	0.5657	0.8215	0.7692	0.5136	0.3087	0.7007	0.6686	0.7383	0.7141	0.6500	0.5928	0.3015	0.2248	0.1889	0.1599	0.1407	0.1156	0.0674	0.0644	0.0644	0.0648	0.0635	0.0693	0.0668	0.0677	0.0646	0.0675	0.0683	0.0660	0.0676	0.0646	0.0642	0.0649	0.0650	0.0671	0.0681	0.0689	0.0660	0.0657	0.0653	0.0652
79=10:50:01	69658	301	0.8397	0.8427	0.8213	0.7777	0.7298	0.6562	0.8855	0.8734	0.8547	0.8301	0.7435	0.6866	0.8605	0.7870	0.8554	0.8132	0.7646	0.7089	0.8917	0.9322	0.8378	0.8311	0.7517	0.7017	1.0154	1.0074	0.8790	0.8367	0.7830	0.7011	0.9306	0.8923	0.8572	0.8271	0.7818	0.6913	0.9644	0.7775	0.8913	0.8256	0.7549	0.6915	0.9191	0.8086	0.8602	0.8303	0.7450	0.6667	0.9811	0.8951	0.8477	0.8383	0.7797	0.6926	0.9267	0.5805	0.8160	0.7705	0.5305	0.3185	0.6960	0.6650	0.7390	0.7056	0.6491	0.5871	0.3153	0.2214	0.1922	0.1585	0.1414	0.1154	0.0685	0.0647	0.0648	0.0650	0.0641	0.0692	0.0667	0.0683	0.0649	0.0676	0.0691	0.0667	0.0680	0.0655	0.0646	0.0654	0.0651	0.0667	0.0682	0.0699	0.0666	0.0659	0.0657	0.0653
80=11:04:43	70539	301	0.8416	0.8364	0.8189	0.7813	0.7304	0.6578	0.8778	0.8689	0.8476	0.8267	0.7414	0.6829	0.8646	0.7946	0.8533	0.8127	0.7632	0.7136	0.8925	0.9298	0.8557	0.8186	0.7679	0.7013	1.0118	1.0095	0.8728	0.8286	0.7702	0.6937	0.9241	0.8886	0.8469	0.8320	0.7749	0.6937	0.9615	0.7810	0.8933	0.8244	0.7571	0.6858	0.9137	0.8172	0.8624	0.8233	0.7510	0.6845	0.9778	0.9000	0.8537	0.8373	0.7790	0.6873	0.9311	0.5963	0.8177	0.7646	0.5442	0.3153	0.7005	0.6630	0.7425	0.7100	0.6464	0.5925	0.3189	0.2298	0.1930	0.1599	0.1408	0.1120	0.0663	0.0634	0.0640	0.0644	0.0635	0.0686	0.0653	0.0661	0.0636	0.0665	0.0679	0.0657	0.0665	0.0640	0.0641	0.0637	0.0639	0.0664	0.0675	0.0684	0.0654	0.0648	0.0644	0.0644
81=11:19:25	71421	301	0.8447	0.8488	0.8249	0.7841	0.7304	0.6541	0.8835	0.8746	0.8456	0.8352	0.7338	0.6928	0.8657	0.7898	0.8556	0.8092	0.7678	0.6980	0.8918	0.9406	0.8497	0.8142	0.7668	0.7074	1.0168	1.0111	0.8814	0.8396	0.7816	0.7026	0.9301	0.8870	0.8502	0.8315	0.7706	0.6910	0.9667	0.7817	0.8939	0.8272	0.7595	0.6913	0.9108	0.8229	0.8473	0.8320	0.7275	0.6765	0.9901	0.9129	0.8530	0.8398	0.7858	0.6852	0.9360	0.6135	0.8321	0.7658	0.5555	0.3251	0.7024	0.6656	0.7388	0.7119	0.6478	0.5959	0.3272	0.2319	0.1936	0.1602	0.1416	0.1145	0.0671	0.0644	0.0644	0.0646	0.0640	0.0682	0.0660	0.0676	0.0643	0.0669	0.0682	0.0659	0.0674	0.0642	0.0646	0.0649	0.0652	0.0665	0.0675	0.0691	0.0664	0.0655	0.0652	0.0651
82=11:34:07	72303	298	0.8485	0.8448	0.8157	0.7767	0.7308	0.6525	0.8803	0.8698	0.8474	0.8255	0.7472	0.6812	0.8674	0.7909	0.8550	0.8142	0.7609	0.6990	0.8954	0.9451	0.8504	0.8186	0.7563	0.6957	1.0297	1.0207	0.8807	0.8379	0.7767	0.7000	0.9266	0.8939	0.8488	0.8326	0.7772	0.6895	0.9732	0.7804	0.8995	0.8288	0.7624	0.6939	0.9122	0.8118	0.8649	0.8231	0.7501	0.6851	0.9967	0.9056	0.8538	0.8363	0.7774	0.6891	0.9310	0.6292	0.8259	0.7782	0.5735	0.3354	0.7018	0.6640	0.7367	0.7068	0.6447	0.5882	0.3311	0.2349	0.1977	0.1607	0.1415	0.1129	0.0675	0.0646	0.0640	0.0639	0.0637	0.0694	0.0664	0.0676	0.0640	0.0671	0.0688	0.0663	0.0674	0.0637	0.0644	0.0649	0.0647	0.0664	0.0680	0.0690	0.0663	0.0654	0.0654	0.0652
83=11:48:49	73185	301	0.8530	0.8365	0.8146	0.7827	0.7285	0.6529	0.8744	0.8736	0.8502	0.8260	0.7461	0.6862	0.8688	0.7953	0.8569	0.8118	0.7698	0.7055	0.8933	0.9403	0.8669	0.7996	0.7771	0.6906	1.0363	1.0321	0.8814	0.8360	0.7781	0.7018	0.9283	0.8958	0.8417	0.8394	0.7745	0.7004	0.9733	0.7862	0.9072	0.8326	0.7682	0.7016	0.9104	0.8137	0.8709	0.8101	0.7600	0.6835	0.9982	0.9119	0.8645	0.8404	0.7843	0.6901	0.9386	0.6519	0.8339	0.7783	0.5863	0.3403	0.7045	0.6716	0.7440	0.7156	0.6495	0.5932	0.3388	0.2406	0.2014	0.1660	0.1432	0.1149	0.0665	0.0644	0.0640	0.0645	0.0640	0.0688	0.0660	0.0670	0.0635	0.0668	0.0680	0.0658	0.0668	0.0643	0.0636	0.0640	0.0644	0.0664	0.0676	0.0689	0.0654	0.0650	0.0651	0.0648
84=12:03:30	74067	301	0.8377	0.8479	0.8233	0.7811	0.7343	0.6604	0.8840	0.8747	0.8537	0.8280	0.7489	0.6849	0.8723	0.7926	0.8572	0.8210	0.7652	0.7052	0.9004	0.9623	0.8482	0.8240	0.7662	0.7020	1.0493	1.0301	0.8758	0.8399	0.7807	0.6972	0.9273	0.8924	0.8508	0.8306	0.7815	0.6892	0.9782	0.7884	0.9028	0.8335	0.7702	0.6965	0.9163	0.8088	0.8654	0.8197	0.7511	0.6801	0.9997	0.9152	0.8579	0.8384	0.7790	0.6912	0.9323	0.6681	0.8309	0.7819	0.6089	0.3457	0.7042	0.6659	0.7445	0.7107	0.6493	0.5886	0.3489	0.2404	0.2034	0.1654	0.1444	0.1158	0.0670	0.0643	0.0640	0.0637	0.0638	0.0694	0.0662	0.0672	0.0643	0.0669	0.0685	0.0661	0.0675	0.0638	0.0644	0.0651	0.0647	0.0668	0.0682	0.0694	0.0657	0.0655	0.0653	0.0652
85=12:18:12	74949	301	0.8420	0.8335	0.8163	0.7892	0.7362	0.6559	0.8808	0.8763	0.8552	0.8243	0.7561	0.6986	0.8707	0.7979	0.8570	0.8094	0.7706	0.7007	0.8988	0.9472	0.8642	0.8076	0.7708	0.6856	1.0590	1.0417	0.8699	0.8281	0.7726	0.6973	0.9219	0.8922	0.8413	0.8375	0.7769	0.7121	0.9751	0.7829	0.9088	0.8364	0.7692	0.6988	0.9133	0.8054	0.8693	0.8022	0.7557	0.6855	0.9969	0.9172	0.8753	0.8483	0.7911	0.7016	0.9391	0.6960	0.8344	0.7859	0.6128	0.3591	0.7060	0.6672	0.7414	0.7080	0.6511	0.5901	0.3581	0.2440	0.2030	0.1656	0.1437	0.1119	0.0674	0.0644	0.0638	0.0647	0.0639	0.0694	0.0660	0.0674	0.0638	0.0673	0.0684	0.0662	0.0675	0.0646	0.0639	0.0649	0.0641	0.0666	0.0683	0.0694	0.0660	0.0654	0.0651	0.0650
86=12:32:54	75831	301	0.8510	0.8416	0.8145	0.7737	0.7325	0.6540	0.8867	0.8721	0.8558	0.8282	0.7483	0.6833	0.8648	0.7998	0.8581	0.8234	0.7680	0.7031	0.8911	0.9845	0.8339	0.8273	0.7502	0.7039	1.0537	1.0517	0.8844	0.8495	0.7821	0.6988	0.9316	0.8933	0.8589	0.8273	0.7905	0.6874	0.9865	0.7923	0.9094	0.8460	0.7743	0.6922	0.9195	0.8092	0.8590	0.8275	0.7465	0.6672	1.0075	0.9112	0.8674	0.8534	0.7924	0.7081	0.9363	0.7099	0.8391	0.7843	0.6450	0.3710	0.7096	0.6690	0.7451	0.7099	0.6556	0.5919	0.3659	0.2446	0.2091	0.1674	0.1462	0.1151	0.0680	0.0652	0.0648	0.0654	0.0644	0.0701	0.0671	0.0681	0.0646	0.0675	0.0695	0.0666	0.0684	0.0652	0.0645	0.0659	0.0653	0.0677	0.0687	0.0695	0.0671	0.0661	0.0656	0.0658
87=12:47:36	76713	301	0.8371	0.8514	0.8272	0.7878	0.7343	0.6621	0.8843	0.8755	0.8462	0.8254	0.7489	0.6887	0.8719	0.7930	0.8574	0.8151	0.7647	0.7019	0.8948	0.9713	0.8550	0.8125	0.7685	0.7000	1.0671	1.0436	0.8728	0.8392	0.7837	0.6968	0.9227	0.8908	0.8433	0.8314	0.7782	0.6976	0.9804	0.7978	0.9124	0.8419	0.7765	0.6992	0.9124	0.8116	0.8684	0.8224	0.7509	0.6907	1.0086	0.9260	0.8664	0.8377	0.7752	0.6965	0.9375	0.7147	0.8397	0.7862	0.6542	0.3740	0.7069	0.6671	0.7416	0.7137	0.6449	0.5866	0.3754	0.2536	0.2092	0.1682	0.1436	0.1154	0.0677	0.0643	0.0642	0.0647	0.0637	0.0692	0.0663	0.0678	0.0641	0.0663	0.0684	0.0659	0.0676	0.0647	0.0636	0.0647	0.0647	0.0668	0.0682	0.0691	0.0665	0.0657	0.0653	0.0657
88=13:02:22	77599	301	0.8376	0.8488	0.8332	0.7950	0.7372	0.6589	0.8823	0.8667	0.8525	0.8247	0.7582	0.6874	0.8773	0.7987	0.8616	0.8182	0.7676	0.7095	0.9017	0.9830	0.8594	0.8221	0.7736	0.6870	1.0716	1.0568	0.8766	0.8371	0.7830	0.7029	0.9213	0.8913	0.8418	0.8338	0.7821	0.7015	0.9841	0.8012	0.9161	0.8485	0.7839	0.7066	0.9202	0.8087	0.8825	0.8108	0.7695	0.6857	1.0033	0.9293	0.8738	0.8471	0.7841	0.7024	0.9377	0.7239	0.8372	0.7907	0.6706	0.3920	0.7155	0.6712	0.7494	0.7173	0.6546	0.5951	0.3910	0.2578	0.2145	0.1720	0.1475	0.1166	0.0678	0.0649	0.0648	0.0645	0.0642	0.0699	0.0667	0.0676	0.0646	0.0676	0.0689	0.0666	0.0676	0.0647	0.0645	0.0652	0.0650	0.0668	0.0682	0.0698	0.0660	0.0657	0.0658	0.0659
89=13:17:04	78480	301	0.8356	0.8463	0.8312	0.7877	0.7345	0.6609	0.8839	0.8707	0.8532	0.8205	0.7570	0.6795	0.8774	0.8013	0.8593	0.8164	0.7674	0.7033	0.9007	0.9816	0.8490	0.8272	0.7698	0.6898	1.0770	1.0606	0.8753	0.8407	0.7789	0.7002	0.9178	0.8908	0.8463	0.8307	0.7870	0.6992	0.9863	0.7999	0.9128	0.8462	0.7827	0.7023	0.9184	0.8019	0.8796	0.8053	0.7594	0.6770	1.0061	0.9309	0.8778	0.8490	0.7853	0.7078	0.9345	0.7223	0.8360	0.7892	0.6785	0.3968	0.7179	0.6650	0.7471	0.7136	0.6561	0.5869	0.3947	0.2593	0.2127	0.1722	0.1453	0.1146	0.0677	0.0639	0.0646	0.0647	0.0641	0.0691	0.0659	0.0677	0.0640	0.0669	0.0686	0.0664	0.0672	0.0646	0.0644	0.0643	0.0650	0.0666	0.0679	0.0693	0.0662	0.0650	0.0655	0.0653
90=13:31:46	79362	301	0.8454	0.8422	0.8233	0.7899	0.7430	0.6638	0.8834	0.8776	0.8484	0.8391	0.7475	0.6989	0.8776	0.8046	0.8658	0.8265	0.7785	0.7190	0.8973	1.0008	0.8638	0.8208	0.7765	0.7113	1.0776	1.0781	0.8834	0.8399	0.7855	0.7014	0.9330	0.8945	0.8538	0.8390	0.7841	0.7016	0.9873	0.8024	0.9208	0.8628	0.7856	0.7190	0.9138	0.8310	0.8634	0.8346	0.7548	0.6940	1.0051	0.9309	0.8878	0.8643	0.7977	0.7081	0.9501	0.7243	0.8548	0.7855	0.7008	0.4025	0.7197	0.6757	0.7536	0.7225	0.6531	0.6002	0.4110	0.2664	0.2191	0.1765	0.1487	0.1172	0.0672	0.0647	0.0650	0.0653	0.0638	0.0695	0.0661	0.0676	0.0645	0.0677	0.0689	0.0661	0.0675	0.0648	0.0642	0.0646	0.0653	0.0673	0.0684	0.0685	0.0662	0.0656	0.0658	0.0651
91=13:46:28	80244	301	0.8360	0.8426	0.8268	0.7877	0.7370	0.6586	0.8870	0.8661	0.8526	0.8174	0.7582	0.6812	0.8778	0.8051	0.8599	0.8222	0.7666	0.7060	0.8996	0.9868	0.8439	0.8253	0.7496	0.6874	1.0893	1.0769	0.8731	0.8379	0.7797	0.7000	0.9172	0.8912	0.8444	0.8298	0.7891	0.6983	0.9866	0.8054	0.9192	0.8531	0.7870	0.7077	0.9183	0.7972	0.8801	0.8018	0.7603	0.6670	1.0170	0.9394	0.8828	0.8597	0.7865	0.7093	0.9404	0.7256	0.8360	0.7955	0.6858	0.4206	0.7178	0.6687	0.7528	0.7137	0.6557	0.5894	0.4218	0.2653	0.2205	0.1724	0.1470	0.1147	0.0671	0.0644	0.0636	0.0640	0.0635	0.0690	0.0658	0.0677	0.0632	0.0668	0.0681	0.0661	0.0671	0.0640	0.0640	0.0637	0.0643	0.0664	0.0679	0.0691	0.0659	0.0649	0.0647	0.0647
92=14:01:10	81126	301	0.8406	0.8465	0.8344	0.7910	0.7380	0.6634	0.8869	0.8764	0.8506	0.8303	0.7522	0.6941	0.8820	0.7990	0.8654	0.8206	0.7729	0.7080	0.8966	0.9870	0.8559	0.8164	0.7671	0.6958	1.1006	1.0725	0.8720	0.8389	0.7853	0.6973	0.9200	0.8929	0.8497	0.8364	0.7811	0.6957	0.9883	0.8083	0.9195	0.8569	0.7893	0.7122	0.9124	0.8136	0.8722	0.8180	0.7604	0.6785	1.0238	0.9397	0.8805	0.8494	0.7904	0.7091	0.9412	0.7281	0.8455	0.7924	0.6906	0.4233	0.7229	0.6687	0.7491	0.7189	0.6561	0.5917	0.4318	0.2729	0.2221	0.1770	0.1487	0.1156	0.0676	0.0647	0.0645	0.0646	0.0641	0.0696	0.0659	0.0673	0.0643	0.0671	0.0687	0.0664	0.0676	0.0644	0.0643	0.0646	0.0648	0.0666	0.0678	0.0692	0.0662	0.0656	0.0653	0.0650
93=14:15:56	82012	298	0.8392	0.8449	0.8344	0.7881	0.7391	0.6637	0.8845	0.8755	0.8472	0.8365	0.7473	0.6984	0.8789	0.8013	0.8656	0.8186	0.7722	0.7094	0.8876	1.0030	0.8477	0.8204	0.7698	0.7171	1.1018	1.0813	0.8814	0.8387	0.7921	0.7017	0.9303	0.8921	0.8546	0.8395	0.7771	0.6919	0.9894	0.8127	0.9234	0.8635	0.7921	0.7215	0.9141	0.8248	0.8518	0.8359	0.7442	0.6925	1.0203	0.9484	0.8881	0.8602	0.7927	0.7171	0.9475	0.7315	0.8542	0.7872	0.7033	0.4352	0.7215	0.6750	0.7497	0.7223	0.6554	0.5917	0.4495	0.2745	0.2245	0.1778	0.1496	0.1191	0.0670	0.0640	0.0638	0.0647	0.0637	0.0692	0.0659	0.0668	0.0640	0.0667	0.0684	0.0664	0.0673	0.0640	0.0639	0.0644	0.0638	0.0667	0.0679	0.0684	0.0661	0.0649	0.0650	0.0651
94=14:30:38	82894	301	0.8465	0.8509	0.8272	0.7823	0.7384	0.6704	0.8843	0.8791	0.8473	0.8378	0.7413	0.7009	0.8788	0.7928	0.8642	0.8176	0.7778	0.7060	0.8916	0.9978	0.8529	0.8094	0.7760	0.7089	1.1043	1.0868	0.8834	0.8465	0.7960	0.7045	0.9290	0.8929	0.8528	0.8402	0.7758	0.6931	0.9945	0.8109	0.9287	0.8652	0.7923	0.7297	0.9126	0.8248	0.8539	0.8323	0.7385	0.6873	1.0150	0.9341	0.8841	0.8609	0.8014	0.7200	0.9470	0.7231	0.8555	0.7919	0.6972	0.4466	0.7190	0.6735	0.7472	0.7253	0.6537	0.5912	0.4570	0.2814	0.2283	0.1787	0.1488	0.1166	0.0683	0.0652	0.0670	0.0661	0.0653	0.0708	0.0677	0.0686	0.0649	0.0675	0.0695	0.0670	0.0685	0.0656	0.0648	0.0658	0.0658	0.0674	0.0693	0.0701	0.0670	0.0665	0.0667	0.0663
95=14:45:20	83776	301	0.8446	0.8432	0.8213	0.7859	0.7389	0.6630	0.8790	0.8776	0.8512	0.8323	0.7494	0.6955	0.8724	0.7984	0.8630	0.8222	0.7699	0.7126	0.8953	0.9983	0.8544	0.8185	0.7737	0.7057	1.1119	1.1036	0.8799	0.8435	0.7854	0.7002	0.9293	0.8914	0.8491	0.8354	0.7826	0.6910	0.9925	0.8179	0.9287	0.8693	0.7988	0.7266	0.9147	0.8187	0.8584	0.8246	0.7495	0.6884	1.0206	0.9372	0.8910	0.8672	0.8006	0.7139	0.9433	0.7291	0.8523	0.7897	0.6996	0.4534	0.7239	0.6756	0.7508	0.7231	0.6565	0.5924	0.4739	0.2845	0.2305	0.1796	0.1504	0.1196	0.0675	0.0647	0.0642	0.0649	0.0639	0.0692	0.0656	0.0675	0.0639	0.0674	0.0685	0.0663	0.0674	0.0644	0.0645	0.0649	0.0647	0.0660	0.0682	0.0694	0.0664	0.0654	0.0651	0.0649
