# Supplementary material for: Systematic Prediction of Antifungal Drug Synergy by Chemogenomic Screening in Saccharomyces cerevisiae
Source: Front Fungal Biol. 2021 Jul 2;2:683414. doi: 10.3389/ffunb.2021.683414 (PMC10512392; doi:10.3389/ffunb.2021.683414)
Supplement: Supplementary file 1 [file Data_Sheet_1.ZIP › Supplementary data/Sypplementary_data_1_(Drug_synergy_assays)/Cer_VS_Cer & Cer_VS_Fen_ps1_A_96_T_10.txt]

[config file info]
last_write=07:05:10_14:24:40
last write=07:05:11_10:06:03
[Run_Parameters]
Instrument=Tecan_10
Ini_Names=Read_Reps,Delid,Save_Data_File,Start_Time_Now
barcode_drug_plate=201401
user=asmith
Plate_Size=96
Plate_Type=NUN96ft.pdf
Samples_to_Run=6
Overlay_Size=48
Drug_Plate=none
Plate_Quarter=none
run_ID=none
run_plate_repeat=1
Read_Reps=95
Read_Modes=Absorbance
Read_Flor_Every=2
Max_Delta_OD=0.500000
Well_By_Row_Col=none
Reorder_Map=Order_Strings_Not,0
Tip_Vol=200
OD_to_Innoc=0.100,0.100,0.380,0.380,0.380,0.380,0.760,0.760,0.100,0.100,0.380,0.380,0.380,0.380,0.760,0.760,0.100,0.100,0.380,0.380,0.380,0.380,0.760,0.760,0.100,0.100,0.380,0.380,0.380,0.380,0.760,0.760,0.100,0.100,0.380,0.380,0.380,0.380,0.760,0.760,0.100,0.100,0.380,0.380,0.380,0.380,0.760,0.760
Absorption_Max=.3
OD_to_Save=0.100,0.100,0.380,0.380,0.380,0.380,0.760,0.760,0.100,0.100,0.380,0.380,0.380,0.380,0.760,0.760,0.100,0.100,0.380,0.380,0.380,0.380,0.760,0.760,0.100,0.100,0.380,0.380,0.380,0.380,0.760,0.760,0.100,0.100,0.380,0.380,0.380,0.380,0.760,0.760,0.100,0.100,0.380,0.380,0.380,0.380,0.760,0.760
OD_to_Dilute=0.100
Save_Sample_Vol=180
Save_Sample_Reps=2
Innoc_Vol=184,184,46,46,46,46,0,0,184,184,46,46,46,46,0,0,184,184,46,46,46,46,0,0,184,184,46,46,46,46,0,0,184,184,46,46,46,46,0,0,184,184,46,46,46,46,0,0
Dilute_Vol=23,23,23,23,23,23,23,23,23,23,23,23,23,23,23,23,23,23,23,23,23,23,23,23,23,23,23,23,23,23,23,23,23,23,23,23,23,23,23,23,23,23,23,23,23,23,23,23
Save_Vol=800,800,800,800,800,800,800,800,800,800,800,800,800,800,800,800,800,800,800,800,800,800,800,800,800,800,800,800,800,800,800,800,800,800,800,800,800,800,800,800,800,800,800,800,800,800,800,800
Reference_Vol=100,100,100,100,100,100,100,100,100,100,100,100,100,100,100,100,100,100,100,100,100,100,100,100,100,100,100,100,100,100,100,100,100,100,100,100,100,100,100,100,100,100,100,100,100,100,100,100,100,100,100,100,100,100,100,100,100,100,100,100,100,100,100,100,100,100,100,100,100,100,100,100,100,100,100,100,100,100,100,100,100,100,100,100,100,100,100,100,100,100,100,100,100,100,100,100
Read_to_Innoc=20,20,20,20,20,20,20,20,20,20,20,20,20,20,20,20,20,20,20,20,20,20,20,20,20,20,20,20,20,20,20,20,20,20,20,20,20,20,20,20,20,20,20,20,20,20,20,20
Read_to_Dilute=26,26,26,26,26,26,26,26,26,26,26,26,26,26,26,26,26,26,26,26,26,26,26,26,26,26,26,26,26,26,26,26,26,26,26,26,26,26,26,26,26,26,26,26,26,26,26,26
Read_to_Save=20,20,20,20,20,20,20,20,20,20,20,20,20,20,20,20,20,20,20,20,20,20,20,20,20,20,20,20,20,20,20,20,20,20,20,20,20,20,20,20,20,20,20,20,20,20,20,20
Innoc_Target_Map=1,2,3,4,5,6,7,8,9,10,11,12,13,14,15,16,17,18,19,20,21,22,23,24,25,26,27,28,29,30,31,32,33,34,35,36,37,38,39,40,41,42,43,44,45,46,47,48
Pipet_Trigger=OD_Save_Innoc
Pipet_Volume_Adj=Con_OD_Save
Delid=no
Pre_Init=yes
Talk_To_ProMax=no
Time_Out_Time=1050
Wait_While_Busy=yes
Idle_Time=2
Screen_Run_Type=pre_screen_1
Spect_Protocol=15m
Spec_Run_File=GG_PB_Voyage.pda
Spec_Assay_File=Yeast_Growth_15m
Save_Data_File=10_05_07_CervsCer_CervsFen_ps1_A_96_T_10.txt
Working_Dir=C%3A\\Users\\Growth_Data
Run_Control_Dir=C%3A\\Users\\Yeast_Run_Files
Tracking_Dir=""
Track_File=201401_data_track.txt
Save_Run_Data_Flag=yes
Set_Incubator_Temp=30.0
Base_Line_Flag=atstart_minimum
Pipet_Cycles_Before_Save=20
Time_Point_Save=wellmap
Innoc_Direction=down
Wells_In_Use=111111111111111111111111111111111111111111111111
Save_Sample_Map=111111001111110011111100111111001111110011111100
Sections_to_Run=0
Rows_per_Section=8
Start_Sections_Row=1
MultiProbe_Run_File=MJP_Innoc_Save_Tecan_10_Falcon_AD.MPT
Multiprobe_Run_Dialogue=yes
Comments=no%20comment
Target_Temp=300
Temp_Control=On
Delta_Temp=10
ReadMode=Absorbance,Bottom
ExcitationFilter=485,
EmissionFilter=535,
MeasurementFilter=595
ReadsPerWellNumber=1,1
ShakeDuration=800,0
GainMode=Manual
PdfName=NUN96ft.pdf
Gain=50
Add_Drug_Map=1,1,1,1,1,1,1,1,1,1,1,1,1,1,1,1,1,1,1,1,1,1,1,1,1,1,1,1,1,1,1,1,1,1,1,1,1,1,1,1,1,1,1,1,1,1,1,1
Add_Drug_Vol=7,7,7,7,7,7,7,7,7,7,7,7,7,7,7,7,7,7,7,7,7,7,7,7,7,7,7,7,7,7,7,7,7,7,7,7,7,7,7,7,7,7,7,7,7,7,7,7
Innoc_Map=111011101110111011101110111011101110111011101110111011101110111011101110111011101110111011101110
Dilute_Map=111111111111111111111111111111111111111111111111111111111111111111111111111111111111111111111111
data_file_name=iS_1_96.txt
barcode=""
Hit_Call_Threshold=1.000000
Reference_Well=A01
WT_Ref_Well=0
Project_Name=test
Pipet_Gens_Point=5.00,5.00,5.00,5.00,5.00,5.00,5.00,5.00,5.00,5.00,5.00,5.00,5.00,5.00,5.00,5.00,20.0,20.0,20.0,20.0,20.0,20.0,20.0,20.0,15.0,15.0,15.0,15.0,15.0,15.0,15.0,15.0,10.0,10.0,10.0,10.0,10.0,10.0,10.0,10.0,5.00,5.00,5.00,5.00,5.00,5.00,5.00,5.00,,
Shake_Divisor=1
data_handling=file_&_DB_&_auto_analysis
time_frm_freezer=-1.00
gens_frm_freezer=-1.00
Well_Vol=100
Parent_ID=""
Units=%
Quarter=A
media_name=ypd
Save_Mode=use_save_map
Consolidate_Save_Map=17,18,19,20,21,22,23,24,17,18,19,20,21,22,23,24,17,18,19,20,21,22,23,24,17,18,19,20,21,22,23,24,17,18,19,20,21,22,23,24,17,18,19,20,21,22,23,24
Add_Drug_at_Start_Map=000000000000000000000000000000000000000000000000000
Add_Drug_Labware=add_drug_48
Max_Dynam_OD_Change=0.05
Reads_After_Pipet=1
Ref_Type=single_ref
Read_to_Add_Drug_at_Start=0
Send_Email_at_Pipet=no_email
Strain_Name=""
Media=ypd
drug_vol=2.00
Drug_Name=""
Drug_Conc=2
Innoc_Conc=0.06250
Strain_Plate=none
ShakeIntensity=High
ShakeMode=Orbital
NumberOfFlashes=1
PartOfPlate=0
MovePlateOutAfterMeasurement=0
IntegrationLagTime=0
IntegrationTime=100
DelayMoveFlashFluorescence=0
run_platerepeat=1
[Drug_Data]
Drug_Plate=none
Strain_Plate=none
Media=ypd
Drug_Name=ud,ud,ud,ud,ud,ud,ud,ud,ud,ud,ud,ud,ud,ud,ud,ud,ud,ud,ud,ud,ud,ud,ud,ud,ud,ud,ud,ud,ud,ud,ud,ud,ud,ud,ud,ud,ud,ud,ud,ud,ud,ud,ud,ud,ud,ud,ud,ud,ud,ud,ud,ud,ud,ud,ud,ud,ud,ud,ud,ud,ud,ud,ud,ud,ud,ud,ud,ud,ud,ud,ud,ud,ud,ud,ud,ud,ud,ud,ud,ud,ud,ud,ud,ud,ud,ud,ud,ud,ud,ud,ud,ud,ud,ud,ud,ud
Strain_Name=ud
Drug_Conc=""
Innoc_Conc=0.06250,0.06250,0.06250,0.06250,0.06250,0.06250,0.06250,0.06250,0.06250,0.06250,0.06250,0.06250,0.06250,0.06250,0.06250,0.06250,0.06250,0.06250,0.06250,0.06250,0.06250,0.06250,0.06250,0.06250,0.06250,0.06250,0.06250,0.06250,0.06250,0.06250,0.06250,0.06250,0.06250,0.06250,0.06250,0.06250,0.06250,0.06250,0.06250,0.06250,0.06250,0.06250,0.06250,0.06250,0.06250,0.06250,0.06250,0.06250,0.06250,0.06250,0.06250,0.06250,0.06250,0.06250,0.06250,0.06250,0.06250,0.06250,0.06250,0.06250,0.06250,0.06250,0.06250,0.06250,0.06250,0.06250,0.06250,0.06250,0.06250,0.06250,0.06250,0.06250,0.06250,0.06250,0.06250,0.06250,0.06250,0.06250,0.06250,0.06250,0.06250,0.06250,0.06250,0.06250,0.06250,0.06250,0.06250,0.06250,0.06250,0.06250,0.06250,0.06250,0.06250,0.06250,0.06250,0.06250
Run_ID=none
Plate_Quarter=A
Units=%,%,%,%,%,%,%,%,%,%,%,%,%,%,%,%,%,%,%,%,%,%,%,%,%,%,%,%,%,%,%,%,%,%,%,%,%,%,%,%,%,%,%,%,%,%,%,%,%,%,%,%,%,%,%,%,%,%,%,%,%,%,%,%,%,%,%,%,%,%,%,%,%,%,%,%,%,%,%,%,%,%,%,%,%,%,%,%,%,%,%,%,%,%,%,%
Parent_ID=""
Project_Name=test
Strain_Backgrnd=0,0,0,0,0,0,0,0,0,0,0,0,0,0,0,0,0,0,0,0,0,0,0,0,0,0,0,0,0,0,0,0,0,0,0,0,0,0,0,0,0,0,0,0,0,0,0,0,0,0,0,0,0,0,0,0,0,0,0,0,0,0,0,0,0,0,0,0,0,0,0,0,0,0,0,0,0,0,0,0,0,0,0,0,0,0,0,0,0,0,0,0,0,0,0,0
Well_Vol=100,100,100,100,100,100,100,100,100,100,100,100,100,100,100,100,100,100,100,100,100,100,100,100,100,100,100,100,100,100,100,100,100,100,100,100,100,100,100,100,100,100,100,100,100,100,100,100,100,100,100,100,100,100,100,100,100,100,100,100,100,100,100,100,100,100,100,100,100,100,100,100,100,100,100,100,100,100,100,100,100,100,100,100,100,100,100,100,100,100,100,100,100,100,100,100
time_frm_freezer=-1.00
gens_frm_freezer=-1.00
user=asmith
Strain_Pool=ud,ud,ud,ud,ud,ud,ud,ud,ud,ud,ud,ud,ud,ud,ud,ud,ud,ud,ud,ud,ud,ud,ud,ud,ud,ud,ud,ud,ud,ud,ud,ud,ud,ud,ud,ud,ud,ud,ud,ud,ud,ud,ud,ud,ud,ud,ud,ud,ud,ud,ud,ud,ud,ud,ud,ud,ud,ud,ud,ud,ud,ud,ud,ud,ud,ud,ud,ud,ud,ud,ud,ud,ud,ud,ud,ud,ud,ud,ud,ud,ud,ud,ud,ud,ud,ud,ud,ud,ud,ud,ud,ud,ud,ud,ud,ud
Well_Alias=A01,A02,A03,A04,A05,A06,A07,A08,A09,A10,A11,A12,B01,B02,B03,B04,B05,B06,B07,B08,B09,B10,B11,B12,C01,C02,C03,C04,C05,C06,C07,C08,C09,C10,C11,C12,D01,D02,D03,D04,D05,D06,D07,D08,D09,D10,D11,D12,E01,E02,E03,E04,E05,E06,E07,E08,E09,E10,E11,E12,F01,F02,F03,F04,F05,F06,F07,F08,F09,F10,F11,F12,G01,G02,G03,G04,G05,G06,G07,G08,G09,G10,G11,G12,H01,H02,H03,H04,H05,H06,H07,H08,H09,H10,H11,H12
Well_Pos=1,2,3,4,5,6,7,8,9,10,11,12,13,14,15,16,17,18,19,20,21,22,23,24,25,26,27,28,29,30,31,32,33,34,35,36,37,38,39,40,41,42,43,44,45,46,47,48,49,50,51,52,53,54,55,56,57,58,59,60,61,62,63,64,65,66,67,68,69,70,71,72,73,74,75,76,77,78,79,80,81,82,83,84,85,86,87,88,89,90,91,92,93,94,95,96
position=A01,A02,A03,A04,A05,A06,A07,A08,A09,A10,A11,A12,B01,B02,B03,B04,B05,B06,B07,B08,B09,B10,B11,B12,C01,C02,C03,C04,C05,C06,C07,C08,C09,C10,C11,C12,D01,D02,D03,D04,D05,D06,D07,D08,D09,D10,D11,D12,E01,E02,E03,E04,E05,E06,E07,E08,E09,E10,E11,E12,F01,F02,F03,F04,F05,F06,F07,F08,F09,F10,F11,F12,G01,G02,G03,G04,G05,G06,G07,G08,G09,G10,G11,G12,H01,H02,H03,H04,H05,H06,H07,H08,H09,H10,H11,H12
[Runtime_State]
Instrument=Tecan_10
Start_Time_Now=3.2616662928E+9
Reads_Completed=80
Innoc_Direction=down
Wells_In_Use=111111111111111111111111111111111111111111111111111111111111111111111111111111111111111111111111
Innoc_Map=111111111111111111111111111111111111111111111111111111111111111111111111111111111111000000000000
Dilute_Map=111111111111111111111111111111111111111111111111111111111111111111111111111111111111111111111111
Save_Sample_Map=000000000000000000000000000000000000000000000000010000000100000001000000010000000100000001000000
Current_OD=0.819,0.827,0.812,0.759,0.747,0.733,0.853,0.816,0.794,0.769,0.937,0.921,0.841,0.796,0.771,0.756,0.727,0.839,0.838,0.530,0.345,0.201,0.170,0.156,0.849,0.932,0.775,0.755,0.901,0.715,0.862,0.408,0.200,0.163,0.162,0.132,0.822,0.778,0.747,0.688,0.674,0.657,0.826,0.342,0.184,0.132,0.123,0.110,0.744,0.893,0.688,0.800,0.798,0.659,0.857,0.248,0.146,0.113,0.122,0.118,0.735,0.706,0.631,0.665,0.614,0.619,0.787,0.235,0.154,0.122,0.168,0.104,0.065,0.064,0.063,0.063,0.062,0.063,0.063,0.061,0.061,0.065,0.062,0.062,0.064,0.063,0.066,0.065,0.074,0.063,0.064,0.061,0.062,0.064,0.060,0.064
Bckgrnd_OD=0.087,0.090,0.090,0.087,0.088,0.089,0.088,0.087,0.088,0.088,0.086,0.097,0.087,0.087,0.089,0.089,0.087,0.087,0.088,0.090,0.088,0.086,0.086,0.097,0.088,0.089,0.090,0.090,0.091,0.089,0.089,0.088,0.088,0.089,0.088,0.094,0.086,0.090,0.088,0.087,0.088,0.086,0.087,0.086,0.089,0.086,0.080,0.087,0.087,0.091,0.090,0.089,0.092,0.090,0.090,0.091,0.094,0.085,0.084,0.088,0.088,0.089,0.087,0.087,0.087,0.089,0.089,0.089,0.088,0.087,0.086,0.081,0.059,0.060,0.059,0.060,0.058,0.059,0.060,0.059,0.060,0.060,0.060,0.060,0.060,0.058,0.061,0.063,0.070,0.060,0.060,0.058,0.060,0.060,0.060,0.060
Mapped=111111101111110011110000111111101000110011100000111111111111111111111111111111111111111111111111
Pipet_Completed=000000000000000000000000000000000000000000000000000000000000000000000000000000000000000000000000
Innoc_Completed=0,0,0,0,0,0,0,0,0,0,0,0,0,0,0,0,0,0,0,0,0,0,0,0,0,0,0,0,0,0,0,0,0,0,0,0,0,0,0,0,0,0,0,0,0,0,0,0,0,0,0,0,0,0,0,0,0,0,0,0,0,0,0,0,0,0,0,0,0,0,0,0,0,0,0,0,0,0,0,0,0,0,0,0,0,0,0,0,0,0,0,0,0,0,0,0
Save_Completed=0,0,0,0,0,0,0,0,0,0,0,0,0,0,0,0,0,0,0,0,0,0,0,0,0,0,0,0,0,0,0,0,0,0,0,0,0,0,0,0,0,0,0,0,0,0,0,0,0,0,0,0,0,0,0,0,0,0,0,0,0,0,0,0,0,0,0,0,0,0,0,0,0,0,0,0,0,0,0,0,0,0,0,0,0,0,0,0,0,0,0,0,0,0,0,0
Pipeted_At=0,0,0,0,0,0,0,0,0,0,0,0,0,0,0,0,0,0,0,0,0,0,0,0,0,0,0,0,0,0,0,0,0,0,0,0,0,0,0,0,0,0,0,0,0,0,0,0,0,0,0,0,0,0,0,0,0,0,0,0,0,0,0,0,0,0,0,0,0,0,0,0,0,0,0,0,0,0,0,0,0,0,0,0,0,0,0,0,0,0,0,0,0,0,0,0
Pipeted_OD=0,0,0,0,0,0,0,0,0,0,0,0,0,0,0,0,0,0,0,0,0,0,0,0,0,0,0,0,0,0,0,0,0,0,0,0,0,0,0,0,0,0,0,0,0,0,0,0,0,0,0,0,0,0,0,0,0,0,0,0,0,0,0,0,0,0,0,0,0,0,0,0,0,0,0,0,0,0,0,0,0,0,0,0,0,0,0,0,0,0,0,0,0,0,0,0
Dilutes_Completed=0,0,0,0,0,0,0,0,0,0,0,0,0,0,0,0,0,0,0,0,0,0,0,0,0,0,0,0,0,0,0,0,0,0,0,0,0,0,0,0,0,0,0,0,0,0,0,0,0,0,0,0,0,0,0,0,0,0,0,0,0,0,0,0,0,0,0,0,0,0,0,0,0,0,0,0,0,0,0,0,0,0,0,0,0,0,0,0,0,0,0,0,0,0,0,0
Time_At_Innoc=0,0,0,0,0,0,0,0,0,0,0,0,0,0,0,0,0,0,0,0,0,0,0,0,0,0,0,0,0,0,0,0,0,0,0,0,0,0,0,0,0,0,0,0,0,0,0,0,0,0,0,0,0,0,0,0,0,0,0,0,0,0,0,0,0,0,0,0,0,0,0,0,0,0,0,0,0,0,0,0,0,0,0,0,0,0,0,0,0,0,0,0,0,0,0,0
Time_At_Save=0,0,0,0,0,0,0,0,0,0,0,0,0,0,0,0,0,0,0,0,0,0,0,0,0,0,0,0,0,0,0,0,0,0,0,0,0,0,0,0,0,0,0,0,0,0,0,0,0,0,0,0,0,0,0,0,0,0,0,0,0,0,0,0,0,0,0,0,0,0,0,0,0,0,0,0,0,0,0,0,0,0,0,0,0,0,0,0,0,0,0,0,0,0,0,0
Time_At_Dilute=0,0,0,0,0,0,0,0,0,0,0,0,0,0,0,0,0,0,0,0,0,0,0,0,0,0,0,0,0,0,0,0,0,0,0,0,0,0,0,0,0,0,0,0,0,0,0,0,0,0,0,0,0,0,0,0,0,0,0,0,0,0,0,0,0,0,0,0,0,0,0,0,0,0,0,0,0,0,0,0,0,0,0,0,0,0,0,0,0,0,0,0,0,0,0,0
Previous_OD=0.819,0.827,0.812,0.759,0.747,0.733,0.853,0.816,0.794,0.769,0.937,0.921,0.841,0.796,0.771,0.756,0.727,0.839,0.838,0.530,0.345,0.201,0.170,0.156,0.849,0.932,0.775,0.755,0.901,0.715,0.862,0.408,0.200,0.163,0.162,0.132,0.822,0.778,0.747,0.688,0.674,0.657,0.826,0.342,0.184,0.132,0.123,0.110,0.744,0.893,0.688,0.800,0.798,0.659,0.857,0.248,0.146,0.113,0.122,0.118,0.735,0.706,0.631,0.665,0.614,0.619,0.787,0.235,0.154,0.122,0.168,0.104,0.065,0.064,0.063,0.063,0.062,0.063,0.063,0.061,0.061,0.065,0.062,0.062,0.064,0.063,0.066,0.065,0.074,0.063,0.064,0.061,0.062,0.064,0.060,0.064
Prev_Delta_OD=0.002,0.000,0.002,0.002,0.000,0.005,0.005,0.005,0.004,0.006,0.011,0.003,0.002,0.003,0.001,0.003,0.005,0.012,0.003,0.012,0.009,0.009,0.005,0.009,0.004,0.010,0.000,0.003,0.009,0.006,0.002,0.009,0.005,0.005,0.007,0.007,0.001,0.004,0.002,0.001,0.003,0.005,0.007,0.011,0.010,0.006,0.004,0.002,0.003,0.005,0.005,0.007,0.007,0.001,0.002,0.013,0.005,0.002,0.004,0.001,0.002,0.002,0.003,0.001,0.000,0.006,0.002,0.013,0.000,0.002,0.001,0.004,0.002,0.002,0.001,0.001,0.000,0.001,0.001,0.000,0.001,0.004,0.000,0.000,0.002,0.002,0.004,0.000,0.001,0.000,0.002,0.000,0.001,0.002,0.000,0.002
Delta_From_Ref=0.000,-0.029,0.010,0.383,0.356,0.559,-1.805,-0.589,-0.004,-0.023,0.333,-0.017,-0.059,0.436,2.563,2.640,-0.005,-0.002,0.599,1.306,1.561,1.704,6.277,5.934,-0.023,-0.036,0.618,0.829,0.553,0.793,2.035,5.375,-0.008,-0.015,1.649,1.329,0.495,0.604,3.697,3.711,0.002,0.009,1.160,1.568,1.596,1.813,6.420,6.476,0.000,0.000,0.000,0.000,0.000,0.000,0.000,0.000,0.000,0.000,0.000,0.000,0.000,0.000,0.000,0.000,0.000,0.000,0.000,0.000,0.000,0.000,0.000,0.000,0.000,0.000,0.000,0.000,0.000,0.000,0.000,0.000,0.000,0.000,0.000,0.000,0.000,0.000,0.000,0.000,0.000,0.000,0.000,0.000,0.000,0.000,0.000,0.000
Sig_OD_Delta=0,0,0,0,0,0,0,0,0,0,0,0,0,0,1,1,0,0,0,1,1,1,1,1,0,0,0,0,0,0,1,1,0,0,1,1,0,0,1,1,0,0,1,1,1,1,1,1,0,0,0,0,0,0,0,0,0,0,0,0,0,0,0,0,0,0,0,0,0,0,0,0,0,0,0,0,0,0,0,0,0,0,0,0,0,0,0,0,0,0,0,0,0,0,0,0
Add_Drug_at_Start_Map=000000000000000000000000000000000000000000000000000000000000000000000000000000000000000000000000
[Analysis]
Drug_ID=A1,A2,A3,A4,A5,A6,B1,B2,B3,B4,B5,B6,C1,C2,C3,C4,C5,C6,D1,D2,D3,D4,D5,D6,E1,E2,E3,E4,E5,E6,F1,F2,F3,F4,F5,F6,G1,G2,G3,G4,G5,G6,H1,H2,H3,H4,H5,H6
Decision=no_inh,no_inh,ps2_1_1,ps2_4_1,ps2_4_1,ps2_4_1,no_inh,ps2_2_1,ps2_4_1,ps2_4_1,ps2_4_1,ps2_4_1,no_inh,ps2_1_1,ps2_4_1,ps2_4_1,ps2_4_1,ps2_4_2,ps2_1_1,ps2_4_1,ps2_4_1,ps2_4_2,ps2_4_2,ps2_4_2,ps2_4_1,ps2_4_1,ps2_4_2,ps2_4_2,ps2_4_2,other,ps2_4_1,ps2_4_2,ps2_4_2,ps2_4_2,other,other,screen,ps3_4_6,screen,screen,screen,screen,screen,screen,screen,screen,screen,screen,ps2_1_1,no_inh,no_inh,ps2_1_1,ps2_1_1,ps2_4_1,no_inh,other,other,ps3_4_6,ps3_4_6,ps3_4_6,ps2_1_1,other,ps3_4_6,ps3_4_6,ps3_4_6,screen,ps2_4_1,other,ps3_4_6,ps3_4_6,ps3_4_6,screen,ps2_4_1,other,ps3_4_6,screen,screen,screen,ps2_4_1,other,ps3_4_6,ps3_4_6,ps3_4_6,screen,ps3_4_6,ps3_4_6,screen,screen,screen,screen,screen,screen,screen,ps3_4_6,screen,screen
Plot_Min=0.100,0.100,0.100,0.100,0.100,0.100,0.100,0.100,0.100,0.100,0.100,0.100,0.100,0.100,0.100,0.100,0.100,0.100,0.100,0.100,0.100,0.100,0.100,0.100,0.100,0.100,0.100,0.100,0.100,0.100,0.100,0.100,0.100,0.100,0.100,0.100,0.100,0.100,0.100,0.100,0.100,0.100,0.100,0.100,0.100,0.100,0.100,0.100
Plot_Max=1.500,1.500,1.500,1.500,1.500,1.500,1.500,1.500,1.500,1.500,1.500,1.500,1.500,1.500,1.500,1.500,1.500,1.500,1.500,1.500,1.500,1.500,1.500,1.500,1.500,1.500,1.500,1.500,1.500,1.500,1.500,1.500,1.500,1.500,1.500,1.500,1.500,1.500,1.500,1.500,1.500,1.500,1.500,1.500,1.500,1.500,1.500,1.500
G_Plot_Min=0.1
G_Plot_Delta=0.7
Plot_On_Off=0
OD_Gen_Pt=0.460
Gens_to_OD_Pt=5.000
Avg_G=1.894,1.962,2.001,2.121,2.145,2.238,1.913,2.095,2.217,2.253,2.387,2.450,1.992,2.079,2.303,2.418,2.333,2.543,2.067,2.250,2.433,2.524,2.664,2.730,2.156,2.304,2.474,2.553,2.624,2.816,2.282,2.487,2.722,2.761,2.900,3.054,0.000,26.133,0.000,0.000,0.000,0.000,0.000,0.000,0.000,0.000,0.000,0.000,1.760,1.855,1.931,1.953,2.049,2.128,1.987,3.941,4.639,6.238,7.116,8.561,2.069,4.329,6.271,7.535,7.553,0.000,2.196,4.651,6.784,9.619,9.943,0.000,2.300,5.534,8.949,0.000,0.000,0.000,2.259,5.697,7.769,10.339,7.137,0.000,28.044,30.622,0.000,0.000,0.000,0.000,0.000,0.000,0.000,29.239,0.000,0.000
Max_Slope=2.076,2.512,2.503,2.742,2.832,2.667,2.380,2.672,2.771,2.678,2.395,2.048,2.298,2.548,2.631,2.181,2.176,2.238,2.457,2.604,2.373,2.481,2.300,2.225,2.857,2.267,2.550,2.384,2.283,2.162,2.775,2.387,2.302,2.190,2.329,2.158,53.741,55.862,62.897,49.655,61.087,75.142,48.799,48.799,48.520,63.366,49.655,91.302,1.978,2.317,2.418,2.664,2.351,2.541,1.981,5.228,6.831,12.027,15.551,19.839,1.936,7.156,15.931,15.382,13.083,14.746,2.076,7.928,13.943,20.710,6.368,28.023,1.758,8.882,18.580,26.046,9.798,17.690,2.080,10.914,21.661,13.273,10.900,20.659,50.845,63.366,50.845,39.864,47.436,46.912,51.775,71.958,58.559,73.835,46.399,75.142
Fit_Model=all
Fit_Const_OD_Base=0.000
Fit_Const_N0=0.01800
Fit_Const_T0=0.000
G_Fit_Min=0.100
G_Fit_Delta=0.400
Fit_On_Off=0.000,0.000,0.000,0.000,0.000,0.000,0.000,0.000,0.000,0.000,0.000,0.000,0.000,0.000,0.000,0.000,0.000,0.000,0.000,0.000,0.000,0.000,0.000,0.000,0.000,0.000,0.000,0.000,0.000,0.000,0.000,0.000,0.000,0.000,0.000,0.000,0.000,0.000,0.000,0.000,0.000,0.000,0.000,0.000,0.000,0.000,0.000,0.000,0.000,0.000,0.000,0.000,0.000,0.000,0.000,0.000,0.000,0.000,0.000,0.000,0.000,0.000,0.000,0.000,0.000,0.000,0.000,0.000,0.000,0.000,0.000,0.000,0.000,0.000,0.000,0.000,0.000,0.000,0.000,0.000,0.000,0.000,0.000,0.000,0.000,0.000,0.000,0.000,0.000,0.000,0.000,0.000,0.000,0.000,0.000,0.000
Fit_Min=0.037,0.040,0.040,0.037,0.038,0.039,0.037,0.037,0.039,0.039,0.037,0.037,0.038,0.039,0.040,0.040,0.041,0.039,0.036,0.040,0.038,0.037,0.038,0.036,0.037,0.041,0.040,0.039,0.042,0.040,0.038,0.039,0.037,0.037,0.037,0.039,0.009,0.010,0.009,0.010,0.008,0.009,0.010,0.008,0.011,0.013,0.020,0.010,0.000,0.000,0.000,0.000,0.000,0.000,0.000,0.000,0.000,0.000,0.000,0.000,0.000,0.000,0.000,0.000,0.000,0.000,0.000,0.000,0.000,0.000,0.000,0.000,0.000,0.000,0.000,0.000,0.000,0.000,0.000,0.000,0.000,0.000,0.000,0.000,0.000,0.000,0.000,0.000,0.000,0.000,0.000,0.000,0.000,0.000,0.000,0.000
Fit_Delta=0.462,0.377,0.415,0.353,0.337,0.393,0.377,0.392,0.409,0.416,0.454,0.406,0.526,0.307,0.444,0.465,0.492,0.412,0.437,0.418,0.456,0.460,0.398,0.347,0.364,0.474,0.458,0.406,0.428,0.352,0.373,0.454,0.390,0.355,0.311,0.285,0.526,0.006,0.444,0.465,0.492,0.412,0.437,0.418,0.456,0.460,0.398,0.347,0.445,0.416,0.372,0.359,0.414,0.462,0.505,0.174,0.188,0.041,0.054,0.033,0.474,0.138,0.050,0.042,0.045,0.412,0.217,0.194,0.083,0.033,0.039,0.347,0.230,0.108,0.040,0.359,0.414,0.462,0.216,0.098,0.040,0.031,0.035,0.033,0.004,0.006,0.050,0.042,0.045,0.412,0.217,0.194,0.083,0.006,0.039,0.347
Fit_Offset=0.076,0.075,0.077,0.072,0.072,0.069,0.075,0.073,0.074,0.070,0.067,0.071,0.072,0.074,0.072,0.070,0.069,0.062,0.074,0.071,0.072,0.062,0.063,0.058,0.072,0.066,0.060,0.060,0.055,0.045,0.071,0.062,0.054,0.051,0.047,0.041,0.000,0.064,0.000,0.000,0.000,0.000,0.000,0.000,0.000,0.000,0.000,0.000,0.078,0.074,0.074,0.076,0.070,0.074,0.084,0.053,0.075,0.104,0.104,0.113,0.089,-0.056,-0.002,0.106,0.108,0.000,0.080,0.040,-41.277,0.482,0.104,0.000,0.082,-9.786,0.048,0.000,0.000,0.000,0.083,-17.123,-1.598,0.103,0.027,0.000,0.046,0.062,0.000,0.000,0.000,0.000,0.000,0.000,0.000,0.064,0.000,0.000
Fit_N0=0.010,0.014,0.010,0.014,0.014,0.015,0.009,0.013,0.013,0.014,0.015,0.014,0.016,0.014,0.015,0.015,0.016,0.018,0.015,0.014,0.013,0.017,0.016,0.014,0.013,0.018,0.019,0.017,0.021,0.024,0.013,0.017,0.016,0.021,0.023,0.017,0.000,0.000,0.000,0.000,0.000,0.000,0.000,0.000,0.000,0.000,0.000,0.000,0.011,0.013,0.011,0.012,0.014,0.016,0.008,0.018,0.027,0.000,0.000,0.000,0.008,0.053,0.088,-0.000,-0.000,0.000,0.010,0.015,41.454,-0.217,-0.001,0.000,0.010,10.085,0.030,0.000,0.000,0.000,0.009,17.240,0.629,-0.000,0.037,0.000,0.013,0.001,0.000,0.000,0.000,0.000,0.000,0.000,0.000,0.000,0.000,0.000
Fit_T0=0.924,1.118,0.178,0.563,0.479,0.230,0.479,0.689,0.636,0.295,-0.043,0.167,1.000,0.567,0.191,0.023,-0.168,-0.802,1.420,0.278,0.246,-0.629,-0.715,-2.836,0.602,-0.442,-0.860,-1.306,-1.904,-2.854,0.533,-0.576,-2.747,-2.062,-2.582,-7.050,0.000,4.719,0.000,0.000,0.000,0.000,0.000,0.000,0.000,0.000,0.000,0.000,1.047,1.119,0.789,0.802,0.672,0.096,1.438,-3.889,3.309,-52.114,8.987,10.944,1.590,-19.676,-7.211,-77.877,8.927,0.000,1.207,-13.803,29.575,-1406.751,6.111,0.000,0.697,51.387,142.075,0.000,0.000,0.000,1.202,5.858,-974.652,3.836,-817.399,0.000,0.037,4.660,0.000,0.000,0.000,0.000,0.000,0.000,0.000,6.192,0.000,0.000
Fit_G=1.550,1.682,1.760,1.920,1.978,2.180,1.572,1.859,1.985,2.166,2.427,2.423,1.836,1.912,2.251,2.408,2.438,2.948,1.779,2.175,2.330,2.770,2.980,3.416,1.934,2.547,2.842,2.995,3.437,4.276,2.078,2.727,3.492,3.787,4.377,5.383,0.000,1.596,0.000,0.000,0.000,0.000,0.000,0.000,0.000,0.000,0.000,0.000,1.421,1.549,1.614,1.633,1.880,2.156,1.451,4.658,5.688,1786.524,0.707,0.455,1.503,14.171,41.017,21.873,-1.514,0.000,1.889,8.503,10144.916,1743.132,1.842,0.000,2.198,1728.665,-139.187,0.000,0.000,0.000,1.926,2655.263,681.550,1.693,887.097,0.000,5.575,2.156,0.000,0.000,0.000,0.000,0.000,0.000,0.000,1.335,0.000,0.000
Fit_Error=22.145,26.356,30.753,11.254,12.381,21.970,14.208,19.198,12.490,17.887,22.384,19.320,53.957,7.343,22.171,33.926,46.030,26.355,17.078,24.117,24.225,26.727,27.931,24.683,7.048,39.247,53.680,24.382,27.640,29.610,10.444,34.568,33.716,23.055,20.984,25.739,0.000,0.082,0.000,0.000,0.000,0.000,0.000,0.000,0.000,0.000,0.000,0.000,22.384,15.559,18.625,7.716,22.988,44.468,19.464,1.613,43.283,4.661,6.279,2.313,35.015,1.264,4.564,7.173,4.552,0.000,1.884,18.415,8.069,3.335,2.297,0.000,2.731,9.346,5.332,0.000,0.000,0.000,1.911,5.866,2.549,2.333,3.548,0.000,0.181,0.178,0.000,0.000,0.000,0.000,0.000,0.000,0.000,0.030,0.000,0.000
Fit_CV=188.000,149.000,185.000,116.000,152.000,186.000,149.000,111.000,178.000,155.000,204.000,186.000,205.000,138.000,168.000,173.000,148.000,266.000,236.000,140.000,207.000,204.000,256.000,242.000,166.000,181.000,209.000,178.000,271.000,262.000,144.000,253.000,225.000,320.000,261.000,296.000,0.000,31.000,0.000,0.000,0.000,0.000,0.000,0.000,0.000,0.000,0.000,0.000,73.000,151.000,134.000,155.000,151.000,136.000,147.000,208.000,308.000,287.000,391.000,665.000,98.000,253.000,303.000,306.000,336.000,0.000,148.000,465.000,553.000,364.000,279.000,0.000,107.000,624.000,379.000,0.000,0.000,0.000,114.000,450.000,903.000,453.000,302.000,0.000,7.000,33.000,0.000,0.000,0.000,0.000,0.000,0.000,0.000,87.000,0.000,0.000
Time_to_20_Gens=0,0,0,0,0,0,0,0,0,0,0,0,0,0,0,0,0,0,0,0,0,0,0,0,0,0,0,0,0,0,0,0,0,0,0,0,0,0,0,0,0,0,0,0,0,0,0,0
Time_to_each_5_Gens=0,0,0,0,0,0,0,0,0,0,0,0,0,0,0,0,0,0,0,0,0,0,0,0,0,0,0,0,0,0,0,0,0,0,0,0,0,0,0,0,0,0,0,0,0,0,0,0
Time_to_each_n_Gens=9.472,9.809,10.004,10.603,10.725,11.189,9.565,10.476,11.087,11.266,11.936,12.249,9.960,10.394,11.513,12.088,11.666,12.716,10.335,11.252,12.167,12.618,13.320,13.651,10.779,11.521,12.369,12.767,13.122,14.082,11.411,12.437,13.612,13.805,14.499,15.268,0.000,9.732,0.000,0.000,0.000,0.000,0.000,0.000,0.000,0.000,0.000,0.000,8.802,9.276,9.653,9.763,10.246,10.639,9.934,19.582,19.605,19.614,19.614,19.609,10.346,19.594,19.608,19.608,19.611,0.000,10.982,19.612,19.613,19.615,19.616,0.000,11.499,19.612,19.607,0.000,0.000,0.000,11.293,19.613,19.309,18.522,19.603,0.000,7.983,8.598,0.000,0.000,0.000,0.000,0.000,0.000,0.000,9.121,0.000,0.000
Min_Pt_OD=0,0,0,0,0,0,0,0,0,0,0,0,0,0,0,0,0,0,0,0,0,0,0,0,0,0,0,0,0,0,0,0,0,0,0,0,0,0,0,0,0,0,0,0,0,0,0,0
Min_Pt_t=0,0,0,0,0,0,0,0,0,0,0,0,0,0,0,0,0,0,0,0,0,0,0,0,0,0,0,0,0,0,0,0,0,0,0,0,0,0,0,0,0,0,0,0,0,0,0,0
TO_OD=0,0,0,0,0,0,0,0,0,0,0,0,0,0,0,0,0,0,0,0,0,0,0,0,0,0,0,0,0,0,0,0,0,0,0,0,0,0,0,0,0,0,0,0,0,0,0,0
Ref_ID=A01
Multi_Refs=single_ref
test=A01,A02,A03,A04,A05,A06,A07,A08,A09,A10,A11,A12,B01,B02,B03,B04,B05,B06,B07,B08,B09,B10,B11,B12,C01,C02,C03,C04,C05,C06,C07,C08,C09,C10,C11,C12,D01,D02,D03,D04,D05,D06,D07,D08,D09,D10,D11,D12,E01,E02,E03,E04,E05,E06,E07,E08,E09,E10,E11,E12,F01,F02,F03,F04,F05,F06,F07,F08,F09,F10,F11,F12,G01,G02,G03,G04,G05,G06,G07,G08,G09,G10,G11,G12,H01,H02,H03,H04,H05,H06,H07,H08,H09,H10,H11,H12
Start_Time_Now=3.2616662931E+9
Start_Date="5/10/2007+2:24 PM"
pv_to_plate_order=no
gen_time_cutoff=0.000
Drug_Name=ud?:;-ud+0,ud?:;-ud+0,ud?:;-ud+0,ud?:;-ud+0,ud?:;-ud+0,ud?:;-ud+0,ud?:;-ud+0,ud?:;-ud+0,ud?:;-ud+0,ud?:;-ud+0,ud?:;-ud+0,ud?:;-ud+0,ud?:;-ud+0,ud?:;-ud+0,ud?:;-ud+0,ud?:;-ud+0,ud?:;-ud+0,ud?:;-ud+0,ud?:;-ud+0,ud?:;-ud+0,ud?:;-ud+0,ud?:;-ud+0,ud?:;-ud+0,ud?:;-ud+0,ud?:;-ud+0,ud?:;-ud+0,ud?:;-ud+0,ud?:;-ud+0,ud?:;-ud+0,ud?:;-ud+0,ud?:;-ud+0,ud?:;-ud+0,ud?:;-ud+0,ud?:;-ud+0,ud?:;-ud+0,ud?:;-ud+0,ud?:;-ud+0,ud?:;-ud+0,ud?:;-ud+0,ud?:;-ud+0,ud?:;-ud+0,ud?:;-ud+0,ud?:;-ud+0,ud?:;-ud+0,ud?:;-ud+0,ud?:;-ud+0,ud?:;-ud+0,ud?:;-ud+0,ud?:;-ud+0,ud?:;-ud+0,ud?:;-ud+0,ud?:;-ud+0,ud?:;-ud+0,ud?:;-ud+0,ud?:;-ud+0,ud?:;-ud+0,ud?:;-ud+0,ud?:;-ud+0,ud?:;-ud+0,ud?:;-ud+0,ud?:;-ud+0,ud?:;-ud+0,ud?:;-ud+0,ud?:;-ud+0,ud?:;-ud+0,ud?:;-ud+0,ud?:;-ud+0,ud?:;-ud+0,ud?:;-ud+0,ud?:;-ud+0,ud?:;-ud+0,ud?:;-ud+0,ud?:;-ud+0,ud?:;-ud+0,ud?:;-ud+0,ud?:;-ud+0,ud?:;-ud+0,ud?:;-ud+0,ud?:;-ud+0,ud?:;-ud+0,ud?:;-ud+0,ud?:;-ud+0,ud?:;-ud+0,ud?:;-ud+0,ud?:;-ud+0,ud?:;-ud+0,ud?:;-ud+0,ud?:;-ud+0,ud?:;-ud+0,ud?:;-ud+0,ud?:;-ud+0,ud?:;-ud+0,ud?:;-ud+0,ud?:;-ud+0,ud?:;-ud+0,ud?:;-ud+0
Drug_Well_Pos=A01,A02,A03,A04,A05,A06,B01,B02,B03,B04,B05,B06,C01,C02,C03,C04,C05,C06,D01,D02,D03,D04,D05,D06,E01,E02,E03,E04,E05,E06,F01,F02,F03,F04,F05,F06,G01,G02,G03,G04,G05,G06,H01,H02,H03,H04,H05,H06,A07,A08,A09,A10,A11,A12,B07,B08,B09,B10,B11,B12,C07,C08,C09,C10,C11,C12,D07,D08,D09,D10,D11,D12,E07,E08,E09,E10,E11,E12,F07,F08,F09,F10,F11,F12,G07,G08,G09,G10,G11,G12,H07,H08,H09,H10,H11,H12
Avg_G_tcut=1.894,1.962,2.001,2.121,2.145,2.238,1.913,2.095,2.217,2.253,2.387,2.450,1.992,2.079,2.303,2.418,2.333,2.543,2.067,2.250,2.433,2.524,2.664,2.730,2.156,2.304,2.474,2.553,2.624,2.816,2.282,2.487,2.722,2.761,2.900,3.054,0.000,26.133,0.000,0.000,0.000,0.000,0.000,0.000,0.000,0.000,0.000,0.000,1.760,1.855,1.931,1.953,2.049,2.128,1.987,3.941,4.639,6.238,7.116,8.561,2.069,4.329,6.271,7.535,7.553,0.000,2.196,4.651,6.784,9.619,9.943,0.000,2.300,5.534,8.949,0.000,0.000,0.000,2.259,5.697,7.769,10.339,7.137,0.000,28.044,30.622,0.000,0.000,0.000,0.000,0.000,0.000,0.000,29.239,0.000,0.000
t0_from_interval=1.285,0.996,0.841,0.516,0.420,0.297,1.096,0.748,0.862,0.446,0.223,0.223,0.849,0.436,0.203,0.201,-0.266,-0.811,1.037,0.511,0.409,-0.409,-0.102,-0.669,0.725,-0.488,-0.472,-0.522,-1.260,-1.330,0.887,-0.322,-1.038,-1.174,-1.036,-1.417,0.000,0.000,0.000,0.000,0.000,0.000,0.000,0.000,0.000,0.000,0.000,0.000,1.302,1.096,1.005,0.942,0.749,0.169,1.980,-3.428,-5.302,3.736,3.396,1.235,1.528,-5.048,-4.458,3.456,2.636,0.000,1.968,-5.788,-5.216,1.053,-2.203,0.000,1.658,-3.400,1.898,0.000,0.000,0.000,1.959,-3.369,-7.331,-1.527,2.416,0.000,0.000,0.000,0.000,0.000,0.000,0.000,0.000,0.000,0.000,0.000,0.000,0.000
Sum_Delta_Ref=0.000,1.326,2.049,4.857,5.682,7.409,0.135,3.663,6.091,6.708,8.973,8.950,1.092,2.621,6.873,8.657,6.131,10.985,2.877,6.280,9.372,10.969,13.152,14.410,5.785,5.882,10.182,10.625,11.115,15.159,7.575,10.185,14.321,14.285,16.764,18.196,-1.000,32.758,-1.000,-1.000,-1.000,-1.000,-1.000,-1.000,-1.000,-1.000,-1.000,-1.000,2.138,0.185,1.705,2.502,2.844,4.126,1.348,20.612,27.627,30.555,31.048,31.471,2.262,24.472,29.989,31.159,31.177,-1.000,5.346,27.111,30.298,31.587,31.396,-1.000,6.326,29.347,31.497,-1.000,-1.000,-1.000,6.683,29.199,30.658,31.651,30.976,-1.000,32.783,32.758,-1.000,-1.000,-1.000,-1.000,-1.000,-1.000,-1.000,32.773,-1.000,-1.000
Gens_at_time_G=5.000,5.000,5.000,5.000,5.000,5.000,5.000,5.000,5.000,5.000,5.000,5.000,5.000,5.000,5.000,5.000,5.000,5.000,5.000,5.000,5.000,5.000,5.000,5.000,5.000,5.000,5.000,5.000,5.000,5.000,5.000,5.000,5.000,5.000,5.000,5.000,0.000,0.372,0.000,0.000,0.000,0.000,0.000,0.000,0.000,0.000,0.000,0.000,5.000,5.000,5.000,5.000,5.000,5.000,5.000,4.969,4.226,3.144,2.756,2.291,5.000,4.526,3.127,2.602,2.597,0.000,5.000,4.216,2.891,2.039,1.973,0.000,5.000,3.544,2.191,0.000,0.000,0.000,5.000,3.443,2.485,1.791,2.747,0.000,0.285,0.281,0.000,0.000,0.000,0.000,0.000,0.000,0.000,0.312,0.000,0.000
G_Int_tcut=1.637,1.763,1.832,2.017,2.061,2.178,1.694,1.946,2.045,2.164,2.343,2.405,1.822,1.992,2.262,2.377,2.386,2.705,1.859,2.148,2.352,2.605,2.684,2.864,2.011,2.402,2.568,2.658,2.876,3.082,2.105,2.552,2.930,2.996,3.107,3.337,0.000,26.133,0.000,0.000,0.000,0.000,0.000,0.000,0.000,0.000,0.000,0.000,1.500,1.636,1.730,1.764,1.900,2.094,1.591,4.631,5.893,5.050,5.884,8.022,1.764,5.444,7.697,6.207,6.538,0.000,1.803,6.024,8.589,9.103,11.060,0.000,1.968,6.493,8.082,0.000,0.000,0.000,1.867,6.676,10.718,11.191,6.258,0.000,28.044,30.622,0.000,0.000,0.000,0.000,0.000,0.000,0.000,29.239,0.000,0.000
Sum_Del_12=0.000,0.760,1.123,2.311,2.508,3.357,0.157,2.223,3.396,3.535,4.427,5.068,1.068,2.030,3.843,4.639,3.951,5.163,2.030,3.561,4.897,4.979,5.874,6.184,2.718,3.575,4.581,5.266,5.314,6.311,3.868,4.807,5.919,6.059,6.695,7.041,9.336,9.359,9.333,9.337,9.316,9.309,9.374,9.275,9.342,9.429,9.369,9.377,1.836,0.555,0.419,0.690,1.729,2.324,1.419,7.147,8.019,8.412,8.506,8.660,2.382,7.434,8.184,8.390,8.466,8.403,4.061,7.843,8.308,8.576,8.390,8.746,5.046,8.117,8.490,8.306,8.542,8.217,4.599,8.006,8.451,8.685,8.594,8.720,9.381,9.354,9.378,9.378,9.361,9.377,9.375,9.313,9.341,9.362,9.395,9.348
Sum_Del_20=0.000,1.293,1.994,4.722,5.525,7.208,0.133,3.569,5.938,6.533,8.740,8.769,1.070,2.569,6.706,8.443,6.011,10.703,2.814,6.127,9.143,10.678,12.810,14.039,5.623,5.764,9.909,10.392,10.869,14.770,7.376,9.917,13.935,13.918,16.322,17.723,31.703,31.744,31.696,31.699,31.673,31.660,31.770,31.610,31.721,31.842,31.720,31.754,2.099,0.191,1.646,2.420,2.786,4.043,1.323,20.045,26.832,29.631,30.101,30.502,2.220,23.770,29.078,30.206,30.223,30.477,5.234,26.324,29.370,30.611,30.426,31.042,6.206,28.466,30.527,30.503,30.650,30.407,6.526,28.316,29.714,30.671,30.035,31.059,31.769,31.745,31.768,31.773,31.745,31.766,31.755,31.656,31.709,31.758,31.793,31.711
Sum_Del_24=0.000,1.293,1.994,4.722,5.525,7.208,0.133,3.569,5.938,6.533,8.740,8.769,1.070,2.569,6.706,8.443,6.011,10.703,2.814,6.127,9.143,10.678,12.810,14.039,5.623,5.764,9.909,10.392,10.869,14.770,7.376,9.917,13.935,13.918,16.322,17.723,31.703,31.744,31.696,31.699,31.673,31.660,31.770,31.610,31.721,31.842,31.720,31.754,2.099,0.191,1.646,2.420,2.786,4.043,1.323,20.045,26.832,29.631,30.101,30.502,2.220,23.770,29.078,30.206,30.223,30.477,5.234,26.324,29.370,30.611,30.426,31.042,6.206,28.466,30.527,30.503,30.650,30.407,6.526,28.316,29.714,30.671,30.035,31.059,31.769,31.745,31.768,31.773,31.745,31.766,31.755,31.656,31.709,31.758,31.793,31.711
Sum_12=9.533,8.773,8.411,7.222,7.025,6.177,9.377,7.310,6.137,5.998,5.106,4.465,8.465,7.503,5.690,4.894,5.582,4.370,7.503,5.972,4.636,4.554,3.659,3.350,6.815,5.958,4.952,4.267,4.219,3.222,5.665,4.726,3.614,3.474,2.838,2.492,0.197,0.174,0.201,0.197,0.217,0.224,0.159,0.258,0.191,0.104,0.164,0.156,11.369,10.088,9.114,8.843,7.804,7.209,8.114,2.386,1.514,1.121,1.027,0.873,7.151,2.099,1.349,1.143,1.067,1.130,5.473,1.691,1.225,0.957,1.144,0.787,4.488,1.416,1.043,1.227,0.991,1.317,4.934,1.528,1.082,0.848,0.939,0.813,0.152,0.179,0.156,0.155,0.172,0.156,0.158,0.220,0.192,0.171,0.138,0.185
Sum_20=32.026,30.733,30.032,27.304,26.501,24.818,32.159,28.457,26.088,25.492,23.285,23.257,30.956,29.457,25.320,23.582,26.015,21.323,29.212,25.899,22.883,21.348,19.215,17.987,26.402,26.261,22.117,21.634,21.156,17.256,24.650,22.109,18.091,18.107,15.704,14.303,0.323,0.282,0.329,0.327,0.352,0.366,0.256,0.415,0.305,0.184,0.305,0.272,34.125,32.217,30.380,29.606,29.240,27.983,30.703,11.981,5.194,2.394,1.925,1.524,29.806,8.256,2.948,1.820,1.803,1.549,26.792,5.702,2.656,1.414,1.600,0.984,25.820,3.560,1.499,1.523,1.376,1.619,25.499,3.710,2.312,1.355,1.991,0.967,0.257,0.281,0.258,0.253,0.281,0.260,0.271,0.370,0.317,0.268,0.233,0.315
Sum_24=32.026,30.733,30.032,27.304,26.501,24.818,32.159,28.457,26.088,25.492,23.285,23.257,30.956,29.457,25.320,23.582,26.015,21.323,29.212,25.899,22.883,21.348,19.215,17.987,26.402,26.261,22.117,21.634,21.156,17.256,24.650,22.109,18.091,18.107,15.704,14.303,0.323,0.282,0.329,0.327,0.352,0.366,0.256,0.415,0.305,0.184,0.305,0.272,34.125,32.217,30.380,29.606,29.240,27.983,30.703,11.981,5.194,2.394,1.925,1.524,29.806,8.256,2.948,1.820,1.803,1.549,26.792,5.702,2.656,1.414,1.600,0.984,25.820,3.560,1.499,1.523,1.376,1.619,25.499,3.710,2.312,1.355,1.991,0.967,0.257,0.281,0.258,0.253,0.281,0.260,0.271,0.370,0.317,0.268,0.233,0.315
G_by_Interval=1.637,1.763,1.832,2.017,2.061,2.178,1.694,1.946,2.045,2.164,2.343,2.405,1.822,1.992,2.262,2.377,2.386,2.705,1.859,2.148,2.352,2.605,2.684,2.864,2.011,2.402,2.568,2.658,2.876,3.082,2.105,2.552,2.930,2.996,3.107,3.337,0.000,26.133,0.000,0.000,0.000,0.000,0.000,0.000,0.000,0.000,0.000,0.000,1.500,1.636,1.730,1.764,1.900,2.094,1.591,4.631,5.893,5.050,5.884,8.022,1.764,5.444,7.697,6.207,6.538,0.000,1.803,6.024,8.589,9.103,11.060,0.000,1.968,6.493,8.082,0.000,0.000,0.000,1.867,6.676,10.718,11.191,6.258,0.000,28.044,30.622,0.000,0.000,0.000,0.000,0.000,0.000,0.000,29.239,0.000,0.000
Avg_G_t8=1.894,1.962,2.001,2.121,2.145,2.238,1.913,2.095,2.217,2.253,2.387,2.450,1.992,2.079,2.303,2.418,2.333,2.543,2.067,2.250,2.433,2.524,2.664,2.730,2.156,2.304,2.474,2.553,2.624,2.816,2.282,2.487,2.722,2.761,2.900,3.054,0.000,26.133,0.000,0.000,0.000,0.000,0.000,0.000,0.000,0.000,0.000,0.000,1.760,1.855,1.931,1.953,2.049,2.128,1.987,3.941,4.639,6.238,7.116,8.561,2.069,4.329,6.271,7.535,7.553,0.000,2.196,4.651,6.784,9.619,9.943,0.000,2.300,5.534,8.949,0.000,0.000,0.000,2.259,5.697,7.769,10.339,7.137,0.000,28.044,30.622,0.000,0.000,0.000,0.000,0.000,0.000,0.000,29.239,0.000,0.000
G_int_t8=1.637,1.763,1.832,2.017,2.061,2.178,1.694,1.946,2.045,2.164,2.343,2.405,1.822,1.992,2.262,2.377,2.386,2.705,1.859,2.148,2.352,2.605,2.684,2.864,2.011,2.402,2.568,2.658,2.876,3.082,2.105,2.552,2.930,2.996,3.107,3.337,0.000,26.133,0.000,0.000,0.000,0.000,0.000,0.000,0.000,0.000,0.000,0.000,1.500,1.636,1.730,1.764,1.900,2.094,1.591,4.631,5.893,5.050,5.884,8.022,1.764,5.444,7.697,6.207,6.538,0.000,1.803,6.024,8.589,9.103,11.060,0.000,1.968,6.493,8.082,0.000,0.000,0.000,1.867,6.676,10.718,11.191,6.258,0.000,28.044,30.622,0.000,0.000,0.000,0.000,0.000,0.000,0.000,29.239,0.000,0.000
Avg_G_t12=1.894,1.962,2.001,2.121,2.145,2.238,1.913,2.095,2.217,2.253,2.387,2.450,1.992,2.079,2.303,2.418,2.333,2.543,2.067,2.250,2.433,2.524,2.664,2.730,2.156,2.304,2.474,2.553,2.624,2.816,2.282,2.487,2.722,2.761,2.900,3.054,0.000,26.133,0.000,0.000,0.000,0.000,0.000,0.000,0.000,0.000,0.000,0.000,1.760,1.855,1.931,1.953,2.049,2.128,1.987,3.941,4.639,6.238,7.116,8.561,2.069,4.329,6.271,7.535,7.553,0.000,2.196,4.651,6.784,9.619,9.943,0.000,2.300,5.534,8.949,0.000,0.000,0.000,2.259,5.697,7.769,10.339,7.137,0.000,28.044,30.622,0.000,0.000,0.000,0.000,0.000,0.000,0.000,29.239,0.000,0.000
G_int_t12=1.637,1.763,1.832,2.017,2.061,2.178,1.694,1.946,2.045,2.164,2.343,2.405,1.822,1.992,2.262,2.377,2.386,2.705,1.859,2.148,2.352,2.605,2.684,2.864,2.011,2.402,2.568,2.658,2.876,3.082,2.105,2.552,2.930,2.996,3.107,3.337,0.000,26.133,0.000,0.000,0.000,0.000,0.000,0.000,0.000,0.000,0.000,0.000,1.500,1.636,1.730,1.764,1.900,2.094,1.591,4.631,5.893,5.050,5.884,8.022,1.764,5.444,7.697,6.207,6.538,0.000,1.803,6.024,8.589,9.103,11.060,0.000,1.968,6.493,8.082,0.000,0.000,0.000,1.867,6.676,10.718,11.191,6.258,0.000,28.044,30.622,0.000,0.000,0.000,0.000,0.000,0.000,0.000,29.239,0.000,0.000
Avg_G_inflex=1.909,1.970,2.011,2.113,2.138,2.251,1.921,2.101,2.226,2.266,2.405,2.488,1.994,2.091,2.320,2.426,2.333,2.578,2.085,2.264,2.450,2.539,2.700,2.817,2.148,2.306,2.489,2.586,2.652,2.915,2.288,2.505,2.772,2.848,3.029,3.222,0.000,2.251,0.000,0.000,0.000,0.000,0.000,0.000,0.000,0.000,0.000,0.000,1.781,1.866,1.930,1.948,2.066,2.139,1.987,3.326,4.783,6.499,8.053,7.113,2.078,3.979,5.621,6.684,8.906,0.000,2.424,4.718,6.994,10.951,23.667,0.000,2.559,5.973,7.452,0.000,0.000,0.000,2.486,6.114,6.435,13.118,14.366,0.000,3.274,14.330,0.000,0.000,0.000,0.000,0.000,0.000,0.000,2.424,0.000,0.000
G_int_inflex=1.662,1.758,1.831,1.991,2.036,2.198,1.670,1.944,2.050,2.182,2.372,2.444,1.806,1.964,2.291,2.391,2.386,2.773,1.864,2.164,2.380,2.607,2.748,2.998,1.980,2.386,2.594,2.720,2.917,3.294,2.096,2.580,3.032,3.179,3.387,3.726,0.000,2.251,0.000,0.000,0.000,0.000,0.000,0.000,0.000,0.000,0.000,0.000,1.506,1.644,1.701,1.733,1.908,2.112,1.591,3.308,5.307,2.626,7.041,3.697,1.727,4.353,8.200,2.404,8.648,0.000,2.148,5.232,9.081,10.951,23.667,0.000,2.323,7.295,3.040,0.000,0.000,0.000,2.218,7.542,12.380,13.118,14.366,0.000,3.274,14.330,0.000,0.000,0.000,0.000,0.000,0.000,0.000,2.424,0.000,0.000
G_by_Interval_g4=1.680,1.670,1.797,1.976,1.977,2.039,1.690,1.902,1.995,2.049,2.272,2.294,1.804,1.934,2.135,2.239,2.200,2.479,1.862,2.034,2.228,2.440,2.527,2.615,1.964,2.247,2.332,2.455,2.601,2.795,2.048,2.337,2.679,2.754,2.871,3.031,0.000,26.133,0.000,0.000,0.000,0.000,0.000,0.000,0.000,0.000,0.000,0.000,1.528,1.627,1.656,1.743,1.856,1.948,1.744,4.110,5.047,5.050,5.884,8.022,1.959,4.747,7.697,6.207,6.538,0.000,1.936,5.086,8.589,9.103,11.060,0.000,2.179,6.493,8.082,0.000,0.000,0.000,2.020,6.676,10.718,11.191,6.258,0.000,28.044,30.622,0.000,0.000,0.000,0.000,0.000,0.000,0.000,29.239,0.000,0.000
G_int_t8_g4=1.680,1.670,1.797,1.976,1.977,2.039,1.690,1.902,1.995,2.049,2.272,2.294,1.804,1.934,2.135,2.239,2.200,2.479,1.862,2.034,2.228,2.440,2.527,2.615,1.964,2.247,2.332,2.455,2.601,2.795,2.048,2.337,2.679,2.754,2.871,3.031,0.000,26.133,0.000,0.000,0.000,0.000,0.000,0.000,0.000,0.000,0.000,0.000,1.528,1.627,1.656,1.743,1.856,1.948,1.744,4.110,5.047,5.050,5.884,8.022,1.959,4.747,7.697,6.207,6.538,0.000,1.936,5.086,8.589,9.103,11.060,0.000,2.179,6.493,8.082,0.000,0.000,0.000,2.020,6.676,10.718,11.191,6.258,0.000,28.044,30.622,0.000,0.000,0.000,0.000,0.000,0.000,0.000,29.239,0.000,0.000
G_int_t12_g4=1.680,1.670,1.797,1.976,1.977,2.039,1.690,1.902,1.995,2.049,2.272,2.294,1.804,1.934,2.135,2.239,2.200,2.479,1.862,2.034,2.228,2.440,2.527,2.615,1.964,2.247,2.332,2.455,2.601,2.795,2.048,2.337,2.679,2.754,2.871,3.031,0.000,26.133,0.000,0.000,0.000,0.000,0.000,0.000,0.000,0.000,0.000,0.000,1.528,1.627,1.656,1.743,1.856,1.948,1.744,4.110,5.047,5.050,5.884,8.022,1.959,4.747,7.697,6.207,6.538,0.000,1.936,5.086,8.589,9.103,11.060,0.000,2.179,6.493,8.082,0.000,0.000,0.000,2.020,6.676,10.718,11.191,6.258,0.000,28.044,30.622,0.000,0.000,0.000,0.000,0.000,0.000,0.000,29.239,0.000,0.000
G_int_inflex_g4=1.699,1.660,1.787,1.953,1.949,2.046,1.662,1.899,1.997,2.059,2.294,2.302,1.779,1.839,2.155,2.249,2.200,2.520,1.818,2.040,2.249,2.433,2.566,2.686,1.938,2.205,2.351,2.492,2.621,2.918,2.038,2.356,2.739,2.864,3.032,3.238,0.000,2.251,0.000,0.000,0.000,0.000,0.000,0.000,0.000,0.000,0.000,0.000,1.489,1.632,1.625,1.718,1.848,1.961,1.744,3.308,5.307,2.626,7.041,3.697,1.914,4.353,8.200,2.404,8.648,0.000,2.148,5.232,9.081,10.951,23.667,0.000,2.484,7.295,3.040,0.000,0.000,0.000,2.218,7.542,12.380,13.118,14.366,0.000,3.274,14.330,0.000,0.000,0.000,0.000,0.000,0.000,0.000,2.424,0.000,0.000
Time_Inflex=9.818,9.573,10.063,10.063,10.063,11.044,9.328,10.309,11.044,11.289,12.269,12.269,10.799,9.573,11.779,12.514,12.269,12.759,10.554,11.289,12.514,13.004,13.249,13.249,10.309,12.024,12.759,12.759,13.249,13.739,11.044,12.759,13.494,13.494,13.739,14.227,0.247,8.103,0.247,0.247,0.247,0.247,0.247,0.247,0.247,0.247,0.247,0.247,9.083,9.328,9.328,9.328,10.309,11.044,10.554,12.514,18.393,15.943,18.393,17.658,10.799,13.739,15.698,17.413,18.393,0.247,9.818,18.393,19.373,17.168,15.943,0.247,10.554,18.638,18.393,0.247,0.247,0.247,10.063,18.393,14.717,15.943,14.962,0.247,2.451,8.838,0.247,0.247,0.247,0.247,0.247,0.247,0.247,15.698,0.247,0.247
OD_Inflex=0.587,0.506,0.545,0.472,0.460,0.515,0.499,0.507,0.530,0.537,0.578,0.532,0.653,0.430,0.569,0.594,0.620,0.541,0.563,0.538,0.582,0.583,0.518,0.472,0.476,0.604,0.587,0.532,0.553,0.488,0.489,0.578,0.519,0.486,0.430,0.412,0.066,0.063,0.065,0.066,0.064,0.066,0.065,0.064,0.065,0.064,0.071,0.063,0.584,0.540,0.489,0.473,0.544,0.596,0.640,0.284,0.287,0.127,0.145,0.131,0.610,0.243,0.137,0.127,0.141,0.099,0.356,0.290,0.174,0.103,0.088,0.088,0.373,0.215,0.125,0.091,0.088,0.098,0.360,0.198,0.119,0.101,0.103,0.087,0.063,0.062,0.064,0.064,0.065,0.064,0.066,0.064,0.066,0.064,0.064,0.067
Time_Saturation=18.148,17.903,17.903,16.188,16.433,18.393,12.024,16.188,15.453,15.943,14.472,13.004,13.983,17.658,14.472,13.249,13.004,17.413,13.983,14.227,16.188,13.494,18.638,18.638,17.413,13.004,13.249,13.739,13.739,16.188,14.717,14.717,16.188,17.168,16.433,15.208,0.247,0.000,0.247,0.247,0.247,0.247,0.247,0.247,0.247,0.247,0.247,0.247,16.433,12.759,17.658,18.393,12.024,16.923,16.923,13.739,0.000,0.000,0.000,11.779,16.188,0.000,18.638,0.000,16.923,0.247,16.188,0.000,0.000,11.289,16.433,0.247,17.168,0.000,10.309,0.247,0.247,0.247,13.004,0.000,11.534,18.638,9.818,0.247,0.000,0.000,0.247,0.247,0.247,0.247,0.247,0.247,0.247,0.000,0.247,0.247
OD_Saturation=0.833,0.820,0.813,0.764,0.737,0.729,0.835,0.794,0.758,0.744,0.694,0.640,0.826,0.873,0.743,0.687,0.716,0.700,0.798,0.746,0.722,0.635,0.674,0.660,0.747,0.707,0.639,0.628,0.615,0.623,0.719,0.685,0.615,0.649,0.584,0.534,0.066,0.000,0.065,0.066,0.064,0.066,0.065,0.064,0.065,0.064,0.071,0.063,0.849,0.809,0.798,0.780,0.735,0.830,0.839,0.351,0.000,0.000,0.000,0.115,0.861,0.000,0.183,0.000,0.124,0.099,0.811,0.000,0.000,0.109,0.090,0.088,0.844,0.000,0.125,0.091,0.088,0.098,0.757,0.000,0.112,0.123,0.109,0.087,0.000,0.000,0.064,0.064,0.065,0.064,0.066,0.064,0.066,0.000,0.064,0.067
Ref_Well_Name=A01,A01,A01,A01,A01,A01,A01,A01,A01,A01,A01,A01,A01,A01,A01,A01,A01,A01,A01,A01,A01,A01,A01,A01,A01,A01,A01,A01,A01,A01,A01,A01,A01,A01,A01,A01,A01,A01,A01,A01,A01,A01,A01,A01,A01,A01,A01,A01,A01,A01,A01,A01,A01,A01,A01,A01,A01,A01,A01,A01,A01,A01,A01,A01,A01,A01,A01,A01,A01,A01,A01,A01,A01,A01,A01,A01,A01,A01,A01,A01,A01,A01,A01,A01,A01,A01,A01,A01,A01,A01,A01,A01,A01,A01,A01,A01
Ratio_Avg_G=1.000,0.966,0.947,0.893,0.883,0.847,0.990,0.904,0.854,0.841,0.794,0.773,0.951,0.911,0.823,0.784,0.812,0.745,0.917,0.842,0.778,0.751,0.711,0.694,0.879,0.822,0.766,0.742,0.722,0.673,0.830,0.762,0.696,0.686,0.653,0.620,Inf,0.072,Inf,Inf,Inf,Inf,Inf,Inf,Inf,Inf,Inf,Inf,1.076,1.021,0.981,0.970,0.924,0.890,0.953,0.481,0.408,0.304,0.266,0.221,0.916,0.438,0.302,0.251,0.251,Inf,0.862,0.407,0.279,0.197,0.191,Inf,0.824,0.342,0.212,Inf,Inf,Inf,0.839,0.332,0.244,0.183,0.265,Inf,0.068,0.062,Inf,Inf,Inf,Inf,Inf,Inf,Inf,0.065,Inf,Inf
Ratio_Fit_G=1.000,0.921,0.881,0.807,0.784,0.711,0.986,0.834,0.781,0.716,0.639,0.640,0.845,0.811,0.689,0.644,0.636,0.526,0.871,0.713,0.665,0.560,0.520,0.454,0.801,0.609,0.545,0.518,0.451,0.363,0.746,0.568,0.444,0.409,0.354,0.288,Inf,0.971,Inf,Inf,Inf,Inf,Inf,Inf,Inf,Inf,Inf,Inf,1.091,1.000,0.960,0.949,0.825,0.719,1.068,0.333,0.273,0.001,2.193,3.410,1.031,0.109,0.038,0.071,-1.024,Inf,0.821,0.182,0.000,0.001,0.842,Inf,0.705,0.001,-0.011,Inf,Inf,Inf,0.805,0.001,0.002,0.916,0.002,Inf,0.278,0.719,Inf,Inf,Inf,Inf,Inf,Inf,Inf,1.161,Inf,Inf
Ratio_G_Int=1.000,0.929,0.894,0.812,0.794,0.752,0.967,0.841,0.801,0.757,0.699,0.681,0.899,0.822,0.724,0.689,0.686,0.605,0.881,0.762,0.696,0.628,0.610,0.572,0.814,0.682,0.638,0.616,0.569,0.531,0.778,0.642,0.559,0.547,0.527,0.491,Inf,0.063,Inf,Inf,Inf,Inf,Inf,Inf,Inf,Inf,Inf,Inf,1.092,1.001,0.947,0.928,0.862,0.782,1.029,0.354,0.278,0.324,0.278,0.204,0.928,0.301,0.213,0.264,0.250,Inf,0.908,0.272,0.191,0.180,0.148,Inf,0.832,0.252,0.203,Inf,Inf,Inf,0.877,0.245,0.153,0.146,0.262,Inf,0.058,0.053,Inf,Inf,Inf,Inf,Inf,Inf,Inf,0.056,Inf,Inf
Ratio_t0_Fit=1.000,0.827,5.179,1.641,1.928,4.017,1.930,1.341,1.454,3.136,-21.278,5.534,0.924,1.628,4.848,40.567,-5.508,-1.151,0.651,3.318,3.748,-1.469,-1.293,-0.326,1.535,-2.092,-1.074,-0.707,-0.485,-0.324,1.733,-1.603,-0.336,-0.448,-0.358,-0.131,Inf,0.196,Inf,Inf,Inf,Inf,Inf,Inf,Inf,Inf,Inf,Inf,0.883,0.826,1.171,1.152,1.374,9.626,0.642,-0.238,0.279,-0.018,0.103,0.084,0.581,-0.047,-0.128,-0.012,0.103,Inf,0.765,-0.067,0.031,-0.001,0.151,Inf,1.325,0.018,0.007,Inf,Inf,Inf,0.768,0.158,-0.001,0.241,-0.001,Inf,25.131,0.198,Inf,Inf,Inf,Inf,Inf,Inf,Inf,0.149,Inf,Inf
Ratio_t0_G_Int=1.000,1.290,1.527,2.492,3.060,4.332,1.172,1.719,1.491,2.881,5.772,5.776,1.513,2.948,6.320,6.404,-4.825,-1.586,1.239,2.517,3.140,-3.143,-12.545,-1.922,1.773,-2.633,-2.723,-2.463,-1.020,-0.966,1.449,-3.996,-1.239,-1.095,-1.240,-0.907,Inf,Inf,Inf,Inf,Inf,Inf,Inf,Inf,Inf,Inf,Inf,Inf,0.987,1.172,1.279,1.364,1.717,7.587,0.649,-0.375,-0.242,0.344,0.378,1.041,0.841,-0.255,-0.288,0.372,0.488,Inf,0.653,-0.222,-0.246,1.221,-0.583,Inf,0.775,-0.378,0.677,Inf,Inf,Inf,0.656,-0.381,-0.175,-0.842,0.532,Inf,Inf,Inf,Inf,Inf,Inf,Inf,Inf,Inf,Inf,Inf,Inf,Inf
Ref_Curve_Array=1,1,1,1,1,1,1,1,1,1,1,1,1,1,1,1,1,1,1,1,1,1,1,1,1,1,1,1,1,1,1,1,1,1,1,1,1,1,1,1,1,1,1,1,1,1,1,1,1,1,1,1,1,1,1,1,1,1,1,1,1,1,1,1,1,1,1,1,1,1,1,1,1,1,1,1,1,1,1,1,1,1,1,1,1,1,1,1,1,1,1,1,1,1,1,1
Default_ref=0
Comm_Map=,,,,,
Comm_Consol=,,,,,,,,
Comm_Screen=,,,,,
Analysis_Set=A,A,A,A,A,A,A,A,A,A,A,A,A,A,A,A,A,A,A,A,A,A,A,A,A,A,A,A,A,A,A,A,A,A,A,A,A,A,A,A,A,A,A,A,A,A,A,A,A,A,A,A,A,A,A,A,A,A,A,A,A,A,A,A,A,A,A,A,A,A,A,A,A,A,A,A,A,A,A,A,A,A,A,A,A,A,A,A,A,A,A,A,A,A,A,A
Ref_Type=single_ref,single_ref,single_ref,single_ref,single_ref,single_ref,single_ref,single_ref,single_ref,single_ref,single_ref,single_ref,single_ref,single_ref,single_ref,single_ref,single_ref,single_ref,single_ref,single_ref,single_ref,single_ref,single_ref,single_ref,single_ref,single_ref,single_ref,single_ref,single_ref,single_ref,single_ref,single_ref,single_ref,single_ref,single_ref,single_ref,single_ref,single_ref,single_ref,single_ref,single_ref,single_ref,single_ref,single_ref,single_ref,single_ref,single_ref,single_ref,single_ref,single_ref,single_ref,single_ref,single_ref,single_ref,single_ref,single_ref,single_ref,single_ref,single_ref,single_ref,single_ref,single_ref,single_ref,single_ref,single_ref,single_ref,single_ref,single_ref,single_ref,single_ref,single_ref,single_ref,single_ref,single_ref,single_ref,single_ref,single_ref,single_ref,single_ref,single_ref,single_ref,single_ref,single_ref,single_ref,single_ref,single_ref,single_ref,single_ref,single_ref,single_ref,single_ref,single_ref,single_ref,single_ref,single_ref,single_ref
Wells_In_Use=0,0,0,0,0,0,0,0,0,0,0,0,0,0,0,0,0,0,0,0,0,0,0,0,0,0,0,0,0,0,0,0,0,0,0,0,0,0,0,0,0,0,0,0,0,0,0,0,0,0,0,0,0,0,0,0,0,0,0,0,0,0,0,0,0,0,0,0,0,0,0,0,0,0,0,0,0,0,0,0,0,0,0,0,0,0,0,0,0,0,0,0,0,0,0,0
[Flor:]
[Flor2:]
[Lumin:]
[Data:]
Read=DateTime	RunT[s]	Temp	Well_1	Well_2	Well_3	Well_4	Well_5	Well_6	Well_7	Well_8	Well_9	Well_10	Well_11	Well_12	Well_13	Well_14	Well_15	Well_16	Well_17	Well_18	Well_19	Well_20	Well_21	Well_22	Well_23	Well_24	Well_25	Well_26	Well_27	Well_28	Well_29	Well_30	Well_31	Well_32	Well_33	Well_34	Well_35	Well_36	Well_37	Well_38	Well_39	Well_40	Well_41	Well_42	Well_43	Well_44	Well_45	Well_46	Well_47	Well_48	Well_49	Well_50	Well_51	Well_52	Well_53	Well_54	Well_55	Well_56	Well_57	Well_58	Well_59	Well_60	Well_61	Well_62	Well_63	Well_64	Well_65	Well_66	Well_67	Well_68	Well_69	Well_70	Well_71	Well_72	Well_73	Well_74	Well_75	Well_76	Well_77	Well_78	Well_79	Well_80	Well_81	Well_82	Well_83	Well_84	Well_85	Well_86	Well_87	Well_88	Well_89	Well_90	Well_91	Well_92	Well_93	Well_94	Well_95	Well_96
1=14:39:52	888	298	0.0875	0.0899	0.0904	0.0890	0.0895	0.0896	0.0882	0.0879	0.0881	0.0884	0.0860	0.1004	0.0867	0.0875	0.0899	0.0894	0.0893	0.0868	0.0882	0.0903	0.0877	0.0857	0.0865	0.0975	0.0882	0.0891	0.0914	0.0901	0.0933	0.0910	0.0885	0.0880	0.0879	0.0891	0.0897	0.0994	0.0861	0.0898	0.0901	0.0866	0.0892	0.0862	0.0882	0.0866	0.0900	0.0858	0.0856	0.0884	0.0875	0.0906	0.0926	0.0895	0.0919	0.0899	0.0921	0.0909	0.0950	0.0909	0.0884	0.0981	0.0891	0.0891	0.0879	0.0889	0.0876	0.0891	0.0886	0.0891	0.0901	0.0866	0.0913	0.0867	0.0660	0.0647	0.0648	0.0656	0.0636	0.0659	0.0655	0.0644	0.0643	0.0636	0.0650	0.0639	0.0653	0.0643	0.0649	0.0642	0.0712	0.0631	0.0657	0.0645	0.0663	0.0629	0.0642	0.0673
2=14:54:34	1770	298	0.0866	0.0906	0.0937	0.0901	0.0920	0.0897	0.0911	0.0881	0.0897	0.0894	0.0876	0.0997	0.0890	0.0899	0.0910	0.0894	0.0870	0.0881	0.0895	0.0917	0.0884	0.0883	0.0899	0.0996	0.0912	0.0925	0.0923	0.0925	0.0951	0.0925	0.0927	0.0919	0.0896	0.0891	0.0913	0.1004	0.0880	0.0899	0.0900	0.0879	0.0895	0.0889	0.0902	0.0880	0.0896	0.0890	0.0868	0.0896	0.0893	0.0943	0.0916	0.0911	0.0929	0.0900	0.0928	0.0929	0.0961	0.0908	0.0871	0.1045	0.0884	0.0913	0.0906	0.0908	0.0869	0.0909	0.0898	0.0897	0.0906	0.0884	0.0924	0.0875	0.0658	0.0649	0.0645	0.0664	0.0643	0.0654	0.0640	0.0647	0.0652	0.0650	0.0648	0.0649	0.0650	0.0646	0.0667	0.0645	0.0699	0.0643	0.0648	0.0654	0.0661	0.0661	0.0633	0.0648
3=15:09:16	2652	300	0.0881	0.0936	0.0939	0.0868	0.0899	0.0908	0.0904	0.0883	0.0896	0.0901	0.0879	0.0969	0.0900	0.0892	0.0889	0.0887	0.0884	0.0887	0.0893	0.0915	0.0876	0.0868	0.0896	0.0982	0.0895	0.0907	0.0902	0.0896	0.0906	0.0907	0.0909	0.0895	0.0880	0.0892	0.0906	0.1013	0.0873	0.0902	0.0878	0.0876	0.0890	0.0875	0.0872	0.0875	0.0890	0.0864	0.0886	0.0894	0.0877	0.0937	0.0924	0.0893	0.0945	0.0897	0.0904	0.0941	0.0951	0.0941	0.0879	0.0992	0.0878	0.0892	0.0875	0.0891	0.0871	0.0893	0.0891	0.0890	0.0881	0.0894	0.0908	0.0872	0.0631	0.0618	0.0631	0.0645	0.0628	0.0644	0.0634	0.0614	0.0615	0.0640	0.0627	0.0642	0.0634	0.0642	0.0648	0.0627	0.0698	0.0637	0.0625	0.0620	0.0646	0.0657	0.0616	0.0625
4=15:23:57	3534	300	0.0887	0.0898	0.0912	0.0875	0.0883	0.0888	0.0903	0.0872	0.0892	0.0884	0.0867	0.0989	0.0877	0.0869	0.0896	0.0896	0.0883	0.0894	0.0880	0.0919	0.0876	0.0875	0.0868	0.0978	0.0910	0.0915	0.0915	0.0897	0.0921	0.0894	0.0922	0.0921	0.0886	0.0893	0.0897	0.0965	0.0885	0.0903	0.0892	0.0879	0.0877	0.0875	0.0882	0.0862	0.0890	0.0861	0.0879	0.0888	0.0871	0.0920	0.0905	0.0892	0.0926	0.0902	0.0912	0.0919	0.0944	0.0937	0.0877	0.1001	0.0882	0.0896	0.0872	0.0866	0.0885	0.0894	0.0900	0.0906	0.0895	0.0880	0.0911	0.0866	0.0631	0.0643	0.0619	0.0638	0.0601	0.0625	0.0641	0.0606	0.0627	0.0637	0.0629	0.0631	0.0639	0.0631	0.0639	0.0645	0.0706	0.0636	0.0631	0.0620	0.0634	0.0646	0.0624	0.0642
5=15:38:39	4416	301	0.0903	0.0926	0.0970	0.0908	0.0921	0.0920	0.0904	0.0904	0.0899	0.0909	0.0895	0.0995	0.0904	0.0919	0.0898	0.0903	0.0905	0.0908	0.0931	0.0925	0.0884	0.0901	0.0892	0.1012	0.0929	0.0918	0.0925	0.0925	0.0923	0.0938	0.0944	0.0929	0.0895	0.0907	0.0918	0.1045	0.0894	0.0925	0.0892	0.0893	0.0877	0.0902	0.0890	0.0909	0.0907	0.0885	0.0929	0.0907	0.0882	0.0970	0.0922	0.0909	0.0955	0.0902	0.0939	0.0946	0.0968	0.0956	0.0915	0.1042	0.0882	0.0903	0.0899	0.0917	0.0918	0.0923	0.0920	0.0907	0.0898	0.0904	0.0927	0.0893	0.0653	0.0646	0.0633	0.0654	0.0641	0.0641	0.0647	0.0628	0.0629	0.0658	0.0638	0.0645	0.0644	0.0647	0.0659	0.0642	0.0718	0.0646	0.0641	0.0639	0.0655	0.0639	0.0636	0.0652
6=15:53:21	5298	300	0.0913	0.0928	0.0961	0.0914	0.0939	0.0913	0.0923	0.0906	0.0914	0.0942	0.0909	0.0970	0.0893	0.0909	0.0920	0.0924	0.0907	0.0914	0.0934	0.0930	0.0893	0.0915	0.0919	0.1013	0.0919	0.0945	0.0942	0.0922	0.0949	0.0940	0.0948	0.0927	0.0910	0.0928	0.0980	0.1022	0.0903	0.0931	0.0919	0.0913	0.0916	0.0920	0.0916	0.0898	0.0924	0.0890	0.0898	0.0937	0.0907	0.0968	0.0916	0.0927	0.0972	0.0943	0.0951	0.0973	0.0997	0.0928	0.0896	0.1083	0.0899	0.0908	0.0918	0.0919	0.0890	0.0925	0.0924	0.0926	0.0915	0.0889	0.0945	0.0899	0.0655	0.0641	0.0637	0.0651	0.0656	0.0635	0.0633	0.0622	0.0649	0.0649	0.0650	0.0631	0.0654	0.0644	0.0669	0.0649	0.0697	0.0644	0.0651	0.0636	0.0646	0.0643	0.0655	0.0656
7=16:08:03	6180	298	0.0899	0.0927	0.0949	0.0916	0.0937	0.0912	0.0914	0.0918	0.0885	0.0948	0.0900	0.0996	0.0900	0.0906	0.0925	0.0917	0.0920	0.0917	0.0921	0.0945	0.0913	0.0922	0.0907	0.1036	0.0921	0.0920	0.0932	0.0929	0.0940	0.0943	0.0965	0.0932	0.0919	0.0921	0.0916	0.1023	0.0916	0.0926	0.0914	0.0916	0.0911	0.0900	0.0908	0.0910	0.0909	0.0923	0.0942	0.0929	0.0904	0.0955	0.0951	0.0920	0.0959	0.0926	0.0949	0.0959	0.0970	0.0960	0.0918	0.1008	0.0901	0.0916	0.0905	0.0927	0.0908	0.0916	0.0956	0.0925	0.0908	0.0905	0.0944	0.0891	0.0636	0.0634	0.0647	0.0632	0.0624	0.0644	0.0634	0.0618	0.0638	0.0653	0.0629	0.0626	0.0638	0.0646	0.0659	0.0643	0.0718	0.0633	0.0646	0.0635	0.0649	0.0624	0.0633	0.0617
8=16:22:45	7062	296	0.0905	0.0928	0.0959	0.0911	0.0941	0.0923	0.0949	0.0933	0.0920	0.0941	0.0882	0.1047	0.0928	0.0917	0.0931	0.0934	0.0924	0.0913	0.0947	0.0948	0.0921	0.0907	0.0904	0.1015	0.0939	0.0947	0.0963	0.0927	0.0975	0.0944	0.0960	0.0976	0.0917	0.0936	0.0950	0.1039	0.0907	0.0939	0.0931	0.0937	0.0900	0.0898	0.0913	0.0912	0.0932	0.0894	0.0953	0.0909	0.0936	0.0987	0.0965	0.0960	0.0987	0.0918	0.0968	0.0970	0.0984	0.0945	0.0930	0.1066	0.0899	0.0952	0.0921	0.0928	0.0913	0.0929	0.0921	0.0947	0.0933	0.0914	0.0960	0.0911	0.0632	0.0643	0.0630	0.0632	0.0633	0.0645	0.0632	0.0625	0.0638	0.0618	0.0630	0.0624	0.0636	0.0645	0.0650	0.0646	0.0716	0.0653	0.0640	0.0646	0.0631	0.0628	0.0613	0.0645
9=16:37:27	7943	296	0.0938	0.0973	0.0974	0.0948	0.0939	0.0938	0.0958	0.0930	0.0917	0.0970	0.0940	0.1096	0.0916	0.0917	0.0937	0.0948	0.0930	0.0929	0.0974	0.0954	0.0929	0.0924	0.0936	0.1060	0.0964	0.0974	0.0964	0.0951	0.0995	0.0974	0.0976	0.0964	0.0953	0.0948	0.0957	0.1105	0.0922	0.0938	0.0935	0.0933	0.0923	0.0923	0.0938	0.0914	0.0946	0.0922	0.0947	0.0942	0.0952	0.1007	0.0960	0.0952	0.0999	0.0948	0.0991	0.1001	0.0991	0.0984	0.0932	0.1081	0.0924	0.0954	0.0929	0.0951	0.0931	0.0940	0.0952	0.0948	0.0946	0.0912	0.0984	0.0916	0.0622	0.0628	0.0622	0.0633	0.0624	0.0624	0.0603	0.0624	0.0634	0.0636	0.0627	0.0633	0.0639	0.0628	0.0653	0.0629	0.0715	0.0624	0.0631	0.0630	0.0649	0.0636	0.0641	0.0636
10=16:52:09	8825	301	0.0969	0.0976	0.0995	0.0989	0.0994	0.0958	0.1006	0.0975	0.0968	0.0983	0.0967	0.1044	0.0951	0.0970	0.0970	0.0951	0.0958	0.0963	0.0978	0.0964	0.0952	0.0942	0.0931	0.1049	0.0982	0.1025	0.1000	0.0963	0.0988	0.0973	0.1003	0.0992	0.0960	0.0982	0.0968	0.1091	0.0954	0.0949	0.0967	0.0954	0.0933	0.0937	0.0948	0.0937	0.0958	0.0947	0.0957	0.0959	0.0964	0.1033	0.0999	0.0960	0.1025	0.0981	0.1023	0.1011	0.1049	0.1003	0.0963	0.1071	0.0954	0.0973	0.0966	0.0963	0.0941	0.0972	0.0961	0.0970	0.0941	0.0946	0.0990	0.0914	0.0642	0.0645	0.0635	0.0638	0.0640	0.0656	0.0629	0.0629	0.0624	0.0652	0.0646	0.0640	0.0630	0.0640	0.0652	0.0637	0.0723	0.0641	0.0633	0.0634	0.0647	0.0647	0.0638	0.0654
11=17:06:51	9707	301	0.1004	0.0997	0.1034	0.1009	0.1008	0.1004	0.1034	0.1006	0.0987	0.1025	0.1003	0.1100	0.1011	0.1012	0.0995	0.0985	0.1017	0.0978	0.1017	0.1017	0.0992	0.0976	0.0983	0.1102	0.1015	0.1030	0.1044	0.1007	0.1025	0.1040	0.1069	0.1015	0.0997	0.0994	0.1016	0.1070	0.0999	0.1009	0.1013	0.0994	0.0989	0.0973	0.0978	0.0978	0.0987	0.0975	0.0964	0.0992	0.0991	0.1073	0.1017	0.1006	0.1047	0.1028	0.1056	0.1021	0.1072	0.1030	0.1001	0.1078	0.0986	0.0993	0.1003	0.1012	0.0982	0.0993	0.1014	0.1004	0.0988	0.0960	0.1015	0.0968	0.0653	0.0637	0.0651	0.0659	0.0650	0.0668	0.0670	0.0630	0.0653	0.0661	0.0643	0.0642	0.0644	0.0653	0.0695	0.0657	0.0731	0.0640	0.0664	0.0653	0.0665	0.0654	0.0647	0.0660
12=17:21:33	10589	298	0.1024	0.0998	0.1053	0.1018	0.1031	0.1020	0.1020	0.1024	0.1002	0.1028	0.0993	0.1117	0.1011	0.0995	0.1022	0.1020	0.1002	0.0974	0.1000	0.1011	0.0981	0.0988	0.0995	0.1087	0.1044	0.1041	0.1012	0.1005	0.1049	0.1047	0.1056	0.1016	0.0983	0.0999	0.0999	0.1179	0.1002	0.1010	0.0983	0.1014	0.1014	0.0972	0.0993	0.0987	0.0987	0.0976	0.0990	0.0981	0.1016	0.1059	0.1040	0.1029	0.1090	0.1036	0.1032	0.1036	0.1022	0.1018	0.0995	0.1174	0.0995	0.1019	0.1007	0.1010	0.0984	0.1018	0.1002	0.0997	0.0982	0.0970	0.1013	0.0966	0.0622	0.0639	0.0635	0.0648	0.0644	0.0637	0.0640	0.0622	0.0633	0.0641	0.0625	0.0625	0.0639	0.0639	0.0639	0.0646	0.0738	0.0637	0.0614	0.0636	0.0644	0.0644	0.0625	0.0647
13=17:36:15	11471	301	0.1030	0.1043	0.1083	0.1030	0.1052	0.1030	0.1068	0.1054	0.1033	0.1056	0.1025	0.1139	0.1043	0.1031	0.1032	0.1027	0.1031	0.1028	0.1034	0.1041	0.1001	0.0990	0.0997	0.1108	0.1070	0.1057	0.1057	0.1028	0.1086	0.1053	0.1072	0.1038	0.1019	0.1023	0.1032	0.1128	0.1006	0.1048	0.1015	0.1027	0.1012	0.1005	0.0999	0.0986	0.1020	0.0990	0.1004	0.1006	0.1023	0.1155	0.1048	0.1052	0.1114	0.1050	0.1061	0.1049	0.1072	0.1043	0.1010	0.1122	0.1008	0.1033	0.1030	0.1031	0.1041	0.1031	0.1039	0.1025	0.0993	0.0986	0.1041	0.0995	0.0639	0.0635	0.0624	0.0633	0.0635	0.0634	0.0641	0.0627	0.0647	0.0645	0.0630	0.0634	0.0637	0.0644	0.0654	0.0635	0.0729	0.0637	0.0643	0.0627	0.0659	0.0642	0.0631	0.0641
14=17:50:57	12353	298	0.1050	0.1087	0.1078	0.1050	0.1058	0.1065	0.1120	0.1091	0.1081	0.1084	0.1067	0.1147	0.1065	0.1039	0.1040	0.1065	0.1028	0.1047	0.1038	0.1041	0.1018	0.0995	0.0997	0.1095	0.1069	0.1092	0.1084	0.1084	0.1098	0.1091	0.1073	0.1064	0.1029	0.1029	0.1024	0.1148	0.1030	0.1064	0.1023	0.1057	0.1013	0.1020	0.1023	0.1011	0.1014	0.0976	0.1008	0.1028	0.1068	0.1149	0.1073	0.1088	0.1139	0.1077	0.1044	0.1075	0.1075	0.1044	0.0996	0.1189	0.1034	0.1060	0.1045	0.1062	0.1023	0.1046	0.1023	0.1028	0.1019	0.0997	0.1045	0.1002	0.0630	0.0628	0.0632	0.0637	0.0619	0.0619	0.0621	0.0606	0.0633	0.0616	0.0629	0.0620	0.0634	0.0620	0.0645	0.0628	0.0741	0.0635	0.0623	0.0656	0.0638	0.0635	0.0618	0.0631
15=18:05:39	13235	298	0.1108	0.1100	0.1168	0.1114	0.1132	0.1105	0.1163	0.1150	0.1143	0.1166	0.1106	0.1235	0.1114	0.1109	0.1089	0.1104	0.1081	0.1083	0.1068	0.1095	0.1054	0.1036	0.1035	0.1132	0.1142	0.1146	0.1128	0.1090	0.1145	0.1133	0.1111	0.1113	0.1070	0.1047	0.1074	0.1146	0.1076	0.1129	0.1072	0.1079	0.1057	0.1068	0.1057	0.1040	0.1068	0.1030	0.1022	0.1027	0.1123	0.1226	0.1165	0.1124	0.1173	0.1114	0.1091	0.1095	0.1076	0.1088	0.1061	0.1190	0.1069	0.1122	0.1107	0.1088	0.1070	0.1098	0.1061	0.1063	0.1057	0.1012	0.1054	0.1010	0.0638	0.0625	0.0659	0.0647	0.0609	0.0639	0.0635	0.0644	0.0634	0.0640	0.0642	0.0640	0.0633	0.0645	0.0647	0.0660	0.0739	0.0630	0.0670	0.0634	0.0643	0.0631	0.0640	0.0664
16=18:20:21	14117	301	0.1119	0.1158	0.1165	0.1149	0.1169	0.1148	0.1178	0.1159	0.1173	0.1152	0.1131	0.1259	0.1156	0.1143	0.1109	0.1137	0.1134	0.1119	0.1092	0.1080	0.1065	0.1065	0.1069	0.1165	0.1171	0.1178	0.1148	0.1154	0.1208	0.1164	0.1116	0.1124	0.1061	0.1092	0.1082	0.1210	0.1118	0.1139	0.1097	0.1118	0.1106	0.1088	0.1064	0.1063	0.1074	0.1038	0.1068	0.1042	0.1145	0.1211	0.1158	0.1144	0.1208	0.1158	0.1136	0.1117	0.1141	0.1109	0.1079	0.1222	0.1093	0.1134	0.1126	0.1124	0.1089	0.1109	0.1093	0.1073	0.1069	0.1026	0.1082	0.1012	0.0652	0.0627	0.0660	0.0631	0.0629	0.0640	0.0635	0.0611	0.0606	0.0621	0.0628	0.0638	0.0626	0.0629	0.0640	0.0642	0.0731	0.0625	0.0620	0.0627	0.0641	0.0630	0.0634	0.0638
17=18:35:03	14999	301	0.1181	0.1215	0.1246	0.1186	0.1211	0.1192	0.1258	0.1238	0.1200	0.1232	0.1204	0.1325	0.1210	0.1180	0.1185	0.1210	0.1180	0.1154	0.1129	0.1122	0.1099	0.1087	0.1065	0.1209	0.1231	0.1257	0.1190	0.1159	0.1263	0.1218	0.1185	0.1149	0.1093	0.1114	0.1077	0.1230	0.1174	0.1203	0.1147	0.1178	0.1138	0.1146	0.1125	0.1104	0.1104	0.1048	0.1099	0.1067	0.1195	0.1306	0.1282	0.1214	0.1288	0.1214	0.1159	0.1174	0.1117	0.1122	0.1092	0.1221	0.1133	0.1209	0.1164	0.1181	0.1136	0.1157	0.1129	0.1093	0.1079	0.1071	0.1082	0.1039	0.0649	0.0630	0.0639	0.0640	0.0630	0.0625	0.0630	0.0634	0.0651	0.0651	0.0666	0.0634	0.0639	0.0639	0.0656	0.0649	0.0743	0.0642	0.0624	0.0639	0.0645	0.0648	0.0630	0.0649
18=18:49:44	15881	298	0.1280	0.1298	0.1342	0.1280	0.1309	0.1281	0.1371	0.1326	0.1307	0.1305	0.1271	0.1453	0.1279	0.1274	0.1222	0.1260	0.1239	0.1246	0.1196	0.1173	0.1156	0.1134	0.1110	0.1222	0.1296	0.1325	0.1274	0.1240	0.1315	0.1303	0.1237	0.1162	0.1139	0.1139	0.1163	0.1242	0.1232	0.1255	0.1192	0.1246	0.1208	0.1197	0.1179	0.1116	0.1141	0.1099	0.1104	0.1109	0.1258	0.1372	0.1281	0.1259	0.1330	0.1258	0.1212	0.1182	0.1176	0.1169	0.1111	0.1269	0.1179	0.1252	0.1244	0.1246	0.1210	0.1188	0.1154	0.1158	0.1157	0.1093	0.1146	0.1067	0.0642	0.0654	0.0655	0.0659	0.0652	0.0648	0.0661	0.0645	0.0647	0.0655	0.0653	0.0654	0.0655	0.0655	0.0668	0.0665	0.0755	0.0651	0.0668	0.0638	0.0651	0.0661	0.0650	0.0661
19=19:04:26	16763	301	0.1289	0.1362	0.1335	0.1326	0.1322	0.1296	0.1384	0.1363	0.1365	0.1349	0.1306	0.1445	0.1335	0.1283	0.1264	0.1290	0.1254	0.1233	0.1201	0.1184	0.1153	0.1126	0.1103	0.1218	0.1340	0.1361	0.1306	0.1261	0.1368	0.1332	0.1256	0.1207	0.1137	0.1154	0.1136	0.1252	0.1267	0.1301	0.1202	0.1275	0.1204	0.1243	0.1172	0.1147	0.1150	0.1112	0.1122	0.1105	0.1261	0.1382	0.1330	0.1296	0.1373	0.1309	0.1227	0.1164	0.1152	0.1163	0.1123	0.1219	0.1233	0.1289	0.1270	0.1272	0.1181	0.1221	0.1187	0.1174	0.1119	0.1094	0.1127	0.1053	0.0637	0.0629	0.0643	0.0646	0.0616	0.0642	0.0648	0.0636	0.0663	0.0618	0.0616	0.0608	0.0635	0.0632	0.0655	0.0650	0.0742	0.0625	0.0633	0.0595	0.0638	0.0640	0.0624	0.0639
20=19:19:08	17645	298	0.1384	0.1424	0.1411	0.1339	0.1365	0.1364	0.1478	0.1434	0.1413	0.1402	0.1337	0.1491	0.1386	0.1336	0.1296	0.1325	0.1288	0.1259	0.1261	0.1204	0.1150	0.1141	0.1130	0.1236	0.1392	0.1415	0.1359	0.1308	0.1384	0.1353	0.1286	0.1182	0.1163	0.1176	0.1171	0.1299	0.1302	0.1336	0.1279	0.1289	0.1243	0.1259	0.1203	0.1167	0.1161	0.1106	0.1112	0.1120	0.1326	0.1422	0.1374	0.1317	0.1411	0.1324	0.1243	0.1197	0.1153	0.1216	0.1138	0.1285	0.1263	0.1339	0.1314	0.1301	0.1240	0.1233	0.1182	0.1202	0.1142	0.1102	0.1132	0.1047	0.0628	0.0632	0.0599	0.0622	0.0627	0.0639	0.0641	0.0621	0.0645	0.0634	0.0633	0.0626	0.0623	0.0623	0.0645	0.0653	0.0723	0.0632	0.0625	0.0643	0.0631	0.0640	0.0627	0.0635
21=19:33:50	18527	298	0.1400	0.1522	0.1509	0.1442	0.1445	0.1415	0.1579	0.1495	0.1497	0.1498	0.1424	0.1599	0.1454	0.1406	0.1354	0.1387	0.1339	0.1308	0.1293	0.1235	0.1172	0.1151	0.1136	0.1253	0.1435	0.1490	0.1419	0.1363	0.1455	0.1412	0.1336	0.1237	0.1188	0.1176	0.1174	0.1234	0.1372	0.1380	0.1310	0.1352	0.1296	0.1303	0.1213	0.1165	0.1174	0.1075	0.1114	0.1106	0.1375	0.1473	0.1431	0.1400	0.1436	0.1361	0.1278	0.1208	0.1216	0.1192	0.1120	0.1234	0.1311	0.1385	0.1337	0.1328	0.1310	0.1299	0.1218	0.1187	0.1145	0.1095	0.1141	0.1059	0.0623	0.0608	0.0630	0.0628	0.0612	0.0619	0.0629	0.0626	0.0630	0.0632	0.0627	0.0613	0.0614	0.0624	0.0652	0.0637	0.0713	0.0611	0.0621	0.0619	0.0624	0.0635	0.0609	0.0635
22=19:48:32	19409	298	0.1511	0.1549	0.1552	0.1488	0.1508	0.1456	0.1677	0.1592	0.1536	0.1586	0.1498	0.1590	0.1550	0.1454	0.1400	0.1428	0.1400	0.1380	0.1351	0.1279	0.1216	0.1151	0.1150	0.1245	0.1503	0.1501	0.1442	0.1401	0.1477	0.1432	0.1339	0.1216	0.1178	0.1199	0.1184	0.1220	0.1412	0.1443	0.1339	0.1398	0.1293	0.1330	0.1254	0.1200	0.1195	0.1106	0.1109	0.1082	0.1467	0.1506	0.1470	0.1397	0.1495	0.1408	0.1267	0.1216	0.1219	0.1219	0.1135	0.1201	0.1361	0.1423	0.1377	0.1353	0.1316	0.1345	0.1235	0.1243	0.1172	0.1110	0.1155	0.1060	0.0630	0.0619	0.0621	0.0633	0.0630	0.0619	0.0625	0.0614	0.0621	0.0620	0.0635	0.0623	0.0631	0.0636	0.0651	0.0639	0.0718	0.0650	0.0622	0.0623	0.0638	0.0629	0.0617	0.0638
23=20:03:14	20291	298	0.1604	0.1717	0.1662	0.1587	0.1609	0.1509	0.1833	0.1726	0.1624	0.1665	0.1592	0.1723	0.1660	0.1557	0.1467	0.1513	0.1448	0.1429	0.1417	0.1297	0.1245	0.1176	0.1153	0.1246	0.1633	0.1614	0.1487	0.1442	0.1596	0.1498	0.1440	0.1280	0.1213	0.1215	0.1200	0.1275	0.1507	0.1529	0.1431	0.1455	0.1394	0.1410	0.1319	0.1218	0.1217	0.1140	0.1125	0.1102	0.1560	0.1629	0.1537	0.1494	0.1561	0.1478	0.1355	0.1273	0.1248	0.1233	0.1147	0.1294	0.1441	0.1454	0.1450	0.1437	0.1364	0.1390	0.1326	0.1245	0.1181	0.1116	0.1163	0.1067	0.0620	0.0622	0.0627	0.0642	0.0622	0.0616	0.0627	0.0634	0.0625	0.0634	0.0625	0.0631	0.0630	0.0640	0.0644	0.0647	0.0725	0.0623	0.0630	0.0622	0.0630	0.0622	0.0629	0.0630
24=20:17:56	21173	301	0.1714	0.1804	0.1810	0.1667	0.1701	0.1614	0.1989	0.1878	0.1797	0.1809	0.1716	0.1822	0.1781	0.1651	0.1556	0.1600	0.1547	0.1492	0.1474	0.1334	0.1275	0.1214	0.1210	0.1297	0.1766	0.1745	0.1600	0.1556	0.1637	0.1556	0.1487	0.1310	0.1258	0.1222	0.1208	0.1314	0.1609	0.1614	0.1466	0.1539	0.1485	0.1459	0.1354	0.1246	0.1269	0.1170	0.1146	0.1136	0.1621	0.1753	0.1659	0.1558	0.1591	0.1512	0.1383	0.1273	0.1271	0.1280	0.1153	0.1333	0.1533	0.1542	0.1536	0.1468	0.1400	0.1428	0.1336	0.1291	0.1224	0.1177	0.1173	0.1096	0.0654	0.0641	0.0638	0.0653	0.0627	0.0654	0.0650	0.0639	0.0643	0.0650	0.0653	0.0633	0.0640	0.0646	0.0648	0.0679	0.0741	0.0642	0.0640	0.0625	0.0650	0.0648	0.0636	0.0633
25=20:32:38	22055	301	0.1848	0.1922	0.1912	0.1768	0.1771	0.1683	0.2100	0.2024	0.1920	0.1861	0.1785	0.1898	0.1908	0.1711	0.1609	0.1665	0.1592	0.1506	0.1543	0.1371	0.1243	0.1187	0.1207	0.1275	0.1816	0.1815	0.1635	0.1590	0.1719	0.1592	0.1518	0.1347	0.1282	0.1244	0.1247	0.1275	0.1699	0.1696	0.1516	0.1581	0.1487	0.1462	0.1391	0.1277	0.1261	0.1155	0.1138	0.1126	0.1685	0.1790	0.1735	0.1620	0.1671	0.1575	0.1406	0.1320	0.1262	0.1272	0.1170	0.1299	0.1585	0.1603	0.1539	0.1529	0.1452	0.1466	0.1393	0.1264	0.1237	0.1167	0.1174	0.1069	0.0628	0.0627	0.0617	0.0654	0.0618	0.0629	0.0635	0.0632	0.0623	0.0619	0.0614	0.0623	0.0624	0.0619	0.0661	0.0638	0.0716	0.0630	0.0634	0.0626	0.0646	0.0649	0.0644	0.0635
26=20:47:20	22937	298	0.1998	0.2046	0.1998	0.1850	0.1877	0.1765	0.2343	0.2185	0.2081	0.2038	0.1887	0.1997	0.2047	0.1803	0.1721	0.1751	0.1673	0.1576	0.1717	0.1418	0.1316	0.1235	0.1235	0.1292	0.1997	0.1901	0.1757	0.1663	0.1815	0.1698	0.1603	0.1396	0.1283	0.1240	0.1216	0.1315	0.1816	0.1785	0.1610	0.1654	0.1518	0.1547	0.1510	0.1308	0.1296	0.1181	0.1189	0.1155	0.1776	0.1938	0.1788	0.1681	0.1734	0.1590	0.1478	0.1353	0.1272	0.1253	0.1174	0.1282	0.1687	0.1710	0.1613	0.1586	0.1526	0.1534	0.1456	0.1346	0.1265	0.1179	0.1208	0.1103	0.0641	0.0656	0.0646	0.0653	0.0626	0.0662	0.0651	0.0636	0.0642	0.0644	0.0652	0.0645	0.0653	0.0655	0.0671	0.0664	0.0775	0.0650	0.0664	0.0652	0.0651	0.0649	0.0633	0.0667
27=21:03:03	23880	301	0.2135	0.2154	0.2092	0.1925	0.1929	0.1856	0.2493	0.2333	0.2186	0.2175	0.1978	0.2137	0.2195	0.1923	0.1782	0.1809	0.1721	0.1585	0.1741	0.1427	0.1314	0.1207	0.1233	0.1310	0.2076	0.1980	0.1809	0.1724	0.1838	0.1725	0.1664	0.1406	0.1292	0.1256	0.1234	0.1287	0.1898	0.1838	0.1665	0.1681	0.1576	0.1565	0.1498	0.1301	0.1301	0.1166	0.1130	0.1112	0.1871	0.1963	0.1838	0.1700	0.1752	0.1633	0.1507	0.1344	0.1262	0.1273	0.1178	0.1244	0.1762	0.1744	0.1650	0.1610	0.1519	0.1538	0.1495	0.1348	0.1254	0.1185	0.1192	0.1084	0.0643	0.0640	0.0641	0.0657	0.0630	0.0629	0.0653	0.0646	0.0640	0.0645	0.0652	0.0639	0.0650	0.0652	0.0668	0.0661	0.0750	0.0620	0.0622	0.0631	0.0650	0.0649	0.0638	0.0640
28=21:17:45	24762	298	0.2303	0.2256	0.2240	0.2028	0.2029	0.1916	0.2679	0.2491	0.2324	0.2305	0.2102	0.2192	0.2330	0.2042	0.1867	0.1870	0.1781	0.1654	0.1829	0.1436	0.1312	0.1226	0.1228	0.1266	0.2206	0.2084	0.1917	0.1713	0.1839	0.1714	0.1738	0.1421	0.1281	0.1264	0.1216	0.1281	0.1965	0.1921	0.1702	0.1752	0.1600	0.1589	0.1514	0.1312	0.1265	0.1186	0.1173	0.1124	0.1992	0.1992	0.1839	0.1739	0.1869	0.1671	0.1537	0.1325	0.1314	0.1236	0.1181	0.1265	0.1804	0.1741	0.1660	0.1679	0.1534	0.1552	0.1526	0.1346	0.1225	0.1137	0.1183	0.1064	0.0622	0.0639	0.0622	0.0622	0.0601	0.0629	0.0617	0.0617	0.0638	0.0640	0.0633	0.0631	0.0625	0.0612	0.0622	0.0629	0.0718	0.0621	0.0637	0.0621	0.0624	0.0647	0.0620	0.0625
29=21:32:27	25644	298	0.2505	0.2497	0.2461	0.2167	0.2175	0.2058	0.2988	0.2756	0.2535	0.2503	0.2257	0.2309	0.2517	0.2160	0.1961	0.2014	0.1865	0.1732	0.2002	0.1490	0.1347	0.1250	0.1227	0.1263	0.2370	0.2197	0.1979	0.1860	0.1981	0.1811	0.1832	0.1432	0.1296	0.1264	0.1223	0.1325	0.2120	0.2002	0.1754	0.1792	0.1673	0.1624	0.1631	0.1345	0.1285	0.1176	0.1139	0.1153	0.2055	0.2159	0.1972	0.1828	0.1884	0.1720	0.1569	0.1329	0.1266	0.1243	0.1223	0.1295	0.1900	0.1879	0.1708	0.1714	0.1625	0.1545	0.1572	0.1368	0.1262	0.1153	0.1159	0.1069	0.0632	0.0622	0.0644	0.0622	0.0625	0.0643	0.0630	0.0625	0.0630	0.0657	0.0631	0.0629	0.0634	0.0604	0.0638	0.0643	0.0747	0.0638	0.0626	0.0627	0.0619	0.0638	0.0619	0.0646
30=21:47:09	26526	301	0.2711	0.2712	0.2547	0.2308	0.2292	0.2159	0.3256	0.2982	0.2717	0.2681	0.2377	0.2475	0.2735	0.2272	0.2061	0.2091	0.1937	0.1778	0.2150	0.1526	0.1343	0.1215	0.1212	0.1255	0.2486	0.2334	0.2018	0.1914	0.2050	0.1878	0.1942	0.1459	0.1285	0.1276	0.1200	0.1305	0.2250	0.2100	0.1793	0.1887	0.1740	0.1666	0.1683	0.1357	0.1296	0.1158	0.1149	0.1131	0.2173	0.2154	0.2014	0.1877	0.1959	0.1730	0.1665	0.1325	0.1272	0.1212	0.1205	0.1286	0.2002	0.1950	0.1773	0.1760	0.1636	0.1596	0.1629	0.1364	0.1253	0.1143	0.1169	0.1053	0.0614	0.0611	0.0590	0.0626	0.0611	0.0622	0.0624	0.0611	0.0622	0.0621	0.0616	0.0621	0.0629	0.0617	0.0642	0.0626	0.0724	0.0631	0.0627	0.0620	0.0614	0.0624	0.0613	0.0637
31=22:01:51	27408	298	0.2985	0.2880	0.2803	0.2495	0.2483	0.2316	0.3631	0.3283	0.2945	0.2921	0.2535	0.2565	0.2990	0.2466	0.2215	0.2241	0.2061	0.1887	0.2381	0.1584	0.1380	0.1277	0.1263	0.1291	0.2702	0.2492	0.2191	0.1992	0.2155	0.1981	0.2130	0.1509	0.1341	0.1308	0.1251	0.1347	0.2424	0.2234	0.1946	0.1986	0.1816	0.1761	0.1831	0.1408	0.1320	0.1192	0.1175	0.1153	0.2364	0.2283	0.2137	0.1965	0.2078	0.1800	0.1748	0.1358	0.1333	0.1259	0.1175	0.1319	0.2124	0.2046	0.1853	0.1829	0.1707	0.1650	0.1747	0.1409	0.1275	0.1153	0.1166	0.1077	0.0654	0.0648	0.0640	0.0649	0.0640	0.0662	0.0655	0.0638	0.0647	0.0655	0.0646	0.0637	0.0645	0.0632	0.0679	0.0669	0.0744	0.0640	0.0648	0.0648	0.0647	0.0657	0.0644	0.0637
32=22:16:33	28290	298	0.3161	0.3061	0.2958	0.2562	0.2575	0.2377	0.3893	0.3500	0.3178	0.3091	0.2692	0.2695	0.3173	0.2560	0.2294	0.2286	0.2105	0.1899	0.2550	0.1566	0.1355	0.1215	0.1211	0.1229	0.2899	0.2575	0.2256	0.2049	0.2226	0.1983	0.2172	0.1486	0.1307	0.1268	0.1207	0.1323	0.2577	0.2277	0.1935	0.1985	0.1811	0.1767	0.1863	0.1389	0.1283	0.1129	0.1113	0.1097	0.2487	0.2347	0.2110	0.2006	0.2059	0.1792	0.1794	0.1315	0.1305	0.1190	0.1120	0.1275	0.2203	0.2091	0.1858	0.1818	0.1685	0.1639	0.1777	0.1393	0.1230	0.1101	0.1145	0.1028	0.0592	0.0596	0.0598	0.0598	0.0580	0.0594	0.0627	0.0588	0.0611	0.0618	0.0607	0.0597	0.0601	0.0577	0.0615	0.0638	0.0715	0.0608	0.0602	0.0596	0.0599	0.0611	0.0599	0.0600
33=22:31:15	29172	301	0.3492	0.3347	0.3149	0.2834	0.2786	0.2537	0.4291	0.3789	0.3419	0.3378	0.2897	0.2885	0.3478	0.2794	0.2476	0.2422	0.2236	0.2023	0.2812	0.1638	0.1396	0.1251	0.1211	0.1260	0.3165	0.2764	0.2398	0.2168	0.2356	0.2116	0.2419	0.1573	0.1331	0.1275	0.1240	0.1315	0.2799	0.2458	0.2095	0.2109	0.1938	0.1849	0.2014	0.1410	0.1295	0.1177	0.1165	0.1110	0.2714	0.2436	0.2281	0.2076	0.2149	0.1876	0.1863	0.1359	0.1280	0.1200	0.1158	0.1177	0.2338	0.2212	0.1937	0.1904	0.1765	0.1713	0.1892	0.1423	0.1250	0.1118	0.1137	0.1044	0.0626	0.0628	0.0629	0.0630	0.0623	0.0634	0.0617	0.0629	0.0631	0.0633	0.0628	0.0621	0.0618	0.0629	0.0644	0.0647	0.0738	0.0612	0.0634	0.0629	0.0633	0.0647	0.0633	0.0632
34=22:45:57	30054	301	0.3745	0.3519	0.3401	0.3001	0.2910	0.2671	0.4607	0.4129	0.3696	0.3611	0.3076	0.3031	0.3728	0.2959	0.2623	0.2615	0.2349	0.2136	0.3077	0.1661	0.1420	0.1246	0.1188	0.1247	0.3371	0.2961	0.2531	0.2291	0.2459	0.2206	0.2650	0.1559	0.1375	0.1278	0.1211	0.1277	0.2984	0.2573	0.2161	0.2261	0.2022	0.1887	0.2112	0.1402	0.1322	0.1133	0.1143	0.1130	0.2858	0.2594	0.2405	0.2187	0.2222	0.1916	0.1966	0.1335	0.1287	0.1211	0.1135	0.1208	0.2490	0.2281	0.1973	0.1997	0.1815	0.1731	0.2031	0.1434	0.1282	0.1135	0.1109	0.1045	0.0628	0.0645	0.0621	0.0639	0.0606	0.0630	0.0631	0.0613	0.0631	0.0623	0.0636	0.0621	0.0634	0.0626	0.0651	0.0643	0.0745	0.0643	0.0625	0.0614	0.0643	0.0644	0.0631	0.0628
35=23:00:39	30936	298	0.4069	0.3836	0.3720	0.3191	0.3137	0.2857	0.4981	0.4393	0.3952	0.3928	0.3297	0.3240	0.4034	0.3180	0.2789	0.2746	0.2463	0.2211	0.3374	0.1712	0.1412	0.1222	0.1201	0.1239	0.3608	0.3244	0.2695	0.2399	0.2626	0.2295	0.2959	0.1579	0.1367	0.1295	0.1199	0.1238	0.3239	0.2740	0.2266	0.2294	0.2070	0.1949	0.2274	0.1425	0.1316	0.1174	0.1132	0.1090	0.3062	0.2769	0.2491	0.2253	0.2293	0.1982	0.2019	0.1373	0.1291	0.1187	0.1139	0.1224	0.2651	0.2426	0.2045	0.1998	0.1868	0.1761	0.2128	0.1403	0.1257	0.1112	0.1117	0.1037	0.0630	0.0641	0.0629	0.0652	0.0632	0.0631	0.0635	0.0617	0.0638	0.0649	0.0643	0.0631	0.0640	0.0636	0.0654	0.0661	0.0747	0.0628	0.0636	0.0619	0.0641	0.0633	0.0622	0.0638
36=23:15:21	31817	298	0.4389	0.4136	0.4015	0.3417	0.3374	0.3017	0.5357	0.4702	0.4257	0.4159	0.3528	0.3417	0.4317	0.3422	0.2962	0.2920	0.2560	0.2305	0.3690	0.1675	0.1383	0.1206	0.1166	0.1230	0.3874	0.3456	0.2823	0.2530	0.2753	0.2371	0.3164	0.1595	0.1337	0.1264	0.1195	0.1257	0.3474	0.2885	0.2376	0.2400	0.2142	0.1971	0.2365	0.1425	0.1322	0.1153	0.1091	0.1105	0.3272	0.2933	0.2547	0.2355	0.2371	0.1988	0.2127	0.1358	0.1246	0.1165	0.1077	0.1229	0.2797	0.2500	0.2104	0.2035	0.1865	0.1764	0.2215	0.1398	0.1261	0.1088	0.1092	0.1028	0.0611	0.0614	0.0629	0.0630	0.0624	0.0620	0.0610	0.0618	0.0611	0.0605	0.0599	0.0606	0.0604	0.0619	0.0641	0.0632	0.0706	0.0616	0.0612	0.0623	0.0615	0.0618	0.0611	0.0630
37=23:30:03	32699	298	0.4734	0.4387	0.4262	0.3684	0.3587	0.3194	0.5841	0.5029	0.4600	0.4479	0.3806	0.3713	0.4651	0.3672	0.3193	0.3130	0.2742	0.2450	0.4053	0.1767	0.1424	0.1214	0.1194	0.1242	0.4189	0.3824	0.2954	0.2675	0.2933	0.2484	0.3455	0.1660	0.1353	0.1292	0.1207	0.1274	0.3765	0.3087	0.2507	0.2494	0.2219	0.2078	0.2561	0.1473	0.1322	0.1148	0.1121	0.1104	0.3474	0.3071	0.2752	0.2414	0.2402	0.2055	0.2267	0.1384	0.1270	0.1207	0.1119	0.1202	0.2986	0.2641	0.2164	0.2103	0.1916	0.1789	0.2400	0.1443	0.1227	0.1122	0.1098	0.1005	0.0641	0.0643	0.0663	0.0646	0.0636	0.0630	0.0622	0.0645	0.0635	0.0644	0.0642	0.0615	0.0636	0.0632	0.0641	0.0663	0.0736	0.0639	0.0633	0.0646	0.0650	0.0638	0.0627	0.0628
38=23:44:45	33581	296	0.5062	0.4666	0.4492	0.3903	0.3808	0.3419	0.6242	0.5402	0.4894	0.4732	0.4093	0.3911	0.4986	0.3945	0.3420	0.3310	0.2826	0.2575	0.4412	0.1800	0.1440	0.1214	0.1154	0.1214	0.4520	0.3973	0.3218	0.2836	0.3091	0.2574	0.3817	0.1686	0.1377	0.1230	0.1199	0.1236	0.4053	0.3285	0.2663	0.2603	0.2277	0.2102	0.2746	0.1486	0.1315	0.1127	0.1113	0.1069	0.3737	0.3222	0.2867	0.2517	0.2571	0.2153	0.2401	0.1390	0.1217	0.1173	0.1149	0.1170	0.3187	0.2751	0.2231	0.2171	0.1924	0.1805	0.2581	0.1428	0.1218	0.1092	0.1078	0.1009	0.0618	0.0630	0.0627	0.0644	0.0607	0.0630	0.0627	0.0638	0.0637	0.0635	0.0638	0.0625	0.0636	0.0641	0.0653	0.0645	0.0754	0.0638	0.0632	0.0646	0.0644	0.0636	0.0619	0.0628
39=23:59:27	34463	298	0.5485	0.5059	0.4868	0.4148	0.4085	0.3667	0.6654	0.5760	0.5244	0.5137	0.4462	0.4186	0.5343	0.4224	0.3652	0.3568	0.3062	0.2747	0.4777	0.1878	0.1433	0.1237	0.1184	0.1220	0.4845	0.4304	0.3406	0.2998	0.3328	0.2705	0.4181	0.1698	0.1378	0.1290	0.1193	0.1255	0.4327	0.3543	0.2883	0.2794	0.2359	0.2247	0.3042	0.1500	0.1328	0.1160	0.1140	0.1076	0.4005	0.3424	0.2993	0.2640	0.2668	0.2186	0.2552	0.1439	0.1249	0.1178	0.1140	0.1168	0.3385	0.2961	0.2335	0.2254	0.2004	0.1870	0.2782	0.1462	0.1239	0.1112	0.1101	0.1016	0.0652	0.0659	0.0661	0.0664	0.0653	0.0646	0.0664	0.0665	0.0658	0.0679	0.0660	0.0663	0.0662	0.0656	0.0689	0.0672	0.0757	0.0635	0.0667	0.0658	0.0663	0.0657	0.0651	0.0655
40=00:14:09	35345	301	0.5871	0.5353	0.5060	0.4400	0.4255	0.3796	0.7091	0.6113	0.5522	0.5373	0.4730	0.4432	0.5656	0.4499	0.3866	0.3733	0.3218	0.2847	0.5122	0.1838	0.1399	0.1204	0.1150	0.1188	0.5116	0.4619	0.3576	0.3148	0.3498	0.2839	0.4550	0.1695	0.1331	0.1242	0.1158	0.1218	0.4621	0.3763	0.3037	0.2922	0.2485	0.2293	0.3555	0.1539	0.1302	0.1117	0.1090	0.1052	0.4228	0.3616	0.3149	0.2779	0.2704	0.2210	0.2723	0.1377	0.1272	0.1153	0.1078	0.1127	0.3617	0.3052	0.2382	0.2295	0.2018	0.1861	0.3051	0.1427	0.1200	0.1116	0.1086	0.0984	0.0633	0.0644	0.0638	0.0631	0.0631	0.0635	0.0632	0.0624	0.0643	0.0662	0.0628	0.0625	0.0636	0.0622	0.0661	0.0661	0.0754	0.0633	0.0632	0.0644	0.0633	0.0647	0.0625	0.0646
41=00:28:51	36227	298	0.6297	0.5668	0.5447	0.4723	0.4600	0.4108	0.7475	0.6499	0.5910	0.5711	0.5011	0.4717	0.6032	0.4790	0.4157	0.4001	0.3412	0.3075	0.5543	0.1940	0.1437	0.1192	0.1147	0.1180	0.5480	0.4899	0.3810	0.3371	0.3713	0.2951	0.4903	0.1703	0.1343	0.1256	0.1156	0.1275	0.4958	0.3988	0.3211	0.3074	0.2664	0.2361	0.3928	0.1553	0.1298	0.1151	0.1091	0.1046	0.4513	0.3874	0.3342	0.2931	0.2830	0.2286	0.2888	0.1410	0.1268	0.1144	0.1074	0.1166	0.3818	0.3214	0.2474	0.2394	0.2113	0.1888	0.3601	0.1400	0.1204	0.1105	0.1084	0.0965	0.0645	0.0638	0.0641	0.0641	0.0641	0.0642	0.0652	0.0633	0.0637	0.0625	0.0641	0.0632	0.0648	0.0633	0.0661	0.0668	0.0744	0.0642	0.0655	0.0641	0.0635	0.0643	0.0623	0.0660
42=00:43:35	37111	298	0.6636	0.6043	0.5774	0.4969	0.4865	0.4319	0.7861	0.6810	0.6284	0.5978	0.5445	0.5001	0.6363	0.5070	0.4407	0.4238	0.3622	0.3256	0.5930	0.1969	0.1430	0.1146	0.1115	0.1152	0.5804	0.5240	0.4054	0.3532	0.3934	0.3107	0.5273	0.1725	0.1315	0.1221	0.1131	0.1224	0.5245	0.4221	0.3388	0.3199	0.2738	0.2451	0.4282	0.1511	0.1261	0.1114	0.1020	0.1003	0.4762	0.4090	0.3445	0.3043	0.2971	0.2343	0.3207	0.1384	0.1254	0.1149	0.1027	0.1087	0.4108	0.3377	0.2561	0.2474	0.2111	0.1911	0.3944	0.1419	0.1148	0.1073	0.1047	0.0959	0.0631	0.0639	0.0652	0.0643	0.0627	0.0625	0.0633	0.0623	0.0625	0.0626	0.0634	0.0627	0.0634	0.0623	0.0644	0.0656	0.0746	0.0642	0.0634	0.0628	0.0646	0.0628	0.0624	0.0639
43=00:58:17	37993	298	0.7052	0.6353	0.6083	0.5272	0.5167	0.4551	0.8183	0.7232	0.6569	0.6345	0.5727	0.5328	0.6736	0.5466	0.4703	0.4526	0.3849	0.3429	0.6395	0.2029	0.1432	0.1125	0.1079	0.1127	0.6159	0.5559	0.4247	0.3779	0.4159	0.3202	0.5649	0.1741	0.1306	0.1185	0.1103	0.1146	0.5626	0.4513	0.3608	0.3415	0.2840	0.2534	0.4658	0.1528	0.1233	0.1085	0.1032	0.0984	0.5081	0.4245	0.3636	0.3180	0.3037	0.2435	0.3734	0.1358	0.1168	0.1122	0.0998	0.1106	0.4339	0.3528	0.2679	0.2532	0.2173	0.1951	0.4299	0.1390	0.1111	0.1092	0.1005	0.0912	0.0607	0.0629	0.0623	0.0641	0.0612	0.0618	0.0633	0.0612	0.0624	0.0624	0.0626	0.0634	0.0627	0.0613	0.0639	0.0644	0.0747	0.0639	0.0633	0.0619	0.0619	0.0648	0.0600	0.0632
44=01:12:59	38875	298	0.7398	0.6656	0.6425	0.5534	0.5408	0.4821	0.8293	0.7481	0.6874	0.6646	0.6097	0.5592	0.7079	0.5712	0.4979	0.4756	0.4030	0.3644	0.6805	0.2063	0.1395	0.1089	0.1060	0.1059	0.6534	0.5832	0.4573	0.3989	0.4392	0.3360	0.6097	0.1714	0.1271	0.1154	0.1076	0.1126	0.5941	0.4764	0.3814	0.3529	0.2891	0.2654	0.5013	0.1505	0.1213	0.1085	0.0968	0.0944	0.5324	0.4461	0.3849	0.3314	0.3146	0.2495	0.4249	0.1382	0.1195	0.1084	0.0966	0.1071	0.4604	0.3689	0.2798	0.2638	0.2173	0.1979	0.4610	0.1389	0.1105	0.1051	0.0981	0.0908	0.0627	0.0605	0.0606	0.0626	0.0616	0.0627	0.0634	0.0622	0.0601	0.0617	0.0598	0.0617	0.0617	0.0611	0.0611	0.0631	0.0733	0.0632	0.0633	0.0613	0.0620	0.0616	0.0609	0.0626
45=01:27:41	39757	298	0.7708	0.7039	0.6747	0.5854	0.5666	0.5148	0.8267	0.7727	0.7260	0.6902	0.6490	0.5961	0.7422	0.6044	0.5296	0.5043	0.4316	0.3841	0.7222	0.2187	0.1369	0.1088	0.1078	0.1103	0.6884	0.6180	0.4780	0.4213	0.4652	0.3549	0.6538	0.1783	0.1301	0.1140	0.1106	0.1128	0.6292	0.5082	0.4084	0.3753	0.3124	0.2752	0.5431	0.1505	0.1203	0.1082	0.0967	0.0964	0.5627	0.4768	0.4004	0.3477	0.3329	0.2558	0.4645	0.1361	0.1184	0.1071	0.0946	0.1027	0.4895	0.3904	0.2924	0.2753	0.2294	0.2060	0.4965	0.1443	0.1102	0.1023	0.0960	0.0908	0.0632	0.0638	0.0632	0.0642	0.0630	0.0628	0.0624	0.0618	0.0630	0.0640	0.0629	0.0642	0.0637	0.0626	0.0659	0.0666	0.0735	0.0635	0.0641	0.0620	0.0636	0.0640	0.0627	0.0631
46=01:42:23	40639	301	0.8007	0.7352	0.7084	0.6179	0.6036	0.5482	0.8348	0.7982	0.7564	0.7252	0.6800	0.6264	0.7780	0.6403	0.5585	0.5371	0.4554	0.4117	0.7614	0.2254	0.1406	0.1092	0.1088	0.1114	0.7274	0.6554	0.5107	0.4468	0.4928	0.3806	0.6964	0.1822	0.1270	0.1154	0.1124	0.1123	0.6640	0.5381	0.4300	0.3990	0.3292	0.2921	0.5810	0.1541	0.1235	0.1090	0.0961	0.0975	0.5887	0.5083	0.4264	0.3760	0.3515	0.2670	0.5041	0.1389	0.1170	0.1075	0.0943	0.1016	0.5189	0.4137	0.3089	0.2859	0.2378	0.2133	0.5336	0.1435	0.1157	0.1028	0.0950	0.0940	0.0658	0.0643	0.0646	0.0658	0.0642	0.0651	0.0645	0.0646	0.0658	0.0655	0.0644	0.0651	0.0653	0.0649	0.0671	0.0674	0.0761	0.0654	0.0654	0.0656	0.0662	0.0666	0.0655	0.0644
47=01:57:05	41521	301	0.7974	0.7626	0.7377	0.6458	0.6272	0.5771	0.8327	0.8024	0.7703	0.7522	0.7029	0.6605	0.8064	0.6643	0.5873	0.5682	0.4776	0.4364	0.7954	0.2318	0.1359	0.1041	0.1039	0.1136	0.7560	0.6813	0.5338	0.4725	0.5166	0.3987	0.7369	0.1816	0.1232	0.1065	0.1092	0.1075	0.6953	0.5723	0.4559	0.4145	0.3415	0.3010	0.6214	0.1509	0.1156	0.1049	0.0952	0.0939	0.6176	0.5377	0.4439	0.3885	0.3669	0.2807	0.5378	0.1315	0.1107	0.1034	0.0907	0.1015	0.5454	0.4315	0.3162	0.2982	0.2454	0.2130	0.5688	0.1416	0.1115	0.0988	0.0913	0.0860	0.0631	0.0635	0.0622	0.0626	0.0633	0.0637	0.0637	0.0626	0.0644	0.0646	0.0630	0.0633	0.0631	0.0624	0.0648	0.0652	0.0745	0.0624	0.0634	0.0619	0.0637	0.0615	0.0634	0.0639
48=02:11:47	42403	301	0.8052	0.7890	0.7628	0.6770	0.6568	0.6003	0.8373	0.8023	0.7777	0.7592	0.7312	0.6842	0.8245	0.6989	0.6181	0.5971	0.5128	0.4591	0.8071	0.2449	0.1400	0.1043	0.1046	0.1146	0.7782	0.7175	0.5686	0.4956	0.5489	0.4187	0.7725	0.1864	0.1223	0.1083	0.1017	0.0998	0.7237	0.6002	0.4796	0.4357	0.3582	0.3161	0.6616	0.1533	0.1216	0.1068	0.0946	0.0941	0.6457	0.5655	0.4635	0.4067	0.3787	0.2845	0.5806	0.1347	0.1133	0.1013	0.0914	0.1010	0.5786	0.4560	0.3308	0.3109	0.2575	0.2180	0.6122	0.1386	0.1096	0.0985	0.0920	0.0909	0.0650	0.0641	0.0642	0.0643	0.0643	0.0646	0.0651	0.0621	0.0636	0.0655	0.0666	0.0641	0.0648	0.0646	0.0675	0.0647	0.0756	0.0666	0.0639	0.0635	0.0679	0.0656	0.0655	0.0665
49=02:26:29	43285	301	0.8015	0.8049	0.7836	0.6974	0.6838	0.6319	0.8408	0.8002	0.7736	0.7541	0.7352	0.7038	0.8345	0.7273	0.6500	0.6325	0.5408	0.4944	0.8094	0.2547	0.1349	0.1021	0.1047	0.1063	0.8052	0.7412	0.6006	0.5274	0.5826	0.4403	0.8028	0.1888	0.1170	0.1019	0.0996	0.1042	0.7591	0.6375	0.5150	0.4649	0.3814	0.3341	0.7022	0.1534	0.1174	0.1028	0.0912	0.0924	0.6784	0.6041	0.4973	0.4383	0.4059	0.3005	0.6199	0.1292	0.1057	0.0982	0.0883	0.0972	0.6092	0.4838	0.3530	0.3243	0.2721	0.2300	0.6469	0.1360	0.1085	0.0947	0.0894	0.0888	0.0639	0.0636	0.0643	0.0642	0.0612	0.0631	0.0644	0.0612	0.0623	0.0639	0.0634	0.0638	0.0634	0.0618	0.0657	0.0658	0.0750	0.0641	0.0648	0.0631	0.0638	0.0635	0.0639	0.0654
50=02:41:11	44167	301	0.8028	0.7970	0.7896	0.7197	0.7046	0.6544	0.8437	0.8017	0.7748	0.7573	0.7303	0.7079	0.8347	0.7527	0.6788	0.6621	0.5783	0.5323	0.8098	0.2653	0.1372	0.0987	0.0997	0.1060	0.8112	0.7658	0.6307	0.5550	0.6203	0.4678	0.8146	0.1923	0.1173	0.1013	0.0967	0.1041	0.7713	0.6652	0.5440	0.4883	0.4067	0.3523	0.7389	0.1523	0.1103	0.0988	0.0922	0.0929	0.7043	0.6463	0.5233	0.4650	0.4280	0.3169	0.6577	0.1309	0.1075	0.0975	0.0893	0.0979	0.6372	0.5104	0.3733	0.3410	0.2838	0.2377	0.6827	0.1392	0.1141	0.0931	0.0882	0.0877	0.0639	0.0624	0.0614	0.0635	0.0629	0.0620	0.0626	0.0639	0.0627	0.0635	0.0647	0.0628	0.0630	0.0642	0.0641	0.0634	0.0752	0.0614	0.0616	0.0645	0.0641	0.0626	0.0627	0.0628
51=02:55:53	45049	296	0.8109	0.7960	0.7848	0.7398	0.7140	0.6712	0.8437	0.8087	0.7739	0.7618	0.7308	0.7110	0.8306	0.7667	0.7042	0.6865	0.6185	0.5783	0.8143	0.2837	0.1359	0.0966	0.0964	0.1063	0.8071	0.7817	0.6647	0.5937	0.6625	0.5010	0.8151	0.1943	0.1145	0.0974	0.0983	0.1027	0.7780	0.6890	0.5817	0.5185	0.4255	0.3768	0.7521	0.1559	0.1123	0.0975	0.0913	0.0912	0.7167	0.6763	0.5488	0.4955	0.4572	0.3342	0.6916	0.1304	0.1038	0.0949	0.0874	0.1019	0.6635	0.5432	0.3929	0.3649	0.3019	0.2510	0.7150	0.1348	0.1042	0.0916	0.0874	0.0880	0.0625	0.0638	0.0620	0.0638	0.0631	0.0631	0.0656	0.0605	0.0637	0.0628	0.0625	0.0639	0.0622	0.0623	0.0643	0.0657	0.0753	0.0639	0.0655	0.0639	0.0630	0.0639	0.0616	0.0648
52=03:10:35	45931	296	0.8150	0.7982	0.7894	0.7428	0.7157	0.6811	0.8491	0.8091	0.7793	0.7645	0.7314	0.7225	0.8346	0.7762	0.7299	0.7072	0.6430	0.6173	0.8163	0.3027	0.1398	0.0976	0.0993	0.1057	0.8104	0.7783	0.6890	0.6384	0.6986	0.5408	0.8250	0.2044	0.1122	0.0953	0.0947	0.1031	0.7794	0.7117	0.6217	0.5475	0.4603	0.4062	0.7562	0.1571	0.1230	0.0983	0.0904	0.0922	0.7286	0.7023	0.5875	0.5324	0.4820	0.3610	0.7296	0.1295	0.1003	0.0929	0.0877	0.1015	0.6883	0.5785	0.4203	0.3913	0.3206	0.2645	0.7470	0.1352	0.1061	0.0922	0.0886	0.0871	0.0646	0.0639	0.0641	0.0652	0.0641	0.0627	0.0653	0.0637	0.0634	0.0646	0.0634	0.0640	0.0644	0.0656	0.0656	0.0652	0.0758	0.0645	0.0637	0.0634	0.0670	0.0647	0.0640	0.0653
53=03:25:17	46813	300	0.8151	0.8033	0.7894	0.7380	0.7163	0.6830	0.8462	0.8155	0.7801	0.7693	0.7434	0.7216	0.8374	0.7712	0.7337	0.7170	0.6605	0.6400	0.8247	0.3112	0.1427	0.0950	0.0999	0.1068	0.8120	0.7786	0.7132	0.6699	0.7161	0.5810	0.8251	0.2166	0.1109	0.0932	0.0921	0.0989	0.7761	0.7248	0.6451	0.5831	0.4858	0.4346	0.7561	0.1584	0.1206	0.0977	0.0886	0.0898	0.7210	0.7070	0.6214	0.5714	0.5206	0.3800	0.7574	0.1276	0.1005	0.0917	0.0883	0.0980	0.6993	0.6172	0.4452	0.4152	0.3398	0.2805	0.7569	0.1348	0.1047	0.0923	0.0876	0.0868	0.0630	0.0630	0.0629	0.0653	0.0629	0.0625	0.0646	0.0619	0.0639	0.0620	0.0631	0.0616	0.0637	0.0642	0.0645	0.0668	0.0762	0.0643	0.0648	0.0638	0.0632	0.0627	0.0621	0.0650
54=03:39:59	47695	301	0.8185	0.8021	0.7852	0.7348	0.7144	0.6805	0.8450	0.8098	0.7810	0.7686	0.7381	0.7221	0.8371	0.7726	0.7279	0.7159	0.6707	0.6601	0.8170	0.3275	0.1445	0.0928	0.0961	0.1041	0.8111	0.7833	0.7241	0.6873	0.7150	0.6083	0.8322	0.2204	0.1078	0.0887	0.0906	0.0996	0.7807	0.7198	0.6626	0.6207	0.5184	0.4720	0.7619	0.1634	0.1242	0.0947	0.0869	0.0895	0.7239	0.7075	0.6392	0.5936	0.5535	0.4077	0.7572	0.1257	0.1004	0.0888	0.0855	0.0972	0.7020	0.6433	0.4776	0.4419	0.3653	0.2966	0.7565	0.1382	0.1080	0.0906	0.0859	0.0834	0.0609	0.0605	0.0630	0.0646	0.0606	0.0616	0.0625	0.0595	0.0619	0.0626	0.0621	0.0625	0.0612	0.0608	0.0630	0.0628	0.0745	0.0625	0.0620	0.0608	0.0630	0.0622	0.0601	0.0619
55=03:54:41	48577	298	0.8224	0.8082	0.7914	0.7392	0.7190	0.6863	0.8452	0.8104	0.7861	0.7690	0.7487	0.7348	0.8412	0.7794	0.7339	0.7219	0.6729	0.6674	0.8259	0.3445	0.1493	0.0982	0.0919	0.1077	0.8172	0.7856	0.7289	0.7009	0.7295	0.6316	0.8364	0.2277	0.1103	0.0918	0.0877	0.1012	0.7852	0.7298	0.6776	0.6352	0.5624	0.5128	0.7718	0.1652	0.1148	0.0957	0.0873	0.0903	0.7282	0.7176	0.6499	0.6221	0.5950	0.4416	0.7672	0.1301	0.0992	0.0906	0.0863	0.0904	0.7042	0.6608	0.5194	0.4856	0.3982	0.3237	0.7609	0.1351	0.1098	0.0911	0.0867	0.0843	0.0649	0.0634	0.0652	0.0644	0.0621	0.0637	0.0617	0.0627	0.0640	0.0638	0.0634	0.0628	0.0637	0.0625	0.0660	0.0666	0.0756	0.0629	0.0642	0.0653	0.0643	0.0636	0.0640	0.0634
56=04:09:23	49459	301	0.8179	0.8037	0.7915	0.7393	0.7217	0.6884	0.8455	0.8027	0.7817	0.7654	0.7550	0.7312	0.8359	0.7796	0.7324	0.7208	0.6803	0.6723	0.8230	0.3511	0.1591	0.0961	0.0989	0.1083	0.8214	0.7849	0.7310	0.7083	0.7258	0.6401	0.8394	0.2433	0.1107	0.0899	0.0981	0.0996	0.7947	0.7336	0.6809	0.6395	0.5942	0.5482	0.7769	0.1694	0.1245	0.0958	0.0852	0.0906	0.7348	0.7176	0.6536	0.6280	0.6149	0.4876	0.7734	0.1294	0.0955	0.0870	0.0839	0.0953	0.7058	0.6623	0.5542	0.5280	0.4302	0.3471	0.7624	0.1374	0.1104	0.0915	0.0872	0.0849	0.0636	0.0631	0.0632	0.0640	0.0621	0.0640	0.0619	0.0618	0.0640	0.0641	0.0625	0.0631	0.0632	0.0628	0.0650	0.0655	0.0728	0.0640	0.0648	0.0641	0.0667	0.0636	0.0634	0.0640
57=04:24:01	50337	298	0.8219	0.8073	0.7992	0.7425	0.7259	0.6932	0.8474	0.8120	0.7845	0.7688	0.7605	0.7413	0.8366	0.7801	0.7407	0.7274	0.6812	0.6756	0.8244	0.3603	0.1635	0.0952	0.0955	0.1051	0.8265	0.7912	0.7358	0.7029	0.7365	0.6380	0.8402	0.2547	0.1105	0.0908	0.0982	0.0974	0.7977	0.7388	0.6804	0.6439	0.6044	0.5666	0.7826	0.1739	0.1157	0.0915	0.0851	0.0913	0.7355	0.7319	0.6590	0.6365	0.6284	0.5231	0.7726	0.1303	0.0941	0.0881	0.0895	0.0952	0.7076	0.6652	0.5712	0.5568	0.4737	0.3744	0.7678	0.1361	0.1097	0.0896	0.0864	0.0833	0.0624	0.0625	0.0643	0.0639	0.0617	0.0633	0.0635	0.0616	0.0612	0.0650	0.0634	0.0631	0.0632	0.0631	0.0647	0.0657	0.0726	0.0638	0.0654	0.0630	0.0640	0.0629	0.0636	0.0643
58=04:38:43	51219	298	0.8207	0.8130	0.8001	0.7485	0.7293	0.6971	0.8496	0.8149	0.7883	0.7736	0.7653	0.7486	0.8430	0.7830	0.7421	0.7288	0.6836	0.6824	0.8340	0.3663	0.1703	0.0996	0.0956	0.1069	0.8287	0.7924	0.7379	0.7088	0.7404	0.6519	0.8452	0.2582	0.1124	0.0893	0.1017	0.0994	0.7983	0.7463	0.6839	0.6490	0.6160	0.5771	0.7815	0.1800	0.1175	0.0925	0.0847	0.0907	0.7348	0.7322	0.6592	0.6397	0.6424	0.5567	0.7840	0.1334	0.0950	0.0852	0.0862	0.1023	0.7088	0.6700	0.5892	0.5748	0.5050	0.4116	0.7713	0.1417	0.1126	0.0891	0.0865	0.0835	0.0635	0.0627	0.0620	0.0634	0.0610	0.0649	0.0626	0.0620	0.0640	0.0640	0.0637	0.0630	0.0632	0.0631	0.0653	0.0644	0.0733	0.0639	0.0640	0.0644	0.0647	0.0642	0.0630	0.0649
59=04:53:25	52101	298	0.8230	0.8072	0.7981	0.7510	0.7305	0.6990	0.8534	0.8124	0.7877	0.7709	0.7742	0.7490	0.8400	0.7859	0.7510	0.7339	0.6938	0.6885	0.8268	0.3759	0.1794	0.1009	0.0976	0.1097	0.8289	0.8060	0.7434	0.7115	0.7481	0.6550	0.8454	0.2702	0.1143	0.0912	0.0956	0.0987	0.8008	0.7504	0.6889	0.6509	0.6187	0.5757	0.7876	0.1878	0.1208	0.0889	0.0845	0.0866	0.7346	0.7344	0.6731	0.6517	0.6443	0.5778	0.7873	0.1394	0.0936	0.0865	0.0888	0.0907	0.7188	0.6739	0.5925	0.5885	0.5335	0.4571	0.7736	0.1426	0.1149	0.0904	0.0873	0.0855	0.0638	0.0628	0.0638	0.0651	0.0637	0.0663	0.0643	0.0638	0.0645	0.0632	0.0639	0.0637	0.0643	0.0631	0.0667	0.0670	0.0736	0.0660	0.0627	0.0629	0.0637	0.0645	0.0637	0.0652
60=05:08:07	52983	298	0.8250	0.8103	0.7999	0.7446	0.7291	0.7003	0.8459	0.8138	0.7810	0.7727	0.7733	0.7641	0.8367	0.7791	0.7495	0.7331	0.6953	0.6889	0.8337	0.3818	0.1804	0.1027	0.0977	0.1084	0.8279	0.8040	0.7489	0.7153	0.7497	0.6600	0.8456	0.2710	0.1188	0.0906	0.0993	0.0944	0.8027	0.7520	0.6954	0.6530	0.6200	0.5873	0.7880	0.1945	0.1239	0.0899	0.0802	0.0890	0.7382	0.7408	0.6693	0.6541	0.6568	0.5772	0.7894	0.1423	0.0964	0.0859	0.0865	0.0942	0.7187	0.6849	0.5922	0.5960	0.5516	0.4904	0.7704	0.1453	0.1190	0.0894	0.0943	0.0832	0.0626	0.0629	0.0598	0.0636	0.0609	0.0629	0.0644	0.0616	0.0635	0.0634	0.0617	0.0629	0.0644	0.0628	0.0648	0.0644	0.0758	0.0641	0.0638	0.0631	0.0637	0.0615	0.0618	0.0640
61=05:22:49	53865	298	0.8243	0.8086	0.7963	0.7507	0.7320	0.7019	0.8507	0.8111	0.7878	0.7686	0.7822	0.7608	0.8381	0.7867	0.7539	0.7356	0.6974	0.7013	0.8361	0.3909	0.1906	0.1074	0.0960	0.1117	0.8303	0.8085	0.7499	0.7215	0.7569	0.6696	0.8502	0.2754	0.1222	0.0940	0.0992	0.0964	0.8044	0.7500	0.7001	0.6588	0.6240	0.5916	0.7984	0.2017	0.1268	0.0895	0.0842	0.0887	0.7380	0.7404	0.6675	0.6629	0.6634	0.5918	0.7925	0.1465	0.0960	0.0881	0.0870	0.0880	0.7179	0.6767	0.5968	0.5992	0.5561	0.5199	0.7783	0.1495	0.1228	0.0886	0.1026	0.0814	0.0626	0.0617	0.0622	0.0631	0.0609	0.0627	0.0617	0.0625	0.0631	0.0627	0.0626	0.0609	0.0620	0.0623	0.0640	0.0664	0.0726	0.0620	0.0637	0.0624	0.0631	0.0626	0.0628	0.0627
62=05:37:31	54747	298	0.8264	0.8098	0.7988	0.7539	0.7307	0.7040	0.8508	0.8199	0.7905	0.7693	0.7903	0.7679	0.8399	0.7848	0.7576	0.7365	0.6973	0.7035	0.8389	0.3971	0.1954	0.1100	0.1017	0.1125	0.8326	0.8171	0.7503	0.7245	0.7647	0.6754	0.8464	0.2839	0.1282	0.0931	0.1015	0.0945	0.8036	0.7548	0.7001	0.6583	0.6303	0.5958	0.7985	0.2050	0.1296	0.0890	0.0833	0.0900	0.7347	0.7548	0.6763	0.6690	0.6647	0.5980	0.8051	0.1517	0.0977	0.0919	0.0880	0.0899	0.7253	0.6818	0.6000	0.6087	0.5590	0.5335	0.7809	0.1512	0.1267	0.0910	0.1105	0.0853	0.0638	0.0641	0.0649	0.0637	0.0634	0.0641	0.0655	0.0638	0.0652	0.0635	0.0629	0.0630	0.0629	0.0627	0.0621	0.0643	0.0753	0.0648	0.0631	0.0633	0.0636	0.0650	0.0628	0.0641
63=05:52:13	55629	298	0.8291	0.8123	0.8063	0.7505	0.7302	0.7069	0.8504	0.8189	0.7881	0.7727	0.7910	0.7779	0.8411	0.7847	0.7580	0.7405	0.6975	0.7078	0.8327	0.4023	0.1979	0.1167	0.1018	0.1115	0.8317	0.8140	0.7461	0.7271	0.7643	0.6758	0.8520	0.2858	0.1271	0.0941	0.1023	0.0954	0.8044	0.7590	0.7070	0.6608	0.6366	0.6053	0.7962	0.2061	0.1314	0.0894	0.0831	0.0894	0.7383	0.7549	0.6733	0.6628	0.6661	0.6028	0.8112	0.1525	0.0968	0.0893	0.0875	0.0878	0.7185	0.6827	0.5997	0.6151	0.5635	0.5401	0.7785	0.1502	0.1279	0.0960	0.1152	0.0835	0.0627	0.0618	0.0605	0.0618	0.0613	0.0632	0.0620	0.0616	0.0615	0.0621	0.0617	0.0629	0.0620	0.0629	0.0634	0.0639	0.0731	0.0626	0.0626	0.0623	0.0634	0.0603	0.0619	0.0627
64=06:06:55	56512	300	0.8321	0.8132	0.8018	0.7504	0.7269	0.7056	0.8473	0.8186	0.7901	0.7705	0.7982	0.7828	0.8404	0.7867	0.7578	0.7423	0.7008	0.7140	0.8351	0.4118	0.2010	0.1159	0.1047	0.1121	0.8327	0.8254	0.7513	0.7261	0.7737	0.6817	0.8489	0.2954	0.1365	0.0968	0.1009	0.1002	0.8031	0.7554	0.7111	0.6660	0.6433	0.6107	0.7981	0.2115	0.1356	0.0914	0.0836	0.0895	0.7345	0.7565	0.6825	0.6817	0.6811	0.6058	0.8150	0.1579	0.1001	0.0931	0.0889	0.0945	0.7246	0.6883	0.6085	0.6197	0.5702	0.5553	0.7799	0.1550	0.1331	0.0967	0.1210	0.0841	0.0634	0.0625	0.0628	0.0639	0.0612	0.0611	0.0629	0.0613	0.0627	0.0634	0.0639	0.0618	0.0625	0.0607	0.0644	0.0634	0.0737	0.0627	0.0619	0.0623	0.0628	0.0641	0.0625	0.0635
65=06:21:37	57394	301	0.8274	0.8162	0.8050	0.7547	0.7363	0.7111	0.8522	0.8162	0.7909	0.7739	0.8058	0.7883	0.8422	0.7882	0.7601	0.7438	0.7033	0.7240	0.8343	0.4235	0.2109	0.1272	0.1114	0.1167	0.8362	0.8244	0.7538	0.7318	0.7790	0.6870	0.8577	0.2990	0.1406	0.1042	0.1074	0.1107	0.8065	0.7629	0.7191	0.6691	0.6442	0.6182	0.8045	0.2169	0.1435	0.0929	0.0877	0.0908	0.7440	0.7759	0.6808	0.6836	0.6834	0.6189	0.8229	0.1609	0.1045	0.0917	0.0916	0.0967	0.7219	0.6853	0.6062	0.6288	0.5790	0.5600	0.7796	0.1596	0.1363	0.1013	0.1292	0.0844	0.0645	0.0637	0.0636	0.0653	0.0635	0.0648	0.0635	0.0631	0.0630	0.0635	0.0635	0.0625	0.0646	0.0633	0.0659	0.0650	0.0724	0.0649	0.0652	0.0646	0.0628	0.0667	0.0631	0.0651
66=06:36:19	58276	301	0.8372	0.8222	0.8138	0.7644	0.7353	0.7174	0.8647	0.8254	0.7988	0.7818	0.8181	0.7958	0.8484	0.7944	0.7654	0.7506	0.7085	0.7291	0.8417	0.4286	0.2121	0.1336	0.1123	0.1133	0.8390	0.8351	0.7613	0.7359	0.7863	0.6919	0.8609	0.3050	0.1424	0.1032	0.1045	0.1111	0.8053	0.7657	0.7217	0.6699	0.6476	0.6229	0.8105	0.2226	0.1386	0.0933	0.1262	0.0905	0.7405	0.7834	0.6894	0.6936	0.6888	0.6233	0.8294	0.1648	0.1042	0.0930	0.1155	0.0943	0.7268	0.6914	0.6147	0.6352	0.5803	0.5684	0.7863	0.1603	0.1383	0.1158	0.1314	0.0829	0.0628	0.0633	0.0626	0.0618	0.0600	0.0620	0.0638	0.0612	0.0623	0.0631	0.0627	0.0639	0.0622	0.0594	0.0646	0.0653	0.0765	0.0632	0.0642	0.0612	0.0609	0.0620	0.0626	0.0631
67=06:51:01	59158	296	0.8367	0.8138	0.8082	0.7575	0.7371	0.7140	0.8493	0.8160	0.7968	0.7748	0.8106	0.8015	0.8385	0.7909	0.7546	0.7467	0.7086	0.7377	0.8299	0.4465	0.2188	0.1373	0.1183	0.1192	0.8337	0.8392	0.7585	0.7362	0.7903	0.6876	0.8556	0.3084	0.1478	0.1087	0.1102	0.1100	0.8082	0.7632	0.7206	0.6729	0.6453	0.6258	0.8044	0.2297	0.1433	0.0954	0.0905	0.0920	0.7380	0.7777	0.6798	0.6967	0.6969	0.6248	0.8290	0.1669	0.1079	0.0935	0.1015	0.0895	0.7300	0.6903	0.6172	0.6336	0.5838	0.5709	0.7798	0.1641	0.1380	0.1098	0.1374	0.0853	0.0629	0.0639	0.0646	0.0648	0.0619	0.0648	0.0649	0.0612	0.0643	0.0626	0.0633	0.0626	0.0623	0.0624	0.0653	0.0658	0.0744	0.0643	0.0644	0.0645	0.0660	0.0616	0.0649	0.0644
68=07:05:43	60040	298	0.8367	0.8191	0.8109	0.7561	0.7395	0.7196	0.8565	0.8199	0.7945	0.7795	0.8298	0.8098	0.8412	0.7945	0.7609	0.7497	0.7116	0.7470	0.8385	0.4544	0.2263	0.1380	0.1206	0.1202	0.8419	0.8444	0.7602	0.7368	0.8020	0.6938	0.8561	0.3233	0.1531	0.1128	0.1123	0.1172	0.8146	0.7665	0.7256	0.6750	0.6538	0.6290	0.8097	0.2357	0.1459	0.0966	0.0953	0.0892	0.7405	0.7926	0.6909	0.7097	0.7041	0.6297	0.8343	0.1726	0.1065	0.0937	0.1014	0.0955	0.7331	0.7015	0.6185	0.6376	0.5892	0.5775	0.7882	0.1621	0.1440	0.1115	0.1415	0.0851	0.0631	0.0630	0.0625	0.0648	0.0615	0.0631	0.0644	0.0609	0.0629	0.0634	0.0628	0.0619	0.0646	0.0625	0.0644	0.0660	0.0747	0.0643	0.0646	0.0637	0.0618	0.0641	0.0618	0.0641
69=07:20:25	60922	298	0.8353	0.8245	0.8110	0.7600	0.7414	0.7229	0.8553	0.8263	0.7907	0.7793	0.8346	0.8297	0.8426	0.7955	0.7615	0.7468	0.7116	0.7535	0.8385	0.4635	0.2340	0.1466	0.1252	0.1215	0.8404	0.8534	0.7625	0.7372	0.8095	0.6932	0.8590	0.3252	0.1584	0.1171	0.1241	0.1128	0.8144	0.7669	0.7275	0.6801	0.6554	0.6364	0.8054	0.2404	0.1481	0.0992	0.0970	0.0898	0.7400	0.7995	0.6853	0.7185	0.7135	0.6358	0.8434	0.1724	0.1135	0.0955	0.1005	0.0939	0.7382	0.6966	0.6220	0.6447	0.5940	0.5858	0.7878	0.1660	0.1423	0.1110	0.1443	0.0859	0.0637	0.0654	0.0637	0.0634	0.0639	0.0643	0.0641	0.0617	0.0633	0.0641	0.0647	0.0644	0.0634	0.0632	0.0650	0.0632	0.0752	0.0642	0.0645	0.0638	0.0644	0.0642	0.0638	0.0668
70=07:35:07	61804	296	0.8292	0.8167	0.8062	0.7534	0.7357	0.7266	0.8509	0.8214	0.7947	0.7728	0.8496	0.8344	0.8418	0.7891	0.7643	0.7494	0.7131	0.7555	0.8436	0.4702	0.2395	0.1492	0.1302	0.1262	0.8431	0.8531	0.7634	0.7391	0.8159	0.6940	0.8554	0.3325	0.1612	0.1219	0.1198	0.1141	0.8134	0.7705	0.7260	0.6769	0.6577	0.6386	0.8105	0.2468	0.1468	0.1034	0.0996	0.0913	0.7403	0.8054	0.6913	0.7193	0.7244	0.6375	0.8441	0.1782	0.1143	0.0959	0.0998	0.0957	0.7319	0.7002	0.6179	0.6488	0.5908	0.5897	0.7844	0.1688	0.1418	0.1135	0.1472	0.0841	0.0629	0.0638	0.0629	0.0636	0.0613	0.0629	0.0656	0.0611	0.0649	0.0638	0.0646	0.0628	0.0631	0.0632	0.0649	0.0646	0.0732	0.0643	0.0646	0.0632	0.0645	0.0633	0.0647	0.0641
71=07:49:49	62686	298	0.8363	0.8208	0.8099	0.7600	0.7440	0.7218	0.8515	0.8187	0.7949	0.7803	0.8467	0.8418	0.8445	0.7968	0.7640	0.7515	0.7192	0.7637	0.8376	0.4732	0.2475	0.1554	0.1317	0.1285	0.8446	0.8692	0.7670	0.7423	0.8237	0.7000	0.8627	0.3436	0.1645	0.1274	0.1284	0.1202	0.8166	0.7730	0.7298	0.6818	0.6624	0.6409	0.8123	0.2563	0.1479	0.1069	0.1005	0.0922	0.7472	0.8147	0.6898	0.7299	0.7257	0.6454	0.8472	0.1835	0.1170	0.1003	0.1047	0.0985	0.7364	0.7034	0.6249	0.6530	0.5990	0.5941	0.7866	0.1764	0.1438	0.1153	0.1526	0.0863	0.0644	0.0632	0.0636	0.0658	0.0644	0.0646	0.0644	0.0635	0.0661	0.0653	0.0624	0.0644	0.0643	0.0639	0.0661	0.0647	0.0757	0.0648	0.0660	0.0637	0.0637	0.0650	0.0625	0.0657
72=08:04:31	63568	298	0.8304	0.8186	0.8163	0.7589	0.7430	0.7224	0.8553	0.8191	0.7981	0.7768	0.8573	0.8525	0.8447	0.7996	0.7640	0.7541	0.7166	0.7742	0.8386	0.4883	0.2597	0.1537	0.1368	0.1309	0.8475	0.8729	0.7643	0.7458	0.8305	0.7028	0.8600	0.3480	0.1682	0.1331	0.1276	0.1196	0.8176	0.7767	0.7293	0.6824	0.6612	0.6419	0.8145	0.2618	0.1504	0.1116	0.1026	0.0916	0.7400	0.8288	0.6922	0.7349	0.7356	0.6430	0.8505	0.1850	0.1173	0.0984	0.1046	0.0992	0.7381	0.7035	0.6262	0.6532	0.5963	0.5971	0.7886	0.1797	0.1443	0.1177	0.1532	0.0873	0.0627	0.0635	0.0631	0.0661	0.0634	0.0645	0.0629	0.0618	0.0624	0.0646	0.0651	0.0635	0.0639	0.0655	0.0649	0.0656	0.0730	0.0658	0.0629	0.0640	0.0650	0.0629	0.0635	0.0658
73=08:19:13	64450	298	0.8363	0.8196	0.8134	0.7580	0.7430	0.7267	0.8561	0.8179	0.8010	0.7765	0.8735	0.8544	0.8426	0.7957	0.7683	0.7560	0.7200	0.7821	0.8344	0.4932	0.2651	0.1633	0.1396	0.1396	0.8429	0.8832	0.7702	0.7472	0.8406	0.7061	0.8611	0.3611	0.1704	0.1384	0.1296	0.1178	0.8163	0.7716	0.7373	0.6828	0.6662	0.6443	0.8187	0.2728	0.1487	0.1115	0.1048	0.0974	0.7448	0.8271	0.6905	0.7402	0.7441	0.6471	0.8489	0.1905	0.1208	0.0999	0.1061	0.0938	0.7385	0.7018	0.6222	0.6478	0.6024	0.6018	0.7877	0.1848	0.1434	0.1180	0.1552	0.0885	0.0629	0.0633	0.0647	0.0650	0.0628	0.0631	0.0644	0.0626	0.0642	0.0652	0.0646	0.0635	0.0630	0.0626	0.0637	0.0686	0.0732	0.0647	0.0641	0.0640	0.0645	0.0647	0.0638	0.0643
74=08:33:55	65332	298	0.8334	0.8266	0.8181	0.7612	0.7469	0.7268	0.8579	0.8255	0.7929	0.7820	0.8791	0.8731	0.8436	0.7970	0.7707	0.7539	0.7180	0.7875	0.8409	0.4949	0.2753	0.1634	0.1407	0.1370	0.8453	0.8849	0.7676	0.7468	0.8482	0.7010	0.8618	0.3662	0.1751	0.1414	0.1328	0.1207	0.8184	0.7779	0.7364	0.6848	0.6654	0.6490	0.8130	0.2806	0.1549	0.1136	0.1038	0.0977	0.7407	0.8392	0.6900	0.7535	0.7478	0.6482	0.8527	0.1948	0.1217	0.1018	0.1066	0.1013	0.7397	0.7023	0.6241	0.6560	0.6061	0.6056	0.7828	0.1873	0.1444	0.1172	0.1589	0.0879	0.0615	0.0626	0.0634	0.0631	0.0634	0.0620	0.0637	0.0620	0.0638	0.0642	0.0618	0.0637	0.0636	0.0642	0.0652	0.0646	0.0739	0.0630	0.0612	0.0657	0.0642	0.0614	0.0623	0.0628
75=08:48:37	66214	298	0.8346	0.8247	0.8158	0.7594	0.7486	0.7290	0.8546	0.8234	0.7901	0.7799	0.8890	0.8835	0.8443	0.7965	0.7698	0.7553	0.7220	0.7965	0.8399	0.5036	0.2868	0.1692	0.1448	0.1386	0.8489	0.8928	0.7729	0.7519	0.8585	0.7008	0.8621	0.3708	0.1834	0.1414	0.1410	0.1164	0.8209	0.7814	0.7377	0.6889	0.6691	0.6546	0.8153	0.2901	0.1553	0.1165	0.1095	0.1016	0.7392	0.8529	0.6908	0.7625	0.7574	0.6507	0.8586	0.2002	0.1253	0.1019	0.1100	0.1052	0.7378	0.7020	0.6277	0.6545	0.6093	0.6071	0.7875	0.1975	0.1494	0.1223	0.1599	0.0862	0.0645	0.0631	0.0629	0.0632	0.0627	0.0637	0.0634	0.0626	0.0629	0.0653	0.0633	0.0630	0.0638	0.0644	0.0641	0.0654	0.0739	0.0642	0.0634	0.0637	0.0650	0.0643	0.0644	0.0651
76=09:03:19	67096	300	0.8316	0.8210	0.8152	0.7596	0.7446	0.7325	0.8536	0.8231	0.7896	0.7788	0.9042	0.8912	0.8460	0.7981	0.7743	0.7577	0.7237	0.8103	0.8445	0.5082	0.3027	0.1782	0.1555	0.1445	0.8535	0.8982	0.7698	0.7541	0.8644	0.7135	0.8642	0.3756	0.1832	0.1503	0.1485	0.1262	0.8207	0.7767	0.7410	0.6854	0.6742	0.6601	0.8207	0.3018	0.1635	0.1213	0.1143	0.1056	0.7403	0.8641	0.6972	0.7672	0.7679	0.6524	0.8542	0.2150	0.1335	0.1079	0.1157	0.1085	0.7395	0.7065	0.6298	0.6590	0.6111	0.6093	0.7885	0.2066	0.1511	0.1229	0.1642	0.0925	0.0661	0.0640	0.0657	0.0643	0.0656	0.0660	0.0660	0.0646	0.0658	0.0658	0.0653	0.0662	0.0653	0.0647	0.0676	0.0677	0.0765	0.0657	0.0662	0.0648	0.0643	0.0651	0.0648	0.0652
77=09:18:01	67978	298	0.8192	0.8176	0.8131	0.7586	0.7441	0.7265	0.8530	0.8196	0.7886	0.7769	0.8982	0.8970	0.8388	0.7971	0.7674	0.7550	0.7193	0.8165	0.8337	0.5125	0.3089	0.1785	0.1543	0.1406	0.8452	0.9050	0.7688	0.7479	0.8711	0.7026	0.8590	0.3802	0.1842	0.1505	0.1458	0.1249	0.8162	0.7746	0.7368	0.6859	0.6709	0.6529	0.8095	0.3095	0.1643	0.1179	0.1121	0.1020	0.7376	0.8608	0.6951	0.7832	0.7689	0.6502	0.8558	0.2185	0.1312	0.1024	0.1124	0.1132	0.7368	0.7057	0.6260	0.6583	0.6099	0.6054	0.7861	0.2089	0.1497	0.1204	0.1623	0.0921	0.0607	0.0600	0.0612	0.0625	0.0597	0.0587	0.0609	0.0600	0.0620	0.0614	0.0597	0.0608	0.0609	0.0587	0.0632	0.0628	0.0711	0.0601	0.0615	0.0584	0.0609	0.0604	0.0607	0.0625
78=09:32:43	68860	298	0.8145	0.8301	0.8163	0.7622	0.7476	0.7301	0.8568	0.8226	0.7992	0.7713	0.9220	0.9115	0.8458	0.7984	0.7749	0.7566	0.7246	0.8238	0.8390	0.5209	0.3238	0.1885	0.1634	0.1499	0.8519	0.9178	0.7717	0.7546	0.8881	0.7153	0.8656	0.3972	0.1950	0.1574	0.1525	0.1303	0.8211	0.7820	0.7461	0.6879	0.6782	0.6589	0.8242	0.3226	0.1724	0.1267	0.1195	0.1083	0.7386	0.8826	0.7001	0.7908	0.7856	0.6601	0.8606	0.2309	0.1396	0.1106	0.1196	0.1135	0.7399	0.7086	0.6343	0.6684	0.6128	0.6130	0.7923	0.2211	0.1544	0.1281	0.1652	0.0956	0.0654	0.0664	0.0655	0.0662	0.0654	0.0655	0.0655	0.0658	0.0661	0.0654	0.0641	0.0653	0.0638	0.0638	0.0675	0.0670	0.0762	0.0652	0.0667	0.0629	0.0668	0.0668	0.0647	0.0647
79=09:47:26	69742	298	0.8174	0.8272	0.8138	0.7574	0.7466	0.7279	0.8477	0.8211	0.7904	0.7746	0.9261	0.9176	0.8386	0.7931	0.7716	0.7530	0.7223	0.8274	0.8411	0.5185	0.3360	0.1920	0.1654	0.1471	0.8455	0.9222	0.7747	0.7517	0.8921	0.7085	0.8605	0.3986	0.1950	0.1580	0.1546	0.1246	0.8234	0.7818	0.7452	0.6866	0.6710	0.6618	0.8188	0.3310	0.1739	0.1263	0.1187	0.1077	0.7414	0.8879	0.6931	0.7931	0.7911	0.6602	0.8595	0.2353	0.1412	0.1111	0.1176	0.1175	0.7371	0.7041	0.6284	0.6660	0.6136	0.6133	0.7852	0.2221	0.1539	0.1201	0.1665	0.1004	0.0633	0.0621	0.0638	0.0625	0.0621	0.0617	0.0625	0.0612	0.0602	0.0606	0.0623	0.0616	0.0624	0.0608	0.0615	0.0646	0.0734	0.0632	0.0625	0.0613	0.0631	0.0625	0.0603	0.0623
80=10:02:08	70624	300	0.8192	0.8269	0.8122	0.7590	0.7468	0.7328	0.8534	0.8164	0.7940	0.7689	0.9373	0.9206	0.8407	0.7961	0.7712	0.7557	0.7269	0.8387	0.8376	0.5296	0.3450	0.2008	0.1703	0.1558	0.8487	0.9319	0.7748	0.7553	0.9006	0.7146	0.8615	0.4076	0.2003	0.1626	0.1623	0.1324	0.8225	0.7779	0.7470	0.6876	0.6736	0.6572	0.8257	0.3424	0.1841	0.1317	0.1231	0.1103	0.7442	0.8929	0.6876	0.7996	0.7982	0.6593	0.8573	0.2479	0.1459	0.1131	0.1221	0.1183	0.7347	0.7056	0.6313	0.6653	0.6136	0.6193	0.7870	0.2345	0.1535	0.1220	0.1679	0.1042	0.0654	0.0638	0.0633	0.0628	0.0624	0.0632	0.0630	0.0613	0.0611	0.0646	0.0624	0.0622	0.0635	0.0633	0.0657	0.0646	0.0738	0.0632	0.0637	0.0611	0.0622	0.0635	0.0599	0.0635
