# Supplementary material for: Systematic Prediction of Antifungal Drug Synergy by Chemogenomic Screening in Saccharomyces cerevisiae
Source: Front Fungal Biol. 2021 Jul 2;2:683414. doi: 10.3389/ffunb.2021.683414 (PMC10512392; doi:10.3389/ffunb.2021.683414)
Supplement: Supplementary file 1 [file Data_Sheet_1.ZIP › Supplementary data/Sypplementary_data_1_(Drug_synergy_assays)/Met_VS_Hyd & Met_VS_NaF_ps1_A_96_T_24.txt]

[config file info]
last_write=07:04:16_12:57:28
last write=07:04:19_15:09:32
[Run_Parameters]
Instrument=Tecan_24
Ini_Names=Read_Reps,Delid,Save_Data_File,Start_Time_Now
barcode_drug_plate=201401
user=asmith
Plate_Size=96
Plate_Type=NUN96ft.pdf
Samples_to_Run=6
Overlay_Size=48
Drug_Plate=none
Plate_Quarter=none
run_ID=none
run_plate_repeat=1
Read_Reps=95
Read_Modes=Absorbance
Read_Flor_Every=2
Max_Delta_OD=0.500000
Well_By_Row_Col=none
Reorder_Map=Order_Strings_Not,0
Tip_Vol=200
OD_to_Innoc=0.100,0.100,0.380,0.380,0.380,0.380,0.760,0.760,0.100,0.100,0.380,0.380,0.380,0.380,0.760,0.760,0.100,0.100,0.380,0.380,0.380,0.380,0.760,0.760,0.100,0.100,0.380,0.380,0.380,0.380,0.760,0.760,0.100,0.100,0.380,0.380,0.380,0.380,0.760,0.760,0.100,0.100,0.380,0.380,0.380,0.380,0.760,0.760
Absorption_Max=.3
OD_to_Save=0.100,0.100,0.380,0.380,0.380,0.380,0.760,0.760,0.100,0.100,0.380,0.380,0.380,0.380,0.760,0.760,0.100,0.100,0.380,0.380,0.380,0.380,0.760,0.760,0.100,0.100,0.380,0.380,0.380,0.380,0.760,0.760,0.100,0.100,0.380,0.380,0.380,0.380,0.760,0.760,0.100,0.100,0.380,0.380,0.380,0.380,0.760,0.760
OD_to_Dilute=0.100
Save_Sample_Vol=180
Save_Sample_Reps=2
Innoc_Vol=184,184,46,46,46,46,0,0,184,184,46,46,46,46,0,0,184,184,46,46,46,46,0,0,184,184,46,46,46,46,0,0,184,184,46,46,46,46,0,0,184,184,46,46,46,46,0,0
Dilute_Vol=23,23,23,23,23,23,23,23,23,23,23,23,23,23,23,23,23,23,23,23,23,23,23,23,23,23,23,23,23,23,23,23,23,23,23,23,23,23,23,23,23,23,23,23,23,23,23,23
Save_Vol=800,800,800,800,800,800,800,800,800,800,800,800,800,800,800,800,800,800,800,800,800,800,800,800,800,800,800,800,800,800,800,800,800,800,800,800,800,800,800,800,800,800,800,800,800,800,800,800
Reference_Vol=100,100,100,100,100,100,100,100,100,100,100,100,100,100,100,100,100,100,100,100,100,100,100,100,100,100,100,100,100,100,100,100,100,100,100,100,100,100,100,100,100,100,100,100,100,100,100,100,100,100,100,100,100,100,100,100,100,100,100,100,100,100,100,100,100,100,100,100,100,100,100,100,100,100,100,100,100,100,100,100,100,100,100,100,100,100,100,100,100,100,100,100,100,100,100,100
Read_to_Innoc=20,20,20,20,20,20,20,20,20,20,20,20,20,20,20,20,20,20,20,20,20,20,20,20,20,20,20,20,20,20,20,20,20,20,20,20,20,20,20,20,20,20,20,20,20,20,20,20
Read_to_Dilute=26,26,26,26,26,26,26,26,26,26,26,26,26,26,26,26,26,26,26,26,26,26,26,26,26,26,26,26,26,26,26,26,26,26,26,26,26,26,26,26,26,26,26,26,26,26,26,26
Read_to_Save=20,20,20,20,20,20,20,20,20,20,20,20,20,20,20,20,20,20,20,20,20,20,20,20,20,20,20,20,20,20,20,20,20,20,20,20,20,20,20,20,20,20,20,20,20,20,20,20
Innoc_Target_Map=1,2,3,4,5,6,7,8,9,10,11,12,13,14,15,16,17,18,19,20,21,22,23,24,25,26,27,28,29,30,31,32,33,34,35,36,37,38,39,40,41,42,43,44,45,46,47,48
Pipet_Trigger=OD_Save_Innoc
Pipet_Volume_Adj=Con_OD_Save
Delid=no
Pre_Init=yes
Talk_To_ProMax=no
Time_Out_Time=1050
Wait_While_Busy=yes
Idle_Time=2
Screen_Run_Type=pre_screen_1
Spect_Protocol=15m
Spec_Run_File=GG_PB_Voyage.pda
Spec_Assay_File=""
Save_Data_File=16_04_07_MetvsHyd_MetvsNaF_ps1_A_96_T_24.txt
Working_Dir=C%3A\\Users\\Growth_Data
Run_Control_Dir=C%3A\\Users\\Yeast_Run_Files
Tracking_Dir=""
Track_File=201401_data_track.txt
Save_Run_Data_Flag=yes
Set_Incubator_Temp=30.0
Base_Line_Flag=atstart_minimum
Pipet_Cycles_Before_Save=20
Time_Point_Save=wellmap
Innoc_Direction=down
Wells_In_Use=111111111111111111111111111111111111111111111111
Save_Sample_Map=111111001111110011111100111111001111110011111100
Sections_to_Run=0
Rows_per_Section=8
Start_Sections_Row=1
MultiProbe_Run_File=""
Multiprobe_Run_Dialogue=yes
Comments=no%20comment
Target_Temp=300
Temp_Control=On
Delta_Temp=10
ReadMode=Absorbance,Bottom
ExcitationFilter=485,
EmissionFilter=535,
MeasurementFilter=595
ReadsPerWellNumber=1,1
ShakeDuration=800,0
GainMode=Manual
PdfName=NUN96ft.pdf
Gain=50
Add_Drug_Map=1,1,1,1,1,1,1,1,1,1,1,1,1,1,1,1,1,1,1,1,1,1,1,1,1,1,1,1,1,1,1,1,1,1,1,1,1,1,1,1,1,1,1,1,1,1,1,1
Add_Drug_Vol=7,7,7,7,7,7,7,7,7,7,7,7,7,7,7,7,7,7,7,7,7,7,7,7,7,7,7,7,7,7,7,7,7,7,7,7,7,7,7,7,7,7,7,7,7,7,7,7
Innoc_Map=111011101110111011101110111011101110111011101110111011101110111011101110111011101110111011101110
Dilute_Map=111111111111111111111111111111111111111111111111111111111111111111111111111111111111111111111111
data_file_name=iS_1_48.txt
barcode=""
Hit_Call_Threshold=1.000000
Reference_Well=A01
WT_Ref_Well=0
Project_Name=test
Pipet_Gens_Point=5.00,10.00,15.00,20.00,5.00,10.00,15.00,20.00,5.00,10.00,15.00,20.00,5.00,10.00,15.00,20.00,5.00,10.00,15.00,20.00,5.00,10.00,15.00,20.00,5.00,10.00,15.00,20.00,5.00,10.00,15.00,20.00,5.00,10.00,15.00,20.00,5.00,10.00,15.00,20.00,5.00,10.00,15.00,20.00,5.00,10.00,15.00,20.00,
Shake_Divisor=1
data_handling=file_&_DB_&_auto_analysis
time_frm_freezer=-1.00
gens_frm_freezer=-1.00
Well_Vol=100
Parent_ID=""
Units=%
Quarter=A
media_name=ypd
Save_Mode=one_to_one
Consolidate_Save_Map=1,2,3,4,5,6,7,8,9,10,11,12,13,14,15,16,17,18,19,20,21,22,23,24,25,26,27,28,29,30,31,32,33,34,35,36,37,38,39,40,41,42,43,44,45,46,47,48
Add_Drug_at_Start_Map=000000000000000000000000000000000000000000000000000
Add_Drug_Labware=add_drug_48
Max_Dynam_OD_Change=0.05
Reads_After_Pipet=1
Ref_Type=single_ref
Read_to_Add_Drug_at_Start=0
Send_Email_at_Pipet=no_email
Strain_Name=""
Media=ypd
drug_vol=2.00
Drug_Name=""
Drug_Conc=2
Innoc_Conc=""
Strain_Plate=none
ShakeIntensity=High
ShakeMode=Orbital
NumberOfFlashes=1
PartOfPlate=0
MovePlateOutAfterMeasurement=0
IntegrationLagTime=0
IntegrationTime=100
DelayMoveFlashFluorescence=0
[Drug_Data]
Drug_Plate=none
Strain_Plate=none
Media=ypd
Drug_Name=nd,nd,nd,nd,nd,nd,nd,nd,nd,nd,nd,nd,nd,nd,nd,nd,nd,nd,nd,nd,nd,nd,nd,nd,nd,nd,nd,nd,nd,nd,nd,nd,nd,nd,nd,nd,nd,nd,nd,nd,nd,nd,nd,nd,nd,nd,nd,nd,nd,nd,nd,nd,nd,nd,nd,nd,nd,nd,nd,nd,nd,nd,nd,nd,nd,nd,nd,nd,nd,nd,nd,nd,nd,nd,nd,nd,nd,nd,nd,nd,nd,nd,nd,nd,nd,nd,nd,nd,nd,nd,nd,nd,nd,nd,nd,nd
Strain_Name=ud
Drug_Conc=""
Innoc_Conc=0.06250,0.06250,0.06250,0.06250,0.06250,0.06250,0.06250,0.06250,0.06250,0.06250,0.06250,0.06250,0.06250,0.06250,0.06250,0.06250,0.06250,0.06250,0.06250,0.06250,0.06250,0.06250,0.06250,0.06250,0.06250,0.06250,0.06250,0.06250,0.06250,0.06250,0.06250,0.06250,0.06250,0.06250,0.06250,0.06250,0.06250,0.06250,0.06250,0.06250,0.06250,0.06250,0.06250,0.06250,0.06250,0.06250,0.06250,0.06250,0.06250,0.06250,0.06250,0.06250,0.06250,0.06250,0.06250,0.06250,0.06250,0.06250,0.06250,0.06250,0.06250,0.06250,0.06250,0.06250,0.06250,0.06250,0.06250,0.06250,0.06250,0.06250,0.06250,0.06250,0.06250,0.06250,0.06250,0.06250,0.06250,0.06250,0.06250,0.06250,0.06250,0.06250,0.06250,0.06250,0.06250,0.06250,0.06250,0.06250,0.06250,0.06250,0.06250,0.06250,0.06250,0.06250,0.06250,0.06250
Run_ID=none
Plate_Quarter=A
Units=%,%,%,%,%,%,%,%,%,%,%,%,%,%,%,%,%,%,%,%,%,%,%,%,%,%,%,%,%,%,%,%,%,%,%,%,%,%,%,%,%,%,%,%,%,%,%,%,%,%,%,%,%,%,%,%,%,%,%,%,%,%,%,%,%,%,%,%,%,%,%,%,%,%,%,%,%,%,%,%,%,%,%,%,%,%,%,%,%,%,%,%,%,%,%,%
Parent_ID=""
Project_Name=test
Strain_Backgrnd=0,0,0,0,0,0,0,0,0,0,0,0,0,0,0,0,0,0,0,0,0,0,0,0,0,0,0,0,0,0,0,0,0,0,0,0,0,0,0,0,0,0,0,0,0,0,0,0,0,0,0,0,0,0,0,0,0,0,0,0,0,0,0,0,0,0,0,0,0,0,0,0,0,0,0,0,0,0,0,0,0,0,0,0,0,0,0,0,0,0,0,0,0,0,0,0
Well_Vol=100,100,100,100,100,100,100,100,100,100,100,100,100,100,100,100,100,100,100,100,100,100,100,100,100,100,100,100,100,100,100,100,100,100,100,100,100,100,100,100,100,100,100,100,100,100,100,100,100,100,100,100,100,100,100,100,100,100,100,100,100,100,100,100,100,100,100,100,100,100,100,100,100,100,100,100,100,100,100,100,100,100,100,100,100,100,100,100,100,100,100,100,100,100,100,100
time_frm_freezer=-1.00
gens_frm_freezer=-1.00
user=asmith
Strain_Pool=ud,ud,ud,ud,ud,ud,ud,ud,ud,ud,ud,ud,ud,ud,ud,ud,ud,ud,ud,ud,ud,ud,ud,ud,ud,ud,ud,ud,ud,ud,ud,ud,ud,ud,ud,ud,ud,ud,ud,ud,ud,ud,ud,ud,ud,ud,ud,ud,ud,ud,ud,ud,ud,ud,ud,ud,ud,ud,ud,ud,ud,ud,ud,ud,ud,ud,ud,ud,ud,ud,ud,ud,ud,ud,ud,ud,ud,ud,ud,ud,ud,ud,ud,ud,ud,ud,ud,ud,ud,ud,ud,ud,ud,ud,ud,ud
Well_Alias=A01,A02,A03,A04,A05,A06,A07,A08,A09,A10,A11,A12,B01,B02,B03,B04,B05,B06,B07,B08,B09,B10,B11,B12,C01,C02,C03,C04,C05,C06,C07,C08,C09,C10,C11,C12,D01,D02,D03,D04,D05,D06,D07,D08,D09,D10,D11,D12,E01,E02,E03,E04,E05,E06,E07,E08,E09,E10,E11,E12,F01,F02,F03,F04,F05,F06,F07,F08,F09,F10,F11,F12,G01,G02,G03,G04,G05,G06,G07,G08,G09,G10,G11,G12,H01,H02,H03,H04,H05,H06,H07,H08,H09,H10,H11,H12
Well_Pos=1,2,3,4,5,6,7,8,9,10,11,12,13,14,15,16,17,18,19,20,21,22,23,24,25,26,27,28,29,30,31,32,33,34,35,36,37,38,39,40,41,42,43,44,45,46,47,48,49,50,51,52,53,54,55,56,57,58,59,60,61,62,63,64,65,66,67,68,69,70,71,72,73,74,75,76,77,78,79,80,81,82,83,84,85,86,87,88,89,90,91,92,93,94,95,96
position=A01,A02,A03,A04,A05,A06,A07,A08,A09,A10,A11,A12,B01,B02,B03,B04,B05,B06,B07,B08,B09,B10,B11,B12,C01,C02,C03,C04,C05,C06,C07,C08,C09,C10,C11,C12,D01,D02,D03,D04,D05,D06,D07,D08,D09,D10,D11,D12,E01,E02,E03,E04,E05,E06,E07,E08,E09,E10,E11,E12,F01,F02,F03,F04,F05,F06,F07,F08,F09,F10,F11,F12,G01,G02,G03,G04,G05,G06,G07,G08,G09,G10,G11,G12,H01,H02,H03,H04,H05,H06,H07,H08,H09,H10,H11,H12
[Runtime_State]
Instrument=Tecan_24
Start_Time_Now=3.2595982546E+9
Reads_Completed=75
Innoc_Direction=down
Wells_In_Use=111111111111111111111111111111111111111111111111111111111111111111111111111111111111111111111111
Innoc_Map=111111111111111111111111111111111111111111111111111111111111111111111111111111111111000000000000
Dilute_Map=111111111111111111111111111111111111111111111111111111111111111111111111111111111111111111111111
Save_Sample_Map=000000000000000000000000000000000000000000000000010000000100000001000000010000000100000001000000
Current_OD=0.846,0.862,0.881,0.828,0.750,0.603,0.825,0.858,0.804,0.833,0.707,0.615,0.843,0.876,0.887,0.835,0.779,0.609,0.882,0.839,0.870,0.826,0.735,0.596,0.890,0.870,0.874,0.855,0.822,0.664,0.909,0.871,0.840,0.966,0.749,0.659,0.781,0.815,0.799,0.815,0.738,0.679,0.943,0.939,0.846,0.850,0.775,0.662,0.791,0.785,0.738,0.749,0.749,0.660,0.948,0.874,0.916,0.828,0.790,0.655,0.625,0.653,0.673,0.695,0.652,0.578,0.603,0.671,0.660,0.720,0.661,0.527,0.066,0.065,0.064,0.064,0.063,0.061,0.063,0.063,0.063,0.063,0.063,0.064,0.067,0.067,0.064,0.063,0.062,0.063,0.063,0.067,0.065,0.063,0.064,0.065
Bckgrnd_OD=0.091,0.082,0.082,0.082,0.081,0.079,0.081,0.081,0.079,0.080,0.078,0.078,0.080,0.082,0.081,0.081,0.082,0.081,0.080,0.079,0.079,0.080,0.079,0.081,0.102,0.084,0.084,0.086,0.084,0.081,0.082,0.081,0.080,0.080,0.080,0.082,0.081,0.082,0.081,0.081,0.080,0.081,0.079,0.080,0.081,0.081,0.080,0.084,0.104,0.083,0.082,0.081,0.084,0.080,0.083,0.080,0.082,0.081,0.080,0.086,0.082,0.082,0.080,0.082,0.080,0.080,0.080,0.080,0.080,0.082,0.082,0.081,0.065,0.064,0.063,0.064,0.062,0.061,0.061,0.062,0.062,0.062,0.061,0.063,0.066,0.066,0.063,0.063,0.062,0.062,0.063,0.065,0.064,0.062,0.063,0.064
Mapped=111111011111111011111100111111111111110011111100111111111111111111111111111111111111111111111111
Pipet_Completed=000000000000000000000000000000000000000000000000000000000000000000000000000000000000000000000000
Innoc_Completed=0,0,0,0,0,0,0,0,0,0,0,0,0,0,0,0,0,0,0,0,0,0,0,0,0,0,0,0,0,0,0,0,0,0,0,0,0,0,0,0,0,0,0,0,0,0,0,0,0,0,0,0,0,0,0,0,0,0,0,0,0,0,0,0,0,0,0,0,0,0,0,0,0,0,0,0,0,0,0,0,0,0,0,0,0,0,0,0,0,0,0,0,0,0,0,0
Save_Completed=0,0,0,0,0,0,0,0,0,0,0,0,0,0,0,0,0,0,0,0,0,0,0,0,0,0,0,0,0,0,0,0,0,0,0,0,0,0,0,0,0,0,0,0,0,0,0,0,0,0,0,0,0,0,0,0,0,0,0,0,0,0,0,0,0,0,0,0,0,0,0,0,0,0,0,0,0,0,0,0,0,0,0,0,0,0,0,0,0,0,0,0,0,0,0,0
Pipeted_At=0,0,0,0,0,0,0,0,0,0,0,0,0,0,0,0,0,0,0,0,0,0,0,0,0,0,0,0,0,0,0,0,0,0,0,0,0,0,0,0,0,0,0,0,0,0,0,0,0,0,0,0,0,0,0,0,0,0,0,0,0,0,0,0,0,0,0,0,0,0,0,0,0,0,0,0,0,0,0,0,0,0,0,0,0,0,0,0,0,0,0,0,0,0,0,0
Pipeted_OD=0,0,0,0,0,0,0,0,0,0,0,0,0,0,0,0,0,0,0,0,0,0,0,0,0,0,0,0,0,0,0,0,0,0,0,0,0,0,0,0,0,0,0,0,0,0,0,0,0,0,0,0,0,0,0,0,0,0,0,0,0,0,0,0,0,0,0,0,0,0,0,0,0,0,0,0,0,0,0,0,0,0,0,0,0,0,0,0,0,0,0,0,0,0,0,0
Dilutes_Completed=0,0,0,0,0,0,0,0,0,0,0,0,0,0,0,0,0,0,0,0,0,0,0,0,0,0,0,0,0,0,0,0,0,0,0,0,0,0,0,0,0,0,0,0,0,0,0,0,0,0,0,0,0,0,0,0,0,0,0,0,0,0,0,0,0,0,0,0,0,0,0,0,0,0,0,0,0,0,0,0,0,0,0,0,0,0,0,0,0,0,0,0,0,0,0,0
Time_At_Innoc=0,0,0,0,0,0,0,0,0,0,0,0,0,0,0,0,0,0,0,0,0,0,0,0,0,0,0,0,0,0,0,0,0,0,0,0,0,0,0,0,0,0,0,0,0,0,0,0,0,0,0,0,0,0,0,0,0,0,0,0,0,0,0,0,0,0,0,0,0,0,0,0,0,0,0,0,0,0,0,0,0,0,0,0,0,0,0,0,0,0,0,0,0,0,0,0
Time_At_Save=0,0,0,0,0,0,0,0,0,0,0,0,0,0,0,0,0,0,0,0,0,0,0,0,0,0,0,0,0,0,0,0,0,0,0,0,0,0,0,0,0,0,0,0,0,0,0,0,0,0,0,0,0,0,0,0,0,0,0,0,0,0,0,0,0,0,0,0,0,0,0,0,0,0,0,0,0,0,0,0,0,0,0,0,0,0,0,0,0,0,0,0,0,0,0,0
Time_At_Dilute=0,0,0,0,0,0,0,0,0,0,0,0,0,0,0,0,0,0,0,0,0,0,0,0,0,0,0,0,0,0,0,0,0,0,0,0,0,0,0,0,0,0,0,0,0,0,0,0,0,0,0,0,0,0,0,0,0,0,0,0,0,0,0,0,0,0,0,0,0,0,0,0,0,0,0,0,0,0,0,0,0,0,0,0,0,0,0,0,0,0,0,0,0,0,0,0
Previous_OD=0.846,0.862,0.881,0.828,0.750,0.603,0.825,0.858,0.804,0.833,0.707,0.615,0.843,0.876,0.887,0.835,0.779,0.609,0.882,0.839,0.870,0.826,0.735,0.596,0.890,0.870,0.874,0.855,0.822,0.664,0.909,0.871,0.840,0.966,0.749,0.659,0.781,0.815,0.799,0.815,0.738,0.679,0.943,0.939,0.846,0.850,0.775,0.662,0.791,0.785,0.738,0.749,0.749,0.660,0.948,0.874,0.916,0.828,0.790,0.655,0.625,0.653,0.673,0.695,0.652,0.578,0.603,0.671,0.660,0.720,0.661,0.527,0.066,0.065,0.064,0.064,0.063,0.061,0.063,0.063,0.063,0.063,0.063,0.064,0.067,0.067,0.064,0.063,0.062,0.063,0.063,0.067,0.065,0.063,0.064,0.065
Prev_Delta_OD=0.002,0.020,0.007,0.009,0.009,0.002,0.007,0.026,0.038,0.039,0.040,0.023,0.015,0.003,0.004,0.005,0.005,0.004,0.011,0.003,0.004,0.003,0.005,0.008,0.008,0.004,0.007,0.010,0.016,0.008,0.023,0.024,0.014,0.027,0.031,0.016,0.002,0.011,0.014,0.022,0.020,0.022,0.042,0.047,0.042,0.043,0.037,0.023,0.002,0.017,0.008,0.011,0.004,0.010,0.028,0.017,0.054,0.040,0.030,0.042,0.002,0.010,0.011,0.002,0.001,0.024,0.007,0.008,0.012,0.011,0.005,0.011,0.000,0.000,0.001,0.001,0.001,0.002,0.000,0.000,0.001,0.001,0.001,0.000,0.000,0.000,0.000,0.001,0.001,0.000,0.001,0.000,0.000,0.001,0.000,0.000
Delta_From_Ref=0.000,0.095,0.498,0.607,0.679,1.122,1.395,1.405,0.107,0.109,1.046,1.193,0.729,0.598,1.508,1.842,0.099,0.108,0.587,0.729,0.703,0.711,2.678,3.277,-0.116,0.067,0.874,0.793,0.900,1.174,0.857,1.236,0.109,0.105,0.902,1.108,1.455,1.387,3.982,3.805,0.109,0.110,0.833,0.820,0.684,0.802,2.185,3.112,0.000,0.000,0.000,0.000,0.000,0.000,0.000,0.000,0.000,0.000,0.000,0.000,0.000,0.000,0.000,0.000,0.000,0.000,0.000,0.000,0.000,0.000,0.000,0.000,0.000,0.000,0.000,0.000,0.000,0.000,0.000,0.000,0.000,0.000,0.000,0.000,0.000,0.000,0.000,0.000,0.000,0.000,0.000,0.000,0.000,0.000,0.000,0.000
Sig_OD_Delta=0,0,0,0,0,1,1,1,0,0,1,1,0,0,1,1,0,0,0,0,0,0,1,1,0,0,0,0,0,1,0,1,0,0,0,1,1,1,1,1,0,0,0,0,0,0,1,1,0,0,0,0,0,0,0,0,0,0,0,0,0,0,0,0,0,0,0,0,0,0,0,0,0,0,0,0,0,0,0,0,0,0,0,0,0,0,0,0,0,0,0,0,0,0,0,0
Add_Drug_at_Start_Map=000000000000000000000000000000000000000000000000000000000000000000000000000000000000000000000000
[Analysis]
Drug_ID=A1,A2,A3,A4,A5,A6,B1,B2,B3,B4,B5,B6,C1,C2,C3,C4,C5,C6,D1,D2,D3,D4,D5,D6,E1,E2,E3,E4,E5,E6,F1,F2,F3,F4,F5,F6,G1,G2,G3,G4,G5,G6,H1,H2,H3,H4,H5,H6
Decision=no_inh,no_inh,no_inh,no_inh,ps2_4_1,ps2_4_2,no_inh,no_inh,no_inh,no_inh,ps2_4_1,ps2_4_2,no_inh,ps2_1_1,ps2_1_1,ps2_2_1,ps2_2_1,ps2_4_1,ps2_4_1,ps2_4_1,ps2_4_1,ps2_4_1,ps2_4_1,ps2_4_2,ps2_4_1,ps2_4_1,ps2_4_2,ps2_4_2,ps2_4_2,ps2_4_2,other,other,other,other,other,other,screen,screen,screen,screen,screen,screen,screen,screen,screen,screen,screen,screen,no_inh,no_inh,no_inh,ps2_1_1,ps2_4_1,ps2_4_2,no_inh,no_inh,no_inh,no_inh,ps2_4_1,ps2_4_2,no_inh,no_inh,no_inh,no_inh,ps2_4_1,ps2_4_1,no_inh,no_inh,no_inh,no_inh,ps2_4_1,ps2_4_1,no_inh,no_inh,no_inh,no_inh,ps2_4_1,ps2_4_1,ps2_4_2,ps2_4_1,ps2_4_1,ps2_4_1,ps2_4_1,ps2_4_2,other,screen,screen,screen,screen,screen,screen,screen,screen,screen,screen,screen
Plot_Min=0.100,0.100,0.100,0.100,0.100,0.100,0.100,0.100,0.100,0.100,0.100,0.100,0.100,0.100,0.100,0.100,0.100,0.100,0.100,0.100,0.100,0.100,0.100,0.100,0.100,0.100,0.100,0.100,0.100,0.100,0.100,0.100,0.100,0.100,0.100,0.100,0.100,0.100,0.100,0.100,0.100,0.100,0.100,0.100,0.100,0.100,0.100,0.100
Plot_Max=1.500,1.500,1.500,1.500,1.500,1.500,1.500,1.500,1.500,1.500,1.500,1.500,1.500,1.500,1.500,1.500,1.500,1.500,1.500,1.500,1.500,1.500,1.500,1.500,1.500,1.500,1.500,1.500,1.500,1.500,1.500,1.500,1.500,1.500,1.500,1.500,1.500,1.500,1.500,1.500,1.500,1.500,1.500,1.500,1.500,1.500,1.500,1.500
G_Plot_Min=0.1
G_Plot_Delta=0.7
Plot_On_Off=0
OD_Gen_Pt=0.460
Gens_to_OD_Pt=5.000
Avg_G=1.877,1.874,1.897,1.979,2.064,2.482,1.918,1.900,1.961,2.005,2.179,2.481,1.996,2.059,2.061,2.083,2.161,2.379,2.263,2.255,2.267,2.272,2.468,2.683,2.520,2.514,2.550,2.562,2.595,2.849,3.236,3.152,3.000,2.979,3.142,3.441,0.000,0.000,0.000,0.000,0.000,0.000,0.000,0.000,0.000,0.000,0.000,0.000,1.941,1.945,1.916,1.968,2.117,2.509,1.878,1.895,1.935,1.947,2.146,2.533,1.893,1.935,1.918,1.977,2.060,2.193,1.939,1.914,1.915,1.949,2.072,2.301,1.904,1.912,1.934,1.971,2.044,2.251,2.658,2.408,2.274,2.170,2.319,3.451,43.969,0.000,0.000,0.000,0.000,0.000,0.000,0.000,0.000,0.000,0.000,0.000
Max_Slope=1.862,1.860,2.044,2.579,2.739,2.935,1.871,2.022,2.088,2.402,2.186,2.186,2.204,2.023,2.069,2.559,2.011,3.175,2.410,2.072,2.446,2.428,2.869,3.287,2.889,1.627,2.595,2.670,2.883,3.586,3.055,2.848,2.714,2.453,3.562,3.648,249.361,249.351,128.457,206.812,256.807,192.760,242.224,292.431,156.979,192.760,169.544,148.718,1.764,1.723,1.831,2.276,2.245,3.269,1.666,1.932,1.743,2.431,2.474,3.369,1.838,1.168,1.867,1.914,2.372,2.386,1.631,1.661,1.781,2.176,2.415,2.575,1.637,1.506,1.959,2.044,2.464,2.794,4.168,2.730,3.219,2.504,2.915,5.216,116.102,97.444,206.743,206.864,141.357,98.606,151.454,169.629,242.228,217.345,292.344,273.495
Fit_Model=all
Fit_Const_OD_Base=0.085
Fit_Const_N0=0.01500
Fit_Const_T0=0.000
G_Fit_Min=0.100
G_Fit_Delta=0.400
Fit_On_Off=0.000,0.000,0.000,0.000,0.000,0.000,0.000,0.000,0.000,0.000,0.000,0.000,0.000,0.000,0.000,0.000,0.000,0.000,0.000,0.000,0.000,0.000,0.000,0.000,0.000,0.000,0.000,0.000,0.000,0.000,0.000,0.000,0.000,0.000,0.000,0.000,0.000,0.000,0.000,0.000,0.000,0.000,0.000,0.000,0.000,0.000,0.000,0.000,0.000,0.000,0.000,0.000,0.000,0.000,0.000,0.000,0.000,0.000,0.000,0.000,0.000,0.000,0.000,0.000,0.000,0.000,0.000,0.000,0.000,0.000,0.000,0.000,0.000,0.000,0.000,0.000,0.000,0.000,0.000,0.000,0.000,0.000,0.000,0.000,0.000,0.000,0.000,0.000,0.000,0.000,0.000,0.000,0.000,0.000,0.000,0.000
Fit_Min=0.041,0.032,0.032,0.032,0.031,0.029,0.030,0.032,0.031,0.031,0.032,0.031,0.052,0.034,0.034,0.036,0.034,0.031,0.031,0.032,0.031,0.031,0.030,0.031,0.054,0.033,0.032,0.031,0.034,0.030,0.032,0.032,0.030,0.032,0.030,0.030,0.015,0.014,0.013,0.014,0.012,0.011,0.016,0.016,0.013,0.013,0.012,0.012,0.000,0.000,0.000,0.000,0.000,0.000,0.000,0.000,0.000,0.000,0.000,0.000,0.000,0.000,0.000,0.000,0.000,0.000,0.000,0.000,0.000,0.000,0.000,0.000,0.000,0.000,0.000,0.000,0.000,0.000,0.000,0.000,0.000,0.000,0.000,0.000,0.000,0.000,0.000,0.000,0.000,0.000,0.000,0.000,0.000,0.000,0.000,0.000
Fit_Delta=0.423,0.541,0.487,0.449,0.223,0.490,0.473,0.513,0.441,0.428,0.636,0.495,0.513,0.570,0.529,0.246,0.659,0.295,0.400,0.528,0.609,0.505,0.209,0.286,0.451,0.594,0.567,0.492,0.262,0.560,0.447,0.376,0.478,0.465,0.277,0.269,1.500,1.500,1.500,1.500,1.500,1.500,1.500,1.500,1.500,1.500,1.500,1.500,0.487,0.398,0.495,0.520,0.238,0.270,0.619,0.398,0.563,0.227,0.240,0.197,0.403,0.590,0.375,0.509,0.250,0.224,0.488,0.433,0.503,0.218,0.258,0.192,0.485,0.496,0.577,0.464,0.190,0.521,0.227,0.339,0.336,0.214,0.252,0.174,0.002,0.000,0.000,0.000,0.000,0.000,0.000,0.000,0.000,0.000,0.000,0.000
Fit_Offset=0.086,0.071,0.073,0.070,0.076,0.035,0.074,0.073,0.075,0.073,0.048,0.038,0.095,0.074,0.072,0.080,0.044,0.074,0.075,0.072,0.068,0.069,0.077,0.075,0.100,0.071,0.070,0.070,0.079,0.055,0.075,0.076,0.076,0.079,0.078,0.075,0.000,0.000,0.000,0.000,0.000,0.000,0.000,0.000,0.000,0.000,0.000,0.000,0.074,0.074,0.072,0.067,0.075,0.073,0.071,0.074,0.069,0.076,0.075,0.076,0.076,0.072,0.075,0.069,0.076,0.079,0.073,0.074,0.073,0.077,0.077,0.081,0.075,0.073,0.070,0.071,0.077,0.062,0.076,0.070,0.074,0.079,0.081,0.077,0.063,0.000,0.000,0.000,0.000,0.000,0.000,0.000,0.000,0.000,0.000,0.000
Fit_N0=0.010,0.010,0.011,0.013,0.008,0.022,0.009,0.009,0.009,0.009,0.022,0.021,0.010,0.010,0.012,0.009,0.019,0.010,0.007,0.007,0.011,0.009,0.006,0.008,0.012,0.007,0.008,0.008,0.008,0.014,0.007,0.007,0.006,0.005,0.007,0.006,0.000,0.000,0.000,0.000,0.000,0.000,0.000,0.000,0.000,0.000,0.000,0.000,0.009,0.009,0.007,0.012,0.007,0.009,0.008,0.007,0.013,0.008,0.007,0.008,0.009,0.010,0.009,0.013,0.007,0.007,0.007,0.008,0.010,0.007,0.007,0.007,0.009,0.008,0.012,0.009,0.007,0.017,0.007,0.010,0.009,0.007,0.007,0.009,0.000,0.000,0.000,0.000,0.000,0.000,0.000,0.000,0.000,0.000,0.000,0.000
Fit_T0=1.298,1.169,1.541,1.544,1.533,-1.317,1.563,1.185,1.619,1.220,0.515,-1.162,0.282,0.912,1.387,1.496,-1.025,1.425,1.364,0.657,1.203,0.745,1.730,1.742,1.556,-0.179,0.516,0.316,1.833,-0.783,1.309,1.795,1.927,1.676,2.285,1.548,0.000,0.000,0.000,0.000,0.000,0.000,0.000,0.000,0.000,0.000,0.000,0.000,1.676,1.764,0.637,1.397,1.696,1.524,0.761,1.247,1.672,1.599,1.765,1.429,1.632,1.334,1.738,1.650,1.632,1.654,1.140,1.554,1.439,1.707,1.691,1.614,1.408,1.033,1.529,1.014,1.718,0.633,1.494,1.117,1.411,1.783,1.759,1.807,6.454,0.000,0.000,0.000,0.000,0.000,0.000,0.000,0.000,0.000,0.000,0.000
Fit_G=1.468,1.485,1.467,1.574,1.335,3.033,1.406,1.470,1.431,1.527,2.502,2.971,1.750,1.715,1.703,1.465,2.652,1.683,1.611,1.785,1.916,1.865,1.516,1.679,2.088,2.118,2.117,2.122,1.698,3.015,2.406,2.228,2.076,2.019,2.025,2.177,0.000,0.000,0.000,0.000,0.000,0.000,0.000,0.000,0.000,0.000,0.000,0.000,1.408,1.375,1.460,1.648,1.332,1.577,1.510,1.337,1.559,1.293,1.301,1.533,1.353,1.505,1.345,1.593,1.336,1.396,1.419,1.351,1.446,1.259,1.303,1.404,1.428,1.463,1.576,1.533,1.295,2.223,1.530,1.765,1.607,1.373,1.384,1.656,1.295,0.000,0.000,0.000,0.000,0.000,0.000,0.000,0.000,0.000,0.000,0.000
Fit_Error=37.556,66.270,34.040,49.392,0.723,711.669,21.660,37.600,17.368,19.891,1554.002,629.811,84.337,87.711,90.610,1.025,1690.197,6.700,10.859,77.718,252.330,115.610,1.379,6.125,84.632,255.314,237.127,131.850,3.277,875.611,59.358,19.332,31.400,34.374,3.458,7.255,0.000,0.000,0.000,0.000,0.000,0.000,0.000,0.000,0.000,0.000,0.000,0.000,44.187,17.175,56.234,162.287,1.363,3.816,181.830,11.892,139.781,0.814,0.977,2.540,10.714,114.266,11.663,94.166,1.180,1.238,32.769,17.400,53.625,0.872,2.298,0.764,33.392,48.533,201.999,52.870,1.269,366.150,1.504,28.062,9.806,1.318,1.052,0.794,0.333,0.000,0.000,0.000,0.000,0.000,0.000,0.000,0.000,0.000,0.000,0.000
Fit_CV=72.000,84.000,103.000,108.000,15.000,131.000,73.000,78.000,69.000,102.000,125.000,139.000,112.000,84.000,83.000,57.000,144.000,67.000,86.000,118.000,104.000,89.000,77.000,81.000,107.000,133.000,115.000,137.000,85.000,174.000,142.000,165.000,157.000,115.000,113.000,96.000,0.000,0.000,0.000,0.000,0.000,0.000,0.000,0.000,0.000,0.000,0.000,0.000,76.000,72.000,125.000,103.000,32.000,66.000,85.000,82.000,99.000,16.000,35.000,62.000,81.000,113.000,79.000,83.000,33.000,57.000,78.000,56.000,88.000,15.000,33.000,59.000,70.000,72.000,87.000,79.000,31.000,105.000,61.000,57.000,69.000,55.000,20.000,67.000,26.000,0.000,0.000,0.000,0.000,0.000,0.000,0.000,0.000,0.000,0.000,0.000
Time_to_20_Gens=0,0,0,0,0,0,0,0,0,0,0,0,0,0,0,0,0,0,0,0,0,0,0,0,0,0,0,0,0,0,0,0,0,0,0,0,0,0,0,0,0,0,0,0,0,0,0,0
Time_to_each_5_Gens=0,0,0,0,0,0,0,0,0,0,0,0,0,0,0,0,0,0,0,0,0,0,0,0,0,0,0,0,0,0,0,0,0,0,0,0,0,0,0,0,0,0,0,0,0,0,0,0
Time_to_each_n_Gens=9.386,9.371,9.484,9.894,10.318,12.408,9.588,9.498,9.805,10.023,10.896,12.407,9.980,10.297,10.303,10.415,10.807,11.894,11.314,11.275,11.335,11.362,12.341,13.413,12.600,12.569,12.750,12.809,12.973,14.247,16.179,15.758,15.001,14.897,15.708,17.207,0.000,0.000,0.000,0.000,0.000,0.000,0.000,0.000,0.000,0.000,0.000,0.000,9.703,9.723,9.581,9.840,10.584,12.544,9.392,9.474,9.674,9.737,10.728,12.665,9.466,9.673,9.592,9.886,10.298,10.966,9.697,9.572,9.573,9.745,10.359,11.506,9.519,9.558,9.668,9.855,10.221,11.255,13.291,12.040,11.368,10.852,11.593,17.254,8.832,0.000,0.000,0.000,0.000,0.000,0.000,0.000,0.000,0.000,0.000,0.000
Min_Pt_OD=0,0,0,0,0,0,0,0,0,0,0,0,0,0,0,0,0,0,0,0,0,0,0,0,0,0,0,0,0,0,0,0,0,0,0,0,0,0,0,0,0,0,0,0,0,0,0,0
Min_Pt_t=0,0,0,0,0,0,0,0,0,0,0,0,0,0,0,0,0,0,0,0,0,0,0,0,0,0,0,0,0,0,0,0,0,0,0,0,0,0,0,0,0,0,0,0,0,0,0,0
TO_OD=0,0,0,0,0,0,0,0,0,0,0,0,0,0,0,0,0,0,0,0,0,0,0,0,0,0,0,0,0,0,0,0,0,0,0,0,0,0,0,0,0,0,0,0,0,0,0,0
Ref_ID=A01
Multi_Refs=single_ref
test=A01,A02,A03,A04,A05,A06,A07,A08,A09,A10,A11,A12,B01,B02,B03,B04,B05,B06,B07,B08,B09,B10,B11,B12,C01,C02,C03,C04,C05,C06,C07,C08,C09,C10,C11,C12,D01,D02,D03,D04,D05,D06,D07,D08,D09,D10,D11,D12,E01,E02,E03,E04,E05,E06,E07,E08,E09,E10,E11,E12,F01,F02,F03,F04,F05,F06,F07,F08,F09,F10,F11,F12,G01,G02,G03,G04,G05,G06,G07,G08,G09,G10,G11,G12,H01,H02,H03,H04,H05,H06,H07,H08,H09,H10,H11,H12
Start_Time_Now=3.2595982547E+9
Start_Date="4/16/2007+12:57 PM"
pv_to_plate_order=no
gen_time_cutoff=0.000
Drug_Name=nd?:;-ud+0,nd?:;-ud+0,nd?:;-ud+0,nd?:;-ud+0,nd?:;-ud+0,nd?:;-ud+0,nd?:;-ud+0,nd?:;-ud+0,nd?:;-ud+0,nd?:;-ud+0,nd?:;-ud+0,nd?:;-ud+0,nd?:;-ud+0,nd?:;-ud+0,nd?:;-ud+0,nd?:;-ud+0,nd?:;-ud+0,nd?:;-ud+0,nd?:;-ud+0,nd?:;-ud+0,nd?:;-ud+0,nd?:;-ud+0,nd?:;-ud+0,nd?:;-ud+0,nd?:;-ud+0,nd?:;-ud+0,nd?:;-ud+0,nd?:;-ud+0,nd?:;-ud+0,nd?:;-ud+0,nd?:;-ud+0,nd?:;-ud+0,nd?:;-ud+0,nd?:;-ud+0,nd?:;-ud+0,nd?:;-ud+0,nd?:;-ud+0,nd?:;-ud+0,nd?:;-ud+0,nd?:;-ud+0,nd?:;-ud+0,nd?:;-ud+0,nd?:;-ud+0,nd?:;-ud+0,nd?:;-ud+0,nd?:;-ud+0,nd?:;-ud+0,nd?:;-ud+0,nd?:;-ud+0,nd?:;-ud+0,nd?:;-ud+0,nd?:;-ud+0,nd?:;-ud+0,nd?:;-ud+0,nd?:;-ud+0,nd?:;-ud+0,nd?:;-ud+0,nd?:;-ud+0,nd?:;-ud+0,nd?:;-ud+0,nd?:;-ud+0,nd?:;-ud+0,nd?:;-ud+0,nd?:;-ud+0,nd?:;-ud+0,nd?:;-ud+0,nd?:;-ud+0,nd?:;-ud+0,nd?:;-ud+0,nd?:;-ud+0,nd?:;-ud+0,nd?:;-ud+0,nd?:;-ud+0,nd?:;-ud+0,nd?:;-ud+0,nd?:;-ud+0,nd?:;-ud+0,nd?:;-ud+0,nd?:;-ud+0,nd?:;-ud+0,nd?:;-ud+0,nd?:;-ud+0,nd?:;-ud+0,nd?:;-ud+0,nd?:;-ud+0,nd?:;-ud+0,nd?:;-ud+0,nd?:;-ud+0,nd?:;-ud+0,nd?:;-ud+0,nd?:;-ud+0,nd?:;-ud+0,nd?:;-ud+0,nd?:;-ud+0,nd?:;-ud+0,nd?:;-ud+0
Drug_Well_Pos=A01,A02,A03,A04,A05,A06,B01,B02,B03,B04,B05,B06,C01,C02,C03,C04,C05,C06,D01,D02,D03,D04,D05,D06,E01,E02,E03,E04,E05,E06,F01,F02,F03,F04,F05,F06,G01,G02,G03,G04,G05,G06,H01,H02,H03,H04,H05,H06,A07,A08,A09,A10,A11,A12,B07,B08,B09,B10,B11,B12,C07,C08,C09,C10,C11,C12,D07,D08,D09,D10,D11,D12,E07,E08,E09,E10,E11,E12,F07,F08,F09,F10,F11,F12,G07,G08,G09,G10,G11,G12,H07,H08,H09,H10,H11,H12
Avg_G_tcut=1.877,1.874,1.897,1.979,2.064,2.482,1.918,1.900,1.961,2.005,2.179,2.481,1.996,2.059,2.061,2.083,2.161,2.379,2.263,2.255,2.267,2.272,2.468,2.683,2.520,2.514,2.550,2.562,2.595,2.849,3.236,3.152,3.000,2.979,3.142,3.441,0.000,0.000,0.000,0.000,0.000,0.000,0.000,0.000,0.000,0.000,0.000,0.000,1.941,1.945,1.916,1.968,2.117,2.509,1.878,1.895,1.935,1.947,2.146,2.533,1.893,1.935,1.918,1.977,2.060,2.193,1.939,1.914,1.915,1.949,2.072,2.301,1.904,1.912,1.934,1.971,2.044,2.251,2.658,2.408,2.274,2.170,2.319,3.451,43.969,0.000,0.000,0.000,0.000,0.000,0.000,0.000,0.000,0.000,0.000,0.000
t0_from_interval=1.457,1.913,1.845,1.715,1.407,0.524,2.042,1.924,2.043,1.853,1.977,0.804,0.801,1.845,1.843,1.761,1.584,1.200,2.385,2.213,2.244,2.018,2.379,1.583,1.037,2.428,2.331,2.183,2.062,1.785,3.166,3.146,3.717,3.824,2.833,2.334,0.000,0.000,0.000,0.000,0.000,0.000,0.000,0.000,0.000,0.000,0.000,0.000,2.212,2.153,2.003,1.999,1.664,0.583,1.995,2.245,1.948,1.879,1.789,0.136,2.098,2.122,2.221,1.888,1.772,1.857,2.138,2.217,2.085,2.140,1.756,1.452,1.997,1.965,2.139,1.883,1.862,1.553,0.337,1.014,1.252,1.638,1.415,-1.973,0.000,0.000,0.000,0.000,0.000,0.000,0.000,0.000,0.000,0.000,0.000,0.000
Sum_Delta_Ref=0.000,0.073,0.446,1.639,4.909,10.081,0.502,0.362,0.826,1.887,5.659,10.381,1.119,2.414,2.421,2.981,3.886,9.068,6.396,5.881,6.086,6.116,9.347,11.648,9.327,9.691,10.513,10.364,10.646,13.752,18.531,17.839,16.641,16.405,17.347,19.280,-1.000,-1.000,-1.000,-1.000,-1.000,-1.000,-1.000,-1.000,-1.000,-1.000,-1.000,-1.000,0.984,1.031,0.500,2.611,6.075,10.545,0.258,0.259,0.816,1.459,6.312,10.797,0.140,0.336,0.665,1.827,4.345,8.309,0.366,0.458,0.147,1.732,4.329,9.343,0.255,0.437,1.536,1.404,4.613,7.972,11.537,9.810,8.454,7.423,8.877,14.392,29.381,-1.000,-1.000,-1.000,-1.000,-1.000,-1.000,-1.000,-1.000,-1.000,-1.000,-1.000
Gens_at_time_G=5.000,5.000,5.000,5.000,5.000,5.000,5.000,5.000,5.000,5.000,5.000,5.000,5.000,5.000,5.000,5.000,5.000,5.000,5.000,5.000,5.000,5.000,5.000,5.000,5.000,5.000,5.000,5.000,5.000,5.000,5.000,5.000,5.000,5.000,5.000,5.000,0.000,0.000,0.000,0.000,0.000,0.000,0.000,0.000,0.000,0.000,0.000,0.000,5.000,5.000,5.000,5.000,5.000,5.000,5.000,5.000,5.000,5.000,5.000,5.000,5.000,5.000,5.000,5.000,5.000,5.000,5.000,5.000,5.000,5.000,5.000,5.000,5.000,5.000,5.000,5.000,5.000,5.000,5.000,5.000,5.000,5.000,5.000,5.000,0.201,0.000,0.000,0.000,0.000,0.000,0.000,0.000,0.000,0.000,0.000,0.000
G_Int_tcut=1.586,1.492,1.528,1.636,1.782,2.377,1.509,1.515,1.552,1.634,1.784,2.321,1.836,1.690,1.692,1.731,1.845,2.139,1.786,1.812,1.818,1.869,1.992,2.366,2.313,2.028,2.084,2.125,2.182,2.492,2.603,2.522,2.257,2.215,2.575,2.975,0.000,0.000,0.000,0.000,0.000,0.000,0.000,0.000,0.000,0.000,0.000,0.000,1.498,1.514,1.516,1.568,1.784,2.392,1.479,1.446,1.545,1.572,1.788,2.506,1.474,1.510,1.474,1.600,1.705,1.822,1.512,1.471,1.498,1.521,1.721,2.011,1.504,1.518,1.506,1.594,1.672,1.940,2.591,2.205,2.023,1.843,2.036,3.845,43.969,0.000,0.000,0.000,0.000,0.000,0.000,0.000,0.000,0.000,0.000,0.000
Sum_Del_12=0.000,0.061,0.397,1.399,2.287,4.081,0.649,0.472,1.208,1.868,3.584,4.421,1.310,2.469,2.479,2.713,3.123,4.296,4.669,4.571,4.651,4.501,5.675,5.866,5.834,6.370,6.469,6.269,6.158,6.871,8.665,8.559,8.510,8.508,8.342,8.617,10.284,10.281,10.266,10.263,10.278,10.258,10.291,10.289,10.282,10.283,10.277,10.200,1.073,1.072,0.670,1.705,2.912,4.219,0.114,0.621,0.760,1.284,3.063,4.206,0.437,0.533,0.938,1.470,2.507,3.735,0.848,0.829,0.559,1.490,2.466,4.003,0.491,0.551,1.157,1.238,2.499,3.749,4.689,4.287,3.715,3.420,3.963,5.719,10.251,10.270,10.259,10.263,10.224,10.284,10.233,10.243,10.272,10.239,10.286,10.287
Sum_Del_20=0.000,0.072,0.433,1.605,4.760,9.758,0.492,0.354,0.813,1.847,5.515,10.049,1.096,2.362,2.370,2.917,3.811,8.797,6.237,5.742,5.948,5.967,9.112,11.315,9.099,9.453,10.247,10.097,10.376,13.371,18.034,17.376,16.215,15.991,16.891,18.734,28.446,28.437,28.421,28.415,28.434,28.404,28.448,28.441,28.431,28.440,28.432,28.349,0.965,1.010,0.490,2.539,5.908,10.207,0.247,0.259,0.797,1.426,6.135,10.448,0.140,0.315,0.654,1.781,4.228,8.056,0.368,0.454,0.152,1.698,4.228,9.049,0.252,0.427,1.498,1.379,4.481,7.735,11.177,9.519,8.197,7.205,8.602,13.943,28.390,28.428,28.410,28.416,28.355,28.439,28.379,28.384,28.424,28.382,28.447,28.448
Sum_Del_24=0.000,0.072,0.433,1.605,4.760,9.758,0.492,0.354,0.813,1.847,5.515,10.049,1.096,2.362,2.370,2.917,3.811,8.797,6.237,5.742,5.948,5.967,9.112,11.315,9.099,9.453,10.247,10.097,10.376,13.371,18.034,17.376,16.215,15.991,16.891,18.734,28.446,28.437,28.421,28.415,28.434,28.404,28.448,28.441,28.431,28.440,28.432,28.349,0.965,1.010,0.490,2.539,5.908,10.207,0.247,0.259,0.797,1.426,6.135,10.448,0.140,0.315,0.654,1.781,4.228,8.056,0.368,0.454,0.152,1.698,4.228,9.049,0.252,0.427,1.498,1.379,4.481,7.735,11.177,9.519,8.197,7.205,8.602,13.943,28.390,28.428,28.410,28.416,28.355,28.439,28.379,28.384,28.424,28.382,28.447,28.448
Sum_12=10.335,10.274,9.938,8.937,8.048,6.254,9.686,9.863,9.127,8.467,6.751,5.914,9.025,7.866,7.856,7.622,7.212,6.039,5.666,5.765,5.684,5.834,4.660,4.469,4.501,3.965,3.866,4.066,4.177,3.464,1.670,1.776,1.825,1.827,1.993,1.718,0.051,0.055,0.069,0.072,0.057,0.077,0.044,0.046,0.053,0.053,0.058,0.135,9.262,9.263,9.665,8.630,7.423,6.116,10.221,9.714,9.575,9.052,7.272,6.129,9.898,9.802,9.397,8.865,7.828,6.600,9.487,9.506,9.776,8.845,7.869,6.332,9.844,9.784,9.178,9.097,7.836,6.586,5.646,6.048,6.620,6.915,6.372,4.617,0.084,0.065,0.076,0.073,0.111,0.051,0.102,0.092,0.063,0.096,0.049,0.048
Sum_20=28.513,28.585,28.080,26.908,23.752,18.755,28.021,28.159,27.699,26.666,22.998,18.463,27.416,26.150,26.143,25.596,24.701,19.715,22.276,22.771,22.565,22.546,19.401,17.198,19.414,19.060,18.265,18.415,18.136,15.142,10.479,11.137,12.298,12.522,11.622,9.779,0.067,0.075,0.092,0.098,0.079,0.109,0.064,0.072,0.082,0.073,0.080,0.164,27.548,27.502,28.023,25.974,22.605,18.306,28.760,28.254,27.716,27.087,22.378,18.065,28.373,28.827,27.859,26.732,24.285,20.456,28.145,28.059,28.360,26.815,24.285,19.464,28.260,28.085,27.015,27.133,24.032,20.778,17.336,18.994,20.316,21.308,19.910,14.570,0.123,0.085,0.103,0.097,0.158,0.074,0.133,0.129,0.088,0.131,0.066,0.065
Sum_24=28.513,28.585,28.080,26.908,23.752,18.755,28.021,28.159,27.699,26.666,22.998,18.463,27.416,26.150,26.143,25.596,24.701,19.715,22.276,22.771,22.565,22.546,19.401,17.198,19.414,19.060,18.265,18.415,18.136,15.142,10.479,11.137,12.298,12.522,11.622,9.779,0.067,0.075,0.092,0.098,0.079,0.109,0.064,0.072,0.082,0.073,0.080,0.164,27.548,27.502,28.023,25.974,22.605,18.306,28.760,28.254,27.716,27.087,22.378,18.065,28.373,28.827,27.859,26.732,24.285,20.456,28.145,28.059,28.360,26.815,24.285,19.464,28.260,28.085,27.015,27.133,24.032,20.778,17.336,18.994,20.316,21.308,19.910,14.570,0.123,0.085,0.103,0.097,0.158,0.074,0.133,0.129,0.088,0.131,0.066,0.065
G_by_Interval=1.586,1.492,1.528,1.636,1.782,2.377,1.509,1.515,1.552,1.634,1.784,2.321,1.836,1.690,1.692,1.731,1.845,2.139,1.786,1.812,1.818,1.869,1.992,2.366,2.313,2.028,2.084,2.125,2.182,2.492,2.603,2.522,2.257,2.215,2.575,2.975,0.000,0.000,0.000,0.000,0.000,0.000,0.000,0.000,0.000,0.000,0.000,0.000,1.498,1.514,1.516,1.568,1.784,2.392,1.479,1.446,1.545,1.572,1.788,2.506,1.474,1.510,1.474,1.600,1.705,1.822,1.512,1.471,1.498,1.521,1.721,2.011,1.504,1.518,1.506,1.594,1.672,1.940,2.591,2.205,2.023,1.843,2.036,3.845,43.969,0.000,0.000,0.000,0.000,0.000,0.000,0.000,0.000,0.000,0.000,0.000
Avg_G_t8=1.877,1.874,1.897,1.979,2.064,2.482,1.918,1.900,1.961,2.005,2.179,2.481,1.996,2.059,2.061,2.083,2.161,2.379,2.263,2.255,2.267,2.272,2.468,2.683,2.520,2.514,2.550,2.562,2.595,2.849,3.236,3.152,3.000,2.979,3.142,3.441,0.000,0.000,0.000,0.000,0.000,0.000,0.000,0.000,0.000,0.000,0.000,0.000,1.941,1.945,1.916,1.968,2.117,2.509,1.878,1.895,1.935,1.947,2.146,2.533,1.893,1.935,1.918,1.977,2.060,2.193,1.939,1.914,1.915,1.949,2.072,2.301,1.904,1.912,1.934,1.971,2.044,2.251,2.658,2.408,2.274,2.170,2.319,3.451,43.969,0.000,0.000,0.000,0.000,0.000,0.000,0.000,0.000,0.000,0.000,0.000
G_int_t8=1.586,1.492,1.528,1.636,1.782,2.377,1.509,1.515,1.552,1.634,1.784,2.321,1.836,1.690,1.692,1.731,1.845,2.139,1.786,1.812,1.818,1.869,1.992,2.366,2.313,2.028,2.084,2.125,2.182,2.492,2.603,2.522,2.257,2.215,2.575,2.975,0.000,0.000,0.000,0.000,0.000,0.000,0.000,0.000,0.000,0.000,0.000,0.000,1.498,1.514,1.516,1.568,1.784,2.392,1.479,1.446,1.545,1.572,1.788,2.506,1.474,1.510,1.474,1.600,1.705,1.822,1.512,1.471,1.498,1.521,1.721,2.011,1.504,1.518,1.506,1.594,1.672,1.940,2.591,2.205,2.023,1.843,2.036,3.845,43.969,0.000,0.000,0.000,0.000,0.000,0.000,0.000,0.000,0.000,0.000,0.000
Avg_G_t12=1.877,1.874,1.897,1.979,2.064,2.482,1.918,1.900,1.961,2.005,2.179,2.481,1.996,2.059,2.061,2.083,2.161,2.379,2.263,2.255,2.267,2.272,2.468,2.683,2.520,2.514,2.550,2.562,2.595,2.849,3.236,3.152,3.000,2.979,3.142,3.441,0.000,0.000,0.000,0.000,0.000,0.000,0.000,0.000,0.000,0.000,0.000,0.000,1.941,1.945,1.916,1.968,2.117,2.509,1.878,1.895,1.935,1.947,2.146,2.533,1.893,1.935,1.918,1.977,2.060,2.193,1.939,1.914,1.915,1.949,2.072,2.301,1.904,1.912,1.934,1.971,2.044,2.251,2.658,2.408,2.274,2.170,2.319,3.451,43.969,0.000,0.000,0.000,0.000,0.000,0.000,0.000,0.000,0.000,0.000,0.000
G_int_t12=1.586,1.492,1.528,1.636,1.782,2.377,1.509,1.515,1.552,1.634,1.784,2.321,1.836,1.690,1.692,1.731,1.845,2.139,1.786,1.812,1.818,1.869,1.992,2.366,2.313,2.028,2.084,2.125,2.182,2.492,2.603,2.522,2.257,2.215,2.575,2.975,0.000,0.000,0.000,0.000,0.000,0.000,0.000,0.000,0.000,0.000,0.000,0.000,1.498,1.514,1.516,1.568,1.784,2.392,1.479,1.446,1.545,1.572,1.788,2.506,1.474,1.510,1.474,1.600,1.705,1.822,1.512,1.471,1.498,1.521,1.721,2.011,1.504,1.518,1.506,1.594,1.672,1.940,2.591,2.205,2.023,1.843,2.036,3.845,43.969,0.000,0.000,0.000,0.000,0.000,0.000,0.000,0.000,0.000,0.000,0.000
Avg_G_inflex=1.896,1.874,1.898,2.003,2.019,2.482,1.926,1.901,1.975,2.031,2.179,2.482,2.003,2.061,2.061,2.109,2.162,2.262,2.281,2.257,2.267,2.275,2.492,2.466,2.542,2.517,2.550,2.568,2.538,2.856,3.266,3.177,3.004,2.979,3.105,3.258,0.000,0.000,0.000,0.000,0.000,0.000,0.000,0.000,0.000,0.000,0.000,0.000,1.941,1.968,1.919,1.968,2.092,2.214,1.878,1.924,1.935,1.998,2.090,2.227,1.922,1.935,1.960,1.977,2.046,2.190,1.941,1.939,1.915,2.029,2.039,2.238,1.904,1.914,1.934,1.981,2.112,2.255,2.278,2.278,2.180,2.170,2.172,2.450,38.193,0.000,0.000,0.000,0.000,0.000,0.000,0.000,0.000,0.000,0.000,0.000
G_int_inflex=1.607,1.490,1.518,1.675,1.632,2.377,1.517,1.499,1.568,1.648,1.784,2.320,1.739,1.674,1.692,1.645,1.843,1.847,1.768,1.800,1.818,1.854,1.910,1.876,2.282,2.012,2.084,2.094,1.933,2.476,2.634,2.494,2.231,2.215,2.299,2.480,0.000,0.000,0.000,0.000,0.000,0.000,0.000,0.000,0.000,0.000,0.000,0.000,1.495,1.528,1.500,1.568,1.589,1.805,1.479,1.462,1.545,1.483,1.522,1.803,1.484,1.510,1.493,1.600,1.539,1.633,1.502,1.499,1.498,1.552,1.507,1.736,1.504,1.501,1.506,1.604,1.660,1.925,1.769,1.939,1.769,1.719,1.604,2.086,38.193,0.000,0.000,0.000,0.000,0.000,0.000,0.000,0.000,0.000,0.000,0.000
G_by_Interval_g4=1.699,1.556,1.588,1.665,1.790,2.284,1.578,1.597,1.630,1.730,1.820,2.242,1.930,1.773,1.738,1.785,1.871,2.155,1.885,1.894,1.919,1.936,2.079,2.308,2.514,2.102,2.139,2.238,2.246,2.526,2.689,2.593,2.429,2.355,2.626,2.895,0.000,0.000,0.000,0.000,0.000,0.000,0.000,0.000,0.000,0.000,0.000,0.000,1.592,1.573,1.588,1.604,1.799,2.284,1.552,1.562,1.612,1.621,1.782,2.309,1.569,1.614,1.546,1.653,1.726,1.873,1.628,1.555,1.580,1.575,1.743,1.977,1.582,1.610,1.560,1.658,1.709,1.977,2.481,2.117,2.038,1.862,2.095,3.457,43.969,0.000,0.000,0.000,0.000,0.000,0.000,0.000,0.000,0.000,0.000,0.000
G_int_t8_g4=1.699,1.556,1.588,1.665,1.790,2.284,1.578,1.597,1.630,1.730,1.820,2.242,1.930,1.773,1.738,1.785,1.871,2.155,1.885,1.894,1.919,1.936,2.079,2.308,2.514,2.102,2.139,2.238,2.246,2.526,2.689,2.593,2.429,2.355,2.626,2.895,0.000,0.000,0.000,0.000,0.000,0.000,0.000,0.000,0.000,0.000,0.000,0.000,1.592,1.573,1.588,1.604,1.799,2.284,1.552,1.562,1.612,1.621,1.782,2.309,1.569,1.614,1.546,1.653,1.726,1.873,1.628,1.555,1.580,1.575,1.743,1.977,1.582,1.610,1.560,1.658,1.709,1.977,2.481,2.117,2.038,1.862,2.095,3.457,43.969,0.000,0.000,0.000,0.000,0.000,0.000,0.000,0.000,0.000,0.000,0.000
G_int_t12_g4=1.699,1.556,1.588,1.665,1.790,2.284,1.578,1.597,1.630,1.730,1.820,2.242,1.930,1.773,1.738,1.785,1.871,2.155,1.885,1.894,1.919,1.936,2.079,2.308,2.514,2.102,2.139,2.238,2.246,2.526,2.689,2.593,2.429,2.355,2.626,2.895,0.000,0.000,0.000,0.000,0.000,0.000,0.000,0.000,0.000,0.000,0.000,0.000,1.592,1.573,1.588,1.604,1.799,2.284,1.552,1.562,1.612,1.621,1.782,2.309,1.569,1.614,1.546,1.653,1.726,1.873,1.628,1.555,1.580,1.575,1.743,1.977,1.582,1.610,1.560,1.658,1.709,1.977,2.481,2.117,2.038,1.862,2.095,3.457,43.969,0.000,0.000,0.000,0.000,0.000,0.000,0.000,0.000,0.000,0.000,0.000
G_int_inflex_g4=1.718,1.551,1.560,1.695,1.632,2.284,1.577,1.567,1.642,1.720,1.820,2.240,1.735,1.742,1.738,1.741,1.868,1.943,1.848,1.866,1.919,1.895,1.910,1.951,2.332,2.068,2.139,2.130,2.089,2.470,2.668,2.524,2.361,2.355,2.410,2.534,0.000,0.000,0.000,0.000,0.000,0.000,0.000,0.000,0.000,0.000,0.000,0.000,1.584,1.586,1.553,1.604,1.671,1.852,1.552,1.571,1.612,1.568,1.601,1.803,1.578,1.614,1.552,1.653,1.611,1.763,1.602,1.577,1.580,1.552,1.581,1.736,1.582,1.583,1.560,1.662,1.660,1.940,1.843,1.910,1.802,1.719,1.757,2.086,38.193,0.000,0.000,0.000,0.000,0.000,0.000,0.000,0.000,0.000,0.000,0.000
Time_Inflex=9.522,10.256,10.011,10.256,8.299,13.926,10.011,10.256,10.011,10.256,13.926,13.926,10.746,11.479,11.235,9.033,13.926,10.256,11.235,12.214,12.948,12.214,10.011,10.990,12.948,14.171,14.171,13.681,10.990,16.862,16.618,15.394,15.639,15.394,13.681,14.171,0.225,0.225,0.225,0.225,0.225,0.225,0.225,0.225,0.225,0.225,0.225,0.225,10.256,9.767,10.256,10.990,8.788,9.767,10.746,9.522,10.746,8.299,8.788,8.788,9.522,10.746,9.522,10.746,8.788,9.033,10.256,9.767,10.256,8.299,8.788,8.788,10.011,10.256,10.990,10.256,8.299,12.703,9.522,10.746,10.256,8.788,9.278,9.278,12.458,0.225,0.225,0.225,0.225,0.225,0.225,0.225,0.225,0.225,0.225,0.225
OD_Inflex=0.558,0.672,0.603,0.581,0.335,0.578,0.598,0.657,0.554,0.567,0.733,0.599,0.655,0.702,0.653,0.371,0.771,0.424,0.517,0.658,0.720,0.625,0.306,0.393,0.577,0.710,0.689,0.608,0.378,0.641,0.572,0.476,0.603,0.571,0.384,0.369,0.067,0.066,0.064,0.065,0.064,0.063,0.068,0.067,0.064,0.063,0.063,0.064,0.632,0.535,0.627,0.643,0.345,0.379,0.765,0.534,0.691,0.353,0.345,0.291,0.538,0.723,0.520,0.642,0.359,0.356,0.632,0.567,0.637,0.338,0.357,0.303,0.610,0.651,0.709,0.587,0.317,0.618,0.339,0.454,0.446,0.311,0.346,0.268,0.061,0.064,0.064,0.064,0.064,0.064,0.065,0.068,0.065,0.064,0.065,0.066
Time_Saturation=17.107,15.884,16.618,15.884,16.618,17.352,14.660,16.618,17.107,16.618,17.352,16.618,15.884,16.618,16.862,17.352,17.107,17.352,16.618,16.862,15.884,17.107,17.352,17.107,15.149,16.862,14.905,16.862,17.352,17.352,17.352,17.596,16.373,17.596,17.107,17.107,0.225,0.225,0.225,0.225,0.225,0.225,0.225,0.225,0.225,0.225,0.225,0.225,16.373,17.107,18.086,16.862,15.884,17.107,17.352,16.373,17.352,16.618,17.352,17.107,16.862,15.884,16.618,17.107,15.884,15.884,18.086,16.862,18.086,16.862,15.884,17.107,17.107,14.905,16.862,18.086,17.107,16.618,16.373,17.352,16.373,17.107,16.373,18.086,0.000,0.225,0.225,0.225,0.225,0.225,0.225,0.225,0.225,0.225,0.225,0.225
OD_Saturation=0.850,0.869,0.883,0.821,0.756,0.615,0.846,0.887,0.899,0.861,0.781,0.624,0.880,0.867,0.876,0.855,0.874,0.674,0.784,0.817,0.801,0.816,0.744,0.721,0.774,0.773,0.733,0.739,0.748,0.665,0.618,0.661,0.649,0.700,0.621,0.537,0.067,0.066,0.064,0.065,0.064,0.063,0.068,0.067,0.064,0.063,0.063,0.064,0.841,0.839,0.842,0.827,0.713,0.595,0.893,0.832,0.870,0.837,0.745,0.585,0.904,0.879,0.875,0.938,0.761,0.667,0.985,0.914,0.888,0.839,0.757,0.644,0.930,0.835,0.879,0.868,0.753,0.669,0.585,0.669,0.663,0.716,0.658,0.538,0.000,0.064,0.064,0.064,0.064,0.064,0.065,0.068,0.065,0.064,0.065,0.066
Ref_Well_Name=A01,A01,A01,A01,A01,A01,A01,A01,A01,A01,A01,A01,A01,A01,A01,A01,A01,A01,A01,A01,A01,A01,A01,A01,A01,A01,A01,A01,A01,A01,A01,A01,A01,A01,A01,A01,A01,A01,A01,A01,A01,A01,A01,A01,A01,A01,A01,A01,A01,A01,A01,A01,A01,A01,A01,A01,A01,A01,A01,A01,A01,A01,A01,A01,A01,A01,A01,A01,A01,A01,A01,A01,A01,A01,A01,A01,A01,A01,A01,A01,A01,A01,A01,A01,A01,A01,A01,A01,A01,A01,A01,A01,A01,A01,A01,A01
Ratio_Avg_G=1.000,1.002,0.990,0.949,0.910,0.756,0.979,0.988,0.957,0.936,0.861,0.757,0.940,0.912,0.911,0.901,0.868,0.789,0.830,0.832,0.828,0.826,0.761,0.700,0.745,0.747,0.736,0.733,0.724,0.659,0.580,0.596,0.626,0.630,0.598,0.545,Inf,Inf,Inf,Inf,Inf,Inf,Inf,Inf,Inf,Inf,Inf,Inf,0.967,0.965,0.980,0.954,0.887,0.748,0.999,0.991,0.970,0.964,0.875,0.741,0.992,0.970,0.979,0.949,0.911,0.856,0.968,0.981,0.980,0.963,0.906,0.816,0.986,0.982,0.971,0.952,0.918,0.834,0.706,0.780,0.826,0.865,0.810,0.544,0.043,Inf,Inf,Inf,Inf,Inf,Inf,Inf,Inf,Inf,Inf,Inf
Ratio_Fit_G=1.000,0.989,1.001,0.933,1.100,0.484,1.044,0.999,1.026,0.961,0.587,0.494,0.839,0.856,0.862,1.002,0.554,0.872,0.911,0.822,0.766,0.787,0.968,0.874,0.703,0.693,0.693,0.692,0.865,0.487,0.610,0.659,0.707,0.727,0.725,0.674,Inf,Inf,Inf,Inf,Inf,Inf,Inf,Inf,Inf,Inf,Inf,Inf,1.043,1.068,1.005,0.891,1.102,0.931,0.972,1.098,0.942,1.135,1.128,0.958,1.085,0.975,1.091,0.922,1.099,1.052,1.035,1.087,1.015,1.166,1.127,1.046,1.028,1.003,0.931,0.958,1.134,0.660,0.959,0.832,0.914,1.069,1.061,0.886,1.134,Inf,Inf,Inf,Inf,Inf,Inf,Inf,Inf,Inf,Inf,Inf
Ratio_G_Int=1.000,1.063,1.038,0.969,0.890,0.667,1.051,1.047,1.021,0.970,0.889,0.683,0.864,0.938,0.937,0.916,0.860,0.741,0.888,0.875,0.872,0.849,0.796,0.670,0.686,0.782,0.761,0.746,0.727,0.636,0.609,0.629,0.703,0.716,0.616,0.533,Inf,Inf,Inf,Inf,Inf,Inf,Inf,Inf,Inf,Inf,Inf,Inf,1.058,1.047,1.046,1.011,0.889,0.663,1.072,1.097,1.026,1.009,0.887,0.633,1.076,1.050,1.076,0.991,0.930,0.870,1.049,1.078,1.059,1.043,0.922,0.789,1.054,1.044,1.053,0.995,0.948,0.817,0.612,0.719,0.784,0.861,0.779,0.412,0.036,Inf,Inf,Inf,Inf,Inf,Inf,Inf,Inf,Inf,Inf,Inf
Ratio_t0_Fit=1.000,1.110,0.842,0.841,0.847,-0.986,0.830,1.095,0.802,1.064,2.520,-1.117,4.603,1.423,0.936,0.868,-1.266,0.911,0.952,1.976,1.079,1.742,0.750,0.745,0.834,-7.251,2.516,4.108,0.708,-1.658,0.992,0.723,0.674,0.774,0.568,0.839,Inf,Inf,Inf,Inf,Inf,Inf,Inf,Inf,Inf,Inf,Inf,Inf,0.774,0.736,2.038,0.929,0.765,0.852,1.706,1.041,0.776,0.812,0.735,0.908,0.795,0.973,0.747,0.787,0.795,0.785,1.139,0.835,0.902,0.760,0.768,0.804,0.922,1.257,0.849,1.280,0.756,2.051,0.869,1.162,0.920,0.728,0.738,0.718,0.201,Inf,Inf,Inf,Inf,Inf,Inf,Inf,Inf,Inf,Inf,Inf
Ratio_t0_G_Int=1.000,0.762,0.790,0.850,1.036,2.781,0.714,0.758,0.713,0.787,0.737,1.812,1.821,0.790,0.791,0.827,0.920,1.214,0.611,0.659,0.650,0.722,0.613,0.921,1.406,0.600,0.625,0.668,0.707,0.817,0.460,0.463,0.392,0.381,0.514,0.624,Inf,Inf,Inf,Inf,Inf,Inf,Inf,Inf,Inf,Inf,Inf,Inf,0.659,0.677,0.728,0.729,0.876,2.498,0.730,0.649,0.748,0.776,0.815,10.731,0.695,0.687,0.656,0.772,0.822,0.785,0.682,0.657,0.699,0.681,0.830,1.004,0.730,0.742,0.681,0.774,0.783,0.938,4.322,1.438,1.164,0.890,1.030,-0.739,Inf,Inf,Inf,Inf,Inf,Inf,Inf,Inf,Inf,Inf,Inf,Inf
Ref_Curve_Array=1,1,1,1,1,1,1,1,1,1,1,1,1,1,1,1,1,1,1,1,1,1,1,1,1,1,1,1,1,1,1,1,1,1,1,1,1,1,1,1,1,1,1,1,1,1,1,1,1,1,1,1,1,1,1,1,1,1,1,1,1,1,1,1,1,1,1,1,1,1,1,1,1,1,1,1,1,1,1,1,1,1,1,1,1,1,1,1,1,1,1,1,1,1,1,1
Default_ref=0
Comm_Map=,,,,,
Comm_Consol=,,,,,,,,
Comm_Screen=,,,,,
Analysis_Set=A,A,A,A,A,A,A,A,A,A,A,A,A,A,A,A,A,A,A,A,A,A,A,A,A,A,A,A,A,A,A,A,A,A,A,A,A,A,A,A,A,A,A,A,A,A,A,A,A,A,A,A,A,A,A,A,A,A,A,A,A,A,A,A,A,A,A,A,A,A,A,A,A,A,A,A,A,A,A,A,A,A,A,A,A,A,A,A,A,A,A,A,A,A,A,A
Ref_Type=single_ref,single_ref,single_ref,single_ref,single_ref,single_ref,single_ref,single_ref,single_ref,single_ref,single_ref,single_ref,single_ref,single_ref,single_ref,single_ref,single_ref,single_ref,single_ref,single_ref,single_ref,single_ref,single_ref,single_ref,single_ref,single_ref,single_ref,single_ref,single_ref,single_ref,single_ref,single_ref,single_ref,single_ref,single_ref,single_ref,single_ref,single_ref,single_ref,single_ref,single_ref,single_ref,single_ref,single_ref,single_ref,single_ref,single_ref,single_ref,single_ref,single_ref,single_ref,single_ref,single_ref,single_ref,single_ref,single_ref,single_ref,single_ref,single_ref,single_ref,single_ref,single_ref,single_ref,single_ref,single_ref,single_ref,single_ref,single_ref,single_ref,single_ref,single_ref,single_ref,single_ref,single_ref,single_ref,single_ref,single_ref,single_ref,single_ref,single_ref,single_ref,single_ref,single_ref,single_ref,single_ref,single_ref,single_ref,single_ref,single_ref,single_ref,single_ref,single_ref,single_ref,single_ref,single_ref,single_ref
Wells_In_Use=0,0,0,0,0,0,0,0,0,0,0,0,0,0,0,0,0,0,0,0,0,0,0,0,0,0,0,0,0,0,0,0,0,0,0,0,0,0,0,0,0,0,0,0,0,0,0,0,0,0,0,0,0,0,0,0,0,0,0,0,0,0,0,0,0,0,0,0,0,0,0,0,0,0,0,0,0,0,0,0,0,0,0,0,0,0,0,0,0,0,0,0,0,0,0,0
[Flor:]
[Flor2:]
[Lumin:]
[Data:]
Read=DateTime	RunT[s]	Temp	Well_1	Well_2	Well_3	Well_4	Well_5	Well_6	Well_7	Well_8	Well_9	Well_10	Well_11	Well_12	Well_13	Well_14	Well_15	Well_16	Well_17	Well_18	Well_19	Well_20	Well_21	Well_22	Well_23	Well_24	Well_25	Well_26	Well_27	Well_28	Well_29	Well_30	Well_31	Well_32	Well_33	Well_34	Well_35	Well_36	Well_37	Well_38	Well_39	Well_40	Well_41	Well_42	Well_43	Well_44	Well_45	Well_46	Well_47	Well_48	Well_49	Well_50	Well_51	Well_52	Well_53	Well_54	Well_55	Well_56	Well_57	Well_58	Well_59	Well_60	Well_61	Well_62	Well_63	Well_64	Well_65	Well_66	Well_67	Well_68	Well_69	Well_70	Well_71	Well_72	Well_73	Well_74	Well_75	Well_76	Well_77	Well_78	Well_79	Well_80	Well_81	Well_82	Well_83	Well_84	Well_85	Well_86	Well_87	Well_88	Well_89	Well_90	Well_91	Well_92	Well_93	Well_94	Well_95	Well_96
1=13:12:25	809	300	0.0913	0.0815	0.0819	0.0823	0.0812	0.0811	0.0810	0.0814	0.0795	0.0806	0.0793	0.0820	0.0805	0.0817	0.0815	0.0812	0.0826	0.0806	0.0828	0.0795	0.0808	0.0799	0.0806	0.0808	0.1022	0.0844	0.0846	0.0860	0.0843	0.0810	0.0816	0.0822	0.0799	0.0820	0.0804	0.0835	0.0806	0.0817	0.0813	0.0811	0.0804	0.0810	0.0789	0.0804	0.0806	0.0807	0.0805	0.0843	0.1035	0.0827	0.0824	0.0809	0.0847	0.0803	0.0831	0.0801	0.0818	0.0806	0.0802	0.0856	0.0819	0.0818	0.0799	0.0850	0.0802	0.0803	0.0797	0.0804	0.0801	0.0820	0.0817	0.0819	0.0668	0.0662	0.0645	0.0654	0.0643	0.0631	0.0637	0.0638	0.0644	0.0639	0.0638	0.0639	0.0679	0.0674	0.0639	0.0632	0.0632	0.0640	0.0649	0.0685	0.0655	0.0642	0.0647	0.0657
2=13:27:06	1690	300	0.0962	0.0817	0.0831	0.0822	0.0826	0.0793	0.0827	0.0814	0.0813	0.0816	0.0776	0.0818	0.0809	0.0831	0.0812	0.0827	0.0818	0.0815	0.0804	0.0807	0.0793	0.0812	0.0796	0.0829	0.1119	0.0859	0.0837	0.0857	0.0852	0.0820	0.0833	0.0809	0.0822	0.0799	0.0817	0.0823	0.0817	0.0827	0.0815	0.0823	0.0817	0.0816	0.0802	0.0813	0.0806	0.0814	0.0819	0.0847	0.1083	0.0848	0.0819	0.0842	0.0839	0.0837	0.0832	0.0824	0.0827	0.0811	0.0835	0.0878	0.0828	0.0829	0.0820	0.0822	0.0818	0.0803	0.0821	0.0807	0.0832	0.0828	0.0845	0.0807	0.0667	0.0663	0.0649	0.0656	0.0638	0.0634	0.0639	0.0637	0.0644	0.0640	0.0640	0.0642	0.0674	0.0676	0.0642	0.0643	0.0636	0.0638	0.0649	0.0676	0.0657	0.0642	0.0645	0.0654
3=13:41:46	2571	298	0.0907	0.0834	0.0831	0.0834	0.0822	0.0816	0.0821	0.0817	0.0825	0.0797	0.0808	0.0784	0.0826	0.0839	0.0825	0.0830	0.0827	0.0807	0.0829	0.0813	0.0816	0.0812	0.0794	0.0808	0.1100	0.0876	0.0849	0.0877	0.0845	0.0838	0.0823	0.0831	0.0822	0.0819	0.0820	0.0841	0.0823	0.0826	0.0834	0.0828	0.0828	0.0814	0.0824	0.0802	0.0820	0.0807	0.0835	0.0855	0.1193	0.0853	0.0850	0.0840	0.0851	0.0839	0.0825	0.0830	0.0816	0.0831	0.0816	0.0902	0.0833	0.0834	0.0817	0.0840	0.0834	0.0811	0.0829	0.0831	0.0843	0.0841	0.0857	0.0838	0.0670	0.0666	0.0654	0.0659	0.0647	0.0628	0.0640	0.0640	0.0647	0.0644	0.0643	0.0644	0.0677	0.0680	0.0644	0.0646	0.0639	0.0637	0.0651	0.0685	0.0661	0.0645	0.0648	0.0661
4=13:56:27	3452	298	0.0990	0.0836	0.0830	0.0832	0.0814	0.0831	0.0814	0.0827	0.0815	0.0822	0.0804	0.0826	0.0822	0.0830	0.0834	0.0831	0.0833	0.0813	0.0844	0.0799	0.0821	0.0804	0.0807	0.0831	0.1071	0.0857	0.0882	0.0872	0.0873	0.0834	0.0836	0.0839	0.0810	0.0828	0.0808	0.0863	0.0822	0.0832	0.0812	0.0823	0.0816	0.0821	0.0819	0.0816	0.0830	0.0809	0.0830	0.0866	0.1117	0.0845	0.0851	0.0840	0.0864	0.0825	0.0841	0.0818	0.0844	0.0835	0.0840	0.0871	0.0833	0.0832	0.0815	0.0840	0.0818	0.0815	0.0818	0.0831	0.0832	0.0854	0.0838	0.0827	0.0666	0.0659	0.0644	0.0651	0.0638	0.0631	0.0637	0.0635	0.0640	0.0638	0.0639	0.0643	0.0670	0.0676	0.0644	0.0642	0.0634	0.0637	0.0651	0.0669	0.0653	0.0643	0.0642	0.0657
5=14:11:08	4332	298	0.0970	0.0832	0.0844	0.0839	0.0837	0.0835	0.0817	0.0829	0.0825	0.0828	0.0812	0.0826	0.0833	0.0841	0.0844	0.0840	0.0845	0.0815	0.0853	0.0807	0.0837	0.0813	0.0815	0.0826	0.1126	0.0868	0.0866	0.0863	0.0863	0.0839	0.0837	0.0841	0.0813	0.0840	0.0807	0.0858	0.0831	0.0828	0.0826	0.0835	0.0828	0.0832	0.0827	0.0825	0.0824	0.0826	0.0846	0.0880	0.1098	0.0852	0.0856	0.0840	0.0864	0.0825	0.0843	0.0830	0.0847	0.0835	0.0844	0.0871	0.0843	0.0839	0.0819	0.0853	0.0829	0.0827	0.0831	0.0853	0.0840	0.0857	0.0852	0.0836	0.0669	0.0661	0.0648	0.0658	0.0642	0.0634	0.0629	0.0638	0.0643	0.0642	0.0636	0.0644	0.0677	0.0678	0.0643	0.0645	0.0634	0.0632	0.0652	0.0684	0.0662	0.0645	0.0649	0.0658
6=14:25:49	5213	301	0.1034	0.0834	0.0832	0.0834	0.0823	0.0827	0.0818	0.0821	0.0825	0.0810	0.0812	0.0820	0.0837	0.0843	0.0842	0.0839	0.0841	0.0819	0.0850	0.0811	0.0832	0.0817	0.0816	0.0840	0.1167	0.0874	0.0860	0.0878	0.0861	0.0846	0.0828	0.0842	0.0809	0.0833	0.0821	0.0864	0.0834	0.0836	0.0838	0.0826	0.0827	0.0811	0.0829	0.0804	0.0839	0.0812	0.0841	0.0867	0.1139	0.0839	0.0833	0.0841	0.0860	0.0819	0.0848	0.0843	0.0835	0.0836	0.0802	0.0874	0.0842	0.0838	0.0821	0.0845	0.0830	0.0824	0.0840	0.0847	0.0849	0.0855	0.0851	0.0855	0.0664	0.0656	0.0642	0.0652	0.0639	0.0628	0.0628	0.0627	0.0644	0.0636	0.0633	0.0638	0.0669	0.0671	0.0638	0.0640	0.0622	0.0632	0.0648	0.0678	0.0654	0.0636	0.0640	0.0653
7=14:40:30	6094	298	0.1004	0.0849	0.0848	0.0854	0.0842	0.0843	0.0868	0.0833	0.0827	0.0832	0.0825	0.0833	0.0842	0.0861	0.0863	0.0846	0.0848	0.0825	0.0864	0.0814	0.0842	0.0831	0.0826	0.0852	0.1163	0.0889	0.0868	0.0890	0.0856	0.0857	0.0845	0.0854	0.0823	0.0848	0.0835	0.0872	0.0840	0.0846	0.0843	0.0837	0.0830	0.0819	0.0837	0.0821	0.0860	0.0823	0.0845	0.0882	0.1127	0.0852	0.0853	0.0838	0.0866	0.0833	0.0871	0.0844	0.0841	0.0849	0.0816	0.0876	0.0842	0.0837	0.0820	0.0854	0.0836	0.0831	0.0842	0.0853	0.0849	0.0864	0.0863	0.0866	0.0666	0.0656	0.0645	0.0653	0.0638	0.0629	0.0633	0.0624	0.0644	0.0638	0.0635	0.0638	0.0668	0.0671	0.0641	0.0633	0.0630	0.0636	0.0648	0.0679	0.0656	0.0639	0.0641	0.0651
8=14:55:10	6975	300	0.0957	0.0866	0.0869	0.0851	0.0864	0.0844	0.0855	0.0821	0.0846	0.0831	0.0826	0.0839	0.0847	0.0873	0.0856	0.0866	0.0845	0.0849	0.0848	0.0856	0.0835	0.0851	0.0818	0.0861	0.1103	0.0905	0.0879	0.0901	0.0872	0.0855	0.0854	0.0850	0.0853	0.0832	0.0854	0.0857	0.0851	0.0855	0.0845	0.0845	0.0832	0.0828	0.0846	0.0831	0.0858	0.0845	0.0838	0.0875	0.1160	0.0875	0.0846	0.0861	0.0866	0.0843	0.0856	0.0856	0.0838	0.0861	0.0830	0.0917	0.0845	0.0842	0.0840	0.0846	0.0843	0.0825	0.0863	0.0845	0.0879	0.0859	0.0884	0.0854	0.0664	0.0659	0.0645	0.0655	0.0640	0.0630	0.0633	0.0624	0.0649	0.0637	0.0637	0.0640	0.0668	0.0672	0.0640	0.0641	0.0623	0.0637	0.0650	0.0681	0.0655	0.0638	0.0641	0.0654
9=15:09:51	7856	298	0.0985	0.0871	0.0876	0.0857	0.0866	0.0852	0.0871	0.0847	0.0854	0.0852	0.0834	0.0840	0.0869	0.0863	0.0859	0.0877	0.0846	0.0854	0.0858	0.0864	0.0837	0.0863	0.0832	0.0883	0.1141	0.0907	0.0887	0.0916	0.0888	0.0859	0.0870	0.0853	0.0865	0.0843	0.0866	0.0865	0.0860	0.0863	0.0850	0.0848	0.0832	0.0837	0.0856	0.0850	0.0864	0.0859	0.0849	0.0883	0.1206	0.0876	0.0855	0.0869	0.0877	0.0851	0.0865	0.0869	0.0855	0.0864	0.0862	0.0905	0.0848	0.0842	0.0833	0.0845	0.0843	0.0811	0.0868	0.0853	0.0893	0.0863	0.0898	0.0860	0.0665	0.0658	0.0633	0.0655	0.0637	0.0629	0.0635	0.0636	0.0650	0.0638	0.0629	0.0641	0.0672	0.0669	0.0641	0.0640	0.0635	0.0637	0.0652	0.0681	0.0650	0.0637	0.0642	0.0653
10=15:24:32	8736	298	0.1071	0.0892	0.0898	0.0880	0.0892	0.0868	0.0915	0.0883	0.0874	0.0877	0.0853	0.0872	0.0882	0.0896	0.0885	0.0890	0.0872	0.0865	0.0881	0.0867	0.0876	0.0890	0.0855	0.0918	0.1214	0.0919	0.0898	0.0926	0.0913	0.0870	0.0896	0.0887	0.0882	0.0879	0.0867	0.0875	0.0864	0.0878	0.0858	0.0865	0.0843	0.0858	0.0863	0.0867	0.0890	0.0875	0.0861	0.0917	0.1249	0.0890	0.0874	0.0885	0.0883	0.0862	0.0904	0.0886	0.0875	0.0883	0.0880	0.0916	0.0866	0.0863	0.0837	0.0865	0.0861	0.0834	0.0885	0.0863	0.0901	0.0896	0.0913	0.0869	0.0672	0.0664	0.0651	0.0659	0.0644	0.0624	0.0637	0.0645	0.0657	0.0641	0.0643	0.0646	0.0677	0.0678	0.0642	0.0646	0.0637	0.0643	0.0651	0.0687	0.0661	0.0643	0.0647	0.0660
11=15:39:13	9617	296	0.1052	0.0907	0.0921	0.0904	0.0914	0.0895	0.0882	0.0892	0.0874	0.0886	0.0868	0.0885	0.0891	0.0909	0.0908	0.0907	0.0891	0.0885	0.0908	0.0877	0.0887	0.0885	0.0866	0.0934	0.1168	0.0945	0.0936	0.0944	0.0932	0.0884	0.0914	0.0890	0.0885	0.0899	0.0885	0.0905	0.0883	0.0888	0.0879	0.0871	0.0850	0.0859	0.0876	0.0890	0.0887	0.0900	0.0871	0.0955	0.1100	0.0889	0.0881	0.0888	0.0900	0.0850	0.0906	0.0876	0.0895	0.0889	0.0895	0.0925	0.0868	0.0869	0.0849	0.0875	0.0854	0.0831	0.0881	0.0886	0.0899	0.0905	0.0918	0.0885	0.0673	0.0666	0.0648	0.0656	0.0646	0.0634	0.0643	0.0650	0.0658	0.0644	0.0641	0.0646	0.0678	0.0671	0.0647	0.0648	0.0639	0.0643	0.0657	0.0691	0.0652	0.0646	0.0649	0.0662
12=15:53:54	10498	298	0.1023	0.0930	0.0935	0.0921	0.0921	0.0888	0.0897	0.0881	0.0903	0.0900	0.0883	0.0889	0.0899	0.0937	0.0911	0.0930	0.0895	0.0897	0.0897	0.0905	0.0898	0.0905	0.0865	0.0924	0.1122	0.0961	0.0933	0.0958	0.0918	0.0899	0.0914	0.0901	0.0908	0.0898	0.0904	0.0898	0.0889	0.0899	0.0886	0.0892	0.0852	0.0865	0.0895	0.0885	0.0908	0.0900	0.0891	0.0926	0.1119	0.0911	0.0873	0.0898	0.0897	0.0867	0.0913	0.0911	0.0900	0.0904	0.0895	0.0963	0.0869	0.0862	0.0856	0.0868	0.0871	0.0830	0.0901	0.0875	0.0919	0.0904	0.0938	0.0902	0.0666	0.0659	0.0647	0.0656	0.0640	0.0631	0.0634	0.0639	0.0652	0.0641	0.0640	0.0642	0.0672	0.0674	0.0642	0.0642	0.0625	0.0638	0.0653	0.0685	0.0657	0.0641	0.0649	0.0655
13=16:08:34	11379	298	0.1131	0.0955	0.0959	0.0958	0.0951	0.0923	0.0925	0.0924	0.0924	0.0904	0.0883	0.0906	0.0935	0.0956	0.0930	0.0947	0.0920	0.0912	0.0945	0.0910	0.0926	0.0911	0.0895	0.0906	0.1245	0.0972	0.0959	0.0990	0.0968	0.0934	0.0947	0.0942	0.0903	0.0928	0.0916	0.0938	0.0887	0.0907	0.0903	0.0907	0.0878	0.0877	0.0914	0.0904	0.0930	0.0907	0.0909	0.0956	0.1134	0.0911	0.0898	0.0888	0.0917	0.0887	0.0961	0.0933	0.0915	0.0932	0.0916	0.0957	0.0856	0.0864	0.0854	0.0879	0.0864	0.0848	0.0909	0.0892	0.0922	0.0931	0.0932	0.0925	0.0661	0.0652	0.0640	0.0649	0.0634	0.0627	0.0628	0.0639	0.0635	0.0632	0.0632	0.0636	0.0667	0.0671	0.0637	0.0631	0.0627	0.0635	0.0648	0.0679	0.0650	0.0634	0.0638	0.0649
14=16:23:15	12260	300	0.1168	0.0976	0.0983	0.0976	0.0977	0.0944	0.0957	0.0950	0.0947	0.0937	0.0925	0.0919	0.0962	0.0987	0.0967	0.0992	0.0936	0.0948	0.0973	0.0964	0.0947	0.0964	0.0912	0.0948	0.1307	0.0999	0.0969	0.0999	0.0988	0.0967	0.0987	0.0974	0.0946	0.0949	0.0947	0.0949	0.0923	0.0937	0.0933	0.0942	0.0905	0.0902	0.0962	0.0957	0.0963	0.0952	0.0947	0.0962	0.1314	0.0931	0.0908	0.0926	0.0934	0.0912	0.0998	0.0991	0.0955	0.0969	0.0941	0.1022	0.0888	0.0874	0.0872	0.0903	0.0896	0.0852	0.0945	0.0930	0.0960	0.0963	0.0984	0.0939	0.0670	0.0663	0.0650	0.0658	0.0642	0.0631	0.0626	0.0648	0.0653	0.0641	0.0643	0.0646	0.0674	0.0676	0.0645	0.0645	0.0637	0.0636	0.0654	0.0689	0.0657	0.0643	0.0645	0.0656
15=16:37:56	13141	298	0.1201	0.1007	0.1003	0.1002	0.1008	0.0969	0.0986	0.0972	0.0988	0.0957	0.0936	0.0939	0.0965	0.1010	0.0990	0.0996	0.0954	0.0961	0.0999	0.0973	0.0976	0.0982	0.0934	0.0975	0.1308	0.1032	0.1013	0.1037	0.1020	0.0991	0.1022	0.0999	0.0960	0.0972	0.0964	0.0978	0.0935	0.0955	0.0941	0.0949	0.0913	0.0911	0.0979	0.0977	0.0985	0.0960	0.0979	0.0980	0.1224	0.0926	0.0922	0.0943	0.0949	0.0918	0.1035	0.1009	0.0983	0.1007	0.0968	0.1014	0.0875	0.0885	0.0880	0.0884	0.0879	0.0863	0.0959	0.0954	0.0984	0.0979	0.0984	0.0963	0.0670	0.0661	0.0642	0.0648	0.0642	0.0629	0.0637	0.0648	0.0652	0.0638	0.0638	0.0645	0.0672	0.0662	0.0647	0.0642	0.0634	0.0640	0.0655	0.0687	0.0650	0.0641	0.0647	0.0656
16=16:52:37	14021	300	0.1214	0.1029	0.1039	0.1036	0.1035	0.0997	0.1001	0.1008	0.1007	0.0976	0.0969	0.0973	0.1023	0.1040	0.1023	0.1038	0.0986	0.0984	0.1036	0.1015	0.1026	0.1032	0.0963	0.0980	0.1337	0.1039	0.1014	0.1049	0.1028	0.1009	0.1032	0.1015	0.1000	0.1012	0.0994	0.0996	0.0950	0.0960	0.0973	0.0962	0.0934	0.0926	0.1008	0.0993	0.1020	0.0999	0.0999	0.1011	0.1263	0.0938	0.0936	0.0941	0.0967	0.0929	0.1041	0.1026	0.0996	0.1021	0.0984	0.1032	0.0894	0.0891	0.0873	0.0909	0.0893	0.0863	0.0972	0.0963	0.1002	0.0996	0.1015	0.1000	0.0667	0.0664	0.0647	0.0657	0.0639	0.0628	0.0625	0.0644	0.0649	0.0640	0.0638	0.0641	0.0672	0.0674	0.0643	0.0641	0.0634	0.0628	0.0656	0.0683	0.0655	0.0643	0.0644	0.0655
17=17:07:18	14902	300	0.1229	0.1096	0.1096	0.1076	0.1057	0.0993	0.1017	0.1024	0.1042	0.1010	0.0984	0.1000	0.1054	0.1081	0.1049	0.1074	0.1010	0.0996	0.1055	0.1022	0.1032	0.1036	0.0978	0.1026	0.1379	0.1106	0.1065	0.1116	0.1069	0.1044	0.1062	0.1049	0.1028	0.1039	0.1004	0.1024	0.0968	0.0993	0.0984	0.0990	0.0949	0.0938	0.1034	0.1016	0.1040	0.1019	0.1029	0.1026	0.1226	0.0967	0.0959	0.0961	0.0994	0.0929	0.1090	0.1059	0.1015	0.1087	0.1012	0.1062	0.0891	0.0900	0.0873	0.0928	0.0897	0.0874	0.0996	0.0995	0.1020	0.1031	0.1018	0.1014	0.0664	0.0654	0.0641	0.0656	0.0634	0.0615	0.0630	0.0641	0.0645	0.0634	0.0632	0.0637	0.0666	0.0667	0.0639	0.0635	0.0628	0.0634	0.0644	0.0675	0.0656	0.0642	0.0637	0.0650
18=17:21:58	15783	298	0.1241	0.1126	0.1138	0.1117	0.1113	0.1048	0.1071	0.1067	0.1088	0.1075	0.1026	0.1021	0.1092	0.1122	0.1082	0.1090	0.1025	0.1044	0.1111	0.1083	0.1089	0.1101	0.1023	0.1046	0.1439	0.1125	0.1110	0.1132	0.1102	0.1063	0.1128	0.1102	0.1123	0.1080	0.1064	0.1056	0.1001	0.1013	0.1015	0.1025	0.0967	0.0966	0.1077	0.1068	0.1098	0.1086	0.1060	0.1061	0.1313	0.0983	0.0967	0.0984	0.0999	0.0963	0.1136	0.1120	0.1094	0.1119	0.1046	0.1107	0.0923	0.0900	0.0900	0.0924	0.0919	0.0884	0.1053	0.1034	0.1054	0.1063	0.1057	0.1022	0.0666	0.0656	0.0647	0.0662	0.0640	0.0631	0.0631	0.0634	0.0649	0.0637	0.0638	0.0642	0.0667	0.0674	0.0644	0.0638	0.0627	0.0638	0.0659	0.0681	0.0654	0.0648	0.0644	0.0652
19=17:36:39	16664	300	0.1367	0.1176	0.1178	0.1164	0.1157	0.1086	0.1108	0.1102	0.1104	0.1108	0.1064	0.1055	0.1132	0.1178	0.1145	0.1161	0.1065	0.1099	0.1171	0.1140	0.1133	0.1148	0.1065	0.1107	0.1487	0.1156	0.1138	0.1158	0.1146	0.1101	0.1179	0.1139	0.1130	0.1124	0.1102	0.1077	0.1043	0.1047	0.1044	0.1053	0.0983	0.0998	0.1113	0.1127	0.1151	0.1125	0.1110	0.1101	0.1337	0.0997	0.0971	0.0995	0.1011	0.0974	0.1195	0.1174	0.1131	0.1146	0.1091	0.1127	0.0925	0.0928	0.0910	0.0932	0.0925	0.0901	0.1063	0.1073	0.1097	0.1099	0.1095	0.1029	0.0665	0.0656	0.0643	0.0659	0.0638	0.0627	0.0623	0.0640	0.0646	0.0638	0.0635	0.0637	0.0669	0.0671	0.0641	0.0638	0.0627	0.0632	0.0658	0.0679	0.0654	0.0646	0.0640	0.0652
20=17:51:20	17545	298	0.1388	0.1234	0.1239	0.1212	0.1231	0.1132	0.1147	0.1150	0.1199	0.1141	0.1090	0.1097	0.1216	0.1224	0.1183	0.1220	0.1119	0.1126	0.1230	0.1167	0.1181	0.1186	0.1093	0.1106	0.1479	0.1196	0.1195	0.1228	0.1198	0.1147	0.1209	0.1178	0.1146	0.1169	0.1157	0.1109	0.1050	0.1067	0.1060	0.1066	0.1011	0.1013	0.1153	0.1159	0.1204	0.1161	0.1146	0.1143	0.1306	0.1014	0.1007	0.1008	0.1039	0.0982	0.1218	0.1186	0.1165	0.1188	0.1134	0.1145	0.0925	0.0925	0.0914	0.0939	0.0928	0.0899	0.1084	0.1094	0.1137	0.1124	0.1128	0.1105	0.0666	0.0659	0.0643	0.0653	0.0637	0.0630	0.0636	0.0642	0.0643	0.0638	0.0636	0.0642	0.0675	0.0663	0.0645	0.0641	0.0634	0.0644	0.0663	0.0679	0.0653	0.0646	0.0644	0.0654
21=18:06:01	18425	300	0.1439	0.1289	0.1290	0.1280	0.1250	0.1169	0.1201	0.1213	0.1212	0.1210	0.1182	0.1149	0.1215	0.1269	0.1213	0.1210	0.1123	0.1126	0.1233	0.1198	0.1230	0.1231	0.1149	0.1305	0.1558	0.1219	0.1205	0.1234	0.1202	0.1139	0.1234	0.1218	0.1207	0.1228	0.1200	0.1152	0.1071	0.1078	0.1063	0.1087	0.1007	0.1021	0.1187	0.1200	0.1201	0.1192	0.1198	0.1192	0.1349	0.1028	0.0995	0.1022	0.1025	0.0984	0.1252	0.1219	0.1214	0.1223	0.1199	0.1196	0.0938	0.0933	0.0917	0.0920	0.0921	0.0899	0.1109	0.1139	0.1177	0.1194	0.1151	0.1083	0.0663	0.0653	0.0642	0.0657	0.0632	0.0624	0.0632	0.0634	0.0641	0.0635	0.0637	0.0636	0.0668	0.0669	0.0640	0.0636	0.0629	0.0644	0.0652	0.0673	0.0648	0.0644	0.0638	0.0650
22=18:20:42	19306	301	0.1555	0.1404	0.1401	0.1348	0.1339	0.1229	0.1265	0.1288	0.1325	0.1299	0.1237	0.1221	0.1298	0.1346	0.1288	0.1279	0.1199	0.1198	0.1332	0.1276	0.1296	0.1324	0.1221	0.1266	0.1619	0.1320	0.1298	0.1309	0.1288	0.1193	0.1323	0.1281	0.1265	0.1297	0.1278	0.1226	0.1126	0.1144	0.1135	0.1133	0.1054	0.1064	0.1260	0.1277	0.1313	0.1278	0.1275	0.1249	0.1442	0.1102	0.1061	0.1086	0.1080	0.1026	0.1352	0.1362	0.1311	0.1314	0.1270	0.1281	0.0949	0.0948	0.0939	0.0948	0.0951	0.0915	0.1174	0.1207	0.1227	0.1245	0.1209	0.1142	0.0667	0.0658	0.0645	0.0653	0.0640	0.0629	0.0635	0.0640	0.0645	0.0638	0.0638	0.0643	0.0675	0.0669	0.0645	0.0641	0.0633	0.0651	0.0670	0.0681	0.0651	0.0649	0.0647	0.0654
23=18:35:23	20187	300	0.1697	0.1456	0.1479	0.1467	0.1443	0.1322	0.1397	0.1408	0.1427	0.1364	0.1292	0.1254	0.1389	0.1444	0.1406	0.1401	0.1283	0.1312	0.1462	0.1417	0.1423	0.1422	0.1286	0.1288	0.1681	0.1360	0.1393	0.1403	0.1381	0.1305	0.1474	0.1431	0.1403	0.1389	0.1354	0.1272	0.1182	0.1209	0.1188	0.1243	0.1124	0.1137	0.1391	0.1427	0.1428	0.1411	0.1366	0.1301	0.1465	0.1114	0.1081	0.1133	0.1153	0.1103	0.1498	0.1440	0.1413	0.1491	0.1353	0.1315	0.0977	0.0983	0.0972	0.0988	0.0980	0.0953	0.1274	0.1303	0.1323	0.1329	0.1275	0.1183	0.0665	0.0659	0.0643	0.0658	0.0630	0.0629	0.0633	0.0636	0.0640	0.0640	0.0638	0.0642	0.0671	0.0672	0.0641	0.0639	0.0633	0.0655	0.0666	0.0665	0.0649	0.0650	0.0642	0.0652
24=18:50:03	21068	300	0.1726	0.1561	0.1557	0.1492	0.1478	0.1278	0.1376	0.1404	0.1443	0.1405	0.1335	0.1303	0.1468	0.1534	0.1451	0.1434	0.1290	0.1295	0.1478	0.1464	0.1462	0.1472	0.1311	0.1336	0.1902	0.1462	0.1438	0.1472	0.1405	0.1284	0.1459	0.1421	0.1433	0.1423	0.1390	0.1319	0.1193	0.1230	0.1222	0.1239	0.1119	0.1122	0.1387	0.1408	0.1440	0.1423	0.1391	0.1329	0.1434	0.1138	0.1133	0.1129	0.1146	0.1055	0.1479	0.1441	0.1425	0.1442	0.1407	0.1371	0.0961	0.0962	0.0951	0.0968	0.0987	0.0949	0.1280	0.1291	0.1356	0.1323	0.1332	0.1284	0.0661	0.0652	0.0640	0.0652	0.0629	0.0618	0.0629	0.0631	0.0635	0.0636	0.0633	0.0636	0.0665	0.0666	0.0638	0.0634	0.0627	0.0652	0.0653	0.0670	0.0649	0.0643	0.0638	0.0647
25=19:04:44	21949	298	0.1907	0.1687	0.1671	0.1616	0.1612	0.1394	0.1531	0.1524	0.1608	0.1548	0.1425	0.1391	0.1600	0.1635	0.1539	0.1540	0.1371	0.1384	0.1605	0.1581	0.1557	0.1599	0.1430	0.1414	0.2008	0.1519	0.1533	0.1563	0.1503	0.1393	0.1604	0.1556	0.1566	0.1535	0.1528	0.1402	0.1249	0.1296	0.1283	0.1287	0.1174	0.1193	0.1520	0.1528	0.1562	0.1532	0.1510	0.1428	0.1617	0.1194	0.1169	0.1159	0.1209	0.1121	0.1635	0.1591	0.1547	0.1624	0.1500	0.1452	0.0997	0.1004	0.0987	0.0995	0.1001	0.0971	0.1350	0.1344	0.1434	0.1405	0.1391	0.1335	0.0665	0.0659	0.0647	0.0660	0.0639	0.0635	0.0636	0.0636	0.0640	0.0631	0.0637	0.0642	0.0671	0.0673	0.0641	0.0641	0.0634	0.0664	0.0666	0.0678	0.0655	0.0647	0.0643	0.0655
26=19:19:25	22829	300	0.2030	0.1843	0.1802	0.1762	0.1708	0.1521	0.1631	0.1660	0.1701	0.1698	0.1564	0.1527	0.1712	0.1733	0.1657	0.1615	0.1462	0.1466	0.1782	0.1716	0.1737	0.1720	0.1563	0.1538	0.1977	0.1593	0.1606	0.1614	0.1554	0.1431	0.1707	0.1676	0.1665	0.1696	0.1608	0.1524	0.1344	0.1359	0.1345	0.1370	0.1222	0.1252	0.1612	0.1685	0.1719	0.1677	0.1609	0.1460	0.1663	0.1246	0.1211	0.1219	0.1247	0.1153	0.1714	0.1664	0.1722	0.1736	0.1618	0.1508	0.1018	0.1012	0.0997	0.1021	0.1018	0.0992	0.1436	0.1491	0.1526	0.1576	0.1468	0.1368	0.0664	0.0656	0.0645	0.0651	0.0632	0.0631	0.0632	0.0630	0.0640	0.0637	0.0636	0.0638	0.0670	0.0670	0.0641	0.0640	0.0632	0.0667	0.0665	0.0665	0.0650	0.0641	0.0641	0.0653
27=19:34:06	23710	301	0.2203	0.1984	0.1926	0.1900	0.1850	0.1604	0.1724	0.1785	0.1797	0.1784	0.1731	0.1563	0.1806	0.1895	0.1812	0.1757	0.1565	0.1534	0.1925	0.1820	0.1880	0.1824	0.1663	0.1730	0.2225	0.1688	0.1703	0.1727	0.1646	0.1543	0.1849	0.1808	0.1784	0.1815	0.1753	0.1585	0.1372	0.1432	0.1409	0.1443	0.1271	0.1277	0.1770	0.1752	0.1824	0.1816	0.1803	0.1580	0.1594	0.1236	0.1244	0.1261	0.1280	0.1174	0.1852	0.1838	0.1813	0.1818	0.1707	0.1620	0.1038	0.1041	0.1029	0.1039	0.1042	0.1002	0.1482	0.1584	0.1615	0.1634	0.1538	0.1397	0.0662	0.0653	0.0632	0.0653	0.0633	0.0626	0.0631	0.0630	0.0635	0.0630	0.0627	0.0636	0.0667	0.0668	0.0638	0.0635	0.0626	0.0663	0.0663	0.0671	0.0646	0.0629	0.0638	0.0651
28=19:48:46	24591	301	0.2349	0.2169	0.2174	0.2059	0.2025	0.1693	0.1907	0.1915	0.2040	0.1923	0.1768	0.1654	0.1983	0.2107	0.1995	0.1965	0.1677	0.1701	0.2096	0.2072	0.2015	0.2055	0.1756	0.1786	0.2297	0.1887	0.1884	0.1893	0.1850	0.1693	0.2085	0.1981	0.1987	0.1914	0.1908	0.1701	0.1485	0.1511	0.1497	0.1547	0.1391	0.1395	0.1937	0.1954	0.2034	0.1936	0.1861	0.1750	0.1679	0.1331	0.1337	0.1327	0.1371	0.1267	0.2050	0.2036	0.1942	0.2015	0.1865	0.1707	0.1049	0.1066	0.1058	0.1074	0.1086	0.1049	0.1662	0.1667	0.1767	0.1700	0.1680	0.1563	0.0661	0.0656	0.0640	0.0653	0.0634	0.0623	0.0620	0.0629	0.0635	0.0635	0.0637	0.0639	0.0668	0.0669	0.0641	0.0636	0.0626	0.0663	0.0659	0.0673	0.0651	0.0637	0.0638	0.0650
29=20:03:27	25472	298	0.2429	0.2338	0.2350	0.2301	0.2235	0.1874	0.2108	0.2169	0.2257	0.2052	0.2019	0.1786	0.2170	0.2212	0.2073	0.2071	0.1798	0.1755	0.2273	0.2168	0.2228	0.2200	0.1929	0.1937	0.2412	0.1935	0.1949	0.1977	0.1948	0.1742	0.2209	0.2156	0.2121	0.2116	0.2069	0.1816	0.1554	0.1562	0.1556	0.1601	0.1410	0.1409	0.2071	0.2047	0.2207	0.2088	0.2064	0.1854	0.1644	0.1364	0.1347	0.1384	0.1413	0.1273	0.2201	0.2184	0.2081	0.2135	0.2018	0.1873	0.1089	0.1078	0.1058	0.1079	0.1100	0.1060	0.1694	0.1758	0.1874	0.1896	0.1779	0.1538	0.0664	0.0657	0.0644	0.0654	0.0636	0.0618	0.0632	0.0632	0.0638	0.0635	0.0638	0.0639	0.0670	0.0673	0.0641	0.0639	0.0630	0.0667	0.0648	0.0675	0.0652	0.0640	0.0639	0.0652
30=20:18:08	26353	298	0.2656	0.2564	0.2557	0.2439	0.2410	0.2037	0.2334	0.2405	0.2395	0.2363	0.2070	0.1949	0.2380	0.2463	0.2316	0.2285	0.1959	0.1922	0.2509	0.2472	0.2443	0.2445	0.2111	0.1915	0.2567	0.2096	0.2170	0.2162	0.2133	0.1878	0.2431	0.2322	0.2339	0.2302	0.2160	0.1930	0.1681	0.1742	0.1710	0.1795	0.1513	0.1563	0.2276	0.2357	0.2443	0.2352	0.2178	0.1882	0.1784	0.1466	0.1413	0.1507	0.1529	0.1359	0.2474	0.2398	0.2320	0.2400	0.2222	0.1969	0.1095	0.1118	0.1114	0.1128	0.1147	0.1105	0.1833	0.1913	0.1976	0.2050	0.1908	0.1681	0.0661	0.0653	0.0634	0.0653	0.0635	0.0627	0.0633	0.0631	0.0635	0.0634	0.0626	0.0637	0.0669	0.0670	0.0639	0.0634	0.0630	0.0670	0.0656	0.0672	0.0653	0.0629	0.0639	0.0650
31=20:32:49	27233	298	0.2954	0.2865	0.2834	0.2757	0.2658	0.2180	0.2513	0.2608	0.2637	0.2516	0.2273	0.2077	0.2576	0.2713	0.2566	0.2479	0.2148	0.2068	0.2845	0.2632	0.2707	0.2611	0.2354	0.2136	0.2841	0.2290	0.2321	0.2368	0.2364	0.2120	0.2788	0.2706	0.2597	0.2653	0.2411	0.2139	0.1790	0.1839	0.1843	0.1949	0.1674	0.1679	0.2610	0.2661	0.2780	0.2617	0.2486	0.2130	0.1966	0.1576	0.1553	0.1575	0.1637	0.1518	0.2967	0.2741	0.2658	0.2789	0.2400	0.2102	0.1139	0.1166	0.1141	0.1182	0.1177	0.1170	0.2040	0.2189	0.2183	0.2408	0.2048	0.1749	0.0663	0.0656	0.0644	0.0656	0.0638	0.0629	0.0635	0.0631	0.0638	0.0628	0.0636	0.0641	0.0670	0.0669	0.0632	0.0638	0.0629	0.0674	0.0656	0.0673	0.0653	0.0639	0.0642	0.0652
32=20:47:30	28114	298	0.3198	0.3072	0.3071	0.2869	0.2757	0.2164	0.2637	0.2656	0.2770	0.2707	0.2462	0.2205	0.2826	0.2959	0.2734	0.2668	0.2243	0.2162	0.2876	0.2890	0.2769	0.2864	0.2396	0.2238	0.3101	0.2490	0.2492	0.2564	0.2480	0.2129	0.2839	0.2713	0.2831	0.2652	0.2632	0.2187	0.1888	0.1953	0.1909	0.1995	0.1706	0.1705	0.2665	0.2713	0.2797	0.2755	0.2581	0.2237	0.1932	0.1600	0.1598	0.1596	0.1653	0.1478	0.2865	0.3004	0.2697	0.2744	0.2605	0.2294	0.1162	0.1168	0.1166	0.1186	0.1197	0.1150	0.2113	0.2095	0.2351	0.2279	0.2239	0.1906	0.0663	0.0655	0.0643	0.0653	0.0637	0.0627	0.0632	0.0630	0.0630	0.0641	0.0637	0.0640	0.0671	0.0673	0.0642	0.0629	0.0629	0.0673	0.0657	0.0674	0.0654	0.0638	0.0639	0.0653
33=21:02:10	28995	298	0.3419	0.3443	0.3286	0.3210	0.3041	0.2498	0.3018	0.3099	0.3276	0.2939	0.2786	0.2376	0.3092	0.3136	0.2961	0.2807	0.2441	0.2267	0.3301	0.3093	0.3169	0.3072	0.2717	0.2459	0.3185	0.2618	0.2629	0.2691	0.2585	0.2313	0.3114	0.3105	0.2979	0.3023	0.2823	0.2551	0.2016	0.2040	0.2046	0.2058	0.1783	0.1786	0.3031	0.2925	0.3201	0.2983	0.2935	0.2440	0.2025	0.1696	0.1633	0.1693	0.1753	0.1563	0.3178	0.3120	0.3016	0.3290	0.2706	0.2510	0.1192	0.1225	0.1181	0.1205	0.1236	0.1171	0.2221	0.2367	0.2472	0.2585	0.2370	0.1980	0.0661	0.0654	0.0634	0.0652	0.0634	0.0627	0.0630	0.0628	0.0635	0.0637	0.0631	0.0637	0.0667	0.0665	0.0641	0.0635	0.0631	0.0666	0.0653	0.0669	0.0643	0.0635	0.0636	0.0648
34=21:16:51	29876	298	0.3810	0.3636	0.3664	0.3489	0.3345	0.2579	0.3307	0.3295	0.3586	0.3293	0.2877	0.2482	0.3439	0.3559	0.3275	0.3207	0.2679	0.2506	0.3552	0.3543	0.3346	0.3531	0.2882	0.2580	0.3469	0.2855	0.2851	0.2909	0.2910	0.2525	0.3556	0.3321	0.3470	0.3233	0.3145	0.2576	0.2199	0.2227	0.2176	0.2279	0.1904	0.1955	0.3234	0.3405	0.3416	0.3375	0.3081	0.2635	0.2194	0.1767	0.1743	0.1834	0.1882	0.1667	0.3538	0.3447	0.3315	0.3296	0.3174	0.2620	0.1234	0.1250	0.1232	0.1246	0.1277	0.1216	0.2421	0.2437	0.2711	0.2689	0.2661	0.2184	0.0668	0.0660	0.0647	0.0659	0.0639	0.0629	0.0638	0.0637	0.0645	0.0643	0.0641	0.0644	0.0675	0.0678	0.0646	0.0644	0.0635	0.0665	0.0658	0.0677	0.0656	0.0642	0.0644	0.0656
35=21:31:32	30757	298	0.4124	0.4015	0.4057	0.3847	0.3688	0.2782	0.3657	0.3701	0.3869	0.3655	0.3152	0.2711	0.3745	0.3930	0.3659	0.3564	0.2893	0.2761	0.3940	0.3909	0.3818	0.3847	0.3191	0.2775	0.3610	0.3134	0.3165	0.3231	0.3233	0.2749	0.3973	0.3714	0.3777	0.3612	0.3309	0.2851	0.2393	0.2505	0.2429	0.2568	0.2130	0.2206	0.3625	0.3852	0.3956	0.3856	0.3395	0.2767	0.2314	0.1938	0.1895	0.1979	0.2059	0.1840	0.3983	0.3789	0.3727	0.3758	0.3423	0.2874	0.1270	0.1322	0.1295	0.1314	0.1348	0.1307	0.2691	0.2729	0.2895	0.2972	0.2839	0.2238	0.0663	0.0653	0.0640	0.0650	0.0632	0.0620	0.0631	0.0629	0.0635	0.0639	0.0636	0.0638	0.0668	0.0670	0.0641	0.0640	0.0630	0.0668	0.0644	0.0669	0.0652	0.0636	0.0638	0.0650
36=21:46:13	31637	301	0.4394	0.4317	0.4299	0.3984	0.3785	0.2898	0.3842	0.3945	0.3903	0.4038	0.3446	0.2963	0.4021	0.4096	0.3887	0.3680	0.3059	0.2821	0.4189	0.4139	0.4041	0.4084	0.3447	0.2906	0.3949	0.3271	0.3397	0.3317	0.3324	0.2712	0.4150	0.3880	0.4095	0.3941	0.3588	0.3064	0.2519	0.2565	0.2506	0.2610	0.2137	0.2199	0.3783	0.4126	0.3981	0.4070	0.3573	0.3031	0.2359	0.1974	0.1904	0.1954	0.2047	0.1755	0.4114	0.3832	0.4147	0.3802	0.3770	0.3090	0.1314	0.1325	0.1295	0.1321	0.1361	0.1297	0.2754	0.2913	0.3073	0.3107	0.3040	0.2436	0.0668	0.0658	0.0649	0.0656	0.0634	0.0632	0.0638	0.0635	0.0642	0.0645	0.0642	0.0644	0.0675	0.0676	0.0647	0.0641	0.0635	0.0676	0.0659	0.0666	0.0656	0.0641	0.0646	0.0655
37=22:00:54	32518	298	0.4793	0.4815	0.4641	0.4539	0.4270	0.3367	0.4416	0.4441	0.4512	0.4112	0.4006	0.3145	0.4480	0.4534	0.4328	0.4131	0.3561	0.3149	0.4854	0.4587	0.4564	0.4367	0.3877	0.3375	0.4236	0.3662	0.3636	0.3707	0.3613	0.3145	0.4550	0.4574	0.4326	0.4334	0.4091	0.3558	0.2705	0.2787	0.2808	0.2857	0.2469	0.2398	0.4490	0.4402	0.4757	0.4212	0.4147	0.3467	0.2480	0.2156	0.2121	0.2141	0.2274	0.1972	0.4679	0.4642	0.4270	0.4637	0.3968	0.3503	0.1365	0.1430	0.1406	0.1452	0.1462	0.1442	0.3078	0.3184	0.3425	0.3680	0.3362	0.2544	0.0660	0.0649	0.0640	0.0647	0.0632	0.0624	0.0628	0.0622	0.0633	0.0636	0.0633	0.0634	0.0667	0.0668	0.0640	0.0628	0.0624	0.0661	0.0647	0.0669	0.0648	0.0635	0.0637	0.0648
38=22:15:35	33399	300	0.5142	0.5145	0.4966	0.4696	0.4429	0.3503	0.4621	0.4712	0.4777	0.4493	0.4224	0.3428	0.4768	0.4841	0.4577	0.4341	0.3741	0.3242	0.5198	0.4779	0.4833	0.4557	0.4190	0.3404	0.4482	0.3903	0.4027	0.4007	0.3961	0.3301	0.4850	0.4844	0.4560	0.4657	0.4333	0.3871	0.2955	0.2973	0.2953	0.3071	0.2572	0.2531	0.4723	0.4666	0.4966	0.4526	0.4374	0.3719	0.2693	0.2272	0.2207	0.2330	0.2423	0.2079	0.5011	0.4814	0.4656	0.4627	0.4247	0.3748	0.1422	0.1441	0.1439	0.1457	0.1524	0.1452	0.3092	0.3390	0.3486	0.3859	0.3458	0.2677	0.0662	0.0652	0.0665	0.0647	0.0634	0.0626	0.0629	0.0630	0.0634	0.0627	0.0634	0.0638	0.0668	0.0670	0.0632	0.0634	0.0627	0.0665	0.0648	0.0669	0.0648	0.0634	0.0637	0.0647
39=22:30:15	34280	301	0.5580	0.5423	0.5301	0.4832	0.4663	0.3582	0.4979	0.4799	0.5140	0.4774	0.4071	0.3487	0.5130	0.5338	0.4835	0.4669	0.3877	0.3511	0.5291	0.5343	0.4941	0.5059	0.4073	0.3544	0.4837	0.4277	0.4347	0.4322	0.4226	0.3445	0.5377	0.4919	0.5204	0.4646	0.4597	0.3772	0.3165	0.3231	0.3197	0.3348	0.2705	0.2701	0.4956	0.5127	0.5077	0.4957	0.4419	0.3787	0.2802	0.2427	0.2359	0.2459	0.2523	0.2189	0.5153	0.5122	0.5000	0.4662	0.4640	0.3987	0.1433	0.1500	0.1483	0.1484	0.1545	0.1431	0.3393	0.3390	0.3931	0.3826	0.3978	0.2896	0.0667	0.0656	0.0645	0.0651	0.0632	0.0630	0.0635	0.0634	0.0639	0.0644	0.0638	0.0640	0.0670	0.0674	0.0646	0.0639	0.0632	0.0668	0.0651	0.0664	0.0653	0.0638	0.0641	0.0653
40=22:44:56	35161	300	0.6047	0.5894	0.5704	0.5159	0.4855	0.3849	0.5398	0.5346	0.5581	0.5129	0.4236	0.3791	0.5538	0.5741	0.5217	0.4953	0.4234	0.3703	0.5748	0.5862	0.5341	0.5292	0.4306	0.3834	0.5228	0.4683	0.4729	0.4669	0.4582	0.3746	0.5873	0.5394	0.5626	0.5043	0.4740	0.3968	0.3427	0.3509	0.3466	0.3623	0.2906	0.2914	0.5355	0.5671	0.5543	0.5304	0.4615	0.3965	0.2985	0.2652	0.2547	0.2703	0.2763	0.2404	0.5675	0.5678	0.5418	0.5226	0.4895	0.4136	0.1509	0.1601	0.1571	0.1560	0.1657	0.1517	0.3590	0.3613	0.4069	0.4195	0.4130	0.3013	0.0665	0.0655	0.0638	0.0655	0.0638	0.0631	0.0635	0.0633	0.0639	0.0638	0.0631	0.0643	0.0673	0.0672	0.0652	0.0641	0.0633	0.0663	0.0653	0.0672	0.0648	0.0635	0.0644	0.0652
41=22:59:37	36041	301	0.6504	0.6230	0.6032	0.5316	0.4844	0.3973	0.5680	0.5854	0.5765	0.5519	0.4536	0.4101	0.5984	0.5957	0.5540	0.5112	0.4364	0.3829	0.6274	0.6068	0.5821	0.5512	0.4585	0.4039	0.5481	0.4808	0.4879	0.4728	0.4639	0.3766	0.6222	0.5849	0.5821	0.5454	0.4835	0.4268	0.3707	0.3801	0.3699	0.3834	0.3063	0.3081	0.5682	0.6103	0.5835	0.5609	0.4775	0.4150	0.3137	0.2805	0.2735	0.2787	0.2899	0.2376	0.6103	0.5775	0.5870	0.5447	0.5083	0.4243	0.1599	0.1639	0.1602	0.1621	0.1727	0.1590	0.3678	0.3960	0.4192	0.4395	0.4152	0.3132	0.0665	0.0653	0.0642	0.0652	0.0633	0.0619	0.0630	0.0629	0.0637	0.0639	0.0635	0.0639	0.0666	0.0673	0.0648	0.0637	0.0630	0.0665	0.0638	0.0670	0.0650	0.0636	0.0638	0.0649
42=23:14:18	36922	298	0.6761	0.6718	0.6574	0.5815	0.5325	0.4341	0.6321	0.6270	0.6272	0.5836	0.4780	0.4248	0.6487	0.6568	0.6081	0.5674	0.4770	0.4281	0.6812	0.6616	0.6238	0.5975	0.4930	0.4239	0.5836	0.5246	0.5292	0.5163	0.5110	0.4245	0.6771	0.6340	0.6347	0.5887	0.5181	0.4509	0.4022	0.4200	0.4098	0.4319	0.3582	0.3465	0.6318	0.6684	0.6370	0.6114	0.5163	0.4354	0.3286	0.3011	0.2969	0.3105	0.3222	0.2809	0.6737	0.6506	0.6292	0.5869	0.5347	0.4504	0.1681	0.1737	0.1761	0.1805	0.1844	0.1766	0.4002	0.4202	0.4461	0.4888	0.4477	0.3279	0.0659	0.0648	0.0639	0.0647	0.0630	0.0624	0.0624	0.0621	0.0634	0.0636	0.0633	0.0634	0.0664	0.0671	0.0643	0.0635	0.0622	0.0653	0.0641	0.0669	0.0647	0.0631	0.0636	0.0646
43=23:28:58	37803	298	0.7157	0.7159	0.6757	0.6016	0.5458	0.4415	0.6786	0.6403	0.6752	0.5805	0.5101	0.4311	0.6881	0.6935	0.6257	0.5942	0.4876	0.4387	0.6997	0.7072	0.6427	0.6300	0.4917	0.4384	0.6197	0.5655	0.5525	0.5435	0.5050	0.4405	0.7080	0.6707	0.6631	0.5859	0.5609	0.4615	0.4230	0.4275	0.4279	0.4337	0.3718	0.3453	0.6801	0.6609	0.6911	0.6014	0.5431	0.4631	0.3481	0.3148	0.3064	0.3189	0.3261	0.2843	0.6723	0.6889	0.6285	0.6468	0.5399	0.4932	0.1727	0.1778	0.1795	0.1761	0.1907	0.1720	0.4146	0.4122	0.4853	0.4744	0.4791	0.3477	0.0666	0.0657	0.0644	0.0652	0.0638	0.0629	0.0623	0.0631	0.0641	0.0644	0.0640	0.0640	0.0673	0.0673	0.0651	0.0638	0.0633	0.0656	0.0650	0.0676	0.0654	0.0638	0.0643	0.0654
44=23:43:39	38684	298	0.7436	0.7603	0.7099	0.6345	0.5469	0.4638	0.7063	0.6905	0.7149	0.5999	0.5495	0.4471	0.7336	0.7211	0.6709	0.6066	0.5079	0.4405	0.7648	0.7071	0.6906	0.6258	0.5264	0.4463	0.6549	0.5856	0.5737	0.5643	0.5208	0.4603	0.7197	0.7233	0.6685	0.6421	0.5634	0.5049	0.4538	0.4543	0.4519	0.4482	0.3982	0.3676	0.7254	0.6850	0.7242	0.6191	0.5720	0.4799	0.3702	0.3290	0.3276	0.3362	0.3457	0.2981	0.7238	0.7524	0.6588	0.6556	0.5402	0.5084	0.1827	0.1921	0.1926	0.1964	0.2026	0.1835	0.4221	0.4536	0.4796	0.5218	0.4648	0.3584	0.0667	0.0657	0.0645	0.0651	0.0638	0.0632	0.0634	0.0633	0.0637	0.0640	0.0638	0.0642	0.0672	0.0681	0.0647	0.0637	0.0632	0.0658	0.0651	0.0672	0.0656	0.0642	0.0642	0.0653
45=23:58:20	39565	298	0.7915	0.7947	0.7429	0.6691	0.5636	0.4750	0.7318	0.7361	0.7402	0.6435	0.5667	0.4755	0.7746	0.7620	0.7103	0.6405	0.5391	0.4577	0.8109	0.7412	0.7477	0.6634	0.5600	0.4577	0.6947	0.6236	0.6126	0.5874	0.5450	0.4810	0.7627	0.8585	0.7174	0.6827	0.5809	0.5364	0.4813	0.4850	0.4787	0.4799	0.4178	0.3927	0.7634	0.7498	0.7766	0.6478	0.5878	0.4973	0.3944	0.3574	0.3558	0.3529	0.3781	0.3160	0.7688	0.7575	0.7089	0.6908	0.5748	0.5244	0.1955	0.2015	0.2048	0.2048	0.2151	0.1994	0.4339	0.4858	0.4976	0.5454	0.4806	0.3619	0.0660	0.0652	0.0637	0.0646	0.0625	0.0625	0.0629	0.0628	0.0634	0.0635	0.0631	0.0636	0.0666	0.0670	0.0644	0.0634	0.0627	0.0651	0.0644	0.0658	0.0646	0.0630	0.0639	0.0645
46=00:13:01	40445	298	0.8028	0.8299	0.7815	0.6932	0.5901	0.4966	0.7739	0.7871	0.7829	0.6896	0.5856	0.4877	0.7996	0.7952	0.7475	0.6714	0.5622	0.4738	0.8381	0.7789	0.7858	0.6893	0.5853	0.4727	0.7211	0.6561	0.6527	0.6172	0.5726	0.4939	0.8023	0.8128	0.7496	0.7200	0.5961	0.5492	0.5171	0.5214	0.5142	0.5089	0.4413	0.4217	0.7929	0.7925	0.7960	0.6987	0.6094	0.5134	0.4100	0.3815	0.3733	0.3851	0.4036	0.3355	0.8005	0.7804	0.7542	0.7041	0.6002	0.5288	0.1991	0.2093	0.2121	0.2237	0.2202	0.2109	0.4432	0.5050	0.5149	0.5653	0.5011	0.3829	0.0659	0.0647	0.0638	0.0638	0.0628	0.0622	0.0627	0.0624	0.0632	0.0632	0.0612	0.0633	0.0662	0.0668	0.0642	0.0631	0.0624	0.0644	0.0642	0.0655	0.0645	0.0628	0.0633	0.0643
47=00:27:42	41326	300	0.8259	0.8371	0.8189	0.7138	0.5983	0.4996	0.7818	0.8041	0.8068	0.7087	0.5771	0.4909	0.8203	0.8295	0.7898	0.7040	0.5787	0.4847	0.8295	0.7727	0.8195	0.7255	0.6006	0.4783	0.7743	0.7022	0.6969	0.6529	0.6051	0.5151	0.8243	0.8338	0.8003	0.7450	0.6048	0.5575	0.5470	0.5592	0.5478	0.5513	0.4634	0.4439	0.8037	0.8215	0.8276	0.7320	0.6254	0.5330	0.4417	0.4116	0.4096	0.4097	0.4352	0.3618	0.8318	0.8281	0.7852	0.7386	0.6210	0.5334	0.2136	0.2280	0.2298	0.2403	0.2356	0.2197	0.4535	0.5229	0.5225	0.5869	0.5151	0.3907	0.0664	0.0658	0.0642	0.0652	0.0626	0.0628	0.0635	0.0630	0.0638	0.0638	0.0637	0.0638	0.0671	0.0675	0.0647	0.0638	0.0630	0.0650	0.0650	0.0669	0.0653	0.0636	0.0642	0.0651
48=00:42:23	42207	298	0.8153	0.8481	0.8256	0.7309	0.6268	0.5008	0.8023	0.7803	0.8298	0.7075	0.6175	0.4843	0.8166	0.8474	0.7962	0.7327	0.5894	0.4994	0.8037	0.7962	0.8063	0.7652	0.5981	0.4977	0.7952	0.7479	0.7220	0.6803	0.6020	0.5191	0.8206	0.8325	0.8128	0.7378	0.6543	0.5564	0.5787	0.5729	0.5711	0.5535	0.4783	0.4372	0.8243	0.7794	0.8280	0.7334	0.6620	0.5362	0.4529	0.4274	0.4191	0.4250	0.4364	0.3734	0.7982	0.8569	0.7706	0.7724	0.6363	0.5868	0.2220	0.2263	0.2359	0.2368	0.2453	0.2223	0.4792	0.5027	0.5716	0.5711	0.5486	0.4034	0.0661	0.0652	0.0655	0.0647	0.0633	0.0623	0.0628	0.0626	0.0633	0.0628	0.0631	0.0635	0.0665	0.0672	0.0635	0.0628	0.0623	0.0646	0.0643	0.0667	0.0648	0.0632	0.0637	0.0646
49=00:57:03	43088	298	0.8245	0.8506	0.8234	0.7558	0.6251	0.5125	0.7802	0.7943	0.8083	0.7436	0.6358	0.5188	0.8079	0.8307	0.8403	0.7489	0.6137	0.4922	0.8261	0.7700	0.8246	0.7482	0.6147	0.4906	0.8379	0.7715	0.7634	0.7028	0.6201	0.5249	0.8127	0.8355	0.7843	0.7903	0.6413	0.5957	0.6105	0.6110	0.6115	0.5877	0.4966	0.4625	0.8245	0.7924	0.8228	0.7655	0.6680	0.5624	0.4865	0.4584	0.4547	0.4456	0.4617	0.3881	0.8263	0.8191	0.7986	0.7884	0.6420	0.5874	0.2371	0.2507	0.2505	0.2556	0.2669	0.2381	0.4706	0.5436	0.5474	0.6018	0.5342	0.4087	0.0662	0.0653	0.0642	0.0650	0.0626	0.0628	0.0632	0.0631	0.0637	0.0639	0.0634	0.0640	0.0669	0.0677	0.0648	0.0636	0.0629	0.0648	0.0648	0.0667	0.0652	0.0638	0.0639	0.0650
50=01:11:44	43969	298	0.8022	0.8457	0.8509	0.7715	0.6603	0.5123	0.8207	0.7790	0.8348	0.7443	0.6117	0.5023	0.8286	0.8561	0.8407	0.7973	0.6206	0.5236	0.8082	0.8242	0.7777	0.7971	0.6049	0.5026	0.8542	0.8194	0.7878	0.7388	0.6583	0.5424	0.8372	0.8131	0.8355	0.7620	0.6692	0.5761	0.6470	0.6578	0.6306	0.6248	0.5191	0.4774	0.8073	0.8137	0.8055	0.7899	0.6624	0.5552	0.5091	0.4901	0.4700	0.4809	0.4755	0.4194	0.8208	0.8309	0.7866	0.8111	0.6843	0.6085	0.2457	0.2579	0.2670	0.2665	0.2829	0.2452	0.5086	0.5153	0.5973	0.6016	0.5832	0.4140	0.0668	0.0658	0.0646	0.0655	0.0639	0.0634	0.0631	0.0631	0.0643	0.0641	0.0638	0.0645	0.0675	0.0681	0.0649	0.0643	0.0626	0.0645	0.0650	0.0678	0.0655	0.0639	0.0643	0.0656
51=01:26:25	44849	298	0.8298	0.8456	0.8406	0.7709	0.6549	0.5274	0.7834	0.8143	0.8188	0.7846	0.6224	0.5318	0.8152	0.8429	0.8411	0.7995	0.6364	0.5136	0.8196	0.7970	0.8169	0.7773	0.6414	0.5207	0.8592	0.8335	0.8344	0.7463	0.6672	0.5358	0.8440	0.8368	0.8192	0.8077	0.6536	0.6080	0.6838	0.6937	0.6646	0.6551	0.5270	0.4909	0.7936	0.8405	0.7865	0.8018	0.6717	0.5853	0.5378	0.5180	0.5001	0.5000	0.5052	0.4303	0.8360	0.8033	0.8133	0.7899	0.6937	0.5831	0.2656	0.2749	0.2836	0.2925	0.2936	0.2653	0.4882	0.5532	0.5689	0.6389	0.5503	0.4164	0.0654	0.0645	0.0632	0.0642	0.0627	0.0617	0.0614	0.0623	0.0630	0.0629	0.0625	0.0629	0.0661	0.0669	0.0640	0.0627	0.0622	0.0629	0.0640	0.0665	0.0644	0.0627	0.0632	0.0642
52=01:41:06	45730	298	0.8176	0.8453	0.8622	0.7908	0.6979	0.5385	0.8275	0.8102	0.8260	0.7706	0.6357	0.5269	0.8258	0.8668	0.8517	0.8266	0.6589	0.5521	0.8262	0.8411	0.8094	0.8062	0.6487	0.5264	0.8551	0.8525	0.8446	0.7851	0.6990	0.5621	0.8568	0.8278	0.8462	0.7981	0.6970	0.6009	0.7138	0.7323	0.6899	0.6940	0.5609	0.5101	0.8088	0.8413	0.8077	0.8175	0.6925	0.5998	0.5591	0.5503	0.5273	0.5273	0.5121	0.4547	0.8375	0.8186	0.8096	0.7951	0.7276	0.6177	0.2750	0.2861	0.3022	0.3072	0.3089	0.2734	0.5228	0.5485	0.6081	0.6139	0.5944	0.4339	0.0669	0.0661	0.0635	0.0657	0.0641	0.0634	0.0662	0.0637	0.0644	0.0639	0.0632	0.0645	0.0677	0.0682	0.0652	0.0643	0.0637	0.0646	0.0653	0.0680	0.0658	0.0634	0.0647	0.0657
53=01:55:47	46611	298	0.8267	0.8569	0.8371	0.7918	0.6862	0.5456	0.8143	0.7885	0.8435	0.7535	0.6986	0.5286	0.8313	0.8537	0.8401	0.8097	0.6730	0.5362	0.8322	0.8072	0.8234	0.8069	0.6758	0.5353	0.8525	0.8461	0.8291	0.8016	0.6814	0.5669	0.8232	0.8528	0.8216	0.8135	0.7338	0.6488	0.7407	0.7265	0.7202	0.6825	0.5771	0.4951	0.8472	0.7934	0.8462	0.7744	0.7502	0.6057	0.5773	0.5447	0.5353	0.5225	0.5126	0.4424	0.8078	0.8220	0.7820	0.8010	0.7125	0.6696	0.2874	0.2968	0.3102	0.3159	0.3235	0.2906	0.5220	0.5729	0.6081	0.6314	0.6059	0.4475	0.0663	0.0655	0.0642	0.0653	0.0637	0.0613	0.0625	0.0632	0.0639	0.0634	0.0636	0.0641	0.0670	0.0676	0.0648	0.0638	0.0633	0.0631	0.0647	0.0674	0.0652	0.0638	0.0642	0.0652
54=02:10:27	47492	298	0.8328	0.8559	0.8436	0.8097	0.7096	0.5691	0.8101	0.8333	0.8294	0.7910	0.7015	0.5608	0.8312	0.8568	0.8634	0.8101	0.7033	0.5559	0.8603	0.7957	0.8541	0.7959	0.7056	0.5551	0.8649	0.8385	0.8394	0.8215	0.7152	0.5941	0.8512	0.8675	0.8091	0.8490	0.7163	0.6746	0.7623	0.7733	0.7701	0.7400	0.6053	0.5271	0.8450	0.8280	0.8365	0.8042	0.7475	0.6336	0.6234	0.5894	0.5943	0.5643	0.5564	0.4712	0.8544	0.8198	0.8183	0.8136	0.7263	0.6447	0.3074	0.3305	0.3490	0.3585	0.3495	0.3177	0.5167	0.5976	0.5903	0.6580	0.5962	0.4520	0.0659	0.0654	0.0641	0.0651	0.0632	0.0630	0.0630	0.0632	0.0636	0.0634	0.0634	0.0637	0.0671	0.0674	0.0646	0.0639	0.0630	0.0640	0.0640	0.0669	0.0650	0.0635	0.0639	0.0649
55=02:25:08	48373	298	0.8228	0.8705	0.8463	0.7993	0.6999	0.5670	0.8105	0.8006	0.8254	0.7661	0.7151	0.5503	0.8415	0.8532	0.8624	0.8160	0.7084	0.5514	0.8406	0.7950	0.8351	0.8019	0.6979	0.5446	0.8640	0.8386	0.8338	0.8337	0.7180	0.5914	0.8237	0.8557	0.8129	0.8243	0.7401	0.6698	0.7566	0.7755	0.7828	0.7429	0.6237	0.5197	0.8492	0.7981	0.8467	0.7839	0.7535	0.6196	0.6320	0.6081	0.6030	0.5756	0.5669	0.4773	0.8226	0.8179	0.7912	0.8064	0.7159	0.6773	0.3194	0.3381	0.3592	0.3698	0.3584	0.3199	0.5255	0.5921	0.6070	0.6647	0.6069	0.4664	0.0663	0.0653	0.0642	0.0647	0.0634	0.0625	0.0628	0.0620	0.0636	0.0632	0.0631	0.0637	0.0668	0.0674	0.0642	0.0635	0.0625	0.0634	0.0646	0.0669	0.0649	0.0634	0.0638	0.0648
56=02:39:49	49253	296	0.8277	0.8662	0.8570	0.7930	0.7237	0.5693	0.8353	0.7913	0.8422	0.7676	0.6944	0.5531	0.8438	0.8665	0.8484	0.8320	0.7174	0.5754	0.8270	0.8363	0.8095	0.8187	0.6836	0.5603	0.8631	0.8496	0.8401	0.8343	0.7439	0.5963	0.8492	0.8449	0.8351	0.7946	0.7673	0.6371	0.7611	0.7770	0.7839	0.7681	0.6364	0.5352	0.8454	0.8178	0.8378	0.7892	0.7425	0.6036	0.6615	0.6412	0.6231	0.6075	0.5741	0.4911	0.8123	0.8215	0.7850	0.7969	0.7392	0.6776	0.3384	0.3497	0.3830	0.3902	0.3844	0.3317	0.5465	0.5666	0.6434	0.6474	0.6365	0.4648	0.0659	0.0650	0.0636	0.0649	0.0634	0.0625	0.0627	0.0626	0.0631	0.0629	0.0621	0.0633	0.0667	0.0666	0.0641	0.0635	0.0626	0.0633	0.0643	0.0669	0.0639	0.0633	0.0636	0.0646
57=02:54:30	50134	301	0.8332	0.8577	0.8607	0.7975	0.7343	0.5782	0.8354	0.7990	0.8364	0.7793	0.6832	0.5559	0.8320	0.8751	0.8537	0.8382	0.7331	0.5988	0.8168	0.8433	0.8103	0.8256	0.6605	0.5654	0.8616	0.8618	0.8496	0.8340	0.7715	0.6129	0.8650	0.8338	0.8448	0.8015	0.7643	0.6198	0.7596	0.7756	0.7742	0.7841	0.6511	0.5515	0.8395	0.8332	0.8273	0.8108	0.7297	0.6111	0.6955	0.6778	0.6486	0.6385	0.5963	0.5099	0.8292	0.8247	0.8034	0.8005	0.7546	0.6699	0.3550	0.3686	0.4086	0.4071	0.4079	0.3493	0.5635	0.5695	0.6512	0.6369	0.6560	0.4702	0.0661	0.0656	0.0637	0.0648	0.0635	0.0621	0.0627	0.0627	0.0635	0.0634	0.0633	0.0638	0.0671	0.0673	0.0645	0.0634	0.0622	0.0632	0.0645	0.0675	0.0649	0.0636	0.0638	0.0649
58=03:09:11	51015	298	0.8288	0.8508	0.8659	0.8106	0.7348	0.6603	0.8429	0.8108	0.8470	0.7870	0.6848	0.5803	0.8394	0.8813	0.8634	0.8470	0.7977	0.6729	0.8353	0.8469	0.8197	0.8384	0.6797	0.5849	0.8732	0.8577	0.8471	0.8396	0.8493	0.6636	0.8755	0.8417	0.8641	0.8232	0.8066	0.6305	0.7608	0.7822	0.7740	0.7870	0.6801	0.5765	0.8586	0.8574	0.8307	0.8200	0.7436	0.6206	0.7185	0.7101	0.6887	0.6711	0.6111	0.5274	0.8494	0.8426	0.8137	0.7986	0.7614	0.6689	0.3785	0.3904	0.4415	0.4395	0.4299	0.3690	0.5696	0.5804	0.6540	0.6473	0.6613	0.4716	0.0664	0.0655	0.0640	0.0651	0.0634	0.0622	0.0631	0.0631	0.0638	0.0637	0.0633	0.0640	0.0670	0.0677	0.0645	0.0637	0.0631	0.0635	0.0639	0.0672	0.0651	0.0637	0.0640	0.0652
59=03:23:51	51896	298	0.8392	0.8731	0.8645	0.8180	0.7186	0.6158	0.8086	0.8390	0.8173	0.8020	0.7066	0.6145	0.8406	0.8586	0.8778	0.8271	0.8252	0.6042	0.8692	0.8086	0.8579	0.8105	0.7211	0.5907	0.8785	0.8494	0.8582	0.8957	0.8576	0.6464	0.8546	0.8758	0.8272	0.9057	0.7854	0.6735	0.7620	0.7898	0.7828	0.8040	0.7099	0.5894	0.8574	0.8488	0.8454	0.8166	0.7948	0.6386	0.7372	0.8042	0.7187	0.6749	0.6480	0.5282	0.8797	0.8169	0.8243	0.8174	0.7469	0.6596	0.3894	0.4169	0.4477	0.4759	0.4312	0.3993	0.5340	0.6244	0.6199	0.6906	0.6165	0.4855	0.0656	0.0649	0.0629	0.0646	0.0632	0.0623	0.0626	0.0625	0.0633	0.0626	0.0622	0.0632	0.0664	0.0669	0.0637	0.0632	0.0623	0.0630	0.0642	0.0666	0.0647	0.0619	0.0632	0.0645
60=03:38:32	52777	298	0.8392	0.8755	0.8643	0.8336	0.7336	0.6161	0.8248	0.8336	0.8439	0.7785	0.7140	0.6045	0.8461	0.8792	0.8815	0.8328	0.7697	0.6139	0.8728	0.8205	0.8521	0.8114	0.7143	0.5907	0.8769	0.8679	0.8555	0.8449	0.7894	0.6669	0.8556	0.8786	0.8176	0.8453	0.7519	0.6748	0.8224	0.7873	0.7917	0.7866	0.7397	0.5936	0.8855	0.8494	0.8609	0.7899	0.7656	0.6283	0.7617	0.7631	0.7361	0.7112	0.6664	0.5433	0.8721	0.8426	0.7997	0.8186	0.7318	0.6762	0.4169	0.4453	0.4920	0.5102	0.4542	0.4167	0.5543	0.6222	0.6318	0.6889	0.6401	0.4928	0.0663	0.0659	0.0642	0.0650	0.0628	0.0613	0.0635	0.0636	0.0639	0.0636	0.0634	0.0642	0.0671	0.0677	0.0645	0.0640	0.0632	0.0638	0.0648	0.0664	0.0651	0.0637	0.0640	0.0650
61=03:53:13	53657	298	0.8449	0.8727	0.8617	0.8206	0.7169	0.6038	0.8101	0.8279	0.8376	0.7746	0.7112	0.5914	0.8439	0.8684	0.8743	0.8249	0.7541	0.6015	0.8565	0.8094	0.8569	0.8069	0.7086	0.5843	0.8884	0.8694	0.8526	0.8408	0.7757	0.6659	0.8463	0.8703	0.8169	0.8479	0.7475	0.6724	0.7607	0.7832	0.7893	0.7746	0.7365	0.5891	0.8799	0.8333	0.8675	0.7899	0.7583	0.6293	0.7751	0.7607	0.7330	0.7281	0.6776	0.5446	0.8709	0.8347	0.7979	0.8123	0.7258	0.6788	0.4267	0.4580	0.5106	0.5269	0.4590	0.4215	0.5480	0.6225	0.6285	0.6833	0.6295	0.4929	0.0657	0.0653	0.0636	0.0647	0.0631	0.0620	0.0626	0.0630	0.0637	0.0632	0.0632	0.0637	0.0669	0.0673	0.0641	0.0635	0.0629	0.0625	0.0644	0.0669	0.0650	0.0634	0.0636	0.0646
62=04:07:54	54538	296	0.8221	0.8641	0.8804	0.8104	0.7453	0.5958	0.8579	0.8218	0.8401	0.7914	0.6872	0.5902	0.8475	0.8823	0.8728	0.8528	0.7514	0.6340	0.8478	0.8627	0.8227	0.8366	0.6858	0.5854	0.8709	0.8677	0.8570	0.8481	0.7956	0.6712	0.8870	0.8569	0.8723	0.8248	0.7606	0.6329	0.7717	0.8072	0.7848	0.7952	0.7289	0.6284	0.8772	0.8765	0.8356	0.8277	0.7300	0.6200	0.7738	0.7729	0.7116	0.7538	0.6882	0.5782	0.8776	0.8472	0.8304	0.8116	0.7686	0.6726	0.4487	0.4585	0.5456	0.5467	0.4904	0.4294	0.5836	0.5997	0.6687	0.6712	0.6658	0.4909	0.0657	0.0653	0.0637	0.0649	0.0631	0.0617	0.0628	0.0629	0.0635	0.0631	0.0632	0.0631	0.0666	0.0670	0.0640	0.0635	0.0628	0.0632	0.0635	0.0668	0.0648	0.0633	0.0636	0.0648
63=04:22:35	55419	301	0.8323	0.8733	0.8670	0.8098	0.7421	0.5970	0.8420	0.8060	0.8506	0.7772	0.6929	0.5727	0.8472	0.8852	0.8651	0.8467	0.7539	0.6215	0.8395	0.8490	0.8202	0.8260	0.6737	0.5756	0.8676	0.8766	0.8636	0.8558	0.7825	0.6693	0.8870	0.8579	0.8483	0.8266	0.7696	0.6319	0.7810	0.7872	0.7943	0.7834	0.7249	0.6273	0.8930	0.8582	0.8408	0.8075	0.7395	0.6161	0.7733	0.7666	0.7195	0.7476	0.7105	0.5759	0.8644	0.8545	0.8184	0.8081	0.7507	0.6897	0.4695	0.4762	0.5593	0.5707	0.4978	0.4266	0.5855	0.5954	0.6674	0.6609	0.6763	0.5031	0.0658	0.0649	0.0636	0.0645	0.0633	0.0625	0.0627	0.0627	0.0625	0.0630	0.0629	0.0634	0.0668	0.0670	0.0638	0.0630	0.0622	0.0633	0.0643	0.0666	0.0647	0.0631	0.0635	0.0647
64=04:37:15	56300	298	0.8609	0.8730	0.8705	0.8266	0.7443	0.6200	0.8275	0.8569	0.8344	0.8263	0.7036	0.6096	0.8353	0.8748	0.8891	0.8448	0.7784	0.6199	0.8810	0.8317	0.8771	0.8178	0.7261	0.5942	0.8883	0.8723	0.8805	0.8516	0.8075	0.6799	0.9010	0.8913	0.8398	0.8879	0.7558	0.6604	0.7755	0.8083	0.8089	0.8068	0.7325	0.6752	0.8999	0.8930	0.8553	0.8355	0.7570	0.6456	0.7860	0.7655	0.7443	0.7534	0.7530	0.5948	0.9170	0.8472	0.8668	0.8163	0.7614	0.6555	0.4925	0.5265	0.6030	0.6196	0.5235	0.4680	0.5699	0.6409	0.6470	0.7124	0.6416	0.5078	0.0662	0.0655	0.0637	0.0651	0.0631	0.0627	0.0632	0.0630	0.0635	0.0629	0.0633	0.0637	0.0670	0.0671	0.0643	0.0634	0.0629	0.0635	0.0648	0.0674	0.0651	0.0637	0.0642	0.0649
65=04:51:56	57181	298	0.8507	0.8695	0.8604	0.8211	0.7363	0.6160	0.8195	0.8603	0.8258	0.8268	0.7130	0.6225	0.8345	0.8721	0.8809	0.8350	0.7768	0.6137	0.8775	0.8294	0.8757	0.8116	0.7253	0.5852	0.8804	0.8565	0.8711	0.8430	0.8058	0.6724	0.8862	0.8787	0.8367	0.8998	0.7613	0.6668	0.7718	0.7984	0.8008	0.7972	0.7237	0.6821	0.8972	0.8849	0.8518	0.8303	0.7568	0.6413	0.7845	0.7536	0.7350	0.7304	0.7471	0.5901	0.9055	0.8399	0.8656	0.8146	0.7581	0.6533	0.5112	0.5410	0.6221	0.6442	0.5357	0.4680	0.5664	0.6462	0.6474	0.7060	0.6450	0.5112	0.0656	0.0651	0.0636	0.0646	0.0630	0.0625	0.0629	0.0625	0.0634	0.0627	0.0630	0.0635	0.0668	0.0672	0.0644	0.0631	0.0626	0.0630	0.0643	0.0667	0.0648	0.0623	0.0636	0.0647
66=05:06:37	58062	298	0.8298	0.8782	0.8710	0.8153	0.7471	0.6070	0.8549	0.8173	0.8583	0.7874	0.7297	0.5819	0.8576	0.8751	0.8683	0.8515	0.8104	0.6233	0.8570	0.8589	0.8396	0.8451	0.7131	0.5797	0.8774	0.8673	0.8603	0.8625	0.8517	0.6809	0.8811	0.8746	0.8541	0.8569	0.7952	0.6475	0.7872	0.7984	0.8024	0.7914	0.7391	0.6892	0.9243	0.8622	0.8703	0.8096	0.7742	0.6143	0.7759	0.7585	0.7132	0.7386	0.7460	0.6206	0.8678	0.8653	0.8184	0.8398	0.7603	0.7033	0.5272	0.5517	0.6553	0.6422	0.5636	0.4596	0.5895	0.6226	0.6868	0.6702	0.6808	0.5213	0.0661	0.0652	0.0641	0.0647	0.0630	0.0629	0.0631	0.0628	0.0636	0.0622	0.0632	0.0634	0.0668	0.0671	0.0631	0.0635	0.0626	0.0632	0.0644	0.0668	0.0649	0.0634	0.0636	0.0646
67=05:21:18	58942	298	0.8266	0.8782	0.8698	0.8265	0.7293	0.5999	0.8415	0.8163	0.8466	0.7818	0.7314	0.5846	0.8551	0.8708	0.8731	0.8350	0.7608	0.6069	0.8655	0.8324	0.8412	0.8219	0.6994	0.5642	0.8881	0.8681	0.8595	0.8633	0.7926	0.6764	0.8700	0.8800	0.8388	0.8722	0.7733	0.6643	0.7758	0.7941	0.7974	0.7781	0.7400	0.6491	0.9412	0.8493	0.8710	0.7910	0.7774	0.6309	0.7894	0.7653	0.7276	0.7248	0.7250	0.6277	0.8791	0.8709	0.8225	0.8450	0.7403	0.7133	0.5298	0.5599	0.6489	0.6718	0.5561	0.4640	0.5846	0.6386	0.6627	0.6725	0.6579	0.5232	0.0655	0.0648	0.0633	0.0641	0.0624	0.0611	0.0625	0.0623	0.0629	0.0625	0.0626	0.0633	0.0663	0.0667	0.0636	0.0631	0.0622	0.0622	0.0631	0.0660	0.0643	0.0629	0.0631	0.0643
68=05:35:59	59823	298	0.8348	0.8668	0.8829	0.8161	0.7560	0.6097	0.8545	0.8347	0.8325	0.8187	0.6970	0.5889	0.8443	0.8866	0.8814	0.8609	0.7639	0.6244	0.8619	0.8640	0.8440	0.8375	0.6971	0.5889	0.8739	0.8671	0.8800	0.8518	0.8135	0.6682	0.9159	0.8729	0.8746	0.8793	0.7698	0.6291	0.7839	0.8174	0.8013	0.8133	0.7245	0.6697	0.9188	0.9137	0.8196	0.8469	0.7547	0.6234	0.7775	0.7664	0.7200	0.7468	0.7325	0.6423	0.9077	0.8528	0.8686	0.7996	0.7797	0.6686	0.5715	0.5909	0.6714	0.6773	0.5813	0.4878	0.5897	0.6222	0.6722	0.6807	0.6678	0.5121	0.0662	0.0655	0.0640	0.0646	0.0636	0.0629	0.0632	0.0629	0.0641	0.0634	0.0634	0.0638	0.0672	0.0670	0.0644	0.0639	0.0627	0.0635	0.0646	0.0662	0.0650	0.0635	0.0641	0.0650
69=05:50:39	60704	298	0.8548	0.8626	0.8777	0.8081	0.7489	0.5967	0.8267	0.8353	0.8233	0.8266	0.6864	0.6012	0.8461	0.8788	0.8757	0.8501	0.7635	0.6210	0.8575	0.8556	0.8407	0.8325	0.7065	0.5896	0.8772	0.8723	0.8761	0.8430	0.8056	0.6556	0.9035	0.8612	0.8612	0.8850	0.7642	0.6396	0.7854	0.8167	0.7915	0.8108	0.7229	0.6688	0.9049	0.9140	0.8177	0.8393	0.7545	0.6279	0.7819	0.7733	0.7333	0.7392	0.7289	0.6415	0.8994	0.8522	0.8788	0.7994	0.7874	0.6614	0.5890	0.6029	0.6705	0.6698	0.6084	0.4926	0.5932	0.6306	0.6777	0.6790	0.6607	0.5072	0.0658	0.0654	0.0640	0.0647	0.0631	0.0615	0.0632	0.0628	0.0634	0.0632	0.0631	0.0637	0.0667	0.0671	0.0642	0.0635	0.0628	0.0629	0.0635	0.0670	0.0650	0.0634	0.0636	0.0648
70=06:05:20	61585	298	0.8505	0.8780	0.8783	0.8393	0.7441	0.6115	0.8185	0.8386	0.8302	0.8088	0.7187	0.5948	0.8511	0.8778	0.8992	0.8434	0.8298	0.6137	0.9012	0.8214	0.8720	0.8464	0.7431	0.5849	0.8981	0.8786	0.8821	0.8845	0.8740	0.7455	0.8876	0.8961	0.8317	0.9384	0.7790	0.6733	0.7847	0.8147	0.8124	0.8157	0.7811	0.7209	0.9525	0.8976	0.8665	0.8224	0.7943	0.6441	0.7852	0.7850	0.7569	0.7441	0.7758	0.7068	0.9296	0.8698	0.8656	0.8325	0.7527	0.6704	0.6165	0.6483	0.6836	0.6994	0.6213	0.5367	0.5789	0.6732	0.6508	0.7157	0.6465	0.5232	0.0664	0.0655	0.0637	0.0643	0.0634	0.0626	0.0621	0.0629	0.0638	0.0634	0.0635	0.0638	0.0673	0.0670	0.0643	0.0637	0.0629	0.0630	0.0645	0.0674	0.0650	0.0635	0.0635	0.0649
71=06:20:01	62466	298	0.8501	0.8777	0.8785	0.8291	0.7421	0.6155	0.8247	0.8496	0.8299	0.8247	0.7260	0.6104	0.8482	0.8686	0.8930	0.8426	0.7809	0.6030	0.8928	0.8263	0.8702	0.8191	0.7453	0.5951	0.8964	0.8713	0.8776	0.8555	0.8148	0.6736	0.8949	0.9001	0.8359	0.9306	0.7618	0.6812	0.7836	0.8226	0.8089	0.8008	0.7445	0.6715	0.9453	0.9067	0.8646	0.8267	0.7819	0.6481	0.7921	0.7754	0.7431	0.7432	0.7481	0.6649	0.9353	0.8725	0.8773	0.8467	0.7674	0.6744	0.6184	0.6687	0.6691	0.7165	0.6244	0.5262	0.5760	0.6695	0.6533	0.7146	0.6423	0.5295	0.0662	0.0657	0.0638	0.0650	0.0636	0.0630	0.0631	0.0620	0.0637	0.0636	0.0635	0.0640	0.0672	0.0671	0.0646	0.0635	0.0618	0.0633	0.0647	0.0674	0.0650	0.0636	0.0638	0.0648
72=06:34:42	63346	298	0.8415	0.8799	0.8696	0.8364	0.7358	0.6130	0.8320	0.8435	0.8490	0.7976	0.7536	0.6026	0.8511	0.8619	0.8845	0.8303	0.8026	0.6042	0.8932	0.8233	0.8801	0.8242	0.7507	0.5857	0.8951	0.8627	0.8606	0.8741	0.8583	0.6843	0.8713	0.8947	0.8232	0.9479	0.8005	0.6856	0.7810	0.8015	0.8065	0.7908	0.7625	0.6818	0.9685	0.8839	0.8892	0.8080	0.8022	0.6447	0.7873	0.7657	0.7329	0.7269	0.7674	0.6844	0.9284	0.8825	0.8653	0.8674	0.7501	0.6935	0.6273	0.6615	0.6663	0.6996	0.6470	0.5424	0.5892	0.6739	0.6619	0.7166	0.6500	0.5359	0.0660	0.0653	0.0642	0.0650	0.0637	0.0628	0.0631	0.0624	0.0637	0.0635	0.0633	0.0665	0.0670	0.0673	0.0640	0.0630	0.0627	0.0632	0.0646	0.0671	0.0651	0.0636	0.0638	0.0649
73=06:49:23	64227	300	0.8469	0.8802	0.8707	0.8388	0.7517	0.6121	0.8427	0.8267	0.8550	0.7796	0.7435	0.6003	0.8404	0.8820	0.8795	0.8382	0.7770	0.6041	0.8782	0.8408	0.8590	0.8305	0.7341	0.5871	0.8900	0.8810	0.8637	0.8647	0.8007	0.6790	0.8808	0.8912	0.8292	0.9298	0.7914	0.6813	0.7778	0.7911	0.8031	0.7858	0.7536	0.6514	0.9867	0.8778	0.8912	0.7945	0.8117	0.6378	0.7904	0.7719	0.7443	0.7418	0.7335	0.6531	0.9283	0.9070	0.8545	0.8676	0.7569	0.7117	0.6109	0.6532	0.6823	0.6883	0.6507	0.5467	0.5976	0.6567	0.6831	0.6985	0.6688	0.5416	0.0666	0.0655	0.0640	0.0652	0.0636	0.0630	0.0634	0.0632	0.0638	0.0626	0.0636	0.0641	0.0675	0.0673	0.0643	0.0637	0.0630	0.0636	0.0649	0.0676	0.0652	0.0633	0.0641	0.0651
74=07:04:04	65108	300	0.8439	0.8816	0.8741	0.8368	0.7412	0.6053	0.8323	0.8325	0.8420	0.7937	0.7470	0.5923	0.8579	0.8726	0.8912	0.8398	0.7837	0.6047	0.8928	0.8359	0.8664	0.8293	0.7403	0.5876	0.8982	0.8743	0.8670	0.8652	0.8057	0.6724	0.8864	0.8950	0.8265	0.9395	0.7795	0.6752	0.7833	0.8037	0.8129	0.7930	0.7578	0.6572	0.9849	0.8919	0.8882	0.8071	0.8120	0.6390	0.7931	0.7676	0.7464	0.7378	0.7448	0.6501	0.9201	0.8911	0.8621	0.8683	0.7597	0.6966	0.6230	0.6631	0.6838	0.6967	0.6534	0.5545	0.5959	0.6632	0.6720	0.7087	0.6563	0.5375	0.0659	0.0651	0.0630	0.0649	0.0636	0.0628	0.0632	0.0629	0.0637	0.0635	0.0624	0.0641	0.0671	0.0672	0.0644	0.0638	0.0630	0.0634	0.0643	0.0671	0.0650	0.0625	0.0636	0.0650
75=07:18:44	65989	300	0.8457	0.8621	0.8806	0.8282	0.7496	0.6034	0.8253	0.8577	0.8043	0.8327	0.7072	0.6151	0.8430	0.8759	0.8873	0.8351	0.7786	0.6087	0.8822	0.8390	0.8703	0.8255	0.7350	0.5959	0.8902	0.8703	0.8745	0.8554	0.8218	0.6645	0.9089	0.8707	0.8396	0.9656	0.7495	0.6588	0.7811	0.8151	0.7985	0.8152	0.7377	0.6786	0.9429	0.9386	0.8457	0.8499	0.7752	0.6617	0.7915	0.7851	0.7380	0.7487	0.7491	0.6600	0.9485	0.8739	0.9158	0.8277	0.7896	0.6547	0.6252	0.6526	0.6730	0.6953	0.6521	0.5781	0.6031	0.6712	0.6605	0.7197	0.6609	0.5269	0.0658	0.0649	0.0637	0.0643	0.0630	0.0614	0.0628	0.0627	0.0632	0.0629	0.0630	0.0636	0.0667	0.0670	0.0637	0.0634	0.0624	0.0629	0.0634	0.0665	0.0647	0.0633	0.0635	0.0646
