# Supplementary material for: Systematic Prediction of Antifungal Drug Synergy by Chemogenomic Screening in Saccharomyces cerevisiae
Source: Front Fungal Biol. 2021 Jul 2;2:683414. doi: 10.3389/ffunb.2021.683414 (PMC10512392; doi:10.3389/ffunb.2021.683414)
Supplement: Supplementary file 1 [file Data_Sheet_1.ZIP › Supplementary data/Sypplementary_data_1_(Drug_synergy_assays)/Can_VS_Rap & Met_VS_Rap(repeat)_ps1_A_96_T_11.txt]

[config file info]
last_write=07:04:18_19:08:25
last write=07:04:19_14:38:37
[Run_Parameters]
Instrument=Tecan_11
Ini_Names=Read_Reps,Delid,Save_Data_File,Start_Time_Now
barcode_drug_plate=201401
user=asmith
Plate_Size=96
Plate_Type=NUN96ft.pdf
Samples_to_Run=6
Overlay_Size=48
Drug_Plate=none
Plate_Quarter=none
run_ID=none
run_plate_repeat=1
Read_Reps=95
Read_Modes=Absorbance
Read_Flor_Every=2
Max_Delta_OD=0.500000
Well_By_Row_Col=none
Reorder_Map=Order_Strings_Not,0
Tip_Vol=200
OD_to_Innoc=0.100,0.100,0.380,0.380,0.380,0.380,0.760,0.760,0.100,0.100,0.380,0.380,0.380,0.380,0.760,0.760,0.100,0.100,0.380,0.380,0.380,0.380,0.760,0.760,0.100,0.100,0.380,0.380,0.380,0.380,0.760,0.760,0.100,0.100,0.380,0.380,0.380,0.380,0.760,0.760,0.100,0.100,0.380,0.380,0.380,0.380,0.760,0.760
Absorption_Max=.3
OD_to_Save=0.100,0.100,0.380,0.380,0.380,0.380,0.760,0.760,0.100,0.100,0.380,0.380,0.380,0.380,0.760,0.760,0.100,0.100,0.380,0.380,0.380,0.380,0.760,0.760,0.100,0.100,0.380,0.380,0.380,0.380,0.760,0.760,0.100,0.100,0.380,0.380,0.380,0.380,0.760,0.760,0.100,0.100,0.380,0.380,0.380,0.380,0.760,0.760
OD_to_Dilute=0.100
Save_Sample_Vol=180
Save_Sample_Reps=2
Innoc_Vol=184,184,46,46,46,46,0,0,184,184,46,46,46,46,0,0,184,184,46,46,46,46,0,0,184,184,46,46,46,46,0,0,184,184,46,46,46,46,0,0,184,184,46,46,46,46,0,0
Dilute_Vol=23,23,23,23,23,23,23,23,23,23,23,23,23,23,23,23,23,23,23,23,23,23,23,23,23,23,23,23,23,23,23,23,23,23,23,23,23,23,23,23,23,23,23,23,23,23,23,23
Save_Vol=800,800,800,800,800,800,800,800,800,800,800,800,800,800,800,800,800,800,800,800,800,800,800,800,800,800,800,800,800,800,800,800,800,800,800,800,800,800,800,800,800,800,800,800,800,800,800,800
Reference_Vol=100,100,100,100,100,100,100,100,100,100,100,100,100,100,100,100,100,100,100,100,100,100,100,100,100,100,100,100,100,100,100,100,100,100,100,100,100,100,100,100,100,100,100,100,100,100,100,100,100,100,100,100,100,100,100,100,100,100,100,100,100,100,100,100,100,100,100,100,100,100,100,100,100,100,100,100,100,100,100,100,100,100,100,100,100,100,100,100,100,100,100,100,100,100,100,100
Read_to_Innoc=20,20,20,20,20,20,20,20,20,20,20,20,20,20,20,20,20,20,20,20,20,20,20,20,20,20,20,20,20,20,20,20,20,20,20,20,20,20,20,20,20,20,20,20,20,20,20,20
Read_to_Dilute=26,26,26,26,26,26,26,26,26,26,26,26,26,26,26,26,26,26,26,26,26,26,26,26,26,26,26,26,26,26,26,26,26,26,26,26,26,26,26,26,26,26,26,26,26,26,26,26
Read_to_Save=20,20,20,20,20,20,20,20,20,20,20,20,20,20,20,20,20,20,20,20,20,20,20,20,20,20,20,20,20,20,20,20,20,20,20,20,20,20,20,20,20,20,20,20,20,20,20,20
Innoc_Target_Map=1,2,3,4,5,6,7,8,9,10,11,12,13,14,15,16,17,18,19,20,21,22,23,24,25,26,27,28,29,30,31,32,33,34,35,36,37,38,39,40,41,42,43,44,45,46,47,48
Pipet_Trigger=OD_Save_Innoc
Pipet_Volume_Adj=Con_OD_Save
Delid=no
Pre_Init=yes
Talk_To_ProMax=no
Time_Out_Time=1050
Wait_While_Busy=yes
Idle_Time=2
Screen_Run_Type=pre_screen_1
Spect_Protocol=15m
Spec_Run_File=GG_PB_Voyage.pda
Spec_Assay_File=Yeast_Growth_15m
Save_Data_File=18_04_07_CanvsRap_MetvsRap_Repeat1_ps1_A_96_T_11.txt
Working_Dir=C%3A\\Users\\Growth_Data
Run_Control_Dir=C%3A\\Users\\Yeast_Run_Files
Tracking_Dir=""
Track_File=201401_data_track.txt
Save_Run_Data_Flag=yes
Set_Incubator_Temp=30.0
Base_Line_Flag=atstart_minimum
Pipet_Cycles_Before_Save=20
Time_Point_Save=wellmap
Innoc_Direction=down
Wells_In_Use=111111111111111111111111111111111111111111111111
Save_Sample_Map=111111001111110011111100111111001111110011111100
Sections_to_Run=0
Rows_per_Section=8
Start_Sections_Row=1
MultiProbe_Run_File=MJP_Innoc_Save_Tecan_11_Falcon_AD.MPT
Multiprobe_Run_Dialogue=yes
Comments=no%20comment
Target_Temp=300
Temp_Control=On
Delta_Temp=10
ReadMode=Absorbance,Bottom
ExcitationFilter=340,340
EmissionFilter=535,465
MeasurementFilter=595
ReadsPerWellNumber=1,1
ShakeDuration=800,0
GainMode=Manual
PdfName=NUN96ft.pdf
Gain=50
Add_Drug_Map=1,1,1,1,1,1,1,1,1,1,1,1,1,1,1,1,1,1,1,1,1,1,1,1,1,1,1,1,1,1,1,1,1,1,1,1,1,1,1,1,1,1,1,1,1,1,1,1
Add_Drug_Vol=7,7,7,7,7,7,7,7,7,7,7,7,7,7,7,7,7,7,7,7,7,7,7,7,7,7,7,7,7,7,7,7,7,7,7,7,7,7,7,7,7,7,7,7,7,7,7,7
Innoc_Map=111011101110111011101110111011101110111011101110111011101110111011101110111011101110111011101110
Dilute_Map=111111111111111111111111111111111111111111111111111111111111111111111111111111111111111111111111
data_file_name=iS_1_96.txt
barcode=""
Hit_Call_Threshold=1.000000
Reference_Well=A01
WT_Ref_Well=0
Project_Name=test
Pipet_Gens_Point=5.00,10.00,15.00,20.00,25.00,30.00,35.00,40.00,45.00,50.00,55.00,60.00,65.00,70.00,75.00,80.00,85.00,90.00,95.00,100.00,105.00,110.00,115.00,120.00,125.00,130.00,135.00,140.00,145.00,150.00,155.00,160.00,165.00,170.00,175.00,180.00,185.00,5.00,5.00,5.00,5.00,5.00,5.00,5.00,5.00,5.00,5.00,5.00,5.00,10.00,15.00,20.00,25.00,30.00,35.00,40.00,45.00,50.00,55.00,60.00,65.00,70.00,75.00,80.00,85.00,90.00,95.00,100.00,105.00,110.00,115.00,120.00,125.00,130.00,135.00,140.00,145.00,150.00,155.00,160.00,165.00,170.00,175.00,180.00,185.00,5.00,5.00,5.00,5.00,5.00,5.00,5.00,5.00,5.00,5.00,5.00,
Shake_Divisor=1
data_handling=file_&_DB_&_auto_analysis
time_frm_freezer=-1.00
gens_frm_freezer=-1.00
Well_Vol=100
Parent_ID=""
Units=%
Quarter=A
media_name=ypd
Save_Mode=one_to_one
Consolidate_Save_Map=17,18,19,20,21,22,23,24,17,18,19,20,21,22,23,24,17,18,19,20,21,22,23,24,17,18,19,20,21,22,23,24,17,18,19,20,21,22,23,24,17,18,19,20,21,22,23,24
Add_Drug_at_Start_Map=000000000000000000000000000000000000000000000000000
Add_Drug_Labware=add_drug_48
Max_Dynam_OD_Change=0.05
Reads_After_Pipet=1
Ref_Type=single_ref
Read_to_Add_Drug_at_Start=0
Send_Email_at_Pipet=no_email
Strain_Name=""
Media=ypd
drug_vol=2.00
Drug_Name=""
Drug_Conc=2
Innoc_Conc=0.06250
Strain_Plate=none
ShakeIntensity=High
ShakeMode=Orbital
NumberOfFlashes=1
PartOfPlate=0
MovePlateOutAfterMeasurement=0
IntegrationLagTime=0
IntegrationTime=100
DelayMoveFlashFluorescence=0
run_platerepeat=1
[Drug_Data]
Drug_Plate=none
Strain_Plate=none
Media=ypd
Drug_Name=nd,nd,nd,nd,nd,nd,nd,nd,nd,nd,nd,nd,nd,nd,nd,nd,nd,nd,nd,nd,nd,nd,nd,nd,nd,nd,nd,nd,nd,nd,nd,nd,nd,nd,nd,nd,nd,nd,nd,nd,nd,nd,nd,nd,nd,nd,nd,nd,nd,nd,nd,nd,nd,nd,nd,nd,nd,nd,nd,nd,nd,nd,nd,nd,nd,nd,nd,nd,nd,nd,nd,nd,nd,nd,nd,nd,nd,nd,nd,nd,nd,nd,nd,nd,nd,nd,nd,nd,nd,nd,nd,nd,nd,nd,nd,nd
Strain_Name=ud
Drug_Conc=""
Innoc_Conc=0.06250,0.06250,0.06250,0.06250,0.06250,0.06250,0.06250,0.06250,0.06250,0.06250,0.06250,0.06250,0.06250,0.06250,0.06250,0.06250,0.06250,0.06250,0.06250,0.06250,0.06250,0.06250,0.06250,0.06250,0.06250,0.06250,0.06250,0.06250,0.06250,0.06250,0.06250,0.06250,0.06250,0.06250,0.06250,0.06250,0.06250,0.06250,0.06250,0.06250,0.06250,0.06250,0.06250,0.06250,0.06250,0.06250,0.06250,0.06250,0.06250,0.06250,0.06250,0.06250,0.06250,0.06250,0.06250,0.06250,0.06250,0.06250,0.06250,0.06250,0.06250,0.06250,0.06250,0.06250,0.06250,0.06250,0.06250,0.06250,0.06250,0.06250,0.06250,0.06250,0.06250,0.06250,0.06250,0.06250,0.06250,0.06250,0.06250,0.06250,0.06250,0.06250,0.06250,0.06250,0.06250,0.06250,0.06250,0.06250,0.06250,0.06250,0.06250,0.06250,0.06250,0.06250,0.06250,0.06250
Run_ID=none
Plate_Quarter=A
Units=%,%,%,%,%,%,%,%,%,%,%,%,%,%,%,%,%,%,%,%,%,%,%,%,%,%,%,%,%,%,%,%,%,%,%,%,%,%,%,%,%,%,%,%,%,%,%,%,%,%,%,%,%,%,%,%,%,%,%,%,%,%,%,%,%,%,%,%,%,%,%,%,%,%,%,%,%,%,%,%,%,%,%,%,%,%,%,%,%,%,%,%,%,%,%,%
Parent_ID=""
Project_Name=test
Strain_Backgrnd=0,0,0,0,0,0,0,0,0,0,0,0,0,0,0,0,0,0,0,0,0,0,0,0,0,0,0,0,0,0,0,0,0,0,0,0,0,0,0,0,0,0,0,0,0,0,0,0,0,0,0,0,0,0,0,0,0,0,0,0,0,0,0,0,0,0,0,0,0,0,0,0,0,0,0,0,0,0,0,0,0,0,0,0,0,0,0,0,0,0,0,0,0,0,0,0
Well_Vol=100,100,100,100,100,100,100,100,100,100,100,100,100,100,100,100,100,100,100,100,100,100,100,100,100,100,100,100,100,100,100,100,100,100,100,100,100,100,100,100,100,100,100,100,100,100,100,100,100,100,100,100,100,100,100,100,100,100,100,100,100,100,100,100,100,100,100,100,100,100,100,100,100,100,100,100,100,100,100,100,100,100,100,100,100,100,100,100,100,100,100,100,100,100,100,100
time_frm_freezer=-1.00
gens_frm_freezer=-1.00
user=asmith
Strain_Pool=ud,ud,ud,ud,ud,ud,ud,ud,ud,ud,ud,ud,ud,ud,ud,ud,ud,ud,ud,ud,ud,ud,ud,ud,ud,ud,ud,ud,ud,ud,ud,ud,ud,ud,ud,ud,ud,ud,ud,ud,ud,ud,ud,ud,ud,ud,ud,ud,ud,ud,ud,ud,ud,ud,ud,ud,ud,ud,ud,ud,ud,ud,ud,ud,ud,ud,ud,ud,ud,ud,ud,ud,ud,ud,ud,ud,ud,ud,ud,ud,ud,ud,ud,ud,ud,ud,ud,ud,ud,ud,ud,ud,ud,ud,ud,ud
Well_Alias=A01,A02,A03,A04,A05,A06,A07,A08,A09,A10,A11,A12,B01,B02,B03,B04,B05,B06,B07,B08,B09,B10,B11,B12,C01,C02,C03,C04,C05,C06,C07,C08,C09,C10,C11,C12,D01,D02,D03,D04,D05,D06,D07,D08,D09,D10,D11,D12,E01,E02,E03,E04,E05,E06,E07,E08,E09,E10,E11,E12,F01,F02,F03,F04,F05,F06,F07,F08,F09,F10,F11,F12,G01,G02,G03,G04,G05,G06,G07,G08,G09,G10,G11,G12,H01,H02,H03,H04,H05,H06,H07,H08,H09,H10,H11,H12
Well_Pos=1,2,3,4,5,6,7,8,9,10,11,12,13,14,15,16,17,18,19,20,21,22,23,24,25,26,27,28,29,30,31,32,33,34,35,36,37,38,39,40,41,42,43,44,45,46,47,48,49,50,51,52,53,54,55,56,57,58,59,60,61,62,63,64,65,66,67,68,69,70,71,72,73,74,75,76,77,78,79,80,81,82,83,84,85,86,87,88,89,90,91,92,93,94,95,96
position=A01,A02,A03,A04,A05,A06,A07,A08,A09,A10,A11,A12,B01,B02,B03,B04,B05,B06,B07,B08,B09,B10,B11,B12,C01,C02,C03,C04,C05,C06,C07,C08,C09,C10,C11,C12,D01,D02,D03,D04,D05,D06,D07,D08,D09,D10,D11,D12,E01,E02,E03,E04,E05,E06,E07,E08,E09,E10,E11,E12,F01,F02,F03,F04,F05,F06,F07,F08,F09,F10,F11,F12,G01,G02,G03,G04,G05,G06,G07,G08,G09,G10,G11,G12,H01,H02,H03,H04,H05,H06,H07,H08,H09,H10,H11,H12
[Runtime_State]
Instrument=Tecan_11
Start_Time_Now=3.2597825131E+9
Reads_Completed=73
Innoc_Direction=down
Wells_In_Use=111111111111111111111111111111111111111111111111111111111111111111111111111111111111111111111111
Innoc_Map=111111111111111111111111111111111111111111111111111111111111111111111111111111111111000000000000
Dilute_Map=111111111111111111111111111111111111111111111111111111111111111111111111111111111111111111111111
Save_Sample_Map=000000000000000000000000111100001111000011110000000000000000000000000000111100001111000011110000
Current_OD=0.860,0.798,0.821,0.797,0.787,0.730,0.863,0.855,0.855,0.845,0.723,0.625,0.885,0.779,0.832,0.790,0.789,0.716,0.863,0.861,0.862,0.830,0.740,0.633,0.889,0.806,0.836,0.816,0.833,0.708,0.885,0.898,0.885,0.861,0.780,0.645,0.878,0.794,0.829,0.823,0.774,0.543,0.887,0.865,0.854,0.827,0.762,0.684,0.883,0.791,0.827,0.808,0.576,0.169,0.915,0.879,0.867,0.812,0.751,0.697,0.387,0.191,0.315,0.255,0.192,0.097,0.317,0.913,0.369,0.334,0.362,0.452,0.067,0.067,0.064,0.066,0.062,0.065,0.063,0.064,0.064,0.064,0.065,0.063,0.066,0.064,0.058,0.064,0.065,0.066,0.061,0.064,0.064,0.064,0.064,0.061
Bckgrnd_OD=0.075,0.079,0.075,0.075,0.076,0.075,0.074,0.076,0.076,0.077,0.077,0.079,0.077,0.076,0.076,0.074,0.077,0.075,0.075,0.072,0.080,0.076,0.080,0.078,0.081,0.079,0.078,0.075,0.078,0.072,0.078,0.077,0.079,0.077,0.076,0.079,0.079,0.076,0.074,0.077,0.072,0.070,0.079,0.077,0.078,0.077,0.078,0.080,0.081,0.080,0.078,0.078,0.075,0.072,0.075,0.074,0.078,0.077,0.076,0.079,0.077,0.079,0.077,0.076,0.080,0.072,0.077,0.077,0.073,0.078,0.073,0.076,0.058,0.057,0.056,0.052,0.053,0.056,0.056,0.056,0.053,0.055,0.055,0.059,0.059,0.055,0.057,0.056,0.056,0.056,0.052,0.056,0.057,0.056,0.056,0.056
Mapped=111111111111110011111100111111111111110011111100111111111111111111111111111111111111111111111111
Pipet_Completed=000000000000000000000000000000000000000000000000000000000000000000000000000000000000000000000000
Innoc_Completed=0,0,0,0,0,0,0,0,0,0,0,0,0,0,0,0,0,0,0,0,0,0,0,0,0,0,0,0,0,0,0,0,0,0,0,0,0,0,0,0,0,0,0,0,0,0,0,0,0,0,0,0,0,0,0,0,0,0,0,0,0,0,0,0,0,0,0,0,0,0,0,0,0,0,0,0,0,0,0,0,0,0,0,0,0,0,0,0,0,0,0,0,0,0,0,0
Save_Completed=0,0,0,0,0,0,0,0,0,0,0,0,0,0,0,0,0,0,0,0,0,0,0,0,0,0,0,0,0,0,0,0,0,0,0,0,0,0,0,0,0,0,0,0,0,0,0,0,0,0,0,0,0,0,0,0,0,0,0,0,0,0,0,0,0,0,0,0,0,0,0,0,0,0,0,0,0,0,0,0,0,0,0,0,0,0,0,0,0,0,0,0,0,0,0,0
Pipeted_At=0,0,0,0,0,0,0,0,0,0,0,0,0,0,0,0,0,0,0,0,0,0,0,0,0,0,0,0,0,0,0,0,0,0,0,0,0,0,0,0,0,0,0,0,0,0,0,0,0,0,0,0,0,0,0,0,0,0,0,0,0,0,0,0,0,0,0,0,0,0,0,0,0,0,0,0,0,0,0,0,0,0,0,0,0,0,0,0,0,0,0,0,0,0,0,0
Pipeted_OD=0,0,0,0,0,0,0,0,0,0,0,0,0,0,0,0,0,0,0,0,0,0,0,0,0,0,0,0,0,0,0,0,0,0,0,0,0,0,0,0,0,0,0,0,0,0,0,0,0,0,0,0,0,0,0,0,0,0,0,0,0,0,0,0,0,0,0,0,0,0,0,0,0,0,0,0,0,0,0,0,0,0,0,0,0,0,0,0,0,0,0,0,0,0,0,0
Dilutes_Completed=0,0,0,0,0,0,0,0,0,0,0,0,0,0,0,0,0,0,0,0,0,0,0,0,0,0,0,0,0,0,0,0,0,0,0,0,0,0,0,0,0,0,0,0,0,0,0,0,0,0,0,0,0,0,0,0,0,0,0,0,0,0,0,0,0,0,0,0,0,0,0,0,0,0,0,0,0,0,0,0,0,0,0,0,0,0,0,0,0,0,0,0,0,0,0,0
Time_At_Innoc=0,0,0,0,0,0,0,0,0,0,0,0,0,0,0,0,0,0,0,0,0,0,0,0,0,0,0,0,0,0,0,0,0,0,0,0,0,0,0,0,0,0,0,0,0,0,0,0,0,0,0,0,0,0,0,0,0,0,0,0,0,0,0,0,0,0,0,0,0,0,0,0,0,0,0,0,0,0,0,0,0,0,0,0,0,0,0,0,0,0,0,0,0,0,0,0
Time_At_Save=0,0,0,0,0,0,0,0,0,0,0,0,0,0,0,0,0,0,0,0,0,0,0,0,0,0,0,0,0,0,0,0,0,0,0,0,0,0,0,0,0,0,0,0,0,0,0,0,0,0,0,0,0,0,0,0,0,0,0,0,0,0,0,0,0,0,0,0,0,0,0,0,0,0,0,0,0,0,0,0,0,0,0,0,0,0,0,0,0,0,0,0,0,0,0,0
Time_At_Dilute=0,0,0,0,0,0,0,0,0,0,0,0,0,0,0,0,0,0,0,0,0,0,0,0,0,0,0,0,0,0,0,0,0,0,0,0,0,0,0,0,0,0,0,0,0,0,0,0,0,0,0,0,0,0,0,0,0,0,0,0,0,0,0,0,0,0,0,0,0,0,0,0,0,0,0,0,0,0,0,0,0,0,0,0,0,0,0,0,0,0,0,0,0,0,0,0
Previous_OD=0.860,0.798,0.821,0.797,0.787,0.730,0.863,0.855,0.855,0.845,0.723,0.625,0.885,0.779,0.832,0.790,0.789,0.716,0.863,0.861,0.862,0.830,0.740,0.633,0.889,0.806,0.836,0.816,0.833,0.708,0.885,0.898,0.885,0.861,0.780,0.645,0.878,0.794,0.829,0.823,0.774,0.543,0.887,0.865,0.854,0.827,0.762,0.684,0.883,0.791,0.827,0.808,0.576,0.169,0.915,0.879,0.867,0.812,0.751,0.697,0.387,0.191,0.315,0.255,0.192,0.097,0.317,0.913,0.369,0.334,0.362,0.452,0.067,0.067,0.064,0.066,0.062,0.065,0.063,0.064,0.064,0.064,0.065,0.063,0.066,0.064,0.058,0.064,0.065,0.066,0.061,0.064,0.064,0.064,0.064,0.061
Prev_Delta_OD=0.010,0.004,0.010,0.016,0.013,0.003,0.007,0.001,0.010,0.002,0.008,0.002,0.008,0.015,0.001,0.000,0.004,0.003,0.007,0.003,0.006,0.005,0.001,0.004,0.003,0.007,0.005,0.003,0.007,0.037,0.024,0.016,0.006,0.005,0.005,0.005,0.005,0.004,0.009,0.012,0.006,0.030,0.005,0.003,0.004,0.004,0.008,0.000,0.002,0.003,0.008,0.007,0.025,0.005,0.005,0.002,0.000,0.001,0.009,0.001,0.011,0.010,0.017,0.015,0.006,0.002,0.018,0.003,0.017,0.009,0.013,0.002,0.005,0.004,0.001,0.002,0.006,0.004,0.005,0.004,0.004,0.006,0.003,0.000,0.004,0.004,0.002,0.002,0.009,0.008,0.002,0.004,0.004,0.004,0.004,0.001
Delta_From_Ref=0.000,0.044,0.526,1.044,1.613,2.341,-0.325,-0.033,0.036,0.015,0.276,0.533,-0.195,0.769,0.881,2.939,0.093,0.123,0.196,-0.135,-0.124,-0.341,0.737,1.877,-0.029,0.033,0.413,0.922,1.743,2.445,0.588,-0.911,-0.008,0.015,-0.410,0.272,0.254,0.818,2.280,3.077,0.082,0.134,0.388,0.159,0.122,0.324,1.493,2.072,0.000,0.000,0.000,0.000,0.000,0.000,0.000,0.000,0.000,0.000,0.000,0.000,0.000,0.000,0.000,0.000,0.000,0.000,0.000,0.000,0.000,0.000,0.000,0.000,0.000,0.000,0.000,0.000,0.000,0.000,0.000,0.000,0.000,0.000,0.000,0.000,0.000,0.000,0.000,0.000,0.000,0.000,0.000,0.000,0.000,0.000,0.000,0.000
Sig_OD_Delta=0,0,0,1,1,1,0,0,0,0,0,0,0,0,0,1,0,0,0,0,0,0,0,1,0,0,0,0,1,1,0,0,0,0,0,0,0,0,1,1,0,0,0,0,0,0,1,1,0,0,0,0,0,0,0,0,0,0,0,0,0,0,0,0,0,0,0,0,0,0,0,0,0,0,0,0,0,0,0,0,0,0,0,0,0,0,0,0,0,0,0,0,0,0,0,0
Add_Drug_at_Start_Map=000000000000000000000000000000000000000000000000000000000000000000000000000000000000000000000000
[Analysis]
Drug_ID=A1,A2,A3,A4,A5,A6,B1,B2,B3,B4,B5,B6,C1,C2,C3,C4,C5,C6,D1,D2,D3,D4,D5,D6,E1,E2,E3,E4,E5,E6,F1,F2,F3,F4,F5,F6,G1,G2,G3,G4,G5,G6,H1,H2,H3,H4,H5,H6
Decision=no_inh,ps2_1_1,no_inh,ps2_4_1,ps2_4_1,ps2_4_2,no_inh,ps2_2_1,no_inh,ps2_4_1,ps2_4_1,other,no_inh,ps2_2_1,no_inh,ps2_1_1,ps2_4_1,other,no_inh,ps2_2_1,ps2_1_1,ps2_4_1,ps2_4_1,other,ps2_4_1,ps2_4_2,ps2_4_1,ps2_4_2,other,other,other,other,other,other,other,other,other,screen,other,screen,screen,screen,screen,screen,screen,screen,other,screen,no_inh,no_inh,no_inh,no_inh,ps2_4_1,ps2_4_1,no_inh,no_inh,no_inh,no_inh,ps2_2_1,ps2_4_1,no_inh,no_inh,no_inh,no_inh,no_inh,ps2_4_1,no_inh,no_inh,no_inh,ps2_1_1,ps2_4_1,ps2_4_1,ps2_4_1,ps2_1_1,ps2_4_1,ps2_4_2,ps2_4_2,ps2_4_1,other,ps2_1_1,other,other,other,other,screen,screen,screen,screen,screen,screen,other,other,screen,other,screen,screen
Plot_Min=0.100,0.100,0.100,0.100,0.100,0.100,0.100,0.100,0.100,0.100,0.100,0.100,0.100,0.100,0.100,0.100,0.100,0.100,0.100,0.100,0.100,0.100,0.100,0.100,0.100,0.100,0.100,0.100,0.100,0.100,0.100,0.100,0.100,0.100,0.100,0.100,0.100,0.100,0.100,0.100,0.100,0.100,0.100,0.100,0.100,0.100,0.100,0.100
Plot_Max=1.500,1.500,1.500,1.500,1.500,1.500,1.500,1.500,1.500,1.500,1.500,1.500,1.500,1.500,1.500,1.500,1.500,1.500,1.500,1.500,1.500,1.500,1.500,1.500,1.500,1.500,1.500,1.500,1.500,1.500,1.500,1.500,1.500,1.500,1.500,1.500,1.500,1.500,1.500,1.500,1.500,1.500,1.500,1.500,1.500,1.500,1.500,1.500
G_Plot_Min=0.1
G_Plot_Delta=0.7
Plot_On_Off=0
OD_Gen_Pt=0.460
Gens_to_OD_Pt=5.000
Avg_G=2.174,2.283,2.252,2.398,2.609,3.141,2.131,2.306,2.229,2.420,2.667,3.295,2.189,2.335,2.241,2.354,2.672,3.378,2.245,2.349,2.351,2.458,2.789,3.674,2.914,3.221,2.747,3.138,3.603,6.312,4.132,5.964,4.515,4.993,5.927,12.191,13.424,0.000,13.716,0.000,0.000,0.000,0.000,0.000,0.000,0.000,12.590,0.000,2.136,2.166,2.150,2.199,2.334,2.645,2.199,2.127,2.162,2.163,2.297,2.603,2.226,2.108,2.138,2.162,2.180,2.518,2.264,2.215,2.237,2.290,2.360,2.491,2.727,1.990,2.715,2.930,2.888,2.571,4.501,1.967,4.204,4.389,4.230,3.888,0.000,0.000,0.000,0.000,0.000,0.000,10.065,13.159,0.000,13.298,0.000,0.000
Max_Slope=1.903,2.198,2.009,2.099,2.045,2.582,1.856,1.997,2.066,2.123,2.330,2.632,1.906,2.032,1.992,1.994,2.103,2.728,1.998,2.011,2.059,2.043,2.288,2.856,2.392,2.404,2.144,2.448,2.865,14.484,5.644,16.641,8.168,10.250,13.823,17.042,17.012,16.416,26.530,21.122,20.598,21.112,19.029,17.644,25.650,17.497,22.876,21.652,1.863,2.063,2.020,2.263,3.045,3.739,1.961,1.936,1.957,2.537,2.956,3.703,1.781,1.858,2.141,2.425,2.605,3.460,1.910,2.136,2.288,2.533,2.927,2.974,1.989,1.861,2.420,2.884,3.136,3.174,8.741,1.856,7.163,8.216,8.185,6.239,27.556,16.512,19.081,18.612,20.863,19.875,19.600,22.400,27.390,22.055,14.169,17.499
Fit_Model=all
Fit_Const_OD_Base=0.000
Fit_Const_N0=0.01800
Fit_Const_T0=0.000
G_Fit_Min=0.100
G_Fit_Delta=0.400
Fit_On_Off=0.000,0.000,0.000,0.000,0.000,0.000,0.000,0.000,0.000,0.000,0.000,0.000,0.000,0.000,0.000,0.000,0.000,0.000,0.000,0.000,0.000,0.000,0.000,0.000,0.000,0.000,0.000,0.000,0.000,0.000,0.000,0.000,0.000,0.000,0.000,0.000,0.000,0.000,0.000,0.000,0.000,0.000,0.000,0.000,0.000,0.000,0.000,0.000,0.000,0.000,0.000,0.000,0.000,0.000,0.000,0.000,0.000,0.000,0.000,0.000,0.000,0.000,0.000,0.000,0.000,0.000,0.000,0.000,0.000,0.000,0.000,0.000,0.000,0.000,0.000,0.000,0.000,0.000,0.000,0.000,0.000,0.000,0.000,0.000,0.000,0.000,0.000,0.000,0.000,0.000,0.000,0.000,0.000,0.000,0.000,0.000
Fit_Min=0.025,0.029,0.025,0.025,0.026,0.025,0.027,0.026,0.026,0.024,0.027,0.025,0.031,0.029,0.028,0.025,0.028,0.022,0.029,0.026,0.024,0.027,0.022,0.020,0.031,0.030,0.028,0.028,0.025,0.022,0.027,0.029,0.027,0.026,0.030,0.022,0.008,0.007,0.006,0.002,0.003,0.006,0.009,0.005,0.007,0.006,0.006,0.006,0.000,0.000,0.000,0.000,0.000,0.000,0.000,0.000,0.000,0.000,0.000,0.000,0.000,0.000,0.000,0.000,0.000,0.000,0.000,0.000,0.000,0.000,0.000,0.000,0.000,0.000,0.000,0.000,0.000,0.000,0.000,0.000,0.000,0.000,0.000,0.000,0.000,0.000,0.000,0.000,0.000,0.000,0.000,0.000,0.000,0.000,0.000,0.000
Fit_Delta=0.514,0.428,0.455,0.558,0.478,0.406,0.509,0.558,0.426,0.542,0.397,0.369,0.456,0.532,0.415,0.513,0.530,0.312,0.456,0.521,0.515,0.438,0.452,0.387,0.602,0.409,0.582,0.407,0.384,0.058,0.253,0.100,0.210,0.159,0.095,0.019,0.015,0.532,0.016,0.513,0.530,0.312,0.456,0.521,0.515,0.438,0.012,0.387,0.541,0.474,0.481,0.444,0.270,0.208,0.493,0.504,0.474,0.464,0.264,0.269,0.424,0.525,0.389,0.289,0.279,0.279,0.443,0.336,0.466,0.426,0.293,0.234,0.529,0.508,0.484,0.499,0.395,0.284,0.213,0.397,0.262,0.220,0.237,0.251,0.424,0.525,0.389,0.289,0.279,0.279,0.016,0.016,0.466,0.016,0.293,0.234
Fit_Offset=0.076,0.076,0.075,0.074,0.076,0.077,0.076,0.074,0.076,0.074,0.077,0.078,0.078,0.076,0.078,0.075,0.077,0.079,0.075,0.075,0.074,0.076,0.078,0.078,0.070,0.073,0.073,0.072,0.077,0.079,0.061,0.062,0.064,0.063,0.074,0.076,0.005,0.000,0.065,0.000,0.000,0.000,0.000,0.000,0.000,0.000,0.064,0.000,0.072,0.074,0.072,0.074,0.076,0.077,0.074,0.073,0.075,0.074,0.078,0.076,0.076,0.074,0.078,0.077,0.077,0.078,0.074,0.075,0.075,0.075,0.076,0.078,0.072,0.073,0.072,0.067,0.067,0.075,0.062,0.076,0.057,0.058,0.054,0.062,0.000,0.000,0.000,0.000,0.000,0.000,0.042,0.063,0.000,0.063,0.000,0.000
Fit_N0=0.007,0.007,0.006,0.007,0.006,0.002,0.007,0.008,0.006,0.005,0.003,0.002,0.006,0.006,0.007,0.008,0.004,0.001,0.009,0.007,0.007,0.006,0.005,0.001,0.010,0.008,0.008,0.008,0.004,0.003,0.013,0.027,0.016,0.011,0.018,0.002,0.037,0.000,-0.000,0.000,0.000,0.000,0.000,0.000,0.000,0.000,0.001,0.000,0.009,0.006,0.007,0.007,0.007,0.007,0.010,0.011,0.006,0.005,0.007,0.008,0.008,0.007,0.006,0.007,0.007,0.009,0.007,0.007,0.008,0.007,0.007,0.008,0.010,0.007,0.010,0.011,0.011,0.008,0.013,0.007,0.008,0.014,0.015,0.014,0.000,0.000,0.000,0.000,0.000,0.000,0.016,0.001,0.000,0.001,0.000,0.000
Fit_T0=1.590,2.378,1.893,2.133,2.939,2.979,1.657,2.317,2.145,1.952,1.935,3.545,1.524,1.922,2.226,2.739,2.351,3.860,2.240,1.940,2.318,2.552,2.843,3.871,0.169,0.769,1.325,1.027,1.773,4.578,-2.028,3.854,0.649,-1.727,5.635,1.800,-8.510,0.000,7.390,0.000,0.000,0.000,0.000,0.000,0.000,0.000,4.226,0.000,2.031,1.321,1.249,1.453,2.133,1.943,2.396,2.449,1.118,0.455,1.892,1.541,2.172,1.302,1.739,1.948,1.832,2.075,1.683,1.752,1.783,1.428,1.898,2.377,1.422,1.602,1.369,0.207,0.431,1.396,-1.997,1.817,-6.517,-3.157,-2.894,-0.857,0.000,0.000,0.000,0.000,0.000,0.000,-0.340,4.071,0.000,2.390,0.000,0.000
Fit_G=1.537,1.484,1.478,1.632,1.596,1.626,1.487,1.582,1.427,1.581,1.529,1.527,1.514,1.591,1.456,1.555,1.634,1.516,1.603,1.615,1.604,1.565,1.689,1.714,2.607,2.668,2.125,2.519,2.362,2.811,4.509,6.506,4.525,5.009,4.750,5.552,15.706,0.000,101.804,0.000,0.000,0.000,0.000,0.000,0.000,0.000,1.465,0.000,1.542,1.524,1.545,1.550,1.424,1.595,1.545,1.510,1.520,1.589,1.438,1.681,1.536,1.530,1.424,1.396,1.384,1.622,1.613,1.528,1.610,1.607,1.570,1.562,2.262,1.372,2.239,2.654,2.539,1.823,4.771,1.308,4.803,4.998,4.894,3.735,0.000,0.000,0.000,0.000,0.000,0.000,5.561,1.549,0.000,3.608,0.000,0.000
Fit_Error=219.764,78.129,176.180,320.084,159.768,161.420,245.799,285.358,91.143,356.799,98.116,101.358,96.889,202.734,63.541,248.617,267.385,49.691,113.240,169.311,186.813,110.782,215.650,167.164,226.048,62.007,259.630,104.855,88.508,0.936,16.552,1.992,10.871,7.255,2.068,0.232,0.435,0.000,0.409,0.000,0.000,0.000,0.000,0.000,0.000,0.000,0.181,0.000,201.729,129.948,113.311,95.521,16.831,7.018,150.851,217.559,113.179,106.552,11.648,16.785,67.149,229.081,46.282,19.496,24.933,24.484,99.303,39.106,94.243,104.224,18.073,10.056,235.094,203.502,119.607,124.279,85.638,23.637,13.965,62.492,26.510,15.063,21.502,20.669,0.000,0.000,0.000,0.000,0.000,0.000,0.186,0.243,0.000,0.240,0.000,0.000
Fit_CV=178.000,168.000,173.000,180.000,203.000,272.000,158.000,176.000,153.000,165.000,212.000,241.000,152.000,198.000,167.000,187.000,180.000,264.000,185.000,171.000,214.000,231.000,205.000,312.000,395.000,252.000,186.000,214.000,132.000,238.000,332.000,312.000,309.000,362.000,329.000,51.000,9.000,0.000,76.000,0.000,0.000,0.000,0.000,0.000,0.000,0.000,17.000,0.000,197.000,186.000,138.000,151.000,135.000,147.000,220.000,167.000,165.000,169.000,127.000,168.000,170.000,201.000,132.000,108.000,95.000,214.000,142.000,96.000,136.000,160.000,155.000,161.000,219.000,131.000,206.000,201.000,240.000,188.000,284.000,71.000,337.000,351.000,285.000,242.000,0.000,0.000,0.000,0.000,0.000,0.000,8.000,16.000,0.000,43.000,0.000,0.000
Time_to_20_Gens=0,0,0,0,0,0,0,0,0,0,0,0,0,0,0,0,0,0,0,0,0,0,0,0,0,0,0,0,0,0,0,0,0,0,0,0,0,0,0,0,0,0,0,0,0,0,0,0
Time_to_each_5_Gens=0,0,0,0,0,0,0,0,0,0,0,0,0,0,0,0,0,0,0,0,0,0,0,0,0,0,0,0,0,0,0,0,0,0,0,0,0,0,0,0,0,0,0,0,0,0,0,0
Time_to_each_n_Gens=10.868,11.417,11.261,11.989,13.044,15.705,10.654,11.528,11.144,12.099,13.336,16.476,10.943,11.676,11.207,11.768,13.362,16.890,11.225,11.747,11.757,12.292,13.947,18.369,14.568,16.107,13.734,15.692,18.017,18.519,18.517,18.521,18.517,18.523,18.510,17.752,8.636,0.000,8.904,0.000,0.000,0.000,0.000,0.000,0.000,0.000,6.774,0.000,10.679,10.832,10.750,10.997,11.672,13.227,10.995,10.637,10.812,10.814,11.483,13.016,11.128,10.540,10.688,10.808,10.901,12.591,11.319,11.074,11.185,11.449,11.798,12.455,13.634,9.949,13.577,14.648,14.441,12.857,18.523,9.833,18.520,18.513,18.521,18.516,0.000,0.000,0.000,0.000,0.000,0.000,6.770,8.311,0.000,8.296,0.000,0.000
Min_Pt_OD=0,0,0,0,0,0,0,0,0,0,0,0,0,0,0,0,0,0,0,0,0,0,0,0,0,0,0,0,0,0,0,0,0,0,0,0,0,0,0,0,0,0,0,0,0,0,0,0
Min_Pt_t=0,0,0,0,0,0,0,0,0,0,0,0,0,0,0,0,0,0,0,0,0,0,0,0,0,0,0,0,0,0,0,0,0,0,0,0,0,0,0,0,0,0,0,0,0,0,0,0
TO_OD=0,0,0,0,0,0,0,0,0,0,0,0,0,0,0,0,0,0,0,0,0,0,0,0,0,0,0,0,0,0,0,0,0,0,0,0,0,0,0,0,0,0,0,0,0,0,0,0
Ref_ID=A01
Multi_Refs=single_ref
test=A01,A02,A03,A04,A05,A06,A07,A08,A09,A10,A11,A12,B01,B02,B03,B04,B05,B06,B07,B08,B09,B10,B11,B12,C01,C02,C03,C04,C05,C06,C07,C08,C09,C10,C11,C12,D01,D02,D03,D04,D05,D06,D07,D08,D09,D10,D11,D12,E01,E02,E03,E04,E05,E06,E07,E08,E09,E10,E11,E12,F01,F02,F03,F04,F05,F06,F07,F08,F09,F10,F11,F12,G01,G02,G03,G04,G05,G06,G07,G08,G09,G10,G11,G12,H01,H02,H03,H04,H05,H06,H07,H08,H09,H10,H11,H12
Start_Time_Now=3.2597825135E+9
Start_Date="4/18/2007+7:08 PM"
pv_to_plate_order=no
gen_time_cutoff=0.000
Drug_Name=nd?:;-ud+0,nd?:;-ud+0,nd?:;-ud+0,nd?:;-ud+0,nd?:;-ud+0,nd?:;-ud+0,nd?:;-ud+0,nd?:;-ud+0,nd?:;-ud+0,nd?:;-ud+0,nd?:;-ud+0,nd?:;-ud+0,nd?:;-ud+0,nd?:;-ud+0,nd?:;-ud+0,nd?:;-ud+0,nd?:;-ud+0,nd?:;-ud+0,nd?:;-ud+0,nd?:;-ud+0,nd?:;-ud+0,nd?:;-ud+0,nd?:;-ud+0,nd?:;-ud+0,nd?:;-ud+0,nd?:;-ud+0,nd?:;-ud+0,nd?:;-ud+0,nd?:;-ud+0,nd?:;-ud+0,nd?:;-ud+0,nd?:;-ud+0,nd?:;-ud+0,nd?:;-ud+0,nd?:;-ud+0,nd?:;-ud+0,nd?:;-ud+0,nd?:;-ud+0,nd?:;-ud+0,nd?:;-ud+0,nd?:;-ud+0,nd?:;-ud+0,nd?:;-ud+0,nd?:;-ud+0,nd?:;-ud+0,nd?:;-ud+0,nd?:;-ud+0,nd?:;-ud+0,nd?:;-ud+0,nd?:;-ud+0,nd?:;-ud+0,nd?:;-ud+0,nd?:;-ud+0,nd?:;-ud+0,nd?:;-ud+0,nd?:;-ud+0,nd?:;-ud+0,nd?:;-ud+0,nd?:;-ud+0,nd?:;-ud+0,nd?:;-ud+0,nd?:;-ud+0,nd?:;-ud+0,nd?:;-ud+0,nd?:;-ud+0,nd?:;-ud+0,nd?:;-ud+0,nd?:;-ud+0,nd?:;-ud+0,nd?:;-ud+0,nd?:;-ud+0,nd?:;-ud+0,nd?:;-ud+0,nd?:;-ud+0,nd?:;-ud+0,nd?:;-ud+0,nd?:;-ud+0,nd?:;-ud+0,nd?:;-ud+0,nd?:;-ud+0,nd?:;-ud+0,nd?:;-ud+0,nd?:;-ud+0,nd?:;-ud+0,nd?:;-ud+0,nd?:;-ud+0,nd?:;-ud+0,nd?:;-ud+0,nd?:;-ud+0,nd?:;-ud+0,nd?:;-ud+0,nd?:;-ud+0,nd?:;-ud+0,nd?:;-ud+0,nd?:;-ud+0,nd?:;-ud+0
Drug_Well_Pos=A01,A02,A03,A04,A05,A06,B01,B02,B03,B04,B05,B06,C01,C02,C03,C04,C05,C06,D01,D02,D03,D04,D05,D06,E01,E02,E03,E04,E05,E06,F01,F02,F03,F04,F05,F06,G01,G02,G03,G04,G05,G06,H01,H02,H03,H04,H05,H06,A07,A08,A09,A10,A11,A12,B07,B08,B09,B10,B11,B12,C07,C08,C09,C10,C11,C12,D07,D08,D09,D10,D11,D12,E07,E08,E09,E10,E11,E12,F07,F08,F09,F10,F11,F12,G07,G08,G09,G10,G11,G12,H07,H08,H09,H10,H11,H12
Avg_G_tcut=2.174,2.283,2.252,2.398,2.609,3.141,2.131,2.306,2.229,2.420,2.667,3.295,2.189,2.335,2.241,2.354,2.672,3.378,2.245,2.349,2.351,2.458,2.789,3.674,2.914,3.221,2.747,3.138,3.603,6.312,4.132,5.964,4.515,4.993,5.927,12.191,13.424,0.000,13.716,0.000,0.000,0.000,0.000,0.000,0.000,0.000,12.590,0.000,2.136,2.166,2.150,2.199,2.334,2.645,2.199,2.127,2.162,2.163,2.297,2.603,2.226,2.108,2.138,2.162,2.180,2.518,2.264,2.215,2.237,2.290,2.360,2.491,2.727,1.990,2.715,2.930,2.888,2.571,4.501,1.967,4.204,4.389,4.230,3.888,0.000,0.000,0.000,0.000,0.000,0.000,10.065,13.159,0.000,13.298,0.000,0.000
t0_from_interval=2.274,2.854,2.745,2.975,4.034,6.069,2.455,2.813,2.998,2.987,4.532,6.737,2.726,3.032,2.799,2.835,4.674,6.790,2.539,2.768,2.727,3.123,4.116,6.993,0.841,1.957,2.504,2.299,4.082,1.875,-1.082,-2.263,-0.531,-0.951,0.254,-1.717,0.000,0.000,0.000,0.000,0.000,0.000,0.000,0.000,0.000,0.000,0.000,0.000,2.289,2.395,2.500,2.411,2.201,1.383,2.538,2.191,2.731,1.834,2.089,1.171,2.638,2.315,2.489,2.434,1.992,1.495,2.542,2.362,2.304,2.360,2.110,2.123,1.234,2.346,1.334,0.694,0.748,1.733,-0.815,2.258,-1.924,-1.868,-2.777,-2.287,0.000,0.000,0.000,0.000,0.000,0.000,0.000,0.000,0.000,0.000,0.000,0.000
Sum_Delta_Ref=0.000,2.611,1.575,4.133,7.123,14.654,0.556,3.235,1.037,4.378,8.046,16.025,0.495,3.238,1.181,2.906,7.839,17.038,1.028,3.233,2.776,4.424,9.309,19.340,9.486,13.672,8.056,13.215,18.172,22.563,18.389,21.665,19.770,20.604,21.926,23.449,23.678,-1.000,23.791,-1.000,-1.000,-1.000,-1.000,-1.000,-1.000,-1.000,23.771,-1.000,0.340,0.083,0.110,0.728,4.568,7.931,0.207,0.631,0.148,0.262,3.804,7.144,0.968,0.978,0.173,0.077,1.783,6.669,1.352,0.742,0.992,2.259,4.420,6.332,7.317,2.293,7.398,10.060,9.976,7.216,19.544,2.523,18.374,18.951,18.167,16.193,-1.000,-1.000,-1.000,-1.000,-1.000,-1.000,23.531,23.784,-1.000,23.726,-1.000,-1.000
Gens_at_time_G=5.000,5.000,5.000,5.000,5.000,5.000,5.000,5.000,5.000,5.000,5.000,5.000,5.000,5.000,5.000,5.000,5.000,5.000,5.000,5.000,5.000,5.000,5.000,5.000,5.000,5.000,5.000,5.000,5.000,2.934,4.482,3.105,4.101,3.710,3.123,1.456,0.643,0.000,0.649,0.000,0.000,0.000,0.000,0.000,0.000,0.000,0.538,0.000,5.000,5.000,5.000,5.000,5.000,5.000,5.000,5.000,5.000,5.000,5.000,5.000,5.000,5.000,5.000,5.000,5.000,5.000,5.000,5.000,5.000,5.000,5.000,5.000,5.000,5.000,5.000,5.000,5.000,5.000,4.115,5.000,4.406,4.218,4.378,4.762,0.000,0.000,0.000,0.000,0.000,0.000,0.673,0.632,0.000,0.624,0.000,0.000
G_Int_tcut=1.719,1.713,1.703,1.803,1.802,1.927,1.640,1.743,1.629,1.822,1.761,1.948,1.643,1.729,1.681,1.787,1.738,2.020,1.737,1.796,1.806,1.834,1.966,2.275,2.745,2.830,2.246,2.679,2.787,5.673,4.373,6.693,4.644,5.250,5.846,13.370,13.424,0.000,13.716,0.000,0.000,0.000,0.000,0.000,0.000,0.000,12.590,0.000,1.678,1.687,1.650,1.717,1.894,2.369,1.691,1.689,1.616,1.796,1.879,2.369,1.698,1.645,1.640,1.675,1.782,2.219,1.755,1.742,1.776,1.818,1.938,2.066,2.480,1.521,2.449,2.791,2.739,2.225,4.699,1.515,4.641,4.831,4.864,4.368,0.000,0.000,0.000,0.000,0.000,0.000,10.065,13.159,0.000,13.298,0.000,0.000
Sum_Del_12=0.000,1.338,0.965,2.140,3.444,5.120,0.348,1.515,0.778,2.338,3.837,5.319,0.294,1.766,0.900,1.840,3.870,5.291,0.819,1.759,1.808,2.572,3.937,5.323,3.420,4.251,3.456,4.254,5.023,5.492,4.385,5.185,4.777,4.954,5.331,5.634,5.619,5.630,5.703,5.482,5.538,5.695,5.721,5.581,5.637,5.676,5.693,5.667,0.281,0.017,0.202,0.181,0.867,1.827,0.350,0.481,0.005,0.310,0.575,1.415,0.652,0.651,0.263,0.101,0.278,1.319,1.021,0.494,0.571,0.943,1.164,1.722,3.022,2.015,3.062,3.329,3.147,2.097,4.667,2.319,4.268,4.477,4.224,3.915,5.678,5.682,5.514,5.649,5.632,5.776,5.536,5.703,5.712,5.660,5.675,5.642
Sum_Del_20=0.000,2.625,1.571,4.133,7.094,14.822,0.544,3.279,1.026,4.364,7.992,16.282,0.505,3.234,1.165,2.855,7.732,17.389,1.005,3.225,2.728,4.352,9.227,19.918,9.463,13.890,7.929,13.387,18.702,23.445,19.056,22.518,20.507,21.398,22.777,24.394,24.643,24.633,24.751,24.410,24.497,24.729,24.790,24.554,24.688,24.695,24.733,24.697,0.321,0.083,0.104,0.721,4.705,8.164,0.183,0.618,0.153,0.270,3.921,7.367,0.967,0.965,0.156,0.067,1.862,6.874,1.328,0.733,0.970,2.228,4.497,6.487,7.206,2.238,7.294,10.125,10.111,7.352,20.280,2.455,19.058,19.658,18.839,16.734,24.713,24.714,24.464,24.669,24.625,24.864,24.494,24.745,24.767,24.692,24.707,24.647
Sum_Del_24=0.000,2.625,1.571,4.133,7.094,14.822,0.544,3.279,1.026,4.364,7.992,16.282,0.505,3.234,1.165,2.855,7.732,17.389,1.005,3.225,2.728,4.352,9.227,19.918,9.463,13.890,7.929,13.387,18.702,23.445,19.056,22.518,20.507,21.398,22.777,24.394,24.643,24.633,24.751,24.410,24.497,24.729,24.790,24.554,24.688,24.695,24.733,24.697,0.321,0.083,0.104,0.721,4.705,8.164,0.183,0.618,0.153,0.270,3.921,7.367,0.967,0.965,0.156,0.067,1.862,6.874,1.328,0.733,0.970,2.228,4.497,6.487,7.206,2.238,7.294,10.125,10.111,7.352,20.280,2.455,19.058,19.658,18.839,16.734,24.713,24.714,24.464,24.669,24.625,24.864,24.494,24.745,24.767,24.692,24.707,24.647
Sum_12=6.078,4.739,5.113,3.938,2.633,0.958,6.426,4.562,5.299,3.740,2.241,0.759,5.784,4.311,5.178,4.237,2.208,0.787,5.259,4.319,4.270,3.505,2.140,0.755,2.658,1.827,2.621,1.824,1.055,0.586,1.693,0.892,1.300,1.124,0.747,0.444,0.458,0.448,0.375,0.595,0.540,0.383,0.357,0.496,0.441,0.402,0.385,0.411,6.359,6.060,6.280,5.897,5.210,4.251,5.727,6.559,6.073,6.387,5.503,4.662,5.425,6.729,6.341,6.179,6.355,4.758,5.057,5.584,5.506,5.135,4.913,4.356,3.055,8.093,3.016,2.748,2.930,3.981,1.410,8.397,1.809,1.600,1.854,2.163,0.399,0.396,0.563,0.429,0.446,0.302,0.541,0.375,0.366,0.418,0.403,0.436
Sum_20=25.307,22.682,23.735,21.173,18.212,10.485,25.850,22.028,24.281,20.943,17.315,9.025,24.801,22.073,24.141,22.451,17.575,7.917,24.301,22.081,22.579,20.954,16.079,5.388,15.844,11.417,17.377,11.919,6.605,1.862,6.251,2.789,4.799,3.909,2.529,0.913,0.663,0.673,0.555,0.897,0.809,0.578,0.516,0.753,0.619,0.612,0.573,0.609,25.628,25.224,25.410,24.585,20.602,17.143,25.124,25.925,25.153,25.037,21.385,17.940,24.339,26.272,25.463,25.240,23.444,18.432,23.979,24.573,24.336,23.079,20.810,18.820,18.100,27.545,18.013,15.181,15.196,17.955,5.027,27.762,6.249,5.649,6.468,8.572,0.593,0.593,0.843,0.637,0.681,0.442,0.812,0.562,0.539,0.614,0.600,0.659
Sum_24=25.307,22.682,23.735,21.173,18.212,10.485,25.850,22.028,24.281,20.943,17.315,9.025,24.801,22.073,24.141,22.451,17.575,7.917,24.301,22.081,22.579,20.954,16.079,5.388,15.844,11.417,17.377,11.919,6.605,1.862,6.251,2.789,4.799,3.909,2.529,0.913,0.663,0.673,0.555,0.897,0.809,0.578,0.516,0.753,0.619,0.612,0.573,0.609,25.628,25.224,25.410,24.585,20.602,17.143,25.124,25.925,25.153,25.037,21.385,17.940,24.339,26.272,25.463,25.240,23.444,18.432,23.979,24.573,24.336,23.079,20.810,18.820,18.100,27.545,18.013,15.181,15.196,17.955,5.027,27.762,6.249,5.649,6.468,8.572,0.593,0.593,0.843,0.637,0.681,0.442,0.812,0.562,0.539,0.614,0.600,0.659
G_by_Interval=1.719,1.713,1.703,1.803,1.802,1.927,1.640,1.743,1.629,1.822,1.761,1.948,1.643,1.729,1.681,1.787,1.738,2.020,1.737,1.796,1.806,1.834,1.966,2.275,2.745,2.830,2.246,2.679,2.787,5.673,4.373,6.693,4.644,5.250,5.846,13.370,13.424,0.000,13.716,0.000,0.000,0.000,0.000,0.000,0.000,0.000,12.590,0.000,1.678,1.687,1.650,1.717,1.894,2.369,1.691,1.689,1.616,1.796,1.879,2.369,1.698,1.645,1.640,1.675,1.782,2.219,1.755,1.742,1.776,1.818,1.938,2.066,2.480,1.521,2.449,2.791,2.739,2.225,4.699,1.515,4.641,4.831,4.864,4.368,0.000,0.000,0.000,0.000,0.000,0.000,10.065,13.159,0.000,13.298,0.000,0.000
Avg_G_t8=2.174,2.283,2.252,2.398,2.609,3.141,2.131,2.306,2.229,2.420,2.667,3.295,2.189,2.335,2.241,2.354,2.672,3.378,2.245,2.349,2.351,2.458,2.789,3.674,2.914,3.221,2.747,3.138,3.603,6.312,4.132,5.964,4.515,4.993,5.927,12.191,13.424,0.000,13.716,0.000,0.000,0.000,0.000,0.000,0.000,0.000,12.590,0.000,2.136,2.166,2.150,2.199,2.334,2.645,2.199,2.127,2.162,2.163,2.297,2.603,2.226,2.108,2.138,2.162,2.180,2.518,2.264,2.215,2.237,2.290,2.360,2.491,2.727,1.990,2.715,2.930,2.888,2.571,4.501,1.967,4.204,4.389,4.230,3.888,0.000,0.000,0.000,0.000,0.000,0.000,10.065,13.159,0.000,13.298,0.000,0.000
G_int_t8=1.719,1.713,1.703,1.803,1.802,1.927,1.640,1.743,1.629,1.822,1.761,1.948,1.643,1.729,1.681,1.787,1.738,2.020,1.737,1.796,1.806,1.834,1.966,2.275,2.745,2.830,2.246,2.679,2.787,5.673,4.373,6.693,4.644,5.250,5.846,13.370,13.424,0.000,13.716,0.000,0.000,0.000,0.000,0.000,0.000,0.000,12.590,0.000,1.678,1.687,1.650,1.717,1.894,2.369,1.691,1.689,1.616,1.796,1.879,2.369,1.698,1.645,1.640,1.675,1.782,2.219,1.755,1.742,1.776,1.818,1.938,2.066,2.480,1.521,2.449,2.791,2.739,2.225,4.699,1.515,4.641,4.831,4.864,4.368,0.000,0.000,0.000,0.000,0.000,0.000,10.065,13.159,0.000,13.298,0.000,0.000
Avg_G_t12=2.174,2.283,2.252,2.398,2.609,3.141,2.131,2.306,2.229,2.420,2.667,3.295,2.189,2.335,2.241,2.354,2.672,3.378,2.245,2.349,2.351,2.458,2.789,3.674,2.914,3.221,2.747,3.138,3.603,6.312,4.132,5.964,4.515,4.993,5.927,12.191,13.424,0.000,13.716,0.000,0.000,0.000,0.000,0.000,0.000,0.000,12.590,0.000,2.136,2.166,2.150,2.199,2.334,2.645,2.199,2.127,2.162,2.163,2.297,2.603,2.226,2.108,2.138,2.162,2.180,2.518,2.264,2.215,2.237,2.290,2.360,2.491,2.727,1.990,2.715,2.930,2.888,2.571,4.501,1.967,4.204,4.389,4.230,3.888,0.000,0.000,0.000,0.000,0.000,0.000,10.065,13.159,0.000,13.298,0.000,0.000
G_int_t12=1.719,1.713,1.703,1.803,1.802,1.927,1.640,1.743,1.629,1.822,1.761,1.948,1.643,1.729,1.681,1.787,1.738,2.020,1.737,1.796,1.806,1.834,1.966,2.275,2.745,2.830,2.246,2.679,2.787,5.673,4.373,6.693,4.644,5.250,5.846,13.370,13.424,0.000,13.716,0.000,0.000,0.000,0.000,0.000,0.000,0.000,12.590,0.000,1.678,1.687,1.650,1.717,1.894,2.369,1.691,1.689,1.616,1.796,1.879,2.369,1.698,1.645,1.640,1.675,1.782,2.219,1.755,1.742,1.776,1.818,1.938,2.066,2.480,1.521,2.449,2.791,2.739,2.225,4.699,1.515,4.641,4.831,4.864,4.368,0.000,0.000,0.000,0.000,0.000,0.000,10.065,13.159,0.000,13.298,0.000,0.000
Avg_G_inflex=2.174,2.305,2.266,2.398,2.612,3.208,2.131,2.306,2.252,2.420,2.705,3.333,2.208,2.335,2.267,2.354,2.672,3.514,2.264,2.349,2.351,2.485,2.807,3.728,2.914,3.239,2.747,3.201,3.681,6.908,4.178,5.972,4.524,4.968,5.946,8.244,1.487,0.000,11.278,0.000,0.000,0.000,0.000,0.000,0.000,0.000,5.423,0.000,2.136,2.169,2.150,2.218,2.301,2.505,2.199,2.127,2.162,2.163,2.265,2.416,2.254,2.108,2.156,2.203,2.171,2.389,2.285,2.255,2.247,2.307,2.349,2.477,2.727,1.990,2.715,2.930,2.903,2.535,4.499,2.000,4.191,4.371,4.186,3.619,0.000,0.000,0.000,0.000,0.000,0.000,1.660,3.841,0.000,1.333,0.000,0.000
G_int_inflex=1.719,1.730,1.724,1.803,1.807,1.965,1.640,1.743,1.649,1.822,1.765,1.871,1.676,1.729,1.701,1.787,1.738,1.975,1.767,1.796,1.806,1.867,1.992,2.253,2.745,2.839,2.246,2.759,2.852,6.431,4.493,6.752,4.686,5.228,5.866,8.244,1.487,0.000,11.278,0.000,0.000,0.000,0.000,0.000,0.000,0.000,5.423,0.000,1.678,1.691,1.650,1.746,1.691,2.011,1.691,1.689,1.616,1.796,1.676,1.942,1.729,1.645,1.634,1.618,1.644,1.891,1.782,1.736,1.794,1.830,1.810,1.847,2.480,1.521,2.449,2.791,2.754,2.064,4.737,1.539,4.648,4.842,4.853,3.977,0.000,0.000,0.000,0.000,0.000,0.000,1.660,3.841,0.000,1.333,0.000,0.000
G_by_Interval_g4=1.869,1.825,1.865,2.022,2.064,2.203,1.802,1.876,1.832,1.954,1.832,2.004,1.772,1.897,1.814,1.968,1.986,2.590,1.832,1.948,1.985,1.990,2.459,3.041,2.663,2.974,2.416,2.827,3.222,5.673,4.313,6.693,4.664,5.250,5.846,13.370,13.424,0.000,13.716,0.000,0.000,0.000,0.000,0.000,0.000,0.000,12.590,0.000,1.825,1.795,1.755,1.817,1.977,2.319,1.849,1.801,1.734,1.884,1.880,2.405,1.825,1.770,1.717,1.792,1.823,2.251,1.866,1.835,1.943,1.957,2.011,2.116,2.546,1.633,2.435,2.718,2.721,2.248,4.728,1.598,4.635,4.627,4.663,4.180,0.000,0.000,0.000,0.000,0.000,0.000,10.065,13.159,0.000,13.298,0.000,0.000
G_int_t8_g4=1.869,1.825,1.865,2.022,2.064,2.203,1.802,1.876,1.832,1.954,1.832,2.004,1.772,1.897,1.814,1.968,1.986,2.590,1.832,1.948,1.985,1.990,2.459,3.041,2.663,2.974,2.416,2.827,3.222,5.673,4.313,6.693,4.664,5.250,5.846,13.370,13.424,0.000,13.716,0.000,0.000,0.000,0.000,0.000,0.000,0.000,12.590,0.000,1.825,1.795,1.755,1.817,1.977,2.319,1.849,1.801,1.734,1.884,1.880,2.405,1.825,1.770,1.717,1.792,1.823,2.251,1.866,1.835,1.943,1.957,2.011,2.116,2.546,1.633,2.435,2.718,2.721,2.248,4.728,1.598,4.635,4.627,4.663,4.180,0.000,0.000,0.000,0.000,0.000,0.000,10.065,13.159,0.000,13.298,0.000,0.000
G_int_t12_g4=1.869,1.825,1.865,2.022,2.064,2.203,1.802,1.876,1.832,1.954,1.832,2.004,1.772,1.897,1.814,1.968,1.986,2.590,1.832,1.948,1.985,1.990,2.459,3.041,2.663,2.974,2.416,2.827,3.222,5.673,4.313,6.693,4.664,5.250,5.846,13.370,13.424,0.000,13.716,0.000,0.000,0.000,0.000,0.000,0.000,0.000,12.590,0.000,1.825,1.795,1.755,1.817,1.977,2.319,1.849,1.801,1.734,1.884,1.880,2.405,1.825,1.770,1.717,1.792,1.823,2.251,1.866,1.835,1.943,1.957,2.011,2.116,2.546,1.633,2.435,2.718,2.721,2.248,4.728,1.598,4.635,4.627,4.663,4.180,0.000,0.000,0.000,0.000,0.000,0.000,10.065,13.159,0.000,13.298,0.000,0.000
G_int_inflex_g4=1.869,1.841,1.882,2.022,2.067,2.244,1.802,1.876,1.852,1.954,1.838,1.952,1.796,1.897,1.833,1.968,1.986,2.645,1.855,1.948,1.985,2.017,2.481,3.072,2.663,2.986,2.416,2.893,3.297,6.431,4.390,6.752,4.686,5.228,5.866,8.244,1.487,0.000,11.278,0.000,0.000,0.000,0.000,0.000,0.000,0.000,5.423,0.000,1.825,1.797,1.755,1.839,1.854,2.011,1.849,1.801,1.734,1.884,1.740,2.116,1.850,1.770,1.717,1.775,1.736,2.028,1.888,1.841,1.956,1.970,1.934,1.983,2.546,1.633,2.435,2.718,2.731,2.139,4.737,1.620,4.640,4.621,4.639,3.878,0.000,0.000,0.000,0.000,0.000,0.000,1.660,3.841,0.000,1.333,0.000,0.000
Time_Inflex=11.550,11.550,11.550,13.020,13.510,15.714,11.305,12.530,11.305,13.020,13.265,16.322,11.305,12.530,11.305,12.530,14.244,16.322,11.550,12.530,12.530,12.530,14.244,18.279,16.322,16.322,14.979,15.714,17.791,16.811,17.791,18.279,18.279,18.279,17.546,11.305,4.201,0.282,15.224,0.282,0.282,0.282,0.282,0.282,0.282,0.282,6.161,0.282,11.550,11.305,11.305,11.305,10.080,10.080,11.550,11.305,11.305,11.305,9.836,10.570,11.305,11.305,10.570,9.836,9.591,10.570,11.550,10.570,11.550,11.550,10.570,10.325,14.489,10.570,14.244,15.469,14.244,11.305,18.279,9.836,18.279,17.791,17.546,15.469,0.282,0.282,0.282,0.282,0.282,0.282,3.222,6.161,0.282,10.570,0.282,0.282
OD_Inflex=0.633,0.543,0.560,0.675,0.593,0.507,0.638,0.667,0.547,0.662,0.509,0.508,0.590,0.652,0.539,0.633,0.647,0.450,0.576,0.648,0.633,0.566,0.557,0.513,0.756,0.550,0.705,0.518,0.495,0.140,0.352,0.181,0.298,0.240,0.179,0.087,0.069,0.071,0.065,0.068,0.066,0.067,0.069,0.071,0.070,0.068,0.064,0.066,0.671,0.594,0.604,0.556,0.380,0.313,0.610,0.622,0.603,0.579,0.372,0.373,0.557,0.656,0.504,0.407,0.388,0.380,0.564,0.447,0.571,0.535,0.404,0.343,0.646,0.631,0.596,0.615,0.499,0.391,0.299,0.522,0.352,0.313,0.323,0.351,0.067,0.064,0.065,0.065,0.065,0.068,0.060,0.064,0.066,0.064,0.067,0.068
Time_Saturation=14.734,13.265,17.056,14.000,14.979,18.279,14.979,17.056,13.265,14.000,15.469,18.524,14.979,15.224,15.714,17.546,15.469,0.000,13.265,17.056,15.714,15.469,16.322,0.000,17.056,18.524,16.322,18.524,0.000,12.040,0.000,0.000,0.000,0.000,11.795,11.795,11.305,0.282,15.714,0.282,0.282,0.282,0.282,0.282,0.282,0.282,17.056,0.282,15.714,15.714,15.714,15.714,14.734,16.322,13.265,12.775,13.020,15.714,14.734,16.322,13.265,17.056,13.020,13.755,16.322,16.322,15.714,13.265,15.714,16.322,14.979,14.979,16.322,14.979,16.322,18.524,0.000,16.567,0.000,14.000,0.000,0.000,0.000,15.714,0.282,0.282,0.282,0.282,0.282,0.282,15.224,15.714,0.282,15.714,0.282,0.282
OD_Saturation=0.846,0.777,0.819,0.782,0.773,0.727,0.876,0.781,0.827,0.786,0.785,0.716,0.886,0.795,0.846,0.821,0.806,0.000,0.836,0.801,0.826,0.822,0.770,0.000,0.854,0.791,0.813,0.808,0.000,0.093,0.000,0.000,0.000,0.000,0.125,0.093,0.069,0.071,0.070,0.068,0.066,0.067,0.069,0.071,0.070,0.068,0.069,0.066,0.865,0.854,0.847,0.843,0.706,0.629,0.838,0.827,0.822,0.835,0.730,0.636,0.844,0.894,0.844,0.834,0.768,0.648,0.879,0.829,0.857,0.820,0.729,0.682,0.853,0.873,0.814,0.812,0.000,0.685,0.000,0.875,0.000,0.000,0.000,0.361,0.067,0.064,0.065,0.065,0.065,0.068,0.065,0.068,0.066,0.068,0.067,0.068
Ref_Well_Name=A01,A01,A01,A01,A01,A01,A01,A01,A01,A01,A01,A01,A01,A01,A01,A01,A01,A01,A01,A01,A01,A01,A01,A01,A01,A01,A01,A01,A01,A01,A01,A01,A01,A01,A01,A01,A01,A01,A01,A01,A01,A01,A01,A01,A01,A01,A01,A01,A01,A01,A01,A01,A01,A01,A01,A01,A01,A01,A01,A01,A01,A01,A01,A01,A01,A01,A01,A01,A01,A01,A01,A01,A01,A01,A01,A01,A01,A01,A01,A01,A01,A01,A01,A01,A01,A01,A01,A01,A01,A01,A01,A01,A01,A01,A01,A01
Ratio_Avg_G=1.000,0.952,0.965,0.907,0.833,0.692,1.020,0.943,0.975,0.898,0.815,0.660,0.993,0.931,0.970,0.924,0.813,0.643,0.968,0.925,0.924,0.884,0.779,0.592,0.746,0.675,0.791,0.693,0.603,0.344,0.526,0.364,0.481,0.435,0.367,0.178,0.162,Inf,0.158,Inf,Inf,Inf,Inf,Inf,Inf,Inf,0.173,Inf,1.018,1.003,1.011,0.988,0.931,0.822,0.988,1.022,1.005,1.005,0.946,0.835,0.977,1.031,1.017,1.006,0.997,0.863,0.960,0.981,0.972,0.949,0.921,0.873,0.797,1.092,0.800,0.742,0.753,0.845,0.483,1.105,0.517,0.495,0.514,0.559,Inf,Inf,Inf,Inf,Inf,Inf,0.216,0.165,Inf,0.163,Inf,Inf
Ratio_Fit_G=1.000,1.036,1.040,0.942,0.963,0.945,1.034,0.972,1.077,0.972,1.005,1.007,1.015,0.966,1.056,0.988,0.941,1.014,0.959,0.952,0.958,0.982,0.910,0.897,0.590,0.576,0.723,0.610,0.651,0.547,0.341,0.236,0.340,0.307,0.324,0.277,0.098,Inf,0.015,Inf,Inf,Inf,Inf,Inf,Inf,Inf,1.049,Inf,0.997,1.009,0.995,0.992,1.079,0.964,0.995,1.018,1.011,0.967,1.069,0.914,1.001,1.005,1.079,1.101,1.111,0.948,0.953,1.006,0.955,0.956,0.979,0.984,0.679,1.120,0.686,0.579,0.605,0.843,0.322,1.175,0.320,0.308,0.314,0.412,Inf,Inf,Inf,Inf,Inf,Inf,0.276,0.992,Inf,0.426,Inf,Inf
Ratio_G_Int=1.000,1.004,1.009,0.953,0.954,0.892,1.048,0.986,1.055,0.943,0.976,0.882,1.046,0.994,1.022,0.962,0.989,0.851,0.990,0.957,0.952,0.937,0.874,0.755,0.626,0.607,0.765,0.642,0.617,0.303,0.393,0.257,0.370,0.327,0.294,0.129,0.128,Inf,0.125,Inf,Inf,Inf,Inf,Inf,Inf,Inf,0.137,Inf,1.024,1.019,1.042,1.001,0.907,0.726,1.016,1.017,1.063,0.957,0.915,0.726,1.012,1.045,1.048,1.026,0.965,0.775,0.979,0.987,0.968,0.946,0.887,0.832,0.693,1.130,0.702,0.616,0.628,0.773,0.366,1.135,0.370,0.356,0.353,0.393,Inf,Inf,Inf,Inf,Inf,Inf,0.171,0.131,Inf,0.129,Inf,Inf
Ratio_t0_Fit=1.000,0.669,0.840,0.745,0.541,0.534,0.960,0.686,0.741,0.815,0.822,0.449,1.043,0.827,0.714,0.581,0.676,0.412,0.710,0.820,0.686,0.623,0.559,0.411,9.408,2.068,1.200,1.548,0.897,0.347,-0.784,0.413,2.450,-0.921,0.282,0.883,-0.187,Inf,0.215,Inf,Inf,Inf,Inf,Inf,Inf,Inf,0.376,Inf,0.783,1.204,1.273,1.094,0.745,0.818,0.664,0.649,1.422,3.495,0.840,1.032,0.732,1.221,0.914,0.816,0.868,0.766,0.945,0.908,0.892,1.113,0.838,0.669,1.118,0.993,1.161,7.681,3.689,1.139,-0.796,0.875,-0.244,-0.504,-0.549,-1.855,Inf,Inf,Inf,Inf,Inf,Inf,-4.676,0.391,Inf,0.665,Inf,Inf
Ratio_t0_G_Int=1.000,0.797,0.829,0.765,0.564,0.375,0.926,0.808,0.759,0.761,0.502,0.338,0.834,0.750,0.812,0.802,0.487,0.335,0.896,0.822,0.834,0.728,0.553,0.325,2.703,1.162,0.908,0.989,0.557,1.213,-2.102,-1.005,-4.286,-2.391,8.946,-1.325,Inf,Inf,Inf,Inf,Inf,Inf,Inf,Inf,Inf,Inf,Inf,Inf,0.993,0.950,0.910,0.943,1.033,1.644,0.896,1.038,0.833,1.240,1.089,1.942,0.862,0.982,0.914,0.934,1.142,1.521,0.895,0.963,0.987,0.964,1.078,1.071,1.844,0.970,1.705,3.278,3.040,1.313,-2.790,1.007,-1.182,-1.218,-0.819,-0.994,Inf,Inf,Inf,Inf,Inf,Inf,Inf,Inf,Inf,Inf,Inf,Inf
Ref_Curve_Array=1,1,1,1,1,1,1,1,1,1,1,1,1,1,1,1,1,1,1,1,1,1,1,1,1,1,1,1,1,1,1,1,1,1,1,1,1,1,1,1,1,1,1,1,1,1,1,1,1,1,1,1,1,1,1,1,1,1,1,1,1,1,1,1,1,1,1,1,1,1,1,1,1,1,1,1,1,1,1,1,1,1,1,1,1,1,1,1,1,1,1,1,1,1,1,1
Default_ref=0
Comm_Map=,,,,,
Comm_Consol=,,,,,,,,
Comm_Screen=,,,,,
Analysis_Set=A,A,A,A,A,A,A,A,A,A,A,A,A,A,A,A,A,A,A,A,A,A,A,A,A,A,A,A,A,A,A,A,A,A,A,A,A,A,A,A,A,A,A,A,A,A,A,A,A,A,A,A,A,A,A,A,A,A,A,A,A,A,A,A,A,A,A,A,A,A,A,A,A,A,A,A,A,A,A,A,A,A,A,A,A,A,A,A,A,A,A,A,A,A,A,A
Ref_Type=single_ref,single_ref,single_ref,single_ref,single_ref,single_ref,single_ref,single_ref,single_ref,single_ref,single_ref,single_ref,single_ref,single_ref,single_ref,single_ref,single_ref,single_ref,single_ref,single_ref,single_ref,single_ref,single_ref,single_ref,single_ref,single_ref,single_ref,single_ref,single_ref,single_ref,single_ref,single_ref,single_ref,single_ref,single_ref,single_ref,single_ref,single_ref,single_ref,single_ref,single_ref,single_ref,single_ref,single_ref,single_ref,single_ref,single_ref,single_ref,single_ref,single_ref,single_ref,single_ref,single_ref,single_ref,single_ref,single_ref,single_ref,single_ref,single_ref,single_ref,single_ref,single_ref,single_ref,single_ref,single_ref,single_ref,single_ref,single_ref,single_ref,single_ref,single_ref,single_ref,single_ref,single_ref,single_ref,single_ref,single_ref,single_ref,single_ref,single_ref,single_ref,single_ref,single_ref,single_ref,single_ref,single_ref,single_ref,single_ref,single_ref,single_ref,single_ref,single_ref,single_ref,single_ref,single_ref,single_ref
Wells_In_Use=0,0,0,0,0,0,0,0,0,0,0,0,0,0,0,0,0,0,0,0,0,0,0,0,0,0,0,0,0,0,0,0,0,0,0,0,0,0,0,0,0,0,0,0,0,0,0,0,0,0,0,0,0,0,0,0,0,0,0,0,0,0,0,0,0,0,0,0,0,0,0,0,0,0,0,0,0,0,0,0,0,0,0,0,0,0,0,0,0,0,0,0,0,0,0,0
[Flor:]
[Flor2:]
[Lumin:]
[Data:]
Read=DateTime	RunT[s]	Temp	Well_1	Well_2	Well_3	Well_4	Well_5	Well_6	Well_7	Well_8	Well_9	Well_10	Well_11	Well_12	Well_13	Well_14	Well_15	Well_16	Well_17	Well_18	Well_19	Well_20	Well_21	Well_22	Well_23	Well_24	Well_25	Well_26	Well_27	Well_28	Well_29	Well_30	Well_31	Well_32	Well_33	Well_34	Well_35	Well_36	Well_37	Well_38	Well_39	Well_40	Well_41	Well_42	Well_43	Well_44	Well_45	Well_46	Well_47	Well_48	Well_49	Well_50	Well_51	Well_52	Well_53	Well_54	Well_55	Well_56	Well_57	Well_58	Well_59	Well_60	Well_61	Well_62	Well_63	Well_64	Well_65	Well_66	Well_67	Well_68	Well_69	Well_70	Well_71	Well_72	Well_73	Well_74	Well_75	Well_76	Well_77	Well_78	Well_79	Well_80	Well_81	Well_82	Well_83	Well_84	Well_85	Well_86	Well_87	Well_88	Well_89	Well_90	Well_91	Well_92	Well_93	Well_94	Well_95	Well_96
1=19:23:37	1017	301	0.0851	0.0844	0.0863	0.0859	0.0854	0.0841	0.0815	0.0805	0.0819	0.0846	0.0795	0.0813	0.0849	0.0841	0.0850	0.0842	0.0854	0.0811	0.0771	0.0760	0.0832	0.0858	0.0820	0.0794	0.0874	0.0858	0.0883	0.0848	0.0816	0.0848	0.0870	0.0853	0.0831	0.0862	0.0866	0.0817	0.0848	0.0830	0.0833	0.0798	0.0829	0.0817	0.0824	0.0832	0.0857	0.0846	0.0860	0.0817	0.0851	0.0819	0.0846	0.0789	0.0843	0.0804	0.0815	0.0808	0.0808	0.0821	0.0805	0.0858	0.0834	0.0815	0.0827	0.0860	0.0831	0.0828	0.0824	0.0833	0.0818	0.0835	0.0807	0.0853	0.0712	0.0712	0.0651	0.0678	0.0660	0.0666	0.0666	0.0638	0.0655	0.0653	0.0652	0.0679	0.0688	0.0711	0.0699	0.0676	0.0644	0.0660	0.0697	0.0664	0.0659	0.0678	0.0669	0.0683
2=19:38:18	1899	301	0.0886	0.0841	0.0848	0.0815	0.0850	0.0865	0.0836	0.0865	0.0795	0.0832	0.0857	0.0855	0.0874	0.0846	0.0845	0.0839	0.0835	0.0837	0.0857	0.0823	0.0864	0.0847	0.0857	0.0867	0.0895	0.0858	0.0865	0.0876	0.0852	0.0815	0.0844	0.0851	0.0871	0.0856	0.0848	0.0902	0.0831	0.0820	0.0798	0.0853	0.0838	0.0841	0.0832	0.0864	0.0849	0.0832	0.0833	0.0871	0.0858	0.0842	0.0866	0.0850	0.0832	0.0804	0.0856	0.0832	0.0848	0.0855	0.0853	0.0858	0.0860	0.0859	0.0828	0.0840	0.0870	0.0790	0.0848	0.0848	0.0856	0.0845	0.0857	0.0869	0.0683	0.0673	0.0658	0.0681	0.0704	0.0656	0.0653	0.0687	0.0694	0.0622	0.0660	0.0691	0.0718	0.0703	0.0727	0.0646	0.0668	0.0678	0.0685	0.0658	0.0699	0.0678	0.0668	0.0695
3=19:53:00	2781	301	0.0845	0.0803	0.0825	0.0800	0.0830	0.0784	0.0796	0.0816	0.0822	0.0833	0.0780	0.0841	0.0826	0.0826	0.0813	0.0833	0.0824	0.0806	0.0822	0.0797	0.0803	0.0840	0.0831	0.0853	0.0830	0.0809	0.0777	0.0815	0.0808	0.0809	0.0845	0.0827	0.0832	0.0805	0.0826	0.0853	0.0807	0.0821	0.0805	0.0843	0.0824	0.0806	0.0799	0.0815	0.0818	0.0817	0.0846	0.0832	0.0843	0.0812	0.0814	0.0830	0.0806	0.0799	0.0825	0.0812	0.0824	0.0771	0.0826	0.0848	0.0831	0.0821	0.0831	0.0807	0.0849	0.0789	0.0824	0.0832	0.0795	0.0837	0.0818	0.0824	0.0674	0.0669	0.0639	0.0656	0.0619	0.0645	0.0639	0.0571	0.0666	0.0629	0.0648	0.0665	0.0636	0.0654	0.0657	0.0664	0.0642	0.0650	0.0651	0.0664	0.0621	0.0652	0.0634	0.0640
4=20:07:42	3662	298	0.0747	0.0787	0.0751	0.0753	0.0771	0.0746	0.0737	0.0761	0.0756	0.0766	0.0766	0.0795	0.0774	0.0756	0.0756	0.0769	0.0777	0.0759	0.0750	0.0723	0.0800	0.0761	0.0798	0.0781	0.0807	0.0785	0.0817	0.0805	0.0776	0.0761	0.0784	0.0770	0.0787	0.0772	0.0765	0.0792	0.0794	0.0764	0.0738	0.0773	0.0833	0.0746	0.0796	0.0775	0.0779	0.0772	0.0778	0.0798	0.0813	0.0797	0.0782	0.0779	0.0785	0.0786	0.0754	0.0740	0.0776	0.0782	0.0764	0.0795	0.0768	0.0792	0.0770	0.0774	0.0799	0.0715	0.0769	0.0766	0.0735	0.0778	0.0734	0.0765	0.0628	0.0625	0.0598	0.0620	0.0570	0.0588	0.0588	0.0600	0.0561	0.0594	0.0579	0.0600	0.0630	0.0602	0.0603	0.0593	0.0609	0.0584	0.0589	0.0588	0.0607	0.0614	0.0560	0.0559
5=20:22:23	4544	300	0.0839	0.0806	0.0814	0.0813	0.0827	0.0803	0.0820	0.0835	0.0821	0.0855	0.0832	0.0855	0.0907	0.0850	0.0852	0.0857	0.0837	0.0836	0.0830	0.0846	0.0834	0.0883	0.0857	0.0870	0.0865	0.0853	0.0858	0.0843	0.0867	0.0818	0.0843	0.0788	0.0887	0.0825	0.0884	0.0886	0.0867	0.0842	0.0808	0.0852	0.0870	0.0836	0.0798	0.0860	0.0876	0.0886	0.0833	0.0841	0.0857	0.0837	0.0859	0.0864	0.0789	0.0852	0.0857	0.0844	0.0855	0.0807	0.0874	0.0847	0.0841	0.0826	0.0827	0.0839	0.0862	0.0830	0.0853	0.0844	0.0833	0.0861	0.0860	0.0872	0.0704	0.0719	0.0665	0.0625	0.0692	0.0620	0.0669	0.0653	0.0693	0.0665	0.0632	0.0668	0.0658	0.0678	0.0649	0.0667	0.0699	0.0648	0.0644	0.0612	0.0650	0.0648	0.0663	0.0645
6=20:37:05	5426	300	0.0893	0.0810	0.0811	0.0833	0.0775	0.0798	0.0819	0.0829	0.0825	0.0826	0.0811	0.0833	0.0877	0.0824	0.0818	0.0812	0.0820	0.0753	0.0790	0.0840	0.0827	0.0857	0.0841	0.0820	0.0849	0.0829	0.0849	0.0833	0.0810	0.0809	0.0827	0.0846	0.0851	0.0849	0.0844	0.0873	0.0837	0.0829	0.0812	0.0840	0.0798	0.0806	0.0812	0.0774	0.0848	0.0819	0.0847	0.0834	0.0861	0.0849	0.0838	0.0829	0.0817	0.0825	0.0862	0.0832	0.0823	0.0816	0.0805	0.0859	0.0844	0.0817	0.0838	0.0777	0.0825	0.0794	0.0855	0.0835	0.0859	0.0840	0.0790	0.0844	0.0679	0.0667	0.0647	0.0647	0.0646	0.0669	0.0651	0.0628	0.0651	0.0663	0.0638	0.0678	0.0634	0.0654	0.0675	0.0651	0.0615	0.0666	0.0627	0.0671	0.0639	0.0646	0.0619	0.0666
7=20:51:47	6307	298	0.0841	0.0837	0.0806	0.0834	0.0808	0.0776	0.0796	0.0790	0.0816	0.0808	0.0815	0.0832	0.0824	0.0800	0.0796	0.0792	0.0823	0.0787	0.0843	0.0833	0.0798	0.0855	0.0825	0.0863	0.0852	0.0831	0.0825	0.0798	0.0832	0.0812	0.0813	0.0841	0.0831	0.0819	0.0843	0.0863	0.0800	0.0810	0.0797	0.0810	0.0803	0.0750	0.0806	0.0828	0.0857	0.0838	0.0805	0.0828	0.0839	0.0796	0.0803	0.0809	0.0800	0.0819	0.0848	0.0764	0.0825	0.0838	0.0823	0.0840	0.0813	0.0829	0.0826	0.0798	0.0836	0.0797	0.0803	0.0831	0.0789	0.0830	0.0807	0.0821	0.0677	0.0637	0.0573	0.0599	0.0609	0.0576	0.0651	0.0566	0.0623	0.0603	0.0598	0.0630	0.0665	0.0615	0.0643	0.0619	0.0626	0.0635	0.0608	0.0642	0.0606	0.0638	0.0641	0.0642
8=21:06:29	7189	300	0.0905	0.0881	0.0873	0.0879	0.0836	0.0861	0.0885	0.0882	0.0868	0.0886	0.0887	0.0906	0.0895	0.0873	0.0838	0.0874	0.0850	0.0851	0.0885	0.0892	0.0908	0.0909	0.0887	0.0879	0.0894	0.0878	0.0922	0.0868	0.0891	0.0831	0.0880	0.0909	0.0890	0.0884	0.0902	0.0933	0.0882	0.0860	0.0869	0.0858	0.0873	0.0833	0.0877	0.0876	0.0907	0.0899	0.0875	0.0914	0.0897	0.0866	0.0860	0.0858	0.0819	0.0826	0.0914	0.0874	0.0903	0.0912	0.0884	0.0927	0.0900	0.0895	0.0897	0.0899	0.0907	0.0840	0.0889	0.0880	0.0868	0.0902	0.0889	0.0913	0.0733	0.0725	0.0708	0.0709	0.0695	0.0681	0.0668	0.0692	0.0676	0.0699	0.0681	0.0708	0.0685	0.0679	0.0715	0.0678	0.0672	0.0680	0.0627	0.0662	0.0659	0.0684	0.0701	0.0705
9=21:21:10	8071	300	0.0861	0.0821	0.0880	0.0792	0.0807	0.0808	0.0832	0.0847	0.0799	0.0864	0.0827	0.0858	0.0857	0.0814	0.0877	0.0801	0.0805	0.0828	0.0841	0.0849	0.0835	0.0863	0.0865	0.0869	0.0907	0.0842	0.0822	0.0844	0.0823	0.0835	0.0846	0.0863	0.0853	0.0851	0.0840	0.0849	0.0879	0.0841	0.0837	0.0822	0.0835	0.0810	0.0885	0.0858	0.0838	0.0864	0.0874	0.0880	0.0881	0.0852	0.0826	0.0841	0.0786	0.0823	0.0843	0.0796	0.0863	0.0860	0.0816	0.0851	0.0882	0.0853	0.0816	0.0832	0.0831	0.0781	0.0771	0.0854	0.0878	0.0873	0.0864	0.0901	0.0686	0.0680	0.0657	0.0647	0.0686	0.0648	0.0598	0.0667	0.0670	0.0672	0.0656	0.0666	0.0674	0.0649	0.0680	0.0644	0.0658	0.0612	0.0654	0.0642	0.0641	0.0650	0.0649	0.0644
10=21:35:52	8953	303	0.0877	0.0834	0.0849	0.0864	0.0838	0.0845	0.0869	0.0866	0.0870	0.0867	0.0845	0.0880	0.0885	0.0832	0.0867	0.0832	0.0810	0.0821	0.0837	0.0833	0.0876	0.0862	0.0873	0.0899	0.0890	0.0851	0.0859	0.0853	0.0820	0.0810	0.0853	0.0879	0.0878	0.0863	0.0879	0.0924	0.0881	0.0868	0.0870	0.0844	0.0839	0.0822	0.0880	0.0834	0.0883	0.0855	0.0863	0.0852	0.0898	0.0856	0.0822	0.0850	0.0832	0.0795	0.0876	0.0852	0.0880	0.0862	0.0870	0.0894	0.0866	0.0828	0.0839	0.0852	0.0858	0.0800	0.0859	0.0880	0.0897	0.0904	0.0879	0.0910	0.0682	0.0684	0.0646	0.0674	0.0668	0.0663	0.0672	0.0678	0.0673	0.0659	0.0634	0.0663	0.0666	0.0686	0.0626	0.0653	0.0643	0.0654	0.0647	0.0643	0.0661	0.0652	0.0638	0.0670
11=21:50:34	9834	298	0.0863	0.0837	0.0829	0.0844	0.0837	0.0792	0.0817	0.0858	0.0858	0.0864	0.0858	0.0874	0.0855	0.0820	0.0844	0.0804	0.0824	0.0778	0.0856	0.0857	0.0867	0.0894	0.0872	0.0862	0.0908	0.0842	0.0849	0.0837	0.0808	0.0756	0.0865	0.0858	0.0874	0.0868	0.0894	0.0888	0.0894	0.0844	0.0790	0.0837	0.0848	0.0795	0.0852	0.0836	0.0853	0.0880	0.0862	0.0861	0.0876	0.0845	0.0844	0.0839	0.0814	0.0770	0.0854	0.0824	0.0844	0.0852	0.0876	0.0863	0.0870	0.0862	0.0846	0.0855	0.0850	0.0758	0.0837	0.0834	0.0826	0.0891	0.0842	0.0835	0.0693	0.0659	0.0656	0.0625	0.0626	0.0657	0.0630	0.0654	0.0636	0.0649	0.0618	0.0673	0.0688	0.0664	0.0670	0.0645	0.0649	0.0650	0.0613	0.0622	0.0634	0.0661	0.0645	0.0666
12=22:05:16	10716	298	0.0830	0.0800	0.0781	0.0776	0.0760	0.0749	0.0816	0.0794	0.0826	0.0825	0.0789	0.0812	0.0793	0.0759	0.0820	0.0739	0.0774	0.0747	0.0826	0.0798	0.0817	0.0862	0.0832	0.0826	0.0825	0.0797	0.0833	0.0751	0.0776	0.0720	0.0822	0.0799	0.0847	0.0803	0.0795	0.0833	0.0811	0.0801	0.0766	0.0783	0.0725	0.0699	0.0788	0.0804	0.0843	0.0820	0.0841	0.0853	0.0838	0.0809	0.0782	0.0795	0.0745	0.0762	0.0807	0.0788	0.0845	0.0840	0.0793	0.0836	0.0844	0.0787	0.0801	0.0764	0.0802	0.0730	0.0831	0.0829	0.0800	0.0782	0.0785	0.0866	0.0614	0.0600	0.0597	0.0601	0.0548	0.0565	0.0559	0.0580	0.0605	0.0579	0.0553	0.0600	0.0631	0.0586	0.0584	0.0598	0.0581	0.0589	0.0525	0.0557	0.0572	0.0586	0.0585	0.0603
13=22:19:58	11598	300	0.0856	0.0829	0.0781	0.0780	0.0820	0.0754	0.0863	0.0843	0.0842	0.0849	0.0847	0.0882	0.0867	0.0832	0.0827	0.0807	0.0785	0.0759	0.0823	0.0831	0.0868	0.0899	0.0889	0.0895	0.0887	0.0843	0.0857	0.0806	0.0812	0.0786	0.0862	0.0839	0.0881	0.0852	0.0867	0.0862	0.0853	0.0823	0.0836	0.0796	0.0775	0.0750	0.0832	0.0837	0.0886	0.0801	0.0868	0.0851	0.0896	0.0847	0.0832	0.0801	0.0769	0.0722	0.0828	0.0856	0.0841	0.0850	0.0871	0.0849	0.0856	0.0845	0.0834	0.0788	0.0836	0.0754	0.0852	0.0843	0.0864	0.0859	0.0855	0.0875	0.0668	0.0645	0.0628	0.0595	0.0605	0.0636	0.0621	0.0621	0.0623	0.0602	0.0606	0.0627	0.0633	0.0609	0.0604	0.0620	0.0616	0.0623	0.0598	0.0601	0.0600	0.0625	0.0580	0.0630
14=22:34:39	12480	300	0.0910	0.0895	0.0895	0.0872	0.0806	0.0778	0.0886	0.0878	0.0867	0.0910	0.0881	0.0897	0.0933	0.0851	0.0860	0.0834	0.0800	0.0820	0.0887	0.0843	0.0900	0.0917	0.0931	0.0946	0.0906	0.0908	0.0885	0.0860	0.0817	0.0805	0.0908	0.0932	0.0876	0.0904	0.0874	0.0915	0.0884	0.0846	0.0859	0.0844	0.0820	0.0788	0.0879	0.0904	0.0929	0.0924	0.0919	0.0944	0.0916	0.0885	0.0883	0.0846	0.0847	0.0805	0.0928	0.0888	0.0912	0.0897	0.0900	0.0912	0.0904	0.0865	0.0877	0.0854	0.0870	0.0826	0.0894	0.0929	0.0919	0.0914	0.0899	0.0921	0.0681	0.0672	0.0637	0.0647	0.0639	0.0649	0.0634	0.0626	0.0638	0.0647	0.0608	0.0673	0.0633	0.0636	0.0658	0.0634	0.0658	0.0649	0.0652	0.0632	0.0634	0.0643	0.0630	0.0631
15=22:49:21	13362	300	0.0912	0.0918	0.0909	0.0887	0.0838	0.0827	0.0908	0.0931	0.0919	0.0914	0.0924	0.0922	0.0949	0.0861	0.0911	0.0873	0.0846	0.0808	0.0924	0.0924	0.0918	0.0940	0.0900	0.0950	0.0942	0.0887	0.0888	0.0875	0.0838	0.0806	0.0919	0.0955	0.0928	0.0936	0.0937	0.0972	0.0936	0.0895	0.0882	0.0866	0.0822	0.0825	0.0923	0.0912	0.0959	0.0936	0.0946	0.0932	0.0938	0.0917	0.0895	0.0850	0.0838	0.0794	0.0926	0.0914	0.0915	0.0890	0.0929	0.0924	0.0950	0.0889	0.0890	0.0859	0.0868	0.0817	0.0931	0.0952	0.0923	0.0942	0.0921	0.0935	0.0683	0.0685	0.0620	0.0662	0.0662	0.0657	0.0655	0.0632	0.0648	0.0653	0.0598	0.0669	0.0653	0.0641	0.0660	0.0642	0.0602	0.0638	0.0631	0.0631	0.0640	0.0652	0.0632	0.0641
16=23:04:03	14244	298	0.0907	0.0855	0.0831	0.0845	0.0805	0.0758	0.0865	0.0900	0.0885	0.0879	0.0881	0.0880	0.0873	0.0857	0.0859	0.0809	0.0786	0.0755	0.0875	0.0899	0.0899	0.0927	0.0897	0.0900	0.0911	0.0838	0.0877	0.0864	0.0797	0.0759	0.0875	0.0896	0.0910	0.0904	0.0918	0.0942	0.0884	0.0841	0.0850	0.0827	0.0825	0.0728	0.0902	0.0909	0.0911	0.0909	0.0870	0.0875	0.0899	0.0876	0.0883	0.0795	0.0770	0.0748	0.0890	0.0909	0.0879	0.0919	0.0883	0.0893	0.0902	0.0798	0.0847	0.0831	0.0816	0.0774	0.0868	0.0899	0.0896	0.0909	0.0893	0.0892	0.0581	0.0591	0.0595	0.0586	0.0575	0.0611	0.0606	0.0621	0.0609	0.0589	0.0566	0.0614	0.0614	0.0591	0.0594	0.0606	0.0592	0.0583	0.0584	0.0576	0.0639	0.0570	0.0598	0.0600
17=23:18:45	15125	298	0.1023	0.0969	0.0980	0.0959	0.0898	0.0857	0.1012	0.1001	0.0985	0.1014	0.0997	0.0998	0.1001	0.0938	0.0979	0.0909	0.0884	0.0861	0.1013	0.1005	0.1033	0.1025	0.1005	0.0984	0.1033	0.0997	0.0981	0.0948	0.0903	0.0861	0.1038	0.1036	0.1010	0.1002	0.1020	0.1056	0.1003	0.0969	0.0940	0.0939	0.0883	0.0841	0.1004	0.1001	0.1028	0.1018	0.0986	0.0993	0.1033	0.0955	0.0947	0.0908	0.0867	0.0849	0.1007	0.1028	0.0979	0.0969	0.0978	0.1022	0.0997	0.0915	0.0958	0.0915	0.0917	0.0837	0.0972	0.1029	0.0977	0.1003	0.1001	0.1011	0.0691	0.0727	0.0702	0.0719	0.0701	0.0706	0.0647	0.0681	0.0660	0.0695	0.0697	0.0692	0.0700	0.0698	0.0728	0.0674	0.0696	0.0714	0.0706	0.0692	0.0679	0.0716	0.0700	0.0670
18=23:33:27	16007	303	0.1032	0.0966	0.0961	0.0937	0.0912	0.0851	0.1025	0.1004	0.0994	0.1031	0.0974	0.0989	0.1008	0.0951	0.0902	0.0874	0.0860	0.0822	0.0988	0.1007	0.0995	0.1031	0.1052	0.1017	0.1003	0.0971	0.0967	0.0919	0.0866	0.0828	0.1002	0.0999	0.1041	0.1049	0.1040	0.1037	0.1040	0.0976	0.0932	0.0907	0.0914	0.0803	0.1024	0.1021	0.0990	0.0993	0.0992	0.0979	0.1022	0.0963	0.0967	0.0932	0.0884	0.0853	0.0999	0.1007	0.1004	0.0975	0.1010	0.1004	0.1012	0.0915	0.0961	0.0907	0.0912	0.0830	0.0980	0.1066	0.1004	0.0971	0.0991	0.1024	0.0695	0.0688	0.0644	0.0663	0.0692	0.0664	0.0677	0.0668	0.0676	0.0680	0.0672	0.0663	0.0683	0.0682	0.0675	0.0700	0.0659	0.0682	0.0661	0.0651	0.0691	0.0675	0.0663	0.0684
19=23:48:08	16889	298	0.1051	0.1001	0.0986	0.0959	0.0914	0.0876	0.1054	0.1036	0.1075	0.1051	0.0995	0.1056	0.1092	0.0963	0.1021	0.0920	0.0861	0.0855	0.1051	0.1052	0.1042	0.1060	0.1087	0.1085	0.1080	0.1008	0.1038	0.0979	0.0922	0.0854	0.1068	0.1082	0.1080	0.1049	0.1112	0.1098	0.1083	0.1005	0.0973	0.0938	0.0966	0.0849	0.1072	0.1073	0.1108	0.1074	0.1090	0.1064	0.1045	0.1038	0.0992	0.0949	0.0898	0.0850	0.1038	0.1084	0.1069	0.1050	0.1054	0.1077	0.1030	0.0954	0.0966	0.0961	0.0940	0.0825	0.1010	0.1112	0.1044	0.1008	0.1049	0.1042	0.0746	0.0737	0.0721	0.0712	0.0712	0.0681	0.0686	0.0705	0.0677	0.0694	0.0696	0.0690	0.0725	0.0670	0.0722	0.0678	0.0694	0.0720	0.0698	0.0716	0.0711	0.0680	0.0700	0.0698
20=00:02:50	17771	300	0.0997	0.0969	0.0960	0.0925	0.0868	0.0775	0.1031	0.1044	0.1050	0.1031	0.0974	0.1024	0.1073	0.0956	0.0992	0.0895	0.0852	0.0824	0.1022	0.1026	0.1073	0.1052	0.1070	0.1043	0.1062	0.0973	0.1021	0.0913	0.0848	0.0810	0.1034	0.1066	0.1071	0.1031	0.1102	0.1059	0.1049	0.0960	0.0964	0.0925	0.0853	0.0807	0.1028	0.1054	0.1052	0.1021	0.1033	0.0994	0.1050	0.0964	0.0978	0.0921	0.0854	0.0803	0.1018	0.1072	0.1014	0.1016	0.1014	0.1063	0.0991	0.0922	0.0942	0.0882	0.0854	0.0756	0.0961	0.1112	0.1015	0.0990	0.0987	0.1040	0.0692	0.0687	0.0610	0.0659	0.0628	0.0634	0.0613	0.0653	0.0648	0.0637	0.0612	0.0633	0.0642	0.0666	0.0646	0.0633	0.0632	0.0695	0.0621	0.0632	0.0632	0.0629	0.0624	0.0619
21=00:17:32	18653	301	0.1095	0.0994	0.0974	0.0965	0.0890	0.0803	0.1101	0.1066	0.1063	0.1108	0.1042	0.1047	0.1092	0.0992	0.1040	0.0952	0.0876	0.0800	0.1038	0.1051	0.1081	0.1126	0.1097	0.1101	0.1097	0.1010	0.1027	0.0975	0.0895	0.0826	0.1064	0.1113	0.1093	0.1108	0.1129	0.1086	0.1095	0.1006	0.1009	0.0945	0.0942	0.0830	0.1077	0.1090	0.1072	0.1064	0.1054	0.1054	0.1079	0.0973	0.1005	0.0964	0.0856	0.0818	0.1029	0.1079	0.1067	0.1068	0.1080	0.1076	0.1018	0.0945	0.0986	0.0925	0.0861	0.0815	0.1003	0.1176	0.1012	0.1036	0.1019	0.1035	0.0698	0.0687	0.0647	0.0659	0.0698	0.0654	0.0621	0.0669	0.0670	0.0663	0.0635	0.0666	0.0682	0.0621	0.0654	0.0615	0.0669	0.0654	0.0644	0.0644	0.0677	0.0653	0.0658	0.0678
22=00:32:14	19534	301	0.1160	0.1049	0.1058	0.0982	0.0928	0.0843	0.1128	0.1155	0.1133	0.1145	0.1095	0.1085	0.1171	0.1030	0.1054	0.0967	0.0915	0.0831	0.1097	0.1154	0.1145	0.1178	0.1121	0.1140	0.1149	0.1054	0.1092	0.0987	0.0919	0.0791	0.1089	0.1187	0.1154	0.1167	0.1159	0.1165	0.1117	0.1047	0.1045	0.0981	0.0944	0.0772	0.1114	0.1141	0.1110	0.1110	0.1141	0.1073	0.1132	0.1031	0.1031	0.1002	0.0889	0.0822	0.1074	0.1192	0.1099	0.1128	0.1110	0.1148	0.1068	0.0946	0.0984	0.0965	0.0947	0.0822	0.1004	0.1218	0.1056	0.1025	0.1053	0.1028	0.0676	0.0683	0.0640	0.0655	0.0661	0.0677	0.0670	0.0667	0.0675	0.0641	0.0674	0.0659	0.0697	0.0667	0.0679	0.0688	0.0666	0.0694	0.0672	0.0674	0.0667	0.0678	0.0677	0.0675
23=00:46:56	20416	300	0.1135	0.1042	0.1067	0.1018	0.0939	0.0862	0.1172	0.1147	0.1166	0.1187	0.1152	0.1116	0.1194	0.1075	0.1082	0.0995	0.0933	0.0850	0.1135	0.1173	0.1185	0.1254	0.1231	0.1187	0.1181	0.1041	0.1119	0.1010	0.0929	0.0816	0.1167	0.1196	0.1209	0.1179	0.1217	0.1194	0.1209	0.1060	0.1059	0.0976	0.0970	0.0816	0.1135	0.1174	0.1177	0.1139	0.1175	0.1165	0.1170	0.0999	0.1091	0.0971	0.0885	0.0844	0.1120	0.1253	0.1098	0.1136	0.1119	0.1119	0.1063	0.0952	0.0950	0.0982	0.0918	0.0806	0.1005	0.1266	0.1050	0.1084	0.1059	0.1105	0.0681	0.0662	0.0663	0.0664	0.0652	0.0637	0.0661	0.0678	0.0645	0.0662	0.0665	0.0653	0.0701	0.0677	0.0655	0.0633	0.0645	0.0673	0.0641	0.0636	0.0663	0.0646	0.0656	0.0658
24=01:01:38	21298	303	0.1202	0.1039	0.1061	0.1032	0.0927	0.0767	0.1196	0.1208	0.1174	0.1182	0.1140	0.1157	0.1203	0.1066	0.1046	0.0979	0.0845	0.0791	0.1155	0.1164	0.1170	0.1232	0.1206	0.1156	0.1199	0.1088	0.1121	0.1048	0.0912	0.0795	0.1155	0.1235	0.1211	0.1200	0.1252	0.1178	0.1125	0.1072	0.1005	0.0998	0.0929	0.0790	0.1171	0.1193	0.1204	0.1138	0.1145	0.1126	0.1139	0.1013	0.1051	0.1010	0.0866	0.0792	0.1108	0.1246	0.1112	0.1106	0.1091	0.1106	0.1012	0.0938	0.0982	0.0951	0.0915	0.0789	0.0970	0.1301	0.1025	0.1014	0.1019	0.1012	0.0656	0.0631	0.0620	0.0643	0.0612	0.0613	0.0617	0.0606	0.0642	0.0629	0.0636	0.0605	0.0614	0.0613	0.0646	0.0625	0.0608	0.0601	0.0608	0.0599	0.0609	0.0597	0.0638	0.0633
25=01:16:19	22180	301	0.1274	0.1186	0.1181	0.1028	0.0955	0.0835	0.1268	0.1274	0.1266	0.1228	0.1224	0.1200	0.1283	0.1114	0.1132	0.0994	0.0917	0.0835	0.1230	0.1264	0.1276	0.1331	0.1276	0.1279	0.1230	0.1112	0.1172	0.1096	0.0952	0.0811	0.1227	0.1334	0.1310	0.1265	0.1335	0.1265	0.1257	0.1120	0.1107	0.1056	0.0928	0.0828	0.1189	0.1265	0.1270	0.1238	0.1242	0.1173	0.1185	0.1052	0.1098	0.1021	0.0902	0.0816	0.1141	0.1362	0.1160	0.1134	0.1165	0.1200	0.1047	0.0942	0.0973	0.0955	0.0912	0.0794	0.1020	0.1427	0.1074	0.1074	0.1069	0.1123	0.0664	0.0658	0.0644	0.0626	0.0619	0.0632	0.0657	0.0627	0.0633	0.0635	0.0633	0.0636	0.0653	0.0663	0.0658	0.0637	0.0644	0.0605	0.0633	0.0640	0.0637	0.0624	0.0659	0.0643
26=01:31:01	23062	300	0.1413	0.1275	0.1295	0.1152	0.1068	0.0914	0.1406	0.1394	0.1409	0.1400	0.1343	0.1340	0.1444	0.1241	0.1253	0.1138	0.1038	0.0911	0.1382	0.1401	0.1381	0.1453	0.1404	0.1369	0.1398	0.1232	0.1312	0.1208	0.1035	0.0867	0.1329	0.1479	0.1454	0.1434	0.1492	0.1395	0.1375	0.1233	0.1231	0.1166	0.0999	0.0879	0.1393	0.1390	0.1385	0.1374	0.1342	0.1289	0.1309	0.1162	0.1182	0.1107	0.1006	0.0885	0.1266	0.1556	0.1281	0.1263	0.1262	0.1335	0.1172	0.1038	0.1097	0.1049	0.1004	0.0862	0.1119	0.1604	0.1153	0.1157	0.1166	0.1213	0.0762	0.0711	0.0704	0.0710	0.0703	0.0670	0.0694	0.0738	0.0693	0.0703	0.0717	0.0728	0.0729	0.0727	0.0718	0.0736	0.0730	0.0723	0.0682	0.0706	0.0683	0.0715	0.0674	0.0695
27=01:45:43	23944	298	0.1433	0.1321	0.1302	0.1204	0.1042	0.0890	0.1433	0.1456	0.1513	0.1436	0.1372	0.1358	0.1468	0.1283	0.1334	0.1152	0.1027	0.0854	0.1408	0.1494	0.1465	0.1495	0.1446	0.1416	0.1473	0.1221	0.1310	0.1223	0.1025	0.0865	0.1368	0.1539	0.1510	0.1478	0.1537	0.1441	0.1454	0.1247	0.1206	0.1171	0.1070	0.0862	0.1409	0.1444	0.1444	0.1382	0.1380	0.1335	0.1255	0.1143	0.1159	0.1107	0.0941	0.0847	0.1274	0.1588	0.1287	0.1288	0.1278	0.1325	0.1150	0.1005	0.1069	0.1031	0.1001	0.0817	0.1103	0.1673	0.1143	0.1146	0.1133	0.1213	0.0694	0.0704	0.0689	0.0686	0.0665	0.0688	0.0654	0.0670	0.0697	0.0677	0.0687	0.0679	0.0716	0.0707	0.0682	0.0695	0.0699	0.0672	0.0669	0.0694	0.0697	0.0695	0.0674	0.0685
28=02:00:25	24826	298	0.1499	0.1319	0.1363	0.1239	0.1076	0.0855	0.1548	0.1505	0.1521	0.1529	0.1422	0.1415	0.1564	0.1315	0.1364	0.1220	0.1060	0.0868	0.1476	0.1563	0.1535	0.1640	0.1549	0.1468	0.1535	0.1303	0.1425	0.1242	0.1026	0.0869	0.1469	0.1574	0.1561	0.1556	0.1641	0.1435	0.1454	0.1270	0.1266	0.1208	0.1046	0.0839	0.1430	0.1497	0.1511	0.1436	0.1450	0.1426	0.1294	0.1153	0.1220	0.1113	0.0939	0.0856	0.1298	0.1759	0.1259	0.1285	0.1255	0.1355	0.1143	0.1012	0.1084	0.1038	0.0973	0.0779	0.1100	0.1777	0.1139	0.1140	0.1167	0.1241	0.0654	0.0629	0.0665	0.0638	0.0676	0.0662	0.0666	0.0661	0.0643	0.0654	0.0675	0.0672	0.0680	0.0662	0.0689	0.0668	0.0666	0.0674	0.0659	0.0664	0.0669	0.0639	0.0659	0.0706
29=02:15:07	25707	298	0.1607	0.1379	0.1434	0.1271	0.1098	0.0867	0.1600	0.1587	0.1653	0.1643	0.1553	0.1469	0.1698	0.1358	0.1472	0.1249	0.1069	0.0876	0.1564	0.1660	0.1658	0.1727	0.1640	0.1532	0.1579	0.1368	0.1423	0.1281	0.1077	0.0862	0.1530	0.1729	0.1666	0.1668	0.1723	0.1550	0.1540	0.1353	0.1321	0.1252	0.1037	0.0848	0.1518	0.1545	0.1600	0.1505	0.1548	0.1429	0.1338	0.1134	0.1195	0.1085	0.0912	0.0866	0.1343	0.1845	0.1300	0.1339	0.1336	0.1456	0.1149	0.0980	0.1052	0.0968	0.0981	0.0781	0.1085	0.1921	0.1147	0.1120	0.1157	0.1227	0.0691	0.0681	0.0668	0.0631	0.0630	0.0651	0.0628	0.0644	0.0653	0.0625	0.0648	0.0674	0.0686	0.0676	0.0665	0.0672	0.0633	0.0657	0.0640	0.0632	0.0642	0.0665	0.0636	0.0662
30=02:29:49	26589	298	0.1679	0.1492	0.1522	0.1353	0.1139	0.0902	0.1737	0.1713	0.1769	0.1690	0.1634	0.1553	0.1744	0.1410	0.1497	0.1294	0.1076	0.0867	0.1662	0.1720	0.1768	0.1824	0.1729	0.1659	0.1695	0.1437	0.1556	0.1374	0.1103	0.0850	0.1640	0.1867	0.1782	0.1721	0.1872	0.1609	0.1663	0.1448	0.1386	0.1322	0.1093	0.0840	0.1597	0.1681	0.1677	0.1604	0.1599	0.1531	0.1378	0.1196	0.1274	0.1155	0.0948	0.0851	0.1386	0.1986	0.1379	0.1369	0.1384	0.1506	0.1195	0.1022	0.1086	0.1066	0.1006	0.0841	0.1115	0.2057	0.1141	0.1170	0.1220	0.1268	0.0687	0.0672	0.0654	0.0669	0.0643	0.0637	0.0659	0.0622	0.0639	0.0638	0.0684	0.0655	0.0676	0.0664	0.0651	0.0652	0.0600	0.0660	0.0650	0.0617	0.0630	0.0640	0.0667	0.0647
31=02:44:30	27471	300	0.1825	0.1601	0.1636	0.1412	0.1207	0.0923	0.1873	0.1812	0.1930	0.1833	0.1733	0.1631	0.1867	0.1521	0.1646	0.1342	0.1108	0.0897	0.1757	0.1887	0.1883	0.1954	0.1866	0.1709	0.1836	0.1501	0.1610	0.1462	0.1147	0.0886	0.1737	0.1971	0.1915	0.1920	0.2003	0.1702	0.1755	0.1485	0.1461	0.1357	0.1104	0.0876	0.1717	0.1782	0.1803	0.1716	0.1686	0.1660	0.1439	0.1216	0.1299	0.1208	0.0978	0.0870	0.1439	0.2173	0.1407	0.1403	0.1410	0.1626	0.1182	0.1021	0.1111	0.1067	0.0965	0.0818	0.1120	0.2250	0.1199	0.1199	0.1207	0.1328	0.0680	0.0684	0.0623	0.0639	0.0616	0.0650	0.0658	0.0637	0.0669	0.0641	0.0676	0.0610	0.0675	0.0677	0.0649	0.0671	0.0656	0.0610	0.0666	0.0639	0.0641	0.0643	0.0627	0.0622
32=02:59:12	28353	300	0.1942	0.1707	0.1718	0.1469	0.1204	0.0920	0.1979	0.1989	0.2040	0.1964	0.1853	0.1754	0.2028	0.1619	0.1789	0.1395	0.1130	0.0873	0.1866	0.2033	0.2010	0.2098	0.1976	0.1833	0.1936	0.1604	0.1757	0.1565	0.1145	0.0867	0.1869	0.2125	0.2067	0.2052	0.2153	0.1834	0.1847	0.1615	0.1566	0.1400	0.1139	0.0874	0.1789	0.1868	0.1876	0.1815	0.1797	0.1714	0.1429	0.1258	0.1375	0.1238	0.1009	0.0848	0.1476	0.2329	0.1443	0.1448	0.1498	0.1647	0.1198	0.1025	0.1054	0.1038	0.0961	0.0803	0.1105	0.2472	0.1182	0.1187	0.1217	0.1348	0.0678	0.0664	0.0653	0.0594	0.0642	0.0648	0.0642	0.0667	0.0624	0.0634	0.0646	0.0654	0.0683	0.0651	0.0644	0.0650	0.0629	0.0636	0.0643	0.0605	0.0670	0.0617	0.0629	0.0648
33=03:13:54	29235	298	0.2158	0.1790	0.1866	0.1564	0.1307	0.0933	0.2172	0.2153	0.2234	0.2139	0.1963	0.1894	0.2207	0.1717	0.1944	0.1541	0.1248	0.0881	0.2058	0.2270	0.2161	0.2316	0.2139	0.1922	0.2109	0.1716	0.1905	0.1697	0.1170	0.0876	0.2027	0.2342	0.2266	0.2257	0.2382	0.1980	0.1997	0.1717	0.1658	0.1537	0.1188	0.0873	0.1916	0.2039	0.2033	0.1930	0.1908	0.1742	0.1556	0.1300	0.1465	0.1262	0.1026	0.0859	0.1565	0.2645	0.1548	0.1445	0.1515	0.1801	0.1224	0.1031	0.1146	0.1114	0.1024	0.0821	0.1156	0.2710	0.1244	0.1249	0.1267	0.1354	0.0678	0.0681	0.0662	0.0664	0.0642	0.0656	0.0669	0.0626	0.0665	0.0620	0.0648	0.0678	0.0690	0.0672	0.0657	0.0646	0.0637	0.0642	0.0667	0.0617	0.0641	0.0662	0.0633	0.0666
34=03:28:36	30116	298	0.2305	0.1928	0.2027	0.1693	0.1355	0.0933	0.2341	0.2320	0.2401	0.2307	0.2168	0.2001	0.2382	0.1851	0.2043	0.1607	0.1261	0.0859	0.2176	0.2402	0.2383	0.2503	0.2325	0.2050	0.2276	0.1815	0.1999	0.1762	0.1270	0.0875	0.2179	0.2488	0.2422	0.2426	0.2538	0.2084	0.2072	0.1792	0.1776	0.1578	0.1131	0.0869	0.2032	0.2214	0.2219	0.2093	0.2057	0.1905	0.1592	0.1343	0.1502	0.1306	0.1037	0.0845	0.1609	0.2884	0.1619	0.1550	0.1613	0.1916	0.1253	0.1049	0.1143	0.1093	0.0983	0.0788	0.1191	0.3007	0.1249	0.1240	0.1242	0.1375	0.0670	0.0603	0.0611	0.0633	0.0641	0.0611	0.0622	0.0609	0.0652	0.0586	0.0605	0.0616	0.0635	0.0649	0.0654	0.0634	0.0616	0.0651	0.0600	0.0625	0.0628	0.0622	0.0606	0.0654
35=03:43:18	30998	300	0.2487	0.2082	0.2151	0.1786	0.1358	0.0939	0.2535	0.2495	0.2605	0.2468	0.2320	0.2074	0.2577	0.1952	0.2191	0.1694	0.1292	0.0879	0.2366	0.2632	0.2574	0.2672	0.2465	0.2110	0.2494	0.1936	0.2199	0.1853	0.1299	0.0852	0.2292	0.2729	0.2605	0.2568	0.2746	0.2244	0.2262	0.1924	0.1898	0.1698	0.1281	0.0838	0.2182	0.2369	0.2343	0.2187	0.2192	0.1976	0.1659	0.1352	0.1502	0.1310	0.0998	0.0852	0.1660	0.3122	0.1697	0.1592	0.1629	0.1979	0.1260	0.1035	0.1159	0.1101	0.0993	0.0781	0.1162	0.3281	0.1258	0.1247	0.1265	0.1410	0.0651	0.0626	0.0621	0.0618	0.0617	0.0593	0.0608	0.0595	0.0606	0.0592	0.0639	0.0600	0.0614	0.0613	0.0616	0.0638	0.0587	0.0616	0.0600	0.0593	0.0600	0.0606	0.0594	0.0615
36=03:58:00	31880	300	0.2725	0.2327	0.2375	0.1962	0.1578	0.1039	0.2820	0.2757	0.2858	0.2751	0.2564	0.2289	0.2877	0.2171	0.2453	0.1892	0.1481	0.0969	0.2579	0.2870	0.2828	0.2998	0.2753	0.2449	0.2731	0.2170	0.2443	0.2071	0.1440	0.0946	0.2531	0.2991	0.2923	0.2845	0.3075	0.2457	0.2517	0.2134	0.2087	0.1903	0.1359	0.0946	0.2420	0.2638	0.2611	0.2484	0.2448	0.2282	0.1792	0.1447	0.1682	0.1430	0.1084	0.0899	0.1768	0.3543	0.1830	0.1715	0.1765	0.2190	0.1394	0.1115	0.1229	0.1127	0.1093	0.0858	0.1238	0.3697	0.1321	0.1383	0.1372	0.1534	0.0721	0.0703	0.0676	0.0669	0.0691	0.0685	0.0706	0.0661	0.0670	0.0696	0.0673	0.0689	0.0705	0.0690	0.0688	0.0689	0.0677	0.0667	0.0709	0.0662	0.0694	0.0678	0.0692	0.0708
37=04:12:42	32762	301	0.2910	0.2486	0.2540	0.2104	0.1645	0.1048	0.2995	0.2966	0.3103	0.2958	0.2771	0.2411	0.3144	0.2326	0.2658	0.2013	0.1519	0.0958	0.2799	0.3142	0.3074	0.3204	0.2950	0.2576	0.2901	0.2290	0.2632	0.2206	0.1505	0.0897	0.2735	0.3231	0.3134	0.3092	0.3264	0.2557	0.2640	0.2289	0.2170	0.1971	0.1430	0.0896	0.2558	0.2764	0.2789	0.2638	0.2560	0.2427	0.1763	0.1487	0.1690	0.1440	0.1109	0.0890	0.1828	0.3820	0.1843	0.1765	0.1816	0.2265	0.1324	0.1126	0.1233	0.1128	0.1029	0.0803	0.1254	0.3977	0.1355	0.1321	0.1364	0.1586	0.0686	0.0654	0.0624	0.0621	0.0639	0.0622	0.0633	0.0660	0.0652	0.0659	0.0645	0.0651	0.0649	0.0622	0.0634	0.0645	0.0620	0.0657	0.0663	0.0612	0.0598	0.0663	0.0616	0.0653
38=04:27:23	33644	300	0.3206	0.2683	0.2753	0.2275	0.1741	0.1054	0.3256	0.3212	0.3349	0.3197	0.2970	0.2588	0.3402	0.2536	0.2857	0.2119	0.1621	0.0941	0.3044	0.3379	0.3342	0.3472	0.3174	0.2678	0.3199	0.2463	0.2808	0.2394	0.1576	0.0965	0.2923	0.3527	0.3387	0.3360	0.3551	0.2773	0.2889	0.2428	0.2352	0.2129	0.1462	0.0908	0.2741	0.2984	0.2943	0.2838	0.2754	0.2510	0.1870	0.1469	0.1796	0.1490	0.1108	0.0878	0.1885	0.4199	0.1944	0.1832	0.1868	0.2400	0.1391	0.1103	0.1233	0.1161	0.1038	0.0846	0.1255	0.4340	0.1380	0.1361	0.1374	0.1550	0.0644	0.0648	0.0631	0.0617	0.0620	0.0611	0.0618	0.0641	0.0629	0.0574	0.0648	0.0673	0.0651	0.0640	0.0662	0.0648	0.0638	0.0627	0.0605	0.0616	0.0615	0.0640	0.0616	0.0617
39=04:42:05	34526	300	0.3427	0.2935	0.3005	0.2483	0.1849	0.1112	0.3564	0.3512	0.3681	0.3529	0.3261	0.2744	0.3662	0.2774	0.3132	0.2340	0.1736	0.1003	0.3277	0.3704	0.3694	0.3816	0.3441	0.2965	0.3353	0.2678	0.3060	0.2535	0.1701	0.0967	0.3211	0.3876	0.3734	0.3660	0.3883	0.2923	0.3085	0.2590	0.2540	0.2253	0.1600	0.0953	0.3012	0.3224	0.3264	0.3033	0.2969	0.2784	0.1902	0.1568	0.1886	0.1569	0.1170	0.0909	0.1994	0.4593	0.2041	0.1936	0.1952	0.2561	0.1392	0.1103	0.1261	0.1159	0.1065	0.0822	0.1310	0.4741	0.1398	0.1391	0.1388	0.1615	0.0661	0.0647	0.0648	0.0622	0.0648	0.0629	0.0637	0.0610	0.0632	0.0609	0.0651	0.0647	0.0650	0.0664	0.0649	0.0647	0.0632	0.0656	0.0619	0.0615	0.0637	0.0628	0.0628	0.0657
40=04:56:47	35408	298	0.3715	0.3158	0.3282	0.2672	0.2002	0.1135	0.3850	0.3832	0.3997	0.3841	0.3468	0.2872	0.4047	0.3005	0.3406	0.2512	0.1828	0.1049	0.3566	0.4091	0.3942	0.4101	0.3724	0.3036	0.3749	0.2892	0.3322	0.2782	0.1840	0.1016	0.3471	0.4235	0.4099	0.4067	0.4232	0.3186	0.3369	0.2846	0.2787	0.2493	0.1598	0.0953	0.3223	0.3589	0.3483	0.3337	0.3232	0.2917	0.2019	0.1584	0.2000	0.1643	0.1191	0.0878	0.2128	0.5006	0.2130	0.2022	0.2089	0.2726	0.1431	0.1099	0.1270	0.1181	0.1076	0.0859	0.1335	0.5219	0.1393	0.1403	0.1455	0.1653	0.0691	0.0677	0.0645	0.0663	0.0653	0.0654	0.0648	0.0663	0.0652	0.0647	0.0643	0.0680	0.0662	0.0670	0.0681	0.0644	0.0660	0.0668	0.0651	0.0640	0.0635	0.0611	0.0634	0.0655
41=05:11:29	36289	300	0.4136	0.3435	0.3603	0.2918	0.2198	0.1233	0.4324	0.4171	0.4304	0.4165	0.3805	0.3127	0.4425	0.3295	0.3756	0.2795	0.2027	0.1138	0.3928	0.4390	0.4355	0.4456	0.4037	0.3290	0.4045	0.3186	0.3702	0.3058	0.2012	0.1048	0.3853	0.4563	0.4463	0.4391	0.4521	0.3384	0.3671	0.3150	0.3072	0.2668	0.1806	0.1003	0.3614	0.3907	0.3806	0.3672	0.3542	0.3134	0.2168	0.1681	0.2183	0.1675	0.1261	0.0945	0.2266	0.5405	0.2284	0.2128	0.2231	0.2916	0.1487	0.1157	0.1336	0.1256	0.1172	0.0881	0.1401	0.5705	0.1495	0.1434	0.1532	0.1656	0.0731	0.0697	0.0669	0.0691	0.0690	0.0631	0.0683	0.0716	0.0700	0.0678	0.0670	0.0712	0.0719	0.0688	0.0717	0.0681	0.0715	0.0705	0.0682	0.0700	0.0694	0.0674	0.0690	0.0685
42=05:26:11	37171	298	0.4365	0.3701	0.3836	0.3079	0.2297	0.1204	0.4510	0.4465	0.4568	0.4401	0.4034	0.3293	0.4686	0.3507	0.3998	0.2889	0.2075	0.1116	0.4221	0.4640	0.4581	0.4660	0.4242	0.3472	0.4331	0.3382	0.3893	0.3230	0.2061	0.1007	0.4037	0.4867	0.4678	0.4606	0.4720	0.3584	0.3929	0.3334	0.3165	0.2832	0.1801	0.0938	0.3810	0.4134	0.4114	0.3868	0.3710	0.3433	0.2101	0.1693	0.2158	0.1712	0.1179	0.0892	0.2285	0.5817	0.2361	0.2137	0.2242	0.3030	0.1452	0.1092	0.1303	0.1217	0.1085	0.0789	0.1302	0.6072	0.1476	0.1439	0.1493	0.1795	0.0638	0.0624	0.0628	0.0638	0.0588	0.0594	0.0608	0.0564	0.0627	0.0580	0.0584	0.0601	0.0613	0.0623	0.0598	0.0613	0.0606	0.0634	0.0605	0.0594	0.0608	0.0556	0.0613	0.0619
43=05:40:53	38053	300	0.4681	0.4003	0.4212	0.3315	0.2473	0.1278	0.4995	0.4825	0.4946	0.4729	0.4321	0.3474	0.5080	0.3824	0.4362	0.3218	0.2238	0.1129	0.4533	0.5042	0.4881	0.4940	0.4525	0.3734	0.4666	0.3649	0.4315	0.3589	0.2178	0.1085	0.4380	0.5248	0.5042	0.4916	0.4930	0.3803	0.4315	0.3601	0.3514	0.3059	0.1974	0.0931	0.4162	0.4471	0.4441	0.4216	0.4043	0.3705	0.2245	0.1788	0.2318	0.1788	0.1255	0.0912	0.2398	0.6308	0.2471	0.2257	0.2377	0.3238	0.1532	0.1137	0.1309	0.1268	0.1114	0.0804	0.1359	0.6542	0.1496	0.1466	0.1557	0.1824	0.0661	0.0636	0.0578	0.0643	0.0612	0.0616	0.0625	0.0618	0.0633	0.0621	0.0605	0.0607	0.0630	0.0627	0.0630	0.0616	0.0618	0.0618	0.0645	0.0629	0.0608	0.0639	0.0594	0.0588
44=05:55:35	38935	300	0.5197	0.4447	0.4573	0.3683	0.2792	0.1384	0.5499	0.5235	0.5372	0.5093	0.4610	0.3737	0.5505	0.4203	0.4758	0.3574	0.2541	0.1249	0.4978	0.5530	0.5340	0.5295	0.4775	0.3967	0.5094	0.4064	0.4699	0.3959	0.2473	0.1220	0.4793	0.5686	0.5504	0.5276	0.5203	0.4129	0.4727	0.4037	0.3942	0.3415	0.2154	0.1092	0.4547	0.4900	0.4783	0.4572	0.4398	0.3995	0.2487	0.1897	0.2520	0.1916	0.1373	0.0996	0.2675	0.6762	0.2702	0.2456	0.2562	0.3531	0.1646	0.1259	0.1446	0.1356	0.1221	0.0908	0.1533	0.7048	0.1626	0.1598	0.1619	0.1883	0.0718	0.0737	0.0717	0.0673	0.0725	0.0717	0.0718	0.0722	0.0718	0.0692	0.0684	0.0725	0.0710	0.0713	0.0722	0.0698	0.0706	0.0704	0.0699	0.0677	0.0695	0.0712	0.0700	0.0697
45=06:10:16	39817	298	0.5451	0.4682	0.4884	0.3887	0.2796	0.1380	0.5762	0.5497	0.5567	0.5208	0.4674	0.3908	0.5861	0.4379	0.5020	0.3747	0.2578	0.1203	0.5249	0.5763	0.5535	0.5403	0.4837	0.4133	0.5367	0.4231	0.4928	0.4143	0.2552	0.1122	0.5020	0.6024	0.5695	0.5500	0.5299	0.4227	0.4959	0.4224	0.4094	0.3576	0.2146	0.0977	0.4770	0.5155	0.4998	0.4689	0.4493	0.4170	0.2452	0.1853	0.2536	0.1863	0.1292	0.0881	0.2696	0.7154	0.2739	0.2413	0.2573	0.3637	0.1543	0.1156	0.1372	0.1233	0.1105	0.0766	0.1403	0.7411	0.1572	0.1510	0.1546	0.1843	0.0625	0.0593	0.0576	0.0612	0.0590	0.0594	0.0614	0.0562	0.0603	0.0568	0.0604	0.0608	0.0597	0.0582	0.0636	0.0564	0.0571	0.0605	0.0590	0.0594	0.0569	0.0610	0.0571	0.0603
46=06:24:58	40699	300	0.5890	0.5069	0.5305	0.4311	0.3164	0.1561	0.6143	0.5944	0.6037	0.5563	0.4923	0.4174	0.6379	0.4851	0.5472	0.4090	0.2879	0.1320	0.5677	0.6224	0.6025	0.5786	0.5090	0.4426	0.5898	0.4622	0.5386	0.4571	0.2834	0.1216	0.5567	0.6561	0.6198	0.5918	0.5540	0.4525	0.5354	0.4592	0.4485	0.3992	0.2402	0.1060	0.5222	0.5561	0.5435	0.5031	0.4774	0.4475	0.2647	0.2010	0.2815	0.2022	0.1394	0.0955	0.2890	0.7648	0.2995	0.2655	0.2824	0.3905	0.1654	0.1221	0.1479	0.1346	0.1170	0.0871	0.1496	0.7869	0.1648	0.1593	0.1675	0.1984	0.0692	0.0668	0.0647	0.0690	0.0665	0.0657	0.0650	0.0630	0.0680	0.0626	0.0652	0.0674	0.0679	0.0683	0.0695	0.0687	0.0651	0.0627	0.0655	0.0673	0.0665	0.0645	0.0661	0.0642
47=06:39:40	41580	301	0.6326	0.5434	0.5598	0.4606	0.3449	0.1609	0.6714	0.6386	0.6471	0.6007	0.5164	0.4351	0.6758	0.5218	0.5841	0.4508	0.3130	0.1442	0.6103	0.6685	0.6413	0.6105	0.5287	0.4625	0.6294	0.5080	0.5816	0.4906	0.3000	0.1277	0.5956	0.6983	0.6562	0.6116	0.5805	0.4668	0.5759	0.4894	0.4886	0.4275	0.2606	0.1129	0.5645	0.5922	0.5707	0.5355	0.5047	0.4649	0.2787	0.2121	0.2977	0.2134	0.1447	0.0994	0.3036	0.7890	0.3161	0.2774	0.2952	0.4194	0.1720	0.1251	0.1493	0.1391	0.1224	0.0892	0.1550	0.8232	0.1699	0.1665	0.1735	0.2129	0.0695	0.0690	0.0670	0.0670	0.0654	0.0687	0.0679	0.0694	0.0639	0.0677	0.0641	0.0687	0.0693	0.0684	0.0659	0.0665	0.0686	0.0683	0.0668	0.0643	0.0692	0.0641	0.0699	0.0683
48=06:54:22	42462	300	0.6792	0.5832	0.6119	0.5048	0.3785	0.1784	0.7090	0.6721	0.6823	0.6310	0.5329	0.4589	0.7259	0.5667	0.6230	0.4780	0.3448	0.1503	0.6550	0.7071	0.6851	0.6412	0.5567	0.4806	0.6719	0.5445	0.6205	0.5212	0.3316	0.1376	0.6479	0.7406	0.6895	0.6501	0.5988	0.4929	0.6234	0.5299	0.5265	0.4681	0.2848	0.1189	0.6110	0.6353	0.6144	0.5698	0.5269	0.4959	0.2929	0.2236	0.3204	0.2294	0.1508	0.1054	0.3294	0.8182	0.3389	0.2941	0.3191	0.4432	0.1786	0.1316	0.1628	0.1494	0.1248	0.0925	0.1646	0.8502	0.1785	0.1781	0.1848	0.2215	0.0715	0.0758	0.0666	0.0718	0.0731	0.0718	0.0707	0.0712	0.0729	0.0703	0.0735	0.0746	0.0741	0.0742	0.0695	0.0733	0.0683	0.0717	0.0730	0.0687	0.0661	0.0725	0.0758	0.0751
49=07:09:04	43344	301	0.7170	0.6198	0.6394	0.5174	0.3956	0.1768	0.7493	0.7119	0.7082	0.6504	0.5390	0.4649	0.7541	0.5886	0.6643	0.5128	0.3562	0.1557	0.6957	0.7410	0.7098	0.6617	0.5602	0.4770	0.7065	0.5703	0.6598	0.5600	0.3490	0.1393	0.6687	0.7648	0.7198	0.6647	0.6114	0.4952	0.6612	0.5657	0.5583	0.4817	0.2927	0.1118	0.6416	0.6674	0.6412	0.5867	0.5361	0.4922	0.3010	0.2197	0.3298	0.2274	0.1494	0.0928	0.3454	0.8129	0.3530	0.2994	0.3187	0.4567	0.1727	0.1228	0.1497	0.1355	0.1113	0.0813	0.1556	0.8505	0.1650	0.1681	0.1735	0.2064	0.0621	0.0572	0.0607	0.0521	0.0578	0.0561	0.0572	0.0617	0.0599	0.0612	0.0600	0.0596	0.0590	0.0629	0.0601	0.0613	0.0602	0.0582	0.0560	0.0558	0.0568	0.0582	0.0576	0.0600
50=07:23:45	44226	300	0.7495	0.6532	0.6830	0.5594	0.4294	0.1894	0.7872	0.7446	0.7425	0.6783	0.5592	0.4799	0.7971	0.6331	0.7024	0.5400	0.3790	0.1606	0.7291	0.7758	0.7378	0.6846	0.5758	0.4969	0.7501	0.6107	0.6993	0.5882	0.3770	0.1407	0.7166	0.8057	0.7547	0.6971	0.6274	0.5081	0.6971	0.5979	0.5890	0.5155	0.3112	0.1172	0.6917	0.7059	0.6791	0.6137	0.5565	0.5177	0.3099	0.2284	0.3495	0.2352	0.1547	0.0938	0.3609	0.8198	0.3754	0.3143	0.3347	0.4791	0.1770	0.1237	0.1506	0.1386	0.1150	0.0777	0.1581	0.8454	0.1721	0.1703	0.1789	0.2269	0.0620	0.0600	0.0594	0.0605	0.0597	0.0578	0.0570	0.0563	0.0596	0.0582	0.0586	0.0602	0.0596	0.0590	0.0584	0.0619	0.0562	0.0584	0.0564	0.0593	0.0577	0.0565	0.0556	0.0583
51=07:38:27	45108	298	0.7852	0.6966	0.7240	0.5973	0.4615	0.2040	0.8173	0.7818	0.7721	0.7083	0.5740	0.4929	0.8326	0.6667	0.7473	0.5862	0.4159	0.1750	0.7766	0.8129	0.7753	0.7200	0.5995	0.4985	0.7877	0.6517	0.7393	0.6329	0.4097	0.1528	0.7531	0.8361	0.7934	0.7285	0.6519	0.5264	0.7414	0.6478	0.6331	0.5664	0.3398	0.1214	0.7332	0.7483	0.7153	0.6369	0.5752	0.5269	0.3278	0.2433	0.3730	0.2516	0.1619	0.0936	0.3870	0.8247	0.4011	0.3315	0.3571	0.4995	0.1819	0.1278	0.1573	0.1446	0.1202	0.0827	0.1625	0.8516	0.1819	0.1731	0.1850	0.2273	0.0590	0.0622	0.0574	0.0629	0.0613	0.0576	0.0591	0.0632	0.0589	0.0583	0.0597	0.0631	0.0604	0.0631	0.0618	0.0634	0.0607	0.0587	0.0573	0.0593	0.0584	0.0595	0.0595	0.0622
52=07:53:09	45990	300	0.8053	0.7341	0.7666	0.6336	0.4865	0.2225	0.8231	0.8002	0.7997	0.7311	0.5925	0.5037	0.8487	0.7191	0.7863	0.6162	0.4510	0.1865	0.8091	0.8269	0.8038	0.7401	0.6170	0.5111	0.8256	0.6959	0.7776	0.6781	0.4403	0.1642	0.7985	0.8491	0.8265	0.7618	0.6642	0.5303	0.7855	0.6882	0.6731	0.6024	0.3691	0.1305	0.7724	0.7858	0.7429	0.6648	0.5926	0.5463	0.3528	0.2541	0.3996	0.2616	0.1686	0.0982	0.4156	0.8348	0.4241	0.3479	0.3775	0.5212	0.1889	0.1285	0.1646	0.1484	0.1247	0.0820	0.1647	0.8604	0.1847	0.1793	0.1914	0.2406	0.0651	0.0685	0.0613	0.0647	0.0644	0.0616	0.0629	0.0632	0.0647	0.0648	0.0632	0.0612	0.0630	0.0646	0.0646	0.0650	0.0627	0.0610	0.0627	0.0609	0.0620	0.0619	0.0621	0.0637
53=08:07:51	46871	300	0.8141	0.7693	0.7993	0.6746	0.5123	0.2329	0.8312	0.8183	0.8074	0.7596	0.6004	0.5146	0.8431	0.7395	0.8226	0.6617	0.4744	0.1993	0.8394	0.8265	0.8217	0.7591	0.6241	0.5286	0.8495	0.7231	0.8180	0.7150	0.4737	0.1714	0.8246	0.8506	0.8440	0.7854	0.6811	0.5396	0.8177	0.7251	0.7131	0.6347	0.3907	0.1295	0.8107	0.8146	0.7704	0.6934	0.6105	0.5680	0.3706	0.2655	0.4271	0.2756	0.1676	0.0963	0.4421	0.8347	0.4521	0.3667	0.3955	0.5358	0.1879	0.1278	0.1619	0.1479	0.1245	0.0810	0.1666	0.8635	0.1855	0.1792	0.1926	0.2412	0.0598	0.0579	0.0564	0.0578	0.0531	0.0580	0.0581	0.0571	0.0530	0.0577	0.0546	0.0598	0.0616	0.0595	0.0600	0.0607	0.0594	0.0563	0.0570	0.0562	0.0566	0.0576	0.0592	0.0599
54=08:22:33	47753	298	0.8082	0.7773	0.8030	0.7150	0.5537	0.2539	0.8232	0.8090	0.8117	0.7846	0.6221	0.5242	0.8492	0.7710	0.8268	0.6947	0.5091	0.2148	0.8380	0.8295	0.8174	0.7852	0.6399	0.5301	0.8577	0.7631	0.8300	0.7464	0.5073	0.1823	0.8441	0.8552	0.8457	0.8116	0.6999	0.5511	0.8355	0.7584	0.7508	0.6810	0.4234	0.1366	0.8317	0.8292	0.7983	0.7082	0.6258	0.5779	0.3912	0.2756	0.4567	0.2895	0.1801	0.0992	0.4705	0.8370	0.4800	0.3813	0.4170	0.5502	0.1936	0.1323	0.1712	0.1499	0.1267	0.0822	0.1729	0.8638	0.1916	0.1829	0.1964	0.2522	0.0613	0.0591	0.0564	0.0580	0.0566	0.0598	0.0609	0.0591	0.0616	0.0548	0.0559	0.0593	0.0611	0.0550	0.0566	0.0608	0.0603	0.0608	0.0568	0.0576	0.0606	0.0577	0.0604	0.0592
55=08:37:14	48635	300	0.8178	0.7800	0.8099	0.7549	0.5928	0.2753	0.8348	0.8203	0.8194	0.8102	0.6409	0.5404	0.8627	0.7684	0.8267	0.7385	0.5526	0.2374	0.8447	0.8370	0.8290	0.8074	0.6653	0.5485	0.8649	0.7935	0.8338	0.7896	0.5483	0.2039	0.8504	0.8641	0.8563	0.8373	0.7221	0.5698	0.8467	0.7890	0.7941	0.7234	0.4665	0.1525	0.8431	0.8378	0.8210	0.7399	0.6469	0.5994	0.4166	0.2995	0.4940	0.3086	0.1931	0.1085	0.5083	0.8554	0.5179	0.4119	0.4394	0.5675	0.2033	0.1399	0.1818	0.1596	0.1335	0.0879	0.1822	0.8745	0.2007	0.1969	0.2093	0.2655	0.0698	0.0663	0.0661	0.0668	0.0647	0.0648	0.0669	0.0628	0.0671	0.0660	0.0642	0.0659	0.0671	0.0639	0.0662	0.0662	0.0665	0.0666	0.0676	0.0665	0.0643	0.0635	0.0619	0.0685
56=08:51:56	49517	300	0.8310	0.7781	0.8011	0.7772	0.6377	0.2996	0.8440	0.8302	0.8288	0.8175	0.6573	0.5458	0.8608	0.7659	0.8183	0.7728	0.5814	0.2513	0.8481	0.8450	0.8288	0.8083	0.6826	0.5619	0.8644	0.7879	0.8296	0.8195	0.5707	0.2104	0.8521	0.8694	0.8550	0.8336	0.7378	0.5757	0.8502	0.7820	0.8257	0.7591	0.4908	0.1565	0.8485	0.8398	0.8257	0.7665	0.6619	0.6148	0.4372	0.3124	0.5264	0.3263	0.2029	0.1089	0.5360	0.8479	0.5473	0.4344	0.4611	0.5808	0.2124	0.1389	0.1808	0.1607	0.1344	0.0858	0.1875	0.8826	0.2047	0.2015	0.2124	0.2675	0.0651	0.0675	0.0623	0.0620	0.0610	0.0662	0.0633	0.0643	0.0660	0.0636	0.0654	0.0605	0.0609	0.0638	0.0626	0.0637	0.0624	0.0628	0.0619	0.0589	0.0657	0.0642	0.0618	0.0634
57=09:06:38	50399	298	0.8205	0.7741	0.8031	0.7820	0.6660	0.3123	0.8295	0.8172	0.8254	0.8063	0.6595	0.5465	0.8609	0.7669	0.8159	0.7862	0.6141	0.2698	0.8440	0.8403	0.8302	0.7987	0.6836	0.5642	0.8590	0.7833	0.8170	0.8075	0.6071	0.2259	0.8517	0.8654	0.8520	0.8211	0.7413	0.5766	0.8462	0.7790	0.8141	0.7927	0.5245	0.1645	0.8452	0.8359	0.8175	0.7724	0.6693	0.6172	0.4532	0.3238	0.5577	0.3394	0.2009	0.1032	0.5622	0.8485	0.5619	0.4468	0.4709	0.5852	0.2143	0.1390	0.1847	0.1592	0.1351	0.0858	0.1872	0.8753	0.2085	0.1971	0.2197	0.2720	0.0617	0.0620	0.0616	0.0605	0.0630	0.0616	0.0599	0.0592	0.0591	0.0615	0.0629	0.0636	0.0632	0.0632	0.0586	0.0618	0.0622	0.0609	0.0629	0.0611	0.0614	0.0624	0.0616	0.0604
58=09:21:20	51280	303	0.8338	0.7799	0.8056	0.7743	0.6993	0.3424	0.8442	0.8262	0.8293	0.8132	0.6806	0.5586	0.8638	0.7670	0.8186	0.7822	0.6525	0.2881	0.8549	0.8454	0.8400	0.8084	0.7081	0.5792	0.8695	0.7887	0.8307	0.8076	0.6470	0.2459	0.8525	0.8760	0.8598	0.8314	0.7554	0.5930	0.8598	0.7840	0.8167	0.8138	0.5567	0.1734	0.8554	0.8413	0.8344	0.7944	0.6944	0.6440	0.4878	0.3435	0.5945	0.3624	0.2171	0.1117	0.6043	0.8580	0.5959	0.4809	0.4992	0.6044	0.2237	0.1442	0.1850	0.1692	0.1369	0.0887	0.1946	0.8892	0.2136	0.2117	0.2261	0.2864	0.0688	0.0670	0.0685	0.0601	0.0643	0.0622	0.0633	0.0630	0.0614	0.0634	0.0639	0.0666	0.0645	0.0668	0.0610	0.0629	0.0617	0.0657	0.0651	0.0647	0.0626	0.0650	0.0652	0.0662
59=09:36:02	52162	298	0.8360	0.7925	0.8192	0.7799	0.7350	0.3590	0.8444	0.8354	0.8353	0.8281	0.7000	0.5809	0.8770	0.7724	0.8360	0.7797	0.6880	0.3193	0.8601	0.8508	0.8440	0.8177	0.7232	0.5873	0.8791	0.7895	0.8335	0.8128	0.6919	0.2708	0.8687	0.8822	0.8694	0.8513	0.7615	0.6112	0.8570	0.7910	0.8133	0.8194	0.6016	0.1872	0.8590	0.8499	0.8339	0.8008	0.7047	0.6591	0.5104	0.3676	0.6249	0.3831	0.2325	0.1159	0.6464	0.8665	0.6365	0.4998	0.5299	0.6089	0.2299	0.1480	0.1957	0.1783	0.1457	0.0888	0.2026	0.8916	0.2279	0.2164	0.2329	0.2950	0.0686	0.0661	0.0655	0.0653	0.0668	0.0665	0.0650	0.0642	0.0646	0.0640	0.0683	0.0656	0.0661	0.0684	0.0664	0.0605	0.0674	0.0649	0.0651	0.0657	0.0652	0.0641	0.0625	0.0646
60=09:50:44	53044	298	0.8458	0.7950	0.8133	0.7736	0.7646	0.3960	0.8656	0.8442	0.8424	0.8314	0.7055	0.5845	0.8701	0.7653	0.8346	0.7888	0.7214	0.3403	0.8613	0.8568	0.8507	0.8179	0.7304	0.6001	0.8758	0.7910	0.8426	0.8209	0.7191	0.2852	0.8561	0.8791	0.8660	0.8474	0.7597	0.6239	0.8724	0.7938	0.8245	0.8037	0.6310	0.2000	0.8678	0.8533	0.8408	0.8093	0.7272	0.6690	0.5515	0.3883	0.6605	0.4105	0.2481	0.1170	0.6904	0.8642	0.6653	0.5386	0.5509	0.6317	0.2384	0.1514	0.1989	0.1768	0.1415	0.0917	0.2075	0.8984	0.2275	0.2236	0.2387	0.3067	0.0693	0.0638	0.0660	0.0626	0.0620	0.0665	0.0669	0.0640	0.0681	0.0648	0.0658	0.0666	0.0650	0.0680	0.0658	0.0664	0.0632	0.0660	0.0648	0.0659	0.0671	0.0664	0.0674	0.0668
61=10:05:25	53926	298	0.8328	0.7905	0.8170	0.7762	0.7732	0.4124	0.8528	0.8378	0.8330	0.8238	0.7062	0.5883	0.8759	0.7720	0.8346	0.7780	0.7470	0.3581	0.8501	0.8499	0.8503	0.8185	0.7212	0.6140	0.8859	0.7950	0.8334	0.8205	0.7597	0.3070	0.8637	0.8770	0.8707	0.8505	0.7584	0.6259	0.8726	0.7932	0.8136	0.8104	0.6706	0.2160	0.8646	0.8500	0.8415	0.8052	0.7285	0.6824	0.5786	0.4058	0.7053	0.4249	0.2585	0.1149	0.7315	0.8732	0.6928	0.5535	0.5655	0.6367	0.2426	0.1507	0.2076	0.1820	0.1496	0.0936	0.2073	0.8920	0.2401	0.2275	0.2441	0.3250	0.0674	0.0706	0.0627	0.0657	0.0659	0.0663	0.0669	0.0667	0.0685	0.0680	0.0690	0.0658	0.0683	0.0696	0.0691	0.0690	0.0641	0.0666	0.0667	0.0607	0.0640	0.0637	0.0675	0.0678
62=10:20:07	54808	303	0.8317	0.7949	0.8231	0.7823	0.7609	0.4362	0.8443	0.8380	0.8329	0.8265	0.7081	0.6074	0.8794	0.7738	0.8375	0.7754	0.7762	0.3903	0.8586	0.8491	0.8495	0.8193	0.7192	0.6219	0.8840	0.7950	0.8344	0.8156	0.7943	0.3304	0.8630	0.8836	0.8767	0.8505	0.7554	0.6453	0.8603	0.7947	0.8118	0.8106	0.7025	0.2243	0.8638	0.8487	0.8391	0.8065	0.7315	0.6871	0.6035	0.4315	0.7402	0.4472	0.2665	0.1184	0.7714	0.8758	0.7188	0.5765	0.5830	0.6416	0.2472	0.1516	0.2107	0.1829	0.1468	0.0853	0.2160	0.8874	0.2431	0.2309	0.2475	0.3276	0.0669	0.0660	0.0649	0.0651	0.0638	0.0672	0.0610	0.0617	0.0652	0.0649	0.0633	0.0628	0.0628	0.0659	0.0638	0.0646	0.0630	0.0624	0.0649	0.0637	0.0626	0.0614	0.0637	0.0625
63=10:34:49	55690	300	0.8478	0.8034	0.8234	0.7920	0.7721	0.4811	0.8678	0.8558	0.8493	0.8394	0.7134	0.6189	0.8788	0.7786	0.8413	0.7933	0.7855	0.4234	0.8677	0.8607	0.8650	0.8253	0.7305	0.6430	0.8916	0.8064	0.8444	0.8271	0.8061	0.3603	0.8706	0.8885	0.8760	0.8516	0.7695	0.6525	0.8815	0.8052	0.8303	0.8217	0.7401	0.2474	0.8798	0.8624	0.8558	0.8197	0.7465	0.6904	0.6451	0.4616	0.7809	0.4849	0.2927	0.1287	0.8114	0.8787	0.7649	0.6152	0.6134	0.6628	0.2663	0.1639	0.2247	0.1922	0.1584	0.0990	0.2290	0.9097	0.2576	0.2491	0.2680	0.3512	0.0736	0.0751	0.0742	0.0694	0.0706	0.0697	0.0706	0.0732	0.0723	0.0635	0.0711	0.0747	0.0732	0.0734	0.0690	0.0736	0.0745	0.0740	0.0687	0.0713	0.0682	0.0744	0.0724	0.0724
64=10:49:31	56571	300	0.8385	0.8015	0.8161	0.7859	0.7666	0.5070	0.8651	0.8540	0.8472	0.8431	0.7150	0.6382	0.8766	0.7753	0.8392	0.7922	0.7766	0.4441	0.8634	0.8553	0.8568	0.8346	0.7320	0.6463	0.8816	0.8040	0.8458	0.8242	0.8016	0.3838	0.8747	0.8865	0.8805	0.8576	0.7737	0.6696	0.8828	0.8029	0.8257	0.8225	0.7754	0.2622	0.8795	0.8602	0.8574	0.8264	0.7470	0.6888	0.6830	0.4889	0.8088	0.5178	0.3051	0.1304	0.8417	0.8816	0.7874	0.6387	0.6197	0.6789	0.2692	0.1609	0.2251	0.1951	0.1574	0.0945	0.2270	0.9091	0.2626	0.2525	0.2686	0.3608	0.0706	0.0712	0.0697	0.0660	0.0701	0.0688	0.0692	0.0697	0.0670	0.0672	0.0661	0.0690	0.0712	0.0698	0.0674	0.0682	0.0670	0.0696	0.0715	0.0683	0.0683	0.0677	0.0661	0.0731
65=11:25:58	58758	300	0.8444	0.7973	0.8142	0.7882	0.7723	0.5758	0.8625	0.8482	0.8447	0.8355	0.7074	0.6290	0.8792	0.7726	0.8369	0.7905	0.7686	0.5079	0.8680	0.8598	0.8609	0.8253	0.7297	0.6362	0.8758	0.7983	0.8373	0.8188	0.7957	0.4500	0.8741	0.8900	0.8786	0.8538	0.7678	0.6484	0.8776	0.7985	0.8220	0.8219	0.7695	0.3005	0.8776	0.8631	0.8519	0.8197	0.7437	0.6824	0.7564	0.5498	0.8128	0.5777	0.3427	0.1297	0.8526	0.8784	0.8140	0.6774	0.6466	0.6943	0.2829	0.1631	0.2342	0.1985	0.1574	0.0907	0.2387	0.9096	0.2695	0.2563	0.2820	0.3703	0.0635	0.0626	0.0634	0.0644	0.0623	0.0639	0.0616	0.0624	0.0597	0.0610	0.0625	0.0641	0.0661	0.0621	0.0621	0.0601	0.0633	0.0628	0.0610	0.0637	0.0619	0.0596	0.0599	0.0625
66=11:40:39	59640	301	0.8358	0.7938	0.8095	0.7833	0.7666	0.5962	0.8597	0.8466	0.8452	0.8334	0.7037	0.6239	0.8735	0.7719	0.8281	0.7849	0.7688	0.5306	0.8634	0.8511	0.8494	0.8195	0.7286	0.6312	0.8793	0.7927	0.8343	0.8159	0.7926	0.4745	0.8683	0.8794	0.8736	0.8537	0.7615	0.6506	0.8709	0.7978	0.8176	0.8113	0.7660	0.3235	0.8716	0.8602	0.8497	0.8182	0.7433	0.6795	0.7944	0.5754	0.8049	0.6007	0.3576	0.1301	0.8628	0.8756	0.8148	0.6941	0.6563	0.6847	0.2871	0.1618	0.2407	0.2060	0.1600	0.0882	0.2437	0.9040	0.2788	0.2649	0.2861	0.3750	0.0625	0.0633	0.0585	0.0633	0.0593	0.0574	0.0591	0.0559	0.0592	0.0609	0.0555	0.0605	0.0620	0.0618	0.0584	0.0611	0.0593	0.0608	0.0576	0.0570	0.0617	0.0596	0.0584	0.0606
67=11:55:21	60521	301	0.8481	0.7975	0.8204	0.7923	0.7762	0.6329	0.8673	0.8552	0.8486	0.8436	0.7148	0.6301	0.8842	0.7748	0.8418	0.7885	0.7808	0.5657	0.8707	0.8605	0.8698	0.8264	0.7376	0.6418	0.8883	0.7965	0.8414	0.8230	0.8049	0.5072	0.8722	0.8906	0.8828	0.8609	0.7697	0.6617	0.8852	0.8051	0.8271	0.8176	0.7690	0.3561	0.8839	0.8687	0.8520	0.8258	0.7509	0.6882	0.8360	0.6152	0.8151	0.6438	0.3896	0.1398	0.8743	0.8832	0.8321	0.7214	0.6775	0.6944	0.3032	0.1730	0.2492	0.2180	0.1695	0.0963	0.2586	0.9151	0.2946	0.2803	0.3019	0.3930	0.0702	0.0698	0.0612	0.0632	0.0678	0.0652	0.0674	0.0664	0.0697	0.0641	0.0679	0.0687	0.0667	0.0666	0.0647	0.0693	0.0671	0.0661	0.0665	0.0651	0.0665	0.0657	0.0678	0.0648
68=12:10:02	61403	303	0.8511	0.8003	0.8188	0.7892	0.7781	0.6669	0.8679	0.8587	0.8503	0.8441	0.7103	0.6277	0.8838	0.7814	0.8392	0.7930	0.7875	0.5963	0.8746	0.8607	0.8646	0.8298	0.7365	0.6433	0.8887	0.8057	0.8416	0.8251	0.8125	0.5428	0.8768	0.8936	0.8814	0.8605	0.7755	0.6532	0.8820	0.8011	0.8243	0.8234	0.7779	0.3758	0.8801	0.8696	0.8563	0.8266	0.7474	0.6932	0.8545	0.6542	0.8235	0.6712	0.4099	0.1460	0.8838	0.8827	0.8385	0.7404	0.6889	0.6915	0.3163	0.1729	0.2617	0.2174	0.1747	0.0969	0.2661	0.9131	0.3006	0.2856	0.3089	0.3987	0.0688	0.0737	0.0681	0.0683	0.0667	0.0682	0.0682	0.0665	0.0689	0.0682	0.0666	0.0661	0.0695	0.0682	0.0665	0.0686	0.0693	0.0692	0.0663	0.0693	0.0685	0.0674	0.0647	0.0682
69=12:24:44	62284	300	0.8435	0.7964	0.8149	0.7885	0.7711	0.6884	0.8620	0.8512	0.8473	0.8406	0.7081	0.6214	0.8775	0.7720	0.8320	0.7869	0.7814	0.6156	0.8655	0.8590	0.8562	0.8168	0.7335	0.6344	0.8818	0.8000	0.8368	0.8177	0.8076	0.5566	0.8681	0.8860	0.8761	0.8553	0.7700	0.6494	0.8796	0.8009	0.8203	0.8153	0.7683	0.3920	0.8795	0.8600	0.8514	0.8162	0.7440	0.6815	0.8570	0.6772	0.8125	0.7071	0.4342	0.1424	0.8767	0.8740	0.8404	0.7583	0.6978	0.6935	0.3171	0.1680	0.2557	0.2176	0.1712	0.0911	0.2652	0.9094	0.3079	0.2887	0.3103	0.4037	0.0613	0.0614	0.0580	0.0613	0.0611	0.0605	0.0594	0.0597	0.0563	0.0573	0.0600	0.0600	0.0604	0.0610	0.0606	0.0608	0.0593	0.0630	0.0564	0.0585	0.0614	0.0603	0.0611	0.0605
70=12:39:25	63166	300	0.8490	0.7999	0.8181	0.7856	0.7727	0.7166	0.8635	0.8511	0.8489	0.8408	0.7132	0.6225	0.8768	0.7759	0.8352	0.7866	0.7844	0.6552	0.8697	0.8564	0.8633	0.8267	0.7370	0.6365	0.8876	0.8035	0.8400	0.8208	0.8142	0.5895	0.8661	0.8905	0.8801	0.8567	0.7727	0.6492	0.8765	0.8010	0.8207	0.8156	0.7804	0.4300	0.8835	0.8651	0.8580	0.8312	0.7528	0.6872	0.8652	0.7187	0.8181	0.7369	0.4590	0.1545	0.8882	0.8807	0.8482	0.7773	0.7141	0.6946	0.3302	0.1789	0.2710	0.2303	0.1791	0.0950	0.2753	0.9107	0.3226	0.2979	0.3234	0.4231	0.0660	0.0640	0.0599	0.0670	0.0622	0.0635	0.0629	0.0662	0.0649	0.0613	0.0644	0.0645	0.0680	0.0655	0.0630	0.0631	0.0625	0.0622	0.0607	0.0637	0.0649	0.0661	0.0671	0.0644
71=12:54:07	64048	303	0.8548	0.7998	0.8223	0.7928	0.7816	0.7391	0.8693	0.8573	0.8513	0.8455	0.7176	0.6217	0.8855	0.7787	0.8424	0.7938	0.7910	0.6906	0.8715	0.8649	0.8713	0.8334	0.7425	0.6436	0.8906	0.8060	0.8398	0.8243	0.8271	0.6245	0.8728	0.8925	0.8898	0.8609	0.7797	0.6529	0.8845	0.8046	0.8312	0.8236	0.7787	0.4567	0.8890	0.8700	0.8644	0.8330	0.7549	0.6931	0.8733	0.7548	0.8279	0.7744	0.4946	0.1543	0.8930	0.8853	0.8565	0.7975	0.7286	0.6964	0.3519	0.1761	0.2867	0.2350	0.1870	0.0987	0.2895	0.9158	0.3352	0.3131	0.3391	0.4347	0.0715	0.0730	0.0672	0.0692	0.0713	0.0666	0.0676	0.0672	0.0682	0.0672	0.0685	0.0711	0.0696	0.0677	0.0689	0.0676	0.0676	0.0693	0.0661	0.0668	0.0668	0.0665	0.0656	0.0671
72=13:23:25	65806	303	0.8499	0.8020	0.8114	0.7808	0.7735	0.7268	0.8700	0.8560	0.8448	0.8429	0.7154	0.6230	0.8770	0.7638	0.8333	0.7902	0.7848	0.7185	0.8698	0.8639	0.8679	0.8248	0.7391	0.6366	0.8862	0.7991	0.8415	0.8194	0.8255	0.6706	0.8611	0.8820	0.8791	0.8559	0.7748	0.6495	0.8834	0.7978	0.8202	0.8108	0.7800	0.5129	0.8819	0.8622	0.8575	0.8309	0.7538	0.6843	0.8812	0.7882	0.8187	0.8011	0.5508	0.1642	0.9095	0.8808	0.8668	0.8129	0.7418	0.6957	0.3760	0.1814	0.2977	0.2395	0.1859	0.0947	0.2991	0.9100	0.3522	0.3247	0.3485	0.4504	0.0619	0.0632	0.0629	0.0640	0.0555	0.0611	0.0578	0.0602	0.0605	0.0580	0.0625	0.0628	0.0625	0.0598	0.0597	0.0622	0.0565	0.0583	0.0593	0.0602	0.0597	0.0595	0.0602	0.0599
73=13:38:06	66687	300	0.8598	0.7975	0.8205	0.7972	0.7870	0.7300	0.8635	0.8548	0.8553	0.8448	0.7234	0.6247	0.8851	0.7787	0.8319	0.7896	0.7885	0.7164	0.8632	0.8612	0.8618	0.8301	0.7405	0.6333	0.8888	0.8056	0.8356	0.8158	0.8329	0.7083	0.8848	0.8983	0.8846	0.8612	0.7797	0.6450	0.8781	0.7943	0.8286	0.8231	0.7740	0.5434	0.8875	0.8655	0.8537	0.8267	0.7622	0.6838	0.8827	0.7909	0.8267	0.8076	0.5759	0.1686	0.9149	0.8791	0.8666	0.8118	0.7513	0.6975	0.3869	0.1905	0.3147	0.2545	0.1924	0.0966	0.3170	0.9132	0.3689	0.3337	0.3619	0.4525	0.0674	0.0667	0.0645	0.0660	0.0623	0.0649	0.0632	0.0645	0.0640	0.0640	0.0653	0.0630	0.0660	0.0637	0.0578	0.0639	0.0649	0.0661	0.0610	0.0644	0.0640	0.0644	0.0639	0.0614
