# Supplementary material for: Systematic Prediction of Antifungal Drug Synergy by Chemogenomic Screening in Saccharomyces cerevisiae
Source: Front Fungal Biol. 2021 Jul 2;2:683414. doi: 10.3389/ffunb.2021.683414 (PMC10512392; doi:10.3389/ffunb.2021.683414)
Supplement: Supplementary file 1 [file Data_Sheet_1.ZIP › Supplementary data/Sypplementary_data_1_(Drug_synergy_assays)/Fen_VS_Fen & LatA_VS_LatA_ps1_A_96_T_20.txt]

[config file info]
last_write=07:04:13_14:12:31
last write=07:04:19_14:50:55
[Run_Parameters]
Instrument=Tecan_20
Ini_Names=Read_Reps,Delid,Save_Data_File,Start_Time_Now
barcode_drug_plate=201401
user=corey
Plate_Size=96
Plate_Type=NUN96ft.pdf
Samples_to_Run=6
Overlay_Size=48
Drug_Plate=none
Plate_Quarter=none
run_ID=none
run_plate_repeat=1
Read_Reps=95
Read_Modes=Absorbance
Read_Flor_Every=2
Max_Delta_OD=0.500000
Well_By_Row_Col=none
Reorder_Map=Order_Strings_Not,0
Tip_Vol=200
OD_to_Innoc=0.100,0.100,0.380,0.380,0.380,0.380,0.760,0.760,0.100,0.100,0.380,0.380,0.380,0.380,0.760,0.760,0.100,0.100,0.380,0.380,0.380,0.380,0.760,0.760,0.100,0.100,0.380,0.380,0.380,0.380,0.760,0.760,0.100,0.100,0.380,0.380,0.380,0.380,0.760,0.760,0.100,0.100,0.380,0.380,0.380,0.380,0.760,0.760
Absorption_Max=.3
OD_to_Save=0.100,0.100,0.380,0.380,0.380,0.380,0.760,0.760,0.100,0.100,0.380,0.380,0.380,0.380,0.760,0.760,0.100,0.100,0.380,0.380,0.380,0.380,0.760,0.760,0.100,0.100,0.380,0.380,0.380,0.380,0.760,0.760,0.100,0.100,0.380,0.380,0.380,0.380,0.760,0.760,0.100,0.100,0.380,0.380,0.380,0.380,0.760,0.760
OD_to_Dilute=0.100
Save_Sample_Vol=180
Save_Sample_Reps=2
Innoc_Vol=184,184,46,46,46,46,0,0,184,184,46,46,46,46,0,0,184,184,46,46,46,46,0,0,184,184,46,46,46,46,0,0,184,184,46,46,46,46,0,0,184,184,46,46,46,46,0,0
Dilute_Vol=23,23,23,23,23,23,23,23,23,23,23,23,23,23,23,23,23,23,23,23,23,23,23,23,23,23,23,23,23,23,23,23,23,23,23,23,23,23,23,23,23,23,23,23,23,23,23,23
Save_Vol=800,800,800,800,800,800,800,800,800,800,800,800,800,800,800,800,800,800,800,800,800,800,800,800,800,800,800,800,800,800,800,800,800,800,800,800,800,800,800,800,800,800,800,800,800,800,800,800
Reference_Vol=100,100,100,100,100,100,100,100,100,100,100,100,100,100,100,100,100,100,100,100,100,100,100,100,100,100,100,100,100,100,100,100,100,100,100,100,100,100,100,100,100,100,100,100,100,100,100,100,100,100,100,100,100,100,100,100,100,100,100,100,100,100,100,100,100,100,100,100,100,100,100,100,100,100,100,100,100,100,100,100,100,100,100,100,100,100,100,100,100,100,100,100,100,100,100,100
Read_to_Innoc=20,20,20,20,20,20,20,20,20,20,20,20,20,20,20,20,20,20,20,20,20,20,20,20,20,20,20,20,20,20,20,20,20,20,20,20,20,20,20,20,20,20,20,20,20,20,20,20
Read_to_Dilute=26,26,26,26,26,26,26,26,26,26,26,26,26,26,26,26,26,26,26,26,26,26,26,26,26,26,26,26,26,26,26,26,26,26,26,26,26,26,26,26,26,26,26,26,26,26,26,26
Read_to_Save=20,20,20,20,20,20,20,20,20,20,20,20,20,20,20,20,20,20,20,20,20,20,20,20,20,20,20,20,20,20,20,20,20,20,20,20,20,20,20,20,20,20,20,20,20,20,20,20
Innoc_Target_Map=1,2,3,4,5,6,7,8,9,10,11,12,13,14,15,16,17,18,19,20,21,22,23,24,25,26,27,28,29,30,31,32,33,34,35,36,37,38,39,40,41,42,43,44,45,46,47,48
Pipet_Trigger=OD_Save_Innoc
Pipet_Volume_Adj=Con_OD_Save
Delid=no
Pre_Init=yes
Talk_To_ProMax=no
Time_Out_Time=1050
Wait_While_Busy=yes
Idle_Time=2
Screen_Run_Type=pre_screen_1
Spect_Protocol=15m
Spec_Run_File=GG_PB_Voyage.pda
Spec_Assay_File=""
Save_Data_File=13_04_07_FenvsFen&LatAvsLatA_ps1_A_96_T_20.txt
Working_Dir=C%3A\\Users\\Growth_Data
Run_Control_Dir=C%3A\\Users\\Yeast_Run_Files
Tracking_Dir=""
Track_File=201401_data_track.txt
Save_Run_Data_Flag=yes
Set_Incubator_Temp=30.0
Base_Line_Flag=atstart_minimum
Pipet_Cycles_Before_Save=20
Time_Point_Save=wellmap
Innoc_Direction=down
Wells_In_Use=111111111111111111111111111111111111111111111111
Save_Sample_Map=111111001111110011111100111111001111110011111100
Sections_to_Run=0
Rows_per_Section=8
Start_Sections_Row=1
MultiProbe_Run_File=MJP_Innoc_Save_Tecan_12_Falcon.MPT
Multiprobe_Run_Dialogue=yes
Comments=no%20comment
Target_Temp=300
Temp_Control=On
Delta_Temp=10
ReadMode=Absorbance,Bottom
ExcitationFilter=485,
EmissionFilter=535,
MeasurementFilter=595
ReadsPerWellNumber=1,1
ShakeDuration=800,0
GainMode=Manual
PdfName=NUN96ft.pdf
Gain=50
Add_Drug_Map=1,1,1,1,1,1,1,1,1,1,1,1,1,1,1,1,1,1,1,1,1,1,1,1,1,1,1,1,1,1,1,1,1,1,1,1,1,1,1,1,1,1,1,1,1,1,1,1
Add_Drug_Vol=7,7,7,7,7,7,7,7,7,7,7,7,7,7,7,7,7,7,7,7,7,7,7,7,7,7,7,7,7,7,7,7,7,7,7,7,7,7,7,7,7,7,7,7,7,7,7,7
Innoc_Map=111011101110111011101110111011101110111011101110111011101110111011101110111011101110111011101110
Dilute_Map=111111111111111111111111111111111111111111111111111111111111111111111111111111111111111111111111
data_file_name=iS_1_48.txt
barcode=""
Hit_Call_Threshold=1.000000
Reference_Well=A01
WT_Ref_Well=0
Project_Name=test
Pipet_Gens_Point=5.00,10.00,15.00,20.00,5.00,10.00,15.00,20.00,5.00,10.00,15.00,20.00,5.00,10.00,15.00,20.00,5.00,10.00,15.00,20.00,5.00,10.00,15.00,20.00,5.00,10.00,15.00,20.00,5.00,10.00,15.00,20.00,5.00,10.00,15.00,20.00,5.00,10.00,15.00,20.00,5.00,10.00,15.00,20.00,5.00,10.00,15.00,20.00,
Shake_Divisor=1
data_handling=file_&_DB_&_auto_analysis
time_frm_freezer=-1.00
gens_frm_freezer=-1.00
Well_Vol=100
Parent_ID=""
Units=%
Quarter=A
media_name=ypd
Save_Mode=one_to_one
Consolidate_Save_Map=1,2,3,4,5,6,7,8,9,10,11,12,13,14,15,16,17,18,19,20,21,22,23,24,25,26,27,28,29,30,31,32,33,34,35,36,37,38,39,40,41,42,43,44,45,46,47,48
Add_Drug_at_Start_Map=000000000000000000000000000000000000000000000000000
Add_Drug_Labware=add_drug_48
Max_Dynam_OD_Change=0.05
Reads_After_Pipet=1
Ref_Type=single_ref
Read_to_Add_Drug_at_Start=0
Send_Email_at_Pipet=no_email
Strain_Name=""
Media=ypd
drug_vol=2.00
Drug_Name=""
Drug_Conc=2
Innoc_Conc=""
Strain_Plate=none
ShakeIntensity=High
ShakeMode=Orbital
NumberOfFlashes=1
PartOfPlate=0
MovePlateOutAfterMeasurement=0
IntegrationLagTime=0
IntegrationTime=100
DelayMoveFlashFluorescence=0
[Drug_Data]
Drug_Plate=none
Strain_Plate=none
Media=ypd
Drug_Name=ud,ud,ud,ud,ud,ud,ud,ud,ud,ud,ud,ud,ud,ud,ud,ud,ud,ud,ud,ud,ud,ud,ud,ud,ud,ud,ud,ud,ud,ud,ud,ud,ud,ud,ud,ud,ud,ud,ud,ud,ud,ud,ud,ud,ud,ud,ud,ud,ud,ud,ud,ud,ud,ud,ud,ud,ud,ud,ud,ud,ud,ud,ud,ud,ud,ud,ud,ud,ud,ud,ud,ud,ud,ud,ud,ud,ud,ud,ud,ud,ud,ud,ud,ud,ud,ud,ud,ud,ud,ud,ud,ud,ud,ud,ud,ud
Strain_Name=ud
Drug_Conc=""
Innoc_Conc=0.06250,0.06250,0.06250,0.06250,0.06250,0.06250,0.06250,0.06250,0.06250,0.06250,0.06250,0.06250,0.06250,0.06250,0.06250,0.06250,0.06250,0.06250,0.06250,0.06250,0.06250,0.06250,0.06250,0.06250,0.06250,0.06250,0.06250,0.06250,0.06250,0.06250,0.06250,0.06250,0.06250,0.06250,0.06250,0.06250,0.06250,0.06250,0.06250,0.06250,0.06250,0.06250,0.06250,0.06250,0.06250,0.06250,0.06250,0.06250,0.06250,0.06250,0.06250,0.06250,0.06250,0.06250,0.06250,0.06250,0.06250,0.06250,0.06250,0.06250,0.06250,0.06250,0.06250,0.06250,0.06250,0.06250,0.06250,0.06250,0.06250,0.06250,0.06250,0.06250,0.06250,0.06250,0.06250,0.06250,0.06250,0.06250,0.06250,0.06250,0.06250,0.06250,0.06250,0.06250,0.06250,0.06250,0.06250,0.06250,0.06250,0.06250,0.06250,0.06250,0.06250,0.06250,0.06250,0.06250
Run_ID=none
Plate_Quarter=A
Units=%,%,%,%,%,%,%,%,%,%,%,%,%,%,%,%,%,%,%,%,%,%,%,%,%,%,%,%,%,%,%,%,%,%,%,%,%,%,%,%,%,%,%,%,%,%,%,%,%,%,%,%,%,%,%,%,%,%,%,%,%,%,%,%,%,%,%,%,%,%,%,%,%,%,%,%,%,%,%,%,%,%,%,%,%,%,%,%,%,%,%,%,%,%,%,%
Parent_ID=""
Project_Name=test
Strain_Backgrnd=0,0,0,0,0,0,0,0,0,0,0,0,0,0,0,0,0,0,0,0,0,0,0,0,0,0,0,0,0,0,0,0,0,0,0,0,0,0,0,0,0,0,0,0,0,0,0,0,0,0,0,0,0,0,0,0,0,0,0,0,0,0,0,0,0,0,0,0,0,0,0,0,0,0,0,0,0,0,0,0,0,0,0,0,0,0,0,0,0,0,0,0,0,0,0,0
Well_Vol=100,100,100,100,100,100,100,100,100,100,100,100,100,100,100,100,100,100,100,100,100,100,100,100,100,100,100,100,100,100,100,100,100,100,100,100,100,100,100,100,100,100,100,100,100,100,100,100,100,100,100,100,100,100,100,100,100,100,100,100,100,100,100,100,100,100,100,100,100,100,100,100,100,100,100,100,100,100,100,100,100,100,100,100,100,100,100,100,100,100,100,100,100,100,100,100
time_frm_freezer=-1.00
gens_frm_freezer=-1.00
user=corey
Strain_Pool=ud,ud,ud,ud,ud,ud,ud,ud,ud,ud,ud,ud,ud,ud,ud,ud,ud,ud,ud,ud,ud,ud,ud,ud,ud,ud,ud,ud,ud,ud,ud,ud,ud,ud,ud,ud,ud,ud,ud,ud,ud,ud,ud,ud,ud,ud,ud,ud,ud,ud,ud,ud,ud,ud,ud,ud,ud,ud,ud,ud,ud,ud,ud,ud,ud,ud,ud,ud,ud,ud,ud,ud,ud,ud,ud,ud,ud,ud,ud,ud,ud,ud,ud,ud,ud,ud,ud,ud,ud,ud,ud,ud,ud,ud,ud,ud
Well_Alias=A01,A02,A03,A04,A05,A06,A07,A08,A09,A10,A11,A12,B01,B02,B03,B04,B05,B06,B07,B08,B09,B10,B11,B12,C01,C02,C03,C04,C05,C06,C07,C08,C09,C10,C11,C12,D01,D02,D03,D04,D05,D06,D07,D08,D09,D10,D11,D12,E01,E02,E03,E04,E05,E06,E07,E08,E09,E10,E11,E12,F01,F02,F03,F04,F05,F06,F07,F08,F09,F10,F11,F12,G01,G02,G03,G04,G05,G06,G07,G08,G09,G10,G11,G12,H01,H02,H03,H04,H05,H06,H07,H08,H09,H10,H11,H12
Well_Pos=1,2,3,4,5,6,7,8,9,10,11,12,13,14,15,16,17,18,19,20,21,22,23,24,25,26,27,28,29,30,31,32,33,34,35,36,37,38,39,40,41,42,43,44,45,46,47,48,49,50,51,52,53,54,55,56,57,58,59,60,61,62,63,64,65,66,67,68,69,70,71,72,73,74,75,76,77,78,79,80,81,82,83,84,85,86,87,88,89,90,91,92,93,94,95,96
position=A01,A02,A03,A04,A05,A06,A07,A08,A09,A10,A11,A12,B01,B02,B03,B04,B05,B06,B07,B08,B09,B10,B11,B12,C01,C02,C03,C04,C05,C06,C07,C08,C09,C10,C11,C12,D01,D02,D03,D04,D05,D06,D07,D08,D09,D10,D11,D12,E01,E02,E03,E04,E05,E06,E07,E08,E09,E10,E11,E12,F01,F02,F03,F04,F05,F06,F07,F08,F09,F10,F11,F12,G01,G02,G03,G04,G05,G06,G07,G08,G09,G10,G11,G12,H01,H02,H03,H04,H05,H06,H07,H08,H09,H10,H11,H12
[Runtime_State]
Instrument=Tecan_20
Start_Time_Now=3.2593327693E+9
Reads_Completed=95
Innoc_Direction=down
Wells_In_Use=111111111111111111111111111111111111111111111111111111111111111111111111111111111111111111111111
Innoc_Map=111111111111111111111111111111111111111111111111111111111111111111111111111111111111000000000000
Dilute_Map=111111111111111111111111111111111111111111111111111111111111111111111111111111111111111111111111
Save_Sample_Map=000000000000000000000000000000000000000000000000010000000100000001000000010000000100000001000000
Current_OD=0.774,0.770,0.759,0.705,0.671,0.406,0.793,0.793,0.793,0.790,0.754,0.787,0.810,0.754,0.672,0.654,0.426,0.474,0.841,0.840,0.789,0.806,0.196,0.326,0.745,0.702,0.633,0.544,0.353,0.308,0.839,0.865,0.464,0.200,0.127,0.136,0.786,0.649,0.284,0.459,0.255,0.183,0.823,0.768,0.160,0.131,0.111,0.110,0.696,0.574,0.373,0.373,0.335,0.158,0.827,0.196,0.122,0.117,0.112,0.117,0.721,0.418,0.136,0.391,0.135,0.123,0.814,0.441,0.130,0.126,0.097,0.117,0.065,0.066,0.064,0.064,0.063,0.064,0.066,0.064,0.064,0.064,0.066,0.064,0.065,0.064,0.064,0.064,0.062,0.065,0.064,0.063,0.064,0.064,0.064,0.065
Bckgrnd_OD=0.080,0.080,0.080,0.079,0.080,0.079,0.080,0.079,0.079,0.079,0.078,0.081,0.081,0.080,0.080,0.080,0.079,0.086,0.080,0.081,0.078,0.081,0.081,0.081,0.080,0.081,0.080,0.080,0.080,0.079,0.080,0.079,0.080,0.080,0.079,0.082,0.080,0.080,0.080,0.080,0.081,0.079,0.079,0.080,0.079,0.080,0.080,0.080,0.081,0.082,0.081,0.080,0.080,0.080,0.080,0.080,0.080,0.080,0.080,0.081,0.081,0.080,0.080,0.080,0.080,0.079,0.079,0.080,0.080,0.080,0.080,0.081,0.064,0.065,0.063,0.061,0.062,0.062,0.061,0.062,0.062,0.062,0.063,0.063,0.064,0.062,0.062,0.062,0.060,0.063,0.062,0.061,0.061,0.062,0.063,0.064
Mapped=111110001111110011111100111100011100110011110000111111111111111111111111111111111111111111111111
Pipet_Completed=000000000000000000000000000000000000000000000000000000000000000000000000000000000000000000000000
Innoc_Completed=0,0,0,0,0,0,0,0,0,0,0,0,0,0,0,0,0,0,0,0,0,0,0,0,0,0,0,0,0,0,0,0,0,0,0,0,0,0,0,0,0,0,0,0,0,0,0,0,0,0,0,0,0,0,0,0,0,0,0,0,0,0,0,0,0,0,0,0,0,0,0,0,0,0,0,0,0,0,0,0,0,0,0,0,0,0,0,0,0,0,0,0,0,0,0,0
Save_Completed=0,0,0,0,0,0,0,0,0,0,0,0,0,0,0,0,0,0,0,0,0,0,0,0,0,0,0,0,0,0,0,0,0,0,0,0,0,0,0,0,0,0,0,0,0,0,0,0,0,0,0,0,0,0,0,0,0,0,0,0,0,0,0,0,0,0,0,0,0,0,0,0,0,0,0,0,0,0,0,0,0,0,0,0,0,0,0,0,0,0,0,0,0,0,0,0
Pipeted_At=0,0,0,0,0,0,0,0,0,0,0,0,0,0,0,0,0,0,0,0,0,0,0,0,0,0,0,0,0,0,0,0,0,0,0,0,0,0,0,0,0,0,0,0,0,0,0,0,0,0,0,0,0,0,0,0,0,0,0,0,0,0,0,0,0,0,0,0,0,0,0,0,0,0,0,0,0,0,0,0,0,0,0,0,0,0,0,0,0,0,0,0,0,0,0,0
Pipeted_OD=0,0,0,0,0,0,0,0,0,0,0,0,0,0,0,0,0,0,0,0,0,0,0,0,0,0,0,0,0,0,0,0,0,0,0,0,0,0,0,0,0,0,0,0,0,0,0,0,0,0,0,0,0,0,0,0,0,0,0,0,0,0,0,0,0,0,0,0,0,0,0,0,0,0,0,0,0,0,0,0,0,0,0,0,0,0,0,0,0,0,0,0,0,0,0,0
Dilutes_Completed=0,0,0,0,0,0,0,0,0,0,0,0,0,0,0,0,0,0,0,0,0,0,0,0,0,0,0,0,0,0,0,0,0,0,0,0,0,0,0,0,0,0,0,0,0,0,0,0,0,0,0,0,0,0,0,0,0,0,0,0,0,0,0,0,0,0,0,0,0,0,0,0,0,0,0,0,0,0,0,0,0,0,0,0,0,0,0,0,0,0,0,0,0,0,0,0
Time_At_Innoc=0,0,0,0,0,0,0,0,0,0,0,0,0,0,0,0,0,0,0,0,0,0,0,0,0,0,0,0,0,0,0,0,0,0,0,0,0,0,0,0,0,0,0,0,0,0,0,0,0,0,0,0,0,0,0,0,0,0,0,0,0,0,0,0,0,0,0,0,0,0,0,0,0,0,0,0,0,0,0,0,0,0,0,0,0,0,0,0,0,0,0,0,0,0,0,0
Time_At_Save=0,0,0,0,0,0,0,0,0,0,0,0,0,0,0,0,0,0,0,0,0,0,0,0,0,0,0,0,0,0,0,0,0,0,0,0,0,0,0,0,0,0,0,0,0,0,0,0,0,0,0,0,0,0,0,0,0,0,0,0,0,0,0,0,0,0,0,0,0,0,0,0,0,0,0,0,0,0,0,0,0,0,0,0,0,0,0,0,0,0,0,0,0,0,0,0
Time_At_Dilute=0,0,0,0,0,0,0,0,0,0,0,0,0,0,0,0,0,0,0,0,0,0,0,0,0,0,0,0,0,0,0,0,0,0,0,0,0,0,0,0,0,0,0,0,0,0,0,0,0,0,0,0,0,0,0,0,0,0,0,0,0,0,0,0,0,0,0,0,0,0,0,0,0,0,0,0,0,0,0,0,0,0,0,0,0,0,0,0,0,0,0,0,0,0,0,0
Previous_OD=0.774,0.770,0.759,0.705,0.671,0.406,0.793,0.793,0.793,0.790,0.754,0.787,0.810,0.754,0.672,0.654,0.426,0.474,0.841,0.840,0.789,0.806,0.196,0.326,0.745,0.702,0.633,0.544,0.353,0.308,0.839,0.865,0.464,0.200,0.127,0.136,0.786,0.649,0.284,0.459,0.255,0.183,0.823,0.768,0.160,0.131,0.111,0.110,0.696,0.574,0.373,0.373,0.335,0.158,0.827,0.196,0.122,0.117,0.112,0.117,0.721,0.418,0.136,0.391,0.135,0.123,0.814,0.441,0.130,0.126,0.097,0.117,0.065,0.066,0.064,0.064,0.063,0.064,0.066,0.064,0.064,0.064,0.066,0.064,0.065,0.064,0.064,0.064,0.062,0.065,0.064,0.063,0.064,0.064,0.064,0.065
Prev_Delta_OD=0.004,0.005,0.008,0.001,0.011,0.003,0.007,0.006,0.002,0.002,0.003,0.003,0.001,0.001,0.004,0.000,0.038,0.014,0.018,0.011,0.004,0.002,0.011,0.021,0.005,0.006,0.006,0.014,0.010,0.010,0.006,0.003,0.024,0.008,0.004,0.004,0.002,0.005,0.001,0.017,0.008,0.008,0.008,0.001,0.006,0.004,0.001,0.002,0.003,0.008,0.013,0.007,0.010,0.006,0.008,0.005,0.004,0.000,0.001,0.003,0.007,0.015,0.002,0.018,0.003,0.000,0.000,0.033,0.002,0.003,0.000,0.002,0.000,0.000,0.000,0.001,0.000,0.000,0.001,0.001,0.001,0.001,0.001,0.000,0.000,0.000,0.000,0.001,0.000,0.000,0.000,0.001,0.001,0.000,0.000,0.000
Delta_From_Ref=0.000,0.038,1.550,1.724,1.893,1.894,0.401,-0.109,0.021,0.032,2.332,2.081,1.365,1.873,10.281,10.195,0.020,-0.198,0.067,1.356,2.189,2.214,11.516,11.429,0.038,-0.004,1.960,1.902,2.007,1.992,0.848,9.102,0.069,0.046,2.471,2.354,1.791,1.886,10.698,10.669,0.040,0.038,1.181,2.277,2.415,2.416,11.751,11.787,0.000,0.000,0.000,0.000,0.000,0.000,0.000,0.000,0.000,0.000,0.000,0.000,0.000,0.000,0.000,0.000,0.000,0.000,0.000,0.000,0.000,0.000,0.000,0.000,0.000,0.000,0.000,0.000,0.000,0.000,0.000,0.000,0.000,0.000,0.000,0.000,0.000,0.000,0.000,0.000,0.000,0.000,0.000,0.000,0.000,0.000,0.000,0.000
Sig_OD_Delta=0,0,1,1,1,1,0,0,0,0,1,1,1,1,1,1,0,0,0,1,1,1,1,1,0,0,1,1,1,1,0,1,0,0,1,1,1,1,1,1,0,0,1,1,1,1,1,1,0,0,0,0,0,0,0,0,0,0,0,0,0,0,0,0,0,0,0,0,0,0,0,0,0,0,0,0,0,0,0,0,0,0,0,0,0,0,0,0,0,0,0,0,0,0,0,0
Add_Drug_at_Start_Map=000000000000000000000000000000000000000000000000000000000000000000000000000000000000000000000000
[Analysis]
Drug_ID=A1,A2,A3,A4,A5,A6,B1,B2,B3,B4,B5,B6,C1,C2,C3,C4,C5,C6,D1,D2,D3,D4,D5,D6,E1,E2,E3,E4,E5,E6,F1,F2,F3,F4,F5,F6,G1,G2,G3,G4,G5,G6,H1,H2,H3,H4,H5,H6
Decision=no_inh,ps2_2_1,ps2_4_1,ps2_4_2,other,other,ps2_2_1,ps2_4_2,other,other,other,other,ps2_4_1,other,other,other,other,other,ps2_4_1,other,other,other,other,other,ps2_4_2,other,other,other,other,other,other,other,other,other,other,other,screen,screen,screen,screen,screen,screen,screen,screen,screen,screen,screen,screen,no_inh,no_inh,no_inh,ps2_4_1,other,ps2_4_2,no_inh,ps2_2_1,other,other,other,other,no_inh,ps2_4_2,other,other,other,other,ps2_1_1,other,other,other,other,other,ps2_4_1,other,other,other,other,other,ps2_4_2,other,other,other,other,other,other,screen,screen,other,screen,screen,screen,screen,screen,screen,screen,screen
Plot_Min=0.100,0.100,0.100,0.100,0.100,0.100,0.100,0.100,0.100,0.100,0.100,0.100,0.100,0.100,0.100,0.100,0.100,0.100,0.100,0.100,0.100,0.100,0.100,0.100,0.100,0.100,0.100,0.100,0.100,0.100,0.100,0.100,0.100,0.100,0.100,0.100,0.100,0.100,0.100,0.100,0.100,0.100,0.100,0.100,0.100,0.100,0.100,0.100
Plot_Max=1.500,1.500,1.500,1.500,1.500,1.500,1.500,1.500,1.500,1.500,1.500,1.500,1.500,1.500,1.500,1.500,1.500,1.500,1.500,1.500,1.500,1.500,1.500,1.500,1.500,1.500,1.500,1.500,1.500,1.500,1.500,1.500,1.500,1.500,1.500,1.500,1.500,1.500,1.500,1.500,1.500,1.500,1.500,1.500,1.500,1.500,1.500,1.500
G_Plot_Min=0.1
G_Plot_Delta=0.7
Plot_On_Off=0
OD_Gen_Pt=0.460
Gens_to_OD_Pt=5.000
Avg_G=2.281,2.544,2.695,3.104,3.512,5.085,2.546,3.049,3.626,3.938,5.049,4.846,2.773,3.540,4.057,4.584,5.396,5.716,2.842,3.838,5.909,4.886,6.280,7.703,3.181,4.395,5.283,5.267,5.511,8.728,3.587,5.053,10.188,5.187,10.302,10.086,0.000,0.000,0.000,0.000,0.000,0.000,0.000,0.000,0.000,0.000,0.000,0.000,2.312,2.270,2.430,2.844,3.830,3.361,2.261,2.594,3.424,3.953,7.409,5.616,2.361,3.177,4.876,7.254,11.039,10.362,2.515,4.113,8.590,10.684,14.064,14.178,2.930,7.323,11.851,12.421,13.744,12.892,3.080,4.978,10.711,11.304,20.082,12.824,45.350,0.000,0.000,45.248,0.000,0.000,0.000,0.000,0.000,0.000,0.000,0.000
Max_Slope=1.985,2.111,2.310,2.802,2.953,4.847,1.990,2.387,2.879,2.885,3.515,3.103,2.346,2.549,3.398,3.496,4.037,3.510,2.371,2.978,6.278,4.182,5.010,12.221,2.755,3.198,4.847,5.268,2.949,19.453,2.914,3.561,34.062,3.518,42.407,38.552,160.027,173.090,99.781,86.545,130.559,126.589,110.148,90.228,121.163,114.614,139.040,134.626,2.118,2.065,2.287,2.207,2.498,2.279,1.883,1.930,2.172,2.118,13.089,5.298,1.948,2.066,3.207,11.283,41.172,29.246,2.115,2.265,21.859,34.477,52.050,61.908,2.096,13.211,39.085,44.875,49.909,46.347,2.181,3.696,32.496,38.393,75.057,49.599,128.507,132.522,139.039,132.522,91.198,122.919,151.454,103.486,95.344,100.969,136.798,163.104
Fit_Model=all
Fit_Const_OD_Base=0.085
Fit_Const_N0=0.01500
Fit_Const_T0=0.000
G_Fit_Min=0.100
G_Fit_Delta=0.400
Fit_On_Off=0.000,0.000,0.000,0.000,0.000,0.000,0.000,0.000,0.000,0.000,0.000,0.000,0.000,0.000,0.000,0.000,0.000,0.000,0.000,0.000,0.000,0.000,0.000,0.000,0.000,0.000,0.000,0.000,0.000,0.000,0.000,0.000,0.000,0.000,0.000,0.000,0.000,0.000,0.000,0.000,0.000,0.000,0.000,0.000,0.000,0.000,0.000,0.000,0.000,0.000,0.000,0.000,0.000,0.000,0.000,0.000,0.000,0.000,0.000,0.000,0.000,0.000,0.000,0.000,0.000,0.000,0.000,0.000,0.000,0.000,0.000,0.000,0.000,0.000,0.000,0.000,0.000,0.000,0.000,0.000,0.000,0.000,0.000,0.000,0.000,0.000,0.000,0.000,0.000,0.000,0.000,0.000,0.000,0.000,0.000,0.000
Fit_Min=0.030,0.030,0.030,0.029,0.030,0.029,0.031,0.030,0.030,0.030,0.029,0.036,0.030,0.031,0.030,0.030,0.030,0.029,0.030,0.030,0.030,0.030,0.031,0.029,0.031,0.032,0.031,0.030,0.030,0.030,0.031,0.030,0.030,0.030,0.030,0.029,0.014,0.015,0.013,0.011,0.012,0.012,0.014,0.012,0.012,0.012,0.010,0.013,0.000,0.000,0.000,0.000,0.000,0.000,0.000,0.000,0.000,0.000,0.000,0.000,0.000,0.000,0.000,0.000,0.000,0.000,0.000,0.000,0.000,0.000,0.000,0.000,0.000,0.000,0.000,0.000,0.000,0.000,0.000,0.000,0.000,0.000,0.000,0.000,0.000,0.000,0.000,0.000,0.000,0.000,0.000,0.000,0.000,0.000,0.000,0.000
Fit_Delta=0.455,0.512,0.401,0.426,0.419,0.130,0.517,0.462,0.140,0.171,0.291,0.166,0.382,0.191,0.153,0.172,0.143,0.154,0.339,0.179,0.129,0.136,0.128,0.090,0.170,0.210,0.150,0.159,0.150,0.067,0.153,0.136,0.014,0.193,0.031,0.018,0.382,0.191,0.153,0.172,0.143,0.154,0.339,0.179,0.129,0.136,0.128,0.090,0.295,0.384,0.450,0.398,0.432,0.483,0.468,0.477,0.542,0.485,0.099,0.180,0.467,0.443,0.305,0.092,0.043,0.046,0.464,0.536,0.069,0.045,0.025,0.027,0.448,0.083,0.029,0.029,0.022,0.028,0.473,0.307,0.044,0.036,0.007,0.032,0.006,0.000,0.000,0.002,0.000,0.000,0.000,0.000,0.000,0.000,0.000,0.000
Fit_Offset=0.073,0.079,0.081,0.081,0.083,0.018,0.081,0.084,0.072,0.063,0.093,0.078,0.082,0.070,0.063,0.047,0.036,-0.042,0.084,0.065,0.040,0.025,0.038,-2.255,0.075,0.053,0.043,-0.003,-0.065,-5.054,0.076,0.042,0.078,0.038,0.069,0.078,0.000,0.000,0.000,0.000,0.000,0.000,0.000,0.000,0.000,0.000,0.000,0.000,0.076,0.079,0.076,0.079,0.080,0.080,0.075,0.079,0.080,0.084,0.082,0.084,0.075,0.081,0.083,0.082,0.077,0.081,0.076,0.084,0.082,0.078,0.082,0.084,0.080,0.082,0.080,0.082,0.080,0.085,0.078,0.085,0.079,0.078,0.081,0.083,0.063,0.000,0.000,0.059,0.000,0.000,0.000,0.000,0.000,0.000,0.000,0.000
Fit_N0=0.007,0.004,0.004,0.003,0.003,0.075,0.004,0.002,0.013,0.030,0.001,0.027,0.004,0.005,0.011,0.045,0.058,0.119,0.003,0.019,0.054,0.069,0.055,2.337,0.005,0.040,0.051,0.090,0.148,5.139,0.005,0.052,0.005,0.058,0.010,0.005,0.000,0.000,0.000,0.000,0.000,0.000,0.000,0.000,0.000,0.000,0.000,0.000,0.006,0.005,0.006,0.004,0.003,0.003,0.008,0.004,0.003,0.003,0.005,0.003,0.006,0.003,0.003,0.005,0.008,0.007,0.005,0.003,0.004,0.008,0.003,0.001,0.003,0.005,0.005,0.003,0.004,0.002,0.003,0.002,0.007,0.008,0.002,0.002,0.000,0.000,0.000,0.004,0.000,0.000,0.000,0.000,0.000,0.000,0.000,0.000
Fit_T0=1.814,2.240,2.482,1.326,1.879,4.473,2.503,2.794,2.742,4.610,5.839,5.446,3.607,-4.504,-2.416,4.472,5.376,-0.132,3.503,2.034,5.165,4.999,5.904,1.473,0.003,3.877,4.937,2.758,1.947,1.397,-0.920,5.306,2.244,5.466,0.144,2.139,0.000,0.000,0.000,0.000,0.000,0.000,0.000,0.000,0.000,0.000,0.000,0.000,2.123,1.765,2.328,2.536,3.684,2.174,2.420,2.375,2.599,4.153,5.925,5.681,1.995,2.891,5.544,5.884,6.069,6.038,2.213,4.554,6.002,6.062,6.100,6.117,2.527,5.852,6.010,6.076,6.063,6.088,2.478,5.616,6.049,6.060,3.600,0.018,6.211,0.000,0.000,2.112,0.000,0.000,0.000,0.000,0.000,0.000,0.000,0.000
Fit_G=1.589,1.509,1.559,1.983,2.173,12.648,1.458,1.637,3.785,5.127,1.951,7.217,1.450,3.843,5.327,8.619,12.272,29.654,1.505,4.729,11.601,13.681,14.102,531.348,2.705,7.293,10.083,14.596,30.080,1323.808,3.371,12.289,1.663,11.221,3.716,1.985,0.000,0.000,0.000,0.000,0.000,0.000,0.000,0.000,0.000,0.000,0.000,0.000,1.481,1.424,1.558,1.684,2.156,2.004,1.501,1.565,1.963,2.181,3.965,2.963,1.561,1.834,2.594,4.112,7.184,6.062,1.562,2.211,4.370,7.028,5.893,3.071,1.698,3.956,6.897,5.990,7.155,5.465,1.812,2.515,6.466,7.828,2.253,5.475,1.463,0.000,0.000,3.549,0.000,0.000,0.000,0.000,0.000,0.000,0.000,0.000
Fit_Error=53.256,46.656,44.083,82.606,184.516,3.168,61.469,280.334,1.752,4.005,284.991,20.675,56.870,5.705,3.228,11.437,5.344,14.253,62.272,4.774,2.577,5.378,4.681,1.529,1.277,18.215,4.827,6.399,10.790,2.133,2.324,6.625,0.439,24.625,0.480,0.059,0.000,0.000,0.000,0.000,0.000,0.000,0.000,0.000,0.000,0.000,0.000,0.000,6.752,48.996,50.427,27.886,43.521,19.976,44.017,25.567,36.718,111.214,1.082,6.238,44.157,14.398,43.706,1.005,0.372,0.284,22.500,125.715,0.404,0.375,0.261,0.350,13.569,0.573,0.345,0.379,0.213,0.318,11.040,49.194,0.293,0.217,0.394,0.180,0.026,0.000,0.000,0.163,0.000,0.000,0.000,0.000,0.000,0.000,0.000,0.000
Fit_CV=60.000,71.000,58.000,107.000,64.000,68.000,73.000,59.000,49.000,50.000,104.000,127.000,112.000,115.000,62.000,81.000,91.000,316.000,101.000,55.000,80.000,85.000,100.000,209.000,102.000,80.000,83.000,191.000,261.000,203.000,52.000,100.000,5.000,117.000,12.000,6.000,0.000,0.000,0.000,0.000,0.000,0.000,0.000,0.000,0.000,0.000,0.000,0.000,52.000,57.000,71.000,70.000,63.000,101.000,67.000,106.000,45.000,69.000,89.000,88.000,117.000,81.000,94.000,86.000,69.000,68.000,68.000,79.000,69.000,67.000,61.000,57.000,68.000,83.000,55.000,55.000,55.000,57.000,100.000,98.000,67.000,67.000,11.000,95.000,39.000,0.000,0.000,1.000,0.000,0.000,0.000,0.000,0.000,0.000,0.000,0.000
Time_to_20_Gens=0,0,0,0,0,0,0,0,0,0,0,0,0,0,0,0,0,0,0,0,0,0,0,0,0,0,0,0,0,0,0,0,0,0,0,0,0,0,0,0,0,0,0,0,0,0,0,0
Time_to_each_5_Gens=0,0,0,0,0,0,0,0,0,0,0,0,0,0,0,0,0,0,0,0,0,0,0,0,0,0,0,0,0,0,0,0,0,0,0,0,0,0,0,0,0,0,0,0,0,0,0,0
Time_to_each_n_Gens=11.404,12.718,13.474,15.522,17.558,23.217,12.728,15.246,18.129,19.690,23.227,23.229,13.864,17.702,20.287,22.918,23.226,23.220,14.208,19.189,23.223,23.219,23.224,23.229,15.906,21.976,23.224,23.224,23.225,23.225,17.935,23.227,23.216,23.214,23.215,20.605,0.000,0.000,0.000,0.000,0.000,0.000,0.000,0.000,0.000,0.000,0.000,0.000,11.559,11.348,12.149,14.221,19.148,16.807,11.305,12.972,17.121,19.765,23.225,23.229,11.803,15.885,23.223,23.221,23.220,23.228,12.575,20.565,23.226,23.223,23.221,23.217,14.648,23.225,23.218,23.219,23.203,23.222,15.402,23.223,23.219,23.225,23.215,23.223,20.865,0.000,0.000,10.147,0.000,0.000,0.000,0.000,0.000,0.000,0.000,0.000
Min_Pt_OD=0,0,0,0,0,0,0,0,0,0,0,0,0,0,0,0,0,0,0,0,0,0,0,0,0,0,0,0,0,0,0,0,0,0,0,0,0,0,0,0,0,0,0,0,0,0,0,0
Min_Pt_t=0,0,0,0,0,0,0,0,0,0,0,0,0,0,0,0,0,0,0,0,0,0,0,0,0,0,0,0,0,0,0,0,0,0,0,0,0,0,0,0,0,0,0,0,0,0,0,0
TO_OD=0,0,0,0,0,0,0,0,0,0,0,0,0,0,0,0,0,0,0,0,0,0,0,0,0,0,0,0,0,0,0,0,0,0,0,0,0,0,0,0,0,0,0,0,0,0,0,0
Ref_ID=A01
Multi_Refs=single_ref
test=A01,A02,A03,A04,A05,A06,A07,A08,A09,A10,A11,A12,B01,B02,B03,B04,B05,B06,B07,B08,B09,B10,B11,B12,C01,C02,C03,C04,C05,C06,C07,C08,C09,C10,C11,C12,D01,D02,D03,D04,D05,D06,D07,D08,D09,D10,D11,D12,E01,E02,E03,E04,E05,E06,E07,E08,E09,E10,E11,E12,F01,F02,F03,F04,F05,F06,F07,F08,F09,F10,F11,F12,G01,G02,G03,G04,G05,G06,G07,G08,G09,G10,G11,G12,H01,H02,H03,H04,H05,H06,H07,H08,H09,H10,H11,H12
Start_Time_Now=3.2593327694E+9
Start_Date="4/13/2007+2:12 PM"
pv_to_plate_order=no
gen_time_cutoff=0.000
Drug_Name=ud?:;-ud+0,ud?:;-ud+0,ud?:;-ud+0,ud?:;-ud+0,ud?:;-ud+0,ud?:;-ud+0,ud?:;-ud+0,ud?:;-ud+0,ud?:;-ud+0,ud?:;-ud+0,ud?:;-ud+0,ud?:;-ud+0,ud?:;-ud+0,ud?:;-ud+0,ud?:;-ud+0,ud?:;-ud+0,ud?:;-ud+0,ud?:;-ud+0,ud?:;-ud+0,ud?:;-ud+0,ud?:;-ud+0,ud?:;-ud+0,ud?:;-ud+0,ud?:;-ud+0,ud?:;-ud+0,ud?:;-ud+0,ud?:;-ud+0,ud?:;-ud+0,ud?:;-ud+0,ud?:;-ud+0,ud?:;-ud+0,ud?:;-ud+0,ud?:;-ud+0,ud?:;-ud+0,ud?:;-ud+0,ud?:;-ud+0,ud?:;-ud+0,ud?:;-ud+0,ud?:;-ud+0,ud?:;-ud+0,ud?:;-ud+0,ud?:;-ud+0,ud?:;-ud+0,ud?:;-ud+0,ud?:;-ud+0,ud?:;-ud+0,ud?:;-ud+0,ud?:;-ud+0,ud?:;-ud+0,ud?:;-ud+0,ud?:;-ud+0,ud?:;-ud+0,ud?:;-ud+0,ud?:;-ud+0,ud?:;-ud+0,ud?:;-ud+0,ud?:;-ud+0,ud?:;-ud+0,ud?:;-ud+0,ud?:;-ud+0,ud?:;-ud+0,ud?:;-ud+0,ud?:;-ud+0,ud?:;-ud+0,ud?:;-ud+0,ud?:;-ud+0,ud?:;-ud+0,ud?:;-ud+0,ud?:;-ud+0,ud?:;-ud+0,ud?:;-ud+0,ud?:;-ud+0,ud?:;-ud+0,ud?:;-ud+0,ud?:;-ud+0,ud?:;-ud+0,ud?:;-ud+0,ud?:;-ud+0,ud?:;-ud+0,ud?:;-ud+0,ud?:;-ud+0,ud?:;-ud+0,ud?:;-ud+0,ud?:;-ud+0,ud?:;-ud+0,ud?:;-ud+0,ud?:;-ud+0,ud?:;-ud+0,ud?:;-ud+0,ud?:;-ud+0,ud?:;-ud+0,ud?:;-ud+0,ud?:;-ud+0,ud?:;-ud+0,ud?:;-ud+0,ud?:;-ud+0
Drug_Well_Pos=A01,A02,A03,A04,A05,A06,B01,B02,B03,B04,B05,B06,C01,C02,C03,C04,C05,C06,D01,D02,D03,D04,D05,D06,E01,E02,E03,E04,E05,E06,F01,F02,F03,F04,F05,F06,G01,G02,G03,G04,G05,G06,H01,H02,H03,H04,H05,H06,A07,A08,A09,A10,A11,A12,B07,B08,B09,B10,B11,B12,C07,C08,C09,C10,C11,C12,D07,D08,D09,D10,D11,D12,E07,E08,E09,E10,E11,E12,F07,F08,F09,F10,F11,F12,G07,G08,G09,G10,G11,G12,H07,H08,H09,H10,H11,H12
Avg_G_tcut=2.281,2.544,2.695,3.104,3.512,5.085,2.546,3.049,3.626,3.938,5.049,4.846,2.773,3.540,4.057,4.584,5.396,5.716,2.842,3.838,5.909,4.886,6.280,7.703,3.181,4.395,5.283,5.267,5.511,8.728,3.587,5.053,10.188,5.187,10.302,10.086,0.000,0.000,0.000,0.000,0.000,0.000,0.000,0.000,0.000,0.000,0.000,0.000,2.312,2.270,2.430,2.844,3.830,3.361,2.261,2.594,3.424,3.953,7.409,5.616,2.361,3.177,4.876,7.254,11.039,10.362,2.515,4.113,8.590,10.684,14.064,14.178,2.930,7.323,11.851,12.421,13.744,12.892,3.080,4.978,10.711,11.304,20.082,12.824,45.350,0.000,0.000,45.248,0.000,0.000,0.000,0.000,0.000,0.000,0.000,0.000
t0_from_interval=2.880,4.232,4.238,3.278,3.665,-1.247,4.686,5.083,4.918,2.440,11.618,3.349,5.304,3.156,3.173,0.953,3.493,4.743,5.022,2.807,-1.254,4.466,-0.405,-3.696,4.056,0.601,0.719,-2.463,-0.917,-5.645,4.920,6.255,-8.710,-0.859,-9.232,-10.074,0.000,0.000,0.000,0.000,0.000,0.000,0.000,0.000,0.000,0.000,0.000,0.000,2.968,2.988,3.457,4.363,6.620,5.437,3.070,4.236,5.938,7.024,3.804,10.192,3.230,5.402,9.478,3.747,3.884,4.707,3.805,7.634,3.548,2.121,8.334,8.002,4.861,3.907,2.924,4.121,8.224,5.428,5.320,9.499,4.284,3.098,9.998,5.275,0.000,0.000,0.000,0.000,0.000,0.000,0.000,0.000,0.000,0.000,0.000,0.000
Sum_Delta_Ref=0.000,3.925,6.010,11.631,16.079,23.350,3.157,10.911,17.564,19.816,24.999,23.936,7.493,16.313,20.827,23.014,24.544,24.833,7.868,19.173,24.417,24.073,25.165,25.003,12.724,22.231,24.044,23.509,24.534,25.001,17.162,24.576,25.209,24.212,24.977,24.918,-1.000,-1.000,-1.000,-1.000,-1.000,-1.000,-1.000,-1.000,-1.000,-1.000,-1.000,-1.000,0.129,0.374,1.902,7.465,20.080,14.228,1.647,3.338,15.125,21.242,26.008,25.537,0.417,11.435,25.006,25.936,26.437,26.414,2.399,22.450,26.166,26.365,26.673,26.660,8.081,25.975,26.466,26.502,26.665,26.519,10.333,25.025,26.407,26.425,26.810,26.581,27.167,-1.000,-1.000,27.194,-1.000,-1.000,-1.000,-1.000,-1.000,-1.000,-1.000,-1.000
Gens_at_time_G=5.000,5.000,5.000,5.000,5.000,4.565,5.000,5.000,5.000,5.000,4.600,4.793,5.000,5.000,5.000,5.000,4.304,4.062,5.000,5.000,3.930,4.752,3.698,3.016,5.000,5.000,4.396,4.409,4.214,2.661,5.000,4.597,2.279,4.476,2.253,2.043,0.000,0.000,0.000,0.000,0.000,0.000,0.000,0.000,0.000,0.000,0.000,0.000,5.000,5.000,5.000,5.000,5.000,5.000,5.000,5.000,5.000,5.000,3.135,4.137,5.000,5.000,4.762,3.201,2.103,2.242,5.000,5.000,2.704,2.174,1.651,1.637,5.000,3.172,1.959,1.869,1.688,1.801,5.000,4.665,2.168,2.055,1.156,1.811,0.460,0.000,0.000,0.224,0.000,0.000,0.000,0.000,0.000,0.000,0.000,0.000
G_Int_tcut=1.705,1.697,1.847,2.449,2.779,5.359,1.608,2.032,2.642,3.450,2.523,4.147,1.712,2.909,3.423,4.393,4.585,4.548,1.837,3.276,6.228,3.946,6.390,8.928,2.370,4.275,5.120,5.825,5.728,10.850,2.603,3.692,14.010,5.379,14.399,15.017,0.000,0.000,0.000,0.000,0.000,0.000,0.000,0.000,0.000,0.000,0.000,0.000,1.718,1.672,1.738,1.972,2.506,2.274,1.647,1.747,2.236,2.548,6.196,3.152,1.715,2.096,2.886,6.084,9.193,8.262,1.754,2.586,7.278,9.708,9.016,9.292,1.958,6.091,10.359,10.216,8.873,9.879,2.016,2.942,8.735,9.796,11.433,9.911,45.350,0.000,0.000,45.248,0.000,0.000,0.000,0.000,0.000,0.000,0.000,0.000
Sum_Del_12=0.000,2.447,3.031,3.729,4.134,4.160,2.513,4.021,4.266,4.152,4.493,4.101,3.490,4.038,4.276,4.221,4.396,4.331,3.743,4.157,4.362,4.314,4.575,4.411,3.948,4.109,4.285,4.129,4.265,4.324,4.276,4.357,4.496,4.225,4.371,4.278,5.173,5.189,5.185,5.149,5.182,5.176,5.185,5.169,5.178,5.170,5.157,5.192,0.418,0.035,1.379,3.395,4.620,4.333,0.014,2.622,4.372,4.662,4.903,4.884,0.865,4.120,4.860,4.878,4.956,4.975,2.095,4.713,4.902,4.929,5.029,5.020,3.735,4.888,4.959,4.956,5.030,4.943,4.053,4.793,4.954,4.942,5.058,5.002,5.174,5.181,5.184,5.186,5.176,5.191,5.184,5.166,5.150,5.189,5.197,5.189
Sum_Del_20=0.000,3.839,5.875,11.341,15.678,22.611,3.100,10.664,17.128,19.279,24.190,23.173,7.315,15.913,20.246,22.314,23.732,23.998,7.702,18.674,23.607,23.313,24.320,24.162,12.411,21.573,23.258,22.732,23.711,24.155,16.743,23.774,24.358,23.411,24.131,24.072,26.279,26.301,26.286,26.229,26.278,26.274,26.295,26.268,26.283,26.269,26.240,26.286,0.132,0.358,1.864,7.311,19.575,13.921,1.586,3.294,14.795,20.673,25.143,24.700,0.381,11.210,24.202,25.074,25.551,25.529,2.364,21.808,25.292,25.481,25.778,25.766,7.931,25.112,25.579,25.612,25.771,25.628,10.123,24.218,25.522,25.539,25.910,25.689,26.256,26.278,26.280,26.281,26.265,26.299,26.276,26.254,26.217,26.273,26.313,26.299
Sum_Del_24=0.000,3.870,6.099,12.274,17.153,28.289,2.785,11.055,18.567,21.554,30.281,28.479,7.716,17.106,22.721,26.694,30.274,31.419,7.656,20.599,30.563,28.725,32.029,32.184,13.474,25.280,29.492,29.060,30.871,32.328,17.746,29.669,32.613,29.686,32.401,32.389,35.142,35.171,35.152,35.086,35.144,35.138,35.165,35.132,35.149,35.132,35.096,35.148,0.038,0.499,1.689,7.229,20.328,13.939,2.291,2.604,14.827,21.411,33.090,31.738,1.116,10.644,30.225,32.956,34.002,33.920,1.787,23.694,33.476,33.900,34.371,34.362,7.344,33.013,34.065,34.139,34.355,34.173,9.737,30.411,33.945,34.000,34.619,34.238,35.079,35.143,35.134,35.137,35.121,35.166,35.132,35.110,35.063,35.125,35.185,35.168
Sum_12=5.265,2.818,2.234,1.536,1.131,1.106,2.752,1.244,0.999,1.113,0.773,1.164,1.776,1.228,0.990,1.045,0.869,0.935,1.523,1.108,0.903,0.952,0.690,0.854,1.318,1.156,0.980,1.136,1.001,0.941,0.989,0.909,0.769,1.041,0.895,0.987,0.092,0.076,0.081,0.116,0.084,0.089,0.081,0.097,0.087,0.095,0.108,0.073,4.848,5.300,3.886,1.871,0.646,0.933,5.279,2.644,0.893,0.604,0.363,0.381,4.401,1.146,0.406,0.387,0.310,0.291,3.171,0.553,0.363,0.336,0.236,0.245,1.531,0.378,0.306,0.309,0.236,0.322,1.212,0.472,0.312,0.323,0.208,0.264,0.091,0.085,0.082,0.080,0.089,0.074,0.081,0.100,0.115,0.076,0.068,0.076
Sum_20=26.417,22.578,20.543,15.077,10.739,3.806,23.317,15.753,9.289,7.138,2.227,3.245,19.102,10.504,6.171,4.103,2.685,2.419,18.715,7.744,2.811,3.104,2.097,2.256,14.006,4.845,3.159,3.685,2.706,2.263,9.674,2.643,2.059,3.006,2.286,2.345,0.138,0.117,0.131,0.188,0.139,0.143,0.122,0.149,0.134,0.148,0.177,0.131,26.285,26.775,24.553,19.106,6.842,12.496,28.003,23.124,11.622,5.744,1.274,1.717,26.798,15.207,2.215,1.343,0.866,0.888,24.054,4.610,1.126,0.936,0.639,0.652,18.486,1.306,0.838,0.805,0.647,0.789,16.294,2.199,0.895,0.878,0.508,0.728,0.161,0.140,0.138,0.136,0.153,0.118,0.142,0.163,0.200,0.144,0.104,0.119
Sum_24=35.303,31.433,29.204,23.029,18.150,7.014,32.518,24.248,16.736,13.749,5.022,6.824,27.587,18.197,12.582,8.609,5.029,3.884,27.647,14.704,4.740,6.578,3.274,3.119,21.829,10.023,5.812,6.243,4.432,2.975,17.557,5.634,2.691,5.617,2.902,2.914,0.161,0.132,0.151,0.217,0.159,0.165,0.138,0.171,0.154,0.171,0.207,0.155,35.341,35.802,33.614,28.074,14.976,21.364,37.594,32.699,20.477,13.892,2.213,3.565,36.419,24.660,5.078,2.347,1.301,1.383,33.517,11.609,1.827,1.403,0.932,0.941,27.959,2.290,1.238,1.164,0.949,1.130,25.566,4.892,1.358,1.303,0.684,1.065,0.224,0.160,0.169,0.167,0.182,0.137,0.172,0.193,0.240,0.178,0.118,0.135
G_by_Interval=1.705,1.697,1.847,2.449,2.779,5.359,1.608,2.032,2.642,3.450,2.523,4.147,1.712,2.909,3.423,4.393,4.585,4.548,1.837,3.276,6.228,3.946,6.390,8.928,2.370,4.275,5.120,5.825,5.728,10.850,2.603,3.692,14.010,5.379,14.399,15.017,0.000,0.000,0.000,0.000,0.000,0.000,0.000,0.000,0.000,0.000,0.000,0.000,1.718,1.672,1.738,1.972,2.506,2.274,1.647,1.747,2.236,2.548,6.196,3.152,1.715,2.096,2.886,6.084,9.193,8.262,1.754,2.586,7.278,9.708,9.016,9.292,1.958,6.091,10.359,10.216,8.873,9.879,2.016,2.942,8.735,9.796,11.433,9.911,45.350,0.000,0.000,45.248,0.000,0.000,0.000,0.000,0.000,0.000,0.000,0.000
Avg_G_t8=2.281,2.544,2.695,3.104,3.512,5.085,2.546,3.049,3.626,3.938,5.049,4.846,2.773,3.540,4.057,4.584,5.396,5.716,2.842,3.838,5.909,4.886,6.280,7.703,3.181,4.395,5.283,5.267,5.511,8.728,3.587,5.053,10.188,5.187,10.302,10.086,0.000,0.000,0.000,0.000,0.000,0.000,0.000,0.000,0.000,0.000,0.000,0.000,2.312,2.270,2.430,2.844,3.830,3.361,2.261,2.594,3.424,3.953,7.409,5.616,2.361,3.177,4.876,7.254,11.039,10.362,2.515,4.113,8.590,10.684,14.064,14.178,2.930,7.323,11.851,12.421,13.744,12.892,3.080,4.978,10.711,11.304,20.082,12.824,45.350,0.000,0.000,45.248,0.000,0.000,0.000,0.000,0.000,0.000,0.000,0.000
G_int_t8=1.705,1.697,1.847,2.449,2.779,5.359,1.608,2.032,2.642,3.450,2.523,4.147,1.712,2.909,3.423,4.393,4.585,4.548,1.837,3.276,6.228,3.946,6.390,8.928,2.370,4.275,5.120,5.825,5.728,10.850,2.603,3.692,14.010,5.379,14.399,15.017,0.000,0.000,0.000,0.000,0.000,0.000,0.000,0.000,0.000,0.000,0.000,0.000,1.718,1.672,1.738,1.972,2.506,2.274,1.647,1.747,2.236,2.548,6.196,3.152,1.715,2.096,2.886,6.084,9.193,8.262,1.754,2.586,7.278,9.708,9.016,9.292,1.958,6.091,10.359,10.216,8.873,9.879,2.016,2.942,8.735,9.796,11.433,9.911,45.350,0.000,0.000,45.248,0.000,0.000,0.000,0.000,0.000,0.000,0.000,0.000
Avg_G_t12=2.281,2.544,2.695,3.104,3.512,5.085,2.546,3.049,3.626,3.938,5.049,4.846,2.773,3.540,4.057,4.584,5.396,5.716,2.842,3.838,5.909,4.886,6.280,7.703,3.181,4.395,5.283,5.267,5.511,8.728,3.587,5.053,10.188,5.187,10.302,10.086,0.000,0.000,0.000,0.000,0.000,0.000,0.000,0.000,0.000,0.000,0.000,0.000,2.312,2.270,2.430,2.844,3.830,3.361,2.261,2.594,3.424,3.953,7.409,5.616,2.361,3.177,4.876,7.254,11.039,10.362,2.515,4.113,8.590,10.684,14.064,14.178,2.930,7.323,11.851,12.421,13.744,12.892,3.080,4.978,10.711,11.304,20.082,12.824,45.350,0.000,0.000,45.248,0.000,0.000,0.000,0.000,0.000,0.000,0.000,0.000
G_int_t12=1.705,1.697,1.847,2.449,2.779,5.359,1.608,2.032,2.642,3.450,2.523,4.147,1.712,2.909,3.423,4.393,4.585,4.548,1.837,3.276,6.228,3.946,6.390,8.928,2.370,4.275,5.120,5.825,5.728,10.850,2.603,3.692,14.010,5.379,14.399,15.017,0.000,0.000,0.000,0.000,0.000,0.000,0.000,0.000,0.000,0.000,0.000,0.000,1.718,1.672,1.738,1.972,2.506,2.274,1.647,1.747,2.236,2.548,6.196,3.152,1.715,2.096,2.886,6.084,9.193,8.262,1.754,2.586,7.278,9.708,9.016,9.292,1.958,6.091,10.359,10.216,8.873,9.879,2.016,2.942,8.735,9.796,11.433,9.911,45.350,0.000,0.000,45.248,0.000,0.000,0.000,0.000,0.000,0.000,0.000,0.000
Avg_G_inflex=2.301,2.544,2.735,3.131,3.533,5.686,2.546,3.061,4.422,4.506,5.194,5.490,2.826,4.009,4.762,5.102,6.092,6.391,2.931,4.378,6.315,5.766,6.860,8.027,3.686,4.744,5.840,5.809,6.292,9.097,4.283,6.017,5.440,5.579,5.290,5.347,0.000,0.000,0.000,0.000,0.000,0.000,0.000,0.000,0.000,0.000,0.000,0.000,2.389,2.308,2.452,2.895,3.871,3.362,2.270,2.597,3.427,3.953,7.673,5.974,2.372,3.204,5.064,7.746,11.354,10.900,2.527,4.114,8.959,10.993,15.142,14.793,2.954,7.972,13.241,13.649,15.701,13.900,3.081,5.095,11.212,12.158,14.343,13.387,47.663,0.000,0.000,6.663,0.000,0.000,0.000,0.000,0.000,0.000,0.000,0.000
G_int_inflex=1.732,1.697,1.863,2.422,2.779,5.918,1.608,2.053,4.078,4.369,2.501,6.095,1.709,3.788,4.538,5.082,6.445,6.869,1.834,4.114,6.864,6.037,7.244,9.553,3.096,4.728,6.111,6.162,6.787,11.675,3.830,6.366,9.247,5.787,5.479,4.847,0.000,0.000,0.000,0.000,0.000,0.000,0.000,0.000,0.000,0.000,0.000,0.000,1.709,1.644,1.739,1.979,2.515,2.267,1.662,1.748,2.198,2.548,6.365,4.628,1.734,2.105,2.966,6.589,9.607,8.995,1.771,2.571,7.062,10.210,9.876,9.024,1.955,6.038,13.172,10.550,11.724,10.003,2.018,2.986,9.293,9.759,14.343,10.369,47.663,0.000,0.000,6.663,0.000,0.000,0.000,0.000,0.000,0.000,0.000,0.000
G_by_Interval_g4=1.770,1.900,2.163,2.709,3.078,5.147,1.942,2.510,3.223,3.706,5.026,5.092,2.178,3.270,3.741,4.441,5.443,5.883,2.256,3.526,6.228,4.868,6.390,8.928,2.665,4.304,5.372,5.375,5.661,10.850,3.174,5.075,14.010,5.269,14.399,15.017,0.000,0.000,0.000,0.000,0.000,0.000,0.000,0.000,0.000,0.000,0.000,0.000,1.731,1.746,1.827,2.136,2.954,2.574,1.692,1.824,2.621,3.089,6.196,4.333,1.755,2.366,3.750,6.084,9.193,8.262,1.840,3.219,7.278,9.708,9.016,9.292,2.210,6.091,10.359,10.216,8.873,9.879,2.236,4.030,8.735,9.796,11.433,9.911,45.350,0.000,0.000,45.248,0.000,0.000,0.000,0.000,0.000,0.000,0.000,0.000
G_int_t8_g4=1.770,1.900,2.163,2.709,3.078,5.147,1.942,2.510,3.223,3.706,5.026,5.092,2.178,3.270,3.741,4.441,5.443,5.883,2.256,3.526,6.228,4.868,6.390,8.928,2.665,4.304,5.372,5.375,5.661,10.850,3.174,5.075,14.010,5.269,14.399,15.017,0.000,0.000,0.000,0.000,0.000,0.000,0.000,0.000,0.000,0.000,0.000,0.000,1.731,1.746,1.827,2.136,2.954,2.574,1.692,1.824,2.621,3.089,6.196,4.333,1.755,2.366,3.750,6.084,9.193,8.262,1.840,3.219,7.278,9.708,9.016,9.292,2.210,6.091,10.359,10.216,8.873,9.879,2.236,4.030,8.735,9.796,11.433,9.911,45.350,0.000,0.000,45.248,0.000,0.000,0.000,0.000,0.000,0.000,0.000,0.000
G_int_t12_g4=1.770,1.900,2.163,2.709,3.078,5.147,1.942,2.510,3.223,3.706,5.026,5.092,2.178,3.270,3.741,4.441,5.443,5.883,2.256,3.526,6.228,4.868,6.390,8.928,2.665,4.304,5.372,5.375,5.661,10.850,3.174,5.075,14.010,5.269,14.399,15.017,0.000,0.000,0.000,0.000,0.000,0.000,0.000,0.000,0.000,0.000,0.000,0.000,1.731,1.746,1.827,2.136,2.954,2.574,1.692,1.824,2.621,3.089,6.196,4.333,1.755,2.366,3.750,6.084,9.193,8.262,1.840,3.219,7.278,9.708,9.016,9.292,2.210,6.091,10.359,10.216,8.873,9.879,2.236,4.030,8.735,9.796,11.433,9.911,45.350,0.000,0.000,45.248,0.000,0.000,0.000,0.000,0.000,0.000,0.000,0.000
G_int_inflex_g4=1.788,1.900,2.190,2.653,3.080,5.918,1.942,2.525,4.078,4.369,5.150,6.095,2.206,3.788,4.538,5.082,6.445,6.869,2.302,4.114,6.864,6.037,7.244,9.553,3.096,4.728,6.111,6.162,6.787,11.675,3.830,6.366,9.247,5.787,5.479,4.847,0.000,0.000,0.000,0.000,0.000,0.000,0.000,0.000,0.000,0.000,0.000,0.000,1.727,1.688,1.779,2.129,2.941,2.558,1.704,1.822,2.556,3.089,6.365,4.628,1.769,2.360,3.887,6.589,9.607,8.995,1.848,3.125,7.062,10.210,9.876,9.024,2.178,6.038,13.172,10.550,11.724,10.003,2.237,4.125,9.293,9.759,14.343,10.369,47.663,0.000,0.000,6.663,0.000,0.000,0.000,0.000,0.000,0.000,0.000,0.000
Time_Inflex=11.726,13.439,13.439,15.642,17.600,19.068,13.439,15.642,15.153,16.621,22.984,20.048,13.684,15.397,16.866,18.824,21.026,22.495,13.684,16.376,21.026,19.558,22.740,22.984,13.684,18.824,20.537,21.026,22.250,22.984,15.153,20.292,6.097,21.516,9.279,6.587,0.223,0.223,0.223,0.223,0.223,0.223,0.223,0.223,0.223,0.223,0.223,0.223,10.747,11.237,12.460,14.173,19.313,17.355,11.726,13.439,18.089,20.292,22.984,22.495,12.216,16.131,22.740,22.495,22.984,22.984,12.950,21.516,22.984,22.984,22.250,22.984,14.908,22.250,21.516,22.250,21.516,22.250,15.887,22.984,22.984,22.495,9.768,22.984,21.516,0.223,0.223,1.936,0.223,0.223,0.223,0.223,0.223,0.223,0.223,0.223
OD_Inflex=0.579,0.635,0.525,0.536,0.528,0.231,0.647,0.581,0.240,0.283,0.388,0.281,0.496,0.318,0.256,0.270,0.251,0.255,0.446,0.287,0.225,0.243,0.232,0.175,0.286,0.320,0.250,0.265,0.258,0.152,0.260,0.239,0.097,0.304,0.113,0.101,0.067,0.067,0.065,0.064,0.064,0.065,0.066,0.064,0.065,0.065,0.063,0.065,0.407,0.513,0.572,0.515,0.545,0.608,0.596,0.602,0.659,0.604,0.185,0.277,0.600,0.560,0.410,0.182,0.123,0.132,0.580,0.661,0.154,0.127,0.106,0.108,0.565,0.169,0.112,0.111,0.104,0.111,0.607,0.408,0.128,0.119,0.087,0.115,0.067,0.064,0.064,0.064,0.065,0.065,0.064,0.064,0.063,0.064,0.065,0.066
Time_Saturation=20.292,21.761,20.537,21.516,21.271,0.000,18.824,19.313,22.005,20.537,0.000,0.000,20.292,21.271,21.271,0.000,0.000,0.000,21.516,22.005,21.516,0.000,0.000,0.000,21.271,22.740,0.000,0.000,0.000,0.000,20.782,0.000,0.000,22.005,0.000,0.000,0.223,0.223,0.223,0.223,0.223,0.223,0.223,0.223,0.223,0.223,0.223,0.223,21.271,22.005,21.271,17.600,21.026,22.005,22.005,21.516,22.005,21.761,0.000,0.000,21.026,22.005,0.000,0.000,0.000,0.000,22.005,22.495,0.000,0.000,0.000,0.000,22.005,0.000,0.000,0.000,0.000,0.000,21.271,0.000,0.000,0.000,0.000,0.000,0.000,0.223,0.223,0.000,0.223,0.223,0.223,0.223,0.223,0.223,0.223,0.223
OD_Saturation=0.780,0.783,0.767,0.713,0.672,0.000,0.803,0.745,0.673,0.586,0.000,0.000,0.744,0.687,0.599,0.000,0.000,0.000,0.781,0.634,0.244,0.000,0.000,0.000,0.696,0.568,0.000,0.000,0.000,0.000,0.694,0.000,0.000,0.337,0.000,0.000,0.067,0.067,0.065,0.064,0.064,0.065,0.066,0.064,0.065,0.065,0.063,0.065,0.794,0.786,0.793,0.761,0.726,0.782,0.839,0.838,0.785,0.785,0.000,0.000,0.837,0.860,0.000,0.000,0.000,0.000,0.829,0.769,0.000,0.000,0.000,0.000,0.820,0.000,0.000,0.000,0.000,0.000,0.809,0.000,0.000,0.000,0.000,0.000,0.000,0.064,0.064,0.000,0.065,0.065,0.064,0.064,0.063,0.064,0.065,0.066
Ref_Well_Name=A01,A01,A01,A01,A01,A01,A01,A01,A01,A01,A01,A01,A01,A01,A01,A01,A01,A01,A01,A01,A01,A01,A01,A01,A01,A01,A01,A01,A01,A01,A01,A01,A01,A01,A01,A01,A01,A01,A01,A01,A01,A01,A01,A01,A01,A01,A01,A01,A01,A01,A01,A01,A01,A01,A01,A01,A01,A01,A01,A01,A01,A01,A01,A01,A01,A01,A01,A01,A01,A01,A01,A01,A01,A01,A01,A01,A01,A01,A01,A01,A01,A01,A01,A01,A01,A01,A01,A01,A01,A01,A01,A01,A01,A01,A01,A01
Ratio_Avg_G=1.000,0.897,0.846,0.735,0.650,0.449,0.896,0.748,0.629,0.579,0.452,0.471,0.823,0.644,0.562,0.498,0.423,0.399,0.803,0.594,0.386,0.467,0.363,0.296,0.717,0.519,0.432,0.433,0.414,0.261,0.636,0.451,0.224,0.440,0.221,0.226,Inf,Inf,Inf,Inf,Inf,Inf,Inf,Inf,Inf,Inf,Inf,Inf,0.987,1.005,0.939,0.802,0.596,0.679,1.009,0.879,0.666,0.577,0.308,0.406,0.966,0.718,0.468,0.314,0.207,0.220,0.907,0.555,0.266,0.213,0.162,0.161,0.779,0.311,0.192,0.184,0.166,0.177,0.740,0.458,0.213,0.202,0.114,0.178,0.050,Inf,Inf,0.050,Inf,Inf,Inf,Inf,Inf,Inf,Inf,Inf
Ratio_Fit_G=1.000,1.053,1.019,0.801,0.731,0.126,1.090,0.971,0.420,0.310,0.814,0.220,1.096,0.413,0.298,0.184,0.129,0.054,1.056,0.336,0.137,0.116,0.113,0.003,0.587,0.218,0.158,0.109,0.053,0.001,0.471,0.129,0.956,0.142,0.428,0.801,Inf,Inf,Inf,Inf,Inf,Inf,Inf,Inf,Inf,Inf,Inf,Inf,1.073,1.116,1.020,0.944,0.737,0.793,1.059,1.015,0.809,0.729,0.401,0.536,1.018,0.866,0.613,0.386,0.221,0.262,1.017,0.719,0.364,0.226,0.270,0.517,0.936,0.402,0.230,0.265,0.222,0.291,0.877,0.632,0.246,0.203,0.705,0.290,1.086,Inf,Inf,0.448,Inf,Inf,Inf,Inf,Inf,Inf,Inf,Inf
Ratio_G_Int=1.000,1.005,0.923,0.696,0.614,0.318,1.060,0.839,0.645,0.494,0.676,0.411,0.996,0.586,0.498,0.388,0.372,0.375,0.928,0.520,0.274,0.432,0.267,0.191,0.719,0.399,0.333,0.293,0.298,0.157,0.655,0.462,0.122,0.317,0.118,0.114,Inf,Inf,Inf,Inf,Inf,Inf,Inf,Inf,Inf,Inf,Inf,Inf,0.992,1.020,0.981,0.865,0.680,0.750,1.035,0.976,0.762,0.669,0.275,0.541,0.994,0.813,0.591,0.280,0.185,0.206,0.972,0.659,0.234,0.176,0.189,0.183,0.871,0.280,0.165,0.167,0.192,0.173,0.846,0.580,0.195,0.174,0.149,0.172,0.038,Inf,Inf,0.038,Inf,Inf,Inf,Inf,Inf,Inf,Inf,Inf
Ratio_t0_Fit=1.000,0.810,0.731,1.368,0.965,0.406,0.725,0.649,0.662,0.393,0.311,0.333,0.503,-0.403,-0.751,0.406,0.337,-13.742,0.518,0.892,0.351,0.363,0.307,1.232,604.667,0.468,0.367,0.658,0.932,1.298,-1.972,0.342,0.808,0.332,12.597,0.848,Inf,Inf,Inf,Inf,Inf,Inf,Inf,Inf,Inf,Inf,Inf,Inf,0.854,1.028,0.779,0.715,0.492,0.834,0.750,0.764,0.698,0.437,0.306,0.319,0.909,0.627,0.327,0.308,0.299,0.300,0.820,0.398,0.302,0.299,0.297,0.297,0.718,0.310,0.302,0.299,0.299,0.298,0.732,0.323,0.300,0.299,0.504,100.778,0.292,Inf,Inf,0.859,Inf,Inf,Inf,Inf,Inf,Inf,Inf,Inf
Ratio_t0_G_Int=1.000,0.680,0.679,0.879,0.786,-2.309,0.614,0.567,0.586,1.180,0.248,0.860,0.543,0.912,0.908,3.021,0.825,0.607,0.573,1.026,-2.297,0.645,-7.111,-0.779,0.710,4.793,4.005,-1.169,-3.140,-0.510,0.585,0.460,-0.331,-3.354,-0.312,-0.286,Inf,Inf,Inf,Inf,Inf,Inf,Inf,Inf,Inf,Inf,Inf,Inf,0.970,0.964,0.833,0.660,0.435,0.530,0.938,0.680,0.485,0.410,0.757,0.283,0.892,0.533,0.304,0.769,0.741,0.612,0.757,0.377,0.812,1.358,0.346,0.360,0.592,0.737,0.985,0.699,0.350,0.531,0.541,0.303,0.672,0.929,0.288,0.546,Inf,Inf,Inf,Inf,Inf,Inf,Inf,Inf,Inf,Inf,Inf,Inf
Ref_Curve_Array=1,1,1,1,1,1,1,1,1,1,1,1,1,1,1,1,1,1,1,1,1,1,1,1,1,1,1,1,1,1,1,1,1,1,1,1,1,1,1,1,1,1,1,1,1,1,1,1,1,1,1,1,1,1,1,1,1,1,1,1,1,1,1,1,1,1,1,1,1,1,1,1,1,1,1,1,1,1,1,1,1,1,1,1,1,1,1,1,1,1,1,1,1,1,1,1
Default_ref=0
Comm_Map=,,,,,
Comm_Consol=,,,,,,,,
Comm_Screen=,,,,,
Analysis_Set=A,A,A,A,A,A,A,A,A,A,A,A,A,A,A,A,A,A,A,A,A,A,A,A,A,A,A,A,A,A,A,A,A,A,A,A,A,A,A,A,A,A,A,A,A,A,A,A,A,A,A,A,A,A,A,A,A,A,A,A,A,A,A,A,A,A,A,A,A,A,A,A,A,A,A,A,A,A,A,A,A,A,A,A,A,A,A,A,A,A,A,A,A,A,A,A
Ref_Type=single_ref,single_ref,single_ref,single_ref,single_ref,single_ref,single_ref,single_ref,single_ref,single_ref,single_ref,single_ref,single_ref,single_ref,single_ref,single_ref,single_ref,single_ref,single_ref,single_ref,single_ref,single_ref,single_ref,single_ref,single_ref,single_ref,single_ref,single_ref,single_ref,single_ref,single_ref,single_ref,single_ref,single_ref,single_ref,single_ref,single_ref,single_ref,single_ref,single_ref,single_ref,single_ref,single_ref,single_ref,single_ref,single_ref,single_ref,single_ref,single_ref,single_ref,single_ref,single_ref,single_ref,single_ref,single_ref,single_ref,single_ref,single_ref,single_ref,single_ref,single_ref,single_ref,single_ref,single_ref,single_ref,single_ref,single_ref,single_ref,single_ref,single_ref,single_ref,single_ref,single_ref,single_ref,single_ref,single_ref,single_ref,single_ref,single_ref,single_ref,single_ref,single_ref,single_ref,single_ref,single_ref,single_ref,single_ref,single_ref,single_ref,single_ref,single_ref,single_ref,single_ref,single_ref,single_ref,single_ref
Wells_In_Use=0,0,0,0,0,0,0,0,0,0,0,0,0,0,0,0,0,0,0,0,0,0,0,0,0,0,0,0,0,0,0,0,0,0,0,0,0,0,0,0,0,0,0,0,0,0,0,0,0,0,0,0,0,0,0,0,0,0,0,0,0,0,0,0,0,0,0,0,0,0,0,0,0,0,0,0,0,0,0,0,0,0,0,0,0,0,0,0,0,0,0,0,0,0,0,0
[Flor:]
[Flor2:]
[Lumin:]
[Data:]
Read=DateTime	RunT[s]	Temp	Well_1	Well_2	Well_3	Well_4	Well_5	Well_6	Well_7	Well_8	Well_9	Well_10	Well_11	Well_12	Well_13	Well_14	Well_15	Well_16	Well_17	Well_18	Well_19	Well_20	Well_21	Well_22	Well_23	Well_24	Well_25	Well_26	Well_27	Well_28	Well_29	Well_30	Well_31	Well_32	Well_33	Well_34	Well_35	Well_36	Well_37	Well_38	Well_39	Well_40	Well_41	Well_42	Well_43	Well_44	Well_45	Well_46	Well_47	Well_48	Well_49	Well_50	Well_51	Well_52	Well_53	Well_54	Well_55	Well_56	Well_57	Well_58	Well_59	Well_60	Well_61	Well_62	Well_63	Well_64	Well_65	Well_66	Well_67	Well_68	Well_69	Well_70	Well_71	Well_72	Well_73	Well_74	Well_75	Well_76	Well_77	Well_78	Well_79	Well_80	Well_81	Well_82	Well_83	Well_84	Well_85	Well_86	Well_87	Well_88	Well_89	Well_90	Well_91	Well_92	Well_93	Well_94	Well_95	Well_96
1=14:27:47	804	300	0.0800	0.0797	0.0812	0.0793	0.0804	0.0792	0.0803	0.0790	0.0792	0.0788	0.0780	0.0809	0.0817	0.0807	0.0799	0.0811	0.0795	0.0896	0.0801	0.0810	0.0782	0.0819	0.0806	0.0817	0.0801	0.0821	0.0810	0.0802	0.0805	0.0798	0.0799	0.0795	0.0806	0.0805	0.0789	0.0821	0.0804	0.0804	0.0804	0.0801	0.0809	0.0802	0.0792	0.0803	0.0792	0.0801	0.0805	0.0797	0.0813	0.0821	0.0807	0.0805	0.0798	0.0803	0.0798	0.0798	0.0805	0.0796	0.0802	0.0810	0.0812	0.0800	0.0803	0.0798	0.0808	0.0787	0.0799	0.0806	0.0797	0.0800	0.0811	0.0806	0.0671	0.0674	0.0651	0.0637	0.0637	0.0646	0.0635	0.0641	0.0642	0.0641	0.0648	0.0647	0.0661	0.0644	0.0647	0.0646	0.0632	0.0648	0.0638	0.0637	0.0632	0.0635	0.0648	0.0657
2=14:42:28	1685	300	0.0808	0.0802	0.0810	0.0809	0.0809	0.0811	0.0803	0.0818	0.0815	0.0797	0.0789	0.0819	0.0814	0.0802	0.0799	0.0817	0.0807	0.0858	0.0807	0.0812	0.0800	0.0812	0.0813	0.0810	0.0802	0.0820	0.0810	0.0804	0.0805	0.0794	0.0796	0.0809	0.0804	0.0813	0.0798	0.0824	0.0804	0.0806	0.0808	0.0809	0.0806	0.0794	0.0794	0.0810	0.0804	0.0807	0.0807	0.0804	0.0809	0.0832	0.0818	0.0802	0.0800	0.0805	0.0813	0.0814	0.0808	0.0805	0.0803	0.0817	0.0824	0.0810	0.0806	0.0807	0.0805	0.0810	0.0795	0.0799	0.0802	0.0816	0.0809	0.0813	0.0664	0.0675	0.0657	0.0642	0.0641	0.0642	0.0637	0.0641	0.0634	0.0638	0.0651	0.0646	0.0662	0.0650	0.0648	0.0643	0.0633	0.0649	0.0640	0.0639	0.0642	0.0639	0.0647	0.0656
3=14:57:09	2566	298	0.0809	0.0802	0.0798	0.0818	0.0814	0.0810	0.0803	0.0867	0.0831	0.0839	0.0791	0.0814	0.0822	0.0806	0.0822	0.0824	0.0823	0.0916	0.0813	0.0822	0.0808	0.0826	0.0823	0.0826	0.0802	0.0812	0.0809	0.0809	0.0814	0.0811	0.0806	0.0807	0.0803	0.0810	0.0804	0.0827	0.0809	0.0817	0.0833	0.0815	0.0809	0.0812	0.0804	0.0831	0.0828	0.0812	0.0813	0.0811	0.0809	0.0827	0.0823	0.0820	0.0806	0.0805	0.0819	0.0825	0.0814	0.0813	0.0808	0.0822	0.0828	0.0831	0.0823	0.0811	0.0824	0.0816	0.0802	0.0821	0.0810	0.0819	0.0821	0.0814	0.0670	0.0678	0.0648	0.0647	0.0645	0.0646	0.0643	0.0643	0.0650	0.0640	0.0652	0.0650	0.0662	0.0651	0.0652	0.0653	0.0636	0.0656	0.0646	0.0646	0.0645	0.0635	0.0650	0.0662
4=15:11:50	3447	298	0.0820	0.0818	0.0824	0.0825	0.0835	0.0819	0.0815	0.0899	0.0838	0.0873	0.0806	0.0827	0.0829	0.0815	0.0820	0.0827	0.0831	0.0920	0.0822	0.0828	0.0823	0.0825	0.0827	0.0830	0.0808	0.0831	0.0808	0.0820	0.0820	0.0815	0.0821	0.0833	0.0819	0.0823	0.0802	0.0841	0.0819	0.0825	0.0821	0.0823	0.0818	0.0819	0.0814	0.0836	0.0843	0.0823	0.0821	0.0820	0.0827	0.0843	0.0833	0.0863	0.0816	0.0823	0.0824	0.0846	0.0817	0.0823	0.0817	0.0857	0.0832	0.0848	0.0821	0.0818	0.0827	0.0831	0.0811	0.0824	0.0818	0.0825	0.0827	0.0825	0.0677	0.0685	0.0662	0.0649	0.0650	0.0647	0.0647	0.0651	0.0651	0.0650	0.0663	0.0660	0.0671	0.0660	0.0657	0.0657	0.0640	0.0662	0.0645	0.0650	0.0650	0.0649	0.0656	0.0663
5=15:26:31	4328	298	0.0803	0.0797	0.0809	0.0814	0.0814	0.0821	0.0807	0.0879	0.0822	0.0854	0.0789	0.0818	0.0812	0.0804	0.0803	0.0805	0.0818	0.0919	0.0806	0.0822	0.0806	0.0814	0.0815	0.0826	0.0796	0.0814	0.0805	0.0801	0.0808	0.0801	0.0811	0.0826	0.0810	0.0812	0.0790	0.0821	0.0807	0.0801	0.0826	0.0812	0.0807	0.0806	0.0797	0.0829	0.0817	0.0804	0.0807	0.0804	0.0809	0.0828	0.0819	0.0808	0.0810	0.0813	0.0821	0.0816	0.0816	0.0808	0.0802	0.0831	0.0824	0.0828	0.0805	0.0803	0.0807	0.0814	0.0794	0.0816	0.0805	0.0811	0.0800	0.0811	0.0658	0.0672	0.0652	0.0632	0.0636	0.0636	0.0621	0.0638	0.0641	0.0634	0.0651	0.0641	0.0656	0.0646	0.0641	0.0645	0.0627	0.0634	0.0633	0.0630	0.0633	0.0634	0.0643	0.0651
6=15:41:12	5209	298	0.0805	0.0798	0.0807	0.0822	0.0814	0.0814	0.0817	0.0867	0.0825	0.0842	0.0797	0.0814	0.0817	0.0807	0.0810	0.0805	0.0816	0.0883	0.0799	0.0819	0.0810	0.0818	0.0817	0.0818	0.0808	0.0827	0.0808	0.0815	0.0808	0.0812	0.0807	0.0826	0.0805	0.0818	0.0793	0.0836	0.0808	0.0811	0.0828	0.0807	0.0810	0.0804	0.0809	0.0823	0.0823	0.0798	0.0814	0.0808	0.0826	0.0824	0.0824	0.0811	0.0807	0.0811	0.0816	0.0824	0.0799	0.0814	0.0807	0.0839	0.0829	0.0828	0.0813	0.0805	0.0813	0.0817	0.0802	0.0815	0.0810	0.0818	0.0814	0.0813	0.0656	0.0668	0.0650	0.0633	0.0634	0.0627	0.0633	0.0639	0.0638	0.0631	0.0646	0.0641	0.0656	0.0642	0.0643	0.0643	0.0630	0.0648	0.0627	0.0633	0.0638	0.0635	0.0646	0.0652
7=15:55:53	6090	301	0.0847	0.0812	0.0817	0.0820	0.0823	0.0822	0.0813	0.0861	0.0823	0.0840	0.0801	0.0839	0.0835	0.0815	0.0814	0.0822	0.0834	0.0938	0.0827	0.0836	0.0822	0.0836	0.0833	0.0829	0.0816	0.0836	0.0818	0.0821	0.0824	0.0812	0.0808	0.0831	0.0807	0.0839	0.0811	0.0834	0.0820	0.0816	0.0837	0.0829	0.0821	0.0818	0.0812	0.0838	0.0833	0.0835	0.0811	0.0814	0.0824	0.0844	0.0822	0.0816	0.0805	0.0818	0.0825	0.0828	0.0826	0.0819	0.0813	0.0837	0.0839	0.0835	0.0817	0.0820	0.0825	0.0824	0.0805	0.0833	0.0818	0.0835	0.0818	0.0819	0.0665	0.0675	0.0656	0.0640	0.0638	0.0648	0.0640	0.0640	0.0643	0.0628	0.0650	0.0645	0.0660	0.0647	0.0640	0.0644	0.0630	0.0654	0.0641	0.0640	0.0641	0.0642	0.0646	0.0654
8=16:10:34	6971	301	0.0818	0.0821	0.0825	0.0821	0.0821	0.0830	0.0828	0.0848	0.0835	0.0835	0.0807	0.0836	0.0836	0.0819	0.0814	0.0835	0.0824	0.0934	0.0820	0.0833	0.0815	0.0833	0.0824	0.0834	0.0812	0.0838	0.0835	0.0833	0.0819	0.0821	0.0827	0.0827	0.0820	0.0823	0.0818	0.0844	0.0826	0.0828	0.0832	0.0836	0.0824	0.0818	0.0812	0.0836	0.0825	0.0829	0.0825	0.0817	0.0838	0.0843	0.0830	0.0824	0.0815	0.0830	0.0821	0.0817	0.0829	0.0822	0.0817	0.0857	0.0833	0.0838	0.0826	0.0814	0.0819	0.0820	0.0812	0.0833	0.0826	0.0830	0.0819	0.0828	0.0664	0.0671	0.0654	0.0631	0.0643	0.0641	0.0639	0.0638	0.0644	0.0641	0.0652	0.0653	0.0658	0.0648	0.0648	0.0649	0.0634	0.0652	0.0643	0.0635	0.0637	0.0639	0.0645	0.0659
9=16:25:15	7852	303	0.0841	0.0826	0.0831	0.0842	0.0832	0.0843	0.0828	0.0841	0.0835	0.0841	0.0822	0.0837	0.0849	0.0831	0.0843	0.0833	0.0838	0.0951	0.0836	0.0842	0.0830	0.0849	0.0847	0.0841	0.0828	0.0839	0.0822	0.0829	0.0822	0.0833	0.0820	0.0848	0.0813	0.0839	0.0819	0.0847	0.0844	0.0834	0.0851	0.0825	0.0837	0.0823	0.0830	0.0829	0.0836	0.0833	0.0835	0.0821	0.0838	0.0853	0.0831	0.0824	0.0838	0.0837	0.0831	0.0832	0.0825	0.0835	0.0816	0.0851	0.0846	0.0837	0.0828	0.0832	0.0837	0.0837	0.0826	0.0836	0.0827	0.0837	0.0826	0.0831	0.0669	0.0678	0.0658	0.0644	0.0645	0.0650	0.0638	0.0634	0.0646	0.0646	0.0655	0.0652	0.0663	0.0652	0.0652	0.0654	0.0629	0.0658	0.0645	0.0642	0.0646	0.0645	0.0650	0.0664
10=16:39:56	8733	303	0.0831	0.0817	0.0830	0.0830	0.0830	0.0825	0.0820	0.0829	0.0830	0.0827	0.0801	0.0827	0.0831	0.0829	0.0819	0.0831	0.0815	0.0960	0.0818	0.0842	0.0816	0.0830	0.0823	0.0827	0.0817	0.0835	0.0820	0.0826	0.0822	0.0815	0.0826	0.0825	0.0822	0.0834	0.0822	0.0841	0.0834	0.0824	0.0838	0.0835	0.0818	0.0825	0.0819	0.0823	0.0824	0.0824	0.0825	0.0816	0.0833	0.0851	0.0833	0.0836	0.0823	0.0832	0.0836	0.0829	0.0828	0.0822	0.0817	0.0843	0.0849	0.0834	0.0831	0.0825	0.0834	0.0832	0.0818	0.0828	0.0825	0.0815	0.0833	0.0823	0.0659	0.0669	0.0652	0.0638	0.0635	0.0636	0.0633	0.0631	0.0639	0.0645	0.0648	0.0643	0.0660	0.0647	0.0645	0.0643	0.0619	0.0647	0.0644	0.0639	0.0637	0.0634	0.0642	0.0654
11=16:54:37	9614	305	0.0829	0.0826	0.0818	0.0830	0.0823	0.0833	0.0831	0.0843	0.0836	0.0827	0.0806	0.0837	0.0842	0.0835	0.0826	0.0836	0.0828	0.0951	0.0834	0.0855	0.0819	0.0830	0.0836	0.0825	0.0831	0.0833	0.0822	0.0845	0.0820	0.0828	0.0819	0.0822	0.0820	0.0830	0.0821	0.0840	0.0835	0.0831	0.0832	0.0831	0.0825	0.0828	0.0825	0.0831	0.0826	0.0830	0.0822	0.0816	0.0837	0.0853	0.0846	0.0826	0.0827	0.0828	0.0823	0.0829	0.0817	0.0828	0.0816	0.0846	0.0836	0.0842	0.0829	0.0823	0.0847	0.0830	0.0816	0.0841	0.0822	0.0829	0.0822	0.0831	0.0657	0.0667	0.0634	0.0632	0.0637	0.0631	0.0634	0.0633	0.0640	0.0627	0.0632	0.0640	0.0651	0.0634	0.0636	0.0641	0.0623	0.0644	0.0634	0.0632	0.0630	0.0622	0.0634	0.0650
12=17:09:18	10495	306	0.0845	0.0835	0.0861	0.0869	0.0843	0.0839	0.0846	0.0861	0.0851	0.0833	0.0817	0.0841	0.0858	0.0844	0.0844	0.0837	0.0850	0.0953	0.0847	0.0847	0.0825	0.0845	0.0846	0.0833	0.0841	0.0849	0.0823	0.0853	0.0855	0.0851	0.0835	0.0850	0.0827	0.0840	0.0824	0.0847	0.0875	0.0845	0.0854	0.0845	0.0849	0.0832	0.0834	0.0839	0.0833	0.0824	0.0829	0.0825	0.0843	0.0876	0.0854	0.0837	0.0849	0.0848	0.0849	0.0839	0.0815	0.0835	0.0822	0.0856	0.0848	0.0851	0.0838	0.0835	0.0848	0.0852	0.0832	0.0855	0.0835	0.0849	0.0829	0.0834	0.0657	0.0670	0.0651	0.0640	0.0634	0.0636	0.0636	0.0632	0.0641	0.0639	0.0651	0.0647	0.0655	0.0642	0.0646	0.0646	0.0632	0.0649	0.0629	0.0634	0.0638	0.0638	0.0642	0.0657
13=17:24:00	11376	306	0.0845	0.0847	0.0855	0.0856	0.0858	0.0850	0.0846	0.0854	0.0845	0.0843	0.0817	0.0837	0.0854	0.0853	0.0841	0.0854	0.0850	0.0990	0.0845	0.0860	0.0834	0.0852	0.0837	0.0841	0.0834	0.0863	0.0858	0.0845	0.0845	0.0843	0.0848	0.0846	0.0836	0.0844	0.0821	0.0842	0.0857	0.0849	0.0863	0.0850	0.0837	0.0844	0.0838	0.0853	0.0828	0.0833	0.0839	0.0827	0.0850	0.0874	0.0866	0.0856	0.0851	0.0860	0.0845	0.0839	0.0842	0.0824	0.0823	0.0853	0.0860	0.0859	0.0847	0.0846	0.0865	0.0848	0.0828	0.0841	0.0830	0.0824	0.0833	0.0828	0.0661	0.0670	0.0650	0.0632	0.0640	0.0640	0.0627	0.0636	0.0644	0.0637	0.0650	0.0646	0.0656	0.0643	0.0647	0.0644	0.0631	0.0640	0.0639	0.0639	0.0638	0.0637	0.0644	0.0656
14=17:38:41	12257	308	0.0864	0.0840	0.0863	0.0870	0.0845	0.0872	0.0853	0.0867	0.0854	0.0841	0.0807	0.0847	0.0853	0.0842	0.0852	0.0851	0.0864	0.0985	0.0870	0.0853	0.0832	0.0839	0.0841	0.0835	0.0851	0.0858	0.0840	0.0860	0.0862	0.0851	0.0843	0.0852	0.0821	0.0839	0.0820	0.0840	0.0859	0.0853	0.0861	0.0859	0.0825	0.0851	0.0836	0.0843	0.0829	0.0833	0.0828	0.0822	0.0849	0.0893	0.0870	0.0842	0.0854	0.0843	0.0853	0.0830	0.0827	0.0832	0.0823	0.0846	0.0855	0.0864	0.0854	0.0856	0.0852	0.0857	0.0822	0.0851	0.0822	0.0835	0.0818	0.0832	0.0654	0.0663	0.0642	0.0627	0.0632	0.0635	0.0628	0.0631	0.0629	0.0626	0.0646	0.0640	0.0646	0.0635	0.0636	0.0633	0.0621	0.0641	0.0631	0.0630	0.0629	0.0629	0.0637	0.0644
15=17:53:22	13138	306	0.0887	0.0861	0.0867	0.0875	0.0871	0.0875	0.0871	0.0890	0.0850	0.0857	0.0832	0.0850	0.0886	0.0880	0.0885	0.0873	0.0884	0.0973	0.0880	0.0878	0.0851	0.0867	0.0857	0.0858	0.0857	0.0886	0.0869	0.0870	0.0877	0.0854	0.0869	0.0856	0.0840	0.0857	0.0831	0.0866	0.0859	0.0878	0.0877	0.0879	0.0854	0.0868	0.0848	0.0861	0.0842	0.0839	0.0842	0.0831	0.0879	0.0895	0.0888	0.0915	0.0871	0.0872	0.0871	0.0842	0.0838	0.0840	0.0840	0.0854	0.0892	0.0874	0.0866	0.0882	0.0879	0.0875	0.0835	0.0851	0.0828	0.0850	0.0833	0.0837	0.0666	0.0671	0.0655	0.0642	0.0642	0.0637	0.0635	0.0639	0.0635	0.0642	0.0650	0.0647	0.0657	0.0643	0.0644	0.0636	0.0631	0.0652	0.0642	0.0639	0.0639	0.0643	0.0646	0.0660
16=18:08:03	14019	306	0.0895	0.0870	0.0889	0.0879	0.0892	0.0879	0.0899	0.0901	0.0871	0.0872	0.0839	0.0858	0.0893	0.0884	0.0880	0.0902	0.0880	0.1004	0.0890	0.0888	0.0849	0.0867	0.0855	0.0852	0.0876	0.0895	0.0862	0.0894	0.0885	0.0871	0.0899	0.0868	0.0850	0.0857	0.0831	0.0857	0.0882	0.0882	0.0897	0.0885	0.0859	0.0877	0.0872	0.0859	0.0835	0.0844	0.0840	0.0829	0.0905	0.0929	0.0903	0.0883	0.0883	0.0895	0.0862	0.0849	0.0845	0.0838	0.0842	0.0860	0.0895	0.0890	0.0873	0.0881	0.0899	0.0877	0.0852	0.0888	0.0849	0.0844	0.0830	0.0848	0.0664	0.0676	0.0661	0.0642	0.0640	0.0636	0.0638	0.0643	0.0647	0.0639	0.0658	0.0649	0.0660	0.0646	0.0649	0.0646	0.0634	0.0652	0.0637	0.0646	0.0646	0.0640	0.0649	0.0658
17=18:22:44	14900	306	0.0903	0.0875	0.0886	0.0881	0.0867	0.0886	0.0895	0.0890	0.0866	0.0846	0.0819	0.0850	0.0902	0.0866	0.0871	0.0885	0.0876	0.1005	0.0893	0.0883	0.0825	0.0852	0.0837	0.0837	0.0875	0.0881	0.0868	0.0889	0.0872	0.0876	0.0872	0.0849	0.0820	0.0837	0.0815	0.0837	0.0884	0.0877	0.0887	0.0866	0.0861	0.0863	0.0859	0.0839	0.0836	0.0825	0.0826	0.0811	0.0887	0.0919	0.0887	0.0857	0.0878	0.0888	0.0848	0.0837	0.0817	0.0825	0.0822	0.0845	0.0883	0.0890	0.0869	0.0882	0.0869	0.0874	0.0841	0.0836	0.0825	0.0831	0.0817	0.0828	0.0645	0.0653	0.0635	0.0611	0.0622	0.0624	0.0620	0.0620	0.0629	0.0617	0.0634	0.0626	0.0639	0.0625	0.0627	0.0630	0.0614	0.0631	0.0619	0.0621	0.0613	0.0619	0.0628	0.0638
18=18:37:25	15781	306	0.0941	0.0882	0.0891	0.0915	0.0888	0.0896	0.0916	0.0924	0.0885	0.0857	0.0824	0.0856	0.0925	0.0883	0.0882	0.0893	0.0902	0.1032	0.0917	0.0876	0.0852	0.0850	0.0845	0.0840	0.0881	0.0936	0.0882	0.0895	0.0886	0.0880	0.0893	0.0867	0.0839	0.0854	0.0825	0.0851	0.0899	0.0892	0.0901	0.0899	0.0868	0.0878	0.0860	0.0846	0.0837	0.0835	0.0833	0.0827	0.0897	0.0920	0.0922	0.0885	0.0887	0.0892	0.0864	0.0837	0.0834	0.0828	0.0824	0.0851	0.0901	0.0889	0.0885	0.0895	0.0898	0.0899	0.0845	0.0847	0.0826	0.0836	0.0820	0.0835	0.0650	0.0656	0.0640	0.0623	0.0627	0.0630	0.0621	0.0619	0.0626	0.0624	0.0640	0.0631	0.0640	0.0631	0.0630	0.0622	0.0615	0.0636	0.0632	0.0627	0.0626	0.0624	0.0629	0.0640
19=18:52:06	16662	306	0.0992	0.0937	0.0934	0.0935	0.0925	0.0923	0.0951	0.0974	0.0925	0.0864	0.0853	0.0897	0.0940	0.0944	0.0912	0.0934	0.0920	0.1057	0.0961	0.0910	0.0871	0.0881	0.0863	0.0868	0.0925	0.0970	0.0922	0.0938	0.0927	0.0912	0.0924	0.0893	0.0856	0.0877	0.0849	0.0880	0.0917	0.0924	0.0937	0.0933	0.0904	0.0910	0.0906	0.0875	0.0858	0.0858	0.0855	0.0844	0.0926	0.0962	0.0929	0.0925	0.0912	0.0928	0.0895	0.0874	0.0854	0.0855	0.0852	0.0873	0.0938	0.0934	0.0922	0.0931	0.0923	0.0923	0.0868	0.0894	0.0860	0.0872	0.0844	0.0862	0.0672	0.0679	0.0675	0.0648	0.0648	0.0649	0.0643	0.0643	0.0643	0.0640	0.0658	0.0651	0.0661	0.0653	0.0645	0.0649	0.0638	0.0657	0.0646	0.0646	0.0647	0.0644	0.0652	0.0662
20=19:06:47	17544	306	0.0977	0.0904	0.0924	0.0932	0.0903	0.0920	0.0953	0.0964	0.0914	0.0865	0.0838	0.0853	0.0941	0.0908	0.0908	0.0932	0.0902	0.1012	0.0955	0.0896	0.0854	0.0876	0.0848	0.0846	0.0904	0.0944	0.0910	0.0909	0.0904	0.0899	0.0935	0.0882	0.0845	0.0848	0.0822	0.0857	0.0905	0.0917	0.0912	0.0921	0.0892	0.0904	0.0900	0.0846	0.0836	0.0847	0.0830	0.0826	0.0936	0.0953	0.0917	0.0926	0.0923	0.0909	0.0885	0.0841	0.0832	0.0846	0.0822	0.0850	0.0914	0.0919	0.0906	0.0920	0.0920	0.0909	0.0855	0.0851	0.0834	0.0832	0.0835	0.0828	0.0649	0.0653	0.0635	0.0623	0.0625	0.0620	0.0612	0.0617	0.0624	0.0619	0.0636	0.0628	0.0638	0.0626	0.0631	0.0628	0.0605	0.0632	0.0624	0.0623	0.0621	0.0623	0.0628	0.0640
21=19:21:28	18425	306	0.1026	0.0935	0.0964	0.0955	0.0933	0.0947	0.0977	0.1008	0.0960	0.0914	0.0849	0.0883	0.0952	0.0931	0.0927	0.0963	0.0942	0.1064	0.1009	0.0922	0.0866	0.0889	0.0869	0.0866	0.0941	0.0980	0.0926	0.0947	0.0946	0.0933	0.0969	0.0877	0.0857	0.0867	0.0842	0.0877	0.0944	0.0945	0.0961	0.0954	0.0912	0.0934	0.0920	0.0878	0.0859	0.0861	0.0846	0.0847	0.0941	0.0995	0.0972	0.0961	0.0940	0.0940	0.0904	0.0866	0.0863	0.0852	0.0848	0.0877	0.0945	0.0948	0.0936	0.0951	0.0949	0.0935	0.0881	0.0869	0.0850	0.0860	0.0841	0.0853	0.0664	0.0675	0.0647	0.0643	0.0641	0.0642	0.0637	0.0639	0.0646	0.0634	0.0642	0.0643	0.0658	0.0648	0.0647	0.0646	0.0633	0.0653	0.0639	0.0640	0.0643	0.0629	0.0644	0.0656
22=19:36:09	19306	306	0.1072	0.0964	0.0972	0.0968	0.0956	0.0968	0.1019	0.1044	0.0979	0.0905	0.0851	0.0904	0.0984	0.0961	0.0952	0.0968	0.0951	0.1091	0.1039	0.0931	0.0875	0.0884	0.0863	0.0861	0.0949	0.1003	0.0945	0.0951	0.0957	0.0943	0.0994	0.0900	0.0851	0.0882	0.0841	0.0889	0.0956	0.0958	0.0972	0.0956	0.0928	0.0936	0.0945	0.0876	0.0848	0.0860	0.0845	0.0843	0.0951	0.0981	0.0964	0.0990	0.0962	0.0953	0.0917	0.0865	0.0852	0.0854	0.0847	0.0878	0.0960	0.0962	0.0949	0.0971	0.0952	0.0946	0.0876	0.0878	0.0858	0.0872	0.0840	0.0849	0.0660	0.0667	0.0642	0.0637	0.0635	0.0636	0.0635	0.0632	0.0636	0.0633	0.0644	0.0640	0.0652	0.0632	0.0646	0.0639	0.0630	0.0645	0.0638	0.0640	0.0628	0.0634	0.0639	0.0649
23=19:50:50	20187	306	0.1071	0.0981	0.0966	0.0971	0.0965	0.0974	0.1063	0.1055	0.0982	0.0920	0.0847	0.0886	0.0981	0.0959	0.0954	0.0975	0.0944	0.1057	0.1046	0.0934	0.0877	0.0880	0.0852	0.0873	0.0948	0.1019	0.0966	0.0965	0.0945	0.0955	0.1020	0.0897	0.0855	0.0847	0.0828	0.0866	0.0976	0.0961	0.0961	0.0967	0.0930	0.0948	0.0959	0.0871	0.0845	0.0855	0.0835	0.0835	0.0958	0.0988	0.0978	0.0973	0.0980	0.0964	0.0911	0.0849	0.0840	0.0851	0.0834	0.0862	0.0973	0.0958	0.0947	0.0975	0.0953	0.0949	0.0880	0.0868	0.0844	0.0852	0.0832	0.0845	0.0649	0.0660	0.0643	0.0622	0.0619	0.0629	0.0621	0.0625	0.0630	0.0625	0.0634	0.0630	0.0638	0.0628	0.0630	0.0635	0.0618	0.0640	0.0627	0.0614	0.0627	0.0631	0.0629	0.0643
24=20:05:31	21068	306	0.1153	0.0983	0.0997	0.0998	0.0969	0.0999	0.1073	0.1107	0.1036	0.0938	0.0860	0.0902	0.0990	0.0970	0.0962	0.1006	0.0973	0.1080	0.1088	0.0959	0.0901	0.0898	0.0868	0.0876	0.0970	0.1004	0.0982	0.0970	0.0980	0.0983	0.1072	0.0919	0.0859	0.0873	0.0846	0.0871	0.0980	0.0972	0.0992	0.0976	0.0937	0.0960	0.0983	0.0895	0.0846	0.0862	0.0848	0.0841	0.0988	0.1010	0.1008	0.0989	0.0989	0.0982	0.0939	0.0871	0.0859	0.0849	0.0841	0.0866	0.0980	0.0973	0.0949	0.0985	0.0974	0.0975	0.0903	0.0879	0.0855	0.0864	0.0836	0.0847	0.0660	0.0664	0.0645	0.0633	0.0637	0.0633	0.0626	0.0637	0.0633	0.0633	0.0646	0.0643	0.0651	0.0641	0.0640	0.0643	0.0629	0.0634	0.0631	0.0633	0.0635	0.0643	0.0639	0.0651
25=20:20:13	21950	306	0.1172	0.1028	0.1033	0.1017	0.0985	0.0998	0.1171	0.1168	0.1075	0.0953	0.0860	0.0918	0.1030	0.0989	0.0974	0.1006	0.0960	0.1100	0.1168	0.0997	0.0899	0.0902	0.0873	0.0875	0.0985	0.1022	0.0981	0.1019	0.0996	0.0998	0.1091	0.0911	0.0877	0.0889	0.0847	0.0878	0.1004	0.1006	0.1007	0.1010	0.0944	0.0978	0.1012	0.0879	0.0867	0.0876	0.0847	0.0851	0.1006	0.1051	0.1027	0.1009	0.0982	0.1002	0.0965	0.0876	0.0861	0.0860	0.0845	0.0891	0.0987	0.0986	0.0975	0.0998	0.0988	0.0979	0.0918	0.0878	0.0862	0.0863	0.0841	0.0857	0.0658	0.0674	0.0638	0.0635	0.0633	0.0637	0.0631	0.0635	0.0635	0.0632	0.0640	0.0640	0.0647	0.0639	0.0641	0.0639	0.0625	0.0649	0.0637	0.0634	0.0636	0.0622	0.0640	0.0649
26=20:34:54	22831	305	0.1225	0.1059	0.1079	0.1043	0.0989	0.1014	0.1230	0.1229	0.1110	0.0960	0.0883	0.0938	0.1039	0.1007	0.1000	0.1027	0.0971	0.1140	0.1214	0.1018	0.0893	0.0910	0.0875	0.0884	0.1006	0.1055	0.1011	0.1039	0.1001	0.1020	0.1140	0.0930	0.0882	0.0888	0.0857	0.0892	0.1037	0.1013	0.1021	0.1025	0.0966	0.0984	0.1047	0.0896	0.0870	0.0869	0.0858	0.0860	0.1028	0.1074	0.1046	0.1023	0.1016	0.1015	0.0961	0.0876	0.0867	0.0867	0.0860	0.0892	0.0991	0.1003	0.1006	0.1022	0.1006	0.0991	0.0925	0.0896	0.0864	0.0867	0.0845	0.0871	0.0661	0.0667	0.0640	0.0638	0.0642	0.0642	0.0633	0.0639	0.0637	0.0636	0.0641	0.0641	0.0650	0.0638	0.0648	0.0649	0.0630	0.0646	0.0640	0.0641	0.0634	0.0635	0.0645	0.0652
27=20:49:35	23712	305	0.1312	0.1064	0.1051	0.1035	0.1016	0.1024	0.1234	0.1254	0.1129	0.0978	0.0870	0.0947	0.1064	0.1023	0.1002	0.1035	0.0965	0.1114	0.1273	0.1047	0.0914	0.0912	0.0875	0.0887	0.1010	0.1064	0.1013	0.1024	0.1011	0.1003	0.1208	0.0934	0.0885	0.0883	0.0847	0.0877	0.1040	0.1029	0.1022	0.1021	0.0962	0.0996	0.1071	0.0905	0.0848	0.0869	0.0858	0.0846	0.1037	0.1069	0.1035	0.1039	0.1025	0.1021	0.0968	0.0871	0.0868	0.0851	0.0851	0.0886	0.0997	0.0994	0.0992	0.1026	0.1023	0.1010	0.0930	0.0887	0.0864	0.0864	0.0843	0.0863	0.0656	0.0661	0.0644	0.0635	0.0633	0.0626	0.0631	0.0631	0.0635	0.0632	0.0645	0.0639	0.0649	0.0639	0.0640	0.0640	0.0626	0.0635	0.0633	0.0631	0.0633	0.0629	0.0638	0.0650
28=21:04:16	24593	303	0.1398	0.1117	0.1112	0.1071	0.1039	0.1079	0.1363	0.1345	0.1192	0.1021	0.0906	0.0971	0.1098	0.1059	0.1047	0.1078	0.1004	0.1189	0.1357	0.1091	0.0941	0.0939	0.0905	0.0908	0.1066	0.1080	0.1048	0.1074	0.1048	0.1047	0.1255	0.0982	0.0904	0.0909	0.0876	0.0903	0.1072	0.1061	0.1060	0.1053	0.1005	0.1025	0.1125	0.0918	0.0893	0.0890	0.0872	0.0863	0.1068	0.1115	0.1068	0.1065	0.1040	0.1054	0.1022	0.0889	0.0888	0.0881	0.0861	0.0898	0.1027	0.1029	0.1025	0.1078	0.1044	0.1046	0.0964	0.0906	0.0881	0.0894	0.0859	0.0883	0.0676	0.0681	0.0665	0.0653	0.0650	0.0654	0.0646	0.0651	0.0654	0.0642	0.0665	0.0655	0.0673	0.0658	0.0649	0.0657	0.0646	0.0665	0.0652	0.0654	0.0649	0.0652	0.0656	0.0667
29=21:18:57	25474	303	0.1442	0.1121	0.1136	0.1126	0.1051	0.1086	0.1431	0.1422	0.1258	0.1028	0.0908	0.0968	0.1106	0.1073	0.1050	0.1076	0.0994	0.1176	0.1409	0.1123	0.0946	0.0933	0.0887	0.0910	0.1038	0.1108	0.1057	0.1068	0.1045	0.1045	0.1343	0.0982	0.0901	0.0912	0.0856	0.0916	0.1058	0.1067	0.1053	0.1055	0.0990	0.1017	0.1161	0.0911	0.0879	0.0877	0.0868	0.0853	0.1077	0.1103	0.1077	0.1075	0.1062	0.1070	0.1018	0.0887	0.0879	0.0879	0.0859	0.0889	0.1032	0.1034	0.1022	0.1067	0.1037	0.1048	0.0968	0.0889	0.0870	0.0882	0.0848	0.0878	0.0662	0.0668	0.0651	0.0636	0.0640	0.0640	0.0636	0.0637	0.0628	0.0636	0.0651	0.0646	0.0654	0.0644	0.0647	0.0642	0.0632	0.0650	0.0644	0.0637	0.0636	0.0639	0.0644	0.0658
30=21:33:38	26355	303	0.1537	0.1147	0.1148	0.1101	0.1065	0.1106	0.1514	0.1502	0.1301	0.1050	0.0912	0.0967	0.1150	0.1085	0.1064	0.1097	0.0982	0.1188	0.1493	0.1170	0.0950	0.0946	0.0897	0.0912	0.1061	0.1120	0.1062	0.1073	0.1037	0.1073	0.1415	0.1003	0.0911	0.0898	0.0866	0.0891	0.1087	0.1080	0.1050	0.1067	0.0984	0.1028	0.1209	0.0923	0.0864	0.0875	0.0863	0.0850	0.1096	0.1119	0.1061	0.1090	0.1074	0.1092	0.1018	0.0899	0.0885	0.0870	0.0860	0.0886	0.1063	0.1037	0.1017	0.1095	0.1057	0.1059	0.0982	0.0911	0.0880	0.0877	0.0850	0.0866	0.0658	0.0670	0.0647	0.0638	0.0635	0.0635	0.0625	0.0636	0.0639	0.0630	0.0643	0.0640	0.0650	0.0636	0.0643	0.0641	0.0634	0.0637	0.0633	0.0634	0.0636	0.0633	0.0641	0.0654
31=21:48:19	27236	303	0.1689	0.1221	0.1180	0.1119	0.1100	0.1088	0.1573	0.1647	0.1411	0.1100	0.0931	0.1013	0.1179	0.1106	0.1088	0.1107	0.1020	0.1163	0.1636	0.1216	0.0972	0.0956	0.0899	0.0916	0.1117	0.1158	0.1092	0.1113	0.1058	0.1069	0.1458	0.1007	0.0920	0.0920	0.0878	0.0898	0.1114	0.1116	0.1078	0.1089	0.1003	0.1067	0.1286	0.0942	0.0899	0.0891	0.0879	0.0865	0.1132	0.1138	0.1092	0.1127	0.1116	0.1096	0.1051	0.0894	0.0897	0.0881	0.0880	0.0897	0.1084	0.1066	0.1033	0.1121	0.1084	0.1074	0.1003	0.0929	0.0891	0.0901	0.0864	0.0886	0.0667	0.0673	0.0651	0.0641	0.0651	0.0647	0.0642	0.0642	0.0647	0.0640	0.0651	0.0651	0.0655	0.0637	0.0651	0.0652	0.0639	0.0656	0.0644	0.0643	0.0637	0.0641	0.0649	0.0662
32=22:03:00	28117	301	0.1798	0.1264	0.1228	0.1191	0.1130	0.1125	0.1658	0.1746	0.1499	0.1146	0.0943	0.1016	0.1235	0.1112	0.1089	0.1126	0.1026	0.1195	0.1720	0.1232	0.0986	0.0971	0.0911	0.0912	0.1129	0.1179	0.1103	0.1128	0.1079	0.1102	0.1572	0.1043	0.0920	0.0905	0.0884	0.0905	0.1152	0.1130	0.1074	0.1093	0.1019	0.1053	0.1329	0.0941	0.0895	0.0897	0.0868	0.0873	0.1164	0.1168	0.1106	0.1139	0.1120	0.1104	0.1086	0.0903	0.0900	0.0882	0.0876	0.0892	0.1087	0.1062	0.1033	0.1109	0.1073	0.1096	0.1041	0.0914	0.0886	0.0893	0.0863	0.0879	0.0667	0.0673	0.0655	0.0640	0.0630	0.0642	0.0638	0.0642	0.0644	0.0637	0.0653	0.0645	0.0652	0.0645	0.0650	0.0649	0.0637	0.0659	0.0641	0.0634	0.0637	0.0643	0.0647	0.0654
33=22:17:41	28998	301	0.1951	0.1284	0.1222	0.1195	0.1119	0.1135	0.1798	0.1870	0.1569	0.1173	0.0947	0.1014	0.1258	0.1133	0.1086	0.1138	0.1041	0.1237	0.1846	0.1299	0.1000	0.0982	0.0912	0.0906	0.1128	0.1190	0.1108	0.1124	0.1075	0.1100	0.1661	0.1049	0.0914	0.0927	0.0888	0.0903	0.1161	0.1133	0.1064	0.1103	0.1032	0.1056	0.1386	0.0954	0.0904	0.0910	0.0880	0.0872	0.1165	0.1180	0.1117	0.1151	0.1104	0.1103	0.1106	0.0906	0.0891	0.0886	0.0876	0.0899	0.1106	0.1074	0.1034	0.1134	0.1070	0.1108	0.1071	0.0930	0.0896	0.0908	0.0860	0.0881	0.0663	0.0671	0.0654	0.0632	0.0643	0.0642	0.0634	0.0640	0.0646	0.0640	0.0657	0.0644	0.0657	0.0638	0.0648	0.0649	0.0637	0.0654	0.0644	0.0641	0.0637	0.0643	0.0645	0.0657
34=22:32:22	29879	301	0.2053	0.1309	0.1258	0.1234	0.1141	0.1133	0.1906	0.1943	0.1639	0.1208	0.0954	0.1047	0.1282	0.1158	0.1102	0.1162	0.1028	0.1235	0.1985	0.1382	0.1013	0.0982	0.0909	0.0917	0.1150	0.1212	0.1136	0.1136	0.1076	0.1108	0.1748	0.1063	0.0915	0.0918	0.0881	0.0909	0.1178	0.1144	0.1090	0.1107	0.1027	0.1062	0.1480	0.0946	0.0898	0.0886	0.0873	0.0867	0.1179	0.1194	0.1097	0.1164	0.1128	0.1107	0.1127	0.0898	0.0881	0.0880	0.0867	0.0891	0.1084	0.1091	0.1043	0.1149	0.1087	0.1113	0.1078	0.0919	0.0882	0.0880	0.0852	0.0881	0.0655	0.0660	0.0647	0.0635	0.0632	0.0634	0.0625	0.0633	0.0635	0.0628	0.0643	0.0639	0.0647	0.0638	0.0641	0.0638	0.0617	0.0644	0.0633	0.0631	0.0634	0.0632	0.0637	0.0646
35=22:47:03	30760	301	0.2179	0.1389	0.1350	0.1260	0.1175	0.1156	0.2030	0.2120	0.1761	0.1255	0.0972	0.1076	0.1372	0.1178	0.1107	0.1160	0.1055	0.1222	0.2160	0.1421	0.1021	0.1000	0.0923	0.0931	0.1189	0.1219	0.1132	0.1153	0.1095	0.1118	0.1880	0.1092	0.0938	0.0929	0.0899	0.0926	0.1195	0.1184	0.1101	0.1124	0.1047	0.1084	0.1562	0.0964	0.0898	0.0903	0.0884	0.0883	0.1201	0.1232	0.1136	0.1195	0.1140	0.1136	0.1179	0.0913	0.0888	0.0897	0.0870	0.0921	0.1110	0.1103	0.1075	0.1162	0.1111	0.1131	0.1117	0.0936	0.0894	0.0892	0.0870	0.0897	0.0665	0.0674	0.0655	0.0645	0.0642	0.0642	0.0639	0.0632	0.0644	0.0635	0.0653	0.0647	0.0660	0.0643	0.0646	0.0651	0.0621	0.0650	0.0642	0.0640	0.0641	0.0639	0.0649	0.0654
36=23:01:44	31641	301	0.2351	0.1480	0.1371	0.1300	0.1177	0.1161	0.2232	0.2328	0.1895	0.1288	0.0994	0.1087	0.1441	0.1192	0.1133	0.1183	0.1052	0.1255	0.2287	0.1518	0.1048	0.1013	0.0926	0.0926	0.1240	0.1222	0.1124	0.1182	0.1118	0.1135	0.2050	0.1131	0.0937	0.0935	0.0877	0.0915	0.1252	0.1175	0.1099	0.1128	0.1053	0.1088	0.1643	0.0974	0.0906	0.0884	0.0878	0.0871	0.1241	0.1233	0.1153	0.1207	0.1146	0.1150	0.1242	0.0920	0.0879	0.0901	0.0885	0.0911	0.1144	0.1123	0.1059	0.1167	0.1107	0.1134	0.1151	0.0969	0.0892	0.0902	0.0858	0.0894	0.0660	0.0666	0.0648	0.0639	0.0631	0.0636	0.0634	0.0634	0.0643	0.0641	0.0648	0.0642	0.0654	0.0639	0.0640	0.0641	0.0629	0.0648	0.0627	0.0634	0.0637	0.0638	0.0639	0.0651
37=23:16:26	32522	301	0.2494	0.1533	0.1389	0.1296	0.1206	0.1188	0.2388	0.2501	0.2001	0.1352	0.0995	0.1100	0.1548	0.1220	0.1145	0.1205	0.1067	0.1241	0.2510	0.1619	0.1087	0.1023	0.0916	0.0933	0.1262	0.1248	0.1145	0.1160	0.1113	0.1120	0.2223	0.1150	0.0947	0.0923	0.0882	0.0923	0.1278	0.1214	0.1116	0.1153	0.1059	0.1115	0.1768	0.0992	0.0905	0.0902	0.0876	0.0872	0.1257	0.1235	0.1160	0.1209	0.1167	0.1151	0.1255	0.0928	0.0887	0.0896	0.0892	0.0903	0.1160	0.1126	0.1072	0.1191	0.1110	0.1146	0.1173	0.0947	0.0904	0.0903	0.0855	0.0892	0.0654	0.0668	0.0643	0.0635	0.0632	0.0624	0.0629	0.0634	0.0638	0.0627	0.0644	0.0639	0.0653	0.0638	0.0640	0.0637	0.0624	0.0642	0.0628	0.0636	0.0637	0.0632	0.0639	0.0646
38=23:31:07	33403	301	0.2713	0.1676	0.1454	0.1307	0.1231	0.1216	0.2639	0.2713	0.2119	0.1411	0.1001	0.1138	0.1634	0.1241	0.1151	0.1225	0.1067	0.1262	0.2716	0.1688	0.1072	0.1013	0.0915	0.0942	0.1334	0.1248	0.1154	0.1208	0.1123	0.1139	0.2363	0.1177	0.0934	0.0930	0.0888	0.0910	0.1274	0.1216	0.1107	0.1141	0.1056	0.1123	0.1836	0.0974	0.0898	0.0901	0.0881	0.0862	0.1307	0.1248	0.1147	0.1224	0.1194	0.1169	0.1296	0.0913	0.0887	0.0902	0.0876	0.0897	0.1153	0.1136	0.1071	0.1191	0.1132	0.1151	0.1201	0.0937	0.0900	0.0901	0.0848	0.0892	0.0652	0.0654	0.0636	0.0617	0.0625	0.0626	0.0622	0.0625	0.0627	0.0622	0.0633	0.0628	0.0642	0.0620	0.0630	0.0634	0.0619	0.0638	0.0626	0.0627	0.0617	0.0624	0.0632	0.0641
39=23:45:48	34284	298	0.2987	0.1768	0.1580	0.1367	0.1272	0.1204	0.2686	0.2947	0.2246	0.1473	0.1010	0.1136	0.1756	0.1252	0.1150	0.1249	0.1079	0.1248	0.2884	0.1792	0.1080	0.1037	0.0921	0.0951	0.1335	0.1273	0.1183	0.1204	0.1123	0.1145	0.2537	0.1186	0.0935	0.0917	0.0891	0.0921	0.1332	0.1230	0.1124	0.1143	0.1065	0.1109	0.1981	0.0997	0.0900	0.0923	0.0874	0.0868	0.1290	0.1279	0.1183	0.1272	0.1186	0.1149	0.1346	0.0920	0.0897	0.0889	0.0878	0.0915	0.1173	0.1124	0.1075	0.1185	0.1155	0.1141	0.1238	0.0955	0.0888	0.0893	0.0853	0.0887	0.0647	0.0659	0.0631	0.0625	0.0630	0.0628	0.0622	0.0625	0.0629	0.0626	0.0628	0.0629	0.0643	0.0627	0.0630	0.0632	0.0621	0.0637	0.0631	0.0626	0.0622	0.0622	0.0627	0.0640
40=00:00:29	35165	298	0.3232	0.1938	0.1649	0.1448	0.1267	0.1243	0.3019	0.3201	0.2512	0.1565	0.1040	0.1195	0.1954	0.1287	0.1200	0.1249	0.1087	0.1285	0.3249	0.1936	0.1127	0.1048	0.0930	0.0941	0.1457	0.1306	0.1221	0.1236	0.1135	0.1165	0.2772	0.1257	0.0955	0.0944	0.0897	0.0906	0.1378	0.1268	0.1146	0.1184	0.1072	0.1127	0.2167	0.1018	0.0919	0.0922	0.0884	0.0884	0.1365	0.1296	0.1187	0.1272	0.1197	0.1166	0.1409	0.0930	0.0902	0.0907	0.0877	0.0900	0.1215	0.1139	0.1109	0.1225	0.1169	0.1174	0.1322	0.0978	0.0894	0.0908	0.0867	0.0903	0.0659	0.0666	0.0641	0.0636	0.0631	0.0636	0.0629	0.0628	0.0637	0.0630	0.0644	0.0632	0.0648	0.0634	0.0640	0.0631	0.0623	0.0644	0.0633	0.0630	0.0634	0.0630	0.0634	0.0650
41=00:15:10	36046	298	0.3462	0.2132	0.1780	0.1463	0.1311	0.1247	0.3271	0.3523	0.2778	0.1661	0.1050	0.1239	0.2118	0.1337	0.1210	0.1278	0.1088	0.1287	0.3560	0.2110	0.1159	0.1077	0.0953	0.0960	0.1542	0.1334	0.1227	0.1242	0.1168	0.1183	0.3041	0.1313	0.0980	0.0955	0.0916	0.0924	0.1443	0.1275	0.1157	0.1203	0.1090	0.1141	0.2351	0.1032	0.0925	0.0935	0.0901	0.0886	0.1407	0.1327	0.1202	0.1295	0.1214	0.1204	0.1510	0.0933	0.0926	0.0896	0.0901	0.0923	0.1237	0.1168	0.1109	0.1227	0.1164	0.1192	0.1355	0.0973	0.0913	0.0923	0.0881	0.0904	0.0661	0.0668	0.0651	0.0646	0.0643	0.0643	0.0627	0.0638	0.0641	0.0642	0.0653	0.0644	0.0663	0.0649	0.0650	0.0648	0.0633	0.0641	0.0639	0.0641	0.0639	0.0639	0.0642	0.0655
42=00:29:51	36927	298	0.3778	0.2309	0.1856	0.1501	0.1329	0.1264	0.3527	0.3787	0.2943	0.1757	0.1092	0.1285	0.2279	0.1369	0.1231	0.1324	0.1091	0.1271	0.3856	0.2246	0.1192	0.1084	0.0949	0.0977	0.1623	0.1358	0.1241	0.1258	0.1162	0.1177	0.3264	0.1354	0.0988	0.0962	0.0911	0.0941	0.1496	0.1306	0.1183	0.1193	0.1097	0.1142	0.2548	0.1041	0.0922	0.0922	0.0891	0.0901	0.1441	0.1337	0.1208	0.1315	0.1234	0.1197	0.1564	0.0945	0.0921	0.0909	0.0897	0.0925	0.1240	0.1172	0.1114	0.1245	0.1191	0.1198	0.1414	0.0993	0.0920	0.0921	0.0879	0.0912	0.0664	0.0674	0.0652	0.0646	0.0641	0.0637	0.0634	0.0643	0.0648	0.0640	0.0656	0.0648	0.0662	0.0652	0.0649	0.0651	0.0638	0.0647	0.0643	0.0639	0.0644	0.0643	0.0645	0.0654
43=00:44:32	37808	298	0.4049	0.2481	0.1969	0.1518	0.1331	0.1249	0.3755	0.4031	0.3129	0.1835	0.1077	0.1294	0.2478	0.1394	0.1240	0.1313	0.1089	0.1347	0.4086	0.2398	0.1209	0.1078	0.0951	0.0963	0.1744	0.1356	0.1264	0.1242	0.1170	0.1161	0.3462	0.1396	0.0980	0.0943	0.0914	0.0926	0.1578	0.1308	0.1173	0.1192	0.1093	0.1136	0.2728	0.1048	0.0918	0.0914	0.0884	0.0882	0.1470	0.1328	0.1198	0.1315	0.1208	0.1181	0.1638	0.0931	0.0908	0.0896	0.0888	0.0910	0.1256	0.1167	0.1112	0.1244	0.1161	0.1183	0.1464	0.1014	0.0904	0.0905	0.0868	0.0899	0.0650	0.0658	0.0642	0.0631	0.0631	0.0636	0.0626	0.0632	0.0621	0.0629	0.0642	0.0633	0.0644	0.0636	0.0635	0.0628	0.0619	0.0647	0.0631	0.0628	0.0629	0.0629	0.0636	0.0643
44=00:59:13	38689	298	0.4373	0.2734	0.2213	0.1616	0.1356	0.1256	0.4069	0.4392	0.3458	0.1952	0.1118	0.1351	0.2658	0.1450	0.1273	0.1318	0.1092	0.1289	0.4477	0.2593	0.1256	0.1119	0.0958	0.0985	0.1828	0.1402	0.1283	0.1269	0.1179	0.1187	0.3883	0.1451	0.1004	0.0963	0.0920	0.0937	0.1653	0.1342	0.1174	0.1214	0.1113	0.1156	0.2912	0.1067	0.0933	0.0931	0.0911	0.0901	0.1482	0.1362	0.1221	0.1337	0.1225	0.1191	0.1761	0.0951	0.0919	0.0920	0.0908	0.0930	0.1301	0.1180	0.1127	0.1252	0.1184	0.1196	0.1558	0.1002	0.0918	0.0915	0.0878	0.0916	0.0661	0.0672	0.0653	0.0640	0.0646	0.0644	0.0637	0.0636	0.0645	0.0639	0.0652	0.0647	0.0655	0.0647	0.0652	0.0646	0.0630	0.0662	0.0641	0.0640	0.0640	0.0641	0.0650	0.0656
45=01:13:54	39571	298	0.4704	0.2978	0.2376	0.1679	0.1406	0.1315	0.4497	0.4658	0.3698	0.2054	0.1138	0.1397	0.2959	0.1516	0.1308	0.1346	0.1096	0.1325	0.4733	0.2832	0.1308	0.1121	0.0968	0.0993	0.2049	0.1413	0.1297	0.1282	0.1188	0.1208	0.4176	0.1531	0.1021	0.0974	0.0906	0.0950	0.1777	0.1326	0.1182	0.1206	0.1116	0.1151	0.3204	0.1075	0.0933	0.0926	0.0900	0.0896	0.1575	0.1344	0.1233	0.1341	0.1247	0.1219	0.1906	0.0955	0.0922	0.0915	0.0901	0.0927	0.1323	0.1180	0.1131	0.1259	0.1199	0.1194	0.1594	0.0996	0.0917	0.0926	0.0874	0.0919	0.0658	0.0670	0.0650	0.0636	0.0640	0.0640	0.0625	0.0637	0.0639	0.0635	0.0647	0.0643	0.0650	0.0639	0.0642	0.0646	0.0630	0.0643	0.0640	0.0640	0.0637	0.0639	0.0640	0.0653
46=01:28:35	40452	298	0.4946	0.3266	0.2632	0.1714	0.1424	0.1312	0.4723	0.5128	0.4073	0.2257	0.1155	0.1457	0.3238	0.1545	0.1312	0.1350	0.1109	0.1286	0.5191	0.3043	0.1362	0.1159	0.0976	0.0993	0.2258	0.1419	0.1304	0.1291	0.1216	0.1198	0.4496	0.1602	0.1023	0.0974	0.0917	0.0933	0.1885	0.1349	0.1204	0.1226	0.1112	0.1157	0.3490	0.1103	0.0932	0.0930	0.0898	0.0894	0.1586	0.1372	0.1249	0.1344	0.1248	0.1205	0.1989	0.0960	0.0932	0.0912	0.0889	0.0926	0.1319	0.1192	0.1138	0.1253	0.1190	0.1179	0.1694	0.1017	0.0927	0.0926	0.0881	0.0911	0.0657	0.0666	0.0646	0.0638	0.0638	0.0629	0.0626	0.0638	0.0636	0.0631	0.0647	0.0639	0.0650	0.0640	0.0641	0.0642	0.0629	0.0641	0.0636	0.0636	0.0635	0.0639	0.0643	0.0648
47=01:43:16	41333	298	0.5354	0.3579	0.2859	0.1789	0.1456	0.1301	0.5145	0.5398	0.4282	0.2369	0.1193	0.1493	0.3568	0.1614	0.1319	0.1362	0.1076	0.1181	0.5478	0.3231	0.1390	0.1169	0.0959	0.0991	0.2466	0.1467	0.1323	0.1273	0.1196	0.1177	0.4738	0.1658	0.1004	0.0966	0.0900	0.0936	0.1909	0.1345	0.1178	0.1208	0.1110	0.1163	0.3753	0.1108	0.0925	0.0925	0.0900	0.0886	0.1646	0.1345	0.1244	0.1363	0.1245	0.1208	0.2077	0.0937	0.0913	0.0905	0.0897	0.0913	0.1316	0.1163	0.1114	0.1266	0.1214	0.1172	0.1788	0.1004	0.0920	0.0913	0.0868	0.0908	0.0648	0.0659	0.0640	0.0629	0.0626	0.0629	0.0612	0.0627	0.0631	0.0627	0.0638	0.0628	0.0642	0.0634	0.0634	0.0633	0.0619	0.0636	0.0627	0.0626	0.0632	0.0632	0.0630	0.0646
48=01:57:57	42214	301	0.5792	0.3821	0.3078	0.1850	0.1481	0.1291	0.5507	0.5835	0.4637	0.2587	0.1213	0.1553	0.3877	0.1696	0.1343	0.1377	0.1099	0.1205	0.5962	0.3590	0.1433	0.1197	0.0980	0.0998	0.2678	0.1510	0.1348	0.1286	0.1192	0.1197	0.5137	0.1714	0.1013	0.0972	0.0914	0.0941	0.2193	0.1395	0.1176	0.1210	0.1120	0.1149	0.4044	0.1138	0.0941	0.0939	0.0897	0.0893	0.1719	0.1369	0.1237	0.1369	0.1243	0.1194	0.2188	0.0956	0.0917	0.0912	0.0901	0.0915	0.1376	0.1193	0.1119	0.1260	0.1208	0.1208	0.1920	0.1022	0.0927	0.0929	0.0872	0.0912	0.0653	0.0663	0.0643	0.0629	0.0638	0.0636	0.0630	0.0634	0.0640	0.0631	0.0648	0.0638	0.0649	0.0631	0.0638	0.0641	0.0628	0.0650	0.0632	0.0620	0.0636	0.0633	0.0638	0.0650
49=02:12:38	43095	298	0.6224	0.4227	0.3361	0.1974	0.1517	0.1332	0.5937	0.6172	0.4993	0.2756	0.1243	0.1645	0.4226	0.1752	0.1391	0.1409	0.1088	0.1303	0.6413	0.3879	0.1499	0.1215	0.0970	0.1008	0.2962	0.1543	0.1353	0.1293	0.1214	0.1190	0.5466	0.1880	0.1035	0.0983	0.0915	0.0938	0.2399	0.1412	0.1196	0.1215	0.1139	0.1157	0.4474	0.1147	0.0940	0.0937	0.0899	0.0888	0.1769	0.1397	0.1245	0.1377	0.1277	0.1188	0.2376	0.0946	0.0934	0.0918	0.0905	0.0912	0.1420	0.1195	0.1115	0.1284	0.1181	0.1187	0.2053	0.1030	0.0936	0.0922	0.0881	0.0912	0.0651	0.0659	0.0642	0.0626	0.0638	0.0629	0.0626	0.0625	0.0631	0.0627	0.0644	0.0633	0.0642	0.0630	0.0634	0.0636	0.0623	0.0647	0.0633	0.0623	0.0623	0.0632	0.0631	0.0646
50=02:27:19	43976	298	0.6611	0.4536	0.3688	0.2130	0.1561	0.1327	0.6260	0.6655	0.5310	0.2917	0.1265	0.1734	0.4536	0.1893	0.1401	0.1438	0.1097	0.1217	0.6829	0.4129	0.1562	0.1250	0.0977	0.1014	0.3196	0.1553	0.1364	0.1305	0.1210	0.1212	0.6005	0.1925	0.1044	0.0989	0.0919	0.0959	0.2765	0.1448	0.1226	0.1212	0.1136	0.1163	0.4686	0.1158	0.0955	0.0938	0.0901	0.0902	0.1855	0.1414	0.1274	0.1390	0.1245	0.1198	0.2579	0.0968	0.0927	0.0921	0.0901	0.0933	0.1406	0.1193	0.1118	0.1283	0.1229	0.1193	0.2165	0.1033	0.0929	0.0925	0.0880	0.0913	0.0651	0.0660	0.0648	0.0633	0.0638	0.0634	0.0626	0.0631	0.0629	0.0631	0.0645	0.0637	0.0645	0.0634	0.0630	0.0639	0.0622	0.0651	0.0636	0.0629	0.0634	0.0636	0.0634	0.0648
51=02:42:01	44857	298	0.6794	0.4879	0.4029	0.2210	0.1643	0.1349	0.6661	0.6996	0.5718	0.3192	0.1317	0.1808	0.4885	0.2042	0.1444	0.1444	0.1092	0.1351	0.7124	0.4499	0.1635	0.1277	0.1001	0.1025	0.3444	0.1601	0.1376	0.1315	0.1231	0.1239	0.6409	0.2041	0.1075	0.1000	0.0933	0.0951	0.3014	0.1455	0.1239	0.1244	0.1164	0.1181	0.5085	0.1191	0.0963	0.0941	0.0914	0.0913	0.1925	0.1432	0.1289	0.1423	0.1271	0.1197	0.2791	0.0992	0.0931	0.0929	0.0906	0.0928	0.1450	0.1211	0.1122	0.1280	0.1229	0.1216	0.2317	0.1057	0.0935	0.0938	0.0886	0.0922	0.0661	0.0668	0.0650	0.0641	0.0644	0.0643	0.0639	0.0627	0.0644	0.0635	0.0652	0.0644	0.0656	0.0643	0.0646	0.0639	0.0630	0.0656	0.0640	0.0636	0.0637	0.0642	0.0645	0.0654
52=02:56:42	45738	298	0.7259	0.5210	0.4211	0.2316	0.1616	0.1312	0.7040	0.7303	0.6062	0.3350	0.1312	0.1907	0.5163	0.2211	0.1452	0.1435	0.1067	0.1240	0.7494	0.4843	0.1674	0.1287	0.0974	0.1014	0.3801	0.1615	0.1375	0.1301	0.1221	0.1201	0.6755	0.2115	0.1057	0.0985	0.0913	0.0944	0.3321	0.1444	0.1212	0.1227	0.1143	0.1156	0.5431	0.1211	0.0953	0.0933	0.0893	0.0887	0.2042	0.1420	0.1264	0.1386	0.1221	0.1193	0.2925	0.0962	0.0917	0.0912	0.0897	0.0917	0.1502	0.1189	0.1114	0.1280	0.1229	0.1207	0.2435	0.1045	0.0927	0.0924	0.0877	0.0917	0.0645	0.0656	0.0645	0.0622	0.0627	0.0623	0.0621	0.0622	0.0623	0.0617	0.0641	0.0631	0.0636	0.0628	0.0624	0.0625	0.0613	0.0642	0.0624	0.0623	0.0624	0.0627	0.0627	0.0642
53=03:11:23	46619	298	0.7331	0.5597	0.4540	0.2494	0.1733	0.1343	0.7295	0.7510	0.6395	0.3638	0.1371	0.1948	0.5636	0.2455	0.1533	0.1520	0.1092	0.1264	0.7819	0.5245	0.1810	0.1340	0.0999	0.1042	0.4069	0.1680	0.1410	0.1300	0.1244	0.1213	0.7137	0.2297	0.1077	0.0999	0.0917	0.0965	0.3523	0.1480	0.1232	0.1249	0.1162	0.1172	0.5803	0.1241	0.0961	0.0938	0.0905	0.0901	0.2186	0.1441	0.1276	0.1430	0.1285	0.1208	0.3167	0.0974	0.0926	0.0913	0.0902	0.0928	0.1519	0.1205	0.1126	0.1296	0.1245	0.1232	0.2577	0.1107	0.0936	0.0942	0.0887	0.0922	0.0650	0.0662	0.0647	0.0634	0.0630	0.0625	0.0630	0.0631	0.0633	0.0628	0.0644	0.0639	0.0645	0.0634	0.0639	0.0641	0.0624	0.0649	0.0625	0.0629	0.0634	0.0636	0.0636	0.0645
54=03:26:04	47500	298	0.7453	0.5915	0.4808	0.2753	0.1811	0.1355	0.7475	0.7634	0.6843	0.3927	0.1443	0.2100	0.5985	0.2752	0.1578	0.1521	0.1087	0.1282	0.8042	0.5586	0.1928	0.1412	0.0995	0.1055	0.4360	0.1745	0.1436	0.1298	0.1239	0.1212	0.7452	0.2516	0.1108	0.1012	0.0936	0.0965	0.3937	0.1503	0.1253	0.1280	0.1195	0.1183	0.6298	0.1290	0.0972	0.0951	0.0918	0.0908	0.2357	0.1460	0.1282	0.1433	0.1309	0.1195	0.3464	0.0994	0.0945	0.0939	0.0905	0.0934	0.1587	0.1212	0.1150	0.1312	0.1245	0.1217	0.2801	0.1089	0.0934	0.0949	0.0893	0.0927	0.0657	0.0672	0.0648	0.0641	0.0641	0.0644	0.0636	0.0631	0.0641	0.0638	0.0652	0.0647	0.0654	0.0642	0.0644	0.0636	0.0629	0.0657	0.0641	0.0637	0.0640	0.0644	0.0642	0.0651
55=03:40:45	48381	298	0.7432	0.6345	0.5245	0.3072	0.1878	0.1372	0.7633	0.7615	0.7134	0.4190	0.1498	0.2192	0.6467	0.3114	0.1607	0.1554	0.1086	0.1270	0.7937	0.6017	0.1988	0.1422	0.0995	0.1061	0.4614	0.1788	0.1470	0.1323	0.1263	0.1205	0.7887	0.2698	0.1121	0.1015	0.0939	0.0963	0.4191	0.1551	0.1254	0.1283	0.1191	0.1197	0.6557	0.1311	0.0961	0.0949	0.0916	0.0901	0.2510	0.1447	0.1289	0.1462	0.1293	0.1207	0.3730	0.0994	0.0932	0.0929	0.0914	0.0934	0.1618	0.1205	0.1156	0.1293	0.1249	0.1226	0.3003	0.1078	0.0950	0.0940	0.0891	0.0921	0.0654	0.0662	0.0643	0.0630	0.0635	0.0633	0.0626	0.0628	0.0630	0.0631	0.0645	0.0638	0.0645	0.0636	0.0631	0.0640	0.0621	0.0646	0.0631	0.0630	0.0636	0.0634	0.0638	0.0645
56=03:55:26	49262	301	0.7523	0.6717	0.5529	0.3321	0.1912	0.1382	0.7658	0.7499	0.7426	0.4483	0.1527	0.2305	0.6880	0.3404	0.1637	0.1590	0.1118	0.1408	0.7831	0.6566	0.2052	0.1446	0.1016	0.1060	0.4958	0.1819	0.1450	0.1314	0.1269	0.1210	0.8033	0.2876	0.1110	0.1026	0.0934	0.0972	0.4462	0.1583	0.1297	0.1275	0.1211	0.1182	0.6974	0.1359	0.0975	0.0962	0.0912	0.0914	0.2856	0.1456	0.1330	0.1455	0.1261	0.1192	0.3923	0.1004	0.0944	0.0928	0.0919	0.0937	0.1664	0.1222	0.1134	0.1306	0.1251	0.1225	0.3225	0.1108	0.0942	0.0953	0.0886	0.0924	0.0653	0.0672	0.0650	0.0638	0.0637	0.0636	0.0634	0.0636	0.0629	0.0635	0.0654	0.0639	0.0648	0.0641	0.0640	0.0642	0.0628	0.0651	0.0638	0.0638	0.0637	0.0640	0.0642	0.0651
57=04:10:07	50143	301	0.7419	0.7130	0.5937	0.3600	0.2065	0.1393	0.7657	0.7548	0.7553	0.4781	0.1582	0.2505	0.7199	0.3733	0.1730	0.1608	0.1120	0.1356	0.7921	0.6868	0.2219	0.1506	0.1034	0.1080	0.5403	0.1963	0.1504	0.1389	0.1318	0.1221	0.7967	0.3039	0.1136	0.1041	0.0948	0.0982	0.4930	0.1623	0.1311	0.1288	0.1245	0.1219	0.7471	0.1365	0.0985	0.0978	0.0920	0.0914	0.3197	0.1462	0.1347	0.1472	0.1280	0.1200	0.4336	0.1025	0.0949	0.0938	0.0915	0.0951	0.1758	0.1256	0.1166	0.1320	0.1258	0.1207	0.3481	0.1145	0.0959	0.0954	0.0890	0.0947	0.0660	0.0673	0.0642	0.0645	0.0639	0.0639	0.0636	0.0643	0.0642	0.0640	0.0645	0.0645	0.0653	0.0644	0.0643	0.0645	0.0633	0.0655	0.0643	0.0641	0.0642	0.0640	0.0643	0.0657
58=04:24:48	51024	301	0.7472	0.7279	0.6280	0.3723	0.2208	0.1404	0.7693	0.7702	0.7462	0.5152	0.1633	0.2597	0.7706	0.3907	0.1811	0.1638	0.1116	0.1306	0.7961	0.7339	0.2345	0.1565	0.1019	0.1095	0.5649	0.1968	0.1559	0.1360	0.1319	0.1238	0.8083	0.3308	0.1145	0.1043	0.0948	0.0984	0.5173	0.1662	0.1342	0.1295	0.1249	0.1219	0.7538	0.1433	0.0985	0.0959	0.0921	0.0914	0.3403	0.1467	0.1376	0.1516	0.1290	0.1238	0.4701	0.1028	0.0949	0.0943	0.0926	0.0940	0.1884	0.1247	0.1181	0.1313	0.1259	0.1223	0.3687	0.1151	0.0954	0.0961	0.0906	0.0939	0.0663	0.0672	0.0648	0.0641	0.0644	0.0641	0.0634	0.0639	0.0645	0.0629	0.0654	0.0645	0.0656	0.0647	0.0641	0.0647	0.0633	0.0660	0.0644	0.0639	0.0644	0.0644	0.0645	0.0656
59=04:39:29	51906	298	0.7558	0.7410	0.6605	0.3988	0.2421	0.1380	0.7684	0.7606	0.7454	0.5559	0.1698	0.2812	0.7805	0.4279	0.1878	0.1690	0.1132	0.1310	0.7991	0.7637	0.2470	0.1561	0.1039	0.1104	0.6062	0.2116	0.1553	0.1357	0.1311	0.1236	0.8022	0.3446	0.1143	0.1036	0.0939	0.0982	0.5521	0.1729	0.1357	0.1303	0.1250	0.1207	0.7749	0.1458	0.0964	0.0950	0.0910	0.0915	0.3730	0.1494	0.1416	0.1516	0.1272	0.1198	0.4854	0.1019	0.0941	0.0921	0.0913	0.0942	0.1933	0.1250	0.1205	0.1314	0.1256	0.1224	0.4005	0.1155	0.0951	0.0942	0.0885	0.0930	0.0651	0.0662	0.0644	0.0636	0.0638	0.0633	0.0617	0.0638	0.0639	0.0631	0.0647	0.0636	0.0648	0.0639	0.0638	0.0638	0.0625	0.0636	0.0635	0.0634	0.0633	0.0643	0.0636	0.0645
60=04:54:10	52787	298	0.7616	0.7429	0.6976	0.4342	0.2754	0.1407	0.7652	0.7711	0.7473	0.5927	0.1778	0.3001	0.7829	0.4531	0.2006	0.1730	0.1158	0.1324	0.8074	0.7780	0.2639	0.1654	0.1040	0.1106	0.6339	0.2314	0.1604	0.1397	0.1318	0.1226	0.8066	0.3741	0.1163	0.1031	0.0945	0.0985	0.5914	0.1773	0.1376	0.1321	0.1251	0.1221	0.7758	0.1488	0.0986	0.0958	0.0920	0.0905	0.3907	0.1528	0.1415	0.1559	0.1296	0.1216	0.5294	0.1027	0.0942	0.0932	0.0911	0.0954	0.2132	0.1243	0.1229	0.1328	0.1248	0.1222	0.4267	0.1177	0.0944	0.0954	0.0887	0.0935	0.0655	0.0664	0.0643	0.0629	0.0635	0.0638	0.0629	0.0624	0.0636	0.0635	0.0654	0.0639	0.0646	0.0636	0.0636	0.0634	0.0620	0.0647	0.0634	0.0630	0.0642	0.0639	0.0636	0.0648
61=05:08:51	53668	298	0.7605	0.7516	0.7200	0.4545	0.2941	0.1455	0.7628	0.7591	0.7576	0.6206	0.1856	0.3180	0.7829	0.4826	0.2203	0.1798	0.1161	0.1446	0.8093	0.7845	0.2829	0.1672	0.1036	0.1133	0.6762	0.2468	0.1674	0.1418	0.1333	0.1231	0.8037	0.4066	0.1187	0.1058	0.0943	0.0991	0.6235	0.1823	0.1361	0.1316	0.1240	0.1227	0.7935	0.1542	0.0996	0.0967	0.0919	0.0913	0.4117	0.1527	0.1442	0.1507	0.1320	0.1208	0.5653	0.1036	0.0956	0.0939	0.0922	0.0943	0.2353	0.1263	0.1226	0.1360	0.1240	0.1223	0.4571	0.1176	0.0960	0.0948	0.0885	0.0941	0.0653	0.0666	0.0646	0.0626	0.0640	0.0632	0.0633	0.0636	0.0639	0.0633	0.0650	0.0642	0.0650	0.0629	0.0643	0.0640	0.0625	0.0646	0.0642	0.0635	0.0632	0.0642	0.0639	0.0653
62=05:23:32	54549	298	0.7657	0.7430	0.7311	0.4874	0.3157	0.1442	0.7728	0.7741	0.7572	0.6634	0.1936	0.3353	0.7809	0.5134	0.2403	0.1828	0.1174	0.1324	0.8116	0.7821	0.2987	0.1783	0.1051	0.1138	0.6960	0.2721	0.1687	0.1403	0.1324	0.1241	0.8131	0.4281	0.1226	0.1056	0.0948	0.0995	0.6580	0.1903	0.1357	0.1329	0.1253	0.1235	0.7717	0.1629	0.1000	0.0968	0.0926	0.0915	0.4341	0.1571	0.1440	0.1532	0.1291	0.1191	0.6083	0.1053	0.0957	0.0930	0.0920	0.0945	0.2597	0.1266	0.1230	0.1357	0.1270	0.1214	0.4901	0.1204	0.0962	0.0962	0.0891	0.0943	0.0655	0.0667	0.0637	0.0635	0.0635	0.0638	0.0631	0.0633	0.0642	0.0634	0.0639	0.0638	0.0650	0.0637	0.0641	0.0642	0.0626	0.0650	0.0637	0.0633	0.0639	0.0633	0.0645	0.0653
63=05:38:13	55430	298	0.7720	0.7523	0.7312	0.5067	0.3243	0.1470	0.7728	0.7591	0.7631	0.6853	0.2023	0.3584	0.8007	0.5421	0.2847	0.1891	0.1181	0.1391	0.8173	0.7842	0.3229	0.1854	0.1065	0.1163	0.7231	0.3177	0.1765	0.1434	0.1335	0.1230	0.8026	0.4570	0.1235	0.1068	0.0945	0.0989	0.6987	0.2001	0.1386	0.1312	0.1249	0.1226	0.7930	0.1628	0.1006	0.0978	0.0929	0.0911	0.4642	0.1584	0.1453	0.1535	0.1313	0.1203	0.6325	0.1054	0.0952	0.0947	0.0936	0.0940	0.3021	0.1262	0.1232	0.1367	0.1235	0.1218	0.5288	0.1226	0.0965	0.0966	0.0900	0.0945	0.0656	0.0666	0.0659	0.0639	0.0640	0.0636	0.0632	0.0634	0.0636	0.0632	0.0649	0.0640	0.0654	0.0639	0.0631	0.0645	0.0626	0.0656	0.0639	0.0636	0.0642	0.0643	0.0637	0.0652
64=05:52:54	56311	298	0.7670	0.7574	0.7380	0.5358	0.3617	0.1492	0.7724	0.7749	0.7664	0.7296	0.2154	0.3904	0.7820	0.5812	0.3037	0.2013	0.1185	0.1351	0.8176	0.7951	0.3469	0.1921	0.1072	0.1185	0.7058	0.3425	0.1850	0.1461	0.1343	0.1251	0.8185	0.4909	0.1277	0.1076	0.0962	0.1007	0.7192	0.2141	0.1388	0.1325	0.1243	0.1248	0.7923	0.1732	0.1010	0.0973	0.0923	0.0921	0.4905	0.1596	0.1450	0.1555	0.1313	0.1205	0.6821	0.1060	0.0969	0.0942	0.0925	0.0966	0.3139	0.1271	0.1227	0.1387	0.1257	0.1228	0.5522	0.1246	0.0963	0.0960	0.0898	0.0952	0.0655	0.0664	0.0642	0.0636	0.0637	0.0636	0.0631	0.0637	0.0639	0.0639	0.0644	0.0639	0.0650	0.0635	0.0644	0.0641	0.0630	0.0654	0.0640	0.0635	0.0633	0.0638	0.0640	0.0647
65=06:07:36	57192	298	0.7699	0.7604	0.7330	0.5715	0.3734	0.1500	0.7810	0.7655	0.7702	0.7359	0.2270	0.4136	0.7953	0.6188	0.3256	0.2137	0.1209	0.1370	0.8187	0.7954	0.3734	0.2044	0.1085	0.1196	0.7290	0.3702	0.1914	0.1482	0.1366	0.1254	0.8108	0.5233	0.1279	0.1090	0.0953	0.1002	0.7481	0.2327	0.1396	0.1368	0.1267	0.1256	0.8029	0.1764	0.1023	0.0987	0.0930	0.0925	0.5253	0.1640	0.1454	0.1562	0.1340	0.1233	0.7048	0.1063	0.0957	0.0955	0.0935	0.0955	0.3350	0.1287	0.1221	0.1385	0.1258	0.1225	0.6067	0.1261	0.0957	0.0972	0.0894	0.0957	0.0657	0.0668	0.0649	0.0638	0.0642	0.0641	0.0636	0.0635	0.0643	0.0640	0.0656	0.0643	0.0654	0.0643	0.0649	0.0637	0.0632	0.0653	0.0645	0.0636	0.0642	0.0646	0.0642	0.0654
66=06:22:17	58073	298	0.7696	0.7600	0.7372	0.5957	0.3937	0.1536	0.7904	0.7593	0.7670	0.7359	0.2384	0.4332	0.7980	0.6420	0.3423	0.2298	0.1184	0.1367	0.8145	0.8032	0.3967	0.2098	0.1080	0.1201	0.7212	0.3849	0.2041	0.1528	0.1353	0.1251	0.8208	0.5601	0.1327	0.1101	0.0966	0.1002	0.7523	0.2588	0.1390	0.1411	0.1239	0.1229	0.7953	0.1839	0.1018	0.0978	0.0937	0.0924	0.5552	0.1676	0.1470	0.1607	0.1335	0.1228	0.7507	0.1086	0.0957	0.0954	0.0928	0.0958	0.3526	0.1281	0.1223	0.1394	0.1245	0.1229	0.6398	0.1281	0.0986	0.0965	0.0888	0.0955	0.0655	0.0666	0.0648	0.0634	0.0641	0.0637	0.0629	0.0638	0.0643	0.0641	0.0651	0.0638	0.0650	0.0635	0.0641	0.0640	0.0623	0.0645	0.0640	0.0635	0.0642	0.0642	0.0637	0.0653
67=06:36:58	58954	298	0.7639	0.7639	0.7417	0.6117	0.4155	0.1528	0.7778	0.7844	0.7790	0.7524	0.2530	0.4727	0.8022	0.6643	0.3611	0.2512	0.1200	0.1491	0.8297	0.8069	0.4292	0.2267	0.1100	0.1221	0.7175	0.4020	0.2150	0.1539	0.1370	0.1240	0.8225	0.6122	0.1334	0.1100	0.0971	0.1010	0.7554	0.2874	0.1403	0.1379	0.1235	0.1223	0.8051	0.1928	0.1039	0.0997	0.0929	0.0930	0.5742	0.1719	0.1490	0.1595	0.1316	0.1214	0.7889	0.1102	0.0985	0.0943	0.0932	0.0952	0.3724	0.1291	0.1207	0.1400	0.1239	0.1226	0.6708	0.1321	0.0991	0.0974	0.0898	0.0950	0.0652	0.0660	0.0639	0.0635	0.0634	0.0632	0.0634	0.0630	0.0637	0.0633	0.0638	0.0635	0.0645	0.0631	0.0638	0.0636	0.0625	0.0650	0.0635	0.0635	0.0636	0.0635	0.0639	0.0645
68=06:51:39	59835	301	0.7706	0.7601	0.7404	0.6404	0.4405	0.1587	0.8014	0.7729	0.7795	0.7480	0.2735	0.4968	0.8017	0.7040	0.3830	0.2833	0.1205	0.1463	0.8261	0.8164	0.4585	0.2340	0.1108	0.1265	0.7221	0.4260	0.2331	0.1604	0.1344	0.1277	0.8355	0.6428	0.1393	0.1107	0.0970	0.1014	0.7459	0.3181	0.1421	0.1368	0.1251	0.1245	0.8067	0.2017	0.1032	0.0983	0.0931	0.0925	0.6062	0.1736	0.1483	0.1631	0.1367	0.1242	0.7940	0.1105	0.0962	0.0952	0.0937	0.0951	0.3924	0.1323	0.1234	0.1415	0.1239	0.1208	0.7215	0.1339	0.0970	0.0982	0.0889	0.0953	0.0654	0.0663	0.0643	0.0634	0.0633	0.0630	0.0625	0.0635	0.0638	0.0633	0.0648	0.0635	0.0643	0.0635	0.0636	0.0640	0.0625	0.0645	0.0637	0.0636	0.0641	0.0641	0.0638	0.0650
69=07:06:20	60716	301	0.7732	0.7621	0.7393	0.6619	0.4537	0.1586	0.7910	0.7632	0.7845	0.7515	0.2874	0.5384	0.8045	0.7089	0.4022	0.3171	0.1242	0.1512	0.8253	0.8149	0.4872	0.2508	0.1097	0.1238	0.7343	0.4512	0.2564	0.1602	0.1368	0.1255	0.8179	0.6800	0.1386	0.1115	0.0958	0.1000	0.7591	0.3417	0.1450	0.1403	0.1250	0.1243	0.8100	0.2101	0.1041	0.0986	0.0919	0.0922	0.6283	0.1817	0.1503	0.1626	0.1320	0.1233	0.7801	0.1114	0.0958	0.0947	0.0925	0.0955	0.4091	0.1313	0.1255	0.1415	0.1241	0.1199	0.7476	0.1377	0.0972	0.0980	0.0879	0.0952	0.0640	0.0652	0.0635	0.0617	0.0627	0.0618	0.0628	0.0626	0.0627	0.0624	0.0635	0.0628	0.0636	0.0621	0.0631	0.0627	0.0616	0.0636	0.0628	0.0623	0.0611	0.0628	0.0627	0.0636
70=07:21:01	61597	301	0.7727	0.7717	0.7508	0.6649	0.4966	0.1653	0.7810	0.7890	0.7727	0.7563	0.3037	0.5646	0.8071	0.7203	0.4283	0.3338	0.1272	0.1525	0.8256	0.8143	0.5239	0.2709	0.1113	0.1298	0.7250	0.4792	0.2876	0.1706	0.1426	0.1280	0.8302	0.7148	0.1462	0.1145	0.0984	0.1035	0.7690	0.3625	0.1465	0.1472	0.1278	0.1277	0.8085	0.2280	0.1053	0.1005	0.0939	0.0939	0.6638	0.1921	0.1558	0.1710	0.1354	0.1244	0.7930	0.1142	0.0979	0.0972	0.0948	0.0980	0.4553	0.1343	0.1283	0.1443	0.1230	0.1226	0.7679	0.1393	0.1011	0.0997	0.0903	0.0964	0.0661	0.0666	0.0669	0.0640	0.0640	0.0639	0.0640	0.0641	0.0641	0.0633	0.0654	0.0646	0.0653	0.0639	0.0637	0.0643	0.0636	0.0655	0.0646	0.0637	0.0648	0.0647	0.0639	0.0652
71=07:35:42	62478	298	0.7694	0.7591	0.7501	0.6626	0.4996	0.1686	0.7855	0.7939	0.7788	0.7660	0.3255	0.6083	0.7942	0.7133	0.4518	0.3449	0.1266	0.1473	0.8334	0.8149	0.5540	0.2787	0.1132	0.1301	0.7338	0.4889	0.3059	0.1764	0.1439	0.1288	0.8318	0.7592	0.1488	0.1140	0.0982	0.1021	0.7522	0.3816	0.1461	0.1484	0.1270	0.1280	0.8067	0.2354	0.1064	0.0996	0.0945	0.0932	0.6580	0.1993	0.1551	0.1689	0.1361	0.1230	0.7999	0.1135	0.0985	0.0963	0.0946	0.0970	0.4591	0.1359	0.1248	0.1460	0.1246	0.1207	0.7765	0.1439	0.0993	0.0983	0.0900	0.0963	0.0653	0.0663	0.0649	0.0633	0.0635	0.0635	0.0635	0.0633	0.0632	0.0637	0.0647	0.0638	0.0652	0.0637	0.0639	0.0637	0.0626	0.0644	0.0640	0.0635	0.0641	0.0643	0.0635	0.0649
72=07:50:23	63360	298	0.7715	0.7780	0.7554	0.6760	0.5277	0.1740	0.7771	0.7852	0.7817	0.7611	0.3466	0.6479	0.7945	0.7239	0.4780	0.3604	0.1289	0.1568	0.8267	0.8182	0.5924	0.2988	0.1140	0.1321	0.7375	0.5158	0.3277	0.1840	0.1433	0.1272	0.8201	0.7823	0.1529	0.1172	0.0987	0.1047	0.7586	0.3955	0.1492	0.1512	0.1292	0.1292	0.8142	0.2483	0.1083	0.1009	0.0944	0.0936	0.6598	0.2084	0.1595	0.1681	0.1368	0.1244	0.8058	0.1160	0.0986	0.0971	0.0953	0.0983	0.4914	0.1393	0.1276	0.1479	0.1233	0.1217	0.7692	0.1496	0.1015	0.0993	0.0908	0.0969	0.0658	0.0666	0.0650	0.0636	0.0642	0.0635	0.0638	0.0641	0.0633	0.0639	0.0651	0.0644	0.0649	0.0640	0.0642	0.0635	0.0629	0.0650	0.0643	0.0636	0.0643	0.0646	0.0639	0.0650
73=08:05:04	64241	298	0.7738	0.7670	0.7574	0.6768	0.5597	0.1812	0.7873	0.7900	0.7716	0.7745	0.3691	0.6746	0.7976	0.7283	0.4947	0.3874	0.1320	0.1640	0.8263	0.8259	0.6221	0.3181	0.1169	0.1347	0.7310	0.5395	0.3429	0.1984	0.1471	0.1309	0.8388	0.7818	0.1562	0.1184	0.0986	0.1063	0.7671	0.4194	0.1517	0.1565	0.1286	0.1283	0.8013	0.2659	0.1088	0.1019	0.0947	0.0943	0.6703	0.2254	0.1633	0.1744	0.1381	0.1239	0.8033	0.1173	0.1011	0.0974	0.0950	0.0989	0.5157	0.1402	0.1270	0.1497	0.1264	0.1217	0.7805	0.1537	0.1016	0.0999	0.0904	0.0974	0.0662	0.0669	0.0649	0.0636	0.0637	0.0640	0.0642	0.0641	0.0649	0.0641	0.0653	0.0645	0.0653	0.0645	0.0644	0.0641	0.0639	0.0652	0.0647	0.0639	0.0651	0.0650	0.0642	0.0654
74=08:19:45	65122	298	0.7740	0.7717	0.7488	0.6768	0.5847	0.1832	0.7934	0.7736	0.7809	0.7656	0.3970	0.7028	0.8011	0.7279	0.5160	0.4055	0.1330	0.1649	0.8238	0.8241	0.6592	0.3435	0.1174	0.1379	0.7404	0.5711	0.3537	0.2135	0.1454	0.1302	0.8231	0.7780	0.1608	0.1195	0.0995	0.1065	0.7754	0.4337	0.1527	0.1594	0.1315	0.1277	0.8141	0.2780	0.1104	0.1030	0.0950	0.0944	0.6807	0.2469	0.1621	0.1725	0.1389	0.1218	0.7884	0.1177	0.0996	0.0978	0.0932	0.0979	0.5404	0.1441	0.1269	0.1497	0.1274	0.1229	0.7867	0.1559	0.1024	0.0996	0.0899	0.0971	0.0657	0.0664	0.0647	0.0635	0.0635	0.0633	0.0632	0.0633	0.0645	0.0639	0.0644	0.0635	0.0651	0.0636	0.0639	0.0638	0.0619	0.0647	0.0638	0.0632	0.0640	0.0644	0.0635	0.0646
75=08:34:26	66003	298	0.7782	0.7707	0.7542	0.6835	0.5988	0.1981	0.7836	0.7905	0.7854	0.7702	0.4268	0.7350	0.8016	0.7335	0.5515	0.4189	0.1397	0.1685	0.8306	0.8168	0.7102	0.3674	0.1199	0.1420	0.7425	0.5947	0.3802	0.2300	0.1491	0.1333	0.8265	0.7968	0.1675	0.1196	0.1005	0.1044	0.7667	0.4578	0.1566	0.1680	0.1314	0.1299	0.8194	0.3017	0.1106	0.1031	0.0957	0.0945	0.6690	0.2687	0.1686	0.1811	0.1415	0.1261	0.8132	0.1175	0.1004	0.0988	0.0959	0.0976	0.5756	0.1465	0.1270	0.1553	0.1242	0.1249	0.7835	0.1627	0.1031	0.1009	0.0908	0.0982	0.0650	0.0664	0.0647	0.0632	0.0633	0.0634	0.0640	0.0638	0.0642	0.0638	0.0650	0.0644	0.0650	0.0635	0.0639	0.0634	0.0626	0.0648	0.0631	0.0633	0.0639	0.0646	0.0637	0.0645
76=08:49:07	66884	298	0.7731	0.7671	0.7514	0.6814	0.6149	0.2032	0.7788	0.7961	0.7849	0.7715	0.4556	0.7468	0.8043	0.7281	0.5716	0.4273	0.1405	0.1776	0.8358	0.8204	0.7316	0.4037	0.1199	0.1455	0.7372	0.6118	0.3911	0.2518	0.1515	0.1314	0.8340	0.7994	0.1716	0.1215	0.1008	0.1057	0.7750	0.4766	0.1556	0.1718	0.1296	0.1284	0.8143	0.3234	0.1115	0.1036	0.0957	0.0957	0.6737	0.2924	0.1716	0.1819	0.1429	0.1242	0.8159	0.1187	0.1006	0.0980	0.0961	0.0975	0.5976	0.1527	0.1245	0.1566	0.1251	0.1213	0.7832	0.1700	0.1029	0.1024	0.0908	0.0984	0.0652	0.0661	0.0646	0.0630	0.0628	0.0635	0.0639	0.0633	0.0643	0.0636	0.0651	0.0636	0.0651	0.0634	0.0638	0.0640	0.0623	0.0649	0.0627	0.0634	0.0639	0.0646	0.0636	0.0646
77=09:03:49	67765	301	0.7726	0.7726	0.7661	0.6779	0.6383	0.2113	0.7958	0.7877	0.7763	0.7711	0.4814	0.7471	0.8029	0.7351	0.5864	0.4585	0.1449	0.1891	0.8232	0.8333	0.7444	0.4107	0.1230	0.1508	0.7429	0.6389	0.4065	0.2697	0.1556	0.1349	0.8364	0.7879	0.1812	0.1241	0.1015	0.1079	0.7790	0.4939	0.1550	0.1862	0.1327	0.1303	0.8077	0.3411	0.1134	0.1047	0.0968	0.0955	0.6865	0.3203	0.1694	0.1861	0.1430	0.1260	0.8078	0.1222	0.1003	0.1003	0.0966	0.0998	0.6289	0.1562	0.1246	0.1614	0.1271	0.1222	0.7883	0.1732	0.1042	0.1031	0.0915	0.0996	0.0655	0.0666	0.0646	0.0635	0.0634	0.0636	0.0640	0.0635	0.0645	0.0639	0.0648	0.0640	0.0652	0.0633	0.0639	0.0639	0.0634	0.0651	0.0643	0.0638	0.0635	0.0646	0.0640	0.0652
78=09:18:30	68646	298	0.7700	0.7757	0.7581	0.6917	0.6434	0.2311	0.8061	0.7832	0.7830	0.7732	0.5105	0.7483	0.8155	0.7365	0.6155	0.4851	0.1573	0.2106	0.8241	0.8381	0.7406	0.4451	0.1245	0.1555	0.7440	0.6614	0.4349	0.3049	0.1601	0.1367	0.8327	0.7946	0.1887	0.1285	0.1017	0.1093	0.7824	0.5147	0.1626	0.2029	0.1347	0.1301	0.8140	0.3589	0.1137	0.1051	0.0969	0.0957	0.6926	0.3478	0.1813	0.1882	0.1475	0.1274	0.8089	0.1255	0.1014	0.1002	0.0963	0.0995	0.6530	0.1648	0.1278	0.1657	0.1274	0.1240	0.8031	0.1789	0.1058	0.1042	0.0901	0.0997	0.0653	0.0663	0.0643	0.0636	0.0638	0.0639	0.0642	0.0638	0.0640	0.0637	0.0645	0.0637	0.0649	0.0637	0.0637	0.0639	0.0629	0.0649	0.0639	0.0637	0.0639	0.0631	0.0639	0.0650
79=09:33:11	69527	298	0.7789	0.7755	0.7557	0.6924	0.6382	0.2483	0.7920	0.7821	0.7948	0.7684	0.5448	0.7545	0.8086	0.7449	0.6378	0.4898	0.1705	0.2094	0.8276	0.8290	0.7530	0.4702	0.1277	0.1594	0.7451	0.6704	0.4529	0.3145	0.1652	0.1386	0.8233	0.8087	0.1962	0.1307	0.1029	0.1081	0.7791	0.5350	0.1650	0.2169	0.1383	0.1307	0.8191	0.3810	0.1182	0.1081	0.0980	0.0972	0.6855	0.3592	0.1881	0.1916	0.1503	0.1271	0.8103	0.1282	0.1034	0.1015	0.0987	0.0995	0.6631	0.1717	0.1263	0.1730	0.1272	0.1235	0.8003	0.1865	0.1078	0.1051	0.0916	0.1007	0.0656	0.0666	0.0651	0.0632	0.0638	0.0642	0.0648	0.0639	0.0646	0.0642	0.0651	0.0642	0.0653	0.0639	0.0642	0.0643	0.0632	0.0656	0.0646	0.0630	0.0645	0.0644	0.0645	0.0653
80=09:47:52	70408	301	0.7718	0.7723	0.7623	0.6824	0.6505	0.2639	0.8013	0.7967	0.7863	0.7849	0.5803	0.7574	0.8087	0.7465	0.6315	0.5174	0.1834	0.2349	0.8244	0.8424	0.7499	0.4954	0.1301	0.1648	0.7345	0.6635	0.4657	0.3263	0.1705	0.1420	0.8521	0.8033	0.2069	0.1341	0.1052	0.1113	0.7852	0.5580	0.1682	0.2427	0.1370	0.1338	0.8131	0.4103	0.1177	0.1085	0.0994	0.0984	0.6905	0.3797	0.1936	0.1975	0.1504	0.1290	0.8142	0.1315	0.1039	0.1016	0.0983	0.1024	0.6697	0.1880	0.1277	0.1750	0.1282	0.1240	0.7973	0.1957	0.1075	0.1063	0.0919	0.1017	0.0662	0.0671	0.0660	0.0630	0.0641	0.0643	0.0660	0.0646	0.0652	0.0650	0.0660	0.0653	0.0656	0.0640	0.0649	0.0650	0.0635	0.0656	0.0652	0.0646	0.0645	0.0654	0.0644	0.0656
81=10:02:33	71289	298	0.7800	0.7735	0.7603	0.6865	0.6525	0.2728	0.7917	0.7952	0.7834	0.7853	0.6079	0.7665	0.8004	0.7439	0.6433	0.5332	0.2014	0.2517	0.8343	0.8369	0.7545	0.5314	0.1313	0.1678	0.7381	0.6638	0.4890	0.3392	0.1770	0.1417	0.8412	0.8117	0.2131	0.1340	0.1055	0.1099	0.7791	0.5831	0.1738	0.2619	0.1373	0.1340	0.8094	0.4322	0.1181	0.1072	0.0998	0.0974	0.6891	0.3919	0.2072	0.2021	0.1540	0.1261	0.8212	0.1319	0.1040	0.1007	0.0984	0.1013	0.6624	0.1980	0.1254	0.1842	0.1253	0.1215	0.7937	0.2052	0.1067	0.1056	0.0909	0.1012	0.0655	0.0664	0.0644	0.0630	0.0633	0.0634	0.0650	0.0635	0.0644	0.0633	0.0646	0.0640	0.0650	0.0634	0.0632	0.0636	0.0630	0.0646	0.0641	0.0637	0.0641	0.0638	0.0636	0.0646
82=10:17:14	72171	298	0.7791	0.7737	0.7531	0.6930	0.6503	0.2808	0.7996	0.7776	0.7916	0.7824	0.6488	0.7676	0.8024	0.7403	0.6494	0.5565	0.2244	0.2811	0.8202	0.8442	0.7613	0.5665	0.1354	0.1754	0.7473	0.6709	0.5026	0.3574	0.1810	0.1448	0.8332	0.8160	0.2236	0.1376	0.1044	0.1136	0.7724	0.5950	0.1805	0.2766	0.1418	0.1345	0.8211	0.4687	0.1210	0.1079	0.0982	0.0982	0.7033	0.4042	0.2171	0.2084	0.1581	0.1295	0.8095	0.1361	0.1042	0.1023	0.0987	0.1031	0.6714	0.2172	0.1245	0.1881	0.1271	0.1254	0.8077	0.2131	0.1074	0.1054	0.0912	0.1013	0.0651	0.0662	0.0645	0.0629	0.0627	0.0622	0.0651	0.0631	0.0643	0.0637	0.0644	0.0642	0.0648	0.0633	0.0636	0.0637	0.0625	0.0645	0.0630	0.0631	0.0639	0.0645	0.0637	0.0645
83=10:31:55	73052	298	0.7800	0.7860	0.7659	0.7082	0.6556	0.2955	0.8031	0.7801	0.7889	0.7770	0.6790	0.7660	0.8116	0.7467	0.6609	0.5771	0.2498	0.3151	0.8283	0.8399	0.7555	0.6044	0.1361	0.1830	0.7436	0.6768	0.5285	0.3780	0.1937	0.1503	0.8279	0.8171	0.2355	0.1394	0.1071	0.1132	0.7769	0.6102	0.1900	0.2940	0.1469	0.1374	0.8233	0.4826	0.1214	0.1099	0.0989	0.0976	0.6943	0.4223	0.2314	0.2216	0.1615	0.1307	0.8090	0.1376	0.1059	0.1030	0.1005	0.1023	0.6779	0.2392	0.1279	0.2023	0.1280	0.1207	0.8056	0.2219	0.1104	0.1070	0.0917	0.1027	0.0660	0.0659	0.0649	0.0634	0.0631	0.0631	0.0652	0.0633	0.0643	0.0633	0.0650	0.0637	0.0645	0.0636	0.0640	0.0641	0.0628	0.0644	0.0643	0.0637	0.0643	0.0645	0.0635	0.0646
84=10:46:36	73933	301	0.7764	0.7692	0.7673	0.7045	0.6587	0.3023	0.7878	0.7983	0.7803	0.7848	0.7059	0.7727	0.8033	0.7483	0.6578	0.5859	0.2611	0.3315	0.8418	0.8324	0.7665	0.6476	0.1413	0.1894	0.7456	0.6757	0.5467	0.3802	0.2082	0.1530	0.8423	0.8237	0.2454	0.1417	0.1086	0.1167	0.7785	0.6305	0.2000	0.3187	0.1464	0.1371	0.8138	0.5231	0.1256	0.1122	0.1015	0.1003	0.6914	0.4381	0.2504	0.2331	0.1682	0.1304	0.8286	0.1428	0.1087	0.1048	0.0999	0.1054	0.6829	0.2677	0.1293	0.2194	0.1301	0.1256	0.8027	0.2349	0.1114	0.1095	0.0936	0.1042	0.0664	0.0673	0.0654	0.0640	0.0647	0.0645	0.0664	0.0635	0.0658	0.0651	0.0656	0.0650	0.0653	0.0644	0.0649	0.0646	0.0634	0.0656	0.0648	0.0648	0.0652	0.0656	0.0642	0.0656
85=11:01:17	74814	298	0.7807	0.7653	0.7566	0.6975	0.6559	0.3077	0.7870	0.7964	0.7909	0.7808	0.7294	0.7698	0.7946	0.7459	0.6652	0.5906	0.2717	0.3428	0.8413	0.8319	0.7763	0.6856	0.1423	0.1971	0.7448	0.6787	0.5686	0.3877	0.2236	0.1568	0.8308	0.8392	0.2555	0.1480	0.1094	0.1150	0.7773	0.6242	0.2097	0.3270	0.1471	0.1389	0.8210	0.5582	0.1263	0.1114	0.0998	0.0989	0.6871	0.4464	0.2691	0.2387	0.1743	0.1317	0.8289	0.1427	0.1085	0.1053	0.1014	0.1031	0.6936	0.2871	0.1267	0.2389	0.1245	0.1246	0.8011	0.2483	0.1119	0.1095	0.0929	0.1041	0.0653	0.0659	0.0638	0.0617	0.0629	0.0628	0.0657	0.0627	0.0640	0.0631	0.0643	0.0634	0.0644	0.0633	0.0632	0.0635	0.0626	0.0647	0.0635	0.0631	0.0634	0.0639	0.0633	0.0642
86=11:15:59	75695	298	0.7790	0.7773	0.7592	0.7043	0.6665	0.3104	0.7939	0.7827	0.7905	0.7827	0.7263	0.7715	0.8076	0.7494	0.6586	0.6139	0.2823	0.3473	0.8280	0.8427	0.7628	0.7141	0.1482	0.2065	0.7482	0.6876	0.5866	0.4124	0.2513	0.1632	0.8370	0.8262	0.2741	0.1492	0.1095	0.1178	0.7862	0.6267	0.2254	0.3405	0.1532	0.1401	0.8167	0.5867	0.1302	0.1142	0.1024	0.1016	0.7036	0.4693	0.2818	0.2647	0.1813	0.1332	0.8112	0.1498	0.1078	0.1063	0.1021	0.1058	0.7050	0.3029	0.1300	0.2546	0.1301	0.1239	0.8116	0.2564	0.1130	0.1111	0.0938	0.1059	0.0660	0.0666	0.0653	0.0637	0.0638	0.0627	0.0671	0.0637	0.0651	0.0642	0.0652	0.0645	0.0652	0.0644	0.0645	0.0643	0.0633	0.0655	0.0642	0.0641	0.0648	0.0651	0.0643	0.0653
87=11:30:40	76576	298	0.7644	0.7774	0.7627	0.7063	0.6721	0.3200	0.7938	0.7797	0.7933	0.7784	0.7258	0.7733	0.7971	0.7508	0.6588	0.6016	0.2880	0.3726	0.8236	0.8344	0.7667	0.7468	0.1471	0.2114	0.7412	0.6873	0.5991	0.4305	0.2690	0.1739	0.8377	0.8355	0.2847	0.1540	0.1108	0.1186	0.7879	0.6173	0.2398	0.3444	0.1577	0.1408	0.8226	0.6166	0.1295	0.1139	0.1022	0.1015	0.6956	0.4844	0.2948	0.2706	0.1908	0.1345	0.8209	0.1530	0.1089	0.1051	0.1018	0.1064	0.7041	0.3125	0.1286	0.2737	0.1278	0.1221	0.8090	0.2714	0.1129	0.1115	0.0923	0.1054	0.0657	0.0658	0.0642	0.0635	0.0632	0.0630	0.0647	0.0628	0.0641	0.0642	0.0645	0.0640	0.0645	0.0632	0.0636	0.0634	0.0622	0.0646	0.0638	0.0637	0.0636	0.0643	0.0632	0.0645
88=11:45:21	77457	301	0.7831	0.7707	0.7519	0.7127	0.6629	0.3353	0.7902	0.7801	0.7954	0.7769	0.7336	0.7765	0.8043	0.7482	0.6671	0.6076	0.3071	0.3776	0.8309	0.8379	0.7769	0.7848	0.1546	0.2266	0.7491	0.6945	0.6012	0.4366	0.2859	0.1892	0.8256	0.8476	0.3067	0.1597	0.1136	0.1233	0.7815	0.6330	0.2443	0.3526	0.1681	0.1424	0.8227	0.6611	0.1359	0.1158	0.1033	0.1035	0.6963	0.4955	0.3010	0.2904	0.2097	0.1350	0.8174	0.1602	0.1123	0.1094	0.1038	0.1090	0.7023	0.3305	0.1312	0.3036	0.1287	0.1253	0.8172	0.2916	0.1171	0.1134	0.0943	0.1068	0.0662	0.0671	0.0649	0.0631	0.0644	0.0643	0.0669	0.0639	0.0655	0.0648	0.0655	0.0645	0.0653	0.0634	0.0646	0.0645	0.0637	0.0656	0.0649	0.0642	0.0643	0.0650	0.0645	0.0654
89=12:00:02	78338	298	0.7774	0.7834	0.7644	0.7048	0.6707	0.3457	0.7853	0.7931	0.7930	0.7858	0.7367	0.7884	0.8057	0.7522	0.6753	0.6086	0.3174	0.3786	0.8397	0.8441	0.7822	0.7846	0.1586	0.2390	0.7488	0.6873	0.6150	0.4590	0.2957	0.1993	0.8353	0.8630	0.3219	0.1660	0.1147	0.1258	0.7880	0.6415	0.2446	0.3706	0.1747	0.1503	0.8265	0.6967	0.1382	0.1194	0.1056	0.1037	0.6922	0.5136	0.3051	0.3026	0.2210	0.1382	0.8321	0.1621	0.1139	0.1090	0.1062	0.1093	0.7051	0.3472	0.1326	0.3250	0.1296	0.1226	0.8036	0.3149	0.1192	0.1159	0.0951	0.1093	0.0669	0.0671	0.0654	0.0643	0.0643	0.0645	0.0677	0.0640	0.0651	0.0653	0.0659	0.0654	0.0655	0.0645	0.0647	0.0642	0.0634	0.0659	0.0652	0.0646	0.0650	0.0654	0.0645	0.0655
90=12:14:43	79219	298	0.7856	0.7729	0.7512	0.7134	0.6630	0.3525	0.7858	0.7860	0.7950	0.7881	0.7351	0.7824	0.8033	0.7442	0.6732	0.6096	0.3285	0.4033	0.8389	0.8391	0.7854	0.7902	0.1631	0.2460	0.7448	0.6935	0.6137	0.4608	0.3015	0.2082	0.8244	0.8600	0.3369	0.1680	0.1173	0.1244	0.7921	0.6344	0.2519	0.3813	0.1827	0.1499	0.8290	0.7215	0.1410	0.1209	0.1048	0.1044	0.6963	0.5294	0.3145	0.3183	0.2305	0.1362	0.8198	0.1646	0.1145	0.1087	0.1056	0.1100	0.7153	0.3562	0.1300	0.3367	0.1286	0.1225	0.8108	0.3259	0.1192	0.1164	0.0944	0.1087	0.0656	0.0660	0.0642	0.0631	0.0632	0.0637	0.0660	0.0630	0.0651	0.0641	0.0647	0.0635	0.0646	0.0634	0.0636	0.0636	0.0626	0.0644	0.0641	0.0636	0.0643	0.0645	0.0635	0.0647
91=12:29:24	80101	298	0.7761	0.7864	0.7666	0.7056	0.6594	0.3656	0.7828	0.7933	0.7938	0.7873	0.7368	0.7906	0.8056	0.7480	0.6786	0.6149	0.3412	0.4095	0.8387	0.8333	0.7866	0.7847	0.1663	0.2611	0.7542	0.6945	0.6240	0.4920	0.3126	0.2334	0.8283	0.8678	0.3623	0.1729	0.1171	0.1264	0.7828	0.6402	0.2615	0.3945	0.1987	0.1570	0.8277	0.7516	0.1436	0.1212	0.1065	0.1056	0.6948	0.5441	0.3309	0.3300	0.2584	0.1401	0.8294	0.1693	0.1154	0.1110	0.1071	0.1114	0.7147	0.3684	0.1337	0.3502	0.1286	0.1227	0.8067	0.3453	0.1226	0.1176	0.0956	0.1112	0.0657	0.0665	0.0645	0.0634	0.0630	0.0637	0.0671	0.0633	0.0649	0.0643	0.0656	0.0636	0.0646	0.0635	0.0641	0.0639	0.0628	0.0656	0.0647	0.0631	0.0644	0.0646	0.0639	0.0649
92=12:44:05	80982	301	0.7726	0.7748	0.7664	0.7008	0.6715	0.3678	0.7968	0.8041	0.7862	0.7886	0.7387	0.7877	0.8024	0.7559	0.6686	0.6204	0.3513	0.4224	0.8431	0.8387	0.7821	0.8016	0.1755	0.2769	0.7421	0.6843	0.6184	0.5014	0.3293	0.2552	0.8468	0.8595	0.3856	0.1818	0.1207	0.1282	0.7765	0.6431	0.2648	0.4162	0.2085	0.1623	0.8174	0.7688	0.1485	0.1251	0.1084	0.1062	0.6896	0.5618	0.3332	0.3437	0.2920	0.1453	0.8390	0.1815	0.1166	0.1134	0.1085	0.1141	0.7208	0.3764	0.1336	0.3581	0.1316	0.1243	0.8073	0.3713	0.1226	0.1193	0.0957	0.1115	0.0654	0.0665	0.0643	0.0635	0.0634	0.0638	0.0665	0.0633	0.0639	0.0637	0.0654	0.0638	0.0648	0.0638	0.0639	0.0641	0.0627	0.0652	0.0642	0.0634	0.0640	0.0634	0.0639	0.0649
93=12:58:46	81863	298	0.7827	0.7693	0.7547	0.7069	0.6609	0.3846	0.7915	0.7847	0.7988	0.7848	0.7458	0.7849	0.8109	0.7408	0.6758	0.6186	0.3713	0.4344	0.8417	0.8313	0.7884	0.7994	0.1800	0.2914	0.7475	0.7024	0.6320	0.5129	0.3287	0.2815	0.8308	0.8681	0.4103	0.1901	0.1221	0.1281	0.7849	0.6405	0.2742	0.4222	0.2320	0.1691	0.8323	0.7571	0.1491	0.1251	0.1096	0.1076	0.7032	0.5684	0.3452	0.3495	0.3152	0.1476	0.8273	0.1818	0.1194	0.1140	0.1108	0.1138	0.7263	0.3892	0.1315	0.3747	0.1323	0.1223	0.8154	0.3873	0.1244	0.1232	0.0956	0.1134	0.0655	0.0663	0.0647	0.0636	0.0633	0.0635	0.0658	0.0633	0.0640	0.0642	0.0657	0.0638	0.0647	0.0637	0.0637	0.0641	0.0627	0.0639	0.0644	0.0634	0.0641	0.0645	0.0635	0.0650
94=13:13:27	82744	301	0.7778	0.7751	0.7673	0.7040	0.6821	0.4035	0.8001	0.7869	0.7906	0.7876	0.7507	0.7904	0.8094	0.7528	0.6676	0.6537	0.3876	0.4596	0.8228	0.8514	0.7847	0.8036	0.1848	0.3051	0.7497	0.6964	0.6273	0.5301	0.3430	0.2983	0.8452	0.8622	0.4396	0.1924	0.1232	0.1325	0.7878	0.6443	0.2855	0.4416	0.2473	0.1752	0.8147	0.7690	0.1543	0.1271	0.1096	0.1080	0.6992	0.5660	0.3601	0.3657	0.3253	0.1522	0.8186	0.1906	0.1183	0.1171	0.1107	0.1140	0.7137	0.4028	0.1340	0.3725	0.1321	0.1228	0.8144	0.4083	0.1277	0.1226	0.0966	0.1146	0.0651	0.0663	0.0643	0.0633	0.0632	0.0636	0.0666	0.0631	0.0626	0.0631	0.0647	0.0638	0.0646	0.0638	0.0637	0.0631	0.0623	0.0651	0.0641	0.0636	0.0631	0.0638	0.0636	0.0648
95=13:28:09	83625	298	0.7739	0.7699	0.7593	0.7051	0.6708	0.4056	0.7929	0.7925	0.7927	0.7898	0.7539	0.7872	0.8100	0.7543	0.6724	0.6542	0.4263	0.4744	0.8406	0.8396	0.7893	0.8061	0.1955	0.3257	0.7451	0.7023	0.6328	0.5437	0.3529	0.3082	0.8391	0.8647	0.4640	0.2005	0.1270	0.1364	0.7858	0.6485	0.2841	0.4588	0.2548	0.1834	0.8232	0.7682	0.1597	0.1310	0.1112	0.1102	0.6955	0.5738	0.3727	0.3734	0.3350	0.1583	0.8274	0.1963	0.1221	0.1172	0.1120	0.1172	0.7212	0.4179	0.1357	0.3912	0.1351	0.1231	0.8137	0.4408	0.1302	0.1258	0.0973	0.1168	0.0655	0.0664	0.0643	0.0636	0.0633	0.0636	0.0657	0.0636	0.0638	0.0637	0.0656	0.0640	0.0646	0.0639	0.0641	0.0639	0.0624	0.0647	0.0644	0.0634	0.0635	0.0637	0.0640	0.0648
