# Supplementary material for: Systematic Prediction of Antifungal Drug Synergy by Chemogenomic Screening in Saccharomyces cerevisiae
Source: Front Fungal Biol. 2021 Jul 2;2:683414. doi: 10.3389/ffunb.2021.683414 (PMC10512392; doi:10.3389/ffunb.2021.683414)
Supplement: Supplementary file 1 [file Data_Sheet_1.ZIP › Supplementary data/Sypplementary_data_1_(Drug_synergy_assays)/Hyd_VS_Mic_ND_ps1_A_96_T_24.txt]

[config file info]
last_write=07:07:17_18:30:30
last write=07:07:18_17:03:06
[Run_Parameters]
Instrument=Tecan_24
Ini_Names=Read_Reps,Delid,Save_Data_File,Start_Time_Now
barcode_drug_plate=201401
user=asmith
Plate_Size=96
Plate_Type=NUN96ft.pdf
Samples_to_Run=6
Overlay_Size=48
Drug_Plate=none
Plate_Quarter=none
run_ID=none
run_plate_repeat=1
Read_Reps=95
Read_Modes=Absorbance
Read_Flor_Every=2
Max_Delta_OD=0.500000
Well_By_Row_Col=none
Reorder_Map=Order_Strings_Not,0
Tip_Vol=200
OD_to_Innoc=0.100,0.100,0.380,0.380,0.380,0.380,0.760,0.760,0.100,0.100,0.380,0.380,0.380,0.380,0.760,0.760,0.100,0.100,0.380,0.380,0.380,0.380,0.760,0.760,0.100,0.100,0.380,0.380,0.380,0.380,0.760,0.760,0.100,0.100,0.380,0.380,0.380,0.380,0.760,0.760,0.100,0.100,0.380,0.380,0.380,0.380,0.760,0.760
Absorption_Max=.3
OD_to_Save=0.100,0.100,0.380,0.380,0.380,0.380,0.760,0.760,0.100,0.100,0.380,0.380,0.380,0.380,0.760,0.760,0.100,0.100,0.380,0.380,0.380,0.380,0.760,0.760,0.100,0.100,0.380,0.380,0.380,0.380,0.760,0.760,0.100,0.100,0.380,0.380,0.380,0.380,0.760,0.760,0.100,0.100,0.380,0.380,0.380,0.380,0.760,0.760
OD_to_Dilute=0.100
Save_Sample_Vol=180
Save_Sample_Reps=2
Innoc_Vol=184,184,46,46,46,46,0,0,184,184,46,46,46,46,0,0,184,184,46,46,46,46,0,0,184,184,46,46,46,46,0,0,184,184,46,46,46,46,0,0,184,184,46,46,46,46,0,0
Dilute_Vol=23,23,23,23,23,23,23,23,23,23,23,23,23,23,23,23,23,23,23,23,23,23,23,23,23,23,23,23,23,23,23,23,23,23,23,23,23,23,23,23,23,23,23,23,23,23,23,23
Save_Vol=800,800,800,800,800,800,800,800,800,800,800,800,800,800,800,800,800,800,800,800,800,800,800,800,800,800,800,800,800,800,800,800,800,800,800,800,800,800,800,800,800,800,800,800,800,800,800,800
Reference_Vol=100,100,100,100,100,100,100,100,100,100,100,100,100,100,100,100,100,100,100,100,100,100,100,100,100,100,100,100,100,100,100,100,100,100,100,100,100,100,100,100,100,100,100,100,100,100,100,100,100,100,100,100,100,100,100,100,100,100,100,100,100,100,100,100,100,100,100,100,100,100,100,100,100,100,100,100,100,100,100,100,100,100,100,100,100,100,100,100,100,100,100,100,100,100,100,100
Read_to_Innoc=20,20,20,20,20,20,20,20,20,20,20,20,20,20,20,20,20,20,20,20,20,20,20,20,20,20,20,20,20,20,20,20,20,20,20,20,20,20,20,20,20,20,20,20,20,20,20,20
Read_to_Dilute=26,26,26,26,26,26,26,26,26,26,26,26,26,26,26,26,26,26,26,26,26,26,26,26,26,26,26,26,26,26,26,26,26,26,26,26,26,26,26,26,26,26,26,26,26,26,26,26
Read_to_Save=20,20,20,20,20,20,20,20,20,20,20,20,20,20,20,20,20,20,20,20,20,20,20,20,20,20,20,20,20,20,20,20,20,20,20,20,20,20,20,20,20,20,20,20,20,20,20,20
Innoc_Target_Map=1,2,3,4,5,6,7,8,9,10,11,12,13,14,15,16,17,18,19,20,21,22,23,24,25,26,27,28,29,30,31,32,33,34,35,36,37,38,39,40,41,42,43,44,45,46,47,48
Pipet_Trigger=OD_Save_Innoc
Pipet_Volume_Adj=Con_OD_Save
Delid=no
Pre_Init=yes
Talk_To_ProMax=no
Time_Out_Time=1050
Wait_While_Busy=yes
Idle_Time=2
Screen_Run_Type=pre_screen_1
Spect_Protocol=15m
Spec_Run_File=GG_PB_Voyage.pda
Spec_Assay_File=""
Save_Data_File=17_07_07_HydvsMic_ND_ps1_A_96_T_24.txt
Working_Dir=C%3A\\Users\\Growth_Data
Run_Control_Dir=C%3A\\Users\\Yeast_Run_Files
Tracking_Dir=""
Track_File=201401_data_track.txt
Save_Run_Data_Flag=yes
Set_Incubator_Temp=30.0
Base_Line_Flag=atstart_minimum
Pipet_Cycles_Before_Save=20
Time_Point_Save=wellmap
Innoc_Direction=down
Wells_In_Use=111111111111111111111111111111111111111111111111
Save_Sample_Map=111111001111110011111100111111001111110011111100
Sections_to_Run=0
Rows_per_Section=8
Start_Sections_Row=1
MultiProbe_Run_File=""
Multiprobe_Run_Dialogue=yes
Comments=no%20comment
Target_Temp=300
Temp_Control=On
Delta_Temp=10
ReadMode=Absorbance,Bottom
ExcitationFilter=485,
EmissionFilter=535,
MeasurementFilter=595
ReadsPerWellNumber=1,1
ShakeDuration=800,0
GainMode=Manual
PdfName=NUN96ft.pdf
Gain=50,50
Add_Drug_Map=1,1,1,1,1,1,1,1,1,1,1,1,1,1,1,1,1,1,1,1,1,1,1,1,1,1,1,1,1,1,1,1,1,1,1,1,1,1,1,1,1,1,1,1,1,1,1,1
Add_Drug_Vol=7,7,7,7,7,7,7,7,7,7,7,7,7,7,7,7,7,7,7,7,7,7,7,7,7,7,7,7,7,7,7,7,7,7,7,7,7,7,7,7,7,7,7,7,7,7,7,7
Innoc_Map=111011101110111011101110111011101110111011101110111011101110111011101110111011101110111011101110
Dilute_Map=111111111111111111111111111111111111111111111111111111111111111111111111111111111111111111111111
data_file_name=iS_1_48.txt
barcode=""
Hit_Call_Threshold=1.000000
Reference_Well=A01
WT_Ref_Well=0
Project_Name=test
Pipet_Gens_Point=5.00,10.00,15.00,20.00,5.00,10.00,15.00,20.00,5.00,10.00,15.00,20.00,5.00,10.00,15.00,20.00,5.00,10.00,15.00,20.00,5.00,10.00,15.00,20.00,5.00,10.00,15.00,20.00,5.00,10.00,15.00,20.00,5.00,10.00,15.00,20.00,5.00,10.00,15.00,20.00,5.00,10.00,15.00,20.00,5.00,10.00,15.00,20.00,
Shake_Divisor=1
data_handling=file_&_DB_&_auto_analysis
time_frm_freezer=-1.00
gens_frm_freezer=-1.00
Well_Vol=100
Parent_ID=""
Units=%
Quarter=A
media_name=ypd
Save_Mode=one_to_one
Consolidate_Save_Map=1,2,3,4,5,6,7,8,9,10,11,12,13,14,15,16,17,18,19,20,21,22,23,24,25,26,27,28,29,30,31,32,33,34,35,36,37,38,39,40,41,42,43,44,45,46,47,48
Add_Drug_at_Start_Map=000000000000000000000000000000000000000000000000000
Add_Drug_Labware=add_drug_48
Max_Dynam_OD_Change=0.05
Reads_After_Pipet=1
Ref_Type=single_ref
Read_to_Add_Drug_at_Start=0
Send_Email_at_Pipet=no_email
Strain_Name=""
Media=ypd
drug_vol=2.00
Drug_Name=""
Drug_Conc=2
Innoc_Conc=""
Strain_Plate=none
ShakeIntensity=High
ShakeMode=Orbital
NumberOfFlashes=1
PartOfPlate=0
MovePlateOutAfterMeasurement=0
IntegrationLagTime=0
IntegrationTime=100
DelayMoveFlashFluorescence=0
[Drug_Data]
Drug_Plate=none
Strain_Plate=none
Media=ypd
Drug_Name=nd,nd,nd,nd,nd,nd,nd,nd,nd,nd,nd,nd,nd,nd,nd,nd,nd,nd,nd,nd,nd,nd,nd,nd,nd,nd,nd,nd,nd,nd,nd,nd,nd,nd,nd,nd,nd,nd,nd,nd,nd,nd,nd,nd,nd,nd,nd,nd,nd,nd,nd,nd,nd,nd,nd,nd,nd,nd,nd,nd,nd,nd,nd,nd,nd,nd,nd,nd,nd,nd,nd,nd,nd,nd,nd,nd,nd,nd,nd,nd,nd,nd,nd,nd,nd,nd,nd,nd,nd,nd,nd,nd,nd,nd,nd,nd
Strain_Name=ud
Drug_Conc=""
Innoc_Conc=0.06250,0.06250,0.06250,0.06250,0.06250,0.06250,0.06250,0.06250,0.06250,0.06250,0.06250,0.06250,0.06250,0.06250,0.06250,0.06250,0.06250,0.06250,0.06250,0.06250,0.06250,0.06250,0.06250,0.06250,0.06250,0.06250,0.06250,0.06250,0.06250,0.06250,0.06250,0.06250,0.06250,0.06250,0.06250,0.06250,0.06250,0.06250,0.06250,0.06250,0.06250,0.06250,0.06250,0.06250,0.06250,0.06250,0.06250,0.06250,0.06250,0.06250,0.06250,0.06250,0.06250,0.06250,0.06250,0.06250,0.06250,0.06250,0.06250,0.06250,0.06250,0.06250,0.06250,0.06250,0.06250,0.06250,0.06250,0.06250,0.06250,0.06250,0.06250,0.06250,0.06250,0.06250,0.06250,0.06250,0.06250,0.06250,0.06250,0.06250,0.06250,0.06250,0.06250,0.06250,0.06250,0.06250,0.06250,0.06250,0.06250,0.06250,0.06250,0.06250,0.06250,0.06250,0.06250,0.06250
Run_ID=none
Plate_Quarter=A
Units=%,%,%,%,%,%,%,%,%,%,%,%,%,%,%,%,%,%,%,%,%,%,%,%,%,%,%,%,%,%,%,%,%,%,%,%,%,%,%,%,%,%,%,%,%,%,%,%,%,%,%,%,%,%,%,%,%,%,%,%,%,%,%,%,%,%,%,%,%,%,%,%,%,%,%,%,%,%,%,%,%,%,%,%,%,%,%,%,%,%,%,%,%,%,%,%
Parent_ID=""
Project_Name=test
Strain_Backgrnd=0,0,0,0,0,0,0,0,0,0,0,0,0,0,0,0,0,0,0,0,0,0,0,0,0,0,0,0,0,0,0,0,0,0,0,0,0,0,0,0,0,0,0,0,0,0,0,0,0,0,0,0,0,0,0,0,0,0,0,0,0,0,0,0,0,0,0,0,0,0,0,0,0,0,0,0,0,0,0,0,0,0,0,0,0,0,0,0,0,0,0,0,0,0,0,0
Well_Vol=100,100,100,100,100,100,100,100,100,100,100,100,100,100,100,100,100,100,100,100,100,100,100,100,100,100,100,100,100,100,100,100,100,100,100,100,100,100,100,100,100,100,100,100,100,100,100,100,100,100,100,100,100,100,100,100,100,100,100,100,100,100,100,100,100,100,100,100,100,100,100,100,100,100,100,100,100,100,100,100,100,100,100,100,100,100,100,100,100,100,100,100,100,100,100,100
time_frm_freezer=-1.00
gens_frm_freezer=-1.00
user=asmith
Strain_Pool=ud,ud,ud,ud,ud,ud,ud,ud,ud,ud,ud,ud,ud,ud,ud,ud,ud,ud,ud,ud,ud,ud,ud,ud,ud,ud,ud,ud,ud,ud,ud,ud,ud,ud,ud,ud,ud,ud,ud,ud,ud,ud,ud,ud,ud,ud,ud,ud,ud,ud,ud,ud,ud,ud,ud,ud,ud,ud,ud,ud,ud,ud,ud,ud,ud,ud,ud,ud,ud,ud,ud,ud,ud,ud,ud,ud,ud,ud,ud,ud,ud,ud,ud,ud,ud,ud,ud,ud,ud,ud,ud,ud,ud,ud,ud,ud
Well_Alias=A01,A02,A03,A04,A05,A06,A07,A08,A09,A10,A11,A12,B01,B02,B03,B04,B05,B06,B07,B08,B09,B10,B11,B12,C01,C02,C03,C04,C05,C06,C07,C08,C09,C10,C11,C12,D01,D02,D03,D04,D05,D06,D07,D08,D09,D10,D11,D12,E01,E02,E03,E04,E05,E06,E07,E08,E09,E10,E11,E12,F01,F02,F03,F04,F05,F06,F07,F08,F09,F10,F11,F12,G01,G02,G03,G04,G05,G06,G07,G08,G09,G10,G11,G12,H01,H02,H03,H04,H05,H06,H07,H08,H09,H10,H11,H12
Well_Pos=1,2,3,4,5,6,7,8,9,10,11,12,13,14,15,16,17,18,19,20,21,22,23,24,25,26,27,28,29,30,31,32,33,34,35,36,37,38,39,40,41,42,43,44,45,46,47,48,49,50,51,52,53,54,55,56,57,58,59,60,61,62,63,64,65,66,67,68,69,70,71,72,73,74,75,76,77,78,79,80,81,82,83,84,85,86,87,88,89,90,91,92,93,94,95,96
position=A01,A02,A03,A04,A05,A06,A07,A08,A09,A10,A11,A12,B01,B02,B03,B04,B05,B06,B07,B08,B09,B10,B11,B12,C01,C02,C03,C04,C05,C06,C07,C08,C09,C10,C11,C12,D01,D02,D03,D04,D05,D06,D07,D08,D09,D10,D11,D12,E01,E02,E03,E04,E05,E06,E07,E08,E09,E10,E11,E12,F01,F02,F03,F04,F05,F06,F07,F08,F09,F10,F11,F12,G01,G02,G03,G04,G05,G06,G07,G08,G09,G10,G11,G12,H01,H02,H03,H04,H05,H06,H07,H08,H09,H10,H11,H12
[Runtime_State]
Instrument=Tecan_24
Start_Time_Now=3.2675527035E+9
Reads_Completed=95
Innoc_Direction=down
Wells_In_Use=111111111111111111111111111111111111111111111111111111111111111111111111111111111111111111111111
Innoc_Map=111111111111111111111111111111111111111111111111111111111111111111111111111111111111000000000000
Dilute_Map=111111111111111111111111111111111111111111111111111111111111111111111111111111111111111111111111
Save_Sample_Map=000000000000000000000000000000000000000000000000010000000100000001000000010000000100000001000000
Current_OD=0.820,0.894,0.826,0.788,0.736,0.652,0.821,0.831,0.821,0.840,0.820,0.822,0.829,0.524,0.383,0.172,0.128,0.119,0.839,0.865,0.832,0.861,0.822,0.818,0.777,0.381,0.253,0.158,0.123,0.116,0.866,0.859,0.825,0.881,0.852,0.845,0.807,0.351,0.245,0.151,0.128,0.117,0.850,0.876,0.873,1.076,0.841,0.761,0.831,0.366,0.249,0.158,0.126,0.118,0.875,0.865,0.839,1.115,0.874,1.162,0.787,0.334,0.241,0.162,0.125,0.118,0.839,0.875,0.863,0.855,1.090,0.814,0.063,0.064,0.063,0.063,0.063,0.063,0.068,0.067,0.068,0.074,0.066,0.064,0.064,0.064,0.063,0.064,0.064,0.064,0.065,0.066,0.064,0.065,0.065,0.068
Bckgrnd_OD=0.080,0.080,0.081,0.080,0.081,0.081,0.081,0.080,0.079,0.080,0.080,0.079,0.081,0.081,0.078,0.079,0.081,0.080,0.081,0.080,0.079,0.080,0.081,0.081,0.080,0.082,0.081,0.082,0.081,0.081,0.083,0.080,0.081,0.080,0.080,0.080,0.080,0.080,0.080,0.080,0.081,0.080,0.080,0.080,0.079,0.080,0.082,0.080,0.080,0.082,0.081,0.082,0.080,0.081,0.081,0.082,0.079,0.080,0.082,0.082,0.082,0.079,0.080,0.081,0.081,0.080,0.079,0.082,0.080,0.081,0.080,0.080,0.062,0.062,0.061,0.062,0.062,0.062,0.064,0.064,0.066,0.066,0.064,0.063,0.063,0.062,0.062,0.062,0.063,0.063,0.063,0.065,0.063,0.064,0.064,0.067
Mapped=111111001111110000111100110000111111100000111100111111111111111111111111111111111111111111111111
Pipet_Completed=000000000000000000000000000000000000000000000000000000000000000000000000000000000000000000000000
Innoc_Completed=0,0,0,0,0,0,0,0,0,0,0,0,0,0,0,0,0,0,0,0,0,0,0,0,0,0,0,0,0,0,0,0,0,0,0,0,0,0,0,0,0,0,0,0,0,0,0,0,0,0,0,0,0,0,0,0,0,0,0,0,0,0,0,0,0,0,0,0,0,0,0,0,0,0,0,0,0,0,0,0,0,0,0,0,0,0,0,0,0,0,0,0,0,0,0,0
Save_Completed=0,0,0,0,0,0,0,0,0,0,0,0,0,0,0,0,0,0,0,0,0,0,0,0,0,0,0,0,0,0,0,0,0,0,0,0,0,0,0,0,0,0,0,0,0,0,0,0,0,0,0,0,0,0,0,0,0,0,0,0,0,0,0,0,0,0,0,0,0,0,0,0,0,0,0,0,0,0,0,0,0,0,0,0,0,0,0,0,0,0,0,0,0,0,0,0
Pipeted_At=0,0,0,0,0,0,0,0,0,0,0,0,0,0,0,0,0,0,0,0,0,0,0,0,0,0,0,0,0,0,0,0,0,0,0,0,0,0,0,0,0,0,0,0,0,0,0,0,0,0,0,0,0,0,0,0,0,0,0,0,0,0,0,0,0,0,0,0,0,0,0,0,0,0,0,0,0,0,0,0,0,0,0,0,0,0,0,0,0,0,0,0,0,0,0,0
Pipeted_OD=0,0,0,0,0,0,0,0,0,0,0,0,0,0,0,0,0,0,0,0,0,0,0,0,0,0,0,0,0,0,0,0,0,0,0,0,0,0,0,0,0,0,0,0,0,0,0,0,0,0,0,0,0,0,0,0,0,0,0,0,0,0,0,0,0,0,0,0,0,0,0,0,0,0,0,0,0,0,0,0,0,0,0,0,0,0,0,0,0,0,0,0,0,0,0,0
Dilutes_Completed=0,0,0,0,0,0,0,0,0,0,0,0,0,0,0,0,0,0,0,0,0,0,0,0,0,0,0,0,0,0,0,0,0,0,0,0,0,0,0,0,0,0,0,0,0,0,0,0,0,0,0,0,0,0,0,0,0,0,0,0,0,0,0,0,0,0,0,0,0,0,0,0,0,0,0,0,0,0,0,0,0,0,0,0,0,0,0,0,0,0,0,0,0,0,0,0
Time_At_Innoc=0,0,0,0,0,0,0,0,0,0,0,0,0,0,0,0,0,0,0,0,0,0,0,0,0,0,0,0,0,0,0,0,0,0,0,0,0,0,0,0,0,0,0,0,0,0,0,0,0,0,0,0,0,0,0,0,0,0,0,0,0,0,0,0,0,0,0,0,0,0,0,0,0,0,0,0,0,0,0,0,0,0,0,0,0,0,0,0,0,0,0,0,0,0,0,0
Time_At_Save=0,0,0,0,0,0,0,0,0,0,0,0,0,0,0,0,0,0,0,0,0,0,0,0,0,0,0,0,0,0,0,0,0,0,0,0,0,0,0,0,0,0,0,0,0,0,0,0,0,0,0,0,0,0,0,0,0,0,0,0,0,0,0,0,0,0,0,0,0,0,0,0,0,0,0,0,0,0,0,0,0,0,0,0,0,0,0,0,0,0,0,0,0,0,0,0
Time_At_Dilute=0,0,0,0,0,0,0,0,0,0,0,0,0,0,0,0,0,0,0,0,0,0,0,0,0,0,0,0,0,0,0,0,0,0,0,0,0,0,0,0,0,0,0,0,0,0,0,0,0,0,0,0,0,0,0,0,0,0,0,0,0,0,0,0,0,0,0,0,0,0,0,0,0,0,0,0,0,0,0,0,0,0,0,0,0,0,0,0,0,0,0,0,0,0,0,0
Previous_OD=0.820,0.894,0.826,0.788,0.736,0.652,0.821,0.831,0.821,0.840,0.820,0.822,0.829,0.524,0.383,0.172,0.128,0.119,0.839,0.865,0.832,0.861,0.822,0.818,0.777,0.381,0.253,0.158,0.123,0.116,0.866,0.859,0.825,0.881,0.852,0.845,0.807,0.351,0.245,0.151,0.128,0.117,0.850,0.876,0.873,1.076,0.841,0.761,0.831,0.366,0.249,0.158,0.126,0.118,0.875,0.865,0.839,1.115,0.874,1.162,0.787,0.334,0.241,0.162,0.125,0.118,0.839,0.875,0.863,0.855,1.090,0.814,0.063,0.064,0.063,0.063,0.063,0.063,0.068,0.067,0.068,0.074,0.066,0.064,0.064,0.064,0.063,0.064,0.064,0.064,0.065,0.066,0.064,0.065,0.065,0.068
Prev_Delta_OD=0.000,0.004,0.000,0.006,0.016,0.021,0.008,0.034,0.022,0.040,0.004,0.036,0.000,0.002,0.008,0.001,0.004,0.002,0.015,0.008,0.020,0.002,0.029,0.001,0.003,0.000,0.001,0.002,0.003,0.001,0.020,0.027,0.015,0.056,0.010,0.023,0.004,0.007,0.003,0.002,0.003,0.004,0.002,0.042,0.006,0.065,0.009,0.024,0.002,0.003,0.002,0.002,0.003,0.001,0.031,0.006,0.039,0.021,0.012,0.008,0.002,0.000,0.005,0.003,0.002,0.003,0.013,0.043,0.011,0.072,0.004,0.020,0.001,0.002,0.001,0.001,0.001,0.001,0.001,0.002,0.000,0.001,0.001,0.001,0.001,0.002,0.001,0.001,0.001,0.001,0.001,0.001,0.001,0.001,0.001,0.001
Delta_From_Ref=0.000,0.014,0.422,0.904,1.374,1.686,-0.722,-0.597,0.005,-0.002,-0.075,-0.189,0.669,1.482,6.184,6.459,0.034,0.045,-0.193,-0.228,-0.167,-0.279,-0.541,-0.129,0.000,-0.014,1.696,1.814,1.902,1.955,-1.225,-0.918,-0.016,-0.021,-0.217,-0.285,0.897,1.568,6.178,6.492,0.039,0.054,-0.127,-0.088,-0.063,-0.100,-0.501,0.476,0.000,0.000,0.000,0.000,0.000,0.000,0.000,0.000,0.000,0.000,0.000,0.000,0.000,0.000,0.000,0.000,0.000,0.000,0.000,0.000,0.000,0.000,0.000,0.000,0.000,0.000,0.000,0.000,0.000,0.000,0.000,0.000,0.000,0.000,0.000,0.000,0.000,0.000,0.000,0.000,0.000,0.000,0.000,0.000,0.000,0.000,0.000,0.000
Sig_OD_Delta=0,0,0,0,1,1,0,0,0,0,0,0,0,1,1,1,0,0,0,0,0,0,0,0,0,0,1,1,1,1,0,0,0,0,0,0,0,1,1,1,0,0,0,0,0,0,0,0,0,0,0,0,0,0,0,0,0,0,0,0,0,0,0,0,0,0,0,0,0,0,0,0,0,0,0,0,0,0,0,0,0,0,0,0,0,0,0,0,0,0,0,0,0,0,0,0
Add_Drug_at_Start_Map=000000000000000000000000000000000000000000000000000000000000000000000000000000000000000000000000
[Analysis]
Drug_ID=A1,A2,A3,A4,A5,A6,B1,B2,B3,B4,B5,B6,C1,C2,C3,C4,C5,C6,D1,D2,D3,D4,D5,D6,E1,E2,E3,E4,E5,E6,F1,F2,F3,F4,F5,F6,G1,G2,G3,G4,G5,G6,H1,H2,H3,H4,H5,H6
Decision=no_inh,no_inh,ps2_2_1,ps2_2_1,ps2_4_2,other,ps2_2_1,other,other,screen,screen,screen,ps2_2_1,other,other,screen,screen,screen,ps2_2_1,other,other,screen,screen,screen,ps2_4_1,other,other,screen,screen,screen,ps2_4_1,other,other,screen,screen,screen,screen,screen,screen,screen,screen,screen,screen,screen,screen,screen,screen,screen,ps2_2_1,ps2_2_1,ps2_2_1,ps2_2_1,ps2_2_1,ps2_2_1,ps2_2_1,ps2_2_1,ps2_2_1,ps2_2_1,ps2_2_1,no_inh,ps2_2_1,ps2_2_1,ps2_2_1,ps2_2_1,ps2_2_1,ps2_2_1,ps2_2_1,ps2_1_1,ps2_2_1,ps2_2_1,ps2_2_1,ps2_2_1,ps2_2_1,ps2_2_1,ps2_2_1,ps2_2_1,ps2_2_1,ps2_2_1,ps2_2_1,ps2_2_1,ps2_2_1,ps2_2_1,ps2_2_1,ps2_1_1,screen,screen,screen,screen,screen,screen,screen,screen,screen,screen,screen,screen
Plot_Min=0.100,0.100,0.100,0.100,0.100,0.100,0.100,0.100,0.100,0.100,0.100,0.100,0.100,0.100,0.100,0.100,0.100,0.100,0.100,0.100,0.100,0.100,0.100,0.100,0.100,0.100,0.100,0.100,0.100,0.100,0.100,0.100,0.100,0.100,0.100,0.100,0.100,0.100,0.100,0.100,0.100,0.100,0.100,0.100,0.100,0.100,0.100,0.100
Plot_Max=1.500,1.500,1.500,1.500,1.500,1.500,1.500,1.500,1.500,1.500,1.500,1.500,1.500,1.500,1.500,1.500,1.500,1.500,1.500,1.500,1.500,1.500,1.500,1.500,1.500,1.500,1.500,1.500,1.500,1.500,1.500,1.500,1.500,1.500,1.500,1.500,1.500,1.500,1.500,1.500,1.500,1.500,1.500,1.500,1.500,1.500,1.500,1.500
G_Plot_Min=0.1
G_Plot_Delta=0.7
Plot_On_Off=0
OD_Gen_Pt=0.460
Gens_to_OD_Pt=5.000
Avg_G=1.984,2.050,2.126,2.290,2.652,3.213,2.175,4.611,5.192,7.963,10.535,11.878,2.287,5.186,6.211,8.513,10.980,11.774,2.291,5.376,6.346,8.986,10.673,12.301,2.330,5.284,6.248,8.674,11.124,11.866,2.360,5.412,6.280,8.379,10.981,11.826,0.000,0.000,0.000,0.000,0.000,0.000,0.000,0.000,0.000,0.000,0.000,0.000,1.929,1.937,1.932,1.930,1.941,1.943,1.915,1.917,1.911,1.913,1.938,1.966,1.911,1.916,1.936,1.905,1.928,1.925,1.936,1.943,1.941,1.941,1.951,2.014,1.904,1.907,1.941,1.929,1.939,1.929,1.930,1.906,1.934,1.934,1.934,1.970,51.902,0.000,0.000,9.999,0.000,0.000,0.000,0.000,0.000,0.000,0.000,0.000
Max_Slope=1.992,1.912,2.134,1.971,2.730,3.368,2.007,5.346,9.042,29.136,60.944,76.369,2.077,9.382,17.309,29.335,49.599,68.376,2.118,15.472,23.625,40.761,54.288,77.811,2.119,10.746,15.760,34.903,45.846,55.051,2.238,16.444,20.679,41.157,60.999,86.396,217.094,188.129,73.740,116.147,169.381,122.701,145.969,148.730,136.541,138.833,166.130,156.802,1.858,1.746,1.802,1.766,1.773,1.775,1.613,1.603,1.517,1.669,1.627,1.804,1.729,1.769,1.752,1.671,1.707,1.671,1.776,1.653,1.686,1.599,1.623,1.647,1.725,1.750,1.677,1.686,1.660,1.688,1.711,1.693,1.528,1.640,1.603,1.847,154.178,163.004,146.137,51.621,146.156,169.536,122.701,151.237,151.388,183.755,211.940,172.990
Fit_Model=all
Fit_Const_OD_Base=0.085
Fit_Const_N0=0.01500
Fit_Const_T0=0.000
G_Fit_Min=0.100
G_Fit_Delta=0.400
Fit_On_Off=0.000,0.000,0.000,0.000,0.000,0.000,0.000,0.000,0.000,0.000,0.000,0.000,0.000,0.000,0.000,0.000,0.000,0.000,0.000,0.000,0.000,0.000,0.000,0.000,0.000,0.000,0.000,0.000,0.000,0.000,0.000,0.000,0.000,0.000,0.000,0.000,0.000,0.000,0.000,0.000,0.000,0.000,0.000,0.000,0.000,0.000,0.000,0.000,0.000,0.000,0.000,0.000,0.000,0.000,0.000,0.000,0.000,0.000,0.000,0.000,0.000,0.000,0.000,0.000,0.000,0.000,0.000,0.000,0.000,0.000,0.000,0.000,0.000,0.000,0.000,0.000,0.000,0.000,0.000,0.000,0.000,0.000,0.000,0.000,0.000,0.000,0.000,0.000,0.000,0.000,0.000,0.000,0.000,0.000,0.000,0.000
Fit_Min=0.030,0.030,0.031,0.030,0.031,0.031,0.031,0.031,0.028,0.029,0.031,0.030,0.030,0.032,0.031,0.032,0.031,0.031,0.030,0.030,0.030,0.030,0.031,0.030,0.030,0.032,0.031,0.032,0.030,0.031,0.032,0.029,0.030,0.031,0.031,0.030,0.012,0.012,0.011,0.012,0.012,0.012,0.013,0.012,0.012,0.012,0.013,0.013,0.000,0.000,0.000,0.000,0.000,0.000,0.000,0.000,0.000,0.000,0.000,0.000,0.000,0.000,0.000,0.000,0.000,0.000,0.000,0.000,0.000,0.000,0.000,0.000,0.000,0.000,0.000,0.000,0.000,0.000,0.000,0.000,0.000,0.000,0.000,0.000,0.000,0.000,0.000,0.000,0.000,0.000,0.000,0.000,0.000,0.000,0.000,0.000
Fit_Delta=0.502,0.499,0.506,0.449,0.469,0.424,0.509,0.380,0.245,0.084,0.038,0.021,0.496,0.225,0.155,0.053,0.027,0.021,0.493,0.225,0.113,0.064,0.036,0.023,0.455,0.252,0.148,0.060,0.030,0.034,0.468,0.087,0.125,0.059,0.037,0.023,1.500,1.500,1.500,1.500,1.500,1.500,1.500,1.500,1.500,1.500,1.500,1.500,0.471,0.496,0.475,0.501,0.454,0.482,0.470,0.496,0.473,0.491,0.483,0.445,0.524,0.480,0.509,0.518,0.525,0.501,0.465,0.488,0.515,0.500,0.447,0.424,0.522,0.496,0.484,0.519,0.499,0.528,0.521,0.516,0.529,0.483,0.534,0.472,0.004,0.000,0.000,0.005,0.000,0.000,0.000,0.000,0.000,0.000,0.000,0.000
Fit_Offset=0.073,0.074,0.074,0.074,0.073,0.075,0.075,0.027,0.061,0.056,0.067,0.078,0.075,0.012,0.041,0.047,0.074,0.074,0.076,0.008,0.048,0.043,0.071,0.076,0.076,-0.007,0.043,0.047,0.071,0.070,0.076,0.066,0.045,0.037,0.064,0.070,0.000,0.000,0.000,0.000,0.000,0.000,0.000,0.000,0.000,0.000,0.000,0.000,0.074,0.074,0.074,0.074,0.075,0.073,0.075,0.074,0.074,0.074,0.074,0.076,0.076,0.075,0.074,0.074,0.074,0.073,0.075,0.074,0.074,0.074,0.076,0.076,0.073,0.075,0.074,0.074,0.075,0.075,0.073,0.075,0.074,0.076,0.075,0.076,0.065,0.000,0.000,0.071,0.000,0.000,0.000,0.000,0.000,0.000,0.000,0.000
Fit_N0=0.008,0.009,0.011,0.006,0.008,0.006,0.008,0.056,0.029,0.035,0.022,0.007,0.009,0.058,0.055,0.043,0.007,0.010,0.006,0.078,0.039,0.048,0.018,0.009,0.006,0.103,0.050,0.045,0.016,0.018,0.007,0.011,0.043,0.054,0.025,0.019,0.000,0.000,0.000,0.000,0.000,0.000,0.000,0.000,0.000,0.000,0.000,0.000,0.009,0.008,0.007,0.006,0.005,0.007,0.007,0.007,0.007,0.007,0.006,0.007,0.012,0.007,0.007,0.009,0.009,0.007,0.007,0.007,0.007,0.006,0.007,0.006,0.011,0.007,0.007,0.008,0.008,0.007,0.007,0.009,0.008,0.006,0.010,0.006,0.000,0.000,0.000,0.000,0.000,0.000,0.000,0.000,0.000,0.000,0.000,0.000
Fit_T0=1.583,2.207,2.300,1.340,2.057,1.515,1.949,2.225,4.601,5.539,5.005,5.045,2.233,-0.628,5.396,4.781,-0.222,2.983,1.372,2.844,3.304,5.664,5.298,3.528,1.662,3.820,4.931,5.190,3.916,5.309,1.695,-0.355,3.515,4.625,4.952,5.955,0.000,0.000,0.000,0.000,0.000,0.000,0.000,0.000,0.000,0.000,0.000,0.000,1.990,1.792,1.794,1.203,1.255,1.451,1.725,1.695,1.711,1.676,1.430,1.810,2.185,1.645,1.452,1.811,1.965,1.170,1.737,1.672,1.670,1.534,1.761,1.862,2.081,1.384,1.473,1.746,2.011,1.225,1.591,2.089,1.905,1.381,2.263,1.922,6.252,0.000,0.000,2.932,0.000,0.000,0.000,0.000,0.000,0.000,0.000,0.000
Fit_G=1.400,1.413,1.536,1.593,1.892,2.233,1.506,6.329,5.390,9.934,9.959,4.205,1.609,8.366,8.871,13.939,6.166,6.313,1.602,8.832,7.888,14.893,9.285,5.666,1.613,9.700,8.680,13.696,7.280,9.488,1.687,3.427,8.053,15.187,11.651,8.055,0.000,0.000,0.000,0.000,0.000,0.000,0.000,0.000,0.000,0.000,0.000,0.000,1.330,1.336,1.307,1.341,1.299,1.384,1.291,1.298,1.296,1.303,1.331,1.294,1.392,1.324,1.345,1.358,1.333,1.395,1.299,1.339,1.318,1.324,1.308,1.304,1.387,1.327,1.350,1.339,1.329,1.399,1.332,1.328,1.331,1.321,1.320,1.259,1.724,0.000,0.000,-1.826,0.000,0.000,0.000,0.000,0.000,0.000,0.000,0.000
Fit_Error=0.000,0.000,0.000,0.000,0.000,0.000,0.000,0.000,0.000,0.000,0.000,0.000,0.000,0.000,0.000,0.000,0.000,0.000,0.000,0.000,0.000,0.000,0.000,0.000,0.000,0.000,0.000,0.000,0.000,0.000,0.000,0.000,0.000,0.000,0.000,0.000,0.000,0.000,0.000,0.000,0.000,0.000,0.000,0.000,0.000,0.000,0.000,0.000,0.000,0.000,0.000,0.000,0.000,0.000,0.000,0.000,0.000,0.000,0.000,0.000,0.000,0.000,0.000,0.000,0.000,0.000,0.000,0.000,0.000,0.000,0.000,0.000,0.000,0.000,0.000,0.000,0.000,0.000,0.000,0.000,0.000,0.000,0.000,0.000,0.000,0.000,0.000,0.000,0.000,0.000,0.000,0.000,0.000,0.000,0.000,0.000
Fit_CV=0.000,0.000,0.000,0.000,0.000,0.000,0.000,0.000,0.000,0.000,0.000,0.000,0.000,0.000,0.000,0.000,0.000,0.000,0.000,0.000,0.000,0.000,0.000,0.000,0.000,0.000,0.000,0.000,0.000,0.000,0.000,0.000,0.000,0.000,0.000,0.000,0.000,0.000,0.000,0.000,0.000,0.000,0.000,0.000,0.000,0.000,0.000,0.000,0.000,0.000,0.000,0.000,0.000,0.000,0.000,0.000,0.000,0.000,0.000,0.000,0.000,0.000,0.000,0.000,0.000,0.000,0.000,0.000,0.000,0.000,0.000,0.000,0.000,0.000,0.000,0.000,0.000,0.000,0.000,0.000,0.000,0.000,0.000,0.000,0.000,0.000,0.000,0.000,0.000,0.000,0.000,0.000,0.000,0.000,0.000,0.000
Time_to_20_Gens=0,0,0,0,0,0,0,0,0,0,0,0,0,0,0,0,0,0,0,0,0,0,0,0,0,0,0,0,0,0,0,0,0,0,0,0,0,0,0,0,0,0,0,0,0,0,0,0
Time_to_each_5_Gens=0,0,0,0,0,0,0,0,0,0,0,0,0,0,0,0,0,0,0,0,0,0,0,0,0,0,0,0,0,0,0,0,0,0,0,0,0,0,0,0,0,0,0,0,0,0,0,0
Time_to_each_n_Gens=9.922,10.252,10.630,11.449,13.260,16.064,10.875,22.982,22.977,22.972,21.338,21.998,11.437,22.977,22.726,22.005,21.212,20.611,11.453,22.983,22.972,22.982,21.993,21.941,11.650,22.968,22.812,22.743,22.487,21.766,11.799,22.702,22.697,22.639,22.005,21.671,0.000,0.000,0.000,0.000,0.000,0.000,0.000,0.000,0.000,0.000,0.000,0.000,9.646,9.686,9.658,9.648,9.704,9.715,9.576,9.584,9.557,9.565,9.690,9.828,9.554,9.581,9.679,9.525,9.640,9.625,9.682,9.717,9.704,9.703,9.754,10.071,9.522,9.537,9.704,9.643,9.697,9.643,9.648,9.532,9.670,9.668,9.668,9.851,19.936,0.000,0.000,6.998,0.000,0.000,0.000,0.000,0.000,0.000,0.000,0.000
Min_Pt_OD=0,0,0,0,0,0,0,0,0,0,0,0,0,0,0,0,0,0,0,0,0,0,0,0,0,0,0,0,0,0,0,0,0,0,0,0,0,0,0,0,0,0,0,0,0,0,0,0
Min_Pt_t=0,0,0,0,0,0,0,0,0,0,0,0,0,0,0,0,0,0,0,0,0,0,0,0,0,0,0,0,0,0,0,0,0,0,0,0,0,0,0,0,0,0,0,0,0,0,0,0
TO_OD=0,0,0,0,0,0,0,0,0,0,0,0,0,0,0,0,0,0,0,0,0,0,0,0,0,0,0,0,0,0,0,0,0,0,0,0,0,0,0,0,0,0,0,0,0,0,0,0
Ref_ID=A01
Multi_Refs=single_ref
test=A01,A02,A03,A04,A05,A06,A07,A08,A09,A10,A11,A12,B01,B02,B03,B04,B05,B06,B07,B08,B09,B10,B11,B12,C01,C02,C03,C04,C05,C06,C07,C08,C09,C10,C11,C12,D01,D02,D03,D04,D05,D06,D07,D08,D09,D10,D11,D12,E01,E02,E03,E04,E05,E06,E07,E08,E09,E10,E11,E12,F01,F02,F03,F04,F05,F06,F07,F08,F09,F10,F11,F12,G01,G02,G03,G04,G05,G06,G07,G08,G09,G10,G11,G12,H01,H02,H03,H04,H05,H06,H07,H08,H09,H10,H11,H12
Start_Time_Now=3.2675527036E+9
Start_Date="7/17/2007+5:31 PM"
pv_to_plate_order=no
gen_time_cutoff=0.000
Drug_Name=nd?:;-ud+0,nd?:;-ud+0,nd?:;-ud+0,nd?:;-ud+0,nd?:;-ud+0,nd?:;-ud+0,nd?:;-ud+0,nd?:;-ud+0,nd?:;-ud+0,nd?:;-ud+0,nd?:;-ud+0,nd?:;-ud+0,nd?:;-ud+0,nd?:;-ud+0,nd?:;-ud+0,nd?:;-ud+0,nd?:;-ud+0,nd?:;-ud+0,nd?:;-ud+0,nd?:;-ud+0,nd?:;-ud+0,nd?:;-ud+0,nd?:;-ud+0,nd?:;-ud+0,nd?:;-ud+0,nd?:;-ud+0,nd?:;-ud+0,nd?:;-ud+0,nd?:;-ud+0,nd?:;-ud+0,nd?:;-ud+0,nd?:;-ud+0,nd?:;-ud+0,nd?:;-ud+0,nd?:;-ud+0,nd?:;-ud+0,nd?:;-ud+0,nd?:;-ud+0,nd?:;-ud+0,nd?:;-ud+0,nd?:;-ud+0,nd?:;-ud+0,nd?:;-ud+0,nd?:;-ud+0,nd?:;-ud+0,nd?:;-ud+0,nd?:;-ud+0,nd?:;-ud+0,nd?:;-ud+0,nd?:;-ud+0,nd?:;-ud+0,nd?:;-ud+0,nd?:;-ud+0,nd?:;-ud+0,nd?:;-ud+0,nd?:;-ud+0,nd?:;-ud+0,nd?:;-ud+0,nd?:;-ud+0,nd?:;-ud+0,nd?:;-ud+0,nd?:;-ud+0,nd?:;-ud+0,nd?:;-ud+0,nd?:;-ud+0,nd?:;-ud+0,nd?:;-ud+0,nd?:;-ud+0,nd?:;-ud+0,nd?:;-ud+0,nd?:;-ud+0,nd?:;-ud+0,nd?:;-ud+0,nd?:;-ud+0,nd?:;-ud+0,nd?:;-ud+0,nd?:;-ud+0,nd?:;-ud+0,nd?:;-ud+0,nd?:;-ud+0,nd?:;-ud+0,nd?:;-ud+0,nd?:;-ud+0,nd?:;-ud+0,nd?:;-ud+0,nd?:;-ud+0,nd?:;-ud+0,nd?:;-ud+0,nd?:;-ud+0,nd?:;-ud+0,nd?:;-ud+0,nd?:;-ud+0,nd?:;-ud+0,nd?:;-ud+0,nd?:;-ud+0,nd?:;-ud+0
Drug_Well_Pos=A01,A02,A03,A04,A05,A06,B01,B02,B03,B04,B05,B06,C01,C02,C03,C04,C05,C06,D01,D02,D03,D04,D05,D06,E01,E02,E03,E04,E05,E06,F01,F02,F03,F04,F05,F06,G01,G02,G03,G04,G05,G06,H01,H02,H03,H04,H05,H06,A07,A08,A09,A10,A11,A12,B07,B08,B09,B10,B11,B12,C07,C08,C09,C10,C11,C12,D07,D08,D09,D10,D11,D12,E07,E08,E09,E10,E11,E12,F07,F08,F09,F10,F11,F12,G07,G08,G09,G10,G11,G12,H07,H08,H09,H10,H11,H12
Avg_G_tcut=1.984,2.050,2.126,2.290,2.652,3.213,2.175,4.611,5.192,7.963,10.535,11.878,2.287,5.186,6.211,8.513,10.980,11.774,2.291,5.376,6.346,8.986,10.673,12.301,2.330,5.284,6.248,8.674,11.124,11.866,2.360,5.412,6.280,8.379,10.981,11.826,0.000,0.000,0.000,0.000,0.000,0.000,0.000,0.000,0.000,0.000,0.000,0.000,1.929,1.937,1.932,1.930,1.941,1.943,1.915,1.917,1.911,1.913,1.938,1.966,1.911,1.916,1.936,1.905,1.928,1.925,1.936,1.943,1.941,1.941,1.951,2.014,1.904,1.907,1.941,1.929,1.939,1.929,1.930,1.906,1.934,1.934,1.934,1.970,51.902,0.000,0.000,9.999,0.000,0.000,0.000,0.000,0.000,0.000,0.000,0.000
t0_from_interval=2.514,2.683,2.497,2.772,3.127,3.631,2.903,-2.318,-0.232,-2.317,-5.160,-6.453,2.668,-4.533,-1.284,-3.307,-5.850,-4.785,2.745,-5.045,-1.351,-3.635,-4.995,-5.974,2.762,-5.088,-0.874,-4.537,-7.096,-6.806,2.625,-5.786,-1.616,-4.201,-6.384,-7.395,0.000,0.000,0.000,0.000,0.000,0.000,0.000,0.000,0.000,0.000,0.000,0.000,2.510,2.588,2.556,2.565,2.617,2.366,2.624,2.595,2.600,2.567,2.635,2.735,2.354,2.474,2.557,2.485,2.509,2.343,2.612,2.560,2.649,2.654,2.636,2.796,2.436,2.471,2.528,2.552,2.681,2.230,2.515,2.577,2.573,2.604,2.609,2.866,0.000,0.000,0.000,0.000,0.000,0.000,0.000,0.000,0.000,0.000,0.000,0.000
Sum_Delta_Ref=0.000,0.286,1.488,4.929,10.640,17.451,2.152,23.782,27.564,30.114,30.831,31.003,4.619,25.386,28.451,30.401,30.870,31.108,4.229,25.869,28.532,30.452,30.912,31.098,5.051,25.269,28.595,30.202,30.745,31.008,5.510,25.493,28.274,30.083,30.795,30.961,-1.000,-1.000,-1.000,-1.000,-1.000,-1.000,-1.000,-1.000,-1.000,-1.000,-1.000,-1.000,1.278,1.242,1.219,1.442,1.261,1.250,1.279,1.494,1.993,1.844,1.074,0.261,1.974,1.776,1.320,1.971,1.912,1.669,1.444,0.870,1.039,1.479,1.150,2.158,2.055,1.742,1.259,1.625,1.373,1.879,1.492,1.911,1.611,1.402,1.664,0.694,32.185,-1.000,-1.000,31.812,-1.000,-1.000,-1.000,-1.000,-1.000,-1.000,-1.000,-1.000
Gens_at_time_G=5.000,5.000,5.000,5.000,5.000,5.000,5.000,4.984,4.425,2.885,2.025,1.852,5.000,4.431,3.659,2.585,1.932,1.751,5.000,4.275,3.620,2.558,2.061,1.784,5.000,4.347,3.651,2.622,2.022,1.834,5.000,4.195,3.614,2.702,2.004,1.832,0.000,0.000,0.000,0.000,0.000,0.000,0.000,0.000,0.000,0.000,0.000,0.000,5.000,5.000,5.000,5.000,5.000,5.000,5.000,5.000,5.000,5.000,5.000,5.000,5.000,5.000,5.000,5.000,5.000,5.000,5.000,5.000,5.000,5.000,5.000,5.000,5.000,5.000,5.000,5.000,5.000,5.000,5.000,5.000,5.000,5.000,5.000,5.000,0.384,0.000,0.000,0.700,0.000,0.000,0.000,0.000,0.000,0.000,0.000,0.000
G_Int_tcut=1.482,1.514,1.627,1.735,2.027,2.487,1.594,5.076,5.245,8.766,13.083,15.363,1.754,6.209,6.562,9.793,14.009,14.507,1.742,6.556,6.719,10.407,13.097,15.650,1.778,6.454,6.487,10.404,14.634,15.576,1.835,6.791,6.727,9.934,14.167,15.862,0.000,0.000,0.000,0.000,0.000,0.000,0.000,0.000,0.000,0.000,0.000,0.000,1.427,1.420,1.420,1.417,1.417,1.470,1.390,1.398,1.392,1.400,1.411,1.419,1.440,1.421,1.424,1.408,1.426,1.456,1.414,1.431,1.411,1.410,1.424,1.455,1.417,1.413,1.435,1.418,1.403,1.483,1.427,1.391,1.419,1.413,1.412,1.397,51.902,0.000,0.000,9.999,0.000,0.000,0.000,0.000,0.000,0.000,0.000,0.000
Sum_Del_12=0.000,0.844,1.629,3.405,5.487,7.013,2.317,6.835,7.522,7.921,8.077,8.116,3.309,6.947,7.563,7.978,8.064,8.172,3.386,7.045,7.611,7.976,8.082,8.140,3.771,6.870,7.642,7.894,8.005,8.121,3.853,6.901,7.547,7.857,8.026,8.099,8.484,8.473,8.437,8.432,8.416,8.451,8.473,8.462,8.476,8.422,8.470,8.476,0.719,0.618,0.632,0.741,0.550,0.683,0.924,0.926,0.960,1.032,0.552,0.062,1.174,0.978,0.652,1.190,0.869,0.956,0.625,0.555,0.607,0.543,0.473,0.604,1.256,1.157,0.649,0.845,0.583,1.009,0.767,1.095,0.739,0.731,0.739,0.073,8.463,8.473,8.452,8.246,8.419,8.469,8.445,8.466,8.451,8.441,8.409,8.447
Sum_Del_20=0.000,0.292,1.466,4.812,10.363,16.990,2.114,23.058,26.696,29.132,29.819,29.984,4.503,24.581,27.536,29.408,29.856,30.087,4.130,25.048,27.612,29.456,29.897,30.076,4.942,24.471,27.675,29.214,29.736,29.990,5.377,24.681,27.364,29.100,29.783,29.944,31.188,31.167,31.105,31.107,31.082,31.137,31.168,31.147,31.175,31.085,31.168,31.177,1.238,1.199,1.178,1.395,1.215,1.209,1.246,1.453,1.933,1.791,1.036,0.239,1.918,1.724,1.279,1.916,1.853,1.619,1.397,0.844,1.005,1.426,1.110,2.084,1.997,1.694,1.220,1.575,1.329,1.823,1.446,1.855,1.560,1.360,1.610,0.671,31.127,31.162,31.128,30.766,31.095,31.169,31.120,31.162,31.140,31.125,31.094,31.134
Sum_Del_24=0.000,0.045,1.256,5.087,11.496,19.091,1.897,27.516,32.942,37.453,38.600,38.863,4.870,30.635,34.977,37.892,38.690,38.995,4.255,31.360,35.123,38.000,38.694,38.983,4.679,30.589,35.151,37.678,38.540,38.874,5.671,31.051,34.802,37.522,38.589,38.824,40.517,40.493,40.423,40.427,40.399,40.457,40.494,40.469,40.500,40.399,40.495,40.505,1.443,1.514,1.438,1.688,1.579,1.431,1.278,1.574,2.228,2.006,1.304,0.553,2.120,1.949,1.500,2.109,2.168,1.834,1.683,0.939,1.192,1.865,1.380,2.714,2.197,1.812,1.425,1.815,1.608,2.052,1.680,2.063,1.812,1.549,1.924,0.848,40.415,40.471,40.440,40.009,40.411,40.494,40.433,40.481,40.462,40.449,40.418,40.458
Sum_12=8.544,7.700,6.915,5.138,3.057,1.531,6.227,1.709,1.022,0.623,0.466,0.428,5.234,1.597,0.981,0.566,0.480,0.372,5.157,1.499,0.933,0.568,0.462,0.404,4.773,1.674,0.902,0.650,0.539,0.423,4.691,1.643,0.997,0.687,0.518,0.445,0.060,0.071,0.107,0.112,0.128,0.093,0.071,0.082,0.068,0.122,0.074,0.068,9.262,9.162,9.176,9.285,9.094,9.227,9.468,9.470,9.504,9.576,9.096,8.606,9.718,9.521,9.196,9.734,9.413,9.500,9.168,9.099,9.151,9.087,9.017,7.940,9.800,9.700,9.193,9.389,9.126,9.553,9.311,9.639,9.283,9.275,9.283,8.471,0.081,0.071,0.092,0.298,0.125,0.075,0.099,0.078,0.092,0.103,0.135,0.097
Sum_20=31.276,30.985,29.811,26.464,20.914,14.287,29.162,8.218,4.580,2.144,1.457,1.292,26.774,6.695,3.740,1.868,1.420,1.190,27.147,6.228,3.665,1.820,1.379,1.200,26.335,6.805,3.602,2.062,1.541,1.287,25.899,6.595,3.913,2.177,1.493,1.333,0.089,0.109,0.172,0.170,0.194,0.140,0.108,0.130,0.102,0.191,0.108,0.100,32.514,32.475,32.454,32.671,32.492,32.486,32.522,32.729,33.210,33.067,32.313,31.516,33.195,33.000,32.555,33.192,33.129,32.895,32.673,32.120,32.281,32.702,32.386,29.192,33.273,32.971,32.497,32.852,32.605,33.099,32.723,33.132,32.837,32.637,32.886,30.606,0.150,0.114,0.149,0.510,0.182,0.108,0.157,0.114,0.136,0.151,0.183,0.142
Sum_24=40.616,40.572,39.361,35.529,29.120,21.525,38.719,13.100,7.674,3.164,2.017,1.754,35.747,9.981,5.640,2.724,1.927,1.622,36.362,9.256,5.494,2.616,1.922,1.634,35.938,10.027,5.465,2.938,2.077,1.742,34.945,9.566,5.814,3.094,2.027,1.792,0.100,0.123,0.193,0.190,0.218,0.159,0.122,0.148,0.116,0.217,0.121,0.111,42.059,42.130,42.054,42.304,42.196,42.047,41.894,42.190,42.844,42.622,41.920,41.169,42.736,42.566,42.117,42.726,42.785,42.450,42.300,41.556,41.808,42.481,41.996,37.902,42.813,42.428,42.042,42.431,42.224,42.668,42.296,42.679,42.429,42.165,42.541,39.769,0.202,0.145,0.176,0.607,0.205,0.122,0.184,0.136,0.154,0.167,0.199,0.159
G_by_Interval=1.482,1.514,1.627,1.735,2.027,2.487,1.594,5.076,5.245,8.766,13.083,15.363,1.754,6.209,6.562,9.793,14.009,14.507,1.742,6.556,6.719,10.407,13.097,15.650,1.778,6.454,6.487,10.404,14.634,15.576,1.835,6.791,6.727,9.934,14.167,15.862,0.000,0.000,0.000,0.000,0.000,0.000,0.000,0.000,0.000,0.000,0.000,0.000,1.427,1.420,1.420,1.417,1.417,1.470,1.390,1.398,1.392,1.400,1.411,1.419,1.440,1.421,1.424,1.408,1.426,1.456,1.414,1.431,1.411,1.410,1.424,1.455,1.417,1.413,1.435,1.418,1.403,1.483,1.427,1.391,1.419,1.413,1.412,1.397,51.902,0.000,0.000,9.999,0.000,0.000,0.000,0.000,0.000,0.000,0.000,0.000
Avg_G_t8=1.984,2.050,2.126,2.290,2.652,3.213,2.175,4.611,5.192,7.963,10.535,11.878,2.287,5.186,6.211,8.513,10.980,11.774,2.291,5.376,6.346,8.986,10.673,12.301,2.330,5.284,6.248,8.674,11.124,11.866,2.360,5.412,6.280,8.379,10.981,11.826,0.000,0.000,0.000,0.000,0.000,0.000,0.000,0.000,0.000,0.000,0.000,0.000,1.929,1.937,1.932,1.930,1.941,1.943,1.915,1.917,1.911,1.913,1.938,1.966,1.911,1.916,1.936,1.905,1.928,1.925,1.936,1.943,1.941,1.941,1.951,2.014,1.904,1.907,1.941,1.929,1.939,1.929,1.930,1.906,1.934,1.934,1.934,1.970,51.902,0.000,0.000,9.999,0.000,0.000,0.000,0.000,0.000,0.000,0.000,0.000
G_int_t8=1.482,1.514,1.627,1.735,2.027,2.487,1.594,5.076,5.245,8.766,13.083,15.363,1.754,6.209,6.562,9.793,14.009,14.507,1.742,6.556,6.719,10.407,13.097,15.650,1.778,6.454,6.487,10.404,14.634,15.576,1.835,6.791,6.727,9.934,14.167,15.862,0.000,0.000,0.000,0.000,0.000,0.000,0.000,0.000,0.000,0.000,0.000,0.000,1.427,1.420,1.420,1.417,1.417,1.470,1.390,1.398,1.392,1.400,1.411,1.419,1.440,1.421,1.424,1.408,1.426,1.456,1.414,1.431,1.411,1.410,1.424,1.455,1.417,1.413,1.435,1.418,1.403,1.483,1.427,1.391,1.419,1.413,1.412,1.397,51.902,0.000,0.000,9.999,0.000,0.000,0.000,0.000,0.000,0.000,0.000,0.000
Avg_G_t12=1.984,2.050,2.126,2.290,2.652,3.213,2.175,4.611,5.192,7.963,10.535,11.878,2.287,5.186,6.211,8.513,10.980,11.774,2.291,5.376,6.346,8.986,10.673,12.301,2.330,5.284,6.248,8.674,11.124,11.866,2.360,5.412,6.280,8.379,10.981,11.826,0.000,0.000,0.000,0.000,0.000,0.000,0.000,0.000,0.000,0.000,0.000,0.000,1.929,1.937,1.932,1.930,1.941,1.943,1.915,1.917,1.911,1.913,1.938,1.966,1.911,1.916,1.936,1.905,1.928,1.925,1.936,1.943,1.941,1.941,1.951,2.014,1.904,1.907,1.941,1.929,1.939,1.929,1.930,1.906,1.934,1.934,1.934,1.970,51.902,0.000,0.000,9.999,0.000,0.000,0.000,0.000,0.000,0.000,0.000,0.000
G_int_t12=1.482,1.514,1.627,1.735,2.027,2.487,1.594,5.076,5.245,8.766,13.083,15.363,1.754,6.209,6.562,9.793,14.009,14.507,1.742,6.556,6.719,10.407,13.097,15.650,1.778,6.454,6.487,10.404,14.634,15.576,1.835,6.791,6.727,9.934,14.167,15.862,0.000,0.000,0.000,0.000,0.000,0.000,0.000,0.000,0.000,0.000,0.000,0.000,1.427,1.420,1.420,1.417,1.417,1.470,1.390,1.398,1.392,1.400,1.411,1.419,1.440,1.421,1.424,1.408,1.426,1.456,1.414,1.431,1.411,1.410,1.424,1.455,1.417,1.413,1.435,1.418,1.403,1.483,1.427,1.391,1.419,1.413,1.412,1.397,51.902,0.000,0.000,9.999,0.000,0.000,0.000,0.000,0.000,0.000,0.000,0.000
Avg_G_inflex=1.985,2.050,2.126,2.309,2.656,3.228,2.175,4.469,5.167,7.898,9.698,9.805,2.287,4.946,6.088,8.407,9.187,10.053,2.291,5.078,5.921,8.903,10.356,10.229,2.345,5.105,6.223,8.349,8.789,10.763,2.368,3.910,5.845,7.890,9.919,9.338,0.000,0.000,0.000,0.000,0.000,0.000,0.000,0.000,0.000,0.000,0.000,0.000,1.941,1.938,1.942,1.930,1.961,1.943,1.921,1.920,1.913,1.916,1.938,1.979,1.911,1.920,1.936,1.905,1.928,1.925,1.956,1.943,1.941,1.941,1.973,2.044,1.904,1.907,1.942,1.929,1.939,1.929,1.930,1.906,1.934,1.935,1.934,1.980,29.420,0.000,0.000,5.233,0.000,0.000,0.000,0.000,0.000,0.000,0.000,0.000
G_int_inflex=1.479,1.514,1.627,1.763,2.034,2.492,1.594,4.870,5.203,8.724,11.750,11.767,1.754,5.923,6.407,9.961,11.217,11.130,1.736,6.101,6.180,10.377,13.122,11.668,1.803,6.187,6.467,10.160,10.832,13.481,1.844,3.601,6.115,9.401,12.439,11.444,0.000,0.000,0.000,0.000,0.000,0.000,0.000,0.000,0.000,0.000,0.000,0.000,1.446,1.415,1.438,1.417,1.449,1.470,1.400,1.403,1.395,1.404,1.411,1.429,1.440,1.428,1.424,1.405,1.426,1.456,1.447,1.431,1.411,1.410,1.453,1.486,1.417,1.413,1.426,1.418,1.403,1.483,1.427,1.391,1.419,1.403,1.412,1.413,29.420,0.000,0.000,5.233,0.000,0.000,0.000,0.000,0.000,0.000,0.000,0.000
G_by_Interval_g4=1.520,1.570,1.677,1.778,2.069,2.541,1.699,4.632,5.190,8.766,13.083,15.363,1.860,5.399,6.562,9.793,14.009,14.507,1.860,5.583,6.719,10.407,13.097,15.650,1.886,5.607,6.487,10.404,14.634,15.576,1.934,5.724,6.727,9.934,14.167,15.862,0.000,0.000,0.000,0.000,0.000,0.000,0.000,0.000,0.000,0.000,0.000,0.000,1.462,1.473,1.466,1.459,1.487,1.495,1.448,1.456,1.449,1.472,1.451,1.475,1.522,1.483,1.482,1.474,1.480,1.543,1.476,1.502,1.478,1.456,1.477,1.514,1.482,1.468,1.512,1.469,1.442,1.561,1.483,1.457,1.488,1.467,1.501,1.464,51.902,0.000,0.000,9.999,0.000,0.000,0.000,0.000,0.000,0.000,0.000,0.000
G_int_t8_g4=1.520,1.570,1.677,1.778,2.069,2.541,1.699,4.632,5.190,8.766,13.083,15.363,1.860,5.399,6.562,9.793,14.009,14.507,1.860,5.583,6.719,10.407,13.097,15.650,1.886,5.607,6.487,10.404,14.634,15.576,1.934,5.724,6.727,9.934,14.167,15.862,0.000,0.000,0.000,0.000,0.000,0.000,0.000,0.000,0.000,0.000,0.000,0.000,1.462,1.473,1.466,1.459,1.487,1.495,1.448,1.456,1.449,1.472,1.451,1.475,1.522,1.483,1.482,1.474,1.480,1.543,1.476,1.502,1.478,1.456,1.477,1.514,1.482,1.468,1.512,1.469,1.442,1.561,1.483,1.457,1.488,1.467,1.501,1.464,51.902,0.000,0.000,9.999,0.000,0.000,0.000,0.000,0.000,0.000,0.000,0.000
G_int_t12_g4=1.520,1.570,1.677,1.778,2.069,2.541,1.699,4.632,5.190,8.766,13.083,15.363,1.860,5.399,6.562,9.793,14.009,14.507,1.860,5.583,6.719,10.407,13.097,15.650,1.886,5.607,6.487,10.404,14.634,15.576,1.934,5.724,6.727,9.934,14.167,15.862,0.000,0.000,0.000,0.000,0.000,0.000,0.000,0.000,0.000,0.000,0.000,0.000,1.462,1.473,1.466,1.459,1.487,1.495,1.448,1.456,1.449,1.472,1.451,1.475,1.522,1.483,1.482,1.474,1.480,1.543,1.476,1.502,1.478,1.456,1.477,1.514,1.482,1.468,1.512,1.469,1.442,1.561,1.483,1.457,1.488,1.467,1.501,1.464,51.902,0.000,0.000,9.999,0.000,0.000,0.000,0.000,0.000,0.000,0.000,0.000
G_int_inflex_g4=1.514,1.570,1.677,1.799,2.075,2.546,1.699,4.454,5.157,8.724,11.750,11.767,1.860,5.106,6.407,9.961,11.217,11.130,1.847,5.203,6.180,10.377,13.122,11.668,1.905,5.387,6.467,10.160,10.832,13.481,1.937,3.601,6.115,9.401,12.439,11.444,0.000,0.000,0.000,0.000,0.000,0.000,0.000,0.000,0.000,0.000,0.000,0.000,1.476,1.461,1.479,1.459,1.511,1.495,1.455,1.460,1.452,1.475,1.451,1.483,1.522,1.487,1.482,1.467,1.480,1.543,1.500,1.502,1.478,1.456,1.500,1.537,1.482,1.468,1.491,1.469,1.442,1.561,1.483,1.457,1.488,1.443,1.501,1.476,29.420,0.000,0.000,5.233,0.000,0.000,0.000,0.000,0.000,0.000,0.000,0.000
Time_Inflex=10.517,10.761,11.250,11.739,13.693,16.139,11.494,21.522,21.767,22.011,18.341,13.204,11.983,20.299,21.767,19.076,14.671,13.693,11.983,20.788,18.831,22.011,19.076,14.427,11.983,21.767,22.011,20.054,14.427,19.076,12.226,11.250,19.320,18.831,18.586,13.448,0.229,0.229,0.229,0.229,0.229,0.229,0.229,0.229,0.229,0.229,0.229,0.229,10.028,10.273,10.028,10.273,10.028,10.273,10.028,10.028,10.028,10.028,10.273,10.028,10.273,10.028,10.273,10.273,10.273,10.273,10.028,10.273,10.273,10.273,10.028,10.273,10.273,10.028,10.273,10.273,10.273,10.273,10.273,10.273,10.273,10.273,10.273,10.273,18.831,0.229,0.229,2.699,0.229,0.229,0.229,0.229,0.229,0.229,0.229,0.229
OD_Inflex=0.621,0.612,0.626,0.573,0.577,0.536,0.622,0.469,0.337,0.166,0.120,0.102,0.613,0.325,0.236,0.135,0.110,0.104,0.607,0.309,0.193,0.145,0.117,0.103,0.570,0.346,0.238,0.142,0.107,0.113,0.592,0.170,0.208,0.141,0.118,0.105,0.064,0.064,0.064,0.065,0.066,0.065,0.065,0.065,0.063,0.065,0.066,0.066,0.599,0.639,0.597,0.637,0.584,0.628,0.601,0.616,0.589,0.625,0.635,0.555,0.648,0.598,0.625,0.671,0.629,0.659,0.602,0.634,0.636,0.615,0.582,0.567,0.659,0.620,0.619,0.640,0.616,0.626,0.618,0.667,0.613,0.637,0.619,0.608,0.068,0.067,0.071,0.071,0.068,0.066,0.066,0.068,0.066,0.067,0.070,0.071
Time_Saturation=12.715,12.959,13.448,13.937,15.895,18.586,13.693,22.256,22.256,22.256,22.990,20.544,14.182,22.256,22.011,22.256,22.501,21.767,14.182,22.256,22.256,22.256,22.256,22.990,14.182,22.256,22.256,22.011,21.767,21.033,14.671,22.011,22.011,22.256,21.278,20.544,0.229,0.229,0.229,0.229,0.229,0.229,0.229,0.229,0.229,0.229,0.229,0.229,12.226,12.226,12.226,12.226,12.226,12.471,12.226,12.226,12.226,12.226,12.226,12.471,12.471,12.226,12.226,12.226,12.471,12.226,12.471,12.226,12.226,12.226,12.226,12.471,12.226,12.226,12.471,12.226,12.471,12.471,12.471,12.226,12.471,12.226,12.226,12.226,21.278,0.229,0.229,0.962,0.229,0.229,0.229,0.229,0.229,0.229,0.229,0.229
OD_Saturation=0.786,0.796,0.774,0.754,0.693,0.645,0.796,0.510,0.352,0.164,0.124,0.116,0.765,0.356,0.236,0.153,0.123,0.115,0.788,0.331,0.235,0.148,0.127,0.113,0.768,0.354,0.238,0.155,0.125,0.114,0.773,0.322,0.234,0.157,0.123,0.117,0.064,0.064,0.064,0.065,0.066,0.065,0.065,0.065,0.063,0.065,0.066,0.066,0.788,0.784,0.792,0.793,0.785,0.793,0.810,0.823,0.796,0.831,0.784,0.797,0.835,0.820,0.810,0.833,0.839,0.817,0.813,0.805,0.779,0.800,0.793,0.716,0.834,0.843,0.802,0.821,0.820,0.836,0.818,0.832,0.834,0.811,0.807,0.741,0.067,0.067,0.071,0.067,0.068,0.066,0.066,0.068,0.066,0.067,0.070,0.071
Ref_Well_Name=A01,A01,A01,A01,A01,A01,A01,A01,A01,A01,A01,A01,A01,A01,A01,A01,A01,A01,A01,A01,A01,A01,A01,A01,A01,A01,A01,A01,A01,A01,A01,A01,A01,A01,A01,A01,A01,A01,A01,A01,A01,A01,A01,A01,A01,A01,A01,A01,A01,A01,A01,A01,A01,A01,A01,A01,A01,A01,A01,A01,A01,A01,A01,A01,A01,A01,A01,A01,A01,A01,A01,A01,A01,A01,A01,A01,A01,A01,A01,A01,A01,A01,A01,A01,A01,A01,A01,A01,A01,A01,A01,A01,A01,A01,A01,A01
Ratio_Avg_G=1.000,0.968,0.933,0.867,0.748,0.618,0.912,0.430,0.382,0.249,0.188,0.167,0.868,0.383,0.320,0.233,0.181,0.169,0.866,0.369,0.313,0.221,0.186,0.161,0.852,0.376,0.318,0.229,0.178,0.167,0.841,0.367,0.316,0.237,0.181,0.168,Inf,Inf,Inf,Inf,Inf,Inf,Inf,Inf,Inf,Inf,Inf,Inf,1.029,1.024,1.027,1.028,1.023,1.021,1.036,1.035,1.038,1.037,1.024,1.010,1.039,1.036,1.025,1.042,1.029,1.031,1.025,1.021,1.022,1.023,1.017,0.985,1.042,1.040,1.022,1.029,1.023,1.029,1.028,1.041,1.026,1.026,1.026,1.007,0.038,Inf,Inf,0.198,Inf,Inf,Inf,Inf,Inf,Inf,Inf,Inf
Ratio_Fit_G=1.000,0.991,0.911,0.879,0.740,0.627,0.930,0.221,0.260,0.141,0.141,0.333,0.870,0.167,0.158,0.100,0.227,0.222,0.874,0.159,0.178,0.094,0.151,0.247,0.868,0.144,0.161,0.102,0.192,0.148,0.830,0.409,0.174,0.092,0.120,0.174,Inf,Inf,Inf,Inf,Inf,Inf,Inf,Inf,Inf,Inf,Inf,Inf,1.053,1.048,1.071,1.044,1.078,1.012,1.085,1.079,1.080,1.075,1.052,1.082,1.006,1.057,1.041,1.031,1.051,1.004,1.078,1.046,1.062,1.058,1.071,1.074,1.010,1.055,1.037,1.046,1.054,1.001,1.051,1.054,1.052,1.060,1.061,1.112,0.812,Inf,Inf,-0.767,Inf,Inf,Inf,Inf,Inf,Inf,Inf,Inf
Ratio_G_Int=1.000,0.979,0.911,0.854,0.731,0.596,0.929,0.292,0.282,0.169,0.113,0.096,0.845,0.239,0.226,0.151,0.106,0.102,0.851,0.226,0.221,0.142,0.113,0.095,0.834,0.230,0.228,0.142,0.101,0.095,0.808,0.218,0.220,0.149,0.105,0.093,Inf,Inf,Inf,Inf,Inf,Inf,Inf,Inf,Inf,Inf,Inf,Inf,1.038,1.044,1.043,1.046,1.045,1.008,1.066,1.060,1.065,1.059,1.050,1.044,1.029,1.042,1.040,1.052,1.039,1.017,1.048,1.035,1.050,1.051,1.041,1.018,1.045,1.048,1.032,1.045,1.056,0.999,1.039,1.065,1.044,1.049,1.049,1.061,0.029,Inf,Inf,0.148,Inf,Inf,Inf,Inf,Inf,Inf,Inf,Inf
Ratio_t0_Fit=1.000,0.717,0.688,1.182,0.769,1.045,0.812,0.711,0.344,0.286,0.316,0.314,0.709,-2.520,0.293,0.331,-7.128,0.531,1.154,0.557,0.479,0.280,0.299,0.449,0.952,0.414,0.321,0.305,0.404,0.298,0.934,-4.460,0.450,0.342,0.320,0.266,Inf,Inf,Inf,Inf,Inf,Inf,Inf,Inf,Inf,Inf,Inf,Inf,0.796,0.883,0.882,1.316,1.262,1.091,0.918,0.934,0.925,0.945,1.107,0.875,0.725,0.963,1.091,0.874,0.806,1.353,0.911,0.947,0.948,1.032,0.899,0.850,0.761,1.144,1.075,0.907,0.787,1.292,0.995,0.758,0.831,1.146,0.700,0.824,0.253,Inf,Inf,0.540,Inf,Inf,Inf,Inf,Inf,Inf,Inf,Inf
Ratio_t0_G_Int=1.000,0.937,1.007,0.907,0.804,0.692,0.866,-1.084,-10.833,-1.085,-0.487,-0.390,0.942,-0.555,-1.958,-0.760,-0.430,-0.525,0.916,-0.498,-1.861,-0.692,-0.503,-0.421,0.910,-0.494,-2.878,-0.554,-0.354,-0.369,0.958,-0.434,-1.556,-0.598,-0.394,-0.340,Inf,Inf,Inf,Inf,Inf,Inf,Inf,Inf,Inf,Inf,Inf,Inf,1.002,0.971,0.984,0.980,0.961,1.063,0.958,0.969,0.967,0.979,0.954,0.919,1.068,1.016,0.983,1.011,1.002,1.073,0.962,0.982,0.949,0.947,0.954,0.899,1.032,1.017,0.994,0.985,0.938,1.127,1.000,0.975,0.977,0.966,0.964,0.877,Inf,Inf,Inf,Inf,Inf,Inf,Inf,Inf,Inf,Inf,Inf,Inf
Ref_Curve_Array=1,1,1,1,1,1,1,1,1,1,1,1,1,1,1,1,1,1,1,1,1,1,1,1,1,1,1,1,1,1,1,1,1,1,1,1,1,1,1,1,1,1,1,1,1,1,1,1,1,1,1,1,1,1,1,1,1,1,1,1,1,1,1,1,1,1,1,1,1,1,1,1,1,1,1,1,1,1,1,1,1,1,1,1,1,1,1,1,1,1,1,1,1,1,1,1
Default_ref=0
Comm_Map=,,,,,
Comm_Consol=,,,,,,,,
Comm_Screen=,,,,,
Analysis_Set=A,A,A,A,A,A,A,A,A,A,A,A,A,A,A,A,A,A,A,A,A,A,A,A,A,A,A,A,A,A,A,A,A,A,A,A,A,A,A,A,A,A,A,A,A,A,A,A,A,A,A,A,A,A,A,A,A,A,A,A,A,A,A,A,A,A,A,A,A,A,A,A,A,A,A,A,A,A,A,A,A,A,A,A,A,A,A,A,A,A,A,A,A,A,A,A
Ref_Type=single_ref,single_ref,single_ref,single_ref,single_ref,single_ref,single_ref,single_ref,single_ref,single_ref,single_ref,single_ref,single_ref,single_ref,single_ref,single_ref,single_ref,single_ref,single_ref,single_ref,single_ref,single_ref,single_ref,single_ref,single_ref,single_ref,single_ref,single_ref,single_ref,single_ref,single_ref,single_ref,single_ref,single_ref,single_ref,single_ref,single_ref,single_ref,single_ref,single_ref,single_ref,single_ref,single_ref,single_ref,single_ref,single_ref,single_ref,single_ref,single_ref,single_ref,single_ref,single_ref,single_ref,single_ref,single_ref,single_ref,single_ref,single_ref,single_ref,single_ref,single_ref,single_ref,single_ref,single_ref,single_ref,single_ref,single_ref,single_ref,single_ref,single_ref,single_ref,single_ref,single_ref,single_ref,single_ref,single_ref,single_ref,single_ref,single_ref,single_ref,single_ref,single_ref,single_ref,single_ref,single_ref,single_ref,single_ref,single_ref,single_ref,single_ref,single_ref,single_ref,single_ref,single_ref,single_ref,single_ref
Wells_In_Use=0,0,0,0,0,0,0,0,0,0,0,0,0,0,0,0,0,0,0,0,0,0,0,0,0,0,0,0,0,0,0,0,0,0,0,0,0,0,0,0,0,0,0,0,0,0,0,0,0,0,0,0,0,0,0,0,0,0,0,0,0,0,0,0,0,0,0,0,0,0,0,0,0,0,0,0,0,0,0,0,0,0,0,0,0,0,0,0,0,0,0,0,0,0,0,0
[Meas_Info]
1=17:46:31,823,301Measurement mode:,Absorbance\0DMeasurement wavelength:,595,nm\0DNumber of flashes:,1\0DPlate definition file:,NUN96ft.pdf\0DShake duration (Orbital High):,800,s\0D
2=18:01:10,1703,298Measurement mode:,Absorbance\0DMeasurement wavelength:,595,nm\0DNumber of flashes:,1\0DPlate definition file:,NUN96ft.pdf\0DShake duration (Orbital High):,800,s\0D
3=18:15:50,2582,300Measurement mode:,Absorbance\0DMeasurement wavelength:,595,nm\0DNumber of flashes:,1\0DPlate definition file:,NUN96ft.pdf\0DShake duration (Orbital High):,800,s\0D
4=18:30:30,3462,300Measurement mode:,Absorbance\0DMeasurement wavelength:,595,nm\0DNumber of flashes:,1\0DPlate definition file:,NUN96ft.pdf\0DShake duration (Orbital High):,800,s\0D
[Flor:]
[Flor2:]
[Lumin:]
[Data:]
Read=DateTime	RunT[s]	Temp	Well_1	Well_2	Well_3	Well_4	Well_5	Well_6	Well_7	Well_8	Well_9	Well_10	Well_11	Well_12	Well_13	Well_14	Well_15	Well_16	Well_17	Well_18	Well_19	Well_20	Well_21	Well_22	Well_23	Well_24	Well_25	Well_26	Well_27	Well_28	Well_29	Well_30	Well_31	Well_32	Well_33	Well_34	Well_35	Well_36	Well_37	Well_38	Well_39	Well_40	Well_41	Well_42	Well_43	Well_44	Well_45	Well_46	Well_47	Well_48	Well_49	Well_50	Well_51	Well_52	Well_53	Well_54	Well_55	Well_56	Well_57	Well_58	Well_59	Well_60	Well_61	Well_62	Well_63	Well_64	Well_65	Well_66	Well_67	Well_68	Well_69	Well_70	Well_71	Well_72	Well_73	Well_74	Well_75	Well_76	Well_77	Well_78	Well_79	Well_80	Well_81	Well_82	Well_83	Well_84	Well_85	Well_86	Well_87	Well_88	Well_89	Well_90	Well_91	Well_92	Well_93	Well_94	Well_95	Well_96
1=17:46:31	823	301	0.08030	0.07990	0.08180	0.08120	0.08120	0.08250	0.08110	0.08000	0.08050	0.08020	0.08110	0.08120	0.08100	0.08220	0.08000	0.08060	0.08200	0.08020	0.08100	0.07990	0.08050	0.08010	0.08120	0.08080	0.08090	0.08270	0.08270	0.08260	0.08230	0.08140	0.08340	0.08060	0.08140	0.08040	0.08220	0.08190	0.08030	0.08000	0.08080	0.08000	0.08110	0.08050	0.08170	0.07970	0.08120	0.08060	0.08290	0.08040	0.08120	0.08190	0.08100	0.08310	0.08180	0.08110	0.08210	0.08310	0.07930	0.08240	0.08250	0.08480	0.08150	0.07930	0.07970	0.08070	0.08140	0.08100	0.07970	0.08490	0.08390	0.08090	0.08400	0.08060	0.06430	0.06430	0.06390	0.06540	0.06630	0.06490	0.06650	0.06670	0.07050	0.07470	0.06770	0.06630	0.06500	0.06480	0.06340	0.06540	0.06580	0.06580	0.06630	0.06810	0.06610	0.06710	0.07020	0.07060
2=18:01:10	1703	298	0.08060	0.07970	0.08110	0.08080	0.08070	0.08120	0.08100	0.08050	0.08080	0.07990	0.08140	0.07950	0.08090	0.08140	0.07820	0.08090	0.08160	0.08090	0.08130	0.08040	0.08000	0.08130	0.08090	0.08090	0.08190	0.08210	0.08110	0.08240	0.08150	0.08160	0.08410	0.08050	0.08190	0.08070	0.08260	0.08080	0.08080	0.07980	0.08000	0.07990	0.08130	0.07980	0.08130	0.07960	0.08360	0.08220	0.08210	0.08050	0.08070	0.08170	0.08140	0.08170	0.08050	0.08160	0.08250	0.08310	0.08050	0.08100	0.08270	0.08350	0.08180	0.07960	0.08090	0.08150	0.08240	0.08060	0.08130	0.08230	0.08050	0.08530	0.08470	0.08080	0.06440	0.06440	0.06550	0.06520	0.06560	0.06510	0.06740	0.06730	0.07040	0.06930	0.06870	0.06610	0.06500	0.06470	0.06280	0.06520	0.06580	0.06550	0.06610	0.06810	0.06650	0.06690	0.06950	0.07080
3=18:15:50	2582	300	0.08070	0.08030	0.08200	0.08060	0.08240	0.08210	0.08130	0.08100	0.08160	0.08100	0.08100	0.08170	0.08110	0.08110	0.08010	0.08120	0.08190	0.08180	0.08090	0.08170	0.07940	0.08190	0.08100	0.08150	0.08230	0.08310	0.08220	0.08290	0.08230	0.08150	0.08550	0.08150	0.08120	0.08130	0.08280	0.07980	0.08130	0.08080	0.08090	0.08030	0.08140	0.08130	0.08230	0.08000	0.08160	0.08100	0.08180	0.08140	0.08130	0.08280	0.08080	0.08410	0.08180	0.08130	0.08140	0.08210	0.08030	0.08140	0.08280	0.08260	0.08180	0.08080	0.08140	0.08140	0.08260	0.07990	0.08070	0.08150	0.08240	0.08470	0.08440	0.08090	0.06430	0.06420	0.06350	0.06490	0.06620	0.06480	0.06760	0.06750	0.06980	0.06740	0.06870	0.06650	0.06530	0.06450	0.06370	0.06580	0.06610	0.06590	0.06620	0.06800	0.06630	0.06660	0.06970	0.07030
4=18:30:30	3462	300	0.08140	0.08080	0.08240	0.08110	0.08120	0.08280	0.08060	0.08140	0.07940	0.08060	0.07960	0.08160	0.08140	0.08190	0.07930	0.08060	0.08150	0.08110	0.08130	0.07990	0.08040	0.07990	0.08180	0.08210	0.08170	0.08190	0.08250	0.08230	0.08240	0.08100	0.08340	0.08140	0.08080	0.08240	0.08000	0.08160	0.08090	0.08050	0.08060	0.08070	0.08120	0.08050	0.08050	0.08130	0.07920	0.08090	0.08190	0.08260	0.08140	0.08180	0.08080	0.08320	0.08250	0.08090	0.08150	0.08150	0.08230	0.08030	0.08260	0.08170	0.08180	0.08100	0.08030	0.08150	0.08120	0.08110	0.07950	0.08170	0.07970	0.08540	0.07960	0.08050	0.06400	0.06420	0.06510	0.06430	0.06550	0.06490	0.06730	0.06730	0.06920	0.06650	0.06890	0.06600	0.06470	0.06480	0.06320	0.06490	0.06530	0.06540	0.06570	0.06760	0.06650	0.06710	0.06910	0.06990
5=18:46:45	4437	298	0.08090	0.08030	0.08220	0.08050	0.08080	0.08150	0.08080	0.08080	0.07960	0.08080	0.08030	0.08100	0.08180	0.08180	0.07990	0.07950	0.08130	0.08150	0.08100	0.08090	0.08090	0.08120	0.08120	0.08160	0.08040	0.08300	0.08080	0.08220	0.08070	0.08120	0.08450	0.08160	0.08160	0.08100	0.08220	0.08160	0.08090	0.08030	0.08090	0.08040	0.08090	0.08130	0.08070	0.08020	0.08030	0.08040	0.08220	0.08120	0.08040	0.08170	0.08060	0.08230	0.08200	0.08100	0.08230	0.08200	0.08190	0.08150	0.08230	0.08250	0.08180	0.07970	0.08110	0.08140	0.08250	0.08050	0.08050	0.08260	0.08070	0.08200	0.08160	0.08060	0.06360	0.06350	0.06310	0.06410	0.06460	0.06400	0.06630	0.06610	0.06870	0.06620	0.06780	0.06520	0.06430	0.06400	0.06350	0.06370	0.06460	0.06520	0.06500	0.06700	0.06560	0.06600	0.06830	0.06920
6=19:01:25	5317	298	0.08170	0.08120	0.08320	0.08270	0.08200	0.08350	0.08240	0.08300	0.08080	0.08200	0.08000	0.08280	0.08280	0.08250	0.08140	0.08160	0.08210	0.08240	0.08190	0.08180	0.08120	0.08150	0.08230	0.08360	0.08300	0.08340	0.08220	0.08330	0.08310	0.08170	0.08590	0.08220	0.08310	0.08320	0.08190	0.08140	0.08270	0.08220	0.08220	0.08200	0.08180	0.08150	0.08240	0.08280	0.07980	0.08270	0.08230	0.08340	0.08140	0.08590	0.08180	0.08370	0.08180	0.08200	0.08420	0.08210	0.08270	0.08170	0.08370	0.08270	0.08310	0.08230	0.08210	0.08310	0.08350	0.08170	0.08100	0.08310	0.08180	0.08420	0.08190	0.08190	0.06430	0.06460	0.06420	0.06500	0.06560	0.06510	0.06710	0.06730	0.06970	0.06670	0.06810	0.06600	0.06510	0.06470	0.06360	0.06520	0.06540	0.06540	0.06630	0.06800	0.06650	0.06650	0.06900	0.07060
7=19:16:04	6197	300	0.08230	0.08170	0.08340	0.08320	0.08180	0.08290	0.08270	0.08260	0.08160	0.08230	0.08240	0.08260	0.08260	0.08250	0.08160	0.08150	0.08240	0.08200	0.08320	0.08090	0.08290	0.08190	0.08270	0.08210	0.08310	0.08360	0.08300	0.08300	0.08280	0.08190	0.08510	0.08260	0.08280	0.08390	0.08260	0.08220	0.08250	0.08190	0.08180	0.08190	0.08190	0.08180	0.08320	0.08230	0.08160	0.08240	0.08280	0.08260	0.08170	0.08480	0.08280	0.08320	0.08210	0.08190	0.08410	0.08300	0.08250	0.08300	0.08290	0.08360	0.08360	0.08210	0.08220	0.08320	0.08290	0.08230	0.08100	0.08370	0.08140	0.08390	0.08220	0.08120	0.06420	0.06370	0.06380	0.06450	0.06510	0.06430	0.06670	0.06680	0.06900	0.06640	0.06740	0.06540	0.06440	0.06440	0.06220	0.06480	0.06490	0.06490	0.06520	0.06710	0.06610	0.06620	0.06870	0.06980
8=19:30:44	7076	303	0.08250	0.08170	0.08380	0.08150	0.08170	0.08250	0.08260	0.08240	0.08290	0.08280	0.08350	0.08160	0.08320	0.08240	0.08160	0.08160	0.08210	0.08170	0.08380	0.08240	0.08100	0.08340	0.08230	0.08350	0.08470	0.08480	0.08510	0.08340	0.08230	0.08220	0.08690	0.08260	0.08320	0.08260	0.08490	0.08280	0.08330	0.08150	0.08210	0.08150	0.08170	0.08140	0.08400	0.07990	0.08280	0.08140	0.08370	0.08270	0.08370	0.08410	0.08120	0.08470	0.08230	0.08190	0.08300	0.08390	0.08210	0.08380	0.08280	0.08720	0.08480	0.08230	0.08260	0.08290	0.08330	0.08020	0.08190	0.08310	0.08280	0.08240	0.08380	0.08280	0.06380	0.06410	0.06220	0.06460	0.06510	0.06430	0.06630	0.06630	0.06910	0.06890	0.06620	0.06540	0.06480	0.06450	0.06350	0.06470	0.06470	0.06490	0.06530	0.06680	0.06550	0.06580	0.06870	0.06960
9=19:45:23	7956	300	0.08520	0.08330	0.08610	0.08390	0.08420	0.08360	0.08510	0.08420	0.08480	0.08540	0.08380	0.08450	0.08480	0.08540	0.08270	0.08360	0.08440	0.08330	0.08450	0.08460	0.08380	0.08520	0.08470	0.08540	0.08640	0.08790	0.08340	0.08470	0.08430	0.08400	0.08980	0.08560	0.08590	0.08550	0.08450	0.08540	0.08510	0.08370	0.08410	0.08450	0.08430	0.08360	0.08500	0.08480	0.08300	0.08490	0.08590	0.08430	0.08500	0.08720	0.08460	0.08620	0.08500	0.08420	0.08620	0.08570	0.08470	0.08400	0.08660	0.08770	0.08640	0.08490	0.08360	0.08600	0.08450	0.08380	0.08530	0.08680	0.08510	0.08500	0.08550	0.08450	0.06470	0.06500	0.06410	0.06510	0.06590	0.06480	0.06720	0.06680	0.06990	0.07090	0.06780	0.06610	0.06560	0.06520	0.06460	0.06530	0.06590	0.06550	0.06560	0.06820	0.06650	0.06750	0.06900	0.07070
10=20:00:03	8835	300	0.08400	0.08430	0.08590	0.08370	0.08330	0.08420	0.08620	0.08520	0.08450	0.08490	0.08490	0.08540	0.08520	0.08660	0.08400	0.08290	0.08400	0.08400	0.08590	0.08400	0.08520	0.08520	0.08500	0.08560	0.08360	0.08570	0.08510	0.08560	0.08270	0.08340	0.09070	0.08620	0.08490	0.08650	0.08510	0.08630	0.08530	0.08440	0.08520	0.08380	0.08400	0.08290	0.08540	0.08380	0.08480	0.08360	0.08590	0.08430	0.08600	0.08550	0.08540	0.08500	0.08500	0.08370	0.08720	0.08660	0.08550	0.08640	0.08400	0.08740	0.08670	0.08470	0.08460	0.08650	0.08450	0.08310	0.08400	0.08680	0.08410	0.08540	0.08450	0.08450	0.06390	0.06410	0.06360	0.06480	0.06520	0.06440	0.06630	0.06500	0.06890	0.07120	0.06720	0.06570	0.06490	0.06480	0.06390	0.06490	0.06410	0.06520	0.06580	0.06760	0.06530	0.06620	0.06880	0.06980
11=20:14:42	9715	301	0.08510	0.08660	0.08630	0.08420	0.08300	0.08380	0.08630	0.08580	0.08530	0.08520	0.08550	0.08560	0.08640	0.08660	0.08310	0.08380	0.08480	0.08340	0.08690	0.08560	0.08560	0.08630	0.08600	0.08610	0.08490	0.08620	0.08670	0.08620	0.08490	0.08340	0.09020	0.08800	0.08530	0.08590	0.08730	0.08750	0.08670	0.08550	0.08370	0.08280	0.08410	0.08320	0.08700	0.08540	0.08560	0.08500	0.08750	0.08610	0.08780	0.08920	0.08390	0.08610	0.08460	0.08420	0.08740	0.08760	0.08490	0.08690	0.08600	0.09180	0.08720	0.08590	0.08560	0.08510	0.08430	0.08370	0.08580	0.08780	0.08640	0.08720	0.08640	0.08540	0.06400	0.06350	0.06320	0.06340	0.06510	0.06420	0.06600	0.06620	0.06840	0.07120	0.06680	0.06520	0.06460	0.06380	0.06340	0.06440	0.06480	0.06490	0.06510	0.06680	0.06500	0.06570	0.06850	0.06920
12=20:29:22	10594	298	0.08630	0.08660	0.08700	0.08590	0.08440	0.08440	0.08760	0.08730	0.08600	0.08660	0.08590	0.08860	0.08840	0.08610	0.08460	0.08480	0.08450	0.08370	0.08760	0.08630	0.08690	0.08660	0.08720	0.08650	0.08730	0.08740	0.08530	0.08610	0.08450	0.08340	0.09060	0.08890	0.08760	0.08890	0.08750	0.08880	0.09030	0.08500	0.08510	0.08370	0.08400	0.08330	0.08770	0.08690	0.08610	0.08710	0.08810	0.08680	0.08790	0.08960	0.08500	0.08670	0.08550	0.08390	0.08860	0.08880	0.08780	0.08750	0.08820	0.08970	0.08790	0.08570	0.08540	0.08570	0.08570	0.08330	0.08580	0.08880	0.08670	0.08890	0.08770	0.08600	0.06400	0.06390	0.06320	0.06380	0.06470	0.06400	0.06560	0.06520	0.06820	0.07110	0.06580	0.06500	0.06460	0.06400	0.06270	0.06440	0.06460	0.06480	0.06510	0.06650	0.06520	0.06600	0.06760	0.06940
13=20:44:01	11474	301	0.09110	0.08840	0.09000	0.08710	0.08650	0.08650	0.09050	0.08980	0.08960	0.09110	0.08800	0.09140	0.08880	0.08880	0.08550	0.08610	0.08620	0.08560	0.08970	0.08960	0.09010	0.09000	0.08940	0.09020	0.08830	0.08920	0.08890	0.08710	0.08590	0.08460	0.09510	0.09040	0.09080	0.09100	0.09100	0.09140	0.08960	0.08720	0.08690	0.08660	0.08520	0.08540	0.09020	0.08970	0.08830	0.09050	0.09060	0.08900	0.08920	0.09020	0.08550	0.08860	0.08750	0.08490	0.09210	0.09200	0.09070	0.08940	0.09210	0.09360	0.09000	0.08770	0.08680	0.08740	0.08750	0.08480	0.08990	0.09220	0.09010	0.09070	0.08950	0.08880	0.06450	0.06470	0.06320	0.06500	0.06550	0.06510	0.06630	0.06620	0.06920	0.07310	0.06660	0.06610	0.06520	0.06540	0.06410	0.06550	0.06550	0.06570	0.06590	0.06770	0.06560	0.06580	0.06880	0.06980
14=20:58:41	12354	298	0.08900	0.08850	0.09060	0.08640	0.08620	0.08540	0.09150	0.09080	0.08980	0.09100	0.09060	0.09140	0.09020	0.08700	0.08540	0.08470	0.08590	0.08430	0.09140	0.09090	0.09030	0.09210	0.09100	0.09050	0.08880	0.08950	0.08740	0.08730	0.08630	0.08390	0.09670	0.09280	0.09170	0.09230	0.09160	0.09210	0.08930	0.08660	0.08680	0.08530	0.08590	0.08390	0.09030	0.09100	0.09040	0.09070	0.09170	0.08960	0.08910	0.09180	0.08620	0.08770	0.08640	0.08540	0.09330	0.09380	0.09130	0.09010	0.09360	0.09750	0.09180	0.08780	0.08700	0.08740	0.08680	0.08490	0.09100	0.09230	0.09150	0.09130	0.09090	0.08980	0.06390	0.06360	0.06330	0.06420	0.06460	0.06390	0.06570	0.06520	0.06740	0.07350	0.06630	0.06540	0.06430	0.06440	0.06280	0.06300	0.06450	0.06470	0.06520	0.06680	0.06500	0.06590	0.06790	0.06920
15=21:13:21	13233	301	0.09270	0.08980	0.09200	0.08820	0.08650	0.08510	0.09280	0.09220	0.09190	0.09160	0.09190	0.09240	0.09000	0.08880	0.08540	0.08520	0.08560	0.08310	0.09230	0.09160	0.09140	0.09220	0.09140	0.09180	0.08960	0.09210	0.08730	0.08630	0.08430	0.08410	0.09880	0.09400	0.09240	0.09310	0.09130	0.09660	0.09030	0.08640	0.08590	0.08500	0.08580	0.08330	0.09230	0.09110	0.09090	0.09050	0.09270	0.08990	0.08830	0.08910	0.08910	0.08840	0.08530	0.08490	0.09550	0.09360	0.09130	0.09190	0.09260	0.09610	0.09130	0.08750	0.08600	0.08610	0.08650	0.08350	0.09150	0.09310	0.09180	0.09200	0.09260	0.09130	0.06280	0.06280	0.06210	0.06290	0.06350	0.06240	0.06480	0.06460	0.06730	0.07210	0.06530	0.06420	0.06340	0.06340	0.06210	0.06380	0.06360	0.06330	0.06370	0.06570	0.06390	0.06500	0.06670	0.06820
16=21:28:00	14113	298	0.09480	0.09330	0.09440	0.09060	0.08790	0.08610	0.09530	0.09480	0.09400	0.09420	0.09530	0.09390	0.09500	0.09190	0.08830	0.08790	0.08600	0.08620	0.09710	0.09590	0.09520	0.09660	0.09570	0.09470	0.09550	0.09250	0.09110	0.08710	0.08660	0.08680	0.10160	0.09660	0.09710	0.09850	0.09700	0.09810	0.09360	0.08980	0.08930	0.08770	0.08700	0.08520	0.09680	0.09710	0.09430	0.09540	0.09750	0.09370	0.09260	0.09230	0.08890	0.09020	0.08910	0.08590	0.09890	0.09860	0.09710	0.09670	0.09680	0.09950	0.09570	0.09070	0.08900	0.08970	0.08860	0.08590	0.09600	0.09930	0.09600	0.09670	0.09690	0.09460	0.06410	0.06400	0.06360	0.06460	0.06530	0.06450	0.06530	0.06620	0.06900	0.07360	0.06670	0.06520	0.06530	0.06480	0.06360	0.06490	0.06510	0.06450	0.06540	0.06710	0.06550	0.06640	0.06870	0.06980
17=21:42:40	14992	301	0.09730	0.09520	0.09810	0.09260	0.08910	0.08720	0.09830	0.09800	0.09750	0.09850	0.09740	0.09980	0.09440	0.09270	0.08730	0.08710	0.08650	0.08590	0.09850	0.09850	0.09770	0.09860	0.09780	0.09680	0.09380	0.09350	0.09000	0.08900	0.08710	0.08490	0.10390	0.09980	0.09950	0.10070	0.09900	0.10140	0.09560	0.08940	0.08910	0.08740	0.08610	0.08490	0.09830	0.09770	0.09730	0.09780	0.09850	0.09570	0.09450	0.09560	0.08890	0.08840	0.08750	0.08620	0.10220	0.10080	0.09970	0.09940	0.09850	0.10120	0.09440	0.09060	0.08930	0.08880	0.08700	0.08460	0.09860	0.10070	0.09760	0.09910	0.09750	0.09520	0.06320	0.06300	0.06270	0.06350	0.06430	0.06340	0.06500	0.06480	0.06670	0.07320	0.06580	0.06430	0.06350	0.06380	0.06260	0.06270	0.06410	0.06450	0.06490	0.06590	0.06450	0.06550	0.06720	0.06870
18=21:57:19	15872	298	0.10160	0.09940	0.10090	0.09540	0.09080	0.08900	0.10460	0.10220	0.10060	0.10170	0.10230	0.10120	0.09690	0.09460	0.08980	0.08800	0.08780	0.08630	0.10160	0.10030	0.10100	0.10200	0.10050	0.10160	0.10100	0.09480	0.09160	0.09100	0.08730	0.08550	0.10860	0.10400	0.10200	0.10460	0.10270	0.10430	0.09720	0.09270	0.09080	0.08830	0.08800	0.08560	0.10030	0.10060	0.09980	0.09890	0.10120	0.09800	0.09750	0.09730	0.09080	0.09080	0.08820	0.08660	0.10380	0.10480	0.09990	0.10220	0.10030	0.10850	0.09870	0.09260	0.09090	0.09250	0.08890	0.08640	0.10150	0.10250	0.10060	0.10000	0.10110	0.09660	0.06390	0.06410	0.06330	0.06490	0.06540	0.06460	0.06620	0.06530	0.06760	0.07480	0.06630	0.06520	0.06490	0.06470	0.06340	0.06370	0.06470	0.06510	0.06590	0.06740	0.06580	0.06640	0.06790	0.06960
19=22:11:59	16751	300	0.10380	0.10430	0.10450	0.09650	0.09370	0.09380	0.10650	0.10670	0.10520	0.10570	0.10470	0.11010	0.10070	0.09620	0.09020	0.08930	0.08910	0.08680	0.10830	0.10630	0.10720	0.10730	0.10740	0.10500	0.09650	0.09780	0.09500	0.09100	0.08860	0.08540	0.11350	0.10880	0.10730	0.10930	0.10660	0.10830	0.09900	0.09350	0.09200	0.08910	0.08840	0.08570	0.10630	0.10590	0.10550	0.10500	0.10650	0.10220	0.10100	0.10020	0.09300	0.09210	0.08890	0.08680	0.11340	0.10900	0.10700	0.10640	0.10730	0.10870	0.10130	0.09590	0.09220	0.09100	0.08970	0.08650	0.10580	0.10790	0.10520	0.10660	0.10530	0.10310	0.06400	0.06360	0.06330	0.06450	0.06520	0.06440	0.06590	0.06570	0.06770	0.07450	0.06630	0.06480	0.06460	0.06450	0.06300	0.06410	0.06460	0.06460	0.06520	0.06670	0.06510	0.06630	0.06760	0.06910
20=22:26:38	17631	300	0.11000	0.10450	0.10480	0.09840	0.09280	0.08800	0.11230	0.10980	0.10900	0.10970	0.10840	0.10950	0.10120	0.09490	0.08980	0.08910	0.08800	0.08660	0.10780	0.10940	0.10940	0.10990	0.10860	0.10680	0.10160	0.09800	0.09420	0.09000	0.08760	0.08540	0.11670	0.11220	0.11110	0.11150	0.11190	0.11130	0.10030	0.09390	0.09190	0.08860	0.08810	0.08550	0.10890	0.10880	0.10790	0.10820	0.10890	0.10460	0.09900	0.09800	0.09080	0.09180	0.08830	0.08640	0.11390	0.11230	0.10930	0.10990	0.10960	0.11570	0.10210	0.09430	0.09180	0.08920	0.08860	0.08600	0.10930	0.11060	0.10990	0.10890	0.11340	0.10430	0.06250	0.06280	0.06220	0.06330	0.06280	0.06300	0.06440	0.06410	0.06700	0.07330	0.06490	0.06350	0.06310	0.06280	0.06190	0.06350	0.06310	0.06360	0.06440	0.06520	0.06360	0.06500	0.06630	0.06820
21=22:41:18	18510	298	0.11420	0.10830	0.11060	0.10320	0.09580	0.08990	0.11690	0.11370	0.11460	0.11520	0.11410	0.12020	0.10510	0.09760	0.09180	0.08910	0.08800	0.08700	0.11620	0.11550	0.11420	0.11630	0.11400	0.11250	0.10430	0.10080	0.09340	0.09040	0.08840	0.08660	0.12110	0.11710	0.11550	0.11660	0.11660	0.11850	0.10570	0.09560	0.09280	0.08910	0.08850	0.08660	0.11520	0.11280	0.11380	0.11530	0.11450	0.10920	0.10420	0.10200	0.09170	0.09220	0.08990	0.08710	0.11780	0.11900	0.11470	0.11510	0.11550	0.12460	0.10520	0.09710	0.09460	0.09170	0.09020	0.08750	0.11700	0.11790	0.11520	0.11520	0.11490	0.10940	0.06340	0.06360	0.06300	0.06390	0.06470	0.06330	0.06500	0.06430	0.06800	0.07420	0.06580	0.06440	0.06360	0.06380	0.06290	0.06410	0.06320	0.06400	0.06480	0.06610	0.06490	0.06540	0.06730	0.06910
22=22:55:58	19390	300	0.12190	0.11400	0.11420	0.10610	0.09670	0.09160	0.12180	0.12070	0.12210	0.12180	0.11980	0.12270	0.10880	0.09820	0.09300	0.08980	0.08790	0.08670	0.12230	0.12200	0.12050	0.12290	0.12040	0.11860	0.10700	0.10040	0.09510	0.09080	0.08740	0.08650	0.13030	0.12490	0.12210	0.12560	0.12310	0.12710	0.10690	0.09630	0.09340	0.09100	0.08900	0.08640	0.12160	0.12270	0.11800	0.11920	0.12180	0.11340	0.10740	0.10230	0.09290	0.09230	0.08910	0.08680	0.12680	0.12670	0.12090	0.12100	0.12190	0.12810	0.10890	0.09920	0.09420	0.09270	0.09030	0.08760	0.12200	0.12490	0.12210	0.12270	0.12060	0.11350	0.06290	0.06300	0.06240	0.06270	0.06430	0.06290	0.06380	0.06450	0.06700	0.07410	0.06560	0.06440	0.06330	0.06360	0.06250	0.06380	0.06410	0.06350	0.06450	0.06600	0.06390	0.06530	0.06670	0.06810
23=23:10:37	20270	301	0.12440	0.12070	0.12300	0.10890	0.10000	0.09320	0.13240	0.12920	0.12800	0.12900	0.12640	0.12980	0.11150	0.10220	0.09500	0.09170	0.09030	0.08800	0.12990	0.12930	0.13130	0.12960	0.12920	0.12320	0.11630	0.10470	0.09590	0.09270	0.09030	0.08780	0.14220	0.13290	0.13030	0.13450	0.12960	0.13270	0.11190	0.09950	0.09530	0.09160	0.09030	0.08750	0.12720	0.12750	0.12590	0.12660	0.12740	0.12070	0.11150	0.10930	0.09510	0.09410	0.09080	0.08910	0.13900	0.13430	0.12860	0.13210	0.12810	0.13490	0.11320	0.10150	0.09590	0.09320	0.09050	0.08840	0.12840	0.13150	0.12700	0.12840	0.12640	0.12220	0.06380	0.06370	0.06270	0.06370	0.06450	0.06300	0.06540	0.06560	0.06780	0.07470	0.06600	0.06470	0.06420	0.06440	0.06310	0.06440	0.06440	0.06460	0.06490	0.06650	0.06470	0.06630	0.06770	0.06910
24=23:25:17	21149	298	0.13540	0.12600	0.12410	0.11480	0.10340	0.09490	0.14090	0.13670	0.13790	0.13950	0.13650	0.14130	0.11740	0.10360	0.09620	0.09230	0.09030	0.08850	0.13950	0.13720	0.13840	0.13800	0.13670	0.13300	0.11420	0.10620	0.09700	0.09310	0.09140	0.08750	0.14810	0.14020	0.13990	0.14290	0.13920	0.14410	0.11450	0.10230	0.09690	0.09150	0.09060	0.08790	0.13790	0.13490	0.13510	0.13660	0.13760	0.12810	0.11430	0.10950	0.09530	0.09500	0.09170	0.08910	0.14610	0.14360	0.13780	0.14010	0.13700	0.14700	0.11580	0.10450	0.09770	0.09560	0.09180	0.09000	0.13660	0.14270	0.13720	0.13730	0.13820	0.13070	0.06370	0.06350	0.06300	0.06390	0.06440	0.06430	0.06450	0.06550	0.06790	0.07460	0.06620	0.06470	0.06410	0.06420	0.06340	0.06410	0.06340	0.06400	0.06550	0.06670	0.06490	0.06570	0.06710	0.06900
25=23:39:56	22029	300	0.14020	0.13200	0.13360	0.12060	0.10520	0.09620	0.15080	0.14590	0.14690	0.14620	0.14500	0.15350	0.12270	0.10690	0.09690	0.09230	0.09110	0.08870	0.14720	0.14770	0.14770	0.14980	0.14530	0.14130	0.12190	0.10720	0.09880	0.09420	0.09090	0.08910	0.16330	0.15070	0.14740	0.15270	0.14770	0.15620	0.12180	0.10380	0.09600	0.09190	0.09140	0.08840	0.14700	0.14330	0.14460	0.14370	0.14740	0.13440	0.11860	0.11180	0.09790	0.09740	0.09190	0.08880	0.15990	0.15230	0.14670	0.15130	0.14630	0.15670	0.12000	0.10600	0.09940	0.09710	0.09170	0.08930	0.14750	0.15030	0.14870	0.14770	0.14770	0.13480	0.06350	0.06350	0.06250	0.06350	0.06460	0.06370	0.06570	0.06530	0.06820	0.07480	0.06660	0.06510	0.06430	0.06370	0.06300	0.06410	0.06420	0.06470	0.06550	0.06550	0.06460	0.06570	0.06700	0.06870
26=23:54:36	22908	301	0.15180	0.14460	0.13560	0.12350	0.10950	0.09820	0.16010	0.15780	0.15870	0.15970	0.15640	0.16310	0.13240	0.10640	0.09830	0.09290	0.09190	0.08910	0.16020	0.16300	0.16010	0.16390	0.15480	0.15400	0.12860	0.10950	0.09960	0.09670	0.09180	0.08870	0.16890	0.16310	0.15890	0.16640	0.16150	0.16870	0.12420	0.10590	0.09840	0.09210	0.09060	0.08870	0.15850	0.15550	0.15710	0.15710	0.15800	0.14310	0.12170	0.11060	0.09810	0.09590	0.09300	0.09010	0.16820	0.16630	0.15770	0.16120	0.15840	0.17050	0.12550	0.10860	0.10070	0.09540	0.09300	0.08860	0.15810	0.16170	0.15860	0.15920	0.15870	0.14090	0.06290	0.06300	0.06190	0.06300	0.06390	0.06330	0.06510	0.06470	0.06710	0.07430	0.06570	0.06420	0.06360	0.06250	0.06240	0.06360	0.06360	0.06390	0.06490	0.06620	0.06320	0.06530	0.06670	0.06790
27=00:09:15	23788	298	0.16420	0.15440	0.15280	0.13480	0.11380	0.10000	0.17300	0.16930	0.17330	0.17290	0.17120	0.17570	0.13940	0.11180	0.10060	0.09340	0.09250	0.09000	0.16970	0.17420	0.17130	0.17550	0.16880	0.16450	0.13140	0.11380	0.10010	0.09550	0.09120	0.09060	0.18010	0.17530	0.17470	0.18060	0.17420	0.17750	0.13220	0.10810	0.09940	0.09380	0.09280	0.08940	0.16920	0.16930	0.16680	0.17010	0.17110	0.15540	0.13170	0.11220	0.10030	0.09740	0.09260	0.09010	0.18430	0.18150	0.17080	0.17430	0.17220	0.18310	0.13070	0.11020	0.10000	0.09620	0.09430	0.09090	0.17140	0.17470	0.17170	0.17240	0.17640	0.15410	0.06420	0.06380	0.06360	0.06460	0.06510	0.06410	0.06540	0.06460	0.06810	0.07480	0.06710	0.06500	0.06460	0.06440	0.06330	0.06350	0.06330	0.06500	0.06580	0.06690	0.06480	0.06610	0.06780	0.06910
28=00:23:55	24667	300	0.17490	0.16230	0.16240	0.13950	0.11530	0.10310	0.18940	0.18330	0.18090	0.18670	0.17650	0.18220	0.14860	0.11310	0.10100	0.09560	0.09150	0.09060	0.18730	0.19340	0.18450	0.19210	0.18040	0.18150	0.14160	0.11300	0.10200	0.09710	0.09090	0.09000	0.20230	0.19210	0.18700	0.19350	0.18610	0.18490	0.13830	0.10930	0.10120	0.09370	0.09180	0.08830	0.18140	0.18160	0.17950	0.18350	0.17510	0.16060	0.13150	0.11100	0.09850	0.09760	0.09420	0.09090	0.19730	0.19420	0.18260	0.18260	0.18340	0.19250	0.13580	0.11220	0.10170	0.09720	0.09340	0.09120	0.18440	0.18700	0.18230	0.17980	0.18260	0.16040	0.06340	0.06350	0.06290	0.06380	0.06450	0.06390	0.06490	0.06470	0.06770	0.07410	0.06690	0.06480	0.06360	0.06370	0.06260	0.06410	0.06310	0.06400	0.06530	0.06640	0.06450	0.06600	0.06780	0.06850
29=00:38:35	25547	301	0.19510	0.17760	0.16920	0.14450	0.12210	0.10300	0.20450	0.19900	0.20020	0.20160	0.19770	0.20300	0.15680	0.11490	0.10100	0.09590	0.09400	0.09020	0.20070	0.20500	0.20530	0.21210	0.19570	0.18630	0.14650	0.11560	0.10240	0.09680	0.09330	0.08980	0.21590	0.20770	0.20130	0.21230	0.20390	0.21340	0.14450	0.11220	0.10200	0.09410	0.09310	0.09030	0.20290	0.19450	0.20130	0.19720	0.19890	0.17460	0.13770	0.11630	0.10210	0.10070	0.09340	0.09100	0.21820	0.21550	0.20110	0.20190	0.20260	0.21360	0.14410	0.11520	0.10230	0.09950	0.09470	0.09130	0.20100	0.20590	0.20530	0.20350	0.20350	0.18280	0.06310	0.06350	0.06300	0.06390	0.06460	0.06260	0.06510	0.06480	0.06710	0.07410	0.06700	0.06490	0.06420	0.06390	0.06240	0.06380	0.06410	0.06430	0.06380	0.06630	0.06440	0.06580	0.06690	0.06870
30=00:53:14	26427	298	0.20860	0.18310	0.18080	0.14880	0.12660	0.10700	0.22150	0.21730	0.21410	0.21770	0.21060	0.21930	0.16610	0.11740	0.10130	0.09550	0.09400	0.09060	0.22230	0.21710	0.22270	0.21660	0.21890	0.20360	0.15060	0.11880	0.10520	0.09520	0.09260	0.09080	0.23930	0.22430	0.21540	0.23090	0.21560	0.22790	0.15360	0.11410	0.10240	0.09350	0.09290	0.08970	0.20980	0.21370	0.20900	0.21430	0.21090	0.19250	0.15050	0.11870	0.10160	0.09900	0.09300	0.09260	0.22900	0.22570	0.21970	0.21410	0.21700	0.22380	0.15300	0.11620	0.10320	0.09750	0.09480	0.09110	0.21470	0.22330	0.21270	0.21960	0.21270	0.19660	0.06350	0.06360	0.06260	0.06300	0.06480	0.06370	0.06540	0.06520	0.06770	0.07470	0.06580	0.06470	0.06350	0.06250	0.06250	0.06410	0.06400	0.06430	0.06500	0.06600	0.06330	0.06570	0.06670	0.06860
31=01:07:54	27306	303	0.23160	0.20730	0.19730	0.16030	0.13170	0.10710	0.23900	0.23440	0.23860	0.23580	0.23670	0.23260	0.18970	0.11900	0.10290	0.09440	0.09350	0.09110	0.23880	0.24590	0.23010	0.25120	0.22780	0.22590	0.16360	0.12180	0.10500	0.09800	0.09170	0.09070	0.25570	0.24590	0.23430	0.24300	0.24140	0.24120	0.16330	0.11720	0.10440	0.09440	0.09280	0.09070	0.23520	0.22700	0.23460	0.22470	0.23110	0.19900	0.15820	0.12000	0.10410	0.09680	0.09530	0.09050	0.26550	0.25430	0.23130	0.23790	0.23300	0.24910	0.15820	0.11900	0.10550	0.09930	0.09460	0.09130	0.23970	0.24080	0.23890	0.22990	0.23610	0.21170	0.06330	0.06330	0.06280	0.06380	0.06500	0.06360	0.06490	0.06380	0.06750	0.07430	0.06510	0.06460	0.06410	0.06370	0.06280	0.06380	0.06370	0.06410	0.06520	0.06640	0.06420	0.06590	0.06670	0.06840
32=01:22:33	28186	298	0.24680	0.22180	0.21790	0.17500	0.13990	0.11150	0.27150	0.26420	0.26320	0.26870	0.25680	0.26370	0.19260	0.12330	0.10370	0.09680	0.09490	0.09270	0.26540	0.27120	0.26930	0.27600	0.26090	0.24550	0.17300	0.12460	0.10620	0.09830	0.09320	0.09180	0.28740	0.27150	0.26800	0.27620	0.27010	0.27090	0.17340	0.11950	0.10580	0.09460	0.09400	0.09000	0.26000	0.26150	0.25840	0.25880	0.26020	0.23060	0.16870	0.12670	0.10390	0.09890	0.09470	0.09250	0.28190	0.27890	0.26660	0.26730	0.26700	0.27730	0.16490	0.12330	0.10600	0.09850	0.09440	0.09200	0.26290	0.27610	0.26540	0.26970	0.26180	0.24010	0.06290	0.06290	0.06230	0.06360	0.06430	0.06240	0.06420	0.06440	0.06640	0.07420	0.06500	0.06420	0.06280	0.06340	0.06240	0.06360	0.06330	0.06370	0.06350	0.06550	0.06340	0.06490	0.06640	0.06800
33=01:37:13	29065	298	0.27750	0.24330	0.22170	0.19360	0.14210	0.11600	0.30110	0.29090	0.28970	0.29010	0.28750	0.29040	0.20720	0.12830	0.10670	0.09610	0.09580	0.09260	0.29840	0.29310	0.30070	0.29830	0.28770	0.26750	0.17960	0.12500	0.10840	0.09780	0.09520	0.09160	0.31000	0.29630	0.28280	0.30150	0.29060	0.30160	0.18200	0.12240	0.10500	0.09620	0.09450	0.09100	0.28900	0.27870	0.29260	0.27890	0.29050	0.24760	0.17170	0.12620	0.10810	0.10080	0.09550	0.09260	0.31210	0.30150	0.28130	0.29760	0.28020	0.29010	0.17510	0.12420	0.10710	0.09890	0.09610	0.09270	0.28740	0.29960	0.29000	0.28660	0.28700	0.27010	0.06330	0.06290	0.06240	0.06350	0.06370	0.06330	0.06450	0.06440	0.06710	0.07470	0.06540	0.06400	0.06360	0.06350	0.06280	0.06390	0.06400	0.06390	0.06450	0.06500	0.06370	0.06550	0.06650	0.06870
34=01:51:52	29945	301	0.30490	0.26810	0.25370	0.20580	0.15510	0.11860	0.32250	0.32110	0.32210	0.32850	0.31680	0.32840	0.22370	0.13110	0.10980	0.09900	0.09600	0.09330	0.33510	0.33530	0.33080	0.33890	0.32610	0.29940	0.20090	0.12980	0.11170	0.09920	0.09370	0.09370	0.34320	0.33450	0.32760	0.33990	0.33050	0.33600	0.19920	0.12520	0.10800	0.09770	0.09520	0.09230	0.31800	0.32370	0.31970	0.32370	0.31600	0.27750	0.19290	0.13340	0.10890	0.10140	0.09560	0.09480	0.34920	0.34140	0.33020	0.32040	0.33100	0.34040	0.18730	0.12990	0.10980	0.10160	0.09630	0.09320	0.32790	0.34320	0.32630	0.33320	0.32120	0.29660	0.06330	0.06350	0.06280	0.06370	0.06390	0.06360	0.06540	0.06480	0.06770	0.07450	0.06570	0.06460	0.06400	0.06400	0.06280	0.06420	0.06410	0.06410	0.06480	0.06500	0.06430	0.06540	0.06640	0.06880
35=02:06:32	30824	298	0.33280	0.28980	0.26980	0.21660	0.15960	0.12430	0.35320	0.35370	0.35200	0.35550	0.34710	0.35070	0.24670	0.13530	0.11020	0.09840	0.09680	0.09380	0.35490	0.37060	0.35220	0.37910	0.33550	0.33060	0.22220	0.13540	0.11020	0.10060	0.09680	0.09320	0.37390	0.35770	0.36100	0.36980	0.36540	0.36130	0.21530	0.12860	0.10900	0.09790	0.09610	0.09280	0.35870	0.34720	0.34660	0.35190	0.34520	0.30570	0.20320	0.13640	0.10840	0.10180	0.09970	0.09530	0.37510	0.37510	0.35350	0.35760	0.35360	0.36870	0.20370	0.13050	0.11080	0.10280	0.09800	0.09450	0.36480	0.35950	0.36080	0.35140	0.35590	0.32210	0.06420	0.06420	0.06350	0.06500	0.06530	0.06460	0.06540	0.06530	0.06780	0.07530	0.06620	0.06530	0.06460	0.06450	0.06320	0.06380	0.06440	0.06470	0.06570	0.06670	0.06500	0.06630	0.06670	0.06930
36=02:21:12	31704	301	0.36570	0.32280	0.29340	0.23570	0.17270	0.12570	0.39080	0.39000	0.38430	0.39670	0.37180	0.39040	0.26780	0.13580	0.10950	0.09950	0.09630	0.09280	0.38380	0.40020	0.38520	0.39840	0.37540	0.37460	0.23150	0.13800	0.11210	0.10080	0.09610	0.09140	0.40360	0.39270	0.38670	0.40100	0.38820	0.38450	0.22440	0.12990	0.11110	0.09710	0.09500	0.09130	0.37570	0.38670	0.35770	0.39170	0.35780	0.33730	0.21140	0.13500	0.10950	0.10140	0.09730	0.09300	0.40760	0.39960	0.38700	0.37170	0.38020	0.38810	0.21220	0.13330	0.11290	0.10380	0.09720	0.09360	0.39400	0.39580	0.37990	0.38240	0.37810	0.35170	0.06300	0.06360	0.06290	0.06380	0.06490	0.06350	0.06450	0.06470	0.06650	0.07420	0.06550	0.06430	0.06390	0.06370	0.06290	0.06380	0.06360	0.06410	0.06500	0.06630	0.06430	0.06520	0.06600	0.06870
37=02:35:51	32584	298	0.38900	0.34470	0.31730	0.24350	0.18130	0.13310	0.43010	0.41940	0.42550	0.42390	0.42360	0.41850	0.28140	0.14220	0.11430	0.10130	0.09820	0.09470	0.43340	0.44610	0.42790	0.44870	0.41240	0.38590	0.25680	0.14090	0.11580	0.10130	0.09790	0.09520	0.45410	0.43870	0.42870	0.45090	0.44100	0.44080	0.24340	0.13450	0.11220	0.09850	0.09680	0.09430	0.43080	0.40960	0.42600	0.41580	0.41870	0.35800	0.23590	0.14410	0.11350	0.10200	0.09980	0.09580	0.45670	0.45240	0.42000	0.43590	0.42530	0.44290	0.23330	0.13970	0.11540	0.10430	0.09940	0.09500	0.43350	0.44260	0.43370	0.42380	0.42880	0.39650	0.06400	0.06410	0.06350	0.06440	0.06560	0.06430	0.06590	0.06560	0.06810	0.07480	0.06600	0.06600	0.06470	0.06450	0.06360	0.06500	0.06450	0.06540	0.06530	0.06640	0.06510	0.06630	0.06710	0.06940
38=02:50:31	33463	301	0.41900	0.38470	0.34720	0.26200	0.19160	0.14060	0.46300	0.45660	0.46180	0.44970	0.46360	0.44910	0.31760	0.14450	0.11320	0.10070	0.09750	0.09510	0.48620	0.46200	0.48560	0.47470	0.45950	0.42340	0.26900	0.13790	0.11910	0.10250	0.09860	0.09450	0.47520	0.47890	0.45310	0.48360	0.46650	0.47730	0.26510	0.13650	0.11370	0.09940	0.09650	0.09270	0.46250	0.43840	0.47290	0.42900	0.47020	0.39710	0.24620	0.14360	0.11340	0.10600	0.09820	0.09650	0.48480	0.48590	0.43680	0.46790	0.43550	0.46560	0.25390	0.13940	0.11440	0.10790	0.09820	0.09550	0.45650	0.47260	0.44990	0.44920	0.45790	0.42960	0.06300	0.06380	0.06290	0.06380	0.06540	0.06380	0.06540	0.06520	0.06750	0.07410	0.06580	0.06460	0.06420	0.06410	0.06270	0.06410	0.06420	0.06450	0.06460	0.06610	0.06470	0.06580	0.06680	0.06900
39=03:05:10	34343	300	0.46990	0.41310	0.38410	0.28720	0.20430	0.14060	0.50300	0.50240	0.49170	0.50710	0.49600	0.49540	0.33680	0.14830	0.11500	0.10080	0.09830	0.09550	0.52300	0.50870	0.52740	0.51330	0.51350	0.47370	0.29330	0.14720	0.12010	0.10220	0.09600	0.09400	0.52770	0.51720	0.49730	0.52870	0.49200	0.51050	0.28720	0.14000	0.11470	0.09950	0.09740	0.09210	0.48770	0.48520	0.49060	0.48560	0.48220	0.44180	0.27350	0.14410	0.11370	0.10400	0.09820	0.09550	0.52260	0.51790	0.49630	0.49600	0.48940	0.49860	0.26950	0.14520	0.11660	0.10570	0.09760	0.09510	0.49440	0.53030	0.48070	0.50630	0.48590	0.47300	0.06290	0.06320	0.06290	0.06330	0.06440	0.06310	0.06450	0.06480	0.06590	0.07320	0.06530	0.06360	0.06360	0.06370	0.06260	0.06330	0.06350	0.06430	0.06430	0.06610	0.06430	0.06500	0.06590	0.06870
40=03:19:50	35222	300	0.50600	0.44600	0.41800	0.31850	0.21830	0.14840	0.55160	0.54420	0.55440	0.55970	0.53350	0.54820	0.36920	0.15300	0.11780	0.10210	0.09820	0.09590	0.55120	0.57630	0.55270	0.57110	0.54020	0.52560	0.31400	0.15040	0.12110	0.10480	0.09740	0.09560	0.57480	0.56040	0.54890	0.57130	0.55970	0.55030	0.31090	0.14360	0.11600	0.10090	0.09860	0.09490	0.54510	0.55620	0.52770	0.56030	0.52930	0.47800	0.29060	0.14990	0.11740	0.10580	0.10120	0.09730	0.58090	0.57720	0.55400	0.55640	0.56340	0.55520	0.29140	0.14820	0.11860	0.10560	0.10000	0.09560	0.55890	0.58070	0.55880	0.56130	0.54870	0.51410	0.06350	0.06410	0.06330	0.06430	0.06580	0.06400	0.06540	0.06500	0.06740	0.07370	0.06620	0.06490	0.06410	0.06370	0.06290	0.06420	0.06410	0.06490	0.06460	0.06540	0.06440	0.06630	0.06640	0.06860
41=03:34:29	36102	298	0.53630	0.48300	0.43760	0.33310	0.23080	0.15670	0.59870	0.57620	0.59670	0.58080	0.58380	0.56160	0.40800	0.15700	0.11820	0.10220	0.09860	0.09540	0.60120	0.61560	0.58920	0.62460	0.56420	0.55510	0.34120	0.14990	0.12440	0.10390	0.09720	0.09470	0.60720	0.59840	0.58960	0.59910	0.60450	0.58110	0.33540	0.14510	0.11780	0.10010	0.09720	0.09440	0.60230	0.56810	0.59370	0.58060	0.58250	0.50490	0.30920	0.14890	0.11710	0.10430	0.09940	0.09600	0.60380	0.61980	0.56410	0.59960	0.58090	0.60950	0.30920	0.14940	0.12040	0.10530	0.09990	0.09630	0.60000	0.59780	0.60860	0.56530	0.61310	0.55210	0.06310	0.06350	0.06220	0.06420	0.06440	0.06400	0.06460	0.06420	0.06680	0.07350	0.06540	0.06440	0.06350	0.06370	0.06260	0.06260	0.06380	0.06370	0.06430	0.06550	0.06350	0.06500	0.06590	0.06840
42=03:49:09	36981	301	0.58250	0.52380	0.46640	0.36420	0.24040	0.15920	0.63420	0.63870	0.63420	0.63710	0.63840	0.62780	0.44080	0.15950	0.11990	0.10160	0.09820	0.09540	0.65420	0.62820	0.66130	0.63290	0.63540	0.60100	0.37170	0.15180	0.11950	0.10310	0.09800	0.09430	0.64760	0.65580	0.62540	0.67100	0.62890	0.65880	0.37190	0.14730	0.11940	0.10100	0.09700	0.09470	0.62370	0.63390	0.63600	0.61530	0.63830	0.56700	0.33880	0.15760	0.11740	0.10500	0.09910	0.09670	0.65940	0.65740	0.61880	0.64030	0.61620	0.62610	0.34050	0.15190	0.12010	0.10530	0.09970	0.09610	0.61760	0.66740	0.61310	0.63670	0.61950	0.60830	0.06380	0.06290	0.06270	0.06370	0.06460	0.06350	0.06510	0.06460	0.06710	0.07250	0.06560	0.06430	0.06390	0.06370	0.06270	0.06260	0.06400	0.06390	0.06440	0.06540	0.06440	0.06530	0.06640	0.06830
43=04:03:49	37861	301	0.62060	0.57850	0.51090	0.40360	0.26590	0.17150	0.68990	0.68500	0.67350	0.70080	0.66910	0.68520	0.47140	0.17110	0.12440	0.10460	0.10110	0.09670	0.70850	0.69990	0.71470	0.70610	0.69000	0.65970	0.40670	0.15960	0.12320	0.10710	0.10030	0.09720	0.71190	0.70080	0.69020	0.71630	0.68360	0.69330	0.39810	0.15370	0.12140	0.10130	0.09740	0.09640	0.67590	0.70500	0.66950	0.70020	0.67010	0.62870	0.36840	0.16050	0.12140	0.10820	0.10030	0.09780	0.71940	0.71180	0.68550	0.69020	0.69490	0.69180	0.37460	0.15960	0.12320	0.10750	0.10160	0.09750	0.69060	0.72420	0.68340	0.70130	0.68580	0.64110	0.06300	0.06300	0.06270	0.06390	0.06460	0.06380	0.06500	0.06450	0.06700	0.07180	0.06560	0.06430	0.06380	0.06390	0.06210	0.06380	0.06400	0.06390	0.06420	0.06570	0.06410	0.06500	0.06620	0.06900
44=04:18:28	38741	298	0.66530	0.61240	0.54500	0.42580	0.28450	0.17290	0.72880	0.71620	0.72990	0.71300	0.73200	0.69680	0.50740	0.17370	0.12620	0.10570	0.10090	0.09640	0.74590	0.74720	0.73790	0.76210	0.69580	0.67530	0.43990	0.16280	0.12460	0.10600	0.10070	0.09750	0.74900	0.73950	0.72910	0.75210	0.75160	0.72920	0.43140	0.15620	0.12220	0.10360	0.10010	0.09700	0.73660	0.69590	0.74390	0.71750	0.72620	0.63360	0.40460	0.16870	0.12240	0.10890	0.10360	0.09870	0.74750	0.76300	0.71020	0.75040	0.72100	0.75480	0.39160	0.16400	0.12460	0.10750	0.10240	0.09740	0.74050	0.74490	0.74300	0.71590	0.74900	0.69400	0.06310	0.06320	0.06300	0.06430	0.06410	0.06380	0.06540	0.06500	0.06740	0.07270	0.06600	0.06460	0.06430	0.06430	0.06320	0.06390	0.06430	0.06480	0.06470	0.06570	0.06410	0.06560	0.06690	0.06910
45=04:33:08	39620	300	0.70000	0.65130	0.58730	0.45890	0.30250	0.18120	0.75400	0.76250	0.74400	0.77250	0.74470	0.76850	0.54340	0.17990	0.12800	0.10590	0.10030	0.09780	0.77580	0.76840	0.78450	0.76350	0.77240	0.72680	0.46630	0.16790	0.12620	0.10620	0.10140	0.09790	0.78530	0.77380	0.75690	0.79150	0.76680	0.76340	0.46430	0.15990	0.12430	0.10500	0.10130	0.09650	0.74330	0.77040	0.75170	0.77070	0.74200	0.69100	0.43780	0.17000	0.12350	0.10910	0.10230	0.10020	0.79530	0.78310	0.76720	0.77350	0.76980	0.76620	0.42330	0.16640	0.12610	0.10800	0.10230	0.09830	0.76330	0.80090	0.75990	0.77750	0.76440	0.72860	0.06360	0.06350	0.06290	0.06440	0.06500	0.06310	0.06580	0.06520	0.06770	0.07290	0.06610	0.06490	0.06440	0.06460	0.06330	0.06460	0.06460	0.06450	0.06430	0.06640	0.06460	0.06560	0.06690	0.06860
46=04:47:47	40500	301	0.73620	0.69860	0.62590	0.49520	0.32050	0.19560	0.77930	0.77920	0.76430	0.78920	0.77400	0.78930	0.59020	0.18560	0.13090	0.10810	0.10190	0.09900	0.80950	0.80710	0.80670	0.80280	0.79000	0.74940	0.49150	0.17100	0.12810	0.10810	0.10200	0.09730	0.81880	0.81290	0.78380	0.83020	0.80000	0.79980	0.49240	0.16480	0.12850	0.10500	0.10210	0.09580	0.78230	0.78940	0.78910	0.79900	0.77260	0.72100	0.46470	0.17710	0.12780	0.11060	0.10170	0.10040	0.83060	0.82480	0.79200	0.81760	0.80020	0.80980	0.46050	0.17010	0.12910	0.11110	0.10400	0.09950	0.80560	0.83000	0.78660	0.82020	0.78520	0.75120	0.06380	0.06400	0.06580	0.06470	0.06530	0.06440	0.06570	0.06570	0.06770	0.07200	0.06630	0.06490	0.06450	0.06450	0.06250	0.06410	0.06470	0.06490	0.06510	0.06680	0.06500	0.06600	0.06720	0.06900
47=05:02:27	41379	300	0.76460	0.71810	0.66010	0.52950	0.34570	0.19970	0.79110	0.78410	0.78860	0.80310	0.78400	0.80470	0.62160	0.18970	0.13140	0.10640	0.10040	0.09920	0.82590	0.80850	0.81630	0.82500	0.79860	0.76070	0.53370	0.17320	0.13170	0.10680	0.10100	0.09670	0.82700	0.80970	0.79770	0.82970	0.82060	0.81470	0.52790	0.16800	0.12800	0.10400	0.09870	0.09620	0.79800	0.79360	0.79650	0.79150	0.80920	0.72940	0.50910	0.17950	0.12840	0.10800	0.10290	0.09850	0.82670	0.83930	0.79700	0.81780	0.80820	0.83380	0.48400	0.17460	0.13070	0.10980	0.10330	0.09810	0.79590	0.83190	0.82000	0.80370	0.81820	0.75570	0.06240	0.06260	0.06110	0.06360	0.06400	0.06300	0.06460	0.06430	0.06630	0.07120	0.06360	0.06360	0.06320	0.06300	0.06200	0.06310	0.06290	0.06340	0.06380	0.06560	0.06340	0.06360	0.06510	0.06790
48=05:17:06	42259	300	0.78970	0.76450	0.69830	0.57300	0.36400	0.21270	0.78800	0.78320	0.79030	0.79380	0.78300	0.79160	0.66390	0.19750	0.13530	0.10760	0.10350	0.09940	0.82540	0.81560	0.81990	0.81330	0.79700	0.76290	0.57680	0.17830	0.13370	0.10810	0.10140	0.09820	0.83330	0.82340	0.79520	0.83670	0.82430	0.81080	0.57420	0.17230	0.13020	0.10550	0.10170	0.09810	0.81340	0.78450	0.79480	0.78620	0.80020	0.71580	0.53520	0.18330	0.13000	0.10830	0.10380	0.10300	0.83100	0.84200	0.80350	0.82440	0.81650	0.82710	0.51900	0.18170	0.13470	0.11130	0.10400	0.10040	0.80820	0.83750	0.82390	0.81050	0.80140	0.75180	0.06330	0.06300	0.06260	0.06430	0.06510	0.06370	0.06530	0.06480	0.06640	0.07190	0.06530	0.06440	0.06360	0.06360	0.06280	0.06330	0.06370	0.06420	0.06480	0.06620	0.06410	0.06530	0.06600	0.06840
49=05:31:46	43138	300	0.79350	0.80050	0.74100	0.62390	0.40600	0.23280	0.79340	0.80310	0.78830	0.80980	0.80470	0.81750	0.70090	0.19990	0.13780	0.10870	0.10210	0.10020	0.82760	0.78090	0.83660	0.78870	0.81240	0.77210	0.61300	0.18390	0.13530	0.11000	0.10300	0.09910	0.83360	0.82090	0.77710	0.84540	0.79080	0.82430	0.60710	0.17480	0.13120	0.10610	0.10080	0.09820	0.78620	0.78420	0.77850	0.76750	0.78980	0.73760	0.57020	0.19150	0.13550	0.11360	0.10290	0.10160	0.83120	0.81820	0.79160	0.80140	0.76760	0.80280	0.54990	0.18120	0.13500	0.11110	0.10460	0.09880	0.78180	0.83120	0.76850	0.80630	0.77640	0.77020	0.06280	0.06320	0.06140	0.06400	0.06510	0.06350	0.06490	0.06390	0.06710	0.07100	0.06420	0.06390	0.06360	0.06350	0.06230	0.06350	0.06380	0.06390	0.06390	0.06560	0.06350	0.06480	0.06590	0.06850
50=05:46:22	44014	301	0.78150	0.78280	0.75630	0.64450	0.41380	0.23270	0.78840	0.78440	0.79170	0.79280	0.78550	0.79500	0.74970	0.20690	0.14020	0.10920	0.10150	0.10010	0.81020	0.82350	0.79640	0.83090	0.78420	0.78350	0.64780	0.18980	0.13230	0.11120	0.10160	0.10040	0.83640	0.82000	0.80990	0.83270	0.81890	0.81680	0.65000	0.17760	0.13340	0.10900	0.10200	0.09850	0.80500	0.80530	0.77860	0.79960	0.79250	0.73180	0.61280	0.18930	0.13230	0.11240	0.10410	0.10180	0.83420	0.84310	0.80980	0.82090	0.82200	0.82570	0.59190	0.18520	0.13790	0.11350	0.10470	0.10050	0.81450	0.83170	0.81680	0.81070	0.80740	0.74100	0.06330	0.06290	0.06280	0.06420	0.06550	0.06300	0.06510	0.06420	0.06690	0.07120	0.06550	0.06430	0.06400	0.06390	0.06250	0.06370	0.06310	0.06400	0.06450	0.06580	0.06370	0.06530	0.06600	0.06840
51=06:01:01	44894	298	0.78630	0.78720	0.78410	0.67830	0.44720	0.25030	0.81690	0.79720	0.80180	0.81400	0.78090	0.79290	0.77230	0.21210	0.14510	0.11090	0.10410	0.10040	0.81330	0.84460	0.79200	0.85270	0.78250	0.79660	0.69660	0.19390	0.13270	0.11150	0.10240	0.10040	0.83510	0.80720	0.82290	0.80670	0.83890	0.79900	0.67450	0.18260	0.13600	0.10760	0.10180	0.09820	0.81330	0.78210	0.77950	0.79830	0.78790	0.71640	0.65400	0.19540	0.13160	0.11340	0.10800	0.10190	0.82160	0.83610	0.80170	0.79850	0.81980	0.83570	0.62420	0.18780	0.13980	0.11390	0.10640	0.10060	0.81800	0.81450	0.83360	0.77450	0.82580	0.74090	0.06230	0.06230	0.06220	0.06350	0.06420	0.06190	0.06450	0.06410	0.06650	0.07090	0.06440	0.06380	0.06310	0.06310	0.06220	0.06290	0.06340	0.06370	0.06290	0.06500	0.06370	0.06460	0.06530	0.06800
52=06:15:41	45773	300	0.78570	0.79120	0.78200	0.71380	0.46510	0.25580	0.80150	0.79510	0.79360	0.80840	0.79010	0.78760	0.79500	0.21670	0.14440	0.11150	0.10510	0.10130	0.81750	0.82720	0.82430	0.82920	0.79360	0.79060	0.72020	0.19660	0.13770	0.11040	0.10520	0.09950	0.83500	0.81670	0.81660	0.83670	0.83390	0.82450	0.71970	0.18530	0.13590	0.10760	0.10360	0.10010	0.81930	0.80120	0.79190	0.81380	0.80110	0.74580	0.68140	0.19370	0.13650	0.11570	0.10560	0.10290	0.82880	0.84290	0.81240	0.82250	0.81860	0.85450	0.66510	0.19340	0.14210	0.11590	0.10560	0.10190	0.82170	0.84760	0.82100	0.82980	0.81930	0.75720	0.06360	0.06360	0.06340	0.06400	0.06450	0.06380	0.06560	0.06480	0.06750	0.07130	0.06580	0.06430	0.06400	0.06430	0.06270	0.06420	0.06460	0.06430	0.06450	0.06480	0.06410	0.06560	0.06670	0.06880
53=06:30:21	46654	298	0.79700	0.79630	0.78170	0.75080	0.48280	0.27880	0.81230	0.80680	0.80040	0.80800	0.81060	0.80870	0.79320	0.22410	0.14790	0.11220	0.10580	0.10210	0.84640	0.80180	0.85330	0.81700	0.81690	0.78720	0.74760	0.19690	0.13950	0.11260	0.10570	0.10230	0.83680	0.83230	0.80600	0.86010	0.81920	0.82560	0.75250	0.18910	0.14040	0.10910	0.10360	0.09920	0.81400	0.79880	0.80660	0.79640	0.82220	0.76320	0.70680	0.20730	0.14000	0.11520	0.10590	0.10270	0.84770	0.84320	0.81030	0.82480	0.80440	0.83550	0.69470	0.19670	0.14460	0.11690	0.10690	0.10300	0.80260	0.85670	0.79190	0.83980	0.79440	0.79270	0.06330	0.06380	0.06410	0.06470	0.06500	0.06350	0.06540	0.06500	0.06700	0.07170	0.06560	0.06470	0.06430	0.06420	0.06180	0.06360	0.06440	0.06390	0.06480	0.06630	0.06480	0.06540	0.06670	0.06890
54=06:45:01	47533	300	0.80670	0.79920	0.79090	0.75770	0.52260	0.29320	0.81150	0.80270	0.81010	0.82020	0.78590	0.81360	0.78960	0.22700	0.15030	0.11370	0.10550	0.10210	0.80530	0.85320	0.80550	0.85170	0.78700	0.81610	0.76760	0.20160	0.14140	0.11280	0.10470	0.10130	0.84300	0.82070	0.82270	0.83080	0.83850	0.80180	0.77650	0.19260	0.14120	0.10900	0.10420	0.09950	0.81400	0.81340	0.76980	0.81790	0.79350	0.73750	0.72990	0.20170	0.14000	0.11490	0.10580	0.10200	0.83520	0.84260	0.80490	0.80480	0.82980	0.83180	0.72500	0.20050	0.14620	0.11750	0.10680	0.10330	0.81860	0.83030	0.83080	0.79090	0.82040	0.74450	0.06300	0.06290	0.06260	0.06400	0.06350	0.06310	0.06500	0.06460	0.06700	0.07190	0.06500	0.06400	0.06370	0.06370	0.06290	0.06320	0.06360	0.06370	0.06450	0.06560	0.06370	0.06500	0.06590	0.06830
55=06:59:41	48414	300	0.78670	0.79780	0.77420	0.72860	0.55010	0.30210	0.81500	0.78670	0.81110	0.79690	0.79430	0.78040	0.79560	0.23230	0.15120	0.11350	0.10590	0.10390	0.82570	0.83650	0.80660	0.85130	0.77600	0.79180	0.75570	0.20480	0.13960	0.11430	0.10450	0.10170	0.84130	0.81930	0.81770	0.81910	0.83610	0.80140	0.78320	0.19670	0.14340	0.10880	0.10460	0.10080	0.83000	0.76970	0.80320	0.79020	0.80810	0.72620	0.75040	0.20190	0.14100	0.11660	0.10820	0.10260	0.83070	0.84650	0.79490	0.83320	0.80560	0.85550	0.74070	0.20220	0.15050	0.11820	0.10720	0.10450	0.81960	0.83270	0.84240	0.78730	0.83840	0.77640	0.06380	0.06370	0.06320	0.06480	0.06570	0.06390	0.06590	0.06520	0.06800	0.07310	0.06610	0.06500	0.06460	0.06450	0.06350	0.06380	0.06420	0.06550	0.06500	0.06650	0.06490	0.06570	0.06660	0.06900
56=07:14:22	49294	300	0.80820	0.82100	0.80340	0.75480	0.57710	0.33480	0.81120	0.81140	0.79520	0.82900	0.80160	0.82630	0.79600	0.23390	0.15810	0.11730	0.10830	0.10390	0.83310	0.82140	0.84440	0.81310	0.82850	0.81340	0.74290	0.21150	0.14830	0.11490	0.10570	0.10370	0.84510	0.83830	0.80760	0.85960	0.80440	0.83080	0.77810	0.20020	0.14580	0.11330	0.10540	0.10170	0.80320	0.81360	0.77100	0.81030	0.79510	0.77640	0.75740	0.20510	0.14400	0.12010	0.10740	0.10370	0.84360	0.82830	0.81950	0.81400	0.80960	0.82360	0.76060	0.20630	0.15110	0.11900	0.10690	0.10330	0.80630	0.85690	0.78720	0.83370	0.78000	0.78340	0.06310	0.06310	0.06290	0.06410	0.06480	0.06390	0.06560	0.06510	0.06740	0.07280	0.06580	0.06490	0.06410	0.06370	0.06270	0.06400	0.06410	0.06470	0.06360	0.06580	0.06450	0.06510	0.06630	0.06840
57=07:29:03	50175	303	0.78680	0.81620	0.79900	0.75370	0.60340	0.35020	0.81780	0.81400	0.80840	0.81330	0.81740	0.81380	0.80790	0.24100	0.15910	0.11860	0.10810	0.10430	0.83620	0.85420	0.82470	0.85690	0.80770	0.79070	0.77120	0.20730	0.14860	0.11680	0.10810	0.10290	0.84790	0.84520	0.82250	0.85570	0.85010	0.83340	0.78400	0.20370	0.14900	0.11290	0.10670	0.10090	0.83710	0.80520	0.82800	0.81590	0.83710	0.75240	0.75500	0.21160	0.14770	0.11780	0.10770	0.10520	0.85400	0.85160	0.81470	0.86270	0.83830	0.86490	0.76670	0.21120	0.15370	0.11980	0.10830	0.10510	0.83190	0.86200	0.84700	0.83280	0.84750	0.79250	0.06300	0.06280	0.06380	0.06320	0.06450	0.06350	0.06510	0.06500	0.06720	0.07210	0.06450	0.06390	0.06330	0.06370	0.06150	0.06350	0.06350	0.06420	0.06440	0.06590	0.06380	0.06470	0.06610	0.06830
58=07:43:43	51056	298	0.80940	0.81860	0.80470	0.75050	0.62250	0.36490	0.81200	0.80630	0.81250	0.81410	0.80160	0.81640	0.81300	0.24470	0.16300	0.11770	0.10830	0.10530	0.84610	0.83540	0.83960	0.83140	0.82750	0.79760	0.76450	0.21710	0.15350	0.11660	0.10670	0.10610	0.85100	0.84490	0.82060	0.85370	0.84710	0.83420	0.78790	0.20650	0.15210	0.11350	0.10770	0.10310	0.81930	0.81910	0.83150	0.82060	0.83280	0.76150	0.76820	0.21240	0.14870	0.11950	0.11040	0.10500	0.85460	0.85270	0.82950	0.85010	0.84960	0.86330	0.76330	0.21480	0.15580	0.12210	0.11040	0.10710	0.82150	0.87670	0.84530	0.83990	0.82500	0.80120	0.06390	0.06420	0.06350	0.06410	0.06550	0.06370	0.06630	0.06480	0.06850	0.07290	0.06590	0.06460	0.06430	0.06480	0.06360	0.06420	0.06400	0.06450	0.06520	0.06660	0.06460	0.06560	0.06650	0.06870
59=07:58:24	51937	300	0.80050	0.82570	0.81270	0.76470	0.64970	0.39010	0.82110	0.81000	0.81380	0.81560	0.81430	0.80760	0.80840	0.25150	0.16720	0.12150	0.10810	0.10440	0.85220	0.82530	0.84390	0.83360	0.82370	0.79210	0.78070	0.22040	0.15660	0.11760	0.10650	0.10440	0.85440	0.84480	0.83230	0.86800	0.83280	0.85400	0.78420	0.20810	0.15320	0.11510	0.10730	0.10260	0.82560	0.82120	0.83330	0.81030	0.83980	0.76720	0.75520	0.21800	0.15090	0.11960	0.10740	0.10860	0.85770	0.85350	0.81840	0.85990	0.83050	0.86730	0.76510	0.21880	0.15710	0.12180	0.10780	0.10570	0.81470	0.87240	0.82140	0.83060	0.82780	0.79350	0.06250	0.06300	0.06190	0.06290	0.06390	0.06280	0.06440	0.06470	0.06700	0.07210	0.06480	0.06330	0.06360	0.06340	0.06200	0.06340	0.06270	0.06340	0.06430	0.06550	0.06360	0.06510	0.06580	0.06740
60=08:13:05	52817	301	0.81730	0.83320	0.80840	0.76340	0.69050	0.40780	0.81720	0.82100	0.81580	0.82230	0.81090	0.83100	0.80850	0.25700	0.16940	0.12210	0.10940	0.10620	0.83340	0.84700	0.85380	0.83160	0.82800	0.80850	0.76770	0.23180	0.15790	0.12010	0.11020	0.10520	0.86010	0.84600	0.82400	0.86370	0.84840	0.83720	0.79640	0.21150	0.15640	0.11650	0.10690	0.10430	0.82780	0.84060	0.83230	0.84900	0.81980	0.76570	0.76430	0.22940	0.15570	0.12260	0.11440	0.10600	0.86050	0.85740	0.83070	0.85980	0.84760	0.86690	0.77280	0.22230	0.15870	0.12450	0.10910	0.10620	0.83650	0.86090	0.84250	0.84960	0.83890	0.80720	0.06340	0.06330	0.06270	0.06340	0.06400	0.06280	0.06590	0.06510	0.06780	0.07320	0.06550	0.06450	0.06400	0.06390	0.06290	0.06360	0.06380	0.06420	0.06400	0.06570	0.06420	0.06550	0.06640	0.06880
61=08:27:46	53698	300	0.80180	0.83460	0.80860	0.77350	0.70410	0.42880	0.82980	0.82100	0.82480	0.82400	0.84230	0.81930	0.82200	0.26200	0.17500	0.12100	0.11030	0.10560	0.86310	0.82610	0.84820	0.85330	0.81840	0.78460	0.77730	0.23180	0.16000	0.12210	0.11000	0.10530	0.85030	0.86020	0.81680	0.86950	0.83810	0.86100	0.80380	0.21580	0.15750	0.11490	0.10780	0.10460	0.84760	0.80310	0.85760	0.80730	0.84740	0.76270	0.77000	0.23160	0.15810	0.12460	0.11280	0.10510	0.85400	0.85660	0.80740	0.87770	0.80820	0.88690	0.77950	0.22110	0.16230	0.12210	0.11020	0.10630	0.81270	0.86380	0.81600	0.82030	0.84350	0.81310	0.06310	0.06350	0.06180	0.06350	0.06390	0.06320	0.06570	0.06530	0.06770	0.07280	0.06470	0.06470	0.06360	0.06400	0.06280	0.06350	0.06370	0.06420	0.06460	0.06660	0.06430	0.06460	0.06600	0.06830
62=08:42:26	54579	301	0.81710	0.83660	0.80490	0.76740	0.70050	0.45020	0.82440	0.81360	0.83390	0.81270	0.83210	0.81940	0.81660	0.26690	0.17670	0.12280	0.11080	0.10700	0.84050	0.84990	0.83000	0.85700	0.80820	0.79560	0.77430	0.23110	0.16000	0.11910	0.11110	0.10690	0.84720	0.85360	0.82060	0.85640	0.86590	0.83560	0.79480	0.21880	0.16110	0.11620	0.10920	0.10450	0.84970	0.81000	0.86310	0.81450	0.84550	0.73240	0.75130	0.23040	0.15880	0.12650	0.11210	0.10880	0.84320	0.85940	0.79860	0.88340	0.82370	0.89050	0.77210	0.22790	0.16430	0.12660	0.10900	0.10850	0.81640	0.85320	0.84240	0.81260	0.86100	0.80000	0.06350	0.06380	0.06290	0.06320	0.06440	0.06390	0.06630	0.06520	0.06790	0.07360	0.06560	0.06460	0.06400	0.06370	0.06260	0.06430	0.06410	0.06390	0.06460	0.06570	0.06420	0.06550	0.06640	0.06860
63=08:57:07	55460	298	0.81040	0.85070	0.81310	0.77480	0.70870	0.47190	0.83080	0.83880	0.82230	0.83700	0.83490	0.83180	0.81670	0.27480	0.17980	0.12480	0.11220	0.10640	0.84440	0.85910	0.85200	0.85960	0.82180	0.80790	0.77940	0.22900	0.16300	0.12250	0.11220	0.10690	0.86650	0.85980	0.82450	0.87540	0.85580	0.84940	0.79220	0.22190	0.16370	0.11830	0.10790	0.10510	0.84690	0.85140	0.86750	0.85130	0.84780	0.77130	0.77080	0.24010	0.15930	0.12430	0.11160	0.10720	0.87020	0.85890	0.84460	0.89070	0.85000	0.89280	0.77660	0.22900	0.16880	0.12460	0.11200	0.10840	0.83330	0.87460	0.84710	0.85200	0.86430	0.81340	0.06360	0.06280	0.06240	0.06330	0.06360	0.06320	0.06560	0.06510	0.06780	0.07290	0.06540	0.06440	0.06370	0.06410	0.06290	0.06410	0.06380	0.06400	0.06360	0.06610	0.06400	0.06520	0.06570	0.06820
64=09:11:48	56341	298	0.80630	0.84730	0.82400	0.77490	0.69660	0.49660	0.82450	0.83070	0.82900	0.81960	0.82060	0.81930	0.82050	0.27760	0.18270	0.12600	0.11310	0.10790	0.85160	0.84530	0.84430	0.85200	0.82860	0.80560	0.78830	0.23700	0.16770	0.12440	0.10950	0.10790	0.85880	0.85330	0.83430	0.86850	0.84830	0.84940	0.79490	0.22740	0.16380	0.11920	0.11000	0.10530	0.83400	0.85220	0.85850	0.83840	0.84810	0.75630	0.78320	0.24310	0.16630	0.12680	0.11010	0.10940	0.87450	0.86280	0.83060	0.89640	0.85920	0.91060	0.78820	0.23630	0.17160	0.12880	0.11220	0.10870	0.82760	0.87940	0.84870	0.84580	0.86660	0.80170	0.06320	0.06320	0.06260	0.06370	0.06390	0.06310	0.06580	0.06480	0.06730	0.07260	0.06540	0.06410	0.06350	0.06380	0.06200	0.06280	0.06350	0.06370	0.06470	0.06600	0.06410	0.06500	0.06570	0.06860
65=09:26:29	57221	300	0.80330	0.84680	0.80840	0.76690	0.69310	0.50530	0.81490	0.81830	0.82410	0.81450	0.81600	0.82330	0.82570	0.28360	0.18850	0.12540	0.11130	0.10710	0.83740	0.85070	0.83600	0.85060	0.82320	0.80900	0.79020	0.23810	0.16780	0.12260	0.11130	0.10740	0.85270	0.85170	0.82730	0.86520	0.85130	0.84830	0.80020	0.22870	0.16540	0.12100	0.11020	0.10590	0.83590	0.84760	0.86490	0.85520	0.84950	0.75660	0.77380	0.24670	0.16780	0.12780	0.11220	0.11090	0.86800	0.86650	0.81790	0.90050	0.85630	0.90840	0.78070	0.23740	0.17260	0.12700	0.11320	0.10850	0.83640	0.86450	0.85680	0.84840	0.86910	0.79320	0.06300	0.06310	0.06280	0.06330	0.06440	0.06320	0.06610	0.06530	0.06790	0.07330	0.06550	0.06420	0.06350	0.06390	0.06310	0.06340	0.06380	0.06420	0.06470	0.06620	0.06460	0.06510	0.06580	0.06840
66=09:41:10	58102	301	0.81850	0.86760	0.82250	0.77340	0.71100	0.53650	0.81670	0.83820	0.81510	0.83530	0.82710	0.83200	0.81470	0.28970	0.19230	0.13130	0.11380	0.10840	0.84950	0.84850	0.85610	0.84300	0.83600	0.81570	0.77360	0.25280	0.17120	0.12420	0.11160	0.10880	0.86940	0.85560	0.82700	0.87770	0.85300	0.83470	0.80080	0.23290	0.17110	0.12020	0.11040	0.10660	0.84170	0.85500	0.85720	0.87410	0.84320	0.77320	0.78340	0.25060	0.16610	0.13000	0.11370	0.10840	0.87470	0.86080	0.83500	0.90670	0.85080	0.91390	0.78320	0.24230	0.17380	0.12910	0.11370	0.10810	0.82970	0.87560	0.84380	0.85190	0.86030	0.81300	0.06300	0.06340	0.06330	0.06370	0.06390	0.06320	0.06580	0.06560	0.06810	0.07380	0.06540	0.06450	0.06380	0.06410	0.06300	0.06380	0.06390	0.06350	0.06470	0.06620	0.06410	0.06550	0.06610	0.06860
67=09:55:50	58983	298	0.81800	0.86810	0.82040	0.77110	0.70810	0.55460	0.82970	0.81040	0.83550	0.81150	0.83460	0.79900	0.81530	0.29610	0.19610	0.12950	0.11350	0.10690	0.86200	0.83360	0.85060	0.85000	0.81230	0.80060	0.78660	0.25140	0.17390	0.12260	0.11200	0.10790	0.84400	0.84760	0.81890	0.85790	0.84240	0.84220	0.80230	0.23310	0.17190	0.12010	0.11100	0.10660	0.84190	0.82110	0.87100	0.82460	0.85710	0.75250	0.78350	0.25450	0.17270	0.12810	0.11350	0.10950	0.84740	0.85630	0.80760	0.90320	0.81730	0.93290	0.78160	0.24410	0.17590	0.12980	0.11120	0.10910	0.79940	0.86930	0.82620	0.82040	0.86870	0.81140	0.06250	0.06300	0.06240	0.06280	0.06320	0.06320	0.06540	0.06470	0.06730	0.07290	0.06510	0.06400	0.06360	0.06300	0.06240	0.06360	0.06350	0.06370	0.06430	0.06490	0.06330	0.06440	0.06550	0.06800
68=10:10:31	59864	300	0.81030	0.86600	0.83170	0.77560	0.71400	0.58320	0.82990	0.83440	0.82430	0.84700	0.80650	0.83560	0.82800	0.30510	0.20030	0.13410	0.11490	0.11010	0.81940	0.88670	0.81740	0.86520	0.81810	0.82520	0.77940	0.25970	0.17510	0.12720	0.11310	0.11060	0.86740	0.84830	0.83960	0.86150	0.85790	0.81970	0.80130	0.24230	0.17710	0.12210	0.11380	0.10730	0.83590	0.86450	0.83590	0.90020	0.81030	0.75430	0.79800	0.25650	0.17610	0.12990	0.11590	0.10880	0.86590	0.86090	0.82780	0.90980	0.87220	0.93150	0.78380	0.24940	0.18000	0.13130	0.11590	0.11030	0.85080	0.84530	0.87880	0.81740	0.91450	0.78420	0.06380	0.06380	0.06320	0.06430	0.06450	0.06390	0.06700	0.06570	0.06900	0.07410	0.06600	0.06500	0.06460	0.06450	0.06360	0.06460	0.06480	0.06430	0.06540	0.06710	0.06510	0.06570	0.06670	0.06930
69=10:25:12	60744	303	0.81750	0.87250	0.82890	0.77400	0.71780	0.59880	0.82800	0.81650	0.83220	0.82790	0.83690	0.83030	0.82450	0.31070	0.20390	0.13160	0.11460	0.11010	0.83810	0.86020	0.85470	0.84160	0.82950	0.80850	0.78940	0.25820	0.17790	0.12470	0.11030	0.10900	0.86640	0.85410	0.83110	0.87440	0.85830	0.84940	0.80530	0.24540	0.17860	0.12370	0.11270	0.10720	0.83600	0.86480	0.86270	0.89290	0.84020	0.76540	0.80060	0.26910	0.17400	0.13080	0.11510	0.11110	0.87290	0.86600	0.83370	0.93620	0.86650	0.94810	0.78940	0.25140	0.18260	0.13120	0.11480	0.11010	0.83620	0.87280	0.85930	0.85370	0.89810	0.81190	0.06320	0.06320	0.06260	0.06310	0.06410	0.06380	0.06620	0.06430	0.06800	0.07370	0.06560	0.06420	0.06350	0.06370	0.06280	0.06380	0.06300	0.06400	0.06480	0.06590	0.06410	0.06510	0.06600	0.06850
70=10:39:53	61625	300	0.80430	0.87870	0.82010	0.77900	0.71350	0.61970	0.82320	0.82890	0.82170	0.83370	0.83800	0.83060	0.83200	0.31550	0.20850	0.13480	0.11530	0.11060	0.86850	0.82880	0.87330	0.83420	0.84180	0.81210	0.79570	0.26410	0.17820	0.12780	0.11400	0.11060	0.86150	0.86030	0.82970	0.87950	0.83060	0.85110	0.80530	0.24970	0.17750	0.12310	0.11470	0.10800	0.82660	0.87330	0.85510	0.88750	0.83500	0.79770	0.81150	0.26470	0.17610	0.13130	0.11440	0.11170	0.86800	0.84800	0.83530	0.91360	0.85330	0.93040	0.79360	0.25530	0.18700	0.13160	0.11400	0.11010	0.81920	0.87950	0.81240	0.84850	0.86400	0.79560	0.06320	0.06330	0.06260	0.06330	0.06310	0.06340	0.06630	0.06510	0.06800	0.07360	0.06490	0.06430	0.06380	0.06350	0.06260	0.06390	0.06390	0.06410	0.06530	0.06500	0.06410	0.06500	0.06540	0.06800
71=10:54:34	62506	301	0.81140	0.87520	0.83370	0.78320	0.71090	0.63710	0.82110	0.83240	0.80720	0.84080	0.81230	0.84270	0.83280	0.32010	0.21060	0.13490	0.11780	0.11100	0.84040	0.84460	0.85780	0.84030	0.84730	0.82950	0.78880	0.26660	0.18520	0.12690	0.11490	0.11010	0.86110	0.84120	0.84490	0.86240	0.83620	0.83940	0.80150	0.25540	0.18010	0.12490	0.11300	0.10660	0.81130	0.88630	0.82700	0.92250	0.81130	0.78600	0.81230	0.26780	0.17800	0.13150	0.11550	0.11180	0.86010	0.84090	0.83640	0.91300	0.87510	0.94520	0.79030	0.25800	0.18450	0.13250	0.11470	0.11030	0.82310	0.86710	0.84030	0.83330	0.89730	0.78200	0.06360	0.06310	0.06250	0.06340	0.06420	0.06340	0.06590	0.06490	0.06730	0.07340	0.06530	0.06390	0.06370	0.06360	0.06210	0.06340	0.06360	0.06410	0.06470	0.06630	0.06400	0.06490	0.06580	0.06860
72=11:09:14	63387	298	0.80840	0.88340	0.83200	0.78110	0.72000	0.64970	0.83180	0.82510	0.82690	0.83530	0.82950	0.82960	0.82780	0.32810	0.21450	0.13760	0.11680	0.11040	0.84410	0.85320	0.85560	0.85000	0.83520	0.81850	0.78200	0.27130	0.18390	0.12910	0.11570	0.10990	0.86530	0.85160	0.83590	0.86910	0.86190	0.84240	0.80290	0.25270	0.18090	0.12510	0.11240	0.10770	0.84610	0.86520	0.86340	0.91700	0.84020	0.76710	0.81690	0.26740	0.18090	0.13280	0.11480	0.11030	0.86770	0.86030	0.83120	0.95800	0.86340	0.98750	0.78810	0.25680	0.18870	0.13360	0.11450	0.11040	0.83440	0.86930	0.87080	0.84040	0.93710	0.80320	0.06270	0.06300	0.06200	0.06170	0.06360	0.06300	0.06590	0.06520	0.06750	0.07340	0.06520	0.06370	0.06360	0.06280	0.06180	0.06340	0.06370	0.06360	0.06490	0.06550	0.06340	0.06460	0.06600	0.06850
73=11:23:55	64268	300	0.82690	0.89100	0.84010	0.79170	0.71990	0.65860	0.83120	0.82340	0.82410	0.85360	0.80810	0.84070	0.82710	0.33260	0.21770	0.13880	0.11730	0.11160	0.82900	0.86240	0.83670	0.85020	0.82120	0.83950	0.79130	0.28290	0.18580	0.13070	0.11390	0.10890	0.86670	0.83810	0.84770	0.85180	0.85290	0.82710	0.81210	0.26030	0.18210	0.12490	0.11190	0.10820	0.83720	0.87860	0.82920	0.92740	0.82070	0.77200	0.80480	0.27360	0.18070	0.13510	0.11500	0.10940	0.85530	0.85760	0.83080	0.92490	0.87800	0.96990	0.79000	0.26660	0.19080	0.13410	0.11520	0.10990	0.83770	0.85950	0.85830	0.82450	0.93240	0.78080	0.06250	0.06250	0.06080	0.06260	0.06350	0.06270	0.06550	0.06500	0.06720	0.07280	0.06400	0.06350	0.06300	0.06260	0.06190	0.06270	0.06310	0.06330	0.06450	0.06530	0.06370	0.06430	0.06510	0.06760
74=11:38:36	65149	303	0.81620	0.87920	0.83040	0.77920	0.70890	0.63660	0.83020	0.82360	0.82670	0.84060	0.82060	0.83850	0.83500	0.34390	0.22740	0.13970	0.11940	0.11220	0.82470	0.85050	0.83700	0.84710	0.82700	0.82660	0.79100	0.28400	0.19410	0.13110	0.11280	0.11100	0.86770	0.84230	0.83780	0.87330	0.84920	0.84230	0.80690	0.26310	0.18820	0.12780	0.11380	0.10900	0.83860	0.87880	0.84490	0.94220	0.82680	0.77010	0.81420	0.28050	0.18980	0.13510	0.11600	0.11200	0.87310	0.85350	0.84050	0.96050	0.87640	0.99080	0.79530	0.26870	0.19500	0.13820	0.11680	0.11360	0.83180	0.85370	0.87310	0.83740	0.94180	0.79410	0.06320	0.06290	0.06240	0.06300	0.06360	0.06330	0.06650	0.06590	0.06810	0.07360	0.06570	0.06420	0.06410	0.06330	0.06310	0.06400	0.06380	0.06410	0.06520	0.06560	0.06380	0.06490	0.06550	0.06860
75=11:53:17	66029	300	0.81710	0.87190	0.84060	0.79220	0.72000	0.65080	0.82800	0.82960	0.81960	0.85680	0.80190	0.84670	0.83010	0.34820	0.22850	0.14320	0.12000	0.11250	0.81990	0.85920	0.83210	0.84240	0.83310	0.84320	0.80350	0.27980	0.19310	0.13350	0.11550	0.11180	0.85660	0.83210	0.84390	0.84390	0.84320	0.82180	0.80530	0.26570	0.18880	0.12950	0.11590	0.10830	0.81740	0.88680	0.82450	0.94180	0.80830	0.76580	0.80660	0.28430	0.19580	0.13540	0.11610	0.11420	0.85970	0.85100	0.82380	0.93240	0.88220	0.97070	0.79320	0.27160	0.19570	0.13910	0.11860	0.11230	0.83040	0.84200	0.86040	0.81090	0.93340	0.76290	0.06330	0.06350	0.06530	0.06400	0.06430	0.06350	0.06700	0.06600	0.06800	0.07320	0.06580	0.06470	0.06450	0.06390	0.06170	0.06380	0.06380	0.06480	0.06530	0.06640	0.06440	0.06540	0.06590	0.06820
76=12:07:58	66910	298	0.81580	0.88570	0.82890	0.78220	0.72100	0.64450	0.82220	0.83400	0.81670	0.84710	0.81480	0.85050	0.83140	0.35650	0.23420	0.14270	0.12110	0.11430	0.82680	0.86210	0.84690	0.83920	0.83990	0.82820	0.77340	0.29300	0.19650	0.13440	0.11600	0.11170	0.86840	0.84470	0.83430	0.87140	0.84810	0.82660	0.80700	0.26980	0.19300	0.12920	0.11540	0.10830	0.82790	0.89540	0.82960	0.96480	0.79970	0.77140	0.82060	0.28760	0.19390	0.13590	0.11910	0.11240	0.86500	0.85370	0.83980	0.95930	0.88080	0.99310	0.79550	0.27290	0.19970	0.14020	0.11840	0.11300	0.83820	0.85670	0.86580	0.83370	0.94890	0.77950	0.06370	0.06350	0.06260	0.06380	0.06430	0.06390	0.06670	0.06570	0.06830	0.07310	0.06590	0.06450	0.06390	0.06430	0.06200	0.06410	0.06330	0.06460	0.06550	0.06650	0.06460	0.06510	0.06630	0.06840
77=12:22:38	67791	301	0.80660	0.89230	0.83550	0.78810	0.72040	0.65300	0.82780	0.84250	0.82210	0.85630	0.82110	0.85950	0.82990	0.36100	0.24060	0.14350	0.12130	0.11380	0.83280	0.85220	0.85290	0.83770	0.84650	0.82270	0.78370	0.28860	0.19550	0.13530	0.11540	0.11170	0.86900	0.84980	0.83140	0.87330	0.85770	0.84570	0.80820	0.27160	0.19340	0.13060	0.11710	0.11000	0.82820	0.89040	0.84690	0.96340	0.80760	0.77390	0.82680	0.28550	0.19400	0.13860	0.11810	0.11440	0.86880	0.85620	0.83400	0.97950	0.88600	1.00210	0.78940	0.27660	0.19910	0.14100	0.11840	0.11390	0.83410	0.86550	0.85280	0.85280	0.94020	0.77490	0.06330	0.06380	0.06320	0.06320	0.06460	0.06400	0.06750	0.06630	0.06870	0.07410	0.06540	0.06470	0.06420	0.06420	0.06290	0.06430	0.06450	0.06470	0.06580	0.06550	0.06460	0.06540	0.06640	0.06870
78=12:37:19	68672	298	0.80990	0.89030	0.83960	0.78980	0.71870	0.65410	0.83980	0.83090	0.82930	0.83130	0.83250	0.82120	0.83820	0.36590	0.24640	0.14500	0.12290	0.11360	0.83430	0.86650	0.83700	0.85420	0.82790	0.81370	0.78880	0.29250	0.20340	0.13550	0.11530	0.11200	0.86380	0.85810	0.83360	0.86570	0.86190	0.84360	0.80860	0.27720	0.19940	0.13170	0.11750	0.11130	0.84650	0.87030	0.87560	0.95660	0.83580	0.75500	0.82400	0.29560	0.20000	0.13840	0.11910	0.11300	0.87050	0.86860	0.82590	1.00890	0.87320	1.03770	0.79260	0.28280	0.20530	0.14180	0.11920	0.11360	0.84090	0.85190	0.88540	0.82710	0.98940	0.79180	0.06290	0.06350	0.06260	0.06330	0.06350	0.06350	0.06680	0.06530	0.06760	0.07390	0.06540	0.06440	0.06400	0.06370	0.06260	0.06290	0.06360	0.06400	0.06540	0.06630	0.06420	0.06490	0.06600	0.06830
79=12:52:00	69553	301	0.80800	0.88620	0.83270	0.79520	0.71750	0.64460	0.83610	0.81840	0.85160	0.81690	0.83670	0.80810	0.83220	0.37720	0.25620	0.14590	0.12210	0.11450	0.83160	0.86280	0.84020	0.85740	0.81390	0.81700	0.79130	0.30410	0.20470	0.13880	0.11830	0.11280	0.85950	0.84780	0.83310	0.85330	0.86580	0.84630	0.80500	0.28140	0.20130	0.13340	0.11810	0.11150	0.85710	0.84510	0.88890	0.92880	0.85090	0.75160	0.82260	0.30250	0.20300	0.14080	0.12000	0.11460	0.86260	0.86360	0.81220	1.00770	0.84900	1.04910	0.79120	0.28760	0.20760	0.14450	0.11970	0.11500	0.83270	0.84520	0.88570	0.81510	0.99980	0.80540	0.06350	0.06360	0.06320	0.06360	0.06360	0.06360	0.06720	0.06600	0.06840	0.07450	0.06600	0.06460	0.06450	0.06390	0.06320	0.06410	0.06440	0.06410	0.06530	0.06660	0.06470	0.06580	0.06590	0.06860
80=13:06:41	70433	298	0.81110	0.88720	0.83400	0.78890	0.71600	0.65480	0.82240	0.83630	0.82140	0.85090	0.80670	0.84440	0.82720	0.38680	0.26040	0.14810	0.12350	0.11420	0.83440	0.85690	0.83650	0.84540	0.83420	0.82420	0.79920	0.30020	0.20590	0.14340	0.11770	0.11140	0.86430	0.84840	0.84140	0.86760	0.84460	0.84000	0.79510	0.28680	0.20170	0.13640	0.11940	0.11090	0.82620	0.89530	0.85910	0.96750	0.83050	0.77130	0.80710	0.30950	0.20630	0.13880	0.11730	0.11680	0.87350	0.86200	0.82390	1.00080	0.87780	1.03540	0.78970	0.28730	0.21200	0.14510	0.12010	0.11540	0.84320	0.86100	0.86120	0.84360	0.97970	0.77730	0.06360	0.06390	0.06490	0.06410	0.06430	0.06400	0.06750	0.06630	0.06850	0.07370	0.06630	0.06520	0.06430	0.06460	0.06230	0.06430	0.06430	0.06460	0.06570	0.06720	0.06540	0.06520	0.06640	0.06900
81=13:21:22	71314	303	0.80720	0.88990	0.83350	0.79580	0.72710	0.65610	0.84480	0.83370	0.85090	0.83290	0.83480	0.82980	0.83510	0.39690	0.26720	0.15030	0.12260	0.11600	0.83890	0.87660	0.83210	0.86950	0.81010	0.81660	0.78340	0.30270	0.21310	0.14360	0.11960	0.11490	0.87230	0.85620	0.83820	0.86120	0.86840	0.82930	0.80130	0.29090	0.20530	0.13700	0.12030	0.11230	0.85300	0.86390	0.88490	0.96450	0.84210	0.75240	0.81620	0.31210	0.20860	0.14220	0.12270	0.11740	0.87410	0.87010	0.82110	1.03000	0.87820	1.05710	0.79080	0.29250	0.21590	0.14810	0.12140	0.11560	0.83590	0.85250	0.89680	0.81800	1.01990	0.79140	0.06400	0.06460	0.06330	0.06410	0.06480	0.06490	0.06800	0.06680	0.06790	0.07460	0.06660	0.06510	0.06460	0.06460	0.06290	0.06440	0.06360	0.06470	0.06600	0.06720	0.06520	0.06570	0.06640	0.06900
82=13:36:02	72195	300	0.81290	0.89310	0.84470	0.79470	0.72670	0.66150	0.82800	0.83200	0.82230	0.83950	0.81320	0.83480	0.83640	0.39870	0.27640	0.15020	0.12380	0.11480	0.84190	0.85650	0.85200	0.84150	0.83940	0.82010	0.79760	0.30700	0.21080	0.14120	0.11760	0.11190	0.86040	0.85390	0.83840	0.86900	0.85880	0.83020	0.80490	0.29300	0.20540	0.13480	0.11950	0.11220	0.82870	0.89290	0.86640	0.99210	0.83140	0.78230	0.83030	0.31150	0.20860	0.14250	0.12090	0.11520	0.87370	0.85700	0.82840	1.01730	0.88570	1.04620	0.79410	0.29330	0.21580	0.14370	0.12090	0.11400	0.84610	0.86400	0.86260	0.84950	1.00020	0.78640	0.06260	0.06210	0.06210	0.06200	0.06280	0.06220	0.06670	0.06480	0.06650	0.07240	0.06470	0.06350	0.06270	0.06290	0.06150	0.06150	0.06270	0.06330	0.06370	0.06560	0.06340	0.06440	0.06530	0.06700
83=13:50:43	73076	298	0.82100	0.88630	0.82540	0.79150	0.72360	0.64510	0.82580	0.81700	0.83000	0.82640	0.83730	0.80950	0.82210	0.41370	0.28460	0.14980	0.12310	0.11550	0.84680	0.84490	0.84060	0.85030	0.80240	0.80190	0.78200	0.32480	0.21560	0.14280	0.12040	0.11300	0.86140	0.85540	0.82840	0.87370	0.84900	0.84690	0.81040	0.29680	0.21350	0.13570	0.11960	0.11250	0.85440	0.84320	0.89280	0.95680	0.84890	0.76330	0.82250	0.32300	0.21300	0.14660	0.12200	0.11580	0.86430	0.86100	0.83560	1.04000	0.85940	1.08130	0.79020	0.30210	0.21720	0.14590	0.12030	0.11560	0.83230	0.87210	0.85390	0.83020	1.01160	0.82890	0.06320	0.06300	0.06260	0.06330	0.06370	0.06330	0.06780	0.06640	0.06790	0.07360	0.06540	0.06460	0.06350	0.06320	0.06250	0.06360	0.06390	0.06360	0.06500	0.06640	0.06360	0.06460	0.06570	0.06830
84=14:05:24	73957	300	0.82990	0.88980	0.83840	0.79320	0.72500	0.65470	0.82340	0.81560	0.81740	0.84580	0.80610	0.83190	0.83490	0.42180	0.29190	0.15540	0.12540	0.11620	0.84420	0.85640	0.84770	0.84350	0.83610	0.83410	0.78390	0.32690	0.21940	0.14360	0.11880	0.11560	0.87060	0.84860	0.84140	0.85900	0.84510	0.82040	0.81290	0.30450	0.21300	0.13970	0.12280	0.11330	0.82840	0.89450	0.84370	1.01110	0.82720	0.77410	0.83770	0.30990	0.22010	0.14860	0.12240	0.11650	0.86500	0.85480	0.84200	1.00920	0.88920	1.05870	0.80080	0.30320	0.22120	0.15050	0.12260	0.11670	0.84420	0.87190	0.86130	0.84340	1.02100	0.79960	0.06400	0.06400	0.06340	0.06420	0.06500	0.06400	0.06810	0.06710	0.06920	0.07450	0.06650	0.06530	0.06450	0.06440	0.06380	0.06480	0.06430	0.06420	0.06550	0.06730	0.06500	0.06590	0.06650	0.06900
85=14:20:05	74837	303	0.82790	0.89580	0.83710	0.80730	0.72270	0.65520	0.82860	0.83760	0.82550	0.82880	0.83290	0.84480	0.82200	0.43500	0.29670	0.15440	0.12400	0.11560	0.85420	0.83860	0.85940	0.82480	0.83540	0.81220	0.78290	0.32760	0.22110	0.14580	0.12150	0.11390	0.86890	0.85740	0.81980	0.89010	0.83150	0.84870	0.80110	0.30870	0.21540	0.14040	0.12280	0.11250	0.82480	0.87540	0.87060	0.99310	0.83960	0.77870	0.81070	0.32310	0.21850	0.14690	0.11870	0.11770	0.88290	0.85250	0.83370	1.03700	0.85240	1.05240	0.78620	0.30760	0.22040	0.14870	0.12130	0.11520	0.81110	0.87820	0.82610	0.86410	0.98170	0.82140	0.06310	0.06320	0.06250	0.06320	0.06400	0.06350	0.06840	0.06630	0.06800	0.07390	0.06600	0.06390	0.06360	0.06370	0.06260	0.06290	0.06380	0.06420	0.06490	0.06670	0.06480	0.06490	0.06530	0.06840
86=14:34:46	75718	303	0.81140	0.88860	0.83030	0.79030	0.72360	0.65420	0.83310	0.82910	0.81870	0.84440	0.83040	0.83130	0.82250	0.44470	0.30800	0.15830	0.12490	0.11820	0.84680	0.84980	0.85640	0.83730	0.83340	0.82020	0.78240	0.33370	0.22260	0.14730	0.11890	0.11520	0.86480	0.85940	0.82680	0.87680	0.85640	0.84990	0.80730	0.31030	0.21970	0.13980	0.12330	0.11410	0.84890	0.87460	0.88330	1.00200	0.84000	0.76710	0.83440	0.32470	0.22010	0.14860	0.12390	0.11440	0.87620	0.86400	0.83180	1.07260	0.86670	1.10030	0.79060	0.30470	0.22580	0.15310	0.12200	0.11540	0.83780	0.87200	0.87030	0.83850	1.03620	0.80590	0.06290	0.06330	0.06230	0.06210	0.06410	0.06320	0.06770	0.06620	0.06770	0.07360	0.06530	0.06400	0.06300	0.06330	0.06210	0.06350	0.06350	0.06380	0.06440	0.06650	0.06280	0.06480	0.06550	0.06800
87=14:49:27	76599	298	0.80440	0.88580	0.82830	0.78490	0.72440	0.64070	0.83220	0.81340	0.83680	0.79820	0.83550	0.79650	0.83320	0.46130	0.31650	0.15760	0.12460	0.11480	0.84000	0.86160	0.83000	0.86080	0.80380	0.80550	0.78040	0.33140	0.22600	0.14900	0.12140	0.11570	0.85420	0.85240	0.82190	0.85940	0.85670	0.84570	0.80200	0.31740	0.22160	0.14050	0.12260	0.11380	0.84670	0.86300	0.89320	0.99330	0.85450	0.76430	0.83160	0.33230	0.22150	0.14940	0.12210	0.11650	0.86790	0.86700	0.81120	1.08280	0.85720	1.11580	0.79100	0.31120	0.22960	0.15300	0.12290	0.11560	0.83390	0.87480	0.86670	0.82690	1.05120	0.82130	0.06270	0.06260	0.06090	0.06310	0.06360	0.06320	0.06740	0.06520	0.06800	0.07350	0.06490	0.06400	0.06380	0.06300	0.06260	0.06340	0.06310	0.06350	0.06440	0.06590	0.06350	0.06420	0.06510	0.06790
88=15:04:07	77480	301	0.80780	0.88900	0.83100	0.78180	0.71440	0.63720	0.82640	0.80000	0.81980	0.81340	0.80710	0.79260	0.83060	0.46900	0.32300	0.15840	0.12460	0.11480	0.82590	0.85780	0.81180	0.85810	0.79630	0.80050	0.77100	0.34240	0.23570	0.14550	0.11960	0.11350	0.85640	0.83430	0.83120	0.84570	0.85860	0.82570	0.81480	0.32120	0.22440	0.14270	0.12180	0.11320	0.84750	0.84580	0.87140	1.00860	0.83550	0.74740	0.83760	0.33360	0.22540	0.15050	0.12230	0.11410	0.85330	0.85860	0.82170	1.06110	0.86080	1.11960	0.79980	0.31260	0.22980	0.15160	0.12330	0.11550	0.82790	0.85610	0.86800	0.81150	1.04250	0.80180	0.06270	0.06290	0.06150	0.06280	0.06360	0.06320	0.06770	0.06600	0.06830	0.07320	0.06400	0.06370	0.06380	0.06350	0.06250	0.06310	0.06350	0.06370	0.06490	0.06580	0.06390	0.06400	0.06540	0.06820
89=15:18:48	78361	300	0.79970	0.88860	0.83800	0.79480	0.73390	0.65170	0.83210	0.83800	0.82080	0.84640	0.82760	0.83710	0.83550	0.49260	0.33710	0.16320	0.12640	0.11710	0.83750	0.86100	0.84240	0.85320	0.81870	0.81720	0.79210	0.34330	0.23570	0.15260	0.12220	0.11490	0.86820	0.85310	0.84230	0.88130	0.85090	0.84620	0.80380	0.32680	0.22970	0.14340	0.12600	0.11530	0.83880	0.89110	0.86400	1.04550	0.82420	0.76860	0.81680	0.34560	0.22910	0.15530	0.12480	0.11870	0.87700	0.85820	0.83700	1.07770	0.88030	1.11600	0.79350	0.31730	0.23310	0.15450	0.12300	0.11700	0.83280	0.86640	0.86220	0.84410	1.05470	0.78470	0.06290	0.06300	0.06260	0.06370	0.06350	0.06310	0.06790	0.06620	0.06830	0.07420	0.06570	0.06450	0.06380	0.06390	0.06260	0.06390	0.06380	0.06410	0.06470	0.06650	0.06430	0.06500	0.06580	0.06810
90=15:33:29	79241	298	0.81220	0.88270	0.83100	0.79490	0.73630	0.64630	0.83660	0.82400	0.83080	0.84130	0.80010	0.83120	0.82490	0.50630	0.33980	0.16570	0.12550	0.11720	0.80830	0.87470	0.80620	0.86210	0.78780	0.82810	0.79640	0.35770	0.23620	0.15540	0.12090	0.11770	0.86800	0.82750	0.83930	0.84220	0.84930	0.79590	0.80380	0.32760	0.23050	0.14530	0.12480	0.11310	0.83510	0.86820	0.83900	1.03200	0.81250	0.74150	0.80630	0.35100	0.23780	0.15530	0.12100	0.11880	0.85150	0.84780	0.82490	1.03480	0.88980	1.10440	0.79650	0.32150	0.23440	0.15510	0.12430	0.11590	0.83430	0.82750	0.86440	0.79690	1.05560	0.76050	0.06320	0.06320	0.06240	0.06330	0.06420	0.06360	0.06740	0.06620	0.06760	0.07430	0.06560	0.06440	0.06400	0.06400	0.06220	0.06380	0.06380	0.06450	0.06560	0.06680	0.06440	0.06510	0.06550	0.06880
91=15:48:10	80122	298	0.81660	0.89280	0.83370	0.79580	0.72750	0.64910	0.84000	0.83950	0.84280	0.83800	0.83440	0.84190	0.82960	0.51000	0.35180	0.16440	0.12760	0.11710	0.83410	0.85880	0.85130	0.84090	0.83050	0.81850	0.80110	0.35580	0.24050	0.15250	0.12150	0.11610	0.86480	0.85920	0.84340	0.87680	0.86660	0.84740	0.80460	0.33080	0.23520	0.14760	0.12720	0.11500	0.84450	0.88340	0.87550	1.05130	0.83780	0.77370	0.82140	0.35350	0.23830	0.15210	0.12260	0.11760	0.87240	0.86200	0.83610	1.09180	0.88350	1.13810	0.79280	0.32390	0.23970	0.15730	0.12660	0.11750	0.84120	0.86880	0.86580	0.84480	1.05680	0.79950	0.06370	0.06400	0.06320	0.06400	0.06460	0.06400	0.06890	0.06720	0.06910	0.07440	0.06590	0.06540	0.06410	0.06420	0.06330	0.06430	0.06450	0.06450	0.06580	0.06700	0.06440	0.06550	0.06680	0.06920
92=16:02:51	81003	298	0.81040	0.90400	0.84290	0.80780	0.73320	0.67270	0.83890	0.83320	0.85170	0.82990	0.84480	0.84250	0.83010	0.51010	0.36380	0.16640	0.12840	0.11810	0.86870	0.85070	0.85590	0.86230	0.84050	0.81130	0.78680	0.35930	0.24500	0.16130	0.12300	0.11610	0.85450	0.86510	0.84080	0.87550	0.86510	0.87110	0.79040	0.33610	0.23580	0.14830	0.12660	0.11660	0.84490	0.87700	0.89580	1.03360	0.87150	0.78230	0.83050	0.35630	0.24620	0.15500	0.12460	0.11710	0.87470	0.86830	0.83500	1.10440	0.87620	1.15030	0.78860	0.32640	0.23880	0.15980	0.12530	0.11660	0.83330	0.89170	0.85170	0.86070	1.04600	0.81920	0.06330	0.06310	0.06300	0.06360	0.06400	0.06380	0.06830	0.06660	0.06830	0.07360	0.06540	0.06450	0.06430	0.06420	0.06330	0.06390	0.06400	0.06400	0.06550	0.06680	0.06480	0.06440	0.06610	0.06850
93=16:17:31	81884	300	0.81940	0.88360	0.83050	0.78250	0.71910	0.63980	0.83760	0.81660	0.82880	0.83530	0.80290	0.82030	0.82160	0.52030	0.36680	0.17080	0.12670	0.11800	0.81660	0.86960	0.80890	0.86060	0.80670	0.82990	0.77530	0.37040	0.24890	0.15490	0.12110	0.11580	0.86600	0.83540	0.84000	0.85110	0.85400	0.82250	0.80120	0.34090	0.24090	0.15080	0.12690	0.11590	0.83720	0.87630	0.84700	1.05800	0.82480	0.75660	0.82570	0.35160	0.24580	0.15530	0.12650	0.11780	0.86110	0.85720	0.82830	1.07690	0.88940	1.14450	0.79020	0.32860	0.24190	0.15950	0.12660	0.11760	0.84020	0.84430	0.87320	0.81610	1.08760	0.78700	0.06370	0.06400	0.06360	0.06420	0.06500	0.06370	0.06870	0.06680	0.06820	0.07460	0.06590	0.06540	0.06480	0.06450	0.06320	0.06430	0.06450	0.06460	0.06590	0.06690	0.06500	0.06560	0.06650	0.06850
94=16:32:12	82765	300	0.81960	0.88980	0.82560	0.78240	0.71990	0.63050	0.82940	0.79720	0.84290	0.80010	0.81590	0.78650	0.82870	0.52180	0.37490	0.17080	0.12390	0.11670	0.82410	0.85740	0.81160	0.86320	0.79340	0.81870	0.77960	0.38080	0.25410	0.15950	0.12030	0.11470	0.84560	0.83240	0.84040	0.82490	0.86150	0.82230	0.80320	0.34430	0.24240	0.14890	0.12540	0.11350	0.84830	0.83400	0.87950	1.01140	0.84980	0.73690	0.83320	0.36340	0.24650	0.16010	0.12250	0.11680	0.84360	0.85880	0.80020	1.09420	0.86240	1.16960	0.78450	0.33410	0.24600	0.15920	0.12250	0.11540	0.82610	0.83210	0.87430	0.78340	1.09380	0.79370	0.06230	0.06210	0.06150	0.06200	0.06210	0.06240	0.06670	0.06540	0.06770	0.07310	0.06460	0.06340	0.06270	0.06230	0.06150	0.06260	0.06270	0.06310	0.06390	0.06480	0.06340	0.06370	0.06450	0.06700
95=16:46:55	83648	300	0.81960	0.89410	0.82650	0.78830	0.73570	0.65180	0.82110	0.83100	0.82120	0.83960	0.81980	0.82240	0.82910	0.52350	0.38280	0.17210	0.12850	0.11860	0.83880	0.86470	0.83210	0.86090	0.82230	0.81810	0.77670	0.38110	0.25290	0.15840	0.12310	0.11640	0.86590	0.85860	0.82520	0.88110	0.85160	0.84470	0.80680	0.35130	0.24550	0.15120	0.12790	0.11680	0.84980	0.87560	0.87320	1.07630	0.84140	0.76140	0.83050	0.36570	0.24850	0.15780	0.12630	0.11840	0.87480	0.86530	0.83870	1.11450	0.87390	1.16240	0.78730	0.33380	0.24110	0.16240	0.12550	0.11800	0.83940	0.87480	0.86320	0.85530	1.09040	0.81380	0.06300	0.06350	0.06300	0.06300	0.06300	0.06310	0.06820	0.06650	0.06830	0.07420	0.06570	0.06440	0.06370	0.06370	0.06280	0.06370	0.06360	0.06360	0.06490	0.06560	0.06440	0.06460	0.06550	0.06850
