# Supplementary material for: Systematic Prediction of Antifungal Drug Synergy by Chemogenomic Screening in Saccharomyces cerevisiae
Source: Front Fungal Biol. 2021 Jul 2;2:683414. doi: 10.3389/ffunb.2021.683414 (PMC10512392; doi:10.3389/ffunb.2021.683414)
Supplement: Supplementary file 1 [file Data_Sheet_1.ZIP › Supplementary data/Sypplementary_data_1_(Drug_synergy_assays)/Bea_VS_Bea & DMSO_VS_DMSO_ps1_A_96_T_10.txt]

[config file info]
last_write=07:06:21_14:14:52
last write=07:06:22_08:38:55
[Run_Parameters]
Instrument=Tecan_10
Ini_Names=Read_Reps,Delid,Save_Data_File,Start_Time_Now
barcode_drug_plate=201401
user=asmith
Plate_Size=96
Plate_Type=NUN96ft.pdf
Samples_to_Run=6
Overlay_Size=48
Drug_Plate=none
Plate_Quarter=none
run_ID=none
run_plate_repeat=1
Read_Reps=95
Read_Modes=Absorbance
Read_Flor_Every=2
Max_Delta_OD=0.500000
Well_By_Row_Col=none
Reorder_Map=Order_Strings_Not,0
Tip_Vol=200
OD_to_Innoc=0.100,0.100,0.380,0.380,0.380,0.380,0.760,0.760,0.100,0.100,0.380,0.380,0.380,0.380,0.760,0.760,0.100,0.100,0.380,0.380,0.380,0.380,0.760,0.760,0.100,0.100,0.380,0.380,0.380,0.380,0.760,0.760,0.100,0.100,0.380,0.380,0.380,0.380,0.760,0.760,0.100,0.100,0.380,0.380,0.380,0.380,0.760,0.760
Absorption_Max=.3
OD_to_Save=0.100,0.100,0.380,0.380,0.380,0.380,0.760,0.760,0.100,0.100,0.380,0.380,0.380,0.380,0.760,0.760,0.100,0.100,0.380,0.380,0.380,0.380,0.760,0.760,0.100,0.100,0.380,0.380,0.380,0.380,0.760,0.760,0.100,0.100,0.380,0.380,0.380,0.380,0.760,0.760,0.100,0.100,0.380,0.380,0.380,0.380,0.760,0.760
OD_to_Dilute=0.100
Save_Sample_Vol=180
Save_Sample_Reps=2
Innoc_Vol=184,184,46,46,46,46,0,0,184,184,46,46,46,46,0,0,184,184,46,46,46,46,0,0,184,184,46,46,46,46,0,0,184,184,46,46,46,46,0,0,184,184,46,46,46,46,0,0
Dilute_Vol=23,23,23,23,23,23,23,23,23,23,23,23,23,23,23,23,23,23,23,23,23,23,23,23,23,23,23,23,23,23,23,23,23,23,23,23,23,23,23,23,23,23,23,23,23,23,23,23
Save_Vol=800,800,800,800,800,800,800,800,800,800,800,800,800,800,800,800,800,800,800,800,800,800,800,800,800,800,800,800,800,800,800,800,800,800,800,800,800,800,800,800,800,800,800,800,800,800,800,800
Reference_Vol=100,100,100,100,100,100,100,100,100,100,100,100,100,100,100,100,100,100,100,100,100,100,100,100,100,100,100,100,100,100,100,100,100,100,100,100,100,100,100,100,100,100,100,100,100,100,100,100,100,100,100,100,100,100,100,100,100,100,100,100,100,100,100,100,100,100,100,100,100,100,100,100,100,100,100,100,100,100,100,100,100,100,100,100,100,100,100,100,100,100,100,100,100,100,100,100
Read_to_Innoc=20,20,20,20,20,20,20,20,20,20,20,20,20,20,20,20,20,20,20,20,20,20,20,20,20,20,20,20,20,20,20,20,20,20,20,20,20,20,20,20,20,20,20,20,20,20,20,20
Read_to_Dilute=26,26,26,26,26,26,26,26,26,26,26,26,26,26,26,26,26,26,26,26,26,26,26,26,26,26,26,26,26,26,26,26,26,26,26,26,26,26,26,26,26,26,26,26,26,26,26,26
Read_to_Save=20,20,20,20,20,20,20,20,20,20,20,20,20,20,20,20,20,20,20,20,20,20,20,20,20,20,20,20,20,20,20,20,20,20,20,20,20,20,20,20,20,20,20,20,20,20,20,20
Innoc_Target_Map=1,2,3,4,5,6,7,8,9,10,11,12,13,14,15,16,17,18,19,20,21,22,23,24,25,26,27,28,29,30,31,32,33,34,35,36,37,38,39,40,41,42,43,44,45,46,47,48
Pipet_Trigger=OD_Save_Innoc
Pipet_Volume_Adj=Con_OD_Save
Delid=no
Pre_Init=yes
Talk_To_ProMax=no
Time_Out_Time=1050
Wait_While_Busy=yes
Idle_Time=2
Screen_Run_Type=pre_screen_1
Spect_Protocol=15m
Spec_Run_File=GG_PB_Voyage.pda
Spec_Assay_File=Yeast_Growth_15m
Save_Data_File=21_06_07_BeavsBea_DMSOvsDMSO_ps1_A_96_T_10.txt
Working_Dir=C%3A\\Users\\Growth_Data
Run_Control_Dir=C%3A\\Users\\Yeast_Run_Files
Tracking_Dir=""
Track_File=201401_data_track.txt
Save_Run_Data_Flag=yes
Set_Incubator_Temp=30.0
Base_Line_Flag=atstart_minimum
Pipet_Cycles_Before_Save=20
Time_Point_Save=wellmap
Innoc_Direction=down
Wells_In_Use=111111111111111111111111111111111111111111111111
Save_Sample_Map=111111001111110011111100111111001111110011111100
Sections_to_Run=0
Rows_per_Section=8
Start_Sections_Row=1
MultiProbe_Run_File=MJP_Innoc_Save_Tecan_10_Falcon_AD.MPT
Multiprobe_Run_Dialogue=yes
Comments=no%20comment
Target_Temp=300
Temp_Control=On
Delta_Temp=10
ReadMode=Absorbance,Bottom
ExcitationFilter=485,
EmissionFilter=535,
MeasurementFilter=595
ReadsPerWellNumber=1,1
ShakeDuration=800,0
GainMode=Manual
PdfName=NUN96ft.pdf
Gain=50,50
Add_Drug_Map=1,1,1,1,1,1,1,1,1,1,1,1,1,1,1,1,1,1,1,1,1,1,1,1,1,1,1,1,1,1,1,1,1,1,1,1,1,1,1,1,1,1,1,1,1,1,1,1
Add_Drug_Vol=7,7,7,7,7,7,7,7,7,7,7,7,7,7,7,7,7,7,7,7,7,7,7,7,7,7,7,7,7,7,7,7,7,7,7,7,7,7,7,7,7,7,7,7,7,7,7,7
Innoc_Map=111011101110111011101110111011101110111011101110111011101110111011101110111011101110111011101110
Dilute_Map=111111111111111111111111111111111111111111111111111111111111111111111111111111111111111111111111
data_file_name=iS_1_96.txt
barcode=""
Hit_Call_Threshold=1.000000
Reference_Well=A01
WT_Ref_Well=0
Project_Name=test
Pipet_Gens_Point=5.00,5.00,5.00,5.00,5.00,5.00,5.00,5.00,5.00,5.00,5.00,5.00,5.00,5.00,5.00,5.00,20.0,20.0,20.0,20.0,20.0,20.0,20.0,20.0,15.0,15.0,15.0,15.0,15.0,15.0,15.0,15.0,10.0,10.0,10.0,10.0,10.0,10.0,10.0,10.0,5.00,5.00,5.00,5.00,5.00,5.00,5.00,5.00,,,
Shake_Divisor=1
data_handling=file_&_DB_&_auto_analysis
time_frm_freezer=-1.00
gens_frm_freezer=-1.00
Well_Vol=100
Parent_ID=""
Units=%
Quarter=A
media_name=ypd
Save_Mode=use_save_map
Consolidate_Save_Map=17,18,19,20,21,22,23,24,17,18,19,20,21,22,23,24,17,18,19,20,21,22,23,24,17,18,19,20,21,22,23,24,17,18,19,20,21,22,23,24,17,18,19,20,21,22,23,24
Add_Drug_at_Start_Map=000000000000000000000000000000000000000000000000000
Add_Drug_Labware=add_drug_48
Max_Dynam_OD_Change=0.05
Reads_After_Pipet=1
Ref_Type=single_ref
Read_to_Add_Drug_at_Start=0
Send_Email_at_Pipet=no_email
Strain_Name=""
Media=ypd
drug_vol=2.00
Drug_Name=""
Drug_Conc=2
Innoc_Conc=0.06250
Strain_Plate=none
ShakeIntensity=High
ShakeMode=Orbital
NumberOfFlashes=1
PartOfPlate=0
MovePlateOutAfterMeasurement=0
IntegrationLagTime=0
IntegrationTime=100
DelayMoveFlashFluorescence=0
run_platerepeat=1
[Drug_Data]
Drug_Plate=none
Strain_Plate=none
Media=ypd
Drug_Name=nd,nd,nd,nd,nd,nd,nd,nd,nd,nd,nd,nd,nd,nd,nd,nd,nd,nd,nd,nd,nd,nd,nd,nd,nd,nd,nd,nd,nd,nd,nd,nd,nd,nd,nd,nd,nd,nd,nd,nd,nd,nd,nd,nd,nd,nd,nd,nd,nd,nd,nd,nd,nd,nd,nd,nd,nd,nd,nd,nd,nd,nd,nd,nd,nd,nd,nd,nd,nd,nd,nd,nd,nd,nd,nd,nd,nd,nd,nd,nd,nd,nd,nd,nd,nd,nd,nd,nd,nd,nd,nd,nd,nd,nd,nd,nd
Strain_Name=ud
Drug_Conc=""
Innoc_Conc=0.06250,0.06250,0.06250,0.06250,0.06250,0.06250,0.06250,0.06250,0.06250,0.06250,0.06250,0.06250,0.06250,0.06250,0.06250,0.06250,0.06250,0.06250,0.06250,0.06250,0.06250,0.06250,0.06250,0.06250,0.06250,0.06250,0.06250,0.06250,0.06250,0.06250,0.06250,0.06250,0.06250,0.06250,0.06250,0.06250,0.06250,0.06250,0.06250,0.06250,0.06250,0.06250,0.06250,0.06250,0.06250,0.06250,0.06250,0.06250,0.06250,0.06250,0.06250,0.06250,0.06250,0.06250,0.06250,0.06250,0.06250,0.06250,0.06250,0.06250,0.06250,0.06250,0.06250,0.06250,0.06250,0.06250,0.06250,0.06250,0.06250,0.06250,0.06250,0.06250,0.06250,0.06250,0.06250,0.06250,0.06250,0.06250,0.06250,0.06250,0.06250,0.06250,0.06250,0.06250,0.06250,0.06250,0.06250,0.06250,0.06250,0.06250,0.06250,0.06250,0.06250,0.06250,0.06250,0.06250
Run_ID=none
Plate_Quarter=A
Units=%,%,%,%,%,%,%,%,%,%,%,%,%,%,%,%,%,%,%,%,%,%,%,%,%,%,%,%,%,%,%,%,%,%,%,%,%,%,%,%,%,%,%,%,%,%,%,%,%,%,%,%,%,%,%,%,%,%,%,%,%,%,%,%,%,%,%,%,%,%,%,%,%,%,%,%,%,%,%,%,%,%,%,%,%,%,%,%,%,%,%,%,%,%,%,%
Parent_ID=""
Project_Name=test
Strain_Backgrnd=0,0,0,0,0,0,0,0,0,0,0,0,0,0,0,0,0,0,0,0,0,0,0,0,0,0,0,0,0,0,0,0,0,0,0,0,0,0,0,0,0,0,0,0,0,0,0,0,0,0,0,0,0,0,0,0,0,0,0,0,0,0,0,0,0,0,0,0,0,0,0,0,0,0,0,0,0,0,0,0,0,0,0,0,0,0,0,0,0,0,0,0,0,0,0,0
Well_Vol=100,100,100,100,100,100,100,100,100,100,100,100,100,100,100,100,100,100,100,100,100,100,100,100,100,100,100,100,100,100,100,100,100,100,100,100,100,100,100,100,100,100,100,100,100,100,100,100,100,100,100,100,100,100,100,100,100,100,100,100,100,100,100,100,100,100,100,100,100,100,100,100,100,100,100,100,100,100,100,100,100,100,100,100,100,100,100,100,100,100,100,100,100,100,100,100
time_frm_freezer=-1.00
gens_frm_freezer=-1.00
user=asmith
Strain_Pool=ud,ud,ud,ud,ud,ud,ud,ud,ud,ud,ud,ud,ud,ud,ud,ud,ud,ud,ud,ud,ud,ud,ud,ud,ud,ud,ud,ud,ud,ud,ud,ud,ud,ud,ud,ud,ud,ud,ud,ud,ud,ud,ud,ud,ud,ud,ud,ud,ud,ud,ud,ud,ud,ud,ud,ud,ud,ud,ud,ud,ud,ud,ud,ud,ud,ud,ud,ud,ud,ud,ud,ud,ud,ud,ud,ud,ud,ud,ud,ud,ud,ud,ud,ud,ud,ud,ud,ud,ud,ud,ud,ud,ud,ud,ud,ud
Well_Alias=A01,A02,A03,A04,A05,A06,A07,A08,A09,A10,A11,A12,B01,B02,B03,B04,B05,B06,B07,B08,B09,B10,B11,B12,C01,C02,C03,C04,C05,C06,C07,C08,C09,C10,C11,C12,D01,D02,D03,D04,D05,D06,D07,D08,D09,D10,D11,D12,E01,E02,E03,E04,E05,E06,E07,E08,E09,E10,E11,E12,F01,F02,F03,F04,F05,F06,F07,F08,F09,F10,F11,F12,G01,G02,G03,G04,G05,G06,G07,G08,G09,G10,G11,G12,H01,H02,H03,H04,H05,H06,H07,H08,H09,H10,H11,H12
Well_Pos=1,2,3,4,5,6,7,8,9,10,11,12,13,14,15,16,17,18,19,20,21,22,23,24,25,26,27,28,29,30,31,32,33,34,35,36,37,38,39,40,41,42,43,44,45,46,47,48,49,50,51,52,53,54,55,56,57,58,59,60,61,62,63,64,65,66,67,68,69,70,71,72,73,74,75,76,77,78,79,80,81,82,83,84,85,86,87,88,89,90,91,92,93,94,95,96
position=A01,A02,A03,A04,A05,A06,A07,A08,A09,A10,A11,A12,B01,B02,B03,B04,B05,B06,B07,B08,B09,B10,B11,B12,C01,C02,C03,C04,C05,C06,C07,C08,C09,C10,C11,C12,D01,D02,D03,D04,D05,D06,D07,D08,D09,D10,D11,D12,E01,E02,E03,E04,E05,E06,E07,E08,E09,E10,E11,E12,F01,F02,F03,F04,F05,F06,F07,F08,F09,F10,F11,F12,G01,G02,G03,G04,G05,G06,G07,G08,G09,G10,G11,G12,H01,H02,H03,H04,H05,H06,H07,H08,H09,H10,H11,H12
[Runtime_State]
Instrument=Tecan_10
Start_Time_Now=3.2652945005E+9
Reads_Completed=75
Innoc_Direction=down
Wells_In_Use=111111111111111111111111111111111111111111111111111111111111111111111111111111111111111111111111
Innoc_Map=111111111111111111111111111111111111111111111111111111111111111111111111111111111111000000000000
Dilute_Map=111111111111111111111111111111111111111111111111111111111111111111111111111111111111111111111111
Save_Sample_Map=000000000000000000000000111100001111000011110000000000000000000000000000111100001111000011110000
Current_OD=0.826,0.907,0.891,0.892,0.907,0.932,0.972,0.977,0.803,0.790,0.967,0.951,0.884,0.969,0.920,0.931,0.920,0.947,0.880,1.001,0.862,0.978,0.888,0.949,0.879,0.913,0.928,0.907,0.997,0.962,1.019,0.889,1.007,0.871,0.972,0.919,0.924,0.952,0.994,0.966,1.028,1.029,0.893,0.885,0.878,0.843,1.028,1.024,0.955,0.910,0.948,0.999,0.966,1.035,0.879,1.004,0.851,0.866,0.998,0.887,0.928,0.947,0.965,0.964,1.102,0.994,0.893,0.885,0.851,0.795,0.906,1.039,0.063,0.065,0.063,0.062,0.062,0.063,0.062,0.062,0.062,0.063,0.062,0.063,0.065,0.064,0.063,0.063,0.062,0.061,0.064,0.063,0.063,0.063,0.063,0.062
Bckgrnd_OD=0.083,0.087,0.096,0.109,0.129,0.120,0.081,0.081,0.082,0.081,0.080,0.083,0.089,0.093,0.107,0.109,0.123,0.138,0.081,0.082,0.081,0.079,0.082,0.082,0.094,0.105,0.104,0.114,0.145,0.134,0.083,0.082,0.082,0.081,0.080,0.085,0.099,0.109,0.113,0.128,0.127,0.139,0.083,0.083,0.082,0.080,0.081,0.079,0.106,0.106,0.117,0.138,0.142,0.160,0.083,0.081,0.081,0.082,0.082,0.087,0.118,0.121,0.115,0.147,0.156,0.154,0.081,0.082,0.081,0.079,0.080,0.078,0.062,0.062,0.061,0.061,0.061,0.060,0.060,0.061,0.060,0.060,0.061,0.060,0.063,0.061,0.062,0.062,0.061,0.061,0.062,0.061,0.061,0.060,0.062,0.060
Mapped=111111111111111111111111111111111111111111111111111111111111111111111111111111111111111111111111
Pipet_Completed=000000000000000000000000000000000000000000000000000000000000000000000000000000000000000000000000
Innoc_Completed=0,0,0,0,0,0,0,0,0,0,0,0,0,0,0,0,0,0,0,0,0,0,0,0,0,0,0,0,0,0,0,0,0,0,0,0,0,0,0,0,0,0,0,0,0,0,0,0,0,0,0,0,0,0,0,0,0,0,0,0,0,0,0,0,0,0,0,0,0,0,0,0,0,0,0,0,0,0,0,0,0,0,0,0,0,0,0,0,0,0,0,0,0,0,0,0
Save_Completed=0,0,0,0,0,0,0,0,0,0,0,0,0,0,0,0,0,0,0,0,0,0,0,0,0,0,0,0,0,0,0,0,0,0,0,0,0,0,0,0,0,0,0,0,0,0,0,0,0,0,0,0,0,0,0,0,0,0,0,0,0,0,0,0,0,0,0,0,0,0,0,0,0,0,0,0,0,0,0,0,0,0,0,0,0,0,0,0,0,0,0,0,0,0,0,0
Pipeted_At=0,0,0,0,0,0,0,0,0,0,0,0,0,0,0,0,0,0,0,0,0,0,0,0,0,0,0,0,0,0,0,0,0,0,0,0,0,0,0,0,0,0,0,0,0,0,0,0,0,0,0,0,0,0,0,0,0,0,0,0,0,0,0,0,0,0,0,0,0,0,0,0,0,0,0,0,0,0,0,0,0,0,0,0,0,0,0,0,0,0,0,0,0,0,0,0
Pipeted_OD=0,0,0,0,0,0,0,0,0,0,0,0,0,0,0,0,0,0,0,0,0,0,0,0,0,0,0,0,0,0,0,0,0,0,0,0,0,0,0,0,0,0,0,0,0,0,0,0,0,0,0,0,0,0,0,0,0,0,0,0,0,0,0,0,0,0,0,0,0,0,0,0,0,0,0,0,0,0,0,0,0,0,0,0,0,0,0,0,0,0,0,0,0,0,0,0
Dilutes_Completed=0,0,0,0,0,0,0,0,0,0,0,0,0,0,0,0,0,0,0,0,0,0,0,0,0,0,0,0,0,0,0,0,0,0,0,0,0,0,0,0,0,0,0,0,0,0,0,0,0,0,0,0,0,0,0,0,0,0,0,0,0,0,0,0,0,0,0,0,0,0,0,0,0,0,0,0,0,0,0,0,0,0,0,0,0,0,0,0,0,0,0,0,0,0,0,0
Time_At_Innoc=0,0,0,0,0,0,0,0,0,0,0,0,0,0,0,0,0,0,0,0,0,0,0,0,0,0,0,0,0,0,0,0,0,0,0,0,0,0,0,0,0,0,0,0,0,0,0,0,0,0,0,0,0,0,0,0,0,0,0,0,0,0,0,0,0,0,0,0,0,0,0,0,0,0,0,0,0,0,0,0,0,0,0,0,0,0,0,0,0,0,0,0,0,0,0,0
Time_At_Save=0,0,0,0,0,0,0,0,0,0,0,0,0,0,0,0,0,0,0,0,0,0,0,0,0,0,0,0,0,0,0,0,0,0,0,0,0,0,0,0,0,0,0,0,0,0,0,0,0,0,0,0,0,0,0,0,0,0,0,0,0,0,0,0,0,0,0,0,0,0,0,0,0,0,0,0,0,0,0,0,0,0,0,0,0,0,0,0,0,0,0,0,0,0,0,0
Time_At_Dilute=0,0,0,0,0,0,0,0,0,0,0,0,0,0,0,0,0,0,0,0,0,0,0,0,0,0,0,0,0,0,0,0,0,0,0,0,0,0,0,0,0,0,0,0,0,0,0,0,0,0,0,0,0,0,0,0,0,0,0,0,0,0,0,0,0,0,0,0,0,0,0,0,0,0,0,0,0,0,0,0,0,0,0,0,0,0,0,0,0,0,0,0,0,0,0,0
Previous_OD=0.826,0.907,0.891,0.892,0.907,0.932,0.972,0.977,0.803,0.790,0.967,0.951,0.884,0.969,0.920,0.931,0.920,0.947,0.880,1.001,0.862,0.978,0.888,0.949,0.879,0.913,0.928,0.907,0.997,0.962,1.019,0.889,1.007,0.871,0.972,0.919,0.924,0.952,0.994,0.966,1.028,1.029,0.893,0.885,0.878,0.843,1.028,1.024,0.955,0.910,0.948,0.999,0.966,1.035,0.879,1.004,0.851,0.866,0.998,0.887,0.928,0.947,0.965,0.964,1.102,0.994,0.893,0.885,0.851,0.795,0.906,1.039,0.063,0.065,0.063,0.062,0.062,0.063,0.062,0.062,0.062,0.063,0.062,0.063,0.065,0.064,0.063,0.063,0.062,0.061,0.064,0.063,0.063,0.063,0.063,0.062
Prev_Delta_OD=0.003,0.010,0.011,0.000,0.003,0.008,0.019,0.015,0.004,0.003,0.018,0.011,0.006,0.006,0.000,0.007,0.003,0.001,0.007,0.014,0.004,0.009,0.001,0.005,0.003,0.004,0.005,0.005,0.006,0.006,0.012,0.008,0.011,0.004,0.012,0.001,0.000,0.006,0.006,0.003,0.008,0.003,0.006,0.005,0.005,0.002,0.015,0.009,0.005,0.009,0.007,0.005,0.014,0.012,0.001,0.006,0.001,0.007,0.005,0.003,0.006,0.004,0.005,0.008,0.005,0.000,0.001,0.006,0.001,0.008,0.002,0.018,0.001,0.003,0.001,0.002,0.000,0.001,0.001,0.000,0.002,0.000,0.001,0.001,0.001,0.001,0.001,0.001,0.002,0.002,0.001,0.000,0.001,0.001,0.001,0.000
Delta_From_Ref=0.000,-0.085,-0.721,-1.127,-2.115,-2.056,-1.027,-0.809,-0.004,0.047,-0.142,-0.579,0.140,-0.539,-1.211,-1.339,-0.818,-1.098,-0.372,-0.360,-0.273,-0.147,-1.514,-1.150,-0.247,-0.436,-0.728,-1.372,-3.039,-2.682,-1.942,-1.809,-0.011,-0.004,-0.460,-1.133,-0.747,-1.294,-1.846,-3.245,-0.974,-1.152,-0.579,-0.517,-0.451,-0.127,-1.480,-1.327,0.000,0.000,0.000,0.000,0.000,0.000,0.000,0.000,0.000,0.000,0.000,0.000,0.000,0.000,0.000,0.000,0.000,0.000,0.000,0.000,0.000,0.000,0.000,0.000,0.000,0.000,0.000,0.000,0.000,0.000,0.000,0.000,0.000,0.000,0.000,0.000,0.000,0.000,0.000,0.000,0.000,0.000,0.000,0.000,0.000,0.000,0.000,0.000
Sig_OD_Delta=0,0,0,0,0,0,0,0,0,0,0,0,0,0,0,0,0,0,0,0,0,0,0,0,0,0,0,0,0,0,0,0,0,0,0,0,0,0,0,0,0,0,0,0,0,0,0,0,0,0,0,0,0,0,0,0,0,0,0,0,0,0,0,0,0,0,0,0,0,0,0,0,0,0,0,0,0,0,0,0,0,0,0,0,0,0,0,0,0,0,0,0,0,0,0,0
Add_Drug_at_Start_Map=000000000000000000000000000000000000000000000000000000000000000000000000000000000000000000000000
[Analysis]
Drug_ID=A1,A2,A3,A4,A5,A6,B1,B2,B3,B4,B5,B6,C1,C2,C3,C4,C5,C6,D1,D2,D3,D4,D5,D6,E1,E2,E3,E4,E5,E6,F1,F2,F3,F4,F5,F6,G1,G2,G3,G4,G5,G6,H1,H2,H3,H4,H5,H6
Decision=none,none,none,none,none,none,none,none,none,none,none,none,none,none,none,none,none,none,none,none,none,none,none,none,none,none,none,none,none,none,none,none,none,none,none,none,none,none,none,none,none,none,none,none,none,none,none,none
Plot_Min=0.100,0.100,0.100,0.100,0.100,0.100,0.100,0.100,0.100,0.100,0.100,0.100,0.100,0.100,0.100,0.100,0.100,0.100,0.100,0.100,0.100,0.100,0.100,0.100,0.100,0.100,0.100,0.100,0.100,0.100,0.100,0.100,0.100,0.100,0.100,0.100,0.100,0.100,0.100,0.100,0.100,0.100,0.100,0.100,0.100,0.100,0.100,0.100
Plot_Max=1.500,1.500,1.500,1.500,1.500,1.500,1.500,1.500,1.500,1.500,1.500,1.500,1.500,1.500,1.500,1.500,1.500,1.500,1.500,1.500,1.500,1.500,1.500,1.500,1.500,1.500,1.500,1.500,1.500,1.500,1.500,1.500,1.500,1.500,1.500,1.500,1.500,1.500,1.500,1.500,1.500,1.500,1.500,1.500,1.500,1.500,1.500,1.500
G_Plot_Min=0.1
G_Plot_Delta=0.7
Plot_On_Off=0
OD_Gen_Pt=.46
Gens_to_OD_Pt=5.000
Avg_G=0,0,0,0,0,0,0,0,0,0,0,0,0,0,0,0,0,0,0,0,0,0,0,0,0,0,0,0,0,0,0,0,0,0,0,0,0,0,0,0,0,0,0,0,0,0,0,0
Max_Slope=0,0,0,0,0,0,0,0,0,0,0,0,0,0,0,0,0,0,0,0,0,0,0,0,0,0,0,0,0,0,0,0,0,0,0,0,0,0,0,0,0,0,0,0,0,0,0,0
Fit_Model=all
Fit_Const_OD_Base=0
Fit_Const_N0=0.018
Fit_Const_T0=0
G_Fit_Min=.1
G_Fit_Delta=.4
Fit_On_Off=0
Fit_Min=0.100,0.100,0.100,0.100,0.100,0.100,0.100,0.100,0.100,0.100,0.100,0.100,0.100,0.100,0.100,0.100,0.100,0.100,0.100,0.100,0.100,0.100,0.100,0.100,0.000,0.000,0.000,0.000,0.000,0.000,0.000,0.000,0.000,0.000,0.000,0.000,0.000,0.000,0.000,0.000,0.000,0.000,0.000,0.000,0.000,0.000,0.000,0.000\\0D
Fit_Delta=0.500,0.500,0.500,0.500,0.500,0.500,0.500,0.500,0.500,0.500,0.500,0.500,0.500,0.500,0.500,0.500,0.500,0.500,0.500,0.500,0.500,0.500,0.500,0.500,0.000,0.000,0.000,0.000,0.000,0.000,0.000,0.000,0.000,0.000,0.000,0.000,0.000,0.000,0.000,0.000,0.000,0.000,0.000,0.000,0.000,0.000,0.000,0.000\\0D
Fit_Offset=0,0,0,0,0,0,0,0,0,0,0,0,0,0,0,0,0,0,0,0,0,0,0,0,0,0,0,0,0,0,0,0,0,0,0,0,0,0,0,0,0,0,0,0,0,0,0,0
Fit_N0=0,0,0,0,0,0,0,0,0,0,0,0,0,0,0,0,0,0,0,0,0,0,0,0,0,0,0,0,0,0,0,0,0,0,0,0,0,0,0,0,0,0,0,0,0,0,0,0
Fit_T0=0,0,0,0,0,0,0,0,0,0,0,0,0,0,0,0,0,0,0,0,0,0,0,0,0,0,0,0,0,0,0,0,0,0,0,0,0,0,0,0,0,0,0,0,0,0,0,0
Fit_G=0,0,0,0,0,0,0,0,0,0,0,0,0,0,0,0,0,0,0,0,0,0,0,0,0,0,0,0,0,0,0,0,0,0,0,0,0,0,0,0,0,0,0,0,0,0,0,0
Fit_Error=0,0,0,0,0,0,0,0,0,0,0,0,0,0,0,0,0,0,0,0,0,0,0,0,0,0,0,0,0,0,0,0,0,0,0,0,0,0,0,0,0,0,0,0,0,0,0,0
Fit_CV=0,0,0,0,0,0,0,0,0,0,0,0,0,0,0,0,0,0,0,0,0,0,0,0,0,0,0,0,0,0,0,0,0,0,0,0,0,0,0,0,0,0,0,0,0,0,0,0
Time_to_20_Gens=0,0,0,0,0,0,0,0,0,0,0,0,0,0,0,0,0,0,0,0,0,0,0,0,0,0,0,0,0,0,0,0,0,0,0,0,0,0,0,0,0,0,0,0,0,0,0,0
Time_to_each_5_Gens=0,0,0,0,0,0,0,0,0,0,0,0,0,0,0,0,0,0,0,0,0,0,0,0,0,0,0,0,0,0,0,0,0,0,0,0,0,0,0,0,0,0,0,0,0,0,0,0
Time_to_each_n_Gens=0,0,0,0,0,0,0,0,0,0,0,0,0,0,0,0,0,0,0,0,0,0,0,0,0,0,0,0,0,0,0,0,0,0,0,0,0,0,0,0,0,0,0,0,0,0,0,0
Min_Pt_OD=0,0,0,0,0,0,0,0,0,0,0,0,0,0,0,0,0,0,0,0,0,0,0,0,0,0,0,0,0,0,0,0,0,0,0,0,0,0,0,0,0,0,0,0,0,0,0,0
Min_Pt_t=0,0,0,0,0,0,0,0,0,0,0,0,0,0,0,0,0,0,0,0,0,0,0,0,0,0,0,0,0,0,0,0,0,0,0,0,0,0,0,0,0,0,0,0,0,0,0,0
TO_OD=0,0,0,0,0,0,0,0,0,0,0,0,0,0,0,0,0,0,0,0,0,0,0,0,0,0,0,0,0,0,0,0,0,0,0,0,0,0,0,0,0,0,0,0,0,0,0,0
Ref_ID=A01
Multi_Refs=single_ref
test=A01,A02,A03,A04,A05,A06,A07,A08,A09,A10,A11,A12,B01,B02,B03,B04,B05,B06,B07,B08,B09,B10,B11,B12,C01,C02,C03,C04,C05,C06,C07,C08,C09,C10,C11,C12,D01,D02,D03,D04,D05,D06,D07,D08,D09,D10,D11,D12,E01,E02,E03,E04,E05,E06,E07,E08,E09,E10,E11,E12,F01,F02,F03,F04,F05,F06,F07,F08,F09,F10,F11,F12,G01,G02,G03,G04,G05,G06,G07,G08,G09,G10,G11,G12,H01,H02,H03,H04,H05,H06,H07,H08,H09,H10,H11,H12
Start_Time_Now=3.2652945008E+9
Start_Date=6/21/2007+2:15 PM
[Flor:]
[Flor2:]
[Lumin:]
[Data:]
Read=DateTime	RunT[s]	Temp	Well_1	Well_2	Well_3	Well_4	Well_5	Well_6	Well_7	Well_8	Well_9	Well_10	Well_11	Well_12	Well_13	Well_14	Well_15	Well_16	Well_17	Well_18	Well_19	Well_20	Well_21	Well_22	Well_23	Well_24	Well_25	Well_26	Well_27	Well_28	Well_29	Well_30	Well_31	Well_32	Well_33	Well_34	Well_35	Well_36	Well_37	Well_38	Well_39	Well_40	Well_41	Well_42	Well_43	Well_44	Well_45	Well_46	Well_47	Well_48	Well_49	Well_50	Well_51	Well_52	Well_53	Well_54	Well_55	Well_56	Well_57	Well_58	Well_59	Well_60	Well_61	Well_62	Well_63	Well_64	Well_65	Well_66	Well_67	Well_68	Well_69	Well_70	Well_71	Well_72	Well_73	Well_74	Well_75	Well_76	Well_77	Well_78	Well_79	Well_80	Well_81	Well_82	Well_83	Well_84	Well_85	Well_86	Well_87	Well_88	Well_89	Well_90	Well_91	Well_92	Well_93	Well_94	Well_95	Well_96
1=14:31:06	874	301	0.0828	0.0874	0.0966	0.1090	0.1293	0.1205	0.0811	0.0809	0.0821	0.0814	0.0804	0.0834	0.0886	0.0932	0.1067	0.1097	0.1269	0.1380	0.0830	0.0832	0.0828	0.0821	0.0822	0.0828	0.0940	0.1076	0.1043	0.1159	0.1449	0.1340	0.0829	0.0823	0.0821	0.0818	0.0799	0.0853	0.0991	0.1089	0.1133	0.1281	0.1272	0.1392	0.0828	0.0833	0.0822	0.0807	0.0810	0.0825	0.1061	0.1062	0.1173	0.1383	0.1419	0.1596	0.0827	0.0809	0.0811	0.0819	0.0816	0.0875	0.1202	0.1220	0.1152	0.1470	0.1561	0.1542	0.0837	0.0847	0.0815	0.0794	0.0801	0.0823	0.0637	0.0654	0.0655	0.0655	0.0637	0.0619	0.0644	0.0634	0.0633	0.0651	0.0619	0.0623	0.0654	0.0653	0.0657	0.0644	0.0635	0.0636	0.0620	0.0630	0.0647	0.0650	0.0649	0.0614
2=14:45:48	1756	298	0.0831	0.0881	0.1042	0.1103	0.1298	0.1222	0.0806	0.0826	0.0825	0.0813	0.0813	0.0890	0.0888	0.0947	0.1069	0.1091	0.1235	0.1377	0.0809	0.0822	0.0808	0.0813	0.0831	0.0820	0.0985	0.1051	0.1071	0.1141	0.1447	0.1368	0.0836	0.0832	0.0824	0.0809	0.0823	0.0910	0.0998	0.1104	0.1147	0.1280	0.1288	0.1396	0.0829	0.0831	0.0827	0.0798	0.0812	0.0792	0.1077	0.1091	0.1520	0.1395	0.1439	0.1616	0.0840	0.0816	0.0827	0.0831	0.0823	0.0944	0.1179	0.1229	0.1187	0.1487	0.1572	0.1571	0.0807	0.0820	0.0809	0.0828	0.0804	0.0781	0.0639	0.0652	0.0638	0.0634	0.0621	0.0627	0.0626	0.0614	0.0628	0.0633	0.0639	0.0612	0.0649	0.0647	0.0642	0.0645	0.0638	0.0635	0.0634	0.0631	0.0634	0.0640	0.0639	0.0624
3=15:00:30	2638	301	0.0849	0.0879	0.0996	0.1129	0.1296	0.1229	0.0843	0.0819	0.0844	0.0806	0.0839	0.0919	0.0912	0.0965	0.1074	0.1124	0.1260	0.1408	0.0830	0.0840	0.0835	0.0823	0.0842	0.0832	0.0993	0.1098	0.1069	0.1176	0.1457	0.1390	0.0847	0.0846	0.0859	0.0836	0.0818	0.0952	0.0999	0.1091	0.1154	0.1298	0.1332	0.1395	0.0832	0.0833	0.0847	0.0823	0.0823	0.0825	0.1099	0.1102	0.1478	0.1410	0.1467	0.1652	0.0848	0.0825	0.0852	0.0847	0.0820	0.0969	0.1198	0.1232	0.1214	0.1531	0.1590	0.1602	0.0842	0.0840	0.0817	0.0818	0.0838	0.0816	0.0655	0.0656	0.0648	0.0662	0.0648	0.0630	0.0636	0.0634	0.0633	0.0651	0.0643	0.0668	0.0668	0.0665	0.0647	0.0665	0.0661	0.0644	0.0649	0.0652	0.0651	0.0659	0.0659	0.0634
4=15:15:12	3520	298	0.0843	0.0887	0.0966	0.1100	0.1293	0.1267	0.0833	0.0817	0.0836	0.0823	0.0814	0.0872	0.0898	0.0932	0.1076	0.1117	0.1242	0.1400	0.0825	0.0838	0.0826	0.0827	0.0829	0.0836	0.0987	0.1072	0.1068	0.1165	0.1457	0.1373	0.0844	0.0836	0.0816	0.0832	0.0823	0.0900	0.0987	0.1103	0.1153	0.1294	0.1315	0.1406	0.0827	0.0826	0.0832	0.0824	0.0815	0.0820	0.1100	0.1092	0.1521	0.1401	0.1442	0.1655	0.0827	0.0846	0.0830	0.0834	0.0826	0.0944	0.1198	0.1214	0.1227	0.1534	0.1584	0.1566	0.0814	0.0833	0.0819	0.0808	0.0816	0.0809	0.0651	0.0662	0.0626	0.0627	0.0634	0.0637	0.0628	0.0638	0.0622	0.0635	0.0620	0.0639	0.0653	0.0627	0.0654	0.0655	0.0644	0.0644	0.0634	0.0650	0.0630	0.0655	0.0643	0.0628
5=15:29:53	4402	298	0.0847	0.0889	0.0956	0.1109	0.1304	0.1262	0.0839	0.0838	0.0848	0.0830	0.0843	0.0933	0.0899	0.0962	0.1082	0.1134	0.1282	0.1418	0.0839	0.0844	0.0841	0.0832	0.0820	0.0836	0.0981	0.1082	0.1093	0.1197	0.1474	0.1411	0.0869	0.0843	0.0867	0.0855	0.0844	0.0942	0.1008	0.1131	0.1154	0.1290	0.1341	0.1438	0.0852	0.0858	0.0854	0.0848	0.0820	0.0833	0.1117	0.1122	0.1484	0.1419	0.1492	0.1668	0.0863	0.0843	0.0844	0.0850	0.0845	0.0954	0.1219	0.1251	0.1227	0.1533	0.1617	0.1608	0.0846	0.0865	0.0823	0.0836	0.0845	0.0827	0.0653	0.0673	0.0634	0.0658	0.0648	0.0653	0.0654	0.0660	0.0630	0.0653	0.0639	0.0647	0.0674	0.0657	0.0654	0.0667	0.0654	0.0654	0.0654	0.0679	0.0655	0.0637	0.0651	0.0638
6=15:44:36	5284	300	0.0844	0.0898	0.0957	0.1124	0.1301	0.1232	0.0845	0.0832	0.0832	0.0827	0.0822	0.0905	0.0888	0.0959	0.1075	0.1123	0.1264	0.1413	0.0830	0.0843	0.0838	0.0794	0.0834	0.0833	0.0998	0.1068	0.1070	0.1194	0.1467	0.1400	0.0855	0.0843	0.0840	0.0838	0.0839	0.0940	0.1003	0.1113	0.1147	0.1303	0.1334	0.1426	0.0841	0.0847	0.0836	0.0840	0.0825	0.0829	0.1085	0.1102	0.1532	0.1423	0.1451	0.1659	0.0868	0.0825	0.0807	0.0838	0.0830	0.0950	0.1196	0.1248	0.1226	0.1548	0.1604	0.1625	0.0811	0.0835	0.0833	0.0822	0.0827	0.0832	0.0639	0.0662	0.0639	0.0637	0.0645	0.0624	0.0635	0.0629	0.0618	0.0627	0.0644	0.0640	0.0676	0.0656	0.0641	0.0649	0.0632	0.0636	0.0636	0.0647	0.0642	0.0652	0.0650	0.0627
7=15:59:17	6166	298	0.0850	0.0875	0.1078	0.1142	0.1309	0.1255	0.0836	0.0838	0.0855	0.0807	0.0826	0.0918	0.0886	0.0946	0.1096	0.1126	0.1264	0.1410	0.0829	0.0832	0.0839	0.0850	0.0848	0.0831	0.0967	0.1069	0.1081	0.1194	0.1450	0.1385	0.0848	0.0859	0.0858	0.0835	0.0839	0.0951	0.0987	0.1105	0.1171	0.1316	0.1346	0.1416	0.0851	0.0840	0.0837	0.0837	0.0830	0.0833	0.1127	0.1102	0.1515	0.1402	0.1464	0.1672	0.0849	0.0833	0.1143	0.0845	0.0834	0.0941	0.1201	0.1263	0.1228	0.1545	0.1609	0.1619	0.0827	0.0830	0.0827	0.0833	0.0838	0.0828	0.0642	0.0650	0.0677	0.0631	0.0642	0.0637	0.0637	0.0628	0.0607	0.0634	0.0637	0.0633	0.0666	0.0649	0.0633	0.0642	0.0635	0.0639	0.0645	0.0660	0.0620	0.0645	0.0637	0.0621
8=16:13:59	7048	298	0.0859	0.0885	0.0964	0.1139	0.1306	0.1240	0.0837	0.0834	0.0838	0.0806	0.0835	0.0917	0.0891	0.0967	0.1080	0.1109	0.1264	0.1427	0.0834	0.0836	0.0832	0.0835	0.0859	0.0827	0.0972	0.1075	0.1068	0.1195	0.1480	0.1404	0.0859	0.0835	0.0845	0.0837	0.0833	0.0951	0.0995	0.1109	0.1165	0.1303	0.1380	0.1453	0.0841	0.0839	0.0847	0.0837	0.0844	0.0828	0.1112	0.1112	0.1552	0.1409	0.1476	0.1685	0.0850	0.0835	0.0840	0.0832	0.0850	0.0943	0.1211	0.1256	0.1238	0.1535	0.1626	0.1645	0.0826	0.0834	0.0810	0.0819	0.0828	0.0814	0.0623	0.0648	0.0640	0.0651	0.0634	0.0632	0.0623	0.0623	0.0622	0.0659	0.0648	0.0626	0.0663	0.0622	0.0642	0.0621	0.0622	0.0640	0.0643	0.0655	0.0630	0.0667	0.0622	0.0616
9=16:28:41	7930	301	0.0837	0.0900	0.1004	0.1133	0.1325	0.1246	0.0841	0.0833	0.0859	0.0835	0.0850	0.0914	0.0894	0.0955	0.1093	0.1145	0.1270	0.1427	0.0840	0.0833	0.0841	0.0839	0.0862	0.0842	0.1003	0.1078	0.1087	0.1195	0.1487	0.1418	0.0878	0.0837	0.0837	0.0845	0.0829	0.0943	0.1024	0.1115	0.1163	0.1314	0.1369	0.1442	0.0857	0.0864	0.0857	0.0810	0.0842	0.0840	0.1125	0.1122	0.1553	0.1418	0.1491	0.1688	0.0842	0.0849	0.0849	0.0846	0.0855	0.0962	0.1223	0.1265	0.1230	0.1575	0.1625	0.1636	0.0851	0.0832	0.0836	0.0820	0.0826	0.0824	0.0621	0.0640	0.0645	0.0617	0.0609	0.0625	0.0625	0.0638	0.0613	0.0644	0.0629	0.0605	0.0644	0.0618	0.0643	0.0644	0.0637	0.0632	0.0618	0.0649	0.0619	0.0630	0.0627	0.0646
10=16:43:24	8813	298	0.0842	0.0907	0.1027	0.1133	0.1353	0.1271	0.0856	0.0860	0.0848	0.0845	0.0840	0.0926	0.0901	0.1002	0.1107	0.1165	0.1291	0.1444	0.0841	0.0859	0.0859	0.0837	0.0868	0.0855	0.0990	0.1095	0.1083	0.1213	0.1489	0.1425	0.0869	0.0849	0.0870	0.0844	0.0851	0.0947	0.1012	0.1125	0.1186	0.1345	0.1366	0.1468	0.0878	0.0870	0.0864	0.0852	0.0857	0.0846	0.1134	0.1147	0.1576	0.1442	0.1486	0.1699	0.0873	0.0862	0.0850	0.0862	0.0839	0.0974	0.1226	0.1289	0.1265	0.1577	0.1636	0.1664	0.0840	0.0867	0.0847	0.0824	0.0841	0.0830	0.0644	0.0665	0.0623	0.0641	0.0635	0.0641	0.0628	0.0627	0.0619	0.0618	0.0626	0.0615	0.0652	0.0635	0.0626	0.0631	0.0637	0.0631	0.0623	0.0642	0.0637	0.0652	0.0657	0.0631
11=16:58:06	9695	298	0.0875	0.0905	0.0973	0.1164	0.1372	0.1291	0.0872	0.0827	0.0871	0.0836	0.0871	0.0925	0.0897	0.0989	0.1097	0.1155	0.1286	0.1442	0.0857	0.0856	0.0859	0.0859	0.0859	0.0841	0.0994	0.1088	0.1094	0.1199	0.1514	0.1434	0.0901	0.0873	0.0866	0.0894	0.0853	0.0952	0.1031	0.1134	0.1190	0.1320	0.1386	0.1470	0.0866	0.0851	0.0855	0.0854	0.0860	0.0860	0.1142	0.1153	0.1506	0.1452	0.1511	0.1730	0.0872	0.0874	0.0862	0.0864	0.0838	0.0996	0.1236	0.1315	0.1266	0.1591	0.1637	0.1673	0.0856	0.0886	0.0835	0.0844	0.0855	0.0849	0.0635	0.0649	0.0633	0.0640	0.0641	0.0633	0.0618	0.0643	0.0632	0.0634	0.0644	0.0623	0.0654	0.0631	0.0645	0.0643	0.0626	0.0632	0.0652	0.0648	0.0646	0.0632	0.0652	0.0629
12=17:12:48	10577	298	0.0868	0.0918	0.1089	0.1167	0.1320	0.1308	0.0886	0.0877	0.0878	0.0855	0.0865	0.0903	0.0930	0.1002	0.1125	0.1168	0.1321	0.1483	0.0861	0.0875	0.0870	0.0862	0.0885	0.0881	0.0993	0.1075	0.1098	0.1235	0.1529	0.1447	0.0895	0.0878	0.0875	0.0875	0.0852	0.0922	0.1041	0.1159	0.1180	0.1352	0.1407	0.1493	0.0886	0.0874	0.0887	0.0858	0.0872	0.0864	0.1140	0.1130	0.1448	0.1456	0.1501	0.1738	0.0886	0.0874	0.0881	0.0879	0.0881	0.0949	0.1238	0.1311	0.1284	0.1585	0.1658	0.1691	0.0882	0.0899	0.0857	0.0868	0.0866	0.0840	0.0651	0.0648	0.0650	0.0663	0.0636	0.0644	0.0631	0.0629	0.0636	0.0641	0.0645	0.0638	0.0676	0.0640	0.0653	0.0643	0.0642	0.0643	0.0646	0.0622	0.0646	0.0650	0.0645	0.0625
13=17:27:30	11459	298	0.0879	0.0930	0.1019	0.1178	0.1363	0.1308	0.0907	0.0890	0.0899	0.0846	0.0870	0.0960	0.0928	0.1009	0.1145	0.1170	0.1327	0.1460	0.0883	0.0867	0.0888	0.0878	0.0892	0.0880	0.0994	0.1106	0.1106	0.1230	0.1541	0.1471	0.0914	0.0900	0.0885	0.0894	0.0888	0.0993	0.1052	0.1185	0.1200	0.1374	0.1419	0.1512	0.0890	0.0899	0.0880	0.0872	0.0881	0.0856	0.1167	0.1158	0.1556	0.1466	0.1528	0.1736	0.0905	0.0876	0.0892	0.0882	0.0909	0.0975	0.1262	0.1322	0.1295	0.1602	0.1665	0.1695	0.0872	0.0890	0.0863	0.0864	0.0876	0.0861	0.0646	0.0651	0.0615	0.0640	0.0631	0.0628	0.0646	0.0628	0.0627	0.0637	0.0621	0.0634	0.0660	0.0617	0.0643	0.0637	0.0641	0.0633	0.0627	0.0641	0.0626	0.0645	0.0634	0.0634
14=17:42:12	12341	298	0.0916	0.0961	0.1060	0.1207	0.1381	0.1366	0.0917	0.0908	0.0926	0.0883	0.0903	0.0989	0.0962	0.1039	0.1158	0.1220	0.1369	0.1513	0.0911	0.0913	0.0920	0.0892	0.0925	0.0915	0.1032	0.1143	0.1149	0.1261	0.1569	0.1499	0.0935	0.0943	0.0916	0.0918	0.0911	0.1024	0.1072	0.1188	0.1252	0.1391	0.1446	0.1549	0.0921	0.0909	0.0923	0.0912	0.0913	0.0889	0.1170	0.1185	0.1667	0.1506	0.1554	0.1783	0.0931	0.0923	0.0934	0.0918	0.0907	0.1024	0.1283	0.1364	0.1334	0.1647	0.1725	0.1740	0.0900	0.0911	0.0878	0.0887	0.0897	0.0907	0.0656	0.0644	0.0661	0.0651	0.0652	0.0640	0.0649	0.0652	0.0644	0.0649	0.0662	0.0647	0.0684	0.0664	0.0655	0.0652	0.0646	0.0655	0.0661	0.0680	0.0639	0.0653	0.0652	0.0624
15=17:56:54	13223	298	0.0929	0.0937	0.1061	0.1196	0.1402	0.1302	0.0921	0.0902	0.0907	0.0882	0.0900	0.0964	0.0933	0.1028	0.1154	0.1217	0.1357	0.1502	0.0888	0.0914	0.0905	0.0901	0.0914	0.0883	0.1027	0.1138	0.1143	0.1266	0.1562	0.1511	0.0950	0.0935	0.0923	0.0928	0.0922	0.1018	0.1062	0.1196	0.1256	0.1398	0.1433	0.1550	0.0932	0.0915	0.0924	0.0894	0.0881	0.0913	0.1196	0.1177	0.1622	0.1514	0.1563	0.1767	0.0941	0.0916	0.0906	0.0927	0.0914	0.1037	0.1281	0.1352	0.1338	0.1623	0.1720	0.1748	0.0907	0.0930	0.0895	0.0881	0.0913	0.0887	0.0649	0.0652	0.0630	0.0639	0.0615	0.0623	0.0634	0.0628	0.0612	0.0645	0.0635	0.0633	0.0661	0.0639	0.0642	0.0649	0.0635	0.0638	0.0635	0.0623	0.0628	0.0656	0.0627	0.0626
16=18:11:36	14105	300	0.0921	0.0967	0.1063	0.1226	0.1461	0.1376	0.0940	0.0930	0.0909	0.0910	0.0925	0.0998	0.0963	0.1065	0.1183	0.1228	0.1348	0.1523	0.0938	0.0939	0.0932	0.0926	0.0940	0.0942	0.1056	0.1141	0.1170	0.1300	0.1571	0.1540	0.0973	0.0959	0.0941	0.0941	0.0926	0.1032	0.1096	0.1239	0.1275	0.1445	0.1473	0.1584	0.0933	0.0939	0.0929	0.0916	0.0940	0.0926	0.1214	0.1201	0.1650	0.1525	0.1585	0.1811	0.0952	0.0945	0.0942	0.0922	0.0925	0.1021	0.1283	0.1365	0.1368	0.1664	0.1745	0.1790	0.0912	0.0959	0.0890	0.0907	0.0928	0.0929	0.0637	0.0650	0.0638	0.0638	0.0632	0.0635	0.0639	0.0623	0.0630	0.0644	0.0629	0.0629	0.0660	0.0636	0.0641	0.0638	0.0632	0.0629	0.0622	0.0642	0.0637	0.0639	0.0628	0.0635
17=18:26:18	14987	300	0.0954	0.1008	0.1118	0.1262	0.1472	0.1388	0.0975	0.0946	0.0965	0.0928	0.0944	0.1006	0.0977	0.1070	0.1183	0.1250	0.1401	0.1532	0.0951	0.0976	0.0952	0.0943	0.0960	0.0951	0.1075	0.1170	0.1171	0.1311	0.1599	0.1545	0.1001	0.0966	0.0968	0.0950	0.0951	0.1107	0.1128	0.1257	0.1293	0.1463	0.1485	0.1582	0.0960	0.0964	0.0963	0.0952	0.0954	0.0956	0.1226	0.1228	0.1703	0.1545	0.1604	0.1831	0.0981	0.0976	0.0948	0.0949	0.0951	0.1086	0.1311	0.1386	0.1381	0.1685	0.1767	0.1784	0.0932	0.0974	0.0935	0.0919	0.0957	0.0941	0.0637	0.0638	0.0629	0.0655	0.0634	0.0631	0.0627	0.0634	0.0621	0.0625	0.0656	0.0632	0.0655	0.0630	0.0659	0.0643	0.0635	0.0642	0.0630	0.0659	0.0649	0.0660	0.0638	0.0629
18=18:41:00	15869	300	0.0963	0.1033	0.1160	0.1296	0.1485	0.1464	0.1000	0.0967	0.0982	0.0939	0.0974	0.1028	0.0989	0.1117	0.1213	0.1277	0.1421	0.1564	0.0994	0.0975	0.0970	0.0949	0.0992	0.0984	0.1092	0.1217	0.1212	0.1329	0.1656	0.1588	0.1013	0.1022	0.0982	0.1010	0.0995	0.1098	0.1151	0.1268	0.1319	0.1476	0.1518	0.1627	0.0989	0.0978	0.0990	0.0956	0.0977	0.0969	0.1293	0.1249	0.1708	0.1580	0.1615	0.1864	0.1025	0.0992	0.1005	0.0982	0.0977	0.1125	0.1349	0.1434	0.1419	0.1705	0.1813	0.1832	0.0955	0.0998	0.0941	0.0949	0.0972	0.0958	0.0655	0.0656	0.0645	0.0632	0.0645	0.0635	0.0636	0.0629	0.0630	0.0638	0.0640	0.0617	0.0680	0.0652	0.0644	0.0644	0.0641	0.0627	0.0647	0.0643	0.0647	0.0653	0.0642	0.0631
19=18:55:42	16751	298	0.0996	0.1043	0.1152	0.1302	0.1498	0.1483	0.1017	0.1023	0.1000	0.0975	0.0986	0.1080	0.1019	0.1137	0.1256	0.1301	0.1447	0.1595	0.0993	0.1007	0.1014	0.0996	0.1021	0.0994	0.1127	0.1228	0.1200	0.1346	0.1675	0.1616	0.1069	0.1067	0.1043	0.1017	0.0996	0.1160	0.1184	0.1311	0.1352	0.1496	0.1551	0.1641	0.1029	0.1024	0.1025	0.0971	0.1018	0.0984	0.1310	0.1291	0.1685	0.1612	0.1665	0.1902	0.1039	0.1024	0.1006	0.1020	0.1016	0.1142	0.1378	0.1476	0.1483	0.1727	0.1836	0.1847	0.1015	0.1043	0.0972	0.0988	0.1002	0.0994	0.0661	0.0660	0.0650	0.0644	0.0625	0.0642	0.0641	0.0647	0.0623	0.0650	0.0648	0.0637	0.0661	0.0652	0.0654	0.0645	0.0639	0.0652	0.0637	0.0656	0.0644	0.0649	0.0639	0.0623
20=19:10:24	17633	298	0.1017	0.1055	0.1142	0.1333	0.1540	0.1536	0.1051	0.1037	0.1034	0.0993	0.1015	0.1121	0.1050	0.1162	0.1269	0.1323	0.1470	0.1631	0.1037	0.1033	0.1008	0.1026	0.1060	0.1017	0.1161	0.1228	0.1264	0.1374	0.1707	0.1646	0.1093	0.1060	0.1060	0.1060	0.1066	0.1208	0.1199	0.1317	0.1359	0.1535	0.1565	0.1686	0.1076	0.1066	0.1036	0.1013	0.1023	0.1034	0.1349	0.1332	0.1703	0.1644	0.1672	0.1895	0.1072	0.1041	0.1036	0.1047	0.1039	0.1164	0.1388	0.1485	0.1499	0.1767	0.1863	0.1855	0.1023	0.1068	0.0996	0.0993	0.1043	0.1018	0.0649	0.0644	0.0636	0.0642	0.0644	0.0636	0.0621	0.0651	0.0625	0.0634	0.0615	0.0628	0.0666	0.0647	0.0662	0.0649	0.0640	0.0624	0.0635	0.0644	0.0653	0.0641	0.0645	0.0611
21=19:25:06	18515	300	0.1053	0.1095	0.1240	0.1360	0.1566	0.1496	0.1097	0.1082	0.1056	0.1033	0.1053	0.1163	0.1051	0.1188	0.1319	0.1364	0.1497	0.1666	0.1078	0.1073	0.1082	0.1064	0.1090	0.1077	0.1144	0.1280	0.1277	0.1420	0.1736	0.1680	0.1135	0.1102	0.1110	0.1086	0.1066	0.1211	0.1232	0.1369	0.1410	0.1587	0.1629	0.1746	0.1095	0.1090	0.1088	0.1030	0.1078	0.1051	0.1345	0.1342	0.1749	0.1641	0.1704	0.1961	0.1106	0.1094	0.1064	0.1079	0.1074	0.1268	0.1438	0.1506	0.1520	0.1775	0.1900	0.1920	0.1063	0.1105	0.1038	0.1027	0.1064	0.1027	0.0635	0.0635	0.0629	0.0630	0.0619	0.0626	0.0622	0.0633	0.0617	0.0649	0.0627	0.0632	0.0662	0.0636	0.0628	0.0641	0.0623	0.0630	0.0622	0.0632	0.0644	0.0647	0.0627	0.0615
22=19:39:48	19396	301	0.1122	0.1167	0.1305	0.1386	0.1592	0.1620	0.1130	0.1128	0.1110	0.1067	0.1108	0.1186	0.1101	0.1244	0.1349	0.1394	0.1541	0.1718	0.1131	0.1102	0.1108	0.1101	0.1143	0.1114	0.1248	0.1323	0.1322	0.1442	0.1781	0.1750	0.1189	0.1152	0.1140	0.1142	0.1153	0.1306	0.1266	0.1431	0.1465	0.1623	0.1685	0.1789	0.1154	0.1158	0.1131	0.1087	0.1132	0.1122	0.1398	0.1391	0.1817	0.1721	0.1761	0.1999	0.1178	0.1144	0.1148	0.1120	0.1132	0.1267	0.1468	0.1557	0.1595	0.1829	0.1965	0.1987	0.1141	0.1158	0.1076	0.1060	0.1127	0.1094	0.0641	0.0670	0.0650	0.0632	0.0642	0.0639	0.0626	0.0646	0.0650	0.0668	0.0645	0.0640	0.0672	0.0622	0.0649	0.0657	0.0638	0.0652	0.0655	0.0642	0.0633	0.0645	0.0635	0.0637
23=19:54:30	20278	298	0.1134	0.1204	0.1249	0.1449	0.1613	0.1646	0.1183	0.1151	0.1132	0.1082	0.1122	0.1248	0.1132	0.1287	0.1383	0.1433	0.1590	0.1771	0.1173	0.1168	0.1162	0.1144	0.1186	0.1145	0.1239	0.1362	0.1360	0.1488	0.1818	0.1790	0.1234	0.1234	0.1189	0.1192	0.1196	0.1369	0.1316	0.1473	0.1493	0.1677	0.1723	0.1818	0.1230	0.1206	0.1170	0.1111	0.1171	0.1148	0.1454	0.1454	0.1916	0.1779	0.1796	0.2046	0.1223	0.1190	0.1165	0.1179	0.1180	0.1332	0.1511	0.1596	0.1647	0.1884	0.2001	0.2039	0.1153	0.1192	0.1108	0.1084	0.1185	0.1126	0.0628	0.0630	0.0643	0.0651	0.0643	0.0630	0.0633	0.0622	0.0619	0.0656	0.0639	0.0637	0.0662	0.0624	0.0631	0.0637	0.0648	0.0631	0.0639	0.0659	0.0644	0.0657	0.0641	0.0622
24=20:09:12	21160	298	0.1175	0.1254	0.1413	0.1494	0.1746	0.1654	0.1222	0.1226	0.1190	0.1126	0.1190	0.1297	0.1153	0.1330	0.1444	0.1479	0.1637	0.1796	0.1219	0.1211	0.1209	0.1188	0.1227	0.1218	0.1312	0.1407	0.1412	0.1526	0.1860	0.1807	0.1302	0.1270	0.1250	0.1248	0.1247	0.1379	0.1370	0.1497	0.1549	0.1744	0.1770	0.1864	0.1238	0.1246	0.1226	0.1170	0.1220	0.1228	0.1532	0.1498	0.1963	0.1813	0.1864	0.2131	0.1264	0.1243	0.1191	0.1209	0.1224	0.1340	0.1548	0.1653	0.1694	0.1942	0.2070	0.2074	0.1200	0.1230	0.1140	0.1149	0.1217	0.1194	0.0651	0.0648	0.0629	0.0637	0.0630	0.0629	0.0623	0.0633	0.0607	0.0638	0.0627	0.0633	0.0639	0.0635	0.0624	0.0622	0.0633	0.0638	0.0644	0.0624	0.0634	0.0629	0.0625	0.0615
25=20:23:54	22042	298	0.1240	0.1285	0.1418	0.1555	0.1785	0.1693	0.1280	0.1278	0.1245	0.1204	0.1232	0.1376	0.1214	0.1384	0.1487	0.1535	0.1677	0.1866	0.1284	0.1282	0.1276	0.1251	0.1306	0.1277	0.1341	0.1444	0.1446	0.1569	0.1910	0.1909	0.1359	0.1363	0.1333	0.1315	0.1309	0.1490	0.1425	0.1560	0.1613	0.1781	0.1821	0.1954	0.1347	0.1328	0.1309	0.1235	0.1302	0.1296	0.1583	0.1571	0.1957	0.1875	0.1914	0.2177	0.1348	0.1336	0.1295	0.1299	0.1272	0.1426	0.1625	0.1711	0.1762	0.2000	0.2139	0.2144	0.1280	0.1323	0.1205	0.1177	0.1301	0.1244	0.0639	0.0653	0.0641	0.0638	0.0634	0.0625	0.0624	0.0618	0.0614	0.0636	0.0630	0.0621	0.0653	0.0637	0.0642	0.0625	0.0618	0.0630	0.0637	0.0646	0.0640	0.0669	0.0647	0.0600
26=20:38:36	22924	301	0.1314	0.1350	0.1421	0.1615	0.1791	0.1831	0.1401	0.1347	0.1316	0.1243	0.1318	0.1430	0.1275	0.1449	0.1553	0.1585	0.1740	0.1944	0.1369	0.1351	0.1339	0.1323	0.1381	0.1348	0.1393	0.1471	0.1491	0.1614	0.1991	0.1977	0.1474	0.1446	0.1393	0.1381	0.1414	0.1587	0.1481	0.1606	0.1641	0.1852	0.1899	0.1985	0.1384	0.1373	0.1377	0.1316	0.1363	0.1356	0.1591	0.1600	0.2055	0.1938	0.1957	0.2273	0.1428	0.1377	0.1355	0.1378	0.1364	0.1511	0.1667	0.1758	0.1843	0.2048	0.2198	0.2193	0.1332	0.1397	0.1279	0.1244	0.1371	0.1328	0.0631	0.0641	0.0662	0.0628	0.0633	0.0633	0.0623	0.0647	0.0625	0.0611	0.0631	0.0627	0.0651	0.0615	0.0626	0.0619	0.0608	0.0617	0.0622	0.0642	0.0629	0.0634	0.0633	0.0629
27=20:53:18	23806	298	0.1391	0.1456	0.1522	0.1674	0.1966	0.1888	0.1483	0.1432	0.1387	0.1339	0.1401	0.1545	0.1343	0.1526	0.1642	0.1661	0.1805	0.2024	0.1443	0.1445	0.1432	0.1404	0.1469	0.1441	0.1469	0.1555	0.1585	0.1697	0.2088	0.2056	0.1591	0.1531	0.1470	0.1449	0.1473	0.1635	0.1566	0.1715	0.1744	0.1915	0.1987	0.2118	0.1496	0.1480	0.1452	0.1399	0.1440	0.1400	0.1671	0.1712	0.2172	0.2009	0.2031	0.2353	0.1508	0.1475	0.1473	0.1433	0.1446	0.1616	0.1769	0.1834	0.1924	0.2144	0.2286	0.2280	0.1420	0.1506	0.1346	0.1324	0.1447	0.1409	0.0641	0.0637	0.0624	0.0628	0.0627	0.0644	0.0640	0.0637	0.0631	0.0638	0.0637	0.0637	0.0659	0.0614	0.0655	0.0637	0.0637	0.0627	0.0633	0.0648	0.0623	0.0630	0.0624	0.0618
28=21:08:00	24688	301	0.1454	0.1496	0.1747	0.1777	0.1988	0.1971	0.1539	0.1501	0.1456	0.1388	0.1464	0.1624	0.1416	0.1598	0.1691	0.1732	0.1901	0.2107	0.1547	0.1528	0.1505	0.1496	0.1580	0.1522	0.1592	0.1632	0.1623	0.1763	0.2172	0.2142	0.1687	0.1612	0.1589	0.1555	0.1570	0.1813	0.1646	0.1802	0.1829	0.2016	0.2067	0.2202	0.1587	0.1567	0.1553	0.1472	0.1550	0.1519	0.1791	0.1807	0.2256	0.2138	0.2144	0.2438	0.1623	0.1600	0.1546	0.1535	0.1540	0.1725	0.1832	0.1919	0.2022	0.2241	0.2412	0.2433	0.1518	0.1602	0.1433	0.1411	0.1552	0.1495	0.0637	0.0651	0.0645	0.0649	0.0646	0.0628	0.0621	0.0642	0.0631	0.0644	0.0642	0.0629	0.0645	0.0635	0.0648	0.0654	0.0647	0.0633	0.0641	0.0644	0.0643	0.0646	0.0636	0.0641
29=21:22:42	25570	298	0.1560	0.1600	0.1815	0.1852	0.2131	0.2066	0.1645	0.1618	0.1562	0.1472	0.1593	0.1736	0.1458	0.1705	0.1794	0.1840	0.2010	0.2198	0.1651	0.1664	0.1598	0.1577	0.1689	0.1635	0.1612	0.1764	0.1722	0.1836	0.2253	0.2268	0.1797	0.1763	0.1702	0.1680	0.1692	0.1934	0.1732	0.1890	0.1923	0.2149	0.2189	0.2326	0.1719	0.1695	0.1654	0.1556	0.1655	0.1642	0.1906	0.1890	0.2395	0.2228	0.2249	0.2548	0.1736	0.1694	0.1649	0.1639	0.1651	0.1823	0.1900	0.2029	0.2125	0.2319	0.2526	0.2513	0.1643	0.1717	0.1498	0.1510	0.1660	0.1604	0.0630	0.0644	0.0641	0.0648	0.0630	0.0606	0.0615	0.0632	0.0623	0.0643	0.0623	0.0630	0.0671	0.0660	0.0669	0.0652	0.0632	0.0639	0.0617	0.0624	0.0624	0.0640	0.0618	0.0632
30=21:37:24	26452	298	0.1684	0.1683	0.1800	0.1949	0.2232	0.2162	0.1781	0.1745	0.1677	0.1597	0.1698	0.1855	0.1574	0.1791	0.1836	0.1897	0.2097	0.2286	0.1787	0.1776	0.1743	0.1689	0.1823	0.1766	0.1707	0.1796	0.1830	0.1941	0.2365	0.2372	0.1931	0.1886	0.1836	0.1798	0.1834	0.2050	0.1850	0.1984	0.2009	0.2202	0.2262	0.2415	0.1837	0.1827	0.1775	0.1685	0.1793	0.1797	0.1967	0.1971	0.2387	0.2318	0.2315	0.2661	0.1903	0.1823	0.1805	0.1768	0.1778	0.1937	0.2011	0.2099	0.2240	0.2426	0.2635	0.2608	0.1735	0.1847	0.1610	0.1614	0.1795	0.1733	0.0637	0.0642	0.0649	0.0640	0.0628	0.0620	0.0632	0.0642	0.0634	0.0635	0.0644	0.0629	0.0645	0.0629	0.0646	0.0661	0.0649	0.0634	0.0639	0.0649	0.0632	0.0639	0.0635	0.0624
31=21:52:06	27334	301	0.1770	0.1805	0.2066	0.2039	0.2304	0.2409	0.1922	0.1858	0.1767	0.1687	0.1827	0.1952	0.1669	0.1886	0.2003	0.2014	0.2213	0.2420	0.1921	0.1867	0.1844	0.1825	0.1973	0.1870	0.1828	0.1914	0.1914	0.2046	0.2481	0.2467	0.2039	0.2006	0.1959	0.1963	0.1953	0.2209	0.1952	0.2105	0.2094	0.2350	0.2379	0.2557	0.1962	0.1966	0.1960	0.1833	0.1931	0.1941	0.2047	0.2100	0.2604	0.2390	0.2441	0.2800	0.2003	0.1972	0.1902	0.1921	0.1900	0.2104	0.2125	0.2216	0.2405	0.2547	0.2784	0.2746	0.1885	0.2003	0.1723	0.1724	0.1946	0.1898	0.0635	0.0626	0.0651	0.0649	0.0654	0.0612	0.0630	0.0623	0.0634	0.0635	0.0638	0.0634	0.0661	0.0637	0.0658	0.0650	0.0627	0.0630	0.0629	0.0648	0.0655	0.0652	0.0637	0.0632
32=22:06:48	28216	301	0.1896	0.1953	0.2139	0.2173	0.2483	0.2442	0.2065	0.1999	0.1908	0.1823	0.2016	0.2140	0.1794	0.2008	0.2133	0.2176	0.2368	0.2591	0.2077	0.2107	0.2053	0.1953	0.2130	0.2062	0.1910	0.2021	0.2012	0.2294	0.2885	0.2660	0.2228	0.2208	0.2123	0.2082	0.2115	0.2349	0.2087	0.2206	0.2260	0.2486	0.2562	0.2710	0.2138	0.2090	0.2089	0.1987	0.2104	0.2065	0.2180	0.2225	0.2692	0.2566	0.2590	0.2952	0.2167	0.2195	0.2061	0.2033	0.2021	0.2316	0.2278	0.2379	0.2569	0.2689	0.2958	0.2934	0.2010	0.2161	0.1881	0.1808	0.2104	0.2032	0.0645	0.0652	0.0635	0.0627	0.0642	0.0640	0.0629	0.0636	0.0608	0.0610	0.0636	0.0632	0.0658	0.0645	0.0646	0.0668	0.0640	0.0635	0.0645	0.0644	0.0642	0.0632	0.0632	0.0636
33=22:21:30	29098	298	0.2049	0.2091	0.2362	0.2314	0.2599	0.2594	0.2225	0.2161	0.2060	0.1939	0.2171	0.2301	0.1946	0.2203	0.2289	0.2328	0.2481	0.2730	0.2256	0.2289	0.2194	0.2164	0.2305	0.2249	0.2063	0.2165	0.2170	0.2443	0.3059	0.2838	0.2467	0.2381	0.2275	0.2245	0.2264	0.2545	0.2253	0.2417	0.2396	0.2678	0.2770	0.2898	0.2337	0.2289	0.2266	0.2101	0.2304	0.2188	0.2324	0.2432	0.2951	0.2733	0.2763	0.3139	0.2329	0.2281	0.2223	0.2245	0.2219	0.2457	0.2444	0.2530	0.2784	0.2869	0.3092	0.3084	0.2219	0.2372	0.1997	0.1982	0.2305	0.2213	0.0635	0.0656	0.0628	0.0661	0.0639	0.0643	0.0651	0.0652	0.0640	0.0624	0.0610	0.0632	0.0666	0.0664	0.0685	0.0655	0.0632	0.0613	0.0654	0.0639	0.0647	0.0649	0.0654	0.0641
34=22:36:12	29980	296	0.2150	0.2271	0.2576	0.2511	0.2790	0.2951	0.2458	0.2376	0.2244	0.2110	0.2299	0.2443	0.2062	0.2401	0.2464	0.2454	0.2682	0.2904	0.2452	0.2432	0.2364	0.2312	0.2503	0.2397	0.2243	0.2357	0.2304	0.2574	0.3266	0.3042	0.2645	0.2628	0.2527	0.2476	0.2534	0.2764	0.2407	0.2614	0.2554	0.2878	0.3005	0.3107	0.2561	0.2522	0.2462	0.2291	0.2467	0.2456	0.2486	0.2595	0.3142	0.2885	0.2941	0.3330	0.2544	0.2520	0.2424	0.2426	0.2442	0.2645	0.2624	0.2742	0.2918	0.3003	0.3303	0.3327	0.2408	0.2596	0.2222	0.2127	0.2476	0.2424	0.0645	0.0661	0.0647	0.0657	0.0647	0.0643	0.0638	0.0649	0.0632	0.0636	0.0653	0.0635	0.0661	0.0632	0.0658	0.0651	0.0641	0.0633	0.0632	0.0659	0.0639	0.0659	0.0645	0.0644
35=22:50:53	30862	300	0.2359	0.2357	0.2563	0.2610	0.2989	0.3134	0.2611	0.2555	0.2386	0.2238	0.2469	0.2635	0.2156	0.2510	0.2548	0.2593	0.2821	0.3052	0.2633	0.2597	0.2543	0.2450	0.2703	0.2566	0.2359	0.2476	0.2498	0.2735	0.3471	0.3200	0.2819	0.2805	0.2685	0.2667	0.2661	0.2991	0.2594	0.2770	0.2720	0.3003	0.3079	0.3265	0.2739	0.2707	0.2644	0.2438	0.2685	0.2658	0.2637	0.2710	0.3319	0.3040	0.3114	0.3494	0.2737	0.2691	0.2621	0.2582	0.2646	0.2861	0.2756	0.2830	0.3146	0.3178	0.3478	0.3494	0.2621	0.2792	0.2389	0.2316	0.2687	0.2619	0.0629	0.0657	0.0628	0.0642	0.0628	0.0639	0.0633	0.0641	0.0626	0.0626	0.0611	0.0619	0.0660	0.0617	0.0657	0.0646	0.0612	0.0642	0.0628	0.0643	0.0612	0.0634	0.0639	0.0624
36=23:05:36	31744	300	0.2557	0.2589	0.2750	0.2785	0.3250	0.3420	0.2845	0.2819	0.2592	0.2448	0.2699	0.2891	0.2388	0.2728	0.2786	0.2845	0.3046	0.3298	0.2901	0.2867	0.2815	0.2711	0.2955	0.2849	0.2472	0.2633	0.2623	0.2999	0.3650	0.3434	0.3108	0.3063	0.2977	0.2920	0.2976	0.3227	0.2780	0.2978	0.2967	0.3255	0.3393	0.3598	0.3067	0.3008	0.2927	0.2748	0.2971	0.2898	0.2813	0.2942	0.3569	0.3298	0.3306	0.3782	0.2997	0.2931	0.2887	0.2870	0.2855	0.3091	0.3002	0.3083	0.3342	0.3444	0.3781	0.3737	0.2853	0.3086	0.2582	0.2538	0.2986	0.2905	0.0648	0.0656	0.0654	0.0644	0.0631	0.0657	0.0636	0.0645	0.0633	0.0647	0.0640	0.0637	0.0679	0.0637	0.0662	0.0651	0.0644	0.0646	0.0636	0.0638	0.0634	0.0660	0.0631	0.0629
37=23:20:18	32626	301	0.2771	0.2794	0.2841	0.3001	0.3317	0.3366	0.3098	0.3020	0.2792	0.2626	0.2977	0.3123	0.2540	0.2927	0.2930	0.2983	0.3248	0.3506	0.3134	0.3087	0.3052	0.2937	0.3230	0.3061	0.2651	0.2839	0.2831	0.3143	0.3858	0.3657	0.3347	0.3309	0.3194	0.3221	0.3141	0.3443	0.3001	0.3225	0.3126	0.3469	0.3535	0.3811	0.3304	0.3243	0.3206	0.2936	0.3197	0.3204	0.3001	0.3140	0.3803	0.3500	0.3512	0.4012	0.3254	0.3190	0.3111	0.3111	0.3093	0.3289	0.3202	0.3267	0.3614	0.3660	0.4036	0.3919	0.3132	0.3404	0.2772	0.2746	0.3228	0.3110	0.0645	0.0643	0.0643	0.0623	0.0625	0.0619	0.0643	0.0629	0.0626	0.0638	0.0636	0.0636	0.0648	0.0641	0.0641	0.0628	0.0626	0.0636	0.0638	0.0643	0.0624	0.0618	0.0640	0.0619
38=23:35:00	33508	300	0.3030	0.2950	0.3302	0.3236	0.3612	0.3764	0.3383	0.3285	0.3053	0.2848	0.3231	0.3411	0.2769	0.3189	0.3257	0.3261	0.3548	0.3779	0.3461	0.3414	0.3326	0.3261	0.3565	0.3372	0.2893	0.3016	0.3036	0.3394	0.4187	0.4004	0.3716	0.3653	0.3533	0.3498	0.3506	0.3834	0.3304	0.3440	0.3398	0.3755	0.3860	0.4130	0.3645	0.3577	0.3556	0.3218	0.3524	0.3494	0.3269	0.3405	0.4055	0.3781	0.3804	0.4246	0.3562	0.3496	0.3371	0.3399	0.3382	0.3637	0.3497	0.3576	0.3933	0.3916	0.4362	0.4272	0.3407	0.3664	0.3077	0.3037	0.3542	0.3444	0.0636	0.0647	0.0640	0.0647	0.0645	0.0642	0.0635	0.0637	0.0640	0.0633	0.0635	0.0632	0.0664	0.0649	0.0628	0.0654	0.0643	0.0651	0.0648	0.0650	0.0644	0.0655	0.0647	0.0624
39=23:49:42	34390	300	0.3267	0.3266	0.3361	0.3471	0.3986	0.4029	0.3653	0.3629	0.3312	0.3084	0.3470	0.3661	0.2980	0.3397	0.3383	0.3456	0.3791	0.4052	0.3754	0.3728	0.3667	0.3527	0.3844	0.3720	0.3072	0.3268	0.3229	0.3563	0.4410	0.4234	0.4034	0.3974	0.3827	0.3795	0.3826	0.4139	0.3561	0.3702	0.3665	0.4039	0.4095	0.4454	0.3949	0.3882	0.3861	0.3547	0.3865	0.3763	0.3445	0.3660	0.4388	0.3989	0.4089	0.4524	0.3885	0.3822	0.3731	0.3694	0.3738	0.3886	0.3720	0.3806	0.4226	0.4181	0.4663	0.4552	0.3734	0.4036	0.3349	0.3346	0.3859	0.3794	0.0645	0.0653	0.0638	0.0641	0.0642	0.0644	0.0629	0.0634	0.0634	0.0658	0.0628	0.0634	0.0677	0.0641	0.0663	0.0626	0.0644	0.0638	0.0638	0.0663	0.0652	0.0633	0.0628	0.0627
40=00:04:24	35272	298	0.3528	0.3545	0.3750	0.3742	0.4297	0.4423	0.3985	0.3894	0.3701	0.3390	0.3810	0.4017	0.3232	0.3677	0.3699	0.3739	0.4111	0.4385	0.4078	0.4119	0.4007	0.3842	0.4220	0.4083	0.3361	0.3531	0.3509	0.3834	0.4779	0.4557	0.4394	0.4374	0.4208	0.4121	0.4246	0.4507	0.3868	0.4052	0.3913	0.4319	0.4436	0.4820	0.4310	0.4289	0.4198	0.3864	0.4206	0.4133	0.3768	0.3945	0.4672	0.4288	0.4409	0.4890	0.4232	0.4188	0.4094	0.4017	0.4078	0.4256	0.4039	0.4096	0.4636	0.4485	0.5039	0.4920	0.4083	0.4408	0.3734	0.3623	0.4263	0.4139	0.0665	0.0668	0.0656	0.0653	0.0649	0.0640	0.0638	0.0634	0.0638	0.0648	0.0656	0.0644	0.0669	0.0655	0.0642	0.0661	0.0648	0.0658	0.0652	0.0660	0.0651	0.0655	0.0640	0.0635
41=00:19:06	36154	298	0.3861	0.3808	0.4010	0.4068	0.4597	0.4886	0.4308	0.4261	0.3933	0.3718	0.4221	0.4306	0.3564	0.4024	0.4050	0.4062	0.4403	0.4748	0.4445	0.4434	0.4281	0.4206	0.4597	0.4404	0.3631	0.3750	0.3788	0.4125	0.5140	0.4887	0.4725	0.4738	0.4548	0.4473	0.4566	0.4852	0.4179	0.4345	0.4197	0.4658	0.4800	0.5178	0.4645	0.4618	0.4631	0.4223	0.4583	0.4553	0.4043	0.4323	0.5015	0.4638	0.4664	0.5221	0.4590	0.4505	0.4395	0.4390	0.4439	0.4542	0.4439	0.4443	0.4985	0.4773	0.5379	0.5271	0.4427	0.4788	0.4002	0.3952	0.4641	0.4540	0.0640	0.0644	0.0648	0.0646	0.0639	0.0639	0.0643	0.0639	0.0621	0.0626	0.0641	0.0636	0.0672	0.0656	0.0658	0.0636	0.0639	0.0638	0.0641	0.0643	0.0646	0.0661	0.0643	0.0630
42=00:33:48	37036	298	0.4189	0.4167	0.4541	0.4336	0.4970	0.5115	0.4662	0.4591	0.4252	0.3991	0.4516	0.4606	0.3856	0.4364	0.4372	0.4351	0.4785	0.5069	0.4754	0.4801	0.4688	0.4576	0.4952	0.4761	0.3928	0.4084	0.4081	0.4451	0.5489	0.5296	0.5147	0.5118	0.4912	0.4859	0.4948	0.5277	0.4617	0.4749	0.4570	0.4978	0.5115	0.5605	0.5059	0.5031	0.4976	0.4562	0.4992	0.4885	0.4435	0.4670	0.5376	0.5001	0.5072	0.5612	0.5004	0.4914	0.4821	0.4744	0.4782	0.5001	0.4799	0.4790	0.5407	0.5146	0.5795	0.5633	0.4853	0.5164	0.4376	0.4288	0.4998	0.4865	0.0655	0.0675	0.0658	0.0660	0.0666	0.0657	0.0701	0.0670	0.0664	0.0673	0.0646	0.0667	0.0700	0.0653	0.0669	0.0655	0.0666	0.0684	0.0644	0.0668	0.0659	0.0684	0.0665	0.0637
43=00:48:30	37918	298	0.4497	0.4457	0.4836	0.4630	0.5432	0.5626	0.5089	0.4999	0.4598	0.4378	0.4913	0.5047	0.4167	0.4737	0.4765	0.4719	0.5146	0.5448	0.5202	0.5278	0.5094	0.4981	0.5410	0.5245	0.4186	0.4409	0.4435	0.4814	0.5905	0.5663	0.5566	0.5495	0.5341	0.5221	0.5345	0.5566	0.5033	0.5070	0.4908	0.5441	0.5540	0.6076	0.5438	0.5471	0.5398	0.4967	0.5388	0.5345	0.4740	0.4992	0.5817	0.5368	0.5474	0.5991	0.5413	0.5341	0.5221	0.5105	0.5200	0.5341	0.5204	0.5151	0.5758	0.5549	0.6215	0.6034	0.5264	0.5641	0.4742	0.4634	0.5445	0.5302	0.0638	0.0651	0.0614	0.0643	0.0640	0.0626	0.0629	0.0617	0.0631	0.0629	0.0645	0.0629	0.0644	0.0643	0.0616	0.0636	0.0641	0.0644	0.0638	0.0630	0.0646	0.0636	0.0619	0.0610
44=01:03:12	38800	298	0.4828	0.4806	0.5015	0.4957	0.5745	0.5804	0.5433	0.5375	0.4969	0.4725	0.5285	0.5380	0.4447	0.5042	0.5142	0.5066	0.5499	0.5846	0.5565	0.5661	0.5448	0.5335	0.5799	0.5653	0.4535	0.4716	0.4760	0.5134	0.6277	0.6077	0.6019	0.5956	0.5787	0.5643	0.5711	0.6021	0.5436	0.5597	0.5265	0.5790	0.5948	0.6509	0.5814	0.5954	0.5806	0.5319	0.5801	0.5717	0.4989	0.5325	0.6176	0.5706	0.5869	0.6395	0.5828	0.5729	0.5643	0.5480	0.5624	0.5719	0.5552	0.5532	0.6218	0.5910	0.6663	0.6455	0.5665	0.6065	0.5185	0.5050	0.5794	0.5741	0.0624	0.0636	0.0643	0.0651	0.0631	0.0630	0.0648	0.0656	0.0632	0.0649	0.0647	0.0633	0.0666	0.0653	0.0654	0.0649	0.0623	0.0633	0.0638	0.0654	0.0646	0.0650	0.0652	0.0635
45=01:17:54	39682	296	0.5238	0.5127	0.5496	0.5320	0.6036	0.6397	0.5948	0.5787	0.5315	0.5113	0.5790	0.5859	0.4831	0.5398	0.5447	0.5410	0.5853	0.6219	0.6062	0.6168	0.5920	0.5834	0.6322	0.6073	0.4769	0.5094	0.5098	0.5497	0.6692	0.6484	0.6476	0.6420	0.6225	0.6060	0.6213	0.6531	0.5847	0.5875	0.5641	0.6198	0.6320	0.6960	0.6283	0.6405	0.6263	0.5802	0.6323	0.6180	0.5413	0.5728	0.6520	0.6109	0.6279	0.6774	0.6231	0.6146	0.6121	0.5926	0.6065	0.6158	0.5946	0.5893	0.6644	0.6374	0.7122	0.6898	0.6160	0.6560	0.5608	0.5399	0.6298	0.6146	0.0658	0.0657	0.0656	0.0655	0.0657	0.0630	0.0620	0.0629	0.0644	0.0645	0.0638	0.0645	0.0659	0.0640	0.0662	0.0654	0.0628	0.0632	0.0655	0.0654	0.0633	0.0647	0.0626	0.0630
46=01:32:36	40564	296	0.5630	0.5517	0.6021	0.5739	0.6493	0.6831	0.6353	0.6254	0.5751	0.5475	0.6271	0.6224	0.5221	0.5831	0.5904	0.5795	0.6276	0.6655	0.6525	0.6610	0.6353	0.6266	0.6737	0.6513	0.5161	0.5437	0.5426	0.5886	0.7171	0.6929	0.6925	0.6915	0.6678	0.6543	0.6668	0.6958	0.6185	0.6355	0.6037	0.6629	0.6789	0.7398	0.6754	0.6841	0.6735	0.6135	0.6707	0.6603	0.5786	0.6140	0.7037	0.6489	0.6688	0.7206	0.6667	0.6584	0.6490	0.6371	0.6455	0.6523	0.6392	0.6317	0.7165	0.6796	0.7508	0.7385	0.6644	0.7086	0.6013	0.5872	0.6712	0.6646	0.0639	0.0641	0.0643	0.0639	0.0616	0.0626	0.0627	0.0672	0.0632	0.0638	0.0640	0.0636	0.0661	0.0638	0.0664	0.0633	0.0622	0.0641	0.0636	0.0629	0.0648	0.0651	0.0635	0.0625
47=01:47:18	41446	298	0.5974	0.6007	0.6478	0.6119	0.6873	0.7449	0.6850	0.6701	0.6166	0.5897	0.6716	0.6719	0.5663	0.6330	0.6316	0.6304	0.6798	0.7157	0.6983	0.7097	0.6791	0.6711	0.7214	0.7002	0.5539	0.5798	0.5876	0.6352	0.7707	0.7412	0.7362	0.7375	0.7161	0.6900	0.7113	0.7344	0.6747	0.6889	0.6494	0.7197	0.7307	0.7970	0.7155	0.7344	0.7228	0.6641	0.7214	0.7134	0.6191	0.6615	0.7479	0.6977	0.7207	0.7711	0.7081	0.7032	0.6930	0.6812	0.6915	0.6931	0.6912	0.6812	0.7581	0.7302	0.7978	0.7824	0.7104	0.7550	0.6452	0.6277	0.7219	0.7144	0.0631	0.0643	0.0633	0.0633	0.0656	0.0628	0.0623	0.0628	0.0624	0.0603	0.0645	0.0626	0.0655	0.0620	0.0628	0.0634	0.0631	0.0629	0.0640	0.0640	0.0631	0.0640	0.0635	0.0625
48=02:02:00	42328	298	0.6448	0.6379	0.6830	0.6530	0.7366	0.7847	0.7221	0.7081	0.6568	0.6267	0.7086	0.7097	0.6040	0.6726	0.6712	0.6728	0.7209	0.7527	0.7359	0.7575	0.7203	0.7173	0.7587	0.7462	0.5944	0.6255	0.6338	0.6797	0.8166	0.7853	0.7823	0.7777	0.7551	0.7359	0.7556	0.7790	0.7238	0.7384	0.7029	0.7656	0.7752	0.8557	0.7668	0.7783	0.7657	0.7133	0.7712	0.7567	0.6687	0.7074	0.8005	0.7446	0.7674	0.8188	0.7594	0.7519	0.7389	0.7284	0.7426	0.7352	0.7358	0.7282	0.8056	0.7792	0.8402	0.8368	0.7582	0.7992	0.6929	0.6718	0.7688	0.7595	0.0649	0.0664	0.0649	0.0645	0.0620	0.0630	0.0634	0.0624	0.0645	0.0659	0.0642	0.0656	0.0661	0.0638	0.0634	0.0646	0.0642	0.0638	0.0655	0.0638	0.0640	0.0647	0.0650	0.0629
49=02:16:42	43210	298	0.6828	0.6805	0.7102	0.6951	0.7784	0.8252	0.7629	0.7476	0.6896	0.6608	0.7533	0.7419	0.6448	0.7164	0.7195	0.7076	0.7678	0.7907	0.7813	0.7873	0.7624	0.7601	0.7992	0.7779	0.6400	0.6726	0.6745	0.7245	0.8705	0.8319	0.8185	0.8137	0.7989	0.7828	0.7980	0.8270	0.7716	0.7774	0.7431	0.8179	0.8204	0.9042	0.8077	0.8186	0.8082	0.7460	0.8113	0.8053	0.7101	0.7511	0.8531	0.7895	0.8196	0.8648	0.7950	0.7888	0.7757	0.7641	0.7815	0.7808	0.7810	0.7654	0.8556	0.8170	0.8731	0.8774	0.7921	0.8434	0.7290	0.7196	0.8120	0.8045	0.0652	0.0652	0.0652	0.0642	0.0635	0.0629	0.0626	0.0646	0.0633	0.0670	0.0644	0.0641	0.0649	0.0646	0.0659	0.0642	0.0626	0.0624	0.0663	0.0649	0.0626	0.0644	0.0646	0.0630
50=02:31:24	44092	298	0.7232	0.7227	0.7727	0.7314	0.8174	0.8535	0.7932	0.7780	0.7308	0.6997	0.7814	0.7779	0.6870	0.7544	0.7577	0.7524	0.8034	0.8361	0.8072	0.8249	0.7892	0.7888	0.8329	0.8190	0.6768	0.7109	0.7166	0.7725	0.9118	0.8735	0.8393	0.8364	0.8226	0.8048	0.8328	0.8484	0.8166	0.8286	0.7870	0.8628	0.8598	0.9424	0.8329	0.8472	0.8279	0.7788	0.8398	0.8323	0.7505	0.7925	0.8902	0.8281	0.8622	0.8988	0.8197	0.8162	0.8013	0.7979	0.8142	0.8167	0.8219	0.8081	0.8991	0.8600	0.9118	0.9166	0.8184	0.8684	0.7645	0.7514	0.8403	0.8338	0.0633	0.0648	0.0623	0.0657	0.0649	0.0636	0.0621	0.0642	0.0638	0.0647	0.0630	0.0632	0.0666	0.0634	0.0665	0.0642	0.0637	0.0634	0.0640	0.0651	0.0634	0.0655	0.0645	0.0625
51=02:46:06	44974	298	0.7643	0.7680	0.8198	0.7823	0.8532	0.8893	0.8210	0.8113	0.7700	0.7423	0.8127	0.8138	0.7395	0.7953	0.8006	0.7979	0.8433	0.8861	0.8384	0.8444	0.8225	0.8185	0.8538	0.8446	0.7225	0.7703	0.7695	0.8153	0.9550	0.9126	0.8596	0.8567	0.8440	0.8383	0.8536	0.8685	0.8673	0.8724	0.8403	0.9210	0.9022	0.9820	0.8566	0.8652	0.8407	0.8086	0.8588	0.8560	0.7995	0.8339	0.9392	0.8661	0.9113	0.9338	0.8461	0.8351	0.8202	0.8240	0.8334	0.8472	0.8677	0.8618	0.9468	0.8992	0.9462	0.9442	0.8300	0.8784	0.7813	0.7564	0.8593	0.8533	0.0635	0.0647	0.0641	0.0642	0.0634	0.0645	0.0638	0.0639	0.0623	0.0651	0.0639	0.0656	0.0663	0.0641	0.0649	0.0651	0.0625	0.0627	0.0657	0.0667	0.0627	0.0649	0.0651	0.0626
52=03:00:48	45856	300	0.7737	0.8013	0.8441	0.8109	0.8996	0.9078	0.8058	0.8030	0.7757	0.7370	0.8052	0.8102	0.7629	0.8484	0.8408	0.8424	0.8975	0.9179	0.8335	0.8315	0.8103	0.8050	0.8470	0.8398	0.7548	0.8109	0.8031	0.8608	1.0155	0.9518	0.8485	0.8479	0.8327	0.8317	0.8523	0.8692	0.9082	0.9229	0.8810	0.9602	0.9516	1.0325	0.8502	0.8564	0.8354	0.7979	0.8546	0.8528	0.8303	0.8796	0.9751	0.9035	0.9396	0.9434	0.8384	0.8303	0.8106	0.8212	0.8331	0.8493	0.9164	0.8944	1.0086	0.9275	0.9794	0.9681	0.8230	0.8724	0.7762	0.7623	0.8541	0.8509	0.0655	0.0630	0.0638	0.0632	0.0642	0.0631	0.0634	0.0635	0.0635	0.0634	0.0644	0.0621	0.0656	0.0636	0.0634	0.0651	0.0637	0.0653	0.0645	0.0655	0.0623	0.0651	0.0625	0.0628
53=03:15:30	46738	298	0.7848	0.8341	0.8802	0.8407	0.9036	0.9039	0.8101	0.8067	0.7794	0.7427	0.8114	0.8189	0.8065	0.8798	0.8805	0.8747	0.9181	0.9213	0.8380	0.8334	0.8139	0.8080	0.8530	0.8482	0.7964	0.8452	0.8470	0.9043	1.0483	0.9574	0.8508	0.8548	0.8374	0.8351	0.8510	0.8736	0.9386	0.9558	0.9153	0.9903	0.9660	1.0417	0.8519	0.8568	0.8420	0.8024	0.8573	0.8604	0.8556	0.9091	0.9965	0.9209	0.9531	0.9459	0.8415	0.8352	0.8085	0.8243	0.8316	0.8484	0.9340	0.9152	0.9908	0.9345	0.9722	0.9628	0.8311	0.8767	0.7736	0.7648	0.8565	0.8576	0.0656	0.0652	0.0652	0.0654	0.0649	0.0652	0.0652	0.0638	0.0643	0.0657	0.0650	0.0660	0.0689	0.0645	0.0660	0.0659	0.0657	0.0663	0.0667	0.0653	0.0660	0.0638	0.0639	0.0637
54=03:30:12	47620	298	0.7820	0.8381	0.9046	0.8433	0.8964	0.8778	0.8105	0.8080	0.7811	0.7430	0.8051	0.8108	0.8203	0.8979	0.8981	0.8895	0.9089	0.9256	0.8371	0.8440	0.8182	0.8114	0.8504	0.8515	0.8223	0.8755	0.8735	0.9299	1.0575	0.9495	0.8541	0.8549	0.8349	0.8358	0.8559	0.8704	0.9425	0.9808	0.9396	1.0033	0.9490	1.0324	0.8584	0.8573	0.8403	0.8032	0.8605	0.8617	0.8634	0.9085	0.9892	0.9112	0.9469	0.9444	0.8443	0.8416	0.8123	0.8234	0.8357	0.8465	0.9222	0.9151	0.9813	0.9270	0.9827	0.9520	0.8318	0.8671	0.7867	0.7611	0.8624	0.8632	0.0636	0.0644	0.0641	0.0623	0.0632	0.0648	0.0623	0.0637	0.0617	0.0626	0.0637	0.0634	0.0660	0.0635	0.0623	0.0647	0.0643	0.0631	0.0635	0.0639	0.0624	0.0638	0.0640	0.0618
55=03:44:54	48502	301	0.7878	0.8363	0.9024	0.8406	0.8880	0.8873	0.8184	0.8135	0.7808	0.7524	0.8139	0.8209	0.8253	0.8930	0.9036	0.8863	0.9042	0.9084	0.8410	0.8463	0.8232	0.8182	0.8565	0.8572	0.8378	0.8934	0.8951	0.9390	1.0426	0.9436	0.8636	0.8619	0.8397	0.8381	0.8609	0.8765	0.9269	0.9679	0.9396	0.9925	0.9415	1.0248	0.8595	0.8573	0.8464	0.8099	0.8631	0.8655	0.8632	0.8965	0.9750	0.9102	0.9407	0.9324	0.8490	0.8449	0.8159	0.8291	0.8389	0.8550	0.9110	0.9076	0.9577	0.9242	0.9594	0.9586	0.8376	0.8711	0.7883	0.7662	0.8686	0.8706	0.0639	0.0652	0.0627	0.0630	0.0634	0.0637	0.0641	0.0627	0.0620	0.0621	0.0639	0.0638	0.0656	0.0612	0.0638	0.0641	0.0631	0.0640	0.0647	0.0653	0.0632	0.0646	0.0642	0.0622
56=03:59:36	49384	298	0.7928	0.8459	0.8898	0.8463	0.8835	0.8946	0.8226	0.8227	0.7836	0.7593	0.8258	0.8333	0.8299	0.8902	0.9054	0.8810	0.9003	0.9128	0.8529	0.8490	0.8336	0.8201	0.8657	0.8563	0.8415	0.8953	0.8971	0.9350	1.0280	0.9385	0.8674	0.8667	0.8469	0.8476	0.8624	0.8883	0.9188	0.9609	0.9319	0.9807	0.9370	1.0248	0.8648	0.8604	0.8552	0.8124	0.8728	0.8768	0.8611	0.8968	0.9759	0.9075	0.9367	0.9309	0.8532	0.8438	0.8228	0.8324	0.8441	0.8561	0.9047	0.9088	0.9563	0.9264	0.9590	0.9598	0.8426	0.8756	0.7916	0.7789	0.8684	0.8786	0.0648	0.0650	0.0653	0.0615	0.0608	0.0614	0.0633	0.0637	0.0629	0.0649	0.0629	0.0641	0.0632	0.0610	0.0624	0.0625	0.0625	0.0616	0.0628	0.0642	0.0639	0.0628	0.0626	0.0608
57=04:14:18	50266	298	0.7939	0.8446	0.8840	0.8562	0.8927	0.8906	0.8294	0.8254	0.7820	0.7601	0.8225	0.8317	0.8349	0.8911	0.9106	0.8865	0.9065	0.9182	0.8559	0.8541	0.8316	0.8288	0.8668	0.8638	0.8461	0.8970	0.8980	0.9254	1.0260	0.9399	0.8717	0.8678	0.8585	0.8460	0.8675	0.8887	0.9208	0.9573	0.9272	0.9784	0.9371	1.0197	0.8649	0.8667	0.8552	0.8188	0.8770	0.8797	0.8659	0.8907	0.9743	0.9112	0.9329	0.9293	0.8575	0.8563	0.8270	0.8339	0.8547	0.8622	0.9080	0.9140	0.9561	0.9188	0.9493	0.9625	0.8499	0.8722	0.8003	0.7766	0.8755	0.8816	0.0636	0.0635	0.0649	0.0630	0.0629	0.0648	0.0624	0.0643	0.0629	0.0650	0.0643	0.0642	0.0653	0.0634	0.0653	0.0644	0.0639	0.0639	0.0635	0.0649	0.0632	0.0653	0.0651	0.0644
58=04:29:00	51148	296	0.8105	0.8595	0.8939	0.8641	0.8934	0.9029	0.8463	0.8416	0.7974	0.7749	0.8394	0.8436	0.8455	0.8954	0.9184	0.9023	0.9021	0.9309	0.8716	0.8699	0.8518	0.8456	0.8806	0.8787	0.8523	0.9078	0.9081	0.9228	1.0190	0.9396	0.8903	0.8807	0.8716	0.8572	0.8786	0.8981	0.9179	0.9709	0.9390	0.9863	0.9617	1.0220	0.8804	0.8802	0.8660	0.8356	0.8882	0.8934	0.8786	0.9001	0.9837	0.9200	0.9454	0.9487	0.8691	0.8708	0.8421	0.8426	0.8671	0.8743	0.9167	0.9419	0.9653	0.9399	0.9815	1.0069	0.8595	0.8769	0.8077	0.7831	0.8871	0.8869	0.0628	0.0643	0.0635	0.0634	0.0624	0.0617	0.0597	0.0629	0.0614	0.0645	0.0626	0.0620	0.0661	0.0632	0.0642	0.0646	0.0619	0.0617	0.0622	0.0625	0.0625	0.0628	0.0643	0.0617
59=04:43:42	52030	298	0.8006	0.8556	0.8816	0.8566	0.8912	0.8908	0.8425	0.8359	0.7864	0.7734	0.8346	0.8428	0.8417	0.8855	0.9083	0.8901	0.9007	0.9132	0.8619	0.8608	0.8401	0.8381	0.8739	0.8746	0.8430	0.8945	0.9004	0.9139	1.0040	0.9277	0.8830	0.8701	0.8664	0.8555	0.8765	0.8999	0.9123	0.9473	0.9241	0.9685	0.9278	1.0173	0.8722	0.8697	0.8544	0.8268	0.8855	0.8905	0.8744	0.8912	0.9293	0.9112	0.9271	0.9397	0.8635	0.8621	0.8363	0.8401	0.8659	0.8679	0.9031	0.9164	0.9427	0.9242	0.9623	0.9570	0.8562	0.8731	0.8050	0.7830	0.8804	0.8865	0.0642	0.0654	0.0670	0.0642	0.0647	0.0632	0.0652	0.0652	0.0632	0.0634	0.0643	0.0645	0.0671	0.0647	0.0647	0.0640	0.0650	0.0637	0.0641	0.0652	0.0657	0.0661	0.0643	0.0643
60=04:58:24	52912	298	0.8035	0.8578	0.8843	0.8628	0.8860	0.8934	0.8427	0.8371	0.7885	0.7633	0.8367	0.8386	0.8449	0.8929	0.9126	0.8983	0.9044	0.9490	0.8601	0.8683	0.8433	0.8439	0.8688	0.8775	0.8495	0.9031	0.9033	0.9120	1.0060	0.9328	0.8871	0.8699	0.8684	0.8563	0.8792	0.8997	0.9106	0.9563	0.9331	0.9686	0.9353	1.0184	0.8742	0.8714	0.8601	0.8271	0.8925	0.8990	0.8795	0.8920	0.9299	0.9178	0.9332	0.9374	0.8687	0.8738	0.8352	0.8434	0.8713	0.8668	0.9078	0.9239	0.9512	0.9282	0.9649	0.9610	0.8603	0.8785	0.8106	0.7847	0.8878	0.8965	0.0629	0.0637	0.0607	0.0646	0.0636	0.0635	0.0634	0.0621	0.0611	0.0630	0.0609	0.0620	0.0663	0.0634	0.0645	0.0646	0.0621	0.0627	0.0644	0.0636	0.0650	0.0623	0.0639	0.0617
61=05:13:06	53794	298	0.8061	0.8652	0.8840	0.8697	0.8882	0.8896	0.8498	0.8498	0.7900	0.7728	0.8520	0.8518	0.8495	0.8950	0.9138	0.9028	0.9013	0.9281	0.8694	0.8724	0.8482	0.8497	0.8785	0.8766	0.8568	0.8997	0.9053	0.9059	0.9972	0.9338	0.8906	0.8757	0.8749	0.8638	0.8833	0.9036	0.9029	0.9465	0.9258	0.9686	0.9424	1.0108	0.8745	0.8704	0.8630	0.8240	0.8971	0.9047	0.8849	0.8915	0.9268	0.9132	0.9298	0.9447	0.8711	0.8721	0.8370	0.8469	0.8721	0.8684	0.9047	0.9190	0.9465	0.9294	0.9613	0.9660	0.8659	0.8788	0.8081	0.7902	0.8853	0.9020	0.0626	0.0639	0.0620	0.0624	0.0624	0.0610	0.0597	0.0633	0.0614	0.0638	0.0632	0.0652	0.0645	0.0626	0.0635	0.0623	0.0610	0.0615	0.0621	0.0619	0.0620	0.0613	0.0631	0.0600
62=05:27:48	54676	296	0.8091	0.8688	0.8743	0.8653	0.8888	0.8935	0.8621	0.8588	0.7915	0.7822	0.8523	0.8575	0.8522	0.8942	0.9092	0.9010	0.9024	0.9247	0.8695	0.8868	0.8472	0.8590	0.8764	0.8871	0.8591	0.8998	0.9037	0.9007	0.9881	0.9329	0.9004	0.8770	0.8858	0.8623	0.8892	0.9016	0.8997	0.9382	0.9188	0.9558	0.9382	1.0062	0.8757	0.8771	0.8641	0.8332	0.8999	0.9094	0.8826	0.8856	0.9322	0.9145	0.9522	0.9459	0.8702	0.8796	0.8426	0.8505	0.8836	0.8755	0.9042	0.9204	0.9420	0.9246	0.9557	0.9503	0.8705	0.8749	0.8136	0.7848	0.8922	0.9033	0.0637	0.0644	0.0635	0.0614	0.0633	0.0627	0.0627	0.0653	0.0623	0.0644	0.0634	0.0633	0.0651	0.0624	0.0652	0.0630	0.0631	0.0645	0.0655	0.0646	0.0629	0.0625	0.0628	0.0617
63=05:42:30	55558	296	0.8107	0.8727	0.8817	0.8703	0.8903	0.8976	0.8611	0.8623	0.7927	0.7757	0.8586	0.8561	0.8497	0.9011	0.9085	0.9110	0.9044	0.9742	0.8671	0.8896	0.8496	0.8634	0.8756	0.8887	0.8618	0.9058	0.9130	0.9001	0.9909	0.9338	0.9061	0.8764	0.8884	0.8620	0.8974	0.9082	0.9061	0.9618	0.9518	0.9702	0.9580	1.0147	0.8800	0.8783	0.8639	0.8293	0.9125	0.9109	0.8958	0.8883	0.9318	0.9228	0.9569	0.9504	0.8727	0.8899	0.8408	0.8513	0.8888	0.8720	0.9074	0.9289	0.9515	0.9354	1.0466	0.9665	0.8720	0.8810	0.8225	0.7865	0.8908	0.9172	0.0635	0.0636	0.0642	0.0636	0.0618	0.0620	0.0625	0.0636	0.0599	0.0633	0.0613	0.0614	0.0632	0.0630	0.0637	0.0625	0.0626	0.0627	0.0626	0.0634	0.0638	0.0649	0.0628	0.0620
64=05:57:12	56440	298	0.8155	0.8797	0.8737	0.8690	0.8903	0.9055	0.8687	0.8693	0.7965	0.7766	0.8700	0.8635	0.8557	0.9057	0.9129	0.9128	0.9113	0.9515	0.8753	0.9006	0.8573	0.8736	0.8810	0.8926	0.8644	0.9090	0.9152	0.9044	0.9905	0.9381	0.9170	0.8852	0.8974	0.8687	0.9023	0.9134	0.9041	0.9573	0.9482	0.9645	0.9611	1.0155	0.8885	0.8778	0.8707	0.8311	0.9284	0.9208	0.8992	0.8945	0.9318	0.9289	0.9540	0.9604	0.8752	0.8963	0.8409	0.8539	0.8967	0.8812	0.9129	0.9381	0.9503	0.9377	1.0445	0.9671	0.8757	0.8775	0.8264	0.7918	0.8959	0.9295	0.0664	0.0674	0.0664	0.0666	0.0659	0.0645	0.0642	0.0657	0.0634	0.0664	0.0661	0.0660	0.0674	0.0639	0.0652	0.0655	0.0647	0.0654	0.0634	0.0670	0.0639	0.0641	0.0667	0.0634
65=06:11:54	57322	301	0.8177	0.8878	0.8837	0.8734	0.8943	0.9060	0.8774	0.8802	0.7987	0.7889	0.8712	0.8751	0.8562	0.9108	0.9115	0.9129	0.9090	0.9376	0.8734	0.9088	0.8618	0.8809	0.8805	0.9031	0.8620	0.9038	0.9164	0.8944	0.9869	0.9400	0.9267	0.8799	0.9063	0.8665	0.9025	0.9127	0.9113	0.9512	0.9374	0.9497	0.9574	1.0142	0.8858	0.8882	0.8678	0.8421	0.9316	0.9362	0.9060	0.8947	0.9324	0.9372	0.9407	0.9660	0.8773	0.9084	0.8499	0.8539	0.9106	0.8767	0.9086	0.9300	0.9468	0.9386	0.9883	0.9670	0.8794	0.8850	0.8284	0.7972	0.9001	0.9358	0.0657	0.0660	0.0657	0.0655	0.0642	0.0631	0.0637	0.0644	0.0636	0.0670	0.0636	0.0631	0.0675	0.0654	0.0652	0.0663	0.0653	0.0643	0.0662	0.0649	0.0650	0.0637	0.0651	0.0650
66=06:26:36	58204	301	0.8207	0.8884	0.8791	0.8769	0.8917	0.9049	0.8916	0.8868	0.8001	0.7857	0.8836	0.8816	0.8596	0.9098	0.9134	0.9143	0.9064	0.9333	0.8787	0.9230	0.8584	0.8958	0.8840	0.9070	0.8666	0.9010	0.9130	0.8971	0.9824	0.9390	0.9372	0.8868	0.9177	0.8669	0.9113	0.9142	0.9023	0.9392	0.9373	0.9521	0.9573	1.0115	0.8899	0.8830	0.8739	0.8427	0.9425	0.9379	0.9077	0.8940	0.9339	0.9374	0.9490	0.9714	0.8759	0.9159	0.8517	0.8579	0.9138	0.8859	0.9072	0.9244	0.9439	0.9381	0.9888	0.9618	0.8851	0.8855	0.8342	0.7937	0.9029	0.9449	0.0655	0.0651	0.0657	0.0659	0.0652	0.0630	0.0636	0.0642	0.0639	0.0650	0.0654	0.0642	0.0665	0.0635	0.0657	0.0655	0.0634	0.0649	0.0635	0.0642	0.0643	0.0655	0.0662	0.0632
67=06:41:18	59086	300	0.8156	0.8826	0.8706	0.8711	0.8853	0.8998	0.8899	0.8943	0.7946	0.7744	0.8840	0.8802	0.8583	0.9134	0.9040	0.9093	0.9071	0.9304	0.8743	0.9216	0.8566	0.8981	0.8773	0.9089	0.8620	0.8991	0.9125	0.8931	0.9823	0.9391	0.9399	0.8759	0.9234	0.8634	0.9088	0.9084	0.9043	0.9387	0.9394	0.9549	0.9640	1.0106	0.8881	0.8851	0.8719	0.8406	0.9464	0.9443	0.9100	0.8858	0.9290	0.9387	0.9265	0.9669	0.8779	0.9271	0.8458	0.8565	0.9198	0.8793	0.9073	0.9238	0.9406	0.9303	0.9930	0.9643	0.8836	0.8858	0.8343	0.7991	0.9019	0.9522	0.0635	0.0643	0.0629	0.0635	0.0627	0.0625	0.0643	0.0630	0.0637	0.0638	0.0621	0.0623	0.0645	0.0634	0.0618	0.0629	0.0625	0.0627	0.0667	0.0651	0.0634	0.0632	0.0640	0.0630
68=06:56:00	59968	298	0.8159	0.8886	0.8762	0.8794	0.8914	0.9076	0.8995	0.9031	0.7938	0.7730	0.9013	0.8889	0.8590	0.9230	0.9094	0.9112	0.9122	0.9370	0.8772	0.9291	0.8552	0.9041	0.8837	0.9020	0.8630	0.9034	0.9139	0.8931	0.9825	0.9414	0.9433	0.8831	0.9280	0.8692	0.9157	0.9201	0.9071	0.9411	0.9485	0.9511	0.9762	1.0150	0.8847	0.8833	0.8767	0.8315	0.9558	0.9561	0.9124	0.8884	0.9303	0.9444	0.9303	0.9774	0.8804	0.9349	0.8433	0.8560	0.9238	0.8768	0.9147	0.9326	0.9481	0.9370	1.0052	0.9709	0.8831	0.8818	0.8303	0.7922	0.8998	0.9637	0.0615	0.0629	0.0610	0.0612	0.0608	0.0608	0.0618	0.0619	0.0603	0.0627	0.0625	0.0613	0.0630	0.0619	0.0637	0.0616	0.0614	0.0622	0.0634	0.0614	0.0613	0.0604	0.0626	0.0598
69=07:10:42	60850	298	0.8224	0.8870	0.8729	0.8763	0.8918	0.9098	0.9056	0.9161	0.7933	0.7827	0.9014	0.9002	0.8620	0.9226	0.9052	0.9083	0.9079	0.9251	0.8747	0.9380	0.8600	0.9045	0.8827	0.9148	0.8688	0.8988	0.9100	0.8930	0.9835	0.9369	0.9536	0.8802	0.9372	0.8648	0.9178	0.9155	0.9051	0.9339	0.9485	0.9455	0.9793	1.0150	0.8820	0.8861	0.8677	0.8336	0.9563	0.9641	0.9191	0.8913	0.9331	0.9539	0.9370	0.9852	0.8756	0.9412	0.8501	0.8547	0.9384	0.8769	0.9095	0.9291	0.9387	0.9395	1.0087	0.9665	0.8854	0.8838	0.8334	0.7992	0.8969	0.9723	0.0637	0.0654	0.0627	0.0643	0.0632	0.0636	0.0628	0.0644	0.0638	0.0624	0.0634	0.0638	0.0653	0.0629	0.0653	0.0631	0.0648	0.0638	0.0628	0.0645	0.0609	0.0632	0.0648	0.0616
70=07:25:24	61733	298	0.8219	0.9028	0.8776	0.8858	0.9022	0.9209	0.9162	0.9283	0.7968	0.7820	0.9227	0.9117	0.8653	0.9440	0.9216	0.9255	0.9233	0.9501	0.8825	0.9524	0.8679	0.9210	0.8864	0.9180	0.8687	0.9121	0.9267	0.9010	0.9910	0.9532	0.9694	0.8906	0.9516	0.8698	0.9358	0.9204	0.9203	0.9722	0.9946	0.9530	1.0016	1.0276	0.8908	0.8857	0.8794	0.8382	0.9789	0.9741	0.9347	0.9000	0.9404	0.9701	0.9439	1.0026	0.8840	0.9509	0.8507	0.8615	0.9470	0.8797	0.9210	0.9434	0.9562	0.9540	1.0856	0.9832	0.8877	0.8888	0.8364	0.8080	0.9018	0.9849	0.0639	0.0660	0.0643	0.0652	0.0636	0.0647	0.0650	0.0647	0.0625	0.0640	0.0646	0.0646	0.0663	0.0628	0.0650	0.0633	0.0645	0.0647	0.0652	0.0632	0.0623	0.0659	0.0647	0.0633
71=07:40:06	62615	298	0.8264	0.9016	0.8866	0.8833	0.9006	0.9173	0.9306	0.9397	0.7999	0.7882	0.9305	0.9266	0.8710	0.9388	0.9106	0.9212	0.9101	0.9377	0.8817	0.9584	0.8690	0.9283	0.8925	0.9254	0.8742	0.9049	0.9145	0.8980	0.9894	0.9477	0.9779	0.8896	0.9627	0.8722	0.9356	0.9274	0.9129	0.9430	0.9642	0.9507	0.9970	1.0233	0.8883	0.8875	0.8743	0.8396	0.9816	0.9876	0.9282	0.9012	0.9368	0.9720	0.9482	1.0037	0.8845	0.9578	0.8510	0.8627	0.9605	0.8825	0.9152	0.9351	0.9514	0.9512	1.0281	0.9797	0.8879	0.8857	0.8411	0.8100	0.8994	0.9961	0.0660	0.0657	0.0637	0.0631	0.0645	0.0641	0.0643	0.0659	0.0630	0.0652	0.0655	0.0648	0.0674	0.0647	0.0646	0.0633	0.0634	0.0632	0.0665	0.0661	0.0658	0.0659	0.0663	0.0633
72=07:54:48	63497	298	0.8206	0.8969	0.8848	0.8912	0.9002	0.9158	0.9448	0.9456	0.7966	0.7786	0.9410	0.9276	0.8710	0.9489	0.9167	0.9205	0.9181	0.9418	0.8776	0.9749	0.8588	0.9459	0.8857	0.9315	0.8701	0.9071	0.9188	0.8967	0.9910	0.9560	0.9894	0.8879	0.9757	0.8698	0.9466	0.9166	0.9197	0.9437	0.9753	0.9587	1.0073	1.0193	0.8912	0.8858	0.8789	0.8401	0.9961	0.9959	0.9397	0.8991	0.9418	0.9818	0.9609	1.0073	0.8837	0.9749	0.8477	0.8650	0.9698	0.8821	0.9232	0.9410	0.9582	0.9519	1.0794	0.9832	0.8948	0.8854	0.8406	0.8014	0.9049	1.0059	0.0622	0.0639	0.0650	0.0651	0.0614	0.0602	0.0633	0.0618	0.0620	0.0635	0.0648	0.0645	0.0654	0.0639	0.0639	0.0637	0.0637	0.0637	0.0615	0.0642	0.0626	0.0637	0.0635	0.0618
73=08:09:30	64379	298	0.8266	0.9046	0.8879	0.8891	0.9096	0.9303	0.9511	0.9558	0.8048	0.7837	0.9445	0.9387	0.8775	0.9643	0.9232	0.9303	0.9235	0.9557	0.8847	0.9817	0.8628	0.9535	0.8857	0.9378	0.8755	0.9154	0.9249	0.9058	0.9942	0.9623	1.0022	0.8904	0.9848	0.8711	0.9551	0.9249	0.9256	1.0046	1.0384	0.9615	1.0598	1.0337	0.8905	0.8883	0.8760	0.8406	1.0093	1.0063	0.9453	0.9108	0.9468	0.9890	0.9566	1.0227	0.8823	0.9854	0.8528	0.8624	0.9787	0.8847	0.9277	0.9523	0.9812	0.9621	1.0595	0.9933	0.8930	0.8862	0.8472	0.7977	0.9028	1.0155	0.0635	0.0665	0.0640	0.0641	0.0641	0.0634	0.0619	0.0638	0.0635	0.0641	0.0634	0.0616	0.0645	0.0633	0.0667	0.0651	0.0638	0.0628	0.0642	0.0623	0.0649	0.0650	0.0647	0.0638
74=08:24:12	65261	298	0.8227	0.8975	0.8801	0.8919	0.9038	0.9244	0.9528	0.9625	0.7993	0.7867	0.9493	0.9399	0.8779	0.9632	0.9200	0.9237	0.9229	0.9479	0.8732	0.9867	0.8579	0.9687	0.8868	0.9437	0.8761	0.9085	0.9233	0.9021	0.9909	0.9562	1.0067	0.8813	0.9961	0.8667	0.9602	0.9202	0.9235	0.9456	0.9883	0.9694	1.0205	1.0265	0.8875	0.8904	0.8730	0.8449	1.0132	1.0147	0.9499	0.9010	0.9408	0.9943	0.9521	1.0231	0.8800	0.9979	0.8495	0.8595	0.9927	0.8841	0.9222	0.9428	0.9604	0.9564	1.0973	0.9941	0.8940	0.8790	0.8499	0.8029	0.9079	1.0207	0.0639	0.0625	0.0644	0.0643	0.0615	0.0625	0.0631	0.0620	0.0602	0.0629	0.0627	0.0618	0.0663	0.0647	0.0640	0.0635	0.0641	0.0631	0.0633	0.0632	0.0644	0.0645	0.0638	0.0619
75=08:38:54	66143	298	0.8259	0.9070	0.8908	0.8923	0.9070	0.9318	0.9716	0.9770	0.8025	0.7904	0.9674	0.9505	0.8840	0.9694	0.9205	0.9307	0.9198	0.9470	0.8796	1.0010	0.8624	0.9783	0.8881	0.9493	0.8790	0.9127	0.9278	0.9066	0.9971	0.9622	1.0190	0.8886	1.0066	0.8707	0.9722	0.9185	0.9238	0.9517	0.9943	0.9663	1.0279	1.0291	0.8928	0.8849	0.8783	0.8427	1.0279	1.0239	0.9548	0.9105	0.9477	0.9989	0.9664	1.0349	0.8794	1.0039	0.8509	0.8656	0.9981	0.8866	0.9283	0.9473	0.9655	0.9637	1.1018	0.9943	0.8932	0.8854	0.8508	0.7952	0.9065	1.0389	0.0630	0.0650	0.0632	0.0623	0.0616	0.0629	0.0622	0.0622	0.0624	0.0633	0.0625	0.0629	0.0652	0.0635	0.0631	0.0626	0.0624	0.0614	0.0642	0.0629	0.0628	0.0626	0.0634	0.0620
