# Supplementary material for: Systematic Prediction of Antifungal Drug Synergy by Chemogenomic Screening in Saccharomyces cerevisiae
Source: Front Fungal Biol. 2021 Jul 2;2:683414. doi: 10.3389/ffunb.2021.683414 (PMC10512392; doi:10.3389/ffunb.2021.683414)
Supplement: Supplementary file 1 [file Data_Sheet_1.ZIP › Supplementary data/Sypplementary_data_1_(Drug_synergy_assays)/Cer_VS_NaF & Cer_VS_Hyd_ps1_A_96_T_9.txt]

[config file info]
last_write=07:05:11_15:38:26
last write=07:05:12_14:56:29
[Run_Parameters]
Instrument=Tecan_9
Ini_Names=Read_Reps,Delid,Save_Data_File,Start_Time_Now
barcode_drug_plate=201401
user=asmith
Plate_Size=96
Plate_Type=NUN96ft.pdf
Samples_to_Run=6
Overlay_Size=48
Drug_Plate=none
Plate_Quarter=none
run_ID=none
run_plate_repeat=1
Read_Reps=95
Read_Modes=Absorbance
Read_Flor_Every=2
Max_Delta_OD=0.500000
Well_By_Row_Col=none
Reorder_Map=Order_Strings_Not,0
Tip_Vol=200
OD_to_Innoc=0.100,0.100,0.380,0.380,0.380,0.380,0.760,0.760,0.100,0.100,0.380,0.380,0.380,0.380,0.760,0.760,0.100,0.100,0.380,0.380,0.380,0.380,0.760,0.760,0.100,0.100,0.380,0.380,0.380,0.380,0.760,0.760,0.100,0.100,0.380,0.380,0.380,0.380,0.760,0.760,0.100,0.100,0.380,0.380,0.380,0.380,0.760,0.760
Absorption_Max=.3
OD_to_Save=0.100,0.100,0.380,0.380,0.380,0.380,0.760,0.760,0.100,0.100,0.380,0.380,0.380,0.380,0.760,0.760,0.100,0.100,0.380,0.380,0.380,0.380,0.760,0.760,0.100,0.100,0.380,0.380,0.380,0.380,0.760,0.760,0.100,0.100,0.380,0.380,0.380,0.380,0.760,0.760,0.100,0.100,0.380,0.380,0.380,0.380,0.760,0.760
OD_to_Dilute=0.100
Save_Sample_Vol=180
Save_Sample_Reps=2
Innoc_Vol=184,184,46,46,46,46,0,0,184,184,46,46,46,46,0,0,184,184,46,46,46,46,0,0,184,184,46,46,46,46,0,0,184,184,46,46,46,46,0,0,184,184,46,46,46,46,0,0
Dilute_Vol=23,23,23,23,23,23,23,23,23,23,23,23,23,23,23,23,23,23,23,23,23,23,23,23,23,23,23,23,23,23,23,23,23,23,23,23,23,23,23,23,23,23,23,23,23,23,23,23
Save_Vol=800,800,800,800,800,800,800,800,800,800,800,800,800,800,800,800,800,800,800,800,800,800,800,800,800,800,800,800,800,800,800,800,800,800,800,800,800,800,800,800,800,800,800,800,800,800,800,800
Reference_Vol=100,100,100,100,100,100,100,100,100,100,100,100,100,100,100,100,100,100,100,100,100,100,100,100,100,100,100,100,100,100,100,100,100,100,100,100,100,100,100,100,100,100,100,100,100,100,100,100,100,100,100,100,100,100,100,100,100,100,100,100,100,100,100,100,100,100,100,100,100,100,100,100,100,100,100,100,100,100,100,100,100,100,100,100,100,100,100,100,100,100,100,100,100,100,100,100
Read_to_Innoc=20,20,20,20,20,20,20,20,20,20,20,20,20,20,20,20,20,20,20,20,20,20,20,20,20,20,20,20,20,20,20,20,20,20,20,20,20,20,20,20,20,20,20,20,20,20,20,20
Read_to_Dilute=26,26,26,26,26,26,26,26,26,26,26,26,26,26,26,26,26,26,26,26,26,26,26,26,26,26,26,26,26,26,26,26,26,26,26,26,26,26,26,26,26,26,26,26,26,26,26,26
Read_to_Save=20,20,20,20,20,20,20,20,20,20,20,20,20,20,20,20,20,20,20,20,20,20,20,20,20,20,20,20,20,20,20,20,20,20,20,20,20,20,20,20,20,20,20,20,20,20,20,20
Innoc_Target_Map=1,2,3,4,5,6,7,8,9,10,11,12,13,14,15,16,17,18,19,20,21,22,23,24,25,26,27,28,29,30,31,32,33,34,35,36,37,38,39,40,41,42,43,44,45,46,47,48
Pipet_Trigger=OD_Save_Innoc
Pipet_Volume_Adj=Con_OD_Save
Delid=no
Pre_Init=yes
Talk_To_ProMax=no
Time_Out_Time=1050
Wait_While_Busy=yes
Idle_Time=2
Screen_Run_Type=pre_screen_1
Spect_Protocol=15m
Spec_Run_File=GG_PB_Voyage.pda
Spec_Assay_File=Yeast_Growth_15m
Save_Data_File=11_05_07_CervsNaF_CervsHyd_ps1_A_96_T_9.txt
Working_Dir=C%3A\\Users\\Growth_Data
Run_Control_Dir=C%3A\\Users\\Yeast_Run_Files
Tracking_Dir=""
Track_File=201401_data_track.txt
Save_Run_Data_Flag=yes
Set_Incubator_Temp=30.0
Base_Line_Flag=atstart_minimum
Pipet_Cycles_Before_Save=20
Time_Point_Save=wellmap
Innoc_Direction=down
Wells_In_Use=111111111111111111111111111111111111111111111111
Save_Sample_Map=111111001111110011111100111111001111110011111100
Sections_to_Run=0
Rows_per_Section=8
Start_Sections_Row=1
MultiProbe_Run_File=MJP_Innoc_Save_Tecan_9_Falcon_AD.MPT
Multiprobe_Run_Dialogue=yes
Comments=no%20comment
Target_Temp=300
Temp_Control=On
Delta_Temp=10
ReadMode=Absorbance,Bottom
ExcitationFilter=485,
EmissionFilter=535,
MeasurementFilter=595
ReadsPerWellNumber=1,1
ShakeDuration=800,0
GainMode=Manual
PdfName=NUN96ft.pdf
Gain=50
Add_Drug_Map=1,1,1,1,1,1,1,1,1,1,1,1,1,1,1,1,1,1,1,1,1,1,1,1,1,1,1,1,1,1,1,1,1,1,1,1,1,1,1,1,1,1,1,1,1,1,1,1
Add_Drug_Vol=7,7,7,7,7,7,7,7,7,7,7,7,7,7,7,7,7,7,7,7,7,7,7,7,7,7,7,7,7,7,7,7,7,7,7,7,7,7,7,7,7,7,7,7,7,7,7,7
Innoc_Map=111011101110111011101110111011101110111011101110111011101110111011101110111011101110111011101110
Dilute_Map=111111111111111111111111111111111111111111111111111111111111111111111111111111111111111111111111
data_file_name=iS_1_96.txt
barcode=""
Hit_Call_Threshold=1.000000
Reference_Well=A01
WT_Ref_Well=0
Project_Name=test
Pipet_Gens_Point=5.00,5.00,5.00,5.00,5.00,5.00,5.00,5.00,5.00,5.00,5.00,5.00,5.00,5.00,5.00,5.00,20.0,20.0,20.0,20.0,20.0,20.0,20.0,20.0,15.0,15.0,15.0,15.0,15.0,15.0,15.0,15.0,10.0,10.0,10.0,10.0,10.0,10.0,10.0,10.0,5.00,5.00,5.00,5.00,5.00,5.00,5.00,5.00,,
Shake_Divisor=1
data_handling=file_&_DB_&_auto_analysis
time_frm_freezer=-1.00
gens_frm_freezer=-1.00
Well_Vol=100
Parent_ID=""
Units=%
Quarter=A
media_name=ypd
Save_Mode=use_save_map
Consolidate_Save_Map=17,18,19,20,21,22,23,24,17,18,19,20,21,22,23,24,17,18,19,20,21,22,23,24,17,18,19,20,21,22,23,24,17,18,19,20,21,22,23,24,17,18,19,20,21,22,23,24
Add_Drug_at_Start_Map=000000000000000000000000000000000000000000000000000
Add_Drug_Labware=add_drug_48
Max_Dynam_OD_Change=0.05
Reads_After_Pipet=1
Ref_Type=single_ref
Read_to_Add_Drug_at_Start=0
Send_Email_at_Pipet=no_email
Strain_Name=""
Media=ypd
drug_vol=2.00
Drug_Name=""
Drug_Conc=2
Innoc_Conc=0.06250
Strain_Plate=none
ShakeIntensity=High
ShakeMode=Orbital
NumberOfFlashes=1
PartOfPlate=0
MovePlateOutAfterMeasurement=0
IntegrationLagTime=0
IntegrationTime=100
DelayMoveFlashFluorescence=0
run_platerepeat=1
[Drug_Data]
Drug_Plate=none
Strain_Plate=none
Media=ypd
Drug_Name=ud,ud,ud,ud,ud,ud,ud,ud,ud,ud,ud,ud,ud,ud,ud,ud,ud,ud,ud,ud,ud,ud,ud,ud,ud,ud,ud,ud,ud,ud,ud,ud,ud,ud,ud,ud,ud,ud,ud,ud,ud,ud,ud,ud,ud,ud,ud,ud,ud,ud,ud,ud,ud,ud,ud,ud,ud,ud,ud,ud,ud,ud,ud,ud,ud,ud,ud,ud,ud,ud,ud,ud,ud,ud,ud,ud,ud,ud,ud,ud,ud,ud,ud,ud,ud,ud,ud,ud,ud,ud,ud,ud,ud,ud,ud,ud
Strain_Name=ud
Drug_Conc=""
Innoc_Conc=0.06250,0.06250,0.06250,0.06250,0.06250,0.06250,0.06250,0.06250,0.06250,0.06250,0.06250,0.06250,0.06250,0.06250,0.06250,0.06250,0.06250,0.06250,0.06250,0.06250,0.06250,0.06250,0.06250,0.06250,0.06250,0.06250,0.06250,0.06250,0.06250,0.06250,0.06250,0.06250,0.06250,0.06250,0.06250,0.06250,0.06250,0.06250,0.06250,0.06250,0.06250,0.06250,0.06250,0.06250,0.06250,0.06250,0.06250,0.06250,0.06250,0.06250,0.06250,0.06250,0.06250,0.06250,0.06250,0.06250,0.06250,0.06250,0.06250,0.06250,0.06250,0.06250,0.06250,0.06250,0.06250,0.06250,0.06250,0.06250,0.06250,0.06250,0.06250,0.06250,0.06250,0.06250,0.06250,0.06250,0.06250,0.06250,0.06250,0.06250,0.06250,0.06250,0.06250,0.06250,0.06250,0.06250,0.06250,0.06250,0.06250,0.06250,0.06250,0.06250,0.06250,0.06250,0.06250,0.06250
Run_ID=none
Plate_Quarter=A
Units=%,%,%,%,%,%,%,%,%,%,%,%,%,%,%,%,%,%,%,%,%,%,%,%,%,%,%,%,%,%,%,%,%,%,%,%,%,%,%,%,%,%,%,%,%,%,%,%,%,%,%,%,%,%,%,%,%,%,%,%,%,%,%,%,%,%,%,%,%,%,%,%,%,%,%,%,%,%,%,%,%,%,%,%,%,%,%,%,%,%,%,%,%,%,%,%
Parent_ID=""
Project_Name=test
Strain_Backgrnd=0,0,0,0,0,0,0,0,0,0,0,0,0,0,0,0,0,0,0,0,0,0,0,0,0,0,0,0,0,0,0,0,0,0,0,0,0,0,0,0,0,0,0,0,0,0,0,0,0,0,0,0,0,0,0,0,0,0,0,0,0,0,0,0,0,0,0,0,0,0,0,0,0,0,0,0,0,0,0,0,0,0,0,0,0,0,0,0,0,0,0,0,0,0,0,0
Well_Vol=100,100,100,100,100,100,100,100,100,100,100,100,100,100,100,100,100,100,100,100,100,100,100,100,100,100,100,100,100,100,100,100,100,100,100,100,100,100,100,100,100,100,100,100,100,100,100,100,100,100,100,100,100,100,100,100,100,100,100,100,100,100,100,100,100,100,100,100,100,100,100,100,100,100,100,100,100,100,100,100,100,100,100,100,100,100,100,100,100,100,100,100,100,100,100,100
time_frm_freezer=-1.00
gens_frm_freezer=-1.00
user=asmith
Strain_Pool=ud,ud,ud,ud,ud,ud,ud,ud,ud,ud,ud,ud,ud,ud,ud,ud,ud,ud,ud,ud,ud,ud,ud,ud,ud,ud,ud,ud,ud,ud,ud,ud,ud,ud,ud,ud,ud,ud,ud,ud,ud,ud,ud,ud,ud,ud,ud,ud,ud,ud,ud,ud,ud,ud,ud,ud,ud,ud,ud,ud,ud,ud,ud,ud,ud,ud,ud,ud,ud,ud,ud,ud,ud,ud,ud,ud,ud,ud,ud,ud,ud,ud,ud,ud,ud,ud,ud,ud,ud,ud,ud,ud,ud,ud,ud,ud
Well_Alias=A01,A02,A03,A04,A05,A06,A07,A08,A09,A10,A11,A12,B01,B02,B03,B04,B05,B06,B07,B08,B09,B10,B11,B12,C01,C02,C03,C04,C05,C06,C07,C08,C09,C10,C11,C12,D01,D02,D03,D04,D05,D06,D07,D08,D09,D10,D11,D12,E01,E02,E03,E04,E05,E06,E07,E08,E09,E10,E11,E12,F01,F02,F03,F04,F05,F06,F07,F08,F09,F10,F11,F12,G01,G02,G03,G04,G05,G06,G07,G08,G09,G10,G11,G12,H01,H02,H03,H04,H05,H06,H07,H08,H09,H10,H11,H12
Well_Pos=1,2,3,4,5,6,7,8,9,10,11,12,13,14,15,16,17,18,19,20,21,22,23,24,25,26,27,28,29,30,31,32,33,34,35,36,37,38,39,40,41,42,43,44,45,46,47,48,49,50,51,52,53,54,55,56,57,58,59,60,61,62,63,64,65,66,67,68,69,70,71,72,73,74,75,76,77,78,79,80,81,82,83,84,85,86,87,88,89,90,91,92,93,94,95,96
position=A01,A02,A03,A04,A05,A06,A07,A08,A09,A10,A11,A12,B01,B02,B03,B04,B05,B06,B07,B08,B09,B10,B11,B12,C01,C02,C03,C04,C05,C06,C07,C08,C09,C10,C11,C12,D01,D02,D03,D04,D05,D06,D07,D08,D09,D10,D11,D12,E01,E02,E03,E04,E05,E06,E07,E08,E09,E10,E11,E12,F01,F02,F03,F04,F05,F06,F07,F08,F09,F10,F11,F12,G01,G02,G03,G04,G05,G06,G07,G08,G09,G10,G11,G12,H01,H02,H03,H04,H05,H06,H07,H08,H09,H10,H11,H12
[Runtime_State]
Instrument=Tecan_9
Start_Time_Now=3.2617571160E+9
Reads_Completed=95
Innoc_Direction=down
Wells_In_Use=111111111111111111111111111111111111111111111111111111111111111111111111111111111111111111111111
Innoc_Map=111111111111111111111111111111111111111111111111111111111111111111111111111111111111000000000000
Dilute_Map=111111111111111111111111111111111111111111111111111111111111111111111111111111111111111111111111
Save_Sample_Map=111100001111000011110000111100001111000011110000111100001111000011110000111100001111000011110000
Current_OD=0.903,0.869,0.859,1.061,0.844,0.797,0.932,0.893,0.829,0.861,1.076,1.035,1.135,0.913,0.880,0.867,1.082,1.088,0.918,0.593,0.495,0.346,0.277,0.235,0.974,0.904,0.864,0.861,0.876,1.062,0.906,0.362,0.273,0.233,0.218,0.205,1.157,0.984,0.927,0.900,0.912,0.884,0.833,0.435,0.276,0.229,0.214,0.210,1.094,0.960,0.934,0.888,0.918,0.952,0.785,0.497,0.361,0.272,0.241,0.219,0.774,0.534,0.810,0.748,0.673,0.568,0.680,0.531,0.394,0.309,0.277,0.238,0.067,0.066,0.067,0.068,0.066,0.067,0.073,0.066,0.065,0.066,0.067,0.066,0.066,0.070,0.066,0.067,0.067,0.068,0.067,0.068,0.068,0.073,0.066,0.067
Bckgrnd_OD=0.105,0.086,0.087,0.086,0.087,0.086,0.086,0.084,0.086,0.084,0.085,0.086,0.083,0.084,0.085,0.084,0.084,0.084,0.083,0.083,0.084,0.083,0.084,0.083,0.102,0.086,0.085,0.085,0.085,0.085,0.084,0.085,0.085,0.083,0.083,0.085,0.084,0.084,0.085,0.084,0.083,0.083,0.083,0.083,0.084,0.082,0.081,0.083,0.106,0.086,0.085,0.086,0.089,0.084,0.086,0.084,0.083,0.084,0.083,0.086,0.083,0.086,0.086,0.084,0.084,0.084,0.082,0.083,0.086,0.082,0.083,0.082,0.064,0.062,0.064,0.064,0.063,0.063,0.063,0.062,0.062,0.063,0.063,0.062,0.064,0.066,0.063,0.064,0.063,0.064,0.063,0.064,0.064,0.069,0.063,0.064
Mapped=111111111111111111111000111111101100111111100000111111111111111111111111111111111111111111111111
Pipet_Completed=000000000000000000000000000000000000000000000000000000000000000000000000000000000000000000000000
Innoc_Completed=0,0,0,0,0,0,0,0,0,0,0,0,0,0,0,0,0,0,0,0,0,0,0,0,0,0,0,0,0,0,0,0,0,0,0,0,0,0,0,0,0,0,0,0,0,0,0,0,0,0,0,0,0,0,0,0,0,0,0,0,0,0,0,0,0,0,0,0,0,0,0,0,0,0,0,0,0,0,0,0,0,0,0,0,0,0,0,0,0,0,0,0,0,0,0,0
Save_Completed=0,0,0,0,0,0,0,0,0,0,0,0,0,0,0,0,0,0,0,0,0,0,0,0,0,0,0,0,0,0,0,0,0,0,0,0,0,0,0,0,0,0,0,0,0,0,0,0,0,0,0,0,0,0,0,0,0,0,0,0,0,0,0,0,0,0,0,0,0,0,0,0,0,0,0,0,0,0,0,0,0,0,0,0,0,0,0,0,0,0,0,0,0,0,0,0
Pipeted_At=0,0,0,0,0,0,0,0,0,0,0,0,0,0,0,0,0,0,0,0,0,0,0,0,0,0,0,0,0,0,0,0,0,0,0,0,0,0,0,0,0,0,0,0,0,0,0,0,0,0,0,0,0,0,0,0,0,0,0,0,0,0,0,0,0,0,0,0,0,0,0,0,0,0,0,0,0,0,0,0,0,0,0,0,0,0,0,0,0,0,0,0,0,0,0,0
Pipeted_OD=0,0,0,0,0,0,0,0,0,0,0,0,0,0,0,0,0,0,0,0,0,0,0,0,0,0,0,0,0,0,0,0,0,0,0,0,0,0,0,0,0,0,0,0,0,0,0,0,0,0,0,0,0,0,0,0,0,0,0,0,0,0,0,0,0,0,0,0,0,0,0,0,0,0,0,0,0,0,0,0,0,0,0,0,0,0,0,0,0,0,0,0,0,0,0,0
Dilutes_Completed=0,0,0,0,0,0,0,0,0,0,0,0,0,0,0,0,0,0,0,0,0,0,0,0,0,0,0,0,0,0,0,0,0,0,0,0,0,0,0,0,0,0,0,0,0,0,0,0,0,0,0,0,0,0,0,0,0,0,0,0,0,0,0,0,0,0,0,0,0,0,0,0,0,0,0,0,0,0,0,0,0,0,0,0,0,0,0,0,0,0,0,0,0,0,0,0
Time_At_Innoc=0,0,0,0,0,0,0,0,0,0,0,0,0,0,0,0,0,0,0,0,0,0,0,0,0,0,0,0,0,0,0,0,0,0,0,0,0,0,0,0,0,0,0,0,0,0,0,0,0,0,0,0,0,0,0,0,0,0,0,0,0,0,0,0,0,0,0,0,0,0,0,0,0,0,0,0,0,0,0,0,0,0,0,0,0,0,0,0,0,0,0,0,0,0,0,0
Time_At_Save=0,0,0,0,0,0,0,0,0,0,0,0,0,0,0,0,0,0,0,0,0,0,0,0,0,0,0,0,0,0,0,0,0,0,0,0,0,0,0,0,0,0,0,0,0,0,0,0,0,0,0,0,0,0,0,0,0,0,0,0,0,0,0,0,0,0,0,0,0,0,0,0,0,0,0,0,0,0,0,0,0,0,0,0,0,0,0,0,0,0,0,0,0,0,0,0
Time_At_Dilute=0,0,0,0,0,0,0,0,0,0,0,0,0,0,0,0,0,0,0,0,0,0,0,0,0,0,0,0,0,0,0,0,0,0,0,0,0,0,0,0,0,0,0,0,0,0,0,0,0,0,0,0,0,0,0,0,0,0,0,0,0,0,0,0,0,0,0,0,0,0,0,0,0,0,0,0,0,0,0,0,0,0,0,0,0,0,0,0,0,0,0,0,0,0,0,0
Previous_OD=0.903,0.869,0.859,1.061,0.844,0.797,0.932,0.893,0.829,0.861,1.076,1.035,1.135,0.913,0.880,0.867,1.082,1.088,0.918,0.593,0.495,0.346,0.277,0.235,0.974,0.904,0.864,0.861,0.876,1.062,0.906,0.362,0.273,0.233,0.218,0.205,1.157,0.984,0.927,0.900,0.912,0.884,0.833,0.435,0.276,0.229,0.214,0.210,1.094,0.960,0.934,0.888,0.918,0.952,0.785,0.497,0.361,0.272,0.241,0.219,0.774,0.534,0.810,0.748,0.673,0.568,0.680,0.531,0.394,0.309,0.277,0.238,0.067,0.066,0.067,0.068,0.066,0.067,0.073,0.066,0.065,0.066,0.067,0.066,0.066,0.070,0.066,0.067,0.067,0.068,0.067,0.068,0.068,0.073,0.066,0.067
Prev_Delta_OD=0.009,0.004,0.018,0.013,0.008,0.001,0.010,0.003,0.006,0.001,0.005,0.012,0.011,0.012,0.006,0.005,0.006,0.017,0.002,0.000,0.016,0.004,0.004,0.000,0.002,0.003,0.000,0.002,0.009,0.004,0.007,0.007,0.008,0.002,0.006,0.003,0.008,0.009,0.003,0.005,0.002,0.002,0.007,0.004,0.007,0.004,0.004,0.004,0.015,0.014,0.009,0.010,0.000,0.011,0.000,0.006,0.011,0.003,0.004,0.005,0.009,0.002,0.008,0.003,0.007,0.000,0.008,0.005,0.021,0.000,0.013,0.002,0.001,0.003,0.002,0.002,0.002,0.003,0.003,0.002,0.001,0.002,0.003,0.003,0.001,0.003,0.001,0.002,0.002,0.002,0.002,0.002,0.002,0.002,0.002,0.002
Delta_From_Ref=0.000,0.000,1.312,1.443,1.468,1.585,0.956,2.151,0.000,0.000,1.569,1.589,1.399,1.463,3.302,3.665,0.000,0.000,1.385,1.743,1.768,1.923,6.211,6.347,0.000,0.000,1.481,1.480,1.545,1.629,3.357,5.890,0.000,0.000,2.072,2.012,1.412,1.506,3.805,4.001,0.000,0.000,1.924,2.067,2.124,2.207,6.618,6.602,0.000,0.000,0.000,0.000,0.000,0.000,0.000,0.000,0.000,0.000,0.000,0.000,0.000,0.000,0.000,0.000,0.000,0.000,0.000,0.000,0.000,0.000,0.000,0.000,0.000,0.000,0.000,0.000,0.000,0.000,0.000,0.000,0.000,0.000,0.000,0.000,0.000,0.000,0.000,0.000,0.000,0.000,0.000,0.000,0.000,0.000,0.000,0.000
Sig_OD_Delta=0,0,1,1,1,1,0,1,0,0,1,1,1,1,1,1,0,0,1,1,1,1,1,1,0,0,1,1,1,1,1,1,0,0,1,1,1,1,1,1,0,0,1,1,1,1,1,1,0,0,0,0,0,0,0,0,0,0,0,0,0,0,0,0,0,0,0,0,0,0,0,0,0,0,0,0,0,0,0,0,0,0,0,0,0,0,0,0,0,0,0,0,0,0,0,0
Add_Drug_at_Start_Map=000000000000000000000000000000000000000000000000000000000000000000000000000000000000000000000000
[Analysis]
Drug_ID=A1,A2,A3,A4,A5,A6,B1,B2,B3,B4,B5,B6,C1,C2,C3,C4,C5,C6,D1,D2,D3,D4,D5,D6,E1,E2,E3,E4,E5,E6,F1,F2,F3,F4,F5,F6,G1,G2,G3,G4,G5,G6,H1,H2,H3,H4,H5,H6
Decision=no_inh,ps2_1_1,ps2_1_1,ps2_4_1,ps2_4_1,ps2_4_1,no_inh,ps2_1_1,ps2_2_1,ps2_4_1,ps2_4_1,ps2_4_1,ps2_1_1,ps2_1_1,ps2_4_1,ps2_4_1,ps2_4_1,ps2_4_1,no_inh,ps2_1_1,ps2_4_1,ps2_4_1,ps2_4_1,ps2_4_1,no_inh,ps2_2_1,ps2_2_1,ps2_4_1,ps2_4_1,ps2_4_1,ps2_4_1,other,ps2_4_1,ps2_4_2,other,other,screen,screen,screen,screen,screen,screen,screen,screen,screen,screen,screen,screen,no_inh,no_inh,ps2_1_1,ps2_4_1,ps2_4_1,ps2_4_1,no_inh,other,other,other,other,ps3_4_6,ps2_2_1,other,ps3_4_6,ps3_4_6,ps3_4_6,ps3_4_6,ps2_4_1,other,ps3_4_6,ps3_4_6,ps3_4_6,ps3_4_6,ps2_4_2,other,other,ps3_4_6,ps3_4_6,ps3_4_6,other,other,other,ps3_4_6,ps3_4_6,ps3_4_6,ps3_4_6,screen,screen,screen,screen,screen,screen,screen,screen,screen,screen,screen
Plot_Min=0.100,0.100,0.100,0.100,0.100,0.100,0.100,0.100,0.100,0.100,0.100,0.100,0.100,0.100,0.100,0.100,0.100,0.100,0.100,0.100,0.100,0.100,0.100,0.100,0.100,0.100,0.100,0.100,0.100,0.100,0.100,0.100,0.100,0.100,0.100,0.100,0.100,0.100,0.100,0.100,0.100,0.100,0.100,0.100,0.100,0.100,0.100,0.100
Plot_Max=1.500,1.500,1.500,1.500,1.500,1.500,1.500,1.500,1.500,1.500,1.500,1.500,1.500,1.500,1.500,1.500,1.500,1.500,1.500,1.500,1.500,1.500,1.500,1.500,1.500,1.500,1.500,1.500,1.500,1.500,1.500,1.500,1.500,1.500,1.500,1.500,1.500,1.500,1.500,1.500,1.500,1.500,1.500,1.500,1.500,1.500,1.500,1.500
G_Plot_Min=0.1
G_Plot_Delta=0.7
Plot_On_Off=0
OD_Gen_Pt=0.460
Gens_to_OD_Pt=5.000
Avg_G=1.722,1.849,1.883,1.979,1.966,2.085,1.759,1.863,1.918,1.987,2.013,2.109,1.760,1.866,1.965,1.969,2.011,2.077,1.767,1.881,2.011,2.039,2.063,2.122,1.748,1.877,1.907,1.967,2.032,2.095,1.936,4.545,2.177,2.601,3.092,4.066,0.000,0.000,0.000,0.000,0.000,0.000,0.000,0.000,0.000,0.000,0.000,0.000,1.690,1.794,1.867,1.938,1.976,2.150,1.793,3.373,4.617,5.442,5.977,6.580,1.935,5.365,6.105,6.615,6.919,7.218,2.141,4.772,6.072,6.407,6.880,7.062,2.392,4.737,5.122,6.095,6.356,6.938,2.952,4.586,5.217,5.634,6.071,6.443,32.589,0.000,0.000,0.000,0.000,0.000,0.000,0.000,0.000,0.000,0.000,0.000
Max_Slope=1.891,2.122,2.199,2.359,2.264,2.257,1.743,2.086,2.196,2.384,2.279,2.190,1.908,2.182,2.269,2.290,2.299,2.312,1.723,2.111,2.390,2.587,2.622,2.481,1.689,2.262,2.424,2.630,2.819,2.885,2.807,8.123,3.716,5.084,6.474,7.965,98.697,124.819,76.452,79.332,121.260,136.902,130.631,81.619,126.732,106.098,91.267,95.369,1.799,2.005,2.208,2.351,2.116,2.288,1.944,4.895,6.294,14.716,19.932,11.643,2.104,13.120,17.543,19.334,22.452,24.389,2.365,6.221,11.889,21.380,22.453,18.611,2.777,7.026,7.675,19.655,21.551,24.890,3.720,8.118,12.217,14.314,17.329,19.424,83.214,102.263,106.108,154.383,88.415,104.790,104.791,96.455,84.045,103.504,122.986,113.172
Fit_Model=all
Fit_Const_OD_Base=0.000
Fit_Const_N0=0.01800
Fit_Const_T0=0.000
G_Fit_Min=0.100
G_Fit_Delta=0.400
Fit_On_Off=0.000,0.000,0.000,0.000,0.000,0.000,0.000,0.000,0.000,0.000,0.000,0.000,0.000,0.000,0.000,0.000,0.000,0.000,0.000,0.000,0.000,0.000,0.000,0.000,0.000,0.000,0.000,0.000,0.000,0.000,0.000,0.000,0.000,0.000,0.000,0.000,0.000,0.000,0.000,0.000,0.000,0.000,0.000,0.000,0.000,0.000,0.000,0.000,0.000,0.000,0.000,0.000,0.000,0.000,0.000,0.000,0.000,0.000,0.000,0.000,0.000,0.000,0.000,0.000,0.000,0.000,0.000,0.000,0.000,0.000,0.000,0.000,0.000,0.000,0.000,0.000,0.000,0.000,0.000,0.000,0.000,0.000,0.000,0.000,0.000,0.000,0.000,0.000,0.000,0.000,0.000,0.000,0.000,0.000,0.000,0.000
Fit_Min=0.055,0.036,0.037,0.036,0.037,0.036,0.033,0.034,0.035,0.034,0.034,0.034,0.052,0.036,0.035,0.035,0.035,0.035,0.034,0.034,0.035,0.034,0.033,0.033,0.056,0.036,0.035,0.036,0.039,0.034,0.033,0.036,0.036,0.034,0.034,0.034,0.014,0.012,0.014,0.014,0.013,0.013,0.014,0.016,0.013,0.014,0.013,0.014,0.000,0.000,0.000,0.000,0.000,0.000,0.000,0.000,0.000,0.000,0.000,0.000,0.000,0.000,0.000,0.000,0.000,0.000,0.000,0.000,0.000,0.000,0.000,0.000,0.000,0.000,0.000,0.000,0.000,0.000,0.000,0.000,0.000,0.000,0.000,0.000,0.000,0.000,0.000,0.000,0.000,0.000,0.000,0.000,0.000,0.000,0.000,0.000
Fit_Delta=0.460,0.412,0.463,0.358,0.266,0.498,0.398,0.442,0.397,0.390,0.303,0.472,0.575,0.364,0.471,0.465,0.512,0.465,0.484,0.582,0.475,0.302,0.348,0.490,0.446,0.461,0.437,0.284,0.289,0.391,0.315,0.149,0.196,0.372,0.290,0.157,0.575,0.364,0.471,0.465,0.512,0.465,0.484,0.582,0.475,0.302,0.348,0.490,0.597,0.455,0.438,0.352,0.530,0.472,0.496,0.490,0.372,0.164,0.072,0.110,0.495,0.249,0.057,0.148,0.029,0.028,0.451,0.332,0.175,0.072,0.040,0.065,0.444,0.331,0.220,0.059,0.127,0.060,0.514,0.221,0.292,0.069,0.141,0.055,0.005,0.249,0.057,0.148,0.029,0.028,0.451,0.332,0.175,0.072,0.040,0.065
Fit_Offset=0.107,0.073,0.072,0.073,0.073,0.069,0.074,0.073,0.074,0.072,0.073,0.068,0.086,0.075,0.071,0.071,0.069,0.070,0.075,0.068,0.070,0.073,0.072,0.070,0.098,0.072,0.072,0.074,0.075,0.068,0.074,0.067,0.074,0.050,0.046,0.060,0.000,0.000,0.000,0.000,0.000,0.000,0.000,0.000,0.000,0.000,0.000,0.000,0.071,0.071,0.071,0.071,0.071,0.068,0.072,-0.223,0.087,-0.002,0.054,-0.138,0.073,-0.182,0.073,-32.166,0.077,0.081,0.072,-0.131,-0.673,0.050,0.072,0.036,0.074,-0.002,-0.132,0.070,-0.085,0.064,0.067,0.060,-0.095,0.072,0.004,0.068,0.063,0.000,0.000,0.000,0.000,0.000,0.000,0.000,0.000,0.000,0.000,0.000
Fit_N0=0.012,0.011,0.013,0.013,0.012,0.014,0.009,0.013,0.010,0.012,0.011,0.013,0.011,0.011,0.013,0.013,0.015,0.013,0.009,0.011,0.015,0.012,0.011,0.012,0.013,0.013,0.010,0.012,0.013,0.014,0.010,0.014,0.011,0.020,0.020,0.018,0.000,0.000,0.000,0.000,0.000,0.000,0.000,0.000,0.000,0.000,0.000,0.000,0.010,0.011,0.012,0.009,0.013,0.014,0.011,0.075,0.016,0.039,0.020,0.075,0.011,0.047,0.011,32.909,0.009,0.008,0.010,0.022,0.189,0.021,0.011,0.027,0.009,0.027,0.080,0.012,0.057,0.015,0.010,0.011,0.227,0.010,0.024,0.012,0.002,0.000,0.000,0.000,0.000,0.000,0.000,0.000,0.000,0.000,0.000,0.000
Fit_T0=0.853,0.758,0.924,0.750,0.672,0.517,1.271,1.417,0.950,0.980,0.931,0.524,0.399,1.066,0.809,0.736,0.966,0.634,1.260,0.440,1.340,1.311,0.943,0.673,0.972,1.064,0.506,0.996,0.841,0.538,1.291,0.025,1.045,-0.807,-1.613,-0.107,0.000,0.000,0.000,0.000,0.000,0.000,0.000,0.000,0.000,0.000,0.000,0.000,0.431,0.805,0.851,0.246,0.866,0.338,1.052,-22.188,2.308,-5.737,-0.958,-26.519,0.887,-41.834,0.870,81.789,1.419,1.601,0.900,-42.476,-106.658,-1.744,0.983,-3.601,0.449,-10.499,-21.350,0.415,-24.895,-0.667,-0.278,-2.194,6.526,0.653,-14.633,-0.045,3.168,0.000,0.000,0.000,0.000,0.000,0.000,0.000,0.000,0.000,0.000,0.000
Fit_G=1.475,1.544,1.641,1.735,1.731,1.939,1.327,1.513,1.565,1.679,1.697,1.953,1.566,1.494,1.739,1.748,1.837,1.883,1.346,1.653,1.738,1.644,1.710,1.907,1.490,1.584,1.631,1.604,1.727,1.911,1.425,2.454,1.595,2.780,3.154,2.683,0.000,0.000,0.000,0.000,0.000,0.000,0.000,0.000,0.000,0.000,0.000,0.000,1.457,1.496,1.596,1.632,1.756,2.071,1.452,11.703,3.696,6.246,3.486,17.619,1.626,17.168,2.085,2772.755,1.544,1.310,1.748,13.323,53.952,4.361,2.088,5.696,2.019,7.210,16.083,2.781,16.783,3.700,2.721,3.549,13.933,2.768,9.388,3.409,2.836,0.000,0.000,0.000,0.000,0.000,0.000,0.000,0.000,0.000,0.000,0.000
Fit_Error=184.710,21.867,27.491,8.758,2.584,29.457,8.907,24.313,9.392,11.621,3.586,22.851,201.288,12.436,42.669,30.633,36.843,20.443,20.936,118.292,34.464,3.255,5.489,22.131,143.081,41.735,27.729,6.240,3.648,8.667,4.054,0.883,1.237,54.015,21.730,0.897,0.000,0.000,0.000,0.000,0.000,0.000,0.000,0.000,0.000,0.000,0.000,0.000,107.170,21.200,19.869,6.865,28.686,24.588,34.443,1268.545,1324.133,4.591,0.198,1.463,50.099,59.734,0.054,17.171,0.031,0.023,23.494,154.193,13.451,0.191,0.346,0.317,20.335,111.786,30.350,0.080,2.636,0.414,92.812,5.768,109.310,0.284,3.326,0.432,0.369,0.000,0.000,0.000,0.000,0.000,0.000,0.000,0.000,0.000,0.000,0.000
Fit_CV=72.000,118.000,170.000,56.000,115.000,147.000,81.000,180.000,145.000,119.000,85.000,128.000,140.000,95.000,147.000,162.000,172.000,119.000,81.000,165.000,209.000,127.000,90.000,153.000,137.000,137.000,157.000,106.000,115.000,118.000,109.000,132.000,106.000,160.000,177.000,133.000,0.000,0.000,0.000,0.000,0.000,0.000,0.000,0.000,0.000,0.000,0.000,0.000,188.000,132.000,107.000,160.000,156.000,211.000,87.000,538.000,334.000,162.000,34.000,160.000,158.000,423.000,18.000,1346.000,11.000,11.000,144.000,443.000,409.000,37.000,19.000,36.000,186.000,537.000,351.000,26.000,264.000,32.000,266.000,213.000,555.000,30.000,292.000,30.000,31.000,0.000,0.000,0.000,0.000,0.000,0.000,0.000,0.000,0.000,0.000,0.000
Time_to_20_Gens=0,0,0,0,0,0,0,0,0,0,0,0,0,0,0,0,0,0,0,0,0,0,0,0,0,0,0,0,0,0,0,0,0,0,0,0,0,0,0,0,0,0,0,0,0,0,0,0
Time_to_each_5_Gens=0,0,0,0,0,0,0,0,0,0,0,0,0,0,0,0,0,0,0,0,0,0,0,0,0,0,0,0,0,0,0,0,0,0,0,0,0,0,0,0,0,0,0,0,0,0,0,0
Time_to_each_n_Gens=8.612,9.243,9.415,9.897,9.828,10.423,8.793,9.315,9.592,9.937,10.065,10.544,8.802,9.329,9.825,9.843,10.055,10.384,8.836,9.407,10.053,10.193,10.317,10.608,8.740,9.386,9.536,9.834,10.160,10.474,9.681,22.723,10.884,13.003,15.459,20.332,0.000,0.000,0.000,0.000,0.000,0.000,0.000,0.000,0.000,0.000,0.000,0.000,8.448,8.972,9.336,9.692,9.882,10.750,8.967,16.867,22.646,23.212,22.978,23.253,9.677,23.251,23.218,23.249,23.253,23.259,10.703,22.325,23.258,22.281,23.230,23.252,11.959,23.214,22.155,23.240,22.737,23.249,14.762,22.929,23.260,22.930,23.253,22.971,23.252,0.000,0.000,0.000,0.000,0.000,0.000,0.000,0.000,0.000,0.000,0.000
Min_Pt_OD=0,0,0,0,0,0,0,0,0,0,0,0,0,0,0,0,0,0,0,0,0,0,0,0,0,0,0,0,0,0,0,0,0,0,0,0,0,0,0,0,0,0,0,0,0,0,0,0
Min_Pt_t=0,0,0,0,0,0,0,0,0,0,0,0,0,0,0,0,0,0,0,0,0,0,0,0,0,0,0,0,0,0,0,0,0,0,0,0,0,0,0,0,0,0,0,0,0,0,0,0
TO_OD=0,0,0,0,0,0,0,0,0,0,0,0,0,0,0,0,0,0,0,0,0,0,0,0,0,0,0,0,0,0,0,0,0,0,0,0,0,0,0,0,0,0,0,0,0,0,0,0
Ref_ID=A01
Multi_Refs=single_ref
test=A01,A02,A03,A04,A05,A06,A07,A08,A09,A10,A11,A12,B01,B02,B03,B04,B05,B06,B07,B08,B09,B10,B11,B12,C01,C02,C03,C04,C05,C06,C07,C08,C09,C10,C11,C12,D01,D02,D03,D04,D05,D06,D07,D08,D09,D10,D11,D12,E01,E02,E03,E04,E05,E06,E07,E08,E09,E10,E11,E12,F01,F02,F03,F04,F05,F06,F07,F08,F09,F10,F11,F12,G01,G02,G03,G04,G05,G06,G07,G08,G09,G10,G11,G12,H01,H02,H03,H04,H05,H06,H07,H08,H09,H10,H11,H12
Start_Time_Now=3.2617571163E+9
Start_Date="5/11/2007+3:38 PM"
pv_to_plate_order=no
gen_time_cutoff=0.000
Drug_Name=ud?:;-ud+0,ud?:;-ud+0,ud?:;-ud+0,ud?:;-ud+0,ud?:;-ud+0,ud?:;-ud+0,ud?:;-ud+0,ud?:;-ud+0,ud?:;-ud+0,ud?:;-ud+0,ud?:;-ud+0,ud?:;-ud+0,ud?:;-ud+0,ud?:;-ud+0,ud?:;-ud+0,ud?:;-ud+0,ud?:;-ud+0,ud?:;-ud+0,ud?:;-ud+0,ud?:;-ud+0,ud?:;-ud+0,ud?:;-ud+0,ud?:;-ud+0,ud?:;-ud+0,ud?:;-ud+0,ud?:;-ud+0,ud?:;-ud+0,ud?:;-ud+0,ud?:;-ud+0,ud?:;-ud+0,ud?:;-ud+0,ud?:;-ud+0,ud?:;-ud+0,ud?:;-ud+0,ud?:;-ud+0,ud?:;-ud+0,ud?:;-ud+0,ud?:;-ud+0,ud?:;-ud+0,ud?:;-ud+0,ud?:;-ud+0,ud?:;-ud+0,ud?:;-ud+0,ud?:;-ud+0,ud?:;-ud+0,ud?:;-ud+0,ud?:;-ud+0,ud?:;-ud+0,ud?:;-ud+0,ud?:;-ud+0,ud?:;-ud+0,ud?:;-ud+0,ud?:;-ud+0,ud?:;-ud+0,ud?:;-ud+0,ud?:;-ud+0,ud?:;-ud+0,ud?:;-ud+0,ud?:;-ud+0,ud?:;-ud+0,ud?:;-ud+0,ud?:;-ud+0,ud?:;-ud+0,ud?:;-ud+0,ud?:;-ud+0,ud?:;-ud+0,ud?:;-ud+0,ud?:;-ud+0,ud?:;-ud+0,ud?:;-ud+0,ud?:;-ud+0,ud?:;-ud+0,ud?:;-ud+0,ud?:;-ud+0,ud?:;-ud+0,ud?:;-ud+0,ud?:;-ud+0,ud?:;-ud+0,ud?:;-ud+0,ud?:;-ud+0,ud?:;-ud+0,ud?:;-ud+0,ud?:;-ud+0,ud?:;-ud+0,ud?:;-ud+0,ud?:;-ud+0,ud?:;-ud+0,ud?:;-ud+0,ud?:;-ud+0,ud?:;-ud+0,ud?:;-ud+0,ud?:;-ud+0,ud?:;-ud+0,ud?:;-ud+0,ud?:;-ud+0,ud?:;-ud+0
Drug_Well_Pos=A01,A02,A03,A04,A05,A06,B01,B02,B03,B04,B05,B06,C01,C02,C03,C04,C05,C06,D01,D02,D03,D04,D05,D06,E01,E02,E03,E04,E05,E06,F01,F02,F03,F04,F05,F06,G01,G02,G03,G04,G05,G06,H01,H02,H03,H04,H05,H06,A07,A08,A09,A10,A11,A12,B07,B08,B09,B10,B11,B12,C07,C08,C09,C10,C11,C12,D07,D08,D09,D10,D11,D12,E07,E08,E09,E10,E11,E12,F07,F08,F09,F10,F11,F12,G07,G08,G09,G10,G11,G12,H07,H08,H09,H10,H11,H12
Avg_G_tcut=1.722,1.849,1.883,1.979,1.966,2.085,1.759,1.863,1.918,1.987,2.013,2.109,1.760,1.866,1.965,1.969,2.011,2.077,1.767,1.881,2.011,2.039,2.063,2.122,1.748,1.877,1.907,1.967,2.032,2.095,1.936,4.545,2.177,2.601,3.092,4.066,0.000,0.000,0.000,0.000,0.000,0.000,0.000,0.000,0.000,0.000,0.000,0.000,1.690,1.794,1.867,1.938,1.976,2.150,1.793,3.373,4.617,5.442,5.977,6.580,1.935,5.365,6.105,6.615,6.919,7.218,2.141,4.772,6.072,6.407,6.880,7.062,2.392,4.737,5.122,6.095,6.356,6.938,2.952,4.586,5.217,5.634,6.071,6.443,32.589,0.000,0.000,0.000,0.000,0.000,0.000,0.000,0.000,0.000,0.000,0.000
t0_from_interval=-0.215,1.204,1.074,0.881,0.870,0.621,1.729,1.353,1.300,1.026,1.026,0.655,1.474,1.335,0.999,0.916,0.867,0.724,1.745,1.393,1.161,1.169,0.976,0.792,1.312,1.257,1.041,0.996,0.774,0.572,1.348,-6.452,0.428,-0.639,-2.103,-5.301,0.000,0.000,0.000,0.000,0.000,0.000,0.000,0.000,0.000,0.000,0.000,0.000,1.470,1.278,1.097,1.004,1.017,0.404,1.502,-3.345,-7.580,-11.208,-3.834,-4.914,1.355,-10.134,-3.887,-4.762,-5.390,-5.947,1.591,-7.106,-3.579,-4.166,-5.188,-5.391,1.479,-5.726,-7.507,-3.212,-3.510,-4.288,1.581,-3.722,-6.138,-8.077,-2.483,-3.239,0.000,0.000,0.000,0.000,0.000,0.000,0.000,0.000,0.000,0.000,0.000,0.000
Sum_Delta_Ref=0.000,2.374,2.783,4.760,5.123,7.565,0.992,2.869,3.576,5.135,5.452,6.595,2.024,2.550,4.207,4.705,5.351,6.525,1.719,2.939,5.288,6.597,6.712,7.934,0.682,2.970,3.415,4.858,5.927,7.087,7.989,22.465,9.342,14.390,18.247,21.511,-1.000,-1.000,-1.000,-1.000,-1.000,-1.000,-1.000,-1.000,-1.000,-1.000,-1.000,-1.000,1.049,1.363,2.888,4.214,5.157,7.589,1.481,19.070,23.728,27.374,29.800,31.160,3.709,27.766,30.234,31.195,31.585,32.163,7.191,26.313,30.461,31.730,31.863,32.513,11.348,26.284,29.401,30.990,31.893,32.619,19.258,26.500,29.380,30.760,31.630,32.410,37.687,-1.000,-1.000,-1.000,-1.000,-1.000,-1.000,-1.000,-1.000,-1.000,-1.000,-1.000
Gens_at_time_G=5.000,5.000,5.000,5.000,5.000,5.000,5.000,5.000,5.000,5.000,5.000,5.000,5.000,5.000,5.000,5.000,5.000,5.000,5.000,5.000,5.000,5.000,5.000,5.000,5.000,5.000,5.000,5.000,5.000,5.000,5.000,5.000,5.000,5.000,5.000,5.000,0.000,0.000,0.000,0.000,0.000,0.000,0.000,0.000,0.000,0.000,0.000,0.000,5.000,5.000,5.000,5.000,5.000,5.000,5.000,5.000,4.905,4.265,3.844,3.534,5.000,4.333,3.803,3.515,3.361,3.222,5.000,4.678,3.830,3.478,3.376,3.292,5.000,4.901,4.326,3.813,3.577,3.351,5.000,5.000,4.458,4.070,3.830,3.565,0.713,0.000,0.000,0.000,0.000,0.000,0.000,0.000,0.000,0.000,0.000,0.000
G_Int_tcut=1.765,1.608,1.668,1.803,1.792,1.960,1.413,1.592,1.658,1.782,1.808,1.978,1.466,1.599,1.765,1.785,1.838,1.932,1.418,1.603,1.778,1.805,1.868,1.963,1.486,1.626,1.699,1.768,1.877,1.981,1.667,5.835,2.091,2.729,3.512,5.127,0.000,0.000,0.000,0.000,0.000,0.000,0.000,0.000,0.000,0.000,0.000,0.000,1.396,1.539,1.648,1.738,1.773,2.069,1.493,4.042,6.163,8.070,6.975,7.970,1.664,7.704,7.127,7.970,8.523,9.064,1.822,6.291,7.006,7.605,8.417,8.699,2.096,5.905,6.857,6.937,7.338,8.218,2.636,5.330,6.594,7.618,6.719,7.351,32.589,0.000,0.000,0.000,0.000,0.000,0.000,0.000,0.000,0.000,0.000,0.000
Sum_Del_12=0.000,2.165,2.608,3.970,3.900,5.132,1.118,2.484,3.256,4.082,4.505,5.351,1.056,2.519,3.732,3.803,4.311,5.128,1.306,2.692,4.375,4.762,5.006,5.661,0.591,2.657,3.086,3.863,4.510,5.176,4.093,9.008,5.451,7.252,8.168,8.730,13.011,13.006,12.990,12.974,13.004,12.968,13.010,12.989,12.982,13.004,13.008,12.986,0.254,1.437,2.523,3.471,4.057,5.732,1.490,7.964,8.895,9.723,10.419,10.679,3.370,9.860,10.493,10.626,10.751,10.877,5.970,9.853,10.684,10.976,10.948,11.105,7.945,10.154,10.652,10.990,11.185,11.328,10.231,10.745,11.024,11.194,11.344,11.450,12.949,12.997,12.982,12.974,12.986,12.989,12.991,13.011,12.988,12.963,13.011,12.990
Sum_Del_20=0.000,2.325,2.727,4.666,5.015,7.389,0.974,2.807,3.503,5.027,5.342,6.458,1.969,2.500,4.122,4.611,5.240,6.391,1.679,2.877,5.179,6.461,6.574,7.774,0.669,2.909,3.349,4.757,5.803,6.943,7.789,21.851,9.126,14.039,17.779,20.927,36.681,36.672,36.645,36.618,36.672,36.613,36.685,36.647,36.637,36.674,36.673,36.637,1.016,1.337,2.828,4.127,5.049,7.436,1.452,18.559,23.057,26.577,28.924,30.239,3.631,26.959,29.346,30.271,30.648,31.208,7.040,25.571,29.568,30.794,30.921,31.552,11.095,25.558,28.562,30.086,30.958,31.659,18.791,25.790,28.544,29.877,30.710,31.462,36.569,36.657,36.645,36.635,36.637,36.647,36.645,36.681,36.643,36.611,36.680,36.648
Sum_Del_24=0.000,2.390,2.775,4.676,5.075,8.004,0.915,2.938,3.545,5.133,5.355,6.567,2.340,2.492,4.166,4.629,5.326,6.459,1.830,2.953,5.263,6.551,6.672,7.830,0.701,2.988,3.361,4.862,5.966,6.997,8.709,25.989,9.724,15.463,20.210,24.671,46.295,46.285,46.256,46.224,46.287,46.219,46.301,46.259,46.245,46.290,46.285,46.243,1.326,1.296,2.899,4.193,5.192,7.518,1.437,21.732,27.788,32.985,36.167,38.020,3.736,33.279,36.678,38.096,38.612,39.363,7.121,30.961,36.882,38.609,38.863,39.640,11.766,30.273,34.845,37.416,38.647,39.665,20.859,30.137,34.681,36.772,38.051,39.182,46.116,46.267,46.257,46.249,46.246,46.260,46.253,46.297,46.255,46.218,46.295,46.259
Sum_12=13.071,10.906,10.463,9.101,9.170,7.938,11.953,10.587,9.815,8.989,8.566,7.720,12.014,10.552,9.338,9.267,8.760,7.943,11.765,10.378,8.695,8.308,8.065,7.409,12.480,10.414,9.985,9.207,8.561,7.895,8.978,4.063,7.619,5.819,4.902,4.340,0.060,0.065,0.081,0.097,0.067,0.102,0.061,0.082,0.089,0.066,0.062,0.085,12.817,11.634,10.547,9.599,9.014,7.339,11.581,5.107,4.176,3.348,2.652,2.392,9.700,3.211,2.578,2.445,2.320,2.194,7.101,3.218,2.387,2.095,2.123,1.966,5.125,2.916,2.419,2.081,1.886,1.743,2.839,2.326,2.047,1.877,1.727,1.621,0.122,0.074,0.089,0.097,0.085,0.082,0.080,0.059,0.082,0.107,0.059,0.081
Sum_20=36.776,34.451,34.049,32.110,31.761,29.387,35.802,33.969,33.273,31.749,31.434,30.318,34.807,34.276,32.654,32.164,31.536,30.385,35.097,33.899,31.597,30.314,30.202,29.002,36.106,33.867,33.427,32.019,30.973,29.833,28.987,14.925,27.650,22.737,18.997,15.849,0.095,0.104,0.130,0.158,0.104,0.163,0.091,0.129,0.139,0.102,0.103,0.139,35.760,35.439,33.948,32.649,31.727,29.340,35.324,18.217,13.719,10.199,7.851,6.537,33.145,9.817,7.430,6.505,6.128,5.568,29.736,11.205,7.208,5.982,5.855,5.224,25.681,11.218,8.214,6.690,5.818,5.117,17.985,10.986,8.232,6.899,6.066,5.314,0.207,0.119,0.131,0.141,0.138,0.129,0.131,0.095,0.133,0.165,0.096,0.128
Sum_24=46.406,44.016,43.630,41.729,41.331,38.402,45.490,43.468,42.861,41.273,41.051,39.838,44.066,43.913,42.239,41.776,41.080,39.947,44.575,43.453,41.143,39.855,39.734,38.576,45.704,43.418,43.044,41.544,40.440,39.409,37.697,20.416,36.682,30.943,26.195,21.734,0.110,0.121,0.150,0.181,0.119,0.187,0.104,0.146,0.161,0.115,0.121,0.163,45.080,45.110,43.507,42.212,41.214,38.887,44.969,24.674,18.617,13.421,10.239,8.386,42.669,13.127,9.728,8.309,7.794,7.043,39.285,15.445,9.524,7.797,7.543,6.766,34.640,16.132,11.561,8.990,7.759,6.740,25.546,16.269,11.725,9.634,8.355,7.224,0.290,0.139,0.148,0.157,0.160,0.146,0.153,0.109,0.151,0.188,0.111,0.146
G_by_Interval=1.765,1.608,1.668,1.803,1.792,1.960,1.413,1.592,1.658,1.782,1.808,1.978,1.466,1.599,1.765,1.785,1.838,1.932,1.418,1.603,1.778,1.805,1.868,1.963,1.486,1.626,1.699,1.768,1.877,1.981,1.667,5.835,2.091,2.729,3.512,5.127,0.000,0.000,0.000,0.000,0.000,0.000,0.000,0.000,0.000,0.000,0.000,0.000,1.396,1.539,1.648,1.738,1.773,2.069,1.493,4.042,6.163,8.070,6.975,7.970,1.664,7.704,7.127,7.970,8.523,9.064,1.822,6.291,7.006,7.605,8.417,8.699,2.096,5.905,6.857,6.937,7.338,8.218,2.636,5.330,6.594,7.618,6.719,7.351,32.589,0.000,0.000,0.000,0.000,0.000,0.000,0.000,0.000,0.000,0.000,0.000
Avg_G_t8=1.722,1.849,1.883,1.979,1.966,2.085,1.759,1.863,1.918,1.987,2.013,2.109,1.760,1.866,1.965,1.969,2.011,2.077,1.767,1.881,2.011,2.039,2.063,2.122,1.748,1.877,1.907,1.967,2.032,2.095,1.936,4.545,2.177,2.601,3.092,4.066,0.000,0.000,0.000,0.000,0.000,0.000,0.000,0.000,0.000,0.000,0.000,0.000,1.690,1.794,1.867,1.938,1.976,2.150,1.793,3.373,4.617,5.442,5.977,6.580,1.935,5.365,6.105,6.615,6.919,7.218,2.141,4.772,6.072,6.407,6.880,7.062,2.392,4.737,5.122,6.095,6.356,6.938,2.952,4.586,5.217,5.634,6.071,6.443,32.589,0.000,0.000,0.000,0.000,0.000,0.000,0.000,0.000,0.000,0.000,0.000
G_int_t8=1.765,1.608,1.668,1.803,1.792,1.960,1.413,1.592,1.658,1.782,1.808,1.978,1.466,1.599,1.765,1.785,1.838,1.932,1.418,1.603,1.778,1.805,1.868,1.963,1.486,1.626,1.699,1.768,1.877,1.981,1.667,5.835,2.091,2.729,3.512,5.127,0.000,0.000,0.000,0.000,0.000,0.000,0.000,0.000,0.000,0.000,0.000,0.000,1.396,1.539,1.648,1.738,1.773,2.069,1.493,4.042,6.163,8.070,6.975,7.970,1.664,7.704,7.127,7.970,8.523,9.064,1.822,6.291,7.006,7.605,8.417,8.699,2.096,5.905,6.857,6.937,7.338,8.218,2.636,5.330,6.594,7.618,6.719,7.351,32.589,0.000,0.000,0.000,0.000,0.000,0.000,0.000,0.000,0.000,0.000,0.000
Avg_G_t12=1.722,1.849,1.883,1.979,1.966,2.085,1.759,1.863,1.918,1.987,2.013,2.109,1.760,1.866,1.965,1.969,2.011,2.077,1.767,1.881,2.011,2.039,2.063,2.122,1.748,1.877,1.907,1.967,2.032,2.095,1.936,4.545,2.177,2.601,3.092,4.066,0.000,0.000,0.000,0.000,0.000,0.000,0.000,0.000,0.000,0.000,0.000,0.000,1.690,1.794,1.867,1.938,1.976,2.150,1.793,3.373,4.617,5.442,5.977,6.580,1.935,5.365,6.105,6.615,6.919,7.218,2.141,4.772,6.072,6.407,6.880,7.062,2.392,4.737,5.122,6.095,6.356,6.938,2.952,4.586,5.217,5.634,6.071,6.443,32.589,0.000,0.000,0.000,0.000,0.000,0.000,0.000,0.000,0.000,0.000,0.000
G_int_t12=1.765,1.608,1.668,1.803,1.792,1.960,1.413,1.592,1.658,1.782,1.808,1.978,1.466,1.599,1.765,1.785,1.838,1.932,1.418,1.603,1.778,1.805,1.868,1.963,1.486,1.626,1.699,1.768,1.877,1.981,1.667,5.835,2.091,2.729,3.512,5.127,0.000,0.000,0.000,0.000,0.000,0.000,0.000,0.000,0.000,0.000,0.000,0.000,1.396,1.539,1.648,1.738,1.773,2.069,1.493,4.042,6.163,8.070,6.975,7.970,1.664,7.704,7.127,7.970,8.523,9.064,1.822,6.291,7.006,7.605,8.417,8.699,2.096,5.905,6.857,6.937,7.338,8.218,2.636,5.330,6.594,7.618,6.719,7.351,32.589,0.000,0.000,0.000,0.000,0.000,0.000,0.000,0.000,0.000,0.000,0.000
Avg_G_inflex=1.757,1.864,1.897,1.994,2.013,2.085,1.784,1.878,1.936,1.995,2.046,2.112,1.760,1.883,1.970,1.977,2.011,2.088,1.771,1.881,2.013,2.047,2.064,2.122,1.770,1.890,1.927,1.972,2.020,2.093,1.909,2.596,2.041,2.478,2.616,2.538,0.000,0.000,0.000,0.000,0.000,0.000,0.000,0.000,0.000,0.000,0.000,0.000,1.690,1.813,1.880,1.948,1.976,2.150,1.793,3.373,4.437,3.168,2.925,3.707,1.935,4.603,2.782,5.960,2.917,2.835,2.159,4.693,5.340,3.400,3.064,3.563,2.411,4.225,4.707,3.345,4.888,3.692,2.952,3.466,5.179,3.600,4.553,3.978,3.440,0.000,0.000,0.000,0.000,0.000,0.000,0.000,0.000,0.000,0.000,0.000
G_int_inflex=1.627,1.621,1.691,1.805,1.820,1.960,1.432,1.612,1.670,1.778,1.819,1.981,1.466,1.596,1.773,1.800,1.838,1.950,1.424,1.603,1.783,1.763,1.841,1.963,1.520,1.648,1.728,1.721,1.812,1.969,1.560,2.352,1.705,2.515,2.735,2.342,0.000,0.000,0.000,0.000,0.000,0.000,0.000,0.000,0.000,0.000,0.000,0.000,1.396,1.569,1.665,1.727,1.773,2.069,1.493,4.042,5.943,3.225,2.790,3.991,1.664,6.431,2.425,7.097,2.474,2.323,1.851,6.208,6.046,3.352,2.883,3.592,2.125,5.143,6.283,3.048,5.349,3.520,2.636,3.463,6.564,3.285,4.685,3.824,3.440,0.000,0.000,0.000,0.000,0.000,0.000,0.000,0.000,0.000,0.000,0.000
G_by_Interval_g4=1.997,1.569,1.635,1.762,1.725,1.867,1.432,1.568,1.642,1.735,1.772,1.894,1.544,1.578,1.718,1.747,1.782,1.868,1.445,1.597,1.742,1.775,1.830,1.907,1.731,1.589,1.681,1.712,1.807,1.909,1.653,4.881,1.973,2.509,3.101,4.323,0.000,0.000,0.000,0.000,0.000,0.000,0.000,0.000,0.000,0.000,0.000,0.000,1.404,1.518,1.602,1.686,1.736,1.947,1.491,3.463,5.040,6.184,6.975,7.970,1.676,5.977,7.127,7.970,8.523,9.064,1.827,5.163,7.006,7.605,8.417,8.699,2.129,5.044,5.589,6.937,7.338,8.218,2.733,4.709,5.553,6.140,6.719,7.351,32.589,0.000,0.000,0.000,0.000,0.000,0.000,0.000,0.000,0.000,0.000,0.000
G_int_t8_g4=1.997,1.569,1.635,1.762,1.725,1.867,1.432,1.568,1.642,1.735,1.772,1.894,1.544,1.578,1.718,1.747,1.782,1.868,1.445,1.597,1.742,1.775,1.830,1.907,1.731,1.589,1.681,1.712,1.807,1.909,1.653,4.881,1.973,2.509,3.101,4.323,0.000,0.000,0.000,0.000,0.000,0.000,0.000,0.000,0.000,0.000,0.000,0.000,1.404,1.518,1.602,1.686,1.736,1.947,1.491,3.463,5.040,6.184,6.975,7.970,1.676,5.977,7.127,7.970,8.523,9.064,1.827,5.163,7.006,7.605,8.417,8.699,2.129,5.044,5.589,6.937,7.338,8.218,2.733,4.709,5.553,6.140,6.719,7.351,32.589,0.000,0.000,0.000,0.000,0.000,0.000,0.000,0.000,0.000,0.000,0.000
G_int_t12_g4=1.997,1.569,1.635,1.762,1.725,1.867,1.432,1.568,1.642,1.735,1.772,1.894,1.544,1.578,1.718,1.747,1.782,1.868,1.445,1.597,1.742,1.775,1.830,1.907,1.731,1.589,1.681,1.712,1.807,1.909,1.653,4.881,1.973,2.509,3.101,4.323,0.000,0.000,0.000,0.000,0.000,0.000,0.000,0.000,0.000,0.000,0.000,0.000,1.404,1.518,1.602,1.686,1.736,1.947,1.491,3.463,5.040,6.184,6.975,7.970,1.676,5.977,7.127,7.970,8.523,9.064,1.827,5.163,7.006,7.605,8.417,8.699,2.129,5.044,5.589,6.937,7.338,8.218,2.733,4.709,5.553,6.140,6.719,7.351,32.589,0.000,0.000,0.000,0.000,0.000,0.000,0.000,0.000,0.000,0.000,0.000
G_int_inflex_g4=1.731,1.577,1.652,1.760,1.728,1.867,1.447,1.583,1.649,1.730,1.773,1.896,1.544,1.575,1.724,1.758,1.782,1.882,1.450,1.597,1.746,1.740,1.807,1.907,1.758,1.606,1.703,1.668,1.747,1.897,1.573,2.352,1.705,2.335,2.477,2.342,0.000,0.000,0.000,0.000,0.000,0.000,0.000,0.000,0.000,0.000,0.000,0.000,1.404,1.540,1.614,1.673,1.736,1.947,1.491,3.463,4.829,3.225,2.790,3.991,1.676,5.008,2.425,7.097,2.474,2.323,1.849,5.055,6.046,3.352,2.883,3.592,2.151,4.417,5.049,3.048,5.349,3.520,2.733,3.258,5.510,3.285,4.685,3.824,3.440,0.000,0.000,0.000,0.000,0.000,0.000,0.000,0.000,0.000,0.000,0.000
Time_Inflex=9.050,9.295,9.784,9.539,8.805,11.009,8.805,9.539,9.539,9.784,9.295,11.009,9.784,9.050,10.274,10.274,10.764,10.764,9.295,10.519,10.519,9.295,9.784,11.254,9.050,9.784,9.784,8.805,9.050,10.274,8.805,9.295,8.070,11.989,11.744,9.295,0.232,0.232,0.232,0.232,0.232,0.232,0.232,0.232,0.232,0.232,0.232,0.232,9.539,9.295,9.539,9.295,10.764,11.254,9.539,20.320,21.301,11.744,7.825,11.744,10.274,20.075,6.600,23.016,4.885,4.640,11.009,22.036,20.075,9.050,6.110,9.050,12.234,19.830,19.585,8.070,16.401,9.050,15.911,14.194,23.016,9.295,16.401,9.295,9.295,0.232,0.232,0.232,0.232,0.232,0.232,0.232,0.232,0.232,0.232,0.232
OD_Inflex=0.624,0.537,0.589,0.480,0.386,0.615,0.531,0.564,0.522,0.509,0.422,0.592,0.716,0.485,0.589,0.595,0.632,0.585,0.616,0.705,0.598,0.421,0.460,0.620,0.606,0.592,0.570,0.409,0.405,0.504,0.434,0.248,0.297,0.475,0.386,0.255,0.067,0.065,0.067,0.067,0.065,0.065,0.067,0.068,0.066,0.066,0.065,0.067,0.733,0.582,0.560,0.475,0.660,0.601,0.629,0.586,0.451,0.252,0.162,0.193,0.611,0.339,0.146,0.231,0.117,0.117,0.573,0.416,0.265,0.157,0.123,0.153,0.567,0.429,0.308,0.148,0.212,0.150,0.620,0.315,0.373,0.157,0.230,0.144,0.067,0.064,0.065,0.066,0.066,0.066,0.065,0.067,0.068,0.073,0.065,0.066
Time_Saturation=19.830,21.546,12.969,21.301,21.056,16.646,20.565,21.791,20.565,12.234,11.744,18.850,19.830,21.056,17.136,21.791,20.320,21.546,20.320,20.565,20.320,22.526,20.320,16.891,21.546,20.320,21.056,22.771,19.830,21.791,20.320,21.791,16.401,20.565,21.546,18.850,0.232,0.232,0.232,0.232,0.232,0.232,0.232,0.232,0.232,0.232,0.232,0.232,18.850,20.811,21.791,20.811,21.546,20.811,21.301,21.056,21.791,21.791,0.000,21.546,22.526,20.811,0.000,21.791,0.000,16.891,21.546,22.526,21.546,22.771,0.000,21.791,20.811,20.320,22.036,21.546,0.000,22.036,16.891,22.036,0.000,13.949,0.000,18.360,0.000,0.232,0.232,0.232,0.232,0.232,0.232,0.232,0.232,0.232,0.232,0.232
OD_Saturation=0.920,0.858,0.839,1.016,0.839,0.781,1.058,0.909,0.877,0.776,0.749,0.945,0.970,0.899,0.844,0.850,0.865,1.018,1.085,0.938,0.899,0.904,0.887,0.793,1.075,0.932,0.910,0.893,0.867,0.915,0.752,0.522,0.754,0.721,0.659,0.509,0.067,0.065,0.067,0.067,0.065,0.065,0.067,0.068,0.066,0.066,0.065,0.067,0.924,0.896,0.836,0.858,1.031,0.974,0.922,0.597,0.486,0.338,0.000,0.225,0.913,0.334,0.000,0.230,0.000,0.199,0.834,0.441,0.266,0.230,0.000,0.207,0.786,0.447,0.353,0.270,0.000,0.217,0.674,0.510,0.000,0.220,0.000,0.218,0.000,0.064,0.065,0.066,0.066,0.066,0.065,0.067,0.068,0.073,0.065,0.066
Ref_Well_Name=A01,A01,A01,A01,A01,A01,A01,A01,A01,A01,A01,A01,A01,A01,A01,A01,A01,A01,A01,A01,A01,A01,A01,A01,A01,A01,A01,A01,A01,A01,A01,A01,A01,A01,A01,A01,A01,A01,A01,A01,A01,A01,A01,A01,A01,A01,A01,A01,A01,A01,A01,A01,A01,A01,A01,A01,A01,A01,A01,A01,A01,A01,A01,A01,A01,A01,A01,A01,A01,A01,A01,A01,A01,A01,A01,A01,A01,A01,A01,A01,A01,A01,A01,A01,A01,A01,A01,A01,A01,A01,A01,A01,A01,A01,A01,A01
Ratio_Avg_G=1.000,0.932,0.915,0.870,0.876,0.826,0.979,0.925,0.898,0.867,0.856,0.817,0.978,0.923,0.877,0.875,0.857,0.829,0.975,0.916,0.857,0.845,0.835,0.812,0.985,0.918,0.903,0.876,0.848,0.822,0.890,0.379,0.791,0.662,0.557,0.424,Inf,Inf,Inf,Inf,Inf,Inf,Inf,Inf,Inf,Inf,Inf,Inf,1.019,0.960,0.922,0.889,0.872,0.801,0.960,0.511,0.373,0.316,0.288,0.262,0.890,0.321,0.282,0.260,0.249,0.239,0.805,0.361,0.284,0.269,0.250,0.244,0.720,0.364,0.336,0.283,0.271,0.248,0.583,0.376,0.330,0.306,0.284,0.267,0.053,Inf,Inf,Inf,Inf,Inf,Inf,Inf,Inf,Inf,Inf,Inf
Ratio_Fit_G=1.000,0.956,0.899,0.850,0.852,0.761,1.112,0.975,0.943,0.879,0.870,0.756,0.942,0.987,0.848,0.844,0.803,0.783,1.096,0.893,0.849,0.897,0.863,0.774,0.990,0.931,0.904,0.920,0.854,0.772,1.035,0.601,0.925,0.531,0.468,0.550,Inf,Inf,Inf,Inf,Inf,Inf,Inf,Inf,Inf,Inf,Inf,Inf,1.013,0.986,0.924,0.904,0.840,0.712,1.016,0.126,0.399,0.236,0.423,0.084,0.907,0.086,0.708,0.001,0.955,1.126,0.844,0.111,0.027,0.338,0.706,0.259,0.731,0.205,0.092,0.530,0.088,0.399,0.542,0.416,0.106,0.533,0.157,0.433,0.520,Inf,Inf,Inf,Inf,Inf,Inf,Inf,Inf,Inf,Inf,Inf
Ratio_G_Int=1.000,1.098,1.058,0.979,0.985,0.901,1.250,1.109,1.065,0.991,0.977,0.893,1.204,1.104,1.000,0.989,0.961,0.914,1.245,1.101,0.993,0.978,0.945,0.899,1.188,1.086,1.039,0.999,0.940,0.891,1.059,0.303,0.844,0.647,0.503,0.344,Inf,Inf,Inf,Inf,Inf,Inf,Inf,Inf,Inf,Inf,Inf,Inf,1.265,1.147,1.071,1.016,0.996,0.853,1.182,0.437,0.286,0.219,0.253,0.222,1.061,0.229,0.248,0.222,0.207,0.195,0.969,0.281,0.252,0.232,0.210,0.203,0.842,0.299,0.257,0.254,0.241,0.215,0.670,0.331,0.268,0.232,0.263,0.240,0.054,Inf,Inf,Inf,Inf,Inf,Inf,Inf,Inf,Inf,Inf,Inf
Ratio_t0_Fit=1.000,1.124,0.923,1.136,1.268,1.649,0.671,0.602,0.898,0.870,0.916,1.629,2.137,0.800,1.053,1.159,0.883,1.344,0.677,1.939,0.636,0.650,0.904,1.266,0.877,0.802,1.686,0.856,1.014,1.585,0.661,33.630,0.816,-1.056,-0.529,-7.994,Inf,Inf,Inf,Inf,Inf,Inf,Inf,Inf,Inf,Inf,Inf,Inf,1.979,1.059,1.002,3.465,0.984,2.525,0.811,-0.038,0.369,-0.149,-0.890,-0.032,0.961,-0.020,0.980,0.010,0.601,0.533,0.947,-0.020,-0.008,-0.489,0.867,-0.237,1.899,-0.081,-0.040,2.053,-0.034,-1.278,-3.066,-0.389,0.131,1.306,-0.058,-19.025,0.269,Inf,Inf,Inf,Inf,Inf,Inf,Inf,Inf,Inf,Inf,Inf
Ratio_t0_G_Int=1.000,-0.178,-0.200,-0.244,-0.247,-0.346,-0.124,-0.159,-0.165,-0.209,-0.209,-0.328,-0.146,-0.161,-0.215,-0.234,-0.248,-0.297,-0.123,-0.154,-0.185,-0.184,-0.220,-0.271,-0.164,-0.171,-0.206,-0.216,-0.278,-0.376,-0.159,0.033,-0.502,0.336,0.102,0.041,-Inf,-Inf,-Inf,-Inf,-Inf,-Inf,-Inf,-Inf,-Inf,-Inf,-Inf,-Inf,-0.146,-0.168,-0.196,-0.214,-0.211,-0.532,-0.143,0.064,0.028,0.019,0.056,0.044,-0.159,0.021,0.055,0.045,0.040,0.036,-0.135,0.030,0.060,0.052,0.041,0.040,-0.145,0.038,0.029,0.067,0.061,0.050,-0.136,0.058,0.035,0.027,0.087,0.066,-Inf,-Inf,-Inf,-Inf,-Inf,-Inf,-Inf,-Inf,-Inf,-Inf,-Inf,-Inf
Ref_Curve_Array=1,1,1,1,1,1,1,1,1,1,1,1,1,1,1,1,1,1,1,1,1,1,1,1,1,1,1,1,1,1,1,1,1,1,1,1,1,1,1,1,1,1,1,1,1,1,1,1,1,1,1,1,1,1,1,1,1,1,1,1,1,1,1,1,1,1,1,1,1,1,1,1,1,1,1,1,1,1,1,1,1,1,1,1,1,1,1,1,1,1,1,1,1,1,1,1
Default_ref=0
Comm_Map=,,,,,
Comm_Consol=,,,,,,,,
Comm_Screen=,,,,,
Analysis_Set=A,A,A,A,A,A,A,A,A,A,A,A,A,A,A,A,A,A,A,A,A,A,A,A,A,A,A,A,A,A,A,A,A,A,A,A,A,A,A,A,A,A,A,A,A,A,A,A,A,A,A,A,A,A,A,A,A,A,A,A,A,A,A,A,A,A,A,A,A,A,A,A,A,A,A,A,A,A,A,A,A,A,A,A,A,A,A,A,A,A,A,A,A,A,A,A
Ref_Type=single_ref,single_ref,single_ref,single_ref,single_ref,single_ref,single_ref,single_ref,single_ref,single_ref,single_ref,single_ref,single_ref,single_ref,single_ref,single_ref,single_ref,single_ref,single_ref,single_ref,single_ref,single_ref,single_ref,single_ref,single_ref,single_ref,single_ref,single_ref,single_ref,single_ref,single_ref,single_ref,single_ref,single_ref,single_ref,single_ref,single_ref,single_ref,single_ref,single_ref,single_ref,single_ref,single_ref,single_ref,single_ref,single_ref,single_ref,single_ref,single_ref,single_ref,single_ref,single_ref,single_ref,single_ref,single_ref,single_ref,single_ref,single_ref,single_ref,single_ref,single_ref,single_ref,single_ref,single_ref,single_ref,single_ref,single_ref,single_ref,single_ref,single_ref,single_ref,single_ref,single_ref,single_ref,single_ref,single_ref,single_ref,single_ref,single_ref,single_ref,single_ref,single_ref,single_ref,single_ref,single_ref,single_ref,single_ref,single_ref,single_ref,single_ref,single_ref,single_ref,single_ref,single_ref,single_ref,single_ref
Wells_In_Use=0,0,0,0,0,0,0,0,0,0,0,0,0,0,0,0,0,0,0,0,0,0,0,0,0,0,0,0,0,0,0,0,0,0,0,0,0,0,0,0,0,0,0,0,0,0,0,0,0,0,0,0,0,0,0,0,0,0,0,0,0,0,0,0,0,0,0,0,0,0,0,0,0,0,0,0,0,0,0,0,0,0,0,0,0,0,0,0,0,0,0,0,0,0,0,0
[Flor:]
[Flor2:]
[Lumin:]
[Data:]
Read=DateTime	RunT[s]	Temp	Well_1	Well_2	Well_3	Well_4	Well_5	Well_6	Well_7	Well_8	Well_9	Well_10	Well_11	Well_12	Well_13	Well_14	Well_15	Well_16	Well_17	Well_18	Well_19	Well_20	Well_21	Well_22	Well_23	Well_24	Well_25	Well_26	Well_27	Well_28	Well_29	Well_30	Well_31	Well_32	Well_33	Well_34	Well_35	Well_36	Well_37	Well_38	Well_39	Well_40	Well_41	Well_42	Well_43	Well_44	Well_45	Well_46	Well_47	Well_48	Well_49	Well_50	Well_51	Well_52	Well_53	Well_54	Well_55	Well_56	Well_57	Well_58	Well_59	Well_60	Well_61	Well_62	Well_63	Well_64	Well_65	Well_66	Well_67	Well_68	Well_69	Well_70	Well_71	Well_72	Well_73	Well_74	Well_75	Well_76	Well_77	Well_78	Well_79	Well_80	Well_81	Well_82	Well_83	Well_84	Well_85	Well_86	Well_87	Well_88	Well_89	Well_90	Well_91	Well_92	Well_93	Well_94	Well_95	Well_96
1=15:53:37	834	298	0.1053	0.0882	0.0911	0.0920	0.0866	0.0866	0.0859	0.0845	0.0856	0.0845	0.0864	0.0899	0.0835	0.0860	0.0862	0.0842	0.0845	0.0845	0.0839	0.0834	0.0849	0.0836	0.0842	0.0832	0.1020	0.0887	0.0878	0.0894	0.0863	0.0859	0.0859	0.0854	0.0850	0.0844	0.0831	0.0869	0.0845	0.0846	0.0858	0.0850	0.0838	0.0848	0.0839	0.0829	0.0844	0.0824	0.0827	0.0831	0.1117	0.0887	0.0911	0.0878	0.0904	0.0859	0.0884	0.0854	0.0834	0.0838	0.0832	0.0855	0.0833	0.0864	0.0862	0.0845	0.0844	0.0842	0.0837	0.0833	0.0862	0.0844	0.0837	0.0822	0.0668	0.0651	0.0668	0.0671	0.0653	0.0653	0.0653	0.0645	0.0648	0.0661	0.0659	0.0656	0.0668	0.0685	0.0664	0.0663	0.0653	0.0668	0.0654	0.0669	0.0675	0.0731	0.0646	0.0663
2=16:08:19	1715	298	0.1178	0.0886	0.0885	0.0890	0.0875	0.0880	0.0865	0.0845	0.0865	0.0849	0.0862	0.0873	0.0841	0.0869	0.0862	0.0859	0.0856	0.0858	0.0841	0.0843	0.0857	0.0835	0.0843	0.0839	0.1035	0.0882	0.0892	0.0892	0.0868	0.0868	0.0861	0.0857	0.0851	0.0840	0.0848	0.0878	0.0852	0.0853	0.0860	0.0848	0.0848	0.0854	0.0836	0.0837	0.0859	0.0830	0.0828	0.0853	0.1105	0.0880	0.0877	0.0882	0.0898	0.0851	0.0874	0.0866	0.0846	0.0851	0.0842	0.0871	0.0843	0.0866	0.0872	0.0861	0.0856	0.0842	0.0841	0.0840	0.0870	0.0839	0.0852	0.0837	0.0670	0.0652	0.0668	0.0667	0.0659	0.0666	0.0654	0.0647	0.0650	0.0658	0.0661	0.0657	0.0667	0.0693	0.0654	0.0665	0.0657	0.0673	0.0656	0.0671	0.0669	0.0732	0.0653	0.0666
3=16:23:01	2597	301	0.1154	0.0863	0.0869	0.0863	0.0868	0.0859	0.0856	0.0841	0.0855	0.0840	0.0852	0.0859	0.0833	0.0845	0.0851	0.0842	0.0842	0.0846	0.0835	0.0832	0.0842	0.0826	0.0837	0.0846	0.1039	0.0864	0.0852	0.0854	0.0853	0.0852	0.0843	0.0846	0.0846	0.0829	0.0837	0.0849	0.0842	0.0838	0.0848	0.0842	0.0828	0.0830	0.0835	0.0833	0.0843	0.0827	0.0810	0.0845	0.1071	0.0861	0.0862	0.0873	0.0886	0.0844	0.0856	0.0840	0.0842	0.0839	0.0829	0.0855	0.0834	0.0855	0.0856	0.0852	0.0849	0.0839	0.0821	0.0827	0.0859	0.0824	0.0835	0.0829	0.0659	0.0645	0.0652	0.0662	0.0649	0.0652	0.0640	0.0638	0.0642	0.0650	0.0649	0.0642	0.0650	0.0682	0.0652	0.0655	0.0642	0.0657	0.0649	0.0657	0.0663	0.0727	0.0645	0.0653
4=16:37:42	3479	301	0.1366	0.0861	0.0879	0.0885	0.0870	0.0859	0.0864	0.0850	0.0861	0.0860	0.0863	0.0874	0.0840	0.0847	0.0862	0.0853	0.0856	0.0858	0.0845	0.0846	0.0856	0.0843	0.0846	0.0861	0.1017	0.0867	0.0871	0.0869	0.0871	0.0858	0.0894	0.0855	0.0846	0.0844	0.0850	0.0860	0.0853	0.0856	0.0860	0.0854	0.0845	0.0851	0.0840	0.0836	0.0850	0.0840	0.0826	0.0850	0.1093	0.0874	0.0871	0.0871	0.0903	0.0857	0.0869	0.0842	0.0847	0.0845	0.0832	0.0857	0.0847	0.0872	0.0860	0.0857	0.0852	0.0854	0.0837	0.0835	0.0869	0.0832	0.0841	0.0840	0.0664	0.0651	0.0664	0.0670	0.0654	0.0659	0.0647	0.0640	0.0646	0.0662	0.0655	0.0648	0.0663	0.0686	0.0665	0.0663	0.0650	0.0667	0.0654	0.0665	0.0671	0.0734	0.0646	0.0659
5=16:52:24	4360	301	0.1175	0.0863	0.0883	0.0874	0.0879	0.0869	0.0870	0.0848	0.0860	0.0857	0.0867	0.0877	0.0835	0.0848	0.0863	0.0847	0.0840	0.0856	0.0840	0.0845	0.0857	0.0841	0.0844	0.0845	0.1020	0.0876	0.0864	0.0853	0.0864	0.0859	0.0868	0.0854	0.0858	0.0840	0.0842	0.0852	0.0849	0.0840	0.0858	0.0843	0.0867	0.0850	0.0838	0.0850	0.0846	0.0838	0.0832	0.0842	0.1064	0.0887	0.0850	0.0861	0.0897	0.0856	0.0874	0.0850	0.0850	0.0841	0.0831	0.0866	0.0834	0.0882	0.0855	0.0862	0.0850	0.0845	0.0842	0.0832	0.0869	0.0833	0.0845	0.0827	0.0658	0.0639	0.0652	0.0659	0.0641	0.0648	0.0637	0.0632	0.0640	0.0650	0.0642	0.0636	0.0649	0.0674	0.0650	0.0656	0.0642	0.0649	0.0647	0.0658	0.0655	0.0722	0.0640	0.0648
6=17:07:06	5242	298	0.1318	0.0875	0.0889	0.0896	0.0892	0.0882	0.0878	0.0863	0.0880	0.0870	0.0884	0.0887	0.0850	0.0870	0.0873	0.0862	0.0860	0.0868	0.0861	0.0865	0.0879	0.0853	0.0858	0.0849	0.1060	0.0890	0.0891	0.0882	0.0887	0.0873	0.0880	0.0863	0.0859	0.0854	0.0861	0.0887	0.0861	0.0859	0.0871	0.0858	0.0865	0.0865	0.0852	0.0852	0.0867	0.0849	0.0845	0.0842	0.1381	0.0873	0.0875	0.0877	0.0915	0.0875	0.0883	0.0861	0.0859	0.0864	0.0841	0.0870	0.0854	0.0900	0.0882	0.0879	0.0870	0.0864	0.0853	0.0850	0.0877	0.0841	0.0852	0.0851	0.0662	0.0645	0.0660	0.0662	0.0648	0.0650	0.0639	0.0637	0.0644	0.0657	0.0651	0.0645	0.0654	0.0685	0.0656	0.0661	0.0645	0.0657	0.0648	0.0661	0.0664	0.0729	0.0645	0.0658
7=17:21:47	6124	301	0.1388	0.0894	0.0901	0.0899	0.0903	0.0891	0.0895	0.0870	0.0883	0.0876	0.0885	0.0913	0.0852	0.0870	0.0876	0.0865	0.0871	0.0879	0.0862	0.0867	0.0880	0.0852	0.0862	0.0857	0.1044	0.0894	0.0902	0.0928	0.0878	0.0884	0.0898	0.0858	0.0872	0.0853	0.0865	0.0894	0.0868	0.0869	0.0877	0.0871	0.0863	0.0867	0.0860	0.0850	0.0869	0.0846	0.0846	0.0854	0.1193	0.0908	0.0884	0.0895	0.0917	0.0887	0.0895	0.0870	0.0868	0.0860	0.0846	0.0870	0.0854	0.0903	0.0885	0.0878	0.0876	0.0870	0.0855	0.0853	0.0886	0.0851	0.0857	0.0854	0.0651	0.0632	0.0649	0.0655	0.0638	0.0647	0.0643	0.0624	0.0630	0.0647	0.0643	0.0636	0.0645	0.0670	0.0646	0.0648	0.0630	0.0654	0.0641	0.0654	0.0653	0.0716	0.0633	0.0647
8=17:36:29	7006	298	0.1229	0.0900	0.0910	0.0908	0.0915	0.0902	0.0902	0.0890	0.0890	0.0887	0.0895	0.0910	0.0871	0.0885	0.0892	0.0880	0.0881	0.0895	0.0877	0.0877	0.0893	0.0871	0.0882	0.0873	0.1075	0.0896	0.0907	0.0903	0.0897	0.0880	0.0893	0.0876	0.0880	0.0867	0.0874	0.0888	0.0875	0.0877	0.0877	0.0876	0.0871	0.0879	0.0856	0.0875	0.0877	0.0858	0.0854	0.0872	0.1124	0.0908	0.0905	0.0881	0.0929	0.0893	0.0897	0.0876	0.0871	0.0878	0.0867	0.0880	0.0871	0.0897	0.0887	0.0891	0.0886	0.0878	0.0859	0.0868	0.0882	0.0856	0.0865	0.0860	0.0647	0.0636	0.0650	0.0662	0.0641	0.0643	0.0642	0.0624	0.0637	0.0650	0.0644	0.0636	0.0648	0.0675	0.0647	0.0644	0.0637	0.0653	0.0638	0.0652	0.0658	0.0719	0.0637	0.0648
9=17:51:11	7887	301	0.1293	0.0929	0.0942	0.0936	0.0925	0.0926	0.0932	0.0907	0.0933	0.0921	0.0927	0.0933	0.0891	0.0905	0.0911	0.0918	0.0909	0.0915	0.0902	0.0891	0.0914	0.0899	0.0894	0.0922	0.1075	0.0916	0.0930	0.0923	0.0921	0.0916	0.0933	0.0900	0.0906	0.0888	0.0902	0.0908	0.0899	0.0901	0.0901	0.0901	0.0904	0.0904	0.0889	0.0880	0.0897	0.0878	0.0870	0.0895	0.1293	0.0930	0.0919	0.0919	0.0951	0.0917	0.0915	0.0900	0.0897	0.0891	0.0877	0.0894	0.0890	0.0928	0.0924	0.0922	0.0914	0.0913	0.0883	0.0876	0.0912	0.0869	0.0890	0.0880	0.0668	0.0645	0.0662	0.0673	0.0650	0.0663	0.0651	0.0650	0.0650	0.0658	0.0653	0.0648	0.0660	0.0691	0.0660	0.0658	0.0645	0.0668	0.0656	0.0667	0.0668	0.0732	0.0652	0.0658
10=18:05:53	8769	301	0.1156	0.0935	0.0954	0.0950	0.0958	0.0943	0.0943	0.0932	0.0942	0.0927	0.0941	0.0948	0.0906	0.0918	0.0929	0.0937	0.0927	0.0921	0.0927	0.0912	0.0931	0.0901	0.0914	0.0912	0.1030	0.0933	0.0927	0.0941	0.0938	0.0934	0.0925	0.0909	0.0907	0.0902	0.0908	0.0929	0.0914	0.0903	0.0916	0.0913	0.0913	0.0919	0.0887	0.0901	0.0907	0.0889	0.0890	0.0901	0.1115	0.0931	0.0940	0.0945	0.0969	0.0951	0.0920	0.0910	0.0900	0.0893	0.0884	0.0902	0.0904	0.0931	0.0920	0.0930	0.0927	0.0922	0.0884	0.0887	0.0914	0.0893	0.0879	0.0884	0.0663	0.0643	0.0656	0.0664	0.0648	0.0649	0.0650	0.0643	0.0646	0.0651	0.0647	0.0644	0.0655	0.0681	0.0652	0.0650	0.0649	0.0657	0.0647	0.0659	0.0664	0.0727	0.0645	0.0656
11=18:20:34	9651	301	0.1555	0.0956	0.0989	0.0987	0.0974	0.0960	0.0965	0.0944	0.0957	0.0941	0.0943	0.0967	0.0920	0.0928	0.0937	0.0934	0.0934	0.0934	0.0924	0.0928	0.0939	0.0924	0.0912	0.0919	0.1280	0.0930	0.0942	0.0966	0.0971	0.0965	0.0952	0.0920	0.0922	0.0908	0.0912	0.0928	0.0924	0.0919	0.0926	0.0926	0.0928	0.0926	0.0903	0.0901	0.0912	0.0890	0.0887	0.0888	0.1397	0.0973	0.0999	0.0956	0.1000	0.0956	0.0939	0.0912	0.0898	0.0884	0.0890	0.0927	0.0914	0.0942	0.0945	0.0939	0.0928	0.0938	0.0891	0.0885	0.0914	0.0889	0.0883	0.0883	0.0648	0.0629	0.0642	0.0649	0.0636	0.0639	0.0641	0.0632	0.0636	0.0645	0.0642	0.0632	0.0646	0.0665	0.0642	0.0641	0.0638	0.0638	0.0641	0.0652	0.0650	0.0714	0.0630	0.0643
12=18:35:16	10533	301	0.1353	0.0995	0.1004	0.1006	0.1005	0.0993	0.1010	0.0988	0.1001	0.0977	0.1000	0.0989	0.0954	0.0975	0.0969	0.0975	0.0976	0.0977	0.0970	0.0966	0.0984	0.0952	0.0954	0.0960	0.1176	0.0993	0.0989	0.1001	0.0991	0.0997	0.0977	0.0949	0.0947	0.0940	0.0949	0.0967	0.0969	0.0968	0.0973	0.0966	0.0957	0.0967	0.0936	0.0943	0.0940	0.0925	0.0924	0.0958	0.1381	0.1000	0.0994	0.0996	0.1013	0.0998	0.0960	0.0930	0.0923	0.0922	0.0913	0.0933	0.0955	0.0965	0.0990	0.0978	0.0966	0.0964	0.0909	0.0912	0.0939	0.0898	0.0912	0.0916	0.0664	0.0644	0.0657	0.0663	0.0647	0.0657	0.0650	0.0646	0.0646	0.0651	0.0645	0.0649	0.0653	0.0684	0.0651	0.0660	0.0646	0.0665	0.0650	0.0659	0.0665	0.0730	0.0645	0.0656
13=18:49:58	11414	298	0.1260	0.1020	0.1045	0.1035	0.1031	0.1021	0.1043	0.1012	0.1018	0.1004	0.1019	0.1017	0.0978	0.0986	0.1009	0.0989	0.0998	0.1013	0.0987	0.0978	0.0996	0.0979	0.0974	0.0979	0.1225	0.1026	0.1020	0.1031	0.1009	0.1011	0.0996	0.0964	0.0970	0.0959	0.0960	0.0985	0.0990	0.0996	0.0988	0.0979	0.0982	0.0988	0.0949	0.0952	0.0953	0.0930	0.0939	0.0953	0.1276	0.0985	0.0995	0.1011	0.1054	0.1012	0.0969	0.0945	0.0936	0.0936	0.0919	0.0929	0.0982	0.0979	0.1012	0.1011	0.0991	0.0986	0.0917	0.0913	0.0940	0.0900	0.0918	0.0929	0.0652	0.0638	0.0651	0.0659	0.0635	0.0646	0.0649	0.0629	0.0641	0.0647	0.0641	0.0639	0.0651	0.0682	0.0652	0.0648	0.0641	0.0659	0.0649	0.0656	0.0654	0.0725	0.0639	0.0651
14=19:04:40	12296	301	0.1697	0.1097	0.1087	0.1091	0.1095	0.1086	0.1101	0.1072	0.1086	0.1058	0.1069	0.1076	0.1025	0.1051	0.1061	0.1075	0.1049	0.1069	0.1039	0.1029	0.1052	0.1017	0.1007	0.1014	0.1282	0.1082	0.1103	0.1086	0.1083	0.1070	0.1037	0.1004	0.1014	0.0991	0.1012	0.1030	0.1030	0.1034	0.1033	0.1024	0.1032	0.1025	0.0982	0.0976	0.0985	0.0973	0.0966	0.0981	0.1507	0.1062	0.1069	0.1084	0.1105	0.1064	0.1006	0.0978	0.0966	0.0961	0.0951	0.0964	0.1016	0.1026	0.1056	0.1054	0.1042	0.1028	0.0950	0.0940	0.0973	0.0942	0.0944	0.0939	0.0668	0.0652	0.0681	0.0674	0.0657	0.0663	0.0663	0.0646	0.0651	0.0661	0.0658	0.0655	0.0668	0.0692	0.0655	0.0665	0.0654	0.0667	0.0662	0.0671	0.0669	0.0728	0.0655	0.0662
15=19:19:22	13178	298	0.1562	0.1110	0.1124	0.1117	0.1129	0.1106	0.1128	0.1099	0.1108	0.1097	0.1090	0.1107	0.1056	0.1061	0.1079	0.1076	0.1077	0.1090	0.1060	0.1049	0.1058	0.1039	0.1022	0.1024	0.1406	0.1094	0.1105	0.1089	0.1094	0.1098	0.1053	0.1001	0.1016	0.1003	0.1024	0.1042	0.1067	0.1064	0.1055	0.1041	0.1049	0.1057	0.0991	0.0986	0.1001	0.0976	0.0981	0.0982	0.1432	0.1110	0.1082	0.1086	0.1145	0.1095	0.1000	0.0978	0.0979	0.0971	0.0957	0.0975	0.1035	0.1027	0.1082	0.1060	0.1051	0.1047	0.0952	0.0948	0.0976	0.0947	0.0950	0.0933	0.0660	0.0646	0.0647	0.0664	0.0650	0.0654	0.0657	0.0642	0.0650	0.0658	0.0640	0.0642	0.0656	0.0680	0.0652	0.0657	0.0645	0.0664	0.0647	0.0656	0.0659	0.0728	0.0641	0.0658
16=19:34:03	14060	298	0.1497	0.1148	0.1150	0.1162	0.1166	0.1137	0.1174	0.1135	0.1151	0.1124	0.1125	0.1135	0.1103	0.1101	0.1112	0.1113	0.1111	0.1133	0.1106	0.1085	0.1091	0.1070	0.1052	0.1065	0.1283	0.1120	0.1125	0.1136	0.1136	0.1133	0.1075	0.1036	0.1030	0.1032	0.1033	0.1077	0.1090	0.1092	0.1094	0.1084	0.1086	0.1080	0.1018	0.0999	0.1004	0.0988	0.0989	0.1005	0.1391	0.1133	0.1139	0.1115	0.1162	0.1129	0.1022	0.1007	0.0990	0.0982	0.0967	0.0978	0.1084	0.1054	0.1112	0.1089	0.1078	0.1079	0.0957	0.0944	0.0991	0.0952	0.0946	0.0942	0.0657	0.0641	0.0652	0.0658	0.0642	0.0652	0.0650	0.0637	0.0636	0.0645	0.0643	0.0637	0.0648	0.0673	0.0640	0.0644	0.0637	0.0655	0.0636	0.0653	0.0660	0.0723	0.0640	0.0651
17=19:48:45	14942	301	0.1500	0.1232	0.1229	0.1213	0.1216	0.1178	0.1239	0.1205	0.1212	0.1182	0.1180	0.1199	0.1148	0.1163	0.1155	0.1150	0.1153	0.1171	0.1164	0.1119	0.1136	0.1106	0.1090	0.1095	0.1365	0.1185	0.1181	0.1185	0.1185	0.1172	0.1140	0.1071	0.1069	0.1066	0.1075	0.1100	0.1147	0.1142	0.1132	0.1129	0.1131	0.1137	0.1036	0.1037	0.1035	0.1012	0.1010	0.1029	0.1436	0.1191	0.1195	0.1207	0.1232	0.1170	0.1052	0.1017	0.1009	0.1008	0.0987	0.1018	0.1124	0.1097	0.1176	0.1143	0.1132	0.1117	0.0974	0.0963	0.0995	0.0958	0.0965	0.0952	0.0654	0.0636	0.0657	0.0660	0.0644	0.0648	0.0656	0.0636	0.0640	0.0652	0.0641	0.0635	0.0654	0.0681	0.0653	0.0639	0.0646	0.0657	0.0644	0.0659	0.0657	0.0722	0.0640	0.0654
18=20:03:27	15824	301	0.1720	0.1268	0.1295	0.1267	0.1271	0.1251	0.1320	0.1289	0.1293	0.1243	0.1238	0.1247	0.1216	0.1229	0.1220	0.1224	0.1218	0.1222	0.1232	0.1180	0.1196	0.1166	0.1130	0.1131	0.1415	0.1257	0.1245	0.1262	0.1253	0.1220	0.1207	0.1113	0.1117	0.1105	0.1102	0.1130	0.1220	0.1209	0.1197	0.1190	0.1198	0.1196	0.1096	0.1082	0.1069	0.1043	0.1049	0.1073	0.1495	0.1256	0.1283	0.1259	0.1277	0.1233	0.1093	0.1050	0.1030	0.1032	0.1013	0.1042	0.1191	0.1142	0.1221	0.1190	0.1175	0.1164	0.1000	0.0998	0.1021	0.0986	0.0988	0.0994	0.0669	0.0650	0.0662	0.0668	0.0653	0.0647	0.0674	0.0647	0.0656	0.0665	0.0651	0.0646	0.0663	0.0690	0.0659	0.0657	0.0656	0.0664	0.0649	0.0667	0.0672	0.0731	0.0649	0.0661
19=20:18:09	16705	301	0.1738	0.1338	0.1345	0.1319	0.1337	0.1301	0.1417	0.1337	0.1337	0.1302	0.1292	0.1304	0.1274	0.1298	0.1282	0.1276	0.1265	0.1274	0.1300	0.1215	0.1239	0.1195	0.1175	0.1150	0.1528	0.1317	0.1316	0.1312	0.1283	0.1292	0.1240	0.1148	0.1122	0.1128	0.1129	0.1166	0.1267	0.1268	0.1255	0.1228	0.1229	0.1220	0.1124	0.1102	0.1092	0.1062	0.1066	0.1104	0.1659	0.1303	0.1311	0.1285	0.1327	0.1292	0.1097	0.1044	0.1050	0.1045	0.1035	0.1056	0.1233	0.1159	0.1278	0.1227	0.1209	0.1200	0.1008	0.1003	0.1038	0.0987	0.0999	0.0998	0.0653	0.0641	0.0652	0.0654	0.0640	0.0651	0.0670	0.0637	0.0642	0.0658	0.0640	0.0638	0.0648	0.0671	0.0646	0.0655	0.0645	0.0653	0.0649	0.0661	0.0650	0.0721	0.0640	0.0653
20=20:32:51	17587	301	0.1864	0.1436	0.1443	0.1386	0.1424	0.1382	0.1532	0.1437	0.1433	0.1381	0.1357	0.1369	0.1357	0.1369	0.1344	0.1340	0.1311	0.1334	0.1386	0.1298	0.1295	0.1242	0.1189	0.1168	0.1835	0.1378	0.1344	0.1386	0.1374	0.1359	0.1324	0.1214	0.1180	0.1165	0.1168	0.1204	0.1367	0.1347	0.1307	0.1289	0.1287	0.1300	0.1188	0.1146	0.1122	0.1103	0.1106	0.1137	0.2015	0.1425	0.1398	0.1400	0.1411	0.1370	0.1144	0.1092	0.1079	0.1064	0.1047	0.1078	0.1314	0.1220	0.1364	0.1288	0.1262	0.1251	0.1022	0.1024	0.1059	0.1000	0.1026	0.1015	0.0658	0.0635	0.0649	0.0653	0.0642	0.0653	0.0659	0.0634	0.0643	0.0655	0.0648	0.0638	0.0652	0.0675	0.0652	0.0651	0.0635	0.0649	0.0647	0.0659	0.0659	0.0715	0.0639	0.0653
21=20:47:32	18469	301	0.2036	0.1531	0.1526	0.1472	0.1458	0.1411	0.1639	0.1526	0.1515	0.1451	0.1422	0.1429	0.1458	0.1455	0.1428	0.1420	0.1387	0.1403	0.1469	0.1372	0.1361	0.1291	0.1229	0.1207	0.1768	0.1477	0.1432	0.1451	0.1449	0.1408	0.1394	0.1252	0.1213	0.1203	0.1203	0.1228	0.1461	0.1426	0.1386	0.1356	0.1351	0.1350	0.1241	0.1194	0.1172	0.1134	0.1124	0.1139	0.1723	0.1458	0.1459	0.1450	0.1484	0.1409	0.1190	0.1136	0.1111	0.1101	0.1085	0.1096	0.1405	0.1268	0.1429	0.1335	0.1314	0.1306	0.1065	0.1048	0.1079	0.1050	0.1057	0.1028	0.0661	0.0647	0.0660	0.0664	0.0647	0.0655	0.0682	0.0643	0.0652	0.0662	0.0650	0.0646	0.0659	0.0681	0.0655	0.0662	0.0653	0.0667	0.0649	0.0661	0.0664	0.0724	0.0652	0.0655
22=21:02:14	19351	298	0.2005	0.1571	0.1593	0.1537	0.1524	0.1492	0.1743	0.1625	0.1580	0.1538	0.1484	0.1466	0.1544	0.1538	0.1493	0.1454	0.1443	0.1441	0.1539	0.1419	0.1401	0.1326	0.1265	0.1252	0.1805	0.1543	0.1504	0.1517	0.1512	0.1454	0.1458	0.1276	0.1239	0.1235	0.1227	0.1252	0.1552	0.1502	0.1441	0.1411	0.1415	0.1395	0.1284	0.1230	0.1182	0.1144	0.1143	0.1170	0.1974	0.1550	0.1536	0.1511	0.1532	0.1497	0.1204	0.1156	0.1130	0.1116	0.1092	0.1106	0.1483	0.1304	0.1486	0.1393	0.1358	0.1328	0.1065	0.1056	0.1084	0.1049	0.1052	0.1046	0.0652	0.0632	0.0646	0.0654	0.0637	0.0644	0.0667	0.0621	0.0641	0.0654	0.0643	0.0636	0.0645	0.0671	0.0645	0.0645	0.0637	0.0651	0.0639	0.0650	0.0653	0.0705	0.0634	0.0647
23=21:16:56	20233	301	0.2357	0.1736	0.1735	0.1663	0.1619	0.1555	0.1932	0.1756	0.1694	0.1624	0.1564	0.1564	0.1661	0.1631	0.1596	0.1537	0.1507	0.1513	0.1680	0.1483	0.1469	0.1358	0.1306	0.1323	0.2054	0.1664	0.1598	0.1633	0.1619	0.1549	0.1569	0.1335	0.1299	0.1286	0.1275	0.1305	0.1648	0.1599	0.1512	0.1495	0.1487	0.1467	0.1343	0.1287	0.1239	0.1186	0.1189	0.1185	0.2192	0.1673	0.1691	0.1668	0.1640	0.1592	0.1283	0.1198	0.1181	0.1150	0.1128	0.1160	0.1550	0.1354	0.1598	0.1464	0.1436	0.1410	0.1095	0.1087	0.1114	0.1075	0.1078	0.1061	0.0654	0.0632	0.0652	0.0651	0.0639	0.0643	0.0677	0.0632	0.0644	0.0655	0.0645	0.0637	0.0651	0.0679	0.0647	0.0646	0.0641	0.0654	0.0636	0.0656	0.0654	0.0709	0.0632	0.0650
24=21:31:38	21114	301	0.2246	0.1846	0.1787	0.1705	0.1690	0.1615	0.2027	0.1862	0.1791	0.1704	0.1657	0.1630	0.1800	0.1728	0.1661	0.1638	0.1569	0.1578	0.1788	0.1544	0.1516	0.1412	0.1325	0.1343	0.1978	0.1766	0.1683	0.1685	0.1650	0.1600	0.1626	0.1368	0.1327	0.1292	0.1299	0.1318	0.1739	0.1697	0.1613	0.1589	0.1554	0.1539	0.1402	0.1318	0.1257	0.1206	0.1208	0.1227	0.2117	0.1739	0.1720	0.1694	0.1694	0.1611	0.1321	0.1218	0.1197	0.1175	0.1139	0.1163	0.1684	0.1414	0.1651	0.1521	0.1492	0.1437	0.1113	0.1091	0.1119	0.1071	0.1089	0.1077	0.0644	0.0629	0.0641	0.0650	0.0629	0.0636	0.0670	0.0627	0.0635	0.0645	0.0636	0.0622	0.0639	0.0665	0.0638	0.0638	0.0629	0.0643	0.0635	0.0647	0.0652	0.0702	0.0629	0.0644
25=21:46:20	21996	298	0.2545	0.1931	0.1908	0.1763	0.1744	0.1694	0.2212	0.2019	0.1908	0.1827	0.1702	0.1672	0.1964	0.1823	0.1770	0.1730	0.1671	0.1665	0.1933	0.1625	0.1570	0.1459	0.1357	0.1391	0.2299	0.1923	0.1833	0.1802	0.1741	0.1675	0.1773	0.1440	0.1364	0.1338	0.1345	0.1354	0.1901	0.1850	0.1701	0.1669	0.1647	0.1620	0.1505	0.1368	0.1283	0.1255	0.1234	0.1266	0.2423	0.1923	0.1864	0.1811	0.1787	0.1700	0.1373	0.1267	0.1241	0.1219	0.1177	0.1191	0.1762	0.1471	0.1757	0.1600	0.1571	0.1513	0.1145	0.1133	0.1156	0.1104	0.1105	0.1118	0.0654	0.0632	0.0649	0.0654	0.0632	0.0646	0.0685	0.0632	0.0642	0.0656	0.0638	0.0632	0.0649	0.0676	0.0639	0.0651	0.0639	0.0650	0.0637	0.0649	0.0655	0.0710	0.0638	0.0653
26=22:01:02	22878	301	0.2739	0.2121	0.2057	0.1896	0.1907	0.1788	0.2429	0.2157	0.2061	0.1950	0.1824	0.1751	0.2109	0.1986	0.1899	0.1841	0.1760	0.1759	0.2117	0.1728	0.1628	0.1507	0.1408	0.1398	0.2381	0.2037	0.1944	0.1909	0.1855	0.1766	0.1907	0.1482	0.1412	0.1375	0.1371	0.1369	0.2078	0.1950	0.1817	0.1763	0.1712	0.1688	0.1587	0.1416	0.1326	0.1286	0.1295	0.1303	0.2729	0.2055	0.1973	0.1919	0.1955	0.1802	0.1425	0.1323	0.1285	0.1238	0.1223	0.1213	0.1913	0.1542	0.1886	0.1706	0.1643	0.1568	0.1183	0.1159	0.1189	0.1141	0.1137	0.1147	0.0653	0.0634	0.0649	0.0653	0.0639	0.0637	0.0660	0.0636	0.0642	0.0657	0.0647	0.0635	0.0648	0.0674	0.0646	0.0646	0.0639	0.0654	0.0642	0.0651	0.0657	0.0715	0.0639	0.0652
27=22:15:43	23760	301	0.3072	0.2241	0.2221	0.2051	0.2011	0.1865	0.2652	0.2350	0.2207	0.2072	0.1931	0.1876	0.2317	0.2158	0.2016	0.1938	0.1879	0.1837	0.2293	0.1792	0.1709	0.1576	0.1450	0.1436	0.2809	0.2172	0.2048	0.2008	0.1931	0.1839	0.2036	0.1543	0.1455	0.1412	0.1414	0.1418	0.2294	0.2118	0.1933	0.1895	0.1832	0.1761	0.1661	0.1462	0.1360	0.1308	0.1291	0.1270	0.2870	0.2185	0.2134	0.2099	0.2057	0.1876	0.1513	0.1373	0.1332	0.1280	0.1255	0.1250	0.2086	0.1588	0.2022	0.1794	0.1728	0.1649	0.1207	0.1199	0.1226	0.1175	0.1173	0.1160	0.0659	0.0641	0.0655	0.0662	0.0644	0.0649	0.0649	0.0639	0.0645	0.0662	0.0646	0.0636	0.0652	0.0679	0.0648	0.0653	0.0641	0.0651	0.0649	0.0652	0.0663	0.0716	0.0645	0.0652
28=22:30:25	24642	298	0.3115	0.2490	0.2360	0.2179	0.2152	0.2018	0.2967	0.2569	0.2417	0.2238	0.2064	0.1950	0.2510	0.2318	0.2154	0.2114	0.1986	0.1945	0.2511	0.1885	0.1768	0.1620	0.1474	0.1440	0.2801	0.2349	0.2221	0.2180	0.2080	0.1941	0.2176	0.1594	0.1511	0.1446	0.1425	0.1413	0.2458	0.2278	0.2027	0.2005	0.1938	0.1852	0.1766	0.1503	0.1409	0.1331	0.1321	0.1352	0.2886	0.2376	0.2285	0.2242	0.2186	0.2018	0.1572	0.1425	0.1353	0.1321	0.1269	0.1266	0.2249	0.1642	0.2136	0.1875	0.1786	0.1667	0.1238	0.1228	0.1240	0.1204	0.1190	0.1165	0.0649	0.0627	0.0642	0.0652	0.0632	0.0635	0.0660	0.0631	0.0636	0.0647	0.0635	0.0633	0.0640	0.0673	0.0635	0.0644	0.0634	0.0650	0.0641	0.0644	0.0653	0.0705	0.0630	0.0643
29=22:45:07	25523	298	0.3507	0.2718	0.2639	0.2370	0.2314	0.2114	0.3234	0.2787	0.2628	0.2398	0.2225	0.2069	0.2766	0.2529	0.2379	0.2274	0.2101	0.2059	0.2724	0.1959	0.1824	0.1662	0.1509	0.1435	0.3312	0.2529	0.2361	0.2313	0.2198	0.2057	0.2360	0.1658	0.1547	0.1476	0.1459	0.1455	0.2718	0.2507	0.2219	0.2150	0.2104	0.1973	0.1898	0.1569	0.1449	0.1376	0.1369	0.1367	0.3411	0.2613	0.2524	0.2445	0.2356	0.2166	0.1645	0.1434	0.1407	0.1332	0.1312	0.1313	0.2436	0.1751	0.2338	0.2032	0.1885	0.1771	0.1288	0.1280	0.1292	0.1239	0.1233	0.1201	0.0653	0.0632	0.0644	0.0650	0.0638	0.0644	0.0654	0.0645	0.0643	0.0662	0.0646	0.0631	0.0644	0.0673	0.0645	0.0650	0.0640	0.0641	0.0639	0.0653	0.0653	0.0704	0.0635	0.0642
30=22:59:49	26405	301	0.3807	0.2884	0.2777	0.2502	0.2490	0.2248	0.3529	0.3024	0.2845	0.2600	0.2410	0.2185	0.3048	0.2755	0.2542	0.2462	0.2281	0.2197	0.2996	0.2089	0.1915	0.1711	0.1551	0.1504	0.3304	0.2775	0.2582	0.2460	0.2372	0.2201	0.2564	0.1703	0.1580	0.1517	0.1503	0.1484	0.2994	0.2695	0.2374	0.2292	0.2213	0.2072	0.2024	0.1636	0.1472	0.1395	0.1401	0.1417	0.3498	0.2800	0.2712	0.2584	0.2474	0.2279	0.1768	0.1524	0.1448	0.1396	0.1328	0.1332	0.2657	0.1806	0.2449	0.2130	0.1998	0.1838	0.1354	0.1327	0.1338	0.1280	0.1271	0.1231	0.0664	0.0641	0.0653	0.0662	0.0643	0.0651	0.0681	0.0646	0.0655	0.0669	0.0647	0.0645	0.0658	0.0679	0.0650	0.0654	0.0647	0.0661	0.0648	0.0658	0.0661	0.0719	0.0641	0.0657
31=23:14:31	27287	298	0.4032	0.3082	0.3017	0.2674	0.2641	0.2326	0.3889	0.3292	0.3026	0.2778	0.2542	0.2293	0.3291	0.2942	0.2732	0.2614	0.2422	0.2314	0.3220	0.2155	0.1944	0.1748	0.1554	0.1511	0.3754	0.2928	0.2663	0.2673	0.2565	0.2368	0.2746	0.1761	0.1616	0.1539	0.1489	0.1484	0.3290	0.2950	0.2558	0.2480	0.2374	0.2203	0.2167	0.1696	0.1504	0.1413	0.1413	0.1428	0.3835	0.3069	0.2898	0.2764	0.2674	0.2426	0.1822	0.1539	0.1464	0.1393	0.1365	0.1339	0.2909	0.1880	0.2622	0.2257	0.2079	0.1897	0.1382	0.1347	0.1359	0.1289	0.1289	0.1225	0.0647	0.0632	0.0641	0.0650	0.0629	0.0629	0.0660	0.0632	0.0637	0.0653	0.0629	0.0626	0.0640	0.0668	0.0638	0.0640	0.0630	0.0644	0.0628	0.0644	0.0641	0.0704	0.0629	0.0640
32=23:29:13	28170	301	0.4489	0.3439	0.3304	0.2859	0.2829	0.2538	0.4310	0.3673	0.3333	0.3051	0.2761	0.2449	0.3624	0.3232	0.2980	0.2813	0.2602	0.2492	0.3590	0.2254	0.2037	0.1827	0.1619	0.1544	0.4047	0.3266	0.2941	0.2863	0.2782	0.2554	0.3043	0.1802	0.1627	0.1603	0.1540	0.1539	0.3628	0.3189	0.2744	0.2678	0.2596	0.2363	0.2356	0.1760	0.1541	0.1452	0.1443	0.1423	0.4091	0.3411	0.3223	0.2988	0.2886	0.2649	0.1960	0.1643	0.1546	0.1426	0.1407	0.1367	0.3128	0.1967	0.2818	0.2388	0.2160	0.1994	0.1444	0.1405	0.1400	0.1329	0.1314	0.1318	0.0653	0.0632	0.0646	0.0638	0.0637	0.0645	0.0662	0.0638	0.0637	0.0658	0.0642	0.0633	0.0643	0.0667	0.0649	0.0644	0.0636	0.0652	0.0639	0.0653	0.0650	0.0702	0.0635	0.0645
33=23:43:55	29052	301	0.4714	0.3722	0.3512	0.3041	0.3004	0.2708	0.4648	0.3989	0.3580	0.3283	0.2988	0.2609	0.4006	0.3499	0.3219	0.3010	0.2828	0.2620	0.3956	0.2312	0.2126	0.1848	0.1661	0.1588	0.4302	0.3530	0.3197	0.3149	0.2929	0.2657	0.3264	0.1866	0.1659	0.1607	0.1554	0.1527	0.4017	0.3447	0.2961	0.2825	0.2766	0.2503	0.2494	0.1798	0.1590	0.1485	0.1468	0.1469	0.4609	0.3543	0.3416	0.3243	0.3068	0.2797	0.2067	0.1680	0.1570	0.1483	0.1419	0.1404	0.3415	0.2009	0.2967	0.2504	0.2278	0.2071	0.1505	0.1458	0.1433	0.1383	0.1341	0.1330	0.0653	0.0639	0.0653	0.0662	0.0641	0.0639	0.0662	0.0635	0.0639	0.0666	0.0648	0.0641	0.0653	0.0681	0.0652	0.0652	0.0645	0.0658	0.0642	0.0659	0.0659	0.0714	0.0642	0.0654
34=23:58:37	29933	301	0.5185	0.4031	0.3843	0.3290	0.3316	0.2884	0.5051	0.4286	0.3945	0.3511	0.3281	0.2749	0.4398	0.3867	0.3482	0.3287	0.3062	0.2835	0.4314	0.2463	0.2179	0.1882	0.1675	0.1553	0.4906	0.3883	0.3442	0.3306	0.3175	0.2845	0.3487	0.1911	0.1694	0.1622	0.1606	0.1577	0.4397	0.3739	0.3204	0.3091	0.2932	0.2671	0.2630	0.1837	0.1625	0.1489	0.1498	0.1461	0.4965	0.3923	0.3724	0.3452	0.3306	0.2988	0.2169	0.1743	0.1596	0.1518	0.1427	0.1417	0.3728	0.2107	0.3223	0.2631	0.2382	0.2139	0.1558	0.1496	0.1488	0.1393	0.1380	0.1306	0.0654	0.0638	0.0651	0.0658	0.0643	0.0648	0.0656	0.0635	0.0636	0.0659	0.0643	0.0640	0.0649	0.0678	0.0649	0.0645	0.0641	0.0661	0.0647	0.0653	0.0656	0.0712	0.0639	0.0649
35=00:13:19	30815	298	0.5344	0.4439	0.4186	0.3557	0.3527	0.3153	0.5525	0.4675	0.4210	0.3842	0.3547	0.2923	0.4818	0.4174	0.3828	0.3550	0.3314	0.2996	0.4663	0.2521	0.2247	0.1954	0.1736	0.1611	0.5006	0.4150	0.3695	0.3643	0.3514	0.3074	0.3782	0.1956	0.1711	0.1661	0.1612	0.1591	0.4805	0.4083	0.3500	0.3342	0.3219	0.2892	0.2851	0.1884	0.1681	0.1534	0.1540	0.1473	0.5245	0.4203	0.4001	0.3704	0.3502	0.3215	0.2306	0.1814	0.1635	0.1555	0.1464	0.1447	0.3983	0.2164	0.3356	0.2768	0.2456	0.2246	0.1626	0.1546	0.1519	0.1432	0.1403	0.1366	0.0662	0.0649	0.0656	0.0657	0.0647	0.0656	0.0664	0.0640	0.0646	0.0661	0.0646	0.0642	0.0656	0.0674	0.0651	0.0657	0.0643	0.0666	0.0654	0.0662	0.0664	0.0720	0.0646	0.0653
36=00:28:01	31697	298	0.5755	0.4635	0.4479	0.3920	0.3864	0.3340	0.5923	0.5022	0.4567	0.4141	0.3840	0.3123	0.5306	0.4534	0.4146	0.3850	0.3573	0.3269	0.5018	0.2653	0.2308	0.2016	0.1755	0.1602	0.5503	0.4507	0.3970	0.3906	0.3670	0.3311	0.4083	0.2013	0.1756	0.1672	0.1634	0.1599	0.5217	0.4425	0.3735	0.3602	0.3465	0.3112	0.3069	0.1986	0.1697	0.1546	0.1545	0.1494	0.5524	0.4540	0.4385	0.4093	0.3776	0.3449	0.2447	0.1880	0.1669	0.1579	0.1497	0.1458	0.4338	0.2263	0.3602	0.2892	0.2566	0.2344	0.1702	0.1620	0.1575	0.1466	0.1460	0.1365	0.0655	0.0642	0.0655	0.0661	0.0641	0.0648	0.0656	0.0634	0.0636	0.0650	0.0644	0.0643	0.0645	0.0680	0.0644	0.0652	0.0642	0.0653	0.0649	0.0657	0.0656	0.0712	0.0643	0.0655
37=00:42:42	32579	298	0.6239	0.4983	0.4808	0.4173	0.4212	0.3594	0.6404	0.5389	0.4890	0.4363	0.4160	0.3319	0.5792	0.4885	0.4483	0.4114	0.3873	0.3520	0.5422	0.2747	0.2405	0.2045	0.1782	0.1623	0.5903	0.4850	0.4248	0.4186	0.4000	0.3569	0.4368	0.2046	0.1770	0.1677	0.1628	0.1611	0.5681	0.4733	0.4010	0.3858	0.3730	0.3330	0.3303	0.2013	0.1709	0.1571	0.1557	0.1526	0.6062	0.4860	0.4663	0.4315	0.4052	0.3704	0.2582	0.1908	0.1683	0.1577	0.1518	0.1502	0.4598	0.2342	0.3808	0.3008	0.2651	0.2413	0.1762	0.1653	0.1614	0.1509	0.1485	0.1374	0.0648	0.0625	0.0644	0.0645	0.0631	0.0635	0.0631	0.0624	0.0628	0.0641	0.0631	0.0629	0.0638	0.0664	0.0639	0.0637	0.0634	0.0638	0.0635	0.0647	0.0644	0.0701	0.0631	0.0639
38=00:57:24	33461	298	0.6663	0.5366	0.5116	0.4441	0.4510	0.3893	0.6824	0.5825	0.5238	0.4747	0.4418	0.3585	0.6191	0.5261	0.4822	0.4456	0.4218	0.3803	0.5797	0.2870	0.2443	0.2100	0.1805	0.1636	0.6313	0.5302	0.4635	0.4586	0.4346	0.3876	0.4853	0.2105	0.1832	0.1748	0.1676	0.1622	0.6164	0.5120	0.4351	0.4208	0.4034	0.3720	0.3586	0.2132	0.1755	0.1632	0.1584	0.1593	0.6559	0.5204	0.4995	0.4706	0.4414	0.4010	0.2819	0.1990	0.1811	0.1634	0.1543	0.1546	0.4895	0.2475	0.4049	0.3168	0.2792	0.2552	0.1865	0.1730	0.1656	0.1568	0.1517	0.1442	0.0668	0.0648	0.0665	0.0669	0.0646	0.0657	0.0668	0.0639	0.0650	0.0661	0.0655	0.0649	0.0658	0.0684	0.0660	0.0661	0.0642	0.0664	0.0657	0.0666	0.0669	0.0721	0.0646	0.0658
39=01:12:06	34342	298	0.7110	0.5841	0.5499	0.4799	0.4856	0.4169	0.7331	0.6268	0.5604	0.5079	0.4866	0.3882	0.6740	0.5639	0.5224	0.4744	0.4557	0.4062	0.6292	0.2972	0.2541	0.2147	0.1848	0.1739	0.6766	0.5629	0.4973	0.4916	0.4658	0.4227	0.5093	0.2153	0.1831	0.1771	0.1703	0.1654	0.6692	0.5482	0.4667	0.4464	0.4305	0.3934	0.3845	0.2137	0.1807	0.1658	0.1640	0.1585	0.7034	0.5475	0.5218	0.4908	0.4647	0.4236	0.2934	0.2060	0.1804	0.1666	0.1564	0.1557	0.5163	0.2567	0.4238	0.3328	0.2894	0.2637	0.1969	0.1816	0.1708	0.1644	0.1557	0.1488	0.0662	0.0643	0.0652	0.0663	0.0651	0.0649	0.0671	0.0645	0.0644	0.0657	0.0645	0.0643	0.0653	0.0678	0.0656	0.0658	0.0645	0.0662	0.0651	0.0657	0.0654	0.0719	0.0649	0.0656
40=01:26:48	35224	301	0.7400	0.6150	0.5894	0.5182	0.5279	0.4469	0.7808	0.6624	0.5964	0.5391	0.5176	0.4090	0.7232	0.6085	0.5610	0.5091	0.4885	0.4361	0.6712	0.3074	0.2574	0.2187	0.1892	0.1700	0.7164	0.6004	0.5223	0.5242	0.4914	0.4469	0.5409	0.2170	0.1872	0.1768	0.1715	0.1654	0.7147	0.5890	0.4942	0.4744	0.4596	0.4171	0.4157	0.2188	0.1819	0.1655	0.1634	0.1560	0.7264	0.5922	0.5702	0.5253	0.4910	0.4507	0.3110	0.2095	0.1860	0.1692	0.1589	0.1566	0.5395	0.2644	0.4490	0.3460	0.2997	0.2727	0.2037	0.1844	0.1733	0.1616	0.1587	0.1490	0.0650	0.0636	0.0641	0.0658	0.0638	0.0645	0.0655	0.0635	0.0639	0.0649	0.0632	0.0638	0.0647	0.0674	0.0647	0.0650	0.0638	0.0656	0.0644	0.0651	0.0658	0.0701	0.0639	0.0649
41=01:41:30	36106	298	0.7853	0.6533	0.6270	0.5486	0.5619	0.4750	0.8171	0.7039	0.6332	0.5793	0.5467	0.4369	0.7587	0.6469	0.5980	0.5426	0.5246	0.4644	0.7110	0.3197	0.2628	0.2248	0.1915	0.1739	0.7663	0.6430	0.5558	0.5505	0.5278	0.4810	0.5788	0.2224	0.1906	0.1808	0.1724	0.1684	0.7528	0.6252	0.5257	0.5088	0.4944	0.4532	0.4414	0.2259	0.1830	0.1688	0.1650	0.1621	0.7664	0.6288	0.6001	0.5598	0.5182	0.4754	0.3352	0.2166	0.1900	0.1707	0.1628	0.1566	0.5578	0.2710	0.4674	0.3589	0.3105	0.2815	0.2151	0.1864	0.1770	0.1616	0.1568	0.1494	0.0654	0.0634	0.0649	0.0655	0.0645	0.0648	0.0662	0.0634	0.0641	0.0651	0.0643	0.0635	0.0648	0.0674	0.0646	0.0651	0.0644	0.0659	0.0641	0.0647	0.0660	0.0711	0.0638	0.0653
42=01:56:12	36988	301	0.8226	0.6988	0.6661	0.5822	0.5948	0.5097	0.8545	0.7479	0.6621	0.6101	0.5865	0.4692	0.8010	0.6776	0.6375	0.5733	0.5582	0.4924	0.7572	0.3215	0.2749	0.2252	0.1956	0.1750	0.8046	0.6707	0.5889	0.5945	0.5608	0.5131	0.6112	0.2269	0.1941	0.1838	0.1747	0.1687	0.7945	0.6659	0.5594	0.5376	0.5227	0.4835	0.4759	0.2314	0.1871	0.1703	0.1672	0.1609	0.8079	0.6604	0.6274	0.5763	0.5429	0.5044	0.3552	0.2231	0.1908	0.1767	0.1636	0.1590	0.5707	0.2775	0.4839	0.3768	0.3201	0.2939	0.2245	0.1976	0.1790	0.1678	0.1599	0.1531	0.0653	0.0632	0.0641	0.0654	0.0640	0.0645	0.0664	0.0633	0.0638	0.0647	0.0629	0.0641	0.0649	0.0676	0.0648	0.0646	0.0641	0.0651	0.0638	0.0653	0.0654	0.0708	0.0639	0.0653
43=02:10:53	37870	301	0.8611	0.7291	0.6968	0.6128	0.6286	0.5422	0.8873	0.7889	0.7069	0.6473	0.6156	0.5034	0.8226	0.7245	0.6749	0.6145	0.5959	0.5300	0.7952	0.3371	0.2756	0.2304	0.1962	0.1785	0.8284	0.7196	0.6360	0.6317	0.5976	0.5502	0.6646	0.2316	0.1950	0.1842	0.1762	0.1678	0.8281	0.7049	0.5978	0.5742	0.5505	0.5195	0.5023	0.2415	0.1887	0.1734	0.1690	0.1659	0.8412	0.6968	0.6606	0.6229	0.5823	0.5374	0.3806	0.2311	0.1973	0.1778	0.1661	0.1568	0.5911	0.2894	0.5024	0.3905	0.3327	0.3018	0.2364	0.2001	0.1875	0.1719	0.1625	0.1540	0.0653	0.0631	0.0647	0.0659	0.0628	0.0642	0.0645	0.0635	0.0637	0.0642	0.0640	0.0636	0.0646	0.0672	0.0644	0.0643	0.0638	0.0650	0.0643	0.0648	0.0653	0.0711	0.0633	0.0645
44=02:25:35	38752	301	0.8705	0.7681	0.7433	0.6584	0.6733	0.5835	0.8939	0.8246	0.7389	0.6873	0.6599	0.5365	0.8437	0.7595	0.7144	0.6428	0.6313	0.5562	0.8405	0.3426	0.2891	0.2367	0.2018	0.1842	0.8768	0.7481	0.6534	0.6590	0.6316	0.5846	0.6924	0.2382	0.1974	0.1912	0.1769	0.1732	0.8538	0.7463	0.6313	0.6053	0.5860	0.5487	0.5341	0.2451	0.1956	0.1749	0.1724	0.1620	0.8597	0.7381	0.7012	0.6459	0.6032	0.5625	0.4089	0.2382	0.2024	0.1820	0.1680	0.1631	0.6046	0.2987	0.5211	0.4100	0.3437	0.3144	0.2514	0.2126	0.1929	0.1790	0.1678	0.1579	0.0659	0.0643	0.0652	0.0661	0.0640	0.0650	0.0657	0.0637	0.0644	0.0651	0.0643	0.0643	0.0650	0.0679	0.0650	0.0653	0.0647	0.0656	0.0646	0.0661	0.0663	0.0716	0.0641	0.0651
45=02:40:17	39634	301	0.8789	0.8116	0.7777	0.6821	0.7030	0.6153	0.9010	0.8431	0.7796	0.7073	0.7055	0.5579	0.8412	0.7987	0.7530	0.6826	0.6693	0.5925	0.8680	0.3570	0.2889	0.2401	0.2031	0.1844	0.8805	0.7909	0.7001	0.7090	0.6726	0.6239	0.7332	0.2390	0.2003	0.1890	0.1816	0.1718	0.8645	0.7825	0.6655	0.6337	0.6188	0.5726	0.5734	0.2443	0.1987	0.1744	0.1752	0.1634	0.8619	0.7673	0.7238	0.6718	0.6318	0.5899	0.4287	0.2415	0.2057	0.1858	0.1723	0.1666	0.6158	0.3064	0.5420	0.4208	0.3563	0.3197	0.2626	0.2178	0.1962	0.1792	0.1718	0.1598	0.0660	0.0638	0.0646	0.0654	0.0640	0.0643	0.0654	0.0637	0.0639	0.0652	0.0633	0.0638	0.0646	0.0675	0.0646	0.0648	0.0646	0.0654	0.0641	0.0660	0.0657	0.0710	0.0635	0.0657
46=02:54:59	40516	301	0.8778	0.8325	0.7996	0.7122	0.7358	0.6570	0.8942	0.8519	0.8038	0.7482	0.7207	0.6007	0.8379	0.8300	0.7860	0.7184	0.7074	0.6345	0.8737	0.3728	0.3029	0.2468	0.2096	0.1887	0.8764	0.8241	0.7354	0.7373	0.7014	0.6595	0.7767	0.2445	0.2022	0.1912	0.1831	0.1761	0.8634	0.8114	0.6993	0.6719	0.6472	0.6204	0.6089	0.2565	0.1982	0.1798	0.1767	0.1676	0.8485	0.7831	0.7569	0.7117	0.6665	0.6180	0.4555	0.2477	0.2103	0.1867	0.1753	0.1659	0.6296	0.3190	0.5556	0.4367	0.3667	0.3311	0.2758	0.2249	0.1993	0.1850	0.1718	0.1620	0.0657	0.0639	0.0656	0.0661	0.0642	0.0650	0.0658	0.0641	0.0643	0.0651	0.0647	0.0643	0.0652	0.0682	0.0652	0.0654	0.0645	0.0663	0.0650	0.0665	0.0666	0.0712	0.0650	0.0655
47=03:09:41	41397	301	0.8789	0.8337	0.8267	0.7543	0.7561	0.6910	0.8912	0.8483	0.8128	0.7729	0.7488	0.6405	0.8403	0.8476	0.8115	0.7406	0.7339	0.6654	0.8746	0.3726	0.3084	0.2449	0.2113	0.1940	0.9002	0.8428	0.7588	0.7539	0.7279	0.6886	0.8001	0.2458	0.2028	0.1943	0.1837	0.1757	0.8548	0.8337	0.7265	0.6985	0.6800	0.6468	0.6389	0.2583	0.2007	0.1794	0.1782	0.1648	0.8514	0.8119	0.7913	0.7312	0.6883	0.6423	0.4833	0.2550	0.2126	0.1908	0.1743	0.1687	0.6396	0.3249	0.5708	0.4477	0.3746	0.3403	0.2859	0.2310	0.2058	0.1879	0.1711	0.1633	0.0657	0.0636	0.0652	0.0658	0.0646	0.0650	0.0652	0.0640	0.0640	0.0641	0.0644	0.0639	0.0653	0.0677	0.0641	0.0652	0.0645	0.0660	0.0645	0.0664	0.0661	0.0714	0.0646	0.0654
48=03:24:23	42279	298	0.8821	0.8368	0.8389	0.7756	0.7722	0.7150	0.9070	0.8399	0.8220	0.7688	0.7660	0.6683	0.8467	0.8493	0.8214	0.7709	0.7490	0.7114	0.8767	0.3868	0.3155	0.2521	0.2160	0.1931	0.9016	0.8520	0.7805	0.7770	0.7537	0.7157	0.8318	0.2520	0.2074	0.1940	0.1890	0.1772	0.8602	0.8394	0.7537	0.7206	0.7059	0.6743	0.6725	0.2610	0.2043	0.1779	0.1769	0.1629	0.8526	0.8212	0.8075	0.7565	0.7058	0.6687	0.5058	0.2627	0.2152	0.1940	0.1762	0.1707	0.6464	0.3299	0.5844	0.4567	0.3863	0.3447	0.3003	0.2373	0.2106	0.1889	0.1783	0.1656	0.0649	0.0634	0.0645	0.0655	0.0635	0.0638	0.0643	0.0633	0.0633	0.0639	0.0640	0.0628	0.0643	0.0672	0.0642	0.0643	0.0634	0.0653	0.0633	0.0647	0.0650	0.0710	0.0635	0.0648
49=03:39:05	43161	298	0.8837	0.8439	0.8263	0.7649	0.7574	0.7261	0.9140	0.8463	0.8191	0.7743	0.7613	0.6895	0.8432	0.8439	0.8134	0.7842	0.7547	0.7355	0.8790	0.3988	0.3132	0.2600	0.2166	0.2133	0.8836	0.8463	0.8151	0.8046	0.7725	0.7370	0.8459	0.2545	0.2131	0.1956	0.1882	0.1782	0.8698	0.8447	0.7803	0.7401	0.7243	0.7024	0.7140	0.2650	0.2067	0.1842	0.1828	0.1739	0.8641	0.8151	0.7974	0.7685	0.7325	0.6984	0.5297	0.2646	0.2194	0.1964	0.1818	0.1738	0.6557	0.3403	0.5982	0.4752	0.4065	0.3534	0.3181	0.2439	0.2197	0.1910	0.1835	0.1674	0.0660	0.0637	0.0657	0.0657	0.0645	0.0643	0.0656	0.0642	0.0643	0.0654	0.0651	0.0636	0.0654	0.0680	0.0653	0.0658	0.0649	0.0661	0.0644	0.0662	0.0662	0.0719	0.0643	0.0654
50=03:53:47	44043	301	0.8918	0.8324	0.8285	0.7825	0.7713	0.7302	0.9093	0.8553	0.8184	0.7865	0.7591	0.7180	0.8544	0.8521	0.8169	0.7758	0.7589	0.7435	0.8850	0.4063	0.3266	0.2615	0.2217	0.1933	0.9080	0.8530	0.8076	0.7807	0.7633	0.7349	0.8438	0.2570	0.2122	0.2000	0.1890	0.1822	0.8689	0.8416	0.7882	0.7511	0.7312	0.7167	0.7443	0.2767	0.2117	0.1837	0.1830	0.1676	0.8607	0.8218	0.8167	0.7843	0.7601	0.7143	0.5666	0.2772	0.2245	0.1989	0.1840	0.1715	0.6687	0.3489	0.6139	0.4940	0.4108	0.3657	0.3379	0.2567	0.2231	0.2016	0.1857	0.1702	0.0659	0.0647	0.0654	0.0665	0.0648	0.0650	0.0660	0.0638	0.0643	0.0650	0.0645	0.0641	0.0654	0.0684	0.0652	0.0653	0.0646	0.0661	0.0649	0.0659	0.0664	0.0710	0.0648	0.0658
51=04:08:28	44925	301	0.8885	0.8374	0.8334	0.7773	0.7689	0.7310	0.9127	0.8550	0.8211	0.7753	0.7608	0.7069	0.8599	0.8512	0.8154	0.7741	0.7591	0.7482	0.8883	0.4148	0.3275	0.2656	0.2265	0.1937	0.9065	0.8504	0.7981	0.7783	0.7652	0.7345	0.8397	0.2581	0.2134	0.1989	0.1918	0.1820	0.8773	0.8439	0.7847	0.7453	0.7292	0.7142	0.7741	0.2763	0.2111	0.1853	0.1864	0.1720	0.8593	0.8283	0.8116	0.7820	0.7618	0.7284	0.5901	0.2796	0.2237	0.1989	0.1846	0.1720	0.6723	0.3546	0.6259	0.5040	0.4219	0.3718	0.3570	0.2601	0.2293	0.2003	0.1893	0.1739	0.0658	0.0648	0.0659	0.0666	0.0644	0.0652	0.0651	0.0641	0.0638	0.0656	0.0647	0.0637	0.0651	0.0681	0.0644	0.0656	0.0648	0.0655	0.0644	0.0661	0.0661	0.0717	0.0645	0.0659
52=04:23:10	45807	298	0.8966	0.8376	0.8340	0.7899	0.7758	0.7374	0.9075	0.8609	0.8256	0.7867	0.7705	0.7279	0.8608	0.8557	0.8168	0.7749	0.7661	0.7498	0.8968	0.4150	0.3394	0.2618	0.2247	0.1951	0.9102	0.8568	0.8041	0.7779	0.7654	0.7450	0.8412	0.2652	0.2149	0.2037	0.1910	0.1866	0.8733	0.8406	0.7829	0.7453	0.7299	0.7119	0.7885	0.2818	0.2151	0.1864	0.1873	0.1700	0.8768	0.8250	0.8233	0.7989	0.7737	0.7353	0.6238	0.2877	0.2276	0.2029	0.1856	0.1776	0.6772	0.3612	0.6336	0.5156	0.4296	0.3816	0.3606	0.2686	0.2276	0.2075	0.1909	0.1798	0.0653	0.0638	0.0655	0.0658	0.0644	0.0645	0.0655	0.0639	0.0638	0.0644	0.0652	0.0638	0.0647	0.0674	0.0649	0.0650	0.0646	0.0653	0.0650	0.0658	0.0658	0.0713	0.0642	0.0649
53=04:37:52	46689	298	0.8941	0.8581	0.8391	0.7814	0.7698	0.7429	0.9224	0.8695	0.8242	0.7897	0.7805	0.7319	0.8677	0.8567	0.8253	0.7874	0.7719	0.7513	0.9015	0.4316	0.3465	0.2696	0.2309	0.2017	0.9053	0.8490	0.8156	0.8040	0.7842	0.7530	0.8442	0.2684	0.2211	0.2051	0.1979	0.1849	0.8841	0.8510	0.7898	0.7455	0.7384	0.7223	0.7954	0.2896	0.2205	0.1902	0.1913	0.1733	0.8869	0.8278	0.8012	0.7760	0.7726	0.7413	0.6538	0.2910	0.2340	0.2086	0.1885	0.1790	0.6780	0.3699	0.6472	0.5304	0.4456	0.3891	0.3925	0.2811	0.2373	0.2103	0.1951	0.1811	0.0669	0.0646	0.0658	0.0665	0.0655	0.0660	0.0659	0.0646	0.0652	0.0659	0.0653	0.0650	0.0659	0.0687	0.0660	0.0661	0.0652	0.0661	0.0656	0.0667	0.0671	0.0715	0.0650	0.0665
54=04:52:34	47571	301	0.8985	0.8498	0.8385	0.7763	0.7765	0.7396	0.9165	0.8670	0.8215	0.7908	0.7678	0.7250	0.8668	0.8592	0.8204	0.7909	0.7705	0.7616	0.8931	0.4462	0.3421	0.2760	0.2331	0.2040	0.8939	0.8526	0.8195	0.7926	0.7856	0.7494	0.8532	0.2668	0.2213	0.2006	0.1953	0.1866	0.8870	0.8540	0.7897	0.7515	0.7368	0.7316	0.7836	0.2903	0.2173	0.1943	0.1884	0.1785	0.8782	0.8276	0.8048	0.7850	0.7714	0.7445	0.6750	0.2927	0.2362	0.2053	0.1880	0.1781	0.6886	0.3748	0.6565	0.5378	0.4522	0.3900	0.4068	0.2795	0.2425	0.2081	0.1986	0.1811	0.0660	0.0640	0.0661	0.0665	0.0645	0.0648	0.0653	0.0638	0.0634	0.0655	0.0648	0.0642	0.0653	0.0679	0.0643	0.0656	0.0643	0.0659	0.0646	0.0660	0.0658	0.0717	0.0645	0.0656
55=05:07:16	48452	301	0.9012	0.8405	0.8350	0.7898	0.7873	0.7496	0.9165	0.8675	0.8340	0.7959	0.7767	0.7330	0.8686	0.8674	0.8227	0.7907	0.7796	0.7711	0.8975	0.4465	0.3497	0.2787	0.2367	0.2050	0.9136	0.8671	0.8197	0.7896	0.7813	0.7564	0.8555	0.2722	0.2254	0.2026	0.1982	0.1838	0.8840	0.8506	0.7920	0.7513	0.7448	0.7281	0.7828	0.2951	0.2202	0.1923	0.1906	0.1774	0.8772	0.8357	0.8232	0.8037	0.7814	0.7510	0.7064	0.3037	0.2389	0.2126	0.1918	0.1797	0.6980	0.3806	0.6660	0.5492	0.4672	0.4003	0.4319	0.2873	0.2489	0.2138	0.2013	0.1860	0.0656	0.0637	0.0650	0.0660	0.0639	0.0647	0.0646	0.0633	0.0639	0.0647	0.0642	0.0639	0.0646	0.0676	0.0646	0.0651	0.0644	0.0660	0.0648	0.0661	0.0661	0.0718	0.0643	0.0653
56=05:21:58	49334	301	0.8974	0.8486	0.8450	0.8000	0.7922	0.7546	0.9158	0.8692	0.8309	0.7931	0.7884	0.7315	0.8814	0.8672	0.8284	0.7910	0.7803	0.7738	0.9023	0.4503	0.3560	0.2827	0.2376	0.2086	0.9237	0.8585	0.8069	0.7931	0.7834	0.7626	0.8508	0.2746	0.2230	0.2051	0.1986	0.1875	0.8897	0.8548	0.7881	0.7495	0.7512	0.7307	0.7894	0.2965	0.2212	0.1936	0.1926	0.1725	0.8810	0.8437	0.8269	0.7925	0.7811	0.7550	0.7282	0.3081	0.2427	0.2138	0.1926	0.1829	0.6999	0.3837	0.6754	0.5589	0.4694	0.4057	0.4431	0.2962	0.2490	0.2191	0.2036	0.1814	0.0654	0.0640	0.0653	0.0665	0.0638	0.0652	0.0649	0.0638	0.0646	0.0651	0.0643	0.0646	0.0649	0.0679	0.0652	0.0657	0.0646	0.0659	0.0653	0.0655	0.0662	0.0726	0.0647	0.0653
57=05:36:40	50216	301	0.9000	0.8500	0.8380	0.7967	0.7885	0.7536	0.9164	0.8682	0.8319	0.8010	0.7938	0.7415	0.8832	0.8632	0.8270	0.7954	0.7885	0.7742	0.9054	0.4592	0.3622	0.2841	0.2394	0.2036	0.9129	0.8635	0.8240	0.8022	0.7889	0.7684	0.8598	0.2773	0.2290	0.2057	0.2000	0.1863	0.8982	0.8563	0.7942	0.7546	0.7531	0.7356	0.7969	0.3017	0.2268	0.1964	0.1949	0.1748	0.8892	0.8369	0.8169	0.7952	0.7851	0.7564	0.7470	0.3105	0.2482	0.2161	0.1932	0.1841	0.7003	0.3949	0.6807	0.5685	0.4824	0.4115	0.4623	0.3040	0.2537	0.2202	0.2046	0.1896	0.0649	0.0632	0.0648	0.0651	0.0634	0.0636	0.0634	0.0627	0.0628	0.0643	0.0639	0.0632	0.0640	0.0668	0.0635	0.0645	0.0634	0.0649	0.0640	0.0648	0.0655	0.0710	0.0634	0.0646
58=05:51:22	51098	301	0.9125	0.8546	0.8321	0.7899	0.7849	0.7574	0.9137	0.8792	0.8246	0.8153	0.7822	0.7539	0.8825	0.8594	0.8309	0.7948	0.7898	0.7793	0.9069	0.4658	0.3691	0.2863	0.2423	0.2103	0.9240	0.8636	0.8317	0.8052	0.7996	0.7717	0.8685	0.2784	0.2277	0.2083	0.1984	0.1866	0.9011	0.8602	0.8027	0.7598	0.7575	0.7446	0.7998	0.3119	0.2260	0.2000	0.1937	0.1836	0.9061	0.8381	0.8188	0.7933	0.7950	0.7609	0.7576	0.3150	0.2544	0.2176	0.1961	0.1857	0.6949	0.4009	0.6907	0.5845	0.4926	0.4228	0.4807	0.3147	0.2551	0.2257	0.2054	0.1924	0.0648	0.0629	0.0643	0.0653	0.0634	0.0645	0.0633	0.0627	0.0629	0.0643	0.0638	0.0630	0.0642	0.0675	0.0646	0.0637	0.0637	0.0648	0.0644	0.0649	0.0654	0.0705	0.0634	0.0645
59=06:06:04	51980	301	0.9024	0.8604	0.8532	0.8159	0.8038	0.7700	0.9260	0.8797	0.8336	0.8155	0.8047	0.7702	0.8975	0.8687	0.8376	0.7974	0.7991	0.7881	0.9204	0.4669	0.3757	0.2905	0.2473	0.2128	0.9453	0.8612	0.8196	0.8032	0.8046	0.7833	0.8632	0.2876	0.2359	0.2134	0.2023	0.1924	0.9049	0.8611	0.8014	0.7576	0.7670	0.7435	0.8027	0.3154	0.2341	0.1973	0.1985	0.1795	0.9016	0.8637	0.8398	0.7985	0.7948	0.7627	0.7573	0.3242	0.2557	0.2205	0.2020	0.1919	0.7088	0.4052	0.7077	0.5908	0.4942	0.4277	0.4998	0.3275	0.2614	0.2312	0.2108	0.1884	0.0655	0.0637	0.0650	0.0647	0.0643	0.0646	0.0647	0.0640	0.0641	0.0649	0.0649	0.0650	0.0653	0.0669	0.0653	0.0654	0.0647	0.0659	0.0651	0.0657	0.0653	0.0709	0.0641	0.0651
60=06:20:46	52862	301	0.9058	0.8496	0.8417	0.8069	0.8048	0.7612	0.9237	0.8736	0.8291	0.8189	0.7949	0.7543	0.8940	0.8717	0.8313	0.8023	0.7989	0.7985	0.9039	0.4835	0.3731	0.2989	0.2459	0.2096	0.9297	0.8697	0.8279	0.8046	0.8022	0.7809	0.8785	0.2848	0.2325	0.2139	0.2026	0.1898	0.9116	0.8606	0.8014	0.7661	0.7657	0.7532	0.7983	0.3213	0.2315	0.2013	0.1955	0.1802	0.9011	0.8530	0.8274	0.8113	0.7967	0.7718	0.7549	0.3262	0.2581	0.2239	0.2042	0.1884	0.7127	0.4162	0.7122	0.5967	0.5095	0.4316	0.5250	0.3216	0.2702	0.2266	0.2148	0.1856	0.0665	0.0645	0.0661	0.0671	0.0648	0.0650	0.0653	0.0641	0.0642	0.0653	0.0654	0.0648	0.0658	0.0686	0.0655	0.0648	0.0653	0.0664	0.0652	0.0661	0.0669	0.0727	0.0645	0.0655
61=06:35:27	53744	301	0.9058	0.8560	0.8364	0.8075	0.8011	0.7626	0.9209	0.8751	0.8332	0.8157	0.8153	0.7638	0.8975	0.8676	0.8322	0.8020	0.8039	0.7974	0.9117	0.4848	0.3769	0.2984	0.2474	0.2155	0.9296	0.8678	0.8307	0.8072	0.8053	0.7914	0.8768	0.2890	0.2327	0.2104	0.2025	0.1903	0.9168	0.8629	0.8083	0.7642	0.7706	0.7513	0.8061	0.3191	0.2338	0.2002	0.2006	0.1830	0.9213	0.8516	0.8267	0.8006	0.7975	0.7692	0.7471	0.3297	0.2617	0.2256	0.2043	0.1906	0.7102	0.4161	0.7136	0.6039	0.5155	0.4348	0.5384	0.3319	0.2741	0.2322	0.2166	0.1956	0.0659	0.0643	0.0647	0.0668	0.0651	0.0653	0.0652	0.0641	0.0644	0.0654	0.0645	0.0643	0.0656	0.0681	0.0655	0.0658	0.0654	0.0664	0.0652	0.0662	0.0658	0.0716	0.0645	0.0651
62=06:50:09	54626	301	0.8990	0.8476	0.8476	0.8277	0.8086	0.7674	0.9192	0.8776	0.8236	0.8238	0.8041	0.7764	0.9063	0.8697	0.8322	0.7994	0.8088	0.8045	0.9061	0.4902	0.3844	0.3030	0.2489	0.2193	0.9517	0.8631	0.8130	0.7905	0.8031	0.7877	0.8707	0.2873	0.2377	0.2095	0.2019	0.1925	0.9121	0.8613	0.8048	0.7732	0.7734	0.7551	0.7938	0.3279	0.2301	0.2022	0.1960	0.1834	0.8991	0.8626	0.8421	0.8113	0.7965	0.7713	0.7616	0.3366	0.2585	0.2230	0.2030	0.1875	0.7215	0.4230	0.7275	0.6132	0.5188	0.4432	0.5567	0.3367	0.2707	0.2344	0.2156	0.1932	0.0646	0.0634	0.0638	0.0650	0.0631	0.0626	0.0640	0.0626	0.0631	0.0633	0.0636	0.0626	0.0639	0.0669	0.0639	0.0640	0.0632	0.0645	0.0631	0.0645	0.0648	0.0708	0.0628	0.0639
63=07:04:51	55508	298	0.9060	0.8661	0.8516	0.8184	0.8021	0.7690	0.9270	0.8796	0.8280	0.8248	0.8137	0.7759	0.9077	0.8713	0.8385	0.8088	0.8142	0.8143	0.9098	0.5023	0.3834	0.3055	0.2486	0.2159	0.9394	0.8646	0.8323	0.8155	0.8183	0.7970	0.8828	0.2900	0.2391	0.2112	0.2038	0.1901	0.9292	0.8764	0.8140	0.7771	0.7839	0.7638	0.8054	0.3295	0.2362	0.2052	0.1988	0.1882	0.9257	0.8644	0.8266	0.8048	0.8005	0.7756	0.7618	0.3404	0.2650	0.2288	0.2083	0.1892	0.7159	0.4283	0.7289	0.6260	0.5282	0.4465	0.5767	0.3478	0.2789	0.2363	0.2187	0.1994	0.0652	0.0640	0.0648	0.0657	0.0638	0.0644	0.0646	0.0627	0.0633	0.0645	0.0643	0.0633	0.0641	0.0673	0.0645	0.0646	0.0629	0.0652	0.0638	0.0653	0.0656	0.0714	0.0635	0.0651
64=07:19:37	56393	301	0.9098	0.8493	0.8434	0.8274	0.8099	0.7709	0.9191	0.8801	0.8348	0.8244	0.8153	0.7820	0.9166	0.8768	0.8337	0.8054	0.8221	0.8187	0.9107	0.5068	0.3931	0.3027	0.2512	0.2180	0.9462	0.8798	0.8375	0.7992	0.8068	0.7996	0.8890	0.2929	0.2401	0.2129	0.2052	0.1906	0.9311	0.8689	0.8162	0.7810	0.7862	0.7638	0.8095	0.3340	0.2394	0.2076	0.1983	0.1895	0.9196	0.8603	0.8441	0.8215	0.8068	0.7809	0.7698	0.3448	0.2671	0.2302	0.2065	0.1918	0.7260	0.4368	0.7358	0.6313	0.5369	0.4523	0.5956	0.3546	0.2813	0.2413	0.2248	0.1985	0.0658	0.0639	0.0650	0.0653	0.0640	0.0650	0.0649	0.0638	0.0636	0.0649	0.0643	0.0635	0.0649	0.0668	0.0651	0.0651	0.0646	0.0651	0.0646	0.0658	0.0649	0.0717	0.0641	0.0647
65=07:34:23	57279	298	0.9123	0.8613	0.8426	0.8265	0.8055	0.7700	0.9220	0.8859	0.8337	0.8286	0.8298	0.7937	0.9216	0.8770	0.8373	0.8132	0.8288	0.8265	0.9143	0.5118	0.3940	0.3059	0.2537	0.2168	0.9431	0.8813	0.8472	0.8176	0.8179	0.8118	0.8886	0.2967	0.2403	0.2127	0.2053	0.1906	0.9448	0.8777	0.8249	0.7840	0.7924	0.7689	0.8064	0.3409	0.2418	0.2083	0.2031	0.1874	0.9336	0.8648	0.8405	0.8177	0.8075	0.7841	0.7689	0.3500	0.2654	0.2318	0.2093	0.1934	0.7286	0.4420	0.7476	0.6383	0.5453	0.4566	0.6197	0.3633	0.2892	0.2454	0.2233	0.1973	0.0655	0.0628	0.0660	0.0658	0.0637	0.0642	0.0654	0.0629	0.0629	0.0638	0.0637	0.0629	0.0640	0.0675	0.0637	0.0638	0.0641	0.0645	0.0641	0.0647	0.0652	0.0704	0.0634	0.0641
66=07:49:04	58161	298	0.9094	0.8516	0.8361	0.8413	0.8095	0.7771	0.9117	0.8876	0.8357	0.8327	0.8409	0.8117	0.9264	0.8790	0.8378	0.8091	0.8388	0.8317	0.9144	0.5066	0.4051	0.3054	0.2547	0.2243	0.9459	0.8865	0.8401	0.8083	0.8155	0.8197	0.8847	0.3028	0.2406	0.2159	0.2057	0.1943	0.9403	0.8754	0.8235	0.7851	0.7985	0.7683	0.8050	0.3461	0.2460	0.2102	0.2045	0.1910	0.9261	0.8661	0.8494	0.8287	0.8115	0.7865	0.7686	0.3556	0.2726	0.2345	0.2100	0.1955	0.7287	0.4446	0.7467	0.6438	0.5445	0.4599	0.6423	0.3655	0.2844	0.2467	0.2191	0.2024	0.0653	0.0636	0.0671	0.0657	0.0640	0.0644	0.0655	0.0638	0.0640	0.0640	0.0646	0.0637	0.0649	0.0678	0.0641	0.0645	0.0644	0.0657	0.0648	0.0660	0.0657	0.0714	0.0642	0.0650
67=08:03:46	59043	301	0.8994	0.8665	0.8551	0.8487	0.8122	0.7803	0.9296	0.8872	0.8346	0.8315	0.8487	0.8035	0.9413	0.8801	0.8476	0.8173	0.8404	0.8451	0.9172	0.5132	0.3988	0.3091	0.2554	0.2272	0.9511	0.8741	0.8359	0.8229	0.8268	0.8251	0.8882	0.3012	0.2459	0.2150	0.2099	0.1965	0.9540	0.8902	0.8301	0.7883	0.8081	0.7810	0.8053	0.3441	0.2414	0.2115	0.2026	0.1914	0.9366	0.8831	0.8434	0.8115	0.7993	0.7878	0.7612	0.3574	0.2806	0.2356	0.2118	0.1982	0.7351	0.4453	0.7542	0.6570	0.5568	0.4641	0.6589	0.3758	0.2929	0.2460	0.2303	0.2056	0.0649	0.0637	0.0642	0.0648	0.0635	0.0638	0.0649	0.0631	0.0627	0.0641	0.0631	0.0632	0.0642	0.0661	0.0641	0.0640	0.0630	0.0650	0.0638	0.0653	0.0644	0.0700	0.0631	0.0641
68=08:18:28	59925	301	0.9020	0.8659	0.8603	0.8637	0.8172	0.7808	0.9363	0.8859	0.8332	0.8346	0.8540	0.8105	0.9484	0.8854	0.8499	0.8212	0.8470	0.8596	0.9136	0.5286	0.4020	0.3137	0.2552	0.2152	0.9603	0.8806	0.8390	0.8224	0.8334	0.8357	0.8953	0.3064	0.2504	0.2189	0.2113	0.1980	0.9632	0.8968	0.8294	0.7963	0.8102	0.7906	0.8222	0.3486	0.2455	0.2120	0.2025	0.1901	0.9460	0.8946	0.8593	0.8264	0.8064	0.7944	0.7751	0.3679	0.2746	0.2384	0.2203	0.2005	0.7400	0.4514	0.7643	0.6618	0.5649	0.4711	0.6848	0.3776	0.3031	0.2482	0.2343	0.2048	0.0663	0.0642	0.0653	0.0658	0.0645	0.0648	0.0670	0.0644	0.0643	0.0656	0.0653	0.0641	0.0654	0.0681	0.0651	0.0653	0.0648	0.0660	0.0648	0.0665	0.0661	0.0715	0.0644	0.0660
69=08:33:10	60807	301	0.9055	0.8709	0.8643	0.8732	0.8187	0.7879	0.9294	0.8982	0.8274	0.8443	0.8624	0.8352	0.9573	0.8852	0.8586	0.8192	0.8610	0.8641	0.9210	0.5279	0.4107	0.3124	0.2591	0.2226	0.9619	0.8810	0.8429	0.8296	0.8344	0.8409	0.8939	0.3064	0.2492	0.2189	0.2092	0.1986	0.9658	0.8956	0.8324	0.7975	0.8168	0.7928	0.8201	0.3592	0.2500	0.2171	0.2024	0.1919	0.9459	0.8920	0.8557	0.8218	0.8141	0.7928	0.7827	0.3677	0.2792	0.2456	0.2168	0.1989	0.7359	0.4579	0.7631	0.6706	0.5707	0.4772	0.6744	0.3931	0.2959	0.2583	0.2311	0.2093	0.0658	0.0637	0.0647	0.0656	0.0642	0.0649	0.0668	0.0638	0.0634	0.0648	0.0640	0.0638	0.0650	0.0680	0.0650	0.0646	0.0644	0.0654	0.0648	0.0660	0.0660	0.0712	0.0641	0.0654
70=08:47:52	61688	301	0.9040	0.8618	0.8572	0.8826	0.8199	0.7865	0.9224	0.8938	0.8232	0.8419	0.8648	0.8433	0.9578	0.8840	0.8550	0.8194	0.8697	0.8695	0.9204	0.5297	0.4092	0.3121	0.2596	0.2260	0.9618	0.8869	0.8440	0.8269	0.8403	0.8516	0.8900	0.3087	0.2498	0.2177	0.2100	0.1959	0.9721	0.8935	0.8340	0.8009	0.8195	0.7973	0.8068	0.3613	0.2472	0.2168	0.2052	0.1965	0.9574	0.8979	0.8677	0.8258	0.8161	0.7991	0.7761	0.3733	0.2827	0.2453	0.2171	0.2000	0.7375	0.4585	0.7637	0.6730	0.5701	0.4815	0.6621	0.4004	0.2968	0.2612	0.2305	0.2130	0.0661	0.0640	0.0655	0.0662	0.0634	0.0649	0.0661	0.0639	0.0640	0.0648	0.0646	0.0639	0.0647	0.0680	0.0651	0.0651	0.0644	0.0662	0.0647	0.0654	0.0660	0.0717	0.0640	0.0653
71=09:02:34	62570	301	0.9108	0.8636	0.8520	0.8788	0.8223	0.7820	0.9279	0.8871	0.8364	0.8383	0.8770	0.8351	0.9653	0.8895	0.8533	0.8314	0.8760	0.8851	0.9164	0.5466	0.4096	0.3208	0.2621	0.2224	0.9508	0.8913	0.8533	0.8397	0.8445	0.8643	0.9001	0.3073	0.2514	0.2163	0.2116	0.1972	0.9914	0.8990	0.8435	0.8071	0.8227	0.8061	0.8240	0.3645	0.2479	0.2164	0.2065	0.1983	0.9690	0.8961	0.8565	0.8337	0.8213	0.8092	0.7708	0.3763	0.2849	0.2426	0.2202	0.2044	0.7427	0.4663	0.7674	0.6717	0.5857	0.4792	0.6667	0.3971	0.3144	0.2557	0.2405	0.2064	0.0656	0.0645	0.0651	0.0667	0.0644	0.0652	0.0663	0.0631	0.0640	0.0654	0.0646	0.0639	0.0648	0.0676	0.0650	0.0654	0.0641	0.0661	0.0647	0.0662	0.0663	0.0717	0.0642	0.0653
72=09:17:16	63452	298	0.9030	0.8507	0.8509	0.8967	0.8305	0.7865	0.9271	0.8921	0.8350	0.8492	0.8736	0.8564	0.9671	0.8939	0.8569	0.8318	0.8881	0.8971	0.9136	0.5483	0.4130	0.3194	0.2593	0.2195	0.9642	0.9013	0.8472	0.8269	0.8386	0.8633	0.9060	0.3115	0.2546	0.2175	0.2107	0.1961	0.9881	0.8976	0.8411	0.8144	0.8237	0.8051	0.8171	0.3675	0.2484	0.2178	0.2002	0.1933	0.9657	0.8992	0.8791	0.8500	0.8246	0.8145	0.7847	0.3862	0.2894	0.2420	0.2209	0.1987	0.7468	0.4688	0.7680	0.6784	0.5873	0.4884	0.6704	0.4026	0.3091	0.2593	0.2379	0.2075	0.0650	0.0636	0.0647	0.0648	0.0633	0.0644	0.0651	0.0632	0.0623	0.0643	0.0639	0.0631	0.0644	0.0670	0.0644	0.0643	0.0638	0.0650	0.0642	0.0646	0.0650	0.0704	0.0633	0.0649
73=09:31:57	64334	298	0.9000	0.8661	0.8567	0.9038	0.8287	0.7919	0.9252	0.8931	0.8286	0.8489	0.8918	0.8698	0.9808	0.8933	0.8636	0.8330	0.8954	0.8989	0.9216	0.5431	0.4172	0.3199	0.2615	0.2224	0.9648	0.8941	0.8483	0.8367	0.8469	0.8774	0.8984	0.3143	0.2503	0.2169	0.2098	0.1963	1.0020	0.9044	0.8477	0.8117	0.8309	0.8063	0.8303	0.3722	0.2498	0.2189	0.2074	0.1961	0.9772	0.9067	0.8707	0.8367	0.8240	0.8106	0.7792	0.3869	0.2881	0.2446	0.2210	0.2022	0.7494	0.4721	0.7688	0.6855	0.5912	0.4897	0.6622	0.4152	0.3130	0.2658	0.2386	0.2131	0.0647	0.0625	0.0635	0.0651	0.0628	0.0634	0.0654	0.0630	0.0628	0.0635	0.0626	0.0625	0.0642	0.0666	0.0634	0.0639	0.0631	0.0647	0.0637	0.0647	0.0649	0.0694	0.0636	0.0635
74=09:46:39	65216	301	0.9112	0.8506	0.8495	0.9154	0.8325	0.7892	0.9215	0.8955	0.8365	0.8482	0.9069	0.8774	0.9855	0.8983	0.8641	0.8317	0.9064	0.9095	0.9173	0.5487	0.4230	0.3138	0.2608	0.2236	0.9646	0.9010	0.8381	0.8256	0.8400	0.8852	0.8991	0.3160	0.2508	0.2161	0.2114	0.1998	1.0033	0.8998	0.8479	0.8184	0.8382	0.8060	0.8276	0.3659	0.2577	0.2151	0.2081	0.1932	0.9819	0.9087	0.8862	0.8501	0.8306	0.8187	0.7870	0.3948	0.2915	0.2481	0.2214	0.2032	0.7506	0.4739	0.7744	0.6869	0.5952	0.4937	0.6670	0.4189	0.3159	0.2659	0.2389	0.2160	0.0655	0.0633	0.0649	0.0660	0.0640	0.0648	0.0663	0.0635	0.0641	0.0647	0.0644	0.0643	0.0646	0.0677	0.0646	0.0650	0.0640	0.0654	0.0642	0.0651	0.0661	0.0714	0.0637	0.0650
75=10:01:21	66097	301	0.9146	0.8642	0.8470	0.9077	0.8216	0.7866	0.9228	0.8937	0.8301	0.8450	0.9100	0.8802	0.9897	0.8967	0.8638	0.8406	0.9159	0.9226	0.9154	0.5553	0.4183	0.3208	0.2615	0.2201	0.9498	0.8960	0.8592	0.8463	0.8517	0.8997	0.9019	0.3170	0.2538	0.2185	0.2125	0.1972	1.0238	0.9057	0.8553	0.8195	0.8385	0.8101	0.8231	0.3727	0.2534	0.2172	0.2073	0.1947	0.9971	0.9008	0.8708	0.8397	0.8316	0.8240	0.7729	0.3938	0.2924	0.2495	0.2227	0.2051	0.7477	0.4811	0.7696	0.6877	0.6018	0.4962	0.6652	0.4231	0.3215	0.2671	0.2444	0.2176	0.0646	0.0631	0.0646	0.0648	0.0638	0.0636	0.0661	0.0631	0.0629	0.0642	0.0638	0.0629	0.0644	0.0673	0.0630	0.0642	0.0635	0.0646	0.0635	0.0645	0.0652	0.0704	0.0632	0.0645
76=10:16:03	66979	298	0.9099	0.8509	0.8468	0.9286	0.8322	0.7937	0.9160	0.8981	0.8302	0.8548	0.9190	0.9052	0.9996	0.8995	0.8648	0.8381	0.9284	0.9326	0.9189	0.5544	0.4289	0.3217	0.2580	0.2248	0.9694	0.9006	0.8528	0.8334	0.8460	0.9051	0.9019	0.3176	0.2509	0.2210	0.2107	0.1983	1.0246	0.9037	0.8639	0.8316	0.8480	0.8141	0.8302	0.3785	0.2556	0.2172	0.2122	0.1959	0.9915	0.9016	0.8891	0.8549	0.8456	0.8313	0.7879	0.3972	0.2997	0.2526	0.2241	0.2093	0.7518	0.4804	0.7719	0.6959	0.6045	0.5063	0.6675	0.4407	0.3186	0.2752	0.2418	0.2209	0.0650	0.0639	0.0650	0.0659	0.0644	0.0645	0.0668	0.0634	0.0632	0.0643	0.0638	0.0635	0.0647	0.0674	0.0644	0.0638	0.0642	0.0653	0.0640	0.0654	0.0659	0.0710	0.0638	0.0644
77=10:30:45	67861	298	0.9149	0.8630	0.8477	0.9327	0.8298	0.7912	0.9240	0.9029	0.8294	0.8585	0.9182	0.9113	1.0056	0.8980	0.8676	0.8449	0.9360	0.9448	0.9169	0.5617	0.4286	0.3258	0.2639	0.2251	0.9685	0.8965	0.8584	0.8447	0.8565	0.9185	0.9073	0.3181	0.2552	0.2201	0.2118	0.1997	1.0349	0.9111	0.8680	0.8329	0.8533	0.8248	0.8290	0.4010	0.2546	0.2223	0.2084	0.2031	1.0106	0.9050	0.8801	0.8527	0.8452	0.8360	0.7866	0.4003	0.3046	0.2500	0.2267	0.2048	0.7494	0.4877	0.7771	0.7028	0.6122	0.5086	0.6683	0.4410	0.3233	0.2782	0.2464	0.2237	0.0657	0.0634	0.0650	0.0657	0.0637	0.0650	0.0677	0.0642	0.0635	0.0648	0.0644	0.0635	0.0646	0.0672	0.0643	0.0651	0.0643	0.0657	0.0637	0.0649	0.0657	0.0718	0.0642	0.0650
78=10:45:27	68743	301	0.9017	0.8675	0.8519	0.9427	0.8303	0.7922	0.9339	0.8925	0.8334	0.8448	0.9479	0.9032	1.0152	0.9006	0.8684	0.8459	0.9451	0.9533	0.9216	0.5699	0.4269	0.3251	0.2691	0.2296	0.9628	0.8931	0.8465	0.8505	0.8570	0.9297	0.9002	0.3234	0.2576	0.2181	0.2115	0.1991	1.0441	0.9145	0.8689	0.8330	0.8577	0.8218	0.8306	0.3889	0.2580	0.2182	0.2148	0.2011	1.0133	0.9161	0.8782	0.8452	0.8358	0.8414	0.7753	0.4103	0.2969	0.2561	0.2269	0.2073	0.7483	0.4837	0.7781	0.7000	0.6163	0.5056	0.6643	0.4375	0.3366	0.2727	0.2506	0.2211	0.0659	0.0641	0.0649	0.0656	0.0630	0.0641	0.0681	0.0632	0.0640	0.0649	0.0640	0.0635	0.0648	0.0673	0.0646	0.0652	0.0642	0.0657	0.0641	0.0653	0.0656	0.0713	0.0639	0.0654
79=11:00:09	69625	301	0.9143	0.8549	0.8388	0.9434	0.8326	0.7872	0.9202	0.8940	0.8372	0.8557	0.9479	0.9287	1.0150	0.9014	0.8647	0.8435	0.9578	0.9606	0.9164	0.5728	0.4308	0.3239	0.2639	0.2218	0.9605	0.9057	0.8606	0.8427	0.8505	0.9387	0.9116	0.3333	0.2545	0.2192	0.2133	0.2004	1.0548	0.9133	0.8795	0.8428	0.8608	0.8242	0.8302	0.4008	0.2564	0.2210	0.2115	0.1980	1.0190	0.9084	0.8881	0.8659	0.8591	0.8494	0.7854	0.4155	0.3024	0.2568	0.2263	0.2074	0.7594	0.4940	0.7784	0.7046	0.6215	0.5151	0.6746	0.4534	0.3350	0.2815	0.2524	0.2185	0.0650	0.0627	0.0642	0.0645	0.0635	0.0638	0.0683	0.0629	0.0631	0.0641	0.0643	0.0629	0.0640	0.0662	0.0636	0.0645	0.0636	0.0656	0.0639	0.0651	0.0649	0.0712	0.0635	0.0641
80=11:14:50	70507	301	0.9118	0.8604	0.8483	0.9600	0.8352	0.7936	0.9193	0.8986	0.8203	0.8597	0.9417	0.9391	1.0235	0.9014	0.8712	0.8464	0.9662	0.9681	0.9148	0.5637	0.4339	0.3255	0.2621	0.2219	0.9669	0.8992	0.8537	0.8384	0.8512	0.9425	0.9043	0.3276	0.2604	0.2223	0.2116	0.2006	1.0572	0.9171	0.8763	0.8509	0.8663	0.8344	0.8165	0.3919	0.2545	0.2238	0.2097	0.1984	1.0283	0.9176	0.8949	0.8612	0.8559	0.8515	0.7896	0.4106	0.3079	0.2561	0.2312	0.2082	0.7483	0.4946	0.7734	0.7079	0.6191	0.5197	0.6721	0.4519	0.3293	0.2854	0.2461	0.2277	0.0652	0.0634	0.0648	0.0657	0.0640	0.0645	0.0693	0.0636	0.0628	0.0647	0.0643	0.0635	0.0645	0.0677	0.0647	0.0642	0.0640	0.0655	0.0645	0.0652	0.0658	0.0709	0.0637	0.0650
81=11:29:32	71389	298	0.9199	0.8518	0.8392	0.9630	0.8329	0.7904	0.9130	0.8964	0.8284	0.8568	0.9593	0.9465	1.0292	0.9020	0.8700	0.8498	0.9769	0.9758	0.9185	0.5730	0.4379	0.3260	0.2658	0.2297	0.9702	0.9054	0.8604	0.8398	0.8524	0.9585	0.9092	0.3240	0.2593	0.2218	0.2126	0.1992	1.0709	0.9214	0.8873	0.8551	0.8716	0.8353	0.8270	0.3965	0.2589	0.2207	0.2111	0.2039	1.0295	0.9108	0.8987	0.8682	0.8669	0.8626	0.7873	0.4288	0.3252	0.2586	0.2290	0.2096	0.7580	0.5021	0.7819	0.7129	0.6310	0.5247	0.6705	0.4689	0.3345	0.2882	0.2510	0.2259	0.0663	0.0648	0.0649	0.0667	0.0650	0.0653	0.0703	0.0640	0.0650	0.0655	0.0641	0.0645	0.0660	0.0679	0.0660	0.0652	0.0653	0.0667	0.0652	0.0667	0.0668	0.0718	0.0648	0.0655
82=11:44:14	72271	298	0.8985	0.8706	0.8585	0.9791	0.8352	0.7930	0.9276	0.8927	0.8317	0.8476	0.9834	0.9445	1.0464	0.9003	0.8734	0.8487	0.9825	0.9859	0.9264	0.5545	0.4387	0.3293	0.2681	0.2285	0.9662	0.8886	0.8429	0.8490	0.8571	0.9698	0.8997	0.3392	0.2628	0.2220	0.2127	0.2014	1.0721	0.9298	0.8906	0.8524	0.8860	0.8363	0.8315	0.3973	0.2652	0.2184	0.2128	0.1989	1.0307	0.9308	0.9000	0.8591	0.8541	0.8633	0.7888	0.4398	0.3221	0.2588	0.2285	0.2141	0.8030	0.4946	0.7839	0.7122	0.6267	0.5225	0.6775	0.4670	0.3421	0.2845	0.2553	0.2274	0.0655	0.0635	0.0653	0.0660	0.0635	0.0643	0.0693	0.0630	0.0636	0.0644	0.0645	0.0634	0.0646	0.0674	0.0648	0.0646	0.0634	0.0653	0.0647	0.0657	0.0656	0.0714	0.0644	0.0643
83=11:58:56	73152	301	0.9110	0.8752	0.8481	0.9738	0.8306	0.7939	0.9302	0.8993	0.8257	0.8533	0.9918	0.9561	1.0531	0.8988	0.8770	0.8521	0.9924	0.9943	0.9249	0.5862	0.4483	0.3302	0.2662	0.2263	0.9622	0.8948	0.8586	0.8603	0.8646	0.9785	0.9056	0.3441	0.2602	0.2214	0.2152	0.2033	1.0853	0.9389	0.8992	0.8617	0.8875	0.8442	0.8334	0.4052	0.2762	0.2232	0.2171	0.2040	1.0599	0.9317	0.8946	0.8579	0.8671	0.8707	0.7867	0.4472	0.3458	0.2623	0.2322	0.2116	0.7518	0.5037	0.7860	0.7248	0.6384	0.5319	0.6768	0.4793	0.3447	0.2897	0.2579	0.2274	0.0660	0.0641	0.0650	0.0658	0.0642	0.0647	0.0705	0.0634	0.0634	0.0648	0.0649	0.0640	0.0650	0.0680	0.0650	0.0642	0.0642	0.0654	0.0649	0.0660	0.0655	0.0714	0.0641	0.0650
84=12:13:38	74034	301	0.9087	0.8712	0.8541	0.9836	0.8389	0.7922	0.9275	0.8981	0.8322	0.8566	0.9906	0.9634	1.0583	0.9029	0.8768	0.8575	0.9992	1.0052	0.9156	0.5948	0.4401	0.3303	0.2697	0.2251	0.9605	0.8959	0.8566	0.8538	0.8591	0.9841	0.9077	0.3394	0.2609	0.2197	0.2140	0.2016	1.0931	0.9383	0.9000	0.8681	0.8875	0.8463	0.8353	0.4071	0.2628	0.2267	0.2132	0.2020	1.0530	0.9265	0.8984	0.8691	0.8679	0.8769	0.7830	0.4403	0.3321	0.2596	0.2308	0.2133	0.7608	0.5090	0.7863	0.7215	0.6400	0.5315	0.6788	0.4692	0.3525	0.2899	0.2600	0.2252	0.0658	0.0638	0.0650	0.0654	0.0643	0.0646	0.0695	0.0642	0.0642	0.0648	0.0645	0.0635	0.0647	0.0668	0.0646	0.0648	0.0650	0.0657	0.0647	0.0658	0.0649	0.0715	0.0641	0.0652
85=12:28:22	74919	298	0.9078	0.8632	0.8431	0.9927	0.8381	0.7953	0.9212	0.8960	0.8276	0.8578	0.9977	0.9738	1.0651	0.9030	0.8758	0.8543	1.0095	1.0133	0.9242	0.6095	0.4493	0.3296	0.2693	0.2299	0.9669	0.9000	0.8558	0.8455	0.8546	0.9920	0.9046	0.3340	0.2620	0.2190	0.2135	0.2008	1.0950	0.9403	0.9049	0.8727	0.8947	0.8509	0.8325	0.4032	0.2626	0.2219	0.2128	0.2028	1.0481	0.9292	0.9083	0.8728	0.8770	0.8825	0.7858	0.4453	0.3420	0.2628	0.2338	0.2115	0.7598	0.5105	0.7869	0.7195	0.6418	0.5385	0.6753	0.4914	0.3513	0.2960	0.2589	0.2285	0.0662	0.0643	0.0653	0.0659	0.0646	0.0650	0.0702	0.0639	0.0642	0.0648	0.0650	0.0637	0.0655	0.0679	0.0654	0.0655	0.0650	0.0657	0.0648	0.0649	0.0658	0.0714	0.0644	0.0650
86=12:43:04	75801	298	0.9063	0.8657	0.8491	1.0028	0.8394	0.7910	0.9244	0.8948	0.8299	0.8556	1.0067	0.9773	1.0718	0.9073	0.8764	0.8557	1.0157	1.0217	0.9206	0.5970	0.4564	0.3304	0.2715	0.2284	0.9577	0.8987	0.8514	0.8454	0.8561	0.9995	0.9036	0.3411	0.2631	0.2195	0.2128	0.2014	1.1075	0.9465	0.9059	0.8754	0.8972	0.8536	0.8325	0.4020	0.2665	0.2259	0.2151	0.2024	1.0523	0.9289	0.9097	0.8775	0.8736	0.8904	0.7886	0.4649	0.3430	0.2599	0.2334	0.2100	0.7619	0.5108	0.7934	0.7223	0.6471	0.5446	0.6789	0.4914	0.3570	0.2964	0.2629	0.2292	0.0660	0.0642	0.0655	0.0654	0.0640	0.0648	0.0702	0.0643	0.0643	0.0650	0.0651	0.0643	0.0652	0.0674	0.0651	0.0650	0.0642	0.0662	0.0650	0.0656	0.0652	0.0715	0.0643	0.0657
87=12:57:46	76683	298	0.9044	0.8554	0.8506	1.0162	0.8451	0.7945	0.9264	0.8985	0.8294	0.8594	1.0141	0.9917	1.0813	0.9048	0.8772	0.8548	1.0241	1.0279	0.9218	0.5854	0.4512	0.3332	0.2694	0.2289	0.9725	0.8971	0.8415	0.8373	0.8544	1.0038	0.9007	0.3466	0.2674	0.2298	0.2128	0.1990	1.1033	0.9485	0.9055	0.8778	0.9017	0.8555	0.8310	0.4156	0.2631	0.2263	0.2123	0.2022	1.0564	0.9445	0.9272	0.8777	0.8767	0.8942	0.7942	0.4719	0.3371	0.2643	0.2357	0.2075	0.7667	0.5139	0.7975	0.7310	0.6483	0.5459	0.6716	0.4983	0.3566	0.2963	0.2645	0.2350	0.0651	0.0630	0.0644	0.0655	0.0633	0.0637	0.0693	0.0631	0.0625	0.0641	0.0636	0.0631	0.0645	0.0668	0.0642	0.0646	0.0642	0.0656	0.0638	0.0654	0.0651	0.0704	0.0631	0.0641
88=13:12:28	77565	301	0.9144	0.8584	0.8401	1.0112	0.8386	0.7909	0.9274	0.8919	0.8342	0.8547	1.0312	0.9927	1.0799	0.9073	0.8760	0.8621	1.0334	1.0427	0.9217	0.5962	0.4960	0.3415	0.2743	0.2248	0.9557	0.9085	0.8616	0.8573	0.8617	1.0180	0.9128	0.3495	0.2660	0.2297	0.2146	0.2001	1.1175	0.9530	0.9150	0.8840	0.8993	0.8610	0.8339	0.4028	0.2665	0.2250	0.2131	0.2041	1.0751	0.9346	0.9155	0.8910	0.8951	0.9133	0.7875	0.4731	0.3523	0.2699	0.2356	0.2164	0.7634	0.5233	0.7963	0.7303	0.6587	0.5462	0.6788	0.4948	0.3746	0.2973	0.2650	0.2309	0.0656	0.0634	0.0650	0.0658	0.0640	0.0643	0.0689	0.0638	0.0637	0.0647	0.0636	0.0636	0.0647	0.0673	0.0643	0.0645	0.0639	0.0658	0.0643	0.0652	0.0658	0.0712	0.0638	0.0653
89=13:27:10	78447	298	0.9063	0.8585	0.8426	1.0211	0.8405	0.7917	0.9225	0.8891	0.8360	0.8554	1.0376	0.9974	1.0891	0.9085	0.8663	0.8546	1.0400	1.0420	0.9169	0.5777	0.4861	0.3377	0.2757	0.2333	0.9666	0.9091	0.8583	0.8495	0.8540	1.0229	0.9042	0.3396	0.2641	0.2298	0.2128	0.1994	1.1235	0.9541	0.9162	0.8864	0.9053	0.8601	0.8329	0.4110	0.2751	0.2208	0.2156	0.2067	1.0724	0.9353	0.9263	0.8877	0.8940	0.9146	0.7850	0.4920	0.3525	0.2674	0.2365	0.2160	0.7687	0.5216	0.7975	0.7309	0.6540	0.5523	0.6715	0.5196	0.3693	0.2977	0.2684	0.2364	0.0657	0.0640	0.0647	0.0655	0.0636	0.0637	0.0697	0.0633	0.0633	0.0639	0.0635	0.0631	0.0645	0.0671	0.0643	0.0644	0.0636	0.0655	0.0635	0.0650	0.0655	0.0708	0.0639	0.0653
90=13:41:52	79329	301	0.9073	0.8684	0.8531	1.0246	0.8389	0.7944	0.9293	0.8908	0.8280	0.8536	1.0434	1.0049	1.0997	0.9083	0.8805	0.8602	1.0424	1.0485	0.9179	0.5877	0.4722	0.3401	0.2703	0.2330	0.9644	0.8949	0.8537	0.8545	0.8641	1.0285	0.8981	0.3410	0.2668	0.2263	0.2170	0.1989	1.1273	0.9679	0.9138	0.8876	0.9044	0.8674	0.8311	0.4164	0.2663	0.2227	0.2159	0.2091	1.0708	0.9424	0.9121	0.8778	0.8875	0.9179	0.7823	0.4820	0.3533	0.2678	0.2352	0.2174	0.7640	0.5203	0.7986	0.7323	0.6570	0.5526	0.6719	0.5095	0.3681	0.2996	0.2688	0.2351	0.0656	0.0641	0.0653	0.0659	0.0635	0.0643	0.0695	0.0639	0.0639	0.0644	0.0644	0.0638	0.0647	0.0673	0.0646	0.0648	0.0639	0.0650	0.0645	0.0655	0.0656	0.0719	0.0632	0.0650
91=13:56:34	80211	301	0.9075	0.8545	0.8404	1.0326	0.8434	0.7953	0.9206	0.8989	0.8283	0.8675	1.0356	1.0296	1.1011	0.9062	0.8743	0.8620	1.0536	1.0591	0.9136	0.5795	0.4711	0.3417	0.2718	0.2275	0.9667	0.9054	0.8615	0.8451	0.8616	1.0332	0.9124	0.3482	0.2703	0.2309	0.2141	0.2019	1.1308	0.9648	0.9176	0.8955	0.9060	0.8771	0.8271	0.4465	0.2635	0.2308	0.2117	0.2086	1.0778	0.9420	0.9289	0.8934	0.9144	0.9320	0.7970	0.4917	0.3603	0.2642	0.2406	0.2102	0.7684	0.5292	0.8015	0.7386	0.6586	0.5580	0.6709	0.5078	0.3637	0.3039	0.2659	0.2383	0.0653	0.0640	0.0649	0.0652	0.0640	0.0643	0.0689	0.0635	0.0634	0.0643	0.0644	0.0635	0.0647	0.0679	0.0652	0.0648	0.0647	0.0655	0.0645	0.0656	0.0659	0.0714	0.0640	0.0649
92=14:11:16	81093	301	0.9072	0.8507	0.8514	1.0439	0.8482	0.7955	0.9235	0.8976	0.8327	0.8678	1.0428	1.0264	1.1105	0.9081	0.8733	0.8624	1.0612	1.0697	0.9179	0.6175	0.5040	0.3418	0.2716	0.2222	0.9743	0.9059	0.8539	0.8475	0.8630	1.0397	0.9129	0.3558	0.2701	0.2212	0.2133	0.1999	1.1348	0.9732	0.9201	0.9036	0.9070	0.8801	0.8270	0.4412	0.2615	0.2291	0.2107	0.2020	1.0672	0.9494	0.9398	0.8966	0.9060	0.9336	0.7957	0.4994	0.3603	0.2686	0.2432	0.2147	0.7728	0.5281	0.8041	0.7367	0.6589	0.5585	0.6859	0.5120	0.3777	0.2997	0.2687	0.2352	0.0646	0.0632	0.0647	0.0642	0.0634	0.0642	0.0691	0.0631	0.0627	0.0640	0.0634	0.0627	0.0641	0.0660	0.0640	0.0644	0.0638	0.0652	0.0639	0.0649	0.0642	0.0705	0.0636	0.0643
93=14:25:58	81974	301	0.9108	0.8568	0.8425	1.0408	0.8397	0.7933	0.9218	0.8971	0.8211	0.8655	1.0473	1.0424	1.1110	0.9049	0.8764	0.8627	1.0693	1.0684	0.9144	0.6007	0.5047	0.3412	0.2766	0.2278	0.9679	0.9065	0.8672	0.8492	0.8643	1.0439	0.9085	0.3590	0.2687	0.2225	0.2147	0.2000	1.1429	0.9724	0.9246	0.8976	0.9035	0.8783	0.8243	0.4376	0.2658	0.2296	0.2105	0.2057	1.0785	0.9386	0.9347	0.8934	0.9198	0.9386	0.7928	0.4931	0.3607	0.2669	0.2397	0.2129	0.7675	0.5321	0.8033	0.7422	0.6642	0.5669	0.6730	0.5229	0.3695	0.3119	0.2668	0.2383	0.0655	0.0640	0.0652	0.0663	0.0645	0.0651	0.0702	0.0639	0.0643	0.0649	0.0644	0.0638	0.0653	0.0677	0.0646	0.0650	0.0647	0.0663	0.0650	0.0659	0.0661	0.0710	0.0640	0.0650
94=14:40:40	82856	298	0.9123	0.8650	0.8411	1.0476	0.8363	0.7963	0.9217	0.8965	0.8235	0.8617	1.0711	1.0468	1.1241	0.9015	0.8742	0.8617	1.0761	1.0706	0.9205	0.5932	0.5105	0.3417	0.2730	0.2354	0.9759	0.9011	0.8644	0.8591	0.8672	1.0575	0.8992	0.3551	0.2650	0.2313	0.2118	0.2024	1.1488	0.9755	0.9241	0.8948	0.9097	0.8821	0.8263	0.4388	0.2689	0.2249	0.2175	0.2064	1.1093	0.9459	0.9251	0.8779	0.9181	0.9410	0.7848	0.5026	0.3498	0.2691	0.2366	0.2140	0.7651	0.5318	0.8024	0.7449	0.6664	0.5679	0.6717	0.5357	0.3735	0.3091	0.2645	0.2364	0.0657	0.0633	0.0649	0.0656	0.0640	0.0644	0.0699	0.0638	0.0639	0.0642	0.0641	0.0632	0.0647	0.0673	0.0649	0.0655	0.0647	0.0656	0.0647	0.0660	0.0657	0.0705	0.0640	0.0653
95=14:55:22	83738	298	0.9027	0.8692	0.8590	1.0610	0.8440	0.7969	0.9317	0.8933	0.8287	0.8610	1.0758	1.0351	1.1346	0.9131	0.8797	0.8668	1.0815	1.0878	0.9176	0.5930	0.4951	0.3456	0.2766	0.2345	0.9740	0.9043	0.8644	0.8614	0.8758	1.0625	0.9057	0.3616	0.2733	0.2329	0.2178	0.2049	1.1567	0.9845	0.9271	0.9003	0.9116	0.8839	0.8330	0.4350	0.2763	0.2289	0.2144	0.2103	1.0939	0.9595	0.9336	0.8882	0.9177	0.9524	0.7850	0.4966	0.3605	0.2719	0.2410	0.2189	0.7742	0.5340	0.8102	0.7485	0.6734	0.5677	0.6800	0.5313	0.3936	0.3088	0.2774	0.2379	0.0674	0.0657	0.0667	0.0680	0.0659	0.0665	0.0726	0.0659	0.0655	0.0659	0.0667	0.0656	0.0664	0.0696	0.0661	0.0669	0.0669	0.0684	0.0667	0.0678	0.0677	0.0734	0.0659	0.0667
