# Supplementary material for: Systematic Prediction of Antifungal Drug Synergy by Chemogenomic Screening in Saccharomyces cerevisiae
Source: Front Fungal Biol. 2021 Jul 2;2:683414. doi: 10.3389/ffunb.2021.683414 (PMC10512392; doi:10.3389/ffunb.2021.683414)
Supplement: Supplementary file 1 [file Data_Sheet_1.ZIP › Supplementary data/Sypplementary_data_1_(Drug_synergy_assays)/Mic_VS_Hyd & Mic_VS_NaF_ps1_A_96_T_9.txt]

[config file info]
last_write=07:05:13_15:18:14
last write=07:05:14_12:08:29
[Run_Parameters]
Instrument=Tecan_9
Ini_Names=Read_Reps,Delid,Save_Data_File,Start_Time_Now
barcode_drug_plate=201401
user=asmith
Plate_Size=96
Plate_Type=NUN96ft.pdf
Samples_to_Run=6
Overlay_Size=48
Drug_Plate=none
Plate_Quarter=none
run_ID=none
run_plate_repeat=1
Read_Reps=95
Read_Modes=Absorbance
Read_Flor_Every=2
Max_Delta_OD=0.500000
Well_By_Row_Col=none
Reorder_Map=Order_Strings_Not,0
Tip_Vol=200
OD_to_Innoc=0.100,0.100,0.380,0.380,0.380,0.380,0.760,0.760,0.100,0.100,0.380,0.380,0.380,0.380,0.760,0.760,0.100,0.100,0.380,0.380,0.380,0.380,0.760,0.760,0.100,0.100,0.380,0.380,0.380,0.380,0.760,0.760,0.100,0.100,0.380,0.380,0.380,0.380,0.760,0.760,0.100,0.100,0.380,0.380,0.380,0.380,0.760,0.760
Absorption_Max=.3
OD_to_Save=0.100,0.100,0.380,0.380,0.380,0.380,0.760,0.760,0.100,0.100,0.380,0.380,0.380,0.380,0.760,0.760,0.100,0.100,0.380,0.380,0.380,0.380,0.760,0.760,0.100,0.100,0.380,0.380,0.380,0.380,0.760,0.760,0.100,0.100,0.380,0.380,0.380,0.380,0.760,0.760,0.100,0.100,0.380,0.380,0.380,0.380,0.760,0.760
OD_to_Dilute=0.100
Save_Sample_Vol=180
Save_Sample_Reps=2
Innoc_Vol=184,184,46,46,46,46,0,0,184,184,46,46,46,46,0,0,184,184,46,46,46,46,0,0,184,184,46,46,46,46,0,0,184,184,46,46,46,46,0,0,184,184,46,46,46,46,0,0
Dilute_Vol=23,23,23,23,23,23,23,23,23,23,23,23,23,23,23,23,23,23,23,23,23,23,23,23,23,23,23,23,23,23,23,23,23,23,23,23,23,23,23,23,23,23,23,23,23,23,23,23
Save_Vol=800,800,800,800,800,800,800,800,800,800,800,800,800,800,800,800,800,800,800,800,800,800,800,800,800,800,800,800,800,800,800,800,800,800,800,800,800,800,800,800,800,800,800,800,800,800,800,800
Reference_Vol=100,100,100,100,100,100,100,100,100,100,100,100,100,100,100,100,100,100,100,100,100,100,100,100,100,100,100,100,100,100,100,100,100,100,100,100,100,100,100,100,100,100,100,100,100,100,100,100,100,100,100,100,100,100,100,100,100,100,100,100,100,100,100,100,100,100,100,100,100,100,100,100,100,100,100,100,100,100,100,100,100,100,100,100,100,100,100,100,100,100,100,100,100,100,100,100
Read_to_Innoc=20,20,20,20,20,20,20,20,20,20,20,20,20,20,20,20,20,20,20,20,20,20,20,20,20,20,20,20,20,20,20,20,20,20,20,20,20,20,20,20,20,20,20,20,20,20,20,20
Read_to_Dilute=26,26,26,26,26,26,26,26,26,26,26,26,26,26,26,26,26,26,26,26,26,26,26,26,26,26,26,26,26,26,26,26,26,26,26,26,26,26,26,26,26,26,26,26,26,26,26,26
Read_to_Save=20,20,20,20,20,20,20,20,20,20,20,20,20,20,20,20,20,20,20,20,20,20,20,20,20,20,20,20,20,20,20,20,20,20,20,20,20,20,20,20,20,20,20,20,20,20,20,20
Innoc_Target_Map=1,2,3,4,5,6,7,8,9,10,11,12,13,14,15,16,17,18,19,20,21,22,23,24,25,26,27,28,29,30,31,32,33,34,35,36,37,38,39,40,41,42,43,44,45,46,47,48
Pipet_Trigger=OD_Save_Innoc
Pipet_Volume_Adj=Con_OD_Save
Delid=no
Pre_Init=yes
Talk_To_ProMax=no
Time_Out_Time=1050
Wait_While_Busy=yes
Idle_Time=2
Screen_Run_Type=pre_screen_1
Spect_Protocol=15m
Spec_Run_File=GG_PB_Voyage.pda
Spec_Assay_File=Yeast_Growth_15m
Save_Data_File=13_05_07_MicvsHyd_MicvsNaF_ps1_A_96_T_9.txt
Working_Dir=C%3A\\Users\\Growth_Data
Run_Control_Dir=C%3A\\Users\\Yeast_Run_Files
Tracking_Dir=""
Track_File=201401_data_track.txt
Save_Run_Data_Flag=yes
Set_Incubator_Temp=30.0
Base_Line_Flag=atstart_minimum
Pipet_Cycles_Before_Save=20
Time_Point_Save=wellmap
Innoc_Direction=down
Wells_In_Use=111111111111111111111111111111111111111111111111
Save_Sample_Map=111111001111110011111100111111001111110011111100
Sections_to_Run=0
Rows_per_Section=8
Start_Sections_Row=1
MultiProbe_Run_File=MJP_Innoc_Save_Tecan_9_Falcon_AD.MPT
Multiprobe_Run_Dialogue=yes
Comments=no%20comment
Target_Temp=300
Temp_Control=On
Delta_Temp=10
ReadMode=Absorbance,Bottom
ExcitationFilter=485,
EmissionFilter=535,
MeasurementFilter=595
ReadsPerWellNumber=1,1
ShakeDuration=800,0
GainMode=Manual
PdfName=NUN96ft.pdf
Gain=50
Add_Drug_Map=1,1,1,1,1,1,1,1,1,1,1,1,1,1,1,1,1,1,1,1,1,1,1,1,1,1,1,1,1,1,1,1,1,1,1,1,1,1,1,1,1,1,1,1,1,1,1,1
Add_Drug_Vol=7,7,7,7,7,7,7,7,7,7,7,7,7,7,7,7,7,7,7,7,7,7,7,7,7,7,7,7,7,7,7,7,7,7,7,7,7,7,7,7,7,7,7,7,7,7,7,7
Innoc_Map=111011101110111011101110111011101110111011101110111011101110111011101110111011101110111011101110
Dilute_Map=111111111111111111111111111111111111111111111111111111111111111111111111111111111111111111111111
data_file_name=iS_1_96.txt
barcode=""
Hit_Call_Threshold=1.000000
Reference_Well=A01
WT_Ref_Well=0
Project_Name=test
Pipet_Gens_Point=5.00,5.00,5.00,5.00,5.00,5.00,5.00,5.00,5.00,5.00,5.00,5.00,5.00,5.00,5.00,5.00,20.0,20.0,20.0,20.0,20.0,20.0,20.0,20.0,15.0,15.0,15.0,15.0,15.0,15.0,15.0,15.0,10.0,10.0,10.0,10.0,10.0,10.0,10.0,10.0,5.00,5.00,5.00,5.00,5.00,5.00,5.00,5.00,,
Shake_Divisor=1
data_handling=file_&_DB_&_auto_analysis
time_frm_freezer=-1.00
gens_frm_freezer=-1.00
Well_Vol=100
Parent_ID=""
Units=%
Quarter=A
media_name=ypd
Save_Mode=use_save_map
Consolidate_Save_Map=17,18,19,20,21,22,23,24,17,18,19,20,21,22,23,24,17,18,19,20,21,22,23,24,17,18,19,20,21,22,23,24,17,18,19,20,21,22,23,24,17,18,19,20,21,22,23,24
Add_Drug_at_Start_Map=000000000000000000000000000000000000000000000000000
Add_Drug_Labware=add_drug_48
Max_Dynam_OD_Change=0.05
Reads_After_Pipet=1
Ref_Type=single_ref
Read_to_Add_Drug_at_Start=0
Send_Email_at_Pipet=no_email
Strain_Name=""
Media=ypd
drug_vol=2.00
Drug_Name=""
Drug_Conc=2
Innoc_Conc=0.06250
Strain_Plate=none
ShakeIntensity=High
ShakeMode=Orbital
NumberOfFlashes=1
PartOfPlate=0
MovePlateOutAfterMeasurement=0
IntegrationLagTime=0
IntegrationTime=100
DelayMoveFlashFluorescence=0
run_platerepeat=1
[Drug_Data]
Drug_Plate=none
Strain_Plate=none
Media=ypd
Drug_Name=ud,ud,ud,ud,ud,ud,ud,ud,ud,ud,ud,ud,ud,ud,ud,ud,ud,ud,ud,ud,ud,ud,ud,ud,ud,ud,ud,ud,ud,ud,ud,ud,ud,ud,ud,ud,ud,ud,ud,ud,ud,ud,ud,ud,ud,ud,ud,ud,ud,ud,ud,ud,ud,ud,ud,ud,ud,ud,ud,ud,ud,ud,ud,ud,ud,ud,ud,ud,ud,ud,ud,ud,ud,ud,ud,ud,ud,ud,ud,ud,ud,ud,ud,ud,ud,ud,ud,ud,ud,ud,ud,ud,ud,ud,ud,ud
Strain_Name=ud
Drug_Conc=""
Innoc_Conc=0.06250,0.06250,0.06250,0.06250,0.06250,0.06250,0.06250,0.06250,0.06250,0.06250,0.06250,0.06250,0.06250,0.06250,0.06250,0.06250,0.06250,0.06250,0.06250,0.06250,0.06250,0.06250,0.06250,0.06250,0.06250,0.06250,0.06250,0.06250,0.06250,0.06250,0.06250,0.06250,0.06250,0.06250,0.06250,0.06250,0.06250,0.06250,0.06250,0.06250,0.06250,0.06250,0.06250,0.06250,0.06250,0.06250,0.06250,0.06250,0.06250,0.06250,0.06250,0.06250,0.06250,0.06250,0.06250,0.06250,0.06250,0.06250,0.06250,0.06250,0.06250,0.06250,0.06250,0.06250,0.06250,0.06250,0.06250,0.06250,0.06250,0.06250,0.06250,0.06250,0.06250,0.06250,0.06250,0.06250,0.06250,0.06250,0.06250,0.06250,0.06250,0.06250,0.06250,0.06250,0.06250,0.06250,0.06250,0.06250,0.06250,0.06250,0.06250,0.06250,0.06250,0.06250,0.06250,0.06250
Run_ID=none
Plate_Quarter=A
Units=%,%,%,%,%,%,%,%,%,%,%,%,%,%,%,%,%,%,%,%,%,%,%,%,%,%,%,%,%,%,%,%,%,%,%,%,%,%,%,%,%,%,%,%,%,%,%,%,%,%,%,%,%,%,%,%,%,%,%,%,%,%,%,%,%,%,%,%,%,%,%,%,%,%,%,%,%,%,%,%,%,%,%,%,%,%,%,%,%,%,%,%,%,%,%,%
Parent_ID=""
Project_Name=test
Strain_Backgrnd=0,0,0,0,0,0,0,0,0,0,0,0,0,0,0,0,0,0,0,0,0,0,0,0,0,0,0,0,0,0,0,0,0,0,0,0,0,0,0,0,0,0,0,0,0,0,0,0,0,0,0,0,0,0,0,0,0,0,0,0,0,0,0,0,0,0,0,0,0,0,0,0,0,0,0,0,0,0,0,0,0,0,0,0,0,0,0,0,0,0,0,0,0,0,0,0
Well_Vol=100,100,100,100,100,100,100,100,100,100,100,100,100,100,100,100,100,100,100,100,100,100,100,100,100,100,100,100,100,100,100,100,100,100,100,100,100,100,100,100,100,100,100,100,100,100,100,100,100,100,100,100,100,100,100,100,100,100,100,100,100,100,100,100,100,100,100,100,100,100,100,100,100,100,100,100,100,100,100,100,100,100,100,100,100,100,100,100,100,100,100,100,100,100,100,100
time_frm_freezer=-1.00
gens_frm_freezer=-1.00
user=asmith
Strain_Pool=ud,ud,ud,ud,ud,ud,ud,ud,ud,ud,ud,ud,ud,ud,ud,ud,ud,ud,ud,ud,ud,ud,ud,ud,ud,ud,ud,ud,ud,ud,ud,ud,ud,ud,ud,ud,ud,ud,ud,ud,ud,ud,ud,ud,ud,ud,ud,ud,ud,ud,ud,ud,ud,ud,ud,ud,ud,ud,ud,ud,ud,ud,ud,ud,ud,ud,ud,ud,ud,ud,ud,ud,ud,ud,ud,ud,ud,ud,ud,ud,ud,ud,ud,ud,ud,ud,ud,ud,ud,ud,ud,ud,ud,ud,ud,ud
Well_Alias=A01,A02,A03,A04,A05,A06,A07,A08,A09,A10,A11,A12,B01,B02,B03,B04,B05,B06,B07,B08,B09,B10,B11,B12,C01,C02,C03,C04,C05,C06,C07,C08,C09,C10,C11,C12,D01,D02,D03,D04,D05,D06,D07,D08,D09,D10,D11,D12,E01,E02,E03,E04,E05,E06,E07,E08,E09,E10,E11,E12,F01,F02,F03,F04,F05,F06,F07,F08,F09,F10,F11,F12,G01,G02,G03,G04,G05,G06,G07,G08,G09,G10,G11,G12,H01,H02,H03,H04,H05,H06,H07,H08,H09,H10,H11,H12
Well_Pos=1,2,3,4,5,6,7,8,9,10,11,12,13,14,15,16,17,18,19,20,21,22,23,24,25,26,27,28,29,30,31,32,33,34,35,36,37,38,39,40,41,42,43,44,45,46,47,48,49,50,51,52,53,54,55,56,57,58,59,60,61,62,63,64,65,66,67,68,69,70,71,72,73,74,75,76,77,78,79,80,81,82,83,84,85,86,87,88,89,90,91,92,93,94,95,96
position=A01,A02,A03,A04,A05,A06,A07,A08,A09,A10,A11,A12,B01,B02,B03,B04,B05,B06,B07,B08,B09,B10,B11,B12,C01,C02,C03,C04,C05,C06,C07,C08,C09,C10,C11,C12,D01,D02,D03,D04,D05,D06,D07,D08,D09,D10,D11,D12,E01,E02,E03,E04,E05,E06,E07,E08,E09,E10,E11,E12,F01,F02,F03,F04,F05,F06,F07,F08,F09,F10,F11,F12,G01,G02,G03,G04,G05,G06,G07,G08,G09,G10,G11,G12,H01,H02,H03,H04,H05,H06,H07,H08,H09,H10,H11,H12
[Runtime_State]
Instrument=Tecan_9
Start_Time_Now=3.2619287023E+9
Reads_Completed=84
Innoc_Direction=down
Wells_In_Use=111111111111111111111111111111111111111111111111111111111111111111111111111111111111111111111111
Innoc_Map=111111111111111111111111111111111111111111111111111111111111111111111111111111111111000000000000
Dilute_Map=111111111111111111111111111111111111111111111111111111111111111111111111111111111111111111111111
Save_Sample_Map=111100001111000011110000111100001111000011110000111100001111000011110000111100001111000011110000
Current_OD=0.980,1.102,1.109,0.807,0.812,1.044,0.920,1.129,0.814,0.787,1.011,0.765,0.872,0.509,0.454,0.335,0.439,0.400,0.958,0.868,0.804,0.799,1.025,0.777,0.869,0.263,0.249,0.238,0.251,0.243,1.139,0.881,0.861,0.863,0.824,0.764,0.881,0.143,0.143,0.146,0.146,0.145,1.025,0.937,0.843,0.905,0.903,0.771,0.754,0.136,0.136,0.139,0.135,0.132,0.914,0.781,0.817,0.822,0.809,0.775,0.638,0.128,0.127,0.125,0.128,0.127,0.666,0.564,0.544,0.398,0.478,0.286,0.064,0.065,0.064,0.064,0.064,0.063,0.064,0.064,0.064,0.064,0.064,0.064,0.064,0.063,0.063,0.064,0.064,0.065,0.063,0.062,0.063,0.064,0.064,0.064
Bckgrnd_OD=0.124,0.086,0.087,0.087,0.087,0.086,0.086,0.085,0.085,0.084,0.084,0.087,0.083,0.084,0.084,0.084,0.084,0.084,0.084,0.083,0.084,0.083,0.083,0.084,0.102,0.086,0.085,0.087,0.092,0.091,0.085,0.084,0.089,0.086,0.085,0.086,0.083,0.083,0.085,0.086,0.085,0.086,0.084,0.082,0.083,0.084,0.085,0.087,0.105,0.086,0.085,0.087,0.087,0.087,0.086,0.084,0.085,0.084,0.084,0.085,0.083,0.083,0.084,0.082,0.085,0.084,0.083,0.082,0.083,0.083,0.082,0.084,0.064,0.064,0.063,0.063,0.063,0.063,0.062,0.062,0.063,0.062,0.062,0.063,0.063,0.062,0.062,0.063,0.063,0.064,0.062,0.062,0.063,0.063,0.063,0.063
Mapped=111111111111110011111110110000111111100000111110111111111111111111111111111111111111111111111111
Pipet_Completed=000000000000000000000000000000000000000000000000000000000000000000000000000000000000000000000000
Innoc_Completed=0,0,0,0,0,0,0,0,0,0,0,0,0,0,0,0,0,0,0,0,0,0,0,0,0,0,0,0,0,0,0,0,0,0,0,0,0,0,0,0,0,0,0,0,0,0,0,0,0,0,0,0,0,0,0,0,0,0,0,0,0,0,0,0,0,0,0,0,0,0,0,0,0,0,0,0,0,0,0,0,0,0,0,0,0,0,0,0,0,0,0,0,0,0,0,0
Save_Completed=0,0,0,0,0,0,0,0,0,0,0,0,0,0,0,0,0,0,0,0,0,0,0,0,0,0,0,0,0,0,0,0,0,0,0,0,0,0,0,0,0,0,0,0,0,0,0,0,0,0,0,0,0,0,0,0,0,0,0,0,0,0,0,0,0,0,0,0,0,0,0,0,0,0,0,0,0,0,0,0,0,0,0,0,0,0,0,0,0,0,0,0,0,0,0,0
Pipeted_At=0,0,0,0,0,0,0,0,0,0,0,0,0,0,0,0,0,0,0,0,0,0,0,0,0,0,0,0,0,0,0,0,0,0,0,0,0,0,0,0,0,0,0,0,0,0,0,0,0,0,0,0,0,0,0,0,0,0,0,0,0,0,0,0,0,0,0,0,0,0,0,0,0,0,0,0,0,0,0,0,0,0,0,0,0,0,0,0,0,0,0,0,0,0,0,0
Pipeted_OD=0,0,0,0,0,0,0,0,0,0,0,0,0,0,0,0,0,0,0,0,0,0,0,0,0,0,0,0,0,0,0,0,0,0,0,0,0,0,0,0,0,0,0,0,0,0,0,0,0,0,0,0,0,0,0,0,0,0,0,0,0,0,0,0,0,0,0,0,0,0,0,0,0,0,0,0,0,0,0,0,0,0,0,0,0,0,0,0,0,0,0,0,0,0,0,0
Dilutes_Completed=0,0,0,0,0,0,0,0,0,0,0,0,0,0,0,0,0,0,0,0,0,0,0,0,0,0,0,0,0,0,0,0,0,0,0,0,0,0,0,0,0,0,0,0,0,0,0,0,0,0,0,0,0,0,0,0,0,0,0,0,0,0,0,0,0,0,0,0,0,0,0,0,0,0,0,0,0,0,0,0,0,0,0,0,0,0,0,0,0,0,0,0,0,0,0,0
Time_At_Innoc=0,0,0,0,0,0,0,0,0,0,0,0,0,0,0,0,0,0,0,0,0,0,0,0,0,0,0,0,0,0,0,0,0,0,0,0,0,0,0,0,0,0,0,0,0,0,0,0,0,0,0,0,0,0,0,0,0,0,0,0,0,0,0,0,0,0,0,0,0,0,0,0,0,0,0,0,0,0,0,0,0,0,0,0,0,0,0,0,0,0,0,0,0,0,0,0
Time_At_Save=0,0,0,0,0,0,0,0,0,0,0,0,0,0,0,0,0,0,0,0,0,0,0,0,0,0,0,0,0,0,0,0,0,0,0,0,0,0,0,0,0,0,0,0,0,0,0,0,0,0,0,0,0,0,0,0,0,0,0,0,0,0,0,0,0,0,0,0,0,0,0,0,0,0,0,0,0,0,0,0,0,0,0,0,0,0,0,0,0,0,0,0,0,0,0,0
Time_At_Dilute=0,0,0,0,0,0,0,0,0,0,0,0,0,0,0,0,0,0,0,0,0,0,0,0,0,0,0,0,0,0,0,0,0,0,0,0,0,0,0,0,0,0,0,0,0,0,0,0,0,0,0,0,0,0,0,0,0,0,0,0,0,0,0,0,0,0,0,0,0,0,0,0,0,0,0,0,0,0,0,0,0,0,0,0,0,0,0,0,0,0,0,0,0,0,0,0
Previous_OD=0.980,1.102,1.109,0.807,0.812,1.044,0.920,1.129,0.814,0.787,1.011,0.765,0.872,0.509,0.454,0.335,0.439,0.400,0.958,0.868,0.804,0.799,1.025,0.777,0.869,0.263,0.249,0.238,0.251,0.243,1.139,0.881,0.861,0.863,0.824,0.764,0.881,0.143,0.143,0.146,0.146,0.145,1.025,0.937,0.843,0.905,0.903,0.771,0.754,0.136,0.136,0.139,0.135,0.132,0.914,0.781,0.817,0.822,0.809,0.775,0.638,0.128,0.127,0.125,0.128,0.127,0.666,0.564,0.544,0.398,0.478,0.286,0.064,0.065,0.064,0.064,0.064,0.063,0.064,0.064,0.064,0.064,0.064,0.064,0.064,0.063,0.063,0.064,0.064,0.065,0.063,0.062,0.063,0.064,0.064,0.064
Prev_Delta_OD=0.005,0.022,0.008,0.014,0.008,0.011,0.006,0.009,0.002,0.002,0.007,0.001,0.005,0.010,0.012,0.001,0.004,0.002,0.002,0.008,0.012,0.008,0.005,0.004,0.006,0.000,0.004,0.002,0.005,0.002,0.017,0.003,0.004,0.003,0.008,0.009,0.007,0.002,0.001,0.002,0.001,0.003,0.003,0.002,0.007,0.023,0.006,0.001,0.013,0.002,0.000,0.001,0.000,0.000,0.007,0.005,0.007,0.002,0.007,0.004,0.000,0.001,0.002,0.002,0.001,0.001,0.002,0.003,0.002,0.002,0.002,0.002,0.001,0.000,0.000,0.000,0.000,0.001,0.000,0.000,0.001,0.000,0.000,0.000,0.000,0.000,0.000,0.000,0.000,0.001,0.000,0.000,0.001,0.000,0.000,0.000
Delta_From_Ref=0.000,0.000,2.171,2.258,2.276,2.265,1.634,4.096,0.000,0.000,2.363,2.332,1.978,2.670,6.720,6.630,0.000,0.000,1.510,2.179,2.197,2.362,5.503,5.754,0.000,0.000,2.673,2.618,2.443,2.483,1.582,3.893,0.000,0.000,2.363,2.325,2.408,2.852,7.153,7.159,0.000,0.000,1.568,2.186,2.244,2.370,5.745,5.924,0.000,0.000,0.000,0.000,0.000,0.000,0.000,0.000,0.000,0.000,0.000,0.000,0.000,0.000,0.000,0.000,0.000,0.000,0.000,0.000,0.000,0.000,0.000,0.000,0.000,0.000,0.000,0.000,0.000,0.000,0.000,0.000,0.000,0.000,0.000,0.000,0.000,0.000,0.000,0.000,0.000,0.000,0.000,0.000,0.000,0.000,0.000,0.000
Sig_OD_Delta=0,0,1,1,1,1,1,1,0,0,1,1,1,1,1,1,0,0,1,1,1,1,1,1,0,0,1,1,1,1,1,1,0,0,1,1,1,1,1,1,0,0,1,1,1,1,1,1,0,0,0,0,0,0,0,0,0,0,0,0,0,0,0,0,0,0,0,0,0,0,0,0,0,0,0,0,0,0,0,0,0,0,0,0,0,0,0,0,0,0,0,0,0,0,0,0
Add_Drug_at_Start_Map=000000000000000000000000000000000000000000000000000000000000000000000000000000000000000000000000
[Analysis]
Drug_ID=A1,A2,A3,A4,A5,A6,B1,B2,B3,B4,B5,B6,C1,C2,C3,C4,C5,C6,D1,D2,D3,D4,D5,D6,E1,E2,E3,E4,E5,E6,F1,F2,F3,F4,F5,F6,G1,G2,G3,G4,G5,G6,H1,H2,H3,H4,H5,H6
Decision=no_inh,ps2_4_1,ps2_4_1,ps2_4_1,ps2_4_1,ps2_4_1,ps2_1_1,other,other,other,other,other,ps2_2_1,ps3_4_6,ps3_4_6,ps3_4_6,ps3_4_6,ps3_4_6,ps2_4_1,ps3_4_6,ps3_4_6,ps3_4_6,ps3_4_6,ps3_4_6,ps2_4_2,ps3_4_6,ps3_4_6,ps3_4_6,ps3_4_6,ps3_4_6,other,ps3_4_6,ps3_4_6,ps3_4_6,ps3_4_6,ps3_4_6,ps3_4_6,screen,screen,screen,screen,screen,screen,screen,screen,ps3_4_6,ps3_4_6,screen,no_inh,ps2_4_1,ps2_4_1,ps2_4_1,ps2_4_1,ps2_4_2,no_inh,ps2_4_1,ps2_4_1,ps2_4_1,ps2_4_1,ps2_4_2,no_inh,ps2_2_1,ps2_4_1,ps2_4_1,ps2_4_1,ps2_4_2,no_inh,ps2_4_1,ps2_4_1,ps2_4_1,ps2_4_1,ps2_4_2,no_inh,ps2_4_1,ps2_4_1,ps2_4_2,ps2_4_2,other,ps2_4_2,other,other,other,other,ps3_4_6,screen,ps3_4_6,ps3_4_6,ps3_4_6,ps3_4_6,ps3_4_6,ps3_4_6,screen,screen,screen,screen,screen
Plot_Min=0.100,0.100,0.100,0.100,0.100,0.100,0.100,0.100,0.100,0.100,0.100,0.100,0.100,0.100,0.100,0.100,0.100,0.100,0.100,0.100,0.100,0.100,0.100,0.100,0.100,0.100,0.100,0.100,0.100,0.100,0.100,0.100,0.100,0.100,0.100,0.100,0.100,0.100,0.100,0.100,0.100,0.100,0.100,0.100,0.100,0.100,0.100,0.100
Plot_Max=1.500,1.500,1.500,1.500,1.500,1.500,1.500,1.500,1.500,1.500,1.500,1.500,1.500,1.500,1.500,1.500,1.500,1.500,1.500,1.500,1.500,1.500,1.500,1.500,1.500,1.500,1.500,1.500,1.500,1.500,1.500,1.500,1.500,1.500,1.500,1.500,1.500,1.500,1.500,1.500,1.500,1.500,1.500,1.500,1.500,1.500,1.500,1.500
G_Plot_Min=0.1
G_Plot_Delta=0.7
Plot_On_Off=0
OD_Gen_Pt=0.460
Gens_to_OD_Pt=5.000
Avg_G=1.721,1.980,2.016,2.106,2.154,2.201,1.846,4.181,4.359,4.838,4.400,4.530,1.946,5.495,5.677,5.766,5.749,5.590,2.212,8.581,8.502,8.447,8.109,8.576,2.534,9.192,9.021,9.006,8.931,9.404,3.129,9.625,9.773,9.803,9.839,9.808,1.813,0.000,0.000,0.000,0.000,0.000,0.000,0.000,0.000,65.743,1.694,0.000,1.696,1.948,1.987,2.066,2.151,2.327,1.691,1.957,1.999,2.087,2.159,2.302,1.691,1.929,2.037,2.091,2.186,2.387,1.715,1.996,2.040,2.156,2.266,2.530,1.743,2.107,2.198,2.394,2.685,3.115,2.329,3.371,3.972,4.473,4.259,5.259,0.000,50.441,62.925,60.183,51.360,1.764,56.088,0.000,0.000,0.000,0.000,0.000
Max_Slope=1.904,1.937,1.947,2.168,2.152,2.408,1.971,8.220,9.828,12.667,11.099,12.005,2.071,13.641,17.787,20.811,22.055,17.188,2.574,47.157,49.367,33.429,51.775,35.287,2.949,22.217,29.689,39.115,38.579,42.244,4.166,49.947,49.655,35.827,52.739,52.739,111.656,117.931,79.323,93.257,91.250,119.592,105.003,130.578,86.595,107.482,86.596,121.301,1.712,2.010,2.013,2.155,2.291,2.450,1.710,1.790,2.091,2.131,2.220,2.203,1.732,1.954,2.166,2.231,2.119,2.144,1.866,1.995,1.977,2.055,2.269,2.224,2.073,2.633,2.649,2.798,2.918,3.547,3.280,5.957,5.796,11.291,7.712,8.585,106.138,93.259,107.417,98.672,92.246,110.273,84.858,139.197,90.282,110.232,106.079,111.660
Fit_Model=all
Fit_Const_OD_Base=0.000
Fit_Const_N0=0.01800
Fit_Const_T0=0.000
G_Fit_Min=0.100
G_Fit_Delta=0.400
Fit_On_Off=0.000,0.000,0.000,0.000,0.000,0.000,0.000,0.000,0.000,0.000,0.000,0.000,0.000,0.000,0.000,0.000,0.000,0.000,0.000,0.000,0.000,0.000,0.000,0.000,0.000,0.000,0.000,0.000,0.000,0.000,0.000,0.000,0.000,0.000,0.000,0.000,0.000,0.000,0.000,0.000,0.000,0.000,0.000,0.000,0.000,0.000,0.000,0.000,0.000,0.000,0.000,0.000,0.000,0.000,0.000,0.000,0.000,0.000,0.000,0.000,0.000,0.000,0.000,0.000,0.000,0.000,0.000,0.000,0.000,0.000,0.000,0.000,0.000,0.000,0.000,0.000,0.000,0.000,0.000,0.000,0.000,0.000,0.000,0.000,0.000,0.000,0.000,0.000,0.000,0.000,0.000,0.000,0.000,0.000,0.000,0.000
Fit_Min=0.074,0.036,0.037,0.037,0.037,0.036,0.033,0.034,0.034,0.034,0.034,0.034,0.052,0.036,0.035,0.037,0.042,0.041,0.033,0.033,0.035,0.036,0.035,0.036,0.055,0.036,0.035,0.037,0.037,0.037,0.033,0.033,0.034,0.032,0.035,0.034,0.014,0.014,0.013,0.013,0.013,0.013,0.013,0.012,0.012,0.013,0.013,0.014,0.000,0.000,0.000,0.000,0.000,0.000,0.000,0.000,0.000,0.000,0.000,0.000,0.000,0.000,0.000,0.000,0.000,0.000,0.000,0.000,0.000,0.000,0.000,0.000,0.000,0.000,0.000,0.000,0.000,0.000,0.000,0.000,0.000,0.000,0.000,0.000,0.000,0.000,0.000,0.000,0.000,0.000,0.000,0.000,0.000,0.000,0.000,0.000
Fit_Delta=0.482,0.511,0.517,0.269,0.263,0.244,0.500,0.254,0.335,0.088,0.228,0.185,0.514,0.160,0.100,0.064,0.131,0.071,0.296,0.034,0.013,0.025,0.039,0.043,0.423,0.005,0.021,0.003,0.038,0.029,0.388,0.046,0.032,0.040,0.040,0.021,0.004,1.500,1.500,1.500,1.500,1.500,1.500,1.500,1.500,0.003,0.004,1.500,0.507,0.495,0.418,0.365,0.546,0.488,0.466,0.398,0.486,0.345,0.365,0.265,0.513,0.548,0.382,0.419,0.238,0.308,0.487,0.521,0.418,0.403,0.471,0.228,0.422,0.348,0.271,0.393,0.417,0.389,0.290,0.152,0.174,0.304,0.258,0.181,0.513,0.003,0.003,0.004,0.003,0.003,0.004,0.521,0.418,0.403,0.471,0.228
Fit_Offset=0.117,0.079,0.082,0.083,0.081,0.077,0.072,0.057,0.022,0.069,0.045,0.057,0.092,-0.004,0.033,0.040,-0.007,0.035,0.075,0.058,0.075,0.074,0.005,-1.368,0.094,0.106,0.080,0.097,0.023,0.037,0.071,0.001,0.054,0.015,-0.003,0.071,0.066,0.000,0.000,0.000,0.000,0.000,0.000,0.000,0.000,0.065,0.065,0.000,0.075,0.078,0.080,0.081,0.078,0.079,0.074,0.077,0.078,0.081,0.081,0.075,0.074,0.076,0.083,0.082,0.078,0.076,0.073,0.074,0.076,0.080,0.083,0.073,0.074,0.076,0.078,0.075,0.079,0.082,0.068,0.073,0.067,-0.018,0.064,-0.003,0.000,0.064,0.065,0.064,0.064,0.065,0.064,0.000,0.000,0.000,0.000,0.000
Fit_N0=0.013,0.009,0.009,0.008,0.010,0.011,0.011,0.014,0.016,0.013,0.020,0.017,0.014,0.105,0.020,0.021,0.040,0.030,0.010,0.017,0.011,0.011,0.044,1.429,0.012,-0.005,0.009,-0.001,0.063,0.031,0.010,0.095,0.025,0.076,0.098,0.011,0.000,0.000,0.000,0.000,0.000,0.000,0.000,0.000,0.000,0.000,0.000,0.000,0.011,0.009,0.009,0.008,0.009,0.010,0.010,0.009,0.011,0.008,0.008,0.011,0.011,0.010,0.009,0.008,0.009,0.011,0.010,0.011,0.010,0.008,0.007,0.012,0.011,0.010,0.010,0.011,0.010,0.011,0.014,0.011,0.014,0.024,0.016,0.104,0.000,0.000,0.000,0.000,0.000,0.000,0.000,0.000,0.000,0.000,0.000,0.000
Fit_T0=0.733,1.327,1.571,1.443,1.371,0.872,1.297,-2.620,-11.674,-0.279,-3.439,-1.731,0.910,3.765,-10.595,-7.546,-15.961,-6.290,1.493,-4.035,0.883,0.347,-12.725,-7.375,0.461,4.755,1.070,3.516,0.356,-8.363,0.764,5.293,-1.823,3.830,3.913,-0.780,6.270,0.000,0.000,0.000,0.000,0.000,0.000,0.000,0.000,6.307,6.269,0.000,1.171,1.130,1.522,1.526,1.422,1.109,1.129,1.388,1.792,1.580,1.529,0.804,1.015,1.008,1.277,1.470,1.070,0.442,0.927,1.280,1.372,1.464,1.316,-0.093,1.037,1.085,1.069,1.048,0.886,1.086,0.543,0.964,0.248,-16.047,-1.003,3.497,0.000,6.279,6.277,6.273,6.268,6.267,6.247,0.000,0.000,0.000,0.000,0.000
Fit_G=1.529,1.520,1.516,1.596,1.781,1.919,1.459,3.956,6.551,3.294,4.953,3.975,1.745,11.668,8.265,7.507,12.957,8.175,1.673,6.893,2.701,3.419,15.290,303.334,2.268,-2.498,3.015,-0.842,17.265,12.827,2.607,31.457,10.884,24.643,30.656,4.893,1.532,0.000,0.000,0.000,0.000,0.000,0.000,0.000,0.000,1.534,1.532,0.000,1.370,1.504,1.483,1.509,1.683,1.904,1.331,1.468,1.532,1.514,1.572,2.052,1.382,1.559,1.533,1.551,1.826,2.234,1.362,1.625,1.575,1.601,1.679,2.616,1.398,1.662,1.760,2.027,2.244,2.686,1.984,1.947,2.477,8.467,4.044,12.301,0.000,1.541,1.476,1.527,1.521,1.501,2.603,0.000,0.000,0.000,0.000,0.000
Fit_Error=162.187,17.968,23.377,3.371,2.924,1.878,27.839,9.022,58.613,0.097,8.054,1.426,273.053,1.544,0.453,0.210,0.428,0.203,2.255,0.242,0.079,0.284,0.269,0.113,174.471,0.137,0.259,0.089,0.344,0.201,24.123,0.494,0.337,0.205,0.289,0.206,0.035,0.000,0.000,0.000,0.000,0.000,0.000,0.000,0.000,0.028,0.040,0.000,37.180,8.745,7.625,6.584,30.159,21.872,19.170,3.047,10.754,10.694,19.066,3.703,30.127,18.362,3.889,13.050,2.009,2.957,28.510,22.898,2.956,14.284,48.815,1.999,14.429,2.158,1.995,7.825,44.455,100.329,5.131,0.207,0.425,44.133,8.569,2.809,0.000,0.064,0.011,0.028,0.021,0.011,0.013,0.000,0.000,0.000,0.000,0.000
Fit_CV=83.000,110.000,139.000,84.000,99.000,78.000,126.000,322.000,356.000,39.000,380.000,218.000,151.000,369.000,106.000,54.000,163.000,50.000,143.000,51.000,12.000,19.000,52.000,175.000,217.000,10.000,21.000,5.000,69.000,49.000,221.000,149.000,68.000,111.000,113.000,28.000,106.000,0.000,0.000,0.000,0.000,0.000,0.000,0.000,0.000,91.000,101.000,0.000,173.000,168.000,162.000,99.000,184.000,122.000,76.000,98.000,160.000,94.000,123.000,113.000,77.000,147.000,130.000,88.000,94.000,120.000,132.000,146.000,138.000,115.000,161.000,165.000,68.000,121.000,64.000,140.000,170.000,296.000,104.000,29.000,39.000,465.000,280.000,210.000,0.000,106.000,89.000,107.000,108.000,103.000,103.000,0.000,0.000,0.000,0.000,0.000
Time_to_20_Gens=0,0,0,0,0,0,0,0,0,0,0,0,0,0,0,0,0,0,0,0,0,0,0,0,0,0,0,0,0,0,0,0,0,0,0,0,0,0,0,0,0,0,0,0,0,0,0,0
Time_to_each_5_Gens=0,0,0,0,0,0,0,0,0,0,0,0,0,0,0,0,0,0,0,0,0,0,0,0,0,0,0,0,0,0,0,0,0,0,0,0,0,0,0,0,0,0,0,0,0,0,0,0
Time_to_each_n_Gens=8.606,9.902,10.078,10.531,10.769,11.003,9.229,20.588,20.606,20.363,20.595,20.468,9.731,20.556,20.563,20.321,20.588,19.733,11.058,20.241,20.021,19.876,19.505,20.195,12.672,19.997,19.748,20.085,18.977,19.506,15.643,19.851,19.775,19.874,19.967,19.960,0.251,0.000,0.000,0.000,0.000,0.000,0.000,0.000,0.000,9.361,0.251,0.000,8.480,9.738,9.935,10.329,10.753,11.635,8.457,9.786,9.995,10.434,10.796,11.509,8.456,9.645,10.187,10.457,10.931,11.936,8.575,9.981,10.198,10.782,11.331,12.650,8.713,10.535,10.990,11.970,13.426,15.573,11.644,16.855,19.858,20.239,20.580,20.596,0.000,9.936,9.451,9.977,10.015,0.251,9.954,0.000,0.000,0.000,0.000,0.000
Min_Pt_OD=0,0,0,0,0,0,0,0,0,0,0,0,0,0,0,0,0,0,0,0,0,0,0,0,0,0,0,0,0,0,0,0,0,0,0,0,0,0,0,0,0,0,0,0,0,0,0,0
Min_Pt_t=0,0,0,0,0,0,0,0,0,0,0,0,0,0,0,0,0,0,0,0,0,0,0,0,0,0,0,0,0,0,0,0,0,0,0,0,0,0,0,0,0,0,0,0,0,0,0,0
TO_OD=0,0,0,0,0,0,0,0,0,0,0,0,0,0,0,0,0,0,0,0,0,0,0,0,0,0,0,0,0,0,0,0,0,0,0,0,0,0,0,0,0,0,0,0,0,0,0,0
Ref_ID=A01
Multi_Refs=single_ref
test=A01,A02,A03,A04,A05,A06,A07,A08,A09,A10,A11,A12,B01,B02,B03,B04,B05,B06,B07,B08,B09,B10,B11,B12,C01,C02,C03,C04,C05,C06,C07,C08,C09,C10,C11,C12,D01,D02,D03,D04,D05,D06,D07,D08,D09,D10,D11,D12,E01,E02,E03,E04,E05,E06,E07,E08,E09,E10,E11,E12,F01,F02,F03,F04,F05,F06,F07,F08,F09,F10,F11,F12,G01,G02,G03,G04,G05,G06,G07,G08,G09,G10,G11,G12,H01,H02,H03,H04,H05,H06,H07,H08,H09,H10,H11,H12
Start_Time_Now=3.2619287026E+9
Start_Date="5/13/2007+3:18 PM"
pv_to_plate_order=no
gen_time_cutoff=0.000
Drug_Name=ud?:;-ud+0,ud?:;-ud+0,ud?:;-ud+0,ud?:;-ud+0,ud?:;-ud+0,ud?:;-ud+0,ud?:;-ud+0,ud?:;-ud+0,ud?:;-ud+0,ud?:;-ud+0,ud?:;-ud+0,ud?:;-ud+0,ud?:;-ud+0,ud?:;-ud+0,ud?:;-ud+0,ud?:;-ud+0,ud?:;-ud+0,ud?:;-ud+0,ud?:;-ud+0,ud?:;-ud+0,ud?:;-ud+0,ud?:;-ud+0,ud?:;-ud+0,ud?:;-ud+0,ud?:;-ud+0,ud?:;-ud+0,ud?:;-ud+0,ud?:;-ud+0,ud?:;-ud+0,ud?:;-ud+0,ud?:;-ud+0,ud?:;-ud+0,ud?:;-ud+0,ud?:;-ud+0,ud?:;-ud+0,ud?:;-ud+0,ud?:;-ud+0,ud?:;-ud+0,ud?:;-ud+0,ud?:;-ud+0,ud?:;-ud+0,ud?:;-ud+0,ud?:;-ud+0,ud?:;-ud+0,ud?:;-ud+0,ud?:;-ud+0,ud?:;-ud+0,ud?:;-ud+0,ud?:;-ud+0,ud?:;-ud+0,ud?:;-ud+0,ud?:;-ud+0,ud?:;-ud+0,ud?:;-ud+0,ud?:;-ud+0,ud?:;-ud+0,ud?:;-ud+0,ud?:;-ud+0,ud?:;-ud+0,ud?:;-ud+0,ud?:;-ud+0,ud?:;-ud+0,ud?:;-ud+0,ud?:;-ud+0,ud?:;-ud+0,ud?:;-ud+0,ud?:;-ud+0,ud?:;-ud+0,ud?:;-ud+0,ud?:;-ud+0,ud?:;-ud+0,ud?:;-ud+0,ud?:;-ud+0,ud?:;-ud+0,ud?:;-ud+0,ud?:;-ud+0,ud?:;-ud+0,ud?:;-ud+0,ud?:;-ud+0,ud?:;-ud+0,ud?:;-ud+0,ud?:;-ud+0,ud?:;-ud+0,ud?:;-ud+0,ud?:;-ud+0,ud?:;-ud+0,ud?:;-ud+0,ud?:;-ud+0,ud?:;-ud+0,ud?:;-ud+0,ud?:;-ud+0,ud?:;-ud+0,ud?:;-ud+0,ud?:;-ud+0,ud?:;-ud+0,ud?:;-ud+0
Drug_Well_Pos=A01,A02,A03,A04,A05,A06,B01,B02,B03,B04,B05,B06,C01,C02,C03,C04,C05,C06,D01,D02,D03,D04,D05,D06,E01,E02,E03,E04,E05,E06,F01,F02,F03,F04,F05,F06,G01,G02,G03,G04,G05,G06,H01,H02,H03,H04,H05,H06,A07,A08,A09,A10,A11,A12,B07,B08,B09,B10,B11,B12,C07,C08,C09,C10,C11,C12,D07,D08,D09,D10,D11,D12,E07,E08,E09,E10,E11,E12,F07,F08,F09,F10,F11,F12,G07,G08,G09,G10,G11,G12,H07,H08,H09,H10,H11,H12
Avg_G_tcut=1.721,1.980,2.016,2.106,2.154,2.201,1.846,4.181,4.359,4.838,4.400,4.530,1.946,5.495,5.677,5.766,5.749,5.590,2.212,8.581,8.502,8.447,8.109,8.576,2.534,9.192,9.021,9.006,8.931,9.404,3.129,9.625,9.773,9.803,9.839,9.808,1.813,0.000,0.000,0.000,0.000,0.000,0.000,0.000,0.000,65.743,1.694,0.000,1.696,1.948,1.987,2.066,2.151,2.327,1.691,1.957,1.999,2.087,2.159,2.302,1.691,1.929,2.037,2.091,2.186,2.387,1.715,1.996,2.040,2.156,2.266,2.530,1.743,2.107,2.198,2.394,2.685,3.115,2.329,3.371,3.972,4.473,4.259,5.259,0.000,50.441,62.925,60.183,51.360,1.764,56.088,0.000,0.000,0.000,0.000,0.000
t0_from_interval=0.726,1.881,1.875,1.760,1.629,1.250,1.677,-2.523,-3.015,-5.526,-3.584,-4.289,1.068,-2.447,-2.798,-3.093,-3.233,-3.041,1.640,-7.323,-7.216,-6.518,-7.295,-7.991,0.382,-9.836,-7.956,-8.579,-8.581,-9.397,1.686,-7.512,-7.165,-7.956,-8.334,-8.667,0.000,0.000,0.000,0.000,0.000,0.000,0.000,0.000,0.000,0.000,0.000,0.000,1.430,1.700,1.720,1.802,1.625,1.217,1.512,1.710,1.761,1.798,1.642,0.999,1.351,1.548,1.727,1.681,1.609,1.040,1.559,1.560,1.604,1.688,1.567,0.686,1.262,1.457,1.201,0.936,0.574,-0.782,0.119,-2.296,-4.287,-4.722,-3.738,-2.893,0.000,0.000,0.000,0.000,0.000,0.000,0.000,0.000,0.000,0.000,0.000,0.000
Sum_Delta_Ref=0.000,4.650,5.173,7.251,8.154,8.108,2.292,25.946,27.717,28.641,27.348,27.216,3.476,31.892,32.224,32.164,32.092,32.091,8.211,35.193,35.071,35.167,34.930,35.080,13.413,35.318,35.381,35.376,35.412,35.485,21.123,35.708,35.750,35.733,35.711,35.709,37.533,-1.000,-1.000,-1.000,-1.000,-1.000,-1.000,-1.000,-1.000,37.528,37.527,-1.000,0.452,4.139,5.499,7.009,7.993,11.618,0.465,4.246,5.613,7.679,8.031,11.251,0.124,3.837,6.196,6.747,8.985,12.422,0.234,4.837,5.897,7.868,9.537,13.856,0.866,8.705,8.964,11.312,14.813,20.007,13.577,18.967,21.105,27.315,26.846,31.930,-1.000,37.534,37.539,37.550,37.528,37.557,37.523,-1.000,-1.000,-1.000,-1.000,-1.000
Gens_at_time_G=5.000,5.000,5.000,5.000,5.000,5.000,5.000,4.924,4.727,4.209,4.680,4.519,5.000,3.741,3.622,3.524,3.581,3.530,5.000,2.359,2.355,2.353,2.406,2.355,5.000,2.176,2.189,2.230,2.125,2.074,5.000,2.062,2.023,2.027,2.029,2.035,0.138,0.000,0.000,0.000,0.000,0.000,0.000,0.000,0.000,0.142,0.148,0.000,5.000,5.000,5.000,5.000,5.000,5.000,5.000,5.000,5.000,5.000,5.000,5.000,5.000,5.000,5.000,5.000,5.000,5.000,5.000,5.000,5.000,5.000,5.000,5.000,5.000,5.000,5.000,5.000,5.000,5.000,5.000,5.000,5.000,4.524,4.832,3.916,0.000,0.197,0.150,0.166,0.195,0.142,0.177,0.000,0.000,0.000,0.000,0.000
G_Int_tcut=1.576,1.604,1.641,1.754,1.828,1.950,1.510,4.694,4.997,6.152,5.166,5.479,1.732,6.149,6.450,6.643,6.652,6.451,1.883,11.686,11.566,11.217,11.141,11.969,2.458,13.713,12.655,12.853,12.970,13.935,2.791,13.267,13.314,13.727,13.946,14.066,1.813,0.000,0.000,0.000,0.000,0.000,0.000,0.000,0.000,65.743,1.694,0.000,1.410,1.608,1.643,1.706,1.826,2.084,1.389,1.615,1.647,1.727,1.831,2.102,1.421,1.619,1.692,1.755,1.864,2.179,1.403,1.684,1.719,1.819,1.953,2.393,1.490,1.816,1.958,2.207,2.570,3.271,2.305,3.830,4.829,5.517,5.032,5.998,0.000,50.441,62.925,60.183,51.360,1.764,56.088,0.000,0.000,0.000,0.000,0.000
Sum_Del_12=0.000,3.966,4.437,5.617,6.139,6.378,2.102,9.931,10.131,10.010,9.955,9.905,3.090,10.706,10.724,10.683,10.638,10.620,6.253,11.302,11.223,11.308,11.183,11.246,7.691,11.283,11.334,11.329,11.353,11.355,9.985,11.509,11.530,11.506,11.485,11.460,12.092,12.106,12.079,12.089,12.101,12.109,12.102,12.100,12.065,12.086,12.088,12.110,0.097,3.551,4.104,5.107,6.059,7.315,0.001,3.636,4.218,5.465,6.205,7.311,0.090,3.249,4.639,5.380,6.452,7.859,0.238,4.068,4.660,6.059,7.128,8.571,0.800,5.337,6.085,7.517,8.955,9.886,5.850,7.713,8.380,9.794,10.166,10.589,12.081,12.093,12.094,12.102,12.088,12.109,12.088,12.104,12.092,12.105,12.115,12.107
Sum_Del_20=0.000,4.555,5.067,7.098,7.984,7.949,2.244,25.296,27.008,27.867,26.646,26.498,3.404,31.026,31.345,31.280,31.212,31.212,8.049,34.212,34.092,34.186,33.956,34.100,13.108,34.330,34.394,34.389,34.422,34.493,20.628,34.711,34.751,34.736,34.713,34.712,36.484,36.507,36.467,36.479,36.500,36.507,36.507,36.501,36.441,36.478,36.478,36.517,0.439,4.054,5.381,6.849,7.835,11.364,0.449,4.162,5.503,7.496,7.872,11.002,0.118,3.760,6.074,6.613,8.794,12.150,0.229,4.740,5.786,7.717,9.351,13.561,0.849,8.513,8.777,11.083,14.502,19.598,13.228,18.490,20.562,26.600,26.163,31.072,36.464,36.485,36.489,36.500,36.479,36.506,36.473,36.503,36.485,36.509,36.520,36.505
Sum_Del_24=0.000,4.572,5.082,7.142,8.029,7.954,2.253,25.967,27.795,28.857,27.440,27.365,3.417,32.162,32.510,32.465,32.388,32.390,8.059,35.574,35.453,35.547,35.310,35.462,13.321,35.710,35.772,35.762,35.803,35.878,21.018,36.097,36.141,36.126,36.104,36.103,37.957,37.980,37.941,37.951,37.973,37.980,37.981,37.975,37.913,37.951,37.950,37.991,0.460,4.065,5.428,6.940,7.846,11.496,0.477,4.163,5.507,7.600,7.881,11.121,0.131,3.764,6.080,6.621,8.851,12.290,0.229,4.747,5.772,7.711,9.358,13.688,0.848,8.622,8.829,11.131,14.575,19.732,13.583,19.009,21.163,27.459,26.893,32.167,37.936,37.957,37.962,37.973,37.952,37.980,37.946,37.977,37.958,37.983,37.994,37.978
Sum_12=12.190,8.224,7.753,6.573,6.051,5.812,10.087,2.259,2.059,2.180,2.235,2.285,9.100,1.484,1.466,1.507,1.552,1.570,5.937,0.888,0.967,0.881,1.007,0.943,4.499,0.906,0.856,0.860,0.836,0.834,2.204,0.681,0.659,0.683,0.704,0.730,0.097,0.084,0.111,0.100,0.089,0.081,0.088,0.090,0.124,0.104,0.102,0.079,12.286,8.639,8.085,7.082,6.131,4.874,12.189,8.553,7.972,6.725,5.985,4.879,12.280,8.940,7.551,6.810,5.737,4.330,11.952,8.121,7.529,6.130,5.062,3.619,11.390,6.852,6.105,4.673,3.235,2.304,6.340,4.477,3.809,2.396,2.024,1.601,0.108,0.096,0.095,0.088,0.102,0.081,0.102,0.085,0.097,0.085,0.075,0.082
Sum_20=36.636,32.081,31.569,29.538,28.652,28.687,34.391,11.340,9.627,8.769,9.990,10.138,33.232,5.610,5.291,5.356,5.424,5.424,28.587,2.424,2.544,2.450,2.680,2.536,23.528,2.305,2.242,2.247,2.214,2.143,16.008,1.925,1.884,1.899,1.923,1.924,0.152,0.129,0.168,0.157,0.135,0.129,0.129,0.135,0.194,0.158,0.158,0.119,37.075,32.582,31.255,29.786,28.801,25.272,36.186,32.474,31.133,29.140,28.764,25.634,36.517,32.876,30.561,30.022,27.842,24.486,36.407,31.896,30.850,28.919,27.285,23.075,35.787,28.123,27.859,25.553,22.134,17.037,23.408,18.146,16.074,10.036,10.473,5.564,0.172,0.151,0.147,0.136,0.157,0.130,0.162,0.133,0.151,0.126,0.116,0.131
Sum_24=38.114,33.542,33.032,30.972,30.085,30.159,35.860,12.146,10.319,9.256,10.674,10.749,34.696,5.952,5.604,5.649,5.726,5.724,30.054,2.539,2.660,2.566,2.803,2.652,24.793,2.404,2.342,2.351,2.311,2.236,17.096,2.017,1.973,1.988,2.010,2.011,0.157,0.134,0.173,0.163,0.141,0.134,0.133,0.139,0.201,0.162,0.164,0.123,38.573,34.048,32.686,31.174,30.267,26.618,37.637,33.950,32.607,30.513,30.232,26.993,37.982,34.350,32.033,31.493,29.263,25.824,37.885,33.367,32.342,30.402,28.756,24.426,37.266,29.492,29.285,26.983,23.539,18.382,24.531,19.105,16.951,10.655,11.220,5.947,0.178,0.157,0.152,0.141,0.162,0.134,0.168,0.137,0.156,0.130,0.120,0.136
G_by_Interval=1.576,1.604,1.641,1.754,1.828,1.950,1.510,4.694,4.997,6.152,5.166,5.479,1.732,6.149,6.450,6.643,6.652,6.451,1.883,11.686,11.566,11.217,11.141,11.969,2.458,13.713,12.655,12.853,12.970,13.935,2.791,13.267,13.314,13.727,13.946,14.066,1.813,0.000,0.000,0.000,0.000,0.000,0.000,0.000,0.000,65.743,1.694,0.000,1.410,1.608,1.643,1.706,1.826,2.084,1.389,1.615,1.647,1.727,1.831,2.102,1.421,1.619,1.692,1.755,1.864,2.179,1.403,1.684,1.719,1.819,1.953,2.393,1.490,1.816,1.958,2.207,2.570,3.271,2.305,3.830,4.829,5.517,5.032,5.998,0.000,50.441,62.925,60.183,51.360,1.764,56.088,0.000,0.000,0.000,0.000,0.000
Avg_G_t8=1.721,1.980,2.016,2.106,2.154,2.201,1.846,4.181,4.359,4.838,4.400,4.530,1.946,5.495,5.677,5.766,5.749,5.590,2.212,8.581,8.502,8.447,8.109,8.576,2.534,9.192,9.021,9.006,8.931,9.404,3.129,9.625,9.773,9.803,9.839,9.808,1.813,0.000,0.000,0.000,0.000,0.000,0.000,0.000,0.000,65.743,1.694,0.000,1.696,1.948,1.987,2.066,2.151,2.327,1.691,1.957,1.999,2.087,2.159,2.302,1.691,1.929,2.037,2.091,2.186,2.387,1.715,1.996,2.040,2.156,2.266,2.530,1.743,2.107,2.198,2.394,2.685,3.115,2.329,3.371,3.972,4.473,4.259,5.259,0.000,50.441,62.925,60.183,51.360,1.764,56.088,0.000,0.000,0.000,0.000,0.000
G_int_t8=1.576,1.604,1.641,1.754,1.828,1.950,1.510,4.694,4.997,6.152,5.166,5.479,1.732,6.149,6.450,6.643,6.652,6.451,1.883,11.686,11.566,11.217,11.141,11.969,2.458,13.713,12.655,12.853,12.970,13.935,2.791,13.267,13.314,13.727,13.946,14.066,1.813,0.000,0.000,0.000,0.000,0.000,0.000,0.000,0.000,65.743,1.694,0.000,1.410,1.608,1.643,1.706,1.826,2.084,1.389,1.615,1.647,1.727,1.831,2.102,1.421,1.619,1.692,1.755,1.864,2.179,1.403,1.684,1.719,1.819,1.953,2.393,1.490,1.816,1.958,2.207,2.570,3.271,2.305,3.830,4.829,5.517,5.032,5.998,0.000,50.441,62.925,60.183,51.360,1.764,56.088,0.000,0.000,0.000,0.000,0.000
Avg_G_t12=1.721,1.980,2.016,2.106,2.154,2.201,1.846,4.181,4.359,4.838,4.400,4.530,1.946,5.495,5.677,5.766,5.749,5.590,2.212,8.581,8.502,8.447,8.109,8.576,2.534,9.192,9.021,9.006,8.931,9.404,3.129,9.625,9.773,9.803,9.839,9.808,1.813,0.000,0.000,0.000,0.000,0.000,0.000,0.000,0.000,65.743,1.694,0.000,1.696,1.948,1.987,2.066,2.151,2.327,1.691,1.957,1.999,2.087,2.159,2.302,1.691,1.929,2.037,2.091,2.186,2.387,1.715,1.996,2.040,2.156,2.266,2.530,1.743,2.107,2.198,2.394,2.685,3.115,2.329,3.371,3.972,4.473,4.259,5.259,0.000,50.441,62.925,60.183,51.360,1.764,56.088,0.000,0.000,0.000,0.000,0.000
G_int_t12=1.576,1.604,1.641,1.754,1.828,1.950,1.510,4.694,4.997,6.152,5.166,5.479,1.732,6.149,6.450,6.643,6.652,6.451,1.883,11.686,11.566,11.217,11.141,11.969,2.458,13.713,12.655,12.853,12.970,13.935,2.791,13.267,13.314,13.727,13.946,14.066,1.813,0.000,0.000,0.000,0.000,0.000,0.000,0.000,0.000,65.743,1.694,0.000,1.410,1.608,1.643,1.706,1.826,2.084,1.389,1.615,1.647,1.727,1.831,2.102,1.421,1.619,1.692,1.755,1.864,2.179,1.403,1.684,1.719,1.819,1.953,2.393,1.490,1.816,1.958,2.207,2.570,3.271,2.305,3.830,4.829,5.517,5.032,5.998,0.000,50.441,62.925,60.183,51.360,1.764,56.088,0.000,0.000,0.000,0.000,0.000
Avg_G_inflex=1.724,1.980,2.016,2.194,2.272,2.321,1.846,3.555,4.266,3.382,3.791,3.492,1.946,5.307,4.634,4.309,5.128,4.132,2.232,6.049,4.531,4.848,5.343,7.052,2.541,3.399,5.199,6.131,6.596,6.035,3.119,9.150,7.379,8.128,8.480,6.169,3.582,0.000,0.000,0.000,0.000,0.000,0.000,0.000,0.000,4.461,3.438,0.000,1.697,1.949,2.010,2.094,2.151,2.327,1.706,1.984,1.999,2.133,2.196,2.429,1.692,1.930,2.067,2.110,2.335,2.485,1.716,1.998,2.061,2.182,2.273,2.724,1.755,2.122,2.231,2.403,2.709,3.121,2.180,2.454,2.655,4.311,3.704,5.144,0.000,58.658,4.623,4.891,3.741,61.408,4.461,0.000,0.000,0.000,0.000,0.000
G_int_inflex=1.581,1.604,1.641,1.793,1.936,2.072,1.510,3.667,4.846,3.317,4.193,3.479,1.732,5.924,5.115,4.757,5.836,4.599,1.838,8.116,4.531,5.205,7.048,9.843,2.468,3.399,6.135,6.131,9.331,7.388,2.749,12.449,9.077,10.780,11.616,8.478,3.582,0.000,0.000,0.000,0.000,0.000,0.000,0.000,0.000,4.461,3.438,0.000,1.401,1.601,1.655,1.693,1.826,2.082,1.408,1.626,1.647,1.753,1.843,2.264,1.416,1.612,1.691,1.772,2.008,2.302,1.399,1.663,1.729,1.814,1.964,2.711,1.501,1.795,1.936,2.209,2.564,3.263,2.013,2.132,2.482,5.219,4.142,5.891,0.000,58.658,4.623,4.891,3.741,61.408,4.461,0.000,0.000,0.000,0.000,0.000
G_by_Interval_g4=1.816,1.680,1.754,1.853,1.943,2.017,1.540,4.369,4.578,5.308,4.670,4.845,1.931,6.149,6.450,6.643,6.652,6.451,1.909,11.686,11.566,11.217,11.141,11.969,2.512,13.713,12.655,12.853,12.970,13.935,2.784,13.267,13.314,13.727,13.946,14.066,1.813,0.000,0.000,0.000,0.000,0.000,0.000,0.000,0.000,65.743,1.694,0.000,1.411,1.690,1.736,1.823,1.927,2.133,1.411,1.680,1.754,1.864,1.947,2.129,1.426,1.706,1.803,1.852,1.969,2.258,1.434,1.777,1.790,1.925,2.035,2.437,1.479,1.853,2.010,2.240,2.607,3.158,2.185,3.416,4.198,4.849,4.582,5.998,0.000,50.441,62.925,60.183,51.360,1.764,56.088,0.000,0.000,0.000,0.000,0.000
G_int_t8_g4=1.816,1.680,1.754,1.853,1.943,2.017,1.540,4.369,4.578,5.308,4.670,4.845,1.931,6.149,6.450,6.643,6.652,6.451,1.909,11.686,11.566,11.217,11.141,11.969,2.512,13.713,12.655,12.853,12.970,13.935,2.784,13.267,13.314,13.727,13.946,14.066,1.813,0.000,0.000,0.000,0.000,0.000,0.000,0.000,0.000,65.743,1.694,0.000,1.411,1.690,1.736,1.823,1.927,2.133,1.411,1.680,1.754,1.864,1.947,2.129,1.426,1.706,1.803,1.852,1.969,2.258,1.434,1.777,1.790,1.925,2.035,2.437,1.479,1.853,2.010,2.240,2.607,3.158,2.185,3.416,4.198,4.849,4.582,5.998,0.000,50.441,62.925,60.183,51.360,1.764,56.088,0.000,0.000,0.000,0.000,0.000
G_int_t12_g4=1.816,1.680,1.754,1.853,1.943,2.017,1.540,4.369,4.578,5.308,4.670,4.845,1.931,6.149,6.450,6.643,6.652,6.451,1.909,11.686,11.566,11.217,11.141,11.969,2.512,13.713,12.655,12.853,12.970,13.935,2.784,13.267,13.314,13.727,13.946,14.066,1.813,0.000,0.000,0.000,0.000,0.000,0.000,0.000,0.000,65.743,1.694,0.000,1.411,1.690,1.736,1.823,1.927,2.133,1.411,1.680,1.754,1.864,1.947,2.129,1.426,1.706,1.803,1.852,1.969,2.258,1.434,1.777,1.790,1.925,2.035,2.437,1.479,1.853,2.010,2.240,2.607,3.158,2.185,3.416,4.198,4.849,4.582,5.998,0.000,50.441,62.925,60.183,51.360,1.764,56.088,0.000,0.000,0.000,0.000,0.000
G_int_inflex_g4=1.835,1.680,1.754,1.890,2.046,2.110,1.540,3.590,4.434,3.317,3.915,3.479,1.930,5.924,5.115,4.757,5.836,4.599,1.881,8.116,4.531,5.205,7.048,9.843,2.520,3.399,6.135,6.131,9.331,7.388,2.753,12.449,9.077,10.780,11.616,8.478,3.582,0.000,0.000,0.000,0.000,0.000,0.000,0.000,0.000,4.461,3.438,0.000,1.388,1.670,1.731,1.807,1.927,2.129,1.419,1.676,1.754,1.898,1.950,2.241,1.416,1.689,1.792,1.867,2.090,2.353,1.423,1.738,1.785,1.913,2.043,2.665,1.486,1.838,1.999,2.243,2.588,3.133,1.940,2.132,2.482,4.619,3.886,5.891,0.000,58.658,4.623,4.891,3.741,61.408,4.461,0.000,0.000,0.000,0.000,0.000
Time_Inflex=9.071,10.542,10.787,9.562,9.807,9.807,9.807,15.199,19.874,9.807,15.689,13.483,10.542,19.384,14.463,10.787,17.421,10.787,10.052,10.787,4.660,7.111,10.787,14.463,12.748,2.211,7.111,2.211,13.483,10.787,15.199,19.874,13.483,17.176,17.421,8.336,19.874,0.251,0.251,0.251,0.251,0.251,0.251,0.251,0.251,17.421,19.874,0.251,9.071,10.297,10.052,10.052,11.767,12.257,8.826,9.807,10.542,10.052,10.542,10.542,9.071,10.542,10.052,10.542,9.807,11.277,9.071,10.787,10.297,10.787,11.767,11.277,8.826,10.052,9.807,11.767,13.483,15.199,9.807,8.826,10.052,19.874,15.951,19.874,0.251,19.874,17.421,19.874,19.874,19.874,19.874,0.251,0.251,0.251,0.251,0.251
OD_Inflex=0.652,0.639,0.650,0.393,0.392,0.367,0.631,0.348,0.428,0.182,0.321,0.278,0.664,0.256,0.193,0.157,0.232,0.164,0.409,0.117,0.101,0.111,0.126,0.130,0.556,0.092,0.109,0.090,0.126,0.118,0.488,0.126,0.118,0.121,0.126,0.106,0.066,0.067,0.067,0.066,0.066,0.066,0.067,0.066,0.066,0.066,0.065,0.067,0.646,0.623,0.552,0.489,0.660,0.615,0.600,0.532,0.616,0.471,0.489,0.393,0.648,0.680,0.515,0.542,0.366,0.438,0.614,0.648,0.540,0.528,0.595,0.355,0.549,0.468,0.389,0.505,0.538,0.499,0.404,0.249,0.278,0.396,0.353,0.274,0.065,0.064,0.064,0.064,0.063,0.064,0.063,0.064,0.066,0.067,0.066,0.066
Time_Saturation=19.629,11.522,18.892,19.629,15.689,12.993,15.444,0.000,0.000,19.139,0.000,19.629,19.629,19.874,0.000,0.000,17.911,17.911,13.238,0.000,0.000,0.000,0.000,0.000,19.384,17.911,7.601,0.000,0.000,0.000,18.892,0.000,0.000,0.000,0.000,0.000,0.000,0.251,0.251,0.251,0.251,0.251,0.251,0.251,0.251,0.000,0.000,0.251,18.892,11.522,16.196,14.954,16.196,19.629,19.629,16.686,19.629,18.892,12.748,18.892,16.686,17.176,18.892,19.629,18.892,18.646,17.421,19.629,17.176,18.892,17.176,16.931,17.911,18.401,15.199,16.196,18.892,19.139,20.610,19.629,18.156,20.364,20.610,20.610,0.251,0.000,0.000,0.000,0.000,0.000,0.000,0.251,0.251,0.251,0.251,0.251
OD_Saturation=0.973,0.776,1.019,0.821,0.789,0.742,0.872,0.000,0.000,0.322,0.000,0.394,0.878,0.259,0.000,0.000,0.230,0.226,0.766,0.000,0.000,0.000,0.000,0.000,0.736,0.135,0.111,0.000,0.000,0.000,0.638,0.000,0.000,0.000,0.000,0.000,0.000,0.067,0.067,0.066,0.066,0.066,0.067,0.066,0.066,0.000,0.000,0.067,0.913,0.780,0.814,0.792,0.805,0.758,0.954,0.834,0.793,0.792,0.741,0.770,0.996,0.854,0.842,0.848,0.805,0.752,1.013,0.927,0.828,0.852,0.803,0.733,0.891,0.764,0.757,0.763,0.789,0.756,0.666,0.558,0.514,0.400,0.478,0.286,0.065,0.000,0.000,0.000,0.000,0.000,0.000,0.064,0.066,0.067,0.066,0.066
Ref_Well_Name=A01,A01,A01,A01,A01,A01,A01,A01,A01,A01,A01,A01,A01,A01,A01,A01,A01,A01,A01,A01,A01,A01,A01,A01,A01,A01,A01,A01,A01,A01,A01,A01,A01,A01,A01,A01,A01,A01,A01,A01,A01,A01,A01,A01,A01,A01,A01,A01,A01,A01,A01,A01,A01,A01,A01,A01,A01,A01,A01,A01,A01,A01,A01,A01,A01,A01,A01,A01,A01,A01,A01,A01,A01,A01,A01,A01,A01,A01,A01,A01,A01,A01,A01,A01,A01,A01,A01,A01,A01,A01,A01,A01,A01,A01,A01,A01
Ratio_Avg_G=1.000,0.869,0.854,0.817,0.799,0.782,0.933,0.412,0.395,0.356,0.391,0.380,0.884,0.313,0.303,0.299,0.299,0.308,0.778,0.201,0.202,0.204,0.212,0.201,0.679,0.187,0.191,0.191,0.193,0.183,0.550,0.179,0.176,0.176,0.175,0.175,0.949,Inf,Inf,Inf,Inf,Inf,Inf,Inf,Inf,0.026,1.016,Inf,1.015,0.884,0.866,0.833,0.800,0.740,1.018,0.879,0.861,0.825,0.797,0.748,1.018,0.892,0.845,0.823,0.787,0.721,1.004,0.862,0.844,0.798,0.760,0.680,0.988,0.817,0.783,0.719,0.641,0.553,0.739,0.511,0.433,0.385,0.404,0.327,Inf,0.034,0.027,0.029,0.034,0.976,0.031,Inf,Inf,Inf,Inf,Inf
Ratio_Fit_G=1.000,1.006,1.008,0.958,0.858,0.797,1.048,0.386,0.233,0.464,0.309,0.385,0.876,0.131,0.185,0.204,0.118,0.187,0.914,0.222,0.566,0.447,0.100,0.005,0.674,-0.612,0.507,-1.816,0.089,0.119,0.586,0.049,0.140,0.062,0.050,0.312,0.998,Inf,Inf,Inf,Inf,Inf,Inf,Inf,Inf,0.997,0.998,Inf,1.116,1.016,1.031,1.013,0.908,0.803,1.149,1.041,0.998,1.010,0.973,0.745,1.106,0.980,0.997,0.986,0.837,0.684,1.122,0.941,0.971,0.955,0.910,0.584,1.093,0.920,0.869,0.754,0.681,0.569,0.771,0.785,0.617,0.181,0.378,0.124,Inf,0.992,1.035,1.001,1.005,1.018,0.587,Inf,Inf,Inf,Inf,Inf
Ratio_G_Int=1.000,0.982,0.961,0.898,0.862,0.808,1.043,0.336,0.315,0.256,0.305,0.288,0.910,0.256,0.244,0.237,0.237,0.244,0.837,0.135,0.136,0.140,0.141,0.132,0.641,0.115,0.125,0.123,0.122,0.113,0.565,0.119,0.118,0.115,0.113,0.112,0.869,Inf,Inf,Inf,Inf,Inf,Inf,Inf,Inf,0.024,0.930,Inf,1.118,0.980,0.959,0.924,0.863,0.756,1.135,0.976,0.957,0.912,0.861,0.750,1.109,0.973,0.931,0.898,0.845,0.723,1.123,0.936,0.917,0.866,0.807,0.659,1.058,0.868,0.805,0.714,0.613,0.482,0.684,0.411,0.326,0.286,0.313,0.263,Inf,0.031,0.025,0.026,0.031,0.894,0.028,Inf,Inf,Inf,Inf,Inf
Ratio_t0_Fit=1.000,0.552,0.466,0.508,0.535,0.840,0.565,-0.280,-0.063,-2.623,-0.213,-0.423,0.805,0.195,-0.069,-0.097,-0.046,-0.116,0.491,-0.182,0.830,2.111,-0.058,-0.099,1.590,0.154,0.685,0.208,2.059,-0.088,0.960,0.138,-0.402,0.191,0.187,-0.940,0.117,Inf,Inf,Inf,Inf,Inf,Inf,Inf,Inf,0.116,0.117,Inf,0.626,0.648,0.481,0.480,0.515,0.661,0.649,0.528,0.409,0.464,0.479,0.912,0.722,0.727,0.574,0.498,0.685,1.656,0.790,0.572,0.534,0.501,0.557,-7.884,0.707,0.675,0.686,0.699,0.827,0.675,1.349,0.760,2.949,-0.046,-0.731,0.210,Inf,0.117,0.117,0.117,0.117,0.117,0.117,Inf,Inf,Inf,Inf,Inf
Ratio_t0_G_Int=1.000,0.386,0.387,0.413,0.446,0.581,0.433,-0.288,-0.241,-0.131,-0.203,-0.169,0.680,-0.297,-0.260,-0.235,-0.225,-0.239,0.443,-0.099,-0.101,-0.111,-0.100,-0.091,1.901,-0.074,-0.091,-0.085,-0.085,-0.077,0.431,-0.097,-0.101,-0.091,-0.087,-0.084,Inf,Inf,Inf,Inf,Inf,Inf,Inf,Inf,Inf,Inf,Inf,Inf,0.508,0.427,0.422,0.403,0.447,0.596,0.480,0.425,0.412,0.404,0.442,0.727,0.537,0.469,0.420,0.432,0.451,0.698,0.466,0.466,0.453,0.430,0.463,1.058,0.575,0.498,0.605,0.776,1.265,-0.928,6.124,-0.316,-0.169,-0.154,-0.194,-0.251,Inf,Inf,Inf,Inf,Inf,Inf,Inf,Inf,Inf,Inf,Inf,Inf
Ref_Curve_Array=1,1,1,1,1,1,1,1,1,1,1,1,1,1,1,1,1,1,1,1,1,1,1,1,1,1,1,1,1,1,1,1,1,1,1,1,1,1,1,1,1,1,1,1,1,1,1,1,1,1,1,1,1,1,1,1,1,1,1,1,1,1,1,1,1,1,1,1,1,1,1,1,1,1,1,1,1,1,1,1,1,1,1,1,1,1,1,1,1,1,1,1,1,1,1,1
Default_ref=0
Comm_Map=,,,,,
Comm_Consol=,,,,,,,,
Comm_Screen=,,,,,
Analysis_Set=A,A,A,A,A,A,A,A,A,A,A,A,A,A,A,A,A,A,A,A,A,A,A,A,A,A,A,A,A,A,A,A,A,A,A,A,A,A,A,A,A,A,A,A,A,A,A,A,A,A,A,A,A,A,A,A,A,A,A,A,A,A,A,A,A,A,A,A,A,A,A,A,A,A,A,A,A,A,A,A,A,A,A,A,A,A,A,A,A,A,A,A,A,A,A,A
Ref_Type=single_ref,single_ref,single_ref,single_ref,single_ref,single_ref,single_ref,single_ref,single_ref,single_ref,single_ref,single_ref,single_ref,single_ref,single_ref,single_ref,single_ref,single_ref,single_ref,single_ref,single_ref,single_ref,single_ref,single_ref,single_ref,single_ref,single_ref,single_ref,single_ref,single_ref,single_ref,single_ref,single_ref,single_ref,single_ref,single_ref,single_ref,single_ref,single_ref,single_ref,single_ref,single_ref,single_ref,single_ref,single_ref,single_ref,single_ref,single_ref,single_ref,single_ref,single_ref,single_ref,single_ref,single_ref,single_ref,single_ref,single_ref,single_ref,single_ref,single_ref,single_ref,single_ref,single_ref,single_ref,single_ref,single_ref,single_ref,single_ref,single_ref,single_ref,single_ref,single_ref,single_ref,single_ref,single_ref,single_ref,single_ref,single_ref,single_ref,single_ref,single_ref,single_ref,single_ref,single_ref,single_ref,single_ref,single_ref,single_ref,single_ref,single_ref,single_ref,single_ref,single_ref,single_ref,single_ref,single_ref
Wells_In_Use=0,0,0,0,0,0,0,0,0,0,0,0,0,0,0,0,0,0,0,0,0,0,0,0,0,0,0,0,0,0,0,0,0,0,0,0,0,0,0,0,0,0,0,0,0,0,0,0,0,0,0,0,0,0,0,0,0,0,0,0,0,0,0,0,0,0,0,0,0,0,0,0,0,0,0,0,0,0,0,0,0,0,0,0,0,0,0,0,0,0,0,0,0,0,0,0
[Flor:]
[Flor2:]
[Lumin:]
[Data:]
Read=DateTime	RunT[s]	Temp	Well_1	Well_2	Well_3	Well_4	Well_5	Well_6	Well_7	Well_8	Well_9	Well_10	Well_11	Well_12	Well_13	Well_14	Well_15	Well_16	Well_17	Well_18	Well_19	Well_20	Well_21	Well_22	Well_23	Well_24	Well_25	Well_26	Well_27	Well_28	Well_29	Well_30	Well_31	Well_32	Well_33	Well_34	Well_35	Well_36	Well_37	Well_38	Well_39	Well_40	Well_41	Well_42	Well_43	Well_44	Well_45	Well_46	Well_47	Well_48	Well_49	Well_50	Well_51	Well_52	Well_53	Well_54	Well_55	Well_56	Well_57	Well_58	Well_59	Well_60	Well_61	Well_62	Well_63	Well_64	Well_65	Well_66	Well_67	Well_68	Well_69	Well_70	Well_71	Well_72	Well_73	Well_74	Well_75	Well_76	Well_77	Well_78	Well_79	Well_80	Well_81	Well_82	Well_83	Well_84	Well_85	Well_86	Well_87	Well_88	Well_89	Well_90	Well_91	Well_92	Well_93	Well_94	Well_95	Well_96
1=15:33:27	904	301	0.1247	0.0879	0.0875	0.0867	0.0869	0.0857	0.0861	0.0846	0.0853	0.0845	0.0839	0.0866	0.0828	0.0845	0.0838	0.0838	0.0843	0.0845	0.0840	0.0829	0.0848	0.0831	0.0828	0.0836	0.1017	0.0861	0.0853	0.0866	0.0920	0.0911	0.0853	0.0845	0.0886	0.0858	0.0846	0.0862	0.0832	0.0835	0.0852	0.0873	0.0852	0.0855	0.0840	0.0824	0.0831	0.0837	0.0856	0.0892	0.1092	0.0855	0.0854	0.0881	0.0872	0.0867	0.0862	0.0845	0.0853	0.0844	0.0841	0.0852	0.0831	0.0839	0.0844	0.0831	0.0846	0.0837	0.0833	0.0820	0.0830	0.0827	0.0824	0.0849	0.0672	0.0672	0.0670	0.0660	0.0660	0.0658	0.0654	0.0652	0.0659	0.0651	0.0656	0.0651	0.0668	0.0659	0.0659	0.0666	0.0664	0.0670	0.0649	0.0645	0.0662	0.0666	0.0660	0.0659
2=15:48:09	1786	298	0.1547	0.0870	0.0869	0.0891	0.0884	0.0869	0.0878	0.0853	0.0864	0.0855	0.0838	0.0867	0.0826	0.0852	0.0845	0.0852	0.0852	0.0852	0.0848	0.0838	0.0843	0.0828	0.0835	0.0840	0.1055	0.0877	0.0882	0.0910	0.0934	0.0919	0.0858	0.0856	0.0897	0.0857	0.0857	0.0868	0.0829	0.0845	0.0867	0.0866	0.0855	0.0873	0.0845	0.0844	0.0843	0.0851	0.0854	0.0872	0.1159	0.0920	0.0926	0.0897	0.0879	0.0883	0.0863	0.0848	0.0875	0.0845	0.0871	0.0862	0.0833	0.0841	0.0847	0.0839	0.0857	0.0858	0.0841	0.0829	0.0835	0.0837	0.0832	0.0845	0.0666	0.0674	0.0668	0.0659	0.0659	0.0653	0.0653	0.0649	0.0659	0.0642	0.0655	0.0649	0.0661	0.0656	0.0648	0.0662	0.0657	0.0665	0.0647	0.0645	0.0659	0.0653	0.0656	0.0648
3=16:02:51	2667	298	0.1239	0.0870	0.0892	0.0892	0.0879	0.0871	0.0877	0.0860	0.0876	0.0858	0.0852	0.0876	0.0838	0.0851	0.0854	0.0859	0.0849	0.0851	0.0855	0.0837	0.0861	0.0846	0.0844	0.0846	0.1099	0.0868	0.0860	0.0882	0.0924	0.0919	0.0865	0.0868	0.0899	0.0863	0.0861	0.0879	0.0839	0.0852	0.0865	0.0868	0.0864	0.0865	0.0854	0.0838	0.0851	0.0850	0.0869	0.0908	0.1096	0.0900	0.0875	0.0884	0.0889	0.0887	0.0876	0.0855	0.0872	0.0859	0.0862	0.0871	0.0839	0.0853	0.0863	0.0837	0.0856	0.0843	0.0858	0.0836	0.0847	0.0839	0.0853	0.0854	0.0670	0.0670	0.0668	0.0660	0.0657	0.0656	0.0652	0.0651	0.0656	0.0652	0.0656	0.0649	0.0660	0.0652	0.0654	0.0667	0.0666	0.0664	0.0647	0.0644	0.0661	0.0664	0.0662	0.0656
4=16:17:33	3549	301	0.1434	0.0859	0.0898	0.0871	0.0866	0.0861	0.0870	0.0854	0.0863	0.0855	0.0845	0.0871	0.0832	0.0842	0.0850	0.0853	0.0842	0.0852	0.0845	0.0840	0.0843	0.0842	0.0838	0.0851	0.1123	0.0860	0.0855	0.0871	0.0926	0.0906	0.0864	0.0851	0.0897	0.0864	0.0849	0.0865	0.0832	0.0843	0.0850	0.0869	0.0853	0.0861	0.0846	0.0843	0.0839	0.0853	0.0866	0.0884	0.1097	0.0875	0.0860	0.0867	0.0871	0.0880	0.0855	0.0851	0.0856	0.0843	0.0856	0.0866	0.0830	0.0834	0.0847	0.0824	0.0848	0.0840	0.0849	0.0828	0.0844	0.0840	0.0847	0.0857	0.0656	0.0654	0.0645	0.0650	0.0647	0.0643	0.0643	0.0644	0.0643	0.0636	0.0635	0.0642	0.0655	0.0640	0.0641	0.0655	0.0658	0.0651	0.0635	0.0632	0.0649	0.0647	0.0644	0.0643
5=16:32:14	4431	301	0.1467	0.0880	0.0899	0.0885	0.0886	0.0878	0.0878	0.0873	0.0875	0.0880	0.0858	0.0891	0.0845	0.0860	0.0856	0.0869	0.0863	0.0857	0.0860	0.0847	0.0876	0.0852	0.0865	0.0867	0.1196	0.0881	0.0863	0.0877	0.0953	0.0931	0.0870	0.0871	0.0909	0.0871	0.0856	0.0900	0.0842	0.0842	0.0861	0.0865	0.0874	0.0871	0.0863	0.0856	0.0854	0.0859	0.0872	0.0897	0.1091	0.0889	0.0911	0.0888	0.0899	0.0902	0.0872	0.0851	0.0883	0.0862	0.0878	0.0874	0.0846	0.0853	0.0856	0.0846	0.0862	0.0860	0.0869	0.0849	0.0854	0.0861	0.0858	0.0869	0.0664	0.0663	0.0660	0.0661	0.0649	0.0648	0.0649	0.0649	0.0658	0.0654	0.0653	0.0653	0.0660	0.0645	0.0655	0.0661	0.0662	0.0662	0.0645	0.0637	0.0655	0.0660	0.0658	0.0660
6=16:46:56	5313	298	0.1297	0.0897	0.0915	0.0912	0.0905	0.0899	0.0917	0.0887	0.0886	0.0883	0.0882	0.0899	0.0858	0.0879	0.0876	0.0873	0.0874	0.0881	0.0877	0.0880	0.0887	0.0888	0.0870	0.0878	0.1018	0.0886	0.0879	0.0896	0.0964	0.0940	0.0898	0.0896	0.0941	0.0892	0.0881	0.0903	0.0868	0.0874	0.0879	0.0884	0.0895	0.0895	0.0880	0.0872	0.0875	0.0872	0.0885	0.0927	0.1154	0.0926	0.0897	0.0890	0.0911	0.0918	0.0887	0.0882	0.0899	0.0880	0.0895	0.0911	0.0857	0.0858	0.0863	0.0864	0.0873	0.0878	0.0878	0.0867	0.0878	0.0870	0.0880	0.0877	0.0674	0.0672	0.0670	0.0665	0.0665	0.0662	0.0658	0.0655	0.0659	0.0660	0.0655	0.0662	0.0665	0.0657	0.0657	0.0662	0.0669	0.0666	0.0653	0.0653	0.0663	0.0667	0.0661	0.0664
7=17:01:38	6195	301	0.1249	0.0907	0.0925	0.0914	0.0910	0.0909	0.0890	0.0880	0.0894	0.0890	0.0877	0.0901	0.0852	0.0883	0.0871	0.0891	0.0875	0.0880	0.0879	0.0875	0.0894	0.0873	0.0876	0.0891	0.1115	0.0885	0.0875	0.0901	0.0963	0.0942	0.0891	0.0893	0.0927	0.0890	0.0883	0.0904	0.0855	0.0865	0.0882	0.0886	0.0888	0.0885	0.0871	0.0868	0.0870	0.0879	0.0896	0.0953	0.1099	0.0885	0.0887	0.0901	0.0901	0.0902	0.0894	0.0876	0.0898	0.0888	0.0876	0.0903	0.0856	0.0864	0.0861	0.0853	0.0880	0.0873	0.0886	0.0860	0.0881	0.0873	0.0872	0.0887	0.0659	0.0657	0.0660	0.0652	0.0646	0.0648	0.0648	0.0638	0.0649	0.0643	0.0644	0.0645	0.0652	0.0644	0.0646	0.0660	0.0650	0.0654	0.0643	0.0639	0.0650	0.0656	0.0648	0.0648
8=17:16:20	7077	298	0.1525	0.0900	0.0911	0.0916	0.0924	0.0907	0.0908	0.0904	0.0902	0.0894	0.0894	0.0902	0.0871	0.0884	0.0881	0.0895	0.0890	0.0885	0.0889	0.0887	0.0894	0.0890	0.0878	0.0887	0.1218	0.0896	0.0879	0.0904	0.0963	0.0955	0.0903	0.0917	0.0942	0.0911	0.0885	0.0923	0.0869	0.0860	0.0885	0.0891	0.0906	0.0891	0.0894	0.0887	0.0883	0.0885	0.0906	0.0910	0.1138	0.0904	0.0895	0.0893	0.0908	0.0902	0.0915	0.0889	0.0902	0.0884	0.0901	0.0912	0.0853	0.0866	0.0861	0.0853	0.0876	0.0880	0.0894	0.0879	0.0893	0.0882	0.0886	0.0908	0.0659	0.0657	0.0655	0.0647	0.0643	0.0635	0.0643	0.0643	0.0643	0.0641	0.0641	0.0641	0.0650	0.0642	0.0641	0.0657	0.0656	0.0651	0.0628	0.0632	0.0644	0.0648	0.0643	0.0646
9=17:31:02	7958	301	0.1286	0.0927	0.0949	0.0949	0.0927	0.0929	0.0936	0.0917	0.0907	0.0914	0.0901	0.0923	0.0883	0.0902	0.0886	0.0901	0.0898	0.0897	0.0908	0.0896	0.0920	0.0910	0.0899	0.0896	0.1103	0.0906	0.0902	0.0929	0.0979	0.0947	0.0920	0.0921	0.0955	0.0923	0.0914	0.0933	0.0877	0.0878	0.0894	0.0898	0.0903	0.0906	0.0902	0.0900	0.0902	0.0907	0.0929	0.0949	0.1052	0.0920	0.0914	0.0897	0.0920	0.0916	0.0922	0.0904	0.0919	0.0908	0.0921	0.0931	0.0866	0.0863	0.0880	0.0876	0.0886	0.0885	0.0910	0.0888	0.0895	0.0899	0.0898	0.0883	0.0655	0.0659	0.0653	0.0654	0.0647	0.0641	0.0640	0.0638	0.0637	0.0645	0.0641	0.0639	0.0650	0.0638	0.0641	0.0643	0.0654	0.0650	0.0636	0.0629	0.0646	0.0645	0.0648	0.0644
10=17:45:44	8840	301	0.1425	0.0975	0.1001	0.0979	0.0972	0.0973	0.0979	0.0950	0.0957	0.0947	0.0945	0.0948	0.0907	0.0924	0.0915	0.0925	0.0929	0.0922	0.0946	0.0923	0.0951	0.0933	0.0926	0.0936	0.1283	0.0930	0.0929	0.0951	0.1026	0.0994	0.0969	0.0955	0.0980	0.0971	0.0942	0.0964	0.0895	0.0905	0.0924	0.0923	0.0936	0.0930	0.0949	0.0933	0.0926	0.0935	0.0960	0.0965	0.1240	0.1007	0.0963	0.0955	0.0930	0.0941	0.0964	0.0921	0.0962	0.0936	0.0955	0.0979	0.0869	0.0892	0.0904	0.0890	0.0900	0.0913	0.0942	0.0923	0.0933	0.0930	0.0927	0.0937	0.0663	0.0663	0.0662	0.0653	0.0656	0.0649	0.0652	0.0648	0.0658	0.0648	0.0652	0.0655	0.0658	0.0655	0.0647	0.0662	0.0664	0.0660	0.0644	0.0632	0.0652	0.0653	0.0655	0.0650
11=18:00:26	9722	301	0.1451	0.0973	0.0985	0.0992	0.0984	0.0978	0.0977	0.0965	0.0963	0.0959	0.0956	0.0982	0.0931	0.0944	0.0930	0.0932	0.0937	0.0928	0.0963	0.0945	0.0964	0.0943	0.0951	0.0951	0.1333	0.0940	0.0943	0.0955	0.1020	0.1008	0.0988	0.0979	0.0994	0.0964	0.0954	0.0980	0.0918	0.0911	0.0929	0.0928	0.0933	0.0939	0.0963	0.0946	0.0940	0.0942	0.0975	0.0991	0.1207	0.0943	0.0938	0.0946	0.0943	0.0945	0.0983	0.0938	0.0972	0.0950	0.0956	0.0981	0.0890	0.0898	0.0898	0.0892	0.0913	0.0916	0.0955	0.0932	0.0942	0.0936	0.0942	0.0950	0.0668	0.0662	0.0665	0.0651	0.0652	0.0646	0.0655	0.0649	0.0651	0.0649	0.0650	0.0651	0.0657	0.0651	0.0648	0.0662	0.0664	0.0660	0.0641	0.0643	0.0651	0.0658	0.0648	0.0652
12=18:15:07	10604	301	0.1492	0.0969	0.0992	0.0987	0.0990	0.0986	0.1001	0.0975	0.0976	0.0955	0.0958	0.0975	0.0942	0.0930	0.0923	0.0933	0.0931	0.0941	0.0982	0.0940	0.0972	0.0954	0.0945	0.0963	0.1178	0.0958	0.0942	0.0964	0.1027	0.1007	0.0996	0.0984	0.1018	0.0976	0.0965	0.0995	0.0920	0.0912	0.0922	0.0938	0.0934	0.0926	0.0979	0.0958	0.0955	0.0963	0.0971	0.1017	0.1153	0.0959	0.0934	0.0930	0.0943	0.0950	0.0997	0.0960	0.0988	0.0962	0.0968	0.0973	0.0883	0.0896	0.0904	0.0889	0.0905	0.0904	0.0965	0.0926	0.0942	0.0938	0.0947	0.0972	0.0652	0.0654	0.0651	0.0643	0.0644	0.0637	0.0639	0.0635	0.0633	0.0634	0.0635	0.0637	0.0643	0.0637	0.0630	0.0644	0.0643	0.0645	0.0634	0.0628	0.0641	0.0643	0.0638	0.0644
13=18:29:49	11486	298	0.1465	0.0993	0.1011	0.1000	0.1023	0.1022	0.1048	0.1003	0.1019	0.1009	0.0990	0.1021	0.0980	0.0957	0.0954	0.0969	0.0967	0.0970	0.1037	0.0984	0.0998	0.0990	0.0986	0.0994	0.1120	0.0966	0.0967	0.0985	0.1038	0.1020	0.1055	0.1016	0.1051	0.1017	0.1002	0.1035	0.0940	0.0933	0.0946	0.0936	0.0954	0.0958	0.1023	0.1001	0.0986	0.0981	0.0993	0.1033	0.1232	0.0960	0.0949	0.0949	0.0958	0.0957	0.1049	0.0997	0.1011	0.1014	0.0999	0.1015	0.0907	0.0919	0.0916	0.0911	0.0929	0.0919	0.1002	0.0962	0.0986	0.0971	0.0977	0.0989	0.0668	0.0665	0.0656	0.0653	0.0657	0.0650	0.0656	0.0647	0.0653	0.0649	0.0649	0.0649	0.0653	0.0639	0.0651	0.0660	0.0657	0.0654	0.0644	0.0641	0.0652	0.0653	0.0652	0.0654
14=18:44:31	12368	298	0.1742	0.1029	0.1051	0.1041	0.1047	0.1047	0.1091	0.1024	0.1035	0.1024	0.1011	0.1032	0.1005	0.0978	0.0965	0.0983	0.0970	0.0982	0.1053	0.1008	0.1020	0.1013	0.1007	0.1017	0.1342	0.0982	0.0978	0.0995	0.1045	0.1048	0.1089	0.1056	0.1060	0.1026	0.1019	0.1052	0.0973	0.0940	0.0953	0.0961	0.0958	0.0965	0.1063	0.1003	0.1004	0.1010	0.1010	0.1069	0.1493	0.0967	0.0952	0.0959	0.0968	0.0969	0.1083	0.1011	0.1021	0.1009	0.1016	0.1037	0.0910	0.0919	0.0924	0.0912	0.0930	0.0934	0.1023	0.0984	0.1008	0.0994	0.1004	0.1006	0.0662	0.0661	0.0656	0.0649	0.0643	0.0648	0.0649	0.0643	0.0646	0.0644	0.0640	0.0646	0.0653	0.0643	0.0645	0.0656	0.0654	0.0655	0.0630	0.0631	0.0653	0.0653	0.0644	0.0644
15=18:59:13	13250	301	0.1545	0.1065	0.1102	0.1100	0.1081	0.1081	0.1144	0.1069	0.1092	0.1060	0.1039	0.1064	0.1049	0.1002	0.0989	0.1005	0.1010	0.0999	0.1119	0.1049	0.1068	0.1042	0.1043	0.1085	0.1159	0.0998	0.0992	0.1015	0.1094	0.1069	0.1149	0.1080	0.1105	0.1069	0.1055	0.1066	0.0990	0.0943	0.0972	0.0970	0.0987	0.0992	0.1107	0.1056	0.1042	0.1054	0.1038	0.1084	0.1206	0.0995	0.0981	0.0984	0.0988	0.0995	0.1138	0.1052	0.1087	0.1047	0.1058	0.1073	0.0938	0.0930	0.0929	0.0925	0.0945	0.0947	0.1066	0.1015	0.1040	0.1022	0.1032	0.1042	0.0653	0.0671	0.0663	0.0663	0.0654	0.0654	0.0659	0.0653	0.0661	0.0655	0.0653	0.0656	0.0660	0.0656	0.0656	0.0667	0.0665	0.0659	0.0647	0.0645	0.0662	0.0659	0.0658	0.0656
16=19:13:55	14132	301	0.1651	0.1069	0.1101	0.1088	0.1109	0.1109	0.1192	0.1092	0.1096	0.1070	0.1055	0.1090	0.1064	0.1003	0.0997	0.1012	0.1008	0.1008	0.1162	0.1070	0.1091	0.1069	0.1051	0.1068	0.1343	0.1008	0.1006	0.1018	0.1096	0.1073	0.1203	0.1111	0.1125	0.1088	0.1077	0.1100	0.1011	0.0956	0.0973	0.0964	0.0991	0.0979	0.1152	0.1080	0.1070	0.1064	0.1068	0.1104	0.1243	0.0985	0.0960	0.0976	0.0981	0.0970	0.1186	0.1081	0.1111	0.1066	0.1068	0.1081	0.0939	0.0938	0.0935	0.0927	0.0931	0.0938	0.1095	0.1046	0.1061	0.1035	0.1033	0.1055	0.0659	0.0657	0.0654	0.0643	0.0645	0.0646	0.0650	0.0640	0.0651	0.0647	0.0645	0.0645	0.0648	0.0643	0.0650	0.0656	0.0659	0.0658	0.0639	0.0636	0.0646	0.0651	0.0650	0.0646
17=19:28:37	15013	298	0.1809	0.1131	0.1135	0.1128	0.1143	0.1137	0.1263	0.1134	0.1128	0.1113	0.1100	0.1123	0.1124	0.1004	0.1008	0.1032	0.1031	0.1044	0.1230	0.1111	0.1122	0.1090	0.1081	0.1083	0.1376	0.1033	0.1032	0.1057	0.1117	0.1088	0.1270	0.1161	0.1159	0.1121	0.1104	0.1135	0.1036	0.0968	0.0981	0.0995	0.1006	0.1005	0.1209	0.1124	0.1102	0.1105	0.1101	0.1126	0.1409	0.1005	0.0974	0.1016	0.0994	0.0983	0.1263	0.1115	0.1144	0.1094	0.1101	0.1126	0.0955	0.0939	0.0929	0.0929	0.0957	0.0941	0.1144	0.1073	0.1082	0.1064	0.1068	0.1101	0.0660	0.0657	0.0660	0.0649	0.0646	0.0649	0.0650	0.0646	0.0642	0.0642	0.0649	0.0643	0.0657	0.0646	0.0642	0.0650	0.0658	0.0658	0.0647	0.0636	0.0655	0.0650	0.0650	0.0649
18=19:43:19	15895	298	0.2005	0.1157	0.1154	0.1149	0.1163	0.1173	0.1334	0.1155	0.1166	0.1133	0.1120	0.1146	0.1161	0.1019	0.1027	0.1039	0.1029	0.1045	0.1293	0.1141	0.1145	0.1124	0.1105	0.1119	0.1430	0.1068	0.1079	0.1066	0.1117	0.1099	0.1342	0.1196	0.1201	0.1146	0.1129	0.1140	0.1057	0.0966	0.0982	0.0980	0.0995	0.0999	0.1262	0.1128	0.1134	0.1120	0.1112	0.1125	0.1665	0.1069	0.0970	0.1002	0.1030	0.1005	0.1338	0.1145	0.1163	0.1124	0.1111	0.1143	0.0949	0.0945	0.0930	0.0921	0.0951	0.0942	0.1170	0.1097	0.1100	0.1053	0.1064	0.1097	0.0647	0.0644	0.0646	0.0639	0.0637	0.0628	0.0623	0.0631	0.0634	0.0627	0.0633	0.0632	0.0640	0.0630	0.0629	0.0647	0.0636	0.0637	0.0622	0.0620	0.0628	0.0634	0.0637	0.0630
19=19:58:01	16777	301	0.1906	0.1189	0.1190	0.1183	0.1209	0.1202	0.1404	0.1215	0.1190	0.1186	0.1157	0.1174	0.1246	0.1052	0.1038	0.1067	0.1057	0.1076	0.1387	0.1194	0.1188	0.1161	0.1152	0.1162	0.1413	0.1062	0.1049	0.1065	0.1126	0.1113	0.1407	0.1241	0.1232	0.1187	0.1162	0.1204	0.1107	0.0991	0.1009	0.1002	0.1027	0.1020	0.1368	0.1197	0.1175	0.1160	0.1164	0.1204	0.1226	0.1006	0.1009	0.1022	0.1004	0.1007	0.1366	0.1177	0.1211	0.1148	0.1148	0.1153	0.0981	0.0941	0.0952	0.0936	0.0960	0.0960	0.1241	0.1134	0.1141	0.1096	0.1110	0.1123	0.0658	0.0665	0.0655	0.0647	0.0648	0.0644	0.0649	0.0641	0.0640	0.0639	0.0639	0.0641	0.0657	0.0649	0.0648	0.0650	0.0659	0.0659	0.0640	0.0638	0.0644	0.0652	0.0648	0.0644
20=20:12:42	17659	298	0.2054	0.1238	0.1230	0.1219	0.1242	0.1247	0.1505	0.1267	0.1250	0.1231	0.1187	0.1207	0.1313	0.1063	0.1057	0.1081	0.1085	0.1097	0.1484	0.1256	0.1238	0.1197	0.1186	0.1227	0.1598	0.1098	0.1080	0.1093	0.1161	0.1145	0.1513	0.1287	0.1281	0.1222	0.1209	0.1225	0.1167	0.0998	0.1023	0.1017	0.1034	0.1022	0.1456	0.1254	0.1231	0.1209	0.1204	0.1223	0.1555	0.1020	0.0992	0.1015	0.1016	0.1020	0.1493	0.1225	0.1246	0.1197	0.1183	0.1192	0.1002	0.0949	0.0957	0.0946	0.0976	0.0969	0.1310	0.1181	0.1162	0.1117	0.1137	0.1120	0.0661	0.0665	0.0656	0.0653	0.0647	0.0651	0.0647	0.0645	0.0655	0.0646	0.0651	0.0650	0.0651	0.0644	0.0649	0.0647	0.0660	0.0654	0.0641	0.0636	0.0655	0.0651	0.0653	0.0653
21=20:27:28	18545	298	0.2105	0.1303	0.1316	0.1262	0.1256	0.1270	0.1618	0.1323	0.1312	0.1251	0.1242	0.1261	0.1378	0.1068	0.1060	0.1106	0.1091	0.1107	0.1575	0.1288	0.1286	0.1232	0.1214	0.1230	0.1608	0.1077	0.1095	0.1112	0.1166	0.1143	0.1618	0.1363	0.1297	0.1274	0.1229	0.1248	0.1195	0.0996	0.1026	0.1033	0.1034	0.1021	0.1544	0.1283	0.1273	0.1228	0.1219	0.1236	0.1362	0.1019	0.0992	0.1018	0.1023	0.0999	0.1598	0.1281	0.1275	0.1227	0.1198	0.1213	0.1014	0.0955	0.0959	0.0939	0.0965	0.0960	0.1360	0.1186	0.1205	0.1139	0.1147	0.1114	0.0653	0.0650	0.0648	0.0637	0.0644	0.0639	0.0637	0.0637	0.0631	0.0635	0.0640	0.0636	0.0644	0.0633	0.0634	0.0643	0.0650	0.0647	0.0629	0.0630	0.0645	0.0643	0.0640	0.0644
22=20:42:10	19427	301	0.2290	0.1352	0.1332	0.1315	0.1310	0.1329	0.1756	0.1415	0.1390	0.1292	0.1285	0.1287	0.1458	0.1100	0.1092	0.1128	0.1100	0.1124	0.1718	0.1363	0.1340	0.1271	0.1269	0.1301	0.1870	0.1101	0.1099	0.1117	0.1192	0.1183	0.1748	0.1428	0.1379	0.1324	0.1273	0.1284	0.1243	0.1008	0.1043	0.1025	0.1053	0.1048	0.1673	0.1337	0.1336	0.1265	0.1253	0.1305	0.1403	0.1021	0.1027	0.1050	0.1025	0.1024	0.1697	0.1348	0.1330	0.1266	0.1221	0.1236	0.1036	0.0958	0.0964	0.0952	0.0978	0.0971	0.1439	0.1255	0.1261	0.1178	0.1171	0.1175	0.0652	0.0657	0.0647	0.0648	0.0650	0.0647	0.0642	0.0640	0.0648	0.0645	0.0637	0.0640	0.0649	0.0636	0.0638	0.0650	0.0656	0.0655	0.0641	0.0632	0.0642	0.0642	0.0645	0.0642
23=20:56:52	20309	298	0.2376	0.1465	0.1441	0.1387	0.1361	0.1411	0.1898	0.1453	0.1433	0.1375	0.1334	0.1331	0.1589	0.1134	0.1126	0.1177	0.1143	0.1168	0.1878	0.1456	0.1422	0.1340	0.1331	0.1346	0.2020	0.1124	0.1135	0.1142	0.1210	0.1198	0.1933	0.1526	0.1442	0.1381	0.1343	0.1328	0.1316	0.1021	0.1051	0.1050	0.1070	0.1064	0.1842	0.1439	0.1411	0.1327	0.1327	0.1317	0.1354	0.1046	0.1057	0.1058	0.1045	0.1046	0.1853	0.1402	0.1381	0.1338	0.1260	0.1264	0.1051	0.0972	0.0972	0.0964	0.0982	0.0992	0.1527	0.1311	0.1315	0.1203	0.1208	0.1192	0.0660	0.0662	0.0661	0.0655	0.0650	0.0656	0.0652	0.0646	0.0654	0.0649	0.0651	0.0648	0.0653	0.0649	0.0646	0.0663	0.0661	0.0662	0.0643	0.0631	0.0659	0.0655	0.0652	0.0655
24=21:11:34	21191	301	0.2634	0.1490	0.1487	0.1409	0.1403	0.1433	0.2054	0.1545	0.1502	0.1425	0.1381	0.1375	0.1699	0.1151	0.1137	0.1183	0.1167	0.1173	0.2007	0.1520	0.1490	0.1365	0.1364	0.1337	0.2032	0.1140	0.1133	0.1159	0.1224	0.1216	0.2022	0.1576	0.1505	0.1421	0.1370	0.1370	0.1379	0.1023	0.1076	0.1054	0.1069	0.1064	0.1968	0.1507	0.1480	0.1359	0.1341	0.1343	0.1533	0.1041	0.1050	0.1053	0.1043	0.1049	0.1999	0.1484	0.1426	0.1379	0.1290	0.1290	0.1077	0.0978	0.0973	0.0960	0.0994	0.1001	0.1604	0.1353	0.1346	0.1220	0.1223	0.1183	0.0660	0.0653	0.0653	0.0651	0.0649	0.0638	0.0650	0.0641	0.0642	0.0646	0.0642	0.0645	0.0655	0.0643	0.0641	0.0658	0.0661	0.0658	0.0633	0.0636	0.0648	0.0646	0.0650	0.0649
25=21:26:16	22073	301	0.2675	0.1580	0.1517	0.1449	0.1442	0.1429	0.2168	0.1615	0.1563	0.1487	0.1421	0.1414	0.1778	0.1168	0.1151	0.1215	0.1166	0.1205	0.2179	0.1607	0.1565	0.1432	0.1406	0.1387	0.1977	0.1140	0.1137	0.1155	0.1230	0.1230	0.2218	0.1663	0.1573	0.1478	0.1402	0.1409	0.1444	0.1026	0.1068	0.1070	0.1086	0.1070	0.2134	0.1607	0.1534	0.1427	0.1371	0.1399	0.1446	0.1031	0.1046	0.1063	0.1047	0.1050	0.2128	0.1521	0.1496	0.1384	0.1311	0.1321	0.1087	0.0972	0.0983	0.0968	0.1002	0.0989	0.1667	0.1396	0.1361	0.1228	0.1224	0.1206	0.0650	0.0652	0.0647	0.0642	0.0644	0.0640	0.0640	0.0636	0.0644	0.0635	0.0634	0.0641	0.0640	0.0628	0.0636	0.0648	0.0645	0.0645	0.0639	0.0628	0.0635	0.0641	0.0639	0.0642
26=21:40:58	22955	301	0.2914	0.1701	0.1614	0.1512	0.1495	0.1495	0.2372	0.1713	0.1639	0.1551	0.1492	0.1464	0.1967	0.1193	0.1179	0.1232	0.1201	0.1225	0.2388	0.1685	0.1643	0.1483	0.1438	0.1433	0.2045	0.1145	0.1171	0.1188	0.1256	0.1244	0.2401	0.1787	0.1646	0.1552	0.1474	0.1450	0.1524	0.1042	0.1078	0.1072	0.1088	0.1089	0.2346	0.1706	0.1658	0.1473	0.1450	0.1430	0.1681	0.1070	0.1045	0.1076	0.1065	0.1054	0.2350	0.1631	0.1569	0.1468	0.1344	0.1341	0.1121	0.0974	0.0987	0.0969	0.1005	0.0999	0.1755	0.1468	0.1426	0.1263	0.1261	0.1230	0.0653	0.0648	0.0647	0.0639	0.0632	0.0641	0.0640	0.0632	0.0641	0.0636	0.0639	0.0638	0.0644	0.0635	0.0637	0.0651	0.0650	0.0644	0.0629	0.0627	0.0643	0.0642	0.0637	0.0641
27=21:55:40	23836	301	0.3172	0.1807	0.1701	0.1588	0.1572	0.1562	0.2619	0.1848	0.1762	0.1637	0.1555	0.1515	0.2102	0.1233	0.1212	0.1254	0.1252	0.1258	0.2606	0.1809	0.1730	0.1551	0.1479	0.1485	0.2329	0.1176	0.1176	0.1201	0.1250	0.1266	0.2640	0.1896	0.1757	0.1617	0.1517	0.1498	0.1601	0.1052	0.1085	0.1074	0.1101	0.1085	0.2543	0.1763	0.1723	0.1523	0.1444	0.1421	0.1670	0.1065	0.1065	0.1088	0.1079	0.1070	0.2531	0.1737	0.1654	0.1508	0.1360	0.1333	0.1166	0.0975	0.0994	0.0977	0.1002	0.1010	0.1855	0.1539	0.1478	0.1281	0.1272	0.1211	0.0649	0.0653	0.0650	0.0643	0.0635	0.0640	0.0641	0.0638	0.0641	0.0638	0.0644	0.0647	0.0642	0.0635	0.0640	0.0654	0.0652	0.0649	0.0633	0.0631	0.0645	0.0645	0.0641	0.0643
28=22:10:22	24718	298	0.3377	0.1933	0.1809	0.1688	0.1648	0.1690	0.2887	0.2002	0.1906	0.1746	0.1634	0.1581	0.2300	0.1261	0.1250	0.1263	0.1281	0.1306	0.2873	0.1949	0.1885	0.1651	0.1580	0.1556	0.2437	0.1222	0.1212	0.1230	0.1282	0.1305	0.2900	0.2072	0.1900	0.1715	0.1589	0.1569	0.1693	0.1082	0.1111	0.1111	0.1117	0.1103	0.2823	0.1952	0.1850	0.1614	0.1527	0.1542	0.1718	0.1062	0.1071	0.1092	0.1100	0.1088	0.2802	0.1851	0.1724	0.1607	0.1396	0.1362	0.1196	0.1011	0.1013	0.0993	0.1039	0.1021	0.1977	0.1632	0.1565	0.1333	0.1289	0.1240	0.0669	0.0664	0.0664	0.0660	0.0650	0.0655	0.0655	0.0648	0.0655	0.0655	0.0648	0.0654	0.0660	0.0649	0.0651	0.0662	0.0664	0.0663	0.0642	0.0638	0.0657	0.0659	0.0658	0.0659
29=22:25:04	25600	301	0.3564	0.2082	0.1963	0.1783	0.1707	0.1741	0.3179	0.2161	0.2024	0.1825	0.1700	0.1651	0.2536	0.1308	0.1276	0.1295	0.1330	0.1333	0.3156	0.2122	0.2003	0.1745	0.1667	0.1626	0.2506	0.1235	0.1233	0.1272	0.1314	0.1294	0.3181	0.2224	0.1986	0.1840	0.1679	0.1624	0.1810	0.1088	0.1121	0.1113	0.1134	0.1113	0.3105	0.2082	0.1968	0.1700	0.1639	0.1577	0.1780	0.1094	0.1093	0.1112	0.1094	0.1085	0.3057	0.1964	0.1829	0.1632	0.1481	0.1383	0.1232	0.1013	0.1034	0.1007	0.1033	0.1036	0.2068	0.1704	0.1638	0.1352	0.1317	0.1255	0.0668	0.0664	0.0678	0.0655	0.0651	0.0652	0.0655	0.0651	0.0654	0.0646	0.0649	0.0645	0.0658	0.0652	0.0642	0.0664	0.0661	0.0660	0.0646	0.0639	0.0658	0.0663	0.0658	0.0650
30=22:39:46	26482	301	0.3901	0.2300	0.2180	0.1925	0.1844	0.1886	0.3517	0.2383	0.2225	0.1962	0.1808	0.1711	0.2713	0.1335	0.1323	0.1337	0.1398	0.1372	0.3462	0.2269	0.2218	0.1867	0.1761	0.1672	0.2794	0.1338	0.1280	0.1249	0.1359	0.1345	0.3549	0.2444	0.2211	0.1942	0.1771	0.1728	0.1902	0.1098	0.1139	0.1158	0.1144	0.1129	0.3420	0.2302	0.2133	0.1844	0.1698	0.1606	0.2029	0.1145	0.1153	0.1150	0.1115	0.1113	0.3412	0.2097	0.1981	0.1721	0.1542	0.1412	0.1261	0.1025	0.1044	0.1020	0.1050	0.1044	0.2181	0.1832	0.1673	0.1395	0.1341	0.1297	0.0664	0.0665	0.0662	0.0654	0.0649	0.0651	0.0654	0.0642	0.0655	0.0645	0.0650	0.0655	0.0657	0.0650	0.0648	0.0662	0.0660	0.0659	0.0640	0.0639	0.0652	0.0658	0.0653	0.0655
31=22:54:28	27364	301	0.4198	0.2427	0.2245	0.2008	0.1929	0.1928	0.3838	0.2559	0.2410	0.2118	0.1910	0.1825	0.2933	0.1373	0.1345	0.1381	0.1430	0.1411	0.3820	0.2489	0.2376	0.1978	0.1824	0.1755	0.2994	0.1287	0.1259	0.1271	0.1375	0.1343	0.3922	0.2627	0.2391	0.2072	0.1827	0.1764	0.2048	0.1096	0.1144	0.1136	0.1145	0.1140	0.3752	0.2451	0.2232	0.1937	0.1734	0.1651	0.2048	0.1104	0.1110	0.1128	0.1119	0.1105	0.3724	0.2255	0.2092	0.1774	0.1552	0.1432	0.1314	0.1035	0.1028	0.1023	0.1051	0.1032	0.2266	0.1869	0.1756	0.1433	0.1350	0.1285	0.0661	0.0666	0.0657	0.0654	0.0649	0.0648	0.0656	0.0650	0.0654	0.0648	0.0650	0.0651	0.0654	0.0646	0.0653	0.0662	0.0663	0.0660	0.0642	0.0640	0.0657	0.0657	0.0650	0.0653
32=23:09:09	28246	298	0.4533	0.2674	0.2477	0.2112	0.2048	0.2091	0.4213	0.2771	0.2616	0.2255	0.2054	0.1891	0.3237	0.1427	0.1390	0.1407	0.1459	0.1472	0.4259	0.2698	0.2607	0.2121	0.1952	0.1836	0.3176	0.1313	0.1300	0.1303	0.1368	0.1371	0.4305	0.2877	0.2550	0.2196	0.1952	0.1835	0.2182	0.1097	0.1145	0.1143	0.1158	0.1149	0.4159	0.2649	0.2484	0.2047	0.1852	0.1711	0.2224	0.1112	0.1070	0.1125	0.1145	0.1130	0.4041	0.2406	0.2220	0.1845	0.1586	0.1456	0.1346	0.1025	0.1025	0.1010	0.1056	0.1038	0.2414	0.2012	0.1838	0.1464	0.1370	0.1300	0.0651	0.0651	0.0643	0.0642	0.0643	0.0637	0.0635	0.0627	0.0638	0.0630	0.0636	0.0640	0.0644	0.0636	0.0635	0.0643	0.0636	0.0645	0.0632	0.0625	0.0638	0.0641	0.0636	0.0635
33=23:23:51	29128	301	0.4875	0.2839	0.2704	0.2256	0.2156	0.2177	0.4658	0.3017	0.2828	0.2414	0.2163	0.1982	0.3525	0.1455	0.1430	0.1468	0.1516	0.1501	0.4632	0.2997	0.2739	0.2290	0.2057	0.1928	0.3503	0.1302	0.1293	0.1324	0.1409	0.1375	0.4715	0.3159	0.2772	0.2339	0.2118	0.1928	0.2335	0.1104	0.1144	0.1139	0.1150	0.1147	0.4527	0.2823	0.2667	0.2172	0.1884	0.1839	0.2265	0.1115	0.1104	0.1121	0.1118	0.1121	0.4332	0.2559	0.2341	0.1940	0.1627	0.1464	0.1404	0.1034	0.1045	0.1021	0.1051	0.1051	0.2565	0.2076	0.1939	0.1501	0.1394	0.1310	0.0655	0.0653	0.0651	0.0645	0.0631	0.0641	0.0640	0.0634	0.0644	0.0641	0.0642	0.0644	0.0643	0.0637	0.0639	0.0652	0.0656	0.0655	0.0626	0.0629	0.0645	0.0647	0.0648	0.0641
34=23:38:33	30010	298	0.5217	0.3090	0.2903	0.2445	0.2305	0.2331	0.5049	0.3316	0.3089	0.2644	0.2331	0.2105	0.3894	0.1538	0.1481	0.1497	0.1567	0.1547	0.5059	0.3185	0.3057	0.2417	0.2220	0.2066	0.3673	0.1343	0.1327	0.1334	0.1423	0.1398	0.5021	0.3423	0.2975	0.2555	0.2219	0.2016	0.2500	0.1102	0.1154	0.1145	0.1161	0.1158	0.4878	0.3105	0.2917	0.2308	0.2041	0.1848	0.2370	0.1129	0.1122	0.1151	0.1135	0.1126	0.4762	0.2796	0.2487	0.2096	0.1683	0.1501	0.1436	0.1039	0.1051	0.1041	0.1058	0.1056	0.2699	0.2210	0.2014	0.1560	0.1411	0.1337	0.0655	0.0655	0.0650	0.0649	0.0647	0.0643	0.0641	0.0643	0.0641	0.0634	0.0640	0.0643	0.0649	0.0643	0.0638	0.0654	0.0652	0.0648	0.0637	0.0632	0.0647	0.0646	0.0650	0.0652
35=23:53:15	30892	303	0.5661	0.3472	0.3252	0.2655	0.2457	0.2497	0.5470	0.3614	0.3406	0.2881	0.2527	0.2242	0.4242	0.1599	0.1552	0.1564	0.1644	0.1633	0.5503	0.3571	0.3320	0.2693	0.2388	0.2176	0.4002	0.1370	0.1336	0.1395	0.1435	0.1428	0.5551	0.3734	0.3207	0.2772	0.2385	0.2115	0.2698	0.1125	0.1186	0.1153	0.1185	0.1173	0.5310	0.3372	0.3131	0.2509	0.2199	0.1986	0.2578	0.1139	0.1122	0.1155	0.1175	0.1160	0.5070	0.3013	0.2705	0.2211	0.1737	0.1520	0.1515	0.1059	0.1073	0.1048	0.1074	0.1090	0.2959	0.2345	0.2133	0.1603	0.1465	0.1350	0.0669	0.0663	0.0662	0.0645	0.0651	0.0646	0.0656	0.0644	0.0658	0.0647	0.0651	0.0655	0.0654	0.0646	0.0646	0.0662	0.0660	0.0654	0.0642	0.0640	0.0653	0.0653	0.0655	0.0655
36=00:07:57	31774	298	0.6057	0.3679	0.3496	0.2860	0.2635	0.2639	0.5943	0.3938	0.3641	0.3159	0.2702	0.2359	0.4606	0.1649	0.1584	0.1583	0.1653	0.1643	0.6002	0.3801	0.3672	0.2896	0.2608	0.2311	0.4250	0.1336	0.1348	0.1374	0.1443	0.1430	0.5991	0.4126	0.3535	0.3071	0.2568	0.2226	0.2864	0.1131	0.1173	0.1170	0.1192	0.1168	0.5711	0.3711	0.3416	0.2737	0.2313	0.2029	0.2472	0.1146	0.1129	0.1164	0.1148	0.1138	0.5487	0.3248	0.2912	0.2362	0.1786	0.1549	0.1571	0.1047	0.1065	0.1050	0.1082	0.1069	0.3115	0.2488	0.2164	0.1657	0.1466	0.1364	0.0660	0.0654	0.0654	0.0648	0.0637	0.0643	0.0650	0.0640	0.0643	0.0642	0.0640	0.0646	0.0646	0.0640	0.0637	0.0658	0.0659	0.0656	0.0634	0.0634	0.0648	0.0653	0.0642	0.0647
37=00:22:39	32656	298	0.6525	0.4092	0.3888	0.3241	0.2859	0.2827	0.6456	0.4304	0.3998	0.3505	0.2978	0.2523	0.5004	0.1713	0.1593	0.1644	0.1715	0.1725	0.6528	0.4196	0.4041	0.3294	0.2875	0.2459	0.4850	0.1378	0.1361	0.1387	0.1476	0.1439	0.6479	0.4481	0.3820	0.3438	0.2781	0.2383	0.3072	0.1139	0.1186	0.1199	0.1184	0.1182	0.6137	0.4059	0.3718	0.3044	0.2484	0.2122	0.2767	0.1136	0.1114	0.1166	0.1155	0.1139	0.5872	0.3489	0.3168	0.2508	0.1883	0.1607	0.1656	0.1058	0.1070	0.1055	0.1089	0.1102	0.3331	0.2636	0.2258	0.1735	0.1502	0.1391	0.0663	0.0657	0.0655	0.0655	0.0648	0.0648	0.0648	0.0650	0.0646	0.0649	0.0647	0.0649	0.0654	0.0648	0.0637	0.0654	0.0659	0.0659	0.0643	0.0637	0.0655	0.0653	0.0651	0.0648
38=00:37:25	33541	301	0.6993	0.4469	0.4221	0.3557	0.3129	0.3030	0.6954	0.4646	0.4411	0.3809	0.3376	0.2731	0.5435	0.1777	0.1661	0.1708	0.1771	0.1779	0.6985	0.4610	0.4330	0.3660	0.3173	0.2619	0.4796	0.1411	0.1430	0.1452	0.1518	0.1468	0.7024	0.4817	0.4120	0.3727	0.3002	0.2486	0.3379	0.1164	0.1212	0.1191	0.1215	0.1180	0.6686	0.4338	0.4082	0.3319	0.2675	0.2236	0.2879	0.1179	0.1155	0.1176	0.1178	0.1165	0.6245	0.3805	0.3400	0.2687	0.1982	0.1670	0.1736	0.1068	0.1088	0.1070	0.1094	0.1094	0.3603	0.2747	0.2451	0.1782	0.1551	0.1382	0.0665	0.0659	0.0657	0.0656	0.0652	0.0654	0.0655	0.0645	0.0647	0.0653	0.0653	0.0653	0.0656	0.0647	0.0654	0.0656	0.0660	0.0659	0.0646	0.0640	0.0659	0.0661	0.0657	0.0656
39=00:52:07	34423	298	0.7379	0.4757	0.4517	0.3930	0.3497	0.3300	0.7337	0.5001	0.4739	0.4175	0.3698	0.2897	0.5829	0.1788	0.1691	0.1729	0.1797	0.1794	0.7452	0.4815	0.4651	0.3912	0.3487	0.2791	0.5240	0.1426	0.1386	0.1412	0.1486	0.1486	0.7356	0.5144	0.4368	0.4031	0.3234	0.2592	0.3528	0.1126	0.1186	0.1156	0.1195	0.1171	0.7039	0.4551	0.4381	0.3535	0.2868	0.2306	0.2853	0.1123	0.1128	0.1154	0.1161	0.1151	0.6619	0.4054	0.3565	0.2827	0.2064	0.1689	0.1760	0.1054	0.1064	0.1050	0.1075	0.1083	0.3740	0.2872	0.2489	0.1807	0.1551	0.1432	0.0645	0.0645	0.0638	0.0635	0.0628	0.0634	0.0628	0.0624	0.0637	0.0632	0.0630	0.0629	0.0633	0.0631	0.0628	0.0634	0.0636	0.0640	0.0626	0.0623	0.0638	0.0637	0.0634	0.0638
40=01:06:49	35305	298	0.7837	0.5165	0.4967	0.4309	0.3924	0.3670	0.7826	0.5407	0.5041	0.4508	0.3971	0.3092	0.6305	0.1899	0.1783	0.1821	0.1887	0.1898	0.7918	0.5321	0.5056	0.4282	0.3957	0.3062	0.5637	0.1483	0.1461	0.1509	0.1523	0.1514	0.7874	0.5545	0.4714	0.4412	0.3664	0.2749	0.3788	0.1147	0.1203	0.1201	0.1222	0.1194	0.7487	0.5072	0.4694	0.3956	0.3240	0.2383	0.3210	0.1160	0.1158	0.1196	0.1175	0.1169	0.7114	0.4324	0.3890	0.3047	0.2209	0.1778	0.1892	0.1094	0.1091	0.1079	0.1110	0.1100	0.4042	0.3070	0.2571	0.1866	0.1600	0.1435	0.0657	0.0648	0.0647	0.0650	0.0644	0.0643	0.0642	0.0634	0.0640	0.0637	0.0644	0.0638	0.0645	0.0638	0.0636	0.0649	0.0633	0.0648	0.0634	0.0628	0.0642	0.0640	0.0642	0.0640
41=01:21:31	36187	301	0.8148	0.5535	0.5252	0.4608	0.4302	0.4058	0.8201	0.5805	0.5519	0.4895	0.4320	0.3356	0.6712	0.1930	0.1839	0.1864	0.1921	0.1933	0.8240	0.5805	0.5365	0.4712	0.4204	0.3224	0.5852	0.1493	0.1451	0.1471	0.1549	0.1556	0.8327	0.5940	0.5150	0.4732	0.4075	0.2900	0.4086	0.1164	0.1218	0.1213	0.1238	0.1204	0.7954	0.5377	0.5024	0.4277	0.3583	0.2587	0.3206	0.1165	0.1147	0.1161	0.1189	0.1172	0.7345	0.4681	0.4169	0.3248	0.2364	0.1805	0.1992	0.1102	0.1098	0.1070	0.1118	0.1104	0.4276	0.3125	0.2782	0.1921	0.1657	0.1483	0.0666	0.0656	0.0658	0.0657	0.0651	0.0657	0.0644	0.0646	0.0653	0.0654	0.0650	0.0655	0.0655	0.0649	0.0645	0.0656	0.0659	0.0652	0.0645	0.0642	0.0658	0.0655	0.0653	0.0652
42=01:36:12	37069	301	0.8495	0.5967	0.5626	0.4972	0.4656	0.4346	0.8505	0.6232	0.5907	0.5243	0.4658	0.3729	0.7106	0.2027	0.1876	0.1926	0.1973	0.2008	0.8541	0.6235	0.5704	0.5097	0.4488	0.3494	0.6162	0.1497	0.1460	0.1494	0.1575	0.1561	0.8634	0.6335	0.5527	0.5044	0.4433	0.3068	0.4384	0.1178	0.1230	0.1209	0.1235	0.1208	0.8381	0.5709	0.5399	0.4625	0.3922	0.2721	0.3509	0.1177	0.1153	0.1175	0.1183	0.1167	0.7573	0.4981	0.4401	0.3473	0.2534	0.1861	0.2068	0.1108	0.1105	0.1094	0.1114	0.1121	0.4525	0.3259	0.2907	0.1989	0.1718	0.1484	0.0661	0.0657	0.0652	0.0650	0.0644	0.0639	0.0648	0.0637	0.0645	0.0646	0.0642	0.0649	0.0649	0.0641	0.0646	0.0658	0.0660	0.0654	0.0634	0.0637	0.0653	0.0649	0.0650	0.0649
43=01:50:54	37951	298	0.8669	0.6393	0.6039	0.5346	0.4959	0.4677	0.8684	0.6646	0.6318	0.5595	0.4989	0.4008	0.7510	0.2070	0.1894	0.1978	0.2017	0.2029	0.8683	0.6535	0.6164	0.5398	0.4893	0.3933	0.6642	0.1509	0.1508	0.1508	0.1611	0.1616	0.8686	0.6796	0.5831	0.5422	0.4735	0.3330	0.4649	0.1168	0.1211	0.1206	0.1225	0.1202	0.8651	0.6044	0.5916	0.4875	0.4321	0.2825	0.3746	0.1184	0.1170	0.1170	0.1173	0.1160	0.7762	0.5299	0.4749	0.3747	0.2683	0.1934	0.2113	0.1088	0.1110	0.1078	0.1113	0.1102	0.4688	0.3405	0.2976	0.2044	0.1765	0.1510	0.0646	0.0648	0.0640	0.0642	0.0637	0.0639	0.0635	0.0634	0.0634	0.0631	0.0630	0.0635	0.0641	0.0630	0.0631	0.0645	0.0646	0.0645	0.0627	0.0624	0.0638	0.0636	0.0640	0.0639
44=02:05:36	38833	298	0.8605	0.6854	0.6497	0.5683	0.5359	0.5048	0.8695	0.7075	0.6701	0.6049	0.5359	0.4370	0.7933	0.2143	0.1986	0.2010	0.2061	0.2111	0.8675	0.6994	0.6565	0.5829	0.5262	0.4293	0.6913	0.1546	0.1518	0.1568	0.1584	0.1642	0.8736	0.7235	0.6257	0.5836	0.5094	0.3623	0.4938	0.1172	0.1224	0.1216	0.1257	0.1215	0.8791	0.6479	0.6283	0.5284	0.4631	0.3006	0.3925	0.1177	0.1173	0.1190	0.1179	0.1177	0.7965	0.5632	0.5035	0.4025	0.2870	0.1998	0.2233	0.1115	0.1109	0.1088	0.1130	0.1108	0.4829	0.3548	0.3085	0.2106	0.1829	0.1535	0.0648	0.0650	0.0642	0.0633	0.0635	0.0634	0.0642	0.0631	0.0636	0.0630	0.0632	0.0637	0.0639	0.0624	0.0627	0.0640	0.0648	0.0645	0.0634	0.0622	0.0633	0.0642	0.0639	0.0639
45=02:20:18	39715	303	0.8580	0.7258	0.6904	0.6078	0.5707	0.5350	0.8713	0.7430	0.7069	0.6405	0.5654	0.4592	0.8247	0.2234	0.2065	0.2092	0.2086	0.2193	0.8653	0.7479	0.6867	0.6180	0.5640	0.4659	0.7287	0.1584	0.1569	0.1610	0.1687	0.1717	0.8738	0.7505	0.6668	0.6166	0.5444	0.3940	0.5283	0.1221	0.1256	0.1229	0.1276	0.1239	0.8761	0.6947	0.6567	0.5722	0.4938	0.3152	0.4186	0.1221	0.1209	0.1198	0.1221	0.1210	0.8066	0.5871	0.5374	0.4252	0.3033	0.2123	0.2372	0.1135	0.1128	0.1125	0.1162	0.1137	0.5003	0.3659	0.3182	0.2138	0.1876	0.1549	0.0661	0.0658	0.0655	0.0646	0.0647	0.0643	0.0645	0.0643	0.0648	0.0643	0.0644	0.0640	0.0652	0.0634	0.0640	0.0655	0.0647	0.0653	0.0639	0.0634	0.0639	0.0649	0.0648	0.0644
46=02:35:00	40597	298	0.8603	0.7595	0.7357	0.6451	0.6072	0.5637	0.8793	0.7700	0.7379	0.6773	0.5915	0.4866	0.8301	0.2274	0.2077	0.2119	0.2127	0.2232	0.8650	0.7792	0.7173	0.6580	0.5905	0.5022	0.7756	0.1580	0.1548	0.1621	0.1675	0.1713	0.8818	0.7798	0.7001	0.6498	0.5780	0.4376	0.5522	0.1209	0.1252	0.1240	0.1271	0.1228	0.8726	0.7307	0.6799	0.6106	0.5185	0.3548	0.4335	0.1196	0.1194	0.1201	0.1204	0.1216	0.8250	0.6155	0.5656	0.4484	0.3234	0.2209	0.2454	0.1131	0.1136	0.1095	0.1130	0.1131	0.5164	0.3759	0.3283	0.2205	0.1882	0.1609	0.0657	0.0653	0.0651	0.0651	0.0633	0.0637	0.0646	0.0636	0.0641	0.0637	0.0637	0.0643	0.0643	0.0635	0.0637	0.0651	0.0653	0.0655	0.0628	0.0629	0.0646	0.0645	0.0642	0.0646
47=02:49:42	41479	303	0.8666	0.7760	0.7678	0.6864	0.6444	0.6058	0.8745	0.7803	0.7599	0.7146	0.6297	0.5224	0.8315	0.2327	0.2126	0.2158	0.2180	0.2281	0.8686	0.7816	0.7634	0.6812	0.6412	0.5297	0.8123	0.1637	0.1585	0.1622	0.1662	0.1680	0.8764	0.7918	0.7324	0.6980	0.6102	0.4798	0.5839	0.1210	0.1245	0.1240	0.1258	0.1236	0.8663	0.7690	0.7173	0.6397	0.5567	0.3943	0.4367	0.1191	0.1199	0.1218	0.1202	0.1202	0.8236	0.6412	0.5969	0.4776	0.3429	0.2276	0.2614	0.1135	0.1140	0.1107	0.1150	0.1150	0.5210	0.3932	0.3325	0.2272	0.1944	0.1578	0.0658	0.0661	0.0653	0.0648	0.0648	0.0648	0.0642	0.0646	0.0646	0.0642	0.0644	0.0647	0.0649	0.0643	0.0647	0.0653	0.0648	0.0653	0.0635	0.0639	0.0654	0.0653	0.0648	0.0647
48=03:04:24	42361	301	0.8673	0.7800	0.7830	0.7176	0.6760	0.6313	0.8782	0.7764	0.7583	0.7421	0.6595	0.5451	0.8290	0.2396	0.2142	0.2198	0.2252	0.2346	0.8723	0.7772	0.7702	0.7162	0.6742	0.5587	0.8312	0.1662	0.1631	0.1661	0.1710	0.1724	0.8775	0.7859	0.7521	0.7274	0.6423	0.5111	0.6182	0.1226	0.1250	0.1245	0.1268	0.1243	0.8691	0.7850	0.7458	0.6713	0.5949	0.4293	0.4736	0.1244	0.1207	0.1214	0.1208	0.1219	0.8243	0.6663	0.6262	0.5050	0.3651	0.2430	0.2728	0.1140	0.1139	0.1125	0.1164	0.1155	0.5314	0.4018	0.3432	0.2341	0.2030	0.1633	0.0665	0.0659	0.0657	0.0658	0.0656	0.0655	0.0649	0.0649	0.0643	0.0643	0.0647	0.0651	0.0654	0.0647	0.0651	0.0651	0.0661	0.0658	0.0643	0.0637	0.0649	0.0652	0.0651	0.0657
49=03:19:06	43243	301	0.8779	0.7794	0.7855	0.7559	0.7137	0.6707	0.8857	0.7814	0.7744	0.7656	0.7051	0.5746	0.8321	0.2455	0.2214	0.2255	0.2264	0.2406	0.8790	0.7822	0.7533	0.7565	0.6833	0.5824	0.8454	0.1686	0.1671	0.1720	0.1729	0.1732	0.8880	0.7839	0.7547	0.7462	0.6842	0.5367	0.6493	0.1204	0.1243	0.1236	0.1261	0.1242	0.8803	0.7723	0.7597	0.6972	0.6305	0.4461	0.4829	0.1187	0.1182	0.1201	0.1239	0.1211	0.8257	0.6898	0.6460	0.5350	0.3848	0.2575	0.2864	0.1131	0.1137	0.1122	0.1154	0.1153	0.5488	0.4084	0.3663	0.2367	0.2125	0.1655	0.0643	0.0643	0.0631	0.0637	0.0627	0.0635	0.0635	0.0626	0.0630	0.0634	0.0622	0.0636	0.0632	0.0631	0.0629	0.0639	0.0641	0.0641	0.0629	0.0621	0.0635	0.0632	0.0639	0.0635
50=03:33:48	44125	301	0.8837	0.7817	0.7758	0.7678	0.7334	0.7010	0.8790	0.7863	0.7623	0.7749	0.7201	0.6147	0.8363	0.2511	0.2278	0.2296	0.2334	0.2458	0.8846	0.7778	0.7792	0.7382	0.7372	0.6181	0.8301	0.1706	0.1692	0.1720	0.1770	0.1769	0.8894	0.7935	0.7456	0.7689	0.7012	0.5754	0.6835	0.1217	0.1255	0.1244	0.1257	0.1244	0.8758	0.7851	0.7512	0.7269	0.6689	0.4869	0.5187	0.1225	0.1207	0.1216	0.1239	0.1205	0.8245	0.6955	0.6790	0.5626	0.4073	0.2789	0.2950	0.1133	0.1149	0.1141	0.1163	0.1165	0.5454	0.4255	0.3582	0.2494	0.2165	0.1630	0.0656	0.0651	0.0648	0.0649	0.0644	0.0643	0.0635	0.0640	0.0640	0.0642	0.0639	0.0641	0.0643	0.0636	0.0635	0.0647	0.0650	0.0649	0.0636	0.0629	0.0645	0.0647	0.0645	0.0641
51=03:48:34	45011	301	0.8848	0.7875	0.7876	0.7724	0.7572	0.7270	0.8850	0.7922	0.7660	0.7761	0.7228	0.6474	0.8426	0.2596	0.2352	0.2374	0.2384	0.2549	0.8872	0.7943	0.7708	0.7515	0.7364	0.6571	0.8244	0.1724	0.1671	0.1736	0.1811	0.1818	0.8973	0.7955	0.7550	0.7670	0.7295	0.6015	0.7127	0.1232	0.1283	0.1274	0.1289	0.1270	0.8798	0.7881	0.7392	0.7567	0.6817	0.5146	0.5278	0.1230	0.1210	0.1239	0.1249	0.1230	0.8334	0.7071	0.6981	0.5898	0.4337	0.2845	0.3122	0.1157	0.1169	0.1151	0.1173	0.1172	0.5555	0.4329	0.3684	0.2534	0.2246	0.1735	0.0662	0.0666	0.0656	0.0649	0.0648	0.0654	0.0649	0.0648	0.0655	0.0648	0.0651	0.0650	0.0655	0.0639	0.0646	0.0657	0.0657	0.0652	0.0640	0.0640	0.0642	0.0650	0.0655	0.0653
52=04:03:16	45893	298	0.8838	0.7976	0.7915	0.7757	0.7581	0.7461	0.8915	0.7988	0.7787	0.7726	0.7386	0.6715	0.8487	0.2670	0.2400	0.2390	0.2441	0.2590	0.8955	0.7776	0.7876	0.7442	0.7406	0.6638	0.8364	0.1770	0.1747	0.1775	0.1803	0.1805	0.8916	0.8029	0.7503	0.7674	0.7388	0.6387	0.7418	0.1232	0.1266	0.1261	0.1276	0.1250	0.8898	0.7712	0.7730	0.7363	0.7347	0.5486	0.5556	0.1224	0.1230	0.1230	0.1238	0.1200	0.8288	0.7184	0.7124	0.6240	0.4546	0.3050	0.3225	0.1151	0.1164	0.1140	0.1192	0.1164	0.5619	0.4454	0.3834	0.2601	0.2371	0.1707	0.0659	0.0658	0.0645	0.0654	0.0650	0.0649	0.0648	0.0642	0.0648	0.0644	0.0638	0.0645	0.0655	0.0642	0.0644	0.0658	0.0660	0.0657	0.0641	0.0634	0.0649	0.0642	0.0650	0.0649
53=04:17:58	46775	298	0.8976	0.8023	0.7923	0.7701	0.7538	0.7421	0.8942	0.8045	0.7852	0.7739	0.7417	0.6799	0.8516	0.2763	0.2455	0.2488	0.2492	0.2664	0.8944	0.7942	0.7773	0.7593	0.7291	0.6924	0.8337	0.1813	0.1739	0.1783	0.1851	0.1827	0.9021	0.8048	0.7557	0.7665	0.7451	0.6618	0.7625	0.1237	0.1294	0.1295	0.1286	0.1253	0.8964	0.7757	0.7741	0.7442	0.7426	0.5643	0.5890	0.1216	0.1217	0.1245	0.1225	0.1220	0.8311	0.7218	0.7272	0.6525	0.4807	0.3271	0.3428	0.1166	0.1153	0.1164	0.1187	0.1161	0.5726	0.4493	0.4003	0.2624	0.2462	0.1722	0.0660	0.0652	0.0654	0.0648	0.0647	0.0645	0.0637	0.0641	0.0644	0.0645	0.0640	0.0644	0.0650	0.0637	0.0641	0.0651	0.0655	0.0652	0.0638	0.0634	0.0653	0.0654	0.0648	0.0649
54=04:32:40	47656	298	0.9020	0.8035	0.7890	0.7619	0.7520	0.7388	0.8967	0.7969	0.7845	0.7720	0.7347	0.6831	0.8492	0.2814	0.2494	0.2510	0.2532	0.2702	0.8977	0.7986	0.7722	0.7679	0.7234	0.7045	0.8332	0.1824	0.1773	0.1813	0.1863	0.1868	0.9071	0.8016	0.7537	0.7601	0.7429	0.6800	0.7656	0.1225	0.1270	0.1268	0.1279	0.1251	0.9059	0.7711	0.7693	0.7437	0.7390	0.5880	0.6071	0.1244	0.1218	0.1229	0.1224	0.1213	0.8297	0.7186	0.7305	0.6639	0.5031	0.3357	0.3558	0.1145	0.1152	0.1134	0.1170	0.1152	0.5783	0.4474	0.4096	0.2665	0.2573	0.1727	0.0649	0.0645	0.0643	0.0646	0.0636	0.0633	0.0638	0.0638	0.0639	0.0634	0.0630	0.0631	0.0634	0.0633	0.0637	0.0647	0.0643	0.0644	0.0627	0.0623	0.0643	0.0636	0.0640	0.0638
55=04:47:22	48538	301	0.9057	0.8137	0.8086	0.7776	0.7622	0.7445	0.9054	0.8070	0.7845	0.7787	0.7346	0.6926	0.8544	0.2910	0.2588	0.2606	0.2601	0.2785	0.8989	0.8139	0.7675	0.7712	0.7247	0.7177	0.8445	0.1868	0.1796	0.1884	0.1920	0.1875	0.9190	0.8039	0.7675	0.7589	0.7471	0.6935	0.7637	0.1261	0.1283	0.1299	0.1303	0.1286	0.9076	0.7836	0.7580	0.7646	0.7212	0.6202	0.6455	0.1240	0.1230	0.1259	0.1258	0.1230	0.8401	0.7168	0.7501	0.6870	0.5378	0.3579	0.3791	0.1179	0.1183	0.1147	0.1191	0.1171	0.5865	0.4556	0.4162	0.2716	0.2622	0.1743	0.0658	0.0656	0.0649	0.0650	0.0638	0.0643	0.0646	0.0642	0.0645	0.0639	0.0640	0.0647	0.0648	0.0641	0.0645	0.0652	0.0652	0.0655	0.0631	0.0631	0.0652	0.0648	0.0650	0.0643
56=05:02:04	49420	301	0.8987	0.8123	0.8152	0.7871	0.7692	0.7551	0.9020	0.8146	0.7849	0.7836	0.7351	0.6988	0.8593	0.2998	0.2626	0.2638	0.2689	0.2872	0.9053	0.8138	0.7829	0.7719	0.7482	0.7187	0.8490	0.1947	0.1858	0.1880	0.1934	0.1912	0.9105	0.8039	0.7692	0.7740	0.7459	0.7079	0.7672	0.1259	0.1306	0.1309	0.1315	0.1286	0.9085	0.8004	0.7661	0.7648	0.7392	0.6609	0.6490	0.1236	0.1242	0.1262	0.1287	0.1231	0.8465	0.7244	0.7523	0.7043	0.5661	0.3748	0.3957	0.1195	0.1197	0.1175	0.1195	0.1183	0.5879	0.4669	0.4180	0.2814	0.2719	0.1820	0.0658	0.0658	0.0644	0.0652	0.0648	0.0646	0.0648	0.0645	0.0649	0.0640	0.0636	0.0649	0.0652	0.0642	0.0642	0.0657	0.0659	0.0649	0.0640	0.0635	0.0648	0.0643	0.0644	0.0655
57=05:16:46	50302	301	0.9115	0.8162	0.8125	0.7896	0.7701	0.7621	0.9017	0.8223	0.7829	0.7842	0.7429	0.7053	0.8579	0.3060	0.2660	0.2654	0.2736	0.2894	0.9217	0.7953	0.8035	0.7494	0.7622	0.7101	0.8617	0.1907	0.1839	0.1906	0.1951	0.1938	0.9150	0.8090	0.7607	0.7824	0.7369	0.7125	0.7613	0.1269	0.1295	0.1310	0.1317	0.1288	0.9196	0.7977	0.7732	0.7518	0.7534	0.6911	0.6885	0.1264	0.1243	0.1247	0.1264	0.1240	0.8511	0.7250	0.7495	0.7172	0.5785	0.3960	0.4049	0.1190	0.1195	0.1169	0.1177	0.1165	0.5861	0.4797	0.4127	0.2883	0.2757	0.1829	0.0661	0.0658	0.0654	0.0646	0.0647	0.0648	0.0646	0.0638	0.0648	0.0644	0.0642	0.0644	0.0648	0.0640	0.0644	0.0648	0.0655	0.0649	0.0639	0.0633	0.0649	0.0651	0.0652	0.0649
58=05:31:28	51184	301	0.9122	0.8306	0.8255	0.7879	0.7733	0.7599	0.9114	0.8227	0.7952	0.7771	0.7535	0.6928	0.8607	0.3147	0.2746	0.2710	0.2770	0.2976	0.9140	0.8087	0.7742	0.7795	0.7396	0.7124	0.8471	0.1936	0.1833	0.1929	0.1950	0.1959	0.9223	0.8061	0.7714	0.7682	0.7537	0.7031	0.7679	0.1266	0.1293	0.1314	0.1315	0.1289	0.9312	0.7865	0.7865	0.7553	0.7486	0.6874	0.7113	0.1268	0.1273	0.1274	0.1250	0.1247	0.8429	0.7224	0.7398	0.7309	0.6067	0.4137	0.4234	0.1185	0.1217	0.1167	0.1192	0.1186	0.5981	0.4749	0.4417	0.2838	0.2953	0.1806	0.0661	0.0658	0.0653	0.0649	0.0638	0.0650	0.0646	0.0649	0.0644	0.0648	0.0647	0.0646	0.0649	0.0639	0.0639	0.0650	0.0656	0.0659	0.0641	0.0631	0.0649	0.0650	0.0652	0.0655
59=05:46:10	52066	301	0.9210	0.8234	0.8196	0.7921	0.7787	0.7678	0.9008	0.8329	0.7886	0.7886	0.7463	0.7148	0.8616	0.3249	0.2813	0.2740	0.2888	0.3031	0.9221	0.8092	0.8006	0.7629	0.7654	0.7211	0.8573	0.1996	0.1927	0.1951	0.2007	0.1991	0.9294	0.8150	0.7713	0.7840	0.7500	0.7165	0.7677	0.1277	0.1318	0.1324	0.1321	0.1304	0.9384	0.8102	0.7796	0.7683	0.7547	0.7260	0.7209	0.1249	0.1260	0.1269	0.1280	0.1248	0.8527	0.7294	0.7484	0.7383	0.6369	0.4381	0.4447	0.1198	0.1200	0.1186	0.1203	0.1175	0.5979	0.4903	0.4363	0.2982	0.2984	0.1868	0.0657	0.0655	0.0648	0.0650	0.0647	0.0644	0.0646	0.0643	0.0640	0.0634	0.0642	0.0646	0.0648	0.0642	0.0645	0.0649	0.0657	0.0654	0.0637	0.0634	0.0648	0.0641	0.0647	0.0643
60=06:00:55	52952	298	0.9243	0.8313	0.8223	0.7896	0.7793	0.7744	0.8946	0.8410	0.7882	0.7880	0.7487	0.7183	0.8607	0.3273	0.2857	0.2760	0.2936	0.3102	0.9191	0.8061	0.8033	0.7556	0.7671	0.7217	0.8595	0.2002	0.1967	0.1983	0.2001	0.2002	0.9347	0.8158	0.7718	0.7895	0.7491	0.7124	0.7744	0.1280	0.1314	0.1320	0.1344	0.1350	0.9422	0.8190	0.7729	0.7671	0.7527	0.7267	0.7244	0.1269	0.1257	0.1243	0.1285	0.1264	0.8588	0.7292	0.7533	0.7391	0.6573	0.4564	0.4580	0.1199	0.1211	0.1183	0.1203	0.1191	0.5972	0.4988	0.4348	0.3037	0.3027	0.1892	0.0659	0.0652	0.0651	0.0645	0.0639	0.0642	0.0641	0.0638	0.0644	0.0640	0.0644	0.0645	0.0647	0.0641	0.0634	0.0644	0.0648	0.0646	0.0627	0.0629	0.0644	0.0644	0.0645	0.0642
61=06:15:37	53834	298	0.9309	0.8447	0.8334	0.7821	0.7761	0.7793	0.9042	0.8520	0.7913	0.7917	0.7542	0.7178	0.8629	0.3379	0.2899	0.2829	0.2983	0.3134	0.9175	0.8279	0.7936	0.7717	0.7715	0.7344	0.8504	0.2024	0.1952	0.2008	0.2042	0.2006	0.9484	0.8190	0.7834	0.7918	0.7562	0.7063	0.7772	0.1278	0.1325	0.1338	0.1342	0.1354	0.9492	0.8235	0.7729	0.7818	0.7444	0.7170	0.7221	0.1254	0.1263	0.1265	0.1264	0.1266	0.8575	0.7273	0.7581	0.7412	0.6801	0.4753	0.4707	0.1197	0.1210	0.1191	0.1193	0.1175	0.6041	0.4973	0.4474	0.3065	0.3120	0.1873	0.0649	0.0648	0.0641	0.0628	0.0637	0.0641	0.0639	0.0634	0.0638	0.0638	0.0629	0.0640	0.0640	0.0626	0.0631	0.0642	0.0640	0.0646	0.0634	0.0627	0.0631	0.0638	0.0641	0.0640
62=06:30:19	54716	298	0.9365	0.8633	0.8522	0.7963	0.7837	0.7856	0.9095	0.8644	0.7970	0.7927	0.7680	0.7183	0.8709	0.3482	0.2990	0.2859	0.3088	0.3232	0.9271	0.8226	0.8068	0.7710	0.7817	0.7328	0.8676	0.2070	0.1966	0.2028	0.2075	0.2018	0.9463	0.8278	0.7939	0.7987	0.7597	0.7221	0.7751	0.1293	0.1316	0.1333	0.1348	0.1354	0.9602	0.8278	0.7910	0.7832	0.7672	0.7343	0.7325	0.1268	0.1265	0.1287	0.1274	0.1247	0.8616	0.7345	0.7570	0.7515	0.6973	0.4987	0.4884	0.1193	0.1204	0.1204	0.1206	0.1200	0.6045	0.5049	0.4577	0.3124	0.3273	0.1931	0.0657	0.0652	0.0648	0.0644	0.0646	0.0644	0.0644	0.0637	0.0637	0.0641	0.0640	0.0641	0.0646	0.0637	0.0635	0.0645	0.0652	0.0647	0.0637	0.0635	0.0645	0.0645	0.0642	0.0643
63=06:45:01	55598	301	0.9380	0.8650	0.8620	0.7937	0.7882	0.7933	0.9138	0.8707	0.7954	0.7918	0.7672	0.7226	0.8722	0.3583	0.3080	0.2897	0.3123	0.3259	0.9247	0.8360	0.7930	0.7813	0.7736	0.7400	0.8678	0.2076	0.2016	0.2046	0.2116	0.2088	0.9635	0.8265	0.8050	0.7937	0.7652	0.7158	0.7841	0.1321	0.1350	0.1365	0.1386	0.1388	0.9671	0.8328	0.7818	0.7926	0.7500	0.7232	0.7326	0.1279	0.1288	0.1283	0.1312	0.1291	0.8688	0.7338	0.7652	0.7491	0.7244	0.5194	0.5149	0.1238	0.1239	0.1209	0.1226	0.1202	0.6105	0.5064	0.4629	0.3137	0.3343	0.1966	0.0668	0.0666	0.0660	0.0655	0.0647	0.0657	0.0656	0.0651	0.0657	0.0655	0.0654	0.0658	0.0655	0.0652	0.0648	0.0662	0.0668	0.0661	0.0648	0.0639	0.0655	0.0657	0.0657	0.0659
64=06:59:43	56480	298	0.9492	0.8712	0.8597	0.8008	0.7892	0.8002	0.9086	0.8822	0.8060	0.7915	0.7835	0.7298	0.8698	0.3645	0.3108	0.2888	0.3210	0.3298	0.9346	0.8159	0.8141	0.7685	0.7878	0.7293	0.8679	0.2103	0.2014	0.2062	0.2091	0.2097	0.9633	0.8367	0.7971	0.8043	0.7625	0.7296	0.7892	0.1311	0.1336	0.1351	0.1382	0.1359	0.9794	0.8274	0.8066	0.7711	0.7771	0.7349	0.7439	0.1310	0.1279	0.1277	0.1315	0.1283	0.8701	0.7459	0.7627	0.7518	0.7218	0.5411	0.5298	0.1233	0.1230	0.1215	0.1235	0.1213	0.6100	0.5173	0.4650	0.3204	0.3411	0.1995	0.0659	0.0660	0.0654	0.0651	0.0644	0.0651	0.0648	0.0633	0.0649	0.0640	0.0650	0.0653	0.0649	0.0642	0.0643	0.0656	0.0644	0.0654	0.0642	0.0637	0.0652	0.0653	0.0651	0.0642
65=07:15:26	57423	301	0.9449	0.8807	0.8744	0.8029	0.7879	0.8081	0.9073	0.8918	0.8055	0.7881	0.7916	0.7338	0.8738	0.3717	0.3229	0.2969	0.3307	0.3385	0.9353	0.8248	0.8198	0.7728	0.8058	0.7274	0.8683	0.2144	0.2063	0.2098	0.2137	0.2117	0.9692	0.8389	0.8026	0.8093	0.7695	0.7300	0.7857	0.1331	0.1350	0.1365	0.1385	0.1378	0.9870	0.8371	0.8112	0.7789	0.7838	0.7344	0.7399	0.1298	0.1321	0.1322	0.1307	0.1268	0.8682	0.7433	0.7636	0.7555	0.7370	0.5585	0.5511	0.1223	0.1240	0.1201	0.1245	0.1225	0.6148	0.5229	0.4741	0.3241	0.3526	0.2012	0.0652	0.0655	0.0649	0.0643	0.0640	0.0636	0.0636	0.0639	0.0643	0.0634	0.0635	0.0643	0.0645	0.0634	0.0640	0.0650	0.0642	0.0644	0.0633	0.0632	0.0640	0.0644	0.0640	0.0644
66=07:30:08	58304	301	0.9501	0.8991	0.8870	0.8063	0.7939	0.8164	0.9158	0.9018	0.8145	0.7828	0.8055	0.7228	0.8700	0.3785	0.3247	0.2967	0.3350	0.3407	0.9358	0.8296	0.8041	0.7877	0.7938	0.7215	0.8508	0.2244	0.2106	0.2119	0.2163	0.2164	0.9818	0.8404	0.8091	0.8060	0.7817	0.7246	0.7952	0.1332	0.1345	0.1335	0.1391	0.1375	0.9967	0.8305	0.8213	0.7759	0.7876	0.7116	0.7356	0.1302	0.1341	0.1328	0.1310	0.1294	0.8683	0.7458	0.7628	0.7629	0.7445	0.5918	0.5689	0.1240	0.1254	0.1212	0.1224	0.1214	0.6185	0.5137	0.4861	0.3229	0.3674	0.2019	0.0645	0.0652	0.0663	0.0646	0.0634	0.0638	0.0637	0.0627	0.0640	0.0627	0.0638	0.0640	0.0637	0.0631	0.0616	0.0643	0.0643	0.0639	0.0630	0.0629	0.0641	0.0645	0.0636	0.0638
67=07:44:50	59186	298	0.9604	0.8978	0.8939	0.8019	0.7955	0.8205	0.9153	0.9108	0.8171	0.7875	0.8023	0.7280	0.8682	0.3868	0.3290	0.3044	0.3388	0.3453	0.9285	0.8421	0.7905	0.7979	0.7884	0.7377	0.8609	0.2251	0.2095	0.2145	0.2169	0.2165	1.0004	0.8402	0.8178	0.8058	0.7814	0.7194	0.7970	0.1313	0.1355	0.1367	0.1386	0.1377	0.9986	0.8373	0.8060	0.7968	0.7685	0.7199	0.7389	0.1287	0.1287	0.1312	0.1311	0.1288	0.8745	0.7505	0.7674	0.7554	0.7635	0.6035	0.5861	0.1241	0.1241	0.1209	0.1231	0.1225	0.6312	0.5080	0.4968	0.3279	0.3728	0.2103	0.0654	0.0655	0.0645	0.0649	0.0643	0.0636	0.0645	0.0637	0.0642	0.0637	0.0642	0.0646	0.0643	0.0637	0.0637	0.0651	0.0656	0.0644	0.0629	0.0633	0.0651	0.0646	0.0641	0.0649
68=07:59:33	60069	301	0.9526	0.9236	0.9075	0.8027	0.7902	0.8368	0.9109	0.9297	0.8150	0.7901	0.8202	0.7422	0.8710	0.3890	0.3375	0.3038	0.3494	0.3500	0.9391	0.8341	0.8179	0.7798	0.8230	0.7423	0.8619	0.2235	0.2086	0.2160	0.2197	0.2210	0.9963	0.8516	0.8124	0.8245	0.7845	0.7410	0.7966	0.1323	0.1344	0.1370	0.1407	0.1361	1.0048	0.8500	0.8250	0.7965	0.7996	0.7395	0.7280	0.1300	0.1313	0.1322	0.1308	0.1291	0.8744	0.7541	0.7709	0.7733	0.7569	0.6344	0.6039	0.1233	0.1242	0.1222	0.1240	0.1225	0.6235	0.5333	0.4895	0.3387	0.3806	0.2132	0.0657	0.0658	0.0651	0.0647	0.0650	0.0647	0.0647	0.0633	0.0645	0.0644	0.0642	0.0648	0.0643	0.0641	0.0648	0.0651	0.0653	0.0653	0.0638	0.0631	0.0648	0.0650	0.0647	0.0651
69=08:14:15	60951	298	0.9664	0.9267	0.9134	0.8005	0.7941	0.8403	0.9111	0.9356	0.8141	0.7892	0.8198	0.7404	0.8697	0.3969	0.3462	0.3049	0.3511	0.3527	0.9347	0.8474	0.8054	0.7903	0.8224	0.7465	0.8670	0.2282	0.2148	0.2150	0.2238	0.2214	1.0118	0.8473	0.8229	0.8176	0.7901	0.7323	0.8033	0.1340	0.1351	0.1395	0.1404	0.1394	1.0053	0.8596	0.8161	0.8091	0.7901	0.7333	0.7365	0.1318	0.1298	0.1320	0.1315	0.1284	0.8740	0.7484	0.7745	0.7648	0.7647	0.6532	0.6209	0.1245	0.1256	0.1199	0.1244	0.1213	0.6315	0.5236	0.5008	0.3391	0.3909	0.2149	0.0654	0.0653	0.0647	0.0644	0.0633	0.0642	0.0639	0.0636	0.0641	0.0639	0.0636	0.0640	0.0643	0.0635	0.0639	0.0648	0.0651	0.0649	0.0629	0.0625	0.0644	0.0640	0.0640	0.0640
70=08:28:57	61833	301	0.9638	0.9291	0.9270	0.8077	0.8035	0.8536	0.9112	0.9472	0.8162	0.7893	0.8320	0.7425	0.8688	0.4060	0.3455	0.3063	0.3589	0.3591	0.9392	0.8429	0.8128	0.7905	0.8321	0.7479	0.8672	0.2260	0.2164	0.2168	0.2237	0.2219	1.0172	0.8542	0.8210	0.8265	0.7898	0.7404	0.8021	0.1327	0.1358	0.1370	0.1389	0.1373	1.0129	0.8647	0.8282	0.8028	0.8031	0.7348	0.7373	0.1280	0.1286	0.1307	0.1298	0.1300	0.8809	0.7601	0.7708	0.7692	0.7663	0.6676	0.6297	0.1219	0.1240	0.1212	0.1228	0.1223	0.6335	0.5313	0.4989	0.3431	0.3979	0.2159	0.0638	0.0641	0.0635	0.0630	0.0627	0.0629	0.0626	0.0621	0.0626	0.0627	0.0625	0.0628	0.0634	0.0623	0.0625	0.0632	0.0638	0.0641	0.0624	0.0616	0.0632	0.0640	0.0634	0.0631
71=08:43:38	62715	301	0.9695	0.9511	0.9451	0.8065	0.8015	0.8644	0.9180	0.9633	0.8104	0.7934	0.8382	0.7450	0.8745	0.4143	0.3595	0.3103	0.3664	0.3629	0.9444	0.8569	0.8096	0.7933	0.8516	0.7618	0.8720	0.2312	0.2207	0.2201	0.2319	0.2253	1.0293	0.8539	0.8320	0.8317	0.7911	0.7406	0.8063	0.1373	0.1362	0.1413	0.1425	0.1418	1.0131	0.8838	0.8196	0.8296	0.7967	0.7487	0.7514	0.1334	0.1331	0.1350	0.1331	0.1310	0.8853	0.7553	0.7804	0.7697	0.7761	0.6832	0.6253	0.1270	0.1263	0.1254	0.1264	0.1229	0.6335	0.5334	0.5016	0.3517	0.4022	0.2229	0.0661	0.0662	0.0658	0.0655	0.0654	0.0652	0.0655	0.0654	0.0644	0.0643	0.0653	0.0649	0.0656	0.0644	0.0647	0.0657	0.0658	0.0660	0.0647	0.0644	0.0652	0.0655	0.0654	0.0657
72=08:58:20	63597	298	0.9749	0.9666	0.9580	0.8125	0.7996	0.8796	0.9168	0.9773	0.8146	0.7870	0.8619	0.7520	0.8752	0.4192	0.3654	0.3128	0.3741	0.3655	0.9510	0.8342	0.8235	0.7801	0.8665	0.7417	0.8770	0.2346	0.2178	0.2199	0.2339	0.2325	1.0269	0.8612	0.8225	0.8360	0.7891	0.7549	0.8120	0.1346	0.1363	0.1394	0.1426	0.1401	1.0196	0.8691	0.8440	0.8026	0.8295	0.7390	0.7438	0.1339	0.1327	0.1315	0.1333	0.1309	0.9488	0.7582	0.7733	0.7834	0.7628	0.7046	0.6390	0.1255	0.1270	0.1264	0.1279	0.1232	0.6291	0.5482	0.5059	0.3573	0.4091	0.2307	0.0666	0.0670	0.0659	0.0656	0.0653	0.0658	0.0656	0.0649	0.0659	0.0649	0.0651	0.0652	0.0657	0.0646	0.0648	0.0665	0.0664	0.0666	0.0650	0.0636	0.0658	0.0657	0.0658	0.0655
73=09:13:02	64479	298	0.9763	0.9612	0.9598	0.8062	0.8073	0.8870	0.9174	0.9855	0.8162	0.7908	0.8573	0.7462	0.8713	0.4293	0.3670	0.3149	0.3776	0.3672	0.9403	0.8622	0.7982	0.7980	0.8586	0.7576	0.8670	0.2414	0.2256	0.2244	0.2298	0.2260	1.0562	0.8548	0.8320	0.8316	0.7997	0.7352	0.8155	0.1354	0.1366	0.1387	0.1405	0.1387	1.0139	0.8884	0.8168	0.8312	0.8014	0.7403	0.7582	0.1355	0.1291	0.1312	0.1335	0.1300	0.8911	0.7576	0.7826	0.7687	0.7792	0.7047	0.6312	0.1242	0.1250	0.1208	0.1256	0.1228	0.6402	0.5348	0.5132	0.3550	0.4133	0.2295	0.0655	0.0657	0.0650	0.0645	0.0639	0.0636	0.0641	0.0635	0.0642	0.0641	0.0638	0.0638	0.0639	0.0640	0.0634	0.0642	0.0649	0.0643	0.0636	0.0632	0.0642	0.0638	0.0641	0.0643
74=09:27:44	65361	298	0.9725	0.9768	0.9720	0.8097	0.8059	0.9018	0.9082	1.0039	0.8188	0.7898	0.8822	0.7553	0.8726	0.4362	0.3772	0.3161	0.3861	0.3723	0.9496	0.8501	0.8170	0.7864	0.8919	0.7549	0.8587	0.2400	0.2289	0.2271	0.2297	0.2271	1.0523	0.8581	0.8326	0.8408	0.7990	0.7542	0.8213	0.1358	0.1381	0.1411	0.1427	0.1386	1.0226	0.8956	0.8378	0.8229	0.8358	0.7486	0.7386	0.1364	0.1303	0.1363	0.1335	0.1289	0.8911	0.7651	0.7842	0.7836	0.7722	0.7313	0.6262	0.1264	0.1251	0.1233	0.1250	0.1227	0.6412	0.5462	0.5142	0.3633	0.4301	0.2420	0.0648	0.0646	0.0648	0.0640	0.0638	0.0641	0.0633	0.0633	0.0629	0.0636	0.0635	0.0637	0.0639	0.0632	0.0631	0.0639	0.0650	0.0646	0.0631	0.0624	0.0640	0.0641	0.0641	0.0640
75=09:42:26	66243	298	0.9716	0.9837	0.9858	0.8175	0.8162	0.9223	0.9084	1.0173	0.8119	0.7927	0.8808	0.7649	0.8726	0.4435	0.3850	0.3189	0.3912	0.3765	0.9512	0.8533	0.8211	0.7732	0.9075	0.7651	0.8691	0.2421	0.2258	0.2231	0.2347	0.2313	1.0613	0.8607	0.8340	0.8476	0.7920	0.7543	0.8236	0.1366	0.1396	0.1405	0.1432	0.1386	1.0138	0.9157	0.8232	0.8407	0.8285	0.7578	0.7397	0.1323	0.1317	0.1345	0.1333	0.1314	0.8981	0.7644	0.7927	0.7787	0.7798	0.7272	0.6314	0.1273	0.1252	0.1221	0.1248	0.1243	0.6389	0.5521	0.5074	0.3711	0.4190	0.2447	0.0642	0.0640	0.0649	0.0633	0.0633	0.0635	0.0634	0.0626	0.0626	0.0625	0.0630	0.0635	0.0634	0.0623	0.0621	0.0636	0.0642	0.0637	0.0626	0.0621	0.0632	0.0634	0.0632	0.0638
76=09:57:08	67125	298	0.9626	1.0079	1.0117	0.8154	0.8099	0.9324	0.9188	1.0239	0.8193	0.7835	0.9070	0.7458	0.8760	0.4476	0.3932	0.3224	0.3960	0.3796	0.9537	0.8513	0.8067	0.7927	0.9065	0.7618	0.8683	0.2390	0.2302	0.2277	0.2362	0.2318	1.0681	0.8616	0.8396	0.8431	0.8075	0.7523	0.8315	0.1361	0.1395	0.1404	0.1458	0.1399	1.0247	0.8988	0.8411	0.8339	0.8454	0.7465	0.7421	0.1331	0.1361	0.1363	0.1347	0.1312	0.8897	0.7715	0.7871	0.7896	0.7818	0.7512	0.6372	0.1272	0.1264	0.1238	0.1255	0.1245	0.6484	0.5452	0.5263	0.3672	0.4447	0.2503	0.0655	0.0652	0.0652	0.0642	0.0643	0.0640	0.0645	0.0636	0.0632	0.0637	0.0641	0.0640	0.0644	0.0637	0.0639	0.0643	0.0652	0.0655	0.0632	0.0628	0.0644	0.0643	0.0642	0.0646
77=10:11:56	68013	301	0.9706	1.0076	1.0194	0.8181	0.8185	0.9480	0.9125	1.0400	0.8189	0.7916	0.9177	0.7591	0.8748	0.4596	0.3976	0.3265	0.4005	0.3860	0.9526	0.8598	0.8089	0.7924	0.9218	0.7699	0.8653	0.2444	0.2337	0.2286	0.2371	0.2357	1.0805	0.8635	0.8417	0.8430	0.8052	0.7542	0.8364	0.1387	0.1404	0.1410	0.1435	0.1423	1.0246	0.9173	0.8311	0.8519	0.8454	0.7528	0.7379	0.1319	0.1311	0.1364	0.1350	0.1305	0.8983	0.7794	0.7931	0.7886	0.7888	0.7552	0.6381	0.1269	0.1261	0.1246	0.1269	0.1237	0.6493	0.5536	0.5243	0.3737	0.4431	0.2554	0.0656	0.0652	0.0649	0.0644	0.0640	0.0639	0.0645	0.0634	0.0647	0.0641	0.0641	0.0647	0.0646	0.0635	0.0636	0.0650	0.0641	0.0647	0.0638	0.0633	0.0643	0.0644	0.0646	0.0641
78=10:26:43	68900	298	0.9689	1.0350	1.0339	0.8139	0.8094	0.9603	0.9166	1.0590	0.8134	0.7901	0.9262	0.7667	0.8751	0.4654	0.4049	0.3221	0.4064	0.3894	0.9536	0.8578	0.8142	0.7853	0.9487	0.7741	0.8717	0.2465	0.2314	0.2300	0.2448	0.2353	1.0861	0.8680	0.8450	0.8534	0.8044	0.7564	0.8444	0.1384	0.1407	0.1422	0.1449	0.1440	1.0227	0.9277	0.8333	0.8625	0.8513	0.7629	0.7478	0.1344	0.1344	0.1362	0.1340	0.1314	0.8971	0.7681	0.7996	0.7938	0.7916	0.7561	0.6352	0.1297	0.1273	0.1266	0.1273	0.1238	0.6493	0.5571	0.5196	0.3801	0.4457	0.2578	0.0650	0.0651	0.0645	0.0644	0.0630	0.0644	0.0643	0.0637	0.0643	0.0638	0.0639	0.0637	0.0642	0.0635	0.0635	0.0648	0.0648	0.0651	0.0632	0.0626	0.0643	0.0647	0.0642	0.0643
79=10:41:27	69784	298	0.9766	1.0327	1.0452	0.8197	0.8165	0.9776	0.9097	1.0716	0.8139	0.7908	0.9399	0.7687	0.8752	0.4735	0.4149	0.3230	0.4154	0.3927	0.9612	0.8531	0.8236	0.7806	0.9692	0.7771	0.8854	0.2561	0.2374	0.2319	0.2401	0.2379	1.0906	0.8675	0.8438	0.8596	0.7986	0.7627	0.8474	0.1401	0.1418	0.1446	0.1462	0.1414	1.0205	0.9358	0.8316	0.8659	0.8716	0.7749	0.7361	0.1339	0.1343	0.1360	0.1367	0.1322	0.9041	0.7732	0.8010	0.7973	0.7913	0.7554	0.6377	0.1275	0.1277	0.1252	0.1263	0.1257	0.6472	0.5629	0.5138	0.3873	0.4454	0.2655	0.0655	0.0658	0.0643	0.0644	0.0641	0.0644	0.0641	0.0636	0.0642	0.0637	0.0631	0.0646	0.0643	0.0638	0.0636	0.0654	0.0648	0.0646	0.0632	0.0637	0.0640	0.0645	0.0641	0.0645
80=10:56:09	70665	301	0.9734	1.0504	1.0670	0.8213	0.8236	0.9908	0.9184	1.0780	0.8195	0.7865	0.9518	0.7576	0.8757	0.4856	0.4191	0.3264	0.4190	0.3940	0.9544	0.8649	0.7930	0.8006	0.9556	0.7726	0.8783	0.2620	0.2402	0.2353	0.2459	0.2410	1.1065	0.8657	0.8532	0.8478	0.8127	0.7470	0.8550	0.1411	0.1425	0.1430	0.1469	0.1414	1.0225	0.9274	0.8314	0.8736	0.8633	0.7522	0.7542	0.1360	0.1359	0.1361	0.1358	0.1327	0.9022	0.7738	0.8010	0.7956	0.8005	0.7582	0.6432	0.1269	0.1269	0.1233	0.1273	0.1271	0.6573	0.5576	0.5353	0.3767	0.4609	0.2568	0.0642	0.0645	0.0639	0.0635	0.0630	0.0629	0.0638	0.0630	0.0632	0.0624	0.0629	0.0634	0.0635	0.0624	0.0625	0.0642	0.0639	0.0638	0.0616	0.0619	0.0634	0.0635	0.0635	0.0637
81=11:10:51	71547	301	0.9859	1.0634	1.0617	0.8162	0.8142	1.0105	0.9088	1.0994	0.8164	0.7895	0.9770	0.7753	0.8727	0.4834	0.4281	0.3275	0.4262	0.3892	0.9626	0.8390	0.8365	0.7636	1.0026	0.7666	0.8817	0.2585	0.2428	0.2324	0.2423	0.2427	1.1015	0.8821	0.8365	0.8663	0.8003	0.7698	0.8587	0.1413	0.1410	0.1431	0.1471	0.1412	1.0267	0.9264	0.8460	0.8565	0.9042	0.7811	0.7553	0.1345	0.1366	0.1370	0.1351	0.1322	0.8997	0.7831	0.8076	0.8139	0.7839	0.7690	0.6336	0.1265	0.1266	0.1269	0.1268	0.1269	0.6378	0.5777	0.5209	0.3965	0.4474	0.2736	0.0658	0.0650	0.0637	0.0648	0.0645	0.0642	0.0641	0.0640	0.0639	0.0635	0.0628	0.0639	0.0640	0.0635	0.0639	0.0644	0.0650	0.0645	0.0632	0.0627	0.0641	0.0641	0.0640	0.0644
82=11:25:33	72429	298	0.9821	1.0822	1.0883	0.8178	0.8178	1.0199	0.9162	1.1129	0.8148	0.7960	0.9791	0.7767	0.8785	0.5001	0.4382	0.3344	0.4352	0.3985	0.9601	0.8685	0.8180	0.7899	1.0132	0.7837	0.8668	0.2603	0.2463	0.2382	0.2481	0.2460	1.1253	0.8779	0.8558	0.8686	0.8110	0.7661	0.8722	0.1432	0.1462	0.1487	0.1490	0.1475	1.0252	0.9480	0.8303	0.8913	0.8880	0.7766	0.7532	0.1370	0.1365	0.1408	0.1385	0.1369	0.9156	0.7808	0.8166	0.8105	0.8088	0.7680	0.6408	0.1324	0.1316	0.1278	0.1301	0.1284	0.6612	0.5698	0.5288	0.3984	0.4655	0.2783	0.0675	0.0676	0.0671	0.0670	0.0667	0.0662	0.0663	0.0663	0.0666	0.0662	0.0662	0.0664	0.0664	0.0655	0.0664	0.0672	0.0677	0.0664	0.0660	0.0650	0.0669	0.0664	0.0666	0.0668
83=11:40:15	73311	301	0.9752	1.0796	1.1013	0.8205	0.8199	1.0333	0.9143	1.1203	0.8163	0.7885	1.0037	0.7637	0.8769	0.4994	0.4417	0.3342	0.4354	0.3981	0.9604	0.8603	0.8162	0.7911	1.0205	0.7727	0.8751	0.2634	0.2447	0.2359	0.2457	0.2406	1.1219	0.8779	0.8571	0.8662	0.8158	0.7731	0.8742	0.1415	0.1440	0.1439	0.1474	0.1422	1.0277	0.9351	0.8498	0.8825	0.9090	0.7724	0.7409	0.1342	0.1361	0.1402	0.1346	0.1319	0.9071	0.7860	0.8104	0.8202	0.8023	0.7792	0.6380	0.1291	0.1286	0.1272	0.1290	0.1284	0.6642	0.5675	0.5421	0.3997	0.4764	0.2882	0.0649	0.0650	0.0643	0.0641	0.0635	0.0637	0.0639	0.0636	0.0631	0.0636	0.0640	0.0636	0.0639	0.0633	0.0626	0.0638	0.0645	0.0645	0.0630	0.0625	0.0641	0.0640	0.0638	0.0645
84=11:55:00	74197	298	0.9798	1.1020	1.1089	0.8069	0.8121	1.0438	0.9198	1.1294	0.8139	0.7866	1.0107	0.7645	0.8724	0.5091	0.4536	0.3352	0.4391	0.3998	0.9579	0.8685	0.8039	0.7989	1.0249	0.7770	0.8687	0.2634	0.2488	0.2379	0.2508	0.2425	1.1394	0.8808	0.8614	0.8632	0.8236	0.7636	0.8810	0.1427	0.1434	0.1455	0.1459	0.1451	1.0247	0.9368	0.8426	0.9051	0.9026	0.7710	0.7541	0.1361	0.1359	0.1387	0.1350	0.1325	0.9137	0.7807	0.8169	0.8221	0.8086	0.7747	0.6376	0.1282	0.1275	0.1255	0.1280	0.1273	0.6663	0.5644	0.5444	0.3985	0.4780	0.2859	0.0645	0.0648	0.0641	0.0635	0.0640	0.0632	0.0638	0.0636	0.0638	0.0635	0.0635	0.0637	0.0642	0.0626	0.0630	0.0642	0.0641	0.0647	0.0628	0.0625	0.0633	0.0643	0.0637	0.0638
