# Supplementary material for: Systematic Prediction of Antifungal Drug Synergy by Chemogenomic Screening in Saccharomyces cerevisiae
Source: Front Fungal Biol. 2021 Jul 2;2:683414. doi: 10.3389/ffunb.2021.683414 (PMC10512392; doi:10.3389/ffunb.2021.683414)
Supplement: Supplementary file 1 [file Data_Sheet_1.ZIP › Supplementary data/Sypplementary_data_1_(Drug_synergy_assays)/Tun_VS_Tun & Lata_VS_LatA(repeat)_ps1_A_96_T_17.txt]

[config file info]
last_write=07:06:24_13:34:56
last write=07:06:25_12:57:26
[Run_Parameters]
Instrument=Tecan_17
Ini_Names=Read_Reps,Delid,Save_Data_File,Start_Time_Now
barcode_drug_plate=201401
user=asmith
Plate_Size=96
Plate_Type=NUN96ft.pdf
Samples_to_Run=6
Overlay_Size=48
Drug_Plate=none
Plate_Quarter=none
run_ID=none
run_plate_repeat=1
Read_Reps=95
Read_Modes=Absorbance
Read_Flor_Every=2
Max_Delta_OD=0.500000
Well_By_Row_Col=none
Reorder_Map=Order_Strings_Not,0
Tip_Vol=200
OD_to_Innoc=0.100,0.100,0.380,0.380,0.380,0.380,0.760,0.760,0.100,0.100,0.380,0.380,0.380,0.380,0.760,0.760,0.100,0.100,0.380,0.380,0.380,0.380,0.760,0.760,0.100,0.100,0.380,0.380,0.380,0.380,0.760,0.760,0.100,0.100,0.380,0.380,0.380,0.380,0.760,0.760,0.100,0.100,0.380,0.380,0.380,0.380,0.760,0.760
Absorption_Max=.3
OD_to_Save=0.100,0.100,0.380,0.380,0.380,0.380,0.760,0.760,0.100,0.100,0.380,0.380,0.380,0.380,0.760,0.760,0.100,0.100,0.380,0.380,0.380,0.380,0.760,0.760,0.100,0.100,0.380,0.380,0.380,0.380,0.760,0.760,0.100,0.100,0.380,0.380,0.380,0.380,0.760,0.760,0.100,0.100,0.380,0.380,0.380,0.380,0.760,0.760
OD_to_Dilute=0.100
Save_Sample_Vol=180
Save_Sample_Reps=2
Innoc_Vol=184,184,46,46,46,46,0,0,184,184,46,46,46,46,0,0,184,184,46,46,46,46,0,0,184,184,46,46,46,46,0,0,184,184,46,46,46,46,0,0,184,184,46,46,46,46,0,0
Dilute_Vol=23,23,23,23,23,23,23,23,23,23,23,23,23,23,23,23,23,23,23,23,23,23,23,23,23,23,23,23,23,23,23,23,23,23,23,23,23,23,23,23,23,23,23,23,23,23,23,23
Save_Vol=800,800,800,800,800,800,800,800,800,800,800,800,800,800,800,800,800,800,800,800,800,800,800,800,800,800,800,800,800,800,800,800,800,800,800,800,800,800,800,800,800,800,800,800,800,800,800,800
Reference_Vol=100,100,100,100,100,100,100,100,100,100,100,100,100,100,100,100,100,100,100,100,100,100,100,100,100,100,100,100,100,100,100,100,100,100,100,100,100,100,100,100,100,100,100,100,100,100,100,100,100,100,100,100,100,100,100,100,100,100,100,100,100,100,100,100,100,100,100,100,100,100,100,100,100,100,100,100,100,100,100,100,100,100,100,100,100,100,100,100,100,100,100,100,100,100,100,100
Read_to_Innoc=20,20,20,20,20,20,20,20,20,20,20,20,20,20,20,20,20,20,20,20,20,20,20,20,20,20,20,20,20,20,20,20,20,20,20,20,20,20,20,20,20,20,20,20,20,20,20,20
Read_to_Dilute=26,26,26,26,26,26,26,26,26,26,26,26,26,26,26,26,26,26,26,26,26,26,26,26,26,26,26,26,26,26,26,26,26,26,26,26,26,26,26,26,26,26,26,26,26,26,26,26
Read_to_Save=20,20,20,20,20,20,20,20,20,20,20,20,20,20,20,20,20,20,20,20,20,20,20,20,20,20,20,20,20,20,20,20,20,20,20,20,20,20,20,20,20,20,20,20,20,20,20,20
Innoc_Target_Map=1,2,3,4,5,6,7,8,9,10,11,12,13,14,15,16,17,18,19,20,21,22,23,24,25,26,27,28,29,30,31,32,33,34,35,36,37,38,39,40,41,42,43,44,45,46,47,48
Pipet_Trigger=OD_Save_Innoc
Pipet_Volume_Adj=Con_OD_Save
Delid=no
Pre_Init=yes
Talk_To_ProMax=no
Time_Out_Time=1050
Wait_While_Busy=yes
Idle_Time=2
Screen_Run_Type=pre_screen_1
Spect_Protocol=15m
Spec_Run_File=GG_PB_Voyage.pda
Spec_Assay_File=""
Save_Data_File=24_06_07_TunvsTun_LatavsLata_repeat1_ps1_A_96_T_17.txt
Working_Dir=C%3A\\Users\\Growth_Data
Run_Control_Dir=C%3A\\Users\\Yeast_Run_Files
Tracking_Dir=""
Track_File=201401_data_track.txt
Save_Run_Data_Flag=yes
Set_Incubator_Temp=30.0
Base_Line_Flag=atstart_minimum
Pipet_Cycles_Before_Save=20
Time_Point_Save=wellmap
Innoc_Direction=down
Wells_In_Use=111111111111111111111111111111111111111111111111
Save_Sample_Map=111111001111110011111100111111001111110011111100
Sections_to_Run=0
Rows_per_Section=8
Start_Sections_Row=1
MultiProbe_Run_File=MJP_Innoc_Save_Tecan_9_Falcon_AD.MPT
Multiprobe_Run_Dialogue=yes
Comments=no%20comment
Target_Temp=300
Temp_Control=On
Delta_Temp=10
ReadMode=Absorbance,Bottom
ExcitationFilter=485,
EmissionFilter=535,
MeasurementFilter=595
ReadsPerWellNumber=1,1
ShakeDuration=800,0
GainMode=Manual
PdfName=NUN96ft.pdf
Gain=50,50
Add_Drug_Map=1,1,1,1,1,1,1,1,1,1,1,1,1,1,1,1,1,1,1,1,1,1,1,1,1,1,1,1,1,1,1,1,1,1,1,1,1,1,1,1,1,1,1,1,1,1,1,1
Add_Drug_Vol=7,7,7,7,7,7,7,7,7,7,7,7,7,7,7,7,7,7,7,7,7,7,7,7,7,7,7,7,7,7,7,7,7,7,7,7,7,7,7,7,7,7,7,7,7,7,7,7
Innoc_Map=111011101110111011101110111011101110111011101110111011101110111011101110111011101110111011101110
Dilute_Map=111111111111111111111111111111111111111111111111111111111111111111111111111111111111111111111111
data_file_name=iS_1_96.txt
barcode=""
Hit_Call_Threshold=1.000000
Reference_Well=A01
WT_Ref_Well=0
Project_Name=test
Pipet_Gens_Point=5.00,5.00,5.00,5.00,5.00,5.00,5.00,5.00,5.00,5.00,5.00,5.00,5.00,5.00,5.00,5.00,20.00,20.00,20.00,20.00,20.00,20.00,20.00,20.00,15.00,15.00,15.00,15.00,15.00,15.00,15.00,15.00,10.00,10.00,10.00,10.00,10.00,10.00,10.00,10.00,5.00,5.00,5.00,5.00,5.00,5.00,5.00,5.00
Shake_Divisor=1
data_handling=file_&_DB_&_auto_analysis
time_frm_freezer=-1.00
gens_frm_freezer=-1.00
Well_Vol=100
Parent_ID=""
Units=%
Quarter=A
media_name=ypd
Save_Mode=use_save_map
Consolidate_Save_Map=17,18,19,20,21,22,23,24,17,18,19,20,21,22,23,24,17,18,19,20,21,22,23,24,17,18,19,20,21,22,23,24,17,18,19,20,21,22,23,24,17,18,19,20,21,22,23,24
Add_Drug_at_Start_Map=000000000000000000000000000000000000000000000000000
Add_Drug_Labware=""
Max_Dynam_OD_Change=0.05
Reads_After_Pipet=1
Ref_Type=single_ref
Read_to_Add_Drug_at_Start=0
Send_Email_at_Pipet=no_email
Strain_Name=""
Media=ypd
drug_vol=2.00
Drug_Name=""
Drug_Conc=2
Innoc_Conc=""
Strain_Plate=none
ShakeIntensity=High
ShakeMode=Orbital
NumberOfFlashes=1
PartOfPlate=0
MovePlateOutAfterMeasurement=0
IntegrationLagTime=0
IntegrationTime=100
DelayMoveFlashFluorescence=0
[Drug_Data]
Drug_Plate=none
Strain_Plate=none
Media=ypd
Drug_Name=nd,nd,nd,nd,nd,nd,nd,nd,nd,nd,nd,nd,nd,nd,nd,nd,nd,nd,nd,nd,nd,nd,nd,nd,nd,nd,nd,nd,nd,nd,nd,nd,nd,nd,nd,nd,nd,nd,nd,nd,nd,nd,nd,nd,nd,nd,nd,nd,nd,nd,nd,nd,nd,nd,nd,nd,nd,nd,nd,nd,nd,nd,nd,nd,nd,nd,nd,nd,nd,nd,nd,nd,nd,nd,nd,nd,nd,nd,nd,nd,nd,nd,nd,nd,nd,nd,nd,nd,nd,nd,nd,nd,nd,nd,nd,nd
Strain_Name=ud
Drug_Conc=""
Innoc_Conc=0.06250,0.06250,0.06250,0.06250,0.06250,0.06250,0.06250,0.06250,0.06250,0.06250,0.06250,0.06250,0.06250,0.06250,0.06250,0.06250,0.06250,0.06250,0.06250,0.06250,0.06250,0.06250,0.06250,0.06250,0.06250,0.06250,0.06250,0.06250,0.06250,0.06250,0.06250,0.06250,0.06250,0.06250,0.06250,0.06250,0.06250,0.06250,0.06250,0.06250,0.06250,0.06250,0.06250,0.06250,0.06250,0.06250,0.06250,0.06250,0.06250,0.06250,0.06250,0.06250,0.06250,0.06250,0.06250,0.06250,0.06250,0.06250,0.06250,0.06250,0.06250,0.06250,0.06250,0.06250,0.06250,0.06250,0.06250,0.06250,0.06250,0.06250,0.06250,0.06250,0.06250,0.06250,0.06250,0.06250,0.06250,0.06250,0.06250,0.06250,0.06250,0.06250,0.06250,0.06250,0.06250,0.06250,0.06250,0.06250,0.06250,0.06250,0.06250,0.06250,0.06250,0.06250,0.06250,0.06250
Run_ID=none
Plate_Quarter=A
Units=%,%,%,%,%,%,%,%,%,%,%,%,%,%,%,%,%,%,%,%,%,%,%,%,%,%,%,%,%,%,%,%,%,%,%,%,%,%,%,%,%,%,%,%,%,%,%,%,%,%,%,%,%,%,%,%,%,%,%,%,%,%,%,%,%,%,%,%,%,%,%,%,%,%,%,%,%,%,%,%,%,%,%,%,%,%,%,%,%,%,%,%,%,%,%,%
Parent_ID=""
Project_Name=test
Strain_Backgrnd=0,0,0,0,0,0,0,0,0,0,0,0,0,0,0,0,0,0,0,0,0,0,0,0,0,0,0,0,0,0,0,0,0,0,0,0,0,0,0,0,0,0,0,0,0,0,0,0,0,0,0,0,0,0,0,0,0,0,0,0,0,0,0,0,0,0,0,0,0,0,0,0,0,0,0,0,0,0,0,0,0,0,0,0,0,0,0,0,0,0,0,0,0,0,0,0
Well_Vol=100,100,100,100,100,100,100,100,100,100,100,100,100,100,100,100,100,100,100,100,100,100,100,100,100,100,100,100,100,100,100,100,100,100,100,100,100,100,100,100,100,100,100,100,100,100,100,100,100,100,100,100,100,100,100,100,100,100,100,100,100,100,100,100,100,100,100,100,100,100,100,100,100,100,100,100,100,100,100,100,100,100,100,100,100,100,100,100,100,100,100,100,100,100,100,100
time_frm_freezer=-1.00
gens_frm_freezer=-1.00
user=asmith
Strain_Pool=ud,ud,ud,ud,ud,ud,ud,ud,ud,ud,ud,ud,ud,ud,ud,ud,ud,ud,ud,ud,ud,ud,ud,ud,ud,ud,ud,ud,ud,ud,ud,ud,ud,ud,ud,ud,ud,ud,ud,ud,ud,ud,ud,ud,ud,ud,ud,ud,ud,ud,ud,ud,ud,ud,ud,ud,ud,ud,ud,ud,ud,ud,ud,ud,ud,ud,ud,ud,ud,ud,ud,ud,ud,ud,ud,ud,ud,ud,ud,ud,ud,ud,ud,ud,ud,ud,ud,ud,ud,ud,ud,ud,ud,ud,ud,ud
Well_Alias=A01,A02,A03,A04,A05,A06,A07,A08,A09,A10,A11,A12,B01,B02,B03,B04,B05,B06,B07,B08,B09,B10,B11,B12,C01,C02,C03,C04,C05,C06,C07,C08,C09,C10,C11,C12,D01,D02,D03,D04,D05,D06,D07,D08,D09,D10,D11,D12,E01,E02,E03,E04,E05,E06,E07,E08,E09,E10,E11,E12,F01,F02,F03,F04,F05,F06,F07,F08,F09,F10,F11,F12,G01,G02,G03,G04,G05,G06,G07,G08,G09,G10,G11,G12,H01,H02,H03,H04,H05,H06,H07,H08,H09,H10,H11,H12
Well_Pos=1,2,3,4,5,6,7,8,9,10,11,12,13,14,15,16,17,18,19,20,21,22,23,24,25,26,27,28,29,30,31,32,33,34,35,36,37,38,39,40,41,42,43,44,45,46,47,48,49,50,51,52,53,54,55,56,57,58,59,60,61,62,63,64,65,66,67,68,69,70,71,72,73,74,75,76,77,78,79,80,81,82,83,84,85,86,87,88,89,90,91,92,93,94,95,96
position=A01,A02,A03,A04,A05,A06,A07,A08,A09,A10,A11,A12,B01,B02,B03,B04,B05,B06,B07,B08,B09,B10,B11,B12,C01,C02,C03,C04,C05,C06,C07,C08,C09,C10,C11,C12,D01,D02,D03,D04,D05,D06,D07,D08,D09,D10,D11,D12,E01,E02,E03,E04,E05,E06,E07,E08,E09,E10,E11,E12,F01,F02,F03,F04,F05,F06,F07,F08,F09,F10,F11,F12,G01,G02,G03,G04,G05,G06,G07,G08,G09,G10,G11,G12,H01,H02,H03,H04,H05,H06,H07,H08,H09,H10,H11,H12
[Runtime_State]
Instrument=Tecan_17
Start_Time_Now=3.2655513042E+9
Reads_Completed=95
Innoc_Direction=down
Wells_In_Use=111111111111111111111111111111111111111111111111111111111111111111111111111111111111111111111111
Innoc_Map=111111111111111111111111111111111111111111111111111111111111111111111111111111111111000000000000
Dilute_Map=111111111111111111111111111111111111111111111111111111111111111111111111111111111111111111111111
Save_Sample_Map=000000000000000000000000000000000000000000000000010000000100000001000000010000000100000001000000
Current_OD=0.873,1.143,0.889,0.797,0.752,0.743,0.886,0.901,1.210,0.904,0.873,0.879,0.867,0.862,1.026,0.788,0.775,0.823,0.881,0.904,0.882,0.866,0.906,0.992,0.865,1.019,0.929,0.873,0.799,0.775,0.910,1.156,0.882,0.871,0.879,0.823,1.036,0.966,0.877,0.846,0.749,0.697,0.956,0.897,0.882,1.007,0.272,0.243,0.797,0.862,0.804,0.712,0.671,0.633,0.887,1.064,0.938,0.331,0.148,0.123,0.862,0.740,0.696,0.677,0.625,0.517,1.157,0.914,0.803,0.191,0.122,0.130,0.064,0.064,0.063,0.063,0.063,0.064,0.063,0.063,0.064,0.066,0.065,0.064,0.068,0.064,0.064,0.064,0.064,0.065,0.064,0.065,0.065,0.065,0.064,0.066
Bckgrnd_OD=0.086,0.085,0.083,0.083,0.083,0.084,0.084,0.086,0.085,0.085,0.084,0.081,0.084,0.086,0.083,0.083,0.084,0.086,0.086,0.088,0.088,0.088,0.084,0.087,0.085,0.084,0.082,0.085,0.084,0.085,0.084,0.085,0.085,0.085,0.083,0.083,0.083,0.083,0.083,0.084,0.085,0.085,0.085,0.086,0.086,0.086,0.085,0.087,0.085,0.083,0.083,0.083,0.084,0.083,0.083,0.084,0.084,0.083,0.083,0.082,0.083,0.083,0.086,0.082,0.084,0.083,0.084,0.084,0.084,0.086,0.085,0.086,0.064,0.064,0.062,0.063,0.062,0.062,0.063,0.062,0.064,0.064,0.064,0.064,0.068,0.064,0.063,0.063,0.063,0.064,0.064,0.065,0.065,0.065,0.064,0.066
Mapped=111111111111111011111111111111111111111111111100111111111111111111111111111111111111111111111111
Pipet_Completed=000000000000000000000000000000000000000000000000000000000000000000000000000000000000000000000000
Innoc_Completed=0,0,0,0,0,0,0,0,0,0,0,0,0,0,0,0,0,0,0,0,0,0,0,0,0,0,0,0,0,0,0,0,0,0,0,0,0,0,0,0,0,0,0,0,0,0,0,0,0,0,0,0,0,0,0,0,0,0,0,0,0,0,0,0,0,0,0,0,0,0,0,0,0,0,0,0,0,0,0,0,0,0,0,0,0,0,0,0,0,0,0,0,0,0,0,0
Save_Completed=0,0,0,0,0,0,0,0,0,0,0,0,0,0,0,0,0,0,0,0,0,0,0,0,0,0,0,0,0,0,0,0,0,0,0,0,0,0,0,0,0,0,0,0,0,0,0,0,0,0,0,0,0,0,0,0,0,0,0,0,0,0,0,0,0,0,0,0,0,0,0,0,0,0,0,0,0,0,0,0,0,0,0,0,0,0,0,0,0,0,0,0,0,0,0,0
Pipeted_At=0,0,0,0,0,0,0,0,0,0,0,0,0,0,0,0,0,0,0,0,0,0,0,0,0,0,0,0,0,0,0,0,0,0,0,0,0,0,0,0,0,0,0,0,0,0,0,0,0,0,0,0,0,0,0,0,0,0,0,0,0,0,0,0,0,0,0,0,0,0,0,0,0,0,0,0,0,0,0,0,0,0,0,0,0,0,0,0,0,0,0,0,0,0,0,0
Pipeted_OD=0,0,0,0,0,0,0,0,0,0,0,0,0,0,0,0,0,0,0,0,0,0,0,0,0,0,0,0,0,0,0,0,0,0,0,0,0,0,0,0,0,0,0,0,0,0,0,0,0,0,0,0,0,0,0,0,0,0,0,0,0,0,0,0,0,0,0,0,0,0,0,0,0,0,0,0,0,0,0,0,0,0,0,0,0,0,0,0,0,0,0,0,0,0,0,0
Dilutes_Completed=0,0,0,0,0,0,0,0,0,0,0,0,0,0,0,0,0,0,0,0,0,0,0,0,0,0,0,0,0,0,0,0,0,0,0,0,0,0,0,0,0,0,0,0,0,0,0,0,0,0,0,0,0,0,0,0,0,0,0,0,0,0,0,0,0,0,0,0,0,0,0,0,0,0,0,0,0,0,0,0,0,0,0,0,0,0,0,0,0,0,0,0,0,0,0,0
Time_At_Innoc=0,0,0,0,0,0,0,0,0,0,0,0,0,0,0,0,0,0,0,0,0,0,0,0,0,0,0,0,0,0,0,0,0,0,0,0,0,0,0,0,0,0,0,0,0,0,0,0,0,0,0,0,0,0,0,0,0,0,0,0,0,0,0,0,0,0,0,0,0,0,0,0,0,0,0,0,0,0,0,0,0,0,0,0,0,0,0,0,0,0,0,0,0,0,0,0
Time_At_Save=0,0,0,0,0,0,0,0,0,0,0,0,0,0,0,0,0,0,0,0,0,0,0,0,0,0,0,0,0,0,0,0,0,0,0,0,0,0,0,0,0,0,0,0,0,0,0,0,0,0,0,0,0,0,0,0,0,0,0,0,0,0,0,0,0,0,0,0,0,0,0,0,0,0,0,0,0,0,0,0,0,0,0,0,0,0,0,0,0,0,0,0,0,0,0,0
Time_At_Dilute=0,0,0,0,0,0,0,0,0,0,0,0,0,0,0,0,0,0,0,0,0,0,0,0,0,0,0,0,0,0,0,0,0,0,0,0,0,0,0,0,0,0,0,0,0,0,0,0,0,0,0,0,0,0,0,0,0,0,0,0,0,0,0,0,0,0,0,0,0,0,0,0,0,0,0,0,0,0,0,0,0,0,0,0,0,0,0,0,0,0,0,0,0,0,0,0
Previous_OD=0.873,1.143,0.889,0.797,0.752,0.743,0.886,0.901,1.210,0.904,0.873,0.879,0.867,0.862,1.026,0.788,0.775,0.823,0.881,0.904,0.882,0.866,0.906,0.992,0.865,1.019,0.929,0.873,0.799,0.775,0.910,1.156,0.882,0.871,0.879,0.823,1.036,0.966,0.877,0.846,0.749,0.697,0.956,0.897,0.882,1.007,0.272,0.243,0.797,0.862,0.804,0.712,0.671,0.633,0.887,1.064,0.938,0.331,0.148,0.123,0.862,0.740,0.696,0.677,0.625,0.517,1.157,0.914,0.803,0.191,0.122,0.130,0.064,0.064,0.063,0.063,0.063,0.064,0.063,0.063,0.064,0.066,0.065,0.064,0.068,0.064,0.064,0.064,0.064,0.065,0.064,0.065,0.065,0.065,0.064,0.066
Prev_Delta_OD=0.005,0.012,0.005,0.005,0.004,0.009,0.005,0.006,0.029,0.001,0.026,0.005,0.005,0.002,0.009,0.001,0.011,0.013,0.007,0.011,0.010,0.006,0.003,0.004,0.001,0.014,0.009,0.017,0.003,0.010,0.002,0.024,0.004,0.002,0.014,0.020,0.015,0.004,0.019,0.010,0.015,0.003,0.016,0.007,0.013,0.004,0.013,0.013,0.003,0.008,0.008,0.012,0.008,0.020,0.012,0.020,0.001,0.019,0.002,0.001,0.007,0.007,0.013,0.003,0.014,0.026,0.017,0.010,0.019,0.005,0.001,0.003,0.000,0.000,0.000,0.001,0.000,0.000,0.001,0.000,0.000,0.002,0.000,0.000,0.001,0.001,0.000,0.000,0.000,0.000,0.000,0.001,0.001,0.001,0.001,0.000
Delta_From_Ref=0.000,0.050,1.419,1.876,2.048,2.149,0.969,1.426,0.058,0.054,1.194,1.337,0.831,1.455,6.057,6.683,0.063,0.046,0.593,0.875,1.182,1.582,6.027,6.287,-0.005,0.072,2.067,2.123,2.166,2.148,1.128,3.176,0.062,0.062,1.976,2.075,1.861,2.029,7.054,7.139,0.060,0.059,0.892,1.551,1.766,1.922,7.195,7.141,0.000,0.000,0.000,0.000,0.000,0.000,0.000,0.000,0.000,0.000,0.000,0.000,0.000,0.000,0.000,0.000,0.000,0.000,0.000,0.000,0.000,0.000,0.000,0.000,0.000,0.000,0.000,0.000,0.000,0.000,0.000,0.000,0.000,0.000,0.000,0.000,0.000,0.000,0.000,0.000,0.000,0.000,0.000,0.000,0.000,0.000,0.000,0.000
Sig_OD_Delta=0,0,1,1,1,1,0,1,0,0,1,1,0,1,1,1,0,0,0,0,1,1,1,1,0,0,1,1,1,1,1,1,0,0,1,1,1,1,1,1,0,0,0,1,1,1,1,1,0,0,0,0,0,0,0,0,0,0,0,0,0,0,0,0,0,0,0,0,0,0,0,0,0,0,0,0,0,0,0,0,0,0,0,0,0,0,0,0,0,0,0,0,0,0,0,0
Add_Drug_at_Start_Map=000000000000000000000000000000000000000000000000000000000000000000000000000000000000000000000000
[Analysis]
Drug_ID=A1,A2,A3,A4,A5,A6,B1,B2,B3,B4,B5,B6,C1,C2,C3,C4,C5,C6,D1,D2,D3,D4,D5,D6,E1,E2,E3,E4,E5,E6,F1,F2,F3,F4,F5,F6,G1,G2,G3,G4,G5,G6,H1,H2,H3,H4,H5,H6
Decision=no_inh,no_inh,ps2_4_1,ps2_4_2,other,other,no_inh,ps2_4_1,ps2_4_2,other,other,other,ps2_4_1,ps2_4_2,other,other,other,other,ps2_4_2,other,other,other,other,ps3_4_6,other,other,other,other,ps3_4_6,ps3_4_6,other,other,other,ps3_4_6,ps3_4_6,ps3_4_6,screen,screen,screen,screen,screen,screen,screen,screen,screen,screen,screen,screen,no_inh,no_inh,no_inh,no_inh,ps2_2_1,ps2_4_1,no_inh,ps2_1_1,ps2_4_1,ps2_4_1,ps2_4_2,other,ps2_1_1,ps2_2_1,ps2_4_1,ps2_4_1,other,other,ps2_1_1,ps2_4_1,ps2_4_2,other,ps3_4_6,ps3_4_6,ps2_2_1,ps2_4_2,other,ps3_4_6,ps3_4_6,ps3_4_6,ps2_4_1,other,ps3_4_6,ps3_4_6,ps3_4_6,ps3_4_6,screen,screen,screen,ps3_4_6,screen,screen,screen,screen,screen,screen,screen,screen
Plot_Min=0.100,0.100,0.100,0.100,0.100,0.100,0.100,0.100,0.100,0.100,0.100,0.100,0.100,0.100,0.100,0.100,0.100,0.100,0.100,0.100,0.100,0.100,0.100,0.100,0.100,0.100,0.100,0.100,0.100,0.100,0.100,0.100,0.100,0.100,0.100,0.100,0.100,0.100,0.100,0.100,0.100,0.100,0.100,0.100,0.100,0.100,0.100,0.100
Plot_Max=1.500,1.500,1.500,1.500,1.500,1.500,1.500,1.500,1.500,1.500,1.500,1.500,1.500,1.500,1.500,1.500,1.500,1.500,1.500,1.500,1.500,1.500,1.500,1.500,1.500,1.500,1.500,1.500,1.500,1.500,1.500,1.500,1.500,1.500,1.500,1.500,1.500,1.500,1.500,1.500,1.500,1.500,1.500,1.500,1.500,1.500,1.500,1.500
G_Plot_Min=0.1
G_Plot_Delta=0.7
Plot_On_Off=0
OD_Gen_Pt=0.460
Gens_to_OD_Pt=5.000
Avg_G=1.865,1.960,2.288,2.701,3.084,3.450,1.995,2.350,2.696,3.008,3.362,3.597,2.266,2.765,3.113,3.419,3.716,3.821,2.713,3.067,3.423,3.584,3.918,4.126,3.000,3.422,3.689,4.048,4.223,4.453,3.369,3.719,4.066,4.151,4.454,4.714,0.000,0.000,0.000,0.000,0.000,0.000,0.000,0.000,0.000,0.000,0.000,0.000,1.905,1.950,1.929,1.952,2.064,2.126,1.910,2.032,2.121,2.362,2.710,3.084,1.918,2.105,2.236,2.542,3.238,4.142,1.976,2.316,2.571,3.017,6.149,6.584,2.129,2.766,3.392,5.594,9.467,11.913,2.184,3.383,4.201,7.645,12.598,11.547,0.000,0.000,0.000,74.100,0.000,0.000,0.000,0.000,0.000,0.000,0.000,0.000
Max_Slope=2.009,1.927,1.872,2.027,2.411,2.445,1.882,2.064,2.209,2.234,2.446,2.559,2.051,2.187,2.262,2.300,2.436,2.456,2.298,2.186,2.501,2.497,2.664,2.948,2.381,2.329,2.309,2.497,2.539,2.766,2.523,2.696,2.669,2.665,2.386,3.219,368.855,471.502,98.621,223.308,184.379,273.628,326.331,11.325,192.760,223.195,265.193,326.209,1.719,1.809,1.650,1.690,1.878,1.633,1.794,1.683,1.825,1.976,1.918,1.880,1.662,1.772,1.900,1.597,1.695,1.667,1.671,1.597,1.755,1.883,7.845,8.467,1.656,1.845,2.088,5.281,29.265,51.735,1.693,2.006,1.574,15.829,53.730,32.647,242.456,212.036,169.629,184.530,157.063,446.381,201.959,192.760,217.473,217.473,424.217,353.756
Fit_Model=all
Fit_Const_OD_Base=0.085
Fit_Const_N0=0.01500
Fit_Const_T0=0.000
G_Fit_Min=0.100
G_Fit_Delta=0.400
Fit_On_Off=0.000,0.000,0.000,0.000,0.000,0.000,0.000,0.000,0.000,0.000,0.000,0.000,0.000,0.000,0.000,0.000,0.000,0.000,0.000,0.000,0.000,0.000,0.000,0.000,0.000,0.000,0.000,0.000,0.000,0.000,0.000,0.000,0.000,0.000,0.000,0.000,0.000,0.000,0.000,0.000,0.000,0.000,0.000,0.000,0.000,0.000,0.000,0.000,0.000,0.000,0.000,0.000,0.000,0.000,0.000,0.000,0.000,0.000,0.000,0.000,0.000,0.000,0.000,0.000,0.000,0.000,0.000,0.000,0.000,0.000,0.000,0.000,0.000,0.000,0.000,0.000,0.000,0.000,0.000,0.000,0.000,0.000,0.000,0.000,0.000,0.000,0.000,0.000,0.000,0.000,0.000,0.000,0.000,0.000,0.000,0.000
Fit_Min=0.036,0.035,0.033,0.033,0.033,0.034,0.034,0.036,0.033,0.033,0.034,0.036,0.035,0.034,0.032,0.035,0.034,0.035,0.033,0.033,0.033,0.034,0.035,0.035,0.035,0.033,0.033,0.033,0.034,0.033,0.033,0.033,0.036,0.032,0.034,0.033,0.014,0.014,0.012,0.013,0.012,0.012,0.018,0.014,0.013,0.013,0.013,0.014,0.000,0.000,0.000,0.000,0.000,0.000,0.000,0.000,0.000,0.000,0.000,0.000,0.000,0.000,0.000,0.000,0.000,0.000,0.000,0.000,0.000,0.000,0.000,0.000,0.000,0.000,0.000,0.000,0.000,0.000,0.000,0.000,0.000,0.000,0.000,0.000,0.000,0.000,0.000,0.000,0.000,0.000,0.000,0.000,0.000,0.000,0.000,0.000
Fit_Delta=0.400,0.400,0.487,0.502,0.446,0.494,0.488,0.444,0.404,0.356,0.416,0.428,0.390,0.499,0.467,0.479,0.505,0.372,0.431,0.451,0.444,0.404,0.356,0.353,0.364,0.479,0.462,0.395,0.432,0.413,0.382,0.385,0.441,0.384,0.407,0.374,1.500,1.500,1.500,1.500,1.500,1.500,1.500,1.500,1.500,1.500,1.500,1.500,0.442,0.510,0.417,0.503,0.418,0.580,0.544,0.455,0.577,0.389,0.382,0.548,0.548,0.375,0.497,0.481,0.572,0.586,0.478,0.408,0.456,0.473,0.123,0.131,0.576,0.542,0.545,0.211,0.050,0.036,0.532,0.502,0.518,0.073,0.033,0.034,0.548,0.375,0.497,0.002,0.572,0.586,0.478,0.408,0.456,0.473,0.123,0.131
Fit_Offset=0.077,0.078,0.077,0.079,0.082,0.083,0.075,0.079,0.079,0.082,0.084,0.086,0.082,0.080,0.080,0.085,0.084,0.086,0.081,0.083,0.083,0.085,0.086,0.086,0.088,0.083,0.083,0.084,0.086,0.086,0.083,0.084,0.087,0.083,0.087,0.086,0.000,0.000,0.000,0.000,0.000,0.000,0.000,0.000,0.000,0.000,0.000,0.000,0.075,0.075,0.077,0.076,0.078,0.074,0.075,0.080,0.078,0.083,0.081,0.085,0.073,0.078,0.079,0.081,0.083,0.088,0.076,0.080,0.083,0.084,0.075,0.083,0.075,0.081,0.084,0.084,-0.280,-4.155,0.078,0.084,0.089,0.075,-1.457,0.015,0.000,0.000,0.000,0.065,0.000,0.000,0.000,0.000,0.000,0.000,0.000,0.000
Fit_N0=0.011,0.009,0.008,0.007,0.005,0.005,0.009,0.008,0.006,0.005,0.004,0.003,0.009,0.006,0.005,0.004,0.003,0.003,0.006,0.005,0.006,0.003,0.003,0.004,0.006,0.003,0.005,0.005,0.005,0.005,0.004,0.003,0.005,0.005,0.004,0.004,0.000,0.000,0.000,0.000,0.000,0.000,0.000,0.000,0.000,0.000,0.000,0.000,0.009,0.008,0.007,0.007,0.007,0.008,0.011,0.008,0.008,0.005,0.006,0.006,0.010,0.008,0.006,0.007,0.005,0.006,0.009,0.006,0.006,0.005,0.021,0.014,0.008,0.006,0.004,0.011,0.376,4.248,0.011,0.006,0.006,0.020,1.551,0.079,0.000,0.000,0.000,0.000,0.000,0.000,0.000,0.000,0.000,0.000,0.000,0.000
Fit_T0=0.816,1.434,1.327,2.003,2.041,2.769,1.191,1.487,1.601,2.315,2.002,2.180,0.910,1.598,1.977,2.348,2.089,2.357,1.754,2.247,3.245,1.692,2.710,4.016,1.418,1.515,3.186,3.888,4.415,4.982,2.032,2.077,3.951,4.090,5.017,5.331,0.000,0.000,0.000,0.000,0.000,0.000,0.000,0.000,0.000,0.000,0.000,0.000,1.587,0.994,1.202,1.071,1.713,1.313,1.456,1.284,1.350,1.672,1.608,1.495,1.396,1.716,1.591,2.262,1.630,4.441,1.644,1.699,1.948,1.826,5.654,5.772,1.459,1.526,1.411,5.670,5.900,6.561,2.605,2.257,4.735,5.772,5.877,6.054,0.000,0.000,0.000,6.252,0.000,0.000,0.000,0.000,0.000,0.000,0.000,0.000
Fit_G=1.556,1.447,1.750,1.935,2.037,2.213,1.548,1.758,1.904,1.986,2.156,2.218,1.829,1.955,2.134,2.123,2.332,2.367,1.882,2.027,2.197,2.208,2.388,2.484,2.199,2.183,2.371,2.542,2.585,2.707,2.167,2.348,2.531,2.598,2.578,2.774,0.000,0.000,0.000,0.000,0.000,0.000,0.000,0.000,0.000,0.000,0.000,0.000,1.396,1.517,1.383,1.461,1.432,1.597,1.497,1.496,1.572,1.558,1.926,2.268,1.507,1.493,1.537,1.723,2.246,2.719,1.475,1.593,1.737,2.078,6.405,5.529,1.601,1.987,2.354,4.236,134.660,2864.615,1.546,2.358,2.665,8.110,1097.563,49.850,0.000,0.000,0.000,1.547,0.000,0.000,0.000,0.000,0.000,0.000,0.000,0.000
Fit_Error=16.776,4.907,6.714,9.956,8.529,12.138,25.066,3.007,3.479,2.922,7.684,7.958,25.673,3.980,7.862,17.515,22.254,10.299,3.271,7.753,8.320,9.192,6.252,10.554,18.645,14.479,20.653,16.154,26.929,30.024,4.873,8.223,36.580,13.997,29.133,33.944,0.000,0.000,0.000,0.000,0.000,0.000,0.000,0.000,0.000,0.000,0.000,0.000,23.708,78.493,24.576,75.297,21.824,88.130,108.366,49.514,172.415,18.199,6.642,79.796,91.107,14.996,33.771,15.240,148.492,756.417,56.697,16.308,9.454,21.516,1.862,3.157,94.581,15.642,126.676,15.895,0.277,0.467,43.042,71.205,449.829,0.435,0.316,0.317,0.000,0.000,0.000,0.118,0.000,0.000,0.000,0.000,0.000,0.000,0.000,0.000
Fit_CV=47.000,32.000,54.000,86.000,39.000,45.000,55.000,47.000,47.000,36.000,40.000,49.000,61.000,70.000,82.000,64.000,52.000,58.000,33.000,35.000,87.000,50.000,56.000,60.000,42.000,51.000,51.000,61.000,69.000,77.000,41.000,56.000,69.000,59.000,76.000,83.000,0.000,0.000,0.000,0.000,0.000,0.000,0.000,0.000,0.000,0.000,0.000,0.000,51.000,62.000,61.000,48.000,41.000,58.000,52.000,53.000,61.000,70.000,79.000,87.000,54.000,47.000,60.000,76.000,98.000,107.000,51.000,56.000,65.000,71.000,88.000,99.000,52.000,52.000,147.000,99.000,70.000,73.000,75.000,61.000,99.000,74.000,72.000,65.000,0.000,0.000,0.000,40.000,0.000,0.000,0.000,0.000,0.000,0.000,0.000,0.000
Time_to_20_Gens=0,0,0,0,0,0,0,0,0,0,0,0,0,0,0,0,0,0,0,0,0,0,0,0,0,0,0,0,0,0,0,0,0,0,0,0,0,0,0,0,0,0,0,0,0,0,0,0
Time_to_each_5_Gens=0,0,0,0,0,0,0,0,0,0,0,0,0,0,0,0,0,0,0,0,0,0,0,0,0,0,0,0,0,0,0,0,0,0,0,0,0,0,0,0,0,0,0,0,0,0,0,0
Time_to_each_n_Gens=9.327,9.800,11.438,13.505,15.419,17.249,9.974,11.752,13.480,15.039,16.810,17.984,11.329,13.827,15.563,17.093,18.579,19.104,13.565,15.334,17.115,17.920,19.590,20.630,15.000,17.111,18.447,20.239,21.115,22.265,16.845,18.595,20.328,20.755,22.269,23.257,0.000,0.000,0.000,0.000,0.000,0.000,0.000,0.000,0.000,0.000,0.000,0.000,9.525,9.751,9.643,9.760,10.321,10.628,9.551,10.161,10.607,11.811,13.550,15.421,9.589,10.524,11.178,12.709,16.188,20.709,9.880,11.579,12.857,15.085,23.253,23.257,10.647,13.832,16.962,23.259,23.252,23.245,10.922,16.916,21.004,23.250,23.256,23.254,0.000,0.000,0.000,22.538,0.000,0.000,0.000,0.000,0.000,0.000,0.000,0.000
Min_Pt_OD=0,0,0,0,0,0,0,0,0,0,0,0,0,0,0,0,0,0,0,0,0,0,0,0,0,0,0,0,0,0,0,0,0,0,0,0,0,0,0,0,0,0,0,0,0,0,0,0
Min_Pt_t=0,0,0,0,0,0,0,0,0,0,0,0,0,0,0,0,0,0,0,0,0,0,0,0,0,0,0,0,0,0,0,0,0,0,0,0,0,0,0,0,0,0,0,0,0,0,0,0
TO_OD=0,0,0,0,0,0,0,0,0,0,0,0,0,0,0,0,0,0,0,0,0,0,0,0,0,0,0,0,0,0,0,0,0,0,0,0,0,0,0,0,0,0,0,0,0,0,0,0
Ref_ID=A01
Multi_Refs=single_ref
test=A01,A02,A03,A04,A05,A06,A07,A08,A09,A10,A11,A12,B01,B02,B03,B04,B05,B06,B07,B08,B09,B10,B11,B12,C01,C02,C03,C04,C05,C06,C07,C08,C09,C10,C11,C12,D01,D02,D03,D04,D05,D06,D07,D08,D09,D10,D11,D12,E01,E02,E03,E04,E05,E06,E07,E08,E09,E10,E11,E12,F01,F02,F03,F04,F05,F06,F07,F08,F09,F10,F11,F12,G01,G02,G03,G04,G05,G06,G07,G08,G09,G10,G11,G12,H01,H02,H03,H04,H05,H06,H07,H08,H09,H10,H11,H12
Start_Time_Now=3.2655513042E+9
Start_Date="6/24/2007+1:35 PM"
pv_to_plate_order=no
gen_time_cutoff=0.000
Drug_Name=nd?:;-ud+0,nd?:;-ud+0,nd?:;-ud+0,nd?:;-ud+0,nd?:;-ud+0,nd?:;-ud+0,nd?:;-ud+0,nd?:;-ud+0,nd?:;-ud+0,nd?:;-ud+0,nd?:;-ud+0,nd?:;-ud+0,nd?:;-ud+0,nd?:;-ud+0,nd?:;-ud+0,nd?:;-ud+0,nd?:;-ud+0,nd?:;-ud+0,nd?:;-ud+0,nd?:;-ud+0,nd?:;-ud+0,nd?:;-ud+0,nd?:;-ud+0,nd?:;-ud+0,nd?:;-ud+0,nd?:;-ud+0,nd?:;-ud+0,nd?:;-ud+0,nd?:;-ud+0,nd?:;-ud+0,nd?:;-ud+0,nd?:;-ud+0,nd?:;-ud+0,nd?:;-ud+0,nd?:;-ud+0,nd?:;-ud+0,nd?:;-ud+0,nd?:;-ud+0,nd?:;-ud+0,nd?:;-ud+0,nd?:;-ud+0,nd?:;-ud+0,nd?:;-ud+0,nd?:;-ud+0,nd?:;-ud+0,nd?:;-ud+0,nd?:;-ud+0,nd?:;-ud+0,nd?:;-ud+0,nd?:;-ud+0,nd?:;-ud+0,nd?:;-ud+0,nd?:;-ud+0,nd?:;-ud+0,nd?:;-ud+0,nd?:;-ud+0,nd?:;-ud+0,nd?:;-ud+0,nd?:;-ud+0,nd?:;-ud+0,nd?:;-ud+0,nd?:;-ud+0,nd?:;-ud+0,nd?:;-ud+0,nd?:;-ud+0,nd?:;-ud+0,nd?:;-ud+0,nd?:;-ud+0,nd?:;-ud+0,nd?:;-ud+0,nd?:;-ud+0,nd?:;-ud+0,nd?:;-ud+0,nd?:;-ud+0,nd?:;-ud+0,nd?:;-ud+0,nd?:;-ud+0,nd?:;-ud+0,nd?:;-ud+0,nd?:;-ud+0,nd?:;-ud+0,nd?:;-ud+0,nd?:;-ud+0,nd?:;-ud+0,nd?:;-ud+0,nd?:;-ud+0,nd?:;-ud+0,nd?:;-ud+0,nd?:;-ud+0,nd?:;-ud+0,nd?:;-ud+0,nd?:;-ud+0,nd?:;-ud+0,nd?:;-ud+0,nd?:;-ud+0,nd?:;-ud+0
Drug_Well_Pos=A01,A02,A03,A04,A05,A06,B01,B02,B03,B04,B05,B06,C01,C02,C03,C04,C05,C06,D01,D02,D03,D04,D05,D06,E01,E02,E03,E04,E05,E06,F01,F02,F03,F04,F05,F06,G01,G02,G03,G04,G05,G06,H01,H02,H03,H04,H05,H06,A07,A08,A09,A10,A11,A12,B07,B08,B09,B10,B11,B12,C07,C08,C09,C10,C11,C12,D07,D08,D09,D10,D11,D12,E07,E08,E09,E10,E11,E12,F07,F08,F09,F10,F11,F12,G07,G08,G09,G10,G11,G12,H07,H08,H09,H10,H11,H12
Avg_G_tcut=1.865,1.960,2.288,2.701,3.084,3.450,1.995,2.350,2.696,3.008,3.362,3.597,2.266,2.765,3.113,3.419,3.716,3.821,2.713,3.067,3.423,3.584,3.918,4.126,3.000,3.422,3.689,4.048,4.223,4.453,3.369,3.719,4.066,4.151,4.454,4.714,0.000,0.000,0.000,0.000,0.000,0.000,0.000,0.000,0.000,0.000,0.000,0.000,1.905,1.950,1.929,1.952,2.064,2.126,1.910,2.032,2.121,2.362,2.710,3.084,1.918,2.105,2.236,2.542,3.238,4.142,1.976,2.316,2.571,3.017,6.149,6.584,2.129,2.766,3.392,5.594,9.467,11.913,2.184,3.383,4.201,7.645,12.598,11.547,0.000,0.000,0.000,74.100,0.000,0.000,0.000,0.000,0.000,0.000,0.000,0.000
t0_from_interval=1.148,1.932,2.107,2.994,3.858,4.772,1.889,2.370,2.947,4.014,4.587,5.420,1.279,3.039,3.704,5.032,5.248,5.584,3.113,3.950,4.605,5.425,6.003,6.451,2.235,4.555,4.982,5.862,6.096,6.588,4.561,5.250,5.854,6.099,7.238,7.380,0.000,0.000,0.000,0.000,0.000,0.000,0.000,0.000,0.000,0.000,0.000,0.000,2.115,2.100,2.272,2.324,2.601,2.512,2.140,2.386,2.708,3.142,2.920,2.663,2.039,2.521,2.956,3.188,3.071,3.461,2.284,2.938,3.186,3.606,0.324,0.422,2.468,2.805,3.364,4.637,-4.727,-9.710,2.812,3.526,4.526,0.159,-8.363,-5.041,0.000,0.000,0.000,0.000,0.000,0.000,0.000,0.000,0.000,0.000,0.000,0.000
Sum_Delta_Ref=0.000,1.823,6.423,13.341,18.726,23.420,1.865,7.313,12.748,17.625,22.238,25.200,5.725,13.579,18.744,23.056,26.342,27.594,12.945,17.940,22.900,24.973,28.569,30.135,16.627,22.917,25.938,29.516,30.585,31.589,22.355,26.401,29.437,30.173,31.823,32.443,-1.000,-1.000,-1.000,-1.000,-1.000,-1.000,-1.000,-1.000,-1.000,-1.000,-1.000,-1.000,0.894,1.606,1.415,1.645,3.413,4.073,1.180,2.401,3.979,7.588,12.270,17.403,1.994,3.787,5.850,9.810,19.390,29.818,2.218,6.710,10.396,16.745,33.014,33.314,3.841,12.789,21.905,32.763,33.748,34.121,4.980,22.011,30.533,33.756,34.302,34.289,-1.000,-1.000,-1.000,35.335,-1.000,-1.000,-1.000,-1.000,-1.000,-1.000,-1.000,-1.000
Gens_at_time_G=5.000,5.000,5.000,5.000,5.000,5.000,5.000,5.000,5.000,5.000,5.000,5.000,5.000,5.000,5.000,5.000,5.000,5.000,5.000,5.000,5.000,5.000,5.000,5.000,5.000,5.000,5.000,5.000,5.000,5.000,5.000,5.000,5.000,5.000,5.000,4.934,0.000,0.000,0.000,0.000,0.000,0.000,0.000,0.000,0.000,0.000,0.000,0.000,5.000,5.000,5.000,5.000,5.000,5.000,5.000,5.000,5.000,5.000,5.000,5.000,5.000,5.000,5.000,5.000,5.000,5.000,5.000,5.000,5.000,5.000,3.782,3.532,5.000,5.000,5.000,4.158,2.456,1.951,5.000,5.000,5.000,3.041,1.846,2.014,0.000,0.000,0.000,0.304,0.000,0.000,0.000,0.000,0.000,0.000,0.000,0.000
G_Int_tcut=1.636,1.574,1.866,2.102,2.312,2.495,1.617,1.876,2.107,2.205,2.445,2.513,2.010,2.158,2.372,2.412,2.666,2.704,2.090,2.277,2.502,2.499,2.717,2.836,2.553,2.511,2.693,2.875,3.004,3.135,2.457,2.669,2.895,2.931,3.006,3.218,0.000,0.000,0.000,0.000,0.000,0.000,0.000,0.000,0.000,0.000,0.000,0.000,1.482,1.530,1.474,1.487,1.544,1.623,1.482,1.555,1.580,1.734,2.126,2.552,1.510,1.600,1.644,1.904,2.624,3.450,1.519,1.728,1.934,2.296,6.063,6.465,1.636,2.205,2.720,4.479,11.391,16.889,1.622,2.678,3.296,7.593,17.129,14.051,0.000,0.000,0.000,74.100,0.000,0.000,0.000,0.000,0.000,0.000,0.000,0.000
Sum_Del_12=0.000,1.608,5.170,7.554,8.579,9.073,1.984,5.705,7.554,8.508,8.964,9.224,4.609,7.782,8.543,9.112,9.245,9.308,7.654,8.555,9.015,9.193,9.387,9.461,7.938,9.001,9.179,9.372,9.421,9.465,8.938,9.226,9.350,9.412,9.541,9.543,9.977,9.976,9.942,9.944,9.931,9.917,9.970,9.894,9.927,9.942,9.920,9.934,0.842,1.443,1.262,1.626,3.085,3.695,1.046,2.545,3.718,6.065,7.652,8.268,1.029,3.529,4.975,7.077,8.575,9.054,1.954,5.643,7.222,8.462,9.364,9.432,3.705,7.732,8.755,9.329,9.432,9.508,4.504,8.796,9.209,9.524,9.592,9.599,9.945,9.915,9.975,9.953,9.947,9.984,9.927,9.942,9.940,9.936,9.979,9.972
Sum_Del_20=0.000,1.783,6.290,13.034,18.289,22.864,1.829,7.158,12.475,17.228,21.725,24.606,5.602,13.291,18.326,22.525,25.715,26.912,12.672,17.557,22.373,24.393,27.836,29.311,16.253,22.383,25.326,28.724,29.728,30.672,21.836,25.768,28.646,29.340,30.903,31.478,34.271,34.268,34.217,34.209,34.175,34.159,34.262,34.170,34.187,34.213,34.178,34.208,0.875,1.570,1.385,1.612,3.341,3.987,1.155,2.354,3.897,7.428,12.013,17.036,1.938,3.710,5.723,9.606,18.989,28.991,2.169,6.570,10.177,16.391,32.000,32.287,3.762,12.523,21.436,31.761,32.695,33.054,4.876,21.527,29.674,32.710,33.230,33.221,34.222,34.182,34.253,34.230,34.219,34.276,34.194,34.220,34.218,34.215,34.272,34.259
Sum_Del_24=0.000,1.832,6.232,13.648,19.426,24.283,1.753,7.184,12.628,17.930,22.746,25.800,5.651,13.380,18.442,23.163,27.099,28.583,12.737,17.605,22.946,25.254,29.820,32.365,16.801,23.098,26.602,31.412,33.297,35.657,22.489,27.432,31.509,32.589,35.845,37.662,43.853,43.851,43.795,43.785,43.751,43.735,43.844,43.748,43.754,43.787,43.752,43.788,0.900,1.630,1.423,1.617,3.364,4.009,1.199,2.284,3.869,7.442,12.069,17.174,2.308,3.660,5.829,9.581,18.919,31.601,2.264,6.586,10.240,16.533,40.025,40.573,3.710,12.460,21.464,39.408,41.650,42.232,4.869,21.687,32.831,41.367,42.451,42.388,43.802,43.758,43.828,43.795,43.793,43.858,43.772,43.796,43.797,43.795,43.854,43.841
Sum_12=10.018,8.410,4.848,2.464,1.439,0.945,8.034,4.313,2.464,1.510,1.054,0.794,5.409,2.236,1.475,0.906,0.773,0.710,2.364,1.463,1.003,0.825,0.630,0.557,2.080,1.017,0.839,0.646,0.597,0.553,1.080,0.792,0.668,0.606,0.477,0.475,0.041,0.042,0.076,0.074,0.087,0.101,0.048,0.124,0.091,0.076,0.098,0.084,9.176,8.575,8.756,8.392,6.933,6.322,8.972,7.473,6.299,3.953,2.366,1.750,8.989,6.489,5.043,2.941,1.443,0.964,8.063,4.375,2.796,1.556,0.654,0.586,6.313,2.286,1.263,0.689,0.586,0.510,5.514,1.222,0.809,0.494,0.425,0.419,0.073,0.103,0.043,0.065,0.071,0.034,0.091,0.076,0.078,0.082,0.039,0.046
Sum_20=34.329,32.546,28.039,21.295,16.039,11.464,32.500,27.171,21.853,17.101,12.603,9.723,28.726,21.037,16.003,11.804,8.614,7.417,21.656,16.771,11.955,9.936,6.492,5.018,18.076,11.946,9.003,5.604,4.600,3.657,12.492,8.561,5.683,4.989,3.425,2.851,0.057,0.060,0.111,0.120,0.154,0.170,0.067,0.159,0.141,0.116,0.151,0.121,33.453,32.758,32.944,32.717,30.988,30.342,33.174,31.975,30.432,26.900,22.315,17.293,32.390,30.619,28.605,24.723,15.340,5.338,32.160,27.759,24.151,17.937,2.329,2.041,30.567,21.805,12.892,2.568,1.633,1.275,29.452,12.801,4.655,1.619,1.098,1.108,0.107,0.146,0.076,0.098,0.110,0.052,0.135,0.109,0.110,0.114,0.057,0.069
Sum_24=43.916,42.084,37.684,30.268,24.491,19.633,42.163,36.732,31.288,25.987,21.170,18.116,38.265,30.536,25.475,20.754,16.817,15.333,31.179,26.311,20.970,18.662,14.096,11.551,27.115,20.818,17.314,12.504,10.619,8.259,21.427,16.484,12.407,11.327,8.071,6.254,0.063,0.065,0.121,0.131,0.165,0.181,0.072,0.168,0.162,0.129,0.164,0.128,43.017,42.286,42.493,42.299,40.552,39.907,42.717,41.632,40.047,36.474,31.847,26.742,41.608,40.256,38.087,34.335,24.997,12.315,41.652,37.330,33.676,27.383,3.891,3.343,40.207,31.456,22.452,4.508,2.266,1.684,39.047,22.229,11.085,2.549,1.465,1.528,0.114,0.158,0.088,0.121,0.123,0.058,0.144,0.120,0.119,0.121,0.062,0.075
G_by_Interval=1.636,1.574,1.866,2.102,2.312,2.495,1.617,1.876,2.107,2.205,2.445,2.513,2.010,2.158,2.372,2.412,2.666,2.704,2.090,2.277,2.502,2.499,2.717,2.836,2.553,2.511,2.693,2.875,3.004,3.135,2.457,2.669,2.895,2.931,3.006,3.218,0.000,0.000,0.000,0.000,0.000,0.000,0.000,0.000,0.000,0.000,0.000,0.000,1.482,1.530,1.474,1.487,1.544,1.623,1.482,1.555,1.580,1.734,2.126,2.552,1.510,1.600,1.644,1.904,2.624,3.450,1.519,1.728,1.934,2.296,6.063,6.465,1.636,2.205,2.720,4.479,11.391,16.889,1.622,2.678,3.296,7.593,17.129,14.051,0.000,0.000,0.000,74.100,0.000,0.000,0.000,0.000,0.000,0.000,0.000,0.000
Avg_G_t8=1.865,1.960,2.288,2.701,3.084,3.450,1.995,2.350,2.696,3.008,3.362,3.597,2.266,2.765,3.113,3.419,3.716,3.821,2.713,3.067,3.423,3.584,3.918,4.126,3.000,3.422,3.689,4.048,4.223,4.453,3.369,3.719,4.066,4.151,4.454,4.714,0.000,0.000,0.000,0.000,0.000,0.000,0.000,0.000,0.000,0.000,0.000,0.000,1.905,1.950,1.929,1.952,2.064,2.126,1.910,2.032,2.121,2.362,2.710,3.084,1.918,2.105,2.236,2.542,3.238,4.142,1.976,2.316,2.571,3.017,6.149,6.584,2.129,2.766,3.392,5.594,9.467,11.913,2.184,3.383,4.201,7.645,12.598,11.547,0.000,0.000,0.000,74.100,0.000,0.000,0.000,0.000,0.000,0.000,0.000,0.000
G_int_t8=1.636,1.574,1.866,2.102,2.312,2.495,1.617,1.876,2.107,2.205,2.445,2.513,2.010,2.158,2.372,2.412,2.666,2.704,2.090,2.277,2.502,2.499,2.717,2.836,2.553,2.511,2.693,2.875,3.004,3.135,2.457,2.669,2.895,2.931,3.006,3.218,0.000,0.000,0.000,0.000,0.000,0.000,0.000,0.000,0.000,0.000,0.000,0.000,1.482,1.530,1.474,1.487,1.544,1.623,1.482,1.555,1.580,1.734,2.126,2.552,1.510,1.600,1.644,1.904,2.624,3.450,1.519,1.728,1.934,2.296,6.063,6.465,1.636,2.205,2.720,4.479,11.391,16.889,1.622,2.678,3.296,7.593,17.129,14.051,0.000,0.000,0.000,74.100,0.000,0.000,0.000,0.000,0.000,0.000,0.000,0.000
Avg_G_t12=1.865,1.960,2.288,2.701,3.084,3.450,1.995,2.350,2.696,3.008,3.362,3.597,2.266,2.765,3.113,3.419,3.716,3.821,2.713,3.067,3.423,3.584,3.918,4.126,3.000,3.422,3.689,4.048,4.223,4.453,3.369,3.719,4.066,4.151,4.454,4.714,0.000,0.000,0.000,0.000,0.000,0.000,0.000,0.000,0.000,0.000,0.000,0.000,1.905,1.950,1.929,1.952,2.064,2.126,1.910,2.032,2.121,2.362,2.710,3.084,1.918,2.105,2.236,2.542,3.238,4.142,1.976,2.316,2.571,3.017,6.149,6.584,2.129,2.766,3.392,5.594,9.467,11.913,2.184,3.383,4.201,7.645,12.598,11.547,0.000,0.000,0.000,74.100,0.000,0.000,0.000,0.000,0.000,0.000,0.000,0.000
G_int_t12=1.636,1.574,1.866,2.102,2.312,2.495,1.617,1.876,2.107,2.205,2.445,2.513,2.010,2.158,2.372,2.412,2.666,2.704,2.090,2.277,2.502,2.499,2.717,2.836,2.553,2.511,2.693,2.875,3.004,3.135,2.457,2.669,2.895,2.931,3.006,3.218,0.000,0.000,0.000,0.000,0.000,0.000,0.000,0.000,0.000,0.000,0.000,0.000,1.482,1.530,1.474,1.487,1.544,1.623,1.482,1.555,1.580,1.734,2.126,2.552,1.510,1.600,1.644,1.904,2.624,3.450,1.519,1.728,1.934,2.296,6.063,6.465,1.636,2.205,2.720,4.479,11.391,16.889,1.622,2.678,3.296,7.593,17.129,14.051,0.000,0.000,0.000,74.100,0.000,0.000,0.000,0.000,0.000,0.000,0.000,0.000
Avg_G_inflex=1.882,1.987,2.288,2.701,3.103,3.450,1.995,2.372,2.734,3.105,3.410,3.637,2.308,2.765,3.121,3.419,3.716,3.929,2.740,3.088,3.445,3.644,4.052,4.262,3.086,3.423,3.701,4.137,4.267,4.525,3.452,3.801,4.095,4.258,4.548,4.807,0.000,0.000,0.000,0.000,0.000,0.000,0.000,0.000,0.000,0.000,0.000,0.000,1.929,1.950,1.961,1.952,2.100,2.126,1.910,2.052,2.121,2.407,2.774,3.084,1.918,2.163,2.236,2.542,3.238,4.142,1.976,2.359,2.596,3.017,6.680,6.846,2.130,2.768,3.392,5.755,10.043,12.353,2.184,3.383,4.201,8.335,13.067,12.581,0.000,0.000,0.000,60.151,0.000,0.000,0.000,0.000,0.000,0.000,0.000,0.000
G_int_inflex=1.648,1.593,1.862,2.102,2.337,2.495,1.616,1.905,2.137,2.270,2.489,2.549,1.970,2.158,2.386,2.412,2.666,2.783,2.117,2.310,2.531,2.539,2.794,2.906,2.522,2.505,2.708,2.936,3.050,3.197,2.499,2.722,2.928,3.014,3.087,3.271,0.000,0.000,0.000,0.000,0.000,0.000,0.000,0.000,0.000,0.000,0.000,0.000,1.516,1.530,1.509,1.487,1.586,1.623,1.482,1.587,1.580,1.761,2.187,2.552,1.510,1.657,1.644,1.904,2.624,3.450,1.519,1.776,1.975,2.296,6.810,6.829,1.633,2.187,2.720,5.595,12.936,18.642,1.622,2.678,3.296,8.696,19.014,17.518,0.000,0.000,0.000,60.151,0.000,0.000,0.000,0.000,0.000,0.000,0.000,0.000
G_by_Interval_g4=1.651,1.606,1.977,2.247,2.519,2.707,1.626,1.984,2.275,2.429,2.680,2.802,2.205,2.301,2.567,2.611,2.940,3.024,2.251,2.499,2.735,2.799,3.067,3.207,2.888,2.778,2.984,3.224,3.425,3.585,2.769,3.004,3.399,3.337,3.423,3.800,0.000,0.000,0.000,0.000,0.000,0.000,0.000,0.000,0.000,0.000,0.000,0.000,1.512,1.556,1.509,1.511,1.560,1.722,1.490,1.572,1.576,1.775,2.245,2.711,1.522,1.607,1.693,2.002,2.877,3.954,1.535,1.780,2.038,2.462,6.063,6.465,1.702,2.365,2.987,5.393,11.391,16.889,1.679,2.937,3.813,7.593,17.129,14.051,0.000,0.000,0.000,74.100,0.000,0.000,0.000,0.000,0.000,0.000,0.000,0.000
G_int_t8_g4=1.651,1.606,1.977,2.247,2.519,2.707,1.626,1.984,2.275,2.429,2.680,2.802,2.205,2.301,2.567,2.611,2.940,3.024,2.251,2.499,2.735,2.799,3.067,3.207,2.888,2.778,2.984,3.224,3.425,3.585,2.769,3.004,3.399,3.337,3.423,3.800,0.000,0.000,0.000,0.000,0.000,0.000,0.000,0.000,0.000,0.000,0.000,0.000,1.512,1.556,1.509,1.511,1.560,1.722,1.490,1.572,1.576,1.775,2.245,2.711,1.522,1.607,1.693,2.002,2.877,3.954,1.535,1.780,2.038,2.462,6.063,6.465,1.702,2.365,2.987,5.393,11.391,16.889,1.679,2.937,3.813,7.593,17.129,14.051,0.000,0.000,0.000,74.100,0.000,0.000,0.000,0.000,0.000,0.000,0.000,0.000
G_int_t12_g4=1.651,1.606,1.977,2.247,2.519,2.707,1.626,1.984,2.275,2.429,2.680,2.802,2.205,2.301,2.567,2.611,2.940,3.024,2.251,2.499,2.735,2.799,3.067,3.207,2.888,2.778,2.984,3.224,3.425,3.585,2.769,3.004,3.399,3.337,3.423,3.800,0.000,0.000,0.000,0.000,0.000,0.000,0.000,0.000,0.000,0.000,0.000,0.000,1.512,1.556,1.509,1.511,1.560,1.722,1.490,1.572,1.576,1.775,2.245,2.711,1.522,1.607,1.693,2.002,2.877,3.954,1.535,1.780,2.038,2.462,6.063,6.465,1.702,2.365,2.987,5.393,11.391,16.889,1.679,2.937,3.813,7.593,17.129,14.051,0.000,0.000,0.000,74.100,0.000,0.000,0.000,0.000,0.000,0.000,0.000,0.000
G_int_inflex_g4=1.661,1.622,1.969,2.247,2.539,2.707,1.624,2.006,2.305,2.497,2.721,2.836,2.066,2.301,2.577,2.611,2.940,3.105,2.275,2.524,2.758,2.841,3.156,3.293,2.651,2.763,2.987,3.281,3.466,3.646,2.788,3.063,3.429,3.422,3.500,3.870,0.000,0.000,0.000,0.000,0.000,0.000,0.000,0.000,0.000,0.000,0.000,0.000,1.537,1.556,1.536,1.511,1.591,1.722,1.490,1.596,1.576,1.798,2.297,2.711,1.522,1.648,1.693,2.002,2.877,3.954,1.535,1.817,2.069,2.462,6.810,6.829,1.695,2.335,2.987,5.595,12.936,18.642,1.679,2.937,3.813,8.696,19.014,17.518,0.000,0.000,0.000,60.151,0.000,0.000,0.000,0.000,0.000,0.000,0.000,0.000
Time_Inflex=9.308,9.797,12.000,14.204,15.673,17.876,10.532,12.000,13.469,14.694,16.897,18.120,11.266,14.448,15.918,17.631,19.344,18.855,13.713,15.673,17.386,17.876,19.099,20.078,14.694,17.631,18.855,20.078,21.302,22.282,16.652,18.365,20.568,20.568,22.282,23.016,0.252,0.252,0.252,0.252,0.252,0.252,0.252,0.252,0.252,0.252,0.252,0.252,9.797,10.532,9.797,10.532,10.532,11.755,10.532,10.532,11.755,11.755,13.469,16.407,10.532,10.532,11.755,13.224,17.386,22.036,10.532,11.755,13.224,15.673,22.036,23.016,11.755,14.694,17.876,23.016,22.036,22.771,11.755,17.631,22.036,22.036,22.771,22.282,0.252,0.252,0.252,21.792,0.252,0.252,0.252,0.252,0.252,0.252,0.252,0.252
OD_Inflex=0.521,0.530,0.620,0.651,0.560,0.616,0.633,0.572,0.523,0.473,0.546,0.550,0.518,0.617,0.572,0.610,0.632,0.495,0.548,0.577,0.560,0.522,0.474,0.469,0.490,0.602,0.582,0.502,0.556,0.535,0.504,0.502,0.560,0.504,0.541,0.491,0.066,0.066,0.065,0.065,0.065,0.066,0.070,0.066,0.066,0.066,0.067,0.068,0.587,0.679,0.566,0.664,0.579,0.745,0.712,0.596,0.741,0.528,0.518,0.683,0.691,0.550,0.635,0.612,0.727,0.752,0.647,0.572,0.592,0.637,0.218,0.230,0.738,0.680,0.662,0.312,0.137,0.119,0.665,0.637,0.669,0.168,0.118,0.123,0.065,0.065,0.066,0.066,0.066,0.065,0.067,0.068,0.068,0.068,0.066,0.068
Time_Saturation=19.834,21.792,21.792,21.302,20.323,21.792,21.058,20.813,21.792,19.834,19.344,20.813,19.099,15.673,20.078,18.610,21.792,20.568,20.568,17.141,20.568,19.589,21.058,21.792,22.036,18.610,19.834,21.547,22.282,0.000,21.058,21.547,21.547,22.036,23.261,0.000,0.252,0.252,0.252,0.252,0.252,0.252,0.252,0.252,0.252,0.252,0.252,0.252,20.813,21.792,20.813,18.120,22.282,21.792,21.792,20.813,20.813,20.813,21.792,21.058,20.813,22.036,20.813,22.282,20.568,22.526,20.813,21.058,20.813,20.813,0.000,0.000,21.792,20.813,19.834,0.000,0.000,0.000,20.813,21.792,22.771,0.000,0.000,0.000,0.252,0.252,0.252,0.000,0.252,0.252,0.252,0.252,0.252,0.252,0.252,0.252
OD_Saturation=0.870,1.098,0.886,0.801,0.765,0.736,0.874,0.850,0.971,0.777,0.715,0.716,0.868,0.755,0.797,0.705,0.745,0.686,0.916,0.753,0.756,0.720,0.686,0.658,0.803,0.696,0.691,0.655,0.658,0.000,0.775,0.710,0.645,0.650,0.625,0.000,0.066,0.066,0.065,0.065,0.065,0.066,0.070,0.066,0.066,0.066,0.067,0.068,0.881,0.912,1.114,0.909,0.886,0.884,0.876,0.897,0.884,0.853,0.905,0.891,0.904,1.124,0.874,0.874,0.854,0.806,0.954,0.892,0.883,0.918,0.000,0.000,0.888,0.961,0.812,0.000,0.000,0.000,1.064,0.852,0.811,0.000,0.000,0.000,0.065,0.065,0.066,0.000,0.066,0.065,0.067,0.068,0.068,0.068,0.066,0.068
Ref_Well_Name=A01,A01,A01,A01,A01,A01,A01,A01,A01,A01,A01,A01,A01,A01,A01,A01,A01,A01,A01,A01,A01,A01,A01,A01,A01,A01,A01,A01,A01,A01,A01,A01,A01,A01,A01,A01,A01,A01,A01,A01,A01,A01,A01,A01,A01,A01,A01,A01,A01,A01,A01,A01,A01,A01,A01,A01,A01,A01,A01,A01,A01,A01,A01,A01,A01,A01,A01,A01,A01,A01,A01,A01,A01,A01,A01,A01,A01,A01,A01,A01,A01,A01,A01,A01,A01,A01,A01,A01,A01,A01,A01,A01,A01,A01,A01,A01
Ratio_Avg_G=1.000,0.952,0.815,0.691,0.605,0.541,0.935,0.794,0.692,0.620,0.555,0.519,0.823,0.675,0.599,0.546,0.502,0.488,0.688,0.608,0.545,0.521,0.476,0.452,0.622,0.545,0.506,0.461,0.442,0.419,0.554,0.502,0.459,0.449,0.419,0.396,Inf,Inf,Inf,Inf,Inf,Inf,Inf,Inf,Inf,Inf,Inf,Inf,0.979,0.957,0.967,0.956,0.904,0.878,0.977,0.918,0.879,0.790,0.688,0.605,0.973,0.886,0.834,0.734,0.576,0.450,0.944,0.806,0.725,0.618,0.303,0.283,0.876,0.674,0.550,0.333,0.197,0.157,0.854,0.551,0.444,0.244,0.148,0.162,Inf,Inf,Inf,0.025,Inf,Inf,Inf,Inf,Inf,Inf,Inf,Inf
Ratio_Fit_G=1.000,1.075,0.889,0.804,0.764,0.703,1.005,0.885,0.817,0.783,0.722,0.702,0.851,0.796,0.729,0.733,0.667,0.657,0.827,0.768,0.708,0.705,0.652,0.626,0.708,0.713,0.656,0.612,0.602,0.575,0.718,0.663,0.615,0.599,0.604,0.561,Inf,Inf,Inf,Inf,Inf,Inf,Inf,Inf,Inf,Inf,Inf,Inf,1.114,1.026,1.125,1.065,1.087,0.974,1.040,1.040,0.990,0.999,0.808,0.686,1.033,1.042,1.013,0.903,0.693,0.572,1.055,0.977,0.896,0.749,0.243,0.281,0.972,0.783,0.661,0.367,0.012,0.001,1.007,0.660,0.584,0.192,0.001,0.031,Inf,Inf,Inf,1.006,Inf,Inf,Inf,Inf,Inf,Inf,Inf,Inf
Ratio_G_Int=1.000,1.040,0.877,0.778,0.707,0.656,1.012,0.872,0.777,0.742,0.669,0.651,0.814,0.758,0.690,0.678,0.614,0.605,0.783,0.719,0.654,0.655,0.602,0.577,0.641,0.651,0.607,0.569,0.545,0.522,0.666,0.613,0.565,0.558,0.544,0.508,Inf,Inf,Inf,Inf,Inf,Inf,Inf,Inf,Inf,Inf,Inf,Inf,1.104,1.069,1.110,1.100,1.059,1.008,1.104,1.052,1.035,0.944,0.769,0.641,1.083,1.022,0.995,0.859,0.624,0.474,1.077,0.947,0.846,0.713,0.270,0.253,1.000,0.742,0.602,0.365,0.144,0.097,1.008,0.611,0.496,0.215,0.096,0.116,Inf,Inf,Inf,0.022,Inf,Inf,Inf,Inf,Inf,Inf,Inf,Inf
Ratio_t0_Fit=1.000,0.569,0.615,0.407,0.400,0.295,0.685,0.549,0.510,0.353,0.408,0.374,0.897,0.511,0.413,0.348,0.391,0.346,0.465,0.363,0.251,0.482,0.301,0.203,0.576,0.539,0.256,0.210,0.185,0.164,0.402,0.393,0.207,0.200,0.163,0.153,Inf,Inf,Inf,Inf,Inf,Inf,Inf,Inf,Inf,Inf,Inf,Inf,0.514,0.821,0.679,0.762,0.476,0.622,0.561,0.636,0.605,0.488,0.507,0.546,0.585,0.476,0.513,0.361,0.501,0.184,0.496,0.480,0.419,0.447,0.144,0.141,0.559,0.535,0.578,0.144,0.138,0.124,0.313,0.362,0.172,0.141,0.139,0.135,Inf,Inf,Inf,0.131,Inf,Inf,Inf,Inf,Inf,Inf,Inf,Inf
Ratio_t0_G_Int=1.000,0.594,0.545,0.384,0.298,0.241,0.608,0.484,0.390,0.286,0.250,0.212,0.898,0.378,0.310,0.228,0.219,0.206,0.369,0.291,0.249,0.212,0.191,0.178,0.514,0.252,0.230,0.196,0.188,0.174,0.252,0.219,0.196,0.188,0.159,0.156,Inf,Inf,Inf,Inf,Inf,Inf,Inf,Inf,Inf,Inf,Inf,Inf,0.543,0.547,0.505,0.494,0.441,0.457,0.537,0.481,0.424,0.365,0.393,0.431,0.563,0.455,0.388,0.360,0.374,0.332,0.503,0.391,0.360,0.318,3.539,2.721,0.465,0.409,0.341,0.248,-0.243,-0.118,0.408,0.326,0.254,7.212,-0.137,-0.228,Inf,Inf,Inf,Inf,Inf,Inf,Inf,Inf,Inf,Inf,Inf,Inf
Ref_Curve_Array=1,1,1,1,1,1,1,1,1,1,1,1,1,1,1,1,1,1,1,1,1,1,1,1,1,1,1,1,1,1,1,1,1,1,1,1,1,1,1,1,1,1,1,1,1,1,1,1,1,1,1,1,1,1,1,1,1,1,1,1,1,1,1,1,1,1,1,1,1,1,1,1,1,1,1,1,1,1,1,1,1,1,1,1,1,1,1,1,1,1,1,1,1,1,1,1
Default_ref=0
Comm_Map=,,,,,
Comm_Consol=,,,,,,,,
Comm_Screen=,,,,,
Analysis_Set=A,A,A,A,A,A,A,A,A,A,A,A,A,A,A,A,A,A,A,A,A,A,A,A,A,A,A,A,A,A,A,A,A,A,A,A,A,A,A,A,A,A,A,A,A,A,A,A,A,A,A,A,A,A,A,A,A,A,A,A,A,A,A,A,A,A,A,A,A,A,A,A,A,A,A,A,A,A,A,A,A,A,A,A,A,A,A,A,A,A,A,A,A,A,A,A
Ref_Type=single_ref,single_ref,single_ref,single_ref,single_ref,single_ref,single_ref,single_ref,single_ref,single_ref,single_ref,single_ref,single_ref,single_ref,single_ref,single_ref,single_ref,single_ref,single_ref,single_ref,single_ref,single_ref,single_ref,single_ref,single_ref,single_ref,single_ref,single_ref,single_ref,single_ref,single_ref,single_ref,single_ref,single_ref,single_ref,single_ref,single_ref,single_ref,single_ref,single_ref,single_ref,single_ref,single_ref,single_ref,single_ref,single_ref,single_ref,single_ref,single_ref,single_ref,single_ref,single_ref,single_ref,single_ref,single_ref,single_ref,single_ref,single_ref,single_ref,single_ref,single_ref,single_ref,single_ref,single_ref,single_ref,single_ref,single_ref,single_ref,single_ref,single_ref,single_ref,single_ref,single_ref,single_ref,single_ref,single_ref,single_ref,single_ref,single_ref,single_ref,single_ref,single_ref,single_ref,single_ref,single_ref,single_ref,single_ref,single_ref,single_ref,single_ref,single_ref,single_ref,single_ref,single_ref,single_ref,single_ref
Wells_In_Use=0,0,0,0,0,0,0,0,0,0,0,0,0,0,0,0,0,0,0,0,0,0,0,0,0,0,0,0,0,0,0,0,0,0,0,0,0,0,0,0,0,0,0,0,0,0,0,0,0,0,0,0,0,0,0,0,0,0,0,0,0,0,0,0,0,0,0,0,0,0,0,0,0,0,0,0,0,0,0,0,0,0,0,0,0,0,0,0,0,0,0,0,0,0,0,0
[Flor:]
[Flor2:]
[Lumin:]
[Data:]
Read=DateTime	RunT[s]	Temp	Well_1	Well_2	Well_3	Well_4	Well_5	Well_6	Well_7	Well_8	Well_9	Well_10	Well_11	Well_12	Well_13	Well_14	Well_15	Well_16	Well_17	Well_18	Well_19	Well_20	Well_21	Well_22	Well_23	Well_24	Well_25	Well_26	Well_27	Well_28	Well_29	Well_30	Well_31	Well_32	Well_33	Well_34	Well_35	Well_36	Well_37	Well_38	Well_39	Well_40	Well_41	Well_42	Well_43	Well_44	Well_45	Well_46	Well_47	Well_48	Well_49	Well_50	Well_51	Well_52	Well_53	Well_54	Well_55	Well_56	Well_57	Well_58	Well_59	Well_60	Well_61	Well_62	Well_63	Well_64	Well_65	Well_66	Well_67	Well_68	Well_69	Well_70	Well_71	Well_72	Well_73	Well_74	Well_75	Well_76	Well_77	Well_78	Well_79	Well_80	Well_81	Well_82	Well_83	Well_84	Well_85	Well_86	Well_87	Well_88	Well_89	Well_90	Well_91	Well_92	Well_93	Well_94	Well_95	Well_96
1=13:51:07	908	300	0.0865	0.0852	0.0833	0.0834	0.0839	0.0854	0.0856	0.0864	0.0867	0.0872	0.0860	0.0837	0.0845	0.0863	0.0838	0.0852	0.0873	0.0880	0.0892	0.0893	0.0904	0.0901	0.0898	0.0902	0.0851	0.0837	0.0837	0.0870	0.0850	0.0868	0.0850	0.0866	0.0859	0.0870	0.0845	0.0844	0.0852	0.0848	0.0848	0.0849	0.0869	0.0875	0.0881	0.0885	0.0907	0.0893	0.0893	0.0925	0.0849	0.0825	0.0833	0.0829	0.0845	0.0840	0.0834	0.0840	0.0848	0.0859	0.0844	0.0823	0.0828	0.0835	0.0872	0.0833	0.0849	0.0841	0.0856	0.0855	0.0860	0.0890	0.0868	0.0923	0.0658	0.0658	0.0649	0.0650	0.0652	0.0658	0.0653	0.0655	0.0660	0.0666	0.0660	0.0649	0.0703	0.0660	0.0662	0.0663	0.0667	0.0680	0.0670	0.0677	0.0676	0.0682	0.0657	0.0675
2=14:05:48	1789	301	0.0866	0.0848	0.0836	0.0830	0.0832	0.0839	0.0839	0.0857	0.0850	0.0849	0.0841	0.0814	0.0850	0.0856	0.0831	0.0835	0.0838	0.0869	0.0868	0.0884	0.0880	0.0885	0.0844	0.0868	0.0891	0.0836	0.0824	0.0852	0.0839	0.0850	0.0839	0.0851	0.0853	0.0847	0.0837	0.0825	0.0835	0.0834	0.0830	0.0840	0.0852	0.0849	0.0853	0.0873	0.0859	0.0866	0.0847	0.0879	0.0918	0.0830	0.0835	0.0831	0.0838	0.0833	0.0836	0.0856	0.0837	0.0832	0.0838	0.0820	0.0835	0.0831	0.0857	0.0822	0.0842	0.0835	0.0844	0.0841	0.0844	0.0860	0.0850	0.0859	0.0653	0.0653	0.0648	0.0656	0.0645	0.0652	0.0638	0.0652	0.0651	0.0657	0.0655	0.0646	0.0697	0.0666	0.0655	0.0658	0.0661	0.0662	0.0661	0.0670	0.0673	0.0669	0.0652	0.0666
3=14:20:29	2670	301	0.0884	0.0851	0.0838	0.0837	0.0844	0.0842	0.0836	0.0864	0.0855	0.0859	0.0843	0.0818	0.0846	0.0857	0.0825	0.0836	0.0845	0.0859	0.0874	0.0886	0.0890	0.0879	0.0859	0.0908	0.0898	0.0842	0.0832	0.0857	0.0844	0.0849	0.0844	0.0848	0.0852	0.0853	0.0831	0.0836	0.0850	0.0842	0.0837	0.0847	0.0852	0.0850	0.0852	0.0862	0.0864	0.0866	0.0851	0.0877	0.0908	0.0828	0.0840	0.0838	0.0846	0.0838	0.0840	0.0849	0.0844	0.0842	0.0841	0.0818	0.0849	0.0835	0.0860	0.0827	0.0848	0.0842	0.0841	0.0855	0.0846	0.0861	0.0848	0.0863	0.0651	0.0653	0.0645	0.0654	0.0646	0.0653	0.0638	0.0649	0.0651	0.0657	0.0655	0.0643	0.0697	0.0668	0.0652	0.0657	0.0658	0.0664	0.0659	0.0671	0.0671	0.0669	0.0651	0.0663
4=14:35:10	3551	300	0.0903	0.0861	0.0849	0.0842	0.0845	0.0851	0.0849	0.0869	0.0859	0.0867	0.0854	0.0835	0.0854	0.0866	0.0839	0.0838	0.0858	0.0872	0.0874	0.0902	0.0894	0.0893	0.0868	0.0923	0.0925	0.0847	0.0836	0.0857	0.0847	0.0864	0.0846	0.0858	0.0862	0.0863	0.0843	0.0846	0.0851	0.0857	0.0847	0.0858	0.0864	0.0856	0.0863	0.0865	0.0876	0.0867	0.0859	0.0916	0.0920	0.0843	0.0837	0.0845	0.0850	0.0854	0.0854	0.0859	0.0849	0.0853	0.0835	0.0827	0.0853	0.0844	0.0875	0.0832	0.0852	0.0850	0.0851	0.0858	0.0851	0.0871	0.0857	0.0875	0.0652	0.0651	0.0642	0.0654	0.0645	0.0651	0.0642	0.0641	0.0650	0.0652	0.0652	0.0643	0.0697	0.0667	0.0652	0.0657	0.0650	0.0664	0.0656	0.0668	0.0669	0.0666	0.0649	0.0666
5=14:49:51	4432	298	0.0902	0.0870	0.0846	0.0844	0.0849	0.0854	0.0852	0.0873	0.0855	0.0861	0.0849	0.0825	0.0854	0.0866	0.0832	0.0843	0.0857	0.0870	0.0864	0.0908	0.0887	0.0889	0.0855	0.0890	0.0983	0.0850	0.0841	0.0874	0.0854	0.0856	0.0848	0.0855	0.0860	0.0858	0.0846	0.0846	0.0850	0.0850	0.0848	0.0857	0.0863	0.0859	0.0846	0.0866	0.0876	0.0865	0.0856	0.0872	0.0983	0.0841	0.0847	0.0832	0.0858	0.0855	0.0853	0.0859	0.0850	0.0852	0.0840	0.0834	0.0850	0.0841	0.0875	0.0840	0.0853	0.0852	0.0851	0.0847	0.0845	0.0862	0.0854	0.0891	0.0652	0.0652	0.0643	0.0652	0.0645	0.0656	0.0647	0.0650	0.0640	0.0655	0.0654	0.0643	0.0696	0.0667	0.0652	0.0647	0.0656	0.0666	0.0657	0.0668	0.0669	0.0666	0.0651	0.0664
6=15:04:32	5313	300	0.0908	0.0881	0.0854	0.0854	0.0857	0.0854	0.0858	0.0884	0.0871	0.0873	0.0859	0.0841	0.0866	0.0875	0.0843	0.0859	0.0867	0.0888	0.0864	0.0907	0.0896	0.0917	0.0870	0.0914	0.0927	0.0857	0.0850	0.0880	0.0862	0.0872	0.0861	0.0870	0.0868	0.0859	0.0870	0.0854	0.0868	0.0864	0.0856	0.0864	0.0874	0.0875	0.0865	0.0886	0.0883	0.0882	0.0871	0.0882	0.0935	0.0854	0.0854	0.0855	0.0864	0.0869	0.0867	0.0872	0.0861	0.0863	0.0864	0.0850	0.0850	0.0855	0.0903	0.0841	0.0865	0.0859	0.0863	0.0864	0.0866	0.0878	0.0875	0.0882	0.0649	0.0650	0.0644	0.0653	0.0635	0.0653	0.0647	0.0648	0.0646	0.0654	0.0654	0.0642	0.0694	0.0665	0.0652	0.0656	0.0656	0.0664	0.0655	0.0661	0.0671	0.0666	0.0651	0.0664
7=15:19:13	6194	300	0.0968	0.0884	0.0861	0.0850	0.0869	0.0864	0.0862	0.0886	0.0876	0.0888	0.0855	0.0845	0.0869	0.0875	0.0856	0.0865	0.0874	0.0888	0.0887	0.0908	0.0903	0.0915	0.0864	0.0922	0.0900	0.0863	0.0859	0.0887	0.0875	0.0885	0.0866	0.0877	0.0865	0.0872	0.0869	0.0859	0.0875	0.0874	0.0864	0.0862	0.0879	0.0879	0.0875	0.0880	0.0891	0.0891	0.0866	0.0905	0.0950	0.0858	0.0861	0.0866	0.0876	0.0874	0.0869	0.0879	0.0877	0.0866	0.0875	0.0853	0.0864	0.0865	0.0861	0.0853	0.0866	0.0867	0.0865	0.0870	0.0867	0.0893	0.0880	0.0884	0.0648	0.0652	0.0641	0.0645	0.0645	0.0650	0.0646	0.0649	0.0647	0.0655	0.0653	0.0643	0.0693	0.0657	0.0651	0.0654	0.0654	0.0665	0.0656	0.0667	0.0661	0.0666	0.0648	0.0661
8=15:33:54	7075	300	0.0984	0.0890	0.0868	0.0850	0.0857	0.0854	0.0860	0.0887	0.0872	0.0872	0.0864	0.0854	0.0880	0.0878	0.0850	0.0855	0.0866	0.0874	0.0890	0.0910	0.0900	0.0906	0.0864	0.0939	0.0893	0.0860	0.0849	0.0883	0.0859	0.0871	0.0863	0.0867	0.0868	0.0865	0.0847	0.0849	0.0866	0.0870	0.0855	0.0865	0.0877	0.0865	0.0868	0.0875	0.0879	0.0868	0.0861	0.0898	0.0902	0.0854	0.0854	0.0858	0.0872	0.0865	0.0871	0.0864	0.0862	0.0859	0.0855	0.0845	0.0865	0.0862	0.0889	0.0846	0.0861	0.0861	0.0865	0.0865	0.0867	0.0880	0.0866	0.0877	0.0645	0.0646	0.0639	0.0648	0.0637	0.0637	0.0637	0.0645	0.0645	0.0652	0.0648	0.0637	0.0690	0.0660	0.0644	0.0650	0.0652	0.0662	0.0643	0.0661	0.0664	0.0662	0.0643	0.0660
9=15:48:38	7959	298	0.0943	0.0899	0.0882	0.0874	0.0872	0.0871	0.0877	0.0899	0.0881	0.0888	0.0864	0.0858	0.0893	0.0894	0.0862	0.0872	0.0882	0.0896	0.0936	0.0912	0.0907	0.0915	0.0867	0.0918	0.0920	0.0874	0.0866	0.0897	0.0889	0.0882	0.0883	0.0879	0.0881	0.0877	0.0875	0.0872	0.0880	0.0879	0.0870	0.0880	0.0874	0.0888	0.0880	0.0897	0.0898	0.0892	0.0881	0.0892	0.0958	0.0871	0.0871	0.0869	0.0877	0.0870	0.0889	0.0887	0.0885	0.0874	0.0878	0.0861	0.0871	0.0871	0.0903	0.0861	0.0876	0.0876	0.0880	0.0878	0.0875	0.0898	0.0877	0.0885	0.0651	0.0650	0.0634	0.0652	0.0644	0.0649	0.0644	0.0651	0.0650	0.0653	0.0647	0.0645	0.0696	0.0665	0.0649	0.0653	0.0657	0.0665	0.0660	0.0665	0.0669	0.0656	0.0650	0.0666
10=16:03:19	8840	300	0.0967	0.0911	0.0900	0.0880	0.0877	0.0875	0.0888	0.0903	0.0890	0.0889	0.0875	0.0864	0.0899	0.0913	0.0864	0.0875	0.0887	0.0905	0.0941	0.0927	0.0917	0.0914	0.0879	0.0942	0.1005	0.0886	0.0878	0.0902	0.0883	0.0881	0.0900	0.0893	0.0891	0.0886	0.0892	0.0872	0.0889	0.0883	0.0879	0.0883	0.0891	0.0888	0.0894	0.0901	0.0904	0.0904	0.0890	0.0907	0.0963	0.0879	0.0881	0.0872	0.0888	0.0885	0.0896	0.0897	0.0900	0.0884	0.0893	0.0866	0.0891	0.0882	0.0907	0.0870	0.0883	0.0882	0.0888	0.0874	0.0884	0.0897	0.0884	0.0893	0.0651	0.0651	0.0644	0.0650	0.0643	0.0650	0.0646	0.0645	0.0638	0.0655	0.0656	0.0646	0.0695	0.0665	0.0647	0.0652	0.0657	0.0664	0.0660	0.0668	0.0670	0.0668	0.0649	0.0667
11=16:18:00	9721	298	0.0987	0.0928	0.0905	0.0889	0.0883	0.0880	0.0909	0.0926	0.0903	0.0913	0.0901	0.0888	0.0919	0.0922	0.0878	0.0871	0.0891	0.0906	0.0931	0.0937	0.0918	0.0925	0.0899	0.0925	0.1020	0.0889	0.0880	0.0910	0.0887	0.0888	0.0923	0.0907	0.0899	0.0899	0.0904	0.0897	0.0901	0.0892	0.0883	0.0887	0.0890	0.0895	0.0903	0.0914	0.0912	0.0908	0.0898	0.0914	0.0979	0.0877	0.0883	0.0864	0.0886	0.0894	0.0898	0.0906	0.0898	0.0888	0.0900	0.0875	0.0881	0.0874	0.0888	0.0870	0.0879	0.0875	0.0896	0.0883	0.0885	0.0898	0.0885	0.0901	0.0646	0.0651	0.0644	0.0650	0.0642	0.0647	0.0642	0.0646	0.0638	0.0657	0.0651	0.0643	0.0693	0.0910	0.0649	0.0645	0.0655	0.0663	0.0657	0.0665	0.0667	0.0668	0.0650	0.0665
12=16:32:41	10602	298	0.1040	0.0944	0.0920	0.0887	0.0887	0.0884	0.0919	0.0923	0.0919	0.0921	0.0915	0.0893	0.0939	0.0925	0.0888	0.0889	0.0887	0.0906	0.0943	0.0944	0.0939	0.0926	0.0900	0.0929	0.1015	0.0896	0.0884	0.0900	0.0886	0.0905	0.0935	0.0917	0.0914	0.0905	0.0905	0.0895	0.0901	0.0894	0.0881	0.0893	0.0895	0.0893	0.0927	0.0909	0.0917	0.0913	0.0902	0.0927	0.0986	0.0876	0.0876	0.0877	0.0892	0.0893	0.0911	0.0915	0.0904	0.0891	0.0888	0.0883	0.0893	0.0885	0.0920	0.0880	0.0885	0.0882	0.0907	0.0901	0.0902	0.0894	0.0901	0.0902	0.0649	0.0648	0.0644	0.0651	0.0641	0.0649	0.0642	0.0642	0.0647	0.0656	0.0654	0.0643	0.0693	0.0666	0.0649	0.0654	0.0647	0.0662	0.0658	0.0666	0.0670	0.0669	0.0649	0.0664
13=16:47:22	11483	298	0.1117	0.0966	0.0933	0.0901	0.0888	0.0889	0.0939	0.0959	0.0961	0.0945	0.0924	0.0900	0.0950	0.0943	0.0893	0.0894	0.0896	0.0910	0.0950	0.0961	0.0943	0.0918	0.0907	0.0950	0.1021	0.0904	0.0892	0.0894	0.0891	0.0892	0.0935	0.0930	0.0913	0.0897	0.0912	0.0896	0.0916	0.0905	0.0877	0.0895	0.0906	0.0903	0.0936	0.0923	0.0924	0.0917	0.0904	0.0912	0.0956	0.0889	0.0892	0.0887	0.0897	0.0895	0.0920	0.0914	0.0909	0.0900	0.0907	0.0882	0.0891	0.0894	0.0933	0.0881	0.0892	0.0888	0.0914	0.0905	0.0904	0.0910	0.0907	0.0914	0.0647	0.0649	0.0642	0.0649	0.0633	0.0647	0.0644	0.0645	0.0644	0.0653	0.0654	0.0642	0.0689	0.0662	0.0647	0.0651	0.0656	0.0662	0.0655	0.0655	0.0666	0.0667	0.0646	0.0663
14=17:02:03	12364	298	0.1118	0.0989	0.0962	0.0913	0.0903	0.0895	0.0971	0.0987	0.0975	0.0975	0.0947	0.0936	0.0971	0.0965	0.0898	0.0898	0.0904	0.0916	0.0982	0.0977	0.0948	0.0932	0.0937	0.0969	0.1043	0.0917	0.0887	0.0889	0.0899	0.0899	0.0975	0.0958	0.0944	0.0926	0.0922	0.0922	0.0925	0.0909	0.0898	0.0899	0.0904	0.0900	0.0951	0.0937	0.0932	0.0936	0.0912	0.0922	0.0998	0.0890	0.0889	0.0880	0.0888	0.0896	0.0938	0.0936	0.0918	0.0906	0.0937	0.0900	0.0898	0.0887	0.0911	0.0880	0.0892	0.0891	0.0928	0.0910	0.0906	0.0915	0.0908	0.0911	0.0646	0.0645	0.0641	0.0651	0.0642	0.0648	0.0642	0.0643	0.0642	0.0652	0.0654	0.0642	0.0690	0.0663	0.0641	0.0649	0.0651	0.0663	0.0652	0.0662	0.0666	0.0665	0.0648	0.0664
15=17:16:44	13245	298	0.1118	0.1019	0.0991	0.0933	0.0911	0.0898	0.0996	0.1016	0.0993	0.0979	0.0957	0.0954	0.1013	0.0986	0.0916	0.0905	0.0909	0.0921	0.1015	0.0983	0.0971	0.0933	0.0946	0.0948	0.1067	0.0918	0.0906	0.0891	0.0907	0.0913	0.0994	0.0955	0.0948	0.0942	0.0935	0.0930	0.0932	0.0922	0.0903	0.0903	0.0905	0.0901	0.0979	0.0944	0.0946	0.0931	0.0915	0.0935	0.1003	0.0894	0.0909	0.0889	0.0889	0.0904	0.0956	0.0946	0.0924	0.0910	0.0920	0.0899	0.0901	0.0897	0.0895	0.0883	0.0897	0.0890	0.0939	0.0921	0.0908	0.0923	0.0902	0.0913	0.0647	0.0649	0.0644	0.0650	0.0644	0.0648	0.0643	0.0647	0.0647	0.0645	0.0656	0.0643	0.0692	0.0665	0.0641	0.0654	0.0655	0.0663	0.0654	0.0665	0.0666	0.0670	0.0649	0.0665
16=17:31:25	14126	298	0.1200	0.1042	0.0998	0.0926	0.0907	0.0893	0.1020	0.1016	0.1009	0.0998	0.0962	0.0955	0.1038	0.0996	0.0929	0.0906	0.0905	0.0913	0.1040	0.1027	0.0978	0.0958	0.0952	0.0969	0.1121	0.0926	0.0903	0.0903	0.0891	0.0912	0.1026	0.0976	0.0958	0.0951	0.0935	0.0921	0.0941	0.0916	0.0907	0.0903	0.0905	0.0910	0.1001	0.0947	0.0954	0.0943	0.0916	0.0927	0.1008	0.0901	0.0901	0.0892	0.0899	0.0900	0.0985	0.0961	0.0935	0.0920	0.0912	0.0902	0.0915	0.0895	0.0917	0.0884	0.0895	0.0898	0.0968	0.0935	0.0915	0.0932	0.0911	0.0917	0.0645	0.0648	0.0642	0.0649	0.0643	0.0646	0.0642	0.0637	0.0645	0.0653	0.0652	0.0641	0.0692	0.0663	0.0646	0.0652	0.0650	0.0660	0.0655	0.0665	0.0670	0.0667	0.0647	0.0666
17=17:46:07	15007	298	0.1220	0.1089	0.1010	0.0941	0.0911	0.0897	0.1058	0.1054	0.1030	0.1027	0.0977	0.0975	0.1086	0.1024	0.0950	0.0922	0.0922	0.0923	0.1083	0.1074	0.0996	0.0961	0.0961	0.0954	0.1142	0.0946	0.0902	0.0895	0.0903	0.0922	0.1055	0.0974	0.0957	0.0949	0.0942	0.0931	0.0949	0.0923	0.0904	0.0904	0.0904	0.0899	0.1028	0.0972	0.0959	0.0938	0.0924	0.0928	0.1046	0.0910	0.0908	0.0892	0.0897	0.0892	0.0992	0.0957	0.0943	0.0918	0.0915	0.0902	0.0922	0.0896	0.0928	0.0889	0.0896	0.0887	0.0963	0.0932	0.0924	0.0923	0.0907	0.0922	0.0648	0.0647	0.0632	0.0649	0.0642	0.0648	0.0640	0.0645	0.0646	0.0654	0.0644	0.0643	0.0692	0.0661	0.0645	0.0651	0.0656	0.0662	0.0655	0.0665	0.0669	0.0663	0.0648	0.0667
18=18:00:48	15888	298	0.1293	0.1125	0.1039	0.0958	0.0925	0.0901	0.1107	0.1122	0.1085	0.1077	0.1018	0.1015	0.1116	0.1043	0.0957	0.0926	0.0926	0.0921	0.1114	0.1079	0.1029	0.0980	0.0965	0.1006	0.1127	0.0951	0.0915	0.0906	0.0902	0.0915	0.1114	0.1028	0.0989	0.0961	0.0938	0.0939	0.0963	0.0931	0.0906	0.0907	0.0909	0.0905	0.1047	0.0982	0.0974	0.0942	0.0919	0.0940	0.1008	0.0911	0.0915	0.0898	0.0905	0.0907	0.1022	0.0978	0.0942	0.0931	0.0925	0.0898	0.0918	0.0904	0.0928	0.0880	0.0895	0.0895	0.0995	0.0946	0.0921	0.0925	0.0897	0.0921	0.0647	0.0648	0.0641	0.0647	0.0639	0.0638	0.0644	0.0646	0.0647	0.0654	0.0656	0.0642	0.0689	0.0665	0.0647	0.0650	0.0654	0.0660	0.0648	0.0666	0.0665	0.0669	0.0649	0.0663
19=18:15:29	16769	298	0.1352	0.1188	0.1079	0.0983	0.0942	0.0927	0.1177	0.1181	0.1142	0.1131	0.1065	0.1051	0.1161	0.1080	0.0989	0.0940	0.0938	0.0931	0.1176	0.1143	0.1068	0.1022	0.0989	0.1005	0.1214	0.0986	0.0929	0.0928	0.0922	0.0939	0.1189	0.1084	0.1025	0.0984	0.0983	0.0970	0.0976	0.0949	0.0927	0.0919	0.0925	0.0919	0.1121	0.1033	0.0998	0.0970	0.0952	0.0951	0.1052	0.0917	0.0920	0.0903	0.0914	0.0920	0.1069	0.1005	0.0965	0.0949	0.0965	0.0925	0.0918	0.0912	0.0955	0.0888	0.0902	0.0902	0.1027	0.0963	0.0952	0.0939	0.0931	0.0942	0.0648	0.0649	0.0644	0.0651	0.0637	0.0649	0.0644	0.0647	0.0646	0.0657	0.0653	0.0642	0.0693	0.0661	0.0642	0.0649	0.0654	0.0661	0.0649	0.0662	0.0669	0.0667	0.0649	0.0664
20=18:30:10	17650	298	0.1405	0.1230	0.1115	0.0989	0.0946	0.0921	0.1211	0.1201	0.1183	0.1168	0.1103	0.1073	0.1212	0.1094	0.0995	0.0951	0.0928	0.0936	0.1241	0.1168	0.1113	0.1034	0.1007	0.1031	0.1209	0.0990	0.0933	0.0920	0.0922	0.0939	0.1228	0.1116	0.1048	0.1000	0.0981	0.0966	0.0998	0.0953	0.0923	0.0921	0.0923	0.0917	0.1155	0.1031	0.1008	0.0981	0.0944	0.0956	0.1046	0.0915	0.0913	0.0910	0.0910	0.0907	0.1092	0.1015	0.0968	0.0936	0.0934	0.0907	0.0939	0.0919	0.0934	0.0899	0.0907	0.0905	0.1062	0.0973	0.0955	0.0928	0.0931	0.0924	0.0645	0.0645	0.0638	0.0648	0.0638	0.0645	0.0640	0.0638	0.0645	0.0654	0.0652	0.0639	0.0689	0.0661	0.0644	0.0649	0.0645	0.0656	0.0653	0.0662	0.0668	0.0667	0.0648	0.0664
21=18:44:51	18531	298	0.1605	0.1290	0.1118	0.0995	0.0953	0.0932	0.1267	0.1267	0.1233	0.1201	0.1126	0.1111	0.1255	0.1123	0.0993	0.0953	0.0932	0.0922	0.1273	0.1219	0.1124	0.1044	0.1009	0.1048	0.1273	0.0997	0.0950	0.0921	0.0918	0.0917	0.1250	0.1134	0.1059	0.1009	0.0977	0.0952	0.1022	0.0957	0.0927	0.0929	0.0924	0.0915	0.1214	0.1074	0.1025	0.0990	0.0951	0.0956	0.1120	0.0926	0.0922	0.0910	0.0920	0.0901	0.1132	0.1026	0.0969	0.0929	0.0931	0.0912	0.0933	0.0913	0.0917	0.0907	0.0911	0.0903	0.1086	0.0961	0.0959	0.0936	0.0928	0.0945	0.0647	0.0646	0.0639	0.0647	0.0640	0.0647	0.0644	0.0645	0.0637	0.0655	0.0654	0.0641	0.0690	0.0660	0.0640	0.0651	0.0652	0.0662	0.0653	0.0663	0.0667	0.0668	0.0645	0.0664
22=18:59:32	19412	298	0.1600	0.1342	0.1165	0.1028	0.0975	0.0938	0.1355	0.1365	0.1333	0.1314	0.1195	0.1175	0.1363	0.1161	0.1037	0.0986	0.0959	0.0947	0.1391	0.1273	0.1210	0.1101	0.1058	0.1067	0.1281	0.1021	0.0973	0.0944	0.0938	0.0945	0.1385	0.1192	0.1127	0.1058	0.1015	0.0981	0.1033	0.0978	0.0940	0.0943	0.0939	0.0938	0.1304	0.1107	0.1055	0.1022	0.0956	0.0996	0.1136	0.0944	0.0937	0.0917	0.0919	0.0906	0.1184	0.1061	0.1012	0.0952	0.0957	0.0924	0.0957	0.0934	0.0969	0.0916	0.0917	0.0919	0.1140	0.1000	0.0977	0.0953	0.0938	0.0934	0.0646	0.0648	0.0633	0.0651	0.0643	0.0646	0.0645	0.0645	0.0648	0.0652	0.0647	0.0642	0.0692	0.0665	0.0632	0.0653	0.0655	0.0663	0.0656	0.0665	0.0669	0.0662	0.0651	0.0668
23=19:14:13	20293	298	0.1737	0.1430	0.1222	0.1048	0.0989	0.0941	0.1446	0.1453	0.1438	0.1393	0.1257	0.1212	0.1402	0.1199	0.1053	0.0989	0.0948	0.0954	0.1462	0.1328	0.1257	0.1116	0.1053	0.1169	0.1314	0.1042	0.0980	0.0936	0.0936	0.0944	0.1463	0.1249	0.1153	0.1065	0.1021	0.0972	0.1046	0.0987	0.0941	0.0939	0.0933	0.0930	0.1351	0.1133	0.1056	0.1020	0.0950	0.0968	0.1139	0.0948	0.0937	0.0925	0.0925	0.0924	0.1231	0.1068	0.1001	0.0945	0.0950	0.0922	0.0951	0.0932	0.0957	0.0907	0.0919	0.0906	0.1152	0.0991	0.0970	0.0939	0.0927	0.0925	0.0647	0.0648	0.0640	0.0648	0.0639	0.0642	0.0634	0.0645	0.0644	0.0652	0.0657	0.0642	0.0689	0.0661	0.0644	0.0650	0.0654	0.0655	0.0653	0.0665	0.0664	0.0667	0.0646	0.0664
24=19:28:54	21174	298	0.1834	0.1499	0.1253	0.1070	0.0983	0.0954	0.1521	0.1508	0.1460	0.1459	0.1302	0.1256	0.1474	0.1227	0.1077	0.0992	0.0968	0.0956	0.1548	0.1471	0.1286	0.1158	0.1087	0.1064	0.1395	0.1064	0.0993	0.0955	0.0946	0.0947	0.1547	0.1310	0.1181	0.1078	0.1041	0.0993	0.1073	0.1000	0.0953	0.0947	0.0939	0.0927	0.1451	0.1178	0.1112	0.1052	0.0975	0.0977	0.1191	0.0954	0.0954	0.0928	0.0931	0.0923	0.1284	0.1099	0.1018	0.0959	0.0976	0.0931	0.0976	0.0943	0.0964	0.0913	0.0925	0.0915	0.1231	0.1021	0.0983	0.0957	0.0946	0.0953	0.0645	0.0643	0.0637	0.0642	0.0641	0.0645	0.0642	0.0644	0.0644	0.0654	0.0651	0.0642	0.0687	0.0652	0.0642	0.0648	0.0654	0.0661	0.0653	0.0660	0.0660	0.0664	0.0647	0.0666
25=19:43:35	22056	300	0.1917	0.1594	0.1327	0.1093	0.1005	0.0967	0.1660	0.1623	0.1603	0.1582	0.1401	0.1324	0.1576	0.1284	0.1104	0.1009	0.0981	0.0967	0.1699	0.1518	0.1382	0.1197	0.1118	0.1114	0.1422	0.1091	0.1004	0.0960	0.0962	0.0959	0.1656	0.1387	0.1265	0.1129	0.1064	0.1002	0.1090	0.1016	0.0961	0.0958	0.0949	0.0939	0.1553	0.1227	0.1137	0.1065	0.0975	0.0976	0.1143	0.0968	0.0964	0.0930	0.0930	0.0935	0.1370	0.1122	0.1038	0.0973	0.0970	0.0925	0.0980	0.0950	0.0971	0.0928	0.0927	0.0922	0.1282	0.1038	0.1008	0.0969	0.0951	0.0948	0.0643	0.0646	0.0633	0.0636	0.0639	0.0646	0.0641	0.0643	0.0642	0.0654	0.0652	0.0641	0.0686	0.0649	0.0644	0.0648	0.0651	0.0659	0.0652	0.0661	0.0657	0.0665	0.0645	0.0664
26=19:58:16	22937	298	0.1997	0.1706	0.1360	0.1120	0.1032	0.0972	0.1752	0.1704	0.1662	0.1673	0.1468	0.1398	0.1698	0.1334	0.1144	0.1046	0.0983	0.0981	0.1800	0.1615	0.1476	0.1247	0.1137	0.1130	0.1480	0.1115	0.1033	0.0977	0.0946	0.0960	0.1732	0.1438	0.1291	0.1153	0.1065	0.1005	0.1123	0.1044	0.0981	0.0967	0.0951	0.0942	0.1630	0.1270	0.1157	0.1083	0.0980	0.0983	0.1189	0.0984	0.0948	0.0944	0.0937	0.0938	0.1424	0.1147	0.1048	0.0964	0.0948	0.0935	0.0994	0.0960	0.0969	0.0930	0.0937	0.0932	0.1339	0.1041	0.1001	0.0958	0.0947	0.0940	0.0648	0.0648	0.0640	0.0651	0.0642	0.0651	0.0643	0.0642	0.0647	0.0654	0.0657	0.0644	0.0691	0.0664	0.0646	0.0653	0.0646	0.0662	0.0659	0.0665	0.0671	0.0672	0.0651	0.0668
27=20:12:57	23818	300	0.2303	0.1829	0.1409	0.1137	0.1034	0.0982	0.1877	0.1847	0.1831	0.1788	0.1543	0.1506	0.1801	0.1386	0.1155	0.1053	0.1007	0.0987	0.1935	0.1785	0.1553	0.1314	0.1165	0.1168	0.1582	0.1150	0.1048	0.0991	0.0961	0.0962	0.1913	0.1542	0.1376	0.1187	0.1077	0.1021	0.1160	0.1045	0.0992	0.0971	0.0956	0.0946	0.1769	0.1346	0.1203	0.1108	0.0996	0.0994	0.1203	0.0986	0.0982	0.0947	0.0949	0.0939	0.1503	0.1183	0.1065	0.0989	0.0977	0.0944	0.1000	0.0969	0.0991	0.0931	0.0940	0.0921	0.1411	0.1066	0.1017	0.0969	0.0951	0.0960	0.0645	0.0647	0.0635	0.0643	0.0640	0.0647	0.0643	0.0645	0.0645	0.0653	0.0648	0.0641	0.0688	0.0653	0.0645	0.0651	0.0653	0.0662	0.0654	0.0662	0.0660	0.0666	0.0647	0.0667
28=20:27:38	24699	298	0.2419	0.1948	0.1493	0.1193	0.1075	0.1010	0.2088	0.2065	0.2019	0.1948	0.1694	0.1600	0.1923	0.1462	0.1203	0.1070	0.1019	0.1002	0.2108	0.1914	0.1654	0.1355	0.1211	0.1190	0.1701	0.1182	0.1073	0.0996	0.0981	0.0981	0.2108	0.1669	0.1449	0.1250	0.1117	0.1044	0.1208	0.1082	0.1000	0.0979	0.0969	0.0954	0.1922	0.1416	0.1247	0.1131	0.1013	0.1010	0.1209	0.1012	0.0995	0.0957	0.0945	0.0947	0.1666	0.1225	0.1095	0.0996	0.0984	0.0945	0.1015	0.0981	0.1009	0.0937	0.0938	0.0928	0.1514	0.1081	0.1021	0.0973	0.0948	0.0960	0.0642	0.0643	0.0638	0.0639	0.0638	0.0645	0.0644	0.0644	0.0642	0.0652	0.0651	0.0639	0.0686	0.0649	0.0643	0.0649	0.0651	0.0659	0.0655	0.0659	0.0657	0.0665	0.0646	0.0664
29=20:42:19	25580	298	0.2633	0.2090	0.1587	0.1243	0.1095	0.1019	0.2306	0.2192	0.2209	0.2141	0.1849	0.1744	0.2081	0.1531	0.1236	0.1100	0.1040	0.1011	0.2229	0.2016	0.1774	0.1417	0.1255	0.1200	0.1687	0.1218	0.1082	0.1011	0.0996	0.0993	0.2278	0.1813	0.1549	0.1283	0.1140	0.1064	0.1211	0.1103	0.1016	0.1002	0.0973	0.0951	0.2042	0.1477	0.1293	0.1150	0.1017	0.1021	0.1251	0.1024	0.0999	0.0950	0.0964	0.0950	0.1741	0.1235	0.1114	0.1004	0.0991	0.0950	0.1031	0.0991	0.1000	0.0944	0.0938	0.0943	0.1584	0.1099	0.1038	0.0987	0.0961	0.0964	0.0641	0.0643	0.0638	0.0646	0.0630	0.0645	0.0645	0.0644	0.0642	0.0652	0.0653	0.0642	0.0688	0.0659	0.0644	0.0649	0.0652	0.0661	0.0655	0.0654	0.0665	0.0666	0.0648	0.0666
30=20:57:00	26461	298	0.2819	0.2288	0.1677	0.1276	0.1128	0.1037	0.2492	0.2399	0.2400	0.2328	0.2001	0.1880	0.2240	0.1605	0.1285	0.1134	0.1064	0.1026	0.2463	0.2191	0.1931	0.1518	0.1304	0.1246	0.1828	0.1271	0.1127	0.1032	0.0995	0.1001	0.2510	0.1952	0.1667	0.1360	0.1161	0.1081	0.1274	0.1130	0.1039	0.1012	0.0990	0.0971	0.2266	0.1569	0.1341	0.1201	0.1026	0.1027	0.1259	0.1037	0.0994	0.0975	0.0972	0.0960	0.1865	0.1285	0.1136	0.1011	0.0998	0.0964	0.1045	0.0995	0.1015	0.0957	0.0961	0.0950	0.1703	0.1133	0.1049	0.0996	0.0969	0.0964	0.0644	0.0646	0.0639	0.0648	0.0641	0.0646	0.0648	0.0638	0.0644	0.0654	0.0653	0.0644	0.0686	0.0661	0.0645	0.0651	0.0649	0.0661	0.0657	0.0663	0.0668	0.0669	0.0648	0.0664
31=21:11:41	27342	298	0.3113	0.2497	0.1785	0.1333	0.1158	0.1063	0.2741	0.2645	0.2671	0.2519	0.2178	0.2033	0.2419	0.1701	0.1319	0.1163	0.1080	0.1039	0.2731	0.2315	0.2102	0.1602	0.1347	0.1291	0.1914	0.1292	0.1162	0.1054	0.1018	0.1021	0.2722	0.2090	0.1777	0.1436	0.1197	0.1091	0.1321	0.1154	0.1062	0.1036	0.1010	0.0981	0.2488	0.1663	0.1393	0.1238	0.1035	0.1050	0.1316	0.1055	0.1028	0.0975	0.0984	0.0967	0.2011	0.1336	0.1151	0.1026	0.1021	0.0970	0.1055	0.1015	0.1017	0.0970	0.0956	0.0959	0.1825	0.1137	0.1063	0.1002	0.0975	0.0975	0.0647	0.0647	0.0639	0.0650	0.0643	0.0650	0.0651	0.0648	0.0638	0.0656	0.0654	0.0643	0.0689	0.0662	0.0645	0.0642	0.0653	0.0664	0.0659	0.0663	0.0669	0.0671	0.0650	0.0666
32=21:26:22	28223	300	0.3315	0.2640	0.1835	0.1394	0.1155	0.1043	0.2881	0.2710	0.2638	0.2577	0.2133	0.1991	0.2510	0.1752	0.1357	0.1162	0.1059	0.1041	0.2783	0.2485	0.2045	0.1629	0.1346	0.1261	0.2060	0.1332	0.1158	0.1055	0.1016	0.1012	0.2710	0.2088	0.1776	0.1421	0.1169	0.1092	0.1351	0.1163	0.1060	0.1021	0.0996	0.0977	0.2434	0.1704	0.1384	0.1214	0.1015	0.1043	0.1370	0.1072	0.1059	0.0987	0.0988	0.0959	0.2126	0.1347	0.1148	0.1004	0.0985	0.0955	0.1085	0.1025	0.1016	0.0976	0.0967	0.0956	0.1921	0.1144	0.1062	0.0981	0.0959	0.0984	0.0645	0.0647	0.0638	0.0650	0.0641	0.0652	0.0643	0.0651	0.0645	0.0657	0.0656	0.0644	0.0686	0.0664	0.0646	0.0653	0.0654	0.0654	0.0659	0.0663	0.0671	0.0672	0.0652	0.0669
33=21:41:03	29104	298	0.3619	0.2926	0.2002	0.1449	0.1226	0.1084	0.3265	0.3152	0.3139	0.3037	0.2547	0.2353	0.2837	0.1905	0.1454	0.1231	0.1114	0.1062	0.3259	0.2726	0.2439	0.1818	0.1457	0.1362	0.2175	0.1396	0.1197	0.1089	0.1036	0.1043	0.3210	0.2415	0.2044	0.1568	0.1237	0.1118	0.1411	0.1215	0.1095	0.1060	0.1026	0.1007	0.2892	0.1887	0.1530	0.1293	0.1052	0.1044	0.1362	0.1097	0.1064	0.1027	0.0996	0.0980	0.2335	0.1445	0.1197	0.1045	0.1009	0.0974	0.1119	0.1047	0.1044	0.0987	0.0972	0.0966	0.2120	0.1196	0.1096	0.1017	0.0977	0.0982	0.0644	0.0646	0.0639	0.0647	0.0638	0.0638	0.0649	0.0645	0.0642	0.0654	0.0653	0.0641	0.0686	0.0659	0.0642	0.0651	0.0651	0.0661	0.0646	0.0661	0.0665	0.0670	0.0647	0.0666
34=21:55:44	29985	301	0.3909	0.3116	0.2098	0.1499	0.1234	0.1082	0.3429	0.3252	0.3283	0.3126	0.2595	0.2399	0.3054	0.1976	0.1475	0.1234	0.1119	0.1077	0.3448	0.2747	0.2534	0.1876	0.1488	0.1412	0.2313	0.1439	0.1246	0.1097	0.1036	0.1044	0.3283	0.2462	0.2071	0.1585	0.1238	0.1102	0.1476	0.1225	0.1108	0.1070	0.1031	0.0998	0.3041	0.1985	0.1586	0.1295	0.1050	0.1046	0.1392	0.1106	0.1066	0.1022	0.0995	0.0983	0.2414	0.1452	0.1208	0.1026	0.0989	0.0959	0.1116	0.1054	0.1026	0.1000	0.0964	0.0967	0.2234	0.1192	0.1094	0.1006	0.0969	0.0970	0.0643	0.0643	0.0641	0.0648	0.0641	0.0651	0.0648	0.0640	0.0642	0.0654	0.0655	0.0640	0.0686	0.0661	0.0645	0.0649	0.0645	0.0660	0.0658	0.0662	0.0667	0.0670	0.0648	0.0669
35=22:10:25	30866	298	0.4270	0.3431	0.2217	0.1537	0.1249	0.1126	0.3806	0.3496	0.3616	0.3544	0.2892	0.2651	0.3341	0.2103	0.1571	0.1282	0.1147	0.1097	0.3787	0.3153	0.2703	0.2000	0.1556	0.1430	0.2457	0.1491	0.1257	0.1128	0.1066	0.1063	0.3811	0.2756	0.2292	0.1677	0.1299	0.1141	0.1517	0.1275	0.1142	0.1090	0.1046	0.1025	0.3417	0.2161	0.1672	0.1361	0.1060	0.1072	0.1494	0.1131	0.1086	0.1028	0.1019	0.1000	0.2722	0.1544	0.1265	0.1055	0.1011	0.0978	0.1156	0.1072	0.1054	0.1006	0.0989	0.0987	0.2420	0.1238	0.1116	0.1011	0.0989	0.0994	0.0644	0.0648	0.0640	0.0648	0.0639	0.0645	0.0640	0.0644	0.0647	0.0659	0.0656	0.0642	0.0684	0.0662	0.0646	0.0651	0.0644	0.0663	0.0656	0.0665	0.0671	0.0669	0.0647	0.0672
36=22:25:06	31747	298	0.4554	0.3765	0.2363	0.1654	0.1325	0.1139	0.4135	0.3928	0.3829	0.3698	0.3053	0.2743	0.3520	0.2196	0.1609	0.1316	0.1173	0.1107	0.3982	0.3312	0.2805	0.2082	0.1546	0.1427	0.2560	0.1561	0.1294	0.1136	0.1070	0.1062	0.3844	0.2791	0.2341	0.1720	0.1297	0.1151	0.1584	0.1302	0.1134	0.1100	0.1046	0.1014	0.3386	0.2153	0.1695	0.1367	0.1064	0.1081	0.1497	0.1148	0.1125	0.1045	0.1021	0.1000	0.2821	0.1574	0.1223	0.1055	0.1038	0.0980	0.1181	0.1085	0.1074	0.0992	0.0985	0.0971	0.2572	0.1245	0.1112	0.1031	0.0986	0.1013	0.0641	0.0643	0.0639	0.0646	0.0632	0.0644	0.0642	0.0645	0.0642	0.0656	0.0654	0.0641	0.0685	0.0661	0.0643	0.0650	0.0652	0.0659	0.0646	0.0658	0.0668	0.0669	0.0647	0.0669
37=22:39:47	32628	298	0.4863	0.4099	0.2565	0.1711	0.1331	0.1181	0.4566	0.4200	0.4268	0.4221	0.3426	0.3173	0.3952	0.2401	0.1731	0.1379	0.1196	0.1148	0.4456	0.3810	0.3241	0.2285	0.1661	0.1478	0.2766	0.1640	0.1341	0.1186	0.1128	0.1112	0.4609	0.3214	0.2708	0.1899	0.1361	0.1194	0.1683	0.1343	0.1171	0.1122	0.1065	0.1038	0.3989	0.2428	0.1826	0.1436	0.1085	0.1070	0.1533	0.1174	0.1153	0.1044	0.1042	0.1010	0.3213	0.1653	0.1304	0.1084	0.1039	0.0986	0.1202	0.1113	0.1088	0.1017	0.1001	0.0986	0.2814	0.1291	0.1155	0.1029	0.0985	0.0997	0.0640	0.0644	0.0638	0.0646	0.0629	0.0646	0.0640	0.0644	0.0642	0.0651	0.0651	0.0640	0.0682	0.0659	0.0642	0.0646	0.0650	0.0657	0.0652	0.0652	0.0667	0.0666	0.0648	0.0668
38=22:54:28	33509	298	0.5215	0.4470	0.2762	0.1796	0.1365	0.1175	0.4888	0.4636	0.4670	0.4517	0.3856	0.3466	0.4314	0.2524	0.1762	0.1424	0.1242	0.1166	0.4957	0.3906	0.3566	0.2395	0.1797	0.1541	0.2912	0.1691	0.1373	0.1205	0.1139	0.1109	0.4731	0.3564	0.2846	0.2013	0.1388	0.1187	0.1744	0.1381	0.1206	0.1152	0.1092	0.1050	0.4391	0.2605	0.1999	0.1516	0.1091	0.1083	0.1558	0.1201	0.1162	0.1086	0.1047	0.1034	0.3531	0.1715	0.1315	0.1075	0.1039	0.0990	0.1222	0.1121	0.1108	0.1050	0.1012	0.1003	0.3087	0.1331	0.1150	0.1045	0.0994	0.0992	0.0644	0.0647	0.0641	0.0648	0.0633	0.0648	0.0644	0.0648	0.0645	0.0656	0.0657	0.0642	0.0687	0.0665	0.0640	0.0652	0.0653	0.0662	0.0658	0.0654	0.0670	0.0673	0.0650	0.0668
39=23:09:09	34390	300	0.5770	0.4851	0.2922	0.1849	0.1418	0.1217	0.5253	0.4843	0.5018	0.4810	0.4055	0.3703	0.4614	0.2712	0.1860	0.1463	0.1266	0.1181	0.5280	0.4304	0.3842	0.2625	0.1890	0.1616	0.3164	0.1790	0.1426	0.1206	0.1152	0.1118	0.5115	0.3772	0.3028	0.2048	0.1401	0.1181	0.1855	0.1462	0.1243	0.1184	0.1100	0.1073	0.4797	0.2797	0.2066	0.1543	0.1100	0.1120	0.1657	0.1254	0.1141	0.1075	0.1061	0.1033	0.3661	0.1771	0.1343	0.1085	0.1018	0.0980	0.1267	0.1158	0.1116	0.1058	0.1033	0.1006	0.3283	0.1356	0.1171	0.1053	0.0992	0.0998	0.0643	0.0644	0.0639	0.0646	0.0641	0.0644	0.0638	0.0637	0.0643	0.0654	0.0653	0.0641	0.0685	0.0661	0.0643	0.0649	0.0644	0.0658	0.0653	0.0662	0.0668	0.0670	0.0646	0.0668
40=23:23:51	35271	298	0.6085	0.5299	0.3210	0.2001	0.1502	0.1278	0.5867	0.5523	0.5661	0.5482	0.4507	0.4188	0.5073	0.2967	0.1965	0.1536	0.1320	0.1211	0.5714	0.4780	0.4255	0.2932	0.2006	0.1689	0.3444	0.1892	0.1511	0.1280	0.1173	0.1151	0.5802	0.4189	0.3549	0.2295	0.1488	0.1241	0.1962	0.1521	0.1293	0.1226	0.1131	0.1101	0.5241	0.3175	0.2222	0.1645	0.1125	0.1113	0.1714	0.1284	0.1187	0.1105	0.1090	0.1065	0.4204	0.1936	0.1420	0.1107	0.1051	0.1001	0.1302	0.1171	0.1137	0.1081	0.1045	0.1025	0.3732	0.1379	0.1199	0.1060	0.1019	0.1022	0.0645	0.0645	0.0643	0.0648	0.0637	0.0647	0.0644	0.0648	0.0638	0.0657	0.0655	0.0642	0.0687	0.0664	0.0647	0.0648	0.0653	0.0661	0.0657	0.0664	0.0669	0.0671	0.0649	0.0668
41=23:38:32	36152	298	0.6468	0.5733	0.3452	0.2101	0.1563	0.1317	0.6328	0.5773	0.6169	0.5801	0.4892	0.4429	0.5392	0.3159	0.2071	0.1605	0.1342	0.1239	0.6088	0.5213	0.4526	0.3131	0.2072	0.1731	0.3630	0.1991	0.1578	0.1314	0.1208	0.1171	0.6203	0.4547	0.3715	0.2400	0.1542	0.1235	0.2053	0.1567	0.1306	0.1225	0.1136	0.1099	0.5568	0.3304	0.2347	0.1659	0.1122	0.1106	0.1793	0.1309	0.1222	0.1112	0.1103	0.1071	0.4429	0.1997	0.1441	0.1128	0.1055	0.1010	0.1323	0.1190	0.1156	0.1098	0.1038	0.1024	0.4027	0.1421	0.1192	0.1068	0.1009	0.1018	0.0643	0.0643	0.0640	0.0649	0.0639	0.0647	0.0641	0.0638	0.0643	0.0653	0.0655	0.0644	0.0685	0.0662	0.0646	0.0650	0.0650	0.0660	0.0654	0.0663	0.0669	0.0670	0.0646	0.0670
42=23:53:13	37033	298	0.6881	0.6045	0.3661	0.2185	0.1580	0.1340	0.6600	0.5954	0.6371	0.5883	0.5017	0.4445	0.5729	0.3362	0.2165	0.1641	0.1360	0.1250	0.6305	0.5433	0.4587	0.3258	0.2086	0.1760	0.3937	0.2062	0.1658	0.1335	0.1235	0.1198	0.6314	0.4595	0.3902	0.2444	0.1529	0.1229	0.2140	0.1578	0.1330	0.1232	0.1145	0.1088	0.5630	0.3350	0.2366	0.1654	0.1109	0.1104	0.1880	0.1321	0.1242	0.1105	0.1125	0.1060	0.4445	0.1993	0.1417	0.1106	0.1047	0.0985	0.1374	0.1217	0.1157	0.1082	0.1029	0.1026	0.4130	0.1420	0.1199	0.1047	0.0991	0.1030	0.0643	0.0644	0.0641	0.0647	0.0641	0.0645	0.0644	0.0648	0.0646	0.0657	0.0655	0.0645	0.0685	0.0661	0.0649	0.0651	0.0652	0.0660	0.0655	0.0654	0.0667	0.0673	0.0649	0.0670
43=00:07:54	37914	298	0.7295	0.6619	0.3975	0.2355	0.1704	0.1393	0.7079	0.6794	0.6907	0.6636	0.5791	0.5211	0.6333	0.3663	0.2366	0.1747	0.1433	0.1306	0.7123	0.5963	0.5357	0.3545	0.2314	0.1856	0.4195	0.2176	0.1682	0.1360	0.1268	0.1200	0.6911	0.5500	0.4362	0.2819	0.1608	0.1266	0.2262	0.1673	0.1393	0.1277	0.1187	0.1146	0.6474	0.3849	0.2718	0.1797	0.1134	0.1129	0.1961	0.1392	0.1278	0.1158	0.1121	0.1085	0.5237	0.2188	0.1518	0.1135	0.1063	0.1018	0.1409	0.1247	0.1196	0.1121	0.1070	0.1051	0.4680	0.1501	0.1219	0.1088	0.1015	0.1019	0.0643	0.0643	0.0642	0.0639	0.0640	0.0649	0.0643	0.0646	0.0646	0.0654	0.0654	0.0643	0.0687	0.0660	0.0646	0.0650	0.0654	0.0660	0.0657	0.0663	0.0663	0.0670	0.0648	0.0667
44=00:22:35	38795	298	0.7558	0.7009	0.4245	0.2518	0.1742	0.1425	0.7585	0.7056	0.7345	0.7028	0.6128	0.5541	0.6693	0.3932	0.2504	0.1838	0.1463	0.1327	0.7391	0.6524	0.5596	0.3831	0.2396	0.1847	0.4450	0.2289	0.1742	0.1386	0.1280	0.1254	0.7446	0.5841	0.4745	0.2987	0.1701	0.1302	0.2397	0.1740	0.1420	0.1335	0.1197	0.1131	0.6777	0.4116	0.2860	0.1870	0.1139	0.1144	0.1960	0.1415	0.1319	0.1151	0.1143	0.1111	0.5489	0.2274	0.1536	0.1128	0.1058	0.1014	0.1458	0.1283	0.1209	0.1142	0.1079	0.1054	0.5088	0.1548	0.1249	0.1052	0.1012	0.1020	0.0642	0.0646	0.0643	0.0646	0.0638	0.0646	0.0638	0.0652	0.0643	0.0655	0.0653	0.0640	0.0685	0.0663	0.0645	0.0649	0.0646	0.0659	0.0654	0.0662	0.0667	0.0670	0.0650	0.0668
45=00:37:16	39676	298	0.7982	0.7313	0.4525	0.2655	0.1791	0.1449	0.7614	0.7422	0.7740	0.7425	0.6331	0.5949	0.7053	0.4225	0.2590	0.1890	0.1519	0.1360	0.7653	0.6926	0.6045	0.4140	0.2521	0.1990	0.4789	0.2479	0.1831	0.1472	0.1280	0.1265	0.7778	0.6017	0.4963	0.3160	0.1685	0.1270	0.2533	0.1811	0.1476	0.1355	0.1229	0.1167	0.7221	0.4566	0.3042	0.1937	0.1147	0.1135	0.2091	0.1457	0.1335	0.1198	0.1174	0.1109	0.5895	0.2448	0.1588	0.1145	0.1077	0.1004	0.1518	0.1308	0.1223	0.1156	0.1093	0.1084	0.5464	0.1577	0.1275	0.1078	0.1013	0.1027	0.0642	0.0647	0.0644	0.0646	0.0640	0.0644	0.0644	0.0652	0.0647	0.0656	0.0655	0.0643	0.0688	0.0663	0.0647	0.0649	0.0651	0.0661	0.0656	0.0654	0.0665	0.0668	0.0650	0.0668
46=00:51:57	40557	298	0.8267	0.7913	0.5014	0.2853	0.1915	0.1529	0.8253	0.8129	0.8130	0.8079	0.7061	0.6613	0.7564	0.4547	0.2915	0.2018	0.1614	0.1401	0.8336	0.7437	0.6642	0.4512	0.2842	0.2040	0.5185	0.2684	0.1934	0.1517	0.1355	0.1317	0.8258	0.6839	0.5509	0.3585	0.1768	0.1338	0.2782	0.1945	0.1540	0.1394	0.1268	0.1189	0.7719	0.4930	0.3338	0.2042	0.1174	0.1154	0.2251	0.1519	0.1373	0.1233	0.1193	0.1135	0.6492	0.2664	0.1648	0.1165	0.1087	0.1026	0.1589	0.1342	0.1247	0.1182	0.1113	0.1092	0.5754	0.1665	0.1272	0.1105	0.1030	0.1028	0.0645	0.0648	0.0646	0.0651	0.0640	0.0638	0.0643	0.0652	0.0646	0.0648	0.0658	0.0645	0.0690	0.0666	0.0647	0.0651	0.0654	0.0661	0.0647	0.0662	0.0670	0.0666	0.0651	0.0668
47=01:06:38	41438	301	0.8205	0.8147	0.5479	0.3068	0.2015	0.1563	0.8349	0.8056	0.8261	0.7813	0.7390	0.6414	0.7917	0.4920	0.3014	0.2085	0.1637	0.1435	0.8027	0.7553	0.6646	0.4770	0.2857	0.2074	0.5648	0.2816	0.2012	0.1574	0.1393	0.1349	0.8081	0.6926	0.5819	0.3561	0.1787	0.1332	0.2927	0.2004	0.1579	0.1426	0.1270	0.1186	0.7760	0.4938	0.3448	0.2015	0.1152	0.1185	0.2286	0.1573	0.1425	0.1222	0.1208	0.1127	0.6600	0.2789	0.1658	0.1159	0.1063	0.1000	0.1622	0.1351	0.1248	0.1180	0.1106	0.1078	0.6159	0.1630	0.1277	0.1076	0.1002	0.1031	0.0642	0.0644	0.0643	0.0649	0.0638	0.0642	0.0640	0.0646	0.0635	0.0653	0.0656	0.0643	0.0683	0.0664	0.0646	0.0638	0.0649	0.0658	0.0651	0.0660	0.0663	0.0667	0.0645	0.0664
48=01:21:19	42319	300	0.8306	0.8085	0.5705	0.3237	0.2083	0.1632	0.8196	0.8285	0.8103	0.8377	0.7514	0.7450	0.8038	0.5292	0.3231	0.2232	0.1707	0.1487	0.8238	0.8177	0.7411	0.5279	0.3145	0.2225	0.5885	0.3004	0.2091	0.1646	0.1424	0.1377	0.8627	0.7545	0.6348	0.4062	0.1877	0.1369	0.3125	0.2140	0.1648	0.1487	0.1320	0.1244	0.8247	0.5723	0.3812	0.2245	0.1173	0.1157	0.2498	0.1644	0.1450	0.1274	0.1229	0.1162	0.7379	0.2962	0.1742	0.1179	0.1106	0.1037	0.1702	0.1420	0.1296	0.1220	0.1141	0.1122	0.6653	0.1725	0.1315	0.1096	0.1029	0.1046	0.0643	0.0645	0.0643	0.0643	0.0641	0.0646	0.0639	0.0643	0.0644	0.0655	0.0655	0.0643	0.0689	0.0664	0.0647	0.0650	0.0653	0.0657	0.0653	0.0658	0.0663	0.0667	0.0649	0.0667
49=01:36:00	43200	298	0.8238	0.8074	0.6202	0.3480	0.2200	0.1705	0.8227	0.8342	0.8168	0.8214	0.7790	0.7657	0.8181	0.5720	0.3432	0.2321	0.1800	0.1550	0.8178	0.8471	0.7706	0.5639	0.3330	0.2367	0.6355	0.3209	0.2251	0.1697	0.1472	0.1403	0.8518	0.7695	0.6756	0.4311	0.1926	0.1358	0.3381	0.2258	0.1703	0.1522	0.1328	0.1255	0.8333	0.6162	0.4128	0.2357	0.1192	0.1169	0.2496	0.1693	0.1492	0.1312	0.1253	0.1184	0.7806	0.3201	0.1802	0.1188	0.1102	0.1029	0.1752	0.1449	0.1348	0.1256	0.1156	0.1144	0.7259	0.1777	0.1335	0.1103	0.1029	0.1035	0.0643	0.0644	0.0645	0.0654	0.0638	0.0644	0.0639	0.0633	0.0641	0.0653	0.0653	0.0641	0.0686	0.0662	0.0645	0.0650	0.0646	0.0657	0.0653	0.0661	0.0665	0.0665	0.0647	0.0667
50=01:50:41	44081	298	0.8319	0.8162	0.6702	0.3748	0.2381	0.1735	0.8341	0.8550	0.8162	0.8445	0.7931	0.8076	0.8213	0.6147	0.3751	0.2485	0.1839	0.1625	0.8361	0.8366	0.8097	0.6081	0.3651	0.2402	0.6784	0.3433	0.2357	0.1785	0.1503	0.1439	0.8618	0.7979	0.7158	0.4817	0.2034	0.1404	0.3638	0.2420	0.1810	0.1599	0.1383	0.1291	0.8303	0.6562	0.4397	0.2540	0.1201	0.1169	0.2670	0.1748	0.1530	0.1333	0.1277	0.1210	0.8165	0.3379	0.1842	0.1217	0.1116	0.1032	0.1835	0.1508	0.1369	0.1281	0.1167	0.1147	0.7559	0.1835	0.1350	0.1121	0.1025	0.1030	0.0644	0.0642	0.0644	0.0656	0.0642	0.0646	0.0641	0.0642	0.0641	0.0655	0.0654	0.0642	0.0688	0.0662	0.0644	0.0649	0.0653	0.0659	0.0654	0.0661	0.0665	0.0665	0.0648	0.0668
51=02:05:22	44963	298	0.8397	0.8277	0.7049	0.4020	0.2452	0.1811	0.8490	0.8454	0.8300	0.8320	0.8216	0.8020	0.8437	0.6495	0.4040	0.2675	0.1945	0.1686	0.8572	0.8296	0.8223	0.6524	0.3990	0.2587	0.7121	0.3658	0.2487	0.1856	0.1581	0.1484	0.8452	0.8100	0.7654	0.5144	0.2138	0.1414	0.3877	0.2546	0.1859	0.1664	0.1421	0.1308	0.8504	0.6950	0.4899	0.2614	0.1208	0.1173	0.2898	0.1821	0.1603	0.1358	0.1300	0.1231	0.8272	0.3634	0.1901	0.1197	0.1100	0.1019	0.1928	0.1556	0.1390	0.1321	0.1194	0.1170	0.8029	0.1934	0.1366	0.1118	0.1029	0.1038	0.0641	0.0643	0.0644	0.0655	0.0635	0.0645	0.0638	0.0638	0.0639	0.0648	0.0651	0.0639	0.0685	0.0659	0.0642	0.0652	0.0649	0.0654	0.0650	0.0648	0.0661	0.0664	0.0644	0.0664
52=02:20:03	45844	298	0.8348	0.8196	0.7427	0.4303	0.2590	0.1858	0.8352	0.8318	0.8352	0.8160	0.7985	0.7811	0.8373	0.6913	0.4255	0.2753	0.1992	0.1694	0.8148	0.8179	0.7850	0.6814	0.3999	0.2637	0.7485	0.3957	0.2583	0.1868	0.1605	0.1509	0.8399	0.7728	0.7711	0.5176	0.2171	0.1436	0.4107	0.2657	0.1937	0.1702	0.1453	0.1350	0.8381	0.7263	0.5100	0.2727	0.1215	0.1207	0.2952	0.1920	0.1661	0.1406	0.1325	0.1242	0.8054	0.3872	0.1947	0.1205	0.1096	0.1023	0.2008	0.1589	0.1433	0.1324	0.1204	0.1183	0.8186	0.1931	0.1400	0.1121	0.1027	0.1057	0.0641	0.0643	0.0640	0.0653	0.0647	0.0646	0.0640	0.0642	0.0640	0.0654	0.0650	0.0642	0.0686	0.0652	0.0645	0.0654	0.0651	0.0657	0.0651	0.0658	0.0654	0.0665	0.0647	0.0665
53=02:34:44	46725	298	0.8569	0.8341	0.7628	0.4480	0.2732	0.1972	0.8529	0.8465	0.8153	0.8523	0.8142	0.8156	0.8282	0.7150	0.4624	0.3002	0.2117	0.1770	0.8516	0.8335	0.8196	0.7148	0.4501	0.2818	0.7654	0.4153	0.2750	0.1967	0.1648	0.1563	0.8538	0.8019	0.8019	0.5659	0.2285	0.1453	0.4433	0.2847	0.1996	0.1718	0.1479	0.1366	0.8404	0.7575	0.5415	0.2997	0.1210	0.1182	0.3319	0.1989	0.1727	0.1422	0.1320	0.1270	0.8265	0.4064	0.2046	0.1238	0.1113	0.1030	0.2106	0.1657	0.1456	0.1371	0.1244	0.1212	0.8072	0.2126	0.1409	0.1112	0.1032	0.1031	0.0645	0.0645	0.0647	0.0661	0.0648	0.0648	0.0638	0.0638	0.0639	0.0649	0.0651	0.0644	0.0685	0.0658	0.0635	0.0653	0.0650	0.0656	0.0648	0.0658	0.0661	0.0661	0.0647	0.0662
54=02:49:25	47606	300	0.8540	0.8420	0.7733	0.4858	0.2986	0.2111	0.8706	0.8411	0.8644	0.8421	0.8306	0.7993	0.8414	0.7597	0.4864	0.3223	0.2250	0.1827	0.8300	0.8493	0.8211	0.7543	0.4662	0.2917	0.7967	0.4504	0.2958	0.2101	0.1741	0.1616	0.8756	0.8180	0.8295	0.6124	0.2552	0.1496	0.4789	0.3010	0.2123	0.1804	0.1532	0.1426	0.8694	0.7869	0.5924	0.3051	0.1231	0.1197	0.3402	0.2084	0.1809	0.1469	0.1377	0.1292	0.8177	0.4428	0.2133	0.1238	0.1121	0.1028	0.2234	0.1723	0.1522	0.1397	0.1246	0.1207	0.8105	0.2142	0.1437	0.1122	0.1039	0.1041	0.0643	0.0645	0.0638	0.0657	0.0650	0.0651	0.0640	0.0639	0.0644	0.0653	0.0650	0.0642	0.0686	0.0665	0.0647	0.0654	0.0652	0.0656	0.0650	0.0654	0.0660	0.0664	0.0647	0.0665
55=03:04:06	48487	298	0.8604	0.8365	0.7739	0.5174	0.3156	0.2176	0.8641	0.8578	0.8520	0.8648	0.8238	0.8329	0.8430	0.7860	0.5231	0.3418	0.2348	0.1915	0.8510	0.8504	0.8434	0.7902	0.5185	0.3221	0.8032	0.4817	0.3104	0.2194	0.1816	0.1665	0.8847	0.8257	0.8301	0.6742	0.2637	0.1522	0.5141	0.3212	0.2230	0.1917	0.1590	0.1459	0.8785	0.8296	0.6396	0.3422	0.1254	0.1226	0.3614	0.2243	0.1837	0.1499	0.1414	0.1323	0.8407	0.4775	0.2286	0.1251	0.1109	0.1038	0.2328	0.1788	0.1520	0.1441	0.1302	0.1239	0.8242	0.2291	0.1475	0.1136	0.1037	0.1050	0.0641	0.0643	0.0633	0.0657	0.0648	0.0648	0.0636	0.0632	0.0641	0.0649	0.0651	0.0640	0.0684	0.0651	0.0644	0.0652	0.0643	0.0654	0.0648	0.0658	0.0662	0.0662	0.0644	0.0665
56=03:18:47	49368	298	0.8534	0.8569	0.7908	0.5662	0.3387	0.2321	0.8765	0.8831	0.8734	0.8753	0.8355	0.8490	0.8553	0.7917	0.5676	0.3699	0.2493	0.1982	0.8613	0.8491	0.8527	0.8213	0.5611	0.3361	0.8073	0.5109	0.3301	0.2315	0.1902	0.1755	0.8838	0.8419	0.8506	0.7223	0.2801	0.1562	0.5484	0.3436	0.2355	0.2012	0.1650	0.1493	0.8790	0.8381	0.6869	0.3658	0.1254	0.1215	0.3818	0.2343	0.1922	0.1545	0.1454	0.1335	0.8537	0.5067	0.2377	0.1260	0.1145	0.1041	0.2450	0.1900	0.1581	0.1464	0.1326	0.1233	0.8269	0.2374	0.1483	0.1140	0.1052	0.1063	0.0646	0.0644	0.0626	0.0662	0.0655	0.0656	0.0641	0.0640	0.0645	0.0652	0.0643	0.0642	0.0686	0.0650	0.0646	0.0653	0.0655	0.0657	0.0653	0.0661	0.0663	0.0653	0.0647	0.0664
57=03:33:31	50252	298	0.8684	0.8565	0.7783	0.5848	0.3590	0.2390	0.8661	0.8612	0.8582	0.8655	0.8358	0.8462	0.8482	0.7920	0.5997	0.3947	0.2640	0.2107	0.8646	0.8696	0.8548	0.8106	0.5932	0.3597	0.8055	0.5464	0.3515	0.2417	0.1944	0.1759	0.8821	0.8439	0.8387	0.7425	0.2916	0.1601	0.5906	0.3643	0.2496	0.2085	0.1696	0.1544	0.8866	0.8323	0.7215	0.3960	0.1273	0.1224	0.4108	0.2430	0.1998	0.1571	0.1458	0.1374	0.8505	0.5492	0.2486	0.1281	0.1137	0.1044	0.2586	0.1990	0.1605	0.1530	0.1330	0.1282	0.8271	0.2514	0.1517	0.1170	0.1046	0.1046	0.0642	0.0642	0.0650	0.0656	0.0647	0.0654	0.0637	0.0635	0.0639	0.0645	0.0650	0.0639	0.0683	0.0648	0.0636	0.0648	0.0652	0.0656	0.0649	0.0657	0.0661	0.0660	0.0645	0.0663
58=03:48:12	51133	298	0.8563	0.8501	0.7909	0.6509	0.3876	0.2506	0.8599	0.8739	0.8835	0.8698	0.8472	0.8534	0.8550	0.8031	0.6291	0.4121	0.2803	0.2173	0.8646	0.8667	0.8610	0.8245	0.6353	0.3819	0.8161	0.5825	0.3721	0.2551	0.2007	0.1863	0.8919	0.8499	0.8534	0.7900	0.3141	0.1614	0.6220	0.3892	0.2592	0.2168	0.1760	0.1578	0.8820	0.8370	0.7523	0.4126	0.1262	0.1255	0.4242	0.2561	0.2069	0.1620	0.1537	0.1382	0.8564	0.5888	0.2586	0.1279	0.1120	0.1044	0.2732	0.2076	0.1702	0.1556	0.1369	0.1301	0.8379	0.2643	0.1519	0.1148	0.1036	0.1048	0.0641	0.0643	0.0633	0.0648	0.0652	0.0658	0.0639	0.0634	0.0638	0.0651	0.0651	0.0639	0.0685	0.0649	0.0646	0.0645	0.0651	0.0656	0.0650	0.0658	0.0662	0.0660	0.0646	0.0665
59=04:02:53	52014	298	0.8579	0.8596	0.7999	0.6835	0.4096	0.2628	0.8584	0.8856	0.8952	0.8599	0.8569	0.8616	0.8584	0.8017	0.6723	0.4394	0.2932	0.2308	0.8705	0.8515	0.8690	0.8090	0.6822	0.4062	0.8238	0.6167	0.3950	0.2678	0.2120	0.1944	0.8785	0.8618	0.8429	0.8265	0.3360	0.1669	0.6520	0.4136	0.2762	0.2318	0.1830	0.1636	0.8902	0.8410	0.7985	0.4394	0.1268	0.1237	0.4542	0.2729	0.2161	0.1706	0.1566	0.1432	0.8641	0.6267	0.2724	0.1280	0.1142	0.1040	0.2837	0.2114	0.1696	0.1575	0.1387	0.1333	0.8318	0.2757	0.1560	0.1145	0.1033	0.1047	0.0639	0.0639	0.0629	0.0643	0.0655	0.0657	0.0627	0.0635	0.0642	0.0646	0.0649	0.0637	0.0680	0.0647	0.0638	0.0644	0.0650	0.0653	0.0646	0.0655	0.0659	0.0659	0.0642	0.0656
60=04:17:38	52898	298	0.8639	0.8614	0.7989	0.7133	0.4378	0.2824	0.8683	0.8876	0.9052	0.8689	0.8519	0.8642	0.8529	0.8123	0.7046	0.4728	0.3129	0.2429	0.8657	0.8430	0.8700	0.8217	0.7251	0.4392	0.8335	0.6615	0.4223	0.2804	0.2207	0.2041	0.8803	0.8621	0.8492	0.8334	0.3629	0.1747	0.6881	0.4382	0.2889	0.2400	0.1858	0.1656	0.8988	0.8478	0.8143	0.4735	0.1267	0.1245	0.4896	0.2858	0.2262	0.1758	0.1597	0.1450	0.8606	0.6802	0.2859	0.1307	0.1132	0.1045	0.3058	0.2179	0.1776	0.1632	0.1423	0.1356	0.8394	0.2962	0.1617	0.1161	0.1046	0.1049	0.0642	0.0645	0.0632	0.0640	0.0654	0.0656	0.0637	0.0634	0.0647	0.0649	0.0650	0.0640	0.0683	0.0647	0.0641	0.0646	0.0650	0.0657	0.0649	0.0647	0.0658	0.0660	0.0642	0.0661
61=04:32:19	53779	300	0.8702	0.8681	0.8042	0.7260	0.4721	0.2971	0.8822	0.8825	0.9136	0.8809	0.8450	0.8617	0.8531	0.8197	0.7205	0.5189	0.3338	0.2577	0.8614	0.8817	0.8626	0.8400	0.7551	0.4706	0.8283	0.6970	0.4561	0.3009	0.2321	0.2093	0.9026	0.8680	0.8732	0.8149	0.3894	0.1765	0.7287	0.4742	0.3112	0.2564	0.1932	0.1701	0.9052	0.8599	0.8097	0.5144	0.1296	0.1273	0.5229	0.3059	0.2413	0.1815	0.1651	0.1478	0.8557	0.7244	0.3092	0.1301	0.1124	0.1043	0.3256	0.2288	0.1836	0.1667	0.1458	0.1375	0.8635	0.3064	0.1678	0.1168	0.1047	0.1064	0.0638	0.0643	0.0631	0.0642	0.0653	0.0658	0.0636	0.0634	0.0635	0.0649	0.0649	0.0640	0.0682	0.0647	0.0639	0.0638	0.0649	0.0656	0.0646	0.0653	0.0657	0.0661	0.0643	0.0659
62=04:47:00	54660	300	0.8686	0.8920	0.8187	0.7279	0.4981	0.3145	0.8821	0.8953	0.9044	0.8788	0.8578	0.8579	0.8677	0.8230	0.7520	0.5500	0.3516	0.2699	0.8745	0.8756	0.8667	0.8333	0.8048	0.5040	0.8345	0.7231	0.4802	0.3282	0.2440	0.2210	0.8895	0.8789	0.8634	0.8298	0.4054	0.1805	0.7487	0.5129	0.3295	0.2681	0.2045	0.1798	0.9084	0.8591	0.8295	0.5556	0.1303	0.1260	0.5534	0.3280	0.2533	0.1890	0.1703	0.1533	0.8744	0.7499	0.3293	0.1326	0.1159	0.1049	0.3468	0.2392	0.1886	0.1768	0.1509	0.1403	0.8624	0.3305	0.1695	0.1163	0.1050	0.1062	0.0640	0.0642	0.0632	0.0643	0.0655	0.0658	0.0639	0.0634	0.0643	0.0641	0.0651	0.0640	0.0681	0.0647	0.0639	0.0643	0.0654	0.0658	0.0649	0.0656	0.0658	0.0657	0.0644	0.0660
63=05:01:41	55541	300	0.8573	0.8856	0.8210	0.7284	0.5296	0.3318	0.8809	0.8713	0.9386	0.8443	0.8448	0.8216	0.8607	0.8277	0.7355	0.5799	0.3669	0.2831	0.8408	0.8669	0.8396	0.8417	0.7893	0.5175	0.8442	0.7434	0.5021	0.3430	0.2567	0.2311	0.8787	0.8661	0.8587	0.8032	0.4350	0.1819	0.7459	0.5346	0.3399	0.2836	0.2116	0.1785	0.9093	0.8405	0.8166	0.5590	0.1314	0.1291	0.5842	0.3436	0.2623	0.1927	0.1733	0.1536	0.8497	0.7846	0.3315	0.1331	0.1121	0.1033	0.3676	0.2500	0.1968	0.1846	0.1544	0.1427	0.8621	0.3349	0.1710	0.1153	0.1036	0.1056	0.0641	0.0643	0.0634	0.0642	0.0651	0.0656	0.0635	0.0636	0.0646	0.0650	0.0651	0.0640	0.0685	0.0649	0.0642	0.0644	0.0645	0.0659	0.0650	0.0657	0.0660	0.0659	0.0645	0.0664
64=05:16:22	56422	298	0.8702	0.8973	0.8203	0.7214	0.5600	0.3535	0.8843	0.8757	0.9395	0.8823	0.8561	0.8633	0.8595	0.8368	0.7437	0.6244	0.3907	0.3012	0.8611	0.8936	0.8679	0.8519	0.8186	0.5771	0.8393	0.7553	0.5496	0.3692	0.2697	0.2391	0.8992	0.8843	0.8681	0.8207	0.4700	0.1896	0.7688	0.5775	0.3709	0.3001	0.2221	0.1894	0.9284	0.8655	0.8342	0.6372	0.1323	0.1308	0.6221	0.3685	0.2754	0.2010	0.1818	0.1602	0.8625	0.8152	0.3690	0.1352	0.1159	0.1049	0.3887	0.2645	0.2042	0.1938	0.1600	0.1461	0.8777	0.3734	0.1800	0.1189	0.1051	0.1078	0.0643	0.0646	0.0634	0.0644	0.0650	0.0659	0.0641	0.0640	0.0647	0.0645	0.0652	0.0644	0.0687	0.0653	0.0635	0.0648	0.0655	0.0659	0.0651	0.0659	0.0661	0.0665	0.0647	0.0664
65=05:31:03	57304	300	0.8610	0.9032	0.8410	0.7579	0.6039	0.3786	0.8831	0.8938	0.9559	0.8669	0.8697	0.8576	0.8708	0.8435	0.7602	0.6523	0.4245	0.3245	0.8709	0.8836	0.8749	0.8503	0.8225	0.6107	0.8488	0.7584	0.5716	0.3888	0.2889	0.2582	0.8995	0.8961	0.8738	0.8398	0.5030	0.1951	0.7553	0.6132	0.3928	0.3204	0.2347	0.1942	0.9317	0.8671	0.8505	0.6670	0.1343	0.1310	0.6446	0.3912	0.2978	0.2089	0.1883	0.1632	0.8723	0.8174	0.3934	0.1394	0.1162	0.1057	0.4172	0.2817	0.2187	0.2024	0.1654	0.1520	0.9020	0.3923	0.1870	0.1200	0.1052	0.1066	0.0647	0.0646	0.0628	0.0647	0.0649	0.0656	0.0645	0.0640	0.0650	0.0653	0.0646	0.0643	0.0689	0.0652	0.0644	0.0649	0.0657	0.0666	0.0653	0.0660	0.0665	0.0656	0.0649	0.0667
66=05:45:44	58185	300	0.8849	0.9235	0.8508	0.7294	0.6323	0.4046	0.8823	0.8737	0.9241	0.8771	0.8166	0.8386	0.8538	0.8252	0.7557	0.6972	0.4380	0.3388	0.8489	0.8679	0.8296	0.8269	0.8018	0.6349	0.8334	0.7566	0.6198	0.4167	0.2968	0.2654	0.8732	0.8662	0.8455	0.7927	0.5032	0.1978	0.7670	0.6521	0.4100	0.3362	0.2391	0.2044	0.8917	0.8516	0.8126	0.6993	0.1331	0.1305	0.6955	0.4215	0.3115	0.2186	0.1928	0.1689	0.8549	0.7873	0.4107	0.1348	0.1156	0.1055	0.4383	0.2979	0.2203	0.2052	0.1643	0.1495	0.8819	0.4153	0.1878	0.1180	0.1051	0.1068	0.0641	0.0642	0.0624	0.0640	0.0639	0.0643	0.0635	0.0634	0.0648	0.0651	0.0638	0.0642	0.0683	0.0645	0.0641	0.0644	0.0646	0.0654	0.0649	0.0655	0.0660	0.0654	0.0644	0.0660
67=06:00:25	59066	300	0.8722	0.9164	0.8449	0.7555	0.6583	0.4299	0.8741	0.8832	0.9695	0.8726	0.8685	0.8633	0.8654	0.8380	0.7608	0.7085	0.4783	0.3471	0.8699	0.8741	0.8740	0.8331	0.8332	0.6835	0.8484	0.7620	0.6415	0.4407	0.3130	0.2850	0.8809	0.9200	0.8479	0.8425	0.5666	0.2090	0.7725	0.6751	0.4409	0.3555	0.2567	0.2109	0.9405	0.8571	0.8554	0.7332	0.1369	0.1338	0.7201	0.4376	0.3265	0.2279	0.2031	0.1757	0.8644	0.8233	0.4423	0.1409	0.1153	0.1053	0.4652	0.3124	0.2329	0.2102	0.1726	0.1550	0.8971	0.4551	0.1962	0.1206	0.1057	0.1063	0.0641	0.0644	0.0624	0.0642	0.0640	0.0647	0.0642	0.0636	0.0649	0.0651	0.0644	0.0639	0.0686	0.0648	0.0643	0.0645	0.0648	0.0655	0.0647	0.0656	0.0662	0.0658	0.0646	0.0662
68=06:15:06	59947	298	0.8650	0.9265	0.8688	0.7678	0.7043	0.4539	0.8819	0.9015	0.9825	0.8876	0.8612	0.8690	0.8739	0.8449	0.7766	0.7275	0.5001	0.3792	0.8712	0.8879	0.8817	0.8629	0.8543	0.7267	0.8593	0.7724	0.6736	0.4695	0.3386	0.3012	0.8980	0.9211	0.8745	0.8434	0.6116	0.2193	0.7751	0.7152	0.4675	0.3883	0.2711	0.2275	0.9434	0.8845	0.8591	0.7854	0.1397	0.1351	0.7403	0.4748	0.3474	0.2386	0.2097	0.1852	0.8803	0.8422	0.4827	0.1426	0.1163	0.1062	0.5038	0.3325	0.2422	0.2200	0.1754	0.1613	0.9133	0.4898	0.2021	0.1228	0.1073	0.1086	0.0642	0.0645	0.0634	0.0643	0.0637	0.0644	0.0640	0.0636	0.0640	0.0653	0.0656	0.0639	0.0685	0.0650	0.0642	0.0642	0.0647	0.0656	0.0649	0.0658	0.0663	0.0662	0.0646	0.0665
69=06:29:47	60828	300	0.8753	0.9339	0.8526	0.7705	0.7246	0.4879	0.8837	0.8947	0.9956	0.8922	0.8638	0.8701	0.8625	0.8495	0.7835	0.7328	0.5463	0.4033	0.8784	0.8897	0.8873	0.8538	0.8633	0.7709	0.8561	0.7832	0.7084	0.5041	0.3519	0.3172	0.9024	0.9367	0.8661	0.8595	0.6550	0.2260	0.7883	0.7279	0.5069	0.4111	0.2827	0.2359	0.9487	0.8807	0.8612	0.7969	0.1393	0.1347	0.7487	0.4996	0.3704	0.2505	0.2186	0.1891	0.8787	0.8454	0.5216	0.1453	0.1171	0.1054	0.5349	0.3562	0.2587	0.2315	0.1832	0.1654	0.9177	0.5214	0.2100	0.1232	0.1060	0.1067	0.0640	0.0643	0.0633	0.0642	0.0633	0.0640	0.0637	0.0635	0.0641	0.0650	0.0652	0.0640	0.0685	0.0649	0.0641	0.0636	0.0644	0.0652	0.0647	0.0655	0.0658	0.0660	0.0646	0.0661
70=06:44:28	61709	298	0.8734	0.9533	0.8664	0.7486	0.6992	0.5105	0.8783	0.8964	0.9656	0.8820	0.8649	0.8620	0.8633	0.8315	0.7945	0.7277	0.5740	0.4280	0.8822	0.8770	0.8768	0.8433	0.8669	0.7866	0.8429	0.7725	0.7148	0.5414	0.3745	0.3236	0.8819	0.9364	0.8539	0.8465	0.6554	0.2301	0.7895	0.7531	0.5271	0.4294	0.3021	0.2459	0.9270	0.8674	0.8551	0.8010	0.1409	0.1354	0.7546	0.5316	0.3871	0.2568	0.2277	0.1989	0.8871	0.8209	0.5480	0.1454	0.1178	0.1053	0.5662	0.3737	0.2690	0.2433	0.1866	0.1690	0.9243	0.5685	0.2158	0.1241	0.1068	0.1077	0.0643	0.0643	0.0653	0.0643	0.0636	0.0643	0.0639	0.0635	0.0649	0.0646	0.0650	0.0641	0.0682	0.0658	0.0635	0.0646	0.0647	0.0652	0.0647	0.0658	0.0660	0.0660	0.0648	0.0662
71=06:59:10	62590	300	0.8726	0.9504	0.8709	0.7580	0.7209	0.5486	0.8831	0.8904	1.0016	0.8976	0.8387	0.8674	0.8553	0.8493	0.7835	0.7381	0.5996	0.4533	0.8610	0.8981	0.8661	0.8604	0.8551	0.7879	0.8529	0.7919	0.7246	0.5639	0.3988	0.3472	0.9119	0.9359	0.8824	0.8362	0.7273	0.2394	0.7979	0.7472	0.5600	0.4648	0.3134	0.2641	0.9349	0.8925	0.8479	0.8127	0.1422	0.1362	0.7477	0.5621	0.4093	0.2766	0.2408	0.2049	0.8828	0.8519	0.6093	0.1500	0.1180	0.1077	0.6014	0.3975	0.2821	0.2512	0.1987	0.1701	0.9358	0.5857	0.2287	0.1261	0.1066	0.1098	0.0644	0.0645	0.0633	0.0644	0.0636	0.0641	0.0637	0.0635	0.0654	0.0654	0.0650	0.0642	0.0685	0.0652	0.0644	0.0647	0.0637	0.0653	0.0649	0.0658	0.0664	0.0661	0.0646	0.0664
72=07:13:51	63471	298	0.8748	0.9717	0.8789	0.7681	0.7206	0.5778	0.8969	0.8950	1.0218	0.8890	0.8698	0.8674	0.8679	0.8502	0.8020	0.7515	0.6392	0.4856	0.8809	0.9017	0.8726	0.8618	0.8690	0.7979	0.8517	0.7990	0.7192	0.6102	0.4245	0.3766	0.9033	0.9668	0.8880	0.8470	0.7749	0.2564	0.8097	0.7619	0.5982	0.4882	0.3378	0.2738	0.9435	0.8807	0.8706	0.8156	0.1460	0.1398	0.7656	0.6017	0.4305	0.2865	0.2513	0.2114	0.8773	0.8568	0.6289	0.1542	0.1175	0.1056	0.6352	0.4193	0.2996	0.2657	0.2049	0.1782	0.9624	0.6374	0.2382	0.1244	0.1059	0.1110	0.0644	0.0644	0.0630	0.0641	0.0634	0.0638	0.0636	0.0637	0.0653	0.0651	0.0651	0.0639	0.0685	0.0648	0.0642	0.0646	0.0638	0.0651	0.0647	0.0658	0.0659	0.0657	0.0646	0.0664
73=07:28:32	64352	298	0.8753	0.9923	0.8916	0.7774	0.7211	0.6164	0.8876	0.9218	1.0065	0.8875	0.8650	0.8700	0.8720	0.8489	0.8271	0.7439	0.6721	0.5138	0.8865	0.8727	0.8863	0.8532	0.8897	0.7950	0.8655	0.8006	0.7260	0.6489	0.4594	0.3978	0.8905	0.9602	0.8587	0.8651	0.7664	0.2667	0.7986	0.7714	0.6274	0.5219	0.3559	0.2874	0.9374	0.8845	0.8732	0.8115	0.1461	0.1391	0.7727	0.6398	0.4665	0.3078	0.2614	0.2218	0.9009	0.8433	0.6622	0.1565	0.1193	0.1093	0.6647	0.4429	0.3155	0.2806	0.2067	0.1827	0.9511	0.6772	0.2428	0.1266	0.1078	0.1086	0.0645	0.0645	0.0634	0.0636	0.0636	0.0638	0.0642	0.0636	0.0653	0.0651	0.0654	0.0643	0.0687	0.0647	0.0647	0.0648	0.0647	0.0656	0.0651	0.0651	0.0656	0.0659	0.0649	0.0664
74=07:43:13	65233	298	0.8685	0.9805	0.8861	0.7787	0.7332	0.6465	0.8895	0.9084	1.0300	0.9085	0.8580	0.8839	0.8679	0.8557	0.8178	0.7584	0.6875	0.5496	0.8745	0.8949	0.8781	0.8608	0.8737	0.8082	0.8636	0.8124	0.7320	0.6633	0.4759	0.4176	0.9164	0.9722	0.8858	0.8634	0.8165	0.2825	0.8132	0.7642	0.6586	0.5594	0.3714	0.3031	0.9401	0.8952	0.8573	0.8346	0.1470	0.1413	0.7736	0.6674	0.4926	0.3202	0.2687	0.2261	0.8863	0.8629	0.7225	0.1580	0.1214	0.1074	0.6802	0.4678	0.3258	0.2897	0.2206	0.1856	0.9628	0.7134	0.2586	0.1274	0.1069	0.1091	0.0643	0.0644	0.0635	0.0641	0.0633	0.0638	0.0636	0.0635	0.0652	0.0652	0.0652	0.0640	0.0686	0.0648	0.0642	0.0643	0.0641	0.0646	0.0648	0.0655	0.0658	0.0658	0.0645	0.0663
75=07:57:54	66115	298	0.8793	0.9991	0.8818	0.7766	0.7302	0.6811	0.9019	0.8911	1.0572	0.8853	0.8804	0.8673	0.8777	0.8530	0.8260	0.7708	0.7011	0.5842	0.8842	0.9060	0.8760	0.8652	0.8890	0.8119	0.8653	0.8287	0.7456	0.7039	0.4999	0.4447	0.9001	0.9985	0.8853	0.8582	0.8311	0.2983	0.8316	0.7753	0.6986	0.5851	0.3985	0.3189	0.9564	0.8772	0.8825	0.8338	0.1516	0.1441	0.7816	0.6920	0.5169	0.3390	0.2890	0.2364	0.8749	0.8865	0.7420	0.1628	0.1208	0.1074	0.6849	0.5019	0.3457	0.3051	0.2313	0.1933	0.9888	0.7490	0.2766	0.1311	0.1084	0.1114	0.0642	0.0644	0.0633	0.0643	0.0629	0.0639	0.0638	0.0635	0.0654	0.0654	0.0650	0.0642	0.0684	0.0648	0.0643	0.0649	0.0643	0.0650	0.0639	0.0655	0.0660	0.0662	0.0647	0.0662
76=08:12:35	66996	298	0.8765	0.9958	0.8800	0.7646	0.7366	0.6794	0.8911	0.8842	1.0465	0.8879	0.8455	0.8591	0.8495	0.8533	0.8237	0.7674	0.6923	0.6128	0.8598	0.9062	0.8544	0.8656	0.8649	0.8159	0.8571	0.8288	0.7463	0.7047	0.5319	0.4572	0.9055	0.9766	0.8816	0.8347	0.8201	0.3023	0.8393	0.7768	0.6966	0.6171	0.4134	0.3317	0.9209	0.8753	0.8408	0.8286	0.1513	0.1463	0.7788	0.6957	0.5456	0.3517	0.3014	0.2473	0.8671	0.8707	0.7747	0.1646	0.1197	0.1066	0.6943	0.5288	0.3609	0.3145	0.2411	0.1970	0.9756	0.7441	0.2827	0.1290	0.1081	0.1127	0.0641	0.0642	0.0629	0.0643	0.0631	0.0636	0.0633	0.0633	0.0646	0.0651	0.0649	0.0640	0.0683	0.0647	0.0644	0.0634	0.0643	0.0648	0.0647	0.0656	0.0661	0.0658	0.0643	0.0662
77=08:27:16	67877	298	0.8694	1.0017	0.8886	0.7855	0.7305	0.6886	0.8805	0.9144	1.0441	0.8990	0.8589	0.8845	0.8610	0.8488	0.8441	0.7518	0.7067	0.6399	0.8817	0.8813	0.8787	0.8480	0.8897	0.8227	0.8697	0.8298	0.7515	0.7027	0.5662	0.4945	0.9013	0.9989	0.8700	0.8686	0.8055	0.3296	0.8337	0.7847	0.6995	0.6562	0.4411	0.3510	0.9296	0.8862	0.8540	0.8464	0.1560	0.1468	0.7747	0.7038	0.5823	0.3757	0.3150	0.2541	0.8895	0.8717	0.7897	0.1653	0.1204	0.1104	0.6950	0.5591	0.3739	0.3351	0.2457	0.2104	0.9735	0.7701	0.2886	0.1314	0.1085	0.1091	0.0643	0.0643	0.0633	0.0639	0.0628	0.0635	0.0636	0.0636	0.0649	0.0650	0.0652	0.0638	0.0683	0.0646	0.0641	0.0643	0.0642	0.0649	0.0647	0.0646	0.0656	0.0658	0.0644	0.0662
78=08:41:57	68758	298	0.8748	1.0132	0.8804	0.8006	0.7498	0.6932	0.8795	0.8992	1.0943	0.8757	0.8844	0.8696	0.8683	0.8645	0.8502	0.7546	0.7245	0.6718	0.8726	0.8870	0.8899	0.8574	0.8948	0.8148	0.8679	0.8569	0.7519	0.7103	0.5893	0.5345	0.8943	1.0193	0.8623	0.8714	0.8418	0.3450	0.8462	0.7796	0.7199	0.6853	0.4743	0.3664	0.9550	0.8751	0.8793	0.8149	0.1591	0.1535	0.7785	0.6963	0.6271	0.4071	0.3323	0.2645	0.8724	0.9107	0.7744	0.1717	0.1230	0.1086	0.7073	0.5954	0.4007	0.3508	0.2615	0.2215	0.9940	0.7545	0.3110	0.1354	0.1091	0.1115	0.0643	0.0647	0.0634	0.0644	0.0635	0.0636	0.0630	0.0638	0.0648	0.0651	0.0652	0.0643	0.0689	0.0650	0.0645	0.0648	0.0642	0.0649	0.0650	0.0660	0.0661	0.0661	0.0646	0.0663
79=08:56:39	69639	298	0.8649	1.0251	0.8959	0.7874	0.7393	0.6839	0.8939	0.8915	1.0880	0.8743	0.8605	0.8489	0.8842	0.8603	0.8608	0.7730	0.7153	0.6928	0.8621	0.9012	0.8580	0.8728	0.8869	0.8291	0.8682	0.8551	0.7496	0.7273	0.6324	0.5590	0.8957	1.0112	0.8884	0.8524	0.8572	0.3668	0.8620	0.8058	0.7173	0.7065	0.5020	0.3873	0.9374	0.8829	0.8746	0.8521	0.1631	0.1584	0.7844	0.7180	0.6442	0.4226	0.3468	0.2777	0.8764	0.9156	0.7825	0.1743	0.1247	0.1090	0.7152	0.6127	0.4339	0.3737	0.2795	0.2248	1.0256	0.7671	0.3358	0.1338	0.1093	0.1129	0.0641	0.0646	0.0634	0.0635	0.0634	0.0639	0.0637	0.0638	0.0647	0.0654	0.0648	0.0644	0.0684	0.0642	0.0644	0.0645	0.0646	0.0651	0.0649	0.0660	0.0650	0.0660	0.0645	0.0665
80=09:11:20	70520	298	0.8851	1.0367	0.8955	0.7838	0.7350	0.6997	0.8865	0.9134	1.0735	0.9066	0.8604	0.8864	0.8709	0.8546	0.8830	0.7736	0.7378	0.6874	0.8925	0.8994	0.8868	0.8608	0.9065	0.8543	0.8633	0.8646	0.7780	0.7305	0.6679	0.5885	0.9101	1.0353	0.8813	0.8674	0.8344	0.3935	0.8738	0.8239	0.7275	0.7202	0.5302	0.4203	0.9432	0.8970	0.8703	0.8734	0.1674	0.1575	0.7817	0.7210	0.6739	0.4442	0.3716	0.2935	0.9014	0.9179	0.8240	0.1820	0.1243	0.1093	0.7203	0.6582	0.4534	0.4030	0.2912	0.2387	1.0165	0.8082	0.3593	0.1403	0.1111	0.1110	0.0637	0.0639	0.0630	0.0641	0.0627	0.0634	0.0632	0.0634	0.0644	0.0640	0.0647	0.0635	0.0680	0.0644	0.0626	0.0641	0.0641	0.0647	0.0644	0.0652	0.0655	0.0653	0.0640	0.0657
81=09:26:01	71401	298	0.8696	1.0351	0.8873	0.7798	0.7417	0.6996	0.8947	0.8950	1.1064	0.8968	0.8629	0.8732	0.8657	0.8647	0.8809	0.7766	0.7336	0.6977	0.8649	0.9035	0.8677	0.8683	0.8940	0.8532	0.8622	0.8758	0.7794	0.7360	0.6779	0.6202	0.9070	1.0294	0.8879	0.8553	0.8586	0.4163	0.8859	0.8195	0.7357	0.7165	0.5579	0.4375	0.9488	0.8928	0.8743	0.8710	0.1709	0.1594	0.7845	0.7211	0.6914	0.4781	0.3920	0.3094	0.8811	0.9333	0.8117	0.1848	0.1259	0.1103	0.7299	0.6669	0.4778	0.4197	0.3167	0.2488	1.0389	0.7852	0.3832	0.1410	0.1099	0.1135	0.0644	0.0646	0.0634	0.0644	0.0632	0.0637	0.0635	0.0638	0.0650	0.0654	0.0653	0.0644	0.0688	0.0650	0.0646	0.0649	0.0649	0.0653	0.0640	0.0655	0.0660	0.0659	0.0645	0.0666
82=09:40:42	72282	298	0.8751	1.0461	0.8909	0.7728	0.7388	0.7076	0.8879	0.8931	1.0994	0.9054	0.8494	0.8763	0.8720	0.8547	0.8886	0.7836	0.7353	0.6995	0.8691	0.9018	0.8671	0.8642	0.9047	0.8748	0.8583	0.8875	0.7971	0.7465	0.6957	0.6470	0.9089	1.0374	0.8910	0.8636	0.8594	0.4509	0.8961	0.8334	0.7373	0.7279	0.5859	0.4694	0.9364	0.8978	0.8654	0.8940	0.1733	0.1621	0.7914	0.7313	0.6843	0.5022	0.4230	0.3226	0.8813	0.9299	0.8308	0.1882	0.1251	0.1093	0.7323	0.6747	0.5037	0.4484	0.3299	0.2575	1.0321	0.7909	0.4033	0.1405	0.1100	0.1152	0.0639	0.0638	0.0629	0.0639	0.0628	0.0633	0.0627	0.0632	0.0642	0.0648	0.0645	0.0638	0.0680	0.0644	0.0639	0.0640	0.0631	0.0643	0.0644	0.0652	0.0653	0.0652	0.0643	0.0657
83=09:55:23	73163	298	0.8791	1.0374	0.8757	0.7915	0.7649	0.7241	0.8662	0.8784	1.1018	0.8886	0.8382	0.8685	0.8529	0.8632	0.8837	0.7765	0.7521	0.7045	0.8513	0.9058	0.8719	0.8475	0.8764	0.8600	0.8564	0.9077	0.8031	0.7293	0.6685	0.6672	0.9038	1.0223	0.8450	0.8331	0.8451	0.4546	0.9137	0.8268	0.7652	0.7394	0.6176	0.4947	0.9489	0.8833	0.8531	0.8805	0.1802	0.1659	0.7815	0.7313	0.7035	0.5494	0.4472	0.3380	0.8574	0.9395	0.8263	0.1913	0.1247	0.1101	0.7444	0.6910	0.5267	0.4663	0.3483	0.2742	1.0328	0.7910	0.4391	0.1450	0.1097	0.1159	0.0643	0.0642	0.0635	0.0645	0.0634	0.0636	0.0637	0.0626	0.0648	0.0651	0.0647	0.0642	0.0685	0.0649	0.0643	0.0645	0.0642	0.0650	0.0647	0.0656	0.0659	0.0659	0.0646	0.0662
84=10:10:04	74045	298	0.8658	1.0527	0.8843	0.7774	0.7384	0.7149	0.8865	0.8943	1.1086	0.9019	0.8620	0.8731	0.8613	0.8562	0.9129	0.7794	0.7473	0.7124	0.8838	0.8963	0.8760	0.8566	0.8972	0.8843	0.8602	0.9021	0.8115	0.7568	0.7018	0.6861	0.9071	1.0624	0.8846	0.8704	0.8541	0.5115	0.9157	0.8504	0.7560	0.7395	0.6520	0.5199	0.9431	0.8942	0.8676	0.9090	0.1833	0.1699	0.7909	0.7423	0.7039	0.5606	0.4648	0.3587	0.8827	0.9484	0.8370	0.2007	0.1272	0.1099	0.7494	0.6870	0.5598	0.5040	0.3647	0.2839	1.0565	0.8192	0.4627	0.1471	0.1097	0.1134	0.0640	0.0639	0.0633	0.0639	0.0630	0.0625	0.0632	0.0633	0.0642	0.0650	0.0648	0.0636	0.0679	0.0645	0.0639	0.0641	0.0641	0.0647	0.0638	0.0653	0.0655	0.0655	0.0642	0.0660
85=10:24:45	74926	298	0.8738	1.0663	0.8833	0.7788	0.7366	0.7213	0.8808	0.8978	1.1143	0.8911	0.8688	0.8704	0.8631	0.8496	0.9301	0.7781	0.7521	0.7164	0.8868	0.8975	0.8838	0.8525	0.9093	0.8936	0.8606	0.9150	0.8212	0.7710	0.7081	0.6889	0.9038	1.0778	0.8738	0.8700	0.8572	0.5489	0.9311	0.8597	0.7704	0.7431	0.6806	0.5544	0.9538	0.8855	0.8826	0.9178	0.1902	0.1754	0.7976	0.7495	0.7134	0.5966	0.4932	0.3849	0.8901	0.9609	0.8469	0.2128	0.1299	0.1128	0.7536	0.6950	0.5915	0.5392	0.3835	0.3079	1.0642	0.8345	0.4971	0.1493	0.1120	0.1170	0.0645	0.0645	0.0637	0.0645	0.0637	0.0639	0.0636	0.0630	0.0649	0.0654	0.0655	0.0641	0.0687	0.0654	0.0645	0.0647	0.0642	0.0651	0.0649	0.0660	0.0660	0.0659	0.0648	0.0662
86=10:39:26	75807	298	0.8674	1.0656	0.8854	0.7887	0.7504	0.7158	0.8916	0.8948	1.1385	0.8908	0.8692	0.8674	0.8744	0.8636	0.9266	0.7809	0.7546	0.7390	0.8670	0.9037	0.8726	0.8672	0.8922	0.8915	0.8610	0.9289	0.8209	0.7690	0.7128	0.6952	0.9119	1.0663	0.8827	0.8584	0.8637	0.5718	0.9372	0.8676	0.7773	0.7540	0.6860	0.5767	0.9477	0.8917	0.8722	0.9188	0.1956	0.1784	0.7847	0.7624	0.7258	0.6280	0.5162	0.3975	0.8786	0.9753	0.8386	0.2173	0.1301	0.1120	0.7746	0.6916	0.6221	0.5607	0.4061	0.3124	1.0850	0.8186	0.5365	0.1533	0.1115	0.1166	0.0641	0.0640	0.0632	0.0641	0.0626	0.0634	0.0635	0.0635	0.0645	0.0653	0.0648	0.0639	0.0684	0.0648	0.0643	0.0645	0.0643	0.0649	0.0635	0.0653	0.0659	0.0657	0.0643	0.0662
87=10:54:07	76688	298	0.8757	1.0782	0.8823	0.8006	0.7644	0.7305	0.8872	0.8969	1.1640	0.8948	0.8694	0.8704	0.8688	0.8622	0.9367	0.7852	0.7608	0.7372	0.8671	0.8994	0.8849	0.8684	0.9004	0.9099	0.8655	0.9501	0.8402	0.7776	0.7092	0.7093	0.9100	1.0832	0.8727	0.8631	0.8763	0.6144	0.9548	0.8691	0.7939	0.7644	0.6979	0.6043	0.9616	0.8911	0.8840	0.9234	0.2036	0.1855	0.7961	0.7692	0.7373	0.6589	0.5561	0.4221	0.8739	1.0026	0.8555	0.2251	0.1323	0.1130	0.7784	0.7149	0.6381	0.5908	0.4375	0.3332	1.0875	0.8317	0.5803	0.1573	0.1143	0.1202	0.0642	0.0642	0.0632	0.0634	0.0631	0.0635	0.0633	0.0635	0.0647	0.0654	0.0649	0.0639	0.0684	0.0644	0.0644	0.0645	0.0645	0.0652	0.0647	0.0656	0.0655	0.0656	0.0645	0.0661
88=11:08:49	77569	298	0.8725	1.0904	0.9012	0.7872	0.7447	0.7225	0.8728	0.9077	1.1254	0.8945	0.8540	0.8771	0.8658	0.8580	0.9635	0.7739	0.7569	0.7481	0.8848	0.8903	0.8751	0.8562	0.9017	0.9233	0.8710	0.9462	0.8430	0.7886	0.7426	0.7111	0.8990	1.0844	0.8726	0.8593	0.8376	0.6414	0.9490	0.8996	0.7819	0.7695	0.6997	0.6411	0.9296	0.9009	0.8693	0.9401	0.2068	0.1885	0.7936	0.7893	0.7307	0.6549	0.5827	0.4428	0.8993	0.9783	0.8636	0.2282	0.1318	0.1145	0.7946	0.7099	0.6453	0.6195	0.4445	0.3584	1.0855	0.8540	0.5840	0.1590	0.1139	0.1182	0.0637	0.0638	0.0628	0.0637	0.0626	0.0631	0.0629	0.0623	0.0642	0.0652	0.0647	0.0636	0.0681	0.0642	0.0639	0.0641	0.0638	0.0643	0.0641	0.0651	0.0655	0.0653	0.0640	0.0659
89=11:23:30	78450	298	0.8730	1.0981	0.8860	0.7842	0.7405	0.7360	0.8707	0.9123	1.1232	0.8996	0.8461	0.8838	0.8547	0.8458	0.9709	0.7739	0.7632	0.7415	0.8762	0.8785	0.8809	0.8350	0.9053	0.9345	0.8582	0.9495	0.8689	0.8010	0.7451	0.7077	0.8940	1.0953	0.8518	0.8606	0.8274	0.6685	0.9564	0.9055	0.8005	0.7732	0.6921	0.6581	0.9206	0.8758	0.8471	0.9405	0.2076	0.1952	0.8013	0.7897	0.7420	0.6626	0.6187	0.4733	0.8883	0.9739	0.8700	0.2384	0.1338	0.1143	0.7872	0.7182	0.6319	0.6467	0.4657	0.3697	1.0562	0.8521	0.6025	0.1589	0.1130	0.1175	0.0641	0.0643	0.0625	0.0643	0.0632	0.0637	0.0634	0.0637	0.0647	0.0657	0.0645	0.0640	0.0683	0.0649	0.0641	0.0645	0.0643	0.0651	0.0646	0.0657	0.0658	0.0650	0.0645	0.0661
90=11:38:11	79331	300	0.8703	1.1154	0.8968	0.7970	0.7362	0.7329	0.8863	0.9063	1.1687	0.8888	0.8864	0.8742	0.8720	0.8517	0.9850	0.7755	0.7620	0.7573	0.8874	0.8820	0.8801	0.8462	0.9106	0.9213	0.8742	0.9663	0.8745	0.8235	0.7553	0.7378	0.8925	1.1240	0.8711	0.8773	0.8586	0.7522	0.9744	0.9153	0.8164	0.7866	0.7232	0.6588	0.9551	0.8776	0.8903	0.9457	0.2184	0.2028	0.8031	0.8093	0.7578	0.6589	0.6345	0.4966	0.8920	1.0158	0.8708	0.2578	0.1370	0.1150	0.8011	0.7133	0.6514	0.6502	0.4909	0.3818	1.0955	0.8682	0.6690	0.1675	0.1149	0.1188	0.0641	0.0645	0.0634	0.0643	0.0630	0.0628	0.0634	0.0635	0.0646	0.0664	0.0652	0.0639	0.0685	0.0649	0.0645	0.0645	0.0644	0.0650	0.0637	0.0657	0.0657	0.0658	0.0645	0.0660
91=11:52:54	80214	300	0.8782	1.1169	0.8885	0.7920	0.7433	0.7404	0.9002	0.9026	1.1880	0.8950	0.8857	0.8714	0.8698	0.8581	0.9894	0.7907	0.7679	0.7779	0.8904	0.9046	0.8785	0.8618	0.9105	0.9510	0.8671	0.9825	0.8910	0.8334	0.7523	0.7411	0.9059	1.1307	0.8886	0.8742	0.8830	0.7832	0.9963	0.9287	0.8340	0.7955	0.7281	0.6658	0.9623	0.8847	0.8930	0.9707	0.2330	0.2132	0.8040	0.8134	0.7674	0.6748	0.6581	0.5350	0.8841	1.0334	0.8874	0.2753	0.1404	0.1167	0.8149	0.7207	0.6635	0.6508	0.5406	0.4147	1.1250	0.8785	0.7352	0.1709	0.1163	0.1235	0.0642	0.0642	0.0624	0.0643	0.0633	0.0638	0.0633	0.0636	0.0646	0.0665	0.0642	0.0641	0.0684	0.0644	0.0643	0.0647	0.0642	0.0651	0.0644	0.0659	0.0653	0.0653	0.0645	0.0660
92=12:07:35	81095	298	0.8701	1.1232	0.8998	0.7943	0.7452	0.7311	0.8942	0.9118	1.1783	0.8955	0.8649	0.8755	0.8752	0.8669	1.0064	0.7854	0.7681	0.7947	0.8792	0.8990	0.8745	0.8703	0.9059	0.9580	0.8747	0.9844	0.8876	0.8386	0.7815	0.7533	0.9098	1.1231	0.8952	0.8770	0.8754	0.8057	0.9969	0.9448	0.8313	0.8143	0.7347	0.6815	0.9426	0.9030	0.8875	0.9879	0.2388	0.2136	0.7964	0.8341	0.7748	0.6802	0.6446	0.5592	0.8980	1.0384	0.9047	0.2861	0.1420	0.1182	0.8426	0.7212	0.6814	0.6631	0.5609	0.4399	1.1371	0.8904	0.7602	0.1750	0.1178	0.1246	0.0641	0.0643	0.0632	0.0641	0.0632	0.0636	0.0633	0.0628	0.0643	0.0668	0.0652	0.0640	0.0684	0.0648	0.0642	0.0646	0.0641	0.0650	0.0642	0.0655	0.0658	0.0656	0.0644	0.0661
93=12:22:16	81976	300	0.8767	1.1191	0.8821	0.7930	0.7646	0.7399	0.8990	0.8908	1.2113	0.8972	0.8759	0.8643	0.8635	0.8620	0.9900	0.7958	0.7693	0.8066	0.8622	0.9199	0.8781	0.8783	0.8975	0.9594	0.8633	1.0120	0.9079	0.8462	0.7590	0.7510	0.9171	1.1324	0.8852	0.8614	0.8980	0.7857	1.0281	0.9396	0.8645	0.8206	0.7296	0.6827	0.9590	0.8845	0.8803	1.0006	0.2503	0.2177	0.8030	0.8397	0.7863	0.7085	0.6691	0.5908	0.8687	1.0538	0.9195	0.2940	0.1416	0.1192	0.8516	0.7346	0.6861	0.6548	0.6027	0.4577	1.1562	0.8775	0.8109	0.1811	0.1183	0.1251	0.0641	0.0639	0.0632	0.0638	0.0621	0.0634	0.0629	0.0633	0.0640	0.0669	0.0647	0.0638	0.0681	0.0646	0.0642	0.0644	0.0644	0.0648	0.0642	0.0650	0.0655	0.0655	0.0640	0.0661
94=12:36:57	82857	300	0.8680	1.1308	0.8936	0.7923	0.7477	0.7336	0.8808	0.9069	1.1807	0.9053	0.8474	0.8745	0.8620	0.8600	1.0174	0.7868	0.7637	0.8104	0.8737	0.8932	0.8724	0.8600	0.9034	0.9879	0.8640	1.0048	0.9203	0.8563	0.7956	0.7649	0.9119	1.1316	0.8858	0.8729	0.8650	0.8027	1.0210	0.9623	0.8575	0.8355	0.7336	0.7001	0.9404	0.9040	0.8687	1.0112	0.2591	0.2303	0.7999	0.8538	0.7964	0.7003	0.6633	0.6129	0.8988	1.0445	0.9373	0.3122	0.1456	0.1218	0.8549	0.7333	0.6834	0.6744	0.6108	0.4912	1.1403	0.9043	0.7838	0.1858	0.1211	0.1266	0.0642	0.0645	0.0634	0.0643	0.0633	0.0637	0.0635	0.0634	0.0645	0.0675	0.0654	0.0643	0.0686	0.0648	0.0645	0.0640	0.0643	0.0651	0.0645	0.0658	0.0658	0.0658	0.0646	0.0661
95=12:51:38	83739	298	0.8727	1.1432	0.8886	0.7965	0.7523	0.7430	0.8856	0.9008	1.2101	0.9038	0.8732	0.8790	0.8670	0.8624	1.0262	0.7880	0.7745	0.8227	0.8809	0.9039	0.8822	0.8659	0.9064	0.9917	0.8655	1.0186	0.9287	0.8726	0.7990	0.7747	0.9097	1.1564	0.8817	0.8708	0.8790	0.8228	1.0358	0.9665	0.8774	0.8463	0.7486	0.6972	0.9558	0.8971	0.8815	1.0065	0.2719	0.2428	0.7968	0.8618	0.8044	0.7116	0.6711	0.6326	0.8869	1.0635	0.9379	0.3313	0.1484	0.1228	0.8624	0.7399	0.6962	0.6765	0.6251	0.5166	1.1568	0.9143	0.8034	0.1913	0.1217	0.1302	0.0638	0.0641	0.0631	0.0632	0.0630	0.0636	0.0633	0.0634	0.0641	0.0664	0.0648	0.0640	0.0682	0.0640	0.0641	0.0642	0.0642	0.0649	0.0642	0.0652	0.0650	0.0654	0.0643	0.0657
