# Supplementary material for: Systematic Prediction of Antifungal Drug Synergy by Chemogenomic Screening in Saccharomyces cerevisiae
Source: Front Fungal Biol. 2021 Jul 2;2:683414. doi: 10.3389/ffunb.2021.683414 (PMC10512392; doi:10.3389/ffunb.2021.683414)
Supplement: Supplementary file 1 [file Data_Sheet_1.ZIP › Supplementary data/Sypplementary_data_1_(Drug_synergy_assays)/Beav_VS_Mic & Can_VS_Mic(repeat)_ps1_A_96_T_22.txt]

[config file info]
last_write=07:07:17_18:27:31
last write=07:07:18_16:47:13
[Run_Parameters]
Instrument=Tecan_22
Ini_Names=Read_Reps,Delid,Save_Data_File,Start_Time_Now
barcode_drug_plate=201401
user=asmith
Plate_Size=96
Plate_Type=NUN96ft.pdf
Samples_to_Run=6
Overlay_Size=48
Drug_Plate=none
Plate_Quarter=none
run_ID=none
run_plate_repeat=1
Read_Reps=95
Read_Modes=Absorbance
Read_Flor_Every=2
Max_Delta_OD=0.500000
Well_By_Row_Col=none
Reorder_Map=Order_Strings_Not,0
Tip_Vol=200
OD_to_Innoc=0.100,0.100,0.380,0.380,0.380,0.380,0.760,0.760,0.100,0.100,0.380,0.380,0.380,0.380,0.760,0.760,0.100,0.100,0.380,0.380,0.380,0.380,0.760,0.760,0.100,0.100,0.380,0.380,0.380,0.380,0.760,0.760,0.100,0.100,0.380,0.380,0.380,0.380,0.760,0.760,0.100,0.100,0.380,0.380,0.380,0.380,0.760,0.760
Absorption_Max=.3
OD_to_Save=0.100,0.100,0.380,0.380,0.380,0.380,0.760,0.760,0.100,0.100,0.380,0.380,0.380,0.380,0.760,0.760,0.100,0.100,0.380,0.380,0.380,0.380,0.760,0.760,0.100,0.100,0.380,0.380,0.380,0.380,0.760,0.760,0.100,0.100,0.380,0.380,0.380,0.380,0.760,0.760,0.100,0.100,0.380,0.380,0.380,0.380,0.760,0.760
OD_to_Dilute=0.100
Save_Sample_Vol=180
Save_Sample_Reps=2
Innoc_Vol=184,184,46,46,46,46,0,0,184,184,46,46,46,46,0,0,184,184,46,46,46,46,0,0,184,184,46,46,46,46,0,0,184,184,46,46,46,46,0,0,184,184,46,46,46,46,0,0
Dilute_Vol=23,23,23,23,23,23,23,23,23,23,23,23,23,23,23,23,23,23,23,23,23,23,23,23,23,23,23,23,23,23,23,23,23,23,23,23,23,23,23,23,23,23,23,23,23,23,23,23
Save_Vol=800,800,800,800,800,800,800,800,800,800,800,800,800,800,800,800,800,800,800,800,800,800,800,800,800,800,800,800,800,800,800,800,800,800,800,800,800,800,800,800,800,800,800,800,800,800,800,800
Reference_Vol=100,100,100,100,100,100,100,100,100,100,100,100,100,100,100,100,100,100,100,100,100,100,100,100,100,100,100,100,100,100,100,100,100,100,100,100,100,100,100,100,100,100,100,100,100,100,100,100,100,100,100,100,100,100,100,100,100,100,100,100,100,100,100,100,100,100,100,100,100,100,100,100,100,100,100,100,100,100,100,100,100,100,100,100,100,100,100,100,100,100,100,100,100,100,100,100
Read_to_Innoc=20,20,20,20,20,20,20,20,20,20,20,20,20,20,20,20,20,20,20,20,20,20,20,20,20,20,20,20,20,20,20,20,20,20,20,20,20,20,20,20,20,20,20,20,20,20,20,20
Read_to_Dilute=26,26,26,26,26,26,26,26,26,26,26,26,26,26,26,26,26,26,26,26,26,26,26,26,26,26,26,26,26,26,26,26,26,26,26,26,26,26,26,26,26,26,26,26,26,26,26,26
Read_to_Save=20,20,20,20,20,20,20,20,20,20,20,20,20,20,20,20,20,20,20,20,20,20,20,20,20,20,20,20,20,20,20,20,20,20,20,20,20,20,20,20,20,20,20,20,20,20,20,20
Innoc_Target_Map=1,2,3,4,5,6,7,8,9,10,11,12,13,14,15,16,17,18,19,20,21,22,23,24,25,26,27,28,29,30,31,32,33,34,35,36,37,38,39,40,41,42,43,44,45,46,47,48
Pipet_Trigger=OD_Save_Innoc
Pipet_Volume_Adj=Con_OD_Save
Delid=no
Pre_Init=yes
Talk_To_ProMax=no
Time_Out_Time=1050
Wait_While_Busy=yes
Idle_Time=2
Screen_Run_Type=pre_screen_1
Spect_Protocol=15m
Spec_Run_File=GG_PB_Voyage.pda
Spec_Assay_File=""
Save_Data_File=17_07_07_BeavvsMic_CanvsMic_repeat_ps1_A_96_T_22.txt
Working_Dir=C%3A\\Users\\Growth_Data
Run_Control_Dir=C%3A\\Users\\Yeast_Run_Files
Tracking_Dir=""
Track_File=201401_data_track.txt
Save_Run_Data_Flag=yes
Set_Incubator_Temp=30.0
Base_Line_Flag=atstart_minimum
Pipet_Cycles_Before_Save=20
Time_Point_Save=wellmap
Innoc_Direction=down
Wells_In_Use=111111111111111111111111111111111111111111111111
Save_Sample_Map=111111001111110011111100111111001111110011111100
Sections_to_Run=0
Rows_per_Section=8
Start_Sections_Row=1
MultiProbe_Run_File=""
Multiprobe_Run_Dialogue=yes
Comments=no%20comment
Target_Temp=300
Temp_Control=On
Delta_Temp=10
ReadMode=Absorbance,Bottom
ExcitationFilter=340,340
EmissionFilter=535,465
MeasurementFilter=595
ReadsPerWellNumber=1,1
ShakeDuration=800,0
GainMode=Manual
PdfName=NUN96ft.pdf
Gain=50,50
Add_Drug_Map=1,1,1,1,1,1,1,1,1,1,1,1,1,1,1,1,1,1,1,1,1,1,1,1,1,1,1,1,1,1,1,1,1,1,1,1,1,1,1,1,1,1,1,1,1,1,1,1
Add_Drug_Vol=7,7,7,7,7,7,7,7,7,7,7,7,7,7,7,7,7,7,7,7,7,7,7,7,7,7,7,7,7,7,7,7,7,7,7,7,7,7,7,7,7,7,7,7,7,7,7,7
Innoc_Map=111011101110111011101110111011101110111011101110111011101110111011101110111011101110111011101110
Dilute_Map=111111111111111111111111111111111111111111111111111111111111111111111111111111111111111111111111
data_file_name=iS_1_48.txt
barcode=""
Hit_Call_Threshold=1.000000
Reference_Well=A01
WT_Ref_Well=0
Project_Name=test
Pipet_Gens_Point=5.00,10.00,15.00,20.00,5.00,10.00,15.00,20.00,5.00,10.00,15.00,20.00,5.00,10.00,15.00,20.00,5.00,10.00,15.00,20.00,5.00,10.00,15.00,20.00,5.00,10.00,15.00,20.00,5.00,10.00,15.00,20.00,5.00,10.00,15.00,20.00,5.00,10.00,15.00,20.00,5.00,10.00,15.00,20.00,5.00,10.00,15.00,20.00,
Shake_Divisor=1
data_handling=file_&_DB_&_auto_analysis
time_frm_freezer=-1.00
gens_frm_freezer=-1.00
Well_Vol=100
Parent_ID=""
Units=%
Quarter=A
media_name=ypd
Save_Mode=one_to_one
Consolidate_Save_Map=1,2,3,4,5,6,7,8,9,10,11,12,13,14,15,16,17,18,19,20,21,22,23,24,25,26,27,28,29,30,31,32,33,34,35,36,37,38,39,40,41,42,43,44,45,46,47,48
Add_Drug_at_Start_Map=000000000000000000000000000000000000000000000000000
Add_Drug_Labware=add_drug_48
Max_Dynam_OD_Change=0.05
Reads_After_Pipet=1
Ref_Type=single_ref
Read_to_Add_Drug_at_Start=0
Send_Email_at_Pipet=no_email
Strain_Name=""
Media=ypd
drug_vol=2.00
Drug_Name=""
Drug_Conc=2
Innoc_Conc=""
Strain_Plate=none
ShakeIntensity=High
ShakeMode=Orbital
NumberOfFlashes=1
PartOfPlate=0
MovePlateOutAfterMeasurement=0
IntegrationLagTime=0
IntegrationTime=100
DelayMoveFlashFluorescence=0
[Drug_Data]
Drug_Plate=none
Strain_Plate=none
Media=ypd
Drug_Name=nd,nd,nd,nd,nd,nd,nd,nd,nd,nd,nd,nd,nd,nd,nd,nd,nd,nd,nd,nd,nd,nd,nd,nd,nd,nd,nd,nd,nd,nd,nd,nd,nd,nd,nd,nd,nd,nd,nd,nd,nd,nd,nd,nd,nd,nd,nd,nd,nd,nd,nd,nd,nd,nd,nd,nd,nd,nd,nd,nd,nd,nd,nd,nd,nd,nd,nd,nd,nd,nd,nd,nd,nd,nd,nd,nd,nd,nd,nd,nd,nd,nd,nd,nd,nd,nd,nd,nd,nd,nd,nd,nd,nd,nd,nd,nd
Strain_Name=ud
Drug_Conc=""
Innoc_Conc=0.06250,0.06250,0.06250,0.06250,0.06250,0.06250,0.06250,0.06250,0.06250,0.06250,0.06250,0.06250,0.06250,0.06250,0.06250,0.06250,0.06250,0.06250,0.06250,0.06250,0.06250,0.06250,0.06250,0.06250,0.06250,0.06250,0.06250,0.06250,0.06250,0.06250,0.06250,0.06250,0.06250,0.06250,0.06250,0.06250,0.06250,0.06250,0.06250,0.06250,0.06250,0.06250,0.06250,0.06250,0.06250,0.06250,0.06250,0.06250,0.06250,0.06250,0.06250,0.06250,0.06250,0.06250,0.06250,0.06250,0.06250,0.06250,0.06250,0.06250,0.06250,0.06250,0.06250,0.06250,0.06250,0.06250,0.06250,0.06250,0.06250,0.06250,0.06250,0.06250,0.06250,0.06250,0.06250,0.06250,0.06250,0.06250,0.06250,0.06250,0.06250,0.06250,0.06250,0.06250,0.06250,0.06250,0.06250,0.06250,0.06250,0.06250,0.06250,0.06250,0.06250,0.06250,0.06250,0.06250
Run_ID=none
Plate_Quarter=A
Units=%,%,%,%,%,%,%,%,%,%,%,%,%,%,%,%,%,%,%,%,%,%,%,%,%,%,%,%,%,%,%,%,%,%,%,%,%,%,%,%,%,%,%,%,%,%,%,%,%,%,%,%,%,%,%,%,%,%,%,%,%,%,%,%,%,%,%,%,%,%,%,%,%,%,%,%,%,%,%,%,%,%,%,%,%,%,%,%,%,%,%,%,%,%,%,%
Parent_ID=""
Project_Name=test
Strain_Backgrnd=0,0,0,0,0,0,0,0,0,0,0,0,0,0,0,0,0,0,0,0,0,0,0,0,0,0,0,0,0,0,0,0,0,0,0,0,0,0,0,0,0,0,0,0,0,0,0,0,0,0,0,0,0,0,0,0,0,0,0,0,0,0,0,0,0,0,0,0,0,0,0,0,0,0,0,0,0,0,0,0,0,0,0,0,0,0,0,0,0,0,0,0,0,0,0,0
Well_Vol=100,100,100,100,100,100,100,100,100,100,100,100,100,100,100,100,100,100,100,100,100,100,100,100,100,100,100,100,100,100,100,100,100,100,100,100,100,100,100,100,100,100,100,100,100,100,100,100,100,100,100,100,100,100,100,100,100,100,100,100,100,100,100,100,100,100,100,100,100,100,100,100,100,100,100,100,100,100,100,100,100,100,100,100,100,100,100,100,100,100,100,100,100,100,100,100
time_frm_freezer=-1.00
gens_frm_freezer=-1.00
user=asmith
Strain_Pool=ud,ud,ud,ud,ud,ud,ud,ud,ud,ud,ud,ud,ud,ud,ud,ud,ud,ud,ud,ud,ud,ud,ud,ud,ud,ud,ud,ud,ud,ud,ud,ud,ud,ud,ud,ud,ud,ud,ud,ud,ud,ud,ud,ud,ud,ud,ud,ud,ud,ud,ud,ud,ud,ud,ud,ud,ud,ud,ud,ud,ud,ud,ud,ud,ud,ud,ud,ud,ud,ud,ud,ud,ud,ud,ud,ud,ud,ud,ud,ud,ud,ud,ud,ud,ud,ud,ud,ud,ud,ud,ud,ud,ud,ud,ud,ud
Well_Alias=A01,A02,A03,A04,A05,A06,A07,A08,A09,A10,A11,A12,B01,B02,B03,B04,B05,B06,B07,B08,B09,B10,B11,B12,C01,C02,C03,C04,C05,C06,C07,C08,C09,C10,C11,C12,D01,D02,D03,D04,D05,D06,D07,D08,D09,D10,D11,D12,E01,E02,E03,E04,E05,E06,E07,E08,E09,E10,E11,E12,F01,F02,F03,F04,F05,F06,F07,F08,F09,F10,F11,F12,G01,G02,G03,G04,G05,G06,G07,G08,G09,G10,G11,G12,H01,H02,H03,H04,H05,H06,H07,H08,H09,H10,H11,H12
Well_Pos=1,2,3,4,5,6,7,8,9,10,11,12,13,14,15,16,17,18,19,20,21,22,23,24,25,26,27,28,29,30,31,32,33,34,35,36,37,38,39,40,41,42,43,44,45,46,47,48,49,50,51,52,53,54,55,56,57,58,59,60,61,62,63,64,65,66,67,68,69,70,71,72,73,74,75,76,77,78,79,80,81,82,83,84,85,86,87,88,89,90,91,92,93,94,95,96
position=A01,A02,A03,A04,A05,A06,A07,A08,A09,A10,A11,A12,B01,B02,B03,B04,B05,B06,B07,B08,B09,B10,B11,B12,C01,C02,C03,C04,C05,C06,C07,C08,C09,C10,C11,C12,D01,D02,D03,D04,D05,D06,D07,D08,D09,D10,D11,D12,E01,E02,E03,E04,E05,E06,E07,E08,E09,E10,E11,E12,F01,F02,F03,F04,F05,F06,F07,F08,F09,F10,F11,F12,G01,G02,G03,G04,G05,G06,G07,G08,G09,G10,G11,G12,H01,H02,H03,H04,H05,H06,H07,H08,H09,H10,H11,H12
[Runtime_State]
Instrument=Tecan_22
Start_Time_Now=3.2675525258E+9
Reads_Completed=95
Innoc_Direction=down
Wells_In_Use=111111111111111111111111111111111111111111111111111111111111111111111111111111111111111111111111
Innoc_Map=111111111111111111111111111111111111111111111111111111111111111111111111111111111111000000000000
Dilute_Map=111111111111111111111111111111111111111111111111111111111111111111111111111111111111111111111111
Save_Sample_Map=000000000000000000000000000000000000000000000000010000000100000001000000010000000100000001000000
Current_OD=0.889,0.975,0.915,0.959,0.962,0.955,0.905,0.887,1.132,0.962,0.889,1.012,1.161,0.155,0.137,0.141,0.137,0.172,1.153,0.855,1.183,1.184,0.872,1.136,0.818,0.128,0.119,0.126,0.125,0.167,0.846,0.778,0.781,0.796,0.994,0.729,1.090,0.117,0.113,0.118,0.119,0.140,0.919,1.062,0.782,0.771,0.732,0.691,1.017,0.113,0.115,0.120,0.118,0.137,0.932,0.941,0.766,1.001,0.924,0.708,0.765,0.111,0.113,0.111,0.112,0.132,0.765,0.744,0.987,0.712,0.738,0.712,0.067,0.066,0.067,0.065,0.066,0.066,0.067,0.067,0.066,0.065,0.066,0.067,0.066,0.067,0.066,0.068,0.065,0.065,0.065,0.067,0.066,0.066,0.068,0.066
Bckgrnd_OD=0.083,0.084,0.083,0.083,0.080,0.083,0.082,0.080,0.082,0.080,0.082,0.078,0.082,0.080,0.081,0.081,0.080,0.082,0.082,0.081,0.080,0.082,0.080,0.081,0.082,0.080,0.080,0.081,0.083,0.081,0.081,0.080,0.080,0.081,0.082,0.081,0.082,0.080,0.083,0.080,0.083,0.079,0.082,0.078,0.082,0.080,0.082,0.080,0.085,0.083,0.081,0.082,0.082,0.083,0.082,0.081,0.079,0.083,0.081,0.083,0.079,0.081,0.080,0.080,0.081,0.081,0.082,0.079,0.080,0.079,0.083,0.081,0.060,0.060,0.060,0.061,0.061,0.061,0.061,0.060,0.060,0.061,0.061,0.062,0.060,0.060,0.059,0.061,0.060,0.061,0.060,0.059,0.060,0.061,0.061,0.062
Mapped=111111111111100000111111100000101111100000111100111111111111111111111111111111111111111111111111
Pipet_Completed=000000000000000000000000000000000000000000000000000000000000000000000000000000000000000000000000
Innoc_Completed=0,0,0,0,0,0,0,0,0,0,0,0,0,0,0,0,0,0,0,0,0,0,0,0,0,0,0,0,0,0,0,0,0,0,0,0,0,0,0,0,0,0,0,0,0,0,0,0,0,0,0,0,0,0,0,0,0,0,0,0,0,0,0,0,0,0,0,0,0,0,0,0,0,0,0,0,0,0,0,0,0,0,0,0,0,0,0,0,0,0,0,0,0,0,0,0
Save_Completed=0,0,0,0,0,0,0,0,0,0,0,0,0,0,0,0,0,0,0,0,0,0,0,0,0,0,0,0,0,0,0,0,0,0,0,0,0,0,0,0,0,0,0,0,0,0,0,0,0,0,0,0,0,0,0,0,0,0,0,0,0,0,0,0,0,0,0,0,0,0,0,0,0,0,0,0,0,0,0,0,0,0,0,0,0,0,0,0,0,0,0,0,0,0,0,0
Pipeted_At=0,0,0,0,0,0,0,0,0,0,0,0,0,0,0,0,0,0,0,0,0,0,0,0,0,0,0,0,0,0,0,0,0,0,0,0,0,0,0,0,0,0,0,0,0,0,0,0,0,0,0,0,0,0,0,0,0,0,0,0,0,0,0,0,0,0,0,0,0,0,0,0,0,0,0,0,0,0,0,0,0,0,0,0,0,0,0,0,0,0,0,0,0,0,0,0
Pipeted_OD=0,0,0,0,0,0,0,0,0,0,0,0,0,0,0,0,0,0,0,0,0,0,0,0,0,0,0,0,0,0,0,0,0,0,0,0,0,0,0,0,0,0,0,0,0,0,0,0,0,0,0,0,0,0,0,0,0,0,0,0,0,0,0,0,0,0,0,0,0,0,0,0,0,0,0,0,0,0,0,0,0,0,0,0,0,0,0,0,0,0,0,0,0,0,0,0
Dilutes_Completed=0,0,0,0,0,0,0,0,0,0,0,0,0,0,0,0,0,0,0,0,0,0,0,0,0,0,0,0,0,0,0,0,0,0,0,0,0,0,0,0,0,0,0,0,0,0,0,0,0,0,0,0,0,0,0,0,0,0,0,0,0,0,0,0,0,0,0,0,0,0,0,0,0,0,0,0,0,0,0,0,0,0,0,0,0,0,0,0,0,0,0,0,0,0,0,0
Time_At_Innoc=0,0,0,0,0,0,0,0,0,0,0,0,0,0,0,0,0,0,0,0,0,0,0,0,0,0,0,0,0,0,0,0,0,0,0,0,0,0,0,0,0,0,0,0,0,0,0,0,0,0,0,0,0,0,0,0,0,0,0,0,0,0,0,0,0,0,0,0,0,0,0,0,0,0,0,0,0,0,0,0,0,0,0,0,0,0,0,0,0,0,0,0,0,0,0,0
Time_At_Save=0,0,0,0,0,0,0,0,0,0,0,0,0,0,0,0,0,0,0,0,0,0,0,0,0,0,0,0,0,0,0,0,0,0,0,0,0,0,0,0,0,0,0,0,0,0,0,0,0,0,0,0,0,0,0,0,0,0,0,0,0,0,0,0,0,0,0,0,0,0,0,0,0,0,0,0,0,0,0,0,0,0,0,0,0,0,0,0,0,0,0,0,0,0,0,0
Time_At_Dilute=0,0,0,0,0,0,0,0,0,0,0,0,0,0,0,0,0,0,0,0,0,0,0,0,0,0,0,0,0,0,0,0,0,0,0,0,0,0,0,0,0,0,0,0,0,0,0,0,0,0,0,0,0,0,0,0,0,0,0,0,0,0,0,0,0,0,0,0,0,0,0,0,0,0,0,0,0,0,0,0,0,0,0,0,0,0,0,0,0,0,0,0,0,0,0,0
Previous_OD=0.889,0.975,0.915,0.959,0.962,0.955,0.905,0.887,1.132,0.962,0.889,1.012,1.161,0.155,0.137,0.141,0.137,0.172,1.153,0.855,1.183,1.184,0.872,1.136,0.818,0.128,0.119,0.126,0.125,0.167,0.846,0.778,0.781,0.796,0.994,0.729,1.090,0.117,0.113,0.118,0.119,0.140,0.919,1.062,0.782,0.771,0.732,0.691,1.017,0.113,0.115,0.120,0.118,0.137,0.932,0.941,0.766,1.001,0.924,0.708,0.765,0.111,0.113,0.111,0.112,0.132,0.765,0.744,0.987,0.712,0.738,0.712,0.067,0.066,0.067,0.065,0.066,0.066,0.067,0.067,0.066,0.065,0.066,0.067,0.066,0.067,0.066,0.068,0.065,0.065,0.065,0.067,0.066,0.066,0.068,0.066
Prev_Delta_OD=0.005,0.006,0.009,0.010,0.016,0.000,0.020,0.009,0.030,0.006,0.004,0.013,0.003,0.005,0.004,0.002,0.007,0.006,0.018,0.016,0.001,0.028,0.002,0.026,0.005,0.006,0.002,0.001,0.006,0.005,0.002,0.007,0.017,0.001,0.034,0.010,0.024,0.005,0.003,0.002,0.002,0.004,0.009,0.006,0.005,0.016,0.008,0.006,0.026,0.002,0.008,0.007,0.002,0.003,0.006,0.008,0.003,0.009,0.019,0.010,0.000,0.003,0.002,0.003,0.003,0.004,0.023,0.019,0.036,0.023,0.008,0.009,0.004,0.003,0.004,0.003,0.002,0.002,0.002,0.003,0.004,0.002,0.003,0.003,0.003,0.003,0.004,0.005,0.002,0.001,0.002,0.003,0.005,0.005,0.006,0.001
Delta_From_Ref=0.000,0.013,-0.024,-0.003,0.323,0.077,-0.904,-0.601,0.071,0.075,1.473,2.114,0.806,2.314,6.900,6.761,0.076,0.060,0.736,0.799,0.560,0.580,1.045,2.048,0.011,0.060,2.284,2.261,2.199,2.151,2.053,2.337,0.058,0.064,1.784,2.425,1.336,2.258,6.887,6.969,0.073,0.061,1.180,1.338,1.235,1.498,5.001,6.891,0.000,0.000,0.000,0.000,0.000,0.000,0.000,0.000,0.000,0.000,0.000,0.000,0.000,0.000,0.000,0.000,0.000,0.000,0.000,0.000,0.000,0.000,0.000,0.000,0.000,0.000,0.000,0.000,0.000,0.000,0.000,0.000,0.000,0.000,0.000,0.000,0.000,0.000,0.000,0.000,0.000,0.000,0.000,0.000,0.000,0.000,0.000,0.000
Sig_OD_Delta=0,0,0,0,0,0,0,0,0,0,1,1,0,1,1,1,0,0,0,0,0,0,1,1,0,0,1,1,1,1,1,1,0,0,1,1,1,1,1,1,0,0,1,1,1,1,1,1,0,0,0,0,0,0,0,0,0,0,0,0,0,0,0,0,0,0,0,0,0,0,0,0,0,0,0,0,0,0,0,0,0,0,0,0,0,0,0,0,0,0,0,0,0,0,0,0
Add_Drug_at_Start_Map=000000000000000000000000000000000000000000000000000000000000000000000000000000000000000000000000
[Analysis]
Drug_ID=A1,A2,A3,A4,A5,A6,B1,B2,B3,B4,B5,B6,C1,C2,C3,C4,C5,C6,D1,D2,D3,D4,D5,D6,E1,E2,E3,E4,E5,E6,F1,F2,F3,F4,F5,F6,G1,G2,G3,G4,G5,G6,H1,H2,H3,H4,H5,H6
Decision=no_inh,no_inh,no_inh,no_inh,no_inh,no_inh,ps2_1_1,other,other,other,other,other,ps2_4_1,other,other,other,other,other,ps2_4_1,other,ps3_4_6,other,other,other,ps2_4_1,other,other,ps3_4_6,other,other,ps2_4_1,other,ps3_4_6,ps3_4_6,ps3_4_6,other,screen,screen,screen,screen,screen,screen,screen,screen,screen,screen,screen,screen,no_inh,no_inh,no_inh,no_inh,ps2_4_1,ps2_4_1,no_inh,ps2_1_1,no_inh,no_inh,no_inh,ps2_1_1,ps2_1_1,ps2_4_1,ps2_4_1,ps2_4_1,ps2_4_1,other,ps2_4_1,ps2_4_1,ps2_4_1,ps2_4_1,ps2_4_2,other,ps2_4_1,ps2_4_1,ps2_4_1,ps2_4_1,ps2_4_2,other,ps2_4_1,ps2_4_1,ps2_4_1,ps2_4_2,ps2_4_2,other,screen,screen,screen,screen,screen,screen,screen,screen,screen,screen,screen,screen
Plot_Min=0.100,0.100,0.100,0.100,0.100,0.100,0.100,0.100,0.100,0.100,0.100,0.100,0.100,0.100,0.100,0.100,0.100,0.100,0.100,0.100,0.100,0.100,0.100,0.100,0.100,0.100,0.100,0.100,0.100,0.100,0.100,0.100,0.100,0.100,0.100,0.100,0.100,0.100,0.100,0.100,0.100,0.100,0.100,0.100,0.100,0.100,0.100,0.100
Plot_Max=1.500,1.500,1.500,1.500,1.500,1.500,1.500,1.500,1.500,1.500,1.500,1.500,1.500,1.500,1.500,1.500,1.500,1.500,1.500,1.500,1.500,1.500,1.500,1.500,1.500,1.500,1.500,1.500,1.500,1.500,1.500,1.500,1.500,1.500,1.500,1.500,1.500,1.500,1.500,1.500,1.500,1.500,1.500,1.500,1.500,1.500,1.500,1.500
G_Plot_Min=0.1
G_Plot_Delta=0.7
Plot_On_Off=0
OD_Gen_Pt=0.460
Gens_to_OD_Pt=5.000
Avg_G=2.140,2.062,2.087,2.083,2.123,2.096,2.283,9.102,10.397,9.941,9.650,8.253,2.399,11.203,7.934,10.573,10.536,8.467,2.437,7.127,8.955,12.781,10.939,9.522,2.541,5.273,8.466,13.516,12.564,10.176,2.569,7.194,11.115,12.582,12.581,10.593,0.000,0.000,0.000,0.000,0.000,0.000,0.000,0.000,0.000,0.000,0.000,0.000,2.050,2.072,2.118,2.203,2.392,2.650,2.245,2.271,2.198,2.195,2.197,2.309,2.316,2.345,2.347,2.479,2.684,3.297,2.382,2.435,2.436,2.519,2.753,3.510,2.437,2.481,2.492,2.564,2.767,3.526,2.589,2.567,2.613,2.783,2.946,3.562,0.000,0.000,0.000,0.000,0.000,0.000,0.000,0.000,0.000,0.000,0.000,0.000
Max_Slope=2.022,1.819,1.830,1.916,1.859,1.857,1.933,21.310,35.145,33.740,33.338,22.851,2.136,36.038,32.952,30.898,37.469,28.453,1.974,36.822,38.324,38.655,37.528,33.595,2.413,33.872,28.603,36.876,34.147,33.741,2.363,37.806,34.289,44.559,34.000,33.369,55.074,59.644,43.495,49.814,57.620,54.268,47.054,47.047,40.134,54.368,46.283,57.613,1.735,1.632,1.588,1.642,1.721,2.184,1.668,1.862,1.436,1.869,1.576,1.822,1.840,1.922,2.359,2.204,1.894,2.805,1.867,1.810,1.888,2.101,2.434,2.366,2.106,1.946,2.303,2.253,2.392,3.265,2.095,2.422,2.083,2.789,2.812,2.663,54.295,44.812,46.033,60.928,64.662,57.619,10.663,32.082,60.569,65.213,55.708,54.719
Fit_Model=all
Fit_Const_OD_Base=0.085
Fit_Const_N0=0.01500
Fit_Const_T0=0.000
G_Fit_Min=0.100
G_Fit_Delta=0.400
Fit_On_Off=0.000,0.000,0.000,0.000,0.000,0.000,0.000,0.000,0.000,0.000,0.000,0.000,0.000,0.000,0.000,0.000,0.000,0.000,0.000,0.000,0.000,0.000,0.000,0.000,0.000,0.000,0.000,0.000,0.000,0.000,0.000,0.000,0.000,0.000,0.000,0.000,0.000,0.000,0.000,0.000,0.000,0.000,0.000,0.000,0.000,0.000,0.000,0.000,0.000,0.000,0.000,0.000,0.000,0.000,0.000,0.000,0.000,0.000,0.000,0.000,0.000,0.000,0.000,0.000,0.000,0.000,0.000,0.000,0.000,0.000,0.000,0.000,0.000,0.000,0.000,0.000,0.000,0.000,0.000,0.000,0.000,0.000,0.000,0.000,0.000,0.000,0.000,0.000,0.000,0.000,0.000,0.000,0.000,0.000,0.000,0.000
Fit_Min=0.033,0.034,0.033,0.033,0.030,0.033,0.032,0.030,0.031,0.031,0.030,0.032,0.032,0.030,0.030,0.031,0.033,0.031,0.032,0.030,0.033,0.030,0.033,0.029,0.035,0.033,0.031,0.032,0.032,0.033,0.029,0.031,0.030,0.030,0.031,0.031,0.010,0.010,0.010,0.011,0.011,0.011,0.010,0.010,0.009,0.011,0.010,0.011,0.000,0.000,0.000,0.000,0.000,0.000,0.000,0.000,0.000,0.000,0.000,0.000,0.000,0.000,0.000,0.000,0.000,0.000,0.000,0.000,0.000,0.000,0.000,0.000,0.000,0.000,0.000,0.000,0.000,0.000,0.000,0.000,0.000,0.000,0.000,0.000,0.000,0.000,0.000,0.000,0.000,0.000,0.000,0.000,0.000,0.000,0.000,0.000
Fit_Delta=0.541,0.524,0.553,0.555,0.522,0.545,0.554,0.058,0.010,0.012,0.012,0.011,0.510,0.013,0.010,0.011,0.011,0.059,0.423,0.008,0.009,0.011,0.010,0.014,0.489,0.015,0.012,0.018,0.010,0.013,0.497,0.010,0.010,0.011,0.008,0.012,1.500,1.500,1.500,1.500,1.500,1.500,1.500,1.500,1.500,1.500,1.500,1.500,0.488,0.468,0.535,0.523,0.548,0.465,0.509,0.482,0.539,0.538,0.538,0.475,0.460,0.438,0.429,0.502,0.505,0.405,0.469,0.456,0.540,0.391,0.410,0.330,0.456,0.507,0.420,0.474,0.471,0.427,0.536,0.365,0.464,0.459,0.353,0.350,0.000,0.000,0.000,0.000,0.000,0.000,0.000,0.000,0.000,0.000,0.000,0.000
Fit_Offset=0.076,0.077,0.075,0.075,0.077,0.076,0.077,-2.119,0.085,0.084,0.084,0.085,0.079,0.083,0.083,0.085,0.086,-3.770,0.079,0.088,0.086,0.083,0.085,0.084,0.081,0.085,0.084,0.076,0.090,0.085,0.078,0.087,0.083,0.084,0.085,0.084,0.000,0.000,0.000,0.000,0.000,0.000,0.000,0.000,0.000,0.000,0.000,0.000,0.077,0.076,0.077,0.077,0.078,0.080,0.078,0.076,0.076,0.077,0.076,0.078,0.078,0.076,0.078,0.078,0.077,0.080,0.078,0.077,0.077,0.079,0.077,0.081,0.080,0.078,0.077,0.079,0.078,0.079,0.076,0.078,0.076,0.076,0.079,0.081,0.000,0.000,0.000,0.000,0.000,0.000,0.000,0.000,0.000,0.000,0.000,0.000
Fit_N0=0.011,0.008,0.007,0.008,0.007,0.008,0.009,2.181,0.002,0.003,0.003,0.003,0.008,0.005,0.003,0.003,0.003,3.864,0.007,0.000,0.004,0.004,0.002,0.005,0.007,0.004,0.003,0.008,0.001,0.002,0.006,0.002,0.003,0.003,0.004,0.004,0.000,0.000,0.000,0.000,0.000,0.000,0.000,0.000,0.000,0.000,0.000,0.000,0.009,0.009,0.005,0.007,0.005,0.004,0.007,0.006,0.010,0.007,0.009,0.008,0.007,0.007,0.006,0.008,0.004,0.003,0.007,0.006,0.012,0.006,0.005,0.003,0.006,0.007,0.006,0.007,0.005,0.003,0.007,0.007,0.006,0.007,0.005,0.003,0.000,0.000,0.000,0.000,0.000,0.000,0.000,0.000,0.000,0.000,0.000,0.000
Fit_T0=1.809,1.374,1.008,1.367,1.522,1.574,1.931,-7.879,3.134,2.727,2.832,2.753,1.644,2.074,2.682,2.828,2.765,3.819,2.132,3.147,2.353,2.628,2.974,2.213,1.584,2.453,2.792,1.275,3.007,2.741,1.909,2.702,2.693,2.738,2.454,2.545,0.000,0.000,0.000,0.000,0.000,0.000,0.000,0.000,0.000,0.000,0.000,0.000,1.911,2.214,1.211,2.053,2.070,3.023,1.691,1.171,2.116,1.480,2.029,1.878,1.336,1.429,1.657,2.102,1.106,2.520,2.060,1.762,2.983,2.349,1.798,3.574,1.762,1.896,1.606,2.215,1.668,1.825,1.461,1.905,1.256,1.784,2.229,3.280,0.000,0.000,0.000,0.000,0.000,0.000,0.000,0.000,0.000,0.000,0.000,0.000
Fit_G=1.659,1.534,1.546,1.535,1.505,1.523,1.664,596.662,0.478,0.689,0.636,0.822,1.800,1.222,1.023,0.775,0.716,801.947,1.647,-0.564,1.036,1.122,0.568,1.114,1.846,1.146,0.865,2.848,0.196,0.591,1.777,0.483,1.003,0.701,1.024,0.956,0.000,0.000,0.000,0.000,0.000,0.000,0.000,0.000,0.000,0.000,0.000,0.000,1.451,1.446,1.462,1.490,1.518,1.463,1.581,1.625,1.592,1.564,1.586,1.667,1.680,1.709,1.612,1.733,1.813,1.933,1.640,1.675,1.741,1.623,1.824,1.896,1.662,1.744,1.746,1.760,1.841,2.154,1.867,1.747,1.863,2.008,1.901,2.011,0.000,0.000,0.000,0.000,0.000,0.000,0.000,0.000,0.000,0.000,0.000,0.000
Fit_Error=0.000,0.000,0.000,0.000,0.000,0.000,0.000,0.000,0.000,0.000,0.000,0.000,0.000,0.000,0.000,0.000,0.000,0.000,0.000,0.000,0.000,0.000,0.000,0.000,0.000,0.000,0.000,0.000,0.000,0.000,0.000,0.000,0.000,0.000,0.000,0.000,0.000,0.000,0.000,0.000,0.000,0.000,0.000,0.000,0.000,0.000,0.000,0.000,0.000,0.000,0.000,0.000,0.000,0.000,0.000,0.000,0.000,0.000,0.000,0.000,0.000,0.000,0.000,0.000,0.000,0.000,0.000,0.000,0.000,0.000,0.000,0.000,0.000,0.000,0.000,0.000,0.000,0.000,0.000,0.000,0.000,0.000,0.000,0.000,0.000,0.000,0.000,0.000,0.000,0.000,0.000,0.000,0.000,0.000,0.000,0.000
Fit_CV=0.000,0.000,0.000,0.000,0.000,0.000,0.000,0.000,0.000,0.000,0.000,0.000,0.000,0.000,0.000,0.000,0.000,0.000,0.000,0.000,0.000,0.000,0.000,0.000,0.000,0.000,0.000,0.000,0.000,0.000,0.000,0.000,0.000,0.000,0.000,0.000,0.000,0.000,0.000,0.000,0.000,0.000,0.000,0.000,0.000,0.000,0.000,0.000,0.000,0.000,0.000,0.000,0.000,0.000,0.000,0.000,0.000,0.000,0.000,0.000,0.000,0.000,0.000,0.000,0.000,0.000,0.000,0.000,0.000,0.000,0.000,0.000,0.000,0.000,0.000,0.000,0.000,0.000,0.000,0.000,0.000,0.000,0.000,0.000,0.000,0.000,0.000,0.000,0.000,0.000,0.000,0.000,0.000,0.000,0.000,0.000
Time_to_20_Gens=0,0,0,0,0,0,0,0,0,0,0,0,0,0,0,0,0,0,0,0,0,0,0,0,0,0,0,0,0,0,0,0,0,0,0,0,0,0,0,0,0,0,0,0,0,0,0,0
Time_to_each_5_Gens=0,0,0,0,0,0,0,0,0,0,0,0,0,0,0,0,0,0,0,0,0,0,0,0,0,0,0,0,0,0,0,0,0,0,0,0,0,0,0,0,0,0,0,0,0,0,0,0
Time_to_each_n_Gens=10.702,10.312,10.434,10.415,10.617,10.478,11.414,23.049,23.045,23.042,20.975,23.055,11.996,22.363,13.997,20.817,19.430,23.040,12.187,12.239,14.001,23.045,19.362,22.163,12.705,8.245,13.154,22.343,22.116,22.257,12.843,11.359,18.092,20.333,19.105,22.136,0.000,0.000,0.000,0.000,0.000,0.000,0.000,0.000,0.000,0.000,0.000,0.000,10.250,10.359,10.591,11.015,11.959,13.249,11.225,11.354,10.990,10.973,10.984,11.546,11.582,11.726,11.733,12.393,13.422,16.486,11.910,12.174,12.178,12.596,13.765,17.552,12.184,12.404,12.461,12.822,13.834,17.629,12.945,12.833,13.064,13.913,14.728,17.812,0.000,0.000,0.000,0.000,0.000,0.000,0.000,0.000,0.000,0.000,0.000,0.000
Min_Pt_OD=0,0,0,0,0,0,0,0,0,0,0,0,0,0,0,0,0,0,0,0,0,0,0,0,0,0,0,0,0,0,0,0,0,0,0,0,0,0,0,0,0,0,0,0,0,0,0,0
Min_Pt_t=0,0,0,0,0,0,0,0,0,0,0,0,0,0,0,0,0,0,0,0,0,0,0,0,0,0,0,0,0,0,0,0,0,0,0,0,0,0,0,0,0,0,0,0,0,0,0,0
TO_OD=0,0,0,0,0,0,0,0,0,0,0,0,0,0,0,0,0,0,0,0,0,0,0,0,0,0,0,0,0,0,0,0,0,0,0,0,0,0,0,0,0,0,0,0,0,0,0,0
Ref_ID=A01
Multi_Refs=single_ref
test=A01,A02,A03,A04,A05,A06,A07,A08,A09,A10,A11,A12,B01,B02,B03,B04,B05,B06,B07,B08,B09,B10,B11,B12,C01,C02,C03,C04,C05,C06,C07,C08,C09,C10,C11,C12,D01,D02,D03,D04,D05,D06,D07,D08,D09,D10,D11,D12,E01,E02,E03,E04,E05,E06,E07,E08,E09,E10,E11,E12,F01,F02,F03,F04,F05,F06,F07,F08,F09,F10,F11,F12,G01,G02,G03,G04,G05,G06,G07,G08,G09,G10,G11,G12,H01,H02,H03,H04,H05,H06,H07,H08,H09,H10,H11,H12
Start_Time_Now=3.2675525259E+9
Start_Date="7/17/2007+5:28 PM"
pv_to_plate_order=no
gen_time_cutoff=0.000
Drug_Name=nd?:;-ud+0,nd?:;-ud+0,nd?:;-ud+0,nd?:;-ud+0,nd?:;-ud+0,nd?:;-ud+0,nd?:;-ud+0,nd?:;-ud+0,nd?:;-ud+0,nd?:;-ud+0,nd?:;-ud+0,nd?:;-ud+0,nd?:;-ud+0,nd?:;-ud+0,nd?:;-ud+0,nd?:;-ud+0,nd?:;-ud+0,nd?:;-ud+0,nd?:;-ud+0,nd?:;-ud+0,nd?:;-ud+0,nd?:;-ud+0,nd?:;-ud+0,nd?:;-ud+0,nd?:;-ud+0,nd?:;-ud+0,nd?:;-ud+0,nd?:;-ud+0,nd?:;-ud+0,nd?:;-ud+0,nd?:;-ud+0,nd?:;-ud+0,nd?:;-ud+0,nd?:;-ud+0,nd?:;-ud+0,nd?:;-ud+0,nd?:;-ud+0,nd?:;-ud+0,nd?:;-ud+0,nd?:;-ud+0,nd?:;-ud+0,nd?:;-ud+0,nd?:;-ud+0,nd?:;-ud+0,nd?:;-ud+0,nd?:;-ud+0,nd?:;-ud+0,nd?:;-ud+0,nd?:;-ud+0,nd?:;-ud+0,nd?:;-ud+0,nd?:;-ud+0,nd?:;-ud+0,nd?:;-ud+0,nd?:;-ud+0,nd?:;-ud+0,nd?:;-ud+0,nd?:;-ud+0,nd?:;-ud+0,nd?:;-ud+0,nd?:;-ud+0,nd?:;-ud+0,nd?:;-ud+0,nd?:;-ud+0,nd?:;-ud+0,nd?:;-ud+0,nd?:;-ud+0,nd?:;-ud+0,nd?:;-ud+0,nd?:;-ud+0,nd?:;-ud+0,nd?:;-ud+0,nd?:;-ud+0,nd?:;-ud+0,nd?:;-ud+0,nd?:;-ud+0,nd?:;-ud+0,nd?:;-ud+0,nd?:;-ud+0,nd?:;-ud+0,nd?:;-ud+0,nd?:;-ud+0,nd?:;-ud+0,nd?:;-ud+0,nd?:;-ud+0,nd?:;-ud+0,nd?:;-ud+0,nd?:;-ud+0,nd?:;-ud+0,nd?:;-ud+0,nd?:;-ud+0,nd?:;-ud+0,nd?:;-ud+0,nd?:;-ud+0,nd?:;-ud+0,nd?:;-ud+0
Drug_Well_Pos=A01,A02,A03,A04,A05,A06,B01,B02,B03,B04,B05,B06,C01,C02,C03,C04,C05,C06,D01,D02,D03,D04,D05,D06,E01,E02,E03,E04,E05,E06,F01,F02,F03,F04,F05,F06,G01,G02,G03,G04,G05,G06,H01,H02,H03,H04,H05,H06,A07,A08,A09,A10,A11,A12,B07,B08,B09,B10,B11,B12,C07,C08,C09,C10,C11,C12,D07,D08,D09,D10,D11,D12,E07,E08,E09,E10,E11,E12,F07,F08,F09,F10,F11,F12,G07,G08,G09,G10,G11,G12,H07,H08,H09,H10,H11,H12
Avg_G_tcut=2.140,2.062,2.087,2.083,2.123,2.096,2.283,9.102,10.397,9.941,9.650,8.253,2.399,11.203,7.934,10.573,10.536,8.467,2.437,7.127,8.955,12.781,10.939,9.522,2.541,5.273,8.466,13.516,12.564,10.176,2.569,7.194,11.115,12.582,12.581,10.593,0.000,0.000,0.000,0.000,0.000,0.000,0.000,0.000,0.000,0.000,0.000,0.000,2.050,2.072,2.118,2.203,2.392,2.650,2.245,2.271,2.198,2.195,2.197,2.309,2.316,2.345,2.347,2.479,2.684,3.297,2.382,2.435,2.436,2.519,2.753,3.510,2.437,2.481,2.492,2.564,2.767,3.526,2.589,2.567,2.613,2.783,2.946,3.562,0.000,0.000,0.000,0.000,0.000,0.000,0.000,0.000,0.000,0.000,0.000,0.000
t0_from_interval=2.091,2.349,2.408,2.554,2.488,2.521,2.529,-6.728,-10.502,-10.189,-9.555,-5.949,2.098,-14.513,-8.868,-11.630,-13.811,-6.907,2.816,-6.941,-12.000,-18.360,-13.270,-10.130,2.696,-3.055,-10.941,-20.686,-18.798,-10.486,2.697,-8.068,-15.789,-21.777,-21.662,-12.399,0.000,0.000,0.000,0.000,0.000,0.000,0.000,0.000,0.000,0.000,0.000,0.000,2.583,2.579,2.780,2.996,3.588,4.700,2.649,2.617,2.582,2.777,2.453,2.409,2.301,2.450,2.568,2.880,3.605,5.340,2.769,2.694,2.742,2.876,3.834,5.470,2.660,2.762,2.525,2.999,3.778,5.503,2.639,2.439,2.554,2.683,3.772,5.550,0.000,0.000,0.000,0.000,0.000,0.000,0.000,0.000,0.000,0.000,0.000,0.000
Sum_Delta_Ref=0.000,0.525,0.736,0.926,0.084,0.287,2.436,29.392,29.414,29.207,29.285,28.607,4.251,29.422,29.623,29.627,29.669,28.760,5.037,29.602,29.981,29.849,29.907,28.996,7.045,29.671,29.916,30.058,29.814,29.422,7.905,29.849,29.993,29.965,30.099,29.452,-1.000,-1.000,-1.000,-1.000,-1.000,-1.000,-1.000,-1.000,-1.000,-1.000,-1.000,-1.000,1.002,0.783,0.188,1.238,4.676,8.381,1.889,2.235,1.188,1.279,1.103,2.872,2.689,4.708,5.016,6.314,8.739,17.952,4.282,4.882,6.120,7.616,11.337,20.008,5.331,6.013,7.226,7.518,10.855,20.287,8.281,8.365,8.325,11.200,13.639,20.902,-1.000,-1.000,-1.000,-1.000,-1.000,-1.000,-1.000,-1.000,-1.000,-1.000,-1.000,-1.000
Gens_at_time_G=5.000,5.000,5.000,5.000,5.000,5.000,5.000,2.532,2.216,2.318,2.174,2.793,5.000,1.996,1.764,1.969,1.844,2.721,5.000,1.717,1.563,1.803,1.770,2.328,5.000,1.563,1.554,1.653,1.760,2.187,5.000,1.579,1.628,1.616,1.519,2.090,0.000,0.000,0.000,0.000,0.000,0.000,0.000,0.000,0.000,0.000,0.000,0.000,5.000,5.000,5.000,5.000,5.000,5.000,5.000,5.000,5.000,5.000,5.000,5.000,5.000,5.000,5.000,5.000,5.000,5.000,5.000,5.000,5.000,5.000,5.000,5.000,5.000,5.000,5.000,5.000,5.000,5.000,5.000,5.000,5.000,5.000,5.000,5.000,0.000,0.000,0.000,0.000,0.000,0.000,0.000,0.000,0.000,0.000,0.000,0.000
G_Int_tcut=1.722,1.593,1.605,1.572,1.626,1.591,1.777,11.759,15.135,14.337,14.046,10.383,1.980,18.474,12.960,16.480,18.026,11.005,1.874,11.168,16.631,22.962,18.436,13.874,2.002,7.228,15.508,26.029,23.243,14.970,2.029,12.303,20.815,26.058,26.846,16.526,0.000,0.000,0.000,0.000,0.000,0.000,0.000,0.000,0.000,0.000,0.000,0.000,1.534,1.556,1.562,1.604,1.674,1.710,1.715,1.747,1.682,1.639,1.706,1.827,1.856,1.855,1.833,1.903,1.963,2.229,1.828,1.896,1.887,1.944,1.986,2.416,1.905,1.928,1.987,1.965,2.011,2.425,2.061,2.079,2.102,2.246,2.191,2.452,0.000,0.000,0.000,0.000,0.000,0.000,0.000,0.000,0.000,0.000,0.000,0.000
Sum_Del_12=0.000,0.694,0.378,0.384,0.112,0.239,1.596,5.734,5.735,5.606,5.666,5.566,2.298,5.639,5.699,5.753,5.736,5.539,2.893,5.663,5.834,5.771,5.844,5.476,3.177,5.656,5.794,5.849,5.751,5.659,3.423,5.739,5.831,5.781,5.860,5.634,6.305,6.355,6.330,6.352,6.322,6.329,6.304,6.335,6.321,6.360,6.297,6.339,0.796,0.619,0.115,1.155,2.840,4.390,1.375,1.506,0.857,0.906,0.796,1.723,1.700,1.901,2.025,2.937,3.960,5.591,2.460,2.700,2.667,3.166,4.251,5.740,2.785,3.030,2.943,3.476,4.321,5.781,3.407,3.163,3.488,3.933,4.740,5.786,6.303,6.303,6.305,6.355,6.322,6.331,6.335,6.208,6.332,6.352,6.333,6.321
Sum_Del_20=0.000,0.520,0.718,0.902,0.081,0.284,2.375,28.407,28.427,28.226,28.303,27.652,4.154,28.433,28.628,28.633,28.674,27.802,4.925,28.606,28.972,28.848,28.904,28.023,6.885,28.672,28.911,29.048,28.812,28.434,7.700,28.845,28.984,28.957,29.089,28.464,30.195,30.277,30.217,30.263,30.224,30.253,30.196,30.235,30.204,30.284,30.184,30.262,0.981,0.767,0.183,1.212,4.571,8.194,1.844,2.185,1.159,1.246,1.077,2.805,2.631,4.570,4.870,6.156,8.541,17.488,4.183,4.771,5.947,7.410,11.029,19.491,5.209,5.876,7.039,7.349,10.595,19.748,8.048,8.140,8.136,10.899,13.275,20.343,30.196,30.190,30.190,30.280,30.242,30.229,30.250,30.037,30.247,30.289,30.251,30.229
Sum_Del_24=0.000,0.377,0.797,1.053,0.126,0.251,2.482,37.238,37.361,37.110,37.230,36.204,4.128,37.455,37.727,37.661,37.754,36.397,4.859,37.725,38.174,37.974,38.026,36.867,6.854,37.838,38.082,38.226,37.945,37.365,8.597,38.051,38.154,38.142,38.277,37.438,39.701,39.790,39.725,39.773,39.731,39.768,39.696,39.742,39.706,39.799,39.685,39.776,0.984,0.758,0.258,1.153,4.506,8.191,1.814,2.129,1.202,1.269,1.096,2.854,2.548,5.351,5.760,6.666,8.541,18.951,4.190,4.773,6.697,8.345,12.385,21.369,5.221,5.884,7.777,7.295,10.899,21.701,9.221,9.166,8.122,12.284,14.764,22.374,39.700,39.690,39.695,39.796,39.756,39.737,39.736,39.516,39.761,39.806,39.765,39.737
Sum_12=6.537,7.231,6.915,6.921,6.424,6.776,4.941,0.803,0.802,0.930,0.871,0.971,4.239,0.898,0.838,0.784,0.800,0.998,3.644,0.874,0.703,0.766,0.692,1.061,3.360,0.881,0.743,0.688,0.786,0.878,3.113,0.798,0.706,0.756,0.677,0.903,0.232,0.181,0.207,0.185,0.215,0.208,0.233,0.201,0.215,0.177,0.240,0.198,7.333,7.156,6.422,5.382,3.697,2.146,5.162,5.031,5.680,5.630,5.740,4.814,4.836,4.636,4.511,3.600,2.577,0.946,4.076,3.836,3.870,3.371,2.285,0.796,3.752,3.507,3.594,3.061,2.216,0.756,3.130,3.373,3.049,2.604,1.796,0.751,0.234,0.234,0.232,0.182,0.215,0.206,0.202,0.329,0.205,0.185,0.204,0.216
Sum_20=30.571,31.090,31.289,31.473,30.652,30.855,28.196,2.164,2.143,2.345,2.268,2.919,26.417,2.137,1.943,1.938,1.897,2.769,25.646,1.965,1.599,1.723,1.667,2.548,23.686,1.899,1.659,1.523,1.759,2.137,22.871,1.726,1.587,1.613,1.482,2.107,0.376,0.293,0.354,0.308,0.347,0.318,0.375,0.336,0.367,0.287,0.387,0.308,31.552,31.338,30.754,29.359,26.000,22.377,28.727,28.386,29.412,29.324,29.494,27.766,27.940,26.001,25.701,24.415,22.030,13.083,26.388,25.799,24.624,23.161,19.542,11.080,25.362,24.695,23.532,23.222,19.976,10.822,22.522,22.431,22.435,19.672,17.296,10.228,0.375,0.381,0.381,0.291,0.329,0.342,0.321,0.533,0.324,0.281,0.320,0.342
Sum_24=40.122,40.499,40.919,41.175,40.248,40.373,37.641,2.884,2.761,3.012,2.892,3.918,35.994,2.668,2.396,2.462,2.368,3.726,35.264,2.398,1.948,2.148,2.096,3.256,33.268,2.285,2.040,1.896,2.178,2.757,31.525,2.071,1.969,1.981,1.846,2.685,0.422,0.332,0.397,0.349,0.391,0.354,0.426,0.380,0.417,0.323,0.438,0.347,41.106,40.880,40.381,38.969,35.616,31.932,38.309,37.993,38.920,38.853,39.027,37.268,37.574,34.771,34.362,33.456,31.581,21.172,35.932,35.350,33.426,31.777,27.738,18.754,34.902,34.238,32.345,32.828,29.223,18.422,30.901,30.956,32.001,27.838,25.359,17.749,0.422,0.432,0.427,0.327,0.366,0.385,0.386,0.607,0.361,0.316,0.357,0.385
G_by_Interval=1.722,1.593,1.605,1.572,1.626,1.591,1.777,11.759,15.135,14.337,14.046,10.383,1.980,18.474,12.960,16.480,18.026,11.005,1.874,11.168,16.631,22.962,18.436,13.874,2.002,7.228,15.508,26.029,23.243,14.970,2.029,12.303,20.815,26.058,26.846,16.526,0.000,0.000,0.000,0.000,0.000,0.000,0.000,0.000,0.000,0.000,0.000,0.000,1.534,1.556,1.562,1.604,1.674,1.710,1.715,1.747,1.682,1.639,1.706,1.827,1.856,1.855,1.833,1.903,1.963,2.229,1.828,1.896,1.887,1.944,1.986,2.416,1.905,1.928,1.987,1.965,2.011,2.425,2.061,2.079,2.102,2.246,2.191,2.452,0.000,0.000,0.000,0.000,0.000,0.000,0.000,0.000,0.000,0.000,0.000,0.000
Avg_G_t8=2.140,2.062,2.087,2.083,2.123,2.096,2.283,9.102,10.397,9.941,9.650,8.253,2.399,11.203,7.934,10.573,10.536,8.467,2.437,7.127,8.955,12.781,10.939,9.522,2.541,5.273,8.466,13.516,12.564,10.176,2.569,7.194,11.115,12.582,12.581,10.593,0.000,0.000,0.000,0.000,0.000,0.000,0.000,0.000,0.000,0.000,0.000,0.000,2.050,2.072,2.118,2.203,2.392,2.650,2.245,2.271,2.198,2.195,2.197,2.309,2.316,2.345,2.347,2.479,2.684,3.297,2.382,2.435,2.436,2.519,2.753,3.510,2.437,2.481,2.492,2.564,2.767,3.526,2.589,2.567,2.613,2.783,2.946,3.562,0.000,0.000,0.000,0.000,0.000,0.000,0.000,0.000,0.000,0.000,0.000,0.000
G_int_t8=1.722,1.593,1.605,1.572,1.626,1.591,1.777,11.759,15.135,14.337,14.046,10.383,1.980,18.474,12.960,16.480,18.026,11.005,1.874,11.168,16.631,22.962,18.436,13.874,2.002,7.228,15.508,26.029,23.243,14.970,2.029,12.303,20.815,26.058,26.846,16.526,0.000,0.000,0.000,0.000,0.000,0.000,0.000,0.000,0.000,0.000,0.000,0.000,1.534,1.556,1.562,1.604,1.674,1.710,1.715,1.747,1.682,1.639,1.706,1.827,1.856,1.855,1.833,1.903,1.963,2.229,1.828,1.896,1.887,1.944,1.986,2.416,1.905,1.928,1.987,1.965,2.011,2.425,2.061,2.079,2.102,2.246,2.191,2.452,0.000,0.000,0.000,0.000,0.000,0.000,0.000,0.000,0.000,0.000,0.000,0.000
Avg_G_t12=2.140,2.062,2.087,2.083,2.123,2.096,2.283,9.102,10.397,9.941,9.650,8.253,2.399,11.203,7.934,10.573,10.536,8.467,2.437,7.127,8.955,12.781,10.939,9.522,2.541,5.273,8.466,13.516,12.564,10.176,2.569,7.194,11.115,12.582,12.581,10.593,0.000,0.000,0.000,0.000,0.000,0.000,0.000,0.000,0.000,0.000,0.000,0.000,2.050,2.072,2.118,2.203,2.392,2.650,2.245,2.271,2.198,2.195,2.197,2.309,2.316,2.345,2.347,2.479,2.684,3.297,2.382,2.435,2.436,2.519,2.753,3.510,2.437,2.481,2.492,2.564,2.767,3.526,2.589,2.567,2.613,2.783,2.946,3.562,0.000,0.000,0.000,0.000,0.000,0.000,0.000,0.000,0.000,0.000,0.000,0.000
G_int_t12=1.722,1.593,1.605,1.572,1.626,1.591,1.777,11.759,15.135,14.337,14.046,10.383,1.980,18.474,12.960,16.480,18.026,11.005,1.874,11.168,16.631,22.962,18.436,13.874,2.002,7.228,15.508,26.029,23.243,14.970,2.029,12.303,20.815,26.058,26.846,16.526,0.000,0.000,0.000,0.000,0.000,0.000,0.000,0.000,0.000,0.000,0.000,0.000,1.534,1.556,1.562,1.604,1.674,1.710,1.715,1.747,1.682,1.639,1.706,1.827,1.856,1.855,1.833,1.903,1.963,2.229,1.828,1.896,1.887,1.944,1.986,2.416,1.905,1.928,1.987,1.965,2.011,2.425,2.061,2.079,2.102,2.246,2.191,2.452,0.000,0.000,0.000,0.000,0.000,0.000,0.000,0.000,0.000,0.000,0.000,0.000
Avg_G_inflex=2.140,2.062,2.087,2.083,2.123,2.096,2.283,9.320,5.083,4.380,4.482,4.833,2.399,3.869,5.004,4.739,4.819,7.285,2.472,3.819,5.350,4.955,5.350,3.920,2.543,4.286,4.896,5.213,4.342,4.405,2.569,4.331,5.049,4.558,5.255,4.350,0.000,0.000,0.000,0.000,0.000,0.000,0.000,0.000,0.000,0.000,0.000,0.000,2.050,2.077,2.118,2.203,2.392,2.658,2.245,2.272,2.198,2.195,2.197,2.309,2.324,2.378,2.359,2.479,2.684,3.341,2.396,2.451,2.436,2.542,2.793,3.557,2.450,2.481,2.512,2.566,2.773,3.541,2.590,2.584,2.624,2.792,2.964,3.611,0.000,0.000,0.000,0.000,0.000,0.000,0.000,0.000,0.000,0.000,0.000,0.000
G_int_inflex=1.722,1.593,1.605,1.572,1.626,1.591,1.777,12.561,5.083,4.380,4.482,4.833,1.980,3.869,5.004,4.739,4.819,9.634,1.908,3.819,5.350,4.955,5.350,3.920,1.994,4.286,4.896,4.497,4.342,4.405,2.029,4.331,5.049,4.558,5.255,4.350,0.000,0.000,0.000,0.000,0.000,0.000,0.000,0.000,0.000,0.000,0.000,0.000,1.534,1.565,1.562,1.604,1.674,1.720,1.715,1.749,1.682,1.639,1.706,1.827,1.868,1.904,1.836,1.903,1.963,2.246,1.851,1.922,1.887,1.929,2.010,2.309,1.927,1.928,2.002,1.968,2.022,2.421,2.056,2.048,2.120,2.261,2.122,2.378,0.000,0.000,0.000,0.000,0.000,0.000,0.000,0.000,0.000,0.000,0.000,0.000
G_by_Interval_g4=1.786,1.666,1.665,1.653,1.740,1.652,1.896,11.759,15.135,14.337,14.046,10.383,2.097,18.474,12.960,16.480,18.026,11.005,2.007,11.168,16.631,22.962,18.436,13.874,2.203,7.228,15.508,26.029,23.243,14.970,2.223,12.303,20.815,26.058,26.846,16.526,0.000,0.000,0.000,0.000,0.000,0.000,0.000,0.000,0.000,0.000,0.000,0.000,1.601,1.680,1.632,1.703,1.751,1.903,1.812,1.858,1.830,1.739,1.841,1.936,1.968,1.986,1.958,2.039,2.025,2.397,1.935,2.078,1.975,2.085,2.041,2.500,2.031,2.080,2.137,2.073,2.142,2.444,2.139,2.243,2.209,2.466,2.233,2.641,0.000,0.000,0.000,0.000,0.000,0.000,0.000,0.000,0.000,0.000,0.000,0.000
G_int_t8_g4=1.786,1.666,1.665,1.653,1.740,1.652,1.896,11.759,15.135,14.337,14.046,10.383,2.097,18.474,12.960,16.480,18.026,11.005,2.007,11.168,16.631,22.962,18.436,13.874,2.203,7.228,15.508,26.029,23.243,14.970,2.223,12.303,20.815,26.058,26.846,16.526,0.000,0.000,0.000,0.000,0.000,0.000,0.000,0.000,0.000,0.000,0.000,0.000,1.601,1.680,1.632,1.703,1.751,1.903,1.812,1.858,1.830,1.739,1.841,1.936,1.968,1.986,1.958,2.039,2.025,2.397,1.935,2.078,1.975,2.085,2.041,2.500,2.031,2.080,2.137,2.073,2.142,2.444,2.139,2.243,2.209,2.466,2.233,2.641,0.000,0.000,0.000,0.000,0.000,0.000,0.000,0.000,0.000,0.000,0.000,0.000
G_int_t12_g4=1.786,1.666,1.665,1.653,1.740,1.652,1.896,11.759,15.135,14.337,14.046,10.383,2.097,18.474,12.960,16.480,18.026,11.005,2.007,11.168,16.631,22.962,18.436,13.874,2.203,7.228,15.508,26.029,23.243,14.970,2.223,12.303,20.815,26.058,26.846,16.526,0.000,0.000,0.000,0.000,0.000,0.000,0.000,0.000,0.000,0.000,0.000,0.000,1.601,1.680,1.632,1.703,1.751,1.903,1.812,1.858,1.830,1.739,1.841,1.936,1.968,1.986,1.958,2.039,2.025,2.397,1.935,2.078,1.975,2.085,2.041,2.500,2.031,2.080,2.137,2.073,2.142,2.444,2.139,2.243,2.209,2.466,2.233,2.641,0.000,0.000,0.000,0.000,0.000,0.000,0.000,0.000,0.000,0.000,0.000,0.000
G_int_inflex_g4=1.786,1.666,1.665,1.653,1.740,1.652,1.896,12.561,5.083,4.380,4.482,4.833,2.097,3.869,5.004,4.739,4.819,9.634,2.036,3.819,5.350,4.955,5.350,3.920,2.153,4.286,4.896,4.497,4.342,4.405,2.223,4.331,5.049,4.558,5.255,4.350,0.000,0.000,0.000,0.000,0.000,0.000,0.000,0.000,0.000,0.000,0.000,0.000,1.601,1.687,1.632,1.703,1.751,1.911,1.812,1.859,1.830,1.739,1.841,1.936,1.977,2.023,1.964,2.039,2.025,2.417,1.952,2.098,1.975,2.084,2.061,2.433,2.047,2.080,2.152,2.076,2.150,2.442,2.108,2.236,2.222,2.478,2.187,2.607,0.000,0.000,0.000,0.000,0.000,0.000,0.000,0.000,0.000,0.000,0.000,0.000
Time_Inflex=11.561,11.073,11.317,11.317,11.317,11.317,12.294,22.079,4.231,3.987,4.231,4.231,12.783,3.743,3.987,4.231,3.987,17.431,12.294,2.765,3.987,3.987,4.231,3.987,13.271,4.476,4.476,6.430,3.498,4.231,13.516,3.498,3.987,3.987,3.743,4.231,0.250,0.250,0.250,0.250,0.250,0.250,0.250,0.250,0.250,0.250,0.250,0.250,10.828,10.828,11.317,11.805,12.783,13.516,11.805,11.805,11.805,11.805,11.805,12.050,12.050,12.050,11.805,13.027,14.005,16.452,12.294,12.538,13.027,12.294,13.761,16.452,12.538,13.027,12.538,13.271,14.250,17.676,13.761,12.294,13.516,14.250,14.005,16.941,0.250,0.250,0.250,0.250,0.250,0.250,0.250,0.250,0.250,0.250,0.250,0.250
OD_Inflex=0.673,0.664,0.674,0.690,0.651,0.671,0.660,0.140,0.093,0.094,0.094,0.094,0.637,0.092,0.095,0.094,0.095,0.143,0.547,0.089,0.095,0.094,0.093,0.095,0.592,0.097,0.094,0.101,0.091,0.094,0.600,0.090,0.093,0.093,0.090,0.096,0.068,0.067,0.067,0.069,0.069,0.070,0.067,0.068,0.066,0.068,0.068,0.070,0.635,0.636,0.677,0.630,0.647,0.558,0.592,0.573,0.619,0.648,0.629,0.613,0.618,0.579,0.520,0.607,0.626,0.531,0.596,0.593,0.642,0.480,0.535,0.430,0.578,0.601,0.536,0.572,0.582,0.540,0.643,0.466,0.600,0.557,0.460,0.453,0.071,0.068,0.068,0.069,0.072,0.070,0.069,0.070,0.068,0.068,0.071,0.071
Time_Saturation=13.761,13.516,13.516,13.516,13.516,13.516,14.494,22.324,23.058,23.058,1.299,23.058,14.984,14.984,13.761,1.299,1.299,23.058,14.984,0.983,1.299,1.299,1.299,22.324,15.473,10.339,1.299,23.058,1.299,23.058,15.718,1.299,1.299,1.299,0.983,1.299,0.250,0.250,0.250,0.250,0.250,0.250,0.250,0.250,0.250,0.250,0.250,0.250,13.271,13.271,13.516,14.005,14.739,15.963,14.005,14.250,13.761,13.761,13.761,14.250,14.494,14.494,14.494,15.473,15.963,18.654,14.494,14.984,14.739,15.473,16.452,20.122,14.739,14.984,15.229,15.473,16.208,19.878,15.718,15.473,15.473,16.697,17.186,23.058,0.250,0.250,0.250,0.250,0.250,0.250,0.250,0.250,0.250,0.250,0.250,0.250
OD_Saturation=0.836,0.901,0.900,0.908,0.872,0.887,0.840,0.142,0.133,0.139,0.086,0.166,0.830,0.116,0.116,0.086,0.086,0.162,0.771,0.080,0.086,0.086,0.086,0.138,0.743,0.109,0.087,0.113,0.088,0.134,0.742,0.084,0.086,0.086,0.081,0.084,0.068,0.067,0.067,0.069,0.069,0.070,0.067,0.068,0.066,0.068,0.068,0.070,0.836,0.864,0.864,0.842,0.792,0.789,0.820,0.808,0.827,0.831,0.829,0.780,0.803,0.754,0.762,0.777,0.759,0.679,0.763,0.780,0.751,0.730,0.702,0.670,0.765,0.734,0.723,0.755,0.700,0.650,0.728,0.714,0.709,0.680,0.667,0.703,0.071,0.068,0.068,0.069,0.072,0.070,0.069,0.070,0.068,0.068,0.071,0.071
Ref_Well_Name=A01,A01,A01,A01,A01,A01,A01,A01,A01,A01,A01,A01,A01,A01,A01,A01,A01,A01,A01,A01,A01,A01,A01,A01,A01,A01,A01,A01,A01,A01,A01,A01,A01,A01,A01,A01,A01,A01,A01,A01,A01,A01,A01,A01,A01,A01,A01,A01,A01,A01,A01,A01,A01,A01,A01,A01,A01,A01,A01,A01,A01,A01,A01,A01,A01,A01,A01,A01,A01,A01,A01,A01,A01,A01,A01,A01,A01,A01,A01,A01,A01,A01,A01,A01,A01,A01,A01,A01,A01,A01,A01,A01,A01,A01,A01,A01
Ratio_Avg_G=1.000,1.038,1.026,1.028,1.008,1.021,0.938,0.235,0.206,0.215,0.222,0.259,0.892,0.191,0.270,0.202,0.203,0.253,0.878,0.300,0.239,0.167,0.196,0.225,0.842,0.406,0.253,0.158,0.170,0.210,0.833,0.298,0.193,0.170,0.170,0.202,Inf,Inf,Inf,Inf,Inf,Inf,Inf,Inf,Inf,Inf,Inf,Inf,1.044,1.033,1.010,0.972,0.895,0.808,0.953,0.943,0.974,0.975,0.974,0.927,0.924,0.913,0.912,0.864,0.797,0.649,0.899,0.879,0.879,0.850,0.777,0.610,0.878,0.863,0.859,0.835,0.774,0.607,0.827,0.834,0.819,0.769,0.727,0.601,Inf,Inf,Inf,Inf,Inf,Inf,Inf,Inf,Inf,Inf,Inf,Inf
Ratio_Fit_G=1.000,1.082,1.073,1.081,1.102,1.089,0.997,0.003,3.467,2.408,2.609,2.018,0.921,1.357,1.621,2.141,2.317,0.002,1.007,-2.940,1.601,1.478,2.920,1.489,0.898,1.447,1.918,0.582,8.476,2.806,0.933,3.436,1.653,2.365,1.620,1.735,Inf,Inf,Inf,Inf,Inf,Inf,Inf,Inf,Inf,Inf,Inf,Inf,1.143,1.147,1.135,1.113,1.092,1.134,1.049,1.021,1.042,1.061,1.046,0.995,0.987,0.970,1.029,0.957,0.915,0.858,1.012,0.990,0.953,1.022,0.909,0.875,0.998,0.951,0.950,0.943,0.901,0.770,0.888,0.949,0.890,0.826,0.873,0.825,Inf,Inf,Inf,Inf,Inf,Inf,Inf,Inf,Inf,Inf,Inf,Inf
Ratio_G_Int=1.000,1.081,1.073,1.095,1.059,1.082,0.969,0.146,0.114,0.120,0.123,0.166,0.870,0.093,0.133,0.105,0.096,0.157,0.919,0.154,0.104,0.075,0.093,0.124,0.860,0.238,0.111,0.066,0.074,0.115,0.849,0.140,0.083,0.066,0.064,0.104,Inf,Inf,Inf,Inf,Inf,Inf,Inf,Inf,Inf,Inf,Inf,Inf,1.123,1.107,1.102,1.074,1.029,1.007,1.004,0.986,1.024,1.051,1.009,0.942,0.928,0.928,0.940,0.905,0.877,0.773,0.942,0.908,0.913,0.886,0.867,0.713,0.904,0.893,0.867,0.877,0.856,0.710,0.836,0.828,0.819,0.767,0.786,0.702,Inf,Inf,Inf,Inf,Inf,Inf,Inf,Inf,Inf,Inf,Inf,Inf
Ratio_t0_Fit=1.000,1.317,1.795,1.324,1.189,1.150,0.937,-0.230,0.577,0.664,0.639,0.657,1.101,0.872,0.675,0.640,0.655,0.474,0.849,0.575,0.769,0.689,0.608,0.818,1.142,0.738,0.648,1.419,0.602,0.660,0.948,0.670,0.672,0.661,0.737,0.711,Inf,Inf,Inf,Inf,Inf,Inf,Inf,Inf,Inf,Inf,Inf,Inf,0.947,0.817,1.494,0.881,0.874,0.599,1.070,1.545,0.855,1.223,0.892,0.964,1.354,1.266,1.092,0.861,1.636,0.718,0.878,1.027,0.607,0.770,1.006,0.506,1.027,0.954,1.127,0.817,1.085,0.991,1.239,0.950,1.441,1.014,0.812,0.552,Inf,Inf,Inf,Inf,Inf,Inf,Inf,Inf,Inf,Inf,Inf,Inf
Ratio_t0_G_Int=1.000,0.890,0.868,0.819,0.840,0.829,0.826,-0.311,-0.199,-0.205,-0.219,-0.351,0.997,-0.144,-0.236,-0.180,-0.151,-0.303,0.742,-0.301,-0.174,-0.114,-0.158,-0.206,0.775,-0.684,-0.191,-0.101,-0.111,-0.199,0.775,-0.259,-0.132,-0.096,-0.097,-0.169,Inf,Inf,Inf,Inf,Inf,Inf,Inf,Inf,Inf,Inf,Inf,Inf,0.809,0.811,0.752,0.698,0.583,0.445,0.789,0.799,0.810,0.753,0.852,0.868,0.908,0.853,0.814,0.726,0.580,0.391,0.755,0.776,0.763,0.727,0.545,0.382,0.786,0.757,0.828,0.697,0.553,0.380,0.792,0.857,0.819,0.779,0.554,0.377,Inf,Inf,Inf,Inf,Inf,Inf,Inf,Inf,Inf,Inf,Inf,Inf
Ref_Curve_Array=1,1,1,1,1,1,1,1,1,1,1,1,1,1,1,1,1,1,1,1,1,1,1,1,1,1,1,1,1,1,1,1,1,1,1,1,1,1,1,1,1,1,1,1,1,1,1,1,1,1,1,1,1,1,1,1,1,1,1,1,1,1,1,1,1,1,1,1,1,1,1,1,1,1,1,1,1,1,1,1,1,1,1,1,1,1,1,1,1,1,1,1,1,1,1,1
Default_ref=0
Comm_Map=,,,,,
Comm_Consol=,,,,,,,,
Comm_Screen=,,,,,
Analysis_Set=A,A,A,A,A,A,A,A,A,A,A,A,A,A,A,A,A,A,A,A,A,A,A,A,A,A,A,A,A,A,A,A,A,A,A,A,A,A,A,A,A,A,A,A,A,A,A,A,A,A,A,A,A,A,A,A,A,A,A,A,A,A,A,A,A,A,A,A,A,A,A,A,A,A,A,A,A,A,A,A,A,A,A,A,A,A,A,A,A,A,A,A,A,A,A,A
Ref_Type=single_ref,single_ref,single_ref,single_ref,single_ref,single_ref,single_ref,single_ref,single_ref,single_ref,single_ref,single_ref,single_ref,single_ref,single_ref,single_ref,single_ref,single_ref,single_ref,single_ref,single_ref,single_ref,single_ref,single_ref,single_ref,single_ref,single_ref,single_ref,single_ref,single_ref,single_ref,single_ref,single_ref,single_ref,single_ref,single_ref,single_ref,single_ref,single_ref,single_ref,single_ref,single_ref,single_ref,single_ref,single_ref,single_ref,single_ref,single_ref,single_ref,single_ref,single_ref,single_ref,single_ref,single_ref,single_ref,single_ref,single_ref,single_ref,single_ref,single_ref,single_ref,single_ref,single_ref,single_ref,single_ref,single_ref,single_ref,single_ref,single_ref,single_ref,single_ref,single_ref,single_ref,single_ref,single_ref,single_ref,single_ref,single_ref,single_ref,single_ref,single_ref,single_ref,single_ref,single_ref,single_ref,single_ref,single_ref,single_ref,single_ref,single_ref,single_ref,single_ref,single_ref,single_ref,single_ref,single_ref
Wells_In_Use=0,0,0,0,0,0,0,0,0,0,0,0,0,0,0,0,0,0,0,0,0,0,0,0,0,0,0,0,0,0,0,0,0,0,0,0,0,0,0,0,0,0,0,0,0,0,0,0,0,0,0,0,0,0,0,0,0,0,0,0,0,0,0,0,0,0,0,0,0,0,0,0,0,0,0,0,0,0,0,0,0,0,0,0,0,0,0,0,0,0,0,0,0,0,0,0
[Meas_Info]
1=17:43:32,900,296Measurement mode:,Absorbance\0DMeasurement wavelength:,595,nm\0DNumber of flashes:,1\0DPlate definition file:,NUN96ft.pdf\0DShake duration (Orbital High):,800,s\0D
2=17:58:12,1780,296Measurement mode:,Absorbance\0DMeasurement wavelength:,595,nm\0DNumber of flashes:,1\0DPlate definition file:,NUN96ft.pdf\0DShake duration (Orbital High):,800,s\0D
3=18:12:51,2660,298Measurement mode:,Absorbance\0DMeasurement wavelength:,595,nm\0DNumber of flashes:,1\0DPlate definition file:,NUN96ft.pdf\0DShake duration (Orbital High):,800,s\0D
4=18:27:31,3539,296Measurement mode:,Absorbance\0DMeasurement wavelength:,595,nm\0DNumber of flashes:,1\0DPlate definition file:,NUN96ft.pdf\0DShake duration (Orbital High):,800,s\0D
[Flor:]
[Flor2:]
[Lumin:]
[Data:]
Read=DateTime	RunT[s]	Temp	Well_1	Well_2	Well_3	Well_4	Well_5	Well_6	Well_7	Well_8	Well_9	Well_10	Well_11	Well_12	Well_13	Well_14	Well_15	Well_16	Well_17	Well_18	Well_19	Well_20	Well_21	Well_22	Well_23	Well_24	Well_25	Well_26	Well_27	Well_28	Well_29	Well_30	Well_31	Well_32	Well_33	Well_34	Well_35	Well_36	Well_37	Well_38	Well_39	Well_40	Well_41	Well_42	Well_43	Well_44	Well_45	Well_46	Well_47	Well_48	Well_49	Well_50	Well_51	Well_52	Well_53	Well_54	Well_55	Well_56	Well_57	Well_58	Well_59	Well_60	Well_61	Well_62	Well_63	Well_64	Well_65	Well_66	Well_67	Well_68	Well_69	Well_70	Well_71	Well_72	Well_73	Well_74	Well_75	Well_76	Well_77	Well_78	Well_79	Well_80	Well_81	Well_82	Well_83	Well_84	Well_85	Well_86	Well_87	Well_88	Well_89	Well_90	Well_91	Well_92	Well_93	Well_94	Well_95	Well_96
1=17:43:32	900	296	0.09060	0.08860	0.08690	0.08580	0.08660	0.08490	0.08470	0.08500	0.08380	0.08720	0.08340	0.08920	0.08510	0.08500	0.08430	0.08480	0.08470	0.08600	0.08290	0.08470	0.08580	0.08420	0.08700	0.08810	0.08740	0.08360	0.08480	0.08460	0.08830	0.08620	0.08760	0.08330	0.08620	0.08840	0.08420	0.08580	0.08510	0.08460	0.08570	0.08620	0.08640	0.08610	0.08360	0.08570	0.08350	0.08680	0.08470	0.08680	0.08510	0.08690	0.08710	0.08530	0.08630	0.08530	0.08600	0.08500	0.08620	0.08430	0.08690	0.08520	0.08560	0.08520	0.08300	0.08550	0.08480	0.08570	0.08180	0.08390	0.08290	0.08620	0.08480	0.08580	0.06830	0.06720	0.06740	0.06860	0.06870	0.06980	0.07080	0.06850	0.06810	0.06880	0.07150	0.07010	0.06740	0.06780	0.06630	0.06770	0.06790	0.06990	0.06920	0.06980	0.06810	0.06750	0.07090	0.07050
2=17:58:12	1780	296	0.08920	0.08600	0.08760	0.08470	0.08540	0.08700	0.08690	0.08700	0.08650	0.08700	0.08540	0.08840	0.08660	0.08470	0.08600	0.08510	0.08610	0.08720	0.08640	0.08610	0.08460	0.08630	0.08770	0.09000	0.08800	0.08580	0.08450	0.08710	0.08900	0.08500	0.08870	0.08500	0.08770	0.08790	0.08510	0.08750	0.08520	0.08600	0.08580	0.08710	0.08610	0.08800	0.08430	0.08520	0.08610	0.08780	0.08600	0.08860	0.08630	0.08740	0.08540	0.08440	0.08880	0.08840	0.08880	0.08480	0.08570	0.08740	0.08740	0.08680	0.08570	0.08560	0.08510	0.08670	0.08590	0.08680	0.08540	0.08580	0.08380	0.08660	0.08750	0.08840	0.06950	0.06730	0.06650	0.07070	0.07060	0.06980	0.07200	0.07130	0.06930	0.06780	0.06970	0.07270	0.07050	0.06890	0.06640	0.06940	0.06990	0.06860	0.06940	0.07070	0.06780	0.06860	0.07100	0.07160
3=18:12:51	2660	298	0.08660	0.08650	0.08690	0.08590	0.08500	0.08560	0.08420	0.08450	0.08620	0.08380	0.08600	0.08600	0.08600	0.08470	0.08560	0.08520	0.08450	0.08620	0.08670	0.08370	0.08680	0.08480	0.08750	0.08650	0.08860	0.08610	0.08420	0.08580	0.08790	0.08740	0.08630	0.08530	0.08420	0.08910	0.08710	0.08950	0.08540	0.08250	0.08680	0.08520	0.08600	0.08430	0.08570	0.08410	0.08640	0.08620	0.08600	0.08660	0.09020	0.08770	0.08500	0.08430	0.08570	0.08540	0.08750	0.08420	0.08450	0.08690	0.08500	0.08820	0.08380	0.08520	0.08420	0.08590	0.08530	0.08680	0.08380	0.08620	0.08210	0.08480	0.08550	0.08750	0.06730	0.06600	0.06630	0.06860	0.06850	0.06890	0.06970	0.06780	0.06870	0.06790	0.06810	0.07000	0.06860	0.06810	0.06670	0.06910	0.06850	0.06810	0.06780	0.07060	0.06680	0.06760	0.07000	0.07040
4=18:27:31	3539	296	0.08420	0.08600	0.08430	0.08310	0.08040	0.08350	0.08350	0.08130	0.08280	0.08140	0.08410	0.08120	0.08400	0.08050	0.08370	0.08470	0.08260	0.08280	0.08240	0.08070	0.08110	0.08220	0.08070	0.08220	0.09110	0.07990	0.08200	0.08390	0.08400	0.08240	0.08090	0.08260	0.08250	0.08230	0.08350	0.08580	0.08260	0.07960	0.08360	0.08040	0.08300	0.08170	0.08330	0.08130	0.08460	0.08230	0.08370	0.08310	0.08930	0.08450	0.08260	0.08240	0.08410	0.08580	0.08430	0.08360	0.07930	0.08670	0.08330	0.08830	0.08070	0.08110	0.08150	0.08200	0.08070	0.08310	0.08290	0.08030	0.08190	0.08190	0.08260	0.08380	0.06470	0.06350	0.06360	0.06330	0.06570	0.06560	0.06580	0.06570	0.06460	0.06500	0.06560	0.06530	0.06450	0.06450	0.06240	0.06540	0.06580	0.06420	0.06540	0.06620	0.06310	0.06500	0.06610	0.06680
5=18:46:30	4678	300	0.08850	0.08770	0.08430	0.08730	0.08640	0.08550	0.08750	0.08550	0.08480	0.08760	0.08570	0.08530	0.08620	0.08500	0.08480	0.08530	0.08620	0.08700	0.08660	0.08430	0.08670	0.08610	0.08650	0.08760	0.08950	0.08620	0.08620	0.08610	0.08550	0.08680	0.08730	0.08680	0.08670	0.08720	0.08800	0.08790	0.08530	0.08430	0.08570	0.08560	0.08580	0.08740	0.08600	0.08640	0.08680	0.08560	0.08550	0.08520	0.09400	0.08770	0.08670	0.08570	0.08790	0.08550	0.08560	0.08490	0.08530	0.08740	0.08510	0.08660	0.08440	0.08450	0.08580	0.08590	0.08490	0.08440	0.08710	0.08560	0.08430	0.08530	0.08570	0.08580	0.06670	0.06650	0.06480	0.06630	0.06750	0.06760	0.06780	0.06850	0.06770	0.06850	0.06950	0.06780	0.06610	0.06730	0.06610	0.06680	0.06780	0.06740	0.06750	0.06840	0.06530	0.06780	0.06770	0.06950
6=19:01:09	5558	301	0.08290	0.08380	0.08280	0.08350	0.08240	0.08250	0.08230	0.08000	0.08180	0.08030	0.08170	0.07780	0.08160	0.08050	0.08070	0.08090	0.08050	0.08190	0.08230	0.08250	0.08020	0.08240	0.07980	0.08130	0.08190	0.08370	0.07980	0.08140	0.08260	0.08070	0.08350	0.08030	0.08050	0.08090	0.08150	0.08140	0.08200	0.08100	0.08330	0.08320	0.08260	0.07880	0.08200	0.07830	0.08210	0.07970	0.08190	0.07960	0.08780	0.08270	0.08100	0.08280	0.08220	0.08270	0.08220	0.08120	0.08010	0.08300	0.08120	0.08330	0.07860	0.08130	0.08020	0.08020	0.08130	0.08100	0.08220	0.07950	0.08020	0.07850	0.08260	0.08120	0.06360	0.06040	0.06250	0.06280	0.06450	0.06230	0.06550	0.06250	0.06260	0.06280	0.06560	0.06320	0.06200	0.06270	0.06100	0.06280	0.06330	0.06300	0.06370	0.06400	0.06290	0.06290	0.06330	0.06460
7=19:15:49	6437	301	0.08680	0.08680	0.08430	0.08570	0.08530	0.08580	0.08430	0.08500	0.08520	0.08420	0.08550	0.08260	0.08560	0.08340	0.08390	0.08490	0.08470	0.08560	0.08630	0.08440	0.08480	0.08490	0.08580	0.08830	0.08610	0.08700	0.08440	0.08520	0.08590	0.08450	0.08790	0.08630	0.08630	0.08550	0.08550	0.08430	0.08280	0.08400	0.08540	0.08350	0.08470	0.08450	0.08520	0.08420	0.08420	0.08450	0.08410	0.08480	0.09010	0.08800	0.08540	0.08530	0.08660	0.08500	0.08620	0.08580	0.08250	0.08620	0.08610	0.08590	0.08540	0.08390	0.08360	0.08480	0.08240	0.08650	0.08580	0.08360	0.08350	0.08400	0.08320	0.08410	0.06600	0.06390	0.06570	0.06490	0.06650	0.06520	0.06760	0.06560	0.06540	0.06500	0.06570	0.06670	0.06670	0.06500	0.06350	0.06380	0.06400	0.06590	0.06610	0.06660	0.06660	0.06540	0.06540	0.06810
8=19:30:28	7317	301	0.09090	0.08940	0.08920	0.08870	0.08860	0.08740	0.08760	0.08730	0.08600	0.08770	0.08430	0.08790	0.08910	0.08590	0.08800	0.08670	0.08770	0.08840	0.08820	0.08600	0.08820	0.08790	0.08850	0.08980	0.09080	0.08900	0.08740	0.08580	0.09010	0.08700	0.08950	0.08820	0.08630	0.08890	0.08310	0.08600	0.08740	0.08740	0.08800	0.08800	0.08700	0.08780	0.08570	0.08590	0.08550	0.08640	0.08580	0.08610	0.08900	0.09040	0.08720	0.08740	0.08770	0.08630	0.08830	0.08540	0.08640	0.08650	0.08470	0.08540	0.08660	0.08860	0.08660	0.08670	0.08530	0.08940	0.08330	0.08810	0.08330	0.08800	0.08380	0.08590	0.06750	0.06620	0.06700	0.06870	0.06670	0.06910	0.07020	0.06880	0.06720	0.06930	0.06870	0.06990	0.06880	0.06730	0.06610	0.06720	0.06660	0.06690	0.06620	0.06860	0.06710	0.06650	0.06810	0.06870
9=19:45:08	8196	300	0.08940	0.09070	0.08610	0.08660	0.08600	0.08780	0.08720	0.08560	0.08560	0.08520	0.08280	0.08180	0.08720	0.08490	0.08560	0.08750	0.08470	0.08690	0.08700	0.08650	0.08660	0.08780	0.08870	0.08820	0.08930	0.08700	0.08420	0.08640	0.08800	0.08650	0.08730	0.08770	0.08670	0.08660	0.08620	0.08310	0.08410	0.08490	0.08680	0.08470	0.08580	0.08610	0.08510	0.08500	0.08750	0.08640	0.08480	0.08190	0.08630	0.08690	0.08330	0.08700	0.08690	0.08710	0.08610	0.08650	0.08640	0.08610	0.08340	0.08400	0.08500	0.08690	0.08620	0.08550	0.08630	0.08450	0.08540	0.08540	0.08600	0.08480	0.08500	0.08210	0.06540	0.06430	0.06190	0.06420	0.06420	0.06520	0.06730	0.06560	0.06650	0.06550	0.06680	0.06690	0.06440	0.06410	0.06420	0.06560	0.06410	0.06490	0.06500	0.06540	0.06450	0.06560	0.06700	0.06800
10=19:59:47	9076	300	0.09360	0.08910	0.08850	0.08850	0.08640	0.08660	0.08800	0.08770	0.08610	0.08710	0.08350	0.08110	0.08610	0.08580	0.08480	0.08730	0.08670	0.08560	0.08710	0.08720	0.08830	0.08680	0.08560	0.08800	0.09240	0.08740	0.08570	0.08800	0.08790	0.08800	0.08940	0.08740	0.08700	0.08610	0.08450	0.08270	0.08660	0.08660	0.08580	0.08710	0.08750	0.08850	0.08670	0.08600	0.08530	0.08530	0.08390	0.08220	0.09040	0.09030	0.08530	0.08710	0.08740	0.08760	0.08810	0.08730	0.08320	0.08560	0.08520	0.08470	0.08560	0.08510	0.08610	0.08640	0.08530	0.08610	0.08770	0.08510	0.08630	0.08510	0.08550	0.08100	0.06580	0.06510	0.06430	0.06530	0.06480	0.06550	0.06580	0.06560	0.06460	0.06620	0.06600	0.06600	0.06460	0.06450	0.06250	0.06370	0.06460	0.06510	0.06330	0.06550	0.06380	0.06460	0.06560	0.06740
11=20:14:27	9955	301	0.09520	0.09160	0.08840	0.08750	0.08800	0.08800	0.08990	0.08710	0.08780	0.08700	0.08460	0.08290	0.08950	0.08590	0.08740	0.08840	0.08670	0.08660	0.08880	0.08910	0.08880	0.08870	0.08930	0.09050	0.09020	0.08820	0.08620	0.08880	0.08910	0.08780	0.09010	0.08950	0.08970	0.08760	0.08610	0.08100	0.08820	0.08870	0.08860	0.08860	0.08640	0.08940	0.08710	0.08800	0.08810	0.08700	0.08420	0.08430	0.08990	0.08950	0.08820	0.08820	0.09030	0.09010	0.09000	0.08670	0.08900	0.08720	0.08600	0.08320	0.08550	0.08820	0.08550	0.08800	0.08700	0.08990	0.08670	0.08760	0.08830	0.08650	0.08420	0.08600	0.06530	0.06270	0.06390	0.06430	0.06620	0.06460	0.06610	0.06460	0.06400	0.06450	0.06630	0.06690	0.06630	0.06430	0.06430	0.06540	0.06570	0.06460	0.06370	0.06700	0.06490	0.06420	0.06600	0.06810
12=20:29:07	10835	300	0.09410	0.09250	0.09100	0.08930	0.08920	0.09190	0.08990	0.08980	0.08850	0.08770	0.08390	0.08360	0.09180	0.08730	0.08790	0.08780	0.08770	0.09150	0.09030	0.09020	0.08920	0.08960	0.08990	0.09180	0.09110	0.08960	0.08790	0.08940	0.09180	0.08880	0.09220	0.08890	0.09090	0.08800	0.08740	0.08380	0.09000	0.09030	0.09020	0.08900	0.08720	0.08980	0.08940	0.08910	0.08900	0.08800	0.08600	0.08460	0.09050	0.09190	0.08680	0.08920	0.09180	0.08930	0.09090	0.08910	0.08810	0.09010	0.08680	0.08510	0.08840	0.08870	0.08870	0.08990	0.08820	0.09110	0.08770	0.08810	0.08940	0.08760	0.08740	0.08420	0.06470	0.06460	0.06520	0.06550	0.06720	0.06600	0.06840	0.06600	0.06580	0.06670	0.06850	0.06650	0.06540	0.06490	0.06410	0.06550	0.06680	0.06560	0.06540	0.06700	0.06520	0.06570	0.06640	0.06820
13=20:43:46	11715	300	0.09500	0.08970	0.09290	0.09080	0.09170	0.09100	0.09240	0.08870	0.08840	0.09040	0.08630	0.08370	0.09060	0.08770	0.08530	0.08800	0.08760	0.08970	0.09110	0.09080	0.09030	0.09020	0.09020	0.09260	0.09050	0.08940	0.08820	0.08810	0.08930	0.08760	0.09180	0.08930	0.09040	0.08700	0.08620	0.08100	0.08900	0.09020	0.09100	0.08890	0.08810	0.09080	0.08970	0.08870	0.08680	0.08800	0.08500	0.08460	0.08890	0.09040	0.08790	0.08810	0.09110	0.09090	0.08980	0.08650	0.08890	0.08960	0.08630	0.08470	0.08740	0.09110	0.08710	0.08770	0.08640	0.08960	0.08940	0.08660	0.08830	0.08750	0.08640	0.08360	0.06320	0.06530	0.06330	0.06390	0.06450	0.06490	0.06510	0.06440	0.06360	0.06460	0.06500	0.06500	0.06350	0.06370	0.06220	0.06370	0.06540	0.06420	0.06440	0.06400	0.06470	0.06260	0.06500	0.06730
14=20:58:26	12594	300	0.09910	0.09540	0.09230	0.09200	0.09190	0.09290	0.09280	0.09280	0.08970	0.08800	0.08780	0.08350	0.09140	0.08730	0.08710	0.08990	0.08930	0.08950	0.09120	0.08950	0.09200	0.08990	0.09070	0.09080	0.09480	0.09300	0.08740	0.08810	0.09030	0.08980	0.09200	0.09070	0.09030	0.08880	0.08490	0.08340	0.09000	0.08940	0.09050	0.08620	0.08910	0.08930	0.08930	0.08800	0.09080	0.08620	0.08670	0.08460	0.09320	0.09150	0.09020	0.08970	0.09070	0.08960	0.09190	0.08930	0.08690	0.09060	0.08580	0.08400	0.08880	0.09030	0.08710	0.08880	0.08770	0.09120	0.09010	0.08910	0.08630	0.08750	0.08610	0.08290	0.06430	0.06350	0.06290	0.06390	0.06240	0.06380	0.06590	0.06370	0.06450	0.06350	0.06510	0.06440	0.06400	0.06240	0.06340	0.06350	0.06400	0.06380	0.06170	0.06520	0.06260	0.06400	0.06510	0.06720
15=21:13:05	13474	301	0.09490	0.09950	0.09540	0.09700	0.09380	0.09420	0.09510	0.09530	0.09280	0.09010	0.08800	0.08360	0.09390	0.09010	0.08960	0.09290	0.09080	0.09210	0.09420	0.09210	0.09450	0.09380	0.09620	0.09510	0.09620	0.09230	0.08970	0.09170	0.09320	0.09180	0.09480	0.09350	0.09380	0.09150	0.08880	0.08480	0.09340	0.09090	0.09220	0.09140	0.09010	0.09280	0.09150	0.09130	0.09140	0.08960	0.08780	0.08360	0.10000	0.09420	0.09020	0.09130	0.09350	0.09210	0.09400	0.09240	0.09200	0.09100	0.08740	0.08550	0.09090	0.09320	0.09030	0.09150	0.09040	0.09260	0.09150	0.09120	0.09080	0.08970	0.08730	0.08260	0.06480	0.06420	0.06370	0.06500	0.06610	0.06550	0.06690	0.06430	0.06350	0.06480	0.06730	0.06470	0.06310	0.06480	0.06260	0.06410	0.06460	0.06620	0.06450	0.06570	0.06480	0.06430	0.06580	0.06680
16=21:27:45	14353	301	0.09900	0.10280	0.10080	0.09910	0.09950	0.09710	0.09700	0.09650	0.09290	0.09160	0.08810	0.08480	0.09800	0.09060	0.09090	0.09410	0.09280	0.09250	0.09650	0.09510	0.09740	0.09490	0.09720	0.09710	0.10280	0.09280	0.09470	0.09240	0.09540	0.09530	0.09800	0.09670	0.09430	0.09110	0.08780	0.08480	0.09490	0.09250	0.09510	0.09380	0.09250	0.09550	0.09380	0.09260	0.09500	0.09100	0.08870	0.08440	0.09660	0.09780	0.09130	0.09430	0.09640	0.09590	0.09450	0.09480	0.09330	0.09350	0.08930	0.08550	0.09320	0.09420	0.09330	0.09300	0.09380	0.09340	0.09550	0.09510	0.09230	0.09160	0.08760	0.08610	0.06550	0.06610	0.06480	0.06450	0.06630	0.06580	0.06650	0.06620	0.06530	0.06520	0.06760	0.06600	0.06730	0.06410	0.06510	0.06670	0.06590	0.06630	0.06620	0.06820	0.06570	0.06520	0.06710	0.06730
17=21:42:24	15233	300	0.10530	0.10410	0.10160	0.10170	0.09850	0.10150	0.10040	0.10090	0.09810	0.09540	0.08870	0.08620	0.09910	0.09140	0.09290	0.09550	0.09350	0.09420	0.09770	0.09860	0.09970	0.09840	0.09860	0.09970	0.10900	0.09620	0.09430	0.09380	0.09710	0.09480	0.09970	0.09830	0.09710	0.09820	0.09180	0.08580	0.09650	0.09370	0.09470	0.09230	0.09290	0.09650	0.09720	0.09680	0.09570	0.09530	0.09050	0.08490	0.10410	0.09530	0.09260	0.09260	0.09370	0.09380	0.09820	0.09560	0.09680	0.09550	0.09180	0.08650	0.09370	0.09520	0.09220	0.09380	0.09260	0.09630	0.09520	0.09810	0.09320	0.09460	0.08930	0.08630	0.06600	0.06520	0.06310	0.06440	0.06560	0.06570	0.06650	0.06510	0.06600	0.06390	0.06540	0.06720	0.06480	0.06370	0.06570	0.06540	0.06540	0.06560	0.06390	0.06730	0.06510	0.06510	0.06590	0.06730
18=21:57:04	16112	300	0.10490	0.10680	0.10540	0.10490	0.10270	0.10450	0.10380	0.10250	0.10170	0.09580	0.09100	0.08620	0.10090	0.09210	0.09290	0.09510	0.09360	0.09560	0.09830	0.10130	0.10130	0.10020	0.09960	0.10040	0.10160	0.09530	0.09420	0.09350	0.09680	0.09500	0.10120	0.10080	0.09900	0.09450	0.09140	0.08400	0.09690	0.09390	0.09480	0.09290	0.09290	0.09810	0.09780	0.09550	0.09580	0.09360	0.09040	0.08530	0.09940	0.09690	0.09390	0.09230	0.09600	0.09680	0.09780	0.09750	0.09520	0.09470	0.09250	0.08640	0.09590	0.09510	0.09370	0.09430	0.09230	0.09600	0.09550	0.09400	0.09640	0.09310	0.09050	0.08460	0.06610	0.06490	0.06410	0.06470	0.06370	0.06470	0.06500	0.06600	0.06300	0.06630	0.06480	0.06570	0.06420	0.06510	0.06480	0.06390	0.06350	0.06400	0.06520	0.06680	0.06600	0.06410	0.06550	0.06660
19=22:11:44	16992	301	0.11630	0.11400	0.10870	0.10680	0.10400	0.10750	0.10530	0.10510	0.10190	0.09870	0.09390	0.08670	0.10390	0.09390	0.09600	0.09660	0.09530	0.09810	0.10160	0.09950	0.10290	0.10220	0.10270	0.10420	0.10610	0.09490	0.09540	0.09810	0.09760	0.09800	0.10090	0.10120	0.09860	0.09720	0.09280	0.08830	0.10060	0.09640	0.09790	0.09480	0.09640	0.09820	0.09880	0.09750	0.10060	0.09540	0.09320	0.08620	0.10680	0.09920	0.09530	0.09560	0.09840	0.09850	0.10250	0.09960	0.09760	0.09830	0.09240	0.08790	0.09820	0.09730	0.09410	0.09670	0.09450	0.09740	0.09620	0.09770	0.09660	0.09520	0.09180	0.08770	0.06690	0.06520	0.06660	0.06730	0.06640	0.06680	0.06830	0.06640	0.06650	0.06470	0.06780	0.06720	0.06680	0.06550	0.06420	0.06480	0.06660	0.06750	0.06590	0.06610	0.06530	0.06660	0.06680	0.06820
20=22:26:23	17872	300	0.11540	0.11490	0.11240	0.11140	0.11040	0.11090	0.11310	0.11040	0.10870	0.10440	0.09690	0.08970	0.10520	0.09500	0.09530	0.09980	0.09910	0.09820	0.10570	0.10600	0.10750	0.11040	0.10840	0.10860	0.10920	0.09830	0.09570	0.09590	0.09990	0.10100	0.10890	0.10690	0.10570	0.10040	0.09620	0.09000	0.10280	0.09660	0.10060	0.09700	0.09770	0.10090	0.10450	0.10320	0.10230	0.09920	0.09480	0.08670	0.10960	0.10280	0.09910	0.09630	0.09750	0.10070	0.10290	0.10270	0.10080	0.10350	0.09530	0.09090	0.10060	0.09740	0.09470	0.09690	0.09510	0.09960	0.10050	0.10030	0.09870	0.09860	0.09710	0.08730	0.06580	0.06740	0.06540	0.06730	0.06580	0.06520	0.06880	0.06790	0.06720	0.06640	0.06820	0.06990	0.06720	0.06660	0.06530	0.06620	0.06560	0.06800	0.06570	0.06740	0.06670	0.06530	0.06680	0.06990
21=22:41:03	18751	300	0.11750	0.11900	0.11690	0.11700	0.11190	0.11580	0.11670	0.11250	0.11010	0.10430	0.09570	0.08910	0.10790	0.09540	0.09440	0.09800	0.09670	0.09950	0.10840	0.10950	0.11330	0.10900	0.10940	0.10880	0.10840	0.09870	0.09690	0.09550	0.09750	0.09930	0.10880	0.10790	0.10830	0.10160	0.09630	0.08650	0.10380	0.09690	0.09670	0.09550	0.09690	0.09910	0.10630	0.10300	0.10280	0.10000	0.09400	0.08660	0.11110	0.10050	0.09660	0.09650	0.09560	0.09890	0.10660	0.10200	0.10350	0.10190	0.09600	0.08830	0.10100	0.09590	0.09370	0.09610	0.09420	0.09960	0.10020	0.10150	0.10110	0.09830	0.09360	0.08530	0.06350	0.06390	0.06500	0.06220	0.06440	0.06440	0.06600	0.06340	0.06300	0.06330	0.06490	0.06490	0.06340	0.06260	0.06020	0.06380	0.06350	0.06420	0.06460	0.06420	0.06380	0.06350	0.06400	0.06660
22=22:55:42	19631	298	0.11930	0.12260	0.11780	0.11660	0.11240	0.11790	0.11630	0.11490	0.11220	0.10600	0.09540	0.08970	0.11000	0.09230	0.09420	0.09590	0.09460	0.09610	0.10930	0.10760	0.11070	0.10900	0.10880	0.10970	0.11320	0.09620	0.09380	0.09390	0.09570	0.09890	0.10940	0.10900	0.10400	0.10170	0.09140	0.08520	0.10220	0.09520	0.09490	0.09230	0.09250	0.09770	0.10150	0.09900	0.10030	0.09580	0.09210	0.08550	0.10860	0.10130	0.09690	0.09410	0.09620	0.09830	0.10430	0.09940	0.09910	0.09930	0.09230	0.08390	0.09890	0.09610	0.09070	0.09260	0.09150	0.09740	0.09770	0.09830	0.09610	0.09420	0.09050	0.08430	0.06170	0.06190	0.06080	0.06130	0.06410	0.06090	0.06430	0.06300	0.06120	0.06110	0.06310	0.06260	0.06180	0.06140	0.06150	0.06230	0.06310	0.06250	0.06170	0.06190	0.06140	0.06160	0.06380	0.06410
23=23:10:22	20510	301	0.13120	0.13070	0.12840	0.12570	0.12350	0.12370	0.12890	0.12510	0.11900	0.11080	0.10070	0.09220	0.11570	0.09790	0.09780	0.10120	0.09860	0.10280	0.11540	0.11470	0.11650	0.11700	0.11810	0.11670	0.11950	0.10160	0.09900	0.09940	0.10330	0.10350	0.11790	0.11520	0.11120	0.10750	0.10020	0.08760	0.10950	0.10000	0.10050	0.09670	0.09910	0.10360	0.11370	0.10980	0.10880	0.10370	0.09810	0.08640	0.11680	0.10380	0.09910	0.09910	0.10030	0.10480	0.11430	0.11050	0.10950	0.10590	0.10050	0.09000	0.10710	0.10080	0.09830	0.09850	0.09750	0.10360	0.10840	0.10900	0.10680	0.10030	0.09670	0.08860	0.06510	0.06510	0.06370	0.06450	0.06560	0.06450	0.06670	0.06470	0.06420	0.06480	0.06580	0.06570	0.06530	0.06470	0.06460	0.06330	0.06550	0.06670	0.06400	0.06670	0.06410	0.06500	0.06460	0.06790
24=23:25:01	21390	301	0.14190	0.13890	0.13580	0.13440	0.12850	0.13280	0.13220	0.12790	0.12320	0.11300	0.10210	0.09390	0.12050	0.10060	0.09730	0.10460	0.10110	0.10340	0.12010	0.11700	0.12020	0.11870	0.12280	0.11960	0.12660	0.10470	0.10140	0.10190	0.10230	0.10430	0.12120	0.11770	0.11550	0.10970	0.10240	0.09110	0.11390	0.10240	0.10090	0.10060	0.10090	0.10410	0.11090	0.11070	0.11100	0.10740	0.09850	0.08810	0.12450	0.10690	0.09950	0.10020	0.10250	0.10510	0.11370	0.11130	0.10890	0.10950	0.10100	0.08930	0.11040	0.10180	0.09940	0.09980	0.09880	0.10500	0.10700	0.10760	0.10720	0.10370	0.09890	0.08990	0.06680	0.06690	0.06520	0.06620	0.06760	0.06660	0.06790	0.06660	0.06640	0.06670	0.06730	0.06610	0.06690	0.06750	0.06620	0.06600	0.06680	0.06770	0.06670	0.06780	0.06660	0.06640	0.06880	0.06740
25=23:39:41	22269	298	0.14200	0.14750	0.14070	0.14330	0.13700	0.14030	0.14490	0.14110	0.13400	0.12560	0.10980	0.09500	0.12670	0.09880	0.10020	0.10300	0.10050	0.10540	0.12840	0.12550	0.13110	0.12900	0.13380	0.12670	0.12200	0.10140	0.10040	0.10220	0.10290	0.10350	0.12710	0.12260	0.12290	0.11380	0.10350	0.08940	0.11810	0.10040	0.10150	0.09830	0.09830	0.10590	0.11930	0.11590	0.11880	0.11260	0.10370	0.08610	0.11600	0.10440	0.09940	0.10000	0.10020	0.10480	0.11990	0.11350	0.11520	0.11070	0.10000	0.09000	0.11180	0.10160	0.09800	0.09850	0.09910	0.10260	0.11260	0.11610	0.11060	0.10650	0.09780	0.08920	0.06420	0.06260	0.06360	0.06360	0.06460	0.06540	0.06530	0.06590	0.06520	0.06370	0.06570	0.06570	0.06500	0.06470	0.06350	0.06380	0.06510	0.06420	0.06470	0.06470	0.06350	0.06490	0.06420	0.06700
26=23:54:20	23149	301	0.15790	0.15650	0.14920	0.15210	0.14050	0.14850	0.15160	0.14720	0.13900	0.12820	0.11180	0.09520	0.13190	0.09880	0.10040	0.10340	0.09980	0.10280	0.13400	0.13250	0.13690	0.13720	0.13810	0.13350	0.13030	0.10080	0.10130	0.09970	0.10340	0.10410	0.13150	0.12960	0.12700	0.11690	0.10830	0.09150	0.12110	0.10110	0.10080	0.09930	0.10000	0.10600	0.12320	0.11750	0.12070	0.11490	0.10470	0.08950	0.11880	0.10420	0.09910	0.10060	0.10190	0.10530	0.12350	0.11880	0.11990	0.11630	0.10840	0.09100	0.11470	0.10220	0.09620	0.09900	0.09820	0.10350	0.11810	0.11940	0.11610	0.10990	0.10310	0.09120	0.06470	0.06390	0.06300	0.06430	0.06520	0.06390	0.06550	0.06380	0.06450	0.06420	0.06610	0.06590	0.06230	0.06220	0.06290	0.06410	0.06610	0.06440	0.06330	0.06330	0.06320	0.06440	0.06410	0.06550
27=00:09:00	24029	300	0.15800	0.16710	0.15990	0.15940	0.14880	0.15620	0.16210	0.15620	0.14940	0.13480	0.11750	0.09820	0.13790	0.09940	0.09860	0.10390	0.10320	0.10720	0.14150	0.14240	0.14440	0.14520	0.14420	0.13890	0.13460	0.10190	0.10070	0.10260	0.10430	0.10640	0.13730	0.13520	0.13380	0.12250	0.11090	0.09310	0.12710	0.10230	0.10270	0.10100	0.10230	0.10600	0.13140	0.12530	0.12790	0.11910	0.10810	0.09120	0.12790	0.10580	0.10180	0.10140	0.10540	0.10680	0.12830	0.12420	0.12520	0.12020	0.10890	0.09190	0.11880	0.10220	0.09760	0.10010	0.09990	0.10570	0.12100	0.12090	0.11970	0.11300	0.10480	0.09170	0.06490	0.06320	0.06330	0.06350	0.06500	0.06450	0.06580	0.06400	0.06420	0.06340	0.06460	0.06460	0.06480	0.06360	0.06090	0.06380	0.06430	0.06500	0.06360	0.06550	0.06410	0.06400	0.06410	0.06670
28=00:23:40	24908	300	0.16950	0.17300	0.17260	0.17310	0.15810	0.16940	0.17520	0.16900	0.16010	0.14570	0.12400	0.10260	0.14710	0.10110	0.10060	0.10620	0.10520	0.10810	0.15010	0.15060	0.15510	0.15650	0.15820	0.15370	0.13990	0.10260	0.10170	0.10270	0.10520	0.10660	0.14740	0.14400	0.14290	0.12990	0.11270	0.09510	0.13120	0.10380	0.10310	0.10250	0.10220	0.10690	0.13660	0.13210	0.13700	0.12620	0.11160	0.09050	0.13340	0.10640	0.10150	0.10250	0.10300	0.10910	0.13490	0.13240	0.13320	0.12490	0.11410	0.09270	0.12530	0.10530	0.09870	0.10180	0.09990	0.10700	0.12870	0.13020	0.12680	0.11820	0.11050	0.09350	0.06530	0.06410	0.06400	0.06570	0.06370	0.06590	0.06590	0.06530	0.06530	0.06480	0.06570	0.06680	0.06270	0.06310	0.06480	0.06450	0.06650	0.06520	0.06400	0.06610	0.06400	0.06560	0.06630	0.06720
29=00:38:19	25788	300	0.18410	0.18980	0.18660	0.18670	0.17570	0.18290	0.19020	0.18380	0.17130	0.15500	0.12970	0.10580	0.15670	0.10170	0.10390	0.10920	0.10760	0.10880	0.16130	0.15940	0.16760	0.16610	0.16570	0.15770	0.14950	0.10700	0.10520	0.10360	0.10610	0.10990	0.15770	0.15730	0.15290	0.13720	0.12000	0.09650	0.13640	0.10390	0.10580	0.10210	0.10470	0.10920	0.14600	0.13950	0.14370	0.13240	0.11780	0.09280	0.14530	0.10750	0.10260	0.10580	0.10400	0.10930	0.14140	0.13720	0.13740	0.13100	0.11820	0.09610	0.12830	0.10500	0.10320	0.10360	0.10100	0.10800	0.13250	0.13470	0.13230	0.12240	0.11280	0.09620	0.06600	0.06570	0.06500	0.06570	0.06610	0.06390	0.06760	0.06640	0.06540	0.06590	0.06640	0.06910	0.06500	0.06530	0.06560	0.06610	0.06690	0.06530	0.06470	0.06710	0.06490	0.06550	0.06670	0.06740
30=00:52:59	26667	298	0.19300	0.20610	0.19940	0.19970	0.18740	0.19540	0.19850	0.19860	0.18630	0.16550	0.13700	0.11100	0.16210	0.10250	0.10330	0.10630	0.10600	0.10890	0.16530	0.16280	0.17420	0.17270	0.17490	0.16030	0.15580	0.10430	0.10440	0.10370	0.10710	0.10970	0.16430	0.16100	0.15560	0.13970	0.12120	0.09450	0.13950	0.10480	0.10310	0.10260	0.10220	0.10800	0.14820	0.13740	0.14240	0.13110	0.11680	0.09240	0.14440	0.10970	0.10320	0.10400	0.10550	0.10790	0.14270	0.13840	0.13820	0.13050	0.11770	0.09340	0.13290	0.10340	0.09970	0.10440	0.10180	0.10690	0.13170	0.13580	0.13100	0.12210	0.11150	0.09400	0.06410	0.06590	0.06390	0.06460	0.06530	0.06340	0.06580	0.06610	0.06430	0.06610	0.06470	0.06540	0.06400	0.06450	0.06400	0.06420	0.06530	0.06530	0.06510	0.06600	0.06490	0.06440	0.06640	0.06780
31=01:07:38	27547	301	0.20880	0.21620	0.20970	0.20720	0.19820	0.20340	0.21900	0.20440	0.19010	0.17240	0.13840	0.11080	0.17160	0.10410	0.10210	0.10460	0.10590	0.10840	0.17150	0.17400	0.18060	0.18070	0.17410	0.16100	0.16100	0.10560	0.10310	0.10350	0.10550	0.10750	0.16690	0.16390	0.15760	0.14210	0.12410	0.09730	0.14710	0.10490	0.10450	0.10230	0.10160	0.10710	0.14970	0.14380	0.14330	0.13620	0.11850	0.09330	0.15310	0.11080	0.10420	0.10110	0.10310	0.10820	0.14460	0.14090	0.14380	0.13900	0.11950	0.09610	0.13370	0.10130	0.09890	0.10100	0.09770	0.10530	0.13420	0.13590	0.13310	0.12440	0.11450	0.09510	0.06390	0.06370	0.06380	0.06400	0.06450	0.06550	0.06510	0.06460	0.06350	0.06410	0.06600	0.06590	0.06500	0.06520	0.06390	0.06410	0.06480	0.06510	0.06460	0.06580	0.06450	0.06410	0.06560	0.06750
32=01:22:18	28426	301	0.22720	0.23900	0.22270	0.22260	0.20950	0.21920	0.23510	0.22800	0.21360	0.18610	0.15270	0.11650	0.18550	0.10340	0.10400	0.10830	0.10540	0.10840	0.18590	0.18740	0.19830	0.19560	0.19700	0.18290	0.17140	0.10200	0.10360	0.10610	0.10500	0.11000	0.18140	0.17640	0.17260	0.15290	0.13320	0.10110	0.15430	0.10560	0.10410	0.10310	0.10320	0.10870	0.16230	0.15500	0.15780	0.14610	0.12790	0.09540	0.16130	0.10850	0.10280	0.10280	0.10730	0.11050	0.15750	0.15580	0.15450	0.14650	0.12570	0.09750	0.14190	0.10660	0.09980	0.10220	0.10030	0.10810	0.14600	0.15020	0.14580	0.13500	0.12270	0.09790	0.06400	0.06320	0.06350	0.06350	0.06530	0.06460	0.06570	0.06590	0.06550	0.06260	0.06460	0.06490	0.06440	0.06360	0.06310	0.06410	0.06450	0.06350	0.06470	0.06460	0.06330	0.06460	0.06500	0.06660
33=01:36:57	29306	301	0.23970	0.25370	0.24270	0.24490	0.22520	0.23690	0.24840	0.23890	0.22540	0.19160	0.15920	0.12070	0.19740	0.10440	0.10450	0.11070	0.10680	0.11200	0.19680	0.19180	0.20790	0.20410	0.20910	0.18870	0.18350	0.10500	0.10600	0.10670	0.10640	0.11290	0.19070	0.18670	0.18250	0.16010	0.13320	0.10070	0.16140	0.10430	0.10590	0.10370	0.10420	0.11110	0.16990	0.15800	0.16630	0.14880	0.13260	0.09610	0.16050	0.11000	0.10370	0.10430	0.10590	0.10750	0.16190	0.15740	0.15630	0.14890	0.13120	0.09810	0.14820	0.10640	0.10130	0.10310	0.10190	0.10850	0.14940	0.15420	0.14760	0.13830	0.12400	0.09840	0.06450	0.06460	0.06620	0.06600	0.06550	0.06700	0.06650	0.06600	0.06580	0.06590	0.06660	0.06680	0.06570	0.06510	0.06450	0.06540	0.06660	0.06560	0.06460	0.06670	0.06580	0.06560	0.06680	0.06860
34=01:51:37	30186	300	0.26030	0.27230	0.26760	0.26180	0.24410	0.25820	0.27770	0.26890	0.24200	0.21250	0.16540	0.12490	0.20560	0.10540	0.10520	0.10920	0.10710	0.11190	0.21970	0.21620	0.22990	0.22880	0.23340	0.20810	0.19300	0.10620	0.10530	0.10620	0.10640	0.10970	0.20830	0.20380	0.19640	0.17300	0.14310	0.10180	0.17120	0.10570	0.10570	0.10360	0.10620	0.10940	0.18340	0.18100	0.18580	0.16650	0.13820	0.09670	0.17200	0.10980	0.10080	0.10500	0.10900	0.11090	0.17920	0.17540	0.17110	0.15950	0.13620	0.10300	0.15340	0.10600	0.10030	0.10320	0.10110	0.10790	0.16420	0.16770	0.15980	0.14510	0.12750	0.09980	0.06360	0.06330	0.06300	0.06310	0.06390	0.06420	0.06500	0.06420	0.06440	0.06450	0.06440	0.06380	0.06480	0.06340	0.06230	0.06390	0.06330	0.06330	0.06340	0.06460	0.06170	0.06370	0.06540	0.06590
35=02:06:17	31065	300	0.27270	0.29900	0.29300	0.28800	0.26010	0.28160	0.30370	0.29620	0.27150	0.23980	0.18730	0.13840	0.22750	0.10750	0.10750	0.11300	0.10970	0.11580	0.24080	0.23340	0.25840	0.25570	0.25850	0.22550	0.20520	0.10690	0.10910	0.10810	0.10790	0.11680	0.22950	0.22210	0.21820	0.19050	0.15940	0.10890	0.18670	0.10870	0.10940	0.10840	0.10760	0.11710	0.20370	0.19600	0.20470	0.18430	0.15370	0.10360	0.17940	0.11380	0.10500	0.10730	0.10880	0.11460	0.18940	0.18820	0.19030	0.17790	0.15440	0.10670	0.16920	0.10900	0.10460	0.10680	0.10340	0.11220	0.17600	0.18370	0.17390	0.16000	0.14210	0.10650	0.06460	0.06550	0.06550	0.06310	0.06590	0.06580	0.06660	0.06520	0.06530	0.06420	0.06520	0.06590	0.06490	0.06460	0.06340	0.06370	0.06510	0.06630	0.06670	0.06640	0.06490	0.06590	0.06450	0.06700
36=02:20:56	31945	301	0.30750	0.32140	0.30440	0.30070	0.27030	0.29410	0.30690	0.30020	0.26730	0.23490	0.18330	0.13400	0.23310	0.10500	0.10410	0.10930	0.10530	0.11020	0.23630	0.22170	0.24970	0.24070	0.25500	0.21780	0.20880	0.10740	0.10230	0.10390	0.10590	0.10950	0.22020	0.21880	0.21050	0.18340	0.15340	0.10400	0.18990	0.10700	0.10500	0.10200	0.10260	0.11010	0.19930	0.18790	0.19760	0.17480	0.14860	0.09630	0.18760	0.11230	0.10580	0.10190	0.10510	0.10760	0.18700	0.18190	0.18620	0.17180	0.14700	0.10130	0.16790	0.10540	0.10120	0.09990	0.09940	0.10800	0.16970	0.18100	0.16710	0.15770	0.13490	0.09900	0.06380	0.06280	0.06280	0.06300	0.06450	0.06310	0.06520	0.06310	0.06340	0.06260	0.06490	0.06620	0.06350	0.06250	0.06260	0.06320	0.06260	0.06360	0.06410	0.06590	0.06250	0.06310	0.06350	0.06410
37=02:35:36	32824	301	0.32510	0.36120	0.33840	0.34180	0.31320	0.33700	0.36680	0.34390	0.31950	0.27740	0.21330	0.15210	0.26150	0.10930	0.11060	0.11220	0.11080	0.11820	0.27430	0.27410	0.29280	0.29990	0.29500	0.26340	0.23060	0.11130	0.10830	0.10700	0.11070	0.11680	0.26140	0.25780	0.24920	0.21510	0.18200	0.11470	0.20810	0.11020	0.10700	0.10720	0.10780	0.11370	0.23610	0.21690	0.22770	0.20420	0.17390	0.10600	0.20270	0.11410	0.11040	0.10660	0.11040	0.11380	0.21140	0.21300	0.21320	0.20070	0.16770	0.11050	0.18500	0.10930	0.10530	0.10720	0.10550	0.11350	0.19720	0.20650	0.19670	0.18040	0.15680	0.10830	0.06640	0.06370	0.06450	0.06610	0.06640	0.06730	0.06670	0.06580	0.06670	0.06510	0.06570	0.06610	0.06590	0.06560	0.06500	0.06440	0.06480	0.06460	0.06650	0.06650	0.06500	0.06520	0.06700	0.06780
38=02:50:15	33704	300	0.37000	0.39290	0.37500	0.37380	0.34710	0.37450	0.40570	0.38640	0.34090	0.29810	0.22570	0.15430	0.26920	0.10990	0.10920	0.11360	0.11110	0.11780	0.28710	0.27720	0.30860	0.30210	0.30950	0.27570	0.24970	0.11000	0.11010	0.10970	0.11210	0.11800	0.27150	0.26220	0.25200	0.22380	0.18370	0.11450	0.21760	0.11130	0.10590	0.10680	0.10820	0.11380	0.23560	0.22640	0.23020	0.21160	0.17360	0.10850	0.21040	0.11210	0.10600	0.10460	0.10760	0.11660	0.22030	0.21580	0.21950	0.20410	0.16380	0.11280	0.19230	0.10800	0.10400	0.10440	0.10330	0.10990	0.19770	0.21090	0.19180	0.18080	0.15160	0.10870	0.06470	0.06500	0.06500	0.06550	0.06570	0.06590	0.06790	0.06600	0.06480	0.06450	0.06560	0.06540	0.06600	0.06480	0.06510	0.06530	0.06540	0.06550	0.06400	0.06550	0.06470	0.06490	0.06440	0.06780
39=03:04:55	34583	300	0.37310	0.42120	0.41290	0.41210	0.36830	0.39850	0.43780	0.41620	0.37850	0.32820	0.24660	0.16920	0.30220	0.10920	0.10920	0.11470	0.11100	0.11880	0.31050	0.30640	0.32720	0.34010	0.33010	0.29240	0.25570	0.10990	0.11010	0.10720	0.10640	0.11610	0.28520	0.27830	0.27540	0.23890	0.19820	0.12140	0.23690	0.10900	0.10840	0.10580	0.10830	0.11290	0.25650	0.23620	0.25040	0.22300	0.18310	0.11160	0.21930	0.11120	0.10350	0.10740	0.10860	0.11330	0.23460	0.22890	0.22770	0.21460	0.17440	0.11560	0.20200	0.10820	0.10360	0.10550	0.10370	0.11110	0.21800	0.21980	0.20500	0.18370	0.16160	0.11190	0.06350	0.06440	0.06280	0.06370	0.06520	0.06400	0.06680	0.06260	0.06430	0.06450	0.06600	0.06550	0.06520	0.06490	0.06320	0.06300	0.06480	0.06560	0.06490	0.06590	0.06400	0.06580	0.06580	0.06630
40=03:19:34	35463	298	0.40860	0.45390	0.43880	0.44270	0.40160	0.43730	0.46390	0.45270	0.41400	0.35110	0.26780	0.17500	0.31750	0.10750	0.10510	0.11140	0.10890	0.11490	0.34000	0.32450	0.36460	0.36780	0.37200	0.30500	0.28260	0.10570	0.10490	0.10430	0.10780	0.11310	0.31480	0.30980	0.30230	0.26240	0.21070	0.12320	0.25190	0.10570	0.10330	0.10350	0.10440	0.11220	0.28280	0.25610	0.28060	0.24040	0.19820	0.10950	0.23860	0.10950	0.10340	0.10280	0.10360	0.11020	0.26580	0.24840	0.25440	0.23670	0.18410	0.11550	0.21600	0.10460	0.10170	0.10120	0.09990	0.11050	0.22760	0.24270	0.22490	0.19830	0.16700	0.11170	0.05990	0.06050	0.05960	0.06090	0.06070	0.06190	0.06140	0.06020	0.05990	0.06090	0.06140	0.06160	0.05990	0.06010	0.05910	0.06160	0.05990	0.06090	0.06250	0.05880	0.06000	0.06190	0.06130	0.06250
41=03:34:14	36342	301	0.45390	0.49920	0.47380	0.47370	0.45130	0.47210	0.51120	0.48650	0.45280	0.37870	0.29010	0.19080	0.35230	0.11010	0.11010	0.11400	0.11060	0.11890	0.35770	0.36130	0.39250	0.40550	0.39830	0.35090	0.29610	0.10810	0.10840	0.10820	0.11240	0.11710	0.34320	0.33170	0.32490	0.27260	0.22710	0.12900	0.27510	0.11010	0.10760	0.10530	0.10870	0.11420	0.30700	0.27900	0.29580	0.25630	0.20700	0.11730	0.24900	0.11330	0.10600	0.10430	0.10970	0.11420	0.28190	0.26820	0.26910	0.24850	0.19620	0.12040	0.23210	0.10800	0.10530	0.10620	0.10240	0.11280	0.25510	0.25840	0.24330	0.21300	0.18080	0.11570	0.06450	0.06270	0.06250	0.06090	0.06440	0.06280	0.06450	0.06280	0.06410	0.06420	0.06610	0.06510	0.06330	0.06350	0.06300	0.06150	0.06270	0.06410	0.06340	0.06300	0.06400	0.06300	0.06510	0.06570
42=03:48:54	37222	301	0.47520	0.52020	0.51210	0.51660	0.47750	0.49250	0.53880	0.52900	0.48750	0.42500	0.30620	0.20290	0.38580	0.11110	0.11170	0.11640	0.11350	0.12010	0.39570	0.38650	0.42400	0.44510	0.42940	0.37420	0.32670	0.11060	0.11110	0.10950	0.11090	0.11940	0.36770	0.34550	0.35370	0.28940	0.23870	0.13280	0.29540	0.10850	0.10870	0.10630	0.10720	0.11560	0.31900	0.30530	0.30360	0.27980	0.21380	0.12590	0.28290	0.10870	0.10610	0.10750	0.10980	0.11300	0.29660	0.28320	0.28470	0.25220	0.20850	0.12520	0.25530	0.11030	0.10260	0.10460	0.10270	0.11300	0.26020	0.26630	0.24960	0.21860	0.18430	0.12370	0.06490	0.06430	0.06530	0.06530	0.06500	0.06700	0.06660	0.06580	0.06600	0.06450	0.06450	0.06570	0.06480	0.06450	0.06430	0.06570	0.06630	0.06580	0.06460	0.06660	0.06540	0.06570	0.06510	0.06720
43=04:03:33	38102	301	0.50800	0.58150	0.55250	0.55400	0.51110	0.54630	0.57080	0.54780	0.51240	0.43360	0.32940	0.21040	0.40850	0.11370	0.11260	0.11500	0.11360	0.12270	0.43930	0.41010	0.45860	0.44990	0.45620	0.38140	0.34940	0.11270	0.11120	0.11050	0.11190	0.11940	0.39860	0.39170	0.37820	0.31890	0.25100	0.13580	0.32760	0.11180	0.11030	0.10870	0.10920	0.11800	0.36760	0.31930	0.34140	0.29640	0.23560	0.12550	0.30400	0.11900	0.10690	0.10690	0.11100	0.11530	0.33260	0.30690	0.31230	0.28360	0.21720	0.13020	0.27370	0.10870	0.10690	0.10560	0.10460	0.11410	0.28650	0.30640	0.28010	0.24270	0.20090	0.12530	0.06440	0.06470	0.06400	0.06510	0.06540	0.06570	0.06590	0.06550	0.06540	0.06430	0.06630	0.06630	0.06540	0.06440	0.06390	0.06450	0.06480	0.06420	0.06410	0.06640	0.06330	0.06480	0.06540	0.06710
44=04:18:13	38981	301	0.54560	0.60740	0.59020	0.60330	0.57050	0.59840	0.63540	0.63590	0.57660	0.50630	0.37730	0.24170	0.44790	0.11580	0.11460	0.11930	0.11490	0.12570	0.46340	0.44690	0.50710	0.50630	0.49870	0.42770	0.37480	0.11150	0.10980	0.11140	0.11110	0.11900	0.42960	0.40570	0.40630	0.33410	0.26240	0.14910	0.34590	0.11240	0.10890	0.10830	0.11140	0.11780	0.37390	0.36080	0.35880	0.32360	0.24210	0.12960	0.31820	0.11620	0.10840	0.10910	0.11050	0.11790	0.35150	0.32640	0.33240	0.29500	0.23680	0.14280	0.30240	0.10850	0.10550	0.10630	0.10550	0.11350	0.30140	0.30990	0.29020	0.25340	0.20620	0.12800	0.06530	0.06470	0.06450	0.06320	0.06470	0.06440	0.06670	0.06490	0.06520	0.06640	0.06680	0.06600	0.06700	0.06530	0.06590	0.06590	0.06520	0.06610	0.06500	0.06640	0.06430	0.06510	0.06600	0.06820
45=04:32:52	39861	301	0.58870	0.66440	0.63610	0.63780	0.60280	0.62710	0.68000	0.66720	0.61660	0.53740	0.40550	0.25970	0.47890	0.11580	0.11550	0.11900	0.11740	0.12460	0.50160	0.48910	0.53250	0.54770	0.53520	0.46300	0.40560	0.11560	0.11020	0.11230	0.11190	0.12080	0.46550	0.44350	0.44930	0.36500	0.29060	0.15620	0.38120	0.11270	0.10980	0.10740	0.10940	0.11840	0.40910	0.38480	0.38850	0.35030	0.26020	0.13510	0.34010	0.11520	0.10780	0.10850	0.11090	0.11980	0.38540	0.35560	0.35880	0.32050	0.25410	0.14640	0.32270	0.10700	0.10700	0.10420	0.10430	0.11230	0.33100	0.33520	0.31540	0.26470	0.21860	0.13050	0.06520	0.06440	0.06510	0.06470	0.06620	0.06670	0.06640	0.06570	0.06540	0.06370	0.06730	0.06500	0.06580	0.06450	0.06330	0.06620	0.06580	0.06470	0.06690	0.06600	0.06610	0.06540	0.06520	0.06620
46=04:47:32	40740	300	0.62410	0.69530	0.67360	0.68980	0.65100	0.67070	0.71630	0.71030	0.67680	0.56220	0.44890	0.28140	0.51670	0.11260	0.11360	0.11790	0.11560	0.12400	0.53690	0.51290	0.57520	0.58060	0.58800	0.50490	0.43360	0.11260	0.10820	0.11110	0.11110	0.11990	0.49060	0.47840	0.46550	0.39670	0.30660	0.16100	0.41400	0.11110	0.10950	0.10670	0.10750	0.11550	0.45430	0.41600	0.43560	0.37580	0.28980	0.14360	0.36800	0.10870	0.10640	0.10830	0.11130	0.11410	0.42170	0.39330	0.38340	0.35200	0.26910	0.14810	0.34970	0.10890	0.10390	0.10570	0.10410	0.11390	0.35840	0.36600	0.34190	0.29270	0.23940	0.14090	0.06380	0.06280	0.06320	0.06450	0.06470	0.06350	0.06530	0.06330	0.06260	0.06370	0.06530	0.06460	0.06290	0.06230	0.06330	0.06250	0.06330	0.06470	0.06320	0.06400	0.06130	0.06330	0.06340	0.06610
47=05:02:11	41620	301	0.67340	0.75230	0.72340	0.72800	0.68390	0.71430	0.75330	0.73760	0.69820	0.60380	0.46530	0.29000	0.54650	0.11380	0.11420	0.11640	0.11300	0.12290	0.59180	0.56250	0.61940	0.61980	0.61810	0.52310	0.47060	0.11260	0.10980	0.10850	0.10850	0.12080	0.54040	0.51840	0.50930	0.42770	0.33080	0.16770	0.44070	0.10890	0.10660	0.10630	0.10480	0.11540	0.48260	0.44040	0.45730	0.40930	0.30080	0.14520	0.40640	0.11100	0.10460	0.10480	0.10610	0.11510	0.44870	0.41910	0.42030	0.38140	0.29040	0.15420	0.36730	0.10770	0.10410	0.10180	0.10440	0.11180	0.38370	0.39180	0.36920	0.30780	0.24570	0.14050	0.06250	0.06190	0.06140	0.06060	0.06160	0.06160	0.06300	0.06350	0.06250	0.06170	0.06230	0.06300	0.06170	0.06120	0.06090	0.06140	0.06190	0.06170	0.06170	0.06380	0.06210	0.06140	0.06370	0.06430
48=05:16:51	42499	300	0.70260	0.78620	0.77370	0.76510	0.72690	0.74310	0.77950	0.75920	0.73980	0.63030	0.49220	0.31640	0.57330	0.11590	0.11420	0.11670	0.11460	0.12270	0.59240	0.57270	0.61860	0.64760	0.62940	0.55660	0.50730	0.11290	0.11190	0.11150	0.11050	0.11710	0.53600	0.51090	0.52000	0.42930	0.34150	0.17110	0.45640	0.10890	0.10770	0.10550	0.10730	0.11660	0.49920	0.44230	0.46620	0.40460	0.30530	0.15150	0.42100	0.10830	0.10650	0.10490	0.10590	0.11410	0.45940	0.43500	0.42100	0.39390	0.30180	0.15150	0.39120	0.10740	0.10330	0.10130	0.10260	0.11100	0.39810	0.39580	0.38380	0.30710	0.25930	0.14880	0.06430	0.06330	0.06420	0.06280	0.06460	0.06420	0.06530	0.06460	0.06410	0.06480	0.06590	0.06610	0.06410	0.06500	0.06340	0.06350	0.06370	0.06550	0.06190	0.06360	0.06370	0.06270	0.06340	0.06670
49=05:31:31	43379	300	0.74970	0.82330	0.80560	0.81290	0.77680	0.79660	0.83320	0.83000	0.78780	0.70580	0.54340	0.36130	0.63550	0.11740	0.11720	0.11760	0.11750	0.12860	0.67860	0.64370	0.70990	0.70740	0.70400	0.61270	0.53680	0.11310	0.11100	0.11270	0.11350	0.12380	0.61790	0.57930	0.58160	0.48820	0.38330	0.19170	0.50480	0.11050	0.10990	0.10710	0.11160	0.11870	0.55090	0.51720	0.51940	0.47090	0.34400	0.16540	0.45190	0.11500	0.10530	0.10740	0.11070	0.11780	0.51860	0.48300	0.47630	0.43520	0.33830	0.17340	0.42590	0.10910	0.10510	0.10170	0.10620	0.11330	0.43980	0.44480	0.41270	0.34640	0.27710	0.14970	0.06430	0.06310	0.06460	0.06360	0.06440	0.06320	0.06570	0.06540	0.06390	0.06340	0.06420	0.06450	0.06240	0.06400	0.06250	0.06280	0.06440	0.06360	0.06250	0.06620	0.06320	0.06390	0.06450	0.06620
50=05:46:10	44259	301	0.78000	0.85640	0.83970	0.84570	0.81910	0.83060	0.84890	0.85170	0.83840	0.75060	0.59150	0.39510	0.65960	0.11890	0.11860	0.12040	0.11910	0.13120	0.69770	0.67770	0.74630	0.75090	0.73330	0.64560	0.55520	0.11250	0.11090	0.11280	0.11350	0.12430	0.64470	0.60560	0.60280	0.50190	0.40920	0.20100	0.54720	0.11340	0.10990	0.10620	0.10980	0.12010	0.59580	0.53400	0.53610	0.48000	0.36360	0.16670	0.48050	0.11540	0.10850	0.10730	0.11000	0.11750	0.53850	0.50920	0.49960	0.46090	0.35610	0.17680	0.45780	0.11030	0.10620	0.10730	0.10520	0.11560	0.46420	0.46570	0.45360	0.36560	0.30020	0.15770	0.06470	0.06300	0.06580	0.06460	0.06500	0.06340	0.06480	0.06540	0.06530	0.06460	0.06420	0.06590	0.06500	0.06420	0.06400	0.06300	0.06480	0.06380	0.06380	0.06450	0.06360	0.06440	0.06670	0.06790
51=06:00:50	45138	301	0.82680	0.87640	0.84800	0.86440	0.83460	0.86610	0.83690	0.86540	0.84100	0.78730	0.62980	0.43320	0.70780	0.11760	0.11780	0.11940	0.11860	0.13050	0.75530	0.71300	0.80300	0.78150	0.79880	0.70060	0.59210	0.11610	0.10950	0.11250	0.11140	0.12310	0.68050	0.64900	0.62820	0.54930	0.43350	0.20780	0.58530	0.11560	0.10730	0.10720	0.11050	0.12110	0.63540	0.59270	0.57960	0.52350	0.39180	0.18280	0.50520	0.11650	0.10960	0.10670	0.10900	0.11920	0.57830	0.53880	0.53580	0.48870	0.37920	0.18450	0.48850	0.10770	0.10510	0.10510	0.10640	0.11570	0.48050	0.49550	0.46780	0.39440	0.31450	0.16840	0.06460	0.06360	0.06460	0.06420	0.06440	0.06370	0.06610	0.06590	0.06500	0.06500	0.06380	0.06580	0.06460	0.06420	0.06360	0.06310	0.06500	0.06350	0.06420	0.06540	0.06400	0.06390	0.06570	0.06670
52=06:15:29	46018	301	0.83360	0.88630	0.88390	0.89170	0.87260	0.88270	0.85180	0.85730	0.84540	0.81630	0.64670	0.45270	0.74980	0.11910	0.12030	0.12200	0.12010	0.12960	0.76840	0.75290	0.81970	0.82180	0.81880	0.73460	0.63660	0.11520	0.11410	0.11440	0.11470	0.12680	0.71970	0.67430	0.67520	0.58240	0.46720	0.22220	0.60200	0.11460	0.11020	0.10660	0.11290	0.12150	0.66780	0.62810	0.62210	0.55180	0.41740	0.18930	0.53970	0.11450	0.10710	0.10890	0.11280	0.11790	0.63320	0.58840	0.56570	0.52530	0.41700	0.19640	0.52170	0.10980	0.10760	0.10630	0.10680	0.11530	0.52280	0.51910	0.50590	0.41690	0.34440	0.17250	0.06500	0.06300	0.06400	0.06380	0.06460	0.06400	0.06690	0.06500	0.06480	0.06340	0.06600	0.06600	0.06450	0.06380	0.06390	0.06570	0.06590	0.06460	0.06580	0.06630	0.06420	0.06390	0.06600	0.06760
53=06:30:09	46897	300	0.81480	0.89130	0.87660	0.87130	0.82910	0.86280	0.83010	0.84160	0.82070	0.80050	0.69650	0.47750	0.79160	0.12030	0.11970	0.12000	0.11990	0.13150	0.78950	0.73350	0.79320	0.76830	0.80610	0.74360	0.67250	0.11870	0.11450	0.11390	0.11260	0.12490	0.71890	0.70330	0.68050	0.60690	0.46950	0.23090	0.63930	0.11480	0.11200	0.10920	0.11050	0.12120	0.69120	0.63330	0.64240	0.56030	0.43280	0.18720	0.57550	0.11580	0.11020	0.10970	0.11200	0.11990	0.65420	0.60060	0.58040	0.55650	0.42230	0.19880	0.53910	0.11170	0.10890	0.10600	0.10460	0.11530	0.53100	0.54450	0.51180	0.42970	0.34840	0.18690	0.06590	0.06320	0.06480	0.06620	0.06740	0.06680	0.06760	0.06670	0.06590	0.06610	0.06610	0.06820	0.06470	0.06570	0.06550	0.06610	0.06700	0.06610	0.06520	0.06550	0.06270	0.06510	0.06710	0.06780
54=06:44:48	47777	301	0.82790	0.86910	0.85480	0.88430	0.86410	0.88290	0.83620	0.86410	0.82960	0.83560	0.73240	0.54250	0.79500	0.11730	0.12020	0.11840	0.11580	0.13100	0.79180	0.76160	0.81960	0.77110	0.79930	0.77150	0.69680	0.11760	0.11180	0.11190	0.11240	0.12430	0.76390	0.71900	0.69910	0.63290	0.49030	0.23840	0.66650	0.11120	0.10780	0.10570	0.10990	0.11800	0.70480	0.68330	0.65350	0.58590	0.45120	0.19940	0.59210	0.11340	0.10440	0.10560	0.11100	0.11550	0.67350	0.62810	0.62480	0.57240	0.45800	0.20940	0.57520	0.10650	0.10510	0.10460	0.10450	0.11300	0.54980	0.56490	0.54380	0.46290	0.36890	0.18970	0.06350	0.06410	0.06310	0.06490	0.06350	0.06340	0.06280	0.06390	0.06390	0.06340	0.06430	0.06620	0.06380	0.06350	0.06260	0.06460	0.06390	0.06090	0.06240	0.06630	0.06280	0.06280	0.06510	0.06620
55=06:59:29	48657	301	0.81770	0.90080	0.89990	0.90760	0.87180	0.88750	0.87830	0.86260	0.86430	0.82040	0.79880	0.55800	0.82390	0.12090	0.11910	0.11830	0.11830	0.13140	0.79210	0.79020	0.79910	0.81030	0.79560	0.77050	0.74360	0.11330	0.10920	0.11130	0.11250	0.12520	0.78720	0.76390	0.75500	0.65990	0.54740	0.25320	0.70770	0.10940	0.10840	0.10760	0.10920	0.12190	0.76130	0.70320	0.72230	0.62760	0.49210	0.21290	0.64500	0.11120	0.10580	0.10620	0.10960	0.11620	0.71440	0.69030	0.63490	0.62480	0.48250	0.21870	0.59950	0.11140	0.10380	0.10500	0.10130	0.11460	0.61800	0.58680	0.59960	0.47610	0.40810	0.20660	0.06150	0.06160	0.06230	0.06360	0.06340	0.06260	0.06330	0.06200	0.06280	0.06360	0.06360	0.06510	0.06240	0.06280	0.06330	0.06090	0.06310	0.06280	0.06230	0.06450	0.06230	0.06180	0.06280	0.06420
56=07:14:10	49538	300	0.83590	0.90750	0.89210	0.90260	0.86870	0.88260	0.88310	0.86750	0.87360	0.82170	0.82970	0.60170	0.84010	0.12390	0.11950	0.12230	0.12120	0.13710	0.82010	0.80990	0.82750	0.83110	0.82900	0.78140	0.76550	0.12140	0.11600	0.11460	0.11580	0.12630	0.79520	0.77970	0.75650	0.70700	0.58680	0.27500	0.74550	0.11330	0.11060	0.10810	0.11120	0.12310	0.77620	0.75040	0.76910	0.67080	0.53520	0.22840	0.66040	0.11590	0.10790	0.10900	0.11310	0.11800	0.75080	0.72500	0.67710	0.66440	0.51400	0.23100	0.63320	0.11060	0.10450	0.10790	0.10630	0.11870	0.64310	0.63360	0.62880	0.50650	0.43580	0.21110	0.06430	0.06530	0.06520	0.06500	0.06500	0.06440	0.06640	0.06700	0.06310	0.06460	0.06530	0.06680	0.06530	0.06440	0.06470	0.06500	0.06430	0.06480	0.06460	0.06390	0.06400	0.06380	0.06580	0.06510
57=07:28:50	50419	301	0.83660	0.90320	0.88080	0.90130	0.87310	0.88930	0.86690	0.87470	0.86870	0.84180	0.80950	0.65340	0.82160	0.12490	0.12000	0.11960	0.12200	0.13390	0.82040	0.81110	0.84730	0.83460	0.83470	0.78960	0.78780	0.11660	0.11250	0.11290	0.11350	0.12640	0.81330	0.76700	0.75360	0.74540	0.62640	0.29170	0.78240	0.11320	0.11090	0.10620	0.10990	0.11930	0.78000	0.78010	0.75570	0.70600	0.55230	0.23900	0.70410	0.11650	0.10810	0.10540	0.10830	0.11610	0.75070	0.73780	0.72020	0.67530	0.55220	0.24370	0.66240	0.10830	0.10250	0.10510	0.10340	0.11600	0.66670	0.66600	0.66500	0.53790	0.45990	0.22480	0.06140	0.06180	0.06370	0.06280	0.06310	0.06070	0.06420	0.06230	0.06350	0.06280	0.06380	0.06330	0.06190	0.06220	0.06160	0.06230	0.06120	0.06220	0.06130	0.06170	0.06200	0.06080	0.06260	0.06530
58=07:43:31	51300	301	0.83030	0.89990	0.89700	0.90200	0.86700	0.87550	0.85310	0.85130	0.84520	0.81440	0.77350	0.65280	0.84550	0.12370	0.12550	0.12480	0.12320	0.13970	0.81060	0.80770	0.82110	0.82970	0.81840	0.77990	0.80960	0.12000	0.11870	0.11620	0.11570	0.13010	0.79640	0.74870	0.74890	0.74520	0.63800	0.30400	0.77980	0.11650	0.11530	0.11090	0.11140	0.12430	0.75930	0.75750	0.73270	0.71580	0.55730	0.26070	0.72920	0.11810	0.11330	0.11130	0.11710	0.12220	0.76390	0.74410	0.72190	0.70340	0.58230	0.26280	0.70940	0.11680	0.11130	0.11050	0.10710	0.12050	0.71090	0.68720	0.69330	0.55650	0.48540	0.23560	0.06760	0.06630	0.06930	0.06680	0.06540	0.06620	0.06770	0.06680	0.06830	0.06700	0.06800	0.06820	0.06680	0.06650	0.06720	0.06700	0.06680	0.06760	0.06630	0.06780	0.06650	0.06630	0.06760	0.06930
59=07:58:12	52180	300	0.84260	0.90350	0.90290	0.91230	0.88320	0.88810	0.87870	0.88060	0.86310	0.84820	0.79090	0.71820	0.83980	0.11800	0.12080	0.12230	0.12150	0.13760	0.81770	0.80680	0.83250	0.83980	0.83520	0.79800	0.80010	0.12000	0.11310	0.11320	0.11330	0.12860	0.80300	0.75390	0.76190	0.76600	0.68360	0.32330	0.77560	0.11200	0.11140	0.10750	0.11020	0.12030	0.76340	0.76450	0.74430	0.74170	0.59950	0.26890	0.74560	0.11400	0.10810	0.10710	0.11130	0.11740	0.75400	0.74080	0.70890	0.72810	0.60870	0.27390	0.71780	0.11170	0.10620	0.10600	0.10390	0.11720	0.72690	0.70220	0.70600	0.57670	0.51190	0.24610	0.06420	0.06410	0.06410	0.06450	0.06510	0.06320	0.06460	0.06150	0.06390	0.06460	0.06400	0.06480	0.06350	0.06190	0.06360	0.06280	0.06420	0.06360	0.06430	0.06560	0.06330	0.06390	0.06380	0.06500
60=08:12:53	53061	301	0.85820	0.91700	0.88060	0.89660	0.87640	0.89700	0.87440	0.88050	0.87020	0.85210	0.79170	0.74790	0.84170	0.12030	0.12130	0.12270	0.12240	0.13860	0.83540	0.82420	0.86190	0.84340	0.85160	0.81680	0.79210	0.11680	0.11080	0.11780	0.11570	0.12940	0.82440	0.77200	0.76480	0.77360	0.72440	0.34810	0.79920	0.11380	0.11050	0.10780	0.11260	0.12380	0.78070	0.78710	0.75050	0.74360	0.64570	0.29180	0.74010	0.11540	0.10780	0.10800	0.11290	0.12000	0.76530	0.75280	0.74240	0.73690	0.65530	0.29300	0.74830	0.11010	0.10630	0.10550	0.10470	0.11880	0.73840	0.72920	0.71520	0.63250	0.52890	0.26360	0.06440	0.06220	0.06340	0.06470	0.06490	0.06330	0.06550	0.06440	0.06380	0.06370	0.06450	0.06500	0.06460	0.06340	0.06300	0.06260	0.06440	0.06450	0.06330	0.06290	0.06340	0.06450	0.06330	0.06520
61=08:27:34	53942	301	0.86650	0.91420	0.90490	0.92230	0.89710	0.89490	0.86880	0.86420	0.85490	0.84000	0.75340	0.75680	0.83530	0.12200	0.12340	0.12310	0.12220	0.14030	0.80280	0.81460	0.82850	0.84690	0.81520	0.80400	0.82950	0.11630	0.11480	0.11960	0.11610	0.13210	0.82070	0.73750	0.76240	0.74030	0.73530	0.36140	0.77050	0.11350	0.11180	0.10980	0.10940	0.11970	0.75250	0.78030	0.70870	0.72350	0.62800	0.30370	0.74440	0.11360	0.11010	0.10810	0.11210	0.11720	0.74810	0.73420	0.71620	0.70430	0.68490	0.30660	0.75700	0.10820	0.10650	0.10670	0.10550	0.11520	0.74380	0.69240	0.68900	0.62190	0.54470	0.27570	0.06450	0.06450	0.06460	0.06580	0.06500	0.06550	0.06540	0.06570	0.06500	0.06550	0.06520	0.06530	0.06480	0.06620	0.06430	0.06440	0.06750	0.06470	0.06350	0.06490	0.06410	0.06350	0.06510	0.06710
62=08:42:14	54823	298	0.85610	0.93260	0.90160	0.90780	0.89600	0.90000	0.89340	0.87340	0.89500	0.86030	0.79930	0.78980	0.85150	0.12240	0.12270	0.12610	0.12500	0.14250	0.82640	0.83580	0.85420	0.86140	0.83780	0.82750	0.79280	0.12250	0.11710	0.11540	0.11760	0.13340	0.82860	0.77100	0.76930	0.75120	0.76160	0.38890	0.80550	0.11510	0.11180	0.11080	0.11300	0.12320	0.79500	0.77550	0.75100	0.73380	0.68650	0.32510	0.76170	0.11690	0.11300	0.10620	0.11210	0.11990	0.75190	0.75860	0.72250	0.73210	0.69240	0.32260	0.73430	0.11100	0.10460	0.10640	0.10340	0.11730	0.74290	0.68960	0.72240	0.64960	0.58150	0.29450	0.06450	0.06440	0.06540	0.06590	0.06690	0.06660	0.06850	0.06560	0.06450	0.06510	0.06680	0.06850	0.06570	0.06580	0.06450	0.06490	0.06560	0.06530	0.06630	0.06760	0.06630	0.06340	0.06690	0.06810
63=08:56:56	55704	300	0.86520	0.92760	0.88500	0.90650	0.88770	0.90010	0.87780	0.86940	0.88850	0.83890	0.81040	0.77000	0.84570	0.12000	0.12040	0.12520	0.12350	0.13980	0.84120	0.81640	0.85480	0.84710	0.83710	0.81330	0.80780	0.11890	0.11350	0.11760	0.11410	0.13230	0.81430	0.77840	0.74610	0.77660	0.73640	0.41530	0.79020	0.11400	0.11030	0.10930	0.11190	0.12580	0.80060	0.77880	0.76290	0.72980	0.69130	0.34360	0.74270	0.11180	0.10890	0.10760	0.11200	0.12260	0.77200	0.76230	0.73350	0.75500	0.68810	0.34020	0.74670	0.10870	0.10940	0.10630	0.10450	0.11760	0.73000	0.71380	0.70940	0.69290	0.60830	0.32510	0.06420	0.06360	0.06300	0.06300	0.06370	0.06440	0.06650	0.06530	0.06440	0.06520	0.06540	0.06560	0.06570	0.06440	0.06420	0.06520	0.06340	0.06380	0.06610	0.06380	0.06200	0.06210	0.06450	0.06660
64=09:11:37	56585	300	0.84360	0.92680	0.89400	0.91390	0.87860	0.89470	0.88290	0.89300	0.88670	0.86830	0.81110	0.78820	0.85360	0.12060	0.12170	0.12420	0.12280	0.14220	0.84920	0.80890	0.86350	0.85210	0.84840	0.80790	0.80950	0.11840	0.11420	0.11880	0.11680	0.13480	0.81710	0.76530	0.75980	0.78410	0.73110	0.45030	0.78640	0.11360	0.11230	0.10930	0.11250	0.12380	0.78510	0.78360	0.76360	0.73680	0.68600	0.36290	0.74310	0.11460	0.10870	0.10950	0.10880	0.12090	0.78070	0.75650	0.73330	0.73300	0.69460	0.36490	0.74170	0.11070	0.10560	0.10480	0.10450	0.11740	0.72840	0.71690	0.69530	0.68920	0.63110	0.34500	0.06350	0.06360	0.06350	0.06290	0.06470	0.06450	0.06580	0.06470	0.06300	0.06460	0.06410	0.06430	0.06430	0.06360	0.06260	0.06330	0.06440	0.06400	0.06310	0.06550	0.06410	0.06330	0.06520	0.06540
65=09:26:17	57466	300	0.87550	0.93910	0.89140	0.91490	0.89990	0.90780	0.89550	0.88380	0.91160	0.88040	0.80680	0.78910	0.86410	0.12390	0.12260	0.12670	0.12440	0.14270	0.85040	0.83180	0.88140	0.87630	0.86080	0.82810	0.81210	0.11950	0.11740	0.11850	0.11840	0.13480	0.82690	0.76670	0.76970	0.77350	0.75900	0.46980	0.81260	0.11390	0.11270	0.10970	0.11240	0.12530	0.81560	0.79600	0.76170	0.74080	0.70000	0.38870	0.74980	0.11580	0.10850	0.10820	0.11140	0.11970	0.76270	0.77340	0.73190	0.75260	0.69220	0.38310	0.74720	0.11050	0.10860	0.10750	0.10520	0.11890	0.73880	0.70940	0.72220	0.68500	0.65640	0.35270	0.06570	0.06460	0.06440	0.06420	0.06490	0.06480	0.06660	0.06380	0.06430	0.06490	0.06470	0.06730	0.06540	0.06430	0.06450	0.06520	0.06240	0.06480	0.06530	0.06590	0.06510	0.06470	0.06620	0.06700
66=09:40:58	58347	301	0.87640	0.94030	0.89360	0.91740	0.90380	0.90990	0.89200	0.88340	0.91190	0.88930	0.81460	0.80080	0.85180	0.12060	0.12290	0.12230	0.12390	0.14190	0.86200	0.83870	0.89230	0.87140	0.85360	0.83480	0.80870	0.11660	0.11540	0.11590	0.11640	0.13330	0.83010	0.76610	0.75270	0.77130	0.74100	0.48590	0.81720	0.11180	0.10780	0.10710	0.11080	0.12530	0.79920	0.80450	0.74950	0.74510	0.69020	0.41000	0.74630	0.11320	0.11010	0.10670	0.10900	0.12120	0.77570	0.77100	0.74380	0.74820	0.70030	0.39870	0.75000	0.10620	0.10650	0.10530	0.10250	0.11620	0.74030	0.71670	0.72550	0.69250	0.67060	0.36260	0.06280	0.06330	0.06050	0.06160	0.06320	0.06200	0.06270	0.06290	0.06120	0.06190	0.06260	0.06250	0.06210	0.06200	0.06130	0.06370	0.06190	0.06240	0.06060	0.06220	0.06070	0.06100	0.06230	0.06390
67=09:55:39	59228	301	0.86370	0.94620	0.90470	0.92430	0.88950	0.90680	0.87640	0.86990	0.90530	0.84240	0.81330	0.76510	0.87340	0.12020	0.12160	0.12230	0.12400	0.14440	0.87380	0.81160	0.89070	0.87090	0.85930	0.82460	0.81980	0.11800	0.11670	0.11770	0.11660	0.13300	0.81110	0.77660	0.74510	0.79480	0.73770	0.53110	0.79940	0.11340	0.11080	0.11040	0.11200	0.12410	0.81740	0.79450	0.77780	0.72760	0.70200	0.43030	0.74420	0.11310	0.10950	0.10530	0.11260	0.12250	0.78700	0.78020	0.73210	0.76050	0.68330	0.41800	0.75170	0.10890	0.10630	0.10600	0.10460	0.11800	0.74140	0.72560	0.71470	0.68600	0.66620	0.40000	0.06440	0.06420	0.06410	0.06480	0.06450	0.06430	0.06650	0.06400	0.06310	0.06230	0.06470	0.06520	0.06360	0.06460	0.06380	0.06280	0.06370	0.06420	0.06380	0.06390	0.06390	0.06310	0.06470	0.06670
68=10:10:20	60108	301	0.87670	0.95260	0.89310	0.91380	0.89560	0.89950	0.89660	0.86540	0.93670	0.87230	0.83030	0.77790	0.87760	0.12200	0.12220	0.12710	0.12590	0.14590	0.86620	0.83100	0.89290	0.88580	0.84290	0.82850	0.81520	0.12070	0.11660	0.11940	0.11890	0.13760	0.82290	0.77550	0.75390	0.77550	0.75830	0.54770	0.81900	0.11470	0.11230	0.11190	0.11410	0.12460	0.82710	0.80220	0.77200	0.73270	0.70510	0.45480	0.77060	0.11550	0.11150	0.10900	0.11460	0.12300	0.79030	0.79090	0.73640	0.76400	0.69890	0.44480	0.75230	0.11180	0.11020	0.10630	0.10750	0.12080	0.73820	0.72460	0.73570	0.67960	0.68090	0.43090	0.06420	0.06430	0.06400	0.06560	0.06530	0.06590	0.06630	0.06560	0.06620	0.06460	0.06490	0.06620	0.06520	0.06500	0.06440	0.06400	0.06460	0.06590	0.06480	0.06620	0.06500	0.06470	0.06550	0.06710
69=10:25:01	60989	300	0.87480	0.95240	0.90340	0.93050	0.89730	0.91880	0.89190	0.89900	0.92430	0.90170	0.81540	0.80970	0.89860	0.12590	0.12250	0.12880	0.12650	0.14760	0.90080	0.83040	0.92520	0.90600	0.86860	0.86050	0.81310	0.12070	0.11530	0.11940	0.11710	0.14010	0.83810	0.77560	0.76340	0.79460	0.75500	0.58110	0.82770	0.11450	0.11310	0.11340	0.11360	0.12910	0.83000	0.82890	0.77920	0.75930	0.71230	0.48720	0.77440	0.11550	0.10950	0.11050	0.11410	0.12590	0.80680	0.79240	0.75140	0.77770	0.71930	0.47070	0.76030	0.10980	0.10990	0.10690	0.10630	0.11810	0.73500	0.74610	0.73300	0.70370	0.66820	0.45270	0.06390	0.06360	0.06310	0.06580	0.06470	0.06500	0.06690	0.06450	0.06480	0.06480	0.06510	0.06560	0.06340	0.06490	0.06500	0.06490	0.06410	0.06500	0.06450	0.06570	0.06370	0.06480	0.06560	0.06640
70=10:39:42	61870	298	0.87840	0.96440	0.89640	0.92870	0.89760	0.91480	0.88700	0.89510	0.93580	0.89520	0.82530	0.81430	0.88820	0.12260	0.12480	0.12840	0.12640	0.14740	0.90190	0.82400	0.93490	0.90210	0.87620	0.85280	0.82050	0.12140	0.11500	0.11850	0.11780	0.13900	0.83110	0.78200	0.75500	0.80780	0.75830	0.61780	0.82520	0.11430	0.11310	0.11350	0.11440	0.12720	0.83210	0.83150	0.77360	0.74570	0.71700	0.50950	0.76530	0.11390	0.10970	0.10970	0.11340	0.12440	0.80980	0.79650	0.75100	0.78240	0.71660	0.49090	0.76290	0.11080	0.11180	0.10940	0.10640	0.11900	0.73830	0.74780	0.73170	0.71420	0.66700	0.46790	0.06380	0.06340	0.06400	0.06550	0.06480	0.06290	0.06560	0.06540	0.06360	0.06400	0.06480	0.06490	0.06310	0.06410	0.06390	0.06320	0.06380	0.06470	0.06310	0.06490	0.06340	0.06340	0.06430	0.06580
71=10:54:22	62751	301	0.85880	0.95040	0.91480	0.91980	0.89290	0.89120	0.88370	0.85080	0.93180	0.88250	0.80030	0.77520	0.89390	0.12000	0.12190	0.12540	0.12330	0.14300	0.86570	0.81300	0.87720	0.89410	0.82110	0.83710	0.81880	0.11880	0.11150	0.11710	0.11740	0.14270	0.80930	0.75270	0.76010	0.75450	0.77230	0.62300	0.81400	0.10980	0.10930	0.11010	0.11150	0.12490	0.82080	0.80800	0.76740	0.72330	0.69410	0.49520	0.77770	0.11110	0.10890	0.10870	0.11180	0.12100	0.80110	0.79620	0.72760	0.77280	0.71130	0.51030	0.74610	0.10850	0.10320	0.10620	0.10450	0.11730	0.74520	0.70440	0.75060	0.65770	0.67670	0.48980	0.06200	0.06220	0.06350	0.06250	0.06290	0.06200	0.06450	0.06430	0.06400	0.06210	0.06430	0.06450	0.06150	0.06330	0.06220	0.06300	0.06260	0.06390	0.06230	0.06400	0.06200	0.06360	0.06310	0.06330
72=11:09:03	63632	301	0.89230	0.96160	0.90860	0.93020	0.92000	0.91580	0.89740	0.86210	0.94690	0.91480	0.80380	0.80660	0.90280	0.12340	0.12510	0.12850	0.12590	0.14890	0.90220	0.84830	0.93230	0.92850	0.83360	0.86640	0.81000	0.11750	0.11370	0.11960	0.12080	0.14400	0.83650	0.76070	0.76630	0.76550	0.78920	0.64540	0.83790	0.11250	0.11180	0.11290	0.11460	0.12700	0.83700	0.83400	0.75860	0.74360	0.70810	0.54030	0.78810	0.11390	0.11090	0.10850	0.11460	0.12400	0.81380	0.81760	0.75160	0.78940	0.72720	0.53990	0.75970	0.10980	0.10800	0.10840	0.10520	0.12150	0.75010	0.71430	0.76310	0.68960	0.68310	0.50670	0.06530	0.06480	0.06420	0.06520	0.06620	0.06380	0.06520	0.06550	0.06500	0.06570	0.06510	0.06460	0.06450	0.06590	0.06430	0.06490	0.06380	0.06370	0.06480	0.06600	0.06460	0.06420	0.06420	0.06660
73=11:23:44	64512	301	0.88110	0.94900	0.91100	0.92910	0.91140	0.92040	0.89370	0.89430	0.93510	0.93710	0.78770	0.82880	0.91400	0.12900	0.12590	0.13080	0.12820	0.15300	0.91430	0.82750	0.94960	0.92940	0.85590	0.88460	0.82290	0.12060	0.11650	0.12150	0.11900	0.14850	0.84710	0.75760	0.78390	0.78950	0.78280	0.67580	0.82780	0.11420	0.11110	0.11240	0.11650	0.12920	0.83280	0.85930	0.75860	0.75670	0.69420	0.56770	0.78520	0.11050	0.11100	0.10820	0.11540	0.12610	0.83200	0.81150	0.75250	0.76640	0.75360	0.54460	0.77190	0.10770	0.10890	0.10830	0.10640	0.12210	0.75500	0.71430	0.74590	0.69740	0.67220	0.53500	0.06600	0.06620	0.06500	0.06460	0.06570	0.06580	0.06680	0.06700	0.06590	0.06350	0.06690	0.06760	0.06660	0.06680	0.06580	0.06680	0.06660	0.06540	0.06510	0.06540	0.06720	0.06460	0.06680	0.06790
74=11:38:25	65393	301	0.88020	0.96140	0.90940	0.93150	0.90550	0.92160	0.90230	0.89710	0.96050	0.93910	0.82730	0.84040	0.94450	0.12720	0.12780	0.13110	0.12920	0.15400	0.95060	0.84740	0.97270	0.96200	0.88190	0.90740	0.81780	0.11850	0.11470	0.12270	0.12070	0.14870	0.84550	0.78410	0.78570	0.80160	0.80480	0.70050	0.85840	0.11580	0.11340	0.11510	0.11690	0.13160	0.86780	0.86730	0.78700	0.76810	0.73260	0.60550	0.79460	0.11080	0.11040	0.11050	0.11730	0.12680	0.84730	0.83130	0.76270	0.80220	0.75640	0.59360	0.76530	0.11210	0.11020	0.11030	0.10890	0.12160	0.75300	0.74690	0.76720	0.71680	0.69950	0.57300	0.06420	0.06560	0.06500	0.06460	0.06600	0.06550	0.06730	0.06540	0.06600	0.06330	0.06420	0.06730	0.06610	0.06470	0.06410	0.06450	0.06640	0.06580	0.06350	0.06620	0.06410	0.06590	0.06560	0.06710
75=11:53:06	66274	301	0.89790	0.95360	0.90910	0.93930	0.92760	0.92320	0.88350	0.87990	0.95930	0.94940	0.78960	0.85680	0.92630	0.12540	0.12320	0.12690	0.12690	0.14790	0.91220	0.83110	0.95890	0.94540	0.84490	0.89820	0.82310	0.11820	0.11460	0.11910	0.11730	0.14480	0.83280	0.73810	0.76270	0.76340	0.79250	0.65410	0.85110	0.11260	0.11050	0.11070	0.11100	0.12670	0.84700	0.86650	0.74420	0.74660	0.69980	0.61480	0.79160	0.11450	0.11230	0.10650	0.11060	0.12360	0.82300	0.82700	0.75260	0.78270	0.75940	0.59150	0.76280	0.10890	0.10850	0.10580	0.10280	0.11920	0.74110	0.72330	0.76270	0.69200	0.68580	0.55890	0.06550	0.06450	0.06320	0.06310	0.06380	0.06270	0.06480	0.06520	0.06470	0.06350	0.06470	0.06510	0.06510	0.06320	0.06340	0.06350	0.06300	0.06420	0.06500	0.06380	0.06290	0.06450	0.06370	0.06550
76=12:07:46	67155	301	0.91870	0.96750	0.89240	0.92290	0.92020	0.91550	0.90350	0.85880	0.98430	0.92490	0.81790	0.83820	0.95000	0.12520	0.12320	0.12820	0.12690	0.15040	0.93740	0.84090	0.97250	0.96090	0.85650	0.91630	0.81790	0.12020	0.11320	0.12020	0.11940	0.14660	0.82540	0.77120	0.75800	0.78160	0.80990	0.67870	0.86490	0.11380	0.11020	0.11470	0.11580	0.12890	0.89000	0.86040	0.77750	0.75010	0.73480	0.63880	0.81100	0.11450	0.11090	0.10950	0.11410	0.12540	0.83930	0.84500	0.74570	0.81990	0.73970	0.63190	0.76000	0.10860	0.10920	0.10800	0.10780	0.12150	0.74930	0.73140	0.78770	0.70640	0.70380	0.62850	0.06270	0.06340	0.06410	0.06470	0.06420	0.06340	0.06500	0.06440	0.06560	0.06450	0.06440	0.06480	0.06470	0.06470	0.06510	0.06620	0.06460	0.06430	0.06430	0.06700	0.06360	0.06420	0.06340	0.06670
77=12:22:27	68036	301	0.89830	0.94860	0.88550	0.90470	0.89070	0.91400	0.85660	0.87000	0.93290	0.93730	0.77080	0.85530	0.94590	0.12370	0.12380	0.12990	0.12580	0.15060	0.94630	0.82010	0.98430	0.94780	0.85230	0.91510	0.80030	0.11680	0.10950	0.11790	0.11740	0.14680	0.83460	0.74840	0.75550	0.77700	0.80060	0.66180	0.87380	0.11160	0.10960	0.10980	0.11440	0.12780	0.86690	0.88300	0.75040	0.75320	0.69110	0.65190	0.80680	0.11130	0.10920	0.10870	0.11100	0.12670	0.85010	0.83410	0.75900	0.79690	0.76440	0.63040	0.75820	0.10710	0.10540	0.10570	0.10450	0.11700	0.73220	0.72340	0.76760	0.69840	0.68100	0.61370	0.06340	0.06200	0.06290	0.06370	0.06310	0.06140	0.06460	0.06310	0.06270	0.06250	0.06400	0.06350	0.06320	0.06260	0.06030	0.06360	0.06320	0.06290	0.06330	0.06380	0.06160	0.06250	0.06360	0.06420
78=12:37:08	68917	300	0.88970	0.97030	0.90760	0.94390	0.93090	0.93540	0.90880	0.88520	1.01000	0.95170	0.83750	0.87690	0.97750	0.12830	0.12680	0.12790	0.13000	0.15340	0.97780	0.84800	1.00280	0.99570	0.86560	0.94550	0.82300	0.12000	0.11700	0.12180	0.12100	0.14790	0.83560	0.78200	0.77190	0.79040	0.83220	0.69380	0.89230	0.11510	0.11150	0.11440	0.11900	0.13230	0.89850	0.88880	0.78680	0.76190	0.73230	0.66650	0.81970	0.11370	0.11070	0.10930	0.11390	0.12670	0.87450	0.86790	0.76860	0.83800	0.76480	0.67350	0.75900	0.11230	0.11220	0.10990	0.10960	0.12510	0.74960	0.75220	0.80320	0.71480	0.70660	0.67000	0.06610	0.06630	0.06470	0.06370	0.06590	0.06670	0.06670	0.06570	0.06760	0.06700	0.06640	0.06860	0.06560	0.06560	0.06510	0.06670	0.06650	0.06500	0.06520	0.06740	0.06440	0.06590	0.06720	0.06850
79=12:51:49	69797	300	0.89460	0.98130	0.91820	0.93080	0.91780	0.92160	0.90730	0.87770	0.98210	0.94810	0.80020	0.86770	0.99130	0.12820	0.12360	0.12800	0.12830	0.15550	0.97920	0.84630	1.00430	1.00590	0.86980	0.96630	0.81630	0.11830	0.11190	0.11980	0.11870	0.14970	0.83370	0.76780	0.78080	0.77820	0.84040	0.67380	0.89910	0.11250	0.11240	0.11000	0.11550	0.12960	0.87600	0.91020	0.77630	0.76780	0.71650	0.66810	0.83380	0.11360	0.10810	0.10860	0.11360	0.12670	0.87490	0.87140	0.75810	0.83260	0.78600	0.65900	0.76790	0.10780	0.10840	0.10770	0.10560	0.12050	0.75820	0.74290	0.81270	0.70460	0.71460	0.63130	0.06360	0.06200	0.06330	0.06360	0.06470	0.06230	0.06470	0.06290	0.06300	0.06330	0.06420	0.06480	0.06210	0.06250	0.06250	0.06170	0.06340	0.06300	0.06380	0.06330	0.06170	0.06250	0.06170	0.06460
80=13:06:30	70678	301	0.89810	0.95970	0.89640	0.93770	0.91400	0.93640	0.86460	0.87990	0.98590	0.94450	0.79220	0.87430	1.00450	0.13160	0.12740	0.13360	0.13230	0.16060	1.01340	0.83960	1.03430	0.99330	0.86450	0.95200	0.82910	0.12230	0.11710	0.12330	0.12410	0.15430	0.84490	0.77160	0.76030	0.79900	0.82690	0.69780	0.90880	0.11620	0.11520	0.11620	0.12070	0.13530	0.91470	0.92370	0.76940	0.75110	0.72090	0.66670	0.83080	0.11900	0.11260	0.11230	0.11650	0.13200	0.88350	0.88040	0.77560	0.83780	0.78140	0.65420	0.77080	0.11230	0.11430	0.11180	0.11270	0.12700	0.74590	0.74980	0.81040	0.72470	0.69850	0.64180	0.06700	0.06640	0.06570	0.06620	0.06620	0.06670	0.06780	0.06510	0.06650	0.06620	0.06620	0.06950	0.06520	0.06530	0.06390	0.06600	0.06620	0.06660	0.06650	0.06660	0.06510	0.06440	0.06650	0.06910
81=13:21:11	71559	298	0.89010	0.97200	0.92390	0.95150	0.92590	0.93600	0.88560	0.89350	1.00500	0.95680	0.81690	0.89800	1.00650	0.12950	0.12770	0.12990	0.13140	0.15770	1.01840	0.83820	1.05490	1.02350	0.88430	0.96650	0.83460	0.12290	0.11830	0.12350	0.12170	0.15460	0.84230	0.76830	0.76190	0.79700	0.84120	0.69680	0.90460	0.11410	0.11110	0.11440	0.11690	0.13390	0.89480	0.92150	0.76430	0.75500	0.71920	0.67190	0.83820	0.11430	0.11250	0.11060	0.11520	0.12920	0.89730	0.88260	0.77630	0.85150	0.79440	0.65000	0.76990	0.11120	0.10980	0.10810	0.11040	0.12550	0.73990	0.75220	0.82650	0.72030	0.71000	0.62940	0.06580	0.06400	0.06400	0.06560	0.06580	0.06510	0.06780	0.06440	0.06400	0.06430	0.06650	0.06670	0.06590	0.06520	0.06530	0.06510	0.06440	0.06460	0.06590	0.06600	0.06540	0.06490	0.06650	0.06770
82=13:35:51	72440	298	0.90540	0.97740	0.90730	0.93250	0.92380	0.93580	0.87850	0.87970	1.00880	0.95410	0.79530	0.89550	1.00550	0.13260	0.12710	0.13090	0.12810	0.15660	1.01850	0.84160	1.05300	1.01720	0.87000	0.99430	0.80300	0.12050	0.11220	0.12160	0.11830	0.15210	0.83780	0.76280	0.75810	0.78100	0.85570	0.69440	0.94800	0.11440	0.11110	0.11170	0.11620	0.13110	0.91420	0.92660	0.76520	0.76150	0.71910	0.66960	0.87170	0.11400	0.11210	0.10900	0.11370	0.12550	0.89070	0.89480	0.77350	0.85490	0.78770	0.65100	0.75470	0.10690	0.10860	0.10870	0.10800	0.12490	0.72280	0.74200	0.83220	0.71490	0.70130	0.63750	0.06250	0.06180	0.06370	0.06300	0.06270	0.06330	0.06540	0.06360	0.06400	0.06220	0.06470	0.06300	0.06270	0.06280	0.06290	0.06420	0.06370	0.06380	0.06410	0.06510	0.06280	0.06390	0.06370	0.06650
83=13:50:32	73321	301	0.88630	0.97170	0.91000	0.94840	0.93100	0.93710	0.89030	0.88150	1.02930	0.95060	0.81320	0.90920	1.02720	0.12740	0.12450	0.12840	0.12720	0.15130	1.02370	0.82690	1.05580	1.03980	0.87450	0.99750	0.83040	0.11920	0.11260	0.11730	0.11610	0.15170	0.83230	0.76380	0.76070	0.79350	0.85780	0.71300	0.92440	0.11050	0.10890	0.11190	0.11420	0.13090	0.90870	0.93380	0.78240	0.74790	0.72400	0.67340	0.86960	0.11180	0.10660	0.10840	0.11110	0.12700	0.90880	0.89350	0.75780	0.87530	0.79430	0.65600	0.75860	0.10450	0.10790	0.10530	0.10610	0.12380	0.73990	0.75540	0.82810	0.71680	0.71050	0.64710	0.06210	0.06070	0.06140	0.06180	0.06250	0.06070	0.06390	0.06300	0.06080	0.06200	0.06190	0.06190	0.06260	0.06300	0.06130	0.06260	0.06260	0.06130	0.06040	0.06280	0.06130	0.06270	0.06160	0.06430
84=14:05:13	74201	300	0.90730	0.96850	0.90130	0.94460	0.94290	0.93960	0.90280	0.87880	1.04790	0.95960	0.81590	0.91050	1.03370	0.13270	0.12840	0.13230	0.13180	0.15990	1.03910	0.86190	1.08170	1.06350	0.86060	1.00990	0.83080	0.12140	0.11800	0.12310	0.12130	0.15400	0.84490	0.76840	0.76800	0.78580	0.89200	0.71110	0.96140	0.11570	0.11110	0.11360	0.11990	0.13400	0.92020	0.94960	0.77030	0.75840	0.73100	0.66160	0.87570	0.11310	0.11190	0.10830	0.11470	0.13310	0.89940	0.91530	0.75780	0.88540	0.81480	0.67510	0.76680	0.10760	0.10800	0.10900	0.10820	0.12720	0.75040	0.73200	0.86520	0.70640	0.71670	0.64440	0.06390	0.06220	0.06250	0.06410	0.06530	0.06510	0.06530	0.06480	0.06420	0.06370	0.06320	0.06470	0.06410	0.06340	0.06210	0.06390	0.06400	0.06400	0.06460	0.06280	0.06410	0.06410	0.06340	0.06410
85=14:19:54	75082	301	0.89070	0.98680	0.91760	0.94070	0.93830	0.93810	0.91030	0.87390	1.05200	0.95610	0.82960	0.92660	1.03420	0.13250	0.12740	0.13190	0.12740	0.15670	1.03460	0.84870	1.05530	1.05950	0.85570	1.00590	0.79780	0.12010	0.11520	0.12010	0.11770	0.15080	0.82850	0.76550	0.76020	0.76890	0.88840	0.70830	0.96360	0.11280	0.11000	0.11280	0.11690	0.13170	0.89740	0.93250	0.76490	0.74970	0.71600	0.66340	0.90500	0.10940	0.11070	0.11180	0.11500	0.12870	0.91490	0.91540	0.77120	0.89500	0.82280	0.67510	0.74370	0.10850	0.10890	0.10870	0.10910	0.12440	0.74090	0.73250	0.86460	0.69870	0.72060	0.65990	0.06220	0.06360	0.06290	0.06420	0.06360	0.06290	0.06330	0.06420	0.06380	0.06410	0.06410	0.06570	0.06360	0.06130	0.06290	0.06310	0.06360	0.06310	0.08920	0.06450	0.06330	0.06310	0.06450	0.06630
86=14:34:35	75963	298	0.91580	0.96770	0.89950	0.94370	0.94380	0.94190	0.89200	0.86560	1.06420	0.93310	0.82970	0.92050	1.05040	0.13320	0.12440	0.13260	0.12800	0.15880	1.04150	0.84250	1.08450	1.06790	0.85690	1.01260	0.81260	0.11980	0.11490	0.12160	0.11970	0.15710	0.83100	0.76620	0.74960	0.79120	0.89860	0.71700	0.97780	0.11390	0.11170	0.11420	0.11660	0.13460	0.92320	0.96460	0.77830	0.74220	0.73530	0.66980	0.89690	0.11530	0.11290	0.11210	0.11570	0.13090	0.91360	0.92480	0.76840	0.91090	0.81030	0.68260	0.76520	0.11030	0.11240	0.10880	0.11110	0.12680	0.74230	0.73950	0.88330	0.72040	0.71740	0.67430	0.06330	0.06440	0.06240	0.06360	0.06430	0.06270	0.06480	0.06520	0.06360	0.06430	0.06510	0.06510	0.06500	0.06440	0.06360	0.06300	0.06490	0.06550	0.06230	0.06450	0.06110	0.06250	0.06410	0.06630
87=14:49:15	76844	298	0.89720	0.96060	0.90840	0.95980	0.94710	0.94880	0.88790	0.90090	1.05500	0.97340	0.83660	0.95710	1.06920	0.13660	0.13130	0.13390	0.13080	0.16000	1.07960	0.84610	1.12250	1.09030	0.87270	1.03840	0.82360	0.12240	0.11740	0.12150	0.11940	0.15680	0.84910	0.76460	0.76880	0.79700	0.90210	0.72430	0.98700	0.11470	0.11160	0.11510	0.11720	0.13690	0.91690	0.98940	0.77970	0.76380	0.72670	0.69100	0.90310	0.11310	0.11140	0.11110	0.11600	0.13390	0.92280	0.91530	0.78070	0.90570	0.85430	0.67750	0.76670	0.10970	0.11040	0.10950	0.10990	0.12850	0.74320	0.74550	0.89410	0.73380	0.72210	0.66620	0.06510	0.06360	0.06410	0.06360	0.06440	0.06390	0.06520	0.06360	0.06410	0.06300	0.06420	0.06580	0.06420	0.06470	0.06370	0.06390	0.06350	0.06440	0.06440	0.06430	0.06360	0.06390	0.06480	0.06640
88=15:03:56	77725	298	0.90940	0.98190	0.90200	0.95630	0.94500	0.94660	0.89410	0.88610	1.08290	0.95470	0.86010	0.95900	1.08320	0.13880	0.13150	0.13590	0.13070	0.16250	1.08620	0.84540	1.11920	1.09770	0.87980	1.04650	0.81670	0.12370	0.11800	0.12350	0.12160	0.15780	0.83880	0.77760	0.75430	0.79860	0.91810	0.72040	1.00630	0.11580	0.11220	0.11530	0.11560	0.13770	0.92500	0.98270	0.77770	0.76260	0.73850	0.69380	0.92880	0.11610	0.11230	0.11370	0.11780	0.13350	0.92420	0.91510	0.77150	0.92800	0.84580	0.68310	0.76800	0.10900	0.11230	0.11260	0.10850	0.12830	0.74930	0.75540	0.89720	0.72190	0.71950	0.68220	0.06480	0.06520	0.06360	0.06470	0.06650	0.06570	0.06570	0.06630	0.06450	0.06520	0.06590	0.06540	0.06460	0.06520	0.06470	0.06600	0.06520	0.06450	0.06510	0.06690	0.06430	0.06570	0.06550	0.06750
89=15:18:37	78606	298	0.88580	0.97810	0.91160	0.95110	0.94460	0.94150	0.87720	0.88420	1.06980	0.95720	0.84810	0.96070	1.09520	0.13690	0.13010	0.13250	0.12960	0.16080	1.09990	0.84210	1.14030	1.11010	0.86980	1.05320	0.82770	0.12020	0.11280	0.12230	0.11850	0.15710	0.84800	0.77900	0.76230	0.80470	0.92690	0.72840	1.01410	0.11390	0.10940	0.11260	0.11600	0.13290	0.91630	1.00230	0.77590	0.76380	0.72530	0.69870	0.93760	0.11060	0.10920	0.11180	0.11410	0.13320	0.93310	0.92170	0.78790	0.93410	0.85980	0.69410	0.75540	0.10570	0.10870	0.10860	0.10970	0.12490	0.73540	0.75750	0.89550	0.73690	0.72120	0.67100	0.06100	0.06120	0.06100	0.06270	0.06130	0.06080	0.06370	0.06360	0.06290	0.06320	0.06260	0.06350	0.06170	0.06230	0.06000	0.06080	0.06130	0.06260	0.06170	0.06240	0.06210	0.06150	0.06450	0.06430
90=15:33:18	79486	298	0.90760	0.99970	0.92990	0.96440	0.94050	0.95640	0.87870	0.87310	1.04100	0.93930	0.84910	0.95830	1.09380	0.14030	0.13100	0.13420	0.12770	0.16020	1.11120	0.81450	1.12110	1.09360	0.86100	1.05460	0.82300	0.12320	0.11550	0.12580	0.12110	0.15620	0.82510	0.77290	0.75750	0.79080	0.90480	0.72560	1.02110	0.11350	0.11090	0.11520	0.11710	0.13470	0.90730	0.99080	0.77510	0.75570	0.72280	0.68730	0.96340	0.11520	0.11430	0.11590	0.11670	0.13280	0.92740	0.91050	0.77340	0.95220	0.85810	0.69320	0.73960	0.10950	0.11170	0.11040	0.10990	0.12620	0.72820	0.76260	0.90580	0.72070	0.69760	0.69280	0.06560	0.06560	0.06420	0.06500	0.06500	0.06580	0.06590	0.06520	0.06420	0.06530	0.06680	0.06730	0.06600	0.06420	0.06480	0.06600	0.06640	0.06590	0.06500	0.06640	0.06290	0.06560	0.06600	0.06740
91=15:47:59	80367	301	0.88560	0.97770	0.91850	0.97440	0.94140	0.95460	0.87780	0.88920	1.07500	0.95520	0.86740	0.97400	1.11380	0.14250	0.13300	0.13610	0.13000	0.16550	1.13940	0.82760	1.15000	1.11910	0.86620	1.05780	0.82840	0.12380	0.11590	0.12460	0.12240	0.15730	0.83620	0.77220	0.75230	0.80190	0.91950	0.73450	1.02910	0.11330	0.11160	0.11440	0.11530	0.13790	0.91360	1.00380	0.77670	0.74890	0.72840	0.69660	0.96090	0.11250	0.11120	0.11500	0.11640	0.13650	0.93690	0.91080	0.77240	0.95760	0.86040	0.69660	0.75570	0.11030	0.11310	0.10900	0.11080	0.13000	0.73540	0.75900	0.91350	0.72450	0.70460	0.70630	0.06380	0.06470	0.06310	0.06470	0.06640	0.06400	0.06500	0.06500	0.06370	0.06440	0.06610	0.06660	0.06490	0.06450	0.06480	0.06510	0.06490	0.06200	0.06420	0.06550	0.06480	0.06440	0.06520	0.06710
92=16:02:39	81248	301	0.90170	0.98290	0.91820	0.96030	0.95620	0.95360	0.90570	0.88740	1.11380	0.97230	0.87520	0.99630	1.12780	0.14340	0.12990	0.13430	0.13110	0.16380	1.12370	0.85370	1.15570	1.14800	0.86550	1.09890	0.82640	0.12120	0.11350	0.12280	0.11990	0.15910	0.84010	0.77360	0.76910	0.79280	0.95450	0.71980	1.05730	0.11280	0.11000	0.11220	0.11510	0.13440	0.92090	1.03400	0.77520	0.76300	0.73240	0.69020	0.97730	0.11150	0.10830	0.11200	0.11430	0.13160	0.92820	0.92560	0.77700	0.96410	0.88130	0.69810	0.76720	0.10780	0.10990	0.11020	0.11130	0.12630	0.74620	0.75560	0.94740	0.72890	0.73590	0.70160	0.06320	0.06450	0.06350	0.06420	0.06420	0.06300	0.06510	0.06340	0.06390	0.06360	0.06380	0.06470	0.06300	0.06310	0.06200	0.06250	0.06430	0.06390	0.06350	0.06370	0.06210	0.06200	0.06220	0.06500
93=16:17:20	82129	303	0.89650	0.97650	0.92060	0.96390	0.95150	0.95100	0.90570	0.89740	1.09530	0.97800	0.86870	1.01080	1.14690	0.14640	0.13150	0.13600	0.13120	0.16810	1.13900	0.84230	1.15880	1.15230	0.87340	1.10610	0.81410	0.12240	0.11610	0.12500	0.11910	0.15790	0.84040	0.76910	0.77200	0.78620	0.95230	0.71310	1.05950	0.11240	0.11080	0.11490	0.11540	0.13640	0.89840	1.05100	0.76860	0.76680	0.71700	0.69490	0.98340	0.11390	0.11130	0.11250	0.11540	0.13090	0.92660	0.91010	0.77160	0.96210	0.90870	0.68990	0.75480	0.10710	0.11060	0.10880	0.10870	0.12540	0.74960	0.74990	0.94100	0.71180	0.72430	0.68740	0.06330	0.06380	0.06250	0.06380	0.06350	0.06410	0.06650	0.06310	0.06310	0.06330	0.06350	0.06520	0.06400	0.06290	0.06330	0.06290	0.06270	0.06520	0.06290	0.06530	0.06250	0.06330	0.06460	0.06520
94=16:32:01	83010	305	0.89430	0.98100	0.92400	0.96920	0.94580	0.95490	0.88510	0.89590	1.10190	0.95640	0.89310	0.99930	1.15760	0.14990	0.13310	0.13850	0.13000	0.16580	1.17080	0.83870	1.18180	1.15570	0.87450	1.11040	0.82280	0.12230	0.11730	0.12490	0.11930	0.16190	0.84410	0.77050	0.76440	0.79660	0.95950	0.71890	1.06600	0.11170	0.10980	0.11600	0.11690	0.13580	0.91050	1.05560	0.77700	0.75540	0.72430	0.69740	0.99060	0.11060	0.10670	0.11270	0.11620	0.13440	0.93760	0.93280	0.76880	0.99180	0.90450	0.69760	0.76470	0.10850	0.11120	0.10810	0.10890	0.12810	0.74150	0.76280	0.95150	0.73550	0.72990	0.70270	0.06320	0.06330	0.06330	0.06220	0.06440	0.06400	0.06540	0.06360	0.06160	0.06300	0.06280	0.06440	0.06280	0.06400	0.06150	0.06270	0.06300	0.06430	0.06290	0.06400	0.06060	0.06100	0.06250	0.06460
95=16:46:42	83891	306	0.88920	0.97510	0.91470	0.95860	0.96200	0.95530	0.90520	0.88740	1.13170	0.96230	0.88910	1.01200	1.16080	0.15550	0.13730	0.14120	0.13660	0.17200	1.15340	0.85460	1.18320	1.18450	0.87150	1.13580	0.81810	0.12800	0.11850	0.12580	0.12490	0.16740	0.84630	0.77800	0.78090	0.79600	0.99370	0.72880	1.09050	0.11740	0.11350	0.11760	0.11920	0.14020	0.91920	1.06240	0.78200	0.77120	0.73240	0.69070	1.01710	0.11300	0.11460	0.11960	0.11830	0.13740	0.93180	0.94070	0.76620	1.00100	0.92370	0.70800	0.76530	0.11120	0.11320	0.11120	0.11160	0.13210	0.76460	0.74430	0.98730	0.71200	0.73840	0.71170	0.06670	0.06640	0.06700	0.06550	0.06570	0.06600	0.06740	0.06670	0.06570	0.06500	0.06630	0.06720	0.06630	0.06720	0.06560	0.06750	0.06520	0.06510	0.06510	0.06740	0.06570	0.06620	0.06770	0.06640
