# Supplementary material for: Systematic Prediction of Antifungal Drug Synergy by Chemogenomic Screening in Saccharomyces cerevisiae
Source: Front Fungal Biol. 2021 Jul 2;2:683414. doi: 10.3389/ffunb.2021.683414 (PMC10512392; doi:10.3389/ffunb.2021.683414)
Supplement: Supplementary file 1 [file Data_Sheet_1.ZIP › Supplementary data/Sypplementary_data_1_(Drug_synergy_assays)/Cer_VS_Can & Cer_VS_Ben_ps1_A_96_T_25.txt]

[config file info]
last_write=07:05:10_14:22:09
last write=07:05:11_10:11:16
[Run_Parameters]
Instrument=Tecan_25
Ini_Names=Read_Reps,Delid,Save_Data_File,Start_Time_Now
barcode_drug_plate=201401
user=asmith
Plate_Size=96
Plate_Type=NUN96ft.pdf
Samples_to_Run=6
Overlay_Size=48
Drug_Plate=none
Plate_Quarter=none
run_ID=none
run_plate_repeat=1
Read_Reps=95
Read_Modes=Absorbance
Read_Flor_Every=2
Max_Delta_OD=0.500000
Well_By_Row_Col=none
Reorder_Map=Order_Strings_Not,0
Tip_Vol=200
OD_to_Innoc=0.100,0.100,0.380,0.380,0.380,0.380,0.760,0.760,0.100,0.100,0.380,0.380,0.380,0.380,0.760,0.760,0.100,0.100,0.380,0.380,0.380,0.380,0.760,0.760,0.100,0.100,0.380,0.380,0.380,0.380,0.760,0.760,0.100,0.100,0.380,0.380,0.380,0.380,0.760,0.760,0.100,0.100,0.380,0.380,0.380,0.380,0.760,0.760
Absorption_Max=.3
OD_to_Save=0.100,0.100,0.380,0.380,0.380,0.380,0.760,0.760,0.100,0.100,0.380,0.380,0.380,0.380,0.760,0.760,0.100,0.100,0.380,0.380,0.380,0.380,0.760,0.760,0.100,0.100,0.380,0.380,0.380,0.380,0.760,0.760,0.100,0.100,0.380,0.380,0.380,0.380,0.760,0.760,0.100,0.100,0.380,0.380,0.380,0.380,0.760,0.760
OD_to_Dilute=0.100
Save_Sample_Vol=180
Save_Sample_Reps=2
Innoc_Vol=184,184,46,46,46,46,0,0,184,184,46,46,46,46,0,0,184,184,46,46,46,46,0,0,184,184,46,46,46,46,0,0,184,184,46,46,46,46,0,0,184,184,46,46,46,46,0,0
Dilute_Vol=23,23,23,23,23,23,23,23,23,23,23,23,23,23,23,23,23,23,23,23,23,23,23,23,23,23,23,23,23,23,23,23,23,23,23,23,23,23,23,23,23,23,23,23,23,23,23,23
Save_Vol=800,800,800,800,800,800,800,800,800,800,800,800,800,800,800,800,800,800,800,800,800,800,800,800,800,800,800,800,800,800,800,800,800,800,800,800,800,800,800,800,800,800,800,800,800,800,800,800
Reference_Vol=100,100,100,100,100,100,100,100,100,100,100,100,100,100,100,100,100,100,100,100,100,100,100,100,100,100,100,100,100,100,100,100,100,100,100,100,100,100,100,100,100,100,100,100,100,100,100,100,100,100,100,100,100,100,100,100,100,100,100,100,100,100,100,100,100,100,100,100,100,100,100,100,100,100,100,100,100,100,100,100,100,100,100,100,100,100,100,100,100,100,100,100,100,100,100,100
Read_to_Innoc=20,20,20,20,20,20,20,20,20,20,20,20,20,20,20,20,20,20,20,20,20,20,20,20,20,20,20,20,20,20,20,20,20,20,20,20,20,20,20,20,20,20,20,20,20,20,20,20
Read_to_Dilute=26,26,26,26,26,26,26,26,26,26,26,26,26,26,26,26,26,26,26,26,26,26,26,26,26,26,26,26,26,26,26,26,26,26,26,26,26,26,26,26,26,26,26,26,26,26,26,26
Read_to_Save=20,20,20,20,20,20,20,20,20,20,20,20,20,20,20,20,20,20,20,20,20,20,20,20,20,20,20,20,20,20,20,20,20,20,20,20,20,20,20,20,20,20,20,20,20,20,20,20
Innoc_Target_Map=1,2,3,4,5,6,7,8,9,10,11,12,13,14,15,16,17,18,19,20,21,22,23,24,25,26,27,28,29,30,31,32,33,34,35,36,37,38,39,40,41,42,43,44,45,46,47,48
Pipet_Trigger=OD_Save_Innoc
Pipet_Volume_Adj=Con_OD_Save
Delid=no
Pre_Init=yes
Talk_To_ProMax=no
Time_Out_Time=1050
Wait_While_Busy=yes
Idle_Time=2
Screen_Run_Type=pre_screen_1
Spect_Protocol=15m
Spec_Run_File=GG_PB_Voyage.pda
Spec_Assay_File=""
Save_Data_File=10_05_07_CervsCan_CervsBen_ps1_A_96_T_25.txt
Working_Dir=C%3A\\Users\\Growth_Data
Run_Control_Dir=C%3A\\Users\\Yeast_Run_Files
Tracking_Dir=""
Track_File=201401_data_track.txt
Save_Run_Data_Flag=yes
Set_Incubator_Temp=30.0
Base_Line_Flag=atstart_minimum
Pipet_Cycles_Before_Save=20
Time_Point_Save=wellmap
Innoc_Direction=down
Wells_In_Use=111111111111111111111111111111111111111111111111
Save_Sample_Map=111111001111110011111100111111001111110011111100
Sections_to_Run=0
Rows_per_Section=8
Start_Sections_Row=1
MultiProbe_Run_File=""
Multiprobe_Run_Dialogue=yes
Comments=no%20comment
Target_Temp=300
Temp_Control=On
Delta_Temp=10
ReadMode=Absorbance,Bottom
ExcitationFilter=360,
EmissionFilter=465,
MeasurementFilter=595
ReadsPerWellNumber=1,1
ShakeDuration=800,0
GainMode=Manual
PdfName=NUN96ft.pdf
Gain=50,50
Add_Drug_Map=1,1,1,1,1,1,1,1,1,1,1,1,1,1,1,1,1,1,1,1,1,1,1,1,1,1,1,1,1,1,1,1,1,1,1,1,1,1,1,1,1,1,1,1,1,1,1,1
Add_Drug_Vol=7,7,7,7,7,7,7,7,7,7,7,7,7,7,7,7,7,7,7,7,7,7,7,7,7,7,7,7,7,7,7,7,7,7,7,7,7,7,7,7,7,7,7,7,7,7,7,7
Innoc_Map=111011101110111011101110111011101110111011101110111011101110111011101110111011101110111011101110
Dilute_Map=111111111111111111111111111111111111111111111111111111111111111111111111111111111111111111111111
data_file_name=iS_1_48.txt
barcode=""
Hit_Call_Threshold=1.000000
Reference_Well=A01
WT_Ref_Well=0
Project_Name=test
Pipet_Gens_Point=5.00,10.00,15.00,20.00,5.00,10.00,15.00,20.00,5.00,10.00,15.00,20.00,5.00,10.00,15.00,20.00,5.00,10.00,15.00,20.00,5.00,10.00,15.00,20.00,5.00,10.00,15.00,20.00,5.00,10.00,15.00,20.00,5.00,10.00,15.00,20.00,5.00,10.00,15.00,20.00,5.00,10.00,15.00,20.00,5.00,10.00,15.00,20.00,
Shake_Divisor=1
data_handling=file_&_DB_&_auto_analysis
time_frm_freezer=-1.00
gens_frm_freezer=-1.00
Well_Vol=100
Parent_ID=""
Units=%
Quarter=A
media_name=ypd
Save_Mode=one_to_one
Consolidate_Save_Map=1,2,3,4,5,6,7,8,9,10,11,12,13,14,15,16,17,18,19,20,21,22,23,24,25,26,27,28,29,30,31,32,33,34,35,36,37,38,39,40,41,42,43,44,45,46,47,48
Add_Drug_at_Start_Map=000000000000000000000000000000000000000000000000000
Add_Drug_Labware=add_drug_48
Max_Dynam_OD_Change=0.05
Reads_After_Pipet=1
Ref_Type=single_ref
Read_to_Add_Drug_at_Start=0
Send_Email_at_Pipet=no_email
Strain_Name=""
Media=ypd
drug_vol=2.00
Drug_Name=""
Drug_Conc=2
Innoc_Conc=""
Strain_Plate=none
ShakeIntensity=High
ShakeMode=Orbital
NumberOfFlashes=1
PartOfPlate=0
MovePlateOutAfterMeasurement=0
IntegrationLagTime=0
IntegrationTime=100
DelayMoveFlashFluorescence=0
[Drug_Data]
Drug_Plate=none
Strain_Plate=none
Media=ypd
Drug_Name=nd,nd,nd,nd,nd,nd,nd,nd,nd,nd,nd,nd,nd,nd,nd,nd,nd,nd,nd,nd,nd,nd,nd,nd,nd,nd,nd,nd,nd,nd,nd,nd,nd,nd,nd,nd,nd,nd,nd,nd,nd,nd,nd,nd,nd,nd,nd,nd,nd,nd,nd,nd,nd,nd,nd,nd,nd,nd,nd,nd,nd,nd,nd,nd,nd,nd,nd,nd,nd,nd,nd,nd,nd,nd,nd,nd,nd,nd,nd,nd,nd,nd,nd,nd,nd,nd,nd,nd,nd,nd,nd,nd,nd,nd,nd,nd
Strain_Name=ud
Drug_Conc=""
Innoc_Conc=0.06250,0.06250,0.06250,0.06250,0.06250,0.06250,0.06250,0.06250,0.06250,0.06250,0.06250,0.06250,0.06250,0.06250,0.06250,0.06250,0.06250,0.06250,0.06250,0.06250,0.06250,0.06250,0.06250,0.06250,0.06250,0.06250,0.06250,0.06250,0.06250,0.06250,0.06250,0.06250,0.06250,0.06250,0.06250,0.06250,0.06250,0.06250,0.06250,0.06250,0.06250,0.06250,0.06250,0.06250,0.06250,0.06250,0.06250,0.06250,0.06250,0.06250,0.06250,0.06250,0.06250,0.06250,0.06250,0.06250,0.06250,0.06250,0.06250,0.06250,0.06250,0.06250,0.06250,0.06250,0.06250,0.06250,0.06250,0.06250,0.06250,0.06250,0.06250,0.06250,0.06250,0.06250,0.06250,0.06250,0.06250,0.06250,0.06250,0.06250,0.06250,0.06250,0.06250,0.06250,0.06250,0.06250,0.06250,0.06250,0.06250,0.06250,0.06250,0.06250,0.06250,0.06250,0.06250,0.06250
Run_ID=none
Plate_Quarter=A
Units=%,%,%,%,%,%,%,%,%,%,%,%,%,%,%,%,%,%,%,%,%,%,%,%,%,%,%,%,%,%,%,%,%,%,%,%,%,%,%,%,%,%,%,%,%,%,%,%,%,%,%,%,%,%,%,%,%,%,%,%,%,%,%,%,%,%,%,%,%,%,%,%,%,%,%,%,%,%,%,%,%,%,%,%,%,%,%,%,%,%,%,%,%,%,%,%
Parent_ID=""
Project_Name=test
Strain_Backgrnd=0,0,0,0,0,0,0,0,0,0,0,0,0,0,0,0,0,0,0,0,0,0,0,0,0,0,0,0,0,0,0,0,0,0,0,0,0,0,0,0,0,0,0,0,0,0,0,0,0,0,0,0,0,0,0,0,0,0,0,0,0,0,0,0,0,0,0,0,0,0,0,0,0,0,0,0,0,0,0,0,0,0,0,0,0,0,0,0,0,0,0,0,0,0,0,0
Well_Vol=100,100,100,100,100,100,100,100,100,100,100,100,100,100,100,100,100,100,100,100,100,100,100,100,100,100,100,100,100,100,100,100,100,100,100,100,100,100,100,100,100,100,100,100,100,100,100,100,100,100,100,100,100,100,100,100,100,100,100,100,100,100,100,100,100,100,100,100,100,100,100,100,100,100,100,100,100,100,100,100,100,100,100,100,100,100,100,100,100,100,100,100,100,100,100,100
time_frm_freezer=-1.00
gens_frm_freezer=-1.00
user=asmith
Strain_Pool=ud,ud,ud,ud,ud,ud,ud,ud,ud,ud,ud,ud,ud,ud,ud,ud,ud,ud,ud,ud,ud,ud,ud,ud,ud,ud,ud,ud,ud,ud,ud,ud,ud,ud,ud,ud,ud,ud,ud,ud,ud,ud,ud,ud,ud,ud,ud,ud,ud,ud,ud,ud,ud,ud,ud,ud,ud,ud,ud,ud,ud,ud,ud,ud,ud,ud,ud,ud,ud,ud,ud,ud,ud,ud,ud,ud,ud,ud,ud,ud,ud,ud,ud,ud,ud,ud,ud,ud,ud,ud,ud,ud,ud,ud,ud,ud
Well_Alias=A01,A02,A03,A04,A05,A06,A07,A08,A09,A10,A11,A12,B01,B02,B03,B04,B05,B06,B07,B08,B09,B10,B11,B12,C01,C02,C03,C04,C05,C06,C07,C08,C09,C10,C11,C12,D01,D02,D03,D04,D05,D06,D07,D08,D09,D10,D11,D12,E01,E02,E03,E04,E05,E06,E07,E08,E09,E10,E11,E12,F01,F02,F03,F04,F05,F06,F07,F08,F09,F10,F11,F12,G01,G02,G03,G04,G05,G06,G07,G08,G09,G10,G11,G12,H01,H02,H03,H04,H05,H06,H07,H08,H09,H10,H11,H12
Well_Pos=1,2,3,4,5,6,7,8,9,10,11,12,13,14,15,16,17,18,19,20,21,22,23,24,25,26,27,28,29,30,31,32,33,34,35,36,37,38,39,40,41,42,43,44,45,46,47,48,49,50,51,52,53,54,55,56,57,58,59,60,61,62,63,64,65,66,67,68,69,70,71,72,73,74,75,76,77,78,79,80,81,82,83,84,85,86,87,88,89,90,91,92,93,94,95,96
position=A01,A02,A03,A04,A05,A06,A07,A08,A09,A10,A11,A12,B01,B02,B03,B04,B05,B06,B07,B08,B09,B10,B11,B12,C01,C02,C03,C04,C05,C06,C07,C08,C09,C10,C11,C12,D01,D02,D03,D04,D05,D06,D07,D08,D09,D10,D11,D12,E01,E02,E03,E04,E05,E06,E07,E08,E09,E10,E11,E12,F01,F02,F03,F04,F05,F06,F07,F08,F09,F10,F11,F12,G01,G02,G03,G04,G05,G06,G07,G08,G09,G10,G11,G12,H01,H02,H03,H04,H05,H06,H07,H08,H09,H10,H11,H12
[Runtime_State]
Instrument=Tecan_25
Start_Time_Now=3.2616661415E+9
Reads_Completed=76
Innoc_Direction=down
Wells_In_Use=111111111111111111111111111111111111111111111111111111111111111111111111111111111111111111111111
Innoc_Map=111111111111111111111111111111111111111111111111111111111111111111111111111111111111000000000000
Dilute_Map=111111111111111111111111111111111111111111111111111111111111111111111111111111111111111111111111
Save_Sample_Map=000000000000000000000000000000000000000000000000010000000100000001000000010000000100000001000000
Current_OD=1.108,1.110,0.875,0.848,0.981,0.767,0.940,1.085,0.881,0.820,0.849,0.959,0.911,0.870,0.881,0.823,0.983,0.796,0.983,0.904,1.082,0.819,0.831,0.887,1.072,0.831,0.832,0.771,0.967,0.761,0.945,0.875,0.894,0.848,0.865,0.825,0.878,0.809,0.939,0.798,0.755,0.800,1.002,0.968,1.025,0.832,0.973,0.959,0.828,0.813,0.725,0.731,0.712,0.701,1.036,0.978,0.855,0.823,0.863,0.925,0.537,0.513,0.360,0.493,0.295,0.297,0.753,0.722,0.747,0.663,0.688,0.691,0.065,0.064,0.064,0.063,0.063,0.064,0.064,0.064,0.065,0.063,0.064,0.064,0.063,0.063,0.064,0.064,0.062,0.064,0.064,0.064,0.065,0.063,0.063,0.063
Bckgrnd_OD=0.094,0.094,0.093,0.092,0.092,0.090,0.091,0.089,0.091,0.091,0.089,0.092,0.089,0.090,0.090,0.090,0.090,0.091,0.089,0.090,0.090,0.090,0.090,0.089,0.092,0.094,0.091,0.092,0.091,0.090,0.091,0.091,0.091,0.091,0.091,0.098,0.090,0.090,0.091,0.089,0.089,0.090,0.089,0.089,0.089,0.088,0.089,0.090,0.088,0.088,0.088,0.087,0.087,0.087,0.092,0.091,0.090,0.090,0.090,0.095,0.083,0.084,0.085,0.085,0.083,0.085,0.093,0.094,0.092,0.093,0.094,0.093,0.064,0.062,0.062,0.062,0.062,0.062,0.062,0.062,0.064,0.062,0.062,0.063,0.061,0.062,0.063,0.062,0.062,0.063,0.063,0.063,0.063,0.062,0.061,0.062
Mapped=111111111111111011111101111111111111111011111111111111111111111111111111111111111111111111111111
Pipet_Completed=000000000000000000000000000000000000000000000000000000000000000000000000000000000000000000000000
Innoc_Completed=0,0,0,0,0,0,0,0,0,0,0,0,0,0,0,0,0,0,0,0,0,0,0,0,0,0,0,0,0,0,0,0,0,0,0,0,0,0,0,0,0,0,0,0,0,0,0,0,0,0,0,0,0,0,0,0,0,0,0,0,0,0,0,0,0,0,0,0,0,0,0,0,0,0,0,0,0,0,0,0,0,0,0,0,0,0,0,0,0,0,0,0,0,0,0,0
Save_Completed=0,0,0,0,0,0,0,0,0,0,0,0,0,0,0,0,0,0,0,0,0,0,0,0,0,0,0,0,0,0,0,0,0,0,0,0,0,0,0,0,0,0,0,0,0,0,0,0,0,0,0,0,0,0,0,0,0,0,0,0,0,0,0,0,0,0,0,0,0,0,0,0,0,0,0,0,0,0,0,0,0,0,0,0,0,0,0,0,0,0,0,0,0,0,0,0
Pipeted_At=0,0,0,0,0,0,0,0,0,0,0,0,0,0,0,0,0,0,0,0,0,0,0,0,0,0,0,0,0,0,0,0,0,0,0,0,0,0,0,0,0,0,0,0,0,0,0,0,0,0,0,0,0,0,0,0,0,0,0,0,0,0,0,0,0,0,0,0,0,0,0,0,0,0,0,0,0,0,0,0,0,0,0,0,0,0,0,0,0,0,0,0,0,0,0,0
Pipeted_OD=0,0,0,0,0,0,0,0,0,0,0,0,0,0,0,0,0,0,0,0,0,0,0,0,0,0,0,0,0,0,0,0,0,0,0,0,0,0,0,0,0,0,0,0,0,0,0,0,0,0,0,0,0,0,0,0,0,0,0,0,0,0,0,0,0,0,0,0,0,0,0,0,0,0,0,0,0,0,0,0,0,0,0,0,0,0,0,0,0,0,0,0,0,0,0,0
Dilutes_Completed=0,0,0,0,0,0,0,0,0,0,0,0,0,0,0,0,0,0,0,0,0,0,0,0,0,0,0,0,0,0,0,0,0,0,0,0,0,0,0,0,0,0,0,0,0,0,0,0,0,0,0,0,0,0,0,0,0,0,0,0,0,0,0,0,0,0,0,0,0,0,0,0,0,0,0,0,0,0,0,0,0,0,0,0,0,0,0,0,0,0,0,0,0,0,0,0
Time_At_Innoc=0,0,0,0,0,0,0,0,0,0,0,0,0,0,0,0,0,0,0,0,0,0,0,0,0,0,0,0,0,0,0,0,0,0,0,0,0,0,0,0,0,0,0,0,0,0,0,0,0,0,0,0,0,0,0,0,0,0,0,0,0,0,0,0,0,0,0,0,0,0,0,0,0,0,0,0,0,0,0,0,0,0,0,0,0,0,0,0,0,0,0,0,0,0,0,0
Time_At_Save=0,0,0,0,0,0,0,0,0,0,0,0,0,0,0,0,0,0,0,0,0,0,0,0,0,0,0,0,0,0,0,0,0,0,0,0,0,0,0,0,0,0,0,0,0,0,0,0,0,0,0,0,0,0,0,0,0,0,0,0,0,0,0,0,0,0,0,0,0,0,0,0,0,0,0,0,0,0,0,0,0,0,0,0,0,0,0,0,0,0,0,0,0,0,0,0
Time_At_Dilute=0,0,0,0,0,0,0,0,0,0,0,0,0,0,0,0,0,0,0,0,0,0,0,0,0,0,0,0,0,0,0,0,0,0,0,0,0,0,0,0,0,0,0,0,0,0,0,0,0,0,0,0,0,0,0,0,0,0,0,0,0,0,0,0,0,0,0,0,0,0,0,0,0,0,0,0,0,0,0,0,0,0,0,0,0,0,0,0,0,0,0,0,0,0,0,0
Previous_OD=1.108,1.110,0.875,0.848,0.981,0.767,0.940,1.085,0.881,0.820,0.849,0.959,0.911,0.870,0.881,0.823,0.983,0.796,0.983,0.904,1.082,0.819,0.831,0.887,1.072,0.831,0.832,0.771,0.967,0.761,0.945,0.875,0.894,0.848,0.865,0.825,0.878,0.809,0.939,0.798,0.755,0.800,1.002,0.968,1.025,0.832,0.973,0.959,0.828,0.813,0.725,0.731,0.712,0.701,1.036,0.978,0.855,0.823,0.863,0.925,0.537,0.513,0.360,0.493,0.295,0.297,0.753,0.722,0.747,0.663,0.688,0.691,0.065,0.064,0.064,0.063,0.063,0.064,0.064,0.064,0.065,0.063,0.064,0.064,0.063,0.063,0.064,0.064,0.062,0.064,0.064,0.064,0.065,0.063,0.063,0.063
Prev_Delta_OD=0.012,0.008,0.002,0.002,0.013,0.004,0.009,0.010,0.008,0.000,0.002,0.010,0.005,0.001,0.001,0.003,0.003,0.000,0.001,0.005,0.006,0.000,0.000,0.004,0.008,0.001,0.001,0.006,0.009,0.003,0.004,0.004,0.004,0.004,0.005,0.003,0.002,0.002,0.005,0.000,0.006,0.012,0.000,0.004,0.002,0.001,0.005,0.009,0.004,0.011,0.004,0.005,0.007,0.006,0.005,0.007,0.000,0.007,0.005,0.012,0.031,0.027,0.019,0.027,0.013,0.017,0.002,0.005,0.007,0.023,0.018,0.009,0.000,0.000,0.000,0.000,0.001,0.000,0.001,0.000,0.000,0.001,0.000,0.001,0.000,0.001,0.001,0.000,0.001,0.001,0.000,0.001,0.000,0.001,0.000,0.000
Delta_From_Ref=0.000,0.001,0.248,0.369,0.488,0.632,-0.280,0.879,0.017,0.016,0.662,0.399,0.611,0.624,1.961,2.567,0.024,0.018,0.231,0.405,0.345,0.677,2.005,2.310,-0.001,0.000,0.863,0.923,0.850,0.913,1.312,1.758,0.015,0.017,0.665,0.352,1.459,1.436,4.269,4.371,0.021,0.019,0.989,0.920,1.051,1.197,3.231,3.150,0.000,0.000,0.000,0.000,0.000,0.000,0.000,0.000,0.000,0.000,0.000,0.000,0.000,0.000,0.000,0.000,0.000,0.000,0.000,0.000,0.000,0.000,0.000,0.000,0.000,0.000,0.000,0.000,0.000,0.000,0.000,0.000,0.000,0.000,0.000,0.000,0.000,0.000,0.000,0.000,0.000,0.000,0.000,0.000,0.000,0.000,0.000,0.000
Sig_OD_Delta=0,0,0,0,0,0,0,0,0,0,0,0,0,0,1,1,0,0,0,0,0,0,1,1,0,0,0,0,0,0,1,1,0,0,0,0,1,1,1,1,0,0,0,0,1,1,1,1,0,0,0,0,0,0,0,0,0,0,0,0,0,0,0,0,0,0,0,0,0,0,0,0,0,0,0,0,0,0,0,0,0,0,0,0,0,0,0,0,0,0,0,0,0,0,0,0
Add_Drug_at_Start_Map=000000000000000000000000000000000000000000000000000000000000000000000000000000000000000000000000
[Analysis]
Drug_ID=A1,A2,A3,A4,A5,A6,B1,B2,B3,B4,B5,B6,C1,C2,C3,C4,C5,C6,D1,D2,D3,D4,D5,D6,E1,E2,E3,E4,E5,E6,F1,F2,F3,F4,F5,F6,G1,G2,G3,G4,G5,G6,H1,H2,H3,H4,H5,H6
Decision=no_inh,no_inh,no_inh,ps2_1_1,ps2_2_1,ps2_4_1,no_inh,ps2_1_1,ps2_1_1,ps2_4_1,ps2_4_1,ps2_4_1,ps2_1_1,ps2_4_1,ps2_4_1,ps2_4_1,ps2_4_1,ps2_4_1,ps2_4_1,ps2_4_1,ps2_4_1,ps2_4_2,ps2_4_2,ps2_4_2,other,other,other,other,other,other,ps3_4_6,ps3_4_6,ps3_4_6,ps3_4_6,ps3_4_6,ps3_4_6,screen,screen,screen,screen,screen,screen,screen,screen,screen,screen,screen,screen,no_inh,no_inh,no_inh,ps2_2_1,ps2_4_1,ps2_4_1,no_inh,no_inh,no_inh,ps2_4_1,ps2_2_1,ps2_4_1,no_inh,ps2_1_1,no_inh,ps2_1_1,ps2_2_1,ps2_4_1,ps2_2_1,ps2_2_1,ps2_4_1,ps2_4_1,ps2_4_1,ps2_4_1,ps2_4_1,ps2_4_1,ps2_4_1,ps2_4_2,ps2_4_1,ps2_4_1,other,other,other,other,other,other,screen,screen,screen,screen,screen,screen,screen,screen,screen,screen,screen,screen
Plot_Min=0.100,0.100,0.100,0.100,0.100,0.100,0.100,0.100,0.100,0.100,0.100,0.100,0.100,0.100,0.100,0.100,0.100,0.100,0.100,0.100,0.100,0.100,0.100,0.100,0.100,0.100,0.100,0.100,0.100,0.100,0.100,0.100,0.100,0.100,0.100,0.100,0.100,0.100,0.100,0.100,0.100,0.100,0.100,0.100,0.100,0.100,0.100,0.100
Plot_Max=1.500,1.500,1.500,1.500,1.500,1.500,1.500,1.500,1.500,1.500,1.500,1.500,1.500,1.500,1.500,1.500,1.500,1.500,1.500,1.500,1.500,1.500,1.500,1.500,1.500,1.500,1.500,1.500,1.500,1.500,1.500,1.500,1.500,1.500,1.500,1.500,1.500,1.500,1.500,1.500,1.500,1.500,1.500,1.500,1.500,1.500,1.500,1.500
G_Plot_Min=0.1
G_Plot_Delta=0.7
Plot_On_Off=0
OD_Gen_Pt=0.460
Gens_to_OD_Pt=5.000
Avg_G=1.760,1.805,1.900,1.961,2.024,2.207,1.853,1.941,1.969,2.093,2.044,2.269,1.947,2.070,2.094,2.153,2.113,2.192,2.218,2.293,2.358,2.402,2.509,2.630,2.837,2.981,3.267,3.239,3.421,3.449,3.935,3.993,4.565,4.055,4.967,4.984,0.000,0.000,0.000,0.000,0.000,0.000,0.000,0.000,0.000,0.000,0.000,0.000,1.727,1.839,1.873,1.997,2.038,2.071,1.774,1.872,1.863,2.028,2.003,2.105,1.868,1.944,1.922,1.960,2.003,2.090,1.971,2.014,2.073,2.181,2.171,2.180,2.303,2.390,2.445,2.513,2.419,2.454,3.444,3.465,3.329,3.635,3.578,3.552,0.000,0.000,0.000,0.000,0.000,0.000,0.000,0.000,0.000,0.000,0.000,0.000
Max_Slope=1.727,1.992,2.401,2.431,2.456,2.421,1.781,2.352,2.291,2.660,2.486,2.578,1.963,2.487,2.531,2.859,2.420,2.862,1.904,2.679,2.416,2.761,2.952,2.871,2.358,2.480,3.291,3.308,3.126,3.135,2.958,3.008,4.679,3.219,5.623,5.857,130.229,176.327,112.872,153.966,188.153,132.244,148.494,211.663,138.753,138.791,222.820,128.293,1.840,2.126,2.320,2.534,2.355,2.455,1.751,2.219,2.150,2.658,2.484,2.609,1.953,2.181,2.185,2.503,2.363,2.528,1.763,2.093,2.298,2.444,2.485,2.428,1.942,2.140,2.408,2.531,2.428,2.543,3.108,3.334,3.312,3.867,3.744,3.641,141.127,156.741,145.942,114.381,134.407,132.246,132.260,132.263,169.255,109.919,130.269,165.966
Fit_Model=all
Fit_Const_OD_Base=0.085
Fit_Const_N0=0.01500
Fit_Const_T0=0.000
G_Fit_Min=0.100
G_Fit_Delta=0.400
Fit_On_Off=0.000,0.000,0.000,0.000,0.000,0.000,0.000,0.000,0.000,0.000,0.000,0.000,0.000,0.000,0.000,0.000,0.000,0.000,0.000,0.000,0.000,0.000,0.000,0.000,0.000,0.000,0.000,0.000,0.000,0.000,0.000,0.000,0.000,0.000,0.000,0.000,0.000,0.000,0.000,0.000,0.000,0.000,0.000,0.000,0.000,0.000,0.000,0.000,0.000,0.000,0.000,0.000,0.000,0.000,0.000,0.000,0.000,0.000,0.000,0.000,0.000,0.000,0.000,0.000,0.000,0.000,0.000,0.000,0.000,0.000,0.000,0.000,0.000,0.000,0.000,0.000,0.000,0.000,0.000,0.000,0.000,0.000,0.000,0.000,0.000,0.000,0.000,0.000,0.000,0.000,0.000,0.000,0.000,0.000,0.000,0.000
Fit_Min=0.044,0.044,0.043,0.042,0.042,0.040,0.039,0.040,0.040,0.040,0.040,0.041,0.042,0.044,0.041,0.042,0.041,0.040,0.040,0.040,0.041,0.039,0.039,0.040,0.038,0.038,0.038,0.037,0.037,0.037,0.033,0.034,0.035,0.035,0.033,0.035,0.014,0.012,0.012,0.012,0.012,0.012,0.011,0.012,0.013,0.012,0.012,0.013,0.000,0.000,0.000,0.000,0.000,0.000,0.000,0.000,0.000,0.000,0.000,0.000,0.000,0.000,0.000,0.000,0.000,0.000,0.000,0.000,0.000,0.000,0.000,0.000,0.000,0.000,0.000,0.000,0.000,0.000,0.000,0.000,0.000,0.000,0.000,0.000,0.000,0.000,0.000,0.000,0.000,0.000,0.000,0.000,0.000,0.000,0.000,0.000
Fit_Delta=0.484,0.370,0.289,0.375,0.460,0.400,0.445,0.293,0.466,0.415,0.319,0.493,0.564,0.401,0.391,0.467,0.344,0.415,0.463,0.298,0.466,0.409,0.375,0.391,0.478,0.564,0.329,0.336,0.365,0.332,0.355,0.334,0.213,0.317,0.161,0.179,1.500,1.500,1.500,1.500,1.500,1.500,1.500,1.500,1.500,1.500,1.500,1.500,0.555,0.416,0.294,0.328,0.391,0.465,0.515,0.428,0.514,0.339,0.439,0.493,0.514,0.448,0.531,0.316,0.411,0.478,0.470,0.545,0.396,0.452,0.460,0.421,0.517,0.444,0.408,0.430,0.459,0.435,0.477,0.534,0.488,0.473,0.414,0.361,0.514,0.448,0.531,0.316,0.411,0.478,0.470,0.545,0.396,0.452,0.460,0.421
Fit_Offset=0.082,0.079,0.078,0.074,0.073,0.061,0.080,0.082,0.076,0.076,0.077,0.069,0.083,0.084,0.081,0.076,0.080,0.076,0.086,0.086,0.082,0.080,0.079,0.078,0.085,0.082,0.087,0.084,0.084,0.083,0.083,0.083,0.085,0.085,0.085,0.085,0.000,0.000,0.000,0.000,0.000,0.000,0.000,0.000,0.000,0.000,0.000,0.000,0.075,0.076,0.076,0.076,0.073,0.066,0.079,0.079,0.073,0.080,0.074,0.066,0.080,0.079,0.075,0.079,0.075,0.072,0.081,0.077,0.080,0.077,0.076,0.077,0.086,0.084,0.083,0.083,0.081,0.087,0.087,0.089,0.087,0.088,0.089,0.089,0.000,0.000,0.000,0.000,0.000,0.000,0.000,0.000,0.000,0.000,0.000,0.000
Fit_N0=0.013,0.013,0.014,0.015,0.016,0.019,0.010,0.010,0.011,0.012,0.012,0.015,0.010,0.011,0.010,0.013,0.013,0.013,0.006,0.009,0.007,0.007,0.011,0.008,0.003,0.005,0.003,0.003,0.003,0.004,0.001,0.001,0.001,0.001,0.001,0.001,0.000,0.000,0.000,0.000,0.000,0.000,0.000,0.000,0.000,0.000,0.000,0.000,0.014,0.012,0.013,0.014,0.014,0.018,0.012,0.014,0.014,0.010,0.016,0.017,0.012,0.012,0.011,0.014,0.014,0.018,0.010,0.010,0.011,0.011,0.012,0.011,0.008,0.007,0.009,0.008,0.007,0.010,0.006,0.006,0.005,0.005,0.007,0.005,0.000,0.000,0.000,0.000,0.000,0.000,0.000,0.000,0.000,0.000,0.000,0.000
Fit_T0=1.007,0.812,0.670,0.468,0.299,-0.442,1.286,1.146,0.679,0.591,0.732,0.113,0.896,1.278,0.814,0.827,1.302,0.750,1.919,2.488,1.149,1.251,1.702,0.688,2.094,2.343,2.761,2.114,2.846,2.943,4.551,4.690,4.943,4.459,5.218,5.004,0.000,0.000,0.000,0.000,0.000,0.000,0.000,0.000,0.000,0.000,0.000,0.000,0.694,0.696,0.633,0.604,0.530,-0.174,0.991,1.240,0.619,0.579,1.013,0.004,1.198,1.078,0.103,1.347,0.911,-0.058,1.655,0.807,1.690,1.307,1.171,0.803,1.551,1.198,1.938,1.916,1.116,1.049,0.916,1.088,0.835,0.429,2.168,1.085,0.000,0.000,0.000,0.000,0.000,0.000,0.000,0.000,0.000,0.000,0.000,0.000
Fit_G=1.515,1.578,1.692,1.841,1.987,2.485,1.445,1.486,1.702,1.840,1.758,2.263,1.619,1.630,1.697,1.884,1.759,1.946,1.473,1.506,1.729,1.752,1.925,2.119,1.667,1.932,1.795,1.891,1.956,2.071,1.692,1.772,1.792,1.839,1.819,1.948,0.000,0.000,0.000,0.000,0.000,0.000,0.000,0.000,0.000,0.000,0.000,0.000,1.559,1.605,1.660,1.799,1.892,2.238,1.476,1.583,1.700,1.671,1.835,2.184,1.539,1.628,1.745,1.616,1.775,2.192,1.482,1.677,1.591,1.756,1.809,1.860,1.700,1.756,1.772,1.828,1.823,2.006,2.591,2.586,2.450,2.702,2.614,2.529,0.000,0.000,0.000,0.000,0.000,0.000,0.000,0.000,0.000,0.000,0.000,0.000
Fit_Error=17.826,14.580,1.474,8.068,13.848,16.035,11.024,3.207,22.297,20.124,4.868,57.518,86.645,14.658,26.785,81.145,8.842,31.931,188.182,6.959,81.938,39.840,44.108,54.487,148.291,386.912,27.290,35.025,43.030,32.041,36.346,32.358,6.262,22.460,1.982,3.096,0.000,0.000,0.000,0.000,0.000,0.000,0.000,0.000,0.000,0.000,0.000,0.000,38.931,11.322,3.513,4.601,6.557,22.294,25.638,12.209,36.531,5.148,19.592,42.959,35.676,26.575,70.968,5.334,15.833,58.174,26.943,83.645,13.877,38.989,38.168,33.097,48.178,26.758,20.114,17.645,32.751,20.521,16.283,21.651,14.799,20.240,7.168,5.562,0.000,0.000,0.000,0.000,0.000,0.000,0.000,0.000,0.000,0.000,0.000,0.000
Fit_CV=53.000,34.000,22.000,38.000,42.000,54.000,39.000,37.000,40.000,42.000,38.000,86.000,44.000,39.000,42.000,45.000,59.000,49.000,37.000,47.000,59.000,54.000,68.000,71.000,77.000,103.000,75.000,70.000,104.000,75.000,88.000,124.000,97.000,107.000,87.000,97.000,0.000,0.000,0.000,0.000,0.000,0.000,0.000,0.000,0.000,0.000,0.000,0.000,25.000,36.000,31.000,27.000,29.000,47.000,22.000,44.000,48.000,41.000,48.000,54.000,47.000,40.000,64.000,41.000,49.000,36.000,50.000,47.000,56.000,51.000,46.000,46.000,42.000,69.000,61.000,57.000,56.000,55.000,85.000,117.000,105.000,139.000,35.000,38.000,0.000,0.000,0.000,0.000,0.000,0.000,0.000,0.000,0.000,0.000,0.000,0.000
Time_to_20_Gens=0,0,0,0,0,0,0,0,0,0,0,0,0,0,0,0,0,0,0,0,0,0,0,0,0,0,0,0,0,0,0,0,0,0,0,0,0,0,0,0,0,0,0,0,0,0,0,0
Time_to_each_5_Gens=0,0,0,0,0,0,0,0,0,0,0,0,0,0,0,0,0,0,0,0,0,0,0,0,0,0,0,0,0,0,0,0,0,0,0,0,0,0,0,0,0,0,0,0,0,0,0,0
Time_to_each_n_Gens=8.802,9.025,9.499,9.803,10.118,11.034,9.267,9.704,9.843,10.465,10.218,11.343,9.733,10.351,10.471,10.763,10.563,10.958,11.089,11.465,11.792,12.011,12.544,13.151,14.183,14.906,16.337,16.194,17.107,17.243,19.650,19.646,19.647,19.649,19.647,19.647,0.000,0.000,0.000,0.000,0.000,0.000,0.000,0.000,0.000,0.000,0.000,0.000,8.634,9.195,9.364,9.985,10.192,10.357,8.869,9.362,9.317,10.138,10.013,10.525,9.338,9.718,9.611,9.802,10.014,10.448,9.855,10.068,10.366,10.903,10.856,10.901,11.517,11.952,12.223,12.565,12.094,12.270,17.221,17.326,16.644,18.177,17.889,17.760,0.000,0.000,0.000,0.000,0.000,0.000,0.000,0.000,0.000,0.000,0.000,0.000
Min_Pt_OD=0,0,0,0,0,0,0,0,0,0,0,0,0,0,0,0,0,0,0,0,0,0,0,0,0,0,0,0,0,0,0,0,0,0,0,0,0,0,0,0,0,0,0,0,0,0,0,0
Min_Pt_t=0,0,0,0,0,0,0,0,0,0,0,0,0,0,0,0,0,0,0,0,0,0,0,0,0,0,0,0,0,0,0,0,0,0,0,0,0,0,0,0,0,0,0,0,0,0,0,0
TO_OD=0,0,0,0,0,0,0,0,0,0,0,0,0,0,0,0,0,0,0,0,0,0,0,0,0,0,0,0,0,0,0,0,0,0,0,0,0,0,0,0,0,0,0,0,0,0,0,0
Ref_ID=A01
Multi_Refs=single_ref
test=A01,A02,A03,A04,A05,A06,A07,A08,A09,A10,A11,A12,B01,B02,B03,B04,B05,B06,B07,B08,B09,B10,B11,B12,C01,C02,C03,C04,C05,C06,C07,C08,C09,C10,C11,C12,D01,D02,D03,D04,D05,D06,D07,D08,D09,D10,D11,D12,E01,E02,E03,E04,E05,E06,E07,E08,E09,E10,E11,E12,F01,F02,F03,F04,F05,F06,F07,F08,F09,F10,F11,F12,G01,G02,G03,G04,G05,G06,G07,G08,G09,G10,G11,G12,H01,H02,H03,H04,H05,H06,H07,H08,H09,H10,H11,H12
Start_Time_Now=3.2616661416E+9
Start_Date="5/10/2007+2:22 PM"
pv_to_plate_order=no
gen_time_cutoff=0.000
Drug_Name=nd?:;-ud+0,nd?:;-ud+0,nd?:;-ud+0,nd?:;-ud+0,nd?:;-ud+0,nd?:;-ud+0,nd?:;-ud+0,nd?:;-ud+0,nd?:;-ud+0,nd?:;-ud+0,nd?:;-ud+0,nd?:;-ud+0,nd?:;-ud+0,nd?:;-ud+0,nd?:;-ud+0,nd?:;-ud+0,nd?:;-ud+0,nd?:;-ud+0,nd?:;-ud+0,nd?:;-ud+0,nd?:;-ud+0,nd?:;-ud+0,nd?:;-ud+0,nd?:;-ud+0,nd?:;-ud+0,nd?:;-ud+0,nd?:;-ud+0,nd?:;-ud+0,nd?:;-ud+0,nd?:;-ud+0,nd?:;-ud+0,nd?:;-ud+0,nd?:;-ud+0,nd?:;-ud+0,nd?:;-ud+0,nd?:;-ud+0,nd?:;-ud+0,nd?:;-ud+0,nd?:;-ud+0,nd?:;-ud+0,nd?:;-ud+0,nd?:;-ud+0,nd?:;-ud+0,nd?:;-ud+0,nd?:;-ud+0,nd?:;-ud+0,nd?:;-ud+0,nd?:;-ud+0,nd?:;-ud+0,nd?:;-ud+0,nd?:;-ud+0,nd?:;-ud+0,nd?:;-ud+0,nd?:;-ud+0,nd?:;-ud+0,nd?:;-ud+0,nd?:;-ud+0,nd?:;-ud+0,nd?:;-ud+0,nd?:;-ud+0,nd?:;-ud+0,nd?:;-ud+0,nd?:;-ud+0,nd?:;-ud+0,nd?:;-ud+0,nd?:;-ud+0,nd?:;-ud+0,nd?:;-ud+0,nd?:;-ud+0,nd?:;-ud+0,nd?:;-ud+0,nd?:;-ud+0,nd?:;-ud+0,nd?:;-ud+0,nd?:;-ud+0,nd?:;-ud+0,nd?:;-ud+0,nd?:;-ud+0,nd?:;-ud+0,nd?:;-ud+0,nd?:;-ud+0,nd?:;-ud+0,nd?:;-ud+0,nd?:;-ud+0,nd?:;-ud+0,nd?:;-ud+0,nd?:;-ud+0,nd?:;-ud+0,nd?:;-ud+0,nd?:;-ud+0,nd?:;-ud+0,nd?:;-ud+0,nd?:;-ud+0,nd?:;-ud+0,nd?:;-ud+0,nd?:;-ud+0
Drug_Well_Pos=A01,A02,A03,A04,A05,A06,B01,B02,B03,B04,B05,B06,C01,C02,C03,C04,C05,C06,D01,D02,D03,D04,D05,D06,E01,E02,E03,E04,E05,E06,F01,F02,F03,F04,F05,F06,G01,G02,G03,G04,G05,G06,H01,H02,H03,H04,H05,H06,A07,A08,A09,A10,A11,A12,B07,B08,B09,B10,B11,B12,C07,C08,C09,C10,C11,C12,D07,D08,D09,D10,D11,D12,E07,E08,E09,E10,E11,E12,F07,F08,F09,F10,F11,F12,G07,G08,G09,G10,G11,G12,H07,H08,H09,H10,H11,H12
Avg_G_tcut=1.760,1.805,1.900,1.961,2.024,2.207,1.853,1.941,1.969,2.093,2.044,2.269,1.947,2.070,2.094,2.153,2.113,2.192,2.218,2.293,2.358,2.402,2.509,2.630,2.837,2.981,3.267,3.239,3.421,3.449,3.935,3.993,4.565,4.055,4.967,4.984,0.000,0.000,0.000,0.000,0.000,0.000,0.000,0.000,0.000,0.000,0.000,0.000,1.727,1.839,1.873,1.997,2.038,2.071,1.774,1.872,1.863,2.028,2.003,2.105,1.868,1.944,1.922,1.960,2.003,2.090,1.971,2.014,2.073,2.181,2.171,2.180,2.303,2.390,2.445,2.513,2.419,2.454,3.444,3.465,3.329,3.635,3.578,3.552,0.000,0.000,0.000,0.000,0.000,0.000,0.000,0.000,0.000,0.000,0.000,0.000
t0_from_interval=1.012,0.881,0.657,0.606,0.464,-0.188,1.627,1.275,1.123,0.967,0.966,0.554,1.567,1.600,1.369,1.351,1.034,0.880,2.302,2.565,2.734,2.471,2.179,2.113,4.704,4.908,5.376,5.050,5.546,5.140,9.337,9.002,9.800,9.014,9.306,9.247,0.000,0.000,0.000,0.000,0.000,0.000,0.000,0.000,0.000,0.000,0.000,0.000,1.037,0.949,0.770,0.583,0.626,0.072,1.307,1.036,1.004,0.963,0.760,0.240,1.457,1.322,1.169,1.026,1.013,0.369,1.984,1.606,1.701,1.727,1.460,1.234,2.480,2.471,2.511,2.614,2.348,1.533,3.000,3.226,3.134,3.425,3.167,3.361,0.000,0.000,0.000,0.000,0.000,0.000,0.000,0.000,0.000,0.000,0.000,0.000
Sum_Delta_Ref=0.000,0.583,1.547,2.649,3.625,7.798,1.339,2.368,2.529,5.075,4.076,8.354,2.136,4.310,4.972,7.050,4.968,7.870,6.740,8.430,8.639,10.230,11.982,13.759,16.174,18.209,22.274,21.818,24.193,24.294,30.247,30.368,32.035,30.658,32.723,32.685,-1.000,-1.000,-1.000,-1.000,-1.000,-1.000,-1.000,-1.000,-1.000,-1.000,-1.000,-1.000,1.255,0.655,1.494,3.851,4.037,4.544,0.008,1.323,0.762,4.420,3.724,5.557,0.890,2.156,1.915,2.844,3.283,4.980,3.113,3.095,4.429,6.196,5.693,5.977,7.344,8.913,9.786,11.188,9.242,9.599,23.308,23.819,22.141,25.407,24.910,24.785,-1.000,-1.000,-1.000,-1.000,-1.000,-1.000,-1.000,-1.000,-1.000,-1.000,-1.000,-1.000
Gens_at_time_G=5.000,5.000,5.000,5.000,5.000,5.000,5.000,5.000,5.000,5.000,5.000,5.000,5.000,5.000,5.000,5.000,5.000,5.000,5.000,5.000,5.000,5.000,5.000,5.000,5.000,5.000,5.000,5.000,5.000,5.000,4.994,4.920,4.304,4.846,3.955,3.942,0.000,0.000,0.000,0.000,0.000,0.000,0.000,0.000,0.000,0.000,0.000,0.000,5.000,5.000,5.000,5.000,5.000,5.000,5.000,5.000,5.000,5.000,5.000,5.000,5.000,5.000,5.000,5.000,5.000,5.000,5.000,5.000,5.000,5.000,5.000,5.000,5.000,5.000,5.000,5.000,5.000,5.000,5.000,5.000,5.000,5.000,5.000,5.000,0.000,0.000,0.000,0.000,0.000,0.000,0.000,0.000,0.000,0.000,0.000,0.000
G_Int_tcut=1.558,1.629,1.768,1.839,1.931,2.244,1.528,1.686,1.744,1.900,1.850,2.158,1.633,1.750,1.820,1.882,1.906,2.015,1.757,1.780,1.812,1.908,2.073,2.208,1.896,2.000,2.192,2.229,2.312,2.421,2.065,2.163,2.288,2.195,2.615,2.638,0.000,0.000,0.000,0.000,0.000,0.000,0.000,0.000,0.000,0.000,0.000,0.000,1.519,1.649,1.719,1.880,1.913,2.057,1.512,1.665,1.663,1.835,1.851,2.057,1.576,1.679,1.688,1.755,1.800,2.016,1.574,1.692,1.733,1.835,1.879,1.933,1.807,1.896,1.942,1.990,1.949,2.147,2.844,2.820,2.702,2.950,2.944,2.880,0.000,0.000,0.000,0.000,0.000,0.000,0.000,0.000,0.000,0.000,0.000,0.000
Sum_Del_12=0.000,0.604,1.821,2.600,3.330,4.935,1.419,2.534,2.865,4.268,3.799,5.712,2.577,4.236,4.367,4.886,4.534,5.136,6.359,6.709,7.384,7.513,7.877,8.554,10.337,10.586,11.062,10.976,11.292,11.218,11.869,11.840,11.875,11.842,11.852,11.892,11.997,12.003,11.993,12.003,12.007,11.995,11.992,11.999,11.982,12.005,12.008,11.955,0.567,1.014,1.530,3.044,3.595,3.626,0.185,1.544,1.325,3.521,3.184,4.071,1.502,2.559,2.286,2.738,3.302,3.885,3.086,3.566,4.382,5.452,5.261,5.311,6.970,7.605,7.898,8.381,7.689,7.570,10.703,10.800,10.634,10.925,10.876,10.899,11.985,12.004,12.009,11.999,11.983,12.015,12.007,12.009,11.986,11.994,11.975,12.009
Sum_Del_20=0.000,0.580,1.512,2.595,3.545,7.619,1.321,2.323,2.479,4.968,3.991,8.174,2.080,4.225,4.863,6.896,4.862,7.695,6.613,8.254,8.468,10.017,11.727,13.468,15.832,17.819,21.783,21.343,23.671,23.769,29.592,29.709,31.318,29.989,31.985,31.950,34.127,34.154,34.136,34.151,34.158,34.137,34.137,34.148,34.124,34.157,34.162,34.083,1.225,0.642,1.465,3.768,3.949,4.437,0.009,1.291,0.751,4.323,3.641,5.431,0.880,2.122,1.882,2.787,3.222,4.871,3.059,3.038,4.347,6.073,5.580,5.858,7.193,8.732,9.581,10.954,9.053,9.384,22.809,23.305,21.661,24.859,24.376,24.257,34.118,34.149,34.160,34.146,34.118,34.158,34.157,34.162,34.134,34.139,34.110,34.156
Sum_Del_24=0.000,0.580,1.512,2.595,3.545,7.619,1.321,2.323,2.479,4.968,3.991,8.174,2.080,4.225,4.863,6.896,4.862,7.695,6.613,8.254,8.468,10.017,11.727,13.468,15.832,17.819,21.783,21.343,23.671,23.769,29.592,29.709,31.318,29.989,31.985,31.950,34.127,34.154,34.136,34.151,34.158,34.137,34.137,34.148,34.124,34.157,34.162,34.083,1.225,0.642,1.465,3.768,3.949,4.437,0.009,1.291,0.751,4.323,3.641,5.431,0.880,2.122,1.882,2.787,3.222,4.871,3.059,3.038,4.347,6.073,5.580,5.858,7.193,8.732,9.581,10.954,9.053,9.384,22.809,23.305,21.661,24.859,24.376,24.257,34.118,34.149,34.160,34.146,34.118,34.158,34.157,34.162,34.134,34.139,34.110,34.156
Sum_12=12.078,11.474,10.257,9.478,8.748,7.143,10.658,9.543,9.213,7.810,8.279,6.365,9.501,7.842,7.711,7.191,7.544,6.942,5.719,5.369,4.693,4.565,4.201,3.524,1.741,1.492,1.015,1.102,0.786,0.859,0.209,0.238,0.203,0.236,0.226,0.185,0.081,0.074,0.085,0.075,0.070,0.083,0.085,0.079,0.095,0.073,0.070,0.122,12.645,11.063,10.548,9.034,8.482,8.452,11.893,10.534,10.753,8.557,8.894,8.006,10.576,9.519,9.791,9.340,8.775,8.193,8.992,8.512,7.696,6.626,6.817,6.767,5.107,4.473,4.180,3.697,4.389,4.508,1.375,1.277,1.444,1.153,1.201,1.179,0.093,0.074,0.069,0.079,0.095,0.063,0.070,0.068,0.091,0.084,0.103,0.069
Sum_20=34.264,33.685,32.753,31.669,30.719,26.645,32.943,31.941,31.785,29.296,30.273,26.090,32.184,30.039,29.401,27.368,29.402,26.569,27.651,26.010,25.796,24.247,22.538,20.797,18.432,16.446,12.482,12.921,10.594,10.495,4.672,4.555,2.946,4.275,2.279,2.314,0.138,0.110,0.129,0.113,0.106,0.127,0.128,0.116,0.140,0.107,0.102,0.181,35.489,33.622,32.800,30.497,30.315,29.827,34.255,32.973,33.514,29.941,30.624,28.834,33.384,32.143,32.383,31.477,31.042,29.393,31.205,31.226,29.917,28.191,28.685,28.406,27.071,25.532,24.683,23.310,25.211,24.880,11.456,10.959,12.603,9.406,9.888,10.007,0.146,0.115,0.104,0.119,0.146,0.106,0.107,0.103,0.130,0.125,0.155,0.108
Sum_24=34.264,33.685,32.753,31.669,30.719,26.645,32.943,31.941,31.785,29.296,30.273,26.090,32.184,30.039,29.401,27.368,29.402,26.569,27.651,26.010,25.796,24.247,22.538,20.797,18.432,16.446,12.482,12.921,10.594,10.495,4.672,4.555,2.946,4.275,2.279,2.314,0.138,0.110,0.129,0.113,0.106,0.127,0.128,0.116,0.140,0.107,0.102,0.181,35.489,33.622,32.800,30.497,30.315,29.827,34.255,32.973,33.514,29.941,30.624,28.834,33.384,32.143,32.383,31.477,31.042,29.393,31.205,31.226,29.917,28.191,28.685,28.406,27.071,25.532,24.683,23.310,25.211,24.880,11.456,10.959,12.603,9.406,9.888,10.007,0.146,0.115,0.104,0.119,0.146,0.106,0.107,0.103,0.130,0.125,0.155,0.108
G_by_Interval=1.558,1.629,1.768,1.839,1.931,2.244,1.528,1.686,1.744,1.900,1.850,2.158,1.633,1.750,1.820,1.882,1.906,2.015,1.757,1.780,1.812,1.908,2.073,2.208,1.896,2.000,2.192,2.229,2.312,2.421,2.065,2.163,2.288,2.195,2.615,2.638,0.000,0.000,0.000,0.000,0.000,0.000,0.000,0.000,0.000,0.000,0.000,0.000,1.519,1.649,1.719,1.880,1.913,2.057,1.512,1.665,1.663,1.835,1.851,2.057,1.576,1.679,1.688,1.755,1.800,2.016,1.574,1.692,1.733,1.835,1.879,1.933,1.807,1.896,1.942,1.990,1.949,2.147,2.844,2.820,2.702,2.950,2.944,2.880,0.000,0.000,0.000,0.000,0.000,0.000,0.000,0.000,0.000,0.000,0.000,0.000
Avg_G_t8=1.760,1.805,1.900,1.961,2.024,2.207,1.853,1.941,1.969,2.093,2.044,2.269,1.947,2.070,2.094,2.153,2.113,2.192,2.218,2.293,2.358,2.402,2.509,2.630,2.837,2.981,3.267,3.239,3.421,3.449,3.935,3.993,4.565,4.055,4.967,4.984,0.000,0.000,0.000,0.000,0.000,0.000,0.000,0.000,0.000,0.000,0.000,0.000,1.727,1.839,1.873,1.997,2.038,2.071,1.774,1.872,1.863,2.028,2.003,2.105,1.868,1.944,1.922,1.960,2.003,2.090,1.971,2.014,2.073,2.181,2.171,2.180,2.303,2.390,2.445,2.513,2.419,2.454,3.444,3.465,3.329,3.635,3.578,3.552,0.000,0.000,0.000,0.000,0.000,0.000,0.000,0.000,0.000,0.000,0.000,0.000
G_int_t8=1.558,1.629,1.768,1.839,1.931,2.244,1.528,1.686,1.744,1.900,1.850,2.158,1.633,1.750,1.820,1.882,1.906,2.015,1.757,1.780,1.812,1.908,2.073,2.208,1.896,2.000,2.192,2.229,2.312,2.421,2.065,2.163,2.288,2.195,2.615,2.638,0.000,0.000,0.000,0.000,0.000,0.000,0.000,0.000,0.000,0.000,0.000,0.000,1.519,1.649,1.719,1.880,1.913,2.057,1.512,1.665,1.663,1.835,1.851,2.057,1.576,1.679,1.688,1.755,1.800,2.016,1.574,1.692,1.733,1.835,1.879,1.933,1.807,1.896,1.942,1.990,1.949,2.147,2.844,2.820,2.702,2.950,2.944,2.880,0.000,0.000,0.000,0.000,0.000,0.000,0.000,0.000,0.000,0.000,0.000,0.000
Avg_G_t12=1.760,1.805,1.900,1.961,2.024,2.207,1.853,1.941,1.969,2.093,2.044,2.269,1.947,2.070,2.094,2.153,2.113,2.192,2.218,2.293,2.358,2.402,2.509,2.630,2.837,2.981,3.267,3.239,3.421,3.449,3.935,3.993,4.565,4.055,4.967,4.984,0.000,0.000,0.000,0.000,0.000,0.000,0.000,0.000,0.000,0.000,0.000,0.000,1.727,1.839,1.873,1.997,2.038,2.071,1.774,1.872,1.863,2.028,2.003,2.105,1.868,1.944,1.922,1.960,2.003,2.090,1.971,2.014,2.073,2.181,2.171,2.180,2.303,2.390,2.445,2.513,2.419,2.454,3.444,3.465,3.329,3.635,3.578,3.552,0.000,0.000,0.000,0.000,0.000,0.000,0.000,0.000,0.000,0.000,0.000,0.000
G_int_t12=1.558,1.629,1.768,1.839,1.931,2.244,1.528,1.686,1.744,1.900,1.850,2.158,1.633,1.750,1.820,1.882,1.906,2.015,1.757,1.780,1.812,1.908,2.073,2.208,1.896,2.000,2.192,2.229,2.312,2.421,2.065,2.163,2.288,2.195,2.615,2.638,0.000,0.000,0.000,0.000,0.000,0.000,0.000,0.000,0.000,0.000,0.000,0.000,1.519,1.649,1.719,1.880,1.913,2.057,1.512,1.665,1.663,1.835,1.851,2.057,1.576,1.679,1.688,1.755,1.800,2.016,1.574,1.692,1.733,1.835,1.879,1.933,1.807,1.896,1.942,1.990,1.949,2.147,2.844,2.820,2.702,2.950,2.944,2.880,0.000,0.000,0.000,0.000,0.000,0.000,0.000,0.000,0.000,0.000,0.000,0.000
Avg_G_inflex=1.763,1.817,1.898,1.962,2.039,2.227,1.872,1.952,1.980,2.106,2.063,2.270,1.951,2.074,2.091,2.158,2.118,2.203,2.233,2.329,2.369,2.417,2.527,2.652,2.838,2.981,3.333,3.306,3.488,3.537,4.043,4.116,4.758,4.188,5.254,5.163,0.000,0.000,0.000,0.000,0.000,0.000,0.000,0.000,0.000,0.000,0.000,0.000,1.728,1.855,1.888,1.989,2.040,2.081,1.776,1.891,1.865,2.023,2.020,2.109,1.870,1.962,1.924,1.961,2.013,2.090,1.984,2.017,2.085,2.200,2.188,2.196,2.306,2.414,2.467,2.532,2.436,2.471,3.448,3.467,3.333,3.640,3.603,3.602,0.000,0.000,0.000,0.000,0.000,0.000,0.000,0.000,0.000,0.000,0.000,0.000
G_int_inflex=1.551,1.630,1.730,1.830,1.948,2.279,1.545,1.608,1.744,1.877,1.821,2.148,1.608,1.737,1.793,1.881,1.857,1.978,1.783,1.683,1.819,1.887,2.035,2.182,1.899,2.000,2.115,2.183,2.301,2.400,2.014,2.132,2.438,2.169,2.669,2.683,0.000,0.000,0.000,0.000,0.000,0.000,0.000,0.000,0.000,0.000,0.000,0.000,1.512,1.647,1.690,1.844,1.900,2.071,1.492,1.654,1.652,1.762,1.860,2.033,1.555,1.693,1.675,1.701,1.802,2.016,1.578,1.672,1.718,1.858,1.882,1.917,1.784,1.900,1.922,2.003,1.959,2.170,2.806,2.800,2.667,2.898,2.929,2.876,0.000,0.000,0.000,0.000,0.000,0.000,0.000,0.000,0.000,0.000,0.000,0.000
G_by_Interval_g4=1.572,1.548,1.763,1.763,1.859,2.078,1.542,1.663,1.707,1.847,1.793,2.047,1.695,1.719,1.803,1.791,1.855,1.947,1.602,1.792,1.782,1.876,2.016,2.149,1.918,2.031,2.222,2.237,2.308,2.415,2.124,2.247,2.434,2.307,2.615,2.638,0.000,0.000,0.000,0.000,0.000,0.000,0.000,0.000,0.000,0.000,0.000,0.000,1.521,1.624,1.648,1.785,1.829,1.977,1.524,1.668,1.620,1.817,1.769,1.959,1.570,1.651,1.644,1.696,1.732,1.875,1.596,1.682,1.708,1.809,1.861,1.862,1.878,1.909,1.963,2.031,1.948,2.154,2.924,2.984,2.882,3.130,3.031,3.014,0.000,0.000,0.000,0.000,0.000,0.000,0.000,0.000,0.000,0.000,0.000,0.000
G_int_t8_g4=1.572,1.548,1.763,1.763,1.859,2.078,1.542,1.663,1.707,1.847,1.793,2.047,1.695,1.719,1.803,1.791,1.855,1.947,1.602,1.792,1.782,1.876,2.016,2.149,1.918,2.031,2.222,2.237,2.308,2.415,2.124,2.247,2.434,2.307,2.615,2.638,0.000,0.000,0.000,0.000,0.000,0.000,0.000,0.000,0.000,0.000,0.000,0.000,1.521,1.624,1.648,1.785,1.829,1.977,1.524,1.668,1.620,1.817,1.769,1.959,1.570,1.651,1.644,1.696,1.732,1.875,1.596,1.682,1.708,1.809,1.861,1.862,1.878,1.909,1.963,2.031,1.948,2.154,2.924,2.984,2.882,3.130,3.031,3.014,0.000,0.000,0.000,0.000,0.000,0.000,0.000,0.000,0.000,0.000,0.000,0.000
G_int_t12_g4=1.572,1.548,1.763,1.763,1.859,2.078,1.542,1.663,1.707,1.847,1.793,2.047,1.695,1.719,1.803,1.791,1.855,1.947,1.602,1.792,1.782,1.876,2.016,2.149,1.918,2.031,2.222,2.237,2.308,2.415,2.124,2.247,2.434,2.307,2.615,2.638,0.000,0.000,0.000,0.000,0.000,0.000,0.000,0.000,0.000,0.000,0.000,0.000,1.521,1.624,1.648,1.785,1.829,1.977,1.524,1.668,1.620,1.817,1.769,1.959,1.570,1.651,1.644,1.696,1.732,1.875,1.596,1.682,1.708,1.809,1.861,1.862,1.878,1.909,1.963,2.031,1.948,2.154,2.924,2.984,2.882,3.130,3.031,3.014,0.000,0.000,0.000,0.000,0.000,0.000,0.000,0.000,0.000,0.000,0.000,0.000
G_int_inflex_g4=1.539,1.543,1.735,1.751,1.856,2.092,1.551,1.593,1.698,1.809,1.754,2.030,1.620,1.708,1.782,1.777,1.786,1.867,1.621,1.693,1.777,1.842,1.971,2.087,1.920,2.031,2.171,2.206,2.300,2.400,2.093,2.233,2.438,2.300,2.669,2.683,0.000,0.000,0.000,0.000,0.000,0.000,0.000,0.000,0.000,0.000,0.000,0.000,1.498,1.575,1.581,1.747,1.803,1.982,1.473,1.598,1.594,1.737,1.766,1.892,1.541,1.654,1.625,1.643,1.728,1.875,1.578,1.636,1.687,1.821,1.840,1.824,1.812,1.895,1.920,2.037,1.938,2.171,2.872,2.935,2.761,3.047,3.002,3.021,0.000,0.000,0.000,0.000,0.000,0.000,0.000,0.000,0.000,0.000,0.000,0.000
Time_Inflex=9.279,8.790,8.546,9.523,10.500,10.989,9.523,8.790,10.256,10.500,9.523,11.966,10.744,10.256,10.256,11.233,10.012,10.989,11.477,10.500,12.210,11.966,12.210,12.943,14.653,16.121,15.388,15.388,16.609,16.365,19.162,19.162,19.162,19.162,19.162,19.405,0.274,0.274,0.274,0.274,0.274,0.274,0.274,0.274,0.274,0.274,0.274,0.274,9.523,9.279,8.546,9.279,10.012,10.744,9.523,9.523,10.012,9.523,10.256,11.233,10.012,10.012,10.500,9.034,10.012,10.989,10.256,10.989,10.256,11.233,11.233,10.989,12.210,12.210,12.210,12.699,12.454,12.454,17.831,18.563,17.342,18.808,17.831,17.098,0.274,0.274,0.274,0.274,0.274,0.274,0.274,0.274,0.274,0.274,0.274,0.274
OD_Inflex=0.625,0.505,0.414,0.501,0.591,0.532,0.579,0.417,0.594,0.539,0.444,0.615,0.701,0.529,0.511,0.595,0.467,0.540,0.605,0.419,0.597,0.528,0.497,0.510,0.597,0.687,0.437,0.453,0.476,0.442,0.475,0.454,0.323,0.440,0.264,0.280,0.066,0.065,0.065,0.064,0.065,0.065,0.064,0.065,0.068,0.064,0.064,0.067,0.694,0.548,0.422,0.452,0.507,0.589,0.655,0.560,0.643,0.464,0.568,0.618,0.652,0.580,0.664,0.437,0.533,0.616,0.608,0.675,0.520,0.577,0.585,0.548,0.652,0.577,0.532,0.551,0.584,0.562,0.595,0.661,0.605,0.594,0.535,0.479,0.065,0.065,0.065,0.065,0.065,0.065,0.066,0.066,0.067,0.065,0.064,0.064
Time_Saturation=12.699,12.699,14.164,12.210,12.454,12.943,14.409,14.409,12.454,14.409,12.699,13.187,12.210,13.187,14.653,18.319,12.943,14.653,18.563,17.098,14.164,14.164,16.121,14.897,18.075,17.098,18.808,18.563,0.000,0.000,0.000,0.000,0.000,0.000,0.000,0.000,0.274,0.274,0.274,0.274,0.274,0.274,0.274,0.274,0.274,0.274,0.274,0.274,14.409,14.164,18.319,15.876,18.563,13.920,11.233,14.164,11.722,12.454,12.210,12.454,14.164,18.563,14.164,17.342,18.319,12.943,17.831,17.342,12.943,17.098,13.187,17.342,13.676,14.164,17.098,18.563,15.876,18.075,0.000,0.000,19.405,0.000,0.000,0.000,0.274,0.274,0.274,0.274,0.274,0.274,0.274,0.274,0.274,0.274,0.274,0.274
OD_Saturation=0.902,0.902,0.862,0.822,0.803,0.733,0.906,0.866,0.848,0.815,0.811,0.732,0.876,0.843,0.828,0.781,0.810,0.757,0.891,0.810,0.828,0.773,0.753,0.695,0.811,0.788,0.735,0.734,0.000,0.000,0.000,0.000,0.000,0.000,0.000,0.000,0.066,0.065,0.065,0.064,0.065,0.065,0.064,0.065,0.068,0.064,0.064,0.067,0.935,0.901,0.895,0.816,0.852,0.788,0.912,0.886,0.870,0.794,0.798,0.741,0.933,0.883,0.880,0.853,0.878,0.793,0.998,0.961,0.848,0.832,0.811,0.886,0.874,0.837,0.845,0.827,0.846,0.886,0.000,0.000,0.754,0.000,0.000,0.000,0.065,0.065,0.065,0.065,0.065,0.065,0.066,0.066,0.067,0.065,0.064,0.064
Ref_Well_Name=A01,A01,A01,A01,A01,A01,A01,A01,A01,A01,A01,A01,A01,A01,A01,A01,A01,A01,A01,A01,A01,A01,A01,A01,A01,A01,A01,A01,A01,A01,A01,A01,A01,A01,A01,A01,A01,A01,A01,A01,A01,A01,A01,A01,A01,A01,A01,A01,A01,A01,A01,A01,A01,A01,A01,A01,A01,A01,A01,A01,A01,A01,A01,A01,A01,A01,A01,A01,A01,A01,A01,A01,A01,A01,A01,A01,A01,A01,A01,A01,A01,A01,A01,A01,A01,A01,A01,A01,A01,A01,A01,A01,A01,A01,A01,A01
Ratio_Avg_G=1.000,0.975,0.927,0.898,0.870,0.798,0.950,0.907,0.894,0.841,0.861,0.776,0.904,0.850,0.841,0.818,0.833,0.803,0.794,0.768,0.746,0.733,0.702,0.669,0.621,0.590,0.539,0.544,0.515,0.510,0.447,0.441,0.386,0.434,0.354,0.353,Inf,Inf,Inf,Inf,Inf,Inf,Inf,Inf,Inf,Inf,Inf,Inf,1.019,0.957,0.940,0.882,0.864,0.850,0.992,0.940,0.945,0.868,0.879,0.836,0.943,0.906,0.916,0.898,0.879,0.842,0.893,0.874,0.849,0.807,0.811,0.807,0.764,0.736,0.720,0.700,0.728,0.717,0.511,0.508,0.529,0.484,0.492,0.496,Inf,Inf,Inf,Inf,Inf,Inf,Inf,Inf,Inf,Inf,Inf,Inf
Ratio_Fit_G=1.000,0.960,0.896,0.823,0.762,0.610,1.049,1.020,0.890,0.823,0.862,0.670,0.936,0.929,0.893,0.804,0.861,0.779,1.029,1.006,0.876,0.865,0.787,0.715,0.909,0.784,0.844,0.801,0.775,0.731,0.896,0.855,0.846,0.824,0.833,0.778,Inf,Inf,Inf,Inf,Inf,Inf,Inf,Inf,Inf,Inf,Inf,Inf,0.971,0.944,0.912,0.842,0.801,0.677,1.026,0.957,0.891,0.906,0.826,0.693,0.985,0.930,0.868,0.937,0.853,0.691,1.022,0.903,0.952,0.863,0.838,0.814,0.891,0.863,0.855,0.829,0.831,0.755,0.585,0.586,0.618,0.561,0.579,0.599,Inf,Inf,Inf,Inf,Inf,Inf,Inf,Inf,Inf,Inf,Inf,Inf
Ratio_G_Int=1.000,0.957,0.881,0.847,0.807,0.694,1.020,0.924,0.893,0.820,0.842,0.722,0.954,0.890,0.856,0.828,0.818,0.773,0.887,0.875,0.860,0.817,0.752,0.706,0.822,0.779,0.711,0.699,0.674,0.644,0.755,0.720,0.681,0.710,0.596,0.590,Inf,Inf,Inf,Inf,Inf,Inf,Inf,Inf,Inf,Inf,Inf,Inf,1.025,0.945,0.906,0.829,0.814,0.757,1.030,0.936,0.937,0.849,0.842,0.757,0.988,0.928,0.923,0.888,0.865,0.773,0.990,0.921,0.899,0.849,0.829,0.806,0.862,0.822,0.802,0.783,0.799,0.726,0.548,0.552,0.577,0.528,0.529,0.541,Inf,Inf,Inf,Inf,Inf,Inf,Inf,Inf,Inf,Inf,Inf,Inf
Ratio_t0_Fit=1.000,1.240,1.503,2.151,3.373,-2.278,0.783,0.879,1.483,1.704,1.376,8.896,1.123,0.788,1.237,1.217,0.774,1.343,0.525,0.405,0.877,0.805,0.592,1.463,0.481,0.430,0.365,0.476,0.354,0.342,0.221,0.215,0.204,0.226,0.193,0.201,Inf,Inf,Inf,Inf,Inf,Inf,Inf,Inf,Inf,Inf,Inf,Inf,1.451,1.447,1.590,1.667,1.900,-5.802,1.017,0.812,1.628,1.739,0.994,246.256,0.840,0.934,9.775,0.748,1.105,-17.446,0.608,1.247,0.596,0.771,0.860,1.254,0.649,0.841,0.520,0.526,0.902,0.960,1.099,0.926,1.206,2.348,0.465,0.928,Inf,Inf,Inf,Inf,Inf,Inf,Inf,Inf,Inf,Inf,Inf,Inf
Ratio_t0_G_Int=1.000,1.148,1.540,1.670,2.181,-5.376,0.622,0.794,0.901,1.046,1.048,1.827,0.646,0.632,0.739,0.749,0.978,1.150,0.440,0.394,0.370,0.409,0.464,0.479,0.215,0.206,0.188,0.200,0.182,0.197,0.108,0.112,0.103,0.112,0.109,0.109,Inf,Inf,Inf,Inf,Inf,Inf,Inf,Inf,Inf,Inf,Inf,Inf,0.976,1.066,1.315,1.735,1.617,13.969,0.774,0.977,1.008,1.051,1.331,4.222,0.695,0.765,0.865,0.987,0.999,2.746,0.510,0.630,0.595,0.586,0.693,0.820,0.408,0.409,0.403,0.387,0.431,0.660,0.337,0.314,0.323,0.295,0.320,0.301,Inf,Inf,Inf,Inf,Inf,Inf,Inf,Inf,Inf,Inf,Inf,Inf
Ref_Curve_Array=1,1,1,1,1,1,1,1,1,1,1,1,1,1,1,1,1,1,1,1,1,1,1,1,1,1,1,1,1,1,1,1,1,1,1,1,1,1,1,1,1,1,1,1,1,1,1,1,1,1,1,1,1,1,1,1,1,1,1,1,1,1,1,1,1,1,1,1,1,1,1,1,1,1,1,1,1,1,1,1,1,1,1,1,1,1,1,1,1,1,1,1,1,1,1,1
Default_ref=0
Comm_Map=,,,,,
Comm_Consol=,,,,,,,,
Comm_Screen=,,,,,
Analysis_Set=A,A,A,A,A,A,A,A,A,A,A,A,A,A,A,A,A,A,A,A,A,A,A,A,A,A,A,A,A,A,A,A,A,A,A,A,A,A,A,A,A,A,A,A,A,A,A,A,A,A,A,A,A,A,A,A,A,A,A,A,A,A,A,A,A,A,A,A,A,A,A,A,A,A,A,A,A,A,A,A,A,A,A,A,A,A,A,A,A,A,A,A,A,A,A,A
Ref_Type=single_ref,single_ref,single_ref,single_ref,single_ref,single_ref,single_ref,single_ref,single_ref,single_ref,single_ref,single_ref,single_ref,single_ref,single_ref,single_ref,single_ref,single_ref,single_ref,single_ref,single_ref,single_ref,single_ref,single_ref,single_ref,single_ref,single_ref,single_ref,single_ref,single_ref,single_ref,single_ref,single_ref,single_ref,single_ref,single_ref,single_ref,single_ref,single_ref,single_ref,single_ref,single_ref,single_ref,single_ref,single_ref,single_ref,single_ref,single_ref,single_ref,single_ref,single_ref,single_ref,single_ref,single_ref,single_ref,single_ref,single_ref,single_ref,single_ref,single_ref,single_ref,single_ref,single_ref,single_ref,single_ref,single_ref,single_ref,single_ref,single_ref,single_ref,single_ref,single_ref,single_ref,single_ref,single_ref,single_ref,single_ref,single_ref,single_ref,single_ref,single_ref,single_ref,single_ref,single_ref,single_ref,single_ref,single_ref,single_ref,single_ref,single_ref,single_ref,single_ref,single_ref,single_ref,single_ref,single_ref
Wells_In_Use=0,0,0,0,0,0,0,0,0,0,0,0,0,0,0,0,0,0,0,0,0,0,0,0,0,0,0,0,0,0,0,0,0,0,0,0,0,0,0,0,0,0,0,0,0,0,0,0,0,0,0,0,0,0,0,0,0,0,0,0,0,0,0,0,0,0,0,0,0,0,0,0,0,0,0,0,0,0,0,0,0,0,0,0,0,0,0,0,0,0,0,0,0,0,0,0
[Flor:]
[Flor2:]
[Lumin:]
[Data:]
Read=DateTime	RunT[s]	Temp	Well_1	Well_2	Well_3	Well_4	Well_5	Well_6	Well_7	Well_8	Well_9	Well_10	Well_11	Well_12	Well_13	Well_14	Well_15	Well_16	Well_17	Well_18	Well_19	Well_20	Well_21	Well_22	Well_23	Well_24	Well_25	Well_26	Well_27	Well_28	Well_29	Well_30	Well_31	Well_32	Well_33	Well_34	Well_35	Well_36	Well_37	Well_38	Well_39	Well_40	Well_41	Well_42	Well_43	Well_44	Well_45	Well_46	Well_47	Well_48	Well_49	Well_50	Well_51	Well_52	Well_53	Well_54	Well_55	Well_56	Well_57	Well_58	Well_59	Well_60	Well_61	Well_62	Well_63	Well_64	Well_65	Well_66	Well_67	Well_68	Well_69	Well_70	Well_71	Well_72	Well_73	Well_74	Well_75	Well_76	Well_77	Well_78	Well_79	Well_80	Well_81	Well_82	Well_83	Well_84	Well_85	Well_86	Well_87	Well_88	Well_89	Well_90	Well_91	Well_92	Well_93	Well_94	Well_95	Well_96
1=14:37:13	985	298	0.0939	0.0962	0.0931	0.0936	0.0924	0.0901	0.0906	0.0894	0.0912	0.0920	0.0893	0.0923	0.0889	0.0898	0.0895	0.0896	0.0895	0.0907	0.0890	0.0895	0.0896	0.0900	0.0895	0.0892	0.0919	0.0945	0.0920	0.0921	0.0910	0.0903	0.0912	0.0914	0.0914	0.0907	0.0906	0.0982	0.0983	0.0899	0.0915	0.0887	0.0893	0.0897	0.0885	0.0889	0.0891	0.0884	0.0885	0.0902	0.0944	0.0938	0.0908	0.0904	0.0900	0.0896	0.0916	0.0910	0.0896	0.0897	0.0896	0.0962	0.0880	0.0892	0.0908	0.0893	0.0889	0.0903	0.0933	0.0944	0.0921	0.0929	0.0937	0.0933	0.0658	0.0651	0.0652	0.0644	0.0646	0.0648	0.0648	0.0647	0.0650	0.0652	0.0652	0.0647	0.0642	0.0648	0.0675	0.0640	0.0640	0.0671	0.0658	0.0660	0.0666	0.0650	0.0644	0.0635
2=14:51:52	1864	300	0.0974	0.0956	0.0929	0.0935	0.0936	0.0910	0.0913	0.0910	0.0924	0.0933	0.0901	0.0937	0.0896	0.0926	0.0911	0.0922	0.0913	0.0916	0.0911	0.0926	0.0911	0.0924	0.0912	0.0916	0.0948	0.0945	0.0913	0.0938	0.0927	0.0935	0.0937	0.0927	0.0938	0.0930	0.0910	0.0982	0.1016	0.0922	0.0929	0.0900	0.0910	0.0917	0.0900	0.0920	0.0898	0.0908	0.0902	0.0926	0.0977	0.0930	0.0928	0.0922	0.0920	0.0925	0.0938	0.0935	0.0915	0.0900	0.0910	0.0946	0.0887	0.0902	0.0911	0.0900	0.0892	0.0905	0.0948	0.0955	0.0944	0.0949	0.0947	0.0937	0.0663	0.0655	0.0655	0.0645	0.0645	0.0641	0.0646	0.0651	0.0659	0.0650	0.0653	0.0645	0.0643	0.0650	0.0673	0.0652	0.0640	0.0671	0.0649	0.0666	0.0671	0.0650	0.0642	0.0641
3=15:06:31	2744	298	0.0968	0.0982	0.0942	0.0925	0.0933	0.0902	0.0920	0.0915	0.0925	0.0913	0.0902	0.0925	0.0901	0.0925	0.0914	0.0922	0.0911	0.0918	0.0922	0.0930	0.0913	0.0923	0.0921	0.0918	0.0967	0.0969	0.0932	0.0929	0.0942	0.0935	0.0934	0.0941	0.0933	0.0930	0.0912	0.1025	0.0960	0.0929	0.0935	0.0902	0.0920	0.0921	0.0910	0.0910	0.0912	0.0890	0.0913	0.0928	0.0911	0.0897	0.0923	0.0913	0.0921	0.0930	0.0968	0.0928	0.0919	0.0921	0.0911	0.0991	0.0876	0.0895	0.0903	0.0903	0.0889	0.0903	0.0949	0.0957	0.0947	0.0955	0.0960	0.0935	0.0651	0.0642	0.0637	0.0636	0.0634	0.0634	0.0636	0.0641	0.0650	0.0642	0.0641	0.0639	0.0635	0.0643	0.0663	0.0640	0.0632	0.0663	0.0640	0.0649	0.0659	0.0639	0.0633	0.0630
4=15:21:11	3623	301	0.0949	0.0943	0.0938	0.0932	0.0930	0.0913	0.0923	0.0915	0.0929	0.0930	0.0898	0.0932	0.0903	0.0926	0.0921	0.0919	0.0911	0.0928	0.0920	0.0929	0.0908	0.0935	0.0930	0.0931	0.0963	0.0966	0.0942	0.0939	0.0943	0.0942	0.0941	0.0930	0.0929	0.0915	0.0911	0.0983	0.1000	0.0934	0.0929	0.0916	0.0927	0.0921	0.0914	0.0922	0.0908	0.0911	0.0915	0.0928	0.0916	0.0925	0.0929	0.0915	0.0930	0.0916	0.0972	0.0930	0.0919	0.0923	0.0926	0.0996	0.0878	0.0897	0.0908	0.0902	0.0885	0.0895	0.0957	0.0967	0.0944	0.0950	0.0953	0.0940	0.0650	0.0640	0.0641	0.0632	0.0628	0.0640	0.0636	0.0637	0.0647	0.0633	0.0639	0.0635	0.0633	0.0640	0.0660	0.0642	0.0628	0.0658	0.0646	0.0638	0.0654	0.0633	0.0634	0.0625
5=15:35:50	4502	298	0.0956	0.0938	0.0949	0.0924	0.0942	0.0928	0.0932	0.0923	0.0931	0.0939	0.0913	0.0963	0.0909	0.0918	0.0924	0.0928	0.0922	0.0933	0.0932	0.0948	0.0906	0.0934	0.0939	0.0935	0.0997	0.0965	0.1018	0.0971	0.0949	0.0951	0.0947	0.0930	0.0930	0.0935	0.0913	0.1013	0.1000	0.0945	0.0945	0.0918	0.0930	0.0935	0.0920	0.0926	0.0912	0.0913	0.0913	0.0926	0.0948	0.0911	0.0929	0.0923	0.0908	0.0902	0.0951	0.0938	0.0944	0.0936	0.0926	0.1010	0.0874	0.0882	0.0903	0.0906	0.0890	0.0886	0.0963	0.0976	0.0951	0.0958	0.0961	0.0952	0.0656	0.0644	0.0637	0.0638	0.0634	0.0640	0.0638	0.0647	0.0649	0.0637	0.0635	0.0636	0.0634	0.0637	0.0659	0.0641	0.0637	0.0662	0.0647	0.0651	0.0657	0.0639	0.0633	0.0628
6=16:17:22	6994	301	0.1007	0.0973	0.1013	0.0983	0.0978	0.0959	0.0977	0.0956	0.0968	0.0961	0.0948	0.0998	0.0927	0.0955	0.0946	0.0963	0.0947	0.0945	0.0959	0.0970	0.0961	0.0964	0.0962	0.0964	0.1035	0.0989	0.0963	0.0963	0.0965	0.0961	0.0951	0.0950	0.0960	0.0947	0.0939	0.1021	0.0900	0.0934	0.0924	0.0910	0.0917	0.0919	0.0917	0.0925	0.0916	0.0913	0.0919	0.0925	0.0919	0.0940	0.0907	0.0880	0.0874	0.0886	0.0962	0.0935	0.0933	0.0920	0.0915	0.1037	0.0853	0.0857	0.0879	0.0870	0.0863	0.0882	0.0962	0.0952	0.0945	0.0947	0.0948	0.0948	0.0647	0.0635	0.0642	0.0631	0.0634	0.0636	0.0630	0.0638	0.0640	0.0633	0.0636	0.0634	0.0630	0.0632	0.0643	0.0633	0.0624	0.0655	0.0643	0.0645	0.0650	0.0634	0.0628	0.0625
7=16:32:03	7875	301	0.1016	0.0993	0.1020	0.1007	0.1009	0.0983	0.0986	0.0986	0.0979	0.0991	0.0973	0.1004	0.0938	0.0955	0.0967	0.0956	0.0957	0.0965	0.0977	0.0983	0.0974	0.0975	0.0971	0.0978	0.1027	0.0990	0.0955	0.0967	0.0986	0.0963	0.0974	0.0960	0.0969	0.0976	0.0962	0.1066	0.0905	0.0942	0.0929	0.0915	0.0920	0.0926	0.0919	0.0937	0.0922	0.0921	0.0929	0.0942	0.0877	0.0929	0.0923	0.0889	0.0890	0.0887	0.0971	0.0929	0.0938	0.0927	0.0922	0.1039	0.0852	0.0859	0.0886	0.0877	0.0858	0.0878	0.0960	0.0969	0.0939	0.0948	0.0950	0.0944	0.0649	0.0640	0.0640	0.0635	0.0635	0.0639	0.0637	0.0636	0.0642	0.0642	0.0639	0.0634	0.0628	0.0638	0.0655	0.0630	0.0630	0.0656	0.0644	0.0647	0.0650	0.0635	0.0632	0.0626
8=17:16:17	10530	301	0.1138	0.1113	0.1105	0.1083	0.1097	0.1068	0.1091	0.1059	0.1083	0.1073	0.1052	0.1126	0.1014	0.1036	0.1028	0.1030	0.1034	0.1030	0.1051	0.1065	0.1050	0.1052	0.1050	0.1060	0.1068	0.1059	0.1034	0.1066	0.1024	0.1026	0.1043	0.1029	0.1059	0.1042	0.1032	0.1115	0.0928	0.0961	0.0954	0.0937	0.0950	0.0951	0.0973	0.0995	0.0979	0.0957	0.0969	0.0996	0.0914	0.0901	0.0897	0.0909	0.0883	0.0889	0.0974	0.0962	0.0944	0.0939	0.0962	0.1037	0.0860	0.0866	0.0882	0.0865	0.0871	0.0879	0.0978	0.0982	0.0972	0.0962	0.0979	0.0967	0.0658	0.0650	0.0651	0.0643	0.0640	0.0646	0.0645	0.0651	0.0662	0.0645	0.0653	0.0652	0.0640	0.0644	0.0662	0.0650	0.0636	0.0666	0.0646	0.0655	0.0662	0.0643	0.0641	0.0638
9=17:30:57	11409	301	0.1161	0.1142	0.1188	0.1129	0.1128	0.1104	0.1133	0.1091	0.1118	0.1103	0.1075	0.1149	0.1039	0.1049	0.1058	0.1043	0.1048	0.1047	0.1079	0.1087	0.1092	0.1095	0.1071	0.1091	0.1068	0.1059	0.1017	0.1026	0.1059	0.1040	0.1060	0.1065	0.1068	0.1067	0.1062	0.1166	0.0922	0.0962	0.0955	0.0936	0.0947	0.0954	0.0994	0.1012	0.0993	0.0985	0.1002	0.1011	0.0903	0.0914	0.0910	0.0890	0.0880	0.0875	0.0997	0.0987	0.0959	0.0955	0.0965	0.1065	0.0855	0.0861	0.0876	0.0875	0.0865	0.0872	0.0959	0.0982	0.0969	0.0962	0.0979	0.0975	0.0656	0.0644	0.0648	0.0637	0.0639	0.0643	0.0639	0.0645	0.0651	0.0638	0.0649	0.0641	0.0632	0.0640	0.0659	0.0643	0.0634	0.0663	0.0648	0.0655	0.0656	0.0641	0.0635	0.0633
10=17:45:40	12293	298	0.1195	0.1179	0.1177	0.1151	0.1156	0.1139	0.1168	0.1130	0.1152	0.1135	0.1106	0.1193	0.1062	0.1084	0.1089	0.1072	0.1076	0.1062	0.1119	0.1107	0.1119	0.1096	0.1105	0.1119	0.1081	0.1062	0.1075	0.1037	0.1069	0.1055	0.1104	0.1091	0.1098	0.1102	0.1074	0.1178	0.0929	0.0968	0.0949	0.0948	0.0950	0.0950	0.1004	0.1028	0.1009	0.0997	0.1014	0.1039	0.0892	0.0883	0.0879	0.0887	0.0891	0.0881	0.0998	0.0960	0.0964	0.0958	0.0959	0.1051	0.0851	0.0849	0.0861	0.0860	0.0855	0.0866	0.0976	0.0973	0.0967	0.0964	0.0979	0.0968	0.0650	0.0634	0.0637	0.0631	0.0623	0.0637	0.0629	0.0634	0.0645	0.0635	0.0636	0.0635	0.0628	0.0631	0.0647	0.0634	0.0628	0.0654	0.0641	0.0637	0.0650	0.0632	0.0626	0.0624
11=18:00:21	13174	300	0.1241	0.1233	0.1242	0.1222	0.1215	0.1201	0.1228	0.1176	0.1208	0.1184	0.1156	0.1227	0.1108	0.1124	0.1127	0.1102	0.1115	0.1114	0.1178	0.1170	0.1174	0.1150	0.1157	0.1184	0.1162	0.1106	0.1102	0.1068	0.1093	0.1092	0.1142	0.1143	0.1152	0.1150	0.1127	0.1234	0.0946	0.0996	0.0980	0.0962	0.0987	0.0974	0.1051	0.1059	0.1046	0.1030	0.1052	0.1055	0.0941	0.0920	0.0882	0.0873	0.0894	0.0899	0.1024	0.1006	0.1009	0.0983	0.0981	0.1085	0.0856	0.0861	0.0870	0.0876	0.0862	0.0875	0.1009	0.1006	0.0989	0.0985	0.0998	0.0995	0.0662	0.0649	0.0648	0.0642	0.0639	0.0645	0.0642	0.0640	0.0657	0.0647	0.0647	0.0650	0.0640	0.0649	0.0661	0.0651	0.0632	0.0664	0.0654	0.0657	0.0660	0.0650	0.0640	0.0638
12=18:15:00	14052	301	0.1284	0.1280	0.1301	0.1252	0.1260	0.1237	0.1277	0.1225	0.1251	0.1231	0.1199	0.1271	0.1139	0.1160	0.1159	0.1143	0.1153	0.1138	0.1202	0.1212	0.1216	0.1153	0.1200	0.1217	0.1176	0.1141	0.1104	0.1085	0.1127	0.1124	0.1184	0.1183	0.1176	0.1181	0.1163	0.1276	0.0963	0.1004	0.0988	0.0970	0.0989	0.0975	0.1075	0.1098	0.1071	0.1035	0.1077	0.1099	0.0885	0.0903	0.0909	0.0888	0.0884	0.0883	0.1046	0.1013	0.0983	0.0992	0.0996	0.1116	0.0846	0.0846	0.0870	0.0853	0.0857	0.0867	0.1003	0.1000	0.0991	0.0988	0.1000	0.0983	0.0651	0.0642	0.0640	0.0631	0.0627	0.0637	0.0637	0.0641	0.0649	0.0639	0.0639	0.0637	0.0629	0.0635	0.0647	0.0640	0.0627	0.0655	0.0637	0.0645	0.0653	0.0638	0.0631	0.0630
13=18:29:39	14932	300	0.1375	0.1365	0.1317	0.1306	0.1306	0.1285	0.1351	0.1294	0.1313	0.1300	0.1243	0.1351	0.1186	0.1189	0.1198	0.1182	0.1204	0.1174	0.1270	0.1261	0.1281	0.1195	0.1239	0.1266	0.1188	0.1197	0.1168	0.1154	0.1177	0.1159	0.1222	0.1198	0.1232	0.1234	0.1216	0.1349	0.1076	0.1019	0.1005	0.0993	0.0990	0.1001	0.1105	0.1128	0.1102	0.1086	0.1107	0.1149	0.0894	0.0883	0.0900	0.0907	0.0889	0.0876	0.1070	0.1033	0.1028	0.1008	0.1018	0.1120	0.0848	0.0858	0.0873	0.0866	0.0855	0.0865	0.1017	0.1016	0.0995	0.1008	0.1013	0.0997	0.0652	0.0641	0.0632	0.0634	0.0637	0.0639	0.0639	0.0644	0.0651	0.0635	0.0636	0.0637	0.0631	0.0636	0.0651	0.0641	0.0632	0.0655	0.0644	0.0647	0.0653	0.0632	0.0636	0.0629
14=18:44:19	15811	298	0.1450	0.1452	0.1409	0.1385	0.1358	0.1347	0.1422	0.1354	0.1396	0.1340	0.1301	0.1388	0.1232	0.1254	0.1259	0.1233	0.1249	0.1211	0.1324	0.1326	0.1330	0.1263	0.1298	0.1327	0.1233	0.1221	0.1189	0.1189	0.1226	0.1203	0.1264	0.1249	0.1297	0.1285	0.1265	0.1395	0.1003	0.1041	0.1016	0.1006	0.1027	0.1018	0.1152	0.1173	0.1149	0.1110	0.1129	0.1145	0.0925	0.0920	0.0954	0.0892	0.0881	0.0882	0.1073	0.1052	0.1024	0.1030	0.1036	0.1162	0.0850	0.0851	0.0861	0.0862	0.0851	0.0862	0.1025	0.1027	0.1019	0.1004	0.1011	0.1013	0.0650	0.0635	0.0635	0.0631	0.0630	0.0628	0.0631	0.0639	0.0644	0.0631	0.0639	0.0635	0.0626	0.0632	0.0648	0.0638	0.0630	0.0653	0.0633	0.0646	0.0652	0.0633	0.0628	0.0628
15=18:58:58	16691	300	0.1498	0.1493	0.1486	0.1437	0.1429	0.1411	0.1498	0.1431	0.1460	0.1409	0.1362	0.1487	0.1289	0.1305	0.1313	0.1286	0.1298	0.1273	0.1400	0.1392	0.1399	0.1317	0.1357	0.1384	0.1277	0.1269	0.1271	0.1241	0.1283	0.1267	0.1341	0.1307	0.1352	0.1359	0.1336	0.1470	0.1022	0.1079	0.1045	0.1037	0.1037	0.1044	0.1183	0.1216	0.1186	0.1143	0.1171	0.1203	0.0923	0.0945	0.0945	0.0909	0.0886	0.0899	0.1114	0.1078	0.1055	0.1051	0.1076	0.1202	0.0843	0.0837	0.0863	0.0864	0.0850	0.0851	0.1021	0.1039	0.1018	0.1021	0.1033	0.1021	0.0650	0.0637	0.0631	0.0631	0.0633	0.0635	0.0638	0.0640	0.0653	0.0633	0.0630	0.0639	0.0629	0.0633	0.0652	0.0637	0.0627	0.0652	0.0646	0.0649	0.0651	0.0631	0.0632	0.0626
16=19:13:37	17570	301	0.1615	0.1609	0.1549	0.1515	0.1524	0.1495	0.1590	0.1519	0.1555	0.1477	0.1437	0.1548	0.1383	0.1402	0.1410	0.1355	0.1390	0.1340	0.1500	0.1493	0.1502	0.1398	0.1472	0.1466	0.1346	0.1324	0.1297	0.1276	0.1346	0.1338	0.1429	0.1424	0.1448	0.1434	0.1410	0.1550	0.1070	0.1114	0.1087	0.1073	0.1094	0.1062	0.1257	0.1294	0.1253	0.1207	0.1241	0.1268	0.0932	0.0924	0.0934	0.0921	0.0916	0.0909	0.1164	0.1143	0.1097	0.1080	0.1106	0.1230	0.0862	0.0868	0.0869	0.0872	0.0868	0.0883	0.1049	0.1057	0.1063	0.1045	0.1060	0.1034	0.0662	0.0650	0.0654	0.0648	0.0647	0.0646	0.0648	0.0651	0.0658	0.0646	0.0655	0.0652	0.0644	0.0649	0.0663	0.0652	0.0641	0.0668	0.0656	0.0659	0.0665	0.0652	0.0645	0.0639
17=19:28:17	18449	300	0.1682	0.1698	0.1661	0.1618	0.1575	0.1509	0.1705	0.1589	0.1628	0.1547	0.1500	0.1629	0.1432	0.1447	0.1450	0.1400	0.1434	0.1391	0.1567	0.1537	0.1568	0.1459	0.1509	0.1524	0.1451	0.1361	0.1360	0.1356	0.1401	0.1358	0.1475	0.1454	0.1505	0.1497	0.1472	0.1614	0.1099	0.1145	0.1104	0.1103	0.1098	0.1081	0.1298	0.1342	0.1307	0.1242	0.1280	0.1325	0.0903	0.0952	0.0919	0.0924	0.0899	0.0907	0.1167	0.1139	0.1105	0.1095	0.1126	0.1278	0.0848	0.0853	0.0875	0.0852	0.0857	0.0862	0.1050	0.1057	0.1049	0.1045	0.1050	0.1046	0.0650	0.0645	0.0640	0.0636	0.0629	0.0643	0.0642	0.0636	0.0652	0.0638	0.0648	0.0645	0.0635	0.0631	0.0655	0.0642	0.0628	0.0656	0.0643	0.0646	0.0654	0.0639	0.0631	0.0632
18=19:42:56	19329	298	0.1814	0.1804	0.1722	0.1668	0.1641	0.1598	0.1809	0.1703	0.1716	0.1626	0.1559	0.1727	0.1524	0.1533	0.1515	0.1480	0.1512	0.1452	0.1687	0.1637	0.1676	0.1508	0.1601	0.1599	0.1508	0.1442	0.1433	0.1412	0.1453	0.1435	0.1564	0.1530	0.1611	0.1598	0.1549	0.1716	0.1112	0.1178	0.1149	0.1137	0.1125	0.1109	0.1368	0.1415	0.1357	0.1296	0.1345	0.1408	0.0934	0.0913	0.0914	0.0907	0.0902	0.0898	0.1224	0.1179	0.1163	0.1130	0.1171	0.1273	0.0841	0.0850	0.0871	0.0864	0.0856	0.0857	0.1053	0.1083	0.1065	0.1051	0.1054	0.1045	0.0650	0.0639	0.0636	0.0630	0.0632	0.0641	0.0638	0.0636	0.0648	0.0633	0.0641	0.0640	0.0629	0.0638	0.0648	0.0644	0.0627	0.0656	0.0647	0.0646	0.0652	0.0630	0.0634	0.0627
19=19:57:37	20209	300	0.1929	0.1949	0.1829	0.1782	0.1750	0.1703	0.1967	0.1849	0.1836	0.1725	0.1669	0.1821	0.1620	0.1625	0.1632	0.1553	0.1598	0.1528	0.1798	0.1763	0.1786	0.1607	0.1695	0.1677	0.1616	0.1529	0.1528	0.1478	0.1539	0.1529	0.1702	0.1659	0.1703	0.1693	0.1639	0.1820	0.1285	0.1221	0.1186	0.1166	0.1182	0.1145	0.1471	0.1492	0.1432	0.1370	0.1408	0.1430	0.0991	0.0955	0.0952	0.0930	0.0907	0.0922	0.1261	0.1220	0.1204	0.1161	0.1220	0.1323	0.0857	0.0853	0.0870	0.0865	0.0851	0.0860	0.1081	0.1102	0.1075	0.1059	0.1071	0.1083	0.0653	0.0642	0.0639	0.0627	0.0636	0.0644	0.0640	0.0641	0.0651	0.0640	0.0641	0.0639	0.0637	0.0636	0.0657	0.0646	0.0638	0.0657	0.0649	0.0652	0.0653	0.0637	0.0637	0.0630
20=20:12:20	21092	298	0.1995	0.2006	0.1926	0.1870	0.1795	0.1752	0.2129	0.1968	0.1932	0.1815	0.1748	0.1863	0.1730	0.1738	0.1704	0.1626	0.1673	0.1597	0.1903	0.1817	0.1907	0.1679	0.1731	0.1716	0.1649	0.1590	0.1611	0.1556	0.1604	0.1606	0.1789	0.1726	0.1783	0.1765	0.1733	0.1912	0.1340	0.1262	0.1206	0.1208	0.1213	0.1185	0.1513	0.1547	0.1500	0.1409	0.1456	0.1521	0.0955	0.0937	0.1010	0.0951	0.0898	0.0915	0.1284	0.1245	0.1225	0.1195	0.1226	0.1380	0.0834	0.0840	0.0853	0.0854	0.0834	0.0849	0.1093	0.1086	0.1089	0.1084	0.1073	0.1067	0.0641	0.0632	0.0635	0.0618	0.0624	0.0631	0.0628	0.0632	0.0642	0.0628	0.0631	0.0628	0.0621	0.0625	0.0643	0.0633	0.0618	0.0646	0.0634	0.0639	0.0640	0.0631	0.0626	0.0618
21=20:26:59	21972	298	0.2179	0.2157	0.2059	0.2007	0.1921	0.1848	0.2264	0.2046	0.2046	0.1910	0.1844	0.2003	0.1869	0.1846	0.1836	0.1737	0.1774	0.1695	0.2061	0.1951	0.2011	0.1802	0.1875	0.1841	0.1846	0.1690	0.1670	0.1628	0.1707	0.1672	0.1888	0.1831	0.1929	0.1894	0.1826	0.2017	0.1399	0.1315	0.1282	0.1267	0.1272	0.1232	0.1644	0.1667	0.1581	0.1498	0.1554	0.1601	0.0984	0.0954	0.0949	0.0942	0.0907	0.0931	0.1341	0.1301	0.1263	0.1224	0.1297	0.1430	0.0837	0.0843	0.0848	0.0858	0.0853	0.0854	0.1106	0.1120	0.1102	0.1083	0.1095	0.1090	0.0644	0.0631	0.0631	0.0625	0.0627	0.0627	0.0628	0.0631	0.0641	0.0630	0.0633	0.0633	0.0621	0.0626	0.0643	0.0629	0.0619	0.0640	0.0636	0.0640	0.0645	0.0631	0.0623	0.0620
22=20:41:38	22851	300	0.2359	0.2350	0.2159	0.2094	0.2020	0.1949	0.2461	0.2183	0.2222	0.2045	0.1954	0.2101	0.2004	0.2005	0.1955	0.1852	0.1887	0.1779	0.2253	0.2112	0.2172	0.1933	0.1989	0.1943	0.1864	0.1767	0.1792	0.1726	0.1812	0.1764	0.2027	0.1970	0.2055	0.2029	0.1942	0.2089	0.1308	0.1377	0.1334	0.1330	0.1321	0.1283	0.1735	0.1779	0.1673	0.1578	0.1643	0.1705	0.0995	0.0968	0.0942	0.0948	0.0925	0.0931	0.1403	0.1356	0.1306	0.1275	0.1335	0.1458	0.0843	0.0854	0.0855	0.0860	0.0847	0.0860	0.1121	0.1127	0.1117	0.1102	0.1119	0.1098	0.0649	0.0632	0.0638	0.0631	0.0631	0.0625	0.0634	0.0638	0.0647	0.0632	0.0636	0.0634	0.0626	0.0633	0.0650	0.0636	0.0625	0.0647	0.0645	0.0644	0.0650	0.0633	0.0630	0.0628
23=20:56:18	23730	298	0.2536	0.2526	0.2355	0.2269	0.2104	0.2031	0.2690	0.2368	0.2339	0.2176	0.2026	0.2180	0.2137	0.2100	0.2052	0.1931	0.1967	0.1852	0.2426	0.2274	0.2348	0.2051	0.2089	0.2066	0.2018	0.1906	0.1898	0.1868	0.1943	0.1872	0.2189	0.2118	0.2209	0.2157	0.2089	0.2254	0.1406	0.1462	0.1396	0.1382	0.1376	0.1328	0.1850	0.1898	0.1779	0.1680	0.1709	0.1754	0.1016	0.1011	0.0964	0.0961	0.0938	0.0936	0.1484	0.1402	0.1363	0.1313	0.1405	0.1576	0.0846	0.0849	0.0861	0.0860	0.0827	0.0863	0.1118	0.1151	0.1143	0.1124	0.1125	0.1147	0.0644	0.0634	0.0632	0.0623	0.0625	0.0633	0.0635	0.0633	0.0645	0.0629	0.0637	0.0634	0.0626	0.0630	0.0646	0.0634	0.0623	0.0651	0.0642	0.0635	0.0648	0.0630	0.0627	0.0622
24=21:10:57	24610	301	0.2734	0.2671	0.2472	0.2414	0.2280	0.2156	0.2925	0.2555	0.2512	0.2320	0.2156	0.2288	0.2305	0.2240	0.2184	0.2060	0.2093	0.1946	0.2631	0.2435	0.2482	0.2180	0.2238	0.2183	0.2186	0.2011	0.2041	0.1991	0.2005	0.1922	0.2362	0.2256	0.2329	0.2286	0.2196	0.2296	0.1466	0.1538	0.1485	0.1453	0.1452	0.1398	0.1986	0.2006	0.1911	0.1781	0.1810	0.1859	0.1057	0.1032	0.0990	0.0981	0.0962	0.0967	0.1575	0.1489	0.1420	0.1376	0.1464	0.1589	0.0857	0.0859	0.0862	0.0867	0.0859	0.0872	0.1148	0.1160	0.1166	0.1170	0.1148	0.1154	0.0657	0.0642	0.0642	0.0636	0.0637	0.0642	0.0644	0.0644	0.0645	0.0640	0.0644	0.0646	0.0637	0.0637	0.0657	0.0634	0.0632	0.0658	0.0652	0.0651	0.0653	0.0637	0.0633	0.0637
25=21:25:37	25489	300	0.3003	0.2913	0.2672	0.2586	0.2422	0.2254	0.3168	0.2739	0.2665	0.2458	0.2293	0.2434	0.2527	0.2433	0.2355	0.2199	0.2225	0.2066	0.2906	0.2607	0.2677	0.2331	0.2358	0.2304	0.2345	0.2152	0.2156	0.2071	0.2127	0.2081	0.2521	0.2428	0.2512	0.2440	0.2335	0.2429	0.1637	0.1646	0.1564	0.1552	0.1531	0.1465	0.2124	0.2159	0.2030	0.1878	0.1937	0.2022	0.1083	0.1033	0.0979	0.1004	0.0964	0.0990	0.1625	0.1581	0.1505	0.1430	0.1532	0.1669	0.0859	0.0855	0.0878	0.0873	0.0866	0.0868	0.1186	0.1190	0.1191	0.1147	0.1181	0.1170	0.0656	0.0642	0.0644	0.0641	0.0638	0.0643	0.0640	0.0637	0.0654	0.0644	0.0645	0.0641	0.0633	0.0640	0.0655	0.0642	0.0628	0.0662	0.0648	0.0652	0.0656	0.0637	0.0635	0.0635
26=21:40:16	26369	298	0.3224	0.3121	0.2819	0.2683	0.2522	0.2346	0.3405	0.2907	0.2837	0.2584	0.2398	0.2562	0.2693	0.2585	0.2507	0.2299	0.2350	0.2102	0.3115	0.2790	0.2860	0.2465	0.2498	0.2433	0.2472	0.2277	0.2277	0.2202	0.2217	0.2159	0.2706	0.2589	0.2664	0.2617	0.2484	0.2576	0.1658	0.1734	0.1634	0.1622	0.1604	0.1522	0.2240	0.2276	0.2155	0.1993	0.2035	0.2076	0.1134	0.1068	0.1007	0.1011	0.0970	0.0985	0.1718	0.1606	0.1558	0.1471	0.1597	0.1671	0.0843	0.0855	0.0870	0.0863	0.0855	0.0859	0.1178	0.1198	0.1199	0.1149	0.1174	0.1189	0.0640	0.0632	0.0629	0.0624	0.0627	0.0630	0.0629	0.0630	0.0640	0.0621	0.0639	0.0628	0.0621	0.0626	0.0636	0.0633	0.0622	0.0645	0.0636	0.0636	0.0643	0.0632	0.0622	0.0618
27=21:54:56	27248	301	0.3488	0.3361	0.3045	0.2891	0.2677	0.2465	0.3754	0.3198	0.3119	0.2788	0.2581	0.2687	0.2952	0.2813	0.2717	0.2455	0.2504	0.2269	0.3407	0.3044	0.3131	0.2674	0.2682	0.2588	0.2711	0.2472	0.2420	0.2401	0.2370	0.2295	0.2951	0.2796	0.2875	0.2829	0.2661	0.2649	0.1777	0.1830	0.1730	0.1716	0.1686	0.1612	0.2427	0.2470	0.2331	0.2116	0.2169	0.2217	0.1100	0.1079	0.1021	0.1034	0.0991	0.1022	0.1806	0.1721	0.1644	0.1584	0.1678	0.1797	0.0854	0.0858	0.0858	0.0880	0.0856	0.0860	0.1227	0.1222	0.1233	0.1197	0.1199	0.1192	0.0650	0.0635	0.0626	0.0629	0.0628	0.0632	0.0635	0.0638	0.0645	0.0633	0.0628	0.0637	0.0627	0.0635	0.0646	0.0636	0.0625	0.0654	0.0642	0.0643	0.0651	0.0626	0.0630	0.0624
28=22:09:35	28127	300	0.3863	0.3669	0.3336	0.3073	0.2820	0.2569	0.4012	0.3358	0.3292	0.2921	0.2682	0.2814	0.3180	0.3001	0.2891	0.2637	0.2662	0.2360	0.3668	0.3241	0.3361	0.2854	0.2831	0.2743	0.2929	0.2668	0.2624	0.2546	0.2509	0.2416	0.3192	0.2985	0.3085	0.2969	0.2830	0.2892	0.1922	0.1929	0.1838	0.1790	0.1772	0.1664	0.2626	0.2618	0.2448	0.2211	0.2309	0.2343	0.1115	0.1137	0.1063	0.1041	0.1001	0.1026	0.1835	0.1722	0.1714	0.1630	0.1765	0.1954	0.0860	0.0864	0.0863	0.0877	0.0850	0.0860	0.1242	0.1247	0.1245	0.1195	0.1209	0.1207	0.0652	0.0635	0.0634	0.0620	0.0631	0.0633	0.0635	0.0635	0.0649	0.0629	0.0633	0.0632	0.0627	0.0623	0.0641	0.0637	0.0624	0.0651	0.0643	0.0647	0.0641	0.0634	0.0625	0.0624
29=22:24:14	29007	300	0.4211	0.4008	0.3642	0.3370	0.3071	0.2722	0.4530	0.3774	0.3679	0.3242	0.2983	0.3011	0.3543	0.3310	0.3184	0.2843	0.2898	0.2525	0.4104	0.3591	0.3663	0.3064	0.3105	0.2944	0.3150	0.2891	0.2838	0.2751	0.2714	0.2638	0.3509	0.3318	0.3394	0.3280	0.3054	0.3149	0.2060	0.2067	0.1959	0.1928	0.1900	0.1782	0.2916	0.2888	0.2694	0.2431	0.2513	0.2527	0.1190	0.1195	0.1097	0.1109	0.1032	0.1065	0.1998	0.1860	0.1803	0.1688	0.1846	0.2023	0.0870	0.0881	0.0885	0.0890	0.0870	0.0888	0.1275	0.1293	0.1295	0.1242	0.1274	0.1253	0.0661	0.0648	0.0649	0.0643	0.0637	0.0651	0.0648	0.0649	0.0658	0.0647	0.0651	0.0651	0.0640	0.0643	0.0658	0.0650	0.0632	0.0662	0.0648	0.0656	0.0663	0.0647	0.0643	0.0635
30=22:38:54	29886	300	0.4607	0.4319	0.3816	0.3524	0.3247	0.2821	0.4797	0.4078	0.3864	0.3442	0.3161	0.3195	0.3836	0.3564	0.3418	0.2998	0.3080	0.2647	0.4458	0.3857	0.3964	0.3257	0.3326	0.3121	0.3403	0.3042	0.2986	0.2845	0.2876	0.2757	0.3817	0.3538	0.3615	0.3539	0.3241	0.3181	0.2182	0.2228	0.2079	0.2004	0.1983	0.1849	0.3148	0.3107	0.2898	0.2586	0.2668	0.2707	0.1248	0.1177	0.1089	0.1096	0.1033	0.1091	0.2090	0.1981	0.1897	0.1783	0.1951	0.2055	0.0862	0.0872	0.0875	0.0882	0.0866	0.0881	0.1310	0.1303	0.1308	0.1261	0.1256	0.1262	0.0650	0.0635	0.0646	0.0630	0.0629	0.0637	0.0634	0.0634	0.0647	0.0635	0.0637	0.0642	0.0626	0.0633	0.0640	0.0634	0.0624	0.0651	0.0646	0.0648	0.0651	0.0636	0.0629	0.0628
31=22:53:33	30766	298	0.4956	0.4642	0.4141	0.3801	0.3517	0.2964	0.5215	0.4476	0.4216	0.3687	0.3397	0.3395	0.4217	0.3851	0.3689	0.3227	0.3313	0.2790	0.4850	0.4233	0.4308	0.3507	0.3551	0.3348	0.3735	0.3277	0.3176	0.3085	0.3107	0.2963	0.4169	0.3858	0.3930	0.3797	0.3476	0.3401	0.2389	0.2380	0.2215	0.2133	0.2120	0.1964	0.3358	0.3336	0.3112	0.2789	0.2840	0.2880	0.1319	0.1202	0.1105	0.1121	0.1062	0.1105	0.2250	0.2052	0.2007	0.1880	0.2064	0.2180	0.0861	0.0884	0.0879	0.0895	0.0866	0.0877	0.1338	0.1333	0.1346	0.1294	0.1309	0.1275	0.0655	0.0643	0.0640	0.0631	0.0633	0.0633	0.0636	0.0643	0.0652	0.0637	0.0640	0.0639	0.0630	0.0636	0.0654	0.0644	0.0632	0.0659	0.0632	0.0644	0.0653	0.0636	0.0627	0.0627
32=23:08:13	31645	298	0.5363	0.5046	0.4486	0.4141	0.3805	0.3143	0.5611	0.4752	0.4587	0.3947	0.3635	0.3636	0.4604	0.4167	0.3952	0.3465	0.3549	0.2956	0.5199	0.4553	0.4599	0.3801	0.3848	0.3517	0.3978	0.3579	0.3425	0.3342	0.3313	0.3191	0.4564	0.4157	0.4262	0.4070	0.3777	0.3714	0.2555	0.2564	0.2328	0.2275	0.2253	0.2019	0.3660	0.3628	0.3354	0.2992	0.3071	0.3035	0.1378	0.1321	0.1152	0.1197	0.1112	0.1142	0.2430	0.2207	0.2122	0.1983	0.2197	0.2359	0.0880	0.0890	0.0880	0.0900	0.0875	0.0888	0.1380	0.1367	0.1387	0.1311	0.1343	0.1344	0.0659	0.0645	0.0644	0.0637	0.0637	0.0634	0.0643	0.0647	0.0653	0.0641	0.0646	0.0646	0.0640	0.0643	0.0655	0.0646	0.0633	0.0657	0.0641	0.0652	0.0656	0.0642	0.0633	0.0634
33=23:22:52	32524	298	0.5787	0.5428	0.4728	0.4389	0.4030	0.3315	0.6028	0.5066	0.4879	0.4193	0.3877	0.3880	0.4937	0.4486	0.4268	0.3691	0.3811	0.3124	0.5580	0.4850	0.4921	0.4058	0.4106	0.3750	0.4347	0.3810	0.3680	0.3577	0.3560	0.3345	0.4874	0.4435	0.4561	0.4370	0.4071	0.3906	0.2703	0.2739	0.2503	0.2413	0.2365	0.2150	0.3966	0.3939	0.3627	0.3177	0.3252	0.3223	0.1365	0.1307	0.1187	0.1201	0.1117	0.1163	0.2568	0.2401	0.2255	0.2118	0.2317	0.2426	0.0873	0.0891	0.0887	0.0910	0.0870	0.0890	0.1389	0.1381	0.1416	0.1323	0.1348	0.1333	0.0650	0.0635	0.0635	0.0629	0.0629	0.0632	0.0638	0.0633	0.0646	0.0627	0.0638	0.0638	0.0632	0.0631	0.0646	0.0636	0.0625	0.0653	0.0642	0.0646	0.0649	0.0631	0.0632	0.0625
34=23:37:31	33404	300	0.6249	0.5732	0.5061	0.4677	0.4322	0.3556	0.6465	0.5482	0.5234	0.4521	0.4206	0.4108	0.5346	0.4794	0.4567	0.3953	0.4106	0.3294	0.6065	0.5202	0.5283	0.4314	0.4398	0.3992	0.4678	0.4101	0.3924	0.3765	0.3856	0.3607	0.5269	0.4778	0.4899	0.4728	0.4379	0.4157	0.2934	0.2924	0.2671	0.2610	0.2526	0.2272	0.4390	0.4243	0.3939	0.3462	0.3513	0.3470	0.1509	0.1398	0.1208	0.1270	0.1167	0.1199	0.2785	0.2583	0.2412	0.2243	0.2506	0.2564	0.0897	0.0904	0.0900	0.0929	0.0888	0.0905	0.1437	0.1417	0.1441	0.1339	0.1388	0.1378	0.0661	0.0646	0.0651	0.0640	0.0637	0.0648	0.0639	0.0646	0.0658	0.0644	0.0647	0.0647	0.0639	0.0646	0.0656	0.0647	0.0628	0.0665	0.0653	0.0655	0.0661	0.0644	0.0639	0.0633
35=23:52:11	34283	301	0.6783	0.6203	0.5435	0.5008	0.4653	0.3764	0.6938	0.5869	0.5599	0.4807	0.4528	0.4400	0.5794	0.5108	0.4905	0.4225	0.4440	0.3501	0.6548	0.5600	0.5657	0.4642	0.4745	0.4266	0.5074	0.4401	0.4285	0.4049	0.4136	0.3858	0.5655	0.5092	0.5264	0.5005	0.4689	0.4432	0.3248	0.3142	0.2871	0.2794	0.2686	0.2398	0.4749	0.4600	0.4237	0.3714	0.3780	0.3709	0.1524	0.1498	0.1253	0.1288	0.1206	0.1252	0.2944	0.2713	0.2585	0.2376	0.2700	0.2732	0.0893	0.0901	0.0900	0.0934	0.0892	0.0906	0.1477	0.1439	0.1481	0.1386	0.1424	0.1398	0.0661	0.0644	0.0645	0.0636	0.0641	0.0643	0.0642	0.0644	0.0647	0.0636	0.0645	0.0643	0.0634	0.0636	0.0656	0.0639	0.0632	0.0659	0.0648	0.0652	0.0655	0.0638	0.0638	0.0636
36=00:06:50	35163	301	0.7243	0.6584	0.5741	0.5336	0.4956	0.3933	0.7404	0.6240	0.5954	0.5078	0.4811	0.4703	0.6236	0.5433	0.5240	0.4524	0.4748	0.3744	0.7031	0.5974	0.6042	0.4926	0.5053	0.4461	0.5407	0.4720	0.4567	0.4349	0.4371	0.4105	0.6073	0.5407	0.5573	0.5299	0.5017	0.4718	0.3522	0.3382	0.3066	0.2958	0.2839	0.2496	0.5181	0.4924	0.4552	0.3973	0.4041	0.4015	0.1632	0.1553	0.1310	0.1345	0.1223	0.1267	0.3130	0.2862	0.2745	0.2542	0.2859	0.2982	0.0900	0.0917	0.0909	0.0946	0.0888	0.0907	0.1512	0.1466	0.1525	0.1396	0.1438	0.1430	0.0650	0.0639	0.0662	0.0632	0.0633	0.0637	0.0638	0.0640	0.0650	0.0626	0.0642	0.0640	0.0634	0.0637	0.0642	0.0640	0.0634	0.0652	0.0645	0.0646	0.0652	0.0637	0.0631	0.0631
37=00:21:29	36042	300	0.7610	0.7022	0.6075	0.5635	0.5219	0.4120	0.7787	0.6649	0.6269	0.5390	0.5072	0.4896	0.6618	0.5750	0.5571	0.4780	0.5045	0.3928	0.7482	0.6307	0.6430	0.5177	0.5301	0.4747	0.5780	0.4953	0.4819	0.4605	0.4668	0.4383	0.6521	0.5802	0.5894	0.5631	0.5330	0.4900	0.3822	0.3643	0.3299	0.3138	0.2999	0.2648	0.5597	0.5249	0.4857	0.4258	0.4320	0.4195	0.1696	0.1596	0.1353	0.1404	0.1258	0.1296	0.3388	0.3056	0.2949	0.2685	0.3042	0.3016	0.0911	0.0922	0.0915	0.0949	0.0893	0.0911	0.1566	0.1505	0.1544	0.1417	0.1474	0.1422	0.0655	0.0639	0.0636	0.0631	0.0633	0.0639	0.0635	0.0637	0.0649	0.0634	0.0637	0.0640	0.0628	0.0637	0.0647	0.0644	0.0625	0.0651	0.0645	0.0649	0.0652	0.0628	0.0630	0.0631
38=00:36:09	36921	300	0.8082	0.7422	0.6459	0.5980	0.5532	0.4388	0.8199	0.7060	0.6710	0.5722	0.5475	0.5239	0.7141	0.6152	0.5943	0.5065	0.5410	0.4148	0.7961	0.6708	0.6840	0.5497	0.5676	0.5008	0.6188	0.5294	0.5106	0.4821	0.5000	0.4624	0.6948	0.6254	0.6237	0.5975	0.5710	0.5238	0.4158	0.3899	0.3520	0.3389	0.3216	0.2786	0.6076	0.5602	0.5195	0.4519	0.4617	0.4572	0.1810	0.1659	0.1404	0.1476	0.1329	0.1349	0.3631	0.3326	0.3100	0.2863	0.3236	0.3209	0.0921	0.0935	0.0929	0.0969	0.0913	0.0921	0.1602	0.1559	0.1635	0.1463	0.1502	0.1498	0.0658	0.0638	0.0644	0.0640	0.0638	0.0641	0.0633	0.0642	0.0653	0.0635	0.0642	0.0644	0.0633	0.0636	0.0651	0.0642	0.0632	0.0644	0.0649	0.0650	0.0651	0.0638	0.0630	0.0632
39=00:50:48	37801	298	0.8395	0.7730	0.6788	0.6322	0.5912	0.4677	0.8583	0.7418	0.7006	0.6047	0.5718	0.5574	0.7646	0.6476	0.6286	0.5394	0.5732	0.4411	0.8405	0.7061	0.7199	0.5796	0.6027	0.5316	0.6585	0.5582	0.5415	0.5092	0.5259	0.4852	0.7368	0.6531	0.6638	0.6311	0.6005	0.5480	0.4517	0.4192	0.3725	0.3652	0.3375	0.2911	0.6512	0.5970	0.5539	0.4866	0.4902	0.4854	0.1985	0.1845	0.1498	0.1590	0.1357	0.1405	0.3953	0.3583	0.3381	0.3068	0.3473	0.3452	0.0928	0.0959	0.0933	0.0979	0.0915	0.0938	0.1653	0.1604	0.1670	0.1505	0.1557	0.1542	0.0661	0.0651	0.0652	0.0642	0.0641	0.0645	0.0643	0.0650	0.0656	0.0645	0.0651	0.0651	0.0638	0.0637	0.0651	0.0647	0.0642	0.0661	0.0653	0.0661	0.0660	0.0646	0.0643	0.0636
40=01:05:28	38680	301	0.8696	0.8130	0.7116	0.6628	0.6207	0.4898	0.8910	0.7778	0.7366	0.6365	0.6044	0.5888	0.8001	0.6842	0.6639	0.5712	0.6041	0.4675	0.8731	0.7461	0.7561	0.6111	0.6320	0.5616	0.7006	0.5864	0.5668	0.5356	0.5599	0.5086	0.7826	0.6814	0.7052	0.6619	0.6373	0.5761	0.4840	0.4477	0.4037	0.3898	0.3564	0.3072	0.6950	0.6358	0.5818	0.5139	0.5173	0.5132	0.2028	0.1874	0.1505	0.1599	0.1383	0.1449	0.4259	0.3813	0.3584	0.3258	0.3770	0.3648	0.0939	0.0967	0.0927	0.0980	0.0907	0.0931	0.1714	0.1642	0.1714	0.1549	0.1580	0.1562	0.0653	0.0637	0.0634	0.0630	0.0629	0.0635	0.0628	0.0642	0.0648	0.0631	0.0639	0.0636	0.0627	0.0632	0.0646	0.0637	0.0624	0.0642	0.0640	0.0644	0.0647	0.0636	0.0628	0.0627
41=01:20:07	39560	300	0.8793	0.8402	0.7409	0.6993	0.6574	0.5316	0.8960	0.8115	0.7679	0.6658	0.6462	0.6284	0.8378	0.7179	0.7022	0.5957	0.6377	0.4933	0.9044	0.7756	0.7926	0.6415	0.6657	0.5847	0.7449	0.6212	0.6001	0.5598	0.5867	0.5400	0.8189	0.7195	0.7304	0.6969	0.6701	0.6161	0.5188	0.4761	0.4344	0.4158	0.3770	0.3239	0.7462	0.6749	0.6195	0.5409	0.5501	0.5483	0.2152	0.1933	0.1581	0.1695	0.1468	0.1487	0.4593	0.4117	0.3846	0.3484	0.3999	0.3869	0.0957	0.0983	0.0948	0.1006	0.0925	0.0943	0.1756	0.1678	0.1770	0.1588	0.1633	0.1626	0.0656	0.0642	0.0638	0.0637	0.0636	0.0646	0.0643	0.0642	0.0655	0.0633	0.0640	0.0644	0.0637	0.0640	0.0654	0.0645	0.0633	0.0659	0.0650	0.0655	0.0653	0.0631	0.0633	0.0629
42=01:34:46	40439	298	0.8790	0.8715	0.7816	0.7361	0.6910	0.5645	0.9024	0.8475	0.8053	0.7012	0.6777	0.6574	0.8769	0.7559	0.7390	0.6314	0.6743	0.5214	0.9121	0.8107	0.8244	0.6756	0.7024	0.6183	0.7875	0.6541	0.6334	0.5952	0.6256	0.5679	0.8577	0.7614	0.7696	0.7322	0.7085	0.6428	0.5527	0.5047	0.4639	0.4447	0.3978	0.3405	0.7942	0.7188	0.6594	0.5775	0.5845	0.5772	0.2382	0.2098	0.1655	0.1749	0.1515	0.1534	0.4931	0.4435	0.4151	0.3746	0.4290	0.4150	0.0966	0.0998	0.0956	0.1005	0.0919	0.0953	0.1828	0.1758	0.1859	0.1632	0.1680	0.1670	0.0650	0.0633	0.0631	0.0628	0.0628	0.0635	0.0635	0.0637	0.0644	0.0632	0.0631	0.0643	0.0628	0.0634	0.0646	0.0635	0.0625	0.0648	0.0643	0.0646	0.0647	0.0622	0.0627	0.0627
43=01:49:26	41318	300	0.8774	0.8889	0.8119	0.7635	0.7244	0.5944	0.9056	0.8578	0.8302	0.7314	0.7090	0.6934	0.8833	0.7878	0.7690	0.6654	0.7054	0.5510	0.9111	0.8436	0.8545	0.7059	0.7266	0.6530	0.8168	0.6889	0.6672	0.6222	0.6589	0.5979	0.8952	0.7967	0.8033	0.7546	0.7439	0.6788	0.6048	0.5367	0.4958	0.4696	0.4215	0.3607	0.8350	0.7545	0.6913	0.6116	0.6192	0.6084	0.2436	0.2316	0.1809	0.1891	0.1560	0.1571	0.5298	0.4774	0.4413	0.4030	0.4616	0.4513	0.1012	0.1015	0.0975	0.1036	0.0937	0.0966	0.1921	0.1813	0.1941	0.1696	0.1750	0.1725	0.0655	0.0644	0.0644	0.0630	0.0631	0.0641	0.0641	0.0642	0.0652	0.0639	0.0642	0.0642	0.0629	0.0637	0.0653	0.0643	0.0632	0.0654	0.0646	0.0639	0.0655	0.0636	0.0636	0.0632
44=02:04:05	42198	300	0.8843	0.8815	0.8312	0.7882	0.7558	0.6382	0.9044	0.8643	0.8377	0.7671	0.7411	0.7211	0.8733	0.8126	0.8006	0.6904	0.7393	0.5850	0.9152	0.8530	0.8703	0.7310	0.7589	0.6813	0.8542	0.7134	0.6989	0.6495	0.6922	0.6238	0.9069	0.8276	0.8298	0.7938	0.7682	0.7080	0.6388	0.5677	0.5260	0.4994	0.4450	0.3845	0.8691	0.7902	0.7260	0.6450	0.6521	0.6448	0.2688	0.2464	0.1834	0.1932	0.1618	0.1673	0.5677	0.5002	0.4738	0.4284	0.4887	0.4766	0.1033	0.1039	0.0997	0.1073	0.0960	0.0987	0.1969	0.1896	0.2013	0.1764	0.1815	0.1834	0.0666	0.0649	0.0656	0.0643	0.0648	0.0649	0.0648	0.0656	0.0658	0.0645	0.0657	0.0657	0.0642	0.0646	0.0656	0.0652	0.0640	0.0662	0.0656	0.0660	0.0659	0.0652	0.0644	0.0641
45=02:18:45	43077	300	0.8840	0.8824	0.8489	0.8116	0.7807	0.6630	0.9101	0.8633	0.8390	0.7844	0.7641	0.7427	0.8795	0.8425	0.8283	0.7241	0.7672	0.6149	0.9217	0.8550	0.8708	0.7591	0.7884	0.7089	0.8778	0.7451	0.7281	0.6788	0.7224	0.6468	0.9037	0.8517	0.8506	0.8216	0.7959	0.7391	0.6767	0.5997	0.5585	0.5279	0.4656	0.4021	0.8885	0.8242	0.7616	0.6773	0.6841	0.6813	0.2857	0.2619	0.1961	0.2029	0.1676	0.1736	0.6113	0.5365	0.4996	0.4574	0.5150	0.5043	0.1040	0.1054	0.1010	0.1081	0.0968	0.0983	0.2041	0.1961	0.2103	0.1785	0.1853	0.1851	0.0654	0.0644	0.0643	0.0635	0.0636	0.0638	0.0636	0.0633	0.0650	0.0632	0.0642	0.0640	0.0632	0.0637	0.0656	0.0642	0.0622	0.0650	0.0651	0.0653	0.0650	0.0636	0.0628	0.0628
46=02:33:24	43956	300	0.8943	0.8897	0.8478	0.8217	0.7971	0.6876	0.9210	0.8587	0.8478	0.7941	0.7826	0.7527	0.8849	0.8611	0.8484	0.7498	0.7895	0.6505	0.9257	0.8635	0.8737	0.7867	0.7983	0.7273	0.8756	0.7800	0.7599	0.7045	0.7506	0.6822	0.9108	0.8730	0.8638	0.8333	0.8265	0.7558	0.7354	0.6281	0.5968	0.5583	0.4969	0.4273	0.8982	0.8527	0.7928	0.7110	0.7173	0.7109	0.3051	0.2744	0.1998	0.2164	0.1774	0.1815	0.6522	0.5771	0.5323	0.4895	0.5502	0.5299	0.1059	0.1096	0.1012	0.1106	0.0972	0.1001	0.2126	0.2040	0.2210	0.1877	0.1942	0.1939	0.0661	0.0638	0.0643	0.0635	0.0635	0.0640	0.0641	0.0640	0.0647	0.0636	0.0643	0.0644	0.0632	0.0639	0.0653	0.0639	0.0628	0.0650	0.0645	0.0649	0.0651	0.0637	0.0635	0.0634
47=02:48:03	44836	300	0.9006	0.8950	0.8518	0.8228	0.8025	0.7116	0.9187	0.8682	0.8421	0.8002	0.7877	0.7651	0.8863	0.8501	0.8484	0.7780	0.8130	0.6749	0.9288	0.8608	0.8755	0.7936	0.7995	0.7409	0.8653	0.8035	0.7917	0.7334	0.7819	0.7052	0.9173	0.8738	0.8618	0.8383	0.8349	0.7822	0.7674	0.6625	0.6277	0.5838	0.5232	0.4547	0.8987	0.8655	0.8178	0.7408	0.7494	0.7385	0.3255	0.2813	0.2228	0.2287	0.1867	0.1916	0.6994	0.6154	0.5669	0.5198	0.5836	0.5616	0.1098	0.1111	0.1045	0.1134	0.0988	0.1016	0.2177	0.2116	0.2309	0.1933	0.2002	0.1993	0.0653	0.0636	0.0636	0.0629	0.0629	0.0639	0.0635	0.0634	0.0639	0.0631	0.0637	0.0640	0.0630	0.0634	0.0646	0.0628	0.0625	0.0647	0.0649	0.0648	0.0648	0.0636	0.0629	0.0626
48=03:02:43	45715	301	0.9016	0.9020	0.8525	0.8230	0.8022	0.7268	0.9255	0.8683	0.8491	0.7970	0.7858	0.7628	0.8946	0.8571	0.8473	0.8019	0.8106	0.7042	0.9296	0.8689	0.8746	0.7985	0.7973	0.7459	0.8728	0.8309	0.8057	0.7570	0.7994	0.7268	0.9145	0.8692	0.8610	0.8270	0.8366	0.7919	0.7982	0.6878	0.6650	0.6158	0.5522	0.4832	0.9006	0.8655	0.8394	0.7727	0.7756	0.7653	0.3546	0.3140	0.2336	0.2416	0.1943	0.1984	0.7386	0.6556	0.5945	0.5514	0.6201	0.5982	0.1138	0.1164	0.1065	0.1168	0.1012	0.1032	0.2325	0.2217	0.2435	0.2009	0.2064	0.2067	0.0656	0.0639	0.0633	0.0634	0.0635	0.0638	0.0641	0.0642	0.0653	0.0639	0.0631	0.0647	0.0632	0.0630	0.0650	0.0641	0.0629	0.0656	0.0650	0.0652	0.0648	0.0632	0.0631	0.0633
49=03:17:22	46595	300	0.9103	0.9023	0.8504	0.8225	0.8031	0.7326	0.9309	0.8769	0.8544	0.7966	0.7952	0.7648	0.8972	0.8539	0.8474	0.8063	0.8158	0.7230	0.9379	0.8707	0.8804	0.7959	0.7980	0.7466	0.8784	0.8462	0.8185	0.7756	0.8102	0.7451	0.9221	0.8710	0.8655	0.8301	0.8380	0.7929	0.8339	0.7175	0.6985	0.6464	0.5800	0.5096	0.9052	0.8666	0.8475	0.7938	0.7977	0.7878	0.3788	0.3338	0.2436	0.2560	0.2083	0.2077	0.7820	0.6895	0.6270	0.5850	0.6506	0.6287	0.1168	0.1180	0.1078	0.1215	0.1023	0.1061	0.2400	0.2307	0.2568	0.2109	0.2159	0.2155	0.0666	0.0648	0.0649	0.0644	0.0640	0.0647	0.0644	0.0648	0.0650	0.0641	0.0647	0.0648	0.0635	0.0639	0.0654	0.0645	0.0637	0.0660	0.0653	0.0653	0.0659	0.0634	0.0636	0.0635
50=03:32:02	47474	298	0.9159	0.9020	0.8522	0.8281	0.8078	0.7319	0.9304	0.8806	0.8539	0.8011	0.7915	0.7692	0.8967	0.8594	0.8474	0.8020	0.8118	0.7323	0.9435	0.8708	0.8862	0.7979	0.8009	0.7486	0.8805	0.8432	0.8123	0.7808	0.8054	0.7491	0.9293	0.8642	0.8681	0.8332	0.8302	0.7870	0.8282	0.7500	0.7293	0.6758	0.6060	0.5418	0.9046	0.8749	0.8414	0.8063	0.8109	0.8027	0.4021	0.3464	0.2577	0.2706	0.2164	0.2207	0.8269	0.7238	0.6648	0.6122	0.6867	0.6574	0.1209	0.1232	0.1109	0.1236	0.1029	0.1072	0.2501	0.2388	0.2651	0.2204	0.2253	0.2208	0.0664	0.0642	0.0644	0.0633	0.0634	0.0639	0.0647	0.0646	0.0655	0.0641	0.0643	0.0649	0.0635	0.0638	0.0654	0.0647	0.0634	0.0654	0.0641	0.0652	0.0656	0.0642	0.0634	0.0636
51=03:46:41	48353	300	0.9136	0.9062	0.8526	0.8283	0.8086	0.7325	0.9309	0.8844	0.8622	0.7970	0.8002	0.7729	0.9031	0.8585	0.8496	0.7979	0.8121	0.7312	0.9471	0.8743	0.8874	0.7993	0.8051	0.7495	0.8897	0.8380	0.8098	0.7788	0.8040	0.7453	0.9248	0.8718	0.8699	0.8368	0.8409	0.7968	0.8126	0.7722	0.7645	0.7014	0.6350	0.5648	0.9144	0.8715	0.8488	0.8080	0.8169	0.8000	0.4348	0.3615	0.2704	0.2853	0.2297	0.2323	0.8521	0.7622	0.6928	0.6538	0.7136	0.6904	0.1251	0.1289	0.1125	0.1279	0.1062	0.1099	0.2637	0.2484	0.2809	0.2274	0.2339	0.2328	0.0661	0.0646	0.0643	0.0633	0.0643	0.0642	0.0643	0.0648	0.0658	0.0641	0.0644	0.0647	0.0635	0.0630	0.0656	0.0648	0.0634	0.0660	0.0653	0.0654	0.0645	0.0640	0.0632	0.0636
52=04:01:20	49233	298	0.9163	0.9079	0.8583	0.8320	0.8108	0.7343	0.9255	0.8851	0.8553	0.8072	0.7975	0.7805	0.9016	0.8576	0.8530	0.8075	0.8174	0.7299	0.9517	0.8749	0.8936	0.7986	0.8113	0.7560	0.8944	0.8309	0.8100	0.7672	0.8111	0.7380	0.9260	0.8674	0.8719	0.8353	0.8372	0.7973	0.8185	0.8017	0.7902	0.7316	0.6626	0.5996	0.9154	0.8806	0.8481	0.8094	0.8166	0.8043	0.4620	0.3952	0.2880	0.2995	0.2415	0.2466	0.8744	0.7918	0.7330	0.6770	0.7505	0.7155	0.1293	0.1327	0.1166	0.1329	0.1069	0.1120	0.2692	0.2603	0.2935	0.2356	0.2436	0.2447	0.0654	0.0635	0.0635	0.0630	0.0630	0.0635	0.0634	0.0637	0.0640	0.0632	0.0640	0.0638	0.0627	0.0634	0.0646	0.0629	0.0621	0.0647	0.0639	0.0646	0.0649	0.0628	0.0628	0.0627
53=04:16:00	50112	300	0.9288	0.9186	0.8609	0.8364	0.8180	0.7395	0.9289	0.9015	0.8656	0.8110	0.8116	0.7879	0.9045	0.8640	0.8644	0.8079	0.8308	0.7334	0.9621	0.8814	0.9059	0.8012	0.8183	0.7571	0.9019	0.8310	0.8154	0.7720	0.8160	0.7457	0.9339	0.8784	0.8744	0.8481	0.8430	0.8077	0.8276	0.8090	0.8184	0.7611	0.6924	0.6285	0.9281	0.8860	0.8579	0.8120	0.8205	0.8127	0.4974	0.4117	0.3065	0.3170	0.2552	0.2550	0.8794	0.8236	0.7686	0.7107	0.7791	0.7557	0.1373	0.1400	0.1221	0.1387	0.1107	0.1152	0.2892	0.2798	0.3071	0.2475	0.2577	0.2585	0.0659	0.0642	0.0645	0.0635	0.0634	0.0640	0.0639	0.0644	0.0653	0.0639	0.0643	0.0647	0.0637	0.0636	0.0649	0.0643	0.0633	0.0656	0.0641	0.0649	0.0650	0.0638	0.0636	0.0631
54=04:30:39	50992	298	0.9334	0.9239	0.8621	0.8357	0.8208	0.7391	0.9367	0.9013	0.8668	0.8081	0.8124	0.7914	0.9067	0.8670	0.8651	0.8128	0.8309	0.7414	0.9586	0.8856	0.9057	0.8081	0.8179	0.7615	0.9022	0.8315	0.8191	0.7729	0.8206	0.7465	0.9335	0.8732	0.8800	0.8439	0.8503	0.8097	0.8225	0.7952	0.8278	0.7727	0.7131	0.6499	0.9284	0.8914	0.8587	0.8143	0.8211	0.8103	0.5275	0.4411	0.3252	0.3379	0.2701	0.2717	0.8780	0.8367	0.7953	0.7404	0.8089	0.7804	0.1416	0.1438	0.1236	0.1421	0.1134	0.1182	0.2988	0.2882	0.3218	0.2593	0.2698	0.2696	0.0656	0.0640	0.0639	0.0630	0.0625	0.0634	0.0637	0.0636	0.0649	0.0631	0.0640	0.0638	0.0628	0.0629	0.0652	0.0636	0.0627	0.0651	0.0648	0.0638	0.0648	0.0632	0.0628	0.0628
55=04:45:18	51871	301	0.9356	0.9339	0.8685	0.8408	0.8266	0.7472	0.9351	0.9109	0.8655	0.8140	0.8146	0.7973	0.9056	0.8660	0.8697	0.8149	0.8361	0.7431	0.9644	0.8886	0.9134	0.8052	0.8210	0.7682	0.9100	0.8324	0.8250	0.7754	0.8284	0.7525	0.9374	0.8783	0.8787	0.8446	0.8511	0.8103	0.8327	0.8001	0.8263	0.7764	0.7378	0.6765	0.9349	0.8943	0.8685	0.8179	0.8285	0.8138	0.5657	0.4735	0.3524	0.3618	0.2901	0.2885	0.8834	0.8390	0.8185	0.7731	0.8291	0.8022	0.1501	0.1489	0.1273	0.1504	0.1167	0.1210	0.3085	0.3029	0.3413	0.2719	0.2812	0.2819	0.0661	0.0643	0.0641	0.0634	0.0635	0.0640	0.0645	0.0647	0.0652	0.0638	0.0644	0.0645	0.0631	0.0636	0.0653	0.0643	0.0629	0.0657	0.0648	0.0646	0.0651	0.0640	0.0635	0.0633
56=04:59:58	52750	300	0.9456	0.9349	0.8680	0.8381	0.8351	0.7446	0.9433	0.9151	0.8698	0.8177	0.8154	0.7976	0.9116	0.8716	0.8735	0.8205	0.8439	0.7537	0.9700	0.8909	0.9199	0.8134	0.8222	0.7714	0.9163	0.8347	0.8283	0.7794	0.8338	0.7573	0.9420	0.8758	0.8861	0.8501	0.8505	0.8112	0.8405	0.8012	0.8266	0.7760	0.7467	0.6953	0.9410	0.9096	0.8711	0.8257	0.8325	0.8267	0.5971	0.4968	0.3699	0.3791	0.3074	0.3032	0.8963	0.8477	0.8301	0.7887	0.8424	0.8148	0.1573	0.1599	0.1324	0.1572	0.1183	0.1244	0.3288	0.3195	0.3602	0.2889	0.2991	0.2943	0.0663	0.0641	0.0643	0.0638	0.0635	0.0634	0.0640	0.0644	0.0651	0.0639	0.0641	0.0645	0.0630	0.0639	0.0651	0.0643	0.0632	0.0656	0.0647	0.0650	0.0651	0.0642	0.0633	0.0630
57=05:14:37	53630	301	0.9484	0.9406	0.8661	0.8375	0.8332	0.7466	0.9357	0.9151	0.8709	0.8090	0.8208	0.8028	0.9133	0.8683	0.8736	0.8179	0.8481	0.7542	0.9695	0.8879	0.9218	0.8095	0.8209	0.7715	0.9223	0.8346	0.8301	0.7799	0.8343	0.7563	0.9355	0.8826	0.8814	0.8451	0.8564	0.8139	0.8463	0.8024	0.8326	0.7709	0.7520	0.6947	0.9507	0.9038	0.8762	0.8219	0.8413	0.8250	0.6367	0.5363	0.3904	0.4022	0.3225	0.3229	0.8967	0.8509	0.8185	0.8054	0.8353	0.8299	0.1620	0.1630	0.1379	0.1666	0.1219	0.1290	0.3479	0.3341	0.3821	0.2948	0.3124	0.3136	0.0657	0.0639	0.0639	0.0622	0.0633	0.0642	0.0637	0.0643	0.0653	0.0636	0.0640	0.0641	0.0630	0.0631	0.0655	0.0642	0.0626	0.0655	0.0648	0.0649	0.0641	0.0636	0.0630	0.0629
58=05:29:17	54509	298	0.9559	0.9467	0.8660	0.8440	0.8387	0.7499	0.9369	0.9243	0.8720	0.8079	0.8319	0.8058	0.9122	0.8681	0.8776	0.8156	0.8560	0.7552	0.9748	0.8878	0.9292	0.8112	0.8236	0.7748	0.9301	0.8329	0.8293	0.7780	0.8402	0.7592	0.9355	0.8857	0.8782	0.8552	0.8561	0.8197	0.8501	0.8055	0.8343	0.7733	0.7480	0.6995	0.9592	0.9092	0.8847	0.8234	0.8468	0.8300	0.6657	0.5634	0.4169	0.4230	0.3445	0.3408	0.8993	0.8550	0.8210	0.8100	0.8330	0.8285	0.1707	0.1747	0.1426	0.1705	0.1267	0.1320	0.3643	0.3544	0.4048	0.3109	0.3250	0.3306	0.0666	0.0646	0.0645	0.0644	0.0643	0.0646	0.0637	0.0648	0.0661	0.0641	0.0650	0.0651	0.0636	0.0640	0.0657	0.0646	0.0636	0.0651	0.0653	0.0657	0.0657	0.0640	0.0635	0.0637
59=05:44:03	55396	300	0.9672	0.9572	0.8684	0.8398	0.8438	0.7481	0.9363	0.9299	0.8666	0.8183	0.8273	0.8173	0.9065	0.8680	0.8745	0.8188	0.8587	0.7608	0.9736	0.8864	0.9367	0.8117	0.8208	0.7791	0.9306	0.8325	0.8310	0.7762	0.8491	0.7581	0.9396	0.8787	0.8812	0.8525	0.8487	0.8162	0.8630	0.8081	0.8348	0.7772	0.7397	0.7022	0.9568	0.9136	0.8843	0.8209	0.8461	0.8375	0.6958	0.5879	0.4366	0.4532	0.3586	0.3526	0.9045	0.8578	0.8322	0.7960	0.8365	0.8264	0.1833	0.1839	0.1474	0.1804	0.1305	0.1370	0.3807	0.3706	0.4214	0.3295	0.3417	0.3405	0.0659	0.0637	0.0640	0.0630	0.0630	0.0641	0.0640	0.0640	0.0648	0.0635	0.0642	0.0643	0.0630	0.0634	0.0648	0.0637	0.0624	0.0650	0.0639	0.0645	0.0647	0.0638	0.0631	0.0630
60=05:58:43	56275	301	0.9664	0.9616	0.8729	0.8430	0.8531	0.7551	0.9388	0.9369	0.8732	0.8186	0.8329	0.8192	0.9124	0.8676	0.8732	0.8186	0.8621	0.7649	0.9770	0.8943	0.9402	0.8162	0.8196	0.7845	0.9380	0.8322	0.8261	0.7767	0.8501	0.7579	0.9399	0.8826	0.8872	0.8490	0.8545	0.8148	0.8679	0.8103	0.8419	0.7797	0.7474	0.7065	0.9611	0.9210	0.8908	0.8262	0.8504	0.8391	0.7315	0.6231	0.4641	0.4767	0.3847	0.3802	0.9082	0.8645	0.8350	0.8028	0.8451	0.8250	0.1941	0.1914	0.1544	0.1922	0.1362	0.1414	0.4004	0.3882	0.4475	0.3456	0.3559	0.3613	0.0667	0.0648	0.0646	0.0639	0.0638	0.0634	0.0647	0.0652	0.0658	0.0645	0.0650	0.0650	0.0640	0.0644	0.0655	0.0647	0.0631	0.0659	0.0646	0.0656	0.0659	0.0642	0.0638	0.0637
61=06:13:22	57155	300	0.9712	0.9677	0.8710	0.8465	0.8544	0.7529	0.9367	0.9449	0.8753	0.8158	0.8348	0.8272	0.9130	0.8689	0.8758	0.8182	0.8652	0.7659	0.9769	0.8953	0.9478	0.8127	0.8238	0.7850	0.9487	0.8309	0.8220	0.7747	0.8575	0.7584	0.9369	0.8816	0.8839	0.8488	0.8590	0.8184	0.8640	0.8067	0.8447	0.7821	0.7540	0.7092	0.9670	0.9225	0.8967	0.8241	0.8557	0.8420	0.7629	0.6519	0.4821	0.4988	0.4014	0.3941	0.9151	0.8669	0.8329	0.8106	0.8459	0.8377	0.2023	0.2012	0.1589	0.1923	0.1372	0.1440	0.4208	0.4091	0.4665	0.3585	0.3747	0.3796	0.0647	0.0627	0.0629	0.0622	0.0629	0.0629	0.0629	0.0631	0.0642	0.0624	0.0633	0.0632	0.0620	0.0622	0.0637	0.0628	0.0618	0.0644	0.0634	0.0639	0.0646	0.0627	0.0618	0.0620
62=06:28:01	58034	300	0.9849	0.9761	0.8682	0.8496	0.8615	0.7521	0.9365	0.9542	0.8769	0.8172	0.8413	0.8323	0.9103	0.8673	0.8755	0.8163	0.8763	0.7715	0.9789	0.8949	0.9569	0.8147	0.8249	0.7903	0.9536	0.8323	0.8279	0.7788	0.8607	0.7611	0.9399	0.8827	0.8841	0.8539	0.8566	0.8219	0.8726	0.8126	0.8515	0.7902	0.7534	0.7125	0.9741	0.9303	0.9062	0.8232	0.8621	0.8487	0.7934	0.6865	0.5124	0.5249	0.4262	0.4195	0.9202	0.8677	0.8345	0.8111	0.8439	0.8392	0.2188	0.2161	0.1673	0.2057	0.1429	0.1507	0.4417	0.4320	0.4890	0.3784	0.3922	0.4022	0.0658	0.0638	0.0639	0.0635	0.0634	0.0632	0.0638	0.0640	0.0653	0.0636	0.0639	0.0664	0.0632	0.0636	0.0651	0.0643	0.0627	0.0654	0.0635	0.0648	0.0653	0.0640	0.0633	0.0632
63=06:42:41	58913	300	0.9916	0.9880	0.8700	0.8434	0.8712	0.7582	0.9376	0.9597	0.8774	0.8188	0.8328	0.8391	0.9072	0.8663	0.8728	0.8214	0.8815	0.7719	0.9757	0.8983	0.9615	0.8146	0.8229	0.7965	0.9604	0.8328	0.8289	0.7751	0.8677	0.7554	0.9400	0.8802	0.8905	0.8472	0.8572	0.8189	0.8760	0.8088	0.8562	0.7879	0.7535	0.7203	0.9736	0.9389	0.9047	0.8258	0.8641	0.8503	0.8037	0.7186	0.5355	0.5503	0.4525	0.4425	0.9293	0.8763	0.8387	0.8060	0.8526	0.8405	0.2285	0.2276	0.1718	0.2161	0.1476	0.1568	0.4568	0.4444	0.5105	0.3958	0.4099	0.4181	0.0643	0.0625	0.0625	0.0620	0.0624	0.0621	0.0627	0.0629	0.0637	0.0620	0.0627	0.0630	0.0620	0.0620	0.0636	0.0628	0.0618	0.0635	0.0630	0.0635	0.0636	0.0624	0.0616	0.0619
64=06:57:20	59793	301	0.9961	0.9980	0.8743	0.8446	0.8779	0.7555	0.9391	0.9681	0.8790	0.8218	0.8348	0.8510	0.9110	0.8686	0.8748	0.8238	0.8865	0.7759	0.9750	0.9008	0.9702	0.8141	0.8246	0.8008	0.9652	0.8307	0.8261	0.7816	0.8770	0.7601	0.9454	0.8817	0.8910	0.8446	0.8612	0.8204	0.8870	0.8106	0.8607	0.7935	0.7568	0.7283	0.9782	0.9452	0.9130	0.8295	0.8719	0.8549	0.7974	0.7550	0.5595	0.5752	0.4760	0.4705	0.9400	0.8798	0.8442	0.8110	0.8544	0.8463	0.2496	0.2399	0.1852	0.2268	0.1535	0.1622	0.4787	0.4724	0.5348	0.4134	0.4302	0.4314	0.0649	0.0633	0.0636	0.0627	0.0620	0.0629	0.0634	0.0633	0.0644	0.0632	0.0638	0.0636	0.0623	0.0633	0.0643	0.0634	0.0622	0.0646	0.0638	0.0638	0.0644	0.0628	0.0623	0.0624
65=07:12:00	60672	300	1.0010	0.9951	0.8634	0.8455	0.8797	0.7558	0.9346	0.9746	0.8752	0.8127	0.8380	0.8533	0.9108	0.8647	0.8762	0.8147	0.8930	0.7757	0.9761	0.8957	0.9764	0.8128	0.8238	0.8055	0.9809	0.8270	0.8266	0.7726	0.8772	0.7596	0.9349	0.8804	0.8839	0.8503	0.8614	0.8200	0.8772	0.8083	0.8643	0.7923	0.7546	0.7273	0.9841	0.9404	0.9249	0.8260	0.8772	0.8638	0.7904	0.7694	0.5822	0.6019	0.5082	0.4926	0.9402	0.8858	0.8382	0.8172	0.8467	0.8527	0.2626	0.2560	0.1903	0.2394	0.1596	0.1665	0.5060	0.4941	0.5558	0.4292	0.4524	0.4541	0.0650	0.0628	0.0623	0.0623	0.0625	0.0633	0.0628	0.0630	0.0643	0.0623	0.0623	0.0634	0.0624	0.0628	0.0638	0.0632	0.0620	0.0644	0.0638	0.0636	0.0639	0.0621	0.0625	0.0620
66=07:26:39	61552	301	1.0181	1.0171	0.8730	0.8481	0.8944	0.7591	0.9447	0.9866	0.8861	0.8219	0.8371	0.8611	0.9111	0.8679	0.8753	0.8238	0.9046	0.7811	0.9795	0.9048	0.9904	0.8161	0.8269	0.8129	0.9856	0.8305	0.8313	0.7772	0.8876	0.7592	0.9436	0.8817	0.8943	0.8517	0.8658	0.8230	0.8765	0.8102	0.8732	0.7939	0.7554	0.7357	0.9876	0.9545	0.9321	0.8324	0.8886	0.8711	0.8021	0.7880	0.6055	0.6217	0.5310	0.5162	0.9492	0.8920	0.8446	0.8175	0.8556	0.8582	0.2794	0.2710	0.2050	0.2548	0.1683	0.1745	0.5268	0.5171	0.5818	0.4529	0.4699	0.4785	0.0651	0.0631	0.0634	0.0627	0.0625	0.0632	0.0633	0.0636	0.0637	0.0627	0.0636	0.0640	0.0619	0.0630	0.0642	0.0626	0.0621	0.0648	0.0636	0.0639	0.0641	0.0632	0.0622	0.0621
67=07:41:18	62431	300	1.0272	1.0253	0.8704	0.8477	0.9031	0.7599	0.9417	0.9999	0.8855	0.8196	0.8434	0.8709	0.9124	0.8687	0.8757	0.8224	0.9122	0.7827	0.9839	0.9030	1.0022	0.8188	0.8299	0.8209	0.9936	0.8320	0.8321	0.7803	0.8987	0.7621	0.9442	0.8817	0.8961	0.8534	0.8655	0.8239	0.8783	0.8139	0.8793	0.7967	0.7569	0.7426	0.9927	0.9609	0.9439	0.8355	0.8977	0.8855	0.7962	0.7724	0.6287	0.6486	0.5552	0.5428	0.9598	0.8997	0.8517	0.8173	0.8563	0.8604	0.3035	0.2916	0.2138	0.2713	0.1774	0.1843	0.5491	0.5382	0.6054	0.4696	0.4909	0.5007	0.0653	0.0637	0.0642	0.0636	0.0632	0.0639	0.0640	0.0641	0.0642	0.0638	0.0640	0.0640	0.0629	0.0635	0.0646	0.0634	0.0630	0.0652	0.0645	0.0647	0.0651	0.0630	0.0634	0.0628
68=07:55:58	63310	300	1.0329	1.0305	0.8715	0.8480	0.9089	0.7570	0.9386	1.0081	0.8799	0.8232	0.8437	0.8793	0.9100	0.8683	0.8802	0.8234	0.9198	0.7809	0.9811	0.9017	1.0087	0.8151	0.8313	0.8325	1.0039	0.8276	0.8278	0.7755	0.9053	0.7599	0.9407	0.8778	0.8940	0.8520	0.8651	0.8242	0.8789	0.8133	0.8827	0.7980	0.7552	0.7489	0.9915	0.9614	0.9542	0.8334	0.9029	0.8900	0.8080	0.7883	0.6602	0.6707	0.5857	0.5697	0.9701	0.9056	0.8480	0.8164	0.8551	0.8655	0.3200	0.3088	0.2284	0.2899	0.1853	0.1908	0.5714	0.5676	0.6321	0.4932	0.5092	0.5242	0.0649	0.0633	0.0634	0.0632	0.0624	0.0631	0.0631	0.0630	0.0645	0.0630	0.0635	0.0638	0.0626	0.0629	0.0642	0.0628	0.0621	0.0646	0.0637	0.0641	0.0643	0.0626	0.0624	0.0623
69=08:10:37	64190	300	1.0488	1.0411	0.8689	0.8526	0.9187	0.7593	0.9385	1.0191	0.8835	0.8204	0.8515	0.8893	0.9112	0.8681	0.8826	0.8211	0.9300	0.7822	0.9854	0.9018	1.0219	0.8155	0.8318	0.8326	1.0179	0.8338	0.8332	0.7721	0.9073	0.7623	0.9396	0.8799	0.8903	0.8546	0.8660	0.8268	0.8817	0.8076	0.8892	0.8000	0.7598	0.7522	0.9978	0.9610	0.9634	0.8320	0.9142	0.9018	0.8055	0.7701	0.6775	0.6951	0.6111	0.5921	0.9803	0.9145	0.8484	0.8222	0.8567	0.8699	0.3421	0.3310	0.2398	0.3116	0.1935	0.2006	0.5954	0.5892	0.6540	0.5148	0.5355	0.5436	0.0643	0.0631	0.0625	0.0624	0.0624	0.0629	0.0627	0.0631	0.0641	0.0622	0.0628	0.0633	0.0620	0.0629	0.0636	0.0631	0.0616	0.0642	0.0636	0.0636	0.0640	0.0620	0.0621	0.0622
70=08:25:17	65069	300	1.0491	1.0508	0.8753	0.8489	0.9260	0.7570	0.9416	1.0216	0.8859	0.8200	0.8439	0.8977	0.9128	0.8673	0.8774	0.8248	0.9340	0.7878	0.9798	0.9044	1.0268	0.8190	0.8299	0.8428	1.0210	0.8327	0.8273	0.7774	0.9176	0.7649	0.9378	0.8775	0.8945	0.8423	0.8677	0.8225	0.8869	0.8087	0.8936	0.7939	0.7578	0.7541	0.9928	0.9649	0.9720	0.8320	0.9205	0.9040	0.8113	0.7859	0.6974	0.7161	0.6328	0.6216	0.9857	0.9245	0.8443	0.8210	0.8599	0.8855	0.3632	0.3518	0.2529	0.3267	0.2048	0.2090	0.6293	0.6103	0.6833	0.5268	0.5550	0.5661	0.0636	0.0626	0.0625	0.0620	0.0619	0.0622	0.0618	0.0625	0.0635	0.0622	0.0621	0.0627	0.0614	0.0624	0.0632	0.0627	0.0615	0.0630	0.0632	0.0634	0.0634	0.0619	0.0611	0.0615
71=08:39:56	65949	300	1.0603	1.0701	0.8775	0.8527	0.9342	0.7644	0.9447	1.0389	0.8952	0.8203	0.8536	0.9064	0.9139	0.8698	0.8835	0.8259	0.9495	0.7846	0.9845	0.9095	1.0395	0.8173	0.8328	0.8462	1.0276	0.8299	0.8337	0.7814	0.9270	0.7686	0.9401	0.8873	0.8942	0.8493	0.8778	0.8283	0.8806	0.8083	0.9048	0.7936	0.7619	0.7607	1.0058	0.9622	0.9880	0.8290	0.9348	0.9124	0.8218	0.7910	0.7243	0.7288	0.6630	0.6499	0.9983	0.9395	0.8472	0.8304	0.8587	0.8936	0.3846	0.3697	0.2662	0.3551	0.2173	0.2192	0.6503	0.6292	0.7045	0.5499	0.5781	0.5869	0.0656	0.0633	0.0637	0.0621	0.0628	0.0636	0.0632	0.0638	0.0644	0.0629	0.0636	0.0636	0.0624	0.0628	0.0644	0.0633	0.0623	0.0650	0.0639	0.0643	0.0640	0.0630	0.0625	0.0628
72=08:54:36	66828	301	1.0690	1.0746	0.8745	0.8525	0.9441	0.7597	0.9411	1.0519	0.8841	0.8242	0.8518	0.9202	0.9105	0.8682	0.8824	0.8250	0.9565	0.7895	0.9837	0.9061	1.0507	0.8172	0.8357	0.8609	1.0389	0.8282	0.8320	0.7781	0.9368	0.7643	0.9456	0.8826	0.8953	0.8526	0.8686	0.8279	0.8911	0.8108	0.9144	0.8010	0.7580	0.7736	1.0016	0.9701	0.9940	0.8346	0.9424	0.9264	0.8175	0.7891	0.7314	0.7338	0.6796	0.6688	1.0078	0.9420	0.8528	0.8268	0.8621	0.8972	0.4122	0.3951	0.2817	0.3754	0.2306	0.2333	0.6792	0.6615	0.7256	0.5679	0.5968	0.6137	0.0652	0.0635	0.0636	0.0628	0.0625	0.0636	0.0635	0.0640	0.0650	0.0632	0.0639	0.0638	0.0626	0.0631	0.0641	0.0639	0.0622	0.0650	0.0641	0.0643	0.0644	0.0632	0.0627	0.0629
73=09:09:15	67708	300	1.0839	1.0752	0.8693	0.8523	0.9562	0.7599	0.9400	1.0559	0.8815	0.8228	0.8500	0.9286	0.9109	0.8682	0.8803	0.8234	0.9627	0.7919	0.9832	0.9029	1.0564	0.8192	0.8320	0.8660	1.0529	0.8326	0.8306	0.7710	0.9451	0.7625	0.9418	0.8790	0.8959	0.8530	0.8652	0.8238	0.8817	0.8082	0.9134	0.7986	0.7588	0.7791	0.9968	0.9706	0.9995	0.8345	0.9472	0.9358	0.8187	0.7973	0.7352	0.7297	0.7020	0.6913	1.0177	0.9501	0.8517	0.8292	0.8653	0.8958	0.4384	0.4174	0.2978	0.4025	0.2441	0.2467	0.7077	0.6842	0.7393	0.5938	0.6239	0.6272	0.0656	0.0640	0.0642	0.0636	0.0635	0.0637	0.0637	0.0640	0.0641	0.0641	0.0641	0.0645	0.0628	0.0634	0.0650	0.0638	0.0628	0.0652	0.0643	0.0647	0.0647	0.0634	0.0632	0.0628
74=09:30:30	68982	301	1.0806	1.0892	0.8744	0.8475	0.9574	0.7654	0.9368	1.0653	0.8848	0.8160	0.8546	0.9372	0.9117	0.8665	0.8822	0.8167	0.9679	0.7903	0.9846	0.9034	1.0645	0.8123	0.8324	0.8719	1.0539	0.8267	0.8310	0.7727	0.9489	0.7621	0.9386	0.8851	0.8902	0.8529	0.8695	0.8250	0.8900	0.8105	0.9234	0.7977	0.7595	0.7818	1.0015	0.9646	1.0111	0.8328	0.9603	0.9402	0.8188	0.7973	0.7167	0.7196	0.7237	0.7065	1.0282	0.9623	0.8528	0.8316	0.8619	0.9067	0.4751	0.4537	0.3230	0.4404	0.2643	0.2640	0.7383	0.7108	0.7478	0.6240	0.6488	0.6626	0.0651	0.0633	0.0636	0.0629	0.0629	0.0637	0.0631	0.0631	0.0640	0.0626	0.0635	0.0638	0.0623	0.0629	0.0639	0.0625	0.0620	0.0641	0.0637	0.0645	0.0643	0.0631	0.0624	0.0623
75=09:45:05	69858	300	1.0958	1.1022	0.8770	0.8503	0.9678	0.7627	0.9489	1.0753	0.8893	0.8197	0.8513	0.9488	0.9163	0.8695	0.8825	0.8258	0.9796	0.7960	0.9843	0.9085	1.0760	0.8193	0.8310	0.8828	1.0643	0.8321	0.8307	0.7766	0.9583	0.7644	0.9409	0.8786	0.8982	0.8517	0.8700	0.8225	0.8796	0.8110	0.9340	0.7975	0.7605	0.7880	1.0024	0.9721	1.0225	0.8334	0.9677	0.9499	0.8236	0.8020	0.7206	0.7257	0.7190	0.7070	1.0313	0.9714	0.8554	0.8299	0.8683	0.9133	0.5062	0.4859	0.3414	0.4661	0.2818	0.2796	0.7508	0.7167	0.7540	0.6397	0.6704	0.6821	0.0654	0.0640	0.0643	0.0634	0.0636	0.0640	0.0632	0.0644	0.0652	0.0637	0.0642	0.0646	0.0631	0.0639	0.0651	0.0639	0.0629	0.0647	0.0645	0.0647	0.0654	0.0638	0.0630	0.0633
76=09:59:48	70741	300	1.1081	1.1096	0.8753	0.8483	0.9810	0.7668	0.9400	1.0851	0.8810	0.8196	0.8487	0.9594	0.9111	0.8701	0.8805	0.8229	0.9833	0.7962	0.9833	0.9037	1.0820	0.8187	0.8306	0.8874	1.0720	0.8309	0.8319	0.7709	0.9667	0.7607	0.9445	0.8751	0.8941	0.8483	0.8647	0.8247	0.8785	0.8086	0.9392	0.7984	0.7553	0.7996	1.0020	0.9682	1.0245	0.8317	0.9727	0.9593	0.8277	0.8128	0.7253	0.7306	0.7121	0.7006	1.0365	0.9779	0.8547	0.8228	0.8629	0.9254	0.5368	0.5135	0.3602	0.4925	0.2953	0.2966	0.7529	0.7216	0.7473	0.6630	0.6885	0.6910	0.0655	0.0636	0.0637	0.0631	0.0632	0.0637	0.0636	0.0642	0.0647	0.0633	0.0640	0.0637	0.0628	0.0632	0.0645	0.0639	0.0621	0.0644	0.0642	0.0643	0.0648	0.0633	0.0630	0.0630
