# Supplementary material for: Systematic Prediction of Antifungal Drug Synergy by Chemogenomic Screening in Saccharomyces cerevisiae
Source: Front Fungal Biol. 2021 Jul 2;2:683414. doi: 10.3389/ffunb.2021.683414 (PMC10512392; doi:10.3389/ffunb.2021.683414)
Supplement: Supplementary file 1 [file Data_Sheet_1.ZIP › Supplementary data/Sypplementary_data_1_(Drug_synergy_assays)/Met_VS_Can & Met_VS_Ben_ps1_A_96_T_18.txt]

[config file info]
last_write=07:04:12_17:12:48
last write=07:04:19_14:42:32
[Run_Parameters]
Instrument=Tecan_18
Ini_Names=Read_Reps,Delid,Save_Data_File,Start_Time_Now
barcode_drug_plate=201401
user=asmith
Plate_Size=96
Plate_Type=NUN96ft.pdf
Samples_to_Run=6
Overlay_Size=48
Drug_Plate=none
Plate_Quarter=none
run_ID=none
run_plate_repeat=1
Read_Reps=95
Read_Modes=Absorbance
Read_Flor_Every=2
Max_Delta_OD=0.500000
Well_By_Row_Col=none
Reorder_Map=Order_Strings_Not,0
Tip_Vol=200
OD_to_Innoc=0.100,0.100,0.380,0.380,0.380,0.380,0.760,0.760,0.100,0.100,0.380,0.380,0.380,0.380,0.760,0.760,0.100,0.100,0.380,0.380,0.380,0.380,0.760,0.760,0.100,0.100,0.380,0.380,0.380,0.380,0.760,0.760,0.100,0.100,0.380,0.380,0.380,0.380,0.760,0.760,0.100,0.100,0.380,0.380,0.380,0.380,0.760,0.760
Absorption_Max=.3
OD_to_Save=0.100,0.100,0.380,0.380,0.380,0.380,0.760,0.760,0.100,0.100,0.380,0.380,0.380,0.380,0.760,0.760,0.100,0.100,0.380,0.380,0.380,0.380,0.760,0.760,0.100,0.100,0.380,0.380,0.380,0.380,0.760,0.760,0.100,0.100,0.380,0.380,0.380,0.380,0.760,0.760,0.100,0.100,0.380,0.380,0.380,0.380,0.760,0.760
OD_to_Dilute=0.100
Save_Sample_Vol=180
Save_Sample_Reps=2
Innoc_Vol=184,184,46,46,46,46,0,0,184,184,46,46,46,46,0,0,184,184,46,46,46,46,0,0,184,184,46,46,46,46,0,0,184,184,46,46,46,46,0,0,184,184,46,46,46,46,0,0
Dilute_Vol=23,23,23,23,23,23,23,23,23,23,23,23,23,23,23,23,23,23,23,23,23,23,23,23,23,23,23,23,23,23,23,23,23,23,23,23,23,23,23,23,23,23,23,23,23,23,23,23
Save_Vol=800,800,800,800,800,800,800,800,800,800,800,800,800,800,800,800,800,800,800,800,800,800,800,800,800,800,800,800,800,800,800,800,800,800,800,800,800,800,800,800,800,800,800,800,800,800,800,800
Reference_Vol=100,100,100,100,100,100,100,100,100,100,100,100,100,100,100,100,100,100,100,100,100,100,100,100,100,100,100,100,100,100,100,100,100,100,100,100,100,100,100,100,100,100,100,100,100,100,100,100,100,100,100,100,100,100,100,100,100,100,100,100,100,100,100,100,100,100,100,100,100,100,100,100,100,100,100,100,100,100,100,100,100,100,100,100,100,100,100,100,100,100,100,100,100,100,100,100
Read_to_Innoc=20,20,20,20,20,20,20,20,20,20,20,20,20,20,20,20,20,20,20,20,20,20,20,20,20,20,20,20,20,20,20,20,20,20,20,20,20,20,20,20,20,20,20,20,20,20,20,20
Read_to_Dilute=26,26,26,26,26,26,26,26,26,26,26,26,26,26,26,26,26,26,26,26,26,26,26,26,26,26,26,26,26,26,26,26,26,26,26,26,26,26,26,26,26,26,26,26,26,26,26,26
Read_to_Save=20,20,20,20,20,20,20,20,20,20,20,20,20,20,20,20,20,20,20,20,20,20,20,20,20,20,20,20,20,20,20,20,20,20,20,20,20,20,20,20,20,20,20,20,20,20,20,20
Innoc_Target_Map=1,2,3,4,5,6,7,8,9,10,11,12,13,14,15,16,17,18,19,20,21,22,23,24,25,26,27,28,29,30,31,32,33,34,35,36,37,38,39,40,41,42,43,44,45,46,47,48
Pipet_Trigger=OD_Save_Innoc
Pipet_Volume_Adj=Con_OD_Save
Delid=no
Pre_Init=yes
Talk_To_ProMax=no
Time_Out_Time=1050
Wait_While_Busy=yes
Idle_Time=2
Screen_Run_Type=pre_screen_1
Spect_Protocol=15m
Spec_Run_File=GG_PB_Voyage.pda
Spec_Assay_File=""
Save_Data_File=12_04_07_MetvsCan&MetvsBen_ps1_A_96_T_18.txt
Working_Dir=C%3A\\Users\\Growth_Data
Run_Control_Dir=C%3A\\Users\\Yeast_Run_Files
Tracking_Dir=""
Track_File=201401_data_track.txt
Save_Run_Data_Flag=yes
Set_Incubator_Temp=30.0
Base_Line_Flag=atstart_minimum
Pipet_Cycles_Before_Save=20
Time_Point_Save=wellmap
Innoc_Direction=down
Wells_In_Use=111111111111111111111111111111111111111111111111
Save_Sample_Map=111111001111110011111100111111001111110011111100
Sections_to_Run=0
Rows_per_Section=8
Start_Sections_Row=1
MultiProbe_Run_File=MJP_Innoc_Save_Tecan_10_Falcon_AD.MPT
Multiprobe_Run_Dialogue=yes
Comments=no%20comment
Target_Temp=300
Temp_Control=On
Delta_Temp=10
ReadMode=Absorbance,Bottom
ExcitationFilter=485,
EmissionFilter=535,
MeasurementFilter=595
ReadsPerWellNumber=1,1
ShakeDuration=800,0
GainMode=Manual
PdfName=NUN96ft.pdf
Gain=50
Add_Drug_Map=1,1,1,1,1,1,1,1,1,1,1,1,1,1,1,1,1,1,1,1,1,1,1,1,1,1,1,1,1,1,1,1,1,1,1,1,1,1,1,1,1,1,1,1,1,1,1,1
Add_Drug_Vol=7,7,7,7,7,7,7,7,7,7,7,7,7,7,7,7,7,7,7,7,7,7,7,7,7,7,7,7,7,7,7,7,7,7,7,7,7,7,7,7,7,7,7,7,7,7,7,7
Innoc_Map=111011101110111011101110111011101110111011101110111011101110111011101110111011101110111011101110
Dilute_Map=111111111111111111111111111111111111111111111111111111111111111111111111111111111111111111111111
data_file_name=ps1_1_96.txt
barcode=""
Hit_Call_Threshold=1.000000
Reference_Well=A01
WT_Ref_Well=0
Project_Name=test
Pipet_Gens_Point=5.00,10.00,15.00,20.00,25.00,30.00,35.00,40.00,5.00,10.00,15.00,20.00,25.00,30.00,35.00,40.00,5.00,10.00,15.00,20.00,25.00,30.00,35.00,40.00,5.00,10.00,15.00,20.00,25.00,30.00,35.00,40.00,5.00,10.00,15.00,20.00,25.00,30.00,35.00,40.00,5.00,10.00,15.00,20.00,25.00,30.00,35.00,40.00,
Shake_Divisor=1
data_handling=file_&_DB_&_auto_analysis
time_frm_freezer=-1.00
gens_frm_freezer=-1.00
Well_Vol=100
Parent_ID=""
Units=%
Quarter=A
media_name=ypd
Save_Mode=one_to_one
Consolidate_Save_Map=1,2,3,4,5,6,7,8,9,10,11,12,13,14,15,16,17,18,19,20,21,22,23,24,25,26,27,28,29,30,31,32,33,34,35,36,37,38,39,40,41,42,43,44,45,46,47,48
Add_Drug_at_Start_Map=000000000000000000000000000000000000000000000000000
Add_Drug_Labware=add_drug_48
Max_Dynam_OD_Change=0.05
Reads_After_Pipet=0
Ref_Type=single_ref
Read_to_Add_Drug_at_Start=0
Send_Email_at_Pipet=no_email
Strain_Name=""
Media=ypd
drug_vol=2.00
Drug_Name=""
Drug_Conc=2
Innoc_Conc=""
Strain_Plate=none
ShakeIntensity=High
ShakeMode=Orbital
NumberOfFlashes=1
PartOfPlate=0
MovePlateOutAfterMeasurement=0
IntegrationLagTime=0
IntegrationTime=100
DelayMoveFlashFluorescence=0
[Drug_Data]
Drug_Plate=none
Strain_Plate=none
Media=ypd
Drug_Name=ud,ud,ud,ud,ud,ud,ud,ud,ud,ud,ud,ud,ud,ud,ud,ud,ud,ud,ud,ud,ud,ud,ud,ud,ud,ud,ud,ud,ud,ud,ud,ud,ud,ud,ud,ud,ud,ud,ud,ud,ud,ud,ud,ud,ud,ud,ud,ud,ud,ud,ud,ud,ud,ud,ud,ud,ud,ud,ud,ud,ud,ud,ud,ud,ud,ud,ud,ud,ud,ud,ud,ud,ud,ud,ud,ud,ud,ud,ud,ud,ud,ud,ud,ud,ud,ud,ud,ud,ud,ud,ud,ud,ud,ud,ud,ud
Strain_Name=ud
Drug_Conc=""
Innoc_Conc=0.06250,0.06250,0.06250,0.06250,0.06250,0.06250,0.06250,0.06250,0.06250,0.06250,0.06250,0.06250,0.06250,0.06250,0.06250,0.06250,0.06250,0.06250,0.06250,0.06250,0.06250,0.06250,0.06250,0.06250,0.06250,0.06250,0.06250,0.06250,0.06250,0.06250,0.06250,0.06250,0.06250,0.06250,0.06250,0.06250,0.06250,0.06250,0.06250,0.06250,0.06250,0.06250,0.06250,0.06250,0.06250,0.06250,0.06250,0.06250,0.06250,0.06250,0.06250,0.06250,0.06250,0.06250,0.06250,0.06250,0.06250,0.06250,0.06250,0.06250,0.06250,0.06250,0.06250,0.06250,0.06250,0.06250,0.06250,0.06250,0.06250,0.06250,0.06250,0.06250,0.06250,0.06250,0.06250,0.06250,0.06250,0.06250,0.06250,0.06250,0.06250,0.06250,0.06250,0.06250,0.06250,0.06250,0.06250,0.06250,0.06250,0.06250,0.06250,0.06250,0.06250,0.06250,0.06250,0.06250
Run_ID=none
Plate_Quarter=A
Units=%,%,%,%,%,%,%,%,%,%,%,%,%,%,%,%,%,%,%,%,%,%,%,%,%,%,%,%,%,%,%,%,%,%,%,%,%,%,%,%,%,%,%,%,%,%,%,%,%,%,%,%,%,%,%,%,%,%,%,%,%,%,%,%,%,%,%,%,%,%,%,%,%,%,%,%,%,%,%,%,%,%,%,%,%,%,%,%,%,%,%,%,%,%,%,%
Parent_ID=""
Project_Name=test
Strain_Backgrnd=0,0,0,0,0,0,0,0,0,0,0,0,0,0,0,0,0,0,0,0,0,0,0,0,0,0,0,0,0,0,0,0,0,0,0,0,0,0,0,0,0,0,0,0,0,0,0,0,0,0,0,0,0,0,0,0,0,0,0,0,0,0,0,0,0,0,0,0,0,0,0,0,0,0,0,0,0,0,0,0,0,0,0,0,0,0,0,0,0,0,0,0,0,0,0,0
Well_Vol=100,100,100,100,100,100,100,100,100,100,100,100,100,100,100,100,100,100,100,100,100,100,100,100,100,100,100,100,100,100,100,100,100,100,100,100,100,100,100,100,100,100,100,100,100,100,100,100,100,100,100,100,100,100,100,100,100,100,100,100,100,100,100,100,100,100,100,100,100,100,100,100,100,100,100,100,100,100,100,100,100,100,100,100,100,100,100,100,100,100,100,100,100,100,100,100
time_frm_freezer=-1.00
gens_frm_freezer=-1.00
user=asmith
Strain_Pool=ud,ud,ud,ud,ud,ud,ud,ud,ud,ud,ud,ud,ud,ud,ud,ud,ud,ud,ud,ud,ud,ud,ud,ud,ud,ud,ud,ud,ud,ud,ud,ud,ud,ud,ud,ud,ud,ud,ud,ud,ud,ud,ud,ud,ud,ud,ud,ud,ud,ud,ud,ud,ud,ud,ud,ud,ud,ud,ud,ud,ud,ud,ud,ud,ud,ud,ud,ud,ud,ud,ud,ud,ud,ud,ud,ud,ud,ud,ud,ud,ud,ud,ud,ud,ud,ud,ud,ud,ud,ud,ud,ud,ud,ud,ud,ud
Well_Alias=A01,A02,A03,A04,A05,A06,A07,A08,A09,A10,A11,A12,B01,B02,B03,B04,B05,B06,B07,B08,B09,B10,B11,B12,C01,C02,C03,C04,C05,C06,C07,C08,C09,C10,C11,C12,D01,D02,D03,D04,D05,D06,D07,D08,D09,D10,D11,D12,E01,E02,E03,E04,E05,E06,E07,E08,E09,E10,E11,E12,F01,F02,F03,F04,F05,F06,F07,F08,F09,F10,F11,F12,G01,G02,G03,G04,G05,G06,G07,G08,G09,G10,G11,G12,H01,H02,H03,H04,H05,H06,H07,H08,H09,H10,H11,H12
Well_Pos=1,2,3,4,5,6,7,8,9,10,11,12,13,14,15,16,17,18,19,20,21,22,23,24,25,26,27,28,29,30,31,32,33,34,35,36,37,38,39,40,41,42,43,44,45,46,47,48,49,50,51,52,53,54,55,56,57,58,59,60,61,62,63,64,65,66,67,68,69,70,71,72,73,74,75,76,77,78,79,80,81,82,83,84,85,86,87,88,89,90,91,92,93,94,95,96
position=A01,A02,A03,A04,A05,A06,A07,A08,A09,A10,A11,A12,B01,B02,B03,B04,B05,B06,B07,B08,B09,B10,B11,B12,C01,C02,C03,C04,C05,C06,C07,C08,C09,C10,C11,C12,D01,D02,D03,D04,D05,D06,D07,D08,D09,D10,D11,D12,E01,E02,E03,E04,E05,E06,E07,E08,E09,E10,E11,E12,F01,F02,F03,F04,F05,F06,F07,F08,F09,F10,F11,F12,G01,G02,G03,G04,G05,G06,G07,G08,G09,G10,G11,G12,H01,H02,H03,H04,H05,H06,H07,H08,H09,H10,H11,H12
[Runtime_State]
Instrument=Tecan_18
Start_Time_Now=3.2592571916E+9
Reads_Completed=76
Innoc_Direction=down
Wells_In_Use=111111111111111111111111111111111111111111111111111111111111111111111111111111111111111111111111
Innoc_Map=111111111111111111111111111111111111111111111111111111111111111111111111111111111111000000000000
Dilute_Map=111111111111111111111111111111111111111111111111111111111111111111111111111111111111111111111111
Save_Sample_Map=000000000000000000000000000000000000000000000000010000000100000001000000010000000100000001000000
Current_OD=0.843,0.875,0.869,0.912,0.765,0.615,0.847,0.832,0.841,0.824,0.708,0.594,0.803,0.859,0.810,0.808,0.729,0.643,0.864,0.850,0.877,0.845,0.774,0.637,0.809,0.813,0.820,0.796,0.814,0.615,0.859,0.866,0.864,0.847,0.783,0.656,0.777,0.801,0.791,0.775,0.711,0.592,0.839,0.863,0.859,0.847,0.770,0.650,0.724,0.758,0.729,0.702,0.646,0.526,0.813,0.822,0.805,0.803,0.776,0.681,0.670,0.752,0.629,0.559,0.661,0.366,0.580,0.573,0.519,0.517,0.540,0.504,0.067,0.068,0.065,0.066,0.065,0.066,0.066,0.066,0.066,0.065,0.066,0.068,0.069,0.067,0.067,0.066,0.066,0.070,0.066,0.065,0.066,0.066,0.066,0.065
Bckgrnd_OD=0.083,0.082,0.082,0.080,0.080,0.081,0.079,0.080,0.078,0.079,0.078,0.078,0.080,0.080,0.081,0.080,0.080,0.080,0.079,0.077,0.078,0.078,0.077,0.082,0.084,0.081,0.081,0.082,0.081,0.080,0.079,0.080,0.079,0.079,0.078,0.080,0.081,0.081,0.080,0.080,0.079,0.079,0.079,0.079,0.079,0.078,0.078,0.081,0.081,0.080,0.079,0.079,0.080,0.080,0.081,0.080,0.079,0.081,0.079,0.078,0.078,0.079,0.078,0.077,0.079,0.076,0.087,0.084,0.086,0.086,0.088,0.087,0.061,0.063,0.060,0.062,0.062,0.061,0.062,0.060,0.060,0.063,0.063,0.062,0.065,0.062,0.062,0.062,0.061,0.062,0.063,0.062,0.062,0.062,0.062,0.062
Mapped=111111101111110011111100111111111111110011111100111111111111111111111111111111111111111111111111
Pipet_Completed=000000000000000000000000000000000000000000000000000000000000000000000000000000000000000000000000
Innoc_Completed=0,0,0,0,0,0,0,0,0,0,0,0,0,0,0,0,0,0,0,0,0,0,0,0,0,0,0,0,0,0,0,0,0,0,0,0,0,0,0,0,0,0,0,0,0,0,0,0,0,0,0,0,0,0,0,0,0,0,0,0,0,0,0,0,0,0,0,0,0,0,0,0,0,0,0,0,0,0,0,0,0,0,0,0,0,0,0,0,0,0,0,0,0,0,0,0
Save_Completed=0,0,0,0,0,0,0,0,0,0,0,0,0,0,0,0,0,0,0,0,0,0,0,0,0,0,0,0,0,0,0,0,0,0,0,0,0,0,0,0,0,0,0,0,0,0,0,0,0,0,0,0,0,0,0,0,0,0,0,0,0,0,0,0,0,0,0,0,0,0,0,0,0,0,0,0,0,0,0,0,0,0,0,0,0,0,0,0,0,0,0,0,0,0,0,0
Pipeted_At=0,0,0,0,0,0,0,0,0,0,0,0,0,0,0,0,0,0,0,0,0,0,0,0,0,0,0,0,0,0,0,0,0,0,0,0,0,0,0,0,0,0,0,0,0,0,0,0,0,0,0,0,0,0,0,0,0,0,0,0,0,0,0,0,0,0,0,0,0,0,0,0,0,0,0,0,0,0,0,0,0,0,0,0,0,0,0,0,0,0,0,0,0,0,0,0
Pipeted_OD=0,0,0,0,0,0,0,0,0,0,0,0,0,0,0,0,0,0,0,0,0,0,0,0,0,0,0,0,0,0,0,0,0,0,0,0,0,0,0,0,0,0,0,0,0,0,0,0,0,0,0,0,0,0,0,0,0,0,0,0,0,0,0,0,0,0,0,0,0,0,0,0,0,0,0,0,0,0,0,0,0,0,0,0,0,0,0,0,0,0,0,0,0,0,0,0
Dilutes_Completed=0,0,0,0,0,0,0,0,0,0,0,0,0,0,0,0,0,0,0,0,0,0,0,0,0,0,0,0,0,0,0,0,0,0,0,0,0,0,0,0,0,0,0,0,0,0,0,0,0,0,0,0,0,0,0,0,0,0,0,0,0,0,0,0,0,0,0,0,0,0,0,0,0,0,0,0,0,0,0,0,0,0,0,0,0,0,0,0,0,0,0,0,0,0,0,0
Time_At_Innoc=0,0,0,0,0,0,0,0,0,0,0,0,0,0,0,0,0,0,0,0,0,0,0,0,0,0,0,0,0,0,0,0,0,0,0,0,0,0,0,0,0,0,0,0,0,0,0,0,0,0,0,0,0,0,0,0,0,0,0,0,0,0,0,0,0,0,0,0,0,0,0,0,0,0,0,0,0,0,0,0,0,0,0,0,0,0,0,0,0,0,0,0,0,0,0,0
Time_At_Save=0,0,0,0,0,0,0,0,0,0,0,0,0,0,0,0,0,0,0,0,0,0,0,0,0,0,0,0,0,0,0,0,0,0,0,0,0,0,0,0,0,0,0,0,0,0,0,0,0,0,0,0,0,0,0,0,0,0,0,0,0,0,0,0,0,0,0,0,0,0,0,0,0,0,0,0,0,0,0,0,0,0,0,0,0,0,0,0,0,0,0,0,0,0,0,0
Time_At_Dilute=0,0,0,0,0,0,0,0,0,0,0,0,0,0,0,0,0,0,0,0,0,0,0,0,0,0,0,0,0,0,0,0,0,0,0,0,0,0,0,0,0,0,0,0,0,0,0,0,0,0,0,0,0,0,0,0,0,0,0,0,0,0,0,0,0,0,0,0,0,0,0,0,0,0,0,0,0,0,0,0,0,0,0,0,0,0,0,0,0,0,0,0,0,0,0,0
Previous_OD=0.843,0.875,0.869,0.912,0.765,0.615,0.847,0.832,0.841,0.824,0.708,0.594,0.803,0.859,0.810,0.808,0.729,0.643,0.864,0.850,0.877,0.845,0.774,0.637,0.809,0.813,0.820,0.796,0.814,0.615,0.859,0.866,0.864,0.847,0.783,0.656,0.777,0.801,0.791,0.775,0.711,0.592,0.839,0.863,0.859,0.847,0.770,0.650,0.724,0.758,0.729,0.702,0.646,0.526,0.813,0.822,0.805,0.803,0.776,0.681,0.670,0.752,0.629,0.559,0.661,0.366,0.580,0.573,0.519,0.517,0.540,0.504,0.067,0.068,0.065,0.066,0.065,0.066,0.066,0.066,0.066,0.065,0.066,0.068,0.069,0.067,0.067,0.066,0.066,0.070,0.066,0.065,0.066,0.066,0.066,0.065
Prev_Delta_OD=0.002,0.007,0.017,0.002,0.002,0.008,0.015,0.003,0.035,0.007,0.035,0.001,0.009,0.006,0.013,0.007,0.002,0.000,0.009,0.027,0.031,0.009,0.006,0.010,0.004,0.006,0.009,0.008,0.007,0.009,0.011,0.019,0.041,0.010,0.011,0.019,0.010,0.003,0.011,0.004,0.012,0.002,0.039,0.029,0.057,0.011,0.055,0.016,0.024,0.003,0.001,0.011,0.001,0.016,0.021,0.050,0.007,0.038,0.016,0.041,0.039,0.000,0.040,0.033,0.057,0.031,0.073,0.058,0.082,0.067,0.085,0.067,0.002,0.000,0.000,0.002,0.001,0.001,0.000,0.000,0.002,0.002,0.002,0.002,0.001,0.003,0.001,0.001,0.000,0.001,0.000,0.002,0.001,0.001,0.001,0.000
Delta_From_Ref=0.000,0.026,-0.068,0.340,0.636,0.893,0.298,0.936,0.081,0.068,0.860,1.206,0.432,0.345,1.578,1.641,0.074,0.059,0.490,0.801,0.466,0.560,2.200,3.309,0.013,0.036,0.694,0.827,0.955,1.272,1.458,1.540,0.086,0.077,1.072,1.274,1.244,1.104,2.987,3.419,0.094,0.094,1.249,1.245,1.280,1.244,3.809,4.450,0.000,0.000,0.000,0.000,0.000,0.000,0.000,0.000,0.000,0.000,0.000,0.000,0.000,0.000,0.000,0.000,0.000,0.000,0.000,0.000,0.000,0.000,0.000,0.000,0.000,0.000,0.000,0.000,0.000,0.000,0.000,0.000,0.000,0.000,0.000,0.000,0.000,0.000,0.000,0.000,0.000,0.000,0.000,0.000,0.000,0.000,0.000,0.000
Sig_OD_Delta=0,0,0,0,0,0,0,0,0,0,0,1,0,0,1,1,0,0,0,0,0,0,1,1,0,0,0,0,0,1,1,1,0,0,1,1,1,1,1,1,0,0,1,1,1,1,1,1,0,0,0,0,0,0,0,0,0,0,0,0,0,0,0,0,0,0,0,0,0,0,0,0,0,0,0,0,0,0,0,0,0,0,0,0,0,0,0,0,0,0,0,0,0,0,0,0
Add_Drug_at_Start_Map=000000000000000000000000000000000000000000000000000000000000000000000000000000000000000000000000
[Analysis]
Drug_ID=A1,A2,A3,A4,A5,A6,B1,B2,B3,B4,B5,B6,C1,C2,C3,C4,C5,C6,D1,D2,D3,D4,D5,D6,E1,E2,E3,E4,E5,E6,F1,F2,F3,F4,F5,F6,G1,G2,G3,G4,G5,G6,H1,H2,H3,H4,H5,H6
Decision=no_inh,no_inh,no_inh,no_inh,ps2_4_1,ps2_4_1,no_inh,no_inh,ps2_1_1,ps2_2_1,ps2_4_1,ps2_4_1,ps2_1_1,ps2_1_1,ps2_1_1,ps2_4_1,ps2_4_1,ps2_4_2,ps2_4_1,ps2_4_1,ps2_4_1,ps2_4_1,ps2_4_1,ps2_4_2,ps2_4_2,ps2_4_1,ps2_4_2,ps2_4_2,ps2_4_2,other,other,other,other,other,other,other,screen,screen,screen,screen,screen,screen,screen,screen,screen,screen,screen,other,no_inh,no_inh,no_inh,ps2_1_1,ps2_4_1,ps2_4_2,no_inh,ps2_1_1,no_inh,no_inh,ps2_4_1,ps2_4_1,no_inh,no_inh,ps2_1_1,ps2_2_1,ps2_4_1,ps2_4_1,ps2_4_1,ps2_4_1,ps2_4_1,ps2_4_1,ps2_4_1,ps2_4_2,ps2_4_1,ps2_4_1,ps2_4_2,ps2_4_1,ps2_4_2,ps2_4_2,other,other,other,other,other,other,screen,screen,screen,screen,screen,screen,screen,screen,screen,screen,screen,screen
Plot_Min=0.100,0.100,0.100,0.100,0.100,0.100,0.100,0.100,0.100,0.100,0.100,0.100,0.100,0.100,0.100,0.100,0.100,0.100,0.100,0.100,0.100,0.100,0.100,0.100,0.100,0.100,0.100,0.100,0.100,0.100,0.100,0.100,0.100,0.100,0.100,0.100,0.100,0.100,0.100,0.100,0.100,0.100,0.100,0.100,0.100,0.100,0.100,0.100
Plot_Max=1.500,1.500,1.500,1.500,1.500,1.500,1.500,1.500,1.500,1.500,1.500,1.500,1.500,1.500,1.500,1.500,1.500,1.500,1.500,1.500,1.500,1.500,1.500,1.500,1.500,1.500,1.500,1.500,1.500,1.500,1.500,1.500,1.500,1.500,1.500,1.500,1.500,1.500,1.500,1.500,1.500,1.500,1.500,1.500,1.500,1.500,1.500,1.500
G_Plot_Min=0.1
G_Plot_Delta=0.7
Plot_On_Off=0
OD_Gen_Pt=0.460
Gens_to_OD_Pt=5.000
Avg_G=2.256,2.216,2.207,2.312,2.421,2.926,2.267,2.251,2.364,2.377,2.506,2.903,2.366,2.403,2.375,2.444,2.453,3.008,2.547,2.471,2.497,2.604,2.725,3.264,3.010,2.705,2.857,3.143,3.226,3.743,3.497,3.357,3.526,3.673,3.489,4.286,0.000,0.000,0.000,0.000,0.000,0.000,0.000,0.000,0.000,0.000,0.000,27.995,2.243,2.311,2.295,2.355,2.543,3.093,2.276,2.358,2.294,2.335,2.463,2.920,2.345,2.345,2.373,2.407,2.498,2.838,2.463,2.476,2.498,2.509,2.673,2.972,2.866,2.841,2.933,2.829,2.931,3.141,3.701,3.704,3.835,3.824,3.786,3.863,0.000,0.000,0.000,0.000,0.000,0.000,0.000,0.000,0.000,0.000,0.000,0.000
Max_Slope=1.696,2.019,2.013,1.940,2.399,3.405,2.067,1.969,2.334,2.415,2.907,2.793,1.960,2.144,2.237,2.842,2.662,3.372,2.217,2.030,2.344,2.411,2.761,3.298,2.147,2.623,2.885,2.934,2.983,4.035,2.381,2.183,3.142,3.626,2.833,5.172,63.770,49.335,40.603,62.462,60.152,42.196,51.741,49.026,58.928,56.543,51.403,54.744,1.754,1.855,2.081,2.316,2.991,3.723,1.673,1.962,1.887,2.217,2.569,3.416,1.502,1.842,1.921,2.155,2.905,2.812,1.774,1.553,1.856,1.790,2.453,2.976,2.004,2.018,1.872,2.092,2.366,2.741,1.823,2.174,1.957,2.547,2.093,2.826,44.662,51.716,61.494,65.783,61.046,62.483,55.799,55.434,76.445,50.212,65.242,57.338
Fit_Model=all
Fit_Const_OD_Base=0.085
Fit_Const_N0=0.01500
Fit_Const_T0=0.000
G_Fit_Min=0.100
G_Fit_Delta=0.400
Fit_On_Off=0.000,0.000,0.000,0.000,0.000,0.000,0.000,0.000,0.000,0.000,0.000,0.000,0.000,0.000,0.000,0.000,0.000,0.000,0.000,0.000,0.000,0.000,0.000,0.000,0.000,0.000,0.000,0.000,0.000,0.000,0.000,0.000,0.000,0.000,0.000,0.000,0.000,0.000,0.000,0.000,0.000,0.000,0.000,0.000,0.000,0.000,0.000,0.000,0.000,0.000,0.000,0.000,0.000,0.000,0.000,0.000,0.000,0.000,0.000,0.000,0.000,0.000,0.000,0.000,0.000,0.000,0.000,0.000,0.000,0.000,0.000,0.000,0.000,0.000,0.000,0.000,0.000,0.000,0.000,0.000,0.000,0.000,0.000,0.000,0.000,0.000,0.000,0.000,0.000,0.000,0.000,0.000,0.000,0.000,0.000,0.000
Fit_Min=0.033,0.032,0.032,0.030,0.030,0.031,0.030,0.030,0.031,0.030,0.030,0.030,0.034,0.031,0.031,0.032,0.031,0.030,0.031,0.031,0.030,0.030,0.029,0.029,0.031,0.030,0.029,0.029,0.030,0.030,0.028,0.029,0.028,0.027,0.029,0.026,0.011,0.013,0.010,0.012,0.012,0.011,0.015,0.012,0.012,0.012,0.011,0.012,0.000,0.000,0.000,0.000,0.000,0.000,0.000,0.000,0.000,0.000,0.000,0.000,0.000,0.000,0.000,0.000,0.000,0.000,0.000,0.000,0.000,0.000,0.000,0.000,0.000,0.000,0.000,0.000,0.000,0.000,0.000,0.000,0.000,0.000,0.000,0.000,0.000,0.000,0.000,0.000,0.000,0.000,0.000,0.000,0.000,0.000,0.000,0.000
Fit_Delta=0.470,0.614,0.542,0.511,0.400,0.257,0.546,0.517,0.403,0.434,0.342,0.282,0.543,0.404,0.393,0.447,0.253,0.262,0.407,0.602,0.313,0.255,0.262,0.316,0.237,0.465,0.330,0.253,0.251,0.327,0.432,0.529,0.496,0.422,0.355,0.241,0.543,0.404,0.393,0.447,0.253,0.262,0.407,0.602,0.313,0.255,0.262,0.007,0.538,0.432,0.474,0.245,0.503,0.247,0.458,0.355,0.448,0.385,0.308,0.258,0.474,0.398,0.349,0.618,0.542,0.251,0.431,0.465,0.598,0.529,0.458,0.261,0.326,0.371,0.547,0.376,0.411,0.312,0.390,0.379,0.330,0.337,0.365,0.326,0.474,0.398,0.349,0.618,0.542,0.251,0.431,0.465,0.598,0.529,0.458,0.261
Fit_Offset=0.077,0.073,0.074,0.073,0.075,0.073,0.075,0.075,0.076,0.076,0.075,0.078,0.077,0.079,0.077,0.077,0.080,0.074,0.079,0.074,0.078,0.078,0.077,0.074,0.082,0.078,0.078,0.079,0.079,0.073,0.078,0.080,0.076,0.077,0.079,0.076,0.000,0.000,0.000,0.000,0.000,0.000,0.000,0.000,0.000,0.000,0.000,0.030,0.074,0.075,0.072,0.078,0.062,0.074,0.075,0.076,0.074,0.075,0.077,0.078,0.076,0.076,0.077,0.071,0.067,0.077,0.076,0.076,0.074,0.073,0.072,0.079,0.079,0.079,0.078,0.080,0.078,0.079,0.087,0.086,0.087,0.087,0.088,0.088,0.000,0.000,0.000,0.000,0.000,0.000,0.000,0.000,0.000,0.000,0.000,0.000
Fit_N0=0.010,0.007,0.010,0.007,0.008,0.009,0.005,0.008,0.007,0.009,0.007,0.006,0.008,0.006,0.006,0.008,0.005,0.007,0.006,0.005,0.004,0.004,0.006,0.007,0.002,0.003,0.005,0.003,0.003,0.005,0.003,0.001,0.003,0.002,0.001,0.006,0.000,0.000,0.000,0.000,0.000,0.000,0.000,0.000,0.000,0.000,0.000,0.023,0.008,0.009,0.008,0.007,0.012,0.006,0.007,0.007,0.008,0.007,0.005,0.007,0.006,0.005,0.006,0.007,0.009,0.006,0.006,0.005,0.006,0.006,0.009,0.005,0.004,0.004,0.004,0.004,0.004,0.003,0.002,0.002,0.002,0.003,0.003,0.003,0.000,0.000,0.000,0.000,0.000,0.000,0.000,0.000,0.000,0.000,0.000,0.000
Fit_T0=2.091,1.135,1.821,1.019,1.872,1.373,0.971,2.142,2.155,2.600,1.944,1.966,1.847,2.194,1.889,2.540,2.451,1.789,2.589,1.282,1.886,2.261,2.839,1.929,2.931,1.496,3.182,3.497,2.865,1.568,4.320,3.637,3.534,2.932,3.795,5.553,0.000,0.000,0.000,0.000,0.000,0.000,0.000,0.000,0.000,0.000,0.000,-1.699,1.959,2.410,1.927,2.572,1.043,1.464,2.080,2.437,2.232,2.053,1.810,1.580,1.830,1.780,2.419,1.063,1.453,2.351,2.714,2.083,1.960,1.782,2.736,1.847,2.624,2.786,1.924,2.534,2.478,2.408,1.895,2.251,2.060,3.781,3.106,4.036,0.000,0.000,0.000,0.000,0.000,0.000,0.000,0.000,0.000,0.000,0.000,0.000
Fit_G=1.651,1.694,1.658,1.707,1.688,2.006,1.593,1.571,1.566,1.585,1.639,1.744,1.691,1.562,1.554,1.643,1.400,1.937,1.581,1.738,1.508,1.489,1.539,2.026,1.517,1.652,1.610,1.627,1.680,2.372,1.773,1.593,1.930,1.896,1.587,2.301,0.000,0.000,0.000,0.000,0.000,0.000,0.000,0.000,0.000,0.000,0.000,6.151,1.577,1.574,1.637,1.380,2.257,1.797,1.529,1.507,1.559,1.522,1.512,1.831,1.536,1.522,1.462,1.818,1.984,1.686,1.541,1.555,1.723,1.706,1.834,1.778,1.733,1.692,1.852,1.646,1.734,1.706,2.149,2.048,2.202,2.157,2.208,2.058,0.000,0.000,0.000,0.000,0.000,0.000,0.000,0.000,0.000,0.000,0.000,0.000
Fit_Error=75.369,199.791,100.288,106.284,31.652,9.886,113.790,71.897,31.978,44.629,19.520,8.778,188.021,35.986,21.759,62.063,4.766,9.672,44.613,381.159,14.830,6.599,7.155,35.106,16.692,104.141,25.969,10.007,10.816,64.843,120.998,165.197,269.922,136.430,30.437,20.115,0.000,0.000,0.000,0.000,0.000,0.000,0.000,0.000,0.000,0.000,0.000,0.151,94.100,58.809,81.959,4.703,502.595,9.613,43.339,16.689,59.261,33.626,17.068,23.268,52.300,34.910,16.360,459.462,414.317,6.267,50.014,65.645,270.703,233.338,145.692,15.854,16.480,21.347,152.465,20.865,48.406,15.714,32.257,31.262,19.661,20.507,37.977,31.442,0.000,0.000,0.000,0.000,0.000,0.000,0.000,0.000,0.000,0.000,0.000,0.000
Fit_CV=51.000,56.000,57.000,58.000,53.000,56.000,76.000,59.000,47.000,53.000,53.000,51.000,53.000,54.000,56.000,84.000,53.000,56.000,54.000,82.000,59.000,63.000,54.000,65.000,61.000,80.000,63.000,62.000,64.000,90.000,87.000,81.000,88.000,90.000,75.000,113.000,0.000,0.000,0.000,0.000,0.000,0.000,0.000,0.000,0.000,0.000,0.000,2.000,67.000,62.000,54.000,60.000,61.000,57.000,51.000,61.000,55.000,53.000,48.000,51.000,55.000,47.000,67.000,64.000,69.000,55.000,70.000,54.000,64.000,62.000,70.000,50.000,56.000,60.000,80.000,58.000,70.000,64.000,98.000,83.000,98.000,105.000,88.000,282.000,0.000,0.000,0.000,0.000,0.000,0.000,0.000,0.000,0.000,0.000,0.000,0.000
Time_to_20_Gens=0,0,0,0,0,0,0,0,0,0,0,0,0,0,0,0,0,0,0,0,0,0,0,0,0,0,0,0,0,0,0,0,0,0,0,0,0,0,0,0,0,0,0,0,0,0,0,0
Time_to_each_5_Gens=0,0,0,0,0,0,0,0,0,0,0,0,0,0,0,0,0,0,0,0,0,0,0,0,0,0,0,0,0,0,0,0,0,0,0,0,0,0,0,0,0,0,0,0,0,0,0,0
Time_to_each_n_Gens=11.280,11.081,11.034,11.558,12.107,14.632,11.337,11.257,11.822,11.887,12.530,14.515,11.830,12.016,11.874,12.218,12.266,15.038,12.736,12.356,12.484,13.018,13.626,16.320,15.051,13.523,14.287,15.716,16.132,18.663,17.483,16.785,17.631,18.363,17.443,18.672,0.000,0.000,0.000,0.000,0.000,0.000,0.000,0.000,0.000,0.000,0.000,18.664,11.214,11.555,11.474,11.774,12.713,15.464,11.382,11.792,11.471,11.673,12.316,14.600,11.726,11.725,11.863,12.033,12.489,14.190,12.315,12.380,12.491,12.547,13.364,14.862,14.332,14.205,14.666,14.143,14.657,15.705,18.505,18.519,18.674,18.674,18.672,18.674,0.000,0.000,0.000,0.000,0.000,0.000,0.000,0.000,0.000,0.000,0.000,0.000
Min_Pt_OD=0,0,0,0,0,0,0,0,0,0,0,0,0,0,0,0,0,0,0,0,0,0,0,0,0,0,0,0,0,0,0,0,0,0,0,0,0,0,0,0,0,0,0,0,0,0,0,0
Min_Pt_t=0,0,0,0,0,0,0,0,0,0,0,0,0,0,0,0,0,0,0,0,0,0,0,0,0,0,0,0,0,0,0,0,0,0,0,0,0,0,0,0,0,0,0,0,0,0,0,0
TO_OD=0,0,0,0,0,0,0,0,0,0,0,0,0,0,0,0,0,0,0,0,0,0,0,0,0,0,0,0,0,0,0,0,0,0,0,0,0,0,0,0,0,0,0,0,0,0,0,0
Ref_ID=A01
Multi_Refs=single_ref
test=A01,A02,A03,A04,A05,A06,A07,A08,A09,A10,A11,A12,B01,B02,B03,B04,B05,B06,B07,B08,B09,B10,B11,B12,C01,C02,C03,C04,C05,C06,C07,C08,C09,C10,C11,C12,D01,D02,D03,D04,D05,D06,D07,D08,D09,D10,D11,D12,E01,E02,E03,E04,E05,E06,E07,E08,E09,E10,E11,E12,F01,F02,F03,F04,F05,F06,F07,F08,F09,F10,F11,F12,G01,G02,G03,G04,G05,G06,G07,G08,G09,G10,G11,G12,H01,H02,H03,H04,H05,H06,H07,H08,H09,H10,H11,H12
Start_Time_Now=3.2592571917E+9
Start_Date="4/12/2007+5:13 PM"
pv_to_plate_order=no
gen_time_cutoff=0.000
Drug_Name=ud?:;-ud+0,ud?:;-ud+0,ud?:;-ud+0,ud?:;-ud+0,ud?:;-ud+0,ud?:;-ud+0,ud?:;-ud+0,ud?:;-ud+0,ud?:;-ud+0,ud?:;-ud+0,ud?:;-ud+0,ud?:;-ud+0,ud?:;-ud+0,ud?:;-ud+0,ud?:;-ud+0,ud?:;-ud+0,ud?:;-ud+0,ud?:;-ud+0,ud?:;-ud+0,ud?:;-ud+0,ud?:;-ud+0,ud?:;-ud+0,ud?:;-ud+0,ud?:;-ud+0,ud?:;-ud+0,ud?:;-ud+0,ud?:;-ud+0,ud?:;-ud+0,ud?:;-ud+0,ud?:;-ud+0,ud?:;-ud+0,ud?:;-ud+0,ud?:;-ud+0,ud?:;-ud+0,ud?:;-ud+0,ud?:;-ud+0,ud?:;-ud+0,ud?:;-ud+0,ud?:;-ud+0,ud?:;-ud+0,ud?:;-ud+0,ud?:;-ud+0,ud?:;-ud+0,ud?:;-ud+0,ud?:;-ud+0,ud?:;-ud+0,ud?:;-ud+0,ud?:;-ud+0,ud?:;-ud+0,ud?:;-ud+0,ud?:;-ud+0,ud?:;-ud+0,ud?:;-ud+0,ud?:;-ud+0,ud?:;-ud+0,ud?:;-ud+0,ud?:;-ud+0,ud?:;-ud+0,ud?:;-ud+0,ud?:;-ud+0,ud?:;-ud+0,ud?:;-ud+0,ud?:;-ud+0,ud?:;-ud+0,ud?:;-ud+0,ud?:;-ud+0,ud?:;-ud+0,ud?:;-ud+0,ud?:;-ud+0,ud?:;-ud+0,ud?:;-ud+0,ud?:;-ud+0,ud?:;-ud+0,ud?:;-ud+0,ud?:;-ud+0,ud?:;-ud+0,ud?:;-ud+0,ud?:;-ud+0,ud?:;-ud+0,ud?:;-ud+0,ud?:;-ud+0,ud?:;-ud+0,ud?:;-ud+0,ud?:;-ud+0,ud?:;-ud+0,ud?:;-ud+0,ud?:;-ud+0,ud?:;-ud+0,ud?:;-ud+0,ud?:;-ud+0,ud?:;-ud+0,ud?:;-ud+0,ud?:;-ud+0,ud?:;-ud+0,ud?:;-ud+0,ud?:;-ud+0
Drug_Well_Pos=A01,A02,A03,A04,A05,A06,B01,B02,B03,B04,B05,B06,C01,C02,C03,C04,C05,C06,D01,D02,D03,D04,D05,D06,E01,E02,E03,E04,E05,E06,F01,F02,F03,F04,F05,F06,G01,G02,G03,G04,G05,G06,H01,H02,H03,H04,H05,H06,A07,A08,A09,A10,A11,A12,B07,B08,B09,B10,B11,B12,C07,C08,C09,C10,C11,C12,D07,D08,D09,D10,D11,D12,E07,E08,E09,E10,E11,E12,F07,F08,F09,F10,F11,F12,G07,G08,G09,G10,G11,G12,H07,H08,H09,H10,H11,H12
Avg_G_tcut=2.256,2.216,2.207,2.312,2.421,2.926,2.267,2.251,2.364,2.377,2.506,2.903,2.366,2.403,2.375,2.444,2.453,3.008,2.547,2.471,2.497,2.604,2.725,3.264,3.010,2.705,2.857,3.143,3.226,3.743,3.497,3.357,3.526,3.673,3.489,4.286,0.000,0.000,0.000,0.000,0.000,0.000,0.000,0.000,0.000,0.000,0.000,27.995,2.243,2.311,2.295,2.355,2.543,3.093,2.276,2.358,2.294,2.335,2.463,2.920,2.345,2.345,2.373,2.407,2.498,2.838,2.463,2.476,2.498,2.509,2.673,2.972,2.866,2.841,2.933,2.829,2.931,3.141,3.701,3.704,3.835,3.824,3.786,3.863,0.000,0.000,0.000,0.000,0.000,0.000,0.000,0.000,0.000,0.000,0.000,0.000
t0_from_interval=2.363,2.746,2.440,2.470,2.640,1.164,3.107,2.897,3.110,3.074,2.792,2.324,2.898,3.287,3.067,3.186,3.368,1.848,3.592,3.701,3.616,3.495,3.195,2.233,5.640,4.118,4.261,4.983,4.195,2.956,7.291,7.906,7.090,7.230,7.720,6.309,0.000,0.000,0.000,0.000,0.000,0.000,0.000,0.000,0.000,0.000,0.000,0.000,2.704,2.677,2.675,2.634,2.561,1.241,3.002,3.070,2.804,2.914,2.650,1.634,3.102,3.155,3.230,3.179,3.113,2.414,3.712,3.785,3.844,3.596,3.420,2.708,4.433,4.405,4.275,4.586,4.648,4.136,6.499,6.885,6.572,6.673,6.082,6.806,0.000,0.000,0.000,0.000,0.000,0.000,0.000,0.000,0.000,0.000,0.000,0.000
Sum_Delta_Ref=0.000,0.136,0.229,0.822,4.382,9.677,1.427,0.336,2.561,3.076,6.127,9.894,2.511,2.947,2.720,4.159,4.343,10.843,5.515,4.539,5.017,6.455,8.369,12.843,12.561,7.903,10.070,13.503,13.901,16.855,17.877,16.975,18.038,19.188,18.250,21.262,-1.000,-1.000,-1.000,-1.000,-1.000,-1.000,-1.000,-1.000,-1.000,-1.000,-1.000,25.142,0.273,1.610,1.178,2.594,6.532,10.619,0.436,2.044,0.621,1.738,5.003,9.716,1.442,1.463,2.481,3.057,5.516,9.608,4.150,4.268,4.486,4.785,7.488,11.115,9.922,9.469,10.569,9.219,11.011,13.160,19.643,19.765,20.581,20.535,19.754,20.438,-1.000,-1.000,-1.000,-1.000,-1.000,-1.000,-1.000,-1.000,-1.000,-1.000,-1.000,-1.000
Gens_at_time_G=5.000,5.000,5.000,5.000,5.000,5.000,5.000,5.000,5.000,5.000,5.000,5.000,5.000,5.000,5.000,5.000,5.000,5.000,5.000,5.000,5.000,5.000,5.000,5.000,5.000,5.000,5.000,5.000,5.000,4.986,5.000,5.000,5.000,5.000,5.000,4.357,0.000,0.000,0.000,0.000,0.000,0.000,0.000,0.000,0.000,0.000,0.000,0.667,5.000,5.000,5.000,5.000,5.000,5.000,5.000,5.000,5.000,5.000,5.000,5.000,5.000,5.000,5.000,5.000,5.000,5.000,5.000,5.000,5.000,5.000,5.000,5.000,5.000,5.000,5.000,5.000,5.000,5.000,5.000,5.000,4.869,4.883,4.932,4.834,0.000,0.000,0.000,0.000,0.000,0.000,0.000,0.000,0.000,0.000,0.000,0.000
G_Int_tcut=1.783,1.667,1.719,1.817,1.893,2.694,1.646,1.672,1.742,1.763,1.948,2.438,1.787,1.746,1.761,1.806,1.779,2.638,1.829,1.731,1.774,1.905,2.086,2.817,1.882,1.881,2.005,2.147,2.387,3.150,2.038,1.776,2.108,2.227,1.945,2.838,0.000,0.000,0.000,0.000,0.000,0.000,0.000,0.000,0.000,0.000,0.000,27.995,1.702,1.776,1.760,1.828,2.030,2.845,1.676,1.744,1.733,1.752,1.933,2.593,1.725,1.714,1.727,1.771,1.875,2.355,1.721,1.719,1.729,1.790,1.989,2.431,1.980,1.960,2.078,1.911,2.002,2.314,2.401,2.327,2.485,2.458,2.553,2.455,0.000,0.000,0.000,0.000,0.000,0.000,0.000,0.000,0.000,0.000,0.000,0.000
Sum_Del_12=0.000,0.090,0.346,0.419,1.078,2.077,0.445,0.233,1.062,1.029,1.513,2.553,1.149,1.375,1.161,1.477,1.616,2.663,2.322,1.942,2.087,2.394,2.557,3.271,4.178,3.114,3.560,4.182,4.042,4.231,4.802,4.830,4.783,4.847,4.878,4.806,5.122,5.143,5.102,5.158,5.209,5.128,5.158,5.175,5.126,5.118,5.166,5.179,0.069,0.556,0.311,0.567,1.397,2.341,0.450,1.060,0.434,0.623,1.247,2.217,0.986,1.072,1.274,1.378,1.657,2.549,2.117,2.116,2.258,2.066,2.572,3.051,3.703,3.640,3.730,3.647,3.783,3.901,4.679,4.696,4.711,4.705,4.632,4.757,5.177,5.118,5.155,5.189,5.178,5.160,5.189,5.141,5.178,5.125,5.163,5.193
Sum_Del_20=0.000,0.136,0.229,0.807,4.273,9.408,1.384,0.327,2.508,3.004,5.969,9.625,2.452,2.876,2.667,4.057,4.256,10.538,5.376,4.436,4.894,6.303,8.152,12.502,12.254,7.714,9.827,13.179,13.558,16.403,17.456,16.618,17.593,18.699,17.805,20.660,24.342,24.369,24.306,24.397,24.463,24.323,24.396,24.417,24.345,24.340,24.402,24.367,0.269,1.582,1.154,2.543,6.341,10.324,0.428,2.007,0.607,1.707,4.881,9.455,1.414,1.436,2.429,3.001,5.385,9.359,4.051,4.187,4.390,4.699,7.288,10.817,9.706,9.247,10.346,9.000,10.766,12.823,19.136,19.263,20.029,19.992,19.219,19.884,24.424,24.326,24.379,24.437,24.403,24.387,24.419,24.364,24.415,24.331,24.399,24.439
Sum_Del_24=0.000,0.136,0.229,0.807,4.273,9.408,1.384,0.327,2.508,3.004,5.969,9.625,2.452,2.876,2.667,4.057,4.256,10.538,5.376,4.436,4.894,6.303,8.152,12.502,12.254,7.714,9.827,13.179,13.558,16.403,17.456,16.618,17.593,18.699,17.805,20.660,24.342,24.369,24.306,24.397,24.463,24.323,24.396,24.417,24.345,24.340,24.402,24.367,0.269,1.582,1.154,2.543,6.341,10.324,0.428,2.007,0.607,1.707,4.881,9.455,1.414,1.436,2.429,3.001,5.385,9.359,4.051,4.187,4.390,4.699,7.288,10.817,9.706,9.247,10.346,9.000,10.766,12.823,19.136,19.263,20.029,19.992,19.219,19.884,24.424,24.326,24.379,24.437,24.403,24.387,24.419,24.364,24.415,24.331,24.399,24.439
Sum_12=5.315,5.405,5.661,4.896,4.237,3.239,4.870,5.083,4.253,4.286,3.802,2.762,4.166,3.941,4.155,3.838,3.700,2.653,2.993,3.374,3.228,2.921,2.758,2.045,1.138,2.202,1.755,1.134,1.273,1.084,0.514,0.485,0.533,0.468,0.437,0.509,0.193,0.172,0.213,0.157,0.107,0.188,0.158,0.141,0.189,0.197,0.149,0.136,5.247,4.760,5.004,4.749,3.918,2.974,4.866,4.256,4.881,4.693,4.069,3.099,4.330,4.243,4.042,3.937,3.658,2.767,3.198,3.199,3.057,3.250,2.743,2.264,1.612,1.675,1.585,1.669,1.532,1.415,0.636,0.619,0.604,0.611,0.683,0.559,0.139,0.198,0.160,0.127,0.137,0.156,0.126,0.175,0.137,0.191,0.152,0.122
Sum_20=24.618,24.754,24.847,23.810,20.344,15.210,23.234,24.290,22.110,21.614,18.649,14.992,22.166,21.742,21.951,20.561,20.362,14.080,19.242,20.182,19.724,18.315,16.466,12.116,12.364,16.904,14.791,11.439,11.060,8.215,7.162,8.000,7.025,5.919,6.813,3.958,0.276,0.249,0.311,0.221,0.155,0.295,0.222,0.201,0.272,0.278,0.216,0.251,24.349,23.036,23.464,22.075,18.277,14.294,24.190,22.611,24.011,22.911,19.737,15.163,23.204,23.181,22.189,21.617,19.233,15.259,20.567,20.430,20.228,19.919,17.330,13.801,14.912,15.371,14.272,15.618,13.852,11.795,5.482,5.355,4.589,4.626,5.399,4.734,0.194,0.292,0.239,0.180,0.215,0.231,0.199,0.254,0.203,0.287,0.219,0.179
Sum_24=24.618,24.754,24.847,23.810,20.344,15.210,23.234,24.290,22.110,21.614,18.649,14.992,22.166,21.742,21.951,20.561,20.362,14.080,19.242,20.182,19.724,18.315,16.466,12.116,12.364,16.904,14.791,11.439,11.060,8.215,7.162,8.000,7.025,5.919,6.813,3.958,0.276,0.249,0.311,0.221,0.155,0.295,0.222,0.201,0.272,0.278,0.216,0.251,24.349,23.036,23.464,22.075,18.277,14.294,24.190,22.611,24.011,22.911,19.737,15.163,23.204,23.181,22.189,21.617,19.233,15.259,20.567,20.430,20.228,19.919,17.330,13.801,14.912,15.371,14.272,15.618,13.852,11.795,5.482,5.355,4.589,4.626,5.399,4.734,0.194,0.292,0.239,0.180,0.215,0.231,0.199,0.254,0.203,0.287,0.219,0.179
G_by_Interval=1.783,1.667,1.719,1.817,1.893,2.694,1.646,1.672,1.742,1.763,1.948,2.438,1.787,1.746,1.761,1.806,1.779,2.638,1.829,1.731,1.774,1.905,2.086,2.817,1.882,1.881,2.005,2.147,2.387,3.150,2.038,1.776,2.108,2.227,1.945,2.838,0.000,0.000,0.000,0.000,0.000,0.000,0.000,0.000,0.000,0.000,0.000,27.995,1.702,1.776,1.760,1.828,2.030,2.845,1.676,1.744,1.733,1.752,1.933,2.593,1.725,1.714,1.727,1.771,1.875,2.355,1.721,1.719,1.729,1.790,1.989,2.431,1.980,1.960,2.078,1.911,2.002,2.314,2.401,2.327,2.485,2.458,2.553,2.455,0.000,0.000,0.000,0.000,0.000,0.000,0.000,0.000,0.000,0.000,0.000,0.000
Avg_G_t8=2.256,2.216,2.207,2.312,2.421,2.926,2.267,2.251,2.364,2.377,2.506,2.903,2.366,2.403,2.375,2.444,2.453,3.008,2.547,2.471,2.497,2.604,2.725,3.264,3.010,2.705,2.857,3.143,3.226,3.743,3.497,3.357,3.526,3.673,3.489,4.286,0.000,0.000,0.000,0.000,0.000,0.000,0.000,0.000,0.000,0.000,0.000,27.995,2.243,2.311,2.295,2.355,2.543,3.093,2.276,2.358,2.294,2.335,2.463,2.920,2.345,2.345,2.373,2.407,2.498,2.838,2.463,2.476,2.498,2.509,2.673,2.972,2.866,2.841,2.933,2.829,2.931,3.141,3.701,3.704,3.835,3.824,3.786,3.863,0.000,0.000,0.000,0.000,0.000,0.000,0.000,0.000,0.000,0.000,0.000,0.000
G_int_t8=1.783,1.667,1.719,1.817,1.893,2.694,1.646,1.672,1.742,1.763,1.948,2.438,1.787,1.746,1.761,1.806,1.779,2.638,1.829,1.731,1.774,1.905,2.086,2.817,1.882,1.881,2.005,2.147,2.387,3.150,2.038,1.776,2.108,2.227,1.945,2.838,0.000,0.000,0.000,0.000,0.000,0.000,0.000,0.000,0.000,0.000,0.000,27.995,1.702,1.776,1.760,1.828,2.030,2.845,1.676,1.744,1.733,1.752,1.933,2.593,1.725,1.714,1.727,1.771,1.875,2.355,1.721,1.719,1.729,1.790,1.989,2.431,1.980,1.960,2.078,1.911,2.002,2.314,2.401,2.327,2.485,2.458,2.553,2.455,0.000,0.000,0.000,0.000,0.000,0.000,0.000,0.000,0.000,0.000,0.000,0.000
Avg_G_t12=2.256,2.216,2.207,2.312,2.421,2.926,2.267,2.251,2.364,2.377,2.506,2.903,2.366,2.403,2.375,2.444,2.453,3.008,2.547,2.471,2.497,2.604,2.725,3.264,3.010,2.705,2.857,3.143,3.226,3.743,3.497,3.357,3.526,3.673,3.489,4.286,0.000,0.000,0.000,0.000,0.000,0.000,0.000,0.000,0.000,0.000,0.000,27.995,2.243,2.311,2.295,2.355,2.543,3.093,2.276,2.358,2.294,2.335,2.463,2.920,2.345,2.345,2.373,2.407,2.498,2.838,2.463,2.476,2.498,2.509,2.673,2.972,2.866,2.841,2.933,2.829,2.931,3.141,3.701,3.704,3.835,3.824,3.786,3.863,0.000,0.000,0.000,0.000,0.000,0.000,0.000,0.000,0.000,0.000,0.000,0.000
G_int_t12=1.783,1.667,1.719,1.817,1.893,2.694,1.646,1.672,1.742,1.763,1.948,2.438,1.787,1.746,1.761,1.806,1.779,2.638,1.829,1.731,1.774,1.905,2.086,2.817,1.882,1.881,2.005,2.147,2.387,3.150,2.038,1.776,2.108,2.227,1.945,2.838,0.000,0.000,0.000,0.000,0.000,0.000,0.000,0.000,0.000,0.000,0.000,27.995,1.702,1.776,1.760,1.828,2.030,2.845,1.676,1.744,1.733,1.752,1.933,2.593,1.725,1.714,1.727,1.771,1.875,2.355,1.721,1.719,1.729,1.790,1.989,2.431,1.980,1.960,2.078,1.911,2.002,2.314,2.401,2.327,2.485,2.458,2.553,2.455,0.000,0.000,0.000,0.000,0.000,0.000,0.000,0.000,0.000,0.000,0.000,0.000
Avg_G_inflex=2.256,2.216,2.207,2.312,2.440,2.740,2.267,2.251,2.392,2.389,2.503,2.735,2.366,2.439,2.406,2.460,2.511,2.839,2.580,2.471,2.574,2.669,2.724,3.016,3.266,2.710,2.904,3.271,3.232,3.555,3.527,3.357,3.526,3.694,3.571,4.379,0.000,0.000,0.000,0.000,0.000,0.000,0.000,0.000,0.000,0.000,0.000,3.626,2.243,2.339,2.295,2.383,2.543,2.767,2.300,2.412,2.312,2.369,2.450,2.724,2.349,2.392,2.421,2.407,2.498,2.751,2.495,2.484,2.498,2.509,2.673,2.886,2.988,2.909,2.933,2.893,2.972,3.122,3.815,3.822,4.010,3.995,3.899,3.980,0.000,0.000,0.000,0.000,0.000,0.000,0.000,0.000,0.000,0.000,0.000,0.000
G_int_inflex=1.783,1.667,1.719,1.817,1.893,2.254,1.646,1.672,1.751,1.768,1.858,1.985,1.787,1.767,1.771,1.830,1.647,2.192,1.847,1.731,1.761,1.787,1.865,2.273,1.918,1.889,1.942,2.028,2.080,2.713,2.062,1.776,2.108,2.224,1.897,2.880,0.000,0.000,0.000,0.000,0.000,0.000,0.000,0.000,0.000,0.000,0.000,3.626,1.702,1.810,1.760,1.665,2.030,2.122,1.715,1.765,1.761,1.762,1.778,2.110,1.732,1.755,1.730,1.771,1.875,2.011,1.754,1.732,1.729,1.790,1.989,2.088,2.028,1.988,2.078,1.938,2.029,2.105,2.488,2.409,2.620,2.585,2.626,2.516,0.000,0.000,0.000,0.000,0.000,0.000,0.000,0.000,0.000,0.000,0.000,0.000
G_by_Interval_g4=1.899,1.784,1.785,1.868,1.972,2.586,1.797,1.788,1.843,1.902,2.041,2.522,1.797,1.924,1.857,1.924,1.864,2.566,1.934,1.864,1.894,1.962,2.179,2.684,1.969,1.927,2.046,2.174,2.333,2.937,2.255,2.004,2.272,2.312,2.120,3.039,0.000,0.000,0.000,0.000,0.000,0.000,0.000,0.000,0.000,0.000,0.000,27.995,1.813,1.830,1.865,1.901,2.100,2.771,1.790,1.897,1.841,1.878,2.034,2.555,1.874,1.827,1.869,1.890,2.000,2.400,1.875,1.879,1.901,1.945,2.085,2.515,2.097,2.076,2.227,2.035,2.151,2.359,2.745,2.742,2.764,2.896,2.886,2.733,0.000,0.000,0.000,0.000,0.000,0.000,0.000,0.000,0.000,0.000,0.000,0.000
G_int_t8_g4=1.899,1.784,1.785,1.868,1.972,2.586,1.797,1.788,1.843,1.902,2.041,2.522,1.797,1.924,1.857,1.924,1.864,2.566,1.934,1.864,1.894,1.962,2.179,2.684,1.969,1.927,2.046,2.174,2.333,2.937,2.255,2.004,2.272,2.312,2.120,3.039,0.000,0.000,0.000,0.000,0.000,0.000,0.000,0.000,0.000,0.000,0.000,27.995,1.813,1.830,1.865,1.901,2.100,2.771,1.790,1.897,1.841,1.878,2.034,2.555,1.874,1.827,1.869,1.890,2.000,2.400,1.875,1.879,1.901,1.945,2.085,2.515,2.097,2.076,2.227,2.035,2.151,2.359,2.745,2.742,2.764,2.896,2.886,2.733,0.000,0.000,0.000,0.000,0.000,0.000,0.000,0.000,0.000,0.000,0.000,0.000
G_int_t12_g4=1.899,1.784,1.785,1.868,1.972,2.586,1.797,1.788,1.843,1.902,2.041,2.522,1.797,1.924,1.857,1.924,1.864,2.566,1.934,1.864,1.894,1.962,2.179,2.684,1.969,1.927,2.046,2.174,2.333,2.937,2.255,2.004,2.272,2.312,2.120,3.039,0.000,0.000,0.000,0.000,0.000,0.000,0.000,0.000,0.000,0.000,0.000,27.995,1.813,1.830,1.865,1.901,2.100,2.771,1.790,1.897,1.841,1.878,2.034,2.555,1.874,1.827,1.869,1.890,2.000,2.400,1.875,1.879,1.901,1.945,2.085,2.515,2.097,2.076,2.227,2.035,2.151,2.359,2.745,2.742,2.764,2.896,2.886,2.733,0.000,0.000,0.000,0.000,0.000,0.000,0.000,0.000,0.000,0.000,0.000,0.000
G_int_inflex_g4=1.899,1.784,1.785,1.868,1.976,2.257,1.797,1.788,1.854,1.908,1.986,2.224,1.797,1.948,1.869,1.942,1.793,2.242,1.951,1.864,1.903,1.895,2.048,2.276,2.017,1.933,2.006,2.099,2.108,2.597,2.276,2.004,2.272,2.312,2.101,3.080,0.000,0.000,0.000,0.000,0.000,0.000,0.000,0.000,0.000,0.000,0.000,3.626,1.813,1.856,1.865,1.811,2.100,2.258,1.819,1.925,1.862,1.893,1.942,2.213,1.880,1.862,1.885,1.890,2.000,2.175,1.903,1.889,1.901,1.945,2.085,2.297,2.148,2.106,2.227,2.063,2.176,2.217,2.830,2.829,2.886,3.029,2.964,2.798,0.000,0.000,0.000,0.000,0.000,0.000,0.000,0.000,0.000,0.000,0.000,0.000
Time_Inflex=11.782,12.517,12.027,12.272,12.027,11.782,12.272,12.027,11.782,12.027,11.782,12.027,12.761,12.027,11.782,12.517,10.803,12.272,12.761,13.740,11.782,11.538,11.782,13.740,13.740,13.985,13.496,13.985,13.740,16.433,17.696,17.696,18.430,18.430,16.922,18.430,0.279,0.279,0.279,0.279,0.279,0.279,0.279,0.279,0.279,0.279,0.279,2.727,12.027,11.782,12.027,10.069,14.230,11.782,11.782,11.538,11.782,11.538,11.048,11.782,12.027,11.782,11.538,13.740,13.985,11.782,12.517,12.761,13.985,13.496,13.985,12.517,13.740,13.985,15.698,13.985,14.719,14.230,18.430,18.430,18.430,18.430,18.430,18.430,0.279,0.279,0.279,0.279,0.279,0.279,0.279,0.279,0.279,0.279,0.279,0.279
OD_Inflex=0.627,0.750,0.659,0.634,0.500,0.364,0.666,0.646,0.518,0.531,0.459,0.365,0.667,0.524,0.521,0.559,0.367,0.374,0.532,0.697,0.438,0.364,0.373,0.399,0.344,0.593,0.444,0.368,0.347,0.431,0.549,0.640,0.589,0.526,0.458,0.335,0.066,0.067,0.066,0.067,0.066,0.065,0.069,0.067,0.068,0.068,0.066,0.065,0.658,0.566,0.611,0.359,0.625,0.349,0.602,0.480,0.565,0.507,0.389,0.371,0.564,0.545,0.469,0.734,0.624,0.347,0.563,0.576,0.729,0.655,0.569,0.369,0.440,0.487,0.661,0.501,0.530,0.436,0.507,0.515,0.437,0.450,0.455,0.437,0.066,0.067,0.066,0.065,0.066,0.066,0.067,0.067,0.066,0.066,0.067,0.067
Time_Saturation=16.677,16.433,16.188,16.188,15.209,17.167,16.922,13.496,16.433,16.677,16.188,16.677,13.985,16.677,16.433,16.677,16.433,17.450,17.167,16.433,16.433,16.433,15.453,16.433,16.677,16.677,16.433,18.185,16.922,16.922,0.000,18.674,0.000,0.000,0.000,0.000,0.279,0.279,0.279,0.279,0.279,0.279,0.279,0.279,0.279,0.279,0.279,0.000,16.677,16.433,17.450,16.433,17.167,16.922,16.433,15.943,17.167,15.943,17.167,16.922,15.453,16.433,16.433,16.433,17.167,16.677,16.677,16.433,17.167,16.922,17.450,0.000,16.677,17.167,16.188,17.167,16.433,17.167,0.000,0.000,0.000,0.000,0.000,0.000,0.279,0.279,0.279,0.279,0.279,0.279,0.279,0.279,0.279,0.279,0.279,0.279
OD_Saturation=0.839,0.868,0.869,0.848,0.747,0.613,0.798,0.842,0.806,0.790,0.699,0.623,0.803,0.807,0.795,0.786,0.775,0.604,0.780,0.770,0.777,0.743,0.635,0.522,0.680,0.736,0.728,0.700,0.566,0.449,0.000,0.752,0.000,0.000,0.000,0.000,0.066,0.067,0.066,0.067,0.066,0.065,0.069,0.067,0.068,0.068,0.066,0.000,0.827,0.811,0.810,0.774,0.688,0.563,0.844,0.787,0.846,0.771,0.745,0.590,0.780,0.830,0.793,0.814,0.756,0.626,0.794,0.809,0.831,0.761,0.733,0.000,0.784,0.795,0.737,0.797,0.690,0.623,0.000,0.000,0.000,0.000,0.000,0.000,0.066,0.067,0.066,0.065,0.066,0.066,0.067,0.067,0.066,0.066,0.067,0.067
Ref_Well_Name=A01,A01,A01,A01,A01,A01,A01,A01,A01,A01,A01,A01,A01,A01,A01,A01,A01,A01,A01,A01,A01,A01,A01,A01,A01,A01,A01,A01,A01,A01,A01,A01,A01,A01,A01,A01,A01,A01,A01,A01,A01,A01,A01,A01,A01,A01,A01,A01,A01,A01,A01,A01,A01,A01,A01,A01,A01,A01,A01,A01,A01,A01,A01,A01,A01,A01,A01,A01,A01,A01,A01,A01,A01,A01,A01,A01,A01,A01,A01,A01,A01,A01,A01,A01,A01,A01,A01,A01,A01,A01,A01,A01,A01,A01,A01,A01
Ratio_Avg_G=1.000,1.018,1.022,0.976,0.932,0.771,0.995,1.002,0.954,0.949,0.900,0.777,0.953,0.939,0.950,0.923,0.920,0.750,0.886,0.913,0.904,0.866,0.828,0.691,0.749,0.834,0.790,0.718,0.699,0.603,0.645,0.672,0.640,0.614,0.647,0.526,Inf,Inf,Inf,Inf,Inf,Inf,Inf,Inf,Inf,Inf,Inf,0.081,1.006,0.976,0.983,0.958,0.887,0.729,0.991,0.957,0.983,0.966,0.916,0.773,0.962,0.962,0.951,0.937,0.903,0.795,0.916,0.911,0.903,0.899,0.844,0.759,0.787,0.794,0.769,0.798,0.770,0.718,0.610,0.609,0.588,0.590,0.596,0.584,Inf,Inf,Inf,Inf,Inf,Inf,Inf,Inf,Inf,Inf,Inf,Inf
Ratio_Fit_G=1.000,0.975,0.996,0.967,0.978,0.823,1.036,1.051,1.054,1.042,1.007,0.947,0.976,1.057,1.062,1.005,1.179,0.852,1.044,0.950,1.095,1.109,1.073,0.815,1.088,0.999,1.025,1.015,0.983,0.696,0.931,1.036,0.855,0.871,1.040,0.718,Inf,Inf,Inf,Inf,Inf,Inf,Inf,Inf,Inf,Inf,Inf,0.268,1.047,1.049,1.009,1.196,0.732,0.919,1.080,1.096,1.059,1.085,1.092,0.902,1.075,1.085,1.129,0.908,0.832,0.979,1.071,1.062,0.958,0.968,0.900,0.929,0.953,0.976,0.891,1.003,0.952,0.968,0.768,0.806,0.750,0.765,0.748,0.802,Inf,Inf,Inf,Inf,Inf,Inf,Inf,Inf,Inf,Inf,Inf,Inf
Ratio_G_Int=1.000,1.070,1.038,0.981,0.942,0.662,1.083,1.067,1.023,1.012,0.916,0.731,0.998,1.021,1.012,0.987,1.002,0.676,0.975,1.030,1.005,0.936,0.855,0.633,0.947,0.948,0.889,0.831,0.747,0.566,0.875,1.004,0.846,0.801,0.917,0.628,Inf,Inf,Inf,Inf,Inf,Inf,Inf,Inf,Inf,Inf,Inf,0.064,1.048,1.004,1.013,0.976,0.878,0.627,1.064,1.022,1.029,1.018,0.923,0.688,1.034,1.040,1.033,1.007,0.951,0.757,1.036,1.037,1.031,0.996,0.897,0.734,0.901,0.910,0.858,0.933,0.891,0.771,0.743,0.766,0.718,0.726,0.699,0.726,Inf,Inf,Inf,Inf,Inf,Inf,Inf,Inf,Inf,Inf,Inf,Inf
Ratio_t0_Fit=1.000,1.842,1.148,2.052,1.117,1.523,2.153,0.976,0.970,0.804,1.076,1.064,1.132,0.953,1.107,0.823,0.853,1.169,0.808,1.631,1.109,0.925,0.737,1.084,0.713,1.398,0.657,0.598,0.730,1.334,0.484,0.575,0.592,0.713,0.551,0.377,Inf,Inf,Inf,Inf,Inf,Inf,Inf,Inf,Inf,Inf,Inf,-1.231,1.067,0.868,1.085,0.813,2.005,1.428,1.005,0.858,0.937,1.019,1.155,1.323,1.143,1.175,0.864,1.967,1.439,0.889,0.770,1.004,1.067,1.173,0.764,1.132,0.797,0.751,1.087,0.825,0.844,0.868,1.103,0.929,1.015,0.553,0.673,0.518,Inf,Inf,Inf,Inf,Inf,Inf,Inf,Inf,Inf,Inf,Inf,Inf
Ratio_t0_G_Int=1.000,0.861,0.969,0.957,0.895,2.030,0.761,0.816,0.760,0.769,0.847,1.017,0.816,0.719,0.771,0.742,0.702,1.279,0.658,0.639,0.654,0.676,0.740,1.058,0.419,0.574,0.555,0.474,0.563,0.800,0.324,0.299,0.333,0.327,0.306,0.375,Inf,Inf,Inf,Inf,Inf,Inf,Inf,Inf,Inf,Inf,Inf,Inf,0.874,0.883,0.884,0.897,0.923,1.904,0.787,0.770,0.843,0.811,0.892,1.446,0.762,0.749,0.732,0.743,0.759,0.979,0.637,0.624,0.615,0.657,0.691,0.873,0.533,0.537,0.553,0.515,0.509,0.571,0.364,0.343,0.360,0.354,0.389,0.347,Inf,Inf,Inf,Inf,Inf,Inf,Inf,Inf,Inf,Inf,Inf,Inf
Ref_Curve_Array=1,1,1,1,1,1,1,1,1,1,1,1,1,1,1,1,1,1,1,1,1,1,1,1,1,1,1,1,1,1,1,1,1,1,1,1,1,1,1,1,1,1,1,1,1,1,1,1,1,1,1,1,1,1,1,1,1,1,1,1,1,1,1,1,1,1,1,1,1,1,1,1,1,1,1,1,1,1,1,1,1,1,1,1,1,1,1,1,1,1,1,1,1,1,1,1
Default_ref=0
Comm_Map=,,,,,
Comm_Consol=,,,,,,,,
Comm_Screen=,,,,,
Analysis_Set=A,A,A,A,A,A,A,A,A,A,A,A,A,A,A,A,A,A,A,A,A,A,A,A,A,A,A,A,A,A,A,A,A,A,A,A,A,A,A,A,A,A,A,A,A,A,A,A,A,A,A,A,A,A,A,A,A,A,A,A,A,A,A,A,A,A,A,A,A,A,A,A,A,A,A,A,A,A,A,A,A,A,A,A,A,A,A,A,A,A,A,A,A,A,A,A
Ref_Type=single_ref,single_ref,single_ref,single_ref,single_ref,single_ref,single_ref,single_ref,single_ref,single_ref,single_ref,single_ref,single_ref,single_ref,single_ref,single_ref,single_ref,single_ref,single_ref,single_ref,single_ref,single_ref,single_ref,single_ref,single_ref,single_ref,single_ref,single_ref,single_ref,single_ref,single_ref,single_ref,single_ref,single_ref,single_ref,single_ref,single_ref,single_ref,single_ref,single_ref,single_ref,single_ref,single_ref,single_ref,single_ref,single_ref,single_ref,single_ref,single_ref,single_ref,single_ref,single_ref,single_ref,single_ref,single_ref,single_ref,single_ref,single_ref,single_ref,single_ref,single_ref,single_ref,single_ref,single_ref,single_ref,single_ref,single_ref,single_ref,single_ref,single_ref,single_ref,single_ref,single_ref,single_ref,single_ref,single_ref,single_ref,single_ref,single_ref,single_ref,single_ref,single_ref,single_ref,single_ref,single_ref,single_ref,single_ref,single_ref,single_ref,single_ref,single_ref,single_ref,single_ref,single_ref,single_ref,single_ref
Wells_In_Use=0,0,0,0,0,0,0,0,0,0,0,0,0,0,0,0,0,0,0,0,0,0,0,0,0,0,0,0,0,0,0,0,0,0,0,0,0,0,0,0,0,0,0,0,0,0,0,0,0,0,0,0,0,0,0,0,0,0,0,0,0,0,0,0,0,0,0,0,0,0,0,0,0,0,0,0,0,0,0,0,0,0,0,0,0,0,0,0,0,0,0,0,0,0,0,0
[Flor:]
[Flor2:]
[Lumin:]
[Data:]
Read=DateTime	RunT[s]	Temp	Well_1	Well_2	Well_3	Well_4	Well_5	Well_6	Well_7	Well_8	Well_9	Well_10	Well_11	Well_12	Well_13	Well_14	Well_15	Well_16	Well_17	Well_18	Well_19	Well_20	Well_21	Well_22	Well_23	Well_24	Well_25	Well_26	Well_27	Well_28	Well_29	Well_30	Well_31	Well_32	Well_33	Well_34	Well_35	Well_36	Well_37	Well_38	Well_39	Well_40	Well_41	Well_42	Well_43	Well_44	Well_45	Well_46	Well_47	Well_48	Well_49	Well_50	Well_51	Well_52	Well_53	Well_54	Well_55	Well_56	Well_57	Well_58	Well_59	Well_60	Well_61	Well_62	Well_63	Well_64	Well_65	Well_66	Well_67	Well_68	Well_69	Well_70	Well_71	Well_72	Well_73	Well_74	Well_75	Well_76	Well_77	Well_78	Well_79	Well_80	Well_81	Well_82	Well_83	Well_84	Well_85	Well_86	Well_87	Well_88	Well_89	Well_90	Well_91	Well_92	Well_93	Well_94	Well_95	Well_96
1=17:28:11	1003	298	0.0863	0.0859	0.0847	0.0837	0.0840	0.0844	0.0843	0.0814	0.0831	0.0839	0.0811	0.0842	0.0828	0.0858	0.0837	0.0849	0.0807	0.0844	0.0820	0.0837	0.0791	0.0848	0.0782	0.0830	0.0868	0.0849	0.0853	0.0842	0.0856	0.0820	0.0856	0.0816	0.0818	0.0827	0.0821	0.0819	0.0856	0.0846	0.0808	0.0837	0.0830	0.0822	0.0809	0.0821	0.0798	0.0852	0.0815	0.0820	0.0840	0.0865	0.0810	0.0848	0.0845	0.0832	0.0832	0.0831	0.0827	0.0845	0.0827	0.0852	0.0839	0.0856	0.0844	0.0828	0.0829	0.0811	0.0902	0.0869	0.0885	0.0873	0.0928	0.0872	0.0664	0.0674	0.0659	0.0667	0.0659	0.0647	0.0660	0.0668	0.0661	0.0655	0.0660	0.0657	0.0689	0.0666	0.0675	0.0677	0.0661	0.0660	0.0665	0.0665	0.0658	0.0661	0.0666	0.0668
2=17:42:52	1884	301	0.0830	0.0836	0.0816	0.0810	0.0801	0.0812	0.0785	0.0814	0.0806	0.0813	0.0780	0.0823	0.0825	0.0818	0.0822	0.0814	0.0811	0.0804	0.0809	0.0798	0.0804	0.0781	0.0814	0.0892	0.0839	0.0807	0.0825	0.0821	0.0813	0.0806	0.0801	0.0818	0.0798	0.0824	0.0793	0.0824	0.0843	0.0827	0.0811	0.0814	0.0792	0.0811	0.0802	0.0803	0.0794	0.0810	0.0795	0.0863	0.0814	0.0800	0.0815	0.0819	0.0819	0.0798	0.0815	0.0822	0.0825	0.0835	0.0816	0.0814	0.0817	0.0841	0.0810	0.0807	0.0809	0.0833	0.0879	0.0892	0.0893	0.0899	0.0907	0.0897	0.0655	0.0650	0.0642	0.0640	0.0625	0.0637	0.0632	0.0636	0.0625	0.0649	0.0631	0.0658	0.0661	0.0636	0.0655	0.0646	0.0632	0.0638	0.0644	0.0645	0.0654	0.0652	0.0649	0.0634
3=17:57:33	2765	301	0.0849	0.0824	0.0830	0.0799	0.0819	0.0806	0.0806	0.0803	0.0804	0.0793	0.0807	0.0786	0.0806	0.0819	0.0822	0.0822	0.0804	0.0812	0.0795	0.0790	0.0792	0.0830	0.0791	0.0827	0.0845	0.0857	0.0810	0.0817	0.0818	0.0811	0.0805	0.0798	0.0807	0.0796	0.0814	0.0808	0.0842	0.0812	0.0820	0.0809	0.0806	0.0818	0.0819	0.0817	0.0814	0.0792	0.0816	0.0808	0.0821	0.0839	0.0810	0.0827	0.0831	0.0819	0.0814	0.0825	0.0830	0.0817	0.0819	0.0834	0.0829	0.0819	0.0826	0.0796	0.0829	0.0789	0.0894	0.0876	0.0906	0.0883	0.0904	0.0878	0.0639	0.0644	0.0636	0.0633	0.0639	0.0634	0.0637	0.0621	0.0622	0.0642	0.0641	0.0646	0.0672	0.0636	0.0642	0.0651	0.0640	0.0648	0.0643	0.0646	0.0636	0.0668	0.0639	0.0637
4=18:12:14	3646	303	0.0841	0.0839	0.0829	0.0809	0.0800	0.0821	0.0794	0.0806	0.0775	0.0807	0.0785	0.0812	0.0798	0.0799	0.0810	0.0802	0.0800	0.0827	0.0790	0.0773	0.0805	0.0790	0.0814	0.0840	0.0836	0.0821	0.0810	0.0835	0.0817	0.0801	0.0785	0.0801	0.0787	0.0834	0.0779	0.0810	0.0807	0.0824	0.0801	0.0806	0.0802	0.0809	0.0790	0.0793	0.0810	0.0797	0.0781	0.0829	0.0810	0.0823	0.0816	0.0792	0.0828	0.0814	0.0828	0.0803	0.0819	0.0808	0.0796	0.0781	0.0812	0.0831	0.0787	0.0807	0.0802	0.0800	0.0886	0.0874	0.0864	0.0871	0.0899	0.0878	0.0640	0.0642	0.0634	0.0628	0.0623	0.0633	0.0638	0.0645	0.0616	0.0630	0.0638	0.0622	0.0672	0.0646	0.0642	0.0633	0.0629	0.0626	0.0640	0.0634	0.0638	0.0630	0.0642	0.0630
5=18:26:55	4527	300	0.0855	0.0851	0.0859	0.0841	0.0840	0.0827	0.0848	0.0857	0.0832	0.0844	0.0843	0.0817	0.0855	0.0846	0.0836	0.0857	0.0849	0.0861	0.0809	0.0838	0.0807	0.0848	0.0844	0.0859	0.0877	0.0868	0.0848	0.0874	0.0856	0.0834	0.0838	0.0821	0.0849	0.0824	0.0841	0.0838	0.0855	0.0857	0.0845	0.0849	0.0835	0.0832	0.0838	0.0824	0.0846	0.0835	0.0834	0.0834	0.0858	0.0871	0.0838	0.0848	0.0855	0.0861	0.0841	0.0842	0.0832	0.0839	0.0841	0.0860	0.0834	0.0843	0.0832	0.0816	0.0839	0.0821	0.0922	0.0891	0.0925	0.0904	0.0960	0.0920	0.0674	0.0675	0.0667	0.0653	0.0643	0.0647	0.0660	0.0681	0.0652	0.0668	0.0672	0.0665	0.0702	0.0659	0.0674	0.0676	0.0650	0.0665	0.0661	0.0662	0.0675	0.0664	0.0662	0.0664
6=18:41:39	5411	300	0.0861	0.0836	0.0834	0.0840	0.0845	0.0844	0.0820	0.0843	0.0808	0.0832	0.0819	0.0827	0.0831	0.0821	0.0828	0.0840	0.0818	0.0830	0.0819	0.0807	0.0814	0.0824	0.0823	0.0835	0.0854	0.0872	0.0832	0.0853	0.0830	0.0831	0.0834	0.0826	0.0812	0.0828	0.0815	0.0822	0.0828	0.0843	0.0836	0.0834	0.0810	0.0826	0.0795	0.0825	0.0806	0.0828	0.0779	0.0834	0.0820	0.0846	0.0839	0.0846	0.0837	0.0814	0.0825	0.0816	0.0850	0.0831	0.0838	0.0811	0.0830	0.0824	0.0815	0.0818	0.0802	0.0800	0.0895	0.0884	0.0912	0.0902	0.0921	0.0898	0.0665	0.0655	0.0649	0.0654	0.0643	0.0650	0.0652	0.0656	0.0635	0.0667	0.0669	0.0645	0.0685	0.0642	0.0661	0.0663	0.0648	0.0648	0.0646	0.0660	0.0647	0.0641	0.0651	0.0652
7=18:56:20	6292	301	0.0908	0.0865	0.0842	0.0855	0.0850	0.0852	0.0825	0.0856	0.0817	0.0844	0.0842	0.0842	0.0847	0.0839	0.0858	0.0830	0.0834	0.0840	0.0834	0.0796	0.0837	0.0824	0.0834	0.0937	0.0893	0.0874	0.0876	0.0855	0.0845	0.0846	0.0827	0.0849	0.0817	0.0850	0.0789	0.0863	0.0868	0.0850	0.0840	0.0837	0.0829	0.0824	0.0825	0.0820	0.0846	0.0838	0.0816	0.0932	0.0917	0.0832	0.0845	0.0833	0.0849	0.0838	0.0852	0.0830	0.0843	0.0843	0.0832	0.0830	0.0836	0.0838	0.0823	0.0829	0.0828	0.0822	0.0906	0.0902	0.0911	0.0908	0.0917	0.0928	0.0684	0.0684	0.0669	0.0673	0.0667	0.0664	0.0665	0.0654	0.0646	0.0663	0.0669	0.0674	0.0691	0.0672	0.0679	0.0673	0.0657	0.0658	0.0682	0.0664	0.0670	0.0670	0.0660	0.0659
8=19:11:01	7173	300	0.0880	0.0865	0.0860	0.0863	0.0854	0.0865	0.0848	0.0859	0.0821	0.0869	0.0822	0.0838	0.0848	0.0849	0.0835	0.0851	0.0851	0.0852	0.0846	0.0827	0.0842	0.0840	0.0852	0.0923	0.0901	0.0875	0.0853	0.0860	0.0857	0.0825	0.0845	0.0857	0.0836	0.0839	0.0823	0.0828	0.0876	0.0859	0.0840	0.0842	0.0845	0.0855	0.0811	0.0832	0.0835	0.0865	0.0814	0.0855	0.0838	0.0847	0.0847	0.0842	0.0845	0.0824	0.0836	0.0832	0.0856	0.0828	0.0857	0.0827	0.0814	0.0848	0.0825	0.0820	0.0815	0.0828	0.0899	0.0897	0.0915	0.0927	0.0932	0.0917	0.0687	0.0687	0.0674	0.0676	0.0667	0.0657	0.0669	0.0658	0.0650	0.0667	0.0664	0.0664	0.0700	0.0664	0.0680	0.0664	0.0655	0.0691	0.0669	0.0674	0.0665	0.0664	0.0656	0.0659
9=19:25:42	8054	300	0.0891	0.0873	0.0847	0.0845	0.0823	0.0847	0.0829	0.0836	0.0812	0.0825	0.0841	0.0808	0.0845	0.0838	0.0842	0.0839	0.0838	0.0822	0.0827	0.0818	0.0837	0.0815	0.0839	0.0842	0.0851	0.0858	0.0828	0.0870	0.0812	0.0824	0.0817	0.0821	0.0807	0.0823	0.0829	0.0841	0.0840	0.0834	0.0819	0.0811	0.0811	0.0807	0.0826	0.0804	0.0825	0.0779	0.0819	0.0880	0.0872	0.0827	0.0805	0.0807	0.0824	0.0822	0.0831	0.0823	0.0786	0.0840	0.0792	0.0841	0.0808	0.0800	0.0811	0.0811	0.0815	0.0795	0.0887	0.0862	0.0886	0.0889	0.0917	0.0945	0.0636	0.0659	0.0640	0.0643	0.0642	0.0640	0.0643	0.0648	0.0628	0.0647	0.0659	0.0652	0.0670	0.0648	0.0657	0.0657	0.0636	0.0652	0.0653	0.0670	0.0658	0.0663	0.0647	0.0645
10=19:40:23	8935	296	0.0871	0.0842	0.0850	0.0815	0.0845	0.0839	0.0826	0.0797	0.0824	0.0828	0.0807	0.0775	0.0822	0.0809	0.0810	0.0827	0.0799	0.0830	0.0806	0.0817	0.0779	0.0818	0.0772	0.0822	0.0859	0.0840	0.0846	0.0819	0.0813	0.0803	0.0820	0.0816	0.0820	0.0794	0.0796	0.0800	0.0819	0.0820	0.0799	0.0800	0.0786	0.0795	0.0786	0.0789	0.0808	0.0781	0.0788	0.0810	0.0807	0.0829	0.0793	0.0810	0.0805	0.0820	0.0810	0.0816	0.0811	0.0816	0.0815	0.0812	0.0787	0.0790	0.0781	0.0769	0.0797	0.0758	0.0868	0.0841	0.0869	0.0855	0.0885	0.0866	0.0628	0.0628	0.0603	0.0652	0.0632	0.0619	0.0623	0.0637	0.0611	0.0636	0.0630	0.0634	0.0648	0.0629	0.0641	0.0638	0.0627	0.0625	0.0635	0.0633	0.0640	0.0617	0.0631	0.0624
11=19:55:04	9816	300	0.0925	0.0871	0.0877	0.0840	0.0863	0.0860	0.0866	0.0850	0.0856	0.0832	0.0841	0.0803	0.0865	0.0868	0.0838	0.0861	0.0853	0.0870	0.0849	0.0868	0.0851	0.0855	0.0830	0.0878	0.0891	0.0871	0.0867	0.0874	0.0842	0.0855	0.0852	0.0854	0.0840	0.0823	0.0836	0.0856	0.0863	0.0848	0.0854	0.0831	0.0830	0.0828	0.0845	0.0833	0.0848	0.0817	0.0842	0.0843	0.0868	0.0860	0.0807	0.0832	0.0825	0.0836	0.0830	0.0847	0.0832	0.0848	0.0810	0.0851	0.0815	0.0820	0.0820	0.0797	0.0826	0.0809	0.0904	0.0892	0.0917	0.0880	0.0924	0.0926	0.0664	0.0661	0.0653	0.0661	0.0638	0.0650	0.0652	0.0647	0.0647	0.0661	0.0654	0.0648	0.0672	0.0642	0.0658	0.0661	0.0654	0.0647	0.0637	0.0664	0.0641	0.0652	0.0665	0.0660
12=20:09:45	10698	298	0.0902	0.0896	0.0899	0.0905	0.0875	0.0891	0.0872	0.0867	0.0866	0.0872	0.0847	0.0870	0.0878	0.0871	0.0855	0.0868	0.0866	0.0905	0.0869	0.0858	0.0874	0.0839	0.0870	0.0885	0.0877	0.0884	0.0874	0.0882	0.0870	0.0861	0.0868	0.0865	0.0827	0.0866	0.0839	0.0855	0.0873	0.0850	0.0834	0.0849	0.0836	0.0835	0.0835	0.0841	0.0860	0.0837	0.0842	0.0864	0.0831	0.0844	0.0864	0.0813	0.0833	0.0825	0.0834	0.0851	0.0848	0.0864	0.0805	0.0838	0.0822	0.0832	0.0833	0.0812	0.0808	0.0807	0.0901	0.0887	0.0900	0.0904	0.0908	0.0897	0.0658	0.0671	0.0649	0.0664	0.0647	0.0645	0.0656	0.0657	0.0641	0.0658	0.0664	0.0652	0.0683	0.0657	0.0664	0.0662	0.0641	0.0661	0.0662	0.0652	0.0650	0.0653	0.0655	0.0658
13=20:24:26	11579	300	0.1014	0.0915	0.0932	0.0916	0.0910	0.0896	0.0915	0.0889	0.0902	0.0890	0.0861	0.0872	0.0886	0.0904	0.0867	0.0885	0.0875	0.0882	0.0862	0.0880	0.0858	0.0905	0.0853	0.0886	0.0964	0.0921	0.0899	0.0898	0.0907	0.0870	0.0886	0.0873	0.0878	0.0858	0.0872	0.0841	0.0876	0.0864	0.0868	0.0864	0.0841	0.0871	0.0861	0.0869	0.0852	0.0870	0.0852	0.0872	0.0920	0.0863	0.0841	0.0849	0.0837	0.0851	0.0868	0.0878	0.0861	0.0862	0.0849	0.0868	0.0834	0.0841	0.0830	0.0833	0.0830	0.0813	0.0901	0.0887	0.0929	0.0914	0.0946	0.0906	0.0670	0.0682	0.0674	0.0672	0.0660	0.0662	0.0685	0.0661	0.0659	0.0680	0.0673	0.0669	0.0699	0.0676	0.0687	0.0676	0.0665	0.0672	0.0672	0.0670	0.0674	0.0673	0.0668	0.0674
14=20:39:07	12460	300	0.0937	0.0898	0.0924	0.0874	0.0878	0.0879	0.0866	0.0871	0.0864	0.0863	0.0855	0.0862	0.0884	0.0897	0.0866	0.0862	0.0863	0.0857	0.0873	0.0841	0.0870	0.0862	0.0871	0.0891	0.0894	0.0880	0.0874	0.0887	0.0879	0.0850	0.0858	0.0862	0.0860	0.0870	0.0827	0.0860	0.0836	0.0830	0.0835	0.0835	0.0837	0.0817	0.0833	0.0850	0.0829	0.0840	0.0820	0.0847	0.0832	0.0833	0.0820	0.0812	0.0836	0.0821	0.0841	0.0830	0.0837	0.0835	0.0822	0.0812	0.0783	0.0801	0.0806	0.0797	0.0788	0.0812	0.0874	0.0880	0.0871	0.0889	0.0876	0.0882	0.0638	0.0657	0.0636	0.0637	0.0644	0.0632	0.0641	0.0630	0.0602	0.0644	0.0649	0.0644	0.0674	0.0636	0.0641	0.0637	0.0628	0.0642	0.0637	0.0648	0.0635	0.0648	0.0635	0.0652
15=20:53:48	13341	300	0.0963	0.0940	0.0919	0.0895	0.0880	0.0885	0.0905	0.0891	0.0877	0.0884	0.0855	0.0869	0.0879	0.0893	0.0887	0.0880	0.0882	0.0890	0.0870	0.0884	0.0860	0.0898	0.0843	0.0903	0.0994	0.0888	0.0905	0.0872	0.0880	0.0856	0.0878	0.0861	0.0874	0.0853	0.0855	0.0864	0.0870	0.0863	0.0854	0.0864	0.0848	0.0845	0.0843	0.0868	0.0837	0.0865	0.0822	0.0861	0.0910	0.0850	0.0824	0.0833	0.0823	0.0819	0.0836	0.0838	0.0858	0.0830	0.0845	0.0834	0.0806	0.0835	0.0806	0.0789	0.0817	0.0806	0.0897	0.0876	0.0907	0.0895	0.0915	0.0877	0.0657	0.0657	0.0639	0.0641	0.0634	0.0637	0.0656	0.0642	0.0630	0.0663	0.0659	0.0658	0.0683	0.0650	0.0654	0.0651	0.0641	0.0647	0.0654	0.0645	0.0655	0.0651	0.0658	0.0637
16=21:08:29	14222	300	0.0934	0.0960	0.0957	0.0924	0.0898	0.0895	0.0924	0.0910	0.0902	0.0901	0.0890	0.0898	0.0918	0.0922	0.0899	0.0910	0.0903	0.0885	0.0895	0.0874	0.0921	0.0879	0.0907	0.0904	0.0911	0.0911	0.0909	0.0924	0.0885	0.0888	0.0888	0.0877	0.0881	0.0905	0.0871	0.0895	0.0874	0.0864	0.0858	0.0857	0.0867	0.0846	0.0866	0.0865	0.0875	0.0851	0.0857	0.0876	0.0842	0.0858	0.0847	0.0823	0.0829	0.0845	0.0854	0.0857	0.0853	0.0863	0.0822	0.0850	0.0815	0.0812	0.0817	0.0813	0.0797	0.0816	0.0896	0.0886	0.0890	0.0914	0.0915	0.0898	0.0662	0.0666	0.0645	0.0650	0.0640	0.0646	0.0650	0.0640	0.0645	0.0660	0.0658	0.0668	0.0685	0.0646	0.0648	0.0658	0.0648	0.0656	0.0661	0.0657	0.0656	0.0654	0.0666	0.0643
17=21:23:10	15103	298	0.1005	0.0986	0.1002	0.0947	0.0928	0.0925	0.0936	0.0924	0.0938	0.0931	0.0892	0.0899	0.0938	0.0943	0.0912	0.0916	0.0912	0.0913	0.0928	0.0904	0.0903	0.0932	0.0889	0.0912	0.0959	0.0925	0.0901	0.0930	0.0910	0.0911	0.0918	0.0907	0.0897	0.0901	0.0908	0.0914	0.0886	0.0904	0.0888	0.0870	0.0886	0.0872	0.0891	0.0893	0.0903	0.0875	0.0882	0.0880	0.0847	0.0860	0.0839	0.0841	0.0852	0.0842	0.0865	0.0886	0.0846	0.0868	0.0845	0.0865	0.0808	0.0814	0.0821	0.0789	0.0822	0.0793	0.0912	0.0873	0.0909	0.0907	0.0926	0.0897	0.0661	0.0666	0.0652	0.0658	0.0638	0.0637	0.0645	0.0633	0.0634	0.0638	0.0657	0.0647	0.0678	0.0644	0.0651	0.0653	0.0648	0.0657	0.0650	0.0652	0.0646	0.0642	0.0658	0.0645
18=21:37:51	15984	301	0.1014	0.0997	0.0996	0.0974	0.0976	0.0963	0.0958	0.0955	0.0954	0.0969	0.0932	0.0909	0.0968	0.0974	0.0932	0.0966	0.0941	0.0947	0.0951	0.0950	0.0961	0.0952	0.0938	0.0931	0.0945	0.0951	0.0949	0.0936	0.0922	0.0926	0.0947	0.0934	0.0932	0.0929	0.0908	0.0931	0.0908	0.0918	0.0924	0.0891	0.0881	0.0877	0.0908	0.0882	0.0917	0.0887	0.0891	0.0907	0.0884	0.0875	0.0847	0.0854	0.0853	0.0854	0.0872	0.0907	0.0892	0.0900	0.0859	0.0886	0.0809	0.0818	0.0825	0.0802	0.0830	0.0798	0.0914	0.0905	0.0929	0.0912	0.0946	0.0926	0.0660	0.0678	0.0660	0.0661	0.0654	0.0660	0.0663	0.0681	0.0644	0.0676	0.0655	0.0681	0.0704	0.0661	0.0670	0.0682	0.0646	0.0664	0.0650	0.0663	0.0674	0.0666	0.0665	0.0652
19=21:52:32	16865	298	0.1044	0.1039	0.1048	0.1029	0.1014	0.1022	0.1014	0.0997	0.0978	0.0977	0.0971	0.0940	0.1007	0.0999	0.0996	0.0987	0.0980	0.0969	0.0973	0.0961	0.0987	0.0990	0.0967	0.1080	0.0968	0.1003	0.0991	0.0985	0.0955	0.0936	0.0995	0.0974	0.0962	0.0958	0.0931	0.0949	0.0941	0.0956	0.0918	0.0926	0.0908	0.0921	0.0928	0.0927	0.0924	0.0936	0.0885	0.0950	0.0880	0.0894	0.0887	0.0872	0.0876	0.0889	0.0941	0.0900	0.0913	0.0902	0.0889	0.0892	0.0846	0.0826	0.0824	0.0822	0.0839	0.0847	0.0932	0.0913	0.0927	0.0925	0.0964	0.0932	0.0672	0.0685	0.0673	0.0685	0.0666	0.0664	0.0671	0.0663	0.0663	0.0676	0.0687	0.0679	0.0708	0.0698	0.0684	0.0693	0.0661	0.0672	0.0667	0.0687	0.0675	0.0689	0.0677	0.0669
20=22:07:13	17746	296	0.1090	0.1050	0.1031	0.1024	0.0993	0.0969	0.0970	0.0988	0.0969	0.0982	0.0937	0.0952	0.0973	0.1009	0.0984	0.0969	0.0955	0.0953	0.0975	0.0960	0.0979	0.0953	0.0963	0.0966	0.1018	0.0976	0.0968	0.0967	0.0932	0.0925	0.0940	0.0962	0.0934	0.0951	0.0921	0.0944	0.0911	0.0914	0.0922	0.0909	0.0907	0.0894	0.0894	0.0920	0.0915	0.0904	0.0886	0.0920	0.0847	0.0882	0.0865	0.0836	0.0853	0.0817	0.0896	0.0879	0.0877	0.0876	0.0871	0.0844	0.0806	0.0830	0.0816	0.0804	0.0793	0.0828	0.0902	0.0901	0.0922	0.0916	0.0913	0.0882	0.0639	0.0657	0.0638	0.0642	0.0638	0.0630	0.0646	0.0635	0.0621	0.0638	0.0648	0.0655	0.0666	0.0650	0.0646	0.0652	0.0643	0.0635	0.0646	0.0655	0.0643	0.0650	0.0649	0.0639
21=22:21:54	18627	300	0.1201	0.1081	0.1107	0.1059	0.1064	0.1075	0.1052	0.1054	0.1057	0.1053	0.1011	0.0994	0.1060	0.1061	0.1024	0.1034	0.1030	0.1000	0.1028	0.1018	0.1037	0.1017	0.1037	0.1093	0.1078	0.1033	0.1036	0.1022	0.0999	0.1006	0.1022	0.1025	0.0985	0.1009	0.0982	0.1001	0.0970	0.0987	0.0974	0.0952	0.0962	0.0925	0.0984	0.0951	0.0964	0.0954	0.0952	0.1031	0.0955	0.0922	0.0917	0.0888	0.0901	0.0876	0.0923	0.0931	0.0945	0.0939	0.0897	0.0912	0.0843	0.0854	0.0843	0.0832	0.0834	0.0842	0.0970	0.0935	0.0926	0.0943	0.0962	0.0965	0.0697	0.0690	0.0677	0.0683	0.0669	0.0681	0.0682	0.0692	0.0678	0.0688	0.0681	0.0699	0.0724	0.0682	0.0696	0.0680	0.0671	0.0685	0.0674	0.0698	0.0672	0.0686	0.0699	0.0678
22=22:36:35	19508	300	0.1094	0.1128	0.1117	0.1061	0.1064	0.1054	0.1059	0.1036	0.1039	0.1025	0.1002	0.0969	0.1072	0.1080	0.1028	0.1054	0.1002	0.1001	0.1051	0.1024	0.1047	0.1036	0.1033	0.1014	0.1052	0.1037	0.1042	0.1029	0.1016	0.0987	0.1014	0.1012	0.1005	0.1022	0.0993	0.0994	0.0980	0.0974	0.0969	0.0952	0.0954	0.0940	0.0973	0.0959	0.0979	0.0940	0.0953	0.0939	0.0883	0.0912	0.0888	0.0862	0.0874	0.0871	0.0895	0.0914	0.0895	0.0912	0.0880	0.0900	0.0830	0.0833	0.0826	0.0814	0.0826	0.0785	0.0940	0.0903	0.0950	0.0909	0.0941	0.0927	0.0664	0.0663	0.0639	0.0658	0.0641	0.0649	0.0659	0.0656	0.0643	0.0649	0.0656	0.0655	0.0683	0.0639	0.0660	0.0667	0.0652	0.0653	0.0660	0.0658	0.0641	0.0667	0.0661	0.0662
23=22:51:16	20389	298	0.1184	0.1139	0.1212	0.1116	0.1073	0.1035	0.1096	0.1071	0.1081	0.1084	0.1003	0.0980	0.1131	0.1082	0.1056	0.1044	0.1036	0.1002	0.1060	0.1023	0.1049	0.1081	0.1034	0.1018	0.1095	0.1045	0.1052	0.1026	0.1014	0.0992	0.1061	0.0995	0.0999	0.1008	0.0998	0.0975	0.0987	0.0994	0.0976	0.0978	0.0950	0.0923	0.0947	0.0975	0.0962	0.0980	0.0918	0.0960	0.0853	0.0930	0.0869	0.0867	0.0853	0.0870	0.0916	0.0923	0.0918	0.0893	0.0910	0.0911	0.0830	0.0821	0.0822	0.0794	0.0805	0.0801	0.0940	0.0897	0.0911	0.0916	0.0932	0.0900	0.0636	0.0641	0.0642	0.0637	0.0639	0.0640	0.0636	0.0640	0.0644	0.0638	0.0660	0.0627	0.0677	0.0650	0.0645	0.0650	0.0631	0.0639	0.0637	0.0634	0.0626	0.0639	0.0664	0.0636
24=23:05:57	21270	300	0.1244	0.1199	0.1254	0.1196	0.1143	0.1124	0.1164	0.1150	0.1133	0.1160	0.1063	0.1049	0.1145	0.1128	0.1080	0.1088	0.1082	0.1024	0.1099	0.1064	0.1128	0.1107	0.1090	0.1064	0.1114	0.1091	0.1104	0.1093	0.1052	0.1027	0.1090	0.1074	0.1027	0.1059	0.1019	0.1013	0.1022	0.1011	0.1000	0.0987	0.0959	0.0939	0.0982	0.0990	0.1012	0.0993	0.0961	0.0999	0.0899	0.0952	0.0936	0.0886	0.0888	0.0864	0.0951	0.0944	0.0938	0.0948	0.0913	0.0908	0.0840	0.0835	0.0829	0.0818	0.0817	0.0820	0.0928	0.0894	0.0928	0.0936	0.0944	0.0916	0.0653	0.0678	0.0642	0.0675	0.0641	0.0647	0.0653	0.0645	0.0649	0.0656	0.0658	0.0667	0.0694	0.0652	0.0656	0.0663	0.0643	0.0645	0.0648	0.0649	0.0655	0.0654	0.0663	0.0655
25=23:20:38	22151	296	0.1320	0.1260	0.1277	0.1212	0.1169	0.1186	0.1222	0.1208	0.1200	0.1182	0.1130	0.1071	0.1160	0.1210	0.1156	0.1146	0.1118	0.1065	0.1172	0.1133	0.1194	0.1168	0.1121	0.1203	0.1232	0.1106	0.1157	0.1117	0.1081	0.1052	0.1135	0.1164	0.1105	0.1135	0.1074	0.1046	0.1057	0.1078	0.1024	0.1014	0.1022	0.0992	0.1026	0.1017	0.1024	0.1056	0.0992	0.1070	0.0932	0.0942	0.0940	0.0869	0.0903	0.0888	0.0966	0.0956	0.0945	0.0961	0.0940	0.0898	0.0821	0.0840	0.0839	0.0814	0.0816	0.0816	0.0950	0.0912	0.0942	0.0941	0.0949	0.0943	0.0642	0.0649	0.0633	0.0670	0.0637	0.0639	0.0662	0.0638	0.0623	0.0639	0.0655	0.0642	0.0668	0.0641	0.0650	0.0654	0.0639	0.0636	0.0653	0.0645	0.0655	0.0656	0.0649	0.0642
26=23:35:19	23032	300	0.1376	0.1352	0.1372	0.1300	0.1242	0.1213	0.1277	0.1274	0.1241	0.1270	0.1153	0.1102	0.1183	0.1271	0.1193	0.1194	0.1181	0.1095	0.1251	0.1175	0.1221	0.1221	0.1145	0.1188	0.1230	0.1180	0.1206	0.1165	0.1128	0.1107	0.1227	0.1197	0.1179	0.1191	0.1117	0.1078	0.1040	0.1090	0.1078	0.1085	0.1051	0.1038	0.1093	0.1080	0.1071	0.1098	0.1038	0.1039	0.0932	0.0983	0.0928	0.0891	0.0912	0.0912	0.0981	0.0982	0.0981	0.0982	0.0953	0.0935	0.0822	0.0821	0.0832	0.0809	0.0832	0.0825	0.0950	0.0918	0.0944	0.0928	0.0966	0.0937	0.0648	0.0660	0.0654	0.0637	0.0631	0.0633	0.0650	0.0623	0.0622	0.0648	0.0641	0.0635	0.0678	0.0635	0.0637	0.0641	0.0630	0.0645	0.0632	0.0646	0.0636	0.0653	0.0631	0.0627
27=23:50:00	23913	296	0.1407	0.1388	0.1400	0.1346	0.1244	0.1220	0.1301	0.1261	0.1286	0.1235	0.1226	0.1146	0.1325	0.1304	0.1231	0.1211	0.1185	0.1112	0.1249	0.1188	0.1271	0.1212	0.1232	0.1212	0.1258	0.1194	0.1237	0.1199	0.1161	0.1121	0.1176	0.1205	0.1159	0.1172	0.1138	0.1113	0.1092	0.1111	0.1105	0.1067	0.1051	0.1023	0.1074	0.1064	0.1095	0.1065	0.1041	0.1084	0.0905	0.0993	0.0984	0.0895	0.0925	0.0896	0.0994	0.0984	0.0963	0.0990	0.0966	0.0939	0.0836	0.0833	0.0825	0.0827	0.0838	0.0836	0.0953	0.0927	0.0943	0.0957	0.0951	0.0931	0.0647	0.0661	0.0660	0.0661	0.0648	0.0647	0.0662	0.0635	0.0633	0.0658	0.0654	0.0648	0.0676	0.0652	0.0666	0.0657	0.0647	0.0656	0.0641	0.0647	0.0655	0.0664	0.0655	0.0650
28=00:04:41	24794	296	0.1508	0.1428	0.1496	0.1417	0.1339	0.1304	0.1425	0.1375	0.1380	0.1371	0.1246	0.1167	0.1372	0.1400	0.1311	0.1304	0.1278	0.1177	0.1343	0.1282	0.1370	0.1381	0.1313	0.1227	0.1443	0.1237	0.1291	0.1238	0.1217	0.1180	0.1281	0.1300	0.1269	0.1247	0.1211	0.1163	0.1130	0.1158	0.1143	0.1111	0.1079	0.1042	0.1163	0.1130	0.1127	0.1134	0.1099	0.1149	0.0930	0.1018	0.0964	0.0904	0.0941	0.0918	0.1018	0.1044	0.0995	0.1016	0.0960	0.0960	0.0822	0.0819	0.0828	0.0814	0.0820	0.0829	0.0963	0.0933	0.0952	0.0938	0.1006	0.0955	0.0626	0.0655	0.0620	0.0634	0.0634	0.0639	0.0649	0.0622	0.0625	0.0634	0.0639	0.0637	0.0661	0.0638	0.0632	0.0650	0.0634	0.0646	0.0629	0.0636	0.0639	0.0634	0.0648	0.0641
29=00:19:23	25675	300	0.1544	0.1621	0.1605	0.1497	0.1395	0.1359	0.1520	0.1480	0.1516	0.1448	0.1365	0.1264	0.1432	0.1525	0.1392	0.1362	0.1335	0.1244	0.1458	0.1371	0.1438	0.1405	0.1351	0.1345	0.1391	0.1333	0.1383	0.1359	0.1307	0.1226	0.1350	0.1350	0.1354	0.1338	0.1279	0.1212	0.1238	0.1253	0.1214	0.1205	0.1168	0.1122	0.1205	0.1206	0.1208	0.1227	0.1200	0.1185	0.0917	0.1058	0.1038	0.0946	0.0989	0.0969	0.1082	0.1055	0.1036	0.1061	0.1009	0.1000	0.0849	0.0860	0.0871	0.0855	0.0847	0.0860	0.1005	0.0970	0.1003	0.0982	0.1023	0.0994	0.0674	0.0676	0.0668	0.0653	0.0664	0.0663	0.0658	0.0655	0.0650	0.0669	0.0683	0.0658	0.0693	0.0667	0.0667	0.0686	0.0662	0.0674	0.0664	0.0670	0.0672	0.0658	0.0670	0.0668
30=00:34:04	26556	301	0.1667	0.1693	0.1681	0.1560	0.1478	0.1419	0.1607	0.1465	0.1554	0.1496	0.1395	0.1276	0.1488	0.1594	0.1510	0.1447	0.1410	0.1223	0.1518	0.1396	0.1531	0.1476	0.1385	0.1404	0.1457	0.1466	0.1455	0.1432	0.1320	0.1277	0.1399	0.1405	0.1374	0.1331	0.1291	0.1306	0.1234	0.1276	0.1287	0.1216	0.1182	0.1144	0.1252	0.1248	0.1206	0.1219	0.1180	0.1206	0.0970	0.1097	0.1056	0.0975	0.1012	0.0981	0.1074	0.1073	0.1044	0.1053	0.1040	0.1009	0.0876	0.0874	0.0873	0.0874	0.0863	0.0861	0.0979	0.0976	0.0973	0.0997	0.0984	0.0978	0.0675	0.0674	0.0674	0.0668	0.0685	0.0667	0.0666	0.0653	0.0659	0.0671	0.0677	0.0672	0.0689	0.0678	0.0683	0.0695	0.0655	0.0673	0.0663	0.0673	0.0671	0.0672	0.0691	0.0660
31=00:48:45	27437	301	0.1888	0.1811	0.1881	0.1696	0.1558	0.1463	0.1678	0.1602	0.1662	0.1659	0.1472	0.1351	0.1702	0.1665	0.1524	0.1515	0.1493	0.1330	0.1641	0.1464	0.1601	0.1559	0.1486	0.1483	0.1733	0.1468	0.1506	0.1452	0.1443	0.1303	0.1519	0.1482	0.1418	0.1439	0.1378	0.1284	0.1326	0.1347	0.1364	0.1314	0.1291	0.1206	0.1312	0.1286	0.1293	0.1310	0.1222	0.1200	0.1024	0.1172	0.1069	0.0963	0.1008	0.0998	0.1122	0.1115	0.1074	0.1083	0.1074	0.1049	0.0870	0.0877	0.0876	0.0850	0.0866	0.0859	0.1007	0.0971	0.0978	0.0992	0.1041	0.0987	0.0670	0.0698	0.0663	0.0671	0.0658	0.0657	0.0651	0.0654	0.0652	0.0663	0.0671	0.0660	0.0710	0.0650	0.0666	0.0677	0.0666	0.0669	0.0680	0.0677	0.0664	0.0681	0.0664	0.0648
32=01:03:26	28318	298	0.1974	0.1937	0.1995	0.1780	0.1638	0.1537	0.1830	0.1733	0.1881	0.1742	0.1567	0.1402	0.1748	0.1783	0.1645	0.1628	0.1589	0.1413	0.1758	0.1618	0.1759	0.1742	0.1604	0.1509	0.1691	0.1568	0.1600	0.1581	0.1526	0.1408	0.1619	0.1621	0.1584	0.1544	0.1524	0.1317	0.1382	0.1456	0.1421	0.1375	0.1314	0.1246	0.1370	0.1400	0.1366	0.1400	0.1316	0.1322	0.0975	0.1243	0.1130	0.0997	0.1023	0.1040	0.1138	0.1171	0.1093	0.1141	0.1085	0.1067	0.0876	0.0880	0.0875	0.0850	0.0856	0.0884	0.1047	0.0996	0.1006	0.1014	0.1039	0.1002	0.0658	0.0674	0.0661	0.0662	0.0656	0.0660	0.0664	0.0652	0.0628	0.0648	0.0662	0.0663	0.0679	0.0651	0.0639	0.0669	0.0642	0.0659	0.0656	0.0652	0.0654	0.0670	0.0643	0.0642
33=01:18:07	29199	298	0.2098	0.2062	0.2099	0.1889	0.1798	0.1648	0.1936	0.1837	0.1904	0.1853	0.1652	0.1481	0.1899	0.1928	0.1753	0.1803	0.1646	0.1473	0.1770	0.1672	0.1839	0.1843	0.1704	0.1499	0.1656	0.1709	0.1728	0.1644	0.1580	0.1439	0.1703	0.1702	0.1615	0.1589	0.1581	0.1466	0.1439	0.1510	0.1467	0.1390	0.1333	0.1207	0.1428	0.1399	0.1417	0.1402	0.1348	0.1316	0.1035	0.1253	0.1183	0.1026	0.1057	0.1024	0.1146	0.1157	0.1132	0.1175	0.1100	0.1089	0.0879	0.0892	0.0870	0.0860	0.0862	0.0869	0.0998	0.0980	0.0992	0.0986	0.1045	0.0983	0.0655	0.0656	0.0645	0.0641	0.0638	0.0649	0.0653	0.0636	0.0626	0.0650	0.0660	0.0651	0.0701	0.0645	0.0661	0.0647	0.0653	0.0649	0.0656	0.0655	0.0647	0.0659	0.0660	0.0636
34=01:32:48	30080	300	0.2122	0.2169	0.2271	0.2052	0.1889	0.1769	0.2011	0.1965	0.1986	0.1992	0.1784	0.1572	0.2023	0.2039	0.1893	0.1861	0.1743	0.1476	0.1947	0.1735	0.1987	0.1885	0.1786	0.1643	0.1808	0.1789	0.1857	0.1719	0.1693	0.1506	0.1813	0.1796	0.1686	0.1737	0.1628	0.1551	0.1502	0.1637	0.1572	0.1486	0.1438	0.1329	0.1545	0.1517	0.1476	0.1526	0.1406	0.1349	0.1051	0.1294	0.1221	0.1084	0.1174	0.1087	0.1215	0.1216	0.1179	0.1215	0.1182	0.1136	0.0916	0.0897	0.0908	0.0884	0.0909	0.0887	0.1043	0.1015	0.1039	0.1035	0.1073	0.1001	0.0669	0.0673	0.0652	0.0669	0.0667	0.0659	0.0666	0.0658	0.0658	0.0665	0.0658	0.0675	0.0691	0.0674	0.0665	0.0668	0.0653	0.0673	0.0673	0.0682	0.0673	0.0676	0.0686	0.0658
35=01:47:29	30961	300	0.2479	0.2415	0.2511	0.2291	0.2035	0.1852	0.2313	0.2231	0.2304	0.2264	0.1960	0.1697	0.2271	0.2213	0.2051	0.2073	0.1976	0.1682	0.2237	0.1986	0.2250	0.2185	0.2024	0.1886	0.2115	0.1899	0.1991	0.1903	0.1868	0.1675	0.2035	0.2066	0.1897	0.1934	0.1797	0.1623	0.1648	0.1746	0.1760	0.1685	0.1611	0.1468	0.1724	0.1747	0.1718	0.1705	0.1553	0.1498	0.1126	0.1401	0.1313	0.1097	0.1158	0.1148	0.1310	0.1331	0.1270	0.1270	0.1203	0.1188	0.0952	0.0929	0.0920	0.0892	0.0931	0.0919	0.1110	0.1073	0.1074	0.1044	0.1109	0.1073	0.0667	0.0664	0.0656	0.0659	0.0651	0.0643	0.0656	0.0653	0.0647	0.0661	0.0663	0.0665	0.0685	0.0660	0.0664	0.0673	0.0664	0.0660	0.0667	0.0676	0.0661	0.0668	0.0673	0.0648
36=02:02:10	31842	300	0.2488	0.2657	0.2733	0.2431	0.2142	0.1946	0.2502	0.2460	0.2444	0.2465	0.2083	0.1877	0.2324	0.2424	0.2164	0.2165	0.2079	0.1694	0.2453	0.2155	0.2366	0.2273	0.2123	0.1846	0.2225	0.2008	0.2163	0.2078	0.2014	0.1740	0.2152	0.2217	0.2089	0.2132	0.1915	0.1690	0.1743	0.1881	0.1857	0.1767	0.1681	0.1506	0.1814	0.1833	0.1780	0.1851	0.1646	0.1509	0.1123	0.1513	0.1318	0.1128	0.1191	0.1163	0.1371	0.1347	0.1300	0.1353	0.1242	0.1226	0.0912	0.0927	0.0946	0.0899	0.0924	0.0893	0.1099	0.1045	0.1064	0.1047	0.1063	0.1030	0.0650	0.0665	0.0642	0.0663	0.0649	0.0651	0.0660	0.0666	0.0643	0.0664	0.0681	0.0661	0.0679	0.0647	0.0648	0.0676	0.0649	0.0644	0.0672	0.0665	0.0648	0.0663	0.0663	0.0642
37=02:16:51	32723	296	0.2669	0.2782	0.2951	0.2596	0.2259	0.2045	0.2638	0.2575	0.2531	0.2581	0.2177	0.1881	0.2560	0.2586	0.2324	0.2301	0.2139	0.1768	0.2494	0.2257	0.2497	0.2363	0.2196	0.1967	0.2288	0.2164	0.2305	0.2171	0.2091	0.1785	0.2258	0.2350	0.2182	0.2209	0.1994	0.1753	0.1885	0.2000	0.1919	0.1818	0.1762	0.1536	0.1893	0.1920	0.1830	0.1905	0.1697	0.1605	0.1115	0.1532	0.1402	0.1141	0.1269	0.1183	0.1388	0.1372	0.1333	0.1415	0.1297	0.1238	0.0928	0.0940	0.0948	0.0894	0.0909	0.0904	0.1095	0.1030	0.1066	0.1022	0.1069	0.1043	0.0639	0.0651	0.0650	0.0634	0.0639	0.0634	0.0639	0.0635	0.0633	0.0645	0.0653	0.0652	0.0672	0.0629	0.0635	0.0636	0.0624	0.0664	0.0655	0.0656	0.0653	0.0644	0.0656	0.0642
38=02:31:32	33604	300	0.3051	0.3056	0.3100	0.2783	0.2498	0.2152	0.2828	0.2644	0.2672	0.2655	0.2329	0.1940	0.2694	0.2801	0.2618	0.2511	0.2374	0.1846	0.2767	0.2370	0.2781	0.2586	0.2389	0.1968	0.2485	0.2410	0.2465	0.2341	0.2232	0.1881	0.2449	0.2474	0.2324	0.2340	0.2125	0.1959	0.1911	0.2148	0.2128	0.1926	0.1885	0.1647	0.2045	0.2066	0.1960	0.2030	0.1757	0.1618	0.1214	0.1643	0.1474	0.1235	0.1299	0.1228	0.1420	0.1373	0.1349	0.1483	0.1372	0.1276	0.0973	0.0941	0.0958	0.0922	0.0957	0.0925	0.1114	0.1056	0.1063	0.1072	0.1153	0.1039	0.0651	0.0663	0.0656	0.0638	0.0642	0.0651	0.0654	0.0633	0.0623	0.0658	0.0658	0.0650	0.0675	0.0636	0.0654	0.0649	0.0637	0.0644	0.0668	0.0650	0.0638	0.0666	0.0661	0.0640
39=02:46:13	34485	300	0.3357	0.3328	0.3528	0.3095	0.2806	0.2382	0.3248	0.3194	0.3143	0.3239	0.2645	0.2199	0.3102	0.3162	0.2842	0.2870	0.2628	0.2093	0.3080	0.2771	0.3191	0.3080	0.2731	0.2403	0.2730	0.2592	0.2754	0.2523	0.2510	0.2033	0.2780	0.2818	0.2693	0.2675	0.2420	0.2087	0.2130	0.2376	0.2291	0.2142	0.2062	0.1799	0.2297	0.2322	0.2223	0.2340	0.2046	0.1895	0.1306	0.1766	0.1614	0.1321	0.1413	0.1303	0.1606	0.1560	0.1542	0.1538	0.1500	0.1360	0.1000	0.0964	0.0990	0.0946	0.0978	0.0942	0.1150	0.1097	0.1150	0.1141	0.1204	0.1161	0.0674	0.0666	0.0653	0.0663	0.0649	0.0659	0.0651	0.0662	0.0644	0.0658	0.0683	0.0670	0.0693	0.0657	0.0683	0.0669	0.0656	0.0665	0.0680	0.0666	0.0677	0.0669	0.0654	0.0666
40=03:00:54	35367	300	0.3516	0.3586	0.3737	0.3223	0.2954	0.2390	0.3543	0.3105	0.3382	0.3100	0.2753	0.2128	0.3152	0.3385	0.3010	0.2991	0.2708	0.2126	0.3180	0.2865	0.3273	0.3152	0.2732	0.2339	0.2885	0.2767	0.2864	0.2721	0.2562	0.2076	0.2832	0.2833	0.2790	0.2627	0.2600	0.2144	0.2214	0.2400	0.2342	0.2103	0.2069	0.1727	0.2266	0.2231	0.2212	0.2244	0.2086	0.1902	0.1328	0.1822	0.1588	0.1274	0.1363	0.1267	0.1461	0.1485	0.1420	0.1566	0.1433	0.1398	0.0956	0.0959	0.0987	0.0940	0.0949	0.0927	0.1077	0.1089	0.1089	0.1079	0.1123	0.1095	0.0640	0.0626	0.0628	0.0620	0.0624	0.0607	0.0626	0.0604	0.0609	0.0639	0.0653	0.0635	0.0659	0.0649	0.0626	0.0637	0.0620	0.0632	0.0634	0.0623	0.0624	0.0633	0.0637	0.0629
41=03:15:35	36248	300	0.3876	0.3886	0.4123	0.3617	0.3234	0.2541	0.3849	0.3564	0.3844	0.3595	0.3076	0.2386	0.3544	0.3711	0.3151	0.3232	0.2939	0.2304	0.3536	0.3186	0.3534	0.3654	0.3072	0.2452	0.3141	0.2968	0.3046	0.2983	0.2886	0.2308	0.3244	0.3205	0.3141	0.2978	0.2982	0.2302	0.2380	0.2716	0.2581	0.2391	0.2277	0.1854	0.2507	0.2524	0.2481	0.2516	0.2306	0.1998	0.1433	0.2001	0.1731	0.1420	0.1481	0.1387	0.1697	0.1773	0.1617	0.1719	0.1606	0.1494	0.1021	0.1006	0.1012	0.0967	0.0991	0.0978	0.1194	0.1118	0.1145	0.1106	0.1207	0.1100	0.0636	0.0642	0.0641	0.0632	0.0632	0.0641	0.0622	0.0647	0.0620	0.0640	0.0661	0.0658	0.0670	0.0620	0.0642	0.0633	0.0632	0.0645	0.0649	0.0648	0.0640	0.0641	0.0640	0.0648
42=03:30:16	37129	300	0.4137	0.4206	0.4506	0.3955	0.3503	0.2703	0.4131	0.3946	0.4098	0.4083	0.3235	0.2567	0.3819	0.4058	0.3565	0.3596	0.3266	0.2558	0.4021	0.3584	0.3962	0.3971	0.3318	0.2638	0.3313	0.3258	0.3376	0.3206	0.3243	0.2488	0.3596	0.3457	0.3458	0.3352	0.3118	0.2434	0.2595	0.3003	0.2883	0.2754	0.2562	0.2111	0.2845	0.2978	0.2804	0.2937	0.2443	0.2142	0.1361	0.2208	0.1925	0.1447	0.1575	0.1452	0.1816	0.1863	0.1759	0.1809	0.1750	0.1599	0.1053	0.1069	0.1052	0.1002	0.1029	0.1012	0.1240	0.1152	0.1183	0.1159	0.1282	0.1157	0.0651	0.0664	0.0645	0.0653	0.0657	0.0650	0.0646	0.0649	0.0636	0.0658	0.0662	0.0664	0.0693	0.0650	0.0660	0.0653	0.0652	0.0654	0.0663	0.0660	0.0659	0.0666	0.0662	0.0648
43=03:44:57	38010	300	0.4398	0.4513	0.4689	0.4109	0.3744	0.2809	0.4352	0.3894	0.4051	0.4074	0.3302	0.2589	0.4093	0.4417	0.3784	0.3847	0.3326	0.2593	0.4053	0.3727	0.4014	0.4134	0.3332	0.2783	0.3616	0.3518	0.3692	0.3438	0.3346	0.2476	0.3903	0.3659	0.3592	0.3375	0.3258	0.2527	0.2808	0.3181	0.2943	0.2742	0.2584	0.2102	0.2853	0.2866	0.2723	0.2889	0.2511	0.2310	0.1622	0.2230	0.1891	0.1516	0.1590	0.1486	0.1770	0.1831	0.1733	0.1854	0.1751	0.1580	0.1064	0.1042	0.1095	0.1009	0.1028	0.0995	0.1179	0.1134	0.1142	0.1146	0.1227	0.1239	0.0643	0.0662	0.0638	0.0650	0.0646	0.0671	0.0651	0.0658	0.0634	0.0630	0.0651	0.0655	0.0672	0.0649	0.0642	0.0649	0.0650	0.0642	0.0680	0.0654	0.0648	0.0656	0.0660	0.0641
44=03:59:38	38891	296	0.4639	0.4927	0.4930	0.4527	0.4056	0.3151	0.4774	0.4483	0.4549	0.4368	0.3872	0.2944	0.4383	0.4597	0.4057	0.4019	0.3598	0.2700	0.4557	0.3948	0.4612	0.4246	0.3851	0.2972	0.3865	0.3807	0.4006	0.3782	0.3671	0.2681	0.4097	0.4279	0.3847	0.3947	0.3524	0.2874	0.3070	0.3374	0.3287	0.3022	0.2907	0.2287	0.3306	0.3201	0.3156	0.3237	0.2916	0.2426	0.1519	0.2421	0.2130	0.1647	0.1845	0.1580	0.1998	0.2065	0.1897	0.2117	0.1913	0.1746	0.1120	0.1103	0.1131	0.1091	0.1083	0.1024	0.1271	0.1223	0.1252	0.1239	0.1280	0.1177	0.0649	0.0655	0.0638	0.0646	0.0654	0.0644	0.0654	0.0653	0.0636	0.0645	0.0661	0.0642	0.0676	0.0632	0.0649	0.0649	0.0645	0.0650	0.0656	0.0656	0.0650	0.0662	0.0651	0.0651
45=04:14:19	39772	296	0.5068	0.5189	0.5367	0.4601	0.4221	0.3066	0.5026	0.4625	0.4636	0.4611	0.3751	0.3014	0.4814	0.5031	0.4308	0.4342	0.3850	0.2961	0.4884	0.4322	0.4590	0.4634	0.3888	0.3110	0.4381	0.4030	0.4293	0.4042	0.4115	0.2751	0.4531	0.4297	0.4281	0.4000	0.3839	0.2927	0.3347	0.3725	0.3532	0.3343	0.3105	0.2410	0.3454	0.3583	0.3213	0.3647	0.2964	0.2460	0.1729	0.2703	0.2189	0.1725	0.1822	0.1655	0.2130	0.2110	0.1987	0.2109	0.2053	0.1837	0.1119	0.1122	0.1162	0.1061	0.1079	0.1035	0.1263	0.1204	0.1235	0.1184	0.1310	0.1174	0.0653	0.0659	0.0651	0.0645	0.0630	0.0648	0.0632	0.0633	0.0627	0.0649	0.0668	0.0654	0.0664	0.0643	0.0645	0.0645	0.0639	0.0661	0.0640	0.0637	0.0654	0.0649	0.0657	0.0631
46=04:29:00	40653	301	0.5284	0.5583	0.5549	0.5005	0.4217	0.3207	0.5242	0.4879	0.4971	0.4607	0.4192	0.3152	0.5198	0.5152	0.4495	0.4435	0.4024	0.3002	0.5052	0.4310	0.5069	0.4498	0.4420	0.3328	0.4583	0.4227	0.4463	0.4288	0.4182	0.2918	0.4424	0.4575	0.4279	0.4398	0.4060	0.3225	0.3541	0.3897	0.3716	0.3352	0.3215	0.2365	0.3674	0.3597	0.3698	0.3640	0.3358	0.2761	0.1784	0.2838	0.2387	0.1738	0.1924	0.1653	0.2165	0.2188	0.1973	0.2219	0.2068	0.1971	0.1190	0.1184	0.1180	0.1101	0.1128	0.1058	0.1281	0.1248	0.1240	0.1231	0.1285	0.1218	0.0665	0.0672	0.0656	0.0670	0.0651	0.0663	0.0657	0.0640	0.0633	0.0660	0.0664	0.0652	0.0678	0.0656	0.0654	0.0653	0.0642	0.0664	0.0670	0.0667	0.0661	0.0681	0.0671	0.0653
47=04:43:43	41535	300	0.5534	0.5846	0.5995	0.5181	0.4609	0.3372	0.5748	0.5115	0.5418	0.4875	0.4444	0.3240	0.5544	0.5730	0.4841	0.4819	0.4220	0.3254	0.5372	0.4803	0.5257	0.5067	0.4489	0.3403	0.4800	0.4544	0.4740	0.4500	0.4426	0.3011	0.4819	0.4783	0.4687	0.4548	0.4424	0.3308	0.3870	0.4181	0.3932	0.3637	0.3403	0.2540	0.4055	0.3935	0.3973	0.3868	0.3633	0.2756	0.1936	0.3020	0.2463	0.1824	0.2017	0.1729	0.2222	0.2331	0.2117	0.2350	0.2303	0.2098	0.1243	0.1229	0.1268	0.1156	0.1191	0.1091	0.1330	0.1260	0.1307	0.1307	0.1329	0.1249	0.0655	0.0667	0.0648	0.0667	0.0652	0.0657	0.0648	0.0632	0.0635	0.0660	0.0656	0.0658	0.0680	0.0649	0.0665	0.0647	0.0641	0.0668	0.0672	0.0658	0.0658	0.0667	0.0662	0.0646
48=04:58:24	42416	300	0.6267	0.6162	0.6233	0.5487	0.4795	0.3640	0.6165	0.5661	0.5511	0.5421	0.4326	0.3490	0.5848	0.5967	0.5176	0.5146	0.4593	0.3624	0.6017	0.5377	0.5646	0.5607	0.4505	0.3715	0.5140	0.4848	0.5207	0.4745	0.4796	0.3237	0.5523	0.5448	0.5250	0.4917	0.4503	0.3466	0.4231	0.4709	0.4383	0.4216	0.3726	0.2852	0.4246	0.4541	0.4064	0.4518	0.3718	0.2993	0.2105	0.3315	0.2797	0.2049	0.2199	0.1850	0.2511	0.2524	0.2429	0.2646	0.2480	0.2110	0.1353	0.1285	0.1306	0.1208	0.1265	0.1141	0.1400	0.1289	0.1318	0.1281	0.1426	0.1301	0.0652	0.0672	0.0646	0.0661	0.0635	0.0659	0.0657	0.0648	0.0643	0.0663	0.0671	0.0663	0.0695	0.0646	0.0652	0.0660	0.0653	0.0674	0.0679	0.0652	0.0670	0.0668	0.0662	0.0649
49=05:13:05	43297	298	0.6687	0.6796	0.6587	0.5907	0.4997	0.3863	0.6580	0.6071	0.6112	0.5463	0.4772	0.3771	0.6257	0.6461	0.5595	0.5314	0.4782	0.3650	0.6395	0.5431	0.6214	0.5439	0.4985	0.4052	0.5715	0.5244	0.5430	0.5112	0.4869	0.3422	0.5641	0.5797	0.5295	0.5332	0.4688	0.4021	0.4432	0.4737	0.4725	0.4255	0.4054	0.2902	0.4756	0.4542	0.4537	0.4564	0.4165	0.3358	0.2266	0.3520	0.2934	0.2162	0.2286	0.1950	0.2608	0.2707	0.2417	0.2805	0.2604	0.2446	0.1406	0.1388	0.1405	0.1298	0.1315	0.1170	0.1412	0.1414	0.1340	0.1333	0.1416	0.1362	0.0645	0.0661	0.0634	0.0651	0.0647	0.0643	0.0651	0.0639	0.0635	0.0642	0.0648	0.0641	0.0679	0.0639	0.0644	0.0656	0.0638	0.0661	0.0668	0.0665	0.0649	0.0645	0.0656	0.0644
50=05:27:46	44179	301	0.7062	0.6966	0.7194	0.6342	0.5645	0.4081	0.7222	0.6469	0.6461	0.6082	0.4819	0.3906	0.6663	0.6985	0.5863	0.5934	0.5130	0.4258	0.6936	0.6226	0.6439	0.6368	0.5073	0.4112	0.5830	0.5731	0.5819	0.5287	0.5397	0.3743	0.6662	0.6202	0.6144	0.5456	0.5132	0.4006	0.4658	0.5275	0.5024	0.4797	0.4318	0.3152	0.5094	0.5197	0.4858	0.4996	0.4293	0.3417	0.2379	0.3908	0.3302	0.2454	0.2461	0.2074	0.2848	0.3004	0.2821	0.3072	0.2938	0.2508	0.1477	0.1392	0.1452	0.1307	0.1393	0.1269	0.1480	0.1384	0.1366	0.1348	0.1526	0.1330	0.0667	0.0663	0.0657	0.0662	0.0652	0.0657	0.0654	0.0649	0.0653	0.0665	0.0677	0.0656	0.0676	0.0652	0.0659	0.0659	0.0639	0.0667	0.0677	0.0655	0.0652	0.0676	0.0661	0.0652
51=05:42:27	45060	300	0.7376	0.7500	0.7436	0.6800	0.5758	0.4398	0.7223	0.6789	0.6754	0.6190	0.5098	0.4143	0.7072	0.7229	0.6274	0.5872	0.5236	0.4119	0.7275	0.6136	0.7070	0.6128	0.5494	0.4221	0.6265	0.5987	0.6106	0.5587	0.5539	0.3928	0.6801	0.6629	0.5944	0.6010	0.5155	0.4477	0.4877	0.5436	0.5292	0.4795	0.4570	0.3271	0.5627	0.5439	0.5207	0.5124	0.4529	0.3686	0.2468	0.4174	0.3515	0.2573	0.2763	0.2165	0.3135	0.3277	0.2942	0.3549	0.2999	0.2740	0.1524	0.1497	0.1541	0.1407	0.1440	0.1231	0.1497	0.1449	0.1413	0.1428	0.1479	0.1314	0.0639	0.0643	0.0635	0.0637	0.0628	0.0650	0.0624	0.0632	0.0614	0.0633	0.0656	0.0632	0.0655	0.0627	0.0634	0.0651	0.0616	0.0638	0.0632	0.0631	0.0660	0.0651	0.0635	0.0632
52=05:57:08	45941	296	0.7872	0.8019	0.7875	0.7047	0.5894	0.4530	0.7880	0.7289	0.7223	0.6339	0.5420	0.4254	0.7398	0.7607	0.6515	0.6289	0.5356	0.4479	0.7742	0.6559	0.7396	0.6417	0.5625	0.4583	0.6669	0.6267	0.6489	0.6007	0.5884	0.4199	0.7110	0.7123	0.6526	0.6288	0.5492	0.4615	0.5322	0.5726	0.5541	0.5020	0.4728	0.3383	0.6056	0.5764	0.5800	0.5436	0.4892	0.4007	0.2657	0.4484	0.3704	0.2588	0.2771	0.2295	0.3346	0.3567	0.3107	0.3692	0.3255	0.3004	0.1598	0.1629	0.1650	0.1440	0.1506	0.1315	0.1595	0.1520	0.1462	0.1474	0.1531	0.1444	0.0641	0.0648	0.0640	0.0634	0.0651	0.0632	0.0639	0.0638	0.0627	0.0632	0.0664	0.0650	0.0654	0.0648	0.0642	0.0634	0.0630	0.0655	0.0654	0.0644	0.0633	0.0651	0.0654	0.0630
53=06:11:49	46822	301	0.7897	0.8178	0.8073	0.7192	0.6033	0.4656	0.7844	0.7826	0.7267	0.6816	0.5260	0.4503	0.7922	0.8110	0.6963	0.6543	0.5587	0.4580	0.8099	0.7118	0.7758	0.6804	0.5842	0.4743	0.7138	0.6622	0.6870	0.6134	0.6268	0.4304	0.7556	0.7489	0.6898	0.6675	0.5484	0.4666	0.5678	0.6216	0.5852	0.5394	0.5026	0.3844	0.6545	0.6626	0.5987	0.6069	0.4899	0.4260	0.2979	0.4775	0.3946	0.2865	0.3192	0.2445	0.3848	0.3875	0.3563	0.4089	0.3756	0.3032	0.1718	0.1705	0.1786	0.1575	0.1668	0.1428	0.1681	0.1630	0.1583	0.1573	0.1670	0.1549	0.0666	0.0674	0.0658	0.0660	0.0648	0.0658	0.0655	0.0676	0.0643	0.0664	0.0671	0.0663	0.0672	0.0654	0.0654	0.0652	0.0656	0.0664	0.0663	0.0662	0.0660	0.0673	0.0663	0.0659
54=06:26:30	47703	300	0.7867	0.8286	0.8211	0.7308	0.6062	0.4610	0.7787	0.7528	0.7617	0.6710	0.5605	0.4346	0.7962	0.8242	0.6951	0.6535	0.5431	0.4492	0.7921	0.7055	0.7811	0.6765	0.5880	0.4611	0.7428	0.6858	0.6805	0.6282	0.6153	0.4277	0.7622	0.7594	0.6958	0.6715	0.5706	0.4802	0.5987	0.6248	0.5910	0.5289	0.4972	0.3592	0.6679	0.6386	0.6265	0.5823	0.5241	0.4206	0.3177	0.4910	0.4090	0.2905	0.3118	0.2438	0.3701	0.3951	0.3468	0.4163	0.3751	0.3336	0.1778	0.1726	0.1828	0.1617	0.1676	0.1366	0.1656	0.1589	0.1538	0.1532	0.1612	0.1494	0.0646	0.0654	0.0634	0.0651	0.0647	0.0643	0.0641	0.0650	0.0635	0.0641	0.0656	0.0660	0.0669	0.0631	0.0653	0.0646	0.0636	0.0674	0.0668	0.0648	0.0635	0.0660	0.0644	0.0638
55=06:41:11	48584	300	0.8013	0.8472	0.8560	0.7656	0.6544	0.4850	0.8009	0.7783	0.7828	0.7298	0.5725	0.4693	0.7815	0.8422	0.7390	0.7034	0.5828	0.5078	0.7948	0.7972	0.7840	0.7705	0.5996	0.4803	0.7711	0.7237	0.7272	0.6609	0.6725	0.4621	0.8237	0.7760	0.7710	0.6977	0.6195	0.4840	0.6494	0.6830	0.6340	0.5950	0.5191	0.3958	0.6983	0.7035	0.6492	0.6554	0.5333	0.4280	0.3176	0.5271	0.4436	0.3212	0.3316	0.2574	0.4070	0.4319	0.3935	0.4430	0.4202	0.3580	0.1937	0.1923	0.1938	0.1697	0.1768	0.1465	0.1749	0.1644	0.1626	0.1519	0.1811	0.1508	0.0636	0.0659	0.0631	0.0641	0.0626	0.0646	0.0633	0.0630	0.0630	0.0643	0.0652	0.0644	0.0672	0.0659	0.0648	0.0640	0.0631	0.0658	0.0662	0.0637	0.0642	0.0636	0.0660	0.0648
56=06:55:52	49465	300	0.8133	0.8294	0.8374	0.7991	0.6403	0.4835	0.7508	0.7730	0.7526	0.7341	0.5625	0.4729	0.7755	0.8091	0.7597	0.6884	0.5913	0.4758	0.7953	0.7449	0.8009	0.7320	0.6206	0.4876	0.8000	0.7399	0.7433	0.6667	0.6706	0.4638	0.7949	0.7793	0.7354	0.7345	0.5904	0.4926	0.6607	0.6967	0.6689	0.5955	0.5217	0.3986	0.7331	0.7386	0.6772	0.6704	0.5361	0.4703	0.3440	0.5453	0.4762	0.3323	0.3465	0.2687	0.4396	0.4514	0.4109	0.4571	0.4229	0.3704	0.2066	0.2072	0.2034	0.1822	0.1858	0.1501	0.1793	0.1753	0.1611	0.1658	0.1832	0.1677	0.0632	0.0657	0.0645	0.0636	0.0640	0.0642	0.0628	0.0635	0.0614	0.0640	0.0650	0.0643	0.0673	0.0643	0.0645	0.0633	0.0625	0.0649	0.0633	0.0634	0.0643	0.0651	0.0638	0.0622
57=07:10:33	50346	300	0.8139	0.8368	0.8440	0.8033	0.6712	0.5114	0.7835	0.7964	0.7562	0.7643	0.5812	0.4853	0.7908	0.8374	0.8043	0.7426	0.6110	0.5025	0.8158	0.7808	0.8105	0.7920	0.6479	0.5250	0.8029	0.7879	0.8015	0.7075	0.7200	0.4807	0.8033	0.7955	0.7928	0.7859	0.6236	0.5044	0.7041	0.7595	0.7000	0.6359	0.5588	0.4440	0.7747	0.8090	0.7295	0.7352	0.5690	0.4846	0.4099	0.5927	0.4957	0.3683	0.4016	0.2897	0.5003	0.4866	0.4569	0.5005	0.4738	0.3903	0.2247	0.2265	0.2265	0.1980	0.2101	0.1598	0.1960	0.1898	0.1761	0.1742	0.1917	0.1790	0.0656	0.0649	0.0646	0.0646	0.0639	0.0653	0.0644	0.0632	0.0627	0.0647	0.0672	0.0652	0.0683	0.0657	0.0648	0.0656	0.0642	0.0661	0.0658	0.0651	0.0665	0.0661	0.0646	0.0647
58=07:25:14	51227	298	0.8245	0.8534	0.8383	0.8215	0.6898	0.5178	0.7927	0.7786	0.7927	0.7480	0.6251	0.4863	0.7761	0.8317	0.8022	0.7529	0.6231	0.5068	0.8196	0.7588	0.8329	0.7609	0.6728	0.5151	0.8086	0.8136	0.7905	0.7398	0.7136	0.4977	0.7939	0.8067	0.7648	0.7925	0.6626	0.5342	0.7393	0.7607	0.7318	0.6436	0.5711	0.4438	0.7911	0.7619	0.7841	0.7169	0.6246	0.4958	0.4273	0.6144	0.5221	0.3951	0.4024	0.3059	0.5120	0.5387	0.4703	0.5411	0.4725	0.4360	0.2375	0.2434	0.2406	0.2104	0.2248	0.1707	0.2081	0.2106	0.1855	0.1802	0.2055	0.1853	0.0660	0.0650	0.0641	0.0652	0.0655	0.0642	0.0647	0.0643	0.0637	0.0651	0.0654	0.0655	0.0675	0.0667	0.0646	0.0658	0.0657	0.0672	0.0657	0.0655	0.0649	0.0648	0.0648	0.0645
59=07:39:56	52108	300	0.8270	0.8530	0.8397	0.8184	0.7066	0.5156	0.8071	0.7816	0.7903	0.7299	0.6424	0.4896	0.7809	0.8263	0.7831	0.7638	0.6341	0.5180	0.8131	0.7519	0.8111	0.7452	0.6766	0.5116	0.7872	0.8000	0.7789	0.7478	0.7277	0.4947	0.7773	0.8072	0.7783	0.7826	0.6697	0.5450	0.7655	0.7645	0.7593	0.6574	0.5775	0.4320	0.7730	0.7352	0.7812	0.7328	0.6328	0.4974	0.4426	0.6438	0.5374	0.4053	0.4064	0.3200	0.5260	0.5618	0.4847	0.5787	0.4904	0.4583	0.2544	0.2574	0.2497	0.2163	0.2292	0.1750	0.2102	0.2030	0.1859	0.1820	0.2032	0.1880	0.0639	0.0652	0.0658	0.0644	0.0639	0.0642	0.0651	0.0623	0.0634	0.0644	0.0658	0.0644	0.0677	0.0639	0.0623	0.0649	0.0644	0.0663	0.0651	0.0657	0.0645	0.0646	0.0650	0.0649
60=07:54:37	52989	301	0.8366	0.8607	0.8542	0.8396	0.7282	0.5295	0.8071	0.8081	0.7972	0.7603	0.6483	0.5130	0.7960	0.8311	0.7972	0.7751	0.6676	0.5404	0.8370	0.7782	0.8415	0.7744	0.7133	0.5394	0.7951	0.8016	0.7880	0.7756	0.7645	0.5186	0.8100	0.8236	0.7946	0.8056	0.6854	0.5619	0.7476	0.7742	0.7820	0.6979	0.6044	0.4650	0.7986	0.7892	0.7972	0.7721	0.6566	0.5333	0.4814	0.6741	0.5713	0.4483	0.4476	0.3459	0.5951	0.6190	0.5390	0.6132	0.5305	0.4625	0.2682	0.2755	0.2692	0.2363	0.2565	0.1912	0.2306	0.2326	0.1983	0.2016	0.2163	0.2068	0.0627	0.0635	0.0634	0.0634	0.0625	0.0625	0.0641	0.0621	0.0634	0.0637	0.0647	0.0637	0.0662	0.0632	0.0648	0.0626	0.0613	0.0672	0.0645	0.0632	0.0637	0.0634	0.0630	0.0638
61=08:09:18	53870	296	0.8401	0.8518	0.8699	0.8186	0.7477	0.5394	0.8187	0.7857	0.7857	0.7721	0.6403	0.5006	0.7932	0.8432	0.7992	0.8049	0.6755	0.5729	0.8125	0.8147	0.7919	0.8238	0.6857	0.5454	0.7831	0.8053	0.8101	0.7694	0.7711	0.5122	0.8232	0.8000	0.8240	0.7663	0.7244	0.5377	0.7638	0.7819	0.7656	0.7211	0.5981	0.4673	0.7572	0.7867	0.7667	0.7769	0.6553	0.5126	0.5152	0.7076	0.5815	0.4590	0.4520	0.3338	0.5949	0.6186	0.5682	0.6358	0.5786	0.4727	0.2878	0.2947	0.2770	0.2377	0.2670	0.1866	0.2322	0.2131	0.2060	0.1952	0.2325	0.2117	0.0656	0.0658	0.0642	0.0646	0.0648	0.0638	0.0637	0.0640	0.0628	0.0654	0.0658	0.0657	0.0660	0.0650	0.0661	0.0645	0.0645	0.0672	0.0666	0.0661	0.0654	0.0668	0.0648	0.0653
62=08:23:59	54751	301	0.8332	0.8660	0.8615	0.8418	0.7470	0.5621	0.8263	0.8074	0.8107	0.7757	0.6934	0.5215	0.7905	0.8440	0.8025	0.7800	0.6875	0.5647	0.8491	0.7997	0.8617	0.7803	0.7497	0.5793	0.8096	0.8140	0.8053	0.7818	0.7621	0.5400	0.8323	0.8468	0.8005	0.8068	0.7311	0.5826	0.7604	0.7700	0.7775	0.7462	0.6559	0.4926	0.8158	0.7785	0.8048	0.7669	0.7116	0.5558	0.5431	0.7377	0.6320	0.4981	0.4822	0.3615	0.6571	0.6946	0.6260	0.6867	0.5758	0.4986	0.3059	0.3252	0.3175	0.2715	0.2996	0.2073	0.2594	0.2519	0.2316	0.2324	0.2489	0.2420	0.0632	0.0648	0.0634	0.0643	0.0637	0.0647	0.0635	0.0640	0.0621	0.0627	0.0655	0.0653	0.0667	0.0635	0.0636	0.0641	0.0635	0.0661	0.0651	0.0644	0.0650	0.0646	0.0640	0.0629
63=08:38:40	55632	300	0.8387	0.8473	0.8480	0.8340	0.7326	0.5510	0.8019	0.7897	0.7966	0.7509	0.6722	0.5163	0.7963	0.8320	0.7836	0.7726	0.6839	0.5503	0.8160	0.7569	0.8305	0.7524	0.7319	0.5524	0.8115	0.7991	0.7822	0.7544	0.7440	0.5335	0.7803	0.8121	0.7698	0.7867	0.7159	0.5853	0.7472	0.7543	0.7619	0.7217	0.6349	0.4611	0.7860	0.7567	0.7859	0.7415	0.6999	0.5469	0.5861	0.7430	0.6392	0.4922	0.4788	0.3538	0.6670	0.7020	0.6106	0.7078	0.5744	0.5028	0.3290	0.3443	0.3209	0.2732	0.3134	0.2044	0.2545	0.2442	0.2146	0.2260	0.2569	0.2295	0.0646	0.0661	0.0658	0.0646	0.0658	0.0664	0.0649	0.0645	0.0646	0.0662	0.0666	0.0673	0.0688	0.0649	0.0650	0.0676	0.0639	0.0666	0.0668	0.0671	0.0660	0.0648	0.0662	0.0660
64=08:53:21	56513	301	0.8319	0.8462	0.8532	0.8194	0.7413	0.5630	0.8263	0.7863	0.7896	0.7671	0.6600	0.5281	0.7935	0.8501	0.7939	0.7964	0.6947	0.5911	0.8041	0.8176	0.8039	0.8209	0.6962	0.5850	0.7883	0.8013	0.8059	0.7551	0.7569	0.5267	0.8177	0.8048	0.8212	0.7657	0.7378	0.5728	0.7624	0.7766	0.7560	0.7436	0.6406	0.4896	0.7681	0.7724	0.7679	0.7775	0.7092	0.5534	0.6030	0.7476	0.6512	0.5246	0.4925	0.3768	0.6984	0.7123	0.6613	0.7269	0.6423	0.5183	0.3544	0.3687	0.3384	0.2913	0.3359	0.2105	0.2681	0.2530	0.2405	0.2268	0.2716	0.2485	0.0641	0.0650	0.0649	0.0657	0.0645	0.0656	0.0642	0.0649	0.0632	0.0653	0.0661	0.0656	0.0684	0.0636	0.0653	0.0651	0.0652	0.0660	0.0675	0.0650	0.0660	0.0667	0.0654	0.0645
65=09:08:02	57394	300	0.8280	0.8624	0.8588	0.8555	0.7427	0.5775	0.8058	0.7949	0.8055	0.7784	0.6790	0.5571	0.7910	0.8452	0.8009	0.7759	0.7093	0.5802	0.8425	0.7870	0.8520	0.7707	0.7335	0.5786	0.8091	0.8122	0.7991	0.7692	0.7643	0.5666	0.8260	0.8311	0.7866	0.8040	0.7233	0.6135	0.7521	0.7664	0.7769	0.7405	0.6917	0.5073	0.8128	0.7870	0.8008	0.7607	0.7183	0.5807	0.6499	0.7493	0.7067	0.5503	0.5175	0.3936	0.7521	0.7778	0.7206	0.7774	0.6382	0.5472	0.3691	0.4066	0.3707	0.3219	0.3683	0.2333	0.2904	0.2907	0.2453	0.2588	0.2804	0.2606	0.0635	0.0656	0.0643	0.0636	0.0624	0.0649	0.0652	0.0641	0.0627	0.0649	0.0666	0.0656	0.0676	0.0634	0.0648	0.0640	0.0627	0.0674	0.0658	0.0637	0.0637	0.0656	0.0660	0.0640
66=09:22:43	58276	300	0.8311	0.8594	0.8691	0.8476	0.7631	0.5831	0.8345	0.8056	0.8159	0.7942	0.6720	0.5570	0.7777	0.8502	0.8014	0.7937	0.6991	0.6173	0.8230	0.8426	0.8162	0.8421	0.7052	0.5945	0.7857	0.7949	0.7954	0.7658	0.7789	0.5600	0.8411	0.8084	0.8267	0.7894	0.7524	0.6017	0.7620	0.7722	0.7561	0.7471	0.6800	0.5200	0.7780	0.8048	0.7811	0.7942	0.7060	0.5673	0.6529	0.7373	0.7034	0.5654	0.5294	0.4066	0.7533	0.7597	0.7374	0.7719	0.6940	0.5399	0.3991	0.4363	0.3828	0.3306	0.3834	0.2334	0.3023	0.2840	0.2642	0.2531	0.3237	0.2626	0.0628	0.0657	0.0639	0.0629	0.0625	0.0619	0.0641	0.0626	0.0631	0.0633	0.0649	0.0630	0.0667	0.0640	0.0642	0.0616	0.0629	0.0673	0.0639	0.0646	0.0632	0.0667	0.0648	0.0648
67=09:37:24	59157	300	0.8361	0.8684	0.8502	0.8496	0.7198	0.5827	0.8027	0.8110	0.7885	0.7738	0.6508	0.5736	0.7908	0.8451	0.8061	0.7763	0.7108	0.6045	0.8443	0.7909	0.8354	0.7723	0.7323	0.6019	0.8187	0.7962	0.7947	0.7718	0.7748	0.5745	0.8027	0.8296	0.7932	0.8138	0.7071	0.6212	0.7582	0.7700	0.7775	0.7427	0.6949	0.5216	0.8019	0.8093	0.7979	0.7930	0.7019	0.6092	0.6953	0.7395	0.7278	0.5775	0.5405	0.4315	0.7811	0.7613	0.7287	0.7622	0.6897	0.5543	0.4166	0.4827	0.4204	0.3664	0.4211	0.2593	0.3339	0.3294	0.2789	0.2913	0.3146	0.3046	0.0664	0.0670	0.0635	0.0643	0.0649	0.0667	0.0651	0.0650	0.0619	0.0649	0.0657	0.0646	0.0672	0.0648	0.0661	0.0659	0.0642	0.0683	0.0664	0.0665	0.0661	0.0665	0.0664	0.0654
68=09:52:05	60038	300	0.8394	0.8671	0.8498	0.8388	0.7282	0.6064	0.8272	0.8136	0.7741	0.7904	0.6473	0.5760	0.7826	0.8370	0.8067	0.7898	0.7079	0.6230	0.8448	0.8148	0.8286	0.8087	0.7132	0.6362	0.7955	0.8074	0.8228	0.7864	0.7886	0.5706	0.8343	0.8468	0.8324	0.8104	0.7138	0.6257	0.7596	0.7927	0.7831	0.7634	0.6905	0.5527	0.7943	0.8261	0.7918	0.8271	0.6995	0.6154	0.6800	0.7357	0.7297	0.6216	0.5895	0.4554	0.7844	0.7480	0.7697	0.7910	0.7265	0.5653	0.4300	0.5063	0.4302	0.3824	0.4342	0.2593	0.3440	0.3514	0.2988	0.3051	0.3510	0.3053	0.0614	0.0637	0.0627	0.0623	0.0627	0.0649	0.0632	0.0618	0.0622	0.0630	0.0651	0.0638	0.0652	0.0622	0.0644	0.0639	0.0634	0.0665	0.0647	0.0623	0.0626	0.0636	0.0632	0.0630
69=10:06:46	60919	300	0.8232	0.8610	0.8532	0.8520	0.7426	0.6056	0.8305	0.7816	0.8111	0.7669	0.6906	0.5628	0.7980	0.8393	0.7867	0.7915	0.6978	0.6343	0.8223	0.8049	0.8237	0.7912	0.7339	0.5903	0.7924	0.8094	0.7969	0.7808	0.7607	0.5952	0.8188	0.8304	0.8146	0.7868	0.7430	0.6386	0.7779	0.7800	0.7718	0.7456	0.6839	0.5319	0.7917	0.7805	0.8101	0.7614	0.7395	0.6019	0.6821	0.7385	0.7206	0.6320	0.5661	0.4486	0.7404	0.7677	0.7308	0.7814	0.7077	0.6139	0.4646	0.5404	0.4580	0.3934	0.4585	0.2612	0.3627	0.3477	0.3068	0.2986	0.3756	0.3187	0.0655	0.0647	0.0631	0.0644	0.0633	0.0642	0.0649	0.0643	0.0633	0.0658	0.0672	0.0657	0.0676	0.0646	0.0648	0.0650	0.0647	0.0661	0.0657	0.0643	0.0663	0.0650	0.0653	0.0641
70=10:21:27	61800	300	0.8427	0.8648	0.8622	0.8726	0.7456	0.6130	0.8346	0.7903	0.8290	0.7799	0.6877	0.5591	0.7968	0.8469	0.7982	0.7982	0.7082	0.6426	0.8426	0.8218	0.8464	0.8162	0.7453	0.6080	0.8062	0.8166	0.8008	0.7808	0.7732	0.6159	0.8340	0.8370	0.8195	0.8007	0.7558	0.6408	0.7795	0.7785	0.7785	0.7570	0.6914	0.5470	0.8157	0.7947	0.8306	0.7750	0.7456	0.6235	0.6954	0.7528	0.7245	0.6504	0.5775	0.4512	0.7599	0.7953	0.7491	0.7972	0.7019	0.6231	0.4992	0.5793	0.4874	0.4259	0.5112	0.2822	0.4019	0.3826	0.3459	0.3330	0.4003	0.3576	0.0644	0.0659	0.0611	0.0637	0.0631	0.0648	0.0650	0.0645	0.0633	0.0658	0.0663	0.0653	0.0662	0.0644	0.0645	0.0646	0.0634	0.0664	0.0652	0.0648	0.0652	0.0648	0.0647	0.0639
71=10:38:27	62820	300	0.8265	0.8559	0.8485	0.8493	0.7221	0.5887	0.8030	0.7719	0.8097	0.7510	0.6762	0.5545	0.7863	0.8411	0.7829	0.7744	0.6844	0.6155	0.8165	0.7894	0.8227	0.7771	0.7312	0.5978	0.8016	0.7959	0.7863	0.7746	0.7636	0.6041	0.7960	0.8051	0.7952	0.7874	0.7355	0.6341	0.7734	0.7578	0.7645	0.7334	0.6776	0.5387	0.7953	0.7646	0.8153	0.7596	0.7325	0.6129	0.6887	0.7377	0.7013	0.6578	0.5808	0.4567	0.7474	0.7785	0.7236	0.7627	0.6886	0.6378	0.5104	0.6083	0.5148	0.4419	0.5220	0.2840	0.4016	0.3916	0.3435	0.3402	0.4180	0.3848	0.0661	0.0666	0.0644	0.0646	0.0662	0.0656	0.0638	0.0642	0.0642	0.0645	0.0656	0.0659	0.0691	0.0649	0.0645	0.0655	0.0644	0.0685	0.0657	0.0663	0.0647	0.0659	0.0657	0.0651
72=10:53:11	63704	301	0.8168	0.8534	0.8473	0.8601	0.7281	0.5910	0.8130	0.7740	0.8076	0.7445	0.6803	0.5463	0.7952	0.8402	0.7811	0.7748	0.6872	0.6135	0.8079	0.7862	0.8186	0.7815	0.7240	0.5779	0.7944	0.7963	0.7846	0.7728	0.7646	0.5942	0.7984	0.8136	0.8010	0.7867	0.7431	0.6245	0.7694	0.7613	0.7599	0.7271	0.6705	0.5439	0.7859	0.7702	0.8152	0.7481	0.7302	0.6024	0.6925	0.7311	0.6996	0.6734	0.5909	0.4631	0.7368	0.7656	0.7244	0.7781	0.6979	0.6458	0.5486	0.6397	0.5224	0.4532	0.5401	0.2849	0.4253	0.4045	0.3630	0.3730	0.3958	0.3969	0.0621	0.0640	0.0606	0.0625	0.0623	0.0639	0.0624	0.0619	0.0610	0.0637	0.0641	0.0636	0.0656	0.0624	0.0616	0.0626	0.0615	0.0659	0.0634	0.0619	0.0628	0.0631	0.0625	0.0632
73=11:07:53	64585	300	0.8354	0.8683	0.8568	0.8837	0.7412	0.6160	0.7969	0.8083	0.7923	0.7987	0.6775	0.5910	0.7977	0.8435	0.8039	0.7850	0.7159	0.6213	0.8412	0.7931	0.8592	0.7902	0.7606	0.6184	0.8080	0.8056	0.8106	0.7734	0.7826	0.5977	0.8143	0.8376	0.8009	0.8365	0.7350	0.6485	0.7693	0.7722	0.7825	0.7576	0.6879	0.5786	0.8011	0.8162	0.8096	0.8189	0.7257	0.6357	0.6940	0.7435	0.7275	0.6969	0.6396	0.4856	0.7831	0.7579	0.7617	0.7850	0.7310	0.6446	0.5865	0.6993	0.5482	0.4991	0.5664	0.3173	0.4348	0.4630	0.3813	0.4229	0.4056	0.4127	0.0653	0.0654	0.0658	0.0653	0.0653	0.0669	0.0644	0.0647	0.0634	0.0660	0.0657	0.0645	0.0679	0.0636	0.0659	0.0646	0.0633	0.0704	0.0667	0.0657	0.0658	0.0653	0.0669	0.0646
74=11:22:34	65466	298	0.8289	0.8533	0.8640	0.8752	0.7533	0.5918	0.8329	0.7772	0.8105	0.7795	0.6666	0.5543	0.7914	0.8574	0.7938	0.8051	0.7048	0.6327	0.8119	0.8215	0.8134	0.8321	0.7099	0.5935	0.7911	0.8078	0.7998	0.7685	0.7861	0.5892	0.8353	0.8131	0.8293	0.7844	0.7591	0.6128	0.7722	0.7808	0.7646	0.7540	0.6743	0.5745	0.7865	0.7941	0.8044	0.7912	0.7243	0.5930	0.6989	0.7517	0.7099	0.6996	0.6246	0.4883	0.7584	0.7647	0.7564	0.7678	0.7325	0.6513	0.6166	0.7181	0.5740	0.4974	0.6001	0.3161	0.4771	0.4558	0.4164	0.4001	0.4528	0.4115	0.0655	0.0657	0.0645	0.0658	0.0648	0.0649	0.0643	0.0635	0.0645	0.0654	0.0665	0.0662	0.0679	0.0644	0.0667	0.0635	0.0666	0.0690	0.0644	0.0657	0.0658	0.0646	0.0650	0.0648
75=11:37:15	66347	300	0.8450	0.8818	0.8859	0.9140	0.7666	0.6228	0.8318	0.8287	0.8061	0.8173	0.6728	0.5932	0.7936	0.8534	0.8235	0.8014	0.7307	0.6430	0.8552	0.8234	0.8464	0.8359	0.7683	0.6467	0.8128	0.8070	0.8286	0.7880	0.8212	0.6058	0.8478	0.8470	0.8233	0.8371	0.7716	0.6750	0.7674	0.7975	0.7795	0.7708	0.6990	0.5938	0.7997	0.8344	0.8024	0.8359	0.7150	0.6343	0.7002	0.7552	0.7298	0.6913	0.6471	0.5104	0.7924	0.7725	0.7982	0.7653	0.7600	0.6397	0.6314	0.7517	0.5888	0.5260	0.6040	0.3352	0.5067	0.5153	0.4373	0.4499	0.4549	0.4368	0.0650	0.0677	0.0648	0.0645	0.0659	0.0652	0.0661	0.0661	0.0638	0.0666	0.0683	0.0660	0.0699	0.0643	0.0659	0.0669	0.0659	0.0710	0.0661	0.0670	0.0653	0.0669	0.0665	0.0652
76=11:51:56	67228	300	0.8432	0.8748	0.8692	0.9118	0.7646	0.6148	0.8474	0.8323	0.8412	0.8240	0.7083	0.5941	0.8028	0.8586	0.8103	0.8080	0.7287	0.6434	0.8644	0.8496	0.8770	0.8453	0.7740	0.6366	0.8089	0.8131	0.8197	0.7957	0.8145	0.6146	0.8593	0.8660	0.8641	0.8472	0.7830	0.6560	0.7775	0.8012	0.7907	0.7755	0.7109	0.5919	0.8391	0.8626	0.8595	0.8472	0.7702	0.6497	0.7237	0.7578	0.7287	0.7019	0.6459	0.5264	0.8130	0.8216	0.8052	0.8028	0.7761	0.6807	0.6697	0.7523	0.6293	0.5586	0.6611	0.3656	0.5800	0.5732	0.5188	0.5173	0.5400	0.5043	0.0666	0.0679	0.0647	0.0661	0.0654	0.0658	0.0660	0.0662	0.0661	0.0655	0.0661	0.0677	0.0691	0.0669	0.0665	0.0661	0.0664	0.0700	0.0661	0.0653	0.0663	0.0662	0.0661	0.0654
