# Supplementary material for: Systematic Prediction of Antifungal Drug Synergy by Chemogenomic Screening in Saccharomyces cerevisiae
Source: Front Fungal Biol. 2021 Jul 2;2:683414. doi: 10.3389/ffunb.2021.683414 (PMC10512392; doi:10.3389/ffunb.2021.683414)
Supplement: Supplementary file 1 [file Data_Sheet_1.ZIP › Supplementary data/Sypplementary_data_1_(Drug_synergy_assays)/Rap_VS_Tun_ps1_A_96_T_22.txt]

[config file info]
last_write=07:07:12_17:24:45
last write=07:07:13_14:56:59
[Run_Parameters]
Instrument=Tecan_22
Ini_Names=Read_Reps,Delid,Save_Data_File,Start_Time_Now
barcode_drug_plate=201401
user=asmith
Plate_Size=96
Plate_Type=GRE96ft.pdf
Samples_to_Run=6
Overlay_Size=48
Drug_Plate=none
Plate_Quarter=none
run_ID=none
run_plate_repeat=1
Read_Reps=95
Read_Modes=Absorbance
Read_Flor_Every=2
Max_Delta_OD=0.500000
Well_By_Row_Col=none
Reorder_Map=Order_Strings_Not,0
Tip_Vol=200
OD_to_Innoc=0.100,0.100,0.380,0.380,0.380,0.380,0.760,0.760,0.100,0.100,0.380,0.380,0.380,0.380,0.760,0.760,0.100,0.100,0.380,0.380,0.380,0.380,0.760,0.760,0.100,0.100,0.380,0.380,0.380,0.380,0.760,0.760,0.100,0.100,0.380,0.380,0.380,0.380,0.760,0.760,0.100,0.100,0.380,0.380,0.380,0.380,0.760,0.760
Absorption_Max=.3
OD_to_Save=0.100,0.100,0.380,0.380,0.380,0.380,0.760,0.760,0.100,0.100,0.380,0.380,0.380,0.380,0.760,0.760,0.100,0.100,0.380,0.380,0.380,0.380,0.760,0.760,0.100,0.100,0.380,0.380,0.380,0.380,0.760,0.760,0.100,0.100,0.380,0.380,0.380,0.380,0.760,0.760,0.100,0.100,0.380,0.380,0.380,0.380,0.760,0.760
OD_to_Dilute=0.100
Save_Sample_Vol=180
Save_Sample_Reps=2
Innoc_Vol=184,184,46,46,46,46,0,0,184,184,46,46,46,46,0,0,184,184,46,46,46,46,0,0,184,184,46,46,46,46,0,0,184,184,46,46,46,46,0,0,184,184,46,46,46,46,0,0
Dilute_Vol=23,23,23,23,23,23,23,23,23,23,23,23,23,23,23,23,23,23,23,23,23,23,23,23,23,23,23,23,23,23,23,23,23,23,23,23,23,23,23,23,23,23,23,23,23,23,23,23
Save_Vol=800,800,800,800,800,800,800,800,800,800,800,800,800,800,800,800,800,800,800,800,800,800,800,800,800,800,800,800,800,800,800,800,800,800,800,800,800,800,800,800,800,800,800,800,800,800,800,800
Reference_Vol=100,100,100,100,100,100,100,100,100,100,100,100,100,100,100,100,100,100,100,100,100,100,100,100,100,100,100,100,100,100,100,100,100,100,100,100,100,100,100,100,100,100,100,100,100,100,100,100,100,100,100,100,100,100,100,100,100,100,100,100,100,100,100,100,100,100,100,100,100,100,100,100,100,100,100,100,100,100,100,100,100,100,100,100,100,100,100,100,100,100,100,100,100,100,100,100
Read_to_Innoc=20,20,20,20,20,20,20,20,20,20,20,20,20,20,20,20,20,20,20,20,20,20,20,20,20,20,20,20,20,20,20,20,20,20,20,20,20,20,20,20,20,20,20,20,20,20,20,20
Read_to_Dilute=26,26,26,26,26,26,26,26,26,26,26,26,26,26,26,26,26,26,26,26,26,26,26,26,26,26,26,26,26,26,26,26,26,26,26,26,26,26,26,26,26,26,26,26,26,26,26,26
Read_to_Save=20,20,20,20,20,20,20,20,20,20,20,20,20,20,20,20,20,20,20,20,20,20,20,20,20,20,20,20,20,20,20,20,20,20,20,20,20,20,20,20,20,20,20,20,20,20,20,20
Innoc_Target_Map=1,2,3,4,5,6,7,8,9,10,11,12,13,14,15,16,17,18,19,20,21,22,23,24,25,26,27,28,29,30,31,32,33,34,35,36,37,38,39,40,41,42,43,44,45,46,47,48
Pipet_Trigger=OD_Save_Innoc
Pipet_Volume_Adj=Con_OD_Save
Delid=no
Pre_Init=yes
Talk_To_ProMax=no
Time_Out_Time=1050
Wait_While_Busy=yes
Idle_Time=2
Screen_Run_Type=pre_screen_1
Spect_Protocol=15m
Spec_Run_File=GG_PB_Voyage.pda
Spec_Assay_File=""
Save_Data_File=12_07_07_Rap_Tun_ps1_A_96_T_22.txt
Working_Dir=C%3A\\Users\\Growth_Data
Run_Control_Dir=C%3A\\Users\\Yeast_Run_Files
Tracking_Dir=""
Track_File=201401_data_track.txt
Save_Run_Data_Flag=yes
Set_Incubator_Temp=30.0
Base_Line_Flag=atstart_minimum
Pipet_Cycles_Before_Save=20
Time_Point_Save=wellmap
Innoc_Direction=down
Wells_In_Use=111111111111111111111111111111111111111111111111
Save_Sample_Map=111111001111110011111100111111001111110011111100
Sections_to_Run=0
Rows_per_Section=8
Start_Sections_Row=1
MultiProbe_Run_File=""
Multiprobe_Run_Dialogue=yes
Comments=no%20comment
Target_Temp=300
Temp_Control=On
Delta_Temp=10
ReadMode=Absorbance,Bottom
ExcitationFilter=340,340
EmissionFilter=535,465
MeasurementFilter=595
ReadsPerWellNumber=1,1
ShakeDuration=800,0
GainMode=Manual
PdfName=GRE96ft.pdf
Gain=50,50
Add_Drug_Map=1,1,1,1,1,1,1,1,1,1,1,1,1,1,1,1,1,1,1,1,1,1,1,1,1,1,1,1,1,1,1,1,1,1,1,1,1,1,1,1,1,1,1,1,1,1,1,1
Add_Drug_Vol=7,7,7,7,7,7,7,7,7,7,7,7,7,7,7,7,7,7,7,7,7,7,7,7,7,7,7,7,7,7,7,7,7,7,7,7,7,7,7,7,7,7,7,7,7,7,7,7
Innoc_Map=111011101110111011101110111011101110111011101110111011101110111011101110111011101110111011101110
Dilute_Map=111111111111111111111111111111111111111111111111111111111111111111111111111111111111111111111111
data_file_name=iS_1_48.txt
barcode=""
Hit_Call_Threshold=1.000000
Reference_Well=A01
WT_Ref_Well=0
Project_Name=test
Pipet_Gens_Point=5.00,10.00,15.00,20.00,5.00,10.00,15.00,20.00,5.00,10.00,15.00,20.00,5.00,10.00,15.00,20.00,5.00,10.00,15.00,20.00,5.00,10.00,15.00,20.00,5.00,10.00,15.00,20.00,5.00,10.00,15.00,20.00,5.00,10.00,15.00,20.00,5.00,10.00,15.00,20.00,5.00,10.00,15.00,20.00,5.00,10.00,15.00,20.00,
Shake_Divisor=1
data_handling=file_&_DB_&_auto_analysis
time_frm_freezer=-1.00
gens_frm_freezer=-1.00
Well_Vol=100
Parent_ID=""
Units=%
Quarter=A
media_name=ypd
Save_Mode=one_to_one
Consolidate_Save_Map=1,2,3,4,5,6,7,8,9,10,11,12,13,14,15,16,17,18,19,20,21,22,23,24,25,26,27,28,29,30,31,32,33,34,35,36,37,38,39,40,41,42,43,44,45,46,47,48
Add_Drug_at_Start_Map=000000000000000000000000000000000000000000000000000
Add_Drug_Labware=add_drug_48
Max_Dynam_OD_Change=0.05
Reads_After_Pipet=1
Ref_Type=single_ref
Read_to_Add_Drug_at_Start=0
Send_Email_at_Pipet=no_email
Strain_Name=""
Media=ypd
drug_vol=2.00
Drug_Name=""
Drug_Conc=2
Innoc_Conc=""
Strain_Plate=none
ShakeIntensity=High
ShakeMode=Orbital
NumberOfFlashes=1
PartOfPlate=0
MovePlateOutAfterMeasurement=0
IntegrationLagTime=0
IntegrationTime=100
DelayMoveFlashFluorescence=0
[Drug_Data]
Drug_Plate=none
Strain_Plate=none
Media=ypd
Drug_Name=nd,nd,nd,nd,nd,nd,nd,nd,nd,nd,nd,nd,nd,nd,nd,nd,nd,nd,nd,nd,nd,nd,nd,nd,nd,nd,nd,nd,nd,nd,nd,nd,nd,nd,nd,nd,nd,nd,nd,nd,nd,nd,nd,nd,nd,nd,nd,nd,nd,nd,nd,nd,nd,nd,nd,nd,nd,nd,nd,nd,nd,nd,nd,nd,nd,nd,nd,nd,nd,nd,nd,nd,nd,nd,nd,nd,nd,nd,nd,nd,nd,nd,nd,nd,nd,nd,nd,nd,nd,nd,nd,nd,nd,nd,nd,nd
Strain_Name=ud
Drug_Conc=""
Innoc_Conc=0.06250,0.06250,0.06250,0.06250,0.06250,0.06250,0.06250,0.06250,0.06250,0.06250,0.06250,0.06250,0.06250,0.06250,0.06250,0.06250,0.06250,0.06250,0.06250,0.06250,0.06250,0.06250,0.06250,0.06250,0.06250,0.06250,0.06250,0.06250,0.06250,0.06250,0.06250,0.06250,0.06250,0.06250,0.06250,0.06250,0.06250,0.06250,0.06250,0.06250,0.06250,0.06250,0.06250,0.06250,0.06250,0.06250,0.06250,0.06250,0.06250,0.06250,0.06250,0.06250,0.06250,0.06250,0.06250,0.06250,0.06250,0.06250,0.06250,0.06250,0.06250,0.06250,0.06250,0.06250,0.06250,0.06250,0.06250,0.06250,0.06250,0.06250,0.06250,0.06250,0.06250,0.06250,0.06250,0.06250,0.06250,0.06250,0.06250,0.06250,0.06250,0.06250,0.06250,0.06250,0.06250,0.06250,0.06250,0.06250,0.06250,0.06250,0.06250,0.06250,0.06250,0.06250,0.06250,0.06250
Run_ID=none
Plate_Quarter=A
Units=%,%,%,%,%,%,%,%,%,%,%,%,%,%,%,%,%,%,%,%,%,%,%,%,%,%,%,%,%,%,%,%,%,%,%,%,%,%,%,%,%,%,%,%,%,%,%,%,%,%,%,%,%,%,%,%,%,%,%,%,%,%,%,%,%,%,%,%,%,%,%,%,%,%,%,%,%,%,%,%,%,%,%,%,%,%,%,%,%,%,%,%,%,%,%,%
Parent_ID=""
Project_Name=test
Strain_Backgrnd=0,0,0,0,0,0,0,0,0,0,0,0,0,0,0,0,0,0,0,0,0,0,0,0,0,0,0,0,0,0,0,0,0,0,0,0,0,0,0,0,0,0,0,0,0,0,0,0,0,0,0,0,0,0,0,0,0,0,0,0,0,0,0,0,0,0,0,0,0,0,0,0,0,0,0,0,0,0,0,0,0,0,0,0,0,0,0,0,0,0,0,0,0,0,0,0
Well_Vol=100,100,100,100,100,100,100,100,100,100,100,100,100,100,100,100,100,100,100,100,100,100,100,100,100,100,100,100,100,100,100,100,100,100,100,100,100,100,100,100,100,100,100,100,100,100,100,100,100,100,100,100,100,100,100,100,100,100,100,100,100,100,100,100,100,100,100,100,100,100,100,100,100,100,100,100,100,100,100,100,100,100,100,100,100,100,100,100,100,100,100,100,100,100,100,100
time_frm_freezer=-1.00
gens_frm_freezer=-1.00
user=asmith
Strain_Pool=ud,ud,ud,ud,ud,ud,ud,ud,ud,ud,ud,ud,ud,ud,ud,ud,ud,ud,ud,ud,ud,ud,ud,ud,ud,ud,ud,ud,ud,ud,ud,ud,ud,ud,ud,ud,ud,ud,ud,ud,ud,ud,ud,ud,ud,ud,ud,ud,ud,ud,ud,ud,ud,ud,ud,ud,ud,ud,ud,ud,ud,ud,ud,ud,ud,ud,ud,ud,ud,ud,ud,ud,ud,ud,ud,ud,ud,ud,ud,ud,ud,ud,ud,ud,ud,ud,ud,ud,ud,ud,ud,ud,ud,ud,ud,ud
Well_Alias=A01,A02,A03,A04,A05,A06,A07,A08,A09,A10,A11,A12,B01,B02,B03,B04,B05,B06,B07,B08,B09,B10,B11,B12,C01,C02,C03,C04,C05,C06,C07,C08,C09,C10,C11,C12,D01,D02,D03,D04,D05,D06,D07,D08,D09,D10,D11,D12,E01,E02,E03,E04,E05,E06,E07,E08,E09,E10,E11,E12,F01,F02,F03,F04,F05,F06,F07,F08,F09,F10,F11,F12,G01,G02,G03,G04,G05,G06,G07,G08,G09,G10,G11,G12,H01,H02,H03,H04,H05,H06,H07,H08,H09,H10,H11,H12
Well_Pos=1,2,3,4,5,6,7,8,9,10,11,12,13,14,15,16,17,18,19,20,21,22,23,24,25,26,27,28,29,30,31,32,33,34,35,36,37,38,39,40,41,42,43,44,45,46,47,48,49,50,51,52,53,54,55,56,57,58,59,60,61,62,63,64,65,66,67,68,69,70,71,72,73,74,75,76,77,78,79,80,81,82,83,84,85,86,87,88,89,90,91,92,93,94,95,96
position=A01,A02,A03,A04,A05,A06,A07,A08,A09,A10,A11,A12,B01,B02,B03,B04,B05,B06,B07,B08,B09,B10,B11,B12,C01,C02,C03,C04,C05,C06,C07,C08,C09,C10,C11,C12,D01,D02,D03,D04,D05,D06,D07,D08,D09,D10,D11,D12,E01,E02,E03,E04,E05,E06,E07,E08,E09,E10,E11,E12,F01,F02,F03,F04,F05,F06,F07,F08,F09,F10,F11,F12,G01,G02,G03,G04,G05,G06,G07,G08,G09,G10,G11,G12,H01,H02,H03,H04,H05,H06,H07,H08,H09,H10,H11,H12
[Runtime_State]
Instrument=Tecan_22
Start_Time_Now=3.2671202916E+9
Reads_Completed=88
Innoc_Direction=down
Wells_In_Use=111111111111111111111111111111111111111111111111111111111111111111111111111111111111111111111111
Innoc_Map=111111111111111111111111111111111111111111111111111111111111111111111111111111111111000000000000
Dilute_Map=111111111111111111111111111111111111111111111111111111111111111111111111111111111111111111111111
Save_Sample_Map=000000000000000000000000000000000000000000000000010000000100000001000000010000000100000001000000
Current_OD=0.908,0.883,0.869,0.890,0.901,1.064,0.891,1.039,0.848,0.868,0.714,0.647,0.930,0.925,1.039,0.922,0.973,0.789,0.876,0.972,0.765,0.744,0.722,0.520,0.894,1.122,0.894,0.905,0.936,0.435,1.025,0.744,0.728,0.692,0.533,0.516,0.920,0.915,0.930,0.890,0.450,0.239,0.802,0.731,0.692,0.658,0.517,0.396,0.929,0.886,1.011,0.391,0.280,0.205,0.728,0.731,0.696,0.461,0.320,0.254,1.028,0.949,0.866,0.288,0.245,0.175,0.727,0.690,0.487,0.423,0.287,0.243,0.064,0.064,0.065,0.061,0.062,0.062,0.065,0.064,0.064,0.064,0.064,0.062,0.064,0.063,0.063,0.065,0.064,0.061,0.064,0.064,0.064,0.064,0.066,0.066
Bckgrnd_OD=0.084,0.084,0.083,0.084,0.082,0.082,0.083,0.080,0.082,0.081,0.082,0.083,0.085,0.084,0.083,0.083,0.083,0.082,0.084,0.081,0.083,0.084,0.085,0.088,0.083,0.084,0.083,0.083,0.080,0.083,0.082,0.082,0.081,0.083,0.086,0.083,0.083,0.083,0.081,0.082,0.083,0.081,0.080,0.079,0.080,0.083,0.083,0.085,0.083,0.083,0.082,0.083,0.082,0.083,0.082,0.082,0.081,0.082,0.082,0.081,0.083,0.081,0.083,0.082,0.084,0.082,0.082,0.083,0.083,0.081,0.082,0.086,0.060,0.062,0.061,0.061,0.061,0.061,0.062,0.062,0.062,0.062,0.063,0.062,0.061,0.062,0.061,0.061,0.063,0.061,0.062,0.061,0.062,0.061,0.063,0.062
Mapped=111111111111111111111100111110101111111111111100111111111111111111111111111111111111111111111111
Pipet_Completed=000000000000000000000000000000000000000000000000000000000000000000000000000000000000000000000000
Innoc_Completed=0,0,0,0,0,0,0,0,0,0,0,0,0,0,0,0,0,0,0,0,0,0,0,0,0,0,0,0,0,0,0,0,0,0,0,0,0,0,0,0,0,0,0,0,0,0,0,0,0,0,0,0,0,0,0,0,0,0,0,0,0,0,0,0,0,0,0,0,0,0,0,0,0,0,0,0,0,0,0,0,0,0,0,0,0,0,0,0,0,0,0,0,0,0,0,0
Save_Completed=0,0,0,0,0,0,0,0,0,0,0,0,0,0,0,0,0,0,0,0,0,0,0,0,0,0,0,0,0,0,0,0,0,0,0,0,0,0,0,0,0,0,0,0,0,0,0,0,0,0,0,0,0,0,0,0,0,0,0,0,0,0,0,0,0,0,0,0,0,0,0,0,0,0,0,0,0,0,0,0,0,0,0,0,0,0,0,0,0,0,0,0,0,0,0,0
Pipeted_At=0,0,0,0,0,0,0,0,0,0,0,0,0,0,0,0,0,0,0,0,0,0,0,0,0,0,0,0,0,0,0,0,0,0,0,0,0,0,0,0,0,0,0,0,0,0,0,0,0,0,0,0,0,0,0,0,0,0,0,0,0,0,0,0,0,0,0,0,0,0,0,0,0,0,0,0,0,0,0,0,0,0,0,0,0,0,0,0,0,0,0,0,0,0,0,0
Pipeted_OD=0,0,0,0,0,0,0,0,0,0,0,0,0,0,0,0,0,0,0,0,0,0,0,0,0,0,0,0,0,0,0,0,0,0,0,0,0,0,0,0,0,0,0,0,0,0,0,0,0,0,0,0,0,0,0,0,0,0,0,0,0,0,0,0,0,0,0,0,0,0,0,0,0,0,0,0,0,0,0,0,0,0,0,0,0,0,0,0,0,0,0,0,0,0,0,0
Dilutes_Completed=0,0,0,0,0,0,0,0,0,0,0,0,0,0,0,0,0,0,0,0,0,0,0,0,0,0,0,0,0,0,0,0,0,0,0,0,0,0,0,0,0,0,0,0,0,0,0,0,0,0,0,0,0,0,0,0,0,0,0,0,0,0,0,0,0,0,0,0,0,0,0,0,0,0,0,0,0,0,0,0,0,0,0,0,0,0,0,0,0,0,0,0,0,0,0,0
Time_At_Innoc=0,0,0,0,0,0,0,0,0,0,0,0,0,0,0,0,0,0,0,0,0,0,0,0,0,0,0,0,0,0,0,0,0,0,0,0,0,0,0,0,0,0,0,0,0,0,0,0,0,0,0,0,0,0,0,0,0,0,0,0,0,0,0,0,0,0,0,0,0,0,0,0,0,0,0,0,0,0,0,0,0,0,0,0,0,0,0,0,0,0,0,0,0,0,0,0
Time_At_Save=0,0,0,0,0,0,0,0,0,0,0,0,0,0,0,0,0,0,0,0,0,0,0,0,0,0,0,0,0,0,0,0,0,0,0,0,0,0,0,0,0,0,0,0,0,0,0,0,0,0,0,0,0,0,0,0,0,0,0,0,0,0,0,0,0,0,0,0,0,0,0,0,0,0,0,0,0,0,0,0,0,0,0,0,0,0,0,0,0,0,0,0,0,0,0,0
Time_At_Dilute=0,0,0,0,0,0,0,0,0,0,0,0,0,0,0,0,0,0,0,0,0,0,0,0,0,0,0,0,0,0,0,0,0,0,0,0,0,0,0,0,0,0,0,0,0,0,0,0,0,0,0,0,0,0,0,0,0,0,0,0,0,0,0,0,0,0,0,0,0,0,0,0,0,0,0,0,0,0,0,0,0,0,0,0,0,0,0,0,0,0,0,0,0,0,0,0
Previous_OD=0.908,0.883,0.869,0.890,0.901,1.064,0.891,1.039,0.848,0.868,0.714,0.647,0.930,0.925,1.039,0.922,0.973,0.789,0.876,0.972,0.765,0.744,0.722,0.520,0.894,1.122,0.894,0.905,0.936,0.435,1.025,0.744,0.728,0.692,0.533,0.516,0.920,0.915,0.930,0.890,0.450,0.239,0.802,0.731,0.692,0.658,0.517,0.396,0.929,0.886,1.011,0.391,0.280,0.205,0.728,0.731,0.696,0.461,0.320,0.254,1.028,0.949,0.866,0.288,0.245,0.175,0.727,0.690,0.487,0.423,0.287,0.243,0.064,0.064,0.065,0.061,0.062,0.062,0.065,0.064,0.064,0.064,0.064,0.062,0.064,0.063,0.063,0.065,0.064,0.061,0.064,0.064,0.064,0.064,0.066,0.066
Prev_Delta_OD=0.005,0.033,0.030,0.006,0.023,0.006,0.017,0.028,0.012,0.013,0.032,0.022,0.014,0.008,0.027,0.004,0.006,0.034,0.042,0.010,0.020,0.002,0.015,0.020,0.011,0.015,0.001,0.043,0.045,0.013,0.004,0.029,0.012,0.026,0.008,0.025,0.001,0.016,0.003,0.001,0.009,0.003,0.027,0.004,0.029,0.028,0.013,0.020,0.003,0.026,0.010,0.011,0.009,0.003,0.034,0.032,0.009,0.005,0.012,0.005,0.018,0.012,0.038,0.001,0.002,0.001,0.029,0.007,0.023,0.031,0.002,0.005,0.001,0.000,0.002,0.002,0.001,0.001,0.003,0.001,0.002,0.002,0.001,0.001,0.003,0.001,0.002,0.001,0.000,0.001,0.000,0.001,0.000,0.001,0.002,0.001
Delta_From_Ref=0.000,-0.004,0.175,0.252,0.474,1.039,-0.485,1.135,0.018,0.021,1.888,1.972,0.027,0.095,1.075,1.231,0.006,0.020,0.091,1.472,1.681,1.890,6.235,6.180,0.020,0.000,0.488,0.857,1.362,1.611,3.263,5.639,0.052,0.022,2.022,2.036,0.471,0.580,2.213,4.722,0.029,0.028,1.674,1.915,2.052,2.039,6.543,6.272,0.000,0.000,0.000,0.000,0.000,0.000,0.000,0.000,0.000,0.000,0.000,0.000,0.000,0.000,0.000,0.000,0.000,0.000,0.000,0.000,0.000,0.000,0.000,0.000,0.000,0.000,0.000,0.000,0.000,0.000,0.000,0.000,0.000,0.000,0.000,0.000,0.000,0.000,0.000,0.000,0.000,0.000,0.000,0.000,0.000,0.000,0.000,0.000
Sig_OD_Delta=0,0,0,0,0,1,0,1,0,0,1,1,0,0,1,1,0,0,0,1,1,1,1,1,0,0,0,0,1,1,1,1,0,0,1,1,0,0,1,1,0,0,1,1,1,1,1,1,0,0,0,0,0,0,0,0,0,0,0,0,0,0,0,0,0,0,0,0,0,0,0,0,0,0,0,0,0,0,0,0,0,0,0,0,0,0,0,0,0,0,0,0,0,0,0,0
Add_Drug_at_Start_Map=000000000000000000000000000000000000000000000000000000000000000000000000000000000000000000000000
[Analysis]
Drug_ID=A1,A2,A3,A4,A5,A6,B1,B2,B3,B4,B5,B6,C1,C2,C3,C4,C5,C6,D1,D2,D3,D4,D5,D6,E1,E2,E3,E4,E5,E6,F1,F2,F3,F4,F5,F6,G1,G2,G3,G4,G5,G6,H1,H2,H3,H4,H5,H6
Decision=none,none,none,none,none,none,none,none,none,none,none,none,none,none,none,none,none,none,none,none,none,none,none,none,none,none,none,none,none,none,none,none,none,none,none,none,none,none,none,none,none,none,none,none,none,none,none,none
Plot_Min=0.100,0.100,0.100,0.100,0.100,0.100,0.100,0.100,0.100,0.100,0.100,0.100,0.100,0.100,0.100,0.100,0.100,0.100,0.100,0.100,0.100,0.100,0.100,0.100,0.100,0.100,0.100,0.100,0.100,0.100,0.100,0.100,0.100,0.100,0.100,0.100,0.100,0.100,0.100,0.100,0.100,0.100,0.100,0.100,0.100,0.100,0.100,0.100
Plot_Max=1.500,1.500,1.500,1.500,1.500,1.500,1.500,1.500,1.500,1.500,1.500,1.500,1.500,1.500,1.500,1.500,1.500,1.500,1.500,1.500,1.500,1.500,1.500,1.500,1.500,1.500,1.500,1.500,1.500,1.500,1.500,1.500,1.500,1.500,1.500,1.500,1.500,1.500,1.500,1.500,1.500,1.500,1.500,1.500,1.500,1.500,1.500,1.500
G_Plot_Min=0.1
G_Plot_Delta=0.7
Plot_On_Off=0
OD_Gen_Pt=.46
Gens_to_OD_Pt=5.000
Avg_G=0,0,0,0,0,0,0,0,0,0,0,0,0,0,0,0,0,0,0,0,0,0,0,0,0,0,0,0,0,0,0,0,0,0,0,0,0,0,0,0,0,0,0,0,0,0,0,0
Max_Slope=0,0,0,0,0,0,0,0,0,0,0,0,0,0,0,0,0,0,0,0,0,0,0,0,0,0,0,0,0,0,0,0,0,0,0,0,0,0,0,0,0,0,0,0,0,0,0,0
Fit_Model=all
Fit_Const_OD_Base=0
Fit_Const_N0=0.018
Fit_Const_T0=0
G_Fit_Min=.1
G_Fit_Delta=.4
Fit_On_Off=0
Fit_Min=0.100,0.100,0.100,0.100,0.100,0.100,0.100,0.100,0.100,0.100,0.100,0.100,0.100,0.100,0.100,0.100,0.100,0.100,0.100,0.100,0.100,0.100,0.100,0.100,0.000,0.000,0.000,0.000,0.000,0.000,0.000,0.000,0.000,0.000,0.000,0.000,0.000,0.000,0.000,0.000,0.000,0.000,0.000,0.000,0.000,0.000,0.000,0.000\\0D
Fit_Delta=0.500,0.500,0.500,0.500,0.500,0.500,0.500,0.500,0.500,0.500,0.500,0.500,0.500,0.500,0.500,0.500,0.500,0.500,0.500,0.500,0.500,0.500,0.500,0.500,0.000,0.000,0.000,0.000,0.000,0.000,0.000,0.000,0.000,0.000,0.000,0.000,0.000,0.000,0.000,0.000,0.000,0.000,0.000,0.000,0.000,0.000,0.000,0.000\\0D
Fit_Offset=0,0,0,0,0,0,0,0,0,0,0,0,0,0,0,0,0,0,0,0,0,0,0,0,0,0,0,0,0,0,0,0,0,0,0,0,0,0,0,0,0,0,0,0,0,0,0,0
Fit_N0=0,0,0,0,0,0,0,0,0,0,0,0,0,0,0,0,0,0,0,0,0,0,0,0,0,0,0,0,0,0,0,0,0,0,0,0,0,0,0,0,0,0,0,0,0,0,0,0
Fit_T0=0,0,0,0,0,0,0,0,0,0,0,0,0,0,0,0,0,0,0,0,0,0,0,0,0,0,0,0,0,0,0,0,0,0,0,0,0,0,0,0,0,0,0,0,0,0,0,0
Fit_G=0,0,0,0,0,0,0,0,0,0,0,0,0,0,0,0,0,0,0,0,0,0,0,0,0,0,0,0,0,0,0,0,0,0,0,0,0,0,0,0,0,0,0,0,0,0,0,0
Fit_Error=0,0,0,0,0,0,0,0,0,0,0,0,0,0,0,0,0,0,0,0,0,0,0,0,0,0,0,0,0,0,0,0,0,0,0,0,0,0,0,0,0,0,0,0,0,0,0,0
Fit_CV=0,0,0,0,0,0,0,0,0,0,0,0,0,0,0,0,0,0,0,0,0,0,0,0,0,0,0,0,0,0,0,0,0,0,0,0,0,0,0,0,0,0,0,0,0,0,0,0
Time_to_20_Gens=0,0,0,0,0,0,0,0,0,0,0,0,0,0,0,0,0,0,0,0,0,0,0,0,0,0,0,0,0,0,0,0,0,0,0,0,0,0,0,0,0,0,0,0,0,0,0,0
Time_to_each_5_Gens=0,0,0,0,0,0,0,0,0,0,0,0,0,0,0,0,0,0,0,0,0,0,0,0,0,0,0,0,0,0,0,0,0,0,0,0,0,0,0,0,0,0,0,0,0,0,0,0
Time_to_each_n_Gens=0,0,0,0,0,0,0,0,0,0,0,0,0,0,0,0,0,0,0,0,0,0,0,0,0,0,0,0,0,0,0,0,0,0,0,0,0,0,0,0,0,0,0,0,0,0,0,0
Min_Pt_OD=0,0,0,0,0,0,0,0,0,0,0,0,0,0,0,0,0,0,0,0,0,0,0,0,0,0,0,0,0,0,0,0,0,0,0,0,0,0,0,0,0,0,0,0,0,0,0,0
Min_Pt_t=0,0,0,0,0,0,0,0,0,0,0,0,0,0,0,0,0,0,0,0,0,0,0,0,0,0,0,0,0,0,0,0,0,0,0,0,0,0,0,0,0,0,0,0,0,0,0,0
TO_OD=0,0,0,0,0,0,0,0,0,0,0,0,0,0,0,0,0,0,0,0,0,0,0,0,0,0,0,0,0,0,0,0,0,0,0,0,0,0,0,0,0,0,0,0,0,0,0,0
Ref_ID=A01
Multi_Refs=single_ref
test=A01,A02,A03,A04,A05,A06,A07,A08,A09,A10,A11,A12,B01,B02,B03,B04,B05,B06,B07,B08,B09,B10,B11,B12,C01,C02,C03,C04,C05,C06,C07,C08,C09,C10,C11,C12,D01,D02,D03,D04,D05,D06,D07,D08,D09,D10,D11,D12,E01,E02,E03,E04,E05,E06,E07,E08,E09,E10,E11,E12,F01,F02,F03,F04,F05,F06,F07,F08,F09,F10,F11,F12,G01,G02,G03,G04,G05,G06,G07,G08,G09,G10,G11,G12,H01,H02,H03,H04,H05,H06,H07,H08,H09,H10,H11,H12
Start_Time_Now=3.2671202918E+9
Start_Date=7/12/2007+5:24 PM
[Flor:]
[Flor2:]
[Lumin:]
[Data:]
Read=DateTime	RunT[s]	Temp	Well_1	Well_2	Well_3	Well_4	Well_5	Well_6	Well_7	Well_8	Well_9	Well_10	Well_11	Well_12	Well_13	Well_14	Well_15	Well_16	Well_17	Well_18	Well_19	Well_20	Well_21	Well_22	Well_23	Well_24	Well_25	Well_26	Well_27	Well_28	Well_29	Well_30	Well_31	Well_32	Well_33	Well_34	Well_35	Well_36	Well_37	Well_38	Well_39	Well_40	Well_41	Well_42	Well_43	Well_44	Well_45	Well_46	Well_47	Well_48	Well_49	Well_50	Well_51	Well_52	Well_53	Well_54	Well_55	Well_56	Well_57	Well_58	Well_59	Well_60	Well_61	Well_62	Well_63	Well_64	Well_65	Well_66	Well_67	Well_68	Well_69	Well_70	Well_71	Well_72	Well_73	Well_74	Well_75	Well_76	Well_77	Well_78	Well_79	Well_80	Well_81	Well_82	Well_83	Well_84	Well_85	Well_86	Well_87	Well_88	Well_89	Well_90	Well_91	Well_92	Well_93	Well_94	Well_95	Well_96
1=17:39:43	799	301	0.0836	0.0877	0.0834	0.0853	0.0868	0.0870	0.0868	0.0838	0.0857	0.0879	0.0875	0.0862	0.0866	0.0856	0.0845	0.0875	0.0845	0.0865	0.0854	0.0878	0.0859	0.0869	0.0881	0.0903	0.0858	0.0873	0.0855	0.0868	0.0859	0.0833	0.0863	0.0834	0.0859	0.0849	0.0873	0.0841	0.0871	0.0863	0.0842	0.0839	0.0829	0.0873	0.0849	0.0827	0.0838	0.0845	0.0861	0.0937	0.0834	0.0859	0.0835	0.0835	0.0853	0.0866	0.0850	0.0836	0.0850	0.0818	0.0860	0.0851	0.0844	0.0845	0.0848	0.0867	0.0867	0.0855	0.0842	0.0859	0.0835	0.0857	0.0857	0.0930	0.0667	0.0686	0.0684	0.0686	0.0686	0.0696	0.0680	0.0686	0.0669	0.0697	0.0692	0.0714	0.0670	0.0657	0.0667	0.0665	0.0693	0.0684	0.0689	0.0662	0.0675	0.0672	0.0700	0.0713
2=17:54:24	1680	301	0.0844	0.0858	0.0827	0.0849	0.0834	0.0854	0.0849	0.0797	0.0842	0.0809	0.0847	0.0845	0.0855	0.0856	0.0829	0.0825	0.0857	0.0839	0.0837	0.0836	0.0837	0.0855	0.0854	0.0940	0.0842	0.0862	0.0837	0.0831	0.0803	0.0850	0.0815	0.0819	0.0835	0.0838	0.0860	0.0833	0.0853	0.0834	0.0813	0.0820	0.0837	0.0836	0.0829	0.0800	0.0826	0.0842	0.0837	0.0921	0.0854	0.0845	0.0821	0.0843	0.0843	0.0861	0.0824	0.0853	0.0822	0.0819	0.0848	0.0871	0.0827	0.0835	0.0827	0.0819	0.0855	0.0830	0.0831	0.0826	0.0826	0.0807	0.0843	0.0865	0.0641	0.0665	0.0650	0.0656	0.0669	0.0670	0.0657	0.0659	0.0668	0.0661	0.0676	0.0674	0.0656	0.0644	0.0662	0.0646	0.0690	0.0677	0.0661	0.0662	0.0667	0.0679	0.0676	0.0673
3=18:09:04	2561	301	0.0874	0.0867	0.0845	0.0863	0.0865	0.0869	0.0868	0.0844	0.0863	0.0861	0.0876	0.0869	0.0886	0.0883	0.0864	0.0859	0.0859	0.0855	0.0865	0.0860	0.0866	0.0853	0.0881	0.0968	0.0854	0.0875	0.0876	0.0857	0.0829	0.0870	0.0857	0.0870	0.0835	0.0868	0.0887	0.0884	0.0886	0.0863	0.0875	0.0842	0.0870	0.0875	0.0844	0.0836	0.0857	0.0866	0.0873	0.0945	0.0895	0.0857	0.0871	0.0875	0.0866	0.0886	0.0870	0.0854	0.0842	0.0867	0.0841	0.0895	0.0854	0.0854	0.0886	0.0862	0.0854	0.0844	0.0873	0.0830	0.0860	0.0848	0.0867	0.0915	0.0666	0.0681	0.0665	0.0692	0.0687	0.0681	0.0682	0.0681	0.0679	0.0679	0.0708	0.0695	0.0673	0.0676	0.0685	0.0667	0.0697	0.0680	0.0676	0.0677	0.0686	0.0676	0.0704	0.0717
4=18:23:45	3442	300	0.0866	0.0839	0.0842	0.0853	0.0862	0.0865	0.0856	0.0844	0.0832	0.0843	0.0850	0.0853	0.0879	0.0859	0.0849	0.0843	0.0861	0.0871	0.0852	0.0842	0.0856	0.0837	0.0861	0.0932	0.0832	0.0853	0.0846	0.0830	0.0834	0.0846	0.0867	0.0835	0.0840	0.0879	0.0866	0.0848	0.0876	0.0837	0.0856	0.0817	0.0840	0.0848	0.0840	0.0853	0.0831	0.0857	0.0866	0.0932	0.0859	0.0849	0.0849	0.0851	0.0850	0.0851	0.0844	0.0851	0.0858	0.0849	0.0845	0.0854	0.0858	0.0863	0.0876	0.0837	0.0869	0.0844	0.0846	0.0853	0.0833	0.0852	0.0858	0.0913	0.0659	0.0665	0.0649	0.0643	0.0671	0.0677	0.0671	0.0667	0.0671	0.0670	0.0677	0.0674	0.0647	0.0650	0.0660	0.0633	0.0683	0.0658	0.0673	0.0660	0.0658	0.0669	0.0673	0.0688
5=18:38:26	4323	300	0.0839	0.0852	0.0854	0.0836	0.0820	0.0821	0.0841	0.0832	0.0822	0.0829	0.0821	0.0830	0.0850	0.0841	0.0838	0.0846	0.0834	0.0853	0.0840	0.0870	0.0830	0.0842	0.0847	0.0877	0.0850	0.0836	0.0830	0.0839	0.0837	0.0833	0.0818	0.0817	0.0824	0.0834	0.0858	0.0850	0.0826	0.0845	0.0824	0.0826	0.0838	0.0814	0.0803	0.0831	0.0798	0.0828	0.0825	0.0874	0.0832	0.0832	0.0831	0.0851	0.0817	0.0826	0.0843	0.0823	0.0844	0.0827	0.0823	0.0808	0.0846	0.0806	0.0868	0.0855	0.0837	0.0821	0.0817	0.0843	0.0835	0.0823	0.0822	0.0870	0.0636	0.0631	0.0637	0.0646	0.0660	0.0658	0.0653	0.0642	0.0658	0.0660	0.0678	0.0660	0.0649	0.0641	0.0646	0.0648	0.0681	0.0653	0.0637	0.0640	0.0650	0.0656	0.0665	0.0665
6=18:53:07	5203	301	0.0839	0.0845	0.0831	0.0854	0.0852	0.0850	0.0835	0.0848	0.0861	0.0855	0.0871	0.0862	0.0876	0.0845	0.0849	0.0832	0.0863	0.0825	0.0856	0.0811	0.0862	0.0841	0.0876	0.0880	0.0835	0.0853	0.0848	0.0834	0.0831	0.0859	0.0816	0.0857	0.0808	0.0863	0.0867	0.0859	0.0879	0.0837	0.0842	0.0844	0.0849	0.0826	0.0841	0.0794	0.0858	0.0835	0.0866	0.0852	0.0832	0.0841	0.0856	0.0845	0.0844	0.0851	0.0824	0.0858	0.0813	0.0854	0.0827	0.0868	0.0838	0.0845	0.0883	0.0837	0.0839	0.0835	0.0841	0.0838	0.0848	0.0833	0.0866	0.0892	0.0648	0.0660	0.0661	0.0635	0.0669	0.0674	0.0671	0.0651	0.0663	0.0679	0.0666	0.0672	0.0665	0.0660	0.0668	0.0650	0.0673	0.0676	0.0653	0.0664	0.0666	0.0649	0.0676	0.0669
7=19:07:48	6084	301	0.0859	0.0846	0.0839	0.0873	0.0847	0.0860	0.0852	0.0840	0.0850	0.0833	0.0836	0.0854	0.0860	0.0863	0.0846	0.0863	0.0867	0.0819	0.0849	0.0843	0.0855	0.0846	0.0854	0.0909	0.0846	0.0852	0.0848	0.0849	0.0860	0.0854	0.0825	0.0832	0.0822	0.0864	0.0874	0.0865	0.0870	0.0847	0.0848	0.0826	0.0854	0.0827	0.0837	0.0827	0.0851	0.0853	0.0877	0.0912	0.0863	0.0840	0.0841	0.0864	0.0862	0.0869	0.0844	0.0854	0.0840	0.0849	0.0822	0.0868	0.0841	0.0846	0.0863	0.0863	0.0857	0.0824	0.0832	0.0839	0.0850	0.0844	0.0872	0.0922	0.0650	0.0660	0.0646	0.0636	0.0673	0.0667	0.0658	0.0642	0.0651	0.0664	0.0644	0.0649	0.0659	0.0645	0.0655	0.0634	0.0671	0.0632	0.0665	0.0634	0.0663	0.0667	0.0675	0.0678
8=19:22:28	6965	300	0.0848	0.0876	0.0856	0.0868	0.0858	0.0878	0.0863	0.0846	0.0869	0.0856	0.0836	0.0877	0.0893	0.0885	0.0852	0.0873	0.0887	0.0861	0.0861	0.0912	0.0883	0.0873	0.0857	0.0886	0.0874	0.0880	0.0862	0.0840	0.0838	0.0854	0.0873	0.0866	0.0855	0.0872	0.0867	0.0890	0.0887	0.0839	0.0866	0.0828	0.0858	0.0837	0.0853	0.0855	0.0853	0.0871	0.0862	0.0934	0.0858	0.0842	0.0856	0.0877	0.0870	0.0856	0.0859	0.0864	0.0841	0.0874	0.0844	0.0861	0.0850	0.0836	0.0873	0.0856	0.0879	0.0855	0.0847	0.0855	0.0857	0.0866	0.0857	0.0889	0.0654	0.0667	0.0653	0.0652	0.0661	0.0663	0.0658	0.0659	0.0661	0.0671	0.0673	0.0674	0.0678	0.0641	0.0639	0.0647	0.0682	0.0650	0.0662	0.0634	0.0644	0.0665	0.0676	0.0653
9=19:37:09	7846	300	0.0869	0.0880	0.0847	0.0875	0.0873	0.0882	0.0881	0.0866	0.0879	0.0883	0.0854	0.0878	0.0864	0.0882	0.0843	0.0870	0.0879	0.0887	0.0881	0.0878	0.0880	0.0880	0.0860	0.0929	0.0865	0.0893	0.0886	0.0854	0.0852	0.0870	0.0878	0.0859	0.0865	0.0885	0.0886	0.0850	0.0923	0.0852	0.0870	0.0858	0.0863	0.0859	0.0862	0.0852	0.0856	0.0876	0.0877	0.0988	0.0878	0.0846	0.0865	0.0895	0.0893	0.0865	0.0840	0.0871	0.0878	0.0857	0.0863	0.0889	0.0858	0.0855	0.0880	0.0883	0.0880	0.0824	0.0846	0.0869	0.0870	0.0854	0.0853	0.0891	0.0649	0.0660	0.0654	0.0664	0.0640	0.0662	0.0672	0.0655	0.0670	0.0669	0.0667	0.0679	0.0656	0.0649	0.0656	0.0647	0.0674	0.0657	0.0658	0.0643	0.0665	0.0667	0.0662	0.0690
10=19:51:50	8726	301	0.0899	0.0897	0.0882	0.0844	0.0876	0.0899	0.0901	0.0878	0.0886	0.0899	0.0879	0.0882	0.0889	0.0889	0.0881	0.0899	0.0869	0.0877	0.0869	0.0885	0.0901	0.0888	0.0895	0.0949	0.0901	0.0874	0.0874	0.0881	0.0876	0.0855	0.0894	0.0876	0.0882	0.0882	0.0869	0.0873	0.0905	0.0888	0.0879	0.0864	0.0872	0.0900	0.0869	0.0879	0.0859	0.0885	0.0879	0.0935	0.0895	0.0886	0.0880	0.0873	0.0896	0.0880	0.0866	0.0877	0.0879	0.0873	0.0870	0.0870	0.0873	0.0876	0.0900	0.0895	0.0871	0.0869	0.0877	0.0878	0.0865	0.0868	0.0869	0.0922	0.0656	0.0679	0.0678	0.0666	0.0669	0.0657	0.0675	0.0649	0.0674	0.0685	0.0677	0.0673	0.0670	0.0649	0.0672	0.0653	0.0676	0.0661	0.0666	0.0656	0.0670	0.0665	0.0683	0.0689
11=20:06:31	9607	300	0.0917	0.0926	0.0910	0.0905	0.0897	0.0907	0.0910	0.0904	0.0902	0.0895	0.0917	0.0896	0.0930	0.0930	0.0908	0.0906	0.0913	0.0897	0.0926	0.0894	0.0892	0.0890	0.0915	0.0924	0.0904	0.0935	0.0905	0.0889	0.0889	0.0903	0.0919	0.0891	0.0891	0.0889	0.0886	0.0903	0.0921	0.0896	0.0909	0.0885	0.0885	0.0896	0.0881	0.0889	0.0884	0.0896	0.0919	0.0970	0.0947	0.0908	0.0917	0.0910	0.0893	0.0920	0.0896	0.0892	0.0904	0.0904	0.0886	0.0901	0.0896	0.0891	0.0938	0.0910	0.0914	0.0880	0.0890	0.0880	0.0890	0.0883	0.0880	0.0942	0.0669	0.0689	0.0672	0.0661	0.0682	0.0680	0.0688	0.0681	0.0682	0.0693	0.0678	0.0695	0.0674	0.0663	0.0665	0.0651	0.0691	0.0668	0.0689	0.0672	0.0675	0.0678	0.0691	0.0696
12=20:21:12	10488	300	0.0935	0.0906	0.0914	0.0893	0.0905	0.0895	0.0904	0.0886	0.0896	0.0894	0.0885	0.0882	0.0929	0.0918	0.0885	0.0918	0.0901	0.0905	0.0891	0.0877	0.0883	0.0890	0.0900	0.0942	0.0888	0.0899	0.0892	0.0880	0.0897	0.0883	0.0899	0.0887	0.0890	0.0881	0.0889	0.0875	0.0929	0.0893	0.0910	0.0892	0.0880	0.0891	0.0889	0.0889	0.0865	0.0900	0.0877	0.0900	0.0895	0.0889	0.0897	0.0911	0.0898	0.0903	0.0876	0.0869	0.0858	0.0872	0.0854	0.0889	0.0900	0.0907	0.0907	0.0902	0.0913	0.0879	0.0884	0.0857	0.0877	0.0849	0.0853	0.0926	0.0653	0.0655	0.0642	0.0637	0.0646	0.0677	0.0661	0.0651	0.0654	0.0675	0.0657	0.0670	0.0645	0.0648	0.0628	0.0662	0.0685	0.0637	0.0659	0.0643	0.0654	0.0675	0.0674	0.0670
13=20:35:52	11369	301	0.0948	0.0955	0.0936	0.0915	0.0912	0.0924	0.0936	0.0909	0.0926	0.0918	0.0906	0.0899	0.0941	0.0929	0.0904	0.0939	0.0910	0.0914	0.0925	0.0915	0.0932	0.0921	0.0917	0.0994	0.0937	0.0949	0.0928	0.0899	0.0917	0.0912	0.0912	0.0915	0.0893	0.0916	0.0901	0.0916	0.0937	0.0920	0.0923	0.0902	0.0912	0.0922	0.0911	0.0907	0.0878	0.0906	0.0897	0.0949	0.0930	0.0948	0.0939	0.0942	0.0925	0.0923	0.0912	0.0915	0.0908	0.0891	0.0889	0.0907	0.0929	0.0917	0.0928	0.0926	0.0921	0.0908	0.0893	0.0891	0.0874	0.0891	0.0897	0.0924	0.0658	0.0671	0.0650	0.0666	0.0653	0.0667	0.0676	0.0689	0.0668	0.0685	0.0681	0.0680	0.0671	0.0657	0.0667	0.0661	0.0693	0.0655	0.0670	0.0647	0.0669	0.0688	0.0685	0.0684
14=20:50:33	12250	301	0.0892	0.0912	0.0898	0.0898	0.0899	0.0899	0.0897	0.0871	0.0882	0.0867	0.0866	0.0861	0.0917	0.0920	0.0881	0.0903	0.0894	0.0894	0.0880	0.0895	0.0883	0.0879	0.0877	0.0913	0.0900	0.0898	0.0898	0.0867	0.0900	0.0880	0.0918	0.0877	0.0867	0.0855	0.0880	0.0844	0.0917	0.0887	0.0878	0.0869	0.0869	0.0895	0.0876	0.0872	0.0848	0.0866	0.0862	0.0883	0.0897	0.0903	0.0889	0.0888	0.0878	0.0880	0.0872	0.0857	0.0860	0.0836	0.0856	0.0824	0.0900	0.0898	0.0897	0.0908	0.0889	0.0854	0.0857	0.0836	0.0851	0.0834	0.0831	0.0875	0.0607	0.0624	0.0619	0.0607	0.0628	0.0636	0.0654	0.0631	0.0638	0.0633	0.0631	0.0639	0.0624	0.0622	0.0620	0.0624	0.0634	0.0617	0.0630	0.0611	0.0639	0.0625	0.0636	0.0632
15=21:05:14	13130	298	0.0999	0.0978	0.0975	0.0978	0.0960	0.0978	0.0976	0.0949	0.0950	0.0973	0.0926	0.0948	0.0962	0.0973	0.0952	0.0966	0.0990	0.0940	0.0942	0.0927	0.0940	0.0927	0.0934	0.0976	0.0949	0.0972	0.0934	0.0944	0.0960	0.0953	0.0988	0.0939	0.0924	0.0946	0.0904	0.0930	0.0980	0.0963	0.0963	0.0932	0.0960	0.0937	0.0939	0.0918	0.0897	0.0894	0.0912	0.1001	0.0972	0.0955	0.0957	0.0970	0.0967	0.0953	0.0930	0.0933	0.0902	0.0912	0.0854	0.0920	0.0933	0.0963	0.0964	0.0962	0.0947	0.0923	0.0918	0.0901	0.0896	0.0896	0.0909	0.0939	0.0662	0.0684	0.0657	0.0670	0.0680	0.0672	0.0681	0.0651	0.0691	0.0672	0.0685	0.0687	0.0676	0.0681	0.0669	0.0660	0.0699	0.0677	0.0686	0.0666	0.0678	0.0682	0.0687	0.0681
16=21:19:55	14011	301	0.1013	0.1021	0.1008	0.1010	0.0998	0.0990	0.0991	0.0976	0.0954	0.0974	0.0873	0.0926	0.1004	0.1015	0.1000	0.0999	0.0987	0.0990	0.0988	0.0960	0.0969	0.0958	0.0938	0.1000	0.0983	0.0990	0.0998	0.0953	0.0968	0.0985	0.0979	0.0931	0.0920	0.0948	0.0896	0.0917	0.1014	0.0981	0.0968	0.0964	0.0971	0.0963	0.0943	0.0946	0.0865	0.0929	0.0902	0.0945	0.0988	0.0974	0.0962	0.0989	0.0969	0.0955	0.0942	0.0911	0.0892	0.0872	0.0874	0.0897	0.0964	0.1002	0.1003	0.0976	0.0954	0.0931	0.0899	0.0912	0.0886	0.0908	0.0892	0.0943	0.0655	0.0686	0.0659	0.0677	0.0679	0.0686	0.0669	0.0685	0.0683	0.0684	0.0664	0.0697	0.0678	0.0674	0.0659	0.0671	0.0695	0.0669	0.0685	0.0665	0.0675	0.0688	0.0680	0.0703
17=21:34:36	14892	301	0.0967	0.0956	0.0982	0.0989	0.0983	0.0982	0.0995	0.0931	0.0947	0.0937	0.0897	0.0879	0.0972	0.0987	0.0950	0.0973	0.0970	0.0954	0.0985	0.0934	0.0930	0.0881	0.0929	0.0945	0.0933	0.0958	0.0957	0.0937	0.0943	0.0941	0.0976	0.0918	0.0862	0.0896	0.0884	0.0883	0.0962	0.0958	0.0969	0.0923	0.0942	0.0923	0.0940	0.0871	0.0893	0.0894	0.0892	0.1018	0.0970	0.0933	0.0934	0.0962	0.0928	0.0922	0.0888	0.0885	0.0864	0.0870	0.0834	0.0873	0.0925	0.0957	0.0956	0.0927	0.0934	0.0888	0.0886	0.0862	0.0868	0.0870	0.0860	0.0918	0.0631	0.0633	0.0656	0.0632	0.0640	0.0651	0.0652	0.0632	0.0653	0.0651	0.0644	0.0641	0.0645	0.0631	0.0607	0.0627	0.0681	0.0640	0.0640	0.0641	0.0641	0.0653	0.0646	0.0662
18=21:49:16	15773	301	0.1047	0.1039	0.1007	0.1003	0.0997	0.0976	0.1010	0.0961	0.0962	0.0949	0.0879	0.0899	0.1031	0.1038	0.0996	0.0997	0.1006	0.0985	0.1022	0.0948	0.0924	0.0910	0.0900	0.1022	0.1002	0.1015	0.1018	0.0962	0.0971	0.0939	0.0991	0.0925	0.0902	0.0918	0.0878	0.0892	0.1002	0.0978	0.0996	0.0949	0.0954	0.0947	0.0931	0.0910	0.0884	0.0904	0.0894	0.0954	0.1048	0.0985	0.0970	0.0961	0.0940	0.0947	0.0913	0.0870	0.0895	0.0859	0.0877	0.0847	0.0992	0.0985	0.0989	0.0983	0.0932	0.0909	0.0890	0.0896	0.0868	0.0874	0.0867	0.0914	0.0646	0.0648	0.0639	0.0641	0.0659	0.0640	0.0664	0.0664	0.0652	0.0657	0.0661	0.0661	0.0652	0.0654	0.0654	0.0653	0.0673	0.0676	0.0665	0.0655	0.0649	0.0660	0.0668	0.0679
19=22:03:57	16654	300	0.1066	0.1048	0.1034	0.1032	0.1007	0.1015	0.1032	0.0987	0.0970	0.0943	0.0918	0.0910	0.1051	0.1039	0.1003	0.1032	0.0985	0.0987	0.1035	0.0956	0.0936	0.0927	0.0928	0.0979	0.1020	0.1039	0.1027	0.0999	0.0982	0.0987	0.1024	0.0932	0.0903	0.0906	0.0904	0.0890	0.1051	0.0999	0.1012	0.0975	0.0968	0.0957	0.0939	0.0920	0.0875	0.0898	0.0887	0.0936	0.1024	0.1004	0.0993	0.1001	0.0960	0.0948	0.0926	0.0890	0.0893	0.0870	0.0879	0.0886	0.1010	0.1002	0.1005	0.0982	0.0953	0.0917	0.0906	0.0885	0.0886	0.0892	0.0885	0.0889	0.0625	0.0648	0.0624	0.0635	0.0643	0.0651	0.0654	0.0645	0.0648	0.0654	0.0648	0.0660	0.0645	0.0643	0.0619	0.0621	0.0659	0.0634	0.0626	0.0624	0.0629	0.0638	0.0658	0.0644
20=22:18:41	17538	300	0.1085	0.1093	0.1060	0.1053	0.1053	0.1044	0.1076	0.1010	0.0991	0.0930	0.0932	0.0898	0.1088	0.1091	0.1037	0.1059	0.1037	0.1021	0.1079	0.1007	0.0949	0.0939	0.0927	0.0986	0.1067	0.1047	0.1037	0.1017	0.1003	0.0987	0.1039	0.0941	0.0920	0.0875	0.0900	0.0892	0.1032	0.1039	0.1047	0.0998	0.0995	0.0965	0.0966	0.0912	0.0893	0.0905	0.0907	0.0978	0.1048	0.1038	0.1006	0.0998	0.0985	0.0951	0.0915	0.0910	0.0897	0.0889	0.0872	0.0889	0.1016	0.1032	0.1030	0.0980	0.0963	0.0899	0.0890	0.0898	0.0868	0.0878	0.0880	0.0906	0.0647	0.0649	0.0633	0.0631	0.0651	0.0639	0.0655	0.0638	0.0642	0.0658	0.0672	0.0657	0.0649	0.0633	0.0647	0.0639	0.0662	0.0621	0.0637	0.0643	0.0658	0.0655	0.0668	0.0644
21=22:33:22	18419	300	0.1162	0.1165	0.1132	0.1121	0.1129	0.1100	0.1161	0.1093	0.1051	0.1007	0.0976	0.0924	0.1145	0.1149	0.1129	0.1095	0.1117	0.1066	0.1155	0.1053	0.1024	0.0972	0.0966	0.1020	0.1133	0.1148	0.1116	0.1086	0.1060	0.1054	0.1116	0.1008	0.0927	0.0975	0.0936	0.0941	0.1133	0.1092	0.1113	0.1054	0.1043	0.1015	0.1014	0.0968	0.0949	0.0906	0.0927	0.0987	0.1145	0.1075	0.1064	0.1038	0.1019	0.0991	0.0953	0.0955	0.0935	0.0909	0.0898	0.0916	0.1065	0.1061	0.1086	0.1018	0.1011	0.0948	0.0946	0.0905	0.0922	0.0906	0.0912	0.0962	0.0650	0.0666	0.0675	0.0666	0.0669	0.0656	0.0678	0.0662	0.0677	0.0685	0.0688	0.0706	0.0681	0.0674	0.0673	0.0662	0.0683	0.0669	0.0687	0.0677	0.0675	0.0668	0.0693	0.0686
22=22:48:03	19300	301	0.1196	0.1234	0.1192	0.1179	0.1164	0.1135	0.1225	0.1132	0.1080	0.1028	0.0986	0.0967	0.1226	0.1209	0.1157	0.1165	0.1166	0.1094	0.1203	0.1061	0.0995	0.0991	0.0989	0.0998	0.1159	0.1155	0.1128	0.1124	0.1086	0.1065	0.1143	0.1009	0.0969	0.0973	0.0961	0.0934	0.1165	0.1165	0.1154	0.1088	0.1048	0.1013	0.1032	0.0966	0.0946	0.0950	0.0949	0.0991	0.1171	0.1132	0.1114	0.1072	0.1045	0.0999	0.0985	0.0943	0.0939	0.0913	0.0929	0.0909	0.1124	0.1118	0.1124	0.1041	0.1006	0.0961	0.0956	0.0943	0.0931	0.0944	0.0909	0.0964	0.0650	0.0679	0.0660	0.0665	0.0663	0.0683	0.0678	0.0666	0.0686	0.0673	0.0670	0.0672	0.0673	0.0683	0.0671	0.0666	0.0677	0.0672	0.0680	0.0660	0.0663	0.0679	0.0687	0.0699
23=23:02:44	20180	301	0.1224	0.1306	0.1243	0.1217	0.1202	0.1193	0.1307	0.1191	0.1114	0.1024	0.0975	0.0965	0.1249	0.1295	0.1230	0.1194	0.1176	0.1102	0.1253	0.1064	0.1034	0.0978	0.0976	0.0975	0.1241	0.1219	0.1202	0.1181	0.1132	0.1080	0.1145	0.1015	0.0961	0.0948	0.0945	0.0942	0.1242	0.1207	0.1177	0.1108	0.1082	0.1032	0.1054	0.0964	0.0936	0.0926	0.0951	0.0966	0.1234	0.1154	0.1135	0.1094	0.1064	0.1033	0.0972	0.0965	0.0927	0.0921	0.0898	0.0936	0.1149	0.1133	0.1130	0.1059	0.1023	0.0927	0.0945	0.0920	0.0924	0.0906	0.0926	0.0971	0.0657	0.0671	0.0651	0.0657	0.0656	0.0660	0.0677	0.0677	0.0663	0.0663	0.0653	0.0692	0.0655	0.0681	0.0646	0.0655	0.0695	0.0677	0.0673	0.0659	0.0662	0.0673	0.0667	0.0679
24=23:17:25	21061	301	0.1328	0.1328	0.1280	0.1287	0.1239	0.1202	0.1346	0.1241	0.1115	0.1035	0.0997	0.0937	0.1353	0.1307	0.1246	0.1278	0.1255	0.1141	0.1335	0.1064	0.1039	0.0997	0.0970	0.0965	0.1279	0.1253	0.1252	0.1206	0.1146	0.1096	0.1195	0.1024	0.0989	0.0974	0.0980	0.0949	0.1267	0.1236	0.1227	0.1132	0.1079	0.1034	0.1036	0.0990	0.0943	0.0959	0.0961	0.0975	0.1268	0.1175	0.1165	0.1096	0.1058	0.1012	0.0973	0.0959	0.0939	0.0927	0.0914	0.0915	0.1215	0.1195	0.1148	0.1058	0.1032	0.0964	0.0949	0.0941	0.0937	0.0912	0.0940	0.0955	0.0660	0.0673	0.0658	0.0666	0.0649	0.0680	0.0679	0.0669	0.0679	0.0686	0.0681	0.0686	0.0682	0.0671	0.0655	0.0670	0.0685	0.0664	0.0670	0.0665	0.0663	0.0681	0.0675	0.0691
25=23:32:05	21942	301	0.1385	0.1425	0.1398	0.1386	0.1297	0.1245	0.1456	0.1336	0.1157	0.1072	0.0992	0.0981	0.1383	0.1388	0.1273	0.1319	0.1294	0.1165	0.1425	0.1148	0.1035	0.0987	0.0985	0.1009	0.1358	0.1285	0.1330	0.1262	0.1191	0.1108	0.1208	0.1028	0.0980	0.0985	0.0950	0.0951	0.1317	0.1294	0.1270	0.1171	0.1118	0.1012	0.1042	0.0990	0.0934	0.0945	0.0953	0.0972	0.1330	0.1267	0.1168	0.1100	0.1055	0.1028	0.0994	0.0948	0.0938	0.0953	0.0898	0.0921	0.1228	0.1172	0.1188	0.1071	0.1021	0.0991	0.0956	0.0933	0.0931	0.0935	0.0922	0.0970	0.0658	0.0650	0.0637	0.0665	0.0657	0.0660	0.0647	0.0669	0.0659	0.0679	0.0661	0.0658	0.0645	0.0659	0.0655	0.0651	0.0679	0.0651	0.0654	0.0644	0.0642	0.0651	0.0654	0.0668
26=23:46:46	22823	300	0.1505	0.1496	0.1456	0.1407	0.1401	0.1296	0.1525	0.1356	0.1183	0.1094	0.1023	0.1006	0.1495	0.1477	0.1372	0.1391	0.1341	0.1189	0.1484	0.1151	0.1101	0.1023	0.1001	0.1026	0.1444	0.1366	0.1354	0.1292	0.1212	0.1126	0.1282	0.1062	0.1002	0.1012	0.0963	0.0977	0.1403	0.1381	0.1345	0.1211	0.1138	0.1093	0.1080	0.1003	0.0959	0.0985	0.0959	0.0995	0.1425	0.1269	0.1222	0.1137	0.1101	0.1059	0.1002	0.0991	0.0976	0.0955	0.0927	0.0937	0.1292	0.1227	0.1226	0.1095	0.1067	0.0989	0.0990	0.0966	0.0936	0.0950	0.0928	0.1017	0.0669	0.0668	0.0659	0.0679	0.0660	0.0678	0.0675	0.0666	0.0678	0.0669	0.0671	0.0675	0.0671	0.0666	0.0643	0.0658	0.0689	0.0665	0.0687	0.0656	0.0681	0.0679	0.0683	0.0675
27=00:01:27	23704	298	0.1581	0.1566	0.1544	0.1498	0.1435	0.1323	0.1597	0.1430	0.1191	0.1083	0.0999	0.0987	0.1602	0.1524	0.1426	0.1421	0.1385	0.1187	0.1586	0.1153	0.1072	0.0995	0.0997	0.1022	0.1500	0.1439	0.1421	0.1368	0.1238	0.1136	0.1279	0.1062	0.0974	0.1006	0.0971	0.0958	0.1429	0.1401	0.1406	0.1224	0.1138	0.1057	0.1074	0.1005	0.0933	0.0945	0.0969	0.1010	0.1420	0.1316	0.1272	0.1118	0.1071	0.1035	0.1015	0.0974	0.0947	0.0940	0.0917	0.0909	0.1339	0.1261	0.1249	0.1085	0.1046	0.0987	0.0991	0.0942	0.0942	0.0923	0.0918	0.0963	0.0652	0.0649	0.0630	0.0648	0.0645	0.0645	0.0650	0.0661	0.0657	0.0656	0.0626	0.0664	0.0641	0.0637	0.0634	0.0646	0.0664	0.0661	0.0651	0.0639	0.0654	0.0652	0.0656	0.0656
28=00:16:08	24584	301	0.1642	0.1672	0.1640	0.1579	0.1480	0.1342	0.1691	0.1466	0.1200	0.1085	0.0987	0.0955	0.1605	0.1593	0.1474	0.1493	0.1428	0.1212	0.1626	0.1129	0.1074	0.0978	0.0989	0.1002	0.1509	0.1468	0.1466	0.1399	0.1232	0.1155	0.1316	0.1049	0.0965	0.0966	0.0925	0.0923	0.1487	0.1466	0.1421	0.1226	0.1128	0.1038	0.1066	0.0976	0.0933	0.0946	0.0927	0.0998	0.1528	0.1381	0.1236	0.1111	0.1047	0.1024	0.0970	0.0967	0.0920	0.0904	0.0875	0.0902	0.1323	0.1214	0.1227	0.1048	0.1033	0.0954	0.0959	0.0918	0.0903	0.0893	0.0882	0.0948	0.0606	0.0637	0.0619	0.0613	0.0623	0.0629	0.0621	0.0619	0.0617	0.0638	0.0639	0.0619	0.0618	0.0618	0.0615	0.0614	0.0651	0.0627	0.0633	0.0623	0.0624	0.0643	0.0644	0.0649
29=00:30:49	25465	301	0.1790	0.1744	0.1666	0.1665	0.1563	0.1395	0.1746	0.1503	0.1213	0.1084	0.1015	0.0989	0.1776	0.1713	0.1593	0.1582	0.1492	0.1203	0.1684	0.1143	0.1103	0.1012	0.0995	0.1036	0.1588	0.1588	0.1515	0.1430	0.1235	0.1146	0.1349	0.1054	0.0962	0.0994	0.0941	0.0961	0.1548	0.1546	0.1504	0.1259	0.1122	0.1037	0.1105	0.1000	0.0955	0.0955	0.0956	0.1035	0.1697	0.1428	0.1295	0.1154	0.1099	0.1026	0.1022	0.0975	0.0947	0.0940	0.0898	0.0920	0.1439	0.1266	0.1254	0.1100	0.1051	0.0990	0.0986	0.0940	0.0925	0.0926	0.0924	0.0966	0.0635	0.0657	0.0654	0.0627	0.0657	0.0655	0.0653	0.0652	0.0664	0.0657	0.0655	0.0669	0.0660	0.0639	0.0644	0.0648	0.0660	0.0642	0.0656	0.0642	0.0650	0.0655	0.0669	0.0666
30=00:45:29	26346	301	0.1922	0.1950	0.1841	0.1793	0.1698	0.1485	0.1955	0.1698	0.1257	0.1119	0.1029	0.0996	0.1893	0.1845	0.1708	0.1661	0.1543	0.1225	0.1863	0.1186	0.1103	0.1004	0.1019	0.1021	0.1702	0.1700	0.1645	0.1538	0.1295	0.1155	0.1419	0.1098	0.0997	0.0977	0.0935	0.0941	0.1636	0.1662	0.1569	0.1314	0.1163	0.1057	0.1125	0.1013	0.0950	0.0931	0.0932	0.1015	0.1795	0.1532	0.1352	0.1150	0.1107	0.1022	0.1015	0.0984	0.0942	0.0946	0.0901	0.0922	0.1529	0.1314	0.1283	0.1104	0.1054	0.0966	0.0969	0.0952	0.0918	0.0918	0.0915	0.0961	0.0622	0.0626	0.0618	0.0615	0.0617	0.0645	0.0630	0.0624	0.0631	0.0646	0.0635	0.0646	0.0636	0.0631	0.0615	0.0615	0.0637	0.0618	0.0643	0.0639	0.0631	0.0643	0.0648	0.0657
31=01:00:10	27227	301	0.2080	0.2118	0.2013	0.1906	0.1810	0.1530	0.2079	0.1762	0.1320	0.1179	0.1068	0.1040	0.2076	0.2050	0.1862	0.1816	0.1634	0.1303	0.2044	0.1269	0.1169	0.1041	0.1052	0.1078	0.1899	0.1819	0.1742	0.1673	0.1382	0.1211	0.1465	0.1142	0.1039	0.1039	0.0961	0.0986	0.1820	0.1766	0.1677	0.1387	0.1229	0.1112	0.1175	0.1038	0.1006	0.0997	0.0993	0.1057	0.1991	0.1645	0.1396	0.1204	0.1147	0.1081	0.1063	0.1021	0.0989	0.0991	0.0945	0.0950	0.1613	0.1375	0.1380	0.1134	0.1117	0.1020	0.1052	0.0984	0.0960	0.0968	0.0962	0.1022	0.0657	0.0665	0.0668	0.0677	0.0668	0.0677	0.0678	0.0672	0.0667	0.0703	0.0677	0.0682	0.0660	0.0658	0.0666	0.0672	0.0683	0.0665	0.0675	0.0642	0.0667	0.0672	0.0687	0.0672
32=01:14:51	28108	300	0.2263	0.2264	0.2133	0.2069	0.1969	0.1611	0.2325	0.1960	0.1387	0.1196	0.1077	0.1014	0.2182	0.2205	0.1973	0.1965	0.1779	0.1346	0.2211	0.1337	0.1197	0.1063	0.1026	0.1072	0.2034	0.2007	0.1909	0.1780	0.1417	0.1246	0.1568	0.1181	0.1042	0.1037	0.0988	0.1013	0.1963	0.1914	0.1843	0.1440	0.1232	0.1113	0.1213	0.1058	0.0997	0.0987	0.0980	0.1030	0.1975	0.1694	0.1480	0.1248	0.1164	0.1075	0.1080	0.1000	0.0983	0.0963	0.0963	0.0934	0.1678	0.1425	0.1408	0.1164	0.1128	0.1002	0.1010	0.0987	0.0956	0.0952	0.0964	0.0986	0.0639	0.0651	0.0645	0.0633	0.0645	0.0635	0.0645	0.0662	0.0643	0.0648	0.0648	0.0663	0.0645	0.0638	0.0628	0.0629	0.0663	0.0635	0.0643	0.0630	0.0636	0.0642	0.0645	0.0651
33=01:29:32	28988	301	0.2369	0.2407	0.2316	0.2222	0.2096	0.1667	0.2460	0.2084	0.1440	0.1223	0.1108	0.1027	0.2335	0.2313	0.2080	0.2070	0.1869	0.1355	0.2310	0.1428	0.1216	0.1094	0.1071	0.1033	0.2112	0.2146	0.2057	0.1824	0.1470	0.1279	0.1649	0.1193	0.1065	0.1037	0.1001	0.0959	0.2045	0.2058	0.1958	0.1491	0.1260	0.1124	0.1258	0.1112	0.1013	0.0994	0.0995	0.1080	0.2206	0.1789	0.1531	0.1254	0.1176	0.1087	0.1093	0.1038	0.1006	0.0960	0.0933	0.0962	0.1749	0.1446	0.1404	0.1168	0.1128	0.1021	0.1065	0.0995	0.0977	0.0953	0.0953	0.0993	0.0661	0.0677	0.0668	0.0665	0.0682	0.0671	0.0671	0.0676	0.0668	0.0654	0.0680	0.0671	0.0652	0.0646	0.0662	0.0653	0.0677	0.0645	0.0657	0.0653	0.0655	0.0683	0.0675	0.0685
34=01:44:13	29869	301	0.2545	0.2537	0.2381	0.2277	0.2035	0.1589	0.2501	0.2048	0.1403	0.1197	0.1071	0.1008	0.2511	0.2466	0.2181	0.2201	0.1892	0.1350	0.2492	0.1370	0.1209	0.1058	0.1019	0.1043	0.2444	0.2219	0.2208	0.1890	0.1458	0.1211	0.1606	0.1165	0.1017	0.1010	0.0956	0.0994	0.2105	0.2138	0.1989	0.1503	0.1254	0.1097	0.1230	0.1082	0.1001	0.0977	0.0942	0.1074	0.2337	0.1884	0.1553	0.1240	0.1150	0.1074	0.1073	0.0990	0.0987	0.0966	0.0914	0.0932	0.1823	0.1480	0.1469	0.1148	0.1123	0.1007	0.1037	0.0971	0.0954	0.0916	0.0943	0.1005	0.0623	0.0644	0.0613	0.0632	0.0630	0.0626	0.0630	0.0645	0.0650	0.0645	0.0640	0.0647	0.0624	0.0621	0.0624	0.0621	0.0646	0.0612	0.0636	0.0620	0.0634	0.0643	0.0640	0.0638
35=01:58:53	30750	301	0.2798	0.2888	0.2742	0.2672	0.2454	0.1823	0.3022	0.2465	0.1592	0.1309	0.1108	0.1056	0.2767	0.2764	0.2467	0.2449	0.2062	0.1395	0.2783	0.1451	0.1279	0.1116	0.1078	0.1064	0.2452	0.2473	0.2405	0.2048	0.1514	0.1285	0.1862	0.1226	0.1106	0.1067	0.1012	0.1006	0.2305	0.2297	0.2148	0.1584	0.1280	0.1133	0.1312	0.1131	0.1046	0.0981	0.0978	0.1038	0.2454	0.1965	0.1625	0.1289	0.1179	0.1081	0.1124	0.1058	0.1014	0.0992	0.0938	0.0952	0.1969	0.1539	0.1489	0.1188	0.1139	0.1022	0.1057	0.0992	0.0964	0.0958	0.0957	0.0971	0.0619	0.0633	0.0631	0.0645	0.0625	0.0621	0.0648	0.0635	0.0621	0.0650	0.0648	0.0630	0.0616	0.0641	0.0623	0.0620	0.0634	0.0639	0.0641	0.0627	0.0620	0.0645	0.0634	0.0652
36=02:13:34	31631	298	0.3098	0.3111	0.3026	0.2923	0.2657	0.1886	0.3216	0.2649	0.1682	0.1390	0.1173	0.1049	0.3129	0.2985	0.2673	0.2626	0.2172	0.1494	0.3049	0.1546	0.1330	0.1173	0.1118	0.1111	0.2870	0.2694	0.2586	0.2213	0.1632	0.1368	0.1984	0.1274	0.1129	0.1079	0.1038	0.1000	0.2614	0.2499	0.2316	0.1677	0.1328	0.1150	0.1364	0.1173	0.1066	0.1016	0.1015	0.1088	0.2701	0.2132	0.1758	0.1332	0.1229	0.1138	0.1145	0.1083	0.1030	0.0988	0.0964	0.0958	0.2112	0.1620	0.1569	0.1217	0.1150	0.1051	0.1093	0.1018	0.0987	0.0970	0.0979	0.1016	0.0645	0.0652	0.0646	0.0655	0.0648	0.0667	0.0668	0.0661	0.0662	0.0663	0.0666	0.0661	0.0655	0.0662	0.0639	0.0641	0.0669	0.0653	0.0646	0.0650	0.0657	0.0649	0.0670	0.0662
37=02:28:15	32512	303	0.3414	0.3359	0.3195	0.3134	0.2817	0.1962	0.3447	0.2818	0.1705	0.1383	0.1187	0.1092	0.3322	0.3241	0.2899	0.2859	0.2321	0.1508	0.3350	0.1603	0.1375	0.1153	0.1122	0.1147	0.3015	0.2937	0.2894	0.2378	0.1638	0.1365	0.2053	0.1340	0.1134	0.1083	0.1064	0.1063	0.2805	0.2723	0.2534	0.1718	0.1333	0.1188	0.1453	0.1201	0.1051	0.1053	0.1049	0.1084	0.2885	0.2261	0.1819	0.1361	0.1227	0.1138	0.1201	0.1090	0.1067	0.1011	0.0980	0.0968	0.2217	0.1683	0.1633	0.1256	0.1209	0.1079	0.1145	0.1059	0.1008	0.1018	0.1001	0.1014	0.0664	0.0641	0.0657	0.0660	0.0661	0.0644	0.0655	0.0662	0.0671	0.0659	0.0666	0.0676	0.0660	0.0648	0.0665	0.0659	0.0676	0.0652	0.0655	0.0657	0.0678	0.0673	0.0675	0.0683
38=02:42:56	33392	301	0.3658	0.3516	0.3315	0.3338	0.3060	0.2007	0.3632	0.2816	0.1724	0.1400	0.1186	0.1081	0.3538	0.3436	0.2972	0.2999	0.2397	0.1510	0.3436	0.1612	0.1377	0.1175	0.1144	0.1076	0.3095	0.3067	0.3116	0.2326	0.1613	0.1325	0.2111	0.1339	0.1140	0.1110	0.1034	0.1059	0.2906	0.2745	0.2600	0.1717	0.1331	0.1172	0.1429	0.1196	0.1079	0.1030	0.1040	0.1056	0.3073	0.2305	0.1797	0.1350	0.1216	0.1151	0.1160	0.1107	0.1063	0.1036	0.0997	0.0979	0.2276	0.1659	0.1591	0.1237	0.1200	0.1050	0.1136	0.1022	0.1019	0.0989	0.0976	0.1019	0.0665	0.0678	0.0674	0.0675	0.0660	0.0666	0.0676	0.0664	0.0677	0.0666	0.0682	0.0664	0.0675	0.0650	0.0674	0.0659	0.0673	0.0673	0.0665	0.0665	0.0664	0.0682	0.0688	0.0678
39=02:57:37	34273	300	0.3935	0.3989	0.3873	0.3800	0.3347	0.2178	0.4294	0.3395	0.1962	0.1482	0.1285	0.1107	0.3910	0.3881	0.3403	0.3358	0.2597	0.1565	0.3907	0.1756	0.1476	0.1200	0.1166	0.1129	0.3546	0.3408	0.3201	0.2634	0.1751	0.1412	0.2395	0.1398	0.1178	0.1125	0.1048	0.1065	0.3133	0.3077	0.2838	0.1842	0.1376	0.1201	0.1528	0.1218	0.1102	0.1043	0.1044	0.1110	0.3347	0.2535	0.1961	0.1407	0.1251	0.1152	0.1241	0.1121	0.1067	0.1035	0.0960	0.0978	0.2484	0.1721	0.1706	0.1252	0.1190	0.1026	0.1141	0.1053	0.1021	0.0988	0.1012	0.0990	0.0638	0.0633	0.0629	0.0632	0.0633	0.0631	0.0653	0.0641	0.0644	0.0662	0.0640	0.0651	0.0618	0.0634	0.0635	0.0640	0.0652	0.0621	0.0641	0.0639	0.0648	0.0635	0.0647	0.0658
40=03:12:17	35154	301	0.4203	0.4403	0.4212	0.4129	0.3659	0.2330	0.4582	0.3804	0.2087	0.1593	0.1310	0.1164	0.4308	0.4229	0.3811	0.3621	0.2789	0.1617	0.4320	0.1855	0.1562	0.1283	0.1200	0.1203	0.3747	0.3734	0.3614	0.2880	0.1823	0.1461	0.2590	0.1489	0.1228	0.1176	0.1096	0.1084	0.3511	0.3410	0.3141	0.1938	0.1446	0.1240	0.1613	0.1297	0.1128	0.1065	0.1038	0.1121	0.3701	0.2730	0.2102	0.1460	0.1293	0.1169	0.1279	0.1172	0.1105	0.1076	0.1016	0.0999	0.2747	0.1846	0.1797	0.1305	0.1241	0.1097	0.1213	0.1086	0.1056	0.1021	0.1022	0.1047	0.0650	0.0673	0.0672	0.0639	0.0644	0.0650	0.0679	0.0650	0.0655	0.0664	0.0662	0.0658	0.0651	0.0628	0.0646	0.0644	0.0665	0.0633	0.0667	0.0649	0.0648	0.0654	0.0669	0.0659
41=03:26:58	36035	301	0.4644	0.4699	0.4467	0.4306	0.3877	0.2350	0.4934	0.4041	0.2174	0.1629	0.1309	0.1172	0.4554	0.4564	0.3921	0.3845	0.2898	0.1651	0.4639	0.1967	0.1595	0.1265	0.1195	0.1136	0.4121	0.3996	0.3932	0.3054	0.1888	0.1444	0.2717	0.1509	0.1244	0.1181	0.1100	0.1095	0.3798	0.3596	0.3335	0.1997	0.1461	0.1256	0.1700	0.1322	0.1130	0.1087	0.1096	0.1118	0.4097	0.2836	0.2061	0.1456	0.1303	0.1177	0.1298	0.1201	0.1106	0.1056	0.1005	0.1007	0.2837	0.1867	0.1820	0.1336	0.1244	0.1091	0.1205	0.1090	0.1045	0.1031	0.1020	0.1061	0.0654	0.0659	0.0657	0.0654	0.0652	0.0631	0.0663	0.0641	0.0665	0.0661	0.0660	0.0668	0.0646	0.0654	0.0647	0.0638	0.0671	0.0647	0.0647	0.0654	0.0648	0.0648	0.0671	0.0673
42=03:41:39	36916	301	0.5147	0.5206	0.4925	0.4778	0.4213	0.2515	0.5449	0.4503	0.2356	0.1733	0.1352	0.1203	0.5059	0.4951	0.4450	0.4325	0.3210	0.1699	0.5147	0.2148	0.1690	0.1297	0.1245	0.1208	0.4497	0.4469	0.4311	0.3418	0.2018	0.1511	0.2971	0.1604	0.1303	0.1238	0.1124	0.1109	0.4205	0.4109	0.3728	0.2119	0.1519	0.1274	0.1789	0.1354	0.1170	0.1126	0.1094	0.1146	0.4322	0.3152	0.2279	0.1478	0.1349	0.1237	0.1362	0.1196	0.1146	0.1069	0.1024	0.1025	0.3115	0.1947	0.1922	0.1384	0.1296	0.1116	0.1274	0.1123	0.1073	0.1067	0.1032	0.1049	0.0668	0.0642	0.0649	0.0658	0.0656	0.0673	0.0675	0.0656	0.0661	0.0649	0.0656	0.0657	0.0665	0.0642	0.0639	0.0650	0.0674	0.0642	0.0647	0.0654	0.0652	0.0659	0.0672	0.0673
43=03:56:20	37796	301	0.5348	0.5683	0.5426	0.5035	0.4510	0.2637	0.5998	0.4726	0.2523	0.1773	0.1428	0.1196	0.5371	0.5235	0.4785	0.4700	0.3338	0.1768	0.5530	0.2264	0.1779	0.1351	0.1263	0.1168	0.4855	0.4734	0.4548	0.3649	0.2097	0.1525	0.3166	0.1668	0.1315	0.1232	0.1104	0.1116	0.4326	0.4338	0.3807	0.2147	0.1535	0.1265	0.1889	0.1405	0.1199	0.1131	0.1085	0.1128	0.4608	0.3372	0.2323	0.1500	0.1324	0.1208	0.1407	0.1227	0.1114	0.1049	0.1022	0.1002	0.3211	0.1958	0.1945	0.1361	0.1247	0.1107	0.1272	0.1124	0.1075	0.1044	0.1030	0.1038	0.0642	0.0671	0.0646	0.0645	0.0656	0.0650	0.0643	0.0637	0.0665	0.0651	0.0657	0.0661	0.0640	0.0648	0.0646	0.0627	0.0668	0.0656	0.0658	0.0656	0.0641	0.0636	0.0669	0.0662
44=04:11:01	38677	301	0.5715	0.5899	0.5703	0.5482	0.4891	0.2713	0.6326	0.5115	0.2696	0.1858	0.1498	0.1222	0.5900	0.5704	0.5040	0.4828	0.3481	0.1769	0.5768	0.2335	0.1795	0.1375	0.1290	0.1222	0.5224	0.5085	0.4748	0.3741	0.2143	0.1548	0.3494	0.1729	0.1351	0.1271	0.1146	0.1143	0.4745	0.4554	0.4088	0.2233	0.1525	0.1277	0.1943	0.1427	0.1210	0.1129	0.1102	0.1181	0.5143	0.3524	0.2416	0.1533	0.1334	0.1233	0.1438	0.1246	0.1149	0.1092	0.1019	0.1039	0.3593	0.2041	0.2010	0.1370	0.1292	0.1125	0.1282	0.1143	0.1074	0.1081	0.1031	0.1130	0.0643	0.0658	0.0652	0.0637	0.0645	0.0650	0.0667	0.0655	0.0657	0.0658	0.0653	0.0660	0.0656	0.0643	0.0653	0.0655	0.0669	0.0655	0.0664	0.0639	0.0660	0.0664	0.0642	0.0666
45=04:25:41	39558	301	0.6083	0.6427	0.6120	0.5886	0.5171	0.2888	0.6602	0.5673	0.2765	0.1945	0.1484	0.1252	0.6359	0.6171	0.5567	0.5285	0.3844	0.1842	0.6403	0.2476	0.1916	0.1421	0.1291	0.1219	0.5582	0.5530	0.5310	0.4101	0.2209	0.1580	0.3670	0.1827	0.1371	0.1304	0.1124	0.1134	0.5150	0.4970	0.4546	0.2342	0.1586	0.1309	0.2070	0.1467	0.1218	0.1172	0.1103	0.1132	0.5377	0.3828	0.2577	0.1567	0.1384	0.1227	0.1486	0.1269	0.1188	0.1095	0.1012	0.1013	0.3819	0.2151	0.2111	0.1408	0.1290	0.1118	0.1338	0.1182	0.1069	0.1075	0.1031	0.1067	0.0646	0.0661	0.0633	0.0634	0.0644	0.0632	0.0644	0.0664	0.0642	0.0664	0.0657	0.0648	0.0636	0.0638	0.0621	0.0638	0.0669	0.0644	0.0646	0.0639	0.0639	0.0650	0.0659	0.0658
46=04:40:22	40439	301	0.6577	0.6840	0.6558	0.6536	0.5719	0.3001	0.6815	0.5708	0.3011	0.1973	0.1558	0.1277	0.6719	0.6749	0.5870	0.5544	0.4104	0.1906	0.6583	0.2612	0.1950	0.1439	0.1329	0.1292	0.6032	0.5949	0.5746	0.4250	0.2222	0.1585	0.3897	0.1850	0.1421	0.1309	0.1130	0.1165	0.5436	0.5054	0.4766	0.2417	0.1628	0.1330	0.2191	0.1511	0.1267	0.1168	0.1133	0.1284	0.5810	0.4047	0.2640	0.1603	0.1400	0.1270	0.1501	0.1315	0.1197	0.1128	0.1045	0.1045	0.4042	0.2209	0.2175	0.1427	0.1328	0.1135	0.1400	0.1202	0.1132	0.1099	0.1069	0.1095	0.0672	0.0670	0.0666	0.0659	0.0680	0.0664	0.0676	0.0672	0.0681	0.0673	0.0683	0.0675	0.0681	0.0673	0.0669	0.0661	0.0684	0.0668	0.0675	0.0672	0.0670	0.0686	0.0684	0.0688
47=04:55:03	41320	301	0.7038	0.7319	0.6941	0.6538	0.5969	0.3183	0.7557	0.6373	0.3317	0.2216	0.1675	0.1310	0.7230	0.7049	0.6310	0.6217	0.4354	0.1966	0.7200	0.2901	0.2155	0.1492	0.1413	0.1296	0.6448	0.6227	0.6408	0.4842	0.2466	0.1654	0.4373	0.1990	0.1530	0.1372	0.1200	0.1154	0.5996	0.5778	0.5153	0.2598	0.1661	0.1339	0.2386	0.1600	0.1319	0.1206	0.1157	0.1157	0.6336	0.4414	0.2714	0.1609	0.1419	0.1280	0.1608	0.1352	0.1233	0.1155	0.1067	0.1062	0.4365	0.2271	0.2235	0.1453	0.1350	0.1145	0.1426	0.1227	0.1136	0.1112	0.1091	0.1109	0.0644	0.0675	0.0640	0.0649	0.0657	0.0632	0.0635	0.0618	0.0653	0.0666	0.0665	0.0658	0.0633	0.0630	0.0646	0.0634	0.0656	0.0641	0.0646	0.0647	0.0649	0.0659	0.0655	0.0651
48=05:09:44	42200	298	0.7385	0.7621	0.7400	0.7219	0.6450	0.3399	0.7705	0.6915	0.3404	0.2367	0.1711	0.1316	0.7632	0.7503	0.6870	0.6603	0.4759	0.1978	0.7703	0.2974	0.2250	0.1585	0.1402	0.1275	0.6795	0.6776	0.6475	0.5020	0.2493	0.1714	0.4663	0.2157	0.1526	0.1353	0.1181	0.1157	0.6410	0.6142	0.5615	0.2692	0.1689	0.1364	0.2528	0.1666	0.1326	0.1210	0.1163	0.1186	0.6628	0.4742	0.2985	0.1656	0.1442	0.1268	0.1669	0.1390	0.1256	0.1162	0.1058	0.1048	0.4676	0.2366	0.2360	0.1478	0.1328	0.1159	0.1470	0.1249	0.1151	0.1134	0.1105	0.1105	0.0638	0.0651	0.0651	0.0632	0.0660	0.0653	0.0661	0.0651	0.0650	0.0663	0.0637	0.0670	0.0663	0.0650	0.0650	0.0643	0.0669	0.0649	0.0630	0.0639	0.0643	0.0655	0.0668	0.0665
49=05:24:25	43081	301	0.7859	0.8190	0.7872	0.7608	0.6901	0.3624	0.8457	0.7402	0.3836	0.2522	0.1813	0.1372	0.8121	0.7878	0.7327	0.7153	0.5091	0.2031	0.8133	0.3316	0.2428	0.1604	0.1478	0.1277	0.7283	0.7243	0.7110	0.5479	0.2568	0.1719	0.5113	0.2239	0.1583	0.1418	0.1217	0.1214	0.6842	0.6701	0.6060	0.2844	0.1720	0.1374	0.2707	0.1748	0.1381	0.1232	0.1159	0.1183	0.7072	0.5066	0.3042	0.1652	0.1404	0.1240	0.1717	0.1401	0.1278	0.1159	0.1056	0.1045	0.5139	0.2418	0.2430	0.1490	0.1380	0.1149	0.1503	0.1254	0.1156	0.1109	0.1065	0.1119	0.0629	0.0631	0.0628	0.0613	0.0610	0.0610	0.0636	0.0642	0.0626	0.0647	0.0634	0.0622	0.0636	0.0634	0.0622	0.0624	0.0644	0.0615	0.0619	0.0622	0.0628	0.0641	0.0635	0.0638
50=05:39:05	43962	300	0.8143	0.8468	0.8414	0.8239	0.7465	0.3779	0.8678	0.7841	0.4172	0.2652	0.1870	0.1424	0.8419	0.8488	0.7731	0.7496	0.5372	0.2139	0.8344	0.3629	0.2619	0.1717	0.1566	0.1326	0.7829	0.7745	0.7210	0.5704	0.2706	0.1774	0.5607	0.2391	0.1686	0.1469	0.1272	0.1264	0.7153	0.6871	0.6307	0.3040	0.1766	0.1442	0.2895	0.1884	0.1441	0.1306	0.1229	0.1216	0.7440	0.5381	0.3329	0.1725	0.1509	0.1313	0.1859	0.1505	0.1349	0.1205	0.1114	0.1096	0.5363	0.2559	0.2524	0.1527	0.1413	0.1200	0.1635	0.1331	0.1216	0.1185	0.1149	0.1105	0.0658	0.0685	0.0647	0.0658	0.0661	0.0663	0.0673	0.0647	0.0670	0.0669	0.0660	0.0671	0.0666	0.0669	0.0656	0.0664	0.0686	0.0675	0.0653	0.0678	0.0665	0.0667	0.0694	0.0674
51=05:53:48	44845	301	0.8514	0.8761	0.8685	0.8376	0.7646	0.3954	0.8752	0.8145	0.4401	0.2809	0.1968	0.1493	0.8808	0.8604	0.8145	0.7994	0.5752	0.2158	0.8729	0.3802	0.2670	0.1705	0.1572	0.1349	0.8181	0.8069	0.8071	0.6289	0.2902	0.1854	0.5896	0.2509	0.1771	0.1521	0.1275	0.1287	0.7603	0.7545	0.6761	0.3200	0.1823	0.1410	0.3078	0.1941	0.1474	0.1280	0.1233	0.1248	0.7891	0.5900	0.3522	0.1760	0.1469	0.1342	0.1936	0.1537	0.1344	0.1202	0.1127	0.1095	0.5846	0.2650	0.2642	0.1562	0.1416	0.1191	0.1658	0.1303	0.1223	0.1189	0.1140	0.1125	0.0637	0.0649	0.0630	0.0623	0.0648	0.0656	0.0662	0.0643	0.0660	0.0672	0.0649	0.0658	0.0645	0.0656	0.0652	0.0636	0.0656	0.0638	0.0668	0.0648	0.0649	0.0661	0.0673	0.0682
52=06:08:29	45726	300	0.8653	0.8994	0.8807	0.8377	0.7715	0.4125	0.8584	0.7852	0.4548	0.2777	0.1970	0.1460	0.8740	0.8665	0.8369	0.8331	0.5945	0.2161	0.8410	0.4080	0.2719	0.1764	0.1591	0.1312	0.8469	0.8315	0.8440	0.6635	0.2997	0.1805	0.6022	0.2520	0.1775	0.1485	0.1261	0.1269	0.7772	0.7846	0.6897	0.3220	0.1774	0.1417	0.3085	0.1979	0.1469	0.1303	0.1216	0.1303	0.8331	0.6266	0.3592	0.1749	0.1452	0.1315	0.1935	0.1518	0.1316	0.1217	0.1091	0.1072	0.6020	0.2561	0.2647	0.1536	0.1405	0.1195	0.1690	0.1314	0.1199	0.1156	0.1133	0.1184	0.0632	0.0651	0.0639	0.0640	0.0652	0.0646	0.0648	0.0655	0.0652	0.0647	0.0643	0.0649	0.0633	0.0644	0.0647	0.0633	0.0648	0.0646	0.0648	0.0636	0.0651	0.0640	0.0651	0.0638
53=06:23:10	46606	300	0.8568	0.8690	0.8704	0.8785	0.8597	0.4515	0.8648	0.8426	0.5058	0.3292	0.2126	0.1562	0.8677	0.8910	0.8415	0.8651	0.6501	0.2245	0.8506	0.4392	0.3128	0.1925	0.1685	0.1408	0.8598	0.8778	0.8514	0.6985	0.3097	0.1855	0.6743	0.2820	0.1875	0.1580	0.1322	0.1288	0.8434	0.8274	0.7639	0.3500	0.1854	0.1457	0.3548	0.2197	0.1547	0.1381	0.1258	0.1324	0.8629	0.6539	0.3829	0.1863	0.1547	0.1357	0.2143	0.1656	0.1422	0.1259	0.1107	0.1125	0.6486	0.2866	0.2773	0.1606	0.1442	0.1223	0.1777	0.1390	0.1245	0.1203	0.1140	0.1142	0.0654	0.0646	0.0639	0.0637	0.0657	0.0636	0.0638	0.0651	0.0639	0.0660	0.0659	0.0662	0.0659	0.0645	0.0645	0.0638	0.0668	0.0634	0.0641	0.0642	0.0629	0.0637	0.0656	0.0658
54=06:37:51	47487	300	0.8475	0.8923	0.9056	0.8825	0.8500	0.4654	0.8713	0.8465	0.5310	0.3413	0.2204	0.1586	0.8940	0.8902	0.8706	0.8835	0.6833	0.2344	0.8604	0.4759	0.3269	0.1969	0.1760	0.1441	0.8923	0.8859	0.8704	0.7448	0.3381	0.1998	0.7051	0.2963	0.1901	0.1634	0.1338	0.1298	0.8353	0.8552	0.7854	0.3710	0.1921	0.1464	0.3734	0.2321	0.1564	0.1373	0.1293	0.1348	0.8660	0.7044	0.4207	0.1867	0.1605	0.1354	0.2225	0.1676	0.1438	0.1272	0.1145	0.1139	0.7075	0.2941	0.2924	0.1625	0.1458	0.1229	0.1850	0.1419	0.1231	0.1225	0.1163	0.1140	0.0645	0.0654	0.0632	0.0650	0.0658	0.0646	0.0651	0.0662	0.0663	0.0648	0.0646	0.0643	0.0648	0.0635	0.0645	0.0647	0.0678	0.0643	0.0662	0.0637	0.0648	0.0653	0.0665	0.0667
55=06:52:31	48368	301	0.8421	0.8723	0.8847	0.8782	0.8554	0.4859	0.8636	0.8314	0.5724	0.3576	0.2341	0.1601	0.8865	0.8830	0.8557	0.8830	0.7215	0.2405	0.8617	0.5019	0.3437	0.2056	0.1814	0.1435	0.8819	0.8870	0.8743	0.7504	0.3374	0.1955	0.7373	0.3133	0.1957	0.1666	0.1350	0.1317	0.8380	0.8728	0.8149	0.3819	0.1905	0.1476	0.3896	0.2403	0.1659	0.1422	0.1306	0.1348	0.8651	0.7401	0.4345	0.1861	0.1551	0.1343	0.2293	0.1737	0.1481	0.1309	0.1154	0.1129	0.7440	0.3020	0.2998	0.1616	0.1460	0.1234	0.1922	0.1443	0.1266	0.1214	0.1179	0.1229	0.0635	0.0659	0.0630	0.0638	0.0640	0.0634	0.0650	0.0643	0.0647	0.0671	0.0656	0.0662	0.0651	0.0635	0.0648	0.0648	0.0670	0.0647	0.0656	0.0645	0.0643	0.0629	0.0656	0.0661
56=07:07:12	49249	301	0.8630	0.8851	0.8780	0.8670	0.8643	0.5287	0.8820	0.8495	0.6167	0.3954	0.2472	0.1741	0.8836	0.8796	0.8425	0.8859	0.7657	0.2480	0.8663	0.5419	0.3718	0.2132	0.1879	0.1422	0.8689	0.8887	0.8897	0.8295	0.3566	0.1982	0.7711	0.3368	0.2092	0.1767	0.1398	0.1392	0.8696	0.9038	0.8713	0.4045	0.2002	0.1499	0.4294	0.2528	0.1714	0.1422	0.1316	0.1338	0.8964	0.7807	0.4483	0.1901	0.1609	0.1381	0.2505	0.1840	0.1572	0.1338	0.1185	0.1143	0.7747	0.3183	0.3140	0.1662	0.1496	0.1274	0.2054	0.1516	0.1323	0.1244	0.1165	0.1184	0.0651	0.0662	0.0637	0.0630	0.0650	0.0645	0.0647	0.0648	0.0649	0.0645	0.0659	0.0627	0.0645	0.0628	0.0634	0.0634	0.0662	0.0627	0.0644	0.0634	0.0633	0.0645	0.0661	0.0664
57=07:21:53	50130	301	0.8598	0.8784	0.8926	0.8963	0.8806	0.5586	0.8872	0.8500	0.6653	0.4219	0.2747	0.1754	0.8867	0.9002	0.8562	0.8867	0.8070	0.2607	0.8787	0.5931	0.4055	0.2295	0.2020	0.1502	0.8842	0.9026	0.8754	0.8341	0.3684	0.2075	0.8221	0.3647	0.2258	0.1849	0.1447	0.1444	0.8607	0.8797	0.8750	0.4385	0.2058	0.1570	0.4632	0.2736	0.1804	0.1539	0.1418	0.1401	0.8752	0.8096	0.4879	0.1959	0.1648	0.1391	0.2662	0.1951	0.1612	0.1375	0.1260	0.1198	0.8100	0.3337	0.3281	0.1672	0.1521	0.1275	0.2178	0.1592	0.1372	0.1305	0.1208	0.1203	0.0653	0.0666	0.0655	0.0669	0.0653	0.0663	0.0665	0.0642	0.0675	0.0657	0.0664	0.0673	0.0653	0.0658	0.0652	0.0653	0.0675	0.0668	0.0663	0.0654	0.0669	0.0676	0.0660	0.0668
58=07:36:34	51010	300	0.8869	0.8830	0.8606	0.8940	0.8900	0.6096	0.8828	0.8499	0.7089	0.4381	0.2848	0.1805	0.8791	0.9038	0.8599	0.8976	0.8643	0.2598	0.8847	0.6230	0.4360	0.2421	0.2055	0.1582	0.8616	0.9237	0.9002	0.8812	0.3698	0.2133	0.8376	0.3930	0.2360	0.1863	0.1465	0.1487	0.8878	0.8962	0.9083	0.4524	0.2077	0.1521	0.5080	0.2829	0.1842	0.1550	0.1401	0.1377	0.9007	0.8355	0.5052	0.2034	0.1661	0.1391	0.2746	0.2046	0.1691	0.1375	0.1256	0.1170	0.8208	0.3453	0.3362	0.1707	0.1554	0.1302	0.2296	0.1634	0.1394	0.1330	0.1234	0.1240	0.0627	0.0641	0.0632	0.0628	0.0646	0.0641	0.0652	0.0644	0.0645	0.0630	0.0649	0.0643	0.0626	0.0627	0.0645	0.0622	0.0657	0.0637	0.0640	0.0621	0.0632	0.0644	0.0649	0.0659
59=07:51:15	51891	301	0.8695	0.8871	0.8849	0.8833	0.8721	0.6342	0.8938	0.8645	0.7395	0.4846	0.3027	0.1913	0.8989	0.8974	0.8691	0.9000	0.8717	0.2674	0.8854	0.6658	0.4628	0.2565	0.2151	0.1562	0.8785	0.9110	0.8902	0.8898	0.4040	0.2138	0.8270	0.4132	0.2524	0.1982	0.1485	0.1562	0.8774	0.9050	0.8923	0.4812	0.2156	0.1576	0.5316	0.3025	0.1967	0.1588	0.1410	0.1449	0.9044	0.8708	0.5389	0.2047	0.1673	0.1424	0.2930	0.2125	0.1705	0.1398	0.1251	0.1211	0.8557	0.3587	0.3558	0.1758	0.1586	0.1315	0.2407	0.1681	0.1429	0.1353	0.1224	0.1249	0.0617	0.0630	0.0626	0.0624	0.0622	0.0627	0.0637	0.0632	0.0647	0.0657	0.0640	0.0630	0.0607	0.0629	0.0639	0.0622	0.0643	0.0630	0.0627	0.0622	0.0624	0.0640	0.0632	0.0646
60=08:05:56	52772	301	0.8868	0.8932	0.8863	0.9000	0.8958	0.6858	0.8951	0.8729	0.7799	0.5313	0.3201	0.2007	0.8961	0.9073	0.8723	0.9034	0.9120	0.2750	0.9019	0.7124	0.5065	0.2721	0.2288	0.1648	0.8873	0.9308	0.8936	0.8962	0.4195	0.2224	0.8447	0.4463	0.2656	0.2090	0.1568	0.1635	0.8856	0.9040	0.9073	0.5079	0.2214	0.1598	0.5888	0.3187	0.2035	0.1688	0.1483	0.1481	0.9090	0.8721	0.5708	0.2123	0.1706	0.1441	0.3186	0.2262	0.1805	0.1484	0.1261	0.1208	0.8360	0.3740	0.3678	0.1783	0.1601	0.1313	0.2547	0.1712	0.1465	0.1370	0.1237	0.1277	0.0612	0.0640	0.0627	0.0629	0.0632	0.0629	0.0652	0.0640	0.0646	0.0642	0.0635	0.0666	0.0632	0.0634	0.0622	0.0625	0.0649	0.0631	0.0634	0.0627	0.0636	0.0613	0.0636	0.0645
61=08:20:36	53653	301	0.8899	0.8814	0.8751	0.9025	0.9028	0.7160	0.8861	0.8656	0.7977	0.5555	0.3337	0.2036	0.8931	0.9125	0.8682	0.9026	0.9117	0.2861	0.8917	0.7399	0.5298	0.2828	0.2392	0.1639	0.8790	0.9353	0.8857	0.8749	0.4261	0.2233	0.8356	0.4675	0.2773	0.2147	0.1596	0.1580	0.8947	0.8973	0.9118	0.5285	0.2190	0.1610	0.6126	0.3369	0.2115	0.1697	0.1499	0.1444	0.9053	0.8607	0.5977	0.2126	0.1766	0.1452	0.3270	0.2376	0.1885	0.1553	0.1291	0.1260	0.8355	0.3904	0.3762	0.1771	0.1619	0.1334	0.2662	0.1732	0.1490	0.1409	0.1259	0.1271	0.0637	0.0648	0.0632	0.0643	0.0621	0.0637	0.0636	0.0627	0.0635	0.0650	0.0636	0.0652	0.0634	0.0627	0.0633	0.0626	0.0650	0.0642	0.0627	0.0623	0.0638	0.0624	0.0646	0.0653
62=08:35:17	54534	300	0.8606	0.8945	0.9048	0.8896	0.8522	0.7202	0.8818	0.8760	0.7687	0.5820	0.3511	0.2115	0.9182	0.8992	0.8926	0.9001	0.8900	0.2921	0.8996	0.7572	0.5475	0.2927	0.2505	0.1740	0.9090	0.9104	0.8482	0.8843	0.4712	0.2340	0.8204	0.4860	0.2836	0.2255	0.1585	0.1607	0.8589	0.9009	0.8766	0.5544	0.2281	0.1597	0.6303	0.3574	0.2251	0.1751	0.1526	0.1570	0.8943	0.8826	0.6457	0.2135	0.1710	0.1473	0.3418	0.2438	0.1867	0.1523	0.1278	0.1279	0.8760	0.3997	0.4082	0.1811	0.1627	0.1328	0.2803	0.1854	0.1486	0.1445	0.1309	0.1339	0.0651	0.0660	0.0642	0.0634	0.0661	0.0650	0.0645	0.0655	0.0648	0.0663	0.0651	0.0660	0.0650	0.0637	0.0649	0.0631	0.0676	0.0648	0.0654	0.0652	0.0639	0.0649	0.0648	0.0660
63=08:49:58	55415	298	0.8961	0.9100	0.8972	0.8831	0.8769	0.7911	0.9076	0.8870	0.7993	0.6305	0.3895	0.2316	0.9128	0.8992	0.8850	0.9186	0.9116	0.3069	0.8970	0.7960	0.5975	0.3158	0.2689	0.1930	0.8935	0.9190	0.8899	0.9319	0.4985	0.2415	0.8403	0.5379	0.3181	0.2423	0.1714	0.1684	0.8981	0.9301	0.9131	0.5892	0.2382	0.1678	0.6869	0.3901	0.2457	0.1906	0.1622	0.1619	0.9175	0.8952	0.6753	0.2223	0.1802	0.1553	0.3854	0.2662	0.2038	0.1609	0.1375	0.1298	0.8573	0.4216	0.4206	0.1907	0.1724	0.1357	0.3078	0.1914	0.1561	0.1466	0.1313	0.1314	0.0633	0.0656	0.0653	0.0628	0.0636	0.0642	0.0649	0.0641	0.0646	0.0646	0.0661	0.0654	0.0651	0.0643	0.0627	0.0627	0.0668	0.0625	0.0651	0.0639	0.0654	0.0644	0.0666	0.0668
64=09:04:39	56295	301	0.8771	0.8813	0.8965	0.8919	0.8876	0.8006	0.8989	0.8711	0.7934	0.6620	0.4000	0.2330	0.9219	0.9205	0.8847	0.9173	0.9041	0.3202	0.8769	0.8027	0.6181	0.3372	0.2775	0.1885	0.8932	0.9305	0.8740	0.8810	0.5125	0.2372	0.8529	0.5398	0.3308	0.2448	0.1757	0.1719	0.8903	0.9078	0.9027	0.6214	0.2350	0.1688	0.6900	0.4205	0.2480	0.1979	0.1622	0.1568	0.8914	0.8839	0.7098	0.2253	0.1840	0.1509	0.3947	0.2759	0.2114	0.1616	0.1378	0.1290	0.8745	0.4450	0.4345	0.1875	0.1727	0.1373	0.3126	0.2016	0.1587	0.1538	0.1336	0.1416	0.0663	0.0659	0.0660	0.0641	0.0641	0.0668	0.0671	0.0658	0.0675	0.0653	0.0668	0.0661	0.0660	0.0649	0.0672	0.0659	0.0677	0.0650	0.0662	0.0648	0.0672	0.0674	0.0668	0.0682
65=09:19:20	57176	301	0.8850	0.8920	0.8748	0.8856	0.8708	0.8468	0.8880	0.8809	0.7934	0.6909	0.4375	0.2453	0.9207	0.8959	0.9046	0.9142	0.9184	0.3173	0.8983	0.7972	0.6714	0.3525	0.2941	0.2010	0.8958	0.9341	0.8865	0.9118	0.5409	0.2460	0.8515	0.5913	0.3474	0.2616	0.1816	0.1846	0.8963	0.9231	0.9140	0.6469	0.2442	0.1710	0.7508	0.4391	0.2661	0.2003	0.1711	0.1622	0.9142	0.8908	0.7539	0.2328	0.1862	0.1539	0.4185	0.2959	0.2237	0.1704	0.1374	0.1337	0.8818	0.4552	0.4615	0.1939	0.1784	0.1401	0.3418	0.2079	0.1670	0.1573	0.1376	0.1381	0.0651	0.0658	0.0626	0.0661	0.0644	0.0656	0.0643	0.0636	0.0639	0.0640	0.0647	0.0651	0.0639	0.0663	0.0645	0.0640	0.0657	0.0642	0.0646	0.0654	0.0647	0.0663	0.0658	0.0648
66=09:34:01	58057	301	0.8909	0.9178	0.9199	0.9001	0.8899	0.8847	0.9157	0.8919	0.8086	0.7372	0.4558	0.2579	0.9324	0.9153	0.9109	0.9285	0.9208	0.3398	0.9084	0.8250	0.6955	0.3868	0.3177	0.2007	0.9218	0.9380	0.8840	0.9268	0.6013	0.2598	0.8713	0.6348	0.3824	0.2836	0.1931	0.1912	0.8856	0.9261	0.9057	0.6840	0.2565	0.1755	0.7591	0.4714	0.2856	0.2196	0.1771	0.1740	0.9191	0.9120	0.8002	0.2366	0.1939	0.1614	0.4657	0.3193	0.2344	0.1754	0.1446	0.1363	0.8882	0.4772	0.4848	0.1993	0.1772	0.1431	0.3692	0.2231	0.1723	0.1628	0.1418	0.1401	0.0646	0.0661	0.0663	0.0657	0.0667	0.0656	0.0670	0.0649	0.0666	0.0666	0.0669	0.0662	0.0663	0.0673	0.0670	0.0650	0.0695	0.0641	0.0670	0.0677	0.0668	0.0667	0.0683	0.0686
67=09:48:41	58938	300	0.9034	0.8878	0.8765	0.8945	0.8921	0.8870	0.8892	0.8911	0.8124	0.7528	0.4911	0.2687	0.9222	0.9245	0.9039	0.9146	0.9381	0.3458	0.8976	0.8102	0.7357	0.3924	0.3266	0.2067	0.8932	0.9537	0.8922	0.9073	0.5957	0.2555	0.8649	0.6566	0.3936	0.2927	0.1980	0.1957	0.9148	0.9120	0.9277	0.7226	0.2548	0.1748	0.7974	0.4973	0.3005	0.2249	0.1888	0.1682	0.9236	0.8897	0.8180	0.2448	0.1962	0.1565	0.4783	0.3357	0.2433	0.1842	0.1421	0.1409	0.8788	0.5155	0.5102	0.2021	0.1838	0.1425	0.3840	0.2307	0.1812	0.1713	0.1427	0.1356	0.0658	0.0665	0.0663	0.0657	0.0653	0.0652	0.0652	0.0655	0.0660	0.0661	0.0670	0.0676	0.0669	0.0649	0.0643	0.0639	0.0678	0.0660	0.0650	0.0660	0.0633	0.0664	0.0661	0.0680
68=10:03:22	59819	301	0.8776	0.8847	0.8777	0.8833	0.8762	0.8828	0.8938	0.8900	0.8108	0.7365	0.5268	0.2792	0.9342	0.9152	0.9090	0.9150	0.9315	0.3616	0.8945	0.8101	0.7456	0.4229	0.3556	0.2212	0.9038	0.9503	0.8729	0.8974	0.6256	0.2603	0.8721	0.6838	0.4244	0.3012	0.2039	0.1995	0.9082	0.9157	0.9165	0.7592	0.2628	0.1825	0.7751	0.5221	0.3155	0.2365	0.1949	0.1786	0.9076	0.8870	0.8582	0.2488	0.1974	0.1589	0.5023	0.3512	0.2546	0.1834	0.1470	0.1425	0.8998	0.5362	0.5342	0.2047	0.1853	0.1445	0.4155	0.2394	0.1840	0.1702	0.1469	0.1429	0.0644	0.0663	0.0650	0.0669	0.0637	0.0652	0.0660	0.0668	0.0636	0.0672	0.0660	0.0668	0.0653	0.0660	0.0653	0.0630	0.0665	0.0649	0.0659	0.0638	0.0657	0.0660	0.0652	0.0659
69=10:18:03	60700	300	0.8953	0.9078	0.8900	0.8866	0.8802	0.9106	0.9088	0.9151	0.8272	0.7577	0.5697	0.3019	0.9277	0.9100	0.9194	0.9264	0.9446	0.3667	0.9086	0.8232	0.7627	0.4467	0.3693	0.2314	0.9013	0.9573	0.8965	0.9299	0.6707	0.2706	0.8757	0.7280	0.4573	0.3309	0.2130	0.2143	0.9095	0.9308	0.9243	0.7826	0.2740	0.1844	0.7853	0.5545	0.3350	0.2484	0.1997	0.1822	0.9147	0.9014	0.8650	0.2499	0.1963	0.1619	0.5403	0.3728	0.2665	0.1952	0.1489	0.1445	0.8894	0.5506	0.5532	0.2072	0.1879	0.1438	0.4437	0.2540	0.1906	0.1728	0.1512	0.1457	0.0618	0.0661	0.0629	0.0646	0.0642	0.0641	0.0639	0.0649	0.0642	0.0652	0.0648	0.0648	0.0620	0.0636	0.0628	0.0625	0.0659	0.0639	0.0639	0.0628	0.0647	0.0630	0.0632	0.0656
70=10:32:44	61580	298	0.8885	0.8888	0.8933	0.8984	0.8808	0.9012	0.8952	0.9160	0.8146	0.7744	0.5905	0.3193	0.9358	0.9189	0.9250	0.9214	0.9375	0.3850	0.9032	0.8223	0.7561	0.4755	0.3909	0.2355	0.9087	0.9626	0.8789	0.9065	0.7009	0.2779	0.8817	0.7368	0.4677	0.3465	0.2160	0.2217	0.9093	0.9185	0.9203	0.8293	0.2755	0.1842	0.7842	0.5966	0.3547	0.2595	0.2036	0.1885	0.9055	0.8970	0.8961	0.2575	0.2048	0.1613	0.5818	0.4016	0.2841	0.1971	0.1534	0.1463	0.9099	0.5927	0.5924	0.2119	0.1876	0.1479	0.4623	0.2715	0.1965	0.1833	0.1550	0.1490	0.0634	0.0668	0.0650	0.0655	0.0647	0.0644	0.0661	0.0661	0.0657	0.0667	0.0641	0.0662	0.0651	0.0653	0.0638	0.0655	0.0659	0.0660	0.0657	0.0653	0.0659	0.0653	0.0667	0.0663
71=10:47:25	62461	300	0.9184	0.9065	0.9043	0.9117	0.9062	0.9323	0.8999	0.9197	0.8140	0.7600	0.6112	0.3297	0.9405	0.9402	0.9419	0.9382	0.9735	0.4112	0.9185	0.8371	0.7613	0.5031	0.4183	0.2474	0.9085	0.9889	0.8967	0.9199	0.7465	0.2916	0.9065	0.7631	0.5066	0.3684	0.2295	0.2326	0.9265	0.9315	0.9471	0.8691	0.2866	0.1920	0.8044	0.6335	0.3888	0.2787	0.2222	0.2030	0.9193	0.8971	0.9085	0.2685	0.2097	0.1656	0.6178	0.4373	0.3100	0.2100	0.1601	0.1531	0.9057	0.6326	0.6236	0.2178	0.1973	0.1505	0.5137	0.2966	0.2101	0.1971	0.1582	0.1523	0.0661	0.0675	0.0667	0.0643	0.0651	0.0655	0.0671	0.0664	0.0676	0.0669	0.0672	0.0665	0.0649	0.0661	0.0658	0.0656	0.0678	0.0657	0.0671	0.0647	0.0669	0.0655	0.0677	0.0679
72=11:02:06	63342	301	0.9056	0.8987	0.8919	0.8964	0.8897	0.9201	0.9041	0.9311	0.8297	0.7706	0.6542	0.3485	0.9394	0.9181	0.9335	0.9260	0.9587	0.4148	0.9078	0.8342	0.7603	0.5347	0.4429	0.2640	0.9112	0.9788	0.8866	0.9216	0.7776	0.2931	0.9034	0.7555	0.5413	0.3882	0.2481	0.2410	0.9167	0.9315	0.9366	0.8785	0.2918	0.1913	0.8035	0.6568	0.4043	0.2935	0.2297	0.2054	0.9243	0.9087	0.9056	0.2719	0.2115	0.1703	0.6469	0.4578	0.3215	0.2176	0.1646	0.1573	0.9198	0.6511	0.6524	0.2209	0.1969	0.1520	0.5434	0.3026	0.2151	0.1994	0.1631	0.1567	0.0658	0.0663	0.0669	0.0666	0.0648	0.0664	0.0678	0.0661	0.0663	0.0664	0.0676	0.0654	0.0661	0.0668	0.0650	0.0659	0.0661	0.0652	0.0668	0.0650	0.0678	0.0679	0.0679	0.0674
73=11:16:46	64223	301	0.9076	0.9098	0.8677	0.8467	0.8465	0.9116	0.8818	0.9002	0.7915	0.7498	0.6660	0.3386	0.9237	0.8920	0.9389	0.9215	0.9392	0.4085	0.8994	0.8214	0.7397	0.5399	0.4574	0.2565	0.9004	0.9538	0.8868	0.9367	0.7921	0.2895	0.8549	0.7294	0.5472	0.3867	0.2403	0.2399	0.8957	0.9326	0.9080	0.8305	0.2910	0.1888	0.7715	0.6501	0.4223	0.2962	0.2269	0.1994	0.9402	0.9151	0.8787	0.2604	0.2076	0.1749	0.6564	0.4700	0.3127	0.2121	0.1616	0.1512	0.8918	0.6314	0.6560	0.2200	0.1919	0.1457	0.5683	0.3153	0.2213	0.1957	0.1582	0.1568	0.0646	0.0659	0.0650	0.0649	0.0642	0.0652	0.0664	0.0665	0.0651	0.0663	0.0651	0.0667	0.0661	0.0652	0.0655	0.0643	0.0660	0.0651	0.0626	0.0649	0.0644	0.0658	0.0638	0.0659
74=11:31:27	65104	301	0.8914	0.9055	0.9051	0.9005	0.8797	0.9250	0.9090	0.9488	0.8366	0.7883	0.7029	0.3866	0.9498	0.9131	0.9572	0.9244	0.9473	0.4472	0.9109	0.8411	0.7610	0.5986	0.5017	0.2813	0.9210	0.9879	0.8797	0.9201	0.8581	0.3106	0.9110	0.7420	0.6007	0.4338	0.2663	0.2611	0.8875	0.9204	0.9061	0.8866	0.3043	0.1928	0.7867	0.7071	0.4502	0.3216	0.2473	0.2122	0.8986	0.9105	0.9316	0.2781	0.2132	0.1688	0.7023	0.5135	0.3551	0.2351	0.1730	0.1632	0.9445	0.7001	0.7103	0.2231	0.1955	0.1517	0.5950	0.3347	0.2294	0.2083	0.1702	0.1608	0.0648	0.0643	0.0641	0.0654	0.0632	0.0648	0.0660	0.0659	0.0641	0.0657	0.0646	0.0652	0.0654	0.0646	0.0652	0.0610	0.0676	0.0645	0.0637	0.0637	0.0641	0.0645	0.0658	0.0665
75=11:46:08	65985	300	0.9007	0.8908	0.8844	0.8954	0.8957	0.9377	0.9018	0.9520	0.8516	0.7854	0.7137	0.4009	0.9364	0.9310	0.9543	0.9294	0.9654	0.4683	0.9047	0.8623	0.7781	0.6360	0.5368	0.2873	0.9005	1.0057	0.8898	0.9164	0.8648	0.3125	0.9304	0.7527	0.6388	0.4531	0.2836	0.2766	0.9169	0.9282	0.9344	0.8913	0.3170	0.1994	0.8137	0.7309	0.4846	0.3489	0.2719	0.2263	0.9218	0.9019	0.9163	0.2890	0.2226	0.1751	0.7209	0.5556	0.3882	0.2481	0.1886	0.1697	0.9343	0.7449	0.7358	0.2338	0.2114	0.1582	0.6327	0.3620	0.2475	0.2261	0.1805	0.1656	0.0667	0.0675	0.0679	0.0658	0.0667	0.0672	0.0689	0.0681	0.0676	0.0675	0.0666	0.0673	0.0666	0.0663	0.0662	0.0656	0.0689	0.0648	0.0687	0.0662	0.0674	0.0689	0.0678	0.0683
76=12:00:49	66865	296	0.8833	0.8874	0.8940	0.9016	0.8797	0.9340	0.9037	0.9581	0.8490	0.7784	0.7188	0.4200	0.9458	0.9228	0.9640	0.9164	0.9479	0.4846	0.8962	0.8529	0.7625	0.6675	0.5585	0.3047	0.9084	1.0029	0.8730	0.9079	0.8800	0.3239	0.9259	0.7437	0.6693	0.4819	0.2999	0.2891	0.9038	0.9115	0.9145	0.8855	0.3205	0.2027	0.7937	0.7172	0.5134	0.3625	0.2779	0.2287	0.9150	0.8966	0.9262	0.2953	0.2287	0.1826	0.7287	0.5867	0.4045	0.2563	0.1905	0.1723	0.9484	0.7698	0.7723	0.2321	0.2082	0.1570	0.6685	0.3716	0.2564	0.2292	0.1848	0.1732	0.0667	0.0674	0.0681	0.0656	0.0662	0.0693	0.0673	0.0667	0.0681	0.0682	0.0665	0.0688	0.0673	0.0670	0.0655	0.0673	0.0682	0.0665	0.0682	0.0659	0.0687	0.0664	0.0694	0.0693
77=12:15:30	67746	301	0.9043	0.8872	0.8869	0.8954	0.8938	0.9448	0.9093	0.9660	0.8447	0.7855	0.6950	0.4318	0.9382	0.9192	0.9628	0.9186	0.9620	0.4994	0.8827	0.8558	0.7649	0.6891	0.5940	0.3255	0.8944	1.0182	0.8849	0.9059	0.8762	0.3249	0.9334	0.7428	0.6735	0.4982	0.3049	0.3054	0.9139	0.9152	0.9273	0.8895	0.3191	0.1979	0.8027	0.7200	0.5413	0.3826	0.2862	0.2404	0.9158	0.8963	0.9276	0.3016	0.2311	0.1794	0.7270	0.6073	0.4228	0.2658	0.1906	0.1807	0.9403	0.8092	0.7857	0.2343	0.2073	0.1548	0.6841	0.3911	0.2620	0.2367	0.1832	0.1731	0.0653	0.0657	0.0625	0.0622	0.0628	0.0632	0.0640	0.0652	0.0642	0.0644	0.0648	0.0657	0.0630	0.0631	0.0662	0.0624	0.0662	0.0623	0.0623	0.0644	0.0638	0.0627	0.0641	0.0646
78=12:30:11	68627	301	0.8939	0.8965	0.8869	0.9040	0.8735	0.9612	0.8989	0.9714	0.8294	0.7816	0.7313	0.4547	0.9424	0.8997	0.9710	0.9010	0.9622	0.5013	0.9027	0.8339	0.7582	0.6799	0.6183	0.3225	0.9142	1.0249	0.8633	0.9115	0.8778	0.3378	0.9243	0.7543	0.6841	0.5210	0.3192	0.3087	0.9044	0.9098	0.9245	0.8746	0.3360	0.1978	0.8030	0.6847	0.5760	0.3865	0.3054	0.2436	0.9214	0.9000	0.9413	0.3040	0.2273	0.1805	0.7111	0.6548	0.4321	0.2811	0.1922	0.1792	0.9639	0.8331	0.8358	0.2342	0.2077	0.1562	0.7146	0.4090	0.2812	0.2379	0.1925	0.1760	0.0629	0.0643	0.0643	0.0623	0.0629	0.0628	0.0632	0.0628	0.0626	0.0626	0.0626	0.0633	0.0624	0.0634	0.0624	0.0612	0.0636	0.0610	0.0631	0.0619	0.0628	0.0606	0.0641	0.0643
79=12:44:52	69508	300	0.9005	0.8931	0.8788	0.8946	0.8882	0.9717	0.8965	0.9836	0.8485	0.8151	0.7161	0.4946	0.9327	0.9237	0.9812	0.9215	0.9637	0.5487	0.8986	0.8894	0.7762	0.7262	0.6473	0.3465	0.8969	1.0382	0.8898	0.9177	0.8973	0.3447	0.9539	0.7516	0.6906	0.5572	0.3502	0.3407	0.9139	0.9180	0.9267	0.8902	0.3418	0.2082	0.8168	0.7221	0.6000	0.4223	0.3196	0.2498	0.9238	0.8941	0.9420	0.3169	0.2363	0.1813	0.7299	0.6719	0.4816	0.2955	0.2115	0.1883	0.9676	0.8703	0.8568	0.2438	0.2192	0.1576	0.7005	0.4480	0.2936	0.2632	0.2041	0.1769	0.0632	0.0636	0.0651	0.0636	0.0634	0.0646	0.0653	0.0638	0.0629	0.0642	0.0633	0.0652	0.0635	0.0629	0.0630	0.0637	0.0662	0.0646	0.0645	0.0631	0.0635	0.0643	0.0645	0.0652
80=12:59:32	70389	301	0.9021	0.9050	0.9114	0.8955	0.8842	0.9737	0.9057	0.9996	0.8446	0.8442	0.7082	0.5235	0.9477	0.9203	0.9989	0.9303	0.9562	0.5830	0.9028	0.9071	0.7641	0.7306	0.6760	0.3597	0.9177	1.0348	0.8780	0.9293	0.9401	0.3618	0.9618	0.7482	0.6971	0.5970	0.3536	0.3563	0.8965	0.9293	0.9113	0.8972	0.3605	0.2168	0.7963	0.7298	0.6256	0.4563	0.3347	0.2674	0.9215	0.9167	0.9689	0.3143	0.2427	0.1885	0.7537	0.6995	0.5117	0.3060	0.2175	0.1914	0.9884	0.8855	0.8677	0.2530	0.2176	0.1643	0.6789	0.4756	0.2990	0.2727	0.2064	0.1844	0.0654	0.0649	0.0669	0.0656	0.0659	0.0673	0.0688	0.0676	0.0684	0.0685	0.0661	0.0672	0.0655	0.0658	0.0652	0.0669	0.0663	0.0656	0.0661	0.0659	0.0661	0.0656	0.0675	0.0669
81=13:14:13	71270	300	0.9119	0.9071	0.8878	0.8951	0.8899	1.0128	0.9060	1.0147	0.8479	0.8400	0.7403	0.5502	0.9410	0.9111	1.0032	0.9248	0.9846	0.5909	0.9151	0.8997	0.7783	0.7215	0.7079	0.3735	0.8975	1.0512	0.8947	0.9438	0.9243	0.3725	0.9673	0.7792	0.6962	0.6193	0.3843	0.3856	0.9226	0.9309	0.9354	0.8858	0.3756	0.2158	0.8282	0.7132	0.6758	0.4744	0.3588	0.2843	0.9331	0.9085	0.9611	0.3253	0.2438	0.1895	0.7470	0.7418	0.5411	0.3276	0.2305	0.1999	0.9884	0.8951	0.8746	0.2549	0.2215	0.1622	0.7149	0.5091	0.3314	0.2859	0.2182	0.1979	0.0600	0.0632	0.0628	0.0645	0.0623	0.0616	0.0623	0.0639	0.0633	0.0622	0.0628	0.0634	0.0634	0.0637	0.0621	0.0635	0.0640	0.0637	0.0624	0.0622	0.0623	0.0624	0.0633	0.0616
82=13:28:54	72150	301	0.8988	0.9011	0.9004	0.9048	0.8866	1.0136	0.9025	1.0289	0.8402	0.8277	0.7324	0.5557	0.9635	0.9262	1.0370	0.9310	0.9854	0.6251	0.9180	0.9016	0.7778	0.7207	0.7144	0.3938	0.9074	1.0709	0.8830	0.9244	0.9317	0.3873	0.9877	0.7717	0.7063	0.6535	0.4026	0.4040	0.9175	0.9284	0.9369	0.9042	0.3852	0.2173	0.8203	0.7230	0.6973	0.5035	0.3906	0.2948	0.9225	0.9033	0.9954	0.3408	0.2501	0.1903	0.7470	0.7338	0.5671	0.3528	0.2412	0.2126	1.0085	0.9177	0.8916	0.2589	0.2282	0.1668	0.7300	0.5394	0.3499	0.2995	0.2304	0.1961	0.0635	0.0646	0.0631	0.0628	0.0641	0.0631	0.0658	0.0640	0.0652	0.0658	0.0643	0.0649	0.0636	0.0639	0.0653	0.0631	0.0662	0.0621	0.0639	0.0641	0.0641	0.0637	0.0649	0.0657
83=13:43:35	73031	301	0.9109	0.9165	0.9139	0.8916	0.8740	1.0190	0.9188	1.0293	0.8413	0.8663	0.7331	0.5799	0.9471	0.9105	1.0279	0.9451	0.9734	0.6579	0.9254	0.9384	0.7745	0.7317	0.7163	0.4090	0.9107	1.0647	0.8850	0.9470	0.9657	0.3952	0.9927	0.7693	0.7240	0.6872	0.4210	0.4248	0.9105	0.9489	0.9242	0.8974	0.3980	0.2279	0.8064	0.7370	0.7009	0.5343	0.4002	0.3115	0.9233	0.9221	0.9885	0.3380	0.2546	0.1912	0.7664	0.7250	0.5995	0.3649	0.2568	0.2161	1.0038	0.9034	0.8926	0.2677	0.2272	0.1673	0.7218	0.5725	0.3680	0.3203	0.2325	0.2061	0.0643	0.0645	0.0632	0.0626	0.0642	0.0632	0.0644	0.0633	0.0657	0.0658	0.0639	0.0627	0.0637	0.0633	0.0653	0.0636	0.0656	0.0632	0.0651	0.0639	0.0654	0.0642	0.0649	0.0657
84=13:58:16	73912	301	0.8860	0.8940	0.8944	0.9094	0.8766	1.0184	0.8856	1.0390	0.8475	0.8431	0.7321	0.6088	0.9461	0.9243	1.0412	0.9027	0.9740	0.6714	0.9114	0.9213	0.7841	0.7298	0.7156	0.4491	0.9115	1.0807	0.8666	0.9037	0.9298	0.4089	0.9961	0.7604	0.7092	0.6988	0.4468	0.4547	0.9076	0.9148	0.9193	0.8986	0.4050	0.2273	0.8166	0.7224	0.6989	0.5396	0.4217	0.3270	0.9112	0.8985	1.0017	0.3491	0.2581	0.1950	0.7525	0.7379	0.6277	0.3896	0.2674	0.2311	1.0250	0.9284	0.8984	0.2688	0.2345	0.1701	0.7280	0.5981	0.3919	0.3474	0.2510	0.2123	0.0633	0.0648	0.0631	0.0615	0.0638	0.0639	0.0645	0.0659	0.0640	0.0631	0.0644	0.0633	0.0633	0.0623	0.0637	0.0629	0.0651	0.0622	0.0623	0.0632	0.0635	0.0634	0.0633	0.0641
85=14:12:57	74793	300	0.9039	0.9054	0.8959	0.9061	0.8863	1.0484	0.8991	1.0600	0.8411	0.8599	0.7361	0.6361	0.9549	0.9254	1.0571	0.9202	0.9873	0.7083	0.9315	0.9345	0.7895	0.7380	0.7328	0.4608	0.9110	1.0946	0.8840	0.9321	0.9548	0.4247	1.0059	0.7798	0.7272	0.7267	0.4794	0.4910	0.9147	0.9205	0.9340	0.8990	0.4259	0.2287	0.8297	0.7164	0.7170	0.5839	0.4564	0.3565	0.9224	0.9067	1.0182	0.3649	0.2639	0.2022	0.7490	0.7505	0.6523	0.4202	0.2809	0.2419	1.0280	0.9347	0.8987	0.2765	0.2398	0.1755	0.7465	0.6277	0.4137	0.3620	0.2675	0.2298	0.0635	0.0659	0.0638	0.0628	0.0622	0.0639	0.0647	0.0654	0.0649	0.0653	0.0634	0.0648	0.0633	0.0639	0.0653	0.0622	0.0660	0.0623	0.0632	0.0629	0.0635	0.0654	0.0640	0.0665
86=14:27:37	75674	301	0.8995	0.8992	0.9107	0.9220	0.8849	1.0401	0.8765	1.0648	0.8221	0.8685	0.7065	0.6608	0.9556	0.9307	1.0624	0.9124	0.9821	0.7410	0.9231	0.9265	0.7861	0.7368	0.7273	0.4769	0.9312	1.0975	0.8682	0.9032	0.9586	0.4393	1.0104	0.7636	0.7000	0.7367	0.4743	0.4982	0.9034	0.9084	0.9337	0.9140	0.4398	0.2315	0.8218	0.7285	0.7009	0.5850	0.4753	0.3644	0.9115	0.9022	1.0375	0.3729	0.2681	0.1962	0.7517	0.7567	0.6668	0.4195	0.2730	0.2382	1.0459	0.9555	0.9049	0.2806	0.2399	0.1787	0.7345	0.6628	0.4273	0.3764	0.2702	0.2254	0.0634	0.0648	0.0642	0.0635	0.0625	0.0652	0.0652	0.0650	0.0648	0.0660	0.0636	0.0647	0.0624	0.0640	0.0637	0.0635	0.0646	0.0638	0.0648	0.0643	0.0647	0.0642	0.0654	0.0631
87=14:42:18	76555	301	0.9027	0.9159	0.8988	0.8956	0.8784	1.0700	0.9078	1.0666	0.8596	0.8809	0.7455	0.6693	0.9439	0.9170	1.0663	0.9262	0.9787	0.7552	0.9181	0.9617	0.7849	0.7458	0.7368	0.4998	0.9050	1.1074	0.8954	0.9477	0.9813	0.4482	1.0212	0.7734	0.7398	0.7176	0.5406	0.5408	0.9189	0.9313	0.9330	0.8912	0.4588	0.2359	0.8289	0.7268	0.7206	0.6298	0.5041	0.3763	0.9261	0.9119	1.0213	0.3795	0.2708	0.2080	0.7618	0.7627	0.6866	0.4558	0.3083	0.2593	1.0456	0.9372	0.9037	0.2866	0.2466	0.1741	0.7562	0.6829	0.4644	0.3923	0.2850	0.2379	0.0633	0.0643	0.0628	0.0630	0.0626	0.0630	0.0622	0.0629	0.0618	0.0624	0.0630	0.0631	0.0613	0.0624	0.0646	0.0635	0.0644	0.0615	0.0642	0.0632	0.0643	0.0630	0.0637	0.0647
88=14:56:59	77436	300	0.9078	0.8832	0.8692	0.8904	0.9014	1.0641	0.8905	1.0391	0.8480	0.8680	0.7144	0.6472	0.9299	0.9249	1.0394	0.9220	0.9729	0.7895	0.8759	0.9716	0.7647	0.7443	0.7221	0.5197	0.8936	1.1220	0.8938	0.9048	0.9356	0.4353	1.0254	0.7438	0.7275	0.6923	0.5333	0.5159	0.9202	0.9154	0.9296	0.8904	0.4496	0.2390	0.8024	0.7312	0.6916	0.6582	0.5169	0.3964	0.9289	0.8861	1.0112	0.3906	0.2798	0.2045	0.7281	0.7313	0.6959	0.4607	0.3199	0.2543	1.0285	0.9487	0.8659	0.2880	0.2447	0.1751	0.7271	0.6902	0.4872	0.4228	0.2865	0.2426	0.0636	0.0636	0.0648	0.0614	0.0618	0.0623	0.0649	0.0636	0.0638	0.0641	0.0642	0.0625	0.0637	0.0629	0.0627	0.0648	0.0645	0.0608	0.0635	0.0641	0.0635	0.0644	0.0657	0.0660
