# Supplementary material for: Systematic Prediction of Antifungal Drug Synergy by Chemogenomic Screening in Saccharomyces cerevisiae
Source: Front Fungal Biol. 2021 Jul 2;2:683414. doi: 10.3389/ffunb.2021.683414 (PMC10512392; doi:10.3389/ffunb.2021.683414)
Supplement: Supplementary file 1 [file Data_Sheet_1.ZIP › Supplementary data/Sypplementary_data_1_(Drug_synergy_assays)/Fen_VS_Tun & Fen_VS_LatA_ps1_A_96_T_23.txt]

[config file info]
last_write=07:04:15_12:04:26
last write=07:04:19_15:05:12
[Run_Parameters]
Instrument=Tecan_23
Ini_Names=Read_Reps,Delid,Save_Data_File,Start_Time_Now
barcode_drug_plate=201401
user=corey
Plate_Size=96
Plate_Type=NUN96ft.pdf
Samples_to_Run=6
Overlay_Size=48
Drug_Plate=none
Plate_Quarter=none
run_ID=none
run_plate_repeat=1
Read_Reps=95
Read_Modes=Absorbance
Read_Flor_Every=2
Max_Delta_OD=0.500000
Well_By_Row_Col=none
Reorder_Map=Order_Strings_Not,0
Tip_Vol=200
OD_to_Innoc=0.100,0.100,0.380,0.380,0.380,0.380,0.760,0.760,0.100,0.100,0.380,0.380,0.380,0.380,0.760,0.760,0.100,0.100,0.380,0.380,0.380,0.380,0.760,0.760,0.100,0.100,0.380,0.380,0.380,0.380,0.760,0.760,0.100,0.100,0.380,0.380,0.380,0.380,0.760,0.760,0.100,0.100,0.380,0.380,0.380,0.380,0.760,0.760
Absorption_Max=.3
OD_to_Save=0.100,0.100,0.380,0.380,0.380,0.380,0.760,0.760,0.100,0.100,0.380,0.380,0.380,0.380,0.760,0.760,0.100,0.100,0.380,0.380,0.380,0.380,0.760,0.760,0.100,0.100,0.380,0.380,0.380,0.380,0.760,0.760,0.100,0.100,0.380,0.380,0.380,0.380,0.760,0.760,0.100,0.100,0.380,0.380,0.380,0.380,0.760,0.760
OD_to_Dilute=0.100
Save_Sample_Vol=180
Save_Sample_Reps=2
Innoc_Vol=184,184,46,46,46,46,0,0,184,184,46,46,46,46,0,0,184,184,46,46,46,46,0,0,184,184,46,46,46,46,0,0,184,184,46,46,46,46,0,0,184,184,46,46,46,46,0,0
Dilute_Vol=23,23,23,23,23,23,23,23,23,23,23,23,23,23,23,23,23,23,23,23,23,23,23,23,23,23,23,23,23,23,23,23,23,23,23,23,23,23,23,23,23,23,23,23,23,23,23,23
Save_Vol=800,800,800,800,800,800,800,800,800,800,800,800,800,800,800,800,800,800,800,800,800,800,800,800,800,800,800,800,800,800,800,800,800,800,800,800,800,800,800,800,800,800,800,800,800,800,800,800
Reference_Vol=100,100,100,100,100,100,100,100,100,100,100,100,100,100,100,100,100,100,100,100,100,100,100,100,100,100,100,100,100,100,100,100,100,100,100,100,100,100,100,100,100,100,100,100,100,100,100,100,100,100,100,100,100,100,100,100,100,100,100,100,100,100,100,100,100,100,100,100,100,100,100,100,100,100,100,100,100,100,100,100,100,100,100,100,100,100,100,100,100,100,100,100,100,100,100,100
Read_to_Innoc=20,20,20,20,20,20,20,20,20,20,20,20,20,20,20,20,20,20,20,20,20,20,20,20,20,20,20,20,20,20,20,20,20,20,20,20,20,20,20,20,20,20,20,20,20,20,20,20
Read_to_Dilute=26,26,26,26,26,26,26,26,26,26,26,26,26,26,26,26,26,26,26,26,26,26,26,26,26,26,26,26,26,26,26,26,26,26,26,26,26,26,26,26,26,26,26,26,26,26,26,26
Read_to_Save=20,20,20,20,20,20,20,20,20,20,20,20,20,20,20,20,20,20,20,20,20,20,20,20,20,20,20,20,20,20,20,20,20,20,20,20,20,20,20,20,20,20,20,20,20,20,20,20
Innoc_Target_Map=1,2,3,4,5,6,7,8,9,10,11,12,13,14,15,16,17,18,19,20,21,22,23,24,25,26,27,28,29,30,31,32,33,34,35,36,37,38,39,40,41,42,43,44,45,46,47,48
Pipet_Trigger=OD_Save_Innoc
Pipet_Volume_Adj=Con_OD_Save
Delid=no
Pre_Init=yes
Talk_To_ProMax=no
Time_Out_Time=1050
Wait_While_Busy=yes
Idle_Time=2
Screen_Run_Type=pre_screen_1
Spect_Protocol=15m
Spec_Run_File=GG_PB_Voyage.pda
Spec_Assay_File=""
Save_Data_File=15_04_07_FenvsTun&FenvsLatA_ps1_A_96_T_23.txt
Working_Dir=C%3A\\Users\\Growth_Data
Run_Control_Dir=C%3A\\Users\\Yeast_Run_Files
Tracking_Dir=""
Track_File=201401_data_track.txt
Save_Run_Data_Flag=yes
Set_Incubator_Temp=30.0
Base_Line_Flag=atstart_minimum
Pipet_Cycles_Before_Save=20
Time_Point_Save=wellmap
Innoc_Direction=down
Wells_In_Use=111111111111111111111111111111111111111111111111
Save_Sample_Map=111111001111110011111100111111001111110011111100
Sections_to_Run=0
Rows_per_Section=8
Start_Sections_Row=1
MultiProbe_Run_File=""
Multiprobe_Run_Dialogue=yes
Comments=no%20comment
Target_Temp=300
Temp_Control=On
Delta_Temp=10
ReadMode=Absorbance,Bottom
ExcitationFilter=485,
EmissionFilter=535,
MeasurementFilter=595
ReadsPerWellNumber=1,1
ShakeDuration=800,0
GainMode=Manual
PdfName=NUN96ft.pdf
Gain=50
Add_Drug_Map=1,1,1,1,1,1,1,1,1,1,1,1,1,1,1,1,1,1,1,1,1,1,1,1,1,1,1,1,1,1,1,1,1,1,1,1,1,1,1,1,1,1,1,1,1,1,1,1
Add_Drug_Vol=7,7,7,7,7,7,7,7,7,7,7,7,7,7,7,7,7,7,7,7,7,7,7,7,7,7,7,7,7,7,7,7,7,7,7,7,7,7,7,7,7,7,7,7,7,7,7,7
Innoc_Map=111011101110111011101110111011101110111011101110111011101110111011101110111011101110111011101110
Dilute_Map=111111111111111111111111111111111111111111111111111111111111111111111111111111111111111111111111
data_file_name=_asya_ps2_1_96.txt
barcode=""
Hit_Call_Threshold=1.000000
Reference_Well=A01
WT_Ref_Well=0
Project_Name=test
Pipet_Gens_Point=5.00,10.00,15.00,20.00,5.00,10.00,15.00,20.00,5.00,10.00,15.00,20.00,5.00,10.00,15.00,20.00,5.00,10.00,15.00,20.00,5.00,10.00,15.00,20.00,5.00,10.00,15.00,20.00,5.00,10.00,15.00,20.00,5.00,10.00,15.00,20.00,5.00,10.00,15.00,20.00,5.00,10.00,15.00,20.00,5.00,10.00,15.00,20.00,
Shake_Divisor=1
data_handling=file_&_DB_&_auto_analysis
time_frm_freezer=-1.00
gens_frm_freezer=-1.00
Well_Vol=100
Parent_ID=""
Units=%
Quarter=A
media_name=ypd
Save_Mode=one_to_one
Consolidate_Save_Map=1,2,3,4,5,6,7,8,9,10,11,12,13,14,15,16,17,18,19,20,21,22,23,24,25,26,27,28,29,30,31,32,33,34,35,36,37,38,39,40,41,42,43,44,45,46,47,48
Add_Drug_at_Start_Map=000000000000000000000000000000000000000000000000000
Add_Drug_Labware=add_drug_48
Max_Dynam_OD_Change=0.05
Reads_After_Pipet=0
Ref_Type=single_ref
Read_to_Add_Drug_at_Start=0
Send_Email_at_Pipet=no_email
Strain_Name=""
Media=ypd
drug_vol=2.00
Drug_Name=""
Drug_Conc=2
Innoc_Conc=""
Strain_Plate=none
ShakeIntensity=High
ShakeMode=Orbital
NumberOfFlashes=1
PartOfPlate=0
MovePlateOutAfterMeasurement=0
IntegrationLagTime=0
IntegrationTime=100
DelayMoveFlashFluorescence=0
[Drug_Data]
Drug_Plate=none
Strain_Plate=none
Media=ypd
Drug_Name=ud,ud,ud,ud,ud,ud,ud,ud,ud,ud,ud,ud,ud,ud,ud,ud,ud,ud,ud,ud,ud,ud,ud,ud,ud,ud,ud,ud,ud,ud,ud,ud,ud,ud,ud,ud,ud,ud,ud,ud,ud,ud,ud,ud,ud,ud,ud,ud,ud,ud,ud,ud,ud,ud,ud,ud,ud,ud,ud,ud,ud,ud,ud,ud,ud,ud,ud,ud,ud,ud,ud,ud,ud,ud,ud,ud,ud,ud,ud,ud,ud,ud,ud,ud,ud,ud,ud,ud,ud,ud,ud,ud,ud,ud,ud,ud
Strain_Name=ud
Drug_Conc=""
Innoc_Conc=0.06250,0.06250,0.06250,0.06250,0.06250,0.06250,0.06250,0.06250,0.06250,0.06250,0.06250,0.06250,0.06250,0.06250,0.06250,0.06250,0.06250,0.06250,0.06250,0.06250,0.06250,0.06250,0.06250,0.06250,0.06250,0.06250,0.06250,0.06250,0.06250,0.06250,0.06250,0.06250,0.06250,0.06250,0.06250,0.06250,0.06250,0.06250,0.06250,0.06250,0.06250,0.06250,0.06250,0.06250,0.06250,0.06250,0.06250,0.06250,0.06250,0.06250,0.06250,0.06250,0.06250,0.06250,0.06250,0.06250,0.06250,0.06250,0.06250,0.06250,0.06250,0.06250,0.06250,0.06250,0.06250,0.06250,0.06250,0.06250,0.06250,0.06250,0.06250,0.06250,0.06250,0.06250,0.06250,0.06250,0.06250,0.06250,0.06250,0.06250,0.06250,0.06250,0.06250,0.06250,0.06250,0.06250,0.06250,0.06250,0.06250,0.06250,0.06250,0.06250,0.06250,0.06250,0.06250,0.06250
Run_ID=none
Plate_Quarter=A
Units=%,%,%,%,%,%,%,%,%,%,%,%,%,%,%,%,%,%,%,%,%,%,%,%,%,%,%,%,%,%,%,%,%,%,%,%,%,%,%,%,%,%,%,%,%,%,%,%,%,%,%,%,%,%,%,%,%,%,%,%,%,%,%,%,%,%,%,%,%,%,%,%,%,%,%,%,%,%,%,%,%,%,%,%,%,%,%,%,%,%,%,%,%,%,%,%
Parent_ID=""
Project_Name=test
Strain_Backgrnd=0,0,0,0,0,0,0,0,0,0,0,0,0,0,0,0,0,0,0,0,0,0,0,0,0,0,0,0,0,0,0,0,0,0,0,0,0,0,0,0,0,0,0,0,0,0,0,0,0,0,0,0,0,0,0,0,0,0,0,0,0,0,0,0,0,0,0,0,0,0,0,0,0,0,0,0,0,0,0,0,0,0,0,0,0,0,0,0,0,0,0,0,0,0,0,0
Well_Vol=100,100,100,100,100,100,100,100,100,100,100,100,100,100,100,100,100,100,100,100,100,100,100,100,100,100,100,100,100,100,100,100,100,100,100,100,100,100,100,100,100,100,100,100,100,100,100,100,100,100,100,100,100,100,100,100,100,100,100,100,100,100,100,100,100,100,100,100,100,100,100,100,100,100,100,100,100,100,100,100,100,100,100,100,100,100,100,100,100,100,100,100,100,100,100,100
time_frm_freezer=-1.00
gens_frm_freezer=-1.00
user=corey
Strain_Pool=ud,ud,ud,ud,ud,ud,ud,ud,ud,ud,ud,ud,ud,ud,ud,ud,ud,ud,ud,ud,ud,ud,ud,ud,ud,ud,ud,ud,ud,ud,ud,ud,ud,ud,ud,ud,ud,ud,ud,ud,ud,ud,ud,ud,ud,ud,ud,ud,ud,ud,ud,ud,ud,ud,ud,ud,ud,ud,ud,ud,ud,ud,ud,ud,ud,ud,ud,ud,ud,ud,ud,ud,ud,ud,ud,ud,ud,ud,ud,ud,ud,ud,ud,ud,ud,ud,ud,ud,ud,ud,ud,ud,ud,ud,ud,ud
Well_Alias=A01,A02,A03,A04,A05,A06,A07,A08,A09,A10,A11,A12,B01,B02,B03,B04,B05,B06,B07,B08,B09,B10,B11,B12,C01,C02,C03,C04,C05,C06,C07,C08,C09,C10,C11,C12,D01,D02,D03,D04,D05,D06,D07,D08,D09,D10,D11,D12,E01,E02,E03,E04,E05,E06,E07,E08,E09,E10,E11,E12,F01,F02,F03,F04,F05,F06,F07,F08,F09,F10,F11,F12,G01,G02,G03,G04,G05,G06,G07,G08,G09,G10,G11,G12,H01,H02,H03,H04,H05,H06,H07,H08,H09,H10,H11,H12
Well_Pos=1,2,3,4,5,6,7,8,9,10,11,12,13,14,15,16,17,18,19,20,21,22,23,24,25,26,27,28,29,30,31,32,33,34,35,36,37,38,39,40,41,42,43,44,45,46,47,48,49,50,51,52,53,54,55,56,57,58,59,60,61,62,63,64,65,66,67,68,69,70,71,72,73,74,75,76,77,78,79,80,81,82,83,84,85,86,87,88,89,90,91,92,93,94,95,96
position=A01,A02,A03,A04,A05,A06,A07,A08,A09,A10,A11,A12,B01,B02,B03,B04,B05,B06,B07,B08,B09,B10,B11,B12,C01,C02,C03,C04,C05,C06,C07,C08,C09,C10,C11,C12,D01,D02,D03,D04,D05,D06,D07,D08,D09,D10,D11,D12,E01,E02,E03,E04,E05,E06,E07,E08,E09,E10,E11,E12,F01,F02,F03,F04,F05,F06,F07,F08,F09,F10,F11,F12,G01,G02,G03,G04,G05,G06,G07,G08,G09,G10,G11,G12,H01,H02,H03,H04,H05,H06,H07,H08,H09,H10,H11,H12
[Runtime_State]
Instrument=Tecan_23
Start_Time_Now=3.2595086935E+9
Reads_Completed=90
Innoc_Direction=down
Wells_In_Use=111111111111111111111111111111111111111111111111111111111111111111111111111111111111111111111111
Innoc_Map=111111111111111111111111111111111111111111111111111111111111111111111111111111111111000000000000
Dilute_Map=111111111111111111111111111111111111111111111111111111111111111111111111111111111111111111111111
Save_Sample_Map=000000000000000000000000000000000000000000000000010000000100000001000000010000000100000001000000
Current_OD=0.959,0.915,0.904,0.928,0.931,0.961,0.950,1.139,0.963,0.948,0.845,0.830,0.965,0.928,0.895,0.906,0.827,0.823,0.982,0.950,0.695,0.429,0.270,0.159,0.894,0.904,0.879,0.876,0.631,0.752,0.967,0.200,0.157,0.133,0.114,0.109,0.860,0.871,0.875,0.872,0.882,0.843,0.951,0.136,0.131,0.120,0.112,0.116,0.829,0.868,0.843,0.844,0.823,0.803,0.945,0.131,0.129,0.119,0.111,0.118,0.795,0.861,0.821,0.803,0.780,0.742,0.944,0.130,0.128,0.118,0.112,0.109,0.065,0.068,0.064,0.066,0.064,0.064,0.063,0.064,0.065,0.064,0.066,0.067,0.067,0.064,0.063,0.064,0.064,0.063,0.063,0.064,0.064,0.063,0.065,0.064
Bckgrnd_OD=0.092,0.089,0.089,0.084,0.085,0.085,0.085,0.084,0.083,0.084,0.082,0.087,0.085,0.085,0.086,0.084,0.084,0.084,0.084,0.083,0.083,0.084,0.084,0.083,0.090,0.088,0.088,0.084,0.083,0.085,0.085,0.085,0.083,0.084,0.083,0.087,0.083,0.084,0.084,0.084,0.083,0.083,0.083,0.083,0.085,0.083,0.083,0.087,0.087,0.086,0.086,0.085,0.086,0.085,0.084,0.084,0.088,0.084,0.085,0.089,0.084,0.084,0.084,0.084,0.084,0.084,0.084,0.083,0.083,0.083,0.085,0.084,0.063,0.067,0.063,0.064,0.063,0.062,0.062,0.062,0.063,0.062,0.064,0.065,0.066,0.063,0.062,0.063,0.062,0.062,0.062,0.062,0.063,0.062,0.064,0.063
Mapped=111111111111111111111000111111100000111111100000111111111111111111111111111111111111111111111111
Pipet_Completed=000000000000000000000000000000000000000000000000000000000000000000000000000000000000000000000000
Innoc_Completed=0,0,0,0,0,0,0,0,0,0,0,0,0,0,0,0,0,0,0,0,0,0,0,0,0,0,0,0,0,0,0,0,0,0,0,0,0,0,0,0,0,0,0,0,0,0,0,0,0,0,0,0,0,0,0,0,0,0,0,0,0,0,0,0,0,0,0,0,0,0,0,0,0,0,0,0,0,0,0,0,0,0,0,0,0,0,0,0,0,0,0,0,0,0,0,0
Save_Completed=0,0,0,0,0,0,0,0,0,0,0,0,0,0,0,0,0,0,0,0,0,0,0,0,0,0,0,0,0,0,0,0,0,0,0,0,0,0,0,0,0,0,0,0,0,0,0,0,0,0,0,0,0,0,0,0,0,0,0,0,0,0,0,0,0,0,0,0,0,0,0,0,0,0,0,0,0,0,0,0,0,0,0,0,0,0,0,0,0,0,0,0,0,0,0,0
Pipeted_At=0,0,0,0,0,0,0,0,0,0,0,0,0,0,0,0,0,0,0,0,0,0,0,0,0,0,0,0,0,0,0,0,0,0,0,0,0,0,0,0,0,0,0,0,0,0,0,0,0,0,0,0,0,0,0,0,0,0,0,0,0,0,0,0,0,0,0,0,0,0,0,0,0,0,0,0,0,0,0,0,0,0,0,0,0,0,0,0,0,0,0,0,0,0,0,0
Pipeted_OD=0,0,0,0,0,0,0,0,0,0,0,0,0,0,0,0,0,0,0,0,0,0,0,0,0,0,0,0,0,0,0,0,0,0,0,0,0,0,0,0,0,0,0,0,0,0,0,0,0,0,0,0,0,0,0,0,0,0,0,0,0,0,0,0,0,0,0,0,0,0,0,0,0,0,0,0,0,0,0,0,0,0,0,0,0,0,0,0,0,0,0,0,0,0,0,0
Dilutes_Completed=0,0,0,0,0,0,0,0,0,0,0,0,0,0,0,0,0,0,0,0,0,0,0,0,0,0,0,0,0,0,0,0,0,0,0,0,0,0,0,0,0,0,0,0,0,0,0,0,0,0,0,0,0,0,0,0,0,0,0,0,0,0,0,0,0,0,0,0,0,0,0,0,0,0,0,0,0,0,0,0,0,0,0,0,0,0,0,0,0,0,0,0,0,0,0,0
Time_At_Innoc=0,0,0,0,0,0,0,0,0,0,0,0,0,0,0,0,0,0,0,0,0,0,0,0,0,0,0,0,0,0,0,0,0,0,0,0,0,0,0,0,0,0,0,0,0,0,0,0,0,0,0,0,0,0,0,0,0,0,0,0,0,0,0,0,0,0,0,0,0,0,0,0,0,0,0,0,0,0,0,0,0,0,0,0,0,0,0,0,0,0,0,0,0,0,0,0
Time_At_Save=0,0,0,0,0,0,0,0,0,0,0,0,0,0,0,0,0,0,0,0,0,0,0,0,0,0,0,0,0,0,0,0,0,0,0,0,0,0,0,0,0,0,0,0,0,0,0,0,0,0,0,0,0,0,0,0,0,0,0,0,0,0,0,0,0,0,0,0,0,0,0,0,0,0,0,0,0,0,0,0,0,0,0,0,0,0,0,0,0,0,0,0,0,0,0,0
Time_At_Dilute=0,0,0,0,0,0,0,0,0,0,0,0,0,0,0,0,0,0,0,0,0,0,0,0,0,0,0,0,0,0,0,0,0,0,0,0,0,0,0,0,0,0,0,0,0,0,0,0,0,0,0,0,0,0,0,0,0,0,0,0,0,0,0,0,0,0,0,0,0,0,0,0,0,0,0,0,0,0,0,0,0,0,0,0,0,0,0,0,0,0,0,0,0,0,0,0
Previous_OD=0.959,0.915,0.904,0.928,0.931,0.961,0.950,1.139,0.963,0.948,0.845,0.830,0.965,0.928,0.895,0.906,0.827,0.823,0.982,0.950,0.695,0.429,0.270,0.159,0.894,0.904,0.879,0.876,0.631,0.752,0.967,0.200,0.157,0.133,0.114,0.109,0.860,0.871,0.875,0.872,0.882,0.843,0.951,0.136,0.131,0.120,0.112,0.116,0.829,0.868,0.843,0.844,0.823,0.803,0.945,0.131,0.129,0.119,0.111,0.118,0.795,0.861,0.821,0.803,0.780,0.742,0.944,0.130,0.128,0.118,0.112,0.109,0.065,0.068,0.064,0.066,0.064,0.064,0.063,0.064,0.065,0.064,0.066,0.067,0.067,0.064,0.063,0.064,0.064,0.063,0.063,0.064,0.064,0.063,0.065,0.064
Prev_Delta_OD=0.004,0.002,0.007,0.001,0.003,0.014,0.003,0.007,0.002,0.002,0.006,0.005,0.001,0.003,0.002,0.002,0.002,0.005,0.002,0.005,0.040,0.024,0.013,0.005,0.001,0.001,0.004,0.000,0.003,0.006,0.002,0.006,0.002,0.003,0.001,0.001,0.002,0.006,0.002,0.005,0.014,0.001,0.006,0.002,0.001,0.002,0.001,0.000,0.005,0.005,0.004,0.001,0.005,0.001,0.005,0.001,0.002,0.002,0.002,0.000,0.003,0.002,0.004,0.000,0.005,0.036,0.001,0.002,0.002,0.001,0.000,0.002,0.000,0.000,0.001,0.000,0.000,0.000,0.001,0.000,0.000,0.000,0.001,0.001,0.000,0.001,0.001,0.001,0.000,0.001,0.001,0.001,0.001,0.001,0.001,0.001
Delta_From_Ref=0.000,0.042,1.841,2.216,2.124,2.128,1.501,4.828,0.079,0.078,2.127,1.918,0.787,2.006,5.846,5.907,0.079,0.076,0.661,2.247,2.326,2.323,6.732,6.707,0.008,0.043,1.940,2.171,2.201,2.135,1.810,6.780,0.074,0.072,2.498,2.255,2.141,2.259,6.393,6.442,0.080,0.079,1.726,2.496,2.432,2.522,7.060,6.690,0.000,0.000,0.000,0.000,0.000,0.000,0.000,0.000,0.000,0.000,0.000,0.000,0.000,0.000,0.000,0.000,0.000,0.000,0.000,0.000,0.000,0.000,0.000,0.000,0.000,0.000,0.000,0.000,0.000,0.000,0.000,0.000,0.000,0.000,0.000,0.000,0.000,0.000,0.000,0.000,0.000,0.000,0.000,0.000,0.000,0.000,0.000,0.000
Sig_OD_Delta=0,0,1,1,1,1,1,1,0,0,1,1,0,1,1,1,0,0,0,1,1,1,1,1,0,0,1,1,1,1,1,1,0,0,1,1,1,1,1,1,0,0,1,1,1,1,1,1,0,0,0,0,0,0,0,0,0,0,0,0,0,0,0,0,0,0,0,0,0,0,0,0,0,0,0,0,0,0,0,0,0,0,0,0,0,0,0,0,0,0,0,0,0,0,0,0
Add_Drug_at_Start_Map=000000000000000000000000000000000000000000000000000000000000000000000000000000000000000000000000
[Analysis]
Drug_ID=A1,A2,A3,A4,A5,A6,B1,B2,B3,B4,B5,B6,C1,C2,C3,C4,C5,C6,D1,D2,D3,D4,D5,D6,E1,E2,E3,E4,E5,E6,F1,F2,F3,F4,F5,F6,G1,G2,G3,G4,G5,G6,H1,H2,H3,H4,H5,H6
Decision=no_inh,ps2_4_1,ps2_4_1,ps2_4_2,ps2_4_2,other,no_inh,ps2_4_1,ps2_4_2,ps2_4_2,other,other,ps2_4_1,ps2_4_2,other,other,other,other,ps2_4_2,ps2_4_2,other,other,other,other,other,other,other,other,other,other,other,other,other,other,other,other,screen,screen,screen,screen,screen,screen,screen,screen,screen,screen,screen,screen,no_inh,ps2_4_1,ps2_4_1,ps2_4_1,ps2_4_2,ps2_4_2,no_inh,other,other,ps3_4_6,ps3_4_6,ps3_4_6,no_inh,ps3_4_6,ps3_4_6,ps3_4_6,ps3_4_6,ps3_4_6,ps2_4_1,ps3_4_6,ps3_4_6,ps3_4_6,ps3_4_6,ps3_4_6,ps2_4_1,ps3_4_6,ps3_4_6,ps3_4_6,ps3_4_6,ps3_4_6,ps2_4_1,ps3_4_6,ps3_4_6,ps3_4_6,ps3_4_6,ps3_4_6,screen,screen,screen,screen,screen,screen,screen,screen,screen,screen,screen,screen
Plot_Min=0.100,0.100,0.100,0.100,0.100,0.100,0.100,0.100,0.100,0.100,0.100,0.100,0.100,0.100,0.100,0.100,0.100,0.100,0.100,0.100,0.100,0.100,0.100,0.100,0.100,0.100,0.100,0.100,0.100,0.100,0.100,0.100,0.100,0.100,0.100,0.100,0.100,0.100,0.100,0.100,0.100,0.100,0.100,0.100,0.100,0.100,0.100,0.100
Plot_Max=1.500,1.500,1.500,1.500,1.500,1.500,1.500,1.500,1.500,1.500,1.500,1.500,1.500,1.500,1.500,1.500,1.500,1.500,1.500,1.500,1.500,1.500,1.500,1.500,1.500,1.500,1.500,1.500,1.500,1.500,1.500,1.500,1.500,1.500,1.500,1.500,1.500,1.500,1.500,1.500,1.500,1.500,1.500,1.500,1.500,1.500,1.500,1.500
G_Plot_Min=0.1
G_Plot_Delta=0.7
Plot_On_Off=0
OD_Gen_Pt=0.460
Gens_to_OD_Pt=5.000
Avg_G=2.022,2.374,2.480,2.775,2.857,3.094,2.055,2.449,2.673,2.670,3.175,3.449,2.474,2.760,3.030,3.015,4.153,3.852,2.867,2.954,3.150,3.201,3.489,3.545,3.199,3.086,3.422,3.515,3.805,3.811,3.559,3.383,3.616,3.875,3.959,4.120,0.000,0.000,0.000,0.000,0.000,0.000,0.000,0.000,0.000,0.000,0.000,0.000,2.106,2.437,2.416,2.571,2.827,2.910,2.028,3.244,4.181,4.771,5.826,8.353,2.129,7.001,8.383,10.371,13.225,16.072,2.362,9.906,10.576,11.976,13.980,13.567,2.566,10.467,11.284,12.341,14.632,13.664,2.577,10.545,10.788,12.323,14.295,14.935,0.000,0.000,0.000,0.000,0.000,0.000,0.000,0.000,0.000,0.000,0.000,0.000
Max_Slope=1.804,1.828,1.877,1.619,1.356,1.334,1.803,1.780,1.800,1.489,1.167,1.235,2.061,2.013,2.158,2.028,3.029,1.772,2.061,2.084,2.078,2.118,2.121,2.155,2.186,2.058,2.127,2.043,2.192,2.245,2.193,2.079,2.121,2.150,2.213,2.148,157.063,192.760,92.189,151.406,229.118,128.507,235.594,173.042,217.370,206.773,105.964,176.696,1.923,1.800,1.899,1.531,1.507,1.253,1.864,2.003,2.167,3.651,6.565,13.378,1.847,13.484,25.318,31.375,51.696,29.133,1.933,32.005,34.338,53.680,58.092,22.726,2.013,39.016,47.373,47.905,70.067,23.691,1.965,35.880,38.139,45.708,60.802,65.216,148.724,136.719,169.553,173.001,223.070,169.548,169.628,212.035,169.629,211.970,139.040,188.405
Fit_Model=all
Fit_Const_OD_Base=0.085
Fit_Const_N0=0.01500
Fit_Const_T0=0.000
G_Fit_Min=0.100
G_Fit_Delta=0.400
Fit_On_Off=0.000,0.000,0.000,0.000,0.000,0.000,0.000,0.000,0.000,0.000,0.000,0.000,0.000,0.000,0.000,0.000,0.000,0.000,0.000,0.000,0.000,0.000,0.000,0.000,0.000,0.000,0.000,0.000,0.000,0.000,0.000,0.000,0.000,0.000,0.000,0.000,0.000,0.000,0.000,0.000,0.000,0.000,0.000,0.000,0.000,0.000,0.000,0.000,0.000,0.000,0.000,0.000,0.000,0.000,0.000,0.000,0.000,0.000,0.000,0.000,0.000,0.000,0.000,0.000,0.000,0.000,0.000,0.000,0.000,0.000,0.000,0.000,0.000,0.000,0.000,0.000,0.000,0.000,0.000,0.000,0.000,0.000,0.000,0.000,0.000,0.000,0.000,0.000,0.000,0.000,0.000,0.000,0.000,0.000,0.000,0.000
Fit_Min=0.042,0.038,0.039,0.034,0.035,0.035,0.035,0.035,0.036,0.034,0.034,0.034,0.040,0.038,0.038,0.034,0.033,0.035,0.033,0.034,0.034,0.034,0.033,0.033,0.037,0.036,0.036,0.035,0.036,0.035,0.034,0.034,0.034,0.034,0.034,0.034,0.013,0.016,0.013,0.014,0.013,0.012,0.016,0.013,0.012,0.013,0.012,0.012,0.000,0.000,0.000,0.000,0.000,0.000,0.000,0.000,0.000,0.000,0.000,0.000,0.000,0.000,0.000,0.000,0.000,0.000,0.000,0.000,0.000,0.000,0.000,0.000,0.000,0.000,0.000,0.000,0.000,0.000,0.000,0.000,0.000,0.000,0.000,0.000,0.000,0.000,0.000,0.000,0.000,0.000,0.000,0.000,0.000,0.000,0.000,0.000
Fit_Delta=0.576,0.378,0.452,0.185,0.164,0.182,0.563,0.395,0.174,0.179,0.131,0.161,0.496,0.504,0.161,0.566,0.166,0.145,0.418,0.467,0.463,0.425,0.328,0.538,0.528,0.506,0.519,0.593,0.490,0.411,0.541,0.542,0.512,0.542,0.548,0.541,1.500,1.500,1.500,1.500,1.500,1.500,1.500,1.500,1.500,1.500,1.500,1.500,0.475,0.584,0.342,0.181,0.175,0.194,0.549,0.509,0.530,0.300,0.160,0.062,0.657,0.101,0.054,0.037,0.026,0.024,0.505,0.041,0.037,0.023,0.025,0.030,0.460,0.037,0.037,0.024,0.023,0.024,0.490,0.036,0.030,0.028,0.019,0.023,0.000,0.000,0.000,0.000,0.000,0.000,0.000,0.000,0.000,0.000,0.000,0.000
Fit_Offset=0.083,0.094,0.097,0.086,0.084,0.074,0.075,0.090,0.084,0.077,0.050,0.046,0.085,0.094,0.083,0.094,0.047,0.023,0.081,0.087,0.087,0.091,0.087,0.093,0.086,0.088,0.090,0.090,0.094,0.094,0.084,0.087,0.089,0.090,0.092,0.091,0.000,0.000,0.000,0.000,0.000,0.000,0.000,0.000,0.000,0.000,0.000,0.000,0.077,0.086,0.088,0.080,0.077,0.080,0.075,0.089,0.094,0.096,0.097,0.099,0.074,0.091,0.054,-0.028,-0.101,0.038,0.078,0.077,0.092,0.089,0.091,0.047,0.082,0.073,0.084,0.089,0.093,0.088,0.081,0.086,0.087,0.087,0.091,0.087,0.000,0.000,0.000,0.000,0.000,0.000,0.000,0.000,0.000,0.000,0.000,0.000
Fit_N0=0.012,0.003,0.002,0.004,0.006,0.019,0.008,0.003,0.005,0.013,0.010,0.051,0.009,0.003,0.008,0.001,0.048,0.070,0.005,0.004,0.003,0.002,0.006,0.003,0.005,0.003,0.003,0.003,0.002,0.002,0.004,0.003,0.002,0.002,0.003,0.003,0.000,0.000,0.000,0.000,0.000,0.000,0.000,0.000,0.000,0.000,0.000,0.000,0.009,0.004,0.003,0.009,0.006,0.010,0.011,0.002,0.001,0.000,0.000,0.000,0.014,0.005,0.042,0.122,0.195,0.026,0.008,0.015,0.003,0.002,0.000,0.049,0.005,0.019,0.012,0.003,0.000,0.011,0.007,0.006,0.006,0.004,0.002,0.004,0.000,0.000,0.000,0.000,0.000,0.000,0.000,0.000,0.000,0.000,0.000,0.000
Fit_T0=0.916,2.938,3.240,2.064,1.366,2.980,1.226,3.040,0.004,2.322,-14.247,4.363,0.989,3.062,0.497,2.924,3.766,2.796,1.738,3.061,3.287,3.770,4.054,3.591,1.582,2.584,3.170,3.392,4.165,4.128,2.859,2.680,2.895,4.283,4.450,4.799,0.000,0.000,0.000,0.000,0.000,0.000,0.000,0.000,0.000,0.000,0.000,0.000,1.354,2.872,2.854,2.033,-0.948,0.316,1.767,2.569,5.143,5.723,6.093,6.211,2.250,5.813,5.696,6.079,6.138,-12.610,2.212,5.960,6.027,5.959,6.154,3.296,1.850,5.929,6.072,5.949,6.169,5.999,2.772,5.964,5.990,6.061,6.060,6.118,0.000,0.000,0.000,0.000,0.000,0.000,0.000,0.000,0.000,0.000,0.000,0.000
Fit_G=1.750,1.223,1.213,2.109,2.759,4.184,1.573,1.261,2.451,2.807,8.134,10.850,2.013,1.456,3.172,1.429,8.038,12.048,1.982,1.689,1.793,1.621,2.249,2.009,2.258,1.823,2.001,2.012,1.989,2.018,2.215,1.941,1.950,2.002,2.142,2.211,0.000,0.000,0.000,0.000,0.000,0.000,0.000,0.000,0.000,0.000,0.000,0.000,1.605,1.413,1.320,2.348,2.937,3.425,1.564,1.829,1.832,1.703,1.509,1.395,1.706,3.783,17.251,80.057,221.590,14.188,1.622,10.470,4.702,4.934,2.952,44.651,1.694,12.803,10.053,4.812,3.022,14.338,1.698,6.455,7.148,6.692,4.583,8.614,0.000,0.000,0.000,0.000,0.000,0.000,0.000,0.000,0.000,0.000,0.000,0.000
Fit_Error=95.204,81.404,251.206,10.386,7.129,9.497,61.234,103.050,4.038,3.707,3.961,15.689,150.571,273.590,3.256,1186.568,3.458,4.718,6.025,86.342,133.631,260.557,87.694,1085.859,142.651,99.324,184.355,610.461,564.842,396.311,67.039,119.769,243.018,445.609,695.576,929.180,0.000,0.000,0.000,0.000,0.000,0.000,0.000,0.000,0.000,0.000,0.000,0.000,41.067,260.041,75.938,3.599,4.722,11.341,53.693,390.700,1117.924,169.973,34.004,3.915,216.469,3.559,0.559,0.493,0.446,0.417,36.327,0.330,0.378,0.461,0.392,0.493,13.604,0.318,0.354,0.437,0.397,0.455,13.330,0.483,0.368,0.444,0.470,0.374,0.000,0.000,0.000,0.000,0.000,0.000,0.000,0.000,0.000,0.000,0.000,0.000
Fit_CV=90.000,70.000,116.000,120.000,83.000,88.000,87.000,69.000,111.000,116.000,164.000,146.000,95.000,57.000,138.000,199.000,94.000,97.000,58.000,63.000,137.000,163.000,263.000,149.000,93.000,65.000,88.000,101.000,123.000,142.000,86.000,81.000,99.000,114.000,132.000,152.000,0.000,0.000,0.000,0.000,0.000,0.000,0.000,0.000,0.000,0.000,0.000,0.000,52.000,102.000,107.000,101.000,128.000,93.000,111.000,84.000,213.000,104.000,109.000,106.000,137.000,155.000,146.000,118.000,101.000,21.000,103.000,105.000,83.000,70.000,85.000,157.000,133.000,91.000,100.000,70.000,79.000,79.000,127.000,83.000,81.000,82.000,73.000,84.000,0.000,0.000,0.000,0.000,0.000,0.000,0.000,0.000,0.000,0.000,0.000,0.000
Time_to_20_Gens=0,0,0,0,0,0,0,0,0,0,0,0,0,0,0,0,0,0,0,0,0,0,0,0,0,0,0,0,0,0,0,0,0,0,0,0,0,0,0,0,0,0,0,0,0,0,0,0
Time_to_each_5_Gens=0,0,0,0,0,0,0,0,0,0,0,0,0,0,0,0,0,0,0,0,0,0,0,0,0,0,0,0,0,0,0,0,0,0,0,0,0,0,0,0,0,0,0,0,0,0,0,0
Time_to_each_n_Gens=10.110,11.868,12.400,13.873,14.287,15.468,10.273,12.245,13.363,13.348,15.873,17.247,12.368,13.799,15.151,15.073,20.767,19.259,14.333,14.768,15.752,16.004,17.445,17.723,15.995,15.432,17.109,17.577,19.025,19.055,17.793,16.913,18.080,19.375,19.794,20.600,0.000,0.000,0.000,0.000,0.000,0.000,0.000,0.000,0.000,0.000,0.000,0.000,10.529,12.183,12.078,12.853,14.135,14.551,10.141,16.220,20.903,22.013,22.019,22.015,10.647,22.013,22.011,22.018,22.016,21.775,11.808,22.014,22.019,22.014,22.020,21.952,12.831,22.017,22.019,22.012,22.020,22.001,12.886,22.016,22.019,22.005,22.015,22.011,0.000,0.000,0.000,0.000,0.000,0.000,0.000,0.000,0.000,0.000,0.000,0.000
Min_Pt_OD=0,0,0,0,0,0,0,0,0,0,0,0,0,0,0,0,0,0,0,0,0,0,0,0,0,0,0,0,0,0,0,0,0,0,0,0,0,0,0,0,0,0,0,0,0,0,0,0
Min_Pt_t=0,0,0,0,0,0,0,0,0,0,0,0,0,0,0,0,0,0,0,0,0,0,0,0,0,0,0,0,0,0,0,0,0,0,0,0,0,0,0,0,0,0,0,0,0,0,0,0
TO_OD=0,0,0,0,0,0,0,0,0,0,0,0,0,0,0,0,0,0,0,0,0,0,0,0,0,0,0,0,0,0,0,0,0,0,0,0,0,0,0,0,0,0,0,0,0,0,0,0
Ref_ID=A01
Multi_Refs=single_ref
test=A01,A02,A03,A04,A05,A06,A07,A08,A09,A10,A11,A12,B01,B02,B03,B04,B05,B06,B07,B08,B09,B10,B11,B12,C01,C02,C03,C04,C05,C06,C07,C08,C09,C10,C11,C12,D01,D02,D03,D04,D05,D06,D07,D08,D09,D10,D11,D12,E01,E02,E03,E04,E05,E06,E07,E08,E09,E10,E11,E12,F01,F02,F03,F04,F05,F06,F07,F08,F09,F10,F11,F12,G01,G02,G03,G04,G05,G06,G07,G08,G09,G10,G11,G12,H01,H02,H03,H04,H05,H06,H07,H08,H09,H10,H11,H12
Start_Time_Now=3.2595086936E+9
Start_Date="4/15/2007+12:04 PM"
pv_to_plate_order=no
gen_time_cutoff=0.000
Drug_Name=ud?:;-ud+0,ud?:;-ud+0,ud?:;-ud+0,ud?:;-ud+0,ud?:;-ud+0,ud?:;-ud+0,ud?:;-ud+0,ud?:;-ud+0,ud?:;-ud+0,ud?:;-ud+0,ud?:;-ud+0,ud?:;-ud+0,ud?:;-ud+0,ud?:;-ud+0,ud?:;-ud+0,ud?:;-ud+0,ud?:;-ud+0,ud?:;-ud+0,ud?:;-ud+0,ud?:;-ud+0,ud?:;-ud+0,ud?:;-ud+0,ud?:;-ud+0,ud?:;-ud+0,ud?:;-ud+0,ud?:;-ud+0,ud?:;-ud+0,ud?:;-ud+0,ud?:;-ud+0,ud?:;-ud+0,ud?:;-ud+0,ud?:;-ud+0,ud?:;-ud+0,ud?:;-ud+0,ud?:;-ud+0,ud?:;-ud+0,ud?:;-ud+0,ud?:;-ud+0,ud?:;-ud+0,ud?:;-ud+0,ud?:;-ud+0,ud?:;-ud+0,ud?:;-ud+0,ud?:;-ud+0,ud?:;-ud+0,ud?:;-ud+0,ud?:;-ud+0,ud?:;-ud+0,ud?:;-ud+0,ud?:;-ud+0,ud?:;-ud+0,ud?:;-ud+0,ud?:;-ud+0,ud?:;-ud+0,ud?:;-ud+0,ud?:;-ud+0,ud?:;-ud+0,ud?:;-ud+0,ud?:;-ud+0,ud?:;-ud+0,ud?:;-ud+0,ud?:;-ud+0,ud?:;-ud+0,ud?:;-ud+0,ud?:;-ud+0,ud?:;-ud+0,ud?:;-ud+0,ud?:;-ud+0,ud?:;-ud+0,ud?:;-ud+0,ud?:;-ud+0,ud?:;-ud+0,ud?:;-ud+0,ud?:;-ud+0,ud?:;-ud+0,ud?:;-ud+0,ud?:;-ud+0,ud?:;-ud+0,ud?:;-ud+0,ud?:;-ud+0,ud?:;-ud+0,ud?:;-ud+0,ud?:;-ud+0,ud?:;-ud+0,ud?:;-ud+0,ud?:;-ud+0,ud?:;-ud+0,ud?:;-ud+0,ud?:;-ud+0,ud?:;-ud+0,ud?:;-ud+0,ud?:;-ud+0,ud?:;-ud+0,ud?:;-ud+0,ud?:;-ud+0,ud?:;-ud+0
Drug_Well_Pos=A01,A02,A03,A04,A05,A06,B01,B02,B03,B04,B05,B06,C01,C02,C03,C04,C05,C06,D01,D02,D03,D04,D05,D06,E01,E02,E03,E04,E05,E06,F01,F02,F03,F04,F05,F06,G01,G02,G03,G04,G05,G06,H01,H02,H03,H04,H05,H06,A07,A08,A09,A10,A11,A12,B07,B08,B09,B10,B11,B12,C07,C08,C09,C10,C11,C12,D07,D08,D09,D10,D11,D12,E07,E08,E09,E10,E11,E12,F07,F08,F09,F10,F11,F12,G07,G08,G09,G10,G11,G12,H07,H08,H09,H10,H11,H12
Avg_G_tcut=2.022,2.374,2.480,2.775,2.857,3.094,2.055,2.449,2.673,2.670,3.175,3.449,2.474,2.760,3.030,3.015,4.153,3.852,2.867,2.954,3.150,3.201,3.489,3.545,3.199,3.086,3.422,3.515,3.805,3.811,3.559,3.383,3.616,3.875,3.959,4.120,0.000,0.000,0.000,0.000,0.000,0.000,0.000,0.000,0.000,0.000,0.000,0.000,2.106,2.437,2.416,2.571,2.827,2.910,2.028,3.244,4.181,4.771,5.826,8.353,2.129,7.001,8.383,10.371,13.225,16.072,2.362,9.906,10.576,11.976,13.980,13.567,2.566,10.467,11.284,12.341,14.632,13.664,2.577,10.545,10.788,12.323,14.295,14.935,0.000,0.000,0.000,0.000,0.000,0.000,0.000,0.000,0.000,0.000,0.000,0.000
t0_from_interval=0.602,4.474,4.544,6.610,6.311,4.742,2.226,4.474,4.471,3.908,7.490,10.833,1.518,4.736,3.604,5.025,1.170,1.330,3.341,4.889,5.217,5.889,4.529,3.668,3.021,5.164,5.166,5.032,6.207,5.293,5.117,5.715,6.712,7.143,5.770,5.592,0.000,0.000,0.000,0.000,0.000,0.000,0.000,0.000,0.000,0.000,0.000,0.000,2.039,3.959,3.801,3.940,3.868,2.968,2.143,5.729,10.458,12.039,-2.182,-7.378,2.316,-2.432,-4.996,-8.921,-16.362,-17.982,3.173,-1.077,-0.416,1.164,8.844,-20.116,3.437,-2.143,-3.663,0.392,7.627,-12.870,3.642,-0.407,-4.158,-3.714,2.358,-7.759,0.000,0.000,0.000,0.000,0.000,0.000,0.000,0.000,0.000,0.000,0.000,0.000
Sum_Delta_Ref=0.000,5.354,7.150,12.022,13.255,17.078,0.617,6.754,9.965,10.164,18.482,22.619,5.811,11.088,14.955,15.056,27.207,26.036,11.966,13.686,16.524,17.365,21.412,22.133,16.663,15.490,20.278,21.582,25.362,25.480,22.122,19.715,23.187,26.302,26.836,28.003,-1.000,-1.000,-1.000,-1.000,-1.000,-1.000,-1.000,-1.000,-1.000,-1.000,-1.000,-1.000,1.688,6.319,6.760,8.648,12.759,14.313,0.257,17.658,28.600,30.260,31.120,31.472,1.441,31.123,31.193,31.741,31.858,31.838,4.584,31.713,31.792,31.945,32.100,31.691,8.015,31.705,31.859,31.946,32.093,31.848,8.467,31.805,31.795,31.917,32.071,32.019,-1.000,-1.000,-1.000,-1.000,-1.000,-1.000,-1.000,-1.000,-1.000,-1.000,-1.000,-1.000
Gens_at_time_G=5.000,5.000,5.000,5.000,5.000,5.000,5.000,5.000,5.000,5.000,5.000,5.000,5.000,5.000,5.000,5.000,5.000,5.000,5.000,5.000,5.000,5.000,5.000,5.000,5.000,5.000,5.000,5.000,5.000,5.000,5.000,5.000,5.000,5.000,5.000,5.000,0.000,0.000,0.000,0.000,0.000,0.000,0.000,0.000,0.000,0.000,0.000,0.000,5.000,5.000,5.000,5.000,5.000,5.000,5.000,5.000,5.000,4.614,3.780,2.636,5.000,3.144,2.626,2.123,1.665,1.355,5.000,2.222,2.082,1.838,1.575,1.618,5.000,2.103,1.951,1.784,1.505,1.610,5.000,2.088,2.041,1.786,1.540,1.474,0.000,0.000,0.000,0.000,0.000,0.000,0.000,0.000,0.000,0.000,0.000,0.000
G_Int_tcut=1.902,1.479,1.571,1.453,1.595,2.145,1.609,1.554,1.778,1.888,1.677,1.283,2.170,1.813,2.309,2.010,3.919,3.586,2.198,1.976,2.107,2.023,2.583,2.811,2.595,2.054,2.389,2.509,2.564,2.752,2.535,2.240,2.274,2.446,2.805,3.002,0.000,0.000,0.000,0.000,0.000,0.000,0.000,0.000,0.000,0.000,0.000,0.000,1.698,1.645,1.656,1.782,2.053,2.317,1.600,2.098,2.089,2.162,6.403,11.152,1.666,7.774,10.285,14.574,23.053,29.345,1.727,10.391,10.776,11.342,8.365,26.000,1.879,11.486,13.162,12.121,9.564,21.656,1.849,10.740,12.825,14.403,12.764,20.200,0.000,0.000,0.000,0.000,0.000,0.000,0.000,0.000,0.000,0.000,0.000,0.000
Sum_Del_12=0.000,4.827,5.688,7.332,7.318,7.399,0.792,5.528,6.778,6.798,7.512,7.605,4.358,6.801,7.135,7.353,7.407,7.419,6.536,7.148,7.407,7.504,7.532,7.421,7.024,7.295,7.581,7.596,7.703,7.644,7.710,7.647,7.806,7.902,7.764,7.818,8.540,8.557,8.548,8.548,8.561,8.520,8.555,8.542,8.563,8.562,8.510,8.542,1.307,5.193,5.210,6.375,7.048,7.126,0.383,7.396,7.855,7.900,7.889,7.845,1.692,8.009,7.950,8.066,8.105,8.012,4.142,8.141,8.137,8.176,8.221,8.011,5.492,8.154,8.168,8.201,8.210,8.111,5.611,8.180,8.136,8.165,8.223,8.200,8.555,8.531,8.553,8.437,8.552,8.557,8.559,8.560,8.552,8.554,8.511,8.572
Sum_Del_20=0.000,5.247,7.001,11.767,12.974,16.717,0.604,6.612,9.759,9.948,18.080,22.099,5.696,10.852,14.639,14.737,26.434,25.362,11.712,13.395,16.172,16.997,20.949,21.640,16.303,15.162,19.842,21.119,24.732,24.842,21.627,19.298,22.670,25.627,26.118,27.207,31.758,31.781,31.767,31.768,31.787,31.720,31.783,31.753,31.790,31.788,31.699,31.752,1.645,6.186,6.608,8.467,12.492,14.000,0.244,17.279,27.782,29.334,30.135,30.454,1.414,30.127,30.189,30.714,30.822,30.803,4.493,30.689,30.763,30.911,31.059,30.660,7.841,30.680,30.828,30.910,31.052,30.812,8.278,30.777,30.766,30.882,31.032,30.979,31.779,31.736,31.777,31.658,31.757,31.761,31.780,31.783,31.771,31.765,31.732,31.798
Sum_Del_24=0.000,5.102,6.912,11.708,12.919,16.637,0.557,6.542,9.622,9.893,18.147,22.478,5.580,10.814,14.557,14.659,28.744,26.472,11.656,13.350,16.134,16.936,20.929,21.775,16.307,15.085,19.804,21.110,25.224,25.414,21.932,19.220,22.847,26.436,27.365,29.312,37.568,37.594,37.577,37.578,37.600,37.525,37.595,37.562,37.603,37.602,37.503,37.559,1.724,6.111,6.696,8.391,12.388,13.981,0.400,17.290,30.207,33.272,34.955,35.880,1.322,35.273,35.531,36.239,36.449,36.480,4.334,36.185,36.297,36.500,36.708,36.271,7.850,36.198,36.387,36.511,36.713,36.443,8.378,36.303,36.309,36.474,36.682,36.638,37.590,37.545,37.589,37.468,37.565,37.566,37.591,37.593,37.583,37.573,37.543,37.610
Sum_12=8.614,3.787,2.926,1.282,1.297,1.216,7.822,3.086,1.836,1.817,1.103,1.009,4.256,1.813,1.479,1.261,1.207,1.196,2.078,1.467,1.207,1.110,1.082,1.193,1.590,1.319,1.034,1.018,0.911,0.971,0.904,0.967,0.808,0.712,0.850,0.796,0.074,0.057,0.066,0.066,0.054,0.094,0.059,0.072,0.051,0.052,0.104,0.072,7.307,3.422,3.404,2.239,1.566,1.488,8.232,1.218,0.759,0.715,0.726,0.769,6.922,0.605,0.664,0.548,0.509,0.602,4.473,0.473,0.477,0.438,0.394,0.603,3.122,0.460,0.446,0.413,0.404,0.503,3.004,0.434,0.478,0.449,0.391,0.414,0.060,0.083,0.061,0.178,0.062,0.057,0.056,0.055,0.062,0.060,0.104,0.043
Sum_20=31.874,26.627,24.873,20.107,18.900,15.157,31.270,25.262,22.115,21.925,13.794,9.775,26.178,21.022,17.235,17.137,5.440,6.512,20.162,18.479,15.701,14.877,10.925,10.234,15.571,16.712,12.032,10.755,7.142,7.032,10.247,12.576,9.204,6.247,5.756,4.666,0.116,0.093,0.107,0.106,0.087,0.154,0.091,0.121,0.084,0.086,0.175,0.122,30.229,25.688,25.266,23.407,19.382,17.874,32.118,14.595,4.092,2.540,1.739,1.420,30.460,1.747,1.685,1.159,1.052,1.071,27.380,1.185,1.111,0.963,0.815,1.214,24.033,1.194,1.046,0.964,0.822,1.062,23.596,1.097,1.108,0.992,0.842,0.895,0.095,0.138,0.097,0.216,0.117,0.113,0.094,0.091,0.103,0.109,0.142,0.076
Sum_24=37.696,32.594,30.784,25.988,24.777,21.059,37.139,31.154,28.074,27.803,19.549,15.218,32.115,26.882,23.139,23.037,8.951,11.224,26.040,24.346,21.562,20.760,16.767,15.921,21.389,22.611,17.891,16.585,12.471,12.282,15.763,18.476,14.849,11.260,10.331,8.384,0.128,0.102,0.119,0.118,0.096,0.171,0.101,0.134,0.093,0.094,0.193,0.137,35.972,31.585,31.000,29.305,25.308,23.715,38.096,20.406,7.489,4.424,2.741,1.816,36.373,2.423,2.165,1.457,1.246,1.216,33.362,1.511,1.399,1.196,0.988,1.425,29.846,1.498,1.308,1.184,0.983,1.253,29.318,1.392,1.387,1.221,1.013,1.058,0.106,0.151,0.106,0.228,0.131,0.130,0.105,0.103,0.113,0.123,0.153,0.085
G_by_Interval=1.902,1.479,1.571,1.453,1.595,2.145,1.609,1.554,1.778,1.888,1.677,1.283,2.170,1.813,2.309,2.010,3.919,3.586,2.198,1.976,2.107,2.023,2.583,2.811,2.595,2.054,2.389,2.509,2.564,2.752,2.535,2.240,2.274,2.446,2.805,3.002,0.000,0.000,0.000,0.000,0.000,0.000,0.000,0.000,0.000,0.000,0.000,0.000,1.698,1.645,1.656,1.782,2.053,2.317,1.600,2.098,2.089,2.162,6.403,11.152,1.666,7.774,10.285,14.574,23.053,29.345,1.727,10.391,10.776,11.342,8.365,26.000,1.879,11.486,13.162,12.121,9.564,21.656,1.849,10.740,12.825,14.403,12.764,20.200,0.000,0.000,0.000,0.000,0.000,0.000,0.000,0.000,0.000,0.000,0.000,0.000
Avg_G_t8=2.022,2.374,2.480,2.775,2.857,3.094,2.055,2.449,2.673,2.670,3.175,3.449,2.474,2.760,3.030,3.015,4.153,3.852,2.867,2.954,3.150,3.201,3.489,3.545,3.199,3.086,3.422,3.515,3.805,3.811,3.559,3.383,3.616,3.875,3.959,4.120,0.000,0.000,0.000,0.000,0.000,0.000,0.000,0.000,0.000,0.000,0.000,0.000,2.106,2.437,2.416,2.571,2.827,2.910,2.028,3.244,4.181,4.771,5.826,8.353,2.129,7.001,8.383,10.371,13.225,16.072,2.362,9.906,10.576,11.976,13.980,13.567,2.566,10.467,11.284,12.341,14.632,13.664,2.577,10.545,10.788,12.323,14.295,14.935,0.000,0.000,0.000,0.000,0.000,0.000,0.000,0.000,0.000,0.000,0.000,0.000
G_int_t8=1.902,1.479,1.571,1.453,1.595,2.145,1.609,1.554,1.778,1.888,1.677,1.283,2.170,1.813,2.309,2.010,3.919,3.586,2.198,1.976,2.107,2.023,2.583,2.811,2.595,2.054,2.389,2.509,2.564,2.752,2.535,2.240,2.274,2.446,2.805,3.002,0.000,0.000,0.000,0.000,0.000,0.000,0.000,0.000,0.000,0.000,0.000,0.000,1.698,1.645,1.656,1.782,2.053,2.317,1.600,2.098,2.089,2.162,6.403,11.152,1.666,7.774,10.285,14.574,23.053,29.345,1.727,10.391,10.776,11.342,8.365,26.000,1.879,11.486,13.162,12.121,9.564,21.656,1.849,10.740,12.825,14.403,12.764,20.200,0.000,0.000,0.000,0.000,0.000,0.000,0.000,0.000,0.000,0.000,0.000,0.000
Avg_G_t12=2.022,2.374,2.480,2.775,2.857,3.094,2.055,2.449,2.673,2.670,3.175,3.449,2.474,2.760,3.030,3.015,4.153,3.852,2.867,2.954,3.150,3.201,3.489,3.545,3.199,3.086,3.422,3.515,3.805,3.811,3.559,3.383,3.616,3.875,3.959,4.120,0.000,0.000,0.000,0.000,0.000,0.000,0.000,0.000,0.000,0.000,0.000,0.000,2.106,2.437,2.416,2.571,2.827,2.910,2.028,3.244,4.181,4.771,5.826,8.353,2.129,7.001,8.383,10.371,13.225,16.072,2.362,9.906,10.576,11.976,13.980,13.567,2.566,10.467,11.284,12.341,14.632,13.664,2.577,10.545,10.788,12.323,14.295,14.935,0.000,0.000,0.000,0.000,0.000,0.000,0.000,0.000,0.000,0.000,0.000,0.000
G_int_t12=1.902,1.479,1.571,1.453,1.595,2.145,1.609,1.554,1.778,1.888,1.677,1.283,2.170,1.813,2.309,2.010,3.919,3.586,2.198,1.976,2.107,2.023,2.583,2.811,2.595,2.054,2.389,2.509,2.564,2.752,2.535,2.240,2.274,2.446,2.805,3.002,0.000,0.000,0.000,0.000,0.000,0.000,0.000,0.000,0.000,0.000,0.000,0.000,1.698,1.645,1.656,1.782,2.053,2.317,1.600,2.098,2.089,2.162,6.403,11.152,1.666,7.774,10.285,14.574,23.053,29.345,1.727,10.391,10.776,11.342,8.365,26.000,1.879,11.486,13.162,12.121,9.564,21.656,1.849,10.740,12.825,14.403,12.764,20.200,0.000,0.000,0.000,0.000,0.000,0.000,0.000,0.000,0.000,0.000,0.000,0.000
Avg_G_inflex=2.022,2.429,2.502,3.395,3.648,3.843,2.055,2.503,3.249,3.275,4.436,4.541,2.474,2.760,3.735,3.015,4.952,5.014,2.905,2.966,3.162,3.244,3.656,3.545,3.199,3.087,3.422,3.516,3.805,3.881,3.559,3.383,3.617,3.875,3.959,4.120,0.000,0.000,0.000,0.000,0.000,0.000,0.000,0.000,0.000,0.000,0.000,0.000,2.111,2.437,2.500,3.112,3.469,3.546,2.028,3.245,4.181,4.878,6.028,8.970,2.129,7.214,8.918,11.395,14.127,4.768,2.362,10.742,11.360,14.326,14.720,9.481,2.580,11.198,11.670,13.652,15.355,12.524,2.577,11.376,12.477,13.182,16.470,15.533,0.000,0.000,0.000,0.000,0.000,0.000,0.000,0.000,0.000,0.000,0.000,0.000
G_int_inflex=1.902,1.487,1.596,3.000,3.416,3.738,1.609,1.578,2.969,2.943,4.589,4.690,2.170,1.813,3.568,2.010,4.996,5.253,2.224,1.987,2.127,2.055,2.721,2.787,2.595,2.045,2.389,2.496,2.564,2.734,2.525,2.240,2.259,2.438,2.805,3.002,0.000,0.000,0.000,0.000,0.000,0.000,0.000,0.000,0.000,0.000,0.000,0.000,1.683,1.645,1.671,2.805,3.254,3.524,1.600,2.059,2.089,2.126,6.730,12.682,1.666,7.938,11.826,18.359,26.678,3.008,1.725,12.270,12.535,19.344,9.331,27.050,1.902,13.371,14.242,16.574,10.786,21.215,1.849,12.639,12.396,17.502,22.332,23.584,0.000,0.000,0.000,0.000,0.000,0.000,0.000,0.000,0.000,0.000,0.000,0.000
G_by_Interval_g4=1.847,1.998,2.151,2.356,2.578,2.836,1.642,2.035,2.346,2.335,2.945,3.282,2.206,2.408,2.799,2.711,4.030,3.738,2.431,2.398,2.659,2.817,3.082,3.321,2.935,2.511,2.905,3.091,3.499,3.476,2.865,2.750,2.971,3.268,3.550,3.665,0.000,0.000,0.000,0.000,0.000,0.000,0.000,0.000,0.000,0.000,0.000,0.000,1.716,2.040,2.016,2.228,2.523,2.736,1.632,3.015,4.167,4.919,6.403,11.152,1.708,7.774,10.285,14.574,23.053,29.345,1.860,10.391,10.776,11.342,8.365,26.000,2.029,11.486,13.162,12.121,9.564,21.656,1.996,10.740,12.825,14.403,12.764,20.200,0.000,0.000,0.000,0.000,0.000,0.000,0.000,0.000,0.000,0.000,0.000,0.000
G_int_t8_g4=1.847,1.998,2.151,2.356,2.578,2.836,1.642,2.035,2.346,2.335,2.945,3.282,2.206,2.408,2.799,2.711,4.030,3.738,2.431,2.398,2.659,2.817,3.082,3.321,2.935,2.511,2.905,3.091,3.499,3.476,2.865,2.750,2.971,3.268,3.550,3.665,0.000,0.000,0.000,0.000,0.000,0.000,0.000,0.000,0.000,0.000,0.000,0.000,1.716,2.040,2.016,2.228,2.523,2.736,1.632,3.015,4.167,4.919,6.403,11.152,1.708,7.774,10.285,14.574,23.053,29.345,1.860,10.391,10.776,11.342,8.365,26.000,2.029,11.486,13.162,12.121,9.564,21.656,1.996,10.740,12.825,14.403,12.764,20.200,0.000,0.000,0.000,0.000,0.000,0.000,0.000,0.000,0.000,0.000,0.000,0.000
G_int_t12_g4=1.847,1.998,2.151,2.356,2.578,2.836,1.642,2.035,2.346,2.335,2.945,3.282,2.206,2.408,2.799,2.711,4.030,3.738,2.431,2.398,2.659,2.817,3.082,3.321,2.935,2.511,2.905,3.091,3.499,3.476,2.865,2.750,2.971,3.268,3.550,3.665,0.000,0.000,0.000,0.000,0.000,0.000,0.000,0.000,0.000,0.000,0.000,0.000,1.716,2.040,2.016,2.228,2.523,2.736,1.632,3.015,4.167,4.919,6.403,11.152,1.708,7.774,10.285,14.574,23.053,29.345,1.860,10.391,10.776,11.342,8.365,26.000,2.029,11.486,13.162,12.121,9.564,21.656,1.996,10.740,12.825,14.403,12.764,20.200,0.000,0.000,0.000,0.000,0.000,0.000,0.000,0.000,0.000,0.000,0.000,0.000
G_int_inflex_g4=1.847,2.041,2.161,3.000,3.416,3.738,1.642,2.080,2.969,2.943,4.589,4.690,2.206,2.408,3.568,2.711,4.996,5.253,2.440,2.400,2.674,2.861,3.244,3.301,2.935,2.506,2.905,3.079,3.499,3.511,2.824,2.750,2.939,3.260,3.550,3.665,0.000,0.000,0.000,0.000,0.000,0.000,0.000,0.000,0.000,0.000,0.000,0.000,1.685,2.040,2.063,2.805,3.254,3.524,1.632,2.965,4.167,5.030,6.730,12.682,1.708,7.938,11.826,18.359,26.678,3.008,1.854,12.270,12.535,19.344,9.331,27.050,2.047,13.371,14.242,16.574,10.786,21.215,1.996,12.639,12.396,17.502,22.332,23.584,0.000,0.000,0.000,0.000,0.000,0.000,0.000,0.000,0.000,0.000,0.000,0.000
Time_Inflex=11.252,11.742,12.721,12.721,13.210,14.433,11.252,12.231,11.986,12.231,14.678,16.146,12.965,14.433,13.454,16.146,18.103,17.369,14.433,15.167,16.146,16.146,16.880,18.593,16.880,16.146,17.859,18.837,19.571,19.082,18.837,17.859,18.837,20.305,20.797,21.531,0.241,0.241,0.241,0.241,0.241,0.241,0.241,0.241,0.241,0.241,0.241,0.241,11.008,13.210,11.742,11.742,12.965,13.699,11.008,16.880,21.776,21.776,21.776,21.776,12.231,21.776,20.550,21.041,21.776,9.295,12.476,21.041,21.286,19.816,21.776,18.593,13.210,21.041,21.776,20.061,21.776,20.305,13.454,21.041,20.550,21.041,20.550,21.776,0.241,0.241,0.241,0.241,0.241,0.241,0.241,0.241,0.241,0.241,0.241,0.241
OD_Inflex=0.724,0.513,0.590,0.330,0.325,0.351,0.701,0.528,0.320,0.341,0.272,0.337,0.618,0.642,0.294,0.701,0.287,0.288,0.545,0.593,0.589,0.552,0.448,0.657,0.649,0.636,0.644,0.728,0.614,0.537,0.675,0.674,0.644,0.662,0.665,0.665,0.066,0.069,0.065,0.067,0.065,0.065,0.068,0.066,0.065,0.065,0.064,0.064,0.607,0.721,0.474,0.337,0.324,0.396,0.668,0.625,0.655,0.405,0.257,0.154,0.798,0.194,0.145,0.125,0.113,0.106,0.641,0.126,0.126,0.109,0.111,0.106,0.589,0.125,0.127,0.110,0.109,0.113,0.623,0.123,0.118,0.114,0.107,0.107,0.064,0.064,0.068,0.074,0.072,0.067,0.064,0.064,0.065,0.064,0.070,0.065
Time_Saturation=19.571,20.550,19.082,20.061,15.901,16.880,21.041,19.571,20.797,19.571,19.327,18.348,18.837,19.571,20.797,21.041,22.020,20.550,19.571,19.082,19.571,19.082,19.327,19.816,18.103,18.837,19.082,19.327,21.041,21.286,19.816,19.082,21.286,21.286,0.000,0.000,0.241,0.241,0.241,0.241,0.241,0.241,0.241,0.241,0.241,0.241,0.241,0.241,19.571,19.327,20.061,18.837,20.061,20.797,18.103,18.348,0.000,0.000,0.000,0.000,19.327,0.000,14.678,0.000,0.000,9.784,19.571,0.000,3.178,0.000,0.000,20.305,16.635,0.000,0.000,0.000,0.000,19.082,19.571,0.000,0.000,0.000,0.000,0.000,0.241,0.241,0.241,0.241,0.241,0.241,0.241,0.241,0.241,0.241,0.241,0.241
OD_Saturation=0.961,0.919,0.906,0.913,0.781,0.731,0.968,0.927,0.896,0.909,0.808,0.665,0.901,0.901,0.880,0.879,0.631,0.677,0.862,0.862,0.861,0.855,0.792,0.788,0.807,0.861,0.800,0.789,0.804,0.802,0.784,0.822,0.815,0.790,0.000,0.000,0.066,0.069,0.065,0.067,0.065,0.065,0.068,0.066,0.065,0.065,0.064,0.064,0.955,1.035,0.961,0.935,0.847,0.833,0.980,0.847,0.000,0.000,0.000,0.000,0.968,0.000,0.108,0.000,0.000,0.107,0.939,0.000,0.093,0.000,0.000,0.112,0.926,0.000,0.000,0.000,0.000,0.108,0.944,0.000,0.000,0.000,0.000,0.000,0.064,0.064,0.068,0.074,0.072,0.067,0.064,0.064,0.065,0.064,0.070,0.065
Ref_Well_Name=A01,A01,A01,A01,A01,A01,A01,A01,A01,A01,A01,A01,A01,A01,A01,A01,A01,A01,A01,A01,A01,A01,A01,A01,A01,A01,A01,A01,A01,A01,A01,A01,A01,A01,A01,A01,A01,A01,A01,A01,A01,A01,A01,A01,A01,A01,A01,A01,A01,A01,A01,A01,A01,A01,A01,A01,A01,A01,A01,A01,A01,A01,A01,A01,A01,A01,A01,A01,A01,A01,A01,A01,A01,A01,A01,A01,A01,A01,A01,A01,A01,A01,A01,A01,A01,A01,A01,A01,A01,A01,A01,A01,A01,A01,A01,A01
Ratio_Avg_G=1.000,0.852,0.815,0.729,0.708,0.654,0.984,0.826,0.757,0.757,0.637,0.586,0.817,0.733,0.667,0.671,0.487,0.525,0.705,0.685,0.642,0.632,0.580,0.570,0.632,0.655,0.591,0.575,0.531,0.531,0.568,0.598,0.559,0.522,0.511,0.491,Inf,Inf,Inf,Inf,Inf,Inf,Inf,Inf,Inf,Inf,Inf,Inf,0.960,0.830,0.837,0.787,0.715,0.695,0.997,0.623,0.484,0.424,0.347,0.242,0.949,0.289,0.241,0.195,0.153,0.126,0.856,0.204,0.191,0.169,0.145,0.149,0.788,0.193,0.179,0.164,0.138,0.148,0.785,0.192,0.187,0.164,0.141,0.135,Inf,Inf,Inf,Inf,Inf,Inf,Inf,Inf,Inf,Inf,Inf,Inf
Ratio_Fit_G=1.000,1.431,1.443,0.830,0.634,0.418,1.113,1.388,0.714,0.623,0.215,0.161,0.869,1.202,0.552,1.225,0.218,0.145,0.883,1.036,0.976,1.080,0.778,0.871,0.775,0.960,0.875,0.870,0.880,0.867,0.790,0.902,0.897,0.874,0.817,0.791,Inf,Inf,Inf,Inf,Inf,Inf,Inf,Inf,Inf,Inf,Inf,Inf,1.090,1.238,1.326,0.745,0.596,0.511,1.119,0.957,0.955,1.028,1.160,1.254,1.026,0.463,0.101,0.022,0.008,0.123,1.079,0.167,0.372,0.355,0.593,0.039,1.033,0.137,0.174,0.364,0.579,0.122,1.031,0.271,0.245,0.262,0.382,0.203,Inf,Inf,Inf,Inf,Inf,Inf,Inf,Inf,Inf,Inf,Inf,Inf
Ratio_G_Int=1.000,1.286,1.210,1.309,1.192,0.886,1.182,1.223,1.069,1.007,1.134,1.482,0.876,1.049,0.823,0.946,0.485,0.530,0.865,0.962,0.902,0.940,0.736,0.676,0.733,0.926,0.796,0.758,0.742,0.691,0.750,0.849,0.836,0.777,0.678,0.634,Inf,Inf,Inf,Inf,Inf,Inf,Inf,Inf,Inf,Inf,Inf,Inf,1.120,1.156,1.149,1.067,0.926,0.821,1.189,0.906,0.910,0.880,0.297,0.171,1.141,0.245,0.185,0.130,0.082,0.065,1.101,0.183,0.176,0.168,0.227,0.073,1.012,0.166,0.144,0.157,0.199,0.088,1.028,0.177,0.148,0.132,0.149,0.094,Inf,Inf,Inf,Inf,Inf,Inf,Inf,Inf,Inf,Inf,Inf,Inf
Ratio_t0_Fit=1.000,0.312,0.283,0.444,0.671,0.307,0.747,0.301,229.000,0.394,-0.064,0.210,0.926,0.299,1.843,0.313,0.243,0.328,0.527,0.299,0.279,0.243,0.226,0.255,0.579,0.354,0.289,0.270,0.220,0.222,0.320,0.342,0.316,0.214,0.206,0.191,Inf,Inf,Inf,Inf,Inf,Inf,Inf,Inf,Inf,Inf,Inf,Inf,0.677,0.319,0.321,0.451,-0.966,2.899,0.518,0.357,0.178,0.160,0.150,0.147,0.407,0.158,0.161,0.151,0.149,-0.073,0.414,0.154,0.152,0.154,0.149,0.278,0.495,0.154,0.151,0.154,0.148,0.153,0.330,0.154,0.153,0.151,0.151,0.150,Inf,Inf,Inf,Inf,Inf,Inf,Inf,Inf,Inf,Inf,Inf,Inf
Ratio_t0_G_Int=1.000,0.135,0.132,0.091,0.095,0.127,0.270,0.135,0.135,0.154,0.080,0.056,0.397,0.127,0.167,0.120,0.514,0.453,0.180,0.123,0.115,0.102,0.133,0.164,0.199,0.117,0.117,0.120,0.097,0.114,0.118,0.105,0.090,0.084,0.104,0.108,Inf,Inf,Inf,Inf,Inf,Inf,Inf,Inf,Inf,Inf,Inf,Inf,0.295,0.152,0.158,0.153,0.156,0.203,0.281,0.105,0.058,0.050,-0.276,-0.082,0.260,-0.247,-0.120,-0.067,-0.037,-0.033,0.190,-0.559,-1.446,0.517,0.068,-0.030,0.175,-0.281,-0.164,1.537,0.079,-0.047,0.165,-1.478,-0.145,-0.162,0.255,-0.078,Inf,Inf,Inf,Inf,Inf,Inf,Inf,Inf,Inf,Inf,Inf,Inf
Ref_Curve_Array=1,1,1,1,1,1,1,1,1,1,1,1,1,1,1,1,1,1,1,1,1,1,1,1,1,1,1,1,1,1,1,1,1,1,1,1,1,1,1,1,1,1,1,1,1,1,1,1,1,1,1,1,1,1,1,1,1,1,1,1,1,1,1,1,1,1,1,1,1,1,1,1,1,1,1,1,1,1,1,1,1,1,1,1,1,1,1,1,1,1,1,1,1,1,1,1
Default_ref=0
Comm_Map=,,,,,
Comm_Consol=,,,,,,,,
Comm_Screen=,,,,,
Analysis_Set=A,A,A,A,A,A,A,A,A,A,A,A,A,A,A,A,A,A,A,A,A,A,A,A,A,A,A,A,A,A,A,A,A,A,A,A,A,A,A,A,A,A,A,A,A,A,A,A,A,A,A,A,A,A,A,A,A,A,A,A,A,A,A,A,A,A,A,A,A,A,A,A,A,A,A,A,A,A,A,A,A,A,A,A,A,A,A,A,A,A,A,A,A,A,A,A
Ref_Type=single_ref,single_ref,single_ref,single_ref,single_ref,single_ref,single_ref,single_ref,single_ref,single_ref,single_ref,single_ref,single_ref,single_ref,single_ref,single_ref,single_ref,single_ref,single_ref,single_ref,single_ref,single_ref,single_ref,single_ref,single_ref,single_ref,single_ref,single_ref,single_ref,single_ref,single_ref,single_ref,single_ref,single_ref,single_ref,single_ref,single_ref,single_ref,single_ref,single_ref,single_ref,single_ref,single_ref,single_ref,single_ref,single_ref,single_ref,single_ref,single_ref,single_ref,single_ref,single_ref,single_ref,single_ref,single_ref,single_ref,single_ref,single_ref,single_ref,single_ref,single_ref,single_ref,single_ref,single_ref,single_ref,single_ref,single_ref,single_ref,single_ref,single_ref,single_ref,single_ref,single_ref,single_ref,single_ref,single_ref,single_ref,single_ref,single_ref,single_ref,single_ref,single_ref,single_ref,single_ref,single_ref,single_ref,single_ref,single_ref,single_ref,single_ref,single_ref,single_ref,single_ref,single_ref,single_ref,single_ref
Wells_In_Use=0,0,0,0,0,0,0,0,0,0,0,0,0,0,0,0,0,0,0,0,0,0,0,0,0,0,0,0,0,0,0,0,0,0,0,0,0,0,0,0,0,0,0,0,0,0,0,0,0,0,0,0,0,0,0,0,0,0,0,0,0,0,0,0,0,0,0,0,0,0,0,0,0,0,0,0,0,0,0,0,0,0,0,0,0,0,0,0,0,0,0,0,0,0,0,0
[Flor:]
[Flor2:]
[Lumin:]
[Data:]
Read=DateTime	RunT[s]	Temp	Well_1	Well_2	Well_3	Well_4	Well_5	Well_6	Well_7	Well_8	Well_9	Well_10	Well_11	Well_12	Well_13	Well_14	Well_15	Well_16	Well_17	Well_18	Well_19	Well_20	Well_21	Well_22	Well_23	Well_24	Well_25	Well_26	Well_27	Well_28	Well_29	Well_30	Well_31	Well_32	Well_33	Well_34	Well_35	Well_36	Well_37	Well_38	Well_39	Well_40	Well_41	Well_42	Well_43	Well_44	Well_45	Well_46	Well_47	Well_48	Well_49	Well_50	Well_51	Well_52	Well_53	Well_54	Well_55	Well_56	Well_57	Well_58	Well_59	Well_60	Well_61	Well_62	Well_63	Well_64	Well_65	Well_66	Well_67	Well_68	Well_69	Well_70	Well_71	Well_72	Well_73	Well_74	Well_75	Well_76	Well_77	Well_78	Well_79	Well_80	Well_81	Well_82	Well_83	Well_84	Well_85	Well_86	Well_87	Well_88	Well_89	Well_90	Well_91	Well_92	Well_93	Well_94	Well_95	Well_96
1=12:20:05	869	300	0.0966	0.0888	0.0887	0.0845	0.0847	0.0852	0.0847	0.0844	0.0830	0.0843	0.0824	0.0887	0.0852	0.0849	0.0871	0.0839	0.0844	0.0842	0.0843	0.0827	0.0842	0.0837	0.0843	0.0852	0.0972	0.0895	0.0879	0.0846	0.0835	0.0853	0.0855	0.0854	0.0840	0.0860	0.0829	0.0927	0.0835	0.0843	0.0846	0.0840	0.0841	0.0835	0.0834	0.0841	0.0853	0.0835	0.0834	0.0880	0.0892	0.0857	0.0866	0.0854	0.0861	0.0849	0.0846	0.0851	0.0877	0.0845	0.0864	0.0894	0.0842	0.0844	0.0841	0.0841	0.0844	0.0847	0.0839	0.0839	0.0833	0.0836	0.0882	0.0843	0.0657	0.0687	0.0652	0.0667	0.0647	0.0647	0.0644	0.0635	0.0675	0.0744	0.0724	0.0666	0.0680	0.0656	0.0646	0.0649	0.0636	0.0645	0.0645	0.0640	0.0653	0.0640	0.0697	0.0648
2=12:34:49	1754	300	0.0940	0.0885	0.0890	0.0846	0.0861	0.0848	0.0863	0.0841	0.0846	0.0837	0.0830	0.0870	0.0852	0.0847	0.0873	0.0848	0.0846	0.0852	0.0841	0.0838	0.0836	0.0842	0.0836	0.0832	0.0933	0.0892	0.0886	0.0854	0.0847	0.0872	0.0853	0.0861	0.0828	0.0843	0.0843	0.0898	0.0840	0.0851	0.0842	0.0840	0.0842	0.0839	0.0841	0.0835	0.0882	0.0833	0.0841	0.0870	0.0912	0.0862	0.0865	0.0858	0.0862	0.0862	0.0844	0.0845	0.0876	0.0841	0.0847	0.0944	0.0846	0.0841	0.0846	0.0844	0.0837	0.0838	0.0842	0.0833	0.0850	0.0828	0.0853	0.0849	0.0652	0.0683	0.0646	0.0654	0.0645	0.0642	0.0643	0.0641	0.0651	0.0687	0.0656	0.0664	0.0678	0.0639	0.0639	0.0645	0.0640	0.0646	0.0639	0.0637	0.0642	0.0636	0.0675	0.0650
3=12:49:30	2634	300	0.0970	0.0888	0.0908	0.0844	0.0860	0.0860	0.0874	0.0849	0.0836	0.0849	0.0824	0.0881	0.0851	0.0865	0.0864	0.0848	0.0845	0.0845	0.0850	0.0839	0.0833	0.0852	0.0837	0.0872	0.0952	0.0888	0.0925	0.0845	0.0850	0.0858	0.0869	0.0865	0.0862	0.0855	0.0835	0.0876	0.0840	0.0847	0.0840	0.0849	0.0835	0.0846	0.0836	0.0843	0.0849	0.0835	0.0834	0.0986	0.0886	0.0859	0.0862	0.0858	0.0855	0.0864	0.0871	0.0837	0.0902	0.0846	0.0856	0.0900	0.0865	0.0857	0.0847	0.0843	0.0854	0.0848	0.0839	0.0832	0.0849	0.0832	0.0853	0.0836	0.0649	0.0678	0.0647	0.0668	0.0646	0.0642	0.0644	0.0643	0.0643	0.0668	0.0658	0.0661	0.0678	0.0649	0.0628	0.0639	0.0641	0.0642	0.0635	0.0636	0.0649	0.0636	0.0667	0.0645
4=13:04:11	3515	300	0.0944	0.0899	0.0912	0.0854	0.0868	0.0859	0.0870	0.0844	0.0850	0.0853	0.0839	0.0887	0.0859	0.0864	0.0881	0.0849	0.0842	0.0850	0.0846	0.0847	0.0845	0.0850	0.0849	0.0847	0.0902	0.0883	0.0937	0.0856	0.0853	0.0863	0.0861	0.0863	0.0883	0.0860	0.0846	0.0874	0.0841	0.0859	0.0844	0.0861	0.0847	0.0854	0.0854	0.0841	0.0859	0.0848	0.0846	0.0925	0.0899	0.0862	0.0878	0.0866	0.0873	0.0866	0.0862	0.0849	0.0890	0.0861	0.0856	0.0903	0.0850	0.0850	0.0853	0.0848	0.0849	0.0850	0.0845	0.0845	0.0856	0.0835	0.0853	0.0839	0.0656	0.0686	0.0646	0.0663	0.0649	0.0642	0.0636	0.0644	0.0652	0.0670	0.0658	0.0665	0.0680	0.0649	0.0642	0.0640	0.0639	0.0639	0.0642	0.0642	0.0652	0.0637	0.0666	0.0647
5=13:18:51	4396	300	0.1003	0.0908	0.0904	0.0852	0.0863	0.0858	0.0871	0.0854	0.0852	0.0845	0.0853	0.0905	0.0866	0.0859	0.0888	0.0858	0.0859	0.0857	0.0847	0.0849	0.0857	0.0853	0.0860	0.0853	0.1027	0.0914	0.0894	0.0858	0.0849	0.0865	0.0867	0.0873	0.0849	0.0853	0.0845	0.0964	0.0842	0.0860	0.0846	0.0857	0.0847	0.0848	0.0855	0.0851	0.0901	0.0845	0.0843	0.0896	0.0920	0.0874	0.0888	0.0867	0.0876	0.0873	0.0858	0.0856	0.0885	0.0858	0.0872	0.0922	0.0855	0.0858	0.0861	0.0844	0.0855	0.0865	0.0854	0.0846	0.0864	0.0855	0.0855	0.0867	0.0651	0.0682	0.0648	0.0664	0.0639	0.0644	0.0640	0.0643	0.0649	0.0665	0.0654	0.0666	0.0676	0.0649	0.0639	0.0644	0.0639	0.0645	0.0631	0.0635	0.0649	0.0633	0.0663	0.0645
6=13:33:32	5277	300	0.0920	0.0909	0.0910	0.0851	0.0879	0.0859	0.0880	0.0855	0.0853	0.0857	0.0838	0.0875	0.0859	0.0860	0.0887	0.0863	0.0850	0.0861	0.0865	0.0855	0.0841	0.0868	0.0852	0.0857	0.0924	0.0907	0.0963	0.0870	0.0854	0.0865	0.0868	0.0866	0.0864	0.0859	0.0854	0.0878	0.0854	0.0854	0.0852	0.0859	0.0849	0.0865	0.0860	0.0855	0.0910	0.0850	0.0849	0.0891	0.0868	0.0883	0.0871	0.0876	0.0882	0.0871	0.0865	0.0853	0.0889	0.0871	0.0875	0.0950	0.0852	0.0863	0.0857	0.0864	0.0871	0.0842	0.0858	0.0848	0.0867	0.0847	0.0873	0.0850	0.0656	0.0684	0.0641	0.0660	0.0643	0.0643	0.0639	0.0640	0.0651	0.0665	0.0651	0.0666	0.0676	0.0637	0.0637	0.0643	0.0639	0.0637	0.0637	0.0635	0.0637	0.0634	0.0665	0.0641
7=13:48:13	6157	300	0.0976	0.0911	0.0923	0.0871	0.0881	0.0874	0.0889	0.0854	0.0858	0.0856	0.0847	0.0891	0.0872	0.0881	0.0894	0.0866	0.0852	0.0860	0.0866	0.0853	0.0861	0.0863	0.0861	0.0872	0.0941	0.0912	0.0906	0.0870	0.0856	0.0884	0.0886	0.0877	0.0858	0.0871	0.0848	0.0919	0.0857	0.0863	0.0858	0.0868	0.0857	0.0853	0.0860	0.0849	0.0921	0.0852	0.0856	0.0912	0.0937	0.0867	0.0879	0.0880	0.0885	0.0890	0.0877	0.0860	0.0910	0.0863	0.0873	0.0932	0.0848	0.0862	0.0871	0.0868	0.0858	0.0861	0.0863	0.0856	0.0866	0.0848	0.0873	0.0864	0.0650	0.0676	0.0644	0.0664	0.0644	0.0638	0.0630	0.0640	0.0647	0.0660	0.0654	0.0665	0.0674	0.0647	0.0638	0.0639	0.0632	0.0643	0.0634	0.0632	0.0647	0.0633	0.0660	0.0645
8=14:02:54	7038	301	0.1053	0.0911	0.0926	0.0870	0.0892	0.0871	0.0881	0.0875	0.0873	0.0877	0.0859	0.0898	0.0873	0.0887	0.0900	0.0873	0.0861	0.0876	0.0871	0.0870	0.0868	0.0881	0.0868	0.0885	0.0955	0.0917	0.0904	0.0866	0.0870	0.0881	0.0896	0.0881	0.0879	0.0875	0.0875	0.0899	0.0863	0.0858	0.0862	0.0873	0.0858	0.0879	0.0858	0.0871	0.0928	0.0866	0.0858	0.0902	0.0932	0.0892	0.0891	0.0883	0.0885	0.0879	0.0893	0.0879	0.0900	0.0865	0.0893	0.1003	0.0866	0.0878	0.0861	0.0863	0.0875	0.0863	0.0874	0.0865	0.0874	0.0858	0.0887	0.0862	0.0653	0.0680	0.0642	0.0665	0.0644	0.0641	0.0629	0.0641	0.0644	0.0666	0.0656	0.0663	0.0677	0.0650	0.0636	0.0639	0.0638	0.0638	0.0636	0.0637	0.0642	0.0638	0.0663	0.0644
9=14:17:35	7919	300	0.1045	0.0929	0.0936	0.0884	0.0884	0.0882	0.0895	0.0888	0.0945	0.0884	0.0878	0.0934	0.0884	0.0891	0.0911	0.0887	0.0885	0.0880	0.0887	0.0863	0.0880	0.0875	0.0887	0.0894	0.1012	0.0922	0.0913	0.0905	0.0870	0.0902	0.0890	0.0886	0.0874	0.0876	0.0866	0.0936	0.0864	0.0867	0.0871	0.0868	0.0866	0.0874	0.0870	0.0867	0.0935	0.0858	0.0876	0.0926	0.0883	0.0899	0.0908	0.0881	0.0897	0.0890	0.0897	0.0879	0.0905	0.0896	0.0890	0.0955	0.0859	0.0880	0.0867	0.0874	0.0875	0.0866	0.0879	0.0874	0.0870	0.0874	0.0880	0.0883	0.0653	0.0677	0.0643	0.0660	0.0632	0.0644	0.0641	0.0641	0.0649	0.0667	0.0656	0.0666	0.0673	0.0646	0.0640	0.0644	0.0640	0.0644	0.0641	0.0626	0.0644	0.0634	0.0663	0.0646
10=14:32:15	8800	300	0.1049	0.0936	0.0954	0.0882	0.0888	0.0888	0.0889	0.0882	0.0862	0.0884	0.0872	0.0921	0.0890	0.0890	0.0910	0.0881	0.0885	0.0891	0.0893	0.0871	0.0883	0.0886	0.0882	0.0919	0.0911	0.0930	0.0935	0.0886	0.0873	0.0877	0.0893	0.0898	0.0873	0.0896	0.0858	0.0906	0.0860	0.0873	0.0871	0.0875	0.0877	0.0878	0.0864	0.0882	0.0894	0.0876	0.0862	0.0939	0.0879	0.0891	0.0895	0.0869	0.0899	0.0898	0.0900	0.0883	0.0917	0.0885	0.0898	0.0914	0.0858	0.0870	0.0864	0.0873	0.0879	0.0865	0.0877	0.0874	0.0880	0.0885	0.0875	0.0887	0.0651	0.0679	0.0644	0.0656	0.0638	0.0636	0.0635	0.0635	0.0638	0.0655	0.0655	0.0662	0.0674	0.0640	0.0634	0.0634	0.0637	0.0641	0.0635	0.0638	0.0644	0.0632	0.0659	0.0641
11=14:46:56	9681	300	0.1050	0.0946	0.0954	0.0891	0.0905	0.0907	0.0906	0.0906	0.0891	0.0886	0.0885	0.0963	0.0909	0.0902	0.0926	0.0898	0.0896	0.0894	0.0904	0.0883	0.0895	0.0887	0.0896	0.0915	0.1078	0.0951	0.0935	0.0903	0.0876	0.0898	0.0902	0.0904	0.0881	0.0908	0.0870	0.0976	0.0877	0.0878	0.0881	0.0878	0.0879	0.0875	0.0882	0.0889	0.0933	0.0875	0.0880	0.0956	0.0939	0.0896	0.0903	0.0882	0.0887	0.0897	0.0902	0.0894	0.0917	0.0900	0.0897	0.0938	0.0861	0.0892	0.0871	0.0877	0.0884	0.0873	0.0887	0.0879	0.0886	0.0886	0.0885	0.0892	0.0647	0.0676	0.0666	0.0659	0.0641	0.0638	0.0636	0.0639	0.0648	0.0657	0.0654	0.0660	0.0675	0.0645	0.0629	0.0636	0.0638	0.0643	0.0633	0.0635	0.0646	0.0635	0.0667	0.0642
12=15:01:37	10561	300	0.1066	0.0963	0.0984	0.0911	0.0920	0.0909	0.0937	0.0907	0.0941	0.0921	0.0908	0.0960	0.0917	0.0920	0.0941	0.0914	0.0902	0.0919	0.0921	0.0899	0.0893	0.0910	0.0898	0.0929	0.1026	0.0953	0.1004	0.0917	0.0902	0.0920	0.0931	0.0912	0.0929	0.0907	0.0902	0.0924	0.0886	0.0890	0.0882	0.0898	0.0874	0.0901	0.0887	0.0901	0.0945	0.0894	0.0886	0.0928	0.0927	0.0911	0.0913	0.0904	0.0905	0.0916	0.0912	0.0881	0.0945	0.0901	0.0919	0.0970	0.0879	0.0878	0.0887	0.0879	0.0889	0.0887	0.0898	0.0890	0.0902	0.0880	0.0904	0.0883	0.0652	0.0682	0.0641	0.0657	0.0632	0.0640	0.0640	0.0640	0.0648	0.0666	0.0653	0.0662	0.0671	0.0648	0.0635	0.0640	0.0638	0.0640	0.0633	0.0627	0.0644	0.0634	0.0666	0.0638
13=15:16:18	11442	301	0.1108	0.0967	0.0997	0.0897	0.0938	0.0925	0.0946	0.0923	0.0914	0.0931	0.0907	0.0981	0.0923	0.0925	0.0947	0.0920	0.0917	0.0914	0.0925	0.0909	0.0893	0.0916	0.0908	0.0940	0.1011	0.0961	0.1004	0.0915	0.0904	0.0920	0.0945	0.0921	0.0900	0.0923	0.0902	0.0927	0.0891	0.0888	0.0890	0.0902	0.0880	0.0901	0.0891	0.0902	0.0925	0.0901	0.0887	0.0952	0.0933	0.0914	0.0913	0.0907	0.0914	0.0909	0.0918	0.0891	0.0948	0.0903	0.0931	0.0973	0.0882	0.0882	0.0889	0.0887	0.0897	0.0881	0.0897	0.0898	0.0901	0.0888	0.0906	0.0880	0.0649	0.0677	0.0641	0.0648	0.0640	0.0643	0.0634	0.0636	0.0647	0.0667	0.0656	0.0664	0.0668	0.0638	0.0632	0.0637	0.0637	0.0639	0.0633	0.0635	0.0635	0.0631	0.0665	0.0642
14=15:30:59	12323	300	0.1151	0.0991	0.1006	0.0928	0.0946	0.0939	0.0961	0.0935	0.0933	0.0947	0.0929	0.0997	0.0960	0.0950	0.0974	0.0946	0.0935	0.0926	0.0956	0.0926	0.0931	0.0935	0.0933	0.0972	0.1048	0.0980	0.1001	0.0931	0.0916	0.0940	0.0950	0.0946	0.0920	0.0930	0.0905	0.0966	0.0913	0.0902	0.0905	0.0924	0.0904	0.0913	0.0912	0.0906	0.0911	0.0909	0.0895	0.0987	0.0925	0.0918	0.0913	0.0915	0.0916	0.0930	0.0931	0.0904	0.0961	0.0894	0.0927	0.0965	0.0888	0.0900	0.0890	0.0898	0.0911	0.0902	0.0909	0.0904	0.0917	0.0910	0.0923	0.0911	0.0653	0.0682	0.0645	0.0664	0.0646	0.0640	0.0640	0.0638	0.0647	0.0667	0.0657	0.0666	0.0678	0.0649	0.0641	0.0647	0.0642	0.0630	0.0640	0.0637	0.0649	0.0639	0.0669	0.0646
15=15:45:39	13204	300	0.1152	0.0999	0.1011	0.0949	0.0972	0.0951	0.0983	0.0945	0.0937	0.0954	0.0927	0.1005	0.0982	0.0955	0.0981	0.0961	0.0943	0.0944	0.0979	0.0940	0.0935	0.0934	0.0941	0.0954	0.1008	0.0985	0.1000	0.0938	0.0930	0.0971	0.0972	0.0952	0.0922	0.0936	0.0909	0.0955	0.0912	0.0913	0.0919	0.0933	0.0915	0.0929	0.0920	0.0910	0.0925	0.0904	0.0894	0.0982	0.0924	0.0916	0.0918	0.0933	0.0930	0.0927	0.0942	0.0899	0.0960	0.0907	0.0923	0.0954	0.0895	0.0904	0.0896	0.0899	0.0917	0.0910	0.0917	0.0911	0.0920	0.0899	0.0921	0.0903	0.0649	0.0676	0.0641	0.0657	0.0640	0.0638	0.0627	0.0637	0.0645	0.0668	0.0657	0.0663	0.0670	0.0649	0.0633	0.0636	0.0635	0.0640	0.0632	0.0635	0.0646	0.0633	0.0663	0.0642
16=16:00:20	14085	300	0.1181	0.1036	0.1038	0.0971	0.0983	0.0976	0.1010	0.0968	0.0956	0.0967	0.0961	0.1033	0.1011	0.0970	0.1000	0.0968	0.0981	0.0973	0.1023	0.0950	0.0954	0.0957	0.0957	0.0962	0.1116	0.1003	0.1012	0.0965	0.0948	0.0976	0.0996	0.0951	0.0936	0.0944	0.0923	0.0964	0.0934	0.0927	0.0936	0.0948	0.0928	0.0948	0.0931	0.0926	0.0947	0.0909	0.0907	0.0963	0.0993	0.0950	0.0947	0.0934	0.0954	0.0934	0.0960	0.0910	0.0955	0.0919	0.0922	0.0998	0.0893	0.0901	0.0911	0.0901	0.0931	0.0911	0.0931	0.0921	0.0906	0.0927	0.0933	0.0900	0.0654	0.0680	0.0643	0.0662	0.0640	0.0635	0.0637	0.0635	0.0646	0.0667	0.0659	0.0664	0.0670	0.0641	0.0635	0.0637	0.0631	0.0639	0.0637	0.0634	0.0642	0.0632	0.0669	0.0643
17=16:15:01	14965	298	0.1261	0.1040	0.1041	0.0970	0.0989	0.0985	0.1041	0.0994	0.0978	0.0996	0.0960	0.1057	0.1039	0.0990	0.1008	0.0983	0.0977	0.0983	0.1052	0.0965	0.0962	0.0970	0.0972	0.1019	0.1233	0.1018	0.1033	0.0975	0.0957	0.0986	0.1038	0.0955	0.0952	0.0959	0.0924	0.0994	0.0945	0.0940	0.0943	0.0958	0.0919	0.0961	0.0956	0.0939	0.0932	0.0928	0.0920	0.0982	0.0992	0.0948	0.0948	0.0940	0.0964	0.0938	0.0970	0.0926	0.0982	0.0925	0.0935	0.0972	0.0905	0.0927	0.0910	0.0920	0.0930	0.0914	0.0940	0.0926	0.0928	0.0934	0.0936	0.0908	0.0649	0.0679	0.0640	0.0663	0.0644	0.0645	0.0640	0.0639	0.0652	0.0668	0.0659	0.0663	0.0675	0.0648	0.0638	0.0642	0.0642	0.0638	0.0636	0.0635	0.0647	0.0625	0.0669	0.0647
18=16:29:42	15846	298	0.1395	0.1057	0.1074	0.0982	0.1010	0.1002	0.1090	0.1008	0.1013	0.1009	0.0996	0.1067	0.1083	0.1004	0.1037	0.1005	0.0994	0.0990	0.1077	0.0978	0.0988	0.0987	0.0979	0.1014	0.1150	0.1039	0.1025	0.0998	0.0969	0.0991	0.1068	0.0974	0.0988	0.0971	0.0926	0.1042	0.0961	0.0966	0.0952	0.0966	0.0957	0.0970	0.0978	0.0946	0.0942	0.0925	0.0924	0.0989	0.1005	0.0964	0.0959	0.0952	0.0980	0.0968	0.0978	0.0938	0.0948	0.0928	0.0946	0.0994	0.0905	0.0938	0.0925	0.0929	0.0941	0.0922	0.0959	0.0922	0.0944	0.0935	0.0932	0.0933	0.0663	0.0681	0.0650	0.0662	0.0649	0.0640	0.0645	0.0646	0.0654	0.0684	0.0666	0.0671	0.0680	0.0650	0.0645	0.0643	0.0644	0.0646	0.0628	0.0642	0.0651	0.0640	0.0676	0.0650
19=16:44:23	16727	300	0.1378	0.1068	0.1072	0.0985	0.1014	0.1010	0.1112	0.1011	0.1016	0.1011	0.1005	0.1063	0.1111	0.1014	0.1041	0.1020	0.0997	0.1005	0.1121	0.0989	0.0978	0.0987	0.1005	0.1022	0.1202	0.1044	0.1060	0.0998	0.0963	0.1006	0.1069	0.0966	0.0952	0.0966	0.0940	0.1031	0.0976	0.0955	0.0960	0.0967	0.0955	0.0981	0.0989	0.0938	0.0950	0.0927	0.0931	0.1023	0.1060	0.0979	0.0964	0.0957	0.0960	0.0973	0.0962	0.0926	0.0950	0.0931	0.0930	0.1052	0.0908	0.0929	0.0922	0.0917	0.0945	0.0910	0.0965	0.0929	0.0935	0.0927	0.0929	0.0912	0.0651	0.0679	0.0640	0.0648	0.0643	0.0640	0.0637	0.0637	0.0647	0.0675	0.0653	0.0662	0.0674	0.0632	0.0634	0.0637	0.0638	0.0641	0.0633	0.0635	0.0636	0.0630	0.0670	0.0645
20=16:59:03	17608	298	0.1336	0.1069	0.1099	0.1008	0.1031	0.1032	0.1147	0.1027	0.1021	0.1034	0.1016	0.1064	0.1144	0.1026	0.1052	0.1034	0.1012	0.1024	0.1163	0.1013	0.0995	0.1005	0.0996	0.1032	0.1123	0.1051	0.1075	0.1022	0.0985	0.1011	0.1108	0.0966	0.0955	0.0966	0.0933	0.0989	0.0987	0.0962	0.0973	0.0989	0.0967	0.0997	0.0989	0.0936	0.0947	0.0927	0.0923	0.0975	0.0965	0.0975	0.0969	0.0966	0.1007	0.0968	0.0994	0.0927	0.0967	0.0928	0.0936	0.1002	0.0913	0.0936	0.0920	0.0916	0.0954	0.0927	0.0973	0.0917	0.0919	0.0931	0.0947	0.0907	0.0651	0.0673	0.0641	0.0654	0.0638	0.0639	0.0635	0.0624	0.0645	0.0668	0.0653	0.0661	0.0669	0.0640	0.0630	0.0632	0.0629	0.0636	0.0635	0.0633	0.0644	0.0636	0.0664	0.0643
21=17:13:44	18489	300	0.1435	0.1102	0.1103	0.1020	0.1053	0.1042	0.1184	0.1047	0.1041	0.1051	0.1015	0.1114	0.1200	0.1043	0.1076	0.1059	0.1042	0.1032	0.1220	0.1016	0.0997	0.1005	0.1017	0.1035	0.1180	0.1045	0.1109	0.1034	0.1016	0.1048	0.1158	0.0981	0.0958	0.0965	0.0933	0.0989	0.0994	0.0978	0.0982	0.0994	0.0968	0.1007	0.1020	0.0931	0.0942	0.0927	0.0922	0.1095	0.0996	0.0977	0.0975	0.0979	0.0989	0.0979	0.1016	0.0932	0.0959	0.0937	0.0930	0.0964	0.0939	0.0948	0.0943	0.0936	0.0967	0.0943	0.0990	0.0933	0.0931	0.0938	0.0928	0.0916	0.0646	0.0674	0.0635	0.0656	0.0637	0.0638	0.0636	0.0633	0.0649	0.0671	0.0650	0.0665	0.0671	0.0630	0.0636	0.0632	0.0634	0.0638	0.0631	0.0635	0.0635	0.0629	0.0660	0.0640
22=17:28:25	19369	301	0.1484	0.1125	0.1121	0.1033	0.1058	0.1056	0.1265	0.1068	0.1079	0.1059	0.1052	0.1100	0.1260	0.1061	0.1084	0.1076	0.1050	0.1044	0.1274	0.1021	0.1015	0.1024	0.1035	0.1018	0.1200	0.1079	0.1101	0.1032	0.1028	0.1065	0.1201	0.0998	0.0964	0.0975	0.0958	0.1033	0.1017	0.0993	0.0979	0.1026	0.0985	0.1012	0.1067	0.0941	0.0959	0.0941	0.0938	0.0989	0.1110	0.0994	0.0986	0.1010	0.0998	0.1009	0.1031	0.0939	0.0982	0.0942	0.0933	0.0993	0.0955	0.0949	0.0952	0.0935	0.0966	0.0948	0.1001	0.0930	0.0948	0.0927	0.0951	0.0938	0.0646	0.0675	0.0639	0.0654	0.0640	0.0642	0.0635	0.0635	0.0647	0.0667	0.0655	0.0663	0.0669	0.0637	0.0634	0.0637	0.0633	0.0639	0.0629	0.0631	0.0641	0.0633	0.0662	0.0646
23=17:43:06	20250	300	0.1529	0.1170	0.1143	0.1061	0.1096	0.1083	0.1329	0.1069	0.1100	0.1102	0.1073	0.1109	0.1321	0.1079	0.1116	0.1104	0.1072	0.1069	0.1330	0.1046	0.1034	0.1026	0.1036	0.1023	0.1242	0.1101	0.1093	0.1062	0.1045	0.1073	0.1277	0.1001	0.0986	0.0981	0.0955	0.1011	0.1030	0.1016	0.0994	0.1024	0.0992	0.1026	0.1102	0.0956	0.0962	0.0941	0.0933	0.0988	0.1029	0.1011	0.1016	0.1026	0.1012	0.1030	0.1047	0.0939	0.0984	0.0940	0.0955	0.0989	0.0958	0.0962	0.0974	0.0965	0.0972	0.0971	0.1044	0.0930	0.0942	0.0932	0.0945	0.0943	0.0654	0.0680	0.0645	0.0663	0.0643	0.0639	0.0643	0.0630	0.0653	0.0675	0.0663	0.0667	0.0677	0.0647	0.0638	0.0644	0.0635	0.0640	0.0633	0.0634	0.0648	0.0638	0.0670	0.0644
24=17:57:47	21131	301	0.1598	0.1159	0.1173	0.1059	0.1091	0.1079	0.1355	0.1109	0.1109	0.1110	0.1086	0.1156	0.1379	0.1088	0.1114	0.1111	0.1074	0.1066	0.1410	0.1048	0.1016	0.1026	0.1016	0.1057	0.1301	0.1135	0.1120	0.1063	0.1055	0.1073	0.1337	0.0983	0.0990	0.0983	0.0948	0.1028	0.1050	0.1010	0.1008	0.1031	0.1008	0.1040	0.1115	0.0967	0.0947	0.0937	0.0918	0.0980	0.1026	0.1036	0.1023	0.1012	0.1030	0.1023	0.1080	0.0939	0.0979	0.0920	0.0948	0.1023	0.0942	0.0973	0.0958	0.0959	0.0988	0.0965	0.1061	0.0935	0.0938	0.0930	0.0947	0.0924	0.0647	0.0672	0.0640	0.0660	0.0637	0.0638	0.0627	0.0636	0.0646	0.0669	0.0654	0.0668	0.0673	0.0637	0.0635	0.0638	0.0638	0.0628	0.0632	0.0631	0.0642	0.0631	0.0667	0.0638
25=18:12:27	22012	300	0.1733	0.1183	0.1182	0.1065	0.1114	0.1117	0.1462	0.1132	0.1147	0.1151	0.1113	0.1167	0.1455	0.1122	0.1130	0.1145	0.1106	0.1089	0.1512	0.1071	0.1046	0.1043	0.1057	0.1051	0.1450	0.1134	0.1144	0.1081	0.1082	0.1100	0.1396	0.1020	0.0980	0.0997	0.0956	0.1029	0.1068	0.1041	0.1035	0.1034	0.1026	0.1070	0.1170	0.0954	0.0974	0.0951	0.0943	0.1031	0.1072	0.1044	0.1035	0.1035	0.1052	0.1043	0.1106	0.0951	0.0977	0.0956	0.0945	0.1009	0.0977	0.0994	0.0977	0.0969	0.1000	0.0985	0.1095	0.0936	0.0951	0.0954	0.0958	0.0948	0.0654	0.0681	0.0657	0.0658	0.0647	0.0643	0.0642	0.0638	0.0658	0.0676	0.0660	0.0671	0.0672	0.0640	0.0643	0.0640	0.0643	0.0644	0.0644	0.0642	0.0643	0.0639	0.0673	0.0648
26=18:27:08	22893	301	0.1732	0.1216	0.1197	0.1092	0.1144	0.1115	0.1532	0.1157	0.1168	0.1164	0.1116	0.1196	0.1545	0.1147	0.1144	0.1163	0.1112	0.1105	0.1604	0.1083	0.1046	0.1043	0.1054	0.1054	0.1497	0.1132	0.1166	0.1099	0.1097	0.1114	0.1492	0.1018	0.0994	0.0988	0.0955	0.1007	0.1093	0.1051	0.1039	0.1056	0.1065	0.1077	0.1184	0.0943	0.0958	0.0946	0.0927	0.1095	0.1051	0.1054	0.1040	0.1062	0.1061	0.1051	0.1151	0.0938	0.0984	0.0965	0.0940	0.0985	0.0979	0.0998	0.0991	0.0976	0.1012	0.0990	0.1108	0.0943	0.0930	0.0940	0.0951	0.0929	0.0647	0.0673	0.0643	0.0657	0.0637	0.0639	0.0631	0.0632	0.0651	0.0671	0.0657	0.0667	0.0667	0.0640	0.0636	0.0637	0.0633	0.0636	0.0634	0.0633	0.0640	0.0627	0.0660	0.0639
27=18:41:49	23773	300	0.1957	0.1243	0.1233	0.1099	0.1124	0.1135	0.1622	0.1192	0.1205	0.1194	0.1148	0.1204	0.1663	0.1181	0.1180	0.1190	0.1117	0.1126	0.1708	0.1079	0.1073	0.1048	0.1068	0.1085	0.1476	0.1180	0.1164	0.1111	0.1107	0.1115	0.1576	0.1020	0.0985	0.1008	0.0964	0.1099	0.1110	0.1076	0.1054	0.1076	0.1057	0.1075	0.1259	0.0966	0.0962	0.0947	0.0946	0.0995	0.1117	0.1066	0.1053	0.1050	0.1056	0.1059	0.1155	0.0950	0.1002	0.0943	0.0954	0.1025	0.0987	0.1027	0.0986	0.1000	0.1009	0.1005	0.1154	0.0947	0.0954	0.0956	0.0956	0.0945	0.0646	0.0676	0.0643	0.0659	0.0634	0.0647	0.0638	0.0639	0.0654	0.0674	0.0652	0.0664	0.0675	0.0648	0.0639	0.0640	0.0641	0.0643	0.0634	0.0627	0.0644	0.0634	0.0667	0.0644
28=18:56:30	24654	300	0.2084	0.1272	0.1241	0.1113	0.1132	0.1157	0.1761	0.1227	0.1225	0.1197	0.1157	0.1226	0.1751	0.1189	0.1210	0.1202	0.1141	0.1128	0.1833	0.1091	0.1066	0.1050	0.1054	0.1065	0.1644	0.1177	0.1185	0.1131	0.1129	0.1108	0.1655	0.1016	0.1002	0.0987	0.0973	0.1021	0.1145	0.1078	0.1058	0.1079	0.1057	0.1106	0.1314	0.0962	0.0961	0.0960	0.0949	0.1000	0.1109	0.1089	0.1073	0.1050	0.1077	0.1091	0.1190	0.0953	0.0984	0.0942	0.0949	0.1005	0.0990	0.1026	0.1005	0.1002	0.1025	0.1003	0.1198	0.0947	0.0960	0.0953	0.0949	0.0931	0.0650	0.0680	0.0645	0.0661	0.0641	0.0640	0.0636	0.0637	0.0641	0.0670	0.0656	0.0664	0.0674	0.0642	0.0634	0.0644	0.0641	0.0641	0.0633	0.0635	0.0645	0.0634	0.0669	0.0643
29=19:11:11	25535	300	0.2129	0.1272	0.1253	0.1121	0.1153	0.1150	0.1858	0.1234	0.1251	0.1205	0.1188	0.1246	0.1883	0.1221	0.1201	0.1216	0.1144	0.1148	0.1956	0.1114	0.1065	0.1053	0.1055	0.1038	0.1552	0.1177	0.1249	0.1142	0.1135	0.1135	0.1738	0.1013	0.1024	0.0992	0.0976	0.1037	0.1174	0.1101	0.1076	0.1106	0.1076	0.1110	0.1395	0.0954	0.0968	0.0947	0.0949	0.1008	0.1148	0.1120	0.1082	0.1097	0.1059	0.1098	0.1242	0.0953	0.0982	0.0954	0.0952	0.1061	0.1022	0.1028	0.1026	0.0999	0.1038	0.1032	0.1221	0.0947	0.0956	0.0944	0.0956	0.0935	0.0651	0.0680	0.0659	0.0661	0.0643	0.0639	0.0636	0.0639	0.0645	0.0664	0.0659	0.0667	0.0674	0.0646	0.0627	0.0638	0.0639	0.0641	0.0636	0.0637	0.0643	0.0633	0.0661	0.0644
30=19:25:51	26416	301	0.2326	0.1284	0.1260	0.1119	0.1162	0.1184	0.2015	0.1276	0.1281	0.1240	0.1192	0.1253	0.2035	0.1235	0.1227	0.1224	0.1153	0.1134	0.2090	0.1115	0.1058	0.1045	0.1052	0.1052	0.1610	0.1208	0.1198	0.1147	0.1162	0.1159	0.1935	0.1025	0.1003	0.1004	0.0968	0.1036	0.1194	0.1117	0.1081	0.1105	0.1082	0.1117	0.1449	0.0955	0.0964	0.0947	0.0938	0.1020	0.1236	0.1103	0.1092	0.1087	0.1083	0.1076	0.1304	0.0963	0.0996	0.0940	0.0949	0.1022	0.1040	0.1049	0.1030	0.1002	0.1039	0.1031	0.1249	0.0930	0.0961	0.0936	0.0948	0.0969	0.0650	0.0678	0.0634	0.0660	0.0643	0.0637	0.0636	0.0633	0.0646	0.0661	0.0643	0.0663	0.0670	0.0641	0.0634	0.0637	0.0637	0.0636	0.0632	0.0632	0.0643	0.0620	0.0662	0.0641
31=19:40:32	27297	301	0.2449	0.1338	0.1295	0.1140	0.1170	0.1201	0.2162	0.1323	0.1329	0.1261	0.1208	0.1335	0.2193	0.1269	0.1254	0.1261	0.1193	0.1166	0.2289	0.1120	0.1065	0.1045	0.1053	0.1064	0.1857	0.1228	0.1264	0.1173	0.1181	0.1156	0.2042	0.1013	0.1014	0.1000	0.0964	0.1054	0.1233	0.1152	0.1106	0.1134	0.1104	0.1144	0.1534	0.0970	0.0963	0.0954	0.0953	0.1028	0.1258	0.1145	0.1111	0.1101	0.1111	0.1090	0.1361	0.0970	0.0992	0.0944	0.0954	0.1003	0.1036	0.1073	0.1045	0.1035	0.1046	0.1042	0.1321	0.0939	0.0962	0.0965	0.0947	0.0948	0.0649	0.0677	0.0634	0.0660	0.0641	0.0638	0.0638	0.0636	0.0649	0.0665	0.0647	0.0664	0.0676	0.0641	0.0635	0.0635	0.0639	0.0639	0.0633	0.0635	0.0644	0.0632	0.0659	0.0643
32=19:55:13	28178	301	0.2652	0.1366	0.1336	0.1149	0.1196	0.1214	0.2301	0.1354	0.1344	0.1322	0.1240	0.1293	0.2300	0.1312	0.1278	0.1280	0.1184	0.1151	0.2480	0.1134	0.1076	0.1059	0.1063	0.1065	0.1756	0.1226	0.1278	0.1168	0.1176	0.1173	0.2201	0.1031	0.1018	0.1011	0.0986	0.1029	0.1282	0.1140	0.1116	0.1134	0.1111	0.1160	0.1618	0.0973	0.0974	0.0960	0.0939	0.1028	0.1202	0.1168	0.1112	0.1139	0.1105	0.1089	0.1393	0.0976	0.1012	0.0963	0.0953	0.1054	0.1061	0.1070	0.1060	0.1030	0.1067	0.1056	0.1355	0.0953	0.0962	0.0946	0.0961	0.0958	0.0649	0.0677	0.0641	0.0663	0.0638	0.0639	0.0639	0.0628	0.0650	0.0667	0.0658	0.0670	0.0671	0.0647	0.0638	0.0642	0.0636	0.0639	0.0635	0.0638	0.0646	0.0635	0.0658	0.0643
33=20:09:54	29058	300	0.2864	0.1406	0.1366	0.1158	0.1199	0.1194	0.2439	0.1405	0.1386	0.1308	0.1240	0.1306	0.2488	0.1348	0.1276	0.1289	0.1187	0.1166	0.2619	0.1133	0.1043	0.1052	0.1043	0.1048	0.1832	0.1261	0.1298	0.1169	0.1191	0.1174	0.2317	0.1017	0.1001	0.0983	0.0974	0.1024	0.1306	0.1171	0.1133	0.1154	0.1127	0.1180	0.1711	0.0963	0.0965	0.0956	0.0931	0.1123	0.1194	0.1194	0.1135	0.1115	0.1095	0.1116	0.1502	0.0952	0.1000	0.0942	0.0952	0.1078	0.1062	0.1081	0.1056	0.1034	0.1068	0.1057	0.1427	0.0944	0.0951	0.0931	0.0960	0.0942	0.0643	0.0665	0.0629	0.0652	0.0632	0.0630	0.0626	0.0631	0.0639	0.0657	0.0652	0.0653	0.0663	0.0636	0.0628	0.0633	0.0627	0.0625	0.0626	0.0628	0.0636	0.0629	0.0650	0.0636
34=20:24:35	29939	300	0.3084	0.1478	0.1388	0.1178	0.1225	0.1249	0.2697	0.1471	0.1454	0.1360	0.1306	0.1331	0.2785	0.1417	0.1326	0.1340	0.1225	0.1194	0.2875	0.1169	0.1081	0.1042	0.1062	0.1049	0.1942	0.1321	0.1299	0.1226	0.1244	0.1268	0.2535	0.1064	0.1033	0.1013	0.0979	0.1112	0.1351	0.1222	0.1153	0.1165	0.1142	0.1186	0.1837	0.0959	0.0991	0.0961	0.0956	0.1054	0.1399	0.1198	0.1164	0.1156	0.1121	0.1148	0.1548	0.0987	0.1008	0.0966	0.0961	0.1038	0.1103	0.1106	0.1079	0.1059	0.1074	0.1085	0.1491	0.0959	0.0979	0.0955	0.0989	0.0992	0.0654	0.0682	0.0650	0.0666	0.0649	0.0649	0.0648	0.0646	0.0649	0.0661	0.0660	0.0672	0.0682	0.0655	0.0643	0.0650	0.0647	0.0643	0.0641	0.0642	0.0651	0.0639	0.0666	0.0651
35=20:39:15	30820	301	0.3424	0.1550	0.1424	0.1180	0.1239	0.1231	0.2816	0.1516	0.1499	0.1392	0.1306	0.1357	0.2954	0.1431	0.1335	0.1340	0.1218	0.1203	0.3119	0.1170	0.1065	0.1063	0.1059	0.1042	0.2057	0.1320	0.1338	0.1216	0.1220	0.1299	0.2727	0.1034	0.1004	0.0996	0.0981	0.1083	0.1392	0.1237	0.1170	0.1157	0.1172	0.1201	0.2012	0.0966	0.0973	0.0956	0.0956	0.1046	0.1350	0.1221	0.1155	0.1156	0.1128	0.1145	0.1619	0.0960	0.1007	0.0969	0.0957	0.1010	0.1119	0.1111	0.1097	0.1071	0.1101	0.1085	0.1576	0.0959	0.0986	0.0951	0.0971	0.0958	0.0645	0.0675	0.0636	0.0657	0.0635	0.0638	0.0641	0.0638	0.0644	0.0659	0.0651	0.0662	0.0667	0.0632	0.0634	0.0636	0.0634	0.0635	0.0631	0.0630	0.0635	0.0627	0.0652	0.0637
36=20:53:56	31701	300	0.3599	0.1652	0.1494	0.1216	0.1217	0.1260	0.3100	0.1620	0.1579	0.1442	0.1335	0.1324	0.3244	0.1488	0.1364	0.1386	0.1228	0.1200	0.3377	0.1172	0.1057	0.1060	0.1058	0.1091	0.2112	0.1381	0.1332	0.1251	0.1252	0.1297	0.3007	0.1042	0.1071	0.1015	0.0979	0.1041	0.1434	0.1257	0.1213	0.1159	0.1198	0.1214	0.2110	0.0978	0.0968	0.0965	0.0941	0.1023	0.1352	0.1242	0.1189	0.1180	0.1186	0.1167	0.1733	0.0968	0.1026	0.0958	0.0971	0.1025	0.1135	0.1143	0.1105	0.1092	0.1089	0.1091	0.1675	0.0948	0.0968	0.0964	0.0968	0.0946	0.0649	0.0682	0.0638	0.0659	0.0643	0.0635	0.0644	0.0638	0.0647	0.0661	0.0653	0.0666	0.0672	0.0635	0.0637	0.0638	0.0638	0.0642	0.0634	0.0634	0.0634	0.0629	0.0658	0.0646
37=21:08:37	32582	301	0.3926	0.1784	0.1560	0.1217	0.1234	0.1266	0.3324	0.1638	0.1621	0.1433	0.1313	0.1361	0.3523	0.1537	0.1399	0.1414	0.1247	0.1215	0.3719	0.1192	0.1067	0.1062	0.1048	0.1039	0.2251	0.1403	0.1370	0.1270	0.1249	0.1274	0.3194	0.1038	0.1014	0.0990	0.0988	0.1009	0.1511	0.1294	0.1223	0.1160	0.1204	0.1258	0.2279	0.0973	0.0977	0.0977	0.0946	0.1009	0.1399	0.1269	0.1191	0.1199	0.1153	0.1177	0.1815	0.0957	0.1009	0.0954	0.0970	0.1028	0.1157	0.1153	0.1126	0.1082	0.1124	0.1115	0.1798	0.0966	0.0960	0.0952	0.0968	0.0946	0.0651	0.0672	0.0635	0.0647	0.0638	0.0635	0.0640	0.0638	0.0648	0.0652	0.0657	0.0666	0.0671	0.0632	0.0632	0.0635	0.0634	0.0635	0.0632	0.0636	0.0636	0.0635	0.0650	0.0639
38=21:23:18	33462	301	0.4272	0.1886	0.1592	0.1253	0.1264	0.1298	0.3608	0.1727	0.1674	0.1470	0.1353	0.1351	0.3844	0.1654	0.1442	0.1448	0.1273	0.1220	0.4021	0.1208	0.1057	0.1059	0.1060	0.1060	0.2408	0.1406	0.1392	0.1291	0.1291	0.1326	0.3456	0.1046	0.1027	0.1011	0.0970	0.1061	0.1562	0.1350	0.1258	0.1194	0.1233	0.1261	0.2442	0.0971	0.0986	0.0968	0.0956	0.1066	0.1414	0.1288	0.1234	0.1213	0.1187	0.1197	0.1922	0.0981	0.1008	0.0955	0.0969	0.1007	0.1185	0.1194	0.1132	0.1116	0.1134	0.1120	0.1889	0.0952	0.0983	0.0959	0.0972	0.0953	0.0645	0.0677	0.0635	0.0659	0.0641	0.0642	0.0646	0.0638	0.0644	0.0652	0.0650	0.0667	0.0672	0.0639	0.0638	0.0642	0.0638	0.0640	0.0630	0.0638	0.0645	0.0629	0.0650	0.0644
39=21:37:59	34343	300	0.4484	0.2092	0.1635	0.1275	0.1264	0.1280	0.3827	0.1837	0.1781	0.1528	0.1363	0.1381	0.4168	0.1736	0.1418	0.1428	0.1207	0.1211	0.4283	0.1224	0.1087	0.1047	0.1067	0.1039	0.2476	0.1451	0.1380	0.1301	0.1283	0.1338	0.3695	0.1049	0.1014	0.1015	0.0978	0.1118	0.1640	0.1352	0.1274	0.1209	0.1255	0.1262	0.2623	0.0980	0.0982	0.0959	0.0950	0.1039	0.1476	0.1294	0.1266	0.1230	0.1206	0.1206	0.2008	0.0980	0.1000	0.0957	0.0955	0.1033	0.1200	0.1190	0.1130	0.1088	0.1134	0.1144	0.2004	0.0951	0.0977	0.0979	0.0967	0.0958	0.0650	0.0675	0.0640	0.0658	0.0640	0.0636	0.0643	0.0632	0.0647	0.0651	0.0654	0.0668	0.0673	0.0641	0.0632	0.0639	0.0633	0.0631	0.0635	0.0636	0.0646	0.0630	0.0652	0.0645
40=21:52:39	35224	301	0.4923	0.2372	0.1732	0.1286	0.1298	0.1312	0.4196	0.2051	0.1933	0.1583	0.1373	0.1362	0.4491	0.1880	0.1465	0.1460	0.1211	0.1217	0.4632	0.1236	0.1080	0.1036	0.1071	0.1038	0.2656	0.1503	0.1421	0.1321	0.1303	0.1355	0.4014	0.1058	0.1064	0.1008	0.0985	0.1068	0.1684	0.1398	0.1295	0.1231	0.1259	0.1296	0.2819	0.0961	0.0971	0.0972	0.0948	0.1077	0.1529	0.1353	0.1250	0.1251	0.1176	0.1216	0.2140	0.0985	0.1012	0.0971	0.0946	0.1024	0.1216	0.1209	0.1165	0.1096	0.1134	0.1144	0.2121	0.0967	0.0977	0.0963	0.0987	0.0982	0.0647	0.0673	0.0639	0.0658	0.0643	0.0635	0.0637	0.0626	0.0639	0.0648	0.0656	0.0661	0.0670	0.0638	0.0634	0.0635	0.0627	0.0637	0.0632	0.0634	0.0640	0.0629	0.0653	0.0640
41=22:07:20	36105	300	0.5198	0.2683	0.1916	0.1346	0.1361	0.1317	0.4593	0.2374	0.2093	0.1658	0.1423	0.1406	0.4923	0.2057	0.1550	0.1535	0.1225	0.1227	0.5088	0.1262	0.1067	0.1054	0.1051	0.1044	0.2778	0.1595	0.1466	0.1323	0.1347	0.1333	0.4390	0.1057	0.1023	0.1002	0.0974	0.1029	0.1794	0.1481	0.1360	0.1297	0.1285	0.1306	0.3085	0.0976	0.0970	0.0979	0.0936	0.1022	0.1536	0.1401	0.1299	0.1290	0.1203	0.1259	0.2345	0.0965	0.1007	0.0943	0.0966	0.1006	0.1262	0.1257	0.1189	0.1134	0.1174	0.1175	0.2269	0.0964	0.0971	0.0953	0.0967	0.0957	0.0644	0.0674	0.0645	0.0661	0.0641	0.0639	0.0635	0.0637	0.0646	0.0648	0.0655	0.0668	0.0671	0.0642	0.0636	0.0643	0.0636	0.0632	0.0634	0.0634	0.0639	0.0635	0.0650	0.0642
42=22:22:01	36986	298	0.5647	0.3011	0.2118	0.1361	0.1361	0.1312	0.4917	0.2710	0.2358	0.1749	0.1479	0.1478	0.5280	0.2330	0.1610	0.1608	0.1219	0.1192	0.5549	0.1283	0.1074	0.1056	0.1059	0.1040	0.3059	0.1679	0.1495	0.1340	0.1330	0.1388	0.4803	0.1049	0.1041	0.1015	0.0993	0.1054	0.1895	0.1520	0.1402	0.1303	0.1301	0.1343	0.3278	0.0990	0.0987	0.0959	0.0970	0.1021	0.1580	0.1470	0.1337	0.1290	0.1226	0.1243	0.2451	0.0996	0.1010	0.0979	0.0962	0.1089	0.1268	0.1270	0.1196	0.1133	0.1188	0.1184	0.2493	0.0967	0.0982	0.0963	0.0974	0.0983	0.0644	0.0671	0.0642	0.0659	0.0639	0.0629	0.0644	0.0631	0.0645	0.0644	0.0656	0.0666	0.0671	0.0645	0.0632	0.0638	0.0635	0.0639	0.0622	0.0636	0.0640	0.0632	0.0649	0.0642
43=22:36:42	37866	300	0.5964	0.3328	0.2424	0.1407	0.1385	0.1338	0.5314	0.2996	0.2849	0.1836	0.1500	0.1494	0.5706	0.2689	0.1656	0.1660	0.1237	0.1184	0.5953	0.1331	0.1063	0.1055	0.1046	0.1040	0.3234	0.1682	0.1554	0.1366	0.1355	0.1322	0.5079	0.1042	0.1030	0.0994	0.0994	0.1011	0.1996	0.1593	0.1444	0.1350	0.1326	0.1372	0.3569	0.0985	0.0993	0.0971	0.0947	0.1050	0.1677	0.1507	0.1335	0.1321	0.1225	0.1258	0.2709	0.0985	0.1016	0.0960	0.0962	0.1047	0.1301	0.1301	0.1203	0.1143	0.1213	0.1186	0.2618	0.0971	0.0982	0.0961	0.0982	0.0952	0.0647	0.0676	0.0666	0.0657	0.0641	0.0632	0.0640	0.0637	0.0644	0.0632	0.0656	0.0668	0.0671	0.0642	0.0625	0.0639	0.0637	0.0639	0.0634	0.0630	0.0647	0.0634	0.0653	0.0643
44=22:51:23	38747	298	0.6347	0.3572	0.2907	0.1465	0.1401	0.1354	0.5611	0.3232	0.3189	0.1984	0.1557	0.1474	0.6090	0.2997	0.1745	0.1737	0.1259	0.1183	0.6330	0.1373	0.1069	0.1051	0.1047	0.1045	0.3422	0.1809	0.1550	0.1427	0.1366	0.1363	0.5443	0.1054	0.1040	0.0996	0.0993	0.1024	0.2092	0.1657	0.1471	0.1360	0.1354	0.1403	0.3863	0.0985	0.0997	0.0957	0.0952	0.1028	0.1661	0.1569	0.1377	0.1343	0.1232	0.1255	0.2887	0.0974	0.1018	0.0969	0.0964	0.1054	0.1325	0.1339	0.1226	0.1159	0.1227	0.1216	0.2830	0.0991	0.0982	0.0963	0.0970	0.0958	0.0653	0.0678	0.0641	0.0662	0.0631	0.0641	0.0645	0.0639	0.0646	0.0645	0.0660	0.0667	0.0672	0.0644	0.0633	0.0642	0.0643	0.0641	0.0639	0.0631	0.0646	0.0636	0.0650	0.0640
45=23:06:03	39628	300	0.6680	0.3967	0.3229	0.1526	0.1463	0.1372	0.6072	0.3550	0.3598	0.2121	0.1606	0.1511	0.6482	0.3311	0.1863	0.1786	0.1289	0.1154	0.6682	0.1402	0.1060	0.1040	0.1038	0.1020	0.3712	0.1966	0.1569	0.1459	0.1389	0.1397	0.5910	0.1055	0.1020	0.0998	0.0979	0.1078	0.2186	0.1735	0.1533	0.1394	0.1364	0.1404	0.4077	0.0964	0.0993	0.0946	0.0942	0.1109	0.1770	0.1620	0.1409	0.1411	0.1265	0.1304	0.3140	0.1000	0.1015	0.0975	0.0944	0.1040	0.1368	0.1364	0.1249	0.1167	0.1242	0.1215	0.3010	0.0976	0.0974	0.0949	0.0975	0.0957	0.0644	0.0665	0.0637	0.0657	0.0632	0.0623	0.0640	0.0629	0.0640	0.0633	0.0653	0.0666	0.0667	0.0633	0.0628	0.0635	0.0632	0.0633	0.0622	0.0629	0.0638	0.0626	0.0645	0.0635
46=23:20:44	40509	300	0.7244	0.4341	0.3583	0.1569	0.1483	0.1379	0.6465	0.3908	0.3994	0.2357	0.1681	0.1584	0.7006	0.3626	0.2005	0.1890	0.1286	0.1162	0.7289	0.1468	0.1073	0.1059	0.1033	0.1032	0.3944	0.2144	0.1627	0.1480	0.1369	0.1351	0.6276	0.1039	0.1061	0.0994	0.0989	0.1029	0.2332	0.1844	0.1572	0.1409	0.1439	0.1436	0.4564	0.1002	0.0985	0.0972	0.0953	0.1008	0.1874	0.1724	0.1448	0.1399	0.1270	0.1293	0.3349	0.0996	0.1023	0.0961	0.0972	0.1129	0.1393	0.1423	0.1245	0.1198	0.1246	0.1237	0.3286	0.0969	0.0989	0.0964	0.0987	0.0966	0.0647	0.0675	0.0642	0.0658	0.0639	0.0634	0.0625	0.0633	0.0643	0.0640	0.0656	0.0669	0.0666	0.0643	0.0632	0.0642	0.0636	0.0623	0.0631	0.0638	0.0637	0.0630	0.0646	0.0642
47=23:35:25	41390	300	0.7683	0.4666	0.3952	0.1662	0.1525	0.1401	0.6848	0.4246	0.4256	0.2643	0.1737	0.1603	0.7412	0.4000	0.2211	0.2049	0.1310	0.1181	0.7601	0.1550	0.1073	0.1030	0.1045	0.1014	0.4212	0.2394	0.1668	0.1558	0.1402	0.1351	0.6683	0.1065	0.1044	0.1009	0.0989	0.1046	0.2415	0.1971	0.1650	0.1466	0.1445	0.1459	0.4834	0.0987	0.0998	0.0962	0.0971	0.1034	0.1969	0.1800	0.1488	0.1421	0.1289	0.1344	0.3565	0.1005	0.1028	0.0978	0.0961	0.1059	0.1413	0.1444	0.1302	0.1219	0.1285	0.1245	0.3453	0.0967	0.0988	0.0957	0.0986	0.0981	0.0647	0.0678	0.0647	0.0660	0.0637	0.0640	0.0640	0.0639	0.0645	0.0632	0.0660	0.0670	0.0669	0.0642	0.0624	0.0639	0.0640	0.0636	0.0634	0.0640	0.0645	0.0630	0.0651	0.0643
48=23:50:06	42270	300	0.8100	0.5129	0.4283	0.1799	0.1630	0.1437	0.7307	0.4591	0.4741	0.3373	0.1860	0.1661	0.7914	0.4415	0.2607	0.2273	0.1301	0.1193	0.8094	0.1623	0.1082	0.1046	0.1041	0.1023	0.4461	0.2696	0.1698	0.1577	0.1399	0.1393	0.7140	0.1071	0.1055	0.1014	0.0996	0.1057	0.2603	0.2110	0.1728	0.1520	0.1477	0.1464	0.5176	0.0997	0.0999	0.0977	0.0942	0.1018	0.2097	0.1953	0.1555	0.1450	0.1313	0.1341	0.3801	0.1022	0.1021	0.0976	0.0964	0.1050	0.1460	0.1511	0.1326	0.1248	0.1267	0.1279	0.3802	0.0976	0.0982	0.0971	0.0972	0.0980	0.0645	0.0673	0.0638	0.0660	0.0640	0.0639	0.0634	0.0635	0.0634	0.0638	0.0659	0.0664	0.0667	0.0643	0.0632	0.0630	0.0642	0.0644	0.0631	0.0632	0.0646	0.0633	0.0651	0.0642
49=00:04:47	43151	301	0.8347	0.5549	0.4712	0.1949	0.1710	0.1465	0.7740	0.4966	0.5104	0.3893	0.1971	0.1782	0.8338	0.4800	0.3200	0.2637	0.1343	0.1206	0.8468	0.1718	0.1073	0.1045	0.1030	0.1023	0.4850	0.2953	0.1852	0.1659	0.1451	0.1401	0.7424	0.1068	0.1097	0.0991	0.0992	0.1014	0.2741	0.2261	0.1794	0.1603	0.1497	0.1499	0.5558	0.0989	0.0986	0.0972	0.0946	0.1023	0.2115	0.2026	0.1582	0.1529	0.1362	0.1372	0.4084	0.1002	0.1034	0.0966	0.0973	0.1028	0.1508	0.1573	0.1362	0.1262	0.1323	0.1307	0.3995	0.0977	0.0986	0.0958	0.0980	0.0951	0.0649	0.0673	0.0641	0.0662	0.0645	0.0642	0.0630	0.0638	0.0649	0.0643	0.0662	0.0672	0.0675	0.0643	0.0637	0.0642	0.0637	0.0631	0.0635	0.0637	0.0647	0.0635	0.0657	0.0645
50=00:19:28	44032	301	0.8848	0.5949	0.5072	0.2213	0.1837	0.1482	0.8173	0.5366	0.5528	0.4316	0.2128	0.1857	0.8694	0.5283	0.3583	0.3408	0.1340	0.1201	0.8847	0.1799	0.1080	0.1043	0.1026	0.1021	0.5196	0.3185	0.1896	0.1745	0.1435	0.1428	0.7977	0.1072	0.1102	0.0995	0.0996	0.1032	0.2967	0.2433	0.1883	0.1639	0.1481	0.1556	0.5887	0.0982	0.1009	0.0966	0.0941	0.1073	0.2167	0.2168	0.1622	0.1531	0.1355	0.1347	0.4415	0.1002	0.1020	0.0992	0.0956	0.1063	0.1565	0.1652	0.1404	0.1277	0.1342	0.1295	0.4348	0.0983	0.0975	0.0970	0.0978	0.0967	0.0640	0.0672	0.0640	0.0654	0.0636	0.0640	0.0632	0.0624	0.0642	0.0635	0.0658	0.0664	0.0668	0.0638	0.0632	0.0634	0.0629	0.0636	0.0631	0.0634	0.0640	0.0631	0.0649	0.0637
51=00:34:08	44913	301	0.9093	0.6395	0.5407	0.2691	0.1994	0.1536	0.8572	0.5771	0.5983	0.4660	0.2346	0.1935	0.9072	0.5730	0.3911	0.3915	0.1378	0.1214	0.9147	0.1910	0.1092	0.1050	0.1030	0.1015	0.5443	0.3473	0.2033	0.1824	0.1460	0.1413	0.8397	0.1090	0.1086	0.0998	0.0983	0.1002	0.3142	0.2633	0.2026	0.1760	0.1521	0.1574	0.6408	0.1003	0.1004	0.0978	0.0960	0.1057	0.2364	0.2276	0.1697	0.1593	0.1416	0.1399	0.4725	0.1011	0.1042	0.0983	0.0968	0.1029	0.1650	0.1726	0.1443	0.1302	0.1366	0.1336	0.4670	0.0995	0.0983	0.0983	0.0975	0.0979	0.0648	0.0679	0.0642	0.0663	0.0643	0.0631	0.0638	0.0641	0.0648	0.0640	0.0663	0.0670	0.0670	0.0649	0.0634	0.0635	0.0640	0.0637	0.0632	0.0636	0.0645	0.0634	0.0652	0.0643
52=00:48:49	45794	300	0.9185	0.6818	0.5897	0.3302	0.2192	0.1579	0.9013	0.6279	0.6381	0.5023	0.2577	0.2007	0.9335	0.6162	0.4330	0.4278	0.1388	0.1224	0.9508	0.2037	0.1115	0.1053	0.1021	0.1029	0.5862	0.3840	0.2074	0.1971	0.1501	0.1420	0.8815	0.1088	0.1067	0.1012	0.0973	0.1019	0.3389	0.2846	0.2101	0.1831	0.1579	0.1606	0.6843	0.1013	0.0995	0.0980	0.0961	0.1029	0.2393	0.2397	0.1754	0.1637	0.1392	0.1437	0.5184	0.1031	0.1022	0.0961	0.0959	0.1020	0.1687	0.1809	0.1469	0.1321	0.1357	0.1348	0.5117	0.0985	0.0999	0.0976	0.0982	0.0985	0.0646	0.0673	0.0639	0.0659	0.0639	0.0633	0.0636	0.0635	0.0647	0.0632	0.0661	0.0668	0.0670	0.0641	0.0634	0.0637	0.0639	0.0631	0.0631	0.0632	0.0643	0.0633	0.0652	0.0643
53=01:03:30	46674	300	0.9315	0.7189	0.6278	0.3755	0.2502	0.1631	0.9213	0.6681	0.6805	0.5516	0.3239	0.2191	0.9313	0.6577	0.4680	0.4658	0.1422	0.1234	0.9490	0.2175	0.1100	0.1050	0.1006	0.1000	0.6180	0.4155	0.2229	0.2104	0.1486	0.1431	0.9219	0.1074	0.1045	0.0987	0.0972	0.1048	0.3584	0.3126	0.2243	0.1951	0.1601	0.1591	0.7204	0.0995	0.1007	0.0963	0.0965	0.1011	0.2565	0.2580	0.1844	0.1664	0.1436	0.1447	0.5443	0.1028	0.1016	0.0988	0.0955	0.1047	0.1767	0.1896	0.1488	0.1342	0.1374	0.1337	0.5359	0.0975	0.0987	0.0958	0.0977	0.0975	0.0634	0.0667	0.0635	0.0649	0.0629	0.0619	0.0629	0.0625	0.0639	0.0632	0.0651	0.0661	0.0662	0.0632	0.0625	0.0631	0.0629	0.0631	0.0624	0.0623	0.0630	0.0622	0.0639	0.0634
54=01:18:11	47555	300	0.9284	0.7709	0.6728	0.4207	0.3247	0.1721	0.9268	0.7207	0.7279	0.5886	0.3872	0.2519	0.9351	0.7057	0.5062	0.5023	0.1481	0.1261	0.9598	0.2314	0.1120	0.1063	0.1001	0.1024	0.6708	0.4519	0.2493	0.2490	0.1503	0.1419	0.9285	0.1084	0.1081	0.1010	0.0990	0.1026	0.3873	0.3265	0.2448	0.2153	0.1669	0.1672	0.7684	0.1023	0.1003	0.0975	0.0945	0.1030	0.2662	0.2852	0.1922	0.1681	0.1467	0.1474	0.5894	0.1026	0.1025	0.0984	0.0977	0.1098	0.1827	0.2016	0.1575	0.1383	0.1395	0.1371	0.5734	0.0997	0.0995	0.0974	0.0974	0.0973	0.0648	0.0678	0.0641	0.0658	0.0642	0.0638	0.0634	0.0637	0.0634	0.0636	0.0661	0.0671	0.0670	0.0643	0.0638	0.0631	0.0636	0.0639	0.0636	0.0637	0.0645	0.0635	0.0647	0.0640
55=01:32:52	48436	300	0.9392	0.8191	0.7187	0.4571	0.3891	0.1839	0.9295	0.7664	0.7711	0.6348	0.4241	0.2813	0.9391	0.7576	0.5479	0.5482	0.1517	0.1269	0.9579	0.2444	0.1142	0.1074	0.1013	0.1000	0.6994	0.4846	0.2942	0.2921	0.1521	0.1429	0.9368	0.1091	0.1078	0.1014	0.0995	0.1026	0.4155	0.3572	0.2630	0.2348	0.1822	0.1713	0.8094	0.1021	0.1017	0.0973	0.0964	0.1030	0.2771	0.2986	0.1998	0.1747	0.1519	0.1473	0.6284	0.1036	0.1036	0.0989	0.0983	0.1041	0.1908	0.2100	0.1618	0.1425	0.1427	0.1400	0.6226	0.0997	0.1001	0.0977	0.0977	0.0988	0.0651	0.0679	0.0643	0.0659	0.0630	0.0638	0.0638	0.0638	0.0649	0.0641	0.0659	0.0673	0.0672	0.0642	0.0636	0.0640	0.0637	0.0640	0.0634	0.0624	0.0648	0.0635	0.0651	0.0645
56=01:47:32	49317	301	0.9400	0.8497	0.7631	0.4971	0.4373	0.2022	0.9263	0.8054	0.8145	0.6788	0.4616	0.3959	0.9437	0.7992	0.5833	0.5903	0.1624	0.1282	0.9490	0.2593	0.1152	0.1072	0.1024	0.1011	0.7445	0.5136	0.3351	0.3302	0.1540	0.1417	0.9300	0.1090	0.1104	0.0995	0.1000	0.1033	0.4431	0.3856	0.2822	0.2583	0.1862	0.1763	0.8465	0.1021	0.1026	0.0967	0.0957	0.1047	0.3006	0.3181	0.2145	0.1833	0.1529	0.1487	0.6671	0.1030	0.1022	0.0997	0.0961	0.1130	0.1995	0.2197	0.1693	0.1429	0.1456	0.1398	0.6567	0.0992	0.0997	0.0972	0.0980	0.0974	0.0651	0.0679	0.0641	0.0645	0.0640	0.0641	0.0637	0.0638	0.0647	0.0638	0.0662	0.0674	0.0670	0.0639	0.0634	0.0641	0.0639	0.0639	0.0633	0.0631	0.0642	0.0635	0.0658	0.0646
57=02:02:13	50198	300	0.9436	0.8741	0.8046	0.5404	0.4747	0.2324	0.9383	0.8364	0.8532	0.7197	0.4961	0.4394	0.9507	0.8364	0.6263	0.6332	0.1730	0.1321	0.9546	0.2772	0.1186	0.1091	0.1022	0.1002	0.7673	0.5575	0.3667	0.3652	0.1566	0.1446	0.9359	0.1107	0.1077	0.1020	0.1006	0.1048	0.4766	0.4212	0.3034	0.2810	0.1847	0.1799	0.8873	0.1018	0.1010	0.0976	0.0949	0.1027	0.3242	0.3425	0.2226	0.1928	0.1566	0.1544	0.7032	0.1032	0.1036	0.0991	0.0975	0.1031	0.2100	0.2321	0.1796	0.1481	0.1477	0.1429	0.7009	0.1007	0.0991	0.0978	0.0972	0.0983	0.0651	0.0674	0.0641	0.0659	0.0639	0.0638	0.0639	0.0639	0.0637	0.0638	0.0661	0.0673	0.0669	0.0639	0.0637	0.0628	0.0639	0.0639	0.0639	0.0635	0.0646	0.0634	0.0650	0.0646
58=02:16:54	51079	300	0.9392	0.8859	0.8427	0.5889	0.5140	0.2672	0.9430	0.8751	0.8625	0.7707	0.5321	0.4823	0.9551	0.8563	0.6691	0.6712	0.1885	0.1335	0.9693	0.2958	0.1183	0.1079	0.1017	0.0982	0.8228	0.5925	0.4017	0.3961	0.1593	0.1445	0.9393	0.1107	0.1126	0.0993	0.0998	0.1025	0.5021	0.4532	0.3282	0.3032	0.1924	0.1825	0.9112	0.1021	0.1018	0.0984	0.0948	0.1024	0.3372	0.3670	0.2391	0.2124	0.1580	0.1570	0.7568	0.1032	0.1053	0.0993	0.0972	0.1054	0.2227	0.2504	0.1901	0.1496	0.1534	0.1412	0.7346	0.1009	0.1015	0.0968	0.0998	0.0968	0.0645	0.0668	0.0633	0.0655	0.0638	0.0638	0.0637	0.0636	0.0642	0.0637	0.0650	0.0663	0.0666	0.0643	0.0628	0.0636	0.0633	0.0638	0.0636	0.0636	0.0639	0.0631	0.0648	0.0643
59=02:31:35	51959	298	0.9478	0.8857	0.8605	0.6245	0.5550	0.3512	0.9368	0.8660	0.8845	0.7949	0.5801	0.5140	0.9548	0.8763	0.7044	0.7174	0.2152	0.1356	0.9576	0.3158	0.1245	0.1105	0.1031	0.1032	0.8476	0.6416	0.4291	0.4318	0.1607	0.1462	0.9363	0.1135	0.1145	0.1019	0.0998	0.1038	0.5451	0.4846	0.3572	0.3240	0.2058	0.1887	0.9210	0.1038	0.1026	0.0992	0.0954	0.1080	0.3696	0.3982	0.2526	0.2180	0.1678	0.1618	0.7825	0.1045	0.1054	0.1009	0.0980	0.1026	0.2325	0.2690	0.2033	0.1577	0.1569	0.1445	0.7893	0.1030	0.1011	0.1002	0.0999	0.0970	0.0649	0.0676	0.0651	0.0665	0.0648	0.0647	0.0629	0.0641	0.0649	0.0640	0.0662	0.0673	0.0671	0.0647	0.0637	0.0641	0.0645	0.0634	0.0640	0.0636	0.0646	0.0638	0.0654	0.0647
60=02:46:16	52840	298	0.9363	0.8879	0.8712	0.6747	0.5879	0.4162	0.9357	0.8855	0.8680	0.8360	0.6129	0.5507	0.9559	0.8749	0.7536	0.7543	0.2716	0.1427	0.9663	0.3363	0.1254	0.1122	0.1018	0.1000	0.8664	0.6815	0.4648	0.4708	0.1611	0.1530	0.9349	0.1109	0.1080	0.0996	0.0999	0.0996	0.5811	0.5114	0.3822	0.3540	0.2154	0.1998	0.9109	0.1038	0.1028	0.0982	0.0956	0.1019	0.3809	0.4257	0.2758	0.2413	0.1726	0.1666	0.8260	0.1040	0.1045	0.0992	0.0977	0.1060	0.2440	0.2855	0.2109	0.1625	0.1604	0.1472	0.8139	0.1026	0.1016	0.0974	0.0996	0.0966	0.0653	0.0676	0.0646	0.0653	0.0640	0.0638	0.0637	0.0639	0.0647	0.0635	0.0661	0.0672	0.0672	0.0642	0.0638	0.0634	0.0642	0.0641	0.0637	0.0634	0.0642	0.0635	0.0650	0.0643
61=03:00:57	53721	301	0.9444	0.9004	0.8804	0.7194	0.6346	0.4546	0.9564	0.8802	0.8854	0.8477	0.6486	0.5839	0.9620	0.8863	0.7971	0.8001	0.3726	0.1499	0.9724	0.3708	0.1294	0.1136	0.1041	0.1010	0.8807	0.7187	0.5015	0.5059	0.1678	0.1584	0.9534	0.1128	0.1099	0.1006	0.0977	0.1008	0.6164	0.5518	0.4166	0.3850	0.2320	0.2036	0.9282	0.1041	0.1031	0.0968	0.0952	0.1082	0.4017	0.4615	0.2884	0.2605	0.1742	0.1684	0.8775	0.1035	0.1036	0.0989	0.0961	0.1050	0.2599	0.3049	0.2320	0.1689	0.1647	0.1531	0.8645	0.1029	0.1008	0.0994	0.0984	0.0969	0.0650	0.0677	0.0644	0.0658	0.0642	0.0628	0.0636	0.0641	0.0647	0.0640	0.0658	0.0675	0.0672	0.0647	0.0639	0.0638	0.0639	0.0643	0.0628	0.0632	0.0646	0.0640	0.0649	0.0646
62=03:15:37	54602	300	0.9477	0.8946	0.8850	0.7552	0.6722	0.4866	0.9467	0.8858	0.8857	0.8535	0.6844	0.6164	0.9607	0.8924	0.8247	0.8337	0.4237	0.1645	0.9656	0.3929	0.1346	0.1151	0.1048	0.1015	0.8733	0.7649	0.5347	0.5428	0.1676	0.1593	0.9468	0.1158	0.1093	0.1028	0.0990	0.1030	0.6537	0.5934	0.4493	0.4114	0.2628	0.2205	0.9224	0.1046	0.1031	0.0993	0.0955	0.1034	0.4346	0.4922	0.3149	0.2689	0.1869	0.1775	0.8997	0.1058	0.1048	0.1001	0.0975	0.1054	0.2737	0.3286	0.2380	0.1798	0.1697	0.1544	0.8941	0.1026	0.1017	0.0997	0.0994	0.0990	0.0654	0.0684	0.0647	0.0666	0.0644	0.0645	0.0642	0.0646	0.0652	0.0642	0.0670	0.0672	0.0675	0.0652	0.0642	0.0647	0.0646	0.0646	0.0638	0.0644	0.0648	0.0644	0.0659	0.0650
63=03:30:18	55483	301	0.9513	0.9003	0.8860	0.7942	0.7202	0.5259	0.9428	0.8937	0.8878	0.8592	0.7209	0.6525	0.9621	0.8952	0.8466	0.8471	0.4669	0.1822	0.9717	0.4122	0.1407	0.1159	0.1051	0.1022	0.8824	0.8054	0.5696	0.5830	0.1735	0.1645	0.9513	0.1161	0.1120	0.1020	0.1004	0.1015	0.6983	0.6332	0.4798	0.4436	0.2844	0.2355	0.9216	0.1041	0.1028	0.0984	0.0960	0.1049	0.4600	0.5264	0.3353	0.2943	0.1965	0.1873	0.9151	0.1066	0.1061	0.1016	0.0968	0.1056	0.2885	0.3520	0.2559	0.1924	0.1751	0.1562	0.9013	0.1015	0.1023	0.0983	0.0989	0.0979	0.0646	0.0680	0.0647	0.0663	0.0645	0.0645	0.0639	0.0638	0.0645	0.0627	0.0658	0.0671	0.0673	0.0641	0.0630	0.0640	0.0637	0.0644	0.0636	0.0640	0.0645	0.0639	0.0655	0.0645
64=03:44:59	56364	300	0.9587	0.9088	0.9000	0.8157	0.7584	0.5532	0.9474	0.8979	0.8971	0.8664	0.7478	0.6897	0.9586	0.9008	0.8460	0.8551	0.4992	0.2054	0.9666	0.4546	0.1498	0.1172	0.1067	0.1003	0.8847	0.8359	0.6097	0.6153	0.1744	0.1715	0.9593	0.1180	0.1115	0.1015	0.1002	0.1039	0.7387	0.6703	0.5177	0.4774	0.3088	0.2632	0.9300	0.1044	0.1036	0.0990	0.0975	0.1073	0.4831	0.5653	0.3533	0.3083	0.2053	0.1908	0.9155	0.1057	0.1052	0.1011	0.0967	0.1110	0.3074	0.3786	0.2705	0.2018	0.1830	0.1639	0.9100	0.1048	0.1014	0.0995	0.0977	0.0990	0.0651	0.0677	0.0643	0.0659	0.0636	0.0643	0.0639	0.0638	0.0649	0.0637	0.0662	0.0676	0.0675	0.0643	0.0633	0.0643	0.0642	0.0639	0.0637	0.0634	0.0646	0.0641	0.0652	0.0646
65=03:59:40	57244	300	0.9519	0.9068	0.8929	0.8272	0.7812	0.5902	0.9405	0.9069	0.9004	0.8722	0.7792	0.7272	0.9617	0.8911	0.8546	0.8503	0.5307	0.2459	0.9707	0.4735	0.1588	0.1205	0.1048	0.1016	0.8856	0.8549	0.6445	0.6502	0.1774	0.1692	0.9448	0.1181	0.1164	0.1018	0.0991	0.1001	0.7688	0.7079	0.5468	0.5094	0.3362	0.2935	0.9320	0.1047	0.1033	0.0993	0.0966	0.1137	0.5305	0.5917	0.3877	0.3299	0.2204	0.2001	0.9098	0.1069	0.1064	0.1005	0.0998	0.1088	0.3269	0.4024	0.2871	0.2118	0.1874	0.1691	0.9019	0.1029	0.1026	0.0987	0.0994	0.0984	0.0648	0.0678	0.0645	0.0661	0.0646	0.0630	0.0638	0.0637	0.0644	0.0637	0.0661	0.0676	0.0674	0.0642	0.0635	0.0639	0.0639	0.0639	0.0630	0.0635	0.0648	0.0632	0.0652	0.0648
66=04:14:21	58125	300	0.9412	0.9134	0.8969	0.8280	0.8178	0.6212	0.9568	0.9045	0.9149	0.8660	0.7953	0.7544	0.9621	0.9045	0.8606	0.8688	0.5697	0.3374	0.9724	0.5162	0.1697	0.1214	0.1066	0.1012	0.8856	0.8577	0.6823	0.7010	0.1806	0.1766	0.9553	0.1184	0.1143	0.1015	0.0999	0.0993	0.8029	0.7490	0.5891	0.5524	0.3599	0.3259	0.9400	0.1071	0.1028	0.0992	0.0949	0.1078	0.5458	0.6357	0.4008	0.3580	0.2408	0.2258	0.9174	0.1071	0.1065	0.1032	0.0966	0.1027	0.3522	0.4334	0.3103	0.2263	0.2042	0.1753	0.9181	0.1056	0.1026	0.0998	0.0989	0.0983	0.0647	0.0673	0.0638	0.0658	0.0637	0.0633	0.0636	0.0635	0.0641	0.0624	0.0660	0.0665	0.0665	0.0641	0.0630	0.0638	0.0636	0.0638	0.0637	0.0632	0.0642	0.0628	0.0648	0.0643
67=04:29:01	59006	301	0.9550	0.9071	0.8974	0.8321	0.8282	0.6570	0.9515	0.9124	0.9155	0.8722	0.7904	0.7730	0.9642	0.9125	0.8673	0.8748	0.6061	0.4037	0.9801	0.5571	0.1809	0.1283	0.1080	0.1020	0.8920	0.8751	0.7228	0.7377	0.1874	0.1823	0.9559	0.1199	0.1130	0.1024	0.0973	0.1012	0.8278	0.7865	0.6312	0.5906	0.3939	0.3587	0.9401	0.1071	0.1044	0.1005	0.0963	0.1032	0.5767	0.6756	0.4388	0.3779	0.2625	0.2465	0.9218	0.1063	0.1056	0.1024	0.0986	0.1066	0.3729	0.4657	0.3296	0.2426	0.2170	0.1824	0.9232	0.1051	0.1026	0.1011	0.0999	0.0977	0.0656	0.0682	0.0648	0.0658	0.0635	0.0646	0.0642	0.0642	0.0653	0.0644	0.0664	0.0673	0.0671	0.0648	0.0638	0.0639	0.0645	0.0646	0.0640	0.0635	0.0650	0.0640	0.0655	0.0646
68=04:43:42	59887	300	0.9529	0.9053	0.9039	0.8346	0.8344	0.6918	0.9556	0.9247	0.9124	0.8958	0.7866	0.7915	0.9623	0.9073	0.8714	0.8759	0.6361	0.4484	0.9668	0.5925	0.1891	0.1300	0.1115	0.1016	0.8917	0.8702	0.7611	0.7717	0.1924	0.1983	0.9638	0.1232	0.1136	0.1033	0.1002	0.1060	0.8297	0.8219	0.6629	0.6291	0.4112	0.3861	0.9221	0.1051	0.1064	0.0984	0.0971	0.1134	0.6143	0.7158	0.4669	0.4122	0.2818	0.2771	0.9261	0.1082	0.1060	0.1026	0.0971	0.1119	0.3947	0.4950	0.3556	0.2540	0.2367	0.1913	0.9189	0.1049	0.1036	0.0993	0.1004	0.0992	0.0649	0.0678	0.0640	0.0664	0.0645	0.0636	0.0638	0.0640	0.0655	0.0639	0.0666	0.0674	0.0671	0.0644	0.0638	0.0643	0.0639	0.0642	0.0627	0.0634	0.0645	0.0641	0.0653	0.0646
69=04:58:23	60768	300	0.9611	0.9072	0.9035	0.8416	0.8395	0.7310	0.9545	0.9367	0.9219	0.9037	0.8035	0.7924	0.9567	0.9066	0.8729	0.8815	0.6701	0.4817	0.9743	0.6251	0.1987	0.1356	0.1113	0.1031	0.8934	0.8814	0.7918	0.8081	0.1944	0.2114	0.9612	0.1224	0.1148	0.1040	0.0998	0.1028	0.8334	0.8328	0.7082	0.6652	0.4480	0.4143	0.9280	0.1066	0.1053	0.0982	0.0968	0.1047	0.6490	0.7565	0.4974	0.4365	0.2994	0.2845	0.9271	0.1086	0.1075	0.1019	0.0975	0.1048	0.4105	0.5251	0.3750	0.2661	0.2438	0.1957	0.9278	0.1038	0.1021	0.1000	0.0995	0.1005	0.0645	0.0677	0.0640	0.0654	0.0637	0.0637	0.0641	0.0636	0.0646	0.0635	0.0660	0.0668	0.0673	0.0646	0.0633	0.0639	0.0640	0.0636	0.0625	0.0632	0.0644	0.0635	0.0647	0.0644
70=05:13:04	61648	298	0.9495	0.9154	0.9039	0.8511	0.8450	0.7478	0.9571	0.9323	0.9336	0.8915	0.8113	0.7935	0.9680	0.9167	0.8730	0.8876	0.7049	0.5146	0.9701	0.6713	0.2076	0.1415	0.1145	0.1028	0.8823	0.8834	0.8206	0.8372	0.2053	0.2306	0.9598	0.1254	0.1140	0.1048	0.1007	0.0994	0.8442	0.8407	0.7504	0.7100	0.4852	0.4470	0.9472	0.1081	0.1071	0.1005	0.0964	0.1169	0.6944	0.7897	0.5355	0.4752	0.3161	0.3152	0.9225	0.1077	0.1089	0.1021	0.0982	0.1033	0.4491	0.5534	0.4115	0.2856	0.2627	0.2187	0.9309	0.1074	0.1057	0.1010	0.0991	0.0983	0.0647	0.0674	0.0636	0.0661	0.0637	0.0640	0.0637	0.0638	0.0650	0.0636	0.0659	0.0669	0.0669	0.0636	0.0631	0.0644	0.0637	0.0636	0.0637	0.0639	0.0631	0.0633	0.0647	0.0646
71=05:27:45	62529	301	0.9416	0.9109	0.9032	0.8587	0.8464	0.7693	0.9513	0.9566	0.9248	0.9122	0.8074	0.8058	0.9638	0.9088	0.8825	0.8827	0.7367	0.5416	0.9780	0.6991	0.2196	0.1482	0.1174	0.1042	0.8937	0.8714	0.8276	0.8437	0.2186	0.2879	0.9525	0.1263	0.1176	0.1051	0.1022	0.1001	0.8415	0.8381	0.7848	0.7476	0.5136	0.4810	0.9359	0.1084	0.1069	0.1017	0.0988	0.1037	0.7159	0.8179	0.5670	0.4942	0.3431	0.3363	0.9338	0.1092	0.1080	0.1033	0.0990	0.1118	0.4710	0.5973	0.4343	0.3037	0.2724	0.2315	0.9213	0.1053	0.1057	0.1016	0.1017	0.0984	0.0648	0.0680	0.0645	0.0661	0.0647	0.0644	0.0642	0.0643	0.0649	0.0632	0.0666	0.0675	0.0676	0.0649	0.0637	0.0643	0.0642	0.0641	0.0639	0.0638	0.0648	0.0642	0.0656	0.0645
72=05:42:26	63410	301	0.9429	0.9165	0.9052	0.8695	0.8558	0.7709	0.9602	0.9501	0.9476	0.9068	0.8304	0.8073	0.9689	0.9154	0.8809	0.8913	0.7613	0.5809	0.9728	0.7413	0.2306	0.1586	0.1191	0.1064	0.8973	0.8882	0.8410	0.8481	0.2338	0.3394	0.9577	0.1299	0.1194	0.1047	0.1007	0.1023	0.8448	0.8408	0.8170	0.7845	0.5557	0.5123	0.9478	0.1083	0.1067	0.1022	0.0962	0.1070	0.7665	0.8383	0.6054	0.5387	0.3675	0.3642	0.9261	0.1084	0.1097	0.1020	0.0999	0.1068	0.5092	0.6257	0.4681	0.3273	0.2957	0.2447	0.9355	0.1071	0.1049	0.1008	0.1003	0.0979	0.0649	0.0676	0.0644	0.0662	0.0642	0.0642	0.0628	0.0635	0.0648	0.0640	0.0662	0.0674	0.0668	0.0647	0.0637	0.0644	0.0632	0.0639	0.0638	0.0638	0.0647	0.0640	0.0650	0.0647
73=05:57:06	64291	301	0.9597	0.9083	0.9051	0.8677	0.8681	0.7710	0.9548	0.9648	0.9452	0.9144	0.8157	0.8040	0.9622	0.9216	0.8820	0.8922	0.7730	0.6146	0.9693	0.7901	0.2473	0.1692	0.1248	0.1057	0.8900	0.8911	0.8362	0.8428	0.2503	0.3730	0.9632	0.1323	0.1222	0.1061	0.1022	0.1037	0.8500	0.8501	0.8316	0.8249	0.5855	0.5460	0.9427	0.1101	0.1096	0.1026	0.0995	0.1087	0.7873	0.8477	0.6442	0.5729	0.3805	0.3859	0.9296	0.1112	0.1092	0.1044	0.0987	0.1107	0.5426	0.6741	0.5013	0.3473	0.3112	0.2621	0.9361	0.1084	0.1066	0.1023	0.1020	0.1012	0.0650	0.0679	0.0647	0.0660	0.0647	0.0646	0.0641	0.0640	0.0639	0.0637	0.0662	0.0675	0.0674	0.0646	0.0640	0.0637	0.0642	0.0650	0.0639	0.0643	0.0648	0.0640	0.0654	0.0652
74=06:11:47	65172	301	0.9598	0.9126	0.9028	0.8797	0.8766	0.7876	0.9570	0.9664	0.9478	0.9146	0.8266	0.8050	0.9652	0.9139	0.8817	0.8942	0.7801	0.6432	0.9796	0.8240	0.2628	0.1792	0.1275	0.1048	0.8894	0.8979	0.8431	0.8539	0.2867	0.4060	0.9610	0.1329	0.1230	0.1080	0.1005	0.1010	0.8523	0.8499	0.8413	0.8319	0.6343	0.5844	0.9477	0.1098	0.1074	0.1033	0.0972	0.1037	0.8070	0.8475	0.6870	0.6107	0.4161	0.4128	0.9310	0.1104	0.1103	0.1029	0.0990	0.1059	0.5594	0.7055	0.5286	0.3707	0.3263	0.2793	0.9371	0.1068	0.1057	0.1012	0.0996	0.1007	0.0638	0.0672	0.0632	0.0657	0.0635	0.0632	0.0630	0.0619	0.0639	0.0628	0.0652	0.0668	0.0660	0.0636	0.0624	0.0633	0.0615	0.0634	0.0630	0.0629	0.0639	0.0633	0.0648	0.0637
75=06:26:28	66053	300	0.9613	0.9180	0.9047	0.8893	0.8822	0.7987	0.9567	0.9905	0.9463	0.9221	0.8290	0.8131	0.9644	0.9138	0.8860	0.8914	0.7936	0.6651	0.9875	0.8468	0.2759	0.1872	0.1301	0.1099	0.8978	0.8936	0.8497	0.8622	0.3149	0.4367	0.9634	0.1352	0.1207	0.1076	0.1012	0.0992	0.8450	0.8514	0.8458	0.8344	0.6671	0.6215	0.9465	0.1107	0.1081	0.1028	0.0976	0.1059	0.8043	0.8526	0.7213	0.6472	0.4518	0.4372	0.9440	0.1122	0.1094	0.1047	0.0993	0.1075	0.5959	0.7512	0.5669	0.3986	0.3514	0.2914	0.9358	0.1084	0.1061	0.1028	0.1014	0.1004	0.0646	0.0675	0.0639	0.0650	0.0638	0.0639	0.0636	0.0638	0.0640	0.0640	0.0657	0.0673	0.0672	0.0627	0.0636	0.0637	0.0635	0.0635	0.0635	0.0633	0.0631	0.0635	0.0651	0.0642
76=06:41:09	66933	300	0.9616	0.9141	0.9113	0.8899	0.8850	0.7985	0.9549	0.9985	0.9509	0.9310	0.8273	0.8172	0.9584	0.9139	0.8826	0.8943	0.7914	0.6930	0.9812	0.8667	0.2924	0.1961	0.1369	0.1085	0.8932	0.8917	0.8487	0.8581	0.3342	0.4547	0.9637	0.1371	0.1235	0.1100	0.1003	0.1003	0.8514	0.8564	0.8414	0.8414	0.7078	0.6572	0.9391	0.1121	0.1094	0.1040	0.0985	0.1060	0.8067	0.8567	0.7616	0.6784	0.4703	0.4673	0.9373	0.1131	0.1110	0.1038	0.1003	0.1091	0.6252	0.7784	0.5969	0.4216	0.3685	0.3104	0.9403	0.1077	0.1079	0.1027	0.1010	0.1021	0.0646	0.0677	0.0641	0.0656	0.0642	0.0637	0.0636	0.0634	0.0645	0.0634	0.0664	0.0672	0.0668	0.0643	0.0633	0.0642	0.0637	0.0631	0.0632	0.0638	0.0647	0.0636	0.0650	0.0651
77=06:55:50	67814	300	0.9569	0.9125	0.9111	0.8912	0.8984	0.8000	0.9597	1.0046	0.9478	0.9346	0.8172	0.8232	0.9611	0.9210	0.8822	0.8991	0.7956	0.7239	0.9749	0.8818	0.3076	0.2096	0.1425	0.1085	0.9007	0.8915	0.8603	0.8574	0.3644	0.4810	0.9675	0.1420	0.1263	0.1089	0.1038	0.1086	0.8522	0.8634	0.8408	0.8558	0.7400	0.7036	0.9340	0.1124	0.1121	0.1038	0.0994	0.1161	0.8100	0.8606	0.7888	0.7282	0.5029	0.4969	0.9433	0.1123	0.1110	0.1081	0.0987	0.1145	0.6752	0.8133	0.6444	0.4578	0.4035	0.3310	0.9360	0.1111	0.1101	0.1045	0.1021	0.1029	0.0652	0.0680	0.0646	0.0659	0.0631	0.0641	0.0642	0.0641	0.0654	0.0637	0.0662	0.0676	0.0672	0.0647	0.0634	0.0641	0.0641	0.0645	0.0637	0.0630	0.0645	0.0641	0.0653	0.0649
78=07:10:30	68695	300	0.9500	0.9127	0.9062	0.8947	0.9064	0.8061	0.9586	1.0043	0.9591	0.9287	0.8272	0.8156	0.9628	0.9255	0.8777	0.9025	0.7960	0.7280	0.9641	0.8829	0.3265	0.2201	0.1491	0.1113	0.8951	0.8984	0.8607	0.8645	0.3770	0.5137	0.9657	0.1449	0.1275	0.1107	0.1018	0.1023	0.8602	0.8622	0.8527	0.8552	0.7757	0.7325	0.9416	0.1127	0.1125	0.1044	0.0991	0.1126	0.8224	0.8662	0.7996	0.7689	0.5379	0.5368	0.9363	0.1134	0.1116	0.1061	0.0997	0.1076	0.7081	0.8220	0.6843	0.4780	0.4338	0.3485	0.9439	0.1111	0.1096	0.1047	0.1024	0.1012	0.0641	0.0672	0.0640	0.0655	0.0629	0.0642	0.0632	0.0629	0.0641	0.0635	0.0657	0.0654	0.0670	0.0640	0.0631	0.0641	0.0641	0.0633	0.0631	0.0630	0.0640	0.0634	0.0650	0.0641
79=07:25:11	69576	300	0.9609	0.9142	0.9110	0.9048	0.9036	0.8263	0.9526	1.0354	0.9420	0.9421	0.8273	0.8216	0.9610	0.9216	0.8941	0.8974	0.8075	0.7303	0.9841	0.8756	0.3550	0.2315	0.1604	0.1139	0.9014	0.8913	0.8658	0.8670	0.4025	0.5399	0.9676	0.1466	0.1293	0.1127	0.1043	0.1007	0.8567	0.8621	0.8610	0.8555	0.7924	0.7694	0.9406	0.1157	0.1138	0.1061	0.1019	0.1068	0.8163	0.8691	0.8094	0.7886	0.5751	0.5669	0.9460	0.1160	0.1162	0.1079	0.1014	0.1138	0.7367	0.8367	0.7158	0.5252	0.4615	0.3759	0.9372	0.1124	0.1114	0.1056	0.1046	0.1017	0.0650	0.0680	0.0643	0.0653	0.0645	0.0642	0.0636	0.0637	0.0645	0.0639	0.0662	0.0677	0.0670	0.0641	0.0640	0.0643	0.0640	0.0642	0.0641	0.0642	0.0638	0.0637	0.0656	0.0650
80=07:39:52	70457	300	0.9611	0.9149	0.9158	0.9057	0.9155	0.8305	0.9550	1.0387	0.9518	0.9443	0.8248	0.8266	0.9647	0.9271	0.8897	0.9086	0.8106	0.7471	0.9753	0.8894	0.3720	0.2430	0.1655	0.1143	0.8962	0.9015	0.8696	0.8679	0.4204	0.5590	0.9684	0.1478	0.1326	0.1124	0.1038	0.1080	0.8616	0.8699	0.8606	0.8687	0.7999	0.7874	0.9388	0.1174	0.1149	0.1049	0.1010	0.1061	0.8162	0.8661	0.8133	0.8106	0.6136	0.5984	0.9405	0.1162	0.1122	0.1072	0.1014	0.1138	0.7649	0.8372	0.7505	0.5602	0.4998	0.3988	0.9442	0.1133	0.1126	0.1067	0.1020	0.1033	0.0644	0.0677	0.0641	0.0655	0.0638	0.0632	0.0634	0.0637	0.0644	0.0637	0.0658	0.0670	0.0665	0.0645	0.0630	0.0639	0.0636	0.0639	0.0629	0.0636	0.0644	0.0631	0.0652	0.0641
81=07:54:33	71337	300	0.9555	0.9146	0.9087	0.9126	0.9190	0.8378	0.9660	1.0385	0.9648	0.9276	0.8383	0.8178	0.9712	0.9327	0.8917	0.9100	0.8133	0.7542	0.9840	0.8913	0.4034	0.2579	0.1748	0.1189	0.8944	0.9098	0.8641	0.8723	0.4363	0.5888	0.9689	0.1532	0.1357	0.1153	0.1033	0.1025	0.8636	0.8667	0.8716	0.8685	0.8171	0.7876	0.9544	0.1191	0.1149	0.1093	0.1013	0.1086	0.8208	0.8671	0.8250	0.8262	0.6503	0.6386	0.9387	0.1163	0.1168	0.1066	0.1012	0.1077	0.7842	0.8363	0.7857	0.5978	0.5327	0.4257	0.9533	0.1158	0.1136	0.1066	0.1038	0.1018	0.0648	0.0677	0.0641	0.0660	0.0638	0.0641	0.0635	0.0630	0.0649	0.0635	0.0663	0.0673	0.0669	0.0644	0.0632	0.0636	0.0631	0.0641	0.0633	0.0639	0.0646	0.0638	0.0653	0.0646
82=08:09:14	72218	300	0.9534	0.9170	0.9022	0.9129	0.9195	0.8518	0.9575	1.0508	0.9615	0.9348	0.8468	0.8202	0.9636	0.9253	0.8903	0.9050	0.8114	0.7497	0.9773	0.8910	0.4262	0.2708	0.1814	0.1207	0.9004	0.9038	0.8719	0.8756	0.4531	0.6202	0.9633	0.1585	0.1371	0.1176	0.1044	0.1049	0.8602	0.8642	0.8677	0.8580	0.8162	0.7836	0.9505	0.1202	0.1170	0.1097	0.1019	0.1149	0.8304	0.8682	0.8191	0.8182	0.6878	0.6743	0.9384	0.1181	0.1167	0.1099	0.1030	0.1075	0.7768	0.8496	0.7905	0.6260	0.5626	0.4571	0.9455	0.1150	0.1131	0.1096	0.1041	0.1016	0.0646	0.0671	0.0637	0.0656	0.0639	0.0638	0.0633	0.0631	0.0639	0.0635	0.0657	0.0666	0.0671	0.0641	0.0632	0.0629	0.0632	0.0633	0.0632	0.0634	0.0643	0.0636	0.0651	0.0640
83=08:23:55	73099	301	0.9500	0.9121	0.9147	0.9148	0.9259	0.8514	0.9583	1.0603	0.9582	0.9349	0.8371	0.8193	0.9621	0.9299	0.8888	0.9083	0.8054	0.7613	0.9641	0.9027	0.4437	0.2860	0.1887	0.1276	0.8938	0.8991	0.8671	0.8730	0.4854	0.6507	0.9635	0.1609	0.1356	0.1185	0.1060	0.1063	0.8650	0.8695	0.8619	0.8697	0.8206	0.7964	0.9394	0.1216	0.1185	0.1096	0.1043	0.1123	0.8238	0.8745	0.8246	0.8253	0.7214	0.7124	0.9397	0.1200	0.1182	0.1118	0.1018	0.1133	0.7871	0.8415	0.7965	0.6623	0.5969	0.4829	0.9475	0.1176	0.1149	0.1102	0.1040	0.1042	0.0653	0.0681	0.0645	0.0661	0.0650	0.0648	0.0644	0.0644	0.0651	0.0644	0.0666	0.0679	0.0674	0.0648	0.0642	0.0644	0.0644	0.0648	0.0640	0.0643	0.0640	0.0645	0.0657	0.0649
84=08:38:36	73980	301	0.9582	0.9188	0.9145	0.9246	0.9217	0.8866	0.9536	1.0839	0.9618	0.9525	0.8403	0.8380	0.9692	0.9211	0.9016	0.9044	0.8249	0.7651	0.9853	0.8961	0.4829	0.3001	0.1983	0.1273	0.9015	0.8986	0.8815	0.8734	0.5040	0.6772	0.9623	0.1668	0.1447	0.1191	0.1078	0.1043	0.8534	0.8702	0.8695	0.8682	0.8268	0.8019	0.9451	0.1241	0.1197	0.1116	0.1035	0.1142	0.8344	0.8680	0.8388	0.8280	0.7681	0.7462	0.9487	0.1205	0.1213	0.1102	0.1053	0.1177	0.7824	0.8493	0.7972	0.7097	0.6313	0.5256	0.9348	0.1185	0.1177	0.1097	0.1069	0.1043	0.0653	0.0680	0.0669	0.0667	0.0644	0.0648	0.0646	0.0644	0.0650	0.0643	0.0667	0.0679	0.0680	0.0651	0.0632	0.0644	0.0645	0.0652	0.0647	0.0645	0.0649	0.0639	0.0657	0.0653
85=08:53:24	74869	301	0.9544	0.9203	0.9101	0.9247	0.9228	0.8943	0.9498	1.0931	0.9580	0.9463	0.8377	0.8333	0.9675	0.9234	0.8964	0.9012	0.8213	0.7738	0.9781	0.9095	0.5132	0.3184	0.2104	0.1313	0.8939	0.8976	0.8801	0.8795	0.5323	0.7022	0.9578	0.1693	0.1442	0.1208	0.1076	0.1030	0.8575	0.8685	0.8684	0.8680	0.8350	0.8089	0.9475	0.1232	0.1210	0.1125	0.1061	0.1118	0.8246	0.8669	0.8347	0.8330	0.7887	0.7769	0.9422	0.1208	0.1197	0.1103	0.1056	0.1137	0.7892	0.8512	0.8057	0.7392	0.6655	0.5569	0.9365	0.1196	0.1196	0.1112	0.1074	0.1032	0.0647	0.0676	0.0643	0.0660	0.0640	0.0635	0.0636	0.0639	0.0644	0.0636	0.0664	0.0675	0.0669	0.0640	0.0636	0.0638	0.0640	0.0639	0.0628	0.0638	0.0645	0.0639	0.0651	0.0647
86=09:08:05	75749	301	0.9546	0.9161	0.9140	0.9172	0.9286	0.8969	0.9629	1.0921	0.9643	0.9405	0.8394	0.8283	0.9677	0.9304	0.8903	0.9087	0.8187	0.7903	0.9773	0.9263	0.5471	0.3430	0.2218	0.1398	0.8941	0.9032	0.8732	0.8789	0.5579	0.7127	0.9701	0.1755	0.1451	0.1248	0.1087	0.1061	0.8657	0.8700	0.8674	0.8708	0.8408	0.8174	0.9505	0.1257	0.1222	0.1132	0.1058	0.1146	0.8288	0.8748	0.8317	0.8412	0.8036	0.7982	0.9436	0.1252	0.1227	0.1134	0.1056	0.1145	0.7944	0.8490	0.8109	0.7685	0.7119	0.5871	0.9534	0.1235	0.1197	0.1136	0.1085	0.1050	0.0649	0.0677	0.0646	0.0663	0.0646	0.0642	0.0638	0.0625	0.0646	0.0638	0.0664	0.0677	0.0674	0.0648	0.0638	0.0639	0.0628	0.0641	0.0636	0.0641	0.0644	0.0636	0.0655	0.0645
87=09:22:46	76630	301	0.9518	0.9181	0.9079	0.9232	0.9302	0.9193	0.9562	1.1054	0.9676	0.9392	0.8470	0.8276	0.9692	0.9305	0.8943	0.9074	0.8251	0.7956	0.9774	0.9273	0.5789	0.3587	0.2320	0.1411	0.8963	0.9062	0.8827	0.8805	0.5831	0.7312	0.9629	0.1809	0.1487	0.1268	0.1097	0.1077	0.8632	0.8670	0.8736	0.8671	0.8538	0.8194	0.9526	0.1294	0.1256	0.1164	0.1081	0.1149	0.8356	0.8722	0.8359	0.8416	0.8096	0.8024	0.9400	0.1263	0.1241	0.1146	0.1081	0.1140	0.7887	0.8576	0.8151	0.7899	0.7439	0.6249	0.9483	0.1251	0.1220	0.1151	0.1101	0.1063	0.0651	0.0680	0.0643	0.0666	0.0644	0.0641	0.0642	0.0644	0.0650	0.0641	0.0657	0.0681	0.0676	0.0643	0.0641	0.0641	0.0648	0.0646	0.0642	0.0644	0.0642	0.0639	0.0655	0.0652
88=09:37:27	77511	301	0.9538	0.9111	0.9092	0.9203	0.9300	0.9287	0.9617	1.1115	0.9642	0.9454	0.8396	0.8239	0.9660	0.9297	0.8922	0.9089	0.8204	0.8070	0.9766	0.9403	0.6128	0.3842	0.2434	0.1456	0.8943	0.9010	0.8756	0.8754	0.6039	0.7300	0.9695	0.1869	0.1513	0.1275	0.1099	0.1089	0.8642	0.8709	0.8688	0.8734	0.8563	0.8337	0.9481	0.1301	0.1272	0.1166	0.1080	0.1161	0.8319	0.8741	0.8338	0.8446	0.8100	0.8054	0.9440	0.1256	0.1243	0.1158	0.1075	0.1165	0.7943	0.8543	0.8163	0.7923	0.7729	0.6646	0.9514	0.1258	0.1243	0.1157	0.1083	0.1061	0.0641	0.0667	0.0635	0.0645	0.0631	0.0638	0.0633	0.0627	0.0638	0.0634	0.0653	0.0665	0.0662	0.0632	0.0628	0.0629	0.0634	0.0635	0.0630	0.0626	0.0632	0.0630	0.0643	0.0636
89=09:52:07	78392	301	0.9549	0.9168	0.9114	0.9271	0.9282	0.9465	0.9526	1.1320	0.9605	0.9502	0.8390	0.8345	0.9662	0.9311	0.8974	0.9079	0.8251	0.8179	0.9839	0.9452	0.6546	0.4053	0.2574	0.1541	0.8929	0.9030	0.8827	0.8756	0.6283	0.7461	0.9693	0.1937	0.1554	0.1296	0.1127	0.1096	0.8618	0.8771	0.8727	0.8774	0.8683	0.8436	0.9450	0.1343	0.1299	0.1184	0.1107	0.1160	0.8239	0.8733	0.8385	0.8431	0.8180	0.8042	0.9502	0.1297	0.1266	0.1171	0.1091	0.1184	0.7976	0.8630	0.8168	0.8031	0.7755	0.7055	0.9447	0.1282	0.1262	0.1170	0.1120	0.1071	0.0650	0.0677	0.0647	0.0663	0.0637	0.0639	0.0637	0.0640	0.0653	0.0641	0.0667	0.0676	0.0672	0.0651	0.0639	0.0647	0.0643	0.0645	0.0636	0.0628	0.0649	0.0638	0.0657	0.0648
90=10:06:48	79273	301	0.9587	0.9150	0.9044	0.9280	0.9310	0.9613	0.9498	1.1390	0.9629	0.9481	0.8455	0.8300	0.9645	0.9276	0.8953	0.9056	0.8267	0.8228	0.9824	0.9504	0.6954	0.4291	0.2704	0.1594	0.8939	0.9039	0.8791	0.8764	0.6306	0.7518	0.9670	0.1996	0.1572	0.1331	0.1139	0.1090	0.8602	0.8711	0.8754	0.8721	0.8815	0.8429	0.9507	0.1363	0.1312	0.1204	0.1115	0.1162	0.8286	0.8679	0.8432	0.8442	0.8226	0.8029	0.9450	0.1309	0.1290	0.1194	0.1112	0.1183	0.7951	0.8608	0.8211	0.8029	0.7799	0.7417	0.9444	0.1299	0.1281	0.1176	0.1122	0.1093	0.0648	0.0675	0.0638	0.0659	0.0641	0.0638	0.0628	0.0635	0.0647	0.0638	0.0661	0.0674	0.0665	0.0645	0.0633	0.0638	0.0638	0.0634	0.0634	0.0637	0.0642	0.0633	0.0651	0.0643
