# Supplementary material for: Systematic Prediction of Antifungal Drug Synergy by Chemogenomic Screening in Saccharomyces cerevisiae
Source: Front Fungal Biol. 2021 Jul 2;2:683414. doi: 10.3389/ffunb.2021.683414 (PMC10512392; doi:10.3389/ffunb.2021.683414)
Supplement: Supplementary file 1 [file Data_Sheet_1.ZIP › Supplementary data/Sypplementary_data_1_(Drug_synergy_assays)/Mic_VS_Tun & Mic_VS_Rap_ps1_A_96_T_12.txt]

[config file info]
last_write=07:05:13_15:20:19
last write=07:05:14_11:55:02
[Run_Parameters]
Instrument=Tecan_12
Ini_Names=Read_Reps,Delid,Save_Data_File,Start_Time_Now
barcode_drug_plate=201401
user=asmith
Plate_Size=96
Plate_Type=NUN96ft.pdf
Samples_to_Run=6
Overlay_Size=48
Drug_Plate=none
Plate_Quarter=none
run_ID=none
run_plate_repeat=1
Read_Reps=95
Read_Modes=Absorbance
Read_Flor_Every=2
Max_Delta_OD=0.500000
Well_By_Row_Col=none
Reorder_Map=Order_Strings_Not,0
Tip_Vol=200
OD_to_Innoc=0.100,0.100,0.380,0.380,0.380,0.380,0.760,0.760,0.100,0.100,0.380,0.380,0.380,0.380,0.760,0.760,0.100,0.100,0.380,0.380,0.380,0.380,0.760,0.760,0.100,0.100,0.380,0.380,0.380,0.380,0.760,0.760,0.100,0.100,0.380,0.380,0.380,0.380,0.760,0.760,0.100,0.100,0.380,0.380,0.380,0.380,0.760,0.760
Absorption_Max=.3
OD_to_Save=0.100,0.100,0.380,0.380,0.380,0.380,0.760,0.760,0.100,0.100,0.380,0.380,0.380,0.380,0.760,0.760,0.100,0.100,0.380,0.380,0.380,0.380,0.760,0.760,0.100,0.100,0.380,0.380,0.380,0.380,0.760,0.760,0.100,0.100,0.380,0.380,0.380,0.380,0.760,0.760,0.100,0.100,0.380,0.380,0.380,0.380,0.760,0.760
OD_to_Dilute=0.100
Save_Sample_Vol=180
Save_Sample_Reps=2
Innoc_Vol=184,184,46,46,46,46,0,0,184,184,46,46,46,46,0,0,184,184,46,46,46,46,0,0,184,184,46,46,46,46,0,0,184,184,46,46,46,46,0,0,184,184,46,46,46,46,0,0
Dilute_Vol=23,23,23,23,23,23,23,23,23,23,23,23,23,23,23,23,23,23,23,23,23,23,23,23,23,23,23,23,23,23,23,23,23,23,23,23,23,23,23,23,23,23,23,23,23,23,23,23
Save_Vol=800,800,800,800,800,800,800,800,800,800,800,800,800,800,800,800,800,800,800,800,800,800,800,800,800,800,800,800,800,800,800,800,800,800,800,800,800,800,800,800,800,800,800,800,800,800,800,800
Reference_Vol=100,100,100,100,100,100,100,100,100,100,100,100,100,100,100,100,100,100,100,100,100,100,100,100,100,100,100,100,100,100,100,100,100,100,100,100,100,100,100,100,100,100,100,100,100,100,100,100,100,100,100,100,100,100,100,100,100,100,100,100,100,100,100,100,100,100,100,100,100,100,100,100,100,100,100,100,100,100,100,100,100,100,100,100,100,100,100,100,100,100,100,100,100,100,100,100
Read_to_Innoc=20,20,20,20,20,20,20,20,20,20,20,20,20,20,20,20,20,20,20,20,20,20,20,20,20,20,20,20,20,20,20,20,20,20,20,20,20,20,20,20,20,20,20,20,20,20,20,20
Read_to_Dilute=26,26,26,26,26,26,26,26,26,26,26,26,26,26,26,26,26,26,26,26,26,26,26,26,26,26,26,26,26,26,26,26,26,26,26,26,26,26,26,26,26,26,26,26,26,26,26,26
Read_to_Save=20,20,20,20,20,20,20,20,20,20,20,20,20,20,20,20,20,20,20,20,20,20,20,20,20,20,20,20,20,20,20,20,20,20,20,20,20,20,20,20,20,20,20,20,20,20,20,20
Innoc_Target_Map=1,2,3,4,5,6,7,8,9,10,11,12,13,14,15,16,17,18,19,20,21,22,23,24,25,26,27,28,29,30,31,32,33,34,35,36,37,38,39,40,41,42,43,44,45,46,47,48
Pipet_Trigger=OD_Save_Innoc
Pipet_Volume_Adj=Con_OD_Save
Delid=no
Pre_Init=yes
Talk_To_ProMax=no
Time_Out_Time=1050
Wait_While_Busy=yes
Idle_Time=2
Screen_Run_Type=pre_screen_1
Spect_Protocol=15m
Spec_Run_File=GG_PB_Voyage.pda
Spec_Assay_File=Yeast_Growth_15m
Save_Data_File=13_05_07_MicvsTun_MicvsRap_ps1_A_96_T_12.txt
Working_Dir=C%3A\\Users\\Growth_Data
Run_Control_Dir=C%3A\\Users\\Yeast_Run_Files
Tracking_Dir=""
Track_File=201401_data_track.txt
Save_Run_Data_Flag=yes
Set_Incubator_Temp=30.0
Base_Line_Flag=atstart_minimum
Pipet_Cycles_Before_Save=20
Time_Point_Save=wellmap
Innoc_Direction=down
Wells_In_Use=111111111111111111111111111111111111111111111111
Save_Sample_Map=111111001111110011111100111111001111110011111100
Sections_to_Run=0
Rows_per_Section=8
Start_Sections_Row=1
MultiProbe_Run_File=MJP_Innoc_Save_Tecan_12_Falcon_AD.MPT
Multiprobe_Run_Dialogue=yes
Comments=no%20comment
Target_Temp=300
Temp_Control=On
Delta_Temp=10
ReadMode=Absorbance,Bottom
ExcitationFilter=485,
EmissionFilter=535,
MeasurementFilter=595
ReadsPerWellNumber=1,1
ShakeDuration=800,0
GainMode=Manual
PdfName=NUN96ft.pdf
Gain=50
Add_Drug_Map=1,1,1,1,1,1,1,1,1,1,1,1,1,1,1,1,1,1,1,1,1,1,1,1,1,1,1,1,1,1,1,1,1,1,1,1,1,1,1,1,1,1,1,1,1,1,1,1
Add_Drug_Vol=7,7,7,7,7,7,7,7,7,7,7,7,7,7,7,7,7,7,7,7,7,7,7,7,7,7,7,7,7,7,7,7,7,7,7,7,7,7,7,7,7,7,7,7,7,7,7,7
Innoc_Map=111011101110111011101110111011101110111011101110111011101110111011101110111011101110111011101110
Dilute_Map=111111111111111111111111111111111111111111111111111111111111111111111111111111111111111111111111
data_file_name=iS_1_48.txt
barcode=""
Hit_Call_Threshold=1.000000
Reference_Well=A01
WT_Ref_Well=0
Project_Name=test
Pipet_Gens_Point=5.00,10.0,15.0,20.0,5.00,10.0,15.0,20.0,5.00,10.0,15.0,20.0,5.00,10.0,15.0,20.0,5.00,10.0,15.0,20.0,5.00,10.0,15.0,20.0,5.00,10.0,15.0,20.0,5.00,10.0,15.0,20.0,5.00,10.0,15.0,20.0,5.00,10.0,15.0,20.0,5.00,10.0,15.0,20.0,5.00,10.0,15.0,20.0,,
Shake_Divisor=1
data_handling=file_&_DB_&_auto_analysis
time_frm_freezer=-1.00
gens_frm_freezer=-1.00
Well_Vol=100
Parent_ID=""
Units=%
Quarter=A
media_name=ypd
Save_Mode=one_to_one
Consolidate_Save_Map=1,2,3,4,5,6,7,8,9,10,11,12,13,14,15,16,17,18,19,20,21,22,23,24,25,26,27,28,29,30,31,32,33,34,35,36,37,38,39,40,41,42,43,44,45,46,47,48
Add_Drug_at_Start_Map=000000000000000000000000000000000000000000000000000
Add_Drug_Labware=add_drug_48
Max_Dynam_OD_Change=0.05
Reads_After_Pipet=1
Ref_Type=single_ref
Read_to_Add_Drug_at_Start=0
Send_Email_at_Pipet=no_email
Strain_Name=""
Media=ypd
drug_vol=2.00
Drug_Name=""
Drug_Conc=2
Innoc_Conc=0.06250
Strain_Plate=none
ShakeIntensity=High
ShakeMode=Orbital
NumberOfFlashes=1
PartOfPlate=0
MovePlateOutAfterMeasurement=0
IntegrationLagTime=0
IntegrationTime=100
DelayMoveFlashFluorescence=0
run_platerepeat=1
[Drug_Data]
Drug_Plate=none
Strain_Plate=none
Media=ypd
Drug_Name=ud,ud,ud,ud,ud,ud,ud,ud,ud,ud,ud,ud,ud,ud,ud,ud,ud,ud,ud,ud,ud,ud,ud,ud,ud,ud,ud,ud,ud,ud,ud,ud,ud,ud,ud,ud,ud,ud,ud,ud,ud,ud,ud,ud,ud,ud,ud,ud,ud,ud,ud,ud,ud,ud,ud,ud,ud,ud,ud,ud,ud,ud,ud,ud,ud,ud,ud,ud,ud,ud,ud,ud,ud,ud,ud,ud,ud,ud,ud,ud,ud,ud,ud,ud,ud,ud,ud,ud,ud,ud,ud,ud,ud,ud,ud,ud
Strain_Name=ud
Drug_Conc=""
Innoc_Conc=0.06250,0.06250,0.06250,0.06250,0.06250,0.06250,0.06250,0.06250,0.06250,0.06250,0.06250,0.06250,0.06250,0.06250,0.06250,0.06250,0.06250,0.06250,0.06250,0.06250,0.06250,0.06250,0.06250,0.06250,0.06250,0.06250,0.06250,0.06250,0.06250,0.06250,0.06250,0.06250,0.06250,0.06250,0.06250,0.06250,0.06250,0.06250,0.06250,0.06250,0.06250,0.06250,0.06250,0.06250,0.06250,0.06250,0.06250,0.06250,0.06250,0.06250,0.06250,0.06250,0.06250,0.06250,0.06250,0.06250,0.06250,0.06250,0.06250,0.06250,0.06250,0.06250,0.06250,0.06250,0.06250,0.06250,0.06250,0.06250,0.06250,0.06250,0.06250,0.06250,0.06250,0.06250,0.06250,0.06250,0.06250,0.06250,0.06250,0.06250,0.06250,0.06250,0.06250,0.06250,0.06250,0.06250,0.06250,0.06250,0.06250,0.06250,0.06250,0.06250,0.06250,0.06250,0.06250,0.06250
Run_ID=none
Plate_Quarter=A
Units=%,%,%,%,%,%,%,%,%,%,%,%,%,%,%,%,%,%,%,%,%,%,%,%,%,%,%,%,%,%,%,%,%,%,%,%,%,%,%,%,%,%,%,%,%,%,%,%,%,%,%,%,%,%,%,%,%,%,%,%,%,%,%,%,%,%,%,%,%,%,%,%,%,%,%,%,%,%,%,%,%,%,%,%,%,%,%,%,%,%,%,%,%,%,%,%
Parent_ID=""
Project_Name=test
Strain_Backgrnd=0,0,0,0,0,0,0,0,0,0,0,0,0,0,0,0,0,0,0,0,0,0,0,0,0,0,0,0,0,0,0,0,0,0,0,0,0,0,0,0,0,0,0,0,0,0,0,0,0,0,0,0,0,0,0,0,0,0,0,0,0,0,0,0,0,0,0,0,0,0,0,0,0,0,0,0,0,0,0,0,0,0,0,0,0,0,0,0,0,0,0,0,0,0,0,0
Well_Vol=100,100,100,100,100,100,100,100,100,100,100,100,100,100,100,100,100,100,100,100,100,100,100,100,100,100,100,100,100,100,100,100,100,100,100,100,100,100,100,100,100,100,100,100,100,100,100,100,100,100,100,100,100,100,100,100,100,100,100,100,100,100,100,100,100,100,100,100,100,100,100,100,100,100,100,100,100,100,100,100,100,100,100,100,100,100,100,100,100,100,100,100,100,100,100,100
time_frm_freezer=-1.00
gens_frm_freezer=-1.00
user=asmith
Strain_Pool=ud,ud,ud,ud,ud,ud,ud,ud,ud,ud,ud,ud,ud,ud,ud,ud,ud,ud,ud,ud,ud,ud,ud,ud,ud,ud,ud,ud,ud,ud,ud,ud,ud,ud,ud,ud,ud,ud,ud,ud,ud,ud,ud,ud,ud,ud,ud,ud,ud,ud,ud,ud,ud,ud,ud,ud,ud,ud,ud,ud,ud,ud,ud,ud,ud,ud,ud,ud,ud,ud,ud,ud,ud,ud,ud,ud,ud,ud,ud,ud,ud,ud,ud,ud,ud,ud,ud,ud,ud,ud,ud,ud,ud,ud,ud,ud
Well_Alias=A01,A02,A03,A04,A05,A06,A07,A08,A09,A10,A11,A12,B01,B02,B03,B04,B05,B06,B07,B08,B09,B10,B11,B12,C01,C02,C03,C04,C05,C06,C07,C08,C09,C10,C11,C12,D01,D02,D03,D04,D05,D06,D07,D08,D09,D10,D11,D12,E01,E02,E03,E04,E05,E06,E07,E08,E09,E10,E11,E12,F01,F02,F03,F04,F05,F06,F07,F08,F09,F10,F11,F12,G01,G02,G03,G04,G05,G06,G07,G08,G09,G10,G11,G12,H01,H02,H03,H04,H05,H06,H07,H08,H09,H10,H11,H12
Well_Pos=1,2,3,4,5,6,7,8,9,10,11,12,13,14,15,16,17,18,19,20,21,22,23,24,25,26,27,28,29,30,31,32,33,34,35,36,37,38,39,40,41,42,43,44,45,46,47,48,49,50,51,52,53,54,55,56,57,58,59,60,61,62,63,64,65,66,67,68,69,70,71,72,73,74,75,76,77,78,79,80,81,82,83,84,85,86,87,88,89,90,91,92,93,94,95,96
position=A01,A02,A03,A04,A05,A06,A07,A08,A09,A10,A11,A12,B01,B02,B03,B04,B05,B06,B07,B08,B09,B10,B11,B12,C01,C02,C03,C04,C05,C06,C07,C08,C09,C10,C11,C12,D01,D02,D03,D04,D05,D06,D07,D08,D09,D10,D11,D12,E01,E02,E03,E04,E05,E06,E07,E08,E09,E10,E11,E12,F01,F02,F03,F04,F05,F06,F07,F08,F09,F10,F11,F12,G01,G02,G03,G04,G05,G06,G07,G08,G09,G10,G11,G12,H01,H02,H03,H04,H05,H06,H07,H08,H09,H10,H11,H12
[Runtime_State]
Instrument=Tecan_12
Start_Time_Now=3.2619288276E+9
Reads_Completed=83
Innoc_Direction=down
Wells_In_Use=111111111111111111111111111111111111111111111111111111111111111111111111111111111111111111111111
Innoc_Map=111111111111111111111111111111111111111111111111111111111111111111111111111111111111000000000000
Dilute_Map=111111111111111111111111111111111111111111111111111111111111111111111111111111111111111111111111
Save_Sample_Map=111100001111000011110000111100001111000011110000111100001111000011110000111100001111000011110000
Current_OD=0.874,1.016,0.991,0.986,0.775,0.917,1.077,0.802,0.802,0.771,0.929,0.937,0.882,1.007,0.981,0.792,0.951,0.911,0.888,0.800,0.795,0.986,0.755,0.771,0.967,0.836,1.001,0.792,0.800,0.753,0.945,0.819,1.061,0.828,0.806,0.917,0.822,0.838,0.934,0.828,0.777,0.763,1.112,0.819,0.758,0.753,0.744,0.872,0.907,0.764,0.806,0.783,0.823,0.720,0.863,0.869,1.000,0.873,0.811,0.836,0.805,0.766,0.763,0.767,0.712,0.772,0.885,0.834,0.795,0.801,0.834,0.715,0.068,0.067,0.064,0.065,0.066,0.063,0.063,0.063,0.062,0.064,0.064,0.065,0.065,0.065,0.064,0.064,0.064,0.066,0.064,0.063,0.064,0.064,0.064,0.064
Bckgrnd_OD=0.170,0.101,0.111,0.123,0.112,0.110,0.100,0.108,0.106,0.109,0.102,0.124,0.086,0.094,0.099,0.098,0.096,0.095,0.095,0.094,0.092,0.093,0.094,0.088,0.104,0.096,0.112,0.118,0.110,0.104,0.100,0.107,0.107,0.107,0.103,0.123,0.087,0.097,0.091,0.095,0.093,0.094,0.094,0.093,0.090,0.091,0.095,0.086,0.097,0.095,0.104,0.111,0.105,0.098,0.097,0.102,0.102,0.101,0.104,0.116,0.084,0.093,0.094,0.094,0.095,0.092,0.094,0.091,0.091,0.090,0.093,0.086,0.067,0.066,0.063,0.063,0.064,0.061,0.062,0.061,0.061,0.062,0.062,0.063,0.064,0.063,0.063,0.064,0.063,0.064,0.062,0.061,0.063,0.062,0.062,0.062
Mapped=111111101111111011111100111111101111111011111101111111111111111111111111111111111111111111111111
Pipet_Completed=000000000000000000000000000000000000000000000000000000000000000000000000000000000000000000000000
Innoc_Completed=0,0,0,0,0,0,0,0,0,0,0,0,0,0,0,0,0,0,0,0,0,0,0,0,0,0,0,0,0,0,0,0,0,0,0,0,0,0,0,0,0,0,0,0,0,0,0,0,0,0,0,0,0,0,0,0,0,0,0,0,0,0,0,0,0,0,0,0,0,0,0,0,0,0,0,0,0,0,0,0,0,0,0,0,0,0,0,0,0,0,0,0,0,0,0,0
Save_Completed=0,0,0,0,0,0,0,0,0,0,0,0,0,0,0,0,0,0,0,0,0,0,0,0,0,0,0,0,0,0,0,0,0,0,0,0,0,0,0,0,0,0,0,0,0,0,0,0,0,0,0,0,0,0,0,0,0,0,0,0,0,0,0,0,0,0,0,0,0,0,0,0,0,0,0,0,0,0,0,0,0,0,0,0,0,0,0,0,0,0,0,0,0,0,0,0
Pipeted_At=0,0,0,0,0,0,0,0,0,0,0,0,0,0,0,0,0,0,0,0,0,0,0,0,0,0,0,0,0,0,0,0,0,0,0,0,0,0,0,0,0,0,0,0,0,0,0,0,0,0,0,0,0,0,0,0,0,0,0,0,0,0,0,0,0,0,0,0,0,0,0,0,0,0,0,0,0,0,0,0,0,0,0,0,0,0,0,0,0,0,0,0,0,0,0,0
Pipeted_OD=0,0,0,0,0,0,0,0,0,0,0,0,0,0,0,0,0,0,0,0,0,0,0,0,0,0,0,0,0,0,0,0,0,0,0,0,0,0,0,0,0,0,0,0,0,0,0,0,0,0,0,0,0,0,0,0,0,0,0,0,0,0,0,0,0,0,0,0,0,0,0,0,0,0,0,0,0,0,0,0,0,0,0,0,0,0,0,0,0,0,0,0,0,0,0,0
Dilutes_Completed=0,0,0,0,0,0,0,0,0,0,0,0,0,0,0,0,0,0,0,0,0,0,0,0,0,0,0,0,0,0,0,0,0,0,0,0,0,0,0,0,0,0,0,0,0,0,0,0,0,0,0,0,0,0,0,0,0,0,0,0,0,0,0,0,0,0,0,0,0,0,0,0,0,0,0,0,0,0,0,0,0,0,0,0,0,0,0,0,0,0,0,0,0,0,0,0
Time_At_Innoc=0,0,0,0,0,0,0,0,0,0,0,0,0,0,0,0,0,0,0,0,0,0,0,0,0,0,0,0,0,0,0,0,0,0,0,0,0,0,0,0,0,0,0,0,0,0,0,0,0,0,0,0,0,0,0,0,0,0,0,0,0,0,0,0,0,0,0,0,0,0,0,0,0,0,0,0,0,0,0,0,0,0,0,0,0,0,0,0,0,0,0,0,0,0,0,0
Time_At_Save=0,0,0,0,0,0,0,0,0,0,0,0,0,0,0,0,0,0,0,0,0,0,0,0,0,0,0,0,0,0,0,0,0,0,0,0,0,0,0,0,0,0,0,0,0,0,0,0,0,0,0,0,0,0,0,0,0,0,0,0,0,0,0,0,0,0,0,0,0,0,0,0,0,0,0,0,0,0,0,0,0,0,0,0,0,0,0,0,0,0,0,0,0,0,0,0
Time_At_Dilute=0,0,0,0,0,0,0,0,0,0,0,0,0,0,0,0,0,0,0,0,0,0,0,0,0,0,0,0,0,0,0,0,0,0,0,0,0,0,0,0,0,0,0,0,0,0,0,0,0,0,0,0,0,0,0,0,0,0,0,0,0,0,0,0,0,0,0,0,0,0,0,0,0,0,0,0,0,0,0,0,0,0,0,0,0,0,0,0,0,0,0,0,0,0,0,0
Previous_OD=0.874,1.016,0.991,0.986,0.775,0.917,1.077,0.802,0.802,0.771,0.929,0.937,0.882,1.007,0.981,0.792,0.951,0.911,0.888,0.800,0.795,0.986,0.755,0.771,0.967,0.836,1.001,0.792,0.800,0.753,0.945,0.819,1.061,0.828,0.806,0.917,0.822,0.838,0.934,0.828,0.777,0.763,1.112,0.819,0.758,0.753,0.744,0.872,0.907,0.764,0.806,0.783,0.823,0.720,0.863,0.869,1.000,0.873,0.811,0.836,0.805,0.766,0.763,0.767,0.712,0.772,0.885,0.834,0.795,0.801,0.834,0.715,0.068,0.067,0.064,0.065,0.066,0.063,0.063,0.063,0.062,0.064,0.064,0.065,0.065,0.065,0.064,0.064,0.064,0.066,0.064,0.063,0.064,0.064,0.064,0.064
Prev_Delta_OD=0.007,0.004,0.007,0.012,0.002,0.015,0.003,0.000,0.002,0.006,0.008,0.010,0.003,0.011,0.005,0.003,0.010,0.011,0.002,0.003,0.008,0.006,0.003,0.001,0.003,0.000,0.003,0.007,0.001,0.003,0.005,0.004,0.013,0.003,0.001,0.008,0.000,0.008,0.012,0.000,0.001,0.000,0.004,0.004,0.004,0.006,0.002,0.015,0.005,0.003,0.005,0.000,0.011,0.002,0.001,0.007,0.015,0.004,0.006,0.007,0.009,0.003,0.002,0.004,0.002,0.010,0.002,0.009,0.007,0.002,0.013,0.009,0.000,0.001,0.001,0.001,0.000,0.001,0.001,0.001,0.002,0.001,0.001,0.000,0.001,0.000,0.001,0.001,0.000,0.000,0.000,0.000,0.001,0.000,0.000,0.000
Delta_From_Ref=0.000,0.000,2.755,2.426,2.870,2.979,2.360,4.444,0.000,0.000,3.107,2.253,3.008,3.401,6.169,6.308,0.000,0.000,2.587,3.195,3.298,3.415,6.406,6.959,0.000,0.000,2.625,2.599,2.833,2.996,2.773,4.377,0.000,0.000,3.018,2.459,3.786,3.733,7.520,7.554,0.000,0.000,2.717,3.209,3.495,3.569,7.186,7.495,0.000,0.000,0.000,0.000,0.000,0.000,0.000,0.000,0.000,0.000,0.000,0.000,0.000,0.000,0.000,0.000,0.000,0.000,0.000,0.000,0.000,0.000,0.000,0.000,0.000,0.000,0.000,0.000,0.000,0.000,0.000,0.000,0.000,0.000,0.000,0.000,0.000,0.000,0.000,0.000,0.000,0.000,0.000,0.000,0.000,0.000,0.000,0.000
Sig_OD_Delta=0,0,1,1,1,1,1,1,0,0,1,1,1,1,1,1,0,0,1,1,1,1,1,1,0,0,1,1,1,1,1,1,0,0,1,1,1,1,1,1,0,0,1,1,1,1,1,1,0,0,0,0,0,0,0,0,0,0,0,0,0,0,0,0,0,0,0,0,0,0,0,0,0,0,0,0,0,0,0,0,0,0,0,0,0,0,0,0,0,0,0,0,0,0,0,0
Add_Drug_at_Start_Map=000000000000000000000000000000000000000000000000000000000000000000000000000000000000000000000000
[Analysis]
Drug_ID=A1,A2,A3,A4,A5,A6,B1,B2,B3,B4,B5,B6,C1,C2,C3,C4,C5,C6,D1,D2,D3,D4,D5,D6,E1,E2,E3,E4,E5,E6,F1,F2,F3,F4,F5,F6,G1,G2,G3,G4,G5,G6,H1,H2,H3,H4,H5,H6
Decision=no_inh,ps2_2_1,ps2_2_1,ps2_4_1,ps2_4_1,ps2_4_1,no_inh,ps2_2_1,ps2_4_1,ps2_4_1,ps2_4_1,ps2_4_1,ps2_1_1,ps2_4_1,ps2_2_1,ps2_4_1,ps2_4_1,ps2_4_1,ps2_4_1,ps2_4_2,ps2_4_1,ps2_4_1,ps2_4_2,ps2_4_2,ps2_4_1,other,ps2_4_2,ps2_4_2,ps2_4_2,ps2_4_2,ps2_4_2,ps2_4_2,other,other,other,other,screen,screen,screen,screen,screen,screen,screen,screen,screen,screen,screen,screen,ps2_1_1,ps2_1_1,ps2_2_1,ps2_4_1,ps2_4_1,ps2_4_1,ps2_1_1,ps2_1_1,ps2_2_1,ps2_2_1,ps2_4_1,ps2_4_1,ps2_1_1,no_inh,ps2_1_1,ps2_2_1,ps2_4_1,ps2_4_1,no_inh,ps2_1_1,ps2_4_1,ps2_4_1,ps2_4_1,ps2_4_1,no_inh,ps2_4_1,ps2_4_1,ps2_4_1,ps2_4_1,ps2_4_2,no_inh,ps2_4_2,ps2_4_2,ps2_4_2,ps2_4_2,other,screen,screen,screen,screen,screen,screen,screen,screen,screen,screen,screen,screen
Plot_Min=0.100,0.100,0.100,0.100,0.100,0.100,0.100,0.100,0.100,0.100,0.100,0.100,0.100,0.100,0.100,0.100,0.100,0.100,0.100,0.100,0.100,0.100,0.100,0.100,0.100,0.100,0.100,0.100,0.100,0.100,0.100,0.100,0.100,0.100,0.100,0.100,0.100,0.100,0.100,0.100,0.100,0.100,0.100,0.100,0.100,0.100,0.100,0.100
Plot_Max=1.500,1.500,1.500,1.500,1.500,1.500,1.500,1.500,1.500,1.500,1.500,1.500,1.500,1.500,1.500,1.500,1.500,1.500,1.500,1.500,1.500,1.500,1.500,1.500,1.500,1.500,1.500,1.500,1.500,1.500,1.500,1.500,1.500,1.500,1.500,1.500,1.500,1.500,1.500,1.500,1.500,1.500,1.500,1.500,1.500,1.500,1.500,1.500
G_Plot_Min=0.1
G_Plot_Delta=0.7
Plot_On_Off=0
OD_Gen_Pt=0.460
Gens_to_OD_Pt=5.000
Avg_G=1.914,2.227,2.207,2.233,2.344,2.370,1.902,2.271,2.256,2.278,2.296,2.365,2.177,2.383,2.197,2.243,2.268,2.333,2.383,2.730,2.581,2.625,2.633,2.716,2.528,3.012,2.705,2.738,2.810,2.906,2.871,2.936,2.988,3.009,3.109,3.155,0.000,0.000,0.000,0.000,0.000,0.000,0.000,0.000,0.000,0.000,0.000,0.000,1.840,2.089,2.136,2.208,2.257,2.342,1.862,2.101,2.142,2.200,2.273,2.366,1.865,2.068,2.109,2.182,2.274,2.498,1.904,2.102,2.251,2.331,2.493,2.615,2.046,2.341,2.339,2.478,2.639,2.888,2.151,2.737,2.755,2.676,2.955,3.537,0.000,0.000,0.000,0.000,0.000,0.000,0.000,0.000,0.000,0.000,0.000,0.000
Max_Slope=1.981,2.310,2.200,2.343,2.518,2.620,1.951,2.214,2.348,2.478,2.482,2.636,2.136,2.314,2.234,2.394,2.289,2.728,2.121,2.348,2.361,2.503,2.629,2.647,2.083,2.495,2.461,2.343,2.774,2.784,2.205,2.315,2.535,2.547,2.745,2.677,128.720,138.939,103.063,103.549,137.002,88.495,116.383,97.598,110.333,148.910,101.084,75.178,1.947,2.405,2.474,2.668,2.581,2.632,1.961,2.189,2.314,2.261,2.496,2.375,1.905,2.125,2.191,2.479,2.539,2.673,1.942,2.175,2.318,2.361,2.809,2.910,2.275,2.305,2.348,2.545,3.073,3.578,2.233,2.942,2.703,2.598,2.759,3.626,93.375,107.544,123.128,108.923,99.983,110.349,117.994,110.273,86.643,91.363,130.698,130.698
Fit_Model=all
Fit_Const_OD_Base=0.000
Fit_Const_N0=0.01800
Fit_Const_T0=0.000
G_Fit_Min=0.100
G_Fit_Delta=0.400
Fit_On_Off=0.000,0.000,0.000,0.000,0.000,0.000,0.000,0.000,0.000,0.000,0.000,0.000,0.000,0.000,0.000,0.000,0.000,0.000,0.000,0.000,0.000,0.000,0.000,0.000,0.000,0.000,0.000,0.000,0.000,0.000,0.000,0.000,0.000,0.000,0.000,0.000,0.000,0.000,0.000,0.000,0.000,0.000,0.000,0.000,0.000,0.000,0.000,0.000,0.000,0.000,0.000,0.000,0.000,0.000,0.000,0.000,0.000,0.000,0.000,0.000,0.000,0.000,0.000,0.000,0.000,0.000,0.000,0.000,0.000,0.000,0.000,0.000,0.000,0.000,0.000,0.000,0.000,0.000,0.000,0.000,0.000,0.000,0.000,0.000,0.000,0.000,0.000,0.000,0.000,0.000,0.000,0.000,0.000,0.000,0.000,0.000
Fit_Min=0.120,0.051,0.061,0.073,0.062,0.060,0.036,0.044,0.049,0.048,0.046,0.045,0.054,0.046,0.062,0.068,0.060,0.054,0.037,0.047,0.041,0.045,0.043,0.044,0.047,0.045,0.054,0.061,0.055,0.048,0.034,0.043,0.044,0.044,0.045,0.042,0.016,0.016,0.013,0.013,0.014,0.011,0.014,0.013,0.013,0.014,0.013,0.014,0.000,0.000,0.000,0.000,0.000,0.000,0.000,0.000,0.000,0.000,0.000,0.000,0.000,0.000,0.000,0.000,0.000,0.000,0.000,0.000,0.000,0.000,0.000,0.000,0.000,0.000,0.000,0.000,0.000,0.000,0.000,0.000,0.000,0.000,0.000,0.000,0.000,0.000,0.000,0.000,0.000,0.000,0.000,0.000,0.000,0.000,0.000,0.000
Fit_Delta=0.444,0.434,0.448,0.391,0.215,0.371,0.454,0.470,0.413,0.365,0.322,0.349,0.321,0.460,0.494,0.520,0.235,0.400,0.502,0.452,0.419,0.431,0.422,0.456,0.459,0.341,0.436,0.474,0.411,0.374,0.387,0.448,0.351,0.405,0.378,0.434,1.500,1.500,1.500,1.500,1.500,1.500,1.500,1.500,1.500,1.500,1.500,1.500,0.507,0.387,0.271,0.235,0.500,0.423,0.408,0.489,0.390,0.376,0.486,0.223,0.487,0.442,0.372,0.324,0.215,0.237,0.454,0.412,0.408,0.493,0.286,0.230,0.457,0.452,0.488,0.396,0.317,0.168,0.479,0.444,0.437,0.481,0.560,0.503,0.487,0.442,0.372,0.324,0.215,0.237,0.454,0.412,0.408,0.493,0.286,0.230
Fit_Offset=0.162,0.095,0.109,0.119,0.107,0.107,0.079,0.088,0.094,0.093,0.095,0.093,0.098,0.092,0.112,0.116,0.104,0.100,0.083,0.093,0.092,0.092,0.092,0.090,0.100,0.095,0.114,0.111,0.104,0.099,0.084,0.092,0.094,0.094,0.094,0.092,0.000,0.000,0.000,0.000,0.000,0.000,0.000,0.000,0.000,0.000,0.000,0.000,0.092,0.102,0.102,0.103,0.098,0.123,0.085,0.085,0.088,0.091,0.092,0.083,0.089,0.100,0.103,0.110,0.099,0.124,0.085,0.089,0.088,0.087,0.092,0.081,0.084,0.094,0.099,0.103,0.101,0.108,0.074,0.083,0.085,0.089,0.084,0.065,0.000,0.000,0.000,0.000,0.000,0.000,0.000,0.000,0.000,0.000,0.000,0.000
Fit_N0=0.011,0.009,0.009,0.009,0.008,0.007,0.011,0.010,0.009,0.008,0.007,0.008,0.011,0.009,0.009,0.008,0.009,0.009,0.008,0.006,0.007,0.007,0.007,0.007,0.006,0.005,0.007,0.008,0.007,0.006,0.005,0.006,0.005,0.005,0.005,0.007,0.000,0.000,0.000,0.000,0.000,0.000,0.000,0.000,0.000,0.000,0.000,0.000,0.014,0.009,0.009,0.010,0.010,0.009,0.012,0.010,0.009,0.008,0.008,0.009,0.010,0.012,0.009,0.009,0.008,0.009,0.011,0.009,0.008,0.007,0.008,0.010,0.011,0.011,0.009,0.008,0.010,0.010,0.015,0.011,0.009,0.007,0.010,0.019,0.000,0.000,0.000,0.000,0.000,0.000,0.000,0.000,0.000,0.000,0.000,0.000
Fit_T0=0.307,1.271,1.468,1.238,0.709,1.259,1.479,1.496,1.603,1.488,1.684,1.413,0.981,1.591,1.323,1.253,0.680,1.143,1.442,1.533,1.568,1.211,1.292,0.904,0.767,2.435,1.604,1.439,1.486,1.549,1.939,2.187,2.183,2.035,1.958,2.548,0.000,0.000,0.000,0.000,0.000,0.000,0.000,0.000,0.000,0.000,0.000,0.000,1.062,0.945,1.432,1.303,1.543,0.936,1.355,1.314,1.512,1.839,1.310,0.908,0.614,1.614,1.451,1.695,0.571,1.528,1.091,1.291,1.443,1.164,1.538,0.500,0.265,1.045,0.708,0.936,1.563,-1.287,0.269,0.701,0.994,0.838,-0.124,-0.256,0.000,0.000,0.000,0.000,0.000,0.000,0.000,0.000,0.000,0.000,0.000,0.000
Fit_G=1.732,1.705,1.656,1.710,1.959,1.771,1.478,1.762,1.671,1.693,1.637,1.748,1.864,1.829,1.696,1.703,1.961,1.864,1.776,1.956,1.889,1.949,1.986,2.098,1.951,1.966,2.007,2.114,2.097,2.076,1.929,1.980,1.991,2.028,2.108,2.217,0.000,0.000,0.000,0.000,0.000,0.000,0.000,0.000,0.000,0.000,0.000,0.000,1.598,1.650,1.603,1.753,1.757,1.920,1.488,1.671,1.591,1.575,1.715,2.007,1.588,1.656,1.600,1.595,1.925,1.954,1.532,1.587,1.652,1.761,1.868,2.336,1.834,1.987,1.921,1.932,2.110,3.012,2.108,2.381,2.223,2.057,2.680,3.832,0.000,0.000,0.000,0.000,0.000,0.000,0.000,0.000,0.000,0.000,0.000,0.000
Fit_Error=38.649,16.886,44.341,15.685,2.710,10.887,13.875,21.142,6.088,7.366,7.305,5.555,24.729,23.742,61.402,33.685,3.653,12.055,7.358,10.967,12.046,9.867,10.082,11.615,108.991,6.016,66.107,29.571,13.696,13.081,5.233,29.655,5.760,13.024,7.928,14.059,0.000,0.000,0.000,0.000,0.000,0.000,0.000,0.000,0.000,0.000,0.000,0.000,25.522,9.087,3.541,1.938,32.969,53.607,7.582,18.274,4.374,7.137,19.740,2.124,23.719,14.963,10.865,8.852,2.898,10.621,24.881,5.900,6.201,22.461,7.564,2.654,23.402,21.891,49.258,26.666,20.758,2.866,46.762,10.949,22.703,46.745,79.552,53.086,0.000,0.000,0.000,0.000,0.000,0.000,0.000,0.000,0.000,0.000,0.000,0.000
Fit_CV=195.000,188.000,287.000,152.000,143.000,135.000,174.000,183.000,193.000,103.000,121.000,104.000,151.000,166.000,156.000,217.000,132.000,95.000,149.000,186.000,280.000,128.000,201.000,239.000,209.000,82.000,222.000,213.000,228.000,199.000,147.000,258.000,224.000,221.000,229.000,261.000,0.000,0.000,0.000,0.000,0.000,0.000,0.000,0.000,0.000,0.000,0.000,0.000,165.000,192.000,133.000,150.000,169.000,153.000,134.000,155.000,151.000,159.000,165.000,153.000,144.000,167.000,55.000,152.000,156.000,172.000,176.000,139.000,181.000,192.000,143.000,132.000,193.000,154.000,186.000,179.000,222.000,172.000,147.000,207.000,244.000,211.000,264.000,305.000,0.000,0.000,0.000,0.000,0.000,0.000,0.000,0.000,0.000,0.000,0.000,0.000
Time_to_20_Gens=0,0,0,0,0,0,0,0,0,0,0,0,0,0,0,0,0,0,0,0,0,0,0,0,0,0,0,0,0,0,0,0,0,0,0,0,0,0,0,0,0,0,0,0,0,0,0,0
Time_to_each_5_Gens=0,0,0,0,0,0,0,0,0,0,0,0,0,0,0,0,0,0,0,0,0,0,0,0,0,0,0,0,0,0,0,0,0,0,0,0,0,0,0,0,0,0,0,0,0,0,0,0
Time_to_each_n_Gens=9.571,11.134,11.037,11.167,11.719,11.849,9.510,11.353,11.278,11.391,11.482,11.823,10.887,11.915,10.983,11.214,11.339,11.666,11.915,13.648,12.907,13.126,13.164,13.579,12.641,15.061,13.526,13.691,14.048,14.528,14.354,14.678,14.942,15.044,15.543,15.775,0.000,0.000,0.000,0.000,0.000,0.000,0.000,0.000,0.000,0.000,0.000,0.000,9.199,10.444,10.679,11.040,11.287,11.712,9.308,10.503,10.711,10.999,11.367,11.832,9.325,10.339,10.546,10.912,11.372,12.491,9.518,10.509,11.253,11.654,12.466,13.077,10.228,11.705,11.696,12.388,13.193,14.441,10.755,13.686,13.777,13.378,14.773,17.686,0.000,0.000,0.000,0.000,0.000,0.000,0.000,0.000,0.000,0.000,0.000,0.000
Min_Pt_OD=0,0,0,0,0,0,0,0,0,0,0,0,0,0,0,0,0,0,0,0,0,0,0,0,0,0,0,0,0,0,0,0,0,0,0,0,0,0,0,0,0,0,0,0,0,0,0,0
Min_Pt_t=0,0,0,0,0,0,0,0,0,0,0,0,0,0,0,0,0,0,0,0,0,0,0,0,0,0,0,0,0,0,0,0,0,0,0,0,0,0,0,0,0,0,0,0,0,0,0,0
TO_OD=0,0,0,0,0,0,0,0,0,0,0,0,0,0,0,0,0,0,0,0,0,0,0,0,0,0,0,0,0,0,0,0,0,0,0,0,0,0,0,0,0,0,0,0,0,0,0,0
Ref_ID=A01
Multi_Refs=single_ref
test=A01,A02,A03,A04,A05,A06,A07,A08,A09,A10,A11,A12,B01,B02,B03,B04,B05,B06,B07,B08,B09,B10,B11,B12,C01,C02,C03,C04,C05,C06,C07,C08,C09,C10,C11,C12,D01,D02,D03,D04,D05,D06,D07,D08,D09,D10,D11,D12,E01,E02,E03,E04,E05,E06,E07,E08,E09,E10,E11,E12,F01,F02,F03,F04,F05,F06,F07,F08,F09,F10,F11,F12,G01,G02,G03,G04,G05,G06,G07,G08,G09,G10,G11,G12,H01,H02,H03,H04,H05,H06,H07,H08,H09,H10,H11,H12
Start_Time_Now=3.2619288279E+9
Start_Date="5/13/2007+3:20 PM"
pv_to_plate_order=no
gen_time_cutoff=0.000
Drug_Name=ud?:;-ud+0,ud?:;-ud+0,ud?:;-ud+0,ud?:;-ud+0,ud?:;-ud+0,ud?:;-ud+0,ud?:;-ud+0,ud?:;-ud+0,ud?:;-ud+0,ud?:;-ud+0,ud?:;-ud+0,ud?:;-ud+0,ud?:;-ud+0,ud?:;-ud+0,ud?:;-ud+0,ud?:;-ud+0,ud?:;-ud+0,ud?:;-ud+0,ud?:;-ud+0,ud?:;-ud+0,ud?:;-ud+0,ud?:;-ud+0,ud?:;-ud+0,ud?:;-ud+0,ud?:;-ud+0,ud?:;-ud+0,ud?:;-ud+0,ud?:;-ud+0,ud?:;-ud+0,ud?:;-ud+0,ud?:;-ud+0,ud?:;-ud+0,ud?:;-ud+0,ud?:;-ud+0,ud?:;-ud+0,ud?:;-ud+0,ud?:;-ud+0,ud?:;-ud+0,ud?:;-ud+0,ud?:;-ud+0,ud?:;-ud+0,ud?:;-ud+0,ud?:;-ud+0,ud?:;-ud+0,ud?:;-ud+0,ud?:;-ud+0,ud?:;-ud+0,ud?:;-ud+0,ud?:;-ud+0,ud?:;-ud+0,ud?:;-ud+0,ud?:;-ud+0,ud?:;-ud+0,ud?:;-ud+0,ud?:;-ud+0,ud?:;-ud+0,ud?:;-ud+0,ud?:;-ud+0,ud?:;-ud+0,ud?:;-ud+0,ud?:;-ud+0,ud?:;-ud+0,ud?:;-ud+0,ud?:;-ud+0,ud?:;-ud+0,ud?:;-ud+0,ud?:;-ud+0,ud?:;-ud+0,ud?:;-ud+0,ud?:;-ud+0,ud?:;-ud+0,ud?:;-ud+0,ud?:;-ud+0,ud?:;-ud+0,ud?:;-ud+0,ud?:;-ud+0,ud?:;-ud+0,ud?:;-ud+0,ud?:;-ud+0,ud?:;-ud+0,ud?:;-ud+0,ud?:;-ud+0,ud?:;-ud+0,ud?:;-ud+0,ud?:;-ud+0,ud?:;-ud+0,ud?:;-ud+0,ud?:;-ud+0,ud?:;-ud+0,ud?:;-ud+0,ud?:;-ud+0,ud?:;-ud+0,ud?:;-ud+0,ud?:;-ud+0,ud?:;-ud+0,ud?:;-ud+0
Drug_Well_Pos=A01,A02,A03,A04,A05,A06,B01,B02,B03,B04,B05,B06,C01,C02,C03,C04,C05,C06,D01,D02,D03,D04,D05,D06,E01,E02,E03,E04,E05,E06,F01,F02,F03,F04,F05,F06,G01,G02,G03,G04,G05,G06,H01,H02,H03,H04,H05,H06,A07,A08,A09,A10,A11,A12,B07,B08,B09,B10,B11,B12,C07,C08,C09,C10,C11,C12,D07,D08,D09,D10,D11,D12,E07,E08,E09,E10,E11,E12,F07,F08,F09,F10,F11,F12,G07,G08,G09,G10,G11,G12,H07,H08,H09,H10,H11,H12
Avg_G_tcut=1.914,2.227,2.207,2.233,2.344,2.370,1.902,2.271,2.256,2.278,2.296,2.365,2.177,2.383,2.197,2.243,2.268,2.333,2.383,2.730,2.581,2.625,2.633,2.716,2.528,3.012,2.705,2.738,2.810,2.906,2.871,2.936,2.988,3.009,3.109,3.155,0.000,0.000,0.000,0.000,0.000,0.000,0.000,0.000,0.000,0.000,0.000,0.000,1.840,2.089,2.136,2.208,2.257,2.342,1.862,2.101,2.142,2.200,2.273,2.366,1.865,2.068,2.109,2.182,2.274,2.498,1.904,2.102,2.251,2.331,2.493,2.615,2.046,2.341,2.339,2.478,2.639,2.888,2.151,2.737,2.755,2.676,2.955,3.537,0.000,0.000,0.000,0.000,0.000,0.000,0.000,0.000,0.000,0.000,0.000,0.000
t0_from_interval=0.544,1.932,1.938,1.616,1.753,1.690,1.613,1.733,2.036,1.854,2.026,1.822,0.361,1.605,0.895,1.476,1.205,0.828,2.171,2.940,1.995,2.396,1.865,2.277,0.686,3.840,0.200,1.668,2.229,2.375,3.385,3.546,3.584,3.494,3.638,3.136,0.000,0.000,0.000,0.000,0.000,0.000,0.000,0.000,0.000,0.000,0.000,0.000,0.857,1.440,1.644,1.471,1.735,0.215,1.489,1.765,1.727,1.994,1.562,1.330,1.195,1.503,1.417,1.285,0.984,0.995,1.626,1.620,1.824,1.761,1.703,0.709,0.814,1.094,1.196,0.953,0.801,-0.732,0.688,0.916,1.397,1.688,0.598,-1.173,0.000,0.000,0.000,0.000,0.000,0.000,0.000,0.000,0.000,0.000,0.000,0.000
Sum_Delta_Ref=0.000,3.655,3.653,4.427,7.448,6.948,1.835,3.871,4.361,5.809,5.511,6.806,2.493,5.991,3.586,5.916,5.845,7.446,5.893,10.891,8.513,9.623,10.101,11.368,7.684,15.607,10.388,11.570,12.669,14.365,13.530,14.355,15.123,15.339,17.156,17.197,-1.000,-1.000,-1.000,-1.000,-1.000,-1.000,-1.000,-1.000,-1.000,-1.000,-1.000,-1.000,2.729,2.803,3.719,5.270,5.269,6.200,2.061,2.705,3.579,3.931,6.329,7.111,2.150,1.800,2.100,3.873,5.640,8.016,1.841,2.027,5.720,7.030,9.137,9.181,0.089,4.683,5.155,6.889,9.943,12.243,1.295,10.087,11.133,10.145,13.228,19.212,-1.000,-1.000,-1.000,-1.000,-1.000,-1.000,-1.000,-1.000,-1.000,-1.000,-1.000,-1.000
Gens_at_time_G=5.000,5.000,5.000,5.000,5.000,5.000,5.000,5.000,5.000,5.000,5.000,5.000,5.000,5.000,5.000,5.000,5.000,5.000,5.000,5.000,5.000,5.000,5.000,5.000,5.000,5.000,5.000,5.000,5.000,5.000,5.000,5.000,5.000,5.000,5.000,5.000,0.000,0.000,0.000,0.000,0.000,0.000,0.000,0.000,0.000,0.000,0.000,0.000,5.000,5.000,5.000,5.000,5.000,5.000,5.000,5.000,5.000,5.000,5.000,5.000,5.000,5.000,5.000,5.000,5.000,5.000,5.000,5.000,5.000,5.000,5.000,5.000,5.000,5.000,5.000,5.000,5.000,5.000,5.000,5.000,5.000,5.000,5.000,5.000,0.000,0.000,0.000,0.000,0.000,0.000,0.000,0.000,0.000,0.000,0.000,0.000
G_Int_tcut=1.805,1.841,1.820,1.910,1.993,2.032,1.579,1.924,1.848,1.907,1.891,2.000,2.105,2.062,2.018,1.948,2.027,2.168,1.949,2.141,2.182,2.146,2.260,2.260,2.391,2.244,2.665,2.405,2.364,2.431,2.194,2.226,2.272,2.310,2.381,2.528,0.000,0.000,0.000,0.000,0.000,0.000,0.000,0.000,0.000,0.000,0.000,0.000,1.668,1.801,1.807,1.914,1.910,2.300,1.564,1.748,1.797,1.801,1.961,2.100,1.626,1.767,1.826,1.925,2.078,2.299,1.578,1.778,1.886,1.979,2.153,2.474,1.883,2.122,2.100,2.287,2.478,3.034,2.013,2.554,2.476,2.338,2.835,3.772,0.000,0.000,0.000,0.000,0.000,0.000,0.000,0.000,0.000,0.000,0.000,0.000
Sum_Del_12=0.000,3.880,3.676,3.903,4.898,5.068,0.035,4.290,4.288,4.490,4.731,5.022,3.225,5.062,3.582,4.197,4.368,4.532,5.370,7.057,6.277,6.568,6.399,6.735,5.786,7.989,6.331,6.676,7.071,7.382,7.670,7.744,7.850,7.869,8.060,8.001,9.490,9.514,9.477,9.479,9.500,9.479,9.481,9.475,9.488,9.496,9.473,9.454,0.979,2.364,2.927,3.607,4.126,4.419,0.497,2.597,3.063,3.812,4.373,4.952,0.560,2.115,2.777,3.433,4.297,5.461,0.031,2.651,4.126,4.833,5.805,6.013,1.634,4.556,4.612,5.389,6.317,6.384,2.616,6.302,6.678,6.513,6.969,7.402,9.497,9.484,9.470,9.489,9.486,9.499,9.493,9.485,9.488,9.474,9.502,9.493
Sum_Del_20=0.000,3.596,3.600,4.359,7.280,6.831,1.779,3.812,4.292,5.686,5.420,6.692,2.463,5.890,3.538,5.787,5.721,7.273,5.784,10.687,8.365,9.443,9.890,11.122,7.560,15.279,10.179,11.323,12.420,14.048,13.263,14.054,14.809,15.020,16.779,16.845,32.112,32.159,32.090,32.095,32.128,32.092,32.099,32.088,32.114,32.121,32.092,32.050,2.657,2.740,3.640,5.143,5.183,6.101,2.004,2.650,3.511,3.870,6.185,6.957,2.091,1.769,2.072,3.802,5.526,7.883,1.785,1.993,5.589,6.870,8.930,9.016,0.104,4.606,5.066,6.773,9.745,12.011,1.285,9.902,10.903,9.947,12.974,18.806,32.125,32.102,32.083,32.110,32.101,32.124,32.112,32.107,32.108,32.080,32.136,32.114
Sum_Del_24=0.000,3.561,3.556,4.317,7.322,6.791,1.825,3.768,4.251,5.699,5.381,6.652,2.421,5.857,3.496,5.815,5.738,7.328,5.758,10.654,8.317,9.418,9.913,11.162,7.520,15.323,10.186,11.359,12.422,14.125,13.260,14.091,14.847,15.059,16.871,16.886,32.806,32.854,32.783,32.788,32.822,32.785,32.792,32.782,32.808,32.815,32.786,32.743,2.699,2.753,3.650,5.186,5.146,6.057,2.041,2.649,3.506,3.831,6.224,6.983,2.129,1.758,2.035,3.790,5.530,7.841,1.832,1.973,5.624,6.911,8.984,8.979,0.061,4.566,5.034,6.727,9.743,12.010,1.244,9.872,10.916,9.942,12.961,18.894,32.818,32.796,32.777,32.803,32.794,32.818,32.805,32.801,32.802,32.773,32.830,32.808
Sum_12=9.593,5.713,5.917,5.691,4.696,4.526,9.558,5.303,5.305,5.104,4.862,4.571,6.368,4.532,6.011,5.396,5.225,5.062,4.223,2.537,3.316,3.026,3.194,2.858,3.807,1.605,3.262,2.917,2.523,2.211,1.923,1.849,1.743,1.724,1.533,1.592,0.103,0.080,0.116,0.114,0.094,0.114,0.112,0.118,0.105,0.097,0.120,0.139,10.572,7.229,6.666,5.986,5.467,5.174,10.090,6.996,6.530,5.781,5.221,4.641,10.154,7.478,6.816,6.160,5.297,4.132,9.562,6.942,5.467,4.760,3.788,3.580,7.959,5.038,4.981,4.204,3.276,3.209,6.977,3.291,2.916,3.080,2.624,2.191,0.096,0.109,0.123,0.104,0.107,0.094,0.100,0.108,0.106,0.119,0.091,0.100
Sum_20=32.268,28.672,28.668,27.909,24.988,25.437,34.047,28.456,27.976,26.582,26.848,25.576,29.805,26.378,28.730,26.481,26.547,24.995,26.484,21.581,23.903,22.825,22.378,21.146,24.708,16.989,22.089,20.945,19.848,18.220,19.005,18.214,17.459,17.248,15.489,15.423,0.156,0.109,0.178,0.173,0.140,0.176,0.169,0.180,0.154,0.147,0.176,0.217,34.925,29.528,28.628,27.125,27.085,26.167,34.272,29.618,28.757,28.398,26.083,25.311,34.359,30.499,30.196,28.465,26.742,24.385,34.053,30.275,26.679,25.398,23.338,23.252,32.164,27.662,27.202,25.494,22.523,20.257,30.982,22.366,21.365,22.321,19.294,13.462,0.143,0.166,0.185,0.158,0.167,0.143,0.156,0.161,0.160,0.188,0.132,0.154
Sum_24=32.963,29.402,29.407,28.647,25.641,26.173,34.788,29.195,28.712,27.264,27.582,26.312,30.542,27.106,29.467,27.148,27.225,25.635,27.205,22.309,24.646,23.545,23.050,21.801,25.443,17.640,22.777,21.604,20.542,18.838,19.703,18.872,18.116,17.904,16.092,16.077,0.157,0.109,0.180,0.175,0.141,0.178,0.171,0.182,0.155,0.148,0.177,0.220,35.663,30.210,29.314,27.778,27.817,26.906,35.005,30.314,29.457,29.132,26.739,25.980,35.092,31.205,30.928,29.173,27.433,25.122,34.795,30.990,27.339,26.052,23.979,23.984,32.902,28.398,27.929,26.236,23.220,20.953,31.719,23.091,22.047,23.021,20.002,14.069,0.145,0.167,0.186,0.160,0.169,0.145,0.158,0.162,0.161,0.190,0.133,0.155
G_by_Interval=1.805,1.841,1.820,1.910,1.993,2.032,1.579,1.924,1.848,1.907,1.891,2.000,2.105,2.062,2.018,1.948,2.027,2.168,1.949,2.141,2.182,2.146,2.260,2.260,2.391,2.244,2.665,2.405,2.364,2.431,2.194,2.226,2.272,2.310,2.381,2.528,0.000,0.000,0.000,0.000,0.000,0.000,0.000,0.000,0.000,0.000,0.000,0.000,1.668,1.801,1.807,1.914,1.910,2.300,1.564,1.748,1.797,1.801,1.961,2.100,1.626,1.767,1.826,1.925,2.078,2.299,1.578,1.778,1.886,1.979,2.153,2.474,1.883,2.122,2.100,2.287,2.478,3.034,2.013,2.554,2.476,2.338,2.835,3.772,0.000,0.000,0.000,0.000,0.000,0.000,0.000,0.000,0.000,0.000,0.000,0.000
Avg_G_t8=1.914,2.227,2.207,2.233,2.344,2.370,1.902,2.271,2.256,2.278,2.296,2.365,2.177,2.383,2.197,2.243,2.268,2.333,2.383,2.730,2.581,2.625,2.633,2.716,2.528,3.012,2.705,2.738,2.810,2.906,2.871,2.936,2.988,3.009,3.109,3.155,0.000,0.000,0.000,0.000,0.000,0.000,0.000,0.000,0.000,0.000,0.000,0.000,1.840,2.089,2.136,2.208,2.257,2.342,1.862,2.101,2.142,2.200,2.273,2.366,1.865,2.068,2.109,2.182,2.274,2.498,1.904,2.102,2.251,2.331,2.493,2.615,2.046,2.341,2.339,2.478,2.639,2.888,2.151,2.737,2.755,2.676,2.955,3.537,0.000,0.000,0.000,0.000,0.000,0.000,0.000,0.000,0.000,0.000,0.000,0.000
G_int_t8=1.805,1.841,1.820,1.910,1.993,2.032,1.579,1.924,1.848,1.907,1.891,2.000,2.105,2.062,2.018,1.948,2.027,2.168,1.949,2.141,2.182,2.146,2.260,2.260,2.391,2.244,2.665,2.405,2.364,2.431,2.194,2.226,2.272,2.310,2.381,2.528,0.000,0.000,0.000,0.000,0.000,0.000,0.000,0.000,0.000,0.000,0.000,0.000,1.668,1.801,1.807,1.914,1.910,2.300,1.564,1.748,1.797,1.801,1.961,2.100,1.626,1.767,1.826,1.925,2.078,2.299,1.578,1.778,1.886,1.979,2.153,2.474,1.883,2.122,2.100,2.287,2.478,3.034,2.013,2.554,2.476,2.338,2.835,3.772,0.000,0.000,0.000,0.000,0.000,0.000,0.000,0.000,0.000,0.000,0.000,0.000
Avg_G_t12=1.914,2.227,2.207,2.233,2.344,2.370,1.902,2.271,2.256,2.278,2.296,2.365,2.177,2.383,2.197,2.243,2.268,2.333,2.383,2.730,2.581,2.625,2.633,2.716,2.528,3.012,2.705,2.738,2.810,2.906,2.871,2.936,2.988,3.009,3.109,3.155,0.000,0.000,0.000,0.000,0.000,0.000,0.000,0.000,0.000,0.000,0.000,0.000,1.840,2.089,2.136,2.208,2.257,2.342,1.862,2.101,2.142,2.200,2.273,2.366,1.865,2.068,2.109,2.182,2.274,2.498,1.904,2.102,2.251,2.331,2.493,2.615,2.046,2.341,2.339,2.478,2.639,2.888,2.151,2.737,2.755,2.676,2.955,3.537,0.000,0.000,0.000,0.000,0.000,0.000,0.000,0.000,0.000,0.000,0.000,0.000
G_int_t12=1.805,1.841,1.820,1.910,1.993,2.032,1.579,1.924,1.848,1.907,1.891,2.000,2.105,2.062,2.018,1.948,2.027,2.168,1.949,2.141,2.182,2.146,2.260,2.260,2.391,2.244,2.665,2.405,2.364,2.431,2.194,2.226,2.272,2.310,2.381,2.528,0.000,0.000,0.000,0.000,0.000,0.000,0.000,0.000,0.000,0.000,0.000,0.000,1.668,1.801,1.807,1.914,1.910,2.300,1.564,1.748,1.797,1.801,1.961,2.100,1.626,1.767,1.826,1.925,2.078,2.299,1.578,1.778,1.886,1.979,2.153,2.474,1.883,2.122,2.100,2.287,2.478,3.034,2.013,2.554,2.476,2.338,2.835,3.772,0.000,0.000,0.000,0.000,0.000,0.000,0.000,0.000,0.000,0.000,0.000,0.000
Avg_G_inflex=1.934,2.245,2.226,2.259,2.504,2.394,1.923,2.279,2.276,2.310,2.347,2.391,2.225,2.396,2.197,2.243,2.413,2.347,2.385,2.753,2.617,2.648,2.660,2.734,2.547,3.102,2.739,2.748,2.834,2.959,2.930,2.959,3.073,3.050,3.166,3.183,0.000,0.000,0.000,0.000,0.000,0.000,0.000,0.000,0.000,0.000,0.000,0.000,1.846,2.110,2.181,2.284,2.264,2.358,1.878,2.103,2.161,2.235,2.274,2.512,1.866,2.087,2.137,2.226,2.431,2.573,1.921,2.123,2.281,2.333,2.539,2.732,2.064,2.361,2.340,2.508,2.675,2.979,2.153,2.763,2.775,2.678,2.957,3.541,0.000,0.000,0.000,0.000,0.000,0.000,0.000,0.000,0.000,0.000,0.000,0.000
G_int_inflex=1.836,1.861,1.839,1.930,2.331,2.031,1.584,1.916,1.853,1.919,1.882,1.966,2.177,2.084,2.018,1.948,2.205,2.145,1.926,2.174,2.134,2.170,2.184,2.257,2.422,2.283,2.232,2.313,2.383,2.399,2.232,2.260,2.295,2.338,2.391,2.530,0.000,0.000,0.000,0.000,0.000,0.000,0.000,0.000,0.000,0.000,0.000,0.000,1.592,1.782,1.767,1.934,1.865,2.325,1.576,1.727,1.762,1.787,1.950,2.212,1.617,1.793,1.844,1.860,2.177,2.360,1.596,1.764,1.842,1.951,2.144,2.567,1.894,2.154,2.089,2.216,2.512,3.551,2.002,2.530,2.488,2.308,2.792,3.709,0.000,0.000,0.000,0.000,0.000,0.000,0.000,0.000,0.000,0.000,0.000,0.000
G_by_Interval_g4=2.063,1.946,2.126,2.119,2.177,2.134,1.642,2.000,1.984,2.038,2.040,2.147,2.082,2.216,2.317,2.110,2.169,2.212,2.099,2.390,2.433,2.381,2.469,2.497,2.853,2.491,3.069,2.643,2.599,2.686,2.420,2.617,2.587,2.647,2.650,2.872,0.000,0.000,0.000,0.000,0.000,0.000,0.000,0.000,0.000,0.000,0.000,0.000,1.755,1.866,1.911,2.002,2.131,2.411,1.600,1.829,1.905,1.961,2.153,2.198,1.664,1.917,1.924,2.185,2.110,2.574,1.622,1.871,2.055,2.104,2.324,2.662,1.932,2.237,2.289,2.509,2.596,3.241,1.940,2.633,2.599,2.552,2.915,3.627,0.000,0.000,0.000,0.000,0.000,0.000,0.000,0.000,0.000,0.000,0.000,0.000
G_int_t8_g4=2.063,1.946,2.126,2.119,2.177,2.134,1.642,2.000,1.984,2.038,2.040,2.147,2.082,2.216,2.317,2.110,2.169,2.212,2.099,2.390,2.433,2.381,2.469,2.497,2.853,2.491,3.069,2.643,2.599,2.686,2.420,2.617,2.587,2.647,2.650,2.872,0.000,0.000,0.000,0.000,0.000,0.000,0.000,0.000,0.000,0.000,0.000,0.000,1.755,1.866,1.911,2.002,2.131,2.411,1.600,1.829,1.905,1.961,2.153,2.198,1.664,1.917,1.924,2.185,2.110,2.574,1.622,1.871,2.055,2.104,2.324,2.662,1.932,2.237,2.289,2.509,2.596,3.241,1.940,2.633,2.599,2.552,2.915,3.627,0.000,0.000,0.000,0.000,0.000,0.000,0.000,0.000,0.000,0.000,0.000,0.000
G_int_t12_g4=2.063,1.946,2.126,2.119,2.177,2.134,1.642,2.000,1.984,2.038,2.040,2.147,2.082,2.216,2.317,2.110,2.169,2.212,2.099,2.390,2.433,2.381,2.469,2.497,2.853,2.491,3.069,2.643,2.599,2.686,2.420,2.617,2.587,2.647,2.650,2.872,0.000,0.000,0.000,0.000,0.000,0.000,0.000,0.000,0.000,0.000,0.000,0.000,1.755,1.866,1.911,2.002,2.131,2.411,1.600,1.829,1.905,1.961,2.153,2.198,1.664,1.917,1.924,2.185,2.110,2.574,1.622,1.871,2.055,2.104,2.324,2.662,1.932,2.237,2.289,2.509,2.596,3.241,1.940,2.633,2.599,2.552,2.915,3.627,0.000,0.000,0.000,0.000,0.000,0.000,0.000,0.000,0.000,0.000,0.000,0.000
G_int_inflex_g4=2.089,1.963,2.144,2.145,2.331,2.139,1.606,1.978,1.988,2.058,2.047,2.126,2.131,2.232,2.317,2.110,2.332,2.175,2.065,2.407,2.357,2.404,2.391,2.482,2.846,2.547,2.755,2.472,2.622,2.598,2.439,2.644,2.595,2.682,2.668,2.796,0.000,0.000,0.000,0.000,0.000,0.000,0.000,0.000,0.000,0.000,0.000,0.000,1.614,1.840,1.893,2.042,1.980,2.432,1.610,1.781,1.845,1.933,2.130,2.254,1.644,1.938,1.946,1.955,2.177,2.694,1.628,1.843,1.956,2.071,2.351,2.709,1.935,2.262,2.276,2.431,2.637,3.551,1.917,2.574,2.604,2.514,2.878,3.593,0.000,0.000,0.000,0.000,0.000,0.000,0.000,0.000,0.000,0.000,0.000,0.000
Time_Inflex=9.837,11.307,11.307,11.062,10.083,11.552,9.837,11.797,11.307,11.062,10.818,11.307,10.328,12.287,11.552,12.042,10.083,11.552,12.532,14.002,13.022,13.267,13.267,14.002,13.022,14.492,13.757,14.247,14.002,14.247,14.247,14.983,14.492,14.983,15.227,15.979,0.284,0.284,0.284,0.284,0.284,0.284,0.284,0.284,0.284,0.284,0.284,0.284,9.837,10.328,9.592,9.592,12.042,11.797,9.349,11.062,10.573,10.818,12.042,10.328,9.837,10.573,10.328,10.328,9.837,10.818,9.837,10.573,11.307,12.287,11.307,11.307,10.573,12.042,12.287,12.287,12.287,11.062,11.307,14.002,14.002,14.002,16.224,18.674,0.284,0.284,0.284,0.284,0.284,0.284,0.284,0.284,0.284,0.284,0.284,0.284
OD_Inflex=0.661,0.571,0.598,0.553,0.356,0.518,0.587,0.604,0.547,0.497,0.451,0.478,0.465,0.589,0.640,0.676,0.375,0.535,0.629,0.592,0.556,0.559,0.554,0.591,0.604,0.469,0.578,0.629,0.541,0.512,0.512,0.584,0.479,0.531,0.500,0.561,0.069,0.068,0.065,0.065,0.065,0.064,0.066,0.065,0.066,0.066,0.065,0.066,0.653,0.538,0.415,0.373,0.639,0.581,0.544,0.625,0.518,0.512,0.616,0.364,0.638,0.592,0.516,0.478,0.355,0.398,0.588,0.551,0.541,0.620,0.413,0.359,0.593,0.593,0.627,0.531,0.454,0.310,0.614,0.572,0.561,0.608,0.682,0.602,0.064,0.063,0.064,0.065,0.065,0.065,0.064,0.062,0.065,0.064,0.064,0.065
Time_Saturation=17.939,18.429,18.184,15.717,13.512,13.512,14.492,14.492,13.022,18.184,13.512,13.757,18.184,17.694,18.674,18.674,16.959,14.983,18.674,15.227,15.979,17.449,18.184,17.204,15.717,18.184,16.469,17.204,17.449,17.449,19.164,16.469,18.184,16.714,18.184,17.204,0.284,0.284,0.284,0.284,0.284,0.284,0.284,0.284,0.284,0.284,0.284,0.284,16.469,17.449,19.409,18.919,13.022,13.512,16.959,14.492,19.409,18.674,19.409,17.204,18.919,19.409,15.979,17.204,18.674,14.492,12.777,14.737,16.469,16.959,19.409,15.227,17.449,19.409,17.449,19.409,17.204,18.429,16.469,15.979,18.919,19.409,18.919,20.144,0.284,0.284,0.284,0.284,0.284,0.284,0.284,0.284,0.284,0.284,0.284,0.284
OD_Saturation=0.881,0.931,0.893,0.807,0.740,0.727,0.875,0.807,0.765,0.788,0.744,0.720,0.894,0.825,0.928,0.796,0.785,0.725,0.818,0.742,0.772,0.791,0.764,0.753,0.782,0.736,0.776,0.761,0.743,0.713,0.783,0.735,0.741,0.722,0.693,0.687,0.069,0.068,0.065,0.065,0.065,0.064,0.066,0.065,0.066,0.066,0.065,0.066,0.965,0.808,0.807,0.777,0.726,0.736,0.882,0.787,0.803,0.905,0.757,0.769,0.951,0.825,0.853,0.809,0.807,0.741,0.861,0.815,0.763,0.747,0.755,0.728,0.861,0.869,0.876,0.867,0.783,0.788,0.888,0.764,0.786,0.794,0.789,0.706,0.064,0.063,0.064,0.065,0.065,0.065,0.064,0.062,0.065,0.064,0.064,0.065
Ref_Well_Name=A01,A01,A01,A01,A01,A01,A01,A01,A01,A01,A01,A01,A01,A01,A01,A01,A01,A01,A01,A01,A01,A01,A01,A01,A01,A01,A01,A01,A01,A01,A01,A01,A01,A01,A01,A01,A01,A01,A01,A01,A01,A01,A01,A01,A01,A01,A01,A01,A01,A01,A01,A01,A01,A01,A01,A01,A01,A01,A01,A01,A01,A01,A01,A01,A01,A01,A01,A01,A01,A01,A01,A01,A01,A01,A01,A01,A01,A01,A01,A01,A01,A01,A01,A01,A01,A01,A01,A01,A01,A01,A01,A01,A01,A01,A01,A01
Ratio_Avg_G=1.000,0.860,0.867,0.857,0.817,0.808,1.006,0.843,0.849,0.840,0.834,0.809,0.879,0.803,0.871,0.853,0.844,0.820,0.803,0.701,0.741,0.729,0.727,0.705,0.757,0.635,0.708,0.699,0.681,0.659,0.667,0.652,0.641,0.636,0.616,0.607,Inf,Inf,Inf,Inf,Inf,Inf,Inf,Inf,Inf,Inf,Inf,Inf,1.040,0.916,0.896,0.867,0.848,0.817,1.028,0.911,0.894,0.870,0.842,0.809,1.026,0.926,0.907,0.877,0.842,0.766,1.006,0.911,0.851,0.821,0.768,0.732,0.936,0.818,0.818,0.773,0.725,0.663,0.890,0.699,0.695,0.715,0.648,0.541,Inf,Inf,Inf,Inf,Inf,Inf,Inf,Inf,Inf,Inf,Inf,Inf
Ratio_Fit_G=1.000,1.016,1.046,1.013,0.884,0.978,1.172,0.983,1.037,1.023,1.058,0.991,0.929,0.947,1.022,1.017,0.883,0.929,0.975,0.886,0.917,0.889,0.872,0.825,0.888,0.881,0.863,0.819,0.826,0.834,0.898,0.875,0.870,0.854,0.822,0.781,Inf,Inf,Inf,Inf,Inf,Inf,Inf,Inf,Inf,Inf,Inf,Inf,1.084,1.050,1.081,0.988,0.986,0.902,1.164,1.036,1.089,1.100,1.010,0.863,1.091,1.046,1.082,1.086,0.900,0.886,1.131,1.092,1.048,0.983,0.927,0.741,0.945,0.872,0.902,0.897,0.821,0.575,0.822,0.727,0.779,0.842,0.646,0.452,Inf,Inf,Inf,Inf,Inf,Inf,Inf,Inf,Inf,Inf,Inf,Inf
Ratio_G_Int=1.000,0.981,0.992,0.945,0.906,0.889,1.143,0.938,0.977,0.947,0.955,0.903,0.858,0.876,0.895,0.927,0.891,0.833,0.926,0.843,0.827,0.841,0.799,0.799,0.755,0.804,0.677,0.751,0.764,0.743,0.823,0.811,0.795,0.782,0.758,0.714,Inf,Inf,Inf,Inf,Inf,Inf,Inf,Inf,Inf,Inf,Inf,Inf,1.082,1.002,0.999,0.943,0.945,0.785,1.155,1.033,1.005,1.002,0.921,0.860,1.110,1.022,0.989,0.938,0.869,0.785,1.144,1.015,0.957,0.912,0.839,0.730,0.959,0.851,0.860,0.789,0.728,0.595,0.897,0.707,0.729,0.772,0.637,0.479,Inf,Inf,Inf,Inf,Inf,Inf,Inf,Inf,Inf,Inf,Inf,Inf
Ratio_t0_Fit=1.000,0.241,0.209,0.248,0.433,0.244,0.207,0.205,0.191,0.206,0.182,0.217,0.313,0.193,0.232,0.245,0.451,0.268,0.213,0.200,0.196,0.253,0.237,0.339,0.400,0.126,0.191,0.213,0.206,0.198,0.158,0.140,0.140,0.151,0.157,0.120,Inf,Inf,Inf,Inf,Inf,Inf,Inf,Inf,Inf,Inf,Inf,Inf,0.289,0.324,0.214,0.235,0.199,0.328,0.226,0.233,0.203,0.167,0.234,0.338,0.500,0.190,0.211,0.181,0.538,0.201,0.281,0.238,0.213,0.264,0.199,0.614,1.156,0.293,0.433,0.328,0.196,-0.238,1.139,0.437,0.309,0.366,-2.481,-1.196,Inf,Inf,Inf,Inf,Inf,Inf,Inf,Inf,Inf,Inf,Inf,Inf
Ratio_t0_G_Int=1.000,0.282,0.281,0.337,0.310,0.322,0.337,0.314,0.267,0.293,0.269,0.299,1.507,0.339,0.608,0.369,0.451,0.657,0.251,0.185,0.273,0.227,0.292,0.239,0.793,0.142,2.715,0.326,0.244,0.229,0.161,0.153,0.152,0.156,0.150,0.173,Inf,Inf,Inf,Inf,Inf,Inf,Inf,Inf,Inf,Inf,Inf,Inf,0.635,0.378,0.331,0.370,0.313,2.533,0.365,0.308,0.315,0.273,0.348,0.409,0.455,0.362,0.384,0.423,0.553,0.546,0.334,0.336,0.298,0.309,0.319,0.767,0.668,0.497,0.455,0.570,0.679,-0.743,0.790,0.594,0.389,0.322,0.910,-0.464,Inf,Inf,Inf,Inf,Inf,Inf,Inf,Inf,Inf,Inf,Inf,Inf
Ref_Curve_Array=1,1,1,1,1,1,1,1,1,1,1,1,1,1,1,1,1,1,1,1,1,1,1,1,1,1,1,1,1,1,1,1,1,1,1,1,1,1,1,1,1,1,1,1,1,1,1,1,1,1,1,1,1,1,1,1,1,1,1,1,1,1,1,1,1,1,1,1,1,1,1,1,1,1,1,1,1,1,1,1,1,1,1,1,1,1,1,1,1,1,1,1,1,1,1,1
Default_ref=0
Comm_Map=,,,,,
Comm_Consol=,,,,,,,,
Comm_Screen=,,,,,
Analysis_Set=A,A,A,A,A,A,A,A,A,A,A,A,A,A,A,A,A,A,A,A,A,A,A,A,A,A,A,A,A,A,A,A,A,A,A,A,A,A,A,A,A,A,A,A,A,A,A,A,A,A,A,A,A,A,A,A,A,A,A,A,A,A,A,A,A,A,A,A,A,A,A,A,A,A,A,A,A,A,A,A,A,A,A,A,A,A,A,A,A,A,A,A,A,A,A,A
Ref_Type=single_ref,single_ref,single_ref,single_ref,single_ref,single_ref,single_ref,single_ref,single_ref,single_ref,single_ref,single_ref,single_ref,single_ref,single_ref,single_ref,single_ref,single_ref,single_ref,single_ref,single_ref,single_ref,single_ref,single_ref,single_ref,single_ref,single_ref,single_ref,single_ref,single_ref,single_ref,single_ref,single_ref,single_ref,single_ref,single_ref,single_ref,single_ref,single_ref,single_ref,single_ref,single_ref,single_ref,single_ref,single_ref,single_ref,single_ref,single_ref,single_ref,single_ref,single_ref,single_ref,single_ref,single_ref,single_ref,single_ref,single_ref,single_ref,single_ref,single_ref,single_ref,single_ref,single_ref,single_ref,single_ref,single_ref,single_ref,single_ref,single_ref,single_ref,single_ref,single_ref,single_ref,single_ref,single_ref,single_ref,single_ref,single_ref,single_ref,single_ref,single_ref,single_ref,single_ref,single_ref,single_ref,single_ref,single_ref,single_ref,single_ref,single_ref,single_ref,single_ref,single_ref,single_ref,single_ref,single_ref
Wells_In_Use=0,0,0,0,0,0,0,0,0,0,0,0,0,0,0,0,0,0,0,0,0,0,0,0,0,0,0,0,0,0,0,0,0,0,0,0,0,0,0,0,0,0,0,0,0,0,0,0,0,0,0,0,0,0,0,0,0,0,0,0,0,0,0,0,0,0,0,0,0,0,0,0,0,0,0,0,0,0,0,0,0,0,0,0,0,0,0,0,0,0,0,0,0,0,0,0
[Flor:]
[Flor2:]
[Lumin:]
[Data:]
Read=DateTime	RunT[s]	Temp	Well_1	Well_2	Well_3	Well_4	Well_5	Well_6	Well_7	Well_8	Well_9	Well_10	Well_11	Well_12	Well_13	Well_14	Well_15	Well_16	Well_17	Well_18	Well_19	Well_20	Well_21	Well_22	Well_23	Well_24	Well_25	Well_26	Well_27	Well_28	Well_29	Well_30	Well_31	Well_32	Well_33	Well_34	Well_35	Well_36	Well_37	Well_38	Well_39	Well_40	Well_41	Well_42	Well_43	Well_44	Well_45	Well_46	Well_47	Well_48	Well_49	Well_50	Well_51	Well_52	Well_53	Well_54	Well_55	Well_56	Well_57	Well_58	Well_59	Well_60	Well_61	Well_62	Well_63	Well_64	Well_65	Well_66	Well_67	Well_68	Well_69	Well_70	Well_71	Well_72	Well_73	Well_74	Well_75	Well_76	Well_77	Well_78	Well_79	Well_80	Well_81	Well_82	Well_83	Well_84	Well_85	Well_86	Well_87	Well_88	Well_89	Well_90	Well_91	Well_92	Well_93	Well_94	Well_95	Well_96
1=15:35:27	1024	298	0.1746	0.1018	0.1113	0.1233	0.1120	0.1101	0.1002	0.1082	0.1065	0.1102	0.1016	0.1253	0.0862	0.0945	0.0986	0.0990	0.0961	0.0953	0.0950	0.0935	0.0916	0.0929	0.0936	0.0884	0.1103	0.1009	0.1212	0.1244	0.1128	0.1041	0.1001	0.1070	0.1067	0.1070	0.1026	0.1334	0.0869	0.0966	0.0912	0.0957	0.0933	0.0945	0.0942	0.0934	0.0900	0.0907	0.0950	0.0860	0.1189	0.0960	0.1038	0.1111	0.1076	0.0983	0.0966	0.1022	0.1025	0.1015	0.1056	0.1320	0.0839	0.0933	0.0935	0.0950	0.0952	0.0920	0.0943	0.0908	0.0906	0.0896	0.0928	0.0863	0.0689	0.0681	0.0654	0.0655	0.0650	0.0636	0.0638	0.0633	0.0635	0.0646	0.0650	0.0651	0.0660	0.0650	0.0663	0.0661	0.0653	0.0664	0.0642	0.0618	0.0651	0.0645	0.0641	0.0650
2=15:50:09	1905	300	0.1700	0.1052	0.1173	0.1233	0.1149	0.1107	0.1056	0.1142	0.1097	0.1115	0.1067	0.1377	0.0884	0.0999	0.0991	0.0981	0.0976	0.0966	0.0946	0.0957	0.0944	0.0957	0.0942	0.0912	0.1074	0.0975	0.1138	0.1249	0.1149	0.1061	0.1010	0.1101	0.1095	0.1121	0.1071	0.1292	0.0883	0.0971	0.0974	0.0978	0.0982	0.0960	0.0952	0.0957	0.0945	0.0942	0.0950	0.0881	0.1094	0.0988	0.1127	0.1217	0.1067	0.1024	0.0977	0.1020	0.1030	0.1058	0.1081	0.1232	0.0844	0.0939	0.0976	0.0937	0.0965	0.0941	0.0963	0.0955	0.0927	0.0909	0.0961	0.0876	0.0692	0.0690	0.0663	0.0669	0.0668	0.0653	0.0648	0.0644	0.0651	0.0652	0.0656	0.0658	0.0673	0.0665	0.0669	0.0675	0.0662	0.0681	0.0635	0.0643	0.0666	0.0650	0.0655	0.0655
3=16:04:51	2787	300	0.1776	0.1062	0.1216	0.1292	0.1173	0.1104	0.1054	0.1099	0.1085	0.1112	0.1052	0.1325	0.0901	0.0983	0.1010	0.0986	0.0983	0.0990	0.0978	0.0959	0.0958	0.0967	0.0970	0.0926	0.1118	0.0976	0.1170	0.1250	0.1184	0.1055	0.1009	0.1069	0.1089	0.1144	0.1125	0.1230	0.0902	0.0988	0.0999	0.0952	0.0975	0.0980	0.0981	0.0955	0.0963	0.0959	0.0983	0.0893	0.1173	0.0979	0.1149	0.1174	0.1055	0.1012	0.0999	0.1071	0.1077	0.1080	0.1089	0.1216	0.0874	0.0941	0.0974	0.0949	0.0966	0.0965	0.0983	0.0948	0.0928	0.0950	0.0960	0.0899	0.0703	0.0701	0.0672	0.0662	0.0682	0.0651	0.0661	0.0648	0.0661	0.0661	0.0658	0.0663	0.0673	0.0657	0.0670	0.0673	0.0670	0.0680	0.0652	0.0648	0.0653	0.0662	0.0659	0.0657
4=16:19:32	3669	298	0.1768	0.1062	0.1142	0.1255	0.1138	0.1123	0.1058	0.1131	0.1087	0.1090	0.1055	0.1325	0.0898	0.0976	0.1001	0.0995	0.1017	0.0968	0.0967	0.0954	0.0951	0.0947	0.0982	0.0904	0.1078	0.0956	0.1154	0.1184	0.1103	0.1103	0.1052	0.1120	0.1092	0.1174	0.1062	0.1291	0.0892	0.0989	0.0977	0.0951	0.0961	0.0966	0.0981	0.0966	0.0949	0.0919	0.0966	0.0937	0.0973	0.0953	0.1219	0.1198	0.1070	0.1016	0.1019	0.1050	0.1109	0.1120	0.1056	0.1157	0.0853	0.0934	0.0974	0.0969	0.0959	0.0947	0.0961	0.0950	0.0933	0.0936	0.0942	0.0876	0.0691	0.0692	0.0653	0.0669	0.0679	0.0647	0.0651	0.0643	0.0656	0.0655	0.0638	0.0659	0.0667	0.0653	0.0661	0.0666	0.0662	0.0673	0.0654	0.0652	0.0647	0.0649	0.0651	0.0649
5=16:34:14	4551	298	0.1965	0.1030	0.1117	0.1239	0.1118	0.1123	0.1089	0.1139	0.1117	0.1148	0.1112	0.1304	0.0904	0.0959	0.1004	0.0996	0.0970	0.1001	0.0963	0.0959	0.0973	0.0948	0.0999	0.0944	0.1167	0.0990	0.1122	0.1239	0.1125	0.1076	0.1048	0.1120	0.1066	0.1138	0.1066	0.1391	0.0899	0.0987	0.0949	0.0983	0.0965	0.0969	0.0967	0.0970	0.0944	0.0942	0.0954	0.0947	0.1152	0.0959	0.1171	0.1188	0.1121	0.1035	0.1024	0.1018	0.1092	0.1114	0.1041	0.1243	0.0871	0.0949	0.0969	0.0944	0.0966	0.0936	0.0957	0.0943	0.0912	0.0932	0.0965	0.0902	0.0691	0.0683	0.0662	0.0659	0.0655	0.0640	0.0646	0.0641	0.0646	0.0645	0.0653	0.0650	0.0665	0.0654	0.0654	0.0666	0.0656	0.0672	0.0642	0.0620	0.0655	0.0650	0.0646	0.0648
6=16:48:56	5433	300	0.1735	0.1013	0.1138	0.1246	0.1190	0.1110	0.1099	0.1098	0.1107	0.1125	0.1100	0.1236	0.0918	0.0973	0.1043	0.0993	0.0987	0.0999	0.0982	0.0983	0.0972	0.0980	0.1000	0.0946	0.1041	0.1002	0.1232	0.1257	0.1131	0.1066	0.1064	0.1103	0.1123	0.1145	0.1102	0.1295	0.0909	0.0993	0.0966	0.0990	0.0977	0.0995	0.0999	0.0986	0.0946	0.0931	0.0986	0.0926	0.1117	0.0989	0.1139	0.1164	0.1110	0.1087	0.1027	0.1079	0.1046	0.1107	0.1071	0.1339	0.0887	0.0925	0.0951	0.0978	0.0989	0.0937	0.0978	0.0954	0.0938	0.0951	0.0996	0.0930	0.0686	0.0680	0.0654	0.0658	0.0664	0.0638	0.0640	0.0617	0.0640	0.0643	0.0641	0.0654	0.0663	0.0653	0.0654	0.0658	0.0644	0.0664	0.0641	0.0639	0.0653	0.0646	0.0645	0.0647
7=17:03:38	6314	298	0.1965	0.1059	0.1178	0.1251	0.1156	0.1149	0.1085	0.1163	0.1127	0.1173	0.1064	0.1307	0.0920	0.0992	0.1017	0.1000	0.1003	0.1003	0.1001	0.0979	0.0969	0.0972	0.1027	0.0926	0.1181	0.1015	0.1247	0.1226	0.1130	0.1108	0.1061	0.1144	0.1110	0.1153	0.1111	0.1298	0.0905	0.1008	0.0990	0.0996	0.1017	0.1003	0.0982	0.0987	0.0973	0.0956	0.0997	0.0936	0.1045	0.0988	0.1194	0.1179	0.1113	0.1037	0.1027	0.1069	0.1088	0.1080	0.1076	0.1325	0.0870	0.0973	0.0975	0.0986	0.0991	0.0975	0.0989	0.0978	0.0932	0.0962	0.0966	0.0909	0.0685	0.0685	0.0657	0.0656	0.0666	0.0636	0.0643	0.0627	0.0649	0.0645	0.0644	0.0647	0.0665	0.0659	0.0656	0.0659	0.0638	0.0669	0.0644	0.0640	0.0654	0.0647	0.0642	0.0642
8=17:18:20	7196	298	0.1905	0.1064	0.1188	0.1330	0.1203	0.1178	0.1120	0.1127	0.1079	0.1141	0.1077	0.1436	0.0939	0.1007	0.1048	0.1023	0.1022	0.1023	0.1011	0.0995	0.1001	0.0988	0.1019	0.0977	0.1050	0.1087	0.1332	0.1230	0.1163	0.1119	0.1101	0.1145	0.1172	0.1196	0.1109	0.1400	0.0935	0.1005	0.1003	0.1021	0.1000	0.1007	0.1007	0.0977	0.0969	0.0968	0.1000	0.0972	0.1037	0.0994	0.1308	0.1176	0.1151	0.1084	0.1078	0.1076	0.1074	0.1112	0.1078	0.1341	0.0900	0.0970	0.0977	0.1012	0.0990	0.0994	0.0997	0.0994	0.0940	0.0972	0.1016	0.0915	0.0693	0.0683	0.0655	0.0662	0.0672	0.0642	0.0648	0.0623	0.0645	0.0648	0.0649	0.0653	0.0667	0.0661	0.0659	0.0664	0.0655	0.0673	0.0644	0.0637	0.0659	0.0649	0.0651	0.0652
9=17:33:02	8078	298	0.1897	0.1072	0.1155	0.1253	0.1198	0.1185	0.1162	0.1190	0.1208	0.1182	0.1127	0.1332	0.0949	0.0990	0.1039	0.1020	0.1023	0.1008	0.1021	0.0995	0.0997	0.1005	0.1039	0.0984	0.1149	0.1079	0.1268	0.1252	0.1152	0.1143	0.1108	0.1159	0.1194	0.1223	0.1178	0.1283	0.0933	0.1012	0.1006	0.1003	0.1030	0.0988	0.1005	0.1010	0.1004	0.0977	0.1031	0.0968	0.1108	0.1021	0.1273	0.1228	0.1151	0.1090	0.1052	0.1088	0.1146	0.1159	0.1148	0.1401	0.0897	0.0996	0.0998	0.1002	0.0978	0.0974	0.1001	0.0988	0.0980	0.0982	0.0992	0.0949	0.0689	0.0675	0.0635	0.0661	0.0661	0.0635	0.0640	0.0638	0.0640	0.0642	0.0635	0.0643	0.0659	0.0653	0.0655	0.0654	0.0651	0.0666	0.0640	0.0637	0.0650	0.0633	0.0640	0.0642
10=17:47:43	8960	298	0.1953	0.1113	0.1338	0.1404	0.1255	0.1171	0.1155	0.1209	0.1164	0.1196	0.1156	0.1463	0.0956	0.1032	0.1069	0.1051	0.1042	0.1041	0.1049	0.1031	0.1027	0.1028	0.1056	0.1009	0.1169	0.1062	0.1293	0.1298	0.1251	0.1167	0.1130	0.1235	0.1161	0.1225	0.1125	0.1448	0.0935	0.1015	0.1025	0.1036	0.1035	0.1025	0.1039	0.1060	0.0999	0.0999	0.1030	0.1009	0.1246	0.1007	0.1289	0.1244	0.1129	0.1083	0.1122	0.1144	0.1136	0.1132	0.1098	0.1312	0.0899	0.1002	0.1005	0.1009	0.0991	0.0983	0.1044	0.1001	0.0973	0.1023	0.1027	0.0962	0.0690	0.0681	0.0656	0.0665	0.0669	0.0648	0.0627	0.0641	0.0644	0.0646	0.0646	0.0659	0.0665	0.0658	0.0655	0.0663	0.0659	0.0664	0.0642	0.0640	0.0659	0.0649	0.0646	0.0650
11=18:02:25	9842	298	0.1787	0.1135	0.1232	0.1358	0.1229	0.1221	0.1199	0.1213	0.1141	0.1173	0.1166	0.1458	0.0979	0.1022	0.1077	0.1077	0.1079	0.1063	0.1065	0.1038	0.1030	0.1021	0.1074	0.1022	0.1195	0.1071	0.1261	0.1350	0.1231	0.1162	0.1114	0.1194	0.1167	0.1203	0.1121	0.1528	0.0950	0.1043	0.1016	0.1031	0.1052	0.1031	0.1035	0.1044	0.1003	0.1006	0.1036	0.1029	0.1107	0.1000	0.1223	0.1222	0.1169	0.1101	0.1131	0.1164	0.1192	0.1234	0.1187	0.1310	0.0907	0.1011	0.1008	0.1017	0.1015	0.0996	0.1061	0.1009	0.1005	0.1027	0.1043	0.0987	0.0687	0.0683	0.0654	0.0659	0.0668	0.0642	0.0644	0.0633	0.0629	0.0646	0.0647	0.0658	0.0665	0.0654	0.0660	0.0641	0.0651	0.0665	0.0635	0.0641	0.0656	0.0646	0.0644	0.0652
12=18:17:07	10724	298	0.2012	0.1109	0.1307	0.1370	0.1243	0.1193	0.1215	0.1222	0.1198	0.1242	0.1134	0.1363	0.1003	0.1045	0.1078	0.1089	0.1054	0.1052	0.1082	0.1060	0.1035	0.1068	0.1087	0.1029	0.1230	0.1111	0.1339	0.1307	0.1275	0.1189	0.1194	0.1201	0.1253	0.1243	0.1167	0.1329	0.0956	0.1051	0.1028	0.1045	0.1052	0.1034	0.1068	0.1077	0.1041	0.1034	0.1073	0.1003	0.1150	0.1026	0.1328	0.1238	0.1157	0.1094	0.1155	0.1151	0.1210	0.1200	0.1222	0.1366	0.0916	0.1020	0.1009	0.0999	0.1011	0.0988	0.1069	0.1020	0.1015	0.1024	0.1065	0.0980	0.0685	0.0677	0.0646	0.0651	0.0659	0.0628	0.0642	0.0633	0.0642	0.0649	0.0647	0.0652	0.0657	0.0651	0.0655	0.0651	0.0648	0.0666	0.0621	0.0629	0.0650	0.0642	0.0636	0.0646
13=18:31:50	11606	300	0.1954	0.1149	0.1302	0.1417	0.1281	0.1231	0.1189	0.1223	0.1242	0.1247	0.1191	0.1506	0.1027	0.1065	0.1103	0.1103	0.1087	0.1090	0.1125	0.1065	0.1069	0.1042	0.1101	0.1001	0.1299	0.1089	0.1287	0.1354	0.1291	0.1219	0.1148	0.1230	0.1224	0.1268	0.1220	0.1537	0.0987	0.1050	0.1060	0.1045	0.1063	0.1050	0.1110	0.1078	0.1054	0.1027	0.1093	0.1060	0.1135	0.1020	0.1167	0.1235	0.1142	0.1062	0.1150	0.1225	0.1181	0.1205	0.1189	0.1392	0.0916	0.1047	0.0989	0.1017	0.1031	0.1015	0.1104	0.1052	0.1021	0.1019	0.1054	0.0975	0.0683	0.0682	0.0651	0.0656	0.0664	0.0640	0.0634	0.0635	0.0647	0.0652	0.0645	0.0647	0.0659	0.0650	0.0653	0.0655	0.0644	0.0656	0.0639	0.0638	0.0652	0.0641	0.0642	0.0648
14=18:46:32	12488	300	0.1878	0.1168	0.1299	0.1400	0.1333	0.1265	0.1314	0.1293	0.1254	0.1270	0.1194	0.1371	0.1045	0.1099	0.1147	0.1159	0.1120	0.1126	0.1156	0.1102	0.1087	0.1117	0.1110	0.1073	0.1191	0.1103	0.1316	0.1354	0.1302	0.1235	0.1245	0.1279	0.1273	0.1277	0.1231	0.1401	0.1000	0.1060	0.1071	0.1086	0.1085	0.1085	0.1159	0.1129	0.1069	0.1069	0.1114	0.1069	0.1187	0.1034	0.1294	0.1309	0.1205	0.1111	0.1158	0.1209	0.1261	0.1266	0.1198	0.1470	0.0929	0.1010	0.1027	0.1035	0.1029	0.1015	0.1164	0.1087	0.1054	0.1066	0.1107	0.1061	0.0681	0.0680	0.0653	0.0638	0.0664	0.0635	0.0639	0.0637	0.0644	0.0650	0.0645	0.0651	0.0658	0.0638	0.0649	0.0658	0.0660	0.0668	0.0632	0.0635	0.0628	0.0645	0.0644	0.0645
15=19:01:13	13370	298	0.2075	0.1158	0.1311	0.1448	0.1354	0.1266	0.1317	0.1303	0.1274	0.1318	0.1203	0.1498	0.1089	0.1119	0.1165	0.1165	0.1140	0.1132	0.1205	0.1129	0.1134	0.1115	0.1154	0.1111	0.1298	0.1151	0.1410	0.1365	0.1314	0.1237	0.1256	0.1258	0.1313	0.1349	0.1298	0.1401	0.1018	0.1065	0.1093	0.1096	0.1095	0.1074	0.1193	0.1125	0.1105	0.1096	0.1169	0.1071	0.1165	0.1041	0.1342	0.1272	0.1179	0.1082	0.1188	0.1191	0.1301	0.1275	0.1256	0.1418	0.0944	0.1026	0.1035	0.1052	0.1039	0.1018	0.1192	0.1091	0.1078	0.1091	0.1125	0.1035	0.0684	0.0679	0.0642	0.0658	0.0669	0.0637	0.0635	0.0636	0.0641	0.0645	0.0634	0.0651	0.0657	0.0645	0.0654	0.0662	0.0650	0.0665	0.0640	0.0637	0.0649	0.0625	0.0645	0.0645
16=19:15:55	14252	298	0.2104	0.1210	0.1330	0.1448	0.1327	0.1319	0.1385	0.1325	0.1300	0.1359	0.1277	0.1474	0.1133	0.1168	0.1192	0.1190	0.1139	0.1180	0.1225	0.1176	0.1172	0.1139	0.1166	0.1115	0.1400	0.1147	0.1330	0.1402	0.1317	0.1309	0.1331	0.1350	0.1327	0.1393	0.1322	0.1504	0.1058	0.1091	0.1115	0.1115	0.1117	0.1127	0.1233	0.1171	0.1120	0.1117	0.1160	0.1123	0.1251	0.1053	0.1286	0.1330	0.1211	0.1157	0.1236	0.1255	0.1328	0.1292	0.1301	0.1496	0.0939	0.1038	0.1060	0.1049	0.1048	0.1041	0.1220	0.1113	0.1104	0.1122	0.1167	0.1088	0.0693	0.0685	0.0655	0.0659	0.0672	0.0637	0.0628	0.0638	0.0642	0.0647	0.0651	0.0652	0.0665	0.0657	0.0653	0.0664	0.0658	0.0662	0.0640	0.0641	0.0654	0.0647	0.0646	0.0648
17=19:30:37	15134	298	0.2037	0.1214	0.1382	0.1498	0.1420	0.1375	0.1440	0.1359	0.1328	0.1388	0.1248	0.1527	0.1176	0.1184	0.1232	0.1222	0.1201	0.1192	0.1298	0.1193	0.1179	0.1176	0.1192	0.1171	0.1333	0.1185	0.1392	0.1386	0.1351	0.1318	0.1395	0.1425	0.1392	0.1331	0.1296	0.1473	0.1074	0.1117	0.1142	0.1113	0.1147	0.1144	0.1298	0.1224	0.1154	0.1139	0.1194	0.1124	0.1215	0.1078	0.1334	0.1289	0.1201	0.1150	0.1309	0.1321	0.1335	0.1312	0.1295	0.1478	0.0971	0.1091	0.1063	0.1084	0.1096	0.1058	0.1269	0.1151	0.1144	0.1139	0.1193	0.1108	0.0697	0.0693	0.0669	0.0665	0.0678	0.0647	0.0648	0.0643	0.0646	0.0635	0.0654	0.0660	0.0670	0.0663	0.0653	0.0666	0.0658	0.0676	0.0646	0.0645	0.0659	0.0652	0.0658	0.0655
18=19:45:19	16016	298	0.2274	0.1259	0.1420	0.1545	0.1372	0.1368	0.1462	0.1421	0.1369	0.1427	0.1311	0.1715	0.1211	0.1166	0.1206	0.1208	0.1210	0.1200	0.1331	0.1188	0.1183	0.1177	0.1207	0.1134	0.1583	0.1204	0.1437	0.1500	0.1433	0.1363	0.1404	0.1372	0.1350	0.1425	0.1298	0.1617	0.1072	0.1136	0.1118	0.1140	0.1140	0.1129	0.1262	0.1231	0.1154	0.1128	0.1195	0.1175	0.1242	0.1077	0.1370	0.1345	0.1274	0.1155	0.1358	0.1300	0.1361	0.1343	0.1263	0.1410	0.0969	0.1058	0.1045	0.1063	0.1066	0.1059	0.1286	0.1163	0.1118	0.1130	0.1198	0.1083	0.0684	0.0680	0.0644	0.0653	0.0665	0.0635	0.0642	0.0632	0.0621	0.0642	0.0643	0.0644	0.0665	0.0657	0.0656	0.0646	0.0658	0.0673	0.0640	0.0639	0.0653	0.0646	0.0640	0.0646
19=20:00:01	16897	300	0.2261	0.1266	0.1426	0.1554	0.1407	0.1383	0.1531	0.1440	0.1404	0.1425	0.1316	0.1625	0.1259	0.1188	0.1240	0.1235	0.1237	0.1206	0.1366	0.1249	0.1236	0.1212	0.1240	0.1167	0.1405	0.1232	0.1533	0.1484	0.1432	0.1370	0.1480	0.1448	0.1397	0.1464	0.1375	0.1578	0.1102	0.1149	0.1143	0.1149	0.1161	0.1137	0.1330	0.1249	0.1190	0.1183	0.1195	0.1180	0.1252	0.1042	0.1360	0.1350	0.1259	0.1143	0.1431	0.1339	0.1368	0.1373	0.1307	0.1483	0.0974	0.1055	0.1088	0.1076	0.1060	0.1084	0.1378	0.1174	0.1130	0.1171	0.1186	0.1120	0.0676	0.0667	0.0641	0.0645	0.0656	0.0634	0.0634	0.0611	0.0629	0.0638	0.0634	0.0637	0.0653	0.0641	0.0643	0.0650	0.0639	0.0661	0.0626	0.0625	0.0642	0.0637	0.0634	0.0643
20=20:14:43	17779	300	0.2416	0.1349	0.1514	0.1595	0.1491	0.1422	0.1655	0.1492	0.1439	0.1453	0.1300	0.1688	0.1331	0.1234	0.1285	0.1280	0.1275	0.1246	0.1470	0.1280	0.1251	0.1231	0.1255	0.1193	0.1487	0.1252	0.1563	0.1516	0.1494	0.1440	0.1589	0.1462	0.1468	0.1459	0.1396	0.1517	0.1132	0.1162	0.1179	0.1173	0.1211	0.1178	0.1424	0.1326	0.1229	0.1207	0.1212	0.1206	0.1251	0.1075	0.1380	0.1395	0.1299	0.1171	0.1449	0.1309	0.1382	0.1310	0.1328	0.1500	0.0988	0.1081	0.1099	0.1098	0.1090	0.1076	0.1421	0.1215	0.1158	0.1171	0.1236	0.1117	0.0687	0.0683	0.0638	0.0656	0.0663	0.0636	0.0641	0.0636	0.0645	0.0648	0.0638	0.0648	0.0667	0.0646	0.0654	0.0656	0.0658	0.0666	0.0634	0.0643	0.0640	0.0644	0.0641	0.0644
21=20:29:25	18661	298	0.2493	0.1359	0.1538	0.1672	0.1548	0.1448	0.1739	0.1533	0.1478	0.1478	0.1334	0.1640	0.1400	0.1294	0.1324	0.1337	0.1294	0.1282	0.1541	0.1323	0.1295	0.1285	0.1294	0.1247	0.1556	0.1317	0.1549	0.1588	0.1544	0.1488	0.1634	0.1524	0.1525	0.1488	0.1492	0.1535	0.1159	0.1166	0.1212	0.1211	0.1220	0.1178	0.1495	0.1347	0.1266	0.1239	0.1253	0.1212	0.1321	0.1095	0.1401	0.1454	0.1307	0.1220	0.1526	0.1415	0.1397	0.1347	0.1427	0.1593	0.1006	0.1096	0.1115	0.1107	0.1118	0.1088	0.1506	0.1238	0.1192	0.1192	0.1254	0.1188	0.0690	0.0677	0.0648	0.0654	0.0661	0.0632	0.0635	0.0633	0.0637	0.0628	0.0642	0.0649	0.0658	0.0652	0.0643	0.0663	0.0650	0.0667	0.0620	0.0634	0.0650	0.0638	0.0641	0.0646
22=20:44:07	19543	298	0.2499	0.1375	0.1460	0.1651	0.1470	0.1472	0.1767	0.1573	0.1491	0.1555	0.1405	0.1740	0.1470	0.1336	0.1362	0.1376	0.1326	0.1319	0.1664	0.1418	0.1373	0.1328	0.1368	0.1292	0.1566	0.1334	0.1554	0.1590	0.1519	0.1479	0.1751	0.1567	0.1553	0.1556	0.1485	0.1651	0.1205	0.1215	0.1197	0.1250	0.1233	0.1216	0.1588	0.1409	0.1293	0.1319	0.1291	0.1238	0.1412	0.1134	0.1513	0.1382	0.1331	0.1222	0.1611	0.1439	0.1492	0.1444	0.1438	0.1562	0.1015	0.1095	0.1112	0.1133	0.1120	0.1093	0.1565	0.1274	0.1219	0.1239	0.1257	0.1168	0.0687	0.0684	0.0658	0.0660	0.0665	0.0640	0.0643	0.0623	0.0639	0.0646	0.0646	0.0649	0.0664	0.0651	0.0655	0.0645	0.0652	0.0668	0.0640	0.0639	0.0647	0.0644	0.0645	0.0644
23=20:58:49	20425	298	0.2753	0.1471	0.1528	0.1648	0.1531	0.1518	0.1927	0.1717	0.1644	0.1579	0.1496	0.1775	0.1588	0.1383	0.1402	0.1403	0.1334	0.1336	0.1762	0.1469	0.1437	0.1365	0.1395	0.1324	0.1635	0.1357	0.1603	0.1690	0.1582	0.1539	0.1856	0.1678	0.1609	0.1629	0.1520	0.1661	0.1227	0.1197	0.1230	0.1246	0.1286	0.1229	0.1700	0.1480	0.1343	0.1306	0.1330	0.1313	0.1443	0.1116	0.1445	0.1468	0.1348	0.1257	0.1749	0.1571	0.1473	0.1465	0.1436	0.1645	0.1043	0.1139	0.1124	0.1124	0.1134	0.1122	0.1623	0.1260	0.1256	0.1274	0.1299	0.1230	0.0685	0.0674	0.0653	0.0658	0.0669	0.0633	0.0630	0.0641	0.0637	0.0642	0.0640	0.0645	0.0658	0.0649	0.0655	0.0655	0.0657	0.0654	0.0631	0.0634	0.0653	0.0646	0.0642	0.0644
24=21:13:30	21307	298	0.2653	0.1504	0.1683	0.1762	0.1580	0.1555	0.1989	0.1743	0.1668	0.1677	0.1503	0.1886	0.1689	0.1450	0.1437	0.1441	0.1426	0.1403	0.1847	0.1543	0.1494	0.1408	0.1409	0.1401	0.1709	0.1430	0.1804	0.1618	0.1610	0.1558	0.1976	0.1727	0.1639	0.1658	0.1516	0.1710	0.1274	0.1215	0.1284	0.1286	0.1289	0.1272	0.1808	0.1518	0.1373	0.1354	0.1361	0.1311	0.1433	0.1159	0.1473	0.1420	0.1358	0.1256	0.1777	0.1535	0.1606	0.1506	0.1493	0.1570	0.1054	0.1105	0.1134	0.1162	0.1125	0.1141	0.1768	0.1328	0.1268	0.1314	0.1312	0.1203	0.0690	0.0680	0.0655	0.0660	0.0665	0.0642	0.0636	0.0639	0.0640	0.0646	0.0641	0.0651	0.0666	0.0660	0.0647	0.0667	0.0660	0.0644	0.0638	0.0643	0.0654	0.0648	0.0642	0.0653
25=21:28:12	22189	300	0.2846	0.1550	0.1674	0.1840	0.1649	0.1573	0.2155	0.1781	0.1725	0.1738	0.1544	0.1768	0.1803	0.1476	0.1494	0.1491	0.1457	0.1444	0.2012	0.1613	0.1541	0.1501	0.1477	0.1410	0.1708	0.1432	0.1746	0.1694	0.1678	0.1626	0.2064	0.1858	0.1701	0.1623	0.1647	0.1636	0.1299	0.1261	0.1310	0.1325	0.1338	0.1282	0.1973	0.1595	0.1467	0.1413	0.1400	0.1345	0.1405	0.1156	0.1484	0.1433	0.1367	0.1289	0.1850	0.1635	0.1613	0.1496	0.1528	0.1671	0.1081	0.1162	0.1148	0.1153	0.1169	0.1163	0.1887	0.1351	0.1307	0.1273	0.1376	0.1264	0.0678	0.0671	0.0647	0.0652	0.0658	0.0629	0.0629	0.0629	0.0632	0.0638	0.0636	0.0644	0.0659	0.0646	0.0646	0.0649	0.0635	0.0656	0.0632	0.0633	0.0643	0.0636	0.0634	0.0637
26=21:42:54	23071	300	0.2803	0.1649	0.1821	0.1850	0.1657	0.1617	0.2330	0.1935	0.1839	0.1832	0.1638	0.1991	0.1939	0.1545	0.1524	0.1547	0.1473	0.1452	0.2129	0.1700	0.1583	0.1541	0.1509	0.1493	0.1778	0.1459	0.1817	0.1839	0.1757	0.1653	0.2231	0.1911	0.1858	0.1789	0.1697	0.1770	0.1361	0.1282	0.1324	0.1330	0.1355	0.1305	0.2032	0.1667	0.1494	0.1468	0.1423	0.1379	0.1478	0.1184	0.1578	0.1521	0.1414	0.1332	0.2005	0.1662	0.1710	0.1658	0.1561	0.1716	0.1101	0.1172	0.1172	0.1160	0.1174	0.1160	0.1901	0.1400	0.1352	0.1331	0.1340	0.1304	0.0687	0.0682	0.0654	0.0658	0.0667	0.0636	0.0632	0.0636	0.0644	0.0648	0.0644	0.0649	0.0663	0.0651	0.0655	0.0659	0.0654	0.0653	0.0639	0.0637	0.0655	0.0644	0.0642	0.0651
27=21:57:36	23952	298	0.3117	0.1710	0.1808	0.1903	0.1675	0.1652	0.2444	0.1983	0.1890	0.1815	0.1737	0.2049	0.2075	0.1607	0.1645	0.1577	0.1539	0.1528	0.2296	0.1786	0.1706	0.1549	0.1613	0.1505	0.1939	0.1517	0.1795	0.1903	0.1785	0.1728	0.2345	0.2057	0.1881	0.1878	0.1720	0.1886	0.1408	0.1296	0.1400	0.1388	0.1391	0.1360	0.2175	0.1752	0.1558	0.1469	0.1446	0.1441	0.1530	0.1173	0.1519	0.1619	0.1444	0.1342	0.2085	0.1700	0.1625	0.1604	0.1512	0.1718	0.1114	0.1162	0.1217	0.1206	0.1196	0.1168	0.2081	0.1435	0.1355	0.1369	0.1385	0.1313	0.0680	0.0678	0.0647	0.0656	0.0657	0.0633	0.0621	0.0636	0.0636	0.0644	0.0639	0.0650	0.0662	0.0644	0.0653	0.0654	0.0649	0.0652	0.0633	0.0634	0.0645	0.0633	0.0639	0.0642
28=22:12:18	24834	300	0.3271	0.1795	0.1886	0.1996	0.1796	0.1774	0.2717	0.2094	0.2000	0.1925	0.1730	0.1931	0.2204	0.1644	0.1702	0.1653	0.1592	0.1598	0.2487	0.1896	0.1803	0.1657	0.1659	0.1546	0.1946	0.1571	0.1937	0.1938	0.1841	0.1771	0.2550	0.2077	0.1946	0.1803	0.1769	0.1786	0.1463	0.1321	0.1409	0.1391	0.1393	0.1379	0.2347	0.1840	0.1616	0.1550	0.1490	0.1474	0.1595	0.1223	0.1491	0.1558	0.1481	0.1352	0.2212	0.1840	0.1806	0.1773	0.1664	0.1775	0.1138	0.1218	0.1199	0.1211	0.1216	0.1191	0.2069	0.1462	0.1401	0.1391	0.1431	0.1296	0.0686	0.0675	0.0638	0.0648	0.0656	0.0634	0.0634	0.0632	0.0637	0.0625	0.0640	0.0647	0.0656	0.0646	0.0642	0.0650	0.0644	0.0664	0.0634	0.0635	0.0644	0.0637	0.0635	0.0637
29=22:27:02	25718	298	0.3431	0.1903	0.1952	0.2080	0.1811	0.1836	0.2873	0.2272	0.2105	0.2006	0.1823	0.2182	0.2390	0.1764	0.1798	0.1747	0.1710	0.1707	0.2657	0.2021	0.1934	0.1758	0.1689	0.1654	0.2082	0.1660	0.2059	0.1999	0.1922	0.1895	0.2734	0.2195	0.2052	0.2034	0.1826	0.1929	0.1540	0.1364	0.1473	0.1463	0.1459	0.1417	0.2554	0.1972	0.1691	0.1645	0.1572	0.1534	0.1596	0.1244	0.1591	0.1636	0.1501	0.1407	0.2389	0.1895	0.1851	0.1783	0.1622	0.1835	0.1178	0.1261	0.1232	0.1250	0.1231	0.1223	0.2222	0.1550	0.1425	0.1425	0.1455	0.1330	0.0692	0.0678	0.0669	0.0662	0.0670	0.0644	0.0642	0.0634	0.0632	0.0646	0.0645	0.0655	0.0669	0.0654	0.0640	0.0657	0.0658	0.0669	0.0644	0.0641	0.0656	0.0646	0.0644	0.0647
30=22:41:44	26600	300	0.3566	0.2037	0.2086	0.2190	0.1905	0.1849	0.3129	0.2340	0.2178	0.2073	0.1951	0.2066	0.2586	0.1843	0.1908	0.1831	0.1743	0.1771	0.2901	0.2175	0.2066	0.1890	0.1774	0.1683	0.2140	0.1773	0.2104	0.2044	0.1963	0.1939	0.2968	0.2379	0.2190	0.2042	0.1915	0.1995	0.1599	0.1428	0.1508	0.1542	0.1522	0.1478	0.2762	0.2088	0.1803	0.1704	0.1601	0.1550	0.1648	0.1240	0.1732	0.1608	0.1503	0.1427	0.2507	0.1916	0.1880	0.1741	0.1671	0.1817	0.1199	0.1237	0.1271	0.1278	0.1268	0.1227	0.2370	0.1563	0.1493	0.1467	0.1504	0.1371	0.0685	0.0673	0.0645	0.0648	0.0659	0.0631	0.0634	0.0618	0.0631	0.0643	0.0639	0.0640	0.0657	0.0645	0.0648	0.0636	0.0642	0.0664	0.0634	0.0629	0.0646	0.0640	0.0634	0.0637
31=22:56:26	27482	298	0.3800	0.2125	0.2179	0.2254	0.1965	0.1988	0.3393	0.2581	0.2403	0.2315	0.2068	0.2330	0.2852	0.1982	0.1951	0.1912	0.1821	0.1808	0.3097	0.2324	0.2163	0.1973	0.1885	0.1788	0.2328	0.1836	0.2217	0.2123	0.2019	0.2027	0.3184	0.2626	0.2316	0.2241	0.1981	0.2151	0.1660	0.1506	0.1566	0.1539	0.1585	0.1560	0.2892	0.2233	0.1920	0.1778	0.1635	0.1666	0.1688	0.1265	0.1675	0.1761	0.1620	0.1453	0.2702	0.2057	0.2053	0.1807	0.1700	0.1916	0.1242	0.1316	0.1304	0.1288	0.1284	0.1289	0.2457	0.1609	0.1519	0.1525	0.1522	0.1415	0.0694	0.0687	0.0662	0.0662	0.0671	0.0646	0.0631	0.0646	0.0643	0.0649	0.0651	0.0652	0.0666	0.0661	0.0659	0.0662	0.0645	0.0670	0.0645	0.0640	0.0657	0.0654	0.0646	0.0650
32=23:11:08	28364	300	0.4032	0.2216	0.2303	0.2465	0.2093	0.2068	0.3653	0.2804	0.2558	0.2342	0.2117	0.2318	0.3079	0.2016	0.2068	0.1997	0.1890	0.1915	0.3422	0.2474	0.2298	0.2053	0.1982	0.1834	0.2457	0.1870	0.2378	0.2232	0.2181	0.2104	0.3452	0.2763	0.2539	0.2284	0.2066	0.2062	0.1742	0.1503	0.1573	0.1608	0.1633	0.1577	0.3156	0.2388	0.1974	0.1872	0.1778	0.1659	0.1882	0.1299	0.1702	0.1739	0.1619	0.1506	0.2840	0.2167	0.2063	0.1884	0.1771	0.1866	0.1273	0.1307	0.1313	0.1306	0.1287	0.1272	0.2626	0.1657	0.1554	0.1553	0.1581	0.1431	0.0680	0.0679	0.0646	0.0651	0.0664	0.0635	0.0631	0.0630	0.0631	0.0637	0.0642	0.0641	0.0662	0.0645	0.0652	0.0643	0.0649	0.0664	0.0636	0.0633	0.0646	0.0639	0.0637	0.0642
33=23:25:49	29246	298	0.4255	0.2383	0.2374	0.2540	0.2179	0.2167	0.3934	0.2879	0.2710	0.2549	0.2321	0.2568	0.3352	0.2196	0.2224	0.2132	0.2007	0.2028	0.3681	0.2649	0.2446	0.2264	0.2062	0.1939	0.2472	0.2041	0.2460	0.2419	0.2310	0.2220	0.3705	0.2887	0.2598	0.2389	0.2250	0.2204	0.1820	0.1614	0.1691	0.1664	0.1665	0.1659	0.3471	0.2574	0.2152	0.1980	0.1811	0.1759	0.1732	0.1322	0.1806	0.1854	0.1674	0.1491	0.2985	0.2194	0.2179	0.1958	0.1829	0.2036	0.1337	0.1375	0.1373	0.1373	0.1334	0.1347	0.2789	0.1736	0.1605	0.1637	0.1670	0.1452	0.0689	0.0682	0.0638	0.0656	0.0661	0.0637	0.0638	0.0636	0.0640	0.0636	0.0637	0.0653	0.0659	0.0656	0.0649	0.0657	0.0650	0.0670	0.0638	0.0634	0.0651	0.0626	0.0644	0.0648
34=23:40:31	30128	300	0.4590	0.2560	0.2715	0.2790	0.2292	0.2179	0.4185	0.3116	0.2843	0.2656	0.2367	0.2540	0.3679	0.2339	0.2326	0.2310	0.2182	0.2085	0.4042	0.2849	0.2639	0.2382	0.2242	0.2025	0.2742	0.2128	0.2580	0.2452	0.2356	0.2318	0.4054	0.3159	0.2775	0.2552	0.2288	0.2284	0.1950	0.1669	0.1745	0.1745	0.1784	0.1705	0.3823	0.2844	0.2312	0.2053	0.1905	0.1805	0.2134	0.1398	0.1946	0.1888	0.1732	0.1519	0.3190	0.2349	0.2312	0.2080	0.1840	0.1981	0.1356	0.1422	0.1392	0.1412	0.1363	0.1380	0.2996	0.1781	0.1646	0.1690	0.1617	0.1463	0.0680	0.0671	0.0647	0.0655	0.0660	0.0619	0.0632	0.0624	0.0633	0.0641	0.0637	0.0647	0.0657	0.0648	0.0647	0.0658	0.0647	0.0661	0.0616	0.0628	0.0643	0.0640	0.0637	0.0641
35=23:55:13	31010	300	0.4783	0.2718	0.2846	0.2851	0.2386	0.2370	0.4546	0.3375	0.3149	0.2937	0.2618	0.2763	0.3984	0.2510	0.2490	0.2408	0.2255	0.2216	0.4326	0.3102	0.2893	0.2598	0.2304	0.2138	0.2823	0.2190	0.2718	0.2647	0.2535	0.2423	0.4407	0.3399	0.3127	0.2821	0.2462	0.2380	0.2055	0.1724	0.1848	0.1826	0.1870	0.1812	0.4112	0.3055	0.2485	0.2194	0.1999	0.1882	0.2038	0.1437	0.2052	0.1950	0.1754	0.1567	0.3454	0.2533	0.2428	0.2120	0.2038	0.2006	0.1400	0.1467	0.1480	0.1432	0.1421	0.1402	0.3122	0.1882	0.1761	0.1766	0.1722	0.1517	0.0688	0.0678	0.0651	0.0659	0.0648	0.0637	0.0638	0.0640	0.0638	0.0645	0.0641	0.0649	0.0659	0.0649	0.0653	0.0658	0.0653	0.0666	0.0632	0.0627	0.0649	0.0641	0.0645	0.0644
36=00:09:55	31892	298	0.5252	0.2909	0.3019	0.3078	0.2468	0.2458	0.4940	0.3614	0.3345	0.3030	0.2792	0.2798	0.4376	0.2720	0.2709	0.2580	0.2377	0.2414	0.4725	0.3328	0.3138	0.2813	0.2496	0.2211	0.3098	0.2400	0.3042	0.2802	0.2678	0.2610	0.4698	0.3598	0.3305	0.3035	0.2664	0.2456	0.2202	0.1752	0.1979	0.1911	0.1919	0.1858	0.4443	0.3267	0.2641	0.2357	0.2102	0.1945	0.2211	0.1463	0.1906	0.2027	0.1839	0.1659	0.3739	0.2635	0.2565	0.2397	0.2034	0.2213	0.1439	0.1465	0.1483	0.1481	0.1437	0.1435	0.3345	0.1964	0.1822	0.1844	0.1761	0.1585	0.0683	0.0677	0.0644	0.0658	0.0666	0.0634	0.0639	0.0635	0.0637	0.0632	0.0636	0.0647	0.0661	0.0656	0.0651	0.0655	0.0650	0.0663	0.0636	0.0636	0.0652	0.0630	0.0633	0.0646
37=00:24:37	32773	298	0.5534	0.3175	0.3347	0.3299	0.2631	0.2608	0.5285	0.3833	0.3614	0.3295	0.2999	0.2968	0.4699	0.2904	0.2833	0.2760	0.2554	0.2507	0.5031	0.3551	0.3343	0.2988	0.2650	0.2381	0.3273	0.2492	0.3159	0.3028	0.2821	0.2777	0.5131	0.3941	0.3574	0.3329	0.2776	0.2586	0.2355	0.1834	0.2040	0.1972	0.2021	0.1923	0.4763	0.3519	0.2858	0.2468	0.2181	0.2031	0.2358	0.1499	0.2133	0.2122	0.1934	0.1715	0.3987	0.2823	0.2706	0.2369	0.2118	0.2165	0.1489	0.1543	0.1520	0.1491	0.1429	0.1469	0.3564	0.2056	0.1900	0.1924	0.1770	0.1644	0.0687	0.0679	0.0652	0.0647	0.0647	0.0643	0.0645	0.0645	0.0646	0.0647	0.0647	0.0654	0.0669	0.0655	0.0654	0.0657	0.0657	0.0675	0.0630	0.0638	0.0652	0.0643	0.0643	0.0655
38=00:39:19	33655	298	0.5800	0.3331	0.3488	0.3518	0.2788	0.2753	0.5672	0.4155	0.3789	0.3444	0.3126	0.3119	0.5034	0.3110	0.3080	0.3011	0.2778	0.2625	0.5442	0.3904	0.3610	0.3252	0.2867	0.2561	0.3604	0.2721	0.3486	0.3239	0.3023	0.2937	0.5457	0.4228	0.3903	0.3478	0.2960	0.2643	0.2487	0.1973	0.2152	0.2100	0.2173	0.2097	0.5142	0.3883	0.3093	0.2724	0.2347	0.2140	0.2408	0.1576	0.2120	0.2232	0.2021	0.1782	0.4270	0.2943	0.2853	0.2539	0.2216	0.2266	0.1562	0.1615	0.1599	0.1556	0.1524	0.1536	0.3808	0.2184	0.2004	0.1992	0.1856	0.1673	0.0689	0.0675	0.0653	0.0649	0.0669	0.0635	0.0647	0.0633	0.0643	0.0644	0.0643	0.0657	0.0663	0.0649	0.0653	0.0659	0.0653	0.0672	0.0646	0.0631	0.0651	0.0647	0.0645	0.0647
39=00:53:57	34533	300	0.6137	0.3598	0.3803	0.3782	0.2934	0.2928	0.6124	0.4430	0.4149	0.3729	0.3391	0.3244	0.5427	0.3349	0.3336	0.3227	0.3005	0.2844	0.5912	0.4172	0.3916	0.3549	0.3198	0.2736	0.3769	0.2956	0.3771	0.3447	0.3226	0.3200	0.5878	0.4519	0.4180	0.3790	0.3209	0.2819	0.2663	0.2051	0.2224	0.2229	0.2272	0.2146	0.5495	0.4195	0.3316	0.2953	0.2485	0.2263	0.2486	0.1607	0.2250	0.2298	0.2074	0.1886	0.4629	0.3156	0.3106	0.2700	0.2314	0.2446	0.1624	0.1695	0.1620	0.1618	0.1563	0.1558	0.4020	0.2328	0.2085	0.2037	0.1935	0.1727	0.0670	0.0671	0.0653	0.0653	0.0660	0.0633	0.0631	0.0636	0.0632	0.0633	0.0642	0.0638	0.0652	0.0647	0.0641	0.0650	0.0649	0.0659	0.0636	0.0630	0.0645	0.0627	0.0635	0.0643
40=01:08:39	35415	298	0.6609	0.3871	0.4046	0.4156	0.3269	0.3193	0.6528	0.4730	0.4488	0.4121	0.3784	0.3616	0.5874	0.3512	0.3634	0.3510	0.3349	0.3143	0.6270	0.4495	0.4243	0.3892	0.3539	0.2954	0.4150	0.3122	0.4013	0.3801	0.3455	0.3551	0.6379	0.4956	0.4521	0.4148	0.3550	0.3099	0.2837	0.2093	0.2452	0.2335	0.2388	0.2267	0.5881	0.4449	0.3633	0.3222	0.2593	0.2427	0.2736	0.1678	0.2381	0.2344	0.2153	0.1988	0.4859	0.3461	0.3327	0.2934	0.2399	0.2447	0.1712	0.1714	0.1699	0.1688	0.1633	0.1625	0.4309	0.2428	0.2230	0.2181	0.2060	0.1791	0.0698	0.0687	0.0660	0.0665	0.0670	0.0644	0.0644	0.0642	0.0648	0.0653	0.0647	0.0654	0.0668	0.0658	0.0656	0.0672	0.0661	0.0658	0.0642	0.0644	0.0654	0.0652	0.0652	0.0651
41=01:23:20	36297	298	0.7069	0.4085	0.4312	0.4335	0.3560	0.3471	0.6989	0.4972	0.4726	0.4327	0.3936	0.3839	0.6334	0.3762	0.3861	0.3753	0.3598	0.3387	0.6764	0.4793	0.4535	0.4165	0.3828	0.3137	0.4246	0.3290	0.4356	0.4034	0.3747	0.3698	0.6774	0.5090	0.4788	0.4357	0.3814	0.3170	0.3075	0.2207	0.2552	0.2476	0.2540	0.2387	0.6412	0.4815	0.3886	0.3424	0.2779	0.2556	0.2814	0.1744	0.2462	0.2458	0.2230	0.2042	0.5199	0.3601	0.3538	0.3037	0.2487	0.2509	0.1798	0.1860	0.1735	0.1738	0.1673	0.1663	0.4613	0.2488	0.2318	0.2295	0.2111	0.1771	0.0693	0.0690	0.0657	0.0660	0.0667	0.0645	0.0649	0.0647	0.0642	0.0639	0.0654	0.0653	0.0670	0.0662	0.0642	0.0664	0.0659	0.0676	0.0645	0.0642	0.0658	0.0652	0.0649	0.0648
42=01:38:02	37179	300	0.7375	0.4467	0.4629	0.4666	0.3961	0.3844	0.7383	0.5384	0.5062	0.4721	0.4243	0.4245	0.6705	0.4053	0.4188	0.4051	0.3868	0.3627	0.7142	0.5124	0.4840	0.4413	0.4029	0.3641	0.4646	0.3558	0.4669	0.4450	0.4270	0.4042	0.7219	0.5491	0.5161	0.4776	0.4110	0.3488	0.3289	0.2270	0.2766	0.2626	0.2629	0.2496	0.6735	0.5079	0.4128	0.3734	0.2985	0.2662	0.2948	0.1790	0.2643	0.2719	0.2398	0.2143	0.5552	0.3821	0.3854	0.3202	0.2678	0.2592	0.1852	0.1937	0.1826	0.1850	0.1746	0.1690	0.4840	0.2623	0.2443	0.2529	0.2196	0.1886	0.0680	0.0668	0.0646	0.0645	0.0658	0.0628	0.0624	0.0617	0.0627	0.0633	0.0630	0.0642	0.0652	0.0643	0.0646	0.0648	0.0644	0.0644	0.0625	0.0624	0.0639	0.0636	0.0632	0.0642
43=01:52:44	38061	298	0.7676	0.4690	0.4962	0.4879	0.4232	0.4063	0.7807	0.5734	0.5355	0.4919	0.4551	0.4412	0.7143	0.4428	0.4437	0.4311	0.4192	0.3882	0.7499	0.5485	0.5183	0.4706	0.4426	0.3904	0.5048	0.3765	0.4954	0.4729	0.4517	0.4262	0.7623	0.5920	0.5596	0.5115	0.4458	0.3597	0.3542	0.2476	0.2863	0.2772	0.2820	0.2651	0.7231	0.5508	0.4469	0.4039	0.3366	0.2892	0.2970	0.1859	0.2673	0.2728	0.2570	0.2253	0.5931	0.4193	0.4106	0.3568	0.2986	0.2696	0.1956	0.1969	0.1950	0.1913	0.1848	0.1761	0.5189	0.2779	0.2589	0.2695	0.2274	0.1919	0.0692	0.0685	0.0655	0.0653	0.0665	0.0634	0.0644	0.0642	0.0638	0.0648	0.0646	0.0651	0.0666	0.0661	0.0659	0.0662	0.0652	0.0656	0.0643	0.0646	0.0652	0.0648	0.0646	0.0643
44=02:07:26	38943	300	0.8025	0.5004	0.5216	0.5141	0.4501	0.4360	0.8079	0.6032	0.5706	0.5297	0.4930	0.4691	0.7552	0.4636	0.4816	0.4630	0.4511	0.4183	0.7905	0.5845	0.5519	0.5118	0.4640	0.4241	0.5338	0.4097	0.5337	0.5110	0.4825	0.4494	0.8026	0.6279	0.5911	0.5357	0.4753	0.3978	0.3840	0.2692	0.3058	0.2924	0.3013	0.2802	0.7587	0.5825	0.4760	0.4313	0.3617	0.2975	0.3342	0.1988	0.2952	0.2935	0.2674	0.2350	0.6301	0.4441	0.4440	0.3814	0.3039	0.2834	0.2102	0.2094	0.2056	0.2024	0.1923	0.1830	0.5473	0.2952	0.2775	0.2882	0.2466	0.2047	0.0702	0.0688	0.0646	0.0663	0.0679	0.0650	0.0656	0.0648	0.0651	0.0654	0.0645	0.0662	0.0668	0.0662	0.0663	0.0673	0.0651	0.0677	0.0649	0.0647	0.0658	0.0646	0.0655	0.0660
45=02:22:08	39825	300	0.8245	0.5354	0.5600	0.5529	0.4732	0.4614	0.8289	0.6410	0.6033	0.5562	0.5162	0.4904	0.7962	0.5011	0.5117	0.4968	0.4878	0.4458	0.8205	0.6247	0.5825	0.5473	0.4970	0.4466	0.5784	0.4366	0.5675	0.5355	0.5172	0.4761	0.8235	0.6610	0.6245	0.5732	0.5036	0.4313	0.4129	0.2790	0.3287	0.3119	0.3152	0.2951	0.7909	0.6211	0.5028	0.4614	0.3810	0.3178	0.3575	0.2054	0.3134	0.3024	0.2749	0.2405	0.6642	0.4652	0.4718	0.4081	0.3341	0.3103	0.2190	0.2233	0.2106	0.2115	0.1977	0.1924	0.5750	0.3124	0.2893	0.3031	0.2521	0.2096	0.0684	0.0668	0.0638	0.0632	0.0657	0.0628	0.0634	0.0630	0.0634	0.0632	0.0634	0.0647	0.0653	0.0626	0.0644	0.0649	0.0644	0.0656	0.0634	0.0628	0.0627	0.0632	0.0633	0.0636
46=02:36:50	40706	300	0.8380	0.5708	0.5980	0.5917	0.5051	0.4816	0.8339	0.6716	0.6354	0.5847	0.5511	0.5195	0.8296	0.5318	0.5472	0.5333	0.5202	0.4784	0.8409	0.6632	0.6222	0.5839	0.5335	0.4746	0.6122	0.4722	0.6066	0.5810	0.5513	0.5052	0.8441	0.6976	0.6647	0.6038	0.5478	0.4544	0.4445	0.3038	0.3533	0.3417	0.3356	0.3119	0.8288	0.6618	0.5411	0.4988	0.4126	0.3587	0.3743	0.2176	0.3282	0.3295	0.2874	0.2578	0.7045	0.4977	0.4980	0.4162	0.3554	0.3389	0.2290	0.2360	0.2239	0.2255	0.2076	0.2032	0.6142	0.3235	0.3105	0.3320	0.2682	0.2175	0.0684	0.0674	0.0647	0.0651	0.0657	0.0636	0.0637	0.0629	0.0622	0.0643	0.0638	0.0649	0.0655	0.0647	0.0647	0.0640	0.0648	0.0662	0.0642	0.0637	0.0654	0.0640	0.0638	0.0647
47=02:51:32	41588	300	0.8300	0.6104	0.6375	0.6219	0.5392	0.5180	0.8498	0.7062	0.6719	0.6192	0.5795	0.5464	0.8419	0.5664	0.5840	0.5650	0.5485	0.5064	0.8391	0.7009	0.6609	0.6112	0.5652	0.5039	0.6550	0.4964	0.6398	0.6126	0.5845	0.5350	0.8429	0.7403	0.7068	0.6396	0.5660	0.4663	0.4784	0.3276	0.3745	0.3594	0.3712	0.3357	0.8431	0.6990	0.5853	0.5248	0.4494	0.3811	0.4026	0.2280	0.3439	0.3398	0.3124	0.2740	0.7383	0.5296	0.5310	0.4515	0.3848	0.3424	0.2443	0.2456	0.2407	0.2344	0.2204	0.2127	0.6572	0.3525	0.3360	0.3511	0.2884	0.2297	0.0695	0.0684	0.0648	0.0654	0.0667	0.0641	0.0640	0.0641	0.0645	0.0645	0.0643	0.0656	0.0670	0.0642	0.0662	0.0660	0.0661	0.0676	0.0645	0.0639	0.0638	0.0650	0.0642	0.0653
48=03:06:14	42470	298	0.8381	0.6447	0.6708	0.6544	0.5641	0.5484	0.8409	0.7428	0.7055	0.6474	0.6054	0.5805	0.8416	0.6040	0.6156	0.5973	0.5813	0.5346	0.8364	0.7340	0.6860	0.6495	0.5800	0.5282	0.6842	0.5256	0.6831	0.6387	0.6174	0.5657	0.8494	0.7616	0.7343	0.6731	0.5994	0.5015	0.5123	0.3409	0.3960	0.3820	0.3804	0.3499	0.8349	0.7297	0.6035	0.5478	0.4638	0.3979	0.4289	0.2414	0.3652	0.3618	0.3279	0.2809	0.7705	0.5535	0.5588	0.4700	0.4014	0.3592	0.2597	0.2675	0.2438	0.2442	0.2327	0.2232	0.6840	0.3634	0.3443	0.3675	0.2999	0.2337	0.0679	0.0677	0.0647	0.0652	0.0664	0.0641	0.0638	0.0639	0.0631	0.0638	0.0643	0.0653	0.0656	0.0648	0.0648	0.0655	0.0649	0.0667	0.0637	0.0632	0.0646	0.0629	0.0635	0.0643
49=03:20:56	43352	300	0.8420	0.6769	0.7017	0.6927	0.5962	0.5795	0.8381	0.7683	0.7331	0.6793	0.6390	0.6103	0.8429	0.6471	0.6506	0.6283	0.6150	0.5705	0.8409	0.7615	0.7203	0.6927	0.6158	0.5563	0.7255	0.5556	0.7096	0.6759	0.6479	0.5943	0.8475	0.7872	0.7650	0.7003	0.6276	0.5198	0.5512	0.3588	0.4238	0.4062	0.4091	0.3736	0.8376	0.7702	0.6425	0.5847	0.4874	0.4209	0.4562	0.2513	0.3822	0.3737	0.3424	0.3008	0.8182	0.5930	0.5911	0.5020	0.4210	0.3783	0.2740	0.2779	0.2632	0.2587	0.2363	0.2293	0.7260	0.3817	0.3688	0.3875	0.3195	0.2470	0.0681	0.0670	0.0647	0.0649	0.0655	0.0626	0.0618	0.0627	0.0629	0.0636	0.0638	0.0642	0.0654	0.0645	0.0650	0.0651	0.0642	0.0643	0.0631	0.0625	0.0643	0.0635	0.0635	0.0641
50=03:35:38	44234	301	0.8458	0.7200	0.7374	0.7178	0.6228	0.6100	0.8523	0.7807	0.7570	0.7091	0.6770	0.6330	0.8472	0.6751	0.6868	0.6622	0.6469	0.5947	0.8508	0.7647	0.7444	0.7078	0.6588	0.5878	0.7642	0.5887	0.7372	0.7159	0.6924	0.6227	0.8470	0.7948	0.7803	0.7377	0.6639	0.5398	0.5904	0.3870	0.4544	0.4340	0.4415	0.3959	0.8506	0.7912	0.6814	0.6201	0.5292	0.4537	0.5000	0.2680	0.4084	0.3957	0.3689	0.3178	0.8171	0.6317	0.6272	0.5310	0.4540	0.3934	0.2985	0.3017	0.2776	0.2740	0.2540	0.2442	0.7667	0.4058	0.3894	0.4153	0.3379	0.2557	0.0685	0.0679	0.0654	0.0658	0.0659	0.0638	0.0642	0.0638	0.0632	0.0646	0.0648	0.0650	0.0660	0.0636	0.0639	0.0656	0.0649	0.0666	0.0638	0.0630	0.0649	0.0644	0.0636	0.0646
51=03:50:20	45116	298	0.8572	0.7520	0.7676	0.7527	0.6590	0.6454	0.8583	0.7818	0.7619	0.7410	0.7011	0.6696	0.8539	0.7141	0.7241	0.6965	0.6847	0.6321	0.8608	0.7645	0.7440	0.7456	0.6761	0.6236	0.7841	0.6310	0.7664	0.7436	0.7161	0.6600	0.8650	0.7938	0.7831	0.7540	0.6897	0.5789	0.6292	0.4141	0.4831	0.4623	0.4671	0.4253	0.8505	0.8042	0.7098	0.6559	0.5403	0.4681	0.5251	0.2796	0.4311	0.4345	0.3862	0.3360	0.8295	0.6634	0.6673	0.5681	0.4787	0.4212	0.3155	0.3158	0.2947	0.2875	0.2608	0.2548	0.7972	0.4319	0.4105	0.4436	0.3514	0.2712	0.0677	0.0677	0.0646	0.0654	0.0666	0.0633	0.0633	0.0629	0.0635	0.0648	0.0641	0.0649	0.0649	0.0649	0.0650	0.0654	0.0634	0.0664	0.0640	0.0639	0.0647	0.0642	0.0638	0.0646
52=04:05:01	45998	298	0.8490	0.7687	0.7674	0.7598	0.6878	0.6706	0.8621	0.7833	0.7620	0.7532	0.7228	0.6936	0.8586	0.7551	0.7458	0.7270	0.7091	0.6654	0.8611	0.7711	0.7495	0.7473	0.7019	0.6470	0.7934	0.6601	0.7599	0.7550	0.7454	0.6839	0.8741	0.7995	0.7896	0.7777	0.7210	0.5984	0.6717	0.4304	0.5137	0.4919	0.4895	0.4477	0.8611	0.8017	0.7318	0.6839	0.5740	0.5056	0.5560	0.2971	0.4535	0.4569	0.4087	0.3556	0.8281	0.7017	0.6953	0.5955	0.5047	0.4196	0.3349	0.3283	0.3157	0.3055	0.2743	0.2571	0.8398	0.4495	0.4389	0.4711	0.3697	0.2670	0.0679	0.0674	0.0650	0.0652	0.0658	0.0634	0.0618	0.0633	0.0635	0.0638	0.0637	0.0641	0.0648	0.0645	0.0648	0.0651	0.0647	0.0644	0.0636	0.0636	0.0643	0.0639	0.0632	0.0637
53=04:19:43	46880	300	0.8617	0.7746	0.7623	0.7586	0.7139	0.6958	0.8682	0.7822	0.7598	0.7501	0.7261	0.7130	0.8588	0.7807	0.7648	0.7472	0.7307	0.6825	0.8630	0.7680	0.7554	0.7370	0.7350	0.6813	0.7920	0.7013	0.7706	0.7603	0.7479	0.7084	0.8736	0.8069	0.7863	0.7812	0.7443	0.6301	0.7093	0.4636	0.5564	0.5263	0.5185	0.4765	0.8725	0.8050	0.7347	0.7126	0.6078	0.5271	0.6035	0.3226	0.4991	0.4772	0.4367	0.3888	0.8330	0.7347	0.7330	0.6331	0.5327	0.4555	0.3611	0.3598	0.3372	0.3266	0.2938	0.2846	0.8451	0.4745	0.4593	0.5033	0.3852	0.2865	0.0677	0.0674	0.0645	0.0636	0.0655	0.0629	0.0633	0.0631	0.0629	0.0636	0.0630	0.0647	0.0660	0.0629	0.0646	0.0657	0.0641	0.0666	0.0636	0.0636	0.0631	0.0637	0.0632	0.0643
54=04:34:25	47762	298	0.8639	0.7808	0.7717	0.7618	0.7330	0.7177	0.8786	0.7898	0.7616	0.7495	0.7208	0.7329	0.8669	0.7960	0.7642	0.7616	0.7469	0.7120	0.8777	0.7832	0.7547	0.7535	0.7405	0.7120	0.8013	0.7288	0.7654	0.7567	0.7549	0.7103	0.8815	0.8124	0.7933	0.7792	0.7521	0.6500	0.7484	0.5008	0.5873	0.5587	0.5536	0.5098	0.8757	0.8193	0.7420	0.7376	0.6298	0.5481	0.6434	0.3449	0.5136	0.5095	0.4580	0.4017	0.8440	0.7630	0.7606	0.6643	0.5604	0.4728	0.3831	0.3756	0.3520	0.3418	0.3090	0.2943	0.8519	0.4934	0.4811	0.5221	0.4050	0.2827	0.0681	0.0666	0.0674	0.0652	0.0659	0.0634	0.0635	0.0633	0.0636	0.0626	0.0643	0.0645	0.0657	0.0647	0.0630	0.0649	0.0643	0.0658	0.0630	0.0635	0.0638	0.0637	0.0630	0.0639
55=04:49:07	48644	298	0.8638	0.7817	0.7726	0.7650	0.7400	0.7267	0.8740	0.7900	0.7678	0.7588	0.7287	0.7357	0.8652	0.7927	0.7680	0.7604	0.7441	0.7227	0.8758	0.7816	0.7584	0.7608	0.7307	0.7325	0.8036	0.7579	0.7736	0.7625	0.7567	0.7116	0.8816	0.8113	0.7977	0.7838	0.7445	0.6809	0.7695	0.5245	0.6233	0.5942	0.5814	0.5348	0.8766	0.8188	0.7369	0.7382	0.6509	0.5603	0.6786	0.3588	0.5489	0.5360	0.4843	0.4286	0.8424	0.7767	0.7688	0.6871	0.5756	0.4821	0.4135	0.3981	0.3723	0.3711	0.3298	0.3157	0.8465	0.5203	0.5113	0.5472	0.4275	0.3023	0.0686	0.0673	0.0646	0.0657	0.0665	0.0639	0.0642	0.0635	0.0622	0.0642	0.0644	0.0651	0.0662	0.0652	0.0655	0.0647	0.0650	0.0665	0.0639	0.0634	0.0650	0.0644	0.0637	0.0647
56=05:03:49	49526	301	0.8640	0.7833	0.7781	0.7756	0.7357	0.7260	0.8843	0.7910	0.7713	0.7587	0.7293	0.7370	0.8693	0.7933	0.7669	0.7514	0.7365	0.7200	0.8669	0.7757	0.7592	0.7533	0.7313	0.7255	0.8067	0.7606	0.7700	0.7504	0.7550	0.7109	0.8801	0.8071	0.8006	0.7819	0.7438	0.6973	0.7820	0.5491	0.6508	0.6257	0.6101	0.5517	0.8765	0.8069	0.7358	0.7259	0.6758	0.5879	0.6978	0.3826	0.5779	0.5638	0.5169	0.4541	0.8442	0.7794	0.7632	0.7118	0.6056	0.4972	0.4486	0.4237	0.3964	0.3834	0.3474	0.3250	0.8523	0.5383	0.5281	0.5723	0.4396	0.3130	0.0682	0.0673	0.0646	0.0651	0.0657	0.0627	0.0625	0.0633	0.0636	0.0639	0.0638	0.0640	0.0652	0.0644	0.0646	0.0654	0.0638	0.0657	0.0629	0.0626	0.0646	0.0635	0.0637	0.0641
57=05:18:31	50407	298	0.8734	0.7910	0.7759	0.7682	0.7325	0.7246	0.8822	0.7929	0.7742	0.7579	0.7290	0.7401	0.8674	0.7949	0.7687	0.7546	0.7483	0.7146	0.8722	0.7828	0.7648	0.7486	0.7425	0.7183	0.8107	0.7618	0.7725	0.7609	0.7569	0.7063	0.8851	0.8134	0.8009	0.7892	0.7546	0.7193	0.7862	0.5919	0.6915	0.6566	0.6438	0.5914	0.8875	0.8102	0.7463	0.7263	0.7141	0.6137	0.7417	0.4092	0.6189	0.5902	0.5408	0.4750	0.8429	0.7851	0.7616	0.7425	0.6307	0.5214	0.4717	0.4544	0.4206	0.4136	0.3700	0.3506	0.8649	0.5717	0.5606	0.6083	0.4624	0.3222	0.0665	0.0663	0.0633	0.0631	0.0645	0.0613	0.0627	0.0611	0.0620	0.0621	0.0626	0.0630	0.0638	0.0630	0.0632	0.0643	0.0631	0.0635	0.0618	0.0613	0.0632	0.0617	0.0623	0.0631
58=05:33:13	51289	301	0.8592	0.7919	0.7814	0.7677	0.7356	0.7330	0.8875	0.7973	0.7806	0.7676	0.7373	0.7441	0.8669	0.8013	0.7777	0.7601	0.7477	0.7206	0.8681	0.7914	0.7680	0.7650	0.7346	0.7292	0.8065	0.7694	0.7820	0.7640	0.7598	0.7130	0.8945	0.8166	0.8102	0.7950	0.7563	0.7411	0.7828	0.6213	0.7193	0.6887	0.6743	0.6215	0.8886	0.8150	0.7428	0.7318	0.7231	0.6327	0.7577	0.4359	0.6455	0.6287	0.5783	0.5121	0.8490	0.7911	0.7777	0.7655	0.6593	0.5391	0.5121	0.4781	0.4457	0.4376	0.3954	0.3689	0.8630	0.5941	0.5934	0.6390	0.4847	0.3356	0.0679	0.0666	0.0645	0.0647	0.0660	0.0627	0.0621	0.0633	0.0634	0.0642	0.0638	0.0641	0.0658	0.0646	0.0642	0.0658	0.0643	0.0649	0.0631	0.0628	0.0646	0.0641	0.0633	0.0642
59=05:47:55	52172	298	0.8619	0.7934	0.7918	0.7844	0.7442	0.7306	0.9072	0.7994	0.7817	0.7653	0.7364	0.7446	0.8751	0.8073	0.7816	0.7594	0.7536	0.7259	0.8742	0.7868	0.7705	0.7641	0.7384	0.7323	0.8199	0.7725	0.7884	0.7674	0.7705	0.7200	0.8915	0.8124	0.8183	0.8016	0.7586	0.7414	0.7852	0.6537	0.7463	0.7278	0.7076	0.6486	0.8969	0.8131	0.7459	0.7346	0.7308	0.6652	0.7529	0.4686	0.6838	0.6649	0.5998	0.5386	0.8474	0.8040	0.7811	0.7591	0.6842	0.5662	0.5529	0.5138	0.4788	0.4681	0.4175	0.3892	0.8694	0.6224	0.6203	0.6710	0.5110	0.3447	0.0679	0.0669	0.0626	0.0646	0.0654	0.0627	0.0635	0.0628	0.0631	0.0636	0.0620	0.0645	0.0653	0.0645	0.0641	0.0650	0.0642	0.0657	0.0631	0.0631	0.0645	0.0623	0.0635	0.0644
60=06:02:37	53054	298	0.8702	0.7993	0.7952	0.7900	0.7427	0.7352	0.9046	0.8005	0.7799	0.7648	0.7429	0.7498	0.8742	0.8113	0.7849	0.7622	0.7584	0.7278	0.8714	0.7860	0.7749	0.7644	0.7426	0.7326	0.8131	0.7747	0.7911	0.7715	0.7702	0.7219	0.8995	0.8144	0.8180	0.7972	0.7623	0.7512	0.7910	0.6918	0.7527	0.7490	0.7313	0.6798	0.9017	0.8152	0.7498	0.7373	0.7232	0.6921	0.7542	0.4999	0.7195	0.6990	0.6320	0.5671	0.8499	0.8034	0.7841	0.7646	0.7143	0.5915	0.5865	0.5403	0.5139	0.4982	0.4413	0.4220	0.8706	0.6517	0.6470	0.7053	0.5318	0.3547	0.0687	0.0679	0.0650	0.0652	0.0665	0.0645	0.0648	0.0639	0.0644	0.0649	0.0651	0.0653	0.0664	0.0652	0.0658	0.0663	0.0652	0.0670	0.0642	0.0625	0.0654	0.0654	0.0644	0.0652
61=06:17:20	53937	298	0.8677	0.8078	0.8039	0.7835	0.7429	0.7405	0.9122	0.8049	0.7841	0.7704	0.7479	0.7509	0.8786	0.8116	0.7892	0.7686	0.7619	0.7295	0.8805	0.7902	0.7750	0.7727	0.7461	0.7391	0.8236	0.7770	0.7947	0.7701	0.7794	0.7253	0.9028	0.8202	0.8267	0.8045	0.7739	0.7482	0.7964	0.7292	0.7547	0.7522	0.7475	0.7120	0.9091	0.8219	0.7552	0.7424	0.7339	0.7192	0.7508	0.5304	0.7402	0.7127	0.6584	0.5940	0.8497	0.8079	0.7910	0.7677	0.7343	0.6022	0.6252	0.5839	0.5389	0.5313	0.4737	0.4474	0.8721	0.6806	0.6804	0.7263	0.5596	0.3685	0.0698	0.0683	0.0659	0.0664	0.0664	0.0646	0.0647	0.0646	0.0652	0.0652	0.0656	0.0664	0.0670	0.0662	0.0660	0.0669	0.0661	0.0677	0.0645	0.0627	0.0654	0.0649	0.0650	0.0654
62=06:32:02	54818	298	0.8785	0.8095	0.8005	0.7890	0.7513	0.7429	0.9228	0.7993	0.7902	0.7723	0.7515	0.7567	0.8730	0.8115	0.7929	0.7694	0.7621	0.7389	0.8725	0.7929	0.7837	0.7798	0.7493	0.7388	0.8301	0.7824	0.8019	0.7744	0.7722	0.7300	0.9167	0.8182	0.8314	0.8024	0.7738	0.7590	0.8009	0.7415	0.7573	0.7516	0.7384	0.7247	0.9155	0.8159	0.7557	0.7339	0.7353	0.7280	0.7712	0.5614	0.7542	0.7343	0.6926	0.6313	0.8533	0.8206	0.7973	0.7722	0.7514	0.6185	0.6586	0.6188	0.5795	0.5642	0.4996	0.4712	0.8812	0.7084	0.7139	0.7487	0.5873	0.3844	0.0689	0.0669	0.0647	0.0637	0.0661	0.0633	0.0636	0.0630	0.0632	0.0636	0.0644	0.0647	0.0657	0.0640	0.0650	0.0655	0.0648	0.0659	0.0641	0.0637	0.0639	0.0636	0.0639	0.0645
63=06:46:44	55700	298	0.8738	0.8171	0.8066	0.7950	0.7532	0.7486	0.9152	0.7949	0.7841	0.7687	0.7497	0.7651	0.8689	0.8205	0.7967	0.7728	0.7684	0.7321	0.8714	0.7923	0.7735	0.7791	0.7406	0.7456	0.8243	0.7856	0.8055	0.7712	0.7712	0.7271	0.9116	0.8222	0.8305	0.7936	0.7687	0.7654	0.8041	0.7547	0.7590	0.7532	0.7388	0.7290	0.9199	0.8117	0.7470	0.7383	0.7236	0.7377	0.7616	0.5911	0.7470	0.7358	0.7111	0.6539	0.8489	0.8203	0.7970	0.7810	0.7552	0.6467	0.6821	0.6509	0.6060	0.5877	0.5354	0.5033	0.8680	0.7261	0.7273	0.7458	0.5999	0.4027	0.0685	0.0672	0.0652	0.0657	0.0667	0.0636	0.0636	0.0624	0.0630	0.0643	0.0644	0.0650	0.0655	0.0651	0.0652	0.0644	0.0644	0.0661	0.0639	0.0636	0.0647	0.0643	0.0641	0.0645
64=07:01:26	56582	298	0.8824	0.8276	0.8125	0.8072	0.7512	0.7530	0.9410	0.8028	0.7887	0.7731	0.7625	0.7585	0.8808	0.8258	0.8030	0.7703	0.7732	0.7433	0.8858	0.7937	0.7821	0.7920	0.7531	0.7407	0.8501	0.7923	0.8102	0.7769	0.7833	0.7292	0.9200	0.8183	0.8443	0.8084	0.7808	0.7609	0.8091	0.7568	0.7726	0.7643	0.7471	0.7343	0.9355	0.8178	0.7571	0.7477	0.7358	0.7542	0.7822	0.6339	0.7531	0.7298	0.7075	0.6753	0.8537	0.8263	0.8035	0.7835	0.7536	0.6664	0.7105	0.6791	0.6417	0.6282	0.5605	0.5274	0.8806	0.7606	0.7430	0.7471	0.6235	0.3964	0.0681	0.0678	0.0641	0.0640	0.0658	0.0627	0.0635	0.0616	0.0635	0.0639	0.0635	0.0637	0.0652	0.0647	0.0645	0.0648	0.0642	0.0657	0.0628	0.0628	0.0641	0.0637	0.0630	0.0638
65=07:17:09	57525	298	0.8781	0.8282	0.8121	0.8064	0.7566	0.7553	0.9332	0.7997	0.7888	0.7750	0.7667	0.7665	0.8762	0.8313	0.8050	0.7746	0.7790	0.7415	0.8750	0.7954	0.7823	0.7954	0.7491	0.7464	0.8472	0.7970	0.8179	0.7724	0.7787	0.7311	0.9260	0.8227	0.8534	0.8028	0.7786	0.7719	0.8095	0.7573	0.7723	0.7621	0.7429	0.7317	0.9372	0.8140	0.7517	0.7374	0.7312	0.7493	0.7856	0.6572	0.7594	0.7447	0.7148	0.6887	0.8552	0.8371	0.8141	0.7857	0.7575	0.6904	0.7115	0.7096	0.6721	0.6559	0.5871	0.5609	0.8742	0.7638	0.7416	0.7537	0.6547	0.4206	0.0673	0.0663	0.0638	0.0641	0.0649	0.0620	0.0619	0.0625	0.0626	0.0627	0.0632	0.0647	0.0654	0.0639	0.0639	0.0643	0.0636	0.0639	0.0627	0.0625	0.0641	0.0631	0.0633	0.0637
66=07:31:51	58407	298	0.8723	0.8401	0.8214	0.8112	0.7522	0.7645	0.9570	0.8071	0.7925	0.7651	0.7713	0.7758	0.8764	0.8375	0.8126	0.7705	0.7799	0.7468	0.8781	0.8028	0.7961	0.7957	0.7650	0.7445	0.8556	0.7949	0.8229	0.7793	0.7799	0.7301	0.9142	0.8254	0.8607	0.8047	0.7802	0.7726	0.8051	0.7658	0.7769	0.7713	0.7590	0.7341	0.9504	0.8135	0.7640	0.7390	0.7497	0.7583	0.7845	0.6946	0.7680	0.7401	0.7177	0.7015	0.8522	0.8431	0.8229	0.8010	0.7641	0.7168	0.7148	0.7221	0.7074	0.6928	0.6239	0.5916	0.8848	0.7786	0.7511	0.7656	0.6816	0.4423	0.0682	0.0673	0.0642	0.0649	0.0666	0.0632	0.0636	0.0615	0.0632	0.0644	0.0642	0.0647	0.0658	0.0652	0.0645	0.0651	0.0642	0.0665	0.0637	0.0629	0.0650	0.0642	0.0630	0.0646
67=07:46:33	59289	300	0.8805	0.8452	0.8309	0.8223	0.7605	0.7688	0.9655	0.7987	0.7954	0.7748	0.7783	0.7787	0.8796	0.8473	0.8249	0.7814	0.7953	0.7590	0.8868	0.8029	0.7921	0.8162	0.7495	0.7462	0.8590	0.8084	0.8357	0.7775	0.7807	0.7327	0.9347	0.8279	0.8763	0.8097	0.7864	0.7803	0.8144	0.7729	0.7908	0.7779	0.7587	0.7401	0.9619	0.8229	0.7632	0.7453	0.7462	0.7649	0.7949	0.7219	0.7759	0.7583	0.7285	0.7015	0.8521	0.8483	0.8272	0.8003	0.7663	0.7355	0.7251	0.7347	0.7263	0.7171	0.6536	0.6251	0.8879	0.7810	0.7638	0.7680	0.7193	0.4461	0.0686	0.0682	0.0668	0.0660	0.0662	0.0637	0.0642	0.0639	0.0629	0.0639	0.0646	0.0647	0.0663	0.0654	0.0641	0.0651	0.0654	0.0670	0.0642	0.0638	0.0646	0.0641	0.0640	0.0638
68=08:01:15	60171	298	0.8722	0.8595	0.8380	0.8202	0.7541	0.7738	0.9611	0.8038	0.7942	0.7711	0.7850	0.7848	0.8793	0.8531	0.8280	0.7816	0.7961	0.7556	0.8799	0.8043	0.7916	0.8160	0.7578	0.7523	0.8516	0.7991	0.8377	0.7836	0.7871	0.7340	0.9287	0.8277	0.8775	0.8061	0.7804	0.7861	0.8087	0.7796	0.7884	0.7730	0.7596	0.7444	0.9661	0.8193	0.7591	0.7503	0.7418	0.7693	0.7928	0.7132	0.7718	0.7511	0.7250	0.7025	0.8493	0.8401	0.8293	0.8087	0.7716	0.7498	0.7195	0.7252	0.7174	0.7218	0.6701	0.6487	0.8777	0.7847	0.7542	0.7645	0.7264	0.4656	0.0681	0.0669	0.0640	0.0641	0.0651	0.0632	0.0636	0.0629	0.0637	0.0636	0.0637	0.0648	0.0654	0.0640	0.0649	0.0647	0.0645	0.0659	0.0636	0.0613	0.0640	0.0645	0.0633	0.0640
69=08:15:56	61053	298	0.8815	0.8630	0.8441	0.8335	0.7607	0.7763	0.9759	0.8015	0.7941	0.7686	0.7891	0.7923	0.8822	0.8565	0.8343	0.7778	0.8026	0.7651	0.8823	0.7997	0.7917	0.8223	0.7565	0.7471	0.8652	0.8091	0.8483	0.7790	0.7850	0.7354	0.9289	0.8231	0.8850	0.8076	0.7832	0.7889	0.8113	0.7822	0.7914	0.7831	0.7559	0.7407	0.9811	0.8177	0.7611	0.7470	0.7477	0.7716	0.7936	0.7191	0.7785	0.7569	0.7296	0.7018	0.8540	0.8519	0.8430	0.8159	0.7769	0.7613	0.7281	0.7328	0.7282	0.7206	0.6811	0.6769	0.8837	0.7899	0.7639	0.7755	0.7434	0.4803	0.0679	0.0669	0.0640	0.0649	0.0658	0.0634	0.0625	0.0613	0.0627	0.0631	0.0635	0.0640	0.0649	0.0641	0.0643	0.0650	0.0626	0.0654	0.0626	0.0624	0.0639	0.0638	0.0631	0.0639
70=08:30:38	61935	298	0.8717	0.8778	0.8563	0.8464	0.7656	0.7922	0.9789	0.8049	0.7925	0.7737	0.7985	0.8042	0.8794	0.8692	0.8488	0.7841	0.8108	0.7686	0.8895	0.8091	0.7902	0.8403	0.7538	0.7690	0.8743	0.8139	0.8639	0.7812	0.7899	0.7395	0.9316	0.8302	0.9017	0.8095	0.7826	0.7982	0.8093	0.7898	0.7995	0.7916	0.7621	0.7530	0.9884	0.8243	0.7585	0.7570	0.7356	0.7729	0.8093	0.7219	0.7760	0.7611	0.7401	0.7049	0.8649	0.8514	0.8665	0.8233	0.7829	0.7727	0.7309	0.7382	0.7262	0.7286	0.6711	0.6866	0.8754	0.7960	0.7683	0.7805	0.7487	0.4957	0.0685	0.0670	0.0646	0.0651	0.0660	0.0633	0.0628	0.0636	0.0634	0.0645	0.0635	0.0648	0.0656	0.0651	0.0649	0.0657	0.0630	0.0667	0.0636	0.0629	0.0651	0.0640	0.0644	0.0640
71=08:45:20	62817	300	0.8697	0.8865	0.8644	0.8527	0.7619	0.7948	0.9881	0.8080	0.7966	0.7731	0.8048	0.8099	0.8802	0.8761	0.8564	0.7817	0.8184	0.7778	0.8827	0.8067	0.7909	0.8547	0.7544	0.7682	0.8745	0.8158	0.8706	0.7856	0.7933	0.7460	0.9372	0.8272	0.9172	0.8154	0.7959	0.8036	0.8126	0.7931	0.8075	0.7906	0.7645	0.7536	0.9912	0.8267	0.7604	0.7565	0.7377	0.7755	0.8057	0.7266	0.7811	0.7590	0.7429	0.7126	0.8613	0.8553	0.8757	0.8359	0.7950	0.7715	0.7401	0.7411	0.7285	0.7338	0.6812	0.6845	0.8748	0.7916	0.7674	0.7685	0.7576	0.5160	0.0685	0.0675	0.0645	0.0657	0.0667	0.0641	0.0642	0.0638	0.0645	0.0645	0.0643	0.0649	0.0659	0.0638	0.0652	0.0658	0.0651	0.0667	0.0639	0.0637	0.0641	0.0641	0.0644	0.0645
72=09:00:02	63699	298	0.8849	0.8897	0.8714	0.8641	0.7690	0.8023	0.9954	0.8064	0.7987	0.7748	0.8152	0.8167	0.8808	0.8930	0.8618	0.7839	0.8282	0.7874	0.8850	0.8042	0.7957	0.8555	0.7561	0.7645	0.8818	0.8251	0.8850	0.7814	0.7900	0.7430	0.9433	0.8276	0.9253	0.8193	0.7972	0.8094	0.8181	0.7951	0.8225	0.7985	0.7643	0.7532	1.0087	0.8247	0.7588	0.7580	0.7459	0.7834	0.8224	0.7318	0.7890	0.7746	0.7490	0.7145	0.8620	0.8567	0.8816	0.8345	0.7909	0.7685	0.7503	0.7485	0.7379	0.7377	0.6851	0.6975	0.8791	0.8001	0.7705	0.7900	0.7611	0.5266	0.0690	0.0679	0.0648	0.0656	0.0659	0.0635	0.0636	0.0630	0.0633	0.0622	0.0642	0.0643	0.0661	0.0646	0.0632	0.0656	0.0647	0.0661	0.0636	0.0631	0.0645	0.0641	0.0634	0.0643
73=09:14:44	64581	300	0.8806	0.9124	0.8877	0.8755	0.7635	0.8096	1.0072	0.8063	0.8013	0.7679	0.8220	0.8281	0.8804	0.8983	0.8716	0.7879	0.8370	0.7955	0.8793	0.8057	0.8018	0.8586	0.7610	0.7495	0.8900	0.8239	0.8955	0.7874	0.7931	0.7475	0.9373	0.8244	0.9319	0.8113	0.7928	0.8169	0.8179	0.8062	0.8288	0.8001	0.7734	0.7568	1.0166	0.8198	0.7658	0.7413	0.7557	0.7951	0.8241	0.7362	0.7818	0.7608	0.7504	0.7198	0.8551	0.8595	0.8810	0.8460	0.7918	0.7772	0.7518	0.7466	0.7423	0.7408	0.6940	0.7013	0.8838	0.8063	0.7745	0.7887	0.7662	0.5533	0.0679	0.0670	0.0644	0.0655	0.0655	0.0631	0.0629	0.0627	0.0631	0.0640	0.0637	0.0644	0.0658	0.0646	0.0652	0.0657	0.0652	0.0664	0.0628	0.0626	0.0643	0.0644	0.0637	0.0641
74=09:29:26	65463	298	0.8767	0.9130	0.8930	0.8826	0.7704	0.8199	1.0097	0.7983	0.8011	0.7712	0.8294	0.8331	0.8802	0.9051	0.8795	0.7875	0.8446	0.8031	0.8794	0.8058	0.7923	0.8742	0.7565	0.7607	0.8937	0.8269	0.9017	0.7798	0.7899	0.7448	0.9366	0.8274	0.9442	0.8117	0.7980	0.8264	0.8173	0.8067	0.8321	0.8008	0.7644	0.7497	1.0241	0.8183	0.7571	0.7480	0.7377	0.7912	0.8303	0.7362	0.7835	0.7608	0.7524	0.7117	0.8577	0.8614	0.8955	0.8426	0.7909	0.7757	0.7580	0.7475	0.7414	0.7403	0.6929	0.7023	0.8801	0.8050	0.7713	0.7821	0.7671	0.5601	0.0679	0.0670	0.0645	0.0651	0.0658	0.0631	0.0632	0.0623	0.0632	0.0638	0.0641	0.0646	0.0654	0.0641	0.0643	0.0640	0.0640	0.0657	0.0631	0.0629	0.0641	0.0635	0.0632	0.0637
75=09:44:08	66345	298	0.8835	0.9311	0.9082	0.8923	0.7676	0.8271	1.0235	0.7969	0.8007	0.7736	0.8392	0.8469	0.8831	0.9227	0.8976	0.7930	0.8581	0.8145	0.8901	0.8064	0.7979	0.8880	0.7603	0.7611	0.9101	0.8373	0.9204	0.7950	0.7990	0.7489	0.9504	0.8230	0.9554	0.8127	0.8005	0.8358	0.8242	0.8250	0.8487	0.8094	0.7764	0.7565	1.0403	0.8196	0.7637	0.7517	0.7476	0.7963	0.8465	0.7467	0.7895	0.7669	0.7626	0.7168	0.8584	0.8666	0.9060	0.8571	0.7930	0.7879	0.7658	0.7551	0.7488	0.7493	0.7046	0.7144	0.8848	0.8116	0.7823	0.7839	0.7743	0.5907	0.0682	0.0678	0.0651	0.0659	0.0669	0.0637	0.0627	0.0635	0.0636	0.0642	0.0643	0.0656	0.0663	0.0654	0.0656	0.0662	0.0655	0.0667	0.0636	0.0633	0.0655	0.0652	0.0647	0.0648
76=09:58:50	67227	300	0.8761	0.9433	0.9235	0.9076	0.7697	0.8370	1.0312	0.8057	0.8042	0.7767	0.8479	0.8580	0.8827	0.9292	0.9054	0.7896	0.8676	0.8289	0.8877	0.8049	0.7949	0.9053	0.7546	0.7743	0.9164	0.8260	0.9275	0.7962	0.8040	0.7548	0.9435	0.8244	0.9716	0.8177	0.8067	0.8485	0.8180	0.8203	0.8551	0.8144	0.7722	0.7632	1.0420	0.8237	0.7652	0.7631	0.7409	0.8002	0.8505	0.7493	0.7874	0.7610	0.7593	0.7225	0.8540	0.8595	0.9161	0.8569	0.8021	0.7947	0.7658	0.7546	0.7468	0.7497	0.7024	0.7128	0.8787	0.8111	0.7788	0.7845	0.7862	0.6016	0.0681	0.0667	0.0638	0.0649	0.0656	0.0630	0.0632	0.0627	0.0619	0.0632	0.0634	0.0639	0.0652	0.0639	0.0634	0.0641	0.0639	0.0663	0.0634	0.0629	0.0645	0.0637	0.0629	0.0640
77=10:13:31	68108	301	0.8737	0.9512	0.9234	0.9098	0.7706	0.8452	1.0397	0.7983	0.8038	0.7770	0.8644	0.8657	0.8768	0.9420	0.9152	0.7907	0.8761	0.8336	0.8817	0.8081	0.8068	0.9047	0.7648	0.7711	0.9155	0.8358	0.9443	0.7977	0.7961	0.7494	0.9505	0.8296	0.9838	0.8176	0.8069	0.8617	0.8241	0.8286	0.8697	0.8129	0.7702	0.7588	1.0637	0.8197	0.7650	0.7482	0.7535	0.8236	0.8647	0.7521	0.7913	0.7807	0.7799	0.7290	0.8531	0.8683	0.9268	0.8658	0.7969	0.7978	0.7786	0.7594	0.7527	0.7548	0.7075	0.7262	0.8863	0.8175	0.7863	0.8017	0.7885	0.6345	0.0684	0.0673	0.0642	0.0654	0.0662	0.0637	0.0645	0.0617	0.0638	0.0642	0.0645	0.0641	0.0659	0.0652	0.0647	0.0656	0.0634	0.0663	0.0636	0.0634	0.0651	0.0648	0.0639	0.0649
78=10:28:13	68990	300	0.8689	0.9597	0.9289	0.9237	0.7693	0.8594	1.0381	0.8042	0.8064	0.7776	0.8728	0.8776	0.8803	0.9538	0.9237	0.7875	0.8905	0.8452	0.8803	0.8017	0.7990	0.9194	0.7538	0.7746	0.9222	0.8351	0.9535	0.8003	0.7970	0.7505	0.9442	0.8266	0.9954	0.8227	0.8060	0.8657	0.8259	0.8249	0.8795	0.8133	0.7647	0.7614	1.0678	0.8159	0.7558	0.7526	0.7473	0.8217	0.8675	0.7465	0.7932	0.7758	0.7869	0.7220	0.8582	0.8620	0.9381	0.8697	0.8067	0.7956	0.7833	0.7571	0.7521	0.7541	0.7039	0.7309	0.8810	0.8166	0.7854	0.7963	0.7894	0.6442	0.0685	0.0670	0.0635	0.0637	0.0656	0.0636	0.0633	0.0630	0.0631	0.0638	0.0635	0.0647	0.0658	0.0647	0.0646	0.0643	0.0647	0.0661	0.0632	0.0619	0.0640	0.0633	0.0635	0.0645
79=10:42:55	69871	300	0.8845	0.9700	0.9450	0.9338	0.7754	0.8679	1.0596	0.8006	0.8071	0.7758	0.8833	0.8795	0.8835	0.9599	0.9360	0.7952	0.9049	0.8634	0.8889	0.8058	0.8033	0.9406	0.7565	0.7649	0.9352	0.8360	0.9652	0.7927	0.7984	0.7485	0.9549	0.8251	1.0173	0.8167	0.8071	0.8738	0.8241	0.8339	0.8934	0.8253	0.7705	0.7612	1.0782	0.8229	0.7624	0.7484	0.7548	0.8321	0.8833	0.7586	0.7971	0.7818	0.7937	0.7286	0.8533	0.8688	0.9473	0.8670	0.8097	0.8030	0.7882	0.7643	0.7559	0.7565	0.7146	0.7339	0.8889	0.8204	0.7916	0.7940	0.8160	0.6657	0.0666	0.0665	0.0626	0.0637	0.0646	0.0618	0.0621	0.0614	0.0625	0.0631	0.0627	0.0636	0.0640	0.0638	0.0636	0.0636	0.0634	0.0655	0.0623	0.0626	0.0635	0.0627	0.0625	0.0625
80=10:57:37	70753	300	0.8733	0.9878	0.9615	0.9512	0.7733	0.8827	1.0603	0.8061	0.8063	0.7764	0.8979	0.9048	0.8868	0.9746	0.9515	0.7950	0.9185	0.8738	0.8906	0.8041	0.8038	0.9424	0.7728	0.7772	0.9497	0.8341	0.9662	0.7952	0.8011	0.7601	0.9466	0.8333	1.0221	0.8188	0.8015	0.8912	0.8204	0.8390	0.9040	0.8248	0.7725	0.7653	1.0937	0.8259	0.7614	0.7608	0.7449	0.8581	0.8823	0.7604	0.8047	0.7720	0.7945	0.7239	0.8665	0.8667	0.9672	0.8784	0.8126	0.8162	0.7905	0.7589	0.7626	0.7611	0.7080	0.7502	0.8859	0.8316	0.7834	0.8070	0.8062	0.6807	0.0677	0.0666	0.0639	0.0647	0.0644	0.0627	0.0626	0.0624	0.0629	0.0633	0.0633	0.0639	0.0649	0.0644	0.0641	0.0649	0.0645	0.0657	0.0618	0.0627	0.0639	0.0629	0.0632	0.0635
81=11:12:19	71635	300	0.8764	0.9939	0.9703	0.9655	0.7773	0.8969	1.0714	0.8034	0.8074	0.7725	0.9098	0.9151	0.8784	0.9821	0.9576	0.7922	0.9270	0.8856	0.8882	0.8025	0.8090	0.9461	0.7658	0.7720	0.9581	0.8395	0.9889	0.7968	0.8010	0.7582	0.9433	0.8303	1.0378	0.8322	0.8086	0.9014	0.8205	0.8330	0.9166	0.8292	0.7804	0.7627	1.1053	0.8211	0.7627	0.7569	0.7519	0.8703	0.8998	0.7565	0.8097	0.7827	0.8126	0.7346	0.8613	0.8783	0.9770	0.8749	0.8119	0.8202	0.7939	0.7640	0.7650	0.7621	0.7091	0.7563	0.8817	0.8346	0.7840	0.8079	0.8071	0.7040	0.0669	0.0663	0.0635	0.0644	0.0647	0.0628	0.0627	0.0622	0.0613	0.0626	0.0631	0.0637	0.0651	0.0638	0.0634	0.0641	0.0639	0.0653	0.0624	0.0623	0.0632	0.0628	0.0628	0.0633
82=11:27:01	72518	300	0.8807	1.0121	0.9843	0.9741	0.7767	0.9024	1.0735	0.8019	0.8041	0.7767	0.9212	0.9267	0.8847	0.9957	0.9765	0.7954	0.9409	0.9004	0.8901	0.8034	0.8029	0.9804	0.7585	0.7701	0.9641	0.8357	0.9983	0.7993	0.8010	0.7557	0.9501	0.8232	1.0484	0.8245	0.8046	0.9087	0.8222	0.8458	0.9215	0.8283	0.7758	0.7633	1.1076	0.8234	0.7615	0.7586	0.7462	0.8569	0.9119	0.7611	0.8011	0.7833	0.8120	0.7219	0.8619	0.8623	0.9847	0.8772	0.8175	0.8293	0.7963	0.7626	0.7612	0.7635	0.7095	0.7615	0.8831	0.8251	0.7878	0.7990	0.8212	0.7059	0.0684	0.0676	0.0653	0.0657	0.0661	0.0640	0.0645	0.0621	0.0638	0.0652	0.0646	0.0653	0.0661	0.0649	0.0651	0.0654	0.0641	0.0664	0.0637	0.0634	0.0650	0.0642	0.0641	0.0645
83=11:41:43	73400	298	0.8744	1.0160	0.9911	0.9860	0.7751	0.9168	1.0765	0.8019	0.8017	0.7711	0.9289	0.9366	0.8816	1.0066	0.9809	0.7917	0.9513	0.9109	0.8877	0.7996	0.7954	0.9861	0.7554	0.7708	0.9671	0.8362	1.0010	0.7924	0.7997	0.7526	0.9445	0.8190	1.0608	0.8284	0.8057	0.9169	0.8225	0.8380	0.9344	0.8278	0.7768	0.7627	1.1120	0.8194	0.7577	0.7527	0.7443	0.8723	0.9069	0.7640	0.8056	0.7831	0.8229	0.7199	0.8626	0.8690	0.9997	0.8728	0.8108	0.8361	0.8051	0.7663	0.7628	0.7668	0.7120	0.7723	0.8847	0.8342	0.7953	0.8010	0.8343	0.7147	0.0679	0.0673	0.0645	0.0653	0.0660	0.0633	0.0632	0.0626	0.0620	0.0635	0.0639	0.0646	0.0655	0.0648	0.0645	0.0636	0.0645	0.0664	0.0635	0.0632	0.0639	0.0637	0.0636	0.0639
