# Supplementary material for: Systematic Prediction of Antifungal Drug Synergy by Chemogenomic Screening in Saccharomyces cerevisiae
Source: Front Fungal Biol. 2021 Jul 2;2:683414. doi: 10.3389/ffunb.2021.683414 (PMC10512392; doi:10.3389/ffunb.2021.683414)
Supplement: Supplementary file 1 [file Data_Sheet_1.ZIP › Supplementary data/Sypplementary_data_1_(Drug_synergy_assays)/Can_VS_LatA & Can_VS_Rap_ps1_A_96_T_18.txt]

[config file info]
last_write=07:04:14_15:54:43
last write=07:04:19_14:43:50
[Run_Parameters]
Instrument=Tecan_18
Ini_Names=Read_Reps,Delid,Save_Data_File,Start_Time_Now
barcode_drug_plate=201401
user=asmith
Plate_Size=96
Plate_Type=NUN96ft.pdf
Samples_to_Run=6
Overlay_Size=48
Drug_Plate=none
Plate_Quarter=none
run_ID=none
run_plate_repeat=1
Read_Reps=95
Read_Modes=Absorbance
Read_Flor_Every=2
Max_Delta_OD=0.500000
Well_By_Row_Col=none
Reorder_Map=Order_Strings_Not,0
Tip_Vol=200
OD_to_Innoc=0.100,0.100,0.380,0.380,0.380,0.380,0.760,0.760,0.100,0.100,0.380,0.380,0.380,0.380,0.760,0.760,0.100,0.100,0.380,0.380,0.380,0.380,0.760,0.760,0.100,0.100,0.380,0.380,0.380,0.380,0.760,0.760,0.100,0.100,0.380,0.380,0.380,0.380,0.760,0.760,0.100,0.100,0.380,0.380,0.380,0.380,0.760,0.760
Absorption_Max=.3
OD_to_Save=0.100,0.100,0.380,0.380,0.380,0.380,0.760,0.760,0.100,0.100,0.380,0.380,0.380,0.380,0.760,0.760,0.100,0.100,0.380,0.380,0.380,0.380,0.760,0.760,0.100,0.100,0.380,0.380,0.380,0.380,0.760,0.760,0.100,0.100,0.380,0.380,0.380,0.380,0.760,0.760,0.100,0.100,0.380,0.380,0.380,0.380,0.760,0.760
OD_to_Dilute=0.100
Save_Sample_Vol=180
Save_Sample_Reps=2
Innoc_Vol=184,184,46,46,46,46,0,0,184,184,46,46,46,46,0,0,184,184,46,46,46,46,0,0,184,184,46,46,46,46,0,0,184,184,46,46,46,46,0,0,184,184,46,46,46,46,0,0
Dilute_Vol=23,23,23,23,23,23,23,23,23,23,23,23,23,23,23,23,23,23,23,23,23,23,23,23,23,23,23,23,23,23,23,23,23,23,23,23,23,23,23,23,23,23,23,23,23,23,23,23
Save_Vol=800,800,800,800,800,800,800,800,800,800,800,800,800,800,800,800,800,800,800,800,800,800,800,800,800,800,800,800,800,800,800,800,800,800,800,800,800,800,800,800,800,800,800,800,800,800,800,800
Reference_Vol=100,100,100,100,100,100,100,100,100,100,100,100,100,100,100,100,100,100,100,100,100,100,100,100,100,100,100,100,100,100,100,100,100,100,100,100,100,100,100,100,100,100,100,100,100,100,100,100,100,100,100,100,100,100,100,100,100,100,100,100,100,100,100,100,100,100,100,100,100,100,100,100,100,100,100,100,100,100,100,100,100,100,100,100,100,100,100,100,100,100,100,100,100,100,100,100
Read_to_Innoc=20,20,20,20,20,20,20,20,20,20,20,20,20,20,20,20,20,20,20,20,20,20,20,20,20,20,20,20,20,20,20,20,20,20,20,20,20,20,20,20,20,20,20,20,20,20,20,20
Read_to_Dilute=26,26,26,26,26,26,26,26,26,26,26,26,26,26,26,26,26,26,26,26,26,26,26,26,26,26,26,26,26,26,26,26,26,26,26,26,26,26,26,26,26,26,26,26,26,26,26,26
Read_to_Save=20,20,20,20,20,20,20,20,20,20,20,20,20,20,20,20,20,20,20,20,20,20,20,20,20,20,20,20,20,20,20,20,20,20,20,20,20,20,20,20,20,20,20,20,20,20,20,20
Innoc_Target_Map=1,2,3,4,5,6,7,8,9,10,11,12,13,14,15,16,17,18,19,20,21,22,23,24,25,26,27,28,29,30,31,32,33,34,35,36,37,38,39,40,41,42,43,44,45,46,47,48
Pipet_Trigger=OD_Save_Innoc
Pipet_Volume_Adj=Con_OD_Save
Delid=no
Pre_Init=yes
Talk_To_ProMax=no
Time_Out_Time=1050
Wait_While_Busy=yes
Idle_Time=2
Screen_Run_Type=pre_screen_1
Spect_Protocol=15m
Spec_Run_File=GG_PB_Voyage.pda
Spec_Assay_File=""
Save_Data_File=14_04_07_CanvsLatA&CanvsRap_ps1_A_96_T_18.txt
Working_Dir=C%3A\\Users\\Growth_Data
Run_Control_Dir=C%3A\\Users\\Yeast_Run_Files
Tracking_Dir=""
Track_File=201401_data_track.txt
Save_Run_Data_Flag=yes
Set_Incubator_Temp=30.0
Base_Line_Flag=atstart_minimum
Pipet_Cycles_Before_Save=20
Time_Point_Save=wellmap
Innoc_Direction=down
Wells_In_Use=111111111111111111111111111111111111111111111111
Save_Sample_Map=111111001111110011111100111111001111110011111100
Sections_to_Run=0
Rows_per_Section=8
Start_Sections_Row=1
MultiProbe_Run_File=MJP_Innoc_Save_Tecan_10_Falcon_AD.MPT
Multiprobe_Run_Dialogue=yes
Comments=no%20comment
Target_Temp=300
Temp_Control=On
Delta_Temp=10
ReadMode=Absorbance,Bottom
ExcitationFilter=485,
EmissionFilter=535,
MeasurementFilter=595
ReadsPerWellNumber=1,1
ShakeDuration=800,0
GainMode=Manual
PdfName=NUN96ft.pdf
Gain=50
Add_Drug_Map=1,1,1,1,1,1,1,1,1,1,1,1,1,1,1,1,1,1,1,1,1,1,1,1,1,1,1,1,1,1,1,1,1,1,1,1,1,1,1,1,1,1,1,1,1,1,1,1
Add_Drug_Vol=7,7,7,7,7,7,7,7,7,7,7,7,7,7,7,7,7,7,7,7,7,7,7,7,7,7,7,7,7,7,7,7,7,7,7,7,7,7,7,7,7,7,7,7,7,7,7,7
Innoc_Map=111011101110111011101110111011101110111011101110111011101110111011101110111011101110111011101110
Dilute_Map=111111111111111111111111111111111111111111111111111111111111111111111111111111111111111111111111
data_file_name=ps1_1_96.txt
barcode=""
Hit_Call_Threshold=1.000000
Reference_Well=A01
WT_Ref_Well=0
Project_Name=test
Pipet_Gens_Point=5.00,10.00,15.00,20.00,25.00,30.00,35.00,40.00,5.00,10.00,15.00,20.00,25.00,30.00,35.00,40.00,5.00,10.00,15.00,20.00,25.00,30.00,35.00,40.00,5.00,10.00,15.00,20.00,25.00,30.00,35.00,40.00,5.00,10.00,15.00,20.00,25.00,30.00,35.00,40.00,5.00,10.00,15.00,20.00,25.00,30.00,35.00,40.00,
Shake_Divisor=1
data_handling=file_&_DB_&_auto_analysis
time_frm_freezer=-1.00
gens_frm_freezer=-1.00
Well_Vol=100
Parent_ID=""
Units=%
Quarter=A
media_name=ypd
Save_Mode=one_to_one
Consolidate_Save_Map=1,2,3,4,5,6,7,8,9,10,11,12,13,14,15,16,17,18,19,20,21,22,23,24,25,26,27,28,29,30,31,32,33,34,35,36,37,38,39,40,41,42,43,44,45,46,47,48
Add_Drug_at_Start_Map=000000000000000000000000000000000000000000000000000
Add_Drug_Labware=add_drug_48
Max_Dynam_OD_Change=0.05
Reads_After_Pipet=0
Ref_Type=single_ref
Read_to_Add_Drug_at_Start=0
Send_Email_at_Pipet=no_email
Strain_Name=""
Media=ypd
drug_vol=2.00
Drug_Name=""
Drug_Conc=2
Innoc_Conc=""
Strain_Plate=none
ShakeIntensity=High
ShakeMode=Orbital
NumberOfFlashes=1
PartOfPlate=0
MovePlateOutAfterMeasurement=0
IntegrationLagTime=0
IntegrationTime=100
DelayMoveFlashFluorescence=0
[Drug_Data]
Drug_Plate=none
Strain_Plate=none
Media=ypd
Drug_Name=ud,ud,ud,ud,ud,ud,ud,ud,ud,ud,ud,ud,ud,ud,ud,ud,ud,ud,ud,ud,ud,ud,ud,ud,ud,ud,ud,ud,ud,ud,ud,ud,ud,ud,ud,ud,ud,ud,ud,ud,ud,ud,ud,ud,ud,ud,ud,ud,ud,ud,ud,ud,ud,ud,ud,ud,ud,ud,ud,ud,ud,ud,ud,ud,ud,ud,ud,ud,ud,ud,ud,ud,ud,ud,ud,ud,ud,ud,ud,ud,ud,ud,ud,ud,ud,ud,ud,ud,ud,ud,ud,ud,ud,ud,ud,ud
Strain_Name=ud
Drug_Conc=""
Innoc_Conc=0.06250,0.06250,0.06250,0.06250,0.06250,0.06250,0.06250,0.06250,0.06250,0.06250,0.06250,0.06250,0.06250,0.06250,0.06250,0.06250,0.06250,0.06250,0.06250,0.06250,0.06250,0.06250,0.06250,0.06250,0.06250,0.06250,0.06250,0.06250,0.06250,0.06250,0.06250,0.06250,0.06250,0.06250,0.06250,0.06250,0.06250,0.06250,0.06250,0.06250,0.06250,0.06250,0.06250,0.06250,0.06250,0.06250,0.06250,0.06250,0.06250,0.06250,0.06250,0.06250,0.06250,0.06250,0.06250,0.06250,0.06250,0.06250,0.06250,0.06250,0.06250,0.06250,0.06250,0.06250,0.06250,0.06250,0.06250,0.06250,0.06250,0.06250,0.06250,0.06250,0.06250,0.06250,0.06250,0.06250,0.06250,0.06250,0.06250,0.06250,0.06250,0.06250,0.06250,0.06250,0.06250,0.06250,0.06250,0.06250,0.06250,0.06250,0.06250,0.06250,0.06250,0.06250,0.06250,0.06250
Run_ID=none
Plate_Quarter=A
Units=%,%,%,%,%,%,%,%,%,%,%,%,%,%,%,%,%,%,%,%,%,%,%,%,%,%,%,%,%,%,%,%,%,%,%,%,%,%,%,%,%,%,%,%,%,%,%,%,%,%,%,%,%,%,%,%,%,%,%,%,%,%,%,%,%,%,%,%,%,%,%,%,%,%,%,%,%,%,%,%,%,%,%,%,%,%,%,%,%,%,%,%,%,%,%,%
Parent_ID=""
Project_Name=test
Strain_Backgrnd=0,0,0,0,0,0,0,0,0,0,0,0,0,0,0,0,0,0,0,0,0,0,0,0,0,0,0,0,0,0,0,0,0,0,0,0,0,0,0,0,0,0,0,0,0,0,0,0,0,0,0,0,0,0,0,0,0,0,0,0,0,0,0,0,0,0,0,0,0,0,0,0,0,0,0,0,0,0,0,0,0,0,0,0,0,0,0,0,0,0,0,0,0,0,0,0
Well_Vol=100,100,100,100,100,100,100,100,100,100,100,100,100,100,100,100,100,100,100,100,100,100,100,100,100,100,100,100,100,100,100,100,100,100,100,100,100,100,100,100,100,100,100,100,100,100,100,100,100,100,100,100,100,100,100,100,100,100,100,100,100,100,100,100,100,100,100,100,100,100,100,100,100,100,100,100,100,100,100,100,100,100,100,100,100,100,100,100,100,100,100,100,100,100,100,100
time_frm_freezer=-1.00
gens_frm_freezer=-1.00
user=asmith
Strain_Pool=ud,ud,ud,ud,ud,ud,ud,ud,ud,ud,ud,ud,ud,ud,ud,ud,ud,ud,ud,ud,ud,ud,ud,ud,ud,ud,ud,ud,ud,ud,ud,ud,ud,ud,ud,ud,ud,ud,ud,ud,ud,ud,ud,ud,ud,ud,ud,ud,ud,ud,ud,ud,ud,ud,ud,ud,ud,ud,ud,ud,ud,ud,ud,ud,ud,ud,ud,ud,ud,ud,ud,ud,ud,ud,ud,ud,ud,ud,ud,ud,ud,ud,ud,ud,ud,ud,ud,ud,ud,ud,ud,ud,ud,ud,ud,ud
Well_Alias=A01,A02,A03,A04,A05,A06,A07,A08,A09,A10,A11,A12,B01,B02,B03,B04,B05,B06,B07,B08,B09,B10,B11,B12,C01,C02,C03,C04,C05,C06,C07,C08,C09,C10,C11,C12,D01,D02,D03,D04,D05,D06,D07,D08,D09,D10,D11,D12,E01,E02,E03,E04,E05,E06,E07,E08,E09,E10,E11,E12,F01,F02,F03,F04,F05,F06,F07,F08,F09,F10,F11,F12,G01,G02,G03,G04,G05,G06,G07,G08,G09,G10,G11,G12,H01,H02,H03,H04,H05,H06,H07,H08,H09,H10,H11,H12
Well_Pos=1,2,3,4,5,6,7,8,9,10,11,12,13,14,15,16,17,18,19,20,21,22,23,24,25,26,27,28,29,30,31,32,33,34,35,36,37,38,39,40,41,42,43,44,45,46,47,48,49,50,51,52,53,54,55,56,57,58,59,60,61,62,63,64,65,66,67,68,69,70,71,72,73,74,75,76,77,78,79,80,81,82,83,84,85,86,87,88,89,90,91,92,93,94,95,96
position=A01,A02,A03,A04,A05,A06,A07,A08,A09,A10,A11,A12,B01,B02,B03,B04,B05,B06,B07,B08,B09,B10,B11,B12,C01,C02,C03,C04,C05,C06,C07,C08,C09,C10,C11,C12,D01,D02,D03,D04,D05,D06,D07,D08,D09,D10,D11,D12,E01,E02,E03,E04,E05,E06,E07,E08,E09,E10,E11,E12,F01,F02,F03,F04,F05,F06,F07,F08,F09,F10,F11,F12,G01,G02,G03,G04,G05,G06,G07,G08,G09,G10,G11,G12,H01,H02,H03,H04,H05,H06,H07,H08,H09,H10,H11,H12
[Runtime_State]
Instrument=Tecan_18
Start_Time_Now=3.2594253061E+9
Reads_Completed=86
Innoc_Direction=down
Wells_In_Use=111111111111111111111111111111111111111111111111111111111111111111111111111111111111111111111111
Innoc_Map=111111111111111111111111111111111111111111111111111111111111111111111111111111111111000000000000
Dilute_Map=111111111111111111111111111111111111111111111111111111111111111111111111111111111111111111111111
Save_Sample_Map=000000000000000000000000000000000000000000000000010000000100000001000000010000000100000001000000
Current_OD=0.832,0.840,0.822,0.796,0.781,0.757,0.882,0.841,0.811,0.786,0.740,0.706,0.862,0.830,0.816,0.817,0.794,0.719,0.898,0.819,0.821,0.796,0.767,0.701,0.860,0.839,0.826,0.789,0.758,0.693,0.894,0.849,0.824,0.787,0.757,0.734,0.951,0.826,0.824,0.764,0.745,0.713,0.871,0.832,0.807,0.798,0.812,0.493,0.842,0.901,0.807,0.805,0.738,0.414,0.982,0.813,0.815,0.817,0.518,0.137,0.854,0.820,0.782,0.771,0.725,0.691,0.307,0.621,0.303,0.286,0.179,0.101,0.065,0.066,0.066,0.067,0.067,0.066,0.066,0.064,0.064,0.065,0.065,0.064,0.066,0.065,0.065,0.064,0.064,0.065,0.065,0.064,0.065,0.064,0.066,0.066
Bckgrnd_OD=0.083,0.083,0.083,0.082,0.086,0.080,0.082,0.082,0.083,0.082,0.082,0.079,0.082,0.084,0.082,0.082,0.081,0.080,0.081,0.082,0.085,0.084,0.081,0.079,0.084,0.086,0.082,0.082,0.082,0.080,0.083,0.081,0.081,0.081,0.080,0.079,0.082,0.083,0.082,0.082,0.081,0.077,0.082,0.080,0.081,0.081,0.079,0.081,0.085,0.085,0.082,0.082,0.082,0.079,0.082,0.082,0.079,0.081,0.081,0.079,0.084,0.082,0.081,0.081,0.080,0.078,0.081,0.083,0.081,0.080,0.081,0.080,0.063,0.062,0.061,0.062,0.061,0.061,0.061,0.060,0.061,0.062,0.061,0.061,0.061,0.062,0.062,0.061,0.061,0.061,0.060,0.060,0.062,0.062,0.061,0.062
Mapped=111111101111110011111100111111111111110011111100111111111111111111111111111111111111111111111111
Pipet_Completed=000000000000000000000000000000000000000000000000000000000000000000000000000000000000000000000000
Innoc_Completed=0,0,0,0,0,0,0,0,0,0,0,0,0,0,0,0,0,0,0,0,0,0,0,0,0,0,0,0,0,0,0,0,0,0,0,0,0,0,0,0,0,0,0,0,0,0,0,0,0,0,0,0,0,0,0,0,0,0,0,0,0,0,0,0,0,0,0,0,0,0,0,0,0,0,0,0,0,0,0,0,0,0,0,0,0,0,0,0,0,0,0,0,0,0,0,0
Save_Completed=0,0,0,0,0,0,0,0,0,0,0,0,0,0,0,0,0,0,0,0,0,0,0,0,0,0,0,0,0,0,0,0,0,0,0,0,0,0,0,0,0,0,0,0,0,0,0,0,0,0,0,0,0,0,0,0,0,0,0,0,0,0,0,0,0,0,0,0,0,0,0,0,0,0,0,0,0,0,0,0,0,0,0,0,0,0,0,0,0,0,0,0,0,0,0,0
Pipeted_At=0,0,0,0,0,0,0,0,0,0,0,0,0,0,0,0,0,0,0,0,0,0,0,0,0,0,0,0,0,0,0,0,0,0,0,0,0,0,0,0,0,0,0,0,0,0,0,0,0,0,0,0,0,0,0,0,0,0,0,0,0,0,0,0,0,0,0,0,0,0,0,0,0,0,0,0,0,0,0,0,0,0,0,0,0,0,0,0,0,0,0,0,0,0,0,0
Pipeted_OD=0,0,0,0,0,0,0,0,0,0,0,0,0,0,0,0,0,0,0,0,0,0,0,0,0,0,0,0,0,0,0,0,0,0,0,0,0,0,0,0,0,0,0,0,0,0,0,0,0,0,0,0,0,0,0,0,0,0,0,0,0,0,0,0,0,0,0,0,0,0,0,0,0,0,0,0,0,0,0,0,0,0,0,0,0,0,0,0,0,0,0,0,0,0,0,0
Dilutes_Completed=0,0,0,0,0,0,0,0,0,0,0,0,0,0,0,0,0,0,0,0,0,0,0,0,0,0,0,0,0,0,0,0,0,0,0,0,0,0,0,0,0,0,0,0,0,0,0,0,0,0,0,0,0,0,0,0,0,0,0,0,0,0,0,0,0,0,0,0,0,0,0,0,0,0,0,0,0,0,0,0,0,0,0,0,0,0,0,0,0,0,0,0,0,0,0,0
Time_At_Innoc=0,0,0,0,0,0,0,0,0,0,0,0,0,0,0,0,0,0,0,0,0,0,0,0,0,0,0,0,0,0,0,0,0,0,0,0,0,0,0,0,0,0,0,0,0,0,0,0,0,0,0,0,0,0,0,0,0,0,0,0,0,0,0,0,0,0,0,0,0,0,0,0,0,0,0,0,0,0,0,0,0,0,0,0,0,0,0,0,0,0,0,0,0,0,0,0
Time_At_Save=0,0,0,0,0,0,0,0,0,0,0,0,0,0,0,0,0,0,0,0,0,0,0,0,0,0,0,0,0,0,0,0,0,0,0,0,0,0,0,0,0,0,0,0,0,0,0,0,0,0,0,0,0,0,0,0,0,0,0,0,0,0,0,0,0,0,0,0,0,0,0,0,0,0,0,0,0,0,0,0,0,0,0,0,0,0,0,0,0,0,0,0,0,0,0,0
Time_At_Dilute=0,0,0,0,0,0,0,0,0,0,0,0,0,0,0,0,0,0,0,0,0,0,0,0,0,0,0,0,0,0,0,0,0,0,0,0,0,0,0,0,0,0,0,0,0,0,0,0,0,0,0,0,0,0,0,0,0,0,0,0,0,0,0,0,0,0,0,0,0,0,0,0,0,0,0,0,0,0,0,0,0,0,0,0,0,0,0,0,0,0,0,0,0,0,0,0
Previous_OD=0.832,0.840,0.822,0.796,0.781,0.757,0.882,0.841,0.811,0.786,0.740,0.706,0.862,0.830,0.816,0.817,0.794,0.719,0.898,0.819,0.821,0.796,0.767,0.701,0.860,0.839,0.826,0.789,0.758,0.693,0.894,0.849,0.824,0.787,0.757,0.734,0.951,0.826,0.824,0.764,0.745,0.713,0.871,0.832,0.807,0.798,0.812,0.493,0.842,0.901,0.807,0.805,0.738,0.414,0.982,0.813,0.815,0.817,0.518,0.137,0.854,0.820,0.782,0.771,0.725,0.691,0.307,0.621,0.303,0.286,0.179,0.101,0.065,0.066,0.066,0.067,0.067,0.066,0.066,0.064,0.064,0.065,0.065,0.064,0.066,0.065,0.065,0.064,0.064,0.065,0.065,0.064,0.065,0.064,0.066,0.066
Prev_Delta_OD=0.002,0.001,0.000,0.007,0.007,0.020,0.002,0.008,0.002,0.002,0.022,0.007,0.003,0.007,0.007,0.002,0.001,0.001,0.018,0.000,0.016,0.004,0.008,0.011,0.003,0.005,0.002,0.006,0.014,0.002,0.012,0.020,0.007,0.000,0.000,0.016,0.018,0.002,0.013,0.001,0.018,0.012,0.013,0.017,0.010,0.015,0.019,0.016,0.004,0.006,0.013,0.009,0.006,0.014,0.003,0.001,0.009,0.032,0.017,0.003,0.005,0.003,0.002,0.009,0.005,0.021,0.011,0.033,0.011,0.013,0.005,0.000,0.002,0.000,0.001,0.000,0.003,0.002,0.000,0.000,0.002,0.000,0.001,0.003,0.000,0.002,0.000,0.001,0.003,0.000,0.002,0.000,0.001,0.001,0.001,0.000
Delta_From_Ref=0.000,0.012,0.356,0.968,1.601,2.455,-1.447,-0.527,0.040,0.079,2.052,2.509,-0.118,0.016,1.675,2.036,0.117,0.137,-0.162,0.187,0.411,0.938,5.616,7.426,-0.004,0.006,0.692,1.147,1.951,2.509,-0.899,0.554,0.083,0.098,2.126,2.568,1.402,1.054,2.787,4.246,0.112,0.133,0.282,0.599,1.030,1.326,6.848,7.791,0.000,0.000,0.000,0.000,0.000,0.000,0.000,0.000,0.000,0.000,0.000,0.000,0.000,0.000,0.000,0.000,0.000,0.000,0.000,0.000,0.000,0.000,0.000,0.000,0.000,0.000,0.000,0.000,0.000,0.000,0.000,0.000,0.000,0.000,0.000,0.000,0.000,0.000,0.000,0.000,0.000,0.000,0.000,0.000,0.000,0.000,0.000,0.000
Sig_OD_Delta=0,0,0,0,1,1,0,0,0,0,1,1,0,0,1,1,0,0,0,0,0,0,1,1,0,0,0,1,1,1,0,0,0,0,1,1,1,1,1,1,0,0,0,0,1,1,1,1,0,0,0,0,0,0,0,0,0,0,0,0,0,0,0,0,0,0,0,0,0,0,0,0,0,0,0,0,0,0,0,0,0,0,0,0,0,0,0,0,0,0,0,0,0,0,0,0
Add_Drug_at_Start_Map=000000000000000000000000000000000000000000000000000000000000000000000000000000000000000000000000
[Analysis]
Drug_ID=A1,A2,A3,A4,A5,A6,B1,B2,B3,B4,B5,B6,C1,C2,C3,C4,C5,C6,D1,D2,D3,D4,D5,D6,E1,E2,E3,E4,E5,E6,F1,F2,F3,F4,F5,F6,G1,G2,G3,G4,G5,G6,H1,H2,H3,H4,H5,H6
Decision=no_inh,no_inh,no_inh,ps2_2_1,ps2_4_1,other,no_inh,no_inh,no_inh,ps2_1_1,ps2_4_1,other,no_inh,no_inh,no_inh,ps2_2_1,ps2_4_1,other,ps2_4_1,ps2_1_1,ps2_2_1,ps2_4_1,ps2_4_2,other,ps2_4_1,ps2_4_1,ps2_4_1,ps2_4_2,other,other,ps2_4_1,ps2_4_1,ps2_4_1,ps2_4_1,ps2_4_2,other,screen,screen,screen,screen,screen,screen,screen,screen,screen,screen,screen,screen,ps2_1_1,no_inh,no_inh,ps2_4_1,ps2_4_2,other,no_inh,no_inh,no_inh,ps2_2_1,ps2_4_1,other,no_inh,no_inh,no_inh,ps2_4_1,ps2_4_2,other,no_inh,no_inh,ps2_2_1,ps2_4_1,ps2_4_2,other,ps2_4_2,other,ps2_4_2,other,other,other,other,other,other,other,other,other,screen,screen,screen,screen,other,screen,screen,screen,screen,screen,screen,screen
Plot_Min=0.100,0.100,0.100,0.100,0.100,0.100,0.100,0.100,0.100,0.100,0.100,0.100,0.100,0.100,0.100,0.100,0.100,0.100,0.100,0.100,0.100,0.100,0.100,0.100,0.100,0.100,0.100,0.100,0.100,0.100,0.100,0.100,0.100,0.100,0.100,0.100,0.100,0.100,0.100,0.100,0.100,0.100,0.100,0.100,0.100,0.100,0.100,0.100
Plot_Max=1.500,1.500,1.500,1.500,1.500,1.500,1.500,1.500,1.500,1.500,1.500,1.500,1.500,1.500,1.500,1.500,1.500,1.500,1.500,1.500,1.500,1.500,1.500,1.500,1.500,1.500,1.500,1.500,1.500,1.500,1.500,1.500,1.500,1.500,1.500,1.500,1.500,1.500,1.500,1.500,1.500,1.500,1.500,1.500,1.500,1.500,1.500,1.500
G_Plot_Min=0.1
G_Plot_Delta=0.7
Plot_On_Off=0
OD_Gen_Pt=0.460
Gens_to_OD_Pt=5.000
Avg_G=2.196,2.149,2.232,2.372,2.689,3.326,2.145,2.171,2.325,2.341,2.721,3.777,2.215,2.261,2.304,2.430,2.814,3.545,2.562,2.385,2.414,2.601,2.929,3.811,2.855,2.621,2.734,2.863,3.578,4.591,2.893,2.511,2.532,2.608,2.979,3.910,0.000,0.000,0.000,0.000,0.000,0.000,0.000,0.000,0.000,0.000,0.000,0.000,2.085,2.143,2.214,2.416,2.907,3.414,2.122,2.203,2.241,2.374,2.808,3.505,2.123,2.216,2.280,2.425,2.898,3.680,2.221,2.321,2.452,2.546,3.166,4.323,3.022,3.589,3.268,3.571,4.249,9.082,5.205,4.062,5.241,5.381,7.146,15.953,0.000,0.000,0.000,0.000,25.416,0.000,0.000,0.000,0.000,0.000,0.000,0.000
Max_Slope=2.007,1.871,1.944,2.108,2.298,2.390,1.930,1.957,2.069,2.077,2.300,2.763,1.683,1.966,1.992,2.162,2.456,2.833,2.117,1.942,2.124,1.915,2.465,2.893,2.228,1.952,2.267,2.340,2.508,3.910,2.120,1.926,1.996,2.057,2.232,2.925,78.532,76.409,53.680,62.385,52.033,49.026,60.157,71.876,60.606,65.747,55.799,82.380,1.961,2.054,1.912,2.228,2.555,2.782,1.709,1.873,1.766,2.007,2.425,2.317,1.701,1.778,1.670,2.119,1.987,2.183,1.820,1.894,2.047,1.924,2.084,3.018,1.985,2.390,2.303,2.172,3.066,19.724,8.179,2.672,9.212,9.290,21.257,41.373,56.922,46.347,47.918,60.582,62.825,58.110,57.307,60.582,64.755,56.543,58.899,62.825
Fit_Model=all
Fit_Const_OD_Base=0.085
Fit_Const_N0=0.01500
Fit_Const_T0=0.000
G_Fit_Min=0.100
G_Fit_Delta=0.400
Fit_On_Off=0.000,0.000,0.000,0.000,0.000,0.000,0.000,0.000,0.000,0.000,0.000,0.000,0.000,0.000,0.000,0.000,0.000,0.000,0.000,0.000,0.000,0.000,0.000,0.000,0.000,0.000,0.000,0.000,0.000,0.000,0.000,0.000,0.000,0.000,0.000,0.000,0.000,0.000,0.000,0.000,0.000,0.000,0.000,0.000,0.000,0.000,0.000,0.000,0.000,0.000,0.000,0.000,0.000,0.000,0.000,0.000,0.000,0.000,0.000,0.000,0.000,0.000,0.000,0.000,0.000,0.000,0.000,0.000,0.000,0.000,0.000,0.000,0.000,0.000,0.000,0.000,0.000,0.000,0.000,0.000,0.000,0.000,0.000,0.000,0.000,0.000,0.000,0.000,0.000,0.000,0.000,0.000,0.000,0.000,0.000,0.000
Fit_Min=0.033,0.033,0.033,0.032,0.036,0.030,0.032,0.034,0.032,0.032,0.031,0.030,0.034,0.036,0.032,0.032,0.032,0.030,0.032,0.033,0.032,0.032,0.031,0.027,0.035,0.035,0.032,0.032,0.032,0.029,0.034,0.032,0.031,0.031,0.030,0.028,0.013,0.012,0.011,0.012,0.011,0.011,0.011,0.012,0.012,0.011,0.011,0.011,0.000,0.000,0.000,0.000,0.000,0.000,0.000,0.000,0.000,0.000,0.000,0.000,0.000,0.000,0.000,0.000,0.000,0.000,0.000,0.000,0.000,0.000,0.000,0.000,0.000,0.000,0.000,0.000,0.000,0.000,0.000,0.000,0.000,0.000,0.000,0.000,0.000,0.000,0.000,0.000,0.000,0.000,0.000,0.000,0.000,0.000,0.000,0.000
Fit_Delta=0.526,0.558,0.534,0.461,0.506,0.472,0.492,0.543,0.423,0.586,0.458,0.527,0.482,0.471,0.478,0.493,0.392,0.431,0.569,0.559,0.394,0.563,0.450,0.413,0.305,0.535,0.449,0.388,0.525,0.237,0.508,0.460,0.553,0.497,0.558,0.465,0.482,0.471,0.478,0.493,0.392,0.431,0.569,0.559,0.394,0.563,0.450,0.413,0.453,0.414,0.470,0.353,0.462,0.421,0.579,0.516,0.530,0.535,0.552,0.344,0.579,0.496,0.610,0.421,0.434,0.439,0.504,0.623,0.591,0.576,0.484,0.329,0.547,0.539,0.595,0.509,0.309,0.049,0.183,0.477,0.163,0.142,0.073,0.007,0.579,0.496,0.610,0.421,0.006,0.439,0.504,0.623,0.591,0.576,0.484,0.329
Fit_Offset=0.076,0.076,0.076,0.077,0.083,0.078,0.075,0.077,0.078,0.074,0.077,0.077,0.078,0.080,0.078,0.077,0.079,0.079,0.079,0.078,0.079,0.076,0.078,0.079,0.087,0.082,0.080,0.081,0.080,0.081,0.084,0.080,0.078,0.078,0.076,0.078,0.000,0.000,0.000,0.000,0.000,0.000,0.000,0.000,0.000,0.000,0.000,0.000,0.077,0.078,0.077,0.078,0.078,0.079,0.074,0.077,0.079,0.078,0.076,0.081,0.076,0.076,0.073,0.077,0.078,0.081,0.077,0.074,0.074,0.075,0.079,0.082,0.072,0.069,0.072,0.073,0.078,0.082,0.054,0.068,0.053,0.055,0.070,0.082,0.000,0.000,0.000,0.000,0.064,0.000,0.000,0.000,0.000,0.000,0.000,0.000
Fit_N0=0.013,0.009,0.007,0.005,0.003,0.002,0.007,0.008,0.006,0.008,0.005,0.002,0.008,0.007,0.007,0.006,0.004,0.003,0.006,0.006,0.005,0.005,0.003,0.002,0.004,0.005,0.005,0.005,0.003,0.002,0.005,0.004,0.006,0.004,0.003,0.002,0.000,0.000,0.000,0.000,0.000,0.000,0.000,0.000,0.000,0.000,0.000,0.000,0.008,0.006,0.006,0.006,0.005,0.002,0.009,0.006,0.007,0.004,0.005,0.001,0.007,0.007,0.006,0.006,0.004,0.001,0.008,0.010,0.007,0.007,0.003,0.001,0.008,0.006,0.008,0.007,0.006,0.002,0.036,0.014,0.033,0.033,0.017,0.001,0.000,0.000,0.000,0.000,0.000,0.000,0.000,0.000,0.000,0.000,0.000,0.000
Fit_T0=2.546,2.015,1.779,1.754,1.504,2.610,1.354,1.588,1.791,2.018,3.064,3.972,1.618,2.124,2.210,2.145,2.516,4.215,2.201,2.144,2.106,1.618,2.446,4.290,2.091,1.895,2.292,2.705,1.937,4.858,2.688,1.642,2.242,1.924,2.014,3.922,0.000,0.000,0.000,0.000,0.000,0.000,0.000,0.000,0.000,0.000,0.000,0.000,1.627,1.755,1.497,2.523,2.953,3.464,1.669,1.391,2.013,1.244,2.500,3.287,1.095,1.902,1.137,2.345,3.062,4.652,1.760,2.033,1.241,2.012,2.730,4.953,-0.653,-2.756,0.145,0.439,3.824,5.864,3.386,0.239,2.199,3.434,4.680,4.186,0.000,0.000,0.000,0.000,6.210,0.000,0.000,0.000,0.000,0.000,0.000,0.000
Fit_G=1.625,1.564,1.576,1.546,1.651,1.779,1.554,1.565,1.526,1.670,1.625,1.978,1.593,1.514,1.535,1.589,1.610,1.784,1.727,1.597,1.502,1.743,1.690,1.842,1.801,1.714,1.729,1.732,2.125,2.043,1.779,1.590,1.649,1.635,1.809,1.944,0.000,0.000,0.000,0.000,0.000,0.000,0.000,0.000,0.000,0.000,0.000,0.000,1.484,1.437,1.520,1.501,1.735,1.674,1.585,1.565,1.546,1.591,1.755,1.679,1.574,1.547,1.658,1.541,1.649,1.590,1.584,1.755,1.814,1.805,1.784,1.909,2.683,3.378,2.811,2.939,2.860,3.009,6.386,4.025,6.444,6.378,6.096,1.552,0.000,0.000,0.000,0.000,1.797,0.000,0.000,0.000,0.000,0.000,0.000,0.000
Fit_Error=88.464,140.962,122.873,66.745,148.841,183.422,62.531,91.896,38.068,253.292,85.450,326.506,100.268,43.212,69.511,106.369,39.557,103.716,100.288,132.618,19.293,225.602,83.795,105.777,31.413,72.312,24.774,22.152,100.877,9.441,48.596,27.590,120.667,78.393,208.471,129.328,0.000,0.000,0.000,0.000,0.000,0.000,0.000,0.000,0.000,0.000,0.000,0.000,25.006,40.912,57.008,14.765,98.675,82.787,119.882,99.155,84.372,145.860,250.664,59.019,115.776,53.796,232.611,38.214,62.559,50.178,51.089,159.883,117.852,174.472,49.699,33.529,58.526,67.246,92.556,67.141,15.550,0.492,1.814,76.045,1.528,1.781,0.269,0.373,0.000,0.000,0.000,0.000,0.064,0.000,0.000,0.000,0.000,0.000,0.000,0.000
Fit_CV=75.000,59.000,52.000,61.000,74.000,107.000,54.000,47.000,56.000,58.000,89.000,138.000,63.000,63.000,64.000,57.000,66.000,104.000,69.000,60.000,52.000,68.000,68.000,118.000,64.000,74.000,68.000,62.000,173.000,112.000,66.000,100.000,68.000,75.000,84.000,137.000,0.000,0.000,0.000,0.000,0.000,0.000,0.000,0.000,0.000,0.000,0.000,0.000,51.000,50.000,54.000,67.000,81.000,86.000,58.000,64.000,55.000,68.000,88.000,94.000,64.000,50.000,74.000,70.000,67.000,127.000,56.000,67.000,70.000,71.000,112.000,116.000,100.000,107.000,45.000,100.000,50.000,43.000,56.000,126.000,121.000,128.000,43.000,7.000,0.000,0.000,0.000,0.000,30.000,0.000,0.000,0.000,0.000,0.000,0.000,0.000
Time_to_20_Gens=0,0,0,0,0,0,0,0,0,0,0,0,0,0,0,0,0,0,0,0,0,0,0,0,0,0,0,0,0,0,0,0,0,0,0,0,0,0,0,0,0,0,0,0,0,0,0,0
Time_to_each_5_Gens=0,0,0,0,0,0,0,0,0,0,0,0,0,0,0,0,0,0,0,0,0,0,0,0,0,0,0,0,0,0,0,0,0,0,0,0,0,0,0,0,0,0,0,0,0,0,0,0
Time_to_each_n_Gens=10.981,10.744,11.162,11.862,13.447,16.629,10.727,10.857,11.625,11.707,13.605,18.887,11.076,11.305,11.520,12.149,14.072,17.724,12.811,11.923,12.070,13.005,14.644,19.054,14.273,13.104,13.669,14.314,17.889,21.050,14.463,12.556,12.662,13.041,14.893,19.550,0.000,0.000,0.000,0.000,0.000,0.000,0.000,0.000,0.000,0.000,0.000,0.000,10.425,10.714,11.070,12.080,14.536,17.068,10.609,11.014,11.203,11.868,14.040,17.527,10.617,11.078,11.398,12.123,14.492,18.399,11.105,11.603,12.258,12.731,15.830,21.057,15.109,17.944,16.338,17.853,21.056,21.051,21.055,20.309,21.056,21.051,21.035,21.054,0.000,0.000,0.000,0.000,10.505,0.000,0.000,0.000,0.000,0.000,0.000,0.000
Min_Pt_OD=0,0,0,0,0,0,0,0,0,0,0,0,0,0,0,0,0,0,0,0,0,0,0,0,0,0,0,0,0,0,0,0,0,0,0,0,0,0,0,0,0,0,0,0,0,0,0,0
Min_Pt_t=0,0,0,0,0,0,0,0,0,0,0,0,0,0,0,0,0,0,0,0,0,0,0,0,0,0,0,0,0,0,0,0,0,0,0,0,0,0,0,0,0,0,0,0,0,0,0,0
TO_OD=0,0,0,0,0,0,0,0,0,0,0,0,0,0,0,0,0,0,0,0,0,0,0,0,0,0,0,0,0,0,0,0,0,0,0,0,0,0,0,0,0,0,0,0,0,0,0,0
Ref_ID=A01
Multi_Refs=single_ref
test=A01,A02,A03,A04,A05,A06,A07,A08,A09,A10,A11,A12,B01,B02,B03,B04,B05,B06,B07,B08,B09,B10,B11,B12,C01,C02,C03,C04,C05,C06,C07,C08,C09,C10,C11,C12,D01,D02,D03,D04,D05,D06,D07,D08,D09,D10,D11,D12,E01,E02,E03,E04,E05,E06,E07,E08,E09,E10,E11,E12,F01,F02,F03,F04,F05,F06,F07,F08,F09,F10,F11,F12,G01,G02,G03,G04,G05,G06,G07,G08,G09,G10,G11,G12,H01,H02,H03,H04,H05,H06,H07,H08,H09,H10,H11,H12
Start_Time_Now=3.2594253062E+9
Start_Date="4/14/2007+3:55 PM"
pv_to_plate_order=no
gen_time_cutoff=0.000
Drug_Name=ud?:;-ud+0,ud?:;-ud+0,ud?:;-ud+0,ud?:;-ud+0,ud?:;-ud+0,ud?:;-ud+0,ud?:;-ud+0,ud?:;-ud+0,ud?:;-ud+0,ud?:;-ud+0,ud?:;-ud+0,ud?:;-ud+0,ud?:;-ud+0,ud?:;-ud+0,ud?:;-ud+0,ud?:;-ud+0,ud?:;-ud+0,ud?:;-ud+0,ud?:;-ud+0,ud?:;-ud+0,ud?:;-ud+0,ud?:;-ud+0,ud?:;-ud+0,ud?:;-ud+0,ud?:;-ud+0,ud?:;-ud+0,ud?:;-ud+0,ud?:;-ud+0,ud?:;-ud+0,ud?:;-ud+0,ud?:;-ud+0,ud?:;-ud+0,ud?:;-ud+0,ud?:;-ud+0,ud?:;-ud+0,ud?:;-ud+0,ud?:;-ud+0,ud?:;-ud+0,ud?:;-ud+0,ud?:;-ud+0,ud?:;-ud+0,ud?:;-ud+0,ud?:;-ud+0,ud?:;-ud+0,ud?:;-ud+0,ud?:;-ud+0,ud?:;-ud+0,ud?:;-ud+0,ud?:;-ud+0,ud?:;-ud+0,ud?:;-ud+0,ud?:;-ud+0,ud?:;-ud+0,ud?:;-ud+0,ud?:;-ud+0,ud?:;-ud+0,ud?:;-ud+0,ud?:;-ud+0,ud?:;-ud+0,ud?:;-ud+0,ud?:;-ud+0,ud?:;-ud+0,ud?:;-ud+0,ud?:;-ud+0,ud?:;-ud+0,ud?:;-ud+0,ud?:;-ud+0,ud?:;-ud+0,ud?:;-ud+0,ud?:;-ud+0,ud?:;-ud+0,ud?:;-ud+0,ud?:;-ud+0,ud?:;-ud+0,ud?:;-ud+0,ud?:;-ud+0,ud?:;-ud+0,ud?:;-ud+0,ud?:;-ud+0,ud?:;-ud+0,ud?:;-ud+0,ud?:;-ud+0,ud?:;-ud+0,ud?:;-ud+0,ud?:;-ud+0,ud?:;-ud+0,ud?:;-ud+0,ud?:;-ud+0,ud?:;-ud+0,ud?:;-ud+0,ud?:;-ud+0,ud?:;-ud+0,ud?:;-ud+0,ud?:;-ud+0,ud?:;-ud+0,ud?:;-ud+0
Drug_Well_Pos=A01,A02,A03,A04,A05,A06,B01,B02,B03,B04,B05,B06,C01,C02,C03,C04,C05,C06,D01,D02,D03,D04,D05,D06,E01,E02,E03,E04,E05,E06,F01,F02,F03,F04,F05,F06,G01,G02,G03,G04,G05,G06,H01,H02,H03,H04,H05,H06,A07,A08,A09,A10,A11,A12,B07,B08,B09,B10,B11,B12,C07,C08,C09,C10,C11,C12,D07,D08,D09,D10,D11,D12,E07,E08,E09,E10,E11,E12,F07,F08,F09,F10,F11,F12,G07,G08,G09,G10,G11,G12,H07,H08,H09,H10,H11,H12
Avg_G_tcut=2.196,2.149,2.232,2.372,2.689,3.326,2.145,2.171,2.325,2.341,2.721,3.777,2.215,2.261,2.304,2.430,2.814,3.545,2.562,2.385,2.414,2.601,2.929,3.811,2.855,2.621,2.734,2.863,3.578,4.591,2.893,2.511,2.532,2.608,2.979,3.910,0.000,0.000,0.000,0.000,0.000,0.000,0.000,0.000,0.000,0.000,0.000,0.000,2.085,2.143,2.214,2.416,2.907,3.414,2.122,2.203,2.241,2.374,2.808,3.505,2.123,2.216,2.280,2.425,2.898,3.680,2.221,2.321,2.452,2.546,3.166,4.323,3.022,3.589,3.268,3.571,4.249,9.082,5.205,4.062,5.241,5.381,7.146,15.953,0.000,0.000,0.000,0.000,25.416,0.000,0.000,0.000,0.000,0.000,0.000,0.000
t0_from_interval=2.605,2.738,3.004,3.470,4.478,6.631,2.389,2.685,3.069,3.203,4.565,8.170,2.828,3.203,3.113,3.575,4.711,7.406,3.669,3.543,3.566,3.958,5.191,8.042,3.355,3.701,3.953,4.476,6.000,9.042,4.614,3.740,3.923,4.029,5.304,7.968,0.000,0.000,0.000,0.000,0.000,0.000,0.000,0.000,0.000,0.000,0.000,0.000,2.424,2.565,2.806,3.401,4.948,7.234,2.393,2.673,2.953,3.450,4.952,7.120,2.503,2.909,3.099,3.512,5.017,9.050,2.530,2.461,2.852,3.272,5.732,9.618,1.362,0.499,1.164,1.978,5.599,9.071,-1.517,0.153,-1.838,-0.187,1.272,7.054,0.000,0.000,0.000,0.000,0.000,0.000,0.000,0.000,0.000,0.000,0.000,0.000
Sum_Delta_Ref=0.000,1.257,0.481,3.253,7.933,16.725,1.352,0.764,1.766,1.961,8.275,22.295,0.209,0.495,1.076,3.854,9.727,19.462,5.244,2.655,3.370,7.052,11.455,22.435,8.724,5.849,8.121,10.263,19.324,26.578,9.733,4.510,5.335,6.670,12.408,23.255,-1.000,-1.000,-1.000,-1.000,-1.000,-1.000,-1.000,-1.000,-1.000,-1.000,-1.000,-1.000,2.217,1.139,0.117,4.164,11.444,18.014,1.673,0.316,0.976,3.086,9.764,19.013,1.910,0.303,0.876,4.139,10.795,21.760,0.159,0.955,3.690,5.307,14.041,26.356,10.163,17.556,13.648,17.707,24.708,28.961,24.812,21.764,24.806,25.287,27.672,29.360,-1.000,-1.000,-1.000,-1.000,29.626,-1.000,-1.000,-1.000,-1.000,-1.000,-1.000,-1.000
Gens_at_time_G=5.000,5.000,5.000,5.000,5.000,5.000,5.000,5.000,5.000,5.000,5.000,5.000,5.000,5.000,5.000,5.000,5.000,5.000,5.000,5.000,5.000,5.000,5.000,5.000,5.000,5.000,5.000,5.000,5.000,4.585,5.000,5.000,5.000,5.000,5.000,5.000,0.000,0.000,0.000,0.000,0.000,0.000,0.000,0.000,0.000,0.000,0.000,0.000,5.000,5.000,5.000,5.000,5.000,5.000,5.000,5.000,5.000,5.000,5.000,5.000,5.000,5.000,5.000,5.000,5.000,5.000,5.000,5.000,5.000,5.000,5.000,4.871,5.000,5.000,5.000,5.000,4.955,2.318,4.045,5.000,4.018,3.912,2.943,1.320,0.000,0.000,0.000,0.000,0.413,0.000,0.000,0.000,0.000,0.000,0.000,0.000
G_Int_tcut=1.675,1.601,1.631,1.678,1.794,2.000,1.668,1.634,1.711,1.701,1.808,2.143,1.650,1.621,1.681,1.715,1.872,2.063,1.828,1.676,1.701,1.809,1.890,2.202,2.184,1.881,1.943,1.968,2.378,2.619,1.970,1.763,1.748,1.802,1.918,2.316,0.000,0.000,0.000,0.000,0.000,0.000,0.000,0.000,0.000,0.000,0.000,0.000,1.600,1.630,1.653,1.736,1.918,1.967,1.643,1.668,1.650,1.683,1.818,2.081,1.623,1.634,1.660,1.722,1.895,1.870,1.715,1.828,1.881,1.892,2.020,2.348,2.749,3.489,3.035,3.175,3.120,5.169,5.580,4.031,5.699,5.428,6.714,10.608,0.000,0.000,0.000,0.000,25.416,0.000,0.000,0.000,0.000,0.000,0.000,0.000
Sum_Del_12=0.000,0.345,0.556,1.736,3.553,5.097,0.457,0.079,1.271,1.530,3.757,5.399,0.317,0.835,1.183,2.149,4.005,5.271,2.902,1.960,2.134,3.182,4.336,5.284,3.705,3.244,3.613,4.011,5.032,5.445,4.109,2.780,2.880,3.215,4.497,5.360,5.572,5.551,5.545,5.546,5.546,5.560,5.533,5.555,5.571,5.538,5.552,5.543,1.154,0.404,0.248,2.032,4.246,5.187,0.640,0.185,0.693,1.838,4.043,5.150,0.601,0.454,0.998,2.144,4.296,5.384,0.353,1.074,2.054,2.696,4.753,5.467,3.396,4.011,3.819,4.318,5.131,5.488,4.580,4.338,4.600,4.702,5.238,5.541,5.551,5.533,5.582,5.588,5.539,5.556,5.532,5.534,5.576,5.564,5.543,5.551
Sum_Del_20=0.000,1.219,0.472,3.176,7.749,16.333,1.313,0.739,1.725,1.931,8.081,21.728,0.194,0.494,1.063,3.763,9.499,19.007,5.143,2.614,3.298,6.878,11.188,21.871,8.553,5.735,7.944,10.033,18.878,25.778,9.535,4.421,5.219,6.512,12.099,22.637,28.696,28.666,28.649,28.643,28.650,28.678,28.632,28.675,28.693,28.638,28.664,28.649,2.158,1.106,0.128,4.065,11.170,17.585,1.625,0.297,0.961,3.013,9.535,18.564,1.854,0.282,0.870,4.036,10.546,21.267,0.148,0.947,3.612,5.182,13.742,25.587,9.956,17.160,13.366,17.323,23.983,28.015,24.020,21.144,24.017,24.483,26.773,28.396,28.652,28.617,28.707,28.706,28.649,28.663,28.619,28.632,28.704,28.686,28.643,28.661
Sum_Del_24=0.000,1.271,0.492,3.312,7.940,16.671,1.357,0.768,1.744,1.885,8.232,22.293,0.232,0.455,1.023,3.857,9.728,19.485,5.120,2.538,3.326,7.100,11.506,22.487,8.505,5.705,8.059,10.139,19.234,27.577,9.511,4.418,5.332,6.685,12.449,23.460,31.586,31.556,31.533,31.530,31.539,31.565,31.519,31.561,31.582,31.525,31.554,31.535,2.207,1.138,0.061,4.228,11.528,18.045,1.678,0.354,1.031,3.088,9.771,19.006,1.940,0.346,0.801,4.190,10.747,21.652,0.172,0.898,3.699,5.251,13.814,27.171,9.942,17.276,13.410,17.428,25.444,30.735,26.124,22.288,26.132,26.671,29.324,31.220,31.541,31.504,31.599,31.595,31.533,31.548,31.501,31.519,31.595,31.576,31.531,31.550
Sum_12=5.691,6.035,5.135,3.955,2.138,0.593,6.148,5.769,4.420,4.160,1.933,0.291,5.373,4.856,4.508,3.542,1.685,0.419,2.788,3.731,3.556,2.509,1.355,0.407,1.986,2.446,2.077,1.679,0.659,0.245,1.582,2.911,2.811,2.476,1.193,0.331,0.119,0.139,0.145,0.145,0.144,0.130,0.158,0.135,0.119,0.153,0.138,0.148,6.845,6.095,5.443,3.658,1.444,0.504,6.331,5.506,4.998,3.852,1.647,0.540,6.291,5.237,4.693,3.546,1.394,0.307,5.338,4.616,3.636,2.994,0.937,0.223,2.294,1.680,1.871,1.373,0.559,0.203,1.111,1.352,1.091,0.989,0.453,0.150,0.140,0.157,0.109,0.103,0.151,0.134,0.159,0.157,0.114,0.127,0.147,0.139
Sum_20=28.891,30.111,28.419,25.716,21.143,12.558,30.204,29.630,27.166,26.961,20.810,7.164,29.085,28.397,27.828,25.129,19.393,9.885,23.749,26.277,25.593,22.013,17.704,7.020,20.338,23.157,20.948,18.858,10.014,3.113,19.357,24.470,23.673,22.380,16.792,6.254,0.196,0.225,0.243,0.248,0.242,0.214,0.259,0.217,0.199,0.254,0.227,0.243,31.050,29.998,28.764,24.827,17.722,11.306,30.517,29.189,27.931,25.879,19.356,10.328,30.745,29.174,28.021,24.855,18.345,7.624,29.040,27.944,25.279,23.710,15.149,3.304,18.936,11.731,15.526,11.569,4.908,0.876,4.872,7.748,4.875,4.409,2.119,0.496,0.240,0.274,0.184,0.185,0.243,0.228,0.273,0.259,0.187,0.205,0.249,0.230
Sum_24=31.790,33.060,31.298,28.478,23.850,15.118,33.147,32.558,30.046,29.904,23.558,9.497,32.022,31.335,30.767,27.933,22.062,12.305,26.670,29.252,28.464,24.690,20.283,9.303,23.285,26.084,23.731,21.650,12.556,4.213,22.279,27.372,26.458,25.105,19.341,8.330,0.204,0.234,0.257,0.260,0.251,0.225,0.271,0.229,0.208,0.265,0.236,0.255,33.996,32.927,31.729,27.562,20.262,13.745,33.467,32.144,30.759,28.702,22.019,12.784,33.730,32.136,30.989,27.599,21.043,10.138,31.962,30.892,28.091,26.538,17.976,4.619,21.848,14.514,18.379,14.362,6.346,1.055,5.666,9.501,5.658,5.119,2.466,0.570,0.249,0.286,0.191,0.195,0.257,0.242,0.289,0.271,0.195,0.214,0.259,0.240
G_by_Interval=1.675,1.601,1.631,1.678,1.794,2.000,1.668,1.634,1.711,1.701,1.808,2.143,1.650,1.621,1.681,1.715,1.872,2.063,1.828,1.676,1.701,1.809,1.890,2.202,2.184,1.881,1.943,1.968,2.378,2.619,1.970,1.763,1.748,1.802,1.918,2.316,0.000,0.000,0.000,0.000,0.000,0.000,0.000,0.000,0.000,0.000,0.000,0.000,1.600,1.630,1.653,1.736,1.918,1.967,1.643,1.668,1.650,1.683,1.818,2.081,1.623,1.634,1.660,1.722,1.895,1.870,1.715,1.828,1.881,1.892,2.020,2.348,2.749,3.489,3.035,3.175,3.120,5.169,5.580,4.031,5.699,5.428,6.714,10.608,0.000,0.000,0.000,0.000,25.416,0.000,0.000,0.000,0.000,0.000,0.000,0.000
Avg_G_t8=2.196,2.149,2.232,2.372,2.689,3.326,2.145,2.171,2.325,2.341,2.721,3.777,2.215,2.261,2.304,2.430,2.814,3.545,2.562,2.385,2.414,2.601,2.929,3.811,2.855,2.621,2.734,2.863,3.578,4.591,2.893,2.511,2.532,2.608,2.979,3.910,0.000,0.000,0.000,0.000,0.000,0.000,0.000,0.000,0.000,0.000,0.000,0.000,2.085,2.143,2.214,2.416,2.907,3.414,2.122,2.203,2.241,2.374,2.808,3.505,2.123,2.216,2.280,2.425,2.898,3.680,2.221,2.321,2.452,2.546,3.166,4.323,3.022,3.589,3.268,3.571,4.249,9.082,5.205,4.062,5.241,5.381,7.146,15.953,0.000,0.000,0.000,0.000,25.416,0.000,0.000,0.000,0.000,0.000,0.000,0.000
G_int_t8=1.675,1.601,1.631,1.678,1.794,2.000,1.668,1.634,1.711,1.701,1.808,2.143,1.650,1.621,1.681,1.715,1.872,2.063,1.828,1.676,1.701,1.809,1.890,2.202,2.184,1.881,1.943,1.968,2.378,2.619,1.970,1.763,1.748,1.802,1.918,2.316,0.000,0.000,0.000,0.000,0.000,0.000,0.000,0.000,0.000,0.000,0.000,0.000,1.600,1.630,1.653,1.736,1.918,1.967,1.643,1.668,1.650,1.683,1.818,2.081,1.623,1.634,1.660,1.722,1.895,1.870,1.715,1.828,1.881,1.892,2.020,2.348,2.749,3.489,3.035,3.175,3.120,5.169,5.580,4.031,5.699,5.428,6.714,10.608,0.000,0.000,0.000,0.000,25.416,0.000,0.000,0.000,0.000,0.000,0.000,0.000
Avg_G_t12=2.196,2.149,2.232,2.372,2.689,3.326,2.145,2.171,2.325,2.341,2.721,3.777,2.215,2.261,2.304,2.430,2.814,3.545,2.562,2.385,2.414,2.601,2.929,3.811,2.855,2.621,2.734,2.863,3.578,4.591,2.893,2.511,2.532,2.608,2.979,3.910,0.000,0.000,0.000,0.000,0.000,0.000,0.000,0.000,0.000,0.000,0.000,0.000,2.085,2.143,2.214,2.416,2.907,3.414,2.122,2.203,2.241,2.374,2.808,3.505,2.123,2.216,2.280,2.425,2.898,3.680,2.221,2.321,2.452,2.546,3.166,4.323,3.022,3.589,3.268,3.571,4.249,9.082,5.205,4.062,5.241,5.381,7.146,15.953,0.000,0.000,0.000,0.000,25.416,0.000,0.000,0.000,0.000,0.000,0.000,0.000
G_int_t12=1.675,1.601,1.631,1.678,1.794,2.000,1.668,1.634,1.711,1.701,1.808,2.143,1.650,1.621,1.681,1.715,1.872,2.063,1.828,1.676,1.701,1.809,1.890,2.202,2.184,1.881,1.943,1.968,2.378,2.619,1.970,1.763,1.748,1.802,1.918,2.316,0.000,0.000,0.000,0.000,0.000,0.000,0.000,0.000,0.000,0.000,0.000,0.000,1.600,1.630,1.653,1.736,1.918,1.967,1.643,1.668,1.650,1.683,1.818,2.081,1.623,1.634,1.660,1.722,1.895,1.870,1.715,1.828,1.881,1.892,2.020,2.348,2.749,3.489,3.035,3.175,3.120,5.169,5.580,4.031,5.699,5.428,6.714,10.608,0.000,0.000,0.000,0.000,25.416,0.000,0.000,0.000,0.000,0.000,0.000,0.000
Avg_G_inflex=2.196,2.149,2.232,2.385,2.689,3.326,2.145,2.171,2.349,2.341,2.738,3.777,2.215,2.265,2.305,2.430,2.858,3.577,2.562,2.385,2.457,2.601,2.943,3.862,2.956,2.621,2.754,2.924,3.578,4.832,2.893,2.521,2.532,2.608,2.979,3.910,0.000,0.000,0.000,0.000,0.000,0.000,0.000,0.000,0.000,0.000,0.000,0.000,2.108,2.166,2.221,2.467,2.916,3.451,2.122,2.203,2.241,2.374,2.808,3.621,2.123,2.216,2.280,2.450,2.925,3.716,2.221,2.321,2.452,2.546,3.166,4.457,3.022,3.589,3.268,3.571,4.434,9.653,5.168,4.062,5.205,5.373,7.236,3.519,0.000,0.000,0.000,0.000,4.506,0.000,0.000,0.000,0.000,0.000,0.000,0.000
G_int_inflex=1.675,1.601,1.631,1.700,1.794,2.000,1.668,1.634,1.730,1.701,1.836,2.143,1.650,1.628,1.683,1.715,1.879,2.082,1.828,1.676,1.719,1.809,1.911,2.222,2.225,1.881,1.971,1.999,2.378,2.638,1.970,1.779,1.748,1.802,1.918,2.316,0.000,0.000,0.000,0.000,0.000,0.000,0.000,0.000,0.000,0.000,0.000,0.000,1.638,1.645,1.665,1.740,1.932,1.978,1.643,1.668,1.650,1.683,1.818,2.066,1.623,1.634,1.656,1.740,1.918,1.895,1.715,1.828,1.881,1.892,2.020,2.347,2.749,3.489,3.035,3.175,3.232,5.597,5.387,4.031,5.393,5.427,6.769,3.519,0.000,0.000,0.000,0.000,4.506,0.000,0.000,0.000,0.000,0.000,0.000,0.000
G_by_Interval_g4=1.819,1.695,1.699,1.735,1.905,2.006,1.714,1.681,1.786,1.724,1.844,2.194,1.730,1.709,1.776,1.780,1.912,2.127,1.963,1.759,1.760,1.849,1.974,2.283,2.357,1.964,2.055,2.174,2.556,2.890,2.188,1.913,1.931,1.854,2.023,2.348,0.000,0.000,0.000,0.000,0.000,0.000,0.000,0.000,0.000,0.000,0.000,0.000,1.713,1.665,1.725,1.776,1.988,2.043,1.720,1.737,1.676,1.679,1.913,2.157,1.678,1.738,1.737,1.773,1.960,2.026,1.785,1.927,1.953,1.945,2.203,2.636,2.753,3.463,3.018,3.150,3.425,5.169,5.424,3.920,5.415,5.428,6.714,10.608,0.000,0.000,0.000,0.000,25.416,0.000,0.000,0.000,0.000,0.000,0.000,0.000
G_int_t8_g4=1.819,1.695,1.699,1.735,1.905,2.006,1.714,1.681,1.786,1.724,1.844,2.194,1.730,1.709,1.776,1.780,1.912,2.127,1.963,1.759,1.760,1.849,1.974,2.283,2.357,1.964,2.055,2.174,2.556,2.890,2.188,1.913,1.931,1.854,2.023,2.348,0.000,0.000,0.000,0.000,0.000,0.000,0.000,0.000,0.000,0.000,0.000,0.000,1.713,1.665,1.725,1.776,1.988,2.043,1.720,1.737,1.676,1.679,1.913,2.157,1.678,1.738,1.737,1.773,1.960,2.026,1.785,1.927,1.953,1.945,2.203,2.636,2.753,3.463,3.018,3.150,3.425,5.169,5.424,3.920,5.415,5.428,6.714,10.608,0.000,0.000,0.000,0.000,25.416,0.000,0.000,0.000,0.000,0.000,0.000,0.000
G_int_t12_g4=1.819,1.695,1.699,1.735,1.905,2.006,1.714,1.681,1.786,1.724,1.844,2.194,1.730,1.709,1.776,1.780,1.912,2.127,1.963,1.759,1.760,1.849,1.974,2.283,2.357,1.964,2.055,2.174,2.556,2.890,2.188,1.913,1.931,1.854,2.023,2.348,0.000,0.000,0.000,0.000,0.000,0.000,0.000,0.000,0.000,0.000,0.000,0.000,1.713,1.665,1.725,1.776,1.988,2.043,1.720,1.737,1.676,1.679,1.913,2.157,1.678,1.738,1.737,1.773,1.960,2.026,1.785,1.927,1.953,1.945,2.203,2.636,2.753,3.463,3.018,3.150,3.425,5.169,5.424,3.920,5.415,5.428,6.714,10.608,0.000,0.000,0.000,0.000,25.416,0.000,0.000,0.000,0.000,0.000,0.000,0.000
G_int_inflex_g4=1.819,1.695,1.699,1.751,1.905,2.006,1.714,1.681,1.802,1.724,1.865,2.194,1.730,1.715,1.777,1.780,1.919,2.141,1.963,1.759,1.777,1.849,1.989,2.300,2.413,1.964,2.076,2.210,2.556,2.945,2.188,1.925,1.931,1.854,2.023,2.348,0.000,0.000,0.000,0.000,0.000,0.000,0.000,0.000,0.000,0.000,0.000,0.000,1.741,1.677,1.734,1.783,1.998,2.053,1.720,1.737,1.676,1.679,1.913,2.154,1.678,1.738,1.727,1.787,1.978,2.048,1.785,1.927,1.953,1.945,2.203,2.661,2.753,3.463,3.018,3.150,3.547,5.597,5.387,3.920,5.393,5.427,6.769,3.519,0.000,0.000,0.000,0.000,4.506,0.000,0.000,0.000,0.000,0.000,0.000,0.000
Time_Inflex=11.758,11.758,12.003,12.248,14.206,17.143,11.269,11.758,11.758,12.982,13.961,20.080,11.758,11.758,12.003,12.738,13.961,17.877,13.961,12.982,12.003,14.206,14.940,19.101,13.472,13.961,13.961,14.206,18.856,20.080,15.185,12.982,13.716,13.716,16.164,20.080,0.256,0.256,0.256,0.256,0.256,0.256,0.256,0.256,0.256,0.256,0.256,0.256,10.779,10.779,11.514,11.758,14.940,17.143,11.758,11.758,12.003,12.738,15.185,16.898,11.758,11.758,12.738,12.248,14.695,18.611,11.758,12.982,13.472,13.961,16.409,20.569,16.164,19.101,17.877,18.611,20.080,20.814,20.080,20.814,19.101,18.856,19.101,7.598,0.256,0.256,0.256,0.256,17.877,0.256,0.256,0.256,0.256,0.256,0.256,0.256
OD_Inflex=0.647,0.690,0.659,0.588,0.633,0.595,0.618,0.671,0.546,0.722,0.576,0.660,0.629,0.595,0.609,0.613,0.511,0.545,0.700,0.703,0.517,0.699,0.553,0.535,0.426,0.663,0.569,0.516,0.644,0.342,0.631,0.583,0.686,0.616,0.695,0.589,0.068,0.066,0.066,0.065,0.066,0.067,0.068,0.067,0.066,0.066,0.066,0.066,0.590,0.535,0.605,0.480,0.572,0.534,0.704,0.632,0.660,0.661,0.685,0.461,0.712,0.627,0.731,0.544,0.551,0.557,0.638,0.750,0.703,0.702,0.629,0.441,0.669,0.649,0.715,0.627,0.430,0.134,0.277,0.588,0.259,0.231,0.161,0.083,0.065,0.066,0.066,0.065,0.062,0.066,0.065,0.064,0.066,0.066,0.067,0.068
Time_Saturation=18.611,17.877,17.877,15.429,18.856,18.611,19.346,20.324,17.632,18.366,18.611,20.569,18.366,18.611,17.632,17.877,20.324,19.835,19.101,15.919,18.856,18.856,19.101,0.000,20.080,20.324,19.101,18.856,20.080,0.000,20.569,19.101,19.590,17.877,20.324,0.000,0.256,0.256,0.256,0.256,0.256,0.256,0.256,0.256,0.256,0.256,0.256,0.256,18.856,17.632,19.590,19.101,16.164,19.101,19.101,19.590,19.346,20.324,19.346,19.590,19.101,18.856,18.611,17.632,18.122,20.080,19.101,17.877,19.346,17.388,17.632,0.000,17.877,20.569,18.856,20.080,0.000,0.000,0.000,0.000,19.590,0.000,19.101,0.000,0.256,0.256,0.256,0.256,0.000,0.256,0.256,0.256,0.256,0.256,0.256,0.256
OD_Saturation=0.821,0.848,0.823,0.786,0.779,0.718,0.859,0.850,0.828,0.823,0.771,0.700,0.867,0.841,0.827,0.794,0.764,0.714,0.886,0.814,0.826,0.763,0.744,0.000,0.853,0.903,0.800,0.780,0.734,0.000,0.841,0.831,0.791,0.787,0.738,0.000,0.068,0.066,0.066,0.065,0.066,0.067,0.068,0.067,0.066,0.066,0.066,0.066,0.883,0.856,0.816,0.784,0.712,0.712,0.889,0.832,0.815,0.813,0.766,0.709,0.891,0.853,0.819,0.792,0.760,0.721,0.877,0.836,0.815,0.791,0.774,0.000,0.886,0.808,0.804,0.785,0.000,0.000,0.000,0.000,0.265,0.000,0.161,0.000,0.065,0.066,0.066,0.065,0.000,0.066,0.065,0.064,0.066,0.066,0.067,0.068
Ref_Well_Name=A01,A01,A01,A01,A01,A01,A01,A01,A01,A01,A01,A01,A01,A01,A01,A01,A01,A01,A01,A01,A01,A01,A01,A01,A01,A01,A01,A01,A01,A01,A01,A01,A01,A01,A01,A01,A01,A01,A01,A01,A01,A01,A01,A01,A01,A01,A01,A01,A01,A01,A01,A01,A01,A01,A01,A01,A01,A01,A01,A01,A01,A01,A01,A01,A01,A01,A01,A01,A01,A01,A01,A01,A01,A01,A01,A01,A01,A01,A01,A01,A01,A01,A01,A01,A01,A01,A01,A01,A01,A01,A01,A01,A01,A01,A01,A01
Ratio_Avg_G=1.000,1.022,0.984,0.926,0.817,0.660,1.024,1.011,0.945,0.938,0.807,0.581,0.991,0.971,0.953,0.904,0.780,0.620,0.857,0.921,0.910,0.844,0.750,0.576,0.769,0.838,0.803,0.767,0.614,0.478,0.759,0.875,0.867,0.842,0.737,0.562,Inf,Inf,Inf,Inf,Inf,Inf,Inf,Inf,Inf,Inf,Inf,Inf,1.053,1.025,0.992,0.909,0.755,0.643,1.035,0.997,0.980,0.925,0.782,0.627,1.034,0.991,0.963,0.906,0.758,0.597,0.989,0.946,0.896,0.863,0.694,0.508,0.727,0.612,0.672,0.615,0.517,0.242,0.422,0.541,0.419,0.408,0.307,0.138,Inf,Inf,Inf,Inf,0.086,Inf,Inf,Inf,Inf,Inf,Inf,Inf
Ratio_Fit_G=1.000,1.039,1.031,1.051,0.984,0.913,1.046,1.038,1.065,0.973,1.000,0.822,1.020,1.073,1.059,1.023,1.009,0.911,0.941,1.018,1.082,0.932,0.962,0.882,0.902,0.948,0.940,0.938,0.765,0.795,0.913,1.022,0.985,0.994,0.898,0.836,Inf,Inf,Inf,Inf,Inf,Inf,Inf,Inf,Inf,Inf,Inf,Inf,1.095,1.131,1.069,1.083,0.937,0.971,1.025,1.038,1.051,1.021,0.926,0.968,1.032,1.050,0.980,1.055,0.985,1.022,1.026,0.926,0.896,0.900,0.911,0.851,0.606,0.481,0.578,0.553,0.568,0.540,0.254,0.404,0.252,0.255,0.267,1.047,Inf,Inf,Inf,Inf,0.904,Inf,Inf,Inf,Inf,Inf,Inf,Inf
Ratio_G_Int=1.000,1.046,1.027,0.998,0.934,0.838,1.004,1.025,0.979,0.985,0.926,0.782,1.015,1.034,0.996,0.977,0.895,0.812,0.916,0.999,0.985,0.926,0.886,0.761,0.767,0.891,0.862,0.851,0.704,0.640,0.850,0.950,0.958,0.929,0.873,0.723,Inf,Inf,Inf,Inf,Inf,Inf,Inf,Inf,Inf,Inf,Inf,Inf,1.047,1.028,1.013,0.965,0.874,0.852,1.019,1.004,1.015,0.995,0.922,0.805,1.032,1.025,1.009,0.973,0.884,0.896,0.977,0.916,0.890,0.885,0.829,0.713,0.609,0.480,0.552,0.528,0.537,0.324,0.300,0.416,0.294,0.309,0.249,0.158,Inf,Inf,Inf,Inf,0.066,Inf,Inf,Inf,Inf,Inf,Inf,Inf
Ratio_t0_Fit=1.000,1.264,1.431,1.452,1.693,0.975,1.880,1.603,1.422,1.262,0.831,0.641,1.574,1.199,1.152,1.187,1.012,0.604,1.157,1.188,1.209,1.574,1.041,0.593,1.218,1.344,1.111,0.941,1.314,0.524,0.947,1.551,1.136,1.323,1.264,0.649,Inf,Inf,Inf,Inf,Inf,Inf,Inf,Inf,Inf,Inf,Inf,Inf,1.565,1.451,1.701,1.009,0.862,0.735,1.525,1.830,1.265,2.047,1.018,0.775,2.325,1.339,2.239,1.086,0.831,0.547,1.447,1.252,2.052,1.265,0.933,0.514,-3.899,-0.924,17.559,5.800,0.666,0.434,0.752,10.653,1.158,0.741,0.544,0.608,Inf,Inf,Inf,Inf,0.410,Inf,Inf,Inf,Inf,Inf,Inf,Inf
Ratio_t0_G_Int=1.000,0.952,0.867,0.751,0.582,0.393,1.091,0.970,0.849,0.813,0.571,0.319,0.921,0.814,0.837,0.729,0.553,0.352,0.710,0.735,0.731,0.658,0.502,0.324,0.777,0.704,0.659,0.582,0.434,0.288,0.565,0.697,0.664,0.647,0.491,0.327,Inf,Inf,Inf,Inf,Inf,Inf,Inf,Inf,Inf,Inf,Inf,Inf,1.075,1.016,0.929,0.766,0.527,0.360,1.089,0.975,0.882,0.755,0.526,0.366,1.041,0.896,0.841,0.742,0.519,0.288,1.030,1.059,0.914,0.796,0.455,0.271,1.913,5.224,2.238,1.317,0.465,0.287,-1.717,17.042,-1.417,-13.956,2.048,0.369,Inf,Inf,Inf,Inf,Inf,Inf,Inf,Inf,Inf,Inf,Inf,Inf
Ref_Curve_Array=1,1,1,1,1,1,1,1,1,1,1,1,1,1,1,1,1,1,1,1,1,1,1,1,1,1,1,1,1,1,1,1,1,1,1,1,1,1,1,1,1,1,1,1,1,1,1,1,1,1,1,1,1,1,1,1,1,1,1,1,1,1,1,1,1,1,1,1,1,1,1,1,1,1,1,1,1,1,1,1,1,1,1,1,1,1,1,1,1,1,1,1,1,1,1,1
Default_ref=0
Comm_Map=,,,,,
Comm_Consol=,,,,,,,,
Comm_Screen=,,,,,
Analysis_Set=A,A,A,A,A,A,A,A,A,A,A,A,A,A,A,A,A,A,A,A,A,A,A,A,A,A,A,A,A,A,A,A,A,A,A,A,A,A,A,A,A,A,A,A,A,A,A,A,A,A,A,A,A,A,A,A,A,A,A,A,A,A,A,A,A,A,A,A,A,A,A,A,A,A,A,A,A,A,A,A,A,A,A,A,A,A,A,A,A,A,A,A,A,A,A,A
Ref_Type=single_ref,single_ref,single_ref,single_ref,single_ref,single_ref,single_ref,single_ref,single_ref,single_ref,single_ref,single_ref,single_ref,single_ref,single_ref,single_ref,single_ref,single_ref,single_ref,single_ref,single_ref,single_ref,single_ref,single_ref,single_ref,single_ref,single_ref,single_ref,single_ref,single_ref,single_ref,single_ref,single_ref,single_ref,single_ref,single_ref,single_ref,single_ref,single_ref,single_ref,single_ref,single_ref,single_ref,single_ref,single_ref,single_ref,single_ref,single_ref,single_ref,single_ref,single_ref,single_ref,single_ref,single_ref,single_ref,single_ref,single_ref,single_ref,single_ref,single_ref,single_ref,single_ref,single_ref,single_ref,single_ref,single_ref,single_ref,single_ref,single_ref,single_ref,single_ref,single_ref,single_ref,single_ref,single_ref,single_ref,single_ref,single_ref,single_ref,single_ref,single_ref,single_ref,single_ref,single_ref,single_ref,single_ref,single_ref,single_ref,single_ref,single_ref,single_ref,single_ref,single_ref,single_ref,single_ref,single_ref
Wells_In_Use=0,0,0,0,0,0,0,0,0,0,0,0,0,0,0,0,0,0,0,0,0,0,0,0,0,0,0,0,0,0,0,0,0,0,0,0,0,0,0,0,0,0,0,0,0,0,0,0,0,0,0,0,0,0,0,0,0,0,0,0,0,0,0,0,0,0,0,0,0,0,0,0,0,0,0,0,0,0,0,0,0,0,0,0,0,0,0,0,0,0,0,0,0,0,0,0
[Flor:]
[Flor2:]
[Lumin:]
[Data:]
Read=DateTime	RunT[s]	Temp	Well_1	Well_2	Well_3	Well_4	Well_5	Well_6	Well_7	Well_8	Well_9	Well_10	Well_11	Well_12	Well_13	Well_14	Well_15	Well_16	Well_17	Well_18	Well_19	Well_20	Well_21	Well_22	Well_23	Well_24	Well_25	Well_26	Well_27	Well_28	Well_29	Well_30	Well_31	Well_32	Well_33	Well_34	Well_35	Well_36	Well_37	Well_38	Well_39	Well_40	Well_41	Well_42	Well_43	Well_44	Well_45	Well_46	Well_47	Well_48	Well_49	Well_50	Well_51	Well_52	Well_53	Well_54	Well_55	Well_56	Well_57	Well_58	Well_59	Well_60	Well_61	Well_62	Well_63	Well_64	Well_65	Well_66	Well_67	Well_68	Well_69	Well_70	Well_71	Well_72	Well_73	Well_74	Well_75	Well_76	Well_77	Well_78	Well_79	Well_80	Well_81	Well_82	Well_83	Well_84	Well_85	Well_86	Well_87	Well_88	Well_89	Well_90	Well_91	Well_92	Well_93	Well_94	Well_95	Well_96
1=16:10:03	923	298	0.0878	0.0849	0.0842	0.0853	0.0898	0.0842	0.0855	0.0835	0.0839	0.0844	0.0850	0.0851	0.0833	0.0861	0.0830	0.0849	0.0842	0.0841	0.0853	0.0831	0.0860	0.0852	0.0834	0.0871	0.0884	0.0883	0.0841	0.0852	0.0854	0.0854	0.0854	0.0853	0.0810	0.0852	0.0820	0.0848	0.0868	0.0855	0.0858	0.0832	0.0842	0.0846	0.0832	0.0845	0.0834	0.0848	0.0829	0.0885	0.0908	0.0875	0.0868	0.0867	0.0840	0.0824	0.0841	0.0840	0.0842	0.0847	0.0841	0.0846	0.0844	0.0853	0.0846	0.0826	0.0823	0.0819	0.0810	0.0856	0.0836	0.0855	0.0821	0.0848	0.0677	0.0663	0.0664	0.0652	0.0658	0.0666	0.0648	0.0657	0.0659	0.0650	0.0665	0.0657	0.0679	0.0668	0.0658	0.0663	0.0659	0.0657	0.0647	0.0641	0.0658	0.0662	0.0668	0.0677
2=16:24:44	1804	298	0.0850	0.0863	0.0852	0.0845	0.0902	0.0835	0.0837	0.0875	0.0851	0.0832	0.0843	0.0827	0.0825	0.0857	0.0843	0.0840	0.0826	0.0834	0.0846	0.0885	0.0859	0.0873	0.0831	0.0831	0.0864	0.0875	0.0851	0.0849	0.0859	0.0838	0.0854	0.0818	0.0824	0.0828	0.0839	0.0843	0.0837	0.0863	0.0851	0.0854	0.0827	0.0845	0.0856	0.0840	0.0826	0.0837	0.0825	0.0824	0.0877	0.0874	0.0849	0.0846	0.0834	0.0850	0.0856	0.0844	0.0839	0.0845	0.0849	0.0847	0.0885	0.0839	0.0855	0.0834	0.0836	0.0827	0.0841	0.0857	0.0832	0.0846	0.0825	0.0826	0.0668	0.0665	0.0659	0.0654	0.0641	0.0640	0.0636	0.0631	0.0646	0.0646	0.0653	0.0655	0.0651	0.0654	0.0656	0.0644	0.0659	0.0646	0.0655	0.0659	0.0647	0.0654	0.0648	0.0648
3=16:39:25	2685	298	0.0887	0.0896	0.0868	0.0856	0.0926	0.0866	0.0864	0.0852	0.0872	0.0849	0.0865	0.0853	0.0867	0.0876	0.0867	0.0860	0.0853	0.0858	0.0856	0.0875	0.0890	0.0866	0.0843	0.0904	0.0880	0.0888	0.0885	0.0860	0.0860	0.0848	0.0865	0.0849	0.0858	0.0850	0.0845	0.0875	0.0867	0.0857	0.0855	0.0841	0.0853	0.0857	0.0864	0.0861	0.0846	0.0855	0.0847	0.0890	0.0947	0.0887	0.0859	0.0881	0.0872	0.0846	0.0870	0.0865	0.0845	0.0875	0.0863	0.0869	0.0885	0.0840	0.0856	0.0860	0.0837	0.0852	0.0850	0.0865	0.0858	0.0850	0.0845	0.0855	0.0667	0.0676	0.0669	0.0673	0.0660	0.0665	0.0652	0.0662	0.0668	0.0650	0.0671	0.0661	0.0684	0.0676	0.0662	0.0649	0.0668	0.0673	0.0655	0.0674	0.0668	0.0664	0.0670	0.0664
4=16:54:06	3566	301	0.0827	0.0829	0.0834	0.0818	0.0894	0.0829	0.0817	0.0835	0.0825	0.0819	0.0835	0.0815	0.0818	0.0837	0.0819	0.0824	0.0814	0.0815	0.0810	0.0833	0.0860	0.0853	0.0807	0.0832	0.0859	0.0862	0.0824	0.0836	0.0816	0.0834	0.0838	0.0825	0.0821	0.0815	0.0809	0.0822	0.0844	0.0836	0.0833	0.0829	0.0823	0.0823	0.0828	0.0832	0.0808	0.0841	0.0799	0.0829	0.0858	0.0855	0.0828	0.0854	0.0835	0.0829	0.0823	0.0823	0.0836	0.0808	0.0824	0.0828	0.0872	0.0822	0.0819	0.0809	0.0806	0.0790	0.0811	0.0830	0.0813	0.0812	0.0822	0.0812	0.0639	0.0642	0.0661	0.0637	0.0617	0.0634	0.0648	0.0627	0.0625	0.0625	0.0643	0.0649	0.0642	0.0630	0.0631	0.0639	0.0647	0.0630	0.0628	0.0626	0.0630	0.0642	0.0636	0.0624
5=17:08:47	4447	298	0.0836	0.0857	0.0837	0.0835	0.0855	0.0813	0.0839	0.0816	0.0845	0.0817	0.0826	0.0801	0.0828	0.0852	0.0843	0.0817	0.0816	0.0820	0.0817	0.0819	0.0846	0.0845	0.0808	0.0794	0.0839	0.0858	0.0863	0.0847	0.0840	0.0836	0.0827	0.0813	0.0814	0.0827	0.0809	0.0838	0.0822	0.0830	0.0824	0.0825	0.0813	0.0813	0.0819	0.0800	0.0822	0.0812	0.0821	0.0814	0.0853	0.0854	0.0824	0.0822	0.0838	0.0831	0.0840	0.0815	0.0791	0.0829	0.0809	0.0827	0.0842	0.0830	0.0808	0.0824	0.0813	0.0790	0.0828	0.0884	0.0823	0.0802	0.0826	0.0814	0.0634	0.0636	0.0617	0.0622	0.0624	0.0629	0.0615	0.0615	0.0614	0.0617	0.0634	0.0636	0.0621	0.0629	0.0633	0.0632	0.0634	0.0632	0.0618	0.0623	0.0619	0.0635	0.0636	0.0625
6=17:23:28	5328	300	0.0847	0.0863	0.0843	0.0844	0.0907	0.0828	0.0850	0.0847	0.0838	0.0860	0.0817	0.0833	0.0834	0.0853	0.0851	0.0832	0.0826	0.0821	0.0845	0.0860	0.0872	0.0848	0.0836	0.0830	0.0887	0.0882	0.0835	0.0840	0.0844	0.0839	0.0859	0.0834	0.0839	0.0829	0.0816	0.0814	0.0836	0.0828	0.0856	0.0826	0.0850	0.0844	0.0860	0.0839	0.0826	0.0839	0.0823	0.0827	0.0866	0.0902	0.0847	0.0877	0.0839	0.0804	0.0856	0.0835	0.0844	0.0838	0.0819	0.0816	0.0867	0.0865	0.0855	0.0839	0.0824	0.0810	0.0815	0.0848	0.0836	0.0837	0.0835	0.0836	0.0667	0.0651	0.0629	0.0650	0.0647	0.0639	0.0639	0.0624	0.0626	0.0640	0.0634	0.0655	0.0664	0.0642	0.0640	0.0648	0.0648	0.0650	0.0658	0.0646	0.0642	0.0648	0.0652	0.0644
7=17:38:08	6209	301	0.0879	0.0840	0.0851	0.0830	0.0896	0.0819	0.0846	0.0906	0.0825	0.0838	0.0826	0.0808	0.0830	0.0861	0.0834	0.0847	0.0818	0.0816	0.0851	0.0861	0.0857	0.0852	0.0820	0.0864	0.0875	0.0865	0.0840	0.0819	0.0821	0.0824	0.0859	0.0836	0.0825	0.0814	0.0814	0.0810	0.0859	0.0839	0.0845	0.0838	0.0810	0.0809	0.0845	0.0829	0.0820	0.0826	0.0806	0.0836	0.0953	0.0867	0.0831	0.0850	0.0840	0.0815	0.0842	0.0833	0.0829	0.0839	0.0814	0.0833	0.0865	0.0840	0.0816	0.0821	0.0807	0.0797	0.0839	0.0826	0.0829	0.0813	0.0814	0.0821	0.0655	0.0645	0.0639	0.0661	0.0637	0.0622	0.0640	0.0621	0.0619	0.0619	0.0639	0.0637	0.0643	0.0636	0.0641	0.0633	0.0638	0.0634	0.0637	0.0632	0.0646	0.0648	0.0630	0.0640
8=17:52:49	7090	296	0.0851	0.0863	0.0852	0.0822	0.0885	0.0804	0.0849	0.0833	0.0836	0.0821	0.0831	0.0805	0.0853	0.0859	0.0828	0.0824	0.0821	0.0817	0.0840	0.0846	0.0865	0.0851	0.0809	0.0847	0.0866	0.0866	0.0842	0.0830	0.0825	0.0812	0.0872	0.0835	0.0819	0.0810	0.0806	0.0808	0.0842	0.0849	0.0836	0.0824	0.0840	0.0803	0.0842	0.0843	0.0837	0.0842	0.0809	0.0838	0.0905	0.0880	0.0850	0.0840	0.0835	0.0814	0.0851	0.0842	0.0837	0.0833	0.0820	0.0813	0.0857	0.0846	0.0810	0.0821	0.0800	0.0799	0.0836	0.0838	0.0828	0.0807	0.0816	0.0811	0.0643	0.0654	0.0629	0.0642	0.0639	0.0637	0.0621	0.0625	0.0625	0.0641	0.0640	0.0629	0.0657	0.0642	0.0626	0.0629	0.0629	0.0637	0.0624	0.0630	0.0635	0.0629	0.0629	0.0638
9=18:07:30	7971	301	0.0877	0.0878	0.0860	0.0861	0.0873	0.0826	0.0875	0.0888	0.0859	0.0845	0.0839	0.0817	0.0861	0.0880	0.0854	0.0867	0.0819	0.0832	0.0871	0.0872	0.0875	0.0857	0.0825	0.0841	0.0930	0.0875	0.0862	0.0859	0.0849	0.0823	0.0864	0.0847	0.0835	0.0825	0.0841	0.0830	0.0865	0.0858	0.0839	0.0838	0.0824	0.0830	0.0871	0.0874	0.0855	0.0860	0.0828	0.0834	0.0948	0.0887	0.0839	0.0849	0.0833	0.0836	0.0887	0.0861	0.0855	0.0844	0.0831	0.0823	0.0880	0.0852	0.0856	0.0850	0.0834	0.0809	0.0847	0.0854	0.0867	0.0812	0.0823	0.0836	0.0673	0.0645	0.0652	0.0659	0.0627	0.0648	0.0642	0.0652	0.0640	0.0652	0.0662	0.0668	0.0655	0.0654	0.0660	0.0655	0.0643	0.0646	0.0649	0.0637	0.0646	0.0658	0.0658	0.0649
10=18:22:11	8852	300	0.0903	0.0892	0.0855	0.0849	0.0906	0.0830	0.0895	0.0851	0.0875	0.0860	0.0833	0.0826	0.0876	0.0883	0.0851	0.0849	0.0827	0.0825	0.0879	0.0880	0.0900	0.0888	0.0825	0.0832	0.0909	0.0924	0.0882	0.0844	0.0829	0.0833	0.0908	0.0899	0.0869	0.0832	0.0829	0.0839	0.0868	0.0871	0.0877	0.0848	0.0832	0.0833	0.0881	0.0849	0.0845	0.0852	0.0833	0.0829	0.0973	0.0894	0.0848	0.0866	0.0857	0.0843	0.0873	0.0890	0.0866	0.0854	0.0830	0.0848	0.0899	0.0868	0.0864	0.0847	0.0815	0.0815	0.0866	0.0882	0.0863	0.0853	0.0828	0.0817	0.0663	0.0664	0.0654	0.0669	0.0636	0.0646	0.0640	0.0635	0.0651	0.0662	0.0660	0.0660	0.0660	0.0668	0.0661	0.0648	0.0645	0.0650	0.0653	0.0639	0.0659	0.0644	0.0646	0.0664
11=18:36:52	9733	300	0.0929	0.0907	0.0868	0.0872	0.0894	0.0828	0.0901	0.0891	0.0899	0.0879	0.0844	0.0837	0.0890	0.0899	0.0875	0.0867	0.0853	0.0805	0.0908	0.0891	0.0898	0.0874	0.0841	0.0861	0.0918	0.0899	0.0906	0.0861	0.0854	0.0835	0.0913	0.0869	0.0851	0.0852	0.0837	0.0825	0.0893	0.0901	0.0867	0.0853	0.0842	0.0837	0.0883	0.0897	0.0864	0.0864	0.0818	0.0850	0.0973	0.0902	0.0875	0.0859	0.0858	0.0845	0.0903	0.0884	0.0869	0.0859	0.0843	0.0830	0.0906	0.0881	0.0867	0.0859	0.0841	0.0828	0.0880	0.0883	0.0867	0.0881	0.0851	0.0850	0.0667	0.0683	0.0681	0.0668	0.0658	0.0654	0.0652	0.0644	0.0665	0.0665	0.0672	0.0663	0.0669	0.0662	0.0648	0.0672	0.0650	0.0657	0.0659	0.0647	0.0659	0.0659	0.0674	0.0656
12=18:51:33	10614	298	0.0895	0.0897	0.0879	0.0836	0.0877	0.0807	0.0901	0.0879	0.0899	0.0859	0.0835	0.0823	0.0863	0.0899	0.0870	0.0852	0.0817	0.0806	0.0886	0.0893	0.0891	0.0877	0.0819	0.0828	0.0913	0.0912	0.0855	0.0837	0.0828	0.0828	0.0913	0.0868	0.0846	0.0831	0.0800	0.0801	0.0879	0.0872	0.0864	0.0835	0.0825	0.0817	0.0903	0.0869	0.0843	0.0847	0.0793	0.0818	0.0924	0.0892	0.0856	0.0856	0.0815	0.0818	0.0888	0.0872	0.0859	0.0835	0.0831	0.0809	0.0892	0.0870	0.0885	0.0847	0.0804	0.0805	0.0871	0.0859	0.0856	0.0852	0.0828	0.0801	0.0654	0.0643	0.0630	0.0639	0.0624	0.0623	0.0627	0.0623	0.0635	0.0626	0.0634	0.0634	0.0638	0.0643	0.0641	0.0630	0.0631	0.0654	0.0620	0.0645	0.0625	0.0642	0.0645	0.0634
13=19:06:14	11495	301	0.0936	0.0911	0.0894	0.0868	0.0894	0.0816	0.0912	0.0936	0.0913	0.0859	0.0826	0.0814	0.0914	0.0915	0.0863	0.0862	0.0833	0.0806	0.0903	0.0901	0.0898	0.0867	0.0848	0.0828	0.0904	0.0912	0.0878	0.0867	0.0857	0.0820	0.0916	0.0870	0.0871	0.0870	0.0828	0.0814	0.0891	0.0881	0.0873	0.0868	0.0820	0.0810	0.0884	0.0917	0.0880	0.0881	0.0820	0.0834	0.0921	0.0921	0.0877	0.0848	0.0843	0.0822	0.0914	0.0899	0.0899	0.0855	0.0838	0.0829	0.0912	0.0885	0.0886	0.0864	0.0827	0.0789	0.0887	0.0870	0.0881	0.0870	0.0847	0.0821	0.0654	0.0639	0.0654	0.0660	0.0648	0.0653	0.0647	0.0641	0.0647	0.0642	0.0639	0.0644	0.0664	0.0648	0.0650	0.0645	0.0650	0.0645	0.0642	0.0647	0.0647	0.0652	0.0643	0.0655
14=19:20:55	12376	301	0.0936	0.0953	0.0883	0.0874	0.0891	0.0827	0.0951	0.0907	0.0902	0.0866	0.0845	0.0819	0.0901	0.0932	0.0914	0.0862	0.0841	0.0804	0.0945	0.0912	0.0914	0.0888	0.0825	0.0836	0.0931	0.0914	0.0904	0.0884	0.0838	0.0808	0.0921	0.0920	0.0896	0.0860	0.0827	0.0819	0.0892	0.0884	0.0882	0.0844	0.0849	0.0793	0.0910	0.0913	0.0890	0.0877	0.0841	0.0831	0.0935	0.0902	0.0885	0.0880	0.0837	0.0822	0.0938	0.0891	0.0883	0.0875	0.0831	0.0823	0.0902	0.0889	0.0873	0.0871	0.0821	0.0804	0.0905	0.0879	0.0904	0.0867	0.0834	0.0827	0.0645	0.0662	0.0647	0.0657	0.0641	0.0644	0.0639	0.0634	0.0631	0.0638	0.0645	0.0644	0.0637	0.0655	0.0640	0.0649	0.0643	0.0638	0.0629	0.0647	0.0651	0.0628	0.0655	0.0649
15=19:35:36	13257	300	0.0968	0.0938	0.0909	0.0881	0.0881	0.0806	0.0957	0.0924	0.0924	0.0885	0.0833	0.0793	0.0935	0.0935	0.0888	0.0881	0.0829	0.0807	0.0932	0.0926	0.0913	0.0870	0.0853	0.0843	0.0959	0.0926	0.0879	0.0859	0.0843	0.0810	0.0935	0.0892	0.0882	0.0861	0.0839	0.0794	0.0900	0.0894	0.0887	0.0844	0.0838	0.0814	0.0933	0.0910	0.0888	0.0868	0.0821	0.0824	0.0974	0.0907	0.0871	0.0868	0.0833	0.0796	0.0938	0.0929	0.0894	0.0872	0.0829	0.0825	0.0901	0.0908	0.0871	0.0865	0.0827	0.0778	0.0901	0.0905	0.0904	0.0863	0.0836	0.0827	0.0640	0.0645	0.0625	0.0660	0.0626	0.0618	0.0625	0.0640	0.0625	0.0641	0.0644	0.0630	0.0626	0.0646	0.0631	0.0640	0.0629	0.0641	0.0630	0.0646	0.0638	0.0627	0.0646	0.0654
16=19:50:17	14138	303	0.0983	0.0969	0.0919	0.0893	0.0913	0.0829	0.0991	0.0927	0.0940	0.0879	0.0867	0.0816	0.0970	0.0945	0.0897	0.0889	0.0843	0.0819	0.0955	0.0935	0.0930	0.0908	0.0813	0.0832	0.0956	0.0962	0.0914	0.0889	0.0857	0.0817	0.0967	0.0945	0.0896	0.0855	0.0833	0.0819	0.0911	0.0888	0.0906	0.0865	0.0847	0.0797	0.0957	0.0946	0.0917	0.0869	0.0821	0.0840	0.0940	0.0912	0.0897	0.0885	0.0852	0.0820	0.0932	0.0938	0.0898	0.0880	0.0830	0.0827	0.0937	0.0897	0.0879	0.0860	0.0820	0.0793	0.0928	0.0925	0.0916	0.0897	0.0862	0.0816	0.0642	0.0652	0.0650	0.0643	0.0642	0.0634	0.0636	0.0632	0.0632	0.0638	0.0648	0.0645	0.0648	0.0636	0.0647	0.0635	0.0627	0.0643	0.0635	0.0635	0.0620	0.0644	0.0644	0.0642
17=20:04:58	15019	300	0.1004	0.0979	0.0955	0.0908	0.0913	0.0819	0.1001	0.0973	0.0965	0.0902	0.0846	0.0829	0.0979	0.0983	0.0929	0.0919	0.0858	0.0798	0.0999	0.0962	0.0961	0.0928	0.0860	0.0828	0.0978	0.0967	0.0927	0.0902	0.0869	0.0814	0.0999	0.0937	0.0917	0.0906	0.0826	0.0813	0.0909	0.0912	0.0920	0.0882	0.0856	0.0822	0.0968	0.0963	0.0927	0.0896	0.0829	0.0833	0.1022	0.0925	0.0911	0.0885	0.0847	0.0802	0.0973	0.0963	0.0930	0.0904	0.0827	0.0799	0.0913	0.0926	0.0894	0.0883	0.0835	0.0820	0.0918	0.0935	0.0902	0.0910	0.0855	0.0836	0.0647	0.0647	0.0645	0.0659	0.0655	0.0632	0.0645	0.0638	0.0642	0.0635	0.0640	0.0633	0.0657	0.0656	0.0646	0.0649	0.0648	0.0649	0.0637	0.0645	0.0635	0.0656	0.0635	0.0641
18=20:19:40	15900	300	0.1016	0.1023	0.0961	0.0927	0.0926	0.0839	0.1049	0.0994	0.0983	0.0936	0.0874	0.0852	0.1009	0.1007	0.0969	0.0935	0.0863	0.0815	0.1022	0.1009	0.0976	0.0922	0.0848	0.0836	0.0998	0.0988	0.0971	0.0914	0.0872	0.0825	0.1011	0.0988	0.0948	0.0924	0.0842	0.0824	0.0938	0.0924	0.0928	0.0887	0.0891	0.0820	0.1004	0.0988	0.0936	0.0914	0.0856	0.0838	0.0969	0.0933	0.0924	0.0904	0.0865	0.0844	0.0994	0.0970	0.0938	0.0901	0.0856	0.0822	0.0926	0.0927	0.0913	0.0908	0.0847	0.0831	0.0935	0.0949	0.0953	0.0914	0.0860	0.0816	0.0657	0.0658	0.0646	0.0665	0.0651	0.0639	0.0630	0.0635	0.0638	0.0649	0.0649	0.0653	0.0641	0.0653	0.0661	0.0649	0.0644	0.0635	0.0644	0.0650	0.0656	0.0646	0.0645	0.0642
19=20:34:21	16781	301	0.1086	0.1024	0.1020	0.0936	0.0931	0.0818	0.1060	0.1017	0.0983	0.0922	0.0852	0.0811	0.1044	0.1041	0.0953	0.0941	0.0869	0.0814	0.1046	0.1014	0.0992	0.0946	0.0835	0.0860	0.1048	0.1020	0.0987	0.0908	0.0874	0.0823	0.1052	0.0991	0.0968	0.0926	0.0842	0.0823	0.0953	0.0959	0.0942	0.0907	0.0846	0.0818	0.1017	0.1001	0.0967	0.0930	0.0843	0.0850	0.1035	0.0946	0.0915	0.0912	0.0845	0.0816	0.1031	0.0979	0.0950	0.0911	0.0819	0.0828	0.0940	0.0936	0.0906	0.0906	0.0842	0.0788	0.0975	0.0970	0.0957	0.0919	0.0874	0.0829	0.0652	0.0652	0.0642	0.0660	0.0649	0.0642	0.0641	0.0631	0.0632	0.0634	0.0649	0.0643	0.0636	0.0651	0.0664	0.0640	0.0639	0.0644	0.0630	0.0628	0.0640	0.0647	0.0643	0.0641
20=20:49:01	17662	300	0.1083	0.1064	0.1014	0.0942	0.0930	0.0818	0.1114	0.1037	0.1020	0.0943	0.0851	0.0803	0.1033	0.1061	0.1000	0.0956	0.0840	0.0816	0.1058	0.1040	0.1025	0.0962	0.0844	0.0813	0.1080	0.1022	0.0974	0.0942	0.0892	0.0820	0.1083	0.1009	0.0986	0.0917	0.0843	0.0801	0.0948	0.0955	0.0942	0.0903	0.0839	0.0824	0.1041	0.1021	0.0979	0.0939	0.0830	0.0821	0.1030	0.0970	0.0918	0.0887	0.0846	0.0793	0.1014	0.0994	0.0965	0.0916	0.0845	0.0817	0.0939	0.0978	0.0972	0.0910	0.0849	0.0787	0.0947	0.0977	0.0938	0.0904	0.0851	0.0831	0.0641	0.0644	0.0626	0.0629	0.0615	0.0633	0.0631	0.0629	0.0615	0.0636	0.0636	0.0637	0.0637	0.0631	0.0629	0.0642	0.0638	0.0625	0.0632	0.0624	0.0630	0.0637	0.0617	0.0628
21=21:03:42	18543	301	0.1094	0.1105	0.1046	0.0983	0.0937	0.0819	0.1172	0.1115	0.1068	0.0977	0.0871	0.0834	0.1104	0.1092	0.1012	0.0986	0.0885	0.0809	0.1104	0.1072	0.1064	0.0978	0.0864	0.0837	0.1048	0.1073	0.1032	0.0975	0.0893	0.0815	0.1112	0.1059	0.1023	0.0967	0.0855	0.0816	0.0971	0.0987	0.0974	0.0898	0.0880	0.0837	0.1079	0.1072	0.1019	0.0972	0.0869	0.0825	0.0959	0.0992	0.0947	0.0909	0.0873	0.0824	0.1041	0.1037	0.0993	0.0935	0.0866	0.0794	0.0983	0.0965	0.0953	0.0934	0.0862	0.0813	0.0981	0.0998	0.0969	0.0941	0.0888	0.0814	0.0649	0.0654	0.0640	0.0664	0.0626	0.0650	0.0643	0.0628	0.0632	0.0650	0.0645	0.0640	0.0630	0.0645	0.0635	0.0636	0.0643	0.0636	0.0644	0.0644	0.0647	0.0649	0.0644	0.0639
22=21:18:23	19424	300	0.1157	0.1167	0.1078	0.1020	0.0943	0.0834	0.1189	0.1176	0.1103	0.0997	0.0889	0.0831	0.1143	0.1121	0.1034	0.1013	0.0882	0.0819	0.1160	0.1103	0.1097	0.1007	0.0888	0.0836	0.1159	0.1129	0.1054	0.0996	0.0892	0.0827	0.1194	0.1099	0.1041	0.0989	0.0857	0.0824	0.0983	0.1035	0.0994	0.0940	0.0867	0.0799	0.1113	0.1088	0.1035	0.0969	0.0839	0.0823	0.1003	0.0991	0.0964	0.0949	0.0879	0.0822	0.1069	0.1028	0.1001	0.0956	0.0865	0.0805	0.0937	0.0981	0.0950	0.0926	0.0869	0.0814	0.0973	0.1007	0.0970	0.0946	0.0882	0.0837	0.0652	0.0650	0.0635	0.0648	0.0632	0.0617	0.0628	0.0632	0.0638	0.0623	0.0635	0.0654	0.0632	0.0642	0.0634	0.0642	0.0637	0.0637	0.0623	0.0626	0.0632	0.0651	0.0644	0.0649
23=21:33:04	20305	300	0.1208	0.1208	0.1117	0.1027	0.0964	0.0842	0.1237	0.1188	0.1132	0.1029	0.0897	0.0825	0.1213	0.1193	0.1061	0.1036	0.0905	0.0810	0.1216	0.1159	0.1152	0.1054	0.0916	0.0846	0.1141	0.1142	0.1098	0.1008	0.0907	0.0803	0.1201	0.1144	0.1105	0.1012	0.0865	0.0817	0.1033	0.1025	0.1014	0.0955	0.0887	0.0814	0.1175	0.1119	0.1063	0.1016	0.0861	0.0838	0.1006	0.1025	0.0957	0.0956	0.0868	0.0827	0.1114	0.1038	0.1026	0.0987	0.0864	0.0798	0.0962	0.1002	0.1006	0.0938	0.0877	0.0814	0.0991	0.1024	0.1004	0.0978	0.0872	0.0823	0.0659	0.0641	0.0670	0.0668	0.0633	0.0631	0.0637	0.0630	0.0639	0.0635	0.0646	0.0653	0.0645	0.0641	0.0636	0.0632	0.0630	0.0653	0.0632	0.0630	0.0637	0.0632	0.0630	0.0646
24=21:47:45	21186	300	0.1251	0.1240	0.1215	0.1094	0.1016	0.0820	0.1309	0.1267	0.1219	0.1066	0.0911	0.0851	0.1307	0.1238	0.1119	0.1097	0.0942	0.0839	0.1302	0.1223	0.1189	0.1089	0.0930	0.0848	0.1227	0.1179	0.1131	0.1048	0.0926	0.0825	0.1303	0.1187	0.1165	0.1044	0.0914	0.0833	0.1064	0.1059	0.1068	0.1003	0.0911	0.0821	0.1220	0.1214	0.1116	0.1075	0.0885	0.0845	0.1003	0.1037	0.1024	0.0980	0.0877	0.0822	0.1152	0.1100	0.1082	0.0988	0.0900	0.0838	0.1019	0.1048	0.1042	0.0978	0.0895	0.0834	0.1033	0.1080	0.1026	0.1001	0.0911	0.0833	0.0665	0.0652	0.0659	0.0688	0.0643	0.0650	0.0644	0.0640	0.0642	0.0648	0.0645	0.0644	0.0650	0.0655	0.0653	0.0656	0.0639	0.0650	0.0654	0.0631	0.0653	0.0666	0.0670	0.0666
25=22:02:26	22067	301	0.1250	0.1287	0.1197	0.1094	0.1014	0.0842	0.1396	0.1298	0.1251	0.1102	0.0929	0.0838	0.1336	0.1311	0.1157	0.1137	0.0944	0.0826	0.1330	0.1282	0.1245	0.1128	0.0925	0.0835	0.1227	0.1212	0.1186	0.1066	0.0925	0.0824	0.1325	0.1229	0.1172	0.1068	0.0906	0.0813	0.1059	0.1083	0.1066	0.1006	0.0909	0.0829	0.1281	0.1207	0.1133	0.1060	0.0876	0.0840	0.1034	0.1045	0.1022	0.0973	0.0902	0.0821	0.1146	0.1090	0.1070	0.1020	0.0900	0.0832	0.1009	0.1047	0.1066	0.0988	0.0892	0.0830	0.1027	0.1053	0.1017	0.0989	0.0897	0.0815	0.0658	0.0666	0.0642	0.0651	0.0645	0.0640	0.0641	0.0618	0.0620	0.0636	0.0657	0.0648	0.0647	0.0655	0.0638	0.0638	0.0626	0.0632	0.0649	0.0638	0.0651	0.0652	0.0641	0.0643
26=22:17:07	22948	301	0.1371	0.1327	0.1279	0.1138	0.1028	0.0840	0.1433	0.1344	0.1292	0.1123	0.0920	0.0824	0.1405	0.1350	0.1206	0.1188	0.0945	0.0807	0.1380	0.1293	0.1280	0.1135	0.0907	0.0834	0.1340	0.1260	0.1205	0.1094	0.0939	0.0824	0.1404	0.1260	0.1206	0.1083	0.0897	0.0826	0.1061	0.1146	0.1142	0.1021	0.0897	0.0772	0.1357	0.1261	0.1171	0.1096	0.0888	0.0815	0.1060	0.1076	0.1031	0.0991	0.0881	0.0803	0.1189	0.1100	0.1098	0.1024	0.0880	0.0834	0.1001	0.1050	0.1039	0.1014	0.0904	0.0804	0.1039	0.1074	0.1022	0.0966	0.0881	0.0808	0.0629	0.0639	0.0635	0.0625	0.0614	0.0617	0.0608	0.0610	0.0621	0.0618	0.0613	0.0634	0.0631	0.0619	0.0630	0.0636	0.0611	0.0610	0.0605	0.0624	0.0639	0.0642	0.0619	0.0636
27=22:31:48	23829	300	0.1469	0.1440	0.1368	0.1219	0.1075	0.0869	0.1564	0.1447	0.1392	0.1210	0.0974	0.0864	0.1526	0.1444	0.1265	0.1242	0.1001	0.0829	0.1493	0.1402	0.1386	0.1243	0.0998	0.0879	0.1359	0.1323	0.1285	0.1155	0.0979	0.0856	0.1513	0.1386	0.1292	0.1184	0.0945	0.0855	0.1170	0.1198	0.1178	0.1074	0.0930	0.0841	0.1394	0.1365	0.1249	0.1168	0.0922	0.0895	0.1100	0.1114	0.1090	0.1027	0.0916	0.0825	0.1213	0.1155	0.1161	0.1066	0.0900	0.0845	0.1078	0.1149	0.1111	0.1067	0.0924	0.0829	0.1055	0.1109	0.1036	0.1040	0.0931	0.0870	0.0668	0.0662	0.0675	0.0679	0.0660	0.0647	0.0641	0.0634	0.0657	0.0644	0.0655	0.0655	0.0647	0.0685	0.0652	0.0653	0.0646	0.0655	0.0656	0.0655	0.0664	0.0648	0.0662	0.0674
28=22:46:29	24710	300	0.1526	0.1564	0.1455	0.1261	0.1085	0.0861	0.1692	0.1569	0.1464	0.1233	0.0976	0.0848	0.1568	0.1569	0.1374	0.1306	0.1007	0.0841	0.1604	0.1490	0.1437	0.1275	0.0985	0.0892	0.1577	0.1403	0.1358	0.1225	0.1010	0.0850	0.1586	0.1443	0.1366	0.1202	0.0964	0.0821	0.1172	0.1241	0.1225	0.1116	0.0972	0.0846	0.1478	0.1421	0.1282	0.1194	0.0924	0.0835	0.1175	0.1200	0.1108	0.1041	0.0941	0.0835	0.1267	0.1171	0.1162	0.1080	0.0900	0.0838	0.1056	0.1195	0.1175	0.1106	0.0954	0.0814	0.1086	0.1118	0.1071	0.1024	0.0933	0.0842	0.0662	0.0660	0.0655	0.0651	0.0638	0.0641	0.0643	0.0639	0.0667	0.0665	0.0660	0.0631	0.0658	0.0644	0.0638	0.0663	0.0638	0.0640	0.0641	0.0646	0.0660	0.0644	0.0651	0.0652
29=23:01:10	25591	301	0.1707	0.1662	0.1512	0.1269	0.1081	0.0844	0.1738	0.1615	0.1511	0.1278	0.0984	0.0837	0.1691	0.1586	0.1395	0.1342	0.1029	0.0825	0.1661	0.1569	0.1500	0.1329	0.0997	0.0841	0.1597	0.1511	0.1389	0.1238	0.0990	0.0838	0.1721	0.1510	0.1407	0.1252	0.0946	0.0820	0.1160	0.1296	0.1274	0.1117	0.0979	0.0822	0.1562	0.1461	0.1318	0.1229	0.0920	0.0814	0.1202	0.1194	0.1108	0.1058	0.0898	0.0813	0.1265	0.1168	0.1191	0.1091	0.0898	0.0802	0.1073	0.1173	0.1149	0.1103	0.0945	0.0812	0.1070	0.1121	0.1059	0.1036	0.0904	0.0809	0.0638	0.0636	0.0633	0.0638	0.0622	0.0611	0.0613	0.0626	0.0639	0.0640	0.0625	0.0614	0.0623	0.0617	0.0634	0.0620	0.0630	0.0638	0.0630	0.0615	0.0641	0.0630	0.0639	0.0634
30=23:15:51	26472	296	0.1731	0.1802	0.1630	0.1407	0.1155	0.0877	0.1935	0.1791	0.1665	0.1358	0.0989	0.0856	0.1828	0.1773	0.1501	0.1469	0.1077	0.0841	0.1844	0.1714	0.1600	0.1391	0.1016	0.0853	0.1740	0.1606	0.1515	0.1353	0.1049	0.0869	0.1819	0.1617	0.1551	0.1361	0.0994	0.0845	0.1281	0.1389	0.1343	0.1206	0.1000	0.0845	0.1691	0.1586	0.1439	0.1321	0.0963	0.0838	0.1174	0.1283	0.1173	0.1105	0.0941	0.0838	0.1354	0.1226	0.1247	0.1138	0.0940	0.0847	0.1089	0.1281	0.1233	0.1189	0.0983	0.0834	0.1115	0.1163	0.1108	0.1064	0.0936	0.0810	0.0657	0.0653	0.0637	0.0654	0.0640	0.0627	0.0652	0.0620	0.0639	0.0634	0.0642	0.0643	0.0646	0.0653	0.0653	0.0636	0.0665	0.0649	0.0649	0.0644	0.0649	0.0644	0.0648	0.0643
31=23:30:32	27353	300	0.1947	0.1910	0.1714	0.1501	0.1199	0.0876	0.2080	0.1921	0.1786	0.1463	0.1062	0.0880	0.1971	0.1840	0.1592	0.1562	0.1136	0.0867	0.2019	0.1849	0.1732	0.1512	0.1086	0.0883	0.1851	0.1694	0.1607	0.1420	0.1084	0.0886	0.2001	0.1760	0.1655	0.1407	0.1052	0.0870	0.1316	0.1488	0.1451	0.1255	0.1022	0.0848	0.1794	0.1699	0.1490	0.1374	0.0975	0.0848	0.1311	0.1306	0.1211	0.1117	0.0949	0.0844	0.1392	0.1272	0.1256	0.1162	0.0959	0.0838	0.1160	0.1338	0.1270	0.1225	0.1003	0.0850	0.1137	0.1201	0.1126	0.1068	0.0934	0.0833	0.0659	0.0652	0.0658	0.0660	0.0637	0.0662	0.0656	0.0647	0.0653	0.0648	0.0654	0.0641	0.0666	0.0644	0.0660	0.0657	0.0640	0.0650	0.0651	0.0643	0.0644	0.0634	0.0647	0.0636
32=23:45:13	28234	296	0.2021	0.2048	0.1881	0.1570	0.1250	0.0905	0.2237	0.2048	0.1924	0.1530	0.1094	0.0893	0.2101	0.1993	0.1660	0.1626	0.1175	0.0847	0.2113	0.1939	0.1842	0.1579	0.1129	0.0927	0.2029	0.1782	0.1693	0.1499	0.1118	0.0869	0.2136	0.1823	0.1745	0.1489	0.1060	0.0861	0.1350	0.1518	0.1519	0.1302	0.1082	0.0858	0.1914	0.1737	0.1559	0.1440	0.1009	0.0900	0.1272	0.1315	0.1218	0.1144	0.0955	0.0866	0.1443	0.1275	0.1287	0.1162	0.0964	0.0846	0.1151	0.1381	0.1325	0.1264	0.1027	0.0858	0.1149	0.1215	0.1130	0.1088	0.0944	0.0864	0.0659	0.0661	0.0650	0.0663	0.0648	0.0657	0.0647	0.0644	0.0642	0.0646	0.0666	0.0654	0.0649	0.0657	0.0655	0.0656	0.0649	0.0652	0.0659	0.0637	0.0654	0.0670	0.0664	0.0669
33=23:59:54	29115	298	0.2224	0.2259	0.2022	0.1724	0.1288	0.0945	0.2495	0.2227	0.2107	0.1614	0.1128	0.0911	0.2251	0.2202	0.1827	0.1736	0.1244	0.0877	0.2312	0.2100	0.1925	0.1697	0.1169	0.0955	0.2141	0.1937	0.1810	0.1606	0.1183	0.0918	0.2286	0.1996	0.1887	0.1581	0.1115	0.0869	0.1442	0.1609	0.1620	0.1382	0.1123	0.0873	0.2004	0.1870	0.1648	0.1510	0.1034	0.0910	0.1326	0.1434	0.1320	0.1219	0.0987	0.0857	0.1501	0.1333	0.1323	0.1211	0.0988	0.0877	0.1209	0.1492	0.1444	0.1354	0.1066	0.0859	0.1171	0.1271	0.1160	0.1105	0.0963	0.0868	0.0668	0.0684	0.0672	0.0691	0.0675	0.0665	0.0649	0.0646	0.0669	0.0655	0.0673	0.0658	0.0676	0.0680	0.0665	0.0665	0.0661	0.0661	0.0683	0.0663	0.0666	0.0682	0.0660	0.0677
34=00:14:35	29996	301	0.2337	0.2391	0.2151	0.1761	0.1312	0.0906	0.2631	0.2409	0.2213	0.1695	0.1150	0.0884	0.2420	0.2291	0.1879	0.1813	0.1232	0.0827	0.2451	0.2266	0.2045	0.1773	0.1180	0.0862	0.2297	0.2074	0.1949	0.1688	0.1185	0.0889	0.2441	0.2156	0.1988	0.1650	0.1113	0.0851	0.1475	0.1695	0.1643	0.1432	0.1108	0.0837	0.2134	0.1972	0.1722	0.1559	0.1009	0.0864	0.1407	0.1477	0.1311	0.1204	0.0974	0.0827	0.1484	0.1348	0.1322	0.1214	0.0938	0.0824	0.1226	0.1534	0.1476	0.1375	0.1058	0.0831	0.1147	0.1232	0.1138	0.1082	0.0957	0.0820	0.0638	0.0627	0.0630	0.0629	0.0619	0.0613	0.0612	0.0598	0.0618	0.0633	0.0620	0.0633	0.0632	0.0623	0.0626	0.0620	0.0636	0.0614	0.0613	0.0604	0.0637	0.0628	0.0614	0.0644
35=00:29:17	30877	300	0.2473	0.2694	0.2370	0.1952	0.1448	0.0960	0.2886	0.2634	0.2425	0.1836	0.1197	0.0896	0.2678	0.2558	0.2081	0.2036	0.1348	0.0897	0.2698	0.2413	0.2264	0.1910	0.1233	0.0903	0.2359	0.2260	0.2126	0.1842	0.1283	0.0915	0.2686	0.2358	0.2163	0.1841	0.1197	0.0869	0.1572	0.1865	0.1817	0.1517	0.1189	0.0891	0.2394	0.2127	0.1909	0.1678	0.1066	0.0870	0.1334	0.1615	0.1445	0.1283	0.1010	0.0853	0.1597	0.1377	0.1414	0.1276	0.1000	0.0855	0.1280	0.1638	0.1555	0.1510	0.1119	0.0862	0.1194	0.1282	0.1185	0.1136	0.0983	0.0824	0.0659	0.0659	0.0649	0.0644	0.0656	0.0657	0.0629	0.0631	0.0654	0.0620	0.0652	0.0650	0.0653	0.0656	0.0651	0.0651	0.0660	0.0645	0.0638	0.0634	0.0647	0.0644	0.0643	0.0654
36=00:43:58	31758	300	0.2708	0.2905	0.2503	0.2067	0.1478	0.0947	0.3153	0.2843	0.2641	0.1941	0.1246	0.0921	0.2794	0.2758	0.2246	0.2124	0.1415	0.0849	0.2872	0.2608	0.2352	0.2042	0.1275	0.0908	0.2635	0.2425	0.2208	0.1947	0.1326	0.0912	0.2863	0.2479	0.2303	0.1926	0.1211	0.0869	0.1649	0.1943	0.1916	0.1581	0.1205	0.0848	0.2482	0.2243	0.1952	0.1710	0.1061	0.0855	0.1518	0.1605	0.1452	0.1327	0.0983	0.0839	0.1609	0.1411	0.1406	0.1281	0.0992	0.0836	0.1304	0.1723	0.1644	0.1543	0.1135	0.0859	0.1176	0.1301	0.1188	0.1143	0.0959	0.0826	0.0640	0.0642	0.0635	0.0651	0.0632	0.0637	0.0624	0.0637	0.0620	0.0629	0.0632	0.0628	0.0637	0.0640	0.0643	0.0626	0.0627	0.0632	0.0625	0.0624	0.0641	0.0646	0.0634	0.0621
37=00:58:39	32639	301	0.2944	0.3010	0.2670	0.2217	0.1583	0.1010	0.3422	0.3060	0.2781	0.2127	0.1308	0.0954	0.3118	0.3011	0.2423	0.2357	0.1478	0.0888	0.3094	0.2867	0.2642	0.2238	0.1371	0.0956	0.2866	0.2609	0.2468	0.2062	0.1373	0.0927	0.3125	0.2699	0.2512	0.2055	0.1277	0.0905	0.1817	0.2182	0.2061	0.1667	0.1250	0.0904	0.2760	0.2464	0.2095	0.1887	0.1130	0.0904	0.1589	0.1680	0.1506	0.1404	0.1056	0.0863	0.1677	0.1418	0.1474	0.1337	0.1019	0.0862	0.1395	0.1811	0.1779	0.1668	0.1231	0.0879	0.1213	0.1324	0.1236	0.1173	0.0984	0.0864	0.0655	0.0663	0.0661	0.0654	0.0633	0.0646	0.0648	0.0657	0.0652	0.0660	0.0661	0.0646	0.0652	0.0641	0.0661	0.0654	0.0657	0.0646	0.0644	0.0654	0.0649	0.0656	0.0665	0.0655
38=01:13:20	33520	300	0.3200	0.3335	0.2970	0.2423	0.1666	0.1023	0.3666	0.3287	0.3143	0.2272	0.1371	0.0965	0.3358	0.3192	0.2614	0.2489	0.1581	0.0898	0.3370	0.3070	0.2859	0.2430	0.1447	0.0991	0.2981	0.2872	0.2626	0.2220	0.1443	0.0943	0.3441	0.2894	0.2703	0.2189	0.1332	0.0905	0.1879	0.2280	0.2199	0.1799	0.1288	0.0884	0.2948	0.2605	0.2268	0.1991	0.1154	0.0879	0.1537	0.1790	0.1633	0.1462	0.1051	0.0872	0.1683	0.1467	0.1502	0.1347	0.1034	0.0853	0.1433	0.1885	0.1851	0.1737	0.1266	0.0887	0.1196	0.1324	0.1218	0.1156	0.0985	0.0837	0.0642	0.0660	0.0633	0.0656	0.0640	0.0633	0.0634	0.0624	0.0630	0.0639	0.0629	0.0642	0.0644	0.0639	0.0636	0.0639	0.0644	0.0650	0.0641	0.0641	0.0637	0.0641	0.0651	0.0650
39=01:28:01	34401	300	0.3371	0.3598	0.3209	0.2612	0.1786	0.1042	0.4025	0.3636	0.3351	0.2433	0.1448	0.0975	0.3665	0.3440	0.2817	0.2634	0.1661	0.0925	0.3664	0.3335	0.3070	0.2623	0.1526	0.0966	0.3143	0.3044	0.2825	0.2379	0.1555	0.0976	0.3700	0.3092	0.2946	0.2368	0.1409	0.0912	0.2016	0.2456	0.2375	0.1929	0.1365	0.0899	0.3173	0.2834	0.2392	0.2141	0.1175	0.0892	0.1547	0.1885	0.1701	0.1541	0.1089	0.0872	0.1769	0.1521	0.1547	0.1366	0.1050	0.0858	0.1526	0.2023	0.1975	0.1844	0.1279	0.0877	0.1235	0.1381	0.1230	0.1177	0.0994	0.0842	0.0657	0.0644	0.0642	0.0654	0.0617	0.0627	0.0639	0.0635	0.0639	0.0628	0.0646	0.0643	0.0636	0.0647	0.0652	0.0637	0.0628	0.0648	0.0641	0.0640	0.0634	0.0650	0.0633	0.0643
40=01:42:41	35282	300	0.3702	0.4012	0.3451	0.2837	0.1860	0.1073	0.4328	0.3919	0.3644	0.2621	0.1499	0.0992	0.3940	0.3847	0.3053	0.2873	0.1781	0.0915	0.4027	0.3544	0.3340	0.2758	0.1580	0.0983	0.3459	0.3306	0.2991	0.2584	0.1639	0.0986	0.3999	0.3360	0.3126	0.2575	0.1468	0.0896	0.2088	0.2603	0.2586	0.2039	0.1446	0.0902	0.3473	0.3019	0.2598	0.2218	0.1214	0.0870	0.1701	0.2074	0.1796	0.1581	0.1118	0.0880	0.1888	0.1558	0.1583	0.1400	0.1048	0.0855	0.1540	0.2279	0.2174	0.2036	0.1342	0.0890	0.1240	0.1415	0.1265	0.1190	0.1008	0.0816	0.0648	0.0648	0.0630	0.0659	0.0620	0.0640	0.0635	0.0642	0.0640	0.0629	0.0629	0.0637	0.0650	0.0649	0.0648	0.0637	0.0630	0.0621	0.0635	0.0624	0.0627	0.0625	0.0634	0.0643
41=01:57:22	36163	301	0.4081	0.4297	0.3798	0.3047	0.2015	0.1104	0.4738	0.4356	0.3913	0.2875	0.1634	0.1033	0.4324	0.4183	0.3370	0.3252	0.1904	0.0935	0.4447	0.3999	0.3747	0.3043	0.1688	0.0994	0.3870	0.3667	0.3426	0.2798	0.1707	0.1000	0.4412	0.3867	0.3484	0.2815	0.1527	0.0930	0.2331	0.2999	0.2817	0.2255	0.1543	0.0914	0.3839	0.3338	0.2795	0.2460	0.1280	0.0889	0.1865	0.2184	0.1912	0.1684	0.1135	0.0865	0.1932	0.1572	0.1663	0.1494	0.1066	0.0850	0.1652	0.2366	0.2339	0.2171	0.1443	0.0908	0.1291	0.1427	0.1302	0.1226	0.1007	0.0829	0.0635	0.0638	0.0627	0.0629	0.0635	0.0631	0.0625	0.0621	0.0624	0.0619	0.0638	0.0627	0.0640	0.0635	0.0622	0.0622	0.0610	0.0630	0.0631	0.0636	0.0636	0.0628	0.0646	0.0641
42=02:12:04	37044	300	0.4296	0.4639	0.4095	0.3292	0.2148	0.1156	0.5073	0.4633	0.4282	0.3107	0.1702	0.1066	0.4587	0.4434	0.3559	0.3322	0.1992	0.0944	0.4815	0.4262	0.4094	0.3239	0.1831	0.1084	0.4283	0.3909	0.3603	0.3013	0.1846	0.1024	0.4776	0.4185	0.3725	0.3042	0.1649	0.0922	0.2489	0.3103	0.2999	0.2374	0.1637	0.0926	0.4159	0.3463	0.2993	0.2591	0.1349	0.0903	0.1988	0.2259	0.2000	0.1781	0.1169	0.0893	0.2012	0.1611	0.1709	0.1491	0.1089	0.0848	0.1695	0.2566	0.2483	0.2277	0.1496	0.0911	0.1272	0.1474	0.1300	0.1232	0.0994	0.0849	0.0633	0.0636	0.0627	0.0639	0.0624	0.0633	0.0621	0.0612	0.0629	0.0627	0.0631	0.0624	0.0642	0.0626	0.0640	0.0632	0.0615	0.0632	0.0639	0.0631	0.0649	0.0653	0.0638	0.0634
43=02:26:45	37925	300	0.4553	0.4971	0.4415	0.3630	0.2301	0.1191	0.5350	0.4955	0.4684	0.3343	0.1811	0.1112	0.4980	0.4795	0.3906	0.3655	0.2201	0.0961	0.5073	0.4566	0.4387	0.3536	0.1938	0.1082	0.4448	0.4226	0.3865	0.3272	0.1985	0.1067	0.5059	0.4352	0.3926	0.3301	0.1761	0.0942	0.2663	0.3372	0.3295	0.2601	0.1760	0.0967	0.4514	0.3868	0.3255	0.2819	0.1376	0.0913	0.1935	0.2474	0.2261	0.1894	0.1209	0.0927	0.2115	0.1712	0.1803	0.1551	0.1119	0.0867	0.1814	0.2881	0.2690	0.2544	0.1598	0.0971	0.1322	0.1571	0.1339	0.1278	0.1028	0.0844	0.0660	0.0658	0.0639	0.0662	0.0643	0.0617	0.0643	0.0653	0.0636	0.0658	0.0657	0.0643	0.0656	0.0649	0.0642	0.0652	0.0643	0.0634	0.0630	0.0642	0.0636	0.0664	0.0645	0.0652
44=02:41:26	38806	300	0.5025	0.5257	0.4773	0.3878	0.2536	0.1275	0.5896	0.5345	0.4857	0.3659	0.1904	0.1131	0.5333	0.5201	0.4208	0.4052	0.2332	0.0995	0.5505	0.4956	0.4710	0.3868	0.2065	0.1161	0.4894	0.4683	0.4347	0.3549	0.2102	0.1089	0.5597	0.4803	0.4410	0.3511	0.1820	0.0975	0.2852	0.3800	0.3580	0.2803	0.1833	0.0985	0.4783	0.4170	0.3390	0.3007	0.1419	0.0950	0.2259	0.2679	0.2306	0.2040	0.1230	0.0940	0.2181	0.1728	0.1876	0.1587	0.1149	0.0862	0.1909	0.2994	0.2908	0.2668	0.1666	0.0971	0.1333	0.1551	0.1324	0.1295	0.1038	0.0862	0.0652	0.0662	0.0636	0.0649	0.0629	0.0644	0.0638	0.0627	0.0622	0.0635	0.0647	0.0638	0.0643	0.0649	0.0651	0.0627	0.0638	0.0659	0.0649	0.0639	0.0646	0.0650	0.0651	0.0642
45=02:56:07	39687	300	0.5342	0.5772	0.5132	0.4187	0.2710	0.1322	0.6317	0.5813	0.5221	0.3981	0.2059	0.1204	0.5739	0.5511	0.4559	0.4311	0.2511	0.1011	0.6089	0.5282	0.5137	0.4138	0.2247	0.1157	0.5317	0.4935	0.4687	0.3922	0.2316	0.1147	0.5958	0.5237	0.4779	0.3837	0.1983	0.0990	0.3168	0.4049	0.3903	0.3038	0.1994	0.1024	0.5159	0.4515	0.3704	0.3264	0.1525	0.0971	0.2303	0.2889	0.2457	0.2184	0.1293	0.0943	0.2316	0.1762	0.1943	0.1655	0.1185	0.0880	0.2040	0.3240	0.3176	0.2898	0.1794	0.0992	0.1360	0.1621	0.1377	0.1328	0.1051	0.0861	0.0649	0.0652	0.0644	0.0656	0.0636	0.0644	0.0628	0.0622	0.0646	0.0640	0.0659	0.0646	0.0662	0.0646	0.0659	0.0642	0.0638	0.0636	0.0626	0.0637	0.0654	0.0647	0.0639	0.0640
46=03:10:48	40568	300	0.5660	0.5983	0.5404	0.4418	0.2877	0.1394	0.6594	0.6102	0.5525	0.4263	0.2206	0.1234	0.6177	0.5916	0.4783	0.4626	0.2682	0.1045	0.6283	0.5614	0.5369	0.4488	0.2370	0.1263	0.5493	0.5266	0.4929	0.4072	0.2406	0.1184	0.6417	0.5535	0.5027	0.4067	0.2115	0.1034	0.3349	0.4371	0.4161	0.3202	0.2131	0.1027	0.5508	0.4859	0.3929	0.3460	0.1556	0.0983	0.2508	0.3049	0.2705	0.2342	0.1339	0.0956	0.2368	0.1824	0.2036	0.1719	0.1213	0.0905	0.2162	0.3486	0.3373	0.3163	0.1936	0.1033	0.1381	0.1601	0.1399	0.1353	0.1081	0.0882	0.0671	0.0659	0.0653	0.0658	0.0661	0.0651	0.0653	0.0653	0.0650	0.0659	0.0658	0.0659	0.0653	0.0652	0.0661	0.0658	0.0660	0.0653	0.0661	0.0643	0.0671	0.0671	0.0668	0.0658
47=03:25:29	41449	301	0.6089	0.6414	0.5739	0.4715	0.3047	0.1419	0.7101	0.6532	0.6049	0.4346	0.2317	0.1276	0.6652	0.6266	0.5051	0.5011	0.2882	0.1056	0.6602	0.5976	0.5632	0.4802	0.2588	0.1228	0.5659	0.5572	0.5265	0.4408	0.2558	0.1208	0.6622	0.5772	0.5460	0.4422	0.2245	0.1002	0.3642	0.4634	0.4402	0.3405	0.2181	0.1049	0.5863	0.5056	0.4281	0.3706	0.1631	0.0949	0.2498	0.3200	0.2849	0.2394	0.1351	0.0908	0.2398	0.1845	0.2005	0.1744	0.1171	0.0862	0.2341	0.3696	0.3609	0.3266	0.2041	0.1044	0.1415	0.1596	0.1390	0.1348	0.1055	0.0845	0.0640	0.0633	0.0614	0.0637	0.0611	0.0624	0.0624	0.0603	0.0622	0.0620	0.0634	0.0618	0.0631	0.0624	0.0619	0.0612	0.0622	0.0638	0.0621	0.0621	0.0620	0.0624	0.0623	0.0629
48=03:40:10	42330	296	0.6466	0.6902	0.6172	0.5161	0.3362	0.1551	0.7460	0.6963	0.6525	0.4799	0.2532	0.1354	0.6988	0.6708	0.5462	0.5315	0.3099	0.1099	0.7042	0.6316	0.6142	0.5125	0.2806	0.1315	0.6294	0.5953	0.5600	0.4731	0.2790	0.1281	0.7119	0.6275	0.5751	0.4803	0.2464	0.1086	0.3756	0.4949	0.4759	0.3629	0.2351	0.1091	0.6380	0.5421	0.4652	0.3930	0.1719	0.1038	0.2818	0.3422	0.3006	0.2596	0.1438	0.0968	0.2604	0.1947	0.2134	0.1844	0.1223	0.0880	0.2489	0.4046	0.3979	0.3673	0.2174	0.1083	0.1459	0.1676	0.1435	0.1394	0.1087	0.0883	0.0671	0.0662	0.0653	0.0649	0.0645	0.0651	0.0648	0.0630	0.0642	0.0665	0.0650	0.0649	0.0646	0.0640	0.0645	0.0649	0.0640	0.0648	0.0655	0.0649	0.0638	0.0647	0.0654	0.0654
49=03:54:51	43211	300	0.6943	0.7323	0.6587	0.5433	0.3643	0.1605	0.7916	0.7335	0.6798	0.5189	0.2694	0.1422	0.7443	0.7213	0.5901	0.5702	0.3375	0.1138	0.7650	0.6957	0.6597	0.5518	0.2948	0.1372	0.6828	0.6507	0.6091	0.5071	0.2995	0.1320	0.7751	0.6857	0.6269	0.5023	0.2604	0.1091	0.4255	0.5496	0.5175	0.4112	0.2616	0.1127	0.6811	0.5993	0.4825	0.4393	0.1803	0.1004	0.3103	0.3904	0.3281	0.2841	0.1508	0.1000	0.2717	0.2015	0.2292	0.1869	0.1274	0.0880	0.2697	0.4423	0.4343	0.3888	0.2361	0.1111	0.1473	0.1740	0.1488	0.1430	0.1096	0.0856	0.0661	0.0647	0.0649	0.0652	0.0642	0.0655	0.0644	0.0638	0.0640	0.0649	0.0652	0.0650	0.0654	0.0648	0.0645	0.0650	0.0647	0.0634	0.0637	0.0630	0.0647	0.0652	0.0653	0.0648
50=04:09:32	44092	300	0.7227	0.7785	0.7055	0.5884	0.3849	0.1684	0.8096	0.7730	0.7215	0.5485	0.2873	0.1487	0.7824	0.7534	0.6271	0.5961	0.3691	0.1203	0.8054	0.7272	0.7081	0.5788	0.3223	0.1380	0.7161	0.6822	0.6451	0.5399	0.3257	0.1387	0.8073	0.7168	0.6483	0.5439	0.2770	0.1114	0.4508	0.5758	0.5571	0.4506	0.2814	0.1155	0.7273	0.6353	0.5289	0.4565	0.1928	0.0999	0.3050	0.4176	0.3624	0.2963	0.1532	0.1002	0.2809	0.2083	0.2364	0.1925	0.1276	0.0884	0.2854	0.4892	0.4614	0.4223	0.2452	0.1155	0.1514	0.1767	0.1488	0.1412	0.1107	0.0844	0.0652	0.0644	0.0629	0.0639	0.0638	0.0629	0.0631	0.0618	0.0627	0.0638	0.0634	0.0635	0.0646	0.0633	0.0633	0.0649	0.0640	0.0624	0.0629	0.0642	0.0640	0.0633	0.0629	0.0633
51=04:24:13	44973	296	0.7520	0.8040	0.7430	0.6306	0.4267	0.1811	0.8343	0.8061	0.7615	0.5849	0.3068	0.1558	0.8139	0.7990	0.6699	0.6369	0.3933	0.1204	0.8346	0.7614	0.7527	0.6197	0.3455	0.1469	0.7497	0.7286	0.6899	0.5744	0.3478	0.1452	0.8449	0.7539	0.6914	0.5852	0.3023	0.1151	0.4795	0.6171	0.5920	0.4737	0.3038	0.1195	0.7735	0.6794	0.5608	0.4939	0.2046	0.0986	0.3249	0.4576	0.3884	0.3253	0.1649	0.1029	0.2984	0.2137	0.2468	0.2021	0.1324	0.0899	0.2965	0.5264	0.5038	0.4699	0.2742	0.1182	0.1523	0.1800	0.1505	0.1458	0.1124	0.0853	0.0645	0.0652	0.0635	0.0644	0.0637	0.0642	0.0638	0.0631	0.0626	0.0642	0.0634	0.0636	0.0617	0.0648	0.0655	0.0620	0.0632	0.0646	0.0643	0.0632	0.0637	0.0643	0.0645	0.0634
52=04:38:54	45855	301	0.7772	0.8362	0.7844	0.6634	0.4461	0.1962	0.8470	0.8235	0.8095	0.6148	0.3383	0.1696	0.8333	0.8314	0.7005	0.6677	0.4123	0.1283	0.8369	0.8002	0.7853	0.6609	0.3795	0.1685	0.8009	0.7568	0.7198	0.6132	0.3703	0.1561	0.8593	0.7889	0.7313	0.6220	0.3299	0.1225	0.5228	0.6420	0.6205	0.4869	0.3237	0.1267	0.8084	0.7030	0.6059	0.5170	0.2200	0.1080	0.3500	0.4745	0.4113	0.3442	0.1681	0.1062	0.3107	0.2249	0.2545	0.2095	0.1372	0.0915	0.3191	0.5419	0.5368	0.4771	0.2891	0.1225	0.1552	0.1869	0.1582	0.1501	0.1159	0.0871	0.0661	0.0667	0.0661	0.0678	0.0663	0.0650	0.0659	0.0665	0.0653	0.0661	0.0658	0.0669	0.0680	0.0655	0.0669	0.0659	0.0663	0.0659	0.0681	0.0642	0.0665	0.0667	0.0680	0.0674
53=04:53:35	46736	300	0.7992	0.8239	0.8195	0.6930	0.4844	0.2096	0.8678	0.8305	0.8125	0.6582	0.3596	0.1814	0.8218	0.8421	0.7500	0.7220	0.4560	0.1333	0.8532	0.8310	0.8001	0.7060	0.3932	0.1720	0.8260	0.8081	0.7712	0.6567	0.4019	0.1634	0.8751	0.8377	0.8044	0.6497	0.3526	0.1244	0.5499	0.7034	0.6697	0.5266	0.3503	0.1312	0.8282	0.7497	0.6285	0.5706	0.2316	0.1092	0.3878	0.5085	0.4324	0.3765	0.1760	0.1082	0.3259	0.2287	0.2662	0.2187	0.1385	0.0919	0.3449	0.5829	0.5701	0.5070	0.3091	0.1261	0.1567	0.1894	0.1596	0.1477	0.1140	0.0886	0.0659	0.0662	0.0633	0.0673	0.0635	0.0638	0.0646	0.0660	0.0650	0.0653	0.0649	0.0669	0.0652	0.0650	0.0667	0.0652	0.0656	0.0654	0.0661	0.0661	0.0656	0.0667	0.0656	0.0653
54=05:08:16	47617	300	0.7892	0.8229	0.8180	0.7257	0.5011	0.2187	0.8417	0.8261	0.8032	0.6865	0.3761	0.1903	0.8324	0.8314	0.7861	0.7543	0.4806	0.1371	0.8390	0.8060	0.8042	0.7290	0.4268	0.1709	0.8190	0.8317	0.8047	0.6907	0.4270	0.1719	0.8570	0.8119	0.8018	0.7040	0.3731	0.1325	0.5771	0.7391	0.7007	0.5595	0.3679	0.1366	0.8437	0.8048	0.6720	0.6021	0.2455	0.1060	0.3907	0.5547	0.4689	0.3940	0.1868	0.1108	0.3460	0.2358	0.2777	0.2233	0.1450	0.0931	0.3905	0.6387	0.6027	0.5695	0.3434	0.1303	0.1585	0.1963	0.1618	0.1540	0.1185	0.0868	0.0648	0.0651	0.0653	0.0636	0.0634	0.0653	0.0647	0.0634	0.0637	0.0645	0.0644	0.0644	0.0658	0.0647	0.0639	0.0640	0.0639	0.0657	0.0659	0.0635	0.0635	0.0640	0.0636	0.0652
55=05:22:57	48498	301	0.8016	0.8265	0.8101	0.7519	0.5315	0.2308	0.8615	0.8170	0.7942	0.7096	0.3922	0.2016	0.8340	0.8357	0.8074	0.7927	0.5079	0.1431	0.8387	0.8128	0.7765	0.7661	0.4446	0.1836	0.8216	0.8336	0.8228	0.7265	0.4525	0.1828	0.8532	0.8009	0.8151	0.7225	0.4102	0.1329	0.6229	0.7757	0.7433	0.5867	0.3864	0.1394	0.8301	0.8226	0.7030	0.6395	0.2632	0.1087	0.4264	0.5819	0.5013	0.4156	0.1871	0.1110	0.3627	0.2394	0.2841	0.2348	0.1463	0.0913	0.3966	0.6701	0.6342	0.5781	0.3593	0.1352	0.1625	0.2043	0.1646	0.1514	0.1151	0.0870	0.0652	0.0636	0.0654	0.0646	0.0621	0.0628	0.0636	0.0615	0.0616	0.0635	0.0638	0.0637	0.0643	0.0640	0.0627	0.0629	0.0613	0.0640	0.0618	0.0626	0.0647	0.0637	0.0627	0.0645
56=05:37:38	49379	301	0.7949	0.8225	0.8020	0.7856	0.5673	0.2510	0.8533	0.8206	0.8131	0.7351	0.4301	0.2141	0.8389	0.8287	0.8120	0.8141	0.5389	0.1499	0.8338	0.7981	0.7854	0.7888	0.4853	0.2017	0.8282	0.8238	0.8193	0.7588	0.4737	0.1942	0.8540	0.8040	0.7897	0.7633	0.4394	0.1418	0.6514	0.7937	0.7601	0.6100	0.4103	0.1431	0.8471	0.8109	0.7555	0.6575	0.2824	0.1174	0.4818	0.6204	0.5312	0.4414	0.2024	0.1124	0.3814	0.2520	0.2937	0.2437	0.1467	0.0902	0.4259	0.7027	0.6859	0.6161	0.3958	0.1405	0.1639	0.2049	0.1658	0.1575	0.1175	0.0864	0.0639	0.0645	0.0639	0.0647	0.0638	0.0629	0.0621	0.0626	0.0638	0.0640	0.0634	0.0646	0.0643	0.0647	0.0638	0.0628	0.0632	0.0628	0.0627	0.0628	0.0621	0.0639	0.0629	0.0642
57=05:52:19	50260	301	0.8027	0.8342	0.8017	0.7708	0.5914	0.2632	0.8552	0.8298	0.8087	0.7587	0.4530	0.2330	0.8306	0.8295	0.8107	0.8110	0.5756	0.1569	0.8534	0.8021	0.7957	0.7832	0.5187	0.2186	0.8339	0.8161	0.8192	0.7961	0.5113	0.2037	0.8510	0.8103	0.7994	0.7938	0.4674	0.1511	0.6999	0.8023	0.7987	0.6451	0.4452	0.1564	0.8460	0.8196	0.7926	0.7025	0.3094	0.1214	0.4975	0.6634	0.5692	0.4704	0.2091	0.1166	0.4033	0.2587	0.3078	0.2500	0.1543	0.0915	0.4547	0.7416	0.7271	0.6708	0.4212	0.1497	0.1658	0.2116	0.1668	0.1580	0.1213	0.0891	0.0656	0.0638	0.0654	0.0675	0.0641	0.0631	0.0633	0.0636	0.0640	0.0642	0.0632	0.0636	0.0655	0.0641	0.0640	0.0631	0.0642	0.0650	0.0647	0.0645	0.0633	0.0658	0.0646	0.0641
58=06:07:00	51141	296	0.8087	0.8493	0.8192	0.7700	0.6331	0.2862	0.8863	0.8434	0.8081	0.7787	0.4880	0.2512	0.8410	0.8471	0.8094	0.8169	0.6186	0.1722	0.8644	0.8274	0.7917	0.7903	0.5429	0.2229	0.8375	0.8361	0.8277	0.8071	0.5482	0.2206	0.8790	0.8271	0.8265	0.7756	0.4900	0.1563	0.7403	0.8186	0.8208	0.6986	0.4769	0.1669	0.8468	0.8329	0.7923	0.7614	0.3346	0.1180	0.5090	0.7124	0.6097	0.5155	0.2224	0.1222	0.4284	0.2715	0.3360	0.2638	0.1611	0.0942	0.4964	0.7836	0.7554	0.6973	0.4394	0.1575	0.1723	0.2205	0.1742	0.1628	0.1210	0.0874	0.0637	0.0633	0.0643	0.0654	0.0626	0.0627	0.0638	0.0630	0.0622	0.0628	0.0640	0.0638	0.0621	0.0635	0.0645	0.0645	0.0647	0.0621	0.0618	0.0627	0.0644	0.0640	0.0653	0.0629
59=06:21:41	52022	301	0.8062	0.8353	0.8218	0.7781	0.6764	0.3119	0.8699	0.8356	0.8066	0.7850	0.5195	0.2671	0.8332	0.8356	0.7993	0.8028	0.6427	0.1786	0.8753	0.8299	0.8135	0.7911	0.5793	0.2512	0.8502	0.8341	0.8263	0.7809	0.5765	0.2342	0.8945	0.8400	0.8095	0.7630	0.5142	0.1647	0.7543	0.8150	0.8044	0.7398	0.5102	0.1721	0.8578	0.8358	0.7789	0.7848	0.3498	0.1275	0.5600	0.7459	0.6424	0.5467	0.2386	0.1234	0.4470	0.2753	0.3573	0.2713	0.1637	0.0931	0.5222	0.8115	0.7892	0.7316	0.4594	0.1609	0.1698	0.2194	0.1723	0.1646	0.1224	0.0908	0.0647	0.0641	0.0647	0.0654	0.0632	0.0644	0.0628	0.0627	0.0631	0.0651	0.0650	0.0634	0.0635	0.0645	0.0628	0.0638	0.0625	0.0637	0.0636	0.0620	0.0629	0.0633	0.0643	0.0645
60=06:36:22	52903	300	0.8217	0.8298	0.8122	0.7705	0.6982	0.3317	0.8672	0.8406	0.7976	0.7598	0.5435	0.2877	0.8452	0.8362	0.8106	0.8167	0.6838	0.1903	0.8677	0.8248	0.8044	0.7874	0.6137	0.2652	0.8312	0.8360	0.8328	0.7803	0.6072	0.2486	0.8790	0.8295	0.8309	0.7807	0.5514	0.1779	0.7848	0.8242	0.8022	0.7540	0.5307	0.1848	0.8534	0.8432	0.7857	0.8085	0.3836	0.1322	0.5861	0.7688	0.6780	0.5808	0.2540	0.1271	0.4785	0.2876	0.3701	0.2869	0.1699	0.0962	0.5642	0.8173	0.7850	0.7766	0.5058	0.1724	0.1793	0.2295	0.1821	0.1731	0.1268	0.0901	0.0637	0.0657	0.0673	0.0669	0.0641	0.0646	0.0640	0.0652	0.0650	0.0639	0.0640	0.0654	0.0658	0.0651	0.0656	0.0648	0.0641	0.0647	0.0661	0.0667	0.0653	0.0649	0.0662	0.0656
61=06:51:04	53784	300	0.8167	0.8401	0.8202	0.7756	0.7343	0.3450	0.8788	0.8366	0.8219	0.7628	0.5715	0.3052	0.8338	0.8401	0.8037	0.8098	0.7089	0.2004	0.8541	0.8211	0.7894	0.8032	0.6325	0.2809	0.8486	0.8294	0.8226	0.7890	0.6413	0.2676	0.8769	0.8179	0.8295	0.7694	0.6048	0.1840	0.7827	0.8016	0.7945	0.7448	0.5531	0.1915	0.8428	0.8250	0.7805	0.7903	0.4048	0.1320	0.6272	0.8032	0.7061	0.6042	0.2587	0.1309	0.5025	0.2974	0.3816	0.2910	0.1696	0.0927	0.5920	0.8026	0.7858	0.7693	0.5313	0.1797	0.1800	0.2327	0.1802	0.1657	0.1224	0.0898	0.0646	0.0622	0.0625	0.0638	0.0633	0.0610	0.0606	0.0626	0.0626	0.0620	0.0624	0.0624	0.0636	0.0628	0.0633	0.0632	0.0624	0.0626	0.0610	0.0615	0.0629	0.0619	0.0631	0.0620
62=07:05:45	54665	301	0.8128	0.8449	0.8282	0.7937	0.7666	0.3786	0.8719	0.8365	0.8258	0.7817	0.6208	0.3321	0.8488	0.8353	0.8075	0.8034	0.7334	0.2143	0.8759	0.8258	0.8273	0.8014	0.6853	0.2995	0.8592	0.8284	0.8197	0.7904	0.6735	0.2910	0.8934	0.8446	0.8026	0.7692	0.6387	0.1989	0.7941	0.8008	0.8029	0.7451	0.6115	0.2055	0.8747	0.8268	0.8046	0.7736	0.4440	0.1346	0.6659	0.8144	0.7512	0.6332	0.2832	0.1353	0.5342	0.3165	0.4104	0.3104	0.1753	0.0952	0.6306	0.8114	0.7956	0.7669	0.5568	0.1899	0.1810	0.2480	0.1849	0.1742	0.1274	0.0891	0.0654	0.0655	0.0638	0.0666	0.0641	0.0620	0.0629	0.0636	0.0640	0.0639	0.0643	0.0644	0.0643	0.0641	0.0635	0.0646	0.0625	0.0643	0.0633	0.0639	0.0644	0.0644	0.0631	0.0645
63=07:20:26	55546	300	0.8229	0.8298	0.8189	0.7863	0.7708	0.3937	0.8726	0.8456	0.8050	0.7759	0.6269	0.3539	0.8482	0.8322	0.8094	0.8147	0.7820	0.2297	0.8727	0.8222	0.8085	0.7929	0.7127	0.3114	0.8554	0.8275	0.8205	0.7844	0.7049	0.3041	0.8775	0.8283	0.8205	0.7780	0.6455	0.2086	0.7814	0.8186	0.8056	0.7487	0.6190	0.2137	0.8491	0.8452	0.7915	0.7973	0.4697	0.1396	0.6937	0.7962	0.7652	0.6711	0.2988	0.1393	0.5751	0.3251	0.4312	0.3203	0.1841	0.0971	0.6788	0.8048	0.7735	0.7628	0.5897	0.2069	0.1862	0.2529	0.1862	0.1774	0.1278	0.0911	0.0658	0.0655	0.0643	0.0648	0.0643	0.0654	0.0647	0.0635	0.0658	0.0650	0.0651	0.0650	0.0651	0.0657	0.0640	0.0656	0.0650	0.0642	0.0641	0.0644	0.0658	0.0644	0.0657	0.0660
64=07:35:07	56427	301	0.8170	0.8328	0.8149	0.7892	0.7613	0.4212	0.8633	0.8187	0.8235	0.7728	0.6786	0.3755	0.8425	0.8314	0.8034	0.8004	0.7630	0.2433	0.8594	0.8167	0.8006	0.8023	0.7355	0.3392	0.8498	0.8285	0.8116	0.7879	0.7317	0.3341	0.8902	0.8230	0.8042	0.7672	0.7012	0.2293	0.7918	0.8126	0.8031	0.7393	0.6653	0.2318	0.8669	0.8302	0.7991	0.7674	0.4998	0.1482	0.7428	0.8001	0.7748	0.7033	0.3156	0.1428	0.5881	0.3479	0.4562	0.3413	0.1880	0.0980	0.7093	0.8094	0.7951	0.7654	0.6300	0.2118	0.1903	0.2493	0.1929	0.1776	0.1304	0.0917	0.0666	0.0658	0.0656	0.0649	0.0640	0.0637	0.0643	0.0636	0.0634	0.0648	0.0665	0.0640	0.0647	0.0643	0.0658	0.0648	0.0639	0.0651	0.0645	0.0644	0.0645	0.0657	0.0657	0.0647
65=07:49:48	57308	300	0.8056	0.8347	0.8144	0.7818	0.7547	0.4495	0.8594	0.8313	0.8005	0.7792	0.7004	0.4023	0.8357	0.8263	0.8020	0.7949	0.7629	0.2560	0.8815	0.8240	0.8188	0.7863	0.7569	0.3619	0.8637	0.8259	0.8240	0.7864	0.7621	0.3455	0.8859	0.8477	0.8013	0.7687	0.7037	0.2389	0.7951	0.8143	0.8146	0.7499	0.7002	0.2480	0.8698	0.8265	0.7971	0.7817	0.5439	0.1510	0.7697	0.8051	0.7635	0.7395	0.3414	0.1492	0.6293	0.3499	0.4807	0.3550	0.1934	0.0957	0.7433	0.8108	0.7847	0.7644	0.6382	0.2197	0.1911	0.2632	0.1923	0.1830	0.1276	0.0903	0.0634	0.0626	0.0613	0.0638	0.0606	0.0626	0.0615	0.0626	0.0626	0.0632	0.0624	0.0627	0.0613	0.0617	0.0620	0.0615	0.0626	0.0613	0.0606	0.0624	0.0624	0.0627	0.0614	0.0616
66=08:04:29	58189	300	0.8105	0.8360	0.8300	0.7922	0.7652	0.4676	0.8653	0.8340	0.8254	0.7732	0.7117	0.4258	0.8441	0.8407	0.8160	0.8096	0.7586	0.2718	0.8542	0.8194	0.7999	0.8163	0.7351	0.3741	0.8343	0.8214	0.8115	0.7950	0.7653	0.3740	0.8867	0.8096	0.8186	0.7657	0.7555	0.2641	0.7994	0.8127	0.7912	0.7455	0.7129	0.2565	0.8636	0.8456	0.7892	0.7937	0.5631	0.1577	0.7891	0.8169	0.7620	0.7503	0.3516	0.1541	0.6691	0.3786	0.5032	0.3635	0.2048	0.0997	0.7972	0.8041	0.7947	0.7713	0.6949	0.2431	0.1980	0.2639	0.1957	0.1818	0.1327	0.0900	0.0648	0.0648	0.0641	0.0667	0.0628	0.0631	0.0637	0.0625	0.0629	0.0637	0.0645	0.0645	0.0643	0.0640	0.0649	0.0653	0.0628	0.0638	0.0639	0.0638	0.0653	0.0642	0.0642	0.0647
67=08:19:10	59071	300	0.8181	0.8565	0.8279	0.7872	0.7691	0.5069	0.8946	0.8482	0.8293	0.7680	0.7284	0.4515	0.8513	0.8530	0.8286	0.8335	0.7769	0.2967	0.8905	0.8367	0.8137	0.8140	0.7465	0.3909	0.8429	0.8433	0.8350	0.8116	0.7615	0.3968	0.8852	0.8437	0.8388	0.7890	0.7684	0.2889	0.8031	0.8236	0.8139	0.7460	0.7463	0.2809	0.8770	0.8331	0.8183	0.7996	0.6291	0.1597	0.8077	0.8229	0.7675	0.7547	0.3918	0.1639	0.7173	0.3911	0.5218	0.4038	0.2195	0.1042	0.7986	0.8109	0.7998	0.7788	0.7378	0.2618	0.2102	0.2872	0.2103	0.1943	0.1380	0.0913	0.0673	0.0680	0.0665	0.0676	0.0660	0.0657	0.0659	0.0661	0.0672	0.0673	0.0674	0.0669	0.0684	0.0669	0.0677	0.0672	0.0659	0.0650	0.0667	0.0663	0.0679	0.0663	0.0664	0.0664
68=08:33:51	59952	301	0.8145	0.8397	0.8242	0.7876	0.7691	0.5256	0.8664	0.8228	0.8273	0.7854	0.7110	0.4770	0.8475	0.8428	0.8027	0.8118	0.7539	0.3168	0.8682	0.8328	0.8050	0.8139	0.7356	0.4238	0.8592	0.8295	0.8174	0.7918	0.7572	0.4232	0.8974	0.8241	0.8132	0.7650	0.7625	0.3045	0.8208	0.8189	0.8081	0.7676	0.7581	0.2969	0.8779	0.8442	0.7974	0.7864	0.6518	0.1699	0.8205	0.8341	0.7728	0.7507	0.3991	0.1689	0.7491	0.4149	0.5745	0.4107	0.2186	0.1012	0.7997	0.8306	0.8084	0.7749	0.7378	0.2703	0.2060	0.2852	0.2081	0.1922	0.1358	0.0906	0.0654	0.0644	0.0642	0.0640	0.0628	0.0629	0.0638	0.0628	0.0646	0.0634	0.0621	0.0633	0.0629	0.0627	0.0648	0.0633	0.0633	0.0626	0.0615	0.0624	0.0629	0.0649	0.0637	0.0634
69=08:48:32	60833	300	0.8112	0.8387	0.8248	0.7840	0.7722	0.5520	0.8685	0.8269	0.8264	0.7832	0.7113	0.5000	0.8420	0.8438	0.8025	0.8131	0.7543	0.3338	0.8704	0.8354	0.8056	0.8186	0.7437	0.4613	0.8545	0.8272	0.8156	0.7908	0.7566	0.4391	0.8966	0.8200	0.8140	0.7627	0.7630	0.3249	0.8151	0.8130	0.8018	0.7569	0.7411	0.3195	0.8755	0.8381	0.7984	0.7905	0.6868	0.1857	0.8158	0.8333	0.7704	0.7437	0.4182	0.1754	0.7841	0.4302	0.5957	0.4269	0.2243	0.1010	0.8010	0.8178	0.8053	0.7735	0.7263	0.2812	0.2099	0.2928	0.2109	0.1938	0.1369	0.0920	0.0645	0.0634	0.0635	0.0646	0.0620	0.0616	0.0607	0.0625	0.0617	0.0635	0.0631	0.0644	0.0636	0.0629	0.0647	0.0609	0.0631	0.0615	0.0634	0.0620	0.0626	0.0639	0.0656	0.0628
70=09:03:13	61714	300	0.8246	0.8302	0.8113	0.7778	0.7620	0.5955	0.8719	0.8438	0.7966	0.7731	0.6999	0.5339	0.8496	0.8361	0.8153	0.8202	0.7845	0.3565	0.8745	0.8235	0.8053	0.8030	0.7471	0.5004	0.8571	0.8385	0.8343	0.7904	0.7539	0.4559	0.8819	0.8388	0.8263	0.7781	0.7375	0.3579	0.8193	0.8272	0.8131	0.7666	0.7212	0.3371	0.8569	0.8454	0.7927	0.8091	0.7315	0.1998	0.8121	0.8321	0.7774	0.7517	0.4599	0.1834	0.8261	0.4369	0.6192	0.4601	0.2415	0.1065	0.8119	0.8157	0.7781	0.7773	0.7166	0.3104	0.2139	0.3119	0.2176	0.2042	0.1418	0.0956	0.0658	0.0670	0.0663	0.0672	0.0654	0.0650	0.0652	0.0654	0.0653	0.0669	0.0657	0.0667	0.0660	0.0663	0.0649	0.0654	0.0650	0.0646	0.0659	0.0657	0.0665	0.0659	0.0658	0.0669
71=09:17:54	62595	298	0.8204	0.8406	0.8141	0.7911	0.7670	0.6294	0.8768	0.8453	0.8095	0.7643	0.7198	0.5661	0.8529	0.8368	0.8157	0.8165	0.7870	0.3729	0.8822	0.8138	0.8044	0.7876	0.7596	0.5126	0.8632	0.8364	0.8299	0.7957	0.7534	0.4864	0.8768	0.8433	0.8200	0.7907	0.7426	0.3911	0.8189	0.8267	0.8173	0.7606	0.7322	0.3538	0.8701	0.8259	0.7989	0.7907	0.7696	0.2124	0.8172	0.8331	0.7798	0.7449	0.4850	0.1957	0.8540	0.4664	0.6494	0.4940	0.2483	0.1034	0.8089	0.8146	0.7878	0.7676	0.7163	0.3251	0.2182	0.3243	0.2201	0.2060	0.1406	0.0945	0.0637	0.0662	0.0635	0.0643	0.0638	0.0612	0.0643	0.0624	0.0626	0.0638	0.0627	0.0628	0.0646	0.0626	0.0625	0.0651	0.0627	0.0641	0.0626	0.0624	0.0629	0.0637	0.0655	0.0629
72=09:32:35	63476	300	0.8158	0.8457	0.8237	0.7921	0.7666	0.6497	0.8796	0.8563	0.8159	0.7794	0.7102	0.5872	0.8479	0.8441	0.8284	0.8154	0.7828	0.3993	0.8860	0.8195	0.8143	0.7954	0.7621	0.5310	0.8583	0.8247	0.8268	0.8002	0.7653	0.5115	0.8817	0.8341	0.8246	0.7918	0.7444	0.4179	0.8137	0.8214	0.8049	0.7609	0.7268	0.3789	0.8770	0.8465	0.8037	0.8062	0.7738	0.2208	0.8198	0.8444	0.7762	0.7455	0.4998	0.2008	0.8842	0.4885	0.6736	0.4993	0.2610	0.1066	0.8140	0.8195	0.7949	0.7852	0.7261	0.3490	0.2256	0.3386	0.2224	0.2070	0.1428	0.0925	0.0642	0.0632	0.0625	0.0648	0.0632	0.0640	0.0624	0.0611	0.0639	0.0631	0.0614	0.0626	0.0632	0.0642	0.0621	0.0629	0.0626	0.0632	0.0622	0.0628	0.0631	0.0624	0.0626	0.0641
73=09:47:17	64357	300	0.8134	0.8478	0.8227	0.7890	0.7614	0.6707	0.8686	0.8538	0.8214	0.7732	0.7267	0.6223	0.8545	0.8419	0.8167	0.8101	0.7803	0.4126	0.8807	0.8099	0.8104	0.7953	0.7738	0.5516	0.8510	0.8266	0.8276	0.7935	0.7616	0.5448	0.8784	0.8340	0.8121	0.7988	0.7543	0.4565	0.8283	0.8205	0.8102	0.7477	0.7288	0.3930	0.8723	0.8365	0.8172	0.7932	0.7753	0.2230	0.8300	0.8549	0.7891	0.7450	0.5244	0.2133	0.8859	0.5210	0.7148	0.5322	0.2705	0.1061	0.8305	0.8254	0.7926	0.7866	0.7288	0.3741	0.2283	0.3467	0.2230	0.2105	0.1448	0.0909	0.0636	0.0641	0.0616	0.0637	0.0612	0.0623	0.0629	0.0623	0.0615	0.0618	0.0623	0.0625	0.0628	0.0622	0.0628	0.0622	0.0627	0.0626	0.0629	0.0610	0.0629	0.0633	0.0613	0.0633
74=10:01:58	65238	300	0.8159	0.8460	0.8300	0.7959	0.7755	0.7051	0.8703	0.8484	0.8268	0.7910	0.7118	0.6509	0.8588	0.8420	0.8255	0.8190	0.7792	0.4414	0.8701	0.8257	0.8143	0.8183	0.7587	0.5918	0.8468	0.8314	0.8334	0.7999	0.7745	0.5751	0.8897	0.8259	0.8191	0.7960	0.7601	0.4823	0.8449	0.8253	0.8045	0.7579	0.7369	0.4403	0.8831	0.8638	0.8013	0.8068	0.7602	0.2371	0.8325	0.8631	0.7881	0.7574	0.5513	0.2278	0.8958	0.5493	0.7584	0.5514	0.2894	0.1129	0.8472	0.8315	0.8072	0.8021	0.7404	0.3995	0.2350	0.3614	0.2342	0.2208	0.1512	0.0952	0.0663	0.0656	0.0660	0.0662	0.0641	0.0634	0.0641	0.0646	0.0644	0.0656	0.0659	0.0654	0.0640	0.0641	0.0645	0.0640	0.0644	0.0651	0.0645	0.0636	0.0654	0.0650	0.0649	0.0645
75=10:16:39	66119	300	0.8195	0.8462	0.8199	0.7903	0.7722	0.7278	0.8800	0.8509	0.8131	0.7708	0.7277	0.6793	0.8561	0.8465	0.8275	0.8235	0.7884	0.4697	0.8937	0.8183	0.8124	0.7955	0.7698	0.6125	0.8673	0.8349	0.8289	0.7976	0.7625	0.5949	0.8801	0.8399	0.8299	0.7949	0.7533	0.5184	0.8385	0.8290	0.8128	0.7635	0.7328	0.4487	0.8689	0.8360	0.8174	0.7965	0.7803	0.2589	0.8379	0.8606	0.7829	0.7530	0.5790	0.2373	0.9020	0.5640	0.7707	0.5895	0.2968	0.1084	0.8315	0.8244	0.7968	0.7814	0.7297	0.4161	0.2371	0.3781	0.2370	0.2227	0.1480	0.0933	0.0627	0.0628	0.0636	0.0639	0.0621	0.0625	0.0623	0.0619	0.0633	0.0626	0.0626	0.0621	0.0635	0.0629	0.0636	0.0620	0.0618	0.0636	0.0621	0.0630	0.0620	0.0620	0.0619	0.0637
76=10:31:20	67000	301	0.8214	0.8410	0.8229	0.8030	0.7819	0.7179	0.8795	0.8324	0.8307	0.7846	0.7451	0.7016	0.8471	0.8314	0.8151	0.8089	0.7712	0.4913	0.8751	0.8327	0.8128	0.8108	0.7618	0.6380	0.8600	0.8408	0.8218	0.7947	0.7609	0.6343	0.9009	0.8452	0.8190	0.7781	0.7771	0.5572	0.8557	0.8212	0.8147	0.7601	0.7493	0.4784	0.8848	0.8331	0.8037	0.7794	0.7835	0.2810	0.8456	0.8645	0.7989	0.7746	0.6070	0.2462	0.8899	0.6104	0.8092	0.6266	0.3057	0.1091	0.8296	0.8255	0.8026	0.7807	0.7272	0.4268	0.2374	0.3761	0.2401	0.2213	0.1535	0.0965	0.0637	0.0637	0.0641	0.0651	0.0617	0.0631	0.0638	0.0634	0.0639	0.0634	0.0634	0.0621	0.0632	0.0633	0.0623	0.0630	0.0640	0.0636	0.0630	0.0619	0.0623	0.0636	0.0633	0.0635
77=10:46:01	67881	298	0.8181	0.8391	0.8176	0.7967	0.7793	0.7198	0.8835	0.8356	0.8068	0.7750	0.7431	0.7145	0.8570	0.8288	0.8059	0.8148	0.7912	0.5208	0.8939	0.8214	0.8169	0.7921	0.7655	0.6398	0.8539	0.8390	0.8276	0.7944	0.7488	0.6414	0.8918	0.8525	0.8191	0.7799	0.7582	0.5989	0.8696	0.8225	0.8255	0.7634	0.7444	0.4901	0.8816	0.8255	0.8069	0.7831	0.7906	0.2743	0.8221	0.8745	0.8007	0.7805	0.6440	0.2624	0.8845	0.6209	0.8045	0.6692	0.3249	0.1137	0.8287	0.8242	0.7888	0.7644	0.7122	0.4594	0.2471	0.4082	0.2447	0.2311	0.1541	0.0934	0.0655	0.0643	0.0643	0.0651	0.0646	0.0631	0.0625	0.0634	0.0644	0.0639	0.0634	0.0638	0.0630	0.0634	0.0644	0.0625	0.0634	0.0635	0.0652	0.0632	0.0630	0.0638	0.0636	0.0641
78=11:00:42	68762	298	0.8263	0.8427	0.8179	0.7915	0.7804	0.7257	0.8768	0.8395	0.7959	0.7841	0.7354	0.7125	0.8569	0.8368	0.8249	0.8268	0.7964	0.5515	0.8890	0.8280	0.8224	0.8051	0.7675	0.6997	0.8561	0.8441	0.8435	0.7981	0.7585	0.6689	0.8912	0.8572	0.8262	0.7902	0.7550	0.6325	0.8864	0.8425	0.8294	0.7799	0.7444	0.5345	0.8771	0.8383	0.8056	0.7994	0.7890	0.3082	0.8241	0.8762	0.7999	0.7867	0.6794	0.2750	0.9091	0.6490	0.8118	0.6915	0.3475	0.1160	0.8459	0.8306	0.7888	0.7870	0.7225	0.4944	0.2538	0.4282	0.2588	0.2440	0.1611	0.0941	0.0657	0.0663	0.0639	0.0656	0.0641	0.0659	0.0652	0.0641	0.0647	0.0653	0.0651	0.0646	0.0658	0.0651	0.0658	0.0660	0.0642	0.0648	0.0663	0.0641	0.0656	0.0646	0.0656	0.0658
79=11:15:23	69644	301	0.8004	0.8422	0.8284	0.7974	0.7832	0.7090	0.8816	0.8421	0.8397	0.7862	0.7347	0.6949	0.8586	0.8585	0.8232	0.8281	0.7710	0.5761	0.8795	0.8377	0.8153	0.8242	0.7656	0.6952	0.8500	0.8338	0.8283	0.8025	0.7730	0.7005	0.8961	0.8277	0.8172	0.7884	0.7894	0.6731	0.8888	0.8180	0.8036	0.7609	0.7477	0.5569	0.8911	0.8384	0.8154	0.7903	0.7972	0.3068	0.8357	0.8890	0.7939	0.7731	0.6815	0.2947	0.9217	0.7037	0.8020	0.7066	0.3670	0.1190	0.8526	0.8288	0.8197	0.7915	0.7479	0.5048	0.2639	0.4339	0.2661	0.2418	0.1632	0.0946	0.0659	0.0661	0.0644	0.0661	0.0657	0.0639	0.0658	0.0651	0.0651	0.0653	0.0650	0.0667	0.0669	0.0660	0.0665	0.0652	0.0651	0.0663	0.0673	0.0651	0.0652	0.0657	0.0665	0.0654
80=11:30:04	70525	296	0.8245	0.8369	0.8111	0.7986	0.7791	0.7344	0.8735	0.8300	0.8160	0.7832	0.7460	0.7015	0.8553	0.8275	0.8149	0.8110	0.7868	0.5960	0.8903	0.8320	0.8219	0.8034	0.7683	0.7087	0.8625	0.8379	0.8293	0.7955	0.7511	0.7169	0.8969	0.8624	0.8159	0.7833	0.7650	0.7056	0.8926	0.8333	0.8273	0.7718	0.7565	0.5804	0.8847	0.8329	0.8111	0.7828	0.8055	0.3500	0.8439	0.8806	0.8029	0.7849	0.7252	0.3023	0.9164	0.7210	0.8143	0.7701	0.3756	0.1197	0.8324	0.8301	0.7907	0.7735	0.7197	0.5288	0.2636	0.4583	0.2653	0.2465	0.1659	0.0983	0.0670	0.0664	0.0652	0.0680	0.0645	0.0642	0.0660	0.0636	0.0637	0.0647	0.0658	0.0660	0.0649	0.0658	0.0659	0.0650	0.0652	0.0643	0.0658	0.0651	0.0653	0.0654	0.0662	0.0654
81=11:44:45	71406	300	0.8093	0.8375	0.8168	0.7936	0.7777	0.7262	0.8647	0.8333	0.8186	0.7863	0.7426	0.7047	0.8534	0.8346	0.8045	0.8019	0.7691	0.6068	0.8871	0.8288	0.8264	0.7979	0.7628	0.7023	0.8727	0.8303	0.8199	0.7898	0.7628	0.7139	0.8902	0.8470	0.8061	0.7764	0.7666	0.7341	0.9032	0.8167	0.8103	0.7619	0.7561	0.6142	0.8841	0.8284	0.8090	0.7829	0.8013	0.3670	0.8411	0.8940	0.7961	0.7825	0.7292	0.3162	0.9249	0.7573	0.8153	0.7839	0.3899	0.1176	0.8387	0.8229	0.8005	0.7750	0.7136	0.5427	0.2604	0.4805	0.2641	0.2496	0.1646	0.0985	0.0652	0.0646	0.0633	0.0640	0.0635	0.0634	0.0620	0.0628	0.0616	0.0627	0.0636	0.0638	0.0634	0.0648	0.0626	0.0641	0.0633	0.0627	0.0634	0.0617	0.0636	0.0620	0.0640	0.0641
82=11:59:26	72287	300	0.8279	0.8355	0.8174	0.7817	0.7745	0.7264	0.8759	0.8422	0.8089	0.7732	0.7185	0.6979	0.8560	0.8477	0.8237	0.8301	0.7845	0.6600	0.8698	0.8242	0.8024	0.8104	0.7651	0.7170	0.8623	0.8344	0.8317	0.7976	0.7668	0.6968	0.8808	0.8290	0.8405	0.7833	0.7715	0.7212	0.9035	0.8302	0.8073	0.7634	0.7309	0.6357	0.8656	0.8496	0.7951	0.8132	0.7987	0.3948	0.8531	0.8909	0.7891	0.7910	0.7344	0.3420	0.9494	0.7745	0.8049	0.7850	0.4301	0.1206	0.8566	0.8209	0.7947	0.7803	0.7442	0.5891	0.2769	0.5030	0.2777	0.2565	0.1663	0.0991	0.0647	0.0629	0.0641	0.0638	0.0635	0.0631	0.0622	0.0627	0.0627	0.0622	0.0652	0.0640	0.0633	0.0632	0.0629	0.0636	0.0620	0.0646	0.0642	0.0640	0.0631	0.0637	0.0639	0.0630
83=12:14:07	73168	300	0.8224	0.8446	0.8225	0.7783	0.7732	0.7198	0.8866	0.8391	0.8158	0.7722	0.7216	0.6982	0.8517	0.8497	0.8147	0.8263	0.7788	0.6806	0.8684	0.8276	0.7862	0.8127	0.7534	0.7114	0.8595	0.8376	0.8306	0.8053	0.7637	0.6936	0.8807	0.8236	0.8379	0.7859	0.7777	0.7146	0.9215	0.8255	0.8150	0.7649	0.7354	0.6544	0.8597	0.8426	0.7928	0.8120	0.8001	0.4109	0.8421	0.9032	0.7847	0.7944	0.7171	0.3660	0.9552	0.8015	0.7997	0.7918	0.4544	0.1261	0.8527	0.8244	0.7937	0.7718	0.7380	0.6100	0.2900	0.5249	0.2793	0.2556	0.1701	0.0989	0.0633	0.0638	0.0645	0.0648	0.0616	0.0634	0.0625	0.0624	0.0620	0.0644	0.0642	0.0642	0.0647	0.0642	0.0642	0.0623	0.0619	0.0618	0.0644	0.0620	0.0631	0.0640	0.0623	0.0634
84=12:28:49	74049	300	0.8198	0.8347	0.8152	0.7982	0.7842	0.7592	0.8782	0.8295	0.8073	0.7907	0.7517	0.7111	0.8493	0.8300	0.8172	0.8154	0.7880	0.7000	0.8941	0.8280	0.8237	0.7996	0.7636	0.6914	0.8613	0.8432	0.8329	0.7968	0.7560	0.6992	0.9041	0.8564	0.8173	0.7765	0.7653	0.7234	0.9304	0.8342	0.8291	0.7724	0.7516	0.6929	0.8893	0.8288	0.8043	0.7912	0.8089	0.4411	0.8502	0.8953	0.8038	0.8068	0.7408	0.3745	0.9540	0.8085	0.8167	0.8159	0.4620	0.1280	0.8407	0.8279	0.7895	0.7778	0.7202	0.6265	0.2906	0.5599	0.2902	0.2732	0.1742	0.0985	0.0652	0.0655	0.0664	0.0665	0.0632	0.0652	0.0629	0.0626	0.0642	0.0661	0.0655	0.0661	0.0650	0.0661	0.0660	0.0646	0.0636	0.0659	0.0647	0.0643	0.0640	0.0651	0.0644	0.0652
85=12:43:30	74930	298	0.8339	0.8394	0.8225	0.7889	0.7737	0.7366	0.8842	0.8492	0.8131	0.7842	0.7181	0.6987	0.8591	0.8375	0.8232	0.8194	0.7933	0.7178	0.8802	0.8191	0.8048	0.7998	0.7589	0.7118	0.8628	0.8340	0.8279	0.7954	0.7716	0.6945	0.8824	0.8287	0.8315	0.7867	0.7568	0.7182	0.9325	0.8276	0.8107	0.7648	0.7272	0.7011	0.8580	0.8486	0.7971	0.8135	0.7925	0.4766	0.8465	0.8946	0.7936	0.7959	0.7316	0.4002	0.9853	0.8115	0.8058	0.7847	0.5008	0.1343	0.8588	0.8167	0.7804	0.7805	0.7301	0.6700	0.2955	0.5878	0.2921	0.2733	0.1736	0.1010	0.0671	0.0660	0.0653	0.0674	0.0639	0.0641	0.0661	0.0643	0.0659	0.0653	0.0658	0.0666	0.0660	0.0665	0.0647	0.0646	0.0665	0.0653	0.0666	0.0641	0.0656	0.0654	0.0651	0.0662
86=12:58:11	75811	300	0.8322	0.8402	0.8217	0.7962	0.7808	0.7565	0.8821	0.8407	0.8112	0.7861	0.7402	0.7064	0.8618	0.8301	0.8156	0.8168	0.7939	0.7189	0.8984	0.8189	0.8208	0.7957	0.7672	0.7013	0.8599	0.8386	0.8265	0.7894	0.7579	0.6931	0.8938	0.8487	0.8241	0.7868	0.7572	0.7344	0.9515	0.8259	0.8237	0.7637	0.7453	0.7134	0.8714	0.8319	0.8070	0.7983	0.8121	0.4926	0.8417	0.9015	0.8070	0.8047	0.7377	0.4145	0.9815	0.8130	0.8150	0.8170	0.5176	0.1371	0.8538	0.8198	0.7818	0.7711	0.7248	0.6911	0.3073	0.6214	0.3027	0.2860	0.1789	0.1010	0.0655	0.0657	0.0662	0.0671	0.0668	0.0659	0.0664	0.0643	0.0638	0.0655	0.0653	0.0638	0.0660	0.0649	0.0652	0.0637	0.0640	0.0650	0.0648	0.0644	0.0652	0.0642	0.0662	0.0657
