# Supplementary material for: Systematic Prediction of Antifungal Drug Synergy by Chemogenomic Screening in Saccharomyces cerevisiae
Source: Front Fungal Biol. 2021 Jul 2;2:683414. doi: 10.3389/ffunb.2021.683414 (PMC10512392; doi:10.3389/ffunb.2021.683414)
Supplement: Supplementary file 1 [file Data_Sheet_1.ZIP › Supplementary data/Sypplementary_data_1_(Drug_synergy_assays)/Fen_VS_Met & Cer_VS_Tun(repeat)_ps1_A_96_T_20.txt]

[config file info]
last_write=07:07:13_16:04:16
last write=07:07:14_15:26:30
[Run_Parameters]
Instrument=Tecan_20
Ini_Names=Read_Reps,Delid,Save_Data_File,Start_Time_Now
barcode_drug_plate=201401
user=asmith
Plate_Size=96
Plate_Type=GRE96ft.pdf
Samples_to_Run=6
Overlay_Size=48
Drug_Plate=none
Plate_Quarter=none
run_ID=none
run_plate_repeat=1
Read_Reps=95
Read_Modes=Absorbance
Read_Flor_Every=2
Max_Delta_OD=0.500000
Well_By_Row_Col=none
Reorder_Map=Order_Strings_Not,0
Tip_Vol=200
OD_to_Innoc=0.100,0.100,0.380,0.380,0.380,0.380,0.760,0.760,0.100,0.100,0.380,0.380,0.380,0.380,0.760,0.760,0.100,0.100,0.380,0.380,0.380,0.380,0.760,0.760,0.100,0.100,0.380,0.380,0.380,0.380,0.760,0.760,0.100,0.100,0.380,0.380,0.380,0.380,0.760,0.760,0.100,0.100,0.380,0.380,0.380,0.380,0.760,0.760
Absorption_Max=.3
OD_to_Save=0.100,0.100,0.380,0.380,0.380,0.380,0.760,0.760,0.100,0.100,0.380,0.380,0.380,0.380,0.760,0.760,0.100,0.100,0.380,0.380,0.380,0.380,0.760,0.760,0.100,0.100,0.380,0.380,0.380,0.380,0.760,0.760,0.100,0.100,0.380,0.380,0.380,0.380,0.760,0.760,0.100,0.100,0.380,0.380,0.380,0.380,0.760,0.760
OD_to_Dilute=0.100
Save_Sample_Vol=180
Save_Sample_Reps=2
Innoc_Vol=184,184,46,46,46,46,0,0,184,184,46,46,46,46,0,0,184,184,46,46,46,46,0,0,184,184,46,46,46,46,0,0,184,184,46,46,46,46,0,0,184,184,46,46,46,46,0,0
Dilute_Vol=23,23,23,23,23,23,23,23,23,23,23,23,23,23,23,23,23,23,23,23,23,23,23,23,23,23,23,23,23,23,23,23,23,23,23,23,23,23,23,23,23,23,23,23,23,23,23,23
Save_Vol=800,800,800,800,800,800,800,800,800,800,800,800,800,800,800,800,800,800,800,800,800,800,800,800,800,800,800,800,800,800,800,800,800,800,800,800,800,800,800,800,800,800,800,800,800,800,800,800
Reference_Vol=100,100,100,100,100,100,100,100,100,100,100,100,100,100,100,100,100,100,100,100,100,100,100,100,100,100,100,100,100,100,100,100,100,100,100,100,100,100,100,100,100,100,100,100,100,100,100,100,100,100,100,100,100,100,100,100,100,100,100,100,100,100,100,100,100,100,100,100,100,100,100,100,100,100,100,100,100,100,100,100,100,100,100,100,100,100,100,100,100,100,100,100,100,100,100,100
Read_to_Innoc=20,20,20,20,20,20,20,20,20,20,20,20,20,20,20,20,20,20,20,20,20,20,20,20,20,20,20,20,20,20,20,20,20,20,20,20,20,20,20,20,20,20,20,20,20,20,20,20
Read_to_Dilute=26,26,26,26,26,26,26,26,26,26,26,26,26,26,26,26,26,26,26,26,26,26,26,26,26,26,26,26,26,26,26,26,26,26,26,26,26,26,26,26,26,26,26,26,26,26,26,26
Read_to_Save=20,20,20,20,20,20,20,20,20,20,20,20,20,20,20,20,20,20,20,20,20,20,20,20,20,20,20,20,20,20,20,20,20,20,20,20,20,20,20,20,20,20,20,20,20,20,20,20
Innoc_Target_Map=1,2,3,4,5,6,7,8,9,10,11,12,13,14,15,16,17,18,19,20,21,22,23,24,25,26,27,28,29,30,31,32,33,34,35,36,37,38,39,40,41,42,43,44,45,46,47,48
Pipet_Trigger=OD_Save_Innoc
Pipet_Volume_Adj=Con_OD_Save
Delid=no
Pre_Init=yes
Talk_To_ProMax=no
Time_Out_Time=1050
Wait_While_Busy=yes
Idle_Time=2
Screen_Run_Type=pre_screen_1
Spect_Protocol=15m
Spec_Run_File=GG_PB_Voyage.pda
Spec_Assay_File=""
Save_Data_File=13_07_07_FenvsMet_TunvsCer_Repeat_ps1_A_96_T_20.txt
Working_Dir=C%3A\\Users\\Growth_Data
Run_Control_Dir=C%3A\\Users\\Yeast_Run_Files
Tracking_Dir=""
Track_File=201401_data_track.txt
Save_Run_Data_Flag=yes
Set_Incubator_Temp=30.0
Base_Line_Flag=atstart_minimum
Pipet_Cycles_Before_Save=20
Time_Point_Save=wellmap
Innoc_Direction=down
Wells_In_Use=111111111111111111111111111111111111111111111111
Save_Sample_Map=111111001111110011111100111111001111110011111100
Sections_to_Run=0
Rows_per_Section=8
Start_Sections_Row=1
MultiProbe_Run_File=MJP_Innoc_Save_Tecan_12_Falcon.MPT
Multiprobe_Run_Dialogue=yes
Comments=no%20comment
Target_Temp=300
Temp_Control=On
Delta_Temp=10
ReadMode=Absorbance,Bottom
ExcitationFilter=485,
EmissionFilter=535,
MeasurementFilter=595
ReadsPerWellNumber=1,1
ShakeDuration=800,0
GainMode=Manual
PdfName=GRE96ft.pdf
Gain=50,50
Add_Drug_Map=1,1,1,1,1,1,1,1,1,1,1,1,1,1,1,1,1,1,1,1,1,1,1,1,1,1,1,1,1,1,1,1,1,1,1,1,1,1,1,1,1,1,1,1,1,1,1,1
Add_Drug_Vol=7,7,7,7,7,7,7,7,7,7,7,7,7,7,7,7,7,7,7,7,7,7,7,7,7,7,7,7,7,7,7,7,7,7,7,7,7,7,7,7,7,7,7,7,7,7,7,7
Innoc_Map=111011101110111011101110111011101110111011101110111011101110111011101110111011101110111011101110
Dilute_Map=111111111111111111111111111111111111111111111111111111111111111111111111111111111111111111111111
data_file_name=iS_1_48.txt
barcode=""
Hit_Call_Threshold=1.000000
Reference_Well=A01
WT_Ref_Well=0
Project_Name=test
Pipet_Gens_Point=5.00,10.00,15.00,20.00,5.00,10.00,15.00,20.00,5.00,10.00,15.00,20.00,5.00,10.00,15.00,20.00,5.00,10.00,15.00,20.00,5.00,10.00,15.00,20.00,5.00,10.00,15.00,20.00,5.00,10.00,15.00,20.00,5.00,10.00,15.00,20.00,5.00,10.00,15.00,20.00,5.00,10.00,15.00,20.00,5.00,10.00,15.00,20.00,
Shake_Divisor=1
data_handling=file_&_DB_&_auto_analysis
time_frm_freezer=-1.00
gens_frm_freezer=-1.00
Well_Vol=100
Parent_ID=""
Units=%
Quarter=A
media_name=ypd
Save_Mode=one_to_one
Consolidate_Save_Map=1,2,3,4,5,6,7,8,9,10,11,12,13,14,15,16,17,18,19,20,21,22,23,24,25,26,27,28,29,30,31,32,33,34,35,36,37,38,39,40,41,42,43,44,45,46,47,48
Add_Drug_at_Start_Map=000000000000000000000000000000000000000000000000000
Add_Drug_Labware=add_drug_48
Max_Dynam_OD_Change=0.05
Reads_After_Pipet=1
Ref_Type=single_ref
Read_to_Add_Drug_at_Start=0
Send_Email_at_Pipet=no_email
Strain_Name=""
Media=ypd
drug_vol=2.00
Drug_Name=""
Drug_Conc=2
Innoc_Conc=""
Strain_Plate=none
ShakeIntensity=High
ShakeMode=Orbital
NumberOfFlashes=1
PartOfPlate=0
MovePlateOutAfterMeasurement=0
IntegrationLagTime=0
IntegrationTime=100
DelayMoveFlashFluorescence=0
[Drug_Data]
Drug_Plate=none
Strain_Plate=none
Media=ypd
Drug_Name=nd,nd,nd,nd,nd,nd,nd,nd,nd,nd,nd,nd,nd,nd,nd,nd,nd,nd,nd,nd,nd,nd,nd,nd,nd,nd,nd,nd,nd,nd,nd,nd,nd,nd,nd,nd,nd,nd,nd,nd,nd,nd,nd,nd,nd,nd,nd,nd,nd,nd,nd,nd,nd,nd,nd,nd,nd,nd,nd,nd,nd,nd,nd,nd,nd,nd,nd,nd,nd,nd,nd,nd,nd,nd,nd,nd,nd,nd,nd,nd,nd,nd,nd,nd,nd,nd,nd,nd,nd,nd,nd,nd,nd,nd,nd,nd
Strain_Name=ud
Drug_Conc=""
Innoc_Conc=0.06250,0.06250,0.06250,0.06250,0.06250,0.06250,0.06250,0.06250,0.06250,0.06250,0.06250,0.06250,0.06250,0.06250,0.06250,0.06250,0.06250,0.06250,0.06250,0.06250,0.06250,0.06250,0.06250,0.06250,0.06250,0.06250,0.06250,0.06250,0.06250,0.06250,0.06250,0.06250,0.06250,0.06250,0.06250,0.06250,0.06250,0.06250,0.06250,0.06250,0.06250,0.06250,0.06250,0.06250,0.06250,0.06250,0.06250,0.06250,0.06250,0.06250,0.06250,0.06250,0.06250,0.06250,0.06250,0.06250,0.06250,0.06250,0.06250,0.06250,0.06250,0.06250,0.06250,0.06250,0.06250,0.06250,0.06250,0.06250,0.06250,0.06250,0.06250,0.06250,0.06250,0.06250,0.06250,0.06250,0.06250,0.06250,0.06250,0.06250,0.06250,0.06250,0.06250,0.06250,0.06250,0.06250,0.06250,0.06250,0.06250,0.06250,0.06250,0.06250,0.06250,0.06250,0.06250,0.06250
Run_ID=none
Plate_Quarter=A
Units=%,%,%,%,%,%,%,%,%,%,%,%,%,%,%,%,%,%,%,%,%,%,%,%,%,%,%,%,%,%,%,%,%,%,%,%,%,%,%,%,%,%,%,%,%,%,%,%,%,%,%,%,%,%,%,%,%,%,%,%,%,%,%,%,%,%,%,%,%,%,%,%,%,%,%,%,%,%,%,%,%,%,%,%,%,%,%,%,%,%,%,%,%,%,%,%
Parent_ID=""
Project_Name=test
Strain_Backgrnd=0,0,0,0,0,0,0,0,0,0,0,0,0,0,0,0,0,0,0,0,0,0,0,0,0,0,0,0,0,0,0,0,0,0,0,0,0,0,0,0,0,0,0,0,0,0,0,0,0,0,0,0,0,0,0,0,0,0,0,0,0,0,0,0,0,0,0,0,0,0,0,0,0,0,0,0,0,0,0,0,0,0,0,0,0,0,0,0,0,0,0,0,0,0,0,0
Well_Vol=100,100,100,100,100,100,100,100,100,100,100,100,100,100,100,100,100,100,100,100,100,100,100,100,100,100,100,100,100,100,100,100,100,100,100,100,100,100,100,100,100,100,100,100,100,100,100,100,100,100,100,100,100,100,100,100,100,100,100,100,100,100,100,100,100,100,100,100,100,100,100,100,100,100,100,100,100,100,100,100,100,100,100,100,100,100,100,100,100,100,100,100,100,100,100,100
time_frm_freezer=-1.00
gens_frm_freezer=-1.00
user=asmith
Strain_Pool=ud,ud,ud,ud,ud,ud,ud,ud,ud,ud,ud,ud,ud,ud,ud,ud,ud,ud,ud,ud,ud,ud,ud,ud,ud,ud,ud,ud,ud,ud,ud,ud,ud,ud,ud,ud,ud,ud,ud,ud,ud,ud,ud,ud,ud,ud,ud,ud,ud,ud,ud,ud,ud,ud,ud,ud,ud,ud,ud,ud,ud,ud,ud,ud,ud,ud,ud,ud,ud,ud,ud,ud,ud,ud,ud,ud,ud,ud,ud,ud,ud,ud,ud,ud,ud,ud,ud,ud,ud,ud,ud,ud,ud,ud,ud,ud
Well_Alias=A01,A02,A03,A04,A05,A06,A07,A08,A09,A10,A11,A12,B01,B02,B03,B04,B05,B06,B07,B08,B09,B10,B11,B12,C01,C02,C03,C04,C05,C06,C07,C08,C09,C10,C11,C12,D01,D02,D03,D04,D05,D06,D07,D08,D09,D10,D11,D12,E01,E02,E03,E04,E05,E06,E07,E08,E09,E10,E11,E12,F01,F02,F03,F04,F05,F06,F07,F08,F09,F10,F11,F12,G01,G02,G03,G04,G05,G06,G07,G08,G09,G10,G11,G12,H01,H02,H03,H04,H05,H06,H07,H08,H09,H10,H11,H12
Well_Pos=1,2,3,4,5,6,7,8,9,10,11,12,13,14,15,16,17,18,19,20,21,22,23,24,25,26,27,28,29,30,31,32,33,34,35,36,37,38,39,40,41,42,43,44,45,46,47,48,49,50,51,52,53,54,55,56,57,58,59,60,61,62,63,64,65,66,67,68,69,70,71,72,73,74,75,76,77,78,79,80,81,82,83,84,85,86,87,88,89,90,91,92,93,94,95,96
position=A01,A02,A03,A04,A05,A06,A07,A08,A09,A10,A11,A12,B01,B02,B03,B04,B05,B06,B07,B08,B09,B10,B11,B12,C01,C02,C03,C04,C05,C06,C07,C08,C09,C10,C11,C12,D01,D02,D03,D04,D05,D06,D07,D08,D09,D10,D11,D12,E01,E02,E03,E04,E05,E06,E07,E08,E09,E10,E11,E12,F01,F02,F03,F04,F05,F06,F07,F08,F09,F10,F11,F12,G01,G02,G03,G04,G05,G06,G07,G08,G09,G10,G11,G12,H01,H02,H03,H04,H05,H06,H07,H08,H09,H10,H11,H12
[Runtime_State]
Instrument=Tecan_20
Start_Time_Now=3.2672018669E+9
Reads_Completed=95
Innoc_Direction=down
Wells_In_Use=111111111111111111111111111111111111111111111111111111111111111111111111111111111111111111111111
Innoc_Map=111111111111111111111111111111111111111111111111111111111111111111111111111111111111000000000000
Dilute_Map=111111111111111111111111111111111111111111111111111111111111111111111111111111111111111111111111
Save_Sample_Map=000000000000000000000000000000000000000000000000010000000100000001000000010000000100000001000000
Current_OD=0.889,0.905,0.924,1.025,0.812,0.727,0.911,1.119,1.035,0.822,0.823,0.797,0.929,0.861,0.802,0.827,0.938,0.637,1.098,0.828,0.873,0.640,0.357,0.250,0.903,1.032,0.807,0.868,0.685,0.644,1.033,0.911,0.737,0.363,0.231,0.185,0.950,0.782,0.695,0.592,0.653,0.565,0.888,0.890,0.671,0.313,0.192,0.189,0.844,0.640,0.588,0.550,0.527,0.494,0.776,0.899,0.656,0.315,0.173,0.137,0.643,0.524,0.488,0.512,0.478,0.373,0.738,0.713,0.669,0.180,0.156,0.156,0.065,0.065,0.066,0.066,0.065,0.065,0.065,0.065,0.065,0.067,0.067,0.066,0.065,0.066,0.066,0.066,0.066,0.066,0.066,0.066,0.067,0.068,0.067,0.067
Bckgrnd_OD=0.082,0.083,0.083,0.083,0.084,0.083,0.083,0.083,0.084,0.084,0.084,0.083,0.086,0.084,0.084,0.083,0.084,0.084,0.084,0.084,0.085,0.084,0.085,0.093,0.083,0.083,0.081,0.082,0.083,0.083,0.083,0.084,0.082,0.083,0.085,0.082,0.086,0.081,0.082,0.083,0.084,0.084,0.084,0.084,0.084,0.083,0.085,0.092,0.084,0.082,0.083,0.083,0.083,0.083,0.083,0.083,0.082,0.083,0.083,0.083,0.086,0.082,0.083,0.082,0.083,0.083,0.084,0.083,0.084,0.083,0.084,0.099,0.064,0.063,0.063,0.064,0.063,0.064,0.064,0.064,0.064,0.065,0.065,0.064,0.064,0.065,0.064,0.065,0.064,0.065,0.065,0.064,0.064,0.066,0.066,0.065
Mapped=111111111111110011111100111111111100110011111000111111111111111111111111111111111111111111111111
Pipet_Completed=000000000000000000000000000000000000000000000000000000000000000000000000000000000000000000000000
Innoc_Completed=0,0,0,0,0,0,0,0,0,0,0,0,0,0,0,0,0,0,0,0,0,0,0,0,0,0,0,0,0,0,0,0,0,0,0,0,0,0,0,0,0,0,0,0,0,0,0,0,0,0,0,0,0,0,0,0,0,0,0,0,0,0,0,0,0,0,0,0,0,0,0,0,0,0,0,0,0,0,0,0,0,0,0,0,0,0,0,0,0,0,0,0,0,0,0,0
Save_Completed=0,0,0,0,0,0,0,0,0,0,0,0,0,0,0,0,0,0,0,0,0,0,0,0,0,0,0,0,0,0,0,0,0,0,0,0,0,0,0,0,0,0,0,0,0,0,0,0,0,0,0,0,0,0,0,0,0,0,0,0,0,0,0,0,0,0,0,0,0,0,0,0,0,0,0,0,0,0,0,0,0,0,0,0,0,0,0,0,0,0,0,0,0,0,0,0
Pipeted_At=0,0,0,0,0,0,0,0,0,0,0,0,0,0,0,0,0,0,0,0,0,0,0,0,0,0,0,0,0,0,0,0,0,0,0,0,0,0,0,0,0,0,0,0,0,0,0,0,0,0,0,0,0,0,0,0,0,0,0,0,0,0,0,0,0,0,0,0,0,0,0,0,0,0,0,0,0,0,0,0,0,0,0,0,0,0,0,0,0,0,0,0,0,0,0,0
Pipeted_OD=0,0,0,0,0,0,0,0,0,0,0,0,0,0,0,0,0,0,0,0,0,0,0,0,0,0,0,0,0,0,0,0,0,0,0,0,0,0,0,0,0,0,0,0,0,0,0,0,0,0,0,0,0,0,0,0,0,0,0,0,0,0,0,0,0,0,0,0,0,0,0,0,0,0,0,0,0,0,0,0,0,0,0,0,0,0,0,0,0,0,0,0,0,0,0,0
Dilutes_Completed=0,0,0,0,0,0,0,0,0,0,0,0,0,0,0,0,0,0,0,0,0,0,0,0,0,0,0,0,0,0,0,0,0,0,0,0,0,0,0,0,0,0,0,0,0,0,0,0,0,0,0,0,0,0,0,0,0,0,0,0,0,0,0,0,0,0,0,0,0,0,0,0,0,0,0,0,0,0,0,0,0,0,0,0,0,0,0,0,0,0,0,0,0,0,0,0
Time_At_Innoc=0,0,0,0,0,0,0,0,0,0,0,0,0,0,0,0,0,0,0,0,0,0,0,0,0,0,0,0,0,0,0,0,0,0,0,0,0,0,0,0,0,0,0,0,0,0,0,0,0,0,0,0,0,0,0,0,0,0,0,0,0,0,0,0,0,0,0,0,0,0,0,0,0,0,0,0,0,0,0,0,0,0,0,0,0,0,0,0,0,0,0,0,0,0,0,0
Time_At_Save=0,0,0,0,0,0,0,0,0,0,0,0,0,0,0,0,0,0,0,0,0,0,0,0,0,0,0,0,0,0,0,0,0,0,0,0,0,0,0,0,0,0,0,0,0,0,0,0,0,0,0,0,0,0,0,0,0,0,0,0,0,0,0,0,0,0,0,0,0,0,0,0,0,0,0,0,0,0,0,0,0,0,0,0,0,0,0,0,0,0,0,0,0,0,0,0
Time_At_Dilute=0,0,0,0,0,0,0,0,0,0,0,0,0,0,0,0,0,0,0,0,0,0,0,0,0,0,0,0,0,0,0,0,0,0,0,0,0,0,0,0,0,0,0,0,0,0,0,0,0,0,0,0,0,0,0,0,0,0,0,0,0,0,0,0,0,0,0,0,0,0,0,0,0,0,0,0,0,0,0,0,0,0,0,0,0,0,0,0,0,0,0,0,0,0,0,0
Previous_OD=0.889,0.905,0.924,1.025,0.812,0.727,0.911,1.119,1.035,0.822,0.823,0.797,0.929,0.861,0.802,0.827,0.938,0.637,1.098,0.828,0.873,0.640,0.357,0.250,0.903,1.032,0.807,0.868,0.685,0.644,1.033,0.911,0.737,0.363,0.231,0.185,0.950,0.782,0.695,0.592,0.653,0.565,0.888,0.890,0.671,0.313,0.192,0.189,0.844,0.640,0.588,0.550,0.527,0.494,0.776,0.899,0.656,0.315,0.173,0.137,0.643,0.524,0.488,0.512,0.478,0.373,0.738,0.713,0.669,0.180,0.156,0.156,0.065,0.065,0.066,0.066,0.065,0.065,0.065,0.065,0.065,0.067,0.067,0.066,0.065,0.066,0.066,0.066,0.066,0.066,0.066,0.066,0.067,0.068,0.067,0.067
Prev_Delta_OD=0.016,0.010,0.003,0.021,0.031,0.007,0.011,0.012,0.006,0.020,0.009,0.012,0.003,0.020,0.008,0.007,0.012,0.020,0.001,0.015,0.002,0.013,0.012,0.033,0.020,0.016,0.013,0.026,0.009,0.005,0.016,0.019,0.002,0.003,0.005,0.008,0.016,0.002,0.021,0.020,0.002,0.008,0.010,0.006,0.026,0.000,0.003,0.009,0.015,0.009,0.021,0.032,0.033,0.008,0.020,0.021,0.025,0.005,0.005,0.003,0.017,0.035,0.006,0.002,0.002,0.007,0.008,0.009,0.022,0.000,0.003,0.011,0.000,0.000,0.001,0.000,0.000,0.000,0.000,0.000,0.000,0.001,0.001,0.001,0.000,0.000,0.000,0.000,0.002,0.000,0.000,0.001,0.001,0.001,0.000,0.000
Delta_From_Ref=0.000,0.006,1.423,1.525,1.526,1.587,-0.508,0.026,-0.016,-0.004,1.778,1.985,-0.370,1.147,5.097,4.475,-0.019,-0.032,0.075,0.744,1.518,1.877,6.081,4.923,-0.013,0.014,1.445,1.486,1.498,1.478,1.604,2.699,0.004,0.021,2.056,2.198,-0.164,1.377,4.653,5.250,-0.007,-0.014,0.633,0.752,1.790,1.960,6.211,5.046,0.000,0.000,0.000,0.000,0.000,0.000,0.000,0.000,0.000,0.000,0.000,0.000,0.000,0.000,0.000,0.000,0.000,0.000,0.000,0.000,0.000,0.000,0.000,0.000,0.000,0.000,0.000,0.000,0.000,0.000,0.000,0.000,0.000,0.000,0.000,0.000,0.000,0.000,0.000,0.000,0.000,0.000,0.000,0.000,0.000,0.000,0.000,0.000
Sig_OD_Delta=0,0,1,1,1,1,0,0,0,0,1,1,0,1,1,1,0,0,0,0,1,1,1,1,0,0,1,1,1,1,1,1,0,0,1,1,0,1,1,1,0,0,0,0,1,1,1,1,0,0,0,0,0,0,0,0,0,0,0,0,0,0,0,0,0,0,0,0,0,0,0,0,0,0,0,0,0,0,0,0,0,0,0,0,0,0,0,0,0,0,0,0,0,0,0,0
Add_Drug_at_Start_Map=000000000000000000000000000000000000000000000000000000000000000000000000000000000000000000000000
[Analysis]
Drug_ID=A1,A2,A3,A4,A5,A6,B1,B2,B3,B4,B5,B6,C1,C2,C3,C4,C5,C6,D1,D2,D3,D4,D5,D6,E1,E2,E3,E4,E5,E6,F1,F2,F3,F4,F5,F6,G1,G2,G3,G4,G5,G6,H1,H2,H3,H4,H5,H6
Decision=no_inh,ps2_2_1,ps2_4_1,ps2_4_2,ps2_4_2,other,no_inh,ps2_4_1,ps2_4_2,ps2_4_1,ps2_4_2,other,no_inh,ps2_4_1,ps2_4_2,ps2_4_2,other,other,no_inh,ps2_4_1,ps2_4_2,other,other,other,ps2_1_1,ps2_4_2,other,other,other,other,ps2_4_2,other,other,other,other,other,screen,screen,screen,screen,screen,screen,screen,screen,screen,screen,screen,screen,no_inh,no_inh,ps2_4_1,ps2_4_2,other,other,no_inh,ps2_4_1,other,other,other,other,ps2_1_1,ps2_4_1,other,other,other,other,ps2_2_1,ps2_4_1,other,other,other,other,ps2_4_1,ps2_4_2,other,other,other,other,ps2_4_1,ps2_4_2,other,other,other,other,screen,screen,screen,screen,screen,screen,screen,screen,screen,screen,screen,screen
Plot_Min=0.100,0.100,0.100,0.100,0.100,0.100,0.100,0.100,0.100,0.100,0.100,0.100,0.100,0.100,0.100,0.100,0.100,0.100,0.100,0.100,0.100,0.100,0.100,0.100,0.100,0.100,0.100,0.100,0.100,0.100,0.100,0.100,0.100,0.100,0.100,0.100,0.100,0.100,0.100,0.100,0.100,0.100,0.100,0.100,0.100,0.100,0.100,0.100
Plot_Max=1.500,1.500,1.500,1.500,1.500,1.500,1.500,1.500,1.500,1.500,1.500,1.500,1.500,1.500,1.500,1.500,1.500,1.500,1.500,1.500,1.500,1.500,1.500,1.500,1.500,1.500,1.500,1.500,1.500,1.500,1.500,1.500,1.500,1.500,1.500,1.500,1.500,1.500,1.500,1.500,1.500,1.500,1.500,1.500,1.500,1.500,1.500,1.500
G_Plot_Min=0.1
G_Plot_Delta=0.7
Plot_On_Off=0
OD_Gen_Pt=0.460
Gens_to_OD_Pt=5.000
Avg_G=2.121,2.388,2.577,2.892,2.875,3.406,2.109,2.444,3.105,2.731,2.987,3.604,2.178,2.551,2.777,3.022,3.268,3.586,2.155,2.694,3.015,3.744,3.335,3.980,2.260,2.984,3.367,3.808,4.028,4.789,2.729,4.003,4.792,4.716,4.836,5.289,0.000,0.000,0.000,0.000,0.000,0.000,0.000,0.000,0.000,0.000,0.000,0.000,2.101,2.139,2.534,2.913,3.170,3.492,2.191,2.488,3.238,4.392,5.441,6.711,2.286,2.471,3.747,5.367,6.730,7.790,2.361,2.470,4.321,5.716,7.616,7.882,2.480,2.841,4.184,5.714,8.115,10.387,2.651,2.915,4.285,7.830,8.975,8.641,0.000,0.000,0.000,0.000,0.000,0.000,0.000,0.000,0.000,0.000,0.000,0.000
Max_Slope=1.793,1.883,1.799,1.762,1.849,2.025,1.960,2.305,2.144,2.252,1.856,2.049,2.033,2.443,2.765,2.673,2.585,2.267,2.318,2.815,3.430,4.840,3.315,3.121,2.729,3.550,4.090,4.260,5.644,5.029,3.381,5.058,6.605,7.162,7.464,9.342,218.461,236.665,173.734,189.332,105.184,293.791,274.836,213.000,170.399,207.804,266.249,212.998,1.488,1.493,1.964,2.097,2.121,1.836,1.887,2.312,2.626,3.214,6.073,4.067,2.069,2.176,3.326,5.525,12.224,19.677,2.144,2.131,2.895,7.220,16.838,4.919,2.189,2.227,3.487,5.602,24.840,36.566,2.337,3.059,3.264,16.938,26.962,5.029,181.275,198.138,131.076,9.414,131.076,218.459,181.275,139.671,152.142,160.754,304.284,250.587
Fit_Model=all
Fit_Const_OD_Base=0.085
Fit_Const_N0=0.01500
Fit_Const_T0=0.000
G_Fit_Min=0.100
G_Fit_Delta=0.400
Fit_On_Off=0.000,0.000,0.000,0.000,0.000,0.000,0.000,0.000,0.000,0.000,0.000,0.000,0.000,0.000,0.000,0.000,0.000,0.000,0.000,0.000,0.000,0.000,0.000,0.000,0.000,0.000,0.000,0.000,0.000,0.000,0.000,0.000,0.000,0.000,0.000,0.000,0.000,0.000,0.000,0.000,0.000,0.000,0.000,0.000,0.000,0.000,0.000,0.000,0.000,0.000,0.000,0.000,0.000,0.000,0.000,0.000,0.000,0.000,0.000,0.000,0.000,0.000,0.000,0.000,0.000,0.000,0.000,0.000,0.000,0.000,0.000,0.000,0.000,0.000,0.000,0.000,0.000,0.000,0.000,0.000,0.000,0.000,0.000,0.000,0.000,0.000,0.000,0.000,0.000,0.000,0.000,0.000,0.000,0.000,0.000,0.000
Fit_Min=0.032,0.033,0.033,0.033,0.034,0.033,0.036,0.034,0.034,0.033,0.034,0.034,0.033,0.033,0.031,0.032,0.033,0.033,0.036,0.031,0.032,0.033,0.034,0.034,0.034,0.032,0.033,0.033,0.033,0.033,0.036,0.032,0.033,0.032,0.033,0.033,0.014,0.013,0.013,0.014,0.013,0.014,0.014,0.015,0.014,0.015,0.014,0.015,0.000,0.000,0.000,0.000,0.000,0.000,0.000,0.000,0.000,0.000,0.000,0.000,0.000,0.000,0.000,0.000,0.000,0.000,0.000,0.000,0.000,0.000,0.000,0.000,0.000,0.000,0.000,0.000,0.000,0.000,0.000,0.000,0.000,0.000,0.000,0.000,0.000,0.000,0.000,0.000,0.000,0.000,0.000,0.000,0.000,0.000,0.000,0.000
Fit_Delta=0.524,0.332,0.457,0.404,0.207,0.192,0.647,0.478,0.192,0.203,0.222,0.193,0.501,0.610,0.300,0.198,0.186,0.170,0.657,0.277,0.237,0.154,0.210,0.161,0.183,0.284,0.301,0.310,0.314,0.146,0.326,0.298,0.052,0.296,0.266,0.252,0.501,0.610,0.300,0.198,0.186,0.170,0.657,0.277,0.237,0.154,0.210,0.161,0.543,0.506,0.421,0.568,0.465,0.525,0.456,0.517,0.444,0.442,0.197,0.031,0.424,0.502,0.512,0.224,0.126,0.085,0.562,0.495,0.472,0.196,0.088,0.028,0.482,0.442,0.496,0.178,0.082,0.047,0.370,0.510,0.502,0.080,0.051,0.045,0.424,0.502,0.512,0.224,0.126,0.085,0.562,0.495,0.472,0.196,0.088,0.028
Fit_Offset=0.076,0.083,0.085,0.084,0.076,0.058,0.075,0.081,0.074,0.077,0.070,0.054,0.074,0.077,0.080,0.071,0.069,0.053,0.071,0.079,0.078,0.065,0.068,0.041,0.078,0.077,0.072,0.066,0.064,0.033,0.076,0.067,0.070,0.058,0.057,0.058,0.000,0.000,0.000,0.000,0.000,0.000,0.000,0.000,0.000,0.000,0.000,0.000,0.074,0.076,0.080,0.082,0.083,0.083,0.076,0.074,0.081,0.081,0.080,0.117,0.076,0.074,0.079,0.079,0.075,0.073,0.074,0.075,0.081,0.076,0.071,0.180,0.072,0.073,0.079,0.077,0.067,0.048,0.075,0.066,0.080,0.069,0.069,0.082,0.000,0.000,0.000,0.000,0.000,0.000,0.000,0.000,0.000,0.000,0.000,0.000
Fit_N0=0.007,0.005,0.004,0.004,0.008,0.022,0.009,0.006,0.011,0.007,0.011,0.018,0.007,0.007,0.006,0.010,0.011,0.015,0.012,0.006,0.008,0.012,0.012,0.028,0.007,0.007,0.010,0.012,0.011,0.011,0.010,0.007,0.010,0.020,0.025,0.035,0.000,0.000,0.000,0.000,0.000,0.000,0.000,0.000,0.000,0.000,0.000,0.000,0.009,0.008,0.007,0.006,0.005,0.004,0.008,0.008,0.007,0.012,0.014,-0.009,0.008,0.009,0.008,0.014,0.019,0.016,0.010,0.009,0.013,0.019,0.023,-0.040,0.009,0.008,0.011,0.016,0.025,0.044,0.008,0.011,0.013,0.024,0.024,0.022,0.000,0.000,0.000,0.000,0.000,0.000,0.000,0.000,0.000,0.000,0.000,0.000
Fit_T0=1.522,2.453,2.518,1.225,1.082,0.028,1.279,2.537,1.224,1.075,0.115,-3.249,1.007,2.065,1.842,0.433,-0.132,-3.079,1.359,2.207,1.856,-0.728,-0.065,-2.181,1.735,1.485,1.121,-0.389,-1.559,-14.398,1.711,-2.351,-0.240,0.032,0.992,3.608,0.000,0.000,0.000,0.000,0.000,0.000,0.000,0.000,0.000,0.000,0.000,0.000,1.716,1.625,1.841,1.967,2.627,2.825,1.372,0.746,1.128,4.025,5.052,-21.950,1.698,1.259,1.709,5.166,5.552,5.707,1.574,1.229,4.061,5.296,5.682,36.371,0.875,0.854,3.839,5.431,5.777,5.986,1.224,0.019,3.908,5.773,5.428,-4.357,0.000,0.000,0.000,0.000,0.000,0.000,0.000,0.000,0.000,0.000,0.000,0.000
Fit_G=1.498,1.438,1.542,1.971,2.626,5.077,1.671,1.575,3.040,2.262,3.040,5.558,1.630,1.841,1.884,2.819,3.286,4.678,1.858,1.766,2.162,3.731,3.169,5.969,1.503,2.114,2.572,3.467,3.779,7.504,1.965,3.407,3.819,4.715,5.092,6.053,0.000,0.000,0.000,0.000,0.000,0.000,0.000,0.000,0.000,0.000,0.000,0.000,1.528,1.540,1.793,1.994,2.039,2.149,1.616,2.004,2.465,3.412,4.428,-38.663,1.655,1.930,2.942,4.208,5.909,6.528,1.856,1.947,3.470,5.028,7.644,-40.658,2.023,2.276,3.157,4.800,8.473,18.002,2.053,2.692,3.398,8.199,9.648,15.546,0.000,0.000,0.000,0.000,0.000,0.000,0.000,0.000,0.000,0.000,0.000,0.000
Fit_Error=31.252,13.956,106.031,75.377,1.668,4.573,282.093,32.367,1.205,0.983,2.546,3.934,73.924,92.476,7.261,0.839,1.174,2.158,427.856,3.610,2.402,1.038,2.386,3.009,1.297,1.545,3.557,10.803,11.982,1.788,18.118,7.891,0.236,8.253,5.826,9.115,0.000,0.000,0.000,0.000,0.000,0.000,0.000,0.000,0.000,0.000,0.000,0.000,83.872,41.940,15.993,60.060,33.047,59.592,31.055,40.951,40.158,35.965,2.384,0.421,18.132,30.311,85.276,5.011,0.581,0.221,78.913,27.472,94.440,3.082,0.254,0.343,72.445,18.695,73.228,2.135,0.205,0.267,13.819,116.112,77.219,0.230,0.315,1.654,0.000,0.000,0.000,0.000,0.000,0.000,0.000,0.000,0.000,0.000,0.000,0.000
Fit_CV=96.000,43.000,76.000,80.000,46.000,44.000,46.000,79.000,81.000,37.000,65.000,115.000,66.000,79.000,30.000,56.000,62.000,67.000,60.000,43.000,42.000,72.000,69.000,73.000,32.000,51.000,72.000,82.000,98.000,80.000,71.000,104.000,13.000,101.000,124.000,171.000,0.000,0.000,0.000,0.000,0.000,0.000,0.000,0.000,0.000,0.000,0.000,0.000,55.000,41.000,45.000,101.000,38.000,87.000,58.000,61.000,43.000,133.000,129.000,4.000,48.000,61.000,49.000,130.000,68.000,61.000,57.000,65.000,142.000,149.000,60.000,2.000,57.000,84.000,54.000,142.000,62.000,63.000,59.000,103.000,135.000,61.000,46.000,15.000,0.000,0.000,0.000,0.000,0.000,0.000,0.000,0.000,0.000,0.000,0.000,0.000
Time_to_20_Gens=0,0,0,0,0,0,0,0,0,0,0,0,0,0,0,0,0,0,0,0,0,0,0,0,0,0,0,0,0,0,0,0,0,0,0,0,0,0,0,0,0,0,0,0,0,0,0,0
Time_to_each_5_Gens=0,0,0,0,0,0,0,0,0,0,0,0,0,0,0,0,0,0,0,0,0,0,0,0,0,0,0,0,0,0,0,0,0,0,0,0,0,0,0,0,0,0,0,0,0,0,0,0
Time_to_each_n_Gens=10.603,11.939,12.885,14.459,14.376,17.029,10.547,12.219,15.525,13.655,14.937,18.018,10.889,12.753,13.884,15.112,16.341,17.932,10.775,13.468,15.077,18.718,16.675,19.899,11.299,14.921,16.837,19.042,20.139,23.375,13.644,20.014,23.363,23.371,23.368,23.363,0.000,0.000,0.000,0.000,0.000,0.000,0.000,0.000,0.000,0.000,0.000,0.000,10.503,10.696,12.668,14.563,15.849,17.462,10.954,12.442,16.190,21.958,23.368,23.377,11.431,12.355,18.736,23.374,23.364,23.341,11.807,12.352,21.607,23.364,23.353,23.064,12.399,14.205,20.922,23.369,23.112,23.305,13.253,14.577,21.425,23.124,23.095,19.438,0.000,0.000,0.000,0.000,0.000,0.000,0.000,0.000,0.000,0.000,0.000,0.000
Min_Pt_OD=0,0,0,0,0,0,0,0,0,0,0,0,0,0,0,0,0,0,0,0,0,0,0,0,0,0,0,0,0,0,0,0,0,0,0,0,0,0,0,0,0,0,0,0,0,0,0,0
Min_Pt_t=0,0,0,0,0,0,0,0,0,0,0,0,0,0,0,0,0,0,0,0,0,0,0,0,0,0,0,0,0,0,0,0,0,0,0,0,0,0,0,0,0,0,0,0,0,0,0,0
TO_OD=0,0,0,0,0,0,0,0,0,0,0,0,0,0,0,0,0,0,0,0,0,0,0,0,0,0,0,0,0,0,0,0,0,0,0,0,0,0,0,0,0,0,0,0,0,0,0,0
Ref_ID=A01
Multi_Refs=single_ref
test=A01,A02,A03,A04,A05,A06,A07,A08,A09,A10,A11,A12,B01,B02,B03,B04,B05,B06,B07,B08,B09,B10,B11,B12,C01,C02,C03,C04,C05,C06,C07,C08,C09,C10,C11,C12,D01,D02,D03,D04,D05,D06,D07,D08,D09,D10,D11,D12,E01,E02,E03,E04,E05,E06,E07,E08,E09,E10,E11,E12,F01,F02,F03,F04,F05,F06,F07,F08,F09,F10,F11,F12,G01,G02,G03,G04,G05,G06,G07,G08,G09,G10,G11,G12,H01,H02,H03,H04,H05,H06,H07,H08,H09,H10,H11,H12
Start_Time_Now=3.2672018670E+9
Start_Date="7/13/2007+4:04 PM"
pv_to_plate_order=no
gen_time_cutoff=0.000
Drug_Name=nd?:;-ud+0,nd?:;-ud+0,nd?:;-ud+0,nd?:;-ud+0,nd?:;-ud+0,nd?:;-ud+0,nd?:;-ud+0,nd?:;-ud+0,nd?:;-ud+0,nd?:;-ud+0,nd?:;-ud+0,nd?:;-ud+0,nd?:;-ud+0,nd?:;-ud+0,nd?:;-ud+0,nd?:;-ud+0,nd?:;-ud+0,nd?:;-ud+0,nd?:;-ud+0,nd?:;-ud+0,nd?:;-ud+0,nd?:;-ud+0,nd?:;-ud+0,nd?:;-ud+0,nd?:;-ud+0,nd?:;-ud+0,nd?:;-ud+0,nd?:;-ud+0,nd?:;-ud+0,nd?:;-ud+0,nd?:;-ud+0,nd?:;-ud+0,nd?:;-ud+0,nd?:;-ud+0,nd?:;-ud+0,nd?:;-ud+0,nd?:;-ud+0,nd?:;-ud+0,nd?:;-ud+0,nd?:;-ud+0,nd?:;-ud+0,nd?:;-ud+0,nd?:;-ud+0,nd?:;-ud+0,nd?:;-ud+0,nd?:;-ud+0,nd?:;-ud+0,nd?:;-ud+0,nd?:;-ud+0,nd?:;-ud+0,nd?:;-ud+0,nd?:;-ud+0,nd?:;-ud+0,nd?:;-ud+0,nd?:;-ud+0,nd?:;-ud+0,nd?:;-ud+0,nd?:;-ud+0,nd?:;-ud+0,nd?:;-ud+0,nd?:;-ud+0,nd?:;-ud+0,nd?:;-ud+0,nd?:;-ud+0,nd?:;-ud+0,nd?:;-ud+0,nd?:;-ud+0,nd?:;-ud+0,nd?:;-ud+0,nd?:;-ud+0,nd?:;-ud+0,nd?:;-ud+0,nd?:;-ud+0,nd?:;-ud+0,nd?:;-ud+0,nd?:;-ud+0,nd?:;-ud+0,nd?:;-ud+0,nd?:;-ud+0,nd?:;-ud+0,nd?:;-ud+0,nd?:;-ud+0,nd?:;-ud+0,nd?:;-ud+0,nd?:;-ud+0,nd?:;-ud+0,nd?:;-ud+0,nd?:;-ud+0,nd?:;-ud+0,nd?:;-ud+0,nd?:;-ud+0,nd?:;-ud+0,nd?:;-ud+0,nd?:;-ud+0,nd?:;-ud+0,nd?:;-ud+0
Drug_Well_Pos=A01,A02,A03,A04,A05,A06,B01,B02,B03,B04,B05,B06,C01,C02,C03,C04,C05,C06,D01,D02,D03,D04,D05,D06,E01,E02,E03,E04,E05,E06,F01,F02,F03,F04,F05,F06,G01,G02,G03,G04,G05,G06,H01,H02,H03,H04,H05,H06,A07,A08,A09,A10,A11,A12,B07,B08,B09,B10,B11,B12,C07,C08,C09,C10,C11,C12,D07,D08,D09,D10,D11,D12,E07,E08,E09,E10,E11,E12,F07,F08,F09,F10,F11,F12,G07,G08,G09,G10,G11,G12,H07,H08,H09,H10,H11,H12
Avg_G_tcut=2.121,2.388,2.577,2.892,2.875,3.406,2.109,2.444,3.105,2.731,2.987,3.604,2.178,2.551,2.777,3.022,3.268,3.586,2.155,2.694,3.015,3.744,3.335,3.980,2.260,2.984,3.367,3.808,4.028,4.789,2.729,4.003,4.792,4.716,4.836,5.289,0.000,0.000,0.000,0.000,0.000,0.000,0.000,0.000,0.000,0.000,0.000,0.000,2.101,2.139,2.534,2.913,3.170,3.492,2.191,2.488,3.238,4.392,5.441,6.711,2.286,2.471,3.747,5.367,6.730,7.790,2.361,2.470,4.321,5.716,7.616,7.882,2.480,2.841,4.184,5.714,8.115,10.387,2.651,2.915,4.285,7.830,8.975,8.641,0.000,0.000,0.000,0.000,0.000,0.000,0.000,0.000,0.000,0.000,0.000,0.000
t0_from_interval=2.671,3.516,3.566,3.087,3.224,1.609,2.448,3.241,2.822,2.785,1.929,0.897,2.372,3.432,2.717,2.138,1.713,0.475,2.333,2.813,2.192,0.640,1.025,-0.928,2.227,2.050,1.271,-0.053,-0.682,-2.904,1.452,-0.205,-0.910,-1.684,-2.071,-2.773,0.000,0.000,0.000,0.000,0.000,0.000,0.000,0.000,0.000,0.000,0.000,0.000,2.494,2.542,2.845,3.659,4.308,5.601,2.409,2.008,2.604,2.864,3.016,-6.672,2.513,2.169,2.676,3.326,1.204,1.487,2.375,1.944,2.979,1.846,0.361,-6.704,1.919,1.888,3.607,3.070,-0.210,-2.536,2.128,1.463,3.301,0.077,-1.436,-5.702,0.000,0.000,0.000,0.000,0.000,0.000,0.000,0.000,0.000,0.000,0.000,0.000
Sum_Delta_Ref=0.000,3.641,6.395,11.167,11.007,18.565,0.352,4.536,14.647,9.277,13.003,19.926,0.899,6.326,10.010,13.398,16.514,18.949,0.214,9.860,13.646,19.628,16.725,21.007,2.839,13.565,16.422,19.608,20.627,24.055,10.690,20.207,24.212,23.344,24.163,26.042,-1.000,-1.000,-1.000,-1.000,-1.000,-1.000,-1.000,-1.000,-1.000,-1.000,-1.000,-1.000,0.160,0.133,5.363,11.245,15.009,19.560,0.755,4.792,15.293,25.498,28.075,27.505,1.973,4.467,21.183,27.757,28.910,29.434,3.590,4.563,25.017,27.950,29.236,27.860,5.623,9.955,24.583,28.212,29.323,29.833,9.276,11.663,24.949,29.350,29.614,29.010,-1.000,-1.000,-1.000,-1.000,-1.000,-1.000,-1.000,-1.000,-1.000,-1.000,-1.000,-1.000
Gens_at_time_G=5.000,5.000,5.000,5.000,5.000,5.000,5.000,5.000,5.000,5.000,5.000,5.000,5.000,5.000,5.000,5.000,5.000,5.000,5.000,5.000,5.000,5.000,5.000,5.000,5.000,5.000,5.000,5.000,5.000,4.881,5.000,5.000,4.875,4.955,4.832,4.417,0.000,0.000,0.000,0.000,0.000,0.000,0.000,0.000,0.000,0.000,0.000,0.000,5.000,5.000,5.000,5.000,5.000,5.000,5.000,5.000,5.000,5.000,4.294,3.483,5.000,5.000,5.000,4.355,3.472,2.996,5.000,5.000,5.000,4.088,3.066,2.926,5.000,5.000,5.000,4.090,2.848,2.244,5.000,5.000,5.000,2.953,2.573,2.250,0.000,0.000,0.000,0.000,0.000,0.000,0.000,0.000,0.000,0.000,0.000,0.000
G_Int_tcut=1.586,1.685,1.864,2.275,2.230,3.084,1.620,1.796,2.541,2.174,2.601,3.424,1.703,1.864,2.233,2.595,2.926,3.491,1.688,2.131,2.577,3.616,3.130,4.165,1.814,2.574,3.113,3.819,4.164,5.384,2.438,4.044,4.979,5.056,5.264,5.917,0.000,0.000,0.000,0.000,0.000,0.000,0.000,0.000,0.000,0.000,0.000,0.000,1.602,1.631,1.965,2.181,2.308,2.372,1.709,2.087,2.717,3.819,4.739,8.626,1.784,2.037,3.212,4.603,6.383,7.294,1.886,2.081,3.726,5.264,7.498,10.174,2.096,2.463,3.463,4.963,8.189,11.517,2.225,2.623,3.625,7.804,9.533,11.175,0.000,0.000,0.000,0.000,0.000,0.000,0.000,0.000,0.000,0.000,0.000,0.000
Sum_Del_12=0.000,2.866,4.086,4.697,4.742,5.034,0.244,3.015,4.859,4.232,4.509,4.939,0.391,3.588,4.115,4.505,4.742,4.754,0.279,3.751,4.345,4.918,4.517,4.769,0.826,4.102,4.482,4.730,4.809,5.016,2.837,4.815,5.272,5.075,5.129,5.288,6.395,6.371,6.336,6.372,6.332,6.390,6.383,6.381,6.374,6.377,6.359,6.369,0.442,0.095,3.307,4.651,5.167,5.552,0.646,2.637,4.822,5.552,5.831,5.048,1.537,2.594,5.233,5.735,5.923,6.017,2.023,2.590,5.443,5.701,5.942,5.125,2.428,3.901,5.534,5.789,5.947,6.021,3.312,3.722,5.526,5.943,6.001,5.521,6.373,6.372,6.368,6.327,6.339,6.376,6.376,6.357,6.350,6.335,6.373,6.367
Sum_Del_20=0.000,3.588,6.297,10.997,10.835,18.206,0.344,4.467,14.373,9.123,12.776,19.494,0.880,6.226,9.834,13.150,16.159,18.530,0.218,9.661,13.352,19.180,16.350,20.517,2.796,13.249,16.031,19.151,20.136,23.441,10.422,19.723,23.587,22.752,23.544,25.345,30.313,30.272,30.221,30.279,30.217,30.307,30.290,30.291,30.280,30.288,30.267,30.270,0.163,0.128,5.284,11.054,14.751,19.201,0.745,4.721,15.026,24.859,27.312,26.743,1.949,4.401,20.741,27.006,28.110,28.613,3.534,4.493,24.400,27.186,28.419,27.076,5.511,9.794,23.991,27.440,28.502,28.992,9.078,11.414,24.342,28.529,28.781,28.181,30.279,30.280,30.270,30.231,30.237,30.287,30.284,30.251,30.239,30.227,30.288,30.271
Sum_Del_24=0.000,3.400,6.102,10.600,10.592,19.525,0.387,4.301,14.838,9.053,12.803,21.847,0.988,6.082,10.001,13.588,18.169,21.087,0.050,10.444,15.029,21.995,18.791,23.932,2.672,15.621,18.900,22.305,23.657,28.420,12.635,23.241,28.594,27.424,28.663,31.641,39.775,39.727,39.669,39.737,39.667,39.771,39.747,39.750,39.738,39.748,39.726,39.728,0.018,0.216,5.042,11.023,14.972,19.749,0.682,4.520,15.110,28.971,34.332,34.799,1.715,4.195,22.119,33.763,36.113,37.057,3.429,4.372,28.235,34.419,36.800,35.469,5.870,9.680,27.121,34.740,37.000,37.872,10.262,12.729,28.045,36.995,37.477,37.076,39.739,39.739,39.727,39.690,39.692,39.746,39.743,39.702,39.691,39.682,39.751,39.726
Sum_12=6.452,3.586,2.366,1.755,1.710,1.418,6.696,3.437,1.593,2.220,1.943,1.513,6.061,2.864,2.337,1.947,1.710,1.698,6.173,2.701,2.107,1.534,1.935,1.683,5.626,2.350,1.970,1.722,1.643,1.436,3.615,1.637,1.180,1.377,1.323,1.164,0.057,0.082,0.117,0.080,0.120,0.062,0.069,0.071,0.078,0.075,0.093,0.083,6.894,6.357,3.145,1.801,1.285,0.900,5.806,3.815,1.630,0.900,0.621,1.404,4.915,3.858,1.219,0.717,0.529,0.435,4.429,3.862,1.009,0.751,0.510,1.327,4.024,2.552,0.918,0.663,0.505,0.431,3.140,2.730,0.926,0.509,0.451,0.931,0.079,0.080,0.084,0.125,0.113,0.077,0.076,0.095,0.102,0.117,0.079,0.085
Sum_20=30.397,26.809,24.100,19.399,19.562,12.191,30.741,25.930,16.024,21.274,17.620,10.903,29.517,24.170,20.563,17.247,14.238,11.867,30.179,20.736,17.045,11.217,14.047,9.880,27.601,17.148,14.366,11.246,10.261,6.956,19.975,10.674,6.810,7.645,6.853,5.052,0.084,0.125,0.176,0.118,0.180,0.090,0.106,0.106,0.117,0.109,0.130,0.127,30.560,30.525,25.113,19.343,15.646,11.196,29.652,25.676,15.371,5.538,3.085,3.653,28.448,25.996,9.656,3.391,2.287,1.784,26.863,25.904,5.997,3.211,1.978,3.321,24.886,20.603,6.406,2.957,1.895,1.405,21.319,18.983,6.055,1.868,1.616,2.216,0.118,0.117,0.127,0.166,0.160,0.110,0.113,0.146,0.157,0.170,0.109,0.126
Sum_24=39.869,36.469,33.767,29.269,29.277,20.344,40.256,35.568,25.031,30.816,27.066,18.022,38.881,33.787,29.868,26.281,21.700,18.782,39.819,29.425,24.839,17.874,21.078,15.937,37.197,24.248,20.969,17.564,16.212,11.449,27.233,16.628,11.275,12.445,11.206,8.228,0.094,0.142,0.199,0.132,0.202,0.098,0.122,0.119,0.131,0.121,0.143,0.141,39.887,40.085,34.827,28.845,24.897,20.120,39.187,35.349,24.759,10.898,5.537,5.070,38.154,35.674,17.750,6.106,3.756,2.812,36.440,35.496,11.634,5.450,3.069,4.399,33.999,30.189,12.748,5.129,2.869,1.997,29.607,27.140,11.824,2.874,2.392,2.793,0.130,0.130,0.142,0.179,0.177,0.123,0.126,0.167,0.178,0.187,0.118,0.143
G_by_Interval=1.586,1.685,1.864,2.275,2.230,3.084,1.620,1.796,2.541,2.174,2.601,3.424,1.703,1.864,2.233,2.595,2.926,3.491,1.688,2.131,2.577,3.616,3.130,4.165,1.814,2.574,3.113,3.819,4.164,5.384,2.438,4.044,4.979,5.056,5.264,5.917,0.000,0.000,0.000,0.000,0.000,0.000,0.000,0.000,0.000,0.000,0.000,0.000,1.602,1.631,1.965,2.181,2.308,2.372,1.709,2.087,2.717,3.819,4.739,8.626,1.784,2.037,3.212,4.603,6.383,7.294,1.886,2.081,3.726,5.264,7.498,10.174,2.096,2.463,3.463,4.963,8.189,11.517,2.225,2.623,3.625,7.804,9.533,11.175,0.000,0.000,0.000,0.000,0.000,0.000,0.000,0.000,0.000,0.000,0.000,0.000
Avg_G_t8=2.121,2.388,2.577,2.892,2.875,3.406,2.109,2.444,3.105,2.731,2.987,3.604,2.178,2.551,2.777,3.022,3.268,3.586,2.155,2.694,3.015,3.744,3.335,3.980,2.260,2.984,3.367,3.808,4.028,4.789,2.729,4.003,4.792,4.716,4.836,5.289,0.000,0.000,0.000,0.000,0.000,0.000,0.000,0.000,0.000,0.000,0.000,0.000,2.101,2.139,2.534,2.913,3.170,3.492,2.191,2.488,3.238,4.392,5.441,6.711,2.286,2.471,3.747,5.367,6.730,7.790,2.361,2.470,4.321,5.716,7.616,7.882,2.480,2.841,4.184,5.714,8.115,10.387,2.651,2.915,4.285,7.830,8.975,8.641,0.000,0.000,0.000,0.000,0.000,0.000,0.000,0.000,0.000,0.000,0.000,0.000
G_int_t8=1.586,1.685,1.864,2.275,2.230,3.084,1.620,1.796,2.541,2.174,2.601,3.424,1.703,1.864,2.233,2.595,2.926,3.491,1.688,2.131,2.577,3.616,3.130,4.165,1.814,2.574,3.113,3.819,4.164,5.384,2.438,4.044,4.979,5.056,5.264,5.917,0.000,0.000,0.000,0.000,0.000,0.000,0.000,0.000,0.000,0.000,0.000,0.000,1.602,1.631,1.965,2.181,2.308,2.372,1.709,2.087,2.717,3.819,4.739,8.626,1.784,2.037,3.212,4.603,6.383,7.294,1.886,2.081,3.726,5.264,7.498,10.174,2.096,2.463,3.463,4.963,8.189,11.517,2.225,2.623,3.625,7.804,9.533,11.175,0.000,0.000,0.000,0.000,0.000,0.000,0.000,0.000,0.000,0.000,0.000,0.000
Avg_G_t12=2.121,2.388,2.577,2.892,2.875,3.406,2.109,2.444,3.105,2.731,2.987,3.604,2.178,2.551,2.777,3.022,3.268,3.586,2.155,2.694,3.015,3.744,3.335,3.980,2.260,2.984,3.367,3.808,4.028,4.789,2.729,4.003,4.792,4.716,4.836,5.289,0.000,0.000,0.000,0.000,0.000,0.000,0.000,0.000,0.000,0.000,0.000,0.000,2.101,2.139,2.534,2.913,3.170,3.492,2.191,2.488,3.238,4.392,5.441,6.711,2.286,2.471,3.747,5.367,6.730,7.790,2.361,2.470,4.321,5.716,7.616,7.882,2.480,2.841,4.184,5.714,8.115,10.387,2.651,2.915,4.285,7.830,8.975,8.641,0.000,0.000,0.000,0.000,0.000,0.000,0.000,0.000,0.000,0.000,0.000,0.000
G_int_t12=1.586,1.685,1.864,2.275,2.230,3.084,1.620,1.796,2.541,2.174,2.601,3.424,1.703,1.864,2.233,2.595,2.926,3.491,1.688,2.131,2.577,3.616,3.130,4.165,1.814,2.574,3.113,3.819,4.164,5.384,2.438,4.044,4.979,5.056,5.264,5.917,0.000,0.000,0.000,0.000,0.000,0.000,0.000,0.000,0.000,0.000,0.000,0.000,1.602,1.631,1.965,2.181,2.308,2.372,1.709,2.087,2.717,3.819,4.739,8.626,1.784,2.037,3.212,4.603,6.383,7.294,1.886,2.081,3.726,5.264,7.498,10.174,2.096,2.463,3.463,4.963,8.189,11.517,2.225,2.623,3.625,7.804,9.533,11.175,0.000,0.000,0.000,0.000,0.000,0.000,0.000,0.000,0.000,0.000,0.000,0.000
Avg_G_inflex=2.121,2.479,2.598,2.943,3.309,3.962,2.109,2.444,3.523,3.049,3.322,3.984,2.178,2.551,2.829,3.333,3.543,3.890,2.155,2.746,3.049,3.830,3.395,4.119,2.371,2.940,3.211,3.662,3.775,4.586,2.602,3.725,4.684,4.388,4.536,5.142,0.000,0.000,0.000,0.000,0.000,0.000,0.000,0.000,0.000,0.000,0.000,0.000,2.101,2.139,2.567,2.913,3.182,3.492,2.204,2.488,3.264,4.416,5.647,1.201,2.316,2.471,3.747,5.478,6.839,7.993,2.361,2.470,4.321,5.816,7.794,1.608,2.480,2.874,4.184,5.915,8.130,10.357,2.700,2.915,4.285,8.112,8.913,1.087,0.000,0.000,0.000,0.000,0.000,0.000,0.000,0.000,0.000,0.000,0.000,0.000
G_int_inflex=1.586,1.729,1.898,2.329,2.862,3.785,1.620,1.796,3.189,2.621,3.078,3.860,1.703,1.864,2.203,2.995,3.193,3.696,1.688,2.060,2.459,3.496,3.048,3.985,1.766,2.380,2.771,3.558,3.737,4.641,2.160,3.546,4.377,4.531,4.804,5.697,0.000,0.000,0.000,0.000,0.000,0.000,0.000,0.000,0.000,0.000,0.000,0.000,1.602,1.631,2.000,2.181,2.328,2.372,1.730,2.087,2.757,3.852,5.097,1.201,1.815,2.037,3.212,4.705,6.511,7.547,1.886,2.081,3.726,6.007,7.759,1.608,2.096,2.515,3.463,5.791,8.218,11.594,2.270,2.623,3.625,8.246,9.609,1.087,0.000,0.000,0.000,0.000,0.000,0.000,0.000,0.000,0.000,0.000,0.000,0.000
G_by_Interval_g4=1.657,1.887,2.111,2.493,2.446,3.143,1.704,1.935,2.769,2.344,2.647,3.423,1.701,2.066,2.398,2.704,2.958,3.380,1.741,2.293,2.660,3.511,3.067,3.858,1.818,2.629,3.082,3.628,3.862,4.876,2.327,3.826,4.731,4.745,4.876,5.441,0.000,0.000,0.000,0.000,0.000,0.000,0.000,0.000,0.000,0.000,0.000,0.000,1.638,1.669,2.118,2.493,2.621,2.828,1.723,2.078,3.006,4.150,4.898,8.626,1.805,2.046,3.601,5.311,6.383,7.294,1.901,2.086,4.308,5.860,7.498,10.174,2.069,2.469,3.944,5.540,8.189,11.517,2.217,2.591,4.185,7.804,9.533,11.175,0.000,0.000,0.000,0.000,0.000,0.000,0.000,0.000,0.000,0.000,0.000,0.000
G_int_t8_g4=1.657,1.887,2.111,2.493,2.446,3.143,1.704,1.935,2.769,2.344,2.647,3.423,1.701,2.066,2.398,2.704,2.958,3.380,1.741,2.293,2.660,3.511,3.067,3.858,1.818,2.629,3.082,3.628,3.862,4.876,2.327,3.826,4.731,4.745,4.876,5.441,0.000,0.000,0.000,0.000,0.000,0.000,0.000,0.000,0.000,0.000,0.000,0.000,1.638,1.669,2.118,2.493,2.621,2.828,1.723,2.078,3.006,4.150,4.898,8.626,1.805,2.046,3.601,5.311,6.383,7.294,1.901,2.086,4.308,5.860,7.498,10.174,2.069,2.469,3.944,5.540,8.189,11.517,2.217,2.591,4.185,7.804,9.533,11.175,0.000,0.000,0.000,0.000,0.000,0.000,0.000,0.000,0.000,0.000,0.000,0.000
G_int_t12_g4=1.657,1.887,2.111,2.493,2.446,3.143,1.704,1.935,2.769,2.344,2.647,3.423,1.701,2.066,2.398,2.704,2.958,3.380,1.741,2.293,2.660,3.511,3.067,3.858,1.818,2.629,3.082,3.628,3.862,4.876,2.327,3.826,4.731,4.745,4.876,5.441,0.000,0.000,0.000,0.000,0.000,0.000,0.000,0.000,0.000,0.000,0.000,0.000,1.638,1.669,2.118,2.493,2.621,2.828,1.723,2.078,3.006,4.150,4.898,8.626,1.805,2.046,3.601,5.311,6.383,7.294,1.901,2.086,4.308,5.860,7.498,10.174,2.069,2.469,3.944,5.540,8.189,11.517,2.217,2.591,4.185,7.804,9.533,11.175,0.000,0.000,0.000,0.000,0.000,0.000,0.000,0.000,0.000,0.000,0.000,0.000
G_int_inflex_g4=1.657,1.944,2.137,2.542,2.862,3.785,1.704,1.935,3.189,2.621,2.979,3.860,1.701,2.066,2.404,2.995,3.193,3.696,1.741,2.278,2.604,3.496,3.048,3.985,1.766,2.503,2.835,3.414,3.513,4.641,2.113,3.437,4.377,4.326,4.492,5.258,0.000,0.000,0.000,0.000,0.000,0.000,0.000,0.000,0.000,0.000,0.000,0.000,1.638,1.669,2.149,2.493,2.636,2.828,1.739,2.078,3.037,4.178,5.097,1.201,1.829,2.046,3.601,5.453,6.511,7.547,1.901,2.086,4.308,6.007,7.759,1.608,2.069,2.507,3.944,5.791,8.218,11.594,2.249,2.591,4.185,8.246,9.609,1.087,0.000,0.000,0.000,0.000,0.000,0.000,0.000,0.000,0.000,0.000,0.000,0.000
Time_Inflex=11.332,11.578,13.299,14.528,13.053,15.266,12.070,12.807,13.545,12.070,13.545,15.266,11.578,14.528,12.807,13.053,13.545,14.528,12.807,12.070,12.807,13.791,13.545,15.020,9.119,13.053,14.528,16.741,17.233,16.003,12.070,16.741,10.595,19.690,19.690,22.149,0.269,0.269,0.269,0.269,0.269,0.269,0.269,0.269,0.269,0.269,0.269,0.269,11.332,11.332,12.807,15.757,16.249,18.462,11.332,13.299,16.495,22.149,22.149,2.236,11.578,13.053,19.936,22.395,22.641,22.395,13.053,13.053,22.395,22.641,22.395,2.236,13.053,14.528,21.903,22.395,22.641,22.641,13.053,15.757,22.641,22.395,20.182,3.957,0.269,0.269,0.269,0.269,0.269,0.269,0.269,0.269,0.269,0.269,0.269,0.269
OD_Inflex=0.641,0.471,0.605,0.537,0.352,0.334,0.770,0.620,0.313,0.323,0.353,0.328,0.626,0.739,0.428,0.319,0.292,0.289,0.802,0.383,0.349,0.261,0.311,0.264,0.308,0.396,0.403,0.412,0.404,0.248,0.438,0.396,0.137,0.396,0.351,0.346,0.066,0.066,0.067,0.067,0.068,0.067,0.067,0.067,0.067,0.068,0.068,0.069,0.681,0.649,0.553,0.708,0.595,0.662,0.581,0.643,0.571,0.546,0.291,0.112,0.557,0.633,0.637,0.330,0.220,0.170,0.703,0.632,0.594,0.289,0.177,0.117,0.620,0.569,0.608,0.275,0.166,0.133,0.504,0.632,0.622,0.172,0.138,0.132,0.068,0.066,0.067,0.069,0.070,0.067,0.068,0.067,0.069,0.071,0.071,0.069
Time_Saturation=21.411,21.166,20.919,19.690,22.395,21.166,21.166,22.395,21.166,21.166,21.166,21.166,22.149,17.233,21.411,21.166,21.166,21.166,19.690,21.166,21.166,23.132,21.166,21.166,21.166,21.166,20.919,23.132,23.132,21.411,20.674,23.132,20.919,21.166,21.166,23.378,0.269,0.269,0.269,0.269,0.269,0.269,0.269,0.269,0.269,0.269,0.269,0.269,22.395,20.919,20.919,18.708,20.919,20.919,21.166,20.919,22.886,23.378,0.000,21.166,20.674,21.166,21.166,0.000,23.132,0.000,20.919,18.708,0.000,23.378,20.182,21.657,20.674,20.919,23.132,23.132,0.000,0.000,20.919,18.708,21.657,23.132,0.000,22.149,0.269,0.269,0.269,0.269,0.269,0.269,0.269,0.269,0.269,0.269,0.269,0.269
OD_Saturation=0.901,0.911,0.921,0.864,0.847,0.725,0.936,0.892,0.798,0.832,0.849,0.637,0.907,0.843,0.806,0.791,0.677,0.631,0.961,0.764,0.688,0.612,0.636,0.558,0.850,0.647,0.600,0.582,0.560,0.431,0.656,0.559,0.417,0.448,0.407,0.373,0.066,0.066,0.067,0.067,0.068,0.067,0.067,0.067,0.067,0.068,0.068,0.069,0.913,1.073,0.971,0.817,0.814,0.787,1.046,0.837,0.869,0.640,0.000,0.193,0.971,0.929,0.722,0.000,0.226,0.000,0.892,0.872,0.000,0.313,0.158,0.183,0.796,0.871,0.681,0.310,0.000,0.000,0.746,0.720,0.548,0.180,0.000,0.175,0.068,0.066,0.067,0.069,0.070,0.067,0.068,0.067,0.069,0.071,0.071,0.069
Ref_Well_Name=A01,A01,A01,A01,A01,A01,A01,A01,A01,A01,A01,A01,A01,A01,A01,A01,A01,A01,A01,A01,A01,A01,A01,A01,A01,A01,A01,A01,A01,A01,A01,A01,A01,A01,A01,A01,A01,A01,A01,A01,A01,A01,A01,A01,A01,A01,A01,A01,A01,A01,A01,A01,A01,A01,A01,A01,A01,A01,A01,A01,A01,A01,A01,A01,A01,A01,A01,A01,A01,A01,A01,A01,A01,A01,A01,A01,A01,A01,A01,A01,A01,A01,A01,A01,A01,A01,A01,A01,A01,A01,A01,A01,A01,A01,A01,A01
Ratio_Avg_G=1.000,0.888,0.823,0.733,0.738,0.623,1.005,0.868,0.683,0.776,0.710,0.588,0.974,0.831,0.764,0.702,0.649,0.591,0.984,0.787,0.703,0.566,0.636,0.533,0.938,0.711,0.630,0.557,0.526,0.443,0.777,0.530,0.443,0.450,0.439,0.401,Inf,Inf,Inf,Inf,Inf,Inf,Inf,Inf,Inf,Inf,Inf,Inf,1.010,0.991,0.837,0.728,0.669,0.607,0.968,0.852,0.655,0.483,0.390,0.316,0.928,0.858,0.566,0.395,0.315,0.272,0.898,0.858,0.491,0.371,0.278,0.269,0.855,0.746,0.507,0.371,0.261,0.204,0.800,0.727,0.495,0.271,0.236,0.245,Inf,Inf,Inf,Inf,Inf,Inf,Inf,Inf,Inf,Inf,Inf,Inf
Ratio_Fit_G=1.000,1.042,0.971,0.760,0.570,0.295,0.896,0.951,0.493,0.662,0.493,0.269,0.919,0.813,0.795,0.531,0.456,0.320,0.806,0.848,0.693,0.401,0.473,0.251,0.996,0.708,0.582,0.432,0.396,0.200,0.762,0.440,0.392,0.318,0.294,0.247,Inf,Inf,Inf,Inf,Inf,Inf,Inf,Inf,Inf,Inf,Inf,Inf,0.980,0.973,0.836,0.751,0.735,0.697,0.927,0.747,0.608,0.439,0.338,-0.039,0.905,0.776,0.509,0.356,0.253,0.229,0.807,0.769,0.432,0.298,0.196,-0.037,0.740,0.658,0.474,0.312,0.177,0.083,0.730,0.556,0.441,0.183,0.155,0.096,Inf,Inf,Inf,Inf,Inf,Inf,Inf,Inf,Inf,Inf,Inf,Inf
Ratio_G_Int=1.000,0.942,0.851,0.697,0.711,0.514,0.979,0.884,0.624,0.730,0.610,0.463,0.931,0.851,0.710,0.611,0.542,0.454,0.940,0.744,0.616,0.439,0.507,0.381,0.874,0.616,0.510,0.415,0.381,0.295,0.651,0.392,0.319,0.314,0.301,0.268,Inf,Inf,Inf,Inf,Inf,Inf,Inf,Inf,Inf,Inf,Inf,Inf,0.990,0.973,0.808,0.727,0.687,0.669,0.928,0.760,0.584,0.415,0.335,0.184,0.889,0.779,0.494,0.345,0.249,0.217,0.841,0.762,0.426,0.301,0.212,0.156,0.757,0.644,0.458,0.320,0.194,0.138,0.713,0.605,0.438,0.203,0.166,0.142,Inf,Inf,Inf,Inf,Inf,Inf,Inf,Inf,Inf,Inf,Inf,Inf
Ratio_t0_Fit=1.000,0.621,0.604,1.242,1.407,55.011,1.190,0.600,1.244,1.416,13.260,-0.469,1.511,0.737,0.826,3.518,-11.562,-0.494,1.120,0.690,0.820,-2.091,-23.259,-0.698,0.877,1.025,1.357,-3.913,-0.977,-0.106,0.890,-0.648,-6.351,48.198,1.534,0.422,Inf,Inf,Inf,Inf,Inf,Inf,Inf,Inf,Inf,Inf,Inf,Inf,0.887,0.937,0.827,0.774,0.579,0.539,1.110,2.042,1.350,0.378,0.301,-0.069,0.896,1.209,0.891,0.295,0.274,0.267,0.967,1.238,0.375,0.287,0.268,0.042,1.740,1.783,0.397,0.280,0.263,0.254,1.243,79.511,0.389,0.264,0.280,-0.349,Inf,Inf,Inf,Inf,Inf,Inf,Inf,Inf,Inf,Inf,Inf,Inf
Ratio_t0_G_Int=1.000,0.760,0.749,0.865,0.829,1.660,1.091,0.824,0.946,0.959,1.384,2.979,1.126,0.778,0.983,1.249,1.560,5.628,1.145,0.949,1.219,4.175,2.605,-2.878,1.199,1.303,2.101,-50.005,-3.917,-0.920,1.839,-13.032,-2.935,-1.586,-1.290,-0.963,Inf,Inf,Inf,Inf,Inf,Inf,Inf,Inf,Inf,Inf,Inf,Inf,1.071,1.051,0.939,0.730,0.620,0.477,1.109,1.330,1.026,0.932,0.886,-0.400,1.063,1.231,0.998,0.803,2.219,1.797,1.125,1.374,0.897,1.447,7.390,-0.398,1.392,1.415,0.740,0.870,-12.741,-1.053,1.255,1.825,0.809,34.647,-1.860,-0.468,Inf,Inf,Inf,Inf,Inf,Inf,Inf,Inf,Inf,Inf,Inf,Inf
Ref_Curve_Array=1,1,1,1,1,1,1,1,1,1,1,1,1,1,1,1,1,1,1,1,1,1,1,1,1,1,1,1,1,1,1,1,1,1,1,1,1,1,1,1,1,1,1,1,1,1,1,1,1,1,1,1,1,1,1,1,1,1,1,1,1,1,1,1,1,1,1,1,1,1,1,1,1,1,1,1,1,1,1,1,1,1,1,1,1,1,1,1,1,1,1,1,1,1,1,1
Default_ref=0
Comm_Map=,,,,,
Comm_Consol=,,,,,,,,
Comm_Screen=,,,,,
Analysis_Set=A,A,A,A,A,A,A,A,A,A,A,A,A,A,A,A,A,A,A,A,A,A,A,A,A,A,A,A,A,A,A,A,A,A,A,A,A,A,A,A,A,A,A,A,A,A,A,A,A,A,A,A,A,A,A,A,A,A,A,A,A,A,A,A,A,A,A,A,A,A,A,A,A,A,A,A,A,A,A,A,A,A,A,A,A,A,A,A,A,A,A,A,A,A,A,A
Ref_Type=single_ref,single_ref,single_ref,single_ref,single_ref,single_ref,single_ref,single_ref,single_ref,single_ref,single_ref,single_ref,single_ref,single_ref,single_ref,single_ref,single_ref,single_ref,single_ref,single_ref,single_ref,single_ref,single_ref,single_ref,single_ref,single_ref,single_ref,single_ref,single_ref,single_ref,single_ref,single_ref,single_ref,single_ref,single_ref,single_ref,single_ref,single_ref,single_ref,single_ref,single_ref,single_ref,single_ref,single_ref,single_ref,single_ref,single_ref,single_ref,single_ref,single_ref,single_ref,single_ref,single_ref,single_ref,single_ref,single_ref,single_ref,single_ref,single_ref,single_ref,single_ref,single_ref,single_ref,single_ref,single_ref,single_ref,single_ref,single_ref,single_ref,single_ref,single_ref,single_ref,single_ref,single_ref,single_ref,single_ref,single_ref,single_ref,single_ref,single_ref,single_ref,single_ref,single_ref,single_ref,single_ref,single_ref,single_ref,single_ref,single_ref,single_ref,single_ref,single_ref,single_ref,single_ref,single_ref,single_ref
Wells_In_Use=0,0,0,0,0,0,0,0,0,0,0,0,0,0,0,0,0,0,0,0,0,0,0,0,0,0,0,0,0,0,0,0,0,0,0,0,0,0,0,0,0,0,0,0,0,0,0,0,0,0,0,0,0,0,0,0,0,0,0,0,0,0,0,0,0,0,0,0,0,0,0,0,0,0,0,0,0,0,0,0,0,0,0,0,0,0,0,0,0,0,0,0,0,0,0,0
[Flor:]
[Flor2:]
[Lumin:]
[Data:]
Read=DateTime	RunT[s]	Temp	Well_1	Well_2	Well_3	Well_4	Well_5	Well_6	Well_7	Well_8	Well_9	Well_10	Well_11	Well_12	Well_13	Well_14	Well_15	Well_16	Well_17	Well_18	Well_19	Well_20	Well_21	Well_22	Well_23	Well_24	Well_25	Well_26	Well_27	Well_28	Well_29	Well_30	Well_31	Well_32	Well_33	Well_34	Well_35	Well_36	Well_37	Well_38	Well_39	Well_40	Well_41	Well_42	Well_43	Well_44	Well_45	Well_46	Well_47	Well_48	Well_49	Well_50	Well_51	Well_52	Well_53	Well_54	Well_55	Well_56	Well_57	Well_58	Well_59	Well_60	Well_61	Well_62	Well_63	Well_64	Well_65	Well_66	Well_67	Well_68	Well_69	Well_70	Well_71	Well_72	Well_73	Well_74	Well_75	Well_76	Well_77	Well_78	Well_79	Well_80	Well_81	Well_82	Well_83	Well_84	Well_85	Well_86	Well_87	Well_88	Well_89	Well_90	Well_91	Well_92	Well_93	Well_94	Well_95	Well_96
1=16:19:21	969	303	0.0833	0.0839	0.0838	0.0853	0.0854	0.0837	0.0834	0.0843	0.0859	0.0853	0.0852	0.0832	0.0878	0.0840	0.0849	0.0856	0.0863	0.0871	0.0849	0.0872	0.0865	0.0873	0.0868	0.1123	0.0841	0.0841	0.0826	0.0846	0.0860	0.0848	0.0837	0.0849	0.0857	0.0837	0.0846	0.0834	0.0873	0.0829	0.0839	0.0842	0.0860	0.0867	0.0841	0.0863	0.0854	0.0849	0.0872	0.1077	0.0848	0.0845	0.0831	0.0850	0.0846	0.0857	0.0853	0.0833	0.0841	0.0843	0.0849	0.0834	0.0874	0.0836	0.0826	0.0841	0.0851	0.0856	0.0851	0.0837	0.0855	0.0856	0.0873	0.1053	0.0663	0.0663	0.0666	0.0672	0.0675	0.0674	0.0676	0.0661	0.0673	0.0687	0.0697	0.0674	0.0668	0.0673	0.0673	0.0684	0.0682	0.0688	0.0681	0.0668	0.0686	0.0707	0.0705	0.0694
2=16:34:06	1854	300	0.0822	0.0828	0.0831	0.0849	0.0840	0.0834	0.0827	0.0836	0.0845	0.0839	0.0838	0.0835	0.0880	0.0849	0.0845	0.0833	0.0857	0.0859	0.0843	0.0842	0.0869	0.0849	0.0871	0.1238	0.0838	0.0829	0.0811	0.0815	0.0837	0.0836	0.0827	0.0836	0.0830	0.0836	0.0846	0.0833	0.0855	0.0809	0.0838	0.0835	0.0852	0.0848	0.0836	0.0845	0.0841	0.0840	0.0859	0.1082	0.0843	0.0832	0.0825	0.0832	0.0835	0.0826	0.0833	0.0827	0.0825	0.0833	0.0825	0.0828	0.0855	0.0822	0.0830	0.0826	0.0838	0.0845	0.0840	0.0828	0.0839	0.0835	0.0848	0.1089	0.0656	0.0656	0.0659	0.0668	0.0673	0.0665	0.0670	0.0663	0.0663	0.0680	0.0688	0.0675	0.0659	0.0668	0.0662	0.0672	0.0679	0.0680	0.0673	0.0665	0.0672	0.0695	0.0693	0.0682
3=16:48:51	2739	298	0.0838	0.0828	0.0836	0.0845	0.0839	0.0845	0.0834	0.0844	0.0842	0.0845	0.0846	0.0842	0.0891	0.0839	0.0854	0.0839	0.0866	0.0836	0.0849	0.0850	0.0870	0.0845	0.0892	0.1177	0.0838	0.0835	0.0822	0.0830	0.0834	0.0838	0.0832	0.0850	0.0822	0.0845	0.0850	0.0841	0.0868	0.0821	0.0842	0.0826	0.0848	0.0842	0.0848	0.0848	0.0860	0.0833	0.0875	0.1163	0.0853	0.0835	0.0832	0.0843	0.0835	0.0837	0.0835	0.0828	0.0830	0.0848	0.0831	0.0853	0.0858	0.0826	0.0839	0.0828	0.0827	0.0842	0.0849	0.0842	0.0846	0.0846	0.0845	0.1384	0.0666	0.0665	0.0668	0.0672	0.0673	0.0668	0.0674	0.0669	0.0669	0.0684	0.0692	0.0675	0.0666	0.0674	0.0669	0.0681	0.0681	0.0679	0.0678	0.0675	0.0682	0.0699	0.0699	0.0690
4=17:03:36	3624	298	0.0823	0.0829	0.0835	0.0843	0.0837	0.0832	0.0831	0.0837	0.0843	0.0846	0.0849	0.0835	0.0864	0.0836	0.0851	0.0840	0.0851	0.0855	0.0853	0.0846	0.0860	0.0840	0.0857	0.1119	0.0849	0.0830	0.0826	0.0823	0.0837	0.0830	0.0835	0.0841	0.0832	0.0826	0.0852	0.0837	0.0870	0.0819	0.0828	0.0826	0.0844	0.0840	0.0848	0.0839	0.0849	0.0843	0.0865	0.1201	0.0846	0.0823	0.0831	0.0846	0.0840	0.0834	0.0851	0.0834	0.0823	0.0841	0.0835	0.0847	0.0870	0.0835	0.0827	0.0817	0.0839	0.0833	0.0844	0.0837	0.0850	0.0834	0.0852	0.1441	0.0653	0.0655	0.0659	0.0669	0.0665	0.0660	0.0656	0.0662	0.0664	0.0675	0.0682	0.0668	0.0656	0.0668	0.0667	0.0675	0.0675	0.0671	0.0669	0.0663	0.0671	0.0692	0.0691	0.0678
5=17:18:21	4509	301	0.0831	0.0839	0.0834	0.0834	0.0841	0.0838	0.0836	0.0833	0.0848	0.0841	0.0849	0.0826	0.0863	0.0843	0.0853	0.0854	0.0844	0.0850	0.0847	0.0860	0.0848	0.0868	0.0855	0.0987	0.0835	0.0832	0.0831	0.0834	0.0850	0.0834	0.0841	0.0837	0.0845	0.0825	0.0852	0.0822	0.0861	0.0834	0.0821	0.0828	0.0838	0.0847	0.0837	0.0857	0.0842	0.0857	0.0852	0.0918	0.0847	0.0835	0.0825	0.0841	0.0836	0.0841	0.0851	0.0826	0.0833	0.0835	0.0841	0.0834	0.0855	0.0832	0.0836	0.0830	0.0835	0.0839	0.0849	0.0838	0.0846	0.0837	0.0843	0.1042	0.0653	0.0654	0.0660	0.0667	0.0665	0.0661	0.0653	0.0665	0.0662	0.0677	0.0678	0.0665	0.0658	0.0665	0.0665	0.0676	0.0673	0.0670	0.0669	0.0661	0.0672	0.0690	0.0690	0.0682
6=17:33:06	5394	301	0.0838	0.0838	0.0838	0.0843	0.0852	0.0841	0.0837	0.0836	0.0846	0.0852	0.0852	0.0842	0.0873	0.0845	0.0856	0.0853	0.0853	0.0855	0.0851	0.0858	0.0862	0.0853	0.0868	0.1152	0.0839	0.0846	0.0839	0.0840	0.0843	0.0839	0.0847	0.0853	0.0846	0.0833	0.0864	0.0837	0.0903	0.0830	0.0840	0.0828	0.0845	0.0846	0.0857	0.0850	0.0862	0.0855	0.0871	0.1027	0.0842	0.0841	0.0834	0.0853	0.0848	0.0852	0.0867	0.0843	0.0833	0.0854	0.0842	0.0853	0.0857	0.0837	0.0846	0.0824	0.0845	0.0849	0.0862	0.0844	0.0861	0.0844	0.0857	0.1198	0.0656	0.0655	0.0659	0.0666	0.0663	0.0661	0.0661	0.0660	0.0659	0.0676	0.0682	0.0670	0.0663	0.0665	0.0662	0.0672	0.0670	0.0672	0.0674	0.0663	0.0670	0.0689	0.0688	0.0680
7=17:47:51	6279	298	0.0843	0.0851	0.0853	0.0844	0.0862	0.0833	0.0864	0.0857	0.0858	0.0865	0.0852	0.0848	0.0881	0.0855	0.0873	0.0870	0.0847	0.0891	0.0863	0.0880	0.0858	0.0890	0.0854	0.1059	0.0865	0.0843	0.0845	0.0849	0.0860	0.0850	0.0858	0.0861	0.0863	0.0855	0.0860	0.0837	0.0882	0.0837	0.0843	0.0857	0.0864	0.0869	0.0858	0.0873	0.0861	0.0864	0.0851	0.1021	0.0856	0.0851	0.0843	0.0847	0.0861	0.0847	0.0875	0.0841	0.0841	0.0856	0.0853	0.0847	0.0869	0.0858	0.0852	0.0853	0.0859	0.0861	0.0856	0.0876	0.0858	0.0863	0.0849	0.0988	0.0656	0.0658	0.0662	0.0668	0.0668	0.0664	0.0669	0.0654	0.0663	0.0677	0.0682	0.0670	0.0661	0.0667	0.0668	0.0675	0.0665	0.0676	0.0667	0.0664	0.0673	0.0691	0.0691	0.0682
8=18:02:36	7164	300	0.0842	0.0853	0.0847	0.0861	0.0858	0.0838	0.0846	0.0853	0.0876	0.0840	0.0859	0.0833	0.0927	0.0860	0.0870	0.0860	0.0866	0.0883	0.0862	0.0861	0.0864	0.0884	0.0862	0.0928	0.0861	0.0846	0.0836	0.0840	0.0855	0.0844	0.0859	0.0842	0.0849	0.0846	0.0882	0.0831	0.0877	0.0835	0.0853	0.0858	0.0863	0.0856	0.0866	0.0866	0.0859	0.0848	0.0867	0.0977	0.0880	0.0855	0.0845	0.0854	0.0836	0.0841	0.0843	0.0849	0.0849	0.0840	0.0853	0.0843	0.0913	0.0857	0.0858	0.0847	0.0865	0.0849	0.0861	0.0835	0.0863	0.0849	0.0867	0.0996	0.0655	0.0651	0.0657	0.0667	0.0664	0.0665	0.0664	0.0659	0.0656	0.0672	0.0673	0.0663	0.0653	0.0663	0.0664	0.0657	0.0670	0.0677	0.0670	0.0661	0.0660	0.0690	0.0684	0.0677
9=18:17:21	8049	301	0.0866	0.0859	0.0861	0.0863	0.0866	0.0870	0.0869	0.0864	0.0868	0.0867	0.0866	0.0858	0.0925	0.0860	0.0885	0.0873	0.0883	0.0876	0.0870	0.0871	0.0882	0.0874	0.0898	0.1125	0.0865	0.0861	0.0855	0.0859	0.0868	0.0868	0.0868	0.0869	0.0859	0.0864	0.0873	0.0857	0.0922	0.0852	0.0862	0.0840	0.0872	0.0867	0.0874	0.0873	0.0899	0.0875	0.0878	0.1174	0.0861	0.0857	0.0859	0.0864	0.0862	0.0861	0.0886	0.0864	0.0854	0.0872	0.0861	0.0869	0.0873	0.0860	0.0865	0.0862	0.0861	0.0867	0.0886	0.0868	0.0872	0.0863	0.0881	0.1233	0.0659	0.0657	0.0663	0.0671	0.0665	0.0655	0.0666	0.0661	0.0661	0.0677	0.0683	0.0667	0.0660	0.0665	0.0669	0.0674	0.0671	0.0675	0.0668	0.0667	0.0669	0.0692	0.0691	0.0682
10=18:32:06	8934	298	0.0871	0.0856	0.0861	0.0869	0.0870	0.0872	0.0857	0.0873	0.0857	0.0881	0.0849	0.0858	0.0883	0.0850	0.0881	0.0875	0.0878	0.0877	0.0875	0.0896	0.0884	0.0863	0.0875	0.1519	0.0882	0.0860	0.0860	0.0850	0.0854	0.0856	0.0863	0.0870	0.0855	0.0867	0.0856	0.0849	0.0924	0.0854	0.0861	0.0852	0.0862	0.0879	0.0862	0.0878	0.0869	0.0880	0.0871	0.1437	0.0874	0.0864	0.0851	0.0849	0.0866	0.0869	0.0875	0.0856	0.0860	0.0869	0.0850	0.0861	0.0866	0.0864	0.0856	0.0865	0.0863	0.0873	0.0863	0.0880	0.0857	0.0866	0.0848	0.1410	0.0656	0.0658	0.0650	0.0662	0.0659	0.0663	0.0664	0.0660	0.0657	0.0672	0.0667	0.0667	0.0660	0.0658	0.0660	0.0671	0.0673	0.0675	0.0672	0.0664	0.0670	0.0676	0.0685	0.0680
11=18:46:51	9819	300	0.0882	0.0881	0.0878	0.0881	0.0884	0.0878	0.0874	0.0876	0.0871	0.0893	0.0869	0.0870	0.0900	0.0873	0.0882	0.0884	0.0888	0.0905	0.0890	0.0890	0.0890	0.0882	0.0880	0.1495	0.0885	0.0868	0.0876	0.0865	0.0885	0.0875	0.0878	0.0893	0.0871	0.0874	0.0863	0.0859	0.0909	0.0858	0.0876	0.0864	0.0880	0.0887	0.0874	0.0887	0.0881	0.0888	0.0873	0.1417	0.0894	0.0875	0.0859	0.0867	0.0882	0.0883	0.0882	0.0874	0.0872	0.0879	0.0846	0.0858	0.0882	0.0866	0.0868	0.0876	0.0867	0.0882	0.0872	0.0889	0.0871	0.0875	0.0855	0.1137	0.0651	0.0653	0.0658	0.0665	0.0660	0.0655	0.0663	0.0662	0.0652	0.0669	0.0678	0.0664	0.0654	0.0665	0.0656	0.0667	0.0668	0.0670	0.0669	0.0661	0.0673	0.0687	0.0685	0.0678
12=19:01:36	10704	303	0.0898	0.0893	0.0889	0.0896	0.0892	0.0892	0.0884	0.0898	0.0877	0.0890	0.0871	0.0874	0.0931	0.0879	0.0905	0.0886	0.0896	0.0911	0.0902	0.0902	0.0900	0.0899	0.0893	0.1538	0.0894	0.0880	0.0877	0.0878	0.0892	0.0888	0.0886	0.0900	0.0876	0.0882	0.0851	0.0863	0.0903	0.0867	0.0883	0.0871	0.0888	0.0897	0.0899	0.0900	0.0894	0.0895	0.0878	0.1758	0.0905	0.0890	0.0883	0.0875	0.0888	0.0888	0.0886	0.0883	0.0872	0.0879	0.0867	0.0861	0.0886	0.0874	0.0871	0.0888	0.0877	0.0895	0.0893	0.0906	0.0876	0.0885	0.0864	0.1349	0.0652	0.0652	0.0658	0.0664	0.0662	0.0661	0.0663	0.0650	0.0659	0.0675	0.0673	0.0665	0.0659	0.0663	0.0664	0.0665	0.0665	0.0674	0.0672	0.0661	0.0668	0.0685	0.0688	0.0677
13=19:16:21	11589	300	0.0915	0.0913	0.0905	0.0910	0.0905	0.0910	0.0903	0.0894	0.0919	0.0895	0.0900	0.0868	0.0958	0.0909	0.0915	0.0906	0.0915	0.0920	0.0923	0.0906	0.0930	0.0890	0.0911	0.0994	0.0928	0.0900	0.0890	0.0898	0.0894	0.0898	0.0891	0.0898	0.0906	0.0881	0.0895	0.0862	0.0948	0.0892	0.0894	0.0883	0.0908	0.0902	0.0903	0.0891	0.0914	0.0879	0.0909	0.1010	0.0949	0.0897	0.0879	0.0902	0.0880	0.0889	0.0886	0.0889	0.0877	0.0889	0.0870	0.0885	0.0946	0.0873	0.0891	0.0883	0.0888	0.0873	0.0905	0.0884	0.0911	0.0849	0.0911	0.1034	0.0659	0.0662	0.0664	0.0671	0.0671	0.0666	0.0669	0.0668	0.0656	0.0674	0.0680	0.0670	0.0663	0.0672	0.0664	0.0674	0.0675	0.0678	0.0676	0.0663	0.0674	0.0693	0.0688	0.0682
14=19:31:06	12474	300	0.0916	0.0910	0.0913	0.0913	0.0913	0.0915	0.0930	0.0919	0.0929	0.0918	0.0911	0.0879	0.0964	0.0926	0.0930	0.0929	0.0927	0.0940	0.0926	0.0937	0.0932	0.0933	0.0903	0.1051	0.0914	0.0912	0.0900	0.0909	0.0915	0.0917	0.0927	0.0918	0.0928	0.0899	0.0899	0.0869	0.0966	0.0900	0.0892	0.0906	0.0916	0.0925	0.0916	0.0941	0.0923	0.0930	0.0910	0.0983	0.0922	0.0914	0.0903	0.0911	0.0910	0.0909	0.0925	0.0892	0.0909	0.0895	0.0889	0.0872	0.0945	0.0911	0.0897	0.0904	0.0893	0.0909	0.0918	0.0930	0.0918	0.0897	0.0891	0.1059	0.0655	0.0654	0.0654	0.0665	0.0658	0.0653	0.0658	0.0657	0.0656	0.0672	0.0675	0.0664	0.0650	0.0665	0.0660	0.0665	0.0669	0.0659	0.0666	0.0663	0.0674	0.0683	0.0683	0.0671
15=19:45:51	13359	303	0.0937	0.0934	0.0926	0.0928	0.0930	0.0919	0.0940	0.0937	0.0953	0.0923	0.0917	0.0881	0.1030	0.0936	0.0949	0.0935	0.0931	0.0962	0.0954	0.0948	0.0956	0.0948	0.0916	0.0978	0.0931	0.0917	0.0916	0.0904	0.0932	0.0933	0.0934	0.0938	0.0945	0.0912	0.0908	0.0870	0.0968	0.0918	0.0920	0.0915	0.0938	0.0941	0.0946	0.0965	0.0952	0.0919	0.0908	0.1046	0.0957	0.0930	0.0915	0.0935	0.0916	0.0921	0.0932	0.0929	0.0916	0.0911	0.0892	0.0881	0.0984	0.0904	0.0908	0.0914	0.0912	0.0919	0.0940	0.0923	0.0929	0.0885	0.0907	0.1027	0.0660	0.0658	0.0661	0.0669	0.0666	0.0663	0.0666	0.0658	0.0649	0.0677	0.0678	0.0667	0.0660	0.0667	0.0664	0.0671	0.0673	0.0679	0.0669	0.0665	0.0672	0.0689	0.0688	0.0678
16=20:00:36	14244	301	0.0944	0.0937	0.0927	0.0921	0.0938	0.0941	0.0963	0.0965	0.0960	0.0947	0.0925	0.0898	0.1003	0.0932	0.0950	0.0955	0.0954	0.0959	0.0962	0.0969	0.0976	0.0937	0.0919	0.1239	0.0952	0.0941	0.0924	0.0929	0.0940	0.0941	0.0946	0.0949	0.0945	0.0920	0.0908	0.0879	0.1019	0.0928	0.0931	0.0917	0.0937	0.0955	0.0957	0.0972	0.0963	0.0933	0.0916	0.1169	0.0953	0.0931	0.0929	0.0935	0.0932	0.0945	0.0953	0.0932	0.0927	0.0923	0.0899	0.0885	0.0958	0.0927	0.0914	0.0931	0.0920	0.0923	0.0953	0.0955	0.0954	0.0909	0.0908	0.1320	0.0652	0.0651	0.0654	0.0660	0.0651	0.0658	0.0657	0.0655	0.0655	0.0666	0.0672	0.0663	0.0654	0.0663	0.0664	0.0665	0.0664	0.0670	0.0658	0.0657	0.0666	0.0683	0.0680	0.0670
17=20:15:21	15129	298	0.0993	0.0956	0.0955	0.0949	0.0938	0.0953	0.0992	0.0991	0.0976	0.0958	0.0940	0.0908	0.1025	0.0944	0.0971	0.0960	0.0963	0.0953	0.0995	0.0975	0.0986	0.0927	0.0933	0.1230	0.0988	0.0945	0.0946	0.0946	0.0957	0.0949	0.0956	0.0975	0.0943	0.0928	0.0906	0.0884	0.1027	0.0936	0.0926	0.0909	0.0957	0.0947	0.0961	0.0980	0.0966	0.0923	0.0917	0.1185	0.1014	0.0948	0.0941	0.0938	0.0943	0.0941	0.0965	0.0937	0.0919	0.0925	0.0889	0.0892	0.0964	0.0923	0.0919	0.0918	0.0913	0.0918	0.0950	0.0955	0.0945	0.0890	0.0899	0.1526	0.0657	0.0651	0.0662	0.0662	0.0659	0.0649	0.0660	0.0658	0.0657	0.0669	0.0674	0.0662	0.0655	0.0661	0.0662	0.0668	0.0669	0.0658	0.0660	0.0663	0.0668	0.0682	0.0681	0.0677
18=20:30:06	16014	300	0.1001	0.0970	0.0968	0.0965	0.0958	0.0969	0.1008	0.1010	0.1004	0.0971	0.0939	0.0905	0.1058	0.0974	0.0980	0.0987	0.0992	0.0986	0.1026	0.1014	0.1001	0.0933	0.0929	0.1168	0.1021	0.0957	0.0958	0.0966	0.0970	0.0977	0.0989	0.1005	0.0972	0.0925	0.0916	0.0880	0.1058	0.0960	0.0956	0.0949	0.0982	0.0983	0.1002	0.1025	0.0979	0.0938	0.0930	0.1138	0.1007	0.0958	0.0959	0.0965	0.0963	0.0966	0.1023	0.0981	0.0936	0.0930	0.0900	0.0890	0.1005	0.0952	0.0942	0.0946	0.0954	0.0954	0.0986	0.0985	0.0966	0.0912	0.0913	0.1390	0.0654	0.0653	0.0655	0.0660	0.0656	0.0658	0.0649	0.0653	0.0652	0.0669	0.0671	0.0665	0.0654	0.0662	0.0662	0.0663	0.0665	0.0658	0.0663	0.0659	0.0665	0.0682	0.0682	0.0672
19=20:44:51	16899	298	0.1063	0.0981	0.0984	0.0993	0.0989	0.0984	0.1039	0.1054	0.1029	0.0977	0.0952	0.0918	0.1134	0.0995	0.0996	0.0986	0.1013	0.1004	0.1052	0.1037	0.1026	0.0971	0.0944	0.1164	0.1025	0.0988	0.0973	0.0973	0.0977	0.0983	0.1026	0.1028	0.0980	0.0941	0.0934	0.0897	0.1078	0.0969	0.0997	0.0969	0.0998	0.0998	0.1038	0.1062	0.1002	0.0942	0.0942	0.1297	0.1070	0.0985	0.0976	0.0986	0.0971	0.0983	0.1030	0.1011	0.0960	0.0948	0.0906	0.0905	0.1051	0.0957	0.0952	0.0965	0.0966	0.0981	0.1011	0.0989	0.0984	0.0924	0.0914	0.1210	0.0658	0.0653	0.0653	0.0664	0.0663	0.0659	0.0663	0.0661	0.0663	0.0671	0.0673	0.0662	0.0657	0.0667	0.0662	0.0666	0.0672	0.0671	0.0672	0.0661	0.0662	0.0683	0.0682	0.0674
20=20:59:36	17784	298	0.1090	0.1020	0.0999	0.0995	0.1004	0.1014	0.1093	0.1081	0.1049	0.0999	0.0963	0.0935	0.1148	0.1005	0.1029	0.1034	0.1030	0.1016	0.1107	0.1059	0.1035	0.0947	0.0958	0.1245	0.1103	0.1004	0.0996	0.0995	0.1001	0.1007	0.1029	0.1066	0.0990	0.0935	0.0920	0.0897	0.1128	0.1003	0.0994	0.0978	0.1016	0.1008	0.1045	0.1066	0.1005	0.0946	0.0929	0.1159	0.1100	0.0994	0.0988	0.0996	0.0984	0.0980	0.1052	0.1011	0.0944	0.0947	0.0899	0.0898	0.1043	0.0967	0.0960	0.0973	0.0977	0.0970	0.1016	0.1022	0.0981	0.0913	0.0921	0.1162	0.0652	0.0645	0.0650	0.0653	0.0655	0.0654	0.0653	0.0657	0.0651	0.0668	0.0667	0.0661	0.0653	0.0659	0.0656	0.0662	0.0661	0.0665	0.0664	0.0648	0.0660	0.0681	0.0677	0.0670
21=21:14:21	18669	300	0.1099	0.1018	0.1010	0.0989	0.1028	0.1024	0.1111	0.1101	0.1058	0.0997	0.0958	0.0929	0.1142	0.1042	0.1030	0.1053	0.1057	0.1047	0.1105	0.1115	0.1042	0.0970	0.0938	0.1358	0.1123	0.1011	0.1010	0.1005	0.0999	0.1007	0.1082	0.1076	0.0992	0.0943	0.0917	0.0895	0.1159	0.1010	0.1008	0.0992	0.1019	0.1048	0.1089	0.1108	0.0989	0.0978	0.0931	0.1149	0.1126	0.0998	0.0995	0.0994	0.1002	0.1000	0.1067	0.1024	0.0965	0.0929	0.0902	0.0896	0.1055	0.0993	0.0966	0.0985	0.0994	0.0975	0.1037	0.1077	0.0972	0.0924	0.0909	0.1194	0.0649	0.0646	0.0653	0.0658	0.0648	0.0649	0.0659	0.0650	0.0648	0.0668	0.0669	0.0659	0.0652	0.0658	0.0654	0.0663	0.0664	0.0665	0.0653	0.0655	0.0664	0.0674	0.0675	0.0667
22=21:29:06	19554	301	0.1152	0.1063	0.1045	0.1032	0.1058	0.1053	0.1177	0.1173	0.1102	0.1038	0.0980	0.0943	0.1206	0.1075	0.1035	0.1061	0.1093	0.1069	0.1169	0.1159	0.1065	0.0977	0.0954	0.1285	0.1177	0.1037	0.1047	0.1031	0.1043	0.1065	0.1130	0.1134	0.1006	0.0966	0.0945	0.0903	0.1194	0.1036	0.1052	0.1023	0.1056	0.1071	0.1133	0.1156	0.1006	0.0974	0.0940	0.1219	0.1191	0.1028	0.1020	0.1029	0.1042	0.1036	0.1140	0.1072	0.0975	0.0949	0.0902	0.0907	0.1090	0.1011	0.0986	0.1026	0.1012	0.1012	0.1082	0.1109	0.1000	0.0925	0.0912	0.1083	0.0649	0.0646	0.0654	0.0658	0.0655	0.0653	0.0656	0.0648	0.0642	0.0664	0.0667	0.0659	0.0654	0.0656	0.0659	0.0661	0.0661	0.0664	0.0660	0.0658	0.0663	0.0680	0.0677	0.0670
23=21:43:51	20439	300	0.1204	0.1092	0.1070	0.1056	0.1080	0.1080	0.1258	0.1228	0.1136	0.1044	0.0998	0.0947	0.1299	0.1114	0.1069	0.1090	0.1100	0.1093	0.1238	0.1206	0.1083	0.1002	0.0961	0.1159	0.1242	0.1063	0.1076	0.1066	0.1072	0.1081	0.1191	0.1181	0.1044	0.0969	0.0954	0.0908	0.1277	0.1070	0.1058	0.1047	0.1082	0.1103	0.1175	0.1186	0.1038	0.0986	0.0951	0.1058	0.1246	0.1059	0.1043	0.1065	0.1068	0.1073	0.1203	0.1119	0.0995	0.0966	0.0926	0.0929	0.1141	0.1032	0.1012	0.1035	0.1038	0.1024	0.1114	0.1130	0.1006	0.0938	0.0931	0.1084	0.0649	0.0651	0.0654	0.0661	0.0660	0.0660	0.0657	0.0657	0.0651	0.0971	0.0670	0.0659	0.0657	0.0658	0.0651	0.0665	0.0667	0.0668	0.0663	0.0658	0.0667	0.0679	0.0676	0.0670
24=21:58:36	21324	298	0.1251	0.1108	0.1092	0.1064	0.1070	0.1090	0.1303	0.1278	0.1147	0.1061	0.1002	0.0963	0.1350	0.1099	0.1091	0.1104	0.1116	0.1089	0.1284	0.1237	0.1088	0.0997	0.0969	0.1167	0.1287	0.1078	0.1073	0.1088	0.1082	0.1088	0.1199	0.1208	0.1024	0.0962	0.0946	0.0907	0.1347	0.1072	0.1073	0.1046	0.1109	0.1112	0.1204	0.1230	0.1051	0.0980	0.0952	0.1304	0.1245	0.1076	0.1080	0.1062	0.1069	0.1077	0.1205	0.1107	0.0983	0.0967	0.0915	0.0924	0.1169	0.1046	0.1011	0.1056	0.1029	0.1034	0.1146	0.1153	0.1007	0.0938	0.0933	0.1339	0.0654	0.0656	0.0657	0.0660	0.0655	0.0653	0.0661	0.0657	0.0657	0.0673	0.0676	0.0662	0.0656	0.0667	0.0665	0.0671	0.0667	0.0664	0.0666	0.0663	0.0664	0.0682	0.0683	0.0675
25=22:13:21	22209	300	0.1350	0.1142	0.1101	0.1109	0.1107	0.1105	0.1395	0.1358	0.1183	0.1062	0.1004	0.0964	0.1435	0.1159	0.1126	0.1135	0.1142	0.1137	0.1355	0.1251	0.1118	0.1001	0.0972	0.1134	0.1356	0.1120	0.1110	0.1105	0.1108	0.1127	0.1280	0.1248	0.1055	0.0972	0.0947	0.0914	0.1361	0.1104	0.1106	0.1076	0.1123	0.1124	0.1268	0.1281	0.1061	0.0989	0.0959	0.1301	0.1355	0.1119	0.1106	0.1107	0.1109	0.1095	0.1282	0.1164	0.0994	0.0973	0.0939	0.0923	0.1206	0.1075	0.1037	0.1062	0.1065	0.1062	0.1187	0.1166	0.1024	0.0938	0.0948	0.1113	0.0647	0.0650	0.0652	0.0658	0.0647	0.0647	0.0654	0.0654	0.0651	0.0664	0.0666	0.0657	0.0650	0.0655	0.0660	0.0663	0.0662	0.0666	0.0663	0.0645	0.0659	0.0676	0.0679	0.0667
26=22:28:06	23094	301	0.1435	0.1198	0.1139	0.1133	0.1131	0.1120	0.1432	0.1418	0.1213	0.1071	0.1027	0.0965	0.1572	0.1201	0.1129	0.1149	0.1166	0.1178	0.1437	0.1306	0.1120	0.1021	0.0979	0.1107	0.1420	0.1154	0.1130	0.1145	0.1125	0.1146	0.1326	0.1280	0.1067	0.0974	0.0960	0.0912	0.1481	0.1136	0.1134	0.1117	0.1182	0.1165	0.1324	0.1313	0.1051	0.0972	0.0963	0.1060	0.1447	0.1133	0.1126	0.1145	0.1130	0.1117	0.1313	0.1188	0.1003	0.0966	0.0933	0.0920	0.1337	0.1098	0.1044	0.1071	0.1079	0.1066	0.1231	0.1174	0.1024	0.0945	0.0955	0.1001	0.0651	0.0654	0.0656	0.0663	0.0660	0.0657	0.0657	0.0645	0.0654	0.0664	0.0670	0.0662	0.0652	0.0661	0.0661	0.0664	0.0659	0.0670	0.0664	0.0659	0.0664	0.0680	0.0676	0.0670
27=22:42:51	23979	303	0.1486	0.1221	0.1159	0.1134	0.1159	0.1172	0.1559	0.1528	0.1257	0.1107	0.1049	0.0975	0.1596	0.1236	0.1148	0.1208	0.1215	0.1186	0.1517	0.1375	0.1154	0.1032	0.0985	0.1097	0.1539	0.1188	0.1172	0.1179	0.1166	0.1184	0.1397	0.1364	0.1064	0.0982	0.0960	0.0905	0.1591	0.1184	0.1183	0.1139	0.1191	0.1193	0.1376	0.1365	0.1054	0.0999	0.0969	0.0991	0.1548	0.1183	0.1158	0.1161	0.1163	0.1161	0.1359	0.1220	0.1015	0.0983	0.0942	0.0920	0.1366	0.1132	0.1072	0.1105	0.1102	0.1106	0.1275	0.1243	0.1047	0.0952	0.0943	0.1130	0.0651	0.0645	0.0653	0.0659	0.0657	0.0645	0.0652	0.0652	0.0648	0.0667	0.0669	0.0659	0.0650	0.0656	0.0658	0.0664	0.0663	0.0658	0.0660	0.0656	0.0661	0.0678	0.0677	0.0671
28=22:57:36	24864	300	0.1596	0.1244	0.1188	0.1186	0.1179	0.1151	0.1593	0.1590	0.1271	0.1116	0.1052	0.0980	0.1727	0.1268	0.1180	0.1204	0.1251	0.1204	0.1592	0.1401	0.1148	0.1030	0.0981	0.1214	0.1591	0.1212	0.1190	0.1182	0.1176	0.1211	0.1469	0.1381	0.1069	0.0987	0.0956	0.0918	0.1639	0.1195	0.1198	0.1161	0.1226	0.1209	0.1441	0.1428	0.1080	0.1011	0.0976	0.1108	0.1631	0.1214	0.1183	0.1182	0.1233	0.1168	0.1455	0.1268	0.1026	0.0979	0.0947	0.0930	0.1403	0.1149	0.1089	0.1125	0.1131	0.1114	0.1341	0.1309	0.1038	0.0956	0.0952	0.1016	0.0651	0.0649	0.0653	0.0662	0.0661	0.0655	0.0657	0.0653	0.0644	0.0667	0.0671	0.0658	0.0656	0.0664	0.0658	0.0655	0.0661	0.0669	0.0663	0.0660	0.0664	0.0676	0.0677	0.0667
29=23:12:21	25749	301	0.1681	0.1303	0.1253	0.1205	0.1209	0.1191	0.1818	0.1717	0.1343	0.1158	0.1074	0.1007	0.1838	0.1313	0.1221	0.1292	0.1263	0.1236	0.1738	0.1500	0.1159	0.1067	0.0990	0.1205	0.1711	0.1254	0.1245	0.1235	0.1242	0.1232	0.1573	0.1472	0.1104	0.0994	0.0973	0.0926	0.1722	0.1258	0.1217	0.1182	0.1263	0.1265	0.1513	0.1494	0.1084	0.1036	0.0977	0.1250	0.1704	0.1251	0.1224	0.1223	0.1226	0.1196	0.1569	0.1311	0.1045	0.0998	0.0954	0.0927	0.1451	0.1176	0.1107	0.1156	0.1140	0.1132	0.1383	0.1343	0.1053	0.0976	0.0943	0.1011	0.0649	0.0647	0.0651	0.0654	0.0651	0.0657	0.0655	0.0655	0.0648	0.0666	0.0664	0.0656	0.0655	0.0658	0.0660	0.0665	0.0661	0.0668	0.0665	0.0678	0.0661	0.0682	0.0675	0.0665
30=23:27:06	26635	301	0.1810	0.1320	0.1257	0.1244	0.1223	0.1206	0.1894	0.1807	0.1380	0.1168	0.1080	0.1014	0.1930	0.1351	0.1215	0.1284	0.1300	0.1223	0.1765	0.1502	0.1189	0.1045	0.0993	0.1273	0.1830	0.1293	0.1260	0.1234	0.1227	0.1251	0.1639	0.1528	0.1105	0.0996	0.0969	0.0930	0.1875	0.1279	0.1253	0.1199	0.1265	0.1245	0.1562	0.1531	0.1082	0.1008	0.0975	0.1428	0.1841	0.1266	0.1229	0.1241	0.1231	0.1192	0.1550	0.1332	0.1035	0.0996	0.0937	0.0936	0.1537	0.1191	0.1107	0.1142	0.1166	0.1155	0.1412	0.1342	0.1061	0.0972	0.0950	0.1042	0.0645	0.0647	0.0644	0.0653	0.0653	0.0652	0.0652	0.0653	0.0644	0.0662	0.0653	0.0656	0.0647	0.0651	0.0656	0.0659	0.0660	0.0660	0.0656	0.0654	0.0662	0.0669	0.0671	0.0665
31=23:41:51	27520	301	0.1971	0.1384	0.1310	0.1247	0.1253	0.1244	0.2111	0.1969	0.1443	0.1240	0.1115	0.1036	0.2061	0.1364	0.1227	0.1333	0.1348	0.1241	0.1898	0.1620	0.1239	0.1052	0.1014	0.1328	0.2002	0.1307	0.1292	0.1279	0.1265	0.1260	0.1737	0.1581	0.1113	0.1000	0.0984	0.0929	0.2015	0.1316	0.1287	0.1211	0.1291	0.1284	0.1672	0.1581	0.1095	0.1017	0.0983	0.1134	0.1851	0.1284	0.1254	0.1229	0.1232	0.1202	0.1580	0.1333	0.1041	0.1000	0.0939	0.0937	0.1562	0.1208	0.1113	0.1149	0.1162	0.1147	0.1445	0.1438	0.1068	0.0966	0.0953	0.1227	0.0649	0.0649	0.0651	0.0653	0.0652	0.0651	0.0653	0.0653	0.0651	0.0665	0.0663	0.0654	0.0651	0.0658	0.0654	0.0661	0.0657	0.0668	0.0655	0.0647	0.0658	0.0674	0.0675	0.0667
32=23:56:36	28405	301	0.2103	0.1461	0.1343	0.1289	0.1295	0.1280	0.2273	0.2166	0.1525	0.1254	0.1155	0.1051	0.2242	0.1450	0.1255	0.1358	0.1362	0.1283	0.2095	0.1682	0.1273	0.1063	0.1050	0.1092	0.2126	0.1397	0.1355	0.1331	0.1306	0.1324	0.1912	0.1716	0.1149	0.1033	0.1005	0.0944	0.2200	0.1375	0.1334	0.1248	0.1358	0.1324	0.1777	0.1675	0.1125	0.1026	0.0990	0.1131	0.2093	0.1400	0.1331	0.1326	0.1316	0.1262	0.1761	0.1432	0.1067	0.1016	0.0945	0.0944	0.1682	0.1248	0.1150	0.1193	0.1209	0.1177	0.1575	0.1456	0.1094	0.0964	0.0973	0.1311	0.0645	0.0648	0.0648	0.0652	0.0651	0.0649	0.0656	0.0651	0.0644	0.0660	0.0665	0.0656	0.0647	0.0657	0.0643	0.0657	0.0658	0.0663	0.0660	0.0651	0.0657	0.0672	0.0673	0.0665
33=00:11:21	29290	300	0.2277	0.1476	0.1382	0.1351	0.1315	0.1282	0.2380	0.2239	0.1551	0.1263	0.1171	0.1068	0.2457	0.1537	0.1322	0.1393	0.1390	0.1311	0.2276	0.1741	0.1266	0.1075	0.1047	0.1409	0.2249	0.1454	0.1379	0.1357	0.1348	0.1365	0.1970	0.1746	0.1162	0.1034	0.1000	0.0951	0.2290	0.1414	0.1367	0.1302	0.1418	0.1371	0.1881	0.1765	0.1130	0.1039	0.0995	0.1540	0.2201	0.1421	0.1364	0.1368	0.1348	0.1301	0.1866	0.1512	0.1090	0.1038	0.0984	0.0964	0.1804	0.1288	0.1171	0.1215	0.1237	0.1207	0.1646	0.1524	0.1115	0.0985	0.0986	0.1296	0.0658	0.0653	0.0658	0.0652	0.0662	0.0659	0.0663	0.0659	0.0659	0.0669	0.0674	0.0664	0.0658	0.0662	0.0665	0.0668	0.0670	0.0674	0.0670	0.0662	0.0662	0.0684	0.0678	0.0677
34=00:26:06	30175	298	0.2408	0.1580	0.1409	0.1340	0.1317	0.1281	0.2573	0.2464	0.1612	0.1306	0.1194	0.1073	0.2632	0.1586	0.1341	0.1449	0.1410	0.1345	0.2418	0.1856	0.1307	0.1113	0.1032	0.1181	0.2421	0.1492	0.1415	0.1389	0.1370	0.1386	0.2080	0.1839	0.1167	0.1031	0.0996	0.0940	0.2399	0.1469	0.1405	0.1323	0.1452	0.1402	0.1981	0.1845	0.1130	0.1060	0.0998	0.1110	0.2354	0.1465	0.1429	0.1420	0.1366	0.1299	0.1959	0.1544	0.1086	0.1017	0.0993	0.0959	0.1838	0.1298	0.1186	0.1235	0.1234	0.1211	0.1712	0.1600	0.1097	0.0982	0.0988	0.1116	0.0649	0.0647	0.0650	0.0656	0.0656	0.0650	0.0654	0.0650	0.0642	0.0661	0.0666	0.0658	0.0653	0.0656	0.0659	0.0653	0.0659	0.0667	0.0665	0.0654	0.0662	0.0676	0.0672	0.0667
35=00:40:52	31060	300	0.2621	0.1697	0.1469	0.1366	0.1354	0.1332	0.2885	0.2641	0.1700	0.1350	0.1193	0.1096	0.2839	0.1664	0.1370	0.1492	0.1443	0.1340	0.2523	0.1940	0.1335	0.1099	0.1029	0.1609	0.2649	0.1545	0.1461	0.1426	0.1409	0.1424	0.2208	0.1934	0.1191	0.1037	0.1006	0.0953	0.2663	0.1526	0.1411	0.1332	0.1463	0.1410	0.2050	0.1903	0.1136	0.1064	0.0992	0.1344	0.2501	0.1495	0.1409	0.1395	0.1364	0.1296	0.2002	0.1567	0.1095	0.1043	0.0968	0.0954	0.1947	0.1313	0.1185	0.1260	0.1266	0.1218	0.1750	0.1650	0.1111	0.1004	0.0970	0.1135	0.0649	0.0650	0.0651	0.0654	0.0650	0.0649	0.0652	0.0652	0.0649	0.0665	0.0668	0.0657	0.0649	0.0654	0.0657	0.0658	0.0658	0.0665	0.0662	0.0652	0.0654	0.0675	0.0675	0.0663
36=00:55:37	31945	300	0.2854	0.1795	0.1517	0.1428	0.1394	0.1349	0.3107	0.2886	0.1789	0.1396	0.1253	0.1117	0.3097	0.1778	0.1397	0.1544	0.1512	0.1367	0.2746	0.2065	0.1354	0.1107	0.1050	0.1432	0.2801	0.1615	0.1527	0.1469	0.1447	0.1465	0.2390	0.2077	0.1224	0.1059	0.1018	0.0960	0.2949	0.1611	0.1498	0.1392	0.1511	0.1459	0.2234	0.2072	0.1164	0.1076	0.1010	0.1205	0.2674	0.1584	0.1490	0.1425	0.1422	0.1361	0.2149	0.1690	0.1125	0.1055	0.0974	0.0959	0.2124	0.1379	0.1230	0.1299	0.1299	0.1253	0.1920	0.1768	0.1144	0.0998	0.0998	0.1188	0.0649	0.0653	0.0656	0.0661	0.0653	0.0652	0.0655	0.0654	0.0647	0.0661	0.0668	0.0656	0.0648	0.0660	0.0647	0.0660	0.0665	0.0666	0.0665	0.0658	0.0662	0.0677	0.0679	0.0670
37=01:10:22	32830	301	0.3149	0.1920	0.1638	0.1475	0.1450	0.1386	0.3507	0.3187	0.1957	0.1476	0.1309	0.1155	0.3405	0.1940	0.1462	0.1619	0.1569	0.1410	0.2970	0.2198	0.1433	0.1147	0.1088	0.1361	0.3166	0.1767	0.1600	0.1524	0.1488	0.1507	0.2614	0.2202	0.1257	0.1067	0.1032	0.0981	0.3142	0.1695	0.1546	0.1409	0.1576	0.1481	0.2366	0.2241	0.1194	0.1064	0.1018	0.1441	0.3085	0.1638	0.1545	0.1509	0.1469	0.1361	0.2299	0.1737	0.1137	0.1060	0.1004	0.0973	0.2222	0.1430	0.1268	0.1318	0.1334	0.1262	0.1977	0.1766	0.1154	0.0993	0.0994	0.1283	0.0646	0.0648	0.0653	0.0657	0.0655	0.0646	0.0655	0.0651	0.0653	0.0664	0.0664	0.0660	0.0654	0.0657	0.0657	0.0661	0.0666	0.0668	0.0654	0.0654	0.0662	0.0677	0.0672	0.0669
38=01:25:07	33715	300	0.3570	0.2103	0.1695	0.1528	0.1511	0.1401	0.3810	0.3491	0.2089	0.1541	0.1358	0.1170	0.3691	0.2072	0.1494	0.1679	0.1620	0.1426	0.3166	0.2370	0.1487	0.1165	0.1099	0.1297	0.3499	0.1852	0.1695	0.1615	0.1534	0.1534	0.2795	0.2311	0.1266	0.1064	0.1046	0.0978	0.3447	0.1785	0.1625	0.1451	0.1605	0.1523	0.2534	0.2321	0.1205	0.1086	0.1045	0.1235	0.3240	0.1765	0.1624	0.1530	0.1509	0.1401	0.2445	0.1802	0.1155	0.1066	0.1003	0.0978	0.2352	0.1475	0.1284	0.1351	0.1338	0.1272	0.2051	0.1891	0.1179	0.0995	0.1016	0.1388	0.0649	0.0656	0.0656	0.0662	0.0656	0.0652	0.0650	0.0654	0.0652	0.0670	0.0672	0.0661	0.0655	0.0662	0.0662	0.0668	0.0664	0.0659	0.0664	0.0658	0.0667	0.0678	0.0674	0.0669
39=01:39:52	34600	300	0.3794	0.2272	0.1759	0.1580	0.1580	0.1441	0.4088	0.3748	0.2221	0.1600	0.1379	0.1195	0.4008	0.2257	0.1492	0.1785	0.1703	0.1475	0.3495	0.2578	0.1506	0.1214	0.1097	0.1216	0.3727	0.2001	0.1742	0.1644	0.1587	0.1581	0.3046	0.2584	0.1301	0.1095	0.1058	0.0971	0.3885	0.1988	0.1704	0.1498	0.1675	0.1613	0.2856	0.2549	0.1226	0.1123	0.1038	0.1094	0.3619	0.1842	0.1669	0.1596	0.1552	0.1438	0.2650	0.1960	0.1192	0.1082	0.1016	0.0985	0.2572	0.1532	0.1291	0.1400	0.1373	0.1306	0.2242	0.2020	0.1206	0.1022	0.0999	0.1043	0.0652	0.0647	0.0654	0.0655	0.0651	0.0652	0.0652	0.0653	0.0651	0.0666	0.0667	0.0656	0.0658	0.0656	0.0657	0.0663	0.0659	0.0663	0.0656	0.0655	0.0662	0.0676	0.0673	0.0665
40=01:54:37	35485	303	0.4272	0.2500	0.1847	0.1662	0.1606	0.1433	0.4526	0.4131	0.2355	0.1662	0.1421	0.1230	0.4411	0.2451	0.1543	0.1803	0.1727	0.1468	0.3775	0.2682	0.1579	0.1212	0.1128	0.1290	0.4032	0.2132	0.1842	0.1716	0.1609	0.1593	0.3346	0.2699	0.1323	0.1106	0.1047	0.1004	0.4088	0.2037	0.1752	0.1517	0.1753	0.1622	0.3047	0.2742	0.1288	0.1115	0.1061	0.1413	0.3834	0.1932	0.1744	0.1640	0.1616	0.1460	0.2866	0.2017	0.1200	0.1094	0.1021	0.0988	0.2677	0.1590	0.1335	0.1437	0.1418	0.1344	0.2429	0.2126	0.1222	0.1030	0.1025	0.1369	0.0648	0.0644	0.0649	0.0654	0.0650	0.0647	0.0650	0.0652	0.0649	0.0660	0.0663	0.0655	0.0649	0.0656	0.0654	0.0659	0.0656	0.0657	0.0655	0.0657	0.0663	0.0677	0.0675	0.0666
41=02:09:22	36370	298	0.4584	0.2741	0.1945	0.1728	0.1674	0.1470	0.4679	0.4389	0.2416	0.1707	0.1420	0.1211	0.4613	0.2690	0.1590	0.1897	0.1770	0.1484	0.4005	0.2841	0.1594	0.1241	0.1106	0.1120	0.4383	0.2337	0.1952	0.1760	0.1648	0.1633	0.3494	0.2843	0.1342	0.1097	0.1059	0.0990	0.4400	0.2137	0.1822	0.1543	0.1774	0.1614	0.3123	0.2753	0.1231	0.1121	0.1063	0.1071	0.4209	0.2018	0.1816	0.1666	0.1615	0.1454	0.2908	0.2037	0.1189	0.1098	0.1031	0.0996	0.2734	0.1592	0.1323	0.1419	0.1394	0.1312	0.2374	0.2153	0.1212	0.1022	0.1020	0.1058	0.0657	0.0653	0.0659	0.0662	0.0659	0.0659	0.0662	0.0647	0.0655	0.0664	0.0670	0.0661	0.0659	0.0665	0.0661	0.0666	0.0658	0.0672	0.0663	0.0662	0.0667	0.0679	0.0677	0.0672
42=02:24:07	37256	298	0.4913	0.3009	0.2046	0.1702	0.1681	0.1460	0.5007	0.4634	0.2540	0.1743	0.1466	0.1248	0.4957	0.2879	0.1613	0.1941	0.1768	0.1509	0.4322	0.2938	0.1598	0.1246	0.1094	0.1316	0.4706	0.2500	0.2022	0.1792	0.1676	0.1639	0.3616	0.2972	0.1349	0.1106	0.1061	0.0968	0.4660	0.2274	0.1859	0.1550	0.1834	0.1648	0.3391	0.2919	0.1231	0.1161	0.1029	0.1219	0.4383	0.2098	0.1851	0.1697	0.1631	0.1468	0.3036	0.2148	0.1204	0.1092	0.1029	0.0982	0.2928	0.1610	0.1345	0.1428	0.1412	0.1341	0.2547	0.2227	0.1215	0.1044	0.1025	0.1121	0.0650	0.0652	0.0656	0.0658	0.0657	0.0655	0.0658	0.0657	0.0653	0.0669	0.0669	0.0661	0.0654	0.0664	0.0661	0.0666	0.0658	0.0668	0.0663	0.0652	0.0664	0.0679	0.0677	0.0673
43=02:38:52	38141	298	0.5278	0.3335	0.2158	0.1759	0.1777	0.1519	0.5298	0.4995	0.2772	0.1871	0.1528	0.1295	0.5326	0.3118	0.1653	0.2094	0.1940	0.1559	0.4682	0.3261	0.1715	0.1267	0.1133	0.1224	0.4847	0.2652	0.2160	0.1917	0.1710	0.1670	0.4044	0.3243	0.1379	0.1131	0.1092	0.0989	0.5088	0.2523	0.2068	0.1639	0.1903	0.1700	0.3786	0.3247	0.1300	0.1165	0.1089	0.1060	0.4706	0.2226	0.1903	0.1718	0.1679	0.1504	0.3293	0.2251	0.1264	0.1105	0.1031	0.0993	0.3133	0.1706	0.1368	0.1503	0.1490	0.1360	0.2776	0.2476	0.1283	0.1051	0.1033	0.1130	0.0651	0.0648	0.0656	0.0658	0.0649	0.0655	0.0656	0.0655	0.0654	0.0666	0.0666	0.0659	0.0657	0.0659	0.0661	0.0664	0.0660	0.0667	0.0663	0.0647	0.0665	0.0675	0.0674	0.0668
44=02:53:37	39026	300	0.5585	0.3630	0.2337	0.1846	0.1830	0.1526	0.6027	0.5703	0.3086	0.2078	0.1669	0.1361	0.5910	0.3485	0.1749	0.2257	0.1973	0.1584	0.5266	0.3574	0.1808	0.1307	0.1168	0.1286	0.5369	0.2931	0.2282	0.1978	0.1802	0.1766	0.4502	0.3650	0.1476	0.1178	0.1113	0.1022	0.5437	0.2772	0.2159	0.1687	0.2011	0.1760	0.4205	0.3650	0.1340	0.1202	0.1095	0.1249	0.4989	0.2436	0.2091	0.1818	0.1767	0.1578	0.3729	0.2575	0.1305	0.1156	0.1076	0.1015	0.3457	0.1835	0.1710	0.1593	0.1549	0.1449	0.3098	0.2707	0.1312	0.1068	0.1053	0.1143	0.0649	0.0650	0.0655	0.0651	0.0658	0.0651	0.0658	0.0653	0.0653	0.0664	0.0667	0.0659	0.0654	0.0663	0.0659	0.0666	0.0663	0.0668	0.0664	0.0656	0.0661	0.0678	0.0678	0.0669
45=03:08:22	39911	300	0.6066	0.3986	0.2553	0.1912	0.1909	0.1566	0.6258	0.5888	0.3262	0.2099	0.1686	0.1370	0.6055	0.3727	0.1738	0.2356	0.2064	0.1580	0.5407	0.3624	0.1838	0.1298	0.1145	0.1361	0.5440	0.3143	0.2474	0.2036	0.1837	0.1752	0.4705	0.3768	0.1452	0.1156	0.1100	0.1020	0.5654	0.2885	0.2260	0.1700	0.2009	0.1776	0.4345	0.3696	0.1330	0.1177	0.1081	0.1268	0.5100	0.2451	0.2055	0.1795	0.1766	0.1520	0.3725	0.2588	0.1290	0.1131	0.1038	0.1001	0.3454	0.1776	0.1421	0.1550	0.1567	0.1406	0.3144	0.2711	0.1312	0.1065	0.1045	0.1193	0.0647	0.0648	0.0651	0.0653	0.0652	0.0652	0.0654	0.0645	0.0643	0.0660	0.0661	0.0656	0.0648	0.0655	0.0655	0.0649	0.0655	0.0661	0.0659	0.0657	0.0659	0.0674	0.0671	0.0665
46=03:23:07	40796	301	0.6412	0.4147	0.2857	0.2029	0.1943	0.1547	0.6812	0.6490	0.3519	0.2223	0.1777	0.1405	0.6603	0.4142	0.1830	0.2452	0.2132	0.1607	0.5815	0.3927	0.1972	0.1352	0.1195	0.1337	0.5847	0.3467	0.2669	0.2068	0.1877	0.1817	0.5071	0.4028	0.1528	0.1192	0.1123	0.1037	0.5974	0.3057	0.2417	0.1767	0.2105	0.1791	0.4687	0.4129	0.1374	0.1202	0.1088	0.1483	0.5263	0.2572	0.2270	0.1944	0.1845	0.1605	0.4173	0.2860	0.1357	0.1161	0.1064	0.1024	0.3784	0.1929	0.1515	0.1621	0.1589	0.1502	0.3418	0.2921	0.1340	0.1089	0.1046	0.1273	0.0648	0.0643	0.0650	0.0655	0.0653	0.0642	0.0646	0.0648	0.0645	0.0657	0.0664	0.0649	0.0646	0.0655	0.0657	0.0659	0.0653	0.0653	0.0655	0.0648	0.0655	0.0669	0.0669	0.0663
47=03:37:52	41681	301	0.7033	0.4713	0.3323	0.2108	0.2070	0.1623	0.7469	0.7097	0.3855	0.2373	0.1882	0.1498	0.7002	0.4430	0.1898	0.2673	0.2205	0.1628	0.6367	0.4290	0.2042	0.1363	0.1194	0.1467	0.6257	0.3730	0.2945	0.2194	0.1986	0.1846	0.5571	0.4452	0.1609	0.1215	0.1143	0.1044	0.6327	0.3353	0.2596	0.1800	0.2166	0.1790	0.5036	0.4344	0.1423	0.1224	0.1117	0.1420	0.5594	0.2799	0.2340	0.1954	0.1894	0.1641	0.4427	0.3005	0.1380	0.1180	0.1078	0.1033	0.3946	0.1970	0.1556	0.1644	0.1646	0.1488	0.3641	0.3068	0.1399	0.1086	0.1055	0.1407	0.0651	0.0650	0.0651	0.0647	0.0655	0.0652	0.0657	0.0653	0.0648	0.0662	0.0667	0.0655	0.0653	0.0661	0.0660	0.0664	0.0665	0.0666	0.0666	0.0656	0.0651	0.0672	0.0675	0.0666
48=03:52:37	42566	303	0.7318	0.5046	0.3708	0.2226	0.2167	0.1589	0.7948	0.7588	0.4190	0.2543	0.1952	0.1559	0.7338	0.4773	0.1995	0.2860	0.2205	0.1652	0.6728	0.4579	0.2113	0.1390	0.1220	0.1209	0.6700	0.4077	0.3131	0.2231	0.2027	0.1878	0.5911	0.4701	0.1660	0.1213	0.1145	0.1068	0.6572	0.3575	0.2683	0.1867	0.2218	0.1846	0.5249	0.4671	0.1434	0.1234	0.1124	0.1308	0.5713	0.2974	0.2525	0.2030	0.1964	0.1637	0.4763	0.3162	0.1400	0.1198	0.1093	0.1050	0.4110	0.2071	0.1588	0.1709	0.1648	0.1481	0.3757	0.3245	0.1400	0.1079	0.1084	0.1376	0.0646	0.0649	0.0650	0.0660	0.0645	0.0652	0.0654	0.0654	0.0650	0.0663	0.0664	0.0658	0.0653	0.0658	0.0655	0.0661	0.0660	0.0668	0.0662	0.0645	0.0660	0.0682	0.0674	0.0666
49=04:07:23	43451	298	0.7901	0.5468	0.4027	0.2355	0.2312	0.1647	0.8123	0.7682	0.4477	0.2597	0.2003	0.1539	0.7702	0.5136	0.2065	0.3228	0.2329	0.1678	0.7006	0.4776	0.2204	0.1387	0.1222	0.1543	0.6965	0.4422	0.3418	0.2379	0.2051	0.1916	0.6236	0.4899	0.1662	0.1228	0.1143	0.1045	0.7008	0.3827	0.2896	0.1913	0.2302	0.1854	0.5639	0.4800	0.1447	0.1211	0.1121	0.1791	0.6107	0.3126	0.2613	0.2054	0.1983	0.1664	0.4866	0.3315	0.1405	0.1205	0.1081	0.1023	0.4383	0.2123	0.1593	0.1723	0.1666	0.1498	0.3998	0.3260	0.1408	0.1119	0.1048	0.1314	0.0648	0.0642	0.0649	0.0654	0.0651	0.0645	0.0652	0.0646	0.0649	0.0658	0.0657	0.0654	0.0646	0.0650	0.0651	0.0661	0.0657	0.0662	0.0659	0.0653	0.0657	0.0660	0.0672	0.0662
50=04:22:08	44336	300	0.8036	0.6005	0.4496	0.2471	0.2438	0.1690	0.8623	0.8311	0.4789	0.2893	0.2148	0.1654	0.8306	0.5441	0.2210	0.3711	0.2482	0.1716	0.7563	0.5233	0.2342	0.1441	0.1273	0.1431	0.7489	0.4695	0.3716	0.2579	0.2208	0.2016	0.6683	0.5290	0.1763	0.1246	0.1161	0.1075	0.7367	0.4274	0.3127	0.1985	0.2405	0.1921	0.6003	0.5332	0.1531	0.1263	0.1134	0.1354	0.6099	0.3390	0.2795	0.2152	0.2059	0.1725	0.5332	0.3581	0.1487	0.1234	0.1095	0.1044	0.4695	0.2225	0.1687	0.1823	0.1753	0.1549	0.4359	0.3659	0.1491	0.1116	0.1086	0.1321	0.0650	0.0652	0.0653	0.0656	0.0654	0.0654	0.0646	0.0650	0.0653	0.0665	0.0664	0.0657	0.0652	0.0660	0.0657	0.0665	0.0657	0.0666	0.0661	0.0656	0.0663	0.0676	0.0672	0.0669
51=04:36:53	45221	300	0.8231	0.6375	0.4906	0.2668	0.2554	0.1716	0.8740	0.8546	0.5051	0.3082	0.2320	0.1663	0.8586	0.5612	0.2246	0.3960	0.2508	0.1705	0.7806	0.5383	0.2390	0.1443	0.1297	0.1341	0.7709	0.4955	0.3814	0.2601	0.2298	0.2025	0.6811	0.5517	0.1810	0.1245	0.1171	0.1068	0.7425	0.4435	0.3192	0.1988	0.2498	0.1905	0.6206	0.5590	0.1537	0.1285	0.1137	0.1257	0.6108	0.3525	0.2907	0.2170	0.2024	0.1685	0.5381	0.3620	0.1473	0.1240	0.1111	0.1047	0.4806	0.2219	0.1695	0.1815	0.1724	0.1557	0.4517	0.3710	0.1520	0.1112	0.1088	0.1254	0.0647	0.0648	0.0642	0.0656	0.0651	0.0649	0.0651	0.0652	0.0648	0.0660	0.0660	0.0654	0.0651	0.0651	0.0660	0.0660	0.0661	0.0664	0.0661	0.0656	0.0655	0.0670	0.0675	0.0664
52=04:51:38	46106	298	0.8876	0.6722	0.5170	0.2848	0.2908	0.1712	0.8766	0.8778	0.5533	0.3316	0.2345	0.1751	0.8939	0.6200	0.2360	0.4184	0.2639	0.1774	0.8007	0.5719	0.2536	0.1496	0.1284	0.1244	0.8020	0.5414	0.4282	0.2790	0.2361	0.2064	0.7246	0.5854	0.1809	0.1263	0.1192	0.1062	0.8016	0.4609	0.3490	0.2077	0.2547	0.1905	0.6453	0.5786	0.1554	0.1274	0.1147	0.1220	0.6502	0.3661	0.2980	0.2243	0.2129	0.1693	0.5657	0.3832	0.1491	0.1211	0.1099	0.1040	0.4820	0.2322	0.1702	0.1811	0.1741	0.1533	0.4545	0.3783	0.1512	0.1106	0.1124	0.1405	0.0648	0.0649	0.0642	0.0658	0.0654	0.0650	0.0658	0.0649	0.0650	0.0661	0.0653	0.0657	0.0646	0.0654	0.0654	0.0660	0.0659	0.0665	0.0662	0.0655	0.0664	0.0669	0.0671	0.0666
53=05:06:23	46991	298	0.8881	0.7068	0.5402	0.3275	0.3522	0.1754	0.8707	0.8670	0.5950	0.3545	0.2549	0.1843	0.8846	0.6404	0.2451	0.4451	0.2869	0.1844	0.8301	0.6011	0.2703	0.1531	0.1287	0.1299	0.8160	0.5687	0.4587	0.3193	0.2475	0.2121	0.7642	0.6328	0.1919	0.1292	0.1211	0.1079	0.8395	0.4852	0.3757	0.2175	0.2704	0.1986	0.7030	0.6320	0.1576	0.1298	0.1166	0.1391	0.6748	0.3961	0.3149	0.2386	0.2302	0.1800	0.6204	0.4213	0.1585	0.1272	0.1118	0.1062	0.4916	0.2469	0.1829	0.1966	0.1879	0.1623	0.5045	0.4121	0.1592	0.1129	0.1097	0.1294	0.0641	0.0634	0.0642	0.0646	0.0632	0.0644	0.0646	0.0638	0.0641	0.0651	0.0651	0.0645	0.0641	0.0651	0.0645	0.0653	0.0652	0.0655	0.0649	0.0638	0.0650	0.0664	0.0663	0.0654
54=05:21:08	47876	298	0.8430	0.7529	0.6053	0.3874	0.3885	0.1833	0.8817	0.8742	0.6323	0.3859	0.2743	0.1953	0.9054	0.6776	0.2768	0.4888	0.3066	0.1884	0.8594	0.6429	0.2795	0.1601	0.1337	0.1357	0.8649	0.5931	0.4657	0.3518	0.2697	0.2229	0.7960	0.6664	0.2034	0.1335	0.1219	0.1108	0.8451	0.5146	0.3931	0.2301	0.2938	0.2076	0.7338	0.6745	0.1656	0.1338	0.1183	0.1257	0.6790	0.4177	0.3340	0.2495	0.2336	0.1797	0.6496	0.4554	0.1643	0.1306	0.1148	0.1095	0.5211	0.2563	0.1904	0.1989	0.1902	0.1660	0.5382	0.4349	0.1636	0.1152	0.1126	0.1218	0.0655	0.0653	0.0654	0.0657	0.0655	0.0659	0.0660	0.0649	0.0659	0.0668	0.0670	0.0657	0.0662	0.0659	0.0662	0.0666	0.0658	0.0668	0.0663	0.0662	0.0669	0.0681	0.0679	0.0671
55=05:35:53	48761	301	0.8732	0.8021	0.6458	0.4221	0.4266	0.1911	0.9034	0.8784	0.6855	0.4040	0.2907	0.1990	0.9040	0.7172	0.3133	0.5152	0.3529	0.1891	0.8562	0.6808	0.3010	0.1631	0.1352	0.1501	0.8836	0.6307	0.4956	0.3744	0.2921	0.2278	0.8199	0.6997	0.2090	0.1349	0.1225	0.1114	0.8712	0.5289	0.4122	0.2366	0.3108	0.2068	0.7568	0.6950	0.1673	0.1354	0.1175	0.1586	0.7015	0.4389	0.3489	0.2667	0.2438	0.1843	0.6819	0.4791	0.1692	0.1307	0.1145	0.1087	0.5238	0.2617	0.1961	0.2100	0.1936	0.1669	0.5648	0.4451	0.1671	0.1144	0.1109	0.1394	0.0650	0.0650	0.0646	0.0655	0.0656	0.0654	0.0658	0.0653	0.0650	0.0664	0.0661	0.0660	0.0649	0.0659	0.0658	0.0659	0.0659	0.0664	0.0662	0.0658	0.0655	0.0674	0.0671	0.0667
56=05:50:38	49646	301	0.8506	0.8384	0.6846	0.4416	0.4453	0.1995	0.8881	0.8690	0.7072	0.4385	0.3042	0.2141	0.9092	0.7382	0.3654	0.5413	0.4125	0.1940	0.8556	0.7073	0.3156	0.1640	0.1338	0.1449	0.8875	0.6476	0.5188	0.4090	0.3449	0.2378	0.8147	0.7330	0.2184	0.1352	0.1243	0.1116	0.8861	0.5566	0.4354	0.2614	0.3504	0.2178	0.7770	0.7343	0.1711	0.1392	0.1203	0.1406	0.7157	0.4562	0.3553	0.2711	0.2622	0.1862	0.7060	0.4925	0.1705	0.1328	0.1157	0.1087	0.5361	0.2638	0.2026	0.2161	0.2006	0.1676	0.5868	0.4787	0.1751	0.1145	0.1131	0.1249	0.0649	0.0647	0.0649	0.0649	0.0645	0.0653	0.0651	0.0651	0.0648	0.0659	0.0662	0.0657	0.0652	0.0659	0.0654	0.0658	0.0655	0.0663	0.0660	0.0645	0.0660	0.0674	0.0668	0.0666
57=06:05:23	50532	303	0.8862	0.8748	0.7318	0.4760	0.4884	0.2040	0.9083	0.8813	0.7692	0.4621	0.3394	0.2253	0.9079	0.7723	0.3829	0.5767	0.4398	0.2033	0.8530	0.7411	0.3341	0.1680	0.1365	0.1689	0.8803	0.6852	0.5423	0.4358	0.3620	0.2478	0.8214	0.7540	0.2258	0.1386	0.1258	0.1128	0.8747	0.5734	0.4581	0.2752	0.3551	0.2216	0.7905	0.7453	0.1769	0.1370	0.1188	0.1565	0.7318	0.4799	0.3753	0.2831	0.2703	0.1898	0.7288	0.5243	0.1782	0.1341	0.1154	0.1074	0.5471	0.2754	0.2035	0.2234	0.2031	0.1688	0.6232	0.4818	0.1762	0.1174	0.1110	0.1448	0.0645	0.0642	0.0647	0.0651	0.0645	0.0644	0.0641	0.0648	0.0645	0.0658	0.0660	0.0654	0.0646	0.0655	0.0653	0.0656	0.0652	0.0650	0.0652	0.0652	0.0658	0.0667	0.0667	0.0663
58=06:20:08	51417	298	0.8845	0.8714	0.7610	0.4876	0.5027	0.2136	0.8863	0.8437	0.7705	0.4774	0.3434	0.2300	0.8992	0.7873	0.4023	0.5939	0.4497	0.2059	0.8306	0.7569	0.3456	0.1687	0.1389	0.1566	0.8674	0.6932	0.5524	0.4543	0.3788	0.2526	0.7885	0.7459	0.2263	0.1374	0.1241	0.1129	0.8603	0.5860	0.4627	0.2849	0.3636	0.2255	0.7517	0.7535	0.1786	0.1383	0.1201	0.1508	0.7423	0.4859	0.3837	0.2805	0.2685	0.1875	0.7312	0.5139	0.1762	0.1332	0.1142	0.1086	0.5391	0.2744	0.2020	0.2226	0.2010	0.1648	0.6255	0.4907	0.1762	0.1157	0.1120	0.1377	0.0646	0.0646	0.0652	0.0649	0.0653	0.0651	0.0658	0.0650	0.0651	0.0664	0.0662	0.0656	0.0653	0.0653	0.0658	0.0660	0.0655	0.0666	0.0662	0.0653	0.0656	0.0676	0.0673	0.0670
59=06:34:53	52302	300	0.8890	0.8583	0.7892	0.5371	0.5580	0.2314	0.8975	0.8934	0.8102	0.5351	0.3714	0.2504	0.9069	0.8254	0.4310	0.6281	0.4964	0.2281	0.8441	0.7957	0.3764	0.1792	0.1435	0.1457	0.8676	0.7394	0.5968	0.4853	0.4015	0.2887	0.8308	0.8092	0.2462	0.1434	0.1307	0.1171	0.8988	0.6077	0.5021	0.3083	0.3865	0.2358	0.7803	0.8034	0.1876	0.1436	0.1249	0.1293	0.7731	0.4993	0.4033	0.3075	0.2976	0.1992	0.7802	0.5686	0.1945	0.1371	0.1183	0.1117	0.5573	0.2934	0.2116	0.2323	0.2151	0.1776	0.6631	0.5401	0.1920	0.1187	0.1146	0.1392	0.0650	0.0648	0.0652	0.0643	0.0651	0.0649	0.0653	0.0643	0.0650	0.0661	0.0661	0.0656	0.0654	0.0660	0.0655	0.0660	0.0646	0.0661	0.0663	0.0654	0.0666	0.0674	0.0671	0.0668
60=06:49:38	53187	300	0.8660	0.8643	0.8392	0.5935	0.5858	0.2519	0.9038	0.8931	0.8061	0.5581	0.4094	0.2612	0.9248	0.8286	0.4622	0.6507	0.5131	0.2417	0.8609	0.7977	0.3905	0.1896	0.1432	0.1667	0.8931	0.7692	0.5920	0.4873	0.4189	0.3402	0.8066	0.8024	0.2560	0.1444	0.1288	0.1155	0.8732	0.6179	0.4986	0.3189	0.4112	0.2446	0.7780	0.8047	0.1898	0.1425	0.1226	0.1478	0.7638	0.5151	0.4256	0.3257	0.2902	0.1955	0.7523	0.5957	0.1899	0.1374	0.1189	0.1098	0.5801	0.3015	0.2270	0.2410	0.2196	0.1785	0.6844	0.5394	0.1918	0.1176	0.1152	0.1165	0.0645	0.0644	0.0645	0.0653	0.0649	0.0649	0.0651	0.0646	0.0636	0.0659	0.0660	0.0651	0.0648	0.0655	0.0654	0.0653	0.0653	0.0665	0.0654	0.0652	0.0660	0.0670	0.0673	0.0660
61=07:04:23	54072	301	0.8816	0.8701	0.8353	0.6300	0.6206	0.2749	0.8912	0.9054	0.7893	0.5924	0.4152	0.2732	0.9197	0.8375	0.4887	0.6662	0.5367	0.2764	0.8634	0.7981	0.4131	0.1905	0.1447	0.1413	0.9077	0.7995	0.6242	0.5171	0.4355	0.3607	0.8090	0.8122	0.2624	0.1487	0.1300	0.1157	0.8933	0.6296	0.5286	0.3374	0.4298	0.2641	0.7886	0.7946	0.1933	0.1472	0.1230	0.1325	0.7955	0.5362	0.4457	0.3363	0.3128	0.2049	0.7517	0.6324	0.1945	0.1392	0.1198	0.1090	0.5891	0.3177	0.2290	0.2440	0.2239	0.1797	0.6771	0.5570	0.1948	0.1195	0.1145	0.1134	0.0643	0.0642	0.0643	0.0644	0.0633	0.0647	0.0650	0.0647	0.0642	0.0655	0.0658	0.0650	0.0646	0.0654	0.0651	0.0656	0.0652	0.0663	0.0656	0.0648	0.0654	0.0665	0.0668	0.0663
62=07:19:09	54957	298	0.9070	0.8816	0.8346	0.6466	0.6699	0.3340	0.9303	0.8986	0.8304	0.6332	0.4656	0.2942	0.9085	0.8434	0.5084	0.7069	0.5600	0.3277	0.8566	0.8120	0.4418	0.1951	0.1478	0.1692	0.8862	0.8105	0.6635	0.5534	0.4816	0.3727	0.8419	0.8082	0.2838	0.1526	0.1343	0.1214	0.9028	0.6596	0.5419	0.3499	0.4372	0.3100	0.7849	0.8069	0.2025	0.1470	0.1274	0.1640	0.8203	0.5517	0.4502	0.3481	0.3245	0.2155	0.7668	0.6477	0.2121	0.1458	0.1219	0.1116	0.5937	0.3311	0.2319	0.2556	0.2346	0.1838	0.6863	0.5832	0.2016	0.1212	0.1166	0.1583	0.0648	0.0648	0.0649	0.0656	0.0646	0.0650	0.0652	0.0649	0.0650	0.0658	0.0662	0.0655	0.0652	0.0656	0.0654	0.0661	0.0653	0.0665	0.0658	0.0646	0.0659	0.0674	0.0671	0.0665
63=07:33:54	55842	298	0.8939	0.8616	0.8226	0.6870	0.7061	0.3711	0.9131	0.8881	0.8159	0.6515	0.4779	0.3018	0.9057	0.8468	0.5182	0.7148	0.5822	0.3632	0.8363	0.7972	0.4583	0.2006	0.1548	0.1589	0.8757	0.8078	0.6755	0.5455	0.4577	0.3763	0.8366	0.7851	0.2889	0.1531	0.1340	0.1214	0.9096	0.6560	0.5510	0.3630	0.4388	0.3203	0.7815	0.8011	0.2068	0.1478	0.1262	0.1695	0.8043	0.5466	0.4550	0.3573	0.3333	0.2123	0.7567	0.6559	0.2167	0.1433	0.1207	0.1116	0.5890	0.3415	0.2349	0.2535	0.2386	0.1843	0.6752	0.5928	0.2080	0.1202	0.1196	0.1507	0.0654	0.0649	0.0650	0.0659	0.0661	0.0655	0.0661	0.0656	0.0655	0.0664	0.0665	0.0659	0.0654	0.0659	0.0661	0.0663	0.0659	0.0668	0.0663	0.0659	0.0659	0.0676	0.0676	0.0668
64=07:48:39	56727	300	0.8746	0.8819	0.8556	0.7233	0.7176	0.4028	0.9044	0.9169	0.8080	0.7082	0.5165	0.3400	0.9348	0.8492	0.5581	0.7559	0.6170	0.3845	0.8793	0.8165	0.4856	0.2073	0.1563	0.1492	0.8992	0.8056	0.6796	0.5812	0.4977	0.4108	0.8352	0.8146	0.3012	0.1589	0.1356	0.1227	0.9027	0.6841	0.5693	0.3847	0.4809	0.3412	0.8029	0.8286	0.2198	0.1548	0.1299	0.1400	0.7860	0.5669	0.4902	0.3699	0.3328	0.2286	0.7720	0.7008	0.2260	0.1490	0.1240	0.1130	0.6321	0.3466	0.2523	0.2666	0.2432	0.1908	0.7040	0.6316	0.2161	0.1233	0.1216	0.1495	0.0654	0.0650	0.0648	0.0658	0.0655	0.0653	0.0658	0.0654	0.0651	0.0665	0.0665	0.0653	0.0655	0.0653	0.0657	0.0662	0.0658	0.0669	0.0663	0.0657	0.0666	0.0668	0.0675	0.0669
65=08:03:24	57612	301	0.9010	0.8778	0.8513	0.7529	0.7660	0.4321	0.9205	0.9244	0.8237	0.7497	0.5486	0.3630	0.9199	0.8561	0.5782	0.7726	0.6462	0.4076	0.8836	0.8200	0.5095	0.2174	0.1554	0.1485	0.9063	0.8266	0.7187	0.6010	0.5096	0.4277	0.8538	0.8278	0.3183	0.1623	0.1370	0.1236	0.9266	0.7014	0.5960	0.3976	0.4984	0.3514	0.8166	0.8334	0.2215	0.1595	0.1316	0.1456	0.7981	0.5831	0.5006	0.3905	0.3609	0.2483	0.7830	0.7350	0.2348	0.1530	0.1256	0.1129	0.6243	0.3704	0.2592	0.2792	0.2494	0.1930	0.6978	0.6631	0.2277	0.1255	0.1215	0.1321	0.0650	0.0650	0.0651	0.0657	0.0644	0.0651	0.0655	0.0651	0.0653	0.0662	0.0666	0.0656	0.0654	0.0659	0.0655	0.0661	0.0662	0.0665	0.0663	0.0652	0.0661	0.0677	0.0673	0.0668
66=08:18:09	58497	300	0.8811	0.8871	0.8589	0.7604	0.7796	0.4598	0.9201	0.9031	0.8440	0.7528	0.5947	0.3639	0.9282	0.8487	0.5917	0.7805	0.6555	0.4122	0.8675	0.8082	0.5292	0.2171	0.1619	0.1944	0.9025	0.8107	0.7164	0.6208	0.5217	0.4285	0.8457	0.8023	0.3316	0.1591	0.1377	0.1240	0.9100	0.7119	0.5869	0.3981	0.4968	0.3573	0.7867	0.8029	0.2263	0.1563	0.1289	0.1643	0.7994	0.5986	0.5043	0.3916	0.3538	0.2622	0.7645	0.7191	0.2376	0.1525	0.1248	0.1143	0.6396	0.3668	0.2594	0.2781	0.2507	0.1926	0.6972	0.6481	0.2297	0.1246	0.1190	0.1567	0.0650	0.0650	0.0656	0.0645	0.0653	0.0653	0.0656	0.0650	0.0650	0.0659	0.0667	0.0661	0.0658	0.0660	0.0655	0.0661	0.0661	0.0667	0.0661	0.0659	0.0660	0.0679	0.0672	0.0669
67=08:32:54	59383	303	0.8773	0.8896	0.8589	0.7542	0.7601	0.4815	0.9112	0.9271	0.8341	0.7908	0.6351	0.4130	0.9256	0.8394	0.6122	0.7800	0.6853	0.4305	0.8940	0.8201	0.5712	0.2267	0.1626	0.1611	0.8963	0.8074	0.7377	0.6520	0.5406	0.4546	0.8461	0.8406	0.3473	0.1685	0.1415	0.1285	0.9281	0.7283	0.6130	0.4152	0.5243	0.3785	0.8155	0.8289	0.2420	0.1630	0.1356	0.1523	0.7976	0.6080	0.5116	0.3936	0.3651	0.2763	0.7754	0.7407	0.2495	0.1575	0.1283	0.1162	0.6475	0.3804	0.2693	0.2874	0.2646	0.1971	0.7130	0.6896	0.2476	0.1269	0.1222	0.1404	0.0655	0.0650	0.0657	0.0662	0.0661	0.0660	0.0663	0.0654	0.0653	0.0664	0.0668	0.0661	0.0659	0.0657	0.0660	0.0666	0.0664	0.0665	0.0662	0.0662	0.0665	0.0680	0.0677	0.0676
68=08:47:39	60268	298	0.9061	0.8819	0.8400	0.7482	0.7932	0.4968	0.9087	0.9317	0.8381	0.7918	0.6640	0.4371	0.9023	0.8505	0.6288	0.7793	0.7149	0.4493	0.8852	0.8170	0.5988	0.2347	0.1669	0.1697	0.8861	0.8181	0.7619	0.6768	0.5454	0.4594	0.8537	0.8447	0.3638	0.1720	0.1424	0.1297	0.9467	0.7205	0.6321	0.4296	0.5275	0.3858	0.8253	0.8342	0.2476	0.1638	0.1355	0.1579	0.8137	0.6113	0.5147	0.4118	0.3865	0.2889	0.7804	0.7531	0.2633	0.1613	0.1281	0.1145	0.6404	0.3956	0.2724	0.2939	0.2747	0.2018	0.7062	0.6956	0.2564	0.1298	0.1223	0.1442	0.0649	0.0649	0.0648	0.0657	0.0651	0.0648	0.0651	0.0643	0.0647	0.0663	0.0666	0.0657	0.0655	0.0661	0.0658	0.0659	0.0649	0.0666	0.0663	0.0652	0.0661	0.0675	0.0672	0.0667
69=09:02:24	61153	300	0.8766	0.8739	0.8695	0.7861	0.7886	0.5174	0.9199	0.9510	0.8434	0.7869	0.7186	0.4742	0.9265	0.8622	0.6640	0.7825	0.7163	0.4750	0.9027	0.8182	0.6282	0.2466	0.1690	0.1649	0.9006	0.8351	0.7429	0.6626	0.5563	0.4842	0.8551	0.8458	0.3851	0.1751	0.1438	0.1294	0.9345	0.7194	0.6392	0.4520	0.5486	0.3955	0.8324	0.8409	0.2577	0.1671	0.1363	0.1530	0.7913	0.6260	0.5392	0.4378	0.3970	0.2872	0.7860	0.7777	0.2774	0.1632	0.1325	0.1163	0.6722	0.4179	0.2909	0.3097	0.2757	0.2149	0.7209	0.6959	0.2629	0.1315	0.1282	0.1149	0.0647	0.0646	0.0653	0.0657	0.0651	0.0650	0.0652	0.0655	0.0645	0.0648	0.0662	0.0656	0.0652	0.0663	0.0646	0.0661	0.0655	0.0663	0.0662	0.0654	0.0661	0.0672	0.0672	0.0665
70=09:17:09	62038	300	0.9000	0.8972	0.8792	0.7852	0.7814	0.5548	0.9218	0.9492	0.8508	0.7726	0.7334	0.4876	0.9298	0.8565	0.6892	0.7940	0.7228	0.4823	0.9152	0.8120	0.6651	0.2519	0.1708	0.1733	0.9178	0.8428	0.7535	0.7022	0.5818	0.5054	0.8527	0.8498	0.3935	0.1770	0.1452	0.1317	0.9396	0.7302	0.6554	0.4597	0.5628	0.4102	0.8327	0.8285	0.2675	0.1710	0.1362	0.1671	0.8095	0.6514	0.5553	0.4516	0.4043	0.3002	0.7728	0.7747	0.2774	0.1664	0.1309	0.1148	0.6583	0.4183	0.2946	0.3105	0.2853	0.2188	0.7255	0.6792	0.2725	0.1293	0.1240	0.1311	0.0649	0.0649	0.0650	0.0659	0.0654	0.0655	0.0653	0.0647	0.0646	0.0659	0.0665	0.0655	0.0651	0.0658	0.0648	0.0662	0.0657	0.0665	0.0661	0.0655	0.0658	0.0673	0.0671	0.0668
71=09:31:54	62923	298	0.9061	0.8834	0.8756	0.7919	0.8157	0.5870	0.9339	0.9685	0.8656	0.8112	0.7542	0.5383	0.9285	0.8751	0.7095	0.8077	0.7353	0.5063	0.9189	0.8408	0.6854	0.2721	0.1766	0.1601	0.9103	0.8537	0.7806	0.7139	0.5947	0.5137	0.8910	0.8730	0.4303	0.1833	0.1508	0.1357	0.9579	0.7339	0.6743	0.4851	0.5735	0.4329	0.8402	0.8679	0.2796	0.1757	0.1413	0.1634	0.8197	0.6393	0.5598	0.4701	0.4312	0.3041	0.8011	0.7803	0.3059	0.1707	0.1357	0.1190	0.6559	0.4397	0.3000	0.3235	0.2948	0.2308	0.7175	0.7073	0.2953	0.1350	0.1270	0.1323	0.0650	0.0648	0.0653	0.0659	0.0659	0.0656	0.0650	0.0650	0.0648	0.0668	0.0664	0.0656	0.0652	0.0660	0.0659	0.0659	0.0656	0.0663	0.0659	0.0657	0.0664	0.0676	0.0673	0.0672
72=09:46:40	63808	303	0.9152	0.8976	0.8793	0.7791	0.8040	0.6058	0.9258	0.9545	0.8727	0.8056	0.7657	0.5629	0.9185	0.8576	0.7161	0.8088	0.7386	0.5147	0.9195	0.8376	0.7084	0.2724	0.1808	0.1866	0.8909	0.8489	0.7775	0.7323	0.6097	0.5221	0.8801	0.8644	0.4453	0.1866	0.1554	0.1362	0.9492	0.7368	0.6730	0.4879	0.5845	0.4375	0.8391	0.8488	0.2883	0.1757	0.1422	0.1657	0.8186	0.6458	0.5544	0.4635	0.4308	0.3133	0.7834	0.7694	0.3099	0.1716	0.1350	0.1173	0.6422	0.4422	0.3015	0.3331	0.2996	0.2388	0.7170	0.6973	0.2999	0.1324	0.1254	0.1408	0.0651	0.0657	0.0656	0.0662	0.0655	0.0657	0.0655	0.0657	0.0644	0.0666	0.0668	0.0662	0.0657	0.0664	0.0659	0.0656	0.0662	0.0668	0.0665	0.0661	0.0665	0.0678	0.0678	0.0673
73=10:01:25	64693	300	0.9036	0.8830	0.8895	0.8063	0.8205	0.6341	0.9322	0.9628	0.8897	0.7902	0.7541	0.5745	0.9328	0.8745	0.7313	0.8007	0.7343	0.5260	0.9133	0.8251	0.7182	0.2816	0.1871	0.1807	0.9089	0.8581	0.7672	0.7141	0.6104	0.5332	0.8948	0.8544	0.4597	0.1899	0.1507	0.1324	0.9515	0.7233	0.6649	0.5073	0.5864	0.4398	0.8313	0.8566	0.3007	0.1794	0.1398	0.1831	0.8045	0.6375	0.5794	0.4900	0.4399	0.3151	0.7879	0.7692	0.3239	0.1732	0.1350	0.1172	0.6556	0.4620	0.3131	0.3311	0.3013	0.2407	0.7148	0.6923	0.3065	0.1331	0.1282	0.1554	0.0649	0.0644	0.0650	0.0656	0.0652	0.0648	0.0651	0.0641	0.0646	0.0662	0.0666	0.0653	0.0654	0.0658	0.0654	0.0659	0.0653	0.0662	0.0663	0.0653	0.0662	0.0675	0.0674	0.0666
74=10:16:10	65578	300	0.9170	0.8819	0.8813	0.7982	0.8188	0.6414	0.9127	0.9608	0.8487	0.7976	0.7166	0.6079	0.9188	0.8643	0.7262	0.7912	0.7319	0.5374	0.9013	0.8212	0.7188	0.2859	0.1885	0.1600	0.9045	0.8523	0.7794	0.7081	0.6147	0.5315	0.8811	0.8476	0.4638	0.1909	0.1521	0.1336	0.9469	0.7196	0.6613	0.5068	0.5821	0.4494	0.8145	0.8478	0.2958	0.1783	0.1373	0.1477	0.8086	0.6223	0.5792	0.4853	0.4476	0.3127	0.7655	0.7529	0.3293	0.1730	0.1334	0.1156	0.6379	0.4658	0.3132	0.3378	0.3049	0.2424	0.6841	0.6946	0.3027	0.1325	0.1288	0.1408	0.0640	0.0642	0.0630	0.0649	0.0642	0.0643	0.0647	0.0643	0.0639	0.0656	0.0647	0.0650	0.0640	0.0646	0.0652	0.0654	0.0653	0.0659	0.0653	0.0647	0.0658	0.0660	0.0665	0.0659
75=10:30:55	66464	300	0.9059	0.8925	0.8810	0.8061	0.8217	0.6727	0.9299	0.9738	0.8865	0.7966	0.7729	0.6623	0.9156	0.8696	0.7286	0.8092	0.7528	0.5547	0.9358	0.8419	0.7604	0.2994	0.1928	0.2030	0.8839	0.8635	0.7834	0.7312	0.6262	0.5515	0.9055	0.8780	0.5057	0.2004	0.1581	0.1365	0.9589	0.7301	0.6723	0.5195	0.6028	0.4662	0.8561	0.8606	0.3152	0.1887	0.1436	0.1645	0.8119	0.6302	0.5799	0.5029	0.4656	0.3376	0.7816	0.7901	0.3640	0.1805	0.1388	0.1185	0.6449	0.4764	0.3254	0.3487	0.3237	0.2524	0.7206	0.7033	0.3353	0.1387	0.1287	0.1575	0.0645	0.0648	0.0651	0.0652	0.0649	0.0645	0.0649	0.0648	0.0649	0.0660	0.0661	0.0653	0.0651	0.0655	0.0651	0.0659	0.0659	0.0668	0.0648	0.0652	0.0662	0.0673	0.0671	0.0664
76=10:45:40	67349	300	0.9020	0.8961	0.9024	0.8271	0.8164	0.6887	0.9281	1.0092	0.8845	0.8169	0.7665	0.7111	0.9308	0.8692	0.7507	0.8087	0.7580	0.5632	0.9554	0.8272	0.7698	0.3175	0.1956	0.1724	0.9125	0.8715	0.7820	0.7361	0.6507	0.5724	0.9067	0.8960	0.5270	0.2115	0.1590	0.1415	0.9553	0.7351	0.6720	0.5307	0.6163	0.4749	0.8676	0.8717	0.3401	0.1963	0.1434	0.1586	0.8137	0.6413	0.6066	0.5162	0.4731	0.3431	0.7976	0.8133	0.3668	0.1880	0.1407	0.1203	0.6522	0.4853	0.3396	0.3615	0.3331	0.2615	0.7340	0.7199	0.3429	0.1404	0.1292	0.1337	0.0643	0.0644	0.0638	0.0654	0.0650	0.0644	0.0652	0.0650	0.0644	0.0662	0.0655	0.0653	0.0651	0.0652	0.0652	0.0654	0.0657	0.0662	0.0658	0.0654	0.0658	0.0667	0.0665	0.0663
77=11:00:25	68234	300	0.9012	0.8897	0.8847	0.8025	0.8083	0.6890	0.9048	0.9769	0.8833	0.8082	0.7620	0.7240	0.9045	0.8578	0.7339	0.8145	0.7640	0.5710	0.9408	0.8325	0.7539	0.3253	0.1983	0.1771	0.8739	0.8569	0.7864	0.7402	0.6470	0.5632	0.8982	0.8806	0.5408	0.2103	0.1606	0.1395	0.9565	0.7337	0.6666	0.5305	0.6082	0.4911	0.8575	0.8674	0.3441	0.1988	0.1482	0.1535	0.8072	0.6229	0.5833	0.5041	0.4798	0.3488	0.7767	0.7808	0.3774	0.1896	0.1405	0.1185	0.6335	0.4789	0.3311	0.3615	0.3353	0.2634	0.7143	0.7098	0.3603	0.1428	0.1319	0.1400	0.0644	0.0644	0.0649	0.0655	0.0648	0.0645	0.0648	0.0649	0.0652	0.0660	0.0662	0.0649	0.0645	0.0657	0.0651	0.0661	0.0655	0.0652	0.0654	0.0652	0.0654	0.0670	0.0672	0.0663
78=11:15:10	69119	300	0.9149	0.8893	0.9083	0.8554	0.8436	0.6937	0.9374	1.0042	0.9206	0.7978	0.7955	0.7341	0.9279	0.8871	0.7546	0.8191	0.7699	0.5975	0.9629	0.8448	0.7705	0.3418	0.2081	0.1986	0.9106	0.9064	0.7980	0.7331	0.6569	0.5918	0.9395	0.8866	0.5772	0.2178	0.1654	0.1403	0.9653	0.7390	0.6785	0.5696	0.6205	0.4990	0.8784	0.8797	0.3620	0.1975	0.1479	0.1900	0.8142	0.6411	0.6140	0.5525	0.5029	0.3577	0.7916	0.8203	0.4133	0.1923	0.1405	0.1207	0.6529	0.5139	0.3517	0.3742	0.3491	0.2771	0.7320	0.7102	0.3796	0.1427	0.1336	0.1554	0.0654	0.0651	0.0655	0.0661	0.0658	0.0654	0.0656	0.0657	0.0649	0.0658	0.0669	0.0661	0.0657	0.0663	0.0655	0.0663	0.0661	0.0670	0.0663	0.0658	0.0667	0.0680	0.0678	0.0670
79=11:29:55	70004	301	0.9168	0.8899	0.9125	0.8478	0.8364	0.6941	0.9359	1.0016	0.9221	0.8046	0.7826	0.7187	0.9268	0.8810	0.7554	0.8165	0.7664	0.6048	0.9568	0.8369	0.7569	0.3510	0.2101	0.1898	0.9108	0.9013	0.7947	0.7364	0.6564	0.5880	0.9427	0.8768	0.5947	0.2206	0.1670	0.1439	0.9577	0.7426	0.6718	0.5709	0.6082	0.5124	0.8503	0.8753	0.3718	0.2008	0.1494	0.1762	0.8255	0.6371	0.6050	0.5491	0.5027	0.3612	0.7913	0.8021	0.4170	0.1914	0.1457	0.1212	0.6480	0.5132	0.3611	0.3781	0.3479	0.2742	0.7187	0.7030	0.3816	0.1424	0.1351	0.1775	0.0647	0.0642	0.0635	0.0652	0.0646	0.0648	0.0646	0.0644	0.0641	0.0658	0.0650	0.0652	0.0650	0.0651	0.0652	0.0657	0.0653	0.0660	0.0656	0.0650	0.0653	0.0666	0.0668	0.0664
80=11:44:37	70885	298	0.8886	0.9038	0.9201	0.8644	0.8174	0.7046	0.9028	1.0224	0.8813	0.8119	0.7615	0.7420	0.9454	0.8708	0.7728	0.8150	0.7757	0.6110	0.9807	0.8324	0.7648	0.3699	0.2207	0.1763	0.9196	0.8946	0.7861	0.7448	0.6616	0.6027	0.9157	0.8941	0.5909	0.2301	0.1666	0.1429	0.9611	0.7385	0.6682	0.5676	0.6147	0.5132	0.8540	0.8624	0.3851	0.2091	0.1500	0.1493	0.8202	0.6403	0.6121	0.5441	0.4996	0.3677	0.7752	0.8093	0.4193	0.2025	0.1433	0.1200	0.6572	0.5139	0.3709	0.3958	0.3511	0.2805	0.7152	0.7066	0.3832	0.1434	0.1344	0.1251	0.0650	0.0654	0.0643	0.0659	0.0655	0.0654	0.0658	0.0656	0.0651	0.0662	0.0657	0.0659	0.0656	0.0655	0.0659	0.0659	0.0661	0.0665	0.0663	0.0657	0.0665	0.0663	0.0674	0.0673
81=11:59:22	71770	300	0.9115	0.9000	0.9031	0.8668	0.8279	0.7209	0.9200	1.0216	0.9334	0.8143	0.8071	0.7527	0.9276	0.8743	0.7634	0.8235	0.8036	0.6174	0.9933	0.8338	0.7995	0.3866	0.2264	0.1996	0.8916	0.9127	0.8015	0.7672	0.6591	0.6105	0.9387	0.9087	0.6366	0.2360	0.1794	0.1510	0.9672	0.7491	0.6857	0.5769	0.6265	0.5378	0.8918	0.8713	0.4168	0.2176	0.1561	0.1670	0.8348	0.6394	0.5844	0.5583	0.5240	0.3871	0.7846	0.8324	0.4499	0.2108	0.1476	0.1240	0.6424	0.5210	0.3742	0.4071	0.3805	0.2887	0.7361	0.7113	0.4334	0.1476	0.1339	0.1317	0.0652	0.0653	0.0656	0.0660	0.0653	0.0656	0.0658	0.0654	0.0653	0.0666	0.0667	0.0662	0.0659	0.0664	0.0665	0.0666	0.0661	0.0667	0.0653	0.0656	0.0665	0.0677	0.0676	0.0674
82=12:14:07	72655	301	0.8898	0.8931	0.9185	0.8934	0.8334	0.7110	0.9243	1.0467	0.9318	0.8257	0.7933	0.7610	0.9401	0.8877	0.7891	0.8275	0.8068	0.6334	1.0021	0.8435	0.7845	0.4036	0.2343	0.1769	0.9095	0.9276	0.7991	0.7492	0.6671	0.6169	0.9537	0.9009	0.6570	0.2483	0.1729	0.1503	0.9622	0.7500	0.6789	0.6011	0.6261	0.5402	0.8796	0.8986	0.4243	0.2220	0.1576	0.1605	0.8165	0.6385	0.6095	0.5717	0.5252	0.3865	0.8013	0.8395	0.4716	0.2119	0.1508	0.1226	0.6620	0.5355	0.3886	0.4106	0.3740	0.2971	0.7296	0.7246	0.4342	0.1505	0.1375	0.1471	0.0647	0.0644	0.0647	0.0644	0.0651	0.0647	0.0646	0.0644	0.0647	0.0664	0.0657	0.0655	0.0654	0.0655	0.0655	0.0658	0.0659	0.0662	0.0657	0.0654	0.0643	0.0672	0.0668	0.0664
83=12:28:52	73540	298	0.8856	0.8694	0.9035	0.8965	0.8331	0.7022	0.9049	1.0397	0.9253	0.8173	0.7784	0.7574	0.9236	0.8784	0.7731	0.8094	0.8056	0.6245	0.9957	0.8291	0.7900	0.4222	0.2375	0.1836	0.9002	0.9300	0.7945	0.7373	0.6459	0.6051	0.9545	0.8967	0.6695	0.2553	0.1799	0.1524	0.9645	0.7348	0.6804	0.6005	0.6241	0.5426	0.8885	0.8972	0.4431	0.2282	0.1629	0.1726	0.8139	0.6257	0.5974	0.5848	0.5440	0.3949	0.7989	0.8578	0.4935	0.2207	0.1519	0.1258	0.6526	0.5492	0.3960	0.4135	0.3870	0.3081	0.7303	0.7276	0.4624	0.1527	0.1413	0.1394	0.0645	0.0645	0.0644	0.0656	0.0646	0.0649	0.0653	0.0640	0.0647	0.0658	0.0661	0.0655	0.0649	0.0656	0.0655	0.0654	0.0647	0.0663	0.0655	0.0654	0.0658	0.0668	0.0666	0.0665
84=12:43:37	74425	300	0.8787	0.8883	0.9186	0.9012	0.8289	0.7040	0.9249	1.0339	0.9629	0.8153	0.8115	0.7491	0.9285	0.8760	0.7728	0.8241	0.8062	0.6293	1.0068	0.8425	0.7924	0.4382	0.2454	0.1961	0.9022	0.9252	0.7901	0.7576	0.6668	0.6103	0.9711	0.8957	0.7071	0.2585	0.1884	0.1559	0.9567	0.7483	0.6686	0.5985	0.6241	0.5537	0.8758	0.8937	0.4556	0.2291	0.1620	0.1778	0.8238	0.6365	0.5906	0.5727	0.5294	0.4006	0.7958	0.8523	0.5116	0.2233	0.1545	0.1261	0.6561	0.5434	0.4037	0.4267	0.3881	0.3083	0.7342	0.7113	0.4733	0.1524	0.1412	0.1484	0.0649	0.0648	0.0651	0.0658	0.0653	0.0652	0.0654	0.0651	0.0651	0.0658	0.0665	0.0660	0.0655	0.0651	0.0657	0.0660	0.0658	0.0663	0.0663	0.0658	0.0660	0.0674	0.0674	0.0668
85=12:58:22	75310	303	0.9059	0.8996	0.9213	0.9226	0.8312	0.7164	0.9258	1.0726	0.9715	0.8298	0.8144	0.7870	0.9348	0.8751	0.7841	0.8217	0.8296	0.6332	1.0282	0.8366	0.8160	0.4498	0.2524	0.2047	0.9135	0.9498	0.7983	0.7736	0.6728	0.6205	0.9801	0.9141	0.7193	0.2735	0.1933	0.1558	0.9588	0.7624	0.6830	0.5953	0.6295	0.5555	0.8925	0.8996	0.4840	0.2446	0.1624	0.1773	0.8416	0.6435	0.5999	0.5757	0.5437	0.4118	0.8110	0.8707	0.5292	0.2350	0.1550	0.1274	0.6547	0.5506	0.4175	0.4413	0.4069	0.3152	0.7461	0.7280	0.4940	0.1545	0.1419	0.1398	0.0647	0.0649	0.0641	0.0656	0.0650	0.0646	0.0657	0.0650	0.0649	0.0662	0.0654	0.0654	0.0654	0.0654	0.0657	0.0660	0.0658	0.0664	0.0662	0.0657	0.0661	0.0669	0.0674	0.0667
86=13:13:07	76196	300	0.9102	0.9106	0.9278	0.9360	0.8262	0.7252	0.9199	1.0778	0.9595	0.8231	0.8035	0.7889	0.9362	0.8772	0.7976	0.8320	0.8489	0.6365	1.0465	0.8372	0.8142	0.4623	0.2557	0.1928	0.9262	0.9539	0.8082	0.7906	0.6773	0.6305	0.9826	0.9292	0.7223	0.2864	0.1917	0.1557	0.9558	0.7639	0.6885	0.6035	0.6357	0.5579	0.8931	0.8896	0.4976	0.2480	0.1634	0.1585	0.8500	0.6474	0.6059	0.5788	0.5485	0.4253	0.7958	0.8748	0.5403	0.2400	0.1545	0.1280	0.6625	0.5472	0.4216	0.4483	0.4073	0.3209	0.7381	0.7264	0.4986	0.1569	0.1415	0.1357	0.0644	0.0646	0.0647	0.0652	0.0646	0.0646	0.0646	0.0645	0.0647	0.0659	0.0659	0.0652	0.0649	0.0656	0.0655	0.0659	0.0651	0.0653	0.0652	0.0650	0.0654	0.0667	0.0668	0.0665
87=13:27:52	77081	303	0.9009	0.8832	0.9119	0.9464	0.8445	0.7205	0.9203	1.0729	0.9960	0.8280	0.8172	0.7891	0.9300	0.8828	0.7810	0.8214	0.8548	0.6447	1.0414	0.8454	0.8267	0.4976	0.2694	0.2152	0.8941	0.9664	0.8062	0.7701	0.6547	0.6143	0.9943	0.9063	0.7245	0.2876	0.1989	0.1626	0.9682	0.7529	0.6936	0.6076	0.6302	0.5648	0.9012	0.9032	0.5183	0.2529	0.1698	0.1809	0.8355	0.6272	0.5961	0.5858	0.5673	0.4305	0.8025	0.8872	0.5784	0.2519	0.1596	0.1290	0.6438	0.5564	0.4278	0.4556	0.4250	0.3350	0.7427	0.7225	0.5379	0.1612	0.1447	0.1274	0.0651	0.0646	0.0647	0.0652	0.0650	0.0645	0.0651	0.0648	0.0635	0.0656	0.0661	0.0653	0.0649	0.0659	0.0652	0.0652	0.0656	0.0660	0.0660	0.0653	0.0658	0.0666	0.0667	0.0668
88=13:42:37	77966	301	0.8975	0.9116	0.9347	0.9587	0.8246	0.7252	0.9190	1.0775	0.9879	0.8168	0.8255	0.7799	0.9381	0.8712	0.7982	0.8367	0.8727	0.6446	1.0626	0.8385	0.8308	0.4973	0.2827	0.2249	0.9185	0.9707	0.7982	0.8040	0.6839	0.6379	0.9901	0.9103	0.7239	0.2922	0.2016	0.1633	0.9510	0.7733	0.6883	0.6021	0.6494	0.5673	0.8943	0.8848	0.5461	0.2613	0.1714	0.1830	0.8422	0.6452	0.6023	0.5702	0.5332	0.4448	0.7853	0.8814	0.5773	0.2539	0.1574	0.1302	0.6571	0.5384	0.4390	0.4660	0.4299	0.3330	0.7503	0.7135	0.5480	0.1623	0.1460	0.1385	0.0647	0.0650	0.0653	0.0654	0.0652	0.0646	0.0649	0.0652	0.0648	0.0661	0.0661	0.0655	0.0659	0.0660	0.0652	0.0662	0.0652	0.0655	0.0659	0.0658	0.0664	0.0672	0.0671	0.0672
89=13:57:22	78851	298	0.9234	0.8845	0.9063	0.9594	0.8435	0.7258	0.9097	1.0752	0.9616	0.8222	0.7685	0.7679	0.9202	0.8773	0.7855	0.8219	0.8740	0.6390	1.0304	0.8312	0.8044	0.5258	0.2811	0.1927	0.9097	0.9882	0.8280	0.7933	0.6610	0.6104	1.0013	0.9031	0.7095	0.3011	0.1986	0.1623	0.9624	0.7607	0.6962	0.5971	0.6199	0.5580	0.8663	0.8783	0.5294	0.2672	0.1726	0.1708	0.8588	0.6273	0.5920	0.5685	0.5642	0.4440	0.7809	0.8549	0.6077	0.2599	0.1599	0.1301	0.6372	0.5449	0.4315	0.4660	0.4321	0.3341	0.7013	0.7220	0.5373	0.1632	0.1457	0.1421	0.0652	0.0652	0.0653	0.0659	0.0652	0.0650	0.0656	0.0652	0.0651	0.0654	0.0664	0.0657	0.0654	0.0658	0.0656	0.0662	0.0663	0.0665	0.0660	0.0656	0.0667	0.0672	0.0670	0.0671
90=14:12:07	79736	303	0.9041	0.8947	0.9244	0.9828	0.8478	0.7158	0.9422	1.0755	1.0228	0.8111	0.8242	0.7576	0.9205	0.8845	0.7881	0.8287	0.8704	0.6415	1.0449	0.8388	0.8213	0.5458	0.2912	0.2268	0.9072	1.0071	0.8201	0.8067	0.6740	0.6212	1.0330	0.8978	0.7558	0.3062	0.2108	0.1667	0.9542	0.7690	0.6823	0.6024	0.6252	0.5590	0.8727	0.8895	0.5566	0.2687	0.1728	0.1929	0.8412	0.6421	0.5923	0.5787	0.5576	0.4541	0.7974	0.8757	0.6329	0.2611	0.1643	0.1295	0.6454	0.5465	0.4483	0.4787	0.4429	0.3456	0.7274	0.7076	0.5788	0.1637	0.1458	0.1753	0.0650	0.0646	0.0651	0.0659	0.0651	0.0649	0.0652	0.0650	0.0648	0.0656	0.0663	0.0659	0.0651	0.0660	0.0645	0.0660	0.0655	0.0661	0.0659	0.0658	0.0662	0.0674	0.0674	0.0671
91=14:26:53	80621	301	0.9016	0.8894	0.9309	1.0196	0.8467	0.7325	0.9125	1.1135	1.0078	0.8448	0.8081	0.8076	0.9471	0.8924	0.8097	0.8219	0.9043	0.6485	1.0847	0.8407	0.8482	0.5790	0.3148	0.1991	0.9258	1.0214	0.8108	0.8006	0.6708	0.6406	1.0279	0.9254	0.7287	0.3302	0.2076	0.1704	0.9655	0.7665	0.7045	0.6121	0.6468	0.5648	0.8946	0.9010	0.5941	0.2790	0.1766	0.1734	0.8468	0.6373	0.6102	0.5843	0.5543	0.4535	0.7893	0.9007	0.6430	0.2748	0.1587	0.1302	0.6668	0.5589	0.4624	0.4857	0.4473	0.3559	0.7218	0.7115	0.5860	0.1717	0.1504	0.1492	0.0643	0.0643	0.0650	0.0651	0.0643	0.0643	0.0647	0.0646	0.0644	0.0651	0.0657	0.0647	0.0648	0.0646	0.0651	0.0650	0.0655	0.0660	0.0652	0.0653	0.0658	0.0656	0.0666	0.0660
92=14:41:38	81506	301	0.9096	0.8858	0.9034	1.0077	0.8481	0.7326	0.9153	1.1155	1.0179	0.8396	0.8183	0.8161	0.9274	0.8839	0.7955	0.8294	0.9344	0.6503	1.0861	0.8444	0.8719	0.5883	0.3200	0.2189	0.9001	1.0312	0.8284	0.8316	0.6674	0.6386	1.0380	0.9334	0.7405	0.3445	0.2201	0.1755	0.9715	0.7714	0.7167	0.6100	0.6423	0.5631	0.9042	0.8990	0.6150	0.2889	0.1846	0.1759	0.8560	0.6374	0.5989	0.5773	0.5622	0.4770	0.7939	0.9077	0.6669	0.2937	0.1656	0.1334	0.6500	0.5510	0.4698	0.4955	0.4627	0.3564	0.7326	0.7291	0.6219	0.1740	0.1490	0.1414	0.0647	0.0646	0.0648	0.0655	0.0651	0.0651	0.0641	0.0649	0.0649	0.0658	0.0662	0.0653	0.0653	0.0657	0.0652	0.0659	0.0653	0.0656	0.0658	0.0655	0.0660	0.0669	0.0670	0.0668
93=14:56:23	82391	298	0.9137	0.8846	0.9156	1.0264	0.8560	0.7332	0.9310	1.1169	1.0377	0.8376	0.8231	0.8059	0.9291	0.8847	0.7963	0.8351	0.9437	0.6632	1.0901	0.8521	0.8688	0.6250	0.3337	0.2064	0.9048	1.0400	0.8241	0.8285	0.6627	0.6338	1.0534	0.9258	0.7525	0.3513	0.2266	0.1794	0.9711	0.7697	0.7114	0.6183	0.6442	0.5692	0.9020	0.9132	0.6298	0.3040	0.1870	0.1928	0.8540	0.6376	0.5956	0.5872	0.5647	0.4824	0.8071	0.9180	0.7012	0.3055	0.1732	0.1362	0.6528	0.5608	0.4737	0.4949	0.4700	0.3685	0.7321	0.7296	0.6444	0.1797	0.1568	0.1481	0.0648	0.0647	0.0649	0.0650	0.0640	0.0649	0.0651	0.0652	0.0644	0.0660	0.0658	0.0653	0.0647	0.0659	0.0659	0.0659	0.0658	0.0661	0.0657	0.0650	0.0662	0.0671	0.0670	0.0668
94=15:11:08	83276	300	0.9051	0.8950	0.9272	1.0459	0.8429	0.7343	0.9222	1.1308	1.0290	0.8418	0.8138	0.8087	0.9324	0.8807	0.8096	0.8335	0.9495	0.6569	1.0995	0.8434	0.8714	0.6269	0.3446	0.2169	0.9228	1.0482	0.8196	0.8418	0.6756	0.6494	1.0491	0.9303	0.7392	0.3599	0.2257	0.1769	0.9661	0.7798	0.7160	0.6123	0.6551	0.5727	0.8981	0.8955	0.6451	0.3133	0.1888	0.1797	0.8592	0.6485	0.6091	0.5824	0.5604	0.4864	0.7963	0.9204	0.6813	0.3105	0.1676	0.1344	0.6601	0.5589	0.4936	0.5136	0.4759	0.3796	0.7302	0.7224	0.6474	0.1801	0.1528	0.1447	0.0647	0.0647	0.0647	0.0657	0.0652	0.0650	0.0653	0.0647	0.0648	0.0660	0.0660	0.0653	0.0652	0.0658	0.0662	0.0658	0.0645	0.0658	0.0657	0.0652	0.0663	0.0673	0.0670	0.0667
95=15:25:53	84161	300	0.8887	0.9047	0.9245	1.0251	0.8121	0.7266	0.9115	1.1190	1.0346	0.8220	0.8230	0.7970	0.9290	0.8611	0.8019	0.8274	0.9376	0.6375	1.0981	0.8283	0.8725	0.6398	0.3569	0.2495	0.9033	1.0324	0.8070	0.8679	0.6848	0.6440	1.0330	0.9112	0.7374	0.3626	0.2309	0.1848	0.9495	0.7824	0.6951	0.5919	0.6534	0.5653	0.8884	0.8902	0.6712	0.3127	0.1916	0.1894	0.8440	0.6396	0.5876	0.5501	0.5269	0.4937	0.7762	0.8987	0.6561	0.3145	0.1728	0.1367	0.6428	0.5235	0.4879	0.5124	0.4781	0.3735	0.7381	0.7126	0.6685	0.1796	0.1560	0.1559	0.0649	0.0648	0.0656	0.0663	0.0653	0.0651	0.0646	0.0654	0.0650	0.0665	0.0665	0.0656	0.0655	0.0663	0.0658	0.0663	0.0659	0.0663	0.0656	0.0661	0.0666	0.0677	0.0674	0.0674
