# Supplementary material for: Systematic Prediction of Antifungal Drug Synergy by Chemogenomic Screening in Saccharomyces cerevisiae
Source: Front Fungal Biol. 2021 Jul 2;2:683414. doi: 10.3389/ffunb.2021.683414 (PMC10512392; doi:10.3389/ffunb.2021.683414)
Supplement: Supplementary file 1 [file Data_Sheet_1.ZIP › Supplementary data/Sypplementary_data_1_(Drug_synergy_assays)/Fen_VS_Met & Fen_VS_Rap_ps1_A_96_T_22.txt]

[config file info]
last_write=07:04:15_12:08:45
last write=07:04:19_14:23:15
[Run_Parameters]
Instrument=Tecan_22
Ini_Names=Read_Reps,Delid,Save_Data_File,Start_Time_Now
barcode_drug_plate=201401
user=asmith
Plate_Size=96
Plate_Type=NUN96ft.pdf
Samples_to_Run=6
Overlay_Size=48
Drug_Plate=none
Plate_Quarter=none
run_ID=none
run_plate_repeat=1
Read_Reps=95
Read_Modes=Absorbance
Read_Flor_Every=2
Max_Delta_OD=0.500000
Well_By_Row_Col=none
Reorder_Map=Order_Strings_Not,0
Tip_Vol=200
OD_to_Innoc=0.100,0.100,0.380,0.380,0.380,0.380,0.760,0.760,0.100,0.100,0.380,0.380,0.380,0.380,0.760,0.760,0.100,0.100,0.380,0.380,0.380,0.380,0.760,0.760,0.100,0.100,0.380,0.380,0.380,0.380,0.760,0.760,0.100,0.100,0.380,0.380,0.380,0.380,0.760,0.760,0.100,0.100,0.380,0.380,0.380,0.380,0.760,0.760
Absorption_Max=.3
OD_to_Save=0.100,0.100,0.380,0.380,0.380,0.380,0.760,0.760,0.100,0.100,0.380,0.380,0.380,0.380,0.760,0.760,0.100,0.100,0.380,0.380,0.380,0.380,0.760,0.760,0.100,0.100,0.380,0.380,0.380,0.380,0.760,0.760,0.100,0.100,0.380,0.380,0.380,0.380,0.760,0.760,0.100,0.100,0.380,0.380,0.380,0.380,0.760,0.760
OD_to_Dilute=0.100
Save_Sample_Vol=180
Save_Sample_Reps=2
Innoc_Vol=184,184,46,46,46,46,0,0,184,184,46,46,46,46,0,0,184,184,46,46,46,46,0,0,184,184,46,46,46,46,0,0,184,184,46,46,46,46,0,0,184,184,46,46,46,46,0,0
Dilute_Vol=23,23,23,23,23,23,23,23,23,23,23,23,23,23,23,23,23,23,23,23,23,23,23,23,23,23,23,23,23,23,23,23,23,23,23,23,23,23,23,23,23,23,23,23,23,23,23,23
Save_Vol=800,800,800,800,800,800,800,800,800,800,800,800,800,800,800,800,800,800,800,800,800,800,800,800,800,800,800,800,800,800,800,800,800,800,800,800,800,800,800,800,800,800,800,800,800,800,800,800
Reference_Vol=100,100,100,100,100,100,100,100,100,100,100,100,100,100,100,100,100,100,100,100,100,100,100,100,100,100,100,100,100,100,100,100,100,100,100,100,100,100,100,100,100,100,100,100,100,100,100,100,100,100,100,100,100,100,100,100,100,100,100,100,100,100,100,100,100,100,100,100,100,100,100,100,100,100,100,100,100,100,100,100,100,100,100,100,100,100,100,100,100,100,100,100,100,100,100,100
Read_to_Innoc=20,20,20,20,20,20,20,20,20,20,20,20,20,20,20,20,20,20,20,20,20,20,20,20,20,20,20,20,20,20,20,20,20,20,20,20,20,20,20,20,20,20,20,20,20,20,20,20
Read_to_Dilute=26,26,26,26,26,26,26,26,26,26,26,26,26,26,26,26,26,26,26,26,26,26,26,26,26,26,26,26,26,26,26,26,26,26,26,26,26,26,26,26,26,26,26,26,26,26,26,26
Read_to_Save=20,20,20,20,20,20,20,20,20,20,20,20,20,20,20,20,20,20,20,20,20,20,20,20,20,20,20,20,20,20,20,20,20,20,20,20,20,20,20,20,20,20,20,20,20,20,20,20
Innoc_Target_Map=1,2,3,4,5,6,7,8,9,10,11,12,13,14,15,16,17,18,19,20,21,22,23,24,25,26,27,28,29,30,31,32,33,34,35,36,37,38,39,40,41,42,43,44,45,46,47,48
Pipet_Trigger=OD_Save_Innoc
Pipet_Volume_Adj=Con_OD_Save
Delid=no
Pre_Init=yes
Talk_To_ProMax=no
Time_Out_Time=1050
Wait_While_Busy=yes
Idle_Time=2
Screen_Run_Type=pre_screen_1
Spect_Protocol=15m
Spec_Run_File=GG_PB_Voyage.pda
Spec_Assay_File=""
Save_Data_File=15_04_07_FenvsMet&FenvsRap_ps1_A_96_T_22.txt
Working_Dir=C%3A\\Users\\Growth_Data
Run_Control_Dir=C%3A\\Users\\Yeast_Run_Files
Tracking_Dir=""
Track_File=201401_data_track.txt
Save_Run_Data_Flag=yes
Set_Incubator_Temp=30.0
Base_Line_Flag=atstart_minimum
Pipet_Cycles_Before_Save=20
Time_Point_Save=wellmap
Innoc_Direction=down
Wells_In_Use=111111111111111111111111111111111111111111111111
Save_Sample_Map=111111001111110011111100111111001111110011111100
Sections_to_Run=0
Rows_per_Section=8
Start_Sections_Row=1
MultiProbe_Run_File=""
Multiprobe_Run_Dialogue=yes
Comments=no%20comment
Target_Temp=300
Temp_Control=On
Delta_Temp=10
ReadMode=Absorbance,Bottom
ExcitationFilter=340,340
EmissionFilter=535,465
MeasurementFilter=595
ReadsPerWellNumber=1,1
ShakeDuration=800,0
GainMode=Manual
PdfName=NUN96ft.pdf
Gain=50
Add_Drug_Map=1,1,1,1,1,1,1,1,1,1,1,1,1,1,1,1,1,1,1,1,1,1,1,1,1,1,1,1,1,1,1,1,1,1,1,1,1,1,1,1,1,1,1,1,1,1,1,1
Add_Drug_Vol=7,7,7,7,7,7,7,7,7,7,7,7,7,7,7,7,7,7,7,7,7,7,7,7,7,7,7,7,7,7,7,7,7,7,7,7,7,7,7,7,7,7,7,7,7,7,7,7
Innoc_Map=111011101110111011101110111011101110111011101110111011101110111011101110111011101110111011101110
Dilute_Map=111111111111111111111111111111111111111111111111111111111111111111111111111111111111111111111111
data_file_name=iS_1_48.txt
barcode=""
Hit_Call_Threshold=1.000000
Reference_Well=A01
WT_Ref_Well=0
Project_Name=test
Pipet_Gens_Point=5.00,10.00,15.00,20.00,5.00,10.00,15.00,20.00,5.00,10.00,15.00,20.00,5.00,10.00,15.00,20.00,5.00,10.00,15.00,20.00,5.00,10.00,15.00,20.00,5.00,10.00,15.00,20.00,5.00,10.00,15.00,20.00,5.00,10.00,15.00,20.00,5.00,10.00,15.00,20.00,5.00,10.00,15.00,20.00,5.00,10.00,15.00,20.00,
Shake_Divisor=1
data_handling=file_&_DB_&_auto_analysis
time_frm_freezer=-1.00
gens_frm_freezer=-1.00
Well_Vol=100
Parent_ID=""
Units=%
Quarter=A
media_name=ypd
Save_Mode=one_to_one
Consolidate_Save_Map=1,2,3,4,5,6,7,8,9,10,11,12,13,14,15,16,17,18,19,20,21,22,23,24,25,26,27,28,29,30,31,32,33,34,35,36,37,38,39,40,41,42,43,44,45,46,47,48
Add_Drug_at_Start_Map=000000000000000000000000000000000000000000000000000
Add_Drug_Labware=add_drug_48
Max_Dynam_OD_Change=0.05
Reads_After_Pipet=1
Ref_Type=single_ref
Read_to_Add_Drug_at_Start=0
Send_Email_at_Pipet=no_email
Strain_Name=""
Media=ypd
drug_vol=2.00
Drug_Name=""
Drug_Conc=2
Innoc_Conc=""
Strain_Plate=none
ShakeIntensity=High
ShakeMode=Orbital
NumberOfFlashes=1
PartOfPlate=0
MovePlateOutAfterMeasurement=0
IntegrationLagTime=0
IntegrationTime=100
DelayMoveFlashFluorescence=0
[Drug_Data]
Drug_Plate=none
Strain_Plate=none
Media=ypd
Drug_Name=ud,ud,ud,ud,ud,ud,ud,ud,ud,ud,ud,ud,ud,ud,ud,ud,ud,ud,ud,ud,ud,ud,ud,ud,ud,ud,ud,ud,ud,ud,ud,ud,ud,ud,ud,ud,ud,ud,ud,ud,ud,ud,ud,ud,ud,ud,ud,ud,ud,ud,ud,ud,ud,ud,ud,ud,ud,ud,ud,ud,ud,ud,ud,ud,ud,ud,ud,ud,ud,ud,ud,ud,ud,ud,ud,ud,ud,ud,ud,ud,ud,ud,ud,ud,ud,ud,ud,ud,ud,ud,ud,ud,ud,ud,ud,ud
Strain_Name=ud
Drug_Conc=""
Innoc_Conc=0.06250,0.06250,0.06250,0.06250,0.06250,0.06250,0.06250,0.06250,0.06250,0.06250,0.06250,0.06250,0.06250,0.06250,0.06250,0.06250,0.06250,0.06250,0.06250,0.06250,0.06250,0.06250,0.06250,0.06250,0.06250,0.06250,0.06250,0.06250,0.06250,0.06250,0.06250,0.06250,0.06250,0.06250,0.06250,0.06250,0.06250,0.06250,0.06250,0.06250,0.06250,0.06250,0.06250,0.06250,0.06250,0.06250,0.06250,0.06250,0.06250,0.06250,0.06250,0.06250,0.06250,0.06250,0.06250,0.06250,0.06250,0.06250,0.06250,0.06250,0.06250,0.06250,0.06250,0.06250,0.06250,0.06250,0.06250,0.06250,0.06250,0.06250,0.06250,0.06250,0.06250,0.06250,0.06250,0.06250,0.06250,0.06250,0.06250,0.06250,0.06250,0.06250,0.06250,0.06250,0.06250,0.06250,0.06250,0.06250,0.06250,0.06250,0.06250,0.06250,0.06250,0.06250,0.06250,0.06250
Run_ID=none
Plate_Quarter=A
Units=%,%,%,%,%,%,%,%,%,%,%,%,%,%,%,%,%,%,%,%,%,%,%,%,%,%,%,%,%,%,%,%,%,%,%,%,%,%,%,%,%,%,%,%,%,%,%,%,%,%,%,%,%,%,%,%,%,%,%,%,%,%,%,%,%,%,%,%,%,%,%,%,%,%,%,%,%,%,%,%,%,%,%,%,%,%,%,%,%,%,%,%,%,%,%,%
Parent_ID=""
Project_Name=test
Strain_Backgrnd=0,0,0,0,0,0,0,0,0,0,0,0,0,0,0,0,0,0,0,0,0,0,0,0,0,0,0,0,0,0,0,0,0,0,0,0,0,0,0,0,0,0,0,0,0,0,0,0,0,0,0,0,0,0,0,0,0,0,0,0,0,0,0,0,0,0,0,0,0,0,0,0,0,0,0,0,0,0,0,0,0,0,0,0,0,0,0,0,0,0,0,0,0,0,0,0
Well_Vol=100,100,100,100,100,100,100,100,100,100,100,100,100,100,100,100,100,100,100,100,100,100,100,100,100,100,100,100,100,100,100,100,100,100,100,100,100,100,100,100,100,100,100,100,100,100,100,100,100,100,100,100,100,100,100,100,100,100,100,100,100,100,100,100,100,100,100,100,100,100,100,100,100,100,100,100,100,100,100,100,100,100,100,100,100,100,100,100,100,100,100,100,100,100,100,100
time_frm_freezer=-1.00
gens_frm_freezer=-1.00
user=asmith
Strain_Pool=ud,ud,ud,ud,ud,ud,ud,ud,ud,ud,ud,ud,ud,ud,ud,ud,ud,ud,ud,ud,ud,ud,ud,ud,ud,ud,ud,ud,ud,ud,ud,ud,ud,ud,ud,ud,ud,ud,ud,ud,ud,ud,ud,ud,ud,ud,ud,ud,ud,ud,ud,ud,ud,ud,ud,ud,ud,ud,ud,ud,ud,ud,ud,ud,ud,ud,ud,ud,ud,ud,ud,ud,ud,ud,ud,ud,ud,ud,ud,ud,ud,ud,ud,ud,ud,ud,ud,ud,ud,ud,ud,ud,ud,ud,ud,ud
Well_Alias=A01,A02,A03,A04,A05,A06,A07,A08,A09,A10,A11,A12,B01,B02,B03,B04,B05,B06,B07,B08,B09,B10,B11,B12,C01,C02,C03,C04,C05,C06,C07,C08,C09,C10,C11,C12,D01,D02,D03,D04,D05,D06,D07,D08,D09,D10,D11,D12,E01,E02,E03,E04,E05,E06,E07,E08,E09,E10,E11,E12,F01,F02,F03,F04,F05,F06,F07,F08,F09,F10,F11,F12,G01,G02,G03,G04,G05,G06,G07,G08,G09,G10,G11,G12,H01,H02,H03,H04,H05,H06,H07,H08,H09,H10,H11,H12
Well_Pos=1,2,3,4,5,6,7,8,9,10,11,12,13,14,15,16,17,18,19,20,21,22,23,24,25,26,27,28,29,30,31,32,33,34,35,36,37,38,39,40,41,42,43,44,45,46,47,48,49,50,51,52,53,54,55,56,57,58,59,60,61,62,63,64,65,66,67,68,69,70,71,72,73,74,75,76,77,78,79,80,81,82,83,84,85,86,87,88,89,90,91,92,93,94,95,96
position=A01,A02,A03,A04,A05,A06,A07,A08,A09,A10,A11,A12,B01,B02,B03,B04,B05,B06,B07,B08,B09,B10,B11,B12,C01,C02,C03,C04,C05,C06,C07,C08,C09,C10,C11,C12,D01,D02,D03,D04,D05,D06,D07,D08,D09,D10,D11,D12,E01,E02,E03,E04,E05,E06,E07,E08,E09,E10,E11,E12,F01,F02,F03,F04,F05,F06,F07,F08,F09,F10,F11,F12,G01,G02,G03,G04,G05,G06,G07,G08,G09,G10,G11,G12,H01,H02,H03,H04,H05,H06,H07,H08,H09,H10,H11,H12
[Runtime_State]
Instrument=Tecan_22
Start_Time_Now=3.2595089421E+9
Reads_Completed=89
Innoc_Direction=down
Wells_In_Use=111111111111111111111111111111111111111111111111111111111111111111111111111111111111111111111111
Innoc_Map=111111111111111111111111111111111111111111111111111111111111111111111111111111111111000000000000
Dilute_Map=111111111111111111111111111111111111111111111111111111111111111111111111111111111111111111111111
Save_Sample_Map=000000000000000000000000000000000000000000000000010000000100000001000000010000000100000001000000
Current_OD=0.882,1.111,0.845,0.824,0.831,0.924,0.915,0.862,0.913,0.852,0.825,0.813,0.888,0.857,0.909,0.974,0.790,0.720,0.894,0.872,0.847,0.852,0.848,0.780,0.864,1.048,0.943,0.751,0.739,0.705,0.926,0.863,0.857,0.859,0.827,0.516,0.874,0.753,0.740,0.653,0.649,0.569,0.902,0.673,0.589,0.315,0.248,0.194,0.788,0.620,0.583,0.576,0.541,0.514,0.910,0.355,0.326,0.210,0.168,0.121,0.683,0.566,0.560,0.549,0.516,0.478,0.705,0.296,0.240,0.189,0.151,0.125,2.058,2.005,1.851,1.882,1.557,1.441,1.268,1.141,1.047,0.954,0.860,0.776,2.144,2.128,2.134,2.162,2.152,2.179,2.159,2.126,2.186,2.168,2.187,2.186
Bckgrnd_OD=0.083,0.086,0.082,0.081,0.082,0.080,0.082,0.082,0.083,0.083,0.081,0.081,0.082,0.083,0.081,0.083,0.082,0.082,0.080,0.081,0.083,0.082,0.081,0.084,0.083,0.082,0.080,0.080,0.082,0.081,0.082,0.081,0.080,0.081,0.081,0.082,0.083,0.082,0.081,0.080,0.082,0.081,0.082,0.081,0.081,0.080,0.082,0.083,0.084,0.083,0.080,0.081,0.081,0.082,0.081,0.081,0.080,0.081,0.080,0.082,0.083,0.082,0.082,0.082,0.082,0.083,0.082,0.082,0.083,0.081,0.083,0.084,2.007,1.776,1.562,1.591,1.279,1.161,1.041,0.939,0.863,0.806,0.720,0.655,2.137,2.124,2.130,2.161,2.151,2.179,2.155,2.125,2.184,2.166,2.185,2.186
Mapped=111111111111111111111110111111111111110011111000111111111111111111111111111111111111111111111111
Pipet_Completed=000000000000000000000000000000000000000000000000000000000000000000000000000000000000000000000000
Innoc_Completed=0,0,0,0,0,0,0,0,0,0,0,0,0,0,0,0,0,0,0,0,0,0,0,0,0,0,0,0,0,0,0,0,0,0,0,0,0,0,0,0,0,0,0,0,0,0,0,0,0,0,0,0,0,0,0,0,0,0,0,0,0,0,0,0,0,0,0,0,0,0,0,0,0,0,0,0,0,0,0,0,0,0,0,0,0,0,0,0,0,0,0,0,0,0,0,0
Save_Completed=0,0,0,0,0,0,0,0,0,0,0,0,0,0,0,0,0,0,0,0,0,0,0,0,0,0,0,0,0,0,0,0,0,0,0,0,0,0,0,0,0,0,0,0,0,0,0,0,0,0,0,0,0,0,0,0,0,0,0,0,0,0,0,0,0,0,0,0,0,0,0,0,0,0,0,0,0,0,0,0,0,0,0,0,0,0,0,0,0,0,0,0,0,0,0,0
Pipeted_At=0,0,0,0,0,0,0,0,0,0,0,0,0,0,0,0,0,0,0,0,0,0,0,0,0,0,0,0,0,0,0,0,0,0,0,0,0,0,0,0,0,0,0,0,0,0,0,0,0,0,0,0,0,0,0,0,0,0,0,0,0,0,0,0,0,0,0,0,0,0,0,0,0,0,0,0,0,0,0,0,0,0,0,0,0,0,0,0,0,0,0,0,0,0,0,0
Pipeted_OD=0,0,0,0,0,0,0,0,0,0,0,0,0,0,0,0,0,0,0,0,0,0,0,0,0,0,0,0,0,0,0,0,0,0,0,0,0,0,0,0,0,0,0,0,0,0,0,0,0,0,0,0,0,0,0,0,0,0,0,0,0,0,0,0,0,0,0,0,0,0,0,0,0,0,0,0,0,0,0,0,0,0,0,0,0,0,0,0,0,0,0,0,0,0,0,0
Dilutes_Completed=0,0,0,0,0,0,0,0,0,0,0,0,0,0,0,0,0,0,0,0,0,0,0,0,0,0,0,0,0,0,0,0,0,0,0,0,0,0,0,0,0,0,0,0,0,0,0,0,0,0,0,0,0,0,0,0,0,0,0,0,0,0,0,0,0,0,0,0,0,0,0,0,0,0,0,0,0,0,0,0,0,0,0,0,0,0,0,0,0,0,0,0,0,0,0,0
Time_At_Innoc=0,0,0,0,0,0,0,0,0,0,0,0,0,0,0,0,0,0,0,0,0,0,0,0,0,0,0,0,0,0,0,0,0,0,0,0,0,0,0,0,0,0,0,0,0,0,0,0,0,0,0,0,0,0,0,0,0,0,0,0,0,0,0,0,0,0,0,0,0,0,0,0,0,0,0,0,0,0,0,0,0,0,0,0,0,0,0,0,0,0,0,0,0,0,0,0
Time_At_Save=0,0,0,0,0,0,0,0,0,0,0,0,0,0,0,0,0,0,0,0,0,0,0,0,0,0,0,0,0,0,0,0,0,0,0,0,0,0,0,0,0,0,0,0,0,0,0,0,0,0,0,0,0,0,0,0,0,0,0,0,0,0,0,0,0,0,0,0,0,0,0,0,0,0,0,0,0,0,0,0,0,0,0,0,0,0,0,0,0,0,0,0,0,0,0,0
Time_At_Dilute=0,0,0,0,0,0,0,0,0,0,0,0,0,0,0,0,0,0,0,0,0,0,0,0,0,0,0,0,0,0,0,0,0,0,0,0,0,0,0,0,0,0,0,0,0,0,0,0,0,0,0,0,0,0,0,0,0,0,0,0,0,0,0,0,0,0,0,0,0,0,0,0,0,0,0,0,0,0,0,0,0,0,0,0,0,0,0,0,0,0,0,0,0,0,0,0
Previous_OD=0.882,1.111,0.845,0.824,0.831,0.924,0.915,0.862,0.913,0.852,0.825,0.813,0.888,0.857,0.909,0.974,0.790,0.720,0.894,0.872,0.847,0.852,0.848,0.780,0.864,1.048,0.943,0.751,0.739,0.705,0.926,0.863,0.857,0.859,0.827,0.516,0.874,0.753,0.740,0.653,0.649,0.569,0.902,0.673,0.589,0.315,0.248,0.194,0.788,0.620,0.583,0.576,0.541,0.514,0.910,0.355,0.326,0.210,0.168,0.121,0.683,0.566,0.560,0.549,0.516,0.478,0.705,0.296,0.240,0.189,0.151,0.125,2.058,2.005,1.851,1.882,1.557,1.441,1.268,1.141,1.047,0.954,0.860,0.776,2.144,2.128,2.134,2.162,2.152,2.179,2.159,2.126,2.186,2.168,2.187,2.186
Prev_Delta_OD=0.010,0.020,0.005,0.004,0.014,0.014,0.023,0.009,0.022,0.000,0.010,0.002,0.003,0.003,0.004,0.035,0.004,0.019,0.007,0.030,0.010,0.010,0.009,0.003,0.005,0.022,0.019,0.016,0.012,0.013,0.010,0.009,0.026,0.009,0.045,0.024,0.020,0.007,0.015,0.008,0.007,0.002,0.009,0.014,0.015,0.013,0.010,0.003,0.060,0.004,0.001,0.010,0.006,0.019,0.010,0.018,0.011,0.006,0.006,0.001,0.081,0.008,0.004,0.009,0.021,0.006,0.044,0.003,0.011,0.003,0.000,0.001,0.001,0.006,0.013,0.017,0.034,0.034,0.038,0.028,0.019,0.022,0.013,0.008,0.003,0.001,0.000,0.002,0.004,0.003,0.002,0.001,0.003,0.001,0.001,0.002
Delta_From_Ref=0.000,-0.044,1.858,1.921,1.971,2.042,0.120,4.277,-0.027,-0.002,2.049,2.020,0.028,1.483,4.970,6.350,0.004,0.009,0.072,1.524,1.846,1.898,6.345,6.675,-0.025,0.014,1.929,1.981,1.948,1.967,0.028,4.253,0.036,0.021,2.089,2.086,0.207,1.632,5.085,6.091,0.019,0.032,0.504,1.877,2.024,2.198,6.951,6.887,0.000,0.000,0.000,0.000,0.000,0.000,0.000,0.000,0.000,0.000,0.000,0.000,0.000,0.000,0.000,0.000,0.000,0.000,0.000,0.000,0.000,0.000,0.000,0.000,0.000,0.000,0.000,0.000,0.000,0.000,0.000,0.000,0.000,0.000,0.000,0.000,0.000,0.000,0.000,0.000,0.000,0.000,0.000,0.000,0.000,0.000,0.000,0.000
Sig_OD_Delta=0,0,1,1,1,1,0,1,0,0,1,1,0,1,1,1,0,0,0,1,1,1,1,1,0,0,1,1,1,1,0,1,0,0,1,1,0,1,1,1,0,0,0,1,1,1,1,1,0,0,0,0,0,0,0,0,0,0,0,0,0,0,0,0,0,0,0,0,0,0,0,0,0,0,0,0,0,0,0,0,0,0,0,0,0,0,0,0,0,0,0,0,0,0,0,0
Add_Drug_at_Start_Map=000000000000000000000000000000000000000000000000000000000000000000000000000000000000000000000000
[Analysis]
Drug_ID=A1,A2,A3,A4,A5,A6,B1,B2,B3,B4,B5,B6,C1,C2,C3,C4,C5,C6,D1,D2,D3,D4,D5,D6,E1,E2,E3,E4,E5,E6,F1,F2,F3,F4,F5,F6,G1,G2,G3,G4,G5,G6,H1,H2,H3,H4,H5,H6
Decision=no_inh,ps2_4_1,ps2_4_1,ps2_4_1,ps2_4_2,ps2_4_2,no_inh,ps2_4_1,ps2_4_1,ps2_4_2,ps2_4_2,other,no_inh,ps2_4_1,ps2_4_1,ps2_4_2,ps2_4_2,other,no_inh,ps2_4_1,ps2_4_2,other,other,other,ps2_1_1,ps2_4_2,other,other,other,other,ps2_4_1,other,other,other,other,other,screen,screen,screen,screen,screen,screen,screen,screen,screen,screen,screen,screen,no_inh,ps2_4_1,ps2_4_1,ps2_4_1,ps2_4_2,other,no_inh,ps2_4_1,ps2_4_1,ps2_4_2,ps2_4_2,other,no_inh,ps2_4_1,ps2_4_2,other,other,other,ps2_1_1,other,other,other,ps3_4_6,ps3_4_6,ps2_4_1,other,other,ps3_4_6,ps3_4_6,ps3_4_6,other,other,other,ps3_4_6,ps3_4_6,ps3_4_6,screen,screen,screen,screen,screen,screen,screen,screen,screen,screen,screen,screen
Plot_Min=0.100,0.100,0.100,0.100,0.100,0.100,0.100,0.100,0.100,0.100,0.100,0.100,0.100,0.100,0.100,0.100,0.100,0.100,0.100,0.100,0.100,0.100,0.100,0.100,0.100,0.100,0.100,0.100,0.100,0.100,0.100,0.100,0.100,0.100,0.100,0.100,0.100,0.100,0.100,0.100,0.100,0.100,0.100,0.100,0.100,0.100,0.100,0.100
Plot_Max=1.500,1.500,1.500,1.500,1.500,1.500,1.500,1.500,1.500,1.500,1.500,1.500,1.500,1.500,1.500,1.500,1.500,1.500,1.500,1.500,1.500,1.500,1.500,1.500,1.500,1.500,1.500,1.500,1.500,1.500,1.500,1.500,1.500,1.500,1.500,1.500,1.500,1.500,1.500,1.500,1.500,1.500,1.500,1.500,1.500,1.500,1.500,1.500
G_Plot_Min=0.1
G_Plot_Delta=0.7
Plot_On_Off=0
OD_Gen_Pt=0.460
Gens_to_OD_Pt=5.000
Avg_G=2.064,2.314,2.430,2.525,2.647,2.918,2.058,2.346,2.499,2.821,2.743,2.990,2.082,2.407,2.600,2.779,2.866,3.110,2.121,2.544,2.665,3.014,3.113,3.536,2.211,2.822,3.115,3.376,3.788,4.408,2.415,3.548,3.832,3.984,4.403,4.507,0.000,0.000,0.000,0.000,0.000,0.000,0.000,0.000,0.000,0.000,0.000,0.000,2.062,2.402,2.543,2.541,2.682,3.117,2.043,2.345,2.500,2.696,2.840,3.393,2.057,2.477,2.835,3.342,3.901,4.406,2.174,3.764,4.171,5.310,6.001,6.941,2.676,5.065,5.233,6.585,7.770,11.455,4.049,5.452,6.133,7.051,8.592,11.144,0.000,0.000,0.000,0.000,0.000,0.000,0.000,0.000,0.000,0.000,0.000,0.000
Max_Slope=1.784,1.642,1.742,1.939,1.641,1.535,1.918,2.206,2.233,1.403,1.984,1.531,2.300,1.754,2.578,2.344,1.899,1.816,2.525,2.878,2.851,3.298,2.343,2.670,1.966,3.673,4.124,4.357,3.586,3.582,1.600,1.538,5.972,6.420,6.799,6.605,5.496,1.240,1.039,1.074,1.107,1.073,35.484,39.634,52.008,49.026,48.744,43.494,1.854,1.909,1.859,1.848,1.596,1.705,1.838,1.837,1.877,2.090,1.937,2.344,1.856,2.086,2.144,2.411,2.464,3.368,1.835,5.336,4.625,8.916,10.972,9.783,2.160,8.337,8.759,14.473,20.942,32.747,2.486,11.923,13.025,17.169,22.861,33.131,1.308,1.490,1.629,1.925,2.113,2.398,44.876,55.074,63.281,57.308,58.091,36.876
Fit_Model=all
Fit_Const_OD_Base=0.085
Fit_Const_N0=0.01500
Fit_Const_T0=0.000
G_Fit_Min=0.100
G_Fit_Delta=0.400
Fit_On_Off=0.000,0.000,0.000,0.000,0.000,0.000,0.000,0.000,0.000,0.000,0.000,0.000,0.000,0.000,0.000,0.000,0.000,0.000,0.000,0.000,0.000,0.000,0.000,0.000,0.000,0.000,0.000,0.000,0.000,0.000,0.000,0.000,0.000,0.000,0.000,0.000,0.000,0.000,0.000,0.000,0.000,0.000,0.000,0.000,0.000,0.000,0.000,0.000,0.000,0.000,0.000,0.000,0.000,0.000,0.000,0.000,0.000,0.000,0.000,0.000,0.000,0.000,0.000,0.000,0.000,0.000,0.000,0.000,0.000,0.000,0.000,0.000,0.000,0.000,0.000,0.000,0.000,0.000,0.000,0.000,0.000,0.000,0.000,0.000,0.000,0.000,0.000,0.000,0.000,0.000,0.000,0.000,0.000,0.000,0.000,0.000
Fit_Min=0.033,0.036,0.032,0.031,0.032,0.030,0.032,0.033,0.031,0.033,0.032,0.032,0.033,0.032,0.030,0.030,0.032,0.031,0.033,0.032,0.031,0.030,0.032,0.031,0.034,0.033,0.030,0.031,0.031,0.032,0.033,0.032,0.032,0.032,0.032,0.033,1.957,1.726,1.512,1.541,1.229,1.111,2.087,2.074,2.080,2.111,2.101,2.129,0.000,0.000,0.000,0.000,0.000,0.000,0.000,0.000,0.000,0.000,0.000,0.000,0.000,0.000,0.000,0.000,0.000,0.000,0.000,0.000,0.000,0.000,0.000,0.000,0.000,0.000,0.000,0.000,0.000,0.000,0.000,0.000,0.000,0.000,0.000,0.000,0.000,0.000,0.000,0.000,0.000,0.000,0.000,0.000,0.000,0.000,0.000,0.000
Fit_Delta=0.461,0.376,0.449,0.376,0.122,0.111,0.509,0.233,0.403,0.130,0.137,0.117,0.318,0.854,0.433,0.137,0.148,0.120,0.277,0.213,0.290,0.099,0.120,0.091,0.791,0.312,0.237,0.322,0.100,0.085,0.739,0.480,0.240,0.275,0.088,0.225,1.500,1.500,1.500,1.500,1.500,1.500,1.500,1.500,1.500,1.500,1.500,1.500,0.431,0.357,0.522,0.109,0.103,0.118,0.488,0.405,0.510,0.475,0.543,0.530,0.435,0.514,0.477,0.525,0.672,0.359,0.542,0.544,0.422,0.213,0.134,0.055,0.591,0.249,0.226,0.110,0.072,0.031,0.543,0.158,0.142,0.088,0.053,0.012,0.000,0.000,0.000,0.000,0.000,0.000,0.000,0.000,0.000,0.000,0.000,0.000
Fit_Offset=0.073,0.089,0.087,0.088,0.082,0.078,0.074,0.086,0.087,0.080,0.084,0.075,0.078,0.056,0.086,0.081,0.082,0.074,0.078,0.085,0.086,0.078,0.075,0.072,0.019,0.081,0.081,0.082,0.070,0.059,0.003,0.056,0.078,0.079,0.067,0.082,0.000,0.000,0.000,0.000,0.000,0.000,0.000,0.000,0.000,0.000,0.000,0.000,0.076,0.085,0.090,0.081,0.080,0.079,0.075,0.084,0.088,0.088,0.089,0.093,0.076,0.082,0.083,0.086,0.086,0.090,0.073,0.061,0.076,0.079,0.088,0.073,0.069,0.067,0.073,0.081,0.081,-0.146,0.057,0.072,0.078,0.082,0.071,0.073,0.000,0.000,0.000,0.000,0.000,0.000,0.000,0.000,0.000,0.000,0.000,0.000
Fit_N0=0.007,0.003,0.002,0.002,0.005,0.005,0.009,0.003,0.002,0.007,0.003,0.010,0.007,0.013,0.002,0.006,0.005,0.011,0.006,0.003,0.003,0.007,0.008,0.010,0.026,0.007,0.004,0.007,0.008,0.027,0.031,0.011,0.007,0.007,0.014,0.009,0.000,0.000,0.000,0.000,0.000,0.000,0.000,0.000,0.000,0.000,0.000,0.000,0.007,0.003,0.002,0.006,0.007,0.006,0.007,0.004,0.002,0.002,0.001,0.001,0.008,0.008,0.004,0.003,0.004,0.002,0.010,0.014,0.007,0.011,0.005,0.022,0.011,0.020,0.020,0.011,0.011,0.240,0.003,0.019,0.016,0.010,0.022,0.011,0.000,0.000,0.000,0.000,0.000,0.000,0.000,0.000,0.000,0.000,0.000,0.000
Fit_T0=1.069,2.966,3.407,3.670,1.818,-0.295,1.534,2.895,3.373,0.617,1.249,1.289,1.379,-0.894,3.291,2.770,1.826,1.503,1.693,2.776,3.156,2.110,0.963,-0.143,-3.319,2.657,1.877,3.136,-1.899,1.671,-4.461,-2.834,1.464,1.823,-0.247,2.246,0.000,0.000,0.000,0.000,0.000,0.000,0.000,0.000,0.000,0.000,0.000,0.000,1.557,3.035,3.431,1.969,2.710,0.293,1.409,2.699,3.282,3.313,3.275,4.257,1.738,3.225,2.999,3.107,3.787,4.804,1.723,-0.849,0.052,4.847,5.339,5.550,0.475,2.878,4.493,5.309,5.745,5.986,-14.495,3.873,5.450,5.434,5.786,0.879,0.000,0.000,0.000,0.000,0.000,0.000,0.000,0.000,0.000,0.000,0.000,0.000
Fit_G=1.534,1.165,1.106,1.101,2.248,3.191,1.538,1.182,1.156,3.167,2.000,3.489,1.433,3.016,1.255,2.013,2.209,3.491,1.375,1.316,1.263,2.444,3.035,3.971,3.881,1.676,1.734,1.981,3.999,6.874,4.674,3.763,2.524,2.662,4.636,3.145,0.000,0.000,0.000,0.000,0.000,0.000,0.000,0.000,0.000,0.000,0.000,0.000,1.444,1.195,1.196,2.266,2.442,3.306,1.459,1.278,1.213,1.318,1.335,1.490,1.447,1.556,1.639,1.875,2.300,2.222,1.661,3.859,3.302,3.763,3.213,10.330,2.370,4.801,4.618,4.679,5.926,166.868,4.653,4.813,4.894,4.949,11.010,2.811,0.000,0.000,0.000,0.000,0.000,0.000,0.000,0.000,0.000,0.000,0.000,0.000
Fit_Error=52.763,45.790,191.837,167.114,1.900,1.895,51.324,9.358,137.744,2.920,3.762,1.375,4.254,7829.625,172.235,2.037,3.774,1.219,2.474,6.447,41.410,0.486,0.896,0.495,6740.830,7.473,6.945,31.330,0.408,0.399,5653.937,355.940,6.026,15.777,0.211,14.636,0.000,0.000,0.000,0.000,0.000,0.000,0.000,0.000,0.000,0.000,0.000,0.000,16.166,38.896,359.016,0.936,1.099,2.181,24.792,53.132,303.741,316.851,826.593,948.052,12.403,74.896,139.156,504.842,1412.394,228.900,43.864,470.791,123.430,11.069,7.345,0.820,42.840,8.030,9.069,2.719,1.151,0.358,44.243,0.861,1.616,1.381,0.524,0.136,0.000,0.000,0.000,0.000,0.000,0.000,0.000,0.000,0.000,0.000,0.000,0.000
Fit_CV=86.000,64.000,76.000,76.000,116.000,69.000,81.000,56.000,77.000,148.000,96.000,125.000,81.000,286.000,84.000,94.000,127.000,76.000,64.000,71.000,85.000,29.000,113.000,40.000,241.000,114.000,95.000,136.000,36.000,48.000,372.000,245.000,131.000,163.000,38.000,91.000,0.000,0.000,0.000,0.000,0.000,0.000,0.000,0.000,0.000,0.000,0.000,0.000,100.000,70.000,84.000,103.000,65.000,140.000,86.000,60.000,80.000,91.000,132.000,191.000,76.000,132.000,112.000,212.000,198.000,203.000,140.000,192.000,194.000,98.000,116.000,144.000,160.000,267.000,106.000,126.000,146.000,96.000,128.000,81.000,260.000,127.000,144.000,5.000,0.000,0.000,0.000,0.000,0.000,0.000,0.000,0.000,0.000,0.000,0.000,0.000
Time_to_20_Gens=0,0,0,0,0,0,0,0,0,0,0,0,0,0,0,0,0,0,0,0,0,0,0,0,0,0,0,0,0,0,0,0,0,0,0,0,0,0,0,0,0,0,0,0,0,0,0,0
Time_to_each_5_Gens=0,0,0,0,0,0,0,0,0,0,0,0,0,0,0,0,0,0,0,0,0,0,0,0,0,0,0,0,0,0,0,0,0,0,0,0,0,0,0,0,0,0,0,0,0,0,0,0
Time_to_each_n_Gens=10.322,11.571,12.148,12.625,13.236,14.590,10.290,11.728,12.496,14.104,13.715,14.948,10.408,12.034,13.002,13.897,14.331,15.552,10.605,12.720,13.323,15.070,15.567,17.681,11.057,14.110,15.574,16.881,18.941,21.766,12.074,17.741,19.161,19.921,21.767,21.742,0.000,0.000,0.000,0.000,0.000,0.000,0.000,0.000,0.000,0.000,0.000,0.000,10.310,12.009,12.717,12.703,13.410,15.585,10.215,11.725,12.501,13.482,14.200,16.967,10.284,12.383,14.176,16.712,19.504,21.765,10.869,18.820,20.856,21.759,21.769,21.757,13.379,21.762,21.769,21.757,21.765,21.750,20.244,21.765,21.759,21.745,21.757,21.744,0.000,0.000,0.000,0.000,0.000,0.000,0.000,0.000,0.000,0.000,0.000,0.000
Min_Pt_OD=0,0,0,0,0,0,0,0,0,0,0,0,0,0,0,0,0,0,0,0,0,0,0,0,0,0,0,0,0,0,0,0,0,0,0,0,0,0,0,0,0,0,0,0,0,0,0,0
Min_Pt_t=0,0,0,0,0,0,0,0,0,0,0,0,0,0,0,0,0,0,0,0,0,0,0,0,0,0,0,0,0,0,0,0,0,0,0,0,0,0,0,0,0,0,0,0,0,0,0,0
TO_OD=0,0,0,0,0,0,0,0,0,0,0,0,0,0,0,0,0,0,0,0,0,0,0,0,0,0,0,0,0,0,0,0,0,0,0,0,0,0,0,0,0,0,0,0,0,0,0,0
Ref_ID=A01
Multi_Refs=single_ref
test=A01,A02,A03,A04,A05,A06,A07,A08,A09,A10,A11,A12,B01,B02,B03,B04,B05,B06,B07,B08,B09,B10,B11,B12,C01,C02,C03,C04,C05,C06,C07,C08,C09,C10,C11,C12,D01,D02,D03,D04,D05,D06,D07,D08,D09,D10,D11,D12,E01,E02,E03,E04,E05,E06,E07,E08,E09,E10,E11,E12,F01,F02,F03,F04,F05,F06,F07,F08,F09,F10,F11,F12,G01,G02,G03,G04,G05,G06,G07,G08,G09,G10,G11,G12,H01,H02,H03,H04,H05,H06,H07,H08,H09,H10,H11,H12
Start_Time_Now=3.2595089422E+9
Start_Date="4/15/2007+12:09 PM"
pv_to_plate_order=no
gen_time_cutoff=0.000
Drug_Name=ud?:;-ud+0,ud?:;-ud+0,ud?:;-ud+0,ud?:;-ud+0,ud?:;-ud+0,ud?:;-ud+0,ud?:;-ud+0,ud?:;-ud+0,ud?:;-ud+0,ud?:;-ud+0,ud?:;-ud+0,ud?:;-ud+0,ud?:;-ud+0,ud?:;-ud+0,ud?:;-ud+0,ud?:;-ud+0,ud?:;-ud+0,ud?:;-ud+0,ud?:;-ud+0,ud?:;-ud+0,ud?:;-ud+0,ud?:;-ud+0,ud?:;-ud+0,ud?:;-ud+0,ud?:;-ud+0,ud?:;-ud+0,ud?:;-ud+0,ud?:;-ud+0,ud?:;-ud+0,ud?:;-ud+0,ud?:;-ud+0,ud?:;-ud+0,ud?:;-ud+0,ud?:;-ud+0,ud?:;-ud+0,ud?:;-ud+0,ud?:;-ud+0,ud?:;-ud+0,ud?:;-ud+0,ud?:;-ud+0,ud?:;-ud+0,ud?:;-ud+0,ud?:;-ud+0,ud?:;-ud+0,ud?:;-ud+0,ud?:;-ud+0,ud?:;-ud+0,ud?:;-ud+0,ud?:;-ud+0,ud?:;-ud+0,ud?:;-ud+0,ud?:;-ud+0,ud?:;-ud+0,ud?:;-ud+0,ud?:;-ud+0,ud?:;-ud+0,ud?:;-ud+0,ud?:;-ud+0,ud?:;-ud+0,ud?:;-ud+0,ud?:;-ud+0,ud?:;-ud+0,ud?:;-ud+0,ud?:;-ud+0,ud?:;-ud+0,ud?:;-ud+0,ud?:;-ud+0,ud?:;-ud+0,ud?:;-ud+0,ud?:;-ud+0,ud?:;-ud+0,ud?:;-ud+0,ud?:;-ud+0,ud?:;-ud+0,ud?:;-ud+0,ud?:;-ud+0,ud?:;-ud+0,ud?:;-ud+0,ud?:;-ud+0,ud?:;-ud+0,ud?:;-ud+0,ud?:;-ud+0,ud?:;-ud+0,ud?:;-ud+0,ud?:;-ud+0,ud?:;-ud+0,ud?:;-ud+0,ud?:;-ud+0,ud?:;-ud+0,ud?:;-ud+0,ud?:;-ud+0,ud?:;-ud+0,ud?:;-ud+0,ud?:;-ud+0,ud?:;-ud+0,ud?:;-ud+0
Drug_Well_Pos=A01,A02,A03,A04,A05,A06,B01,B02,B03,B04,B05,B06,C01,C02,C03,C04,C05,C06,D01,D02,D03,D04,D05,D06,E01,E02,E03,E04,E05,E06,F01,F02,F03,F04,F05,F06,G01,G02,G03,G04,G05,G06,H01,H02,H03,H04,H05,H06,A07,A08,A09,A10,A11,A12,B07,B08,B09,B10,B11,B12,C07,C08,C09,C10,C11,C12,D07,D08,D09,D10,D11,D12,E07,E08,E09,E10,E11,E12,F07,F08,F09,F10,F11,F12,G07,G08,G09,G10,G11,G12,H07,H08,H09,H10,H11,H12
Avg_G_tcut=2.064,2.314,2.430,2.525,2.647,2.918,2.058,2.346,2.499,2.821,2.743,2.990,2.082,2.407,2.600,2.779,2.866,3.110,2.121,2.544,2.665,3.014,3.113,3.536,2.211,2.822,3.115,3.376,3.788,4.408,2.415,3.548,3.832,3.984,4.403,4.507,0.000,0.000,0.000,0.000,0.000,0.000,0.000,0.000,0.000,0.000,0.000,0.000,2.062,2.402,2.543,2.541,2.682,3.117,2.043,2.345,2.500,2.696,2.840,3.393,2.057,2.477,2.835,3.342,3.901,4.406,2.174,3.764,4.171,5.310,6.001,6.941,2.676,5.065,5.233,6.585,7.770,11.455,4.049,5.452,6.133,7.051,8.592,11.144,0.000,0.000,0.000,0.000,0.000,0.000,0.000,0.000,0.000,0.000,0.000,0.000
t0_from_interval=2.373,4.527,5.629,5.664,6.822,7.757,2.389,4.474,5.346,6.938,6.418,6.141,2.225,4.440,5.245,5.445,5.742,5.285,2.311,4.101,4.566,4.698,4.513,4.796,2.077,2.946,2.815,3.115,2.731,3.991,1.496,1.387,1.669,1.907,0.971,0.543,0.000,0.000,0.000,0.000,0.000,0.000,0.000,0.000,0.000,0.000,0.000,0.000,2.481,4.981,5.531,6.424,7.151,7.673,2.432,4.187,5.650,5.153,6.621,8.780,2.477,3.888,4.823,6.875,7.045,8.768,2.249,1.158,3.341,4.118,-1.705,-3.960,1.156,0.826,1.397,-2.386,-4.648,-13.277,-1.319,-0.823,-1.181,-3.132,-4.282,-12.923,0.000,0.000,0.000,0.000,0.000,0.000,0.000,0.000,0.000,0.000,0.000,0.000
Sum_Delta_Ref=0.000,4.721,6.216,8.252,10.283,14.452,0.081,4.845,7.730,13.348,12.452,16.403,0.593,6.042,9.615,13.204,14.551,17.540,1.247,9.877,11.850,16.213,17.290,20.821,2.847,13.916,16.409,18.537,21.433,25.259,7.924,18.943,21.079,22.348,24.425,25.132,-1.000,-1.000,-1.000,-1.000,-1.000,-1.000,-1.000,-1.000,-1.000,-1.000,-1.000,-1.000,0.046,5.786,8.057,8.246,10.878,17.578,0.440,4.755,7.400,10.003,12.209,20.183,0.040,6.391,11.637,18.782,25.188,28.328,2.398,20.470,24.556,28.814,30.028,30.688,8.247,27.399,27.957,30.111,30.762,31.256,23.474,28.291,29.609,30.343,31.046,31.204,-1.000,-1.000,-1.000,-1.000,-1.000,-1.000,-1.000,-1.000,-1.000,-1.000,-1.000,-1.000
Gens_at_time_G=5.000,5.000,5.000,5.000,5.000,5.000,5.000,5.000,5.000,5.000,5.000,5.000,5.000,5.000,5.000,5.000,5.000,5.000,5.000,5.000,5.000,5.000,5.000,5.000,5.000,5.000,5.000,5.000,5.000,4.938,5.000,5.000,5.000,5.000,4.943,4.825,0.000,0.000,0.000,0.000,0.000,0.000,0.000,0.000,0.000,0.000,0.000,0.000,5.000,5.000,5.000,5.000,5.000,5.000,5.000,5.000,5.000,5.000,5.000,5.000,5.000,5.000,5.000,5.000,5.000,4.940,5.000,5.000,5.000,4.098,3.628,3.135,5.000,4.296,4.160,3.304,2.801,1.899,5.000,3.992,3.548,3.084,2.532,1.951,0.000,0.000,0.000,0.000,0.000,0.000,0.000,0.000,0.000,0.000,0.000,0.000
G_Int_tcut=1.590,1.409,1.304,1.392,1.283,1.367,1.580,1.451,1.430,1.433,1.459,1.762,1.637,1.519,1.551,1.690,1.718,2.054,1.659,1.724,1.751,2.074,2.211,2.577,1.796,2.233,2.552,2.753,3.242,3.600,2.115,3.271,3.498,3.603,4.207,4.394,0.000,0.000,0.000,0.000,0.000,0.000,0.000,0.000,0.000,0.000,0.000,0.000,1.566,1.406,1.437,1.256,1.252,1.582,1.557,1.508,1.370,1.666,1.516,1.637,1.562,1.699,1.871,1.967,2.492,2.631,1.724,3.532,3.503,4.305,6.471,8.204,2.445,4.873,4.897,7.307,9.429,18.448,4.313,5.658,6.466,8.066,10.283,17.766,0.000,0.000,0.000,0.000,0.000,0.000,0.000,0.000,0.000,0.000,0.000,0.000
Sum_Del_12=0.000,3.616,4.702,5.400,6.234,6.693,0.025,3.594,4.967,6.560,6.145,6.605,0.345,4.070,5.352,5.966,6.370,6.546,0.796,4.344,5.096,6.106,6.371,6.643,1.361,4.779,5.537,6.094,6.522,6.793,2.434,5.778,6.197,6.425,6.573,6.551,5.828,3.470,7.523,6.968,6.933,6.512,7.228,7.530,7.439,7.533,7.568,7.558,0.061,4.271,5.328,5.660,6.379,6.750,0.207,3.647,5.104,5.878,6.404,6.923,0.038,4.263,5.915,6.764,6.922,7.025,1.331,5.962,6.685,7.018,7.096,7.115,4.243,6.803,6.804,7.086,7.144,7.195,5.972,6.858,7.055,7.090,7.206,7.159,4.453,2.987,1.889,0.379,0.671,1.417,7.539,7.546,7.554,7.554,7.536,6.809
Sum_Del_20=0.000,4.612,6.086,8.074,10.057,14.145,0.079,4.742,7.560,13.063,12.162,15.988,0.579,5.909,9.407,12.872,14.186,17.087,1.220,9.619,11.543,15.773,16.822,20.241,2.803,13.511,15.940,18.013,20.835,24.526,7.743,18.489,20.494,21.719,23.712,24.390,28.065,13.262,7.263,8.040,8.325,8.767,30.695,31.143,31.030,31.154,31.194,31.222,0.045,5.659,7.881,8.067,10.642,17.164,0.428,4.651,7.238,9.786,11.945,19.716,0.038,6.253,11.387,18.383,24.514,27.484,2.332,19.904,23.854,27.914,29.076,29.702,8.064,26.552,27.085,29.148,29.768,30.235,22.803,27.405,28.667,29.368,30.038,30.184,11.959,14.416,16.218,18.569,20.142,21.224,31.135,31.173,31.163,31.197,31.176,30.228
Sum_Del_24=0.000,4.725,6.056,8.113,10.204,14.155,0.089,4.734,7.640,13.091,12.562,16.925,0.598,5.973,9.451,13.584,14.991,18.182,1.225,10.275,12.327,17.139,18.218,22.149,2.574,15.097,17.723,19.891,22.910,27.079,8.621,20.298,22.403,23.742,26.230,27.132,32.919,16.847,10.394,11.179,11.524,11.944,35.835,36.319,36.205,36.330,36.376,36.407,0.042,5.718,7.934,8.112,10.764,17.568,0.474,4.686,7.301,9.837,12.005,20.187,0.057,6.279,11.429,18.398,25.651,30.415,2.534,21.459,26.058,31.776,33.354,34.258,8.169,30.142,30.844,33.603,34.481,35.216,24.664,31.295,32.962,33.929,34.853,35.150,15.440,18.131,20.138,22.691,24.344,25.487,36.306,36.350,36.343,36.374,36.358,35.407
Sum_12=7.774,4.159,3.072,2.375,1.540,1.082,7.750,4.180,2.807,1.214,1.630,1.170,7.429,3.705,2.422,1.809,1.404,1.229,6.978,3.430,2.678,1.669,1.403,1.131,6.414,2.995,2.237,1.680,1.253,0.982,5.340,1.996,1.578,1.349,1.202,1.224,1.946,11.244,15.297,14.742,14.707,14.287,0.546,0.244,0.336,0.241,0.206,0.216,7.714,3.503,2.446,2.115,1.396,1.024,7.981,4.127,2.670,1.896,1.370,0.852,7.813,3.512,1.859,1.011,0.853,0.749,6.443,1.813,1.089,0.756,0.678,0.660,3.531,0.972,0.970,0.689,0.630,0.579,1.802,0.916,0.719,0.685,0.568,0.615,12.227,10.762,9.664,8.153,7.103,6.357,0.235,0.229,0.220,0.220,0.238,0.966
Sum_20=31.514,26.902,25.428,23.440,21.457,17.369,31.435,26.772,23.954,18.451,19.352,15.525,30.934,25.605,22.107,18.642,17.328,14.427,30.294,21.895,19.971,15.741,14.692,11.272,28.710,18.003,15.574,13.501,10.679,6.988,23.771,13.024,11.020,9.795,7.802,7.124,3.449,18.251,24.251,23.474,23.189,22.747,0.819,0.371,0.484,0.360,0.320,0.292,31.468,25.855,23.633,23.446,20.872,14.350,31.942,26.862,24.276,21.728,19.569,11.797,31.476,25.261,20.127,13.131,7.000,4.030,29.181,11.610,7.660,3.600,2.438,1.812,23.449,4.962,4.429,2.366,1.746,1.279,8.711,4.109,2.847,2.146,1.476,1.330,19.555,17.098,15.295,12.945,11.372,10.290,0.379,0.340,0.350,0.317,0.338,1.285
Sum_24=36.713,31.988,30.657,28.600,26.509,22.558,36.624,31.979,29.073,23.622,24.151,19.788,36.115,30.740,27.262,23.130,21.722,18.531,35.488,26.438,24.386,19.574,18.496,14.564,34.140,21.616,18.991,16.822,13.803,9.634,28.093,16.415,14.310,12.972,10.483,9.581,3.794,19.866,26.319,25.535,25.189,24.770,0.878,0.395,0.508,0.383,0.338,0.306,36.671,30.995,28.779,28.601,25.949,19.145,37.187,32.028,29.412,26.876,24.708,16.526,36.656,30.434,25.285,18.315,11.063,6.299,34.179,15.254,10.655,4.937,3.359,2.455,28.545,6.572,5.869,3.111,2.232,1.497,12.049,5.418,3.752,2.785,1.860,1.564,21.273,18.583,16.576,14.022,12.369,11.227,0.407,0.363,0.371,0.339,0.355,1.306
G_by_Interval=1.590,1.409,1.304,1.392,1.283,1.367,1.580,1.451,1.430,1.433,1.459,1.762,1.637,1.519,1.551,1.690,1.718,2.054,1.659,1.724,1.751,2.074,2.211,2.577,1.796,2.233,2.552,2.753,3.242,3.600,2.115,3.271,3.498,3.603,4.207,4.394,0.000,0.000,0.000,0.000,0.000,0.000,0.000,0.000,0.000,0.000,0.000,0.000,1.566,1.406,1.437,1.256,1.252,1.582,1.557,1.508,1.370,1.666,1.516,1.637,1.562,1.699,1.871,1.967,2.492,2.631,1.724,3.532,3.503,4.305,6.471,8.204,2.445,4.873,4.897,7.307,9.429,18.448,4.313,5.658,6.466,8.066,10.283,17.766,0.000,0.000,0.000,0.000,0.000,0.000,0.000,0.000,0.000,0.000,0.000,0.000
Avg_G_t8=2.064,2.314,2.430,2.525,2.647,2.918,2.058,2.346,2.499,2.821,2.743,2.990,2.082,2.407,2.600,2.779,2.866,3.110,2.121,2.544,2.665,3.014,3.113,3.536,2.211,2.822,3.115,3.376,3.788,4.408,2.415,3.548,3.832,3.984,4.403,4.507,0.000,0.000,0.000,0.000,0.000,0.000,0.000,0.000,0.000,0.000,0.000,0.000,2.062,2.402,2.543,2.541,2.682,3.117,2.043,2.345,2.500,2.696,2.840,3.393,2.057,2.477,2.835,3.342,3.901,4.406,2.174,3.764,4.171,5.310,6.001,6.941,2.676,5.065,5.233,6.585,7.770,11.455,4.049,5.452,6.133,7.051,8.592,11.144,0.000,0.000,0.000,0.000,0.000,0.000,0.000,0.000,0.000,0.000,0.000,0.000
G_int_t8=1.590,1.409,1.304,1.392,1.283,1.367,1.580,1.451,1.430,1.433,1.459,1.762,1.637,1.519,1.551,1.690,1.718,2.054,1.659,1.724,1.751,2.074,2.211,2.577,1.796,2.233,2.552,2.753,3.242,3.600,2.115,3.271,3.498,3.603,4.207,4.394,0.000,0.000,0.000,0.000,0.000,0.000,0.000,0.000,0.000,0.000,0.000,0.000,1.566,1.406,1.437,1.256,1.252,1.582,1.557,1.508,1.370,1.666,1.516,1.637,1.562,1.699,1.871,1.967,2.492,2.631,1.724,3.532,3.503,4.305,6.471,8.204,2.445,4.873,4.897,7.307,9.429,18.448,4.313,5.658,6.466,8.066,10.283,17.766,0.000,0.000,0.000,0.000,0.000,0.000,0.000,0.000,0.000,0.000,0.000,0.000
Avg_G_t12=2.064,2.314,2.430,2.525,2.647,2.918,2.058,2.346,2.499,2.821,2.743,2.990,2.082,2.407,2.600,2.779,2.866,3.110,2.121,2.544,2.665,3.014,3.113,3.536,2.211,2.822,3.115,3.376,3.788,4.408,2.415,3.548,3.832,3.984,4.403,4.507,0.000,0.000,0.000,0.000,0.000,0.000,0.000,0.000,0.000,0.000,0.000,0.000,2.062,2.402,2.543,2.541,2.682,3.117,2.043,2.345,2.500,2.696,2.840,3.393,2.057,2.477,2.835,3.342,3.901,4.406,2.174,3.764,4.171,5.310,6.001,6.941,2.676,5.065,5.233,6.585,7.770,11.455,4.049,5.452,6.133,7.051,8.592,11.144,0.000,0.000,0.000,0.000,0.000,0.000,0.000,0.000,0.000,0.000,0.000,0.000
G_int_t12=1.590,1.409,1.304,1.392,1.283,1.367,1.580,1.451,1.430,1.433,1.459,1.762,1.637,1.519,1.551,1.690,1.718,2.054,1.659,1.724,1.751,2.074,2.211,2.577,1.796,2.233,2.552,2.753,3.242,3.600,2.115,3.271,3.498,3.603,4.207,4.394,0.000,0.000,0.000,0.000,0.000,0.000,0.000,0.000,0.000,0.000,0.000,0.000,1.566,1.406,1.437,1.256,1.252,1.582,1.557,1.508,1.370,1.666,1.516,1.637,1.562,1.699,1.871,1.967,2.492,2.631,1.724,3.532,3.503,4.305,6.471,8.204,2.445,4.873,4.897,7.307,9.429,18.448,4.313,5.658,6.466,8.066,10.283,17.766,0.000,0.000,0.000,0.000,0.000,0.000,0.000,0.000,0.000,0.000,0.000,0.000
Avg_G_inflex=2.076,2.376,2.454,2.591,3.620,4.178,2.058,2.523,2.536,3.832,3.441,4.042,2.122,2.407,2.624,3.389,3.500,4.022,2.157,2.668,2.687,3.752,3.787,4.485,2.213,2.719,2.980,3.195,4.227,5.052,2.416,3.552,3.546,3.733,4.508,4.219,0.000,0.000,0.000,0.000,0.000,0.000,0.000,0.000,0.000,0.000,0.000,0.000,2.082,2.472,2.546,3.554,3.852,4.271,2.045,2.382,2.500,2.701,2.841,3.393,2.078,2.478,2.836,3.343,3.902,4.504,2.174,3.765,4.175,5.360,6.194,8.354,2.676,5.086,5.262,6.726,8.094,12.396,4.049,5.410,6.199,7.261,9.194,4.919,0.000,0.000,0.000,0.000,0.000,0.000,0.000,0.000,0.000,0.000,0.000,0.000
G_int_inflex=1.609,1.410,1.330,1.388,3.170,3.879,1.580,1.396,1.416,3.632,2.996,3.871,1.603,1.519,1.553,2.851,3.092,3.868,1.576,2.054,1.548,3.308,3.503,4.383,1.792,1.928,2.045,2.307,4.052,5.202,2.111,3.253,2.803,3.005,4.527,3.785,0.000,0.000,0.000,0.000,0.000,0.000,0.000,0.000,0.000,0.000,0.000,0.000,1.588,1.380,1.379,3.095,3.388,3.997,1.532,1.518,1.368,1.666,1.499,1.637,1.578,1.676,1.848,1.960,2.475,2.603,1.722,3.528,3.490,5.484,6.756,11.096,2.437,4.841,4.857,7.590,9.856,23.078,4.313,5.521,6.555,8.269,11.781,4.919,0.000,0.000,0.000,0.000,0.000,0.000,0.000,0.000,0.000,0.000,0.000,0.000
G_by_Interval_g4=1.628,1.783,1.935,2.023,2.188,2.551,1.642,1.823,1.970,2.455,2.314,2.635,1.713,1.932,2.158,2.315,2.487,2.799,1.675,2.078,2.295,2.620,2.806,3.256,1.846,2.418,2.804,3.112,3.606,4.339,2.100,3.341,3.696,3.897,4.385,4.595,0.000,0.000,0.000,0.000,0.000,0.000,0.000,0.000,0.000,0.000,0.000,0.000,1.661,1.878,2.172,2.054,2.159,2.753,1.672,1.894,2.001,2.272,2.492,3.123,1.647,2.089,2.434,3.063,3.769,4.407,1.791,3.597,4.142,5.535,6.471,8.204,2.426,5.162,5.559,7.307,9.429,18.448,4.128,5.658,6.466,8.066,10.283,17.766,0.000,0.000,0.000,0.000,0.000,0.000,0.000,0.000,0.000,0.000,0.000,0.000
G_int_t8_g4=1.628,1.783,1.935,2.023,2.188,2.551,1.642,1.823,1.970,2.455,2.314,2.635,1.713,1.932,2.158,2.315,2.487,2.799,1.675,2.078,2.295,2.620,2.806,3.256,1.846,2.418,2.804,3.112,3.606,4.339,2.100,3.341,3.696,3.897,4.385,4.595,0.000,0.000,0.000,0.000,0.000,0.000,0.000,0.000,0.000,0.000,0.000,0.000,1.661,1.878,2.172,2.054,2.159,2.753,1.672,1.894,2.001,2.272,2.492,3.123,1.647,2.089,2.434,3.063,3.769,4.407,1.791,3.597,4.142,5.535,6.471,8.204,2.426,5.162,5.559,7.307,9.429,18.448,4.128,5.658,6.466,8.066,10.283,17.766,0.000,0.000,0.000,0.000,0.000,0.000,0.000,0.000,0.000,0.000,0.000,0.000
G_int_t12_g4=1.628,1.783,1.935,2.023,2.188,2.551,1.642,1.823,1.970,2.455,2.314,2.635,1.713,1.932,2.158,2.315,2.487,2.799,1.675,2.078,2.295,2.620,2.806,3.256,1.846,2.418,2.804,3.112,3.606,4.339,2.100,3.341,3.696,3.897,4.385,4.595,0.000,0.000,0.000,0.000,0.000,0.000,0.000,0.000,0.000,0.000,0.000,0.000,1.661,1.878,2.172,2.054,2.159,2.753,1.672,1.894,2.001,2.272,2.492,3.123,1.647,2.089,2.434,3.063,3.769,4.407,1.791,3.597,4.142,5.535,6.471,8.204,2.426,5.162,5.559,7.307,9.429,18.448,4.128,5.658,6.466,8.066,10.283,17.766,0.000,0.000,0.000,0.000,0.000,0.000,0.000,0.000,0.000,0.000,0.000,0.000
G_int_inflex_g4=1.643,1.780,1.947,2.068,3.170,3.879,1.642,1.899,1.977,3.632,2.996,3.871,1.677,1.932,2.147,2.851,3.092,3.868,1.607,2.054,2.254,3.308,3.503,4.383,1.840,2.227,2.530,2.842,4.052,5.202,2.088,3.307,3.274,3.517,4.527,4.235,0.000,0.000,0.000,0.000,0.000,0.000,0.000,0.000,0.000,0.000,0.000,0.000,1.679,1.872,2.093,3.095,3.388,3.997,1.627,1.920,1.996,2.258,2.453,3.123,1.650,2.020,2.400,3.035,3.716,4.505,1.787,3.586,4.147,5.484,6.756,11.096,2.412,5.156,5.572,7.590,9.856,23.078,4.128,5.521,6.555,8.269,11.781,4.919,0.000,0.000,0.000,0.000,0.000,0.000,0.000,0.000,0.000,0.000,0.000,0.000
Time_Inflex=10.757,11.491,12.470,12.470,11.736,12.959,11.002,10.512,12.470,12.714,11.736,12.959,9.778,19.566,13.204,11.491,12.225,12.959,9.534,10.757,11.981,11.246,12.225,12.959,18.098,12.470,12.470,14.672,12.714,14.182,19.322,19.566,14.917,16.386,12.959,17.364,0.236,0.236,0.236,0.236,0.236,0.236,0.236,0.236,0.236,0.236,0.236,0.236,10.512,11.736,13.448,11.002,11.736,13.693,10.757,11.736,13.204,13.938,15.162,17.853,10.512,13.204,14.672,17.609,21.525,21.280,11.736,21.280,20.791,21.525,21.036,19.077,14.672,21.525,21.525,21.036,21.036,21.036,21.525,19.566,21.525,20.791,20.791,4.885,0.236,0.236,0.236,0.236,0.236,0.236,0.236,0.236,0.236,0.236,0.236,0.236
OD_Inflex=0.618,0.516,0.591,0.498,0.279,0.258,0.636,0.359,0.524,0.276,0.286,0.282,0.442,0.954,0.554,0.258,0.290,0.270,0.396,0.331,0.405,0.208,0.238,0.206,0.752,0.433,0.343,0.414,0.209,0.183,0.686,0.574,0.344,0.367,0.182,0.321,2.022,2.027,1.965,1.969,1.682,1.533,2.155,2.132,2.142,2.171,2.159,2.183,0.557,0.479,0.660,0.238,0.248,0.257,0.618,0.523,0.650,0.600,0.679,0.648,0.563,0.649,0.588,0.642,0.782,0.468,0.674,0.644,0.524,0.302,0.225,0.151,0.712,0.337,0.315,0.194,0.156,0.115,0.661,0.245,0.229,0.175,0.140,0.095,1.360,1.221,1.117,1.029,0.920,0.808,2.158,2.131,2.193,2.172,2.195,2.211
Time_Saturation=19.077,19.811,20.057,20.057,19.811,19.811,20.301,19.811,19.811,0.000,19.811,17.853,18.832,20.057,19.811,19.811,19.811,19.811,19.566,20.057,19.811,20.057,20.057,19.811,20.057,20.057,19.811,19.811,19.566,19.566,20.057,20.057,20.057,21.525,0.000,0.000,0.236,0.236,0.236,0.236,0.236,0.236,0.236,0.236,0.236,0.236,0.236,0.236,18.832,19.811,20.301,20.057,20.057,20.057,20.057,18.343,19.811,20.301,20.057,19.811,19.811,19.811,20.057,19.077,0.000,0.000,19.566,0.000,0.000,0.000,0.000,0.000,19.811,0.000,0.000,0.000,0.000,0.000,0.000,0.000,0.000,0.000,0.000,0.000,0.236,0.236,0.236,0.236,0.236,0.236,0.236,0.236,0.236,0.236,0.236,0.236
OD_Saturation=0.851,1.033,0.843,0.823,0.825,0.860,0.890,0.860,0.882,0.000,0.789,0.692,0.879,0.969,0.860,0.733,0.726,0.675,0.870,0.747,0.725,0.636,0.635,0.558,0.777,0.617,0.593,0.572,0.547,0.431,0.685,0.568,0.563,0.558,0.000,0.000,2.022,2.027,1.965,1.969,1.682,1.533,2.155,2.132,2.142,2.171,2.159,2.183,0.907,0.875,0.903,0.853,0.826,0.760,0.900,0.847,0.867,0.852,0.853,0.764,0.918,0.867,0.847,0.806,0.000,0.000,0.905,0.000,0.000,0.000,0.000,0.000,0.920,0.000,0.000,0.000,0.000,0.000,0.000,0.000,0.000,0.000,0.000,0.000,1.360,1.221,1.117,1.029,0.920,0.808,2.158,2.131,2.193,2.172,2.195,2.211
Ref_Well_Name=A01,A01,A01,A01,A01,A01,A01,A01,A01,A01,A01,A01,A01,A01,A01,A01,A01,A01,A01,A01,A01,A01,A01,A01,A01,A01,A01,A01,A01,A01,A01,A01,A01,A01,A01,A01,A01,A01,A01,A01,A01,A01,A01,A01,A01,A01,A01,A01,A01,A01,A01,A01,A01,A01,A01,A01,A01,A01,A01,A01,A01,A01,A01,A01,A01,A01,A01,A01,A01,A01,A01,A01,A01,A01,A01,A01,A01,A01,A01,A01,A01,A01,A01,A01,A01,A01,A01,A01,A01,A01,A01,A01,A01,A01,A01,A01
Ratio_Avg_G=1.000,0.892,0.850,0.818,0.780,0.707,1.003,0.880,0.826,0.732,0.753,0.690,0.992,0.858,0.794,0.743,0.720,0.664,0.973,0.811,0.775,0.685,0.663,0.584,0.933,0.732,0.663,0.611,0.545,0.468,0.855,0.582,0.539,0.518,0.469,0.458,Inf,Inf,Inf,Inf,Inf,Inf,Inf,Inf,Inf,Inf,Inf,Inf,1.001,0.859,0.812,0.813,0.770,0.662,1.010,0.880,0.826,0.766,0.727,0.608,1.004,0.834,0.728,0.618,0.529,0.468,0.950,0.548,0.495,0.389,0.344,0.297,0.771,0.408,0.394,0.314,0.266,0.180,0.510,0.379,0.337,0.293,0.240,0.185,Inf,Inf,Inf,Inf,Inf,Inf,Inf,Inf,Inf,Inf,Inf,Inf
Ratio_Fit_G=1.000,1.317,1.387,1.393,0.682,0.481,0.997,1.298,1.327,0.484,0.767,0.440,1.070,0.509,1.222,0.762,0.694,0.439,1.116,1.166,1.215,0.628,0.505,0.386,0.395,0.915,0.885,0.774,0.384,0.223,0.328,0.408,0.608,0.576,0.331,0.488,Inf,Inf,Inf,Inf,Inf,Inf,Inf,Inf,Inf,Inf,Inf,Inf,1.062,1.284,1.283,0.677,0.628,0.464,1.051,1.200,1.265,1.164,1.149,1.030,1.060,0.986,0.936,0.818,0.667,0.690,0.924,0.398,0.465,0.408,0.477,0.148,0.647,0.320,0.332,0.328,0.259,0.009,0.330,0.319,0.313,0.310,0.139,0.546,Inf,Inf,Inf,Inf,Inf,Inf,Inf,Inf,Inf,Inf,Inf,Inf
Ratio_G_Int=1.000,1.128,1.219,1.142,1.239,1.163,1.006,1.096,1.112,1.109,1.089,0.903,0.971,1.047,1.025,0.941,0.925,0.774,0.958,0.922,0.908,0.766,0.719,0.617,0.885,0.712,0.623,0.577,0.490,0.442,0.752,0.486,0.454,0.441,0.378,0.362,Inf,Inf,Inf,Inf,Inf,Inf,Inf,Inf,Inf,Inf,Inf,Inf,1.015,1.131,1.106,1.266,1.270,1.005,1.021,1.055,1.160,0.954,1.049,0.971,1.018,0.936,0.850,0.808,0.638,0.604,0.922,0.450,0.454,0.369,0.246,0.194,0.650,0.326,0.325,0.218,0.169,0.086,0.369,0.281,0.246,0.197,0.155,0.089,Inf,Inf,Inf,Inf,Inf,Inf,Inf,Inf,Inf,Inf,Inf,Inf
Ratio_t0_Fit=1.000,0.360,0.314,0.291,0.588,-3.624,0.697,0.369,0.317,1.733,0.856,0.829,0.775,-1.196,0.325,0.386,0.585,0.711,0.631,0.385,0.339,0.507,1.110,-7.476,-0.322,0.402,0.570,0.341,-0.563,0.640,-0.240,-0.377,0.730,0.586,-4.328,0.476,Inf,Inf,Inf,Inf,Inf,Inf,Inf,Inf,Inf,Inf,Inf,Inf,0.687,0.352,0.312,0.543,0.394,3.648,0.759,0.396,0.326,0.323,0.326,0.251,0.615,0.331,0.356,0.344,0.282,0.223,0.620,-1.259,20.558,0.221,0.200,0.193,2.251,0.371,0.238,0.201,0.186,0.179,-0.074,0.276,0.196,0.197,0.185,1.216,Inf,Inf,Inf,Inf,Inf,Inf,Inf,Inf,Inf,Inf,Inf,Inf
Ratio_t0_G_Int=1.000,0.524,0.421,0.419,0.348,0.306,0.993,0.530,0.444,0.342,0.370,0.386,1.067,0.534,0.452,0.436,0.413,0.449,1.027,0.579,0.520,0.505,0.526,0.495,1.142,0.806,0.843,0.762,0.869,0.594,1.586,1.711,1.421,1.244,2.445,4.369,Inf,Inf,Inf,Inf,Inf,Inf,Inf,Inf,Inf,Inf,Inf,Inf,0.956,0.476,0.429,0.369,0.332,0.309,0.976,0.567,0.420,0.460,0.358,0.270,0.958,0.610,0.492,0.345,0.337,0.271,1.055,2.049,0.710,0.576,-1.391,-0.599,2.052,2.873,1.699,-0.995,-0.511,-0.179,-1.799,-2.885,-2.009,-0.758,-0.554,-0.184,Inf,Inf,Inf,Inf,Inf,Inf,Inf,Inf,Inf,Inf,Inf,Inf
Ref_Curve_Array=1,1,1,1,1,1,1,1,1,1,1,1,1,1,1,1,1,1,1,1,1,1,1,1,1,1,1,1,1,1,1,1,1,1,1,1,1,1,1,1,1,1,1,1,1,1,1,1,1,1,1,1,1,1,1,1,1,1,1,1,1,1,1,1,1,1,1,1,1,1,1,1,1,1,1,1,1,1,1,1,1,1,1,1,1,1,1,1,1,1,1,1,1,1,1,1
Default_ref=0
Comm_Map=,,,,,
Comm_Consol=,,,,,,,,
Comm_Screen=,,,,,
Analysis_Set=A,A,A,A,A,A,A,A,A,A,A,A,A,A,A,A,A,A,A,A,A,A,A,A,A,A,A,A,A,A,A,A,A,A,A,A,A,A,A,A,A,A,A,A,A,A,A,A,A,A,A,A,A,A,A,A,A,A,A,A,A,A,A,A,A,A,A,A,A,A,A,A,A,A,A,A,A,A,A,A,A,A,A,A,A,A,A,A,A,A,A,A,A,A,A,A
Ref_Type=single_ref,single_ref,single_ref,single_ref,single_ref,single_ref,single_ref,single_ref,single_ref,single_ref,single_ref,single_ref,single_ref,single_ref,single_ref,single_ref,single_ref,single_ref,single_ref,single_ref,single_ref,single_ref,single_ref,single_ref,single_ref,single_ref,single_ref,single_ref,single_ref,single_ref,single_ref,single_ref,single_ref,single_ref,single_ref,single_ref,single_ref,single_ref,single_ref,single_ref,single_ref,single_ref,single_ref,single_ref,single_ref,single_ref,single_ref,single_ref,single_ref,single_ref,single_ref,single_ref,single_ref,single_ref,single_ref,single_ref,single_ref,single_ref,single_ref,single_ref,single_ref,single_ref,single_ref,single_ref,single_ref,single_ref,single_ref,single_ref,single_ref,single_ref,single_ref,single_ref,single_ref,single_ref,single_ref,single_ref,single_ref,single_ref,single_ref,single_ref,single_ref,single_ref,single_ref,single_ref,single_ref,single_ref,single_ref,single_ref,single_ref,single_ref,single_ref,single_ref,single_ref,single_ref,single_ref,single_ref
Wells_In_Use=0,0,0,0,0,0,0,0,0,0,0,0,0,0,0,0,0,0,0,0,0,0,0,0,0,0,0,0,0,0,0,0,0,0,0,0,0,0,0,0,0,0,0,0,0,0,0,0,0,0,0,0,0,0,0,0,0,0,0,0,0,0,0,0,0,0,0,0,0,0,0,0,0,0,0,0,0,0,0,0,0,0,0,0,0,0,0,0,0,0,0,0,0,0,0,0
[Flor:]
[Flor2:]
[Lumin:]
[Data:]
Read=DateTime	RunT[s]	Temp	Well_1	Well_2	Well_3	Well_4	Well_5	Well_6	Well_7	Well_8	Well_9	Well_10	Well_11	Well_12	Well_13	Well_14	Well_15	Well_16	Well_17	Well_18	Well_19	Well_20	Well_21	Well_22	Well_23	Well_24	Well_25	Well_26	Well_27	Well_28	Well_29	Well_30	Well_31	Well_32	Well_33	Well_34	Well_35	Well_36	Well_37	Well_38	Well_39	Well_40	Well_41	Well_42	Well_43	Well_44	Well_45	Well_46	Well_47	Well_48	Well_49	Well_50	Well_51	Well_52	Well_53	Well_54	Well_55	Well_56	Well_57	Well_58	Well_59	Well_60	Well_61	Well_62	Well_63	Well_64	Well_65	Well_66	Well_67	Well_68	Well_69	Well_70	Well_71	Well_72	Well_73	Well_74	Well_75	Well_76	Well_77	Well_78	Well_79	Well_80	Well_81	Well_82	Well_83	Well_84	Well_85	Well_86	Well_87	Well_88	Well_89	Well_90	Well_91	Well_92	Well_93	Well_94	Well_95	Well_96
1=12:24:02	850	300	0.0831	0.0855	0.0816	0.0814	0.0818	0.0803	0.0824	0.0816	0.0825	0.0827	0.0810	0.0813	0.0825	0.0831	0.0812	0.0838	0.0824	0.0823	0.0805	0.0813	0.0825	0.0816	0.0811	0.0846	0.0829	0.0822	0.0801	0.0811	0.0818	0.0810	0.0817	0.0814	0.0804	0.0814	0.0808	0.0815	0.0827	0.0824	0.0819	0.0803	0.0815	0.0809	0.0815	0.0810	0.0819	0.0797	0.0817	0.0834	0.0840	0.0835	0.0804	0.0815	0.0811	0.0819	0.0814	0.0812	0.0803	0.0811	0.0805	0.0822	0.0832	0.0816	0.0823	0.0818	0.0820	0.0835	0.0821	0.0815	0.0826	0.0811	0.0826	0.0840	2.0215	2.0275	1.9648	1.9687	1.6821	1.5332	1.3596	1.2208	1.1168	1.0286	0.9196	0.8078	2.1548	2.1321	2.1423	2.1713	2.1590	2.1834	2.1584	2.1311	2.1928	2.1725	2.1949	2.2105
2=12:38:43	1732	298	0.0836	0.0863	0.0821	0.0810	0.0823	0.0820	0.0817	0.0823	0.0850	0.0838	0.0812	0.0837	0.0825	0.0839	0.0820	0.0835	0.0825	0.0821	0.0827	0.0816	0.0832	0.0822	0.0817	0.0867	0.0839	0.0818	0.0816	0.0805	0.0823	0.0809	0.0825	0.0837	0.0815	0.0827	0.0816	0.0820	0.0838	0.0831	0.0822	0.0815	0.0820	0.0819	0.0817	0.0820	0.0812	0.0812	0.0826	0.0871	0.0846	0.0841	0.0805	0.0812	0.0820	0.0825	0.0822	0.0818	0.0826	0.0810	0.0817	0.0830	0.0842	0.0827	0.0824	0.0834	0.0820	0.0840	0.0819	0.0832	0.0827	0.0826	0.0826	0.0838	2.0158	2.0295	1.9630	1.9662	1.6678	1.5328	1.3596	1.2241	1.1215	1.0244	0.9040	0.8217	2.1507	2.1314	2.1388	2.1668	2.1581	2.1844	2.1598	2.1309	2.1896	2.1730	2.1931	2.2088
3=12:53:24	2612	298	0.0832	0.0862	0.0820	0.0815	0.0828	0.0823	0.0834	0.0829	0.0868	0.0840	0.0810	0.0834	0.0821	0.0836	0.0816	0.0847	0.0830	0.0832	0.0824	0.0810	0.0837	0.0827	0.0825	0.0917	0.0840	0.0826	0.0824	0.0818	0.0829	0.0817	0.0826	0.0839	0.0820	0.0823	0.0819	0.0823	0.0835	0.0829	0.0811	0.0815	0.0817	0.0824	0.0821	0.0827	0.0829	0.0819	0.0823	0.0841	0.0845	0.0835	0.0815	0.0822	0.0822	0.0829	0.0832	0.0821	0.0831	0.0809	0.0820	0.0819	0.0838	0.0827	0.0833	0.0828	0.0820	0.0847	0.0823	0.0830	0.0834	0.0831	0.0829	0.0841	2.0165	2.0262	1.9396	1.9479	1.6335	1.5001	1.3353	1.2169	1.1113	1.0147	0.8997	0.8076	2.1483	2.1306	2.1407	2.1665	2.1542	2.1828	2.1579	2.1286	2.1855	2.1707	2.1908	2.2069
4=13:08:05	3493	300	0.0828	0.0866	0.0824	0.0810	0.0825	0.0821	0.0832	0.0825	0.0859	0.0826	0.0821	0.0824	0.0831	0.0829	0.0826	0.0843	0.0836	0.0828	0.0827	0.0814	0.0826	0.0821	0.0822	0.0839	0.0850	0.0823	0.0807	0.0815	0.0827	0.0818	0.0823	0.0826	0.0812	0.0819	0.0822	0.0830	0.0836	0.0828	0.0828	0.0804	0.0824	0.0810	0.0825	0.0813	0.0838	0.0810	0.0834	0.0841	0.0857	0.0846	0.0820	0.0814	0.0813	0.0825	0.0818	0.0827	0.0820	0.0826	0.0812	0.0846	0.0837	0.0833	0.0830	0.0823	0.0829	0.0833	0.0830	0.0823	0.0840	0.0828	0.0833	0.0853	2.0172	2.0239	1.9358	1.9494	1.6435	1.4962	1.3413	1.1956	1.1064	1.0087	0.8910	0.8011	2.1485	2.1315	2.1399	2.1709	2.1560	2.1854	2.1625	2.1294	2.1892	2.1725	2.1934	2.2110
5=13:22:45	4374	301	0.0836	0.0874	0.0828	0.0827	0.0832	0.0832	0.0834	0.0838	0.0855	0.0857	0.0817	0.0859	0.0839	0.0843	0.0838	0.0855	0.0848	0.0835	0.0848	0.0824	0.0846	0.0833	0.0832	0.0865	0.0852	0.0832	0.0828	0.0825	0.0841	0.0833	0.0835	0.0830	0.0817	0.0841	0.0816	0.0843	0.0846	0.0847	0.0831	0.0827	0.0834	0.0828	0.0837	0.0831	0.0843	0.0823	0.0842	0.0910	0.0859	0.0849	0.0823	0.0827	0.0831	0.0829	0.0841	0.0828	0.0846	0.0829	0.0824	0.0841	0.0872	0.0846	0.0838	0.0845	0.0839	0.0859	0.0827	0.0849	0.0844	0.0844	0.0847	0.0858	2.0184	2.0286	1.9435	1.9509	1.6386	1.5059	1.3390	1.2133	1.1090	1.0066	0.8926	0.8165	2.1500	2.1319	2.1413	2.1699	2.1579	2.1868	2.1622	2.1306	2.1902	2.1734	2.1932	2.2105
6=13:37:26	5255	303	0.0836	0.0876	0.0834	0.0831	0.0848	0.0825	0.0843	0.0828	0.0853	0.0845	0.0829	0.0836	0.0849	0.0841	0.0829	0.0861	0.0848	0.0847	0.0826	0.0834	0.0842	0.0841	0.0840	0.0841	0.0841	0.0848	0.0836	0.0833	0.0834	0.0834	0.0839	0.0841	0.0835	0.0829	0.0839	0.0839	0.0847	0.0844	0.0839	0.0825	0.0839	0.0829	0.0842	0.0834	0.0843	0.0828	0.0846	0.0845	0.0866	0.0853	0.0828	0.0840	0.0839	0.0844	0.0834	0.0839	0.0832	0.0835	0.0834	0.0849	0.0855	0.0835	0.0843	0.0829	0.0847	0.0863	0.0845	0.0847	0.0848	0.0835	0.0847	0.0851	2.0239	2.0248	1.9235	1.9320	1.6390	1.5087	1.3339	1.1892	1.0978	1.0120	0.9017	0.7932	2.1511	2.1295	2.1383	2.1662	2.1588	2.1843	2.1603	2.1297	2.1880	2.1718	2.1925	2.2062
7=13:52:07	6135	305	0.0841	0.0877	0.0845	0.0835	0.0852	0.0843	0.0848	0.0830	0.0869	0.0857	0.0825	0.0852	0.0846	0.0860	0.0842	0.0872	0.0843	0.0853	0.0844	0.0849	0.0851	0.0847	0.0841	0.0917	0.0873	0.0846	0.0833	0.0823	0.0841	0.0844	0.0845	0.0854	0.0844	0.0837	0.0862	0.0840	0.0855	0.0847	0.0841	0.0828	0.0839	0.0842	0.0835	0.0836	0.0840	0.0835	0.0847	0.0886	0.0866	0.0858	0.0822	0.0839	0.0836	0.0846	0.0844	0.0849	0.0853	0.0833	0.0839	0.0853	0.0876	0.0841	0.0856	0.0855	0.0856	0.0867	0.0845	0.0858	0.0862	0.0847	0.0851	0.0848	2.0244	2.0216	1.9168	1.9211	1.6097	1.4763	1.3038	1.1819	1.0674	0.9874	0.8746	0.8068	2.1492	2.1292	2.1386	2.1668	2.1561	2.1849	2.1597	2.1319	2.1897	2.1713	2.1896	2.2095
8=14:06:48	7016	306	0.0845	0.0881	0.0843	0.0839	0.0854	0.0840	0.0850	0.0840	0.0877	0.0857	0.0829	0.0856	0.0852	0.0855	0.0841	0.0874	0.0855	0.0848	0.0852	0.0845	0.0853	0.0844	0.0849	0.0874	0.0857	0.0849	0.0835	0.0831	0.0845	0.0844	0.0856	0.0874	0.0836	0.0843	0.0850	0.0838	0.0847	0.0843	0.0844	0.0836	0.0839	0.0841	0.0841	0.0849	0.0846	0.0835	0.0848	0.0903	0.0877	0.0863	0.0849	0.0847	0.0845	0.0853	0.0851	0.0849	0.0852	0.0838	0.0842	0.0856	0.0870	0.0847	0.0846	0.0851	0.0849	0.0870	0.0849	0.0848	0.0860	0.0853	0.0853	0.0866	2.0244	2.0190	1.9011	1.9198	1.6144	1.4814	1.3114	1.1827	1.0857	0.9995	0.8909	0.7877	2.1488	2.1280	2.1369	2.1641	2.1553	2.1813	2.1612	2.1294	2.1897	2.1702	2.1907	2.2075
9=14:21:29	7897	306	0.0850	0.0897	0.0860	0.0855	0.0865	0.0844	0.0851	0.0856	0.0870	0.0867	0.0843	0.0852	0.0859	0.0878	0.0850	0.0877	0.0859	0.0859	0.0854	0.0860	0.0868	0.0857	0.0847	0.0892	0.0864	0.0863	0.0845	0.0833	0.0858	0.0852	0.0869	0.0853	0.0844	0.0850	0.0873	0.0848	0.0870	0.0847	0.0851	0.0848	0.0850	0.0849	0.0854	0.0856	0.0849	0.0843	0.0859	0.0859	0.0873	0.0877	0.0853	0.0848	0.0844	0.0861	0.0857	0.0853	0.0858	0.0838	0.0854	0.0861	0.0883	0.0859	0.0859	0.0859	0.0862	0.0878	0.0867	0.0860	0.0868	0.0866	0.0865	0.0876	2.0281	2.0186	1.9110	1.9230	1.6067	1.4809	1.3143	1.1907	1.0933	1.0040	0.8822	0.7891	2.1459	2.1267	2.1379	2.1650	2.1551	2.1803	2.1575	2.1312	2.1875	2.1709	2.1868	2.2050
10=14:36:09	8778	306	0.0871	0.0905	0.0862	0.0860	0.0867	0.0870	0.0870	0.0870	0.0900	0.0879	0.0850	0.0882	0.0868	0.0880	0.0865	0.0883	0.0871	0.0867	0.0870	0.0864	0.0878	0.0861	0.0872	0.0933	0.0878	0.0865	0.0859	0.0855	0.0874	0.0863	0.0872	0.0889	0.0853	0.0866	0.0863	0.0878	0.0875	0.0866	0.0861	0.0856	0.0861	0.0858	0.0865	0.0873	0.0874	0.0854	0.0867	0.0891	0.0887	0.0875	0.0858	0.0863	0.0861	0.0870	0.0884	0.0869	0.0871	0.0855	0.0864	0.0863	0.0883	0.0872	0.0869	0.0869	0.0869	0.0893	0.0860	0.0871	0.0873	0.0880	0.0874	0.0930	2.0349	2.0209	1.8971	1.9110	1.5924	1.4648	1.3019	1.1889	1.0883	0.9894	0.8801	0.7981	2.1475	2.1297	2.1348	2.1663	2.1549	2.1856	2.1585	2.1302	2.1854	2.1716	2.1870	2.2074
11=14:50:50	9659	306	0.0875	0.0914	0.0876	0.0866	0.0878	0.0864	0.0894	0.0866	0.0908	0.0882	0.0874	0.0862	0.0890	0.0894	0.0872	0.0899	0.0886	0.0882	0.0880	0.0883	0.0886	0.0880	0.0874	0.0897	0.0909	0.0876	0.0851	0.0872	0.0877	0.0875	0.0882	0.0875	0.0872	0.0868	0.0920	0.0868	0.0888	0.0884	0.0873	0.0860	0.0876	0.0868	0.0889	0.0865	0.0885	0.0847	0.0880	0.0891	0.0908	0.0886	0.0856	0.0872	0.0878	0.0888	0.0883	0.0878	0.0871	0.0876	0.0870	0.0892	0.0904	0.0877	0.0891	0.0879	0.0893	0.0899	0.0890	0.0881	0.0891	0.0875	0.0896	0.0891	2.0448	2.0158	1.8890	1.8833	1.5729	1.4424	1.2928	1.1555	1.0628	0.9617	0.8601	0.7859	2.1475	2.1305	2.1397	2.1657	2.1568	2.1853	2.1593	2.1288	2.1884	2.1729	2.1936	2.2054
12=15:05:31	10539	308	0.0908	0.0912	0.0869	0.0858	0.0872	0.0865	0.0870	0.0872	0.0910	0.0891	0.0856	0.0875	0.0892	0.0886	0.0867	0.0899	0.0888	0.0877	0.0889	0.0871	0.0888	0.0892	0.0880	0.0883	0.0897	0.0874	0.0858	0.0854	0.0873	0.0873	0.0889	0.0878	0.0862	0.0868	0.0872	0.0882	0.0884	0.0873	0.0878	0.0860	0.0876	0.0865	0.0874	0.0876	0.0873	0.0850	0.0872	0.0885	0.0902	0.0889	0.0861	0.0865	0.0875	0.0870	0.0877	0.0864	0.0874	0.0854	0.0866	0.0868	0.0898	0.0880	0.0879	0.0885	0.0878	0.0909	0.0884	0.0888	0.0878	0.0882	0.0877	0.0887	2.0485	2.0227	1.9006	1.9194	1.6114	1.4745	1.2936	1.1680	1.0699	0.9852	0.8768	0.7987	2.1499	2.1276	2.1371	2.1632	2.1555	2.1815	2.1592	2.1297	2.1882	2.1700	2.1885	2.2067
13=15:20:12	11420	308	0.0906	0.0935	0.0891	0.0891	0.0901	0.0904	0.0921	0.0888	0.0940	0.0892	0.0888	0.0894	0.0921	0.0906	0.0880	0.0912	0.0903	0.0900	0.0915	0.0898	0.0904	0.0897	0.0897	0.0912	0.0937	0.0905	0.0881	0.0884	0.0894	0.0893	0.0914	0.0907	0.0881	0.0891	0.0892	0.0899	0.0907	0.0903	0.0900	0.0882	0.0897	0.0874	0.0914	0.0887	0.0900	0.0875	0.0903	0.0909	0.0942	0.0904	0.0894	0.0896	0.0884	0.0899	0.0909	0.0901	0.0897	0.0888	0.0888	0.0907	0.0975	0.0896	0.0901	0.0905	0.0897	0.0921	0.0915	0.0887	0.0903	0.0907	0.0901	0.0926	2.0535	2.0084	1.8738	1.8838	1.5828	1.4492	1.2910	1.1549	1.0574	0.9737	0.8790	0.7797	2.1493	2.1307	2.1352	2.1671	2.1592	2.1859	2.1625	2.1322	2.1895	2.1741	2.1901	2.2101
14=15:34:53	12301	308	0.0916	0.0942	0.0895	0.0888	0.0907	0.0906	0.0927	0.0897	0.0924	0.0920	0.0884	0.0911	0.0920	0.0921	0.0906	0.0931	0.0910	0.0906	0.0924	0.0898	0.0905	0.0896	0.0898	0.0951	0.0946	0.0915	0.0897	0.0889	0.0914	0.0905	0.0938	0.0909	0.0889	0.0906	0.0895	0.0906	0.0920	0.0914	0.0903	0.0883	0.0896	0.0893	0.0918	0.0899	0.0912	0.0890	0.0900	0.0975	0.0945	0.0916	0.0900	0.0902	0.0916	0.0905	0.0942	0.0888	0.0902	0.0896	0.0893	0.0902	0.0941	0.0908	0.0909	0.0915	0.0913	0.0926	0.0918	0.0912	0.0913	0.0903	0.0906	0.0911	2.0526	2.0199	1.8968	1.9031	1.5949	1.4864	1.3210	1.1856	1.0766	0.9860	0.8833	0.7889	2.1490	2.1290	2.1380	2.1655	2.1548	2.1839	2.1581	2.1312	2.1869	2.1705	2.1907	2.2065
15=15:49:33	13182	308	0.0942	0.0952	0.0910	0.0896	0.0915	0.0911	0.0959	0.0908	0.0938	0.0927	0.0905	0.0905	0.0945	0.0946	0.0911	0.0940	0.0921	0.0927	0.0958	0.0918	0.0927	0.0921	0.0912	0.0946	0.0984	0.0920	0.0905	0.0904	0.0918	0.0914	0.0950	0.0925	0.0895	0.0913	0.0914	0.0906	0.0945	0.0921	0.0913	0.0889	0.0915	0.0911	0.0952	0.0906	0.0919	0.0888	0.0920	0.0932	0.0982	0.0910	0.0900	0.0902	0.0924	0.0923	0.0943	0.0909	0.0924	0.0914	0.0911	0.0929	0.0987	0.0913	0.0934	0.0927	0.0923	0.0939	0.0951	0.0913	0.0923	0.0912	0.0920	0.0936	2.0526	2.0125	1.8727	1.8731	1.5600	1.4390	1.2861	1.1499	1.0523	0.9507	0.8534	0.7861	2.1481	2.1295	2.1361	2.1649	2.1567	2.1844	2.1608	2.1294	2.1896	2.1703	2.1909	2.2072
16=16:04:14	14063	308	0.0978	0.0966	0.0929	0.0918	0.0924	0.0919	0.0976	0.0922	0.0953	0.0938	0.0917	0.0924	0.0988	0.0935	0.0924	0.0962	0.0940	0.0943	0.0984	0.0939	0.0936	0.0922	0.0932	0.0944	0.0994	0.0927	0.0911	0.0899	0.0931	0.0930	0.0967	0.0962	0.0913	0.0929	0.0935	0.0933	0.0965	0.0934	0.0940	0.0917	0.0941	0.0914	0.0975	0.0919	0.0937	0.0899	0.0926	0.0940	0.1001	0.0939	0.0912	0.0920	0.0932	0.0921	0.0967	0.0909	0.0924	0.0917	0.0913	0.0924	0.0977	0.0936	0.0935	0.0941	0.0938	0.0960	0.0983	0.0932	0.0931	0.0927	0.0944	0.0961	2.0547	2.0165	1.8978	1.9136	1.5993	1.4527	1.2893	1.1586	1.0639	0.9717	0.8602	0.7864	2.1504	2.1294	2.1387	2.1661	2.1568	2.1826	2.1615	2.1298	2.1891	2.1717	2.1922	2.2085
17=16:18:55	14944	308	0.1017	0.0970	0.0922	0.0927	0.0933	0.0928	0.0992	0.0933	0.0974	0.0944	0.0926	0.0941	0.1013	0.0951	0.0930	0.0969	0.0948	0.0942	0.1003	0.0947	0.0954	0.0941	0.0946	0.0946	0.1024	0.0940	0.0926	0.0925	0.0942	0.0930	0.1000	0.0952	0.0929	0.0936	0.0943	0.0940	0.0984	0.0947	0.0946	0.0923	0.0950	0.0922	0.0992	0.0930	0.0939	0.0912	0.0932	0.0989	0.1055	0.0945	0.0923	0.0935	0.0931	0.0939	0.0992	0.0916	0.0933	0.0926	0.0918	0.0926	0.1008	0.0936	0.0952	0.0948	0.0943	0.0972	0.0979	0.0917	0.0927	0.0936	0.0929	0.0946	2.0545	2.0174	1.8718	1.8865	1.5751	1.4535	1.2899	1.1574	1.0497	0.9631	0.8631	0.7920	2.1499	2.1314	2.1364	2.1651	2.1584	2.1875	2.1616	2.1305	2.1894	2.1747	2.1897	2.2082
18=16:33:36	15824	308	0.1036	0.0991	0.0968	0.0951	0.0958	0.0940	0.1010	0.0949	0.0983	0.0957	0.0929	0.0952	0.1040	0.0960	0.0932	0.0973	0.0957	0.0959	0.1027	0.0957	0.0959	0.0949	0.0958	0.0982	0.1042	0.0973	0.0939	0.0923	0.0950	0.0951	0.1021	0.0956	0.0935	0.0951	0.0932	0.0960	0.1029	0.0962	0.0961	0.0933	0.0946	0.0927	0.1013	0.0943	0.0957	0.0927	0.0941	0.0979	0.1044	0.0974	0.0952	0.0950	0.0939	0.0938	0.1018	0.0928	0.0941	0.0926	0.0932	0.0928	0.1035	0.0959	0.0961	0.0958	0.0955	0.0978	0.0991	0.0938	0.0932	0.0942	0.0924	0.0958	2.0564	2.0126	1.8774	1.9078	1.5965	1.4675	1.2888	1.1658	1.0721	0.9883	0.8799	0.7854	2.1480	2.1277	2.1347	2.1677	2.1560	2.1859	2.1596	2.1332	2.1903	2.1698	2.1888	2.2070
19=16:48:17	16705	308	0.1048	0.1011	0.0968	0.0943	0.0964	0.0955	0.1066	0.0966	0.1014	0.0974	0.0938	0.0947	0.1080	0.0981	0.0956	0.0987	0.0970	0.0972	0.1062	0.0981	0.0961	0.0971	0.0960	0.0971	0.1081	0.0969	0.0955	0.0950	0.0977	0.0964	0.1067	0.0993	0.0953	0.0959	0.0958	0.0956	0.1059	0.0973	0.0966	0.0936	0.0967	0.0948	0.1047	0.0963	0.0965	0.0934	0.0951	0.0957	0.1065	0.0991	0.0956	0.0959	0.0961	0.0958	0.1037	0.0948	0.1032	0.0939	0.0939	0.0957	0.1055	0.0968	0.0971	0.0967	0.0961	0.0980	0.1022	0.0946	0.0947	0.0937	0.0964	0.0953	2.0591	2.0085	1.8720	1.8898	1.5709	1.4335	1.2759	1.1476	1.0613	0.9765	0.8700	0.7791	2.1495	2.1274	2.1369	2.1658	2.1540	2.1821	2.1599	2.1310	2.1865	2.1714	2.1879	2.2066
20=17:02:57	17586	308	0.1118	0.1002	0.0967	0.0965	0.0965	0.0951	0.1091	0.0963	0.0997	0.0986	0.0948	0.0957	0.1111	0.0995	0.0964	0.1010	0.0984	0.0988	0.1105	0.0993	0.0987	0.0985	0.0975	0.1040	0.1136	0.0995	0.0958	0.0955	0.0975	0.0975	0.1126	0.0997	0.0970	0.0968	0.0968	0.0979	0.1095	0.0994	0.0982	0.0960	0.0980	0.0960	0.1085	0.0974	0.0979	0.0946	0.0950	0.0980	0.1128	0.0989	0.0970	0.0964	0.0960	0.0967	0.1060	0.0956	0.0954	0.0939	0.0949	0.0946	0.1080	0.0991	0.0997	0.0987	0.0985	0.1005	0.1049	0.0948	0.0961	0.0946	0.0945	0.0950	2.0578	2.0140	1.8877	1.9127	1.6110	1.4751	1.3014	1.1701	1.0587	0.9766	0.8658	0.7899	2.1488	2.1302	2.1360	2.1684	2.1579	2.1839	2.1610	2.1301	2.1890	2.1742	2.1905	2.2089
21=17:17:38	18467	308	0.1210	0.1046	0.0986	0.0989	0.0988	0.0984	0.1147	0.0988	0.1026	0.1004	0.0980	0.0984	0.1170	0.1026	0.1005	0.1036	0.1015	0.0993	0.1148	0.1005	0.1005	0.0998	0.1001	0.1021	0.1188	0.1029	0.0990	0.0980	0.0990	0.0995	0.1153	0.1023	0.0975	0.0991	0.1013	0.1012	0.1138	0.1022	0.1000	0.0979	0.1004	0.0986	0.1142	0.0979	0.0993	0.0953	0.0983	0.0994	0.1161	0.1012	0.0995	0.1004	0.0995	0.0978	0.1102	0.0966	0.0982	0.0959	0.0945	0.0957	0.1200	0.1015	0.1014	0.1008	0.1006	0.1018	0.1062	0.0970	0.0962	0.0957	0.0958	0.1037	2.0574	2.0172	1.8807	1.9019	1.5987	1.4750	1.3120	1.1671	1.0711	0.9743	0.8709	0.7925	2.1489	2.1339	2.1371	2.1678	2.1560	2.1862	2.1616	2.1315	2.1919	2.1738	2.1921	2.2094
22=17:32:19	19348	308	0.1185	0.1073	0.0997	0.0991	0.0992	0.0988	0.1195	0.1002	0.1008	0.0999	0.0973	0.0998	0.1194	0.1037	0.0994	0.1029	0.0998	0.0996	0.1186	0.1029	0.1008	0.0995	0.0999	0.1027	0.1204	0.1021	0.0997	0.0988	0.1015	0.1007	0.1180	0.1032	0.0994	0.0995	0.0985	0.1002	0.1169	0.1021	0.1000	0.0978	0.1012	0.0977	0.1147	0.0990	0.0996	0.0956	0.0975	0.0990	0.1178	0.1030	0.1011	0.1001	0.0987	0.0996	0.1141	0.0973	0.0977	0.0956	0.0947	0.0960	0.1160	0.1011	0.1009	0.0998	0.0998	0.1023	0.1064	0.0964	0.0958	0.0964	0.0955	0.1009	2.0570	2.0111	1.8748	1.8981	1.5706	1.4462	1.2916	1.1677	1.0715	0.9796	0.8699	0.7908	2.1507	2.1296	2.1351	2.1660	2.1548	2.1826	2.1602	2.1298	2.1869	2.1706	2.1890	2.2097
23=17:47:00	20228	308	0.1249	0.1094	0.1029	0.1016	0.1007	0.0993	0.1235	0.1010	0.1026	0.1015	0.0993	0.0997	0.1268	0.1063	0.1008	0.1043	0.1026	0.1022	0.1247	0.1064	0.1028	0.1014	0.1017	0.1040	0.1279	0.1046	0.1003	0.0992	0.1026	0.1016	0.1251	0.1036	0.1013	0.0993	0.0989	0.1005	0.1291	0.1033	0.1038	0.1001	0.1030	0.1007	0.1222	0.1009	0.0997	0.0978	0.0993	0.0987	0.1231	0.1076	0.1030	0.1018	0.1005	0.1008	0.1169	0.0981	0.0998	0.0963	0.0958	0.0985	0.1212	0.1051	0.1029	0.1019	0.1019	0.1039	0.1088	0.0982	0.0976	0.0967	0.0963	0.0991	2.0580	2.0126	1.8945	1.9064	1.5959	1.4613	1.2994	1.1738	1.0729	0.9888	0.8704	0.7850	2.1496	2.1312	2.1387	2.1670	2.1584	2.1839	2.1618	2.1329	2.1916	2.1725	2.1909	2.2089
24=18:01:41	21109	308	0.1368	0.1089	0.1020	0.1011	0.1018	0.1010	0.1300	0.1032	0.1036	0.1031	0.1005	0.1029	0.1318	0.1064	0.1040	0.1062	0.1042	0.1023	0.1304	0.1080	0.1030	0.1043	0.1021	0.1033	0.1368	0.1061	0.1003	0.1002	0.1025	0.1019	0.1307	0.1053	0.1018	0.1013	0.0996	0.1014	0.1286	0.1063	0.1038	0.1006	0.1036	0.1023	0.1288	0.1027	0.1009	0.0975	0.0983	0.1013	0.1347	0.1057	0.1028	0.1034	0.1019	0.1010	0.1213	0.0981	0.1040	0.0970	0.0959	0.0954	0.1321	0.1043	0.1039	0.1032	0.1025	0.1043	0.1104	0.0994	0.0966	0.0971	0.0951	0.0987	2.0527	2.0160	1.8732	1.9035	1.5803	1.4664	1.2991	1.1594	1.0445	0.9591	0.8586	0.7842	2.1461	2.1311	2.1377	2.1657	2.1544	2.1821	2.1596	2.1295	2.1882	2.1700	2.1898	2.2081
25=18:16:21	21990	308	0.1444	0.1128	0.1030	0.1045	0.1029	0.1031	0.1406	0.1055	0.1049	0.1053	0.1012	0.1021	0.1411	0.1107	0.1056	0.1087	0.1064	0.1049	0.1424	0.1118	0.1067	0.1062	0.1055	0.1063	0.1481	0.1089	0.1039	0.1033	0.1041	0.1050	0.1399	0.1099	0.1049	0.1036	0.1015	0.1040	0.1413	0.1084	0.1069	0.1031	0.1054	0.1046	0.1344	0.1053	0.1040	0.0980	0.1006	0.1003	0.1367	0.1095	0.1062	0.1048	0.1038	0.1012	0.1254	0.1006	0.1018	0.0982	0.0973	0.0986	0.1336	0.1083	0.1070	0.1056	0.1038	0.1068	0.1139	0.1005	0.1000	0.0990	0.0972	0.1007	2.0557	2.0144	1.8726	1.8813	1.5568	1.4377	1.2833	1.1505	1.0543	0.9584	0.8559	0.7883	2.1504	2.1298	2.1378	2.1674	2.1555	2.1829	2.1595	2.1324	2.1883	2.1685	2.1905	2.2084
26=18:31:02	22871	308	0.1577	0.1144	0.1042	0.1047	0.1050	0.1033	0.1464	0.1062	0.1074	0.1058	0.1018	0.1032	0.1516	0.1118	0.1072	0.1101	0.1056	0.1051	0.1487	0.1121	0.1076	0.1057	0.1063	0.1047	0.1514	0.1126	0.1058	0.1024	0.1046	0.1055	0.1474	0.1110	0.1043	0.1040	0.1012	0.1036	0.1456	0.1109	0.1082	0.1037	0.1065	0.1048	0.1413	0.1061	0.1035	0.0981	0.1002	0.1016	0.1511	0.1110	0.1066	0.1065	0.1059	0.1031	0.1278	0.1003	0.1009	0.0980	0.0944	0.0979	0.1395	0.1085	0.1077	0.1059	0.1062	0.1087	0.1151	0.0994	0.0986	0.0976	0.0971	0.1049	2.0549	2.0140	1.8814	1.8982	1.5985	1.4689	1.3061	1.1601	1.0732	0.9723	0.8698	0.7899	2.1486	2.1304	2.1381	2.1660	2.1539	2.1825	2.1607	2.1299	2.1888	2.1702	2.1895	2.2085
27=18:45:43	23751	308	0.1538	0.1185	0.1081	0.1072	0.1062	0.1054	0.1612	0.1107	0.1093	0.1084	0.1038	0.1043	0.1613	0.1151	0.1083	0.1104	0.1076	0.1080	0.1597	0.1162	0.1084	0.1093	0.1075	0.1046	0.1594	0.1122	0.1063	0.1071	0.1077	0.1060	0.1598	0.1136	0.1068	0.1045	0.1020	0.1016	0.1546	0.1130	0.1090	0.1056	0.1077	0.1057	0.1486	0.1089	0.1045	0.0990	0.1006	0.1005	0.1513	0.1166	0.1090	0.1075	0.1080	0.1060	0.1359	0.1015	0.1024	0.0999	0.0974	0.0974	0.1476	0.1108	0.1089	0.1076	0.1060	0.1103	0.1175	0.1013	0.0992	0.0989	0.0970	0.0990	2.0549	2.0092	1.8571	1.8746	1.5514	1.4289	1.2797	1.1421	1.0477	0.9637	0.8538	0.7730	2.1501	2.1285	2.1394	2.1644	2.1542	2.1834	2.1594	2.1299	2.1888	2.1692	2.1907	2.2048
28=19:00:24	24632	308	0.1786	0.1197	0.1098	0.1090	0.1074	0.1060	0.1696	0.1122	0.1099	0.1097	0.1054	0.1075	0.1698	0.1184	0.1116	0.1119	0.1101	0.1083	0.1702	0.1191	0.1116	0.1092	0.1086	0.1070	0.1726	0.1173	0.1078	0.1076	0.1086	0.1089	0.1703	0.1172	0.1074	0.1058	0.1031	0.1035	0.1648	0.1160	0.1120	0.1073	0.1105	0.1081	0.1620	0.1090	0.1058	0.0983	0.1004	0.0998	0.1678	0.1167	0.1124	0.1090	0.1086	0.1053	0.1393	0.1021	0.1031	0.0996	0.0971	0.0964	0.1546	0.1113	0.1118	0.1111	0.1101	0.1127	0.1192	0.1018	0.0994	0.0996	0.0966	0.0985	2.0534	2.0152	1.8784	1.9081	1.5824	1.4709	1.2977	1.1607	1.0432	0.9566	0.8616	0.7884	2.1437	2.1313	2.1349	2.1638	2.1541	2.1852	2.1601	2.1302	2.1879	2.1707	2.1898	2.2093
29=19:15:05	25513	308	0.1858	0.1241	0.1118	0.1107	0.1077	0.1050	0.1804	0.1147	0.1120	0.1125	0.1048	0.1055	0.1848	0.1205	0.1099	0.1118	0.1095	0.1094	0.1804	0.1205	0.1103	0.1090	0.1088	0.1079	0.1802	0.1168	0.1081	0.1088	0.1103	0.1103	0.1822	0.1220	0.1087	0.1043	0.1026	0.1030	0.1747	0.1176	0.1119	0.1088	0.1120	0.1093	0.1655	0.1104	0.1052	0.0976	0.1003	0.1024	0.1790	0.1222	0.1140	0.1107	0.1097	0.1069	0.1444	0.1040	0.1034	0.0997	0.0974	0.0988	0.1621	0.1154	0.1120	0.1093	0.1085	0.1127	0.1225	0.1011	0.1001	0.0987	0.0985	0.1034	2.0547	2.0138	1.8898	1.9107	1.5957	1.4680	1.3018	1.1778	1.0893	0.9903	0.8760	0.7901	2.1491	2.1280	2.1391	2.1626	2.1531	2.1811	2.1581	2.1317	2.1870	2.1724	2.1909	2.2056
30=19:29:45	26394	308	0.2064	0.1268	0.1113	0.1123	0.1082	0.1060	0.1923	0.1188	0.1133	0.1108	0.1058	0.1055	0.2020	0.1241	0.1121	0.1131	0.1107	0.1117	0.1974	0.1258	0.1129	0.1091	0.1099	0.1093	0.2026	0.1202	0.1095	0.1086	0.1104	0.1104	0.1934	0.1242	0.1110	0.1064	0.1043	0.1040	0.1925	0.1205	0.1149	0.1092	0.1124	0.1096	0.1775	0.1131	0.1056	0.0994	0.1005	0.1007	0.1898	0.1235	0.1150	0.1124	0.1096	0.1079	0.1479	0.1041	0.1030	0.1002	0.0973	0.0982	0.1704	0.1176	0.1123	0.1105	0.1104	0.1140	0.1246	0.1038	0.1006	0.0990	0.0980	0.1017	2.0573	2.0107	1.8806	1.9006	1.5800	1.4394	1.2771	1.1562	1.0615	0.9714	0.8624	0.7930	2.1499	2.1293	2.1375	2.1657	2.1557	2.1830	2.1607	2.1291	2.1907	2.1725	2.1895	2.2088
31=19:44:26	27275	308	0.2141	0.1325	0.1163	0.1140	0.1117	0.1077	0.2074	0.1207	0.1152	0.1133	0.1073	0.1079	0.2192	0.1294	0.1168	0.1150	0.1118	0.1128	0.2118	0.1299	0.1142	0.1178	0.1113	0.1064	0.2071	0.1294	0.1156	0.1132	0.1109	0.1123	0.2100	0.1274	0.1127	0.1060	0.1043	0.1036	0.2043	0.1263	0.1174	0.1094	0.1136	0.1111	0.1888	0.1166	0.1073	0.0999	0.1014	0.1008	0.2076	0.1297	0.1184	0.1163	0.1134	0.1085	0.1536	0.1047	0.1030	0.1003	0.0984	0.0983	0.1848	0.1193	0.1149	0.1114	0.1124	0.1154	0.1269	0.1050	0.1021	0.0994	0.1000	0.1012	2.0588	2.0175	1.8896	1.9167	1.6154	1.4948	1.3221	1.1859	1.0857	0.9961	0.8859	0.7971	2.1510	2.1298	2.1384	2.1682	2.1565	2.1856	2.1618	2.1318	2.1911	2.1731	2.1903	2.2083
32=19:59:07	28156	308	0.2369	0.1355	0.1158	0.1133	0.1128	0.1103	0.2254	0.1246	0.1180	0.1151	0.1094	0.1091	0.2334	0.1327	0.1181	0.1141	0.1111	0.1119	0.2277	0.1357	0.1167	0.1141	0.1109	0.1070	0.2272	0.1277	0.1162	0.1132	0.1118	0.1125	0.2291	0.1349	0.1129	0.1074	0.1029	0.1022	0.2203	0.1292	0.1190	0.1095	0.1145	0.1118	0.2027	0.1166	0.1069	0.0995	0.1005	0.1007	0.2304	0.1302	0.1207	0.1170	0.1159	0.1102	0.1600	0.1047	0.1050	0.1004	0.0983	0.0970	0.1975	0.1215	0.1168	0.1142	0.1126	0.1153	0.1278	0.1049	0.1011	0.0991	0.0962	0.0991	2.0543	2.0129	1.8544	1.8800	1.5652	1.4583	1.2925	1.1633	1.0460	0.9585	0.8545	0.7741	2.1463	2.1327	2.1350	2.1674	2.1552	2.1806	2.1550	2.1296	2.1909	2.1722	2.1929	2.1992
33=20:13:48	29036	308	0.2586	0.1392	0.1218	0.1175	0.1119	0.1083	0.2430	0.1281	0.1208	0.1163	0.1105	0.1093	0.2539	0.1418	0.1210	0.1162	0.1157	0.1165	0.2486	0.1416	0.1204	0.1178	0.1145	0.1067	0.2510	0.1313	0.1177	0.1142	0.1137	0.1136	0.2463	0.1392	0.1146	0.1064	0.1060	0.1042	0.2392	0.1338	0.1238	0.1141	0.1170	0.1115	0.2185	0.1212	0.1083	0.0994	0.1005	0.1017	0.2325	0.1384	0.1245	0.1182	0.1157	0.1104	0.1665	0.1056	0.1052	0.1003	0.0982	0.0982	0.2092	0.1267	0.1185	0.1157	0.1151	0.1204	0.1335	0.1060	0.1024	0.0997	0.0984	0.1001	2.0546	2.0143	1.8843	1.9135	1.5963	1.4608	1.2969	1.1594	1.0615	0.9716	0.8634	0.7844	2.1469	2.1274	2.1342	2.1648	2.1551	2.1857	2.1606	2.1306	2.1853	2.1698	2.1866	2.2029
34=20:28:29	29917	308	0.2780	0.1523	0.1256	0.1245	0.1160	0.1105	0.2694	0.1357	0.1241	0.1184	0.1100	0.1105	0.2789	0.1502	0.1246	0.1170	0.1157	0.1155	0.2754	0.1493	0.1222	0.1190	0.1161	0.1065	0.2630	0.1439	0.1233	0.1181	0.1171	0.1161	0.2740	0.1454	0.1197	0.1091	0.1041	0.1044	0.2623	0.1427	0.1278	0.1170	0.1175	0.1137	0.2356	0.1250	0.1094	0.1014	0.1017	0.1005	0.2591	0.1472	0.1312	0.1215	0.1176	0.1109	0.1765	0.1073	0.1061	0.1003	0.0980	0.0975	0.2235	0.1302	0.1207	0.1190	0.1164	0.1196	0.1356	0.1074	0.1027	0.1001	0.0970	0.0991	2.0575	2.0157	1.8832	1.9166	1.6083	1.4793	1.3037	1.1774	1.0799	0.9975	0.8808	0.7814	2.1495	2.1288	2.1361	2.1659	2.1552	2.1841	2.1610	2.1326	2.1883	2.1699	2.1895	2.2061
35=20:43:09	30798	308	0.3111	0.1566	0.1288	0.1237	0.1161	0.1123	0.2931	0.1432	0.1263	0.1208	0.1141	0.1113	0.2983	0.1625	0.1310	0.1204	0.1187	0.1176	0.2998	0.1610	0.1286	0.1243	0.1164	0.1084	0.2951	0.1473	0.1253	0.1196	0.1169	0.1172	0.2960	0.1542	0.1235	0.1089	0.1064	0.1032	0.2865	0.1513	0.1324	0.1191	0.1191	0.1157	0.2555	0.1286	0.1106	0.1016	0.1010	0.1011	0.2823	0.1523	0.1326	0.1241	0.1178	0.1124	0.1843	0.1083	0.1081	0.1011	0.0977	0.0983	0.2401	0.1331	0.1237	0.1213	0.1213	0.1236	0.1390	0.1073	0.1042	0.1009	0.0998	0.1010	2.0539	2.0154	1.8805	1.9002	1.6003	1.4696	1.2976	1.1466	1.0485	0.9682	0.8656	0.7928	2.1449	2.1285	2.1349	2.1637	2.1546	2.1825	2.1596	2.1287	2.1864	2.1705	2.1897	2.2047
36=20:57:50	31679	308	0.3275	0.1676	0.1331	0.1260	0.1177	0.1128	0.3197	0.1546	0.1306	0.1235	0.1154	0.1155	0.3281	0.1758	0.1340	0.1193	0.1189	0.1180	0.3222	0.1729	0.1320	0.1335	0.1174	0.1081	0.3214	0.1592	0.1275	0.1225	0.1203	0.1189	0.3220	0.1678	0.1252	0.1110	0.1050	0.1062	0.3037	0.1588	0.1351	0.1211	0.1220	0.1146	0.2737	0.1332	0.1120	0.1008	0.1014	0.1036	0.3021	0.1621	0.1355	0.1239	0.1199	0.1141	0.1927	0.1094	0.1088	0.1026	0.0975	0.0998	0.2586	0.1368	0.1265	0.1221	0.1218	0.1230	0.1415	0.1086	0.1040	0.1005	0.1004	0.1027	2.0545	2.0135	1.8723	1.8966	1.5893	1.4614	1.2973	1.1486	1.0538	0.9735	0.8746	0.7939	2.1484	2.1289	2.1348	2.1636	2.1540	2.1843	2.1587	2.1297	2.1891	2.1695	2.1892	2.2064
37=21:12:31	32560	308	0.3527	0.1844	0.1418	0.1318	0.1189	0.1124	0.3472	0.1699	0.1331	0.1259	0.1170	0.1139	0.3472	0.1994	0.1387	0.1196	0.1226	0.1196	0.3568	0.1897	0.1359	0.1307	0.1168	0.1110	0.3554	0.1688	0.1318	0.1258	0.1225	0.1213	0.3482	0.1814	0.1276	0.1102	0.1059	0.1016	0.3390	0.1695	0.1410	0.1261	0.1255	0.1173	0.2981	0.1361	0.1121	0.1010	0.1000	0.1011	0.3149	0.1722	0.1419	0.1274	0.1214	0.1157	0.2031	0.1111	0.1095	0.1015	0.0992	0.0963	0.2711	0.1429	0.1284	0.1231	0.1205	0.1242	0.1432	0.1103	0.1046	0.1005	0.0983	0.1002	2.0547	2.0090	1.8701	1.8871	1.5596	1.4363	1.2853	1.1592	1.0540	0.9652	0.8513	0.7844	2.1482	2.1282	2.1341	2.1635	2.1549	2.1821	2.1589	2.1281	2.1863	2.1702	2.1891	2.2030
38=21:27:12	33441	308	0.3763	0.2103	0.1520	0.1384	0.1238	0.1158	0.3776	0.1859	0.1368	0.1300	0.1190	0.1159	0.3867	0.2193	0.1455	0.1226	0.1230	0.1216	0.3876	0.2125	0.1415	0.1307	0.1205	0.1107	0.3729	0.1882	0.1392	0.1298	0.1258	0.1236	0.3816	0.1958	0.1334	0.1110	0.1064	0.1036	0.3600	0.1900	0.1479	0.1301	0.1289	0.1201	0.3152	0.1424	0.1138	0.1024	0.1026	0.1030	0.3422	0.1891	0.1501	0.1324	0.1249	0.1166	0.2132	0.1135	0.1106	0.1028	0.0998	0.1008	0.2936	0.1492	0.1336	0.1253	0.1241	0.1250	0.1475	0.1118	0.1058	0.1014	0.1002	0.1067	2.0544	2.0082	1.8798	1.8934	1.5817	1.4508	1.2928	1.1648	1.0779	0.9830	0.8681	0.7859	2.1519	2.1300	2.1396	2.1640	2.1556	2.1850	2.1612	2.1321	2.1884	2.1705	2.1903	2.2054
39=21:41:53	34321	308	0.4035	0.2370	0.1641	0.1416	0.1261	0.1167	0.4166	0.2044	0.1419	0.1338	0.1217	0.1179	0.4185	0.2431	0.1575	0.1243	0.1269	0.1228	0.4237	0.2339	0.1541	0.1390	0.1223	0.1097	0.4020	0.2188	0.1473	0.1361	0.1282	0.1240	0.4133	0.2161	0.1378	0.1113	0.1083	0.1022	0.3957	0.2091	0.1570	0.1326	0.1306	0.1202	0.3531	0.1503	0.1156	0.1028	0.1016	0.1022	0.3637	0.2050	0.1567	0.1367	0.1265	0.1177	0.2226	0.1128	0.1108	0.1020	0.0975	0.0973	0.3132	0.1560	0.1368	0.1307	0.1261	0.1270	0.1506	0.1123	0.1060	0.1008	0.0984	0.0997	2.0536	2.0168	1.8815	1.8988	1.5954	1.4826	1.3172	1.1760	1.0696	0.9825	0.8843	0.7899	2.1474	2.1283	2.1344	2.1641	2.1517	2.1836	2.1578	2.1284	2.1895	2.1685	2.1870	2.2052
40=21:56:34	35202	308	0.4547	0.2570	0.1830	0.1508	0.1291	0.1164	0.4350	0.2212	0.1517	0.1396	0.1252	0.1166	0.4465	0.2691	0.1696	0.1258	0.1339	0.1269	0.4489	0.2583	0.1631	0.1413	0.1240	0.1106	0.4424	0.2360	0.1535	0.1363	0.1292	0.1244	0.4464	0.2318	0.1435	0.1125	0.1091	0.1038	0.4354	0.2285	0.1735	0.1373	0.1334	0.1231	0.3714	0.1579	0.1177	0.1024	0.1025	0.1013	0.3945	0.2180	0.1673	0.1403	0.1275	0.1173	0.2299	0.1156	0.1113	0.1021	0.0992	0.1004	0.3330	0.1657	0.1416	0.1307	0.1277	0.1312	0.1552	0.1146	0.1068	0.1009	0.1004	0.1031	2.0528	2.0092	1.8819	1.9083	1.5959	1.4542	1.3039	1.1621	1.0668	0.9681	0.8599	0.7869	2.1458	2.1291	2.1341	2.1655	2.1548	2.1828	2.1614	2.1282	2.1891	2.1697	2.1884	2.2064
41=22:11:14	36083	308	0.4736	0.2913	0.2080	0.1588	0.1325	0.1184	0.4905	0.2520	0.1624	0.1477	0.1283	0.1181	0.4823	0.2973	0.1843	0.1274	0.1356	0.1263	0.4958	0.2863	0.1812	0.1482	0.1287	0.1105	0.4786	0.2614	0.1641	0.1459	0.1359	0.1272	0.4910	0.2550	0.1532	0.1164	0.1080	0.1024	0.4587	0.2499	0.1871	0.1392	0.1368	0.1236	0.4058	0.1644	0.1205	0.1041	0.1029	0.1021	0.4238	0.2347	0.1800	0.1462	0.1320	0.1195	0.2483	0.1180	0.1145	0.1036	0.1008	0.0983	0.3549	0.1739	0.1471	0.1337	0.1306	0.1309	0.1594	0.1168	0.1081	0.1033	0.1008	0.1017	2.0553	2.0131	1.8733	1.8880	1.5606	1.4514	1.2975	1.1555	1.0562	0.9622	0.8569	0.7866	2.1487	2.1301	2.1369	2.1675	2.1551	2.1825	2.1597	2.1294	2.1893	2.1719	2.1891	2.2050
42=22:25:55	36964	308	0.5342	0.3169	0.2465	0.1724	0.1379	0.1206	0.5126	0.2762	0.1798	0.1564	0.1343	0.1210	0.5317	0.3154	0.2174	0.1290	0.1431	0.1293	0.5366	0.3067	0.2187	0.1550	0.1321	0.1117	0.5093	0.2867	0.1795	0.1518	0.1367	0.1306	0.5176	0.2772	0.1632	0.1186	0.1087	0.1038	0.4830	0.2743	0.2248	0.1456	0.1404	0.1249	0.4350	0.1691	0.1233	0.1058	0.1032	0.1075	0.4671	0.2450	0.1941	0.1527	0.1312	0.1190	0.2548	0.1230	0.1156	0.1035	0.1007	0.0979	0.3778	0.1795	0.1518	0.1364	0.1309	0.1334	0.1613	0.1156	0.1085	0.1025	0.1010	0.1028	2.0574	2.0103	1.8687	1.8946	1.5814	1.4561	1.2847	1.1545	1.0574	0.9770	0.8564	0.7847	2.1511	2.1301	2.1384	2.1653	2.1548	2.1846	2.1609	2.1308	2.1883	2.1723	2.1894	2.2033
43=22:40:36	37845	308	0.5437	0.3548	0.2823	0.1943	0.1437	0.1233	0.5571	0.3043	0.2221	0.1706	0.1404	0.1215	0.5573	0.3591	0.2556	0.1299	0.1492	0.1303	0.5703	0.3429	0.2512	0.1663	0.1361	0.1115	0.5401	0.3144	0.2134	0.1635	0.1434	0.1311	0.5630	0.2936	0.1783	0.1198	0.1093	0.1040	0.5134	0.2956	0.2437	0.1541	0.1444	0.1280	0.4700	0.1782	0.1242	0.1052	0.1028	0.1015	0.4733	0.2649	0.2076	0.1595	0.1363	0.1214	0.2714	0.1213	0.1167	0.1037	0.0994	0.0980	0.3966	0.1861	0.1592	0.1394	0.1315	0.1336	0.1631	0.1191	0.1089	0.1039	0.0996	0.1009	2.0531	2.0055	1.8580	1.8713	1.5393	1.4312	1.2814	1.1450	1.0457	0.9592	0.8509	0.7775	2.1469	2.1267	2.1341	2.1615	2.1518	2.1800	2.1580	2.1253	2.1847	2.1678	2.1871	2.1998
44=22:55:17	38725	310	0.6182	0.3934	0.3195	0.2242	0.1531	0.1251	0.6063	0.3382	0.2479	0.1919	0.1474	0.1223	0.5908	0.4014	0.2884	0.1364	0.1629	0.1350	0.6179	0.3840	0.2795	0.1782	0.1424	0.1129	0.5756	0.3579	0.2478	0.1732	0.1504	0.1375	0.6164	0.3263	0.1958	0.1242	0.1115	0.1069	0.5534	0.3315	0.2748	0.1671	0.1510	0.1312	0.5111	0.1895	0.1301	0.1081	0.1042	0.1030	0.5112	0.2917	0.2260	0.1687	0.1371	0.1236	0.2897	0.1260	0.1189	0.1073	0.1009	0.1014	0.4211	0.2048	0.1719	0.1467	0.1389	0.1388	0.1718	0.1229	0.1113	0.1049	0.1029	0.1029	2.0538	2.0127	1.8885	1.9118	1.5987	1.4609	1.3087	1.1655	1.0709	0.9772	0.8651	0.7863	2.1460	2.1301	2.1353	2.1639	2.1587	2.1824	2.1613	2.1314	2.1887	2.1699	2.1872	2.2056
45=23:09:58	39606	308	0.6456	0.4365	0.3459	0.2792	0.1636	0.1274	0.6366	0.3697	0.2744	0.2382	0.1563	0.1250	0.6361	0.4294	0.3223	0.1410	0.1743	0.1343	0.6651	0.4118	0.3064	0.1936	0.1496	0.1148	0.6151	0.3838	0.2775	0.1910	0.1576	0.1391	0.6451	0.3439	0.2085	0.1248	0.1123	0.1043	0.5709	0.3579	0.2940	0.1791	0.1546	0.1351	0.5453	0.1934	0.1325	0.1094	0.1042	0.1036	0.5190	0.3044	0.2328	0.1855	0.1406	0.1224	0.3019	0.1263	0.1196	0.1037	0.1007	0.0989	0.4401	0.2086	0.1798	0.1512	0.1379	0.1375	0.1725	0.1218	0.1112	0.1041	0.1013	0.1014	2.0556	2.0168	1.8785	1.8933	1.5773	1.4596	1.3018	1.1728	1.0591	0.9600	0.8563	0.7923	2.1461	2.1273	2.1353	2.1633	2.1547	2.1821	2.1619	2.1295	2.1885	2.1722	2.1890	2.2023
46=23:24:39	40487	310	0.6930	0.4623	0.3741	0.3108	0.1825	0.1321	0.6983	0.4040	0.3075	0.2921	0.1720	0.1294	0.6822	0.4554	0.3486	0.1466	0.1997	0.1403	0.7083	0.4480	0.3345	0.2394	0.1600	0.1145	0.6450	0.4250	0.3045	0.2179	0.1658	0.1416	0.7042	0.3792	0.2292	0.1332	0.1133	0.1084	0.6045	0.3850	0.3193	0.2077	0.1616	0.1362	0.5862	0.2059	0.1387	0.1111	0.1051	0.1072	0.5460	0.3189	0.2525	0.2060	0.1468	0.1238	0.3178	0.1312	0.1237	0.1057	0.1017	0.1001	0.4759	0.2171	0.1845	0.1579	0.1434	0.1423	0.1797	0.1248	0.1130	0.1062	0.1018	0.1050	2.0543	2.0095	1.8683	1.8937	1.5742	1.4558	1.2878	1.1448	1.0510	0.9738	0.8724	0.7929	2.1445	2.1273	2.1349	2.1622	2.1532	2.1789	2.1586	2.1289	2.1837	2.1686	2.1865	2.2026
47=23:39:19	41368	308	0.7303	0.5161	0.4271	0.3495	0.2045	0.1361	0.7382	0.4394	0.3399	0.3268	0.1835	0.1309	0.7228	0.4974	0.3789	0.1508	0.2198	0.1451	0.7514	0.4862	0.3608	0.2657	0.1688	0.1150	0.6669	0.4567	0.3312	0.2582	0.1814	0.1491	0.7490	0.4021	0.2420	0.1374	0.1148	0.1076	0.6309	0.4200	0.3469	0.2363	0.1701	0.1405	0.6234	0.2141	0.1429	0.1117	0.1069	0.1036	0.5586	0.3496	0.2708	0.2191	0.1512	0.1280	0.3392	0.1356	0.1269	0.1064	0.1025	0.1010	0.4931	0.2314	0.1931	0.1631	0.1467	0.1442	0.1829	0.1262	0.1135	0.1056	0.1044	0.1077	2.0566	2.0041	1.8688	1.8897	1.5769	1.4474	1.2894	1.1600	1.0738	0.9767	0.8683	0.7789	2.1452	2.1281	2.1360	2.1634	2.1522	2.1802	2.1591	2.1283	2.1858	2.1688	2.1883	2.2022
48=23:54:00	42249	310	0.7554	0.5636	0.4544	0.3854	0.2786	0.1459	0.7724	0.4792	0.3798	0.3626	0.2480	0.1351	0.7584	0.5233	0.4218	0.1590	0.2860	0.1511	0.7882	0.5234	0.4039	0.3008	0.2105	0.1221	0.7061	0.4866	0.3690	0.2982	0.2041	0.1547	0.7750	0.4367	0.2568	0.1499	0.1168	0.1069	0.6523	0.4400	0.3708	0.2508	0.1840	0.1452	0.6745	0.2180	0.1516	0.1136	0.1050	0.1054	0.5725	0.3590	0.2815	0.2321	0.1597	0.1275	0.3545	0.1367	0.1272	0.1090	0.1043	0.0992	0.5055	0.2351	0.2037	0.1796	0.1501	0.1443	0.1841	0.1285	0.1148	0.1078	0.1014	0.1017	2.0559	2.0113	1.8476	1.8676	1.5533	1.4494	1.2836	1.1542	1.0393	0.9581	0.8531	0.7798	2.1466	2.1287	2.1365	2.1651	2.1543	2.1859	2.1595	2.1292	2.1874	2.1693	2.1893	2.2005
49=00:08:41	43130	310	0.8179	0.6134	0.5004	0.4192	0.3195	0.1503	0.8169	0.5244	0.4107	0.4120	0.2913	0.1366	0.8012	0.5664	0.4499	0.1732	0.3201	0.1609	0.8455	0.5738	0.4463	0.3281	0.2509	0.1266	0.7435	0.5143	0.3966	0.3189	0.2303	0.1621	0.8372	0.4690	0.2804	0.1621	0.1281	0.1118	0.7008	0.4723	0.4045	0.2780	0.2013	0.1507	0.7232	0.2312	0.1597	0.1172	0.1071	0.1068	0.6005	0.3866	0.3026	0.2432	0.1590	0.1313	0.3799	0.1417	0.1314	0.1095	0.1049	0.1008	0.5203	0.2570	0.2143	0.1924	0.1547	0.1516	0.1934	0.1335	0.1182	0.1077	0.1037	0.1069	2.0572	2.0041	1.8706	1.8858	1.5567	1.4210	1.2675	1.1475	1.0541	0.9639	0.8556	0.7872	2.1482	2.1297	2.1359	2.1674	2.1583	2.1835	2.1623	2.1308	2.1873	2.1719	2.1894	2.2029
50=00:23:22	44010	308	0.8411	0.6537	0.5314	0.4572	0.3631	0.1603	0.8405	0.5610	0.4459	0.4401	0.3462	0.1435	0.8389	0.5891	0.4845	0.1898	0.3494	0.1689	0.8678	0.6026	0.4745	0.3499	0.2809	0.1274	0.7773	0.5542	0.4265	0.3436	0.2904	0.1718	0.8504	0.5076	0.2986	0.1749	0.1230	0.1085	0.7120	0.4884	0.4312	0.2886	0.2380	0.1531	0.7603	0.2359	0.1655	0.1167	0.1065	0.1085	0.6157	0.3960	0.3173	0.2549	0.1699	0.1299	0.3946	0.1435	0.1335	0.1082	0.1041	0.0987	0.5414	0.2554	0.2178	0.1960	0.1580	0.1522	0.1966	0.1330	0.1163	0.1080	0.1027	0.1053	2.0568	2.0096	1.8588	1.8850	1.5700	1.4539	1.2750	1.1497	1.0507	0.9713	0.8498	0.7903	2.1474	2.1310	2.1376	2.1643	2.1539	2.1824	2.1596	2.1305	2.1903	2.1696	2.1875	2.2027
51=00:38:03	44891	310	0.8531	0.7087	0.5910	0.4979	0.4029	0.1711	0.8688	0.6076	0.4865	0.4919	0.3748	0.1466	0.8421	0.6410	0.5241	0.2137	0.3811	0.1851	0.8796	0.6601	0.5247	0.3886	0.3053	0.1323	0.7956	0.6015	0.4614	0.3760	0.3329	0.1826	0.8905	0.5311	0.3250	0.1882	0.1270	0.1108	0.7602	0.5129	0.4610	0.3205	0.2809	0.1622	0.8104	0.2522	0.1725	0.1200	0.1097	0.1048	0.6199	0.4328	0.3429	0.2749	0.1812	0.1337	0.4267	0.1467	0.1372	0.1105	0.1034	0.1024	0.5511	0.2808	0.2356	0.2069	0.1658	0.1547	0.2034	0.1376	0.1204	0.1095	0.1034	0.1065	2.0563	2.0049	1.8725	1.8942	1.5762	1.4486	1.2959	1.1598	1.0695	0.9798	0.8675	0.7856	2.1468	2.1276	2.1343	2.1646	2.1544	2.1806	2.1597	2.1287	2.1867	2.1688	2.1866	2.2001
52=00:52:43	45772	310	0.8433	0.7672	0.6322	0.5464	0.4407	0.1928	0.8724	0.6569	0.5257	0.5241	0.4246	0.1528	0.8557	0.6699	0.5591	0.2763	0.4122	0.1990	0.8896	0.6991	0.5680	0.4211	0.3306	0.1398	0.8254	0.6317	0.4923	0.4112	0.3648	0.2005	0.8841	0.5797	0.3445	0.2013	0.1279	0.1109	0.7781	0.5295	0.4854	0.3353	0.3076	0.1718	0.8553	0.2558	0.1787	0.1226	0.1091	0.1054	0.6305	0.4504	0.3625	0.2904	0.2089	0.1363	0.4557	0.1530	0.1400	0.1095	0.1042	0.1007	0.5527	0.2869	0.2400	0.2129	0.1699	0.1601	0.2075	0.1396	0.1215	0.1097	0.1050	0.1022	2.0580	2.0105	1.8764	1.9003	1.5747	1.4544	1.2987	1.1769	1.0676	0.9815	0.8731	0.7851	2.1465	2.1305	2.1360	2.1665	2.1571	2.1816	2.1615	2.1306	2.1884	2.1712	2.1916	2.2018
53=01:07:24	46653	310	0.8257	0.7866	0.6800	0.5778	0.4841	0.2582	0.8633	0.6922	0.5692	0.5732	0.4457	0.1680	0.8416	0.7032	0.5870	0.3491	0.4254	0.2825	0.8515	0.7435	0.5927	0.4534	0.3521	0.1433	0.8385	0.6523	0.5137	0.4270	0.3934	0.2697	0.8814	0.5962	0.3741	0.2092	0.1353	0.1138	0.7872	0.5384	0.4870	0.3598	0.3246	0.2056	0.8498	0.2653	0.1800	0.1237	0.1090	0.1046	0.6349	0.4596	0.3724	0.3018	0.2395	0.1416	0.4733	0.1532	0.1428	0.1106	0.1055	0.1013	0.5678	0.2857	0.2487	0.2184	0.1824	0.1594	0.2066	0.1386	0.1214	0.1104	0.1033	0.1039	2.0562	2.0055	1.8505	1.8655	1.5420	1.4237	1.2833	1.1325	1.0443	0.9474	0.8538	0.7717	2.1489	2.1297	2.1367	2.1661	2.1585	2.1821	2.1612	2.1308	2.1915	2.1689	2.1907	2.2015
54=01:22:05	47534	308	0.8412	0.8268	0.7247	0.6304	0.5195	0.3126	0.8712	0.7430	0.6069	0.6112	0.4977	0.1844	0.8607	0.7440	0.6414	0.3909	0.4692	0.3310	0.8870	0.7783	0.6500	0.4844	0.3911	0.1556	0.8495	0.6971	0.5536	0.4594	0.4192	0.3097	0.8816	0.6492	0.3970	0.2223	0.1385	0.1142	0.8112	0.5697	0.5187	0.3853	0.3525	0.2384	0.8741	0.2749	0.1903	0.1253	0.1103	0.1080	0.6642	0.4795	0.3878	0.3155	0.2490	0.1452	0.5030	0.1556	0.1439	0.1120	0.1056	0.1010	0.5856	0.3055	0.2658	0.2379	0.1958	0.1678	0.2151	0.1435	0.1232	0.1111	0.1050	0.1056	2.0545	2.0131	1.8614	1.8917	1.5730	1.4627	1.3017	1.1696	1.0554	0.9700	0.8637	0.7978	2.1458	2.1305	2.1345	2.1626	2.1549	2.1813	2.1579	2.1277	2.1884	2.1680	2.1882	2.1998
55=01:36:46	48414	308	0.8715	0.8263	0.7560	0.6727	0.5607	0.3588	0.8679	0.7855	0.6597	0.6644	0.5354	0.2003	0.8661	0.7700	0.6666	0.4321	0.5029	0.3674	0.8893	0.8094	0.6995	0.5221	0.4261	0.1715	0.8484	0.7300	0.5825	0.4787	0.4438	0.3428	0.8983	0.6891	0.4236	0.2370	0.1486	0.1165	0.8403	0.5937	0.5437	0.4125	0.3718	0.2667	0.8845	0.2889	0.1981	0.1308	0.1130	0.1066	0.6910	0.4910	0.4130	0.3361	0.2616	0.1503	0.5367	0.1599	0.1497	0.1142	0.1065	0.1007	0.5932	0.3251	0.2748	0.2462	0.2070	0.1795	0.2220	0.1480	0.1258	0.1114	0.1049	0.1036	2.0555	2.0065	1.8657	1.8854	1.5825	1.4525	1.2839	1.1496	1.0466	0.9628	0.8564	0.7825	2.1433	2.1274	2.1342	2.1628	2.1544	2.1798	2.1599	2.1275	2.1875	2.1675	2.1902	2.2003
56=01:51:27	49295	308	0.8548	0.8273	0.7930	0.7094	0.6077	0.3993	0.8791	0.8095	0.6989	0.7058	0.5636	0.2569	0.8682	0.7877	0.6937	0.4650	0.5185	0.3970	0.8796	0.8081	0.7251	0.5573	0.4509	0.2057	0.8387	0.7471	0.6137	0.5036	0.4679	0.3671	0.8980	0.7184	0.4607	0.2514	0.1602	0.1204	0.8290	0.6021	0.5461	0.4277	0.3895	0.2828	0.8652	0.2964	0.2042	0.1359	0.1110	0.1061	0.6948	0.5010	0.4242	0.3515	0.2710	0.1586	0.5657	0.1649	0.1533	0.1158	0.1073	0.0997	0.5998	0.3232	0.2765	0.2543	0.2091	0.1855	0.2246	0.1474	0.1265	0.1112	0.1046	0.1025	2.0560	1.9915	1.8317	1.8622	1.5473	1.4170	1.2724	1.1240	1.0310	0.9511	0.8578	0.7580	2.1453	2.1269	2.1337	2.1639	2.1528	2.1794	2.1601	2.1269	2.1868	2.1677	2.1869	2.2007
57=02:06:07	50176	308	0.8697	0.8452	0.8133	0.7565	0.6493	0.4315	0.8894	0.8261	0.7459	0.7502	0.6208	0.3086	0.8570	0.8188	0.7350	0.5063	0.5555	0.4307	0.8991	0.8255	0.7825	0.6001	0.4976	0.2363	0.8482	0.7879	0.6443	0.5314	0.4990	0.3973	0.9029	0.7663	0.4930	0.2672	0.1712	0.1230	0.8444	0.6242	0.5789	0.4547	0.4172	0.3015	0.8908	0.3080	0.2147	0.1400	0.1141	0.1088	0.7174	0.5270	0.4526	0.3715	0.2869	0.1679	0.6056	0.1707	0.1550	0.1168	0.1074	0.1026	0.6039	0.3498	0.2960	0.2669	0.2243	0.2004	0.2356	0.1536	0.1305	0.1147	0.1076	0.1064	2.0579	2.0030	1.8652	1.8897	1.5687	1.4434	1.2838	1.1560	1.0662	0.9742	0.8617	0.7800	2.1436	2.1256	2.1319	2.1639	2.1548	2.1801	2.1589	2.1282	2.1860	2.1682	2.1854	2.1985
58=02:20:48	51057	308	0.8592	0.8431	0.8093	0.7700	0.6853	0.4582	0.8958	0.8095	0.7844	0.7772	0.6515	0.3489	0.8764	0.8151	0.7567	0.5419	0.5614	0.4524	0.8789	0.8343	0.7930	0.6401	0.5153	0.2585	0.8601	0.7844	0.6611	0.5540	0.5090	0.4141	0.9036	0.7894	0.5276	0.2748	0.1844	0.1258	0.8427	0.6317	0.5805	0.4631	0.4349	0.3145	0.8865	0.3132	0.2204	0.1405	0.1152	0.1096	0.7327	0.5245	0.4541	0.3791	0.2928	0.1827	0.6343	0.1727	0.1577	0.1172	0.1067	0.1022	0.6122	0.3502	0.3040	0.2719	0.2259	0.2097	0.2402	0.1554	0.1311	0.1135	0.1048	0.1062	2.0558	2.0131	1.8589	1.8819	1.5512	1.4315	1.2807	1.1474	1.0433	0.9519	0.8558	0.7878	2.1453	2.1305	2.1356	2.1649	2.1539	2.1827	2.1600	2.1322	2.1885	2.1713	2.1861	2.2029
59=02:35:29	51938	308	0.8488	0.8428	0.8223	0.7938	0.7323	0.5021	0.8852	0.8283	0.7765	0.8103	0.6899	0.3882	0.8632	0.8242	0.7765	0.5716	0.5992	0.4799	0.8886	0.8260	0.8164	0.6718	0.5578	0.2778	0.8459	0.7947	0.6871	0.5653	0.5374	0.4376	0.9016	0.8124	0.5582	0.2948	0.1919	0.1278	0.9115	0.6516	0.5944	0.4855	0.4536	0.3354	0.8723	0.3270	0.2256	0.1432	0.1170	0.1078	0.8068	0.5480	0.4783	0.4029	0.3141	0.2229	0.6724	0.1771	0.1638	0.1188	0.1087	0.1039	0.7135	0.3663	0.3152	0.2845	0.2318	0.2252	0.2441	0.1584	0.1319	0.1142	0.1062	0.1061	2.0569	2.0029	1.8605	1.8736	1.5603	1.4303	1.2758	1.1433	1.0601	0.9699	0.8651	0.7796	2.1473	2.1309	2.1372	2.1639	2.1546	2.1820	2.1605	2.1296	2.1896	2.1709	2.1871	2.2019
60=02:50:10	52818	308	0.8519	0.8571	0.8214	0.7946	0.7646	0.5422	0.8860	0.8294	0.7985	0.8116	0.7423	0.4134	0.8732	0.8187	0.7890	0.6142	0.6222	0.4921	0.8890	0.8284	0.8260	0.7132	0.6021	0.3029	0.8511	0.7965	0.7185	0.5996	0.5565	0.4664	0.9002	0.8300	0.5877	0.3190	0.2013	0.1333	0.8343	0.6686	0.6152	0.4932	0.4738	0.3501	0.8910	0.3329	0.2371	0.1451	0.1175	0.1103	0.7474	0.5457	0.4821	0.4135	0.3283	0.2334	0.7117	0.1816	0.1651	0.1218	0.1094	0.1016	0.6418	0.3729	0.3227	0.2956	0.2446	0.2305	0.2467	0.1602	0.1350	0.1154	0.1087	0.1034	2.0585	2.0068	1.8507	1.8673	1.5477	1.4448	1.2765	1.1457	1.0457	0.9631	0.8669	0.7814	2.1483	2.1283	2.1368	2.1663	2.1542	2.1830	2.1610	2.1291	2.1896	2.1701	2.1877	2.1987
61=03:04:54	53703	308	0.8619	0.8600	0.8296	0.7987	0.7911	0.5681	0.9061	0.8279	0.8128	0.8200	0.7658	0.4460	0.8548	0.8424	0.7902	0.6599	0.6487	0.5298	0.8856	0.8497	0.8221	0.7613	0.6252	0.3187	0.8611	0.8170	0.7437	0.6220	0.5777	0.4826	0.9106	0.8212	0.6354	0.3333	0.2133	0.1391	0.8542	0.6841	0.6363	0.5215	0.4869	0.3717	0.8889	0.3498	0.2435	0.1514	0.1208	0.1090	0.7377	0.5691	0.5024	0.4405	0.3416	0.2455	0.7522	0.1874	0.1724	0.1228	0.1086	0.1031	0.6585	0.3938	0.3437	0.3092	0.2566	0.2416	0.2636	0.1657	0.1402	0.1183	0.1076	0.1051	2.0543	2.0107	1.8705	1.8880	1.5689	1.4475	1.2940	1.1622	1.0643	0.9684	0.8712	0.7870	2.1442	2.1274	2.1328	2.1637	2.1548	2.1796	2.1586	2.1288	2.1865	2.1686	2.1870	2.1991
62=03:19:35	54584	308	0.8655	0.8556	0.8231	0.8057	0.7868	0.6042	0.8909	0.8312	0.8210	0.8145	0.7915	0.4638	0.8821	0.8349	0.7921	0.6819	0.6747	0.5497	0.8899	0.8425	0.8316	0.7912	0.6793	0.3281	0.8677	0.8120	0.7371	0.6294	0.5846	0.5055	0.9063	0.8359	0.6612	0.3546	0.2209	0.1429	0.8473	0.6987	0.6561	0.5302	0.5129	0.3774	0.9035	0.3573	0.2568	0.1536	0.1208	0.1133	0.8201	0.5722	0.5182	0.4510	0.3507	0.2471	0.7796	0.1902	0.1742	0.1240	0.1105	0.1008	0.7107	0.4053	0.3556	0.3169	0.2649	0.2494	0.2706	0.1691	0.1394	0.1190	0.1077	0.1041	2.0560	2.0119	1.8674	1.9050	1.5739	1.4466	1.2698	1.1445	1.0488	0.9679	0.8636	0.7906	2.1461	2.1291	2.1348	2.1639	2.1536	2.1813	2.1585	2.1268	2.1898	2.1721	2.1877	2.1993
63=03:34:16	55464	308	0.8528	0.8594	0.8281	0.8017	0.7923	0.6465	0.8910	0.8427	0.8118	0.8344	0.7784	0.5018	0.8749	0.8377	0.7912	0.7080	0.6918	0.5689	0.8876	0.8424	0.8380	0.8156	0.7212	0.3632	0.8684	0.8124	0.7434	0.6497	0.6113	0.5155	0.9058	0.8303	0.7044	0.3760	0.2293	0.1529	0.8434	0.7081	0.6538	0.5430	0.5155	0.3988	0.8883	0.3701	0.2589	0.1556	0.1238	0.1140	0.7282	0.5807	0.5204	0.4613	0.3617	0.2568	0.8245	0.1939	0.1769	0.1261	0.1113	0.1039	0.6840	0.4100	0.3606	0.3274	0.2697	0.2523	0.2692	0.1714	0.1421	0.1205	0.1076	0.1032	2.0562	2.0081	1.8512	1.8667	1.5422	1.4298	1.2802	1.1408	1.0382	0.9470	0.8494	0.7791	2.1461	2.1296	2.1336	2.1638	2.1557	2.1821	2.1597	2.1279	2.1870	2.1692	2.1868	2.1985
64=03:48:57	56345	310	0.8747	0.8630	0.8163	0.7995	0.7837	0.6817	0.8878	0.8460	0.8106	0.8257	0.7855	0.5317	0.8738	0.8246	0.7946	0.7143	0.7182	0.5756	0.8909	0.8260	0.8415	0.8033	0.7571	0.3881	0.8700	0.8138	0.7509	0.6693	0.6232	0.5282	0.9043	0.8389	0.7252	0.4048	0.2352	0.1622	0.8518	0.7046	0.6718	0.5440	0.5264	0.4131	0.9040	0.3722	0.2710	0.1572	0.1248	0.1179	0.8758	0.5769	0.5211	0.4668	0.3746	0.2661	0.8613	0.1971	0.1793	0.1275	0.1112	0.1022	0.8225	0.4197	0.3655	0.3356	0.2802	0.2636	0.2801	0.1747	0.1441	0.1213	0.1065	0.1025	2.0554	2.0049	1.8569	1.8690	1.5456	1.4356	1.2749	1.1441	1.0404	0.9557	0.8509	0.7939	2.1434	2.1275	2.1324	2.1625	2.1553	2.1800	2.1591	2.1268	2.1864	2.1685	2.1848	2.1940
65=04:03:37	57226	310	0.8628	0.8811	0.8442	0.8157	0.8109	0.7178	0.9045	0.8537	0.8255	0.8508	0.7826	0.5758	0.8747	0.8490	0.8085	0.7298	0.7237	0.6116	0.8916	0.8505	0.8448	0.8324	0.7878	0.4108	0.8702	0.8261	0.7610	0.6875	0.6588	0.5534	0.9178	0.8380	0.7861	0.4313	0.2472	0.1717	0.8432	0.7219	0.6882	0.5757	0.5506	0.4336	0.8857	0.3932	0.2794	0.1643	0.1286	0.1127	0.7387	0.6106	0.5424	0.4932	0.3970	0.2851	0.8883	0.2048	0.1872	0.1322	0.1144	0.1043	0.6915	0.4349	0.3857	0.3511	0.2895	0.2682	0.2850	0.1792	0.1476	0.1242	0.1095	0.1061	2.0584	2.0072	1.8430	1.8608	1.5345	1.4147	1.2769	1.1288	1.0394	0.9495	0.8510	0.7761	2.1478	2.1291	2.1375	2.1656	2.1567	2.1816	2.1606	2.1286	2.1898	2.1709	2.1916	2.1951
66=04:18:18	58107	310	0.8685	0.8820	0.8352	0.8175	0.8037	0.7347	0.8893	0.8537	0.8245	0.8365	0.8008	0.5977	0.8859	0.8441	0.8093	0.7280	0.7359	0.6326	0.8986	0.8393	0.8507	0.8178	0.8059	0.4405	0.8650	0.8313	0.7633	0.6943	0.6677	0.5690	0.9107	0.8485	0.8002	0.4589	0.2597	0.1815	0.8517	0.7160	0.6940	0.5825	0.5616	0.4453	0.8958	0.3998	0.2902	0.1683	0.1323	0.1163	0.7382	0.6163	0.5580	0.5008	0.4055	0.2883	0.8890	0.2119	0.1924	0.1336	0.1140	0.1050	0.6910	0.4518	0.3954	0.3570	0.2981	0.2827	0.2935	0.1833	0.1482	0.1255	0.1100	0.1050	2.0569	2.0013	1.8484	1.8741	1.5568	1.4277	1.2663	1.1367	1.0497	0.9715	0.8631	0.7803	2.1478	2.1278	2.1361	2.1653	2.1562	2.1823	2.1608	2.1311	2.1898	2.1697	2.1889	2.1967
67=04:32:59	58988	308	0.8576	0.8879	0.8312	0.8169	0.8022	0.7441	0.8840	0.8593	0.8285	0.8473	0.8041	0.6397	0.8787	0.8390	0.8082	0.7267	0.7384	0.6481	0.9009	0.8426	0.8510	0.8171	0.8088	0.4631	0.8604	0.8307	0.7662	0.6988	0.6828	0.5889	0.9079	0.8517	0.8064	0.4934	0.2756	0.1872	0.8531	0.7116	0.6943	0.6008	0.5720	0.4593	0.8890	0.4108	0.3006	0.1745	0.1364	0.1125	0.7272	0.6183	0.5644	0.5108	0.4178	0.2982	0.8869	0.2167	0.1980	0.1361	0.1139	0.1044	0.6781	0.4642	0.4042	0.3671	0.3045	0.2911	0.3024	0.1883	0.1518	0.1267	0.1110	0.1057	2.0070	1.7758	1.5619	1.5909	1.2790	1.1609	1.0413	0.9395	0.8634	0.8056	0.7199	0.6546	2.1368	2.1243	2.1320	2.1617	2.1530	2.1797	2.1583	2.1283	2.1874	2.1664	2.1888	2.1916
68=04:47:40	59868	308	0.8633	0.9045	0.8408	0.8161	0.8077	0.7494	0.8975	0.8570	0.8331	0.8450	0.8033	0.6678	0.8900	0.8457	0.8311	0.7480	0.7401	0.6677	0.9036	0.8428	0.8505	0.8304	0.8154	0.4904	0.8726	0.8357	0.7715	0.7004	0.6896	0.5987	0.9053	0.8459	0.8143	0.5151	0.2880	0.1976	0.8459	0.7249	0.6934	0.6079	0.5865	0.4763	0.8975	0.4260	0.3128	0.1782	0.1399	0.1196	0.7461	0.6227	0.5646	0.5128	0.4272	0.3079	0.8913	0.2188	0.1984	0.1365	0.1164	0.1057	0.6889	0.4728	0.4171	0.3866	0.3184	0.2971	0.3115	0.1908	0.1540	0.1289	0.1123	0.1077	2.0557	2.0101	1.8574	1.8860	1.5658	1.4478	1.3001	1.1625	1.0529	0.9659	0.8621	0.7945	2.1457	2.1277	2.1347	2.1636	2.1543	2.1804	2.1605	2.1279	2.1859	2.1692	2.1872	2.1917
69=05:02:21	60749	308	0.8648	0.9083	0.8402	0.8219	0.8150	0.7537	0.8923	0.8597	0.8420	0.8451	0.8024	0.6854	0.8798	0.9527	0.8211	0.7477	0.7459	0.6822	0.8986	0.8461	0.8479	0.8279	0.8132	0.5182	0.8645	0.8450	0.7743	0.7004	0.6955	0.6136	0.9155	0.8466	0.8165	0.5433	0.3029	0.2037	0.9293	0.7218	0.6949	0.6227	0.5952	0.4852	0.8917	0.4345	0.3200	0.1802	0.1447	0.1195	0.8283	0.6240	0.5858	0.5315	0.4422	0.3169	0.8996	0.2268	0.2066	0.1401	0.1179	0.1055	0.7834	0.4868	0.4298	0.3908	0.3308	0.3057	0.3185	0.1953	0.1567	0.1309	0.1129	0.1066	2.0585	1.9988	1.8511	1.8734	1.5531	1.4267	1.2672	1.1390	1.0541	0.9702	0.8611	0.7809	2.1441	2.1283	2.1359	2.1644	2.1556	2.1819	2.1594	2.1305	2.1880	2.1682	2.1894	2.1962
70=05:17:02	61630	308	0.8550	0.9236	0.8336	0.8120	0.8060	0.7567	0.9016	0.8536	0.8593	0.8336	0.8099	0.6914	0.8932	0.8395	0.8277	0.7529	0.7361	0.6700	0.8887	0.8455	0.8447	0.8338	0.8208	0.5443	0.8713	0.8469	0.7760	0.7119	0.6940	0.6305	0.9105	0.8459	0.8144	0.5749	0.3180	0.2083	0.8437	0.7244	0.6919	0.6160	0.6075	0.4928	0.9028	0.4390	0.3320	0.1847	0.1479	0.1210	0.7565	0.6110	0.5764	0.5334	0.4576	0.3247	0.8968	0.2298	0.2057	0.1434	0.1190	0.1034	0.6756	0.4906	0.4391	0.4071	0.3333	0.3085	0.3228	0.1971	0.1583	0.1329	0.1133	0.1059	2.0575	2.0075	1.8360	1.8584	1.5387	1.4314	1.2684	1.1370	1.0365	0.9510	0.8540	0.7770	2.1453	2.1284	2.1351	2.1646	2.1549	2.1823	2.1595	2.1266	2.1877	2.1691	2.1878	2.1930
71=05:31:42	62511	308	0.8776	0.9384	0.8450	0.8091	0.8146	0.7621	0.9025	0.8651	0.8582	0.8551	0.8012	0.7072	0.8900	0.8494	0.8400	0.7726	0.7529	0.6892	0.8960	0.8548	0.8487	0.8387	0.8267	0.5804	0.8774	0.8536	0.7900	0.7179	0.7060	0.6372	0.9164	0.8477	0.8326	0.6069	0.3324	0.2203	0.8569	0.7369	0.7016	0.6335	0.6180	0.5169	0.8926	0.4619	0.3414	0.1932	0.1526	0.1203	0.8302	0.6203	0.5827	0.5464	0.4631	0.3368	0.9052	0.2340	0.2137	0.1451	0.1201	0.1059	0.7008	0.5053	0.4515	0.4183	0.3458	0.3211	0.3396	0.2048	0.1646	0.1360	0.1142	0.1090	2.0554	2.0072	1.8598	1.8721	1.5499	1.4298	1.2818	1.1443	1.0384	0.9416	0.8459	0.7836	2.1449	2.1292	2.1364	2.1649	2.1554	2.1816	2.1620	2.1309	2.1894	2.1694	2.1889	2.1943
72=05:46:23	63392	308	0.8611	0.9433	0.8415	0.8193	0.8087	0.7715	0.8910	0.8598	0.8525	0.8462	0.8100	0.7134	0.8925	0.8490	0.8469	0.7695	0.7590	0.6854	0.9042	0.8457	0.8556	0.8380	0.8307	0.6137	0.8743	0.8626	0.7904	0.7118	0.6986	0.6418	0.9056	0.8531	0.8214	0.6424	0.3453	0.2275	0.8480	0.7334	0.6985	0.6318	0.6224	0.5225	0.9021	0.4685	0.3554	0.1955	0.1554	0.1263	0.7487	0.6144	0.5805	0.5550	0.4761	0.3458	0.8954	0.2380	0.2165	0.1452	0.1203	0.1045	0.6830	0.5158	0.4628	0.4311	0.3568	0.3351	0.3505	0.2075	0.1653	0.1382	0.1156	0.1092	2.0568	2.0115	1.8648	1.8933	1.5723	1.4582	1.3007	1.1645	1.0573	0.9748	0.8625	0.7963	2.1475	2.1294	2.1355	2.1631	2.1538	2.1810	2.1611	2.1297	2.1879	2.1706	2.1887	2.1934
73=06:01:04	64272	308	0.8583	0.9476	0.8440	0.8282	0.8206	0.7821	0.8912	0.8728	0.8653	0.8542	0.8145	0.7181	0.8823	0.8559	0.8434	0.7707	0.7632	0.6925	0.9067	0.8503	0.8590	0.8311	0.8350	0.6484	0.8655	0.8763	0.7963	0.7119	0.7080	0.6490	0.9136	0.8578	0.8295	0.6803	0.3630	0.2384	0.8600	0.7303	0.7065	0.6387	0.6230	0.5291	0.8967	0.4824	0.3657	0.2020	0.1630	0.1260	0.7378	0.6218	0.5948	0.5729	0.4910	0.3586	0.9117	0.2489	0.2268	0.1525	0.1232	0.1072	0.6767	0.5360	0.4777	0.4439	0.3663	0.3459	0.3612	0.2159	0.1701	0.1429	0.1165	0.1091	2.0595	2.0010	1.8620	1.8754	1.5560	1.4247	1.2722	1.1415	1.0553	0.9750	0.8635	0.7833	2.1477	2.1288	2.1335	2.1670	2.1546	2.1825	2.1592	2.1266	2.1889	2.1720	2.1878	2.1913
74=06:15:45	65153	308	0.8708	0.9638	0.8396	0.8161	0.8218	0.7837	0.9075	0.8610	0.8726	0.8590	0.8050	0.7220	0.8748	0.8595	0.8480	0.7962	0.7644	0.6976	0.8990	0.8665	0.8596	0.8465	0.8302	0.6894	0.8665	0.8888	0.8105	0.7270	0.7154	0.6459	0.9269	0.8446	0.8404	0.7041	0.3867	0.2496	0.8636	0.7350	0.7094	0.6361	0.6126	0.5479	0.8996	0.4993	0.3740	0.2113	0.1656	0.1274	0.7518	0.6203	0.5871	0.5780	0.5023	0.3688	0.9121	0.2513	0.2291	0.1527	0.1237	0.1086	0.6764	0.5472	0.4870	0.4514	0.3803	0.3511	0.3764	0.2163	0.1767	0.1451	0.1181	0.1095	2.0562	2.0111	1.8605	1.8758	1.5597	1.4442	1.2949	1.1558	1.0540	0.9665	0.8638	0.7811	2.1461	2.1269	2.1337	2.1660	2.1554	2.1806	2.1611	2.1289	2.1870	2.1697	2.1885	2.1923
75=06:30:26	66034	310	0.8610	1.0705	0.8385	0.8243	0.8138	0.7935	0.8995	0.8541	0.8862	0.8366	0.8193	0.7131	0.8879	0.8529	0.8527	0.7906	0.7640	0.6877	0.8986	0.8473	0.8502	0.8387	0.8301	0.6957	0.8709	0.8995	0.8038	0.7230	0.7027	0.6525	0.9021	0.8569	0.8226	0.7361	0.4009	0.2578	0.8575	0.7282	0.7089	0.6285	0.6218	0.5429	0.9100	0.4956	0.3896	0.2105	0.1674	0.1325	0.8471	0.6143	0.5821	0.5730	0.5090	0.3792	0.9000	0.2546	0.2319	0.1559	0.1251	0.1051	0.8014	0.5454	0.4957	0.4584	0.3855	0.3589	0.3856	0.2188	0.1755	0.1461	0.1183	0.1062	2.0549	2.0155	1.8695	1.8972	1.5761	1.4779	1.3097	1.1703	1.0629	0.9812	0.8796	0.7959	2.1423	2.1260	2.1312	2.1620	2.1521	2.1791	2.1551	2.1276	2.1840	2.1676	2.1858	2.1858
76=06:45:06	66915	311	0.8817	0.9911	0.8462	0.8140	0.8192	0.7995	0.9046	0.8677	0.8787	0.8606	0.8085	0.7316	0.8921	0.8535	0.8644	0.8162	0.7683	0.6982	0.9002	0.8637	0.8545	0.8446	0.8408	0.7461	0.8767	0.8996	0.8180	0.7312	0.7204	0.6487	0.9197	0.8481	0.8429	0.7695	0.4261	0.2685	0.8953	0.7494	0.7113	0.6357	0.6235	0.5668	0.8962	0.5193	0.3988	0.2218	0.1721	0.1339	0.8498	0.6148	0.5706	0.5698	0.5160	0.3907	0.9128	0.2611	0.2394	0.1573	0.1293	0.1082	0.7093	0.5529	0.5079	0.4735	0.3943	0.3683	0.4014	0.2296	0.1819	0.1484	0.1202	0.1100	2.0538	2.0039	1.8602	1.8715	1.5555	1.4330	1.2838	1.1446	1.0398	0.9467	0.8496	0.7841	2.1430	2.1251	2.1349	2.1633	2.1535	2.1797	2.1583	2.1271	2.1868	2.1678	2.1878	2.1881
77=06:59:47	67796	311	0.9624	0.9789	0.8364	0.8139	0.8220	0.8040	0.9071	0.8633	0.8808	0.8588	0.8059	0.7355	0.8894	0.8507	0.8570	0.8217	0.7728	0.7013	0.9005	0.8599	0.8521	0.8499	0.8358	0.7554	0.8791	0.9170	0.8240	0.7181	0.7098	0.6498	0.9238	0.8470	0.8470	0.7949	0.4490	0.2814	0.8666	0.7384	0.7092	0.6339	0.6139	0.5571	0.8961	0.5315	0.4090	0.2234	0.1761	0.1396	0.8398	0.6078	0.5783	0.5707	0.5233	0.3949	0.9112	0.2665	0.2471	0.1628	0.1310	0.1086	0.7698	0.5567	0.5120	0.4776	0.4071	0.3772	0.4166	0.2315	0.1845	0.1512	0.1223	0.1107	2.0538	2.0046	1.8596	1.8835	1.5660	1.4423	1.2805	1.1305	1.0374	0.9665	0.8655	0.7880	2.1429	2.1284	2.1309	2.1605	2.1545	2.1811	2.1580	2.1274	2.1866	2.1682	2.1872	2.1907
78=07:14:28	68677	311	0.8513	1.0022	0.8359	0.8164	0.8113	0.8162	0.9009	0.8579	0.8922	0.8351	0.8258	0.7269	0.8931	0.8383	0.8637	0.8157	0.7523	0.6812	0.8872	0.8510	0.8454	0.8405	0.8365	0.7493	0.8749	0.9174	0.8211	0.7291	0.7123	0.6596	0.9059	0.8529	0.8269	0.8061	0.4810	0.2951	0.8475	0.7324	0.7041	0.6176	0.6231	0.5537	0.9039	0.5289	0.4269	0.2264	0.1793	0.1513	0.7651	0.6085	0.5723	0.5618	0.5302	0.4059	0.9008	0.2739	0.2469	0.1661	0.1359	0.1086	0.6757	0.5546	0.5247	0.4888	0.4104	0.3790	0.4297	0.2344	0.1863	0.1530	0.1236	0.1098	2.0576	2.0067	1.8375	1.8645	1.5441	1.4392	1.2740	1.1471	1.0335	0.9568	0.8587	0.7789	2.1493	2.1291	2.1349	2.1674	2.1551	2.1840	2.1615	2.1293	2.1871	2.1721	2.1887	2.1926
79=07:29:09	69558	311	0.8779	1.0058	0.8378	0.8154	0.8220	0.8226	0.9150	0.8594	0.8973	0.8419	0.8145	0.7367	0.8940	0.8525	0.8702	0.8377	0.7661	0.7024	0.8883	0.8567	0.8412	0.8516	0.8336	0.7550	0.8850	0.9355	0.8319	0.7265	0.7107	0.6581	0.9173	0.8470	0.8439	0.8063	0.5060	0.3092	0.8521	0.7355	0.7091	0.6266	0.6217	0.5543	0.9038	0.5443	0.4350	0.2328	0.1837	0.1589	0.7830	0.6085	0.5794	0.5733	0.5358	0.4215	0.9108	0.2819	0.2538	0.1707	0.1372	0.1088	0.6860	0.5632	0.5326	0.4955	0.4248	0.3908	0.4521	0.2401	0.1919	0.1555	0.1243	0.1123	2.0562	2.0050	1.8349	1.8717	1.5501	1.4344	1.2810	1.1445	1.0372	0.9579	0.8612	0.7866	2.1445	2.1297	2.1336	2.1642	2.1528	2.1816	2.1566	2.1316	2.1871	2.1708	2.1892	2.1916
80=07:43:50	70438	311	0.8764	1.0252	0.8421	0.8181	0.8299	0.8371	0.9092	0.8653	0.8949	0.8589	0.8083	0.7525	0.8826	0.8582	0.8741	0.8520	0.7746	0.7033	0.8891	0.8633	0.8526	0.8507	0.8398	0.7731	0.8639	0.9536	0.8558	0.7383	0.7247	0.6660	0.9274	0.8517	0.8461	0.8163	0.5352	0.3316	0.8700	0.7480	0.7232	0.6345	0.6274	0.5683	0.9051	0.5667	0.4491	0.2449	0.1923	0.1618	0.8723	0.6146	0.5817	0.5723	0.5469	0.4306	0.9161	0.2896	0.2641	0.1736	0.1406	0.1123	0.7988	0.5741	0.5485	0.5101	0.4371	0.3983	0.4665	0.2455	0.1947	0.1596	0.1274	0.1128	2.0597	2.0086	1.8557	1.8711	1.5599	1.4507	1.2922	1.1535	1.0503	0.9685	0.8737	0.7869	2.1460	2.1281	2.1341	2.1659	2.1549	2.1825	2.1590	2.1305	2.1892	2.1713	2.1875	2.1927
81=07:58:31	71319	311	0.8796	1.0332	0.8422	0.8336	0.8252	0.8605	0.8989	0.8752	0.8952	0.8527	0.8297	0.7565	0.8888	0.8597	0.8822	0.8446	0.7890	0.7053	0.9099	0.8554	0.8672	0.8393	0.8503	0.7636	0.8757	1.0725	0.8603	0.7328	0.7260	0.6752	0.9179	0.8668	0.8303	0.8374	0.5549	0.3440	0.8951	0.7424	0.7246	0.6420	0.6338	0.5585	0.9125	0.5694	0.4691	0.2483	0.1969	0.1576	0.8754	0.6176	0.5929	0.5725	0.5466	0.4391	0.9200	0.2975	0.2702	0.1771	0.1422	0.1092	0.8147	0.7347	0.5585	0.5237	0.4427	0.4146	0.4864	0.2563	0.2008	0.1623	0.1275	0.1121	2.0577	2.0075	1.8647	1.8822	1.5473	1.4312	1.2733	1.1543	1.0423	0.9625	0.8565	0.7857	2.1452	2.1264	2.1298	2.1607	2.1524	2.1806	2.1566	2.1268	2.1842	2.1682	2.1851	2.1879
82=08:13:16	72205	311	0.8690	1.0421	0.8432	0.8229	0.8236	0.8616	0.9141	0.8735	0.9029	0.8533	0.8255	0.7601	0.8991	0.8590	0.8902	0.8741	0.7810	0.7091	0.9001	0.8601	0.8575	0.8533	0.8532	0.7684	0.8782	0.9691	0.8687	0.7391	0.7244	0.6754	0.9198	0.8616	0.8469	0.8382	0.6003	0.3613	0.8530	0.7467	0.7237	0.6364	0.6351	0.5613	0.9124	0.5857	0.4844	0.2560	0.1997	0.1681	0.7768	0.6167	0.5800	0.5726	0.5423	0.4497	0.9132	0.3010	0.2755	0.1810	0.1434	0.1099	0.6848	0.5682	0.5632	0.5328	0.4533	0.4202	0.5100	0.2582	0.2043	0.1649	0.1320	0.1153	2.0567	2.0124	1.8492	1.8762	1.5570	1.4447	1.2891	1.1551	1.0410	0.9529	0.8579	0.7883	2.1451	2.1270	2.1359	2.1636	2.1532	2.1812	2.1603	2.1280	2.1857	2.1697	2.1864	2.1899
83=08:27:57	73085	313	0.8767	1.0492	0.8442	0.8335	0.8253	0.8745	0.9085	0.8795	0.9027	0.8550	0.8300	0.7725	0.8897	0.8580	0.8945	0.8818	0.7873	0.7074	0.9032	0.8548	0.8637	0.8522	0.8544	0.7743	0.8669	0.9856	0.8810	0.7402	0.7283	0.6848	0.9198	0.8623	0.8403	0.8504	0.6262	0.3834	0.8605	0.7478	0.7292	0.6428	0.6368	0.5575	0.9178	0.5984	0.5029	0.2643	0.2093	0.1725	0.7680	0.6196	0.5930	0.5752	0.5466	0.4553	0.9160	0.3114	0.2831	0.1841	0.1456	0.1114	0.6856	0.5741	0.5662	0.5409	0.4625	0.4370	0.5332	0.2657	0.2096	0.1685	0.1336	0.1152	2.0585	2.0081	1.8541	1.8936	1.5720	1.4608	1.2933	1.1583	1.0617	0.9792	0.8776	0.7861	2.1467	2.1298	2.1356	2.1656	2.1549	2.1837	2.1611	2.1303	2.1886	2.1710	2.1901	2.1913
84=08:42:38	73966	313	0.8776	1.0566	0.8421	0.8132	0.8206	0.8677	0.9019	0.8564	0.8889	0.8522	0.8084	0.7820	0.8975	0.8523	0.8937	0.8964	0.7710	0.7022	0.8995	0.8600	0.8474	0.8473	0.8455	0.7787	0.8727	0.9828	0.8844	0.7264	0.7207	0.6686	0.9149	0.8509	0.8475	0.8285	0.6497	0.3987	0.8682	0.7538	0.7190	0.6389	0.6317	0.5646	0.8945	0.6058	0.4989	0.2718	0.2110	0.1743	0.8919	0.6142	0.5691	0.5624	0.5306	0.4604	0.9036	0.3085	0.2852	0.1837	0.1489	0.1128	0.8135	0.5615	0.5634	0.5432	0.4667	0.4294	0.5530	0.2689	0.2124	0.1704	0.1361	0.1186	2.0579	2.0149	1.8840	1.8982	1.5951	1.4812	1.3199	1.1690	1.0735	0.9724	0.8781	0.8010	2.1454	2.1280	2.1319	2.1656	2.1540	2.1803	2.1579	2.1287	2.1863	2.1707	2.1870	2.1883
85=08:57:19	74847	313	0.8753	1.0549	0.8367	0.8221	0.8207	0.8766	0.8974	0.8559	0.9054	0.8438	0.8240	0.7775	0.8985	0.8523	0.8872	0.9007	0.7780	0.7074	0.8933	0.8602	0.8499	0.8495	0.8437	0.7666	0.8711	0.9951	0.8790	0.7301	0.7172	0.6807	0.9126	0.8535	0.8377	0.8334	0.6917	0.4167	0.8618	0.7391	0.7268	0.6421	0.6402	0.5584	0.9041	0.6144	0.5235	0.2756	0.2162	0.1767	0.7738	0.6076	0.5811	0.5661	0.5250	0.4713	0.9007	0.3198	0.2925	0.1907	0.1528	0.1129	0.6795	0.5601	0.5627	0.5431	0.4741	0.4407	0.5841	0.2726	0.2170	0.1752	0.1395	0.1173	2.0577	2.0156	1.8746	1.9109	1.5845	1.4579	1.2798	1.1488	1.0556	0.9667	0.8692	0.7939	2.1464	2.1268	2.1353	2.1642	2.1544	2.1806	2.1580	2.1287	2.1864	2.1690	2.1882	2.1891
86=09:12:00	75728	313	0.8748	1.0791	0.8230	0.8108	0.8107	0.8971	0.8918	0.8619	0.8944	0.8426	0.8252	0.7857	0.8840	0.8483	0.9047	0.9226	0.7861	0.7020	0.8918	0.8546	0.8582	0.8425	0.8469	0.7764	0.8731	1.0047	0.9059	0.7381	0.7171	0.6837	0.8994	0.8584	0.8368	0.8553	0.7239	0.4413	0.8599	0.7432	0.7260	0.6331	0.6356	0.5589	0.9079	0.6249	0.5416	0.2867	0.2254	0.1827	0.7801	0.5947	0.5685	0.5546	0.5375	0.4794	0.9011	0.3231	0.2960	0.1944	0.1558	0.1145	0.6696	0.5582	0.5606	0.5595	0.4893	0.4558	0.6031	0.2813	0.2192	0.1817	0.1438	0.1182	2.0563	2.0108	1.8534	1.8880	1.5603	1.4470	1.2836	1.1425	1.0235	0.9440	0.8559	0.7875	2.1432	2.1290	2.1309	2.1622	2.1511	2.1791	2.1588	2.1302	2.1865	2.1684	2.1866	2.1884
87=09:26:40	76609	313	0.8769	1.0830	0.8277	0.8093	0.8075	0.9027	0.8940	0.8695	0.8876	0.8466	0.8147	0.8027	0.8762	0.8497	0.9078	0.9327	0.7852	0.6954	0.8900	0.8462	0.8575	0.8364	0.8522	0.7802	0.8718	1.0151	0.9183	0.7372	0.7238	0.6800	0.9097	0.8525	0.8325	0.8651	0.7537	0.4681	0.8609	0.7406	0.7249	0.6382	0.6364	0.5633	0.9034	0.6438	0.5540	0.2936	0.2337	0.1883	0.7741	0.6035	0.5712	0.5589	0.5346	0.4918	0.9156	0.3305	0.3081	0.2020	0.1614	0.1197	0.6716	0.5641	0.5615	0.5552	0.4962	0.4650	0.6248	0.2856	0.2247	0.1847	0.1461	0.1226	2.0558	2.0085	1.8653	1.8832	1.5566	1.4471	1.2877	1.1573	1.0412	0.9550	0.8537	0.7970	2.1446	2.1271	2.1319	2.1634	2.1542	2.1807	2.1594	2.1274	2.1865	2.1701	2.1865	2.1867
88=09:41:21	77490	313	0.8721	1.0909	0.8395	0.8280	0.8174	0.9100	0.8924	0.8714	0.8911	0.8522	0.8148	0.8114	0.8911	0.8536	0.9126	0.9388	0.7865	0.7008	0.9006	0.8418	0.8572	0.8417	0.8570	0.7766	0.8686	1.0259	0.9239	0.7350	0.7274	0.6917	0.9159	0.8537	0.8305	0.8685	0.7817	0.4917	0.8543	0.7458	0.7255	0.6445	0.6422	0.5669	0.9111	0.6593	0.5736	0.3023	0.2382	0.1970	0.8483	0.6158	0.5839	0.5663	0.5349	0.4947	0.9197	0.3371	0.3146	0.2035	0.1622	0.1198	0.7639	0.5582	0.5558	0.5577	0.4954	0.4720	0.6613	0.2934	0.2286	0.1864	0.1511	0.1238	2.0590	2.0108	1.8640	1.8987	1.5911	1.4747	1.3058	1.1688	1.0664	0.9761	0.8729	0.7840	2.1466	2.1269	2.1339	2.1640	2.1561	2.1820	2.1605	2.1271	2.1888	2.1686	2.1884	2.1877
89=09:56:02	78370	313	0.8816	1.1111	0.8447	0.8241	0.8308	0.9239	0.9155	0.8622	0.9133	0.8524	0.8251	0.8129	0.8885	0.8570	0.9088	0.9737	0.7898	0.7203	0.8943	0.8722	0.8474	0.8520	0.8476	0.7798	0.8636	1.0476	0.9427	0.7513	0.7391	0.7046	0.9260	0.8630	0.8574	0.8589	0.8272	0.5160	0.8739	0.7526	0.7402	0.6533	0.6491	0.5688	0.9018	0.6727	0.5892	0.3155	0.2475	0.1936	0.7882	0.6202	0.5827	0.5763	0.5408	0.5140	0.9095	0.3548	0.3261	0.2103	0.1675	0.1209	0.6828	0.5659	0.5597	0.5495	0.5164	0.4782	0.7046	0.2963	0.2396	0.1890	0.1507	0.1248	2.0584	2.0048	1.8507	1.8822	1.5574	1.4412	1.2681	1.1415	1.0468	0.9537	0.8600	0.7763	2.1438	2.1278	2.1337	2.1625	2.1522	2.1790	2.1591	2.1264	2.1857	2.1684	2.1866	2.1861
