# Supplementary material for: Systematic Prediction of Antifungal Drug Synergy by Chemogenomic Screening in Saccharomyces cerevisiae
Source: Front Fungal Biol. 2021 Jul 2;2:683414. doi: 10.3389/ffunb.2021.683414 (PMC10512392; doi:10.3389/ffunb.2021.683414)
Supplement: Supplementary file 1 [file Data_Sheet_1.ZIP › Supplementary data/Sypplementary_data_1_(Drug_synergy_assays)/Naf_VS_Naf & Hyd_VS_Hyd(repeat)_ps1_A_96_T_24.txt]

[config file info]
last_write=07:06:24_13:17:07
last write=07:06:25_12:32:41
[Run_Parameters]
Instrument=Tecan_24
Ini_Names=Read_Reps,Delid,Save_Data_File,Start_Time_Now
barcode_drug_plate=201401
user=asmith
Plate_Size=96
Plate_Type=NUN96ft.pdf
Samples_to_Run=6
Overlay_Size=48
Drug_Plate=none
Plate_Quarter=none
run_ID=none
run_plate_repeat=1
Read_Reps=95
Read_Modes=Absorbance
Read_Flor_Every=2
Max_Delta_OD=0.500000
Well_By_Row_Col=none
Reorder_Map=Order_Strings_Not,0
Tip_Vol=200
OD_to_Innoc=0.100,0.100,0.380,0.380,0.380,0.380,0.760,0.760,0.100,0.100,0.380,0.380,0.380,0.380,0.760,0.760,0.100,0.100,0.380,0.380,0.380,0.380,0.760,0.760,0.100,0.100,0.380,0.380,0.380,0.380,0.760,0.760,0.100,0.100,0.380,0.380,0.380,0.380,0.760,0.760,0.100,0.100,0.380,0.380,0.380,0.380,0.760,0.760
Absorption_Max=.3
OD_to_Save=0.100,0.100,0.380,0.380,0.380,0.380,0.760,0.760,0.100,0.100,0.380,0.380,0.380,0.380,0.760,0.760,0.100,0.100,0.380,0.380,0.380,0.380,0.760,0.760,0.100,0.100,0.380,0.380,0.380,0.380,0.760,0.760,0.100,0.100,0.380,0.380,0.380,0.380,0.760,0.760,0.100,0.100,0.380,0.380,0.380,0.380,0.760,0.760
OD_to_Dilute=0.100
Save_Sample_Vol=180
Save_Sample_Reps=2
Innoc_Vol=184,184,46,46,46,46,0,0,184,184,46,46,46,46,0,0,184,184,46,46,46,46,0,0,184,184,46,46,46,46,0,0,184,184,46,46,46,46,0,0,184,184,46,46,46,46,0,0
Dilute_Vol=23,23,23,23,23,23,23,23,23,23,23,23,23,23,23,23,23,23,23,23,23,23,23,23,23,23,23,23,23,23,23,23,23,23,23,23,23,23,23,23,23,23,23,23,23,23,23,23
Save_Vol=800,800,800,800,800,800,800,800,800,800,800,800,800,800,800,800,800,800,800,800,800,800,800,800,800,800,800,800,800,800,800,800,800,800,800,800,800,800,800,800,800,800,800,800,800,800,800,800
Reference_Vol=100,100,100,100,100,100,100,100,100,100,100,100,100,100,100,100,100,100,100,100,100,100,100,100,100,100,100,100,100,100,100,100,100,100,100,100,100,100,100,100,100,100,100,100,100,100,100,100,100,100,100,100,100,100,100,100,100,100,100,100,100,100,100,100,100,100,100,100,100,100,100,100,100,100,100,100,100,100,100,100,100,100,100,100,100,100,100,100,100,100,100,100,100,100,100,100
Read_to_Innoc=20,20,20,20,20,20,20,20,20,20,20,20,20,20,20,20,20,20,20,20,20,20,20,20,20,20,20,20,20,20,20,20,20,20,20,20,20,20,20,20,20,20,20,20,20,20,20,20
Read_to_Dilute=26,26,26,26,26,26,26,26,26,26,26,26,26,26,26,26,26,26,26,26,26,26,26,26,26,26,26,26,26,26,26,26,26,26,26,26,26,26,26,26,26,26,26,26,26,26,26,26
Read_to_Save=20,20,20,20,20,20,20,20,20,20,20,20,20,20,20,20,20,20,20,20,20,20,20,20,20,20,20,20,20,20,20,20,20,20,20,20,20,20,20,20,20,20,20,20,20,20,20,20
Innoc_Target_Map=1,2,3,4,5,6,7,8,9,10,11,12,13,14,15,16,17,18,19,20,21,22,23,24,25,26,27,28,29,30,31,32,33,34,35,36,37,38,39,40,41,42,43,44,45,46,47,48
Pipet_Trigger=OD_Save_Innoc
Pipet_Volume_Adj=Con_OD_Save
Delid=no
Pre_Init=yes
Talk_To_ProMax=no
Time_Out_Time=1050
Wait_While_Busy=yes
Idle_Time=2
Screen_Run_Type=pre_screen_1
Spect_Protocol=15m
Spec_Run_File=GG_PB_Voyage.pda
Spec_Assay_File=""
Save_Data_File=24_06_07_NafvsNaf_HydvsHyd_repeat1_ps1_A_96_T_24.txt
Working_Dir=C%3A\\Users\\Growth_Data
Run_Control_Dir=C%3A\\Users\\Yeast_Run_Files
Tracking_Dir=""
Track_File=201401_data_track.txt
Save_Run_Data_Flag=yes
Set_Incubator_Temp=30.0
Base_Line_Flag=atstart_minimum
Pipet_Cycles_Before_Save=20
Time_Point_Save=wellmap
Innoc_Direction=down
Wells_In_Use=111111111111111111111111111111111111111111111111
Save_Sample_Map=111111001111110011111100111111001111110011111100
Sections_to_Run=0
Rows_per_Section=8
Start_Sections_Row=1
MultiProbe_Run_File=""
Multiprobe_Run_Dialogue=yes
Comments=no%20comment
Target_Temp=300
Temp_Control=On
Delta_Temp=10
ReadMode=Absorbance,Bottom
ExcitationFilter=485,
EmissionFilter=535,
MeasurementFilter=595
ReadsPerWellNumber=1,1
ShakeDuration=800,0
GainMode=Manual
PdfName=NUN96ft.pdf
Gain=50,50
Add_Drug_Map=1,1,1,1,1,1,1,1,1,1,1,1,1,1,1,1,1,1,1,1,1,1,1,1,1,1,1,1,1,1,1,1,1,1,1,1,1,1,1,1,1,1,1,1,1,1,1,1
Add_Drug_Vol=7,7,7,7,7,7,7,7,7,7,7,7,7,7,7,7,7,7,7,7,7,7,7,7,7,7,7,7,7,7,7,7,7,7,7,7,7,7,7,7,7,7,7,7,7,7,7,7
Innoc_Map=111011101110111011101110111011101110111011101110111011101110111011101110111011101110111011101110
Dilute_Map=111111111111111111111111111111111111111111111111111111111111111111111111111111111111111111111111
data_file_name=iS_1_48.txt
barcode=""
Hit_Call_Threshold=1.000000
Reference_Well=A01
WT_Ref_Well=0
Project_Name=test
Pipet_Gens_Point=5.00,10.00,15.00,20.00,5.00,10.00,15.00,20.00,5.00,10.00,15.00,20.00,5.00,10.00,15.00,20.00,5.00,10.00,15.00,20.00,5.00,10.00,15.00,20.00,5.00,10.00,15.00,20.00,5.00,10.00,15.00,20.00,5.00,10.00,15.00,20.00,5.00,10.00,15.00,20.00,5.00,10.00,15.00,20.00,5.00,10.00,15.00,20.00,
Shake_Divisor=1
data_handling=file_&_DB_&_auto_analysis
time_frm_freezer=-1.00
gens_frm_freezer=-1.00
Well_Vol=100
Parent_ID=""
Units=%
Quarter=A
media_name=ypd
Save_Mode=one_to_one
Consolidate_Save_Map=1,2,3,4,5,6,7,8,9,10,11,12,13,14,15,16,17,18,19,20,21,22,23,24,25,26,27,28,29,30,31,32,33,34,35,36,37,38,39,40,41,42,43,44,45,46,47,48
Add_Drug_at_Start_Map=000000000000000000000000000000000000000000000000000
Add_Drug_Labware=add_drug_48
Max_Dynam_OD_Change=0.05
Reads_After_Pipet=1
Ref_Type=single_ref
Read_to_Add_Drug_at_Start=0
Send_Email_at_Pipet=no_email
Strain_Name=""
Media=ypd
drug_vol=2.00
Drug_Name=""
Drug_Conc=2
Innoc_Conc=""
Strain_Plate=none
ShakeIntensity=High
ShakeMode=Orbital
NumberOfFlashes=1
PartOfPlate=0
MovePlateOutAfterMeasurement=0
IntegrationLagTime=0
IntegrationTime=100
DelayMoveFlashFluorescence=0
[Drug_Data]
Drug_Plate=none
Strain_Plate=none
Media=ypd
Drug_Name=nd,nd,nd,nd,nd,nd,nd,nd,nd,nd,nd,nd,nd,nd,nd,nd,nd,nd,nd,nd,nd,nd,nd,nd,nd,nd,nd,nd,nd,nd,nd,nd,nd,nd,nd,nd,nd,nd,nd,nd,nd,nd,nd,nd,nd,nd,nd,nd,nd,nd,nd,nd,nd,nd,nd,nd,nd,nd,nd,nd,nd,nd,nd,nd,nd,nd,nd,nd,nd,nd,nd,nd,nd,nd,nd,nd,nd,nd,nd,nd,nd,nd,nd,nd,nd,nd,nd,nd,nd,nd,nd,nd,nd,nd,nd,nd
Strain_Name=ud
Drug_Conc=""
Innoc_Conc=0.06250,0.06250,0.06250,0.06250,0.06250,0.06250,0.06250,0.06250,0.06250,0.06250,0.06250,0.06250,0.06250,0.06250,0.06250,0.06250,0.06250,0.06250,0.06250,0.06250,0.06250,0.06250,0.06250,0.06250,0.06250,0.06250,0.06250,0.06250,0.06250,0.06250,0.06250,0.06250,0.06250,0.06250,0.06250,0.06250,0.06250,0.06250,0.06250,0.06250,0.06250,0.06250,0.06250,0.06250,0.06250,0.06250,0.06250,0.06250,0.06250,0.06250,0.06250,0.06250,0.06250,0.06250,0.06250,0.06250,0.06250,0.06250,0.06250,0.06250,0.06250,0.06250,0.06250,0.06250,0.06250,0.06250,0.06250,0.06250,0.06250,0.06250,0.06250,0.06250,0.06250,0.06250,0.06250,0.06250,0.06250,0.06250,0.06250,0.06250,0.06250,0.06250,0.06250,0.06250,0.06250,0.06250,0.06250,0.06250,0.06250,0.06250,0.06250,0.06250,0.06250,0.06250,0.06250,0.06250
Run_ID=none
Plate_Quarter=A
Units=%,%,%,%,%,%,%,%,%,%,%,%,%,%,%,%,%,%,%,%,%,%,%,%,%,%,%,%,%,%,%,%,%,%,%,%,%,%,%,%,%,%,%,%,%,%,%,%,%,%,%,%,%,%,%,%,%,%,%,%,%,%,%,%,%,%,%,%,%,%,%,%,%,%,%,%,%,%,%,%,%,%,%,%,%,%,%,%,%,%,%,%,%,%,%,%
Parent_ID=""
Project_Name=test
Strain_Backgrnd=0,0,0,0,0,0,0,0,0,0,0,0,0,0,0,0,0,0,0,0,0,0,0,0,0,0,0,0,0,0,0,0,0,0,0,0,0,0,0,0,0,0,0,0,0,0,0,0,0,0,0,0,0,0,0,0,0,0,0,0,0,0,0,0,0,0,0,0,0,0,0,0,0,0,0,0,0,0,0,0,0,0,0,0,0,0,0,0,0,0,0,0,0,0,0,0
Well_Vol=100,100,100,100,100,100,100,100,100,100,100,100,100,100,100,100,100,100,100,100,100,100,100,100,100,100,100,100,100,100,100,100,100,100,100,100,100,100,100,100,100,100,100,100,100,100,100,100,100,100,100,100,100,100,100,100,100,100,100,100,100,100,100,100,100,100,100,100,100,100,100,100,100,100,100,100,100,100,100,100,100,100,100,100,100,100,100,100,100,100,100,100,100,100,100,100
time_frm_freezer=-1.00
gens_frm_freezer=-1.00
user=asmith
Strain_Pool=ud,ud,ud,ud,ud,ud,ud,ud,ud,ud,ud,ud,ud,ud,ud,ud,ud,ud,ud,ud,ud,ud,ud,ud,ud,ud,ud,ud,ud,ud,ud,ud,ud,ud,ud,ud,ud,ud,ud,ud,ud,ud,ud,ud,ud,ud,ud,ud,ud,ud,ud,ud,ud,ud,ud,ud,ud,ud,ud,ud,ud,ud,ud,ud,ud,ud,ud,ud,ud,ud,ud,ud,ud,ud,ud,ud,ud,ud,ud,ud,ud,ud,ud,ud,ud,ud,ud,ud,ud,ud,ud,ud,ud,ud,ud,ud
Well_Alias=A01,A02,A03,A04,A05,A06,A07,A08,A09,A10,A11,A12,B01,B02,B03,B04,B05,B06,B07,B08,B09,B10,B11,B12,C01,C02,C03,C04,C05,C06,C07,C08,C09,C10,C11,C12,D01,D02,D03,D04,D05,D06,D07,D08,D09,D10,D11,D12,E01,E02,E03,E04,E05,E06,E07,E08,E09,E10,E11,E12,F01,F02,F03,F04,F05,F06,F07,F08,F09,F10,F11,F12,G01,G02,G03,G04,G05,G06,G07,G08,G09,G10,G11,G12,H01,H02,H03,H04,H05,H06,H07,H08,H09,H10,H11,H12
Well_Pos=1,2,3,4,5,6,7,8,9,10,11,12,13,14,15,16,17,18,19,20,21,22,23,24,25,26,27,28,29,30,31,32,33,34,35,36,37,38,39,40,41,42,43,44,45,46,47,48,49,50,51,52,53,54,55,56,57,58,59,60,61,62,63,64,65,66,67,68,69,70,71,72,73,74,75,76,77,78,79,80,81,82,83,84,85,86,87,88,89,90,91,92,93,94,95,96
position=A01,A02,A03,A04,A05,A06,A07,A08,A09,A10,A11,A12,B01,B02,B03,B04,B05,B06,B07,B08,B09,B10,B11,B12,C01,C02,C03,C04,C05,C06,C07,C08,C09,C10,C11,C12,D01,D02,D03,D04,D05,D06,D07,D08,D09,D10,D11,D12,E01,E02,E03,E04,E05,E06,E07,E08,E09,E10,E11,E12,F01,F02,F03,F04,F05,F06,F07,F08,F09,F10,F11,F12,G01,G02,G03,G04,G05,G06,G07,G08,G09,G10,G11,G12,H01,H02,H03,H04,H05,H06,H07,H08,H09,H10,H11,H12
[Runtime_State]
Instrument=Tecan_24
Start_Time_Now=3.2655502351E+9
Reads_Completed=95
Innoc_Direction=down
Wells_In_Use=111111111111111111111111111111111111111111111111111111111111111111111111111111111111111111111111
Innoc_Map=111111111111111111111111111111111111111111111111111111111111111111111111111111111111000000000000
Dilute_Map=111111111111111111111111111111111111111111111111111111111111111111111111111111111111111111111111
Save_Sample_Map=000000000000000000000000000000000000000000000000010000000100000001000000010000000100000001000000
Current_OD=0.777,0.823,0.919,0.946,0.901,0.586,0.804,0.802,1.094,0.745,0.710,0.608,1.085,0.922,0.928,1.055,0.948,0.814,1.092,0.815,0.727,0.766,0.673,0.595,0.868,0.949,0.971,0.978,0.982,0.642,1.117,0.745,1.022,0.726,0.726,0.614,0.977,1.012,0.950,0.949,1.012,0.663,1.046,0.754,0.733,0.701,0.612,0.535,0.870,0.897,0.842,0.745,0.614,0.559,0.884,0.706,0.657,0.649,0.648,0.572,0.870,0.774,0.671,0.368,0.358,0.274,0.639,0.572,0.604,0.566,0.622,0.589,0.068,0.068,0.065,0.066,0.064,0.064,0.093,0.056,0.056,0.064,0.051,0.060,0.066,0.066,0.068,0.064,0.065,0.064,0.064,0.064,0.064,0.065,0.064,0.063
Bckgrnd_OD=0.080,0.081,0.081,0.083,0.081,0.080,0.079,0.080,0.081,0.080,0.079,0.078,0.082,0.081,0.080,0.080,0.080,0.081,0.080,0.081,0.079,0.079,0.078,0.080,0.081,0.083,0.081,0.079,0.081,0.082,0.080,0.080,0.083,0.079,0.085,0.079,0.081,0.081,0.081,0.081,0.081,0.080,0.080,0.080,0.079,0.078,0.079,0.079,0.080,0.084,0.082,0.082,0.080,0.082,0.081,0.080,0.080,0.078,0.080,0.080,0.081,0.082,0.079,0.083,0.081,0.083,0.079,0.080,0.080,0.077,0.081,0.079,0.066,0.066,0.063,0.063,0.062,0.062,0.065,0.053,0.054,0.061,0.050,0.058,0.064,0.064,0.065,0.062,0.062,0.062,0.062,0.062,0.061,0.062,0.062,0.061
Mapped=111111001111111111111100111111101111111111111100111111111111111111111111111111111111111111111111
Pipet_Completed=000000000000000000000000000000000000000000000000000000000000000000000000000000000000000000000000
Innoc_Completed=0,0,0,0,0,0,0,0,0,0,0,0,0,0,0,0,0,0,0,0,0,0,0,0,0,0,0,0,0,0,0,0,0,0,0,0,0,0,0,0,0,0,0,0,0,0,0,0,0,0,0,0,0,0,0,0,0,0,0,0,0,0,0,0,0,0,0,0,0,0,0,0,0,0,0,0,0,0,0,0,0,0,0,0,0,0,0,0,0,0,0,0,0,0,0,0
Save_Completed=0,0,0,0,0,0,0,0,0,0,0,0,0,0,0,0,0,0,0,0,0,0,0,0,0,0,0,0,0,0,0,0,0,0,0,0,0,0,0,0,0,0,0,0,0,0,0,0,0,0,0,0,0,0,0,0,0,0,0,0,0,0,0,0,0,0,0,0,0,0,0,0,0,0,0,0,0,0,0,0,0,0,0,0,0,0,0,0,0,0,0,0,0,0,0,0
Pipeted_At=0,0,0,0,0,0,0,0,0,0,0,0,0,0,0,0,0,0,0,0,0,0,0,0,0,0,0,0,0,0,0,0,0,0,0,0,0,0,0,0,0,0,0,0,0,0,0,0,0,0,0,0,0,0,0,0,0,0,0,0,0,0,0,0,0,0,0,0,0,0,0,0,0,0,0,0,0,0,0,0,0,0,0,0,0,0,0,0,0,0,0,0,0,0,0,0
Pipeted_OD=0,0,0,0,0,0,0,0,0,0,0,0,0,0,0,0,0,0,0,0,0,0,0,0,0,0,0,0,0,0,0,0,0,0,0,0,0,0,0,0,0,0,0,0,0,0,0,0,0,0,0,0,0,0,0,0,0,0,0,0,0,0,0,0,0,0,0,0,0,0,0,0,0,0,0,0,0,0,0,0,0,0,0,0,0,0,0,0,0,0,0,0,0,0,0,0
Dilutes_Completed=0,0,0,0,0,0,0,0,0,0,0,0,0,0,0,0,0,0,0,0,0,0,0,0,0,0,0,0,0,0,0,0,0,0,0,0,0,0,0,0,0,0,0,0,0,0,0,0,0,0,0,0,0,0,0,0,0,0,0,0,0,0,0,0,0,0,0,0,0,0,0,0,0,0,0,0,0,0,0,0,0,0,0,0,0,0,0,0,0,0,0,0,0,0,0,0
Time_At_Innoc=0,0,0,0,0,0,0,0,0,0,0,0,0,0,0,0,0,0,0,0,0,0,0,0,0,0,0,0,0,0,0,0,0,0,0,0,0,0,0,0,0,0,0,0,0,0,0,0,0,0,0,0,0,0,0,0,0,0,0,0,0,0,0,0,0,0,0,0,0,0,0,0,0,0,0,0,0,0,0,0,0,0,0,0,0,0,0,0,0,0,0,0,0,0,0,0
Time_At_Save=0,0,0,0,0,0,0,0,0,0,0,0,0,0,0,0,0,0,0,0,0,0,0,0,0,0,0,0,0,0,0,0,0,0,0,0,0,0,0,0,0,0,0,0,0,0,0,0,0,0,0,0,0,0,0,0,0,0,0,0,0,0,0,0,0,0,0,0,0,0,0,0,0,0,0,0,0,0,0,0,0,0,0,0,0,0,0,0,0,0,0,0,0,0,0,0
Time_At_Dilute=0,0,0,0,0,0,0,0,0,0,0,0,0,0,0,0,0,0,0,0,0,0,0,0,0,0,0,0,0,0,0,0,0,0,0,0,0,0,0,0,0,0,0,0,0,0,0,0,0,0,0,0,0,0,0,0,0,0,0,0,0,0,0,0,0,0,0,0,0,0,0,0,0,0,0,0,0,0,0,0,0,0,0,0,0,0,0,0,0,0,0,0,0,0,0,0
Previous_OD=0.777,0.823,0.919,0.946,0.901,0.586,0.804,0.802,1.094,0.745,0.710,0.608,1.085,0.922,0.928,1.055,0.948,0.814,1.092,0.815,0.727,0.766,0.673,0.595,0.868,0.949,0.971,0.978,0.982,0.642,1.117,0.745,1.022,0.726,0.726,0.614,0.977,1.012,0.950,0.949,1.012,0.663,1.046,0.754,0.733,0.701,0.612,0.535,0.870,0.897,0.842,0.745,0.614,0.559,0.884,0.706,0.657,0.649,0.648,0.572,0.870,0.774,0.671,0.368,0.358,0.274,0.639,0.572,0.604,0.566,0.622,0.589,0.068,0.068,0.065,0.066,0.064,0.064,0.093,0.056,0.056,0.064,0.051,0.060,0.066,0.066,0.068,0.064,0.065,0.064,0.064,0.064,0.064,0.065,0.064,0.063
Prev_Delta_OD=0.006,0.021,0.004,0.016,0.008,0.007,0.013,0.020,0.015,0.013,0.045,0.013,0.007,0.003,0.014,0.001,0.017,0.022,0.040,0.026,0.040,0.002,0.021,0.029,0.006,0.008,0.010,0.014,0.002,0.017,0.010,0.039,0.009,0.050,0.018,0.057,0.014,0.011,0.016,0.005,0.018,0.009,0.016,0.003,0.025,0.008,0.028,0.014,0.021,0.008,0.003,0.003,0.013,0.002,0.009,0.026,0.021,0.040,0.004,0.035,0.003,0.009,0.001,0.004,0.002,0.002,0.006,0.044,0.023,0.036,0.010,0.034,0.001,0.001,0.000,0.001,0.001,0.000,0.002,0.002,0.002,0.002,0.000,0.002,0.000,0.000,0.001,0.001,0.001,0.000,0.002,0.001,0.001,0.000,0.000,0.000
Delta_From_Ref=0.000,0.001,-0.189,-0.187,0.034,0.814,-1.061,-0.420,0.019,0.041,1.237,1.547,-0.010,0.101,-0.075,-0.485,0.016,0.018,0.096,0.293,0.570,0.893,7.202,11.875,0.021,-0.024,0.248,0.183,0.147,0.615,0.272,1.749,0.005,0.036,1.128,1.506,0.112,0.140,-0.044,0.323,0.012,0.014,0.771,0.873,1.074,1.255,9.613,12.893,0.000,0.000,0.000,0.000,0.000,0.000,0.000,0.000,0.000,0.000,0.000,0.000,0.000,0.000,0.000,0.000,0.000,0.000,0.000,0.000,0.000,0.000,0.000,0.000,0.000,0.000,0.000,0.000,0.000,0.000,0.000,0.000,0.000,0.000,0.000,0.000,0.000,0.000,0.000,0.000,0.000,0.000,0.000,0.000,0.000,0.000,0.000,0.000
Sig_OD_Delta=0,0,0,0,0,0,0,0,0,0,1,1,0,0,0,0,0,0,0,0,0,0,1,1,0,0,0,0,0,0,0,1,0,0,1,1,0,0,0,0,0,0,0,0,1,1,1,1,0,0,0,0,0,0,0,0,0,0,0,0,0,0,0,0,0,0,0,0,0,0,0,0,0,0,0,0,0,0,0,0,0,0,0,0,0,0,0,0,0,0,0,0,0,0,0,0
Add_Drug_at_Start_Map=000000000000000000000000000000000000000000000000000000000000000000000000000000000000000000000000
[Analysis]
Drug_ID=A1,A2,A3,A4,A5,A6,B1,B2,B3,B4,B5,B6,C1,C2,C3,C4,C5,C6,D1,D2,D3,D4,D5,D6,E1,E2,E3,E4,E5,E6,F1,F2,F3,F4,F5,F6,G1,G2,G3,G4,G5,G6,H1,H2,H3,H4,H5,H6
Decision=no_inh,no_inh,ps2_1_1,no_inh,no_inh,ps2_4_2,no_inh,no_inh,no_inh,no_inh,no_inh,ps2_4_1,no_inh,no_inh,no_inh,no_inh,no_inh,ps2_4_2,no_inh,no_inh,no_inh,no_inh,no_inh,ps2_4_1,no_inh,no_inh,no_inh,ps2_4_1,ps2_4_2,other,ps2_4_1,ps2_4_1,ps2_4_1,other,other,other,screen,screen,screen,screen,screen,screen,screen,screen,screen,screen,screen,screen,no_inh,no_inh,no_inh,ps2_2_1,ps2_4_1,ps2_4_2,no_inh,no_inh,ps2_1_1,ps2_4_1,ps2_4_1,other,no_inh,no_inh,ps2_1_1,ps2_4_1,ps2_4_1,ps2_4_2,ps2_1_1,ps2_4_1,ps2_4_1,ps2_4_1,ps2_4_2,other,ps2_4_1,ps2_4_1,ps2_4_2,ps2_4_2,ps2_4_2,other,ps2_4_2,other,other,other,other,other,other,screen,screen,screen,screen,screen,screen,screen,screen,screen,screen,screen
Plot_Min=0.100,0.100,0.100,0.100,0.100,0.100,0.100,0.100,0.100,0.100,0.100,0.100,0.100,0.100,0.100,0.100,0.100,0.100,0.100,0.100,0.100,0.100,0.100,0.100,0.100,0.100,0.100,0.100,0.100,0.100,0.100,0.100,0.100,0.100,0.100,0.100,0.100,0.100,0.100,0.100,0.100,0.100,0.100,0.100,0.100,0.100,0.100,0.100
Plot_Max=1.500,1.500,1.500,1.500,1.500,1.500,1.500,1.500,1.500,1.500,1.500,1.500,1.500,1.500,1.500,1.500,1.500,1.500,1.500,1.500,1.500,1.500,1.500,1.500,1.500,1.500,1.500,1.500,1.500,1.500,1.500,1.500,1.500,1.500,1.500,1.500,1.500,1.500,1.500,1.500,1.500,1.500,1.500,1.500,1.500,1.500,1.500,1.500
G_Plot_Min=0.1
G_Plot_Delta=0.7
Plot_On_Off=0
OD_Gen_Pt=0.460
Gens_to_OD_Pt=5.000
Avg_G=1.890,1.878,1.870,1.880,1.908,3.424,1.881,1.902,1.920,1.892,1.884,2.267,1.944,1.932,1.956,1.950,1.918,2.728,1.908,1.916,1.938,1.934,1.978,2.508,1.980,1.934,1.971,2.118,2.835,3.890,2.114,2.103,2.461,5.302,5.223,5.777,0.000,0.000,0.000,0.000,0.000,0.000,0.000,0.000,0.000,0.000,0.000,0.000,1.844,1.888,1.975,2.142,2.399,2.908,1.894,1.975,2.059,2.176,2.459,3.078,1.956,2.044,2.110,2.225,2.492,2.955,2.120,2.172,2.249,2.422,2.738,3.209,2.333,2.405,2.534,2.642,2.884,3.310,2.869,3.007,3.041,3.009,2.938,2.927,7.400,0.000,0.000,0.000,0.000,0.000,0.000,0.000,0.000,0.000,0.000,0.000
Max_Slope=1.892,1.874,1.751,1.864,1.950,6.062,1.744,1.886,1.987,1.786,1.831,3.159,2.014,1.873,1.887,1.807,1.818,3.790,1.732,1.889,1.895,1.857,1.979,3.525,2.320,2.020,2.349,3.025,4.762,5.112,2.992,2.605,3.359,13.675,10.331,15.794,160.027,121.146,83.975,102.186,148.768,136.797,128.490,98.621,143.723,146.175,113.063,121.163,1.678,1.779,1.582,1.431,2.274,2.950,1.747,1.765,1.928,1.923,1.874,2.737,1.825,1.899,1.678,1.779,2.186,2.773,2.063,1.599,2.162,2.009,2.537,2.723,2.109,2.270,2.435,2.386,2.952,3.343,2.697,2.842,2.884,2.718,2.432,2.591,13.143,71.876,56.904,79.997,122.919,61.427,114.585,124.688,108.736,114.614,136.774,124.727
Fit_Model=all
Fit_Const_OD_Base=0.085
Fit_Const_N0=0.01500
Fit_Const_T0=0.000
G_Fit_Min=0.100
G_Fit_Delta=0.400
Fit_On_Off=0.000,0.000,0.000,0.000,0.000,0.000,0.000,0.000,0.000,0.000,0.000,0.000,0.000,0.000,0.000,0.000,0.000,0.000,0.000,0.000,0.000,0.000,0.000,0.000,0.000,0.000,0.000,0.000,0.000,0.000,0.000,0.000,0.000,0.000,0.000,0.000,0.000,0.000,0.000,0.000,0.000,0.000,0.000,0.000,0.000,0.000,0.000,0.000,0.000,0.000,0.000,0.000,0.000,0.000,0.000,0.000,0.000,0.000,0.000,0.000,0.000,0.000,0.000,0.000,0.000,0.000,0.000,0.000,0.000,0.000,0.000,0.000,0.000,0.000,0.000,0.000,0.000,0.000,0.000,0.000,0.000,0.000,0.000,0.000,0.000,0.000,0.000,0.000,0.000,0.000,0.000,0.000,0.000,0.000,0.000,0.000
Fit_Min=0.030,0.031,0.031,0.033,0.031,0.030,0.032,0.031,0.030,0.030,0.030,0.031,0.031,0.033,0.031,0.029,0.031,0.032,0.031,0.031,0.031,0.031,0.031,0.030,0.030,0.034,0.032,0.032,0.030,0.032,0.031,0.032,0.029,0.033,0.031,0.033,0.016,0.016,0.013,0.013,0.012,0.012,0.014,0.014,0.015,0.012,0.012,0.012,0.000,0.000,0.000,0.000,0.000,0.000,0.000,0.000,0.000,0.000,0.000,0.000,0.000,0.000,0.000,0.000,0.000,0.000,0.000,0.000,0.000,0.000,0.000,0.000,0.000,0.000,0.000,0.000,0.000,0.000,0.000,0.000,0.000,0.000,0.000,0.000,0.000,0.000,0.000,0.000,0.000,0.000,0.000,0.000,0.000,0.000,0.000,0.000
Fit_Delta=0.409,0.419,0.347,0.333,0.326,0.268,0.415,0.406,0.388,0.319,0.421,0.233,0.360,0.377,0.394,0.394,0.390,0.216,0.434,0.393,0.406,0.299,0.375,0.182,0.348,0.461,0.289,0.268,0.234,0.148,0.203,0.298,0.218,0.121,0.086,0.133,1.500,1.500,1.500,1.500,1.500,1.500,1.500,1.500,1.500,1.500,1.500,1.500,0.353,0.358,0.356,0.397,0.406,0.240,0.458,0.548,0.441,0.409,0.453,0.382,0.307,0.457,0.468,0.469,0.363,0.417,0.420,0.359,0.401,0.349,0.399,0.330,0.405,0.430,0.290,0.405,0.357,0.398,0.360,0.332,0.409,0.338,0.375,0.344,0.000,0.000,0.000,0.000,0.000,0.000,0.000,0.000,0.000,0.000,0.000,0.000
Fit_Offset=0.075,0.075,0.076,0.078,0.077,0.061,0.077,0.076,0.076,0.076,0.076,0.075,0.075,0.077,0.075,0.074,0.076,0.075,0.075,0.077,0.075,0.077,0.074,0.076,0.075,0.075,0.076,0.075,0.070,0.077,0.077,0.074,0.073,0.065,0.074,0.045,0.000,0.000,0.000,0.000,0.000,0.000,0.000,0.000,0.000,0.000,0.000,0.000,0.074,0.076,0.075,0.074,0.075,0.078,0.075,0.073,0.075,0.074,0.074,0.077,0.075,0.074,0.076,0.074,0.081,0.076,0.075,0.076,0.076,0.075,0.074,0.075,0.077,0.076,0.077,0.075,0.076,0.076,0.077,0.077,0.074,0.076,0.076,0.076,NaN,0.000,0.000,0.000,0.000,0.000,0.000,0.000,0.000,0.000,0.000,0.000
Fit_N0=0.008,0.008,0.008,0.008,0.007,0.015,0.007,0.007,0.007,0.007,0.007,0.010,0.007,0.007,0.009,0.008,0.007,0.011,0.008,0.007,0.007,0.007,0.009,0.008,0.007,0.008,0.009,0.008,0.011,0.007,0.008,0.010,0.009,0.013,0.009,0.025,0.000,0.000,0.000,0.000,0.000,0.000,0.000,0.000,0.000,0.000,0.000,0.000,0.008,0.007,0.008,0.008,0.006,0.004,0.007,0.009,0.007,0.007,0.006,0.005,0.008,0.008,0.006,0.007,0.007,0.007,0.007,0.006,0.007,0.006,0.006,0.005,0.008,0.007,0.007,0.007,0.005,0.005,0.005,0.006,0.006,0.006,0.006,0.005,1.000,0.000,0.000,0.000,0.000,0.000,0.000,0.000,0.000,0.000,0.000,0.000
Fit_T0=1.548,1.549,1.523,1.534,1.644,0.459,1.621,1.644,1.697,1.668,1.665,2.129,1.542,1.283,1.970,1.555,1.588,1.535,1.736,1.655,1.642,1.757,1.818,1.590,1.490,0.951,1.872,1.474,1.236,1.569,1.524,1.563,1.495,-0.288,1.265,-2.357,0.000,0.000,0.000,0.000,0.000,0.000,0.000,0.000,0.000,0.000,0.000,0.000,1.513,1.640,1.663,1.967,1.759,1.747,1.630,1.496,1.676,1.572,1.467,0.780,1.526,1.542,1.287,1.220,1.956,1.779,1.801,1.581,2.056,1.638,1.819,1.578,1.762,1.652,2.131,2.090,1.688,1.176,1.707,2.062,1.359,2.436,1.980,1.923,0.000,0.000,0.000,0.000,0.000,0.000,0.000,0.000,0.000,0.000,0.000,0.000
Fit_G=1.329,1.316,1.306,1.313,1.288,2.496,1.292,1.299,1.288,1.278,1.281,1.441,1.324,1.374,1.375,1.390,1.313,1.774,1.329,1.305,1.330,1.264,1.401,1.565,1.328,1.469,1.372,1.420,1.780,1.792,1.409,1.535,1.680,3.472,2.139,5.873,0.000,0.000,0.000,0.000,0.000,0.000,0.000,0.000,0.000,0.000,0.000,0.000,1.296,1.292,1.384,1.496,1.615,1.844,1.301,1.466,1.410,1.522,1.712,2.146,1.395,1.456,1.504,1.618,1.696,2.109,1.463,1.501,1.491,1.640,1.877,2.155,1.669,1.690,1.673,1.802,1.947,2.340,1.923,1.964,2.135,1.953,1.995,1.971,0.000,0.000,0.000,0.000,0.000,0.000,0.000,0.000,0.000,0.000,0.000,0.000
Fit_Error=16.642,11.618,10.052,6.655,2.795,16.814,11.443,7.282,8.121,3.332,12.321,1.448,9.631,12.004,9.816,12.154,8.924,2.311,13.981,5.958,8.992,2.283,13.845,0.594,9.756,50.160,2.834,3.563,3.873,0.656,1.637,4.176,1.259,0.729,0.204,2.219,0.000,0.000,0.000,0.000,0.000,0.000,0.000,0.000,0.000,0.000,0.000,0.000,6.806,6.463,7.307,18.878,15.580,3.581,18.616,78.830,38.352,15.151,44.477,51.393,4.200,28.647,29.349,46.252,10.452,21.956,13.034,17.735,15.585,18.534,22.857,9.518,17.181,14.813,6.570,20.499,16.509,19.185,11.346,13.346,44.208,20.995,17.155,6.960,0.000,0.000,0.000,0.000,0.000,0.000,0.000,0.000,0.000,0.000,0.000,0.000
Fit_CV=35.000,42.000,47.000,40.000,34.000,83.000,44.000,45.000,58.000,46.000,51.000,95.000,69.000,66.000,83.000,67.000,77.000,64.000,75.000,39.000,41.000,39.000,76.000,66.000,67.000,77.000,81.000,45.000,67.000,90.000,68.000,96.000,69.000,102.000,16.000,149.000,0.000,0.000,0.000,0.000,0.000,0.000,0.000,0.000,0.000,0.000,0.000,0.000,42.000,16.000,64.000,113.000,83.000,98.000,46.000,76.000,80.000,85.000,101.000,138.000,64.000,61.000,92.000,95.000,83.000,120.000,83.000,76.000,82.000,90.000,121.000,126.000,83.000,92.000,87.000,112.000,105.000,137.000,93.000,109.000,133.000,154.000,128.000,110.000,0.000,0.000,0.000,0.000,0.000,0.000,0.000,0.000,0.000,0.000,0.000,0.000
Time_to_20_Gens=0,0,0,0,0,0,0,0,0,0,0,0,0,0,0,0,0,0,0,0,0,0,0,0,0,0,0,0,0,0,0,0,0,0,0,0,0,0,0,0,0,0,0,0,0,0,0,0
Time_to_each_5_Gens=0,0,0,0,0,0,0,0,0,0,0,0,0,0,0,0,0,0,0,0,0,0,0,0,0,0,0,0,0,0,0,0,0,0,0,0,0,0,0,0,0,0,0,0,0,0,0,0
Time_to_each_n_Gens=9.451,9.392,9.349,9.398,9.541,17.119,9.404,9.510,9.602,9.462,9.421,11.335,9.718,9.659,9.779,9.752,9.590,13.641,9.541,9.580,9.692,9.671,9.888,12.538,9.902,9.668,9.856,10.590,14.177,19.450,10.572,10.513,12.305,23.214,22.693,22.195,0.000,0.000,0.000,0.000,0.000,0.000,0.000,0.000,0.000,0.000,0.000,0.000,9.222,9.441,9.876,10.712,11.995,14.540,9.468,9.875,10.294,10.882,12.294,15.389,9.778,10.219,10.548,11.127,12.461,14.775,10.600,10.861,11.246,12.108,13.688,16.044,11.663,12.024,12.672,13.210,14.418,16.551,14.343,15.037,15.204,15.045,14.689,14.635,11.511,0.000,0.000,0.000,0.000,0.000,0.000,0.000,0.000,0.000,0.000,0.000
Min_Pt_OD=0,0,0,0,0,0,0,0,0,0,0,0,0,0,0,0,0,0,0,0,0,0,0,0,0,0,0,0,0,0,0,0,0,0,0,0,0,0,0,0,0,0,0,0,0,0,0,0
Min_Pt_t=0,0,0,0,0,0,0,0,0,0,0,0,0,0,0,0,0,0,0,0,0,0,0,0,0,0,0,0,0,0,0,0,0,0,0,0,0,0,0,0,0,0,0,0,0,0,0,0
TO_OD=0,0,0,0,0,0,0,0,0,0,0,0,0,0,0,0,0,0,0,0,0,0,0,0,0,0,0,0,0,0,0,0,0,0,0,0,0,0,0,0,0,0,0,0,0,0,0,0
Ref_ID=A01
Multi_Refs=single_ref
test=A01,A02,A03,A04,A05,A06,A07,A08,A09,A10,A11,A12,B01,B02,B03,B04,B05,B06,B07,B08,B09,B10,B11,B12,C01,C02,C03,C04,C05,C06,C07,C08,C09,C10,C11,C12,D01,D02,D03,D04,D05,D06,D07,D08,D09,D10,D11,D12,E01,E02,E03,E04,E05,E06,E07,E08,E09,E10,E11,E12,F01,F02,F03,F04,F05,F06,F07,F08,F09,F10,F11,F12,G01,G02,G03,G04,G05,G06,G07,G08,G09,G10,G11,G12,H01,H02,H03,H04,H05,H06,H07,H08,H09,H10,H11,H12
Start_Time_Now=3.2655502353E+9
Start_Date="6/24/2007+1:17 PM"
pv_to_plate_order=no
gen_time_cutoff=0.000
Drug_Name=nd?:;-ud+0,nd?:;-ud+0,nd?:;-ud+0,nd?:;-ud+0,nd?:;-ud+0,nd?:;-ud+0,nd?:;-ud+0,nd?:;-ud+0,nd?:;-ud+0,nd?:;-ud+0,nd?:;-ud+0,nd?:;-ud+0,nd?:;-ud+0,nd?:;-ud+0,nd?:;-ud+0,nd?:;-ud+0,nd?:;-ud+0,nd?:;-ud+0,nd?:;-ud+0,nd?:;-ud+0,nd?:;-ud+0,nd?:;-ud+0,nd?:;-ud+0,nd?:;-ud+0,nd?:;-ud+0,nd?:;-ud+0,nd?:;-ud+0,nd?:;-ud+0,nd?:;-ud+0,nd?:;-ud+0,nd?:;-ud+0,nd?:;-ud+0,nd?:;-ud+0,nd?:;-ud+0,nd?:;-ud+0,nd?:;-ud+0,nd?:;-ud+0,nd?:;-ud+0,nd?:;-ud+0,nd?:;-ud+0,nd?:;-ud+0,nd?:;-ud+0,nd?:;-ud+0,nd?:;-ud+0,nd?:;-ud+0,nd?:;-ud+0,nd?:;-ud+0,nd?:;-ud+0,nd?:;-ud+0,nd?:;-ud+0,nd?:;-ud+0,nd?:;-ud+0,nd?:;-ud+0,nd?:;-ud+0,nd?:;-ud+0,nd?:;-ud+0,nd?:;-ud+0,nd?:;-ud+0,nd?:;-ud+0,nd?:;-ud+0,nd?:;-ud+0,nd?:;-ud+0,nd?:;-ud+0,nd?:;-ud+0,nd?:;-ud+0,nd?:;-ud+0,nd?:;-ud+0,nd?:;-ud+0,nd?:;-ud+0,nd?:;-ud+0,nd?:;-ud+0,nd?:;-ud+0,nd?:;-ud+0,nd?:;-ud+0,nd?:;-ud+0,nd?:;-ud+0,nd?:;-ud+0,nd?:;-ud+0,nd?:;-ud+0,nd?:;-ud+0,nd?:;-ud+0,nd?:;-ud+0,nd?:;-ud+0,nd?:;-ud+0,nd?:;-ud+0,nd?:;-ud+0,nd?:;-ud+0,nd?:;-ud+0,nd?:;-ud+0,nd?:;-ud+0,nd?:;-ud+0,nd?:;-ud+0,nd?:;-ud+0,nd?:;-ud+0,nd?:;-ud+0,nd?:;-ud+0
Drug_Well_Pos=A01,A02,A03,A04,A05,A06,B01,B02,B03,B04,B05,B06,C01,C02,C03,C04,C05,C06,D01,D02,D03,D04,D05,D06,E01,E02,E03,E04,E05,E06,F01,F02,F03,F04,F05,F06,G01,G02,G03,G04,G05,G06,H01,H02,H03,H04,H05,H06,A07,A08,A09,A10,A11,A12,B07,B08,B09,B10,B11,B12,C07,C08,C09,C10,C11,C12,D07,D08,D09,D10,D11,D12,E07,E08,E09,E10,E11,E12,F07,F08,F09,F10,F11,F12,G07,G08,G09,G10,G11,G12,H07,H08,H09,H10,H11,H12
Avg_G_tcut=1.890,1.878,1.870,1.880,1.908,3.424,1.881,1.902,1.920,1.892,1.884,2.267,1.944,1.932,1.956,1.950,1.918,2.728,1.908,1.916,1.938,1.934,1.978,2.508,1.980,1.934,1.971,2.118,2.835,3.890,2.114,2.103,2.461,5.302,5.223,5.777,0.000,0.000,0.000,0.000,0.000,0.000,0.000,0.000,0.000,0.000,0.000,0.000,1.844,1.888,1.975,2.142,2.399,2.908,1.894,1.975,2.059,2.176,2.459,3.078,1.956,2.044,2.110,2.225,2.492,2.955,2.120,2.172,2.249,2.422,2.738,3.209,2.333,2.405,2.534,2.642,2.884,3.310,2.869,3.007,3.041,3.009,2.938,2.927,7.400,0.000,0.000,0.000,0.000,0.000,0.000,0.000,0.000,0.000,0.000,0.000
t0_from_interval=2.178,2.180,1.982,2.073,2.145,-2.069,2.256,2.313,2.381,2.243,2.274,1.339,2.315,2.078,2.215,2.052,2.224,-0.045,2.286,2.273,2.330,2.310,2.166,0.948,2.283,1.901,1.912,1.464,-0.479,-2.374,1.598,1.705,1.284,-6.366,-7.029,-1.881,0.000,0.000,0.000,0.000,0.000,0.000,0.000,0.000,0.000,0.000,0.000,0.000,2.056,2.248,2.278,2.364,3.006,3.180,2.280,2.218,2.162,2.526,3.119,2.952,2.038,2.194,2.485,2.314,2.963,3.022,2.461,2.652,2.891,2.984,2.980,3.367,2.567,2.902,2.927,2.985,3.247,3.516,3.298,3.326,3.348,3.195,3.355,3.586,-19.072,0.000,0.000,0.000,0.000,0.000,0.000,0.000,0.000,0.000,0.000,0.000
Sum_Delta_Ref=0.000,1.465,2.168,1.809,0.729,14.297,1.837,1.706,1.058,1.539,1.570,6.705,0.086,1.258,0.321,0.571,0.852,10.581,1.542,1.458,1.299,0.705,0.339,9.521,0.660,0.974,1.306,4.964,11.098,15.771,3.963,4.159,9.432,23.640,22.180,25.619,-1.000,-1.000,-1.000,-1.000,-1.000,-1.000,-1.000,-1.000,-1.000,-1.000,-1.000,-1.000,1.598,1.332,0.064,3.794,8.179,14.652,1.589,0.454,1.984,4.743,9.115,16.956,0.810,1.909,2.649,4.602,9.552,14.902,2.169,4.361,6.377,8.948,13.155,18.347,5.826,8.258,10.353,11.713,14.728,18.955,14.723,15.955,16.607,15.851,15.597,16.202,29.479,-1.000,-1.000,-1.000,-1.000,-1.000,-1.000,-1.000,-1.000,-1.000,-1.000,-1.000
Gens_at_time_G=5.000,5.000,5.000,5.000,5.000,5.000,5.000,5.000,5.000,5.000,5.000,5.000,5.000,5.000,5.000,5.000,5.000,5.000,5.000,5.000,5.000,5.000,5.000,5.000,5.000,5.000,5.000,5.000,5.000,5.000,5.000,5.000,5.000,4.378,4.345,3.842,0.000,0.000,0.000,0.000,0.000,0.000,0.000,0.000,0.000,0.000,0.000,0.000,5.000,5.000,5.000,5.000,5.000,5.000,5.000,5.000,5.000,5.000,5.000,5.000,5.000,5.000,5.000,5.000,5.000,5.000,5.000,5.000,5.000,5.000,5.000,5.000,5.000,5.000,5.000,5.000,5.000,5.000,5.000,5.000,5.000,5.000,5.000,5.000,1.556,0.000,0.000,0.000,0.000,0.000,0.000,0.000,0.000,0.000,0.000,0.000
G_Int_tcut=1.455,1.442,1.473,1.465,1.479,3.837,1.429,1.439,1.444,1.444,1.429,1.999,1.481,1.516,1.513,1.540,1.473,2.737,1.451,1.461,1.472,1.472,1.544,2.318,1.524,1.553,1.589,1.825,2.931,4.365,1.795,1.762,2.204,6.756,6.840,6.266,0.000,0.000,0.000,0.000,0.000,0.000,0.000,0.000,0.000,0.000,0.000,0.000,1.433,1.439,1.520,1.670,1.798,2.272,1.437,1.531,1.626,1.671,1.835,2.487,1.548,1.605,1.613,1.763,1.900,2.350,1.628,1.642,1.671,1.825,2.141,2.536,1.819,1.824,1.949,2.045,2.234,2.607,2.209,2.342,2.371,2.370,2.267,2.210,19.660,0.000,0.000,0.000,0.000,0.000,0.000,0.000,0.000,0.000,0.000,0.000
Sum_Del_12=0.000,0.313,0.555,0.326,0.179,5.175,0.292,0.030,0.274,0.104,0.121,2.893,0.571,0.190,0.668,0.441,0.229,4.249,0.010,0.085,0.398,0.451,0.807,3.878,1.024,0.155,0.891,1.983,4.035,5.884,2.043,2.190,4.154,7.498,6.918,7.836,9.372,9.358,9.358,9.346,9.323,9.382,9.365,9.358,9.382,9.378,9.366,9.350,0.778,0.031,1.058,2.775,5.145,7.244,0.024,0.848,1.716,3.333,5.485,7.566,0.582,1.595,2.600,3.607,5.779,7.340,2.646,3.278,4.151,5.273,6.671,7.932,4.556,5.121,5.821,6.393,7.264,8.027,7.279,7.429,7.541,7.367,7.382,7.546,7.791,9.259,9.274,9.320,9.332,9.338,9.367,9.367,9.347,9.375,9.384,9.371
Sum_Del_20=0.000,1.409,2.096,1.747,0.689,13.886,1.776,1.643,1.012,1.482,1.513,6.532,0.106,1.206,0.289,0.535,0.811,10.284,1.486,1.405,1.244,0.662,0.308,9.254,0.673,0.929,1.300,4.832,10.779,15.314,3.874,4.049,9.167,22.917,21.492,24.817,30.835,30.815,30.813,30.789,30.789,30.848,30.823,30.810,30.847,30.840,30.825,30.797,1.553,1.282,0.088,3.697,7.993,14.259,1.527,0.453,1.948,4.633,8.890,16.489,0.769,1.873,2.615,4.505,9.324,14.522,2.150,4.253,6.244,8.706,12.816,17.848,5.722,8.052,10.077,11.418,14.334,18.449,14.328,15.528,16.149,15.422,15.176,15.776,28.519,30.615,30.710,30.731,30.737,30.778,30.827,30.828,30.794,30.842,30.856,30.830
Sum_Del_24=0.000,1.970,2.692,2.291,1.244,16.530,2.270,2.250,1.550,2.032,2.071,6.857,0.366,1.759,0.868,1.102,1.338,12.181,2.022,1.913,1.878,1.319,0.855,10.960,0.036,1.488,0.884,5.567,12.942,18.423,3.487,4.377,10.761,28.518,27.062,31.436,39.809,39.786,39.783,39.753,39.762,39.822,39.794,39.778,39.819,39.814,39.795,39.765,1.801,1.788,0.509,3.974,8.676,16.350,2.177,0.287,2.152,4.912,9.928,19.118,1.323,2.044,2.107,4.760,10.126,16.339,1.525,4.521,6.777,9.816,14.771,20.847,5.192,8.948,11.530,12.916,16.174,21.054,16.354,17.967,18.661,17.886,17.452,18.268,37.169,39.561,39.673,39.686,39.706,39.746,39.797,39.799,39.759,39.806,39.831,39.801
Sum_12=9.455,9.768,10.010,9.782,9.276,4.280,9.747,9.485,9.181,9.559,9.577,6.562,8.884,9.266,8.787,9.015,9.226,5.207,9.465,9.371,9.058,9.004,8.649,5.577,8.431,9.301,8.565,7.472,5.420,3.571,7.412,7.266,5.301,1.957,2.538,1.619,0.084,0.097,0.098,0.110,0.132,0.073,0.090,0.098,0.073,0.077,0.089,0.105,10.233,9.487,8.397,6.680,4.310,2.211,9.479,8.607,7.739,6.122,3.971,1.889,8.873,7.861,6.856,5.849,3.677,2.116,6.810,6.177,5.304,4.182,2.784,1.523,4.900,4.334,3.634,3.062,2.191,1.428,2.176,2.027,1.914,2.088,2.073,1.909,1.665,0.196,0.181,0.135,0.123,0.118,0.088,0.088,0.108,0.080,0.071,0.084
Sum_20=30.966,32.376,33.062,32.713,31.656,17.080,32.742,32.610,31.979,32.448,32.479,24.434,30.861,32.172,31.255,31.501,31.777,20.682,32.452,32.371,32.210,31.628,31.274,21.712,30.294,31.895,29.666,26.134,20.187,15.652,27.093,26.918,21.800,8.049,9.475,6.150,0.132,0.151,0.153,0.177,0.178,0.119,0.143,0.156,0.119,0.126,0.142,0.169,32.520,32.248,30.878,27.269,22.973,16.708,32.493,30.513,29.019,26.333,22.076,14.477,31.735,29.094,28.351,26.461,21.643,16.445,28.816,26.713,24.723,22.260,18.150,13.119,25.244,22.914,20.889,19.548,16.632,12.517,16.638,15.438,14.817,15.544,15.791,15.191,2.448,0.351,0.256,0.235,0.229,0.189,0.139,0.139,0.172,0.125,0.110,0.136
Sum_24=39.956,41.926,42.648,42.247,41.200,23.426,42.226,42.206,41.506,41.988,42.027,33.099,40.322,41.715,40.824,41.058,41.294,27.775,41.978,41.869,41.834,41.275,40.811,28.996,39.920,41.444,39.072,34.389,27.014,21.533,36.469,35.579,29.195,11.438,12.894,8.520,0.148,0.170,0.173,0.203,0.194,0.134,0.162,0.178,0.137,0.142,0.161,0.191,41.757,41.744,40.465,35.982,31.280,23.606,42.133,39.669,37.804,35.044,30.028,20.838,41.279,37.912,37.849,35.196,29.830,23.617,38.431,35.435,33.179,30.140,25.185,19.109,34.764,31.008,28.426,27.040,23.782,18.902,23.602,21.989,21.295,22.070,22.504,21.688,2.787,0.395,0.283,0.270,0.250,0.210,0.159,0.157,0.197,0.150,0.125,0.155
G_by_Interval=1.455,1.442,1.473,1.465,1.479,3.837,1.429,1.439,1.444,1.444,1.429,1.999,1.481,1.516,1.513,1.540,1.473,2.737,1.451,1.461,1.472,1.472,1.544,2.318,1.524,1.553,1.589,1.825,2.931,4.365,1.795,1.762,2.204,6.756,6.840,6.266,0.000,0.000,0.000,0.000,0.000,0.000,0.000,0.000,0.000,0.000,0.000,0.000,1.433,1.439,1.520,1.670,1.798,2.272,1.437,1.531,1.626,1.671,1.835,2.487,1.548,1.605,1.613,1.763,1.900,2.350,1.628,1.642,1.671,1.825,2.141,2.536,1.819,1.824,1.949,2.045,2.234,2.607,2.209,2.342,2.371,2.370,2.267,2.210,19.660,0.000,0.000,0.000,0.000,0.000,0.000,0.000,0.000,0.000,0.000,0.000
Avg_G_t8=1.890,1.878,1.870,1.880,1.908,3.424,1.881,1.902,1.920,1.892,1.884,2.267,1.944,1.932,1.956,1.950,1.918,2.728,1.908,1.916,1.938,1.934,1.978,2.508,1.980,1.934,1.971,2.118,2.835,3.890,2.114,2.103,2.461,5.302,5.223,5.777,0.000,0.000,0.000,0.000,0.000,0.000,0.000,0.000,0.000,0.000,0.000,0.000,1.844,1.888,1.975,2.142,2.399,2.908,1.894,1.975,2.059,2.176,2.459,3.078,1.956,2.044,2.110,2.225,2.492,2.955,2.120,2.172,2.249,2.422,2.738,3.209,2.333,2.405,2.534,2.642,2.884,3.310,2.869,3.007,3.041,3.009,2.938,2.927,7.400,0.000,0.000,0.000,0.000,0.000,0.000,0.000,0.000,0.000,0.000,0.000
G_int_t8=1.455,1.442,1.473,1.465,1.479,3.837,1.429,1.439,1.444,1.444,1.429,1.999,1.481,1.516,1.513,1.540,1.473,2.737,1.451,1.461,1.472,1.472,1.544,2.318,1.524,1.553,1.589,1.825,2.931,4.365,1.795,1.762,2.204,6.756,6.840,6.266,0.000,0.000,0.000,0.000,0.000,0.000,0.000,0.000,0.000,0.000,0.000,0.000,1.433,1.439,1.520,1.670,1.798,2.272,1.437,1.531,1.626,1.671,1.835,2.487,1.548,1.605,1.613,1.763,1.900,2.350,1.628,1.642,1.671,1.825,2.141,2.536,1.819,1.824,1.949,2.045,2.234,2.607,2.209,2.342,2.371,2.370,2.267,2.210,19.660,0.000,0.000,0.000,0.000,0.000,0.000,0.000,0.000,0.000,0.000,0.000
Avg_G_t12=1.890,1.878,1.870,1.880,1.908,3.424,1.881,1.902,1.920,1.892,1.884,2.267,1.944,1.932,1.956,1.950,1.918,2.728,1.908,1.916,1.938,1.934,1.978,2.508,1.980,1.934,1.971,2.118,2.835,3.890,2.114,2.103,2.461,5.302,5.223,5.777,0.000,0.000,0.000,0.000,0.000,0.000,0.000,0.000,0.000,0.000,0.000,0.000,1.844,1.888,1.975,2.142,2.399,2.908,1.894,1.975,2.059,2.176,2.459,3.078,1.956,2.044,2.110,2.225,2.492,2.955,2.120,2.172,2.249,2.422,2.738,3.209,2.333,2.405,2.534,2.642,2.884,3.310,2.869,3.007,3.041,3.009,2.938,2.927,7.400,0.000,0.000,0.000,0.000,0.000,0.000,0.000,0.000,0.000,0.000,0.000
G_int_t12=1.455,1.442,1.473,1.465,1.479,3.837,1.429,1.439,1.444,1.444,1.429,1.999,1.481,1.516,1.513,1.540,1.473,2.737,1.451,1.461,1.472,1.472,1.544,2.318,1.524,1.553,1.589,1.825,2.931,4.365,1.795,1.762,2.204,6.756,6.840,6.266,0.000,0.000,0.000,0.000,0.000,0.000,0.000,0.000,0.000,0.000,0.000,0.000,1.433,1.439,1.520,1.670,1.798,2.272,1.437,1.531,1.626,1.671,1.835,2.487,1.548,1.605,1.613,1.763,1.900,2.350,1.628,1.642,1.671,1.825,2.141,2.536,1.819,1.824,1.949,2.045,2.234,2.607,2.209,2.342,2.371,2.370,2.267,2.210,19.660,0.000,0.000,0.000,0.000,0.000,0.000,0.000,0.000,0.000,0.000,0.000
Avg_G_inflex=1.917,1.901,1.906,1.928,1.946,2.666,1.906,1.926,1.947,1.950,1.906,2.156,1.977,1.962,1.987,1.980,1.948,2.377,1.934,1.943,1.965,1.990,2.009,2.339,1.997,1.950,2.010,2.057,2.319,2.752,2.127,2.111,2.376,3.644,3.120,4.360,0.000,0.000,0.000,0.000,0.000,0.000,0.000,0.000,0.000,0.000,0.000,0.000,1.892,1.939,2.030,2.184,2.423,3.011,1.909,1.975,2.070,2.213,2.497,3.115,2.028,2.057,2.122,2.225,2.551,2.986,2.146,2.236,2.277,2.482,2.752,3.278,2.367,2.431,2.602,2.662,2.916,3.336,2.919,3.013,3.024,2.996,2.962,3.003,0.000,0.000,0.000,0.000,0.000,0.000,0.000,0.000,0.000,0.000,0.000,0.000
G_int_inflex=1.475,1.459,1.472,1.479,1.457,2.531,1.450,1.450,1.449,1.448,1.431,1.660,1.485,1.526,1.530,1.556,1.486,2.007,1.479,1.470,1.492,1.462,1.555,1.881,1.489,1.574,1.559,1.616,1.964,2.129,1.754,1.681,1.901,3.301,2.577,4.349,0.000,0.000,0.000,0.000,0.000,0.000,0.000,0.000,0.000,0.000,0.000,0.000,1.437,1.469,1.555,1.708,1.804,2.214,1.461,1.526,1.638,1.707,1.893,2.505,1.579,1.608,1.630,1.763,1.932,2.384,1.651,1.692,1.683,1.843,2.118,2.531,1.850,1.837,1.929,2.050,2.216,2.609,2.219,2.232,2.302,2.239,2.230,2.244,0.000,0.000,0.000,0.000,0.000,0.000,0.000,0.000,0.000,0.000,0.000,0.000
G_by_Interval_g4=1.517,1.521,1.518,1.524,1.558,3.382,1.474,1.497,1.486,1.505,1.517,1.919,1.534,1.563,1.546,1.630,1.570,2.538,1.519,1.529,1.521,1.524,1.574,2.234,1.556,1.621,1.629,1.801,2.688,3.820,1.853,1.762,2.145,5.589,5.565,6.266,0.000,0.000,0.000,0.000,0.000,0.000,0.000,0.000,0.000,0.000,0.000,0.000,1.507,1.506,1.568,1.714,1.931,2.456,1.515,1.551,1.688,1.736,2.013,2.539,1.612,1.672,1.647,1.827,1.962,2.585,1.683,1.710,1.790,1.972,2.223,2.628,1.916,1.984,2.104,2.219,2.316,2.797,2.352,2.510,2.502,2.587,2.373,2.333,19.660,0.000,0.000,0.000,0.000,0.000,0.000,0.000,0.000,0.000,0.000,0.000
G_int_t8_g4=1.517,1.521,1.518,1.524,1.558,3.382,1.474,1.497,1.486,1.505,1.517,1.919,1.534,1.563,1.546,1.630,1.570,2.538,1.519,1.529,1.521,1.524,1.574,2.234,1.556,1.621,1.629,1.801,2.688,3.820,1.853,1.762,2.145,5.589,5.565,6.266,0.000,0.000,0.000,0.000,0.000,0.000,0.000,0.000,0.000,0.000,0.000,0.000,1.507,1.506,1.568,1.714,1.931,2.456,1.515,1.551,1.688,1.736,2.013,2.539,1.612,1.672,1.647,1.827,1.962,2.585,1.683,1.710,1.790,1.972,2.223,2.628,1.916,1.984,2.104,2.219,2.316,2.797,2.352,2.510,2.502,2.587,2.373,2.333,19.660,0.000,0.000,0.000,0.000,0.000,0.000,0.000,0.000,0.000,0.000,0.000
G_int_t12_g4=1.517,1.521,1.518,1.524,1.558,3.382,1.474,1.497,1.486,1.505,1.517,1.919,1.534,1.563,1.546,1.630,1.570,2.538,1.519,1.529,1.521,1.524,1.574,2.234,1.556,1.621,1.629,1.801,2.688,3.820,1.853,1.762,2.145,5.589,5.565,6.266,0.000,0.000,0.000,0.000,0.000,0.000,0.000,0.000,0.000,0.000,0.000,0.000,1.507,1.506,1.568,1.714,1.931,2.456,1.515,1.551,1.688,1.736,2.013,2.539,1.612,1.672,1.647,1.827,1.962,2.585,1.683,1.710,1.790,1.972,2.223,2.628,1.916,1.984,2.104,2.219,2.316,2.797,2.352,2.510,2.502,2.587,2.373,2.333,19.660,0.000,0.000,0.000,0.000,0.000,0.000,0.000,0.000,0.000,0.000,0.000
G_int_inflex_g4=1.534,1.532,1.520,1.542,1.544,2.354,1.491,1.508,1.493,1.491,1.488,1.664,1.542,1.574,1.556,1.640,1.586,1.953,1.535,1.540,1.538,1.525,1.581,1.881,1.530,1.630,1.616,1.650,1.963,2.129,1.754,1.694,1.916,3.301,2.577,4.349,0.000,0.000,0.000,0.000,0.000,0.000,0.000,0.000,0.000,0.000,0.000,0.000,1.486,1.534,1.587,1.744,1.942,2.467,1.533,1.539,1.698,1.765,2.058,2.555,1.629,1.643,1.658,1.827,1.987,2.616,1.697,1.752,1.805,2.002,2.205,2.609,1.943,1.981,2.116,2.229,2.310,2.807,2.372,2.453,2.455,2.519,2.353,2.370,0.000,0.000,0.000,0.000,0.000,0.000,0.000,0.000,0.000,0.000,0.000,0.000
Time_Inflex=9.518,9.518,9.029,9.029,9.029,11.720,9.518,9.518,9.518,9.029,9.518,9.029,9.518,9.518,9.763,9.763,9.518,9.763,9.763,9.518,9.763,9.029,9.763,9.029,9.518,10.007,9.029,9.029,9.763,9.763,8.539,9.518,9.763,11.965,9.029,15.146,0.221,0.221,0.221,0.221,0.221,0.221,0.221,0.221,0.221,0.221,0.221,0.221,9.029,9.273,9.763,10.741,11.965,12.699,9.763,10.741,10.497,10.986,12.699,15.146,9.273,10.497,10.986,11.720,12.209,14.901,10.741,10.741,11.231,11.720,13.433,15.146,11.720,12.209,11.720,13.188,13.922,16.369,13.922,13.922,15.146,13.922,14.167,14.167,0.710,0.221,0.221,0.221,0.221,0.221,0.221,0.221,0.221,0.221,0.221,0.221
OD_Inflex=0.540,0.548,0.463,0.468,0.432,0.369,0.546,0.518,0.508,0.442,0.534,0.334,0.502,0.496,0.531,0.530,0.504,0.335,0.575,0.506,0.546,0.413,0.512,0.284,0.474,0.581,0.407,0.374,0.339,0.252,0.320,0.400,0.337,0.210,0.175,0.222,0.068,0.069,0.066,0.066,0.064,0.064,0.067,0.067,0.068,0.065,0.065,0.064,0.484,0.501,0.511,0.532,0.503,0.352,0.573,0.668,0.542,0.550,0.593,0.494,0.461,0.566,0.616,0.631,0.491,0.548,0.550,0.508,0.514,0.471,0.491,0.426,0.549,0.558,0.431,0.527,0.477,0.519,0.480,0.419,0.539,0.411,0.465,0.483,0.087,0.057,0.058,0.064,0.056,0.065,0.064,0.064,0.064,0.064,0.064,0.063
Time_Saturation=21.752,19.794,17.348,19.794,20.529,21.507,20.039,19.305,21.263,21.018,21.507,22.731,21.997,17.348,21.507,19.794,20.039,23.220,20.773,21.018,21.507,20.773,21.507,21.263,21.507,22.241,21.997,19.550,21.507,16.124,20.773,21.507,22.241,21.263,21.018,21.507,0.221,0.221,0.221,0.221,0.221,0.221,0.221,0.221,0.221,0.221,0.221,0.221,20.773,21.507,19.550,18.816,19.794,21.507,21.507,20.773,21.997,20.773,21.997,20.773,20.773,21.752,20.773,21.507,20.773,21.752,21.507,18.816,21.752,20.773,21.752,21.507,21.507,21.507,20.773,21.752,20.773,22.241,20.773,23.220,20.773,21.752,22.486,21.752,17.103,0.221,0.221,0.221,0.221,0.221,0.221,0.221,0.221,0.221,0.221,0.221
OD_Saturation=0.799,0.826,0.836,0.945,0.889,0.583,1.008,0.861,0.905,1.006,0.945,0.816,0.853,0.852,0.969,0.952,0.923,0.642,0.969,0.995,0.957,0.932,0.999,0.662,0.860,0.905,0.840,0.712,0.617,0.484,0.806,0.764,0.662,0.352,0.348,0.273,0.068,0.069,0.066,0.066,0.064,0.064,0.067,0.067,0.068,0.065,0.065,0.064,0.809,0.827,0.954,0.770,0.755,0.625,1.088,0.813,0.778,0.774,0.707,0.582,1.037,0.789,0.949,0.782,0.731,0.658,1.006,0.774,0.734,0.727,0.637,0.558,0.854,0.721,0.682,0.664,0.649,0.587,0.629,0.572,0.586,0.611,0.633,0.610,0.088,0.057,0.058,0.064,0.056,0.065,0.064,0.064,0.064,0.064,0.064,0.063
Ref_Well_Name=A01,A01,A01,A01,A01,A01,A01,A01,A01,A01,A01,A01,A01,A01,A01,A01,A01,A01,A01,A01,A01,A01,A01,A01,A01,A01,A01,A01,A01,A01,A01,A01,A01,A01,A01,A01,A01,A01,A01,A01,A01,A01,A01,A01,A01,A01,A01,A01,A01,A01,A01,A01,A01,A01,A01,A01,A01,A01,A01,A01,A01,A01,A01,A01,A01,A01,A01,A01,A01,A01,A01,A01,A01,A01,A01,A01,A01,A01,A01,A01,A01,A01,A01,A01,A01,A01,A01,A01,A01,A01,A01,A01,A01,A01,A01,A01
Ratio_Avg_G=1.000,1.006,1.011,1.006,0.991,0.552,1.005,0.994,0.984,0.999,1.003,0.834,0.972,0.978,0.966,0.969,0.985,0.693,0.991,0.987,0.975,0.977,0.956,0.754,0.954,0.978,0.959,0.892,0.667,0.486,0.894,0.899,0.768,0.356,0.362,0.327,Inf,Inf,Inf,Inf,Inf,Inf,Inf,Inf,Inf,Inf,Inf,Inf,1.025,1.001,0.957,0.882,0.788,0.650,0.998,0.957,0.918,0.868,0.769,0.614,0.967,0.925,0.896,0.849,0.758,0.640,0.892,0.870,0.840,0.781,0.690,0.589,0.810,0.786,0.746,0.715,0.655,0.571,0.659,0.628,0.622,0.628,0.643,0.646,0.255,Inf,Inf,Inf,Inf,Inf,Inf,Inf,Inf,Inf,Inf,Inf
Ratio_Fit_G=1.000,1.010,1.018,1.012,1.032,0.533,1.029,1.024,1.032,1.040,1.038,0.923,1.004,0.968,0.967,0.956,1.012,0.749,1.000,1.018,1.000,1.051,0.949,0.849,1.001,0.905,0.969,0.936,0.747,0.742,0.944,0.866,0.791,0.383,0.622,0.226,Inf,Inf,Inf,Inf,Inf,Inf,Inf,Inf,Inf,Inf,Inf,Inf,1.026,1.029,0.960,0.888,0.823,0.721,1.022,0.907,0.943,0.873,0.777,0.619,0.953,0.913,0.884,0.821,0.784,0.630,0.909,0.886,0.891,0.810,0.708,0.617,0.796,0.787,0.795,0.738,0.683,0.568,0.691,0.677,0.623,0.681,0.666,0.674,Inf,Inf,Inf,Inf,Inf,Inf,Inf,Inf,Inf,Inf,Inf,Inf
Ratio_G_Int=1.000,1.008,0.987,0.993,0.983,0.379,1.018,1.011,1.007,1.008,1.018,0.728,0.982,0.959,0.962,0.945,0.987,0.531,1.003,0.995,0.988,0.988,0.942,0.628,0.955,0.936,0.916,0.797,0.496,0.333,0.810,0.826,0.660,0.215,0.213,0.232,Inf,Inf,Inf,Inf,Inf,Inf,Inf,Inf,Inf,Inf,Inf,Inf,1.015,1.011,0.957,0.871,0.809,0.640,1.012,0.950,0.894,0.870,0.793,0.585,0.940,0.906,0.902,0.825,0.766,0.619,0.894,0.886,0.870,0.797,0.679,0.574,0.800,0.797,0.746,0.711,0.651,0.558,0.658,0.621,0.613,0.614,0.642,0.658,0.074,Inf,Inf,Inf,Inf,Inf,Inf,Inf,Inf,Inf,Inf,Inf
Ratio_t0_Fit=1.000,0.999,1.017,1.010,0.942,3.370,0.955,0.942,0.912,0.928,0.930,0.727,1.004,1.207,0.786,0.995,0.975,1.009,0.892,0.936,0.943,0.881,0.852,0.974,1.039,1.628,0.827,1.051,1.253,0.987,1.016,0.991,1.035,-5.378,1.224,-0.657,Inf,Inf,Inf,Inf,Inf,Inf,Inf,Inf,Inf,Inf,Inf,Inf,1.023,0.944,0.931,0.787,0.880,0.886,0.950,1.035,0.924,0.985,1.056,1.985,1.015,1.004,1.203,1.269,0.792,0.871,0.860,0.979,0.753,0.946,0.851,0.981,0.879,0.937,0.727,0.741,0.917,1.317,0.907,0.751,1.139,0.636,0.782,0.805,Inf,Inf,Inf,Inf,Inf,Inf,Inf,Inf,Inf,Inf,Inf,Inf
Ratio_t0_G_Int=1.000,0.999,1.099,1.050,1.015,-1.053,0.965,0.941,0.915,0.971,0.958,1.627,0.941,1.048,0.983,1.061,0.979,-48.115,0.952,0.958,0.935,0.943,1.005,2.298,0.954,1.145,1.139,1.488,-4.542,-0.917,1.362,1.277,1.695,-0.342,-0.310,-1.157,Inf,Inf,Inf,Inf,Inf,Inf,Inf,Inf,Inf,Inf,Inf,Inf,1.059,0.968,0.956,0.921,0.724,0.685,0.955,0.982,1.007,0.862,0.698,0.738,1.069,0.992,0.876,0.941,0.735,0.720,0.885,0.821,0.753,0.730,0.731,0.647,0.848,0.750,0.744,0.730,0.671,0.619,0.660,0.655,0.650,0.682,0.649,0.607,-0.114,Inf,Inf,Inf,Inf,Inf,Inf,Inf,Inf,Inf,Inf,Inf
Ref_Curve_Array=1,1,1,1,1,1,1,1,1,1,1,1,1,1,1,1,1,1,1,1,1,1,1,1,1,1,1,1,1,1,1,1,1,1,1,1,1,1,1,1,1,1,1,1,1,1,1,1,1,1,1,1,1,1,1,1,1,1,1,1,1,1,1,1,1,1,1,1,1,1,1,1,1,1,1,1,1,1,1,1,1,1,1,1,1,1,1,1,1,1,1,1,1,1,1,1
Default_ref=0
Comm_Map=,,,,,
Comm_Consol=,,,,,,,,
Comm_Screen=,,,,,
Analysis_Set=A,A,A,A,A,A,A,A,A,A,A,A,A,A,A,A,A,A,A,A,A,A,A,A,A,A,A,A,A,A,A,A,A,A,A,A,A,A,A,A,A,A,A,A,A,A,A,A,A,A,A,A,A,A,A,A,A,A,A,A,A,A,A,A,A,A,A,A,A,A,A,A,A,A,A,A,A,A,A,A,A,A,A,A,A,A,A,A,A,A,A,A,A,A,A,A
Ref_Type=single_ref,single_ref,single_ref,single_ref,single_ref,single_ref,single_ref,single_ref,single_ref,single_ref,single_ref,single_ref,single_ref,single_ref,single_ref,single_ref,single_ref,single_ref,single_ref,single_ref,single_ref,single_ref,single_ref,single_ref,single_ref,single_ref,single_ref,single_ref,single_ref,single_ref,single_ref,single_ref,single_ref,single_ref,single_ref,single_ref,single_ref,single_ref,single_ref,single_ref,single_ref,single_ref,single_ref,single_ref,single_ref,single_ref,single_ref,single_ref,single_ref,single_ref,single_ref,single_ref,single_ref,single_ref,single_ref,single_ref,single_ref,single_ref,single_ref,single_ref,single_ref,single_ref,single_ref,single_ref,single_ref,single_ref,single_ref,single_ref,single_ref,single_ref,single_ref,single_ref,single_ref,single_ref,single_ref,single_ref,single_ref,single_ref,single_ref,single_ref,single_ref,single_ref,single_ref,single_ref,single_ref,single_ref,single_ref,single_ref,single_ref,single_ref,single_ref,single_ref,single_ref,single_ref,single_ref,single_ref
Wells_In_Use=0,0,0,0,0,0,0,0,0,0,0,0,0,0,0,0,0,0,0,0,0,0,0,0,0,0,0,0,0,0,0,0,0,0,0,0,0,0,0,0,0,0,0,0,0,0,0,0,0,0,0,0,0,0,0,0,0,0,0,0,0,0,0,0,0,0,0,0,0,0,0,0,0,0,0,0,0,0,0,0,0,0,0,0,0,0,0,0,0,0,0,0,0,0,0,0
[Flor:]
[Flor2:]
[Lumin:]
[Data:]
Read=DateTime	RunT[s]	Temp	Well_1	Well_2	Well_3	Well_4	Well_5	Well_6	Well_7	Well_8	Well_9	Well_10	Well_11	Well_12	Well_13	Well_14	Well_15	Well_16	Well_17	Well_18	Well_19	Well_20	Well_21	Well_22	Well_23	Well_24	Well_25	Well_26	Well_27	Well_28	Well_29	Well_30	Well_31	Well_32	Well_33	Well_34	Well_35	Well_36	Well_37	Well_38	Well_39	Well_40	Well_41	Well_42	Well_43	Well_44	Well_45	Well_46	Well_47	Well_48	Well_49	Well_50	Well_51	Well_52	Well_53	Well_54	Well_55	Well_56	Well_57	Well_58	Well_59	Well_60	Well_61	Well_62	Well_63	Well_64	Well_65	Well_66	Well_67	Well_68	Well_69	Well_70	Well_71	Well_72	Well_73	Well_74	Well_75	Well_76	Well_77	Well_78	Well_79	Well_80	Well_81	Well_82	Well_83	Well_84	Well_85	Well_86	Well_87	Well_88	Well_89	Well_90	Well_91	Well_92	Well_93	Well_94	Well_95	Well_96
1=13:32:09	794	301	0.0818	0.0808	0.0813	0.0834	0.0811	0.0801	0.0792	0.0804	0.0809	0.0800	0.0792	0.0798	0.0826	0.0818	0.0805	0.0805	0.0796	0.0810	0.0804	0.0812	0.0794	0.0800	0.0793	0.0810	0.0821	0.0842	0.0814	0.0790	0.0809	0.0823	0.0805	0.0799	0.0827	0.0808	0.0853	0.0799	0.0808	0.0813	0.0810	0.0808	0.0811	0.0811	0.0797	0.0805	0.0799	0.0794	0.0792	0.0787	0.0803	0.0844	0.0826	0.0821	0.0807	0.0821	0.0816	0.0805	0.0803	0.0790	0.0812	0.0805	0.0808	0.0821	0.0794	0.0829	0.0814	0.0836	0.0802	0.0801	0.0799	0.0784	0.0808	0.0805	0.0683	0.0694	0.0661	0.0660	0.0645	0.0640	0.0647	0.0566	0.0576	0.0636	0.0563	0.0651	0.0672	0.0665	0.0675	0.0646	0.0652	0.0641	0.0640	0.0642	0.0644	0.0643	0.0638	0.0629
2=13:46:50	1675	301	0.0809	0.0813	0.0849	0.0833	0.0826	0.0809	0.0810	0.0803	0.0820	0.0798	0.0796	0.0779	0.0821	0.0812	0.0805	0.0814	0.0810	0.0811	0.0799	0.0820	0.0785	0.0812	0.0779	0.0872	0.0807	0.0846	0.0817	0.0796	0.0808	0.0836	0.0813	0.0809	0.0829	0.0789	0.0855	0.0793	0.0811	0.0807	0.0807	0.0807	0.0814	0.0804	0.0799	0.0803	0.0795	0.0784	0.0794	0.0792	0.0808	0.0852	0.0819	0.0822	0.0802	0.0831	0.0811	0.0814	0.0804	0.0782	0.0812	0.0824	0.0813	0.0827	0.0797	0.0835	0.0817	0.0835	0.0813	0.0797	0.0805	0.0768	0.0813	0.0793	0.0676	0.0681	0.0653	0.0652	0.1148	0.0636	0.0731	0.0564	0.0561	0.0629	0.0559	0.0622	0.0667	0.0666	0.0663	0.0646	0.0643	0.0635	0.0633	0.0635	0.0639	0.0641	0.0635	0.0628
3=14:01:31	2556	296	0.0829	0.0836	0.0827	0.0853	0.0832	0.0825	0.0813	0.0827	0.0820	0.0816	0.0811	0.0827	0.0837	0.0823	0.0817	0.0816	0.0825	0.0820	0.0827	0.0826	0.0831	0.0797	0.0809	0.0868	0.0817	0.0852	0.0828	0.0823	0.0829	0.0840	0.0814	0.0823	0.0836	0.0824	0.0863	0.0830	0.0820	0.0831	0.0821	0.0823	0.0827	0.0819	0.0816	0.0825	0.0819	0.0806	0.0805	0.0807	0.0820	0.0864	0.0833	0.0834	0.0814	0.0847	0.0844	0.0815	0.0823	0.0809	0.0815	0.0805	0.0826	0.0835	0.0809	0.0851	0.0822	0.0856	0.0807	0.0823	0.0807	0.0811	0.0812	0.0806	0.0680	0.0693	0.0659	0.0662	0.0644	0.0642	0.0866	0.0575	0.0583	0.0634	0.0566	0.0627	0.0673	0.0668	0.0671	0.0649	0.0650	0.0651	0.0643	0.0642	0.0645	0.0639	0.0645	0.0637
4=14:16:12	3436	301	0.0803	0.0810	0.0817	0.0847	0.0816	0.0813	0.0809	0.0809	0.0815	0.0801	0.0788	0.0798	0.0837	0.0818	0.0809	0.0820	0.0816	0.0816	0.0810	0.0817	0.0807	0.0795	0.0796	0.0805	0.0812	0.0828	0.0817	0.0816	0.0826	0.0835	0.0817	0.0814	0.0837	0.0815	0.0854	0.0799	0.0824	0.0831	0.0812	0.0818	0.0812	0.0822	0.0803	0.0818	0.0798	0.0810	0.0794	0.0800	0.0805	0.0850	0.0823	0.0815	0.0809	0.0849	0.0842	0.0814	0.0809	0.0801	0.0811	0.0811	0.0820	0.0827	0.0802	0.0834	0.0824	0.0844	0.0795	0.0813	0.0800	0.0801	0.0812	0.0796	0.0672	0.0673	0.0653	0.0648	0.0638	0.0635	0.0866	0.0563	0.0566	0.0606	0.0549	0.0608	0.0662	0.0657	0.0659	0.0638	0.0641	0.0639	0.0631	0.0636	0.0635	0.0631	0.0628	0.0628
5=14:30:53	4317	298	0.0827	0.0828	0.0840	0.0854	0.0825	0.0826	0.0819	0.0824	0.0825	0.0823	0.0811	0.0824	0.0837	0.0832	0.0821	0.0823	0.0824	0.0829	0.0825	0.0831	0.0833	0.0807	0.0815	0.0813	0.0830	0.0844	0.0831	0.0828	0.0827	0.0854	0.0833	0.0823	0.0841	0.0824	0.0874	0.0817	0.0823	0.0837	0.0817	0.0828	0.0833	0.0831	0.0818	0.0828	0.0819	0.0814	0.0810	0.0804	0.0820	0.0860	0.0839	0.0826	0.0835	0.0848	0.0841	0.0822	0.0825	0.0816	0.0819	0.0823	0.0869	0.0835	0.0820	0.0838	0.0833	0.0851	0.0819	0.0834	0.0812	0.0814	0.0816	0.0812	0.0678	0.0683	0.0657	0.0655	0.0633	0.0637	0.0946	0.0570	0.0574	0.0633	0.0558	0.0615	0.0663	0.0660	0.0671	0.0646	0.0644	0.0646	0.0636	0.0633	0.0637	0.0639	0.0642	0.0631
6=14:45:33	5198	301	0.0826	0.0827	0.0831	0.0868	0.0839	0.0829	0.0816	0.0812	0.0834	0.0811	0.0821	0.0800	0.0839	0.0835	0.0822	0.0822	0.0813	0.0823	0.0833	0.0831	0.0822	0.0819	0.0810	0.0833	0.0835	0.0866	0.0826	0.0818	0.0825	0.0856	0.0819	0.0817	0.0831	0.0810	0.0867	0.0826	0.0839	0.0831	0.0826	0.0818	0.0826	0.0824	0.0818	0.0803	0.0819	0.0789	0.0810	0.0793	0.0824	0.0867	0.0826	0.0838	0.0822	0.0846	0.0821	0.0829	0.0797	0.0807	0.0803	0.0836	0.0847	0.0828	0.0818	0.0839	0.0824	0.0837	0.0812	0.0811	0.0802	0.0778	0.0810	0.0807	0.0676	0.0678	0.0652	0.0649	0.0635	0.0635	0.0921	0.0564	0.0562	0.0617	0.0539	0.0606	0.0656	0.0656	0.0666	0.0641	0.0637	0.0637	0.0634	0.0631	0.0630	0.0633	0.0629	0.0627
7=15:00:14	6079	300	0.0849	0.0829	0.0841	0.0858	0.0835	0.0835	0.0836	0.0840	0.0831	0.0830	0.0815	0.0827	0.0841	0.0840	0.0835	0.0828	0.0838	0.0828	0.0836	0.0842	0.0834	0.0820	0.0820	0.0868	0.0834	0.0851	0.0825	0.0830	0.0833	0.0875	0.0841	0.0829	0.0848	0.0835	0.0863	0.0825	0.0833	0.0841	0.0832	0.0830	0.0841	0.0842	0.0817	0.0838	0.0823	0.0814	0.0816	0.0813	0.0814	0.0863	0.0860	0.0841	0.0833	0.0850	0.0849	0.0833	0.0821	0.0818	0.0824	0.0826	0.0884	0.0853	0.0820	0.0849	0.0836	0.0858	0.0824	0.0832	0.0813	0.0826	0.0824	0.0814	0.0678	0.0682	0.0652	0.0653	0.0638	0.0627	0.1014	0.0575	0.0578	0.0637	0.0540	0.0617	0.0663	0.0660	0.0669	0.0641	0.0642	0.0642	0.0630	0.0635	0.0639	0.0635	0.0631	0.0627
8=15:14:55	6960	300	0.0864	0.0856	0.0864	0.0881	0.0858	0.0856	0.0841	0.0852	0.0842	0.0840	0.0825	0.0842	0.0858	0.0852	0.0849	0.0850	0.0852	0.0845	0.0851	0.0861	0.0846	0.0831	0.0824	0.0831	0.0857	0.0871	0.0851	0.0847	0.0851	0.0874	0.0870	0.0846	0.0867	0.0848	0.0883	0.0825	0.0851	0.0843	0.0847	0.0844	0.0846	0.0861	0.0847	0.0843	0.0825	0.0834	0.0822	0.0816	0.0851	0.0890	0.0859	0.0863	0.0845	0.0862	0.0862	0.0837	0.0840	0.0822	0.0844	0.0827	0.0896	0.0876	0.0840	0.0868	0.0854	0.0882	0.0837	0.0835	0.0832	0.0836	0.0836	0.0819	0.0689	0.0697	0.0662	0.0665	0.0649	0.0643	0.1026	0.0592	0.0555	0.0645	0.0536	0.0634	0.0673	0.0669	0.0675	0.0650	0.0654	0.0644	0.0640	0.0640	0.0645	0.0645	0.0644	0.0638
9=15:29:36	7840	300	0.0884	0.0852	0.0841	0.0871	0.0852	0.0849	0.0838	0.0839	0.0835	0.0817	0.0812	0.0828	0.0856	0.0847	0.0832	0.0849	0.0844	0.0837	0.0840	0.0847	0.0831	0.0822	0.0814	0.0884	0.0842	0.0873	0.0848	0.0847	0.0838	0.0870	0.0852	0.0836	0.0849	0.0826	0.0879	0.0816	0.0846	0.0860	0.0840	0.0849	0.0844	0.0854	0.0837	0.0839	0.0823	0.0813	0.0814	0.0810	0.0835	0.0870	0.0854	0.0868	0.0849	0.0844	0.0847	0.0835	0.0826	0.0823	0.0822	0.0821	0.0886	0.0855	0.0835	0.0855	0.0837	0.0863	0.0816	0.0823	0.0816	0.0816	0.0821	0.0802	0.0665	0.0679	0.0644	0.0645	0.0632	0.0627	0.1069	0.0575	0.0562	0.0618	0.0511	0.0616	0.0654	0.0652	0.0654	0.0634	0.0636	0.0639	0.0628	0.0630	0.0628	0.0626	0.0626	0.0623
10=15:44:17	8721	303	0.0874	0.0873	0.0876	0.0901	0.0886	0.0868	0.0877	0.0879	0.0863	0.0847	0.0839	0.0843	0.0889	0.0875	0.0856	0.0862	0.0864	0.0868	0.0864	0.0860	0.0866	0.0852	0.0836	0.0855	0.0851	0.0903	0.0871	0.0867	0.0876	0.0951	0.0869	0.0858	0.0863	0.0841	0.0888	0.0839	0.0860	0.0870	0.0854	0.0869	0.0864	0.0874	0.0855	0.0857	0.0851	0.0842	0.0836	0.0818	0.0831	0.0896	0.0893	0.0925	0.0869	0.0865	0.0869	0.0846	0.0844	0.0831	0.0844	0.0832	0.0893	0.0871	0.0856	0.0869	0.0859	0.0874	0.0842	0.0846	0.0835	0.0833	0.0837	0.0826	0.0676	0.0685	0.0650	0.0648	0.0632	0.0634	0.1076	0.0580	0.0549	0.0629	0.0508	0.0619	0.0664	0.0655	0.0668	0.0639	0.0638	0.0642	0.0633	0.0626	0.0630	0.0635	0.0637	0.0630
11=15:58:57	9602	303	0.0900	0.0899	0.0910	0.0903	0.0906	0.0886	0.0892	0.0890	0.0878	0.0862	0.0837	0.0849	0.0904	0.0887	0.0867	0.0890	0.0883	0.0884	0.0874	0.0887	0.0875	0.0861	0.0850	0.0862	0.0860	0.0901	0.0889	0.0872	0.0884	0.0895	0.0908	0.0876	0.0888	0.0872	0.0912	0.0844	0.0877	0.0894	0.0873	0.0885	0.0891	0.0893	0.0862	0.0880	0.0855	0.0852	0.0837	0.0828	0.0873	0.0915	0.0891	0.0896	0.0879	0.0885	0.0893	0.0862	0.0857	0.0841	0.0853	0.0832	0.0900	0.0899	0.0869	0.0879	0.0878	0.0891	0.0855	0.0833	0.0848	0.0838	0.0848	0.0841	0.0681	0.0688	0.0653	0.0658	0.0647	0.0643	0.1111	0.0583	0.0581	0.0637	0.0518	0.0611	0.0667	0.0667	0.0675	0.0646	0.0648	0.0649	0.0646	0.0643	0.0639	0.0642	0.0642	0.0636
12=16:13:38	10483	300	0.0907	0.0915	0.0894	0.0915	0.0912	0.0902	0.0896	0.0908	0.0881	0.0877	0.0845	0.0854	0.0904	0.0896	0.0883	0.0890	0.0893	0.0895	0.0894	0.0896	0.0873	0.0854	0.0848	0.0877	0.0878	0.0899	0.0897	0.0885	0.0896	0.0915	0.0906	0.0887	0.0872	0.0871	0.0892	0.0856	0.0907	0.0905	0.0895	0.0877	0.0886	0.0894	0.0868	0.0872	0.0856	0.0846	0.0832	0.0842	0.0868	0.0936	0.0908	0.0899	0.0892	0.0886	0.0896	0.0865	0.0864	0.0835	0.0851	0.0831	0.0896	0.0909	0.0870	0.0887	0.0866	0.0887	0.0843	0.0846	0.0821	0.0838	0.0830	0.0826	0.0676	0.0685	0.0651	0.0647	0.0640	0.0637	0.1106	0.0574	0.0577	0.0639	0.0506	0.0610	0.0663	0.0649	0.0667	0.0642	0.0642	0.0646	0.0638	0.0636	0.0631	0.0633	0.0639	0.0623
13=16:28:19	11363	300	0.0901	0.0931	0.0940	0.0973	0.0927	0.0921	0.0937	0.0918	0.0904	0.0881	0.0866	0.0867	0.0922	0.0916	0.0901	0.0921	0.0923	0.0915	0.0923	0.0908	0.0901	0.0893	0.0863	0.0847	0.0904	0.0932	0.0907	0.0934	0.0942	0.0937	0.0921	0.0921	0.0922	0.0901	0.0912	0.0883	0.0923	0.0926	0.0913	0.0917	0.0920	0.0913	0.0889	0.0899	0.0881	0.0876	0.0859	0.0851	0.0886	0.1008	0.0936	0.0921	0.0913	0.0908	0.0908	0.0900	0.0875	0.0865	0.0873	0.0863	0.0967	0.0937	0.0900	0.0912	0.0899	0.0910	0.0868	0.0870	0.0859	0.0876	0.0869	0.0851	0.0686	0.0697	0.0681	0.0659	0.0647	0.0646	0.1123	0.0564	0.0600	0.0642	0.0525	0.0628	0.0676	0.0671	0.0668	0.0651	0.0653	0.0654	0.0640	0.0642	0.0647	0.0645	0.0646	0.0640
14=16:43:00	12244	298	0.0968	0.0952	0.0957	0.0974	0.0960	0.0915	0.0945	0.0942	0.0927	0.0894	0.0874	0.0879	0.0956	0.0942	0.0919	0.0938	0.0933	0.0924	0.0937	0.0937	0.0918	0.0882	0.0873	0.0923	0.0925	0.0969	0.0941	0.0932	0.0959	0.0955	0.0948	0.0932	0.0922	0.0907	0.0915	0.0879	0.0941	0.0938	0.0929	0.0932	0.0938	0.0935	0.0911	0.0908	0.0888	0.0871	0.0859	0.0860	0.0913	0.0991	0.0975	0.0968	0.0951	0.0916	0.0938	0.0907	0.0888	0.0866	0.0866	0.0847	0.0972	0.0949	0.0905	0.0919	0.0902	0.0920	0.0866	0.0872	0.0851	0.0862	0.0857	0.0849	0.0682	0.0685	0.0658	0.0657	0.0646	0.0627	0.1121	0.0563	0.0603	0.0641	0.0513	0.0612	0.0670	0.0662	0.0670	0.0647	0.0645	0.0645	0.0634	0.0639	0.0638	0.0641	0.0645	0.0632
15=16:57:41	13125	301	0.0956	0.0977	0.1019	0.0999	0.0986	0.0947	0.0966	0.0956	0.0950	0.0909	0.0875	0.0843	0.0964	0.0961	0.0940	0.0959	0.0957	0.0942	0.0948	0.0945	0.0921	0.0902	0.0864	0.0872	0.0940	0.0994	0.0945	0.0989	0.0959	0.0970	0.0981	0.0939	0.0929	0.0890	0.0923	0.0853	0.0954	0.0952	0.0943	0.0943	0.0952	0.0934	0.0910	0.0894	0.0878	0.0862	0.0856	0.0842	0.0935	0.1026	0.0976	0.0973	0.0948	0.0930	0.0930	0.0910	0.0872	0.0858	0.0867	0.0896	0.0975	0.0971	0.0913	0.0913	0.0905	0.0912	0.0866	0.0850	0.0854	0.0834	0.0864	0.0845	0.0677	0.0677	0.0653	0.0651	0.0636	0.0628	0.1102	0.0561	0.0589	0.0638	0.0509	0.0606	0.0666	0.0656	0.0667	0.0642	0.0641	0.0630	0.0627	0.0636	0.0635	0.0632	0.0636	0.0631
16=17:12:21	14006	298	0.1017	0.0994	0.1045	0.1034	0.1003	0.0963	0.1014	0.0993	0.0975	0.0934	0.0892	0.0873	0.0999	0.0976	0.0965	0.0978	0.0983	0.0971	0.0983	0.0959	0.0949	0.0919	0.0886	0.0863	0.0992	0.1038	0.0985	0.0984	0.0989	0.0991	0.0997	0.0954	0.0952	0.0937	0.0936	0.0897	0.0992	0.0996	0.0971	0.0975	0.0966	0.0965	0.0929	0.0922	0.0907	0.0874	0.0877	0.0850	0.0962	0.1024	0.1009	0.1010	0.0986	0.0940	0.0946	0.0917	0.0898	0.0875	0.0867	0.0863	0.1002	0.1009	0.0955	0.0930	0.0937	0.0930	0.0880	0.0886	0.0842	0.0864	0.0867	0.0878	0.0682	0.0686	0.0656	0.0654	0.0639	0.0640	0.1097	0.0565	0.0593	0.0641	0.0506	0.0609	0.0665	0.0664	0.0674	0.0635	0.0646	0.0645	0.0637	0.0636	0.0646	0.0639	0.0641	0.0631
17=17:27:02	14887	303	0.1069	0.1044	0.1049	0.1067	0.1044	0.0996	0.1071	0.1037	0.1013	0.0974	0.0914	0.0896	0.1034	0.1022	0.1004	0.1028	0.1034	0.1017	0.1027	0.1010	0.0993	0.0962	0.0913	0.0887	0.1015	0.1095	0.1044	0.1010	0.1025	0.1025	0.1046	0.0990	0.0989	0.0971	0.0977	0.0906	0.1006	0.1027	0.1015	0.1002	0.1025	0.1007	0.0970	0.0964	0.0945	0.0919	0.0909	0.0870	0.0995	0.1073	0.1039	0.1061	0.1006	0.0957	0.0942	0.0956	0.0940	0.0912	0.0909	0.0900	0.1052	0.1036	0.0971	0.0946	0.0958	0.0956	0.0911	0.0902	0.0890	0.0894	0.0896	0.0876	0.0685	0.0686	0.0658	0.0652	0.0642	0.0641	0.1082	0.0572	0.0598	0.0639	0.0509	0.0606	0.0665	0.0652	0.0674	0.0648	0.0645	0.0646	0.0640	0.0638	0.0627	0.0637	0.0641	0.0637
18=17:41:44	15768	300	0.1093	0.1064	0.1105	0.1147	0.1084	0.1011	0.1086	0.1046	0.1040	0.0974	0.0930	0.0913	0.1055	0.1059	0.1044	0.1047	0.1042	0.1033	0.1061	0.1038	0.1016	0.0975	0.0925	0.0955	0.1036	0.1116	0.1068	0.1064	0.1042	0.1062	0.1061	0.1024	0.1014	0.0973	0.0976	0.0935	0.1051	0.1056	0.1047	0.1045	0.1052	0.1020	0.0995	0.0971	0.0963	0.0940	0.0911	0.0872	0.1026	0.1113	0.1056	0.1097	0.1045	0.0970	0.0992	0.0965	0.0935	0.0914	0.0897	0.0911	0.1084	0.1076	0.0996	0.0977	0.0977	0.0965	0.0915	0.0912	0.0903	0.0894	0.0894	0.0891	0.0674	0.0687	0.0651	0.0650	0.0640	0.0635	0.1078	0.0563	0.0593	0.0637	0.0512	0.0600	0.0660	0.0659	0.0669	0.0642	0.0629	0.0641	0.0633	0.0635	0.0636	0.0636	0.0634	0.0629
19=17:56:25	16649	300	0.1102	0.1132	0.1172	0.1199	0.1126	0.1051	0.1157	0.1132	0.1097	0.1027	0.0966	0.0932	0.1109	0.1109	0.1091	0.1111	0.1115	0.1085	0.1114	0.1094	0.1070	0.1010	0.0945	0.0901	0.1091	0.1131	0.1110	0.1116	0.1120	0.1100	0.1119	0.1079	0.1061	0.1008	0.0986	0.0945	0.1118	0.1109	0.1098	0.1086	0.1094	0.1057	0.1031	0.1049	0.0984	0.0967	0.0926	0.0892	0.1068	0.1218	0.1128	0.1113	0.1068	0.1004	0.1022	0.0983	0.0959	0.0946	0.0937	0.0902	0.1147	0.1122	0.1039	0.0987	0.1002	0.0996	0.0920	0.0932	0.0910	0.0926	0.0911	0.0891	0.0671	0.0689	0.0657	0.0655	0.0638	0.0639	0.1079	0.0571	0.0614	0.0651	0.0528	0.0625	0.0664	0.0662	0.0674	0.0646	0.0646	0.0650	0.0641	0.0632	0.0636	0.0638	0.0638	0.0629
20=18:11:05	17530	303	0.1199	0.1160	0.1202	0.1186	0.1161	0.1074	0.1175	0.1146	0.1101	0.1039	0.0970	0.0891	0.1182	0.1143	0.1113	0.1141	0.1136	0.1104	0.1123	0.1115	0.1055	0.1008	0.0950	0.0920	0.1163	0.1191	0.1113	0.1121	0.1129	0.1111	0.1128	0.1079	0.1056	0.1028	0.1011	0.0931	0.1140	0.1145	0.1113	0.1107	0.1116	0.1074	0.1034	0.1007	0.0974	0.0933	0.0915	0.0879	0.1116	0.1200	0.1176	0.1146	0.1099	0.1011	0.1003	0.0982	0.0944	0.0924	0.0904	0.0908	0.1148	0.1157	0.1053	0.0994	0.0985	0.0980	0.0910	0.0911	0.0895	0.0885	0.0897	0.0897	0.0675	0.0674	0.0646	0.0638	0.0634	0.0631	0.1075	0.0568	0.0596	0.0620	0.0500	0.0582	0.0660	0.0649	0.0663	0.0641	0.0635	0.0641	0.0632	0.0629	0.0623	0.0630	0.0631	0.0623
21=18:25:46	18411	298	0.1232	0.1254	0.1287	0.1296	0.1247	0.1130	0.1277	0.1235	0.1186	0.1075	0.0995	0.0949	0.1257	0.1227	0.1196	0.1232	0.1225	0.1181	0.1227	0.1202	0.1156	0.1084	0.0985	0.0926	0.1165	0.1264	0.1211	0.1201	0.1214	0.1179	0.1255	0.1165	0.1132	0.1080	0.1035	0.0963	0.1216	0.1211	0.1196	0.1202	0.1210	0.1145	0.1101	0.1087	0.1062	0.0997	0.0963	0.0896	0.1163	0.1270	0.1266	0.1275	0.1172	0.1056	0.1085	0.1030	0.0991	0.0962	0.0947	0.0920	0.1227	0.1214	0.1106	0.1028	0.1040	0.1016	0.0959	0.0946	0.0940	0.0933	0.0955	0.0917	0.0676	0.0678	0.0645	0.0650	0.0637	0.0625	0.1101	0.0568	0.0602	0.0640	0.0507	0.0598	0.0656	0.0656	0.0661	0.0640	0.0633	0.0630	0.0629	0.0631	0.0631	0.0627	0.0629	0.0625
22=18:40:27	19291	303	0.1272	0.1324	0.1391	0.1369	0.1308	0.1173	0.1351	0.1291	0.1229	0.1136	0.1017	0.0950	0.1298	0.1269	0.1244	0.1299	0.1282	0.1231	0.1276	0.1260	0.1168	0.1104	0.1004	0.0940	0.1264	0.1307	0.1277	0.1305	0.1304	0.1237	0.1285	0.1195	0.1179	0.1092	0.1067	0.0982	0.1266	0.1272	0.1252	0.1258	0.1251	0.1187	0.1148	0.1108	0.1073	0.1021	0.0970	0.0921	0.1226	0.1428	0.1308	0.1299	0.1217	0.1087	0.1128	0.1057	0.1014	0.1008	0.0956	0.0966	0.1251	0.1276	0.1152	0.1058	0.1076	0.1031	0.0952	0.0960	0.0952	0.0941	0.0959	0.0929	0.0679	0.0685	0.0648	0.0655	0.0638	0.0634	0.1068	0.0575	0.0585	0.0635	0.0506	0.0604	0.0664	0.0662	0.0667	0.0648	0.0641	0.0649	0.0639	0.0636	0.0637	0.0622	0.0638	0.0636
23=18:55:08	20172	298	0.1366	0.1406	0.1469	0.1447	0.1400	0.1236	0.1487	0.1403	0.1325	0.1230	0.1060	0.0972	0.1409	0.1369	0.1329	0.1409	0.1400	0.1311	0.1397	0.1312	0.1283	0.1152	0.1055	0.1005	0.1320	0.1390	0.1338	0.1370	0.1354	0.1289	0.1403	0.1284	0.1234	0.1175	0.1108	0.0972	0.1394	0.1349	0.1319	0.1332	0.1344	0.1240	0.1198	0.1170	0.1120	0.1074	0.1006	0.0936	0.1318	0.1509	0.1397	0.1356	0.1273	0.1127	0.1146	0.1097	0.1057	0.1006	0.0994	0.0941	0.1390	0.1352	0.1185	0.1069	0.1082	0.1046	0.0975	0.0970	0.0963	0.0958	0.0974	0.0960	0.0669	0.0681	0.0634	0.0646	0.0632	0.0633	0.1026	0.0565	0.0596	0.0631	0.0497	0.0598	0.0657	0.0655	0.0662	0.0637	0.0640	0.0633	0.0632	0.0631	0.0629	0.0621	0.0632	0.0624
24=19:09:49	21053	303	0.1473	0.1515	0.1501	0.1509	0.1462	0.1267	0.1550	0.1432	0.1366	0.1228	0.1085	0.0985	0.1485	0.1445	0.1404	0.1453	0.1440	0.1374	0.1429	0.1388	0.1256	0.1216	0.1049	0.0974	0.1399	0.1430	0.1422	0.1443	0.1413	0.1314	0.1423	0.1315	0.1258	0.1169	0.1095	0.1001	0.1426	0.1432	0.1382	0.1384	0.1401	0.1270	0.1232	0.1169	0.1120	0.1050	0.0999	0.0925	0.1383	0.1495	0.1457	0.1473	0.1363	0.1175	0.1162	0.1112	0.1039	0.1016	0.0965	0.0951	0.1400	0.1393	0.1254	0.1087	0.1129	0.1060	0.0976	0.0972	0.0956	0.0943	0.0965	0.0950	0.0682	0.0685	0.0651	0.0655	0.0642	0.0636	0.1021	0.0565	0.0593	0.0640	0.0519	0.0603	0.0665	0.0664	0.0669	0.0636	0.0645	0.0644	0.0639	0.0636	0.0636	0.0634	0.0642	0.0632
25=19:24:29	21934	300	0.1584	0.1622	0.1709	0.1719	0.1581	0.1340	0.1712	0.1600	0.1511	0.1320	0.1137	0.1019	0.1613	0.1567	0.1535	0.1583	0.1637	0.1472	0.1593	0.1509	0.1387	0.1280	0.1113	0.0994	0.1512	0.1623	0.1543	0.1522	0.1578	0.1420	0.1559	0.1462	0.1374	0.1306	0.1183	0.1035	0.1556	0.1559	0.1522	0.1546	0.1570	0.1396	0.1338	0.1312	0.1233	0.1146	0.1049	0.0955	0.1460	0.1662	0.1578	0.1576	0.1460	0.1218	0.1247	0.1180	0.1129	0.1086	0.1055	0.0982	0.1526	0.1539	0.1333	0.1135	0.1199	0.1107	0.1021	0.1022	0.1005	0.1012	0.1016	0.0993	0.0681	0.0681	0.0649	0.0654	0.0639	0.0640	0.1044	0.0584	0.0603	0.0626	0.0496	0.0588	0.0668	0.0664	0.0667	0.0644	0.0650	0.0646	0.0638	0.0639	0.0642	0.0631	0.0643	0.0637
26=19:39:10	22815	298	0.1781	0.1711	0.1782	0.1761	0.1640	0.1330	0.1793	0.1629	0.1514	0.1341	0.1174	0.1012	0.1703	0.1648	0.1596	0.1632	0.1632	0.1502	0.1592	0.1534	0.1353	0.1296	0.1106	0.1012	0.1675	0.1747	0.1570	0.1565	0.1592	0.1419	0.1575	0.1413	0.1389	0.1277	0.1176	0.1084	0.1648	0.1601	0.1561	0.1574	0.1556	0.1377	0.1324	0.1262	0.1181	0.1133	0.1052	0.0960	0.1609	0.1727	0.1685	0.1623	0.1442	0.1228	0.1228	0.1174	0.1097	0.1059	0.1019	0.0961	0.1656	0.1592	0.1333	0.1124	0.1173	0.1089	0.1011	0.0987	0.0995	0.0981	0.1024	0.1004	0.0677	0.0687	0.0657	0.0655	0.0638	0.0634	0.1032	0.0573	0.0605	0.0645	0.0513	0.0604	0.0664	0.0665	0.0674	0.0646	0.0644	0.0643	0.0632	0.0635	0.0638	0.0638	0.0635	0.0630
27=19:53:51	23695	303	0.1928	0.1903	0.1886	0.1893	0.1813	0.1438	0.1910	0.1793	0.1675	0.1453	0.1239	0.1076	0.1844	0.1818	0.1769	0.1839	0.1815	0.1641	0.1821	0.1737	0.1561	0.1482	0.1191	0.1068	0.1789	0.1803	0.1694	0.1752	0.1798	0.1534	0.1778	0.1612	0.1532	0.1407	0.1266	0.1082	0.1779	0.1792	0.1738	0.1758	0.1785	0.1529	0.1491	0.1440	0.1340	0.1250	0.1119	0.0987	0.1769	0.1869	0.1766	0.1747	0.1627	0.1284	0.1316	0.1254	0.1190	0.1140	0.1071	0.1009	0.1731	0.1717	0.1479	0.1186	0.1246	0.1137	0.1059	0.1067	0.1038	0.1048	0.1069	0.1025	0.0671	0.0677	0.0646	0.0646	0.0635	0.0628	0.1005	0.0568	0.0587	0.0629	0.0511	0.0596	0.0658	0.0655	0.0666	0.0633	0.0632	0.0636	0.0626	0.0632	0.0629	0.0632	0.0629	0.0621
28=20:08:32	24576	298	0.1912	0.2033	0.2142	0.2077	0.1920	0.1514	0.2138	0.1857	0.1717	0.1434	0.1211	0.1068	0.1959	0.1888	0.1803	0.1883	0.1822	0.1700	0.1854	0.1758	0.1537	0.1451	0.1162	0.1024	0.1822	0.1898	0.1815	0.1909	0.1869	0.1618	0.1866	0.1664	0.1567	0.1368	0.1266	0.1111	0.1887	0.1891	0.1809	0.1828	0.1853	0.1519	0.1482	0.1400	0.1368	0.1198	0.1119	0.0987	0.1788	0.2135	0.1935	0.1868	0.1596	0.1325	0.1412	0.1274	0.1195	0.1135	0.1063	0.1024	0.1849	0.1785	0.1525	0.1175	0.1241	0.1123	0.1043	0.1019	0.1020	0.1015	0.1083	0.1041	0.0672	0.0675	0.0648	0.0648	0.0630	0.0628	0.1031	0.0571	0.0580	0.0635	0.0501	0.0595	0.0659	0.0655	0.0664	0.0634	0.0637	0.0638	0.0630	0.0628	0.0631	0.0634	0.0631	0.0623
29=20:23:13	25457	300	0.2233	0.2194	0.2277	0.2362	0.2254	0.1582	0.2349	0.2168	0.1931	0.1667	0.1362	0.1103	0.2174	0.2133	0.2070	0.2150	0.2116	0.1904	0.2117	0.2035	0.1799	0.1604	0.1287	0.1093	0.2096	0.2214	0.2047	0.2055	0.2094	0.1748	0.2039	0.1856	0.1721	0.1527	0.1347	0.1115	0.2116	0.2094	0.2032	0.2048	0.2039	0.1671	0.1658	0.1587	0.1440	0.1350	0.1166	0.1024	0.2000	0.2332	0.2093	0.2119	0.1800	0.1439	0.1474	0.1425	0.1282	0.1204	0.1141	0.1049	0.2047	0.1968	0.1635	0.1248	0.1373	0.1180	0.1135	0.1095	0.1098	0.1090	0.1128	0.1076	0.0676	0.0670	0.0642	0.0644	0.0636	0.0629	0.0981	0.0570	0.0589	0.0621	0.0497	0.0583	0.0656	0.0654	0.0659	0.0632	0.0626	0.0629	0.0631	0.0626	0.0631	0.0628	0.0631	0.0622
30=20:37:53	26338	303	0.2388	0.2420	0.2503	0.2470	0.2354	0.1709	0.2568	0.2359	0.2127	0.1776	0.1417	0.1161	0.2385	0.2336	0.2288	0.2350	0.2358	0.2054	0.2383	0.2105	0.2044	0.1672	0.1385	0.1156	0.2211	0.2328	0.2193	0.2265	0.2253	0.1790	0.2261	0.2050	0.1824	0.1662	0.1431	0.1148	0.2330	0.2295	0.2247	0.2204	0.2260	0.1807	0.1799	0.1721	0.1571	0.1428	0.1257	0.1048	0.2253	0.2432	0.2285	0.2263	0.1989	0.1516	0.1579	0.1468	0.1366	0.1280	0.1170	0.1056	0.2111	0.2101	0.1710	0.1296	0.1384	0.1212	0.1166	0.1153	0.1116	0.1143	0.1157	0.1126	0.0677	0.0683	0.0649	0.0645	0.0641	0.0633	0.0981	0.0579	0.0583	0.0629	0.0512	0.0589	0.0666	0.0661	0.0669	0.0642	0.0640	0.0641	0.0638	0.0629	0.0637	0.0637	0.0637	0.0633
31=20:52:34	27219	300	0.2655	0.2669	0.2791	0.2771	0.2565	0.1788	0.2797	0.2591	0.2240	0.1952	0.1496	0.1163	0.2634	0.2514	0.2494	0.2534	0.2573	0.2193	0.2594	0.2327	0.2150	0.1751	0.1477	0.1164	0.2490	0.2526	0.2375	0.2442	0.2484	0.1888	0.2423	0.2158	0.1951	0.1754	0.1454	0.1168	0.2516	0.2499	0.2419	0.2374	0.2398	0.1922	0.1896	0.1821	0.1611	0.1487	0.1258	0.1090	0.2377	0.2670	0.2458	0.2433	0.2023	0.1554	0.1613	0.1517	0.1406	0.1280	0.1183	0.1083	0.2298	0.2253	0.1805	0.1315	0.1422	0.1241	0.1198	0.1171	0.1131	0.1143	0.1159	0.1139	0.0676	0.0679	0.0651	0.0649	0.0635	0.0634	0.0948	0.0570	0.0568	0.0640	0.0512	0.0602	0.0665	0.0656	0.0665	0.0631	0.0635	0.0640	0.0639	0.0629	0.0632	0.0631	0.0635	0.0632
32=21:07:15	28100	298	0.2811	0.2873	0.3037	0.2968	0.2819	0.1884	0.3220	0.2881	0.2536	0.2113	0.1664	0.1236	0.2832	0.2790	0.2693	0.2769	0.2812	0.2378	0.2808	0.2639	0.2328	0.1985	0.1524	0.1192	0.2649	0.2747	0.2590	0.2636	0.2721	0.2047	0.2637	0.2400	0.2179	0.1930	0.1580	0.1265	0.2754	0.2731	0.2677	0.2670	0.2645	0.2052	0.2074	0.1980	0.1771	0.1600	0.1348	0.1110	0.2532	0.2937	0.2676	0.2626	0.2199	0.1663	0.1766	0.1621	0.1513	0.1399	0.1276	0.1130	0.2469	0.2400	0.1927	0.1352	0.1488	0.1277	0.1242	0.1208	0.1200	0.1202	0.1250	0.1195	0.0665	0.0681	0.0649	0.0651	0.0634	0.0624	0.0970	0.0569	0.0588	0.0639	0.0517	0.0607	0.0656	0.0653	0.0662	0.0636	0.0637	0.0636	0.0624	0.0630	0.0628	0.0630	0.0632	0.0625
33=21:21:56	28980	300	0.3086	0.3172	0.3287	0.3234	0.3052	0.1992	0.3419	0.3002	0.2611	0.2146	0.1576	0.1239	0.3096	0.3003	0.2850	0.3003	0.2959	0.2507	0.2939	0.2781	0.2283	0.2067	0.1484	0.1256	0.2871	0.2959	0.2759	0.2913	0.2899	0.2159	0.2794	0.2436	0.2256	0.1885	0.1549	0.1258	0.3069	0.2923	0.2834	0.2902	0.2803	0.2105	0.2161	0.1989	0.1744	0.1608	0.1304	0.1100	0.2753	0.3138	0.2853	0.2863	0.2260	0.1695	0.1788	0.1666	0.1503	0.1344	0.1257	0.1144	0.2741	0.2551	0.2016	0.1365	0.1521	0.1272	0.1251	0.1189	0.1194	0.1161	0.1244	0.1189	0.0668	0.0680	0.0647	0.0647	0.0631	0.0633	0.0989	0.0564	0.0579	0.0640	0.0516	0.0611	0.0659	0.0660	0.0668	0.0638	0.0641	0.0629	0.0631	0.0630	0.0629	0.0631	0.0630	0.0625
34=21:36:37	29861	300	0.3428	0.3607	0.3768	0.3665	0.3401	0.2150	0.3758	0.3449	0.2910	0.2357	0.1762	0.1288	0.3612	0.3364	0.3292	0.3394	0.3422	0.2711	0.3498	0.2969	0.2833	0.2182	0.1720	0.1321	0.3226	0.3300	0.3106	0.3262	0.3346	0.2296	0.3148	0.2849	0.2394	0.2159	0.1687	0.1292	0.3328	0.3296	0.3198	0.3194	0.3143	0.2287	0.2413	0.2246	0.1995	0.1733	0.1486	0.1203	0.3065	0.3482	0.3209	0.3051	0.2448	0.1825	0.1963	0.1826	0.1629	0.1503	0.1338	0.1154	0.2840	0.2768	0.2130	0.1439	0.1569	0.1328	0.1299	0.1288	0.1255	0.1281	0.1295	0.1299	0.0680	0.0681	0.0653	0.0656	0.0635	0.0634	0.0974	0.0583	0.0573	0.0632	0.0520	0.0603	0.0660	0.0657	0.0666	0.0644	0.0641	0.0645	0.0635	0.0634	0.0634	0.0636	0.0638	0.0629
35=21:51:17	30742	298	0.3840	0.3952	0.3947	0.3868	0.3697	0.2182	0.4076	0.3776	0.3221	0.2603	0.1880	0.1377	0.3916	0.3727	0.3672	0.3773	0.3804	0.2972	0.3809	0.3343	0.3052	0.2372	0.1814	0.1309	0.3610	0.3641	0.3480	0.3486	0.3669	0.2479	0.3474	0.3125	0.2710	0.2430	0.1818	0.1389	0.3743	0.3665	0.3581	0.3577	0.3436	0.2532	0.2680	0.2511	0.2165	0.1927	0.1562	0.1222	0.3467	0.3771	0.3500	0.3335	0.2645	0.1909	0.2163	0.1968	0.1813	0.1630	0.1441	0.1213	0.3200	0.3039	0.2322	0.1483	0.1676	0.1371	0.1406	0.1395	0.1340	0.1372	0.1399	0.1344	0.0668	0.0672	0.0640	0.0644	0.0627	0.0620	0.0948	0.0570	0.0581	0.0632	0.0508	0.0597	0.0652	0.0650	0.0662	0.0636	0.0636	0.0624	0.0624	0.0625	0.0629	0.0626	0.0627	0.0619
36=22:05:58	31623	303	0.4130	0.4205	0.4284	0.4162	0.4076	0.2290	0.4334	0.4077	0.3424	0.2794	0.1966	0.1407	0.4128	0.4004	0.3878	0.4007	0.4135	0.3136	0.4075	0.3574	0.3312	0.2504	0.1996	0.1393	0.3890	0.3897	0.3660	0.3766	0.3967	0.2574	0.3659	0.3276	0.2823	0.2490	0.1948	0.1392	0.4031	0.3940	0.3805	0.3793	0.3609	0.2625	0.2775	0.2617	0.2217	0.1976	0.1562	0.1290	0.3662	0.4133	0.3710	0.3491	0.2703	0.1990	0.2176	0.2004	0.1834	0.1648	0.1427	0.1256	0.3377	0.3243	0.2453	0.1492	0.1680	0.1369	0.1414	0.1352	0.1329	0.1349	0.1372	0.1345	0.0670	0.0680	0.0652	0.0642	0.0636	0.0632	0.0942	0.0571	0.0568	0.0635	0.0525	0.0603	0.0662	0.0651	0.0669	0.0635	0.0639	0.0639	0.0635	0.0630	0.0626	0.0632	0.0630	0.0630
37=22:20:39	32504	298	0.4508	0.4670	0.4626	0.4684	0.4319	0.2430	0.4839	0.4381	0.3807	0.2962	0.2154	0.1493	0.4642	0.4389	0.4300	0.4420	0.4503	0.3337	0.4684	0.3735	0.3716	0.2714	0.2101	0.1444	0.4274	0.4246	0.4022	0.4148	0.4236	0.2731	0.3886	0.3602	0.2996	0.2659	0.1945	0.1447	0.4388	0.4277	0.4170	0.4129	0.4028	0.2844	0.3082	0.2791	0.2453	0.2029	0.1694	0.1328	0.4172	0.4433	0.4068	0.3739	0.2888	0.2098	0.2315	0.2151	0.1888	0.1723	0.1461	0.1240	0.3654	0.3469	0.2635	0.1548	0.1745	0.1427	0.1464	0.1444	0.1365	0.1391	0.1408	0.1459	0.0681	0.0687	0.0654	0.0653	0.0641	0.0638	0.0964	0.0576	0.0584	0.0647	0.0528	0.0599	0.0662	0.0659	0.0668	0.0633	0.0642	0.0645	0.0634	0.0639	0.0638	0.0638	0.0636	0.0628
38=22:35:20	33384	301	0.4890	0.5001	0.5224	0.5079	0.4904	0.2582	0.5523	0.5009	0.4375	0.3479	0.2366	0.1537	0.4971	0.4869	0.4682	0.4966	0.5024	0.3671	0.4852	0.4528	0.3828	0.3239	0.2148	0.1413	0.4407	0.4603	0.4422	0.4523	0.4710	0.2988	0.4614	0.3980	0.3534	0.3073	0.2283	0.1549	0.4737	0.4738	0.4594	0.4697	0.4374	0.3182	0.3481	0.3197	0.2789	0.2413	0.1792	0.1293	0.4281	0.4767	0.4548	0.4111	0.3085	0.2312	0.2627	0.2406	0.2206	0.1923	0.1662	0.1323	0.3921	0.3807	0.2918	0.1598	0.1882	0.1473	0.1618	0.1527	0.1568	0.1519	0.1618	0.1441	0.0679	0.0682	0.0642	0.0650	0.0637	0.0636	0.0978	0.0577	0.0578	0.0641	0.0525	0.0604	0.0662	0.0649	0.0665	0.0641	0.0644	0.0638	0.0633	0.0638	0.0627	0.0637	0.0634	0.0626
39=22:50:01	34265	303	0.5402	0.5478	0.5493	0.5440	0.5076	0.2624	0.5638	0.5359	0.4367	0.3675	0.2444	0.1587	0.5463	0.5179	0.5080	0.5235	0.5344	0.3802	0.5377	0.4599	0.4314	0.3141	0.2429	0.1551	0.5021	0.4956	0.4753	0.4735	0.5042	0.2991	0.4746	0.4146	0.3553	0.3181	0.2174	0.1541	0.5149	0.5062	0.4872	0.4856	0.4559	0.3265	0.3535	0.3327	0.2692	0.2407	0.1728	0.1404	0.4740	0.5019	0.4753	0.4125	0.3141	0.2232	0.2665	0.2438	0.2161	0.1832	0.1585	0.1318	0.4175	0.4002	0.2976	0.1614	0.1825	0.1455	0.1562	0.1511	0.1439	0.1525	0.1539	0.1532	0.0667	0.0677	0.0647	0.0647	0.0630	0.0624	0.0953	0.0567	0.0552	0.0628	0.0534	0.0599	0.0654	0.0651	0.0664	0.0635	0.0631	0.0631	0.0623	0.0629	0.0630	0.0630	0.0629	0.0623
40=23:04:41	35146	300	0.5831	0.5963	0.6073	0.5951	0.5711	0.2808	0.6394	0.5853	0.5109	0.4001	0.2765	0.1682	0.6027	0.5784	0.5590	0.5906	0.5940	0.4188	0.5735	0.5313	0.4455	0.3752	0.2444	0.1554	0.5261	0.5584	0.5306	0.5301	0.5680	0.3346	0.5391	0.4647	0.4171	0.3557	0.2535	0.1670	0.5753	0.5665	0.5456	0.5556	0.5120	0.3618	0.4047	0.3777	0.3168	0.2760	0.1959	0.1405	0.5032	0.5456	0.5145	0.4544	0.3394	0.2516	0.3109	0.2760	0.2435	0.2122	0.1808	0.1393	0.4490	0.4441	0.3366	0.1675	0.1993	0.1532	0.1747	0.1675	0.1659	0.1656	0.1736	0.1578	0.0676	0.0679	0.0644	0.0653	0.0635	0.0636	0.0962	0.0580	0.0574	0.0635	0.0517	0.0604	0.0662	0.0650	0.0671	0.0641	0.0641	0.0640	0.0632	0.0636	0.0628	0.0635	0.0633	0.0630
41=23:19:22	36027	300	0.6082	0.6331	0.6419	0.6308	0.5899	0.2883	0.6752	0.6057	0.5543	0.4050	0.3047	0.1741	0.6404	0.6055	0.5892	0.6145	0.6137	0.4173	0.6351	0.5180	0.4867	0.3796	0.2673	0.1642	0.5731	0.5807	0.5643	0.5740	0.5870	0.3436	0.5542	0.4849	0.4209	0.3682	0.2576	0.1730	0.6168	0.5946	0.5791	0.5759	0.5433	0.3629	0.4333	0.3621	0.3541	0.2576	0.2150	0.1452	0.5402	0.5811	0.5522	0.4693	0.3537	0.2600	0.3172	0.2926	0.2435	0.2200	0.1731	0.1418	0.4761	0.4555	0.3503	0.1729	0.1986	0.1526	0.1756	0.1705	0.1596	0.1655	0.1748	0.1763	0.0678	0.0680	0.0652	0.0642	0.0639	0.0638	0.0980	0.0583	0.0596	0.0628	0.0527	0.0586	0.0662	0.0657	0.0670	0.0640	0.0645	0.0640	0.0643	0.0633	0.0630	0.0638	0.0635	0.0631
42=23:34:03	36908	298	0.6608	0.6864	0.6992	0.6838	0.6411	0.3061	0.7203	0.6694	0.6009	0.4768	0.3169	0.1897	0.6768	0.6563	0.6381	0.6738	0.6644	0.4545	0.6654	0.6115	0.5195	0.4361	0.2863	0.1800	0.6042	0.6317	0.6139	0.6153	0.6492	0.3707	0.6162	0.5379	0.4937	0.4108	0.2859	0.1915	0.6590	0.6447	0.6252	0.6311	0.5874	0.4016	0.4733	0.4395	0.3734	0.3249	0.2294	0.1566	0.5767	0.6274	0.5771	0.5010	0.3687	0.2757	0.3551	0.3248	0.2850	0.2396	0.2009	0.1560	0.4902	0.4975	0.3772	0.1767	0.2101	0.1602	0.1960	0.1868	0.1867	0.1870	0.1937	0.1746	0.0677	0.0681	0.0642	0.0651	0.0642	0.0629	0.1005	0.0579	0.0581	0.0641	0.0523	0.0604	0.0662	0.0657	0.0669	0.0646	0.0643	0.0645	0.0633	0.0633	0.0631	0.0632	0.0640	0.0628
43=23:48:44	37788	301	0.6856	0.7132	0.7173	0.7092	0.6729	0.3074	0.7325	0.6734	0.6401	0.4616	0.3341	0.1923	0.7251	0.7033	0.6743	0.7068	0.6911	0.4575	0.7072	0.6299	0.5416	0.4620	0.3023	0.1765	0.6555	0.6749	0.6469	0.6545	0.6877	0.3771	0.6377	0.5655	0.5127	0.4145	0.2998	0.1900	0.6995	0.6857	0.6632	0.6597	0.6333	0.4053	0.5001	0.4368	0.4132	0.3064	0.2454	0.1577	0.6088	0.6701	0.6198	0.5143	0.3767	0.2892	0.3678	0.3422	0.2855	0.2520	0.1972	0.1577	0.5305	0.5226	0.4008	0.1813	0.2151	0.1609	0.1994	0.1896	0.1878	0.1819	0.1966	0.1846	0.0672	0.0676	0.0649	0.0647	0.0631	0.0627	0.0967	0.0571	0.0560	0.0632	0.0530	0.0599	0.0656	0.0655	0.0657	0.0635	0.0639	0.0636	0.0625	0.0628	0.0634	0.0630	0.0626	0.0623
44=00:03:25	38669	298	0.7183	0.7446	0.7510	0.7475	0.7003	0.3246	0.7330	0.7340	0.6743	0.5316	0.3679	0.2138	0.7548	0.7296	0.7156	0.7357	0.7329	0.4820	0.7475	0.6678	0.6208	0.4889	0.3483	0.1896	0.6856	0.7172	0.6956	0.6951	0.7144	0.3961	0.6858	0.6245	0.5512	0.4741	0.3283	0.2140	0.7366	0.7230	0.7083	0.7104	0.6708	0.4338	0.5503	0.5084	0.4528	0.3578	0.2708	0.1710	0.6450	0.6799	0.6431	0.5410	0.3979	0.3036	0.3992	0.3629	0.3229	0.2763	0.2160	0.1656	0.5361	0.5556	0.4207	0.1845	0.2196	0.1687	0.2139	0.2101	0.2010	0.2131	0.2125	0.2004	0.0667	0.0676	0.0642	0.0642	0.0635	0.0633	0.0961	0.0570	0.0567	0.0650	0.0540	0.0621	0.0657	0.0655	0.0664	0.0629	0.0634	0.0635	0.0628	0.0629	0.0630	0.0633	0.0635	0.0628
45=00:18:06	39550	300	0.7138	0.7544	0.7658	0.7569	0.7344	0.3394	0.7449	0.7488	0.7148	0.5952	0.4002	0.2326	0.7659	0.7720	0.7504	0.7667	0.7561	0.5123	0.7265	0.7438	0.6397	0.5498	0.3672	0.2025	0.7150	0.7444	0.7152	0.7318	0.7495	0.4123	0.7306	0.6531	0.6156	0.5075	0.3649	0.2196	0.7649	0.7658	0.7432	0.7375	0.6984	0.4546	0.5930	0.5511	0.4809	0.4016	0.2772	0.1754	0.6761	0.7273	0.6672	0.5621	0.4180	0.3137	0.4314	0.3941	0.3519	0.2992	0.2367	0.1746	0.5568	0.5808	0.4451	0.1915	0.2280	0.1713	0.2323	0.2162	0.2176	0.2157	0.2269	0.2038	0.0674	0.0677	0.0649	0.0646	0.0638	0.0634	0.0996	0.0573	0.0564	0.0632	0.0535	0.0602	0.0658	0.0653	0.0654	0.0634	0.0638	0.0637	0.0630	0.0629	0.0635	0.0632	0.0630	0.0624
46=00:32:46	40431	298	0.7273	0.7562	0.7727	0.7611	0.7406	0.3491	0.7603	0.7543	0.7232	0.6379	0.4274	0.2486	0.7702	0.7755	0.7615	0.7710	0.7598	0.5242	0.7254	0.7552	0.6773	0.5887	0.4020	0.2205	0.7395	0.7821	0.7507	0.7488	0.7612	0.4293	0.7435	0.6928	0.6597	0.5478	0.3903	0.2391	0.7676	0.7747	0.7596	0.7542	0.7211	0.4672	0.6229	0.5994	0.5138	0.4271	0.2970	0.1892	0.6953	0.7555	0.6901	0.5725	0.4218	0.3190	0.4681	0.4323	0.3690	0.3160	0.2524	0.1845	0.5840	0.5989	0.4545	0.1973	0.2305	0.1773	0.2447	0.2320	0.2288	0.2294	0.2435	0.2193	0.0675	0.0678	0.0648	0.0649	0.0637	0.0627	0.1000	0.0581	0.0592	0.0638	0.0530	0.0610	0.0658	0.0658	0.0665	0.0638	0.0646	0.0639	0.0630	0.0636	0.0635	0.0636	0.0636	0.0628
47=00:47:27	41312	300	0.7217	0.7444	0.7496	0.7323	0.7253	0.3434	0.7484	0.7150	0.7186	0.6152	0.4540	0.2399	0.7659	0.7725	0.7445	0.7607	0.7450	0.5268	0.7258	0.7351	0.6774	0.6175	0.4040	0.2254	0.7264	0.7650	0.7319	0.7417	0.7320	0.4358	0.7246	0.7033	0.6606	0.5476	0.4083	0.2353	0.7691	0.7752	0.7644	0.7318	0.7416	0.4698	0.6702	0.5836	0.5726	0.4100	0.3181	0.1875	0.7126	0.7472	0.6970	0.5853	0.4289	0.3342	0.4858	0.4542	0.3699	0.3398	0.2503	0.1845	0.5926	0.6057	0.4829	0.1977	0.2369	0.1750	0.2535	0.2339	0.2369	0.2240	0.2607	0.2341	0.0673	0.0680	0.0654	0.0640	0.0639	0.0637	0.1002	0.0579	0.0575	0.0635	0.0540	0.0601	0.0665	0.0655	0.0665	0.0642	0.0644	0.0641	0.0635	0.0637	0.0630	0.0635	0.0631	0.0632
48=01:02:08	42192	300	0.7315	0.7507	0.7703	0.7641	0.7330	0.3687	0.7499	0.7643	0.7056	0.6909	0.4844	0.2749	0.7650	0.7719	0.7577	0.7586	0.7616	0.5467	0.7356	0.7239	0.7270	0.6140	0.4614	0.2324	0.7197	0.7757	0.7556	0.7375	0.7431	0.4548	0.7496	0.7311	0.6756	0.6308	0.4280	0.2557	0.7655	0.7776	0.7747	0.7500	0.7492	0.4929	0.6855	0.6614	0.5794	0.4711	0.3331	0.2077	0.7122	0.7497	0.7061	0.5963	0.4529	0.3487	0.5488	0.4813	0.4306	0.3709	0.2775	0.1899	0.6101	0.6293	0.4932	0.2040	0.2421	0.1838	0.2710	0.2634	0.2475	0.2641	0.2616	0.2470	0.0675	0.0682	0.0656	0.0655	0.0641	0.0637	0.0959	0.0594	0.0594	0.0639	0.0541	0.0599	0.0666	0.0665	0.0666	0.0645	0.0642	0.0648	0.0638	0.0641	0.0643	0.0637	0.0635	0.0636
49=01:16:49	43073	298	0.7303	0.7591	0.7739	0.7545	0.7306	0.3777	0.7610	0.7660	0.6964	0.7043	0.5035	0.2915	0.7724	0.7711	0.7607	0.7630	0.7582	0.5603	0.7389	0.7384	0.7240	0.6564	0.4970	0.2602	0.7344	0.7643	0.7435	0.7346	0.7457	0.4596	0.7451	0.7143	0.6906	0.6536	0.4483	0.2676	0.7613	0.7752	0.7577	0.7386	0.7424	0.4995	0.6858	0.7016	0.5878	0.5146	0.3464	0.2243	0.7046	0.7524	0.6997	0.6017	0.4594	0.3502	0.5665	0.5117	0.4473	0.3697	0.2894	0.2031	0.6249	0.6393	0.5018	0.2096	0.2453	0.1835	0.2868	0.2721	0.2592	0.2686	0.2791	0.2616	0.0672	0.0683	0.0646	0.0653	0.0640	0.0631	0.0929	0.0585	0.0587	0.0641	0.0529	0.0607	0.0660	0.0650	0.0668	0.0643	0.0642	0.0644	0.0636	0.0634	0.0625	0.0633	0.0634	0.0633
50=01:31:30	43954	303	0.7322	0.7606	0.7695	0.7640	0.7249	0.3843	0.7609	0.7661	0.7182	0.6884	0.5719	0.3104	0.7843	0.7758	0.7698	0.7655	0.7607	0.5690	0.7734	0.7287	0.7382	0.6720	0.5306	0.2749	0.7470	0.7754	0.7400	0.7499	0.7478	0.4781	0.7576	0.7345	0.6934	0.6989	0.4910	0.3008	0.7756	0.7785	0.7702	0.7490	0.7642	0.5141	0.7114	0.7008	0.6608	0.5362	0.3954	0.2345	0.7175	0.7604	0.7153	0.6192	0.4689	0.3716	0.6139	0.5581	0.4804	0.4277	0.3189	0.2119	0.6433	0.6529	0.5208	0.2165	0.2517	0.1910	0.3159	0.3032	0.2814	0.3040	0.3068	0.2934	0.0678	0.0679	0.0653	0.0652	0.0636	0.0636	0.0937	0.0581	0.0578	0.0640	0.0545	0.0607	0.0665	0.0661	0.0669	0.0642	0.0644	0.0640	0.0628	0.0631	0.0635	0.0639	0.0633	0.0633
51=01:46:10	44835	300	0.7426	0.7718	0.7847	0.7662	0.7510	0.3831	0.7783	0.7539	0.7344	0.6874	0.5786	0.3181	0.7730	0.7842	0.7614	0.7759	0.7461	0.5854	0.7370	0.7690	0.6768	0.7115	0.5078	0.2906	0.7367	0.7775	0.7405	0.7410	0.7404	0.4815	0.7587	0.7007	0.7066	0.6682	0.5345	0.3010	0.7729	0.7816	0.7613	0.7445	0.7489	0.5182	0.7131	0.6669	0.6442	0.5537	0.3923	0.2329	0.7153	0.7598	0.6987	0.6402	0.4774	0.3769	0.6296	0.5864	0.4912	0.4264	0.3311	0.2206	0.6608	0.6554	0.5316	0.2184	0.2582	0.1879	0.3357	0.2899	0.3049	0.2775	0.3306	0.2896	0.0678	0.0674	0.0648	0.0646	0.0634	0.0629	0.0927	0.0584	0.0595	0.0624	0.0527	0.0589	0.0657	0.0653	0.0663	0.0638	0.0626	0.0630	0.0626	0.0629	0.0630	0.0635	0.0631	0.0625
52=02:00:51	45716	300	0.7477	0.7722	0.7783	0.7745	0.7382	0.4034	0.7608	0.7750	0.7371	0.6766	0.6234	0.3518	0.7869	0.7901	0.7727	0.7711	0.7726	0.5881	0.7751	0.7429	0.7392	0.6746	0.5933	0.2949	0.7458	0.7892	0.7561	0.7584	0.7589	0.5014	0.7582	0.7427	0.6976	0.7069	0.5631	0.3342	0.7866	0.7852	0.7795	0.7525	0.7680	0.5339	0.7173	0.7003	0.6688	0.5890	0.4396	0.2546	0.7115	0.7692	0.7207	0.6399	0.4852	0.3881	0.6823	0.6268	0.5293	0.4828	0.3545	0.2390	0.6747	0.6714	0.5506	0.2264	0.2645	0.1983	0.3594	0.3406	0.3189	0.3414	0.3421	0.3281	0.0684	0.0681	0.0656	0.0655	0.0640	0.0638	0.0935	0.0589	0.0578	0.0649	0.0536	0.0608	0.0666	0.0663	0.0674	0.0648	0.0650	0.0633	0.0637	0.0643	0.0637	0.0638	0.0636	0.0632
53=02:15:32	46596	300	0.7479	0.7811	0.7998	0.7781	0.7439	0.4095	0.7740	0.7892	0.7200	0.7318	0.6072	0.3854	0.7897	0.7862	0.7799	0.7825	0.7701	0.6022	0.7559	0.7742	0.7266	0.6955	0.6127	0.3306	0.7399	0.7817	0.7598	0.7471	0.7580	0.5028	0.7687	0.7236	0.7098	0.7007	0.5725	0.3479	0.7817	0.7959	0.7716	0.7484	0.7524	0.5433	0.7055	0.7094	0.6226	0.6459	0.4310	0.2712	0.7262	0.7627	0.7117	0.6389	0.4898	0.3984	0.6824	0.6184	0.5625	0.4806	0.3783	0.2466	0.6707	0.6788	0.5520	0.2312	0.2656	0.1979	0.3657	0.3375	0.3264	0.3377	0.3550	0.3361	0.0691	0.0700	0.0668	0.0656	0.0653	0.0649	0.0950	0.0599	0.0594	0.0667	0.0564	0.0646	0.0684	0.0666	0.0685	0.0658	0.0661	0.0657	0.0649	0.0649	0.0643	0.0648	0.0652	0.0649
54=02:30:13	47477	300	0.7489	0.7800	0.7918	0.7926	0.7428	0.4256	0.7810	0.7946	0.7297	0.7234	0.6274	0.4027	0.7961	0.7973	0.7897	0.7818	0.7876	0.6159	0.7770	0.7551	0.7538	0.6793	0.6521	0.3392	0.7639	0.7938	0.7692	0.7678	0.7750	0.5247	0.7755	0.7455	0.7042	0.7195	0.6066	0.3726	0.7874	0.8001	0.7828	0.7610	0.7708	0.5502	0.7139	0.7259	0.6486	0.6524	0.4784	0.2987	0.7178	0.7787	0.7356	0.6551	0.5055	0.4145	0.7017	0.6651	0.5949	0.5274	0.3953	0.2550	0.6798	0.6907	0.5695	0.2341	0.2680	0.2012	0.3959	0.3742	0.3455	0.3698	0.3766	0.3583	0.0679	0.0678	0.0650	0.0651	0.0629	0.0633	0.0935	0.0584	0.0569	0.0640	0.0535	0.0605	0.0660	0.0659	0.0669	0.0641	0.0640	0.0641	0.0630	0.0632	0.0639	0.0634	0.0638	0.0630
55=02:44:54	48358	300	0.7533	0.7772	0.7953	0.7870	0.7635	0.4221	0.7894	0.7907	0.7605	0.7286	0.6377	0.4255	0.7946	0.7994	0.7793	0.7897	0.7836	0.6360	0.7604	0.7937	0.7285	0.7213	0.6371	0.3677	0.7583	0.7901	0.7593	0.7575	0.7720	0.5185	0.7847	0.7345	0.7315	0.6994	0.6572	0.3850	0.7927	0.7973	0.7875	0.7625	0.7599	0.5541	0.7204	0.7230	0.6436	0.6631	0.4908	0.2995	0.7326	0.7689	0.7151	0.6557	0.5035	0.4151	0.6912	0.6694	0.6201	0.5519	0.4329	0.2739	0.6832	0.6925	0.5747	0.2389	0.2744	0.2048	0.4245	0.3727	0.3819	0.3754	0.4091	0.3755	0.0678	0.0682	0.0653	0.0653	0.0640	0.0638	0.0951	0.0585	0.0583	0.0637	0.0541	0.0606	0.0664	0.0658	0.0667	0.0643	0.0641	0.0644	0.0638	0.0637	0.0639	0.0639	0.0637	0.0632
56=02:59:34	49239	300	0.7480	0.7835	0.7855	0.7845	0.7385	0.4367	0.7744	0.7997	0.7442	0.7252	0.6473	0.4591	0.8016	0.7993	0.7944	0.7835	0.8017	0.6240	0.7997	0.7529	0.7752	0.6699	0.6747	0.3761	0.7452	0.7796	0.7598	0.7639	0.7653	0.5301	0.7717	0.7593	0.6999	0.7324	0.6330	0.4168	0.7906	0.8041	0.8071	0.7601	0.7785	0.5670	0.7242	0.7163	0.6680	0.6423	0.5383	0.3199	0.7349	0.7709	0.7247	0.6472	0.5125	0.4293	0.7038	0.6658	0.6335	0.5909	0.4378	0.2821	0.6779	0.6993	0.5815	0.2462	0.2753	0.2084	0.4392	0.4119	0.3787	0.4152	0.4074	0.4190	0.0677	0.0686	0.0655	0.0656	0.0643	0.0640	0.0938	0.0576	0.0568	0.0657	0.0549	0.0631	0.0664	0.0664	0.0675	0.0644	0.0636	0.0647	0.0639	0.0633	0.0636	0.0635	0.0636	0.0627
57=03:14:15	50120	303	0.7631	0.7781	0.8100	0.7988	0.7642	0.4452	0.7937	0.7938	0.7690	0.7330	0.6300	0.4710	0.8084	0.7962	0.7756	0.7928	0.7831	0.6380	0.7696	0.7980	0.7161	0.7215	0.6243	0.4110	0.7529	0.7969	0.7664	0.7519	0.7714	0.5348	0.7946	0.7348	0.7280	0.6965	0.6503	0.4183	0.7880	0.8025	0.7956	0.7682	0.7708	0.5652	0.7308	0.7235	0.6493	0.6542	0.5390	0.3373	0.7351	0.7713	0.7135	0.6588	0.5175	0.4305	0.6986	0.6730	0.6395	0.5938	0.4771	0.2965	0.6834	0.6916	0.5820	0.2457	0.2860	0.2078	0.4796	0.4194	0.4260	0.4111	0.4560	0.4229	0.0669	0.0670	0.0658	0.0647	0.0632	0.0626	0.0982	0.0579	0.0570	0.0622	0.0535	0.0586	0.0658	0.0657	0.0651	0.0634	0.0634	0.0636	0.0630	0.0631	0.0630	0.0635	0.0628	0.0627
58=03:28:56	51001	298	0.7579	0.7866	0.8089	0.8100	0.7589	0.4568	0.7868	0.8098	0.7754	0.7285	0.6776	0.5126	0.8075	0.8013	0.7886	0.7916	0.7995	0.6379	0.8126	0.7653	0.7717	0.7026	0.6674	0.4102	0.7629	0.7965	0.7738	0.7670	0.7796	0.5538	0.7986	0.7627	0.7226	0.7387	0.6628	0.4820	0.7969	0.8020	0.8100	0.7672	0.7881	0.5796	0.7483	0.7271	0.7000	0.6513	0.5980	0.3647	0.7408	0.7761	0.7318	0.6561	0.5289	0.4394	0.7210	0.6881	0.6384	0.6419	0.4979	0.3342	0.6817	0.6952	0.5929	0.2520	0.2872	0.2124	0.5009	0.4661	0.4362	0.4808	0.4651	0.4833	0.0674	0.0677	0.0634	0.0646	0.0631	0.0632	0.0949	0.0582	0.0577	0.0642	0.0522	0.0605	0.0657	0.0657	0.0666	0.0638	0.0638	0.0636	0.0629	0.0634	0.0632	0.0628	0.0630	0.0624
59=03:43:37	51881	300	0.7518	0.7795	0.7935	0.7991	0.7672	0.4511	0.7923	0.7891	0.7760	0.7094	0.6650	0.5040	0.8114	0.8103	0.7905	0.7975	0.7963	0.6344	0.8056	0.7802	0.7433	0.7201	0.6394	0.4286	0.7508	0.7922	0.7636	0.7696	0.7730	0.5634	0.8084	0.7547	0.7418	0.7214	0.6831	0.4923	0.8099	0.8007	0.8184	0.7716	0.7850	0.5772	0.7662	0.7093	0.7117	0.6508	0.6129	0.3727	0.7511	0.7858	0.7254	0.6630	0.5286	0.4562	0.7154	0.6914	0.6372	0.6427	0.5266	0.3530	0.6946	0.6939	0.6003	0.2578	0.2936	0.2163	0.5369	0.4813	0.4733	0.4744	0.5206	0.5068	0.0670	0.0681	0.0641	0.0649	0.0631	0.0636	0.0931	0.0577	0.0560	0.0636	0.0525	0.0605	0.0657	0.0657	0.0664	0.0643	0.0637	0.0635	0.0635	0.0630	0.0630	0.0621	0.0631	0.0626
60=03:58:18	52762	298	0.7532	0.7842	0.8053	0.8069	0.7800	0.4590	0.7919	0.7881	0.7700	0.7300	0.6385	0.5319	0.8174	0.8128	0.7924	0.7961	0.7938	0.6447	0.7919	0.7971	0.7073	0.7433	0.6087	0.4573	0.7583	0.8011	0.7664	0.7684	0.7829	0.5593	0.8092	0.7351	0.7515	0.7033	0.6638	0.4964	0.8153	0.8135	0.8151	0.7830	0.7789	0.5823	0.7459	0.7176	0.6549	0.6629	0.5600	0.3802	0.7457	0.7851	0.7288	0.6714	0.5327	0.4522	0.6972	0.6829	0.6341	0.5994	0.5503	0.3593	0.6980	0.6949	0.6080	0.2561	0.2950	0.2131	0.5573	0.4717	0.4891	0.4675	0.5365	0.5009	0.0665	0.0677	0.0642	0.0644	0.0630	0.0630	0.0911	0.0566	0.0552	0.0645	0.0538	0.0619	0.0655	0.0651	0.0665	0.0632	0.0628	0.0633	0.0627	0.0625	0.0624	0.0624	0.0623	0.0620
61=04:12:58	53643	300	0.7700	0.7950	0.8039	0.8214	0.7746	0.4717	0.7734	0.7930	0.7851	0.6880	0.6727	0.5510	0.8288	0.8137	0.7954	0.7910	0.8105	0.6234	0.8290	0.7316	0.7695	0.6668	0.6683	0.4626	0.7747	0.8075	0.7702	0.7747	0.7827	0.5668	0.7928	0.7577	0.7015	0.7147	0.6388	0.5484	0.8185	0.8114	0.8371	0.7730	0.7988	0.5707	0.7563	0.6958	0.7011	0.6054	0.6098	0.4095	0.7662	0.7816	0.7348	0.6696	0.5523	0.4492	0.7050	0.6755	0.6180	0.6256	0.5403	0.3672	0.6818	0.7016	0.6033	0.2611	0.2922	0.2158	0.5602	0.5189	0.4699	0.5290	0.5098	0.5729	0.0676	0.0679	0.0642	0.0643	0.0635	0.0636	0.0961	0.0584	0.0559	0.0638	0.0537	0.0603	0.0660	0.0649	0.0667	0.0640	0.0645	0.0639	0.0635	0.0631	0.0624	0.0629	0.0635	0.0627
62=04:27:39	54524	300	0.7668	0.8027	0.8241	0.8326	0.7999	0.4753	0.8094	0.7899	0.8104	0.7099	0.6769	0.5618	0.8275	0.8291	0.8018	0.8151	0.8105	0.6490	0.8212	0.7959	0.7365	0.7582	0.6269	0.4942	0.7750	0.8201	0.7837	0.7911	0.7938	0.5795	0.8178	0.7484	0.7555	0.7081	0.6754	0.5663	0.8295	0.8194	0.8385	0.7901	0.7959	0.5785	0.7757	0.6953	0.7136	0.6334	0.6056	0.4264	0.7559	0.7982	0.7409	0.6822	0.5432	0.4725	0.7041	0.6815	0.6260	0.6236	0.5775	0.4027	0.7004	0.7000	0.6148	0.2654	0.3048	0.2224	0.6001	0.5302	0.5385	0.5055	0.5992	0.5495	0.0677	0.0681	0.0655	0.0661	0.0635	0.0635	0.0977	0.0588	0.0584	0.0645	0.0543	0.0606	0.0664	0.0661	0.0672	0.0645	0.0648	0.0644	0.0631	0.0636	0.0638	0.0637	0.0642	0.0630
63=04:42:20	55405	303	0.7732	0.7975	0.8188	0.8362	0.7954	0.4890	0.7873	0.8162	0.7964	0.7478	0.6698	0.6001	0.8374	0.8250	0.8150	0.8168	0.8274	0.6527	0.8375	0.7831	0.7697	0.7259	0.6678	0.5283	0.7836	0.8145	0.7996	0.7885	0.8093	0.5819	0.8306	0.7652	0.7607	0.7419	0.6570	0.5924	0.8323	0.8272	0.8460	0.8060	0.8075	0.6007	0.7636	0.7612	0.6838	0.6779	0.5956	0.4784	0.7639	0.7963	0.7432	0.6628	0.5526	0.4662	0.7268	0.6780	0.6572	0.6299	0.6011	0.4166	0.7017	0.7138	0.6106	0.2709	0.3025	0.2288	0.6030	0.5674	0.5436	0.5750	0.5753	0.5485	0.0670	0.0679	0.0645	0.0647	0.0633	0.0629	0.0897	0.0577	0.0553	0.0632	0.0534	0.0598	0.0657	0.0655	0.0666	0.0637	0.0632	0.0640	0.0627	0.0631	0.0635	0.0632	0.0635	0.0625
64=04:57:01	56285	300	0.7832	0.7949	0.8257	0.8369	0.8204	0.4942	0.8007	0.8113	0.8166	0.7598	0.6573	0.6097	0.8388	0.8354	0.8105	0.8303	0.8300	0.6603	0.8184	0.7987	0.7417	0.7355	0.6495	0.5545	0.7926	0.8259	0.7992	0.7906	0.8087	0.5830	0.8396	0.7481	0.7753	0.7362	0.6714	0.5908	0.8319	0.8425	0.8494	0.8093	0.8007	0.6089	0.7652	0.7426	0.6671	0.6829	0.5739	0.4850	0.7746	0.8125	0.7320	0.6789	0.5497	0.4702	0.7193	0.6742	0.6541	0.6085	0.6145	0.4323	0.7062	0.7114	0.6116	0.2742	0.3013	0.2258	0.6002	0.5517	0.5646	0.5437	0.5816	0.5379	0.0666	0.0669	0.0638	0.0631	0.0627	0.0624	0.0904	0.0565	0.0552	0.0625	0.0520	0.0581	0.0652	0.0637	0.0661	0.0631	0.0631	0.0628	0.0627	0.0624	0.0615	0.0627	0.0627	0.0619
65=05:11:42	57166	300	0.7634	0.8034	0.8347	0.8522	0.8116	0.5033	0.8125	0.8111	0.8344	0.7443	0.6864	0.6019	0.8587	0.8347	0.8218	0.8369	0.8401	0.6598	0.8518	0.8135	0.7483	0.7578	0.6509	0.5466	0.7931	0.8283	0.8042	0.8104	0.8155	0.5942	0.8619	0.7719	0.7901	0.7416	0.6988	0.6129	0.8472	0.8511	0.8637	0.8138	0.8180	0.6052	0.7971	0.7463	0.7134	0.6811	0.5978	0.4973	0.7740	0.8185	0.7543	0.6890	0.5672	0.4925	0.7460	0.7018	0.6559	0.6568	0.6224	0.4787	0.7097	0.7081	0.6252	0.2827	0.3110	0.2286	0.6182	0.5684	0.5860	0.5583	0.6117	0.5571	0.0677	0.0680	0.0649	0.0654	0.0641	0.0635	0.0931	0.0582	0.0578	0.0640	0.0536	0.0601	0.0665	0.0658	0.0671	0.0642	0.0638	0.0641	0.0633	0.0636	0.0633	0.0636	0.0635	0.0630
66=05:26:23	58047	300	0.7755	0.8022	0.8172	0.8542	0.8091	0.5027	0.7874	0.8205	0.8114	0.7602	0.6837	0.6163	0.8646	0.8250	0.8249	0.8295	0.8436	0.6543	0.8621	0.7780	0.7841	0.7213	0.6879	0.5596	0.7930	0.8264	0.8095	0.8019	0.8102	0.5968	0.8625	0.7601	0.7744	0.7529	0.6602	0.6168	0.8475	0.8534	0.8709	0.8258	0.8119	0.6179	0.7845	0.7532	0.6990	0.6888	0.6011	0.5502	0.7895	0.8184	0.7504	0.6711	0.5650	0.4840	0.7399	0.6698	0.6629	0.6253	0.6088	0.4732	0.7054	0.7137	0.6149	0.2850	0.3076	0.2340	0.6045	0.5784	0.5470	0.5819	0.5747	0.5610	0.0674	0.0680	0.0650	0.0656	0.0641	0.0637	0.0883	0.0583	0.0552	0.0640	0.0536	0.0604	0.0662	0.0659	0.0667	0.0634	0.0645	0.0643	0.0638	0.0632	0.0638	0.0636	0.0638	0.0634
67=05:41:03	58928	300	0.7631	0.8093	0.8181	0.8671	0.8118	0.5072	0.7874	0.8124	0.8371	0.7276	0.7113	0.6057	0.8684	0.8372	0.8293	0.8423	0.8515	0.6487	0.8928	0.7739	0.7762	0.7351	0.6811	0.5442	0.7940	0.8328	0.8160	0.8301	0.8213	0.6034	0.8562	0.7804	0.7688	0.7582	0.6859	0.6365	0.8534	0.8587	0.8814	0.8183	0.8306	0.6137	0.8152	0.7293	0.7479	0.6489	0.6405	0.5423	0.7871	0.8252	0.7627	0.6839	0.5700	0.4883	0.7488	0.6940	0.6491	0.6625	0.5959	0.5187	0.7092	0.7137	0.6233	0.2897	0.3126	0.2371	0.6036	0.5855	0.5527	0.5809	0.5900	0.5888	0.0675	0.0678	0.0639	0.0651	0.0634	0.0630	0.0894	0.0590	0.0571	0.0638	0.0531	0.0601	0.0661	0.0655	0.0665	0.0639	0.0643	0.0639	0.0636	0.0632	0.0634	0.0625	0.0630	0.0630
68=05:55:44	59809	298	0.7719	0.8127	0.8220	0.8793	0.8271	0.5240	0.8006	0.8282	0.8551	0.7523	0.7166	0.6171	0.8796	0.8370	0.8366	0.8542	0.8636	0.6615	0.9040	0.7891	0.7863	0.7437	0.6847	0.5436	0.7926	0.8392	0.8335	0.8399	0.8288	0.6124	0.8820	0.7823	0.7876	0.7696	0.6932	0.6438	0.8677	0.8724	0.8938	0.8389	0.8403	0.6312	0.8181	0.7565	0.7399	0.6750	0.6333	0.5418	0.7940	0.8349	0.7716	0.6886	0.5729	0.4922	0.7534	0.6943	0.6629	0.6645	0.6214	0.5398	0.7141	0.7219	0.6296	0.2923	0.3158	0.2381	0.6108	0.5978	0.5601	0.6002	0.5951	0.5909	0.0667	0.0681	0.0644	0.0643	0.0636	0.0636	0.0881	0.0584	0.0549	0.0648	0.0537	0.0622	0.0660	0.0645	0.0670	0.0639	0.0641	0.0639	0.0631	0.0630	0.0623	0.0626	0.0630	0.0631
69=06:10:25	60690	300	0.7702	0.8057	0.8225	0.8769	0.8147	0.5139	0.7794	0.8194	0.8399	0.7355	0.6915	0.6031	0.8831	0.8298	0.8335	0.8493	0.8658	0.6520	0.8995	0.7722	0.7792	0.7111	0.6753	0.5419	0.8050	0.8434	0.8331	0.8319	0.8345	0.6038	0.8804	0.7680	0.7888	0.7563	0.6711	0.6254	0.8676	0.8792	0.8952	0.8430	0.8400	0.6177	0.8131	0.7634	0.7208	0.6759	0.5992	0.5522	0.7940	0.8302	0.7711	0.6843	0.5729	0.4953	0.7500	0.6822	0.6522	0.6427	0.6009	0.5334	0.7313	0.7196	0.6242	0.2986	0.3162	0.2424	0.6146	0.5882	0.5528	0.5980	0.5695	0.5488	0.0667	0.0675	0.0646	0.0643	0.0622	0.0627	0.0871	0.0572	0.0551	0.0632	0.0522	0.0589	0.0657	0.0653	0.0660	0.0634	0.0639	0.0634	0.0629	0.0619	0.0631	0.0629	0.0629	0.0623
70=06:25:07	61571	298	0.7726	0.8156	0.8290	0.8964	0.8312	0.5262	0.7895	0.8119	0.8710	0.7089	0.7094	0.5941	0.8992	0.8381	0.8360	0.8644	0.8700	0.6569	0.9287	0.7589	0.7723	0.7228	0.6724	0.5315	0.8011	0.8541	0.8449	0.8606	0.8345	0.6194	0.8819	0.7780	0.7816	0.7401	0.6803	0.6278	0.8838	0.8894	0.9101	0.8426	0.8594	0.6158	0.8354	0.7187	0.7439	0.6195	0.6257	0.5374	0.8024	0.8454	0.7829	0.6956	0.5851	0.5058	0.7463	0.6888	0.6308	0.6482	0.5807	0.5550	0.7194	0.7208	0.6333	0.3015	0.3216	0.2425	0.6047	0.5868	0.5531	0.5772	0.5656	0.5828	0.0674	0.0679	0.0672	0.0651	0.0634	0.0636	0.0880	0.0591	0.0577	0.0637	0.0527	0.0600	0.0662	0.0657	0.0662	0.0640	0.0639	0.0643	0.0633	0.0633	0.0633	0.0636	0.0633	0.0627
71=06:39:48	62452	300	0.7937	0.8234	0.8357	0.9007	0.8443	0.5339	0.8016	0.8266	0.8718	0.7716	0.6828	0.6377	0.9023	0.8363	0.8397	0.8857	0.8764	0.6749	0.8996	0.7991	0.7614	0.7404	0.6845	0.5787	0.8061	0.8517	0.8589	0.8520	0.8503	0.6062	0.9080	0.7685	0.8231	0.7581	0.6832	0.6191	0.8860	0.9080	0.9035	0.8591	0.8467	0.6269	0.8224	0.7703	0.6927	0.6897	0.5875	0.5530	0.8186	0.8446	0.7781	0.6974	0.5880	0.4990	0.7557	0.6773	0.6708	0.6304	0.6225	0.5559	0.7218	0.7318	0.6310	0.3033	0.3213	0.2440	0.6056	0.5713	0.5687	0.5760	0.5837	0.5470	0.0670	0.0670	0.0642	0.0646	0.0630	0.0629	0.0877	0.0564	0.0558	0.0619	0.0525	0.0581	0.0656	0.0654	0.0663	0.0638	0.0627	0.0637	0.0627	0.0629	0.0629	0.0628	0.0630	0.0622
72=06:54:28	63333	298	0.7898	0.8213	0.8319	0.9127	0.8509	0.5344	0.8012	0.8368	0.8889	0.7756	0.7249	0.6338	0.9191	0.8384	0.8464	0.8958	0.8926	0.6761	0.9413	0.7860	0.8021	0.7409	0.7087	0.5687	0.8025	0.8557	0.8727	0.8606	0.8509	0.6100	0.9174	0.7741	0.8218	0.7774	0.6803	0.6326	0.8949	0.9134	0.9165	0.8645	0.8587	0.6225	0.8431	0.7678	0.7299	0.6862	0.6203	0.5774	0.8300	0.8441	0.7750	0.6907	0.5791	0.4997	0.7727	0.6871	0.6718	0.6405	0.6084	0.5526	0.7287	0.7302	0.6228	0.3052	0.3210	0.2469	0.6086	0.5927	0.5552	0.5964	0.5805	0.5820	0.0667	0.0672	0.0642	0.0646	0.0629	0.0627	0.0881	0.0578	0.0556	0.0637	0.0518	0.0592	0.0653	0.0651	0.0662	0.0630	0.0635	0.0633	0.0624	0.0622	0.0629	0.0629	0.0628	0.0621
73=07:09:09	64214	303	0.7901	0.8314	0.8383	0.9303	0.8656	0.5476	0.7984	0.8361	0.9092	0.7641	0.7280	0.6332	0.9332	0.8413	0.8525	0.9022	0.9052	0.6804	0.9476	0.7884	0.7951	0.7421	0.6982	0.5626	0.8139	0.8731	0.8970	0.8913	0.8631	0.6209	0.9271	0.7863	0.8292	0.7822	0.7000	0.6460	0.9240	0.9302	0.9366	0.8822	0.8751	0.6448	0.8540	0.7727	0.7360	0.6858	0.6210	0.5595	0.8181	0.8542	0.7974	0.7098	0.5979	0.5097	0.7779	0.7045	0.6727	0.6558	0.6211	0.5713	0.7440	0.7449	0.6364	0.3128	0.3263	0.2528	0.6152	0.6060	0.5709	0.6144	0.5799	0.5742	0.0676	0.0686	0.0647	0.0658	0.0649	0.0644	0.0799	0.0588	0.0554	0.0656	0.0535	0.0631	0.0668	0.0667	0.0674	0.0650	0.0647	0.0649	0.0645	0.0638	0.0643	0.0624	0.0644	0.0639
74=07:23:50	65094	298	0.7751	0.8165	0.8513	0.9083	0.8546	0.5401	0.8071	0.8037	0.9075	0.7577	0.6834	0.5881	0.9201	0.8439	0.8306	0.9110	0.8860	0.6847	0.9145	0.8146	0.7205	0.7730	0.6477	0.5833	0.7997	0.8546	0.8886	0.8804	0.8521	0.6152	0.9278	0.7489	0.8582	0.7242	0.7126	0.6004	0.9185	0.9352	0.9147	0.8772	0.8599	0.6233	0.8622	0.7512	0.7110	0.6796	0.6030	0.5320	0.8186	0.8570	0.7796	0.6972	0.5767	0.5097	0.7558	0.6911	0.6525	0.6229	0.6271	0.5752	0.7419	0.7301	0.6335	0.3084	0.3281	0.2450	0.6188	0.5549	0.5912	0.5441	0.6036	0.5393	0.0660	0.0669	0.0634	0.0627	0.0624	0.0624	0.0790	0.0567	0.0544	0.0643	0.0523	0.0614	0.0650	0.0638	0.0656	0.0631	0.0629	0.0628	0.0624	0.0623	0.0611	0.0619	0.0621	0.0615
75=07:38:31	65975	300	0.7769	0.8248	0.8322	0.9292	0.8496	0.5546	0.7925	0.8251	0.9040	0.7492	0.7221	0.6210	0.9349	0.8363	0.8491	0.9102	0.8972	0.6764	0.9713	0.7655	0.8008	0.7183	0.7228	0.5741	0.8024	0.8618	0.9001	0.8945	0.8592	0.6240	0.9306	0.7749	0.8294	0.7696	0.6849	0.6409	0.9139	0.9385	0.9283	0.8762	0.8867	0.6340	0.8692	0.7535	0.7427	0.6679	0.6363	0.5690	0.8369	0.8563	0.7968	0.7042	0.5991	0.5080	0.7736	0.6942	0.6629	0.6475	0.5968	0.5643	0.7275	0.7302	0.6289	0.3110	0.3238	0.2488	0.5939	0.6032	0.5353	0.5934	0.5629	0.5974	0.0669	0.0675	0.0631	0.0642	0.0629	0.0628	0.0807	0.0581	0.0569	0.0631	0.0510	0.0594	0.0650	0.0647	0.0663	0.0635	0.0631	0.0633	0.0626	0.0622	0.0627	0.0617	0.0622	0.0622
76=07:53:12	66856	300	0.7810	0.8204	0.8448	0.9326	0.8613	0.5449	0.8006	0.8273	0.9346	0.7674	0.7390	0.6199	0.9570	0.8541	0.8602	0.9382	0.9088	0.6978	0.9685	0.8095	0.7882	0.7632	0.6984	0.5669	0.8146	0.8673	0.9064	0.9130	0.8891	0.6265	0.9676	0.7775	0.8758	0.7795	0.7309	0.6458	0.9299	0.9550	0.9366	0.9001	0.9002	0.6383	0.8960	0.7707	0.7520	0.7074	0.6220	0.5670	0.8352	0.8780	0.8087	0.7111	0.6009	0.5186	0.7997	0.7178	0.6806	0.6711	0.6405	0.5992	0.7532	0.7372	0.6464	0.3220	0.3328	0.2578	0.6297	0.5928	0.5870	0.6031	0.6089	0.5786	0.0677	0.0682	0.0650	0.0653	0.0633	0.0630	0.0829	0.0577	0.0560	0.0634	0.0525	0.0600	0.0658	0.0658	0.0670	0.0643	0.0643	0.0638	0.0621	0.0630	0.0633	0.0641	0.0636	0.0624
77=08:07:52	67737	298	0.7736	0.8231	0.8513	0.9384	0.8582	0.5578	0.8004	0.8347	0.9267	0.7703	0.7238	0.6280	0.9557	0.8464	0.8635	0.9336	0.9115	0.6924	0.9838	0.7745	0.7862	0.7429	0.7138	0.5652	0.8078	0.8666	0.9171	0.9141	0.8870	0.6306	0.9605	0.7819	0.8678	0.7787	0.6949	0.6480	0.9321	0.9558	0.9343	0.8990	0.9056	0.6335	0.8880	0.7735	0.7262	0.6998	0.6253	0.5642	0.8313	0.8711	0.8100	0.7034	0.6026	0.5234	0.7976	0.7026	0.6749	0.6491	0.6153	0.5750	0.7515	0.7431	0.6405	0.3217	0.3344	0.2555	0.6107	0.6058	0.5520	0.6094	0.5694	0.5712	0.0675	0.0677	0.0649	0.0651	0.0637	0.0635	0.0852	0.0596	0.0577	0.0637	0.0516	0.0604	0.0659	0.0663	0.0662	0.0637	0.0642	0.0637	0.0633	0.0634	0.0635	0.0633	0.0630	0.0633
78=08:22:33	68618	300	0.7909	0.8221	0.8570	0.9359	0.8801	0.5581	0.8071	0.8417	0.9414	0.7932	0.7159	0.6347	0.9613	0.8560	0.8609	0.9442	0.9190	0.7069	0.9533	0.8145	0.7641	0.7526	0.6979	0.5863	0.8154	0.8722	0.9245	0.9089	0.8914	0.6171	0.9830	0.7562	0.8853	0.7724	0.7112	0.6081	0.9381	0.9672	0.9295	0.9072	0.8929	0.6423	0.8899	0.7737	0.6987	0.7065	0.5852	0.5580	0.8384	0.8722	0.7957	0.7094	0.5913	0.5184	0.7875	0.6778	0.6703	0.6249	0.6296	0.5521	0.7595	0.7448	0.6397	0.3227	0.3310	0.2551	0.6157	0.5629	0.5647	0.5763	0.5786	0.5551	0.0668	0.0675	0.0645	0.0644	0.0628	0.0619	0.0831	0.0570	0.0559	0.0633	0.0514	0.0593	0.0656	0.0653	0.0660	0.0639	0.0631	0.0632	0.0617	0.0625	0.0627	0.0629	0.0624	0.0625
79=08:37:14	69499	300	0.7823	0.8313	0.8572	0.9331	0.8833	0.5554	0.8119	0.8063	0.9781	0.7562	0.7299	0.5995	0.9765	0.8606	0.8602	0.9710	0.9115	0.7203	0.9812	0.8282	0.7445	0.7892	0.6769	0.5761	0.8151	0.8812	0.9264	0.9334	0.8894	0.6259	0.9789	0.7701	0.9060	0.7432	0.7393	0.6272	0.9543	0.9742	0.9368	0.9049	0.9194	0.6351	0.9307	0.7560	0.7502	0.6917	0.6296	0.5421	0.8593	0.8768	0.8016	0.7246	0.6039	0.5289	0.7889	0.7161	0.6666	0.6570	0.6331	0.5965	0.7716	0.7455	0.6464	0.3277	0.3424	0.2598	0.6270	0.5822	0.6066	0.5600	0.6230	0.5757	0.0676	0.0679	0.0659	0.0656	0.0642	0.0635	0.0854	0.0572	0.0556	0.0630	0.0522	0.0599	0.0661	0.0661	0.0660	0.0642	0.0640	0.0645	0.0633	0.0635	0.0641	0.0638	0.0635	0.0625
80=08:51:55	70379	298	0.7836	0.8179	0.8445	0.9423	0.8699	0.5599	0.7924	0.8264	0.9539	0.7624	0.7316	0.6241	0.9755	0.8585	0.8651	0.9561	0.9232	0.7080	1.0066	0.7794	0.7938	0.7327	0.7240	0.5751	0.8136	0.8726	0.9398	0.9277	0.8919	0.6310	0.9876	0.7731	0.8789	0.7777	0.7071	0.6418	0.9531	0.9689	0.9456	0.9078	0.9260	0.6388	0.9227	0.7546	0.7559	0.6813	0.6436	0.5659	0.8499	0.8724	0.8094	0.7119	0.5978	0.5236	0.8016	0.7112	0.6699	0.6666	0.6130	0.5859	0.7689	0.7389	0.6423	0.3254	0.3340	0.2581	0.6139	0.6020	0.5651	0.5995	0.5933	0.5981	0.0669	0.0670	0.0642	0.0646	0.0631	0.0626	0.0861	0.0582	0.0583	0.0628	0.0508	0.0595	0.0659	0.0657	0.0656	0.0639	0.0641	0.0632	0.0628	0.0628	0.0629	0.0620	0.0628	0.0623
81=09:06:36	71260	298	0.7796	0.8265	0.8595	0.9451	0.8827	0.5635	0.8018	0.8238	0.9889	0.7480	0.7548	0.6112	0.9995	0.8741	0.8821	0.9764	0.9309	0.7213	1.0338	0.7999	0.7906	0.7626	0.7153	0.5652	0.8243	0.8838	0.9324	0.9519	0.9053	0.6373	0.9984	0.7892	0.8955	0.7808	0.7357	0.6519	0.9559	0.9807	0.9544	0.9134	0.9516	0.6488	0.9515	0.7501	0.7854	0.6726	0.6595	0.5582	0.8637	0.8814	0.8270	0.7284	0.6130	0.5360	0.8232	0.7192	0.6674	0.6861	0.6171	0.5729	0.7713	0.7384	0.6487	0.3352	0.3401	0.2611	0.6138	0.6034	0.5675	0.5901	0.6002	0.6125	0.0678	0.0679	0.0642	0.0648	0.0633	0.0632	0.0866	0.0577	0.0567	0.0631	0.0509	0.0599	0.0661	0.0662	0.0664	0.0642	0.0636	0.0635	0.0632	0.0630	0.0630	0.0624	0.0634	0.0626
82=09:21:17	72141	303	0.7856	0.8367	0.8731	0.9547	0.8831	0.5771	0.8016	0.8242	0.9954	0.7574	0.7513	0.6231	1.0075	0.8709	0.8887	0.9817	0.9367	0.7232	1.0466	0.7830	0.7924	0.7530	0.7175	0.5738	0.8419	0.8981	0.9524	0.9581	0.9225	0.6426	1.0067	0.7904	0.9093	0.7765	0.7163	0.6629	0.9516	0.9893	0.9523	0.9186	0.9550	0.6487	0.9479	0.7648	0.7670	0.6802	0.6601	0.5648	0.8652	0.8915	0.8257	0.7239	0.6158	0.5401	0.8225	0.7132	0.6729	0.6752	0.6268	0.5922	0.7848	0.7508	0.6521	0.3382	0.3409	0.2639	0.6149	0.6105	0.5703	0.6108	0.5915	0.5964	0.0676	0.0679	0.0650	0.0645	0.0635	0.0634	0.0885	0.0572	0.0567	0.0633	0.0524	0.0600	0.0661	0.0657	0.0673	0.0641	0.0645	0.0639	0.0636	0.0627	0.0634	0.0637	0.0636	0.0631
83=09:35:57	73022	298	0.7907	0.8348	0.8734	0.9530	0.8865	0.5817	0.7983	0.8410	0.9891	0.7741	0.7340	0.6428	1.0015	0.8660	0.8874	0.9718	0.9452	0.7124	1.0375	0.7767	0.7960	0.7380	0.7277	0.5769	0.8308	0.8866	0.9568	0.9493	0.9182	0.6321	1.0133	0.7809	0.9092	0.7817	0.7107	0.6472	0.9696	0.9867	0.9487	0.9204	0.9497	0.6401	0.9369	0.7698	0.7324	0.6989	0.6321	0.5612	0.8665	0.8772	0.8202	0.7196	0.6178	0.5244	0.8230	0.7035	0.6787	0.6634	0.6287	0.5557	0.7866	0.7519	0.6465	0.3355	0.3394	0.2609	0.6134	0.5968	0.5715	0.6074	0.5691	0.5834	0.0668	0.0678	0.0641	0.0652	0.0635	0.0636	0.0892	0.0582	0.0580	0.0636	0.0504	0.0601	0.0656	0.0657	0.0669	0.0640	0.0644	0.0642	0.0635	0.0629	0.0634	0.0630	0.0634	0.0630
84=09:50:38	73903	300	0.7922	0.8253	0.8785	0.9397	0.8892	0.5687	0.8002	0.8189	0.9955	0.7694	0.7164	0.6150	1.0110	0.8804	0.8829	0.9964	0.9338	0.7437	1.0164	0.8067	0.7659	0.7575	0.7012	0.5810	0.8337	0.9032	0.9660	0.9491	0.9322	0.6350	1.0287	0.7650	0.9293	0.7649	0.7278	0.6399	0.9776	0.9882	0.9437	0.9334	0.9503	0.6440	0.9590	0.7813	0.7317	0.7099	0.6225	0.5571	0.8502	0.8847	0.8202	0.7250	0.6087	0.5411	0.8308	0.7105	0.6800	0.6621	0.6440	0.5793	0.8064	0.7524	0.6536	0.3408	0.3457	0.2669	0.6283	0.5888	0.5908	0.5940	0.6100	0.5725	0.0671	0.0676	0.0650	0.0648	0.0631	0.0630	0.0899	0.0558	0.0562	0.0633	0.0512	0.0596	0.0659	0.0651	0.0664	0.0630	0.0636	0.0634	0.0630	0.0631	0.0629	0.0636	0.0630	0.0630
85=10:05:19	74783	300	0.7838	0.8264	0.8797	0.9391	0.8954	0.5680	0.8088	0.8204	1.0135	0.7746	0.7293	0.6160	1.0220	0.8818	0.8897	0.9987	0.9363	0.7460	1.0179	0.8129	0.7612	0.7741	0.6961	0.5822	0.8300	0.8969	0.9587	0.9522	0.9331	0.6309	1.0370	0.7660	0.9493	0.7694	0.7306	0.6298	0.9689	0.9916	0.9472	0.9319	0.9585	0.6483	0.9620	0.7827	0.7249	0.7273	0.6158	0.5428	0.8593	0.8840	0.8202	0.7179	0.6092	0.5339	0.8356	0.7179	0.6817	0.6665	0.6491	0.5812	0.8063	0.7525	0.6570	0.3421	0.3529	0.2652	0.6292	0.5959	0.5862	0.5951	0.6116	0.5792	0.0669	0.0671	0.0643	0.0646	0.0630	0.0633	0.0898	0.0568	0.0580	0.0632	0.0508	0.0590	0.0652	0.0658	0.0663	0.0633	0.0630	0.0634	0.0630	0.0626	0.0626	0.0636	0.0630	0.0623
86=10:20:00	75664	300	0.7781	0.8190	0.8877	0.9392	0.8882	0.5688	0.8063	0.8022	1.0047	0.7586	0.6970	0.5880	1.0141	0.8887	0.8864	1.0064	0.9251	0.7533	1.0178	0.8119	0.7301	0.7701	0.6698	0.5868	0.8414	0.9009	0.9550	0.9537	0.9305	0.6276	1.0418	0.7442	0.9508	0.7344	0.7075	0.5941	0.9735	0.9954	0.9330	0.9358	0.9577	0.6442	0.9741	0.7572	0.7255	0.6969	0.6053	0.5406	0.8563	0.8929	0.8261	0.7248	0.6033	0.5436	0.8257	0.7062	0.6634	0.6419	0.6285	0.5635	0.8228	0.7531	0.6502	0.3444	0.3479	0.2641	0.6273	0.5665	0.5978	0.5478	0.6285	0.5714	0.0670	0.0678	0.0644	0.0650	0.0634	0.0622	0.0915	0.0562	0.0555	0.0638	0.0515	0.0600	0.0663	0.0658	0.0668	0.0640	0.0642	0.0640	0.0631	0.0631	0.0637	0.0639	0.0631	0.0626
87=10:34:41	76545	300	0.7904	0.8327	0.8959	0.9561	0.8998	0.5798	0.8042	0.8269	1.0288	0.7807	0.7282	0.6404	1.0389	0.8921	0.9052	1.0238	0.9528	0.7660	1.0539	0.8046	0.7872	0.7646	0.7267	0.5974	0.8438	0.9265	0.9729	0.9546	0.9522	0.6414	1.0629	0.7828	0.9593	0.7827	0.7316	0.6498	0.9799	1.0043	0.9528	0.9467	0.9828	0.6618	0.9807	0.7895	0.7298	0.7185	0.6311	0.5683	0.8593	0.8871	0.8199	0.7312	0.6179	0.5451	0.8562	0.7279	0.6877	0.6689	0.6599	0.5777	0.8273	0.7702	0.6562	0.3519	0.3498	0.2734	0.6314	0.6017	0.5970	0.6091	0.6012	0.5669	0.0683	0.0684	0.0653	0.0657	0.0641	0.0641	0.0926	0.0577	0.0571	0.0645	0.0516	0.0606	0.0670	0.0664	0.0675	0.0647	0.0648	0.0647	0.0643	0.0639	0.0639	0.0638	0.0639	0.0632
88=10:49:21	77426	298	0.7831	0.8333	0.8930	0.9624	0.8862	0.5830	0.8070	0.8269	1.0540	0.7672	0.7516	0.6250	1.0422	0.8975	0.9141	1.0212	0.9453	0.7660	1.0883	0.7954	0.7810	0.7679	0.7131	0.5678	0.8537	0.9247	0.9691	0.9710	0.9680	0.6470	1.0555	0.7866	0.9662	0.7816	0.7310	0.6704	0.9794	0.9964	0.9574	0.9391	0.9991	0.6517	1.0061	0.7687	0.7647	0.6948	0.6483	0.5580	0.8599	0.8906	0.8456	0.7321	0.6168	0.5462	0.8541	0.7214	0.6774	0.6820	0.6384	0.5891	0.8324	0.7642	0.6660	0.3508	0.3516	0.2735	0.6235	0.6116	0.5761	0.6143	0.5958	0.6064	0.0665	0.0676	0.0643	0.0644	0.0629	0.0626	0.0913	0.0568	0.0562	0.0633	0.0504	0.0594	0.0653	0.0648	0.0662	0.0624	0.0633	0.0632	0.0629	0.0627	0.0626	0.0635	0.0630	0.0624
89=11:04:02	78307	300	0.7995	0.8398	0.8984	0.9674	0.8936	0.5943	0.7863	0.8321	1.0334	0.7674	0.7244	0.6467	1.0406	0.9007	0.9181	1.0269	0.9679	0.7614	1.1046	0.7669	0.8126	0.7213	0.7447	0.5875	0.8655	0.9372	0.9764	0.9731	0.9512	0.6400	1.0639	0.7893	0.9453	0.7821	0.7005	0.6582	0.9674	1.0033	0.9635	0.9404	0.9975	0.6530	0.9996	0.7715	0.7344	0.6816	0.6367	0.5718	0.8804	0.9037	0.8515	0.7300	0.6294	0.5386	0.8565	0.7077	0.6679	0.6638	0.6225	0.5704	0.8228	0.7736	0.6585	0.3552	0.3464	0.2742	0.6078	0.6084	0.5586	0.6108	0.5697	0.6104	0.0674	0.0676	0.0649	0.0653	0.0635	0.0630	0.0921	0.0562	0.0555	0.0633	0.0521	0.0602	0.0662	0.0656	0.0668	0.0638	0.0641	0.0637	0.0630	0.0636	0.0633	0.0642	0.0637	0.0629
90=11:18:43	79188	303	0.7872	0.8368	0.9045	0.9551	0.8942	0.5722	0.7982	0.8184	1.0582	0.7510	0.7383	0.6224	1.0565	0.9094	0.9123	1.0345	0.9495	0.7760	1.0912	0.8029	0.7782	0.7635	0.7073	0.5646	0.8530	0.9361	0.9772	0.9753	0.9682	0.6456	1.0778	0.7826	0.9765	0.7761	0.7478	0.6609	0.9883	0.9991	0.9608	0.9444	1.0042	0.6598	1.0262	0.7652	0.7700	0.6965	0.6465	0.5440	0.8642	0.9008	0.8404	0.7373	0.6203	0.5499	0.8707	0.7361	0.6709	0.6892	0.6531	0.6078	0.8432	0.7711	0.6767	0.3586	0.3549	0.2776	0.6458	0.5931	0.6147	0.5954	0.6373	0.6113	0.0671	0.0675	0.0659	0.0650	0.0634	0.0633	0.0924	0.0558	0.0557	0.0628	0.0518	0.0601	0.0654	0.0653	0.0655	0.0637	0.0635	0.0634	0.0630	0.0629	0.0632	0.0643	0.0631	0.0623
91=11:33:24	80068	301	0.7878	0.8298	0.9081	0.9508	0.9025	0.5804	0.8088	0.8003	1.0736	0.7516	0.7170	0.6010	1.0513	0.9079	0.9087	1.0388	0.9396	0.7816	1.0662	0.8126	0.7310	0.7752	0.6720	0.5851	0.8662	0.9356	0.9663	0.9721	0.9654	0.6383	1.0744	0.7535	0.9938	0.7299	0.7394	0.6159	0.9828	1.0048	0.9450	0.9409	0.9976	0.6509	1.0119	0.7476	0.7339	0.6884	0.6151	0.5265	0.8686	0.9045	0.8270	0.7344	0.6122	0.5511	0.8549	0.7152	0.6569	0.6500	0.6467	0.5870	0.8494	0.7641	0.6616	0.3506	0.3562	0.2710	0.6295	0.5702	0.6043	0.5504	0.6309	0.5821	0.0658	0.0661	0.0630	0.0636	0.0620	0.0618	0.0919	0.0531	0.0543	0.0617	0.0499	0.0582	0.0643	0.0641	0.0653	0.0628	0.0622	0.0618	0.0615	0.0615	0.0615	0.0626	0.0620	0.0611
92=11:48:05	80949	298	0.7873	0.8434	0.9177	0.9657	0.9143	0.5809	0.8222	0.8155	1.0968	0.7605	0.7518	0.6103	1.0760	0.9191	0.9317	1.0531	0.9474	0.8038	1.1006	0.8135	0.7502	0.7946	0.6848	0.5794	0.8820	0.9502	0.9730	0.9838	0.9792	0.6422	1.0933	0.7672	1.0197	0.7560	0.7561	0.6518	0.9786	1.0098	0.9522	0.9528	1.0143	0.6597	1.0367	0.7444	0.7596	0.6846	0.6462	0.5421	0.8760	0.9117	0.8477	0.7407	0.6206	0.5573	0.8613	0.7214	0.6590	0.6716	0.6513	0.6075	0.8601	0.7712	0.6754	0.3574	0.3565	0.2728	0.6379	0.5888	0.6017	0.5644	0.6330	0.5950	0.0666	0.0674	0.0639	0.0641	0.0629	0.0624	0.0919	0.0578	0.0572	0.0632	0.0505	0.0590	0.0654	0.0648	0.0660	0.0635	0.0633	0.0623	0.0629	0.0623	0.0628	0.0640	0.0627	0.0625
93=12:02:46	81830	300	0.7821	0.8279	0.9175	0.9454	0.9173	0.5919	0.8164	0.8209	1.0880	0.7745	0.7169	0.6144	1.0830	0.9237	0.9312	1.0583	0.9547	0.8158	1.0915	0.8293	0.7323	0.7908	0.6721	0.5974	0.8578	0.9534	0.9728	0.9790	0.9788	0.6462	1.1057	0.7543	1.0121	0.7366	0.7348	0.6172	0.9868	1.0203	0.9522	0.9610	1.0081	0.6733	1.0285	0.7617	0.7283	0.7096	0.6079	0.5123	0.8727	0.9025	0.8252	0.7414	0.6253	0.5566	0.8761	0.7096	0.6679	0.6492	0.6659	0.5694	0.8765	0.7805	0.6742	0.3648	0.3601	0.2755	0.6360	0.5872	0.6136	0.5706	0.6249	0.5772	0.0669	0.0680	0.0649	0.0645	0.0637	0.0632	0.0976	0.0564	0.0553	0.0648	0.0526	0.0619	0.0662	0.0658	0.0668	0.0634	0.0638	0.0639	0.0631	0.0635	0.0635	0.0642	0.0633	0.0627
94=12:17:26	82711	303	0.7829	0.8435	0.9149	0.9617	0.9091	0.5934	0.8174	0.8217	1.1091	0.7584	0.7553	0.6205	1.0925	0.9186	0.9422	1.0540	0.9645	0.7923	1.1318	0.7893	0.7673	0.7638	0.6936	0.5657	0.8742	0.9569	0.9811	0.9922	0.9842	0.6586	1.1072	0.7835	1.0132	0.7760	0.7441	0.6712	0.9910	1.0009	0.9665	0.9439	1.0298	0.6538	1.0618	0.7508	0.7585	0.6935	0.6396	0.5490	0.8907	0.9048	0.8391	0.7421	0.6273	0.5605	0.8930	0.7323	0.6784	0.6887	0.6525	0.6065	0.8669	0.7834	0.6723	0.3644	0.3596	0.2760	0.6335	0.6159	0.5813	0.6017	0.6118	0.6229	0.0674	0.0672	0.0647	0.0649	0.0631	0.0636	0.0909	0.0575	0.0582	0.0619	0.0508	0.0581	0.0657	0.0659	0.0667	0.0647	0.0640	0.0636	0.0623	0.0632	0.0632	0.0650	0.0637	0.0633
95=12:32:07	83592	300	0.7769	0.8233	0.9195	0.9455	0.9007	0.5860	0.8042	0.8021	1.0935	0.7451	0.7096	0.6084	1.0847	0.9219	0.9277	1.0546	0.9478	0.8137	1.0923	0.8147	0.7273	0.7659	0.6730	0.5953	0.8680	0.9486	0.9707	0.9775	0.9822	0.6422	1.1175	0.7447	1.0217	0.7257	0.7264	0.6136	0.9773	1.0117	0.9500	0.9488	1.0120	0.6633	1.0456	0.7538	0.7326	0.7008	0.6120	0.5353	0.8696	0.8966	0.8424	0.7452	0.6139	0.5593	0.8837	0.7065	0.6570	0.6485	0.6479	0.5722	0.8697	0.7738	0.6711	0.3681	0.3581	0.2742	0.6386	0.5723	0.6043	0.5663	0.6215	0.5893	0.0677	0.0685	0.0653	0.0657	0.0639	0.0635	0.0925	0.0565	0.0561	0.0641	0.0513	0.0604	0.0663	0.0661	0.0678	0.0640	0.0648	0.0640	0.0639	0.0635	0.0637	0.0652	0.0639	0.0632
