# Supplementary material for: Systematic Prediction of Antifungal Drug Synergy by Chemogenomic Screening in Saccharomyces cerevisiae
Source: Front Fungal Biol. 2021 Jul 2;2:683414. doi: 10.3389/ffunb.2021.683414 (PMC10512392; doi:10.3389/ffunb.2021.683414)
Supplement: Supplementary file 1 [file Data_Sheet_1.ZIP › Supplementary data/Sypplementary_data_1_(Drug_synergy_assays)/Met_VS_Rap_ps1_A_96_T_20.txt]

[config file info]
last_write=07:04:10_19:32:53
last write=07:04:11_14:25:30
[Run_Parameters]
Instrument=Tecan_20
Ini_Names=Read_Reps,Delid,Save_Data_File,Start_Time_Now
barcode_drug_plate=201401
user=corey
Plate_Size=96
Plate_Type=NUN96ft.pdf
Samples_to_Run=6
Overlay_Size=48
Drug_Plate=none
Plate_Quarter=none
run_ID=none
run_plate_repeat=1
Read_Reps=95
Read_Modes=Absorbance
Read_Flor_Every=2
Max_Delta_OD=0.500000
Well_By_Row_Col=none
Reorder_Map=Order_Strings_Not,0
Tip_Vol=200
OD_to_Innoc=0.100,0.100,0.380,0.380,0.380,0.380,0.760,0.760,0.100,0.100,0.380,0.380,0.380,0.380,0.760,0.760,0.100,0.100,0.380,0.380,0.380,0.380,0.760,0.760,0.100,0.100,0.380,0.380,0.380,0.380,0.760,0.760,0.100,0.100,0.380,0.380,0.380,0.380,0.760,0.760,0.100,0.100,0.380,0.380,0.380,0.380,0.760,0.760
Absorption_Max=.3
OD_to_Save=0.100,0.100,0.380,0.380,0.380,0.380,0.760,0.760,0.100,0.100,0.380,0.380,0.380,0.380,0.760,0.760,0.100,0.100,0.380,0.380,0.380,0.380,0.760,0.760,0.100,0.100,0.380,0.380,0.380,0.380,0.760,0.760,0.100,0.100,0.380,0.380,0.380,0.380,0.760,0.760,0.100,0.100,0.380,0.380,0.380,0.380,0.760,0.760
OD_to_Dilute=0.100
Save_Sample_Vol=180
Save_Sample_Reps=2
Innoc_Vol=184,184,46,46,46,46,0,0,184,184,46,46,46,46,0,0,184,184,46,46,46,46,0,0,184,184,46,46,46,46,0,0,184,184,46,46,46,46,0,0,184,184,46,46,46,46,0,0
Dilute_Vol=23,23,23,23,23,23,23,23,23,23,23,23,23,23,23,23,23,23,23,23,23,23,23,23,23,23,23,23,23,23,23,23,23,23,23,23,23,23,23,23,23,23,23,23,23,23,23,23
Save_Vol=800,800,800,800,800,800,800,800,800,800,800,800,800,800,800,800,800,800,800,800,800,800,800,800,800,800,800,800,800,800,800,800,800,800,800,800,800,800,800,800,800,800,800,800,800,800,800,800
Reference_Vol=100,100,100,100,100,100,100,100,100,100,100,100,100,100,100,100,100,100,100,100,100,100,100,100,100,100,100,100,100,100,100,100,100,100,100,100,100,100,100,100,100,100,100,100,100,100,100,100,100,100,100,100,100,100,100,100,100,100,100,100,100,100,100,100,100,100,100,100,100,100,100,100,100,100,100,100,100,100,100,100,100,100,100,100,100,100,100,100,100,100,100,100,100,100,100,100
Read_to_Innoc=20,20,20,20,20,20,20,20,20,20,20,20,20,20,20,20,20,20,20,20,20,20,20,20,20,20,20,20,20,20,20,20,20,20,20,20,20,20,20,20,20,20,20,20,20,20,20,20
Read_to_Dilute=26,26,26,26,26,26,26,26,26,26,26,26,26,26,26,26,26,26,26,26,26,26,26,26,26,26,26,26,26,26,26,26,26,26,26,26,26,26,26,26,26,26,26,26,26,26,26,26
Read_to_Save=20,20,20,20,20,20,20,20,20,20,20,20,20,20,20,20,20,20,20,20,20,20,20,20,20,20,20,20,20,20,20,20,20,20,20,20,20,20,20,20,20,20,20,20,20,20,20,20
Innoc_Target_Map=1,2,3,4,5,6,7,8,9,10,11,12,13,14,15,16,17,18,19,20,21,22,23,24,25,26,27,28,29,30,31,32,33,34,35,36,37,38,39,40,41,42,43,44,45,46,47,48
Pipet_Trigger=OD_Save_Innoc
Pipet_Volume_Adj=Con_OD_Save
Delid=no
Pre_Init=yes
Talk_To_ProMax=no
Time_Out_Time=1050
Wait_While_Busy=yes
Idle_Time=2
Screen_Run_Type=pre_screen_1
Spect_Protocol=15m
Spec_Run_File=GG_PB_Voyage.pda
Spec_Assay_File=""
Save_Data_File=10_04_07_Methotrexate-Rapamycin_ps1_A_96_T_20.txt
Working_Dir=C%3A\\Users\\Growth_Data
Run_Control_Dir=C%3A\\Users\\Yeast_Run_Files
Tracking_Dir=""
Track_File=201401_data_track.txt
Save_Run_Data_Flag=yes
Set_Incubator_Temp=30.0
Base_Line_Flag=atstart_minimum
Pipet_Cycles_Before_Save=20
Time_Point_Save=wellmap
Innoc_Direction=down
Wells_In_Use=111111111111111111111111111111111111111111111111
Save_Sample_Map=111111001111110011111100111111001111110011111100
Sections_to_Run=0
Rows_per_Section=8
Start_Sections_Row=1
MultiProbe_Run_File=MJP_Innoc_Save_Tecan_12_Falcon.MPT
Multiprobe_Run_Dialogue=yes
Comments=no%20comment
Target_Temp=300
Temp_Control=On
Delta_Temp=10
ReadMode=Absorbance,Bottom
ExcitationFilter=485,
EmissionFilter=535,
MeasurementFilter=595
ReadsPerWellNumber=1,1
ShakeDuration=800,0
GainMode=Manual
PdfName=NUN96ft.pdf
Gain=50
Add_Drug_Map=1,1,1,1,1,1,1,1,1,1,1,1,1,1,1,1,1,1,1,1,1,1,1,1,1,1,1,1,1,1,1,1,1,1,1,1,1,1,1,1,1,1,1,1,1,1,1,1
Add_Drug_Vol=7,7,7,7,7,7,7,7,7,7,7,7,7,7,7,7,7,7,7,7,7,7,7,7,7,7,7,7,7,7,7,7,7,7,7,7,7,7,7,7,7,7,7,7,7,7,7,7
Innoc_Map=111011101110111011101110111011101110111011101110111011101110111011101110111011101110111011101110
Dilute_Map=111111111111111111111111111111111111111111111111111111111111111111111111111111111111111111111111
data_file_name=iS_1_48.txt
barcode=""
Hit_Call_Threshold=1.000000
Reference_Well=A01
WT_Ref_Well=0
Project_Name=test
Pipet_Gens_Point=5.00,10.00,15.00,20.00,5.00,10.00,15.00,20.00,5.00,10.00,15.00,20.00,5.00,10.00,15.00,20.00,5.00,10.00,15.00,20.00,5.00,10.00,15.00,20.00,5.00,10.00,15.00,20.00,5.00,10.00,15.00,20.00,5.00,10.00,15.00,20.00,5.00,10.00,15.00,20.00,5.00,10.00,15.00,20.00,5.00,10.00,15.00,20.00,
Shake_Divisor=1
data_handling=file_&_DB_&_auto_analysis
time_frm_freezer=-1.00
gens_frm_freezer=-1.00
Well_Vol=100
Parent_ID=""
Units=%
Quarter=A
media_name=ypd
Save_Mode=one_to_one
Consolidate_Save_Map=1,2,3,4,5,6,7,8,9,10,11,12,13,14,15,16,17,18,19,20,21,22,23,24,25,26,27,28,29,30,31,32,33,34,35,36,37,38,39,40,41,42,43,44,45,46,47,48
Add_Drug_at_Start_Map=000000000000000000000000000000000000000000000000000
Add_Drug_Labware=add_drug_48
Max_Dynam_OD_Change=0.05
Reads_After_Pipet=1
Ref_Type=single_ref
Read_to_Add_Drug_at_Start=0
Send_Email_at_Pipet=no_email
Strain_Name=""
Media=ypd
drug_vol=2.00
Drug_Name=""
Drug_Conc=2
Innoc_Conc=""
Strain_Plate=none
ShakeIntensity=High
ShakeMode=Orbital
NumberOfFlashes=1
PartOfPlate=0
MovePlateOutAfterMeasurement=0
IntegrationLagTime=0
IntegrationTime=100
DelayMoveFlashFluorescence=0
[Drug_Data]
Drug_Plate=none
Strain_Plate=none
Media=ypd
Drug_Name=ud,ud,ud,ud,ud,ud,ud,ud,ud,ud,ud,ud,ud,ud,ud,ud,ud,ud,ud,ud,ud,ud,ud,ud,ud,ud,ud,ud,ud,ud,ud,ud,ud,ud,ud,ud,ud,ud,ud,ud,ud,ud,ud,ud,ud,ud,ud,ud,ud,ud,ud,ud,ud,ud,ud,ud,ud,ud,ud,ud,ud,ud,ud,ud,ud,ud,ud,ud,ud,ud,ud,ud,ud,ud,ud,ud,ud,ud,ud,ud,ud,ud,ud,ud,ud,ud,ud,ud,ud,ud,ud,ud,ud,ud,ud,ud
Strain_Name=ud
Drug_Conc=""
Innoc_Conc=0.06250,0.06250,0.06250,0.06250,0.06250,0.06250,0.06250,0.06250,0.06250,0.06250,0.06250,0.06250,0.06250,0.06250,0.06250,0.06250,0.06250,0.06250,0.06250,0.06250,0.06250,0.06250,0.06250,0.06250,0.06250,0.06250,0.06250,0.06250,0.06250,0.06250,0.06250,0.06250,0.06250,0.06250,0.06250,0.06250,0.06250,0.06250,0.06250,0.06250,0.06250,0.06250,0.06250,0.06250,0.06250,0.06250,0.06250,0.06250,0.06250,0.06250,0.06250,0.06250,0.06250,0.06250,0.06250,0.06250,0.06250,0.06250,0.06250,0.06250,0.06250,0.06250,0.06250,0.06250,0.06250,0.06250,0.06250,0.06250,0.06250,0.06250,0.06250,0.06250,0.06250,0.06250,0.06250,0.06250,0.06250,0.06250,0.06250,0.06250,0.06250,0.06250,0.06250,0.06250,0.06250,0.06250,0.06250,0.06250,0.06250,0.06250,0.06250,0.06250,0.06250,0.06250,0.06250,0.06250
Run_ID=none
Plate_Quarter=A
Units=%,%,%,%,%,%,%,%,%,%,%,%,%,%,%,%,%,%,%,%,%,%,%,%,%,%,%,%,%,%,%,%,%,%,%,%,%,%,%,%,%,%,%,%,%,%,%,%,%,%,%,%,%,%,%,%,%,%,%,%,%,%,%,%,%,%,%,%,%,%,%,%,%,%,%,%,%,%,%,%,%,%,%,%,%,%,%,%,%,%,%,%,%,%,%,%
Parent_ID=""
Project_Name=test
Strain_Backgrnd=0,0,0,0,0,0,0,0,0,0,0,0,0,0,0,0,0,0,0,0,0,0,0,0,0,0,0,0,0,0,0,0,0,0,0,0,0,0,0,0,0,0,0,0,0,0,0,0,0,0,0,0,0,0,0,0,0,0,0,0,0,0,0,0,0,0,0,0,0,0,0,0,0,0,0,0,0,0,0,0,0,0,0,0,0,0,0,0,0,0,0,0,0,0,0,0
Well_Vol=100,100,100,100,100,100,100,100,100,100,100,100,100,100,100,100,100,100,100,100,100,100,100,100,100,100,100,100,100,100,100,100,100,100,100,100,100,100,100,100,100,100,100,100,100,100,100,100,100,100,100,100,100,100,100,100,100,100,100,100,100,100,100,100,100,100,100,100,100,100,100,100,100,100,100,100,100,100,100,100,100,100,100,100,100,100,100,100,100,100,100,100,100,100,100,100
time_frm_freezer=-1.00
gens_frm_freezer=-1.00
user=corey
Strain_Pool=ud,ud,ud,ud,ud,ud,ud,ud,ud,ud,ud,ud,ud,ud,ud,ud,ud,ud,ud,ud,ud,ud,ud,ud,ud,ud,ud,ud,ud,ud,ud,ud,ud,ud,ud,ud,ud,ud,ud,ud,ud,ud,ud,ud,ud,ud,ud,ud,ud,ud,ud,ud,ud,ud,ud,ud,ud,ud,ud,ud,ud,ud,ud,ud,ud,ud,ud,ud,ud,ud,ud,ud,ud,ud,ud,ud,ud,ud,ud,ud,ud,ud,ud,ud,ud,ud,ud,ud,ud,ud,ud,ud,ud,ud,ud,ud
Well_Alias=A01,A02,A03,A04,A05,A06,A07,A08,A09,A10,A11,A12,B01,B02,B03,B04,B05,B06,B07,B08,B09,B10,B11,B12,C01,C02,C03,C04,C05,C06,C07,C08,C09,C10,C11,C12,D01,D02,D03,D04,D05,D06,D07,D08,D09,D10,D11,D12,E01,E02,E03,E04,E05,E06,E07,E08,E09,E10,E11,E12,F01,F02,F03,F04,F05,F06,F07,F08,F09,F10,F11,F12,G01,G02,G03,G04,G05,G06,G07,G08,G09,G10,G11,G12,H01,H02,H03,H04,H05,H06,H07,H08,H09,H10,H11,H12
Well_Pos=1,2,3,4,5,6,7,8,9,10,11,12,13,14,15,16,17,18,19,20,21,22,23,24,25,26,27,28,29,30,31,32,33,34,35,36,37,38,39,40,41,42,43,44,45,46,47,48,49,50,51,52,53,54,55,56,57,58,59,60,61,62,63,64,65,66,67,68,69,70,71,72,73,74,75,76,77,78,79,80,81,82,83,84,85,86,87,88,89,90,91,92,93,94,95,96
position=A01,A02,A03,A04,A05,A06,A07,A08,A09,A10,A11,A12,B01,B02,B03,B04,B05,B06,B07,B08,B09,B10,B11,B12,C01,C02,C03,C04,C05,C06,C07,C08,C09,C10,C11,C12,D01,D02,D03,D04,D05,D06,D07,D08,D09,D10,D11,D12,E01,E02,E03,E04,E05,E06,E07,E08,E09,E10,E11,E12,F01,F02,F03,F04,F05,F06,F07,F08,F09,F10,F11,F12,G01,G02,G03,G04,G05,G06,G07,G08,G09,G10,G11,G12,H01,H02,H03,H04,H05,H06,H07,H08,H09,H10,H11,H12
[Runtime_State]
Instrument=Tecan_20
Start_Time_Now=3.2590927817E+9
Reads_Completed=77
Innoc_Direction=down
Wells_In_Use=111111111111111111111111111111111111111111111111111111111111111111111111111111111111111111111111
Innoc_Map=111111111111111111111111111111111111111111111111111111111111111111111111111111111111000000000000
Dilute_Map=111111111111111111111111111111111111111111111111111111111111111111111111111111111111111111111111
Save_Sample_Map=000000000000000000000000000000000000000000000000010000000100000001000000010000000100000001000000
Current_OD=0.812,0.824,0.802,0.774,0.716,0.606,0.835,0.091,0.088,0.087,0.090,0.093,0.840,0.836,0.858,0.766,0.689,0.569,0.093,0.089,0.090,0.092,0.090,0.093,0.812,0.828,0.805,0.756,0.675,0.578,0.090,0.090,0.090,0.091,0.091,0.093,0.814,0.779,0.769,0.719,0.644,0.555,0.089,0.091,0.089,0.092,0.090,0.098,0.674,0.691,0.670,0.612,0.590,0.524,0.084,0.089,0.090,0.089,0.091,0.095,0.586,0.582,0.571,0.555,0.530,0.504,0.093,0.093,0.091,0.089,0.092,0.096,0.067,0.067,0.062,0.062,0.063,0.062,0.062,0.062,0.063,0.063,0.063,0.063,0.064,0.064,0.063,0.063,0.062,0.062,0.062,0.063,0.062,0.063,0.062,0.064
Bckgrnd_OD=0.080,0.080,0.079,0.080,0.079,0.080,0.081,0.080,0.080,0.080,0.078,0.081,0.084,0.080,0.080,0.080,0.080,0.080,0.080,0.080,0.080,0.080,0.081,0.082,0.083,0.082,0.080,0.080,0.080,0.080,0.079,0.080,0.080,0.080,0.080,0.082,0.081,0.080,0.079,0.078,0.079,0.079,0.080,0.080,0.080,0.082,0.079,0.087,0.081,0.082,0.081,0.080,0.079,0.079,0.080,0.079,0.080,0.080,0.082,0.085,0.082,0.081,0.079,0.081,0.080,0.078,0.087,0.082,0.081,0.082,0.083,0.087,0.066,0.066,0.062,0.062,0.061,0.061,0.062,0.061,0.061,0.062,0.062,0.063,0.063,0.064,0.062,0.062,0.061,0.062,0.062,0.062,0.062,0.062,0.062,0.063
Mapped=111111000000111011000000111111000000110011000000111111111111111111111111111111111111111111111111
Pipet_Completed=000000000000000000000000000000000000000000000000000000000000000000000000000000000000000000000000
Innoc_Completed=0,0,0,0,0,0,0,0,0,0,0,0,0,0,0,0,0,0,0,0,0,0,0,0,0,0,0,0,0,0,0,0,0,0,0,0,0,0,0,0,0,0,0,0,0,0,0,0,0,0,0,0,0,0,0,0,0,0,0,0,0,0,0,0,0,0,0,0,0,0,0,0,0,0,0,0,0,0,0,0,0,0,0,0,0,0,0,0,0,0,0,0,0,0,0,0
Save_Completed=0,0,0,0,0,0,0,0,0,0,0,0,0,0,0,0,0,0,0,0,0,0,0,0,0,0,0,0,0,0,0,0,0,0,0,0,0,0,0,0,0,0,0,0,0,0,0,0,0,0,0,0,0,0,0,0,0,0,0,0,0,0,0,0,0,0,0,0,0,0,0,0,0,0,0,0,0,0,0,0,0,0,0,0,0,0,0,0,0,0,0,0,0,0,0,0
Pipeted_At=0,0,0,0,0,0,0,0,0,0,0,0,0,0,0,0,0,0,0,0,0,0,0,0,0,0,0,0,0,0,0,0,0,0,0,0,0,0,0,0,0,0,0,0,0,0,0,0,0,0,0,0,0,0,0,0,0,0,0,0,0,0,0,0,0,0,0,0,0,0,0,0,0,0,0,0,0,0,0,0,0,0,0,0,0,0,0,0,0,0,0,0,0,0,0,0
Pipeted_OD=0,0,0,0,0,0,0,0,0,0,0,0,0,0,0,0,0,0,0,0,0,0,0,0,0,0,0,0,0,0,0,0,0,0,0,0,0,0,0,0,0,0,0,0,0,0,0,0,0,0,0,0,0,0,0,0,0,0,0,0,0,0,0,0,0,0,0,0,0,0,0,0,0,0,0,0,0,0,0,0,0,0,0,0,0,0,0,0,0,0,0,0,0,0,0,0
Dilutes_Completed=0,0,0,0,0,0,0,0,0,0,0,0,0,0,0,0,0,0,0,0,0,0,0,0,0,0,0,0,0,0,0,0,0,0,0,0,0,0,0,0,0,0,0,0,0,0,0,0,0,0,0,0,0,0,0,0,0,0,0,0,0,0,0,0,0,0,0,0,0,0,0,0,0,0,0,0,0,0,0,0,0,0,0,0,0,0,0,0,0,0,0,0,0,0,0,0
Time_At_Innoc=0,0,0,0,0,0,0,0,0,0,0,0,0,0,0,0,0,0,0,0,0,0,0,0,0,0,0,0,0,0,0,0,0,0,0,0,0,0,0,0,0,0,0,0,0,0,0,0,0,0,0,0,0,0,0,0,0,0,0,0,0,0,0,0,0,0,0,0,0,0,0,0,0,0,0,0,0,0,0,0,0,0,0,0,0,0,0,0,0,0,0,0,0,0,0,0
Time_At_Save=0,0,0,0,0,0,0,0,0,0,0,0,0,0,0,0,0,0,0,0,0,0,0,0,0,0,0,0,0,0,0,0,0,0,0,0,0,0,0,0,0,0,0,0,0,0,0,0,0,0,0,0,0,0,0,0,0,0,0,0,0,0,0,0,0,0,0,0,0,0,0,0,0,0,0,0,0,0,0,0,0,0,0,0,0,0,0,0,0,0,0,0,0,0,0,0
Time_At_Dilute=0,0,0,0,0,0,0,0,0,0,0,0,0,0,0,0,0,0,0,0,0,0,0,0,0,0,0,0,0,0,0,0,0,0,0,0,0,0,0,0,0,0,0,0,0,0,0,0,0,0,0,0,0,0,0,0,0,0,0,0,0,0,0,0,0,0,0,0,0,0,0,0,0,0,0,0,0,0,0,0,0,0,0,0,0,0,0,0,0,0,0,0,0,0,0,0
Previous_OD=0.812,0.824,0.802,0.774,0.716,0.606,0.835,0.091,0.088,0.087,0.090,0.093,0.840,0.836,0.858,0.766,0.689,0.569,0.093,0.089,0.090,0.092,0.090,0.093,0.812,0.828,0.805,0.756,0.675,0.578,0.090,0.090,0.090,0.091,0.091,0.093,0.814,0.779,0.769,0.719,0.644,0.555,0.089,0.091,0.089,0.092,0.090,0.098,0.674,0.691,0.670,0.612,0.590,0.524,0.084,0.089,0.090,0.089,0.091,0.095,0.586,0.582,0.571,0.555,0.530,0.504,0.093,0.093,0.091,0.089,0.092,0.096,0.067,0.067,0.062,0.062,0.063,0.062,0.062,0.062,0.063,0.063,0.063,0.063,0.064,0.064,0.063,0.063,0.062,0.062,0.062,0.063,0.062,0.063,0.062,0.064
Prev_Delta_OD=0.005,0.008,0.003,0.004,0.005,0.003,0.001,0.002,0.000,0.000,0.001,0.000,0.000,0.009,0.003,0.004,0.011,0.006,0.002,0.001,0.000,0.002,0.000,0.001,0.002,0.003,0.001,0.006,0.006,0.002,0.002,0.002,0.000,0.000,0.001,0.001,0.010,0.001,0.005,0.014,0.009,0.003,0.001,0.001,0.000,0.000,0.001,0.001,0.003,0.002,0.007,0.004,0.003,0.001,0.001,0.001,0.001,0.001,0.002,0.001,0.002,0.006,0.013,0.006,0.001,0.013,0.000,0.000,0.000,0.001,0.001,0.000,0.000,0.000,0.001,0.001,0.000,0.000,0.001,0.000,0.001,0.001,0.000,0.001,0.001,0.000,0.001,0.001,0.001,0.001,0.001,0.001,0.001,0.001,0.001,0.000
Delta_From_Ref=0.000,0.010,0.889,1.046,0.425,0.774,-0.078,7.372,0.084,0.102,2.611,2.514,-0.255,-0.033,0.308,0.870,0.024,0.032,2.568,2.589,2.542,2.510,7.420,7.311,-0.017,-0.019,0.103,0.212,0.425,0.880,7.435,7.419,0.100,0.092,2.583,2.482,-0.008,0.156,1.158,1.423,0.040,0.035,2.567,2.580,2.589,2.526,7.425,7.102,0.000,0.000,0.000,0.000,0.000,0.000,0.000,0.000,0.000,0.000,0.000,0.000,0.000,0.000,0.000,0.000,0.000,0.000,0.000,0.000,0.000,0.000,0.000,0.000,0.000,0.000,0.000,0.000,0.000,0.000,0.000,0.000,0.000,0.000,0.000,0.000,0.000,0.000,0.000,0.000,0.000,0.000,0.000,0.000,0.000,0.000,0.000,0.000
Sig_OD_Delta=0,0,0,1,0,0,0,1,0,0,1,1,0,0,0,0,0,0,1,1,1,1,1,1,0,0,0,0,0,0,1,1,0,0,1,1,0,0,1,1,0,0,1,1,1,1,1,1,0,0,0,0,0,0,0,0,0,0,0,0,0,0,0,0,0,0,0,0,0,0,0,0,0,0,0,0,0,0,0,0,0,0,0,0,0,0,0,0,0,0,0,0,0,0,0,0
Add_Drug_at_Start_Map=000000000000000000000000000000000000000000000000000000000000000000000000000000000000000000000000
[Analysis]
Drug_ID=A1,A2,A3,A4,A5,A6,B1,B2,B3,B4,B5,B6,C1,C2,C3,C4,C5,C6,D1,D2,D3,D4,D5,D6,E1,E2,E3,E4,E5,E6,F1,F2,F3,F4,F5,F6,G1,G2,G3,G4,G5,G6,H1,H2,H3,H4,H5,H6
Decision=no_inh,no_inh,ps2_2_1,ps2_4_1,ps2_4_1,ps2_4_1,no_inh,no_inh,no_inh,ps2_1_1,ps2_4_1,ps2_4_2,no_inh,no_inh,no_inh,ps2_1_1,ps2_4_1,ps2_4_1,no_inh,no_inh,ps2_1_1,ps2_4_1,ps2_4_1,ps2_4_2,ps2_4_1,ps2_4_1,ps2_4_1,ps2_4_1,ps2_4_1,ps2_4_2,ps2_4_2,ps2_4_2,ps2_4_2,ps2_4_2,ps2_4_2,other,screen,screen,screen,screen,screen,screen,screen,screen,screen,screen,screen,screen,no_inh,other,other,other,other,other,other,other,other,other,other,other,other,other,other,other,other,other,other,other,other,other,other,other,screen,other,other,other,other,other,other,other,other,other,other,other,screen,screen,screen,screen,screen,screen,screen,screen,screen,screen,screen,screen
Plot_Min=0.100,0.100,0.100,0.100,0.100,0.100,0.100,0.100,0.100,0.100,0.100,0.100,0.100,0.100,0.100,0.100,0.100,0.100,0.100,0.100,0.100,0.100,0.100,0.100,0.100,0.100,0.100,0.100,0.100,0.100,0.100,0.100,0.100,0.100,0.100,0.100,0.100,0.100,0.100,0.100,0.100,0.100,0.100,0.100,0.100,0.100,0.100,0.100
Plot_Max=1.500,1.500,1.500,1.500,1.500,1.500,1.500,1.500,1.500,1.500,1.500,1.500,1.500,1.500,1.500,1.500,1.500,1.500,1.500,1.500,1.500,1.500,1.500,1.500,1.500,1.500,1.500,1.500,1.500,1.500,1.500,1.500,1.500,1.500,1.500,1.500,1.500,1.500,1.500,1.500,1.500,1.500,1.500,1.500,1.500,1.500,1.500,1.500
G_Plot_Min=0.1
G_Plot_Delta=0.7
Plot_On_Off=0
OD_Gen_Pt=0.460
Gens_to_OD_Pt=5.000
Avg_G=2.175,2.148,2.429,2.527,2.364,2.756,2.137,2.164,2.181,2.267,2.477,2.958,2.238,2.247,2.248,2.303,2.470,2.900,2.210,2.249,2.303,2.372,2.584,3.078,2.483,2.407,2.504,2.710,2.902,3.603,2.960,2.943,2.957,3.215,3.454,3.828,0.000,0.000,0.000,0.000,0.000,0.000,0.000,0.000,0.000,0.000,0.000,0.000,2.167,20.332,25.169,27.914,21.157,19.345,20.614,22.136,23.854,20.276,22.898,21.427,19.873,21.774,23.281,21.766,20.658,20.596,22.928,20.733,22.975,23.300,21.634,22.167,0.000,21.173,20.007,22.400,21.827,23.093,32.981,21.737,22.632,27.752,24.381,25.149,0.000,0.000,0.000,0.000,0.000,0.000,0.000,0.000,0.000,0.000,0.000,0.000
Max_Slope=1.900,1.959,2.361,2.711,3.092,3.745,1.952,2.232,2.056,2.833,2.825,4.356,2.273,2.575,2.467,3.057,3.172,3.759,2.573,2.692,2.712,3.010,3.158,4.390,3.039,3.437,3.329,3.541,3.496,4.528,4.207,3.570,4.316,4.508,5.515,5.444,166.302,180.456,139.040,154.208,163.104,180.456,151.454,160.027,134.626,163.134,157.064,134.626,2.097,60.582,94.238,80.013,102.141,113.086,70.094,59.311,108.710,70.118,80.776,113.086,72.491,102.231,99.782,79.266,68.399,70.129,141.424,91.198,66.783,76.409,26.017,91.198,73.116,71.876,64.253,70.094,77.811,74.398,66.762,89.278,83.975,90.228,82.368,111.598,117.798,130.484,121.163,163.193,132.522,201.939,96.380,173.091,176.697,197.242,154.208,223.235
Fit_Model=all
Fit_Const_OD_Base=0.085
Fit_Const_N0=0.01500
Fit_Const_T0=0.000
G_Fit_Min=0.100
G_Fit_Delta=0.400
Fit_On_Off=0.000,0.000,0.000,0.000,0.000,0.000,0.000,0.000,0.000,0.000,0.000,0.000,0.000,0.000,0.000,0.000,0.000,0.000,0.000,0.000,0.000,0.000,0.000,0.000,0.000,0.000,0.000,0.000,0.000,0.000,0.000,0.000,0.000,0.000,0.000,0.000,0.000,0.000,0.000,0.000,0.000,0.000,0.000,0.000,0.000,0.000,0.000,0.000,0.000,0.000,0.000,0.000,0.000,0.000,0.000,0.000,0.000,0.000,0.000,0.000,0.000,0.000,0.000,0.000,0.000,0.000,0.000,0.000,0.000,0.000,0.000,0.000,0.000,0.000,0.000,0.000,0.000,0.000,0.000,0.000,0.000,0.000,0.000,0.000,0.000,0.000,0.000,0.000,0.000,0.000,0.000,0.000,0.000,0.000,0.000,0.000
Fit_Min=0.030,0.030,0.029,0.030,0.029,0.030,0.034,0.030,0.030,0.030,0.030,0.030,0.033,0.032,0.030,0.030,0.030,0.030,0.031,0.030,0.029,0.028,0.029,0.029,0.031,0.032,0.031,0.030,0.029,0.029,0.032,0.031,0.029,0.031,0.030,0.028,0.016,0.016,0.012,0.012,0.011,0.011,0.013,0.014,0.012,0.012,0.011,0.012,0.000,0.000,0.000,0.000,0.000,0.000,0.000,0.000,0.000,0.000,0.000,0.000,0.000,0.000,0.000,0.000,0.000,0.000,0.000,0.000,0.000,0.000,0.000,0.000,0.000,0.000,0.000,0.000,0.000,0.000,0.000,0.000,0.000,0.000,0.000,0.000,0.000,0.000,0.000,0.000,0.000,0.000,0.000,0.000,0.000,0.000,0.000,0.000
Fit_Delta=0.498,0.510,0.448,0.447,0.233,0.194,0.562,0.397,0.511,0.230,0.274,0.185,0.376,0.440,0.441,0.277,0.244,0.279,0.238,0.262,0.410,0.333,0.249,0.287,0.248,0.198,0.181,0.244,0.278,0.252,0.263,0.266,0.217,0.235,0.246,0.335,0.376,0.440,0.441,0.277,0.244,0.279,0.238,0.262,0.410,0.333,0.249,0.287,0.435,0.007,0.008,0.004,0.009,0.009,0.012,0.002,0.000,0.009,0.003,0.004,0.010,0.008,0.004,0.011,0.010,0.009,0.009,0.012,0.008,0.003,0.011,0.009,0.435,0.010,0.010,0.009,0.006,0.009,0.000,0.003,0.009,0.003,0.006,0.002,0.010,0.008,0.004,0.011,0.010,0.009,0.009,0.012,0.008,0.003,0.011,0.009
Fit_Offset=0.073,0.073,0.072,0.072,0.076,0.075,0.075,0.075,0.073,0.076,0.076,0.075,0.077,0.074,0.073,0.076,0.076,0.071,0.078,0.076,0.071,0.073,0.074,0.070,0.078,0.078,0.077,0.075,0.072,0.067,0.074,0.074,0.073,0.073,0.068,0.057,0.000,0.000,0.000,0.000,0.000,0.000,0.000,0.000,0.000,0.000,0.000,0.000,0.076,0.082,0.082,0.081,0.079,0.083,0.082,0.083,NaN,0.082,0.081,0.084,0.080,0.081,0.081,0.082,0.080,0.083,0.081,0.082,0.080,0.080,0.080,0.088,0.000,0.079,0.080,0.081,0.083,0.086,NaN,0.082,0.082,0.084,0.084,0.088,0.000,0.000,0.000,0.000,0.000,0.000,0.000,0.000,0.000,0.000,0.000,0.000
Fit_N0=0.008,0.009,0.010,0.008,0.006,0.007,0.011,0.009,0.008,0.006,0.007,0.007,0.008,0.009,0.008,0.006,0.007,0.009,0.007,0.007,0.008,0.006,0.007,0.010,0.006,0.007,0.007,0.006,0.009,0.011,0.008,0.008,0.007,0.008,0.009,0.013,0.000,0.000,0.000,0.000,0.000,0.000,0.000,0.000,0.000,0.000,0.000,0.000,0.008,0.001,0.001,0.001,0.002,0.001,0.001,0.007,1.000,0.002,0.002,0.001,0.002,0.002,0.001,0.001,0.002,0.002,0.001,0.001,0.002,0.004,0.002,0.001,0.000,0.002,0.002,0.002,0.001,0.002,1.000,0.002,0.002,0.002,0.001,0.002,0.000,0.000,0.000,0.000,0.000,0.000,0.000,0.000,0.000,0.000,0.000,0.000
Fit_T0=1.379,1.750,2.267,1.630,1.922,1.628,2.135,2.194,1.827,1.985,2.000,1.878,1.889,1.589,1.350,1.825,1.941,1.541,2.073,2.152,1.432,1.482,1.862,1.468,1.796,1.782,1.844,1.611,1.653,1.076,1.822,1.498,1.421,1.044,0.592,-1.046,0.000,0.000,0.000,0.000,0.000,0.000,0.000,0.000,0.000,0.000,0.000,0.000,1.919,4.513,5.731,4.662,5.534,5.531,5.827,1.571,0.000,4.897,3.894,4.526,5.570,4.281,4.323,5.836,5.607,5.636,5.785,5.898,5.602,2.685,3.376,5.679,0.000,5.652,5.610,5.605,4.302,5.695,0.000,3.910,5.668,3.816,4.635,3.917,0.000,0.000,0.000,0.000,0.000,0.000,0.000,0.000,0.000,0.000,0.000,0.000
Fit_G=1.601,1.571,1.773,1.862,1.462,1.645,1.601,1.468,1.581,1.373,1.530,1.698,1.532,1.655,1.640,1.439,1.493,1.900,1.379,1.393,1.640,1.540,1.583,2.060,1.470,1.474,1.488,1.628,1.867,2.431,1.839,1.840,1.799,2.046,2.317,3.419,0.000,0.000,0.000,0.000,0.000,0.000,0.000,0.000,0.000,0.000,0.000,0.000,1.495,1.717,3.890,1.663,4.451,2.758,3.267,1.402,0.000,2.727,1.621,1.709,4.256,3.094,1.873,3.352,4.258,4.269,3.684,3.137,4.379,3.215,2.488,3.509,0.000,4.349,4.132,4.141,1.849,3.881,0.000,1.597,3.807,1.860,2.764,1.640,0.000,0.000,0.000,0.000,0.000,0.000,0.000,0.000,0.000,0.000,0.000,0.000
Fit_Error=61.069,57.385,25.407,44.481,0.934,1.009,114.750,13.772,73.995,1.054,2.496,0.597,12.207,33.451,38.972,1.585,0.796,5.986,1.148,1.377,36.033,4.783,1.362,7.365,2.259,0.401,0.546,1.474,4.486,7.256,4.186,4.077,1.358,3.109,6.483,46.222,0.000,0.000,0.000,0.000,0.000,0.000,0.000,0.000,0.000,0.000,0.000,0.000,20.355,0.389,0.118,0.363,0.147,0.334,0.419,0.050,0.000,0.213,0.363,0.350,0.147,0.105,0.106,0.411,0.140,0.143,0.110,0.441,0.143,0.068,0.120,0.099,0.000,0.150,0.136,0.135,0.400,0.119,0.000,0.352,0.117,0.208,0.181,0.368,0.000,0.000,0.000,0.000,0.000,0.000,0.000,0.000,0.000,0.000,0.000,0.000
Fit_CV=61.000,70.000,72.000,60.000,46.000,45.000,79.000,60.000,65.000,30.000,48.000,40.000,48.000,63.000,55.000,39.000,44.000,47.000,49.000,44.000,56.000,54.000,44.000,56.000,41.000,10.000,43.000,43.000,58.000,66.000,57.000,47.000,56.000,55.000,62.000,88.000,0.000,0.000,0.000,0.000,0.000,0.000,0.000,0.000,0.000,0.000,0.000,0.000,59.000,10.000,32.000,11.000,32.000,27.000,34.000,1.000,0.000,21.000,6.000,11.000,32.000,19.000,10.000,34.000,31.000,33.000,42.000,35.000,33.000,3.000,8.000,33.000,0.000,34.000,32.000,31.000,12.000,32.000,0.000,7.000,32.000,7.000,19.000,9.000,0.000,0.000,0.000,0.000,0.000,0.000,0.000,0.000,0.000,0.000,0.000,0.000
Time_to_20_Gens=0,0,0,0,0,0,0,0,0,0,0,0,0,0,0,0,0,0,0,0,0,0,0,0,0,0,0,0,0,0,0,0,0,0,0,0,0,0,0,0,0,0,0,0,0,0,0,0
Time_to_each_5_Gens=0,0,0,0,0,0,0,0,0,0,0,0,0,0,0,0,0,0,0,0,0,0,0,0,0,0,0,0,0,0,0,0,0,0,0,0,0,0,0,0,0,0,0,0,0,0,0,0
Time_to_each_n_Gens=10.876,10.739,12.143,12.633,11.821,13.781,10.684,10.820,10.906,11.334,12.383,14.790,11.190,11.235,11.239,11.516,12.348,14.499,11.050,11.246,11.513,11.862,12.919,15.392,12.414,12.033,12.522,13.552,14.511,18.016,14.800,14.717,14.784,16.075,17.269,18.848,0.000,0.000,0.000,0.000,0.000,0.000,0.000,0.000,0.000,0.000,0.000,0.000,10.834,18.192,17.713,17.413,18.849,17.498,18.847,17.434,18.834,18.854,17.722,18.838,17.433,18.125,18.835,18.458,17.759,17.425,17.521,18.592,17.109,18.804,18.599,18.840,0.000,17.748,16.498,16.506,17.573,17.512,17.425,18.857,17.516,17.204,18.251,18.826,0.000,0.000,0.000,0.000,0.000,0.000,0.000,0.000,0.000,0.000,0.000,0.000
Min_Pt_OD=0,0,0,0,0,0,0,0,0,0,0,0,0,0,0,0,0,0,0,0,0,0,0,0,0,0,0,0,0,0,0,0,0,0,0,0,0,0,0,0,0,0,0,0,0,0,0,0
Min_Pt_t=0,0,0,0,0,0,0,0,0,0,0,0,0,0,0,0,0,0,0,0,0,0,0,0,0,0,0,0,0,0,0,0,0,0,0,0,0,0,0,0,0,0,0,0,0,0,0,0
TO_OD=0,0,0,0,0,0,0,0,0,0,0,0,0,0,0,0,0,0,0,0,0,0,0,0,0,0,0,0,0,0,0,0,0,0,0,0,0,0,0,0,0,0,0,0,0,0,0,0
Ref_ID=A01
Multi_Refs=single_ref
test=A01,A02,A03,A04,A05,A06,A07,A08,A09,A10,A11,A12,B01,B02,B03,B04,B05,B06,B07,B08,B09,B10,B11,B12,C01,C02,C03,C04,C05,C06,C07,C08,C09,C10,C11,C12,D01,D02,D03,D04,D05,D06,D07,D08,D09,D10,D11,D12,E01,E02,E03,E04,E05,E06,E07,E08,E09,E10,E11,E12,F01,F02,F03,F04,F05,F06,F07,F08,F09,F10,F11,F12,G01,G02,G03,G04,G05,G06,G07,G08,G09,G10,G11,G12,H01,H02,H03,H04,H05,H06,H07,H08,H09,H10,H11,H12
Start_Time_Now=3.2590927817E+9
Start_Date="4/10/2007+7:33 PM"
pv_to_plate_order=no
gen_time_cutoff=0.000
Drug_Name=ud?:;-ud+0,ud?:;-ud+0,ud?:;-ud+0,ud?:;-ud+0,ud?:;-ud+0,ud?:;-ud+0,ud?:;-ud+0,ud?:;-ud+0,ud?:;-ud+0,ud?:;-ud+0,ud?:;-ud+0,ud?:;-ud+0,ud?:;-ud+0,ud?:;-ud+0,ud?:;-ud+0,ud?:;-ud+0,ud?:;-ud+0,ud?:;-ud+0,ud?:;-ud+0,ud?:;-ud+0,ud?:;-ud+0,ud?:;-ud+0,ud?:;-ud+0,ud?:;-ud+0,ud?:;-ud+0,ud?:;-ud+0,ud?:;-ud+0,ud?:;-ud+0,ud?:;-ud+0,ud?:;-ud+0,ud?:;-ud+0,ud?:;-ud+0,ud?:;-ud+0,ud?:;-ud+0,ud?:;-ud+0,ud?:;-ud+0,ud?:;-ud+0,ud?:;-ud+0,ud?:;-ud+0,ud?:;-ud+0,ud?:;-ud+0,ud?:;-ud+0,ud?:;-ud+0,ud?:;-ud+0,ud?:;-ud+0,ud?:;-ud+0,ud?:;-ud+0,ud?:;-ud+0,ud?:;-ud+0,ud?:;-ud+0,ud?:;-ud+0,ud?:;-ud+0,ud?:;-ud+0,ud?:;-ud+0,ud?:;-ud+0,ud?:;-ud+0,ud?:;-ud+0,ud?:;-ud+0,ud?:;-ud+0,ud?:;-ud+0,ud?:;-ud+0,ud?:;-ud+0,ud?:;-ud+0,ud?:;-ud+0,ud?:;-ud+0,ud?:;-ud+0,ud?:;-ud+0,ud?:;-ud+0,ud?:;-ud+0,ud?:;-ud+0,ud?:;-ud+0,ud?:;-ud+0,ud?:;-ud+0,ud?:;-ud+0,ud?:;-ud+0,ud?:;-ud+0,ud?:;-ud+0,ud?:;-ud+0,ud?:;-ud+0,ud?:;-ud+0,ud?:;-ud+0,ud?:;-ud+0,ud?:;-ud+0,ud?:;-ud+0,ud?:;-ud+0,ud?:;-ud+0,ud?:;-ud+0,ud?:;-ud+0,ud?:;-ud+0,ud?:;-ud+0,ud?:;-ud+0,ud?:;-ud+0,ud?:;-ud+0,ud?:;-ud+0,ud?:;-ud+0,ud?:;-ud+0
Drug_Well_Pos=A01,A02,A03,A04,A05,A06,B01,B02,B03,B04,B05,B06,C01,C02,C03,C04,C05,C06,D01,D02,D03,D04,D05,D06,E01,E02,E03,E04,E05,E06,F01,F02,F03,F04,F05,F06,G01,G02,G03,G04,G05,G06,H01,H02,H03,H04,H05,H06,A07,A08,A09,A10,A11,A12,B07,B08,B09,B10,B11,B12,C07,C08,C09,C10,C11,C12,D07,D08,D09,D10,D11,D12,E07,E08,E09,E10,E11,E12,F07,F08,F09,F10,F11,F12,G07,G08,G09,G10,G11,G12,H07,H08,H09,H10,H11,H12
Avg_G_tcut=2.175,2.148,2.429,2.527,2.364,2.756,2.137,2.164,2.181,2.267,2.477,2.958,2.238,2.247,2.248,2.303,2.470,2.900,2.210,2.249,2.303,2.372,2.584,3.078,2.483,2.407,2.504,2.710,2.902,3.603,2.960,2.943,2.957,3.215,3.454,3.828,0.000,0.000,0.000,0.000,0.000,0.000,0.000,0.000,0.000,0.000,0.000,0.000,2.167,20.332,25.169,27.914,21.157,19.345,20.614,22.136,23.854,20.276,22.898,21.427,19.873,21.774,23.281,21.766,20.658,20.596,22.928,20.733,22.975,23.300,21.634,22.167,0.000,21.173,20.007,22.400,21.827,23.093,32.981,21.737,22.632,27.752,24.381,25.149,0.000,0.000,0.000,0.000,0.000,0.000,0.000,0.000,0.000,0.000,0.000,0.000
t0_from_interval=2.386,2.581,2.609,2.626,2.222,1.243,2.600,2.571,2.673,2.501,2.074,0.996,2.653,2.486,2.365,2.278,1.955,0.892,2.489,2.400,2.443,2.135,1.636,0.503,2.021,1.768,1.550,1.510,0.991,-0.697,1.093,1.111,0.930,0.385,-0.119,-0.950,0.000,0.000,0.000,0.000,0.000,0.000,0.000,0.000,0.000,0.000,0.000,0.000,2.667,0.000,0.000,0.000,0.000,0.000,0.000,0.000,0.000,0.000,0.000,0.000,0.000,0.000,0.000,0.000,0.000,0.000,0.000,0.000,0.000,0.000,0.000,0.000,0.000,0.000,0.000,0.000,0.000,0.000,0.000,0.000,0.000,0.000,0.000,0.000,0.000,0.000,0.000,0.000,0.000,0.000,0.000,0.000,0.000,0.000,0.000,0.000
Sum_Delta_Ref=0.000,0.773,3.413,5.208,4.422,8.403,0.982,0.671,0.410,2.106,5.870,10.058,0.993,0.688,1.102,2.778,5.804,9.582,0.705,1.763,2.773,4.348,6.871,10.595,6.027,4.796,5.854,8.137,9.396,12.884,10.126,10.011,10.112,11.584,12.827,15.376,-1.000,-1.000,-1.000,-1.000,-1.000,-1.000,-1.000,-1.000,-1.000,-1.000,-1.000,-1.000,0.855,25.719,25.821,25.907,25.729,25.729,25.797,25.809,25.811,25.701,25.859,25.756,25.756,25.776,25.845,25.796,25.798,25.779,25.823,25.789,25.841,25.844,25.741,25.856,-1.000,25.772,25.791,25.821,25.811,25.832,25.915,25.858,25.848,25.851,25.855,25.830,-1.000,-1.000,-1.000,-1.000,-1.000,-1.000,-1.000,-1.000,-1.000,-1.000,-1.000,-1.000
Gens_at_time_G=5.000,5.000,5.000,5.000,5.000,5.000,5.000,5.000,5.000,5.000,5.000,5.000,5.000,5.000,5.000,5.000,5.000,5.000,5.000,5.000,5.000,5.000,5.000,5.000,5.000,5.000,5.000,5.000,5.000,5.000,5.000,5.000,5.000,5.000,5.000,4.924,0.000,0.000,0.000,0.000,0.000,0.000,0.000,0.000,0.000,0.000,0.000,0.000,5.000,0.895,0.704,0.624,0.891,0.905,0.914,0.788,0.790,0.930,0.774,0.879,0.877,0.832,0.809,0.848,0.860,0.846,0.764,0.897,0.745,0.807,0.860,0.850,0.000,0.838,0.825,0.737,0.805,0.758,0.528,0.868,0.774,0.620,0.749,0.749,0.000,0.000,0.000,0.000,0.000,0.000,0.000,0.000,0.000,0.000,0.000,0.000
G_Int_tcut=1.698,1.632,1.907,2.001,1.920,2.508,1.617,1.650,1.647,1.767,2.062,2.759,1.707,1.750,1.775,1.848,2.079,2.721,1.712,1.769,1.814,1.945,2.257,2.978,2.079,2.053,2.194,2.408,2.704,3.743,2.741,2.721,2.771,3.138,3.478,4.021,0.000,0.000,0.000,0.000,0.000,0.000,0.000,0.000,0.000,0.000,0.000,0.000,1.633,20.332,25.169,27.914,21.157,19.345,20.614,22.136,23.854,20.276,22.898,21.427,19.873,21.774,23.281,21.766,20.658,20.596,22.928,20.733,22.975,23.300,21.634,22.167,0.000,21.173,20.007,22.400,21.827,23.093,32.981,21.737,22.632,27.752,24.381,25.149,0.000,0.000,0.000,0.000,0.000,0.000,0.000,0.000,0.000,0.000,0.000,0.000
Sum_Del_12=0.000,0.174,1.902,2.260,0.987,1.903,0.280,0.082,0.200,0.539,1.370,2.399,0.552,0.485,0.380,0.630,1.157,2.219,0.188,0.400,0.748,0.873,1.400,2.503,1.152,0.723,1.110,1.848,2.235,3.180,2.499,2.457,2.385,2.903,3.190,3.693,5.819,5.819,5.816,5.806,5.776,5.806,5.801,5.826,5.791,5.788,5.797,5.787,0.024,5.671,5.709,5.762,5.683,5.688,5.726,5.723,5.712,5.663,5.754,5.690,5.705,5.708,5.753,5.722,5.730,5.711,5.725,5.718,5.747,5.737,5.682,5.763,5.813,5.705,5.726,5.735,5.727,5.731,5.737,5.759,5.749,5.710,5.744,5.715,5.813,5.805,5.788,5.807,5.810,5.824,5.797,5.814,5.825,5.796,5.815,5.811
Sum_Del_20=0.000,0.745,3.337,5.080,4.283,8.129,0.950,0.644,0.384,2.043,5.683,9.727,0.972,0.682,1.077,2.697,5.614,9.267,0.688,1.714,2.694,4.208,6.643,10.248,5.833,4.637,5.660,7.872,9.094,12.475,9.803,9.687,9.777,11.214,12.421,14.898,25.213,25.218,25.209,25.193,25.150,25.189,25.190,25.223,25.167,25.166,25.178,25.161,0.822,24.827,24.926,25.009,24.838,24.838,24.904,24.915,24.917,24.810,24.963,24.864,24.864,24.884,24.951,24.902,24.904,24.886,24.929,24.897,24.946,24.949,24.849,24.962,25.144,24.881,24.898,24.926,24.918,24.937,25.017,24.963,24.953,24.956,24.960,24.935,25.202,25.189,25.165,25.189,25.197,25.221,25.179,25.205,25.221,25.175,25.206,25.200
Sum_Del_24=0.000,0.745,3.337,5.080,4.283,8.129,0.950,0.644,0.384,2.043,5.683,9.727,0.972,0.682,1.077,2.697,5.614,9.267,0.688,1.714,2.694,4.208,6.643,10.248,5.833,4.637,5.660,7.872,9.094,12.475,9.803,9.687,9.777,11.214,12.421,14.898,25.213,25.218,25.209,25.193,25.150,25.189,25.190,25.223,25.167,25.166,25.178,25.161,0.822,24.827,24.926,25.009,24.838,24.838,24.904,24.915,24.917,24.810,24.963,24.864,24.864,24.884,24.951,24.902,24.904,24.886,24.929,24.897,24.946,24.949,24.849,24.962,25.144,24.881,24.898,24.926,24.918,24.937,25.017,24.963,24.953,24.956,24.960,24.935,25.202,25.189,25.165,25.189,25.197,25.221,25.179,25.205,25.221,25.175,25.206,25.200
Sum_12=5.875,6.049,3.973,3.615,4.888,3.972,6.155,5.957,5.675,5.336,4.505,3.476,5.323,5.390,5.495,5.245,4.718,3.656,5.688,5.475,5.127,5.002,4.475,3.372,4.723,5.152,4.765,4.027,3.640,2.695,3.376,3.418,3.490,2.972,2.685,2.182,0.056,0.056,0.059,0.069,0.099,0.070,0.074,0.049,0.085,0.087,0.078,0.088,5.899,0.204,0.166,0.113,0.192,0.187,0.149,0.152,0.163,0.212,0.121,0.185,0.170,0.167,0.123,0.153,0.145,0.164,0.150,0.157,0.128,0.138,0.193,0.112,0.062,0.170,0.150,0.140,0.148,0.144,0.138,0.116,0.126,0.165,0.131,0.160,0.062,0.070,0.087,0.068,0.065,0.051,0.078,0.061,0.050,0.079,0.060,0.064
Sum_20=25.292,26.038,21.955,20.212,21.010,17.164,26.242,25.937,25.677,23.249,19.610,15.566,24.320,24.611,24.215,22.595,19.678,16.025,24.604,23.579,22.599,21.085,18.649,15.044,19.459,20.656,19.633,17.420,16.198,12.818,15.489,15.606,15.516,14.079,12.871,10.394,0.079,0.075,0.083,0.099,0.143,0.103,0.103,0.070,0.125,0.127,0.114,0.132,26.114,0.465,0.367,0.283,0.455,0.455,0.389,0.378,0.376,0.482,0.329,0.428,0.428,0.409,0.342,0.390,0.388,0.406,0.363,0.395,0.347,0.343,0.443,0.331,0.149,0.412,0.395,0.366,0.375,0.355,0.276,0.330,0.339,0.337,0.332,0.358,0.091,0.104,0.127,0.103,0.095,0.071,0.113,0.087,0.071,0.118,0.087,0.092
Sum_24=25.292,26.038,21.955,20.212,21.010,17.164,26.242,25.937,25.677,23.249,19.610,15.566,24.320,24.611,24.215,22.595,19.678,16.025,24.604,23.579,22.599,21.085,18.649,15.044,19.459,20.656,19.633,17.420,16.198,12.818,15.489,15.606,15.516,14.079,12.871,10.394,0.079,0.075,0.083,0.099,0.143,0.103,0.103,0.070,0.125,0.127,0.114,0.132,26.114,0.465,0.367,0.283,0.455,0.455,0.389,0.378,0.376,0.482,0.329,0.428,0.428,0.409,0.342,0.390,0.388,0.406,0.363,0.395,0.347,0.343,0.443,0.331,0.149,0.412,0.395,0.366,0.375,0.355,0.276,0.330,0.339,0.337,0.332,0.358,0.091,0.104,0.127,0.103,0.095,0.071,0.113,0.087,0.071,0.118,0.087,0.092
G_by_Interval=1.698,1.632,1.907,2.001,1.920,2.508,1.617,1.650,1.647,1.767,2.062,2.759,1.707,1.750,1.775,1.848,2.079,2.721,1.712,1.769,1.814,1.945,2.257,2.978,2.079,2.053,2.194,2.408,2.704,3.743,2.741,2.721,2.771,3.138,3.478,4.021,0.000,0.000,0.000,0.000,0.000,0.000,0.000,0.000,0.000,0.000,0.000,0.000,1.633,20.332,25.169,27.914,21.157,19.345,20.614,22.136,23.854,20.276,22.898,21.427,19.873,21.774,23.281,21.766,20.658,20.596,22.928,20.733,22.975,23.300,21.634,22.167,0.000,21.173,20.007,22.400,21.827,23.093,32.981,21.737,22.632,27.752,24.381,25.149,0.000,0.000,0.000,0.000,0.000,0.000,0.000,0.000,0.000,0.000,0.000,0.000
Avg_G_t8=2.175,2.148,2.429,2.527,2.364,2.756,2.137,2.164,2.181,2.267,2.477,2.958,2.238,2.247,2.248,2.303,2.470,2.900,2.210,2.249,2.303,2.372,2.584,3.078,2.483,2.407,2.504,2.710,2.902,3.603,2.960,2.943,2.957,3.215,3.454,3.828,0.000,0.000,0.000,0.000,0.000,0.000,0.000,0.000,0.000,0.000,0.000,0.000,2.167,20.332,25.169,27.914,21.157,19.345,20.614,22.136,23.854,20.276,22.898,21.427,19.873,21.774,23.281,21.766,20.658,20.596,22.928,20.733,22.975,23.300,21.634,22.167,0.000,21.173,20.007,22.400,21.827,23.093,32.981,21.737,22.632,27.752,24.381,25.149,0.000,0.000,0.000,0.000,0.000,0.000,0.000,0.000,0.000,0.000,0.000,0.000
G_int_t8=1.698,1.632,1.907,2.001,1.920,2.508,1.617,1.650,1.647,1.767,2.062,2.759,1.707,1.750,1.775,1.848,2.079,2.721,1.712,1.769,1.814,1.945,2.257,2.978,2.079,2.053,2.194,2.408,2.704,3.743,2.741,2.721,2.771,3.138,3.478,4.021,0.000,0.000,0.000,0.000,0.000,0.000,0.000,0.000,0.000,0.000,0.000,0.000,1.633,20.332,25.169,27.914,21.157,19.345,20.614,22.136,23.854,20.276,22.898,21.427,19.873,21.774,23.281,21.766,20.658,20.596,22.928,20.733,22.975,23.300,21.634,22.167,0.000,21.173,20.007,22.400,21.827,23.093,32.981,21.737,22.632,27.752,24.381,25.149,0.000,0.000,0.000,0.000,0.000,0.000,0.000,0.000,0.000,0.000,0.000,0.000
Avg_G_t12=2.175,2.148,2.429,2.527,2.364,2.756,2.137,2.164,2.181,2.267,2.477,2.958,2.238,2.247,2.248,2.303,2.470,2.900,2.210,2.249,2.303,2.372,2.584,3.078,2.483,2.407,2.504,2.710,2.902,3.603,2.960,2.943,2.957,3.215,3.454,3.828,0.000,0.000,0.000,0.000,0.000,0.000,0.000,0.000,0.000,0.000,0.000,0.000,2.167,20.332,25.169,27.914,21.157,19.345,20.614,22.136,23.854,20.276,22.898,21.427,19.873,21.774,23.281,21.766,20.658,20.596,22.928,20.733,22.975,23.300,21.634,22.167,0.000,21.173,20.007,22.400,21.827,23.093,32.981,21.737,22.632,27.752,24.381,25.149,0.000,0.000,0.000,0.000,0.000,0.000,0.000,0.000,0.000,0.000,0.000,0.000
G_int_t12=1.698,1.632,1.907,2.001,1.920,2.508,1.617,1.650,1.647,1.767,2.062,2.759,1.707,1.750,1.775,1.848,2.079,2.721,1.712,1.769,1.814,1.945,2.257,2.978,2.079,2.053,2.194,2.408,2.704,3.743,2.741,2.721,2.771,3.138,3.478,4.021,0.000,0.000,0.000,0.000,0.000,0.000,0.000,0.000,0.000,0.000,0.000,0.000,1.633,20.332,25.169,27.914,21.157,19.345,20.614,22.136,23.854,20.276,22.898,21.427,19.873,21.774,23.281,21.766,20.658,20.596,22.928,20.733,22.975,23.300,21.634,22.167,0.000,21.173,20.007,22.400,21.827,23.093,32.981,21.737,22.632,27.752,24.381,25.149,0.000,0.000,0.000,0.000,0.000,0.000,0.000,0.000,0.000,0.000,0.000,0.000
Avg_G_inflex=2.177,2.149,2.454,2.552,2.359,2.561,2.137,2.191,2.184,2.308,2.392,2.664,2.265,2.269,2.265,2.272,2.367,2.595,2.273,2.264,2.315,2.306,2.421,2.694,2.363,2.352,2.429,2.492,2.598,2.978,2.645,2.633,2.646,2.805,2.941,3.515,0.000,0.000,0.000,0.000,0.000,0.000,0.000,0.000,0.000,0.000,0.000,0.000,2.188,19.234,22.970,29.055,20.991,22.293,21.716,5.896,0.000,19.354,24.620,24.550,21.682,18.931,21.316,21.929,20.812,21.620,22.832,21.458,22.218,6.649,17.382,23.029,0.000,21.159,20.702,21.711,20.188,24.703,0.000,24.214,22.299,10.253,22.871,25.027,0.000,0.000,0.000,0.000,0.000,0.000,0.000,0.000,0.000,0.000,0.000,0.000
G_int_inflex=1.688,1.621,1.948,2.037,1.704,1.953,1.611,1.661,1.628,1.606,1.755,2.080,1.701,1.782,1.780,1.651,1.723,2.107,1.606,1.606,1.812,1.756,1.811,2.224,1.683,1.868,1.820,1.861,2.061,2.593,2.076,2.061,2.107,2.296,2.501,3.463,0.000,0.000,0.000,0.000,0.000,0.000,0.000,0.000,0.000,0.000,0.000,0.000,1.657,19.234,22.970,29.055,20.991,22.293,21.716,5.896,0.000,19.354,24.620,24.550,21.682,18.931,21.316,21.929,20.812,21.620,22.832,21.458,22.218,6.649,17.382,23.029,0.000,21.159,20.702,21.711,20.188,24.703,0.000,24.214,22.299,10.253,22.871,25.027,0.000,0.000,0.000,0.000,0.000,0.000,0.000,0.000,0.000,0.000,0.000,0.000
G_by_Interval_g4=1.764,1.708,1.960,2.059,1.959,2.389,1.656,1.720,1.714,1.798,2.069,2.627,1.783,1.830,1.844,1.887,2.087,2.578,1.781,1.802,1.850,1.973,2.214,2.825,2.081,2.075,2.109,2.318,2.600,3.426,2.598,2.583,2.640,2.923,3.216,3.678,0.000,0.000,0.000,0.000,0.000,0.000,0.000,0.000,0.000,0.000,0.000,0.000,1.736,20.332,25.169,27.914,21.157,19.345,20.614,22.136,23.854,20.276,22.898,21.427,19.873,21.774,23.281,21.766,20.658,20.596,22.928,20.733,22.975,23.300,21.634,22.167,0.000,21.173,20.007,22.400,21.827,23.093,32.981,21.737,22.632,27.752,24.381,25.149,0.000,0.000,0.000,0.000,0.000,0.000,0.000,0.000,0.000,0.000,0.000,0.000
G_int_t8_g4=1.764,1.708,1.960,2.059,1.959,2.389,1.656,1.720,1.714,1.798,2.069,2.627,1.783,1.830,1.844,1.887,2.087,2.578,1.781,1.802,1.850,1.973,2.214,2.825,2.081,2.075,2.109,2.318,2.600,3.426,2.598,2.583,2.640,2.923,3.216,3.678,0.000,0.000,0.000,0.000,0.000,0.000,0.000,0.000,0.000,0.000,0.000,0.000,1.736,20.332,25.169,27.914,21.157,19.345,20.614,22.136,23.854,20.276,22.898,21.427,19.873,21.774,23.281,21.766,20.658,20.596,22.928,20.733,22.975,23.300,21.634,22.167,0.000,21.173,20.007,22.400,21.827,23.093,32.981,21.737,22.632,27.752,24.381,25.149,0.000,0.000,0.000,0.000,0.000,0.000,0.000,0.000,0.000,0.000,0.000,0.000
G_int_t12_g4=1.764,1.708,1.960,2.059,1.959,2.389,1.656,1.720,1.714,1.798,2.069,2.627,1.783,1.830,1.844,1.887,2.087,2.578,1.781,1.802,1.850,1.973,2.214,2.825,2.081,2.075,2.109,2.318,2.600,3.426,2.598,2.583,2.640,2.923,3.216,3.678,0.000,0.000,0.000,0.000,0.000,0.000,0.000,0.000,0.000,0.000,0.000,0.000,1.736,20.332,25.169,27.914,21.157,19.345,20.614,22.136,23.854,20.276,22.898,21.427,19.873,21.774,23.281,21.766,20.658,20.596,22.928,20.733,22.975,23.300,21.634,22.167,0.000,21.173,20.007,22.400,21.827,23.093,32.981,21.737,22.632,27.752,24.381,25.149,0.000,0.000,0.000,0.000,0.000,0.000,0.000,0.000,0.000,0.000,0.000,0.000
G_int_inflex_g4=1.730,1.682,1.991,2.082,1.826,1.953,1.643,1.732,1.660,1.692,1.834,2.080,1.773,1.854,1.810,1.754,1.847,2.119,1.714,1.674,1.850,1.840,1.895,2.242,1.806,1.868,1.820,1.920,2.102,2.553,2.105,2.083,2.107,2.275,2.478,3.223,0.000,0.000,0.000,0.000,0.000,0.000,0.000,0.000,0.000,0.000,0.000,0.000,1.756,19.234,22.970,29.055,20.991,22.293,21.716,5.896,0.000,19.354,24.620,24.550,21.682,18.931,21.316,21.929,20.812,21.620,22.832,21.458,22.218,6.649,17.382,23.029,0.000,21.159,20.702,21.711,20.188,24.703,0.000,24.214,22.299,10.253,22.871,25.027,0.000,0.000,0.000,0.000,0.000,0.000,0.000,0.000,0.000,0.000,0.000,0.000
Time_Inflex=11.519,11.519,12.498,12.987,9.806,10.050,11.763,10.784,11.763,9.561,10.540,10.295,11.029,11.519,11.519,10.050,10.050,11.519,9.561,9.806,11.519,10.784,10.295,12.008,10.050,9.316,9.316,10.540,11.519,12.742,11.519,11.519,10.784,11.763,12.498,16.413,0.261,0.261,0.261,0.261,0.261,0.261,0.261,0.261,0.261,0.261,0.261,0.261,11.029,10.050,16.658,10.050,16.658,15.924,18.127,1.485,0.751,13.232,7.848,10.050,16.658,12.498,8.827,18.127,16.658,16.658,16.658,18.371,16.658,3.687,8.092,16.658,0.261,16.658,16.658,16.658,10.050,16.658,0.751,7.848,16.658,7.114,13.232,7.848,0.261,0.261,0.261,0.261,0.261,0.261,0.261,0.261,0.261,0.261,0.261,0.261
OD_Inflex=0.629,0.640,0.575,0.574,0.340,0.303,0.694,0.521,0.649,0.345,0.388,0.288,0.510,0.568,0.552,0.390,0.354,0.388,0.355,0.375,0.530,0.446,0.355,0.390,0.354,0.304,0.289,0.344,0.382,0.354,0.372,0.374,0.317,0.336,0.347,0.428,0.068,0.068,0.063,0.064,0.064,0.063,0.066,0.065,0.063,0.064,0.063,0.064,0.559,0.085,0.089,0.084,0.090,0.090,0.091,0.081,0.082,0.090,0.085,0.087,0.091,0.087,0.083,0.093,0.091,0.093,0.090,0.091,0.091,0.083,0.084,0.099,0.080,0.090,0.091,0.090,0.086,0.095,0.089,0.086,0.091,0.085,0.090,0.091,0.064,0.063,0.063,0.063,0.064,0.064,0.063,0.064,0.063,0.064,0.064,0.064
Time_Saturation=15.924,17.882,16.169,15.924,17.882,15.434,14.700,17.148,16.169,17.392,16.413,16.169,17.392,15.434,16.169,17.882,17.148,16.169,17.148,17.392,17.637,17.392,15.679,16.169,15.190,17.882,17.148,17.882,16.413,17.882,17.148,16.413,17.148,17.148,18.127,16.903,0.261,0.261,0.261,0.261,0.261,0.261,0.261,0.261,0.261,0.261,0.261,0.261,14.211,0.000,0.000,0.000,0.000,0.000,0.000,0.000,0.000,0.000,0.000,0.000,0.000,0.000,0.000,0.000,0.000,0.000,0.000,0.000,0.000,0.000,8.582,0.000,0.261,0.000,0.000,0.000,0.000,0.000,0.000,0.000,0.000,0.000,0.000,0.000,0.261,0.261,0.261,0.261,0.261,0.261,0.261,0.261,0.261,0.261,0.261,0.261
OD_Saturation=0.816,0.829,0.804,0.748,0.712,0.599,0.820,0.829,0.851,0.763,0.674,0.586,0.814,0.811,0.793,0.765,0.662,0.604,0.807,0.780,0.765,0.704,0.649,0.551,0.661,0.693,0.668,0.619,0.595,0.534,0.595,0.581,0.579,0.558,0.537,0.459,0.068,0.068,0.063,0.064,0.064,0.063,0.066,0.065,0.063,0.064,0.063,0.064,0.839,0.000,0.000,0.000,0.000,0.000,0.000,0.000,0.000,0.000,0.000,0.000,0.000,0.000,0.000,0.000,0.000,0.000,0.000,0.000,0.000,0.000,0.083,0.000,0.080,0.000,0.000,0.000,0.000,0.000,0.000,0.000,0.000,0.000,0.000,0.000,0.064,0.063,0.063,0.063,0.064,0.064,0.063,0.064,0.063,0.064,0.064,0.064
Ref_Well_Name=A01,A01,A01,A01,A01,A01,A01,A01,A01,A01,A01,A01,A01,A01,A01,A01,A01,A01,A01,A01,A01,A01,A01,A01,A01,A01,A01,A01,A01,A01,A01,A01,A01,A01,A01,A01,A01,A01,A01,A01,A01,A01,A01,A01,A01,A01,A01,A01,A01,A01,A01,A01,A01,A01,A01,A01,A01,A01,A01,A01,A01,A01,A01,A01,A01,A01,A01,A01,A01,A01,A01,A01,A01,A01,A01,A01,A01,A01,A01,A01,A01,A01,A01,A01,A01,A01,A01,A01,A01,A01,A01,A01,A01,A01,A01,A01
Ratio_Avg_G=1.000,1.013,0.896,0.861,0.920,0.789,1.018,1.005,0.997,0.960,0.878,0.735,0.972,0.968,0.968,0.944,0.881,0.750,0.984,0.967,0.945,0.917,0.842,0.707,0.876,0.904,0.869,0.803,0.750,0.604,0.735,0.739,0.736,0.677,0.630,0.568,Inf,Inf,Inf,Inf,Inf,Inf,Inf,Inf,Inf,Inf,Inf,Inf,1.004,0.107,0.086,0.078,0.103,0.112,0.106,0.098,0.091,0.107,0.095,0.102,0.109,0.100,0.093,0.100,0.105,0.106,0.095,0.105,0.095,0.093,0.101,0.098,Inf,0.103,0.109,0.097,0.100,0.094,0.066,0.100,0.096,0.078,0.089,0.086,Inf,Inf,Inf,Inf,Inf,Inf,Inf,Inf,Inf,Inf,Inf,Inf
Ratio_Fit_G=1.000,1.019,0.903,0.860,1.095,0.973,1.000,1.090,1.012,1.166,1.046,0.943,1.045,0.967,0.976,1.113,1.073,0.843,1.161,1.149,0.976,1.040,1.011,0.777,1.089,1.086,1.076,0.983,0.857,0.659,0.870,0.870,0.890,0.782,0.691,0.468,Inf,Inf,Inf,Inf,Inf,Inf,Inf,Inf,Inf,Inf,Inf,Inf,1.071,0.932,0.412,0.963,0.360,0.580,0.490,1.142,Inf,0.587,0.988,0.937,0.376,0.517,0.855,0.478,0.376,0.375,0.435,0.510,0.366,0.498,0.644,0.456,Inf,0.368,0.387,0.387,0.866,0.412,Inf,1.003,0.421,0.861,0.579,0.976,Inf,Inf,Inf,Inf,Inf,Inf,Inf,Inf,Inf,Inf,Inf,Inf
Ratio_G_Int=1.000,1.041,0.891,0.848,0.885,0.677,1.050,1.029,1.031,0.961,0.824,0.616,0.994,0.970,0.957,0.919,0.817,0.624,0.992,0.960,0.936,0.873,0.752,0.570,0.817,0.827,0.774,0.705,0.628,0.454,0.619,0.624,0.613,0.541,0.488,0.422,Inf,Inf,Inf,Inf,Inf,Inf,Inf,Inf,Inf,Inf,Inf,Inf,1.040,0.084,0.067,0.061,0.080,0.088,0.082,0.077,0.071,0.084,0.074,0.079,0.085,0.078,0.073,0.078,0.082,0.082,0.074,0.082,0.074,0.073,0.078,0.077,Inf,0.080,0.085,0.076,0.078,0.074,0.051,0.078,0.075,0.061,0.070,0.068,Inf,Inf,Inf,Inf,Inf,Inf,Inf,Inf,Inf,Inf,Inf,Inf
Ratio_t0_Fit=1.000,0.788,0.608,0.846,0.717,0.847,0.646,0.629,0.755,0.695,0.689,0.734,0.730,0.868,1.022,0.756,0.710,0.895,0.665,0.641,0.963,0.930,0.740,0.939,0.768,0.774,0.748,0.856,0.834,1.281,0.757,0.920,0.970,1.321,2.330,-1.319,Inf,Inf,Inf,Inf,Inf,Inf,Inf,Inf,Inf,Inf,Inf,Inf,0.719,0.306,0.241,0.296,0.249,0.249,0.237,0.878,Inf,0.282,0.354,0.305,0.248,0.322,0.319,0.236,0.246,0.245,0.238,0.234,0.246,0.514,0.408,0.243,Inf,0.244,0.246,0.246,0.321,0.242,Inf,0.353,0.243,0.361,0.298,0.352,Inf,Inf,Inf,Inf,Inf,Inf,Inf,Inf,Inf,Inf,Inf,Inf
Ratio_t0_G_Int=1.000,0.925,0.915,0.908,1.074,1.920,0.918,0.928,0.893,0.954,1.150,2.395,0.899,0.960,1.009,1.047,1.220,2.675,0.959,0.994,0.977,1.117,1.459,4.739,1.181,1.350,1.539,1.580,2.408,-3.423,2.182,2.148,2.565,6.202,-20.131,-2.511,Inf,Inf,Inf,Inf,Inf,Inf,Inf,Inf,Inf,Inf,Inf,Inf,0.895,Inf,Inf,Inf,Inf,Inf,Inf,Inf,Inf,Inf,Inf,Inf,Inf,Inf,Inf,Inf,Inf,Inf,Inf,Inf,Inf,Inf,Inf,Inf,Inf,Inf,Inf,Inf,Inf,Inf,Inf,Inf,Inf,Inf,Inf,Inf,Inf,Inf,Inf,Inf,Inf,Inf,Inf,Inf,Inf,Inf,Inf,Inf
Ref_Curve_Array=1,1,1,1,1,1,1,1,1,1,1,1,1,1,1,1,1,1,1,1,1,1,1,1,1,1,1,1,1,1,1,1,1,1,1,1,1,1,1,1,1,1,1,1,1,1,1,1,1,1,1,1,1,1,1,1,1,1,1,1,1,1,1,1,1,1,1,1,1,1,1,1,1,1,1,1,1,1,1,1,1,1,1,1,1,1,1,1,1,1,1,1,1,1,1,1
Default_ref=0
Comm_Map=,,,,,
Comm_Consol=,,,,,,,,
Comm_Screen=,,,,,
Analysis_Set=A,A,A,A,A,A,A,A,A,A,A,A,A,A,A,A,A,A,A,A,A,A,A,A,A,A,A,A,A,A,A,A,A,A,A,A,A,A,A,A,A,A,A,A,A,A,A,A,A,A,A,A,A,A,A,A,A,A,A,A,A,A,A,A,A,A,A,A,A,A,A,A,A,A,A,A,A,A,A,A,A,A,A,A,A,A,A,A,A,A,A,A,A,A,A,A
Ref_Type=single_ref,single_ref,single_ref,single_ref,single_ref,single_ref,single_ref,single_ref,single_ref,single_ref,single_ref,single_ref,single_ref,single_ref,single_ref,single_ref,single_ref,single_ref,single_ref,single_ref,single_ref,single_ref,single_ref,single_ref,single_ref,single_ref,single_ref,single_ref,single_ref,single_ref,single_ref,single_ref,single_ref,single_ref,single_ref,single_ref,single_ref,single_ref,single_ref,single_ref,single_ref,single_ref,single_ref,single_ref,single_ref,single_ref,single_ref,single_ref,single_ref,single_ref,single_ref,single_ref,single_ref,single_ref,single_ref,single_ref,single_ref,single_ref,single_ref,single_ref,single_ref,single_ref,single_ref,single_ref,single_ref,single_ref,single_ref,single_ref,single_ref,single_ref,single_ref,single_ref,single_ref,single_ref,single_ref,single_ref,single_ref,single_ref,single_ref,single_ref,single_ref,single_ref,single_ref,single_ref,single_ref,single_ref,single_ref,single_ref,single_ref,single_ref,single_ref,single_ref,single_ref,single_ref,single_ref,single_ref
Wells_In_Use=0,0,0,0,0,0,0,0,0,0,0,0,0,0,0,0,0,0,0,0,0,0,0,0,0,0,0,0,0,0,0,0,0,0,0,0,0,0,0,0,0,0,0,0,0,0,0,0,0,0,0,0,0,0,0,0,0,0,0,0,0,0,0,0,0,0,0,0,0,0,0,0,0,0,0,0,0,0,0,0,0,0,0,0,0,0,0,0,0,0,0,0,0,0,0,0
[Flor:]
[Flor2:]
[Lumin:]
[Data:]
Read=DateTime	RunT[s]	Temp	Well_1	Well_2	Well_3	Well_4	Well_5	Well_6	Well_7	Well_8	Well_9	Well_10	Well_11	Well_12	Well_13	Well_14	Well_15	Well_16	Well_17	Well_18	Well_19	Well_20	Well_21	Well_22	Well_23	Well_24	Well_25	Well_26	Well_27	Well_28	Well_29	Well_30	Well_31	Well_32	Well_33	Well_34	Well_35	Well_36	Well_37	Well_38	Well_39	Well_40	Well_41	Well_42	Well_43	Well_44	Well_45	Well_46	Well_47	Well_48	Well_49	Well_50	Well_51	Well_52	Well_53	Well_54	Well_55	Well_56	Well_57	Well_58	Well_59	Well_60	Well_61	Well_62	Well_63	Well_64	Well_65	Well_66	Well_67	Well_68	Well_69	Well_70	Well_71	Well_72	Well_73	Well_74	Well_75	Well_76	Well_77	Well_78	Well_79	Well_80	Well_81	Well_82	Well_83	Well_84	Well_85	Well_86	Well_87	Well_88	Well_89	Well_90	Well_91	Well_92	Well_93	Well_94	Well_95	Well_96
1=19:47:56	941	300	0.0803	0.0803	0.0792	0.0799	0.0799	0.0801	0.0814	0.0800	0.0810	0.0799	0.0783	0.0808	0.0840	0.0809	0.0797	0.0800	0.0796	0.0806	0.0802	0.0804	0.0805	0.0803	0.0810	0.0817	0.0826	0.0825	0.0804	0.0801	0.0804	0.0806	0.0795	0.0799	0.0804	0.0802	0.0802	0.0821	0.0814	0.0797	0.0794	0.0790	0.0787	0.0791	0.0806	0.0808	0.0803	0.0821	0.0793	0.0874	0.0811	0.0828	0.0813	0.0801	0.0789	0.0790	0.0800	0.0805	0.0798	0.0802	0.0829	0.0852	0.0815	0.0812	0.0795	0.0807	0.0801	0.0784	0.0873	0.0819	0.0814	0.0822	0.0833	0.0866	0.0684	0.0677	0.0633	0.0639	0.0638	0.0628	0.0637	0.0627	0.0632	0.0626	0.0636	0.0639	0.0656	0.0655	0.0631	0.0639	0.0628	0.0638	0.0632	0.0640	0.0632	0.0636	0.0637	0.0642
2=20:02:37	1822	300	0.0818	0.0812	0.0807	0.0802	0.0795	0.0806	0.0812	0.0818	0.0811	0.0812	0.0797	0.0827	0.0845	0.0799	0.0816	0.0812	0.0807	0.0801	0.0823	0.0809	0.0809	0.0824	0.0809	0.0836	0.0834	0.0822	0.0819	0.0803	0.0809	0.0801	0.0804	0.0812	0.0806	0.0816	0.0807	0.0836	0.0822	0.0809	0.0798	0.0789	0.0788	0.0799	0.0820	0.0801	0.0811	0.0829	0.0808	0.0886	0.0813	0.0823	0.0815	0.0798	0.0800	0.0792	0.0810	0.0801	0.0809	0.0818	0.0823	0.0870	0.0817	0.0818	0.0797	0.0811	0.0796	0.0797	0.0886	0.0820	0.0820	0.0845	0.0838	0.0882	0.0679	0.0678	0.0634	0.0637	0.0648	0.0631	0.0640	0.0629	0.0637	0.0632	0.0634	0.0640	0.0652	0.0653	0.0634	0.0644	0.0631	0.0642	0.0638	0.0638	0.0636	0.0642	0.0635	0.0646
3=20:17:18	2702	298	0.0813	0.0820	0.0792	0.0804	0.0807	0.0809	0.0828	0.0832	0.0825	0.0811	0.0801	0.0835	0.0854	0.0818	0.0822	0.0806	0.0812	0.0811	0.0811	0.0826	0.0823	0.0830	0.0821	0.0850	0.0830	0.0825	0.0820	0.0818	0.0804	0.0810	0.0806	0.0817	0.0816	0.0811	0.0809	0.0844	0.0824	0.0811	0.0806	0.0783	0.0797	0.0809	0.0828	0.0812	0.0808	0.0832	0.0817	0.0885	0.0835	0.0836	0.0814	0.0812	0.0804	0.0794	0.0810	0.0807	0.0803	0.0819	0.0836	0.0872	0.0817	0.0816	0.0804	0.0822	0.0813	0.0800	0.0890	0.0823	0.0831	0.0846	0.0840	0.0889	0.0682	0.0680	0.0632	0.0640	0.0645	0.0634	0.0637	0.0628	0.0635	0.0639	0.0637	0.0645	0.0652	0.0655	0.0632	0.0641	0.0633	0.0638	0.0634	0.0642	0.0631	0.0639	0.0635	0.0650
4=20:31:59	3583	298	0.0824	0.0824	0.0795	0.0812	0.0802	0.0810	0.0826	0.0832	0.0831	0.0815	0.0800	0.0827	0.0852	0.0816	0.0825	0.0803	0.0814	0.0813	0.0826	0.0813	0.0832	0.0839	0.0816	0.0856	0.0833	0.0832	0.0819	0.0815	0.0813	0.0811	0.0809	0.0823	0.0817	0.0822	0.0815	0.0836	0.0833	0.0810	0.0813	0.0800	0.0802	0.0807	0.0824	0.0809	0.0818	0.0834	0.0817	0.0883	0.0832	0.0837	0.0818	0.0806	0.0810	0.0798	0.0811	0.0813	0.0803	0.0819	0.0838	0.0865	0.0815	0.0827	0.0807	0.0839	0.0804	0.0802	0.0936	0.0830	0.0827	0.0852	0.0846	0.0891	0.0682	0.0680	0.0627	0.0639	0.0639	0.0631	0.0638	0.0632	0.0635	0.0637	0.0628	0.0640	0.0653	0.0655	0.0639	0.0642	0.0633	0.0637	0.0637	0.0641	0.0632	0.0630	0.0637	0.0645
5=20:46:40	4464	298	0.0815	0.0817	0.0815	0.0813	0.0814	0.0818	0.0824	0.0839	0.0823	0.0818	0.0825	0.0829	0.0854	0.0812	0.0824	0.0806	0.0822	0.0807	0.0821	0.0805	0.0832	0.0839	0.0830	0.0847	0.0844	0.0835	0.0844	0.0817	0.0825	0.0813	0.0815	0.0826	0.0815	0.0806	0.0809	0.0848	0.0834	0.0815	0.0796	0.0804	0.0815	0.0809	0.0823	0.0812	0.0818	0.0829	0.0809	0.0890	0.0837	0.0848	0.0823	0.0811	0.0820	0.0815	0.0813	0.0795	0.0812	0.0829	0.0838	0.0863	0.0831	0.0826	0.0814	0.0826	0.0804	0.0814	0.0913	0.0832	0.0832	0.0859	0.0847	0.0889	0.0683	0.0681	0.0632	0.0630	0.0639	0.0633	0.0640	0.0630	0.0639	0.0638	0.0636	0.0640	0.0658	0.0653	0.0638	0.0645	0.0633	0.0639	0.0636	0.0632	0.0635	0.0642	0.0640	0.0650
6=21:01:21	5345	301	0.0822	0.0812	0.0815	0.0809	0.0802	0.0809	0.0838	0.0837	0.0819	0.0815	0.0802	0.0826	0.0858	0.0829	0.0822	0.0817	0.0820	0.0821	0.0835	0.0810	0.0831	0.0841	0.0814	0.0842	0.0833	0.0829	0.0825	0.0819	0.0824	0.0813	0.0823	0.0814	0.0814	0.0806	0.0808	0.0828	0.0828	0.0814	0.0794	0.0812	0.0801	0.0818	0.0815	0.0813	0.0812	0.0843	0.0813	0.0881	0.0832	0.0844	0.0818	0.0814	0.0807	0.0816	0.0806	0.0786	0.0816	0.0807	0.0838	0.0865	0.0827	0.0822	0.0814	0.0827	0.0807	0.0810	0.0899	0.0825	0.0828	0.0847	0.0848	0.0883	0.0678	0.0678	0.0630	0.0639	0.0632	0.0626	0.0639	0.0628	0.0636	0.0636	0.0632	0.0639	0.0650	0.0649	0.0634	0.0638	0.0632	0.0642	0.0633	0.0627	0.0631	0.0641	0.0635	0.0643
7=21:16:02	6226	301	0.0850	0.0828	0.0815	0.0810	0.0823	0.0846	0.0841	0.0829	0.0821	0.0819	0.0801	0.0842	0.0859	0.0831	0.0824	0.0825	0.0823	0.0822	0.0819	0.0859	0.0834	0.0839	0.0813	0.0847	0.0840	0.0844	0.0831	0.0829	0.0831	0.0814	0.0809	0.0816	0.0813	0.0819	0.0812	0.0834	0.0840	0.0821	0.0818	0.0810	0.0808	0.0816	0.0819	0.0810	0.0813	0.0836	0.0812	0.0881	0.0840	0.0855	0.0824	0.0818	0.0830	0.0815	0.0809	0.0805	0.0818	0.0820	0.0841	0.0873	0.0829	0.0829	0.0821	0.0829	0.0828	0.0817	0.0897	0.0824	0.0828	0.0852	0.0846	0.0891	0.0678	0.0677	0.0632	0.0638	0.0639	0.0630	0.0636	0.0631	0.0633	0.0626	0.0634	0.0640	0.0654	0.0650	0.0626	0.0640	0.0631	0.0639	0.0633	0.0641	0.0632	0.0637	0.0639	0.0645
8=21:30:43	7107	298	0.0841	0.0824	0.0818	0.0815	0.0812	0.0826	0.0836	0.0835	0.0817	0.0812	0.0801	0.0833	0.0863	0.0851	0.0829	0.0818	0.0832	0.0826	0.0831	0.0796	0.0827	0.0838	0.0815	0.0836	0.0841	0.0846	0.0852	0.0820	0.0835	0.0823	0.0813	0.0818	0.0810	0.0814	0.0807	0.0842	0.0845	0.0825	0.0805	0.0818	0.0825	0.0822	0.0820	0.0812	0.0812	0.0823	0.0810	0.0881	0.0842	0.0843	0.0830	0.0826	0.0823	0.0820	0.0809	0.0791	0.0813	0.0810	0.0834	0.0860	0.0831	0.0835	0.0822	0.0830	0.0806	0.0822	0.0893	0.0826	0.0821	0.0848	0.0846	0.0883	0.0673	0.0675	0.0633	0.0629	0.0637	0.0626	0.0631	0.0626	0.0633	0.0635	0.0632	0.0637	0.0652	0.0646	0.0635	0.0638	0.0628	0.0636	0.0635	0.0623	0.0627	0.0634	0.0631	0.0641
9=21:45:24	7988	298	0.0852	0.0841	0.0827	0.0836	0.0841	0.0845	0.0841	0.0824	0.0839	0.0823	0.0810	0.0826	0.0874	0.0841	0.0836	0.0829	0.0846	0.0837	0.0824	0.0820	0.0829	0.0836	0.0832	0.0843	0.0860	0.0857	0.0841	0.0829	0.0836	0.0843	0.0819	0.0829	0.0816	0.0817	0.0819	0.0838	0.0849	0.0827	0.0841	0.0827	0.0835	0.0835	0.0824	0.0818	0.0811	0.0826	0.0862	0.0892	0.0857	0.0863	0.0847	0.0837	0.0832	0.0833	0.0808	0.0817	0.0814	0.0815	0.0839	0.0877	0.0834	0.0851	0.0820	0.0853	0.0834	0.0826	0.0903	0.0831	0.0828	0.0852	0.0850	0.0891	0.0680	0.0680	0.0632	0.0636	0.0639	0.0627	0.0635	0.0632	0.0638	0.0640	0.0635	0.0642	0.0653	0.0656	0.0644	0.0643	0.0632	0.0631	0.0636	0.0644	0.0637	0.0642	0.0637	0.0648
10=22:00:05	8869	298	0.0859	0.0850	0.0843	0.0838	0.0846	0.0848	0.0860	0.0828	0.0814	0.0813	0.0811	0.0831	0.0886	0.0857	0.0852	0.0828	0.0847	0.0835	0.0824	0.0808	0.0828	0.0834	0.0815	0.0841	0.0871	0.0866	0.0861	0.0838	0.0846	0.0835	0.0819	0.0815	0.0818	0.0820	0.0808	0.0836	0.0853	0.0845	0.0826	0.0838	0.0838	0.0849	0.0816	0.0808	0.0809	0.0832	0.0804	0.0887	0.0852	0.0885	0.0852	0.0833	0.0845	0.0840	0.0810	0.0806	0.0815	0.0816	0.0837	0.0868	0.0867	0.0847	0.0839	0.0859	0.0838	0.0837	0.0897	0.0829	0.0819	0.0850	0.0848	0.0886	0.0680	0.0673	0.0634	0.0634	0.0644	0.0626	0.0635	0.0617	0.0634	0.0636	0.0631	0.0638	0.0648	0.0648	0.0637	0.0638	0.0628	0.0636	0.0634	0.0635	0.0633	0.0640	0.0637	0.0642
11=22:14:46	9750	301	0.0852	0.0851	0.0840	0.0834	0.0840	0.0846	0.0859	0.0832	0.0799	0.0808	0.0803	0.0822	0.0880	0.0853	0.0848	0.0826	0.0847	0.0837	0.0821	0.0799	0.0819	0.0817	0.0813	0.0844	0.0869	0.0855	0.0857	0.0845	0.0854	0.0835	0.0811	0.0813	0.0806	0.0811	0.0800	0.0833	0.0854	0.0847	0.0834	0.0835	0.0840	0.0845	0.0801	0.0813	0.0807	0.0823	0.0802	0.0883	0.0846	0.0889	0.0861	0.0836	0.0848	0.0840	0.0804	0.0791	0.0810	0.0810	0.0825	0.0860	0.0842	0.0843	0.0840	0.0858	0.0828	0.0839	0.0921	0.0826	0.0816	0.0836	0.0838	0.0882	0.0670	0.0676	0.0624	0.0629	0.0628	0.0625	0.0628	0.0614	0.0620	0.0626	0.0624	0.0631	0.0642	0.0641	0.0627	0.0626	0.0622	0.0630	0.0626	0.0634	0.0628	0.0631	0.0626	0.0635
12=22:29:27	10631	301	0.0889	0.0872	0.0871	0.0873	0.0876	0.0872	0.0881	0.0825	0.0841	0.0824	0.0817	0.0833	0.0909	0.0875	0.0873	0.0865	0.0878	0.0873	0.0831	0.0827	0.0835	0.0833	0.0835	0.0844	0.0890	0.0893	0.0886	0.0868	0.0869	0.0876	0.0823	0.0832	0.0818	0.0831	0.0830	0.0839	0.0887	0.0873	0.0870	0.0864	0.0868	0.0864	0.0829	0.0817	0.0831	0.0836	0.0822	0.0895	0.0892	0.0901	0.0877	0.0867	0.0872	0.0857	0.0822	0.0823	0.0826	0.0821	0.0832	0.0883	0.0875	0.0872	0.0858	0.0877	0.0867	0.0864	0.0909	0.0838	0.0834	0.0862	0.0853	0.0899	0.0687	0.0682	0.0639	0.0647	0.0645	0.0636	0.0638	0.0633	0.0646	0.0642	0.0641	0.0647	0.0659	0.0656	0.0643	0.0652	0.0630	0.0641	0.0640	0.0644	0.0641	0.0649	0.0647	0.0652
13=22:44:08	11512	298	0.0889	0.0879	0.0864	0.0859	0.0871	0.0864	0.0883	0.0826	0.0826	0.0808	0.0805	0.0824	0.0920	0.0872	0.0869	0.0864	0.0869	0.0880	0.0806	0.0813	0.0816	0.0825	0.0815	0.0836	0.0890	0.0901	0.0881	0.0878	0.0878	0.0875	0.0807	0.0803	0.0813	0.0813	0.0814	0.0837	0.0880	0.0866	0.0871	0.0858	0.0864	0.0861	0.0821	0.0814	0.0811	0.0820	0.0810	0.0891	0.0879	0.0914	0.0888	0.0865	0.0860	0.0854	0.0804	0.0810	0.0802	0.0814	0.0835	0.0866	0.0874	0.0879	0.0869	0.0863	0.0863	0.0852	0.0897	0.0823	0.0823	0.0839	0.0840	0.0887	0.0675	0.0678	0.0617	0.0631	0.0632	0.0628	0.0634	0.0628	0.0637	0.0631	0.0623	0.0641	0.0646	0.0649	0.0631	0.0643	0.0630	0.0638	0.0630	0.0633	0.0628	0.0628	0.0638	0.0639
14=22:58:49	12393	301	0.0899	0.0912	0.0876	0.0863	0.0880	0.0887	0.0892	0.0813	0.0824	0.0804	0.0798	0.0839	0.0916	0.0889	0.0884	0.0878	0.0864	0.0874	0.0813	0.0807	0.0820	0.0819	0.0812	0.0834	0.0917	0.0907	0.0903	0.0885	0.0893	0.0883	0.0805	0.0814	0.0802	0.0822	0.0808	0.0825	0.0899	0.0875	0.0875	0.0875	0.0879	0.0878	0.0815	0.0797	0.0802	0.0815	0.0811	0.0877	0.0888	0.0934	0.0885	0.0876	0.0879	0.0865	0.0804	0.0808	0.0801	0.0806	0.0818	0.0871	0.0870	0.0879	0.0874	0.0893	0.0873	0.0863	0.0892	0.0824	0.0835	0.0831	0.0842	0.0892	0.0668	0.0671	0.0624	0.0626	0.0630	0.0621	0.0625	0.0624	0.0628	0.0630	0.0626	0.0636	0.0642	0.0639	0.0628	0.0633	0.0618	0.0629	0.0628	0.0626	0.0628	0.0632	0.0626	0.0638
15=23:13:30	13274	298	0.0935	0.0928	0.0885	0.0886	0.0902	0.0916	0.0933	0.0840	0.0826	0.0814	0.0807	0.0846	0.0948	0.0916	0.0912	0.0897	0.0910	0.0896	0.0829	0.0813	0.0829	0.0831	0.0818	0.0853	0.0928	0.0939	0.0943	0.0914	0.0927	0.0899	0.0817	0.0828	0.0807	0.0825	0.0812	0.0850	0.0939	0.0904	0.0893	0.0894	0.0902	0.0902	0.0819	0.0819	0.0816	0.0829	0.0821	0.0886	0.0906	0.0954	0.0915	0.0899	0.0903	0.0894	0.0805	0.0813	0.0813	0.0819	0.0844	0.0867	0.0902	0.0901	0.0893	0.0911	0.0878	0.0883	0.0893	0.0831	0.0823	0.0865	0.0846	0.0897	0.0682	0.0676	0.0634	0.0630	0.0634	0.0631	0.0640	0.0628	0.0635	0.0641	0.0641	0.0639	0.0655	0.0638	0.0637	0.0644	0.0632	0.0642	0.0641	0.0636	0.0629	0.0635	0.0636	0.0645
16=23:28:11	14155	301	0.0960	0.0936	0.0901	0.0892	0.0934	0.0904	0.0947	0.0850	0.0828	0.0811	0.0797	0.0843	0.0958	0.0946	0.0918	0.0928	0.0916	0.0917	0.0826	0.0824	0.0826	0.0830	0.0827	0.0848	0.0958	0.0969	0.0941	0.0931	0.0928	0.0912	0.0822	0.0819	0.0826	0.0838	0.0827	0.0841	0.0943	0.0921	0.0919	0.0922	0.0911	0.0922	0.0822	0.0828	0.0820	0.0838	0.0814	0.0885	0.0943	0.0981	0.0935	0.0912	0.0906	0.0892	0.0817	0.0823	0.0819	0.0819	0.0842	0.0877	0.0917	0.0924	0.0918	0.0928	0.0899	0.0894	0.0893	0.0841	0.0838	0.0854	0.0855	0.0902	0.0681	0.0680	0.0634	0.0639	0.0638	0.0629	0.0638	0.0633	0.0636	0.0630	0.0635	0.0641	0.0656	0.0652	0.0640	0.0643	0.0634	0.0641	0.0640	0.0638	0.0635	0.0635	0.0644	0.0644
17=23:42:52	15036	298	0.0950	0.0963	0.0918	0.0922	0.0947	0.0949	0.0985	0.0829	0.0836	0.0817	0.0811	0.0843	0.0993	0.0946	0.0950	0.0936	0.0932	0.0937	0.0824	0.0824	0.0820	0.0834	0.0834	0.0846	0.0979	0.0975	0.0955	0.0961	0.0956	0.0947	0.0819	0.0813	0.0824	0.0830	0.0827	0.0845	0.0974	0.0949	0.0940	0.0936	0.0933	0.0932	0.0825	0.0825	0.0825	0.0849	0.0830	0.0899	0.0961	0.1000	0.0958	0.0924	0.0932	0.0925	0.0805	0.0825	0.0825	0.0830	0.0843	0.0882	0.0945	0.0938	0.0933	0.0935	0.0932	0.0899	0.0902	0.0835	0.0838	0.0857	0.0857	0.0898	0.0681	0.0680	0.0624	0.0637	0.0641	0.0635	0.0637	0.0631	0.0640	0.0637	0.0627	0.0639	0.0652	0.0652	0.0641	0.0646	0.0635	0.0642	0.0640	0.0640	0.0639	0.0636	0.0640	0.0647
18=23:57:33	15917	301	0.0983	0.0990	0.0931	0.0934	0.0969	0.0950	0.0992	0.0837	0.0813	0.0811	0.0806	0.0853	0.1013	0.0975	0.0961	0.0957	0.0970	0.0933	0.0815	0.0805	0.0827	0.0835	0.0817	0.0844	0.0978	0.1012	0.0996	0.0980	0.0975	0.0953	0.0813	0.0818	0.0806	0.0820	0.0810	0.0844	0.1014	0.0973	0.0951	0.0957	0.0953	0.0947	0.0820	0.0815	0.0810	0.0822	0.0811	0.0880	0.0961	0.1019	0.0985	0.0944	0.0956	0.0930	0.0807	0.0799	0.0799	0.0816	0.0833	0.0869	0.0942	0.0944	0.0935	0.0952	0.0916	0.0922	0.0885	0.0826	0.0824	0.0851	0.0840	0.0889	0.0670	0.0667	0.0625	0.0626	0.0630	0.0611	0.0631	0.0619	0.0630	0.0627	0.0626	0.0628	0.0640	0.0644	0.0624	0.0633	0.0625	0.0632	0.0622	0.0630	0.0625	0.0631	0.0624	0.0637
19=00:12:14	16798	301	0.1009	0.1019	0.0976	0.0961	0.0985	0.0968	0.1029	0.0838	0.0840	0.0826	0.0823	0.0841	0.1049	0.1008	0.0991	0.0990	0.0981	0.0983	0.0822	0.0831	0.0832	0.0848	0.0835	0.0850	0.1025	0.1021	0.1019	0.1008	0.1002	0.0987	0.0831	0.0828	0.0832	0.0829	0.0834	0.0851	0.1022	0.1001	0.0983	0.0981	0.0980	0.0977	0.0828	0.0823	0.0819	0.0831	0.0827	0.0901	0.0997	0.1052	0.1015	0.0974	0.0966	0.0956	0.0814	0.0827	0.0817	0.0825	0.0849	0.0880	0.0974	0.0974	0.0976	0.0950	0.0956	0.0945	0.0905	0.0842	0.0836	0.0851	0.0857	0.0902	0.0680	0.0683	0.0636	0.0635	0.0637	0.0631	0.0640	0.0632	0.0638	0.0643	0.0639	0.0644	0.0654	0.0654	0.0641	0.0643	0.0636	0.0639	0.0632	0.0638	0.0641	0.0645	0.0639	0.0647
20=00:26:55	17679	301	0.1078	0.1043	0.0997	0.0989	0.1015	0.1025	0.1044	0.0839	0.0830	0.0818	0.0828	0.0840	0.1081	0.1047	0.1038	0.1022	0.1011	0.1001	0.0843	0.0828	0.0841	0.0852	0.0835	0.0862	0.1064	0.1060	0.1064	0.1030	0.1033	0.1005	0.0826	0.0835	0.0821	0.0831	0.0831	0.0856	0.1060	0.1035	0.1019	0.1019	0.1025	0.1006	0.0830	0.0833	0.0825	0.0838	0.0823	0.0902	0.1046	0.1083	0.1055	0.0998	0.1009	0.0980	0.0813	0.0815	0.0830	0.0839	0.0859	0.0877	0.1008	0.1001	0.1010	0.1010	0.0989	0.0963	0.0911	0.0841	0.0840	0.0864	0.0861	0.0901	0.0687	0.0683	0.0638	0.0637	0.0642	0.0632	0.0642	0.0637	0.0627	0.0643	0.0644	0.0644	0.0657	0.0652	0.0638	0.0645	0.0638	0.0644	0.0645	0.0645	0.0640	0.0640	0.0637	0.0650
21=00:41:36	18561	301	0.1099	0.1073	0.1023	0.0992	0.1043	0.1036	0.1064	0.0827	0.0819	0.0817	0.0814	0.0831	0.1126	0.1063	0.1062	0.1054	0.1039	0.1011	0.0817	0.0817	0.0839	0.0829	0.0819	0.0855	0.1066	0.1101	0.1096	0.1058	0.1046	0.1022	0.0825	0.0826	0.0812	0.0822	0.0812	0.0841	0.1095	0.1060	0.1047	0.1038	0.1042	0.1020	0.0823	0.0817	0.0808	0.0829	0.0816	0.0887	0.1065	0.1102	0.1074	0.1031	0.1025	0.0996	0.0810	0.0802	0.0826	0.0814	0.0836	0.0871	0.1028	0.1015	0.1017	0.1022	0.0999	0.0984	0.0889	0.0832	0.0829	0.0855	0.0854	0.0889	0.0669	0.0670	0.0628	0.0627	0.0631	0.0619	0.0625	0.0619	0.0630	0.0627	0.0626	0.0628	0.0645	0.0640	0.0629	0.0632	0.0623	0.0616	0.0630	0.0631	0.0624	0.0632	0.0626	0.0639
22=00:56:17	19442	301	0.1166	0.1135	0.1038	0.1034	0.1081	0.1079	0.1126	0.0822	0.0826	0.0813	0.0815	0.0845	0.1177	0.1127	0.1129	0.1110	0.1083	0.1044	0.0825	0.0830	0.0834	0.0835	0.0823	0.0856	0.1106	0.1146	0.1150	0.1109	0.1086	0.1062	0.0822	0.0833	0.0812	0.0828	0.0820	0.0845	0.1131	0.1115	0.1088	0.1080	0.1082	0.1066	0.0826	0.0810	0.0821	0.0836	0.0820	0.0885	0.1109	0.1144	0.1111	0.1061	0.1073	0.1021	0.0808	0.0805	0.0824	0.0827	0.0826	0.0869	0.1061	0.1054	0.1057	0.1047	0.1028	0.0999	0.0891	0.0831	0.0835	0.0850	0.0848	0.0891	0.0671	0.0672	0.0626	0.0626	0.0633	0.0620	0.0629	0.0610	0.0632	0.0626	0.0626	0.0637	0.0644	0.0644	0.0627	0.0634	0.0619	0.0633	0.0631	0.0632	0.0627	0.0632	0.0627	0.0637
23=01:10:58	20323	301	0.1157	0.1182	0.1108	0.1056	0.1123	0.1094	0.1185	0.0838	0.0831	0.0823	0.0823	0.0840	0.1223	0.1163	0.1146	0.1134	0.1100	0.1076	0.0821	0.0829	0.0835	0.0846	0.0831	0.0857	0.1160	0.1174	0.1167	0.1164	0.1150	0.1104	0.0836	0.0829	0.0835	0.0829	0.0824	0.0848	0.1175	0.1157	0.1131	0.1141	0.1119	0.1089	0.0829	0.0830	0.0820	0.0834	0.0826	0.0888	0.1147	0.1202	0.1163	0.1104	0.1100	0.1060	0.0813	0.0819	0.0824	0.0826	0.0848	0.0880	0.1081	0.1090	0.1075	0.1081	0.1045	0.1033	0.0900	0.0839	0.0837	0.0860	0.0859	0.0899	0.0676	0.0683	0.0631	0.0634	0.0632	0.0622	0.0635	0.0629	0.0636	0.0638	0.0634	0.0638	0.0646	0.0653	0.0636	0.0637	0.0631	0.0643	0.0628	0.0636	0.0630	0.0638	0.0631	0.0642
24=01:25:39	21204	298	0.1247	0.1232	0.1124	0.1085	0.1172	0.1142	0.1214	0.0857	0.0832	0.0827	0.0825	0.0848	0.1258	0.1233	0.1206	0.1187	0.1145	0.1108	0.0830	0.0833	0.0840	0.0856	0.0833	0.0851	0.1224	0.1204	0.1218	0.1198	0.1171	0.1131	0.0832	0.0827	0.0831	0.0830	0.0823	0.0854	0.1214	0.1191	0.1170	0.1171	0.1160	0.1134	0.0826	0.0827	0.0816	0.0856	0.0889	0.0894	0.1190	0.1256	0.1215	0.1127	0.1140	0.1081	0.0815	0.0814	0.0832	0.0817	0.0855	0.0877	0.1106	0.1113	0.1115	0.1110	0.1075	0.1050	0.0898	0.0845	0.0837	0.0861	0.0860	0.0902	0.0677	0.0682	0.0627	0.0633	0.0637	0.0627	0.0634	0.0628	0.0632	0.0635	0.0634	0.0635	0.0647	0.0648	0.0634	0.0640	0.0634	0.0628	0.0634	0.0633	0.0632	0.0635	0.0632	0.0641
25=01:40:20	22085	298	0.1370	0.1301	0.1161	0.1139	0.1229	0.1217	0.1279	0.0845	0.0844	0.0818	0.0819	0.0839	0.1355	0.1289	0.1252	0.1246	0.1226	0.1150	0.0829	0.0817	0.0839	0.0837	0.0837	0.0851	0.1257	0.1284	0.1283	0.1258	0.1225	0.1204	0.0828	0.0833	0.0822	0.0833	0.0826	0.0855	0.1310	0.1284	0.1253	0.1233	0.1211	0.1150	0.0831	0.0828	0.0827	0.0840	0.0822	0.0901	0.1225	0.1296	0.1303	0.1187	0.1166	0.1114	0.0821	0.0820	0.0840	0.0830	0.0843	0.0869	0.1160	0.1160	0.1148	0.1146	0.1107	0.1069	0.0888	0.0843	0.0832	0.0845	0.0854	0.0898	0.0672	0.0678	0.0628	0.0628	0.0635	0.0622	0.0632	0.0620	0.0625	0.0625	0.0629	0.0634	0.0644	0.0643	0.0627	0.0633	0.0622	0.0632	0.0630	0.0628	0.0623	0.0632	0.0631	0.0638
26=01:55:01	22966	298	0.1340	0.1389	0.1216	0.1169	0.1317	0.1241	0.1371	0.0831	0.0822	0.0812	0.0827	0.0842	0.1439	0.1365	0.1346	0.1317	0.1252	0.1200	0.0820	0.0818	0.0836	0.0852	0.0827	0.0851	0.1314	0.1376	0.1357	0.1334	0.1305	0.1222	0.0828	0.0825	0.0820	0.0816	0.0830	0.0855	0.1361	0.1329	0.1270	0.1283	0.1255	0.1211	0.0824	0.0821	0.0822	0.0845	0.0910	0.0885	0.1261	0.1406	0.1329	0.1242	0.1211	0.1147	0.0804	0.0812	0.0820	0.0826	0.0850	0.0878	0.1178	0.1197	0.1199	0.1178	0.1130	0.1102	0.0896	0.0829	0.0833	0.0850	0.0857	0.0892	0.0667	0.0672	0.0620	0.0623	0.0613	0.0618	0.0629	0.0618	0.0624	0.0625	0.0627	0.0632	0.0644	0.0643	0.0626	0.0636	0.0622	0.0629	0.0632	0.0621	0.0622	0.0633	0.0625	0.0639
27=02:09:42	23847	301	0.1496	0.1451	0.1248	0.1225	0.1350	0.1297	0.1411	0.0840	0.0832	0.0817	0.0827	0.0852	0.1488	0.1449	0.1388	0.1384	0.1301	0.1244	0.0843	0.0821	0.0846	0.0849	0.0835	0.0854	0.1430	0.1432	0.1410	0.1378	0.1342	0.1279	0.0826	0.0837	0.0829	0.0838	0.0832	0.0852	0.1426	0.1372	0.1372	0.1354	0.1332	0.1241	0.0839	0.0836	0.0831	0.0840	0.0830	0.0898	0.1370	0.1459	0.1375	0.1271	0.1253	0.1185	0.0814	0.0819	0.0828	0.0823	0.0848	0.0877	0.1255	0.1251	0.1255	0.1216	0.1197	0.1134	0.0898	0.0850	0.0842	0.0863	0.0856	0.0902	0.0673	0.0674	0.0627	0.0631	0.0630	0.0622	0.0620	0.0624	0.0629	0.0632	0.0631	0.0636	0.0650	0.0643	0.0633	0.0637	0.0625	0.0625	0.0628	0.0636	0.0628	0.0631	0.0632	0.0642
28=02:24:23	24728	298	0.1501	0.1566	0.1309	0.1275	0.1418	0.1358	0.1527	0.0828	0.0821	0.0817	0.0823	0.0838	0.1587	0.1518	0.1484	0.1462	0.1369	0.1303	0.0833	0.0821	0.0838	0.0849	0.0829	0.0850	0.1480	0.1503	0.1528	0.1471	0.1426	0.1335	0.0835	0.0834	0.0827	0.0831	0.0826	0.0848	0.1551	0.1473	0.1431	0.1438	0.1409	0.1292	0.0830	0.0822	0.0824	0.0839	0.0820	0.0894	0.1410	0.1552	0.1459	0.1355	0.1318	0.1228	0.0806	0.0813	0.0833	0.0824	0.0844	0.0878	0.1318	0.1305	0.1302	0.1280	0.1218	0.1167	0.0899	0.0842	0.0835	0.0835	0.0861	0.0894	0.0673	0.0668	0.0624	0.0630	0.0633	0.0620	0.0620	0.0621	0.0628	0.0627	0.0629	0.0633	0.0644	0.0639	0.0633	0.0630	0.0611	0.0626	0.0628	0.0626	0.0622	0.0629	0.0626	0.0638
29=02:39:04	25609	298	0.1609	0.1658	0.1411	0.1323	0.1480	0.1422	0.1669	0.0839	0.0830	0.0818	0.0826	0.0850	0.1672	0.1662	0.1570	0.1546	0.1459	0.1355	0.0828	0.0831	0.0835	0.0846	0.0833	0.0861	0.1592	0.1632	0.1597	0.1575	0.1530	0.1408	0.0829	0.0832	0.0839	0.0834	0.0832	0.0859	0.1635	0.1604	0.1521	0.1543	0.1471	0.1376	0.0819	0.0828	0.0833	0.0843	0.0829	0.0891	0.1510	0.1633	0.1542	0.1411	0.1383	0.1274	0.0810	0.0830	0.0828	0.0833	0.0852	0.0885	0.1349	0.1355	0.1379	0.1324	0.1266	0.1208	0.0906	0.0844	0.0834	0.0853	0.0859	0.0902	0.0672	0.0670	0.0625	0.0626	0.0629	0.0620	0.0630	0.0617	0.0626	0.0628	0.0629	0.0631	0.0645	0.0645	0.0629	0.0627	0.0626	0.0631	0.0631	0.0629	0.0629	0.0631	0.0630	0.0637
30=02:53:45	26490	301	0.1730	0.1748	0.1447	0.1366	0.1586	0.1490	0.1717	0.0847	0.0845	0.0820	0.0833	0.0854	0.1803	0.1730	0.1651	0.1656	0.1524	0.1418	0.0832	0.0830	0.0847	0.0859	0.0842	0.0866	0.1640	0.1684	0.1665	0.1691	0.1589	0.1454	0.0843	0.0850	0.0828	0.0844	0.0840	0.0870	0.1718	0.1691	0.1619	0.1608	0.1556	0.1438	0.0851	0.0839	0.0840	0.0858	0.0839	0.0899	0.1605	0.1704	0.1565	0.1491	0.1455	0.1324	0.0817	0.0836	0.0835	0.0840	0.0858	0.0895	0.1419	0.1423	0.1447	0.1385	0.1322	0.1264	0.0913	0.0851	0.0854	0.0875	0.0869	0.0905	0.0684	0.0681	0.0634	0.0631	0.0640	0.0637	0.0639	0.0634	0.0640	0.0636	0.0639	0.0643	0.0662	0.0641	0.0642	0.0643	0.0636	0.0640	0.0642	0.0640	0.0630	0.0639	0.0639	0.0642
31=03:08:26	27371	301	0.1869	0.1934	0.1549	0.1476	0.1760	0.1600	0.1861	0.0836	0.0846	0.0817	0.0822	0.0839	0.1935	0.1892	0.1813	0.1810	0.1659	0.1513	0.0827	0.0831	0.0845	0.0873	0.0831	0.0855	0.1771	0.1908	0.1916	0.1787	0.1744	0.1557	0.0838	0.0834	0.0838	0.0834	0.0835	0.0868	0.1876	0.1839	0.1752	0.1773	0.1661	0.1521	0.0839	0.0847	0.0835	0.0841	0.0832	0.0896	0.1736	0.1892	0.1745	0.1609	0.1531	0.1377	0.0807	0.0829	0.0835	0.0829	0.0855	0.0880	0.1476	0.1517	0.1505	0.1445	0.1389	0.1303	0.0900	0.0842	0.0844	0.0859	0.0876	0.0896	0.0670	0.0669	0.0623	0.0629	0.0631	0.0621	0.0626	0.0621	0.0632	0.0625	0.0624	0.0631	0.0643	0.0641	0.0630	0.0633	0.0625	0.0631	0.0627	0.0627	0.0626	0.0633	0.0631	0.0634
32=03:23:07	28252	301	0.2102	0.2054	0.1602	0.1557	0.1876	0.1726	0.2042	0.0851	0.0839	0.0842	0.0838	0.0855	0.2082	0.2014	0.1951	0.1953	0.1757	0.1587	0.0843	0.0836	0.0854	0.0866	0.0846	0.0874	0.1974	0.1963	0.1989	0.1960	0.1815	0.1657	0.0848	0.0849	0.0836	0.0851	0.0845	0.0867	0.2030	0.1953	0.1905	0.1848	0.1792	0.1596	0.0837	0.0841	0.0841	0.0858	0.0844	0.0912	0.1890	0.1992	0.1859	0.1685	0.1631	0.1470	0.0822	0.0839	0.0846	0.0847	0.0868	0.0888	0.1563	0.1580	0.1596	0.1482	0.1455	0.1325	0.0911	0.0855	0.0836	0.0876	0.0870	0.0915	0.0679	0.0681	0.0634	0.0634	0.0638	0.0629	0.0641	0.0619	0.0636	0.0642	0.0635	0.0642	0.0651	0.0651	0.0636	0.0644	0.0631	0.0645	0.0639	0.0640	0.0632	0.0642	0.0635	0.0641
33=03:37:48	29133	298	0.2242	0.2219	0.1744	0.1675	0.1991	0.1801	0.2225	0.0886	0.0853	0.0844	0.0844	0.0864	0.2352	0.2210	0.2110	0.2093	0.1933	0.1716	0.0849	0.0842	0.0863	0.0878	0.0872	0.0870	0.2136	0.2149	0.2142	0.2089	0.1985	0.1792	0.0860	0.0857	0.0846	0.0849	0.0852	0.0873	0.2162	0.2143	0.2076	0.2015	0.1936	0.1683	0.0850	0.0859	0.0853	0.0859	0.0843	0.0917	0.2015	0.2147	0.2102	0.1817	0.1710	0.1557	0.0831	0.0831	0.0849	0.0855	0.0872	0.0900	0.1677	0.1699	0.1725	0.1614	0.1541	0.1414	0.0921	0.0874	0.0861	0.0866	0.0878	0.0924	0.0684	0.0683	0.0640	0.0640	0.0633	0.0635	0.0640	0.0632	0.0642	0.0641	0.0640	0.0644	0.0657	0.0651	0.0642	0.0647	0.0636	0.0648	0.0640	0.0637	0.0637	0.0642	0.0640	0.0647
34=03:52:29	30014	298	0.2437	0.2396	0.1817	0.1737	0.2121	0.1947	0.2365	0.0865	0.0842	0.0830	0.0833	0.0858	0.2515	0.2436	0.2296	0.2308	0.2003	0.1795	0.0847	0.0832	0.0857	0.0842	0.0850	0.0861	0.2240	0.2329	0.2315	0.2216	0.2083	0.1859	0.0831	0.0845	0.0833	0.0841	0.0838	0.0862	0.2371	0.2290	0.2188	0.2168	0.2016	0.1780	0.0847	0.0845	0.0845	0.0851	0.0941	0.0904	0.2177	0.2329	0.2179	0.1945	0.1859	0.1579	0.0815	0.0834	0.0844	0.0849	0.0854	0.0899	0.1751	0.1770	0.1807	0.1669	0.1593	0.1453	0.0898	0.0858	0.0854	0.0861	0.0875	0.0907	0.0676	0.0668	0.0630	0.0631	0.0633	0.0622	0.0637	0.0622	0.0635	0.0622	0.0627	0.0634	0.0643	0.0644	0.0631	0.0639	0.0623	0.0636	0.0630	0.0632	0.0627	0.0633	0.0630	0.0637
35=04:07:10	30895	301	0.2573	0.2622	0.1956	0.1850	0.2253	0.1987	0.2531	0.0861	0.0842	0.0831	0.0827	0.0848	0.2717	0.2573	0.2462	0.2465	0.2166	0.1923	0.0846	0.0830	0.0843	0.0858	0.0853	0.0848	0.2430	0.2494	0.2495	0.2436	0.2297	0.1971	0.0837	0.0839	0.0826	0.0852	0.0843	0.0861	0.2669	0.2413	0.2402	0.2340	0.2212	0.1859	0.0842	0.0848	0.0835	0.0855	0.0834	0.0903	0.2263	0.2500	0.2328	0.2029	0.1932	0.1657	0.0813	0.0832	0.0840	0.0828	0.0853	0.0898	0.1853	0.1894	0.1906	0.1722	0.1679	0.1513	0.0902	0.0863	0.0846	0.0857	0.0862	0.0897	0.0665	0.0666	0.0629	0.0623	0.0629	0.0613	0.0626	0.0620	0.0624	0.0625	0.0624	0.0629	0.0644	0.0637	0.0627	0.0630	0.0620	0.0618	0.0628	0.0628	0.0620	0.0627	0.0625	0.0637
36=04:21:51	31776	298	0.2765	0.2847	0.2060	0.1942	0.2448	0.2174	0.2764	0.0862	0.0839	0.0835	0.0838	0.0869	0.2938	0.2800	0.2708	0.2656	0.2358	0.1977	0.0846	0.0854	0.0850	0.0855	0.0839	0.0873	0.2643	0.2625	0.2668	0.2623	0.2447	0.2064	0.0853	0.0852	0.0833	0.0851	0.0850	0.0871	0.2804	0.2691	0.2554	0.2473	0.2390	0.1964	0.0846	0.0850	0.0839	0.0857	0.0841	0.0904	0.2431	0.2662	0.2496	0.2126	0.2066	0.1721	0.0806	0.0829	0.0847	0.0853	0.0860	0.0904	0.2025	0.1987	0.2007	0.1869	0.1732	0.1549	0.0906	0.0862	0.0861	0.0872	0.0873	0.0916	0.0674	0.0675	0.0624	0.0627	0.0632	0.0622	0.0631	0.0627	0.0630	0.0636	0.0632	0.0636	0.0650	0.0636	0.0633	0.0637	0.0629	0.0636	0.0634	0.0636	0.0624	0.0636	0.0632	0.0639
37=04:36:32	32657	301	0.2962	0.3074	0.2200	0.2097	0.2634	0.2309	0.2925	0.0855	0.0847	0.0837	0.0843	0.0861	0.3153	0.3039	0.2942	0.2825	0.2533	0.2088	0.0840	0.0849	0.0857	0.0865	0.0849	0.0874	0.2819	0.2824	0.2914	0.2797	0.2627	0.2185	0.0850	0.0850	0.0852	0.0855	0.0852	0.0875	0.2993	0.2931	0.2773	0.2697	0.2508	0.2079	0.0844	0.0859	0.0832	0.0856	0.0841	0.0913	0.2667	0.2803	0.2619	0.2337	0.2155	0.1796	0.0822	0.0847	0.0852	0.0844	0.0873	0.0899	0.2089	0.2125	0.2079	0.1959	0.1836	0.1619	0.0906	0.0867	0.0857	0.0871	0.0879	0.0915	0.0675	0.0674	0.0631	0.0634	0.0637	0.0624	0.0634	0.0633	0.0635	0.0631	0.0633	0.0635	0.0647	0.0649	0.0634	0.0637	0.0627	0.0626	0.0629	0.0636	0.0630	0.0637	0.0633	0.0644
38=04:51:13	33538	301	0.3200	0.3334	0.2431	0.2244	0.2848	0.2409	0.3285	0.0863	0.0851	0.0827	0.0843	0.0868	0.3448	0.3350	0.3102	0.3103	0.2624	0.2272	0.0854	0.0840	0.0854	0.0856	0.0848	0.0871	0.3045	0.3127	0.3144	0.3104	0.2836	0.2346	0.0849	0.0858	0.0848	0.0857	0.0848	0.0876	0.3204	0.3159	0.2989	0.2924	0.2671	0.2196	0.0846	0.0841	0.0852	0.0853	0.0841	0.0916	0.2824	0.3044	0.2895	0.2461	0.2261	0.1933	0.0828	0.0841	0.0850	0.0852	0.0855	0.0900	0.2223	0.2231	0.2286	0.2022	0.1924	0.1654	0.0910	0.0856	0.0851	0.0868	0.0873	0.0917	0.0674	0.0667	0.0627	0.0632	0.0632	0.0628	0.0636	0.0625	0.0632	0.0636	0.0633	0.0637	0.0646	0.0645	0.0627	0.0635	0.0628	0.0634	0.0634	0.0635	0.0630	0.0635	0.0632	0.0638
39=05:05:54	34419	298	0.3454	0.3681	0.2606	0.2394	0.3123	0.2597	0.3621	0.0866	0.0848	0.0830	0.0843	0.0880	0.3703	0.3710	0.3416	0.3448	0.2873	0.2445	0.0864	0.0841	0.0857	0.0853	0.0859	0.0867	0.3345	0.3319	0.3363	0.3400	0.3085	0.2520	0.0850	0.0862	0.0846	0.0863	0.0846	0.0879	0.3547	0.3433	0.3287	0.3221	0.2893	0.2360	0.0851	0.0850	0.0858	0.0856	0.0846	0.0913	0.3051	0.3328	0.3184	0.2656	0.2419	0.2020	0.0822	0.0849	0.0842	0.0851	0.0863	0.0903	0.2355	0.2407	0.2424	0.2129	0.2060	0.1745	0.0919	0.0864	0.0862	0.0870	0.0878	0.0916	0.0677	0.0677	0.0636	0.0631	0.0632	0.0623	0.0636	0.0628	0.0632	0.0640	0.0634	0.0640	0.0650	0.0649	0.0637	0.0638	0.0628	0.0642	0.0629	0.0639	0.0634	0.0635	0.0636	0.0647
40=05:20:35	35300	298	0.3780	0.3867	0.2693	0.2600	0.3397	0.2749	0.3869	0.0847	0.0851	0.0819	0.0845	0.0860	0.4177	0.3952	0.3698	0.3708	0.3104	0.2541	0.0835	0.0838	0.0849	0.0876	0.0851	0.0865	0.3557	0.3676	0.3629	0.3574	0.3245	0.2561	0.0832	0.0856	0.0837	0.0842	0.0847	0.0869	0.3891	0.3746	0.3480	0.3465	0.3020	0.2432	0.0842	0.0837	0.0848	0.0854	0.0837	0.0908	0.3295	0.3531	0.3372	0.2841	0.2522	0.2137	0.0805	0.0839	0.0840	0.0849	0.0855	0.0891	0.2574	0.2482	0.2537	0.2234	0.2096	0.1802	0.0902	0.0847	0.0855	0.0861	0.0883	0.0905	0.0667	0.0665	0.0638	0.0619	0.0623	0.0618	0.0623	0.0616	0.0626	0.0619	0.0627	0.0628	0.0640	0.0638	0.0617	0.0626	0.0619	0.0625	0.0626	0.0629	0.0621	0.0625	0.0620	0.0632
41=05:35:16	36181	301	0.4099	0.4219	0.2959	0.2781	0.3671	0.3025	0.4189	0.0848	0.0862	0.0838	0.0851	0.0870	0.4404	0.4298	0.4139	0.4007	0.3400	0.2653	0.0849	0.0846	0.0855	0.0866	0.0850	0.0871	0.3861	0.3878	0.3989	0.3903	0.3545	0.2797	0.0861	0.0851	0.0849	0.0855	0.0850	0.0879	0.4188	0.4105	0.3768	0.3782	0.3278	0.2593	0.0859	0.0848	0.0847	0.0871	0.0850	0.0912	0.3545	0.3743	0.3529	0.3022	0.2782	0.2199	0.0818	0.0851	0.0846	0.0858	0.0864	0.0903	0.2710	0.2627	0.2700	0.2401	0.2211	0.1880	0.0910	0.0854	0.0854	0.0871	0.0881	0.0916	0.0672	0.0670	0.0625	0.0632	0.0633	0.0628	0.0628	0.0615	0.0634	0.0634	0.0630	0.0633	0.0645	0.0643	0.0634	0.0634	0.0620	0.0633	0.0630	0.0633	0.0626	0.0629	0.0631	0.0641
42=05:49:57	37062	301	0.4406	0.4677	0.3186	0.2990	0.3926	0.3260	0.4535	0.0901	0.0849	0.0848	0.0864	0.0876	0.4560	0.4487	0.4367	0.4231	0.3544	0.2882	0.0844	0.0852	0.0869	0.0882	0.0855	0.0890	0.4239	0.4194	0.4272	0.4215	0.3755	0.2978	0.0861	0.0868	0.0848	0.0861	0.0860	0.0885	0.4351	0.4263	0.4108	0.3901	0.3552	0.2717	0.0860	0.0853	0.0853	0.0873	0.0854	0.0922	0.3898	0.4002	0.3753	0.3240	0.2957	0.2310	0.0828	0.0844	0.0857	0.0856	0.0886	0.0903	0.2837	0.2852	0.2820	0.2476	0.2356	0.1949	0.0910	0.0874	0.0864	0.0883	0.0885	0.0923	0.0681	0.0678	0.0637	0.0632	0.0627	0.0630	0.0637	0.0626	0.0633	0.0635	0.0635	0.0638	0.0653	0.0648	0.0640	0.0643	0.0629	0.0644	0.0631	0.0635	0.0634	0.0639	0.0638	0.0641
43=06:04:38	37943	298	0.4776	0.4981	0.3348	0.3174	0.4117	0.3418	0.4786	0.0873	0.0853	0.0851	0.0855	0.0877	0.5112	0.4772	0.4733	0.4426	0.3881	0.3014	0.0865	0.0839	0.0860	0.0878	0.0857	0.0883	0.4543	0.4454	0.4541	0.4377	0.3989	0.3139	0.0871	0.0859	0.0845	0.0863	0.0869	0.0885	0.4705	0.4557	0.4409	0.4115	0.3824	0.2869	0.0861	0.0866	0.0859	0.0878	0.0854	0.0921	0.4084	0.4260	0.3995	0.3442	0.3108	0.2428	0.0823	0.0848	0.0872	0.0864	0.0884	0.0899	0.3037	0.3039	0.2971	0.2646	0.2428	0.2019	0.0912	0.0867	0.0868	0.0879	0.0885	0.0918	0.0681	0.0672	0.0631	0.0629	0.0638	0.0629	0.0634	0.0634	0.0640	0.0635	0.0634	0.0638	0.0653	0.0639	0.0636	0.0638	0.0634	0.0638	0.0639	0.0638	0.0622	0.0636	0.0636	0.0644
44=06:19:20	38824	301	0.5072	0.5297	0.3725	0.3465	0.4444	0.3657	0.5164	0.0860	0.0849	0.0837	0.0845	0.0867	0.5403	0.5209	0.5076	0.4672	0.4189	0.3208	0.0855	0.0848	0.0858	0.0875	0.0851	0.0875	0.4589	0.4763	0.4886	0.4570	0.4296	0.3338	0.0856	0.0850	0.0858	0.0860	0.0857	0.0887	0.5022	0.4845	0.4545	0.4458	0.4022	0.3066	0.0850	0.0869	0.0853	0.0873	0.0850	0.0922	0.4193	0.4468	0.4270	0.3753	0.3324	0.2497	0.0814	0.0844	0.0860	0.0860	0.0874	0.0907	0.3174	0.3255	0.3173	0.2820	0.2519	0.2157	0.0895	0.0867	0.0866	0.0851	0.0882	0.0906	0.0670	0.0667	0.0626	0.0628	0.0628	0.0619	0.0628	0.0621	0.0632	0.0621	0.0629	0.0634	0.0643	0.0641	0.0632	0.0632	0.0624	0.0629	0.0630	0.0630	0.0627	0.0618	0.0627	0.0636
45=06:34:01	39705	301	0.5530	0.5662	0.4027	0.3744	0.4603	0.3879	0.5594	0.0862	0.0872	0.0851	0.0852	0.0893	0.5908	0.5608	0.5475	0.4935	0.4442	0.3401	0.0873	0.0861	0.0864	0.0887	0.0866	0.0883	0.5102	0.5056	0.5098	0.4842	0.4544	0.3523	0.0868	0.0865	0.0869	0.0869	0.0870	0.0891	0.5300	0.5108	0.4738	0.4715	0.4247	0.3255	0.0862	0.0854	0.0872	0.0892	0.0862	0.0918	0.4358	0.4743	0.4456	0.3911	0.3519	0.2684	0.0821	0.0865	0.0862	0.0853	0.0870	0.0923	0.3376	0.3429	0.3380	0.3021	0.2660	0.2222	0.0917	0.0873	0.0871	0.0884	0.0891	0.0925	0.0680	0.0674	0.0632	0.0635	0.0637	0.0632	0.0637	0.0621	0.0639	0.0638	0.0639	0.0642	0.0650	0.0652	0.0639	0.0640	0.0628	0.0635	0.0637	0.0636	0.0634	0.0639	0.0639	0.0645
46=06:48:42	40586	298	0.5794	0.5916	0.4205	0.3850	0.4729	0.3953	0.5988	0.0852	0.0839	0.0846	0.0853	0.0866	0.6055	0.5857	0.5654	0.5158	0.4403	0.3558	0.0851	0.0855	0.0861	0.0869	0.0854	0.0881	0.5378	0.5220	0.5232	0.5004	0.4559	0.3593	0.0853	0.0861	0.0861	0.0855	0.0865	0.0878	0.5404	0.5276	0.4896	0.4808	0.4291	0.3412	0.0850	0.0852	0.0852	0.0868	0.0861	0.0915	0.4560	0.4849	0.4527	0.4083	0.3581	0.2770	0.0814	0.0848	0.0853	0.0855	0.0872	0.0900	0.3446	0.3476	0.3542	0.3081	0.2774	0.2256	0.0908	0.0863	0.0860	0.0860	0.0887	0.0919	0.0666	0.0670	0.0626	0.0627	0.0628	0.0625	0.0630	0.0616	0.0622	0.0627	0.0626	0.0632	0.0639	0.0640	0.0629	0.0623	0.0620	0.0631	0.0626	0.0626	0.0619	0.0630	0.0622	0.0635
47=07:03:23	41467	298	0.6292	0.6396	0.4409	0.4209	0.4941	0.4119	0.6381	0.0869	0.0862	0.0836	0.0869	0.0885	0.6469	0.6152	0.5921	0.5477	0.4596	0.3789	0.0874	0.0849	0.0866	0.0881	0.0875	0.0880	0.5741	0.5685	0.5522	0.5266	0.4669	0.3878	0.0857	0.0868	0.0850	0.0869	0.0861	0.0900	0.5787	0.5422	0.5300	0.4918	0.4541	0.3499	0.0865	0.0863	0.0866	0.0870	0.0863	0.0927	0.4757	0.4949	0.4745	0.4292	0.3823	0.2899	0.0825	0.0851	0.0862	0.0871	0.0882	0.0912	0.3716	0.3738	0.3774	0.3156	0.2949	0.2369	0.0914	0.0871	0.0878	0.0875	0.0893	0.0918	0.0678	0.0673	0.0634	0.0635	0.0637	0.0630	0.0636	0.0629	0.0632	0.0638	0.0639	0.0636	0.0651	0.0654	0.0627	0.0640	0.0630	0.0640	0.0632	0.0639	0.0630	0.0634	0.0635	0.0647
48=07:18:04	42348	301	0.6702	0.6811	0.4851	0.4572	0.5312	0.4480	0.6767	0.0903	0.0870	0.0860	0.0862	0.0889	0.6936	0.6533	0.6485	0.5665	0.4943	0.3951	0.0867	0.0905	0.0875	0.0887	0.0876	0.0895	0.6043	0.5999	0.5963	0.5489	0.4910	0.4151	0.0875	0.0879	0.0868	0.0878	0.0877	0.0904	0.6065	0.5840	0.5554	0.5152	0.4710	0.3668	0.0865	0.0881	0.0873	0.0874	0.0857	0.0943	0.4925	0.5077	0.4963	0.4524	0.4143	0.2980	0.0835	0.0868	0.0885	0.0866	0.0888	0.0915	0.3869	0.3966	0.3903	0.3359	0.3049	0.2517	0.0920	0.0882	0.0874	0.0881	0.0891	0.0922	0.0678	0.0676	0.0632	0.0638	0.0641	0.0631	0.0636	0.0629	0.0633	0.0632	0.0637	0.0640	0.0652	0.0649	0.0635	0.0641	0.0634	0.0642	0.0639	0.0637	0.0634	0.0643	0.0630	0.0647
49=07:32:45	43229	298	0.7145	0.7221	0.5113	0.4751	0.5349	0.4544	0.7098	0.0871	0.0856	0.0852	0.0858	0.0888	0.7348	0.6853	0.6841	0.5840	0.5128	0.4153	0.0867	0.0857	0.0864	0.0886	0.0864	0.0880	0.6404	0.6211	0.6231	0.5632	0.5114	0.4254	0.0865	0.0867	0.0863	0.0859	0.0869	0.0879	0.6398	0.6013	0.5745	0.5377	0.4926	0.3896	0.0857	0.0863	0.0865	0.0879	0.0857	0.0930	0.5022	0.5293	0.5127	0.4497	0.4283	0.3074	0.0821	0.0847	0.0869	0.0867	0.0883	0.0915	0.4067	0.4192	0.4060	0.3574	0.3152	0.2615	0.0928	0.0891	0.0872	0.0873	0.0892	0.0919	0.0679	0.0671	0.0628	0.0626	0.0625	0.0627	0.0639	0.0624	0.0631	0.0634	0.0632	0.0633	0.0645	0.0642	0.0630	0.0636	0.0628	0.0634	0.0629	0.0627	0.0627	0.0632	0.0635	0.0639
50=07:47:26	44110	298	0.7350	0.7443	0.5270	0.4846	0.5510	0.4559	0.7486	0.0871	0.0861	0.0847	0.0848	0.0868	0.7620	0.7111	0.6997	0.6088	0.5156	0.4170	0.0862	0.0856	0.0858	0.0879	0.0854	0.0878	0.6740	0.6378	0.6375	0.5869	0.5207	0.4274	0.0858	0.0847	0.0875	0.0861	0.0869	0.0879	0.6628	0.6180	0.5822	0.5541	0.4844	0.4067	0.0857	0.0863	0.0867	0.0876	0.0863	0.0926	0.5147	0.5394	0.5105	0.4650	0.4343	0.3205	0.0815	0.0866	0.0868	0.0855	0.0887	0.0905	0.4302	0.4243	0.4148	0.3708	0.3260	0.2638	0.0905	0.0872	0.0876	0.0875	0.0893	0.0921	0.0673	0.0666	0.0622	0.0628	0.0626	0.0620	0.0632	0.0622	0.0629	0.0629	0.0627	0.0632	0.0641	0.0641	0.0629	0.0632	0.0625	0.0630	0.0627	0.0630	0.0624	0.0633	0.0629	0.0639
51=08:02:07	44991	301	0.7666	0.7746	0.5746	0.5139	0.5741	0.4745	0.7711	0.0854	0.0872	0.0863	0.0866	0.0895	0.7915	0.7441	0.7339	0.6346	0.5349	0.4352	0.0867	0.0860	0.0872	0.0902	0.0872	0.0891	0.6970	0.6694	0.6686	0.6023	0.5343	0.4407	0.0877	0.0869	0.0869	0.0877	0.0879	0.0900	0.6779	0.6520	0.6057	0.5715	0.4978	0.4196	0.0870	0.0869	0.0870	0.0875	0.0867	0.0937	0.5356	0.5614	0.5261	0.4739	0.4543	0.3313	0.0816	0.0872	0.0875	0.0858	0.0878	0.0914	0.4444	0.4408	0.4298	0.3891	0.3474	0.2807	0.0925	0.0876	0.0873	0.0871	0.0901	0.0919	0.0675	0.0670	0.0627	0.0630	0.0632	0.0627	0.0633	0.0615	0.0628	0.0632	0.0635	0.0632	0.0644	0.0647	0.0630	0.0637	0.0616	0.0635	0.0635	0.0631	0.0624	0.0632	0.0628	0.0641
52=08:16:48	45872	298	0.7657	0.7961	0.6057	0.5270	0.5940	0.4738	0.8018	0.0872	0.0863	0.0842	0.0865	0.0885	0.8044	0.7776	0.7407	0.6664	0.5326	0.4441	0.0868	0.0859	0.0869	0.0880	0.0866	0.0892	0.7248	0.7050	0.6851	0.6333	0.5365	0.4532	0.0863	0.0875	0.0861	0.0867	0.0849	0.0901	0.7140	0.6539	0.6238	0.5840	0.5044	0.4339	0.0864	0.0862	0.0864	0.0862	0.0902	0.0926	0.5413	0.5696	0.5384	0.4943	0.4478	0.3536	0.0827	0.0860	0.0850	0.0872	0.0884	0.0919	0.4453	0.4441	0.4498	0.3900	0.3593	0.2804	0.0916	0.0879	0.0872	0.0887	0.0883	0.0926	0.0667	0.0670	0.0623	0.0626	0.0626	0.0617	0.0629	0.0621	0.0625	0.0629	0.0627	0.0629	0.0641	0.0640	0.0627	0.0630	0.0623	0.0633	0.0618	0.0630	0.0626	0.0627	0.0625	0.0635
53=08:31:29	46753	298	0.7629	0.7925	0.6364	0.5737	0.5987	0.5029	0.8029	0.0894	0.0867	0.0850	0.0871	0.0884	0.7953	0.7900	0.7864	0.6758	0.5548	0.4541	0.0885	0.0853	0.0875	0.0869	0.0870	0.0889	0.7556	0.7142	0.7039	0.6510	0.5559	0.4820	0.0901	0.0870	0.0859	0.0886	0.0874	0.0892	0.7238	0.6780	0.6567	0.5837	0.5314	0.4365	0.0858	0.0870	0.0871	0.0875	0.0867	0.0936	0.5591	0.5705	0.5502	0.4971	0.4759	0.3755	0.0850	0.0864	0.0872	0.0870	0.0892	0.0908	0.4495	0.4659	0.4514	0.4101	0.3690	0.2907	0.0911	0.0881	0.0867	0.0869	0.0883	0.0926	0.0670	0.0667	0.0622	0.0629	0.0628	0.0619	0.0629	0.0622	0.0627	0.0625	0.0631	0.0629	0.0643	0.0645	0.0616	0.0632	0.0626	0.0631	0.0625	0.0625	0.0623	0.0629	0.0628	0.0635
54=08:46:10	47634	301	0.7743	0.8086	0.6641	0.6026	0.6226	0.5123	0.8006	0.0883	0.0859	0.0844	0.0866	0.0887	0.8120	0.8007	0.8090	0.6933	0.5774	0.4658	0.0883	0.0854	0.0869	0.0903	0.0871	0.0894	0.7713	0.7585	0.7415	0.6713	0.5701	0.4861	0.0866	0.0873	0.0873	0.0873	0.0867	0.0900	0.7598	0.6986	0.6759	0.6076	0.5498	0.4399	0.0874	0.0873	0.0866	0.0880	0.0855	0.0937	0.5682	0.5989	0.5766	0.5198	0.4817	0.3800	0.0827	0.0850	0.0875	0.0870	0.0888	0.0906	0.4665	0.4735	0.4624	0.4255	0.3827	0.3030	0.0913	0.0880	0.0874	0.0889	0.0899	0.0919	0.0670	0.0670	0.0629	0.0628	0.0628	0.0624	0.0629	0.0623	0.0625	0.0622	0.0630	0.0631	0.0642	0.0643	0.0624	0.0633	0.0619	0.0632	0.0628	0.0629	0.0629	0.0635	0.0631	0.0637
55=09:00:51	48516	301	0.7854	0.7962	0.6973	0.6116	0.6221	0.5189	0.7998	0.0882	0.0868	0.0862	0.0872	0.0896	0.8057	0.8033	0.8111	0.7010	0.5855	0.4734	0.0874	0.0884	0.0881	0.0909	0.0878	0.0898	0.7871	0.7661	0.7532	0.6731	0.5904	0.4848	0.0885	0.0874	0.0877	0.0868	0.0883	0.0887	0.7575	0.7218	0.6771	0.6239	0.5537	0.4624	0.0868	0.0880	0.0872	0.0888	0.0884	0.0944	0.5752	0.6022	0.5856	0.5133	0.4875	0.3893	0.0832	0.0861	0.0879	0.0876	0.0896	0.0921	0.4728	0.4793	0.4667	0.4476	0.3880	0.3131	0.0931	0.0887	0.0889	0.0885	0.0912	0.0934	0.0679	0.0677	0.0636	0.0636	0.0630	0.0630	0.0637	0.0633	0.0640	0.0642	0.0633	0.0642	0.0650	0.0651	0.0641	0.0647	0.0639	0.0640	0.0641	0.0635	0.0634	0.0639	0.0639	0.0647
56=09:15:32	49397	298	0.7814	0.8018	0.7185	0.6370	0.6494	0.5190	0.8232	0.0874	0.0854	0.0848	0.0873	0.0885	0.8181	0.8136	0.7919	0.7383	0.5847	0.4916	0.0880	0.0870	0.0871	0.0886	0.0874	0.0889	0.7666	0.8029	0.7675	0.6941	0.5875	0.4927	0.0866	0.0883	0.0869	0.0879	0.0880	0.0886	0.7853	0.7278	0.7026	0.6396	0.5577	0.4690	0.0863	0.0869	0.0874	0.0875	0.0863	0.0932	0.5931	0.6131	0.5891	0.5320	0.4941	0.4038	0.0823	0.0860	0.0865	0.0884	0.0889	0.0919	0.4820	0.4842	0.4901	0.4374	0.4105	0.3167	0.0909	0.0891	0.0870	0.0881	0.0893	0.0924	0.0667	0.0664	0.0623	0.0625	0.0624	0.0617	0.0623	0.0616	0.0622	0.0626	0.0624	0.0628	0.0638	0.0639	0.0627	0.0624	0.0615	0.0627	0.0625	0.0626	0.0620	0.0627	0.0627	0.0634
57=09:30:13	50278	298	0.7881	0.8035	0.7560	0.6592	0.6714	0.5291	0.8126	0.0874	0.0878	0.0855	0.0876	0.0891	0.8069	0.8218	0.7900	0.7534	0.6065	0.4912	0.0878	0.0867	0.0883	0.0903	0.0885	0.0891	0.7631	0.8056	0.7839	0.7122	0.6086	0.4960	0.0880	0.0879	0.0872	0.0878	0.0886	0.0911	0.7848	0.7602	0.7072	0.6658	0.5555	0.4856	0.0883	0.0864	0.0880	0.0885	0.0873	0.0949	0.6078	0.6333	0.5994	0.5500	0.4994	0.4139	0.0826	0.0880	0.0878	0.0877	0.0880	0.0931	0.4840	0.4901	0.4928	0.4471	0.4167	0.3335	0.0922	0.0885	0.0891	0.0879	0.0901	0.0938	0.0675	0.0677	0.0627	0.0631	0.0636	0.0627	0.0632	0.0624	0.0636	0.0637	0.0632	0.0637	0.0646	0.0650	0.0636	0.0639	0.0626	0.0634	0.0631	0.0641	0.0628	0.0635	0.0633	0.0641
58=09:44:54	51159	298	0.7865	0.8213	0.7861	0.6785	0.6832	0.5532	0.8386	0.0889	0.0872	0.0853	0.0874	0.0908	0.8166	0.8291	0.8066	0.7727	0.6137	0.5123	0.0897	0.0881	0.0879	0.0881	0.0875	0.0895	0.7842	0.8079	0.7784	0.7435	0.6314	0.5132	0.0883	0.0892	0.0879	0.0888	0.0883	0.0898	0.7903	0.7659	0.7312	0.6744	0.5841	0.4977	0.0862	0.0865	0.0880	0.0883	0.0885	0.0944	0.6287	0.6579	0.6220	0.5534	0.5139	0.4425	0.0831	0.0870	0.0865	0.0880	0.0894	0.0928	0.4963	0.5025	0.5078	0.4652	0.4372	0.3378	0.0922	0.0894	0.0884	0.0885	0.0892	0.0948	0.0672	0.0663	0.0621	0.0620	0.0624	0.0623	0.0628	0.0616	0.0614	0.0628	0.0626	0.0627	0.0642	0.0638	0.0624	0.0621	0.0622	0.0627	0.0623	0.0629	0.0623	0.0628	0.0622	0.0631
59=09:59:35	52040	301	0.7880	0.8142	0.7709	0.7093	0.6996	0.5594	0.8367	0.0902	0.0872	0.0858	0.0879	0.0896	0.8247	0.8296	0.8117	0.7725	0.6285	0.5252	0.0885	0.0880	0.0887	0.0886	0.0891	0.0900	0.7807	0.8112	0.7788	0.7405	0.6297	0.5276	0.0880	0.0890	0.0879	0.0879	0.0890	0.0906	0.7949	0.7597	0.7541	0.6881	0.6027	0.4941	0.0882	0.0886	0.0870	0.0876	0.0883	0.0952	0.6249	0.6567	0.6391	0.5699	0.5204	0.4437	0.0834	0.0862	0.0885	0.0879	0.0898	0.0925	0.5073	0.5168	0.5147	0.4691	0.4496	0.3504	0.0919	0.0906	0.0888	0.0882	0.0907	0.0937	0.0677	0.0674	0.0631	0.0633	0.0636	0.0623	0.0632	0.0629	0.0633	0.0641	0.0637	0.0638	0.0648	0.0650	0.0641	0.0640	0.0628	0.0625	0.0628	0.0636	0.0629	0.0635	0.0634	0.0640
60=10:14:16	52921	298	0.7888	0.8161	0.7730	0.7255	0.6941	0.5656	0.8353	0.0910	0.0871	0.0853	0.0874	0.0907	0.8201	0.8228	0.8132	0.7581	0.6358	0.5227	0.0894	0.0875	0.0872	0.0882	0.0884	0.0905	0.7934	0.8062	0.7782	0.7429	0.6364	0.5299	0.0876	0.0882	0.0877	0.0897	0.0874	0.0895	0.7835	0.7564	0.7463	0.6926	0.6084	0.5033	0.0870	0.0888	0.0876	0.0864	0.0872	0.0948	0.6498	0.6705	0.6454	0.5762	0.5272	0.4505	0.0836	0.0864	0.0874	0.0888	0.0896	0.0927	0.5154	0.5266	0.5236	0.4734	0.4486	0.3539	0.0925	0.0901	0.0904	0.0866	0.0899	0.0931	0.0667	0.0667	0.0627	0.0624	0.0630	0.0613	0.0633	0.0620	0.0628	0.0629	0.0626	0.0631	0.0640	0.0642	0.0627	0.0631	0.0618	0.0630	0.0624	0.0628	0.0626	0.0631	0.0624	0.0638
61=10:28:57	53802	298	0.7969	0.8205	0.7838	0.7449	0.7054	0.5986	0.8212	0.0888	0.0866	0.0860	0.0880	0.0903	0.8343	0.8249	0.8426	0.7574	0.6766	0.5259	0.0867	0.0881	0.0883	0.0903	0.0876	0.0909	0.7911	0.8122	0.8049	0.7420	0.6693	0.5390	0.0892	0.0889	0.0886	0.0876	0.0880	0.0903	0.7956	0.7796	0.7454	0.7115	0.6270	0.5164	0.0876	0.0891	0.0873	0.0881	0.0931	0.0944	0.6572	0.6924	0.6628	0.5882	0.5593	0.4576	0.0817	0.0866	0.0880	0.0877	0.0899	0.0920	0.5438	0.5341	0.5270	0.5016	0.4533	0.3782	0.0923	0.0893	0.0893	0.0892	0.0903	0.0938	0.0667	0.0667	0.0623	0.0623	0.0617	0.0622	0.0629	0.0621	0.0626	0.0625	0.0629	0.0633	0.0641	0.0641	0.0629	0.0633	0.0621	0.0629	0.0627	0.0625	0.0625	0.0629	0.0626	0.0634
62=10:43:38	54683	301	0.7946	0.8233	0.7913	0.7328	0.7105	0.5907	0.8277	0.0885	0.0876	0.0858	0.0878	0.0902	0.8284	0.8321	0.8249	0.7739	0.6722	0.5293	0.0879	0.0861	0.0880	0.0891	0.0882	0.0903	0.7807	0.8179	0.7974	0.7466	0.6731	0.5362	0.0887	0.0892	0.0870	0.0878	0.0890	0.0920	0.7931	0.7723	0.7352	0.7140	0.6192	0.5190	0.0883	0.0875	0.0884	0.0886	0.0879	0.0952	0.6610	0.6941	0.6563	0.5991	0.5556	0.4681	0.0816	0.0879	0.0880	0.0891	0.0895	0.0922	0.5391	0.5330	0.5387	0.4964	0.4683	0.3771	0.0921	0.0880	0.0890	0.0890	0.0902	0.0937	0.0670	0.0668	0.0621	0.0617	0.0628	0.0622	0.0630	0.0623	0.0625	0.0629	0.0626	0.0632	0.0644	0.0643	0.0629	0.0631	0.0623	0.0635	0.0624	0.0631	0.0623	0.0629	0.0630	0.0638
63=10:58:20	55564	298	0.7972	0.8234	0.7805	0.7434	0.6930	0.5992	0.8198	0.0885	0.0871	0.0860	0.0874	0.0906	0.8169	0.8214	0.8294	0.7648	0.6771	0.5456	0.0899	0.0872	0.0881	0.0901	0.0887	0.0911	0.7984	0.8110	0.7888	0.7422	0.6594	0.5582	0.0891	0.0888	0.0878	0.0898	0.0883	0.0917	0.7893	0.7681	0.7563	0.6947	0.6443	0.5204	0.0878	0.0872	0.0880	0.0898	0.0882	0.0954	0.6553	0.6828	0.6665	0.6029	0.5700	0.4697	0.0829	0.0873	0.0902	0.0890	0.0892	0.0931	0.5494	0.5480	0.5388	0.5038	0.4759	0.3903	0.0926	0.0892	0.0891	0.0883	0.0905	0.0938	0.0671	0.0669	0.0625	0.0629	0.0633	0.0623	0.0630	0.0619	0.0626	0.0635	0.0632	0.0635	0.0643	0.0649	0.0631	0.0636	0.0615	0.0635	0.0631	0.0632	0.0628	0.0635	0.0629	0.0641
64=11:13:01	56445	298	0.8091	0.8270	0.7881	0.7605	0.7042	0.6178	0.8358	0.0910	0.0874	0.0868	0.0882	0.0906	0.8354	0.8232	0.8411	0.7690	0.6784	0.5556	0.0893	0.0870	0.0892	0.0916	0.0888	0.0912	0.8102	0.8204	0.7934	0.7509	0.6730	0.5697	0.0896	0.0890	0.0882	0.0905	0.0899	0.0918	0.7972	0.7749	0.7554	0.6923	0.6490	0.5364	0.0881	0.0877	0.0887	0.0893	0.0886	0.0959	0.6549	0.6952	0.6715	0.6156	0.5775	0.4749	0.0836	0.0868	0.0894	0.0889	0.0903	0.0930	0.5458	0.5591	0.5506	0.5157	0.4858	0.3970	0.0924	0.0894	0.0904	0.0897	0.0909	0.0944	0.0670	0.0670	0.0625	0.0631	0.0624	0.0629	0.0631	0.0624	0.0629	0.0633	0.0630	0.0638	0.0646	0.0643	0.0633	0.0633	0.0629	0.0634	0.0629	0.0623	0.0631	0.0630	0.0630	0.0637
65=11:27:42	57326	301	0.8157	0.8127	0.7986	0.7481	0.7008	0.6060	0.8338	0.0879	0.0876	0.0867	0.0889	0.0903	0.8292	0.8403	0.8361	0.7640	0.6773	0.5665	0.0875	0.0884	0.0885	0.0908	0.0882	0.0913	0.8080	0.8205	0.7919	0.7391	0.6781	0.5599	0.0881	0.0889	0.0889	0.0880	0.0892	0.0906	0.8030	0.7849	0.7342	0.7152	0.6355	0.5534	0.0891	0.0880	0.0881	0.0883	0.0879	0.0960	0.6451	0.6921	0.6599	0.6180	0.5789	0.4822	0.0816	0.0876	0.0889	0.0885	0.0894	0.0930	0.5779	0.5598	0.5671	0.5206	0.4820	0.4143	0.0924	0.0901	0.0896	0.0881	0.0909	0.0943	0.0675	0.0671	0.0625	0.0631	0.0628	0.0624	0.0632	0.0622	0.0628	0.0629	0.0629	0.0631	0.0643	0.0643	0.0630	0.0633	0.0623	0.0631	0.0616	0.0627	0.0624	0.0635	0.0627	0.0633
66=11:42:23	58207	301	0.8044	0.8312	0.8037	0.7736	0.7064	0.6172	0.8431	0.0924	0.0875	0.0868	0.0886	0.0932	0.8292	0.8300	0.8514	0.7655	0.6800	0.5859	0.0921	0.0898	0.0885	0.0910	0.0896	0.0926	0.8061	0.8265	0.7930	0.7614	0.6767	0.6037	0.0905	0.0900	0.0883	0.0906	0.0897	0.0916	0.8066	0.7654	0.7674	0.7030	0.6539	0.5511	0.0886	0.0899	0.0879	0.0910	0.0884	0.0966	0.6367	0.6973	0.6795	0.6268	0.6066	0.5005	0.0851	0.0883	0.0898	0.0881	0.0909	0.0946	0.5728	0.5862	0.5779	0.5281	0.5007	0.4125	0.0923	0.0905	0.0897	0.0902	0.0910	0.0942	0.0673	0.0669	0.0631	0.0626	0.0638	0.0623	0.0620	0.0623	0.0628	0.0634	0.0633	0.0633	0.0644	0.0646	0.0630	0.0635	0.0629	0.0625	0.0631	0.0638	0.0627	0.0635	0.0631	0.0646
67=11:57:04	59088	301	0.8087	0.8249	0.7869	0.7502	0.6890	0.6013	0.8234	0.0895	0.0864	0.0854	0.0868	0.0912	0.8191	0.8153	0.8450	0.7542	0.6738	0.5699	0.0897	0.0885	0.0882	0.0883	0.0881	0.0904	0.8063	0.8105	0.7962	0.7444	0.6606	0.5790	0.0877	0.0874	0.0888	0.0891	0.0887	0.0898	0.7880	0.7718	0.7543	0.6924	0.6382	0.5561	0.0878	0.0884	0.0877	0.0883	0.0882	0.0953	0.6545	0.6738	0.6549	0.6109	0.5950	0.4873	0.0823	0.0867	0.0884	0.0877	0.0896	0.0919	0.5703	0.5807	0.5598	0.5362	0.4902	0.4285	0.0912	0.0892	0.0888	0.0877	0.0897	0.0938	0.0664	0.0664	0.0619	0.0618	0.0619	0.0618	0.0624	0.0614	0.0618	0.0618	0.0621	0.0626	0.0635	0.0639	0.0615	0.0626	0.0617	0.0625	0.0623	0.0621	0.0621	0.0625	0.0621	0.0628
68=12:11:45	59969	298	0.8120	0.8301	0.7966	0.7621	0.7067	0.6122	0.8356	0.0920	0.0894	0.0883	0.0896	0.0927	0.8372	0.8303	0.8478	0.7720	0.6911	0.5818	0.0916	0.0897	0.0895	0.0929	0.0913	0.0922	0.8034	0.8287	0.8050	0.7547	0.6704	0.5962	0.0906	0.0905	0.0895	0.0910	0.0915	0.0926	0.8182	0.7783	0.7719	0.7138	0.6458	0.5697	0.0900	0.0908	0.0908	0.0917	0.0904	0.0986	0.6592	0.6924	0.6713	0.6145	0.5996	0.5035	0.0847	0.0901	0.0914	0.0905	0.0929	0.0952	0.5916	0.5950	0.5793	0.5539	0.5091	0.4457	0.0944	0.0922	0.0911	0.0906	0.0923	0.0955	0.0686	0.0681	0.0627	0.0640	0.0645	0.0636	0.0645	0.0636	0.0643	0.0640	0.0635	0.0644	0.0656	0.0652	0.0644	0.0644	0.0639	0.0646	0.0648	0.0646	0.0642	0.0641	0.0640	0.0647
69=12:26:26	60850	301	0.8105	0.8220	0.8046	0.7714	0.7047	0.6094	0.8418	0.0916	0.0895	0.0883	0.0895	0.0938	0.8283	0.8350	0.8516	0.7663	0.6811	0.5826	0.0916	0.0903	0.0889	0.0916	0.0906	0.0931	0.8027	0.8214	0.7989	0.7523	0.6745	0.5904	0.0931	0.0898	0.0909	0.0914	0.0929	0.0939	0.8049	0.7840	0.7555	0.7124	0.6398	0.5698	0.0897	0.0914	0.0911	0.0904	0.0902	0.0986	0.6507	0.6902	0.6710	0.6229	0.5932	0.5143	0.0849	0.0911	0.0932	0.0912	0.0922	0.0973	0.5919	0.5903	0.5768	0.5586	0.5123	0.4587	0.0944	0.0921	0.0923	0.0887	0.0926	0.0956	0.0682	0.0676	0.0623	0.0637	0.0640	0.0631	0.0637	0.0634	0.0643	0.0638	0.0627	0.0641	0.0654	0.0649	0.0636	0.0639	0.0633	0.0639	0.0636	0.0644	0.0635	0.0634	0.0639	0.0646
70=12:41:07	61732	301	0.8162	0.8252	0.7940	0.7626	0.7023	0.5926	0.8452	0.0913	0.0881	0.0871	0.0891	0.0923	0.8357	0.8292	0.8432	0.7758	0.6711	0.5780	0.0907	0.0889	0.0904	0.0923	0.0900	0.0923	0.8146	0.8256	0.7938	0.7604	0.6618	0.5840	0.0903	0.0904	0.0892	0.0896	0.0902	0.0934	0.8071	0.7716	0.7658	0.7021	0.6432	0.5679	0.0899	0.0898	0.0896	0.0917	0.0900	0.0968	0.6592	0.6869	0.6678	0.6119	0.5849	0.5227	0.0841	0.0880	0.0900	0.0908	0.0923	0.0940	0.5946	0.5825	0.5787	0.5578	0.5309	0.4491	0.0933	0.0915	0.0912	0.0901	0.0920	0.0959	0.0676	0.0675	0.0632	0.0633	0.0625	0.0627	0.0633	0.0629	0.0637	0.0636	0.0633	0.0639	0.0650	0.0646	0.0636	0.0639	0.0632	0.0635	0.0631	0.0631	0.0633	0.0636	0.0634	0.0641
71=12:55:48	62613	301	0.8050	0.8192	0.7919	0.7603	0.6984	0.6034	0.8378	0.0902	0.0863	0.0863	0.0881	0.0920	0.8249	0.8239	0.8470	0.7627	0.6769	0.5691	0.0894	0.0896	0.0893	0.0910	0.0893	0.0915	0.8142	0.8158	0.7949	0.7553	0.6673	0.5799	0.0898	0.0896	0.0895	0.0904	0.0898	0.0919	0.7924	0.7801	0.7599	0.7036	0.6417	0.5596	0.0880	0.0888	0.0885	0.0901	0.0892	0.0961	0.6506	0.6788	0.6637	0.6101	0.5914	0.5260	0.0833	0.0881	0.0906	0.0897	0.0913	0.0944	0.5810	0.5794	0.5671	0.5664	0.5196	0.4607	0.0930	0.0894	0.0898	0.0882	0.0912	0.0943	0.0664	0.0665	0.0627	0.0623	0.0628	0.0620	0.0625	0.0614	0.0615	0.0628	0.0624	0.0632	0.0638	0.0642	0.0627	0.0619	0.0621	0.0631	0.0629	0.0628	0.0621	0.0630	0.0626	0.0637
72=13:10:29	63494	301	0.8061	0.8378	0.8105	0.7689	0.7245	0.6141	0.8393	0.0910	0.0876	0.0875	0.0898	0.0913	0.8392	0.8336	0.8563	0.7793	0.6938	0.5726	0.0894	0.0898	0.0897	0.0926	0.0888	0.0919	0.8006	0.8318	0.8156	0.7605	0.6752	0.5874	0.0896	0.0898	0.0909	0.0899	0.0902	0.0924	0.7993	0.7936	0.7646	0.7205	0.6421	0.5622	0.0884	0.0898	0.0892	0.0901	0.0894	0.0974	0.6594	0.6947	0.6689	0.6216	0.5971	0.5398	0.0831	0.0881	0.0906	0.0893	0.0914	0.0937	0.5802	0.5871	0.5704	0.5739	0.5345	0.4804	0.0913	0.0908	0.0900	0.0874	0.0931	0.0947	0.0672	0.0666	0.0622	0.0628	0.0633	0.0623	0.0626	0.0621	0.0626	0.0619	0.0624	0.0630	0.0640	0.0637	0.0625	0.0631	0.0625	0.0630	0.0627	0.0626	0.0619	0.0628	0.0625	0.0635
73=13:25:10	64375	301	0.8098	0.8290	0.7952	0.7720	0.7119	0.6007	0.8486	0.0908	0.0874	0.0861	0.0898	0.0923	0.8347	0.8235	0.8433	0.7722	0.6767	0.5695	0.0882	0.0877	0.0889	0.0922	0.0904	0.0918	0.8192	0.8292	0.7985	0.7646	0.6617	0.5820	0.0900	0.0899	0.0886	0.0879	0.0901	0.0931	0.8106	0.7724	0.7711	0.7033	0.6426	0.5558	0.0890	0.0906	0.0898	0.0901	0.0895	0.0974	0.6671	0.6928	0.6671	0.6194	0.5872	0.5340	0.0829	0.0889	0.0901	0.0902	0.0924	0.0932	0.5729	0.5777	0.5655	0.5530	0.5437	0.4722	0.0921	0.0905	0.0898	0.0892	0.0925	0.0941	0.0667	0.0665	0.0618	0.0621	0.0617	0.0618	0.0625	0.0616	0.0627	0.0629	0.0618	0.0626	0.0633	0.0638	0.0624	0.0625	0.0622	0.0627	0.0625	0.0623	0.0619	0.0628	0.0625	0.0635
74=13:39:52	65256	298	0.8071	0.8394	0.7990	0.7618	0.7138	0.6068	0.8467	0.0921	0.0885	0.0868	0.0896	0.0919	0.8312	0.8266	0.8446	0.7763	0.6805	0.5690	0.0910	0.0890	0.0890	0.0917	0.0896	0.0916	0.8096	0.8219	0.7961	0.7645	0.6651	0.5814	0.0913	0.0904	0.0894	0.0929	0.0909	0.0927	0.8108	0.7784	0.7740	0.7011	0.6426	0.5522	0.0897	0.0890	0.0901	0.0909	0.0896	0.0974	0.6696	0.6890	0.6609	0.6161	0.5861	0.5263	0.0849	0.0899	0.0905	0.0901	0.0909	0.0941	0.5741	0.5824	0.5645	0.5542	0.5368	0.4762	0.0930	0.0917	0.0903	0.0878	0.0917	0.0950	0.0669	0.0666	0.0623	0.0626	0.0628	0.0619	0.0627	0.0616	0.0628	0.0628	0.0627	0.0629	0.0639	0.0638	0.0627	0.0635	0.0612	0.0629	0.0628	0.0629	0.0630	0.0628	0.0626	0.0633
75=13:54:33	66137	301	0.8136	0.8286	0.7984	0.7667	0.7066	0.6003	0.8355	0.0918	0.0881	0.0873	0.0890	0.0935	0.8332	0.8293	0.8553	0.7574	0.6824	0.5642	0.0925	0.0900	0.0898	0.0908	0.0905	0.0921	0.8078	0.8235	0.8051	0.7563	0.6732	0.5765	0.0918	0.0912	0.0900	0.0909	0.0910	0.0935	0.8064	0.7732	0.7618	0.7076	0.6420	0.5498	0.0894	0.0912	0.0904	0.0914	0.0902	0.0974	0.6607	0.6882	0.6664	0.6087	0.5859	0.5217	0.0842	0.0879	0.0905	0.0903	0.0920	0.0949	0.5839	0.5734	0.5638	0.5594	0.5231	0.4858	0.0933	0.0924	0.0920	0.0891	0.0928	0.0954	0.0676	0.0670	0.0628	0.0631	0.0629	0.0622	0.0631	0.0621	0.0630	0.0635	0.0633	0.0637	0.0641	0.0642	0.0629	0.0636	0.0622	0.0631	0.0633	0.0621	0.0629	0.0637	0.0633	0.0640
76=14:09:14	67018	298	0.8074	0.8325	0.7990	0.7695	0.7110	0.6086	0.8355	0.0926	0.0882	0.0874	0.0907	0.0932	0.8401	0.8269	0.8554	0.7698	0.6777	0.5631	0.0911	0.0895	0.0905	0.0939	0.0905	0.0937	0.8097	0.8246	0.8040	0.7623	0.6695	0.5756	0.0924	0.0921	0.0904	0.0913	0.0905	0.0937	0.8045	0.7805	0.7637	0.7045	0.6350	0.5523	0.0898	0.0923	0.0891	0.0918	0.0908	0.0986	0.6713	0.6886	0.6628	0.6158	0.5934	0.5246	0.0850	0.0902	0.0908	0.0899	0.0928	0.0944	0.5840	0.5764	0.5575	0.5494	0.5287	0.4915	0.0931	0.0928	0.0910	0.0905	0.0932	0.0959	0.0673	0.0674	0.0633	0.0633	0.0634	0.0624	0.0631	0.0624	0.0637	0.0635	0.0634	0.0635	0.0651	0.0645	0.0636	0.0637	0.0630	0.0626	0.0629	0.0642	0.0632	0.0639	0.0632	0.0643
77=14:23:59	67904	298	0.8121	0.8243	0.8018	0.7741	0.7159	0.6062	0.8347	0.0913	0.0884	0.0869	0.0896	0.0925	0.8400	0.8355	0.8577	0.7663	0.6892	0.5686	0.0929	0.0894	0.0903	0.0921	0.0905	0.0929	0.8125	0.8279	0.8055	0.7564	0.6750	0.5779	0.0902	0.0897	0.0904	0.0910	0.0914	0.0926	0.8139	0.7788	0.7693	0.7188	0.6436	0.5546	0.0894	0.0911	0.0894	0.0916	0.0902	0.0982	0.6743	0.6914	0.6704	0.6122	0.5903	0.5240	0.0836	0.0889	0.0900	0.0888	0.0915	0.0946	0.5864	0.5819	0.5709	0.5555	0.5302	0.5045	0.0930	0.0933	0.0910	0.0887	0.0921	0.0957	0.0667	0.0670	0.0623	0.0625	0.0629	0.0620	0.0620	0.0619	0.0626	0.0630	0.0626	0.0631	0.0635	0.0638	0.0626	0.0629	0.0619	0.0622	0.0622	0.0628	0.0624	0.0628	0.0623	0.0639
