# Supplementary material for: Systematic Prediction of Antifungal Drug Synergy by Chemogenomic Screening in Saccharomyces cerevisiae
Source: Front Fungal Biol. 2021 Jul 2;2:683414. doi: 10.3389/ffunb.2021.683414 (PMC10512392; doi:10.3389/ffunb.2021.683414)
Supplement: Supplementary file 2 [file Data_Sheet_2.ZIP]

Archive with 23 entries (23 files):
- Sypplementary_data_4_(Single_compounds)/0 Read me.rtfd/TXT.rtf
- Sypplementary_data_4_(Single_compounds)/+ Fen vs NaF.xlsx
- Sypplementary_data_4_(Single_compounds)/+ Can vs Rap.xlsx
- Sypplementary_data_4_(Single_compounds)/+ Cer vs Tun.xlsx
- Sypplementary_data_4_(Single_compounds)/+ Cer vs Mic (IC5).xlsx
- Sypplementary_data_4_(Single_compounds)/+ NaF vs Can.xlsx
- Sypplementary_data_4_(Single_compounds)/+ Beauv vs Mic.xlsx
- Sypplementary_data_4_(Single_compounds)/+ Cer vs Mic (IC50).xlsx
- Sypplementary_data_4_(Single_compounds)/+ CsA vs Micafungin.xlsx
- Sypplementary_data_4_(Single_compounds)/+ Fen vs Hyd.xlsx
- Sypplementary_data_4_(Single_compounds)/+ Fen vs Cer.xlsx
- Sypplementary_data_4_(Single_compounds)/+ NaF vs Tun.xlsx
- Sypplementary_data_4_(Single_compounds)/+ Met vs Fen.xlsx
- Sypplementary_data_4_(Single_compounds)/+ Rap vs Mic.xlsx
- Sypplementary_data_4_(Single_compounds)/+ Mic vs E3645.xlsx
- Sypplementary_data_4_(Single_compounds)/+ Hyd vs Cer.xlsx
- Sypplementary_data_4_(Single_compounds)/+ Can vs Mic.xlsx
- Sypplementary_data_4_(Single_compounds)/+ Cer vs Mic (IC20).xlsx
- Sypplementary_data_4_(Single_compounds)/+ Fen vs Rap.xlsx
- Sypplementary_data_4_(Single_compounds)/+ Mic vs Hyd.xlsx
- Sypplementary_data_4_(Single_compounds)/+ Cer vs Mic (IC10).xlsx
- Sypplementary_data_4_(Single_compounds)/+ Fen vs Mic.xlsx
- Sypplementary_data_4_(Single_compounds)/+ Hyd vs Can.xlsx
