# Supplementary material for: Systematic Prediction of Antifungal Drug Synergy by Chemogenomic Screening in Saccharomyces cerevisiae
Source: Front Fungal Biol. 2021 Jul 2;2:683414. doi: 10.3389/ffunb.2021.683414 (PMC10512392; doi:10.3389/ffunb.2021.683414)
Supplement: Supplementary file 2 [file Data_Sheet_2.ZIP › Sypplementary_data_4_(Single_compounds)/+ Fen vs NaF.xlsx]

## Sheet: c2 - unique
strain	Gene	z_result_nq:07_07_12_t07:Fenpropimorph:0.2:uM:NaF:25:mM:5_20:heho_05_06:YPD	z_result_nq:07_07_12_t08:NaF:25:mM:::mM:5_20:heho_05_06:YPD	z_result_nq:07_08_09_t03:Fenpropimorph:0.2:uM::::5_20:heho_05_06:YPD	Description	feature_qualifier	GO_process	GO_function	GO_component	essential_gene	zygosity			strain with Z>=2 apprearing only in combination
YDR394W::chr4_7	RPT3	6.766	2.27239	2.36106	One of six ATPases of the 19S regulatory particle of the 26S proteasome involved in the degradation of ubiquitinated substrates; substrate of N-acetyltransferase B	Verified	ubiquitin-dependent protein catabolic process	ATPase activity*	proteasome regulatory particle, base subcomplex (sensu Eukaryota)	yes	het			YDR397C::chr4_7
YEL009C::chr5_2	GCN4	4.65653	3.84784	1.67672	Transcriptional activator of amino acid biosynthetic genes in response to amino acid starvation; expression is tightly regulated at both the transcriptional and translational levels	Verified	regulation of transcription from RNA polymerase II promoter*	DNA binding*	nucleus	no	hom			YOL116W::chr00_6
YGR067C::chr7_4	YGR067C	5.69498	2.27201	1.63845		Uncharacterized	biological process unknown	molecular function unknown	cellular component unknown	no	hom			YNR042W::chr14_4
YDR397C::chr4_7	NCB2	5.70493	1.25952	1.58761	Beta subunit of the NC2 dimeric histone-fold complex; represses RNA polymerase II transcription through binding to TBP and inhibition of TFIIA and TFIIB; homologous to the Dr1 subunit of the mammalian NC2 (negative cofactor2)	Verified	negative regulation of transcription from RNA polymerase II promoter	transcription corepressor activity	nucleus	yes	het			YDR325W::chr4_6
YOL116W::chr00_6	MSN1	5.19756	1.29111	1.53283	Transcriptional activator involved in regulation of invertase and glucoamylase expression, invasive growth and pseudohyphal differentiation, iron uptake, chromium accumulation, and response to osmotic stress; localizes to the nucleus	Verified	invasive growth (sensu Saccharomyces)*	transcriptional activator activity	nucleus	no	hom			YGR038W::chr00_14
YFL035C-A::chr6_1	MOB2_p1	4.96456	3.44684	1.42857	Component of the RAM signaling network, localizes and activates the Ace2p in the daughter cell nucleus to direct daughter cell-specific transcription of several genes involved in cell separation; Mob1p-like protein	Verified	protein amino acid phosphorylation*	protein kinase activator activity	nucleus*	yes	het			YMR167W::chr13_4
YLR386W::chr12_5	VAC14	4.09741	2.1451	1.33606	Protein involved in regulated synthesis of PtdIns(3,5)P(2), in control of trafficking of some proteins to the vacuole lumen via the MVB, and in maintenance of vacuole size and acidity; activator of Fab1p	Verified	vacuole inheritance*	enzyme activator activity	vacuolar membrane (sensu Fungi)*	no	hom			YDR468C::chr4_8
YNR042W::chr14_4	YNR042W	5.49595	-0.71969	1.33456		Dubious				no	hom			YPR089W::chr16_4
YPR096C::chr16_4	YPR096C	4.27144	3.98673	1.15661		Verified	biological process unknown	molecular function unknown	ribosome	no	hom			YLR452C::chr00_4
YDR325W::chr4_6	YCG1	4.22229	-0.111451	1.15615	Non-SMC subunit of the condensin complex (Smc2p-Smc4p-Ycs4p-Brn1p-Ycg1p); required for establishment and maintenance of chromosome condensation, chromosome segregation and for chromatin binding of the condensin complex	Verified	mitotic sister chromatid segregation*	molecular function unknown	nuclear condensin complex	yes	het			YKL032C::chr11_1
YGR038W::chr00_14	ORM1	7.48398	1.4543	1.14559	Evolutionarily conserved protein with similarity to Orm2p, required for resistance to agents that induce the unfolded protein response; human ortholog is located in the endoplasmic reticulum	Verified	response to unfolded protein	molecular function unknown	endoplasmic reticulum	no	hom			YCR090C::chr00_2
YMR167W::chr13_4	MLH1	5.66493	1.83644	1.11797	Protein required for mismatch repair in mitosis and meiosis, postmeiotic segregation, and spore viability; forms a complex with Pms1p and Msh2p to repair mismatched DNA; human homolog is associated with hereditary non-polyposis colon cancer	Verified	meiotic recombination*	DNA binding*	nucleus*	no	hom			YOR248W::chr15_3
YDR471W::chr4_8	RPL27B	5.39296	3.16168	1.09207	Protein component of the large (60S) ribosomal subunit, nearly identical to Rpl27Ap and has similarity to rat L27 ribosomal protein	Verified	translation	structural constituent of ribosome	cytosolic large ribosomal subunit (sensu Eukaryota)	no	hom			YNR039C::chr14_4
YDR468C::chr4_8	TLG1	6.98251	1.47269	1.07667	Essential t-SNARE that forms a complex with Tlg2p and Vti1p and mediates fusion of endosome-derived vesicles with the late Golgi; binds the docking complex VFT (Vps fifty-three) through interaction with Vps51p	Verified	vesicle fusion	v-SNARE activity*	Golgi trans face*	yes	het			YMR250W::chr13_5
YPR089W::chr16_4	YPR089W	11.4379	1.82253	1.06876		Uncharacterized	biological process unknown	molecular function unknown	cellular component unknown	no	hom			YGR004W::chr7_3
YPL002C::chr16_3	SNF8	8.68235	3.87507	1.04151	Component of the ESCRT-II complex, which is involved in ubiquitin-dependent sorting of proteins into the endosome; appears to be functionally related to SNF7; involved in glucose derepression	Verified	telomere maintenance*	protein binding	ESCRT II complex	no	hom			YLR071C::chr12_2
YLR452C::chr00_4	SST2	4.86126	-1.44237	0.997866	GTPase-activating protein for Gpa1p, regulates desensitization to alpha factor pheromone; also required to prevent receptor-independent signaling of the mating pathway; member of the RGS (regulator of G-protein signaling) family	Verified	signal transduction*	GTPase activator activity	plasma membrane	no	hom			YCR099C::chr00_2
YKL032C::chr11_1	IXR1	4.43966	1.59226	0.988156	Protein that binds DNA containing intrastrand cross-links formed by cisplatin, contains two HMG (high mobility group box) domains, which confer the ability to bend cisplatin-modified DNA; mediates aerobic transcriptional repression of COX5b	Verified	DNA repair	DNA binding	nuclear chromosome	no	hom			YNR018W::chr14_4
YGL169W::chr7_2	SUA5	4.07014	2.52353	0.966792	Protein required for respiratory growth; null mutation suppresses the Cyc1p translation defect caused by the presence of an aberrant ATG codon upstream of the correct start	Verified	aerobic respiration	molecular function unknown	cytoplasm	yes	het			YGL208W::chr7_3
YCR090C::chr00_2	YCR090C	8.11015	1.81843	0.949398		Uncharacterized	biological process unknown	molecular function unknown	cytoplasm*	no	hom			YGL035C::chr7_1
YOR248W::chr15_3	YOR248W	4.38698	1.40963	0.937181		Dubious				no	hom			YGL203C::chr7_3
YNR039C::chr14_4	ZRG17	4.29497	-0.277369	0.899494	Endoplasmic reticulum protein of unknown function, transcription is induced under conditions of zinc deficiency; mutant phenotype suggests a role in uptake of zinc	Verified	zinc ion transport	molecular function unknown	endoplasmic reticulum	no	hom			YMR169C::chr00_4
YMR250W::chr13_5	GAD1	7.39323	1.87649	0.880723	Glutamate decarboxylase, converts glutamate into gamma-aminobutyric acid (GABA) during glutamate catabolism; involved in response to oxidative stress	Verified	response to oxidative stress*	glutamate decarboxylase activity	cytoplasm	no	hom			YGL248W::chr7_3
YGR004W::chr7_3	PEX31	5.90062	-4.26463	0.877977	Peroxisomal integral membrane protein, involved in negative regulation of peroxisome size; partially functionally redundant with Pex30p and Pex32p; probably acts at a step downstream of steps mediated by Pex28p and Pex29p	Verified	peroxisome organization and biogenesis	molecular function unknown	integral to peroxisomal membrane	no	hom			YHR065C::chr8_2
YOR333C::chr15_4	YOR333C	8.48715	2.36352	0.858146		Dubious				no	hom			YOR282W::chr15_3
YMR150C::chr13_4	IMP1	4.48326	2.07443	0.856344	Catalytic subunit of the mitochondrial inner membrane peptidase complex, required for maturation of mitochondrial proteins of the intermembrane space; complex contains Imp1p and Imp2p (both catalytic subunits), and Som1p	Verified	mitochondrial protein processing	peptidase activity*	mitochondrion*	no	hom			YKL169C::chr11_2
YLR213C::chr12_3	CRR1	4.50344	2.78565	0.847202	Putative glycoside hydrolase of the spore wall envelope; required for normal spore wall assembly, possibly for cross-linking between the glucan and chitosan layers; expressed during sporulation	Verified	spore wall assembly (sensu Fungi)	hydrolase activity, acting on carbon-nitrogen (but not peptide) bonds	spore wall (sensu Fungi)	no	hom			YCR102C::chr00_2
YLR071C::chr12_2	RGR1	4.63462	-0.531426	0.839118	Component of RNA polymerase II holoenzyme/mediator complex; affects chromatin structure and transcriptional regulation of diverse genes; required for glucose repression, HO repression, RME1 repression and sporulation	Verified	transcription from RNA polymerase II promoter	RNA polymerase II transcription mediator activity	mediator complex	yes	het			YER067C-A::chr5_3
YCR099C::chr00_2	YCR099C	4.24075	0.464849	0.831321		Uncharacterized	biological process unknown	molecular function unknown	cellular component unknown	no	hom			YKL049C::chr11_1
YNR018W::chr14_4	YNR018W	5.47313	1.07414	0.826199		Uncharacterized	biological process unknown	molecular function unknown	mitochondrion	no	hom			YLR303W::chr12_4
YGL208W::chr7_3	SIP2	9.02089	-2.12196	0.814794	One of three beta subunits of the Snf1 serine/threonine protein kinase complex involved in the response to glucose starvation; null mutants exhibit accelerated aging; N-myristoylprotein localized to the cytoplasm and the plasma membrane	Verified	protein amino acid phosphorylation*	AMP-activated protein kinase activity	cytoplasm*	no	hom			YJR019C::chr00_13
YGL035C::chr7_1	MIG1	5.87459	0.415562	0.790506	Transcription factor involved in glucose repression; C2H2 zinc finger protein similar to mammalian Egr and Wilms tumor proteins	Verified	negative regulation of transcription by glucose	specific transcriptional repressor activity*	cytoplasm*	no	hom			YGL086W::chr7_1
YLL037W::chr12_1	YLL037W	7.46408	2.87266	0.78505		Dubious				yes	het			YDL182W::chr4_2
YKL158W::chr11_2	APE2_p	4.86846	2.60124	0.770661	Zinc-dependent metallopeptidase yscII, may have a role in obtaining leucine from dipeptide substrates; sequence coordinates have changed since RT-PCR analysis showed that the adjacent ORF YKL158W comprises the 5' exon of APE2/YKL157W	Verified	peptide metabolic process	leucyl aminopeptidase activity	cytoplasm*	no	hom			YBR038W::chr2_2
YDR453C::chr4_8	TSA2	10.6234	3.73446	0.734463	Stress inducible cytoplasmic thioredoxin peroxidase; cooperates with Tsa1p in the removal of reactive oxygen, nitrogen and sulfur species using thioredoxin as hydrogen donor; deletion enhances the mutator phenotype of tsa1 mutants	Verified	response to oxidative stress*	thioredoxin peroxidase activity*	cytoplasm	no	hom			YBR120C::chr2_3
YGL203C::chr7_3	KEX1	5.3114	0.458828	0.727077	Protease involved in the processing of killer toxin and alpha factor precursor; cleaves Lys and Arg residues from the C-terminus of peptides and proteins	Verified	protein processing	carboxypeptidase D activity	Golgi trans face	no	hom			YNR034W::chr14_4
YLR385C::chr12_5	SWC7	4.04616	3.08079	0.717742	Protein of unknown function, component of the Swr1p complex that incorporates Htz1p into chromatin	Verified	chromatin remodeling	molecular function unknown	nucleus*	no	hom			YMR112C::chr00_9
YGR051C::chr7_4	YGR051C	4.78291	3.81197	0.712821		Dubious				no	hom			YNL176C::chr14_2
YKL085W::chr11_1	MDH1	5.11877	3.97165	0.710899	Mitochondrial malate dehydrogenase, catalyzes interconversion of malate and oxaloacetate; involved in the tricarboxylic acid (TCA) cycle	Verified	tricarboxylic acid cycle*	L-malate dehydrogenase activity	mitochondrion*	no	hom			YDR501W::chr4_8
YNL247W::chr14_1	YNL247W	10.5021	2.616	0.70454		Verified	ribosome biogenesis and assembly*	cysteine-tRNA ligase activity	cytoplasm*	yes	het			YDR361C::chr4_7
YOR164C::chr15_2	YOR164C	6.84504	3.90669	0.69203		Verified	biological process unknown	molecular function unknown	cytoplasm	no	hom			YLR110C::chr00_15
YMR169C::chr00_4	ALD3	12.6902	0.593107	0.683527	Cytoplasmic aldehyde dehydrogenase, involved in beta-alanine synthesis; uses NAD+ as the preferred coenzyme; very similar to Ald2p; expression is induced by stress and repressed by glucose	Verified	response to stress*	3-chloroallyl aldehyde dehydrogenase activity	cytoplasm	no	hom			YHR166C::chr8_3
YDR478W::chr4_8	SNM1	4.50074	2.82686	0.679909	Subunit of RNase MRP, which cleaves pre-rRNA; not shared between Rnase MRP and nuclear Rnase P, in contrast to all other Rnase MRP protein subunits; binds to the NME1 RNA subunit of Rnase MRP	Verified	rRNA processing	ribonuclease MRP activity	ribonuclease MRP complex	yes	het			YDL045C::chr4_1
YDR168W::chr4_5	CDC37	7.75884	2.25964	0.658255	Essential Hsp90p co-chaperone; necessary for passage through the START phase of the cell cycle	Verified	signal transduction*	unfolded protein binding	cytoplasm	yes	het			YDR305C::chr4_6
YGL248W::chr7_3	PDE1	9.08886	0.646031	0.646031	Low-affinity cyclic AMP phosphodiesterase, controls glucose and intracellular acidification-induced cAMP signaling, target of the cAMP-protein kinase A (PKA) pathway; glucose induces transcription and inhibits translation	Verified	cAMP-mediated signaling	3',5'-cyclic-AMP phosphodiesterase activity	cellular component unknown	no	hom			YGR239C::chr00_14
YHR065C::chr8_2	RRP3	7.5207	0.318307	0.644894	Protein involved in rRNA processing; required for maturation of the 35S primary transcript of pre-rRNA and for cleavage leading to mature 18S rRNA; homologous to eIF-4a, which is a DEAD box RNA-dependent ATPase with helicase activity	Verified	ribosome biogenesis and assembly*	ATP-dependent RNA helicase activity	nucleolus	yes	het			YDR399W::chr4_7
YDR410C::chr4_7	STE14	4.62101	2.5436	0.635418	Farnesyl cysteine-carboxyl methyltransferase, mediates the carboxyl methylation step during C-terminal CAAX motif processing of a-factor and RAS proteins in the endoplasmic reticulum, localizes to the ER membrane	Verified	peptide pheromone maturation	protein-S-isoprenylcysteine O-methyltransferase activity	endoplasmic reticulum membrane	no	het			YDR434W::chr4_7
YJL186W::chr10_1	MNN5	4.58788	3.78116	0.603438	Alpha-1,2-mannosyltransferase, responsible for addition of the second alpha-1,2-linked mannose of the branches on the mannan backbone of oligosaccharides, localizes to an early Golgi compartment	Verified	protein amino acid glycosylation	alpha-1,2-mannosyltransferase activity	Golgi apparatus	no	hom			YMR243C::chr13_5
YOR282W::chr15_3	YOR282W	5.06691	-0.887298	0.588204		Dubious				yes	het			YNL275W::chr14_1
YPR098C::chr16_4	YPR098C	4.6267	2.74475	0.581142		Verified	biological process unknown	molecular function unknown	mitochondrion*	no	hom			YDL087C::chr4_1
YKL169C::chr11_2	YKL169C	4.2662	1.61264	0.573539		Dubious				no	hom			YPL030W::chr16_3
YPR173C::chr16_5	VPS4	4.85564	3.99399	0.571934	AAA-type ATPase required for efficient late endosome to vacuole transport; catalyzes the release of an endosomal membrane-associated class E VPS protein complex; regulates cellular sterol metabolism; cytoplasmic and endosomal localization	Verified	protein retention in Golgi*	ATPase activity	cytoplasm*	no	hom			YNL238W::chr14_2
YGR152C::chr7_5	RSR1	6.68662	3.19285	0.555384	GTP-binding protein of the ras superfamily required for bud site selection, morphological changes in response to mating pheromone, and efficient cell fusion; localized to the plasma membrane; significantly similar to mammalian Rap GTPases	Verified	bud site selection*	GTPase activity*	plasma membrane*	no	hom			YDR438W::chr4_8
YCR102C::chr00_2	YCR102C	6.72909	0.11435	0.537916		Uncharacterized	response to copper ion	molecular function unknown	cellular component unknown	no	hom			YIR029W::chr00_3
YHR126C::chr8_2	YHR126C	6.79362	2.12904	0.534987		Uncharacterized	biological process unknown	molecular function unknown	cellular component unknown	no	hom			YNL130C::chr00_16b
YER067C-A::chr5_3	YER067C-A	4.02416	1.92398	0.529798		Dubious				no	hom			YDR511W::chr4_8
YGL227W::chr7_3	VID30	6.54064	3.08061	0.511636	Protein involved in proteasome-dependent catabolite degradation of fructose-1,6-bisphosphatase (FBPase); shifts the balance of nitrogen metabolism toward the production of glutamate; localized to the nucleus and the cytoplasm	Verified	vacuolar protein catabolic process*	molecular function unknown	cytoplasm*	no	hom			YGL228W::chr7_3
YGR259C::chr00_3	YGR259C	5.76448	2.25297	0.510111		Dubious				no	hom			YHR033W::chr8_1
YKL049C::chr11_1	CSE4	4.31631	0.333115	0.501808	Centromere protein that resembles histones, required for proper kinetochore function; homolog of human CENP-A	Verified	mitotic sister chromatid segregation*	centromeric DNA binding*	kinetochore*	yes	het			YML099C::chr00_9
YLR075W::chr12_2	RPL10	4.85107	2.97759	0.497666	Protein component of the large (60S) ribosomal subunit, responsible for joining the 40S and 60S subunits; regulates translation initiation; has similarity to rat L10 ribosomal protein and to members of the QM gene family	Verified	translation*	structural constituent of ribosome	cytosolic large ribosomal subunit (sensu Eukaryota)	yes	het			YDR248C::chr4_6
YLR303W::chr12_4	MET17	6.63143	-0.635146	0.484244	O-acetyl homoserine-O-acetyl serine sulfhydrylase, required for sulfur amino acid synthesis	Verified	response to drug*	cysteine synthase activity*	cytoplasm	no	hom			YOR174W::chr15_2
YER117W::chr00_5	RPL23B	4.88681	2.67697	0.479698	Protein component of the large (60S) ribosomal subunit, identical to Rpl23Ap and has similarity to E. coli L14 and rat L23 ribosomal proteins	Verified	translation*	structural constituent of ribosome	cytosolic large ribosomal subunit (sensu Eukaryota)	no	hom			YGR052W::chr7_4
YPL191C::chr16_1	YPL191C	5.02768	2.98934	0.47473		Uncharacterized	biological process unknown	molecular function unknown	cytoplasm	no	hom			YDR156W::chr4_5
YKR002W::chr11_3	PAP1	4.1209	2.5158	0.473516	Poly(A) polymerase, one of three factors required for mRNA 3'-end polyadenylation, forms multiprotein complex with polyadenylation factor I (PF I), also required for mRNA nuclear export; may also polyadenylate rRNAs	Verified	mRNA export from nucleus*	polynucleotide adenylyltransferase activity	nucleoplasm*	yes	het			YGR062C::chr7_4
YJR019C::chr00_13	TES1	7.5657	-1.68146	0.471731	Peroxisomal acyl-CoA thioesterase likely to be involved in fatty acid oxidation rather than fatty acid synthesis; conserved protein also found in human peroxisomes; TES1 mRNA levels increase during growth on fatty acids	Verified	fatty acid oxidation	acyl-CoA thioesterase activity	mitochondrion*	no	hom			YKL039W::chr11_1
YGL086W::chr7_1	MAD1	4.00534	1.89107	0.460717	Coiled-coil protein involved in the spindle-assembly checkpoint; phosphorylated by Mps1p upon checkpoint activation which leads to inhibition of the activity of the anaphase promoting complex; forms a complex with Mad2p	Verified	mitotic spindle checkpoint*	molecular function unknown	nucleus*	no	hom			YGR282C::chr00_3
YBR212W::chr2_4	NGR1	5.20628	2.44746	0.459008	RNA binding protein that negatively regulates growth rate; interacts with the 3' UTR of the mitochondrial porin (POR1) mRNA and enhances its degradation; overexpression impairs mitochondrial function; expressed in stationary phase	Verified	mitochondrion organization and biogenesis*	RNA binding*	cytoplasm*	no	hom			YDR304C::chr4_6
YGR035C::chr7_4	YGR035C	4.54226	2.60357	0.44662		Uncharacterized	biological process unknown	molecular function unknown	cellular component unknown	no	hom			YMR100W::chr00_9
YFL026W::chr00_16b	STE2	5.59855	2.68453	0.445561	Receptor for alpha-factor pheromone; seven transmembrane-domain GPCR that interacts with both pheromone and a heterotrimeric G protein to initiate the signaling response that leads to mating between haploid a and alpha cells	Verified	response to pheromone during conjugation with cellular fusion*	mating-type alpha-factor pheromone receptor activity	integral to plasma membrane	no	het			YBL050W::chr2_1
YKL081W::chr11_1	TEF4	5.97736	3.69841	0.42596	Translation elongation factor EF-1 gamma	Verified	translational elongation	translation elongation factor activity	mitochondrion*	no	hom			YLR107W::chr12_2
YDL182W::chr4_2	LYS20	6.20026	1.58756	0.405592	Homocitrate synthase isozyme, catalyzes the condensation of acetyl-CoA and alpha-ketoglutarate to form homocitrate, which is the first step in the lysine biosynthesis pathway; highly similar to the other isozyme, Lys21p	Verified	lysine biosynthetic process via aminoadipic acid	homocitrate synthase activity	nucleus*	no	hom			YDR479C::chr4_8
YDL174C::chr4_2	DLD1	5.41958	2.12086	0.400144	D-lactate dehydrogenase, oxidizes D-lactate to pyruvate, transcription is heme-dependent, repressed by glucose, and derepressed in ethanol or lactate; located in the mitochondrial inner membrane	Verified	aerobic respiration*	D-lactate dehydrogenase (cytochrome) activity	mitochondrion*	no	hom			YLR198C::chr12_3
YBR038W::chr2_2	CHS2	8.70801	-2.23415	0.394989	Chitin synthase II, requires activation from zymogenic form in order to catalyze the transfer of N-acetylglucosamine (GlcNAc) to chitin; required for the synthesis of chitin in the primary septum during cytokinesis	Verified	cytokinesis*	chitin synthase activity	bud neck	yes	het			YNL046W::chr14_4
YBL051C::chr2_1	PIN4	6.33978	2.97764	0.39377	Protein involved in G2/M phase progression and response to DNA damage, interacts with Rad53p; contains an RNA recognition motif, a nuclear localization signal, and several SQ/TQ cluster domains; hyperphosphorylated in response to DNA damage	Verified	G2/M transition of mitotic cell cycle*	molecular function unknown	cytoplasm	no	hom			YOR366W::chr15_4
YBR120C::chr2_3	CBP6	6.88436	0.578827	0.392768	Protein required for translation of the mitochondrial COB mRNA	Verified	translation	molecular function unknown	mitochondrion	no	hom			YEL065W::chr5_2
YNR034W::chr14_4	SOL1	5.02096	0.500998	0.372255	Protein with a possible role in tRNA export; shows similarity to 6-phosphogluconolactonase non-catalytic domains but does not exhibit this enzymatic activity; homologous to Sol2p, Sol3p, and Sol4p	Verified	tRNA export from nucleus*	molecular function unknown*	cytoplasm*	no	hom			YJR048W::chr00_13
YMR112C::chr00_9	MED11	5.37043	-0.0125825	0.369588	Essential subunit of the RNA polymerase II mediator complex; associates with core polymerase subunits to form the RNA polymerase II holoenzyme	Verified	transcription from RNA polymerase II promoter	structural molecule activity*	mediator complex*	yes	het			YDL008W::chr4_1
YOL135C::chr00_6	MED7	6.10611	3.19698	0.364511	Subunit of the RNA polymerase II mediator complex; associates with core polymerase subunits to form the RNA polymerase II holoenzyme; essential for transcriptional regulation	Verified	transcription from RNA polymerase II promoter	RNA polymerase II transcription mediator activity	mediator complex	yes	het			YIL032C::chr9_1
YNL176C::chr14_2	YNL176C	4.13282	1.43508	0.363296		Uncharacterized	biological process unknown	molecular function unknown	vacuole (sensu Fungi)	no	hom			YPL162C::chr16_2
YDR501W::chr4_8	PLM2	8.95427	1.57064	0.359599	Protein required for partitioning of the 2-micron plasmid	Verified	G1/S-specific transcription in mitotic cell cycle	transcription factor activity	nucleus	no	hom			YBR159W::chr2_3
YOR063W::chr15_1	RPL3	4.17018	2.35053	0.355712	Protein component of the large (60S) ribosomal subunit, has similarity to E. coli L3 and rat L3 ribosomal proteins; involved in the replication and maintenance of killer double stranded RNA virus	Verified	translation*	structural constituent of ribosome	cytosolic large ribosomal subunit (sensu Eukaryota)	yes	het			YOR147W::chr15_2
YDR361C::chr4_7	BCP1	6.9345	1.14094	0.344444	Essential protein involved in nuclear export of Mss4p, which is a lipid kinase that generates phosphatidylinositol 4,5-biphosphate and plays a role in actin cytoskeleton organization and vesicular transport	Verified	protein export from nucleus*	molecular function unknown	cytoplasm*	yes	het			YDR381W::chr4_7
YLR110C::chr00_15	CCW12	4.06156	1.12702	0.324491	Cell wall protein, mutants are defective in mating and agglutination, expression is downregulated by alpha-factor	Verified	cell wall organization and biogenesis*	molecular function unknown	cell wall (sensu Fungi)	no	hom			YGL241W::chr7_3
YER125W::chr00_5	RSP5	4.50619	2.87824	0.259917	Ubiquitin-protein ligase involved in ubiquitin-mediated protein degradation; plays a role in heat shock element (HSE)-mediated gene expression and multivesicular body sorting; contains a hect (homologous to E6-AP carboxyl terminus) domain	Verified	endocytosis*	ubiquitin-protein ligase activity	cytoplasm*	yes	het			YDL179W::chr4_2
YHR166C::chr8_3	CDC23	6.02078	0.206172	0.252918	Subunit of the anaphase-promoting complex/cyclosome (APC/C), which is a ubiquitin-protein ligase required for degradation of anaphase inhibitors, including mitotic cyclins, during the metaphase/anaphase transition	Verified	mitotic sister chromatid segregation*	protein binding*	anaphase-promoting complex	yes	het			YLR037C::chr00_8
YDL045C::chr4_1	FAD1	4.17244	0.401585	0.252208	Flavin adenine dinucleotide (FAD) synthetase, performs the second step in synthesis of FAD from riboflavin	Verified	FAD biosynthetic process	FMN adenylyltransferase activity	cytoplasm	yes	het			YOR148C::chr15_2
YPR059C::chr16_4	YPR059C	4.90562	3.05861	0.245056		Dubious				no	hom			YPR193C::chr16_5
YOR139C::chr15_2	YOR139C	7.11573	2.90634	0.235994		Dubious				no	hom			YBR094W::chr2_3
YDR305C::chr4_6	HNT2	5.53285	0.905345	0.234967	Dinucleoside triphosphate hydrolase; has similarity to the tumor suppressor FHIT and belongs to the histidine triad (HIT) superfamily of nucleotide-binding proteins	Verified	nucleoside catabolic process	hydrolase activity*	cytoplasm*	no	hom			YGL140C::chr7_2
YGR239C::chr00_14	PEX21	8.63978	0.4252	0.223656	Part of a two-member peroxin family (Pex18p and Pex21p) specifically required for peroxisomal targeting of the Pex7p peroxisomal signal recognition factor and PTS2-type peroxisomal matrix proteins	Verified	protein targeting to peroxisome	protein binding*	cytosol*	no	hom			YPL060W::chr16_3
YDR399W::chr4_7	HPT1	4.00915	0.681791	0.220916	Dimeric hypoxanthine-guanine phosphoribosyltransferase, catalyzes the formation of both inosine monophosphate and guanosine monophosphate; mutations in the human homolog HPRT1 can cause Lesch-Nyhan syndrome and Kelley-Seegmiller syndrome	Verified	GMP salvage*	hypoxanthine phosphoribosyltransferase activity	cytoplasm*	no	hom			YDR151C::chr4_5
YDR434W::chr4_7	GPI17	11.5302	0.0635593	0.216934	Transmembrane protein subunit of the glycosylphosphatidylinositol transamidase complex that adds GPIs to newly synthesized proteins; human PIG-Sp homolog	Verified	attachment of GPI anchor to protein	GPI-anchor transamidase activity	GPI-anchor transamidase complex	yes	het			YLR165C::chr12_3
YMR243C::chr13_5	ZRC1	4.57595	1.80092	0.215765	Vacuolar membrane zinc transporter, transports zinc from the cytosol into the vacuole for storage; also has a role in resistance to zinc shock resulting from a sudden influx of zinc into the cytoplasm	Verified	zinc ion homeostasis*	di-, tri-valent inorganic cation transporter activity*	vacuole (sensu Fungi)	no	hom			YDR244W::chr4_6
YNL275W::chr14_1	BOR1	6.1908	-1.18626	0.207321	Boron efflux transporter of the plasma membrane; binds HCO3-, I-, Br-, NO3- and Cl- ; has similarity to the characterized boron efflux transporter A. thaliana BOR1	Verified	transport*	anion transporter activity*	plasma membrane*	no	hom			YAR050W::chr00_12
YLR115W::chr12_2	CFT2	4.68892	2.22963	0.204513	Subunit of the mRNA cleavage and polyadenlylation factor (CPF); required for pre-mRNA cleavage, polyadenylation and poly(A) site recognition, 43% similarity with the mammalian CPSF-100 protein.	Verified	mRNA polyadenylation*	RNA binding	mRNA cleavage and polyadenylation specificity factor complex*	yes	het			YHR143W::chr8_3
YBR234C::chr2_4	ARC40	7.52229	2.73845	0.200983	Essential subunit of the ARP2/3 complex, which is required for the motility and integrity of cortical actin patches	Verified	actin filament organization*	structural constituent of cytoskeleton	Arp2/3 protein complex	yes	het			YBR086C::chr2_3
YDL087C::chr4_1	LUC7	7.24852	0.689613	0.198675	Essential protein associated with the U1 snRNP complex; splicing factor involved in recognition of 5' splice site	Verified	mRNA splice site selection	mRNA binding	snRNP U1	yes	het			YGR027C::chr7_4
YNL306W::chr14_1	MRPS18	7.45384	2.67835	0.197941	Mitochondrial ribosomal protein of the small subunit; essential for viability, unlike most other mitoribosomal proteins	Verified	translation	structural constituent of ribosome	mitochondrion*	yes	het			YNL243W::chr14_2
YGL146C::chr7_2	YGL146C	4.5046	2.51387	0.189849		Uncharacterized	biological process unknown	molecular function unknown	membrane	no	hom			YGR124W::chr7_5
YPL030W::chr16_3	YPL030W	5.99626	1.2521	0.18417		Uncharacterized	biological process unknown	molecular function unknown	cytoplasm	no	hom			YPR182W::chr16_5
YFR009W::chr6_1	GCN20	4.90537	2.0366	0.184035	Positive regulator of the Gcn2p kinase activity, forms a complex with Gcn1p; proposed to stimulate Gcn2p activation by an uncharged tRNA	Verified	regulation of translational elongation	ATPase activity	cytosol*	no	hom			YGL235W::chr7_3/chr00_12
YNL238W::chr14_2	KEX2	6.10447	0.700449	0.177739	Subtilisin-like protease (proprotein convertase), a calcium-dependent serine protease involved in the activation of proproteins of the secretory pathway	Verified	peptide pheromone maturation	serine-type endopeptidase activity	Golgi trans face	no	het			YLR088W::chr12_2
YDR438W::chr4_8	THI74	5.39623	0.811124	0.153178	Mitochondrial transporter repressible by thiamine	Uncharacterized	biological process unknown	molecular function unknown	integral to membrane	no	hom			YGR093W::chr00_14
YIR029W::chr00_3	DAL2	4.55889	1.93522	0.152412	Allantoicase, converts allantoate to urea and ureidoglycolate in the second step of allantoin degradation; expression sensitive to nitrogen catabolite repression and induced by allophanate, an intermediate in allantoin degradation	Verified	allantoin catabolic process	allantoicase activity	cellular component unknown	no	hom			YIL144W::chr9_2
YNL130C::chr00_16b	CPT1	7.14176	1.13975	0.140153	Cholinephosphotransferase, required for phosphatidylcholine biosynthesis and for inositol-dependent regulation of EPT1 transcription	Verified	phosphatidylcholine biosynthetic process	diacylglycerol cholinephosphotransferase activity	endoplasmic reticulum	no	hom			YER022W::chr5_3
YDR511W::chr4_8	ACN9	4.19279	1.9349	0.123956	Protein of the mitochondrial intermembrane space, required for acetate utilization and gluconeogenesis; has orthologs in higher eukaryotes	Verified	gluconeogenesis*	molecular function unknown	mitochondrion*	no	hom			YBR097W::chr2_3
YGR066C::chr7_4	YGR066C	7.01299	2.23908	0.117917		Uncharacterized	biological process unknown	molecular function unknown	cellular component unknown	no	hom			YOL058W::chr15_5
YGL228W::chr7_3	SHE10	7.32458	0.54865	0.115472	Putative glycosylphosphatidylinositol (GPI)-anchored protein of unknown function; overexpression causes growth arrest	Verified	biological process unknown	molecular function unknown	cellular component unknown	no	hom			YDR087C::chr4_4
YHR033W::chr8_1	YHR033W	4.26404	1.04414	0.112558		Uncharacterized	biological process unknown	molecular function unknown	cytoplasm	no	hom			YOL008W::chr15_5
YML099C::chr00_9	ARG81	8.97114	0.798846	0.101281	Zinc-finger transcription factor of the Zn(2)-Cys(6) binuclear cluster domain type, involved in the regulation of arginine-responsive genes; acts with Arg80p and Arg82p	Verified	arginine metabolic process*	transcription cofactor activity	nucleus	no	hom			YIL092W::chr00_17b
YDR248C::chr4_6	YDR248C	5.88257	1.86034	0.09159		Uncharacterized	biological process unknown	molecular function unknown	cytoplasm	no	hom			YDR498C::chr00_17a
YDL184C::chr4_2	RPL41A	5.87996	2.46382	0.0824547	Ribosomal protein L47 of the large (60S) ribosomal subunit, identical to Rpl41Bp and has similarity to rat L41 ribosomal protein; comprised of only 25 amino acids; rpl41a rpl41b double null mutant is viable	Verified	translation	structural constituent of ribosome	cytosolic large ribosomal subunit (sensu Eukaryota)	no	hom			YOR320C::chr15_4
YOR174W::chr15_2	MED4	5.96669	-0.41945	0.0785847	Subunit of the RNA polymerase II mediator complex; associates with core polymerase subunits to form the RNA polymerase II holoenzyme; essential for transcriptional regulation	Verified	transcription from RNA polymerase II promoter	RNA polymerase II transcription mediator activity	mediator complex	yes	het			YFL042C::chr00_15
YGR052W::chr7_4	FMP48	5.82505	1.38262	0.0746032	Putative protein of unknown function; the authentic, non-tagged protein is detected in highly purified mitochondria in high-throughput studies	Uncharacterized	biological process unknown	kinase activity	mitochondrion	no	hom			YOR170W::chr15_2
YDR156W::chr4_5	RPA14	4.53888	1.87476	0.0720778	RNA polymerase I subunit A14	Verified	telomere maintenance*	DNA-directed RNA polymerase activity	DNA-directed RNA polymerase I complex	no	hom			YLR143W::chr12_3
YEL024W::chr5_2	RIP1	4.79765	2.64355	0.0632603	Ubiquinol-cytochrome-c reductase, a Rieske iron-sulfur protein of the mitochondrial cytochrome bc1 complex; transfers electrons from ubiquinol to cytochrome c1 during respiration	Verified	aerobic respiration*	ubiquinol-cytochrome-c reductase activity	mitochondrion*	no	hom			YFL022C::chr6_1
YGR062C::chr7_4	COX18	7.01687	1.59228	0.0561142	Mitochondrial inner membrane protein, required for export of the Cox2p C terminus from the mitochondrial matrix to the intermembrane space during its assembly into cytochrome c oxidase; similar to Oxa2p of N. crassa	Verified	cytochrome c oxidase complex assembly	protein transporter activity	integral to membrane*	no	hom			YJR131W::chr00_12
YDL186W::chr4_2	YDL186W	6.1706	3.52974	0.0513918		Uncharacterized	biological process unknown	molecular function unknown	cellular component unknown	no	hom			YHR093W::chr8_2
YKL039W::chr11_1	PTM1	5.4633	1.9378	0.0425804	Protein of unknown function, copurifies with late Golgi vesicles containing the v-SNARE Tlg2p	Verified	biological process unknown	molecular function unknown	cellular component unknown	no	hom			YLR109W::chr12_2
YIL064W::chr9_1	YIL064W	5.60543	3.23927	0.0381944		Uncharacterized	ribosome biogenesis and assembly	S-adenosylmethionine-dependent methyltransferase activity	cytoplasm	no	hom			YPL022W::chr16_3
YDR440W::chr4_8	DOT1	4.00124	3.93573	0.0308151	Nucleosomal histone H3-Lys79 methylase, associates with transcriptionally active genes, functions in gene silencing at telomeres, most likely by directly modulating chromatin structure and Sir protein localization	Verified	chromatin silencing at telomere*	protein-lysine N-methyltransferase activity	nucleus	no	hom			YBL107C::chr2_2
YGR282C::chr00_3	BGL2	8.8023	-0.908046	0.0143678	Endo-beta-1,3-glucanase, major protein of the cell wall, involved in cell wall maintenance	Verified	cell wall organization and biogenesis	glucan 1,3-beta-glucosidase activity	cell wall (sensu Fungi)	no	hom			YPL016W::chr16_3
YGR125W::chr7_5	YGR125W	7.98007	3.61001	0.0106342		Uncharacterized	biological process unknown	molecular function unknown	vacuole (sensu Fungi)	no	hom			YDR370C::chr4_7
YDR304C::chr4_6	CPR5	6.38801	1.90165	-0.00340455	Peptidyl-prolyl cis-trans isomerase (cyclophilin) of the endoplasmic reticulum, catalyzes the cis-trans isomerization of peptide bonds N-terminal to proline residues; transcriptionally induced in response to unfolded proteins in the ER	Verified	biological process unknown	peptidyl-prolyl cis-trans isomerase activity	cytoplasm*	no	hom			YBR108W::chr2_3
YDR216W::chr4_5	ADR1	6.39669	3.81361	-0.028392	Carbon source-responsive zinc-finger transcription factor, required for transcription of the glucose-repressed gene ADH2, of peroxisomal protein genes, and of genes required for ethanol, glycerol, and fatty acid utilization	Verified	transcription*	transcription factor activity	nucleus	no	hom			YGR141W::chr7_5
YDL215C::chr4_3	GDH2	4.47281	3.57671	-0.0324058	NAD(+)-dependent glutamate dehydrogenase, degrades glutamate to ammonia and alpha-ketoglutarate; expression sensitive to nitrogen catabolite repression and intracellular ammonia levels	Verified	nitrogen compound metabolic process	glutamate dehydrogenase activity	mitochondrion*	no	hom			YLR315W::chr12_4
YMR306W::chr00_8	FKS3	4.2263	2.28048	-0.0456935	Protein of unknown function, has similarity to 1,3-beta-D-glucan synthase catalytic subunits Fks1p and Gsc2p; the authentic, non-tagged protein is detected in highly purified mitochondria in high-throughput studies	Verified	biological process unknown	1,3-beta-glucan synthase activity	mitochondrion	no	hom			YBR119W::chr2_3
YMR100W::chr00_9	MUB1	5.03109	0.254021	-0.0498513	Protein of unknown function, deletion causes multi-budding phenotype; has similarity to Aspergillus nidulans samB gene	Verified	regulation of cell budding	molecular function unknown	cellular component unknown	no	hom			YHR178W::chr8_3
YBL050W::chr2_1	SEC17	4.48521	1.43417	-0.0502959	Peripheral membrane protein required for vesicular transport between ER and Golgi and for the 'priming' step in homotypic vacuole fusion, part of the cis-SNARE complex; has similarity to alpha-SNAP	Verified	ER to Golgi vesicle-mediated transport*	soluble NSF attachment protein activity	peripheral to membrane of membrane fraction	yes	het			YBR252W::chr2_4
YNL112W::chr14_3	DBP2	15.4888	2.0159	-0.0598258	Essential ATP-dependent RNA helicase of the DEAD-box protein family, involved in nonsense-mediated mRNA decay and rRNA processing	Verified	35S primary transcript processing*	RNA helicase activity	cytoplasm*	yes	het			YGL015C::chr7_1
YLR107W::chr12_2	REX3	6.36395	0.245026	-0.0612825	RNA exonuclease; required for maturation of the RNA component of RNase MRP; functions redundantly with Rnh70p and Rex2p in processing of U5 snRNA and RNase P RNA; member of RNase D family of exonucleases	Verified	RNA processing	3'-5' exonuclease activity	cytoplasm*	no	hom			YMR128W::chr00_9
YDR522C::chr4_8	SPS2	4.1119	3.53431	-0.0613115	Protein expressed during sporulation, redundant with Sps22p for organization of the beta-glucan layer of the spore wall; S. pombe ortholog is a spore wall component	Verified	sporulation (sensu Fungi)*	molecular function unknown	cell wall (sensu Fungi)	no	hom			YLR153C::chr00_12
YDR479C::chr4_8	PEX29	5.9749	1.98215	-0.0630252	Peroxisomal integral membrane protein, involved in regulation of peroxisome size and number; genetic interactions suggest that Pex28p and Pex29p act at steps upstream of those mediated by Pex30p, Pex31p, and Pex32p	Verified	peroxisome organization and biogenesis	molecular function unknown	peroxisomal membrane	no	hom			YOR311C::chr15_4
YLR198C::chr12_3	YLR198C	4.14162	-2.18665	-0.0634835		Dubious				yes	het			YDR253C::chr4_6
YGR151C::chr7_5	YGR151C	4.15183	2.07349	-0.0640759		Dubious				no	hom			YDR208W::chr4_5
YDL238C::chr4_3	GUD1	4.44874	3.1657	-0.0642613	Guanine deaminase, a catabolic enzyme of the guanine salvage pathway producing xanthine and ammonia from guanine; activity is low in exponentially-growing cultures but expression is increased in post-diauxic and stationary-phase cultures	Verified	guanine metabolic process	hydrolase activity, acting on carbon-nitrogen (but not peptide) bonds, in linear amides*	cytoplasm	no	hom			YGR253C::chr00_3
YPR088C::chr16_4	SRP54	9.1631	2.76579	-0.0643958	Signal recognition particle (SRP) subunit (homolog of mammalian SRP54); contains the signal sequence-binding activity of SRP, interacts with the SRP RNA, and mediates binding of SRP to signal receptor; contains GTPase domain	Verified	protein targeting to ER*	signal sequence binding	signal recognition particle (sensu Eukaryota)	yes	het			YPR104C::chr00_18
YLR404W::chr12_5	YLR404W	8.41013	2.5228	-0.0678697		Uncharacterized	biological process unknown	molecular function unknown	integral to membrane	no	hom
YKL026C::chr11_1	GPX1	4.79549	3.73973	-0.0684288	Phospholipid hydroperoxide glutathione peroxidase induced by glucose starvation that protects cells from phospholipid hydroperoxides and nonphospholipid peroxides during oxidative stress	Verified	response to oxidative stress	glutathione peroxidase activity*	cellular component unknown	no	hom
YGR074W::chr7_4	SMD1	5.11926	3.06033	-0.0705016	Core Sm protein Sm D1; part of heteroheptameric complex (with Smb1p, Smd2p, Smd3p, Sme1p, Smx3p, and Smx2p) that is part of the spliceosomal U1, U2, U4, and U5 snRNPs; homolog of human Sm D1	Verified	nuclear mRNA splicing, via spliceosome	RNA splicing factor activity, transesterification mechanism*	U4/U6 x U5 tri-snRNP complex*	yes	het
YGR013W::chr7_3	SNU71	4.1468	2.73391	-0.0733973	Component of U1 snRNP required for mRNA splicing via spliceosome; yeast specific, no metazoan counterpart	Verified	nuclear mRNA splicing, via spliceosome	RNA binding	snRNP U1	yes	het
YNL046W::chr14_4	YNL046W	5.07295	0.62462	-0.0775076		Uncharacterized	biological process unknown*	molecular function unknown	endoplasmic reticulum	no	hom
YCR030C::chr00_16a	SYP1	4.38011	2.51062	-0.0847765	Protein with a potential role in actin cytoskeletal organization; overexpression suppresses a pfy1 (profilin) null mutation	Verified	biological process unknown	molecular function unknown	bud neck*	no	hom
YOR366W::chr15_4	YOR366W	7.90966	-1.148	-0.0852001		Dubious				no	hom
YEL065W::chr5_2	SIT1	4.05983	1.52992	-0.093884	Ferrioxamine B transporter, member of the ARN family of transporters that specifically recognize siderophore-iron chelates; transcription is induced during iron deprivation and diauxic shift; potentially phosphorylated by Cdc28p	Verified	iron ion homeostasis*	siderophore-iron (ferrioxamine) uptake transporter activity	endosome*	no	hom
YJR048W::chr00_13	CYC1	4.39983	0.317191	-0.10295	Cytochrome c, isoform 1; electron carrier of the mitochondrial intermembrane space that transfers electrons from ubiquinone-cytochrome c oxidoreductase to cytochrome c oxidase during cellular respiration	Verified	electron transport	electron carrier activity	mitochondrion*	no	hom
YDL008W::chr4_1	APC11	6.43282	0.365021	-0.110411	Catalytic core subunit of the Anaphase-Promoting Complex/Cyclosome (APC/C), which is a ubiquitin-protein ligase required for degradation of anaphase inhibitors, including mitotic cyclins, during the metaphase/anaphase transition	Verified	mitotic sister chromatid segregation*	protein binding*	anaphase-promoting complex	yes	het
YIL032C::chr9_1	YIL032C	4.2022	1.03299	-0.122175		Dubious				no	hom
YPL162C::chr16_2	YPL162C	7.49092	1.29347	-0.12293		Uncharacterized	biological process unknown	molecular function unknown	vacuolar membrane (sensu Fungi)	no	hom
YHR127W::chr00_10	YHR127W	5.69081	2.5676	-0.125979		Verified	biological process unknown	molecular function unknown	nucleus	no	hom
YBR205W::chr2_4	KTR3	8.55456	2.75559	-0.139088	Putative alpha-1,2-mannosyltransferase involved in O- and N-linked protein glycosylation; member of the KRE2/MNT1 mannosyltransferase family	Verified	cell wall organization and biogenesis*	mannosyltransferase activity	membrane fraction	no	hom
YBR159W::chr2_3	IFA38	7.83464	0.949285	-0.141624	Microsomal beta-keto-reductase; contains oleate response element (ORE) sequence in the promoter region; mutants exhibit reduced VLCFA synthesis, accumulate high levels of dihydrosphingosine, phytosphingosine and medium-chain ceramides	Verified	fatty acid elongation	ketoreductase activity	endoplasmic reticulum*	no	hom
YOR147W::chr15_2	MDM32	9.79838	1.54693	-0.152227	Mitochondrial inner membrane protein with similarity to Mdm31p, required for normal mitochondrial morphology and inheritance; interacts genetically with MMM1, MDM10, MDM12, and MDM34	Verified	mitochondrion organization and biogenesis*	molecular function unknown	mitochondrion*	no	hom
YDR381W::chr4_7	YRA1	4.17864	-0.783957	-0.159449	Nuclear protein that binds to RNA and to Mex67p, required for export of poly(A)+ mRNA from the nucleus; member of the REF (RNA and export factor binding proteins) family; another family member, Yra2p, can substitute for Yra1p function	Verified	mRNA export from nucleus	RNA binding	transcription export complex	yes	het
YPR133C::chr16_5	SPN1	4.97625	3.30661	-0.169276	Protein that interacts with Spt6p and copurifies with Spt5p and RNA polymerase II, probable transcriptional elongation factor; metazoan homologs contain an acidic N terminus; mutations in the gene confer an Spt- phenotype	Verified	RNA elongation from RNA polymerase II promoter	RNA polymerase II transcription elongation factor activity	transcription elongation factor complex	yes	het
YOR232W::chr15_3	MGE1	4.90439	2.66137	-0.169401	Protein of the mitochondrial matrix involved in protein import into mitochondria; acts as a cochaperone and a nucleotide release factor for Ssc1p; homolog of E. coli GrpE	Verified	protein import into mitochondrial matrix	unfolded protein binding	mitochondrion*	yes	het
YGL241W::chr7_3	KAP114	6.08712	0.623026	-0.170623	Karyopherin, responsible for nuclear import of Spt15p, histones H2A and H2B, and Nap1p; amino terminus shows similarity to those of other importins, particularly Cse1p; localization is primarily nuclear	Verified	protein import into nucleus	protein carrier activity	cytoplasm*	no	hom
YDL179W::chr4_2	PCL9	4.08571	1.24432	-0.184503	Cyclin, forms a functional kinase complex with Pho85p cyclin-dependent kinase (Cdk), expressed in late M/early G1 phase, activated by Swi5p	Verified	cell cycle	cyclin-dependent protein kinase regulator activity	cyclin-dependent protein kinase holoenzyme complex	no	hom
YLR037C::chr00_8	DAN2	8.11079	1.82939	-0.188604	Cell wall mannoprotein with similarity to Tir1p, Tir2p, Tir3p, and Tir4p; expressed under anaerobic conditions, completely repressed during aerobic growth	Verified	biological process unknown	molecular function unknown	cell wall (sensu Fungi)	no	hom
YOR148C::chr15_2	SPP2	5.07753	1.27313	-0.202159	Essential protein that promotes the first step of splicing and is required for the final stages of spliceosome maturation; interacts with Prp2p, which may release Spp2p from the spliceosome following the first cleavage reaction	Verified	nuclear mRNA splicing, via spliceosome	molecular function unknown	spliceosome	yes	het
YGR175C::chr7_5	ERG1	4.70088	3.14339	-0.205407	Squalene epoxidase, catalyzes the epoxidation of squalene to 2,3-oxidosqualene; plays an essential role in the ergosterol-biosynthesis pathway and is the specific target of the antifungal drug terbinafine	Verified	ergosterol biosynthetic process	squalene monooxygenase activity*	endoplasmic reticulum*	yes	het
YIL050W::chr9_1	PCL7	4.27599	3.78242	-0.207468	Pho85p cyclin of the Pho80p subfamily, forms a functional kinase complex with Pho85p which phosphorylates Mmr1p and is regulated by Pho81p; involved in glycogen metabolism, expression is cell-cycle regulated	Verified	regulation of glycogen biosynthetic process*	cyclin-dependent protein kinase regulator activity	cyclin-dependent protein kinase holoenzyme complex	no	hom
YPR193C::chr16_5	HPA2	5.22646	1.81827	-0.217626	Tetrameric histone acetyltransferase with similarity to Gcn5p, Hat1p, Elp3p, and Hpa3p; acetylates histones H3 and H4 in vitro and exhibits autoacetylation activity	Verified	histone acetylation	histone acetyltransferase activity	cytoplasm	no	hom
YBR094W::chr2_3	PBY1	4.86465	1.51489	-0.227937	P-body associated protein	Uncharacterized	biological process unknown	molecular function unknown	cytoplasm	no	hom
YOR173W::chr15_2	DCS2	4.4368	3.78657	-0.22959	Non-essential, stress induced regulatory protein containing a HIT (histidine triad) motif; modulates m7G-oligoribonucleotide metabolism; inhibits Dcs1p; regulated by Msn2p, Msn4p, and the Ras-cAMP-cAPK signaling pathway, similar to Dcs1p.	Verified	deadenylation-dependent decapping	m7G(5')pppN diphosphatase activity	cytoplasm*	no	hom
YGL140C::chr7_2	YGL140C	4.89721	1.1353	-0.2311		Uncharacterized	biological process unknown	molecular function unknown	cellular component unknown	no	hom
YPL060W::chr16_3	LPE10	7.26667	1.56529	-0.232231	Mitochondrial inner membrane magnesium transporter, involved in maintenance of magnesium concentrations inside mitochondria; indirectly affects splicing of group II introns; functionally and structurally related to Mrs2p	Verified	mitochondrial magnesium ion transport	magnesium ion transporter activity	mitochondrial inner membrane	no	hom
YDR151C::chr4_5	CTH1	4.85228	0.762272	-0.240348	Member of the CCCH zinc finger family; has similarity to mammalian Tis11 protein, which activates transcription and also has a role in mRNA degradation; may function with Tis11p in iron homeostasis	Verified	transcription*	transcription factor activity	nucleus	no	hom
YLR165C::chr12_3	PUS5	4.20264	1.20373	-0.274697	Pseudouridine synthase, catalyzes only the formation of pseudouridine (Psi)-2819 in mitochondrial 21S rRNA; not essential for viability	Verified	rRNA modification*	pseudouridylate synthase activity	mitochondrion	no	hom
YDR514C::chr4_8	YDR514C	6.73014	3.92062	-0.275048		Uncharacterized	biological process unknown	molecular function unknown	nucleus*	no	hom
YDR244W::chr4_6	PEX5	6.93478	0.465221	-0.276603	Peroxisomal membrane signal receptor for C-terminal tripeptide signal sequence (PTS1) of peroxisomal matrix proteins, required for peroxisomal matrix protein import, tetratricopeptide repeat protein, also involved in PTS1-independent import	Verified	peroxisome organization and biogenesis*	peroxisome targeting sequence binding*	cytosol*	no	hom
YAR050W::chr00_12	FLO1	6.32637	1.61967	-0.277633	Lectin-like protein involved in flocculation, cell wall protein that binds to mannose chains on the surface of other cells, confers floc-forming ability that is chymotrypsin sensitive and heat resistant; similar to Flo5p	Verified	flocculation via cell wall protein-carbohydrate interaction	mannose binding	cell wall (sensu Fungi)	no	hom
YHR143W::chr8_3	DSE2	6.48986	1.70338	-0.279749	Daughter cell-specific secreted protein with similarity to glucanases, degrades cell wall from the daughter side causing daughter to separate from mother; expression is repressed by cAMP	Verified	cell wall organization and biogenesis*	glucan 1,3-beta-glucosidase activity	cell wall (sensu Fungi)*	no	hom
YBR086C::chr2_3	IST2	4.39739	0.790168	-0.279828	Plasma membrane protein that may be involved in osmotolerance, localizes to the mother cell in small-budded cells and to the bud in medium- and large-budded cells; mRNA is transported to the bud tip by an actomyosin-driven process	Verified	response to osmotic stress	molecular function unknown	plasma membrane*	no	hom
YGR027C::chr7_4	RPS25A	4.25943	1.12856	-0.282343	Protein component of the small (40S) ribosomal subunit; nearly identical to Rps25Bp and has similarity to rat S25 ribosomal protein	Verified	translation	structural constituent of ribosome	cytosolic small ribosomal subunit (sensu Eukaryota)	no	hom
YDR217C::chr4_5	RAD9	14.3146	2.05875	-0.282742	DNA damage-dependent checkpoint protein, required for cell-cycle arrest in G1/S, intra-S, and G2/M; transmits checkpoint signal by activating Rad53p and Chk1p; hyperphosphorylated by Mec1p and Tel1p; potential Cdc28p substrate	Verified	DNA repair*	protein binding	nucleus	no	hom
YNL243W::chr14_2	SLA2	5.15661	1.00992	-0.285775	Transmembrane actin-binding protein involved in membrane cytoskeleton assembly and cell polarization; adaptor protein that links actin to clathrin and endocytosis; present in the actin cortical patch of the emerging bud tip; dimer in vivo	Verified	telomere maintenance*	protein binding, bridging	actin cortical patch*	no	hom
YGR124W::chr7_5	ASN2	4.72401	1.97483	-0.29335	Asparagine synthetase, isozyme of Asn1p; catalyzes the synthesis of L-asparagine from L-aspartate in the asparagine biosynthetic pathway	Verified	asparagine biosynthetic process	asparagine synthase (glutamine-hydrolyzing) activity	cytoplasm	no	hom
YPR182W::chr16_5	SMX3	9.36782	0.645436	-0.307207	Core Sm protein Sm F; part of heteroheptameric complex (with Smb1p, Smd1p, Smd2p, Smd3p, Sme1p, and Smx2p) that is part of the spliceosomal U1, U2, U4, and U5 snRNPs; homolog of human Sm F	Verified	nuclear mRNA splicing, via spliceosome	RNA splicing factor activity, transesterification mechanism	U4/U6 x U5 tri-snRNP complex*	yes	het
YGL235W::chr7_3/chr00_12	YGL235W	4.24992	1.70204	-0.309757		Uncharacterized	biological process unknown	molecular function unknown	cellular component unknown	no	hom
YOR143C::chr15_2	THI80	6.70945	3.18655	-0.311928	Thiamine pyrophosphokinase, phosphorylates thiamine to produce the coenzyme thiamine pyrophosphate (thiamine diphosphate)	Verified	thiamin diphosphate biosynthetic process	thiamin diphosphokinase activity	cytoplasm	yes	het
YLR088W::chr12_2	GAA1	12.9767	1.95022	-0.313004	Subunit of the GPI (glycosylphosphatidylinositol):protein transamidase complex, removes the GPI-anchoring signal and attaches GPI to proteins in the ER	Verified	attachment of GPI anchor to protein	GPI-anchor transamidase activity	GPI-anchor transamidase complex	yes	het
YDL051W::chr4_1	LHP1	5.90527	2.00351	-0.318723	RNA binding protein required for maturation of tRNA and snRNA precursors; acts as a molecular chaperone for RNAs transcribed by polymerase III; homologous to human La (SS-B) autoantigen	Verified	tRNA processing	RNA binding	nucleus*	no	hom
YGR139W::chr7_5	YGR139W	5.03184	3.22079	-0.326204		Dubious				no	hom
YGR093W::chr00_14	YGR093W	4.29728	1.70313	-0.333042		Uncharacterized	biological process unknown	molecular function unknown	nucleus	no	hom
YFL046W::chr6_1	FMP32	4.82215	2.19083	-0.350802	Putative protein of unknown function; the authentic, non-tagged protein is detected in highly purified mitochondria in high-throughput studies	Uncharacterized	biological process unknown	molecular function unknown	mitochondrion	no	hom
YDR371W::chr4_7	CTS2	5.40832	2.52089	-0.353374	Sporulation-specific chitinase	Uncharacterized	biological process unknown	molecular function unknown	cytoplasm	no	hom
YPR127W::chr16_5	YPR127W	6.1178	3.10989	-0.356659		Uncharacterized	biological process unknown	molecular function unknown	cytoplasm*	no	hom
YIL144W::chr9_2	TID3	4.03597	1.56825	-0.357558	Component of the evolutionarily conserved kinetochore-associated Ndc80 complex (Ndc80p-Nuf2p-Spc24p-Spc25p); conserved coiled-coil protein involved in chromosome segregation, spindle checkpoint activity, kinetochore assembly and clustering	Verified	chromosome segregation*	structural constituent of cytoskeleton	condensed nuclear chromosome kinetochore*	yes	het
YFR025C::chr00_15	HIS2	5.42389	2.23227	-0.367501	Histidinolphosphatase, catalyzes the eighth step in histidine biosynthesis; mutations cause histidine auxotrophy and sensitivity to Cu, Co, and Ni salts; transcription is regulated by general amino acid control	Verified	histidine biosynthetic process	histidinol-phosphatase activity	intracellular	no	hom
YER022W::chr5_3	SRB4	9.88909	0.918784	-0.369523	Subunit of the RNA polymerase II mediator complex; associates with core polymerase subunits to form the RNA polymerase II holoenzyme; essential for transcriptional regulation	Verified	transcription from RNA polymerase II promoter	RNA polymerase II transcription mediator activity	mediator complex*	yes	het
YGR021W::chr7_3	YGR021W	5.08478	3.72487	-0.370156		Uncharacterized	biological process unknown	molecular function unknown	mitochondrion	no	hom
YBR097W::chr2_3	VPS15	4.81659	-0.854828	-0.370274	Myristoylated serine/threonine protein kinase involved in vacuolar protein sorting; functions as a membrane-associated complex with Vps34p; active form recruits Vps34p to the Golgi membrane; interacts with the GDP-bound form of Gpa1p	Verified	telomere maintenance*	protein serine/threonine kinase activity	mitochondrion*	no	hom
YOL058W::chr15_5	ARG1	4.63183	-0.708096	-0.375288	Arginosuccinate synthetase, catalyzes the formation of L-argininosuccinate from citrulline and L-aspartate in the arginine biosynthesis pathway; potential Cdc28p substrate	Verified	arginine biosynthetic process*	argininosuccinate synthase activity	cytosol	no	hom
YDR087C::chr4_4	RRP1	4.05444	0.892097	-0.37653	Essential evolutionarily conserved nucleolar protein necessary for biogenesis of 60S ribosomal subunits and processing of pre-rRNAs to mature rRNAs, associated with several distinct 66S pre-ribosomal particles	Verified	ribosome biogenesis and assembly*	molecular function unknown	nucleus*	yes	het
YOL008W::chr15_5	COQ10	7.13499	-0.491259	-0.382816	Coenzyme Q binding protein, required for function of coenzyme Q in respiration by functioning in the delivery of Q<sub>6</sub> to its proper location for electron transport, START domain protein with homologs in bacteria and eukaryotes	Verified	cellular respiration	ubiquinone binding	mitochondrion*	no	hom
YKL150W::chr11_2	MCR1	5.09273	2.31768	-0.393363	Mitochondrial NADH-cytochrome b5 reductase, involved in ergosterol biosynthesis	Verified	response to oxidative stress*	cytochrome-b5 reductase activity	mitochondrion*	no	hom
YIL092W::chr00_17b	YIL092W	5.75645	0.568093	-0.399436		Uncharacterized	biological process unknown	molecular function unknown	cytoplasm*	no	hom
YDR498C::chr00_17a	SEC20	4.79046	0.732278	-0.412082	Membrane glycoprotein v-SNARE involved in retrograde transport from the Golgi to the ER; required for N- and O-glycosylation in the Golgi but not in the ER; forms a complex with the cytosolic Tip20p	Verified	vesicle fusion*	v-SNARE activity	endoplasmic reticulum*	yes	het
YOR320C::chr15_4	GNT1	4.55456	1.51535	-0.415992	N-acetylglucosaminyltransferase capable of modification of N-linked glycans in the Golgi apparatus	Verified	protein amino acid N-linked glycosylation	acetylglucosaminyltransferase activity	Golgi medial cisterna	no	hom
YGR202C::chr7_5	PCT1	4.4661	2.36869	-0.427466	Cholinephosphate cytidylyltransferase, also known as CTP:phosphocholine cytidylyltransferase, rate-determining enzyme of the CDP-choline pathway for phosphatidylcholine synthesis, inhibited by Sec14p, activated upon lipid-binding	Verified	phosphatidylcholine biosynthetic process*	choline-phosphate cytidylyltransferase activity	nucleus*	no	hom
YFL042C::chr00_15	YFL042C	4.83658	0.831757	-0.433315		Uncharacterized	biological process unknown	molecular function unknown	cellular component unknown	no	hom
YDR093W::chr4_4	DNF2	5.45185	2.6251	-0.437998	Aminophospholipid translocase (flippase) that localizes primarily to the plasma membrane; contributes to endocytosis, protein transport and cell polarity; type 4 P-type ATPase	Verified	endocytosis*	phospholipid-translocating ATPase activity*	plasma membrane	no	hom
YOR170W::chr15_2	YOR170W	4.87771	0.690902	-0.449488		Dubious				no	hom
YLR143W::chr12_3	YLR143W	4.25448	0.610052	-0.452629		Uncharacterized	biological process unknown	molecular function unknown	cytoplasm	no	hom
YDL178W::chr4_2	DLD2	4.6612	2.4562	-0.457615	D-lactate dehydrogenase, located in the mitochondrial matrix	Verified	lactate metabolic process	actin binding*	mitochondrion*	no	hom
YFL022C::chr6_1	FRS2	6.3206	0.837015	-0.462796	Alpha subunit of cytoplasmic phenylalanyl-tRNA synthetase, forms a tetramer with Frs1p to form active enzyme; evolutionarily distant from mitochondrial phenylalanyl-tRNA synthetase based on protein sequence, but substrate binding is similar	Verified	phenylalanyl-tRNA aminoacylation	phenylalanine-tRNA ligase activity	cytoplasm*	yes	het
YCL034W::chr3_1	LSB5	4.46956	2.66185	-0.466723	Protein of unknown function; binds Las17p, which is a homolog of human Wiskott-Aldrich Syndrome protein involved in actin patch assembly and actin polymerization	Verified	endocytosis*	molecular function unknown	cell cortex	no	hom
YOR171C::chr15_2	LCB4	4.97468	2.96772	-0.470886	Sphingoid long-chain base kinase, responsible for synthesis of long-chain base phosphates, which function as signaling molecules, regulates synthesis of ceramide from exogenous long-chain bases, localizes to the Golgi and late endosomes	Verified	sphingolipid metabolic process*	D-erythro-sphingosine kinase activity	endoplasmic reticulum*	no	hom
YJR131W::chr00_12	MNS1	5.48304	0.932245	-0.483548	Alpha-1,2-mannosidase involved in ER quality control; catalyzes the removal of one mannose residue from Man9GlcNAc to produce a single isomer of Man8GlcNAc in N-linked oligosaccharide biosynthesis; integral to ER membrane	Verified	ER-associated protein catabolic process*	mannosyl-oligosaccharide 1,2-alpha-mannosidase activity	endoplasmic reticulum	no	hom
YDR497C::chr4_8	ITR1	4.13452	3.87407	-0.48649	Myo-inositol transporter with strong similarity to the minor myo-inositol transporter Itr2p, member of the sugar transporter superfamily; expression is repressed by inositol and choline via Opi1p and derepressed via Ino2p and Ino4p	Verified	myo-inositol transport	myo-inositol transporter activity	plasma membrane*	no	hom
YPL155C::chr16_2	KIP2	4.1893	2.97035	-0.490065	Kinesin-related motor protein involved in mitotic spindle positioning, stabilizes microtubules by targeting Bik1p to the plus end; Kip2p levels are controlled during the cell cycle	Verified	nuclear migration, microtubule-mediated*	microtubule motor activity	mitochondrion*	no	hom
YGL177W::chr7_2	YGL177W	7.62038	2.25926	-0.506988		Dubious				no	hom
YHR093W::chr8_2	AHT1	7.66183	-1.27819	-0.510902	Dubious open reading frame, unlikely to encode a protein; not conserved in closely related Saccharomyces species; multicopy suppressor of glucose transport defects, likely due to the presence of an HXT4 regulatory element in the region	Dubious				no	hom
YLR109W::chr12_2	AHP1	4.29743	1.094	-0.517247	Thiol-specific peroxiredoxin, reduces hydroperoxides to protect against oxidative damage; function in vivo requires covalent conjugation to Urm1p	Verified	response to oxidative stress*	thioredoxin peroxidase activity	cytoplasm	no	hom
YPL022W::chr16_3	RAD1	4.41056	1.09915	-0.561562	Single-stranded DNA endonuclease (with Rad10p), cleaves single-stranded DNA during nucleotide excision repair and double-strand break repair; subunit of Nucleotide Excision Repair Factor 1 (NEF1); homolog of human XPF protein	Verified	meiotic mismatch repair*	DNA binding*	nucleus*	no	hom
YFL039C::chr00_15	ACT1	5.21093	2.25918	-0.575576	Actin, structural protein involved in cell polarization, endocytosis, and other cytoskeletal functions	Verified	cell wall organization and biogenesis*	structural constituent of cytoskeleton	actin cortical patch*	yes	het
YBL107C::chr2_2	YBL107C	5.06543	0.563112	-0.581144		Uncharacterized	biological process unknown	molecular function unknown	cytoplasm	no	hom
YMR132C::chr00_9	JLP2	6.1069	2.05892	-0.595202	Protein of unknown function, contains sequence that closely resembles a J domain (typified by the E. coli DnaJ protein)	Uncharacterized	biological process unknown	molecular function unknown	cytoplasm	no	hom
YDR467C::chr4_8	YDR467C	4.92659	3.39444	-0.600995		Dubious				no	hom
YPL016W::chr16_3	SWI1	4.79204	-0.49041	-0.625015	Subunit of the SWI/SNF chromatin remodeling complex, which regulates transcription by remodeling chromosomes; required for transcription of many genes, including ADH1, ADH2, GAL1, HO, INO1 and SUC2	Verified	regulation of transcription from RNA polymerase II promoter*	general RNA polymerase II transcription factor activity	SWI/SNF complex*	yes	het
YDR370C::chr4_7	YDR370C	8.00808	1.56211	-0.634686		Uncharacterized	biological process unknown	molecular function unknown	cytoplasm	no	hom
YDR481C::chr4_8	PHO8	8.07371	3.9472	-0.639966	Repressible alkaline phosphatase, a glycoprotein localized to the vacuole; regulated by levels of inorganic phosphate and by a system consisting of Pho4p, Pho9p, Pho80p, Pho81p and Pho85p; dephosphorylates phosphotyrosyl peptides	Verified	protein amino acid dephosphorylation	alkaline phosphatase activity	vacuolar membrane (sensu Fungi)	no	hom
YFR010W::chr6_1	UBP6	4.27399	3.28923	-0.640863	Ubiquitin-specific protease situated in the base subcomplex of the 26S proteasome, releases free ubiquitin from branched polyubiquitin chains; deletion causes hypersensitivity to cycloheximide and other toxic compounds	Verified	protein deubiquitination	ubiquitin-specific protease activity	proteasome regulatory particle (sensu Eukaryota)	no	hom
YBR108W::chr2_3	YBR108W	4.96271	0.796768	-0.643257		Uncharacterized	biological process unknown	molecular function unknown	lipid raft	no	hom
YGR141W::chr7_5	VPS62	4.95453	1.40568	-0.683445	Vacuolar protein sorting (VPS) protein required for cytoplasm to vacuole targeting of proteins	Verified	protein targeting to vacuole	molecular function unknown	cellular component unknown	no	hom
YLR315W::chr12_4	NKP2	7.38713	-0.373702	-0.725614	Non-essential kinetochore protein, subunit of the Ctf19 central kinetochore complex (Ctf19p-Mcm21p-Okp1p-Mcm22p-Mcm16p-Ctf3p-Chl4p-Mcm19p-Nkp1p-Nkp2p-Ame1p-Mtw1p)	Verified	biological process unknown	molecular function unknown	spindle pole body*	no	hom
YJL077C::chr10_2	ICS3	5.08258	2.0455	-0.730265	Protein of unknown function	Uncharacterized	biological process unknown	molecular function unknown	cellular component unknown	no	hom
YHR113W::chr8_2	YHR113W	4.23182	3.15814	-0.733549		Verified	proteolysis	aspartyl aminopeptidase activity	cytoplasm*	no	hom
YBR119W::chr2_3	MUD1	10.9524	-0.878304	-0.733866	U1 snRNP A protein, homolog of human U1-A; involved in nuclear mRNA splicing	Verified	nuclear mRNA splicing, via spliceosome	RNA binding	snRNP U1	no	hom
YER023W::chr5_3	PRO3	4.02824	2.88415	-0.739117	Delta 1-pyrroline-5-carboxylate reductase, catalyzes the last step in proline biosynthesis	Verified	proline biosynthetic process	pyrroline-5-carboxylate reductase activity	cytoplasm	yes	het
YHR178W::chr8_3	STB5	5.05001	-0.711829	-0.741201	Activator of multidrug resistance genes, forms a heterodimer with Pdr1p; contains a Zn(II)2Cys6 zinc finger domain that interacts with a PDRE (pleotropic drug resistance element) in vitro; binds Sin3p in a two-hybrid assay	Verified	response to drug*	transcription factor activity	nucleus	no	hom
YDR167W::chr4_5	TAF10	10.4544	2.23053	-0.752932	Subunit (145 kDa) of TFIID and SAGA complexes, involved in RNA polymerase II transcription initiation and in chromatin modification	Verified	transcription initiation from RNA polymerase II promoter*	general RNA polymerase II transcription factor activity	SAGA complex*	yes	het
YGR182C::chr7_5	YGR182C	4.73738	2.71293	-0.763774		Dubious				no	hom
YBR252W::chr2_4	DUT1	5.10882	1.60385	-0.76491	dUTPase, catalyzes hydrolysis of dUTP to dUMP and PPi, thereby preventing incorporation of uracil into DNA during replication; critical for the maintenance of genetic stability	Verified	pyrimidine deoxyribonucleoside triphosphate catabolic process	dUTP diphosphatase activity	cytoplasm*	yes	het
YGL015C::chr7_1	YGL015C	5.18917	1.81304	-0.784654		Uncharacterized	biological process unknown	molecular function unknown	cellular component unknown	no	hom
YMR128W::chr00_9	ECM16	5.9652	1.68819	-0.812808	Essential DEAH-box ATP-dependent RNA helicase specific to the U3 snoRNP, predominantly nucleolar in distribution, required for 18S rRNA synthesis	Verified	ribosome biogenesis and assembly*	RNA helicase activity	mitochondrion*	yes	het
YLR153C::chr00_12	ACS2	6.00261	1.34212	-0.841843	Acetyl-coA synthetase isoform which, along with Acs1p, is the nuclear source of acetyl-coA for histone acetlyation; mutants affect global transcription; required for growth on glucose; expressed under anaerobic conditions	Verified	histone acetylation*	acetate-CoA ligase activity	nucleus*	yes	het
YDR388W::chr4_7	RVS167	4.63089	3.73764	-0.849282	Actin-associated protein, subunit of a complex (Rvs161p-Rvs167p) involved in regulation of actin cytoskeleton, endocytosis, and viability following starvation or osmotic stress; homolog of mammalian amphiphysin	Verified	endocytosis*	cytoskeletal protein binding	actin cortical patch	no	hom
YGR082W::chr00_14	TOM20	6.46401	2.72348	-0.849729	Component of the TOM (translocase of outer membrane) complex responsible for recognition and initial import steps for all mitochondrially directed proteins; acts as a receptor for incoming precursor proteins	Verified	protein import into mitochondrial matrix	protein transporter activity	mitochondrion*	yes	het
YGL032C::chr7_1	AGA2	13.0499	2.83306	-0.8876	Adhesion subunit of a-agglutinin of a-cells, C-terminal sequence acts as a ligand for alpha-agglutinin (Sag1p) during agglutination, modified with O-linked oligomannosyl chains, linked to anchorage subunit Aga1p via two disulfide bonds	Verified	agglutination during conjugation with cellular fusion	cell adhesion molecule binding	cell wall (sensu Fungi)	no	hom
YBR001C::chr2_2	NTH2	4.60926	2.43297	-0.891868	Putative neutral trehalase, required for thermotolerance and may mediate resistance to other cellular stresses	Verified	response to stress*	alpha,alpha-trehalase activity	cytoplasm*	no	hom
YJL162C::chr10_1	JJJ2	9.2545	2.27949	-0.967747	Protein of unknown function, contains a J-domain, which is a region with homology to the E. coli DnaJ protein	Uncharacterized	biological process unknown	molecular function unknown	cytoplasm*	no	hom
YOR311C::chr15_4	HSD1	9.06429	1.20496	-0.970719	Endoplasmic reticulum (ER)-resident membrane protein, overproduction induces enlargement of ER-like membrane structures and suppresses a temperature-sensitive sly1 mutation	Verified	biological process unknown	molecular function unknown	integral to membrane*	no	hom
YGR118W::chr7_4	RPS23A	5.76626	2.42838	-0.975314	Ribosomal protein 28 (rp28) of the small (40S) ribosomal subunit, required for translational accuracy; nearly identical to Rps23Bp and similar to E. coli S12 and rat S23 ribosomal proteins; deletion of both RPS23A and RPS23B is lethal	Verified	translation*	structural constituent of ribosome	cytosolic small ribosomal subunit (sensu Eukaryota)	no	hom
YMR216C::chr13_4	SKY1	5.81759	2.45425	-1.00785	SR protein kinase (SRPK) involved in regulating proteins involved in mRNA metabolism and cation homeostasis; similar to human SRPK1	Verified	response to drug*	protein kinase activity	cytoplasm	no	hom
YMR275C::chr13_5	BUL1	9.18758	3.9	-1.00805	Ubiquitin-binding component of the Rsp5p E3-ubiquitin ligase complex, functional homolog of Bul2p, disruption causes temperature-sensitive growth, overexpression causes missorting of amino acid permeases	Verified	mitochondrion inheritance*	protein binding*	plasma membrane*	no	hom
YDR253C::chr4_6	MET32	5.75783	-0.0644605	-1.0805	Zinc-finger DNA-binding protein, involved in regulating expression of the methionine biosynthetic genes, similar to Met31p	Verified	sulfur amino acid metabolic process	DNA binding*	nucleus	no	hom
YDR208W::chr4_5	MSS4	6.19956	-0.0606943	-1.24019	Phosphatidylinositol-4-phosphate 5-kinase, involved in actin cytoskeleton organization and cell morphogenesis; multicopy suppressor of stt4 mutation	Verified	sporulation (sensu Fungi)*	1-phosphatidylinositol-4-phosphate 5-kinase activity	plasma membrane	yes	het
YGR253C::chr00_3	PUP2	12.0881	0.276509	-1.24834	Alpha subunit of the 20S proteasome involved in ubiquitin-dependent catabolism; human homolog is subunit zeta	Verified	sporulation (sensu Fungi)*	endopeptidase activity	proteasome core complex, alpha-subunit complex (sensu Eukaryota)	yes	het
YER052C::chr5_3	HOM3	4.595	2.23222	-1.28889	Aspartate kinase (L-aspartate 4-P-transferase); cytoplasmic enzyme that catalyzes the first step in the common pathway for methionine and threonine biosynthesis; expression regulated by Gcn4p and the general control of amino acid synthesis	Verified	response to drug*	aspartate kinase activity	cytoplasm	no	hom
YPR104C::chr00_18	FHL1	9.38484	0.503457	-1.34122	Putative transcriptional regulator with similarity to DNA-binding domain of Drosophila forkhead; required for rRNA processing	Verified	rRNA processing*	transcription factor activity	nucleus*	yes	het
YLL040C::chr12_1	VPS13	7.02858	3.65588	-1.39395	Protein of unknown function; heterooligomeric or homooligomeric complex; peripherally associated with membranes; homologous to human COH1; involved in sporulation, vacuolar protein sorting and protein-Golgi retention	Verified	sporulation (sensu Fungi)*	molecular function unknown	mitochondrion*	no	hom

## Sheet: c2
strain	Gene	z_result_nq:07_07_12_t07:Fenpropimorph:0.2:uM:NaF:25:mM:5_20:heho_05_06:YPD	z_result_nq:07_07_12_t08:NaF:25:mM:::mM:5_20:heho_05_06:YPD	z_result_nq:07_08_09_t03:Fenpropimorph:0.2:uM::::5_20:heho_05_06:YPD	Description	feature_qualifier	GO_process	GO_function	GO_component	essential_gene	zygosity
YBR011C::chr2_2	IPP1	30.1387	7.23198	-0.441551	Cytoplasmic inorganic pyrophosphatase (PPase), catalyzes the rapid exchange of oxygens from Pi with water, highly expressed and essential for viability, active-site residues show identity to those from E. coli PPase	Verified	phosphate metabolic process	inorganic diphosphatase activity	cytosol	yes	het
YPR085C::chr16_4	YPR085C	19.0705	4.35055	-0.342066		Uncharacterized	biological process unknown	molecular function unknown	cellular component unknown	yes	het
YDL196W::chr4_3	YDL196W	18.7669	0.0375413	7.29744		Dubious				yes	het
YNL112W::chr14_3	DBP2	15.4888	2.0159	-0.0598258	Essential ATP-dependent RNA helicase of the DEAD-box protein family, involved in nonsense-mediated mRNA decay and rRNA processing	Verified	35S primary transcript processing*	RNA helicase activity	cytoplasm*	yes	het
YDR217C::chr4_5	RAD9	14.3146	2.05875	-0.282742	DNA damage-dependent checkpoint protein, required for cell-cycle arrest in G1/S, intra-S, and G2/M; transmits checkpoint signal by activating Rad53p and Chk1p; hyperphosphorylated by Mec1p and Tel1p; potential Cdc28p substrate	Verified	DNA repair*	protein binding	nucleus	no	hom
YOR249C::chr15_3	APC5	13.3782	6.59281	-1.06603	Subunit of the Anaphase-Promoting Complex/Cyclosome (APC/C), which is a ubiquitin-protein ligase required for degradation of anaphase inhibitors, including mitotic cyclins, during the metaphase/anaphase transition	Verified	mitotic sister chromatid segregation*	protein binding*	anaphase-promoting complex	yes	het
YIL037C::chr9_1	PRM2	13.3765	7.11282	-0.315754	Pheromone-regulated protein, predicted to have 4 transmembrane segments and a coiled coil domain; regulated by Ste12p	Verified	conjugation with cellular fusion*	molecular function unknown	integral to membrane	no	hom
YGL032C::chr7_1	AGA2	13.0499	2.83306	-0.8876	Adhesion subunit of a-agglutinin of a-cells, C-terminal sequence acts as a ligand for alpha-agglutinin (Sag1p) during agglutination, modified with O-linked oligomannosyl chains, linked to anchorage subunit Aga1p via two disulfide bonds	Verified	agglutination during conjugation with cellular fusion	cell adhesion molecule binding	cell wall (sensu Fungi)	no	hom
YLR088W::chr12_2	GAA1	12.9767	1.95022	-0.313004	Subunit of the GPI (glycosylphosphatidylinositol):protein transamidase complex, removes the GPI-anchoring signal and attaches GPI to proteins in the ER	Verified	attachment of GPI anchor to protein	GPI-anchor transamidase activity	GPI-anchor transamidase complex	yes	het
YKL033W::chr11_1	YKL033W	12.7085	4.06176	0.28088		Uncharacterized	biological process unknown	molecular function unknown	cytoplasm*	yes	het
YMR169C::chr00_4	ALD3	12.6902	0.593107	0.683527	Cytoplasmic aldehyde dehydrogenase, involved in beta-alanine synthesis; uses NAD+ as the preferred coenzyme; very similar to Ald2p; expression is induced by stress and repressed by glucose	Verified	response to stress*	3-chloroallyl aldehyde dehydrogenase activity	cytoplasm	no	hom
YJR080C::chr00_12	FMP26	12.4967	6.31136	-0.129077	Putative protein of unknown function; the authentic, non-tagged protein is detected in highly purified mitochondria in high-throughput studies	Uncharacterized	biological process unknown	molecular function unknown	mitochondrion	no	hom
YGR253C::chr00_3	PUP2	12.0881	0.276509	-1.24834	Alpha subunit of the 20S proteasome involved in ubiquitin-dependent catabolism; human homolog is subunit zeta	Verified	sporulation (sensu Fungi)*	endopeptidase activity	proteasome core complex, alpha-subunit complex (sensu Eukaryota)	yes	het
YKL077W::chr11_1	YKL077W	11.7933	5.87968	1.2644		Uncharacterized	biological process unknown	molecular function unknown	vacuole (sensu Fungi)	no	hom
YGL141W::chr7_2	HUL5	11.6228	6.74072	0.474553	Protein with similarity to hect domain E3 ubiquitin-protein ligases, not essential for viability	Verified	protein monoubiquitination*	ubiquitin-protein ligase activity	cytoplasm*	no	hom
YDR434W::chr4_7	GPI17	11.5302	0.0635593	0.216934	Transmembrane protein subunit of the glycosylphosphatidylinositol transamidase complex that adds GPIs to newly synthesized proteins; human PIG-Sp homolog	Verified	attachment of GPI anchor to protein	GPI-anchor transamidase activity	GPI-anchor transamidase complex	yes	het
YPR089W::chr16_4	YPR089W	11.4379	1.82253	1.06876		Uncharacterized	biological process unknown	molecular function unknown	cellular component unknown	no	hom
YGR153W::chr7_5	YGR153W	11.297	5.11238	-0.0506831		Uncharacterized	biological process unknown	molecular function unknown	cellular component unknown	no	hom
YBR119W::chr2_3	MUD1	10.9524	-0.878304	-0.733866	U1 snRNP A protein, homolog of human U1-A; involved in nuclear mRNA splicing	Verified	nuclear mRNA splicing, via spliceosome	RNA binding	snRNP U1	no	hom
YGR108W::chr7_4	CLB1	10.7407	5.53728	0.0490054	B-type cyclin involved in cell cycle progression; activates Cdc28p to promote the transition from G2 to M phase; accumulates during G2 and M, then targeted via a destruction box motif for ubiquitin-mediated degradation by the proteasome	Verified	G2/M transition of mitotic cell cycle*	cyclin-dependent protein kinase regulator activity	cytoplasm*	no	hom
YDR453C::chr4_8	TSA2	10.6234	3.73446	0.734463	Stress inducible cytoplasmic thioredoxin peroxidase; cooperates with Tsa1p in the removal of reactive oxygen, nitrogen and sulfur species using thioredoxin as hydrogen donor; deletion enhances the mutator phenotype of tsa1 mutants	Verified	response to oxidative stress*	thioredoxin peroxidase activity*	cytoplasm	no	hom
YNL247W::chr14_1	YNL247W	10.5021	2.616	0.70454		Verified	ribosome biogenesis and assembly*	cysteine-tRNA ligase activity	cytoplasm*	yes	het
YDR167W::chr4_5	TAF10	10.4544	2.23053	-0.752932	Subunit (145 kDa) of TFIID and SAGA complexes, involved in RNA polymerase II transcription initiation and in chromatin modification	Verified	transcription initiation from RNA polymerase II promoter*	general RNA polymerase II transcription factor activity	SAGA complex*	yes	het
YGR122W::chr7_4	YGR122W	10.3651	5.32724	0.491234		Uncharacterized	negative regulation of transcription from RNA polymerase II promoter	molecular function unknown	cytoplasm	no	hom
YER022W::chr5_3	SRB4	9.88909	0.918784	-0.369523	Subunit of the RNA polymerase II mediator complex; associates with core polymerase subunits to form the RNA polymerase II holoenzyme; essential for transcriptional regulation	Verified	transcription from RNA polymerase II promoter	RNA polymerase II transcription mediator activity	mediator complex*	yes	het
YOR147W::chr15_2	MDM32	9.79838	1.54693	-0.152227	Mitochondrial inner membrane protein with similarity to Mdm31p, required for normal mitochondrial morphology and inheritance; interacts genetically with MMM1, MDM10, MDM12, and MDM34	Verified	mitochondrion organization and biogenesis*	molecular function unknown	mitochondrion*	no	hom
YOR332W::chr15_4	VMA4	9.46984	7.53825	-0.278296	Subunit E of the eight-subunit V1 peripheral membrane domain of the vacuolar H+-ATPase (V-ATPase), an electrogenic proton pump found throughout the endomembrane system; required for the V1 domain to assemble onto the vacuolar membrane	Verified	vacuolar acidification	hydrogen ion transporting ATPase activity, rotational mechanism	vacuolar membrane (sensu Fungi)*	no	hom
YPR104C::chr00_18	FHL1	9.38484	0.503457	-1.34122	Putative transcriptional regulator with similarity to DNA-binding domain of Drosophila forkhead; required for rRNA processing	Verified	rRNA processing*	transcription factor activity	nucleus*	yes	het
YPR182W::chr16_5	SMX3	9.36782	0.645436	-0.307207	Core Sm protein Sm F; part of heteroheptameric complex (with Smb1p, Smd1p, Smd2p, Smd3p, Sme1p, and Smx2p) that is part of the spliceosomal U1, U2, U4, and U5 snRNPs; homolog of human Sm F	Verified	nuclear mRNA splicing, via spliceosome	RNA splicing factor activity, transesterification mechanism	U4/U6 x U5 tri-snRNP complex*	yes	het
YJL162C::chr10_1	JJJ2	9.2545	2.27949	-0.967747	Protein of unknown function, contains a J-domain, which is a region with homology to the E. coli DnaJ protein	Uncharacterized	biological process unknown	molecular function unknown	cytoplasm*	no	hom
YMR275C::chr13_5	BUL1	9.18758	3.9	-1.00805	Ubiquitin-binding component of the Rsp5p E3-ubiquitin ligase complex, functional homolog of Bul2p, disruption causes temperature-sensitive growth, overexpression causes missorting of amino acid permeases	Verified	mitochondrion inheritance*	protein binding*	plasma membrane*	no	hom
YPR088C::chr16_4	SRP54	9.1631	2.76579	-0.0643958	Signal recognition particle (SRP) subunit (homolog of mammalian SRP54); contains the signal sequence-binding activity of SRP, interacts with the SRP RNA, and mediates binding of SRP to signal receptor; contains GTPase domain	Verified	protein targeting to ER*	signal sequence binding	signal recognition particle (sensu Eukaryota)	yes	het
YGL248W::chr7_3	PDE1	9.08886	0.646031	0.646031	Low-affinity cyclic AMP phosphodiesterase, controls glucose and intracellular acidification-induced cAMP signaling, target of the cAMP-protein kinase A (PKA) pathway; glucose induces transcription and inhibits translation	Verified	cAMP-mediated signaling	3',5'-cyclic-AMP phosphodiesterase activity	cellular component unknown	no	hom
YOR311C::chr15_4	HSD1	9.06429	1.20496	-0.970719	Endoplasmic reticulum (ER)-resident membrane protein, overproduction induces enlargement of ER-like membrane structures and suppresses a temperature-sensitive sly1 mutation	Verified	biological process unknown	molecular function unknown	integral to membrane*	no	hom
YGL208W::chr7_3	SIP2	9.02089	-2.12196	0.814794	One of three beta subunits of the Snf1 serine/threonine protein kinase complex involved in the response to glucose starvation; null mutants exhibit accelerated aging; N-myristoylprotein localized to the cytoplasm and the plasma membrane	Verified	protein amino acid phosphorylation*	AMP-activated protein kinase activity	cytoplasm*	no	hom
YML099C::chr00_9	ARG81	8.97114	0.798846	0.101281	Zinc-finger transcription factor of the Zn(2)-Cys(6) binuclear cluster domain type, involved in the regulation of arginine-responsive genes; acts with Arg80p and Arg82p	Verified	arginine metabolic process*	transcription cofactor activity	nucleus	no	hom
YDR501W::chr4_8	PLM2	8.95427	1.57064	0.359599	Protein required for partitioning of the 2-micron plasmid	Verified	G1/S-specific transcription in mitotic cell cycle	transcription factor activity	nucleus	no	hom
YGR282C::chr00_3	BGL2	8.8023	-0.908046	0.0143678	Endo-beta-1,3-glucanase, major protein of the cell wall, involved in cell wall maintenance	Verified	cell wall organization and biogenesis	glucan 1,3-beta-glucosidase activity	cell wall (sensu Fungi)	no	hom
YBR038W::chr2_2	CHS2	8.70801	-2.23415	0.394989	Chitin synthase II, requires activation from zymogenic form in order to catalyze the transfer of N-acetylglucosamine (GlcNAc) to chitin; required for the synthesis of chitin in the primary septum during cytokinesis	Verified	cytokinesis*	chitin synthase activity	bud neck	yes	het
YPL002C::chr16_3	SNF8	8.68235	3.87507	1.04151	Component of the ESCRT-II complex, which is involved in ubiquitin-dependent sorting of proteins into the endosome; appears to be functionally related to SNF7; involved in glucose derepression	Verified	telomere maintenance*	protein binding	ESCRT II complex	no	hom
YGR239C::chr00_14	PEX21	8.63978	0.4252	0.223656	Part of a two-member peroxin family (Pex18p and Pex21p) specifically required for peroxisomal targeting of the Pex7p peroxisomal signal recognition factor and PTS2-type peroxisomal matrix proteins	Verified	protein targeting to peroxisome	protein binding*	cytosol*	no	hom
YBR205W::chr2_4	KTR3	8.55456	2.75559	-0.139088	Putative alpha-1,2-mannosyltransferase involved in O- and N-linked protein glycosylation; member of the KRE2/MNT1 mannosyltransferase family	Verified	cell wall organization and biogenesis*	mannosyltransferase activity	membrane fraction	no	hom
YDR520C::chr4_8	YDR520C	8.54785	4.03906	-0.460938		Uncharacterized	biological process unknown	molecular function unknown	cytoplasm*	no	hom
YOR333C::chr15_4	YOR333C	8.48715	2.36352	0.858146		Dubious				no	hom
YLR404W::chr12_5	YLR404W	8.41013	2.5228	-0.0678697		Uncharacterized	biological process unknown	molecular function unknown	integral to membrane	no	hom
YDL192W::chr4_3	ARF1	8.39676	7.17286	0.526526	ADP-ribosylation factor, GTPase of the Ras superfamily involved in regulation of coated formation vesicles in intracellular trafficking within the Golgi; functionally interchangeable with Arf2p	Verified	telomere maintenance*	GTPase activity	cytosol*	no	hom
YGR181W::chr7_5	TIM13	8.39445	7.678	0.15653	Mitochondrial intermembrane space protein, forms a complex with TIm8p that mediates import and insertion of a subset of polytopic inner membrane proteins; may prevent aggregation of incoming proteins in a chaperone-like manner	Verified	protein import into mitochondrial inner membrane	protein transporter activity	mitochondrion*	no	hom
YMR071C::chr00_6	TVP18	8.11743	-0.823042	5.34251	Integral membrane protein localized to late Golgi vesicles along with the v-SNARE Tlg2p; may interact with ribosomes, based on co-purification experiments	Verified	biological process unknown	molecular function unknown	clathrin-coated vesicle*	no	hom
YLR037C::chr00_8	DAN2	8.11079	1.82939	-0.188604	Cell wall mannoprotein with similarity to Tir1p, Tir2p, Tir3p, and Tir4p; expressed under anaerobic conditions, completely repressed during aerobic growth	Verified	biological process unknown	molecular function unknown	cell wall (sensu Fungi)	no	hom
YCR090C::chr00_2	YCR090C	8.11015	1.81843	0.949398		Uncharacterized	biological process unknown	molecular function unknown	cytoplasm*	no	hom
YDL181W::chr4_2	INH1	8.09955	8.01923	1.80656	Protein that inhibits ATP hydrolysis by the F1F0-ATP synthase, inhibitory function is enhanced by stabilizing proteins Stf1p and Stf2p; has similarity to Stf1p and both Inh1p and Stf1p exhibit the potential to form coiled-coil structures	Verified	ATP synthesis coupled proton transport	enzyme inhibitor activity	mitochondrion*	no	het
YDR481C::chr4_8	PHO8	8.07371	3.9472	-0.639966	Repressible alkaline phosphatase, a glycoprotein localized to the vacuole; regulated by levels of inorganic phosphate and by a system consisting of Pho4p, Pho9p, Pho80p, Pho81p and Pho85p; dephosphorylates phosphotyrosyl peptides	Verified	protein amino acid dephosphorylation	alkaline phosphatase activity	vacuolar membrane (sensu Fungi)	no	hom
YDR103W::chr4_4	STE5	8.01857	4.36565	0.312136	Pheromone-responsive scaffold protein; shuttles from the nucleus to the plasma membrane and assembles kinases Ste11p, Ste7p, and Fus3p into a specific signaling complex; active oligomeric form interacts with Ste4p-Ste18p complex	Verified	invasive growth (sensu Saccharomyces)*	phospholipid binding*	cytoplasm*	no	het
YDR370C::chr4_7	YDR370C	8.00808	1.56211	-0.634686		Uncharacterized	biological process unknown	molecular function unknown	cytoplasm	no	hom
YGR125W::chr7_5	YGR125W	7.98007	3.61001	0.0106342		Uncharacterized	biological process unknown	molecular function unknown	vacuole (sensu Fungi)	no	hom
YOR366W::chr15_4	YOR366W	7.90966	-1.148	-0.0852001		Dubious				no	hom
YBR159W::chr2_3	IFA38	7.83464	0.949285	-0.141624	Microsomal beta-keto-reductase; contains oleate response element (ORE) sequence in the promoter region; mutants exhibit reduced VLCFA synthesis, accumulate high levels of dihydrosphingosine, phytosphingosine and medium-chain ceramides	Verified	fatty acid elongation	ketoreductase activity	endoplasmic reticulum*	no	hom
YDR168W::chr4_5	CDC37	7.75884	2.25964	0.658255	Essential Hsp90p co-chaperone; necessary for passage through the START phase of the cell cycle	Verified	signal transduction*	unfolded protein binding	cytoplasm	yes	het
YHR093W::chr8_2	AHT1	7.66183	-1.27819	-0.510902	Dubious open reading frame, unlikely to encode a protein; not conserved in closely related Saccharomyces species; multicopy suppressor of glucose transport defects, likely due to the presence of an HXT4 regulatory element in the region	Dubious				no	hom
YGL177W::chr7_2	YGL177W	7.62038	2.25926	-0.506988		Dubious				no	hom
YJR024C::chr00_13	YJR024C	7.60404	4.95523	-0.459016		Uncharacterized	biological process unknown	molecular function unknown	cytoplasm	no	hom
YDR473C::chr4_8	PRP3	7.56744	6.43935	0.00618588	Splicing factor, component of the U4/U6-U5 snRNP complex	Verified	nuclear mRNA splicing, via spliceosome	RNA splicing factor activity, transesterification mechanism	U4/U6 x U5 tri-snRNP complex	yes	het
YJR019C::chr00_13	TES1	7.5657	-1.68146	0.471731	Peroxisomal acyl-CoA thioesterase likely to be involved in fatty acid oxidation rather than fatty acid synthesis; conserved protein also found in human peroxisomes; TES1 mRNA levels increase during growth on fatty acids	Verified	fatty acid oxidation	acyl-CoA thioesterase activity	mitochondrion*	no	hom
YBR234C::chr2_4	ARC40	7.52229	2.73845	0.200983	Essential subunit of the ARP2/3 complex, which is required for the motility and integrity of cortical actin patches	Verified	actin filament organization*	structural constituent of cytoskeleton	Arp2/3 protein complex	yes	het
YHR065C::chr8_2	RRP3	7.5207	0.318307	0.644894	Protein involved in rRNA processing; required for maturation of the 35S primary transcript of pre-rRNA and for cleavage leading to mature 18S rRNA; homologous to eIF-4a, which is a DEAD box RNA-dependent ATPase with helicase activity	Verified	ribosome biogenesis and assembly*	ATP-dependent RNA helicase activity	nucleolus	yes	het
YLR417W::chr12_5	VPS36	7.50426	8.0022	0.827128	Component of the ESCRT-II complex; contains the GLUE (GRAM Like Ubiquitin binding in EAP45) domain which is involved in interactions with ESCRT-I and ubiquitin-dependent sorting of proteins into the endosome	Verified	telomere maintenance*	regulator of G-protein signaling activity	ESCRT II complex	no	hom
YNL131W::chr14_3	TOM22	7.50417	5.01083	0.808031	Component of the TOM (translocase of outer membrane) complex responsible for initial import of mitochondrially directed proteins; acts as a receptor for precursor proteins and mediates interaction between the TOM and TIM complexes	Verified	protein import into mitochondrial matrix	protein transporter activity	mitochondrion*	yes	het
YPL162C::chr16_2	YPL162C	7.49092	1.29347	-0.12293		Uncharacterized	biological process unknown	molecular function unknown	vacuolar membrane (sensu Fungi)	no	hom
YGR038W::chr00_14	ORM1	7.48398	1.4543	1.14559	Evolutionarily conserved protein with similarity to Orm2p, required for resistance to agents that induce the unfolded protein response; human ortholog is located in the endoplasmic reticulum	Verified	response to unfolded protein	molecular function unknown	endoplasmic reticulum	no	hom
YLL037W::chr12_1	YLL037W	7.46408	2.87266	0.78505		Dubious				yes	het
YNL306W::chr14_1	MRPS18	7.45384	2.67835	0.197941	Mitochondrial ribosomal protein of the small subunit; essential for viability, unlike most other mitoribosomal proteins	Verified	translation	structural constituent of ribosome	mitochondrion*	yes	het
YMR250W::chr13_5	GAD1	7.39323	1.87649	0.880723	Glutamate decarboxylase, converts glutamate into gamma-aminobutyric acid (GABA) during glutamate catabolism; involved in response to oxidative stress	Verified	response to oxidative stress*	glutamate decarboxylase activity	cytoplasm	no	hom
YLR315W::chr12_4	NKP2	7.38713	-0.373702	-0.725614	Non-essential kinetochore protein, subunit of the Ctf19 central kinetochore complex (Ctf19p-Mcm21p-Okp1p-Mcm22p-Mcm16p-Ctf3p-Chl4p-Mcm19p-Nkp1p-Nkp2p-Ame1p-Mtw1p)	Verified	biological process unknown	molecular function unknown	spindle pole body*	no	hom
YGL228W::chr7_3	SHE10	7.32458	0.54865	0.115472	Putative glycosylphosphatidylinositol (GPI)-anchored protein of unknown function; overexpression causes growth arrest	Verified	biological process unknown	molecular function unknown	cellular component unknown	no	hom
YPL060W::chr16_3	LPE10	7.26667	1.56529	-0.232231	Mitochondrial inner membrane magnesium transporter, involved in maintenance of magnesium concentrations inside mitochondria; indirectly affects splicing of group II introns; functionally and structurally related to Mrs2p	Verified	mitochondrial magnesium ion transport	magnesium ion transporter activity	mitochondrial inner membrane	no	hom
YDL087C::chr4_1	LUC7	7.24852	0.689613	0.198675	Essential protein associated with the U1 snRNP complex; splicing factor involved in recognition of 5' splice site	Verified	mRNA splice site selection	mRNA binding	snRNP U1	yes	het
YNL130C::chr00_16b	CPT1	7.14176	1.13975	0.140153	Cholinephosphotransferase, required for phosphatidylcholine biosynthesis and for inositol-dependent regulation of EPT1 transcription	Verified	phosphatidylcholine biosynthetic process	diacylglycerol cholinephosphotransferase activity	endoplasmic reticulum	no	hom
YOL008W::chr15_5	COQ10	7.13499	-0.491259	-0.382816	Coenzyme Q binding protein, required for function of coenzyme Q in respiration by functioning in the delivery of Q<sub>6</sub> to its proper location for electron transport, START domain protein with homologs in bacteria and eukaryotes	Verified	cellular respiration	ubiquinone binding	mitochondrion*	no	hom
YOR139C::chr15_2	YOR139C	7.11573	2.90634	0.235994		Dubious				no	hom
YGR144W::chr7_5	THI4	7.06175	4.46284	0.041759	Protein required for thiamine biosynthesis and for mitochondrial genome stability	Verified	mitochondrial genome maintenance*	molecular function unknown	mitochondrion*	no	hom
YLL040C::chr12_1	VPS13	7.02858	3.65588	-1.39395	Protein of unknown function; heterooligomeric or homooligomeric complex; peripherally associated with membranes; homologous to human COH1; involved in sporulation, vacuolar protein sorting and protein-Golgi retention	Verified	sporulation (sensu Fungi)*	molecular function unknown	mitochondrion*	no	hom
YGR062C::chr7_4	COX18	7.01687	1.59228	0.0561142	Mitochondrial inner membrane protein, required for export of the Cox2p C terminus from the mitochondrial matrix to the intermembrane space during its assembly into cytochrome c oxidase; similar to Oxa2p of N. crassa	Verified	cytochrome c oxidase complex assembly	protein transporter activity	integral to membrane*	no	hom
YGR066C::chr7_4	YGR066C	7.01299	2.23908	0.117917		Uncharacterized	biological process unknown	molecular function unknown	cellular component unknown	no	hom
YGR046W::chr00_14	TAM41	7.0021	5.34488	0.00293871	Mitochondrial protein involved in protein import into the mitochondrial matrix; maintains the functional integrity of the TIM23 protein translocator complex; viability of null mutant is strain-dependent; mRNA is targeted to the bud	Verified	protein import into mitochondrial matrix	molecular function unknown	mitochondrion*	yes	het
YDR468C::chr4_8	TLG1	6.98251	1.47269	1.07667	Essential t-SNARE that forms a complex with Tlg2p and Vti1p and mediates fusion of endosome-derived vesicles with the late Golgi; binds the docking complex VFT (Vps fifty-three) through interaction with Vps51p	Verified	vesicle fusion	v-SNARE activity*	Golgi trans face*	yes	het
YDR244W::chr4_6	PEX5	6.93478	0.465221	-0.276603	Peroxisomal membrane signal receptor for C-terminal tripeptide signal sequence (PTS1) of peroxisomal matrix proteins, required for peroxisomal matrix protein import, tetratricopeptide repeat protein, also involved in PTS1-independent import	Verified	peroxisome organization and biogenesis*	peroxisome targeting sequence binding*	cytosol*	no	hom
YDR361C::chr4_7	BCP1	6.9345	1.14094	0.344444	Essential protein involved in nuclear export of Mss4p, which is a lipid kinase that generates phosphatidylinositol 4,5-biphosphate and plays a role in actin cytoskeleton organization and vesicular transport	Verified	protein export from nucleus*	molecular function unknown	cytoplasm*	yes	het
YGR076C::chr7_4	MRPL25	6.9025	5.73887	0.000847817	Mitochondrial ribosomal protein of the large subunit	Verified	translation	structural constituent of ribosome	mitochondrion*	no	hom
YBR120C::chr2_3	CBP6	6.88436	0.578827	0.392768	Protein required for translation of the mitochondrial COB mRNA	Verified	translation	molecular function unknown	mitochondrion	no	hom
YOR164C::chr15_2	YOR164C	6.84504	3.90669	0.69203		Verified	biological process unknown	molecular function unknown	cytoplasm	no	hom
YGL006W::chr7_1	PMC1	6.81223	4.29774	-0.059585	Vacuolar Ca2+ ATPase involved in depleting cytosol of Ca2+ ions; prevents growth inhibition by activation of calcineurin in the presence of elevated concentrations of calcium; similar to mammalian PMCA1a	Verified	calcium ion homeostasis*	calcium-transporting ATPase activity	vacuolar membrane (sensu Fungi)	no	hom
YHR126C::chr8_2	YHR126C	6.79362	2.12904	0.534987		Uncharacterized	biological process unknown	molecular function unknown	cellular component unknown	no	hom
YDR394W::chr4_7	RPT3	6.766	2.27239	2.36106	One of six ATPases of the 19S regulatory particle of the 26S proteasome involved in the degradation of ubiquitinated substrates; substrate of N-acetyltransferase B	Verified	ubiquitin-dependent protein catabolic process	ATPase activity*	proteasome regulatory particle, base subcomplex (sensu Eukaryota)	yes	het
YDR514C::chr4_8	YDR514C	6.73014	3.92062	-0.275048		Uncharacterized	biological process unknown	molecular function unknown	nucleus*	no	hom
YCR102C::chr00_2	YCR102C	6.72909	0.11435	0.537916		Uncharacterized	response to copper ion	molecular function unknown	cellular component unknown	no	hom
YOR143C::chr15_2	THI80	6.70945	3.18655	-0.311928	Thiamine pyrophosphokinase, phosphorylates thiamine to produce the coenzyme thiamine pyrophosphate (thiamine diphosphate)	Verified	thiamin diphosphate biosynthetic process	thiamin diphosphokinase activity	cytoplasm	yes	het
YGR152C::chr7_5	RSR1	6.68662	3.19285	0.555384	GTP-binding protein of the ras superfamily required for bud site selection, morphological changes in response to mating pheromone, and efficient cell fusion; localized to the plasma membrane; significantly similar to mammalian Rap GTPases	Verified	bud site selection*	GTPase activity*	plasma membrane*	no	hom
YDR455C::chr4_8	YDR455C	6.68208	7.32923	-0.992757		Dubious				no	hom
YBR213W::chr2_4	MET8	6.67105	6.33469	-0.179763	Bifunctional dehydrogenase and ferrochelatase, involved in the biosynthesis of siroheme; also involved in the expression of PAPS reductase and sulfite reductase	Verified	response to drug*	ferrochelatase activity*	cellular component unknown	no	hom
YLR303W::chr12_4	MET17	6.63143	-0.635146	0.484244	O-acetyl homoserine-O-acetyl serine sulfhydrylase, required for sulfur amino acid synthesis	Verified	response to drug*	cysteine synthase activity*	cytoplasm	no	hom
YGL227W::chr7_3	VID30	6.54064	3.08061	0.511636	Protein involved in proteasome-dependent catabolite degradation of fructose-1,6-bisphosphatase (FBPase); shifts the balance of nitrogen metabolism toward the production of glutamate; localized to the nucleus and the cytoplasm	Verified	vacuolar protein catabolic process*	molecular function unknown	cytoplasm*	no	hom
YHR143W::chr8_3	DSE2	6.48986	1.70338	-0.279749	Daughter cell-specific secreted protein with similarity to glucanases, degrades cell wall from the daughter side causing daughter to separate from mother; expression is repressed by cAMP	Verified	cell wall organization and biogenesis*	glucan 1,3-beta-glucosidase activity	cell wall (sensu Fungi)*	no	hom
YGR082W::chr00_14	TOM20	6.46401	2.72348	-0.849729	Component of the TOM (translocase of outer membrane) complex responsible for recognition and initial import steps for all mitochondrially directed proteins; acts as a receptor for incoming precursor proteins	Verified	protein import into mitochondrial matrix	protein transporter activity	mitochondrion*	yes	het
YDL008W::chr4_1	APC11	6.43282	0.365021	-0.110411	Catalytic core subunit of the Anaphase-Promoting Complex/Cyclosome (APC/C), which is a ubiquitin-protein ligase required for degradation of anaphase inhibitors, including mitotic cyclins, during the metaphase/anaphase transition	Verified	mitotic sister chromatid segregation*	protein binding*	anaphase-promoting complex	yes	het
YDR216W::chr4_5	ADR1	6.39669	3.81361	-0.028392	Carbon source-responsive zinc-finger transcription factor, required for transcription of the glucose-repressed gene ADH2, of peroxisomal protein genes, and of genes required for ethanol, glycerol, and fatty acid utilization	Verified	transcription*	transcription factor activity	nucleus	no	hom
YDR304C::chr4_6	CPR5	6.38801	1.90165	-0.00340455	Peptidyl-prolyl cis-trans isomerase (cyclophilin) of the endoplasmic reticulum, catalyzes the cis-trans isomerization of peptide bonds N-terminal to proline residues; transcriptionally induced in response to unfolded proteins in the ER	Verified	biological process unknown	peptidyl-prolyl cis-trans isomerase activity	cytoplasm*	no	hom
YLR107W::chr12_2	REX3	6.36395	0.245026	-0.0612825	RNA exonuclease; required for maturation of the RNA component of RNase MRP; functions redundantly with Rnh70p and Rex2p in processing of U5 snRNA and RNase P RNA; member of RNase D family of exonucleases	Verified	RNA processing	3'-5' exonuclease activity	cytoplasm*	no	hom
YMR077C::chr00_6	VPS20	6.35838	4.7605	0.544094	Myristoylated subunit of ESCRTIII, the endosomal sorting complex required for transport of transmembrane proteins into the multivesicular body pathway to the lysosomal/vacuolar lumen; cytoplasmic protein recruited to endosomal membranes	Verified	late endosome to vacuole transport*	protein binding	cytoplasm*	no	hom
YBL051C::chr2_1	PIN4	6.33978	2.97764	0.39377	Protein involved in G2/M phase progression and response to DNA damage, interacts with Rad53p; contains an RNA recognition motif, a nuclear localization signal, and several SQ/TQ cluster domains; hyperphosphorylated in response to DNA damage	Verified	G2/M transition of mitotic cell cycle*	molecular function unknown	cytoplasm	no	hom
YAR050W::chr00_12	FLO1	6.32637	1.61967	-0.277633	Lectin-like protein involved in flocculation, cell wall protein that binds to mannose chains on the surface of other cells, confers floc-forming ability that is chymotrypsin sensitive and heat resistant; similar to Flo5p	Verified	flocculation via cell wall protein-carbohydrate interaction	mannose binding	cell wall (sensu Fungi)	no	hom
YFL022C::chr6_1	FRS2	6.3206	0.837015	-0.462796	Alpha subunit of cytoplasmic phenylalanyl-tRNA synthetase, forms a tetramer with Frs1p to form active enzyme; evolutionarily distant from mitochondrial phenylalanyl-tRNA synthetase based on protein sequence, but substrate binding is similar	Verified	phenylalanyl-tRNA aminoacylation	phenylalanine-tRNA ligase activity	cytoplasm*	yes	het
YGL088W::chr7_1	YGL088W	6.23967	4.05701	-0.200698		Dubious				no	hom
YCL026C::chr3_1	YCL026C_d	6.20049	4.72836	-0.542587		Deleted				no	hom
YDL182W::chr4_2	LYS20	6.20026	1.58756	0.405592	Homocitrate synthase isozyme, catalyzes the condensation of acetyl-CoA and alpha-ketoglutarate to form homocitrate, which is the first step in the lysine biosynthesis pathway; highly similar to the other isozyme, Lys21p	Verified	lysine biosynthetic process via aminoadipic acid	homocitrate synthase activity	nucleus*	no	hom
YDR449C::chr4_8	UTP6	6.19978	4.75541	-1.03585	Nucleolar protein, component of the small subunit (SSU) processome containing the U3 snoRNA that is involved in processing of pre-18S rRNA	Verified	ribosome biogenesis and assembly*	snoRNA binding	small nucleolar ribonucleoprotein complex	yes	het
YDR208W::chr4_5	MSS4	6.19956	-0.0606943	-1.24019	Phosphatidylinositol-4-phosphate 5-kinase, involved in actin cytoskeleton organization and cell morphogenesis; multicopy suppressor of stt4 mutation	Verified	sporulation (sensu Fungi)*	1-phosphatidylinositol-4-phosphate 5-kinase activity	plasma membrane	yes	het
YNL275W::chr14_1	BOR1	6.1908	-1.18626	0.207321	Boron efflux transporter of the plasma membrane; binds HCO3-, I-, Br-, NO3- and Cl- ; has similarity to the characterized boron efflux transporter A. thaliana BOR1	Verified	transport*	anion transporter activity*	plasma membrane*	no	hom
YDL186W::chr4_2	YDL186W	6.1706	3.52974	0.0513918		Uncharacterized	biological process unknown	molecular function unknown	cellular component unknown	no	hom
YPL216W::chr16_1	YPL216W	6.14651	5.72489	1.19659		Uncharacterized	biological process unknown	molecular function unknown	cellular component unknown	no	hom
YPR127W::chr16_5	YPR127W	6.1178	3.10989	-0.356659		Uncharacterized	biological process unknown	molecular function unknown	cytoplasm*	no	hom
YLR025W::chr12_1	SNF7	6.11453	8.67211	0.817039	One of four subunits of the endosomal sorting complex required for transport III (ESCRT-III); involved in the sorting of transmembrane proteins into the multivesicular body (MVB) pathway; recruited from the cytoplasm to endosomal membranes	Verified	telomere maintenance*	protein binding	cytoplasm*	no	hom
YMR132C::chr00_9	JLP2	6.1069	2.05892	-0.595202	Protein of unknown function, contains sequence that closely resembles a J domain (typified by the E. coli DnaJ protein)	Uncharacterized	biological process unknown	molecular function unknown	cytoplasm	no	hom
YOL135C::chr00_6	MED7	6.10611	3.19698	0.364511	Subunit of the RNA polymerase II mediator complex; associates with core polymerase subunits to form the RNA polymerase II holoenzyme; essential for transcriptional regulation	Verified	transcription from RNA polymerase II promoter	RNA polymerase II transcription mediator activity	mediator complex	yes	het
YNL238W::chr14_2	KEX2	6.10447	0.700449	0.177739	Subtilisin-like protease (proprotein convertase), a calcium-dependent serine protease involved in the activation of proproteins of the secretory pathway	Verified	peptide pheromone maturation	serine-type endopeptidase activity	Golgi trans face	no	het
YGL241W::chr7_3	KAP114	6.08712	0.623026	-0.170623	Karyopherin, responsible for nuclear import of Spt15p, histones H2A and H2B, and Nap1p; amino terminus shows similarity to those of other importins, particularly Cse1p; localization is primarily nuclear	Verified	protein import into nucleus	protein carrier activity	cytoplasm*	no	hom
YNL026W::chr14_4	SAM50	6.07802	4.49466	0.298204	Essential component of the Sorting and Assembly Machinery (SAM or Tob complex) of the mitochondrial outer membrane, which binds precursors of beta-barrel proteins and facilitates their outer membrane insertion; homologous to bacterial Omp85	Verified	protein complex assembly*	molecular function unknown	mitochondrion*	yes	het
YDR457W::chr4_8	TOM1	6.04687	5.11491	-0.065316	E3 ubiquitin ligase of the hect-domain class; has a role in mRNA export from the nucleus and may regulate transcriptional coactivators	Verified	regulation of cell size*	ubiquitin-protein ligase activity	nucleus*	no	hom
YHR166C::chr8_3	CDC23	6.02078	0.206172	0.252918	Subunit of the anaphase-promoting complex/cyclosome (APC/C), which is a ubiquitin-protein ligase required for degradation of anaphase inhibitors, including mitotic cyclins, during the metaphase/anaphase transition	Verified	mitotic sister chromatid segregation*	protein binding*	anaphase-promoting complex	yes	het
YLR153C::chr00_12	ACS2	6.00261	1.34212	-0.841843	Acetyl-coA synthetase isoform which, along with Acs1p, is the nuclear source of acetyl-coA for histone acetlyation; mutants affect global transcription; required for growth on glucose; expressed under anaerobic conditions	Verified	histone acetylation*	acetate-CoA ligase activity	nucleus*	yes	het
YPL030W::chr16_3	YPL030W	5.99626	1.2521	0.18417		Uncharacterized	biological process unknown	molecular function unknown	cytoplasm	no	hom
YKL081W::chr11_1	TEF4	5.97736	3.69841	0.42596	Translation elongation factor EF-1 gamma	Verified	translational elongation	translation elongation factor activity	mitochondrion*	no	hom
YDR479C::chr4_8	PEX29	5.9749	1.98215	-0.0630252	Peroxisomal integral membrane protein, involved in regulation of peroxisome size and number; genetic interactions suggest that Pex28p and Pex29p act at steps upstream of those mediated by Pex30p, Pex31p, and Pex32p	Verified	peroxisome organization and biogenesis	molecular function unknown	peroxisomal membrane	no	hom
YOR174W::chr15_2	MED4	5.96669	-0.41945	0.0785847	Subunit of the RNA polymerase II mediator complex; associates with core polymerase subunits to form the RNA polymerase II holoenzyme; essential for transcriptional regulation	Verified	transcription from RNA polymerase II promoter	RNA polymerase II transcription mediator activity	mediator complex	yes	het
YMR128W::chr00_9	ECM16	5.9652	1.68819	-0.812808	Essential DEAH-box ATP-dependent RNA helicase specific to the U3 snoRNP, predominantly nucleolar in distribution, required for 18S rRNA synthesis	Verified	ribosome biogenesis and assembly*	RNA helicase activity	mitochondrion*	yes	het
YDL051W::chr4_1	LHP1	5.90527	2.00351	-0.318723	RNA binding protein required for maturation of tRNA and snRNA precursors; acts as a molecular chaperone for RNAs transcribed by polymerase III; homologous to human La (SS-B) autoantigen	Verified	tRNA processing	RNA binding	nucleus*	no	hom
YGR004W::chr7_3	PEX31	5.90062	-4.26463	0.877977	Peroxisomal integral membrane protein, involved in negative regulation of peroxisome size; partially functionally redundant with Pex30p and Pex32p; probably acts at a step downstream of steps mediated by Pex28p and Pex29p	Verified	peroxisome organization and biogenesis	molecular function unknown	integral to peroxisomal membrane	no	hom
YDR248C::chr4_6	YDR248C	5.88257	1.86034	0.09159		Uncharacterized	biological process unknown	molecular function unknown	cytoplasm	no	hom
YDL184C::chr4_2	RPL41A	5.87996	2.46382	0.0824547	Ribosomal protein L47 of the large (60S) ribosomal subunit, identical to Rpl41Bp and has similarity to rat L41 ribosomal protein; comprised of only 25 amino acids; rpl41a rpl41b double null mutant is viable	Verified	translation	structural constituent of ribosome	cytosolic large ribosomal subunit (sensu Eukaryota)	no	hom
YGL035C::chr7_1	MIG1	5.87459	0.415562	0.790506	Transcription factor involved in glucose repression; C2H2 zinc finger protein similar to mammalian Egr and Wilms tumor proteins	Verified	negative regulation of transcription by glucose	specific transcriptional repressor activity*	cytoplasm*	no	hom
YGR052W::chr7_4	FMP48	5.82505	1.38262	0.0746032	Putative protein of unknown function; the authentic, non-tagged protein is detected in highly purified mitochondria in high-throughput studies	Uncharacterized	biological process unknown	kinase activity	mitochondrion	no	hom
YMR216C::chr13_4	SKY1	5.81759	2.45425	-1.00785	SR protein kinase (SRPK) involved in regulating proteins involved in mRNA metabolism and cation homeostasis; similar to human SRPK1	Verified	response to drug*	protein kinase activity	cytoplasm	no	hom
YGR118W::chr7_4	RPS23A	5.76626	2.42838	-0.975314	Ribosomal protein 28 (rp28) of the small (40S) ribosomal subunit, required for translational accuracy; nearly identical to Rps23Bp and similar to E. coli S12 and rat S23 ribosomal proteins; deletion of both RPS23A and RPS23B is lethal	Verified	translation*	structural constituent of ribosome	cytosolic small ribosomal subunit (sensu Eukaryota)	no	hom
YGR259C::chr00_3	YGR259C	5.76448	2.25297	0.510111		Dubious				no	hom
YDR253C::chr4_6	MET32	5.75783	-0.0644605	-1.0805	Zinc-finger DNA-binding protein, involved in regulating expression of the methionine biosynthetic genes, similar to Met31p	Verified	sulfur amino acid metabolic process	DNA binding*	nucleus	no	hom
YIL092W::chr00_17b	YIL092W	5.75645	0.568093	-0.399436		Uncharacterized	biological process unknown	molecular function unknown	cytoplasm*	no	hom
YPR079W::chr16_4	MRL1	5.72599	4.10499	-0.00892857	Membrane protein with similarity to mammalian mannose-6-phosphate receptors, possibly functions as a sorting receptor in the delivery of vacuolar hydrolases	Verified	vacuolar transport	signal sequence binding	cytoplasm*	no	hom
YOL018C::chr15_5	TLG2	5.708	5.82692	-1.09008	Syntaxin-like t-SNARE that forms a complex with Tlg1p and Vti1p and mediates fusion of endosome-derived vesicles with the late Golgi; binds Vps45p, which prevents Tlg2p degradation and also facilitates t-SNARE complex formation	Verified	vesicle fusion	v-SNARE activity*	Golgi trans face*	no	hom
YKL071W::chr11_1	YKL071W	5.70703	5.84609	0.506655		Uncharacterized	biological process unknown	molecular function unknown	cytoplasm	no	hom
YDR397C::chr4_7	NCB2	5.70493	1.25952	1.58761	Beta subunit of the NC2 dimeric histone-fold complex; represses RNA polymerase II transcription through binding to TBP and inhibition of TFIIA and TFIIB; homologous to the Dr1 subunit of the mammalian NC2 (negative cofactor2)	Verified	negative regulation of transcription from RNA polymerase II promoter	transcription corepressor activity	nucleus	yes	het
YGR067C::chr7_4	YGR067C	5.69498	2.27201	1.63845		Uncharacterized	biological process unknown	molecular function unknown	cellular component unknown	no	hom
YHR127W::chr00_10	YHR127W	5.69081	2.5676	-0.125979		Verified	biological process unknown	molecular function unknown	nucleus	no	hom
YMR167W::chr13_4	MLH1	5.66493	1.83644	1.11797	Protein required for mismatch repair in mitosis and meiosis, postmeiotic segregation, and spore viability; forms a complex with Pms1p and Msh2p to repair mismatched DNA; human homolog is associated with hereditary non-polyposis colon cancer	Verified	meiotic recombination*	DNA binding*	nucleus*	no	hom
YGR114C::chr7_4	YGR114C	5.65209	4.31843	-0.29696		Dubious				yes	het
YIL064W::chr9_1	YIL064W	5.60543	3.23927	0.0381944		Uncharacterized	ribosome biogenesis and assembly	S-adenosylmethionine-dependent methyltransferase activity	cytoplasm	no	hom
YFL026W::chr00_16b	STE2	5.59855	2.68453	0.445561	Receptor for alpha-factor pheromone; seven transmembrane-domain GPCR that interacts with both pheromone and a heterotrimeric G protein to initiate the signaling response that leads to mating between haploid a and alpha cells	Verified	response to pheromone during conjugation with cellular fusion*	mating-type alpha-factor pheromone receptor activity	integral to plasma membrane	no	het
YKL136W::chr11_2	YKL136W	5.56774	7.61381	0.63125		Dubious				no	hom
YDR305C::chr4_6	HNT2	5.53285	0.905345	0.234967	Dinucleoside triphosphate hydrolase; has similarity to the tumor suppressor FHIT and belongs to the histidine triad (HIT) superfamily of nucleotide-binding proteins	Verified	nucleoside catabolic process	hydrolase activity*	cytoplasm*	no	hom
YNR042W::chr14_4	YNR042W	5.49595	-0.71969	1.33456		Dubious				no	hom
YJR131W::chr00_12	MNS1	5.48304	0.932245	-0.483548	Alpha-1,2-mannosidase involved in ER quality control; catalyzes the removal of one mannose residue from Man9GlcNAc to produce a single isomer of Man8GlcNAc in N-linked oligosaccharide biosynthesis; integral to ER membrane	Verified	ER-associated protein catabolic process*	mannosyl-oligosaccharide 1,2-alpha-mannosidase activity	endoplasmic reticulum	no	hom
YNR018W::chr14_4	YNR018W	5.47313	1.07414	0.826199		Uncharacterized	biological process unknown	molecular function unknown	mitochondrion	no	hom
YKL039W::chr11_1	PTM1	5.4633	1.9378	0.0425804	Protein of unknown function, copurifies with late Golgi vesicles containing the v-SNARE Tlg2p	Verified	biological process unknown	molecular function unknown	cellular component unknown	no	hom
YDR465C::chr4_8	RMT2	5.45969	5.99601	0.508715	Arginine methyltransferase; ribosomal protein L12 is a substrate	Verified	ribosome biogenesis and assembly*	protein-arginine N-methyltransferase activity	cytoplasm*	no	hom
YGR100W::chr7_4	MDR1	5.45601	5.28623	-0.0250412	Cytoplasmic GTPase-activating protein for Ypt/Rab transport GTPases Ypt6p, Ypt31p and Sec4p; involved in recycling of internalized proteins and regulation of Golgi secretory function	Verified	intracellular protein transport	Rab GTPase activator activity	cytoplasm*	no	hom
YDR093W::chr4_4	DNF2	5.45185	2.6251	-0.437998	Aminophospholipid translocase (flippase) that localizes primarily to the plasma membrane; contributes to endocytosis, protein transport and cell polarity; type 4 P-type ATPase	Verified	endocytosis*	phospholipid-translocating ATPase activity*	plasma membrane	no	hom
YIL011W::chr9_1	TIR3	5.42836	5.10326	-1.04253	Cell wall mannoprotein of the Srp1p/Tip1p family of serine-alanine-rich proteins; expressed under anaerobic conditions and required for anaerobic growth	Verified	biological process unknown	molecular function unknown	cell wall (sensu Fungi)	no	hom
YFR025C::chr00_15	HIS2	5.42389	2.23227	-0.367501	Histidinolphosphatase, catalyzes the eighth step in histidine biosynthesis; mutations cause histidine auxotrophy and sensitivity to Cu, Co, and Ni salts; transcription is regulated by general amino acid control	Verified	histidine biosynthetic process	histidinol-phosphatase activity	intracellular	no	hom
YDL174C::chr4_2	DLD1	5.41958	2.12086	0.400144	D-lactate dehydrogenase, oxidizes D-lactate to pyruvate, transcription is heme-dependent, repressed by glucose, and derepressed in ethanol or lactate; located in the mitochondrial inner membrane	Verified	aerobic respiration*	D-lactate dehydrogenase (cytochrome) activity	mitochondrion*	no	hom
YDR371W::chr4_7	CTS2	5.40832	2.52089	-0.353374	Sporulation-specific chitinase	Uncharacterized	biological process unknown	molecular function unknown	cytoplasm	no	hom
YDR438W::chr4_8	THI74	5.39623	0.811124	0.153178	Mitochondrial transporter repressible by thiamine	Uncharacterized	biological process unknown	molecular function unknown	integral to membrane	no	hom
YDR471W::chr4_8	RPL27B	5.39296	3.16168	1.09207	Protein component of the large (60S) ribosomal subunit, nearly identical to Rpl27Ap and has similarity to rat L27 ribosomal protein	Verified	translation	structural constituent of ribosome	cytosolic large ribosomal subunit (sensu Eukaryota)	no	hom
YER133W::chr00_5	GLC7	5.38582	4.00657	0.943412	Catalytic subunit of type 1 serine/threonine protein phosphatase, involved in many processes including glycogen metabolism, sporulation, and mitosis; interacts with multiple regulatory subunits; predominantly isolated with Sds22p	Verified	35S primary transcript processing*	protein phosphatase type 1 activity	nucleolus*	yes	het
YMR112C::chr00_9	MED11	5.37043	-0.0125825	0.369588	Essential subunit of the RNA polymerase II mediator complex; associates with core polymerase subunits to form the RNA polymerase II holoenzyme	Verified	transcription from RNA polymerase II promoter	structural molecule activity*	mediator complex*	yes	het
YGL203C::chr7_3	KEX1	5.3114	0.458828	0.727077	Protease involved in the processing of killer toxin and alpha factor precursor; cleaves Lys and Arg residues from the C-terminus of peptides and proteins	Verified	protein processing	carboxypeptidase D activity	Golgi trans face	no	hom
YDL173W::chr4_2	YDL173W	5.24408	4.54956	0.222526		Uncharacterized	biological process unknown	molecular function unknown	cytoplasm	no	hom
YPR193C::chr16_5	HPA2	5.22646	1.81827	-0.217626	Tetrameric histone acetyltransferase with similarity to Gcn5p, Hat1p, Elp3p, and Hpa3p; acetylates histones H3 and H4 in vitro and exhibits autoacetylation activity	Verified	histone acetylation	histone acetyltransferase activity	cytoplasm	no	hom
YFL039C::chr00_15	ACT1	5.21093	2.25918	-0.575576	Actin, structural protein involved in cell polarization, endocytosis, and other cytoskeletal functions	Verified	cell wall organization and biogenesis*	structural constituent of cytoskeleton	actin cortical patch*	yes	het
YBR212W::chr2_4	NGR1	5.20628	2.44746	0.459008	RNA binding protein that negatively regulates growth rate; interacts with the 3' UTR of the mitochondrial porin (POR1) mRNA and enhances its degradation; overexpression impairs mitochondrial function; expressed in stationary phase	Verified	mitochondrion organization and biogenesis*	RNA binding*	cytoplasm*	no	hom
YOL116W::chr00_6	MSN1	5.19756	1.29111	1.53283	Transcriptional activator involved in regulation of invertase and glucoamylase expression, invasive growth and pseudohyphal differentiation, iron uptake, chromium accumulation, and response to osmotic stress; localizes to the nucleus	Verified	invasive growth (sensu Saccharomyces)*	transcriptional activator activity	nucleus	no	hom
YGL015C::chr7_1	YGL015C	5.18917	1.81304	-0.784654		Uncharacterized	biological process unknown	molecular function unknown	cellular component unknown	no	hom
YNL243W::chr14_2	SLA2	5.15661	1.00992	-0.285775	Transmembrane actin-binding protein involved in membrane cytoskeleton assembly and cell polarization; adaptor protein that links actin to clathrin and endocytosis; present in the actin cortical patch of the emerging bud tip; dimer in vivo	Verified	telomere maintenance*	protein binding, bridging	actin cortical patch*	no	hom
YDR458C::chr4_8	HEH2	5.13726	4.77505	0.215462	Protein of unknown function; green fluorescent protein (GFP)-fusion protein localizes to the nuclear periphery	Uncharacterized	biological process unknown	molecular function unknown	cellular component unknown	no	hom
YGR074W::chr7_4	SMD1	5.11926	3.06033	-0.0705016	Core Sm protein Sm D1; part of heteroheptameric complex (with Smb1p, Smd2p, Smd3p, Sme1p, Smx3p, and Smx2p) that is part of the spliceosomal U1, U2, U4, and U5 snRNPs; homolog of human Sm D1	Verified	nuclear mRNA splicing, via spliceosome	RNA splicing factor activity, transesterification mechanism*	U4/U6 x U5 tri-snRNP complex*	yes	het
YKL085W::chr11_1	MDH1	5.11877	3.97165	0.710899	Mitochondrial malate dehydrogenase, catalyzes interconversion of malate and oxaloacetate; involved in the tricarboxylic acid (TCA) cycle	Verified	tricarboxylic acid cycle*	L-malate dehydrogenase activity	mitochondrion*	no	hom
YBR252W::chr2_4	DUT1	5.10882	1.60385	-0.76491	dUTPase, catalyzes hydrolysis of dUTP to dUMP and PPi, thereby preventing incorporation of uracil into DNA during replication; critical for the maintenance of genetic stability	Verified	pyrimidine deoxyribonucleoside triphosphate catabolic process	dUTP diphosphatase activity	cytoplasm*	yes	het
YKL150W::chr11_2	MCR1	5.09273	2.31768	-0.393363	Mitochondrial NADH-cytochrome b5 reductase, involved in ergosterol biosynthesis	Verified	response to oxidative stress*	cytochrome-b5 reductase activity	mitochondrion*	no	hom
YGR021W::chr7_3	YGR021W	5.08478	3.72487	-0.370156		Uncharacterized	biological process unknown	molecular function unknown	mitochondrion	no	hom
YJL077C::chr10_2	ICS3	5.08258	2.0455	-0.730265	Protein of unknown function	Uncharacterized	biological process unknown	molecular function unknown	cellular component unknown	no	hom
YOR148C::chr15_2	SPP2	5.07753	1.27313	-0.202159	Essential protein that promotes the first step of splicing and is required for the final stages of spliceosome maturation; interacts with Prp2p, which may release Spp2p from the spliceosome following the first cleavage reaction	Verified	nuclear mRNA splicing, via spliceosome	molecular function unknown	spliceosome	yes	het
YNL046W::chr14_4	YNL046W	5.07295	0.62462	-0.0775076		Uncharacterized	biological process unknown*	molecular function unknown	endoplasmic reticulum	no	hom
YOR282W::chr15_3	YOR282W	5.06691	-0.887298	0.588204		Dubious				yes	het
YBL107C::chr2_2	YBL107C	5.06543	0.563112	-0.581144		Uncharacterized	biological process unknown	molecular function unknown	cytoplasm	no	hom
YPL229W::chr16_1	YPL229W	5.0588	6.06315	0.0797038		Uncharacterized	biological process unknown	molecular function unknown	cytoplasm	no	hom
YHR178W::chr8_3	STB5	5.05001	-0.711829	-0.741201	Activator of multidrug resistance genes, forms a heterodimer with Pdr1p; contains a Zn(II)2Cys6 zinc finger domain that interacts with a PDRE (pleotropic drug resistance element) in vitro; binds Sin3p in a two-hybrid assay	Verified	response to drug*	transcription factor activity	nucleus	no	hom
YJL187C::chr10_1	SWE1	5.03346	5.62265	-0.45401	Protein kinase that regulates the G2/M transition by inhibition of Cdc28p kinase activity; localizes to the nucleus and to the daughter side of the mother-bud neck; homolog of S. pombe Wee1p; potential Cdc28p substrate	Verified	regulation of cell size*	protein kinase activity	nucleus*	no	hom
YGR139W::chr7_5	YGR139W	5.03184	3.22079	-0.326204		Dubious				no	hom
YMR100W::chr00_9	MUB1	5.03109	0.254021	-0.0498513	Protein of unknown function, deletion causes multi-budding phenotype; has similarity to Aspergillus nidulans samB gene	Verified	regulation of cell budding	molecular function unknown	cellular component unknown	no	hom
YPL191C::chr16_1	YPL191C	5.02768	2.98934	0.47473		Uncharacterized	biological process unknown	molecular function unknown	cytoplasm	no	hom
YNR034W::chr14_4	SOL1	5.02096	0.500998	0.372255	Protein with a possible role in tRNA export; shows similarity to 6-phosphogluconolactonase non-catalytic domains but does not exhibit this enzymatic activity; homologous to Sol2p, Sol3p, and Sol4p	Verified	tRNA export from nucleus*	molecular function unknown*	cytoplasm*	no	hom
YPR133C::chr16_5	SPN1	4.97625	3.30661	-0.169276	Protein that interacts with Spt6p and copurifies with Spt5p and RNA polymerase II, probable transcriptional elongation factor; metazoan homologs contain an acidic N terminus; mutations in the gene confer an Spt- phenotype	Verified	RNA elongation from RNA polymerase II promoter	RNA polymerase II transcription elongation factor activity	transcription elongation factor complex	yes	het
YOR171C::chr15_2	LCB4	4.97468	2.96772	-0.470886	Sphingoid long-chain base kinase, responsible for synthesis of long-chain base phosphates, which function as signaling molecules, regulates synthesis of ceramide from exogenous long-chain bases, localizes to the Golgi and late endosomes	Verified	sphingolipid metabolic process*	D-erythro-sphingosine kinase activity	endoplasmic reticulum*	no	hom
YFL035C-A::chr6_1	MOB2_p1	4.96456	3.44684	1.42857	Component of the RAM signaling network, localizes and activates the Ace2p in the daughter cell nucleus to direct daughter cell-specific transcription of several genes involved in cell separation; Mob1p-like protein	Verified	protein amino acid phosphorylation*	protein kinase activator activity	nucleus*	yes	het
YBR108W::chr2_3	YBR108W	4.96271	0.796768	-0.643257		Uncharacterized	biological process unknown	molecular function unknown	lipid raft	no	hom
YGR141W::chr7_5	VPS62	4.95453	1.40568	-0.683445	Vacuolar protein sorting (VPS) protein required for cytoplasm to vacuole targeting of proteins	Verified	protein targeting to vacuole	molecular function unknown	cellular component unknown	no	hom
YDR467C::chr4_8	YDR467C	4.92659	3.39444	-0.600995		Dubious				no	hom
YPR059C::chr16_4	YPR059C	4.90562	3.05861	0.245056		Dubious				no	hom
YFR009W::chr6_1	GCN20	4.90537	2.0366	0.184035	Positive regulator of the Gcn2p kinase activity, forms a complex with Gcn1p; proposed to stimulate Gcn2p activation by an uncharged tRNA	Verified	regulation of translational elongation	ATPase activity	cytosol*	no	hom
YOR232W::chr15_3	MGE1	4.90439	2.66137	-0.169401	Protein of the mitochondrial matrix involved in protein import into mitochondria; acts as a cochaperone and a nucleotide release factor for Ssc1p; homolog of E. coli GrpE	Verified	protein import into mitochondrial matrix	unfolded protein binding	mitochondrion*	yes	het
YGL140C::chr7_2	YGL140C	4.89721	1.1353	-0.2311		Uncharacterized	biological process unknown	molecular function unknown	cellular component unknown	no	hom
YER117W::chr00_5	RPL23B	4.88681	2.67697	0.479698	Protein component of the large (60S) ribosomal subunit, identical to Rpl23Ap and has similarity to E. coli L14 and rat L23 ribosomal proteins	Verified	translation*	structural constituent of ribosome	cytosolic large ribosomal subunit (sensu Eukaryota)	no	hom
YLR035C::chr00_8	MLH2	4.88342	4.40832	0.207967	Protein required for DNA mismatch repair in mitosis and meiosis; involved in the repair of mutational intermediates; forms a complex with Pms1p and Msh1p to repair mismatched DNA	Verified	DNA repair	molecular function unknown	nucleus	no	hom
YOR170W::chr15_2	YOR170W	4.87771	0.690902	-0.449488		Dubious				no	hom
YKL158W::chr11_2	APE2_p	4.86846	2.60124	0.770661	Zinc-dependent metallopeptidase yscII, may have a role in obtaining leucine from dipeptide substrates; sequence coordinates have changed since RT-PCR analysis showed that the adjacent ORF YKL158W comprises the 5' exon of APE2/YKL157W	Verified	peptide metabolic process	leucyl aminopeptidase activity	cytoplasm*	no	hom
YBR094W::chr2_3	PBY1	4.86465	1.51489	-0.227937	P-body associated protein	Uncharacterized	biological process unknown	molecular function unknown	cytoplasm	no	hom
YLR452C::chr00_4	SST2	4.86126	-1.44237	0.997866	GTPase-activating protein for Gpa1p, regulates desensitization to alpha factor pheromone; also required to prevent receptor-independent signaling of the mating pathway; member of the RGS (regulator of G-protein signaling) family	Verified	signal transduction*	GTPase activator activity	plasma membrane	no	hom
YJR059W::chr00_13	PTK2	4.85729	4.86373	-0.666483	Putative serine/threonine protein kinase involved in regulation of ion transport across plasma membrane; enhances spermine uptake	Verified	G1/S transition of mitotic cell cycle*	protein kinase activity	cytoplasm*	no	hom
YPR173C::chr16_5	VPS4	4.85564	3.99399	0.571934	AAA-type ATPase required for efficient late endosome to vacuole transport; catalyzes the release of an endosomal membrane-associated class E VPS protein complex; regulates cellular sterol metabolism; cytoplasmic and endosomal localization	Verified	protein retention in Golgi*	ATPase activity	cytoplasm*	no	hom
YDR151C::chr4_5	CTH1	4.85228	0.762272	-0.240348	Member of the CCCH zinc finger family; has similarity to mammalian Tis11 protein, which activates transcription and also has a role in mRNA degradation; may function with Tis11p in iron homeostasis	Verified	transcription*	transcription factor activity	nucleus	no	hom
YLR075W::chr12_2	RPL10	4.85107	2.97759	0.497666	Protein component of the large (60S) ribosomal subunit, responsible for joining the 40S and 60S subunits; regulates translation initiation; has similarity to rat L10 ribosomal protein and to members of the QM gene family	Verified	translation*	structural constituent of ribosome	cytosolic large ribosomal subunit (sensu Eukaryota)	yes	het
YFL042C::chr00_15	YFL042C	4.83658	0.831757	-0.433315		Uncharacterized	biological process unknown	molecular function unknown	cellular component unknown	no	hom
YOR227W::chr15_3	YOR227W	4.82322	4.18891	0.60312		Verified	biological process unknown	molecular function unknown	cytoplasm*	no	hom
YFL046W::chr6_1	FMP32	4.82215	2.19083	-0.350802	Putative protein of unknown function; the authentic, non-tagged protein is detected in highly purified mitochondria in high-throughput studies	Uncharacterized	biological process unknown	molecular function unknown	mitochondrion	no	hom
YBR097W::chr2_3	VPS15	4.81659	-0.854828	-0.370274	Myristoylated serine/threonine protein kinase involved in vacuolar protein sorting; functions as a membrane-associated complex with Vps34p; active form recruits Vps34p to the Golgi membrane; interacts with the GDP-bound form of Gpa1p	Verified	telomere maintenance*	protein serine/threonine kinase activity	mitochondrion*	no	hom
YEL024W::chr5_2	RIP1	4.79765	2.64355	0.0632603	Ubiquinol-cytochrome-c reductase, a Rieske iron-sulfur protein of the mitochondrial cytochrome bc1 complex; transfers electrons from ubiquinol to cytochrome c1 during respiration	Verified	aerobic respiration*	ubiquinol-cytochrome-c reductase activity	mitochondrion*	no	hom
YKL026C::chr11_1	GPX1	4.79549	3.73973	-0.0684288	Phospholipid hydroperoxide glutathione peroxidase induced by glucose starvation that protects cells from phospholipid hydroperoxides and nonphospholipid peroxides during oxidative stress	Verified	response to oxidative stress	glutathione peroxidase activity*	cellular component unknown	no	hom
YPL016W::chr16_3	SWI1	4.79204	-0.49041	-0.625015	Subunit of the SWI/SNF chromatin remodeling complex, which regulates transcription by remodeling chromosomes; required for transcription of many genes, including ADH1, ADH2, GAL1, HO, INO1 and SUC2	Verified	regulation of transcription from RNA polymerase II promoter*	general RNA polymerase II transcription factor activity	SWI/SNF complex*	yes	het
YDR498C::chr00_17a	SEC20	4.79046	0.732278	-0.412082	Membrane glycoprotein v-SNARE involved in retrograde transport from the Golgi to the ER; required for N- and O-glycosylation in the Golgi but not in the ER; forms a complex with the cytosolic Tip20p	Verified	vesicle fusion*	v-SNARE activity	endoplasmic reticulum*	yes	het
YGR051C::chr7_4	YGR051C	4.78291	3.81197	0.712821		Dubious				no	hom
YDL227C::chr4_3	HO	4.74228	4.09857	0.0216991	Site-specific endonuclease required for gene conversion at the MAT locus (homothallic switching) through the generation of a ds DNA break; expression restricted to mother cells in late G1 as controlled by Swi4p-Swi6p, Swi5p and Ash1p	Verified	gene conversion at mating-type locus*	endonuclease activity	nucleus	no	hom
YGR182C::chr7_5	YGR182C	4.73738	2.71293	-0.763774		Dubious				no	hom
YGR124W::chr7_5	ASN2	4.72401	1.97483	-0.29335	Asparagine synthetase, isozyme of Asn1p; catalyzes the synthesis of L-asparagine from L-aspartate in the asparagine biosynthetic pathway	Verified	asparagine biosynthetic process	asparagine synthase (glutamine-hydrolyzing) activity	cytoplasm	no	hom
YGR175C::chr7_5	ERG1	4.70088	3.14339	-0.205407	Squalene epoxidase, catalyzes the epoxidation of squalene to 2,3-oxidosqualene; plays an essential role in the ergosterol-biosynthesis pathway and is the specific target of the antifungal drug terbinafine	Verified	ergosterol biosynthetic process	squalene monooxygenase activity*	endoplasmic reticulum*	yes	het
YJL154C::chr10_1	VPS35	4.69975	5.0006	1.60687	Endosomal subunit of membrane-associated retromer complex required for retrograde transport; receptor that recognizes retrieval signals on cargo proteins, forms subcomplex with Vps26p and Vps29p that selects cargo proteins for retrieval	Verified	protein retention in Golgi*	protein binding*	endosome*	no	hom
YJR102C::chr10_4	VPS25	4.69906	6.25032	0.760269	Component of the ESCRT-II complex, which is involved in ubiquitin-dependent sorting of proteins into the endosome	Verified	telomere maintenance*	protein binding	ESCRT II complex	no	hom
YLR115W::chr12_2	CFT2	4.68892	2.22963	0.204513	Subunit of the mRNA cleavage and polyadenlylation factor (CPF); required for pre-mRNA cleavage, polyadenylation and poly(A) site recognition, 43% similarity with the mammalian CPSF-100 protein.	Verified	mRNA polyadenylation*	RNA binding	mRNA cleavage and polyadenylation specificity factor complex*	yes	het
YDL178W::chr4_2	DLD2	4.6612	2.4562	-0.457615	D-lactate dehydrogenase, located in the mitochondrial matrix	Verified	lactate metabolic process	actin binding*	mitochondrion*	no	hom
YEL009C::chr5_2	GCN4	4.65653	3.84784	1.67672	Transcriptional activator of amino acid biosynthetic genes in response to amino acid starvation; expression is tightly regulated at both the transcriptional and translational levels	Verified	regulation of transcription from RNA polymerase II promoter*	DNA binding*	nucleus	no	hom
YCR009C::chr3_1	RVS161	4.64468	4.39194	-1.66152	Amphiphysin-like lipid raft protein; subunit of a complex (Rvs161p-Rvs167p) that regulates polarization of the actin cytoskeleton, endocytosis, cell polarity, cell fusion and viability following starvation or osmotic stress	Verified	endocytosis*	cytoskeletal protein binding	actin cortical patch*	no	hom
YLR071C::chr12_2	RGR1	4.63462	-0.531426	0.839118	Component of RNA polymerase II holoenzyme/mediator complex; affects chromatin structure and transcriptional regulation of diverse genes; required for glucose repression, HO repression, RME1 repression and sporulation	Verified	transcription from RNA polymerase II promoter	RNA polymerase II transcription mediator activity	mediator complex	yes	het
YOL058W::chr15_5	ARG1	4.63183	-0.708096	-0.375288	Arginosuccinate synthetase, catalyzes the formation of L-argininosuccinate from citrulline and L-aspartate in the arginine biosynthesis pathway; potential Cdc28p substrate	Verified	arginine biosynthetic process*	argininosuccinate synthase activity	cytosol	no	hom
YDR388W::chr4_7	RVS167	4.63089	3.73764	-0.849282	Actin-associated protein, subunit of a complex (Rvs161p-Rvs167p) involved in regulation of actin cytoskeleton, endocytosis, and viability following starvation or osmotic stress; homolog of mammalian amphiphysin	Verified	endocytosis*	cytoskeletal protein binding	actin cortical patch	no	hom
YPR098C::chr16_4	YPR098C	4.6267	2.74475	0.581142		Verified	biological process unknown	molecular function unknown	mitochondrion*	no	hom
YDR410C::chr4_7	STE14	4.62101	2.5436	0.635418	Farnesyl cysteine-carboxyl methyltransferase, mediates the carboxyl methylation step during C-terminal CAAX motif processing of a-factor and RAS proteins in the endoplasmic reticulum, localizes to the ER membrane	Verified	peptide pheromone maturation	protein-S-isoprenylcysteine O-methyltransferase activity	endoplasmic reticulum membrane	no	het
YBR001C::chr2_2	NTH2	4.60926	2.43297	-0.891868	Putative neutral trehalase, required for thermotolerance and may mediate resistance to other cellular stresses	Verified	response to stress*	alpha,alpha-trehalase activity	cytoplasm*	no	hom
YER052C::chr5_3	HOM3	4.595	2.23222	-1.28889	Aspartate kinase (L-aspartate 4-P-transferase); cytoplasmic enzyme that catalyzes the first step in the common pathway for methionine and threonine biosynthesis; expression regulated by Gcn4p and the general control of amino acid synthesis	Verified	response to drug*	aspartate kinase activity	cytoplasm	no	hom
YJL186W::chr10_1	MNN5	4.58788	3.78116	0.603438	Alpha-1,2-mannosyltransferase, responsible for addition of the second alpha-1,2-linked mannose of the branches on the mannan backbone of oligosaccharides, localizes to an early Golgi compartment	Verified	protein amino acid glycosylation	alpha-1,2-mannosyltransferase activity	Golgi apparatus	no	hom
YMR243C::chr13_5	ZRC1	4.57595	1.80092	0.215765	Vacuolar membrane zinc transporter, transports zinc from the cytosol into the vacuole for storage; also has a role in resistance to zinc shock resulting from a sudden influx of zinc into the cytoplasm	Verified	zinc ion homeostasis*	di-, tri-valent inorganic cation transporter activity*	vacuole (sensu Fungi)	no	hom
YIR029W::chr00_3	DAL2	4.55889	1.93522	0.152412	Allantoicase, converts allantoate to urea and ureidoglycolate in the second step of allantoin degradation; expression sensitive to nitrogen catabolite repression and induced by allophanate, an intermediate in allantoin degradation	Verified	allantoin catabolic process	allantoicase activity	cellular component unknown	no	hom
YKL213C::chr11_3	DOA1	4.55779	4.10589	1.13752	WD repeat protein required for ubiquitin-mediated protein degradation, forms complex with Cdc48p, plays a role in controlling cellular ubiquitin concentration; also promotes efficient NHEJ in postdiauxic/stationary phase	Verified	ubiquitin-dependent protein catabolic process*	ubiquitin binding	cytoplasm*	no	hom
YOR320C::chr15_4	GNT1	4.55456	1.51535	-0.415992	N-acetylglucosaminyltransferase capable of modification of N-linked glycans in the Golgi apparatus	Verified	protein amino acid N-linked glycosylation	acetylglucosaminyltransferase activity	Golgi medial cisterna	no	hom
YGR035C::chr7_4	YGR035C	4.54226	2.60357	0.44662		Uncharacterized	biological process unknown	molecular function unknown	cellular component unknown	no	hom
YDR156W::chr4_5	RPA14	4.53888	1.87476	0.0720778	RNA polymerase I subunit A14	Verified	telomere maintenance*	DNA-directed RNA polymerase activity	DNA-directed RNA polymerase I complex	no	hom
YER125W::chr00_5	RSP5	4.50619	2.87824	0.259917	Ubiquitin-protein ligase involved in ubiquitin-mediated protein degradation; plays a role in heat shock element (HSE)-mediated gene expression and multivesicular body sorting; contains a hect (homologous to E6-AP carboxyl terminus) domain	Verified	endocytosis*	ubiquitin-protein ligase activity	cytoplasm*	yes	het
YGL146C::chr7_2	YGL146C	4.5046	2.51387	0.189849		Uncharacterized	biological process unknown	molecular function unknown	membrane	no	hom
YLR213C::chr12_3	CRR1	4.50344	2.78565	0.847202	Putative glycoside hydrolase of the spore wall envelope; required for normal spore wall assembly, possibly for cross-linking between the glucan and chitosan layers; expressed during sporulation	Verified	spore wall assembly (sensu Fungi)	hydrolase activity, acting on carbon-nitrogen (but not peptide) bonds	spore wall (sensu Fungi)	no	hom
YDR478W::chr4_8	SNM1	4.50074	2.82686	0.679909	Subunit of RNase MRP, which cleaves pre-rRNA; not shared between Rnase MRP and nuclear Rnase P, in contrast to all other Rnase MRP protein subunits; binds to the NME1 RNA subunit of Rnase MRP	Verified	rRNA processing	ribonuclease MRP activity	ribonuclease MRP complex	yes	het
YAL031C::chr1_1	GIP4	4.49695	5.65201	-0.919414	Cytoplasmic Glc7-interacting protein whose overexpression relocalizes Glc7p from the nucleus and prevents chromosome segregation; potential Cdc28p substrate	Verified	chromosome segregation*	protein phosphatase type 1 regulator activity*	cytoplasm	no	hom
YBL050W::chr2_1	SEC17	4.48521	1.43417	-0.0502959	Peripheral membrane protein required for vesicular transport between ER and Golgi and for the 'priming' step in homotypic vacuole fusion, part of the cis-SNARE complex; has similarity to alpha-SNAP	Verified	ER to Golgi vesicle-mediated transport*	soluble NSF attachment protein activity	peripheral to membrane of membrane fraction	yes	het
YMR150C::chr13_4	IMP1	4.48326	2.07443	0.856344	Catalytic subunit of the mitochondrial inner membrane peptidase complex, required for maturation of mitochondrial proteins of the intermembrane space; complex contains Imp1p and Imp2p (both catalytic subunits), and Som1p	Verified	mitochondrial protein processing	peptidase activity*	mitochondrion*	no	hom
YDL215C::chr4_3	GDH2	4.47281	3.57671	-0.0324058	NAD(+)-dependent glutamate dehydrogenase, degrades glutamate to ammonia and alpha-ketoglutarate; expression sensitive to nitrogen catabolite repression and intracellular ammonia levels	Verified	nitrogen compound metabolic process	glutamate dehydrogenase activity	mitochondrion*	no	hom
YCL034W::chr3_1	LSB5	4.46956	2.66185	-0.466723	Protein of unknown function; binds Las17p, which is a homolog of human Wiskott-Aldrich Syndrome protein involved in actin patch assembly and actin polymerization	Verified	endocytosis*	molecular function unknown	cell cortex	no	hom
YGR202C::chr7_5	PCT1	4.4661	2.36869	-0.427466	Cholinephosphate cytidylyltransferase, also known as CTP:phosphocholine cytidylyltransferase, rate-determining enzyme of the CDP-choline pathway for phosphatidylcholine synthesis, inhibited by Sec14p, activated upon lipid-binding	Verified	phosphatidylcholine biosynthetic process*	choline-phosphate cytidylyltransferase activity	nucleus*	no	hom
YDL238C::chr4_3	GUD1	4.44874	3.1657	-0.0642613	Guanine deaminase, a catabolic enzyme of the guanine salvage pathway producing xanthine and ammonia from guanine; activity is low in exponentially-growing cultures but expression is increased in post-diauxic and stationary-phase cultures	Verified	guanine metabolic process	hydrolase activity, acting on carbon-nitrogen (but not peptide) bonds, in linear amides*	cytoplasm	no	hom
YKL032C::chr11_1	IXR1	4.43966	1.59226	0.988156	Protein that binds DNA containing intrastrand cross-links formed by cisplatin, contains two HMG (high mobility group box) domains, which confer the ability to bend cisplatin-modified DNA; mediates aerobic transcriptional repression of COX5b	Verified	DNA repair	DNA binding	nuclear chromosome	no	hom
YOR173W::chr15_2	DCS2	4.4368	3.78657	-0.22959	Non-essential, stress induced regulatory protein containing a HIT (histidine triad) motif; modulates m7G-oligoribonucleotide metabolism; inhibits Dcs1p; regulated by Msn2p, Msn4p, and the Ras-cAMP-cAPK signaling pathway, similar to Dcs1p.	Verified	deadenylation-dependent decapping	m7G(5')pppN diphosphatase activity	cytoplasm*	no	hom
YPL022W::chr16_3	RAD1	4.41056	1.09915	-0.561562	Single-stranded DNA endonuclease (with Rad10p), cleaves single-stranded DNA during nucleotide excision repair and double-strand break repair; subunit of Nucleotide Excision Repair Factor 1 (NEF1); homolog of human XPF protein	Verified	meiotic mismatch repair*	DNA binding*	nucleus*	no	hom
YJR048W::chr00_13	CYC1	4.39983	0.317191	-0.10295	Cytochrome c, isoform 1; electron carrier of the mitochondrial intermembrane space that transfers electrons from ubiquinone-cytochrome c oxidoreductase to cytochrome c oxidase during cellular respiration	Verified	electron transport	electron carrier activity	mitochondrion*	no	hom
YBR086C::chr2_3	IST2	4.39739	0.790168	-0.279828	Plasma membrane protein that may be involved in osmotolerance, localizes to the mother cell in small-budded cells and to the bud in medium- and large-budded cells; mRNA is transported to the bud tip by an actomyosin-driven process	Verified	response to osmotic stress	molecular function unknown	plasma membrane*	no	hom
YGR206W::chr7_5	MVB12	4.39643	5.02255	-0.387296	ESCRT-I subunit necessary for the efficient transport of cargo proteins to the vacuolar lumen; deletion mutant sensitive to rapamycin and nystatin; green fluorescent protein (GFP)-fusion protein localizes to endosome	Uncharacterized	protein targeting to vacuole	molecular function unknown	endosome*	no	hom
YOR248W::chr15_3	YOR248W	4.38698	1.40963	0.937181		Dubious				no	hom
YCR030C::chr00_16a	SYP1	4.38011	2.51062	-0.0847765	Protein with a potential role in actin cytoskeletal organization; overexpression suppresses a pfy1 (profilin) null mutation	Verified	biological process unknown	molecular function unknown	bud neck*	no	hom
YCR006C::chr3_1	YCR006C	4.37158	6.33029	-0.601056		Dubious				no	hom
YCL032W::chr3_1	STE50	4.33833	4.77187	-0.344611	Protein involved in mating response, invasive/filamentous growth, and osmotolerance, acts as an adaptor that links G protein-associated Cdc42p-Ste20p complex to the effector Ste11p to modulate signal transduction	Verified	pheromone-dependent signal transduction during conjugation with cellular fusion*	protein kinase regulator activity*	cytoplasm	no	hom
YKL049C::chr11_1	CSE4	4.31631	0.333115	0.501808	Centromere protein that resembles histones, required for proper kinetochore function; homolog of human CENP-A	Verified	mitotic sister chromatid segregation*	centromeric DNA binding*	kinetochore*	yes	het
YLR109W::chr12_2	AHP1	4.29743	1.094	-0.517247	Thiol-specific peroxiredoxin, reduces hydroperoxides to protect against oxidative damage; function in vivo requires covalent conjugation to Urm1p	Verified	response to oxidative stress*	thioredoxin peroxidase activity	cytoplasm	no	hom
YGR093W::chr00_14	YGR093W	4.29728	1.70313	-0.333042		Uncharacterized	biological process unknown	molecular function unknown	nucleus	no	hom
YNR039C::chr14_4	ZRG17	4.29497	-0.277369	0.899494	Endoplasmic reticulum protein of unknown function, transcription is induced under conditions of zinc deficiency; mutant phenotype suggests a role in uptake of zinc	Verified	zinc ion transport	molecular function unknown	endoplasmic reticulum	no	hom
YIL050W::chr9_1	PCL7	4.27599	3.78242	-0.207468	Pho85p cyclin of the Pho80p subfamily, forms a functional kinase complex with Pho85p which phosphorylates Mmr1p and is regulated by Pho81p; involved in glycogen metabolism, expression is cell-cycle regulated	Verified	regulation of glycogen biosynthetic process*	cyclin-dependent protein kinase regulator activity	cyclin-dependent protein kinase holoenzyme complex	no	hom
YFR010W::chr6_1	UBP6	4.27399	3.28923	-0.640863	Ubiquitin-specific protease situated in the base subcomplex of the 26S proteasome, releases free ubiquitin from branched polyubiquitin chains; deletion causes hypersensitivity to cycloheximide and other toxic compounds	Verified	protein deubiquitination	ubiquitin-specific protease activity	proteasome regulatory particle (sensu Eukaryota)	no	hom
YPR096C::chr16_4	YPR096C	4.27144	3.98673	1.15661		Verified	biological process unknown	molecular function unknown	ribosome	no	hom
YKL169C::chr11_2	YKL169C	4.2662	1.61264	0.573539		Dubious				no	hom
YHR033W::chr8_1	YHR033W	4.26404	1.04414	0.112558		Uncharacterized	biological process unknown	molecular function unknown	cytoplasm	no	hom
YGR027C::chr7_4	RPS25A	4.25943	1.12856	-0.282343	Protein component of the small (40S) ribosomal subunit; nearly identical to Rps25Bp and has similarity to rat S25 ribosomal protein	Verified	translation	structural constituent of ribosome	cytosolic small ribosomal subunit (sensu Eukaryota)	no	hom
YLR143W::chr12_3	YLR143W	4.25448	0.610052	-0.452629		Uncharacterized	biological process unknown	molecular function unknown	cytoplasm	no	hom
YER031C::chr00_10	YPT31	4.25081	3.98443	5.38599	GTPase of the Ypt/Rab family, very similar to Ypt32p; involved in the exocytic pathway; mediates intra-Golgi traffic or the budding of post-Golgi vesicles from the trans-Golgi	Verified	vesicle-mediated transport*	GTPase activity	mitochondrial outer membrane*	no	hom
YGL235W::chr7_3/chr00_12	YGL235W	4.24992	1.70204	-0.309757		Uncharacterized	biological process unknown	molecular function unknown	cellular component unknown	no	hom
YCR099C::chr00_2	YCR099C	4.24075	0.464849	0.831321		Uncharacterized	biological process unknown	molecular function unknown	cellular component unknown	no	hom
YHR113W::chr8_2	YHR113W	4.23182	3.15814	-0.733549		Verified	proteolysis	aspartyl aminopeptidase activity	cytoplasm*	no	hom
YBR232C::chr00_8	YBR232C	4.23045	4.1508	-0.148564		Dubious				no	hom
YMR306W::chr00_8	FKS3	4.2263	2.28048	-0.0456935	Protein of unknown function, has similarity to 1,3-beta-D-glucan synthase catalytic subunits Fks1p and Gsc2p; the authentic, non-tagged protein is detected in highly purified mitochondria in high-throughput studies	Verified	biological process unknown	1,3-beta-glucan synthase activity	mitochondrion	no	hom
YDR325W::chr4_6	YCG1	4.22229	-0.111451	1.15615	Non-SMC subunit of the condensin complex (Smc2p-Smc4p-Ycs4p-Brn1p-Ycg1p); required for establishment and maintenance of chromosome condensation, chromosome segregation and for chromatin binding of the condensin complex	Verified	mitotic sister chromatid segregation*	molecular function unknown	nuclear condensin complex	yes	het
YGR089W::chr00_14	NNF2	4.21535	4.40737	-0.581247	Protein that exhibits physical and genetic interactions with Rpb8p, which is a subunit of RNA polymerases I, II, and III; computational analysis of large-scale protein-protein interaction data suggests a role in chromosome segregation	Uncharacterized	chromosome segregation	molecular function unknown	membrane fraction	no	hom
YLR165C::chr12_3	PUS5	4.20264	1.20373	-0.274697	Pseudouridine synthase, catalyzes only the formation of pseudouridine (Psi)-2819 in mitochondrial 21S rRNA; not essential for viability	Verified	rRNA modification*	pseudouridylate synthase activity	mitochondrion	no	hom
YBR238C::chr2_4	YBR238C	4.20228	5.42033	-0.122778		Uncharacterized	ribosome biogenesis and assembly	molecular function unknown	cytoplasm*	no	hom
YIL032C::chr9_1	YIL032C	4.2022	1.03299	-0.122175		Dubious				no	hom
YDL176W::chr4_2	YDL176W	4.19702	5.27615	-0.00430866		Uncharacterized	biological process unknown	molecular function unknown	cellular component unknown	no	hom
YDR511W::chr4_8	ACN9	4.19279	1.9349	0.123956	Protein of the mitochondrial intermembrane space, required for acetate utilization and gluconeogenesis; has orthologs in higher eukaryotes	Verified	gluconeogenesis*	molecular function unknown	mitochondrion*	no	hom
YPL155C::chr16_2	KIP2	4.1893	2.97035	-0.490065	Kinesin-related motor protein involved in mitotic spindle positioning, stabilizes microtubules by targeting Bik1p to the plus end; Kip2p levels are controlled during the cell cycle	Verified	nuclear migration, microtubule-mediated*	microtubule motor activity	mitochondrion*	no	hom
YDR381W::chr4_7	YRA1	4.17864	-0.783957	-0.159449	Nuclear protein that binds to RNA and to Mex67p, required for export of poly(A)+ mRNA from the nucleus; member of the REF (RNA and export factor binding proteins) family; another family member, Yra2p, can substitute for Yra1p function	Verified	mRNA export from nucleus	RNA binding	transcription export complex	yes	het
YDL045C::chr4_1	FAD1	4.17244	0.401585	0.252208	Flavin adenine dinucleotide (FAD) synthetase, performs the second step in synthesis of FAD from riboflavin	Verified	FAD biosynthetic process	FMN adenylyltransferase activity	cytoplasm	yes	het
YOR063W::chr15_1	RPL3	4.17018	2.35053	0.355712	Protein component of the large (60S) ribosomal subunit, has similarity to E. coli L3 and rat L3 ribosomal proteins; involved in the replication and maintenance of killer double stranded RNA virus	Verified	translation*	structural constituent of ribosome	cytosolic large ribosomal subunit (sensu Eukaryota)	yes	het
YGR151C::chr7_5	YGR151C	4.15183	2.07349	-0.0640759		Dubious				no	hom
YGR013W::chr7_3	SNU71	4.1468	2.73391	-0.0733973	Component of U1 snRNP required for mRNA splicing via spliceosome; yeast specific, no metazoan counterpart	Verified	nuclear mRNA splicing, via spliceosome	RNA binding	snRNP U1	yes	het
YDL175C::chr4_2	AIR2	4.14349	4.1623	0.253043	RING finger protein that interacts with the arginine methyltransferase Hmt1p; may regulate methylation of Npl3p, which modulates Npl3p function in mRNA processing and export; has similarity to Air1p	Verified	mRNA export from nucleus*	polynucleotide adenylyltransferase activity	nucleus*	no	hom
YLR198C::chr12_3	YLR198C	4.14162	-2.18665	-0.0634835		Dubious				yes	het
YGR091W::chr7_4	PRP31	4.13588	5.50066	-0.489446	Splicing factor, component of the U4/U6-U5 snRNP complex	Verified	nuclear mRNA splicing, via spliceosome	RNA splicing factor activity, transesterification mechanism	mitochondrion*	yes	het
YDR497C::chr4_8	ITR1	4.13452	3.87407	-0.48649	Myo-inositol transporter with strong similarity to the minor myo-inositol transporter Itr2p, member of the sugar transporter superfamily; expression is repressed by inositol and choline via Opi1p and derepressed via Ino2p and Ino4p	Verified	myo-inositol transport	myo-inositol transporter activity	plasma membrane*	no	hom
YNL176C::chr14_2	YNL176C	4.13282	1.43508	0.363296		Uncharacterized	biological process unknown	molecular function unknown	vacuole (sensu Fungi)	no	hom
YKR002W::chr11_3	PAP1	4.1209	2.5158	0.473516	Poly(A) polymerase, one of three factors required for mRNA 3'-end polyadenylation, forms multiprotein complex with polyadenylation factor I (PF I), also required for mRNA nuclear export; may also polyadenylate rRNAs	Verified	mRNA export from nucleus*	polynucleotide adenylyltransferase activity	nucleoplasm*	yes	het
YDR522C::chr4_8	SPS2	4.1119	3.53431	-0.0613115	Protein expressed during sporulation, redundant with Sps22p for organization of the beta-glucan layer of the spore wall; S. pombe ortholog is a spore wall component	Verified	sporulation (sensu Fungi)*	molecular function unknown	cell wall (sensu Fungi)	no	hom
YLR386W::chr12_5	VAC14	4.09741	2.1451	1.33606	Protein involved in regulated synthesis of PtdIns(3,5)P(2), in control of trafficking of some proteins to the vacuole lumen via the MVB, and in maintenance of vacuole size and acidity; activator of Fab1p	Verified	vacuole inheritance*	enzyme activator activity	vacuolar membrane (sensu Fungi)*	no	hom
YDL179W::chr4_2	PCL9	4.08571	1.24432	-0.184503	Cyclin, forms a functional kinase complex with Pho85p cyclin-dependent kinase (Cdk), expressed in late M/early G1 phase, activated by Swi5p	Verified	cell cycle	cyclin-dependent protein kinase regulator activity	cyclin-dependent protein kinase holoenzyme complex	no	hom
YGL169W::chr7_2	SUA5	4.07014	2.52353	0.966792	Protein required for respiratory growth; null mutation suppresses the Cyc1p translation defect caused by the presence of an aberrant ATG codon upstream of the correct start	Verified	aerobic respiration	molecular function unknown	cytoplasm	yes	het
YLR110C::chr00_15	CCW12	4.06156	1.12702	0.324491	Cell wall protein, mutants are defective in mating and agglutination, expression is downregulated by alpha-factor	Verified	cell wall organization and biogenesis*	molecular function unknown	cell wall (sensu Fungi)	no	hom
YEL065W::chr5_2	SIT1	4.05983	1.52992	-0.093884	Ferrioxamine B transporter, member of the ARN family of transporters that specifically recognize siderophore-iron chelates; transcription is induced during iron deprivation and diauxic shift; potentially phosphorylated by Cdc28p	Verified	iron ion homeostasis*	siderophore-iron (ferrioxamine) uptake transporter activity	endosome*	no	hom
YPL120W::chr16_2	VPS30	4.05474	4.15675	-0.138894	Protein that forms a membrane-associated complex with Apg14p that is essential for autophagy; involved in a retrieval step of the carboxypeptidase Y receptor, Vps10p, to the late Golgi from the endosome; involved in vacuolar protein sorting	Verified	protein targeting to vacuole*	molecular function unknown	membrane fraction	no	hom
YDR087C::chr4_4	RRP1	4.05444	0.892097	-0.37653	Essential evolutionarily conserved nucleolar protein necessary for biogenesis of 60S ribosomal subunits and processing of pre-rRNAs to mature rRNAs, associated with several distinct 66S pre-ribosomal particles	Verified	ribosome biogenesis and assembly*	molecular function unknown	nucleus*	yes	het
YKL088W::chr11_1	YKL088W	4.04971	4.06613	-0.354254		Uncharacterized	response to salt stress*	purine nucleotide binding*	cytoplasm	yes	het
YLR385C::chr12_5	SWC7	4.04616	3.08079	0.717742	Protein of unknown function, component of the Swr1p complex that incorporates Htz1p into chromatin	Verified	chromatin remodeling	molecular function unknown	nucleus*	no	hom
YIL144W::chr9_2	TID3	4.03597	1.56825	-0.357558	Component of the evolutionarily conserved kinetochore-associated Ndc80 complex (Ndc80p-Nuf2p-Spc24p-Spc25p); conserved coiled-coil protein involved in chromosome segregation, spindle checkpoint activity, kinetochore assembly and clustering	Verified	chromosome segregation*	structural constituent of cytoskeleton	condensed nuclear chromosome kinetochore*	yes	het
YER023W::chr5_3	PRO3	4.02824	2.88415	-0.739117	Delta 1-pyrroline-5-carboxylate reductase, catalyzes the last step in proline biosynthesis	Verified	proline biosynthetic process	pyrroline-5-carboxylate reductase activity	cytoplasm	yes	het
YER067C-A::chr5_3	YER067C-A	4.02416	1.92398	0.529798		Dubious				no	hom
YDR399W::chr4_7	HPT1	4.00915	0.681791	0.220916	Dimeric hypoxanthine-guanine phosphoribosyltransferase, catalyzes the formation of both inosine monophosphate and guanosine monophosphate; mutations in the human homolog HPRT1 can cause Lesch-Nyhan syndrome and Kelley-Seegmiller syndrome	Verified	GMP salvage*	hypoxanthine phosphoribosyltransferase activity	cytoplasm*	no	hom
YGL086W::chr7_1	MAD1	4.00534	1.89107	0.460717	Coiled-coil protein involved in the spindle-assembly checkpoint; phosphorylated by Mps1p upon checkpoint activation which leads to inhibition of the activity of the anaphase promoting complex; forms a complex with Mad2p	Verified	mitotic spindle checkpoint*	molecular function unknown	nucleus*	no	hom
YDR440W::chr4_8	DOT1	4.00124	3.93573	0.0308151	Nucleosomal histone H3-Lys79 methylase, associates with transcriptionally active genes, functions in gene silencing at telomeres, most likely by directly modulating chromatin structure and Sir protein localization	Verified	chromatin silencing at telomere*	protein-lysine N-methyltransferase activity	nucleus	no	hom

## Sheet: NaF
strain	Gene	z_result_nq:07_07_12_t07:Fenpropimorph:0.2:uM:NaF:25:mM:5_20:heho_05_06:YPD	z_result_nq:07_07_12_t08:NaF:25:mM:::mM:5_20:heho_05_06:YPD	z_result_nq:07_08_09_t03:Fenpropimorph:0.2:uM::::5_20:heho_05_06:YPD	Description	feature_qualifier	GO_process	GO_function	GO_component	essential_gene	zygosity
YLR025W::chr12_1	SNF7	6.11453	8.67211	0.817039	One of four subunits of the endosomal sorting complex required for transport III (ESCRT-III); involved in the sorting of transmembrane proteins into the multivesicular body (MVB) pathway; recruited from the cytoplasm to endosomal membranes	Verified	telomere maintenance*	protein binding	cytoplasm*	no	hom
YDL181W::chr4_2	INH1	8.09955	8.01923	1.80656	Protein that inhibits ATP hydrolysis by the F1F0-ATP synthase, inhibitory function is enhanced by stabilizing proteins Stf1p and Stf2p; has similarity to Stf1p and both Inh1p and Stf1p exhibit the potential to form coiled-coil structures	Verified	ATP synthesis coupled proton transport	enzyme inhibitor activity	mitochondrion*	no	het
YLR417W::chr12_5	VPS36	7.50426	8.0022	0.827128	Component of the ESCRT-II complex; contains the GLUE (GRAM Like Ubiquitin binding in EAP45) domain which is involved in interactions with ESCRT-I and ubiquitin-dependent sorting of proteins into the endosome	Verified	telomere maintenance*	regulator of G-protein signaling activity	ESCRT II complex	no	hom
YGR181W::chr7_5	TIM13	8.39445	7.678	0.15653	Mitochondrial intermembrane space protein, forms a complex with TIm8p that mediates import and insertion of a subset of polytopic inner membrane proteins; may prevent aggregation of incoming proteins in a chaperone-like manner	Verified	protein import into mitochondrial inner membrane	protein transporter activity	mitochondrion*	no	hom
YKL136W::chr11_2	YKL136W	5.56774	7.61381	0.63125		Dubious				no	hom
YOR332W::chr15_4	VMA4	9.46984	7.53825	-0.278296	Subunit E of the eight-subunit V1 peripheral membrane domain of the vacuolar H+-ATPase (V-ATPase), an electrogenic proton pump found throughout the endomembrane system; required for the V1 domain to assemble onto the vacuolar membrane	Verified	vacuolar acidification	hydrogen ion transporting ATPase activity, rotational mechanism	vacuolar membrane (sensu Fungi)*	no	hom
YDR455C::chr4_8	YDR455C	6.68208	7.32923	-0.992757		Dubious				no	hom
YBR011C::chr2_2	IPP1	30.1387	7.23198	-0.441551	Cytoplasmic inorganic pyrophosphatase (PPase), catalyzes the rapid exchange of oxygens from Pi with water, highly expressed and essential for viability, active-site residues show identity to those from E. coli PPase	Verified	phosphate metabolic process	inorganic diphosphatase activity	cytosol	yes	het
YDL192W::chr4_3	ARF1	8.39676	7.17286	0.526526	ADP-ribosylation factor, GTPase of the Ras superfamily involved in regulation of coated formation vesicles in intracellular trafficking within the Golgi; functionally interchangeable with Arf2p	Verified	telomere maintenance*	GTPase activity	cytosol*	no	hom
YPR090W::chr16_4	YPR089W_p	1.07052	7.16804	11.3488		Uncharacterized	biological process unknown	molecular function unknown	cellular component unknown	no	hom
YIL037C::chr9_1	PRM2	13.3765	7.11282	-0.315754	Pheromone-regulated protein, predicted to have 4 transmembrane segments and a coiled coil domain; regulated by Ste12p	Verified	conjugation with cellular fusion*	molecular function unknown	integral to membrane	no	hom
YGL141W::chr7_2	HUL5	11.6228	6.74072	0.474553	Protein with similarity to hect domain E3 ubiquitin-protein ligases, not essential for viability	Verified	protein monoubiquitination*	ubiquitin-protein ligase activity	cytoplasm*	no	hom
YOR249C::chr15_3	APC5	13.3782	6.59281	-1.06603	Subunit of the Anaphase-Promoting Complex/Cyclosome (APC/C), which is a ubiquitin-protein ligase required for degradation of anaphase inhibitors, including mitotic cyclins, during the metaphase/anaphase transition	Verified	mitotic sister chromatid segregation*	protein binding*	anaphase-promoting complex	yes	het
YDR441C::chr4_8	APT2	3.6668	6.54993	0.373795	Apparent pseudogene, not transcribed or translated under normal conditions; encodes a protein with similarity to adenine phosphoribosyltransferase, but artificially expressed protein exhibits no enzymatic activity	Verified	biological process unknown	molecular function unknown*	cytoplasm	no	hom
YDL200C::chr4_3	MGT1	3.9393	6.54299	0.429145	DNA repair methyltransferase (6-O-methylguanine-DNA methylase) involved in protection against DNA alkylation damage	Verified	DNA dealkylation	methylated-DNA-[protein]-cysteine S-methyltransferase activity	nucleus	no	hom
YDR473C::chr4_8	PRP3	7.56744	6.43935	0.00618588	Splicing factor, component of the U4/U6-U5 snRNP complex	Verified	nuclear mRNA splicing, via spliceosome	RNA splicing factor activity, transesterification mechanism	U4/U6 x U5 tri-snRNP complex	yes	het
YBR213W::chr2_4	MET8	6.67105	6.33469	-0.179763	Bifunctional dehydrogenase and ferrochelatase, involved in the biosynthesis of siroheme; also involved in the expression of PAPS reductase and sulfite reductase	Verified	response to drug*	ferrochelatase activity*	cellular component unknown	no	hom
YCR006C::chr3_1	YCR006C	4.37158	6.33029	-0.601056		Dubious				no	hom
YJR080C::chr00_12	FMP26	12.4967	6.31136	-0.129077	Putative protein of unknown function; the authentic, non-tagged protein is detected in highly purified mitochondria in high-throughput studies	Uncharacterized	biological process unknown	molecular function unknown	mitochondrion	no	hom
YJR102C::chr10_4	VPS25	4.69906	6.25032	0.760269	Component of the ESCRT-II complex, which is involved in ubiquitin-dependent sorting of proteins into the endosome	Verified	telomere maintenance*	protein binding	ESCRT II complex	no	hom
YPL229W::chr16_1	YPL229W	5.0588	6.06315	0.0797038		Uncharacterized	biological process unknown	molecular function unknown	cytoplasm	no	hom
YDR465C::chr4_8	RMT2	5.45969	5.99601	0.508715	Arginine methyltransferase; ribosomal protein L12 is a substrate	Verified	ribosome biogenesis and assembly*	protein-arginine N-methyltransferase activity	cytoplasm*	no	hom
YOR146W::chr15_2	YOR146W	3.85988	5.90949	1.1671		Dubious				yes	het
YKL077W::chr11_1	YKL077W	11.7933	5.87968	1.2644		Uncharacterized	biological process unknown	molecular function unknown	vacuole (sensu Fungi)	no	hom
YKL071W::chr11_1	YKL071W	5.70703	5.84609	0.506655		Uncharacterized	biological process unknown	molecular function unknown	cytoplasm	no	hom
YOL018C::chr15_5	TLG2	5.708	5.82692	-1.09008	Syntaxin-like t-SNARE that forms a complex with Tlg1p and Vti1p and mediates fusion of endosome-derived vesicles with the late Golgi; binds Vps45p, which prevents Tlg2p degradation and also facilitates t-SNARE complex formation	Verified	vesicle fusion	v-SNARE activity*	Golgi trans face*	no	hom
YGR076C::chr7_4	MRPL25	6.9025	5.73887	0.000847817	Mitochondrial ribosomal protein of the large subunit	Verified	translation	structural constituent of ribosome	mitochondrion*	no	hom
YPL216W::chr16_1	YPL216W	6.14651	5.72489	1.19659		Uncharacterized	biological process unknown	molecular function unknown	cellular component unknown	no	hom
YAL031C::chr1_1	GIP4	4.49695	5.65201	-0.919414	Cytoplasmic Glc7-interacting protein whose overexpression relocalizes Glc7p from the nucleus and prevents chromosome segregation; potential Cdc28p substrate	Verified	chromosome segregation*	protein phosphatase type 1 regulator activity*	cytoplasm	no	hom
YJL187C::chr10_1	SWE1	5.03346	5.62265	-0.45401	Protein kinase that regulates the G2/M transition by inhibition of Cdc28p kinase activity; localizes to the nucleus and to the daughter side of the mother-bud neck; homolog of S. pombe Wee1p; potential Cdc28p substrate	Verified	regulation of cell size*	protein kinase activity	nucleus*	no	hom
YGR131W::chr7_5	YGR131W	2.26843	5.59785	-0.478097		Uncharacterized	biological process unknown	molecular function unknown	cellular component unknown	no	hom
YGR108W::chr7_4	CLB1	10.7407	5.53728	0.0490054	B-type cyclin involved in cell cycle progression; activates Cdc28p to promote the transition from G2 to M phase; accumulates during G2 and M, then targeted via a destruction box motif for ubiquitin-mediated degradation by the proteasome	Verified	G2/M transition of mitotic cell cycle*	cyclin-dependent protein kinase regulator activity	cytoplasm*	no	hom
YGR091W::chr7_4	PRP31	4.13588	5.50066	-0.489446	Splicing factor, component of the U4/U6-U5 snRNP complex	Verified	nuclear mRNA splicing, via spliceosome	RNA splicing factor activity, transesterification mechanism	mitochondrion*	yes	het
YDL123W::chr4_2	SNA4	2.86537	5.47863	0.726634	Protein of unknown function, localized to the vacuolar outer membrane	Verified	biological process unknown	molecular function unknown	vacuolar membrane (sensu Fungi)	no	hom
YBR238C::chr2_4	YBR238C	4.20228	5.42033	-0.122778		Uncharacterized	ribosome biogenesis and assembly	molecular function unknown	cytoplasm*	no	hom
YGR046W::chr00_14	TAM41	7.0021	5.34488	0.00293871	Mitochondrial protein involved in protein import into the mitochondrial matrix; maintains the functional integrity of the TIM23 protein translocator complex; viability of null mutant is strain-dependent; mRNA is targeted to the bud	Verified	protein import into mitochondrial matrix	molecular function unknown	mitochondrion*	yes	het
YGR122W::chr7_4	YGR122W	10.3651	5.32724	0.491234		Uncharacterized	negative regulation of transcription from RNA polymerase II promoter	molecular function unknown	cytoplasm	no	hom
YDR452W::chr4_8	PPN1	3.84428	5.31846	0.188558	Vacuolar endopolyphosphatase with a role in phosphate metabolism; functions as a homodimer	Verified	polyphosphate metabolic process	endopolyphosphatase activity	vacuolar membrane	no	hom
YGR100W::chr7_4	MDR1	5.45601	5.28623	-0.0250412	Cytoplasmic GTPase-activating protein for Ypt/Rab transport GTPases Ypt6p, Ypt31p and Sec4p; involved in recycling of internalized proteins and regulation of Golgi secretory function	Verified	intracellular protein transport	Rab GTPase activator activity	cytoplasm*	no	hom
YDL176W::chr4_2	YDL176W	4.19702	5.27615	-0.00430866		Uncharacterized	biological process unknown	molecular function unknown	cellular component unknown	no	hom
YGR060W::chr7_4	ERG25	3.91595	5.26097	-0.145598	C-4 methyl sterol oxidase, catalyzes the first of three steps required to remove two C-4 methyl groups from an intermediate in ergosterol biosynthesis; mutants accumulate the sterol intermediate 4,4-dimethylzymosterol	Verified	ergosterol biosynthetic process	C-4 methylsterol oxidase activity	plasma membrane*	yes	het
YDR457W::chr4_8	TOM1	6.04687	5.11491	-0.065316	E3 ubiquitin ligase of the hect-domain class; has a role in mRNA export from the nucleus and may regulate transcriptional coactivators	Verified	regulation of cell size*	ubiquitin-protein ligase activity	nucleus*	no	hom
YGR153W::chr7_5	YGR153W	11.297	5.11238	-0.0506831		Uncharacterized	biological process unknown	molecular function unknown	cellular component unknown	no	hom
YIL011W::chr9_1	TIR3	5.42836	5.10326	-1.04253	Cell wall mannoprotein of the Srp1p/Tip1p family of serine-alanine-rich proteins; expressed under anaerobic conditions and required for anaerobic growth	Verified	biological process unknown	molecular function unknown	cell wall (sensu Fungi)	no	hom
YGR206W::chr7_5	MVB12	4.39643	5.02255	-0.387296	ESCRT-I subunit necessary for the efficient transport of cargo proteins to the vacuolar lumen; deletion mutant sensitive to rapamycin and nystatin; green fluorescent protein (GFP)-fusion protein localizes to endosome	Uncharacterized	protein targeting to vacuole	molecular function unknown	endosome*	no	hom
YGR037C::chr7_4	ACB1	2.83824	5.01771	-0.717521	Acyl-CoA-binding protein, transports newly synthesized acyl-CoA esters from fatty acid synthetase (Fas1p-Fas2p) to acyl-CoA-consuming processes	Verified	fatty acid metabolic process*	long-chain fatty acid transporter activity*	cytoplasm*	no	hom
YNL131W::chr14_3	TOM22	7.50417	5.01083	0.808031	Component of the TOM (translocase of outer membrane) complex responsible for initial import of mitochondrially directed proteins; acts as a receptor for precursor proteins and mediates interaction between the TOM and TIM complexes	Verified	protein import into mitochondrial matrix	protein transporter activity	mitochondrion*	yes	het
YOR254C::chr15_3	SEC63	2.00982	5.00879	0.31696	Essential subunit of Sec63 complex (Sec63p, Sec62p, Sec66p and Sec72p); with Sec61 complex, Kar2p/BiP and Lhs1p forms a channel competent for SRP-dependent and post-translational SRP-independent protein targeting and import into the ER	Verified	posttranslational protein targeting to membrane*	protein transporter activity	mitochondrion*	yes	het
YJL154C::chr10_1	VPS35	4.69975	5.0006	1.60687	Endosomal subunit of membrane-associated retromer complex required for retrograde transport; receptor that recognizes retrieval signals on cargo proteins, forms subcomplex with Vps26p and Vps29p that selects cargo proteins for retrieval	Verified	protein retention in Golgi*	protein binding*	endosome*	no	hom
YER074W-A::chr00_20	YOS1	3.69155	4.99942	0.286297	Integral membrane protein required for ER to Golgi transport; localized to the Golgi, the ER, and COPII vesicles; interacts with Yip1p and Yif1p	Verified	ER to Golgi vesicle-mediated transport	molecular function unknown	endoplasmic reticulum membrane*	no	het
YKR068C::chr00_3	BET3	1.97942	4.96964	-0.655196	Hydrophilic protein that acts in conjunction with SNARE proteins in targeting and fusion of ER to Golgi transport vesicles; component of the TRAPP (transport protein particle) complex	Verified	ER to Golgi vesicle-mediated transport	molecular function unknown	Golgi apparatus*	yes	het
YJR024C::chr00_13	YJR024C	7.60404	4.95523	-0.459016		Uncharacterized	biological process unknown	molecular function unknown	cytoplasm	no	hom
YPL186C::chr16_2	UIP4	3.29623	4.93097	0.107276	Protein of unknown function that interacts with Ulp1p, a Ubl (ubiquitin-like protein)-specific protease for Smt3p protein conjugates	Verified	biological process unknown	molecular function unknown	endoplasmic reticulum*	no	hom
YDR080W::chr4_4	VPS41	2.1894	4.89537	0.472285	Vacuolar membrane protein that is a subunit of the homotypic vacuole fusion and vacuole protein sorting (HOPS) complex; essential for membrane docking and fusion at the Golgi-to-endosome and endosome-to-vacuole stages of protein transport	Verified	vacuole fusion, non-autophagic*	Rab guanyl-nucleotide exchange factor activity	vacuole (sensu Fungi)*	no	hom
YCR027C::chr00_1	RHB1	2.11021	4.87715	0.376138	Putative Rheb-related GTPase involved in regulating canavanine resistance and arginine uptake; member of the Ras superfamily of G-proteins	Verified	retrograde transport, endosome to Golgi*	GTPase activity	extrinsic to plasma membrane	no	hom
YJR059W::chr00_13	PTK2	4.85729	4.86373	-0.666483	Putative serine/threonine protein kinase involved in regulation of ion transport across plasma membrane; enhances spermine uptake	Verified	G1/S transition of mitotic cell cycle*	protein kinase activity	cytoplasm*	no	hom
YOR109W::chr15_2	INP53	0.464885	4.84172	-0.0974843	Phosphatidylinositol 4,5-bisphosphate 5-phosphatase, synaptojanin-like protein with an N-terminal Sac1 domain, plays a role in a TGN (trans Golgi network)-to-early endosome pathway; hyperosmotic stress causes translocation to actin patches	Verified	cell wall organization and biogenesis*	phosphoinositide 5-phosphatase activity*	membrane fraction*	no	hom
YER083C::chr5_3	GET2	2.38543	4.81987	-1.0149	Subunit of the GET complex; required for meiotic nuclear division and for the retrieval of HDEL proteins from the Golgi to the ER in an ERD2 dependent fashion; may be involved in cell wall function	Verified	cell wall organization and biogenesis*	molecular function unknown	endoplasmic reticulum*	no	hom
YDR458C::chr4_8	HEH2	5.13726	4.77505	0.215462	Protein of unknown function; green fluorescent protein (GFP)-fusion protein localizes to the nuclear periphery	Uncharacterized	biological process unknown	molecular function unknown	cellular component unknown	no	hom
YCL032W::chr3_1	STE50	4.33833	4.77187	-0.344611	Protein involved in mating response, invasive/filamentous growth, and osmotolerance, acts as an adaptor that links G protein-associated Cdc42p-Ste20p complex to the effector Ste11p to modulate signal transduction	Verified	pheromone-dependent signal transduction during conjugation with cellular fusion*	protein kinase regulator activity*	cytoplasm	no	hom
YMR077C::chr00_6	VPS20	6.35838	4.7605	0.544094	Myristoylated subunit of ESCRTIII, the endosomal sorting complex required for transport of transmembrane proteins into the multivesicular body pathway to the lysosomal/vacuolar lumen; cytoplasmic protein recruited to endosomal membranes	Verified	late endosome to vacuole transport*	protein binding	cytoplasm*	no	hom
YDR449C::chr4_8	UTP6	6.19978	4.75541	-1.03585	Nucleolar protein, component of the small subunit (SSU) processome containing the U3 snoRNA that is involved in processing of pre-18S rRNA	Verified	ribosome biogenesis and assembly*	snoRNA binding	small nucleolar ribonucleoprotein complex	yes	het
YCL026C::chr3_1	YCL026C_d	6.20049	4.72836	-0.542587		Deleted				no	hom
YDR446W::chr4_8	ECM11	2.84518	4.67601	-0.248462	Non-essential protein apparently involved in meiosis, GFP fusion protein is present in discrete clusters in the nucleus throughout mitosis; may be involved in maintaining chromatin structure	Verified	cell wall organization and biogenesis*	molecular function unknown	nucleus	no	hom
YPR078C::chr00_15	YPR078C	3.58444	4.65882	-0.600136		Uncharacterized	meiosis*	molecular function unknown	cellular component unknown	no	hom
YDR464W::chr4_8	SPP41	3.88984	4.61849	0.21526	Protein involved in negative regulation of expression of spliceosome components PRP4 and PRP3	Verified	negative regulation of transcription from RNA polymerase II promoter	molecular function unknown	nucleus	yes	het
YKL025C::chr11_1	PAN3	2.50782	4.55114	-0.123393	Essential subunit of the Pan2p-Pan3p poly(A)-ribonuclease complex, which acts to control poly(A) tail length and regulate the stoichiometry and activity of postreplication repair complexes	Verified	DNA repair*	poly(A)-specific ribonuclease activity	cytoplasm*	no	hom
YDL173W::chr4_2	YDL173W	5.24408	4.54956	0.222526		Uncharacterized	biological process unknown	molecular function unknown	cytoplasm	no	hom
YOR341W::chr15_4	RPA190	3.106	4.5415	-0.347	RNA polymerase I subunit; largest subunit of RNA polymerase I	Verified	transcription from RNA polymerase I promoter	DNA-directed RNA polymerase activity	DNA-directed RNA polymerase I complex	yes	het
YNL026W::chr14_4	SAM50	6.07802	4.49466	0.298204	Essential component of the Sorting and Assembly Machinery (SAM or Tob complex) of the mitochondrial outer membrane, which binds precursors of beta-barrel proteins and facilitates their outer membrane insertion; homologous to bacterial Omp85	Verified	protein complex assembly*	molecular function unknown	mitochondrion*	yes	het
YGR144W::chr7_5	THI4	7.06175	4.46284	0.041759	Protein required for thiamine biosynthesis and for mitochondrial genome stability	Verified	mitochondrial genome maintenance*	molecular function unknown	mitochondrion*	no	hom
YLR035C::chr00_8	MLH2	4.88342	4.40832	0.207967	Protein required for DNA mismatch repair in mitosis and meiosis; involved in the repair of mutational intermediates; forms a complex with Pms1p and Msh1p to repair mismatched DNA	Verified	DNA repair	molecular function unknown	nucleus	no	hom
YGR089W::chr00_14	NNF2	4.21535	4.40737	-0.581247	Protein that exhibits physical and genetic interactions with Rpb8p, which is a subunit of RNA polymerases I, II, and III; computational analysis of large-scale protein-protein interaction data suggests a role in chromosome segregation	Uncharacterized	chromosome segregation	molecular function unknown	membrane fraction	no	hom
YPR083W::chr00_18	MDM36	1.3637	4.40594	-0.536634	Protein required for normal mitochondrial morphology and inheritance	Verified	mitochondrion organization and biogenesis	molecular function unknown	cellular component unknown	no	hom
YIL013C::chr9_1	PDR11	2.977	4.3923	-0.918879	Membrane protein of the ATP-binding cassette (ABC) transporter superfamily, involved in multiple drug resistance, mediates sterol uptake when sterol biosynthesis is compromised, regulated by Pdr1p, required for anaerobic growth	Verified	sterol transport	ATPase activity, coupled to transmembrane movement of substances	membrane	no	hom
YCR009C::chr3_1	RVS161	4.64468	4.39194	-1.66152	Amphiphysin-like lipid raft protein; subunit of a complex (Rvs161p-Rvs167p) that regulates polarization of the actin cytoskeleton, endocytosis, cell polarity, cell fusion and viability following starvation or osmotic stress	Verified	endocytosis*	cytoskeletal protein binding	actin cortical patch*	no	hom
YDR015C::chr4_3	YDR015C	3.98638	4.38571	-0.393294		Dubious				no	hom
YDR103W::chr4_4	STE5	8.01857	4.36565	0.312136	Pheromone-responsive scaffold protein; shuttles from the nucleus to the plasma membrane and assembles kinases Ste11p, Ste7p, and Fus3p into a specific signaling complex; active oligomeric form interacts with Ste4p-Ste18p complex	Verified	invasive growth (sensu Saccharomyces)*	phospholipid binding*	cytoplasm*	no	het
YGL167C::chr7_2	PMR1	1.52899	4.36028	1.03385	High affinity Ca2+/Mn2+ P-type ATPase required for Ca2+ and Mn2+ transport into Golgi; involved in Ca2+ dependent protein sorting and processing; mutations in human homolog ATP2C1 cause acantholytic skin condition Hailey-Hailey disease	Verified	protein amino acid glycosylation*	calcium ion binding*	Golgi membrane	no	hom
YPR085C::chr16_4	YPR085C	19.0705	4.35055	-0.342066		Uncharacterized	biological process unknown	molecular function unknown	cellular component unknown	yes	het
YCR022C::chr3_1	YCR022C	2.18953	4.34013	-1.10473		Dubious				no	hom
YGR114C::chr7_4	YGR114C	5.65209	4.31843	-0.29696		Dubious				yes	het
YKL053W::chr11_1	YKL053W	3.73092	4.31033	-0.830064		Dubious				no	hom
YGL006W::chr7_1	PMC1	6.81223	4.29774	-0.059585	Vacuolar Ca2+ ATPase involved in depleting cytosol of Ca2+ ions; prevents growth inhibition by activation of calcineurin in the presence of elevated concentrations of calcium; similar to mammalian PMCA1a	Verified	calcium ion homeostasis*	calcium-transporting ATPase activity	vacuolar membrane (sensu Fungi)	no	hom
YNL027W::chr14_4	CRZ1	3.03462	4.29135	0.255882	Transcription factor that activates transcription of genes involved in stress response; nuclear localization is positively regulated by calcineurin-mediated dephosphorylation	Verified	regulation of transcription, DNA-dependent*	transcription factor activity	cytoplasm*	no	hom
YKR040C::chr00_14	YKR040C	3.14039	4.24414	-0.654371		Dubious				no	hom
YPL228W::chr16_1	CET1	3.99918	4.24204	-0.542608	Beta (RNA 5'-triphosphatase) subunit of the mRNA capping enzyme, a heterodimer (the other subunit is CEG1, a guanylyltransferase) involved in adding the 5' cap to mRNA; the mammalian enzyme is a single bifunctional polypeptide	Verified	mRNA capping	polynucleotide 5'-phosphatase activity	nucleus	yes	het
YOR227W::chr15_3	YOR227W	4.82322	4.18891	0.60312		Verified	biological process unknown	molecular function unknown	cytoplasm*	no	hom
YBR300C::chr00_1	YBR300C	2.7734	4.1864	0.15689		Dubious				no	hom
YPL227C::chr16_1	ALG5	2.97309	4.17005	0.906537	UDP-glucose:dolichyl-phosphate glucosyltransferase, involved in asparagine-linked glycosylation in the endoplasmic reticulum	Verified	protein amino acid N-linked glycosylation	dolichyl-phosphate beta-glucosyltransferase activity	endoplasmic reticulum membrane	no	hom
YDL175C::chr4_2	AIR2	4.14349	4.1623	0.253043	RING finger protein that interacts with the arginine methyltransferase Hmt1p; may regulate methylation of Npl3p, which modulates Npl3p function in mRNA processing and export; has similarity to Air1p	Verified	mRNA export from nucleus*	polynucleotide adenylyltransferase activity	nucleus*	no	hom
YPL120W::chr16_2	VPS30	4.05474	4.15675	-0.138894	Protein that forms a membrane-associated complex with Apg14p that is essential for autophagy; involved in a retrieval step of the carboxypeptidase Y receptor, Vps10p, to the late Golgi from the endosome; involved in vacuolar protein sorting	Verified	protein targeting to vacuole*	molecular function unknown	membrane fraction	no	hom
YBR232C::chr00_8	YBR232C	4.23045	4.1508	-0.148564		Dubious				no	hom
YKL065C::chr11_1	YET1	2.15813	4.14772	-0.410729	Endoplasmic reticulum transmembrane protein; may interact with ribosomes, based on co-purification experiments; homolog of human BAP31 protein	Verified	biological process unknown	molecular function unknown	endoplasmic reticulum*	no	hom
YCL042W::chr3_1	YCL042W	3.09789	4.10972	-0.248028		Uncharacterized	biological process unknown	molecular function unknown	cytoplasm	no	hom
YKL213C::chr11_3	DOA1	4.55779	4.10589	1.13752	WD repeat protein required for ubiquitin-mediated protein degradation, forms complex with Cdc48p, plays a role in controlling cellular ubiquitin concentration; also promotes efficient NHEJ in postdiauxic/stationary phase	Verified	ubiquitin-dependent protein catabolic process*	ubiquitin binding	cytoplasm*	no	hom
YPR079W::chr16_4	MRL1	5.72599	4.10499	-0.00892857	Membrane protein with similarity to mammalian mannose-6-phosphate receptors, possibly functions as a sorting receptor in the delivery of vacuolar hydrolases	Verified	vacuolar transport	signal sequence binding	cytoplasm*	no	hom
YDL227C::chr4_3	HO	4.74228	4.09857	0.0216991	Site-specific endonuclease required for gene conversion at the MAT locus (homothallic switching) through the generation of a ds DNA break; expression restricted to mother cells in late G1 as controlled by Swi4p-Swi6p, Swi5p and Ash1p	Verified	gene conversion at mating-type locus*	endonuclease activity	nucleus	no	hom
YOR097C::chr15_2	YOR097C	3.16349	4.0932	-0.216827		Uncharacterized	biological process unknown	molecular function unknown	cellular component unknown	no	hom
YKL088W::chr11_1	YKL088W	4.04971	4.06613	-0.354254		Uncharacterized	response to salt stress*	purine nucleotide binding*	cytoplasm	yes	het
YKL033W::chr11_1	YKL033W	12.7085	4.06176	0.28088		Uncharacterized	biological process unknown	molecular function unknown	cytoplasm*	yes	het
YGL088W::chr7_1	YGL088W	6.23967	4.05701	-0.200698		Dubious				no	hom
YDR495C::chr4_8	VPS3	2.8744	4.04799	-0.302694	Cytoplasmic protein required for the sorting and processing of soluble vacuolar proteins, acidification of the vacuolar lumen, and assembly of the vacuolar H+-ATPase	Verified	telomere maintenance*	molecular function unknown	cytoplasm	no	hom
YCL033C::chr3_1	YCL033C	3.31053	4.04741	-0.0359957		Uncharacterized	response to oxidative stress	protein-methionine-R-oxide reductase activity	cellular component unknown	no	hom
YDR520C::chr4_8	YDR520C	8.54785	4.03906	-0.460938		Uncharacterized	biological process unknown	molecular function unknown	cytoplasm*	no	hom
YOR151C::chr15_2	RPB2	0.296989	4.02766	-1.01513	RNA polymerase II second largest subunit B150, part of central core; similar to bacterial beta subunit	Verified	transcription from RNA polymerase II promoter	DNA-directed RNA polymerase activity	mitochondrion*	yes	het
YCL008C::chr3_1	STP22	2.72828	4.02685	0.54767	Component of the ESCRT-I complex, which is involved in ubiquitin-dependent sorting of proteins into the endosome; homologous to the mouse and human Tsg101 tumor susceptibility gene; mutants exhibit a Class E Vps phenotype	Verified	telomere maintenance*	protein binding	endosome*	no	hom
YGL087C::chr7_1	MMS2	3.38353	4.02394	-0.197189	Protein involved in error-free postreplication DNA repair; forms a heteromeric complex with Ubc13p that has a ubiquitin-conjugating activity; cooperates with chromatin-associated RING finger proteins, Rad18p and Rad5p	Verified	response to DNA damage stimulus*	ubiquitin conjugating enzyme activity	cytoplasm*	no	hom
YER133W::chr00_5	GLC7	5.38582	4.00657	0.943412	Catalytic subunit of type 1 serine/threonine protein phosphatase, involved in many processes including glycogen metabolism, sporulation, and mitosis; interacts with multiple regulatory subunits; predominantly isolated with Sds22p	Verified	35S primary transcript processing*	protein phosphatase type 1 activity	nucleolus*	yes	het

## Sheet: Fen
strain	Gene	z_result_nq:07_07_12_t07:Fenpropimorph:0.2:uM:NaF:25:mM:5_20:heho_05_06:YPD	z_result_nq:07_07_12_t08:NaF:25:mM:::mM:5_20:heho_05_06:YPD	z_result_nq:07_08_09_t03:Fenpropimorph:0.2:uM::::5_20:heho_05_06:YPD	Description	feature_qualifier	GO_process	GO_function	GO_component	essential_gene	zygosity
YPR090W::chr16_4	YPR089W_p	1.07052	7.16804	11.3488		Uncharacterized	biological process unknown	molecular function unknown	cellular component unknown	no	hom
YDR047W::chr4_3	HEM12	3.78931	0.68937	9.00828	Uroporphyrinogen decarboxylase, catalyzes the fifth step in the heme biosynthetic pathway; localizes to both the cytoplasm and nucleus; activity inhibited by Cu2+, Zn2+, Fe2+, Fe3+ and sulfhydryl-specific reagents	Verified	heme biosynthetic process	uroporphyrinogen decarboxylase activity	cytoplasm*	yes	het
YDL196W::chr4_3	YDL196W	18.7669	0.0375413	7.29744		Dubious				yes	het
YOR070C::chr15_1	GYP1	3.58356	0.247092	6.35035	Cis-golgi GTPase-activating protein (GAP) for the Rab family members Ypt1p (in vivo) and for Ypt1p, Sec4p, Ypt7p, and Ypt51p (in vitro); involved in vesicle docking and fusion	Verified	vesicle-mediated transport	Rab GTPase activator activity	mitochondrion*	no	hom
YER031C::chr00_10	YPT31	4.25081	3.98443	5.38599	GTPase of the Ypt/Rab family, very similar to Ypt32p; involved in the exocytic pathway; mediates intra-Golgi traffic or the budding of post-Golgi vesicles from the trans-Golgi	Verified	vesicle-mediated transport*	GTPase activity	mitochondrial outer membrane*	no	hom
YMR071C::chr00_6	TVP18	8.11743	-0.823042	5.34251	Integral membrane protein localized to late Golgi vesicles along with the v-SNARE Tlg2p; may interact with ribosomes, based on co-purification experiments	Verified	biological process unknown	molecular function unknown	clathrin-coated vesicle*	no	hom
YJL204C::chr10_1	RCY1	0.810626	1.27694	5.20748	F-box protein involved in recycling plasma membrane proteins internalized by endocytosis; localized to sites of polarized growth	Verified	endocytosis	protein binding	Golgi apparatus*	no	hom
YKL135C::chr11_2	APL2	2.80502	2.74468	5.2037	Beta-adaptin, large subunit of the clathrin-associated protein (AP-1) complex; binds clathrin; involved in clathrin-dependent Golgi protein sorting	Verified	vesicle-mediated transport	clathrin binding	AP-1 adaptor complex	no	hom
YAL026C::chr1_1	DRS2	2.40612	-1.60317	4.64886	Aminophospholipid translocase (flippase) that maintains membrane lipid asymmetry in post-Golgi secretory vessicles; localizes to the trans-Golgi network; contributes to clathrin-coated vesicle formation and endocytosis; type 4 P-type ATPase	Verified	endocytosis*	phospholipid-translocating ATPase activity*	Golgi trans face	no	hom
YDR354W::chr4_7	TRP4	2.56646	-0.983344	4.44546	Anthranilate phosphoribosyl transferase of the tryptophan biosynthetic pathway, catalyzes the phosphoribosylation of anthranilate, subject to the general control system of amino acid biosynthesis	Verified	tryptophan biosynthetic process	anthranilate phosphoribosyltransferase activity	cytoplasm*	no	hom
YKR026C::chr11_3	GCN3	-0.404112	-1.15428	4.37172	Alpha subunit of the translation initiation factor eIF2B, the guanine-nucleotide exchange factor for eIF2; activity subsequently regulated by phosphorylated eIF2; first identified as a positive regulator of GCN4 expression	Verified	regulation of translational initiation	translation initiation factor activity*	guanyl-nucleotide exchange factor complex*	no	hom

## Sheet: Fen vs NaF.txt
strain	match	Gene	z_result_nq:07_07_12_t07:Fenpropimorph:0.2:uM:NaF:25:mM:5_20:heho_05_06:YPD	z_result_nq:07_07_12_t08:NaF:25:mM:::mM:5_20:heho_05_06:YPD	z_result_nq:07_08_09_t03:Fenpropimorph:0.2:uM::::5_20:heho_05_06:YPD	Description	feature_qualifier	GO_process	GO_function	GO_component	essential_gene	zygosity				strain with Z>=2 apprearing only in combination
YAL001C::chr1_1	0	TFC3	-2.38711	-2.48939	-0.0976732	Largest of six subunits of the RNA polymerase III transcription initiation factor complex (TFIIIC); part of the TauB domain of TFIIIC that binds DNA at the BoxB promoter sites of tRNA and similar genes; cooperates with Tfc6p in DNA binding	Verified	transcription initiation from RNA polymerase III promoter	RNA polymerase III transcription factor activity	mitochondrion*	yes	het				YDR397C::chr4_7
YAL002W::chr1_1	0	VPS8	0.586745	0.777601	0.58515	Membrane-associated hydrophilic protein that interacts with the small GTPase, Vps21p, to facilitate soluble vacuolar protein localization; required for localization and trafficking of the CPY sorting receptor; contains a RING finger motif	Verified	late endosome to vacuole transport	molecular function unknown	membrane fraction	no	hom				YOL116W::chr00_6
YAL003W::chr1_1	0	EFB1	-2.76061	-2.36204	-0.187755	Translation elongation factor 1 beta; stimulates nucleotide exchange to regenerate EF-1 alpha-GTP for the next elongation cycle; part of the EF-1 complex, which facilitates binding of aminoacyl-tRNA to the ribosomal A site	Verified	translational elongation	translation elongation factor activity	ribosome*	yes	het				YNR042W::chr14_4
YAL004W::chr1_1	0	YAL004W	-1.51751	-0.189495	0.100584		Dubious				no	hom				YDR325W::chr4_6
YAL005C::chr1_1	0	SSA1	-2.37625	-1.8784	-0.649499	ATPase involved in protein folding and nuclear localization signal (NLS)-directed nuclear transport; member of heat shock protein 70 (HSP70) family; forms a chaperone complex with Ydj1p; localized to the nucleus, cytoplasm, and cell wall	Verified	translation*	ATPase activity*	cytoplasm*	no	hom				YGR038W::chr00_14
YAL007C::chr1_1	0	ERP2	1.17303	1.47938	1.85588	Protein that forms a heterotrimeric complex with Erp1p, Emp24p, and Erv25p; member, along with Emp24p and Erv25p, of the p24 family involved in ER to Golgi transport and localized to COPII-coated vesicles	Verified	ER to Golgi vesicle-mediated transport	molecular function unknown	ER to Golgi transport vesicle	no	hom				YMR167W::chr13_4
YAL008W::chr1_1	0	FUN14	1.90684	2.76792	-0.738699	Mitochondrial protein of unknown function	Verified	biological process unknown	molecular function unknown	mitochondrion*	no	hom				YDR468C::chr4_8
YAL009W::chr1_1	0	SPO7	-2.02947	-2.22848	-0.20298	Integral nuclear/ER membrane protein of unknown function, required for normal nuclear envelope morphology and sporulation	Verified	sporulation (sensu Fungi)*	molecular function unknown	integral to membrane*	no	hom				YPR089W::chr16_4
YAL010C::chr1_1	0	MDM10				Subunit of the mitochondrial sorting and assembly machinery (SAM complex); has a role in assembly of the TOM complex, which mediates protein import through the outer membrane; required for normal mitochondrial morphology and inheritance	Verified	telomere maintenance*	molecular function unknown	mitochondrial outer membrane*	no	hom				YLR452C::chr00_4
YAL011W::chr1_1	0	SWC3	-1.42896	-0.94935	-2.99686	Protein of unknown function, component of the SWR1 complex, which exchanges histone variant H2AZ (Htz1p) for chromatin-bound histone H2A; required for formation of nuclear-associated array of smooth endoplasmic reticulum known as karmellae	Verified	response to drug*	molecular function unknown	nucleus*	no	hom				YKL032C::chr11_1
YAL012W::chr00_12	0	CYS3	0.743256	-1.1984	-0.355241	Cystathionine gamma-lyase, catalyzes one of the two reactions involved in the transsulfuration pathway that yields cysteine from homocysteine with the intermediary formation of cystathionine	Verified	response to drug*	cystathionine gamma-lyase activity	cytoplasm	no	hom				YCR090C::chr00_2
YAL013W::chr1_1	0	DEP1	-0.716129	-1.7478	-0.313196	Transcriptional modulator involved in regulation of structural phospholipid biosynthesis genes and metabolically unrelated genes, as well as maintenance of telomeres, mating efficiency, and sporulation	Verified	telomere maintenance*	histone deacetylase activity*	nucleus*	no	hom				YOR248W::chr15_3
YAL014C::chr1_1	0	SYN8	2.6493	2.19959	-0.159876	Endosomal SNARE related to mammalian syntaxin 8	Verified	transport	SNAP receptor activity	endosome	no	hom				YNR039C::chr14_4
YAL015C::chr1_1	0	NTG1	0.932203	-0.878935	-2.81235	DNA N-glycosylase and apurinic/apyrimidinic (AP) lyase involved in base excision repair, localizes to the nucleus and mitochondrion	Verified	DNA repair*	DNA-(apurinic or apyrimidinic site) lyase activity*	nucleus*	no	hom				YMR250W::chr13_5
YAL016W::chr00_12	0	TPD3				Regulatory subunit A of the heterotrimeric protein phosphatase 2A, which also contains regulatory subunit Cdc55p and either catalytic subunit Pph21p or Pph22p; required for cell morphogenesis and for transcription by RNA polymerase III	Verified	translation*	protein phosphatase type 2A activity	cytoplasm*	no	hom				YGR004W::chr7_3
YAL017W::chr1_1	0	PSK1	-1.54506	-2.10157	-0.699571	One of two (see also PSK2) PAS domain containing S/T protein kinases; coordinately regulates protein synthesis and carbohydrate metabolism and storage in response to a unknown metabolite that reflects nutritional status	Verified	protein amino acid phosphorylation*	protein serine/threonine kinase activity	cytoplasm	no	hom				YLR071C::chr12_2
YAL018C::chr1_1	0	YAL018C	-0.725587	-0.419654	-0.936341		Uncharacterized	biological process unknown	molecular function unknown	cellular component unknown	no	hom				YCR099C::chr00_2
YAL019W::chr1_1	0	FUN30	-1.91507	-1.42467	0.402427	Protein whose overexpression affects chromosome stability, potential Cdc28p substrate; homolog of Snf2p; the authentic, non-tagged protein is detected in highly purified mitochondria in high-throughput studies	Verified	chromosome organization and biogenesis (sensu Eukaryota)	molecular function unknown	nucleus*	no	hom				YNR018W::chr14_4
YAL020C::chr1_1	0	ATS1	0.917012	2.34274	-2.29544	Protein required, with Elongator complex, Kti11p, and Kti12p, for modification of wobble nucleosides in tRNA; has a potential role in regulatory interactions between microtubules and the cell cycle	Verified	tRNA modification*	molecular function unknown	cytoplasm	no	hom				YGL208W::chr7_3
YAL021C::chr1_1	0	CCR4				Component of the CCR4-NOT transcriptional complex, which is involved in regulation of gene expression; component of the major cytoplasmic deadenylase, which is involved in mRNA poly(A) tail shortening	Verified	response to drug*	3'-5'-exoribonuclease activity	cytoplasm*	no	hom				YGL035C::chr7_1
YAL022C::chr1_1	0	FUN26	1.617	2.31025	-2.01315	Nucleoside transporter with broad nucleoside selectivity; localized to intracellular membranes	Verified	nucleoside transport	nucleoside transporter activity	membrane*	no	hom				YGL203C::chr7_3
YAL023C::chr1_1	0	PMT2	2.34353	1.95853	-1.23588	Protein O-mannosyltransferase, transfers mannose residues from dolichyl phosphate-D-mannose to protein serine/threonine residues; acts in a complex with Pmt1p, can instead interact with Pmt5p in some conditions; target for new antifungals	Verified	protein amino acid O-linked glycosylation	dolichyl-phosphate-mannose-protein mannosyltransferase activity	endoplasmic reticulum	no	hom				YMR169C::chr00_4
YAL024C::chr00_17a	0	LTE1	-0.822739	-1.73622	1.3067	Putative GDP/GTP exchange factor required for mitotic exit at low temperatures; acts as a guanine nucleotide exchange factor (GEF) for Tem1p, which is a key regulator of mitotic exit; physically associates with Ras2p-GTP	Verified	response to drug*	guanyl-nucleotide exchange factor activity	bud	no	hom				YGL248W::chr7_3
YAL025C::chr1_1	0	MAK16	-1.81569	-1.48653	-0.594321	Essential nuclear protein, constituent of 66S pre-ribosomal particles; required for maturation of 25S and 5.8S rRNAs; required for maintenance of M1 satellite double-stranded RNA of the L-A virus	Verified	ribosome biogenesis and assembly*	molecular function unknown	nucleolus	yes	het				YHR065C::chr8_2
YAL026C::chr1_1	0	DRS2	2.40612	-1.60317	4.64886	Aminophospholipid translocase (flippase) that maintains membrane lipid asymmetry in post-Golgi secretory vessicles; localizes to the trans-Golgi network; contributes to clathrin-coated vesicle formation and endocytosis; type 4 P-type ATPase	Verified	endocytosis*	phospholipid-translocating ATPase activity*	Golgi trans face	no	hom				YOR282W::chr15_3
YAL027W::chr1_1	0	YAL027W	1.59276	0.300231	-1.37182		Uncharacterized	biological process unknown	molecular function unknown	nucleus	no	hom				YKL169C::chr11_2
YAL028W::chr1_1	0	FRT2	3.2477	2.30215	-0.119632	Tail-anchored endoplasmic reticulum membrane protein, interacts with homolog Frt1p but is not a substrate of calcineurin (unlike Frt1p), promotes growth in conditions of high Na+, alkaline pH, or cell wall stress; potential Cdc28p substrate	Verified	response to stress	molecular function unknown	endoplasmic reticulum	no	hom				YCR102C::chr00_2
YAL029C::chr1_1	0	MYO4	3.06427	2.18581	-0.483849	One of two type V myosin motors (along with MYO2) involved in actin-based transport of cargos; required for mRNA transport, including ASH1 mRNA, and facilitating the growth and movement of ER tubules into the growing bud along with She3p	Verified	intracellular mRNA localization*	actin filament binding*	mitochondrion*	no	hom				YER067C-A::chr5_3
YAL030W::chr1_1	0	SNC1	1.49065	0.965517	-1.15787	Vesicle membrane receptor protein (v-SNARE) involved in the fusion between Golgi-derived secretory vesicles with the plasma membrane; proposed to be involved in endocytosis; member of the synaptobrevin/VAMP family of R-type v-SNARE proteins	Verified	endocytosis*	v-SNARE activity	endosome*	no	hom				YKL049C::chr11_1
YAL031C::chr1_1	0	GIP4	4.49695	5.65201	-0.919414	Cytoplasmic Glc7-interacting protein whose overexpression relocalizes Glc7p from the nucleus and prevents chromosome segregation; potential Cdc28p substrate	Verified	chromosome segregation*	protein phosphatase type 1 regulator activity*	cytoplasm	no	hom				YLR303W::chr12_4
YAL032C::chr1_1	0	PRP45	-2.60267	-2.49583	0.0283806	Protein required for pre-mRNA splicing; associates with the spliceosome and interacts with splicing factors Prp22p and Prp46p; orthologous to human transcriptional coactivator SKIP and can activate transcription of a reporter gene	Verified	nuclear mRNA splicing, via spliceosome*	transcriptional activator activity	nucleus*	yes	het				YJR019C::chr00_13
YAL033W::chr1_1	0	POP5	0.71694	1.01134	-0.928813	Subunit of both RNase MRP, which cleaves pre-rRNA, and nuclear RNase P, which cleaves tRNA precursors to generate mature 5' ends	Verified	rRNA processing*	ribonuclease P activity*	ribonuclease MRP complex*	yes	het				YGL086W::chr7_1
YAL034C::chr1_1	0	FUN19	-2.12168	-0.576412	-0.194767	Non-essential protein of unknown function	Verified	biological process unknown	molecular function unknown	cellular component unknown	no	hom				YDL182W::chr4_2
YAL034W-A::chr1_1	0	MTW1	-1.44892	-2.51011	-0.169974	Essential component of the MIND kinetochore complex (Mtw1p Including Nnf1p-Nsl1p-Dsn1p) which joins kinetochore subunits contacting DNA to those contacting microtubules; critical to kinetochore assembly	Verified	chromosome segregation	molecular function unknown	spindle pole*	yes	het				YBR038W::chr2_2
YAL035C-A::chr1_1	0	YAL034C-B					Dubious				yes	het				YBR120C::chr2_3
YAL035W::chr1_1	0	FUN12				GTPase, required for general translation initiation by promoting Met-tRNAiMet binding to ribosomes and ribosomal subunit joining; homolog of bacterial IF2	Verified	translational initiation	GTPase activity*	mitochondrion*	no	hom				YNR034W::chr14_4
YAL036C::chr1_1	0	RBG1	1.10107	0.167263	-0.996422	Member of the DRG family of GTP-binding proteins; interacts with translating ribosomes and with Tma46p	Verified	ribosome biogenesis and assembly	GTP binding	cytoplasm	no	hom				YMR112C::chr00_9
YAL037W::chr1_1	0	YAL037W	-0.964431	-1.45088	-0.0525068		Uncharacterized	biological process unknown	molecular function unknown	cellular component unknown	no	hom				YNL176C::chr14_2
YAL038W::chr1_1	0	CDC19	-0.508368	-0.122908	-1.07479	Pyruvate kinase, functions as a homotetramer in glycolysis to convert phosphoenolpyruvate to pyruvate, the input for aerobic (TCA cycle) or anaerobic (glucose fermentation) respiration	Verified	glycolysis*	pyruvate kinase activity	cytosol	yes	het				YDR501W::chr4_8
YAL039C::chr1_1	0	CYC3				Cytochrome c heme lyase (holocytochrome c synthase), attaches heme to apo-Cyc1p in the mitochondrial intermembrane space; human ortholog may have a role in microphthalmia with linear skin defects (MLS)	Verified	cytochrome c-heme linkage	holocytochrome-c synthase activity	mitochondrion*	no	hom				YDR361C::chr4_7
YAL040C::chr1_1	0	CLN3	-3.49098	-3.90726	-0.760433	G1 cyclin involved in cell cycle progression; activates Cdc28p kinase to promote the G1 to S phase transition; plays a role in regulating transcription of the other G1 cyclins, CLN1 and CLN2; regulated by phosphorylation and proteolysis	Verified	G1/S transition of mitotic cell cycle*	cyclin-dependent protein kinase regulator activity	nucleus	no	hom				YLR110C::chr00_15
YAL041W::chr1_1	0	CDC24				Guanine nucleotide exchange factor (GEF or GDP-release factor) for Cdc42p; required for polarity establishment and maintenance, and mutants have morphological defects in bud formation and shmooing	Verified	pseudohyphal growth*	signal transducer activity*	nucleus*	yes	het				YHR166C::chr8_3
YAL042W::chr1_1	0	ERV46	1.70282	1.77275	-0.727851	Protein localized to COPII-coated vesicles, forms a complex with Erv41p; involved in the membrane fusion stage of transport	Verified	ER to Golgi vesicle-mediated transport	molecular function unknown	integral to endoplasmic reticulum membrane*	no	hom				YDL045C::chr4_1
YAL043C-A::chr1_1	0	YAL042C-A	-0.136564	0.225551	-0.298091		Dubious				no	hom				YDR305C::chr4_6
YAL043C::chr1_1	0	PTA1	-2.72849	-2.61356	0.378991	Subunit of holo-CPF, a multiprotein complex and functional homolog of mammalian CPSF, required for the cleavage and polyadenylation of mRNA and snoRNA 3' ends; involved in pre-tRNA processing; binds to the phosphorylated CTD of RNAPII	Verified	mRNA polyadenylation*	RNA binding	mRNA cleavage and polyadenylation specificity factor complex*	yes	het				YGR239C::chr00_14
YAL044C::chr1_1	0	GCV3	-1.20463	-1.66936	2.16424	H subunit of the mitochondrial glycine decarboxylase complex, required for the catabolism of glycine to 5,10-methylene-THF; expression is regulated by levels of levels of 5,10-methylene-THF in the cytoplasm	Verified	telomere maintenance*	glycine dehydrogenase (decarboxylating) activity	mitochondrion*	no	hom				YDR399W::chr4_7
YAL045C::chr1_1	0	YAL045C	-1.73833	-2.22907	-0.0484582		Dubious				no	hom				YDR434W::chr4_7
YAL046C::chr1_1	0	YAL046C	-0.624707	0.315728	-0.369131		Uncharacterized	biological process unknown	molecular function unknown	cellular component unknown	no	hom				YMR243C::chr13_5
YAL047C::chr00_12	0	SPC72				Component of the cytoplasmic Tub4p (gamma-tubulin) complex, binds spindle pole bodies and links them to microtubules; has roles in astral microtubule formation and stabilization	Verified	mitotic sister chromatid segregation*	structural constituent of cytoskeleton	outer plaque of spindle pole body	no	hom				YNL275W::chr14_1
YAL048C::chr1_1	0	GEM1	-1.89813	-1.71801	-1.3806	Evolutionarily-conserved tail-anchored outer mitochondrial membrane GTPase which regulates mitochondrial morphology; cells lacking Gem1p contain collapsed, globular, or grape-like mitochondria; not required for pheromone-induced cell death	Verified	vesicle-mediated transport	GTPase activity	mitochondrion*	no	hom				YDL087C::chr4_1
YAL049C::chr1_1	0	YAL049C	-1.84846	-1.36383	-0.869907		Uncharacterized	biological process unknown	molecular function unknown	cytoplasm	no	hom				YPL030W::chr16_3
YAL051W::chr1_1	0	OAF1	-2.25377	-2.24163	-0.973152	Oleate-activated transcription factor, acts alone and as a heterodimer with Pip2p; activates genes involved in beta-oxidation of fatty acids and peroxisome organization and biogenesis	Verified	peroxisome organization and biogenesis*	DNA binding*	nucleus	no	hom				YNL238W::chr14_2
YAL053W::chr1_1	0	FLC2	-1.00047	-0.87365	-0.628934	Putative FAD transporter; required for uptake of FAD into endoplasmic reticulum; involved in cell wall maintenance	Verified	protein folding*	FAD transporter activity	cytoplasm*	no	hom				YDR438W::chr4_8
YAL054C::chr00_12	0	ACS1	1.00227	0.765314	-0.312543	Acetyl-coA synthetase isoform which, along with Acs2p, is the nuclear source of acetyl-coA for histone acetlyation; expressed during growth on nonfermentable carbon sources and under aerobic conditions	Verified	histone acetylation*	acetate-CoA ligase activity	mitochondrion*	no	hom				YIR029W::chr00_3
YAL055W::chr1_1	0	PEX22	-0.269086	0.209869	-0.784035	Putative peroxisomal membrane protein required for import of peroxisomal proteins, functionally complements a Pichia pastoris pex22 mutation	Verified	protein targeting to peroxisome	molecular function unknown	peroxisome	no	hom				YNL130C::chr00_16b
YAL056W::chr1_1	0	GPB2	-0.422741	0.177843	1.29913	Proposed beta subunit of the heterotrimeric G protein; interacts with the receptor Grp1p, affects signaling by altering the level of phosphorylation of PKS substrates; regulates pseudohyphal growth through cAMP levels; homolog of Gpb1p	Verified	telomere maintenance*	signal transducer activity*	cytoplasm*	no	hom				YDR511W::chr4_8
YAL058C-A::chr00_12	0	YAL056C-A	-0.923407	-0.836938	-0.625231		Dubious				no	hom				YGL228W::chr7_3
YAL058W::chr1_1	0	CNE1	-1.25018	-0.517314	-0.024735	Calnexin; integral membrane ER chaperone involved in folding and quality control of glycoproteins; chaperone activity is inhibited by Mpd1p, with which Cne1p interacts; 24% identical to mammalian calnexin; Ca+ binding not yet shown in yeast	Verified	protein folding*	unfolded protein binding	integral to endoplasmic reticulum membrane	no	hom				YHR033W::chr8_1
YAL059W::chr1_1	0	ECM1	-1.43994	-1.20495	0.0292793	Protein of unknown function, localized in the nucleoplasm and the nucleolus, genetically interacts with MTR2 in 60S ribosomal protein subunit export	Verified	cell wall organization and biogenesis*	molecular function unknown	nucleus*	no	hom				YML099C::chr00_9
YAL060W::chr1_1	0	BDH1	-0.582485	-0.152749	-0.152749	NAD-dependent (2R,3R)-2,3-butanediol dehydrogenase, a zinc-containing medium-chain alcohol dehydrogenase, produces 2,3-butanediol from acetoin during fermentation and allows using 2,3-butanediol as a carbon source during aerobic growth	Verified	glucose catabolic process to butanediol	(R,R)-butanediol dehydrogenase activity	cytoplasm	no	hom				YDR248C::chr4_6
YAL061W::chr1_1	0	YAL061W	-0.793904	-0.391872	0.222061		Uncharacterized	biological process unknown	oxidoreductase activity, acting on the CH-OH group of donors, NAD or NADP as acceptor	cytoplasm*	no	hom				YOR174W::chr15_2
YAL062W::chr1_1	0	GDH3	1.13967	1.8023	-0.778699	NADP(+)-dependent glutamate dehydrogenase, synthesizes glutamate from ammonia and alpha-ketoglutarate; rate of alpha-ketoglutarate utilization differs from Gdh1p; expression regulated by nitrogen and carbon sources	Verified	glutamate biosynthetic process	glutamate dehydrogenase activity	nucleus*	no	hom				YGR052W::chr7_4
YAL064C-A::chr00_1	0	YAL064C-A	-0.564736	-1.00961	-1.00832		Uncharacterized	biological process unknown	molecular function unknown	cellular component unknown	no	hom				YDR156W::chr4_5
YAL065C::chr1_1	0	YAL065C	0.252562	0.995269	-0.353219		Uncharacterized	biological process unknown	molecular function unknown	cellular component unknown	no	hom				YGR062C::chr7_4
YAL066W::chr1_1	0	YAL066W	2.643	3.40487	-0.748884		Dubious				no	hom				YKL039W::chr11_1
YAL067C::chr1_1	0	SEO1	-2.4029	-2.10226	0.273335	Putative permease, member of the allantoate transporter subfamily of the major facilitator superfamily; mutation confers resistance to ethionine sulfoxide	Verified	transport	transporter activity	membrane	no	hom				YGR282C::chr00_3
YAL068C::chr1_1	0	PAU8	1.04737	1.24923	-1.22245	Hypothetical protein	Uncharacterized	sporulation (sensu Fungi)*	molecular function unknown	cellular component unknown	no	hom				YDR304C::chr4_6
YAR002C-A::chr00_16a	0	ERP1	0.790971	-0.274498	-0.481822	Protein that forms a heterotrimeric complex with Erp2p, Emp24p, and Erv25p; member, along with Emp24p and Erv25p, of the p24 family involved in ER to Golgi transport and localized to COPII-coated vesicles	Verified	ER to Golgi vesicle-mediated transport	molecular function unknown	mitochondrion*	no	hom				YMR100W::chr00_9
YAR002W::chr1_1	0	NUP60	-2.1525	-1.79612	-0.497431	Subunit of the nuclear pore complex (NPC), functions to anchor Nup2p to the NPC in a process controlled by the nucleoplasmic concentration of Gsp1p-GTP; potential Cdc28p substrate; involved in telomere maintenance	Verified	telomere maintenance*	structural constituent of nuclear pore	nuclear pore	no	hom				YBL050W::chr2_1
YAR003W::chr1_1	0	SWD1	-1.76971	-2.01452	0.579017	Subunit of the COMPASS (Set1C) complex, which methylates histone H3 on lysine 4 and is required in transcriptional silencing near telomeres; WD40 beta propeller superfamily member with similarity to mammalian Rbbp7	Verified	telomere maintenance*	histone lysine N-methyltransferase activity (H3-K4 specific)	COMPASS complex	no	hom				YLR107W::chr12_2
YAR007C::chr1_1	0	RFA1	-1.10545	-1.75695	1.17092	Subunit of heterotrimeric Replication Factor A (RF-A), which is a highly conserved single-stranded DNA binding protein involved in DNA replication, repair, and recombination	Verified	nucleotide-excision repair*	single-stranded DNA binding*	cytoplasm*	yes	het				YDR479C::chr4_8
YAR008W::chr1_1	0	SEN34	-0.877102	-1.47838	-0.347878	Subunit of the tRNA splicing endonuclease, which is composed of Sen2p, Sen15p, Sen34p, and Sen54p; Sen34p contains the active site for tRNA 3' splice site cleavage and has similarity to Sen2p and to Archaeal tRNA splicing endonuclease	Verified	tRNA splicing	tRNA-intron endonuclease activity	mitochondrion*	yes	het				YLR198C::chr12_3
YAR014C::chr1_1	0	BUD14	-1.10264	-0.570273	-0.420784	Protein involved in bud-site selection, Bud14p-Glc7p complex functions as a cortical regulator of dynein; diploid mutants display a random budding pattern instead of the wild-type bipolar pattern	Verified	regulation of transcription, DNA-dependent*	protein phosphatase type 1 regulator activity	bud neck*	no	hom				YNL046W::chr14_4
YAR015W::chr1_1	0	ADE1	-2.16088	-2.42035	0.993849	N-succinyl-5-aminoimidazole-4-carboxamide ribotide (SAICAR) synthetase, required for 'de novo' purine nucleotide biosynthesis; red pigment accumulates in mutant cells deprived of adenine	Verified	response to drug*	phosphoribosylaminoimidazolesuccinocarboxamide synthase activity	cytoplasm*	no	hom				YOR366W::chr15_4
YAR018C::chr1_1	0	KIN3	-2.72885	-1.71672	0.390164	Nonessential protein kinase with unknown cellular role	Verified	chromosome segregation	protein kinase activity	cellular component unknown	no	hom				YEL065W::chr5_2
YAR019C::chr1_1	0	CDC15	1.18314	1.98306	-0.185155	Protein kinase of the Mitotic Exit Network that is localized to the spindle pole bodies at late anaphase; promotes mitotic exit by directly switching on the kinase activity of Dbf2p	Verified	protein amino acid phosphorylation*	protein kinase activity	bud neck*	yes	het				YJR048W::chr00_13
YAR020C::chr1_1	0	PAU7	2.73098	2.44084	-1.20815	Part of 23-member seripauperin multigene family, active during alcoholic fermentation, regulated by anaerobiosis, inhibited by oxygen, repressed by heme	Verified	biological process unknown	molecular function unknown	cellular component unknown	no	hom				YDL008W::chr4_1
YAR023C::chr1_1	0	YAR023C	0.893451	0.52079	0.436071		Uncharacterized	biological process unknown	molecular function unknown	cellular component unknown	no	hom				YIL032C::chr9_1
YAR027W::chr1_1	0	UIP3	-1.3247	0.11813	-1.3367	Putative integral membrane protein of unknown function; interacts with Ulp1p at the nuclear periphery; member of DUP240 gene family	Verified	biological process unknown	molecular function unknown	nuclear envelope	no	hom				YPL162C::chr16_2
YAR028W::chr1_1	0	YAR028W	-1.49935	-1.65666	-0.620757		Uncharacterized	biological process unknown	molecular function unknown	cellular component unknown	no	hom				YBR159W::chr2_3
YAR029W::chr1_1	0	YAR029W	-1.67135	-1.33902	-0.270812		Uncharacterized	biological process unknown	molecular function unknown	cytoplasm	no	hom				YOR147W::chr15_2
YAR030C::chr1_1	0	YAR030C	0.240453	0.342291	-0.664781		Dubious				no	hom				YDR381W::chr4_7
YAR031W::chr1_1	0	PRM9	-1.12016	-0.76413	0.995105	Pheromone-regulated protein with 3 predicted transmembrane segments and an FF sequence, a motif involved in COPII binding; member of DUP240 gene family	Verified	response to pheromone*	molecular function unknown	endoplasmic reticulum*	no	hom				YGL241W::chr7_3
YAR035W::chr1_1	0	YAT1	-1.04086	-0.571507	-0.579238	Outer mitochondrial carnitine acetyltransferase, minor ethanol-inducible enzyme involved in transport of activated acyl groups from the cytoplasm into the mitochondrial matrix	Verified	alcohol metabolic process*	carnitine O-acetyltransferase activity	mitochondrion	no	hom				YDL179W::chr4_2
YAR037W::chr1_1	0	YAR037W	-0.0521059	0.537125	-0.813287							hom				YLR037C::chr00_8
YAR040C::chr1_1	0	YAR040C	1.67592	1.89591	-0.70576							hom				YOR148C::chr15_2
YAR042W::chr1_1	0	SWH1	-1.87486	-2.77542	-0.312849	Protein similar to mammalian oxysterol-binding protein; contains ankyrin repeats; localizes to the Golgi and the nucleus-vacuole junction	Verified	endocytosis*	phosphatidylinositol binding*	endoplasmic reticulum*	no	hom				YPR193C::chr16_5
YAR043C::chr1_1	0	YAR043C_d	-1.90531	-1.44387	0.0715142		Deleted				no	hom				YBR094W::chr2_3
YAR044W::chr1_1	0	SWH1_p	0.387455	1.52719	0.111155	Protein similar to mammalian oxysterol-binding protein; contains ankyrin repeats; localizes to the Golgi and the nucleus-vacuole junction	Verified	endocytosis*	phosphatidylinositol binding*	endoplasmic reticulum*	no	hom				YGL140C::chr7_2
YAR047C::chr1_1	0	YAR047C	0.65281	0.691719	-1.01696		Dubious				no	hom				YPL060W::chr16_3
YAR050W::chr00_12	1	FLO1	6.32637	1.61967	-0.277633	Lectin-like protein involved in flocculation, cell wall protein that binds to mannose chains on the surface of other cells, confers floc-forming ability that is chymotrypsin sensitive and heat resistant; similar to Flo5p	Verified	flocculation via cell wall protein-carbohydrate interaction	mannose binding	cell wall (sensu Fungi)	no	hom				YDR151C::chr4_5
YBL001C::chr2_1	0	ECM15	-1.0059	-1.48567	-0.256222	Non-essential protein of unknown function, likely exists as tetramer, may be regulated by the binding of small-molecule ligands (possibly sulfate ions), may have a role in yeast cell-wall biogenesis	Verified	cell wall organization and biogenesis	molecular function unknown	cytoplasm*	no	hom				YLR165C::chr12_3
YBL002W::chr2_1	0	HTB2	1.15506	0.875102	-0.904761	One of two nearly identical (see HTB1) histone H2B subtypes required for chromatin assembly and chromosome function; Rad6p-Bre1p-Lge1p mediated ubiquitination regulates transcriptional activation, meiotic DSB formation and H3 methylation	Verified	chromatin assembly or disassembly	DNA binding	nuclear nucleosome	no	hom				YDR244W::chr4_6
YBL003C::chr2_1	0	HTA2	-0.307554	-0.069532	-0.42728	One of two nearly identical (see also HTA1) histone H2A subtypes; core histone required for chromatin assembly and chromosome function; DNA damage-dependent phosphorylation by Mec1p facilitates DNA repair; acetylated by Nat4p	Verified	DNA repair*	DNA binding	nuclear nucleosome	no	hom				YAR050W::chr00_12
YBL004W::chr2_1	0	UTP20	-1.02469	-1.12429	-0.627216	Component of the small-subunit (SSU) processome, which is involved in the biogenesis of the 18S rRNA	Verified	35S primary transcript processing	snoRNA binding	cytoplasm*	yes	het				YHR143W::chr8_3
YBL005W::chr2_1	0	PDR3	-1.47429	-0.286981	0.137286	Transcriptional activator of the pleiotropic drug resistance network, regulates expression of ATP-binding cassette (ABC) transporters through binding to cis-acting sites known as PDREs (PDR responsive elements)	Verified	response to drug*	DNA binding*	cytoplasm*	no	hom				YBR086C::chr2_3
YBL006C::chr2_1	0	LDB7	-1.17659	-1.58051	1.30518	Component of the RSC chromatin remodeling complex; interacts with Rsc3p, Rsc30p, Npl6p, and Htl1p to form a module important for a broad range of RSC functions	Verified	telomere maintenance*	molecular function unknown	RSC complex	no	hom				YGR027C::chr7_4
YBL007C::chr2_1	0	SLA1				Cytoskeletal protein binding protein required for assembly of the cortical actin cytoskeleton; contains 3 SH3 domains; interacts with proteins regulating actin dynamics and with proteins required for endocytosis	Verified	cell wall organization and biogenesis*	protein binding, bridging*	actin cortical patch	no	hom				YNL243W::chr14_2
YBL008W::chr2_1	0	HIR1	0.26737	0.644505	0.26193	Non-essential transcriptional corepressor involved in the cell cycle-regulated transcription of histone H2A, H2B, H3 and H4 genes; contributes to nucleosome formation, heterochromatic gene silencing, and formation of functional kinetochores	Verified	regulation of transcription from RNA polymerase II promoter*	transcription corepressor activity	nucleus*	no	hom				YGR124W::chr7_5
YBL009W::chr2_1	0	ALK2	-2.61801	-1.32962	-0.445391	Protein kinase; accumulation and phosphorylation are periodic during the cell cycle; phosphorylated in response to DNA damage; contains characteristic motifs for degradation via the APC pathway; similar to Alk1p and to mammalian haspins	Verified	protein amino acid phosphorylation*	protein kinase activity*	cellular component unknown	no	hom				YPR182W::chr16_5
YBL010C::chr2_1	0	YBL010C	-0.919875	0.343115	0.375709		Uncharacterized	biological process unknown	molecular function unknown	clathrin-coated vesicle	no	hom				YGL235W::chr7_3/chr00_12
YBL011W::chr2_1	0	SCT1	-2.42329	-2.28282	0.191572	Glycerol 3-phosphate/dihydroxyacetone phosphate dual substrate-specific sn-1 acyltransferase of the glycerolipid biosynthesis pathway, prefers 16-carbon fatty acids, similar to Gpt2p, gene is constitutively transcribed	Verified	phospholipid biosynthetic process	glycerol-3-phosphate O-acyltransferase activity	endoplasmic reticulum	no	hom				YLR088W::chr12_2
YBL012C::chr2_1	0	YBL012C	0.144051	-0.588619	-0.357346		Dubious				no	hom				YGR093W::chr00_14
YBL013W::chr2_1	0	FMT1	-0.767602	-0.899947	-0.402859	Methionyl-tRNA formyltransferase, catalyzes the formylation of initiator Met-tRNA in mitochondria; potential Cdc28p substrate	Verified	translational initiation*	methionyl-tRNA formyltransferase activity	mitochondrion	no	hom				YIL144W::chr9_2
YBL014C::chr2_1	0	RRN6	-1.89538	-1.44583	-0.0907022	Protein involved in the transcription of 35S rRNA genes by RNA polymerase I; component of the core factor (CF) complex also composed of Rrn11p, Rrn7p and TATA-binding protein	Verified	transcription from RNA polymerase I promoter	RNA polymerase I transcription factor activity	RNA polymerase I transcription factor complex	yes	het				YER022W::chr5_3
YBL015W::chr2_1	0	ACH1	-1.85688	-2.18416	-1.19993	Acetyl-coA hydrolase, primarily localized to mitochondria; required for acetate utilization and for diploid pseudohyphal growth	Verified	acetate metabolic process*	acetyl-CoA hydrolase activity	mitochondrion*	no	hom				YBR097W::chr2_3
YBL016W::chr2_1	0	FUS3	-1.35947	-2.00004	-0.367274	Mitogen-activated protein kinase involved in mating pheromone response; activated by phosphorylation by Ste7p; provides specificity during the mating vs. filamentous growth response by phosphorylating transcriptional and cytoplasmic targets	Verified	protein amino acid phosphorylation*	MAP kinase activity	cytoplasm*	no	het				YOL058W::chr15_5
YBL017C::chr2_1	0	PEP1	1.00582	-0.419276	-0.368478	Type I transmembrane sorting receptor for multiple vacuolar hydrolases; cycles between the late-Golgi and prevacuolar endosome-like compartments	Verified	protein targeting to vacuole*	signal sequence binding	Golgi apparatus	no	hom				YDR087C::chr4_4
YBL018C::chr2_1	0	POP8	1.10998	0.288032	0.230408	Subunit of both RNase MRP, which cleaves pre-rRNA, and nuclear RNase P, which cleaves tRNA precursors to generate mature 5' ends	Verified	rRNA processing*	ribonuclease P activity*	ribonuclease MRP complex*	yes	het				YOL008W::chr15_5
YBL019W::chr2_1	0	APN2	-0.26642	0.641124	0.170692	Class II abasic (AP) endonuclease involved in repair of DNA damage; homolog of human HAP1 and E. coli exoIII	Verified	base-excision repair	DNA-(apurinic or apyrimidinic site) lyase activity*	nucleus	no	hom				YIL092W::chr00_17b
YBL020W::chr2_1	0	RFT1	0.619386	-0.339851	-0.254868	Flippase, essential integral membrane protein that is required for translocation of Man5GlcNac2-PP-Dol from the cytoplasmic side to the lumenal side of the ER membrane; mutation is suppressed by expression human p53 protein	Verified	protein amino acid N-linked glycosylation*	oligosaccharide transporter activity	endoplasmic reticulum membrane	yes	het				YDR498C::chr00_17a
YBL021C::chr2_1	0	HAP3	-3.39409	-2.06472	0.858994	Subunit of the heme-activated, glucose-repressed Hap2p/3p/4p/5p CCAAT-binding complex, a transcriptional activator and global regulator of respiratory gene expression; contains sequences contributing to both complex assembly and DNA binding	Verified	transcription*	transcriptional activator activity	nucleus*	no	hom				YOR320C::chr15_4
YBL022C::chr2_1	0	PIM1	-0.345019	-1.38588	-0.834805	Mitochondrial ATP-dependent protease involved in intramitochondrial proteolysis; involved in degradation of misfolded proteins in mitochondria; required for bigenesis and maintenance of mitochondria	Verified	proteolysis*	ATP-dependent peptidase activity	mitochondrion*	no	hom				YFL042C::chr00_15
YBL023C::chr2_1	0	MCM2	-0.540697	-0.594297	-0.344523	Protein involved in DNA replication; component of the Mcm2-7 hexameric complex that binds chromatin as a part of the pre-replicative complex	Verified	DNA replication initiation*	chromatin binding*	cytoplasm*	yes	het				YOR170W::chr15_2
YBL024W::chr2_1	0	NCL1	-3.39048	-2.37651	0.191786	S-adenosyl-L-methionine-dependent tRNA: m5C-methyltransferase, methylates cytosine to m5C at several positions in tRNAs and intron-containing pre-tRNAs; similar to Nop2p and human proliferation associated nucleolar protein p120	Verified	ribosome biogenesis and assembly*	tRNA (cytosine-5-)-methyltransferase activity	nucleus	no	hom				YLR143W::chr12_3
YBL025W::chr2_1	0	RRN10	1.37673	0.573143	-0.212426	Protein involved in promoting high level transcription of rDNA, subunit of UAF (upstream activation factor) for RNA polymerase I	Verified	transcription from RNA polymerase I promoter	RNA polymerase I transcription factor activity*	RNA polymerase I upstream activating factor complex	no	het				YFL022C::chr6_1
YBL026W::chr2_1	0	LSM2	-2.49138	-2.28465	-0.550351	Lsm (Like Sm) protein; part of heteroheptameric complexes (Lsm2p-7p and either Lsm1p or 8p): cytoplasmic Lsm1p complex involved in mRNA decay; nuclear Lsm8p complex part of U6 snRNP and possibly involved in processing tRNA, snoRNA, and rRNA	Verified	nuclear mRNA splicing, via spliceosome*	RNA binding*	nucleolus*	yes	het				YJR131W::chr00_12
YBL027W::chr2_1	0	RPL19B	-1.52731	-1.23832	0.739279	Protein component of the large (60S) ribosomal subunit, nearly identical to Rpl19Ap and has similarity to rat L19 ribosomal protein; rpl19a and rpl19b single null mutations result in slow growth, while the double null mutation is lethal	Verified	translation	structural constituent of ribosome	cytosolic large ribosomal subunit (sensu Eukaryota)	no	hom				YHR093W::chr8_2
YBL028C::chr2_1	0	YBL028C	-1.14463	-1.81032	0.23911		Verified	ribosome biogenesis and assembly	molecular function unknown	nucleus*	no	hom				YLR109W::chr12_2
YBL029W::chr2_1	0	YBL029W	-0.00885752	1.02693	-0.022498		Uncharacterized	biological process unknown	molecular function unknown	cytoplasm*	no	hom				YPL022W::chr16_3
YBL030C::chr2_1	0	PET9	0.453517	-1.83952	-0.337222	Major ADP/ATP carrier of the mitochondrial inner membrane, exchanges cytosolic ADP for mitochondrially synthesized ATP; required for viability in many common lab strains carrying a mutation in the polymorphic SAL1 gene	Verified	aerobic respiration*	ATP:ADP antiporter activity	mitochondrion*	yes	het				YBL107C::chr2_2
YBL031W::chr2_1	0	SHE1	-1.42914	-1.1894	-0.800236	Cytoskeletal protein of unknown function; overexpression causes growth arrest	Verified	biological process unknown	molecular function unknown	microtubule cytoskeleton	no	hom				YPL016W::chr16_3
YBL032W::chr2_1	0	HEK2	-0.598886	0.336793	-0.00623469	RNA binding protein with similarity to hnRNP-K that localizes to the cytoplasm and to subtelomeric DNA; required for the proper localization of ASH1 mRNA; involved in the regulation of telomere position effect and telomere length	Verified	telomere maintenance via telomerase*	mRNA binding	cytoplasm*	no	hom				YDR370C::chr4_7
YBL033C::chr2_1	0	RIB1				GTP cyclohydrolase II; catalyzes the first step of the riboflavin biosynthesis pathway	Verified	response to drug*	cyclohydrolase activity	cytoplasm*	no	hom				YBR108W::chr2_3
YBL034C::chr2_1	0	STU1	0.673444	0.856789	0.335311	Component of the mitotic spindle that binds to interpolar microtubules via its association with beta-tubulin (Tub2p); required for interpolar microtubules to provide an outward force on the spindle poles	Verified	microtubule nucleation	structural constituent of cytoskeleton	spindle pole body	yes	het				YGR141W::chr7_5
YBL035C::chr2_1	0	POL12	0.570708	-0.0441738	-0.288956	B subunit of DNA polymerase alpha-primase complex, required for initiation of DNA replication during mitotic and premeiotic DNA synthesis; also functions in telomere capping and length regulation	Verified	DNA replication initiation*	alpha DNA polymerase activity	nucleus*	yes	het				YLR315W::chr12_4
YBL036C::chr2_1	0	YBL036C	-0.758029	-0.546592	0.0936701		Verified	amino acid metabolic process	alanine racemase activity*	intracellular	no	hom				YBR119W::chr2_3
YBL037W::chr2_1	0	APL3	-0.567662	0.821093	0.572594	Alpha-adaptin, large subunit of the clathrin associated protein complex (AP-2); involved in vesicle mediated transport	Verified	vesicle-mediated transport	molecular function unknown	AP-2 adaptor complex	no	hom				YHR178W::chr8_3
YBL038W::chr2_1	0	MRPL16				Mitochondrial ribosomal protein of the large subunit	Verified	translation	structural constituent of ribosome*	mitochondrion*	no	hom				YBR252W::chr2_4
YBL039C::chr2_1	0	URA7	-2.07046	-1.61459	0.62793	Major CTP synthase isozyme (see also URA8), catalyzes the ATP-dependent transfer of the amide nitrogen from glutamine to UTP, forming CTP, the final step in de novo biosynthesis of pyrimidines; involved in phospholipid biosynthesis	Verified	phospholipid biosynthetic process*	CTP synthase activity	cytosol	no	hom				YGL015C::chr7_1
YBL040C::chr2_1	0	ERD2	0.371046	1.06001	0.5728	Integral membrane protein that binds to the HDEL motif in proteins destined for retention in the endoplasmic reticulum; has a role in maintenance of normal levels of ER-resident proteins	Verified	ER to Golgi vesicle-mediated transport*	HDEL sequence binding	integral to endoplasmic reticulum membrane	yes	het				YMR128W::chr00_9
YBL041W::chr2_1	0	PRE7	0.863387	1.00117	-0.631862	20S proteasome beta-type subunit	Verified	ubiquitin-dependent protein catabolic process	endopeptidase activity	proteasome core complex, beta-subunit complex (sensu Eukaryota)	yes	het				YLR153C::chr00_12
YBL042C::chr2_1	0	FUI1				High affinity uridine permease, localized to the plasma membrane; not involved in uracil transport	Verified	uridine transport	uridine transporter activity	plasma membrane	no	hom				YOR311C::chr15_4
YBL043W::chr2_1	0	ECM13	0.567195	1.30714	-0.0582398	Non-essential protein of unknown function	Verified	cell wall organization and biogenesis	molecular function unknown	cellular component unknown	no	hom				YDR253C::chr4_6
YBL044W::chr2_1	0	YBL044W	0.218057	-0.112383	0.348628		Uncharacterized	biological process unknown	molecular function unknown	cellular component unknown	no	hom				YDR208W::chr4_5
YBL045C::chr2_1	0	COR1				Core subunit of the ubiquinol-cytochrome c reductase complex (bc1 complex), which is a component of the mitochondrial inner membrane electron transport chain	Verified	aerobic respiration	ubiquinol-cytochrome-c reductase activity	mitochondrion*	no	hom				YGR253C::chr00_3
YBL046W::chr2_1	0	PSY4	-0.0824133	-1.71772	0.347005	Putative regulatory subunit of an evolutionarily conserved protein phosphatase complex containing the catalytic subunit Pph3p and a third subunit Psy2p; required for cisplatin resistance; GFP-fusion protein localizes to the nucleus	Verified	response to drug*	protein phosphatase regulator activity	nucleus	no	hom				YPR104C::chr00_18
YBL047C::chr2_1	0	EDE1	-0.751314	-0.0254307	0.760497	Key endocytic protein involved in a network of interactions with other endocytic proteins, binds membranes in a ubiquitin-dependent manner, may also bind ubiquitinated membrane-associated proteins	Verified	endocytosis	ubiquitin binding	bud neck*	no	hom
YBL048W::chr2_1	0	YBL048W	0.392067	-0.405499	0.300297		Dubious				no	hom
YBL049W::chr2_1	0	MOH1	3.32746	1.01425	-0.27663	Protein of unknown function, has homology to kinase Snf7p; not required for growth on nonfermentable carbon sources; essential for viability in stationary phase	Uncharacterized	biological process unknown	molecular function unknown	cellular component unknown	no	hom
YBL050W::chr2_1	1	SEC17	4.48521	1.43417	-0.0502959	Peripheral membrane protein required for vesicular transport between ER and Golgi and for the 'priming' step in homotypic vacuole fusion, part of the cis-SNARE complex; has similarity to alpha-SNAP	Verified	ER to Golgi vesicle-mediated transport*	soluble NSF attachment protein activity	peripheral to membrane of membrane fraction	yes	het
YBL051C::chr2_1	0	PIN4	6.33978	2.97764	0.39377	Protein involved in G2/M phase progression and response to DNA damage, interacts with Rad53p; contains an RNA recognition motif, a nuclear localization signal, and several SQ/TQ cluster domains; hyperphosphorylated in response to DNA damage	Verified	G2/M transition of mitotic cell cycle*	molecular function unknown	cytoplasm	no	hom
YBL052C::chr2_1	0	SAS3	-0.0914601	-0.15978	1.47603	Histone acetyltransferase catalytic subunit of NuA3 complex that acetylates histone H3, involved in transcriptional silencing; homolog of the mammalian MOZ proto-oncogene; sas3 gcn5 double mutation confers lethality	Verified	chromatin silencing at telomere*	histone acetyltransferase activity*	histone acetyltransferase complex*	no	hom
YBL053W::chr2_1	0	YBL053W	0.0266856	-1.37388	0.211123		Dubious				no	hom
YBL054W::chr2_1	0	YBL054W	-2.36074	-1.99655	1.12281		Uncharacterized	ribosome biogenesis and assembly	molecular function unknown	cytoplasm*	no	hom
YBL055C::chr2_1	0	YBL055C	0.494017	2.25121	-0.281316		Verified	response to oxidative stress*	endonuclease activity*	cytoplasm	no	hom
YBL056W::chr2_1	0	PTC3	-1.74665	-2.42572	-0.412967	Type 2C protein phosphatase; dephosphorylates Hog1p (see also Ptc2p) to limit maximal kinase activity induced by osmotic stress; dephosphorylates T169 phosphorylated Cdc28p (see also Ptc2p); role in DNA checkpoint inactivation	Verified	protein amino acid dephosphorylation*	protein phosphatase type 2C activity	cytoplasm*	no	hom
YBL057C::chr2_1	0	PTH2	-0.461847	0.214607	0.0315631	One of two (see also PTH1) mitochondrially-localized peptidyl-tRNA hydrolases; negatively regulates the ubiquitin-proteasome pathway via interactions with ubiquitin-like ubiquitin-associated proteins; dispensable for cell growth	Verified	translation*	aminoacyl-tRNA hydrolase activity	cytoplasm*	no	hom
YBL058W::chr2_1	0	SHP1				UBX (ubiquitin regulatory X) domain-containing protein that regulates Glc7p phosphatase activity and interacts with Cdc48p; interacts with ubiquitylated proteins in vivo and is required for degradation of a ubiquitylated model substrate	Verified	telomere maintenance*	protein phosphatase type 1 regulator activity	cytoplasm*	no	hom
YBL059W::chr2_1	0	YBL059W	1.74439	-0.0986251	0.278849		Uncharacterized	biological process unknown	molecular function unknown	mitochondrion	no	hom
YBL060W::chr2_1	0	YBL060W	0.201363	1.51166	0.316089		Uncharacterized	biological process unknown	molecular function unknown	cytoplasm*	no	hom
YBL061C::chr2_1	0	SKT5	-2.65015	-1.55734	0.558582	Activator of Chs3p (chitin synthase III), recruits Chs3p to the bud neck via interaction with Bni4p; has similarity to Shc1p, which activates Chs3p during sporulation	Verified	response to osmotic stress*	enzyme activator activity	bud neck*	no	hom
YBL062W::chr2_1	0	YBL062W	-0.115268	-0.237685	0.00477568		Dubious				no	hom
YBL063W::chr2_1	0	KIP1	-0.663579	-1.07413	-0.105041	Kinesin-related motor protein required for mitotic spindle assembly and chromosome segregation; functionally redundant with Cin8p	Verified	microtubule nucleation*	structural constituent of cytoskeleton*	spindle pole body*	no	hom
YBL064C::chr2_1	0	PRX1	1.74616	-0.503452	0.108232	Mitochondrial peroxiredoxin (1-Cys Prx) with thioredoxin peroxidase activity, has a role in reduction of hydroperoxides; induced during respiratory growth and under conditions of oxidative stress	Verified	response to oxidative stress*	thioredoxin peroxidase activity	mitochondrion	no	hom
YBL065W::chr2_1	0	YBL065W	1.80176	2.5327	0.46627		Dubious				no	hom
YBL066C::chr2_1	0	SEF1	-1.98586	-2.5018	0.66691	Putative transcription factor, has homolog in Kluyveromyces lactis	Verified	biological process unknown	molecular function unknown	cellular component unknown	no	hom
YBL067C::chr2_1	0	UBP13	3.54174	-1.97049	-0.220638	Putative ubiquitin-specific protease	Verified	biological process unknown	ubiquitin-specific protease activity	cellular component unknown	no	hom
YBL068W::chr2_1	0	PRS4	0.857936	0.29	-0.288756	5-phospho-ribosyl-1(alpha)-pyrophosphate synthetase, involved in nucleotide, histidine, and tryptophan biosynthesis; one of a five related enzymes, which are active as heteromultimeric complexes	Verified	ribosome biogenesis and assembly*	ribose phosphate diphosphokinase activity	cytoplasm	no	hom
YBL069W::chr2_1	0	AST1	2.14517	-1.13302	0.331311	Peripheral membrane protein that interacts with the plasma membrane ATPase Pma1p and has a role in its targeting to the plasma membrane, possibly by influencing its incorporation into lipid rafts	Verified	protein targeting to membrane	molecular function unknown	extrinsic to membrane	no	hom
YBL070C::chr2_1	0	YBL070C	-1.30138	-2.36681	-0.15194		Dubious				no	hom
YBL071C::chr2_1	0	YBL071C	-0.950146	-0.730212	-0.646171		Dubious				no	hom
YBL072C::chr2_1	0	RPS8A	-1.52648	-1.17517	-0.367225	Protein component of the small (40S) ribosomal subunit; identical to Rps8Bp and has similarity to rat S8 ribosomal protein	Verified	translation	structural constituent of ribosome	cytosolic small ribosomal subunit (sensu Eukaryota)	no	hom
YBL073W::chr2_1	0	YBL073W	0.583222	0.528336	-0.205266		Dubious				yes	het
YBL074C::chr2_1	0	AAR2	-1.05637	-0.685189	-0.00256587	Component of the U5 snRNP, required for splicing of U3 precursors; originally described as a splicing factor specifically required for splicing pre-mRNA of the MATa1 cistron	Verified	assembly of spliceosomal tri-snRNP	molecular function unknown	snRNP U5	yes	het
YBL075C::chr2_1	0	SSA3	1.57956	2.16464	0.260833	ATPase involved in protein folding and the response to stress; plays a role in SRP-dependent cotranslational protein-membrane targeting and translocation; member of the heat shock protein 70 (HSP70) family; localized to the cytoplasm	Verified	response to stress*	ATPase activity*	cytosol	no	hom
YBL076C::chr2_1	0	ILS1	3.7018	1.52987	-0.278633	Cytoplasmic isoleucine-tRNA synthetase, target of the G1-specific inhibitor reveromycin A	Verified	translation	isoleucine-tRNA ligase activity	cytosol	yes	het
YBL077W::chr2_1	0	YBL077W	2.53303	0.46004	0.138832		Dubious				yes	het
YBL078C::chr2_1	0	ATG8	1.07627	0.0699953	1.08823	Protein required for autophagy; modified by the serial action of Atg4p, Atg7p, and Atg3p, and conjugated at the C terminus with phosphatidylethanolamine, to become the form essential for generation of autophagosomes	Verified	protein targeting to vacuole*	microtubule binding	pre-autophagosomal structure*	no	hom
YBL079W::chr2_1	0	NUP170	-1.71624	-0.63953	-0.0752663	Abundant subunit of the nuclear pore complex (NPC), required for proper localization of specific nucleoporins within the NPC, involved in nuclear envelope permeability and in chromosome segregation, has similarity to Nup157p	Verified	mRNA export from nucleus*	structural molecule activity	nuclear pore	no	hom
YBL080C::chr2_1	0	PET112	-1.399	-1.0468	0.264797	Protein required for mitochondrial translation; mutation is functionally complemented by a Bacillus subtilis ortholog	Verified	translation*	molecular function unknown	mitochondrion	no	hom
YBL081W::chr2_1	0	YBL081W	0.346118	1.2877	-0.56904		Uncharacterized	biological process unknown	molecular function unknown	cellular component unknown	no	hom
YBL082C::chr2_1	0	ALG3	-0.566797	-1.36738	0.235401	Dolichol-P-Man dependent alpha(1-3) mannosyltransferase, involved in the synthesis of dolichol-linked oligosaccharide donor for N-linked glycosylation of proteins	Verified	protein amino acid glycosylation*	alpha-1,3-mannosyltransferase activity	endoplasmic reticulum	no	hom
YBL083C::chr2_1	0	YBL083C	1.37707	-0.781267	-0.214836		Dubious				no	hom
YBL084C::chr2_1	0	CDC27	-1.03355	0.0985066	1.26734	Subunit of the Anaphase-Promoting Complex/Cyclosome (APC/C), which is a ubiquitin-protein ligase required for degradation of anaphase inhibitors, including mitotic cyclins, during the metaphase/anaphase transition	Verified	mitotic sister chromatid segregation*	protein binding*	anaphase-promoting complex	yes	het
YBL085W::chr2_1	0	BOI1	0.598578	-0.315408	-0.317344	Protein implicated in polar growth, functionally redundant with Boi2p; interacts with bud-emergence protein Bem1p; contains an SH3 (src homology 3) domain and a PH (pleckstrin homology) domain	Verified	establishment of cell polarity (sensu Fungi)*	phospholipid binding	bud neck*	no	hom
YBL086C::chr2_1	0	YBL086C	0.123693	-0.824919	0.129651		Uncharacterized	biological process unknown	molecular function unknown	cellular component unknown	no	hom
YBL087C::chr2_1	0	RPL23A	-0.567075	-1.09662	-0.651802	Protein component of the large (60S) ribosomal subunit, identical to Rpl23Bp and has similarity to E. coli L14 and rat L23 ribosomal proteins	Verified	translation	structural constituent of ribosome	cytosolic large ribosomal subunit (sensu Eukaryota)	no	hom
YBL088C::chr2_1	0	TEL1	0.944248	0.659878	-0.165135	Protein kinase primarily involved in telomere length regulation; contributes to cell cycle checkpoint control in response to DNA damage; functionally redundant with Mec1p; homolog of human ataxia telangiectasia (ATM) gene	Verified	telomere maintenance*	protein kinase activity	nucleus*	no	hom
YBL089W::chr2_1	0	AVT5	-3.13791	-3.26379	0.733895	Putative transporter, member of a family of seven S. cerevisiae genes (AVT1-7) related to vesicular GABA-glycine transporters	Verified	transport	transporter activity	cellular component unknown	no	hom
YBL090W::chr2_1	0	MRP21				Mitochondrial ribosomal protein of the large subunit; MRP21 exhibits genetic interactions with mutations in the COX2 and COX3 mRNA 5'-untranslated leader sequences	Verified	translation*	structural constituent of ribosome	mitochondrion*	no	hom
YBL091C-A::chr00_1	0	SCS22	-0.497529	-1.70056	-0.0580864	Protein involved in regulation of phospholipid metabolism; homolog of Scs2p2; similar to D. melanogaster inturned protein	Verified	biological process unknown*	molecular function unknown	cellular component unknown	no	hom
YBL091C::chr2_1	0	MAP2	0.535981	-1.81639	-0.215928	Methionine aminopeptidase, catalyzes the cotranslational removal of N-terminal methionine from nascent polypeptides; function is partially redundant with that of Map1p	Verified	proteolysis	methionyl aminopeptidase activity	cytoplasm	no	hom
YBL092W::chr2_1	0	RPL32	-3.40937	-2.96897	-0.804241	Protein component of the large (60S) ribosomal subunit, has similarity to rat L32 ribosomal protein; overexpression disrupts telomeric silencing	Verified	translation	structural constituent of ribosome	cytosolic large ribosomal subunit (sensu Eukaryota)	yes	het
YBL093C::chr2_1	0	ROX3				RNA polymerase II holoenzyme component	Verified	transcription from RNA polymerase II promoter	RNA polymerase II transcription mediator activity	nucleus*	no	hom
YBL094C::chr2_1	0	YBL094C	-2.92828	-2.69044	-0.167342		Dubious				no	hom
YBL095W::chr2_2	0	YBL095W	1.49604	-0.320522	-0.508315		Uncharacterized	biological process unknown	molecular function unknown	mitochondrion	no	hom
YBL096C::chr2_2	0	YBL096C	1.87541	1.10445	0.502252		Dubious				no	hom
YBL097W::chr2_2	0	BRN1	0.991963	-0.16841	-0.115498	Essential protein required for chromosome condensation, likely to function as an intrinsic component of the condensation machinery, may influence multiple aspects of chromosome transmission and dynamics	Verified	mitotic sister chromatid segregation*	molecular function unknown	nucleus*	yes	het
YBL098W::chr2_2	0	BNA4	1.84867	0.342911	-0.365683	Kynurenine 3-mono oxygenase, required for biosynthesis of nicotinic acid from tryptophan via kynurenine pathway	Verified	NAD biosynthetic process	kynurenine 3-monooxygenase activity	mitochondrion*	no	hom
YBL099W::chr2_2	0	ATP1	-1.83232	-1.4544	-0.822906	Alpha subunit of the F1 sector of mitochondrial F1F0 ATP synthase, which is a large, evolutionarily conserved enzyme complex required for ATP synthesis	Verified	ATP synthesis coupled proton transport	hydrogen ion transporting ATP synthase activity, rotational mechanism	mitochondrion*	no	hom
YBL100C::chr2_2	0	YBL100C					Dubious				no	hom
YBL101C::chr2_2	0	ECM21	-2.04509	-1.89901	-0.213405	Non-essential protein of unknown function; promoter contains several Gcn4p binding elements	Verified	cell wall organization and biogenesis	molecular function unknown	cytoplasm	no	hom
YBL102W::chr2_2	0	SFT2	0.0827463	-0.689685	-0.306144	Non-essential tetra-spanning membrane protein found mostly in the late Golgi, can suppress some sed5 alleles; may be part of the transport machinery, but precise function is unknown; similar to mammalian syntaxin 5	Verified	Golgi to endosome transport	molecular function unknown	Golgi membrane	no	hom
YBL103C::chr2_2	0	RTG3	-0.773139	-0.682057	1.07234	Basic helix-loop-helix-leucine zipper (bHLH/Zip) transcription factor that forms a complex with another bHLH/Zip protein, Rtg1p, to activate the retrograde (RTG) and TOR pathways	Verified	transcription initiation from RNA polymerase II promoter*	specific RNA polymerase II transcription factor activity	cytoplasm*	no	hom
YBL104C::chr2_2	0	YBL104C	1.05573	1.29767	-0.349166		Uncharacterized	biological process unknown	molecular function unknown	cytoplasm	no	hom
YBL105C::chr2_2	0	PKC1	0.710465	1.52424	1.44868	Protein serine/threonine kinase essential for cell wall remodeling during growth; localized to sites of polarized growth and the mother-daughter bud neck; homolog of the alpha, beta, and gamma isoforms of mammalian protein kinase C (PKC)	Verified	cell wall organization and biogenesis*	protein kinase C activity	cytoplasm*	yes	het
YBL106C::chr2_2	0	SRO77	-1.15495	-0.342483	-0.750939	Protein with roles in exocytosis and cation homeostasis; functions in docking and fusion of post-Golgi vesicles with plasma membrane; homolog of Sro7p and Drosophila lethal giant larvae tumor suppressor; interacts with SNARE protein Sec9p	Verified	exocytosis*	molecular function unknown	plasma membrane	no	hom
YBL107C::chr2_2	1	YBL107C	5.06543	0.563112	-0.581144		Uncharacterized	biological process unknown	molecular function unknown	cytoplasm	no	hom
YBR001C::chr2_2	0	NTH2	4.60926	2.43297	-0.891868	Putative neutral trehalase, required for thermotolerance and may mediate resistance to other cellular stresses	Verified	response to stress*	alpha,alpha-trehalase activity	cytoplasm*	no	hom
YBR002C::chr2_2	0	RER2	-0.789681	-2.05222	0.58247	Cis-prenyltransferase involved in dolichol synthesis; participates in endoplasmic reticulum (ER) protein sorting	Verified	ER to Golgi vesicle-mediated transport*	prenyltransferase activity*	endoplasmic reticulum	yes	het
YBR003W::chr2_2	0	COQ1	-1.87761	-1.04107	-0.109778	Hexaprenyl pyrophosphate synthetase, catalyzes the first step in ubiquinone (coenzyme Q) biosynthesis	Verified	ubiquinone biosynthetic process	trans-hexaprenyltranstransferase activity	mitochondrion	no	hom
YBR004C::chr2_2	0	GPI18				Functional ortholog of human PIG-V, which is a mannosyltransferase that transfers the second mannose in glycosylphosphatidylinositol biosynthesis; the authentic, non-tagged protein was localized to mitochondria	Verified	GPI anchor biosynthetic process	mannosyltransferase activity	mitochondrion*	yes	het
YBR005W::chr2_2	0	RCR1	-1.35731	-1.52513	-0.473576	Protein of the endoplasmic reticulum membrane involved in chitin deposition in the cell wall; overproduction confers resistance to Congo Red	Verified	cell wall organization and biogenesis	molecular function unknown	integral to endoplasmic reticulum membrane	no	hom
YBR006W::chr2_2	0	UGA2	1.74691	1.68301	-0.486932	Succinate semialdehyde dehydrogenase involved in the utilization of gamma-aminobutyrate (GABA) as a nitrogen source; part of the 4-aminobutyrate and glutamate degradation pathways; localized to the cytoplasm	Verified	response to oxidative stress*	succinate-semialdehyde dehydrogenase [NAD(P)+] activity	cytoplasm	no	hom
YBR007C::chr2_2	0	DSF2	0.292543	0.735722	-0.510603	Deletion suppressor of mpt5 mutation	Uncharacterized	biological process unknown	molecular function unknown	cellular component unknown	no	hom
YBR008C::chr2_2	0	FLR1	3.78638	0.648008	-0.956527	Plasma membrane multidrug transporter, member of the major facilitator superfamily; involved in efflux of fluconazole, diazaborine, benomyl, methotrexate, and other drugs	Verified	response to toxin	multidrug transporter activity	integral to plasma membrane	no	hom
YBR009C::chr2_2	0	HHF1	2.09286	0.475954	-0.202958	One of two identical histone H4 proteins (see also HHF2); core histone required for chromatin assembly and chromosome function; contributes to telomeric silencing; N-terminal domain involved in maintaining genomic integrity	Verified	chromatin assembly or disassembly	DNA binding	nuclear nucleosome	no	hom
YBR010W::chr2_2	0	HHT1	2.16887	0.852168	-0.871131	One of two identical histone H3 proteins (see also HHT2); core histone required for chromatin assembly, involved in heterochromatin-mediated telomeric and HM silencing; regulated by acetylation, methylation, and mitotic phosphorylation	Verified	chromatin assembly or disassembly	DNA binding	nucleus*	no	hom
YBR011C::chr2_2	0	IPP1	30.1387	7.23198	-0.441551	Cytoplasmic inorganic pyrophosphatase (PPase), catalyzes the rapid exchange of oxygens from Pi with water, highly expressed and essential for viability, active-site residues show identity to those from E. coli PPase	Verified	phosphate metabolic process	inorganic diphosphatase activity	cytosol	yes	het
YBR012C::chr2_2	0	YBR012C	3.98502	1.46921	0.527394		Dubious				no	hom
YBR013C::chr2_2	0	YBR013C	0.990744	0.701735	-0.23402		Uncharacterized	biological process unknown	molecular function unknown	cellular component unknown	no	hom
YBR014C::chr2_2	0	YBR014C	2.91468	1.44628	-0.383861		Uncharacterized	biological process unknown	molecular function unknown	vacuole (sensu Fungi)*	no	hom
YBR015C::chr2_2	0	MNN2	0.126359	-0.293348	0.113566	Alpha-1,2-mannosyltransferase, responsible for addition of the first alpha-1,2-linked mannose to form the branches on the mannan backbone of oligosaccharides, localizes to an early Golgi compartment	Verified	protein amino acid glycosylation	alpha-1,2-mannosyltransferase activity	Golgi apparatus	no	hom
YBR016W::chr2_2	0	YBR016W	3.9552	0.086036	0.122199		Uncharacterized	response to desiccation	molecular function unknown	plasma membrane	no	hom
YBR017C::chr2_2	0	KAP104				Transportin, cytosolic karyopherin beta 2 involved in delivery of heterogeneous nuclear ribonucleoproteins to the nucleoplasm, binds rg-nuclear localization signals on Nab2p and Hrp1p, plays a role in cell-cycle progression	Verified	protein import into nucleus*	nuclear localization sequence binding	cytosol	no	hom
YBR018C::chr2_2	0	GAL7	-0.608335	-0.66512	0.27091	Galactose-1-phosphate uridyl transferase, synthesizes glucose-1-phosphate and UDP-galactose from UDP-D-glucose and alpha-D-galactose-1-phosphate in the second step of galactose catabolism	Verified	galactose catabolic process	UTP:galactose-1-phosphate uridylyltransferase activity	cytoplasm	no	hom
YBR019C::chr2_2	0	GAL10	0.0097866	-0.271703	-0.47501	UDP-glucose-4-epimerase, catalyzes the interconversion of UDP-galactose and UDP-D-glucose in galactose metabolism; also catalyzes the conversion of alpha-D-glucose or alpha-D-galactose to their beta-anomers	Verified	galactose catabolic process	UDP-glucose 4-epimerase activity*	soluble fraction	no	hom
YBR020W::chr00_18	0	GAL1	1.77111	0.84408	0.515914	Galactokinase, phosphorylates alpha-D-galactose to alpha-D-galactose-1-phosphate in the first step of galactose catabolism; expression regulated by Gal4p	Verified	positive regulation of transcription by galactose*	transcription regulator activity*	cytoplasm	no	hom
YBR020W::chr2_2	0	GAL1	2.49394	1.3453	-0.147232	Galactokinase, phosphorylates alpha-D-galactose to alpha-D-galactose-1-phosphate in the first step of galactose catabolism; expression regulated by Gal4p	Verified	positive regulation of transcription by galactose*	transcription regulator activity*	cytoplasm	no	hom
YBR021W::chr2_2	0	FUR4	-0.478991	-0.524498	0.948471	Uracil permease, localized to the plasma membrane; expression is tightly regulated by uracil levels and environmental cues	Verified	uracil transport	uracil permease activity	plasma membrane*	no	hom
YBR022W::chr2_2	0	POA1	-0.625185	-1.24882	-0.114585	Phosphatase that is highly specific for ADP-ribose 1''-phosphate, a tRNA splicing metabolite; may have a role in regulation of tRNA splicing	Verified	tRNA splicing	phosphoric monoester hydrolase activity	cellular component unknown	no	hom
YBR023C::chr2_2	0	CHS3	-1.38613	0.200788	-0.576015	Chitin synthase III, catalyzes the transfer of N-acetylglucosamine (GlcNAc) to chitin; required for synthesis of the majority of cell wall chitin, the chitin ring during bud emergence, and spore wall chitosan	Verified	cytokinesis*	chitin synthase activity	cytoplasm*	no	hom
YBR024W::chr2_2	0	SCO2	-1.29911	-0.276808	0.473556	Protein anchored to the mitochondrial inner membrane, similar to Sco1p and may have a redundant function with Sco1p in delivery of copper to cytochrome c oxidase; interacts with Cox2p	Verified	copper ion transport	thioredoxin peroxidase activity	mitochondrion*	no	hom
YBR025C::chr2_2	0	YBR025C	-0.984346	-1.45957	-0.33582		Uncharacterized	biological process unknown	molecular function unknown	cytoplasm	no	hom
YBR026C::chr2_2	0	ETR1	-1.3586	0.013672	0.199516	2-enoyl thioester reductase, member of the medium chain dehydrogenase/reductase family; localized to in mitochondria, where it has a probable role in fatty acid synthesis	Verified	aerobic respiration*	enoyl-[acyl-carrier-protein] reductase activity	mitochondrion	no	hom
YBR027C::chr2_2	0	YBR027C	0.416185	0.778713	-0.321217		Dubious				no	hom
YBR028C::chr2_2	0	YBR028C	0.108947	-0.511382	-0.194297		Uncharacterized	biological process unknown	protein kinase activity	cytoplasm	no	hom
YBR029C::chr2_2	0	CDS1				Phosphatidate cytidylyltransferase (CDP-diglyceride synthetase); an enzyme that catalyzes that conversion of CTP + phosphate into diphosphate + CDP-diaclglyerol, a critical step in the synthesis of all major yeast phospholipids	Verified	phosphatidylglycerol biosynthetic process*	phosphatidate cytidylyltransferase activity	mitochondrion*	yes	het
YBR030W::chr2_2	0	YBR030W	1.28254	1.34423	-1.21653		Uncharacterized	phospholipid metabolic process	molecular function unknown	nucleus	no	hom
YBR031W::chr2_2	0	RPL4A	-0.297137	-0.784805	-0.63524	N-terminally acetylated protein component of the large (60S) ribosomal subunit, nearly identical to Rpl4Bp and has similarity to E. coli L4 and rat L4 ribosomal proteins	Verified	translation	structural constituent of ribosome	cytosolic large ribosomal subunit (sensu Eukaryota)	no	hom
YBR032W::chr2_2	0	YBR032W	0.749894	0.219539	0.444697		Dubious				no	hom
YBR033W::chr2_2	0	EDS1	-1.31718	-1.24872	-0.0799329	Non-essential protein of unknown function	Uncharacterized	biological process unknown	molecular function unknown	cellular component unknown	no	hom
YBR034C::chr2_2	0	HMT1	-1.2337	0.0595445	-0.20176	Nuclear SAM-dependent mono- and asymmetric arginine dimethylating methyltransferase that modifies hnRNPs, including Npl3p and Hrp1p, thus facilitating nuclear export of these proteins; required for viability of npl3 mutants	Verified	ribosome biogenesis and assembly*	protein-arginine N-methyltransferase activity	nucleus	no	hom
YBR035C::chr2_2	0	PDX3	-0.241117	-0.375906	-0.0419728	Pyridoxine (pyridoxamine) phosphate oxidase, has homologs in E. coli and Myxococcus xanthus; transcription is under the general control of nitrogen metabolism	Verified	telomere maintenance*	pyridoxamine-phosphate oxidase activity	cellular component unknown	no	hom
YBR036C::chr2_2	0	CSG2	1.2692	3.24891	-0.911154	Endoplasmic reticulum membrane protein, required for mannosylation of inositolphosphorylceramide and for growth at high calcium concentrations	Verified	response to drug*	enzyme regulator activity	integral to endoplasmic reticulum membrane	no	hom
YBR037C::chr2_2	0	SCO1	0.523423	3.13437	-0.32978	Copper-binding protein of the mitochondrial inner membrane, required for cytochrome c oxidase activity and respiration; may function to deliver copper to cytochrome c oxidase; has similarity to thioredoxins	Verified	protein complex assembly*	thioredoxin peroxidase activity*	mitochondrion*	no	hom
YBR038W::chr2_2	1	CHS2	8.70801	-2.23415	0.394989	Chitin synthase II, requires activation from zymogenic form in order to catalyze the transfer of N-acetylglucosamine (GlcNAc) to chitin; required for the synthesis of chitin in the primary septum during cytokinesis	Verified	cytokinesis*	chitin synthase activity	bud neck	yes	het
YBR039W::chr2_2	0	ATP3	-1.30833	-1.29026	-0.303294	Gamma subunit of the F1 sector of mitochondrial F1F0 ATP synthase, which is a large, evolutionarily conserved enzyme complex required for ATP synthesis	Verified	ATP synthesis coupled proton transport	hydrogen ion transporting ATP synthase activity, rotational mechanism	mitochondrion*	no	hom
YBR040W::chr2_2	0	FIG1	2.99723	2.04972	0.105094	Integral membrane protein required for efficient mating; may participate in or regulate the low affinity Ca2+ influx system, which affects intracellular signaling and cell-cell fusion during mating	Verified	cellular morphogenesis during conjugation with cellular fusion*	molecular function unknown	cell wall (sensu Fungi)*	no	hom
YBR041W::chr2_2	0	FAT1	-1.10374	-1.37034	-0.476219	Fatty acid transporter and very long-chain fatty acyl-CoA synthetase, may form a complex with Faa1p or Faa4p that imports and activates exogenous fatty acids	Verified	very-long-chain fatty acid metabolic process*	long-chain-fatty-acid-CoA ligase activity*	plasma membrane*	no	hom
YBR042C::chr2_2	0	YBR042C	1.29255	1.27167	0.0248716		Uncharacterized	phospholipid biosynthetic process	acyltransferase activity	lipid particle	no	hom
YBR043C::chr2_2	0	QDR3	3.25231	1.55369	-0.461477	Multidrug transporter required for resistance to quinidine, barban, cisplatin, and bleomycin; member of the major facilitator superfamily of transporters conferring multiple drug resistance (MFS-MDR)	Verified	multidrug transport	multidrug efflux pump activity	plasma membrane*	no	hom
YBR044C::chr2_2	0	TCM62	0.929698	1.09335	0.483384	Protein involved in the assembly of the mitochondrial succinate dehydrogenase complex; putative chaperone	Verified	protein complex assembly	unfolded protein binding	mitochondrion*	no	hom
YBR045C::chr2_2	0	GIP1	0.729617	1.70214	-0.156566	Meiosis-specific regulatory subunit of the Glc7p protein phosphatase, regulates spore wall formation and septin organization, required for expression of some late meiotic genes and for normal localization of Glc7p	Verified	spore wall assembly (sensu Fungi)*	protein phosphatase type 1 regulator activity*	prospore membrane*	no	hom
YBR046C::chr2_2	0	ZTA1	-0.222504	-1.76518	0.532564	Zeta-crystallin homolog, found in the cytoplasm and nucleus; has similarity to E. coli quinone oxidoreductase and to human zeta-crystallin, which has quinone oxidoreductase activity	Verified	biological process unknown	molecular function unknown	cytoplasm*	no	hom
YBR047W::chr2_2	0	FMP23	-0.824012	-1.6983	-0.115616	Putative protein of unknown function; the authentic, non-tagged protein is detected in highly purified mitochondria in high-throughput studies	Uncharacterized	biological process unknown	molecular function unknown	mitochondrion	no	hom
YBR048W::chr2_2	0	RPS11B	-0.540604	-1.23322	0.251948	Protein component of the small (40S) ribosomal subunit; identical to Rps11Ap and has similarity to E. coli S17 and rat S11 ribosomal proteins	Verified	translation*	structural constituent of ribosome	cytosolic small ribosomal subunit (sensu Eukaryota)	no	hom
YBR049C::chr2_2	0	REB1	1.51787	2.65467	0.179733	RNA polymerase I enhancer binding protein; DNA binding protein which binds to genes transcribed by both RNA polymerase I and RNA polymerase II; required for termination of RNA polymerase I transcription	Verified	regulation of transcription from RNA polymerase II promoter*	RNA polymerase II transcription factor activity*	nucleus	yes	het
YBR050C::chr2_2	0	REG2	1.99876	1.33632	-0.223465	Regulatory subunit of the Glc7p type-1 protein phosphatase; involved with Reg1p, Glc7p, and Snf1p in regulation of glucose-repressible genes, also involved in glucose-induced proteolysis of maltose permease	Verified	negative regulation of transcription from RNA polymerase II promoter	protein phosphatase type 1 regulator activity	protein phosphatase type 1 complex	no	hom
YBR051W::chr2_2	0	YBR051W	2.90961	-0.399904	-0.449177		Dubious				no	hom
YBR052C::chr2_2	0	RFS1	3.64517	1.43878	-0.657976	Protein of unknown function; member of a flavodoxin-like fold protein family that includes Pst2p and Ycp4p; green fluorescent protein (GFP)-fusion protein localizes to the cytoplasm in a punctate pattern	Uncharacterized	biological process unknown	molecular function unknown	cytoplasm	no	hom
YBR053C::chr2_2	0	YBR053C	3.24224	0.808523	-0.984716		Uncharacterized	biological process unknown	molecular function unknown	cellular component unknown	no	hom
YBR054W::chr2_2	0	YRO2	-0.146539	0.154713	0.180139	Putative protein of unknown function; the authentic, non-tagged protein is detected in highly purified mitochondria in high-throughput studies; transcriptionally regulated by Haa1p	Verified	biological process unknown	molecular function unknown	mitochondrion*	no	hom
YBR055C::chr2_2	0	PRP6	-1.249	-0.746239	-0.823936	Splicing factor, component of the U4/U6-U5 snRNP complex	Verified	nuclear mRNA splicing, via spliceosome	RNA splicing factor activity, transesterification mechanism	U4/U6 x U5 tri-snRNP complex	yes	het
YBR056W::chr2_2	0	YBR056W	1.14824	-0.196123	-0.103523		Uncharacterized	biological process unknown	molecular function unknown	cytoplasm	no	hom
YBR057C::chr2_2	0	MUM2	1.29465	0.498604	0.690403	Cytoplasmic protein essential for meiotic DNA replication and sporulation; interacts with Orc2p, which is a component of the origin recognition complex	Verified	premeiotic DNA synthesis	molecular function unknown	cytoplasm	no	hom
YBR058C::chr2_2	0	UBP14	3.45063	0.753466	0.158619	Ubiquitin-specific protease that specifically disassembles unanchored ubiquitin chains; involved in fructose-1,6-bisphosphatase (Fbp1p) degradation; similar to human isopeptidase T	Verified	response to drug*	ubiquitin-specific protease activity	cytoplasm	no	hom
YBR059C::chr2_2	0	AKL1	-1.39002	-2.01422	0.00890128	Ser-Thr protein kinase, member (with Ark1p and Prk1p) of the Ark kinase family; involved in endocytosis and actin cytoskeleton organization	Verified	actin cytoskeleton organization and biogenesis*	protein kinase activity	cytoplasm*	no	hom
YBR060C::chr2_2	0	ORC2	1.09582	-0.586554	-0.0273327	Subunit of the origin recognition complex, which directs DNA replication by binding to replication origins and is also involved in transcriptional silencing; may be phosphorylated by Cdc28p	Verified	chromatin silencing at silent mating-type cassette*	DNA replication origin binding	pre-replicative complex*	yes	het
YBR061C::chr2_2	0	TRM7	-1.20595	-1.23568	-0.483674	2'-O-ribose methyltransferase, methylates the 2'-O-ribose of nucleotides at positions 32 and 34 of the tRNA anticodon loop	Verified	translation*	tRNA methyltransferase activity	cytoplasm	no	hom
YBR062C::chr2_2	0	YBR062C	0.0689671	-0.613847	-1.29882		Uncharacterized	biological process unknown	molecular function unknown	cellular component unknown	no	hom
YBR063C::chr2_2	0	YBR063C	1.31043	-0.188082	-0.090545		Uncharacterized	biological process unknown	molecular function unknown	cellular component unknown	no	hom
YBR064W::chr2_2	0	YBR064W	-0.18321	-0.50692	-0.722583		Dubious				no	hom
YBR065C::chr2_2	0	ECM2	-1.66839	-2.09337	0.584697	Pre-mRNA splicing factor, facilitates the cooperative formation of U2/U6 helix II in association with stem II in the spliceosome, function may be regulated by Slu7p	Verified	cell wall organization and biogenesis*	molecular function unknown	nucleus	no	hom
YBR066C::chr2_2	0	NRG2	-0.194611	-0.494717	-0.432279	Transcriptional repressor that mediates glucose repression and negatively regulates filamentous growth; has similarity to Nrg1p	Verified	pseudohyphal growth*	transcriptional repressor activity	nucleus	no	hom
YBR067C::chr2_2	0	TIP1	-0.982861	-1.25745	-0.0889866	Major cell wall mannoprotein with possible lipase activity; transcription is induced by heat- and cold-shock; member of the Srp1p/Tip1p family of serine-alanine-rich proteins	Verified	cell wall organization and biogenesis	structural constituent of cell wall*	cell wall (sensu Fungi)	no	hom
YBR068C::chr2_2	0	BAP2	2.31616	0.289648	0.130816	High-affinity leucine permease, functions as a branched-chain amino acid permease involved in the uptake of leucine, isoleucine and valine; contains 12 predicted transmembrane domains	Verified	amino acid transport	amino acid transporter activity	plasma membrane	no	hom
YBR069C::chr2_2	0	TAT1	0.5664	-0.860702	1.12331	Amino acid transport protein for valine, leucine, isoleucine, and tyrosine, low-affinity tryptophan and histidine transporter; overexpression confers FK506 resistance	Verified	amino acid transport	amino acid transporter activity	plasma membrane	no	hom
YBR070C::chr2_2	0	ALG14	-1.31612	-1.38423	0.577764	Component of UDP-GlcNAc transferase required for the second step of dolichyl-linked oligosaccharide synthesis; anchors the catalytic subunit Alg13p to the ER membrane; similar to bacterial and human glycosyltransferases	Verified	dolichol-linked oligosaccharide biosynthetic process	protein anchor*	membrane fraction*	yes	het
YBR071W::chr2_2	0	YBR071W	0.895467	0.538912	0.184714		Uncharacterized	biological process unknown	molecular function unknown	cytoplasm	no	hom
YBR072W::chr2_2	0	HSP26	1.9612	-1.6251	-0.427199	Small heat shock protein with chaperone activity that is regulated by a heat induced transition from an inactive oligomeric (24-mer) complex to an active dimer; induced by heat, upon entry into stationary phase, and during sporulation	Verified	response to stress*	unfolded protein binding	cytoplasm*	no	hom
YBR073W::chr2_2	0	RDH54	-1.57628	-1.43521	0.443284	DNA-dependent ATPase, stimulates strand exchange by modifying the topology of double-stranded DNA; involved in the recombinational repair of double-strand breaks in DNA during mitosis and meiosis; proposed to be involved in crossover interference	Verified	meiotic recombination*	DNA-dependent ATPase activity*	nucleus	no	hom
YBR074W::chr2_2	0	YBR074W	0.117222	-0.151388	0.317381		Uncharacterized	biological process unknown	molecular function unknown	cellular component unknown	no	hom
YBR075W::chr00_18	0	YBR074W_p	-1.44553	0.406128	0.704767		Uncharacterized	biological process unknown	molecular function unknown	cellular component unknown	no	hom
YBR075W::chr2_2	0	YBR074W_p	2.3474	0.532245	0.339687		Uncharacterized	biological process unknown	molecular function unknown	cellular component unknown	no	hom
YBR076W::chr2_2	0	ECM8	1.80694	1.1052	-0.0867052	Non-essential protein of unknown function	Verified	cell wall organization and biogenesis	molecular function unknown	cellular component unknown	no	hom
YBR077C::chr2_2	0	SLM4	-2.7279	-2.47278	-0.494561	Component of the EGO complex, which is involved in the regulation of microautophagy, and of the GSE complex, which is required for proper sorting of amino acid permease Gap1p; gene exhibits synthetic genetic interaction with MSS4	Verified	response to drug*	phosphatidylinositol-3,4-bisphosphate binding	cytoplasm*	no	hom
YBR078W::chr2_2	0	ECM33	0.326706	0.023881	-1.3825	GPI-anchored protein of unknown function, has a possible role in apical bud growth; GPI-anchoring on the plasma membrane crucial to function; similar to Sps2p and Pst1p	Verified	cell wall organization and biogenesis	molecular function unknown	mitochondrion*	no	hom
YBR079C::chr2_2	0	RPG1				Subunit of the core complex of translation initiation factor 3(eIF3), essential for translation; part of a subcomplex (Prt1p-Rpg1p-Nip1p) that stimulates binding of mRNA and tRNA(i)Met to ribosomes	Verified	translational initiation	translation initiation factor activity	cytoplasm*	yes	het
YBR080C::chr00_16a	0	SEC18	0.742727	0.692498	-0.0666244	ATPase required for the release of Sec17p during the 'priming' step in homotypic vacuole fusion and for ER to Golgi transport; homolog of the mammalian NSF	Verified	ER to Golgi vesicle-mediated transport*	ATPase activity	cytoplasm*	yes	het
YBR081C::chr2_3	0	SPT7	-1.68451	-3.28274	-0.955301	Subunit of the SAGA transcriptional regulatory complex, involved in proper assembly of the complex; also present as a C-terminally truncated form in the SLIK/SALSA transcriptional regulatory complex	Verified	protein complex assembly*	structural molecule activity	mitochondrion*	no	hom
YBR082C::chr2_3	0	UBC4	-0.663226	-0.615738	-0.119982	Ubiquitin-conjugating enzyme that mediates degradation of short-lived and abnormal proteins; interacts with E3-CaM in ubiquitinating calmodulin; interacts with many SCF ubiquitin protein ligases; component of the cellular stress response	Verified	sporulation (sensu Fungi)*	ubiquitin conjugating enzyme activity	proteasome complex (sensu Eukaryota)	no	hom
YBR083W::chr00_16a	0	TEC1	-0.094678	-0.748548	0.365448	Transcription factor required for full Ty1 epxression, Ty1-mediated gene activation, and haploid invasive and diploid pseudohyphal growth; TEA/ATTS DNA-binding domain family member	Verified	positive regulation of transcription from RNA polymerase II promoter*	specific RNA polymerase II transcription factor activity	nucleus	no	hom
YBR084C-A::chr00_16a	0	RPL19A	-2.33633	-2.33453	-0.197622	Protein component of the large (60S) ribosomal subunit, nearly identical to Rpl19Bp and has similarity to rat L19 ribosomal protein; rpl19a and rpl19b single null mutations result in slow growth, while the double null mutation is lethal	Verified	translation	structural constituent of ribosome	cytosolic large ribosomal subunit (sensu Eukaryota)	no	hom
YBR084W::chr2_3	0	MIS1	-6.22712	-1.4005	0.240513	Mitochondrial C1-tetrahydrofolate synthase, involved in interconversion between different oxidation states of tetrahydrofolate (THF); provides activities of formyl-THF synthetase, methenyl-THF cyclohydrolase, and methylene-THF dehydrogenase	Verified	ribosome biogenesis and assembly*	formate-tetrahydrofolate ligase activity*	mitochondrion	no	hom
YBR085W::chr2_3	0	AAC3	0.921698	1.14345	-0.533772	Mitochondrial inner membrane ADP/ATP translocator, exchanges cytosolic ADP for mitochondrially synthesized ATP; expressed under anaerobic conditions; similar to Pet9p and Aac1p; has roles in maintenance of viability and in respiration	Verified	anaerobic respiration	ATP:ADP antiporter activity	mitochondrion*	no	hom
YBR086C::chr2_3	1	IST2	4.39739	0.790168	-0.279828	Plasma membrane protein that may be involved in osmotolerance, localizes to the mother cell in small-budded cells and to the bud in medium- and large-budded cells; mRNA is transported to the bud tip by an actomyosin-driven process	Verified	response to osmotic stress	molecular function unknown	plasma membrane*	no	hom
YBR087W::chr2_3/chr00_16a	0	RFC5	-1.13557	-1.53199	0.112026	Subunit of heteropentameric Replication factor C (RF-C), which is a DNA binding protein and ATPase that acts as a clamp loader of the proliferating cell nuclear antigen (PCNA) processivity factor for DNA polymerases delta and epsilon	Verified	mismatch repair*	DNA clamp loader activity	DNA replication factor C complex	yes	het
YBR088C::chr00_16a	0	POL30	-1.09195	-1.22149	0.424762	Proliferating cell nuclear antigen (PCNA), functions as the sliding clamp for DNA polymerase delta; may function as a docking site for other proteins required for mitotic and meiotic chromosomal DNA replication and for DNA repair	Verified	chromatin silencing at telomere*	DNA polymerase processivity factor activity	nucleus*	yes	het
YBR089W::chr2_3	0	YBR089W	-1.87054	-1.59949	0.00314945		Dubious				yes	het
YBR090C-A::chr2_3	0	NHP6B	-0.987279	-0.420901	0.00825823	High-mobility group non-histone chromatin protein, functionally redundant with Nhp6Ap; homologous to mammalian high mobility group proteins 1 and 2; acts to recruit transcription factor Rcs1p to certain promoters	Verified	regulation of transcription from RNA polymerase II promoter*	chromatin binding	nuclear chromatin	no	hom
YBR090C::chr00_16a	0	YBR090C	0.0905438	-0.986629	-0.622319		Uncharacterized	biological process unknown	molecular function unknown	cytoplasm*	no	hom
YBR091C::chr2_3	0	MRS5	-2.56627	-2.92282	-0.96362	Essential protein of the inner mitochondrial membrane, peripherally localized; component of the TIM22 complex, which is a twin-pore translocase that mediates insertion of numerous multispanning inner membrane proteins	Verified	protein import into mitochondrial inner membrane	protein transporter activity	mitochondrion*	yes	het
YBR092C::chr2_3	0	PHO3	0.600935	-0.119724	-0.214817	Constitutively expressed acid phosphatase similar to Pho5p; brought to the cell surface by transport vesicles; hydrolyzes thiamin phosphates in the periplasmic space, increasing cellular thiamin uptake; expression is repressed by thiamin	Verified	phosphate metabolic process*	acid phosphatase activity	periplasmic space (sensu Fungi)	no	hom
YBR093C::chr2_3	0	PHO5	0.437289	-1.09184	-0.239023	Repressible acid phosphatase (1 of 3) that also mediates extracellular nucleotide-derived phosphate hydrolysis; secretory pathway derived cell surface glycoprotein; induced by phosphate starvation and coordinately regulated by PHO4 and PHO2	Verified	regulation of cell size*	acid phosphatase activity*	cell wall (sensu Fungi)*	no	hom
YBR094W::chr2_3	1	PBY1	4.86465	1.51489	-0.227937	P-body associated protein	Uncharacterized	biological process unknown	molecular function unknown	cytoplasm	no	hom
YBR095C::chr2_3	0	RXT2	-1.12053	-1.84304	-0.402609	Subunit of the histone deacetylase Rpd3L complex; possibly involved in cell fusion and invasive growth	Verified	invasive growth (sensu Saccharomyces)*	histone deacetylase activity	nucleus*	no	hom
YBR097W::chr2_3	1	VPS15	4.81659	-0.854828	-0.370274	Myristoylated serine/threonine protein kinase involved in vacuolar protein sorting; functions as a membrane-associated complex with Vps34p; active form recruits Vps34p to the Golgi membrane; interacts with the GDP-bound form of Gpa1p	Verified	telomere maintenance*	protein serine/threonine kinase activity	mitochondrion*	no	hom
YBR098W::chr2_3	0	MMS4	1.09583	0.799657	-0.41711	Subunit of the structure-specific Mms4p-Mus81p endonuclease that cleaves branched DNA; involved in recombination and DNA repair	Verified	DNA repair*	transcription coactivator activity*	nucleus	no	hom
YBR099C::chr2_3	0	YBR099C	-0.0121295	-0.620278	-0.654297		Dubious				no	hom
YBR100W::chr2_3/chr00_16a	0	MMS4_p	1.62422	0.0835294	-0.5686	Subunit of the structure-specific Mms4p-Mus81p endonuclease that cleaves branched DNA; involved in recombination and DNA repair	Verified	DNA repair*	transcription coactivator activity*	nucleus	no	hom
YBR101C::chr2_3	0	FES1	-1.99307	-0.395776	0.0727147	Hsp70 (Ssa1p) nucleotide exchange factor, cytosolic homolog of Sil1p, which is the nucleotide exchange factor for BiP (Kar2p) in the endoplasmic reticulum	Verified	translation	adenyl-nucleotide exchange factor activity	cytosol*	no	hom
YBR102C::chr2_3	0	EXO84	-3.33537	-3.41463	2.66115	Essential protein with dual roles in spliceosome assembly and exocytosis; the exocyst complex (Sec3p, Sec5p, Sec6p, Sec8p, Sec10p, Sec15p, Exo70p, and Exo84p) mediates polarized targeting of secretory vesicles to active sites of exocytosis	Verified	exocytosis*	protein binding	bud neck*	yes	het
YBR103W::chr2_3	0	SIF2	0.877307	-0.597803	-0.810375	WD40 repeat-containing subunit of the Set3C histone deacetylase complex, which represses early/middle sporulation genes; antagonizes telomeric silencing; binds specifically to the Sir4p N-terminus	Verified	chromatin silencing at telomere*	transcription corepressor activity*	nucleus*	no	hom
YBR104W::chr2_3	0	YMC2	1.57108	0.685306	-0.712331	Putative mitochondrial inner membrane transporter, member of the mitochondrial carrier (MCF) family	Verified	transport	transporter activity	mitochondrion*	no	hom
YBR105C::chr2_3	0	VID24	0.75638	-0.50616	0.808846	Peripheral membrane protein located at Vid (vacuole import and degradation) vesicles; regulates fructose-1,6-bisphosphatase (FBPase) targeting to the vacuole; involved in proteasome-dependent catabolite degradation of FBPase	Verified	vesicle-mediated transport*	molecular function unknown	extrinsic to membrane*	no	hom
YBR106W::chr2_3	0	PHO88	-2.31151	-3.87167	0.222982	Probable membrane protein, involved in phosphate transport; pho88 pho86 double null mutant exhibits enhanced synthesis of repressible acid phosphatase at high inorganic phosphate concentrations	Verified	telomere maintenance*	phosphate transporter activity	mitochondrion*	no	hom
YBR107C::chr2_3	0	IML3	-1.76421	-2.23242	-0.00720485	Protein with a role in kinetochore function, localizes to the outer kinetochore in a Ctf19p-dependent manner, interacts with Chl4p and Ctf19p	Verified	sporulation (sensu Fungi)*	molecular function unknown	outer kinetochore of condensed nuclear chromosome	no	hom
YBR108W::chr2_3	1	YBR108W	4.96271	0.796768	-0.643257		Uncharacterized	biological process unknown	molecular function unknown	lipid raft	no	hom
YBR109C::chr2_3	0	CMD1	-0.991557	0.398417	-0.919261	Calmodulin; Ca++ binding protein that regulates Ca++ independent processes (mitosis, bud growth, actin organization, endocytosis, etc.) and Ca++ dependent processes (stress-activated pathways), targets include Nuf1p, Myo2p and calcineurin	Verified	endocytosis*	protein binding*	cytoplasm*	yes	het
YBR110W::chr2_3	0	ALG1	0.565741	1.28497	0.967522	Mannosyltransferase, involved in asparagine-linked glycosylation in the endoplasmic reticulum (ER); essential for viability, mutation is functionally complemented by human ortholog	Verified	protein amino acid N-linked glycosylation*	beta-1,4-mannosyltransferase activity	endoplasmic reticulum*	yes	het
YBR112C::chr00_16a	0	CYC8				General transcriptional co-repressor, acts together with Tup1p; also acts as part of a transcriptional co-activator complex that recruits the SWI/SNF and SAGA complexes to promoters	Verified	telomere maintenance*	transcription coactivator activity*	nucleus	no	hom
YBR113W::chr2_3	0	YBR113W	0.370179	0.21878	-0.521295		Dubious				no	hom
YBR114W::chr2_3	0	RAD16	0.117751	-0.307647	0.0893238	Protein that recognizes and binds damaged DNA in an ATP-dependent manner (with Rad7p) during nucleotide excision repair; subunit of Nucleotide Excision Repair Factor 4 (NEF4); member of the SWI/SNF family	Verified	nucleotide-excision repair, DNA damage recognition	DNA-dependent ATPase activity*	repairosome*	no	hom
YBR115C::chr2_3	0	LYS2	3.92683	1.46802	-0.915591	Alpha aminoadipate reductase, catalyzes the reduction of alpha-aminoadipate to alpha-aminoadipate 6-semialdehyde, which is the fifth step in biosynthesis of lysine; activation requires posttranslational phosphopantetheinylation by Lys5p	Verified	lysine biosynthetic process via aminoadipic acid	L-aminoadipate-semialdehyde dehydrogenase activity	cytoplasm	no	hom
YBR116C::chr2_3	0	YBR116C	0.865181	0.0160386	0.210272		Dubious				no	hom
YBR118W::chr2_3	0	TEF2	0.990899	-0.634764	0.846499	Translational elongation factor EF-1 alpha; also encoded by TEF1; functions in the binding reaction of aminoacyl-tRNA (AA-tRNA) to ribosomes	Verified	translational elongation*	translation elongation factor activity	ribosome*	no	hom
YBR119W::chr2_3	1	MUD1	10.9524	-0.878304	-0.733866	U1 snRNP A protein, homolog of human U1-A; involved in nuclear mRNA splicing	Verified	nuclear mRNA splicing, via spliceosome	RNA binding	snRNP U1	no	hom
YBR120C::chr2_3	1	CBP6	6.88436	0.578827	0.392768	Protein required for translation of the mitochondrial COB mRNA	Verified	translation	molecular function unknown	mitochondrion	no	hom
YBR121C::chr00_16a	0	GRS1	-0.430362	0.717866	-0.441739	Cytoplasmic and mitochondrial glycyl-tRNA synthase that ligates glycine to the cognate anticodon bearing tRNA; transcription termination factor that may interact with the 3'-end of pre-mRNA to promote 3'-end formation	Verified	transcription termination*	glycine-tRNA ligase activity	cytoplasm*	yes	het
YBR123C::chr2_3	0	TFC1	0.362484	-0.881179	-0.758238	One of six subunits of the RNA polymerase III transcription initiation factor complex (TFIIIC); part of the TauA globular domain of TFIIIC that binds DNA at the BoxA promoter sites of tRNA and similar genes; human homolog is TFIIIC-63	Verified	transcription initiation from RNA polymerase III promoter	RNA polymerase III transcription factor activity	transcription factor TFIIIC complex	yes	het
YBR124W::chr2_3	0	YBR124W	-0.70654	-1.2133	0.345471		Dubious				yes	het
YBR125C::chr00_16a	0	PTC4	0.29705	0.283841	-0.0651711	Cytoplasmic type 2C protein phosphatase; identified as a high-copy number suppressor of the synthetic lethality of a cnb1 mpk1 double deletion; overexpression decreases high-osmolarity induced Hog1p phosphorylation and kinase activity	Verified	biological process unknown	protein phosphatase type 2C activity	cytoplasm	no	hom
YBR126C::chr2_3	0	TPS1	-1.00697	-1.15853	-0.917248	Synthase subunit of trehalose-6-phosphate synthase/phosphatase complex, which synthesizes the storage carbohydrate trehalose; also found in a monomeric form; expression is induced by the stress response and repressed by the Ras-cAMP pathway	Verified	response to drug*	alpha,alpha-trehalose-phosphate synthase (UDP-forming) activity	cytoplasm*	no	hom
YBR127C::chr2_3	0	VMA2				Subunit B of the eight-subunit V1 peripheral membrane domain of the vacuolar H+-ATPase (V-ATPase), an electrogenic proton pump found throughout the endomembrane system; contains nucleotide binding sites; also detected in the cytoplasm	Verified	vacuolar acidification*	hydrogen ion transporting ATPase activity, rotational mechanism	cytoplasm*	no	hom
YBR128C::chr2_3	0	ATG14	-2.24096	-2.2975	0.8356	Subunit of an autophagy-specific phosphatidylinositol 3-kinase complex (with Vps34p, Vps15p, and Vps30p) required for organization of a pre-autophagosomal structure; ATG14 transcription is activated by Gln3p during nitrogen starvation	Verified	autophagy	molecular function unknown	membrane fraction	no	hom
YBR129C::chr2_3	0	OPY1	-0.343403	-0.526155	0.167756	Protein of unknown function, overproduction blocks cell cycle arrest in the presence of mating pheromone; the authentic, non-tagged protein is detected in highly purified mitochondria in high-throughput studies	Verified	conjugation with cellular fusion	molecular function unknown	cytoplasm*	no	hom
YBR130C::chr2_3	0	SHE3	1.53427	0.0519418	0.647552	Protein that acts as an adaptor between Myo4p and the She2p-mRNA complex; part of the mRNA localization machinery that restricts accumulation of certain proteins to the bud; also required for cortical ER inheritance	Verified	intracellular mRNA localization*	mRNA binding	cytoplasm*	no	hom
YBR131W::chr00_16a	0	CCZ1	-0.840139	-0.775318	-0.493426	Protein involved in vacuolar assembly, essential for autophagy and the cytoplasm-to-vacuole pathway	Verified	protein targeting to vacuole*	guanyl-nucleotide exchange factor activity	membrane*	no	hom
YBR133C::chr2_3	0	HSL7				Protein arginine N-methyltransferase that exhibits septin and Hsl1p-dependent bud neck localization and periodic Hsl1p-dependent phosphorylation; required along with Hsl1p for bud neck recruitment, phosphorylation, and degradation of Swe1p	Verified	G2/M transition of mitotic cell cycle*	protein-arginine N-methyltransferase activity	bud neck	no	hom
YBR134W::chr2_3	0	YBR134W	-2.755	-2.22843	-0.035027		Dubious				no	hom
YBR135W::chr2_3	0	CKS1	-0.602983	-0.606534	-0.300781	Subunit of the Cdc28 protein kinase, required for mitotic proteolysis, may also be involved in the proteolysis of the G1 cyclins	Verified	transcription*	protein kinase activator activity	cytoplasm*	yes	het
YBR136W::chr2_3	0	MEC1	-1.48796	-1.15867	-0.203831	Genome integrity checkpoint protein and PI kinase superfamily member; signal transducer required for cell cycle arrest and transcriptional responses prompted by damaged or unreplicated DNA; monitors and participates in meiotic recombination	Verified	telomere maintenance*	protein kinase activity	nucleus*	yes	het
YBR137W::chr2_3	0	YBR137W	-1.95111	-2.02394	0.278827		Uncharacterized	biological process unknown	molecular function unknown	cytoplasm	no	hom
YBR138C::chr2_3	0	YBR138C	-0.987786	-1.20692	0.813675		Uncharacterized	biological process unknown	molecular function unknown	cytoplasm	no	hom
YBR139W::chr2_3	0	YBR139W	-1.27757	-2.04219	0.539919		Uncharacterized	biological process unknown	serine hydrolase activity*	vacuole (sensu Fungi)	no	hom
YBR140C::chr2_3	0	IRA1	-0.817146	-1.80389	1.25388	GTPase-activating protein that negatively regulates RAS by converting it from the GTP- to the GDP-bound inactive form, required for reducing cAMP levels under nutrient limiting conditions, mediates membrane association of adenylate cyclase	Verified	negative regulation of Ras protein signal transduction*	Ras GTPase activator activity	mitochondrion*	yes	het
YBR141C::chr2_3	0	YBR141C	-1.67047	-1.39779	0.535737		Uncharacterized	biological process unknown	molecular function unknown	nucleolus	no	hom
YBR142W::chr2_3	0	MAK5	-1.99065	-2.52543	0.137955	Essential nucleolar protein, putative DEAD-box RNA helicase required for maintenance of M1 dsRNA virus; involved in biogenesis of large (60S) ribosomal subunits	Verified	ribosome biogenesis and assembly*	ATP-dependent RNA helicase activity	nucleolus	yes	het
YBR143C::chr2_3	0	SUP45	-2.40192	-2.69825	-0.093615	Polypeptide release factor involved in translation termination; mutant form acts as a recessive omnipotent suppressor	Verified	cytokinesis*	translation release factor activity, codon specific	cytosol*	yes	het
YBR144C::chr2_3	0	YBR144C	0.8288	-0.202581	0.000960264		Dubious				no	hom
YBR145W::chr2_3	0	ADH5	-1.30532	-2.27435	0.773685	Alcohol dehydrogenase isoenzyme V; involved in ethanol production	Verified	NADH oxidation*	alcohol dehydrogenase activity	cytoplasm*	no	hom
YBR146W::chr2_3	0	MRPS9	-1.45128	-1.8015	0.84274	Mitochondrial ribosomal protein of the small subunit	Verified	translation	structural constituent of ribosome	mitochondrion*	no	hom
YBR147W::chr2_3	0	YBR147W	0.269	0.506116	0.62983		Uncharacterized	biological process unknown	molecular function unknown	cellular component unknown*	no	hom
YBR148W::chr2_3	0	YSW1	-0.52811	0.0966185	0.614308	Protein expressed specifically in spores	Verified	biological process unknown	molecular function unknown	cellular component unknown	no	hom
YBR149W::chr2_3	0	ARA1	-0.811391	-1.45472	0.285092	Large subunit of NADP+ dependent arabinose dehydrogenase, involved in carbohydrate metabolism; small subunit is unidentified	Verified	carbohydrate metabolic process	aldo-keto reductase activity*	cytosol	no	hom
YBR150C::chr00_16a	0	TBS1	-2.0824	-3.06824	0.203571	Putative protein of unknown function; the authentic, non-tagged protein is detected in highly purified mitochondria in high-throughput studies	Verified	biological process unknown	molecular function unknown	cytoplasm*	no	hom
YBR151W::chr2_3	0	APD1	-0.840107	-0.447286	0.241641	Protein of unknown function, required for normal localization of actin patches and for normal tolerance of sodium ions and hydrogen peroxide; localizes to both cytoplasm and nucleus	Verified	biological process unknown	molecular function unknown	cytoplasm*	no	hom
YBR152W::chr2_3	0	SPP381	-1.6736	-1.95181	0.165936	mRNA splicing factor, component of U4/U6.U5 tri-snRNP; interacts genetically and physically with Prp38p	Verified	nuclear mRNA splicing, via spliceosome*	protein binding*	U4/U6 x U5 tri-snRNP complex	yes	het
YBR153W::chr2_3	0	RIB7	1.27191	0.740929	0.105184	Diaminohydroxyphoshoribosylaminopyrimidine deaminase; catalyzes the second step of the riboflavin biosynthesis pathway	Verified	riboflavin biosynthetic process	diaminohydroxyphosphoribosylaminopyrimidine deaminase activity	cellular component unknown	yes	het
YBR154C::chr2_3	0	RPB5				RNA polymerase subunit ABC27, common to RNA polymerases I, II, and III; contacts DNA and affects transactivation	Verified	transcription from RNA polymerase II promoter*	DNA-directed RNA polymerase activity	DNA-directed RNA polymerase III complex*	yes	het
YBR155W::chr2_3	0	CNS1	1.07133	0.320582	-0.212412	TPR-containing co-chaperone; binds both Hsp82p (Hsp90) and Ssa1p (Hsp70) and stimulates the ATPase activity of SSA1, ts mutants reduce Hsp82p function while over expression suppresses the phenotypes of an HSP82 ts allele and a cpr7 deletion	Verified	protein folding	Hsp70 protein binding*	cytoplasm	yes	het
YBR156C::chr2_3	0	SLI15	-3.65451	-3.68431	-0.281788	Subunit of the Ipl1p-Sli15p-Bir1p complex that regulates kinetochore-microtubule attachments, activation of the spindle tension checkpoint, and mitotic spindle disassembly; regulates the activity and localization of the Ipl1p aurora kinase	Verified	telomere maintenance*	protein kinase activator activity	spindle microtubule*	no	hom
YBR157C::chr2_3	0	ICS2	-0.0340301	0.977109	-0.202182	Protein of unknown function; null mutation does not confer any obvious defects in growth, spore germination, viability, or carbohydrate utilization	Verified	biological process unknown	molecular function unknown	cellular component unknown	no	hom
YBR158W::chr2_3	0	AMN1	1.37685	-1.86656	-0.154263	Protein required for daughter cell separation, multiple mitotic checkpoints, and chromosome stability; contains 12 degenerate leucine-rich repeat motifs; expression is induced by the Mitotic Exit Network (MEN)	Verified	negative regulation of exit from mitosis*	protein binding	cytoplasm*	no	hom
YBR159W::chr2_3	1	IFA38	7.83464	0.949285	-0.141624	Microsomal beta-keto-reductase; contains oleate response element (ORE) sequence in the promoter region; mutants exhibit reduced VLCFA synthesis, accumulate high levels of dihydrosphingosine, phytosphingosine and medium-chain ceramides	Verified	fatty acid elongation	ketoreductase activity	endoplasmic reticulum*	no	hom
YBR160W::chr2_3	0	CDC28	2.69299	-0.426752	0.477707	Catalytic subunit of the main cell cycle cyclin-dependent kinase (CDK); alternately associates with G1 cyclins (CLNs) and G2/M cyclins (CLBs) which direct the CDK to specific substrates	Verified	protein amino acid phosphorylation*	cyclin-dependent protein kinase activity	cytoplasm*	yes	het
YBR161W::chr2_3	0	CSH1	2.32974	0.147635	0.525392	Probable catalytic subunit of a mannosylinositol phosphorylceramide (MIPC) synthase, forms a complex with probable regulatory subunit Csg2p; function in sphingolipid biosynthesis is overlapping with that of Sur1p	Verified	sphingolipid biosynthetic process*	mannosyltransferase activity*	vacuole (sensu Fungi)	no	hom
YBR162C::chr2_3	0	TOS1	-0.512295	-0.888407	0.405269	Covalently-bound cell wall protein of unknown function; identified as a cell cycle regulated SBF target gene; deletion mutants are highly resistant to treatment with beta-1,3-glucanase; has sequence similarity to YJL171C	Uncharacterized	biological process unknown*	molecular function unknown	cell wall (sensu Fungi)*	no	hom
YBR162W-A::chr2_3	0	YSY6	-1.36538	-2.00046	1.19856	Protein whose expression suppresses a secretory pathway mutation in E. coli; has similarity to the mammalian RAMP4 protein involved in secretion	Verified	protein secretion	molecular function unknown	endoplasmic reticulum	no	hom
YBR163W::chr2_3	0	DEM1				Protein of unknown function, shows similarity to RNA-processing protein Pta1p	Verified	biological process unknown	molecular function unknown	mitochondrion	no	hom
YBR164C::chr2_3	0	ARL1	0.310644	0.475193	0.232258	Soluble GTPase with a role in regulation of membrane traffic; regulates potassium influx; G protein of the Ras superfamily, similar to ADP-ribosylation factor	Verified	protein targeting to vacuole*	GTPase activity	Golgi apparatus*	no	hom
YBR165W::chr2_3	0	UBS1	0.420043	-0.456289	0.773682	Ubiquitin-conjugating enzyme suppressor that functions as a general positive regulator of Cdc34p activity; nuclear protein that may represent a link between nucleocytoplasmic transport and ubiquitin ligase activity	Verified	protein ubiquitination*	molecular function unknown	nucleus	no	hom
YBR167C::chr2_3	0	POP7				Subunit of both RNase MRP, which cleaves pre-rRNA, and nuclear RNase P, which cleaves tRNA precursors to generate mature 5' ends	Verified	rRNA processing*	ribonuclease P activity*	ribonuclease MRP complex*	yes	het
YBR168W::chr00_16a	0	PEX32				Peroxisomal integral membrane protein, involved in negative regulation of peroxisome size; partially functionally redundant with Pex31p; genetic interactions suggest action at a step downstream of steps mediated by Pex28p and Pex29p	Verified	peroxisome organization and biogenesis	molecular function unknown	integral to peroxisomal membrane	no	hom
YBR169C::chr00_16a	0	SSE2	0.996108	-0.886494	0.0186928	Member of the heat shock protein 70 (HSP70) family; may be involved in protein folding; localized to the cytoplasm; highly homologous to the heat shock protein Sse1p	Verified	protein folding*	adenyl-nucleotide exchange factor activity	cytoplasm	no	hom
YBR170C::chr2_3	0	NPL4	-0.0717518	0.580969	1.18898	Endoplasmic reticulum and nuclear membrane protein, forms a complex with Cdc48p and Ufd1p that recognizes ubiquitinated proteins in the endoplasmic reticulum and delivers them to the proteasome for degradation	Verified	ER-associated protein catabolic process	molecular function unknown	endoplasmic reticulum*	no	hom
YBR171W::chr2_3	0	SEC66	-1.06428	-1.78419	0.161451	Non-essential subunit of Sec63 complex (Sec63p, Sec62p, Sec66p and Sec72p); with Sec61 complex, Kar2p/BiP and Lhs1p forms a channel competent for SRP-dependent and post-translational SRP-independent protein targeting and import into the ER	Verified	filamentous growth*	protein transporter activity	endoplasmic reticulum membrane*	no	hom
YBR172C::chr2_3	0	SMY2	0.823146	-0.532501	-0.514412	Protein of unknown function that interacts with Myo2p; has similarity to S. pombe Mpd2	Verified	cytoskeleton organization and biogenesis	molecular function unknown	cytoplasm	no	hom
YBR173C::chr2_4	0	UMP1	-3.28672	-1.90965	1.16041	Short-lived chaperone required for correct maturation of the 20S proteasome; degraded by proteasome upon completion of its assembly; involved in ubiquitin-mediated proteolysis; mutant defective in degradation of short-lived proteins	Verified	ubiquitin-dependent protein catabolic process*	molecular function unknown	cytoplasm*	no	hom
YBR174C::chr2_4	0	YBR174C	-0.440861	-1.0365	-0.222267		Dubious				no	hom
YBR175W::chr2_4	0	SWD3	-2.59126	-2.6635	0.0426735	Essential subunit of the COMPASS (Set1C) complex, which methylates histone H3 on lysine 4 and is required in transcriptional silencing near telomeres; WD40 beta propeller superfamily member and ortholog of mammalian WDR5	Verified	telomere maintenance*	histone lysine N-methyltransferase activity (H3-K4 specific)	COMPASS complex	no	hom
YBR176W::chr2_4	0	ECM31	0.855322	0.734202	-0.422672	Ketopantoate hydroxymethyltransferase, required for pantothenic acid biosynthesis, converts 2-oxoisovalerate into 2-dehydropantoate	Verified	pantothenate biosynthetic process	3-methyl-2-oxobutanoate hydroxymethyltransferase activity	mitochondrion	no	hom
YBR177C::chr2_4	0	EHT1	-0.293601	1.45484	0.302322	Acyl-coenzymeA:ethanol O-acyltransferase that plays a minor role in medium-chain fatty acid ethyl ester biosynthesis; contains esterase activity; localizes to lipid particles and the mitochondrial outer membrane	Verified	lipid metabolic process*	serine hydrolase activity*	mitochondrion*	no	hom
YBR178W::chr2_4	0	YBR178W	-2.03611	-2.2311	-0.568819		Dubious				no	hom
YBR179C::chr2_4	0	FZO1	-0.872457	-0.79481	-0.257559	Mitochondrial integral membrane protein involved in mitochondrial fusion and maintenance of the mitochondrial genome; contains N-terminal GTPase domain	Verified	mitochondrion organization and biogenesis*	GTPase activity	mitochondrion*	no	hom
YBR180W::chr2_4	0	DTR1	-2.54448	-1.97528	0.412019	Multidrug resistance dityrosine transporter of the major facilitator superfamily, essential for spore wall synthesis, facilitates the translocation of bisformyl dityrosine through the prospore membrane	Verified	spore wall assembly (sensu Fungi)*	multidrug transporter activity*	prospore membrane	no	hom
YBR181C::chr2_4	0	RPS6B	-2.8319	-2.57561	-0.0209487	Protein component of the small (40S) ribosomal subunit; identical to Rps6Ap and has similarity to rat S6 ribosomal protein	Verified	translation	structural constituent of ribosome	cytoplasm*	no	hom
YBR182C::chr2_4	0	SMP1	-1.56112	-1.63152	-0.799857	Putative transcription factor involved in regulating the response to osmotic stress; member of the MADS-box family of transcription factors	Verified	positive regulation of transcription from RNA polymerase II promoter*	transcription factor activity*	cytoplasm*	no	hom
YBR183W::chr2_4	0	YPC1	-0.448287	-0.0879447	-0.613966	Alkaline ceramidase that also has reverse (CoA-independent) ceramide synthase activity, catalyzes both breakdown and synthesis of phytoceramide; overexpression confers fumonisin B1 resistance	Verified	ceramide metabolic process	ceramidase activity	endoplasmic reticulum	no	hom
YBR184W::chr2_4	0	YBR184W	-1.57583	-2.28371	0.773215		Uncharacterized	biological process unknown	molecular function unknown	cellular component unknown	no	hom
YBR185C::chr2_4	0	MBA1	-2.01562	-1.21682	0.063958	Protein involved in assembly of mitochondrial respiratory complexes; may act as a receptor for proteins destined for export from the mitochondrial matrix to the inner membrane	Verified	aerobic respiration*	molecular function unknown	mitochondrion*	no	hom
YBR186W::chr2_4	0	PCH2	-2.96972	-1.77197	0.6806	Nucleolar component of the pachytene checkpoint, which prevents chromosome segregation when recombination and chromosome synapsis are defective; also represses meiotic interhomolog recombination in the rDNA	Verified	regulation of meiosis	molecular function unknown	nucleolus	no	hom
YBR187W::chr2_4	0	GDT1	-1.965	-1.56034	0.290558	Putative protein of unknown function; green fluorescent protein (GFP)-fusion protein localizes to the vacuole; YBR187W is an essential gene	Uncharacterized	biological process unknown	molecular function unknown	vacuole (sensu Fungi)	no	hom
YBR188C::chr2_4	0	NTC20	-0.0668544	-0.407368	0.340075	Member of a complex, including Prp19p, that binds to the spliceosome; required for pre-mRNA splicing	Verified	nuclear mRNA splicing, via spliceosome	RNA splicing factor activity, transesterification mechanism	spliceosome	no	hom
YBR189W::chr00_14	0	RPS9B	-1.99912	-2.9785	-0.982067	Protein component of the small (40S) ribosomal subunit; nearly identical to Rps9Ap and has similarity to E. coli S4 and rat S9 ribosomal proteins	Verified	translation*	structural constituent of ribosome	cytosolic small ribosomal subunit (sensu Eukaryota)*	no	hom
YBR189W::chr2_4	0	RPS9B	-1.1527	-0.734166	0.278398	Protein component of the small (40S) ribosomal subunit; nearly identical to Rps9Ap and has similarity to E. coli S4 and rat S9 ribosomal proteins	Verified	translation*	structural constituent of ribosome	cytosolic small ribosomal subunit (sensu Eukaryota)*	no	het
YBR190W::chr2_4	0	YBR190W	-2.87667	-1.92205	1.074		Dubious				yes	het
YBR191W::chr00_11	0	RPL21A	-1.29096	-2.52908	0.588297	Protein component of the large (60S) ribosomal subunit, nearly identical to Rpl21Bp and has similarity to rat L21 ribosomal protein	Verified	translation	structural constituent of ribosome	cytosolic large ribosomal subunit (sensu Eukaryota)	no	hom
YBR191W::chr2_4	0	RPL21A	-2.25054	0.279149	-0.320815	Protein component of the large (60S) ribosomal subunit, nearly identical to Rpl21Bp and has similarity to rat L21 ribosomal protein	Verified	translation	structural constituent of ribosome	cytosolic large ribosomal subunit (sensu Eukaryota)	no	het
YBR192W::chr2_4	0	RIM2	-3.49378	-2.41436	0.708025	Mitochondrial pyrimidine nucleotide transporter; imports pyrimidine nucleoside triphosphates and exports pyrimidine nucleoside monophosphates; member of the mitochondrial carrier family	Verified	mitochondrial genome maintenance*	transporter activity*	mitochondrion	yes	het
YBR193C::chr2_4	0	MED8	0.745308	1.55434	1.01196	Subunit of the RNA polymerase II mediator complex; associates with core polymerase subunits to form the RNA polymerase II holoenzyme; essential for transcriptional regulation	Verified	transcription from RNA polymerase II promoter	RNA polymerase II transcription mediator activity	mediator complex*	yes	het
YBR194W::chr2_4	0	SOY1	1.34904	-0.299084	-1.46248	Protein proposed to be associated with the nuclear pore complex	Uncharacterized	biological process unknown	molecular function unknown	cytoplasm	no	hom
YBR195C::chr2_4	0	MSI1	-0.762807	-0.453365	0.563609	Subunit of chromatin assembly factor I (CAF-I), regulates the RAS/cAMP pathway via sequestration of Npr1p kinase; localizes to the nucleus and cytoplasm; homologous to human retinoblastoma binding proteins RbAp48 and RbAp46	Verified	DNA repair*	transcription regulator activity	chromatin silencing complex*	no	hom
YBR196C::chr2_4	0	PGI1	1.35995	1.47999	-0.88961	Glycolytic enzyme phosphoglucose isomerase, catalyzes the interconversion of glucose-6-phosphate and fructose-6-phosphate; required for cell cycle progression and completion of the gluconeogenic events of sporulation	Verified	glycolysis*	glucose-6-phosphate isomerase activity	cytosol	yes	het
YBR197C::chr2_4	0	YBR197C	-2.30258	-2.40771	0.0971546		Uncharacterized	biological process unknown	molecular function unknown	cytoplasm*	no	hom
YBR198C::chr2_4	0	TAF5	-0.890433	-2.43581	-0.33933	Subunit (90 kDa) of TFIID and SAGA complexes, involved in RNA polymerase II transcription initiation and in chromatin modification	Verified	transcription initiation from RNA polymerase II promoter*	general RNA polymerase II transcription factor activity	SAGA complex*	yes	het
YBR199W::chr2_4	0	KTR4	1.07663	0.213022	-0.926842	Putative mannosyltransferase involved in protein glycosylation; member of the KRE2/MNT1 mannosyltransferase family	Verified	protein amino acid N-linked glycosylation	mannosyltransferase activity	Golgi apparatus	no	hom
YBR200W::chr2_4	0	BEM1				Protein containing SH3-domains, involved in establishing cell polarity and morphogenesis; functions as a scaffold protein for complexes that include Cdc24p, Ste5p, Ste20p, and Rsr1p	Verified	establishment of cell polarity (sensu Fungi)*	protein binding*	bud neck*	no	hom
YBR201W::chr2_4	0	DER1	-2.26676	-3.16471	0.547647	Endoplasmic reticulum membrane protein, required for ER-associated protein degradation of misfolded or unassembled proteins; N- and C- termini protrude into the cytoplasm, has similarity to Dfm1p	Verified	ER-associated protein catabolic process	protein binding	endoplasmic reticulum membrane	no	hom
YBR202W::chr2_4	0	CDC47				Component of the hexameric MCM complex, which is important for priming origins of DNA replication in G1 and becomes an active ATP-dependent helicase that promotes DNA melting and elongation when activated by Cdc7p-Dbf4p in S-phase	Verified	DNA replication initiation*	chromatin binding*	cytoplasm*	yes	het
YBR203W::chr2_4	0	COS111	2.10232	2.52709	-0.467829	Protein required for resistance to the antifungal drug ciclopirox olamine; not related to the subtelomerically-encoded COS family; the authentic, non-tagged protein is detected in highly purified mitochondria in high-throughput studies	Verified	signal transduction	molecular function unknown	cellular component unknown*	no	hom
YBR204C::chr2_4	0	YBR204C	3.6544	1.43624	-0.6015		Uncharacterized	biological process unknown	serine hydrolase activity	cellular component unknown	no	hom
YBR205W::chr2_4	0	KTR3	8.55456	2.75559	-0.139088	Putative alpha-1,2-mannosyltransferase involved in O- and N-linked protein glycosylation; member of the KRE2/MNT1 mannosyltransferase family	Verified	cell wall organization and biogenesis*	mannosyltransferase activity	membrane fraction	no	hom
YBR206W::chr2_4	0	YBR206W	2.11656	2.5312	0.218176		Dubious				no	hom
YBR207W::chr2_4	0	FTH1	1.26388	0.836846	-0.366116	Putative high affinity iron transporter involved in transport of intravacuolar stores of iron; forms complex with Fet5p; expression is regulated by iron; proposed to play indirect role in endocytosis	Verified	endocytosis*	iron ion transporter activity	vacuolar membrane (sensu Fungi)	no	hom
YBR208C::chr2_4	0	DUR1,2	0.0118418	-0.197649	-0.434363	Urea amidolyase, contains both urea carboxylase and allophanate hydrolase activities, degrades urea to CO2 and NH3; expression sensitive to nitrogen catabolite repression and induced by allophanate, an intermediate in allantoin degradation	Verified	allantoin catabolic process*	allophanate hydrolase activity*	cytoplasm	no	hom
YBR209W::chr2_4	0	YBR209W	0.761188	1.1954	0.0182574		Dubious				no	het
YBR210W::chr2_4	0	ERV15	0.692381	1.06245	-0.383172	Protein of unknown function, has similarity to Erv14p	Verified	axial bud site selection	molecular function unknown	integral to membrane	no	hom
YBR211C::chr2_4	0	AME1	-0.0460403	0.865787	-0.129794	Essential kinetochore protein associated with microtubules and spindle pole bodies; component of the kinetochore sub-complex COMA (Ctf19p, Okp1p, Mcm21p, Ame1p); involved in spindle checkpoint maintenance	Verified	attachment of spindle microtubules to kinetochore	molecular function unknown	spindle pole body*	yes	het
YBR212W::chr2_4	0	NGR1	5.20628	2.44746	0.459008	RNA binding protein that negatively regulates growth rate; interacts with the 3' UTR of the mitochondrial porin (POR1) mRNA and enhances its degradation; overexpression impairs mitochondrial function; expressed in stationary phase	Verified	mitochondrion organization and biogenesis*	RNA binding*	cytoplasm*	no	hom
YBR213W::chr2_4	0	MET8	6.67105	6.33469	-0.179763	Bifunctional dehydrogenase and ferrochelatase, involved in the biosynthesis of siroheme; also involved in the expression of PAPS reductase and sulfite reductase	Verified	response to drug*	ferrochelatase activity*	cellular component unknown	no	hom
YBR214W::chr2_4	0	SDS24				One of two S. cerevisiae homologs (Sds23p and Sds24p) of the Schizosaccharomyces pombe Sds23 protein, which genetic studies have implicated in APC/cyclosome regulation; may play an indirect role in fluid-phase endocytosis	Verified	endocytosis*	molecular function unknown	cytoplasm	no	hom
YBR215W::chr2_4	0	HPC2				Highly charged, basic protein required for normal cell-cycle regulation of histone gene transcription; mutants display strong synthetic defects with subunits of FACT, a complex that allows RNA Pol II to elongate through nucleosomes	Verified	RNA elongation from RNA polymerase II promoter*	transcription regulator activity	nucleus*	no	hom
YBR216C::chr2_4	0	YBP1				Protein required for oxidation of specific cysteine residues of the transcription factor Yap1p, resulting in the nuclear localization of Yap1p in response to stress	Verified	response to oxidative stress	molecular function unknown	cytoplasm	no	hom
YBR217W::chr2_4	0	ATG12	-0.95408	-0.729723	0.177939	Ubiquitin-like modifier, conjugated via an isopeptide bond to a lysine residue of Atg5p by the E1 enzyme, Atg7p, and the E2 enzyme, Atg10p, a step that is essential for autophagy	Verified	protein targeting to vacuole*	protein tag	membrane fraction	no	hom
YBR218C::chr2_4	0	PYC2				Pyruvate carboxylase isoform, cytoplasmic enzyme that converts pyruvate to oxaloacetate; highly similar to isoform Pyc1p but differentially regulated; mutations in the human homolog are associated with lactic acidosis	Verified	gluconeogenesis*	pyruvate carboxylase activity	cytosol	no	hom
YBR219C::chr2_4	0	YBR219C					Uncharacterized	biological process unknown	molecular function unknown	cellular component unknown	no	hom
YBR220C::chr2_4	0	YBR220C					Uncharacterized	biological process unknown	molecular function unknown	cellular component unknown	no	hom
YBR221C::chr2_4	0	PDB1				E1 beta subunit of the pyruvate dehydrogenase (PDH) complex, which is an evolutionarily-conserved multi-protein complex found in mitochondria	Verified	pyruvate metabolic process	pyruvate dehydrogenase (acetyl-transferring) activity	mitochondrion*	no	hom
YBR222C::chr2_4	0	PCS60				Peroxisomal AMP-binding protein, localizes to both the peroxisomal peripheral membrane and matrix, expression is highly inducible by oleic acid, similar to E. coli long chain acyl-CoA synthetase	Verified	biological process unknown	AMP binding	cytoplasm*	no	hom
YBR223C::chr2_4	0	TDP1				Tyrosyl-DNA Phosphodiesterase I, hydrolyzes 3'-phosphotyrosyl bonds to generate 3'-phosphate DNA and tyrosine, involved in the repair of DNA lesions created by topoisomerase I	Verified	DNA repair	tyrosyl-DNA phosphodiesterase activity	nucleus	no	hom
YBR224W::chr2_4	0	YBR224W					Dubious				no	hom
YBR225W::chr2_4	0	YBR225W					Uncharacterized	biological process unknown	molecular function unknown	cellular component unknown	no	hom
YBR226C::chr2_4	0	YBR226C	0.922835	1.26461	-0.0633441		Dubious				no	hom
YBR227C::chr2_4	0	MCX1	1.43336	1.54889	0.0842366	Mitochondrial ATP-binding protein, possibly a mitochondrial chaperone with non-proteolytic function; similar to bacterial ClpX proteins	Verified	biological process unknown	unfolded protein binding*	mitochondrion*	no	hom
YBR228W::chr2_4	0	SLX1	-0.779444	0.0964284	-0.904552	Subunit of a complex, with Slx4p, that hydrolyzes 5' branches from duplex DNA in response to stalled or converging replication forks; function overlaps with that of Sgs1p-Top3p	Verified	response to DNA damage stimulus*	5'-flap endonuclease activity	nucleus	no	hom
YBR229C::chr2_4	0	ROT2	0.296655	1.22956	-0.716341	Glucosidase II catalytic subunit required for normal cell wall synthesis; mutations in rot2 suppress tor2 mutations, and are synthetically lethal with rot1 mutations	Verified	cell wall biosynthetic process (sensu Fungi)	alpha-glucosidase activity	mitochondrion*	no	hom
YBR230C::chr2_4	0	OM14	-4.22642	-0.665765	0.629539	Integral mitochondrial outer membrane protein; abundance is decreased in cells grown in glucose relative to other carbon sources; appears to contain 3 alpha-helical transmembrane segments; ORF encodes a 97-basepair intron	Verified	biological process unknown	molecular function unknown	mitochondrion*	no	hom
YBR231C::chr2_4	0	SWC5	-3.41194	-3.73745	0.44251	Protein of unknown function, component of the SWR1 complex, which exchanges histone variant H2AZ (Htz1p) for chromatin-bound histone H2A	Uncharacterized	chromatin remodeling*	molecular function unknown	nucleus*	no	hom
YBR232C::chr00_8	0	YBR232C	4.23045	4.1508	-0.148564		Dubious				no	hom
YBR233W-A::chr00_20	0	DAD3	-2.01655	-0.249919	0.294125	Essential subunit of the Dam1 complex (aka DASH complex), couples kinetochores to the force produced by MT depolymerization thereby aiding in chromosome segregation; is transferred to the kinetochore prior to mitosis	Verified	mitotic spindle organization and biogenesis in nucleus*	protein binding	spindle*	no	het
YBR233W::chr2_4	0	PBP2	1.75	1.20217	-1.46211	RNA binding protein with similarity to mammalian heterogeneous nuclear RNP K protein, involved in the regulation of telomere position effect and telomere length	Verified	biological process unknown	molecular function unknown	cytoplasm	no	hom
YBR234C::chr2_4	0	ARC40	7.52229	2.73845	0.200983	Essential subunit of the ARP2/3 complex, which is required for the motility and integrity of cortical actin patches	Verified	actin filament organization*	structural constituent of cytoskeleton	Arp2/3 protein complex	yes	het
YBR235W::chr2_4	0	YBR235W	3.98253	2.32395	-0.699201		Uncharacterized	biological process unknown	ion transporter activity	cellular component unknown	no	hom
YBR236C::chr2_4	0	ABD1	1.68117	1.16382	-0.014375	Methyltransferase, catalyzes the transfer of a methyl group from S-adenosylmethionine to the GpppN terminus of capped mRNA	Verified	mRNA capping	mRNA (guanine-N7-)-methyltransferase activity	nucleus*	yes	het
YBR237W::chr2_4	0	PRP5	-1.06032	0.0309278	0.124299	RNA helicase in the DEAD-box family, necessary for prespliceosome formation, bridges U1 and U2 snRNPs and enables stable U2 snRNP association with intron RNA	Verified	U2-type nuclear mRNA branch site recognition	RNA splicing factor activity, transesterification mechanism*	spliceosome	yes	het
YBR238C::chr2_4	0	YBR238C	4.20228	5.42033	-0.122778		Uncharacterized	ribosome biogenesis and assembly	molecular function unknown	cytoplasm*	no	hom
YBR239C::chr2_4	0	YBR239C	1.02804	0.751411	-0.232561		Uncharacterized	biological process unknown	molecular function unknown	cytoplasm*	no	hom
YBR240C::chr2_4	0	THI2	0.885635	3.16486	0.30136	Zinc finger protein of the Zn(II)2Cys6 type, probable transcriptional activator of thiamine biosynthetic genes	Verified	positive regulation of transcription from RNA polymerase II promoter*	transcriptional activator activity	nucleus	no	hom
YBR241C::chr2_4	0	YBR241C	2.93034	2.24567	-0.342322		Uncharacterized	biological process unknown	molecular function unknown	vacuolar membrane (sensu Fungi)	no	hom
YBR242W::chr2_4	0	YBR242W	0.316101	0.502485	0.0347249		Uncharacterized	biological process unknown	molecular function unknown	cytoplasm*	no	hom
YBR243C::chr2_4	0	ALG7	2.24467	2.77335	-0.378348	UDP-N-acetyl-glucosamine-1-P transferase, transfers Glc-Nac-P from UDP-GlcNac to Dol-P in the ER in the first step of the dolichol pathway of protein asparagine-linked glycosylation; inhibited by tunicamycin	Verified	protein amino acid N-linked glycosylation	UDP-N-acetylglucosamine-dolichyl-phosphate N-acetylglucosaminephosphotransferase activity	endoplasmic reticulum	yes	het
YBR244W::chr2_4	0	GPX2	-2.60024	-2.77112	-1.22796	Phospholipid hydroperoxide glutathione peroxidase induced by glucose starvation that protects cells from phospholipid hydroperoxides and nonphospholipid peroxides during oxidative stress	Verified	response to oxidative stress	glutathione peroxidase activity*	cytoplasm*	no	hom
YBR245C::chr2_4	0	ISW1	0.071531	1.38845	-1.1277	Member of the imitation-switch (ISWI) class of ATP-dependent chromatin remodeling complexes; ATPase that forms a complex with Ioc2p and Ioc4p to regulate transcription elongation, and a complex with Ioc3p to repress transcription initiation	Verified	chromatin remodeling*	ATPase activity	ISW1 complex	no	hom
YBR246W::chr2_4	0	YBR246W	1.7371	1.69797	-0.574759		Uncharacterized	biological process unknown	molecular function unknown	cellular component unknown	no	hom
YBR247C::chr2_4	0	ENP1	0.105558	-0.747137	-1.85461	Protein associated with U3 and U14 snoRNAs, required for pre-rRNA processing and 40S ribosomal subunit synthesis; localized in the nucleus and concentrated in the nucleolus	Verified	ribosome biogenesis and assembly*	snoRNA binding	nucleus*	yes	het
YBR248C::chr2_4	0	HIS7	2.4237	1.29233	-0.730201	Imidazole glycerol phosphate synthase (glutamine amidotransferase:cyclase), catalyzes the fifth and sixth steps of histidine biosynthesis and also produces 5-aminoimidazole-4-carboxamide ribotide (AICAR), a purine precursor	Verified	histidine biosynthetic process*	imidazoleglycerol-phosphate synthase activity	intracellular	no	hom
YBR249C::chr2_4	0	ARO4	-1.13168	-1.29327	-0.629688	3-deoxy-D-arabino-heptulosonate-7-phosphate (DAHP) synthase, catalyzes the first step in aromatic amino acid biosynthesis and is feedback-inhibited by tyrosine or high concentrations of phenylalanine or tryptophan	Verified	aromatic amino acid family biosynthetic process	3-deoxy-7-phosphoheptulonate synthase activity	cytoplasm*	no	hom
YBR250W::chr2_4	0	SPO23	0.865225	1.16826	-0.712712	Protein of unknown function; associates with meiosis-specific protein Spo1p	Uncharacterized	meiosis	molecular function unknown	cellular component unknown	no	hom
YBR251W::chr2_4	0	MRPS5	2.15221	1.87662	-0.927291	Mitochondrial ribosomal protein of the small subunit	Verified	translation	structural constituent of ribosome	mitochondrion*	no	hom
YBR252W::chr2_4	1	DUT1	5.10882	1.60385	-0.76491	dUTPase, catalyzes hydrolysis of dUTP to dUMP and PPi, thereby preventing incorporation of uracil into DNA during replication; critical for the maintenance of genetic stability	Verified	pyrimidine deoxyribonucleoside triphosphate catabolic process	dUTP diphosphatase activity	cytoplasm*	yes	het
YBR253W::chr2_4	0	SRB6	1.34812	0.656224	0.815419	Essentital subunit of the RNA polymerase II mediator complex; associates with core polymerase subunits to form the RNA polymerase II holoenzyme; essential for transcriptional regulation	Verified	transcription from RNA polymerase II promoter	structural molecule activity*	mediator complex*	yes	het
YBR254C::chr2_4	0	TRS20	0.184146	-0.195765	-0.277225	One of 10 subunits of the transport protein particle (TRAPP) complex of the cis-Golgi which mediates vesicle docking and fusion; mutations in the human homolog cause the spondyloepiphyseal dysplasia tarda (SEDL) disorder	Verified	ER to Golgi vesicle-mediated transport	molecular function unknown	TRAPP complex	yes	het
YBR255W::chr2_4	0	YBR255W	1.49864	0.902037	-0.719913		Uncharacterized	biological process unknown	molecular function unknown	cytoplasm	no	hom
YBR256C::chr2_4	0	RIB5	0.992833	1.77223	0.6331	Riboflavin synthase; catalyzes the last step of the riboflavin biosynthesis pathway	Verified	riboflavin biosynthetic process	riboflavin synthase activity	soluble fraction	yes	het
YBR257W::chr2_4	0	POP4	1.58575	2.91036	0.607937	Subunit of both RNase MRP, which cleaves pre-rRNA, and nuclear RNase P, which cleaves tRNA precursors to generate mature 5' ends; binds to the RPR1 RNA subunit in Rnase P	Verified	rRNA processing*	ribonuclease P activity*	ribonuclease MRP complex*	yes	het
YBR258C::chr2_4	0	SHG1	0.849124	0.609003	-0.0432366	Subunit of the COMPASS (Set1C) complex, which methylates histone H3 on lysine 4 and is required in transcriptional silencing near telomeres	Verified	histone methylation	histone lysine N-methyltransferase activity (H3-K4 specific)	nucleus*	no	hom
YBR259W::chr2_4	0	YBR259W	2.10334	0.999251	-0.427342		Uncharacterized	biological process unknown	molecular function unknown	cellular component unknown	no	hom
YBR260C::chr2_4	0	RGD1	0.542975	0.44204	0.181662	GTPase-activating protein (RhoGAP) for Rho3p and Rho4p, possibly involved in control of actin cytoskeleton organization	Verified	osmosensory signaling pathway*	Rho GTPase activator activity	actin cortical patch*	no	hom
YBR261C::chr2_4	0	YBR261C	1.21478	0.963007	-0.932841		Uncharacterized	biological process unknown	S-adenosylmethionine-dependent methyltransferase activity	cytoplasm	no	hom
YBR262C::chr2_4	0	FMP51	3.5151	1.65869	0.00139489	Putative protein of unknown function; the authentic, non-tagged protein is detected in highly purified mitochondria in high-throughput studies	Uncharacterized	biological process unknown	molecular function unknown	mitochondrion	no	hom
YBR263W::chr2_4	0	SHM1	0.178031	-0.133268	0.149093	Mitochondrial serine hydroxymethyltransferase, involved in one-carbon metabolism	Verified	one-carbon compound metabolic process	glycine hydroxymethyltransferase activity	mitochondrion	no	hom
YBR264C::chr2_4	0	YPT10	0.933896	1.11943	-0.0607213	GTP binding protein that contains the PEST signal sequence specific for proteolytic enzymes; may be involved in vesicular transport; overexpression leads to accumulation of Golgi-like cisternae with budding vesicles	Verified	Golgi organization and biogenesis	GTPase activity*	cytoplasm	no	hom
YBR265W::chr2_4	0	TSC10	0.871796	1.29982	-1.12437	3-ketosphinganine reductase, catalyzes the second step in phytosphingosine synthesis, essential for growth in the absence of exogenous dihydrosphingosine or phytosphingosine, member of short chain dehydrogenase/reductase protein family	Verified	sphingolipid biosynthetic process*	oxidoreductase activity, acting on NADH or NADPH	cytoplasm*	yes	het
YBR266C::chr2_4	0	SLM6				Protein with a potential role in actin cytoskeleton organization; gene exhibits synthetic genetic interaction with MSS4 encoding phosphatidylinositol 4-phosphate kinase	Dubious				no	hom
YBR267W::chr2_4	0	REI1	-2.0127	-1.48898	-0.729922	Cytoplasmic pre-60S factor; required for the correct recycling of shuttling factors Alb1, Arx1 and Tif6 at the end of the ribosomal large subunit biogenesis; involved in bud growth in the mitotic signaling network	Verified	ribosome biogenesis and assembly*	molecular function unknown	cytoplasm*	no	hom
YBR268W::chr2_4	0	MRPL37	3.25524	2.5126	0.652737	Mitochondrial ribosomal protein of the large subunit	Verified	translation	structural constituent of ribosome	mitochondrion*	no	hom
YBR269C::chr00_1	0	FMP21	-0.100774	1.68158	0.527126	Putative protein of unknown function; the authentic, non-tagged protein is detected in highly purified mitochondria in high-throughput studies	Uncharacterized	biological process unknown	molecular function unknown	mitochondrion	no	hom
YBR270C::chr00_16a	0	BIT2	-2.26424	-2.62727	-0.708478	Hypothetical protein	Uncharacterized	biological process unknown	molecular function unknown	cellular component unknown	no	hom
YBR271W::chr00_1	0	YBR271W	-0.749397	1.50131	-0.395676		Uncharacterized	ribosome biogenesis and assembly	S-adenosylmethionine-dependent methyltransferase activity	cytoplasm	no	hom
YBR272C::chr00_16a	0	HSM3				Protein of unknown function, involved in DNA mismatch repair during slow growth; has weak similarity to Msh1p	Verified	mismatch repair	molecular function unknown	cytoplasm	no	hom
YBR273C::chr00_1	0	UBX7	0.176254	1.56858	0.189897	UBX (ubiquitin regulatory X) domain-containing protein that interacts with Cdc48p	Uncharacterized	ubiquitin-dependent protein catabolic process*	molecular function unknown	endoplasmic reticulum*	no	hom
YBR274W::chr00_1	0	CHK1				DNA damage checkpoint effector kinase, mediates mitotic cell cycle arrest via phosphorylation of Pds1p; phosphorylated by checkpoint signal transducer kinase Mec1p; homolog of S. pombe and mammalian Chk1 checkpoint kinase	Verified	protein amino acid phosphorylation*	protein kinase activity	nucleus	no	hom
YBR275C::chr00_16a	0	RIF1	-1.66562	-1.67408	-0.971353	Protein that binds to the Rap1p C-terminus and acts synergistically with Rif2p to help control telomere length and establish telomeric silencing; deletion results in telomere elongation	Verified	telomere maintenance*	protein binding*	nuclear telomere cap complex	no	hom
YBR276C::chr00_16a	0	PPS1	0.640449	0.954208	-1.35917	Protein phosphatase with specificity for serine, threonine, and tyrosine residues; has a role in the DNA synthesis phase of the cell cycle	Verified	protein amino acid dephosphorylation*	protein tyrosine/threonine phosphatase activity	cellular component unknown	no	hom
YBR277C::chr00_1	0	YBR277C	-2.37517	-2.54185	-0.634086		Dubious				no	hom
YBR278W::chr00_1	0	DPB3	-4.18407	-3.85735	-1.05613	Third-largest subunit of DNA polymerase II (DNA polymerase epsilon), required to maintain fidelity of chromosomal replication and also for inheritance of telomeric silencing; mRNA abundance peaks at the G1/S boundary of the cell cycle	Verified	chromatin silencing at telomere*	epsilon DNA polymerase activity	replication fork*	no	hom
YBR279W::chr00_1	0	PAF1	-1.45377	-1.60676	0.898217	RNA polymerase II-associated protein, defines a large complex that is biochemically and functionally distinct from the Srb-Mediator form of Pol II holoenzyme and is required for full expression of a subset of cell cycle-regulated genes	Verified	telomere maintenance*	RNA polymerase II transcription elongation factor activity	nucleus*	no	hom
YBR280C::chr00_16a	0	SAF1				F-Box protein involved in proteasome-dependent degradation of Aah1p during entry of cells into quiescence; interacts with Skp1	Verified	proteasomal ubiquitin-dependent protein catabolic process	molecular function unknown	cellular component unknown	no	hom
YBR281C::chr00_1	0	DUG2	-0.518705	-0.0684281	-0.511862	Protein involved in alternative pathway of glutathione degradation; green fluorescent protein (GFP)-fusion protein localizes to the cytoplasm and nucleus; YBR281C is not an essential gene	Uncharacterized	biological process unknown	molecular function unknown	cytoplasm*	no	hom
YBR282W::chr00_1	0	MRPL27	-2.11933	-1.9206	-0.00994425	Mitochondrial ribosomal protein of the large subunit	Verified	translation	structural constituent of ribosome	mitochondrion*	no	hom
YBR283C::chr00_1	0	SSH1	-2.63619	-2.41787	0.367749	Subunit of the Ssh1 translocon complex; Sec61p homolog involved in co-translational pathway of protein translocation; not essential	Verified	telomere maintenance*	protein transporter activity	endoplasmic reticulum membrane*	no	hom
YBR284W::chr00_1	0	YBR284W	0.583391	0.851492	0.302683		Uncharacterized	telomere maintenance	molecular function unknown	cellular component unknown	no	hom
YBR285W::chr00_1	0	YBR285W	-0.483762	-0.530693	0.171289		Uncharacterized	biological process unknown	molecular function unknown	cellular component unknown	no	hom
YBR286W::chr00_1	0	APE3	1.7828	2.1163	0.318083	Vacuolar aminopeptidase Y, processed to mature form by Prb1p	Verified	telomere maintenance*	aminopeptidase activity	vacuole (sensu Fungi)	no	hom
YBR287W::chr00_16a	0	ZSP1	-0.457999	-0.358634	-0.0261092	Protein of unknown function; mutation results in a zinc sensitive phenotype	Uncharacterized	biological process unknown	molecular function unknown	endoplasmic reticulum	no	hom
YBR288C::chr00_16a	0	APM3	-0.854154	1.72321	0.0190286	Mu3-like subunit of the clathrin associated protein complex (AP-3); functions in transport of alkaline phosphatase to the vacuole via the alternate pathway	Verified	vesicle-mediated transport*	molecular function unknown	AP-3 adaptor complex	no	hom
YBR289W::chr00_16a	0	SNF5				Subunit of the SWI/SNF chromatin remodeling complex involved in transcriptional regulation; functions interdependently in transcriptional activation with Snf2p and Snf6p	Verified	chromatin remodeling*	general RNA polymerase II transcription factor activity	SWI/SNF complex*	no	hom
YBR290W::chr00_1	0	BSD2	1.49677	0.503978	1.0271	Heavy metal ion homeostasis protein, facilitates trafficking of Smf1p and Smf2p metal transporters to the vacuole where they are degraded, controls metal ion transport, prevents metal hyperaccumulation, functions in copper detoxification	Verified	protein targeting to vacuole*	protein binding	endoplasmic reticulum*	no	hom
YBR291C::chr00_1	0	CTP1	0.233182	-0.672118	0.137054	Mitochondrial inner membrane citrate transporter, member of the mitochondrial carrier family	Verified	mitochondrial citrate transport	tricarboxylate carrier activity	mitochondrion*	no	hom
YBR292C::chr00_1	0	YBR292C	0.907054	-0.349737	0.278134		Dubious				no	hom
YBR293W::chr00_1	0	VBA2	3.75372	2.25132	0.12749	Permease of basic amino acids in the vacuolar membrane	Verified	basic amino acid transport	multidrug transporter activity*	vacuolar membrane (sensu Fungi)	no	hom
YBR294W::chr00_16a	0	SUL1	-1.55355	-0.854972	-1.24837	High affinity sulfate permease; sulfate uptake is mediated by specific sulfate transporters Sul1p and Sul2p, which control the concentration of endogenous activated sulfate intermediates	Verified	sulfate transport	sulfate transporter activity	plasma membrane	no	hom
YBR295W::chr00_1	0	PCA1	0.463979	-0.35988	-0.00694103	Cadmium transporting P-type ATPase; may also have a role in copper and iron homeostasis; S288C and most other lab strains contain a G970R mutation which eliminates normal cadmium transport function	Verified	iron ion homeostasis*	ATPase activity, coupled to transmembrane movement of ions, phosphorylative mechanism*	plasma membrane	no	hom
YBR296C::chr00_1	0	PHO89	0.94959	0.987004	0.332435	Na+/Pi cotransporter, active in early growth phase; similar to phosphate transporters of Neurospora crassa; transcription regulated by inorganic phosphate concentrations and Pho4p	Verified	phosphate transport	sodium:inorganic phosphate symporter activity	plasma membrane	no	hom
YBR297W::chr00_1	0	MAL33	2.5693	2.41849	-0.600218	MAL-activator protein, part of complex locus MAL3; nonfunctional in genomic reference strain S288C	Verified	regulation of transcription, DNA-dependent*	transcription factor activity	nucleus	no	hom
YBR298C::chr00_1	0	MAL31	1.12365	2.32885	-0.245937	Maltose permease, high-affinity maltose transporter (alpha-glucoside transporter); encoded in the MAL3 complex locus; member of the 12 transmembrane domain superfamily of sugar transporters; functional in genomic reference strain S288C	Verified	alpha-glucoside transport	alpha-glucoside:hydrogen symporter activity	membrane fraction	no	hom
YBR299W::chr00_17a	0	MAL32	-0.894575	-1.96725	-0.164278	Maltase (alpha-D-glucosidase), inducible protein involved in maltose catabolism; encoded in the MAL3 complex locus; functional in genomic reference strain S288C	Verified	maltose catabolic process	alpha-glucosidase activity	cellular component unknown	no	hom
YBR300C::chr00_1	0	YBR300C	2.7734	4.1864	0.15689		Dubious				no	hom
YBR301W::chr00_16a	0	DAN3	2.91992	0.879289	-0.479857	Cell wall mannoprotein with similarity to Tir1p, Tir2p, Tir3p, and Tir4p; expressed under anaerobic conditions, completely repressed during aerobic growth	Verified	biological process unknown	molecular function unknown	cell wall (sensu Fungi)	no	hom
YCL001W-A::chr00_1	0	YCL001W-A	1.0861	2.2957	-0.495322		Uncharacterized	biological process unknown	molecular function unknown	cellular component unknown	no	hom
YCL001W::chr3_1	0	RER1	1.30275	1.17431	-0.267431	Protein involved in retention of membrane proteins, including Sec12p, in the ER; localized to Golgi; functions as a retrieval receptor in returning membrane proteins to the ER	Verified	ER to Golgi vesicle-mediated transport*	molecular function unknown	ER to Golgi transport vesicle*	no	hom
YCL002C::chr3_1	0	YCL002C	-2.46626	-1.28248	-0.0900933		Uncharacterized	biological process unknown	molecular function unknown	cellular component unknown	no	hom
YCL003W::chr3_1	0	PGS1_p	2.89143	2.06076	-0.682258	Phosphatidylglycerolphosphate synthase, catalyzes the synthesis of phosphatidylglycerolphosphate from CDP-diacylglycerol and sn-glycerol 3-phosphate in the first committed and rate-limiting step of cardiolipin biosynthesis	Verified	phospholipid biosynthetic process	CDP-diacylglycerol-glycerol-3-phosphate 3-phosphatidyltransferase activity	mitochondrion	yes	het
YCL004W::chr3_1	0	PGS1	1.7884	0.948036	0.0503634	Phosphatidylglycerolphosphate synthase, catalyzes the synthesis of phosphatidylglycerolphosphate from CDP-diacylglycerol and sn-glycerol 3-phosphate in the first committed and rate-limiting step of cardiolipin biosynthesis	Verified	phospholipid biosynthetic process	CDP-diacylglycerol-glycerol-3-phosphate 3-phosphatidyltransferase activity	mitochondrion	yes	het
YCL005W::chr3_1	0	LDB16	-0.266547	0.810692	-0.788085	Protein of unknown function; null mutant cells display decreased net negative charge of the cell surface; the authentic, non-tagged protein is detected in highly purified mitochondria in high-throughput studies	Verified	biological process unknown	molecular function unknown	mitochondrion*	no	hom
YCL006C::chr3_1/chr00_12	0	YCL006C_d	3.22313	3.48159	-0.727397		Deleted				no	hom
YCL007C::chr3_1	0	YCL007C					Dubious				no	hom
YCL008C::chr3_1	0	STP22	2.72828	4.02685	0.54767	Component of the ESCRT-I complex, which is involved in ubiquitin-dependent sorting of proteins into the endosome; homologous to the mouse and human Tsg101 tumor susceptibility gene; mutants exhibit a Class E Vps phenotype	Verified	telomere maintenance*	protein binding	endosome*	no	hom
YCL009C::chr3_1	0	ILV6	0.691569	2.06657	-0.0435222	Regulatory subunit of acetolactate synthase, which catalyzes the first step of branched-chain amino acid biosynthesis; enhances activity of the Ilv2p catalytic subunit, localizes to mitochondria	Verified	branched chain family amino acid biosynthetic process	enzyme regulator activity*	mitochondrion*	no	hom
YCL010C::chr3_1	0	SGF29	-1.36783	-1.35848	-1.63985	SaGa associated Factor 29kDa; Probable 29kKDa Subunit of SAGA histone acetyltransferase complex	Verified	histone acetylation	molecular function unknown	SAGA complex	no	hom
YCL011C::chr3_1	0	GBP2	1.47672	-0.118646	-0.899175	Poly(A+) RNA-binding protein, involved in the export of mRNAs from the nucleus to the cytoplasm; similar to Hrb1p and Npl3p; also binds single-stranded telomeric repeat sequence in vitro	Verified	telomere maintenance*	RNA binding*	nucleus	no	hom
YCL012W::chr3_1	0	BUD3_p	2.35021	1.67178	-0.824835	Protein involved in bud-site selection and required for axial budding pattern; localizes with septins to bud neck in mitosis and may constitute an axial landmark for next round of budding	Verified	cytokinesis*	molecular function unknown	bud neck*	no	hom
YCL013W::chr3_1	0	YCL013W_d	-1.29611	-0.057595	0.224012		Deleted				no	hom
YCL014W::chr3_1	0	BUD3	2.34945	1.11123	-0.760005	Protein involved in bud-site selection and required for axial budding pattern; localizes with septins to bud neck in mitosis and may constitute an axial landmark for next round of budding	Verified	cytokinesis*	molecular function unknown	bud neck*	no	hom
YCL016C::chr3_1	0	DCC1	-0.341287	-1.66106	-1.5949	Subunit of a complex with Ctf8p and Ctf18p that shares some components with Replication Factor C, required for sister chromatid cohesion and telomere length maintenance	Verified	telomere maintenance*	molecular function unknown	DNA replication factor C complex	no	hom
YCL017C::chr3_1	0	NFS1				Cysteine desulfurase involved in iron-sulfur cluster (Fe/S) biogenesis; required for the post-transcriptional thio-modification of mitochondrial and cytoplasmic tRNAs; essential protein located predominantly in mitochondria	Verified	iron ion homeostasis*	cystathionine gamma-lyase activity*	nucleus*	yes	het
YCL022C::chr00_12	0	YCL022C	2.82017	2.02576	-0.283886		Dubious				no	hom
YCL023C::chr3_1/chr00_12	0	YCL023C	2.27918	2.33589	-0.549523		Dubious				no	hom
YCL024W::chr3_1	0	KCC4	2.38226	1.57546	-0.938354	Protein kinase of the bud neck involved in the septin checkpoint, associates with septin proteins, negatively regulates Swe1p by phosphorylation, shows structural homology to bud neck kinases Gin4p and Hsl1p	Verified	protein amino acid phosphorylation*	protein kinase activity	bud neck	no	hom
YCL025C::chr3_1	0	AGP1	0.828992	1.52101	-0.547479	Low-affinity amino acid permease with broad substrate range, involved in uptake of asparagine, glutamine, and other amino acids; expression is regulated by the SPS plasma membrane amino acid sensor system (Ssy1p-Ptr3p-Ssy5p)	Verified	amino acid transport	amino acid transporter activity*	plasma membrane	no	hom
YCL026C-A::chr00_16a	0	FRM2	2.91949	3.12512	-0.3558	Protein of unknown function, involved in the integration of lipid signaling pathways with cellular homeostasis	Verified	negative regulation of fatty acid metabolic process	molecular function unknown	cytoplasm*	no	hom
YCL026C::chr3_1	0	YCL026C_d	6.20049	4.72836	-0.542587		Deleted				no	hom
YCL027W::chr3_1	0	FUS1	1.56921	2.42122	-0.774318	Membrane protein localized to the shmoo tip, required for cell fusion; expression regulated by mating pheromone; proposed to coordinate signaling, fusion, and polarization events required for fusion; potential Cdc28p substrate	Verified	conjugation with cellular fusion*	molecular function unknown	plasma membrane*	no	hom
YCL028W::chr3_1	0	RNQ1	1.98792	1.16728	-0.0491795	[PIN(+)] prion, an infectious protein conformation that is generally an ordered protein aggregate	Verified	biological process unknown	molecular function unknown	cytosol	no	hom
YCL029C::chr3_1	0	BIK1	-3.41119	-2.89059	-1.98636	Microtubule-associated protein, component of the interface between microtubules and kinetochore, involved in sister chromatid separation; essential in polyploid cells but not in haploid or diploid cells; ortholog of mammalian CLIP-170	Verified	mitotic spindle organization and biogenesis in nucleus*	microtubule binding	spindle pole body*	no	hom
YCL030C::chr3_1	0	HIS4	-3.33126	-2.13432	-0.487094	Multifunctional enzyme containing phosphoribosyl-ATP pyrophosphatase, phosphoribosyl-AMP cyclohydrolase, and histidinol dehydrogenase activities; catalyzes the second, third, ninth and tenth steps in histidine biosynthesis	Verified	histidine biosynthetic process	phosphoribosyl-ATP diphosphatase activity*	intracellular	no	hom
YCL031C::chr3_1	0	RRP7	0.974873	-0.0489441	-1.10265	Essential protein involved in rRNA processing and ribosome biogenesis	Verified	35S primary transcript processing*	molecular function unknown	nucleus*	yes	het
YCL032W::chr3_1	0	STE50	4.33833	4.77187	-0.344611	Protein involved in mating response, invasive/filamentous growth, and osmotolerance, acts as an adaptor that links G protein-associated Cdc42p-Ste20p complex to the effector Ste11p to modulate signal transduction	Verified	pheromone-dependent signal transduction during conjugation with cellular fusion*	protein kinase regulator activity*	cytoplasm	no	hom
YCL033C::chr3_1	0	YCL033C	3.31053	4.04741	-0.0359957		Uncharacterized	response to oxidative stress	protein-methionine-R-oxide reductase activity	cellular component unknown	no	hom
YCL034W::chr3_1	0	LSB5	4.46956	2.66185	-0.466723	Protein of unknown function; binds Las17p, which is a homolog of human Wiskott-Aldrich Syndrome protein involved in actin patch assembly and actin polymerization	Verified	endocytosis*	molecular function unknown	cell cortex	no	hom
YCL035C::chr00_11	0	GRX1	1.81634	-0.327667	0.276655	Hydroperoxide and superoxide-radical responsive heat-stable glutathione-dependent disulfide oxidoreductase with active site cysteine pair; protects cells from oxidative damage	Verified	response to oxidative stress*	thiol-disulfide exchange intermediate activity*	cytoplasm*	no	hom
YCL036W::chr3_1	0	GFD2	1.75652	2.68629	-0.211412	Protein of unknown function, identified as a high-copy suppressor of a dbp5 mutation	Uncharacterized	biological process unknown	molecular function unknown	cellular component unknown	no	hom
YCL037C::chr3_1	0	SRO9	3.39756	2.03599	-1.05605	Cytoplasmic RNA-binding protein that associates with translating ribosomes; involved in heme regulation of Hap1p as a component of the HMC complex, also involved in the organization of actin filaments; contains a La motif	Verified	translation*	RNA binding	polysome	no	hom
YCL038C::chr00_12	0	ATG22	0.953464	1.12466	0.148329	Protein required for the breakdown of autophagic vesicles in the vacuole during autophagy, putative integral membrane protein that localizes to vacuolar membranes and punctate structures attached to the vacuole	Verified	protein targeting to vacuole*	molecular function unknown	integral to membrane*	no	hom
YCL039W::chr3_1	0	GID7	1.03703	1.14643	-0.332365	Protein of unknown function, involved in proteasome-dependent catabolite inactivation of fructose-1,6-bisphosphatase; contains six WD40 repeats; computational analysis suggests that Gid7p and Moh1p have similar functions	Verified	negative regulation of gluconeogenesis	molecular function unknown	cytoplasm*	no	hom
YCL040W::chr3_1	0	GLK1	3.18652	3.27995	-0.694387	Glucokinase, catalyzes the phosphorylation of glucose at C6 in the first irreversible step of glucose metabolism; one of three glucose phosphorylating enzymes; expression regulated by non-fermentable carbon sources	Verified	glycolysis*	glucokinase activity	cytosol	no	hom
YCL041C::chr00_11	0	YCL041C	-1.20355	-0.988034	-0.832242		Dubious				yes	het
YCL042W::chr3_1	0	YCL042W	3.09789	4.10972	-0.248028		Uncharacterized	biological process unknown	molecular function unknown	cytoplasm	no	hom
YCL043C::chr3_1	0	PDI1	0.688722	1.2833	-0.727259	Protein disulfide isomerase, multifunctional protein resident in the endoplasmic reticulum lumen, essential for the formation of disulfide bonds in secretory and cell-surface proteins, unscrambles non-native disulfide bonds	Verified	protein folding	protein disulfide isomerase activity*	endoplasmic reticulum lumen	yes	het
YCL044C::chr3_1	0	MGR1	-1.57159	-0.941789	-0.660616	Subunit, with Yme1p, of the mitochondrial inner membrane i-AAA protease complex, which is responsible for degradation of unfolded or misfolded mitochondrial gene products; required for growth of cells lacking the mitochondrial genome	Verified	mitochondrial genome maintenance	molecular function unknown	mitochondrion*	no	hom
YCL045C::chr3_1	0	YCL045C	0.591499	0.888005	1.13746		Uncharacterized	biological process unknown	molecular function unknown	endoplasmic reticulum	no	hom
YCL046W::chr3_1	0	YCL046W	1.13491	1.49241	0.26361		Dubious				no	hom
YCL047C::chr3_1	0	YCL047C	-2.2723	-0.864319	-1.33991		Uncharacterized	biological process unknown	molecular function unknown	cellular component unknown	no	hom
YCL048W::chr3_1	0	SPS22	-0.235626	0.0902797	-0.788646	Protein of unknown function, redundant with Sps2p for the organization of the beta-glucan layer of the spore wall	Verified	cell wall organization and biogenesis*	molecular function unknown	plasma membrane	no	hom
YCL049C::chr3_1	0	YCL049C	2.25453	2.93245	-1.01273		Uncharacterized	biological process unknown	molecular function unknown	membrane fraction	no	hom
YCL050C::chr3_1	0	APA1	-1.76901	-0.727931	-0.686619	Diadenosine 5',5''-P1,P4-tetraphosphate phosphorylase I (AP4A phosphorylase), involved in catabolism of bis(5'-nucleosidyl) tetraphosphates; has similarity to Apa2p	Verified	nucleotide metabolic process	bis(5'-nucleosyl)-tetraphosphatase activity	cytoplasm*	no	hom
YCL051W::chr3_1	0	LRE1	1.77756	1.09162	-1.22968	Protein involved in control of cell wall structure and stress response; inhibits Cbk1p protein kinase activity; overproduction confers resistance to cell-wall degrading enzymes	Verified	cell wall organization and biogenesis*	transcription regulator activity*	cell wall (sensu Fungi)	no	hom
YCL052C::chr3_1	0	PBN1	1.48155	1.42105	-0.546975	Essential component of glycosylphosphatidylinositol-mannosyltransferase I, required for the autocatalytic post-translational processing of the protease B precursor Prb1p, localizes to ER in lumenal orientation; homolog of mammalian PIG-X	Verified	ER-associated protein catabolic process*	mannosyltransferase activity	endoplasmic reticulum	yes	het
YCL053C::chr3_1	0	YCL053C_d	-0.101548	1.72275	-1.0622		Deleted				yes	het
YCL054W::chr3_1	0	SPB1	-0.0179932	-0.0327195	-1.18127	AdoMet-dependent methyltransferase involved in rRNA processing and 60S ribosomal subunit maturation; methylates G2922 in the tRNA docking site of the large subunit rRNA and in the absence of snR52, U2921; suppressor of PAB1 mutants	Verified	rRNA methylation*	rRNA (uridine-2'-O-)-methyltransferase activity*	nucleus*	yes	het
YCL055W::chr3_1	0	KAR4	3.04783	3.06129	-1.41704	Transcription factor required for gene regulation in repsonse to pheromones; also required during meiosis; exists in two forms, a slower-migrating form more abundant during vegetative growth and a faster-migrating form induced by pheromone	Verified	meiosis*	transcription factor activity	cytoplasm*	no	hom
YCL056C::chr3_1	0	YCL056C	-0.269743	-0.119376	-0.789084		Uncharacterized	biological process unknown	molecular function unknown	cytoplasm	no	hom
YCL057W::chr3_1	0	PRD1	-0.824276	-0.961504	-0.328471	Zinc metalloendopeptidase, found in the cytoplasm and intermembrane space of mitochondria; with Cym1p, involved in degradation of mitochondrial proteins and of presequence peptides cleaved from imported proteins	Verified	proteolysis	metalloendopeptidase activity*	cytoplasm*	no	hom
YCL058C::chr00_12	0	FYV5	-0.622012	-1.10893	-0.0982017	Protein of unknown function, required for survival upon exposure to K1 killer toxin; involved in ion homeostasis	Dubious				no	hom
YCL059C::chr3_1	0	KRR1	1.7728	2.02222	0.0597701	Essential nucleolar protein required for the synthesis of 18S rRNA and for the assembly of 40S ribosomal subunit	Verified	ribosome biogenesis and assembly*	molecular function unknown	nucleolus*	yes	het
YCL060C::chr3_1	0	MRC1_p	-0.272173	1.27484	-0.438818	S-phase checkpoint protein found at replication forks, required for DNA replication; also required for Rad53p activation during DNA replication stress, where it forms a replication-pausing complex with Tof1p and is phosphorylated by Mec1p; protein involve	Verified	telomere maintenance*	molecular function unknown	nucleus*	no	hom
YCL061C::chr3_1	0	MRC1	-2.95421	-2.27837	-1.29993	S-phase checkpoint protein found at replication forks, required for DNA replication; also required for Rad53p activation during DNA replication stress, where it forms a replication-pausing complex with Tof1p and is phosphorylated by Mec1p; protein involve	Verified	telomere maintenance*	molecular function unknown	nucleus*	no	hom
YCL062W::chr3_1	0	VAC17_p	-0.214606	-0.438977	-1.76541	Protein involved in vacuole inheritance; acts as a vacuole-specific receptor for myosin Myo2p	Verified	vacuole inheritance	protein anchor	vacuolar membrane	no	hom
YCL063W::chr3_1	0	VAC17	0.361422	0.803465	-1.39066	Protein involved in vacuole inheritance; acts as a vacuole-specific receptor for myosin Myo2p	Verified	vacuole inheritance	protein anchor	vacuolar membrane	no	hom
YCL064C::chr3_1	0	CHA1	-0.36918	0.700077	-0.6572	Catabolic L-serine (L-threonine) deaminase, catalyzes the degradation of both L-serine and L-threonine; required to use serine or threonine as the sole nitrogen source, transcriptionally induced by serine and threonine	Verified	threonine catabolic process*	L-serine ammonia-lyase activity*	mitochondrion*	no	hom
YCL069W::chr3_1	0	VBA3	0.884987	0.944725	-0.959891	Permease of basic amino acids in the vacuolar membrane	Verified	basic amino acid transport	basic amino acid permease activity	vacuolar membrane (sensu Fungi)	no	hom
YCL074W::chr00_12	0	YCL074W	-1.04471	-1.17584	-0.661651			transposition, RNA-mediated	protein binding*	retrotransposon nucleocapsid	no	hom
YCL075W::chr00_12	0	YCL075W	0.258556	0.699237	-0.896823			transposition, RNA-mediated	protein binding*	retrotransposon nucleocapsid	no	hom
YCL076W::chr00_12	0	YCL076W	-0.66152	-1.43838	-0.0378486		Dubious				no	hom
YCR001W::chr3_1	0	YCR001W	-0.278674	-0.0663991	-0.165027		Dubious				no	hom
YCR002C::chr3_1	0	CDC10	-0.811604	-2.03447	-2.03447	Component of the septin ring of the mother-bud neck that is required for cytokinesis; septins recruit proteins to the neck and can act as a barrier to diffusion at the membrane, and they comprise the 10nm filaments seen with EM	Verified	cell wall organization and biogenesis*	GTPase activity*	bud neck septin ring	no	hom
YCR003W::chr3_1	0	MRPL32	-1.49312	-1.1493	-1.19448	Mitochondrial ribosomal protein of the large subunit	Verified	translation	structural constituent of ribosome	mitochondrion*	no	hom
YCR004C::chr3_1	0	YCP4	-0.316401	-0.387771	-0.678393	Protein of unknown function, has sequence and structural similarity to flavodoxins; the authentic, non-tagged protein is detected in highly purified mitochondria in high-throughput studies	Verified	biological process unknown	electron carrier activity	cytoplasm*	no	hom
YCR005C::chr3_1	0	CIT2	-0.77817	0.374677	-0.809256	Citrate synthase, catalyzes the condensation of acetyl coenzyme A and oxaloacetate to form citrate, peroxisomal isozyme involved in glyoxylate cycle; expression is controlled by Rtg1p and Rtg2p transcription factors	Verified	glutamate biosynthetic process*	citrate (Si)-synthase activity	mitochondrion*	no	hom
YCR006C::chr3_1	0	YCR006C	4.37158	6.33029	-0.601056		Dubious				no	hom
YCR007C::chr3_1	0	YCR007C	1.07906	1.6164	-0.0118942		Uncharacterized	biological process unknown	molecular function unknown	cellular component unknown	no	hom
YCR008W::chr3_1	0	SAT4	-1.89428	0.24545	-1.98026	Ser/Thr protein kinase involved in salt tolerance; funtions in regulation of Trk1p-Trk2p potassium transporter; partially redundant with Hal5p; has similarity to Npr1p	Verified	G1/S transition of mitotic cell cycle*	protein kinase activity	cellular component unknown	no	hom
YCR009C::chr3_1	0	RVS161	4.64468	4.39194	-1.66152	Amphiphysin-like lipid raft protein; subunit of a complex (Rvs161p-Rvs167p) that regulates polarization of the actin cytoskeleton, endocytosis, cell polarity, cell fusion and viability following starvation or osmotic stress	Verified	endocytosis*	cytoskeletal protein binding	actin cortical patch*	no	hom
YCR010C::chr3_1	0	ADY2	2.28437	1.66415	-0.828164	Acetate transporter required for normal sporulation	Verified	meiosis*	ammonium transporter activity*	mitochondrion*	no	hom
YCR011C::chr3_1	0	ADP1	1.21413	1.09764	-0.577831	Putative ATP-dependent permease of the ABC transporter family of proteins	Verified	transport	ATPase activity, coupled to transmembrane movement of substances	cytoplasm*	no	hom
YCR012W::chr00_11	0	PGK1	-0.196217	-1.35432	1.58865	3-phosphoglycerate kinase, catalyzes transfer of high-energy phosphoryl groups from the acyl phosphate of 1,3-bisphosphoglycerate to ADP to produce ATP; key enzyme in glycolysis and gluconeogenesis	Verified	glycolysis*	phosphoglycerate kinase activity	cytoplasm*	yes	het
YCR012W::chr3_1	0	PGK1	-1.12379	-1.21316	-0.727165	3-phosphoglycerate kinase, catalyzes transfer of high-energy phosphoryl groups from the acyl phosphate of 1,3-bisphosphoglycerate to ADP to produce ATP; key enzyme in glycolysis and gluconeogenesis	Verified	glycolysis*	phosphoglycerate kinase activity	cytoplasm*	yes	het
YCR013C::chr00_11	0	YCR013C	-1.39668	-1.65874	1.00555		Dubious				yes	het
YCR013C::chr3_1	0	YCR013C	2.01603	1.61978	-0.342885		Dubious				yes	het
YCR014C::chr3_1	0	POL4	0.850528	1.38475	-0.867211	DNA polymerase IV, undergoes pair-wise interactions with Dnl4p-Lif1p and Rad27p to mediate repair of DNA double-strand breaks by non-homologous end joining (NHEJ); homologous to mammalian DNA polymerase beta	Verified	double-strand break repair via nonhomologous end joining*	beta DNA polymerase activity	nucleus	no	hom
YCR015C::chr3_1	0	YCR015C	-0.516723	-0.735048	-0.403276		Uncharacterized	biological process unknown	molecular function unknown	cellular component unknown	no	hom
YCR016W::chr3_1	0	YCR016W	-0.793252	1.54427	-1.23955		Uncharacterized	ribosome biogenesis and assembly	molecular function unknown	nucleus*	no	hom
YCR017C::chr3_1	0	CWH43	0.580146	1.33492	-0.906719	Putative sensor/transporter protein involved in cell wall biogenesis; contains 14-16 transmembrane segments and several putative glycosylation and phosphorylation sites; null mutation is synthetically lethal with pkc1 deletion	Verified	cell wall organization and biogenesis*	molecular function unknown	bud neck*	no	hom
YCR019W::chr3_1	0	MAK32	-1.89865	-0.78827	-1.21309	Protein necessary for structural stability of L-A double-stranded RNA-containing particles	Verified	interspecies interaction between organisms	molecular function unknown	cellular component unknown	no	hom
YCR020C-A::chr3_1	0	MAK31	1.68127	3.23792	-0.694471	Non-catalytic subunit of N-terminal acetyltransferase of the NatC type; required for replication of dsRNA virus; member of the Sm protein family	Verified	telomere maintenance*	peptide alpha-N-acetyltransferase activity	NatC complex	no	hom
YCR020C::chr3_1	0	PET18	1.48954	0.848553	-1.005	Protein required for respiratory growth and stability of the mitochondrial genome	Verified	mitochondrion organization and biogenesis*	molecular function unknown	cellular component unknown	no	hom
YCR020W-B::chr00_1	0	HTL1	-0.0904823	-0.766254	-1.24897	Subunit of the RSC chromatin remodeling complex, a multisubunit complex that functions in transcriptional regulation, chromosome stability and establishing sister chromatid cohesion; involved in telomere maintenance	Verified	telomere maintenance*	chromatin binding	RSC complex	no	hom
YCR021C::chr3_1	0	HSP30	1.53821	1.9087	-0.562463	Hydrophobic plasma membrane localized, stress-responsive protein that negatively regulates the H(+)-ATPase Pma1p; induced by heat shock, ethanol treatment, weak organic acid, glucose limitation, and entry into stationary phase	Verified	response to stress	molecular function unknown	plasma membrane	no	hom
YCR022C::chr3_1	0	YCR022C	2.18953	4.34013	-1.10473		Dubious				no	hom
YCR023C::chr3_1	0	YCR023C	2.01345	1.00917	-0.22794		Uncharacterized	biological process unknown	molecular function unknown	cellular component unknown	no	hom
YCR024C-A::chr00_1	0	PMP1	-0.199676	0.595664	0.827938	Small single-membrane span proteolipid that functions as a regulatory subunit of the plasma membrane H(+)-ATPase Pma1p, forms unique helix and positively charged cytoplasmic domain that is able to specifically segregate phosphatidylserines	Verified	cation transport	enzyme regulator activity	plasma membrane*	no	hom
YCR024C::chr00_1	0	SLM5	-1.49659	-0.867942	1.58676	Mitochondrial asparaginyl-tRNA synthetase	Verified	translation	asparagine-tRNA ligase activity	mitochondrion	no	hom
YCR025C::chr00_1	0	YCR025C	2.03522	2.6037	1.17898		Dubious				no	hom
YCR026C::chr00_1	0	NPP1	0.95531	3.12382	-0.562936	Nucleotide pyrophosphatase/phosphodiesterase family member; mediates extracellular nucleotide phosphate hydrolysis along with Npp2p and Pho5p; activity and expression enhanced during conditions of phosphate starvation	Verified	phosphate metabolic process*	nucleoside-triphosphatase activity*	cellular component unknown	no	hom
YCR027C::chr00_1	0	RHB1	2.11021	4.87715	0.376138	Putative Rheb-related GTPase involved in regulating canavanine resistance and arginine uptake; member of the Ras superfamily of G-proteins	Verified	retrograde transport, endosome to Golgi*	GTPase activity	extrinsic to plasma membrane	no	hom
YCR028C-A::chr00_16a	0	RIM1	0.586051	0.193414	-0.154483	Single-stranded DNA-binding protein essential for mitochondrial genome maintenance; involved in mitochondrial DNA replication	Verified	mitochondrial genome maintenance	single-stranded DNA binding	mitochondrion*	no	hom
YCR028C::chr00_1	0	FEN2	-3.58093	-0.0995399	-0.557507	Plasma membrane H+-pantothenate symporter; confers sensitivity to the antifungal agent fenpropimorph	Verified	endocytosis*	pantothenate transporter activity	plasma membrane	no	hom
YCR030C::chr00_16a	0	SYP1	4.38011	2.51062	-0.0847765	Protein with a potential role in actin cytoskeletal organization; overexpression suppresses a pfy1 (profilin) null mutation	Verified	biological process unknown	molecular function unknown	bud neck*	no	hom
YCR031C::chr00_1	0	RPS14A	-3.61498	-2.65814	-0.79841	Ribosomal protein 59 of the small subunit, required for ribosome assembly and 20S pre-rRNA processing; mutations confer cryptopleurine resistance; nearly identical to Rps14Bp and similar to E. coli S11 and rat S14 ribosomal proteins	Verified	translation*	structural constituent of ribosome*	cytosolic small ribosomal subunit (sensu Eukaryota)*	no	hom
YCR032W::chr00_16a	0	BPH1	-1.4698	-0.643429	-0.276923	PProtein homologous to human Chediak-Higashi syndrome and murine Beige proteins, which are implicated in disease syndromes due to defective lysosomal trafficking; mutant phenotype and genetic interactions suggest a role in protein sorting	Verified	cell wall organization and biogenesis*	molecular function unknown	mitochondrion*	no	hom
YCR033W::chr00_16a	0	SNT1	-0.116138	-0.45671	-0.0468917	Subunit of the Set3C deacetylase complex that interacts directly with the Set3C subunit, Sif2p; putative DNA-binding protein	Verified	histone deacetylation*	NAD-dependent histone deacetylase activity*	histone deacetylase complex	no	hom
YCR034W::chr00_1	0	FEN1	0.00799526	-0.283187	-0.151749	Fatty acid elongase, involved in sphingolipid biosynthesis; acts on fatty acids of up to 24 carbons in length; mutations have regulatory effects on 1,3-beta-glucan synthase, vacuolar ATPase, and the secretory pathway	Verified	vesicle-mediated transport*	fatty acid elongase activity	endoplasmic reticulum*	no	hom
YCR035C::chr00_1	0	RRP43	-1.76571	-2.19304	-0.384936	Protein involved in rRNA processing; component of the exosome 3->5 exonuclease complex with Rrp41p, Rrp42p, Rrp4p and Dis3p; required for efficient maturation of 5.8S, 18S and 25S rRNA	Verified	35S primary transcript processing*	3'-5'-exoribonuclease activity	nuclear exosome (RNase complex)*	yes	het
YCR036W::chr00_1	0	RBK1	-0.787149	-1.00628	-0.376912	Putative ribokinase	Verified	D-ribose metabolic process	ATP binding*	cytoplasm*	no	hom
YCR037C::chr00_1	0	PHO87	-0.85761	-1.08727	-0.556898	Low-affinity inorganic phosphate (Pi) transporter, involved in activation of PHO pathway; expression is independent of Pi concentration and Pho4p activity; contains 12 membrane-spanning segments	Verified	telomere maintenance*	inorganic phosphate transporter activity	membrane	no	hom
YCR043C::chr00_1	0	YCR043C	0.549127	-0.427495	-0.316461		Uncharacterized	biological process unknown	molecular function unknown	Golgi apparatus	no	hom
YCR044C::chr00_1	0	PER1	-3.94899	-2.18378	0.650334	Protein of the endoplasmic reticulum, required for GPI-phospholipase A2 activity that remodels the GPI anchor as a prerequisite for association of GPI-anchored proteins with lipid rafts; functionally complemented by human ortholog PERLD1	Verified	GPI anchor biosynthetic process*	molecular function unknown	endoplasmic reticulum*	no	hom
YCR045C::chr00_1	0	YCR045C	1.3062	1.70153	-0.267665		Uncharacterized	biological process unknown	serine-type peptidase activity	cellular component unknown	no	hom
YCR046C::chr00_16a	0	IMG1	-4.24246	-3.27601	-0.79426	Mitochondrial ribosomal protein of the large subunit, required for respiration and for maintenance of the mitochondrial genome	Verified	translation	structural constituent of ribosome	mitochondrion*	no	hom
YCR047C::chr00_16a	0	BUD23				Protein involved in bud-site selection; diploid mutants display a random budding pattern instead of the wild-type bipolar pattern	Verified	bud site selection	S-adenosylmethionine-dependent methyltransferase activity	cytoplasm*	no	hom
YCR048W::chr00_16a	0	ARE1	-1.32394	-0.624413	-0.758803	Acyl-CoA:sterol acyltransferase, isozyme of Are2p; endoplasmic reticulum enzyme that contributes the major sterol esterification activity in the absence of oxygen	Verified	sterol metabolic process	sterol O-acyltransferase activity	endoplasmic reticulum	no	hom
YCR049C::chr00_1	0	YCR049C	0.617806	-0.159501	0.34559		Dubious				no	hom
YCR050C::chr00_1	0	YCR050C	-0.352626	-0.341029	0.717553		Uncharacterized	biological process unknown	molecular function unknown	cellular component unknown	no	hom
YCR051W::chr00_1	0	YCR051W	-0.25593	0.869355	-0.197122		Uncharacterized	biological process unknown	molecular function unknown	cytoplasm*	no	hom
YCR052W::chr00_1	0	RSC6	-1.33959	-1.41042	-0.329461	One of 15 subunits of the 'Remodel the Structure of Chromatin' (RSC) complex; essential for mitotic growth; homolog of SWI/SNF subunit Swp73p	Verified	chromatin remodeling*	DNA-dependent ATPase activity	RSC complex	yes	het
YCR053W::chr00_16a	0	THR4	0.31376	0.465967	-0.389195	Threonine synthase, conserved protein that catalyzes formation of threonine from 0-phosphohomoserine; expression is regulated by the GCN4-mediated general amino acid control pathway	Verified	endocytosis*	threonine synthase activity	cytoplasm*	no	hom
YCR054C::chr00_16a	0	CTR86	-1.16523	-0.849888	-0.537546	Essential protein of unknown function	Verified	biological process unknown	molecular function unknown	cytoplasm	yes	het
YCR057C::chr00_16a	0	PWP2	3.27976	2.79427	-0.49669	Conserved 90S pre-ribosomal component essential for proper endonucleolytic cleavage of the 35 S rRNA precursor at A0, A1, and A2 sites; contains eight WD-repeats; PWP2 deletion leads to defects in cell cycle and bud morphogenesis	Verified	ribosome biogenesis and assembly*	snoRNA binding	cytoplasm*	yes	het
YCR059C::chr00_1	0	YIH1	2.01887	2.05577	-0.277229	Protein that inhibits activation of Gcn2p, an eIF2 alpha subunit protein kinase, by competing for Gcn1p binding, thus impacting gene expression in response to starvation; has sequence and functional similarity to the mouse IMPACT gene	Verified	regulation of amino acid metabolic process	molecular function unknown	cytoplasm*	no	hom
YCR060W::chr00_16a	0	TAH1				HSP90 cofactor; interacts with Hsp82p, Pih1p, Rvb1 and Rvb2, contains a single TPR domain with at least two TPR motifs	Verified	protein folding	chaperone binding	cytoplasm*	no	hom
YCR061W::chr00_1	0	YCR061W	-0.490017	-0.462267	-0.0534687		Uncharacterized	regulation of cell size	molecular function unknown	cytoplasm	no	hom
YCR062W::chr00_16a	0	YCR061W_p	0.907674	1.04032	-0.979776		Uncharacterized	regulation of cell size	molecular function unknown	cytoplasm	no	hom
YCR063W::chr00_1	0	BUD31	-3.13637	-3.72063	-1.86788	Protein involved in bud-site selection; analysis of integrated high-throughput datasets predicts an involvement in RNA splicing; diploid mutants display a random budding pattern instead of the wild-type bipolar pattern	Verified	bud site selection*	molecular function unknown	nucleus	no	hom
YCR064C::chr00_16a	0	YCR064C	-2.08802	-2.41025	-1.05715		Dubious				no	hom
YCR065W::chr00_1	0	HCM1	-1.80035	-2.93999	-0.756809	Forkhead transcription factor that drives S-phase specific expression of genes involved in chromosome segregation, spindle dynamics, and budding; suppressor of calmodulin mutants with specific SPB assembly defects; telomere maintenance role	Verified	telomere maintenance*	DNA binding*	nucleus	no	hom
YCR066W::chr00_1	0	RAD18	-2.95479	-3.15604	-0.285192	Protein involved in postreplication repair; binds single-stranded DNA and has single-stranded DNA dependent ATPase activity; forms heterodimer with Rad6p; contains RING-finger motif	Verified	DNA repair*	DNA-dependent ATPase activity*	nuclear chromatin	no	hom
YCR067C::chr00_16a	0	SED4				Integral endoplasmic reticulum membrane protein, functions as a positive regulator of Sar1p probably through inhibition of GTPase activation by Sec23p; binds Sec16p, participates in vesicle formation, similar to Sec12p	Verified	ER to Golgi vesicle-mediated transport	molecular function unknown	endoplasmic reticulum*	no	hom
YCR068W::chr00_1	0	ATG15	-1.16273	-0.987375	0.196629	Lipase, required for intravacuolar lysis of autophagic bodies; located in the endoplasmic reticulum membrane and targeted to intravacuolar vesicles during autophagy via the multivesicular body (MVB) pathway	Verified	autophagy*	lipase activity	integral to membrane*	no	hom
YCR069W::chr00_16a	0	CPR4	2.67518	0.362566	-0.940786	Peptidyl-prolyl cis-trans isomerase (cyclophilin), catalyzes the cis-trans isomerization of peptide bonds N-terminal to proline residues; has a potential role in the secretory pathway	Verified	biological process unknown	peptidyl-prolyl cis-trans isomerase activity	membrane	no	hom
YCR071C::chr00_1	0	IMG2				Mitochondrial ribosomal protein of the small subunit	Verified	translation*	structural constituent of ribosome	mitochondrion*	no	hom
YCR072C::chr00_16a	0	RSA4	0.10402	0.74408	-0.112009	WD-repeat protein involved in ribosome biogenesis; may interact with ribosomes; required for maturation and efficient intra-nuclear transport or pre-60S ribosomal subunits, localizes to the nucleolus	Verified	ribosome biogenesis and assembly*	molecular function unknown	nucleolus*	yes	het
YCR073C::chr00_16a	0	SSK22	1.77918	1.28333	0.260338	MAP kinase kinase kinase of the HOG1 mitogen-activated signaling pathway; functionally redundant with, and homologous to, Ssk2p; interacts with and is activated by Ssk1p; phosphorylates Pbs2p	Verified	protein amino acid phosphorylation*	MAP kinase kinase kinase activity	cellular component unknown	no	hom
YCR073W-A::chr00_1	0	SOL2	0.227815	0.299658	0.484913	Protein with a possible role in tRNA export; shows similarity to 6-phosphogluconolactonase non-catalytic domains but does not exhibit this enzymatic activity; homologous to Sol1p, Sol3p, and Sol4p	Verified	telomere maintenance*	molecular function unknown*	cytoplasm*	no	hom
YCR075C::chr00_16a	0	ERS1	0.268108	0.128614	0.475365	Protein with similarity to human cystinosin, which is a H(+)-driven transporter involved in L-cystine export from lysosomes and implicated in the disease cystinosis; contains seven transmembrane domains	Verified	L-cystine transport	L-cystine transporter activity	integral to membrane*	no	hom
YCR076C::chr00_1	0	YCR076C	-1.24162	-1.18541	0.405228		Uncharacterized	biological process unknown	molecular function unknown	cellular component unknown	no	hom
YCR077C::chr00_1	0	PAT1	1.11018	1.77923	-1.07305	Topoisomerase II-associated deadenylation-dependent mRNA-decapping factor; also required for faithful chromosome transmission, maintenance of rDNA locus stability, and protection of mRNA 3'-UTRs from trimming; functionally linked to Pab1p	Verified	chromosome segregation*	molecular function unknown	cytosolic small ribosomal subunit (sensu Eukaryota)*	no	hom
YCR079W::chr00_1	0	PTC6	2.1621	1.87873	-0.569689	Phosphoprotein phosphatase type 2C similar to mammalian PP1Ks; involved in mitophagy; localized to mitochondrial inner membrane space; null mutant is sensitive to rapamycin	Verified	mitochondrion degradation*	protein phosphatase type 2C activity	mitochondrion*	no	hom
YCR081W::chr00_1	0	SRB8	-1.44875	-0.952309	0.134203	Subunit of the RNA polymerase II mediator complex; associates with core polymerase subunits to form the RNA polymerase II holoenzyme; essential for transcriptional regulation; involved in glucose repression	Verified	telomere maintenance*	RNA polymerase II transcription mediator activity	transcription factor complex	no	hom
YCR082W::chr00_1	0	AHC2	-0.174554	-0.849648	0.237068	Protein of unknown function, putative transcriptional regulator; proposed to be a Ada Histone acetyltransferase complex component; GFP tagged protein is localized to the cytoplasm and nucleus	Uncharacterized	telomere maintenance	molecular function unknown	cytoplasm*	no	hom
YCR083W::chr00_16a	0	TRX3	0.273692	0.429603	-0.327225	Mitochondrial thioredoxin, highly conserved oxidoreductase required to maintain the redox homeostasis of the cell, forms the mitochondrial thioredoxin system with Trr2p, redox state is maintained by both Trr2p and Glr1p	Verified	response to oxidative stress	thiol-disulfide exchange intermediate activity	mitochondrion	no	hom
YCR084C::chr00_16a	0	TUP1				General repressor of transcription, forms complex with Cyc8p, involved in the establishment of repressive chromatin structure through interactions with histones H3 and H4, appears to enhance expression of some genes	Verified	negative regulation of transcription*	general transcriptional repressor activity	nucleus	no	hom
YCR085W::chr00_1	0	YCR085W	0.287112	0.166677	0.000806138		Dubious				no	hom
YCR086W::chr00_1	0	CSM1	0.519619	0.610426	0.735586	Nucleolar protein that forms a complex with Lrs4p which binds Mam1p at kinetochores during meiosis I to mediate accurate chromosome segregation, may be involved in premeiotic DNA replication; possible role in telomere maintenance	Verified	telomere maintenance*	molecular function unknown	nucleolus*	no	hom
YCR087C-A::chr00_1	0	LUG1	0.33891	2.67843	0.103166	Putative protein of unknown function; green fluorescent protein (GFP)-fusion protein localizes to the nucleolus; YCR087C-A is not an essential gene	Uncharacterized	biological process unknown	molecular function unknown	nucleolus	no	hom
YCR087W::chr00_1	0	YCR087W	0.859715	0.993575	0.455779		Dubious				no	hom
YCR088W::chr00_16a	0	ABP1	-3.6295	0.283712	0.276055	Actin-binding protein of the cortical actin cytoskeleton, important for activation of the Arp2/3 complex that plays a key role actin in cytoskeleton organization	Verified	establishment of cell polarity (sensu Fungi)*	protein binding	cytoplasm*	no	hom
YCR089W::chr00_16a	0	FIG2	1.55542	3.25532	0.389769	Cell wall adhesin, expressed specifically during mating; may be involved in maintenance of cell wall integrity during mating	Verified	cellular morphogenesis during conjugation with cellular fusion*	molecular function unknown	cell wall (sensu Fungi)	no	hom
YCR090C::chr00_2	1	YCR090C	8.11015	1.81843	0.949398		Uncharacterized	biological process unknown	molecular function unknown	cytoplasm*	no	hom
YCR091W::chr00_2	0	KIN82	-0.237893	-0.161427	0.920136	Putative serine/threonine protein kinase, most similar to cyclic nucleotide-dependent protein kinase subfamily and the protein kinase C subfamily	Verified	protein amino acid phosphorylation*	protein kinase activity	cellular component unknown	no	hom
YCR092C::chr00_2	0	MSH3	3.31514	2.47789	0.086651	Mismatch repair protein, forms dimers with Msh2p that mediate repair of insertion or deletion mutations and removal of nonhomologous DNA ends, contains a PCNA (Pol30p) binding motif required for genome stability	Verified	mismatch repair*	Y-form DNA binding*	cytoplasm*	no	hom
YCR093W::chr00_2	0	CDC39	1.08194	0.456735	-0.276837	Component of the CCR4-NOT complex, which has multiple roles in regulating mRNA levels including regulation of transcription and destabilizing mRNAs by deadenylation; basal transcription factor	Verified	regulation of transcription from RNA polymerase II promoter*	3'-5'-exoribonuclease activity	cytoplasm*	yes	het
YCR094W::chr00_2	0	CDC50	-0.214443	0.350541	2.64728	Endosomal protein that regulates cell polarity; similar to Ynr048wp and Lem3p	Verified	endocytosis*	phospholipid-translocating ATPase activity	late endosome*	no	hom
YCR095C::chr00_14	0	OCA4	2.77338	-0.315795	0.359219	Cytoplasmic protein required for replication of Brome mosaic virus in S. cerevisiae, which is a model system for studying replication of positive-strand RNA viruses in their natural hosts	Uncharacterized	biological process unknown	molecular function unknown	cytoplasm	no	hom
YCR098C::chr00_2	0	GIT1	-3.03849	-1.80555	-0.0391091	Plasma membrane permease, mediates uptake of glycerophosphoinositol and glycerophosphocholine as sources of the nutrients inositol and phosphate; expression and transport rate are regulated by phosphate and inositol availability	Verified	glycerophosphodiester transport	glycerophosphodiester transporter activity	plasma membrane	no	hom
YCR099C::chr00_2	1	YCR099C	4.24075	0.464849	0.831321		Uncharacterized	biological process unknown	molecular function unknown	cellular component unknown	no	hom
YCR100C::chr00_2	0	YCR100C	-1.6955	-1.38847	-0.682615		Uncharacterized	biological process unknown	molecular function unknown	cellular component unknown	no	hom
YCR101C::chr00_2	0	YCR101C	0.90677	-0.0177854	0.145142		Uncharacterized	biological process unknown	molecular function unknown	membrane fraction	no	hom
YCR102C::chr00_2	1	YCR102C	6.72909	0.11435	0.537916		Uncharacterized	response to copper ion	molecular function unknown	cellular component unknown	no	hom
YCR102W-A::chr00_14	0	YCR102W-A	-1.92833	-1.24467	-0.389999		Dubious				no	hom
YCR105W::chr00_2	0	ADH7	-1.50034	-0.719969	-0.264299	NADPH-dependent cinnamyl alcohol dehydrogenase family member with broad substrate specificity; may be involved in fusel alcohol synthesis	Verified	alcohol metabolic process	alcohol dehydrogenase (NADP+) activity	soluble fraction	no	hom
YCR106W::chr00_2	0	RDS1	2.0574	-0.68531	-0.536194	Zinc cluster protein involved in conferring resistance to cycloheximide	Verified	response to xenobiotic stimulus	DNA binding*	nucleus	no	hom
YCR107W::chr00_17a	0	AAD3	-1.52343	-1.73405	0.103735	Putative aryl-alcohol dehydrogenase with similarity to P. chrysosporium aryl-alcohol dehydrogenase; mutational analysis has not yet revealed a physiological role	Verified	aldehyde metabolic process	aryl-alcohol dehydrogenase activity	cellular component unknown	no	hom
YDL001W::chr4_1	0	RMD1	0.334706	1.34192	-1.02678	Cytoplasmic protein required for sporulation	Verified	biological process unknown	molecular function unknown	cytoplasm	no	hom
YDL002C::chr4_1	0	NHP10	2.39372	2.59474	0.186623	Protein related to mammalian high mobility group proteins; likely component of the INO80 complex, which is an ATP-dependent chromatin-remodeling complex	Verified	chromatin remodeling	molecular function unknown	nucleus*	no	hom
YDL003W::chr4_1	0	MCD1	3.88412	2.15728	-0.246906	Essential protein required for sister chromatid cohesion in mitosis and meiosis; subunit of the cohesin complex; expression is cell cycle regulated and peaks in S phase	Verified	mitotic sister chromatid cohesion*	molecular function unknown	nucleus*	yes	het
YDL004W::chr4_1	0	ATP16	-0.534506	0.907094	0.159841	Delta subunit of the central stalk of mitochondrial F1F0 ATP synthase, which is a large, evolutionarily conserved enzyme complex required for ATP synthesis	Verified	ATP synthesis coupled proton transport	hydrogen ion transporting ATP synthase activity, rotational mechanism	mitochondrion*	yes	het
YDL006W::chr4_1	0	PTC1	-0.5398	-0.2018	-0.6318	Type 2C protein phosphatase (PP2C); inactivates the osmosensing MAPK cascade by dephosphorylating Hog1p; mutation delays mitochondrial inheritance; deletion reveals defects in precursor tRNA splicing, sporulation and cell separation	Verified	telomere maintenance*	protein phosphatase type 2C activity	cytoplasm*	no	hom
YDL007W::chr4_1	0	RPT2	0.718697	0.924542	0.518639	One of six ATPases of the 19S regulatory particle of the 26S proteasome involved in the degradation of ubiquitinated substrates; required for normal peptide hydrolysis by the core 20S particle	Verified	ubiquitin-dependent protein catabolic process	ATPase activity*	nucleus*	yes	het
YDL008W::chr4_1	1	APC11	6.43282	0.365021	-0.110411	Catalytic core subunit of the Anaphase-Promoting Complex/Cyclosome (APC/C), which is a ubiquitin-protein ligase required for degradation of anaphase inhibitors, including mitotic cyclins, during the metaphase/anaphase transition	Verified	mitotic sister chromatid segregation*	protein binding*	anaphase-promoting complex	yes	het
YDL009C::chr4_1	0	YDL009C	1.57512	1.34219	0.122508		Dubious				no	hom
YDL010W::chr4_1	0	YDL010W	-0.0808294	0.17527	0.00791539		Uncharacterized	biological process unknown	molecular function unknown	vacuole (sensu Fungi)	no	hom
YDL011C::chr4_1	0	YDL011C	0.0796338	1.71236	-0.17485		Dubious				no	hom
YDL012C::chr4_1	0	YDL012C	0.163557	2.14914	-0.331438		Uncharacterized	biological process unknown	molecular function unknown	plasma membrane	no	hom
YDL013W::chr4_1	0	HEX3				Protein containing a RING finger domain that interacts with Slx8p; mutant phenotypes and genetic interactions suggest a role in sumoylation and in genome stability	Verified	telomere maintenance*	molecular function unknown	cellular component unknown	no	hom
YDL014W::chr4_1	0	NOP1	0.316692	0.441937	-0.630751	Nucleolar protein, component of the small subunit processome complex, which is required for processing of pre-18S rRNA; has similarity to mammalian fibrillarin	Verified	ribosome biogenesis and assembly*	methyltransferase activity	nucleolus*	yes	het
YDL015C::chr4_1	0	TSC13	2.07062	1.42268	-0.575044	Enoyl reductase that catalyzes the last step in each cycle of very long chain fatty acid elongation, localizes to the ER, highly enriched in a structure marking nuclear-vacuolar junctions, coimmunoprecipitates with elongases Fen1p and Sur4p	Verified	very-long-chain fatty acid metabolic process	oxidoreductase activity	mitochondrion*	yes	het
YDL016C::chr4_1	0	YDL016C	2.86507	1.7548	-0.598796		Dubious				yes	het
YDL017W::chr4_1	0	CDC7	-0.235955	-0.989934	-0.607563	DDK (Dbf4-dependent kinase) catalytic subunit required for firing origins and replication fork progression in mitosis through phosphorylation of Mcm2-7p complexes and Cdc45p; kinase activity correlates with cyclical DBF4 expression	Verified	protein amino acid phosphorylation*	protein serine/threonine kinase activity	nucleus*	yes	het
YDL018C::chr4_1	0	ERP3	-0.505678	0.360715	-0.355404	Protein with similarity to Emp24p and Erv25p, member of the p24 family involved in ER to Golgi transport	Verified	secretory pathway	molecular function unknown	integral to membrane	no	hom
YDL019C::chr4_1	0	OSH2	0.364418	0.800407	-0.294202	Member of an oxysterol-binding protein family with seven members in S. cerevisiae; family members have overlapping, redundant functions in sterol metabolism and collectively perform a function essential for viability	Verified	endocytosis*	phosphatidylinositol binding*	endoplasmic reticulum*	no	hom
YDL020C::chr4_1	0	RPN4	-0.758493	-0.0727945	-0.674486	Transcription factor that stimulates expression of proteasome genes; Rpn4p levels are in turn regulated by the 26S proteasome in a negative feedback control mechanism; RPN4 is transcriptionally regulated by various stress responses	Verified	telomere maintenance*	transcription factor activity*	proteasome regulatory particle (sensu Eukaryota)	no	hom
YDL021W::chr4_1	0	GPM2	-0.387759	-0.994886	-0.339051	Homolog of Gpm1p phosphoglycerate mutase which converts 3-phosphoglycerate to 2-phosphoglycerate in glycolysis; may be non-functional derivative of a gene duplication event	Verified	biological process unknown	molecular function unknown*	cytoplasm*	no	hom
YDL022W::chr4_1	0	GPD1	-1.7674	-0.944961	-1.16373	NAD-dependent glycerol-3-phosphate dehydrogenase, key enzyme of glycerol synthesis, essential for growth under osmotic stress; expression regulated by high-osmolarity glycerol response pathway; homolog of Gpd2p	Verified	NADH oxidation*	glycerol-3-phosphate dehydrogenase (NAD+) activity	cytosol*	no	hom
YDL023C::chr4_1	0	YDL023C	-0.743611	0.162205	-0.207677		Dubious				no	hom
YDL024C::chr4_1	0	DIA3	-0.931855	-0.667132	-0.35054	Protein of unknown function, involved in invasive and pseudohyphal growth	Verified	pseudohyphal growth*	acid phosphatase activity	cell wall (sensu Fungi)	no	hom
YDL025C::chr4_1	0	YDL025C	1.78586	2.81835	-0.439779		Uncharacterized	biological process unknown	protein kinase activity	cellular component unknown	no	hom
YDL026W::chr4_1	0	YDL026W	-0.775425	-0.260464	-0.244185		Dubious				no	hom
YDL027C::chr4_1	0	YDL027C	1.07113	0.603382	-0.537169		Uncharacterized	biological process unknown	molecular function unknown	mitochondrion	no	hom
YDL028C::chr4_1	0	MPS1	0.501783	0.403567	0.57037	Dual-specificity kinase required for spindle pole body (SPB) duplication and spindle checkpoint function; substrates include SPB proteins Spc42p, Spc110p, and Spc98p, mitotic exit network protein Mob1p, and checkpoint protein Mad1p	Verified	mitotic spindle checkpoint*	protein threonine/tyrosine kinase activity	spindle pole body*	yes	het
YDL029W::chr4_1	0	ARP2	-0.326713	0.2527	-0.395689	Essential component of the Arp2/3 complex, which is a highly conserved actin nucleation center required for the motility and integrity of actin patches; involved in endocytosis and membrane growth and polarity	Verified	actin filament organization*	structural constituent of cytoskeleton*	mitochondrion*	yes	het
YDL030W::chr4_1	0	PRP9	-0.43812	0.353408	-0.60953	Subunit of the SF3a splicing factor complex, required for spliceosome assembly; acts after the formation of the U1 snRNP-pre-mRNA complex	Verified	nuclear mRNA splicing, via spliceosome	RNA binding	snRNP U2	yes	het
YDL031W::chr00_17a	0	DBP10	-1.63045	-1.30622	0.0133643	Putative ATP-dependent RNA helicase of the DEAD-box protein family, constituent of 66S pre-ribosomal particles; essential protein involved in ribosome biogenesis	Verified	ribosome biogenesis and assembly*	ATP-dependent RNA helicase activity	nucleolus	yes	het
YDL032W::chr4_1	0	YDL032W	-1.6942	-1.11014	0.148233		Dubious				no	hom
YDL033C::chr4_1	0	SLM3	-4.9019	-2.16306	-1.72658	tRNA-specific 2-thiouridylase, responsible for 2-thiolation of the wobble base of mitochondrial tRNAs; human ortholog is implicated in myoclonus epilepsy associated with ragged red fibers (MERRF)	Uncharacterized	translation*	tRNA (5-methylaminomethyl-2-thiouridylate)-methyltransferase activity	mitochondrion	no	hom
YDL034W::chr4_1	0	YDL034W	-0.381335	0.887162	-0.58397		Dubious				no	hom
YDL035C::chr4_1	0	GPR1	-5.26863	-2.90044	-0.591212	Plasma membrane G protein coupled receptor (GPCR) that interacts with the heterotrimeric G protein alpha subunit, Gpa2p, and with Plc1p; sensor that integrates nutritional signals with the modulation of cell fate via PKA and cAMP synthesis	Verified	pseudohyphal growth*	G-protein coupled receptor activity	plasma membrane	no	hom
YDL036C::chr4_1	0	PUS9	2.01981	-0.10893	-0.382896	Mitochondrial tRNA pseudouridine synthase involved in pseudouridylation of mitochondrial tRNAs at position 32	Verified	tRNA pseudouridine synthesis	tRNA-pseudouridine synthase activity	cytoplasm*	no	hom
YDL037C::chr4_1	0	BSC1	1.64342	2.30018	-0.707288	Protein of unconfirmed function, similar to cell surface flocculin Muc1p; ORF exhibits genomic organization compatible with a translational readthrough-dependent mode of expression	Verified	biological process unknown	molecular function unknown	cellular component unknown	no	hom
YDL038C::chr4_1	0	YDL038C	-0.635612	0.275098	-0.0343856		Uncharacterized	biological process unknown*	molecular function unknown	cellular component unknown	no	hom
YDL039C::chr4_1	0	PRM7	0.974664	1.05208	-0.744027	Pheromone-regulated protein, predicted to have one transmembrane segment; promoter contains Gcn4p binding elements	Verified	response to drug*	molecular function unknown	integral to membrane	no	hom
YDL040C::chr4_1	0	NAT1	-1.76964	-2.89669	-0.601351	Subunit of the N-terminal acetyltransferase NatA (Nat1p, Ard1p, Nat5p); N-terminally acetylates many proteins, which influences multiple processes such as the cell cycle, heat-shock resistance, mating, sporulation, and telomeric silencing	Verified	N-terminal protein amino acid acetylation	peptide alpha-N-acetyltransferase activity	mitochondrion*	no	hom
YDL041W::chr4_1	0	YDL041W	-0.715787	-0.456662	1.16352		Dubious				no	hom
YDL043C::chr4_1	0	PRP11	-0.470303	1.19957	0.908461	Subunit of the SF3a splicing factor complex, required for spliceosome assembly	Verified	spliceosome assembly	RNA binding	snRNP U2	yes	het
YDL044C::chr4_1	0	MTF2	-2.41793	-1.38599	0.834545	Mitochondrial matrix protein that interacts with an N-terminal region of mitochondrial RNA polymerase (Rpo41p) and couples RNA processing and translation to transcription	Verified	translation*	RNA binding	mitochondrion	no	hom
YDL045C::chr4_1	1	FAD1	4.17244	0.401585	0.252208	Flavin adenine dinucleotide (FAD) synthetase, performs the second step in synthesis of FAD from riboflavin	Verified	FAD biosynthetic process	FMN adenylyltransferase activity	cytoplasm	yes	het
YDL045W-A::chr4_1	0	MRP10				Mitochondrial ribosomal protein of the small subunit	Verified	translation	structural constituent of ribosome	mitochondrial small ribosomal subunit	no	hom
YDL046W::chr4_1	0	NPC2	-2.06428	-1.84927	0.356834	Functional homolog of human NPC2/He1, which is a cholesterol-binding protein whose deficiency causes Niemann-Pick type C2 disease involving retention of cholesterol in lysosomes	Verified	sterol transport	molecular function unknown	vacuole (sensu Fungi)*	no	hom
YDL047W::chr4_1	0	SIT4				Type 2A-related serine-threonine phosphatase that functions in the G1/S transition of the mitotic cycle; cytoplasmic and nuclear protein that modulates functions mediated by Pkc1p including cell wall and actin cytoskeleton organization	Verified	telomere maintenance*	protein serine/threonine phosphatase activity	cytoplasm*	no	hom
YDL048C::chr4_1	0	STP4	0.280155	-1.04619	0.0883925	Protein containing a Kruppel-type zinc-finger domain; has similarity to Stp1p, Stp2p, and Stp3p	Verified	biological process unknown	molecular function unknown	cytoplasm*	no	hom
YDL049C::chr4_1	0	KNH1	1.22596	1.93235	0.0215174	Protein with similarity to Kre9p, which is involved in cell wall beta 1,6-glucan synthesis; overproduction suppresses growth defects of a kre9 null mutant	Verified	1,6-beta-glucan biosynthetic process	molecular function unknown	cell wall (sensu Fungi)*	no	hom
YDL050C::chr4_1	0	YDL050C	0.437222	0.143539	0.213824		Dubious				no	hom
YDL051W::chr4_1	0	LHP1	5.90527	2.00351	-0.318723	RNA binding protein required for maturation of tRNA and snRNA precursors; acts as a molecular chaperone for RNAs transcribed by polymerase III; homologous to human La (SS-B) autoantigen	Verified	tRNA processing	RNA binding	nucleus*	no	hom
YDL052C::chr4_1	0	SLC1	-1.38387	-0.579461	-0.21617	1-acyl-sn-gylcerol-3-phosphate acyltransferase, catalyzes the acylation of lysophosphatidic acid to form phosphatidic acid, a key intermediate in lipid metabolism; located in lipid particles and endoplasmic reticulum	Verified	sphingolipid biosynthetic process	1-acylglycerol-3-phosphate O-acyltransferase activity	lipid particle	no	hom
YDL053C::chr4_1	0	PBP4	2.04236	2.56598	-0.00895047	Pbp1p binding protein, interacts strongly with Pab1p-binding protein 1 (Pbp1p) in the yeast two-hybrid system; also interacts with Lsm12p in a copurification assay	Verified	biological process unknown	molecular function unknown	cytoplasm*	no	hom
YDL054C::chr4_1	0	MCH1	-0.301688	0.555174	-0.09161	Protein with similarity to mammalian monocarboxylate permeases, which are involved in transport of monocarboxylic acids across the plasma membrane; mutant is not deficient in monocarboxylate transport	Verified	transport	transporter activity*	membrane	no	hom
YDL055C::chr4_1	0	PSA1	2.23555	2.47045	-0.409405	GDP-mannose pyrophosphorylase (mannose-1-phosphate guanyltransferase), synthesizes GDP-mannose from GTP and mannose-1-phosphate in cell wall biosynthesis; required for normal cell wall structure	Verified	protein amino acid glycosylation*	mannose-1-phosphate guanylyltransferase activity	cytoplasm	yes	het
YDL056W::chr4_1	0	MBP1	-2.69812	-1.71028	-0.872455	Transcription factor involved in regulation of cell cycle progression from G1 to S phase, forms a complex with Swi6p that binds to MluI cell cycle box regulatory element in promoters of DNA synthesis genes	Verified	DNA replication*	DNA binding*	nucleus	no	hom
YDL057W::chr4_1	0	YDL057W	1.01513	1.66239	-0.518739		Uncharacterized	biological process unknown	molecular function unknown	cellular component unknown	no	hom
YDL058W::chr00_17a	0	USO1				Essential protein involved in intracellular protein transport, coiled-coil protein necessary for transport from ER to Golgi; required for assembly of the ER-to-Golgi SNARE complex	Verified	ER to Golgi vesicle-mediated transport*	molecular function unknown	soluble fraction	yes	het
YDL059C::chr4_1	0	RAD59	-0.696199	0.0240083	-0.279106	Protein involved in the repair of double-strand breaks in DNA during vegetative growth via recombination and single-strand annealing; anneals complementary single-stranded DNA; homologous to Rad52p	Verified	telomere maintenance via recombination*	protein binding*	nucleus	no	hom
YDL060W::chr4_1	0	TSR1	-0.792501	-1.21021	0.146367	Protein required for processing of 20S pre-rRNA in the cytoplasm, associates with pre-40S ribosomal particles	Verified	ribosome biogenesis and assembly*	ribonucleoprotein binding	cytoplasm*	yes	het
YDL061C::chr4_1	0	RPS29B	-3.37246	-2.71662	-0.490044	Protein component of the small (40S) ribosomal subunit; nearly identical to Rps29Ap and has similarity to rat S29 and E. coli S14 ribosomal proteins	Verified	translation	structural constituent of ribosome	cytosolic small ribosomal subunit (sensu Eukaryota)	no	hom
YDL062W::chr4_1	0	YDL062W	0.022866	0.528396	-0.320693		Dubious				no	hom
YDL063C::chr4_1	0	YDL063C	-1.64934	0.0100796	-1.17347		Uncharacterized	ribosome biogenesis and assembly	molecular function unknown	cytoplasm*	no	hom
YDL064W::chr4_1	0	UBC9	-0.538361	-0.0682342	-0.745754	SUMO-conjugating enzyme involved in the Smt3p conjugation pathway; nuclear protein required for S- and M-phase cyclin degradation and mitotic control; involved in proteolysis mediated by the anaphase-promoting complex cyclosome (APCC)	Verified	G2/M transition of mitotic cell cycle*	SUMO conjugating enzyme activity	nucleus	yes	het
YDL065C::chr4_1	0	PEX19	-0.883819	-0.701485	-0.420278	Chaperone and import receptor for newly-synthesized class I peroxisomal membrane proteins (PMPs), binds PMPs in the cytoplasm and delivers them to the peroxisome for subsequent insertion into the peroxisomal membrane	Verified	protein folding*	protein binding	cytosol	no	hom
YDL066W::chr4_1	0	IDP1	1.33937	0.691614	-1.1185	Mitochondrial NADP-specific isocitrate dehydrogenase, catalyzes the oxidation of isocitrate to alpha-ketoglutarate; not required for mitochondrial respiration and may function to divert alpha-ketoglutarate to biosynthetic processes	Verified	glutamate biosynthetic process*	isocitrate dehydrogenase (NADP+) activity	mitochondrion*	no	hom
YDL067C::chr4_1	0	COX9	0.0567862	0.42957	0.0335176	Subunit VIIa of cytochrome c oxidase, which is the terminal member of the mitochondrial inner membrane electron transport chain	Verified	mitochondrial electron transport, cytochrome c to oxygen	cytochrome-c oxidase activity	mitochondrion*	no	hom
YDL068W::chr4_1	0	YDL068W	3.54414	0.661165	-0.252313		Dubious				no	hom
YDL069C::chr4_1	0	CBS1	-1.62336	-0.278829	-0.308851	Mitochondrial translational activator of the COB mRNA; membrane protein that interacts with translating ribosomes, acts on the COB mRNA 5'-untranslated leader	Verified	translation	translation factor activity, nucleic acid binding	mitochondrion*	no	hom
YDL070W::chr4_1	0	BDF2	-0.514822	-0.503885	-0.827676	Protein involved in transcription initiation at TATA-containing promoters; associates with the basal transcription factor TFIID; contains two bromodomains; corresponds to the C-terminal region of mammalian TAF1; redundant with Bdf1p	Verified	biological process unknown	molecular function unknown	nucleus	no	hom
YDL071C::chr4_1	0	IRC1	2.29507	-0.450866	-0.670442	Hypothetical protein; null mutant displays increased levels of spontaneous Rad52 foci	Dubious				no	hom
YDL072C::chr4_1	0	YET3	-1.37328	-0.240817	0.117055	Protein of unknown function; YET3 null mutant decreases the level of secreted invertase; homolog of human BAP31 protein	Verified	biological process unknown	molecular function unknown	endoplasmic reticulum	no	hom
YDL073W::chr4_1	0	YDL073W	-2.60034	-0.71543	-0.697302		Uncharacterized	biological process unknown	molecular function unknown	cellular component unknown	no	hom
YDL074C::chr4_1	0	BRE1	-3.80405	-2.07914	-1.4093	E3 ubiquitin ligase for Rad6p, required for the ubiquitination of histone H2B, recruitment of Rad6p to promoter chromatin and subsequent methylation of histone H3 (on L4 and L79), contains RING finger domain	Verified	telomere maintenance*	ubiquitin-protein ligase activity	nucleus	no	hom
YDL075W::chr4_1	0	RPL31A				Protein component of the large (60S) ribosomal subunit, nearly identical to Rpl31Bp and has similarity to rat L31 ribosomal protein; associates with the karyopherin Sxm1p	Verified	translation	structural constituent of ribosome	cytosolic large ribosomal subunit (sensu Eukaryota)	no	hom
YDL076C::chr4_1	0	RXT3	-2.28532	-1.39761	-1.19172	Protein of unknown function, may be involved in chromatin silencing	Uncharacterized	histone deacetylation*	histone deacetylase activity	nucleus*	no	hom
YDL077C::chr4_1	0	VAM6	1.03267	3.11512	-0.0184742	Vacuolar protein that plays a critical role in the tethering steps of vacuolar membrane fusion by facilitating guanine nucleotide exchange on small guanosine triphosphatase Ypt7p	Verified	telomere maintenance*	Rab guanyl-nucleotide exchange factor activity	vacuole (sensu Fungi)*	no	hom
YDL078C::chr4_1	0	MDH3	0.558391	0.914308	0.786707	Cytoplasmic malate dehydrogenase, catalyzes interconversion of malate and oxaloacetate; involved in the glyoxylate cycle	Verified	fatty acid beta-oxidation*	L-malate dehydrogenase activity	peroxisome*	no	hom
YDL079C::chr4_1	0	MRK1	0.482527	0.41177	-0.040799	Glycogen synthase kinase 3 (GSK-3) homolog; one of four GSK-3 homologs in S. cerevisiae that function to activate Msn2p-dependent transcription of stress responsive genes and that function in protein degradation	Verified	protein amino acid phosphorylation*	glycogen synthase kinase 3 activity	cellular component unknown	no	hom
YDL080C::chr4_1	0	THI3	0.515701	1.36138	-0.716238	Probable decarboxylase, required for expression of enzymes involved in thiamine biosynthesis; may have a role in catabolism of amino acids to long-chain and complex alcohols	Verified	positive regulation of transcription from RNA polymerase II promoter*	transcriptional activator activity*	nucleus	no	hom
YDL081C::chr4_1	0	RPP1A	-3.90753	-1.69976	-0.0634262	Ribosomal protein P1 alpha, a component of the ribosomal stalk, which is involved in the interaction between translational elongation factors and the ribosome; accumulation of P1 in the cytoplasm is regulated by phosphorylation and interaction with the P2	Verified	translational elongation*	structural constituent of ribosome	cytosolic large ribosomal subunit (sensu Eukaryota)	no	hom
YDL082W::chr4_1	0	RPL13A	-2.96928	-3.17611	-1.23799	Protein component of the large (60S) ribosomal subunit, nearly identical to Rpl13Bp; not essential for viability; has similarity to rat L13 ribosomal protein	Verified	translation	structural constituent of ribosome	cytosolic large ribosomal subunit (sensu Eukaryota)	no	hom
YDL083C::chr4_1	0	RPS16B				Protein component of the small (40S) ribosomal subunit; identical to Rps16Ap and has similarity to E. coli S9 and rat S16 ribosomal proteins	Verified	translation*	structural constituent of ribosome	cytosolic small ribosomal subunit (sensu Eukaryota)	no	hom
YDL084W::chr4_1	0	SUB2	-2.02578	-1.1444	-0.473165	Component of the TREX complex required for nuclear mRNA export; member of the DEAD-box RNA helicase superfamily and is involved in early and late steps of spliceosome assembly; homolog of the human splicing factor hUAP56	Verified	nuclear mRNA splicing, via spliceosome*	protein binding*	nucleus*	yes	het
YDL085W::chr4_1	0	NDE2	-1.24104	-0.689879	-0.23267	Mitochondrial external NADH dehydrogenase, catalyzes the oxidation of cytosolic NADH; Nde1p and Nde2p are involved in providing the cytosolic NADH to the mitochondrial respiratory chain	Verified	NADH oxidation*	NADH dehydrogenase activity	mitochondrion	no	hom
[truncated: 5,219 more rows]
