# Supplementary material for: Systematic Prediction of Antifungal Drug Synergy by Chemogenomic Screening in Saccharomyces cerevisiae
Source: Front Fungal Biol. 2021 Jul 2;2:683414. doi: 10.3389/ffunb.2021.683414 (PMC10512392; doi:10.3389/ffunb.2021.683414)
Supplement: Supplementary file 2 [file Data_Sheet_2.ZIP › Sypplementary_data_4_(Single_compounds)/+ Hyd vs Cer.xlsx]

## Sheet: c2 - unique
strain	Gene	z_result_nq:07_07_12_t06:Hydroxyurea:6.25:mM:Cervastatin:2:uM:5_20:heho_05_06:YPD	z_result_nq:07_07_12_t14:Cervastatin:2:uM:::mM:5_20:heho_05_06:YPD	z_result_nq:07_08_09_t01:Hydroxyurea:6.25:mM::::5_20:heho_05_06:YPD	z_result_nq:07_07_12_t11:Cervastatin:5:uM:::mM:5_20:heho_05_06:YPD	z_result_nq:07_07_12_t15:Hydroxyurea:50:mM:::mM:5_20:heho_05_06:YPD	Description	feature_qualifier	GO_process	GO_function	GO_component	essential_gene	zygosity			strain with Z>=2 apprearing only in combination
YBR243C::chr2_4	ALG7	19.0603	1.83922	3.86848	4.0884	3.14467	UDP-N-acetyl-glucosamine-1-P transferase, transfers Glc-Nac-P from UDP-GlcNac to Dol-P in the ER in the first step of the dolichol pathway of protein asparagine-linked glycosylation; inhibited by tunicamycin	Verified	protein amino acid N-linked glycosylation	UDP-N-acetylglucosamine-dolichyl-phosphate N-acetylglucosaminephosphotransferase activity	endoplasmic reticulum	yes	het			YGR029W::chr7_4
YFR004W::chr6_1	RPN11	30.1725	-2.52722	3.82141	-0.755963	4.85688	Metalloprotease subunit of the 19S regulatory particle of the 26S proteasome lid; couples the deubiquitination and degradation of proteasome substrates	Verified	ubiquitin-dependent protein catabolic process	endopeptidase activity	nucleus*	yes	het			YMR218C::chr13_4
YDR472W::chr4_8	TRS31	22.5045	1.23383	3.78408	2.99901	3.36219	One of 10 subunits of the transport protein particle (TRAPP) complex of the cis-Golgi which mediates vesicle docking and fusion; involved in endoplasmic reticulum (ER) to Golgi membrane traffic	Verified	ER to Golgi vesicle-mediated transport	molecular function unknown	TRAPP complex	yes	het			YBR257W::chr2_4
YDL007W::chr4_1	RPT2	4.95839	-0.677564	3.62188	-1.1727	1.98541	One of six ATPases of the 19S regulatory particle of the 26S proteasome involved in the degradation of ubiquitinated substrates; required for normal peptide hydrolysis by the core 20S particle	Verified	ubiquitin-dependent protein catabolic process	ATPase activity*	nucleus*	yes	het			YJL194W::chr10_1
YBR155W::chr2_3	CNS1	5.63754	0.531618	3.49798	0.62372	2.25293	TPR-containing co-chaperone; binds both Hsp82p (Hsp90) and Ssa1p (Hsp70) and stimulates the ATPase activity of SSA1, ts mutants reduce Hsp82p function while over expression suppresses the phenotypes of an HSP82 ts allele and a cpr7 deletion	Verified	protein folding	Hsp70 protein binding*	cytoplasm	yes	het			YBR152W::chr2_3
YLR010C::chr12_1	TEN1	15.8921	-1.15712	3.41597	-0.415813	-1.05367	Protein that regulates telomeric length; protects telomeric ends in a complex with Cdc13p and Stn1p	Verified	telomere capping	molecular function unknown	nuclear telomere cap complex	yes	het			YDR062W::chr4_4
YBR070C::chr2_2	ALG14	11.7551	-0.43459	3.30852	-0.909724	-0.751663	Component of UDP-GlcNAc transferase required for the second step of dolichyl-linked oligosaccharide synthesis; anchors the catalytic subunit Alg13p to the ER membrane; similar to bacterial and human glycosyltransferases	Verified	dolichol-linked oligosaccharide biosynthetic process	protein anchor*	membrane fraction*	yes	het			YBL097W::chr2_2
YBR160W::chr2_3	CDC28	7.46433	0.138217	3.29554	1.39363	0.342038	Catalytic subunit of the main cell cycle cyclin-dependent kinase (CDK); alternately associates with G1 cyclins (CLNs) and G2/M cyclins (CLBs) which direct the CDK to specific substrates	Verified	protein amino acid phosphorylation*	cyclin-dependent protein kinase activity	cytoplasm*	yes	het			YDR189W::chr4_5
YBR038W::chr2_2	CHS2	5.1064	0.637798	3.24033	-3.04918	-3.80111	Chitin synthase II, requires activation from zymogenic form in order to catalyze the transfer of N-acetylglucosamine (GlcNAc) to chitin; required for the synthesis of chitin in the primary septum during cytokinesis	Verified	cytokinesis*	chitin synthase activity	bud neck	yes	het			YCL053C::chr3_1
YER048W-A::chr00_2	ISD11	6.50178	-0.588585	3.18549	-0.467301	1.85493	Protein required for mitochondrial iron-sulfur cluster biosynthesis	Verified	iron-sulfur cluster assembly	molecular function unknown	mitochondrion*	yes	het			YNL113W::chr14_3
YBL084C::chr2_1	CDC27	7.0734	-0.849834	3.14787	-2.04555	-0.331222	Subunit of the Anaphase-Promoting Complex/Cyclosome (APC/C), which is a ubiquitin-protein ligase required for degradation of anaphase inhibitors, including mitotic cyclins, during the metaphase/anaphase transition	Verified	mitotic sister chromatid segregation*	protein binding*	anaphase-promoting complex	yes	het			YGR265W::chr00_3
YBR198C::chr2_4	TAF5	10.5274	-0.284546	3.10384	4.24039	-0.890433	Subunit (90 kDa) of TFIID and SAGA complexes, involved in RNA polymerase II transcription initiation and in chromatin modification	Verified	transcription initiation from RNA polymerase II promoter*	general RNA polymerase II transcription factor activity	SAGA complex*	yes	het			YIR012W::chr9_2
YOL077C::chr15_5	BRX1	11.2486	-1.25644	3.0092	-0.0546225	-1.25347	Nucleolar protein, constituent of 66S pre-ribosomal particles; depletion leads to defects in rRNA processing and a block in the assembly of large ribosomal subunits; possesses a sigma(70)-like RNA-binding motif	Verified	ribosome biogenesis and assembly*	rRNA primary transcript binding*	nucleolus	yes	het			YGL068W::chr7_1
YBL105C::chr2_2	PKC1	11.3972	-1.5102	2.94249	-1.25109	2.41458	Protein serine/threonine kinase essential for cell wall remodeling during growth; localized to sites of polarized growth and the mother-daughter bud neck; homolog of the alpha, beta, and gamma isoforms of mammalian protein kinase C (PKC)	Verified	cell wall organization and biogenesis*	protein kinase C activity	cytoplasm*	yes	het			YGR113W::chr7_4
YBR252W::chr2_4	DUT1	15.8266	0.877606	2.8673	0.712677	2.03804	dUTPase, catalyzes hydrolysis of dUTP to dUMP and PPi, thereby preventing incorporation of uracil into DNA during replication; critical for the maintenance of genetic stability	Verified	pyrimidine deoxyribonucleoside triphosphate catabolic process	dUTP diphosphatase activity	cytoplasm*	yes	het			YGL245W::chr7_3
YBR142W::chr2_3	MAK5	20.9529	-2.16642	2.85423	-2.83673	0.671731	Essential nucleolar protein, putative DEAD-box RNA helicase required for maintenance of M1 dsRNA virus; involved in biogenesis of large (60S) ribosomal subunits	Verified	ribosome biogenesis and assembly*	ATP-dependent RNA helicase activity	nucleolus	yes	het			YOL149W::chr00_10
YDR416W::chr4_7	SYF1	9.94175	0.696822	2.83789	-0.24622	-0.341868	Component of the spliceosome complex involved in pre-mRNA splicing; involved in regulation of cell cycle progression; similar to Drosophila crooked neck protein	Verified	nuclear mRNA splicing, via spliceosome*	molecular function unknown	spliceosome	yes	het			YPL151C::chr16_2
YDL235C::chr4_3	YPD1	8.6943	-1.40835	2.83128	0.792098	1.63569	Phosphorelay intermediate protein, phosphorylated by the plasma membrane sensor Sln1p in response to osmotic stress and then in turn phosphorylates the response regulators Ssk1p in the cytosol and Skn7p in the nucleus	Verified	response to osmotic stress*	transferase activity, transferring phosphorus-containing groups	cytoplasm	yes	het			YKR062W::chr11_3
YGR147C::chr7_5	NAT2	40.5137	3.06816	2.82045	3.12801	0.135495	N alpha-acetyl-transferase, transfers acetyl group from acetyl coenzyme A to the N-terminal methionine residues of proteins	Verified	N-terminal peptidyl-methionine acetylation	peptide alpha-N-acetyltransferase activity	cytoplasm*	yes	het			YLR314C::chr12_4
YGL155W::chr7_2	CDC43	31.2126	-1.50225	2.65476	-1.29871	-0.511282	Beta subunit of geranylgeranyltransferase type I, catalyzes geranylgeranylation to the cysteine residue in proteins containing a C-terminal CaaX sequence ending in Leu or Phe; has substrates important for morphogenesis	Verified	establishment of cell polarity (sensu Fungi)*	signal transducer activity*	intracellular*	yes	het			YBR123C::chr2_3
YPR183W::chr16_5	DPM1	7.54264	0.531009	2.56791	0.469026	0.224059	Dolichol phosphate mannose (Dol-P-Man) synthase of the ER membrane, catalyzes the formation of Dol-P-Man from Dol-P and GDP-Man; required for glycosyl phosphatidylinositol membrane anchoring, O mannosylation, and protein glycosylation	Verified	protein amino acid N-linked glycosylation*	transferase activity, transferring glycosyl groups*	mitochondrion*	yes	het			YHR122W::chr8_2
YOR244W::chr15_3	ESA1	13.7144	0.216141	2.55683	0.145405	1.51042	Histone acetyltransferase catalytic subunit of the native multisubunit complex (NuA4) that acetylates four conserved internal lysines of histone H4 N-terminal tail; required for cell cycle progression	Verified	DNA repair*	histone acetyltransferase activity	histone acetyltransferase complex*	yes	het			YKL052C::chr11_1
YDR280W::chr4_6	RRP45	7.6607	-2.50163	2.42817	-3.13239	-2.38749	Protein involved in rRNA processing; component of the exosome 3->5 exonuclease complex	Verified	35S primary transcript processing*	3'-5'-exoribonuclease activity	nuclear exosome (RNase complex)*	yes	het			YBL040C::chr2_1
YML126C::chr00_9	ERG13	5.07394	0.432979	2.40446	1.98036	0.990835	3-hydroxy-3-methylglutaryl-CoA (HMG-CoA) synthase, catalyzes the formation of HMG-CoA from acetyl-CoA and acetoacetyl-CoA; involved in the second step in mevalonate biosynthesis	Verified	ergosterol biosynthetic process	hydroxymethylglutaryl-CoA synthase activity	endoplasmic reticulum	yes	het			YGL171W::chr7_2
YDR427W::chr00_11	RPN9	18.8518	1.30498	2.36613	-0.379067	3.57311	Non-ATPase regulatory subunit of the 26S proteasome, has similarity to putative proteasomal subunits in other species; null mutant is temperature sensitive and exhibits cell cycle and proteasome assembly defects	Verified	ubiquitin-dependent protein catabolic process	structural molecule activity	proteasome regulatory particle, lid subcomplex (sensu Eukaryota)	yes	het			YPL169C::chr16_2
YBR265W::chr2_4	TSC10	10.7897	0.793598	2.36399	1.46457	1.15529	3-ketosphinganine reductase, catalyzes the second step in phytosphingosine synthesis, essential for growth in the absence of exogenous dihydrosphingosine or phytosphingosine, member of short chain dehydrogenase/reductase protein family	Verified	sphingolipid biosynthetic process*	oxidoreductase activity, acting on NADH or NADPH	cytoplasm*	yes	het			YGR103W::chr7_4
YOL133W::chr00_6	HRT1	6.74289	-0.133242	2.27492	0.888286	-1.03893	RING finger containing subunit of Skp1-Cullin-F-box ubiquitin protein ligases (SCF); required for Gic2p, Far1p, Sic1p and Cln2p degradation; may tether Cdc34p (a ubiquitin conjugating enzyme or E2) and Cdc53p (a cullin) subunits of SCF	Verified	G1/S transition of mitotic cell cycle*	protein binding*	cytoplasm*	yes	het			YDL164C::chr4_2
YLR430W::chr00_4	SEN1	12.2603	0.351662	2.27271	-0.113134	-0.982489	Putative helicase required for RNA polymerase II transcription termination and processing of RNAs; homolog of Senataxin which causes Ataxia-Oculomotor Apraxia 2 and a dominant form of amyotrophic lateral sclerosis	Verified	35S primary transcript processing*	DNA-dependent ATPase activity*	nucleus	yes	het			YNL287W::chr00_8
YDR437W::chr4_8	GPI19	4.80853	0.0449186	2.18922	-0.643459	-0.499719	Subunit of GPI-GlcNAc transferase involved in synthesis of N-acetylglucosaminyl phosphatidylinositol (GlcNAc-PI), which is the first intermediate in glycosylphosphatidylinositol (GPI) anchor synthesis, shares similarity with mammalian PIG-P	Verified	GPI anchor biosynthetic process	UDP-glycosyltransferase activity	endoplasmic reticulum*	yes	het			YPL117C::chr16_2
YBL041W::chr2_1	PRE7	5.3521	1.52159	2.00516	0.123101	2.97333	20S proteasome beta-type subunit	Verified	ubiquitin-dependent protein catabolic process	endopeptidase activity	proteasome core complex, beta-subunit complex (sensu Eukaryota)	yes	het			YLR276C::chr12_4
YGR029W::chr7_4	ERV1	13.5222	-0.67781	1.8614	-0.863937	-0.284191	Flavin-linked sulfhydryl oxidase of the mitochondrial intermembrane space (IMS), oxidizes Mia40p as part of a disulfide relay system that promotes IMS retention of imported proteins; ortholog of human hepatopoietin (ALR)	Verified	response to oxidative stress*	thiol oxidase activity*	mitochondrion*	yes	het			YML043C::chr13_1b
YAL031C::chr1_1	GIP4	4.6862	2.90232	1.83394	5.33089	2.86813	Cytoplasmic Glc7-interacting protein whose overexpression relocalizes Glc7p from the nucleus and prevents chromosome segregation; potential Cdc28p substrate	Verified	chromosome segregation*	protein phosphatase type 1 regulator activity*	cytoplasm	no	hom			YDR412W::chr4_7
YLR025W::chr12_1	SNF7	4.11232	2.24615	1.79653	3.66473	3.62622	One of four subunits of the endosomal sorting complex required for transport III (ESCRT-III); involved in the sorting of transmembrane proteins into the multivesicular body (MVB) pathway; recruited from the cytoplasm to endosomal membranes	Verified	telomere maintenance*	protein binding	cytoplasm*	no	hom			YPL217C::chr00_18
YMR218C::chr13_4	TRS130	12.3094	-0.283261	1.77679	-0.205348	0.839888	One of 10 subunits of the transport protein particle (TRAPP) complex of the cis-Golgi which mediates vesicle docking and fusion; involved in ER to Golgi membrane traffic; mutation activates transcription of OCH1	Verified	ER to Golgi vesicle-mediated transport	molecular function unknown	TRAPP complex	yes	het			YBR153W::chr2_3
YNL002C::chr14_4	RLP7	9.52975	2.13574	1.69312	0.391287	0.844419	Nucleolar protein with similarity to large ribosomal subunit L7 proteins; constituent of 66S pre-ribosomal particles; plays an essential role in processing of precursors to the large ribosomal subunit RNAs	Verified	ribosome biogenesis and assembly*	rRNA binding	nucleolus	yes	het			YDR013W::chr4_3
YBR257W::chr2_4	POP4	15.9895	-0.525156	1.68061	1.81122	3.94027	Subunit of both RNase MRP, which cleaves pre-rRNA, and nuclear RNase P, which cleaves tRNA precursors to generate mature 5' ends; binds to the RPR1 RNA subunit in Rnase P	Verified	rRNA processing*	ribonuclease P activity*	ribonuclease MRP complex*	yes	het			YPR113W::chr16_5
YJL194W::chr10_1	CDC6	4.79185	-3.34288	1.65822	-2.36747	-2.83076	Essential ATP-binding protein required for DNA replication, component of the pre-replicative complex (pre-RC) which requires ORC to associate with chromatin and is in turn required for Mcm2-7p DNA association; homologous to S. pombe Cdc18p	Verified	pre-replicative complex formation	protein binding*	pre-replicative complex	yes	het			YMR117C::chr00_9
YPR090W::chr16_4	YPR089W_p	4.46437	2.4036	1.59715	5	4.36009		Uncharacterized	biological process unknown	molecular function unknown	cellular component unknown	no	hom			YPL122C::chr16_2
YBR152W::chr2_3	SPP381	12.4441	-3.13801	1.58269	-1.26506	1.99836	mRNA splicing factor, component of U4/U6.U5 tri-snRNP; interacts genetically and physically with Prp38p	Verified	nuclear mRNA splicing, via spliceosome*	protein binding*	U4/U6 x U5 tri-snRNP complex	yes	het			YMR270C::chr13_5
YDR062W::chr4_4	LCB2	33.2784	1.93305	1.56448	3.58915	3.93657	Component of serine palmitoyltransferase, responsible along with Lcb1p for the first committed step in sphingolipid synthesis, which is the condensation of serine with palmitoyl-CoA to form 3-ketosphinganine	Verified	sphingolipid biosynthetic process	serine C-palmitoyltransferase activity	membrane fraction*	yes	het			YER148W::chr00_5
YGR013W::chr7_3	SNU71	14.0962	3.8022	1.50145	2.63084	2.12794	Component of U1 snRNP required for mRNA splicing via spliceosome; yeast specific, no metazoan counterpart	Verified	nuclear mRNA splicing, via spliceosome	RNA binding	snRNP U1	yes	het			YDR087C::chr4_4
YBL097W::chr2_2	BRN1	14.8049	0.668041	1.48729	1.38638	1.11709	Essential protein required for chromosome condensation, likely to function as an intrinsic component of the condensation machinery, may influence multiple aspects of chromosome transmission and dynamics	Verified	mitotic sister chromatid segregation*	molecular function unknown	nucleus*	yes	het			YLR215C::chr00_11
YDR189W::chr4_5	SLY1	12.6523	0.981796	1.43143	0.308252	3.37864	Hydrophilic protein involved in vesicle trafficking between the ER and Golgi; SM (Sec1/Munc-18) family protein that binds the tSNARE Sed5p and stimulates its assembly into a trans-SNARE membrane-protein complex	Verified	ER to Golgi vesicle-mediated transport	SNARE binding	endoplasmic reticulum*	yes	het			YPL210C::chr16_1
YCL053C::chr3_1	YCL053C_d	4.28566	1.348	1.43048	-0.196036	0.797836		Deleted				yes	het			YAL025C::chr1_1
YNL113W::chr14_3	RPC19	4.46383	0.718112	1.38194	1.69376	0.6385	RNA polymerase subunit, common to RNA polymerases I and III	Verified	ribosome biogenesis and assembly*	DNA-directed RNA polymerase activity	DNA-directed RNA polymerase III complex*	yes	het			YHR040W::chr8_1
YJL076W::chr10_2	NET1	11.8413	2.13715	1.37138	2.67565	3.04459	Core subunit of the RENT complex, which is a complex involved in nucleolar silencing and telophase exit; stimulates transcription by RNA polymerase I and regulates nucleolar structure	Verified	regulation of exit from mitosis*	rDNA binding	nucleolus*	yes	het			YFL022C::chr6_1
YGR265W::chr00_3	YGR265W	9.26157	-2.24895	1.35351	-1.86954	-2.53966		Dubious				yes	het			YPL094C::chr16_2
YIR012W::chr9_2	SQT1	20.985	-0.702505	1.29765	-1.14966	-1.38986	Essential protein involved in a late step of 60S ribosomal subunit assembly or modification; contains multiple WD repeats; interacts with Qsr1p in a two-hybrid assay	Verified	ribosome biogenesis and assembly*	molecular function unknown	cytoplasm*	yes	het			YPR190C::chr16_5
YGL068W::chr7_1	MNP1	7.97671	1.53149	1.29654	-0.361428	-0.199794	Protein associated with the mitochondrial nucleoid; putative mitochondrial ribosomal protein with similarity to E. coli L7/L12 ribosomal protein; required for normal respiratory growth	Verified	translation*	structural constituent of ribosome	mitochondrion*	yes	het			YGL172W::chr7_2
YGR113W::chr7_4	DAM1	7.40862	-0.273	1.28303	2.00804	1.57393	Essential subunit of the Dam1 complex (aka DASH complex), couples kinetochores to the force produced by MT depolymerization thereby aiding in chromosome segregation; Ipl1p target for regulating kinetochore-MT attachments	Verified	mitotic spindle organization and biogenesis in nucleus*	structural constituent of cytoskeleton	condensed nuclear chromosome kinetochore*	yes	het			YGL137W::chr7_2
YGL245W::chr7_3	GUS1	8.68325	0.283102	1.26408	0.492319	0.231895	Glutamyl-tRNA synthetase (GluRS), forms a complex with methionyl-tRNA synthetase (Mes1p) and Arc1p; complex formation increases the catalytic efficiency of both tRNA synthetases and ensures their correct localization to the cytoplasm	Verified	glutamyl-tRNA aminoacylation	glutamate-tRNA ligase activity	cytoplasm*	yes	het			YGL061C::chr7_1
YOL149W::chr00_10	DCP1	5.74646	-1.20901	1.25616	-0.88109	-0.837087	Subunit of the Dcp1p-Dcp2p decapping enzyme complex, which removes the 5' cap structure from mRNAs prior to their degradation; enhances the activity of catalytic subunit Dcp2p; regulated by DEAD box protein Dhh1p	Verified	mRNA catabolic process*	mRNA binding*	cytoplasmic mRNA processing body	yes	het			YGR140W::chr7_5
YPL151C::chr16_2	PRP46	8.11512	-1.93162	1.22264	-1.92912	-1.02014	Splicing factor that is found in the Cef1p subcomplex of the spliceosome	Verified	nuclear mRNA splicing, via spliceosome	molecular function unknown	spliceosome	yes	het			YDL208W::chr4_3
YLR033W::chr00_8	RSC58	4.03737	3.43213	1.18073	3.22013	0.378495	Remodels the structure of chromatin complex 58KDa subunit; Chromatin Remodeling Complex subunit	Verified	chromatin remodeling	molecular function unknown	RSC complex	yes	het			YPL252C::chr16_1
YKR062W::chr11_3	TFA2	8.89203	1.09318	1.14504	0.413808	1.52608	TFIIE small subunit, involved in RNA polymerase II transcription initiation	Verified	transcription initiation from RNA polymerase II promoter	general RNA polymerase II transcription factor activity	transcription factor TFIIE complex	yes	het			YEL002C::chr5_2
YLR314C::chr12_4	CDC3	23.4738	1.64124	1.13859	0.955911	0.518891	Component of the septin ring of the mother-bud neck that is required for cytokinesis; septins recruit proteins to the neck and can act as a barrier to diffusion at the membrane, and they comprise the 10nm filaments seen with EM	Verified	cell wall organization and biogenesis*	structural constituent of cytoskeleton*	prospore membrane*	yes	het			YDR499W::chr4_8
YBL034C::chr2_1	STU1	17.2949	2.39245	1.13711	0.465357	0.696841	Component of the mitotic spindle that binds to interpolar microtubules via its association with beta-tubulin (Tub2p); required for interpolar microtubules to provide an outward force on the spindle poles	Verified	microtubule nucleation	structural constituent of cytoskeleton	spindle pole body	yes	het			YPR186C::chr16_5
YBR123C::chr2_3	TFC1	11.9766	-0.941065	1.09728	0.179658	1.39385	One of six subunits of the RNA polymerase III transcription initiation factor complex (TFIIIC); part of the TauA globular domain of TFIIIC that binds DNA at the BoxA promoter sites of tRNA and similar genes; human homolog is TFIIIC-63	Verified	transcription initiation from RNA polymerase III promoter	RNA polymerase III transcription factor activity	transcription factor TFIIIC complex	yes	het			YDR526C::chr00_17a
YHR122W::chr8_2	YHR122W	12.9642	0.228092	1.07121	0.253695	1.5239		Uncharacterized	transcription	molecular function unknown	cytoplasm*	yes	het			YJL002C::chr00_13
YKL052C::chr11_1	ASK1	16.9178	-0.474611	1.02237	0.584913	0.510447	Essential subunit of the Dam1 complex (aka DASH complex), couples kinetochores to the force produced by MT depolymerization thereby aiding in chromosome segregation; phosphorylated during the cell cycle by cyclin-dependent kinases	Verified	mitotic spindle organization and biogenesis in nucleus*	structural constituent of cytoskeleton	condensed nuclear chromosome kinetochore*	yes	het			YKL186C::chr11_2
YBL040C::chr2_1	ERD2	12.9197	0.813156	1.00762	-0.402671	0.298666	Integral membrane protein that binds to the HDEL motif in proteins destined for retention in the endoplasmic reticulum; has a role in maintenance of normal levels of ER-resident proteins	Verified	ER to Golgi vesicle-mediated transport*	HDEL sequence binding	integral to endoplasmic reticulum membrane	yes	het			YEL019C::chr5_2
YGL171W::chr7_2	ROK1	14.8419	-0.0102564	0.991453	1.30085	0.305128	ATP-dependent RNA helicase of the DEAD box family; required for 18S rRNA synthesis	Verified	35S primary transcript processing	ATPase activity*	nucleolus	yes	het			YHR023W::chr00_10
YPL169C::chr16_2	MEX67	5.60388	0.037516	0.963158	0.540689	-0.168557	Poly(A)RNA binding protein involved in nuclear mRNA export, component of the nuclear pore; ortholog of human TAP	Verified	mRNA export from nucleus	protein binding*	cytoplasm*	yes	het			YJL111W::chr10_2
YMR314W::chr00_8	PRE5	6.38251	2.3643	0.958106	2.07559	2.42714	20S proteasome alpha-type subunit	Verified	ubiquitin-dependent protein catabolic process	endopeptidase activity	proteasome core complex, alpha-subunit complex (sensu Eukaryota)	yes	het			YDL139C::chr4_2
YDR208W::chr4_5	MSS4	17.0612	2.96844	0.921854	0.502534	0.570779	Phosphatidylinositol-4-phosphate 5-kinase, involved in actin cytoskeleton organization and cell morphogenesis; multicopy suppressor of stt4 mutation	Verified	sporulation (sensu Fungi)*	1-phosphatidylinositol-4-phosphate 5-kinase activity	plasma membrane	yes	het			YFR051C::chr00_2
YGR103W::chr7_4	NOP7	8.27827	-0.62436	0.916486	0.519078	0.090411	Nucleolar protein involved in rRNA processing and 60S ribosomal subunit biogenesis; constituent of several different pre-ribosomal particles; required for exit from G<sub>0</sub> and the initiation of cell proliferation	Verified	ribosome biogenesis and assembly*	molecular function unknown	nucleus*	yes	het			YJR093C::chr00_12
YBL050W::chr2_1	SEC17	5.70488	2.33876	0.911243	1.48891	0.892012	Peripheral membrane protein required for vesicular transport between ER and Golgi and for the 'priming' step in homotypic vacuole fusion, part of the cis-SNARE complex; has similarity to alpha-SNAP	Verified	ER to Golgi vesicle-mediated transport*	soluble NSF attachment protein activity	peripheral to membrane of membrane fraction	yes	het			YHR068W::chr8_2
YDL164C::chr4_2	CDC9	6.58315	-1.23725	0.898685	-0.557013	-0.244864	DNA ligase found in the nucleus and mitochondria, an essential enzyme that joins Okazaki fragments during DNA replication; also acts in nucleotide excision repair, base excision repair, and recombination	Verified	nucleotide-excision repair*	DNA ligase (ATP) activity	nucleus*	yes	het			YER159C::chr00_5
YCL004W::chr3_1	PGS1	4.31597	2.50193	0.893503	1.86896	1.58272	Phosphatidylglycerolphosphate synthase, catalyzes the synthesis of phosphatidylglycerolphosphate from CDP-diacylglycerol and sn-glycerol 3-phosphate in the first committed and rate-limiting step of cardiolipin biosynthesis	Verified	phospholipid biosynthetic process	CDP-diacylglycerol-glycerol-3-phosphate 3-phosphatidyltransferase activity	mitochondrion	yes	het			YDR327W::chr4_6
YNL287W::chr00_8	SEC21	7.63606	0.46588	0.88711	-0.654591	-2.17102	Gamma subunit of coatomer, a heptameric protein complex that together with Arf1p forms the COPI coat; involved in ER to Golgi transport of selective cargo	Verified	ER to Golgi vesicle-mediated transport*	molecular function unknown	endosome*	yes	het			YHR190W::chr8_3
YPL117C::chr16_2	IDI1	12.0198	-1.01317	0.879487	-0.162364	-0.62089	Isopentenyl diphosphate:dimethylallyl diphosphate isomerase (IPP isomerase), catalyzes an essential activation step in the isoprenoid biosynthetic pathway; required for viability	Verified	ergosterol biosynthetic process	isopentenyl-diphosphate delta-isomerase activity	cytosol	yes	het			YPR055W::chr16_4
YLR276C::chr12_4	DBP9	8.69892	-1.77838	0.879459	-2.22432	-2.77027	ATP-dependent RNA helicase of the DEAD-box family involved in biogenesis of the 60S ribosomal subunit	Verified	ribosome biogenesis and assembly*	ATP-dependent RNA helicase activity	nucleolus	yes	het			YBR247C::chr2_4
YMR213W::chr13_4	CEF1	6.22485	2.23656	0.875399	1.86125	2.07684	Essential splicing factor; associated with Prp19p and the spliceosome, contains an N-terminal c-Myb DNA binding motif necessary for cell viability but not for Prp19p association, evolutionarily conserved and homologous to S. pombe Cdc5p	Verified	nuclear mRNA splicing, via spliceosome	RNA splicing factor activity, transesterification mechanism	spliceosome	yes	het			YEL026W::chr5_2
YML043C::chr13_1b	RRN11	24.4968	-1.24763	0.86225	-0.440589	-1.4122	Protein required for rDNA transcription by RNA polymerase I, component of the core factor (CF) of rDNA transcription factor, which also contains Rrn6p and Rrn7p	Verified	transcription from RNA polymerase I promoter	RNA polymerase I transcription factor activity	RNA polymerase I transcription factor complex	yes	het			YMR281W::chr13_5
YDR412W::chr4_7	RRP17	14.0018	-1.48138	0.848854	-1.55838	-1.06662	Protein required for cell viability	Uncharacterized	ribosome biogenesis and assembly*	molecular function unknown	cytoplasm	yes	het			YGR172C::chr7_5
YPL217C::chr00_18	BMS1	6.28223	0.224304	0.845542	-1.36258	-1.18938	Essential conserved nucleolar GTP-binding protein required for synthesis of 40S ribosomal subunits and for processing of the 35S pre-rRNA at sites A0, A1, and A2; interacts with Rcl1p, has similarity to Tsr1p	Verified	35S primary transcript processing*	GTP binding	cytoplasm*	yes	het			YNL310C::chr14_1
YBR153W::chr2_3	RIB7	18.067	-0.154617	0.845379	2.44936	-0.432206	Diaminohydroxyphoshoribosylaminopyrimidine deaminase; catalyzes the second step of the riboflavin biosynthesis pathway	Verified	riboflavin biosynthetic process	diaminohydroxyphosphoribosylaminopyrimidine deaminase activity	cellular component unknown	yes	het			YGL207W::chr7_3
YDR013W::chr4_3	PSF1	7.55303	1.10071	0.843306	1.44456	1.66932	Subunit of the GINS complex (Sld5p, Psf1p, Psf2p, Psf3p), which is localized to DNA replication origins and implicated in assembly of the DNA replication machinery	Verified	DNA-dependent DNA replication	molecular function unknown	GINS complex	yes	het			YNL256W::chr00_8
YPR113W::chr16_5	PIS1	4.38995	0.333311	0.829641	-0.147968	0.156596	Phosphatidylinositol synthase, required for biosynthesis of phosphatidylinositol, which is a precursor for polyphosphoinositides, sphingolipids, and glycolipid anchors for some of the plasma membrane proteins	Verified	cell cycle*	CDP-diacylglycerol-inositol 3-phosphatidyltransferase activity	mitochondrion*	yes	het			YPL237W::chr16_1
YMR117C::chr00_9	SPC24	10.2435	1.01643	0.815164	-0.0727864	0.0160757	Component of the evolutionarily conserved kinetochore-associated Ndc80 complex (Ndc80p-Nuf2p-Spc24p-Spc25p); involved in chromosome segregation, spindle checkpoint activity and kinetochore clustering	Verified	chromosome segregation*	structural constituent of cytoskeleton	condensed nuclear chromosome kinetochore*	yes	het			YJL156C::chr10_1
YPL122C::chr16_2	TFB2	6.99011	1.23677	0.801629	1.11635	0.306574	Subunit of TFIIH and nucleotide excision repair factor 3 complexes, involved in transcription initiation, required for nucleotide excision repair, similar to 52 kDa subunit of human TFIIH	Verified	transcription initiation from RNA polymerase II promoter*	general RNA polymerase II transcription factor activity	transcription factor TFIIH complex*	yes	het			YOR326W::chr15_4
YMR270C::chr13_5	RRN9	10.2161	1.39512	0.799724	1.52633	1.60187	Protein involved in promoting high level transcription of rDNA, subunit of UAF (upstream activation factor) for RNA polymerase I	Verified	transcription from RNA polymerase I promoter	RNA polymerase I transcription factor activity*	RNA polymerase I upstream activating factor complex	yes	het			YNL006W::chr14_4
YNR046W::chr14_4	TRM112	5.61081	2.08435	0.798955	0.399195	0.139613	Subunit of an adoMet-dependent tRNA methyltransferase (MTase) complex (Trm11p-Trm112p), required for the methylation of the guanosine nucleotide at position 10 (m2G10) in tRNAs; putative zinc binding subunit of other MTase-related proteins	Verified	tRNA methylation	zinc ion binding*	cytoplasm*	yes	het			YGR274C::chr00_3
YER148W::chr00_5	SPT15	4.2254	0.64459	0.783617	-0.47362	-0.693006	TATA-binding protein, general transcription factor that interacts with other factors to form the preinitiation complex at promoters, essential for viability	Verified	transcription from RNA polymerase II promoter*	DNA binding*	nucleus*	yes	het			YMR094W::chr00_9
YDR087C::chr4_4	RRP1	10.6961	1.28423	0.783178	0.120546	2.04605	Essential evolutionarily conserved nucleolar protein necessary for biogenesis of 60S ribosomal subunits and processing of pre-rRNAs to mature rRNAs, associated with several distinct 66S pre-ribosomal particles	Verified	ribosome biogenesis and assembly*	molecular function unknown	nucleus*	yes	het			YKL173W::chr11_2
YLR215C::chr00_11	CDC123	24.6848	0.0580357	0.777679	-0.283036	-0.157143	Protein involved in nutritional control of the cell cycle; regulates abundance of the translation initiation factor eIF2; ortholog of human D123 protein	Verified	regulation of progression through mitotic cell cycle	molecular function unknown	cytoplasm	yes	het			YDR235W::chr4_5
YPL210C::chr16_1	SRP72	7.05526	-0.0371282	0.777477	-0.651807	0.526897	Core component of the signal recognition particle (SRP) ribonucleoprotein (RNP) complex that functions in targeting nascent secretory proteins to the endoplasmic reticulum (ER) membrane	Verified	protein targeting to ER*	signal sequence binding	signal recognition particle (sensu Eukaryota)	yes	het			YLR298C::chr12_4
YDR160W::chr4_5	SSY1	15.0285	3.65764	0.769267	3.10462	4.50911	Component of the SPS plasma membrane amino acid sensor system (Ssy1p-Ptr3p-Ssy5p), which senses external amino acid concentration and transmits intracellular signals that result in regulation of expression of amino acid permease genes	Verified	response to amino acid stimulus	molecular function unknown	plasma membrane	yes	het			YDL153C::chr4_2
YAL025C::chr1_1	MAK16	11.0515	-1.31713	0.753128	-1.13378	-2.55197	Essential nuclear protein, constituent of 66S pre-ribosomal particles; required for maturation of 25S and 5.8S rRNAs; required for maintenance of M1 satellite double-stranded RNA of the L-A virus	Verified	ribosome biogenesis and assembly*	molecular function unknown	nucleolus	yes	het			YML065W::chr13_1b
YHR040W::chr8_1	BCD1	15.3642	-0.893474	0.749618	-0.280685	0.532037	Essential protein required for the accumulation of box C/D snoRNA	Verified	snoRNA metabolic process	nucleic acid binding	cytoplasm*	yes	het			YHR188C::chr8_3
YFL022C::chr6_1	FRS2	10.3521	0.898079	0.724574	-0.475057	1.46804	Alpha subunit of cytoplasmic phenylalanyl-tRNA synthetase, forms a tetramer with Frs1p to form active enzyme; evolutionarily distant from mitochondrial phenylalanyl-tRNA synthetase based on protein sequence, but substrate binding is similar	Verified	phenylalanyl-tRNA aminoacylation	phenylalanine-tRNA ligase activity	cytoplasm*	yes	het			YKL014C::chr11_1
YPL094C::chr16_2	SEC62	4.41119	-0.229693	0.722097	-0.256488	-0.874828	Essential subunit of Sec63 complex (Sec63p, Sec62p, Sec66p and Sec72p); with Sec61 complex, Kar2p/BiP and Lhs1p forms a channel competent for SRP-dependent and post-translational SRP-independent protein targeting and import into the ER	Verified	posttranslational protein targeting to membrane	protein binding*	endoplasmic reticulum membrane*	yes	het			YOR335C::chr15_4
YPR190C::chr16_5	RPC82	10.424	0.992233	0.718214	0.138692	-1.19215	RNA polymerase III subunit C82	Verified	ribosome biogenesis and assembly*	DNA-directed RNA polymerase activity	DNA-directed RNA polymerase III complex	yes	het			YKL196C::chr11_3
YGL172W::chr7_2	NUP49	6.29849	-1.71807	0.717342	-0.475807	-0.713852	Subunit of the Nsp1p-Nup57p-Nup49p-Nic96p subcomplex of the nuclear pore complex (NPC), required for nuclear export of ribosomes	Verified	mRNA export from nucleus*	structural molecule activity	nuclear pore*	yes	het			YLL034C::chr12_1
YGL137W::chr7_2	SEC27	22.155	0.525358	0.691567	0.296964	0.390006	Essential beta'-coat protein of the COPI coatomer, involved in ER-to-Golgi and Golgi-to-ER transport; contains WD40 domains that mediate cargo selective interactions; 45% sequence identity to mammalian beta'-COP	Verified	ER to Golgi vesicle-mediated transport*	molecular function unknown	COPI vesicle coat	yes	het			YLR355C::chr12_5
YGL061C::chr7_1	DUO1	7.40171	0.586036	0.667891	0.250663	1.74061	Essential subunit of the Dam1 complex (aka DASH complex), couples kinetochores to the force produced by MT depolymerization thereby aiding in chromosome segregation; is transferred to the kinetochore prior to mitosis	Verified	mitotic spindle organization and biogenesis in nucleus*	structural constituent of cytoskeleton	spindle pole body*	yes	het			YGL011C::chr7_1
YGR140W::chr7_5	CBF2	22.8656	1.68228	0.667563	2.45223	1.7576	Essential kinetochore protein, component of the CBF3 multisubunit complex that binds to the CDEIII region of the centromere; Cbf2p also binds to the CDEII region possibly forming a different multimeric complex, ubiquitinated in vivo	Verified	chromosome segregation*	DNA bending activity*	condensed nuclear chromosome kinetochore*	yes	het			YOR122C::chr15_2
YDL208W::chr4_3	NHP2	4.67992	1.33938	0.656822	0.885332	3.25854	Nuclear protein related to mammalian high mobility group (HMG) proteins, essential for function of H/ACA-type snoRNPs, which are involved in 18S rRNA processing	Verified	35S primary transcript processing*	RNA binding	small nucleolar ribonucleoprotein complex	yes	het			YDR341C::chr4_7
YPL252C::chr16_1	YAH1	10.1345	0.0587202	0.653848	-0.0404192	0.546478	Ferredoxin of the mitochondrial matrix required for formation of cellular iron-sulfur proteins; involved in heme A biosynthesis; homologous to human adrenodoxin	Verified	heme a biosynthetic process	electron carrier activity*	mitochondrial matrix	yes	het			YMR093W::chr00_6
YKL065C::chr11_1	YET1	4.02882	3.10208	0.640512	3.41994	3.36349	Endoplasmic reticulum transmembrane protein; may interact with ribosomes, based on co-purification experiments; homolog of human BAP31 protein	Verified	biological process unknown	molecular function unknown	endoplasmic reticulum*	no	hom			YBL004W::chr2_1
YEL002C::chr5_2	WBP1	23.7401	0.55999	0.636638	-0.454616	-2.47301	Beta subunit of the oligosaccharyl transferase (OST) glycoprotein complex; required for N-linked glycosylation of proteins in the endoplasmic reticulum	Verified	protein amino acid N-linked glycosylation*	dolichyl-diphosphooligosaccharide-protein glycotransferase activity	endoplasmic reticulum*	yes	het			YDL084W::chr4_1
YDR499W::chr4_8	LCD1	25.8158	-0.0319912	0.634859	-0.446222	0.567568	Essential protein required for the DNA integrity checkpoint pathways; interacts physically with Mec1p; putative homolog of S. pombe Rad26 and human ATRIP	Verified	DNA damage checkpoint*	protein binding*	nuclear chromosome	yes	het			YOL134C::chr00_6
YPR186C::chr16_5	PZF1	10.172	1.78486	0.632138	1.23572	1.06375	Transcription factor IIIA (TFIIIA), essential protein with nine C2H2 Zn-fingers, binds the 5S rRNA gene through the zinc finger domain and directs assembly of a multiprotein initiation complex for RNA polymerase III; also binds DNA	Verified	transcription initiation from RNA polymerase III promoter	RNA polymerase III transcription factor activity	transcription factor complex	yes	het			YNL118C::chr14_3
YDR526C::chr00_17a	YDR526C	10.1322	0.297047	0.625681	1.2628	2.30505		Dubious				yes	het			YOR370C::chr15_4
YJL002C::chr00_13	OST1	5.68331	-0.379466	0.625444	0.179191	-1.92449	Alpha subunit of the oligosaccharyltransferase complex of the ER lumen, which catalyzes asparagine-linked glycosylation of newly synthesized proteins	Verified	protein amino acid N-linked glycosylation*	dolichyl-diphosphooligosaccharide-protein glycotransferase activity	oligosaccharyl transferase complex	yes	het			YOR236W::chr15_3
YKL186C::chr11_2	MTR2	6.61502	1.01005	0.622708	0.438794	1.08575	mRNA transport regulator, essential nuclear protein; Mex67p and Mtr2p form a mRNA export complex which binds to RNA	Verified	poly(A)+ mRNA export from nucleus	protein binding	nuclear pore	yes	het			YGL103W::chr7_2
YPR111W::chr16_5	DBF20	4.96414	3.01619	0.594563	4.2915	2.69867	Ser/Thr kinase involved in late nuclear division, one of the mitotic exit network (MEN) proteins; necessary for the execution of cytokinesis	Verified	protein amino acid phosphorylation*	protein serine/threonine kinase activity	cytoplasm	no	hom			YLR026C::chr12_1
YKL058W::chr11_1	TOA2	14.5622	2.42363	0.58391	2.62445	2.03803	TFIIA small subunit; involved in transcriptional activation, acts as antirepressor or as coactivator; homologous to smallest subunit of human and Drosophila TFIIA	Verified	transcription initiation from RNA polymerase II promoter	general RNA polymerase II transcription factor activity	transcription factor TFIIA complex	yes	het			YKL042W::chr11_1
YEL019C::chr5_2	MMS21	23.3121	0.577323	0.577585	0.369497	2.85124	SUMO ligase involved in chromosomal organization and DNA repair; essential subunit of the Mms21-Smc5-Smc6 complex; mutants are sensitive to methyl methanesulfonate and show increased spontaneous mutation and mitotic recombination	Verified	DNA repair	SUMO ligase activity	cytoplasm*	yes	het			YKL122C::chr11_2
YHR023W::chr00_10	MYO1	12.6516	0.964847	0.569808	0.579036	0.175247	Type II myosin heavy chain, required for wild-type cytokinesis and cell separation; localizes to the actomyosin ring; binds to myosin light chains Mlc1p and Mlc2p through its IQ1 and IQ2 motifs respectively	Verified	cytokinesis*	microfilament motor activity	bud neck*	yes	het			YKL141W::chr11_2
YJL111W::chr10_2	CCT7	6.22561	-2.81056	0.568566	-2.56831	-1.01015	Subunit of the cytosolic chaperonin Cct ring complex, related to Tcp1p, required for the assembly of actin and tubulins in vivo	Verified	protein folding*	unfolded protein binding	cytoplasm*	yes	het			YHR073W::chr8_2
YDL139C::chr4_2	SCM3	4.09428	-2.99973	0.566571	-2.04047	-2.01925	Protein of unknown function; isolated as a high-copy suppressor of mutations in the histone fold domain (HFD) of CSE4	Uncharacterized	biological process unknown	molecular function unknown	cytoplasm*	yes	het			YJL173C::chr10_1
YJL186W::chr10_1	MNN5	4.25909	3.18644	0.559801	3.29649	3.05726	Alpha-1,2-mannosyltransferase, responsible for addition of the second alpha-1,2-linked mannose of the branches on the mannan backbone of oligosaccharides, localizes to an early Golgi compartment	Verified	protein amino acid glycosylation	alpha-1,2-mannosyltransferase activity	Golgi apparatus	no	hom			YDL148C::chr4_2
YFR051C::chr00_2	RET2	9.26143	0.336515	0.557044	0.611696	0.592141	Delta subunit of the coatomer complex (COPI), which coats Golgi-derived transport vesicles; involved in retrograde transport between Golgi and ER	Verified	ER to Golgi vesicle-mediated transport*	protein binding	COPI vesicle coat	yes	het			YBR236C::chr2_4
YJR093C::chr00_12	FIP1	5.16163	1.06451	0.554475	0.0441868	0.329169	Subunit of cleavage polyadenylation factor (CPF), interacts directly with poly(A) polymerase (Pap1p) to regulate its activity	Verified	mRNA polyadenylation*	protein binding*	mRNA cleavage and polyadenylation specificity factor complex	yes	het			YMR240C::chr13_5
YHR068W::chr8_2	DYS1	4.82703	1.49564	0.532998	0.351384	0.804731	Deoxyhypusine synthase, catalyzes formation of deoxyhypusine, the first step in hypusine biosynthesis; triggers posttranslational hypusination of translation elongation factor eIF-5A and regulates its intracellular levels; tetrameric	Verified	hypusine biosynthetic process from peptidyl-lysine	transferase activity, transferring alkyl or aryl (other than methyl) groups	cytoplasm	yes	het			YDR440W::chr4_8
YFL024C::chr6_1	EPL1	4.75789	2.45292	0.529104	0.199976	2.56442	Component of NuA4, which is an essential histone H4/H2A acetyltransferase complex; homologous to Drosophila Enhancer of Polycomb	Verified	DNA repair*	histone acetyltransferase activity	histone acetyltransferase complex*	yes	het			YGL018C::chr7_1
YER159C::chr00_5	BUR6	9.90336	-2.96287	0.524722	-2.5412	-0.65832	Protein that forms a heterodimeric histone-fold NC2 general transcription regulator complex with Ydr1p that binds to TBP and represses RNA pol II transcription during assembly of the preinitiation complex, homologous to human NC2alpha	Verified	negative regulation of transcription from RNA polymerase II promoter	transcription corepressor activity	nucleus	yes	het			YPR112C::chr16_5
YDR327W::chr4_6	YDR327W	4.28512	-1.33144	0.522858	-1.7015	-1.55126		Dubious				yes	het			YEL055C::chr5_2
YHR190W::chr8_3	ERG9	8.66634	1.24015	0.51911	-0.45868	-0.217178	Farnesyl-diphosphate farnesyl transferase (squalene synthase), joins two farnesyl pyrophosphate moieties to form squalene in the sterol biosynthesis pathway	Verified	ergosterol biosynthetic process	farnesyl-diphosphate farnesyltransferase activity	endoplasmic reticulum*	yes	het			YOR310C::chr15_4
YPR055W::chr16_4	SEC8	4.64344	1.45239	0.517481	0.837479	0.72881	Essential 121kDa subunit of the exocyst complex (Sec3p, Sec5p, Sec6p, Sec8p, Sec10p, Sec15p, Exo70p, and Exo84p), which has the essential function of mediating polarized targeting of secretory vesicles to active sites of exocytosis	Verified	cytokinesis*	protein binding	bud tip*	yes	het			YML077W::chr00_11
YBR247C::chr2_4	ENP1	8.05329	-0.0533774	0.504299	-0.275058	-0.216173	Protein associated with U3 and U14 snoRNAs, required for pre-rRNA processing and 40S ribosomal subunit synthesis; localized in the nucleus and concentrated in the nucleolus	Verified	ribosome biogenesis and assembly*	snoRNA binding	nucleus*	yes	het			YJL195C::chr10_1
YEL026W::chr5_2	SNU13	14.8419	0.549185	0.501666	0.883265	0.396744	RNA binding protein, part of U3 snoRNP involved in rRNA processing, part of U4/U6-U5 tri-snRNP involved in mRNA splicing, similar to human 15.5K protein	Verified	ribosome biogenesis and assembly*	RNA binding*	nucleolus*	yes	het			YOR110W::chr15_2
YMR281W::chr13_5	GPI12	6.5091	0.784791	0.486597	0.788871	-0.449708	ER membrane protein involved in the second step of glycosylphosphatidylinositol (GPI) anchor assembly, the de-N-acetylation of the N-acetylglucosaminylphosphatidylinositol intermediate; functional homolog of human PIG-Lp	Verified	GPI anchor biosynthetic process	N-acetylglucosaminylphosphatidylinositol deacetylase activity	endoplasmic reticulum membrane	yes	het			YGR277C::chr00_3
YDR510W::chr4_8	SMT3	12.917	2.00923	0.483486	4.78031	4.4103	Ubiquitin-like protein of the SUMO family, conjugated to lysine residues of target proteins; regulates chromatid cohesion, chromosome segregation, APC-mediated proteolysis, DNA replication and septin ring dynamics	Verified	protein sumoylation	protein tag	nucleus*	yes	het			YOR203W::chr15_3
YGR172C::chr7_5	YIP1	7.27812	-2.57554	0.471059	-2.22097	-1.67565	Integral membrane protein required for the biogenesis of ER-derived COPII transport vesicles; interacts with Yif1p and Yos1p; localizes to the Golgi, the ER, and COPII vesicles	Verified	ER to Golgi vesicle-mediated transport*	molecular function unknown	endoplasmic reticulum membrane*	yes	het			YBL014C::chr2_1
YNL310C::chr14_1	ZIM17	4.93505	0.0971149	0.469566	-1.34903	-0.9881	Heat shock protein with a zinc finger motif; essential for protein import into mitochondria; may act with Pam18p to facilitate recognition and folding of imported proteins by Ssc1p (mtHSP70) in the mitochondrial matrix	Verified	protein folding*	protein binding	mitochondrion*	yes	het			YDR339C::chr4_7
YHR019C::chr8_1	DED81	15.6067	2.77325	0.468081	2.42928	0.746293	Cytosolic asparaginyl-tRNA synthetase, required for protein synthesis, catalyzes the specific attachment of asparagine to its cognate tRNA	Verified	asparaginyl-tRNA aminoacylation	ATP binding*	cytoplasm	yes	het			YDL163W::chr4_2
YGL207W::chr7_3	SPT16	6.74395	0.944092	0.463606	0.236561	1.50314	Subunit of the heterodimeric FACT complex (Spt16p-Pob3p), facilitates RNA Polymerase II transcription elongation through nucleosomes by destabilizing and then reassembling nucleosome structure	Verified	transcription initiation from RNA polymerase II promoter*	RNA polymerase II transcription elongation factor activity*	nuclear chromatin*	yes	het			YJR076C::chr10_4
YNL256W::chr00_8	FOL1	5.00385	1.87503	0.445322	0.232947	0.0487488	Multifunctional enzyme of the folic acid biosynthesis pathway, has dihydropteroate synthetase, dihydro-6-hydroxymethylpterin pyrophosphokinase, and dihydroneopterin aldolase activities	Verified	folic acid and derivative biosynthetic process	2-amino-4-hydroxy-6-hydroxymethyldihydropteridine diphosphokinase activity*	cytoplasm*	yes	het			YPL231W::chr16_1
YPL237W::chr16_1	SUI3	6.28653	-3.07748	0.395952	-3.11607	-3.18944	Beta subunit of the translation initiation factor eIF2, involved in the identification of the start codon; proposed to be involved in mRNA binding	Verified	translational initiation	translation initiation factor activity	ribosome*	yes	het			YDR166C::chr4_5
YJL156C::chr10_1	SSY5	5.48973	-1.67294	0.393514	-1.03046	-0.210164	Probable serine protease of the SPS plasma membrane amino acid sensor system (Ssy1p-Ptr3p-Ssy5p), which senses external amino acid concentration and transmits intracellular signals that regulate expression of amino acid permease genes	Verified	protein processing*	serine-type endopeptidase activity	extrinsic to plasma membrane	yes	het			YDR364C::chr4_7
YGR121C::chr7_4	MEP1	4.21072	3.38309	0.39241	3.31624	3.45979	Ammonium permease; belongs to a ubiquitous family of cytoplasmic membrane proteins that transport only ammonium (NH4+); expression is under the nitrogen catabolite repression regulation	Verified	nitrogen utilization*	ammonium transporter activity	plasma membrane	no	hom			YDL017W::chr4_1
YOR326W::chr15_4	MYO2	5.71518	0.444738	0.391424	-0.0305728	0.790512	One of two type V myosin motors (along with MYO4) involved in actin-based transport of cargos; required for the polarized delivery of secretory vesicles, the vacuole, late Golgi elements, peroxisomes, and the mitotic spindle	Verified	vesicle-mediated transport*	actin filament binding*	bud neck*	yes	het			YJL032W::chr10_2
YNL006W::chr14_4	LST8	7.46773	-2.52708	0.390204	-1.20272	-1.63445	Protein required for the transport of amino acid permease Gap1p from the Golgi to the cell surface; component of the TOR signaling pathway; associates with both Tor1p and Tor2p; contains a WD-repeat	Verified	transport*	protein binding*	Golgi membrane*	yes	het			YLR078C::chr12_2
YGR274C::chr00_3	TAF1	4.96731	-1.92834	0.387054	-2.38639	-2.0469	TFIID subunit (145 kDa), involved in RNA polymerase II transcription initiation, has histone acetyltransferase activity, involved in promoter binding and G1/S progression	Verified	protein amino acid phosphorylation*	general RNA polymerase II transcription factor activity*	transcription factor TFIID complex	yes	het			YGL044C::chr7_1
YFL018W-A::chr6_1	SMX2	19.886	3.34987	0.384682	1.51175	2.00174	Core Sm protein Sm G; part of heteroheptameric complex (with Smb1p, Smd1p, Smd2p, Smd3p, Sme1p, and Smx3p) that is part of the spliceosomal U1, U2, U4, and U5 snRNPs; homolog of human Sm G	Verified	nuclear mRNA splicing, via spliceosome	RNA splicing factor activity, transesterification mechanism	U4/U6 x U5 tri-snRNP complex*	yes	het			YBL020W::chr2_1
YMR094W::chr00_9	CTF13	15.3492	0.358477	0.382413	0.331571	0.729566	Subunit of the CBF3 complex, which binds to the CDE III element of centromeres, bending the DNA upon binding, and may be involved in sister chromatid cohesion during mitosis	Verified	kinetochore assembly	DNA bending activity*	condensed nuclear chromosome kinetochore*	yes	het			YLL030C::chr00_8
YGR264C::chr00_3	MES1	7.06532	2.9075	0.380096	3.25252	3.38317	Methionyl-tRNA synthetase, forms a complex with glutamyl-tRNA synthetase (Gus1p) and Arc1p, which increases the catalytic efficiency of both tRNA synthetases; also has a role in nuclear export of tRNAs	Verified	methionyl-tRNA aminoacylation	methionine-tRNA ligase activity	cytoplasm*	yes	het			YFR031C::chr00_15
YDR292C::chr4_6	SRP101	5.99107	2.0245	0.372646	-0.71514	-0.604796	Signal recognition particle (SRP) receptor - alpha subunit; contain GTPase domains; involved in SRP-dependent protein targeting; interacts with SRP102p	Verified	protein targeting to ER*	GTP binding*	endoplasmic reticulum membrane*	yes	het			YGR211W::chr7_5
YKL173W::chr11_2	SNU114	14.863	1.52886	0.371644	0.778692	0.926233	GTPase component of U5 snRNP involved in mRNA splicing via spliceosome; binds directly to U5 snRNA; proposed to be involved in conformational changes of the spliceosome; similarity to ribosomal translocation factor EF-2	Verified	nuclear mRNA splicing, via spliceosome*	RNA splicing factor activity, transesterification mechanism*	U4/U6 x U5 tri-snRNP complex*	yes	het			YNL231C::chr14_2
YDR235W::chr4_5	PRP42	17.3129	1.19699	0.330543	-0.0719357	1.60115	U1 snRNP protein involved in splicing, required for U1 snRNP biogenesis; contains multiple tetriatricopeptide repeats	Verified	nuclear mRNA splicing, via spliceosome	RNA binding	snRNP U1	yes	het			YKL078W::chr11_1
YLR298C::chr12_4	YHC1	5.77233	-0.591757	0.323847	-1.59176	-0.0834151	Component of the U1 snRNP complex required for pre-mRNA splicing; putative ortholog of human U1C protein, which is involved in formation of a complex between U1 snRNP and the pre-mRNA 5' splice site	Verified	nuclear mRNA splicing, via spliceosome	mRNA binding	snRNP U1*	yes	het			YDR390C::chr4_7
YDL153C::chr4_2	SAS10	15.0148	0.496611	0.320019	2.01252	2.26726	Component of the small (ribosomal) subunit (SSU) processosome required for pre-18S rRNa processing; essential nucleolar protein that, when overproduced, disrupts silencing	Verified	ribosome biogenesis and assembly*	snoRNA binding	nucleus*	yes	het			YKL013C::chr11_1
YCL043C::chr3_1	PDI1	11.1087	2.2117	0.308431	1.47169	0.87057	Protein disulfide isomerase, multifunctional protein resident in the endoplasmic reticulum lumen, essential for the formation of disulfide bonds in secretory and cell-surface proteins, unscrambles non-native disulfide bonds	Verified	protein folding	protein disulfide isomerase activity*	endoplasmic reticulum lumen	yes	het			YDL014W::chr4_1
YML065W::chr13_1b	ORC1	22.5807	0.39772	0.30779	0.659278	-1.08296	Largest subunit of the origin recognition complex, which directs DNA replication by binding to replication origins and is also involved in transcriptional silencing; may be phosphorylated by Cdc28p	Verified	chromatin silencing at silent mating-type cassette*	ATPase activity*	pre-replicative complex*	yes	het			YLR127C::chr12_3
YPL227C::chr16_1	ALG5	5.25672	3.82471	0.302067	4.29624	3.70396	UDP-glucose:dolichyl-phosphate glucosyltransferase, involved in asparagine-linked glycosylation in the endoplasmic reticulum	Verified	protein amino acid N-linked glycosylation	dolichyl-phosphate beta-glucosyltransferase activity	endoplasmic reticulum membrane	no	hom			YML098W::chr00_9
YHR188C::chr8_3	GPI16	10.1276	-3.15165	0.30181	-2.69474	-2.26222	Transmembrane protein subunit of the glycosylphosphatidylinositol transamidase complex that adds GPIs to newly synthesized proteins; human PIG-Tp homolog	Verified	attachment of GPI anchor to protein	GPI-anchor transamidase activity	GPI-anchor transamidase complex	yes	het			YPR169W::chr16_5
YKL014C::chr11_1	URB1	8.40264	-0.0780169	0.295394	0.345719	0.904942	Nucleolar protein required for the normal accumulation of 25S and 5.8S rRNAs, associated with the 27SA2 pre-ribosomal particle; proposed to be involved in the biogenesis of the 60S ribosomal subunit	Verified	rRNA processing*	molecular function unknown	nucleolus	yes	het			YOL097C::chr00_6
YOR335C::chr15_4	ALA1	13.0389	0.762371	0.280462	1.54034	1.23672	Cytoplasmic alanyl-tRNA synthetase, required for protein synthesis; point mutation (cdc64-1 allele) causes cell cycle arrest at G1; lethality of null mutation is functionally complemented by human homolog	Verified	alanyl-tRNA aminoacylation	alanine-tRNA ligase activity	cytoplasm*	yes	het			YDL126C::chr4_2
YDR301W::chr4_6	CFT1	5.62496	2.76911	0.279088	1.01315	0.138387	RNA-binding subunit of the mRNA cleavage and polyadenylation factor; involved in poly(A) site recognition and required for both pre-mRNA cleavage and polyadenylation, 51% sequence similarity with mammalian AAUAA-binding subunit of CPSF	Verified	mRNA polyadenylation*	RNA binding	mitochondrion*	yes	het			YLR007W::chr12_1
YKL196C::chr11_3	YKT6	12.854	-0.784116	0.276286	-0.888143	0.158837	Vesicle membrane protein (v-SNARE) with acyltransferase activity; involved in trafficking to and within the Golgi, endocytic trafficking to the vacuole, and vacuolar fusion; membrane localization due to prenylation at the carboxy-terminus	Verified	vesicle fusion*	v-SNARE activity*	mitochondrion*	yes	het			YBR011C::chr2_2
YLL034C::chr12_1	RIX7	10.8232	-0.219642	0.276015	0.203784	0.367884	Putative ATPase of the AAA family, required for export of pre-ribosomal large subunits from the nucleus; distributed between the nucleolus, nucleoplasm, and nuclear periphery depending on growth conditions	Verified	ribosomal large subunit export from nucleus	ATPase activity	nucleus*	yes	het			YGR216C::chr7_5
YLR355C::chr12_5	ILV5	8.38846	-1.44721	0.273943	-0.732139	-0.962714	Acetohydroxyacid reductoisomerase, mitochondrial protein involved in branched-chain amino acid biosynthesis, also required for maintenance of wild-type mitochondrial DNA	Verified	mitochondrial genome maintenance*	ketol-acid reductoisomerase activity	mitochondrion*	yes	het			YBR209W::chr2_4
YGL011C::chr7_1	SCL1	5.23477	1.14017	0.26866	-0.544372	1.34898	Alpha subunit of the 20S core complex of the 26S proteasome involved in the degradation of ubiquitinated substrates; essential for growth; detected in the mitochondria	Verified	ubiquitin-dependent protein catabolic process	endopeptidase activity	mitochondrion*	yes	het			YNL062C::chr14_3
YOR122C::chr15_2	PFY1	8.99529	-1.78033	0.266773	-1.30621	-1.73759	Profilin, actin- and phosphatidylinositol 4,5-bisphosphate-binding protein, plays a role in cytoskeleton organization, required for normal timing of actin polymerization in response to thermal stress; localizes to plasma membrane and cytosol	Verified	response to osmotic stress*	actin monomer binding	bud neck contractile ring*	yes	het			YGL112C::chr7_2
YIR015W::chr9_2	RPR2	5.08728	2.06386	0.24377	2.61927	2.13622	Subunit of nuclear RNase P, which cleaves tRNA precursors to generate mature 5' ends; not shared between RNase MRP and RNase P, in contrast to all other RNase P protein subunits	Verified	tRNA processing	ribonuclease P activity	nucleolar ribonuclease P complex	yes	het			YDR353W::chr4_7
YDR341C::chr4_7	YDR341C	4.98588	0.498252	0.230938	0.676258	1.07867		Verified	translation	arginine-tRNA ligase activity	cytoplasm*	yes	het			YER104W::chr00_5
YMR112C::chr00_9	MED11	14.7869	2.53842	0.228975	0.99622	-0.124221	Essential subunit of the RNA polymerase II mediator complex; associates with core polymerase subunits to form the RNA polymerase II holoenzyme	Verified	transcription from RNA polymerase II promoter	structural molecule activity*	mediator complex*	yes	het			YJR112W::chr00_12
YMR093W::chr00_6	UTP15	5.31796	-1.00724	0.221167	-2.8123	-2.74808	Nucleolar protein, component of the small subunit (SSU) processome containing the U3 snoRNA that is involved in processing of pre-18S rRNA	Verified	ribosome biogenesis and assembly*	snoRNA binding	small nucleolar ribonucleoprotein complex	yes	het			YJL019W::chr00_13
YDR037W::chr4_3	KRS1	22.3033	2.36815	0.215405	2.047	3.02524	Lysyl-tRNA synthetase; also identified as a negative regulator of general control of amino acid biosynthesis	Verified	lysyl-tRNA aminoacylation	lysine-tRNA ligase activity	cytoplasm	yes	het			YNL158W::chr14_2
YBL004W::chr2_1	UTP20	10.4003	-0.700846	0.215395	-1.28665	-1.21733	Component of the small-subunit (SSU) processome, which is involved in the biogenesis of the 18S rRNA	Verified	35S primary transcript processing	snoRNA binding	cytoplasm*	yes	het			YER168C::chr00_5
YDL084W::chr4_1	SUB2	10.6768	-1.50703	0.21211	-1.08722	-0.682234	Component of the TREX complex required for nuclear mRNA export; member of the DEAD-box RNA helicase superfamily and is involved in early and late steps of spliceosome assembly; homolog of the human splicing factor hUAP56	Verified	nuclear mRNA splicing, via spliceosome*	protein binding*	nucleus*	yes	het			YNL222W::chr14_2
YOL134C::chr00_6	YOL134C	8.6496	1.00147	0.202016	0.60992	-1.04049		Dubious				yes	het			YEL067C::chr5_2
YGR267C::chr00_3	FOL2	10.2375	3.15296	0.200375	0.83338	0.417917	GTP-cyclohydrolase I, catalyzes the first step in the folic acid biosynthetic pathway	Verified	folic acid and derivative biosynthetic process	GTP cyclohydrolase I activity	cytoplasm*	yes	het			YPL255W::chr16_1
YNL118C::chr14_3	DCP2	4.39945	-1.58679	0.190826	-0.985688	-1.41615	Catalytic subunit of the Dcp1p-Dcp2p decapping enzyme complex, which removes the 5' cap structure from mRNAs prior to their degradation; member of the Nudix hydrolase family	Verified	mRNA catabolic process*	mRNA binding*	cytoplasm*	yes	het			YNL258C::chr14_1
YOR370C::chr15_4	MRS6	4.81504	-0.42347	0.1838	-0.14128	-0.589526	Rab escort protein, forms a complex with the Ras-like small GTPase Ypt1p that is required for the prenylation of Ypt1p by protein geranylgeranyltransferase type II (Bet2p-Bet4p)	Verified	intracellular protein transport	Rab escort protein activity	cytoplasm*	yes	het			YMR043W::chr13_2
YOR236W::chr15_3	DFR1	11.0311	-0.774817	0.173197	0.101881	0.215778	Dihydrofolate reductase, part of the dTTP biosynthetic pathway, involved in folate metabolism, possibly required for mitochondrial function	Verified	folic acid and derivative metabolic process	dihydrofolate reductase activity	cytosol	yes	het			YLR140W::chr12_3
YDL087C::chr4_1	LUC7	8.53172	3.74503	0.154235	0.826595	1.83287	Essential protein associated with the U1 snRNP complex; splicing factor involved in recognition of 5' splice site	Verified	mRNA splice site selection	mRNA binding	snRNP U1	yes	het			YNL151C::chr14_2
YGL103W::chr7_2	RPL28	6.00056	-0.195463	0.138973	-0.920152	0.311161	Ribosomal protein L29 of the large (60S) ribosomal subunit, has similarity to E. coli L15 and rat L27a ribosomal proteins; may have peptidyl transferase activity; can mutate to cycloheximide resistance	Verified	translation	structural constituent of ribosome*	nucleus*	yes	het			YDL196W::chr4_3
YLR026C::chr12_1	SED5	21.3816	-1.65954	0.118421	-2.02632	-0.25	cis-Golgi t-SNARE syntaxin required for vesicular transport between the ER and the Golgi complex, binds at least 9 SNARE proteins	Verified	ER to Golgi vesicle-mediated transport*	t-SNARE activity	Golgi cis face	yes	het			YDR489W::chr4_8
YKL042W::chr11_1	SPC42	5.88941	1.26405	0.107173	-0.331838	-0.746938	Central plaque component of spindle pole body (SPB); involved in SPB duplication, may facilitate attachment of the SPB to the nuclear membrane	Verified	microtubule nucleation*	structural constituent of cytoskeleton	central plaque of spindle pole body*	yes	het			YGL233W::chr7_3
YDL123W::chr4_2	SNA4	4.14088	3.19298	0.105561	4.87083	3.91824	Protein of unknown function, localized to the vacuolar outer membrane	Verified	biological process unknown	molecular function unknown	vacuolar membrane (sensu Fungi)	no	hom			YGR030C::chr7_4
YKL122C::chr11_2	SRP21	21.9751	-0.846263	0.103166	-1.89186	0.34443	Subunit of the signal recognition particle (SRP), which functions in protein targeting to the endoplasmic reticulum membrane; not found in mammalian SRP; forms a pre-SRP structure in the nucleolus that is translocated to the cytoplasm	Verified	protein targeting to ER*	signal sequence binding	nucleus*	yes	het			YMR134W::chr00_9
YCR026C::chr00_1	NPP1	4.49241	3.21894	0.0902009	4.03362	4.68799	Nucleotide pyrophosphatase/phosphodiesterase family member; mediates extracellular nucleotide phosphate hydrolysis along with Npp2p and Pho5p; activity and expression enhanced during conditions of phosphate starvation	Verified	phosphate metabolic process*	nucleoside-triphosphatase activity*	cellular component unknown	no	hom			YER171W::chr00_5
YKL141W::chr11_2	SDH3	34.2522	0.056807	0.0883662	0.361292	0.719786	Cytochrome b subunit of succinate dehydrogenase (Sdh1p, Sdh2p, Sdh3p, Sdh4p), which couples the oxidation of succinate to the transfer of electrons to ubiquinone	Verified	tricarboxylic acid cycle*	succinate dehydrogenase (ubiquinone) activity	mitochondrion*	yes	het			YCL041C::chr00_11
YHR073W::chr8_2	OSH3	4.31993	1.8739	0.0862001	2.89621	-0.0891275	Member of an oxysterol-binding protein family with seven members in S. cerevisiae; family members have overlapping, redundant functions in sterol metabolism and collectively perform a function essential for viability	Verified	endocytosis*	phosphatidylinositol binding*	cytoplasm	no	hom			YDL064W::chr4_1
YKL025C::chr11_1	PAN3	6.15709	3.95772	0.0683653	2.52504	4.90487	Essential subunit of the Pan2p-Pan3p poly(A)-ribonuclease complex, which acts to control poly(A) tail length and regulate the stoichiometry and activity of postreplication repair complexes	Verified	DNA repair*	poly(A)-specific ribonuclease activity	cytoplasm*	no	hom			YOR119C::chr15_2
YJL173C::chr10_1	RFA3	4.70963	-1.45147	0.0597179	-1.44136	-1.44388	Subunit of heterotrimeric Replication Factor A (RF-A), which is a highly conserved single-stranded DNA binding protein involved in DNA replication, repair, and recombination	Verified	nucleotide-excision repair*	DNA binding	chromosome, telomeric region*	yes	het			YPL204W::chr16_1
YFR042W::chr00_2	YFR042W	6.51676	2.23765	0.0569367	1.81743	0.945016		Uncharacterized	biological process unknown	molecular function unknown	cellular component unknown	yes	het			YJL050W::chr10_2
YDR481C::chr4_8	PHO8	5.08683	3.76927	0.0538613	3.93572	4.01461	Repressible alkaline phosphatase, a glycoprotein localized to the vacuole; regulated by levels of inorganic phosphate and by a system consisting of Pho4p, Pho9p, Pho80p, Pho81p and Pho85p; dephosphorylates phosphotyrosyl peptides	Verified	protein amino acid dephosphorylation	alkaline phosphatase activity	vacuolar membrane (sensu Fungi)	no	hom			YLR458W::chr00_4
YDL148C::chr4_2	NOP14	8.43766	-0.584806	0.0493574	-1.67592	-0.667145	Nucleolar protein, forms a complex with Noc4p that mediates maturation and nuclear export of 40S ribosomal subunits; also present in the small subunit processome complex, which is required for processing of pre-18S rRNA	Verified	ribosome biogenesis and assembly*	snoRNA binding	mitochondrion*	yes	het			YLR277C::chr12_4
YBR236C::chr2_4	ABD1	5.70464	0.803125	0.0431422	0.436013	0.915135	Methyltransferase, catalyzes the transfer of a methyl group from S-adenosylmethionine to the GpppN terminus of capped mRNA	Verified	mRNA capping	mRNA (guanine-N7-)-methyltransferase activity	nucleus*	yes	het			YNL024C-A::chr00_21
YMR240C::chr13_5	CUS1	17.2739	1.40489	0.0396932	-0.0207426	0.572802	Protein required for assembly of U2 snRNP into the spliceosome, forms a complex with Hsh49p and Hsh155p	Verified	spliceosome assembly	protein binding*	snRNP U2	yes	het			YMR222C::chr13_4
YPR083W::chr00_18	MDM36	4.91485	2.78878	0.0316832	3.87723	4.80858	Protein required for normal mitochondrial morphology and inheritance	Verified	mitochondrion organization and biogenesis	molecular function unknown	cellular component unknown	no	hom			YGR073C::chr7_4
YDR440W::chr4_8	DOT1	4.02637	1.90038	0.0230573	3.76364	2.31292	Nucleosomal histone H3-Lys79 methylase, associates with transcriptionally active genes, functions in gene silencing at telomeres, most likely by directly modulating chromatin structure and Sir protein localization	Verified	chromatin silencing at telomere*	protein-lysine N-methyltransferase activity	nucleus	no	hom			YDL029W::chr4_1
YCL033C::chr3_1	YCL033C	4.20565	3.85298	0.0182204	3.99819	3.49982		Uncharacterized	response to oxidative stress	protein-methionine-R-oxide reductase activity	cellular component unknown	no	hom			YOL066C::chr15_5
YGL018C::chr7_1	JAC1	25.7354	1.89983	-0.00478068	0.8992	1.42087	Specialized J-protein that functions with Hsp70 in Fe-S cluster biogenesis in mitochondria, involved in iron metabolism; contains a J domain typical to J-type chaperones; localizes to the mitochondrial matrix	Verified	aerobic respiration*	chaperone binding	mitochondrion	yes	het			YHR058C::chr00_10
YPR112C::chr16_5	MRD1	17.6108	0.691711	-0.012603	-0.842947	-0.0315075	Essential conserved protein that associates with 35S precursor rRNA and is required for its initial processing at the A(0)-A(2) cleavage sites, shows partial nucleolar localization, contains five consensus RNA-binding domains	Verified	35S primary transcript processing	snoRNA binding*	nucleolus	yes	het			YCR072C::chr00_16a
YEL055C::chr5_2	POL5	9.28377	1.13422	-0.019646	0.967469	-0.49516	Protein with sequence similarity to the human MybBP1A and weak sequence similar to B-type DNA polymerases, not required for chromosomal DNA replication; required for the synthesis of rRNA	Verified	rRNA transcription*	DNA-directed DNA polymerase activity	nucleolus	yes	het			YNL178W::chr14_2
YOR310C::chr15_4	NOP58	11.4638	-0.36455	-0.0217042	-0.872186	0.850884	Protein involved in pre-rRNA processing, 18S rRNA synthesis, and snoRNA synthesis; component of the small subunit processome complex, which is required for processing of pre-18S rRNA	Verified	ribosome biogenesis and assembly*	molecular function unknown	small nucleolar ribonucleoprotein complex*	yes	het			YJR068W::chr00_12
YML077W::chr00_11	BET5	7.24695	-0.865978	-0.0231272	-0.148127	-0.674931	Component of the TRAPP (transport protein particle) complex, which plays an essential role in the vesicular transport from endoplasmic reticulum to Golgi	Verified	ER to Golgi vesicle-mediated transport	molecular function unknown	TRAPP complex	yes	het			YDL060W::chr4_1
YCL026C::chr3_1	YCL026C_d	6.18051	3.84367	-0.0445145	5.92429	4.44655		Deleted				no	hom			YKL036C::chr11_1
YJL195C::chr10_1	YJL195C	6.05884	-0.549072	-0.0464243	-0.319324	-0.604483		Dubious				yes	het			YFR005C::chr6_1
YOR110W::chr15_2	TFC7	11.1727	0.0702247	-0.0482919	0.877483	1.55774	One of six subunits of the RNA polymerase III transcription initiation factor complex (TFIIIC); part of the TauA globular domain of TFIIIC that binds DNA at the BoxA promoter sites of tRNA and similar genes	Verified	transcription initiation from RNA polymerase III promoter	RNA polymerase III transcription factor activity	transcription factor TFIIIC complex	yes	het			YKL004W::chr11_1
YGR277C::chr00_3	YGR277C	14.0556	-0.166069	-0.0495818	-0.321386	0.605137		Uncharacterized	coenzyme A biosynthetic process	pantetheine-phosphate adenylyltransferase activity	cytoplasm*	yes	het			YER146W::chr00_5
YOR203W::chr15_3	YOR203W	12.4749	0.743077	-0.0786707	1.04347	2.55579		Dubious				yes	het			YOR260W::chr15_3
YBL014C::chr2_1	RRN6	5.9335	-1.9706	-0.0918514	-2.01686	-0.676126	Protein involved in the transcription of 35S rRNA genes by RNA polymerase I; component of the core factor (CF) complex also composed of Rrn11p, Rrn7p and TATA-binding protein	Verified	transcription from RNA polymerase I promoter	RNA polymerase I transcription factor activity	RNA polymerase I transcription factor complex	yes	het			YKL089W::chr11_1
YDR339C::chr4_7	FCF1	18.5847	-1.06446	-0.0978158	-1.92303	-1.83913	Essential nucleolar protein that is a component of the SSU (small subunit) processome involved in the pre-rRNA processing steps of 40S ribosomal subunit biogenesis; contains a PINc domain; copurifies with Faf1p	Verified	35S primary transcript processing*	molecular function unknown	nucleolus*	yes	het			YBR190W::chr2_4
YDR240C::chr4_5	SNU56	4.07682	2.70098	-0.10275	0.773869	1.14355	Component of U1 snRNP required for mRNA splicing via spliceosome; yeast specific, no metazoan counterpart; interacts with mRNA in commitment complex	Verified	nuclear mRNA splicing, via spliceosome	mRNA binding	snRNP U1*	yes	het			YNL138W-A::chr00_21
YDL163W::chr4_2	YDL163W	7.10107	0.653736	-0.10903	0.989674	2.21235		Dubious				yes	het			YKR022C::chr11_3
YOR336W::chr15_4	KRE5	6.75301	3.22825	-0.110273	2.82391	1.34134	Protein required for beta-1,6 glucan biosynthesis; mutations result in aberrant morphology and severe growth defects	Verified	1,6-beta-glucan biosynthetic process	UDP-glucose:glycoprotein glucosyltransferase activity	endoplasmic reticulum	yes	het			YIL171W::chr9_2
YJR076C::chr10_4	CDC11	10.5465	-0.512776	-0.111509	-1.00822	-1.17997	Component of the septin ring of the mother-bud neck that is required for cytokinesis; septins recruit proteins to the neck and can act as a barrier to diffusion at the membrane, and they comprise the 10nm filaments seen with EM	Verified	cell wall organization and biogenesis*	structural constituent of cytoskeleton*	prospore membrane*	yes	het			YLR259C::chr12_4
YPL231W::chr16_1	FAS2	10.4482	-2.3351	-0.112586	-1.21561	-1.32448	Alpha subunit of fatty acid synthetase, which catalyzes the synthesis of long-chain saturated fatty acids; contains beta-ketoacyl reductase and beta-ketoacyl synthase activities	Verified	fatty acid biosynthetic process*	phosphopantetheinyltransferase activity*	mitochondrion*	yes	het			YDL195W::chr4_3
YDR008C::chr4_3	YDR008C	4.30699	2.80269	-0.118843	5.24198	4.7626		Dubious				no	hom			YEL032W::chr5_2
YDR166C::chr4_5	SEC5	13.232	1.578	-0.12514	1.27581	2.05359	Essential 107kDa subunit of the exocyst complex (Sec3p, Sec5p, Sec6p, Sec8p, Sec10p, Sec15p, Exo70p, and Exo84p), which has the essential function of mediating polarized targeting of secretory vesicles to active sites of exocytosis	Verified	cytokinesis*	protein binding	bud neck*	yes	het			YGL101W::chr7_2
YDR364C::chr4_7	CDC40	5.25824	-0.42688	-0.139319	-0.256237	-0.275542	Pre-mRNA splicing factor, important for catalytic step II of pre-mRNA splicing and plays a role in cell cycle progression; required for DNA synthesis during mitosis and meiosis; has WD repeats	Verified	nuclear mRNA 3'-splice site recognition*	RNA splicing factor activity, transesterification mechanism	spliceosome	no	het			YJL049W::chr10_2
YDL209C::chr4_3	CWC2	9.18133	2.76278	-0.143262	3.105	2.74462	Protein involved in pre-mRNA splicing, component of a complex containing Cef1p; interacts with Prp19p; contains an RNA recognition motif; has similarity to S. pombe Cwf2p	Verified	nuclear mRNA splicing, via spliceosome	molecular function unknown	spliceosome	yes	het			YLR018C::chr12_1
YDL017W::chr4_1	CDC7	7.15814	-0.433118	-0.146326	-0.616785	-0.463317	DDK (Dbf4-dependent kinase) catalytic subunit required for firing origins and replication fork progression in mitosis through phosphorylation of Mcm2-7p complexes and Cdc45p; kinase activity correlates with cyclical DBF4 expression	Verified	protein amino acid phosphorylation*	protein serine/threonine kinase activity	nucleus*	yes	het			YOR361C::chr15_4
YJL032W::chr10_2	YJL032W	8.33651	1.36459	-0.154404	0.871697	1.62129		Dubious				yes	het			YDL008W::chr4_1
YLR078C::chr12_2	BOS1	5.36855	1.24544	-0.162107	-0.200332	0.867296	v-SNARE (vesicle specific SNAP receptor), localized to the endoplasmic reticulum membrane and necessary for vesicular transport from the ER to the Golgi	Verified	ER to Golgi vesicle-mediated transport	v-SNARE activity	endoplasmic reticulum membrane	yes	het			YGL247W::chr7_3
YDR053W::chr4_4	YDR053W	5.82379	2.35386	-0.164164	4.10608	1.69224		Dubious				yes	het			YJR067C::chr00_12
YGL044C::chr7_1	RNA15	8.07734	1.62705	-0.166999	2.90361	1.86806	Cleavage and polyadenylation factor I (CF I) component involved in cleavage and polyadenylation of mRNA 3' ends; interacts with the A-rich polyadenylation signal in complex with Rna14p and Hrp1p	Verified	mRNA polyadenylation*	RNA binding*	mRNA cleavage factor complex	yes	het			YGL001C::chr7_1
YKL045W::chr11_1	PRI2	7.15491	2.00218	-0.173818	1.49018	1.05164	Subunit of DNA primase, which is required for DNA synthesis and double-strand break repair	Verified	DNA replication*	DNA primase activity	nucleus*	yes	het			YIL004C::chr9_1
YBL020W::chr2_1	RFT1	17.6802	0.294182	-0.189225	-1.00997	-1.095	Flippase, essential integral membrane protein that is required for translocation of Man5GlcNac2-PP-Dol from the cytoplasmic side to the lumenal side of the ER membrane; mutation is suppressed by expression human p53 protein	Verified	protein amino acid N-linked glycosylation*	oligosaccharide transporter activity	endoplasmic reticulum membrane	yes	het			YLR175W::chr12_3
YKL193C::chr11_3	SDS22	20.3279	2.77869	-0.190164	-0.0418033	-0.267213	Conserved nuclear regulatory subunit of Glc7p type 1 protein serine-threonine phosphatase (PP1), functions positively with Glc7p to promote dephosphorylation of nuclear substrates required for chromosome transmission during mitosis	Verified	chromosome segregation*	enzyme regulator activity*	cytoplasm*	yes	het			YGR198W::chr7_5
YGL013C::chr7_1	PDR1	4.23622	3.90657	-0.194625	6.01967	2.13846	Zinc cluster protein that is a master regulator involved in recruiting other zinc cluster proteins to pleiotropic drug response elements (PDREs) to fine tune the regulation of multidrug resistance genes	Verified	response to drug*	DNA binding*	nucleus	no	hom			YBL018C::chr2_1
YLL030C::chr00_8	YLL030C	4.23984	1.79503	-0.196542	5.57674	1.87676		Dubious				no	hom			YLR274W::chr12_4
YFR031C::chr00_15	SMC2	10.5869	1.91419	-0.197538	0.0401878	1.28823	Component of the condensin complex, essential SMC chromosomal ATPase family member that forms a complex with Smc4p to form the active ATPase; Smc2p/Smc4p complex binds DNA, possibly in the cleft formed by the coiled-coil of the folded dimer	Verified	mitotic sister chromatid segregation*	ATPase activity*	mitochondrion*	yes	het			YGR251W::chr00_2
YGR096W::chr7_4	TPC1	4.0226	3.81735	-0.197594	3.42289	3.86511	Mitochondrial membrane transporter that mediates uptake of the essential cofactor thiamine pyrophosphate (ThPP) into mitochondria; expression appears to be regulated by carbon source; member of the mitochondrial carrier family	Verified	thiamin pyrophosphate transport	thiamin transporter activity	mitochondrial envelope	no	hom			YGR095C::chr7_4
YGR211W::chr7_5	ZPR1	6.406	-0.0719335	-0.203008	0.704059	0.534161	Essential protein with two zinc fingers, present in the nucleus of growing cells but relocates to the cytoplasm in starved cells via a process mediated by Cpr1p; binds to translation elongation factor eEF-1 (Tef1p)	Verified	regulation of progression through cell cycle*	protein binding	cytoplasm*	yes	het			YGR158C::chr7_5
YNL231C::chr14_2	PDR16	4.15202	1.86401	-0.206651	3.93468	2.85451	Phosphatidylinositol transfer protein (PITP) controlled by the multiple drug resistance regulator Pdr1p, localizes to lipid particles and microsomes, controls levels of various lipids, may regulate lipid synthesis, homologous to Pdr17p	Verified	response to drug*	phosphatidylinositol transporter activity	cytoplasm*	no	hom			YLR442C::chr00_4/chr00_15
YDR015C::chr4_3	YDR015C	4.81974	3.39707	-0.213468	4.66955	3.93283		Dubious				no	hom			YLR275W::chr12_4
YKL078W::chr11_1	DHR2	6.80697	1.63368	-0.218067	1.015	2.23574	Predominantly nucleolar DEAH-box RNA helicase, required for 18S rRNA synthesis	Verified	ribosome biogenesis and assembly	RNA helicase activity	nucleolus	yes	het			YKL172W::chr11_2
YDR390C::chr4_7	UBA2	5.05013	-1.46707	-0.218548	-1.23992	-1.07755	Nuclear protein that acts as a heterodimer with Aos1p to activate Smt3p (SUMO) before its conjugation to proteins (sumoylation), which may play a role in protein targeting; essential for viability	Verified	protein sumoylation	SUMO activating enzyme activity	nucleus	yes	het			YLR459W::chr00_4
YKL013C::chr11_1	ARC19	7.50899	0.327668	-0.219717	0.794714	0.681393	Subunit of the ARP2/3 complex, which is required for the motility and integrity of cortical actin patches	Verified	mitochondrion inheritance*	structural molecule activity	Arp2/3 protein complex	yes	het			YNL238W::chr14_2
YDL014W::chr4_1	NOP1	10.8081	0.157498	-0.224467	-1.21609	-0.759804	Nucleolar protein, component of the small subunit processome complex, which is required for processing of pre-18S rRNA; has similarity to mammalian fibrillarin	Verified	ribosome biogenesis and assembly*	methyltransferase activity	nucleolus*	yes	het			YDR052C::chr4_4
YKL192C::chr11_3	ACP1	11.4036	2.56264	-0.225234	1.13228	-0.303793	Mitochondrial matrix acyl carrier protein, involved in biosynthesis of octanoate, which is a precursor to lipoic acid; activated by phosphopantetheinylation catalyzed by Ppt2p	Verified	fatty acid biosynthetic process	acyl carrier activity	mitochondrion	yes	het			YDL092W::chr4_1
YLR127C::chr12_3	APC2	11.2368	0.0915579	-0.231174	-0.0656889	-1.11512	Subunit of the Anaphase-Promoting Complex/Cyclosome (APC/C), which is a ubiquitin-protein ligase required for degradation of anaphase inhibitors, including mitotic cyclins, during the metaphase/anaphase transition; similar to cullin Cdc53p	Verified	mitotic sister chromatid segregation*	protein binding*	anaphase-promoting complex	yes	het			YFL029C::chr00_18
YCR013C::chr3_1	YCR013C	27.8665	2.28277	-0.237607	1.88397	1.03686		Dubious				yes	het			YMR288W::chr13_5
YML098W::chr00_9	TAF13	4.81144	-1.56552	-0.242786	-0.675079	-2.14643	TFIID subunit (19 kDa), involved in RNA polymerase II transcription initiation, similar to histone H4 with atypical histone fold motif of Spt3-like transcription factors	Verified	transcription initiation from RNA polymerase II promoter*	general RNA polymerase II transcription factor activity	nucleus*	yes	het			YOR207C::chr15_3
YPR169W::chr16_5	JIP5	6.88359	1.9678	-0.248327	1.82837	2.58478	Nucleolar protein of unknown function, exhibits a physical interaction with Bre1p	Uncharacterized	protein monoubiquitination	molecular function unknown	nucleus*	yes	het			YPL160W::chr16_2
YOL097C::chr00_6	WRS1	11.3507	0.240011	-0.250879	-0.69817	0.316694	Cytoplasmic tryptophanyl-tRNA synthetase, aminoacylates tryptophanyl-tRNA	Verified	tryptophanyl-tRNA aminoacylation	tryptophan-tRNA ligase activity	cytoplasm	yes	het			YGR047C::chr7_4
YDL126C::chr4_2	CDC48	6.70834	0.567893	-0.251647	0.955166	1.31689	ATPase in ER, nuclear membrane and cytosol with homology to mammalian p97; in a complex with Npl4p and Ufd1p participates in retrotranslocation of ubiquitinated proteins from the ER into the cytosol for degradation by the proteasome	Verified	ubiquitin-dependent protein catabolic process*	ATPase activity	nucleus*	yes	het			YLR099W-A::chr00_21
YLR007W::chr12_1	NSE1	4.49075	-1.53928	-0.252389	-1.77694	-1.5306	Essential subunit of the Mms21-Smc5-Smc6 complex; nuclear protein required for DNA repair and growth	Verified	DNA repair*	molecular function unknown	nucleus*	yes	het			YOR272W::chr00_17b
YOR056C::chr15_1	NOB1	4.67188	3.21177	-0.252876	0.273053	1.41222	Essential nuclear protein involved in proteasome maturation and synthesis of 40S ribosomal subunits; required for cleavage of the 20S pre-rRNA to generate the mature 18S rRNA	Verified	ribosome biogenesis and assembly*	protein binding*	nucleus*	yes	het			YMR231W::chr13_5
YBR011C::chr2_2	IPP1	23.7474	0.820109	-0.254997	0.245306	0.245306	Cytoplasmic inorganic pyrophosphatase (PPase), catalyzes the rapid exchange of oxygens from Pi with water, highly expressed and essential for viability, active-site residues show identity to those from E. coli PPase	Verified	phosphate metabolic process	inorganic diphosphatase activity	cytosol	yes	het			YGR195W::chr7_5
YGR216C::chr7_5	GPI1	7.22313	1.71157	-0.262654	1.68583	1.72026	Membrane protein involved in the synthesis of N-acetylglucosaminyl phosphatidylinositol (GlcNAc-PI), the first intermediate in the synthesis of glycosylphosphatidylinositol (GPI) anchors; human and mouse GPI1p are functional homologs	Verified	GPI anchor biosynthetic process	UDP-glycosyltransferase activity	membrane*	yes	het			YNR003C::chr14_4
YBR209W::chr2_4	YBR209W	6.71015	0.444631	-0.26392	0.779085	-0.1848		Dubious				no	het			YCL054W::chr3_1
YOR367W::chr15_4	SCP1	4.08235	3.58235	-0.265339	2.45587	1.09419	Component of yeast cortical actin cytoskeleton, binds and cross links actin filaments; originally identified by its homology to calponin (contains a calponin-like repeat) but the Scp1p domain structure is more similar to transgelin	Verified	actin filament organization*	protein binding, bridging*	actin cortical patch	no	hom			YDL031W::chr00_17a
YKL088W::chr11_1	YKL088W	5.05687	3.12005	-0.275063	4.04971	2.3711		Uncharacterized	response to salt stress*	purine nucleotide binding*	cytoplasm	yes	het			YOR074C::chr15_1
YNL062C::chr14_3	GCD10	6.4477	-1.12665	-0.280416	0.164549	0.20915	Subunit of tRNA (1-methyladenosine) methyltransferase with Gcd14p, required for the modification of the adenine at position 58 in tRNAs, especially tRNAi-Met; first identified as a negative regulator of GCN4 expression	Verified	ribosome biogenesis and assembly*	tRNA binding*	nucleus	yes	het			YKL024C::chr11_1
YGL112C::chr7_2	TAF6	15.2807	1.93666	-0.294596	4.39802	1.8344	Subunit (60 kDa) of TFIID and SAGA complexes, involved in transcription initiation of RNA polymerase II and in chromatin modification, similar to histone H4	Verified	transcription initiation from RNA polymerase II promoter*	general RNA polymerase II transcription factor activity	SAGA complex*	yes	het			YNR011C::chr00_18
YDR353W::chr4_7	TRR1	16.5413	1.10169	-0.297114	0.108833	-0.602819	Cytoplasmic thioredoxin reductase, key regulatory enzyme that determines the redox state of the thioredoxin system, which acts as a disulfide reductase system and protects cells against both oxidative and reductive stress	Verified	response to oxidative stress*	thioredoxin-disulfide reductase activity	cytoplasm	yes	het			YMR277W::chr13_5
YER104W::chr00_5	RTT105	10.0566	-2.18937	-0.323072	-1.56841	-2.69372	Protein with a role in regulation of Ty1 transposition	Verified	negative regulation of DNA transposition	molecular function unknown	cytoplasm*	yes	het			YLR272C::chr12_4
YJR112W::chr00_12	NNF1	5.38891	0.602537	-0.333849	0.105635	-0.424348	Essential component of the MIND kinetochore complex (Mtw1p Including Nnf1p-Nsl1p-Dsn1p) which joins kinetochore subunits contacting DNA to those contacting microtubules; required for accurate chromosome segregation	Verified	chromosome segregation	molecular function unknown	kinetochore*	yes	het			YKL112W::chr11_2
YDL219W::chr4_3	DTD1	4.43376	3.09682	-0.334643	4.77814	3.45697	D-Tyr-tRNA(Tyr) deacylase, functions in protein translation, may affect nonsense suppression via alteration of the protein synthesis machinery; ubiquitous among eukaryotes	Verified	translation*	D-tyrosyl-tRNA(Tyr) deacylase activity	cytoplasm	no	hom			YMR005W::chr13_2
YBR300C::chr00_1	YBR300C	6.13376	3.23463	-0.335478	4.60557	4.80512		Dubious				no	hom			YNL261W::chr14_1
YJL019W::chr00_13	MPS3	4.77038	1.99631	-0.336044	-0.0300263	-0.545576	Essential integral membrane protein required for spindle pole body duplication and for nuclear fusion, localizes to the spindle pole body half bridge, interacts with DnaJ-like chaperone Jem1p and with centrin homolog Cdc31p	Verified	mitotic sister chromatid cohesion*	molecular function unknown	integral to membrane*	yes	het			YFL005W::chr00_17a
YDR441C::chr4_8	APT2	4.51979	3.70535	-0.340988	4.46996	6.25179	Apparent pseudogene, not transcribed or translated under normal conditions; encodes a protein with similarity to adenine phosphoribosyltransferase, but artificially expressed protein exhibits no enzymatic activity	Verified	biological process unknown	molecular function unknown*	cytoplasm	no	hom			YPR086W::chr00_18
YDR044W::chr4_3	HEM13	10.2795	2.50198	-0.345526	2.30343	0.853498	Coproporphyrinogen III oxidase, an oxygen requiring enzyme that catalyzes the sixth step in the heme biosynthetic pathway; localizes to the mitochondrial inner membrane; transcription is repressed by oxygen and heme (via Rox1p and Hap1p)	Verified	heme biosynthetic process	coproporphyrinogen oxidase activity	mitochondrial inner membrane	yes	het			YFR002W::chr00_18
YNL244C::chr00_8	SUI1	17.8635	2.47839	-0.349552	2.43851	2.66893	Translation initiation factor eIF1; component of a complex involved in recognition of the initiator codon; modulates translation accuracy at the initiation phase	Verified	translational initiation	translation initiation factor activity	multi-eIF complex	yes	het			YHR085W::chr8_2
YGR024C::chr00_14	THG1	5.13262	2.35312	-0.355648	0.54511	0.438109	tRNAHis guanylyltransferase, adds a guanosine residue to the 5' end of tRNAHis after transcription and RNase P cleavage; couples nuclear division and migration to cell budding and cytokinesis; essential enzyme conserved among eukaryotes	Verified	tRNA modification	tRNA guanylyltransferase activity	cytoplasm*	yes	het			YML085C::chr00_12
YNL158W::chr14_2	PGA1	6.90439	-1.27639	-0.358264	-1.32297	-1.31516	Essential protein required for maturation of Gas1p and Pho8p; green fluorescent protein (GFP)-fusion protein localizes to the nuclear periphery; has synthetic genetic interations with secretory pathway genes	Verified	secretory pathway	molecular function unknown	nuclear envelope	yes	het			YMR076C::chr00_6
YIL013C::chr9_1	PDR11	4.56708	3.26183	-0.363041	4.43549	3.39935	Membrane protein of the ATP-binding cassette (ABC) transporter superfamily, involved in multiple drug resistance, mediates sterol uptake when sterol biosynthesis is compromised, regulated by Pdr1p, required for anaerobic growth	Verified	sterol transport	ATPase activity, coupled to transmembrane movement of substances	membrane	no	hom			YAR019C::chr1_1
YER168C::chr00_5	CCA1	17.4406	0.232315	-0.363073	0.641873	0.853875	ATP (CTP):tRNA-specific tRNA nucleotidyltransferase; different forms targeted to the nucleus, cytosol, and mitochondrion are generated via the use of multiple transcriptional and translational start sites	Verified	tRNA modification	tRNA adenylyltransferase activity	cytoplasm*	yes	het			YML069W::chr00_15
YNL222W::chr14_2	SSU72	14.3895	-1.19258	-0.364403	-2.37908	-2.06036	Transcription/RNA-processing factor that associates with TFIIB and cleavage/polyadenylation factor Pta1p; exhibits phosphatase activity on serine-5 of the RNA polymerase II C-terminal domain; affects start site selection in vivo	Verified	35S primary transcript processing*	RNA binding*	nucleus*	yes	het			YGR145W::chr00_15
YCL040W::chr3_1	GLK1	4.46509	3.66119	-0.367214	4.26249	3.75428	Glucokinase, catalyzes the phosphorylation of glucose at C6 in the first irreversible step of glucose metabolism; one of three glucose phosphorylating enzymes; expression regulated by non-fermentable carbon sources	Verified	glycolysis*	glucokinase activity	cytosol	no	hom			YGL074C::chr7_1
YEL067C::chr5_2	YEL067C	4.31589	1.8508	-0.367627	3.78303	2.97936		Uncharacterized	biological process unknown	molecular function unknown	mitochondrion	no	hom			YGL040C::chr7_1
YPL255W::chr16_1	BBP1	4.33971	-2.24602	-0.390703	-2.6841	-1.17577	Protein required for the spindle pole body (SPB) duplication, localized at the central plaque periphery; forms a complex with a nuclear envelope protein Mps2p and SPB components Spc29p and Kar1p; required for mitotic functions of Cdc5p	Verified	microtubule nucleation*	structural constituent of cytoskeleton	spindle pole body	yes	het			YML023C::chr13_2
YNL258C::chr14_1	DSL1	12.3699	0.207995	-0.393378	-0.44366	-0.103254	Endoplasmic reticulum (ER)-localized peripheral membrane protein required for Golgi-to-ER retrograde traffic; component of the ER target site that interacts with coatomer, the major component of the COPI vesicle protein coat	Verified	retrograde vesicle-mediated transport, Golgi to ER	molecular function unknown	endoplasmic reticulum	yes	het			YPL076W::chr16_3
YOR164C::chr15_2	YOR164C	4.75312	3.10303	-0.399056	3.51152	4.02721		Verified	biological process unknown	molecular function unknown	cytoplasm	no	hom			YOR006C::chr15_1
YMR043W::chr13_2	MCM1	13.9091	0.73739	-0.40032	-1.43555	-0.151721	Transcription factor involved in cell-type-specific transcription and pheromone response; plays a central role in the formation of both repressor and activator complexes	Verified	regulation of transcription from RNA polymerase II promoter*	DNA binding*	nucleus*	yes	het			YNR038W::chr14_4
YLR140W::chr12_3	YLR140W	4.98165	0.990089	-0.401366	0.303761	-0.0332989		Dubious				yes	het			YHR036W::chr8_1
YNL151C::chr14_2	RPC31	11.0511	-3.95136	-0.408178	-3.77053	-2.60557	RNA polymerase III subunit C31; contains HMG-like C-terminal domain	Verified	transcription from RNA polymerase III promoter	DNA-directed RNA polymerase activity	DNA-directed RNA polymerase III complex	yes	het			YBL016W::chr2_1
YDL227C::chr4_3	HO	5.09891	3.81882	-0.412226	4.3685	3.46736	Site-specific endonuclease required for gene conversion at the MAT locus (homothallic switching) through the generation of a ds DNA break; expression restricted to mother cells in late G1 as controlled by Swi4p-Swi6p, Swi5p and Ash1p	Verified	gene conversion at mating-type locus*	endonuclease activity	nucleus	no	hom			YOR060C::chr15_1
YDL196W::chr4_3	YDL196W	19.2001	1.40677	-0.417904	2.90883	-1.31889		Dubious				yes	het			YKL178C::chr11_2
YDR489W::chr4_8	SLD5	14.5097	0.732358	-0.418459	0.297387	1.35419	Subunit of the GINS complex (Sld5p, Psf1p, Psf2p, Psf3p), which is localized to DNA replication origins and implicated in assembly of the DNA replication machinery	Verified	DNA-dependent DNA replication	molecular function unknown	GINS complex	yes	het			YLR186W::chr00_11
YGL233W::chr7_3	SEC15	4.60455	-1.98143	-0.423008	-2.11744	-1.34332	Essential 113kDa subunit of the exocyst complex (Sec3p, Sec5p, Sec6p, Sec8p, Sec10p, Sec15p, Exo70p, and Exo84p), which mediates polarized targeting of vesicles to active sites of exocytosis; Sec15p associates with Sec4p and vesicles	Verified	cytokinesis*	protein binding	bud tip*	yes	het			YBL025W::chr2_1
YGR030C::chr7_4	POP6	15.676	1.71267	-0.444575	1.6472	1.94539	Subunit of both RNase MRP, which cleaves pre-rRNA, and nuclear RNase P, which cleaves tRNA precursors to generate mature 5' ends	Verified	rRNA processing*	ribonuclease P activity*	ribonuclease MRP complex*	yes	het			YNL150W::chr14_2
YGR146C::chr7_5	YGR146C	4.83891	3.56702	-0.446017	4.49774	3.27396		Uncharacterized	biological process unknown	molecular function unknown	cellular component unknown	no	hom			YNL251C::chr14_1
YMR134W::chr00_9	YMR134W	6.17815	1.68673	-0.447434	0.98742	0.177527		Uncharacterized	mitochondrion organization and biogenesis*	molecular function unknown	cytoplasm*	yes	het			YGL024W::chr7_1
YGR206W::chr7_5	MVB12	4.67022	3.03639	-0.452657	4.23924	2.3458	ESCRT-I subunit necessary for the efficient transport of cargo proteins to the vacuolar lumen; deletion mutant sensitive to rapamycin and nystatin; green fluorescent protein (GFP)-fusion protein localizes to endosome	Uncharacterized	protein targeting to vacuole	molecular function unknown	endosome*	no	hom			YJR045C::chr00_13
YER171W::chr00_5	RAD3	5.43224	0.0248427	-0.462988	0.050223	-0.117241	5' to 3' DNA helicase, involved in nucleotide excision repair and transcription; subunit of RNA polymerase II transcription initiation factor TFIIH; subunit of Nucleotide Excision Repair Factor 3 (NEF3); homolog of human XPD protein	Verified	transcription initiation from RNA polymerase II promoter*	general RNA polymerase II transcription factor activity*	transcription factor TFIIH complex*	yes	het			YNL137C::chr00_16b
YCL041C::chr00_11	YCL041C	4.53226	-0.119485	-0.468822	-1.16926	-2.29775		Dubious				yes	het			YJL202C::chr00_14
YDL064W::chr4_1	UBC9	5.60368	0.678321	-0.482518	-0.963005	-0.947273	SUMO-conjugating enzyme involved in the Smt3p conjugation pathway; nuclear protein required for S- and M-phase cyclin degradation and mitotic control; involved in proteolysis mediated by the anaphase-promoting complex cyclosome (APCC)	Verified	G2/M transition of mitotic cell cycle*	SUMO conjugating enzyme activity	nucleus	yes	het			YMR185W::chr00_17b
YOR119C::chr15_2	RIO1	11.4697	-0.517808	-0.483105	-1.00152	-1.50898	Essential serine kinase involved in cell cycle progression and processing of the 20S pre-rRNA into mature 18S rRNA	Verified	processing of 20S pre-rRNA*	protein kinase activity	cytoplasm*	yes	het			YGL029W::chr7_1
YHR188C::chr00_21	GPI16	4.82986	2.73206	-0.490682	1.00863	0.609404	Transmembrane protein subunit of the glycosylphosphatidylinositol transamidase complex that adds GPIs to newly synthesized proteins; human PIG-Tp homolog	Verified	attachment of GPI anchor to protein	GPI-anchor transamidase activity	GPI-anchor transamidase complex	yes	het
YKR088C::chr00_4	TVP38	4.08124	3.74031	-0.498445	2.29408	3.98959	Integral membrane protein localized to late Golgi vesicles along with the v-SNARE Tlg2p; green fluorescent protein (GFP)-fusion protein localizes to the cytoplasm in a punctate pattern	Uncharacterized	biological process unknown	molecular function unknown	cytoplasm*	no	hom
YDL175C::chr4_2	AIR2	6.11029	3.91442	-0.510882	6.43711	4.62044	RING finger protein that interacts with the arginine methyltransferase Hmt1p; may regulate methylation of Npl3p, which modulates Npl3p function in mRNA processing and export; has similarity to Air1p	Verified	mRNA export from nucleus*	polynucleotide adenylyltransferase activity	nucleus*	no	hom
YDR498C::chr00_17a	SEC20	5.65348	2.3331	-0.511699	1.13274	0.616187	Membrane glycoprotein v-SNARE involved in retrograde transport from the Golgi to the ER; required for N- and O-glycosylation in the Golgi but not in the ER; forms a complex with the cytosolic Tip20p	Verified	vesicle fusion*	v-SNARE activity	endoplasmic reticulum*	yes	het
YKL104C::chr11_2	GFA1	4.62785	2.42724	-0.518184	2.77628	2.16634	Glutamine-fructose-6-phosphate amidotransferase, catalyzes the formation of glucosamine-6-P and glutamate from fructose-6-P and glutamine in the first step of chitin biosynthesis	Verified	cell wall chitin biosynthetic process	glutamine-fructose-6-phosphate transaminase (isomerizing) activity	cellular component unknown	yes	het
YPL204W::chr16_1	HRR25	10.7459	0.0800734	-0.519627	-0.333241	1.52027	Protein kinase involved in regulating diverse events including vesicular trafficking, gene expression, DNA repair, and chromosome segregation; binds the CTD of RNA pol II; homolog of mammalian casein kinase 1delta (CK1delta)	Verified	DNA repair*	casein kinase activity	nucleus*	yes	het
YJL050W::chr10_2	MTR4	9.74971	1.27476	-0.519705	0.597609	-0.106304	Dead-box family ATP dependent helicase required for mRNA export from the nucleus; co-factor of the exosome complex, required for 3' end formation of 5.8S rRNA	Verified	ribosome biogenesis and assembly*	ATP-dependent RNA helicase activity	nucleus*	yes	het
YLR458W::chr00_4	YLR458W	23.5399	-1.27956	-0.522999	-1.04767	0.685577		Dubious				yes	het
YCL003W::chr3_1	PGS1_p	9.76137	2.44574	-0.525437	2.14594	1.89502	Phosphatidylglycerolphosphate synthase, catalyzes the synthesis of phosphatidylglycerolphosphate from CDP-diacylglycerol and sn-glycerol 3-phosphate in the first committed and rate-limiting step of cardiolipin biosynthesis	Verified	phospholipid biosynthetic process	CDP-diacylglycerol-glycerol-3-phosphate 3-phosphatidyltransferase activity	mitochondrion	yes	het
YCL001W-A::chr00_1	YCL001W-A	4.72342	2.07827	-0.551815	3.25137	3.08848		Uncharacterized	biological process unknown	molecular function unknown	cellular component unknown	no	hom
YLR277C::chr12_4	YSH1	7.20255	0.747601	-0.564506	-0.688726	0.993385	Putative endonuclease, subunit of the mRNA cleavage and polyadenylation specificity complex required for 3' processing of mRNAs	Verified	mRNA polyadenylation*	RNA binding*	mRNA cleavage and polyadenylation specificity factor complex*	yes	het
YIL109C::chr9_2	SEC24	6.93084	2.37785	-0.572799	0.570404	0.797374	Component of the Sec23p-Sec24p heterodimeric complex of the COPII vesicle coat; involved in ER to Golgi transport, cargo selection and autophagy; required for the binding of the Sec13 complex to ER membranes; homologous to Lst1p and Lss1p	Verified	ER to Golgi vesicle-mediated transport*	protein binding	COPII vesicle coat	yes	het
YNL024C-A::chr00_21	YNL024C-A	15.2613	1.34352	-0.582713	-0.0178781	0.0273663		Uncharacterized	biological process unknown	molecular function unknown	cellular component unknown	no	het
YMR222C::chr13_4	FSH2	4.60718	0.565463	-0.583654	3.06141	1.74512	Serine hydrolase that localizes to the cytoplasm; sequence is similar to Fsh1p and Fsh3p	Verified	biological process unknown	serine hydrolase activity	cytoplasm	no	hom
YNL027W::chr14_4	CRZ1	4.14687	2.83606	-0.584555	4.16978	3.11847	Transcription factor that activates transcription of genes involved in stress response; nuclear localization is positively regulated by calcineurin-mediated dephosphorylation	Verified	regulation of transcription, DNA-dependent*	transcription factor activity	cytoplasm*	no	hom
YGL022W::chr7_1	STT3	15.7629	2.52503	-0.587919	2.11295	2.31278	Subunit of the oligosaccharyltransferase complex of the ER lumen, which catalyzes asparagine-linked glycosylation of newly synthesized proteins; forms a subcomplex with Ost3p and Ost4p and is directly involved in catalysis	Verified	protein amino acid N-linked glycosylation	dolichyl-diphosphooligosaccharide-protein glycotransferase activity	oligosaccharyl transferase complex	yes	het
YGR218W::chr7_5	CRM1	16.5908	3.12814	-0.589532	2.42533	1.83387	Major karyopherin, involved in export of proteins, RNAs, and ribosomal subunits from the nucleus	Verified	mRNA export from nucleus*	protein carrier activity	nucleus	yes	het
YDR367W::chr4_7	YDR367W	7.43405	2.29579	-0.590788	-0.239257	-2.29152		Uncharacterized	biological process unknown	molecular function unknown	cytoplasm*	yes	het
YGL096W::chr7_1	TOS8	4.41972	2.96185	-0.594939	3.70182	2.76643	Homeodomain-containing transcription factor; SBF regulated target gene that in turn regulates expression of genes involved in G1/S phase events such as bud site selection, bud emergence and cell cycle progression; similarity to Cup9p	Verified	G1/S-specific transcription in mitotic cell cycle	transcription factor activity	nucleus	no	hom
YNR017W::chr14_4	MAS6	7.48833	2.52634	-0.595271	1.19413	0.815515	Essential protein of the mitochondrial inner membrane, component of the mitochondrial import system	Verified	protein import into mitochondrial matrix	protein transporter activity	mitochondrion*	yes	het
YKL125W::chr11_2	RRN3	8.84086	2.40437	-0.60074	-0.624482	0.852317	Protein required for transcription of rDNA by RNA polymerase I; transcription factor independent of DNA template; involved in recruitment of RNA polymerase I to rDNA	Verified	transcription from RNA polymerase I promoter	RNA polymerase I transcription factor activity	RNA polymerase I transcription factor complex	yes	het
YGR073C::chr7_4	YGR073C	9.22329	-1.51238	-0.606006	-0.563453	0.0847819		Dubious				yes	het
YDR023W::chr4_3	SES1	4.38676	2.61333	-0.607451	1.42524	0.963572	Cytosolic seryl-tRNA synthetase, class II aminoacyl-tRNA synthetase that aminoacylates tRNA(Ser), displays tRNA-dependent amino acid recognition which enhances discrimination of the serine substrate, interacts with peroxin Pex21p	Verified	seryl-tRNA aminoacylation	serine-tRNA ligase activity	cytoplasm	yes	het
YDL029W::chr4_1	ARP2	5.28963	-0.221802	-0.608313	-0.133878	-0.225425	Essential component of the Arp2/3 complex, which is a highly conserved actin nucleation center required for the motility and integrity of actin patches; involved in endocytosis and membrane growth and polarity	Verified	actin filament organization*	structural constituent of cytoskeleton*	mitochondrion*	yes	het
YOL066C::chr15_5	RIB2	17.0399	0.780259	-0.614843	0.0500001	-0.944024	DRAP deaminase, catalyzes the third step of the riboflavin biosynthesis pathway; cytoplasmic tRNA pseudouridine synthase involved in pseudouridylation of cytoplasmic tRNAs at position 32	Verified	riboflavin biosynthetic process*	pseudouridylate synthase activity*	cytoplasm	yes	het
YHR058C::chr00_10	MED6	6.11269	-2.43063	-0.619342	-2.45293	-2.49342	Subunit of the RNA polymerase II mediator complex; associates with core polymerase subunits to form the RNA polymerase II holoenzyme; essential for transcriptional regulation	Verified	transcription from RNA polymerase II promoter	RNA polymerase II transcription mediator activity	mediator complex*	yes	het
YCR072C::chr00_16a	RSA4	7.5996	-0.63122	-0.630008	-0.344922	-0.0232693	WD-repeat protein involved in ribosome biogenesis; may interact with ribosomes; required for maturation and efficient intra-nuclear transport or pre-60S ribosomal subunits, localizes to the nucleolus	Verified	ribosome biogenesis and assembly*	molecular function unknown	nucleolus*	yes	het
YNL178W::chr14_2	RPS3	6.09224	-0.772305	-0.632139	-0.0446504	-0.492174	Protein component of the small (40S) ribosomal subunit, has apurinic/apyrimidinic (AP) endonuclease activity; essential for viability; has similarity to E. coli S3 and rat S3 ribosomal proteins	Verified	translation*	structural constituent of ribosome	cytosolic small ribosomal subunit (sensu Eukaryota)*	yes	het
YOR097C::chr15_2	YOR097C	4.26259	2.96298	-0.634799	3.61656	3.49015		Uncharacterized	biological process unknown	molecular function unknown	cellular component unknown	no	hom
YJR068W::chr00_12	RFC2	6.81966	0.414249	-0.648775	-0.323459	0.0475396	Subunit of heteropentameric Replication factor C (RF-C), which is a DNA binding protein and ATPase that acts as a clamp loader of the proliferating cell nuclear antigen (PCNA) processivity factor for DNA polymerases delta and epsilon	Verified	mismatch repair*	DNA clamp loader activity*	DNA replication factor C complex	yes	het
YDR446W::chr4_8	ECM11	5.95933	3.73103	-0.649009	5.8797	4.89918	Non-essential protein apparently involved in meiosis, GFP fusion protein is present in discrete clusters in the nucleus throughout mitosis; may be involved in maintaining chromatin structure	Verified	cell wall organization and biogenesis*	molecular function unknown	nucleus	no	hom
YDR050C::chr00_11	TPI1	12.7679	3.09605	-0.679975	1.8829	2.63053	Triose phosphate isomerase, abundant glycolytic enzyme; mRNA half-life is regulated by iron availability; transcription is controlled by activators Reb1p, Gcr1p, and Rap1p through binding sites in the 5' non-coding region	Verified	glycolysis	triose-phosphate isomerase activity	cytoplasm	yes	het
YOL123W::chr00_6	HRP1	10.9036	2.32783	-0.684313	1.38091	0.888199	Subunit of cleavage factor I, a five-subunit complex required for the cleavage and polyadenylation of pre-mRNA 3' ends; RRM-containing heteronuclear RNA binding protein and hnRNPA/B family member that binds to poly (A) signal sequences	Verified	mRNA polyadenylation*	RNA binding	cytoplasm*	yes	het
YBR256C::chr2_4	RIB5	17.242	2.073	-0.686102	2.11983	2.89044	Riboflavin synthase; catalyzes the last step of the riboflavin biosynthesis pathway	Verified	riboflavin biosynthetic process	riboflavin synthase activity	soluble fraction	yes	het
YDL060W::chr4_1	TSR1	18.5159	-1.11309	-0.703212	-1.24466	-1.67023	Protein required for processing of 20S pre-rRNA in the cytoplasm, associates with pre-40S ribosomal particles	Verified	ribosome biogenesis and assembly*	ribonucleoprotein binding	cytoplasm*	yes	het
YKL036C::chr11_1	YKL036C	7.99397	0.59421	-0.703909	2.82698	0.0680245		Dubious				yes	het
YKR063C::chr11_3	LAS1	6.22396	2.65551	-0.707589	3.27381	1.64509	Essential nuclear protein possibly involved in bud formation and morphogenesis; mutants require the SSD1-v allele for viability	Verified	establishment of cell polarity (sensu Fungi)*	molecular function unknown	nucleus*	yes	het
YFR005C::chr6_1	SAD1	8.07714	1.48287	-0.73009	0.662839	0.00111996	Conserved zinc-finger domain protein involved in pre-mRNA splicing, required for assembly of U4 snRNA into the U4/U6 particle	Verified	nuclear mRNA splicing, via spliceosome	RNA splicing factor activity, transesterification mechanism	nucleus	yes	het
YDR478W::chr4_8	SNM1	11.4129	2.59282	-0.736481	3.3112	4.95337	Subunit of RNase MRP, which cleaves pre-rRNA; not shared between Rnase MRP and nuclear Rnase P, in contrast to all other Rnase MRP protein subunits; binds to the NME1 RNA subunit of Rnase MRP	Verified	rRNA processing	ribonuclease MRP activity	ribonuclease MRP complex	yes	het
YKL004W::chr11_1	AUR1	11.7708	-2.04435	-0.740491	-2.68255	-1.7573	Phosphatidylinositol:ceramide phosphoinositol transferase (IPC synthase), required for sphingolipid synthesis; can mutate to confer aureobasidin A resistance	Verified	sphingolipid metabolic process	inositol phosphoceramide synthase activity	Golgi apparatus	yes	het
YER146W::chr00_5	LSM5	6.35776	-1.52261	-0.745954	-1.2999	0.0628986	Lsm (Like Sm) protein; part of heteroheptameric complexes (Lsm2p-7p and either Lsm1p or 8p): cytoplasmic Lsm1p complex involved in mRNA decay; nuclear Lsm8p complex part of U6 snRNP and possibly involved in processing tRNA, snoRNA, and rRNA	Verified	nuclear mRNA splicing, via spliceosome*	RNA binding*	nucleolus*	yes	het
YOR260W::chr15_3	GCD1	14.1755	0.597421	-0.754254	0.399751	0.944071	Gamma subunit of the translation initiation factor eIF2B, the guanine-nucleotide exchange factor for eIF2; activity subsequently regulated by phosphorylated eIF2; first identified as a negative regulator of GCN4 expression	Verified	regulation of translational initiation	translation initiation factor activity*	guanyl-nucleotide exchange factor complex*	yes	het
YKL089W::chr11_1	MIF2	5.45614	0.822069	-0.768846	1.02303	1.4533	Kinetochore protein with homology to human CENP-C, required for structural integrity of the spindle during anaphase spindle elongation, interacts with histones H2A, H2B, and H4, phosphorylated by Ipl1p	Verified	chromosome segregation*	centromeric DNA binding	nucleus*	yes	het
YBR190W::chr2_4	YBR190W	10.7683	-2.80146	-0.792631	-2.99056	-3.07582		Dubious				yes	het
YNL138W-A::chr00_21	YSF3	8.54707	-0.87098	-0.795041	-1.50368	-0.431228	Component of the U2 snRNP, associated with the SF3b complex; conserved in Ashbya gossypii	Uncharacterized	biological process unknown	molecular function unknown	cellular component unknown*	no	het
YKR022C::chr11_3	NTR2	5.12516	0.25344	-0.796033	1.38455	-0.346712	Essential protein that forms a dimer with Ntr1p; also forms a trimer, with Ntr2p and the DExD/H-box RNA helicase Prp43p, that is involved in spliceosome disassembly	Verified	nuclear mRNA splicing, via spliceosome*	molecular function unknown	cytoplasm*	yes	het
YIL171W::chr9_2	YIL171W	15.976	0.845976	-0.815858	0.101214	0.323072			biological process unknown*	molecular function unknown*	cellular component unknown	no	het
YLR259C::chr12_4	HSP60	4.3182	0.65565	-0.819236	0.0740023	-0.147753	Tetradecameric mitochondrial chaperonin required for ATP-dependent folding of precursor polypeptides and complex assembly; prevents aggregation and mediates protein refolding after heat shock; role in mtDNA transmission; similarity to groEL	Verified	protein folding*	single-stranded DNA binding	mitochondrion*	yes	het
YOL034W::chr15_5	SMC5	5.01209	2.40556	-0.821046	-0.27555	-0.144462	Structural maintenance of chromosomes (SMC) protein; essential subunit of the Mms21-Smc5-Smc6 complex; required for growth and DNA repair; S. pombe homolog forms a heterodimer with S. pombe Rad18p that is involved in DNA repair	Verified	DNA repair*	molecular function unknown	nucleus*	yes	het
YDL195W::chr4_3	SEC31	15.8259	1.44602	-0.823273	2.29048	4.0798	Essential phosphoprotein component (p150) of the COPII coat of secretory pathway vesicles, in complex with Sec13p; required for ER-derived transport vesicle formation	Verified	ER to Golgi vesicle-mediated transport	structural molecule activity	COPII vesicle coat	yes	het
YIL019W::chr9_1	FAF1	6.98824	2.06804	-0.823852	1.96366	1.20506	Protein required for pre-rRNA processing and 40S ribosomal subunit assembly	Verified	ribosome biogenesis and assembly*	molecular function unknown	cytoplasm*	yes	het
YEL032W::chr5_2	MCM3	7.16779	0.0888312	-0.836883	-0.673247	-0.998442	Protein involved in DNA replication; component of the Mcm2-7 hexameric complex that binds chromatin as a part of the pre-replicative complex	Verified	DNA replication initiation*	chromatin binding*	cytoplasm*	yes	het
YGL101W::chr7_2	YGL101W	5.0266	-0.769815	-0.846363	3.4164	2.62269		Uncharacterized	biological process unknown	molecular function unknown	cytoplasm*	no	hom
YJL049W::chr10_2	YJL049W	4.37253	-0.333001	-0.848188	1.21642	5.24386		Uncharacterized	biological process unknown	molecular function unknown	cellular component unknown	no	hom
YLR018C::chr12_1	POM34	4.5843	1.80188	-0.85382	1.58352	0.892793	Integral membrane protein of the nuclear pore; has an important role in maintaining the architecture of the pore complex	Verified	nucleocytoplasmic transport	molecular function unknown	nuclear pore*	no	hom
YOR361C::chr15_4	PRT1	12.82	0.260618	-0.858133	1.21786	1.54666	Subunit of the core complex of translation initiation factor 3(eIF3), essential for translation; part of a subcomplex (Prt1p-Rpg1p-Nip1p) that stimulates binding of mRNA and tRNA(i)Met to ribosomes	Verified	translational initiation	translation initiation factor activity	cytoplasm*	yes	het
YDL008W::chr4_1	APC11	15.6773	1.03201	-0.874951	-0.126786	-1.09131	Catalytic core subunit of the Anaphase-Promoting Complex/Cyclosome (APC/C), which is a ubiquitin-protein ligase required for degradation of anaphase inhibitors, including mitotic cyclins, during the metaphase/anaphase transition	Verified	mitotic sister chromatid segregation*	protein binding*	anaphase-promoting complex	yes	het
YDL221W::chr4_3	YDL221W	22.1074	2.40716	-0.878499	3.99363	4.81933		Dubious				yes	het
YGL247W::chr7_3	BRR6	13.3393	0.439801	-0.894172	0.493482	0.0230061	Essential nuclear envelope integral membrane protein required for nuclear transport; depletion alters nucleoporin distribution and nuclear envelope morphology, suggesting a role in the spatial organization of nuclear pores	Verified	mRNA export from nucleus*	molecular function unknown	nuclear envelope	yes	het
YJR067C::chr00_12	YAE1	9.7241	0.903557	-0.899192	0.43139	0.121819	Essential protein of unknown function	Verified	biological process unknown	molecular function unknown	cytoplasm*	yes	het
YGL001C::chr7_1	ERG26	4.22701	0.878045	-0.909597	-0.243215	0.148967	C-3 sterol dehydrogenase, catalyzes the second of three steps required to remove two C-4 methyl groups from an intermediate in ergosterol biosynthesis	Verified	ergosterol biosynthetic process	C-3 sterol dehydrogenase (C-4 sterol decarboxylase) activity	endoplasmic reticulum*	yes	het
YIL004C::chr9_1	BET1	8.37619	-1.61344	-0.927317	-0.285902	-0.746326	Type II membrane protein required for vesicular transport between the endoplasmic reticulum and Golgi complex; v-SNARE with similarity to synaptobrevins	Verified	ER to Golgi vesicle-mediated transport*	v-SNARE activity	endoplasmic reticulum membrane*	yes	het
YNL290W::chr14_1	RFC3	9.47089	2.94581	-0.928046	0.490305	-0.808882	Subunit of heteropentameric Replication factor C (RF-C), which is a DNA binding protein and ATPase that acts as a clamp loader of the proliferating cell nuclear antigen (PCNA) processivity factor for DNA polymerases delta and epsilon	Verified	mismatch repair*	ATPase activity*	nucleus*	yes	het
YLR175W::chr12_3	CBF5	11.1296	1.86656	-0.939725	0.336345	1.41875	Pseudouridine synthase catalytic subunit of box H/ACA small nucleolar ribonucleoprotein particles (snoRNPs), acts on both large and small rRNAs and on snRNA U2	Verified	ribosome biogenesis and assembly*	pseudouridylate synthase activity	nucleolus*	yes	het
YGR198W::chr7_5	YPP1	12.7668	-0.307212	-0.945486	-0.686887	0.681159	Cargo-transport protein involved in endocytosis; may interact with ribosomes, based on co-purification experiments; GFP-fusion protein localizes to the cytoplasm; YGR198W is an essential gene	Verified	MAPKKK cascade	molecular function unknown	cytoplasm*	yes	het
YBL018C::chr2_1	POP8	5.20306	1.27347	-0.946818	0.519036	1.72234	Subunit of both RNase MRP, which cleaves pre-rRNA, and nuclear RNase P, which cleaves tRNA precursors to generate mature 5' ends	Verified	rRNA processing*	ribonuclease P activity*	ribonuclease MRP complex*	yes	het
YLR274W::chr12_4	CDC46	15.656	-1.5034	-0.968552	-2.5696	-1.38296	Component of the hexameric MCM complex, which is important for priming origins of DNA replication in G1 and becomes an active ATP-dependent helicase that promotes DNA melting and elongation when activated by Cdc7p-Dbf4p in S-phase	Verified	DNA replication initiation*	chromatin binding*	cytoplasm*	yes	het
YGR251W::chr00_2	YGR251W	19.0636	0.942172	-0.973261	-0.25158	-1.03177		Uncharacterized	35S primary transcript processing	molecular function unknown	nucleus*	yes	het
YPR041W::chr16_4	TIF5	9.51768	2.63165	-0.974874	0.852024	0.266062	Translation initiation factor eIF-5; N-terminal domain functions as a GTPase-activating protein to mediate hydrolysis of ribosome-bound GTP; C-terminal domain is the core of ribosomal preinitiation complex formation	Verified	regulation of translational initiation*	translation initiation factor activity*	cytosolic small ribosomal subunit (sensu Eukaryota)*	yes	het
YGR095C::chr7_4	RRP46	4.58336	-2.99932	-0.97725	-3.34397	-3.14975	Protein involved in rRNA processing; component of the exosome 3->5 exonuclease complex	Verified	35S primary transcript processing*	3'-5'-exoribonuclease activity	nuclear exosome (RNase complex)*	yes	het
YGR158C::chr7_5	MTR3	8.26811	-0.637592	-0.984291	-1.28618	-2.46199	3'5' exoribonuclease, exosome subunit; nucleolar protein involved in export of mRNA and ribosomal subunits; homologous to the E. coli exonuclease RNase PH	Verified	35S primary transcript processing*	3'-5'-exoribonuclease activity	nuclear exosome (RNase complex)*	yes	het
YDR522C::chr4_8	SPS2	4.96868	3.40606	-0.990584	4.28596	4.9579	Protein expressed during sporulation, redundant with Sps22p for organization of the beta-glucan layer of the spore wall; S. pombe ortholog is a spore wall component	Verified	sporulation (sensu Fungi)*	molecular function unknown	cell wall (sensu Fungi)	no	hom
YKL035W::chr11_1	UGP1	11.3182	2.47761	-0.994495	2.39933	1.73655	UDP-glucose pyrophosphorylase (UGPase), catalyses the reversible formation of UDP-Glc from glucose 1-phosphate and UTP, involved in a wide variety of metabolic pathways, expression modulated by Pho85p through Pho4p	Verified	protein amino acid glycosylation*	UTP:glucose-1-phosphate uridylyltransferase activity	cytoplasm	yes	het
YLR442C::chr00_4/chr00_15	SIR3	8.10619	0.202017	-1.00841	0.509386	1.03867	Silencing protein that interacts with Sir2p and Sir4p, and histone H3 and H4 tails, to establish a transcriptionally silent chromatin state; required for spreading of silenced chromatin; recruited to chromatin through interaction with Rap1p	Verified	double-strand break repair via nonhomologous end joining*	histone binding*	mitochondrion*	no	het
YLR275W::chr12_4	SMD2	11.7783	-1.61383	-1.03704	-1.98963	-1.57827	Core Sm protein Sm D2; part of heteroheptameric complex (with Smb1p, Smd1p, Smd3p, Sme1p, Smx3p, and Smx2p) that is part of the spliceosomal U1, U2, U4, and U5 snRNPs; homolog of human Sm D2	Verified	nuclear mRNA splicing, via spliceosome	RNA splicing factor activity, transesterification mechanism	U4/U6 x U5 tri-snRNP complex*	yes	het
YKL172W::chr11_2	EBP2	12.0265	0.272346	-1.06459	0.599511	0.400838	Essential protein required for the maturation of 25S rRNA and 60S ribosomal subunit assembly, localizes to the nucleolus; constituent of 66S pre-ribosomal particles	Verified	ribosome biogenesis and assembly*	molecular function unknown	nucleolus	yes	het
YLR459W::chr00_4	GAB1	18.693	1.172	-1.06719	0.179998	1.6247	GPI transamidase subunit, involved in attachment of glycosylphosphatidylinositol (GPI) anchors to proteins; may have a role in recognition of the attachment signal or of the lipid portion of GPI	Verified	attachment of GPI anchor to protein	GPI-anchor transamidase activity	GPI-anchor transamidase complex	yes	het
YNL238W::chr14_2	KEX2	8.20729	1.73654	-1.07692	-0.488863	-0.343593	Subtilisin-like protease (proprotein convertase), a calcium-dependent serine protease involved in the activation of proproteins of the secretory pathway	Verified	peptide pheromone maturation	serine-type endopeptidase activity	Golgi trans face	no	het
YDR052C::chr4_4	DBF4	10.1717	1.1058	-1.07897	0.477894	1.02786	Regulatory subunit of Cdc7p-Dbf4p kinase complex, required for Cdc7p kinase activity and initiation of DNA replication; phosphorylates the Mcm2-7 family of proteins; cell cycle regulated	Verified	DNA replication initiation*	DNA replication origin binding*	Dbf4-dependent protein kinase complex	yes	het
YDL092W::chr4_1	SRP14	4.45322	-0.128803	-1.07914	0.227974	0.937275	Signal recognition particle (SRP) subunit, interacts with the RNA component of SRP to form the Alu domain, which is the region of SRP responsible for arrest of nascent chain elongation during membrane targeting; homolog of mammalian SRP14	Verified	protein targeting to ER*	signal sequence binding	signal recognition particle (sensu Eukaryota)	yes	het
YFL029C::chr00_18	CAK1	20.995	-0.81699	-1.09437	-0.48929	-1.59892	Cyclin-dependent kinase-activating kinase required for passage through the cell cycle, phosphorylates and activates Cdc28p; nucleotide-binding pocket differs significantly from those of most other protein kinases	Verified	protein amino acid phosphorylation*	cyclin-dependent protein kinase activating kinase activity	cytoplasm	yes	het
YDL045C::chr4_1	FAD1	5.46924	3.55476	-1.12694	0.518663	0.577843	Flavin adenine dinucleotide (FAD) synthetase, performs the second step in synthesis of FAD from riboflavin	Verified	FAD biosynthetic process	FMN adenylyltransferase activity	cytoplasm	yes	het
YNL263C::chr14_1	YIF1	13.8264	2.74862	-1.1299	0.266278	0.894072	Integral membrane protein required for the fusion of ER-derived COPII transport vesicles with the Golgi; interacts with Yip1p and Yos1p; localizes to the Golgi, the ER, and COPII vesicles	Verified	ER to Golgi vesicle-mediated transport	molecular function unknown	endoplasmic reticulum membrane*	yes	het
YMR288W::chr13_5	HSH155	18.2242	-0.21058	-1.16619	-0.47357	0.148484	U2-snRNP associated splicing factor that forms extensive associations with the branch site-3' splice site-3' exon region upon prespliceosome formation; similarity to the mammalian U2 snRNP-associated splicing factor SAP155	Verified	spliceosome assembly	mRNA binding	snRNP U2	yes	het
YOR207C::chr15_3	RET1	4.99316	0.3046	-1.16966	0.393309	0.0689333	Second-largest subunit of RNA polymerase III, which is responsible for the transcription of tRNA and 5S RNA genes, and other low molecular weight RNAs	Verified	transcription from RNA polymerase III promoter	DNA-directed RNA polymerase activity	DNA-directed RNA polymerase III complex	yes	het
YJL028W::chr00_13	YJL028W	4.57908	2.72066	-1.17092	4.51658	3.05804		Verified	biological process unknown	molecular function unknown	ribosome	no	hom
YPL160W::chr16_2	CDC60	14.0899	0.0391441	-1.18335	0.542495	0.472677	Cytosolic leucyl tRNA synthetase, ligates leucine to the appropriate tRNA	Verified	leucyl-tRNA aminoacylation	leucine-tRNA ligase activity	cytoplasm	yes	het
YDL015C::chr4_1	TSC13	10.9372	2.48013	-1.18881	1.32498	2.48013	Enoyl reductase that catalyzes the last step in each cycle of very long chain fatty acid elongation, localizes to the ER, highly enriched in a structure marking nuclear-vacuolar junctions, coimmunoprecipitates with elongases Fen1p and Sur4p	Verified	very-long-chain fatty acid metabolic process	oxidoreductase activity	mitochondrion*	yes	het
YLR066W::chr12_2	SPC3	11.8844	2.03101	-1.20282	1.09547	0.902869	Subunit of signal peptidase complex (Spc1p, Spc2p, Spc3p, Sec11p), which catalyzes cleavage of N-terminal signal sequences of proteins targeted to the secretory pathway; homologous to mammalian SPC22/23	Verified	protein targeting to ER*	signal peptidase activity	signal peptidase complex	yes	het
YGR047C::chr7_4	TFC4	19.8624	1.12052	-1.21852	1.9437	3.1226	One of six subunits of the RNA polymerase III transcription initiation factor complex (TFIIIC); part of the TauA domain of TFIIIC that binds BoxA DNA promoter sites of tRNA and similar genes; has TPR motifs; human homolog is TFIIIC-102	Verified	transcription initiation from RNA polymerase III promoter	RNA polymerase III transcription factor activity	transcription factor TFIIIC complex	yes	het
YGR082W::chr00_14	TOM20	10.939	2.15115	-1.2303	1.01364	1.53271	Component of the TOM (translocase of outer membrane) complex responsible for recognition and initial import steps for all mitochondrially directed proteins; acts as a receptor for incoming precursor proteins	Verified	protein import into mitochondrial matrix	protein transporter activity	mitochondrion*	yes	het
YKL111C::chr11_2	YKL111C	14.8458	2.07023	-1.24356	2.12179	1.13216		Dubious				yes	het
YLR099W-A::chr00_21	YLR099W-A	10.1304	1.03475	-1.30909	1.06353	1.02941		Uncharacterized	biological process unknown	molecular function unknown	cellular component unknown	no	het
YOR272W::chr00_17b	YTM1	6.0635	0.0216422	-1.32549	0.0810368	-0.216032	Constituent of 66S pre-ribosomal particles, required for maturation of the large ribosomal subunit	Verified	ribosome biogenesis and assembly*	molecular function unknown	nucleus*	yes	het
YMR231W::chr13_5	PEP5	12.0878	0.0869055	-1.32958	0.191888	-0.234547	Peripheral vacuolar membrane protein required for protein trafficking and vacuole biogenesis; forms complex with Pep3p that promotes vesicular docking/fusion reactions in conjunction with SNARE proteins, also interacts with Pep7p	Verified	vacuole fusion, non-autophagic*	molecular function unknown	vacuolar membrane (sensu Fungi)*	no	het
YGR195W::chr7_5	SKI6	6.64833	-0.846371	-1.33007	-0.940192	-1.07016	3'-to-5' phosphorolytic exoribonuclease that is a subunit of the exosome; required for 3' processing of the 5.8S rRNA; involved in 3' to 5' mRNA degradation and translation inhibition of non-poly(A) mRNAs	Verified	35S primary transcript processing*	3'-5'-exoribonuclease activity	nuclear exosome (RNase complex)*	yes	het
YNR003C::chr14_4	RPC34	5.12498	-0.3477	-1.33684	-0.792531	-2.70768	RNA polymerase III subunit C34; interacts with TFIIIB70 and is a key determinant in pol III recruitment by the preinitiation complex	Verified	ribosome biogenesis and assembly*	DNA-directed RNA polymerase activity	cytoplasm*	yes	het
YGL097W::chr7_1/chr00_17a	SRM1	20.4479	2.54862	-1.34091	2.58192	1.10815	Nucleotide exchange factor for Gsp1p, localizes to the nucleus, required for nucleocytoplasmic trafficking of macromolecules; potentially phosphorylated by Cdc28p	Verified	rRNA export from nucleus*	signal transducer activity	nucleus*	yes	het
YCL054W::chr3_1	SPB1	12.785	1.10285	-1.37525	0.901183	0.50148	AdoMet-dependent methyltransferase involved in rRNA processing and 60S ribosomal subunit maturation; methylates G2922 in the tRNA docking site of the large subunit rRNA and in the absence of snR52, U2921; suppressor of PAB1 mutants	Verified	rRNA methylation*	rRNA (uridine-2'-O-)-methyltransferase activity*	nucleus*	yes	het
YLR060W::chr12_2	FRS1	14.6121	3.17529	-1.38085	1.60084	1.33826	Beta subunit of cytoplasmic phenylalanyl-tRNA synthetase, forms a tetramer with Frs2p to generate active enzyme; sequence is evolutionarily distant from mitochondrial phenylalanyl-tRNA synthetase (Msf1p), but substrate binding is similar	Verified	phenylalanyl-tRNA aminoacylation	phenylalanine-tRNA ligase activity	cytoplasm*	yes	het
YDL031W::chr00_17a	DBP10	8.94538	-1.48925	-1.38408	-2.01685	-1.28239	Putative ATP-dependent RNA helicase of the DEAD-box protein family, constituent of 66S pre-ribosomal particles; essential protein involved in ribosome biogenesis	Verified	ribosome biogenesis and assembly*	ATP-dependent RNA helicase activity	nucleolus	yes	het
YOR074C::chr15_1	CDC21	9.64565	0.96973	-1.38788	0.244608	0.438878	Thymidylate synthase, required for de novo biosynthesis of pyrimidine deoxyribonucleotides; expression is induced at G1/S	Verified	DNA-dependent DNA replication*	thymidylate synthase activity	nucleus	yes	het
YKL024C::chr11_1	URA6	13.5633	0.552546	-1.48482	-0.52312	-0.402616	Uridylate kinase, catalyzes the seventh enzymatic step in the de novo biosynthesis of pyrimidines, converting uridine monophosphate (UMP) into uridine-5'-diphosphate (UDP)	Verified	'de novo' pyrimidine base biosynthetic process*	uridine kinase activity	cytoplasm*	yes	het
YIL068C::chr9_1	SEC6	15.9364	2.96029	-1.48622	1.61491	1.76149	Essential 88kDa subunit of the exocyst complex, which mediates polarized targeting of secretory vesicles to active sites of exocytosis; dimeric form of Sec6p interacts with Sec9p in vitro and inhibits t-SNARE assembly	Verified	cytokinesis*	protein binding	bud tip*	yes	het
YKL108W::chr11_2	SLD2	7.98895	3.79422	-1.49347	2.4103	0.522596	Protein required for DNA replication, phosphorylated in S phase by S-phase cyclin-dependent kinases (Cdks), phosphorylation is essential for DNA replication and for complex formation with Dpb11p; potential Cdc28p substrate	Verified	DNA strand elongation during DNA replication	molecular function unknown	replication fork	yes	het
YNR011C::chr00_18	PRP2	8.78187	-0.0725075	-1.50899	-0.568396	-1.44563	RNA-dependent ATPase in the DEAH-box family, required for activation of the spliceosome before the first transesterification step in RNA splicing	Verified	U2-type catalytic spliceosome formation for first transesterification step	RNA splicing factor activity, transesterification mechanism*	nucleus*	yes	het
YMR277W::chr13_5	FCP1	20.2636	-0.0844662	-1.51955	0.246673	-0.602131	Carboxy-terminal domain (CTD) phosphatase, essential for dephosphorylation of the repeated C-terminal domain of the RNA polymerase II large subunit (Rpo21p)	Verified	transcription*	phosphoric monoester hydrolase activity*	nucleus	yes	het
YER022W::chr5_3	SRB4	19.0096	3.74662	-1.52234	2.67253	0.660953	Subunit of the RNA polymerase II mediator complex; associates with core polymerase subunits to form the RNA polymerase II holoenzyme; essential for transcriptional regulation	Verified	transcription from RNA polymerase II promoter	RNA polymerase II transcription mediator activity	mediator complex*	yes	het
YLR105C::chr12_2	SEN2	17.834	2.07644	-1.52416	1.72709	1.92105	Subunit of the tRNA splicing endonuclease, which is composed of Sen2p, Sen15p, Sen34p, and Sen54p; Sen2p contains the active site for tRNA 5' splice site cleavage and has similarity to Sen34p and to Archaeal tRNA splicing endonuclease	Verified	tRNA splicing	tRNA-intron endonuclease activity	mitochondrion*	yes	het
YLR272C::chr12_4	YCS4	4.12989	-0.715528	-1.55288	-1.41189	-1.29185	Non-SMC subunit of the condensin complex (Smc2p-Smc4p-Ycs4p-Brn1p-Ycg1p); required for establishment and maintenance of chromosome condensation, chromosome segregation, chromatin binding of condensin and silencing at the mating type locus	Verified	mitotic sister chromatid segregation*	molecular function unknown	nucleolus*	yes	het
YKL112W::chr11_2	ABF1	5.94354	1.08033	-1.57203	0.922088	0.971559	DNA binding protein with possible chromatin-reorganizing activity involved in transcriptional activation, gene silencing, and DNA replication and repair	Verified	positive regulation of transcription from RNA polymerase II promoter*	DNA binding*	nucleus*	yes	het
YMR005W::chr13_2	TAF4	10.2455	-1.27936	-1.57863	-0.407432	-0.565362	TFIID subunit (48 kDa), involved in RNA polymerase II transcription initiation; potential Cdc28p substrate	Verified	transcription from RNA polymerase II promoter	RNA polymerase II transcription factor activity	transcription factor TFIID complex	yes	het
YNL261W::chr14_1	ORC5	4.13837	0.754963	-1.58637	-0.190072	-0.386788	Subunit of the origin recognition complex, which directs DNA replication by binding to replication origins and is also involved in transcriptional silencing	Verified	chromatin silencing at silent mating-type cassette*	ATPase activity*	pre-replicative complex*	yes	het
YIL048W::chr9_1	NEO1	23.4958	2.70184	-1.59631	3.04271	2.86223	Protein involved in the retrograde transport from the Golgi complex to the ER and the endosomal membrane traffic; putative aminophospholipid translocase; member of the highly conserved Drs2 family of P-type ATPases	Verified	retrograde vesicle-mediated transport, Golgi to ER*	phospholipid-translocating ATPase activity*	endoplasmic reticulum membrane*	yes	het
YMR268C::chr13_5	PRP24	5.72451	3.7074	-1.59644	5.69435	4.27436	Splicing factor that reanneals U4 and U6 snRNPs during spliceosome recycling	Verified	spliceosome assembly*	RNA splicing factor activity, transesterification mechanism	snRNP U6	yes	het
YFL005W::chr00_17a	SEC4	8.64835	0.986959	-1.60037	-0.814159	-1.69073	Secretory vesicle-associated Rab GTPase essential for exocytosis; associates with the exocyst component Sec15p and may regulate polarized delivery of transport vesicles to the exocyst at the plasma membrane	Verified	cytokinesis*	GTPase activity	mitochondrion*	yes	het
YPR086W::chr00_18	SUA7	7.42597	1.27398	-1.62675	-0.718452	-2.0272	Transcription factor TFIIB, a general transcription factor required for transcription initiation and start site selection by RNA polymerase II	Verified	transcription initiation from RNA polymerase II promoter	general RNA polymerase II transcription factor activity	nucleoplasm	yes	het
YFR002W::chr00_18	NIC96	6.16409	1.48794	-1.62885	0.832091	0.141472	Component of the nuclear pore complex, required for nuclear pore formation; forms a subcomplex with Nsp1p, Nup57p, and Nup49p	Verified	mRNA export from nucleus*	structural molecule activity	nuclear pore	yes	het
YHR085W::chr8_2	IPI1	11.1304	0.422861	-1.6364	0.350631	0.884292	Protein of unknown function, essential for viability, may be involved in rRNA processing	Verified	35S primary transcript processing*	molecular function unknown	nucleus*	yes	het
YKL209C::chr00_14	STE6	11.5521	2.23092	-1.63668	-0.176919	-0.134664	ATP-binding cassette (ABC) transporter required for the export of a-factor, catalyzes ATP hydrolysis coupled to a-factor transport, contains 12 transmembrane domains and two ATP binding domains, expressed only in MATa cells	Verified	peptide pheromone export	ATPase activity, coupled to transmembrane movement of substances	mating projection tip*	no	het
YML085C::chr00_12	TUB1	9.60517	-3.23068	-1.65311	-3.09965	-1.3312	Alpha-tubulin; associates with beta-tubulin (Tub2p) to form tubulin dimer, which polymerizes to form microtubules	Verified	mitotic sister chromatid segregation*	structural constituent of cytoskeleton	spindle pole body*	yes	het
YMR076C::chr00_6	PDS5	22.6309	-1.19465	-1.67822	-0.817826	-1.27699	Protein required for establishment and maintenance of sister chromatid condensation and cohesion, colocalizes with cohesin on chromosomes in an interdependent manner, may function as a protein-protein interaction scaffold	Verified	mitotic sister chromatid cohesion*	structural molecule activity	condensed nuclear chromosome	yes	het
YGR190C::chr7_5	YGR190C	6.49191	2.87721	-1.68235	0.95625	1.72353		Dubious				yes	het
YAR019C::chr1_1	CDC15	16.1255	1.37636	-1.71642	1.57564	1.21985	Protein kinase of the Mitotic Exit Network that is localized to the spindle pole bodies at late anaphase; promotes mitotic exit by directly switching on the kinase activity of Dbf2p	Verified	protein amino acid phosphorylation*	protein kinase activity	bud neck*	yes	het
YML069W::chr00_15	POB3	6.56283	-0.159588	-1.72188	-1.34447	-1.78334	Subunit of the heterodimeric FACT complex (Spt16p-Pob3p), which facilitates RNA Polymerase II transcription elongation through nucleosomes by destabilizing and then reassembling nucleosome structure	Verified	chromatin remodeling*	chromatin binding	nucleus*	yes	het
YGR145W::chr00_15	ENP2	9.03519	-1.33746	-1.72652	-2.13505	-3.47738	Essential nucleolar protein of unknown function; contains WD repeats, interacts with Mpp10p and Bfr2p, and has homology to Spb1p	Uncharacterized	ribosome biogenesis and assembly*	molecular function unknown	nucleolus	yes	het
YGL074C::chr7_1	YGL074C	9.55279	0.267363	-1.73829	0.902488	0.446831		Dubious				yes	het
YGL040C::chr7_1	HEM2	4.31732	0.831497	-1.77469	1.52618	-0.939221	Delta-aminolevulinate dehydratase, a homo-octameric enzyme, catalyzes the conversion of delta-aminolevulinic acid to porphobilinogen, the second step in the heme biosynthetic pathway; localizes to both the cytoplasm and nucleus	Verified	heme biosynthetic process	porphobilinogen synthase activity	cytoplasm*	yes	het
YIL050W::chr9_1	PCL7	5.01424	3.86092	-1.77913	3.98388	3.59557	Pho85p cyclin of the Pho80p subfamily, forms a functional kinase complex with Pho85p which phosphorylates Mmr1p and is regulated by Pho81p; involved in glycogen metabolism, expression is cell-cycle regulated	Verified	regulation of glycogen biosynthetic process*	cyclin-dependent protein kinase regulator activity	cyclin-dependent protein kinase holoenzyme complex	no	hom
YML023C::chr13_2	NSE5	25.2122	1.88622	-1.78265	0.970408	1.2148	Essential subunit of the Mms21-Smc5-Smc6 complex; required for cell viability and DNA repair	Verified	DNA repair	molecular function unknown	nucleus*	yes	het
YPL076W::chr16_3	GPI2	5.13837	-0.0550388	-1.80853	0.902713	1.66085	Protein involved in the synthesis of N-acetylglucosaminyl phosphatidylinositol (GlcNAc-PI), the first intermediate in the synthesis of glycosylphosphatidylinositol (GPI) anchors; homologous to the human PIG-C protein	Verified	GPI anchor biosynthetic process	UDP-glycosyltransferase activity	endoplasmic reticulum*	yes	het
YOR006C::chr15_1	YOR006C	4.45305	0.813433	-1.94372	3.42973	1.66356		Uncharacterized	biological process unknown	molecular function unknown	cytoplasm*	no	hom
YNR038W::chr14_4	DBP6	9.05076	-1.0444	-2.03528	-0.175298	1.55469	Essential protein involved in ribosome biogenesis; putative ATP-dependent RNA helicase of the DEAD-box protein family	Verified	ribosome biogenesis and assembly*	ATP-dependent RNA helicase activity	nucleolus*	yes	het
YHR036W::chr8_1	BRL1	14.7361	1.16264	-2.05872	1.34158	1.12462	Essential nuclear envelope integral membrane protein identified as a suppressor of a cold-sensitive mutant of CRM1, a karyopherin; homologous to and interacts with Brr6p, which is a nuclear envelope protein involved in nuclear export	Verified	mRNA export from nucleus*	molecular function unknown	endoplasmic reticulum*	yes	het
YBL016W::chr2_1	FUS3	5.17551	-2.4573	-2.06598	-2.75527	-1.48529	Mitogen-activated protein kinase involved in mating pheromone response; activated by phosphorylation by Ste7p; provides specificity during the mating vs. filamentous growth response by phosphorylating transcriptional and cytoplasmic targets	Verified	protein amino acid phosphorylation*	MAP kinase activity	cytoplasm*	no	het
YOR060C::chr15_1	YOR060C	16.973	1.56208	-2.15563	2.49	-0.274803		Uncharacterized	mitochondrion organization and biogenesis	molecular function unknown	cytoplasm*	yes	het
YOR341W::chr15_4	RPA190	24.179	3.7995	-2.239	5.767	2.8215	RNA polymerase I subunit; largest subunit of RNA polymerase I	Verified	transcription from RNA polymerase I promoter	DNA-directed RNA polymerase activity	DNA-directed RNA polymerase I complex	yes	het
YKL178C::chr11_2	STE3	16.8766	-2.0795	-2.27092	-3.16946	-1.62866	Receptor for a factor receptor, transcribed in alpha cells and required for mating by alpha cells, couples to MAP kinase cascade to mediate pheromone response; ligand bound receptors are endocytosed and recycled to the plasma membrane; GPCR	Verified	pheromone-dependent signal transduction during conjugation with cellular fusion	mating-type a-factor pheromone receptor activity	integral to plasma membrane	no	het
YLR186W::chr00_11	EMG1	6.5184	-0.954096	-2.30471	-1.95489	-2.32647	Protein required for the maturation of the 18S rRNA and for 40S ribosome production; associated with spindle/microtubules; nuclear localization depends on physical interaction with Nop14p; may bind snoRNAs	Verified	ribosome biogenesis and assembly*	molecular function unknown	cytoplasm*	yes	het
YPL027W::chr00_17b	SMA1	4.19405	3.86546	-2.31695	3.29884	1.4489	Protein of unknown function involved in the assembly of the prospore membrane during sporulation	Verified	spore wall assembly (sensu Fungi)	molecular function unknown	cellular component unknown	no	hom
YER126C::chr00_5	NSA2	22.5579	2.1372	-2.35163	4.81961	1.76931	Constituent of 66S pre-ribosomal particles, involved in 60S ribosomal subunit biogenesis	Verified	ribosome biogenesis and assembly*	molecular function unknown	nucleus	yes	het
YBL025W::chr2_1	RRN10	10.5065	1.85808	-2.38641	-0.69101	-0.927378	Protein involved in promoting high level transcription of rDNA, subunit of UAF (upstream activation factor) for RNA polymerase I	Verified	transcription from RNA polymerase I promoter	RNA polymerase I transcription factor activity*	RNA polymerase I upstream activating factor complex	no	het
YNL150W::chr14_2	YNL150W	17.4877	0.0448232	-2.39293	-0.872995	-2.66962		Dubious				yes	het
YNL251C::chr14_1	NRD1	9.8418	0.733294	-2.50886	0.359231	1.63882	RNA-binding protein that interacts with the C-terminal domain of the RNA polymerase II large subunit (Rpo21p), required for transcription termination and 3' end maturation of nonpolyadenylated RNAs	Verified	transcription termination from Pol II promoter, RNA polymerase(A)-independent	RNA binding	nucleus*	yes	het
YGL024W::chr7_1	YGL024W	11.1616	0.851538	-2.58691	-1.08061	-2.29734		Dubious				no	het
YJR045C::chr00_13	SSC1	8.28293	-1.63211	-2.71785	-1.34295	-1.8067	Mitochondrial matrix ATPase that is a subunit of the presequence translocase-associated protein import motor (PAM); involved in protein translocation into the matrix and protein folding; member of the heat shock protein 70 (HSP70) family	Verified	protein folding*	ATPase activity*	mitochondrion*	yes	het
YNL137C::chr00_16b	NAM9	6.49711	1.02154	-2.88893	-3.25154	-3.97847	Mitochondrial ribosomal component of the small subunit	Verified	translation	structural constituent of ribosome	mitochondrion*	yes	het
YJL143W::chr10_1	TIM17	16.4396	2.71383	-2.89657	0.763554	-0.204138	Essential constituent of the mitochondrial inner membrane presequence translocase; interacts with Pam18p to recruit the presequence translocase-associated motor (PAM complex) and also required for protein sorting during import	Verified	protein import into mitochondrial matrix	protein transporter activity	mitochondrion*	yes	het
YJL202C::chr00_14	YJL202C	18.975	0.0790679	-3.07661	1.10918	0.268631		Dubious				yes	het
YMR185W::chr00_17b	YMR185W	13.0092	-0.349075	-3.25178	-1.03038	-2.93685		Uncharacterized	biological process unknown	molecular function unknown	cellular component unknown	yes	het
YGL029W::chr7_1	CGR1	11.7082	-1.59535	-3.3174	-2.89964	-4.39048	Protein involved in nucleolar integrity and processing of the pre-rRNA for the 60S ribosome subunit; transcript is induced in response to cytotoxic stress but not genotoxic stress	Verified	ribosome biogenesis and assembly*	molecular function unknown	nucleolus	no	het
YDL004W::chr4_1	ATP16	5.61203	3.94465	-3.3863	-0.0148408	-2.51712	Delta subunit of the central stalk of mitochondrial F1F0 ATP synthase, which is a large, evolutionarily conserved enzyme complex required for ATP synthesis	Verified	ATP synthesis coupled proton transport	hydrogen ion transporting ATP synthase activity, rotational mechanism	mitochondrion*	yes	het

## Sheet: c2
strain	Gene	z_result_nq:07_07_12_t06:Hydroxyurea:6.25:mM:Cervastatin:2:uM:5_20:heho_05_06:YPD	z_result_nq:07_07_12_t11:Cervastatin:5:uM:::mM:5_20:heho_05_06:YPD	z_result_nq:07_07_12_t14:Cervastatin:2:uM:::mM:5_20:heho_05_06:YPD	z_result_nq:07_07_12_t15:Hydroxyurea:50:mM:::mM:5_20:heho_05_06:YPD	z_result_nq:07_08_09_t01:Hydroxyurea:6.25:mM::::5_20:heho_05_06:YPD	Description	feature_qualifier	GO_process	GO_function	GO_component	essential_gene	zygosity
YGR147C::chr7_5	NAT2	40.5137	3.12801	3.06816	0.135495	2.82045	N alpha-acetyl-transferase, transfers acetyl group from acetyl coenzyme A to the N-terminal methionine residues of proteins	Verified	N-terminal peptidyl-methionine acetylation	peptide alpha-N-acetyltransferase activity	cytoplasm*	yes	het
YKL141W::chr11_2	SDH3	34.2522	0.361292	0.056807	0.719786	0.0883662	Cytochrome b subunit of succinate dehydrogenase (Sdh1p, Sdh2p, Sdh3p, Sdh4p), which couples the oxidation of succinate to the transfer of electrons to ubiquinone	Verified	tricarboxylic acid cycle*	succinate dehydrogenase (ubiquinone) activity	mitochondrion*	yes	het
YDR062W::chr4_4	LCB2	33.2784	3.58915	1.93305	3.93657	1.56448	Component of serine palmitoyltransferase, responsible along with Lcb1p for the first committed step in sphingolipid synthesis, which is the condensation of serine with palmitoyl-CoA to form 3-ketosphinganine	Verified	sphingolipid biosynthetic process	serine C-palmitoyltransferase activity	membrane fraction*	yes	het
YGL155W::chr7_2	CDC43	31.2126	-1.29871	-1.50225	-0.511282	2.65476	Beta subunit of geranylgeranyltransferase type I, catalyzes geranylgeranylation to the cysteine residue in proteins containing a C-terminal CaaX sequence ending in Leu or Phe; has substrates important for morphogenesis	Verified	establishment of cell polarity (sensu Fungi)*	signal transducer activity*	intracellular*	yes	het
YDR047W::chr4_3	HEM12	30.2833	5.32081	6.18014	30.7568	30.732	Uroporphyrinogen decarboxylase, catalyzes the fifth step in the heme biosynthetic pathway; localizes to both the cytoplasm and nucleus; activity inhibited by Cu2+, Zn2+, Fe2+, Fe3+ and sulfhydryl-specific reagents	Verified	heme biosynthetic process	uroporphyrinogen decarboxylase activity	cytoplasm*	yes	het
YFR004W::chr6_1	RPN11	30.1725	-0.755963	-2.52722	4.85688	3.82141	Metalloprotease subunit of the 19S regulatory particle of the 26S proteasome lid; couples the deubiquitination and degradation of proteasome substrates	Verified	ubiquitin-dependent protein catabolic process	endopeptidase activity	nucleus*	yes	het
YCR013C::chr3_1	YCR013C	27.8665	1.88397	2.28277	1.03686	-0.237607		Dubious				yes	het
YDR499W::chr4_8	LCD1	25.8158	-0.446222	-0.0319912	0.567568	0.634859	Essential protein required for the DNA integrity checkpoint pathways; interacts physically with Mec1p; putative homolog of S. pombe Rad26 and human ATRIP	Verified	DNA damage checkpoint*	protein binding*	nuclear chromosome	yes	het
YGL018C::chr7_1	JAC1	25.7354	0.8992	1.89983	1.42087	-0.00478068	Specialized J-protein that functions with Hsp70 in Fe-S cluster biogenesis in mitochondria, involved in iron metabolism; contains a J domain typical to J-type chaperones; localizes to the mitochondrial matrix	Verified	aerobic respiration*	chaperone binding	mitochondrion	yes	het
YML023C::chr13_2	NSE5	25.2122	0.970408	1.88622	1.2148	-1.78265	Essential subunit of the Mms21-Smc5-Smc6 complex; required for cell viability and DNA repair	Verified	DNA repair	molecular function unknown	nucleus*	yes	het
YLR215C::chr00_11	CDC123	24.6848	-0.283036	0.0580357	-0.157143	0.777679	Protein involved in nutritional control of the cell cycle; regulates abundance of the translation initiation factor eIF2; ortholog of human D123 protein	Verified	regulation of progression through mitotic cell cycle	molecular function unknown	cytoplasm	yes	het
YML043C::chr13_1b	RRN11	24.4968	-0.440589	-1.24763	-1.4122	0.86225	Protein required for rDNA transcription by RNA polymerase I, component of the core factor (CF) of rDNA transcription factor, which also contains Rrn6p and Rrn7p	Verified	transcription from RNA polymerase I promoter	RNA polymerase I transcription factor activity	RNA polymerase I transcription factor complex	yes	het
YDR464W::chr4_8	SPP41	24.472	4.73471	5.5235	4.12178	-1.01516	Protein involved in negative regulation of expression of spliceosome components PRP4 and PRP3	Verified	negative regulation of transcription from RNA polymerase II promoter	molecular function unknown	nucleus	yes	het
YGR091W::chr7_4	PRP31	24.4255	8.45778	5.6161	4.34631	1.4624	Splicing factor, component of the U4/U6-U5 snRNP complex	Verified	nuclear mRNA splicing, via spliceosome	RNA splicing factor activity, transesterification mechanism	mitochondrion*	yes	het
YOR341W::chr15_4	RPA190	24.179	5.767	3.7995	2.8215	-2.239	RNA polymerase I subunit; largest subunit of RNA polymerase I	Verified	transcription from RNA polymerase I promoter	DNA-directed RNA polymerase activity	DNA-directed RNA polymerase I complex	yes	het
YBR011C::chr2_2	IPP1	23.7474	0.245306	0.820109	0.245306	-0.254997	Cytoplasmic inorganic pyrophosphatase (PPase), catalyzes the rapid exchange of oxygens from Pi with water, highly expressed and essential for viability, active-site residues show identity to those from E. coli PPase	Verified	phosphate metabolic process	inorganic diphosphatase activity	cytosol	yes	het
YEL002C::chr5_2	WBP1	23.7401	-0.454616	0.55999	-2.47301	0.636638	Beta subunit of the oligosaccharyl transferase (OST) glycoprotein complex; required for N-linked glycosylation of proteins in the endoplasmic reticulum	Verified	protein amino acid N-linked glycosylation*	dolichyl-diphosphooligosaccharide-protein glycotransferase activity	endoplasmic reticulum*	yes	het
YLR458W::chr00_4	YLR458W	23.5399	-1.04767	-1.27956	0.685577	-0.522999		Dubious				yes	het
YIL048W::chr9_1	NEO1	23.4958	3.04271	2.70184	2.86223	-1.59631	Protein involved in the retrograde transport from the Golgi complex to the ER and the endosomal membrane traffic; putative aminophospholipid translocase; member of the highly conserved Drs2 family of P-type ATPases	Verified	retrograde vesicle-mediated transport, Golgi to ER*	phospholipid-translocating ATPase activity*	endoplasmic reticulum membrane*	yes	het
YLR314C::chr12_4	CDC3	23.4738	0.955911	1.64124	0.518891	1.13859	Component of the septin ring of the mother-bud neck that is required for cytokinesis; septins recruit proteins to the neck and can act as a barrier to diffusion at the membrane, and they comprise the 10nm filaments seen with EM	Verified	cell wall organization and biogenesis*	structural constituent of cytoskeleton*	prospore membrane*	yes	het
YEL019C::chr5_2	MMS21	23.3121	0.369497	0.577323	2.85124	0.577585	SUMO ligase involved in chromosomal organization and DNA repair; essential subunit of the Mms21-Smc5-Smc6 complex; mutants are sensitive to methyl methanesulfonate and show increased spontaneous mutation and mitotic recombination	Verified	DNA repair	SUMO ligase activity	cytoplasm*	yes	het
YGR140W::chr7_5	CBF2	22.8656	2.45223	1.68228	1.7576	0.667563	Essential kinetochore protein, component of the CBF3 multisubunit complex that binds to the CDEIII region of the centromere; Cbf2p also binds to the CDEII region possibly forming a different multimeric complex, ubiquitinated in vivo	Verified	chromosome segregation*	DNA bending activity*	condensed nuclear chromosome kinetochore*	yes	het
YMR076C::chr00_6	PDS5	22.6309	-0.817826	-1.19465	-1.27699	-1.67822	Protein required for establishment and maintenance of sister chromatid condensation and cohesion, colocalizes with cohesin on chromosomes in an interdependent manner, may function as a protein-protein interaction scaffold	Verified	mitotic sister chromatid cohesion*	structural molecule activity	condensed nuclear chromosome	yes	het
YML065W::chr13_1b	ORC1	22.5807	0.659278	0.39772	-1.08296	0.30779	Largest subunit of the origin recognition complex, which directs DNA replication by binding to replication origins and is also involved in transcriptional silencing; may be phosphorylated by Cdc28p	Verified	chromatin silencing at silent mating-type cassette*	ATPase activity*	pre-replicative complex*	yes	het
YER126C::chr00_5	NSA2	22.5579	4.81961	2.1372	1.76931	-2.35163	Constituent of 66S pre-ribosomal particles, involved in 60S ribosomal subunit biogenesis	Verified	ribosome biogenesis and assembly*	molecular function unknown	nucleus	yes	het
YDR472W::chr4_8	TRS31	22.5045	2.99901	1.23383	3.36219	3.78408	One of 10 subunits of the transport protein particle (TRAPP) complex of the cis-Golgi which mediates vesicle docking and fusion; involved in endoplasmic reticulum (ER) to Golgi membrane traffic	Verified	ER to Golgi vesicle-mediated transport	molecular function unknown	TRAPP complex	yes	het
YDR037W::chr4_3	KRS1	22.3033	2.047	2.36815	3.02524	0.215405	Lysyl-tRNA synthetase; also identified as a negative regulator of general control of amino acid biosynthesis	Verified	lysyl-tRNA aminoacylation	lysine-tRNA ligase activity	cytoplasm	yes	het
YGL137W::chr7_2	SEC27	22.155	0.296964	0.525358	0.390006	0.691567	Essential beta'-coat protein of the COPI coatomer, involved in ER-to-Golgi and Golgi-to-ER transport; contains WD40 domains that mediate cargo selective interactions; 45% sequence identity to mammalian beta'-COP	Verified	ER to Golgi vesicle-mediated transport*	molecular function unknown	COPI vesicle coat	yes	het
YDL221W::chr4_3	YDL221W	22.1074	3.99363	2.40716	4.81933	-0.878499		Dubious				yes	het
YKL122C::chr11_2	SRP21	21.9751	-1.89186	-0.846263	0.34443	0.103166	Subunit of the signal recognition particle (SRP), which functions in protein targeting to the endoplasmic reticulum membrane; not found in mammalian SRP; forms a pre-SRP structure in the nucleolus that is translocated to the cytoplasm	Verified	protein targeting to ER*	signal sequence binding	nucleus*	yes	het
YLR026C::chr12_1	SED5	21.3816	-2.02632	-1.65954	-0.25	0.118421	cis-Golgi t-SNARE syntaxin required for vesicular transport between the ER and the Golgi complex, binds at least 9 SNARE proteins	Verified	ER to Golgi vesicle-mediated transport*	t-SNARE activity	Golgi cis face	yes	het
YGR094W::chr7_4	VAS1	21.2767	2.35915	4.57664	0.510356	-0.98343	Mitochondrial and cytoplasmic valyl-tRNA synthetase	Verified	valyl-tRNA aminoacylation	valine-tRNA ligase activity	cytoplasm*	yes	het
YFL029C::chr00_18	CAK1	20.995	-0.48929	-0.81699	-1.59892	-1.09437	Cyclin-dependent kinase-activating kinase required for passage through the cell cycle, phosphorylates and activates Cdc28p; nucleotide-binding pocket differs significantly from those of most other protein kinases	Verified	protein amino acid phosphorylation*	cyclin-dependent protein kinase activating kinase activity	cytoplasm	yes	het
YIR012W::chr9_2	SQT1	20.985	-1.14966	-0.702505	-1.38986	1.29765	Essential protein involved in a late step of 60S ribosomal subunit assembly or modification; contains multiple WD repeats; interacts with Qsr1p in a two-hybrid assay	Verified	ribosome biogenesis and assembly*	molecular function unknown	cytoplasm*	yes	het
YBR142W::chr2_3	MAK5	20.9529	-2.83673	-2.16642	0.671731	2.85423	Essential nucleolar protein, putative DEAD-box RNA helicase required for maintenance of M1 dsRNA virus; involved in biogenesis of large (60S) ribosomal subunits	Verified	ribosome biogenesis and assembly*	ATP-dependent RNA helicase activity	nucleolus	yes	het
YGL097W::chr7_1/chr00_17a	SRM1	20.4479	2.58192	2.54862	1.10815	-1.34091	Nucleotide exchange factor for Gsp1p, localizes to the nucleus, required for nucleocytoplasmic trafficking of macromolecules; potentially phosphorylated by Cdc28p	Verified	rRNA export from nucleus*	signal transducer activity	nucleus*	yes	het
YKL193C::chr11_3	SDS22	20.3279	-0.0418033	2.77869	-0.267213	-0.190164	Conserved nuclear regulatory subunit of Glc7p type 1 protein serine-threonine phosphatase (PP1), functions positively with Glc7p to promote dephosphorylation of nuclear substrates required for chromosome transmission during mitosis	Verified	chromosome segregation*	enzyme regulator activity*	cytoplasm*	yes	het
YMR277W::chr13_5	FCP1	20.2636	0.246673	-0.0844662	-0.602131	-1.51955	Carboxy-terminal domain (CTD) phosphatase, essential for dephosphorylation of the repeated C-terminal domain of the RNA polymerase II large subunit (Rpo21p)	Verified	transcription*	phosphoric monoester hydrolase activity*	nucleus	yes	het
YOL144W::chr00_10	NOP8	19.9266	1.97653	0.333052	12.7257	4.159	Nucleolar protein required for 60S ribosomal subunit biogenesis	Verified	ribosome biogenesis and assembly*	molecular function unknown	nucleolus	yes	het
YFL018W-A::chr6_1	SMX2	19.886	1.51175	3.34987	2.00174	0.384682	Core Sm protein Sm G; part of heteroheptameric complex (with Smb1p, Smd1p, Smd2p, Smd3p, Sme1p, and Smx3p) that is part of the spliceosomal U1, U2, U4, and U5 snRNPs; homolog of human Sm G	Verified	nuclear mRNA splicing, via spliceosome	RNA splicing factor activity, transesterification mechanism	U4/U6 x U5 tri-snRNP complex*	yes	het
YPR085C::chr16_4	YPR085C	19.8697	3.84723	5.7369	4.44613	0.443173		Uncharacterized	biological process unknown	molecular function unknown	cellular component unknown	yes	het
YGR047C::chr7_4	TFC4	19.8624	1.9437	1.12052	3.1226	-1.21852	One of six subunits of the RNA polymerase III transcription initiation factor complex (TFIIIC); part of the TauA domain of TFIIIC that binds BoxA DNA promoter sites of tRNA and similar genes; has TPR motifs; human homolog is TFIIIC-102	Verified	transcription initiation from RNA polymerase III promoter	RNA polymerase III transcription factor activity	transcription factor TFIIIC complex	yes	het
YDL196W::chr4_3	YDL196W	19.2001	2.90883	1.40677	-1.31889	-0.417904		Dubious				yes	het
YGR251W::chr00_2	YGR251W	19.0636	-0.25158	0.942172	-1.03177	-0.973261		Uncharacterized	35S primary transcript processing	molecular function unknown	nucleus*	yes	het
YBR243C::chr2_4	ALG7	19.0603	4.0884	1.83922	3.14467	3.86848	UDP-N-acetyl-glucosamine-1-P transferase, transfers Glc-Nac-P from UDP-GlcNac to Dol-P in the ER in the first step of the dolichol pathway of protein asparagine-linked glycosylation; inhibited by tunicamycin	Verified	protein amino acid N-linked glycosylation	UDP-N-acetylglucosamine-dolichyl-phosphate N-acetylglucosaminephosphotransferase activity	endoplasmic reticulum	yes	het
YER022W::chr5_3	SRB4	19.0096	2.67253	3.74662	0.660953	-1.52234	Subunit of the RNA polymerase II mediator complex; associates with core polymerase subunits to form the RNA polymerase II holoenzyme; essential for transcriptional regulation	Verified	transcription from RNA polymerase II promoter	RNA polymerase II transcription mediator activity	mediator complex*	yes	het
YJL202C::chr00_14	YJL202C	18.975	1.10918	0.0790679	0.268631	-3.07661		Dubious				yes	het
YDR427W::chr00_11	RPN9	18.8518	-0.379067	1.30498	3.57311	2.36613	Non-ATPase regulatory subunit of the 26S proteasome, has similarity to putative proteasomal subunits in other species; null mutant is temperature sensitive and exhibits cell cycle and proteasome assembly defects	Verified	ubiquitin-dependent protein catabolic process	structural molecule activity	proteasome regulatory particle, lid subcomplex (sensu Eukaryota)	yes	het
YLR459W::chr00_4	GAB1	18.693	0.179998	1.172	1.6247	-1.06719	GPI transamidase subunit, involved in attachment of glycosylphosphatidylinositol (GPI) anchors to proteins; may have a role in recognition of the attachment signal or of the lipid portion of GPI	Verified	attachment of GPI anchor to protein	GPI-anchor transamidase activity	GPI-anchor transamidase complex	yes	het
YDR339C::chr4_7	FCF1	18.5847	-1.92303	-1.06446	-1.83913	-0.0978158	Essential nucleolar protein that is a component of the SSU (small subunit) processome involved in the pre-rRNA processing steps of 40S ribosomal subunit biogenesis; contains a PINc domain; copurifies with Faf1p	Verified	35S primary transcript processing*	molecular function unknown	nucleolus*	yes	het
YDL060W::chr4_1	TSR1	18.5159	-1.24466	-1.11309	-1.67023	-0.703212	Protein required for processing of 20S pre-rRNA in the cytoplasm, associates with pre-40S ribosomal particles	Verified	ribosome biogenesis and assembly*	ribonucleoprotein binding	cytoplasm*	yes	het
YMR288W::chr13_5	HSH155	18.2242	-0.47357	-0.21058	0.148484	-1.16619	U2-snRNP associated splicing factor that forms extensive associations with the branch site-3' splice site-3' exon region upon prespliceosome formation; similarity to the mammalian U2 snRNP-associated splicing factor SAP155	Verified	spliceosome assembly	mRNA binding	snRNP U2	yes	het
YBR153W::chr2_3	RIB7	18.067	2.44936	-0.154617	-0.432206	0.845379	Diaminohydroxyphoshoribosylaminopyrimidine deaminase; catalyzes the second step of the riboflavin biosynthesis pathway	Verified	riboflavin biosynthetic process	diaminohydroxyphosphoribosylaminopyrimidine deaminase activity	cellular component unknown	yes	het
YNL244C::chr00_8	SUI1	17.8635	2.43851	2.47839	2.66893	-0.349552	Translation initiation factor eIF1; component of a complex involved in recognition of the initiator codon; modulates translation accuracy at the initiation phase	Verified	translational initiation	translation initiation factor activity	multi-eIF complex	yes	het
YLR105C::chr12_2	SEN2	17.834	1.72709	2.07644	1.92105	-1.52416	Subunit of the tRNA splicing endonuclease, which is composed of Sen2p, Sen15p, Sen34p, and Sen54p; Sen2p contains the active site for tRNA 5' splice site cleavage and has similarity to Sen34p and to Archaeal tRNA splicing endonuclease	Verified	tRNA splicing	tRNA-intron endonuclease activity	mitochondrion*	yes	het
YBL020W::chr2_1	RFT1	17.6802	-1.00997	0.294182	-1.095	-0.189225	Flippase, essential integral membrane protein that is required for translocation of Man5GlcNac2-PP-Dol from the cytoplasmic side to the lumenal side of the ER membrane; mutation is suppressed by expression human p53 protein	Verified	protein amino acid N-linked glycosylation*	oligosaccharide transporter activity	endoplasmic reticulum membrane	yes	het
YPR112C::chr16_5	MRD1	17.6108	-0.842947	0.691711	-0.0315075	-0.012603	Essential conserved protein that associates with 35S precursor rRNA and is required for its initial processing at the A(0)-A(2) cleavage sites, shows partial nucleolar localization, contains five consensus RNA-binding domains	Verified	35S primary transcript processing	snoRNA binding*	nucleolus	yes	het
YNL150W::chr14_2	YNL150W	17.4877	-0.872995	0.0448232	-2.66962	-2.39293		Dubious				yes	het
YER168C::chr00_5	CCA1	17.4406	0.641873	0.232315	0.853875	-0.363073	ATP (CTP):tRNA-specific tRNA nucleotidyltransferase; different forms targeted to the nucleus, cytosol, and mitochondrion are generated via the use of multiple transcriptional and translational start sites	Verified	tRNA modification	tRNA adenylyltransferase activity	cytoplasm*	yes	het
YDR235W::chr4_5	PRP42	17.3129	-0.0719357	1.19699	1.60115	0.330543	U1 snRNP protein involved in splicing, required for U1 snRNP biogenesis; contains multiple tetriatricopeptide repeats	Verified	nuclear mRNA splicing, via spliceosome	RNA binding	snRNP U1	yes	het
YBL034C::chr2_1	STU1	17.2949	0.465357	2.39245	0.696841	1.13711	Component of the mitotic spindle that binds to interpolar microtubules via its association with beta-tubulin (Tub2p); required for interpolar microtubules to provide an outward force on the spindle poles	Verified	microtubule nucleation	structural constituent of cytoskeleton	spindle pole body	yes	het
YMR240C::chr13_5	CUS1	17.2739	-0.0207426	1.40489	0.572802	0.0396932	Protein required for assembly of U2 snRNP into the spliceosome, forms a complex with Hsh49p and Hsh155p	Verified	spliceosome assembly	protein binding*	snRNP U2	yes	het
YBR256C::chr2_4	RIB5	17.242	2.11983	2.073	2.89044	-0.686102	Riboflavin synthase; catalyzes the last step of the riboflavin biosynthesis pathway	Verified	riboflavin biosynthetic process	riboflavin synthase activity	soluble fraction	yes	het
YDR208W::chr4_5	MSS4	17.0612	0.502534	2.96844	0.570779	0.921854	Phosphatidylinositol-4-phosphate 5-kinase, involved in actin cytoskeleton organization and cell morphogenesis; multicopy suppressor of stt4 mutation	Verified	sporulation (sensu Fungi)*	1-phosphatidylinositol-4-phosphate 5-kinase activity	plasma membrane	yes	het
YOL066C::chr15_5	RIB2	17.0399	0.0500001	0.780259	-0.944024	-0.614843	DRAP deaminase, catalyzes the third step of the riboflavin biosynthesis pathway; cytoplasmic tRNA pseudouridine synthase involved in pseudouridylation of cytoplasmic tRNAs at position 32	Verified	riboflavin biosynthetic process*	pseudouridylate synthase activity*	cytoplasm	yes	het
YOR060C::chr15_1	YOR060C	16.973	2.49	1.56208	-0.274803	-2.15563		Uncharacterized	mitochondrion organization and biogenesis	molecular function unknown	cytoplasm*	yes	het
YKL052C::chr11_1	ASK1	16.9178	0.584913	-0.474611	0.510447	1.02237	Essential subunit of the Dam1 complex (aka DASH complex), couples kinetochores to the force produced by MT depolymerization thereby aiding in chromosome segregation; phosphorylated during the cell cycle by cyclin-dependent kinases	Verified	mitotic spindle organization and biogenesis in nucleus*	structural constituent of cytoskeleton	condensed nuclear chromosome kinetochore*	yes	het
YKL178C::chr11_2	STE3	16.8766	-3.16946	-2.0795	-1.62866	-2.27092	Receptor for a factor receptor, transcribed in alpha cells and required for mating by alpha cells, couples to MAP kinase cascade to mediate pheromone response; ligand bound receptors are endocytosed and recycled to the plasma membrane; GPCR	Verified	pheromone-dependent signal transduction during conjugation with cellular fusion	mating-type a-factor pheromone receptor activity	integral to plasma membrane	no	het
YDR394W::chr4_7	RPT3	16.6787	-1.22623	-0.416819	17.6865	14.723	One of six ATPases of the 19S regulatory particle of the 26S proteasome involved in the degradation of ubiquitinated substrates; substrate of N-acetyltransferase B	Verified	ubiquitin-dependent protein catabolic process	ATPase activity*	proteasome regulatory particle, base subcomplex (sensu Eukaryota)	yes	het
YGR218W::chr7_5	CRM1	16.5908	2.42533	3.12814	1.83387	-0.589532	Major karyopherin, involved in export of proteins, RNAs, and ribosomal subunits from the nucleus	Verified	mRNA export from nucleus*	protein carrier activity	nucleus	yes	het
YDR353W::chr4_7	TRR1	16.5413	0.108833	1.10169	-0.602819	-0.297114	Cytoplasmic thioredoxin reductase, key regulatory enzyme that determines the redox state of the thioredoxin system, which acts as a disulfide reductase system and protects cells against both oxidative and reductive stress	Verified	response to oxidative stress*	thioredoxin-disulfide reductase activity	cytoplasm	yes	het
YJL143W::chr10_1	TIM17	16.4396	0.763554	2.71383	-0.204138	-2.89657	Essential constituent of the mitochondrial inner membrane presequence translocase; interacts with Pam18p to recruit the presequence translocase-associated motor (PAM complex) and also required for protein sorting during import	Verified	protein import into mitochondrial matrix	protein transporter activity	mitochondrion*	yes	het
YAR019C::chr1_1	CDC15	16.1255	1.57564	1.37636	1.21985	-1.71642	Protein kinase of the Mitotic Exit Network that is localized to the spindle pole bodies at late anaphase; promotes mitotic exit by directly switching on the kinase activity of Dbf2p	Verified	protein amino acid phosphorylation*	protein kinase activity	bud neck*	yes	het
YDR434W::chr4_7	GPI17	16.1174	0.761978	6.48653	-0.864936	0.351274	Transmembrane protein subunit of the glycosylphosphatidylinositol transamidase complex that adds GPIs to newly synthesized proteins; human PIG-Sp homolog	Verified	attachment of GPI anchor to protein	GPI-anchor transamidase activity	GPI-anchor transamidase complex	yes	het
YBR257W::chr2_4	POP4	15.9895	1.81122	-0.525156	3.94027	1.68061	Subunit of both RNase MRP, which cleaves pre-rRNA, and nuclear RNase P, which cleaves tRNA precursors to generate mature 5' ends; binds to the RPR1 RNA subunit in Rnase P	Verified	rRNA processing*	ribonuclease P activity*	ribonuclease MRP complex*	yes	het
YIL171W::chr9_2	YIL171W	15.976	0.101214	0.845976	0.323072	-0.815858			biological process unknown*	molecular function unknown*	cellular component unknown	no	het
YIL068C::chr9_1	SEC6	15.9364	1.61491	2.96029	1.76149	-1.48622	Essential 88kDa subunit of the exocyst complex, which mediates polarized targeting of secretory vesicles to active sites of exocytosis; dimeric form of Sec6p interacts with Sec9p in vitro and inhibits t-SNARE assembly	Verified	cytokinesis*	protein binding	bud tip*	yes	het
YLR010C::chr12_1	TEN1	15.8921	-0.415813	-1.15712	-1.05367	3.41597	Protein that regulates telomeric length; protects telomeric ends in a complex with Cdc13p and Stn1p	Verified	telomere capping	molecular function unknown	nuclear telomere cap complex	yes	het
YBR252W::chr2_4	DUT1	15.8266	0.712677	0.877606	2.03804	2.8673	dUTPase, catalyzes hydrolysis of dUTP to dUMP and PPi, thereby preventing incorporation of uracil into DNA during replication; critical for the maintenance of genetic stability	Verified	pyrimidine deoxyribonucleoside triphosphate catabolic process	dUTP diphosphatase activity	cytoplasm*	yes	het
YDL195W::chr4_3	SEC31	15.8259	2.29048	1.44602	4.0798	-0.823273	Essential phosphoprotein component (p150) of the COPII coat of secretory pathway vesicles, in complex with Sec13p; required for ER-derived transport vesicle formation	Verified	ER to Golgi vesicle-mediated transport	structural molecule activity	COPII vesicle coat	yes	het
YDR167W::chr4_5	TAF10	15.8073	3.62413	4.71325	1.99079	-0.625765	Subunit (145 kDa) of TFIID and SAGA complexes, involved in RNA polymerase II transcription initiation and in chromatin modification	Verified	transcription initiation from RNA polymerase II promoter*	general RNA polymerase II transcription factor activity	SAGA complex*	yes	het
YGL022W::chr7_1	STT3	15.7629	2.11295	2.52503	2.31278	-0.587919	Subunit of the oligosaccharyltransferase complex of the ER lumen, which catalyzes asparagine-linked glycosylation of newly synthesized proteins; forms a subcomplex with Ost3p and Ost4p and is directly involved in catalysis	Verified	protein amino acid N-linked glycosylation	dolichyl-diphosphooligosaccharide-protein glycotransferase activity	oligosaccharyl transferase complex	yes	het
YDL008W::chr4_1	APC11	15.6773	-0.126786	1.03201	-1.09131	-0.874951	Catalytic core subunit of the Anaphase-Promoting Complex/Cyclosome (APC/C), which is a ubiquitin-protein ligase required for degradation of anaphase inhibitors, including mitotic cyclins, during the metaphase/anaphase transition	Verified	mitotic sister chromatid segregation*	protein binding*	anaphase-promoting complex	yes	het
YGR030C::chr7_4	POP6	15.676	1.6472	1.71267	1.94539	-0.444575	Subunit of both RNase MRP, which cleaves pre-rRNA, and nuclear RNase P, which cleaves tRNA precursors to generate mature 5' ends	Verified	rRNA processing*	ribonuclease P activity*	ribonuclease MRP complex*	yes	het
YLR274W::chr12_4	CDC46	15.656	-2.5696	-1.5034	-1.38296	-0.968552	Component of the hexameric MCM complex, which is important for priming origins of DNA replication in G1 and becomes an active ATP-dependent helicase that promotes DNA melting and elongation when activated by Cdc7p-Dbf4p in S-phase	Verified	DNA replication initiation*	chromatin binding*	cytoplasm*	yes	het
YHR019C::chr8_1	DED81	15.6067	2.42928	2.77325	0.746293	0.468081	Cytosolic asparaginyl-tRNA synthetase, required for protein synthesis, catalyzes the specific attachment of asparagine to its cognate tRNA	Verified	asparaginyl-tRNA aminoacylation	ATP binding*	cytoplasm	yes	het
YHR040W::chr8_1	BCD1	15.3642	-0.280685	-0.893474	0.532037	0.749618	Essential protein required for the accumulation of box C/D snoRNA	Verified	snoRNA metabolic process	nucleic acid binding	cytoplasm*	yes	het
YMR094W::chr00_9	CTF13	15.3492	0.331571	0.358477	0.729566	0.382413	Subunit of the CBF3 complex, which binds to the CDE III element of centromeres, bending the DNA upon binding, and may be involved in sister chromatid cohesion during mitosis	Verified	kinetochore assembly	DNA bending activity*	condensed nuclear chromosome kinetochore*	yes	het
YGL112C::chr7_2	TAF6	15.2807	4.39802	1.93666	1.8344	-0.294596	Subunit (60 kDa) of TFIID and SAGA complexes, involved in transcription initiation of RNA polymerase II and in chromatin modification, similar to histone H4	Verified	transcription initiation from RNA polymerase II promoter*	general RNA polymerase II transcription factor activity	SAGA complex*	yes	het
YNL024C-A::chr00_21	YNL024C-A	15.2613	-0.0178781	1.34352	0.0273663	-0.582713		Uncharacterized	biological process unknown	molecular function unknown	cellular component unknown	no	het
YDR160W::chr4_5	SSY1	15.0285	3.10462	3.65764	4.50911	0.769267	Component of the SPS plasma membrane amino acid sensor system (Ssy1p-Ptr3p-Ssy5p), which senses external amino acid concentration and transmits intracellular signals that result in regulation of expression of amino acid permease genes	Verified	response to amino acid stimulus	molecular function unknown	plasma membrane	yes	het
YDL153C::chr4_2	SAS10	15.0148	2.01252	0.496611	2.26726	0.320019	Component of the small (ribosomal) subunit (SSU) processosome required for pre-18S rRNa processing; essential nucleolar protein that, when overproduced, disrupts silencing	Verified	ribosome biogenesis and assembly*	snoRNA binding	nucleus*	yes	het
YKL173W::chr11_2	SNU114	14.863	0.778692	1.52886	0.926233	0.371644	GTPase component of U5 snRNP involved in mRNA splicing via spliceosome; binds directly to U5 snRNA; proposed to be involved in conformational changes of the spliceosome; similarity to ribosomal translocation factor EF-2	Verified	nuclear mRNA splicing, via spliceosome*	RNA splicing factor activity, transesterification mechanism*	U4/U6 x U5 tri-snRNP complex*	yes	het
YKL111C::chr11_2	YKL111C	14.8458	2.12179	2.07023	1.13216	-1.24356		Dubious				yes	het
YEL026W::chr5_2	SNU13	14.8419	0.883265	0.549185	0.396744	0.501666	RNA binding protein, part of U3 snoRNP involved in rRNA processing, part of U4/U6-U5 tri-snRNP involved in mRNA splicing, similar to human 15.5K protein	Verified	ribosome biogenesis and assembly*	RNA binding*	nucleolus*	yes	het
YGL171W::chr7_2	ROK1	14.8419	1.30085	-0.0102564	0.305128	0.991453	ATP-dependent RNA helicase of the DEAD box family; required for 18S rRNA synthesis	Verified	35S primary transcript processing	ATPase activity*	nucleolus	yes	het
YBL097W::chr2_2	BRN1	14.8049	1.38638	0.668041	1.11709	1.48729	Essential protein required for chromosome condensation, likely to function as an intrinsic component of the condensation machinery, may influence multiple aspects of chromosome transmission and dynamics	Verified	mitotic sister chromatid segregation*	molecular function unknown	nucleus*	yes	het
YMR112C::chr00_9	MED11	14.7869	0.99622	2.53842	-0.124221	0.228975	Essential subunit of the RNA polymerase II mediator complex; associates with core polymerase subunits to form the RNA polymerase II holoenzyme	Verified	transcription from RNA polymerase II promoter	structural molecule activity*	mediator complex*	yes	het
YHR036W::chr8_1	BRL1	14.7361	1.34158	1.16264	1.12462	-2.05872	Essential nuclear envelope integral membrane protein identified as a suppressor of a cold-sensitive mutant of CRM1, a karyopherin; homologous to and interacts with Brr6p, which is a nuclear envelope protein involved in nuclear export	Verified	mRNA export from nucleus*	molecular function unknown	endoplasmic reticulum*	yes	het
YMR128W::chr00_9	ECM16	14.6944	2.48933	4.94701	1.12831	0.53528	Essential DEAH-box ATP-dependent RNA helicase specific to the U3 snoRNP, predominantly nucleolar in distribution, required for 18S rRNA synthesis	Verified	ribosome biogenesis and assembly*	RNA helicase activity	mitochondrion*	yes	het
YLR060W::chr12_2	FRS1	14.6121	1.60084	3.17529	1.33826	-1.38085	Beta subunit of cytoplasmic phenylalanyl-tRNA synthetase, forms a tetramer with Frs2p to generate active enzyme; sequence is evolutionarily distant from mitochondrial phenylalanyl-tRNA synthetase (Msf1p), but substrate binding is similar	Verified	phenylalanyl-tRNA aminoacylation	phenylalanine-tRNA ligase activity	cytoplasm*	yes	het
YKL058W::chr11_1	TOA2	14.5622	2.62445	2.42363	2.03803	0.58391	TFIIA small subunit; involved in transcriptional activation, acts as antirepressor or as coactivator; homologous to smallest subunit of human and Drosophila TFIIA	Verified	transcription initiation from RNA polymerase II promoter	general RNA polymerase II transcription factor activity	transcription factor TFIIA complex	yes	het
YDR489W::chr4_8	SLD5	14.5097	0.297387	0.732358	1.35419	-0.418459	Subunit of the GINS complex (Sld5p, Psf1p, Psf2p, Psf3p), which is localized to DNA replication origins and implicated in assembly of the DNA replication machinery	Verified	DNA-dependent DNA replication	molecular function unknown	GINS complex	yes	het
YNL222W::chr14_2	SSU72	14.3895	-2.37908	-1.19258	-2.06036	-0.364403	Transcription/RNA-processing factor that associates with TFIIB and cleavage/polyadenylation factor Pta1p; exhibits phosphatase activity on serine-5 of the RNA polymerase II C-terminal domain; affects start site selection in vivo	Verified	35S primary transcript processing*	RNA binding*	nucleus*	yes	het
YDL097C::chr4_2	RPN6	14.2404	-3.81424	-2.83081	6.81882	5.3197	Essential, non-ATPase regulatory subunit of the 26S proteasome lid required for the assembly and activity of the 26S proteasome; the human homolog (S9 protein) partially rescues Rpn6p depletion	Verified	ubiquitin-dependent protein catabolic process	structural molecule activity	proteasome regulatory particle, lid subcomplex (sensu Eukaryota)	yes	het
YOR249C::chr15_3	APC5	14.212	3.29751	9.08401	6.2876	-1.22891	Subunit of the Anaphase-Promoting Complex/Cyclosome (APC/C), which is a ubiquitin-protein ligase required for degradation of anaphase inhibitors, including mitotic cyclins, during the metaphase/anaphase transition	Verified	mitotic sister chromatid segregation*	protein binding*	anaphase-promoting complex	yes	het
YOR260W::chr15_3	GCD1	14.1755	0.399751	0.597421	0.944071	-0.754254	Gamma subunit of the translation initiation factor eIF2B, the guanine-nucleotide exchange factor for eIF2; activity subsequently regulated by phosphorylated eIF2; first identified as a negative regulator of GCN4 expression	Verified	regulation of translational initiation	translation initiation factor activity*	guanyl-nucleotide exchange factor complex*	yes	het
YGR013W::chr7_3	SNU71	14.0962	2.63084	3.8022	2.12794	1.50145	Component of U1 snRNP required for mRNA splicing via spliceosome; yeast specific, no metazoan counterpart	Verified	nuclear mRNA splicing, via spliceosome	RNA binding	snRNP U1	yes	het
YPL160W::chr16_2	CDC60	14.0899	0.542495	0.0391441	0.472677	-1.18335	Cytosolic leucyl tRNA synthetase, ligates leucine to the appropriate tRNA	Verified	leucyl-tRNA aminoacylation	leucine-tRNA ligase activity	cytoplasm	yes	het
YGR277C::chr00_3	YGR277C	14.0556	-0.321386	-0.166069	0.605137	-0.0495818		Uncharacterized	coenzyme A biosynthetic process	pantetheine-phosphate adenylyltransferase activity	cytoplasm*	yes	het
YDR412W::chr4_7	RRP17	14.0018	-1.55838	-1.48138	-1.06662	0.848854	Protein required for cell viability	Uncharacterized	ribosome biogenesis and assembly*	molecular function unknown	cytoplasm	yes	het
YMR043W::chr13_2	MCM1	13.9091	-1.43555	0.73739	-0.151721	-0.40032	Transcription factor involved in cell-type-specific transcription and pheromone response; plays a central role in the formation of both repressor and activator complexes	Verified	regulation of transcription from RNA polymerase II promoter*	DNA binding*	nucleus*	yes	het
YNL263C::chr14_1	YIF1	13.8264	0.266278	2.74862	0.894072	-1.1299	Integral membrane protein required for the fusion of ER-derived COPII transport vesicles with the Golgi; interacts with Yip1p and Yos1p; localizes to the Golgi, the ER, and COPII vesicles	Verified	ER to Golgi vesicle-mediated transport	molecular function unknown	endoplasmic reticulum membrane*	yes	het
YOR244W::chr15_3	ESA1	13.7144	0.145405	0.216141	1.51042	2.55683	Histone acetyltransferase catalytic subunit of the native multisubunit complex (NuA4) that acetylates four conserved internal lysines of histone H4 N-terminal tail; required for cell cycle progression	Verified	DNA repair*	histone acetyltransferase activity	histone acetyltransferase complex*	yes	het
YKL024C::chr11_1	URA6	13.5633	-0.52312	0.552546	-0.402616	-1.48482	Uridylate kinase, catalyzes the seventh enzymatic step in the de novo biosynthesis of pyrimidines, converting uridine monophosphate (UMP) into uridine-5'-diphosphate (UDP)	Verified	'de novo' pyrimidine base biosynthetic process*	uridine kinase activity	cytoplasm*	yes	het
YGR029W::chr7_4	ERV1	13.5222	-0.863937	-0.67781	-0.284191	1.8614	Flavin-linked sulfhydryl oxidase of the mitochondrial intermembrane space (IMS), oxidizes Mia40p as part of a disulfide relay system that promotes IMS retention of imported proteins; ortholog of human hepatopoietin (ALR)	Verified	response to oxidative stress*	thiol oxidase activity*	mitochondrion*	yes	het
YGL247W::chr7_3	BRR6	13.3393	0.493482	0.439801	0.0230061	-0.894172	Essential nuclear envelope integral membrane protein required for nuclear transport; depletion alters nucleoporin distribution and nuclear envelope morphology, suggesting a role in the spatial organization of nuclear pores	Verified	mRNA export from nucleus*	molecular function unknown	nuclear envelope	yes	het
YDR166C::chr4_5	SEC5	13.232	1.27581	1.578	2.05359	-0.12514	Essential 107kDa subunit of the exocyst complex (Sec3p, Sec5p, Sec6p, Sec8p, Sec10p, Sec15p, Exo70p, and Exo84p), which has the essential function of mediating polarized targeting of secretory vesicles to active sites of exocytosis	Verified	cytokinesis*	protein binding	bud neck*	yes	het
YOR335C::chr15_4	ALA1	13.0389	1.54034	0.762371	1.23672	0.280462	Cytoplasmic alanyl-tRNA synthetase, required for protein synthesis; point mutation (cdc64-1 allele) causes cell cycle arrest at G1; lethality of null mutation is functionally complemented by human homolog	Verified	alanyl-tRNA aminoacylation	alanine-tRNA ligase activity	cytoplasm*	yes	het
YMR185W::chr00_17b	YMR185W	13.0092	-1.03038	-0.349075	-2.93685	-3.25178		Uncharacterized	biological process unknown	molecular function unknown	cellular component unknown	yes	het
YHR122W::chr8_2	YHR122W	12.9642	0.253695	0.228092	1.5239	1.07121		Uncharacterized	transcription	molecular function unknown	cytoplasm*	yes	het
YBL040C::chr2_1	ERD2	12.9197	-0.402671	0.813156	0.298666	1.00762	Integral membrane protein that binds to the HDEL motif in proteins destined for retention in the endoplasmic reticulum; has a role in maintenance of normal levels of ER-resident proteins	Verified	ER to Golgi vesicle-mediated transport*	HDEL sequence binding	integral to endoplasmic reticulum membrane	yes	het
YDR510W::chr4_8	SMT3	12.917	4.78031	2.00923	4.4103	0.483486	Ubiquitin-like protein of the SUMO family, conjugated to lysine residues of target proteins; regulates chromatid cohesion, chromosome segregation, APC-mediated proteolysis, DNA replication and septin ring dynamics	Verified	protein sumoylation	protein tag	nucleus*	yes	het
YKL196C::chr11_3	YKT6	12.854	-0.888143	-0.784116	0.158837	0.276286	Vesicle membrane protein (v-SNARE) with acyltransferase activity; involved in trafficking to and within the Golgi, endocytic trafficking to the vacuole, and vacuolar fusion; membrane localization due to prenylation at the carboxy-terminus	Verified	vesicle fusion*	v-SNARE activity*	mitochondrion*	yes	het
YOR361C::chr15_4	PRT1	12.82	1.21786	0.260618	1.54666	-0.858133	Subunit of the core complex of translation initiation factor 3(eIF3), essential for translation; part of a subcomplex (Prt1p-Rpg1p-Nip1p) that stimulates binding of mRNA and tRNA(i)Met to ribosomes	Verified	translational initiation	translation initiation factor activity	cytoplasm*	yes	het
YCL054W::chr3_1	SPB1	12.785	0.901183	1.10285	0.50148	-1.37525	AdoMet-dependent methyltransferase involved in rRNA processing and 60S ribosomal subunit maturation; methylates G2922 in the tRNA docking site of the large subunit rRNA and in the absence of snR52, U2921; suppressor of PAB1 mutants	Verified	rRNA methylation*	rRNA (uridine-2'-O-)-methyltransferase activity*	nucleus*	yes	het
YGR116W::chr00_14	SPT6	12.7763	2.36588	4.9133	0.319095	-1.10043	Essential protein that interacts with histones and is involved in nucleosome disassembly and reassembly during transcription elongation	Verified	RNA elongation from RNA polymerase II promoter*	RNA polymerase II transcription elongation factor activity	nucleus*	yes	het
YDR050C::chr00_11	TPI1	12.7679	1.8829	3.09605	2.63053	-0.679975	Triose phosphate isomerase, abundant glycolytic enzyme; mRNA half-life is regulated by iron availability; transcription is controlled by activators Reb1p, Gcr1p, and Rap1p through binding sites in the 5' non-coding region	Verified	glycolysis	triose-phosphate isomerase activity	cytoplasm	yes	het
YGR198W::chr7_5	YPP1	12.7668	-0.686887	-0.307212	0.681159	-0.945486	Cargo-transport protein involved in endocytosis; may interact with ribosomes, based on co-purification experiments; GFP-fusion protein localizes to the cytoplasm; YGR198W is an essential gene	Verified	MAPKKK cascade	molecular function unknown	cytoplasm*	yes	het
YKL033W::chr11_1	YKL033W	12.7085	0.249154	5.35998	2.78849	-1.26777		Uncharacterized	biological process unknown	molecular function unknown	cytoplasm*	yes	het
YDR189W::chr4_5	SLY1	12.6523	0.308252	0.981796	3.37864	1.43143	Hydrophilic protein involved in vesicle trafficking between the ER and Golgi; SM (Sec1/Munc-18) family protein that binds the tSNARE Sed5p and stimulates its assembly into a trans-SNARE membrane-protein complex	Verified	ER to Golgi vesicle-mediated transport	SNARE binding	endoplasmic reticulum*	yes	het
YHR023W::chr00_10	MYO1	12.6516	0.579036	0.964847	0.175247	0.569808	Type II myosin heavy chain, required for wild-type cytokinesis and cell separation; localizes to the actomyosin ring; binds to myosin light chains Mlc1p and Mlc2p through its IQ1 and IQ2 motifs respectively	Verified	cytokinesis*	microfilament motor activity	bud neck*	yes	het
YOR203W::chr15_3	YOR203W	12.4749	1.04347	0.743077	2.55579	-0.0786707		Dubious				yes	het
YBR152W::chr2_3	SPP381	12.4441	-1.26506	-3.13801	1.99836	1.58269	mRNA splicing factor, component of U4/U6.U5 tri-snRNP; interacts genetically and physically with Prp38p	Verified	nuclear mRNA splicing, via spliceosome*	protein binding*	U4/U6 x U5 tri-snRNP complex	yes	het
YDR396W::chr4_7	YDR396W	12.3765	3.00535	6.66188	1.42065	1.07885		Dubious				yes	het
YNL258C::chr14_1	DSL1	12.3699	-0.44366	0.207995	-0.103254	-0.393378	Endoplasmic reticulum (ER)-localized peripheral membrane protein required for Golgi-to-ER retrograde traffic; component of the ER target site that interacts with coatomer, the major component of the COPI vesicle protein coat	Verified	retrograde vesicle-mediated transport, Golgi to ER	molecular function unknown	endoplasmic reticulum	yes	het
YMR218C::chr13_4	TRS130	12.3094	-0.205348	-0.283261	0.839888	1.77679	One of 10 subunits of the transport protein particle (TRAPP) complex of the cis-Golgi which mediates vesicle docking and fusion; involved in ER to Golgi membrane traffic; mutation activates transcription of OCH1	Verified	ER to Golgi vesicle-mediated transport	molecular function unknown	TRAPP complex	yes	het
YLR430W::chr00_4	SEN1	12.2603	-0.113134	0.351662	-0.982489	2.27271	Putative helicase required for RNA polymerase II transcription termination and processing of RNAs; homolog of Senataxin which causes Ataxia-Oculomotor Apraxia 2 and a dominant form of amyotrophic lateral sclerosis	Verified	35S primary transcript processing*	DNA-dependent ATPase activity*	nucleus	yes	het
YLL037W::chr12_1	YLL037W	12.1734	2.94319	6.34012	3.99487	0.338281		Dubious				yes	het
YMR231W::chr13_5	PEP5	12.0878	0.191888	0.0869055	-0.234547	-1.32958	Peripheral vacuolar membrane protein required for protein trafficking and vacuole biogenesis; forms complex with Pep3p that promotes vesicular docking/fusion reactions in conjunction with SNARE proteins, also interacts with Pep7p	Verified	vacuole fusion, non-autophagic*	molecular function unknown	vacuolar membrane (sensu Fungi)*	no	het
YKL172W::chr11_2	EBP2	12.0265	0.599511	0.272346	0.400838	-1.06459	Essential protein required for the maturation of 25S rRNA and 60S ribosomal subunit assembly, localizes to the nucleolus; constituent of 66S pre-ribosomal particles	Verified	ribosome biogenesis and assembly*	molecular function unknown	nucleolus	yes	het
YPL117C::chr16_2	IDI1	12.0198	-0.162364	-1.01317	-0.62089	0.879487	Isopentenyl diphosphate:dimethylallyl diphosphate isomerase (IPP isomerase), catalyzes an essential activation step in the isoprenoid biosynthetic pathway; required for viability	Verified	ergosterol biosynthetic process	isopentenyl-diphosphate delta-isomerase activity	cytosol	yes	het
YBR123C::chr2_3	TFC1	11.9766	0.179658	-0.941065	1.39385	1.09728	One of six subunits of the RNA polymerase III transcription initiation factor complex (TFIIIC); part of the TauA globular domain of TFIIIC that binds DNA at the BoxA promoter sites of tRNA and similar genes; human homolog is TFIIIC-63	Verified	transcription initiation from RNA polymerase III promoter	RNA polymerase III transcription factor activity	transcription factor TFIIIC complex	yes	het
YLR066W::chr12_2	SPC3	11.8844	1.09547	2.03101	0.902869	-1.20282	Subunit of signal peptidase complex (Spc1p, Spc2p, Spc3p, Sec11p), which catalyzes cleavage of N-terminal signal sequences of proteins targeted to the secretory pathway; homologous to mammalian SPC22/23	Verified	protein targeting to ER*	signal peptidase activity	signal peptidase complex	yes	het
YJL076W::chr10_2	NET1	11.8413	2.67565	2.13715	3.04459	1.37138	Core subunit of the RENT complex, which is a complex involved in nucleolar silencing and telophase exit; stimulates transcription by RNA polymerase I and regulates nucleolar structure	Verified	regulation of exit from mitosis*	rDNA binding	nucleolus*	yes	het
YHR166C::chr8_3	CDC23	11.789	0.50126	4.81886	-0.579087	1.40047	Subunit of the anaphase-promoting complex/cyclosome (APC/C), which is a ubiquitin-protein ligase required for degradation of anaphase inhibitors, including mitotic cyclins, during the metaphase/anaphase transition	Verified	mitotic sister chromatid segregation*	protein binding*	anaphase-promoting complex	yes	het
YLR275W::chr12_4	SMD2	11.7783	-1.98963	-1.61383	-1.57827	-1.03704	Core Sm protein Sm D2; part of heteroheptameric complex (with Smb1p, Smd1p, Smd3p, Sme1p, Smx3p, and Smx2p) that is part of the spliceosomal U1, U2, U4, and U5 snRNPs; homolog of human Sm D2	Verified	nuclear mRNA splicing, via spliceosome	RNA splicing factor activity, transesterification mechanism	U4/U6 x U5 tri-snRNP complex*	yes	het
YKL004W::chr11_1	AUR1	11.7708	-2.68255	-2.04435	-1.7573	-0.740491	Phosphatidylinositol:ceramide phosphoinositol transferase (IPC synthase), required for sphingolipid synthesis; can mutate to confer aureobasidin A resistance	Verified	sphingolipid metabolic process	inositol phosphoceramide synthase activity	Golgi apparatus	yes	het
YBR070C::chr2_2	ALG14	11.7551	-0.909724	-0.43459	-0.751663	3.30852	Component of UDP-GlcNAc transferase required for the second step of dolichyl-linked oligosaccharide synthesis; anchors the catalytic subunit Alg13p to the ER membrane; similar to bacterial and human glycosyltransferases	Verified	dolichol-linked oligosaccharide biosynthetic process	protein anchor*	membrane fraction*	yes	het
YGL029W::chr7_1	CGR1	11.7082	-2.89964	-1.59535	-4.39048	-3.3174	Protein involved in nucleolar integrity and processing of the pre-rRNA for the 60S ribosome subunit; transcript is induced in response to cytotoxic stress but not genotoxic stress	Verified	ribosome biogenesis and assembly*	molecular function unknown	nucleolus	no	het
YKL209C::chr00_14	STE6	11.5521	-0.176919	2.23092	-0.134664	-1.63668	ATP-binding cassette (ABC) transporter required for the export of a-factor, catalyzes ATP hydrolysis coupled to a-factor transport, contains 12 transmembrane domains and two ATP binding domains, expressed only in MATa cells	Verified	peptide pheromone export	ATPase activity, coupled to transmembrane movement of substances	mating projection tip*	no	het
YOR119C::chr15_2	RIO1	11.4697	-1.00152	-0.517808	-1.50898	-0.483105	Essential serine kinase involved in cell cycle progression and processing of the 20S pre-rRNA into mature 18S rRNA	Verified	processing of 20S pre-rRNA*	protein kinase activity	cytoplasm*	yes	het
YOR310C::chr15_4	NOP58	11.4638	-0.872186	-0.36455	0.850884	-0.0217042	Protein involved in pre-rRNA processing, 18S rRNA synthesis, and snoRNA synthesis; component of the small subunit processome complex, which is required for processing of pre-18S rRNA	Verified	ribosome biogenesis and assembly*	molecular function unknown	small nucleolar ribonucleoprotein complex*	yes	het
YPR165W::chr16_5	RHO1	11.4461	2.74738	9.88068	-0.406074	-1.06799	GTP-binding protein of the rho subfamily of Ras-like proteins, involved in establishment of cell polarity; regulates protein kinase C (Pkc1p) and the cell wall synthesizing enzyme 1,3-beta-glucan synthase (Fks1p and Gsc2p)	Verified	cell wall organization and biogenesis*	GTPase activity*	mitochondrion*	yes	het
YDR478W::chr4_8	SNM1	11.4129	3.3112	2.59282	4.95337	-0.736481	Subunit of RNase MRP, which cleaves pre-rRNA; not shared between Rnase MRP and nuclear Rnase P, in contrast to all other Rnase MRP protein subunits; binds to the NME1 RNA subunit of Rnase MRP	Verified	rRNA processing	ribonuclease MRP activity	ribonuclease MRP complex	yes	het
YKL192C::chr11_3	ACP1	11.4036	1.13228	2.56264	-0.303793	-0.225234	Mitochondrial matrix acyl carrier protein, involved in biosynthesis of octanoate, which is a precursor to lipoic acid; activated by phosphopantetheinylation catalyzed by Ppt2p	Verified	fatty acid biosynthetic process	acyl carrier activity	mitochondrion	yes	het
YBL105C::chr2_2	PKC1	11.3972	-1.25109	-1.5102	2.41458	2.94249	Protein serine/threonine kinase essential for cell wall remodeling during growth; localized to sites of polarized growth and the mother-daughter bud neck; homolog of the alpha, beta, and gamma isoforms of mammalian protein kinase C (PKC)	Verified	cell wall organization and biogenesis*	protein kinase C activity	cytoplasm*	yes	het
YOL097C::chr00_6	WRS1	11.3507	-0.69817	0.240011	0.316694	-0.250879	Cytoplasmic tryptophanyl-tRNA synthetase, aminoacylates tryptophanyl-tRNA	Verified	tryptophanyl-tRNA aminoacylation	tryptophan-tRNA ligase activity	cytoplasm	yes	het
YKL035W::chr11_1	UGP1	11.3182	2.39933	2.47761	1.73655	-0.994495	UDP-glucose pyrophosphorylase (UGPase), catalyses the reversible formation of UDP-Glc from glucose 1-phosphate and UTP, involved in a wide variety of metabolic pathways, expression modulated by Pho85p through Pho4p	Verified	protein amino acid glycosylation*	UTP:glucose-1-phosphate uridylyltransferase activity	cytoplasm	yes	het
YOL077C::chr15_5	BRX1	11.2486	-0.0546225	-1.25644	-1.25347	3.0092	Nucleolar protein, constituent of 66S pre-ribosomal particles; depletion leads to defects in rRNA processing and a block in the assembly of large ribosomal subunits; possesses a sigma(70)-like RNA-binding motif	Verified	ribosome biogenesis and assembly*	rRNA primary transcript binding*	nucleolus	yes	het
YLR127C::chr12_3	APC2	11.2368	-0.0656889	0.0915579	-1.11512	-0.231174	Subunit of the Anaphase-Promoting Complex/Cyclosome (APC/C), which is a ubiquitin-protein ligase required for degradation of anaphase inhibitors, including mitotic cyclins, during the metaphase/anaphase transition; similar to cullin Cdc53p	Verified	mitotic sister chromatid segregation*	protein binding*	anaphase-promoting complex	yes	het
YOR110W::chr15_2	TFC7	11.1727	0.877483	0.0702247	1.55774	-0.0482919	One of six subunits of the RNA polymerase III transcription initiation factor complex (TFIIIC); part of the TauA globular domain of TFIIIC that binds DNA at the BoxA promoter sites of tRNA and similar genes	Verified	transcription initiation from RNA polymerase III promoter	RNA polymerase III transcription factor activity	transcription factor TFIIIC complex	yes	het
YGL024W::chr7_1	YGL024W	11.1616	-1.08061	0.851538	-2.29734	-2.58691		Dubious				no	het
YHR085W::chr8_2	IPI1	11.1304	0.350631	0.422861	0.884292	-1.6364	Protein of unknown function, essential for viability, may be involved in rRNA processing	Verified	35S primary transcript processing*	molecular function unknown	nucleus*	yes	het
YLR175W::chr12_3	CBF5	11.1296	0.336345	1.86656	1.41875	-0.939725	Pseudouridine synthase catalytic subunit of box H/ACA small nucleolar ribonucleoprotein particles (snoRNPs), acts on both large and small rRNAs and on snRNA U2	Verified	ribosome biogenesis and assembly*	pseudouridylate synthase activity	nucleolus*	yes	het
YCL043C::chr3_1	PDI1	11.1087	1.47169	2.2117	0.87057	0.308431	Protein disulfide isomerase, multifunctional protein resident in the endoplasmic reticulum lumen, essential for the formation of disulfide bonds in secretory and cell-surface proteins, unscrambles non-native disulfide bonds	Verified	protein folding	protein disulfide isomerase activity*	endoplasmic reticulum lumen	yes	het
YAL025C::chr1_1	MAK16	11.0515	-1.13378	-1.31713	-2.55197	0.753128	Essential nuclear protein, constituent of 66S pre-ribosomal particles; required for maturation of 25S and 5.8S rRNAs; required for maintenance of M1 satellite double-stranded RNA of the L-A virus	Verified	ribosome biogenesis and assembly*	molecular function unknown	nucleolus	yes	het
YNL151C::chr14_2	RPC31	11.0511	-3.77053	-3.95136	-2.60557	-0.408178	RNA polymerase III subunit C31; contains HMG-like C-terminal domain	Verified	transcription from RNA polymerase III promoter	DNA-directed RNA polymerase activity	DNA-directed RNA polymerase III complex	yes	het
YOR236W::chr15_3	DFR1	11.0311	0.101881	-0.774817	0.215778	0.173197	Dihydrofolate reductase, part of the dTTP biosynthetic pathway, involved in folate metabolism, possibly required for mitochondrial function	Verified	folic acid and derivative metabolic process	dihydrofolate reductase activity	cytosol	yes	het
YGR082W::chr00_14	TOM20	10.939	1.01364	2.15115	1.53271	-1.2303	Component of the TOM (translocase of outer membrane) complex responsible for recognition and initial import steps for all mitochondrially directed proteins; acts as a receptor for incoming precursor proteins	Verified	protein import into mitochondrial matrix	protein transporter activity	mitochondrion*	yes	het
YDL015C::chr4_1	TSC13	10.9372	1.32498	2.48013	2.48013	-1.18881	Enoyl reductase that catalyzes the last step in each cycle of very long chain fatty acid elongation, localizes to the ER, highly enriched in a structure marking nuclear-vacuolar junctions, coimmunoprecipitates with elongases Fen1p and Sur4p	Verified	very-long-chain fatty acid metabolic process	oxidoreductase activity	mitochondrion*	yes	het
YOL123W::chr00_6	HRP1	10.9036	1.38091	2.32783	0.888199	-0.684313	Subunit of cleavage factor I, a five-subunit complex required for the cleavage and polyadenylation of pre-mRNA 3' ends; RRM-containing heteronuclear RNA binding protein and hnRNPA/B family member that binds to poly (A) signal sequences	Verified	mRNA polyadenylation*	RNA binding	cytoplasm*	yes	het
YLL034C::chr12_1	RIX7	10.8232	0.203784	-0.219642	0.367884	0.276015	Putative ATPase of the AAA family, required for export of pre-ribosomal large subunits from the nucleus; distributed between the nucleolus, nucleoplasm, and nuclear periphery depending on growth conditions	Verified	ribosomal large subunit export from nucleus	ATPase activity	nucleus*	yes	het
YDL014W::chr4_1	NOP1	10.8081	-1.21609	0.157498	-0.759804	-0.224467	Nucleolar protein, component of the small subunit processome complex, which is required for processing of pre-18S rRNA; has similarity to mammalian fibrillarin	Verified	ribosome biogenesis and assembly*	methyltransferase activity	nucleolus*	yes	het
YBR265W::chr2_4	TSC10	10.7897	1.46457	0.793598	1.15529	2.36399	3-ketosphinganine reductase, catalyzes the second step in phytosphingosine synthesis, essential for growth in the absence of exogenous dihydrosphingosine or phytosphingosine, member of short chain dehydrogenase/reductase protein family	Verified	sphingolipid biosynthetic process*	oxidoreductase activity, acting on NADH or NADPH	cytoplasm*	yes	het
YBR190W::chr2_4	YBR190W	10.7683	-2.99056	-2.80146	-3.07582	-0.792631		Dubious				yes	het
YPL204W::chr16_1	HRR25	10.7459	-0.333241	0.0800734	1.52027	-0.519627	Protein kinase involved in regulating diverse events including vesicular trafficking, gene expression, DNA repair, and chromosome segregation; binds the CTD of RNA pol II; homolog of mammalian casein kinase 1delta (CK1delta)	Verified	DNA repair*	casein kinase activity	nucleus*	yes	het
YDR087C::chr4_4	RRP1	10.6961	0.120546	1.28423	2.04605	0.783178	Essential evolutionarily conserved nucleolar protein necessary for biogenesis of 60S ribosomal subunits and processing of pre-rRNAs to mature rRNAs, associated with several distinct 66S pre-ribosomal particles	Verified	ribosome biogenesis and assembly*	molecular function unknown	nucleus*	yes	het
YDL084W::chr4_1	SUB2	10.6768	-1.08722	-1.50703	-0.682234	0.21211	Component of the TREX complex required for nuclear mRNA export; member of the DEAD-box RNA helicase superfamily and is involved in early and late steps of spliceosome assembly; homolog of the human splicing factor hUAP56	Verified	nuclear mRNA splicing, via spliceosome*	protein binding*	nucleus*	yes	het
YFR031C::chr00_15	SMC2	10.5869	0.0401878	1.91419	1.28823	-0.197538	Component of the condensin complex, essential SMC chromosomal ATPase family member that forms a complex with Smc4p to form the active ATPase; Smc2p/Smc4p complex binds DNA, possibly in the cleft formed by the coiled-coil of the folded dimer	Verified	mitotic sister chromatid segregation*	ATPase activity*	mitochondrion*	yes	het
YJR076C::chr10_4	CDC11	10.5465	-1.00822	-0.512776	-1.17997	-0.111509	Component of the septin ring of the mother-bud neck that is required for cytokinesis; septins recruit proteins to the neck and can act as a barrier to diffusion at the membrane, and they comprise the 10nm filaments seen with EM	Verified	cell wall organization and biogenesis*	structural constituent of cytoskeleton*	prospore membrane*	yes	het
YBR198C::chr2_4	TAF5	10.5274	4.24039	-0.284546	-0.890433	3.10384	Subunit (90 kDa) of TFIID and SAGA complexes, involved in RNA polymerase II transcription initiation and in chromatin modification	Verified	transcription initiation from RNA polymerase II promoter*	general RNA polymerase II transcription factor activity	SAGA complex*	yes	het
YBL025W::chr2_1	RRN10	10.5065	-0.69101	1.85808	-0.927378	-2.38641	Protein involved in promoting high level transcription of rDNA, subunit of UAF (upstream activation factor) for RNA polymerase I	Verified	transcription from RNA polymerase I promoter	RNA polymerase I transcription factor activity*	RNA polymerase I upstream activating factor complex	no	het
YPL231W::chr16_1	FAS2	10.4482	-1.21561	-2.3351	-1.32448	-0.112586	Alpha subunit of fatty acid synthetase, which catalyzes the synthesis of long-chain saturated fatty acids; contains beta-ketoacyl reductase and beta-ketoacyl synthase activities	Verified	fatty acid biosynthetic process*	phosphopantetheinyltransferase activity*	mitochondrion*	yes	het
YPR190C::chr16_5	RPC82	10.424	0.138692	0.992233	-1.19215	0.718214	RNA polymerase III subunit C82	Verified	ribosome biogenesis and assembly*	DNA-directed RNA polymerase activity	DNA-directed RNA polymerase III complex	yes	het
YBL004W::chr2_1	UTP20	10.4003	-1.28665	-0.700846	-1.21733	0.215395	Component of the small-subunit (SSU) processome, which is involved in the biogenesis of the 18S rRNA	Verified	35S primary transcript processing	snoRNA binding	cytoplasm*	yes	het
YFL022C::chr6_1	FRS2	10.3521	-0.475057	0.898079	1.46804	0.724574	Alpha subunit of cytoplasmic phenylalanyl-tRNA synthetase, forms a tetramer with Frs1p to form active enzyme; evolutionarily distant from mitochondrial phenylalanyl-tRNA synthetase based on protein sequence, but substrate binding is similar	Verified	phenylalanyl-tRNA aminoacylation	phenylalanine-tRNA ligase activity	cytoplasm*	yes	het
YDR044W::chr4_3	HEM13	10.2795	2.30343	2.50198	0.853498	-0.345526	Coproporphyrinogen III oxidase, an oxygen requiring enzyme that catalyzes the sixth step in the heme biosynthetic pathway; localizes to the mitochondrial inner membrane; transcription is repressed by oxygen and heme (via Rox1p and Hap1p)	Verified	heme biosynthetic process	coproporphyrinogen oxidase activity	mitochondrial inner membrane	yes	het
YMR005W::chr13_2	TAF4	10.2455	-0.407432	-1.27936	-0.565362	-1.57863	TFIID subunit (48 kDa), involved in RNA polymerase II transcription initiation; potential Cdc28p substrate	Verified	transcription from RNA polymerase II promoter	RNA polymerase II transcription factor activity	transcription factor TFIID complex	yes	het
YMR117C::chr00_9	SPC24	10.2435	-0.0727864	1.01643	0.0160757	0.815164	Component of the evolutionarily conserved kinetochore-associated Ndc80 complex (Ndc80p-Nuf2p-Spc24p-Spc25p); involved in chromosome segregation, spindle checkpoint activity and kinetochore clustering	Verified	chromosome segregation*	structural constituent of cytoskeleton	condensed nuclear chromosome kinetochore*	yes	het
YGR267C::chr00_3	FOL2	10.2375	0.83338	3.15296	0.417917	0.200375	GTP-cyclohydrolase I, catalyzes the first step in the folic acid biosynthetic pathway	Verified	folic acid and derivative biosynthetic process	GTP cyclohydrolase I activity	cytoplasm*	yes	het
YMR270C::chr13_5	RRN9	10.2161	1.52633	1.39512	1.60187	0.799724	Protein involved in promoting high level transcription of rDNA, subunit of UAF (upstream activation factor) for RNA polymerase I	Verified	transcription from RNA polymerase I promoter	RNA polymerase I transcription factor activity*	RNA polymerase I upstream activating factor complex	yes	het
YPR186C::chr16_5	PZF1	10.172	1.23572	1.78486	1.06375	0.632138	Transcription factor IIIA (TFIIIA), essential protein with nine C2H2 Zn-fingers, binds the 5S rRNA gene through the zinc finger domain and directs assembly of a multiprotein initiation complex for RNA polymerase III; also binds DNA	Verified	transcription initiation from RNA polymerase III promoter	RNA polymerase III transcription factor activity	transcription factor complex	yes	het
YDR052C::chr4_4	DBF4	10.1717	0.477894	1.1058	1.02786	-1.07897	Regulatory subunit of Cdc7p-Dbf4p kinase complex, required for Cdc7p kinase activity and initiation of DNA replication; phosphorylates the Mcm2-7 family of proteins; cell cycle regulated	Verified	DNA replication initiation*	DNA replication origin binding*	Dbf4-dependent protein kinase complex	yes	het
YPL252C::chr16_1	YAH1	10.1345	-0.0404192	0.0587202	0.546478	0.653848	Ferredoxin of the mitochondrial matrix required for formation of cellular iron-sulfur proteins; involved in heme A biosynthesis; homologous to human adrenodoxin	Verified	heme a biosynthetic process	electron carrier activity*	mitochondrial matrix	yes	het
YDR526C::chr00_17a	YDR526C	10.1322	1.2628	0.297047	2.30505	0.625681		Dubious				yes	het
YLR099W-A::chr00_21	YLR099W-A	10.1304	1.06353	1.03475	1.02941	-1.30909		Uncharacterized	biological process unknown	molecular function unknown	cellular component unknown	no	het
YHR188C::chr8_3	GPI16	10.1276	-2.69474	-3.15165	-2.26222	0.30181	Transmembrane protein subunit of the glycosylphosphatidylinositol transamidase complex that adds GPIs to newly synthesized proteins; human PIG-Tp homolog	Verified	attachment of GPI anchor to protein	GPI-anchor transamidase activity	GPI-anchor transamidase complex	yes	het
YER104W::chr00_5	RTT105	10.0566	-1.56841	-2.18937	-2.69372	-0.323072	Protein with a role in regulation of Ty1 transposition	Verified	negative regulation of DNA transposition	molecular function unknown	cytoplasm*	yes	het
YOR063W::chr15_1	RPL3	9.94226	2.25473	4.45343	0.439925	-0.10023	Protein component of the large (60S) ribosomal subunit, has similarity to E. coli L3 and rat L3 ribosomal proteins; involved in the replication and maintenance of killer double stranded RNA virus	Verified	translation*	structural constituent of ribosome	cytosolic large ribosomal subunit (sensu Eukaryota)	yes	het
YDR416W::chr4_7	SYF1	9.94175	-0.24622	0.696822	-0.341868	2.83789	Component of the spliceosome complex involved in pre-mRNA splicing; involved in regulation of cell cycle progression; similar to Drosophila crooked neck protein	Verified	nuclear mRNA splicing, via spliceosome*	molecular function unknown	spliceosome	yes	het
YER159C::chr00_5	BUR6	9.90336	-2.5412	-2.96287	-0.65832	0.524722	Protein that forms a heterodimeric histone-fold NC2 general transcription regulator complex with Ydr1p that binds to TBP and represses RNA pol II transcription during assembly of the preinitiation complex, homologous to human NC2alpha	Verified	negative regulation of transcription from RNA polymerase II promoter	transcription corepressor activity	nucleus	yes	het
YNL251C::chr14_1	NRD1	9.8418	0.359231	0.733294	1.63882	-2.50886	RNA-binding protein that interacts with the C-terminal domain of the RNA polymerase II large subunit (Rpo21p), required for transcription termination and 3' end maturation of nonpolyadenylated RNAs	Verified	transcription termination from Pol II promoter, RNA polymerase(A)-independent	RNA binding	nucleus*	yes	het
YCL003W::chr3_1	PGS1_p	9.76137	2.14594	2.44574	1.89502	-0.525437	Phosphatidylglycerolphosphate synthase, catalyzes the synthesis of phosphatidylglycerolphosphate from CDP-diacylglycerol and sn-glycerol 3-phosphate in the first committed and rate-limiting step of cardiolipin biosynthesis	Verified	phospholipid biosynthetic process	CDP-diacylglycerol-glycerol-3-phosphate 3-phosphatidyltransferase activity	mitochondrion	yes	het
YJL050W::chr10_2	MTR4	9.74971	0.597609	1.27476	-0.106304	-0.519705	Dead-box family ATP dependent helicase required for mRNA export from the nucleus; co-factor of the exosome complex, required for 3' end formation of 5.8S rRNA	Verified	ribosome biogenesis and assembly*	ATP-dependent RNA helicase activity	nucleus*	yes	het
YJR067C::chr00_12	YAE1	9.7241	0.43139	0.903557	0.121819	-0.899192	Essential protein of unknown function	Verified	biological process unknown	molecular function unknown	cytoplasm*	yes	het
YOR074C::chr15_1	CDC21	9.64565	0.244608	0.96973	0.438878	-1.38788	Thymidylate synthase, required for de novo biosynthesis of pyrimidine deoxyribonucleotides; expression is induced at G1/S	Verified	DNA-dependent DNA replication*	thymidylate synthase activity	nucleus	yes	het
YML085C::chr00_12	TUB1	9.60517	-3.09965	-3.23068	-1.3312	-1.65311	Alpha-tubulin; associates with beta-tubulin (Tub2p) to form tubulin dimer, which polymerizes to form microtubules	Verified	mitotic sister chromatid segregation*	structural constituent of cytoskeleton	spindle pole body*	yes	het
YGL074C::chr7_1	YGL074C	9.55279	0.902488	0.267363	0.446831	-1.73829		Dubious				yes	het
YNL002C::chr14_4	RLP7	9.52975	0.391287	2.13574	0.844419	1.69312	Nucleolar protein with similarity to large ribosomal subunit L7 proteins; constituent of 66S pre-ribosomal particles; plays an essential role in processing of precursors to the large ribosomal subunit RNAs	Verified	ribosome biogenesis and assembly*	rRNA binding	nucleolus	yes	het
YPR041W::chr16_4	TIF5	9.51768	0.852024	2.63165	0.266062	-0.974874	Translation initiation factor eIF-5; N-terminal domain functions as a GTPase-activating protein to mediate hydrolysis of ribosome-bound GTP; C-terminal domain is the core of ribosomal preinitiation complex formation	Verified	regulation of translational initiation*	translation initiation factor activity*	cytosolic small ribosomal subunit (sensu Eukaryota)*	yes	het
YOR373W::chr15_4	NUD1	9.50848	2.71574	7.18351	4.18725	-2.61771	Component of the spindle pole body outer plaque, required for exit from mitosis	Verified	microtubule nucleation	structural constituent of cytoskeleton	spindle pole body	yes	het
YNL290W::chr14_1	RFC3	9.47089	0.490305	2.94581	-0.808882	-0.928046	Subunit of heteropentameric Replication factor C (RF-C), which is a DNA binding protein and ATPase that acts as a clamp loader of the proliferating cell nuclear antigen (PCNA) processivity factor for DNA polymerases delta and epsilon	Verified	mismatch repair*	ATPase activity*	nucleus*	yes	het
YBR234C::chr2_4	ARC40	9.44927	3.2029	5.6497	2.83921	0.791623	Essential subunit of the ARP2/3 complex, which is required for the motility and integrity of cortical actin patches	Verified	actin filament organization*	structural constituent of cytoskeleton	Arp2/3 protein complex	yes	het
YNL306W::chr14_1	MRPS18	9.36003	1.57574	4.08641	-0.355427	-2.1904	Mitochondrial ribosomal protein of the small subunit; essential for viability, unlike most other mitoribosomal proteins	Verified	translation	structural constituent of ribosome	mitochondrion*	yes	het
YBL030C::chr2_1	PET9	9.29905	-2.68752	-1.79816	1.13114	4.06363	Major ADP/ATP carrier of the mitochondrial inner membrane, exchanges cytosolic ADP for mitochondrially synthesized ATP; required for viability in many common lab strains carrying a mutation in the polymorphic SAL1 gene	Verified	aerobic respiration*	ATP:ADP antiporter activity	mitochondrion*	yes	het
YEL055C::chr5_2	POL5	9.28377	0.967469	1.13422	-0.49516	-0.019646	Protein with sequence similarity to the human MybBP1A and weak sequence similar to B-type DNA polymerases, not required for chromosomal DNA replication; required for the synthesis of rRNA	Verified	rRNA transcription*	DNA-directed DNA polymerase activity	nucleolus	yes	het
YGR265W::chr00_3	YGR265W	9.26157	-1.86954	-2.24895	-2.53966	1.35351		Dubious				yes	het
YFR051C::chr00_2	RET2	9.26143	0.611696	0.336515	0.592141	0.557044	Delta subunit of the coatomer complex (COPI), which coats Golgi-derived transport vesicles; involved in retrograde transport between Golgi and ER	Verified	ER to Golgi vesicle-mediated transport*	protein binding	COPI vesicle coat	yes	het
YGR073C::chr7_4	YGR073C	9.22329	-0.563453	-1.51238	0.0847819	-0.606006		Dubious				yes	het
YDL209C::chr4_3	CWC2	9.18133	3.105	2.76278	2.74462	-0.143262	Protein involved in pre-mRNA splicing, component of a complex containing Cef1p; interacts with Prp19p; contains an RNA recognition motif; has similarity to S. pombe Cwf2p	Verified	nuclear mRNA splicing, via spliceosome	molecular function unknown	spliceosome	yes	het
YJR080C::chr00_12	FMP26	9.15723	7.98455	9.69276	5.20151	-0.918641	Putative protein of unknown function; the authentic, non-tagged protein is detected in highly purified mitochondria in high-throughput studies	Uncharacterized	biological process unknown	molecular function unknown	mitochondrion	no	hom
YNR038W::chr14_4	DBP6	9.05076	-0.175298	-1.0444	1.55469	-2.03528	Essential protein involved in ribosome biogenesis; putative ATP-dependent RNA helicase of the DEAD-box protein family	Verified	ribosome biogenesis and assembly*	ATP-dependent RNA helicase activity	nucleolus*	yes	het
YGR145W::chr00_15	ENP2	9.03519	-2.13505	-1.33746	-3.47738	-1.72652	Essential nucleolar protein of unknown function; contains WD repeats, interacts with Mpp10p and Bfr2p, and has homology to Spb1p	Uncharacterized	ribosome biogenesis and assembly*	molecular function unknown	nucleolus	yes	het
YOR122C::chr15_2	PFY1	8.99529	-1.30621	-1.78033	-1.73759	0.266773	Profilin, actin- and phosphatidylinositol 4,5-bisphosphate-binding protein, plays a role in cytoskeleton organization, required for normal timing of actin polymerization in response to thermal stress; localizes to plasma membrane and cytosol	Verified	response to osmotic stress*	actin monomer binding	bud neck contractile ring*	yes	het
YDL031W::chr00_17a	DBP10	8.94538	-2.01685	-1.48925	-1.28239	-1.38408	Putative ATP-dependent RNA helicase of the DEAD-box protein family, constituent of 66S pre-ribosomal particles; essential protein involved in ribosome biogenesis	Verified	ribosome biogenesis and assembly*	ATP-dependent RNA helicase activity	nucleolus	yes	het
YKR062W::chr11_3	TFA2	8.89203	0.413808	1.09318	1.52608	1.14504	TFIIE small subunit, involved in RNA polymerase II transcription initiation	Verified	transcription initiation from RNA polymerase II promoter	general RNA polymerase II transcription factor activity	transcription factor TFIIE complex	yes	het
YKL125W::chr11_2	RRN3	8.84086	-0.624482	2.40437	0.852317	-0.60074	Protein required for transcription of rDNA by RNA polymerase I; transcription factor independent of DNA template; involved in recruitment of RNA polymerase I to rDNA	Verified	transcription from RNA polymerase I promoter	RNA polymerase I transcription factor activity	RNA polymerase I transcription factor complex	yes	het
YAL033W::chr1_1	POP5	8.83374	0.437259	4.9153	1.57505	0.023166	Subunit of both RNase MRP, which cleaves pre-rRNA, and nuclear RNase P, which cleaves tRNA precursors to generate mature 5' ends	Verified	rRNA processing*	ribonuclease P activity*	ribonuclease MRP complex*	yes	het
YNR011C::chr00_18	PRP2	8.78187	-0.568396	-0.0725075	-1.44563	-1.50899	RNA-dependent ATPase in the DEAH-box family, required for activation of the spliceosome before the first transesterification step in RNA splicing	Verified	U2-type catalytic spliceosome formation for first transesterification step	RNA splicing factor activity, transesterification mechanism*	nucleus*	yes	het
YPL216W::chr16_1	YPL216W	8.74964	7.12319	8.0825	5.57155	0.541394		Uncharacterized	biological process unknown	molecular function unknown	cellular component unknown	no	hom
YLR276C::chr12_4	DBP9	8.69892	-2.22432	-1.77838	-2.77027	0.879459	ATP-dependent RNA helicase of the DEAD-box family involved in biogenesis of the 60S ribosomal subunit	Verified	ribosome biogenesis and assembly*	ATP-dependent RNA helicase activity	nucleolus	yes	het
YDL235C::chr4_3	YPD1	8.6943	0.792098	-1.40835	1.63569	2.83128	Phosphorelay intermediate protein, phosphorylated by the plasma membrane sensor Sln1p in response to osmotic stress and then in turn phosphorylates the response regulators Ssk1p in the cytosol and Skn7p in the nucleus	Verified	response to osmotic stress*	transferase activity, transferring phosphorus-containing groups	cytoplasm	yes	het
YGL245W::chr7_3	GUS1	8.68325	0.492319	0.283102	0.231895	1.26408	Glutamyl-tRNA synthetase (GluRS), forms a complex with methionyl-tRNA synthetase (Mes1p) and Arc1p; complex formation increases the catalytic efficiency of both tRNA synthetases and ensures their correct localization to the cytoplasm	Verified	glutamyl-tRNA aminoacylation	glutamate-tRNA ligase activity	cytoplasm*	yes	het
YGR181W::chr7_5	TIM13	8.66816	9.43202	8.09392	5.6288	-0.0527728	Mitochondrial intermembrane space protein, forms a complex with TIm8p that mediates import and insertion of a subset of polytopic inner membrane proteins; may prevent aggregation of incoming proteins in a chaperone-like manner	Verified	protein import into mitochondrial inner membrane	protein transporter activity	mitochondrion*	no	hom
YHR190W::chr8_3	ERG9	8.66634	-0.45868	1.24015	-0.217178	0.51911	Farnesyl-diphosphate farnesyl transferase (squalene synthase), joins two farnesyl pyrophosphate moieties to form squalene in the sterol biosynthesis pathway	Verified	ergosterol biosynthetic process	farnesyl-diphosphate farnesyltransferase activity	endoplasmic reticulum*	yes	het
YOL134C::chr00_6	YOL134C	8.6496	0.60992	1.00147	-1.04049	0.202016		Dubious				yes	het
YFL005W::chr00_17a	SEC4	8.64835	-0.814159	0.986959	-1.69073	-1.60037	Secretory vesicle-associated Rab GTPase essential for exocytosis; associates with the exocyst component Sec15p and may regulate polarized delivery of transport vesicles to the exocyst at the plasma membrane	Verified	cytokinesis*	GTPase activity	mitochondrion*	yes	het
YGR175C::chr7_5	ERG1	8.56538	4.28173	7.09252	3.88435	0.303578	Squalene epoxidase, catalyzes the epoxidation of squalene to 2,3-oxidosqualene; plays an essential role in the ergosterol-biosynthesis pathway and is the specific target of the antifungal drug terbinafine	Verified	ergosterol biosynthetic process	squalene monooxygenase activity*	endoplasmic reticulum*	yes	het
YNL138W-A::chr00_21	YSF3	8.54707	-1.50368	-0.87098	-0.431228	-0.795041	Component of the U2 snRNP, associated with the SF3b complex; conserved in Ashbya gossypii	Uncharacterized	biological process unknown	molecular function unknown	cellular component unknown*	no	het
YDL087C::chr4_1	LUC7	8.53172	0.826595	3.74503	1.83287	0.154235	Essential protein associated with the U1 snRNP complex; splicing factor involved in recognition of 5' splice site	Verified	mRNA splice site selection	mRNA binding	snRNP U1	yes	het
YDL148C::chr4_2	NOP14	8.43766	-1.67592	-0.584806	-0.667145	0.0493574	Nucleolar protein, forms a complex with Noc4p that mediates maturation and nuclear export of 40S ribosomal subunits; also present in the small subunit processome complex, which is required for processing of pre-18S rRNA	Verified	ribosome biogenesis and assembly*	snoRNA binding	mitochondrion*	yes	het
YDR468C::chr4_8	TLG1	8.43268	0.568999	7.03785	0.23862	0.0232391	Essential t-SNARE that forms a complex with Tlg2p and Vti1p and mediates fusion of endosome-derived vesicles with the late Golgi; binds the docking complex VFT (Vps fifty-three) through interaction with Vps51p	Verified	vesicle fusion	v-SNARE activity*	Golgi trans face*	yes	het
YKL014C::chr11_1	URB1	8.40264	0.345719	-0.0780169	0.904942	0.295394	Nucleolar protein required for the normal accumulation of 25S and 5.8S rRNAs, associated with the 27SA2 pre-ribosomal particle; proposed to be involved in the biogenesis of the 60S ribosomal subunit	Verified	rRNA processing*	molecular function unknown	nucleolus	yes	het
YLR355C::chr12_5	ILV5	8.38846	-0.732139	-1.44721	-0.962714	0.273943	Acetohydroxyacid reductoisomerase, mitochondrial protein involved in branched-chain amino acid biosynthesis, also required for maintenance of wild-type mitochondrial DNA	Verified	mitochondrial genome maintenance*	ketol-acid reductoisomerase activity	mitochondrion*	yes	het
YIL004C::chr9_1	BET1	8.37619	-0.285902	-1.61344	-0.746326	-0.927317	Type II membrane protein required for vesicular transport between the endoplasmic reticulum and Golgi complex; v-SNARE with similarity to synaptobrevins	Verified	ER to Golgi vesicle-mediated transport*	v-SNARE activity	endoplasmic reticulum membrane*	yes	het
YPR088C::chr16_4	SRP54	8.33889	2.87071	7.88414	4.30756	0.0435107	Signal recognition particle (SRP) subunit (homolog of mammalian SRP54); contains the signal sequence-binding activity of SRP, interacts with the SRP RNA, and mediates binding of SRP to signal receptor; contains GTPase domain	Verified	protein targeting to ER*	signal sequence binding	signal recognition particle (sensu Eukaryota)	yes	het
YJL032W::chr10_2	YJL032W	8.33651	0.871697	1.36459	1.62129	-0.154404		Dubious				yes	het
YJR045C::chr00_13	SSC1	8.28293	-1.34295	-1.63211	-1.8067	-2.71785	Mitochondrial matrix ATPase that is a subunit of the presequence translocase-associated protein import motor (PAM); involved in protein translocation into the matrix and protein folding; member of the heat shock protein 70 (HSP70) family	Verified	protein folding*	ATPase activity*	mitochondrion*	yes	het
YGR103W::chr7_4	NOP7	8.27827	0.519078	-0.62436	0.090411	0.916486	Nucleolar protein involved in rRNA processing and 60S ribosomal subunit biogenesis; constituent of several different pre-ribosomal particles; required for exit from G<sub>0</sub> and the initiation of cell proliferation	Verified	ribosome biogenesis and assembly*	molecular function unknown	nucleus*	yes	het
YGR158C::chr7_5	MTR3	8.26811	-1.28618	-0.637592	-2.46199	-0.984291	3'5' exoribonuclease, exosome subunit; nucleolar protein involved in export of mRNA and ribosomal subunits; homologous to the E. coli exonuclease RNase PH	Verified	35S primary transcript processing*	3'-5'-exoribonuclease activity	nuclear exosome (RNase complex)*	yes	het
YNL238W::chr14_2	KEX2	8.20729	-0.488863	1.73654	-0.343593	-1.07692	Subtilisin-like protease (proprotein convertase), a calcium-dependent serine protease involved in the activation of proproteins of the secretory pathway	Verified	peptide pheromone maturation	serine-type endopeptidase activity	Golgi trans face	no	het
YKR002W::chr11_3	PAP1	8.14584	3.65891	4.33699	1.04744	-0.592833	Poly(A) polymerase, one of three factors required for mRNA 3'-end polyadenylation, forms multiprotein complex with polyadenylation factor I (PF I), also required for mRNA nuclear export; may also polyadenylate rRNAs	Verified	mRNA export from nucleus*	polynucleotide adenylyltransferase activity	nucleoplasm*	yes	het
YPL151C::chr16_2	PRP46	8.11512	-1.92912	-1.93162	-1.02014	1.22264	Splicing factor that is found in the Cef1p subcomplex of the spliceosome	Verified	nuclear mRNA splicing, via spliceosome	molecular function unknown	spliceosome	yes	het
YLR442C::chr00_4/chr00_15	SIR3	8.10619	0.509386	0.202017	1.03867	-1.00841	Silencing protein that interacts with Sir2p and Sir4p, and histone H3 and H4 tails, to establish a transcriptionally silent chromatin state; required for spreading of silenced chromatin; recruited to chromatin through interaction with Rap1p	Verified	double-strand break repair via nonhomologous end joining*	histone binding*	mitochondrion*	no	het
YGL044C::chr7_1	RNA15	8.07734	2.90361	1.62705	1.86806	-0.166999	Cleavage and polyadenylation factor I (CF I) component involved in cleavage and polyadenylation of mRNA 3' ends; interacts with the A-rich polyadenylation signal in complex with Rna14p and Hrp1p	Verified	mRNA polyadenylation*	RNA binding*	mRNA cleavage factor complex	yes	het
YFR005C::chr6_1	SAD1	8.07714	0.662839	1.48287	0.00111996	-0.73009	Conserved zinc-finger domain protein involved in pre-mRNA splicing, required for assembly of U4 snRNA into the U4/U6 particle	Verified	nuclear mRNA splicing, via spliceosome	RNA splicing factor activity, transesterification mechanism	nucleus	yes	het
YBR247C::chr2_4	ENP1	8.05329	-0.275058	-0.0533774	-0.216173	0.504299	Protein associated with U3 and U14 snoRNAs, required for pre-rRNA processing and 40S ribosomal subunit synthesis; localized in the nucleus and concentrated in the nucleolus	Verified	ribosome biogenesis and assembly*	snoRNA binding	nucleus*	yes	het
YKL036C::chr11_1	YKL036C	7.99397	2.82698	0.59421	0.0680245	-0.703909		Dubious				yes	het
YKL108W::chr11_2	SLD2	7.98895	2.4103	3.79422	0.522596	-1.49347	Protein required for DNA replication, phosphorylated in S phase by S-phase cyclin-dependent kinases (Cdks), phosphorylation is essential for DNA replication and for complex formation with Dpb11p; potential Cdc28p substrate	Verified	DNA strand elongation during DNA replication	molecular function unknown	replication fork	yes	het
YGL068W::chr7_1	MNP1	7.97671	-0.361428	1.53149	-0.199794	1.29654	Protein associated with the mitochondrial nucleoid; putative mitochondrial ribosomal protein with similarity to E. coli L7/L12 ribosomal protein; required for normal respiratory growth	Verified	translation*	structural constituent of ribosome	mitochondrion*	yes	het
YPL016W::chr16_3	SWI1	7.71861	-0.781914	4.2541	0.423107	0.588752	Subunit of the SWI/SNF chromatin remodeling complex, which regulates transcription by remodeling chromosomes; required for transcription of many genes, including ADH1, ADH2, GAL1, HO, INO1 and SUC2	Verified	regulation of transcription from RNA polymerase II promoter*	general RNA polymerase II transcription factor activity	SWI/SNF complex*	yes	het
YDR280W::chr4_6	RRP45	7.6607	-3.13239	-2.50163	-2.38749	2.42817	Protein involved in rRNA processing; component of the exosome 3->5 exonuclease complex	Verified	35S primary transcript processing*	3'-5'-exoribonuclease activity	nuclear exosome (RNase complex)*	yes	het
YGR046W::chr00_14	TAM41	7.65785	-0.3411	5.05772	0.802687	0.00293871	Mitochondrial protein involved in protein import into the mitochondrial matrix; maintains the functional integrity of the TIM23 protein translocator complex; viability of null mutant is strain-dependent; mRNA is targeted to the bud	Verified	protein import into mitochondrial matrix	molecular function unknown	mitochondrion*	yes	het
YNL287W::chr00_8	SEC21	7.63606	-0.654591	0.46588	-2.17102	0.88711	Gamma subunit of coatomer, a heptameric protein complex that together with Arf1p forms the COPI coat; involved in ER to Golgi transport of selective cargo	Verified	ER to Golgi vesicle-mediated transport*	molecular function unknown	endosome*	yes	het
YCR072C::chr00_16a	RSA4	7.5996	-0.344922	-0.63122	-0.0232693	-0.630008	WD-repeat protein involved in ribosome biogenesis; may interact with ribosomes; required for maturation and efficient intra-nuclear transport or pre-60S ribosomal subunits, localizes to the nucleolus	Verified	ribosome biogenesis and assembly*	molecular function unknown	nucleolus*	yes	het
YDR013W::chr4_3	PSF1	7.55303	1.44456	1.10071	1.66932	0.843306	Subunit of the GINS complex (Sld5p, Psf1p, Psf2p, Psf3p), which is localized to DNA replication origins and implicated in assembly of the DNA replication machinery	Verified	DNA-dependent DNA replication	molecular function unknown	GINS complex	yes	het
YPR183W::chr16_5	DPM1	7.54264	0.469026	0.531009	0.224059	2.56791	Dolichol phosphate mannose (Dol-P-Man) synthase of the ER membrane, catalyzes the formation of Dol-P-Man from Dol-P and GDP-Man; required for glycosyl phosphatidylinositol membrane anchoring, O mannosylation, and protein glycosylation	Verified	protein amino acid N-linked glycosylation*	transferase activity, transferring glycosyl groups*	mitochondrion*	yes	het
YKL013C::chr11_1	ARC19	7.50899	0.794714	0.327668	0.681393	-0.219717	Subunit of the ARP2/3 complex, which is required for the motility and integrity of cortical actin patches	Verified	mitochondrion inheritance*	structural molecule activity	Arp2/3 protein complex	yes	het
YPR133C::chr16_5	SPN1	7.492	1.50582	4.30419	1.73264	-0.971776	Protein that interacts with Spt6p and copurifies with Spt5p and RNA polymerase II, probable transcriptional elongation factor; metazoan homologs contain an acidic N terminus; mutations in the gene confer an Spt- phenotype	Verified	RNA elongation from RNA polymerase II promoter	RNA polymerase II transcription elongation factor activity	transcription elongation factor complex	yes	het
YNR017W::chr14_4	MAS6	7.48833	1.19413	2.52634	0.815515	-0.595271	Essential protein of the mitochondrial inner membrane, component of the mitochondrial import system	Verified	protein import into mitochondrial matrix	protein transporter activity	mitochondrion*	yes	het
YNL006W::chr14_4	LST8	7.46773	-1.20272	-2.52708	-1.63445	0.390204	Protein required for the transport of amino acid permease Gap1p from the Golgi to the cell surface; component of the TOR signaling pathway; associates with both Tor1p and Tor2p; contains a WD-repeat	Verified	transport*	protein binding*	Golgi membrane*	yes	het
YBR160W::chr2_3	CDC28	7.46433	1.39363	0.138217	0.342038	3.29554	Catalytic subunit of the main cell cycle cyclin-dependent kinase (CDK); alternately associates with G1 cyclins (CLNs) and G2/M cyclins (CLBs) which direct the CDK to specific substrates	Verified	protein amino acid phosphorylation*	cyclin-dependent protein kinase activity	cytoplasm*	yes	het
YDR367W::chr4_7	YDR367W	7.43405	-0.239257	2.29579	-2.29152	-0.590788		Uncharacterized	biological process unknown	molecular function unknown	cytoplasm*	yes	het
YPR086W::chr00_18	SUA7	7.42597	-0.718452	1.27398	-2.0272	-1.62675	Transcription factor TFIIB, a general transcription factor required for transcription initiation and start site selection by RNA polymerase II	Verified	transcription initiation from RNA polymerase II promoter	general RNA polymerase II transcription factor activity	nucleoplasm	yes	het
YGR113W::chr7_4	DAM1	7.40862	2.00804	-0.273	1.57393	1.28303	Essential subunit of the Dam1 complex (aka DASH complex), couples kinetochores to the force produced by MT depolymerization thereby aiding in chromosome segregation; Ipl1p target for regulating kinetochore-MT attachments	Verified	mitotic spindle organization and biogenesis in nucleus*	structural constituent of cytoskeleton	condensed nuclear chromosome kinetochore*	yes	het
YIR008C::chr9_2	PRI1	7.40797	2.46696	4.91756	2.07048	0.292285	Subunit of DNA primase, which is required for DNA synthesis and double-strand break repair	Verified	DNA replication*	DNA primase activity	alpha DNA polymerase:primase complex	yes	het
YGL061C::chr7_1	DUO1	7.40171	0.250663	0.586036	1.74061	0.667891	Essential subunit of the Dam1 complex (aka DASH complex), couples kinetochores to the force produced by MT depolymerization thereby aiding in chromosome segregation; is transferred to the kinetochore prior to mitosis	Verified	mitotic spindle organization and biogenesis in nucleus*	structural constituent of cytoskeleton	spindle pole body*	yes	het
YDR473C::chr4_8	PRP3	7.38111	6.53289	7.63036	6.70534	-0.632167	Splicing factor, component of the U4/U6-U5 snRNP complex	Verified	nuclear mRNA splicing, via spliceosome	RNA splicing factor activity, transesterification mechanism	U4/U6 x U5 tri-snRNP complex	yes	het
YLR153C::chr00_12	ACS2	7.31659	2.86915	3.64797	3.37966	13.099	Acetyl-coA synthetase isoform which, along with Acs1p, is the nuclear source of acetyl-coA for histone acetlyation; mutants affect global transcription; required for growth on glucose; expressed under anaerobic conditions	Verified	histone acetylation*	acetate-CoA ligase activity	nucleus*	yes	het
YJR024C::chr00_13	YJR024C	7.30265	6.14187	5.76293	4.34111	-0.612232		Uncharacterized	biological process unknown	molecular function unknown	cytoplasm	no	hom
YGR172C::chr7_5	YIP1	7.27812	-2.22097	-2.57554	-1.67565	0.471059	Integral membrane protein required for the biogenesis of ER-derived COPII transport vesicles; interacts with Yif1p and Yos1p; localizes to the Golgi, the ER, and COPII vesicles	Verified	ER to Golgi vesicle-mediated transport*	molecular function unknown	endoplasmic reticulum membrane*	yes	het
YML077W::chr00_11	BET5	7.24695	-0.148127	-0.865978	-0.674931	-0.0231272	Component of the TRAPP (transport protein particle) complex, which plays an essential role in the vesicular transport from endoplasmic reticulum to Golgi	Verified	ER to Golgi vesicle-mediated transport	molecular function unknown	TRAPP complex	yes	het
YIL037C::chr9_1	PRM2	7.23431	6.76235	8.81308	4.6215	-0.252336	Pheromone-regulated protein, predicted to have 4 transmembrane segments and a coiled coil domain; regulated by Ste12p	Verified	conjugation with cellular fusion*	molecular function unknown	integral to membrane	no	hom
YGR216C::chr7_5	GPI1	7.22313	1.68583	1.71157	1.72026	-0.262654	Membrane protein involved in the synthesis of N-acetylglucosaminyl phosphatidylinositol (GlcNAc-PI), the first intermediate in the synthesis of glycosylphosphatidylinositol (GPI) anchors; human and mouse GPI1p are functional homologs	Verified	GPI anchor biosynthetic process	UDP-glycosyltransferase activity	membrane*	yes	het
YLR277C::chr12_4	YSH1	7.20255	-0.688726	0.747601	0.993385	-0.564506	Putative endonuclease, subunit of the mRNA cleavage and polyadenylation specificity complex required for 3' processing of mRNAs	Verified	mRNA polyadenylation*	RNA binding*	mRNA cleavage and polyadenylation specificity factor complex*	yes	het
YKL136W::chr11_2	YKL136W	7.16821	7.62939	7.41519	5.40342	0.200969		Dubious				no	hom
YEL032W::chr5_2	MCM3	7.16779	-0.673247	0.0888312	-0.998442	-0.836883	Protein involved in DNA replication; component of the Mcm2-7 hexameric complex that binds chromatin as a part of the pre-replicative complex	Verified	DNA replication initiation*	chromatin binding*	cytoplasm*	yes	het
YDL017W::chr4_1	CDC7	7.15814	-0.616785	-0.433118	-0.463317	-0.146326	DDK (Dbf4-dependent kinase) catalytic subunit required for firing origins and replication fork progression in mitosis through phosphorylation of Mcm2-7p complexes and Cdc45p; kinase activity correlates with cyclical DBF4 expression	Verified	protein amino acid phosphorylation*	protein serine/threonine kinase activity	nucleus*	yes	het
YKL045W::chr11_1	PRI2	7.15491	1.49018	2.00218	1.05164	-0.173818	Subunit of DNA primase, which is required for DNA synthesis and double-strand break repair	Verified	DNA replication*	DNA primase activity	nucleus*	yes	het
YDL163W::chr4_2	YDL163W	7.10107	0.989674	0.653736	2.21235	-0.10903		Dubious				yes	het
YBL084C::chr2_1	CDC27	7.0734	-2.04555	-0.849834	-0.331222	3.14787	Subunit of the Anaphase-Promoting Complex/Cyclosome (APC/C), which is a ubiquitin-protein ligase required for degradation of anaphase inhibitors, including mitotic cyclins, during the metaphase/anaphase transition	Verified	mitotic sister chromatid segregation*	protein binding*	anaphase-promoting complex	yes	het
YGR264C::chr00_3	MES1	7.06532	3.25252	2.9075	3.38317	0.380096	Methionyl-tRNA synthetase, forms a complex with glutamyl-tRNA synthetase (Gus1p) and Arc1p, which increases the catalytic efficiency of both tRNA synthetases; also has a role in nuclear export of tRNAs	Verified	methionyl-tRNA aminoacylation	methionine-tRNA ligase activity	cytoplasm*	yes	het
YDR103W::chr4_4	STE5	7.06454	3.51283	6.73509	2.50559	-0.777113	Pheromone-responsive scaffold protein; shuttles from the nucleus to the plasma membrane and assembles kinases Ste11p, Ste7p, and Fus3p into a specific signaling complex; active oligomeric form interacts with Ste4p-Ste18p complex	Verified	invasive growth (sensu Saccharomyces)*	phospholipid binding*	cytoplasm*	no	het
YPL210C::chr16_1	SRP72	7.05526	-0.651807	-0.0371282	0.526897	0.777477	Core component of the signal recognition particle (SRP) ribonucleoprotein (RNP) complex that functions in targeting nascent secretory proteins to the endoplasmic reticulum (ER) membrane	Verified	protein targeting to ER*	signal sequence binding	signal recognition particle (sensu Eukaryota)	yes	het
YDR457W::chr4_8	TOM1	7.02026	6.64983	4.28546	5.8355	-0.913517	E3 ubiquitin ligase of the hect-domain class; has a role in mRNA export from the nucleus and may regulate transcriptional coactivators	Verified	regulation of cell size*	ubiquitin-protein ligase activity	nucleus*	no	hom
YPL122C::chr16_2	TFB2	6.99011	1.11635	1.23677	0.306574	0.801629	Subunit of TFIIH and nucleotide excision repair factor 3 complexes, involved in transcription initiation, required for nucleotide excision repair, similar to 52 kDa subunit of human TFIIH	Verified	transcription initiation from RNA polymerase II promoter*	general RNA polymerase II transcription factor activity	transcription factor TFIIH complex*	yes	het
YIL019W::chr9_1	FAF1	6.98824	1.96366	2.06804	1.20506	-0.823852	Protein required for pre-rRNA processing and 40S ribosomal subunit assembly	Verified	ribosome biogenesis and assembly*	molecular function unknown	cytoplasm*	yes	het
YPL229W::chr16_1	YPL229W	6.96385	6.7304	4.8101	5.00392	-0.578833		Uncharacterized	biological process unknown	molecular function unknown	cytoplasm	no	hom
YOR332W::chr15_4	VMA4	6.9431	7.59857	7.70771	7.04322	-1.39241	Subunit E of the eight-subunit V1 peripheral membrane domain of the vacuolar H+-ATPase (V-ATPase), an electrogenic proton pump found throughout the endomembrane system; required for the V1 domain to assemble onto the vacuolar membrane	Verified	vacuolar acidification	hydrogen ion transporting ATPase activity, rotational mechanism	vacuolar membrane (sensu Fungi)*	no	hom
YIL109C::chr9_2	SEC24	6.93084	0.570404	2.37785	0.797374	-0.572799	Component of the Sec23p-Sec24p heterodimeric complex of the COPII vesicle coat; involved in ER to Golgi transport, cargo selection and autophagy; required for the binding of the Sec13 complex to ER membranes; homologous to Lst1p and Lss1p	Verified	ER to Golgi vesicle-mediated transport*	protein binding	COPII vesicle coat	yes	het
YNL131W::chr14_3	TOM22	6.90841	0.274758	6.36476	6.56485	4.02369	Component of the TOM (translocase of outer membrane) complex responsible for initial import of mitochondrially directed proteins; acts as a receptor for precursor proteins and mediates interaction between the TOM and TIM complexes	Verified	protein import into mitochondrial matrix	protein transporter activity	mitochondrion*	yes	het
YNL158W::chr14_2	PGA1	6.90439	-1.32297	-1.27639	-1.31516	-0.358264	Essential protein required for maturation of Gas1p and Pho8p; green fluorescent protein (GFP)-fusion protein localizes to the nuclear periphery; has synthetic genetic interations with secretory pathway genes	Verified	secretory pathway	molecular function unknown	nuclear envelope	yes	het
YPR169W::chr16_5	JIP5	6.88359	1.82837	1.9678	2.58478	-0.248327	Nucleolar protein of unknown function, exhibits a physical interaction with Bre1p	Uncharacterized	protein monoubiquitination	molecular function unknown	nucleus*	yes	het
YJR068W::chr00_12	RFC2	6.81966	-0.323459	0.414249	0.0475396	-0.648775	Subunit of heteropentameric Replication factor C (RF-C), which is a DNA binding protein and ATPase that acts as a clamp loader of the proliferating cell nuclear antigen (PCNA) processivity factor for DNA polymerases delta and epsilon	Verified	mismatch repair*	DNA clamp loader activity*	DNA replication factor C complex	yes	het
YKL078W::chr11_1	DHR2	6.80697	1.015	1.63368	2.23574	-0.218067	Predominantly nucleolar DEAH-box RNA helicase, required for 18S rRNA synthesis	Verified	ribosome biogenesis and assembly	RNA helicase activity	nucleolus	yes	het
YGL141W::chr7_2	HUL5	6.78817	5.78198	5.81671	5.12655	1.7978	Protein with similarity to hect domain E3 ubiquitin-protein ligases, not essential for viability	Verified	protein monoubiquitination*	ubiquitin-protein ligase activity	cytoplasm*	no	hom
YOR336W::chr15_4	KRE5	6.75301	2.82391	3.22825	1.34134	-0.110273	Protein required for beta-1,6 glucan biosynthesis; mutations result in aberrant morphology and severe growth defects	Verified	1,6-beta-glucan biosynthetic process	UDP-glucose:glycoprotein glucosyltransferase activity	endoplasmic reticulum	yes	het
YGL207W::chr7_3	SPT16	6.74395	0.236561	0.944092	1.50314	0.463606	Subunit of the heterodimeric FACT complex (Spt16p-Pob3p), facilitates RNA Polymerase II transcription elongation through nucleosomes by destabilizing and then reassembling nucleosome structure	Verified	transcription initiation from RNA polymerase II promoter*	RNA polymerase II transcription elongation factor activity*	nuclear chromatin*	yes	het
YOL133W::chr00_6	HRT1	6.74289	0.888286	-0.133242	-1.03893	2.27492	RING finger containing subunit of Skp1-Cullin-F-box ubiquitin protein ligases (SCF); required for Gic2p, Far1p, Sic1p and Cln2p degradation; may tether Cdc34p (a ubiquitin conjugating enzyme or E2) and Cdc53p (a cullin) subunits of SCF	Verified	G1/S transition of mitotic cell cycle*	protein binding*	cytoplasm*	yes	het
YBR209W::chr2_4	YBR209W	6.71015	0.779085	0.444631	-0.1848	-0.26392		Dubious				no	het
YDL126C::chr4_2	CDC48	6.70834	0.955166	0.567893	1.31689	-0.251647	ATPase in ER, nuclear membrane and cytosol with homology to mammalian p97; in a complex with Npl4p and Ufd1p participates in retrotranslocation of ubiquitinated proteins from the ER into the cytosol for degradation by the proteasome	Verified	ubiquitin-dependent protein catabolic process*	ATPase activity	nucleus*	yes	het
YGR195W::chr7_5	SKI6	6.64833	-0.940192	-0.846371	-1.07016	-1.33007	3'-to-5' phosphorolytic exoribonuclease that is a subunit of the exosome; required for 3' processing of the 5.8S rRNA; involved in 3' to 5' mRNA degradation and translation inhibition of non-poly(A) mRNAs	Verified	35S primary transcript processing*	3'-5'-exoribonuclease activity	nuclear exosome (RNase complex)*	yes	het
YGR099W::chr7_4	TEL2	6.62914	0.757196	5.19953	1.85491	-0.532602	Essential DNA-binding protein specific to single-stranded yeast telomeric DNA repeats, required for telomere length regulation and telomere position effect	Verified	telomere maintenance via telomerase	telomeric DNA binding	nuclear telomere cap complex	yes	het
YKL186C::chr11_2	MTR2	6.61502	0.438794	1.01005	1.08575	0.622708	mRNA transport regulator, essential nuclear protein; Mex67p and Mtr2p form a mRNA export complex which binds to RNA	Verified	poly(A)+ mRNA export from nucleus	protein binding	nuclear pore	yes	het
YDL164C::chr4_2	CDC9	6.58315	-0.557013	-1.23725	-0.244864	0.898685	DNA ligase found in the nucleus and mitochondria, an essential enzyme that joins Okazaki fragments during DNA replication; also acts in nucleotide excision repair, base excision repair, and recombination	Verified	nucleotide-excision repair*	DNA ligase (ATP) activity	nucleus*	yes	het
YML069W::chr00_15	POB3	6.56283	-1.34447	-0.159588	-1.78334	-1.72188	Subunit of the heterodimeric FACT complex (Spt16p-Pob3p), which facilitates RNA Polymerase II transcription elongation through nucleosomes by destabilizing and then reassembling nucleosome structure	Verified	chromatin remodeling*	chromatin binding	nucleus*	yes	het
YLR186W::chr00_11	EMG1	6.5184	-1.95489	-0.954096	-2.32647	-2.30471	Protein required for the maturation of the 18S rRNA and for 40S ribosome production; associated with spindle/microtubules; nuclear localization depends on physical interaction with Nop14p; may bind snoRNAs	Verified	ribosome biogenesis and assembly*	molecular function unknown	cytoplasm*	yes	het
YFR042W::chr00_2	YFR042W	6.51676	1.81743	2.23765	0.945016	0.0569367		Uncharacterized	biological process unknown	molecular function unknown	cellular component unknown	yes	het
YMR281W::chr13_5	GPI12	6.5091	0.788871	0.784791	-0.449708	0.486597	ER membrane protein involved in the second step of glycosylphosphatidylinositol (GPI) anchor assembly, the de-N-acetylation of the N-acetylglucosaminylphosphatidylinositol intermediate; functional homolog of human PIG-Lp	Verified	GPI anchor biosynthetic process	N-acetylglucosaminylphosphatidylinositol deacetylase activity	endoplasmic reticulum membrane	yes	het
YER048W-A::chr00_2	ISD11	6.50178	-0.467301	-0.588585	1.85493	3.18549	Protein required for mitochondrial iron-sulfur cluster biosynthesis	Verified	iron-sulfur cluster assembly	molecular function unknown	mitochondrion*	yes	het
YNL137C::chr00_16b	NAM9	6.49711	-3.25154	1.02154	-3.97847	-2.88893	Mitochondrial ribosomal component of the small subunit	Verified	translation	structural constituent of ribosome	mitochondrion*	yes	het
YLR310C::chr12_4	CDC25	6.49387	2.24251	5.6829	1.18767	-0.691076	Membrane bound guanine nucleotide exchange factor (GEF or GDP-release factor); indirectly regulates adenylate cyclase through activation of Ras1p and Ras2p by stimulating the exchange of GDP for GTP; required for progression through G1	Verified	replicative cell aging*	Ras guanyl-nucleotide exchange factor activity	cytoplasm*	yes	het
YGR190C::chr7_5	YGR190C	6.49191	0.95625	2.87721	1.72353	-1.68235		Dubious				yes	het
YNL062C::chr14_3	GCD10	6.4477	0.164549	-1.12665	0.20915	-0.280416	Subunit of tRNA (1-methyladenosine) methyltransferase with Gcd14p, required for the modification of the adenine at position 58 in tRNAs, especially tRNAi-Met; first identified as a negative regulator of GCN4 expression	Verified	ribosome biogenesis and assembly*	tRNA binding*	nucleus	yes	het
YPL156C::chr16_2	PRM4	6.42352	5.82877	4.09817	2.68607	0.131279	Pheromone-regulated protein, predicted to have 1 transmembrane segment; transcriptionally regulated by Ste12p during mating and by Cat8p during the diauxic shift	Verified	conjugation with cellular fusion*	molecular function unknown	integral to membrane	no	hom
YGR211W::chr7_5	ZPR1	6.406	0.704059	-0.0719335	0.534161	-0.203008	Essential protein with two zinc fingers, present in the nucleus of growing cells but relocates to the cytoplasm in starved cells via a process mediated by Cpr1p; binds to translation elongation factor eEF-1 (Tef1p)	Verified	regulation of progression through cell cycle*	protein binding	cytoplasm*	yes	het
YMR314W::chr00_8	PRE5	6.38251	2.07559	2.3643	2.42714	0.958106	20S proteasome alpha-type subunit	Verified	ubiquitin-dependent protein catabolic process	endopeptidase activity	proteasome core complex, alpha-subunit complex (sensu Eukaryota)	yes	het
YER146W::chr00_5	LSM5	6.35776	-1.2999	-1.52261	0.0628986	-0.745954	Lsm (Like Sm) protein; part of heteroheptameric complexes (Lsm2p-7p and either Lsm1p or 8p): cytoplasmic Lsm1p complex involved in mRNA decay; nuclear Lsm8p complex part of U6 snRNP and possibly involved in processing tRNA, snoRNA, and rRNA	Verified	nuclear mRNA splicing, via spliceosome*	RNA binding*	nucleolus*	yes	het
YDL176W::chr4_2	YDL176W	6.34783	5.79318	4.05954	4.96044	0.0552291		Uncharacterized	biological process unknown	molecular function unknown	cellular component unknown	no	hom
YGL172W::chr7_2	NUP49	6.29849	-0.475807	-1.71807	-0.713852	0.717342	Subunit of the Nsp1p-Nup57p-Nup49p-Nic96p subcomplex of the nuclear pore complex (NPC), required for nuclear export of ribosomes	Verified	mRNA export from nucleus*	structural molecule activity	nuclear pore*	yes	het
YPL237W::chr16_1	SUI3	6.28653	-3.11607	-3.07748	-3.18944	0.395952	Beta subunit of the translation initiation factor eIF2, involved in the identification of the start codon; proposed to be involved in mRNA binding	Verified	translational initiation	translation initiation factor activity	ribosome*	yes	het
YPL217C::chr00_18	BMS1	6.28223	-1.36258	0.224304	-1.18938	0.845542	Essential conserved nucleolar GTP-binding protein required for synthesis of 40S ribosomal subunits and for processing of the 35S pre-rRNA at sites A0, A1, and A2; interacts with Rcl1p, has similarity to Tsr1p	Verified	35S primary transcript processing*	GTP binding	cytoplasm*	yes	het
YJL187C::chr10_1	SWE1	6.26402	5.63862	4.73609	4.40011	0.0578997	Protein kinase that regulates the G2/M transition by inhibition of Cdc28p kinase activity; localizes to the nucleus and to the daughter side of the mother-bud neck; homolog of S. pombe Wee1p; potential Cdc28p substrate	Verified	regulation of cell size*	protein kinase activity	nucleus*	no	hom
YJL111W::chr10_2	CCT7	6.22561	-2.56831	-2.81056	-1.01015	0.568566	Subunit of the cytosolic chaperonin Cct ring complex, related to Tcp1p, required for the assembly of actin and tubulins in vivo	Verified	protein folding*	unfolded protein binding	cytoplasm*	yes	het
YMR213W::chr13_4	CEF1	6.22485	1.86125	2.23656	2.07684	0.875399	Essential splicing factor; associated with Prp19p and the spliceosome, contains an N-terminal c-Myb DNA binding motif necessary for cell viability but not for Prp19p association, evolutionarily conserved and homologous to S. pombe Cdc5p	Verified	nuclear mRNA splicing, via spliceosome	RNA splicing factor activity, transesterification mechanism	spliceosome	yes	het
YKR063C::chr11_3	LAS1	6.22396	3.27381	2.65551	1.64509	-0.707589	Essential nuclear protein possibly involved in bud formation and morphogenesis; mutants require the SSD1-v allele for viability	Verified	establishment of cell polarity (sensu Fungi)*	molecular function unknown	nucleus*	yes	het
YKL071W::chr11_1	YKL071W	6.18927	5.59926	5.4927	3.87407	0.312925		Uncharacterized	biological process unknown	molecular function unknown	cytoplasm	no	hom
YCL026C::chr3_1	YCL026C_d	6.18051	5.92429	3.84367	4.44655	-0.0445145		Deleted				no	hom
YMR134W::chr00_9	YMR134W	6.17815	0.98742	1.68673	0.177527	-0.447434		Uncharacterized	mitochondrion organization and biogenesis*	molecular function unknown	cytoplasm*	yes	het
YFR002W::chr00_18	NIC96	6.16409	0.832091	1.48794	0.141472	-1.62885	Component of the nuclear pore complex, required for nuclear pore formation; forms a subcomplex with Nsp1p, Nup57p, and Nup49p	Verified	mRNA export from nucleus*	structural molecule activity	nuclear pore	yes	het
YKL025C::chr11_1	PAN3	6.15709	2.52504	3.95772	4.90487	0.0683653	Essential subunit of the Pan2p-Pan3p poly(A)-ribonuclease complex, which acts to control poly(A) tail length and regulate the stoichiometry and activity of postreplication repair complexes	Verified	DNA repair*	poly(A)-specific ribonuclease activity	cytoplasm*	no	hom
YBR300C::chr00_1	YBR300C	6.13376	4.60557	3.23463	4.80512	-0.335478		Dubious				no	hom
YHR058C::chr00_10	MED6	6.11269	-2.45293	-2.43063	-2.49342	-0.619342	Subunit of the RNA polymerase II mediator complex; associates with core polymerase subunits to form the RNA polymerase II holoenzyme; essential for transcriptional regulation	Verified	transcription from RNA polymerase II promoter	RNA polymerase II transcription mediator activity	mediator complex*	yes	het
YDL175C::chr4_2	AIR2	6.11029	6.43711	3.91442	4.62044	-0.510882	RING finger protein that interacts with the arginine methyltransferase Hmt1p; may regulate methylation of Npl3p, which modulates Npl3p function in mRNA processing and export; has similarity to Air1p	Verified	mRNA export from nucleus*	polynucleotide adenylyltransferase activity	nucleus*	no	hom
YNL178W::chr14_2	RPS3	6.09224	-0.0446504	-0.772305	-0.492174	-0.632139	Protein component of the small (40S) ribosomal subunit, has apurinic/apyrimidinic (AP) endonuclease activity; essential for viability; has similarity to E. coli S3 and rat S3 ribosomal proteins	Verified	translation*	structural constituent of ribosome	cytosolic small ribosomal subunit (sensu Eukaryota)*	yes	het
YOR272W::chr00_17b	YTM1	6.0635	0.0810368	0.0216422	-0.216032	-1.32549	Constituent of 66S pre-ribosomal particles, required for maturation of the large ribosomal subunit	Verified	ribosome biogenesis and assembly*	molecular function unknown	nucleus*	yes	het
YJL195C::chr10_1	YJL195C	6.05884	-0.319324	-0.549072	-0.604483	-0.0464243		Dubious				yes	het
YGL103W::chr7_2	RPL28	6.00056	-0.920152	-0.195463	0.311161	0.138973	Ribosomal protein L29 of the large (60S) ribosomal subunit, has similarity to E. coli L15 and rat L27a ribosomal proteins; may have peptidyl transferase activity; can mutate to cycloheximide resistance	Verified	translation	structural constituent of ribosome*	nucleus*	yes	het
YDR292C::chr4_6	SRP101	5.99107	-0.71514	2.0245	-0.604796	0.372646	Signal recognition particle (SRP) receptor - alpha subunit; contain GTPase domains; involved in SRP-dependent protein targeting; interacts with SRP102p	Verified	protein targeting to ER*	GTP binding*	endoplasmic reticulum membrane*	yes	het
YNL112W::chr14_3	DBP2	5.99053	2.00492	8.14048	4.26089	4.37562	Essential ATP-dependent RNA helicase of the DEAD-box protein family, involved in nonsense-mediated mRNA decay and rRNA processing	Verified	35S primary transcript processing*	RNA helicase activity	cytoplasm*	yes	het
YPR128C::chr16_5	ANT1	5.99034	5.26651	4.32891	3.43639	0.564412	Peroxisomal adenine nucleotide transporter; involved in beta-oxidation of medium-chain fatty acid; required for peroxisome proliferation	Verified	peroxisome organization and biogenesis*	adenine nucleotide transporter activity	cytoplasm*	no	hom
YML075C::chr00_11	HMG1	5.98053	11.3174	9.44106	0.322267	1.29527	One of two isozymes of HMG-CoA reductase that catalyzes the conversion of HMG-CoA to mevalonate, which is a rate-limiting step in sterol biosynthesis; localizes to the nuclear envelope; overproduction induces the formation of karmellae	Verified	ergosterol biosynthetic process	hydroxymethylglutaryl-CoA reductase (NADPH) activity	endoplasmic reticulum membrane*	no	hom
YDR446W::chr4_8	ECM11	5.95933	5.8797	3.73103	4.89918	-0.649009	Non-essential protein apparently involved in meiosis, GFP fusion protein is present in discrete clusters in the nucleus throughout mitosis; may be involved in maintaining chromatin structure	Verified	cell wall organization and biogenesis*	molecular function unknown	nucleus	no	hom
YKL209C::chr11_3	STE6	5.94973	1.30728	5.64349	0.958606	-0.185254	ATP-binding cassette (ABC) transporter required for the export of a-factor, catalyzes ATP hydrolysis coupled to a-factor transport, contains 12 transmembrane domains and two ATP binding domains, expressed only in MATa cells	Verified	peptide pheromone export	ATPase activity, coupled to transmembrane movement of substances	mating projection tip*	no	het
YKL112W::chr11_2	ABF1	5.94354	0.922088	1.08033	0.971559	-1.57203	DNA binding protein with possible chromatin-reorganizing activity involved in transcriptional activation, gene silencing, and DNA replication and repair	Verified	positive regulation of transcription from RNA polymerase II promoter*	DNA binding*	nucleus*	yes	het
YBL014C::chr2_1	RRN6	5.9335	-2.01686	-1.9706	-0.676126	-0.0918514	Protein involved in the transcription of 35S rRNA genes by RNA polymerase I; component of the core factor (CF) complex also composed of Rrn11p, Rrn7p and TATA-binding protein	Verified	transcription from RNA polymerase I promoter	RNA polymerase I transcription factor activity	RNA polymerase I transcription factor complex	yes	het
YJL195C::chr00_14	YJL195C	5.93163	-1.19448	4.94858	-1.3746	0.647802		Dubious				yes	het
YKL042W::chr11_1	SPC42	5.88941	-0.331838	1.26405	-0.746938	0.107173	Central plaque component of spindle pole body (SPB); involved in SPB duplication, may facilitate attachment of the SPB to the nuclear membrane	Verified	microtubule nucleation*	structural constituent of cytoskeleton	central plaque of spindle pole body*	yes	het
YCR006C::chr3_1	YCR006C	5.8459	5.24868	6.03553	7.13202	-1.06625		Dubious				no	hom
YDR053W::chr4_4	YDR053W	5.82379	4.10608	2.35386	1.69224	-0.164164		Dubious				yes	het
YIL011W::chr9_1	TIR3	5.80376	5.17732	4.22085	3.7876	-0.242614	Cell wall mannoprotein of the Srp1p/Tip1p family of serine-alanine-rich proteins; expressed under anaerobic conditions and required for anaerobic growth	Verified	biological process unknown	molecular function unknown	cell wall (sensu Fungi)	no	hom
YLR298C::chr12_4	YHC1	5.77233	-1.59176	-0.591757	-0.0834151	0.323847	Component of the U1 snRNP complex required for pre-mRNA splicing; putative ortholog of human U1C protein, which is involved in formation of a complex between U1 snRNP and the pre-mRNA 5' splice site	Verified	nuclear mRNA splicing, via spliceosome	mRNA binding	snRNP U1*	yes	het
YGR144W::chr7_5	THI4	5.7695	5.29684	6.27576	3.73468	0.449223	Protein required for thiamine biosynthesis and for mitochondrial genome stability	Verified	mitochondrial genome maintenance*	molecular function unknown	mitochondrion*	no	hom
YOL149W::chr00_10	DCP1	5.74646	-0.88109	-1.20901	-0.837087	1.25616	Subunit of the Dcp1p-Dcp2p decapping enzyme complex, which removes the 5' cap structure from mRNAs prior to their degradation; enhances the activity of catalytic subunit Dcp2p; regulated by DEAD box protein Dhh1p	Verified	mRNA catabolic process*	mRNA binding*	cytoplasmic mRNA processing body	yes	het
YDR465C::chr4_8	RMT2	5.7382	3.77741	5.50254	4.74001	-0.232026	Arginine methyltransferase; ribosomal protein L12 is a substrate	Verified	ribosome biogenesis and assembly*	protein-arginine N-methyltransferase activity	cytoplasm*	no	hom
YMR268C::chr13_5	PRP24	5.72451	5.69435	3.7074	4.27436	-1.59644	Splicing factor that reanneals U4 and U6 snRNPs during spliceosome recycling	Verified	spliceosome assembly*	RNA splicing factor activity, transesterification mechanism	snRNP U6	yes	het
YOR326W::chr15_4	MYO2	5.71518	-0.0305728	0.444738	0.790512	0.391424	One of two type V myosin motors (along with MYO4) involved in actin-based transport of cargos; required for the polarized delivery of secretory vesicles, the vacuole, late Golgi elements, peroxisomes, and the mitotic spindle	Verified	vesicle-mediated transport*	actin filament binding*	bud neck*	yes	het
YBL050W::chr2_1	SEC17	5.70488	1.48891	2.33876	0.892012	0.911243	Peripheral membrane protein required for vesicular transport between ER and Golgi and for the 'priming' step in homotypic vacuole fusion, part of the cis-SNARE complex; has similarity to alpha-SNAP	Verified	ER to Golgi vesicle-mediated transport*	soluble NSF attachment protein activity	peripheral to membrane of membrane fraction	yes	het
YBR236C::chr2_4	ABD1	5.70464	0.436013	0.803125	0.915135	0.0431422	Methyltransferase, catalyzes the transfer of a methyl group from S-adenosylmethionine to the GpppN terminus of capped mRNA	Verified	mRNA capping	mRNA (guanine-N7-)-methyltransferase activity	nucleus*	yes	het
YJL002C::chr00_13	OST1	5.68331	0.179191	-0.379466	-1.92449	0.625444	Alpha subunit of the oligosaccharyltransferase complex of the ER lumen, which catalyzes asparagine-linked glycosylation of newly synthesized proteins	Verified	protein amino acid N-linked glycosylation*	dolichyl-diphosphooligosaccharide-protein glycotransferase activity	oligosaccharyl transferase complex	yes	het
YDR498C::chr00_17a	SEC20	5.65348	1.13274	2.3331	0.616187	-0.511699	Membrane glycoprotein v-SNARE involved in retrograde transport from the Golgi to the ER; required for N- and O-glycosylation in the Golgi but not in the ER; forms a complex with the cytosolic Tip20p	Verified	vesicle fusion*	v-SNARE activity	endoplasmic reticulum*	yes	het
YBR155W::chr2_3	CNS1	5.63754	0.62372	0.531618	2.25293	3.49798	TPR-containing co-chaperone; binds both Hsp82p (Hsp90) and Ssa1p (Hsp70) and stimulates the ATPase activity of SSA1, ts mutants reduce Hsp82p function while over expression suppresses the phenotypes of an HSP82 ts allele and a cpr7 deletion	Verified	protein folding	Hsp70 protein binding*	cytoplasm	yes	het
YDR301W::chr4_6	CFT1	5.62496	1.01315	2.76911	0.138387	0.279088	RNA-binding subunit of the mRNA cleavage and polyadenylation factor; involved in poly(A) site recognition and required for both pre-mRNA cleavage and polyadenylation, 51% sequence similarity with mammalian AAUAA-binding subunit of CPSF	Verified	mRNA polyadenylation*	RNA binding	mitochondrion*	yes	het
YDL004W::chr4_1	ATP16	5.61203	-0.0148408	3.94465	-2.51712	-3.3863	Delta subunit of the central stalk of mitochondrial F1F0 ATP synthase, which is a large, evolutionarily conserved enzyme complex required for ATP synthesis	Verified	ATP synthesis coupled proton transport	hydrogen ion transporting ATP synthase activity, rotational mechanism	mitochondrion*	yes	het
YNR046W::chr14_4	TRM112	5.61081	0.399195	2.08435	0.139613	0.798955	Subunit of an adoMet-dependent tRNA methyltransferase (MTase) complex (Trm11p-Trm112p), required for the methylation of the guanosine nucleotide at position 10 (m2G10) in tRNAs; putative zinc binding subunit of other MTase-related proteins	Verified	tRNA methylation	zinc ion binding*	cytoplasm*	yes	het
YPL169C::chr16_2	MEX67	5.60388	0.540689	0.037516	-0.168557	0.963158	Poly(A)RNA binding protein involved in nuclear mRNA export, component of the nuclear pore; ortholog of human TAP	Verified	mRNA export from nucleus	protein binding*	cytoplasm*	yes	het
YDL064W::chr4_1	UBC9	5.60368	-0.963005	0.678321	-0.947273	-0.482518	SUMO-conjugating enzyme involved in the Smt3p conjugation pathway; nuclear protein required for S- and M-phase cyclin degradation and mitotic control; involved in proteolysis mediated by the anaphase-promoting complex cyclosome (APCC)	Verified	G2/M transition of mitotic cell cycle*	SUMO conjugating enzyme activity	nucleus	yes	het
YPR078C::chr00_15	YPR078C	5.55783	4.72944	4.73251	3.92051	-0.863528		Uncharacterized	meiosis*	molecular function unknown	cellular component unknown	no	hom
YDR453C::chr4_8	TSA2	5.52072	5.63559	5.18974	4.35687	-0.435499	Stress inducible cytoplasmic thioredoxin peroxidase; cooperates with Tsa1p in the removal of reactive oxygen, nitrogen and sulfur species using thioredoxin as hydrogen donor; deletion enhances the mutator phenotype of tsa1 mutants	Verified	response to oxidative stress*	thioredoxin peroxidase activity*	cytoplasm	no	hom
YPR079W::chr16_4	MRL1	5.51663	4.81435	5.94858	3.42488	-0.287869	Membrane protein with similarity to mammalian mannose-6-phosphate receptors, possibly functions as a sorting receptor in the delivery of vacuolar hydrolases	Verified	vacuolar transport	signal sequence binding	cytoplasm*	no	hom
YJL156C::chr10_1	SSY5	5.48973	-1.03046	-1.67294	-0.210164	0.393514	Probable serine protease of the SPS plasma membrane amino acid sensor system (Ssy1p-Ptr3p-Ssy5p), which senses external amino acid concentration and transmits intracellular signals that regulate expression of amino acid permease genes	Verified	protein processing*	serine-type endopeptidase activity	extrinsic to plasma membrane	yes	het
YDL045C::chr4_1	FAD1	5.46924	0.518663	3.55476	0.577843	-1.12694	Flavin adenine dinucleotide (FAD) synthetase, performs the second step in synthesis of FAD from riboflavin	Verified	FAD biosynthetic process	FMN adenylyltransferase activity	cytoplasm	yes	het
YKL089W::chr11_1	MIF2	5.45614	1.02303	0.822069	1.4533	-0.768846	Kinetochore protein with homology to human CENP-C, required for structural integrity of the spindle during anaphase spindle elongation, interacts with histones H2A, H2B, and H4, phosphorylated by Ipl1p	Verified	chromosome segregation*	centromeric DNA binding	nucleus*	yes	het
YDL200C::chr4_3	MGT1	5.43765	5.71611	6.28436	5.26216	0.476854	DNA repair methyltransferase (6-O-methylguanine-DNA methylase) involved in protection against DNA alkylation damage	Verified	DNA dealkylation	methylated-DNA-[protein]-cysteine S-methyltransferase activity	nucleus	no	hom
YER171W::chr00_5	RAD3	5.43224	0.050223	0.0248427	-0.117241	-0.462988	5' to 3' DNA helicase, involved in nucleotide excision repair and transcription; subunit of RNA polymerase II transcription initiation factor TFIIH; subunit of Nucleotide Excision Repair Factor 3 (NEF3); homolog of human XPD protein	Verified	transcription initiation from RNA polymerase II promoter*	general RNA polymerase II transcription factor activity*	transcription factor TFIIH complex*	yes	het
YJR112W::chr00_12	NNF1	5.38891	0.105635	0.602537	-0.424348	-0.333849	Essential component of the MIND kinetochore complex (Mtw1p Including Nnf1p-Nsl1p-Dsn1p) which joins kinetochore subunits contacting DNA to those contacting microtubules; required for accurate chromosome segregation	Verified	chromosome segregation	molecular function unknown	kinetochore*	yes	het
YLR078C::chr12_2	BOS1	5.36855	-0.200332	1.24544	0.867296	-0.162107	v-SNARE (vesicle specific SNAP receptor), localized to the endoplasmic reticulum membrane and necessary for vesicular transport from the ER to the Golgi	Verified	ER to Golgi vesicle-mediated transport	v-SNARE activity	endoplasmic reticulum membrane	yes	het
YBL041W::chr2_1	PRE7	5.3521	0.123101	1.52159	2.97333	2.00516	20S proteasome beta-type subunit	Verified	ubiquitin-dependent protein catabolic process	endopeptidase activity	proteasome core complex, beta-subunit complex (sensu Eukaryota)	yes	het
YMR093W::chr00_6	UTP15	5.31796	-2.8123	-1.00724	-2.74808	0.221167	Nucleolar protein, component of the small subunit (SSU) processome containing the U3 snoRNA that is involved in processing of pre-18S rRNA	Verified	ribosome biogenesis and assembly*	snoRNA binding	small nucleolar ribonucleoprotein complex	yes	het
YDL029W::chr4_1	ARP2	5.28963	-0.133878	-0.221802	-0.225425	-0.608313	Essential component of the Arp2/3 complex, which is a highly conserved actin nucleation center required for the motility and integrity of actin patches; involved in endocytosis and membrane growth and polarity	Verified	actin filament organization*	structural constituent of cytoskeleton*	mitochondrion*	yes	het
YDR364C::chr4_7	CDC40	5.25824	-0.256237	-0.42688	-0.275542	-0.139319	Pre-mRNA splicing factor, important for catalytic step II of pre-mRNA splicing and plays a role in cell cycle progression; required for DNA synthesis during mitosis and meiosis; has WD repeats	Verified	nuclear mRNA 3'-splice site recognition*	RNA splicing factor activity, transesterification mechanism	spliceosome	no	het
YPL227C::chr16_1	ALG5	5.25672	4.29624	3.82471	3.70396	0.302067	UDP-glucose:dolichyl-phosphate glucosyltransferase, involved in asparagine-linked glycosylation in the endoplasmic reticulum	Verified	protein amino acid N-linked glycosylation	dolichyl-phosphate beta-glucosyltransferase activity	endoplasmic reticulum membrane	no	hom
YGL011C::chr7_1	SCL1	5.23477	-0.544372	1.14017	1.34898	0.26866	Alpha subunit of the 20S core complex of the 26S proteasome involved in the degradation of ubiquitinated substrates; essential for growth; detected in the mitochondria	Verified	ubiquitin-dependent protein catabolic process	endopeptidase activity	mitochondrion*	yes	het
YBL018C::chr2_1	POP8	5.20306	0.519036	1.27347	1.72234	-0.946818	Subunit of both RNase MRP, which cleaves pre-rRNA, and nuclear RNase P, which cleaves tRNA precursors to generate mature 5' ends	Verified	rRNA processing*	ribonuclease P activity*	ribonuclease MRP complex*	yes	het
YGR122W::chr7_4	YGR122W	5.19309	7.3042	5.9062	4.68009	1.34172		Uncharacterized	negative regulation of transcription from RNA polymerase II promoter	molecular function unknown	cytoplasm	no	hom
YBL016W::chr2_1	FUS3	5.17551	-2.75527	-2.4573	-1.48529	-2.06598	Mitogen-activated protein kinase involved in mating pheromone response; activated by phosphorylation by Ste7p; provides specificity during the mating vs. filamentous growth response by phosphorylating transcriptional and cytoplasmic targets	Verified	protein amino acid phosphorylation*	MAP kinase activity	cytoplasm*	no	het
YBR238C::chr2_4	YBR238C	5.16907	5.68937	6.28547	4.41865	-0.0325394		Uncharacterized	ribosome biogenesis and assembly	molecular function unknown	cytoplasm*	no	hom
YJR093C::chr00_12	FIP1	5.16163	0.0441868	1.06451	0.329169	0.554475	Subunit of cleavage polyadenylation factor (CPF), interacts directly with poly(A) polymerase (Pap1p) to regulate its activity	Verified	mRNA polyadenylation*	protein binding*	mRNA cleavage and polyadenylation specificity factor complex	yes	het
YBR232C::chr00_8	YBR232C	5.15973	4.56896	4.93427	4.70007	-0.562353		Dubious				no	hom
YOR173W::chr15_2	DCS2	5.15499	6.2184	5.25736	5.16867	-1.01409	Non-essential, stress induced regulatory protein containing a HIT (histidine triad) motif; modulates m7G-oligoribonucleotide metabolism; inhibits Dcs1p; regulated by Msn2p, Msn4p, and the Ras-cAMP-cAPK signaling pathway, similar to Dcs1p.	Verified	deadenylation-dependent decapping	m7G(5')pppN diphosphatase activity	cytoplasm*	no	hom
YPL076W::chr16_3	GPI2	5.13837	0.902713	-0.0550388	1.66085	-1.80853	Protein involved in the synthesis of N-acetylglucosaminyl phosphatidylinositol (GlcNAc-PI), the first intermediate in the synthesis of glycosylphosphatidylinositol (GPI) anchors; homologous to the human PIG-C protein	Verified	GPI anchor biosynthetic process	UDP-glycosyltransferase activity	endoplasmic reticulum*	yes	het
YGR024C::chr00_14	THG1	5.13262	0.54511	2.35312	0.438109	-0.355648	tRNAHis guanylyltransferase, adds a guanosine residue to the 5' end of tRNAHis after transcription and RNase P cleavage; couples nuclear division and migration to cell budding and cytokinesis; essential enzyme conserved among eukaryotes	Verified	tRNA modification	tRNA guanylyltransferase activity	cytoplasm*	yes	het
YKR022C::chr11_3	NTR2	5.12516	1.38455	0.25344	-0.346712	-0.796033	Essential protein that forms a dimer with Ntr1p; also forms a trimer, with Ntr2p and the DExD/H-box RNA helicase Prp43p, that is involved in spliceosome disassembly	Verified	nuclear mRNA splicing, via spliceosome*	molecular function unknown	cytoplasm*	yes	het
YNR003C::chr14_4	RPC34	5.12498	-0.792531	-0.3477	-2.70768	-1.33684	RNA polymerase III subunit C34; interacts with TFIIIB70 and is a key determinant in pol III recruitment by the preinitiation complex	Verified	ribosome biogenesis and assembly*	DNA-directed RNA polymerase activity	cytoplasm*	yes	het
YBR038W::chr2_2	CHS2	5.1064	-3.04918	0.637798	-3.80111	3.24033	Chitin synthase II, requires activation from zymogenic form in order to catalyze the transfer of N-acetylglucosamine (GlcNAc) to chitin; required for the synthesis of chitin in the primary septum during cytokinesis	Verified	cytokinesis*	chitin synthase activity	bud neck	yes	het
YDL227C::chr4_3	HO	5.09891	4.3685	3.81882	3.46736	-0.412226	Site-specific endonuclease required for gene conversion at the MAT locus (homothallic switching) through the generation of a ds DNA break; expression restricted to mother cells in late G1 as controlled by Swi4p-Swi6p, Swi5p and Ash1p	Verified	gene conversion at mating-type locus*	endonuclease activity	nucleus	no	hom
YIR015W::chr9_2	RPR2	5.08728	2.61927	2.06386	2.13622	0.24377	Subunit of nuclear RNase P, which cleaves tRNA precursors to generate mature 5' ends; not shared between RNase MRP and RNase P, in contrast to all other RNase P protein subunits	Verified	tRNA processing	ribonuclease P activity	nucleolar ribonuclease P complex	yes	het
YDR481C::chr4_8	PHO8	5.08683	3.93572	3.76927	4.01461	0.0538613	Repressible alkaline phosphatase, a glycoprotein localized to the vacuole; regulated by levels of inorganic phosphate and by a system consisting of Pho4p, Pho9p, Pho80p, Pho81p and Pho85p; dephosphorylates phosphotyrosyl peptides	Verified	protein amino acid dephosphorylation	alkaline phosphatase activity	vacuolar membrane (sensu Fungi)	no	hom
YML126C::chr00_9	ERG13	5.07394	1.98036	0.432979	0.990835	2.40446	3-hydroxy-3-methylglutaryl-CoA (HMG-CoA) synthase, catalyzes the formation of HMG-CoA from acetyl-CoA and acetoacetyl-CoA; involved in the second step in mevalonate biosynthesis	Verified	ergosterol biosynthetic process	hydroxymethylglutaryl-CoA synthase activity	endoplasmic reticulum	yes	het
YKL088W::chr11_1	YKL088W	5.05687	4.04971	3.12005	2.3711	-0.275063		Uncharacterized	response to salt stress*	purine nucleotide binding*	cytoplasm	yes	het
YDR390C::chr4_7	UBA2	5.05013	-1.23992	-1.46707	-1.07755	-0.218548	Nuclear protein that acts as a heterodimer with Aos1p to activate Smt3p (SUMO) before its conjugation to proteins (sumoylation), which may play a role in protein targeting; essential for viability	Verified	protein sumoylation	SUMO activating enzyme activity	nucleus	yes	het
YGL101W::chr7_2	YGL101W	5.0266	3.4164	-0.769815	2.62269	-0.846363		Uncharacterized	biological process unknown	molecular function unknown	cytoplasm*	no	hom
YIL050W::chr9_1	PCL7	5.01424	3.98388	3.86092	3.59557	-1.77913	Pho85p cyclin of the Pho80p subfamily, forms a functional kinase complex with Pho85p which phosphorylates Mmr1p and is regulated by Pho81p; involved in glycogen metabolism, expression is cell-cycle regulated	Verified	regulation of glycogen biosynthetic process*	cyclin-dependent protein kinase regulator activity	cyclin-dependent protein kinase holoenzyme complex	no	hom
YOL034W::chr15_5	SMC5	5.01209	-0.27555	2.40556	-0.144462	-0.821046	Structural maintenance of chromosomes (SMC) protein; essential subunit of the Mms21-Smc5-Smc6 complex; required for growth and DNA repair; S. pombe homolog forms a heterodimer with S. pombe Rad18p that is involved in DNA repair	Verified	DNA repair*	molecular function unknown	nucleus*	yes	het
YNL256W::chr00_8	FOL1	5.00385	0.232947	1.87503	0.0487488	0.445322	Multifunctional enzyme of the folic acid biosynthesis pathway, has dihydropteroate synthetase, dihydro-6-hydroxymethylpterin pyrophosphokinase, and dihydroneopterin aldolase activities	Verified	folic acid and derivative biosynthetic process	2-amino-4-hydroxy-6-hydroxymethyldihydropteridine diphosphokinase activity*	cytoplasm*	yes	het
YOR207C::chr15_3	RET1	4.99316	0.393309	0.3046	0.0689333	-1.16966	Second-largest subunit of RNA polymerase III, which is responsible for the transcription of tRNA and 5S RNA genes, and other low molecular weight RNAs	Verified	transcription from RNA polymerase III promoter	DNA-directed RNA polymerase activity	DNA-directed RNA polymerase III complex	yes	het
YDR341C::chr4_7	YDR341C	4.98588	0.676258	0.498252	1.07867	0.230938		Verified	translation	arginine-tRNA ligase activity	cytoplasm*	yes	het
YLR140W::chr12_3	YLR140W	4.98165	0.303761	0.990089	-0.0332989	-0.401366		Dubious				yes	het
YFL008W::chr6_1	SMC1	4.98105	-0.0663158	5.19842	2.41184	-0.271579	Subunit of the multiprotein cohesin complex, essential protein involved in chromosome segregation and in double-strand DNA break repair; SMC chromosomal ATPase family member, binds DNA with a preference for DNA with secondary structure	Verified	mitotic sister chromatid segregation*	ATPase activity*	nuclear cohesin complex	yes	het
YDR522C::chr4_8	SPS2	4.96868	4.28596	3.40606	4.9579	-0.990584	Protein expressed during sporulation, redundant with Sps22p for organization of the beta-glucan layer of the spore wall; S. pombe ortholog is a spore wall component	Verified	sporulation (sensu Fungi)*	molecular function unknown	cell wall (sensu Fungi)	no	hom
YGR274C::chr00_3	TAF1	4.96731	-2.38639	-1.92834	-2.0469	0.387054	TFIID subunit (145 kDa), involved in RNA polymerase II transcription initiation, has histone acetyltransferase activity, involved in promoter binding and G1/S progression	Verified	protein amino acid phosphorylation*	general RNA polymerase II transcription factor activity*	transcription factor TFIID complex	yes	het
YPR111W::chr16_5	DBF20	4.96414	4.2915	3.01619	2.69867	0.594563	Ser/Thr kinase involved in late nuclear division, one of the mitotic exit network (MEN) proteins; necessary for the execution of cytokinesis	Verified	protein amino acid phosphorylation*	protein serine/threonine kinase activity	cytoplasm	no	hom
YDL007W::chr4_1	RPT2	4.95839	-1.1727	-0.677564	1.98541	3.62188	One of six ATPases of the 19S regulatory particle of the 26S proteasome involved in the degradation of ubiquitinated substrates; required for normal peptide hydrolysis by the core 20S particle	Verified	ubiquitin-dependent protein catabolic process	ATPase activity*	nucleus*	yes	het
YCR022C::chr3_1	YCR022C	4.93837	4.1747	4.36979	4.11863	-0.549583		Dubious				no	hom
YNL310C::chr14_1	ZIM17	4.93505	-1.34903	0.0971149	-0.9881	0.469566	Heat shock protein with a zinc finger motif; essential for protein import into mitochondria; may act with Pam18p to facilitate recognition and folding of imported proteins by Ssc1p (mtHSP70) in the mitochondrial matrix	Verified	protein folding*	protein binding	mitochondrion*	yes	het
YER052C::chr5_3	HOM3	4.92	3.065	4.40444	1.99278	-2.10389	Aspartate kinase (L-aspartate 4-P-transferase); cytoplasmic enzyme that catalyzes the first step in the common pathway for methionine and threonine biosynthesis; expression regulated by Gcn4p and the general control of amino acid synthesis	Verified	response to drug*	aspartate kinase activity	cytoplasm	no	hom
YPR083W::chr00_18	MDM36	4.91485	3.87723	2.78878	4.80858	0.0316832	Protein required for normal mitochondrial morphology and inheritance	Verified	mitochondrion organization and biogenesis	molecular function unknown	cellular component unknown	no	hom
YGR146C::chr7_5	YGR146C	4.83891	4.49774	3.56702	3.27396	-0.446017		Uncharacterized	biological process unknown	molecular function unknown	cellular component unknown	no	hom
YGR108W::chr7_4	CLB1	4.83475	6.11183	5.01699	4.25249	0.290768	B-type cyclin involved in cell cycle progression; activates Cdc28p to promote the transition from G2 to M phase; accumulates during G2 and M, then targeted via a destruction box motif for ubiquitin-mediated degradation by the proteasome	Verified	G2/M transition of mitotic cell cycle*	cyclin-dependent protein kinase regulator activity	cytoplasm*	no	hom
YHR188C::chr00_21	GPI16	4.82986	1.00863	2.73206	0.609404	-0.490682	Transmembrane protein subunit of the glycosylphosphatidylinositol transamidase complex that adds GPIs to newly synthesized proteins; human PIG-Tp homolog	Verified	attachment of GPI anchor to protein	GPI-anchor transamidase activity	GPI-anchor transamidase complex	yes	het
YHR020W::chr8_1	YHR020W	4.82778	3.49308	4.80288	2.36366	-1.96087		Verified	tRNA aminoacylation for protein translation	proline-tRNA ligase activity	ribosome	yes	het
YHR068W::chr8_2	DYS1	4.82703	0.351384	1.49564	0.804731	0.532998	Deoxyhypusine synthase, catalyzes formation of deoxyhypusine, the first step in hypusine biosynthesis; triggers posttranslational hypusination of translation elongation factor eIF-5A and regulates its intracellular levels; tetrameric	Verified	hypusine biosynthetic process from peptidyl-lysine	transferase activity, transferring alkyl or aryl (other than methyl) groups	cytoplasm	yes	het
YDR015C::chr4_3	YDR015C	4.81974	4.66955	3.39707	3.93283	-0.213468		Dubious				no	hom
YOR370C::chr15_4	MRS6	4.81504	-0.14128	-0.42347	-0.589526	0.1838	Rab escort protein, forms a complex with the Ras-like small GTPase Ypt1p that is required for the prenylation of Ypt1p by protein geranylgeranyltransferase type II (Bet2p-Bet4p)	Verified	intracellular protein transport	Rab escort protein activity	cytoplasm*	yes	het
YML098W::chr00_9	TAF13	4.81144	-0.675079	-1.56552	-2.14643	-0.242786	TFIID subunit (19 kDa), involved in RNA polymerase II transcription initiation, similar to histone H4 with atypical histone fold motif of Spt3-like transcription factors	Verified	transcription initiation from RNA polymerase II promoter*	general RNA polymerase II transcription factor activity	nucleus*	yes	het
YDR437W::chr4_8	GPI19	4.80853	-0.643459	0.0449186	-0.499719	2.18922	Subunit of GPI-GlcNAc transferase involved in synthesis of N-acetylglucosaminyl phosphatidylinositol (GlcNAc-PI), which is the first intermediate in glycosylphosphatidylinositol (GPI) anchor synthesis, shares similarity with mammalian PIG-P	Verified	GPI anchor biosynthetic process	UDP-glycosyltransferase activity	endoplasmic reticulum*	yes	het
YGR060W::chr7_4	ERG25	4.79269	3.49303	8.13138	0.717028	-1.98096	C-4 methyl sterol oxidase, catalyzes the first of three steps required to remove two C-4 methyl groups from an intermediate in ergosterol biosynthesis; mutants accumulate the sterol intermediate 4,4-dimethylzymosterol	Verified	ergosterol biosynthetic process	C-4 methylsterol oxidase activity	plasma membrane*	yes	het
YJL194W::chr10_1	CDC6	4.79185	-2.36747	-3.34288	-2.83076	1.65822	Essential ATP-binding protein required for DNA replication, component of the pre-replicative complex (pre-RC) which requires ORC to associate with chromatin and is in turn required for Mcm2-7p DNA association; homologous to S. pombe Cdc18p	Verified	pre-replicative complex formation	protein binding*	pre-replicative complex	yes	het
YJL019W::chr00_13	MPS3	4.77038	-0.0300263	1.99631	-0.545576	-0.336044	Essential integral membrane protein required for spindle pole body duplication and for nuclear fusion, localizes to the spindle pole body half bridge, interacts with DnaJ-like chaperone Jem1p and with centrin homolog Cdc31p	Verified	mitotic sister chromatid cohesion*	molecular function unknown	integral to membrane*	yes	het
YFL024C::chr6_1	EPL1	4.75789	0.199976	2.45292	2.56442	0.529104	Component of NuA4, which is an essential histone H4/H2A acetyltransferase complex; homologous to Drosophila Enhancer of Polycomb	Verified	DNA repair*	histone acetyltransferase activity	histone acetyltransferase complex*	yes	het
YOR164C::chr15_2	YOR164C	4.75312	3.51152	3.10303	4.02721	-0.399056		Verified	biological process unknown	molecular function unknown	cytoplasm	no	hom
YGR153W::chr7_5	YGR153W	4.72763	5.85059	4.9383	3.58043	0.310269		Uncharacterized	biological process unknown	molecular function unknown	cellular component unknown	no	hom
YCL001W-A::chr00_1	YCL001W-A	4.72342	3.25137	2.07827	3.08848	-0.551815		Uncharacterized	biological process unknown	molecular function unknown	cellular component unknown	no	hom
YJL173C::chr10_1	RFA3	4.70963	-1.44136	-1.45147	-1.44388	0.0597179	Subunit of heterotrimeric Replication Factor A (RF-A), which is a highly conserved single-stranded DNA binding protein involved in DNA replication, repair, and recombination	Verified	nucleotide-excision repair*	DNA binding	chromosome, telomeric region*	yes	het
YLR115W::chr12_2	CFT2	4.70894	1.21442	4.57185	1.37315	0.164848	Subunit of the mRNA cleavage and polyadenlylation factor (CPF); required for pre-mRNA cleavage, polyadenylation and poly(A) site recognition, 43% similarity with the mammalian CPSF-100 protein.	Verified	mRNA polyadenylation*	RNA binding	mRNA cleavage and polyadenylation specificity factor complex*	yes	het
YLR035C::chr00_8	MLH2	4.69977	4.43907	4.16198	3.88957	-0.0711775	Protein required for DNA mismatch repair in mitosis and meiosis; involved in the repair of mutational intermediates; forms a complex with Pms1p and Msh1p to repair mismatched DNA	Verified	DNA repair	molecular function unknown	nucleus	no	hom
YER083C::chr5_3	GET2	4.69172	7.09106	4.69172	6.99106	-0.134768	Subunit of the GET complex; required for meiotic nuclear division and for the retrieval of HDEL proteins from the Golgi to the ER in an ERD2 dependent fashion; may be involved in cell wall function	Verified	cell wall organization and biogenesis*	molecular function unknown	endoplasmic reticulum*	no	hom
YAL031C::chr1_1	GIP4	4.6862	5.33089	2.90232	2.86813	1.83394	Cytoplasmic Glc7-interacting protein whose overexpression relocalizes Glc7p from the nucleus and prevents chromosome segregation; potential Cdc28p substrate	Verified	chromosome segregation*	protein phosphatase type 1 regulator activity*	cytoplasm	no	hom
YDL208W::chr4_3	NHP2	4.67992	0.885332	1.33938	3.25854	0.656822	Nuclear protein related to mammalian high mobility group (HMG) proteins, essential for function of H/ACA-type snoRNPs, which are involved in 18S rRNA processing	Verified	35S primary transcript processing*	RNA binding	small nucleolar ribonucleoprotein complex	yes	het
YOR056C::chr15_1	NOB1	4.67188	0.273053	3.21177	1.41222	-0.252876	Essential nuclear protein involved in proteasome maturation and synthesis of 40S ribosomal subunits; required for cleavage of the 20S pre-rRNA to generate the mature 18S rRNA	Verified	ribosome biogenesis and assembly*	protein binding*	nucleus*	yes	het
YGR206W::chr7_5	MVB12	4.67022	4.23924	3.03639	2.3458	-0.452657	ESCRT-I subunit necessary for the efficient transport of cargo proteins to the vacuolar lumen; deletion mutant sensitive to rapamycin and nystatin; green fluorescent protein (GFP)-fusion protein localizes to endosome	Uncharacterized	protein targeting to vacuole	molecular function unknown	endosome*	no	hom
YBR213W::chr2_4	MET8	4.64715	4.83933	5.80782	5.84804	-0.557079	Bifunctional dehydrogenase and ferrochelatase, involved in the biosynthesis of siroheme; also involved in the expression of PAPS reductase and sulfite reductase	Verified	response to drug*	ferrochelatase activity*	cellular component unknown	no	hom
YPR055W::chr16_4	SEC8	4.64344	0.837479	1.45239	0.72881	0.517481	Essential 121kDa subunit of the exocyst complex (Sec3p, Sec5p, Sec6p, Sec8p, Sec10p, Sec15p, Exo70p, and Exo84p), which has the essential function of mediating polarized targeting of secretory vesicles to active sites of exocytosis	Verified	cytokinesis*	protein binding	bud tip*	yes	het
YKR040C::chr00_14	YKR040C	4.63211	4.28686	6.42539	3.01566	-0.65519		Dubious				no	hom
YKL104C::chr11_2	GFA1	4.62785	2.77628	2.42724	2.16634	-0.518184	Glutamine-fructose-6-phosphate amidotransferase, catalyzes the formation of glucosamine-6-P and glutamate from fructose-6-P and glutamine in the first step of chitin biosynthesis	Verified	cell wall chitin biosynthetic process	glutamine-fructose-6-phosphate transaminase (isomerizing) activity	cellular component unknown	yes	het
YGL169W::chr7_2	SUA5	4.61481	1.75943	5.83759	-0.323517	0.660155	Protein required for respiratory growth; null mutation suppresses the Cyc1p translation defect caused by the presence of an aberrant ATG codon upstream of the correct start	Verified	aerobic respiration	molecular function unknown	cytoplasm	yes	het
YMR222C::chr13_4	FSH2	4.60718	3.06141	0.565463	1.74512	-0.583654	Serine hydrolase that localizes to the cytoplasm; sequence is similar to Fsh1p and Fsh3p	Verified	biological process unknown	serine hydrolase activity	cytoplasm	no	hom
YGL233W::chr7_3	SEC15	4.60455	-2.11744	-1.98143	-1.34332	-0.423008	Essential 113kDa subunit of the exocyst complex (Sec3p, Sec5p, Sec6p, Sec8p, Sec10p, Sec15p, Exo70p, and Exo84p), which mediates polarized targeting of vesicles to active sites of exocytosis; Sec15p associates with Sec4p and vesicles	Verified	cytokinesis*	protein binding	bud tip*	yes	het
YLR018C::chr12_1	POM34	4.5843	1.58352	1.80188	0.892793	-0.85382	Integral membrane protein of the nuclear pore; has an important role in maintaining the architecture of the pore complex	Verified	nucleocytoplasmic transport	molecular function unknown	nuclear pore*	no	hom
YGR095C::chr7_4	RRP46	4.58336	-3.34397	-2.99932	-3.14975	-0.97725	Protein involved in rRNA processing; component of the exosome 3->5 exonuclease complex	Verified	35S primary transcript processing*	3'-5'-exoribonuclease activity	nuclear exosome (RNase complex)*	yes	het
YJL028W::chr00_13	YJL028W	4.57908	4.51658	2.72066	3.05804	-1.17092		Verified	biological process unknown	molecular function unknown	ribosome	no	hom
YPL228W::chr16_1	CET1	4.57378	4.34264	4.47005	4.2547	-0.240403	Beta (RNA 5'-triphosphatase) subunit of the mRNA capping enzyme, a heterodimer (the other subunit is CEG1, a guanylyltransferase) involved in adding the 5' cap to mRNA; the mammalian enzyme is a single bifunctional polypeptide	Verified	mRNA capping	polynucleotide 5'-phosphatase activity	nucleus	yes	het
YIL013C::chr9_1	PDR11	4.56708	4.43549	3.26183	3.39935	-0.363041	Membrane protein of the ATP-binding cassette (ABC) transporter superfamily, involved in multiple drug resistance, mediates sterol uptake when sterol biosynthesis is compromised, regulated by Pdr1p, required for anaerobic growth	Verified	sterol transport	ATPase activity, coupled to transmembrane movement of substances	membrane	no	hom
YAL066W::chr1_1	YAL066W	4.55943	3.09736	9.86978	2.13103	-1.69777		Dubious				no	hom
YEL020C::chr5_2	YEL020C	4.55798	4.03098	4.12793	2.48294	-0.6074		Uncharacterized	biological process unknown	molecular function unknown	cytoplasm	no	hom
YGR089W::chr00_14	NNF2	4.5355	4.98168	4.98267	3.75085	-0.159014	Protein that exhibits physical and genetic interactions with Rpb8p, which is a subunit of RNA polymerases I, II, and III; computational analysis of large-scale protein-protein interaction data suggests a role in chromosome segregation	Uncharacterized	chromosome segregation	molecular function unknown	membrane fraction	no	hom
YCL041C::chr00_11	YCL041C	4.53226	-1.16926	-0.119485	-2.29775	-0.468822		Dubious				yes	het
YCL006C::chr3_1/chr00_12	YCL006C_d	4.5307	4.26785	5.6051	2.74742	-1.21043		Deleted				no	hom
YNR064C::chr00_4	YNR064C	4.5262	3.74853	4.39704	5.21212	-0.0722224		Verified	response to toxin	epoxide hydrolase activity	soluble fraction	no	hom
YDR441C::chr4_8	APT2	4.51979	4.46996	3.70535	6.25179	-0.340988	Apparent pseudogene, not transcribed or translated under normal conditions; encodes a protein with similarity to adenine phosphoribosyltransferase, but artificially expressed protein exhibits no enzymatic activity	Verified	biological process unknown	molecular function unknown*	cytoplasm	no	hom
YCR026C::chr00_1	NPP1	4.49241	4.03362	3.21894	4.68799	0.0902009	Nucleotide pyrophosphatase/phosphodiesterase family member; mediates extracellular nucleotide phosphate hydrolysis along with Npp2p and Pho5p; activity and expression enhanced during conditions of phosphate starvation	Verified	phosphate metabolic process*	nucleoside-triphosphatase activity*	cellular component unknown	no	hom
YLR007W::chr12_1	NSE1	4.49075	-1.77694	-1.53928	-1.5306	-0.252389	Essential subunit of the Mms21-Smc5-Smc6 complex; nuclear protein required for DNA repair and growth	Verified	DNA repair*	molecular function unknown	nucleus*	yes	het
YCL040W::chr3_1	GLK1	4.46509	4.26249	3.66119	3.75428	-0.367214	Glucokinase, catalyzes the phosphorylation of glucose at C6 in the first irreversible step of glucose metabolism; one of three glucose phosphorylating enzymes; expression regulated by non-fermentable carbon sources	Verified	glycolysis*	glucokinase activity	cytosol	no	hom
YPR090W::chr16_4	YPR089W_p	4.46437	5	2.4036	4.36009	1.59715		Uncharacterized	biological process unknown	molecular function unknown	cellular component unknown	no	hom
YNL113W::chr14_3	RPC19	4.46383	1.69376	0.718112	0.6385	1.38194	RNA polymerase subunit, common to RNA polymerases I and III	Verified	ribosome biogenesis and assembly*	DNA-directed RNA polymerase activity	DNA-directed RNA polymerase III complex*	yes	het
YDL092W::chr4_1	SRP14	4.45322	0.227974	-0.128803	0.937275	-1.07914	Signal recognition particle (SRP) subunit, interacts with the RNA component of SRP to form the Alu domain, which is the region of SRP responsible for arrest of nascent chain elongation during membrane targeting; homolog of mammalian SRP14	Verified	protein targeting to ER*	signal sequence binding	signal recognition particle (sensu Eukaryota)	yes	het
YOR006C::chr15_1	YOR006C	4.45305	3.42973	0.813433	1.66356	-1.94372		Uncharacterized	biological process unknown	molecular function unknown	cytoplasm*	no	hom
YCL032W::chr3_1	STE50	4.44901	3.8753	4.68826	3.53697	0.481875	Protein involved in mating response, invasive/filamentous growth, and osmotolerance, acts as an adaptor that links G protein-associated Cdc42p-Ste20p complex to the effector Ste11p to modulate signal transduction	Verified	pheromone-dependent signal transduction during conjugation with cellular fusion*	protein kinase regulator activity*	cytoplasm	no	hom
YDL219W::chr4_3	DTD1	4.43376	4.77814	3.09682	3.45697	-0.334643	D-Tyr-tRNA(Tyr) deacylase, functions in protein translation, may affect nonsense suppression via alteration of the protein synthesis machinery; ubiquitous among eukaryotes	Verified	translation*	D-tyrosyl-tRNA(Tyr) deacylase activity	cytoplasm	no	hom
YGL096W::chr7_1	TOS8	4.41972	3.70182	2.96185	2.76643	-0.594939	Homeodomain-containing transcription factor; SBF regulated target gene that in turn regulates expression of genes involved in G1/S phase events such as bud site selection, bud emergence and cell cycle progression; similarity to Cup9p	Verified	G1/S-specific transcription in mitotic cell cycle	transcription factor activity	nucleus	no	hom
YPL094C::chr16_2	SEC62	4.41119	-0.256488	-0.229693	-0.874828	0.722097	Essential subunit of Sec63 complex (Sec63p, Sec62p, Sec66p and Sec72p); with Sec61 complex, Kar2p/BiP and Lhs1p forms a channel competent for SRP-dependent and post-translational SRP-independent protein targeting and import into the ER	Verified	posttranslational protein targeting to membrane	protein binding*	endoplasmic reticulum membrane*	yes	het
YNL118C::chr14_3	DCP2	4.39945	-0.985688	-1.58679	-1.41615	0.190826	Catalytic subunit of the Dcp1p-Dcp2p decapping enzyme complex, which removes the 5' cap structure from mRNAs prior to their degradation; member of the Nudix hydrolase family	Verified	mRNA catabolic process*	mRNA binding*	cytoplasm*	yes	het
YPR113W::chr16_5	PIS1	4.38995	-0.147968	0.333311	0.156596	0.829641	Phosphatidylinositol synthase, required for biosynthesis of phosphatidylinositol, which is a precursor for polyphosphoinositides, sphingolipids, and glycolipid anchors for some of the plasma membrane proteins	Verified	cell cycle*	CDP-diacylglycerol-inositol 3-phosphatidyltransferase activity	mitochondrion*	yes	het
YDR023W::chr4_3	SES1	4.38676	1.42524	2.61333	0.963572	-0.607451	Cytosolic seryl-tRNA synthetase, class II aminoacyl-tRNA synthetase that aminoacylates tRNA(Ser), displays tRNA-dependent amino acid recognition which enhances discrimination of the serine substrate, interacts with peroxin Pex21p	Verified	seryl-tRNA aminoacylation	serine-tRNA ligase activity	cytoplasm	yes	het
YJL049W::chr10_2	YJL049W	4.37253	1.21642	-0.333001	5.24386	-0.848188		Uncharacterized	biological process unknown	molecular function unknown	cellular component unknown	no	hom
YPL191C::chr16_1	YPL191C	4.34781	4.52139	5.0793	3.03712	-0.521872		Uncharacterized	biological process unknown	molecular function unknown	cytoplasm	no	hom
YPL255W::chr16_1	BBP1	4.33971	-2.6841	-2.24602	-1.17577	-0.390703	Protein required for the spindle pole body (SPB) duplication, localized at the central plaque periphery; forms a complex with a nuclear envelope protein Mps2p and SPB components Spc29p and Kar1p; required for mitotic functions of Cdc5p	Verified	microtubule nucleation*	structural constituent of cytoskeleton	spindle pole body	yes	het
YDR467C::chr4_8	YDR467C	4.32601	4.42638	4.89755	3.21195	-0.824969		Dubious				no	hom
YHR073W::chr8_2	OSH3	4.31993	2.89621	1.8739	-0.0891275	0.0862001	Member of an oxysterol-binding protein family with seven members in S. cerevisiae; family members have overlapping, redundant functions in sterol metabolism and collectively perform a function essential for viability	Verified	endocytosis*	phosphatidylinositol binding*	cytoplasm	no	hom
YLR259C::chr12_4	HSP60	4.3182	0.0740023	0.65565	-0.147753	-0.819236	Tetradecameric mitochondrial chaperonin required for ATP-dependent folding of precursor polypeptides and complex assembly; prevents aggregation and mediates protein refolding after heat shock; role in mtDNA transmission; similarity to groEL	Verified	protein folding*	single-stranded DNA binding	mitochondrion*	yes	het
YGL040C::chr7_1	HEM2	4.31732	1.52618	0.831497	-0.939221	-1.77469	Delta-aminolevulinate dehydratase, a homo-octameric enzyme, catalyzes the conversion of delta-aminolevulinic acid to porphobilinogen, the second step in the heme biosynthetic pathway; localizes to both the cytoplasm and nucleus	Verified	heme biosynthetic process	porphobilinogen synthase activity	cytoplasm*	yes	het
YCL004W::chr3_1	PGS1	4.31597	1.86896	2.50193	1.58272	0.893503	Phosphatidylglycerolphosphate synthase, catalyzes the synthesis of phosphatidylglycerolphosphate from CDP-diacylglycerol and sn-glycerol 3-phosphate in the first committed and rate-limiting step of cardiolipin biosynthesis	Verified	phospholipid biosynthetic process	CDP-diacylglycerol-glycerol-3-phosphate 3-phosphatidyltransferase activity	mitochondrion	yes	het
YEL067C::chr5_2	YEL067C	4.31589	3.78303	1.8508	2.97936	-0.367627		Uncharacterized	biological process unknown	molecular function unknown	mitochondrion	no	hom
YDL188C::chr4_2	PPH22	4.30976	3.44235	4.54555	1.78752	-0.601192	Catalytic subunit of protein phosphatase 2A, functionally redundant with Pph21p; methylated at C terminus; forms alternate complexes with several regulatory subunits; involved in signal transduction and regulation of mitosis	Verified	translation*	protein phosphatase type 2A activity	condensed nuclear chromosome, pericentric region*	no	hom
YDR008C::chr4_3	YDR008C	4.30699	5.24198	2.80269	4.7626	-0.118843		Dubious				no	hom
YGR076C::chr7_4	MRPL25	4.29928	5.09665	7.65112	4.47711	0.0243747	Mitochondrial ribosomal protein of the large subunit	Verified	translation	structural constituent of ribosome	mitochondrion*	no	hom
YDL215C::chr4_3	GDH2	4.29327	3.8927	4.03224	3.91194	-0.0650472	NAD(+)-dependent glutamate dehydrogenase, degrades glutamate to ammonia and alpha-ketoglutarate; expression sensitive to nitrogen catabolite repression and intracellular ammonia levels	Verified	nitrogen compound metabolic process	glutamate dehydrogenase activity	mitochondrion*	no	hom
YCL053C::chr3_1	YCL053C_d	4.28566	-0.196036	1.348	0.797836	1.43048		Deleted				yes	het
YDR327W::chr4_6	YDR327W	4.28512	-1.7015	-1.33144	-1.55126	0.522858		Dubious				yes	het
YOR097C::chr15_2	YOR097C	4.26259	3.61656	2.96298	3.49015	-0.634799		Uncharacterized	biological process unknown	molecular function unknown	cellular component unknown	no	hom
YJL186W::chr10_1	MNN5	4.25909	3.29649	3.18644	3.05726	0.559801	Alpha-1,2-mannosyltransferase, responsible for addition of the second alpha-1,2-linked mannose of the branches on the mannan backbone of oligosaccharides, localizes to an early Golgi compartment	Verified	protein amino acid glycosylation	alpha-1,2-mannosyltransferase activity	Golgi apparatus	no	hom
YLL030C::chr00_8	YLL030C	4.23984	5.57674	1.79503	1.87676	-0.196542		Dubious				no	hom
YGL013C::chr7_1	PDR1	4.23622	6.01967	3.90657	2.13846	-0.194625	Zinc cluster protein that is a master regulator involved in recruiting other zinc cluster proteins to pleiotropic drug response elements (PDREs) to fine tune the regulation of multidrug resistance genes	Verified	response to drug*	DNA binding*	nucleus	no	hom
YGL001C::chr7_1	ERG26	4.22701	-0.243215	0.878045	0.148967	-0.909597	C-3 sterol dehydrogenase, catalyzes the second of three steps required to remove two C-4 methyl groups from an intermediate in ergosterol biosynthesis	Verified	ergosterol biosynthetic process	C-3 sterol dehydrogenase (C-4 sterol decarboxylase) activity	endoplasmic reticulum*	yes	het
YER148W::chr00_5	SPT15	4.2254	-0.47362	0.64459	-0.693006	0.783617	TATA-binding protein, general transcription factor that interacts with other factors to form the preinitiation complex at promoters, essential for viability	Verified	transcription from RNA polymerase II promoter*	DNA binding*	nucleus*	yes	het
YEL009C::chr5_2	GCN4	4.22175	6.10834	4.2858	2.60077	-0.969736	Transcriptional activator of amino acid biosynthetic genes in response to amino acid starvation; expression is tightly regulated at both the transcriptional and translational levels	Verified	regulation of transcription from RNA polymerase II promoter*	DNA binding*	nucleus	no	hom
YGR121C::chr7_4	MEP1	4.21072	3.31624	3.38309	3.45979	0.39241	Ammonium permease; belongs to a ubiquitous family of cytoplasmic membrane proteins that transport only ammonium (NH4+); expression is under the nitrogen catabolite repression regulation	Verified	nitrogen utilization*	ammonium transporter activity	plasma membrane	no	hom
YCL033C::chr3_1	YCL033C	4.20565	3.99819	3.85298	3.49982	0.0182204		Uncharacterized	response to oxidative stress	protein-methionine-R-oxide reductase activity	cellular component unknown	no	hom
YDL186W::chr4_2	YDL186W	4.20551	3.77404	4.40328	2.9703	-0.123038		Uncharacterized	biological process unknown	molecular function unknown	cellular component unknown	no	hom
YPL027W::chr00_17b	SMA1	4.19405	3.29884	3.86546	1.4489	-2.31695	Protein of unknown function involved in the assembly of the prospore membrane during sporulation	Verified	spore wall assembly (sensu Fungi)	molecular function unknown	cellular component unknown	no	hom
YDR109C::chr4_4	YDR109C	4.18986	4.76716	4.3484	3.43143	0.863136		Uncharacterized	biological process unknown	kinase activity	cellular component unknown	no	hom
YPL028W::chr16_3	ERG10	4.18208	0.520954	-0.698699	0.699422	5.1409	Acetyl-CoA C-acetyltransferase (acetoacetyl-CoA thiolase), cytosolic enzyme that transfers an acetyl group from one acetyl-CoA molecule to another, forming acetoacetyl-CoA; involved in the first step in mevalonate biosynthesis	Verified	ergosterol biosynthetic process	acetyl-CoA C-acetyltransferase activity	cytosol	yes	het
YOL084W::chr15_5	PHM7	4.16454	3.8023	4.22931	2.48838	-0.539535	Protein of unknown function, expression is regulated by phosphate levels; green fluorescent protein (GFP)-fusion protein localizes to the cell periphery and vacuole	Verified	biological process unknown	molecular function unknown	vacuole (sensu Fungi)	no	hom
YOR232W::chr15_3	MGE1	4.15258	3.38667	6.60535	1.45955	-0.928274	Protein of the mitochondrial matrix involved in protein import into mitochondria; acts as a cochaperone and a nucleotide release factor for Ssc1p; homolog of E. coli GrpE	Verified	protein import into mitochondrial matrix	unfolded protein binding	mitochondrion*	yes	het
YNL231C::chr14_2	PDR16	4.15202	3.93468	1.86401	2.85451	-0.206651	Phosphatidylinositol transfer protein (PITP) controlled by the multiple drug resistance regulator Pdr1p, localizes to lipid particles and microsomes, controls levels of various lipids, may regulate lipid synthesis, homologous to Pdr17p	Verified	response to drug*	phosphatidylinositol transporter activity	cytoplasm*	no	hom
YKL026C::chr11_1	GPX1	4.15155	4.76526	4.43818	3.06325	-0.705792	Phospholipid hydroperoxide glutathione peroxidase induced by glucose starvation that protects cells from phospholipid hydroperoxides and nonphospholipid peroxides during oxidative stress	Verified	response to oxidative stress	glutathione peroxidase activity*	cellular component unknown	no	hom
YNL027W::chr14_4	CRZ1	4.14687	4.16978	2.83606	3.11847	-0.584555	Transcription factor that activates transcription of genes involved in stress response; nuclear localization is positively regulated by calcineurin-mediated dephosphorylation	Verified	regulation of transcription, DNA-dependent*	transcription factor activity	cytoplasm*	no	hom
YDL123W::chr4_2	SNA4	4.14088	4.87083	3.19298	3.91824	0.105561	Protein of unknown function, localized to the vacuolar outer membrane	Verified	biological process unknown	molecular function unknown	vacuolar membrane (sensu Fungi)	no	hom
YNL261W::chr14_1	ORC5	4.13837	-0.190072	0.754963	-0.386788	-1.58637	Subunit of the origin recognition complex, which directs DNA replication by binding to replication origins and is also involved in transcriptional silencing	Verified	chromatin silencing at silent mating-type cassette*	ATPase activity*	pre-replicative complex*	yes	het
YLR272C::chr12_4	YCS4	4.12989	-1.41189	-0.715528	-1.29185	-1.55288	Non-SMC subunit of the condensin complex (Smc2p-Smc4p-Ycs4p-Brn1p-Ycg1p); required for establishment and maintenance of chromosome condensation, chromosome segregation, chromatin binding of condensin and silencing at the mating type locus	Verified	mitotic sister chromatid segregation*	molecular function unknown	nucleolus*	yes	het
YLR025W::chr12_1	SNF7	4.11232	3.66473	2.24615	3.62622	1.79653	One of four subunits of the endosomal sorting complex required for transport III (ESCRT-III); involved in the sorting of transmembrane proteins into the multivesicular body (MVB) pathway; recruited from the cytoplasm to endosomal membranes	Verified	telomere maintenance*	protein binding	cytoplasm*	no	hom
YDL139C::chr4_2	SCM3	4.09428	-2.04047	-2.99973	-2.01925	0.566571	Protein of unknown function; isolated as a high-copy suppressor of mutations in the histone fold domain (HFD) of CSE4	Uncharacterized	biological process unknown	molecular function unknown	cytoplasm*	yes	het
YOR367W::chr15_4	SCP1	4.08235	2.45587	3.58235	1.09419	-0.265339	Component of yeast cortical actin cytoskeleton, binds and cross links actin filaments; originally identified by its homology to calponin (contains a calponin-like repeat) but the Scp1p domain structure is more similar to transgelin	Verified	actin filament organization*	protein binding, bridging*	actin cortical patch	no	hom
YKR088C::chr00_4	TVP38	4.08124	2.29408	3.74031	3.98959	-0.498445	Integral membrane protein localized to late Golgi vesicles along with the v-SNARE Tlg2p; green fluorescent protein (GFP)-fusion protein localizes to the cytoplasm in a punctate pattern	Uncharacterized	biological process unknown	molecular function unknown	cytoplasm*	no	hom
YDR240C::chr4_5	SNU56	4.07682	0.773869	2.70098	1.14355	-0.10275	Component of U1 snRNP required for mRNA splicing via spliceosome; yeast specific, no metazoan counterpart; interacts with mRNA in commitment complex	Verified	nuclear mRNA splicing, via spliceosome	mRNA binding	snRNP U1*	yes	het
YNL247W::chr14_1	YNL247W	4.06847	2.67218	5.11412	0.479057	-1.59544		Verified	ribosome biogenesis and assembly*	cysteine-tRNA ligase activity	cytoplasm*	yes	het
YHR113W::chr8_2	YHR113W	4.06138	3.88342	4.06629	2.98523	-0.355646		Verified	proteolysis	aspartyl aminopeptidase activity	cytoplasm*	no	hom
YMR203W::chr13_4	TOM40	4.04958	1.9951	5.92317	2.89321	0.175627	Component of the TOM (translocase of outer membrane) complex responsible for recognition and initial import steps for all mitochondrially directed proteins; constitutes the core element of the protein conducting pore	Verified	protein import into mitochondrial matrix	protein transporter activity	mitochondrion*	yes	het
YLR033W::chr00_8	RSC58	4.03737	3.22013	3.43213	0.378495	1.18073	Remodels the structure of chromatin complex 58KDa subunit; Chromatin Remodeling Complex subunit	Verified	chromatin remodeling	molecular function unknown	RSC complex	yes	het
YGL006W::chr7_1	PMC1	4.03722	3.66217	7.7351	3.41097	-0.656298	Vacuolar Ca2+ ATPase involved in depleting cytosol of Ca2+ ions; prevents growth inhibition by activation of calcineurin in the presence of elevated concentrations of calcium; similar to mammalian PMCA1a	Verified	calcium ion homeostasis*	calcium-transporting ATPase activity	vacuolar membrane (sensu Fungi)	no	hom
YKL065C::chr11_1	YET1	4.02882	3.41994	3.10208	3.36349	0.640512	Endoplasmic reticulum transmembrane protein; may interact with ribosomes, based on co-purification experiments; homolog of human BAP31 protein	Verified	biological process unknown	molecular function unknown	endoplasmic reticulum*	no	hom
YDR440W::chr4_8	DOT1	4.02637	3.76364	1.90038	2.31292	0.0230573	Nucleosomal histone H3-Lys79 methylase, associates with transcriptionally active genes, functions in gene silencing at telomeres, most likely by directly modulating chromatin structure and Sir protein localization	Verified	chromatin silencing at telomere*	protein-lysine N-methyltransferase activity	nucleus	no	hom
YOR155C::chr15_2	ISN1	4.02357	2.50483	4.18617	2.57802	-0.339364	Inosine 5'-monophosphate (IMP)-specific 5'-nucleotidase, catalyzes the breakdown of IMP to inosine, does not show similarity to known 5'-nucleotidases from other organisms	Verified	inosine salvage	IMP 5'-nucleotidase activity	cellular component unknown	no	hom
YGR096W::chr7_4	TPC1	4.0226	3.42289	3.81735	3.86511	-0.197594	Mitochondrial membrane transporter that mediates uptake of the essential cofactor thiamine pyrophosphate (ThPP) into mitochondria; expression appears to be regulated by carbon source; member of the mitochondrial carrier family	Verified	thiamin pyrophosphate transport	thiamin transporter activity	mitochondrial envelope	no	hom
YDL238C::chr4_3	GUD1	4.01613	3.72701	5.75526	2.37573	-0.107303	Guanine deaminase, a catabolic enzyme of the guanine salvage pathway producing xanthine and ammonia from guanine; activity is low in exponentially-growing cultures but expression is increased in post-diauxic and stationary-phase cultures	Verified	guanine metabolic process	hydrolase activity, acting on carbon-nitrogen (but not peptide) bonds, in linear amides*	cytoplasm	no	hom

## Sheet: Cer IC10
strain	Gene	z_result_nq:07_07_12_t06:Hydroxyurea:6.25:mM:Cervastatin:2:uM:5_20:heho_05_06:YPD	z_result_nq:07_07_12_t11:Cervastatin:5:uM:::mM:5_20:heho_05_06:YPD	z_result_nq:07_07_12_t14:Cervastatin:2:uM:::mM:5_20:heho_05_06:YPD	z_result_nq:07_07_12_t15:Hydroxyurea:50:mM:::mM:5_20:heho_05_06:YPD	z_result_nq:07_08_09_t01:Hydroxyurea:6.25:mM::::5_20:heho_05_06:YPD	Description	feature_qualifier	GO_process	GO_function	GO_component	essential_gene	zygosity
YML075C::chr00_11	HMG1	5.98053	11.3174	9.44106	0.322267	1.29527	One of two isozymes of HMG-CoA reductase that catalyzes the conversion of HMG-CoA to mevalonate, which is a rate-limiting step in sterol biosynthesis; localizes to the nuclear envelope; overproduction induces the formation of karmellae	Verified	ergosterol biosynthetic process	hydroxymethylglutaryl-CoA reductase (NADPH) activity	endoplasmic reticulum membrane*	no	hom
YGR181W::chr7_5	TIM13	8.66816	9.43202	8.09392	5.6288	-0.0527728	Mitochondrial intermembrane space protein, forms a complex with TIm8p that mediates import and insertion of a subset of polytopic inner membrane proteins; may prevent aggregation of incoming proteins in a chaperone-like manner	Verified	protein import into mitochondrial inner membrane	protein transporter activity	mitochondrion*	no	hom
YGR091W::chr7_4	PRP31	24.4255	8.45778	5.6161	4.34631	1.4624	Splicing factor, component of the U4/U6-U5 snRNP complex	Verified	nuclear mRNA splicing, via spliceosome	RNA splicing factor activity, transesterification mechanism	mitochondrion*	yes	het
YJR080C::chr00_12	FMP26	9.15723	7.98455	9.69276	5.20151	-0.918641	Putative protein of unknown function; the authentic, non-tagged protein is detected in highly purified mitochondria in high-throughput studies	Uncharacterized	biological process unknown	molecular function unknown	mitochondrion	no	hom
YKL136W::chr11_2	YKL136W	7.16821	7.62939	7.41519	5.40342	0.200969		Dubious				no	hom
YOR332W::chr15_4	VMA4	6.9431	7.59857	7.70771	7.04322	-1.39241	Subunit E of the eight-subunit V1 peripheral membrane domain of the vacuolar H+-ATPase (V-ATPase), an electrogenic proton pump found throughout the endomembrane system; required for the V1 domain to assemble onto the vacuolar membrane	Verified	vacuolar acidification	hydrogen ion transporting ATPase activity, rotational mechanism	vacuolar membrane (sensu Fungi)*	no	hom
YNL294C::chr14_1	RIM21	3.05464	7.44515	4.49927	0.931123	2.74481	Component of the RIM101 pathway, has a role in cell wall construction and alkaline pH response; has similarity to A. nidulans PalH	Verified	sporulation (sensu Fungi)*	molecular function unknown	cellular component unknown	no	hom
YGR122W::chr7_4	YGR122W	5.19309	7.3042	5.9062	4.68009	1.34172		Uncharacterized	negative regulation of transcription from RNA polymerase II promoter	molecular function unknown	cytoplasm	no	hom
YPL216W::chr16_1	YPL216W	8.74964	7.12319	8.0825	5.57155	0.541394		Uncharacterized	biological process unknown	molecular function unknown	cellular component unknown	no	hom
YER083C::chr5_3	GET2	4.69172	7.09106	4.69172	6.99106	-0.134768	Subunit of the GET complex; required for meiotic nuclear division and for the retrieval of HDEL proteins from the Golgi to the ER in an ERD2 dependent fashion; may be involved in cell wall function	Verified	cell wall organization and biogenesis*	molecular function unknown	endoplasmic reticulum*	no	hom
YIL037C::chr9_1	PRM2	7.23431	6.76235	8.81308	4.6215	-0.252336	Pheromone-regulated protein, predicted to have 4 transmembrane segments and a coiled coil domain; regulated by Ste12p	Verified	conjugation with cellular fusion*	molecular function unknown	integral to membrane	no	hom
YPL229W::chr16_1	YPL229W	6.96385	6.7304	4.8101	5.00392	-0.578833		Uncharacterized	biological process unknown	molecular function unknown	cytoplasm	no	hom
YDL181W::chr4_2	INH1	2.11595	6.69514	5.79638	3.44853	-1.35011	Protein that inhibits ATP hydrolysis by the F1F0-ATP synthase, inhibitory function is enhanced by stabilizing proteins Stf1p and Stf2p; has similarity to Stf1p and both Inh1p and Stf1p exhibit the potential to form coiled-coil structures	Verified	ATP synthesis coupled proton transport	enzyme inhibitor activity	mitochondrion*	no	het
YDR457W::chr4_8	TOM1	7.02026	6.64983	4.28546	5.8355	-0.913517	E3 ubiquitin ligase of the hect-domain class; has a role in mRNA export from the nucleus and may regulate transcriptional coactivators	Verified	regulation of cell size*	ubiquitin-protein ligase activity	nucleus*	no	hom
YDR473C::chr4_8	PRP3	7.38111	6.53289	7.63036	6.70534	-0.632167	Splicing factor, component of the U4/U6-U5 snRNP complex	Verified	nuclear mRNA splicing, via spliceosome	RNA splicing factor activity, transesterification mechanism	U4/U6 x U5 tri-snRNP complex	yes	het
YDL175C::chr4_2	AIR2	6.11029	6.43711	3.91442	4.62044	-0.510882	RING finger protein that interacts with the arginine methyltransferase Hmt1p; may regulate methylation of Npl3p, which modulates Npl3p function in mRNA processing and export; has similarity to Air1p	Verified	mRNA export from nucleus*	polynucleotide adenylyltransferase activity	nucleus*	no	hom
YOR173W::chr15_2	DCS2	5.15499	6.2184	5.25736	5.16867	-1.01409	Non-essential, stress induced regulatory protein containing a HIT (histidine triad) motif; modulates m7G-oligoribonucleotide metabolism; inhibits Dcs1p; regulated by Msn2p, Msn4p, and the Ras-cAMP-cAPK signaling pathway, similar to Dcs1p.	Verified	deadenylation-dependent decapping	m7G(5')pppN diphosphatase activity	cytoplasm*	no	hom
YJR024C::chr00_13	YJR024C	7.30265	6.14187	5.76293	4.34111	-0.612232		Uncharacterized	biological process unknown	molecular function unknown	cytoplasm	no	hom
YGR108W::chr7_4	CLB1	4.83475	6.11183	5.01699	4.25249	0.290768	B-type cyclin involved in cell cycle progression; activates Cdc28p to promote the transition from G2 to M phase; accumulates during G2 and M, then targeted via a destruction box motif for ubiquitin-mediated degradation by the proteasome	Verified	G2/M transition of mitotic cell cycle*	cyclin-dependent protein kinase regulator activity	cytoplasm*	no	hom
YEL009C::chr5_2	GCN4	4.22175	6.10834	4.2858	2.60077	-0.969736	Transcriptional activator of amino acid biosynthetic genes in response to amino acid starvation; expression is tightly regulated at both the transcriptional and translational levels	Verified	regulation of transcription from RNA polymerase II promoter*	DNA binding*	nucleus	no	hom
YGL013C::chr7_1	PDR1	4.23622	6.01967	3.90657	2.13846	-0.194625	Zinc cluster protein that is a master regulator involved in recruiting other zinc cluster proteins to pleiotropic drug response elements (PDREs) to fine tune the regulation of multidrug resistance genes	Verified	response to drug*	DNA binding*	nucleus	no	hom
YCL026C::chr3_1	YCL026C_d	6.18051	5.92429	3.84367	4.44655	-0.0445145		Deleted				no	hom
YDR446W::chr4_8	ECM11	5.95933	5.8797	3.73103	4.89918	-0.649009	Non-essential protein apparently involved in meiosis, GFP fusion protein is present in discrete clusters in the nucleus throughout mitosis; may be involved in maintaining chromatin structure	Verified	cell wall organization and biogenesis*	molecular function unknown	nucleus	no	hom
YGR153W::chr7_5	YGR153W	4.72763	5.85059	4.9383	3.58043	0.310269		Uncharacterized	biological process unknown	molecular function unknown	cellular component unknown	no	hom
YPL156C::chr16_2	PRM4	6.42352	5.82877	4.09817	2.68607	0.131279	Pheromone-regulated protein, predicted to have 1 transmembrane segment; transcriptionally regulated by Ste12p during mating and by Cat8p during the diauxic shift	Verified	conjugation with cellular fusion*	molecular function unknown	integral to membrane	no	hom
YDL176W::chr4_2	YDL176W	6.34783	5.79318	4.05954	4.96044	0.0552291		Uncharacterized	biological process unknown	molecular function unknown	cellular component unknown	no	hom
YGL141W::chr7_2	HUL5	6.78817	5.78198	5.81671	5.12655	1.7978	Protein with similarity to hect domain E3 ubiquitin-protein ligases, not essential for viability	Verified	protein monoubiquitination*	ubiquitin-protein ligase activity	cytoplasm*	no	hom
YOR341W::chr15_4	RPA190	24.179	5.767	3.7995	2.8215	-2.239	RNA polymerase I subunit; largest subunit of RNA polymerase I	Verified	transcription from RNA polymerase I promoter	DNA-directed RNA polymerase activity	DNA-directed RNA polymerase I complex	yes	het
YDL200C::chr4_3	MGT1	5.43765	5.71611	6.28436	5.26216	0.476854	DNA repair methyltransferase (6-O-methylguanine-DNA methylase) involved in protection against DNA alkylation damage	Verified	DNA dealkylation	methylated-DNA-[protein]-cysteine S-methyltransferase activity	nucleus	no	hom
YER133W::chr00_5	GLC7	-0.406402	5.70992	5.45927	3.1832	-0.87425	Catalytic subunit of type 1 serine/threonine protein phosphatase, involved in many processes including glycogen metabolism, sporulation, and mitosis; interacts with multiple regulatory subunits; predominantly isolated with Sds22p	Verified	35S primary transcript processing*	protein phosphatase type 1 activity	nucleolus*	yes	het
YMR268C::chr13_5	PRP24	5.72451	5.69435	3.7074	4.27436	-1.59644	Splicing factor that reanneals U4 and U6 snRNPs during spliceosome recycling	Verified	spliceosome assembly*	RNA splicing factor activity, transesterification mechanism	snRNP U6	yes	het
YBR238C::chr2_4	YBR238C	5.16907	5.68937	6.28547	4.41865	-0.0325394		Uncharacterized	ribosome biogenesis and assembly	molecular function unknown	cytoplasm*	no	hom
YJL187C::chr10_1	SWE1	6.26402	5.63862	4.73609	4.40011	0.0578997	Protein kinase that regulates the G2/M transition by inhibition of Cdc28p kinase activity; localizes to the nucleus and to the daughter side of the mother-bud neck; homolog of S. pombe Wee1p; potential Cdc28p substrate	Verified	regulation of cell size*	protein kinase activity	nucleus*	no	hom
YDR453C::chr4_8	TSA2	5.52072	5.63559	5.18974	4.35687	-0.435499	Stress inducible cytoplasmic thioredoxin peroxidase; cooperates with Tsa1p in the removal of reactive oxygen, nitrogen and sulfur species using thioredoxin as hydrogen donor; deletion enhances the mutator phenotype of tsa1 mutants	Verified	response to oxidative stress*	thioredoxin peroxidase activity*	cytoplasm	no	hom
YER074W-A::chr00_20	YOS1	0.130029	5.62391	4.81341	3.63615	-1.5965	Integral membrane protein required for ER to Golgi transport; localized to the Golgi, the ER, and COPII vesicles; interacts with Yip1p and Yif1p	Verified	ER to Golgi vesicle-mediated transport	molecular function unknown	endoplasmic reticulum membrane*	no	het
YOR254C::chr15_3	SEC63	-1.21406	5.61479	3.81903	5.51965	-1.13082	Essential subunit of Sec63 complex (Sec63p, Sec62p, Sec66p and Sec72p); with Sec61 complex, Kar2p/BiP and Lhs1p forms a channel competent for SRP-dependent and post-translational SRP-independent protein targeting and import into the ER	Verified	posttranslational protein targeting to membrane*	protein transporter activity	mitochondrion*	yes	het
YKL071W::chr11_1	YKL071W	6.18927	5.59926	5.4927	3.87407	0.312925		Uncharacterized	biological process unknown	molecular function unknown	cytoplasm	no	hom
YGL088W::chr7_1	YGL088W	1.91158	5.58028	4.57213	1.4171	0.0113438		Dubious				no	hom
YLL030C::chr00_8	YLL030C	4.23984	5.57674	1.79503	1.87676	-0.196542		Dubious				no	hom
YMR274C::chr13_5	RCE1	1.69496	5.38601	2.18205	-0.298163	-1.43655	Type II CAAX prenyl protease involved in the proteolysis and maturation of Ras and the a-factor mating pheromone	Verified	protein processing*	prenyl-dependent CAAX protease activity	integral to endoplasmic reticulum membrane	no	hom
YAL031C::chr1_1	GIP4	4.6862	5.33089	2.90232	2.86813	1.83394	Cytoplasmic Glc7-interacting protein whose overexpression relocalizes Glc7p from the nucleus and prevents chromosome segregation; potential Cdc28p substrate	Verified	chromosome segregation*	protein phosphatase type 1 regulator activity*	cytoplasm	no	hom
YDR047W::chr4_3	HEM12	30.2833	5.32081	6.18014	30.7568	30.732	Uroporphyrinogen decarboxylase, catalyzes the fifth step in the heme biosynthetic pathway; localizes to both the cytoplasm and nucleus; activity inhibited by Cu2+, Zn2+, Fe2+, Fe3+ and sulfhydryl-specific reagents	Verified	heme biosynthetic process	uroporphyrinogen decarboxylase activity	cytoplasm*	yes	het
YGR152C::chr7_5	RSR1	3.34271	5.31889	4.82373	2.67223	-1.02838	GTP-binding protein of the ras superfamily required for bud site selection, morphological changes in response to mating pheromone, and efficient cell fusion; localized to the plasma membrane; significantly similar to mammalian Rap GTPases	Verified	bud site selection*	GTPase activity*	plasma membrane*	no	hom
YGR114C::chr7_4	YGR114C	0.780068	5.31771	3.60315	2.18603	-0.656905		Dubious				yes	het
YGR144W::chr7_5	THI4	5.7695	5.29684	6.27576	3.73468	0.449223	Protein required for thiamine biosynthesis and for mitochondrial genome stability	Verified	mitochondrial genome maintenance*	molecular function unknown	mitochondrion*	no	hom
YPR128C::chr16_5	ANT1	5.99034	5.26651	4.32891	3.43639	0.564412	Peroxisomal adenine nucleotide transporter; involved in beta-oxidation of medium-chain fatty acid; required for peroxisome proliferation	Verified	peroxisome organization and biogenesis*	adenine nucleotide transporter activity	cytoplasm*	no	hom
YCR006C::chr3_1	YCR006C	5.8459	5.24868	6.03553	7.13202	-1.06625		Dubious				no	hom
YDR008C::chr4_3	YDR008C	4.30699	5.24198	2.80269	4.7626	-0.118843		Dubious				no	hom
YIL011W::chr9_1	TIR3	5.80376	5.17732	4.22085	3.7876	-0.242614	Cell wall mannoprotein of the Srp1p/Tip1p family of serine-alanine-rich proteins; expressed under anaerobic conditions and required for anaerobic growth	Verified	biological process unknown	molecular function unknown	cell wall (sensu Fungi)	no	hom
YDR007W::chr00_16b	TRP1	2.70971	5.13128	2.51387	2.16581	-0.21624	Phosphoribosylanthranilate isomerase that catalyzes the third step in tryptophan biosynthesis; in 2004, the sequence of TRP1 from strain S228C was updated by changing the previously annotated internal STOP (TAA) to serine (TCA)	Verified	tryptophan biosynthetic process*	phosphoribosylanthranilate isomerase activity	cytoplasm	no	hom
YGR076C::chr7_4	MRPL25	4.29928	5.09665	7.65112	4.47711	0.0243747	Mitochondrial ribosomal protein of the large subunit	Verified	translation	structural constituent of ribosome	mitochondrion*	no	hom
YPR090W::chr16_4	YPR089W_p	4.46437	5	2.4036	4.36009	1.59715		Uncharacterized	biological process unknown	molecular function unknown	cellular component unknown	no	hom
YGR089W::chr00_14	NNF2	4.5355	4.98168	4.98267	3.75085	-0.159014	Protein that exhibits physical and genetic interactions with Rpb8p, which is a subunit of RNA polymerases I, II, and III; computational analysis of large-scale protein-protein interaction data suggests a role in chromosome segregation	Uncharacterized	chromosome segregation	molecular function unknown	membrane fraction	no	hom
YGL091C::chr7_1	NBP35	-0.317321	4.90112	2.87868	3.39691	0.00946704	Essential P-loop NTPase that functions in nuclear and cytosolic iron-sulfur (FeS) protein assembly; has a highly conserved N-terminus	Verified	iron-sulfur cluster assembly	ATPase activity*	cytoplasm*	yes	het
YDL123W::chr4_2	SNA4	4.14088	4.87083	3.19298	3.91824	0.105561	Protein of unknown function, localized to the vacuolar outer membrane	Verified	biological process unknown	molecular function unknown	vacuolar membrane (sensu Fungi)	no	hom
YBR213W::chr2_4	MET8	4.64715	4.83933	5.80782	5.84804	-0.557079	Bifunctional dehydrogenase and ferrochelatase, involved in the biosynthesis of siroheme; also involved in the expression of PAPS reductase and sulfite reductase	Verified	response to drug*	ferrochelatase activity*	cellular component unknown	no	hom
YER126C::chr00_5	NSA2	22.5579	4.81961	2.1372	1.76931	-2.35163	Constituent of 66S pre-ribosomal particles, involved in 60S ribosomal subunit biogenesis	Verified	ribosome biogenesis and assembly*	molecular function unknown	nucleus	yes	het
YOR171C::chr15_2	LCB4	3.97911	4.81709	5.02025	2.65886	0.421519	Sphingoid long-chain base kinase, responsible for synthesis of long-chain base phosphates, which function as signaling molecules, regulates synthesis of ceramide from exogenous long-chain bases, localizes to the Golgi and late endosomes	Verified	sphingolipid metabolic process*	D-erythro-sphingosine kinase activity	endoplasmic reticulum*	no	hom
YPR079W::chr16_4	MRL1	5.51663	4.81435	5.94858	3.42488	-0.287869	Membrane protein with similarity to mammalian mannose-6-phosphate receptors, possibly functions as a sorting receptor in the delivery of vacuolar hydrolases	Verified	vacuolar transport	signal sequence binding	cytoplasm*	no	hom
YNL026W::chr14_4	SAM50	3.53655	4.80911	6.30718	4.62912	-0.948696	Essential component of the Sorting and Assembly Machinery (SAM or Tob complex) of the mitochondrial outer membrane, which binds precursors of beta-barrel proteins and facilitates their outer membrane insertion; homologous to bacterial Omp85	Verified	protein complex assembly*	molecular function unknown	mitochondrion*	yes	het
YDR510W::chr4_8	SMT3	12.917	4.78031	2.00923	4.4103	0.483486	Ubiquitin-like protein of the SUMO family, conjugated to lysine residues of target proteins; regulates chromatid cohesion, chromosome segregation, APC-mediated proteolysis, DNA replication and septin ring dynamics	Verified	protein sumoylation	protein tag	nucleus*	yes	het
YDL219W::chr4_3	DTD1	4.43376	4.77814	3.09682	3.45697	-0.334643	D-Tyr-tRNA(Tyr) deacylase, functions in protein translation, may affect nonsense suppression via alteration of the protein synthesis machinery; ubiquitous among eukaryotes	Verified	translation*	D-tyrosyl-tRNA(Tyr) deacylase activity	cytoplasm	no	hom
YDR109C::chr4_4	YDR109C	4.18986	4.76716	4.3484	3.43143	0.863136		Uncharacterized	biological process unknown	kinase activity	cellular component unknown	no	hom
YKL026C::chr11_1	GPX1	4.15155	4.76526	4.43818	3.06325	-0.705792	Phospholipid hydroperoxide glutathione peroxidase induced by glucose starvation that protects cells from phospholipid hydroperoxides and nonphospholipid peroxides during oxidative stress	Verified	response to oxidative stress	glutathione peroxidase activity*	cellular component unknown	no	hom
YDR464W::chr4_8	SPP41	24.472	4.73471	5.5235	4.12178	-1.01516	Protein involved in negative regulation of expression of spliceosome components PRP4 and PRP3	Verified	negative regulation of transcription from RNA polymerase II promoter	molecular function unknown	nucleus	yes	het
YPR078C::chr00_15	YPR078C	5.55783	4.72944	4.73251	3.92051	-0.863528		Uncharacterized	meiosis*	molecular function unknown	cellular component unknown	no	hom
YDR015C::chr4_3	YDR015C	4.81974	4.66955	3.39707	3.93283	-0.213468		Dubious				no	hom
YBR300C::chr00_1	YBR300C	6.13376	4.60557	3.23463	4.80512	-0.335478		Dubious				no	hom
YMR154C::chr00_10	RIM13	2.27726	4.60129	1.65245	2.68442	1.34033	Calpain-like protease involved in proteolytic activation of Rim101p in response to alkaline pH; has similarity to A. nidulans palB	Verified	protein processing	cysteine-type endopeptidase activity	cellular component unknown	no	hom
YBR232C::chr00_8	YBR232C	5.15973	4.56896	4.93427	4.70007	-0.562353		Dubious				no	hom
YPL191C::chr16_1	YPL191C	4.34781	4.52139	5.0793	3.03712	-0.521872		Uncharacterized	biological process unknown	molecular function unknown	cytoplasm	no	hom
YOR109W::chr15_2	INP53	3.82233	4.51992	2.23585	3.12683	-0.312893	Phosphatidylinositol 4,5-bisphosphate 5-phosphatase, synaptojanin-like protein with an N-terminal Sac1 domain, plays a role in a TGN (trans Golgi network)-to-early endosome pathway; hyperosmotic stress causes translocation to actin patches	Verified	cell wall organization and biogenesis*	phosphoinositide 5-phosphatase activity*	membrane fraction*	no	hom
YJL028W::chr00_13	YJL028W	4.57908	4.51658	2.72066	3.05804	-1.17092		Verified	biological process unknown	molecular function unknown	ribosome	no	hom
YGR146C::chr7_5	YGR146C	4.83891	4.49774	3.56702	3.27396	-0.446017		Uncharacterized	biological process unknown	molecular function unknown	cellular component unknown	no	hom
YDL217C::chr4_3	TIM22	-2.80174	4.49605	1.97648	2.75329	1.56594	Component of the mitochondrial Tim54p-Tim22p complex involved in insertion of polytopic proteins into the inner membrane	Verified	protein import into mitochondrial inner membrane	protein transporter activity	mitochondrion*	yes	het
YDR441C::chr4_8	APT2	4.51979	4.46996	3.70535	6.25179	-0.340988	Apparent pseudogene, not transcribed or translated under normal conditions; encodes a protein with similarity to adenine phosphoribosyltransferase, but artificially expressed protein exhibits no enzymatic activity	Verified	biological process unknown	molecular function unknown*	cytoplasm	no	hom
YLR035C::chr00_8	MLH2	4.69977	4.43907	4.16198	3.88957	-0.0711775	Protein required for DNA mismatch repair in mitosis and meiosis; involved in the repair of mutational intermediates; forms a complex with Pms1p and Msh1p to repair mismatched DNA	Verified	DNA repair	molecular function unknown	nucleus	no	hom
YIL013C::chr9_1	PDR11	4.56708	4.43549	3.26183	3.39935	-0.363041	Membrane protein of the ATP-binding cassette (ABC) transporter superfamily, involved in multiple drug resistance, mediates sterol uptake when sterol biosynthesis is compromised, regulated by Pdr1p, required for anaerobic growth	Verified	sterol transport	ATPase activity, coupled to transmembrane movement of substances	membrane	no	hom
YDR467C::chr4_8	YDR467C	4.32601	4.42638	4.89755	3.21195	-0.824969		Dubious				no	hom
YJR049C::chr00_13	UTR1	3.5209	4.41801	-1.01009	-0.426793	4.89221	ATP-NADH kinase; phosphorylates both NAD and NADH; active as a hexamer; enhances the activity of ferric reductase (Fre1p)	Verified	iron ion homeostasis*	NADH kinase activity*	cytoplasm*	no	hom
YGL112C::chr7_2	TAF6	15.2807	4.39802	1.93666	1.8344	-0.294596	Subunit (60 kDa) of TFIID and SAGA complexes, involved in transcription initiation of RNA polymerase II and in chromatin modification, similar to histone H4	Verified	transcription initiation from RNA polymerase II promoter*	general RNA polymerase II transcription factor activity	SAGA complex*	yes	het
YDL227C::chr4_3	HO	5.09891	4.3685	3.81882	3.46736	-0.412226	Site-specific endonuclease required for gene conversion at the MAT locus (homothallic switching) through the generation of a ds DNA break; expression restricted to mother cells in late G1 as controlled by Swi4p-Swi6p, Swi5p and Ash1p	Verified	gene conversion at mating-type locus*	endonuclease activity	nucleus	no	hom
YGR131W::chr7_5	YGR131W	3.72756	4.36224	3.49187	3.6476	0.063617		Uncharacterized	biological process unknown	molecular function unknown	cellular component unknown	no	hom
YOR194C::chr15_3	TOA1	-1.02139	4.34614	4.74787	5.85975	3.82532	TFIIA large subunit; involved in transcriptional activation, acts as antirepressor or as coactivator; homologous to largest and second largest subunits of human and Drosophila TFIIA	Verified	transcription initiation from RNA polymerase II promoter	general RNA polymerase II transcription factor activity	transcription factor TFIIA complex	yes	het
YPL228W::chr16_1	CET1	4.57378	4.34264	4.47005	4.2547	-0.240403	Beta (RNA 5'-triphosphatase) subunit of the mRNA capping enzyme, a heterodimer (the other subunit is CEG1, a guanylyltransferase) involved in adding the 5' cap to mRNA; the mammalian enzyme is a single bifunctional polypeptide	Verified	mRNA capping	polynucleotide 5'-phosphatase activity	nucleus	yes	het
YNL132W::chr14_3	KRE33	0.653854	4.33614	2.00809	3.08875	3.50493	Essential protein of unknown function; heterozygous mutant shows haploinsufficiency in K1 killer toxin resistance	Verified	ribosome biogenesis and assembly	molecular function unknown	nucleolus	yes	het
YGL046W::chr7_1	RIM8_p	3.17114	4.31383	3.24794	3.10988	0.817077	Protein of unknown function, involved in the proteolytic activation of Rim101p in response to alkaline pH; has similarity to A. nidulans PalF	Verified	meiosis*	molecular function unknown	cellular component unknown	no	hom
YPL227C::chr16_1	ALG5	5.25672	4.29624	3.82471	3.70396	0.302067	UDP-glucose:dolichyl-phosphate glucosyltransferase, involved in asparagine-linked glycosylation in the endoplasmic reticulum	Verified	protein amino acid N-linked glycosylation	dolichyl-phosphate beta-glucosyltransferase activity	endoplasmic reticulum membrane	no	hom
YDR471W::chr4_8	RPL27B	0.970808	4.29566	3.83159	1.89521	0.261228	Protein component of the large (60S) ribosomal subunit, nearly identical to Rpl27Ap and has similarity to rat L27 ribosomal protein	Verified	translation	structural constituent of ribosome	cytosolic large ribosomal subunit (sensu Eukaryota)	no	hom
YPR111W::chr16_5	DBF20	4.96414	4.2915	3.01619	2.69867	0.594563	Ser/Thr kinase involved in late nuclear division, one of the mitotic exit network (MEN) proteins; necessary for the execution of cytokinesis	Verified	protein amino acid phosphorylation*	protein serine/threonine kinase activity	cytoplasm	no	hom
YKR040C::chr00_14	YKR040C	4.63211	4.28686	6.42539	3.01566	-0.65519		Dubious				no	hom
YDR522C::chr4_8	SPS2	4.96868	4.28596	3.40606	4.9579	-0.990584	Protein expressed during sporulation, redundant with Sps22p for organization of the beta-glucan layer of the spore wall; S. pombe ortholog is a spore wall component	Verified	sporulation (sensu Fungi)*	molecular function unknown	cell wall (sensu Fungi)	no	hom
YGR175C::chr7_5	ERG1	8.56538	4.28173	7.09252	3.88435	0.303578	Squalene epoxidase, catalyzes the epoxidation of squalene to 2,3-oxidosqualene; plays an essential role in the ergosterol-biosynthesis pathway and is the specific target of the antifungal drug terbinafine	Verified	ergosterol biosynthetic process	squalene monooxygenase activity*	endoplasmic reticulum*	yes	het
YCL006C::chr3_1/chr00_12	YCL006C_d	4.5307	4.26785	5.6051	2.74742	-1.21043		Deleted				no	hom
YCL040W::chr3_1	GLK1	4.46509	4.26249	3.66119	3.75428	-0.367214	Glucokinase, catalyzes the phosphorylation of glucose at C6 in the first irreversible step of glucose metabolism; one of three glucose phosphorylating enzymes; expression regulated by non-fermentable carbon sources	Verified	glycolysis*	glucokinase activity	cytosol	no	hom
YEL017W::chr5_2	GTT3	3.53108	4.24472	2.06331	2.03051	1.18467	Protein of unknown function with a possible role in glutathione metabolism, as suggested by computational analysis of large-scale protein-protein interaction data; GFP-fusion protein localizes to the nuclear periphery	Uncharacterized	glutathione metabolic process	molecular function unknown	cellular component unknown	no	hom
YBR198C::chr2_4	TAF5	10.5274	4.24039	-0.284546	-0.890433	3.10384	Subunit (90 kDa) of TFIID and SAGA complexes, involved in RNA polymerase II transcription initiation and in chromatin modification	Verified	transcription initiation from RNA polymerase II promoter*	general RNA polymerase II transcription factor activity	SAGA complex*	yes	het
YGR206W::chr7_5	MVB12	4.67022	4.23924	3.03639	2.3458	-0.452657	ESCRT-I subunit necessary for the efficient transport of cargo proteins to the vacuolar lumen; deletion mutant sensitive to rapamycin and nystatin; green fluorescent protein (GFP)-fusion protein localizes to endosome	Uncharacterized	protein targeting to vacuole	molecular function unknown	endosome*	no	hom
YDR449C::chr4_8	UTP6	3.93316	4.21173	2.38499	0.880881	-1.23376	Nucleolar protein, component of the small subunit (SSU) processome containing the U3 snoRNA that is involved in processing of pre-18S rRNA	Verified	ribosome biogenesis and assembly*	snoRNA binding	small nucleolar ribonucleoprotein complex	yes	het
YGL227W::chr7_3	VID30	3.55514	4.20607	8.38381	2.38449	0.032715	Protein involved in proteasome-dependent catabolite degradation of fructose-1,6-bisphosphatase (FBPase); shifts the balance of nitrogen metabolism toward the production of glutamate; localized to the nucleus and the cytoplasm	Verified	vacuolar protein catabolic process*	molecular function unknown	cytoplasm*	no	hom
YGR051C::chr7_4	YGR051C	3.7584	4.20114	3.96467	2.83191	0.501994		Dubious				no	hom
YCR022C::chr3_1	YCR022C	4.93837	4.1747	4.36979	4.11863	-0.549583		Dubious				no	hom
YNL027W::chr14_4	CRZ1	4.14687	4.16978	2.83606	3.11847	-0.584555	Transcription factor that activates transcription of genes involved in stress response; nuclear localization is positively regulated by calcineurin-mediated dephosphorylation	Verified	regulation of transcription, DNA-dependent*	transcription factor activity	cytoplasm*	no	hom
YLR417W::chr12_5	VPS36	3.01138	4.12448	3.67677	2.35038	2.30602	Component of the ESCRT-II complex; contains the GLUE (GRAM Like Ubiquitin binding in EAP45) domain which is involved in interactions with ESCRT-I and ubiquitin-dependent sorting of proteins into the endosome	Verified	telomere maintenance*	regulator of G-protein signaling activity	ESCRT II complex	no	hom
YDR053W::chr4_4	YDR053W	5.82379	4.10608	2.35386	1.69224	-0.164164		Dubious				yes	het
YOL049W::chr15_5	GSH2	2.77217	4.10171	3.98373	5.25712	0.781123	Glutathione synthetase, catalyzes the ATP-dependent synthesis of glutathione (GSH) from gamma-glutamylcysteine and glycine; induced by oxidative stress and heat shock	Verified	response to heat*	glutathione synthase activity	intracellular	no	hom
YNL243W::chr14_2	SLA2	1.08358	4.09856	5.14943	0.960954	-1.04686	Transmembrane actin-binding protein involved in membrane cytoskeleton assembly and cell polarization; adaptor protein that links actin to clathrin and endocytosis; present in the actin cortical patch of the emerging bud tip; dimer in vivo	Verified	telomere maintenance*	protein binding, bridging	actin cortical patch*	no	hom
YGL113W::chr7_2	SLD3	2.53735	4.09474	3.21108	0.746663	-0.711548	Protein involved in the initiation of DNA replication, required for proper assembly of replication proteins at the origins of replication; interacts with Cdc45p	Verified	DNA replication initiation*	chromatin binding	nuclear chromatin	yes	het
YGR118W::chr7_4	RPS23A	2.14909	4.09211	5.86266	0.638361	-0.175695	Ribosomal protein 28 (rp28) of the small (40S) ribosomal subunit, required for translational accuracy; nearly identical to Rps23Bp and similar to E. coli S12 and rat S23 ribosomal proteins; deletion of both RPS23A and RPS23B is lethal	Verified	translation*	structural constituent of ribosome	cytosolic small ribosomal subunit (sensu Eukaryota)	no	hom
YBR243C::chr2_4	ALG7	19.0603	4.0884	1.83922	3.14467	3.86848	UDP-N-acetyl-glucosamine-1-P transferase, transfers Glc-Nac-P from UDP-GlcNac to Dol-P in the ER in the first step of the dolichol pathway of protein asparagine-linked glycosylation; inhibited by tunicamycin	Verified	protein amino acid N-linked glycosylation	UDP-N-acetylglucosamine-dolichyl-phosphate N-acetylglucosaminephosphotransferase activity	endoplasmic reticulum	yes	het
YDR458C::chr4_8	HEH2	3.54635	4.08107	4.56174	4.75429	-0.673586	Protein of unknown function; green fluorescent protein (GFP)-fusion protein localizes to the nuclear periphery	Uncharacterized	biological process unknown	molecular function unknown	cellular component unknown	no	hom
YDL205C::chr4_3	HEM3	2.40081	4.06806	3.16369	1.4062	-0.554659	Phorphobilinogen deaminase, catalyzes the conversion of 4-porphobilinogen to hydroxymethylbilane, the third step in the heme biosynthetic pathway; localizes to both the cytoplasm and nucleus; expression is regulated by Hap2p-Hap3p	Verified	heme biosynthetic process	hydroxymethylbilane synthase activity	cytoplasm*	yes	het
YMR161W::chr13_4	HLJ1	1.68562	4.06397	5.46624	2.73925	0.402589	Co-chaperone for Hsp40p, anchored in the ER membrane; with its homolog Hdj1p promotes ER-associated protein degradation (ERAD) of integral membrane substrates; similar to E. coli DnaJ	Verified	protein folding*	chaperone regulator activity*	endoplasmic reticulum*	no	hom
YKL088W::chr11_1	YKL088W	5.05687	4.04971	3.12005	2.3711	-0.275063		Uncharacterized	response to salt stress*	purine nucleotide binding*	cytoplasm	yes	het
YJR025C::chr00_13	BNA1	3.80804	4.04954	3.68196	2.77499	0.00434639	3-hydroxyanthranilic acid dioxygenase, required for biosynthesis of nicotinic acid from tryptophan via kynurenine pathway	Verified	NAD biosynthetic process	3-hydroxyanthranilate 3,4-dioxygenase activity	cytoplasm	no	hom
YBR193C::chr2_4	MED8	1.78594	4.04248	5.88946	1.12786	0.188286	Subunit of the RNA polymerase II mediator complex; associates with core polymerase subunits to form the RNA polymerase II holoenzyme; essential for transcriptional regulation	Verified	transcription from RNA polymerase II promoter	RNA polymerase II transcription mediator activity	mediator complex*	yes	het
YCR026C::chr00_1	NPP1	4.49241	4.03362	3.21894	4.68799	0.0902009	Nucleotide pyrophosphatase/phosphodiesterase family member; mediates extracellular nucleotide phosphate hydrolysis along with Npp2p and Pho5p; activity and expression enhanced during conditions of phosphate starvation	Verified	phosphate metabolic process*	nucleoside-triphosphatase activity*	cellular component unknown	no	hom
YEL020C::chr5_2	YEL020C	4.55798	4.03098	4.12793	2.48294	-0.6074		Uncharacterized	biological process unknown	molecular function unknown	cytoplasm	no	hom
YKL086W::chr11_1	SRX1	2.79756	4.01146	1.7139	1.70543	0.347782	Sulfiredoxin, contributes to oxidative stress resistance by reducing cysteine-sulfinic acid groups in the peroxiredoxins Tsa1p and Ahp1p that are formed upon exposure to oxidants; conserved in higher eukaryotes	Verified	response to oxidative stress	oxidoreductase activity, acting on sulfur group of donors	cytoplasm*	no	hom

## Sheet: Hyd IC10
strain	Gene	z_result_nq:07_07_12_t06:Hydroxyurea:6.25:mM:Cervastatin:2:uM:5_20:heho_05_06:YPD	z_result_nq:07_07_12_t11:Cervastatin:5:uM:::mM:5_20:heho_05_06:YPD	z_result_nq:07_07_12_t14:Cervastatin:2:uM:::mM:5_20:heho_05_06:YPD	z_result_nq:07_07_12_t15:Hydroxyurea:50:mM:::mM:5_20:heho_05_06:YPD	z_result_nq:07_08_09_t01:Hydroxyurea:6.25:mM::::5_20:heho_05_06:YPD	Description	feature_qualifier	GO_process	GO_function	GO_component	essential_gene	zygosity
YDR047W::chr4_3	HEM12	30.2833	5.32081	6.18014	30.7568	30.732	Uroporphyrinogen decarboxylase, catalyzes the fifth step in the heme biosynthetic pathway; localizes to both the cytoplasm and nucleus; activity inhibited by Cu2+, Zn2+, Fe2+, Fe3+ and sulfhydryl-specific reagents	Verified	heme biosynthetic process	uroporphyrinogen decarboxylase activity	cytoplasm*	yes	het
YDR394W::chr4_7	RPT3	16.6787	-1.22623	-0.416819	17.6865	14.723	One of six ATPases of the 19S regulatory particle of the 26S proteasome involved in the degradation of ubiquitinated substrates; substrate of N-acetyltransferase B	Verified	ubiquitin-dependent protein catabolic process	ATPase activity*	proteasome regulatory particle, base subcomplex (sensu Eukaryota)	yes	het
YOL144W::chr00_10	NOP8	19.9266	1.97653	0.333052	12.7257	4.159	Nucleolar protein required for 60S ribosomal subunit biogenesis	Verified	ribosome biogenesis and assembly*	molecular function unknown	nucleolus	yes	het
YJL086C::chr10_2	YJL086C	3.58939	1.77341	-1.08114	9.52464	5.91463		Dubious				yes	het
YKR068C::chr00_3	BET3	-4.06343	-1.89305	0.692308	8.86403	0.302294	Hydrophilic protein that acts in conjunction with SNARE proteins in targeting and fusion of ER to Golgi transport vesicles; component of the TRAPP (transport protein particle) complex	Verified	ER to Golgi vesicle-mediated transport	molecular function unknown	Golgi apparatus*	yes	het
YCR006C::chr3_1	YCR006C	5.8459	5.24868	6.03553	7.13202	-1.06625		Dubious				no	hom
YOR332W::chr15_4	VMA4	6.9431	7.59857	7.70771	7.04322	-1.39241	Subunit E of the eight-subunit V1 peripheral membrane domain of the vacuolar H+-ATPase (V-ATPase), an electrogenic proton pump found throughout the endomembrane system; required for the V1 domain to assemble onto the vacuolar membrane	Verified	vacuolar acidification	hydrogen ion transporting ATPase activity, rotational mechanism	vacuolar membrane (sensu Fungi)*	no	hom
YER083C::chr5_3	GET2	4.69172	7.09106	4.69172	6.99106	-0.134768	Subunit of the GET complex; required for meiotic nuclear division and for the retrieval of HDEL proteins from the Golgi to the ER in an ERD2 dependent fashion; may be involved in cell wall function	Verified	cell wall organization and biogenesis*	molecular function unknown	endoplasmic reticulum*	no	hom
YDL097C::chr4_2	RPN6	14.2404	-3.81424	-2.83081	6.81882	5.3197	Essential, non-ATPase regulatory subunit of the 26S proteasome lid required for the assembly and activity of the 26S proteasome; the human homolog (S9 protein) partially rescues Rpn6p depletion	Verified	ubiquitin-dependent protein catabolic process	structural molecule activity	proteasome regulatory particle, lid subcomplex (sensu Eukaryota)	yes	het
YDR473C::chr4_8	PRP3	7.38111	6.53289	7.63036	6.70534	-0.632167	Splicing factor, component of the U4/U6-U5 snRNP complex	Verified	nuclear mRNA splicing, via spliceosome	RNA splicing factor activity, transesterification mechanism	U4/U6 x U5 tri-snRNP complex	yes	het
YNL131W::chr14_3	TOM22	6.90841	0.274758	6.36476	6.56485	4.02369	Component of the TOM (translocase of outer membrane) complex responsible for initial import of mitochondrially directed proteins; acts as a receptor for precursor proteins and mediates interaction between the TOM and TIM complexes	Verified	protein import into mitochondrial matrix	protein transporter activity	mitochondrion*	yes	het
YOR249C::chr15_3	APC5	14.212	3.29751	9.08401	6.2876	-1.22891	Subunit of the Anaphase-Promoting Complex/Cyclosome (APC/C), which is a ubiquitin-protein ligase required for degradation of anaphase inhibitors, including mitotic cyclins, during the metaphase/anaphase transition	Verified	mitotic sister chromatid segregation*	protein binding*	anaphase-promoting complex	yes	het
YDR441C::chr4_8	APT2	4.51979	4.46996	3.70535	6.25179	-0.340988	Apparent pseudogene, not transcribed or translated under normal conditions; encodes a protein with similarity to adenine phosphoribosyltransferase, but artificially expressed protein exhibits no enzymatic activity	Verified	biological process unknown	molecular function unknown*	cytoplasm	no	hom
YOR117W::chr15_2	RPT5	2.36845	0.00411099	0.709088	6.10227	5.29003	One of six ATPases of the 19S regulatory particle of the 26S proteasome involved in the degradation of ubiquitinated substrates; recruited to the GAL1-10 promoter region upon induction of transcription	Verified	ubiquitin-dependent protein catabolic process	ATPase activity*	proteasome regulatory particle, base subcomplex (sensu Eukaryota)	yes	het
YOR323C::chr15_4	PRO2	0.484644	-0.126592	-1.44569	5.89588	0.979775	Gamma-glutamyl phosphate reductase, catalyzes the second step in proline biosynthesis	Verified	proline biosynthetic process	glutamate-5-semialdehyde dehydrogenase activity	cytoplasm*	no	hom
YOR194C::chr15_3	TOA1	-1.02139	4.34614	4.74787	5.85975	3.82532	TFIIA large subunit; involved in transcriptional activation, acts as antirepressor or as coactivator; homologous to largest and second largest subunits of human and Drosophila TFIIA	Verified	transcription initiation from RNA polymerase II promoter	general RNA polymerase II transcription factor activity	transcription factor TFIIA complex	yes	het
YOL038W::chr15_5	PRE6	2.60398	-2.70438	-4.1992	5.85259	3.8247	20S proteasome alpha-type subunit; green fluorescent protein (GFP)-fusion protein relocates from the cytosol to the mitochondrial outer surface upon oxidative stress	Verified	ubiquitin-dependent protein catabolic process	endopeptidase activity	mitochondrion*	yes	het
YBR213W::chr2_4	MET8	4.64715	4.83933	5.80782	5.84804	-0.557079	Bifunctional dehydrogenase and ferrochelatase, involved in the biosynthesis of siroheme; also involved in the expression of PAPS reductase and sulfite reductase	Verified	response to drug*	ferrochelatase activity*	cellular component unknown	no	hom
YDR457W::chr4_8	TOM1	7.02026	6.64983	4.28546	5.8355	-0.913517	E3 ubiquitin ligase of the hect-domain class; has a role in mRNA export from the nucleus and may regulate transcriptional coactivators	Verified	regulation of cell size*	ubiquitin-protein ligase activity	nucleus*	no	hom
YGR181W::chr7_5	TIM13	8.66816	9.43202	8.09392	5.6288	-0.0527728	Mitochondrial intermembrane space protein, forms a complex with TIm8p that mediates import and insertion of a subset of polytopic inner membrane proteins; may prevent aggregation of incoming proteins in a chaperone-like manner	Verified	protein import into mitochondrial inner membrane	protein transporter activity	mitochondrion*	no	hom
YPL216W::chr16_1	YPL216W	8.74964	7.12319	8.0825	5.57155	0.541394		Uncharacterized	biological process unknown	molecular function unknown	cellular component unknown	no	hom
YOR254C::chr15_3	SEC63	-1.21406	5.61479	3.81903	5.51965	-1.13082	Essential subunit of Sec63 complex (Sec63p, Sec62p, Sec66p and Sec72p); with Sec61 complex, Kar2p/BiP and Lhs1p forms a channel competent for SRP-dependent and post-translational SRP-independent protein targeting and import into the ER	Verified	posttranslational protein targeting to membrane*	protein transporter activity	mitochondrion*	yes	het
YKL136W::chr11_2	YKL136W	7.16821	7.62939	7.41519	5.40342	0.200969		Dubious				no	hom
YDL147W::chr4_2	RPN5	-5.33045	-0.802768	-0.372405	5.37024	2.36851	Essential, non-ATPase regulatory subunit of the 26S proteasome lid, similar to mammalian p55 subunit and to another S. cerevisiae regulatory subunit, Rpn7p	Verified	ubiquitin-dependent protein catabolic process	molecular function unknown	proteasome regulatory particle, lid subcomplex (sensu Eukaryota)	yes	het
YCL059C::chr3_1	KRR1	0.482759	2.38736	1.85402	5.26858	2.49234	Essential nucleolar protein required for the synthesis of 18S rRNA and for the assembly of 40S ribosomal subunit	Verified	ribosome biogenesis and assembly*	molecular function unknown	nucleolus*	yes	het
YDL200C::chr4_3	MGT1	5.43765	5.71611	6.28436	5.26216	0.476854	DNA repair methyltransferase (6-O-methylguanine-DNA methylase) involved in protection against DNA alkylation damage	Verified	DNA dealkylation	methylated-DNA-[protein]-cysteine S-methyltransferase activity	nucleus	no	hom
YOL049W::chr15_5	GSH2	2.77217	4.10171	3.98373	5.25712	0.781123	Glutathione synthetase, catalyzes the ATP-dependent synthesis of glutathione (GSH) from gamma-glutamylcysteine and glycine; induced by oxidative stress and heat shock	Verified	response to heat*	glutathione synthase activity	intracellular	no	hom
YJL049W::chr10_2	YJL049W	4.37253	1.21642	-0.333001	5.24386	-0.848188		Uncharacterized	biological process unknown	molecular function unknown	cellular component unknown	no	hom
YPR099C::chr16_4	YPR099C	0.898931	2.84451	4.63581	5.22643	0.516035		Dubious				no	hom
YNR064C::chr00_4	YNR064C	4.5262	3.74853	4.39704	5.21212	-0.0722224		Verified	response to toxin	epoxide hydrolase activity	soluble fraction	no	hom
YJR080C::chr00_12	FMP26	9.15723	7.98455	9.69276	5.20151	-0.918641	Putative protein of unknown function; the authentic, non-tagged protein is detected in highly purified mitochondria in high-throughput studies	Uncharacterized	biological process unknown	molecular function unknown	mitochondrion	no	hom
YOR173W::chr15_2	DCS2	5.15499	6.2184	5.25736	5.16867	-1.01409	Non-essential, stress induced regulatory protein containing a HIT (histidine triad) motif; modulates m7G-oligoribonucleotide metabolism; inhibits Dcs1p; regulated by Msn2p, Msn4p, and the Ras-cAMP-cAPK signaling pathway, similar to Dcs1p.	Verified	deadenylation-dependent decapping	m7G(5')pppN diphosphatase activity	cytoplasm*	no	hom
YGL141W::chr7_2	HUL5	6.78817	5.78198	5.81671	5.12655	1.7978	Protein with similarity to hect domain E3 ubiquitin-protein ligases, not essential for viability	Verified	protein monoubiquitination*	ubiquitin-protein ligase activity	cytoplasm*	no	hom
YLR113W::chr12_2	HOG1	1.57013	0.947727	1.69939	5.03297	0.973132	Mitogen-activated protein kinase involved in osmoregulation via three independent osmosensors; mediates the recruitment and activation of RNA Pol II at Hot1p-dependent promoters; localization regulated by Ptp2p and Ptp3p	Verified	protein amino acid phosphorylation*	MAP kinase activity	cytoplasm*	no	hom
YPL229W::chr16_1	YPL229W	6.96385	6.7304	4.8101	5.00392	-0.578833		Uncharacterized	biological process unknown	molecular function unknown	cytoplasm	no	hom
YDL176W::chr4_2	YDL176W	6.34783	5.79318	4.05954	4.96044	0.0552291		Uncharacterized	biological process unknown	molecular function unknown	cellular component unknown	no	hom
YDR522C::chr4_8	SPS2	4.96868	4.28596	3.40606	4.9579	-0.990584	Protein expressed during sporulation, redundant with Sps22p for organization of the beta-glucan layer of the spore wall; S. pombe ortholog is a spore wall component	Verified	sporulation (sensu Fungi)*	molecular function unknown	cell wall (sensu Fungi)	no	hom
YDR478W::chr4_8	SNM1	11.4129	3.3112	2.59282	4.95337	-0.736481	Subunit of RNase MRP, which cleaves pre-rRNA; not shared between Rnase MRP and nuclear Rnase P, in contrast to all other Rnase MRP protein subunits; binds to the NME1 RNA subunit of Rnase MRP	Verified	rRNA processing	ribonuclease MRP activity	ribonuclease MRP complex	yes	het
YKL025C::chr11_1	PAN3	6.15709	2.52504	3.95772	4.90487	0.0683653	Essential subunit of the Pan2p-Pan3p poly(A)-ribonuclease complex, which acts to control poly(A) tail length and regulate the stoichiometry and activity of postreplication repair complexes	Verified	DNA repair*	poly(A)-specific ribonuclease activity	cytoplasm*	no	hom
YDR446W::chr4_8	ECM11	5.95933	5.8797	3.73103	4.89918	-0.649009	Non-essential protein apparently involved in meiosis, GFP fusion protein is present in discrete clusters in the nucleus throughout mitosis; may be involved in maintaining chromatin structure	Verified	cell wall organization and biogenesis*	molecular function unknown	nucleus	no	hom
YFR004W::chr6_1	RPN11	30.1725	-0.755963	-2.52722	4.85688	3.82141	Metalloprotease subunit of the 19S regulatory particle of the 26S proteasome lid; couples the deubiquitination and degradation of proteasome substrates	Verified	ubiquitin-dependent protein catabolic process	endopeptidase activity	nucleus*	yes	het
YDL221W::chr4_3	YDL221W	22.1074	3.99363	2.40716	4.81933	-0.878499		Dubious				yes	het
YPR083W::chr00_18	MDM36	4.91485	3.87723	2.78878	4.80858	0.0316832	Protein required for normal mitochondrial morphology and inheritance	Verified	mitochondrion organization and biogenesis	molecular function unknown	cellular component unknown	no	hom
YBR300C::chr00_1	YBR300C	6.13376	4.60557	3.23463	4.80512	-0.335478		Dubious				no	hom
YDR008C::chr4_3	YDR008C	4.30699	5.24198	2.80269	4.7626	-0.118843		Dubious				no	hom
YDR458C::chr4_8	HEH2	3.54635	4.08107	4.56174	4.75429	-0.673586	Protein of unknown function; green fluorescent protein (GFP)-fusion protein localizes to the nuclear periphery	Uncharacterized	biological process unknown	molecular function unknown	cellular component unknown	no	hom
YDR465C::chr4_8	RMT2	5.7382	3.77741	5.50254	4.74001	-0.232026	Arginine methyltransferase; ribosomal protein L12 is a substrate	Verified	ribosome biogenesis and assembly*	protein-arginine N-methyltransferase activity	cytoplasm*	no	hom
YBR232C::chr00_8	YBR232C	5.15973	4.56896	4.93427	4.70007	-0.562353		Dubious				no	hom
YPR120C::chr16_5	CLB5	3.43045	3.84041	3.77794	4.69985	-0.196681	B-type cyclin involved in DNA replication during S phase; activates Cdc28p to promote initiation of DNA synthesis; functions in formation of mitotic spindles along with Clb3p and Clb4p; most abundant during late G1 phase	Verified	G1/S transition of mitotic cell cycle*	cyclin-dependent protein kinase regulator activity	nucleus	no	hom
YCR026C::chr00_1	NPP1	4.49241	4.03362	3.21894	4.68799	0.0902009	Nucleotide pyrophosphatase/phosphodiesterase family member; mediates extracellular nucleotide phosphate hydrolysis along with Npp2p and Pho5p; activity and expression enhanced during conditions of phosphate starvation	Verified	phosphate metabolic process*	nucleoside-triphosphatase activity*	cellular component unknown	no	hom
YGR122W::chr7_4	YGR122W	5.19309	7.3042	5.9062	4.68009	1.34172		Uncharacterized	negative regulation of transcription from RNA polymerase II promoter	molecular function unknown	cytoplasm	no	hom
YNL026W::chr14_4	SAM50	3.53655	4.80911	6.30718	4.62912	-0.948696	Essential component of the Sorting and Assembly Machinery (SAM or Tob complex) of the mitochondrial outer membrane, which binds precursors of beta-barrel proteins and facilitates their outer membrane insertion; homologous to bacterial Omp85	Verified	protein complex assembly*	molecular function unknown	mitochondrion*	yes	het
YGR100W::chr7_4	MDR1	3.82981	3.50074	3.37976	4.62896	0.437806	Cytoplasmic GTPase-activating protein for Ypt/Rab transport GTPases Ypt6p, Ypt31p and Sec4p; involved in recycling of internalized proteins and regulation of Golgi secretory function	Verified	intracellular protein transport	Rab GTPase activator activity	cytoplasm*	no	hom
YIL037C::chr9_1	PRM2	7.23431	6.76235	8.81308	4.6215	-0.252336	Pheromone-regulated protein, predicted to have 4 transmembrane segments and a coiled coil domain; regulated by Ste12p	Verified	conjugation with cellular fusion*	molecular function unknown	integral to membrane	no	hom
YDL175C::chr4_2	AIR2	6.11029	6.43711	3.91442	4.62044	-0.510882	RING finger protein that interacts with the arginine methyltransferase Hmt1p; may regulate methylation of Npl3p, which modulates Npl3p function in mRNA processing and export; has similarity to Air1p	Verified	mRNA export from nucleus*	polynucleotide adenylyltransferase activity	nucleus*	no	hom
YDR160W::chr4_5	SSY1	15.0285	3.10462	3.65764	4.50911	0.769267	Component of the SPS plasma membrane amino acid sensor system (Ssy1p-Ptr3p-Ssy5p), which senses external amino acid concentration and transmits intracellular signals that result in regulation of expression of amino acid permease genes	Verified	response to amino acid stimulus	molecular function unknown	plasma membrane	yes	het
YGR076C::chr7_4	MRPL25	4.29928	5.09665	7.65112	4.47711	0.0243747	Mitochondrial ribosomal protein of the large subunit	Verified	translation	structural constituent of ribosome	mitochondrion*	no	hom
YCL026C::chr3_1	YCL026C_d	6.18051	5.92429	3.84367	4.44655	-0.0445145		Deleted				no	hom
YPR085C::chr16_4	YPR085C	19.8697	3.84723	5.7369	4.44613	0.443173		Uncharacterized	biological process unknown	molecular function unknown	cellular component unknown	yes	het
YBR238C::chr2_4	YBR238C	5.16907	5.68937	6.28547	4.41865	-0.0325394		Uncharacterized	ribosome biogenesis and assembly	molecular function unknown	cytoplasm*	no	hom
YGL143C::chr7_2	MRF1	-1.64682	1.52885	1.21914	4.41563	1.16508	Mitochondrial polypeptide chain release factor, involved in stop codon recognition and hydrolysis of the peptidyl-tRNA bond during mitochondrial translation; lack of MRF1 causes mitochondrial genome instability	Verified	translation*	translation release factor activity	mitochondrion	no	hom
YDR510W::chr4_8	SMT3	12.917	4.78031	2.00923	4.4103	0.483486	Ubiquitin-like protein of the SUMO family, conjugated to lysine residues of target proteins; regulates chromatid cohesion, chromosome segregation, APC-mediated proteolysis, DNA replication and septin ring dynamics	Verified	protein sumoylation	protein tag	nucleus*	yes	het
YJL187C::chr10_1	SWE1	6.26402	5.63862	4.73609	4.40011	0.0578997	Protein kinase that regulates the G2/M transition by inhibition of Cdc28p kinase activity; localizes to the nucleus and to the daughter side of the mother-bud neck; homolog of S. pombe Wee1p; potential Cdc28p substrate	Verified	regulation of cell size*	protein kinase activity	nucleus*	no	hom
YPR090W::chr16_4	YPR089W_p	4.46437	5	2.4036	4.36009	1.59715		Uncharacterized	biological process unknown	molecular function unknown	cellular component unknown	no	hom
YDR453C::chr4_8	TSA2	5.52072	5.63559	5.18974	4.35687	-0.435499	Stress inducible cytoplasmic thioredoxin peroxidase; cooperates with Tsa1p in the removal of reactive oxygen, nitrogen and sulfur species using thioredoxin as hydrogen donor; deletion enhances the mutator phenotype of tsa1 mutants	Verified	response to oxidative stress*	thioredoxin peroxidase activity*	cytoplasm	no	hom
YGR091W::chr7_4	PRP31	24.4255	8.45778	5.6161	4.34631	1.4624	Splicing factor, component of the U4/U6-U5 snRNP complex	Verified	nuclear mRNA splicing, via spliceosome	RNA splicing factor activity, transesterification mechanism	mitochondrion*	yes	het
YJR024C::chr00_13	YJR024C	7.30265	6.14187	5.76293	4.34111	-0.612232		Uncharacterized	biological process unknown	molecular function unknown	cytoplasm	no	hom
YGR125W::chr7_5	YGR125W	3.32529	3.61458	4.51514	4.32686	0.495516		Uncharacterized	biological process unknown	molecular function unknown	vacuole (sensu Fungi)	no	hom
YPR088C::chr16_4	SRP54	8.33889	2.87071	7.88414	4.30756	0.0435107	Signal recognition particle (SRP) subunit (homolog of mammalian SRP54); contains the signal sequence-binding activity of SRP, interacts with the SRP RNA, and mediates binding of SRP to signal receptor; contains GTPase domain	Verified	protein targeting to ER*	signal sequence binding	signal recognition particle (sensu Eukaryota)	yes	het
YMR268C::chr13_5	PRP24	5.72451	5.69435	3.7074	4.27436	-1.59644	Splicing factor that reanneals U4 and U6 snRNPs during spliceosome recycling	Verified	spliceosome assembly*	RNA splicing factor activity, transesterification mechanism	snRNP U6	yes	het
YNL112W::chr14_3	DBP2	5.99053	2.00492	8.14048	4.26089	4.37562	Essential ATP-dependent RNA helicase of the DEAD-box protein family, involved in nonsense-mediated mRNA decay and rRNA processing	Verified	35S primary transcript processing*	RNA helicase activity	cytoplasm*	yes	het
YPL228W::chr16_1	CET1	4.57378	4.34264	4.47005	4.2547	-0.240403	Beta (RNA 5'-triphosphatase) subunit of the mRNA capping enzyme, a heterodimer (the other subunit is CEG1, a guanylyltransferase) involved in adding the 5' cap to mRNA; the mammalian enzyme is a single bifunctional polypeptide	Verified	mRNA capping	polynucleotide 5'-phosphatase activity	nucleus	yes	het
YGR108W::chr7_4	CLB1	4.83475	6.11183	5.01699	4.25249	0.290768	B-type cyclin involved in cell cycle progression; activates Cdc28p to promote the transition from G2 to M phase; accumulates during G2 and M, then targeted via a destruction box motif for ubiquitin-mediated degradation by the proteasome	Verified	G2/M transition of mitotic cell cycle*	cyclin-dependent protein kinase regulator activity	cytoplasm*	no	hom
YPR123C::chr16_5	YPR123C	1.48207	1.24174	1.87396	4.24385	0.673484		Dubious				no	hom
YGR134W::chr00_8	CAF130	3.96868	2.87689	2.19893	4.2258	0.826014	Part of the evolutionarily-conserved CCR4-NOT transcriptional regulatory complex involved in controlling mRNA initiation, elongation, and degradation	Verified	regulation of transcription from RNA polymerase II promoter	molecular function unknown	CCR4-NOT complex	no	hom
YCL039W::chr3_1	GID7	3.92138	3.50419	1.73408	4.21682	-0.955899	Protein of unknown function, involved in proteasome-dependent catabolite inactivation of fructose-1,6-bisphosphatase; contains six WD40 repeats; computational analysis suggests that Gid7p and Moh1p have similar functions	Verified	negative regulation of gluconeogenesis	molecular function unknown	cytoplasm*	no	hom
YGR253C::chr00_3	PUP2	3.69953	0.107698	8.18314	4.21309	1.5504	Alpha subunit of the 20S proteasome involved in ubiquitin-dependent catabolism; human homolog is subunit zeta	Verified	sporulation (sensu Fungi)*	endopeptidase activity	proteasome core complex, alpha-subunit complex (sensu Eukaryota)	yes	het
YOR373W::chr15_4	NUD1	9.50848	2.71574	7.18351	4.18725	-2.61771	Component of the spindle pole body outer plaque, required for exit from mitosis	Verified	microtubule nucleation	structural constituent of cytoskeleton	spindle pole body	yes	het
YGR185C::chr7_5	TYS1	3.32987	3.03523	3.27483	4.16141	-0.272819	Cytoplasmic tyrosyl-tRNA synthetase, class I aminoacyl-tRNA synthetase that aminoacylates tRNA(Tyr), required for cytoplasmic protein synthesis, interacts with positions 34 and 35 of the anticodon of tRNATyr	Verified	tyrosyl-tRNA aminoacylation	tyrosine-tRNA ligase activity	cytoplasm*	yes	het
YLR376C::chr12_5	PSY3	2.01593	2.22124	2.23407	4.1292	-0.469027	Protein of unknown function; deletion results in a mutator phenotype suggesting a role for this protein as a mutational suppressor; deletion increases sensitivity to anticancer drugs oxaliplatin and cisplatin but not mitomycin C	Uncharacterized	error-free DNA repair	molecular function unknown	cytoplasm*	no	hom
YDR464W::chr4_8	SPP41	24.472	4.73471	5.5235	4.12178	-1.01516	Protein involved in negative regulation of expression of spliceosome components PRP4 and PRP3	Verified	negative regulation of transcription from RNA polymerase II promoter	molecular function unknown	nucleus	yes	het
YCR022C::chr3_1	YCR022C	4.93837	4.1747	4.36979	4.11863	-0.549583		Dubious				no	hom
YJL101C::chr00_15	GSH1	2.96697	1.96219	2.47371	4.09257	1.98609	Gamma glutamylcysteine synthetase, catalyzes the first step in the gamma-glutamyl cycle for glutathione (GSH) biosynthesis; expression induced by oxidants, cadmium, and mercury	Verified	response to drug*	glutamate-cysteine ligase activity	intracellular	no	hom
YDL195W::chr4_3	SEC31	15.8259	2.29048	1.44602	4.0798	-0.823273	Essential phosphoprotein component (p150) of the COPII coat of secretory pathway vesicles, in complex with Sec13p; required for ER-derived transport vesicle formation	Verified	ER to Golgi vesicle-mediated transport	structural molecule activity	COPII vesicle coat	yes	het
YFL039C::chr00_15	ACT1	0.379875	-1.95204	-2.36023	4.03487	2.78138	Actin, structural protein involved in cell polarization, endocytosis, and other cytoskeletal functions	Verified	cell wall organization and biogenesis*	structural constituent of cytoskeleton	actin cortical patch*	yes	het
YOR164C::chr15_2	YOR164C	4.75312	3.51152	3.10303	4.02721	-0.399056		Verified	biological process unknown	molecular function unknown	cytoplasm	no	hom
YDR481C::chr4_8	PHO8	5.08683	3.93572	3.76927	4.01461	0.0538613	Repressible alkaline phosphatase, a glycoprotein localized to the vacuole; regulated by levels of inorganic phosphate and by a system consisting of Pho4p, Pho9p, Pho80p, Pho81p and Pho85p; dephosphorylates phosphotyrosyl peptides	Verified	protein amino acid dephosphorylation	alkaline phosphatase activity	vacuolar membrane (sensu Fungi)	no	hom
YGL048C::chr7_1	RPT6	0.529566	1.2735	1.03541	4.00074	5.18422	One of six ATPases of the 19S regulatory particle of the 26S proteasome involved in the degradation of ubiquitinated substrates; bound by ubiquitin-protein ligases Ubr1p and Ufd4p; localized mainly to the nucleus throughout the cell cycle	Verified	ubiquitin-dependent protein catabolic process	ATPase activity*	nucleus*	yes	het

## Sheet: Cer
strain	Gene	z_result_nq:07_07_12_t06:Hydroxyurea:6.25:mM:Cervastatin:2:uM:5_20:heho_05_06:YPD	z_result_nq:07_07_12_t11:Cervastatin:5:uM:::mM:5_20:heho_05_06:YPD	z_result_nq:07_07_12_t14:Cervastatin:2:uM:::mM:5_20:heho_05_06:YPD	z_result_nq:07_07_12_t15:Hydroxyurea:50:mM:::mM:5_20:heho_05_06:YPD	z_result_nq:07_08_09_t01:Hydroxyurea:6.25:mM::::5_20:heho_05_06:YPD	Description	feature_qualifier	GO_process	GO_function	GO_component	essential_gene	zygosity
YPR165W::chr16_5	RHO1	11.4461	2.74738	9.88068	-0.406074	-1.06799	GTP-binding protein of the rho subfamily of Ras-like proteins, involved in establishment of cell polarity; regulates protein kinase C (Pkc1p) and the cell wall synthesizing enzyme 1,3-beta-glucan synthase (Fks1p and Gsc2p)	Verified	cell wall organization and biogenesis*	GTPase activity*	mitochondrion*	yes	het
YAL066W::chr1_1	YAL066W	4.55943	3.09736	9.86978	2.13103	-1.69777		Dubious				no	hom
YJR080C::chr00_12	FMP26	9.15723	7.98455	9.69276	5.20151	-0.918641	Putative protein of unknown function; the authentic, non-tagged protein is detected in highly purified mitochondria in high-throughput studies	Uncharacterized	biological process unknown	molecular function unknown	mitochondrion	no	hom
YCR102C::chr00_2	YCR102C	1.9708	2.12474	9.63103	-0.113069	0.437929		Uncharacterized	response to copper ion	molecular function unknown	cellular component unknown	no	hom
YML075C::chr00_11	HMG1	5.98053	11.3174	9.44106	0.322267	1.29527	One of two isozymes of HMG-CoA reductase that catalyzes the conversion of HMG-CoA to mevalonate, which is a rate-limiting step in sterol biosynthesis; localizes to the nuclear envelope; overproduction induces the formation of karmellae	Verified	ergosterol biosynthetic process	hydroxymethylglutaryl-CoA reductase (NADPH) activity	endoplasmic reticulum membrane*	no	hom
YOR249C::chr15_3	APC5	14.212	3.29751	9.08401	6.2876	-1.22891	Subunit of the Anaphase-Promoting Complex/Cyclosome (APC/C), which is a ubiquitin-protein ligase required for degradation of anaphase inhibitors, including mitotic cyclins, during the metaphase/anaphase transition	Verified	mitotic sister chromatid segregation*	protein binding*	anaphase-promoting complex	yes	het
YIL037C::chr9_1	PRM2	7.23431	6.76235	8.81308	4.6215	-0.252336	Pheromone-regulated protein, predicted to have 4 transmembrane segments and a coiled coil domain; regulated by Ste12p	Verified	conjugation with cellular fusion*	molecular function unknown	integral to membrane	no	hom
YGL227W::chr7_3	VID30	3.55514	4.20607	8.38381	2.38449	0.032715	Protein involved in proteasome-dependent catabolite degradation of fructose-1,6-bisphosphatase (FBPase); shifts the balance of nitrogen metabolism toward the production of glutamate; localized to the nucleus and the cytoplasm	Verified	vacuolar protein catabolic process*	molecular function unknown	cytoplasm*	no	hom
YGR253C::chr00_3	PUP2	3.69953	0.107698	8.18314	4.21309	1.5504	Alpha subunit of the 20S proteasome involved in ubiquitin-dependent catabolism; human homolog is subunit zeta	Verified	sporulation (sensu Fungi)*	endopeptidase activity	proteasome core complex, alpha-subunit complex (sensu Eukaryota)	yes	het
YNL112W::chr14_3	DBP2	5.99053	2.00492	8.14048	4.26089	4.37562	Essential ATP-dependent RNA helicase of the DEAD-box protein family, involved in nonsense-mediated mRNA decay and rRNA processing	Verified	35S primary transcript processing*	RNA helicase activity	cytoplasm*	yes	het
YGR060W::chr7_4	ERG25	4.79269	3.49303	8.13138	0.717028	-1.98096	C-4 methyl sterol oxidase, catalyzes the first of three steps required to remove two C-4 methyl groups from an intermediate in ergosterol biosynthesis; mutants accumulate the sterol intermediate 4,4-dimethylzymosterol	Verified	ergosterol biosynthetic process	C-4 methylsterol oxidase activity	plasma membrane*	yes	het
YCR090C::chr00_2	YCR090C	2.36482	2.1774	8.12378	1.06721	0.0182475		Uncharacterized	biological process unknown	molecular function unknown	cytoplasm*	no	hom
YGR181W::chr7_5	TIM13	8.66816	9.43202	8.09392	5.6288	-0.0527728	Mitochondrial intermembrane space protein, forms a complex with TIm8p that mediates import and insertion of a subset of polytopic inner membrane proteins; may prevent aggregation of incoming proteins in a chaperone-like manner	Verified	protein import into mitochondrial inner membrane	protein transporter activity	mitochondrion*	no	hom
YPL216W::chr16_1	YPL216W	8.74964	7.12319	8.0825	5.57155	0.541394		Uncharacterized	biological process unknown	molecular function unknown	cellular component unknown	no	hom
YPR088C::chr16_4	SRP54	8.33889	2.87071	7.88414	4.30756	0.0435107	Signal recognition particle (SRP) subunit (homolog of mammalian SRP54); contains the signal sequence-binding activity of SRP, interacts with the SRP RNA, and mediates binding of SRP to signal receptor; contains GTPase domain	Verified	protein targeting to ER*	signal sequence binding	signal recognition particle (sensu Eukaryota)	yes	het
YGL006W::chr7_1	PMC1	4.03722	3.66217	7.7351	3.41097	-0.656298	Vacuolar Ca2+ ATPase involved in depleting cytosol of Ca2+ ions; prevents growth inhibition by activation of calcineurin in the presence of elevated concentrations of calcium; similar to mammalian PMCA1a	Verified	calcium ion homeostasis*	calcium-transporting ATPase activity	vacuolar membrane (sensu Fungi)	no	hom
YOR332W::chr15_4	VMA4	6.9431	7.59857	7.70771	7.04322	-1.39241	Subunit E of the eight-subunit V1 peripheral membrane domain of the vacuolar H+-ATPase (V-ATPase), an electrogenic proton pump found throughout the endomembrane system; required for the V1 domain to assemble onto the vacuolar membrane	Verified	vacuolar acidification	hydrogen ion transporting ATPase activity, rotational mechanism	vacuolar membrane (sensu Fungi)*	no	hom
YGR076C::chr7_4	MRPL25	4.29928	5.09665	7.65112	4.47711	0.0243747	Mitochondrial ribosomal protein of the large subunit	Verified	translation	structural constituent of ribosome	mitochondrion*	no	hom
YDR473C::chr4_8	PRP3	7.38111	6.53289	7.63036	6.70534	-0.632167	Splicing factor, component of the U4/U6-U5 snRNP complex	Verified	nuclear mRNA splicing, via spliceosome	RNA splicing factor activity, transesterification mechanism	U4/U6 x U5 tri-snRNP complex	yes	het
YDR217C::chr4_5	RAD9	1.56334	1.42075	7.50275	1.4033	-0.24082	DNA damage-dependent checkpoint protein, required for cell-cycle arrest in G1/S, intra-S, and G2/M; transmits checkpoint signal by activating Rad53p and Chk1p; hyperphosphorylated by Mec1p and Tel1p; potential Cdc28p substrate	Verified	DNA repair*	protein binding	nucleus	no	hom
YKL136W::chr11_2	YKL136W	7.16821	7.62939	7.41519	5.40342	0.200969		Dubious				no	hom
YLR088W::chr12_2	GAA1	0.723767	1.97937	7.24843	1.42152	-0.21435	Subunit of the GPI (glycosylphosphatidylinositol):protein transamidase complex, removes the GPI-anchoring signal and attaches GPI to proteins in the ER	Verified	attachment of GPI anchor to protein	GPI-anchor transamidase activity	GPI-anchor transamidase complex	yes	het
YGL032C::chr7_1	AGA2	3.66412	2.50574	7.21101	1.27823	0.280149	Adhesion subunit of a-agglutinin of a-cells, C-terminal sequence acts as a ligand for alpha-agglutinin (Sag1p) during agglutination, modified with O-linked oligomannosyl chains, linked to anchorage subunit Aga1p via two disulfide bonds	Verified	agglutination during conjugation with cellular fusion	cell adhesion molecule binding	cell wall (sensu Fungi)	no	hom
YOR373W::chr15_4	NUD1	9.50848	2.71574	7.18351	4.18725	-2.61771	Component of the spindle pole body outer plaque, required for exit from mitosis	Verified	microtubule nucleation	structural constituent of cytoskeleton	spindle pole body	yes	het
YGR175C::chr7_5	ERG1	8.56538	4.28173	7.09252	3.88435	0.303578	Squalene epoxidase, catalyzes the epoxidation of squalene to 2,3-oxidosqualene; plays an essential role in the ergosterol-biosynthesis pathway and is the specific target of the antifungal drug terbinafine	Verified	ergosterol biosynthetic process	squalene monooxygenase activity*	endoplasmic reticulum*	yes	het
YDR468C::chr4_8	TLG1	8.43268	0.568999	7.03785	0.23862	0.0232391	Essential t-SNARE that forms a complex with Tlg2p and Vti1p and mediates fusion of endosome-derived vesicles with the late Golgi; binds the docking complex VFT (Vps fifty-three) through interaction with Vps51p	Verified	vesicle fusion	v-SNARE activity*	Golgi trans face*	yes	het
YDR103W::chr4_4	STE5	7.06454	3.51283	6.73509	2.50559	-0.777113	Pheromone-responsive scaffold protein; shuttles from the nucleus to the plasma membrane and assembles kinases Ste11p, Ste7p, and Fus3p into a specific signaling complex; active oligomeric form interacts with Ste4p-Ste18p complex	Verified	invasive growth (sensu Saccharomyces)*	phospholipid binding*	cytoplasm*	no	het
YDR396W::chr4_7	YDR396W	12.3765	3.00535	6.66188	1.42065	1.07885		Dubious				yes	het
YHR143W::chr8_3	DSE2	3.32773	2.03024	6.63202	1.0782	-0.554873	Daughter cell-specific secreted protein with similarity to glucanases, degrades cell wall from the daughter side causing daughter to separate from mother; expression is repressed by cAMP	Verified	cell wall organization and biogenesis*	glucan 1,3-beta-glucosidase activity	cell wall (sensu Fungi)*	no	hom
YOR232W::chr15_3	MGE1	4.15258	3.38667	6.60535	1.45955	-0.928274	Protein of the mitochondrial matrix involved in protein import into mitochondria; acts as a cochaperone and a nucleotide release factor for Ssc1p; homolog of E. coli GrpE	Verified	protein import into mitochondrial matrix	unfolded protein binding	mitochondrion*	yes	het
YOL135C::chr00_6	MED7	1.2402	3.31922	6.58798	0.895516	0.529081	Subunit of the RNA polymerase II mediator complex; associates with core polymerase subunits to form the RNA polymerase II holoenzyme; essential for transcriptional regulation	Verified	transcription from RNA polymerase II promoter	RNA polymerase II transcription mediator activity	mediator complex	yes	het
YDR434W::chr4_7	GPI17	16.1174	0.761978	6.48653	-0.864936	0.351274	Transmembrane protein subunit of the glycosylphosphatidylinositol transamidase complex that adds GPIs to newly synthesized proteins; human PIG-Sp homolog	Verified	attachment of GPI anchor to protein	GPI-anchor transamidase activity	GPI-anchor transamidase complex	yes	het
YKR040C::chr00_14	YKR040C	4.63211	4.28686	6.42539	3.01566	-0.65519		Dubious				no	hom
YDR304C::chr4_6	CPR5	2.70403	1.48647	6.41516	0.707033	-0.326187	Peptidyl-prolyl cis-trans isomerase (cyclophilin) of the endoplasmic reticulum, catalyzes the cis-trans isomerization of peptide bonds N-terminal to proline residues; transcriptionally induced in response to unfolded proteins in the ER	Verified	biological process unknown	peptidyl-prolyl cis-trans isomerase activity	cytoplasm*	no	hom
YNL131W::chr14_3	TOM22	6.90841	0.274758	6.36476	6.56485	4.02369	Component of the TOM (translocase of outer membrane) complex responsible for initial import of mitochondrially directed proteins; acts as a receptor for precursor proteins and mediates interaction between the TOM and TIM complexes	Verified	protein import into mitochondrial matrix	protein transporter activity	mitochondrion*	yes	het
YLL037W::chr12_1	YLL037W	12.1734	2.94319	6.34012	3.99487	0.338281		Dubious				yes	het
YNL026W::chr14_4	SAM50	3.53655	4.80911	6.30718	4.62912	-0.948696	Essential component of the Sorting and Assembly Machinery (SAM or Tob complex) of the mitochondrial outer membrane, which binds precursors of beta-barrel proteins and facilitates their outer membrane insertion; homologous to bacterial Omp85	Verified	protein complex assembly*	molecular function unknown	mitochondrion*	yes	het
YBR238C::chr2_4	YBR238C	5.16907	5.68937	6.28547	4.41865	-0.0325394		Uncharacterized	ribosome biogenesis and assembly	molecular function unknown	cytoplasm*	no	hom
YDL200C::chr4_3	MGT1	5.43765	5.71611	6.28436	5.26216	0.476854	DNA repair methyltransferase (6-O-methylguanine-DNA methylase) involved in protection against DNA alkylation damage	Verified	DNA dealkylation	methylated-DNA-[protein]-cysteine S-methyltransferase activity	nucleus	no	hom
YGR144W::chr7_5	THI4	5.7695	5.29684	6.27576	3.73468	0.449223	Protein required for thiamine biosynthesis and for mitochondrial genome stability	Verified	mitochondrial genome maintenance*	molecular function unknown	mitochondrion*	no	hom
YLR213C::chr12_3	CRR1	2.33033	2.62501	6.23242	0.500876	-0.276692	Putative glycoside hydrolase of the spore wall envelope; required for normal spore wall assembly, possibly for cross-linking between the glucan and chitosan layers; expressed during sporulation	Verified	spore wall assembly (sensu Fungi)	hydrolase activity, acting on carbon-nitrogen (but not peptide) bonds	spore wall (sensu Fungi)	no	hom
YGL177W::chr7_2	YGL177W	1.44099	1.56312	6.22414	1.39011	-0.394482		Dubious				no	hom
YGL248W::chr7_3	PDE1	1.9279	2.41005	6.2083	0.75528	0.736344	Low-affinity cyclic AMP phosphodiesterase, controls glucose and intracellular acidification-induced cAMP signaling, target of the cAMP-protein kinase A (PKA) pathway; glucose induces transcription and inhibits translation	Verified	cAMP-mediated signaling	3',5'-cyclic-AMP phosphodiesterase activity	cellular component unknown	no	hom
YDR047W::chr4_3	HEM12	30.2833	5.32081	6.18014	30.7568	30.732	Uroporphyrinogen decarboxylase, catalyzes the fifth step in the heme biosynthetic pathway; localizes to both the cytoplasm and nucleus; activity inhibited by Cu2+, Zn2+, Fe2+, Fe3+ and sulfhydryl-specific reagents	Verified	heme biosynthetic process	uroporphyrinogen decarboxylase activity	cytoplasm*	yes	het
YCR006C::chr3_1	YCR006C	5.8459	5.24868	6.03553	7.13202	-1.06625		Dubious				no	hom
YDR244W::chr4_6	PEX5	1.17236	1.98898	6.01518	-0.121771	-0.706233	Peroxisomal membrane signal receptor for C-terminal tripeptide signal sequence (PTS1) of peroxisomal matrix proteins, required for peroxisomal matrix protein import, tetratricopeptide repeat protein, also involved in PTS1-independent import	Verified	peroxisome organization and biogenesis*	peroxisome targeting sequence binding*	cytosol*	no	hom
YPR079W::chr16_4	MRL1	5.51663	4.81435	5.94858	3.42488	-0.287869	Membrane protein with similarity to mammalian mannose-6-phosphate receptors, possibly functions as a sorting receptor in the delivery of vacuolar hydrolases	Verified	vacuolar transport	signal sequence binding	cytoplasm*	no	hom
YMR203W::chr13_4	TOM40	4.04958	1.9951	5.92317	2.89321	0.175627	Component of the TOM (translocase of outer membrane) complex responsible for recognition and initial import steps for all mitochondrially directed proteins; constitutes the core element of the protein conducting pore	Verified	protein import into mitochondrial matrix	protein transporter activity	mitochondrion*	yes	het
YGR122W::chr7_4	YGR122W	5.19309	7.3042	5.9062	4.68009	1.34172		Uncharacterized	negative regulation of transcription from RNA polymerase II promoter	molecular function unknown	cytoplasm	no	hom
YBR193C::chr2_4	MED8	1.78594	4.04248	5.88946	1.12786	0.188286	Subunit of the RNA polymerase II mediator complex; associates with core polymerase subunits to form the RNA polymerase II holoenzyme; essential for transcriptional regulation	Verified	transcription from RNA polymerase II promoter	RNA polymerase II transcription mediator activity	mediator complex*	yes	het
YGR118W::chr7_4	RPS23A	2.14909	4.09211	5.86266	0.638361	-0.175695	Ribosomal protein 28 (rp28) of the small (40S) ribosomal subunit, required for translational accuracy; nearly identical to Rps23Bp and similar to E. coli S12 and rat S23 ribosomal proteins; deletion of both RPS23A and RPS23B is lethal	Verified	translation*	structural constituent of ribosome	cytosolic small ribosomal subunit (sensu Eukaryota)	no	hom
YDR408C::chr4_7	ADE8	1.38794	3.82522	5.83941	-1.46437	-0.572074	Phosphoribosyl-glycinamide transformylase, catalyzes a step in the 'de novo' purine nucleotide biosynthetic pathway	Verified	'de novo' IMP biosynthetic process*	phosphoribosylglycinamide formyltransferase activity	cytoplasm*	no	hom
YGL169W::chr7_2	SUA5	4.61481	1.75943	5.83759	-0.323517	0.660155	Protein required for respiratory growth; null mutation suppresses the Cyc1p translation defect caused by the presence of an aberrant ATG codon upstream of the correct start	Verified	aerobic respiration	molecular function unknown	cytoplasm	yes	het
YGL141W::chr7_2	HUL5	6.78817	5.78198	5.81671	5.12655	1.7978	Protein with similarity to hect domain E3 ubiquitin-protein ligases, not essential for viability	Verified	protein monoubiquitination*	ubiquitin-protein ligase activity	cytoplasm*	no	hom
YBR213W::chr2_4	MET8	4.64715	4.83933	5.80782	5.84804	-0.557079	Bifunctional dehydrogenase and ferrochelatase, involved in the biosynthesis of siroheme; also involved in the expression of PAPS reductase and sulfite reductase	Verified	response to drug*	ferrochelatase activity*	cellular component unknown	no	hom
YDL181W::chr4_2	INH1	2.11595	6.69514	5.79638	3.44853	-1.35011	Protein that inhibits ATP hydrolysis by the F1F0-ATP synthase, inhibitory function is enhanced by stabilizing proteins Stf1p and Stf2p; has similarity to Stf1p and both Inh1p and Stf1p exhibit the potential to form coiled-coil structures	Verified	ATP synthesis coupled proton transport	enzyme inhibitor activity	mitochondrion*	no	het
YGL035C::chr7_1	MIG1	2.29586	1.18277	5.78985	0.41557	0.831814	Transcription factor involved in glucose repression; C2H2 zinc finger protein similar to mammalian Egr and Wilms tumor proteins	Verified	negative regulation of transcription by glucose	specific transcriptional repressor activity*	cytoplasm*	no	hom
YJR024C::chr00_13	YJR024C	7.30265	6.14187	5.76293	4.34111	-0.612232		Uncharacterized	biological process unknown	molecular function unknown	cytoplasm	no	hom
YGL092W::chr7_1	NUP145	-0.995269	2.54003	5.75983	1.11608	1.19323	Essential nucleoporin, catalyzes its own cleavage in vivo to generate a C-terminal fragment that assembles into the Nup84p subcomplex of the nuclear pore complex, and an N-terminal fragment of unknown function that is homologous to Nup100p	Verified	mRNA export from nucleus*	structural molecule activity	nuclear pore	yes	het
YDL238C::chr4_3	GUD1	4.01613	3.72701	5.75526	2.37573	-0.107303	Guanine deaminase, a catabolic enzyme of the guanine salvage pathway producing xanthine and ammonia from guanine; activity is low in exponentially-growing cultures but expression is increased in post-diauxic and stationary-phase cultures	Verified	guanine metabolic process	hydrolase activity, acting on carbon-nitrogen (but not peptide) bonds, in linear amides*	cytoplasm	no	hom
YPR085C::chr16_4	YPR085C	19.8697	3.84723	5.7369	4.44613	0.443173		Uncharacterized	biological process unknown	molecular function unknown	cellular component unknown	yes	het
YLR310C::chr12_4	CDC25	6.49387	2.24251	5.6829	1.18767	-0.691076	Membrane bound guanine nucleotide exchange factor (GEF or GDP-release factor); indirectly regulates adenylate cyclase through activation of Ras1p and Ras2p by stimulating the exchange of GDP for GTP; required for progression through G1	Verified	replicative cell aging*	Ras guanyl-nucleotide exchange factor activity	cytoplasm*	yes	het
YBR234C::chr2_4	ARC40	9.44927	3.2029	5.6497	2.83921	0.791623	Essential subunit of the ARP2/3 complex, which is required for the motility and integrity of cortical actin patches	Verified	actin filament organization*	structural constituent of cytoskeleton	Arp2/3 protein complex	yes	het
YKL209C::chr11_3	STE6	5.94973	1.30728	5.64349	0.958606	-0.185254	ATP-binding cassette (ABC) transporter required for the export of a-factor, catalyzes ATP hydrolysis coupled to a-factor transport, contains 12 transmembrane domains and two ATP binding domains, expressed only in MATa cells	Verified	peptide pheromone export	ATPase activity, coupled to transmembrane movement of substances	mating projection tip*	no	het
YGR091W::chr7_4	PRP31	24.4255	8.45778	5.6161	4.34631	1.4624	Splicing factor, component of the U4/U6-U5 snRNP complex	Verified	nuclear mRNA splicing, via spliceosome	RNA splicing factor activity, transesterification mechanism	mitochondrion*	yes	het
YCL006C::chr3_1/chr00_12	YCL006C_d	4.5307	4.26785	5.6051	2.74742	-1.21043		Deleted				no	hom
YGR239C::chr00_14	PEX21	1.49786	1.78838	5.56712	0.171349	-0.0892768	Part of a two-member peroxin family (Pex18p and Pex21p) specifically required for peroxisomal targeting of the Pex7p peroxisomal signal recognition factor and PTS2-type peroxisomal matrix proteins	Verified	protein targeting to peroxisome	protein binding*	cytosol*	no	hom
YDR464W::chr4_8	SPP41	24.472	4.73471	5.5235	4.12178	-1.01516	Protein involved in negative regulation of expression of spliceosome components PRP4 and PRP3	Verified	negative regulation of transcription from RNA polymerase II promoter	molecular function unknown	nucleus	yes	het
YDR465C::chr4_8	RMT2	5.7382	3.77741	5.50254	4.74001	-0.232026	Arginine methyltransferase; ribosomal protein L12 is a substrate	Verified	ribosome biogenesis and assembly*	protein-arginine N-methyltransferase activity	cytoplasm*	no	hom
YKL071W::chr11_1	YKL071W	6.18927	5.59926	5.4927	3.87407	0.312925		Uncharacterized	biological process unknown	molecular function unknown	cytoplasm	no	hom
YOR018W::chr15_1	ROD1	3.25854	2.57424	5.48852	1.66046	-0.545906	Membrane protein; overexpression confers resistance to the GST substrate o-dinitrobenzene as well as to zinc and calcium; contains 2 PY motifs, which are required for Rod1p interaction with Rsp5p, a hect-type ubiquitin ligase	Verified	response to drug	molecular function unknown	plasma membrane	no	hom
YMR161W::chr13_4	HLJ1	1.68562	4.06397	5.46624	2.73925	0.402589	Co-chaperone for Hsp40p, anchored in the ER membrane; with its homolog Hdj1p promotes ER-associated protein degradation (ERAD) of integral membrane substrates; similar to E. coli DnaJ	Verified	protein folding*	chaperone regulator activity*	endoplasmic reticulum*	no	hom
YDR248C::chr4_6	YDR248C	2.65055	2.02851	5.46162	0.884983	0.237431		Uncharacterized	biological process unknown	molecular function unknown	cytoplasm	no	hom
YER133W::chr00_5	GLC7	-0.406402	5.70992	5.45927	3.1832	-0.87425	Catalytic subunit of type 1 serine/threonine protein phosphatase, involved in many processes including glycogen metabolism, sporulation, and mitosis; interacts with multiple regulatory subunits; predominantly isolated with Sds22p	Verified	35S primary transcript processing*	protein phosphatase type 1 activity	nucleolus*	yes	het
YKR050W::chr11_3	TRK2	1.80215	1.36114	5.39333	-0.506555	0.151371	Component of the Trk1p-Trk2p potassium transport system	Verified	potassium ion homeostasis	potassium ion transporter activity	plasma membrane	no	hom
YMR167W::chr13_4	MLH1	2.68534	2.19826	5.36754	1.08249	0.408248	Protein required for mismatch repair in mitosis and meiosis, postmeiotic segregation, and spore viability; forms a complex with Pms1p and Msh2p to repair mismatched DNA; human homolog is associated with hereditary non-polyposis colon cancer	Verified	meiotic recombination*	DNA binding*	nucleus*	no	hom
YKL033W::chr11_1	YKL033W	12.7085	0.249154	5.35998	2.78849	-1.26777		Uncharacterized	biological process unknown	molecular function unknown	cytoplasm*	yes	het
YJR131W::chr00_12	MNS1	2.29308	2.25632	5.35231	1.09076	-0.65336	Alpha-1,2-mannosidase involved in ER quality control; catalyzes the removal of one mannose residue from Man9GlcNAc to produce a single isomer of Man8GlcNAc in N-linked oligosaccharide biosynthesis; integral to ER membrane	Verified	ER-associated protein catabolic process*	mannosyl-oligosaccharide 1,2-alpha-mannosidase activity	endoplasmic reticulum	no	hom
YLR084C::chr12_2	RAX2	2.45976	1.4135	5.3289	0.836502	1.04341	N-glycosylated protein involved in the maintenance of bud site selection during bipolar budding; localization requires Rax1p	Verified	bud site selection	molecular function unknown	mitochondrion*	no	hom
YBR205W::chr2_4	KTR3	3.07066	2.2746	5.32692	2.63104	-0.772585	Putative alpha-1,2-mannosyltransferase involved in O- and N-linked protein glycosylation; member of the KRE2/MNT1 mannosyltransferase family	Verified	cell wall organization and biogenesis*	mannosyltransferase activity	membrane fraction	no	hom
YDR397C::chr4_7	NCB2	-1.73997	2.69121	5.27222	1.55612	1.7933	Beta subunit of the NC2 dimeric histone-fold complex; represses RNA polymerase II transcription through binding to TBP and inhibition of TFIIA and TFIIB; homologous to the Dr1 subunit of the mammalian NC2 (negative cofactor2)	Verified	negative regulation of transcription from RNA polymerase II promoter	transcription corepressor activity	nucleus	yes	het
YOR173W::chr15_2	DCS2	5.15499	6.2184	5.25736	5.16867	-1.01409	Non-essential, stress induced regulatory protein containing a HIT (histidine triad) motif; modulates m7G-oligoribonucleotide metabolism; inhibits Dcs1p; regulated by Msn2p, Msn4p, and the Ras-cAMP-cAPK signaling pathway, similar to Dcs1p.	Verified	deadenylation-dependent decapping	m7G(5')pppN diphosphatase activity	cytoplasm*	no	hom
YGL241W::chr7_3	KAP114	0.786783	0.756094	5.2515	1.0421	0.0901118	Karyopherin, responsible for nuclear import of Spt15p, histones H2A and H2B, and Nap1p; amino terminus shows similarity to those of other importins, particularly Cse1p; localization is primarily nuclear	Verified	protein import into nucleus	protein carrier activity	cytoplasm*	no	hom
YOR143C::chr15_2	THI80	2.10477	2.89839	5.24714	1.88414	-0.267574	Thiamine pyrophosphokinase, phosphorylates thiamine to produce the coenzyme thiamine pyrophosphate (thiamine diphosphate)	Verified	thiamin diphosphate biosynthetic process	thiamin diphosphokinase activity	cytoplasm	yes	het
YGL151W::chr7_2	NUT1	3.13195	1.96423	5.19968	3.15437	0.37168	Component of the RNA polymerase II mediator complex, which is required for transcriptional activation and also has a role in basal transcription	Verified	regulation of transcription from RNA polymerase II promoter	molecular function unknown	nucleus*	no	hom
YGR099W::chr7_4	TEL2	6.62914	0.757196	5.19953	1.85491	-0.532602	Essential DNA-binding protein specific to single-stranded yeast telomeric DNA repeats, required for telomere length regulation and telomere position effect	Verified	telomere maintenance via telomerase	telomeric DNA binding	nuclear telomere cap complex	yes	het
YFL008W::chr6_1	SMC1	4.98105	-0.0663158	5.19842	2.41184	-0.271579	Subunit of the multiprotein cohesin complex, essential protein involved in chromosome segregation and in double-strand DNA break repair; SMC chromosomal ATPase family member, binds DNA with a preference for DNA with secondary structure	Verified	mitotic sister chromatid segregation*	ATPase activity*	nuclear cohesin complex	yes	het
YDR453C::chr4_8	TSA2	5.52072	5.63559	5.18974	4.35687	-0.435499	Stress inducible cytoplasmic thioredoxin peroxidase; cooperates with Tsa1p in the removal of reactive oxygen, nitrogen and sulfur species using thioredoxin as hydrogen donor; deletion enhances the mutator phenotype of tsa1 mutants	Verified	response to oxidative stress*	thioredoxin peroxidase activity*	cytoplasm	no	hom
YMR067C::chr00_6	UBX4	2.28789	1.44732	5.17669	1.3544	-0.75806	UBX (ubiquitin regulatory X) domain-containing protein that interacts with Cdc48p	Uncharacterized	ubiquitin-dependent protein catabolic process*	molecular function unknown	cytoplasm*	no	hom
YDR253C::chr4_6	MET32	0.991199	0.687574	5.16667	0.702235	-0.59689	Zinc-finger DNA-binding protein, involved in regulating expression of the methionine biosynthetic genes, similar to Met31p	Verified	sulfur amino acid metabolic process	DNA binding*	nucleus	no	hom
YNL243W::chr14_2	SLA2	1.08358	4.09856	5.14943	0.960954	-1.04686	Transmembrane actin-binding protein involved in membrane cytoskeleton assembly and cell polarization; adaptor protein that links actin to clathrin and endocytosis; present in the actin cortical patch of the emerging bud tip; dimer in vivo	Verified	telomere maintenance*	protein binding, bridging	actin cortical patch*	no	hom
YJL162C::chr10_1	JJJ2	1.87483	1.35913	5.13679	2.05254	0.0782276	Protein of unknown function, contains a J-domain, which is a region with homology to the E. coli DnaJ protein	Uncharacterized	biological process unknown	molecular function unknown	cytoplasm*	no	hom
YNL247W::chr14_1	YNL247W	4.06847	2.67218	5.11412	0.479057	-1.59544		Verified	ribosome biogenesis and assembly*	cysteine-tRNA ligase activity	cytoplasm*	yes	het
YPL191C::chr16_1	YPL191C	4.34781	4.52139	5.0793	3.03712	-0.521872		Uncharacterized	biological process unknown	molecular function unknown	cytoplasm	no	hom
YGR046W::chr00_14	TAM41	7.65785	-0.3411	5.05772	0.802687	0.00293871	Mitochondrial protein involved in protein import into the mitochondrial matrix; maintains the functional integrity of the TIM23 protein translocator complex; viability of null mutant is strain-dependent; mRNA is targeted to the bud	Verified	protein import into mitochondrial matrix	molecular function unknown	mitochondrion*	yes	het
YGL015C::chr7_1	YGL015C	2.60056	2.50766	5.03797	1.26718	-0.430382		Uncharacterized	biological process unknown	molecular function unknown	cellular component unknown	no	hom
YKR061W::chr11_3	KTR2	2.7145	1.84447	5.02339	1.59248	-0.0047962	Mannosyltransferase involved in N-linked protein glycosylation; member of the KRE2/MNT1 mannosyltransferase family	Verified	protein amino acid N-linked glycosylation*	mannosyltransferase activity	Golgi apparatus	no	hom
YOR171C::chr15_2	LCB4	3.97911	4.81709	5.02025	2.65886	0.421519	Sphingoid long-chain base kinase, responsible for synthesis of long-chain base phosphates, which function as signaling molecules, regulates synthesis of ceramide from exogenous long-chain bases, localizes to the Golgi and late endosomes	Verified	sphingolipid metabolic process*	D-erythro-sphingosine kinase activity	endoplasmic reticulum*	no	hom
YGR108W::chr7_4	CLB1	4.83475	6.11183	5.01699	4.25249	0.290768	B-type cyclin involved in cell cycle progression; activates Cdc28p to promote the transition from G2 to M phase; accumulates during G2 and M, then targeted via a destruction box motif for ubiquitin-mediated degradation by the proteasome	Verified	G2/M transition of mitotic cell cycle*	cyclin-dependent protein kinase regulator activity	cytoplasm*	no	hom
[truncated: 129 more rows]

## Sheet: Hyd
strain	Gene	z_result_nq:07_07_12_t06:Hydroxyurea:6.25:mM:Cervastatin:2:uM:5_20:heho_05_06:YPD	z_result_nq:07_07_12_t11:Cervastatin:5:uM:::mM:5_20:heho_05_06:YPD	z_result_nq:07_07_12_t14:Cervastatin:2:uM:::mM:5_20:heho_05_06:YPD	z_result_nq:07_07_12_t15:Hydroxyurea:50:mM:::mM:5_20:heho_05_06:YPD	z_result_nq:07_08_09_t01:Hydroxyurea:6.25:mM::::5_20:heho_05_06:YPD	Description	feature_qualifier	GO_process	GO_function	GO_component	essential_gene	zygosity
[truncated: 18 more rows]

[truncated: 1 more sheets: Hyd vs Cer.txt]
