# Supplementary material for: Systematic Prediction of Antifungal Drug Synergy by Chemogenomic Screening in Saccharomyces cerevisiae
Source: Front Fungal Biol. 2021 Jul 2;2:683414. doi: 10.3389/ffunb.2021.683414 (PMC10512392; doi:10.3389/ffunb.2021.683414)
Supplement: Supplementary file 2 [file Data_Sheet_2.ZIP › Sypplementary_data_4_(Single_compounds)/+ Mic vs Hyd.xlsx]

## Sheet: c2 - unique
strain	Gene	z_result_nq:07_08_04_t08:Hydroxyurea:2:mM:Miconazole:30:nM:5_20:heho_05_06:YPD	z_result_nq:07_07_12_t13:Hydroxyurea:2:mM:::mM:5_20:heho_05_06:YPD	z_result_nq:07_08_08_t02:Miconazole:30:nM::::5_20:heho_05_06:YPD	z_result_nq:07_07_12_t12:Miconazole:100:nM:::mM:5_20:heho_05_06:YPD	z_result_nq:07_07_12_t15:Hydroxyurea:50:mM:::mM:5_20:heho_05_06:YPD	Description	feature_qualifier	GO_process	GO_function	GO_component	essential_gene	zygosity			strain with Z>=2 apprearing only in combination
YAL033W::chr1_1	POP5	8.86897	0.816844	3.95487	6.8861	1.57505	Subunit of both RNase MRP, which cleaves pre-rRNA, and nuclear RNase P, which cleaves tRNA precursors to generate mature 5' ends	Verified	rRNA processing*	ribonuclease P activity*	ribonuclease MRP complex*	yes	het			YGR002C::chr7_3
YDL235C::chr4_3	YPD1	4.82448	0.139249	3.93102	-0.440091	1.63569	Phosphorelay intermediate protein, phosphorylated by the plasma membrane sensor Sln1p in response to osmotic stress and then in turn phosphorylates the response regulators Ssk1p in the cytosol and Skn7p in the nucleus	Verified	response to osmotic stress*	transferase activity, transferring phosphorus-containing groups	cytoplasm	yes	het			YPL190C::chr16_1
YDR413C::chr4_7	YDR413C	30.6805	-1.52685	3.92344	-1.69165	-1.30409		Dubious				yes	het			YHR088W::chr8_2
YER094C::chr00_8	PUP3	8.38133	1.33967	3.70919	3.87708	-0.0535581	Beta subunit of the 20S proteasome involved in ubiquitin-dependent catabolism; human homolog is subunit C10	Verified	ubiquitin-dependent protein catabolic process	endopeptidase activity	proteasome core complex, beta-subunit complex (sensu Eukaryota)	yes	het			YNL038W::chr14_4
YJL194W::chr10_1	CDC6	7.37445	-1.97651	3.65529	-4.07673	-2.83076	Essential ATP-binding protein required for DNA replication, component of the pre-replicative complex (pre-RC) which requires ORC to associate with chromatin and is in turn required for Mcm2-7p DNA association; homologous to S. pombe Cdc18p	Verified	pre-replicative complex formation	protein binding*	pre-replicative complex	yes	het			YIL143C::chr9_2
YPR190C::chr16_5	RPC82	13.6906	-1.18315	3.6173	-0.779308	-1.19215	RNA polymerase III subunit C82	Verified	ribosome biogenesis and assembly*	DNA-directed RNA polymerase activity	DNA-directed RNA polymerase III complex	yes	het			YLR378C::chr12_5
YNL287W::chr00_8	SEC21	31.0623	-0.894692	3.59815	1.52064	-2.17102	Gamma subunit of coatomer, a heptameric protein complex that together with Arf1p forms the COPI coat; involved in ER to Golgi transport of selective cargo	Verified	ER to Golgi vesicle-mediated transport*	molecular function unknown	endosome*	yes	het			YER172C::chr00_5
YBL034C::chr2_1	STU1	19.7534	0.907684	3.57484	18.8213	0.696841	Component of the mitotic spindle that binds to interpolar microtubules via its association with beta-tubulin (Tub2p); required for interpolar microtubules to provide an outward force on the spindle poles	Verified	microtubule nucleation	structural constituent of cytoskeleton	spindle pole body	yes	het			YBR038W::chr2_2
YGR147C::chr7_5	NAT2	5.92519	1.47298	3.31421	1.77556	0.135495	N alpha-acetyl-transferase, transfers acetyl group from acetyl coenzyme A to the N-terminal methionine residues of proteins	Verified	N-terminal peptidyl-methionine acetylation	peptide alpha-N-acetyltransferase activity	cytoplasm*	yes	het			YBL084C::chr2_1
YBL041W::chr2_1	PRE7	9.74469	0.851429	3.22654	6.17984	2.97333	20S proteasome beta-type subunit	Verified	ubiquitin-dependent protein catabolic process	endopeptidase activity	proteasome core complex, beta-subunit complex (sensu Eukaryota)	yes	het			YBR136W::chr2_3
YKL196C::chr11_3	YKT6	10.6337	-0.888143	3.22483	0.458613	0.158837	Vesicle membrane protein (v-SNARE) with acyltransferase activity; involved in trafficking to and within the Golgi, endocytic trafficking to the vacuole, and vacuolar fusion; membrane localization due to prenylation at the carboxy-terminus	Verified	vesicle fusion*	v-SNARE activity*	mitochondrion*	yes	het			YOR261C::chr15_3
YBR153W::chr2_3	RIB7	9.60382	1.31785	3.11806	0.554935	-0.432206	Diaminohydroxyphoshoribosylaminopyrimidine deaminase; catalyzes the second step of the riboflavin biosynthesis pathway	Verified	riboflavin biosynthetic process	diaminohydroxyphosphoribosylaminopyrimidine deaminase activity	cellular component unknown	yes	het			YDL108W::chr4_2
YER048W-A::chr00_2	ISD11	64.4388	-0.263971	2.99643	0.859691	1.85493	Protein required for mitochondrial iron-sulfur cluster biosynthesis	Verified	iron-sulfur cluster assembly	molecular function unknown	mitochondrion*	yes	het			YDR087C::chr4_4
YJL011C::chr00_13	RPC17	7.64646	-3.19987	2.98034	-2.73263	-3.29325	RNA polymerase III subunit C17; physically interacts with C31, C11, and TFIIIB70; may be involved in the recruitment of pol III by the preinitiation complex	Verified	transcription initiation from RNA polymerase III promoter	DNA-directed RNA polymerase activity	DNA-directed RNA polymerase III complex	yes	het			YPL218W::chr16_1
YBR070C::chr2_2	ALG14	10.9816	-1.03199	2.88248	6.73678	-0.751663	Component of UDP-GlcNAc transferase required for the second step of dolichyl-linked oligosaccharide synthesis; anchors the catalytic subunit Alg13p to the ER membrane; similar to bacterial and human glycosyltransferases	Verified	dolichol-linked oligosaccharide biosynthetic process	protein anchor*	membrane fraction*	yes	het			YOL133W::chr00_6
YMR131C::chr00_9	RRB1	11.2384	1.79936	2.79263	1.70562	2.3405	Essential nuclear protein involved in early steps of ribosome biogenesis; physically interacts with the ribosomal protein Rpl3p	Verified	ribosome biogenesis and assembly	molecular function unknown	nucleolus	yes	het			YDL092W::chr4_1
YBR198C::chr2_4	TAF5	22.3679	-0.00572363	2.7776	0.117743	-0.890433	Subunit (90 kDa) of TFIID and SAGA complexes, involved in RNA polymerase II transcription initiation and in chromatin modification	Verified	transcription initiation from RNA polymerase II promoter*	general RNA polymerase II transcription factor activity	SAGA complex*	yes	het			YER038C::chr5_3
YFR052W::chr00_2	RPN12	5.24647	2.85712	2.77027	3.68309	3.74984	Subunit of the 19S regulatory particle of the 26S proteasome lid; synthetically lethal with RPT1, which is an ATPase component of the 19S regulatory particle; physically interacts with Nob1p and Rpn3p	Verified	ubiquitin-dependent protein catabolic process	endopeptidase activity	proteasome regulatory particle, lid subcomplex (sensu Eukaryota)	yes	het			YML064C::chr13_1b
YLR127C::chr12_3	APC2	31.1096	-0.376943	2.76891	4.96777	-1.11512	Subunit of the Anaphase-Promoting Complex/Cyclosome (APC/C), which is a ubiquitin-protein ligase required for degradation of anaphase inhibitors, including mitotic cyclins, during the metaphase/anaphase transition; similar to cullin Cdc53p	Verified	mitotic sister chromatid segregation*	protein binding*	anaphase-promoting complex	yes	het			YOL134C::chr00_6
YAL025C::chr1_1	MAK16	5.24832	-0.893648	2.67372	1.26997	-2.55197	Essential nuclear protein, constituent of 66S pre-ribosomal particles; required for maturation of 25S and 5.8S rRNAs; required for maintenance of M1 satellite double-stranded RNA of the L-A virus	Verified	ribosome biogenesis and assembly*	molecular function unknown	nucleolus	yes	het			YML023C::chr00_11
YGL048C::chr7_1	RPT6	7.04872	2.3566	2.66739	3.91846	4.00074	One of six ATPases of the 19S regulatory particle of the 26S proteasome involved in the degradation of ubiquitinated substrates; bound by ubiquitin-protein ligases Ubr1p and Ufd4p; localized mainly to the nucleus throughout the cell cycle	Verified	ubiquitin-dependent protein catabolic process	ATPase activity*	nucleus*	yes	het			YLR305C::chr12_4
YGL171W::chr7_2	ROK1	50.0803	0.411111	2.66325	-1.24872	0.305128	ATP-dependent RNA helicase of the DEAD box family; required for 18S rRNA synthesis	Verified	35S primary transcript processing	ATPase activity*	nucleolus	yes	het			YGR115C::chr7_4
YBR091C::chr2_3	MRS5	9.89902	-2.29738	2.60339	-0.489929	-1.05778	Essential protein of the inner mitochondrial membrane, peripherally localized; component of the TIM22 complex, which is a twin-pore translocase that mediates insertion of numerous multispanning inner membrane proteins	Verified	protein import into mitochondrial inner membrane	protein transporter activity	mitochondrion*	yes	het			YDR201W::chr4_5
YCR012W::chr00_11	PGK1	10.8035	-0.411914	2.58978	2.30181	-0.793619	3-phosphoglycerate kinase, catalyzes transfer of high-energy phosphoryl groups from the acyl phosphate of 1,3-bisphosphoglycerate to ADP to produce ATP; key enzyme in glycolysis and gluconeogenesis	Verified	glycolysis*	phosphoglycerate kinase activity	cytoplasm*	yes	het			YHR040W::chr8_1
YDR118W::chr4_4	APC4	10.7742	1.93412	2.58338	2.93886	0.995262	Subunit of the Anaphase-Promoting Complex/Cyclosome (APC/C), which is a ubiquitin-protein ligase required for degradation of anaphase inhibitors, including mitotic cyclins, during the metaphase/anaphase transition	Verified	mitotic sister chromatid segregation*	protein binding*	anaphase-promoting complex	yes	het			YDR472W::chr4_8
YNR053C::chr00_4	NOG2	7.36166	-1.67741	2.55658	-2.08659	-3.32461	Putative GTPase that associates with pre-60S ribosomal subunits in the nucleolus and is required for their nuclear export and maturation	Verified	ribosome biogenesis and assembly*	GTPase activity	nucleus*	yes	het			YBR102C::chr2_3
YGR172C::chr7_5	YIP1	6.54969	-1.74481	2.52748	-2.95923	-1.67565	Integral membrane protein required for the biogenesis of ER-derived COPII transport vesicles; interacts with Yif1p and Yos1p; localizes to the Golgi, the ER, and COPII vesicles	Verified	ER to Golgi vesicle-mediated transport*	molecular function unknown	endoplasmic reticulum membrane*	yes	het			YDR280W::chr4_6
YBR123C::chr2_3	TFC1	8.24493	-0.221166	2.49842	1.77091	1.39385	One of six subunits of the RNA polymerase III transcription initiation factor complex (TFIIIC); part of the TauA globular domain of TFIIIC that binds DNA at the BoxA promoter sites of tRNA and similar genes; human homolog is TFIIIC-63	Verified	transcription initiation from RNA polymerase III promoter	RNA polymerase III transcription factor activity	transcription factor TFIIIC complex	yes	het			YML043C::chr13_1b
YPL117C::chr16_2	IDI1	14.8486	-1.31308	2.48883	-0.93888	-0.62089	Isopentenyl diphosphate:dimethylallyl diphosphate isomerase (IPP isomerase), catalyzes an essential activation step in the isoprenoid biosynthetic pathway; required for viability	Verified	ergosterol biosynthetic process	isopentenyl-diphosphate delta-isomerase activity	cytosol	yes	het			YER159C::chr00_5
YJL104W::chr10_2	PAM16	7.4865	1.30001	2.48749	3.45342	-0.0380028	Constituent of the mitochondrial import motor associated with the presequence translocase, along with Ssc1p, Tim44p, Mge1p, and Pam18p; has similarity to J-domain containing proteins	Verified	protein import into mitochondrial matrix	protein binding*	mitochondrion*	yes	het			YMR059W::chr00_6
YBL004W::chr2_1	UTP20	11.4429	-0.850484	2.41588	-0.112524	-1.21733	Component of the small-subunit (SSU) processome, which is involved in the biogenesis of the 18S rRNA	Verified	35S primary transcript processing	snoRNA binding	cytoplasm*	yes	het			YDR353W::chr4_7
YFR003C::chr6_1	YPI1	4.55123	-0.479826	2.41199	-1.92227	1.63766	Inhibitor of the type I protein phosphatase Glc7p, which is involved in regulation of a variety of metabolic processes; overproduction causes decreased cellular content of glycogen	Verified	protein amino acid dephosphorylation*	protein phosphatase inhibitor activity	cellular component unknown	yes	het			YKR081C::chr00_3
YKL059C::chr11_1	MPE1	10.822	0.144944	2.40828	0.145851	-0.374352	Essential conserved subunit of CPF (cleavage and polyadenylation factor), plays a role in 3' end formation of mRNA via the specific cleavage and polyadenylation of pre-mRNA, contains a putative RNA-binding zinc knuckle motif	Verified	mRNA polyadenylation*	RNA binding	mRNA cleavage and polyadenylation specificity factor complex	yes	het			YOL066C::chr15_5
YOR030W::chr15_1	DFG16	5.05657	-0.311699	2.39788	-0.403598	0.73504	Probable multiple transmembrane protein, involved in diploid invasive and pseudohyphal growth upon nitrogen starvation; required for accumulation of processed Rim101p	Verified	pseudohyphal growth*	molecular function unknown	cellular component unknown	no	hom			YDR437W::chr4_8
YDR016C::chr4_3	DAD1	20.0736	0.263824	2.27268	-1.55927	0.859993	Essential subunit of the Dam1 complex (aka DASH complex), couples kinetochores to the force produced by MT depolymerization thereby aiding in chromosome segregation; is transferred to the kinetochore prior to mitosis	Verified	mitotic spindle organization and biogenesis in nucleus*	structural constituent of cytoskeleton	condensed nuclear chromosome kinetochore*	yes	het			YGL137W::chr7_2
YGL247W::chr7_3	BRR6	12.5598	0.332055	2.27109	8.4931	0.0230061	Essential nuclear envelope integral membrane protein required for nuclear transport; depletion alters nucleoporin distribution and nuclear envelope morphology, suggesting a role in the spatial organization of nuclear pores	Verified	mRNA export from nucleus*	molecular function unknown	nuclear envelope	yes	het			YDR050C::chr00_11
YBL030C::chr2_1	PET9	4.5585	-1.90385	2.25769	-2.5585	1.13114	Major ADP/ATP carrier of the mitochondrial inner membrane, exchanges cytosolic ADP for mitochondrially synthesized ATP; required for viability in many common lab strains carrying a mutation in the polymorphic SAL1 gene	Verified	aerobic respiration*	ATP:ADP antiporter activity	mitochondrion*	yes	het			YGR119C::chr7_4
YDL150W::chr4_2	RPC53	5.72885	-0.865984	2.24989	-1.54554	-3.94992	RNA polymerase III subunit C53	Verified	transcription from RNA polymerase III promoter	DNA-directed RNA polymerase activity	DNA-directed RNA polymerase III complex	yes	het			YGL065C::chr7_1
YMR239C::chr13_5	RNT1	6.19185	0.639254	2.24636	-0.133039	-0.599191	RNAase III; cleaves a stem-loop structure at the 3' end of U2 snRNA to ensure formation of the correct U2 3' end	Verified	ribosome biogenesis and assembly*	ribonuclease III activity	nucleolus*	yes	het			YOR046C::chr15_1
YHR118C::chr8_2	ORC6	14.128	2.0573	2.20492	3.29873	2.69802	Subunit of the origin recognition complex, which directs DNA replication by binding to replication origins and is also involved in transcriptional silencing; may be phosphorylated by Cdc28p	Verified	chromatin silencing at silent mating-type cassette*	DNA replication origin binding	pre-replicative complex*	yes	het			YPL094C::chr16_2
YDR407C::chr4_7	TRS120	8.67155	-0.980938	2.16716	-1.38563	-0.196481	One of 10 subunits of the transport protein particle (TRAPP) complex of the cis-Golgi which mediates vesicle docking and fusion; involved in endoplasmic reticulum (ER) to Golgi membrane traffic	Verified	ER to Golgi vesicle-mediated transport	molecular function unknown	TRAPP complex	yes	het			YBL035C::chr2_1
YHR164C::chr8_3	DNA2	10.1378	0.43347	2.14638	1.51265	-0.520811	Essential tripartite DNA replication factor with single-stranded DNA-dependent ATPase, ATP-dependent nuclease, and helicase activities; required for Okazaki fragment processing; involved in DNA repair pathways; potential Cdc28p substrate	Verified	telomere maintenance*	ATP-dependent DNA helicase activity*	nucleus*	yes	het			YJR093C::chr00_12
YBL092W::chr2_1	RPL32	5.05379	-2.3654	2.1442	-0.461384	-2.3567	Protein component of the large (60S) ribosomal subunit, has similarity to rat L32 ribosomal protein; overexpression disrupts telomeric silencing	Verified	translation	structural constituent of ribosome	cytosolic large ribosomal subunit (sensu Eukaryota)	yes	het			YBL018C::chr2_1
YDR355C::chr4_7	YDR355C	27.0802	0.430482	2.0626	0.910008	-0.605849		Dubious				yes	het			YDR091C::chr4_4
YCL043C::chr3_1	PDI1	4.38718	2.52751	2.04975	10.2507	0.87057	Protein disulfide isomerase, multifunctional protein resident in the endoplasmic reticulum lumen, essential for the formation of disulfide bonds in secretory and cell-surface proteins, unscrambles non-native disulfide bonds	Verified	protein folding	protein disulfide isomerase activity*	endoplasmic reticulum lumen	yes	het			YDR427W::chr00_11
YBL097W::chr2_2	BRN1	5.6408	1.15243	2.04442	3.64022	1.11709	Essential protein required for chromosome condensation, likely to function as an intrinsic component of the condensation machinery, may influence multiple aspects of chromosome transmission and dynamics	Verified	mitotic sister chromatid segregation*	molecular function unknown	nucleus*	yes	het			YPR055W::chr16_4
YDR141C::chr4_4	DOP1	8.51714	-0.934373	2.03412	-2.36792	-0.823588	Protein of unknown function, essential for viability, involved in establishing cellular polarity and morphogenesis; the authentic, non-tagged protein is detected in highly purified mitochondria in high-throughput studies	Verified	cell morphogenesis	molecular function unknown	cytoplasm*	yes	het			YPL237W::chr16_1
YGR002C::chr7_3	SWC4	4.95812	0.346855	1.99184	2.45962	-0.0772419	Protein of unknown function, component of the Swr1p complex that incorporates Htz1p into chromatin; component of the NuA4 histone acetyltransferase complex	Verified	DNA repair*	DNA binding	nucleus*	yes	het			YKL089W::chr11_1
YPL190C::chr16_1	NAB3	9.25666	-0.614073	1.98233	-0.618611	1.26297	Single stranded DNA binding protein; acidic ribonucleoprotein; required for termination of non-poly(A) transcripts and efficient splicing; interacts with Nrd1p	Verified	regulation of transcription from RNA polymerase II promoter*	poly(A) binding	nucleus	yes	het			YDL153C::chr4_2
YHR088W::chr8_2	RPF1	4.01508	1.03209	1.97719	9.01069	-0.0508075	Nucleolar protein involved in the assembly of the large ribosomal subunit; constituent of 66S pre-ribosomal particles; contains a sigma(70)-like motif, which is thought to bind RNA	Verified	ribosome biogenesis and assembly*	rRNA primary transcript binding	nucleolus	yes	het			YGR120C::chr7_4
YNL038W::chr14_4	GPI15	7.58613	-0.154972	1.95924	-0.934142	-0.646756	Protein involved in the synthesis of N-acetylglucosaminyl phosphatidylinositol (GlcNAc-PI), the first intermediate in the synthesis of glycosylphosphatidylinositol (GPI) anchors; homologous to the human PIG-H protein	Verified	GPI anchor biosynthetic process	UDP-glycosyltransferase activity	glycosylphosphatidylinositol-N-acetylglucosaminyltransferase (GPI-GnT) complex	yes	het			YDR365C::chr4_7
YIL143C::chr9_2	SSL2	20.861	-1.96833	1.93794	-1.57854	-0.917906	Component of the holoenzyme form of RNA polymerase transcription factor TFIIH, has DNA-dependent ATPase/helicase activity and is required, with Rad3p, for unwinding promoter DNA; involved in DNA repair; homolog of human ERCC3	Verified	transcription initiation from RNA polymerase II promoter*	general RNA polymerase II transcription factor activity*	transcription factor TFIIH complex*	yes	het			YDL060W::chr4_1
YLR378C::chr12_5	SEC61	17.2216	-1.88588	1.91146	1.24463	-0.906858	Essential subunit of Sec61 complex (Sec61p, Sbh1p, and Sss1p); forms a channel for SRP-dependent protein import and retrograde transport of misfolded proteins out of the ER; with Sec63 complex allows SRP-independent protein import into ER	Verified	protein targeting to ER*	protein transporter activity	integral to endoplasmic reticulum membrane*	yes	het			YOR372C::chr15_4
YER172C::chr00_5	BRR2	5.40647	-1.99862	1.88583	1.31774	-1.99862	RNA-dependent ATPase RNA helicase involved in the facilitation and disruption of snRNA interactions, required for disruption of U4/U6 base-pairing in native snRNPs to activate the spliceosome for catalysis	Verified	U2-type spliceosome conformational change to release U4 and U1	RNA splicing factor activity, transesterification mechanism*	U4/U6 x U5 tri-snRNP complex*	yes	het			YHR166C::chr8_3
YBR038W::chr2_2	CHS2	7.30436	-1.71018	1.87875	-0.792453	-3.80111	Chitin synthase II, requires activation from zymogenic form in order to catalyze the transfer of N-acetylglucosamine (GlcNAc) to chitin; required for the synthesis of chitin in the primary septum during cytokinesis	Verified	cytokinesis*	chitin synthase activity	bud neck	yes	het			YPR103W::chr16_4
YBL084C::chr2_1	CDC27	24.8449	-0.748949	1.80744	-1.09035	-0.331222	Subunit of the Anaphase-Promoting Complex/Cyclosome (APC/C), which is a ubiquitin-protein ligase required for degradation of anaphase inhibitors, including mitotic cyclins, during the metaphase/anaphase transition	Verified	mitotic sister chromatid segregation*	protein binding*	anaphase-promoting complex	yes	het			YBR110W::chr2_3
YBR136W::chr2_3	MEC1	5.15041	0.443859	1.75312	-1.39237	-2.19153	Genome integrity checkpoint protein and PI kinase superfamily member; signal transducer required for cell cycle arrest and transcriptional responses prompted by damaged or unreplicated DNA; monitors and participates in meiotic recombination	Verified	telomere maintenance*	protein kinase activity	nucleus*	yes	het			YOR110W::chr15_2
YGR113W::chr7_4	DAM1	8.4929	2.68994	1.74659	9.07468	1.57393	Essential subunit of the Dam1 complex (aka DASH complex), couples kinetochores to the force produced by MT depolymerization thereby aiding in chromosome segregation; Ipl1p target for regulating kinetochore-MT attachments	Verified	mitotic spindle organization and biogenesis in nucleus*	structural constituent of cytoskeleton	condensed nuclear chromosome kinetochore*	yes	het			YHR036W::chr8_1
YOR261C::chr15_3	RPN8	15.1269	1.95992	1.71695	1.85091	3.10724	Essential, non-ATPase regulatory subunit of the 26S proteasome; has similarity to the human p40 proteasomal subunit and to another S. cerevisiae regulatory subunit, Rpn11p	Verified	ubiquitin-dependent protein catabolic process	molecular function unknown	proteasome regulatory particle, lid subcomplex (sensu Eukaryota)	yes	het			YNL221C::chr14_2
YDL108W::chr4_2	KIN28	4.47256	-0.0359258	1.70193	-0.154362	0.93486	Serine/threonine protein kinase, subunit of the transcription factor TFIIH; involved in transcription initiation at RNA polymerase II promoters	Verified	protein amino acid phosphorylation*	general RNA polymerase II transcription factor activity*	transcription factor TFIIH complex	yes	het			YNR043W::chr14_4
YDR087C::chr4_4	RRP1	15.4228	0.850205	1.6873	-0.883172	2.04605	Essential evolutionarily conserved nucleolar protein necessary for biogenesis of 60S ribosomal subunits and processing of pre-rRNAs to mature rRNAs, associated with several distinct 66S pre-ribosomal particles	Verified	ribosome biogenesis and assembly*	molecular function unknown	nucleus*	yes	het			YOR116C::chr15_2
YPL218W::chr16_1	SAR1	4.86665	0.21342	1.67888	0.00733014	-0.0310121	GTPase, GTP-binding protein of the ARF family, component of COPII coat of vesicles; required for transport vesicle formation during ER to Golgi protein transport	Verified	ER to Golgi vesicle-mediated transport	GTPase activity	COPII vesicle coat	yes	het			YDR292C::chr4_6
YOL133W::chr00_6	HRT1	19.0838	0.248593	1.64227	7.7278	-1.03893	RING finger containing subunit of Skp1-Cullin-F-box ubiquitin protein ligases (SCF); required for Gic2p, Far1p, Sic1p and Cln2p degradation; may tether Cdc34p (a ubiquitin conjugating enzyme or E2) and Cdc53p (a cullin) subunits of SCF	Verified	G1/S transition of mitotic cell cycle*	protein binding*	cytoplasm*	yes	het			YCL041C::chr00_11
YDL092W::chr4_1	SRP14	4.95435	0.9326	1.6377	0.919503	0.937275	Signal recognition particle (SRP) subunit, interacts with the RNA component of SRP to form the Alu domain, which is the region of SRP responsible for arrest of nascent chain elongation during membrane targeting; homolog of mammalian SRP14	Verified	protein targeting to ER*	signal sequence binding	signal recognition particle (sensu Eukaryota)	yes	het			YOR304W::chr15_4
YER038C::chr5_3	KRE29	4.20989	0.273626	1.63407	-1.59451	2.12637	Essential subunit of the Mms21-Smc5-Smc6 complex; protein of unknown function; required for growth and DNA repair; heterozygous mutant shows haploinsufficiency in K1 killer toxin resistance	Verified	DNA repair	molecular function unknown	cytoplasm*	yes	het			YNR026C::chr14_4
YML064C::chr13_1b	TEM1	9.80762	-1.25442	1.62387	-4.01453	-1.57283	GTP-binding protein of the ras superfamily involved in termination of M-phase; controls actomyosin and septin dynamics during cytokinesis	Verified	regulation of exit from mitosis	protein binding*	spindle pole body	yes	het			YKL152C::chr11_2
YOL134C::chr00_6	YOL134C	4.824	0.383141	1.60815	3.06225	-1.04049		Dubious				yes	het			YHR188C::chr8_3
YML023C::chr00_11	NSE5	14.0221	-1.88942	1.57662	-0.551869	0.179042	Essential subunit of the Mms21-Smc5-Smc6 complex; required for cell viability and DNA repair	Verified	DNA repair	molecular function unknown	nucleus*	yes	het			YLR458W::chr00_4
YLR305C::chr12_4	STT4	4.56224	-1.97778	1.5524	-2.35417	-1.53595	Phosphatidylinositol-4-kinase that functions in the Pkc1p protein kinase pathway; required for normal vacuole morphology, cell wall integrity, and actin cytoskeleton organization	Verified	actin cytoskeleton organization and biogenesis*	1-phosphatidylinositol 4-kinase activity	mitochondrion*	yes	het			YLR276C::chr12_4
YGR115C::chr7_4	YGR115C	4.6529	1.58543	1.53467	4.9641	1.90501		Dubious				yes	het			YDR390C::chr4_7
YDR201W::chr4_5	SPC19	18.9067	-1.3669	1.52464	0.364418	0.5239	Essential subunit of the Dam1 complex (aka DASH complex), couples kinetochores to the force produced by MT depolymerization thereby aiding in chromosome segregation; also localized to nuclear side of spindle pole body	Verified	microtubule nucleation*	structural constituent of cytoskeleton	spindle pole body*	yes	het			YMR213W::chr13_4
YHR040W::chr8_1	BCD1	16.1468	-1.07294	1.50246	0.806307	0.532037	Essential protein required for the accumulation of box C/D snoRNA	Verified	snoRNA metabolic process	nucleic acid binding	cytoplasm*	yes	het			YLR196W::chr12_3
YDR472W::chr4_8	TRS31	56.7731	1.83383	1.49552	1.25871	3.36219	One of 10 subunits of the transport protein particle (TRAPP) complex of the cis-Golgi which mediates vesicle docking and fusion; involved in endoplasmic reticulum (ER) to Golgi membrane traffic	Verified	ER to Golgi vesicle-mediated transport	molecular function unknown	TRAPP complex	yes	het			YLR045C::chr12_2
YBR102C::chr2_3	EXO84	29.2082	-2.06272	1.49129	-2.66202	-3.04965	Essential protein with dual roles in spliceosome assembly and exocytosis; the exocyst complex (Sec3p, Sec5p, Sec6p, Sec8p, Sec10p, Sec15p, Exo70p, and Exo84p) mediates polarized targeting of secretory vesicles to active sites of exocytosis	Verified	exocytosis*	protein binding	bud neck*	yes	het			YDR331W::chr4_6
YDR280W::chr4_6	RRP45	8.8674	-1.07282	1.49003	-3.44524	-2.38749	Protein involved in rRNA processing; component of the exosome 3->5 exonuclease complex	Verified	35S primary transcript processing*	3'-5'-exoribonuclease activity	nuclear exosome (RNase complex)*	yes	het			YMR290C::chr13_5
YML043C::chr13_1b	RRN11	23.714	-0.776551	1.48738	0.188223	-1.4122	Protein required for rDNA transcription by RNA polymerase I, component of the core factor (CF) of rDNA transcription factor, which also contains Rrn6p and Rrn7p	Verified	transcription from RNA polymerase I promoter	RNA polymerase I transcription factor activity	RNA polymerase I transcription factor complex	yes	het			YOR244W::chr15_3
YER159C::chr00_5	BUR6	11.4256	-1.82435	1.469	-2.56453	-0.65832	Protein that forms a heterodimeric histone-fold NC2 general transcription regulator complex with Ydr1p that binds to TBP and represses RNA pol II transcription during assembly of the preinitiation complex, homologous to human NC2alpha	Verified	negative regulation of transcription from RNA polymerase II promoter	transcription corepressor activity	nucleus	yes	het			YLR186W::chr12_3
YMR059W::chr00_6	SEN15	7.94209	-2.83305	1.45876	0.487006	-1.95311	Subunit of the tRNA splicing endonuclease, which is composed of Sen2p, Sen15p, Sen34p, and Sen54p	Verified	tRNA splicing	tRNA-intron endonuclease activity	mitochondrial outer membrane*	yes	het			YPL151C::chr16_2
YDR353W::chr4_7	TRR1	17.8091	-0.250351	1.45509	14.5274	-0.602819	Cytoplasmic thioredoxin reductase, key regulatory enzyme that determines the redox state of the thioredoxin system, which acts as a disulfide reductase system and protects cells against both oxidative and reductive stress	Verified	response to oxidative stress*	thioredoxin-disulfide reductase activity	cytoplasm	yes	het			YKL052C::chr11_1
YKR081C::chr00_3	RPF2	6.53284	1.90219	1.43395	5.34343	2.84316	Essential protein involved in the processing of pre-rRNA and the assembly of the 60S ribosomal subunit; interacts with ribosomal protein L11; localizes predominantly to the nucleolus; constituent of 66S pre-ribosomal particles	Verified	ribosome biogenesis and assembly*	rRNA binding*	nucleolus	yes	het			YMR094W::chr00_9
YOL066C::chr15_5	RIB2	19.782	0.977421	1.41088	1.89922	-0.944024	DRAP deaminase, catalyzes the third step of the riboflavin biosynthesis pathway; cytoplasmic tRNA pseudouridine synthase involved in pseudouridylation of cytoplasmic tRNAs at position 32	Verified	riboflavin biosynthetic process*	pseudouridylate synthase activity*	cytoplasm	yes	het			YHR023W::chr00_10
YDR437W::chr4_8	GPI19	8.77821	1.67715	1.40371	5.60809	-0.499719	Subunit of GPI-GlcNAc transferase involved in synthesis of N-acetylglucosaminyl phosphatidylinositol (GlcNAc-PI), which is the first intermediate in glycosylphosphatidylinositol (GPI) anchor synthesis, shares similarity with mammalian PIG-P	Verified	GPI anchor biosynthetic process	UDP-glycosyltransferase activity	endoplasmic reticulum*	yes	het			YHR188C::chr00_21
YGL137W::chr7_2	SEC27	24.0806	0.182119	1.38822	1.60753	0.390006	Essential beta'-coat protein of the COPI coatomer, involved in ER-to-Golgi and Golgi-to-ER transport; contains WD40 domains that mediate cargo selective interactions; 45% sequence identity to mammalian beta'-COP	Verified	ER to Golgi vesicle-mediated transport*	molecular function unknown	COPI vesicle coat	yes	het			YJL010C::chr00_13
YDR050C::chr00_11	TPI1	16.659	0.909093	1.3678	6.56095	2.63053	Triose phosphate isomerase, abundant glycolytic enzyme; mRNA half-life is regulated by iron availability; transcription is controlled by activators Reb1p, Gcr1p, and Rap1p through binding sites in the 5' non-coding region	Verified	glycolysis	triose-phosphate isomerase activity	cytoplasm	yes	het			YKL173W::chr11_2
YGR119C::chr7_4	NUP57	6.85936	0.893452	1.36536	0.850058	0.556761	Essential subunit of the nuclear pore complex (NPC), functions as the organizing center of an NPC subcomplex containing Nsp1p, Nup49p, Nup57p, and Nic96p	Verified	mRNA export from nucleus*	structural molecule activity	nuclear pore	yes	het			YBR160W::chr2_3
YGL065C::chr7_1	ALG2	7.96543	0.0257462	1.35294	-1.43333	0.285345	Presumed early mannosyltransferase involved in the N-linked glycosylation pathway; alg2 mutants exhibit temperature-sensitive growth and abnormal accumulation of the lipid-linked oligosaccharide Man2GlcNAc2-PP-Dol	Verified	oligosaccharide-lipid intermediate assembly	glycolipid mannosyltransferase activity	endoplasmic reticulum	yes	het			YPL160W::chr16_2
YOR117W::chr15_2	RPT5	9.5807	2.40653	1.33802	0.785932	6.10227	One of six ATPases of the 19S regulatory particle of the 26S proteasome involved in the degradation of ubiquitinated substrates; recruited to the GAL1-10 promoter region upon induction of transcription	Verified	ubiquitin-dependent protein catabolic process	ATPase activity*	proteasome regulatory particle, base subcomplex (sensu Eukaryota)	yes	het			YOR370C::chr15_4
YOR046C::chr15_1	DBP5	7.30164	-1.20493	1.32171	1.22763	-1.65592	Cytoplasmic ATP-dependent RNA helicase of the DEAD-box family involved in mRNA export from the nucleus	Verified	mRNA export from nucleus	RNA helicase activity	cytoplasm*	yes	het			YGR024C::chr00_14
YPL094C::chr16_2	SEC62	10.145	-1.07668	1.30468	-0.790623	-0.874828	Essential subunit of Sec63 complex (Sec63p, Sec62p, Sec66p and Sec72p); with Sec61 complex, Kar2p/BiP and Lhs1p forms a channel competent for SRP-dependent and post-translational SRP-independent protein targeting and import into the ER	Verified	posttranslational protein targeting to membrane	protein binding*	endoplasmic reticulum membrane*	yes	het			YLR355C::chr12_5
YBL035C::chr2_1	POL12	13.5573	0.195634	1.3018	0.766744	-0.76327	B subunit of DNA polymerase alpha-primase complex, required for initiation of DNA replication during mitotic and premeiotic DNA synthesis; also functions in telomere capping and length regulation	Verified	DNA replication initiation*	alpha DNA polymerase activity	nucleus*	yes	het			YDR168W::chr4_5
YJR093C::chr00_12	FIP1	5.43282	-0.446873	1.2821	2.55363	0.329169	Subunit of cleavage polyadenylation factor (CPF), interacts directly with poly(A) polymerase (Pap1p) to regulate its activity	Verified	mRNA polyadenylation*	protein binding*	mRNA cleavage and polyadenylation specificity factor complex	yes	het			YGR267C::chr00_3
YBL018C::chr2_1	POP8	15.4601	0.0980985	1.28048	3.8282	1.72234	Subunit of both RNase MRP, which cleaves pre-rRNA, and nuclear RNase P, which cleaves tRNA precursors to generate mature 5' ends	Verified	rRNA processing*	ribonuclease P activity*	ribonuclease MRP complex*	yes	het			YBR011C::chr2_2
YDR091C::chr4_4	RLI1	12.0169	-1.33483	1.27166	-0.296859	-0.734898	Essential iron-sulfur protein required for ribosome biogenesis and translation initiation; facilitates binding of a multifactor complex (MFC) of translation initiation factors to the small ribosomal subunit; predicted ABC family ATPase	Verified	translational initiation*	ATPase activity*	cytoplasm*	yes	het			YDR434W::chr4_7
YDR427W::chr00_11	RPN9	16.8005	1.0588	1.2599	13.4873	3.57311	Non-ATPase regulatory subunit of the 26S proteasome, has similarity to putative proteasomal subunits in other species; null mutant is temperature sensitive and exhibits cell cycle and proteasome assembly defects	Verified	ubiquitin-dependent protein catabolic process	structural molecule activity	proteasome regulatory particle, lid subcomplex (sensu Eukaryota)	yes	het			YJR112W::chr00_12
YHR065C::chr8_2	RRP3	5.09844	2.50414	1.25851	2.85373	2.5805	Protein involved in rRNA processing; required for maturation of the 35S primary transcript of pre-rRNA and for cleavage leading to mature 18S rRNA; homologous to eIF-4a, which is a DEAD box RNA-dependent ATPase with helicase activity	Verified	ribosome biogenesis and assembly*	ATP-dependent RNA helicase activity	nucleolus	yes	het			YLL008W::chr12_1
YDR526C::chr00_17a	YDR526C	9.34196	2.33435	1.25667	5.04663	2.30505		Dubious				yes	het			YJR068W::chr00_12
YPR055W::chr16_4	SEC8	5.70406	0.849561	1.24653	4.7148	0.72881	Essential 121kDa subunit of the exocyst complex (Sec3p, Sec5p, Sec6p, Sec8p, Sec10p, Sec15p, Exo70p, and Exo84p), which has the essential function of mediating polarized targeting of secretory vesicles to active sites of exocytosis	Verified	cytokinesis*	protein binding	bud tip*	yes	het			YLR274W::chr12_4
YPL237W::chr16_1	SUI3	5.89437	-0.661923	1.22075	-4.05155	-3.18944	Beta subunit of the translation initiation factor eIF2, involved in the identification of the start codon; proposed to be involved in mRNA binding	Verified	translational initiation	translation initiation factor activity	ribosome*	yes	het			YFL017C::chr6_1
YKL089W::chr11_1	MIF2	12.1984	1.60403	1.20713	0.978316	1.4533	Kinetochore protein with homology to human CENP-C, required for structural integrity of the spindle during anaphase spindle elongation, interacts with histones H2A, H2B, and H4, phosphorylated by Ipl1p	Verified	chromosome segregation*	centromeric DNA binding	nucleus*	yes	het			YLR115W::chr12_2
YDL153C::chr4_2	SAS10	25.9752	1.19978	1.19882	3.12071	2.26726	Component of the small (ribosomal) subunit (SSU) processosome required for pre-18S rRNa processing; essential nucleolar protein that, when overproduced, disrupts silencing	Verified	ribosome biogenesis and assembly*	snoRNA binding	nucleus*	yes	het			YDL084W::chr4_1
YGR120C::chr7_4	COG2	4.71363	0.189031	1.19756	4.99645	0.287003	Essential component of the conserved oligomeric Golgi complex (Cog1p through Cog8p), a cytosolic tethering complex that functions in protein trafficking to mediate fusion of transport vesicles to Golgi compartments	Verified	ER to Golgi vesicle-mediated transport*	protein binding	soluble fraction*	yes	het			YDL164C::chr4_2
YDR365C::chr4_7	ESF1	7.22003	1.39298	1.19606	1.5625	1.28253	Nucleolar protein involved in pre-rRNA processing; depletion causes severely decreased 18S rRNA levels	Verified	ribosome biogenesis and assembly*	RNA binding	nucleus*	yes	het			YGR274C::chr00_3
YDL060W::chr4_1	TSR1	12.9011	-0.856351	1.18546	-0.670919	-1.67023	Protein required for processing of 20S pre-rRNA in the cytoplasm, associates with pre-40S ribosomal particles	Verified	ribosome biogenesis and assembly*	ribonucleoprotein binding	cytoplasm*	yes	het			YDR023W::chr4_3
YOR372C::chr15_4	NDD1	6.18432	-0.623593	1.18465	1.46964	-0.481808	Transcriptional activator essential for nuclear division; localized to the nucleus; essential component of the mechanism that activates the expression of a set of late-S-phase-specific genes	Verified	G2/M-specific transcription in mitotic cell cycle	transcription coactivator activity	nucleus	yes	het			YML015C::chr00_11
YHR166C::chr8_3	CDC23	19.0777	0.822912	1.1764	3.59596	-0.579087	Subunit of the anaphase-promoting complex/cyclosome (APC/C), which is a ubiquitin-protein ligase required for degradation of anaphase inhibitors, including mitotic cyclins, during the metaphase/anaphase transition	Verified	mitotic sister chromatid segregation*	protein binding*	anaphase-promoting complex	yes	het			YDR499W::chr4_8
YPR103W::chr16_4	PRE2	8.72655	1.39488	1.17086	0.393802	0.955638	20S proteasome beta-type subunit, responsible for the chymotryptic activity of the proteasome	Verified	ubiquitin-dependent protein catabolic process	endopeptidase activity	proteasome core complex, beta-subunit complex (sensu Eukaryota)	yes	het			YPL252C::chr16_1
YBR110W::chr2_3	ALG1	5.82818	1.00891	1.16815	-0.0015715	1.80147	Mannosyltransferase, involved in asparagine-linked glycosylation in the endoplasmic reticulum (ER); essential for viability, mutation is functionally complemented by human ortholog	Verified	protein amino acid N-linked glycosylation*	beta-1,4-mannosyltransferase activity	endoplasmic reticulum*	yes	het			YNR038W::chr14_4
YOR110W::chr15_2	TFC7	13.2328	0.452219	1.16496	0.150863	1.55774	One of six subunits of the RNA polymerase III transcription initiation factor complex (TFIIIC); part of the TauA globular domain of TFIIIC that binds DNA at the BoxA promoter sites of tRNA and similar genes	Verified	transcription initiation from RNA polymerase III promoter	RNA polymerase III transcription factor activity	transcription factor TFIIIC complex	yes	het			YOR159C::chr15_2
YHR036W::chr8_1	BRL1	7.54958	0.318595	1.16151	0.666169	1.12462	Essential nuclear envelope integral membrane protein identified as a suppressor of a cold-sensitive mutant of CRM1, a karyopherin; homologous to and interacts with Brr6p, which is a nuclear envelope protein involved in nuclear export	Verified	mRNA export from nucleus*	molecular function unknown	endoplasmic reticulum*	yes	het			YFR051C::chr00_2
YNL221C::chr14_2	POP1	8.09559	-0.8728	1.1382	1.96888	-1.53275	Subunit of both RNase MRP, which cleaves pre-rRNA, and nuclear RNase P, which cleaves tRNA precursors to generate mature 5' ends; binds to the RPR1 RNA subunit in Rnase P	Verified	rRNA processing*	ribonuclease P activity*	ribonuclease MRP complex*	yes	het			YGR029W::chr7_4
YNR043W::chr14_4	MVD1	5.74559	-2.21422	1.05991	-2.08994	-1.68989	Mevalonate pyrophosphate decarboxylase, essential enzyme involved in the biosynthesis of isoprenoids and sterols, including ergosterol; acts as a homodimer	Verified	ergosterol biosynthetic process*	diphosphomevalonate decarboxylase activity	cytosol	yes	het			YPR182W::chr16_5
YOR116C::chr15_2	RPO31	9.6496	-0.396578	1.04826	-1.014	-3.18075	RNA polymerase III subunit C160, part of core enzyme; similar to bacterial beta-prime subunit	Verified	transcription from RNA polymerase III promoter	DNA-directed RNA polymerase activity	DNA-directed RNA polymerase III complex	yes	het			YNR011C::chr00_18
YDR292C::chr4_6	SRP101	10.3557	0.863267	1.00928	-0.455065	-0.604796	Signal recognition particle (SRP) receptor - alpha subunit; contain GTPase domains; involved in SRP-dependent protein targeting; interacts with SRP102p	Verified	protein targeting to ER*	GTP binding*	endoplasmic reticulum membrane*	yes	het			YNL207W::chr14_2
YCL041C::chr00_11	YCL041C	19.634	-1.41904	0.983071	-0.553109	-2.29775		Dubious				yes	het			YOR075W::chr15_1
YOR304W::chr15_4	ISW2	4.22921	0.517947	0.961142	0.722798	0.0821767	Member of the imitation-switch (ISWI) class of ATP-dependent chromatin remodeling complexes; ATPase component that, with Itc1p, forms a complex required for repression of a-specific genes, INO1, and early meiotic genes during mitotic growth	Verified	chromatin remodeling*	ATPase activity	nucleus*	no	hom			YGR083C::chr7_4
YNR026C::chr14_4	SEC12	13.4596	1.00204	0.955149	1.5396	1.36592	Guanine nucleotide exchange factor (GEF); glycosylated integral membrane protein of the endoplasmic reticulum, important for the initiation of transport vesicle budding from the endoplasmic reticulum through activation of the GTPase Sar1p	Verified	ER to Golgi vesicle-mediated transport*	guanyl-nucleotide exchange factor activity	integral to endoplasmic reticulum membrane*	yes	het			YOL077C::chr15_5
YKL152C::chr11_2	GPM1	7.26136	-0.928046	0.947763	-1.49276	-0.562084	Tetrameric phosphoglycerate mutase, mediates the conversion of 3-phosphoglycerate to 2-phosphoglycerate during glycolysis and the reverse reaction during gluconeogenesis	Verified	glycolysis*	phosphoglycerate mutase activity	mitochondrion*	yes	het			YDR356W::chr4_7
YHR188C::chr8_3	GPI16	4.12011	-1.81257	0.946503	-2.0155	-2.26222	Transmembrane protein subunit of the glycosylphosphatidylinositol transamidase complex that adds GPIs to newly synthesized proteins; human PIG-Tp homolog	Verified	attachment of GPI anchor to protein	GPI-anchor transamidase activity	GPI-anchor transamidase complex	yes	het			YDL103C::chr4_2
YLR458W::chr00_4	YLR458W	13.0994	-1.21728	0.913265	3.39806	0.685577		Dubious				yes	het			YNL158W::chr14_2
YMR314W::chr00_8	PRE5	31.8552	2.42714	0.908925	1.32423	2.42714	20S proteasome alpha-type subunit	Verified	ubiquitin-dependent protein catabolic process	endopeptidase activity	proteasome core complex, alpha-subunit complex (sensu Eukaryota)	yes	het			YGR030C::chr7_4
YLR276C::chr12_4	DBP9	12.2173	-2.64162	0.897838	-1.35189	-2.77027	ATP-dependent RNA helicase of the DEAD-box family involved in biogenesis of the 60S ribosomal subunit	Verified	ribosome biogenesis and assembly*	ATP-dependent RNA helicase activity	nucleolus	yes	het			YCR013C::chr00_11
YDR390C::chr4_7	UBA2	5.8172	-1.07755	0.896371	-0.807661	-1.07755	Nuclear protein that acts as a heterodimer with Aos1p to activate Smt3p (SUMO) before its conjugation to proteins (sumoylation), which may play a role in protein targeting; essential for viability	Verified	protein sumoylation	SUMO activating enzyme activity	nucleus	yes	het			YGL233W::chr7_3
YKR002W::chr11_3	PAP1	9.24589	3.13554	0.887617	2.01124	1.04744	Poly(A) polymerase, one of three factors required for mRNA 3'-end polyadenylation, forms multiprotein complex with polyadenylation factor I (PF I), also required for mRNA nuclear export; may also polyadenylate rRNAs	Verified	mRNA export from nucleus*	polynucleotide adenylyltransferase activity	nucleoplasm*	yes	het			YGL098W::chr7_2
YMR128W::chr00_9	ECM16	8.84585	2.64342	0.84669	10.7641	1.12831	Essential DEAH-box ATP-dependent RNA helicase specific to the U3 snoRNP, predominantly nucleolar in distribution, required for 18S rRNA synthesis	Verified	ribosome biogenesis and assembly*	RNA helicase activity	mitochondrion*	yes	het			YLR060W::chr12_2
YMR213W::chr13_4	CEF1	8.06746	1.44316	0.834746	2.13338	2.07684	Essential splicing factor; associated with Prp19p and the spliceosome, contains an N-terminal c-Myb DNA binding motif necessary for cell viability but not for Prp19p association, evolutionarily conserved and homologous to S. pombe Cdc5p	Verified	nuclear mRNA splicing, via spliceosome	RNA splicing factor activity, transesterification mechanism	spliceosome	yes	het			YDR416W::chr4_7
YLR196W::chr12_3	PWP1	18.9643	-0.961846	0.824	-1.23138	-1.47077	Protein with WD-40 repeats involved in rRNA processing; associates with trans-acting ribosome biogenesis factors; similar to beta-transducin superfamily	Verified	rRNA processing	molecular function unknown	cytoplasm*	yes	het			YNL258C::chr14_1
YLR045C::chr12_2	STU2	44.4908	0.130714	0.818765	0.095429	-0.992783	Microtubule-associated protein (MAP) of the XMAP215/Dis1 family; regulates microtubule dynamics during spindle orientation and metaphase chromosome alignment; interacts with spindle pole body component Spc72p	Verified	microtubule nucleation*	structural constituent of cytoskeleton*	spindle pole body*	yes	het			YLR175W::chr12_3
YDR331W::chr4_6	GPI8	23.2813	-1.15807	0.769341	-1.17765	-1.96896	ER membrane glycoprotein subunit of the glycosylphosphatidylinositol transamidase complex that adds glycosylphosphatidylinositol (GPI) anchors to newly synthesized proteins; human PIG-K protein is a functional homolog	Verified	attachment of GPI anchor to protein	GPI-anchor transamidase activity	GPI-anchor transamidase complex	yes	het			YKL104C::chr11_2
YMR290C::chr13_5	HAS1	4.74927	-2.27243	0.767556	-3.16354	-2.53763	ATP-dependent RNA helicase; localizes to both the nuclear periphery and nucleolus; highly enriched in nuclear pore complex fractions; constituent of 66S pre-ribosomal particles	Verified	ribosome biogenesis and assembly*	RNA binding*	nucleolus*	yes	het			YDR189W::chr4_5
YOR244W::chr15_3	ESA1	15.0583	-0.403727	0.72438	0.917394	1.51042	Histone acetyltransferase catalytic subunit of the native multisubunit complex (NuA4) that acetylates four conserved internal lysines of histone H4 N-terminal tail; required for cell cycle progression	Verified	DNA repair*	histone acetyltransferase activity	histone acetyltransferase complex*	yes	het			YOR326W::chr15_4
YLR186W::chr12_3	EMG1	16.1587	-0.899906	0.722023	-1.15881	-1.05051	Protein required for the maturation of the 18S rRNA and for 40S ribosome production; associated with spindle/microtubules; nuclear localization depends on physical interaction with Nop14p; may bind snoRNAs	Verified	ribosome biogenesis and assembly*	molecular function unknown	cytoplasm*	yes	het			YOL034W::chr15_5
YPL151C::chr16_2	PRP46	16.7111	-2.28018	0.719092	-1.73356	-1.02014	Splicing factor that is found in the Cef1p subcomplex of the spliceosome	Verified	nuclear mRNA splicing, via spliceosome	molecular function unknown	spliceosome	yes	het			YDL064W::chr4_1
YKL052C::chr11_1	ASK1	12.7659	-0.0355399	0.711188	0.494918	0.510447	Essential subunit of the Dam1 complex (aka DASH complex), couples kinetochores to the force produced by MT depolymerization thereby aiding in chromosome segregation; phosphorylated during the cell cycle by cyclin-dependent kinases	Verified	mitotic spindle organization and biogenesis in nucleus*	structural constituent of cytoskeleton	condensed nuclear chromosome kinetochore*	yes	het			YKL193C::chr11_3
YMR094W::chr00_9	CTF13	4.87246	0.355239	0.637782	0.180489	0.729566	Subunit of the CBF3 complex, which binds to the CDE III element of centromeres, bending the DNA upon binding, and may be involved in sister chromatid cohesion during mitosis	Verified	kinetochore assembly	DNA bending activity*	condensed nuclear chromosome kinetochore*	yes	het			YLR259C::chr12_4
YDL221W::chr4_3	YDL221W	5.45754	2.19458	0.637593	-0.157118	4.81933		Dubious				yes	het			YBR252W::chr2_4
YIL068C::chr9_1	SEC6	14.1188	2.48458	0.634343	2.18272	1.76149	Essential 88kDa subunit of the exocyst complex, which mediates polarized targeting of secretory vesicles to active sites of exocytosis; dimeric form of Sec6p interacts with Sec9p in vitro and inhibits t-SNARE assembly	Verified	cytokinesis*	protein binding	bud tip*	yes	het			YML046W::chr00_12
YHR023W::chr00_10	MYO1	20.8333	0.0133966	0.621645	0.679492	0.175247	Type II myosin heavy chain, required for wild-type cytokinesis and cell separation; localizes to the actomyosin ring; binds to myosin light chains Mlc1p and Mlc2p through its IQ1 and IQ2 motifs respectively	Verified	cytokinesis*	microfilament motor activity	bud neck*	yes	het			YNL256W::chr00_8
YHR188C::chr00_21	GPI16	5.05985	0.673327	0.60124	4.15468	0.609404	Transmembrane protein subunit of the glycosylphosphatidylinositol transamidase complex that adds GPIs to newly synthesized proteins; human PIG-Tp homolog	Verified	attachment of GPI anchor to protein	GPI-anchor transamidase activity	GPI-anchor transamidase complex	yes	het			YJL019W::chr00_13
YJL010C::chr00_13	NOP9	5.74254	-3.42385	0.601038	2.98268	-3.4816	Essential nucleolar protein required for 18S rRNA synthesis	Uncharacterized	ribosome biogenesis and assembly*	molecular function unknown	nucleus*	yes	het			YLR078C::chr12_2
YKL173W::chr11_2	SNU114	5.71302	0.159371	0.600084	4.0876	0.926233	GTPase component of U5 snRNP involved in mRNA splicing via spliceosome; binds directly to U5 snRNA; proposed to be involved in conformational changes of the spliceosome; similarity to ribosomal translocation factor EF-2	Verified	nuclear mRNA splicing, via spliceosome*	RNA splicing factor activity, transesterification mechanism*	U4/U6 x U5 tri-snRNP complex*	yes	het			YDL029W::chr4_1
YBR160W::chr2_3	CDC28	30.4783	1.27134	0.585987	-1.13248	0.342038	Catalytic subunit of the main cell cycle cyclin-dependent kinase (CDK); alternately associates with G1 cyclins (CLNs) and G2/M cyclins (CLBs) which direct the CDK to specific substrates	Verified	protein amino acid phosphorylation*	cyclin-dependent protein kinase activity	cytoplasm*	yes	het			YNR046W::chr14_4
YPL160W::chr16_2	CDC60	13.3292	0.332754	0.56755	-0.313815	0.472677	Cytosolic leucyl tRNA synthetase, ligates leucine to the appropriate tRNA	Verified	leucyl-tRNA aminoacylation	leucine-tRNA ligase activity	cytoplasm	yes	het			YNL150W::chr14_2
YOR370C::chr15_4	MRS6	10.2196	-0.615252	0.566511	0.760776	-0.589526	Rab escort protein, forms a complex with the Ras-like small GTPase Ypt1p that is required for the prenylation of Ypt1p by protein geranylgeranyltransferase type II (Bet2p-Bet4p)	Verified	intracellular protein transport	Rab escort protein activity	cytoplasm*	yes	het			YIL019W::chr9_1
YGR024C::chr00_14	THG1	5.43125	1.1559	0.557019	4.80188	0.438109	tRNAHis guanylyltransferase, adds a guanosine residue to the 5' end of tRNAHis after transcription and RNase P cleavage; couples nuclear division and migration to cell budding and cytokinesis; essential enzyme conserved among eukaryotes	Verified	tRNA modification	tRNA guanylyltransferase activity	cytoplasm*	yes	het			YDL148C::chr4_2
YLR355C::chr12_5	ILV5	15.8202	-0.923896	0.551562	-1.44217	-0.962714	Acetohydroxyacid reductoisomerase, mitochondrial protein involved in branched-chain amino acid biosynthesis, also required for maintenance of wild-type mitochondrial DNA	Verified	mitochondrial genome maintenance*	ketol-acid reductoisomerase activity	mitochondrion*	yes	het			YOL102C::chr00_6
YDR168W::chr4_5	CDC37	4.21628	2.38706	0.534566	2.41639	2.19389	Essential Hsp90p co-chaperone; necessary for passage through the START phase of the cell cycle	Verified	signal transduction*	unfolded protein binding	cytoplasm	yes	het			YJL008C::chr00_13
YGR267C::chr00_3	FOL2	26.0276	0.757958	0.516213	2.00606	0.417917	GTP-cyclohydrolase I, catalyzes the first step in the folic acid biosynthetic pathway	Verified	folic acid and derivative biosynthetic process	GTP cyclohydrolase I activity	cytoplasm*	yes	het			YDL152W::chr4_2
YBR011C::chr2_2	IPP1	31.4543	0.245306	0.47123	-1.14718	0.245306	Cytoplasmic inorganic pyrophosphatase (PPase), catalyzes the rapid exchange of oxygens from Pi with water, highly expressed and essential for viability, active-site residues show identity to those from E. coli PPase	Verified	phosphate metabolic process	inorganic diphosphatase activity	cytosol	yes	het			YIL051C::chr9_1
YDR434W::chr4_7	GPI17	14.8591	0.333168	0.467915	0.157986	-0.864936	Transmembrane protein subunit of the glycosylphosphatidylinositol transamidase complex that adds GPIs to newly synthesized proteins; human PIG-Sp homolog	Verified	attachment of GPI anchor to protein	GPI-anchor transamidase activity	GPI-anchor transamidase complex	yes	het			YGL245W::chr7_3
YJR112W::chr00_12	NNF1	14.1267	-0.359266	0.46405	0.424381	-0.424348	Essential component of the MIND kinetochore complex (Mtw1p Including Nnf1p-Nsl1p-Dsn1p) which joins kinetochore subunits contacting DNA to those contacting microtubules; required for accurate chromosome segregation	Verified	chromosome segregation	molecular function unknown	kinetochore*	yes	het			YGL172W::chr7_2
YLL008W::chr12_1	DRS1	4.64154	-0.972466	0.446193	-0.0823716	-2.0861	Nucleolar DEAD-box protein required for ribosome assembly and function, including synthesis of 60S ribosomal subunits; constituent of 66S pre-ribosomal particles	Verified	ribosome biogenesis and assembly*	ATP-dependent RNA helicase activity	nucleolus	yes	het			YPL153C::chr16_2
YJR068W::chr00_12	RFC2	13.2475	-0.483778	0.445616	0.286143	0.0475396	Subunit of heteropentameric Replication factor C (RF-C), which is a DNA binding protein and ATPase that acts as a clamp loader of the proliferating cell nuclear antigen (PCNA) processivity factor for DNA polymerases delta and epsilon	Verified	mismatch repair*	DNA clamp loader activity*	DNA replication factor C complex	yes	het			YBR265W::chr2_4
YLR274W::chr12_4	CDC46	14.963	-1.88033	0.445202	-2.13357	-1.38296	Component of the hexameric MCM complex, which is important for priming origins of DNA replication in G1 and becomes an active ATP-dependent helicase that promotes DNA melting and elongation when activated by Cdc7p-Dbf4p in S-phase	Verified	DNA replication initiation*	chromatin binding*	cytoplasm*	yes	het			YBL040C::chr2_1
YFL017C::chr6_1	GNA1	14.6748	-0.644376	0.445195	-1.22111	-0.413955	Evolutionarily conserved glucosamine-6-phosphate acetyltransferase required for multiple cell cycle events including passage through START, DNA synthesis, and mitosis; involved in UDP-N-acetylglucosamine synthesis, forms GlcNAc6P from AcCoA	Verified	UDP-N-acetylglucosamine biosynthetic process	glucosamine 6-phosphate N-acetyltransferase activity	cytoplasm*	yes	het			YER008C::chr5_2
YDR487C::chr4_8	RIB3	6.59465	2.4617	0.406264	2.0922	2.35744	3,4-dihydroxy-2-butanone-4-phosphate synthase (DHBP synthase), required for riboflavin biosynthesis from ribulose-5-phosphate, also has an unrelated function in mitochondrial respiration	Verified	aerobic respiration*	3,4-dihydroxy-2-butanone-4-phosphate synthase activity	cytosol*	yes	het			YLR066W::chr12_2
YLR115W::chr12_2	CFT2	4.95872	1.4518	0.40499	2.08268	1.37315	Subunit of the mRNA cleavage and polyadenlylation factor (CPF); required for pre-mRNA cleavage, polyadenylation and poly(A) site recognition, 43% similarity with the mammalian CPSF-100 protein.	Verified	mRNA polyadenylation*	RNA binding	mRNA cleavage and polyadenylation specificity factor complex*	yes	het			YDR224C::chr4_5
YDL084W::chr4_1	SUB2	6.61876	-0.893045	0.399444	0.714261	-0.682234	Component of the TREX complex required for nuclear mRNA export; member of the DEAD-box RNA helicase superfamily and is involved in early and late steps of spliceosome assembly; homolog of the human splicing factor hUAP56	Verified	nuclear mRNA splicing, via spliceosome*	protein binding*	nucleus*	yes	het			YDR235W::chr4_5
YDL164C::chr4_2	CDC9	6.08342	-0.950565	0.39127	-0.549458	-0.244864	DNA ligase found in the nucleus and mitochondria, an essential enzyme that joins Okazaki fragments during DNA replication; also acts in nucleotide excision repair, base excision repair, and recombination	Verified	nucleotide-excision repair*	DNA ligase (ATP) activity	nucleus*	yes	het			YGR198W::chr7_5
YGR274C::chr00_3	TAF1	14.709	-2.58025	0.387054	-2.35436	-2.0469	TFIID subunit (145 kDa), involved in RNA polymerase II transcription initiation, has histone acetyltransferase activity, involved in promoter binding and G1/S progression	Verified	protein amino acid phosphorylation*	general RNA polymerase II transcription factor activity*	transcription factor TFIID complex	yes	het			YLR101C::chr12_2
YDR023W::chr4_3	SES1	4.62079	1.52081	0.355662	5.62226	0.963572	Cytosolic seryl-tRNA synthetase, class II aminoacyl-tRNA synthetase that aminoacylates tRNA(Ser), displays tRNA-dependent amino acid recognition which enhances discrimination of the serine substrate, interacts with peroxin Pex21p	Verified	seryl-tRNA aminoacylation	serine-tRNA ligase activity	cytoplasm	yes	het			YOR176W::chr15_2
YOR146W::chr15_2	YOR146W	8.36728	2.82855	0.349869	1.21584	0.138381		Dubious				yes	het			YKL111C::chr11_2
YDR160W::chr4_5	SSY1	18.4741	3.21158	0.345166	4.19524	4.50911	Component of the SPS plasma membrane amino acid sensor system (Ssy1p-Ptr3p-Ssy5p), which senses external amino acid concentration and transmits intracellular signals that result in regulation of expression of amino acid permease genes	Verified	response to amino acid stimulus	molecular function unknown	plasma membrane	yes	het			YCL003W::chr3_1
YML015C::chr00_11	TAF11	8.56753	-2.614	0.329327	-2.82134	-1.49382	TFIID subunit (40 kDa), involved in RNA polymerase II transcription initiation, similar to histone H3 with atypical histone fold motif of Spt3-like transcription factors	Verified	transcription initiation from RNA polymerase II promoter*	general RNA polymerase II transcription factor activity	transcription factor TFIID complex	yes	het			YGL040C::chr7_1
YDR499W::chr4_8	LCD1	11.5505	-0.242692	0.311638	1.25152	0.567568	Essential protein required for the DNA integrity checkpoint pathways; interacts physically with Mec1p; putative homolog of S. pombe Rad26 and human ATRIP	Verified	DNA damage checkpoint*	protein binding*	nuclear chromosome	yes	het			YNL310C::chr14_1
YPL252C::chr16_1	YAH1	4.75122	-0.360552	0.309711	-0.474092	0.546478	Ferredoxin of the mitochondrial matrix required for formation of cellular iron-sulfur proteins; involved in heme A biosynthesis; homologous to human adrenodoxin	Verified	heme a biosynthetic process	electron carrier activity*	mitochondrial matrix	yes	het			YNL113W::chr14_3
YNR038W::chr14_4	DBP6	22.7005	-0.727456	0.30954	-2.22298	1.55469	Essential protein involved in ribosome biogenesis; putative ATP-dependent RNA helicase of the DEAD-box protein family	Verified	ribosome biogenesis and assembly*	ATP-dependent RNA helicase activity	nucleolus*	yes	het			YDR238C::chr4_5
YOR159C::chr15_2	SME1	6.59689	0.624737	0.307275	2.90592	0.595201	Core Sm protein Sm E; part of heteroheptameric complex (with Smb1p, Smd1p, Smd2p, Smd3p, Smx3p, and Smx2p) that is part of the spliceosomal U1, U2, U4, and U5 snRNPs; homolog of human Sm E	Verified	nuclear mRNA splicing, via spliceosome	RNA splicing factor activity, transesterification mechanism	U4/U6 x U5 tri-snRNP complex*	yes	het			YLR298C::chr12_4
YFR051C::chr00_2	RET2	11.3861	-0.279972	0.298949	-0.453832	0.592141	Delta subunit of the coatomer complex (COPI), which coats Golgi-derived transport vesicles; involved in retrograde transport between Golgi and ER	Verified	ER to Golgi vesicle-mediated transport*	protein binding	COPI vesicle coat	yes	het			YIL109C::chr9_2
YGR029W::chr7_4	ERV1	12.1735	-0.265122	0.260674	3.42254	-0.284191	Flavin-linked sulfhydryl oxidase of the mitochondrial intermembrane space (IMS), oxidizes Mia40p as part of a disulfide relay system that promotes IMS retention of imported proteins; ortholog of human hepatopoietin (ALR)	Verified	response to oxidative stress*	thiol oxidase activity*	mitochondrion*	yes	het			YJL086C::chr10_2
YPR182W::chr16_5	SMX3	9.27258	0.335971	0.246131	-0.562694	0.255026	Core Sm protein Sm F; part of heteroheptameric complex (with Smb1p, Smd1p, Smd2p, Smd3p, Sme1p, and Smx2p) that is part of the spliceosomal U1, U2, U4, and U5 snRNPs; homolog of human Sm F	Verified	nuclear mRNA splicing, via spliceosome	RNA splicing factor activity, transesterification mechanism	U4/U6 x U5 tri-snRNP complex*	yes	het			YBL020W::chr2_1
YNR011C::chr00_18	PRP2	8.436	-1.5423	0.235668	5.73888	-1.44563	RNA-dependent ATPase in the DEAH-box family, required for activation of the spliceosome before the first transesterification step in RNA splicing	Verified	U2-type catalytic spliceosome formation for first transesterification step	RNA splicing factor activity, transesterification mechanism*	nucleus*	yes	het			YAL032C::chr1_1
YHR019C::chr8_1	DED81	15.7106	2.38057	0.213319	5.33877	0.746293	Cytosolic asparaginyl-tRNA synthetase, required for protein synthesis, catalyzes the specific attachment of asparagine to its cognate tRNA	Verified	asparaginyl-tRNA aminoacylation	ATP binding*	cytoplasm	yes	het			YOR122C::chr15_2
YDR301W::chr4_6	CFT1	6.89904	2.36568	0.196035	5.72731	0.138387	RNA-binding subunit of the mRNA cleavage and polyadenylation factor; involved in poly(A) site recognition and required for both pre-mRNA cleavage and polyadenylation, 51% sequence similarity with mammalian AAUAA-binding subunit of CPSF	Verified	mRNA polyadenylation*	RNA binding	mitochondrion*	yes	het			YGL069C::chr7_1
YNL207W::chr14_2	RIO2	9.91934	-0.976871	0.192313	-0.955938	0.340062	Essential serine kinase involved in the processing of the 20S pre-rRNA into mature 18S rRNA; has similarity to Rio1p	Verified	processing of 20S pre-rRNA	protein kinase activity*	cytoplasm*	yes	het			YFR042W::chr00_2
YOR075W::chr15_1	UFE1	4.06195	-2.95522	0.175114	-0.839099	-1.77769	t-SNARE required for ER membrane fusion and vesicular traffic, integral membrane protein that constitutes with Sec20p and Use1p the trimeric acceptor for R/v-SNAREs on Golgi-derived vesicles at the ER; part of Dsl1p complex	Verified	vesicle fusion*	t-SNARE activity	endoplasmic reticulum membrane	yes	het			YJL050W::chr10_2
YGR083C::chr7_4	GCD2	8.39109	0.865641	0.159201	2.06053	0.299009	Delta subunit of the translation initiation factor eIF2B, the guanine-nucleotide exchange factor for eIF2; activity subsequently regulated by phosphorylated eIF2; first identified as a negative regulator of GCN4 expression	Verified	regulation of translational initiation	translation initiation factor activity*	guanyl-nucleotide exchange factor complex*	yes	het			YNL260C::chr00_8
YOL077C::chr15_5	BRX1	15.061	-1.34655	0.141224	-1.43535	-1.25347	Nucleolar protein, constituent of 66S pre-ribosomal particles; depletion leads to defects in rRNA processing and a block in the assembly of large ribosomal subunits; possesses a sigma(70)-like RNA-binding motif	Verified	ribosome biogenesis and assembly*	rRNA primary transcript binding*	nucleolus	yes	het			YKL024C::chr11_1
YDR356W::chr4_7	SPC110	6.09348	-0.0744899	0.132167	0.134222	-0.276342	Inner plaque spindle pole body (SPB) component, ortholog of human kendrin; involved in connecting nuclear microtubules to SPB; interacts with Tub4p-complex and calmodulin; phosphorylated by Mps1p in cell cycle-dependent manner	Verified	microtubule nucleation	structural constituent of cytoskeleton	central plaque of spindle pole body*	yes	het			YFL037W::chr6_1
YDL103C::chr4_2	QRI1	5.09714	-2.79244	0.127854	-2.67165	-2.96181	UDP-N-acetylglucosamine pyrophosphorylase, catalyzes the formation of UDP-N-acetylglucosamine (UDP-GlcNAc), which is important in cell wall biosynthesis, protein N-glycosylation, and GPI anchor biosynthesis	Verified	UDP-N-acetylglucosamine biosynthetic process	UDP-N-acetylglucosamine diphosphorylase activity	cytoplasm*	yes	het			YPR141C::chr16_5
YNL158W::chr14_2	PGA1	12.9289	-1.21852	0.108658	-0.993861	-1.31516	Essential protein required for maturation of Gas1p and Pho8p; green fluorescent protein (GFP)-fusion protein localizes to the nuclear periphery; has synthetic genetic interations with secretory pathway genes	Verified	secretory pathway	molecular function unknown	nuclear envelope	yes	het			YML077W::chr00_11
YGR030C::chr7_4	POP6	7.54809	1.71738	0.10094	3.02149	1.94539	Subunit of both RNase MRP, which cleaves pre-rRNA, and nuclear RNase P, which cleaves tRNA precursors to generate mature 5' ends	Verified	rRNA processing*	ribonuclease P activity*	ribonuclease MRP complex*	yes	het			YLR272C::chr12_4
YCR013C::chr00_11	YCR013C	8.01465	-2.54916	0.0767706	-0.29483	-1.76414		Dubious				yes	het			YBR124W::chr2_3
YGL233W::chr7_3	SEC15	31.4679	-0.987418	0.0611144	-1.09646	-1.34332	Essential 113kDa subunit of the exocyst complex (Sec3p, Sec5p, Sec6p, Sec8p, Sec10p, Sec15p, Exo70p, and Exo84p), which mediates polarized targeting of vesicles to active sites of exocytosis; Sec15p associates with Sec4p and vesicles	Verified	cytokinesis*	protein binding	bud tip*	yes	het			YDR339C::chr4_7
YGL098W::chr7_2	USE1	10.7974	1.70104	0.0509437	2.12398	2.26884	Essential SNARE protein localized to the ER, involved in retrograde traffic from the Golgi to the ER; forms a complex with the SNAREs Sec22p, Sec20p and Ufe1p	Verified	ER to Golgi vesicle-mediated transport*	SNAP receptor activity	endoplasmic reticulum	yes	het			YDL097C::chr4_2
YLR060W::chr12_2	FRS1	14.6339	0.703977	0.0140795	3.3981	1.33826	Beta subunit of cytoplasmic phenylalanyl-tRNA synthetase, forms a tetramer with Frs2p to generate active enzyme; sequence is evolutionarily distant from mitochondrial phenylalanyl-tRNA synthetase (Msf1p), but substrate binding is similar	Verified	phenylalanyl-tRNA aminoacylation	phenylalanine-tRNA ligase activity	cytoplasm*	yes	het			YGR190C::chr7_5
YDR416W::chr4_7	SYF1	15.198	-0.795234	-0.00518081	4.72061	-0.341868	Component of the spliceosome complex involved in pre-mRNA splicing; involved in regulation of cell cycle progression; similar to Drosophila crooked neck protein	Verified	nuclear mRNA splicing, via spliceosome*	molecular function unknown	spliceosome	yes	het			YPR086W::chr00_18
YNL258C::chr14_1	DSL1	6.72538	-1.29221	-0.0060269	2.8813	-0.103254	Endoplasmic reticulum (ER)-localized peripheral membrane protein required for Golgi-to-ER retrograde traffic; component of the ER target site that interacts with coatomer, the major component of the COPI vesicle protein coat	Verified	retrograde vesicle-mediated transport, Golgi to ER	molecular function unknown	endoplasmic reticulum	yes	het			YER168C::chr00_5
YLR175W::chr12_3	CBF5	9.68719	0.865366	-0.00682437	8.48873	1.41875	Pseudouridine synthase catalytic subunit of box H/ACA small nucleolar ribonucleoprotein particles (snoRNPs), acts on both large and small rRNAs and on snRNA U2	Verified	ribosome biogenesis and assembly*	pseudouridylate synthase activity	nucleolus*	yes	het			YML069W::chr00_15
YKL104C::chr11_2	GFA1	6.62073	1.1142	-0.01345	-2.04024	2.16634	Glutamine-fructose-6-phosphate amidotransferase, catalyzes the formation of glucosamine-6-P and glutamate from fructose-6-P and glutamine in the first step of chitin biosynthesis	Verified	cell wall chitin biosynthetic process	glutamine-fructose-6-phosphate transaminase (isomerizing) activity	cellular component unknown	yes	het			YLR314C::chr12_4
YDR189W::chr4_5	SLY1	26.1735	1.25789	-0.0151699	-0.298544	3.37864	Hydrophilic protein involved in vesicle trafficking between the ER and Golgi; SM (Sec1/Munc-18) family protein that binds the tSNARE Sed5p and stimulates its assembly into a trans-SNARE membrane-protein complex	Verified	ER to Golgi vesicle-mediated transport	SNARE binding	endoplasmic reticulum*	yes	het			YGL074C::chr7_1
YOR326W::chr15_4	MYO2	5.69884	1.1996	-0.0170546	3.35278	0.790512	One of two type V myosin motors (along with MYO4) involved in actin-based transport of cargos; required for the polarized delivery of secretory vesicles, the vacuole, late Golgi elements, peroxisomes, and the mitotic spindle	Verified	vesicle-mediated transport*	actin filament binding*	bud neck*	yes	het			YGR094W::chr7_4
YOL034W::chr15_5	SMC5	4.35965	-0.00410337	-0.0209232	3.70412	-0.144462	Structural maintenance of chromosomes (SMC) protein; essential subunit of the Mms21-Smc5-Smc6 complex; required for growth and DNA repair; S. pombe homolog forms a heterodimer with S. pombe Rad18p that is involved in DNA repair	Verified	DNA repair*	molecular function unknown	nucleus*	yes	het			YDL139C::chr4_2
YDL064W::chr4_1	UBC9	6.3246	-0.736479	-0.0254591	4.93828	-0.947273	SUMO-conjugating enzyme involved in the Smt3p conjugation pathway; nuclear protein required for S- and M-phase cyclin degradation and mitotic control; involved in proteolysis mediated by the anaphase-promoting complex cyclosome (APCC)	Verified	G2/M transition of mitotic cell cycle*	SUMO conjugating enzyme activity	nucleus	yes	het			YBL016W::chr2_1
YKL193C::chr11_3	SDS22	29.809	0.172951	-0.0418033	4.65	-0.267213	Conserved nuclear regulatory subunit of Glc7p type 1 protein serine-threonine phosphatase (PP1), functions positively with Glc7p to promote dephosphorylation of nuclear substrates required for chromosome transmission during mitosis	Verified	chromosome segregation*	enzyme regulator activity*	cytoplasm*	yes	het			YDL163W::chr4_2
YLR259C::chr12_4	HSP60	7.41296	0.313903	-0.0507342	0.714037	-0.147753	Tetradecameric mitochondrial chaperonin required for ATP-dependent folding of precursor polypeptides and complex assembly; prevents aggregation and mediates protein refolding after heat shock; role in mtDNA transmission; similarity to groEL	Verified	protein folding*	single-stranded DNA binding	mitochondrion*	yes	het			YMR049C::chr00_5
YBR252W::chr2_4	DUT1	7.31745	0.848359	-0.0517165	3.2084	2.03804	dUTPase, catalyzes hydrolysis of dUTP to dUMP and PPi, thereby preventing incorporation of uracil into DNA during replication; critical for the maintenance of genetic stability	Verified	pyrimidine deoxyribonucleoside triphosphate catabolic process	dUTP diphosphatase activity	cytoplasm*	yes	het			YER127W::chr00_5
YML046W::chr00_12	PRP39	5.4534	-0.503585	-0.0529016	-1.2607	-1.30971	U1 snRNP protein involved in splicing, contains multiple tetriatricopeptide repeats	Verified	nuclear mRNA 5'-splice site recognition	RNA splicing factor activity, transesterification mechanism*	snRNP U1*	yes	het			YMR277W::chr13_5
YNL256W::chr00_8	FOL1	10.7264	-0.384774	-0.0839464	4.34087	0.0487488	Multifunctional enzyme of the folic acid biosynthesis pathway, has dihydropteroate synthetase, dihydro-6-hydroxymethylpterin pyrophosphokinase, and dihydroneopterin aldolase activities	Verified	folic acid and derivative biosynthetic process	2-amino-4-hydroxy-6-hydroxymethyldihydropteridine diphosphokinase activity*	cytoplasm*	yes	het			YDR367W::chr4_7
YJL019W::chr00_13	MPS3	17.8292	-0.108063	-0.0882421	1.00061	-0.545576	Essential integral membrane protein required for spindle pole body duplication and for nuclear fusion, localizes to the spindle pole body half bridge, interacts with DnaJ-like chaperone Jem1p and with centrin homolog Cdc31p	Verified	mitotic sister chromatid cohesion*	molecular function unknown	integral to membrane*	yes	het			YLR022C::chr12_1
YLR078C::chr12_2	BOS1	4.69073	-0.307465	-0.0997479	0.846562	0.867296	v-SNARE (vesicle specific SNAP receptor), localized to the endoplasmic reticulum membrane and necessary for vesicular transport from the ER to the Golgi	Verified	ER to Golgi vesicle-mediated transport	v-SNARE activity	endoplasmic reticulum membrane	yes	het			YGR145W::chr00_15
YER025W::chr5_3	GCD11	5.29436	2.47219	-0.101502	2.27	-0.0418189	Gamma subunit of the translation initiation factor eIF2, involved in the identification of the start codon; binds GTP when forming the ternary complex with GTP and tRNAi-Met	Verified	translational initiation	translation initiation factor activity	ribosome*	yes	het			YGR103W::chr7_4
YDL029W::chr4_1	ARP2	5.69597	-0.363199	-0.12081	0.0166243	-0.225425	Essential component of the Arp2/3 complex, which is a highly conserved actin nucleation center required for the motility and integrity of actin patches; involved in endocytosis and membrane growth and polarity	Verified	actin filament organization*	structural constituent of cytoskeleton*	mitochondrion*	yes	het			YFL022C::chr6_1
YNR046W::chr14_4	TRM112	15.1493	-0.145084	-0.15365	0.25732	0.139613	Subunit of an adoMet-dependent tRNA methyltransferase (MTase) complex (Trm11p-Trm112p), required for the methylation of the guanosine nucleotide at position 10 (m2G10) in tRNAs; putative zinc binding subunit of other MTase-related proteins	Verified	tRNA methylation	zinc ion binding*	cytoplasm*	yes	het			YGR278W::chr00_3
YNL150W::chr14_2	YNL150W	23.5104	-1.56345	-0.157335	-0.341345	-2.66962		Dubious				yes	het			YBR190W::chr2_4
YIL019W::chr9_1	FAF1	4.22051	1.73445	-0.157723	0.908417	1.20506	Protein required for pre-rRNA processing and 40S ribosomal subunit assembly	Verified	ribosome biogenesis and assembly*	molecular function unknown	cytoplasm*	yes	het			YKL035W::chr11_1
YDL148C::chr4_2	NOP14	27.4766	-2.30754	-0.167564	1.25534	-0.667145	Nucleolar protein, forms a complex with Noc4p that mediates maturation and nuclear export of 40S ribosomal subunits; also present in the small subunit processome complex, which is required for processing of pre-18S rRNA	Verified	ribosome biogenesis and assembly*	snoRNA binding	mitochondrion*	yes	het			YNL024C-A::chr00_21
YOL102C::chr00_6	TPT1	6.41257	-0.218279	-0.178514	5.07106	0.402734	tRNA 2'-phosphotransferase, catalyzes the final step in yeast tRNA splicing: the transfer of the 2'-PO(4) from the splice junction to NAD(+) to form ADP-ribose 1''-2''cyclic phosphate and nicotinamide	Verified	tRNA splicing	tRNA 2'-phosphotransferase activity	nucleus	yes	het			YFL026W::chr00_16b
YJL008C::chr00_13	CCT8	6.93603	-0.4	-0.196146	-0.22659	-1.1684	Subunit of the cytosolic chaperonin Cct ring complex, related to Tcp1p, required for the assembly of actin and tubulins in vivo	Verified	protein folding*	unfolded protein binding	cytoplasm*	yes	het			YOR373W::chr15_4
YDL152W::chr4_2	YDL152W	5.57032	-3.09195	-0.202234	-3.25007	-2.36895		Dubious				yes	het			YMR218C::chr13_4
YIL051C::chr9_1	MMF1	6.45572	1.01681	-0.214876	3.34761	0.546169	Mitochondrial protein involved in maintenance of the mitochondrial genome	Verified	mitochondrial genome maintenance*	molecular function unknown	mitochondrion*	yes	het			YJL014W::chr00_13
YGL245W::chr7_3	GUS1	6.9583	-0.852963	-0.215801	-0.503292	0.231895	Glutamyl-tRNA synthetase (GluRS), forms a complex with methionyl-tRNA synthetase (Mes1p) and Arc1p; complex formation increases the catalytic efficiency of both tRNA synthetases and ensures their correct localization to the cytoplasm	Verified	glutamyl-tRNA aminoacylation	glutamate-tRNA ligase activity	cytoplasm*	yes	het			YDR064W::chr4_4
YGL172W::chr7_2	NUP49	7.77235	0.05143	-0.225373	-0.506822	-0.713852	Subunit of the Nsp1p-Nup57p-Nup49p-Nic96p subcomplex of the nuclear pore complex (NPC), required for nuclear export of ribosomes	Verified	mRNA export from nucleus*	structural molecule activity	nuclear pore*	yes	het			YHR084W::chr8_2
YPL153C::chr16_2	RAD53	4.71211	-1.4672	-0.233521	3.39923	-1.26546	Protein kinase, required for cell-cycle arrest in response to DNA damage; activated by trans autophosphorylation when interacting with hyperphosphorylated Rad9p; also interacts with ARS1 and plays a role in initiation of DNA replication	Verified	DNA repair*	DNA replication origin binding*	nucleus	yes	het			YLR223C::chr12_3
YBR265W::chr2_4	TSC10	7.53507	0.548066	-0.234111	0.0397246	1.15529	3-ketosphinganine reductase, catalyzes the second step in phytosphingosine synthesis, essential for growth in the absence of exogenous dihydrosphingosine or phytosphingosine, member of short chain dehydrogenase/reductase protein family	Verified	sphingolipid biosynthetic process*	oxidoreductase activity, acting on NADH or NADPH	cytoplasm*	yes	het			YKL186C::chr11_2
YBL040C::chr2_1	ERD2	21.6326	-0.608079	-0.240734	1.6012	0.298666	Integral membrane protein that binds to the HDEL motif in proteins destined for retention in the endoplasmic reticulum; has a role in maintenance of normal levels of ER-resident proteins	Verified	ER to Golgi vesicle-mediated transport*	HDEL sequence binding	integral to endoplasmic reticulum membrane	yes	het			YER148W::chr00_5
YER008C::chr5_2	SEC3	6.95636	-2.37733	-0.248536	-1.53752	-1.97445	Non-essential subunit of the exocyst complex (Sec3p, Sec5p, Sec6p, Sec8p, Sec10p, Sec15p, Exo70p, Exo84p) which mediates targeting of post-Golgi vesicles to sites of active exocytosis; Sec3p specifically is a spatial landmark for secretion	Verified	cytokinesis*	protein binding	bud neck*	yes	het			YKL058W::chr11_1
YLR066W::chr12_2	SPC3	7.25339	0.835925	-0.251947	11.3009	0.902869	Subunit of signal peptidase complex (Spc1p, Spc2p, Spc3p, Sec11p), which catalyzes cleavage of N-terminal signal sequences of proteins targeted to the secretory pathway; homologous to mammalian SPC22/23	Verified	protein targeting to ER*	signal peptidase activity	signal peptidase complex	yes	het			YJR057W::chr00_13
YDR224C::chr4_5	HTB1	5.62029	-0.0577869	-0.262801	-0.980029	0.350529	One of two nearly identical (see HTB2) histone H2B subtypes required for chromatin assembly and chromosome function; Rad6p-Bre1p-Lge1p mediated ubiquitination regulates transcriptional activation, meiotic DSB formation and H3 methylation	Verified	chromatin assembly or disassembly*	DNA binding	nuclear nucleosome	yes	het			YKL036C::chr11_1
YDR235W::chr4_5	PRP42	17.3487	0.631486	-0.268347	2.5312	1.60115	U1 snRNP protein involved in splicing, required for U1 snRNP biogenesis; contains multiple tetriatricopeptide repeats	Verified	nuclear mRNA splicing, via spliceosome	RNA binding	snRNP U1	yes	het			YGR116W::chr00_14
YLL037W::chr12_1	YLL037W	10.4524	2.34026	-0.28407	2.66944	3.99487		Dubious				yes	het			YLR141W::chr12_3
YGR198W::chr7_5	YPP1	9.85645	0.207549	-0.288892	0.018456	0.681159	Cargo-transport protein involved in endocytosis; may interact with ribosomes, based on co-purification experiments; GFP-fusion protein localizes to the cytoplasm; YGR198W is an essential gene	Verified	MAPKKK cascade	molecular function unknown	cytoplasm*	yes	het			YER006W::chr5_2
YLR101C::chr12_2	YLR101C	10.1883	-1.0134	-0.28949	1.69748	-0.678485		Dubious				yes	het			YDL098C::chr4_2
YOR176W::chr15_2	HEM15	5.66147	0.288703	-0.290605	-1.1647	0.843667	Ferrochelatase, a mitochondrial inner membrane protein, catalyzes the insertion of ferrous iron into protoporphyrin IX, the eighth and final step in the heme biosynthetic pathway	Verified	heme biosynthetic process	ferrochelatase activity	mitochondrion*	yes	het			YDL140C::chr4_2
YKL111C::chr11_2	YKL111C	8.58266	0.850619	-0.298109	1.58117	1.13216		Dubious				yes	het			YMR227C::chr13_4
YCL003W::chr3_1	PGS1_p	13.0757	1.84037	-0.299857	1.83079	1.89502	Phosphatidylglycerolphosphate synthase, catalyzes the synthesis of phosphatidylglycerolphosphate from CDP-diacylglycerol and sn-glycerol 3-phosphate in the first committed and rate-limiting step of cardiolipin biosynthesis	Verified	phospholipid biosynthetic process	CDP-diacylglycerol-glycerol-3-phosphate 3-phosphatidyltransferase activity	mitochondrion	yes	het			YOR168W::chr15_2
YGL040C::chr7_1	HEM2	4.62494	0.533348	-0.304894	3.44931	-0.939221	Delta-aminolevulinate dehydratase, a homo-octameric enzyme, catalyzes the conversion of delta-aminolevulinic acid to porphobilinogen, the second step in the heme biosynthetic pathway; localizes to both the cytoplasm and nucleus	Verified	heme biosynthetic process	porphobilinogen synthase activity	cytoplasm*	yes	het			YER018C::chr5_3
YNL310C::chr14_1	ZIM17	11.4499	-0.68243	-0.309481	-0.59073	-0.9881	Heat shock protein with a zinc finger motif; essential for protein import into mitochondria; may act with Pam18p to facilitate recognition and folding of imported proteins by Ssc1p (mtHSP70) in the mitochondrial matrix	Verified	protein folding*	protein binding	mitochondrion*	yes	het			YJR076C::chr10_4
YNL113W::chr14_3	RPC19	15.938	1.1288	-0.315299	-0.0535414	0.6385	RNA polymerase subunit, common to RNA polymerases I and III	Verified	ribosome biogenesis and assembly*	DNA-directed RNA polymerase activity	DNA-directed RNA polymerase III complex*	yes	het			YDR489W::chr4_8
YDR238C::chr4_5	SEC26	4.79809	0.20235	-0.324148	1.39472	1.9701	Essential beta-coat protein of the COPI coatomer, involved in ER-to-Golgi protein trafficking and maintenance of normal ER morphology; shares 43% sequence identity with mammalian beta-coat protein (beta-COP)	Verified	ER to Golgi vesicle-mediated transport	molecular function unknown	COPI vesicle coat*	yes	het			YKL004W::chr11_1
YLR298C::chr12_4	YHC1	58.1099	-0.951914	-0.32581	-0.742885	-0.0834151	Component of the U1 snRNP complex required for pre-mRNA splicing; putative ortholog of human U1C protein, which is involved in formation of a complex between U1 snRNP and the pre-mRNA 5' splice site	Verified	nuclear mRNA splicing, via spliceosome	mRNA binding	snRNP U1*	yes	het			YLR457C::chr00_15
YIL109C::chr9_2	SEC24	21.2006	1.20161	-0.339264	2.7983	0.797374	Component of the Sec23p-Sec24p heterodimeric complex of the COPII vesicle coat; involved in ER to Golgi transport, cargo selection and autophagy; required for the binding of the Sec13 complex to ER membranes; homologous to Lst1p and Lss1p	Verified	ER to Golgi vesicle-mediated transport*	protein binding	COPII vesicle coat	yes	het			YDL045C::chr4_1
YGR013W::chr7_3	SNU71	12.4794	2.68001	-0.340461	3.83165	2.12794	Component of U1 snRNP required for mRNA splicing via spliceosome; yeast specific, no metazoan counterpart	Verified	nuclear mRNA splicing, via spliceosome	RNA binding	snRNP U1	yes	het			YPR094W::chr16_4
YJL086C::chr10_2	YJL086C	11.4755	1.15015	-0.3406	-1.76505	9.52464		Dubious				yes	het			YLR275W::chr12_4
YFL018W-A::chr6_1	SMX2	6.7302	2.36902	-0.354221	1.74674	2.00174	Core Sm protein Sm G; part of heteroheptameric complex (with Smb1p, Smd1p, Smd2p, Smd3p, Sme1p, and Smx3p) that is part of the spliceosomal U1, U2, U4, and U5 snRNPs; homolog of human Sm G	Verified	nuclear mRNA splicing, via spliceosome	RNA splicing factor activity, transesterification mechanism	U4/U6 x U5 tri-snRNP complex*	yes	het			YGL068W::chr7_1
YBL020W::chr2_1	RFT1	11.0961	-0.438774	-0.363605	-0.642537	-1.095	Flippase, essential integral membrane protein that is required for translocation of Man5GlcNac2-PP-Dol from the cytoplasmic side to the lumenal side of the ER membrane; mutation is suppressed by expression human p53 protein	Verified	protein amino acid N-linked glycosylation*	oligosaccharide transporter activity	endoplasmic reticulum membrane	yes	het			YNL062C::chr14_3
YAL032C::chr1_1	PRP45	7.01569	-1.5025	-0.365609	-1.64207	-1.66611	Protein required for pre-mRNA splicing; associates with the spliceosome and interacts with splicing factors Prp22p and Prp46p; orthologous to human transcriptional coactivator SKIP and can activate transcription of a reporter gene	Verified	nuclear mRNA splicing, via spliceosome*	transcriptional activator activity	nucleus*	yes	het			YJL202C::chr10_1
YDR211W::chr4_5	GCD6	5.64764	3.16295	-0.381754	4.74729	0.755214	Catalytic epsilon subunit of the translation initiation factor eIF2B, the guanine-nucleotide exchange factor for eIF2; activity subsequently regulated by phosphorylated eIF2; first identified as a negative regulator of GCN4 expression	Verified	regulation of translational initiation	translation initiation factor activity*	guanyl-nucleotide exchange factor complex*	yes	het			YOR119C::chr15_2
YOR122C::chr15_2	PFY1	7.83642	-1.79996	-0.391139	-0.502537	-1.73759	Profilin, actin- and phosphatidylinositol 4,5-bisphosphate-binding protein, plays a role in cytoskeleton organization, required for normal timing of actin polymerization in response to thermal stress; localizes to plasma membrane and cytosol	Verified	response to osmotic stress*	actin monomer binding	bud neck contractile ring*	yes	het			YPR112C::chr16_5
YGL069C::chr7_1	YGL069C	8.23834	-1.0761	-0.402463	2.50635	0.166115		Dubious				yes	het			YLR075W::chr12_2
YFR042W::chr00_2	YFR042W	7.86138	1.15411	-0.420141	2.79454	0.945016		Uncharacterized	biological process unknown	molecular function unknown	cellular component unknown	yes	het			YMR043W::chr13_2
YJL050W::chr10_2	MTR4	4.81	0.11113	-0.425537	7.75584	-0.106304	Dead-box family ATP dependent helicase required for mRNA export from the nucleus; co-factor of the exosome complex, required for 3' end formation of 5.8S rRNA	Verified	ribosome biogenesis and assembly*	ATP-dependent RNA helicase activity	nucleus*	yes	het			YJR017C::chr00_13
YNL260C::chr00_8	YNL260C	7.42129	-0.489478	-0.427347	4.03678	0.47775		Uncharacterized	biological process unknown	molecular function unknown	cytoplasm*	yes	het			YDR170C::chr4_5
YKL024C::chr11_1	URA6	6.17422	-0.335357	-0.432041	9.89678	-0.402616	Uridylate kinase, catalyzes the seventh enzymatic step in the de novo biosynthesis of pyrimidines, converting uridine monophosphate (UMP) into uridine-5'-diphosphate (UDP)	Verified	'de novo' pyrimidine base biosynthetic process*	uridine kinase activity	cytoplasm*	yes	het			YPL204W::chr16_1
YFL037W::chr6_1	TUB2	18.659	1.41388	-0.435263	1.36046	2.65062	Beta-tubulin; associates with alpha-tubulin (Tub1p and Tub3p) to form tubulin dimer, which polymerizes to form microtubules	Verified	mitotic sister chromatid segregation*	structural constituent of cytoskeleton	spindle pole body*	yes	het			YGR218W::chr7_5
YPR141C::chr16_5	KAR3	5.55137	-1.77768	-0.438222	1.01713	-0.97611	Minus-end-directed microtubule motor that functions in mitosis and meiosis, localizes to the spindle pole body and localization is dependent on functional Cik1p, required for nuclear fusion during mating; potential Cdc28p substrate	Verified	meiosis*	microtubule motor activity*	spindle pole body*	no	het			YPL082C::chr16_3
YML077W::chr00_11	BET5	8.40378	-0.537212	-0.447925	-0.398112	-0.674931	Component of the TRAPP (transport protein particle) complex, which plays an essential role in the vesicular transport from endoplasmic reticulum to Golgi	Verified	ER to Golgi vesicle-mediated transport	molecular function unknown	TRAPP complex	yes	het			YLR229C::chr12_4
YLR272C::chr12_4	YCS4	11.5477	-2.08188	-0.460089	0.68107	-1.29185	Non-SMC subunit of the condensin complex (Smc2p-Smc4p-Ycs4p-Brn1p-Ycg1p); required for establishment and maintenance of chromosome condensation, chromosome segregation, chromatin binding of condensin and silencing at the mating type locus	Verified	mitotic sister chromatid segregation*	molecular function unknown	nucleolus*	yes	het			YNL263C::chr14_1
YBR124W::chr2_3	YBR124W	9.25931	-1.32261	-0.486038	-3.07619	-1.04343		Dubious				yes	het			YLR430W::chr00_4
YDR339C::chr4_7	FCF1	20.3297	0.611867	-0.490723	-2.48954	-1.83913	Essential nucleolar protein that is a component of the SSU (small subunit) processome involved in the pre-rRNA processing steps of 40S ribosomal subunit biogenesis; contains a PINc domain; copurifies with Faf1p	Verified	35S primary transcript processing*	molecular function unknown	nucleolus*	yes	het			YJL195C::chr10_1
YDL097C::chr4_2	RPN6	12.5418	-2.16461	-0.508988	-2.84103	6.81882	Essential, non-ATPase regulatory subunit of the 26S proteasome lid required for the assembly and activity of the 26S proteasome; the human homolog (S9 protein) partially rescues Rpn6p depletion	Verified	ubiquitin-dependent protein catabolic process	structural molecule activity	proteasome regulatory particle, lid subcomplex (sensu Eukaryota)	yes	het			YKL141W::chr11_2
YDR044W::chr4_3	HEM13	11.8035	2.66184	-0.527695	0.908294	0.853498	Coproporphyrinogen III oxidase, an oxygen requiring enzyme that catalyzes the sixth step in the heme biosynthetic pathway; localizes to the mitochondrial inner membrane; transcription is repressed by oxygen and heme (via Rox1p and Hap1p)	Verified	heme biosynthetic process	coproporphyrinogen oxidase activity	mitochondrial inner membrane	yes	het			YDR240C::chr4_5
YGR190C::chr7_5	YGR190C	6.36507	0.737132	-0.528309	4.25882	1.72353		Dubious				yes	het			YGL122C::chr7_2
YPR086W::chr00_18	SUA7	5.24818	0.712844	-0.546551	7.13264	-2.0272	Transcription factor TFIIB, a general transcription factor required for transcription initiation and start site selection by RNA polymerase II	Verified	transcription initiation from RNA polymerase II promoter	general RNA polymerase II transcription factor activity	nucleoplasm	yes	het			YNL290W::chr14_1
YER168C::chr00_5	CCA1	13.6606	-0.433176	-0.5835	0.662739	0.853875	ATP (CTP):tRNA-specific tRNA nucleotidyltransferase; different forms targeted to the nucleus, cytosol, and mitochondrion are generated via the use of multiple transcriptional and translational start sites	Verified	tRNA modification	tRNA adenylyltransferase activity	cytoplasm*	yes	het			YOR074C::chr15_1
YML069W::chr00_15	POB3	9.19086	-0.425229	-0.584883	0.701087	-1.78334	Subunit of the heterodimeric FACT complex (Spt16p-Pob3p), which facilitates RNA Polymerase II transcription elongation through nucleosomes by destabilizing and then reassembling nucleosome structure	Verified	chromatin remodeling*	chromatin binding	nucleus*	yes	het			YKL172W::chr11_2
YLR314C::chr12_4	CDC3	45.0086	0.226398	-0.596405	1.71207	0.518891	Component of the septin ring of the mother-bud neck that is required for cytokinesis; septins recruit proteins to the neck and can act as a barrier to diffusion at the membrane, and they comprise the 10nm filaments seen with EM	Verified	cell wall organization and biogenesis*	structural constituent of cytoskeleton*	prospore membrane*	yes	het			YMR185W::chr00_17b
YNL244C::chr00_8	SUI1	13.4908	3.26021	-0.596987	4.45573	2.66893	Translation initiation factor eIF1; component of a complex involved in recognition of the initiator codon; modulates translation accuracy at the initiation phase	Verified	translational initiation	translation initiation factor activity	multi-eIF complex	yes	het			YKR038C::chr00_14
YGL074C::chr7_1	YGL074C	14.8584	0.0337453	-0.598827	2.32739	0.446831		Dubious				yes	het			YNL152W::chr14_2
YGR094W::chr7_4	VAS1	12.843	1.73281	-0.606462	19.1437	0.510356	Mitochondrial and cytoplasmic valyl-tRNA synthetase	Verified	valyl-tRNA aminoacylation	valine-tRNA ligase activity	cytoplasm*	yes	het			YBR209W::chr2_4
YDR166C::chr4_5	SEC5	14.0424	2.30527	-0.607464	0.93266	2.05359	Essential 107kDa subunit of the exocyst complex (Sec3p, Sec5p, Sec6p, Sec8p, Sec10p, Sec15p, Exo70p, and Exo84p), which has the essential function of mediating polarized targeting of secretory vesicles to active sites of exocytosis	Verified	cytokinesis*	protein binding	bud neck*	yes	het			YGR046W::chr00_14
YDL139C::chr4_2	SCM3	8.38795	-2.14379	-0.608862	-2.43838	-2.01925	Protein of unknown function; isolated as a high-copy suppressor of mutations in the histone fold domain (HFD) of CSE4	Uncharacterized	biological process unknown	molecular function unknown	cytoplasm*	yes	het			YLR129W::chr12_3
YBL016W::chr2_1	FUS3	7.06204	-3.08578	-0.622618	-3.34264	-1.48529	Mitogen-activated protein kinase involved in mating pheromone response; activated by phosphorylation by Ste7p; provides specificity during the mating vs. filamentous growth response by phosphorylating transcriptional and cytoplasmic targets	Verified	protein amino acid phosphorylation*	MAP kinase activity	cytoplasm*	no	het			YIL171W::chr9_2
YDL163W::chr4_2	YDL163W	10.4775	1.38451	-0.636086	4.07897	2.21235		Dubious				yes	het			YHR085W::chr8_2
YMR049C::chr00_5	ERB1	7.97832	0.897889	-0.638524	2.7393	1.27705	Protein required for maturation of the 25S and 5.8S ribosomal RNAs; constituent of 66S pre-ribosomal particles; homologous to mammalian Bop1	Verified	rRNA processing	molecular function unknown	nucleus*	yes	het			YGL018C::chr7_1
YER127W::chr00_5	LCP5	5.18199	0.168993	-0.642874	1.65726	-0.873377	Essential protein involved in maturation of 18S rRNA; depletion leads to inhibited pre-rRNA processing and reduced polysome levels; localizes primarily to the nucleolus	Verified	ribosome biogenesis and assembly*	RNA binding	small nucleolar ribonucleoprotein complex*	yes	het			YDL031W::chr00_17a
YMR277W::chr13_5	FCP1	11.7628	-1.35926	-0.646324	0.147658	-0.602131	Carboxy-terminal domain (CTD) phosphatase, essential for dephosphorylation of the repeated C-terminal domain of the RNA polymerase II large subunit (Rpo21p)	Verified	transcription*	phosphoric monoester hydrolase activity*	nucleus	yes	het			YGR265W::chr00_3
YDR367W::chr4_7	YDR367W	20.4278	-0.767085	-0.656893	4.75945	-2.29152		Uncharacterized	biological process unknown	molecular function unknown	cytoplasm*	yes	het			YJL203W::chr10_1
YDR052C::chr4_4	DBF4	4.65832	2.6803	-0.666752	-0.90391	1.02786	Regulatory subunit of Cdc7p-Dbf4p kinase complex, required for Cdc7p kinase activity and initiation of DNA replication; phosphorylates the Mcm2-7 family of proteins; cell cycle regulated	Verified	DNA replication initiation*	DNA replication origin binding*	Dbf4-dependent protein kinase complex	yes	het			YDR212W::chr4_5
YLR022C::chr12_1	SDO1	6.11601	0.574613	-0.672884	2.82075	0.987261	Essential protein involved in RNA metabolism, one of two yeast homologs (with Yhr087wp) of the human protein SBDS responsible for autosomal recessive Shwachman-Bodian-Diamond Syndrome, also conserved in Archaea	Uncharacterized	35S primary transcript processing*	molecular function unknown	cytoplasm*	yes	het			YMR005W::chr13_2
YGR145W::chr00_15	ENP2	25.5806	-3.02152	-0.677846	-2.1336	-3.47738	Essential nucleolar protein of unknown function; contains WD repeats, interacts with Mpp10p and Bfr2p, and has homology to Spb1p	Uncharacterized	ribosome biogenesis and assembly*	molecular function unknown	nucleolus	yes	het			YLR002C::chr12_1
YGR103W::chr7_4	NOP7	5.3444	-0.0457138	-0.679424	2.97281	0.090411	Nucleolar protein involved in rRNA processing and 60S ribosomal subunit biogenesis; constituent of several different pre-ribosomal particles; required for exit from G<sub>0</sub> and the initiation of cell proliferation	Verified	ribosome biogenesis and assembly*	molecular function unknown	nucleus*	yes	het			YDL008W::chr4_1
YFL022C::chr6_1	FRS2	7.73122	0.699026	-0.692432	-0.687381	1.46804	Alpha subunit of cytoplasmic phenylalanyl-tRNA synthetase, forms a tetramer with Frs1p to form active enzyme; evolutionarily distant from mitochondrial phenylalanyl-tRNA synthetase based on protein sequence, but substrate binding is similar	Verified	phenylalanyl-tRNA aminoacylation	phenylalanine-tRNA ligase activity	cytoplasm*	yes	het			YKL033W::chr11_1
YGR278W::chr00_3	CWC22	7.57374	-1.19307	-0.708985	-0.77648	-0.126889	Essential protein, component of a complex containing Cef1p, has similarity to S. pombe Cwf22p; putative spliceosomal component, based on computational analysis of large-scale protein-protein interaction data	Verified	nuclear mRNA splicing, via spliceosome	molecular function unknown	spliceosome	yes	het			YLR167W::chr12_3
YBR190W::chr2_4	YBR190W	4.4732	-1.02406	-0.713459	-2.3377	-3.07582		Dubious				yes	het			YOR353C::chr15_4
YKL035W::chr11_1	UGP1	17.2181	1.64022	-0.739955	1.56977	1.73655	UDP-glucose pyrophosphorylase (UGPase), catalyses the reversible formation of UDP-Glc from glucose 1-phosphate and UTP, involved in a wide variety of metabolic pathways, expression modulated by Pho85p through Pho4p	Verified	protein amino acid glycosylation*	UTP:glucose-1-phosphate uridylyltransferase activity	cytoplasm	yes	het			YKL178C::chr11_2
YNL024C-A::chr00_21	YNL024C-A	16.2444	0.272895	-0.812317	1.52324	0.0273663		Uncharacterized	biological process unknown	molecular function unknown	cellular component unknown	no	het			YOR262W::chr15_3
YFL026W::chr00_16b	STE2	6.10329	0.130095	-0.830821	2.16695	0.796762	Receptor for alpha-factor pheromone; seven transmembrane-domain GPCR that interacts with both pheromone and a heterotrimeric G protein to initiate the signaling response that leads to mating between haploid a and alpha cells	Verified	response to pheromone during conjugation with cellular fusion*	mating-type alpha-factor pheromone receptor activity	integral to plasma membrane	no	het			YLR459W::chr00_4
YOR373W::chr15_4	NUD1	10.637	0.999661	-0.839213	-0.670624	4.18725	Component of the spindle pole body outer plaque, required for exit from mitosis	Verified	microtubule nucleation	structural constituent of cytoskeleton	spindle pole body	yes	het			YJL202C::chr00_14
YMR218C::chr13_4	TRS130	6.14636	-0.250883	-0.860901	0.949564	0.839888	One of 10 subunits of the transport protein particle (TRAPP) complex of the cis-Golgi which mediates vesicle docking and fusion; involved in ER to Golgi membrane traffic; mutation activates transcription of OCH1	Verified	ER to Golgi vesicle-mediated transport	molecular function unknown	TRAPP complex	yes	het			YGL029W::chr7_1
YJL014W::chr00_13	CCT3	4.11731	-1.94123	-0.924049	-2.99065	-2.79204	Subunit of the cytosolic chaperonin Cct ring complex, related to Tcp1p, required for the assembly of actin and tubulins in vivo	Verified	protein folding*	unfolded protein binding	cytoplasm*	yes	het
YDR064W::chr4_4	RPS13	4.50345	-0.342335	-0.934142	-0.813248	-2.49496	Protein component of the small (40S) ribosomal subunit; has similarity to E. coli S15 and rat S13 ribosomal proteins	Verified	translation	structural constituent of ribosome	cytosolic small ribosomal subunit (sensu Eukaryota)	yes	het
YHR084W::chr8_2	STE12	14.4924	-1.14077	-0.935164	-0.575935	-1.06659	Transcription factor that is activated by a MAP kinase signaling cascade, activates genes involved in mating or pseudohyphal/invasive growth pathways; cooperates with Tec1p transcription factor to regulate genes specific for invasive growth	Verified	pseudohyphal growth*	transcription factor activity	nucleus	no	het
YLR223C::chr12_3	IFH1	12.119	-1.90071	-0.941755	-1.97034	-1.93774	Essential protein with a highly acidic N-terminal domain; IFH1 exhibits genetic interactions with FHL1, overexpression interferes with silencing at telomeres and HM loci; potential Cdc28p substrate	Verified	rRNA processing*	transcription factor activity	nucleus*	yes	het
YKL186C::chr11_2	MTR2	25.0473	0.638675	-0.943229	-0.0106446	1.08575	mRNA transport regulator, essential nuclear protein; Mex67p and Mtr2p form a mRNA export complex which binds to RNA	Verified	poly(A)+ mRNA export from nucleus	protein binding	nuclear pore	yes	het
YER148W::chr00_5	SPT15	11.4617	-1.06017	-0.961702	-1.97356	-0.693006	TATA-binding protein, general transcription factor that interacts with other factors to form the preinitiation complex at promoters, essential for viability	Verified	transcription from RNA polymerase II promoter*	DNA binding*	nucleus*	yes	het
YKL058W::chr11_1	TOA2	15.7879	1.85041	-0.985229	15.2489	2.03803	TFIIA small subunit; involved in transcriptional activation, acts as antirepressor or as coactivator; homologous to smallest subunit of human and Drosophila TFIIA	Verified	transcription initiation from RNA polymerase II promoter	general RNA polymerase II transcription factor activity	transcription factor TFIIA complex	yes	het
YJR057W::chr00_13	CDC8	6.19259	-0.876674	-1.01389	-0.711076	-0.372882	Thymidylate and uridylate kinase, functions in de novo biosynthesis of pyrimidine deoxyribonucleotides; converts dTMP to dTDP and dUMP to dUTP; essential for mitotic and meiotic DNA replication; homologous to S. pombe Tmp1p	Verified	DNA repair*	thymidylate kinase activity*	cytoplasm*	yes	het
YKL036C::chr11_1	YKL036C	10.0399	0.60724	-1.01803	0.682671	0.0680245		Dubious				yes	het
YDL212W::chr4_3	SHR3	9.00045	2.73951	-1.04888	2.39621	3.13103	Endoplasmic reticulum packaging chaperone, required for incorporation of amino acid permeases into COPII coated vesicles for transport to the cell surface	Verified	ER to Golgi vesicle-mediated transport*	unfolded protein binding	integral to endoplasmic reticulum membrane	yes	het
YGR116W::chr00_14	SPT6	13.7913	3.27435	-1.05975	12.7549	0.319095	Essential protein that interacts with histones and is involved in nucleosome disassembly and reassembly during transcription elongation	Verified	RNA elongation from RNA polymerase II promoter*	RNA polymerase II transcription elongation factor activity	nucleus*	yes	het
YLR141W::chr12_3	RRN5	9.54984	0.159687	-1.09303	-0.226355	0.738661	Protein involved in transcription of rDNA by RNA polymerase I; transcription factor, member of UAF (upstream activation factor) family along with Rrn9p and Rrn10p	Verified	transcription from RNA polymerase I promoter	RNA polymerase I transcription factor activity*	RNA polymerase I upstream activating factor complex	yes	het
YER006W::chr5_2	NUG1	7.93422	0.903139	-1.10134	4.94325	0.946303	GTPase that associates with nuclear 60S pre-ribosomes, required for export of 60S ribosomal subunits from the nucleus	Verified	ribosome biogenesis and assembly*	GTPase activity	nucleus*	yes	het
YDL098C::chr4_2	SNU23	11.4697	-0.956346	-1.14943	3.16244	0.763176	Component of U4/U6.U5 snRNP involved in mRNA splicing via spliceosome	Verified	nuclear mRNA splicing, via spliceosome	RNA splicing factor activity, transesterification mechanism	U4/U6 x U5 tri-snRNP complex	yes	het
YDL140C::chr4_2	RPO21	6.94181	1.52731	-1.17765	0.305988	0.537154	RNA polymerase II largest subunit B220, part of central core; phosphorylation of C-terminal heptapeptide repeat domain regulates association with transcription and splicing factors; similar to bacterial beta-prime	Verified	transcription from RNA polymerase II promoter	DNA-directed RNA polymerase activity	mitochondrion*	yes	het
YMR227C::chr13_4	TAF7	14.9767	-1.62493	-1.18621	-1.8191	-0.598408	TFIID subunit (67 kDa), involved in RNA polymerase II transcription initiation	Verified	transcription initiation from RNA polymerase II promoter*	general RNA polymerase II transcription factor activity	nucleus*	yes	het
YOR168W::chr15_2	GLN4	4.91971	-0.37032	-1.1899	0.789806	0.636446	Glutamine tRNA synthetase, monomeric class I tRNA synthetase that catalyzes the specific glutaminylation of tRNA(Glu); N-terminal domain proposed to be involved in enzyme-tRNA interactions	Verified	glutaminyl-tRNA aminoacylation	glutamine-tRNA ligase activity	cytoplasm	yes	het
YLR088W::chr12_2	GAA1	7.82691	2.4139	-1.20628	2.2	1.42152	Subunit of the GPI (glycosylphosphatidylinositol):protein transamidase complex, removes the GPI-anchoring signal and attaches GPI to proteins in the ER	Verified	attachment of GPI anchor to protein	GPI-anchor transamidase activity	GPI-anchor transamidase complex	yes	het
YER018C::chr5_3	SPC25	11.6501	-2.01365	-1.21531	-1.4695	-2.44123	Component of the evolutionarily conserved kinetochore-associated Ndc80 complex (Ndc80p-Nuf2p-Spc24p-Spc25p); involved in chromosome segregation, spindle checkpoint activity and kinetochore clustering	Verified	chromosome segregation*	structural constituent of cytoskeleton	condensed nuclear chromosome kinetochore*	yes	het
YJR076C::chr10_4	CDC11	6.14754	-0.88067	-1.23814	1.55818	-1.17997	Component of the septin ring of the mother-bud neck that is required for cytokinesis; septins recruit proteins to the neck and can act as a barrier to diffusion at the membrane, and they comprise the 10nm filaments seen with EM	Verified	cell wall organization and biogenesis*	structural constituent of cytoskeleton*	prospore membrane*	yes	het
YJL076W::chr10_2	NET1	10.8342	2.48297	-1.2472	2.99307	3.04459	Core subunit of the RENT complex, which is a complex involved in nucleolar silencing and telophase exit; stimulates transcription by RNA polymerase I and regulates nucleolar structure	Verified	regulation of exit from mitosis*	rDNA binding	nucleolus*	yes	het
YDR489W::chr4_8	SLD5	10.7508	0.123177	-1.26494	0.24737	1.35419	Subunit of the GINS complex (Sld5p, Psf1p, Psf2p, Psf3p), which is localized to DNA replication origins and implicated in assembly of the DNA replication machinery	Verified	DNA-dependent DNA replication	molecular function unknown	GINS complex	yes	het
YGL113W::chr7_2	SLD3	7.1707	3.95165	-1.3168	6.39979	0.746663	Protein involved in the initiation of DNA replication, required for proper assembly of replication proteins at the origins of replication; interacts with Cdc45p	Verified	DNA replication initiation*	chromatin binding	nuclear chromatin	yes	het
YKL004W::chr11_1	AUR1	7.08319	-2.5414	-1.32183	-3.2857	-1.7573	Phosphatidylinositol:ceramide phosphoinositol transferase (IPC synthase), required for sphingolipid synthesis; can mutate to confer aureobasidin A resistance	Verified	sphingolipid metabolic process	inositol phosphoceramide synthase activity	Golgi apparatus	yes	het
YLR457C::chr00_15	NBP1	6.30817	-2.21205	-1.3743	2.08015	-1.1917	Spindle pole body (SPB) component, required for the insertion of the duplication plaque into the nuclear membrane during SPB duplication; essential for bipolar spindle formation; component of the Mps2p-Bbp1p complex	Verified	spindle pole body duplication in nuclear envelope	molecular function unknown	nucleus*	yes	het
YDL045C::chr4_1	FAD1	10.0027	0.0837445	-1.39298	1.11315	0.577843	Flavin adenine dinucleotide (FAD) synthetase, performs the second step in synthesis of FAD from riboflavin	Verified	FAD biosynthetic process	FMN adenylyltransferase activity	cytoplasm	yes	het
YPR094W::chr16_4	RDS3	7.31981	0.234641	-1.41353	0.0219543	2.6804	Zinc cluster protein involved in pre-mRNA splicing and cycloheximide resistance	Verified	nuclear mRNA splicing, via spliceosome*	molecular function unknown	spliceosome*	yes	het
YLR275W::chr12_4	SMD2	17.3333	-1.12642	-1.44346	-0.128889	-1.57827	Core Sm protein Sm D2; part of heteroheptameric complex (with Smb1p, Smd1p, Smd3p, Sme1p, Smx3p, and Smx2p) that is part of the spliceosomal U1, U2, U4, and U5 snRNPs; homolog of human Sm D2	Verified	nuclear mRNA splicing, via spliceosome	RNA splicing factor activity, transesterification mechanism	U4/U6 x U5 tri-snRNP complex*	yes	het
YGL068W::chr7_1	MNP1	10.7911	0.377906	-1.4441	1.38457	-0.199794	Protein associated with the mitochondrial nucleoid; putative mitochondrial ribosomal protein with similarity to E. coli L7/L12 ribosomal protein; required for normal respiratory growth	Verified	translation*	structural constituent of ribosome	mitochondrion*	yes	het
YNL062C::chr14_3	GCD10	11.0734	-0.159506	-1.50399	-1.69759	0.20915	Subunit of tRNA (1-methyladenosine) methyltransferase with Gcd14p, required for the modification of the adenine at position 58 in tRNAs, especially tRNAi-Met; first identified as a negative regulator of GCN4 expression	Verified	ribosome biogenesis and assembly*	tRNA binding*	nucleus	yes	het
YJL202C::chr10_1	YJL202C	4.01278	-2.45197	-1.50639	-3.12474	-3.25104		Dubious				yes	het
YOR119C::chr15_2	RIO1	11.853	-2.12481	-1.52177	-1.38995	-1.50898	Essential serine kinase involved in cell cycle progression and processing of the 20S pre-rRNA into mature 18S rRNA	Verified	processing of 20S pre-rRNA*	protein kinase activity	cytoplasm*	yes	het
YOR143C::chr15_2	THI80	6.67745	3.69575	-1.52965	2.43097	1.88414	Thiamine pyrophosphokinase, phosphorylates thiamine to produce the coenzyme thiamine pyrophosphate (thiamine diphosphate)	Verified	thiamin diphosphate biosynthetic process	thiamin diphosphokinase activity	cytoplasm	yes	het
YPR112C::chr16_5	MRD1	9.13621	-0.67523	-1.5332	11.9026	-0.0315075	Essential conserved protein that associates with 35S precursor rRNA and is required for its initial processing at the A(0)-A(2) cleavage sites, shows partial nucleolar localization, contains five consensus RNA-binding domains	Verified	35S primary transcript processing	snoRNA binding*	nucleolus	yes	het
YLR075W::chr12_2	RPL10	7.32073	1.8296	-1.53361	0.54155	0.65126	Protein component of the large (60S) ribosomal subunit, responsible for joining the 40S and 60S subunits; regulates translation initiation; has similarity to rat L10 ribosomal protein and to members of the QM gene family	Verified	translation*	structural constituent of ribosome	cytosolic large ribosomal subunit (sensu Eukaryota)	yes	het
YMR043W::chr13_2	MCM1	6.06325	-1.61809	-1.53403	11.4063	-0.151721	Transcription factor involved in cell-type-specific transcription and pheromone response; plays a central role in the formation of both repressor and activator complexes	Verified	regulation of transcription from RNA polymerase II promoter*	DNA binding*	nucleus*	yes	het
YJR017C::chr00_13	ESS1	5.03541	-0.295694	-1.56459	0.092823	-0.295694	Peptidylprolyl-cis/trans-isomerase (PPIase) specific for phosphorylated serine and threonine residues N-terminal to proline; regulates phosphorylation of the RNA polymerase II large subunit (Rpo21p) C-terminal domain	Verified	negative regulation of transcription from RNA polymerase II promoter*	peptidyl-prolyl cis-trans isomerase activity*	nucleus	yes	het
YDR170C::chr4_5	SEC7	14.9405	0.875657	-1.56648	4.94698	0.8406	Guanine nucleotide exchange factor (GEF) for ADP ribosylation factors involved in proliferation of the Golgi, intra-Golgi transport and ER-to-Golgi transport; found in the cytoplasm and on Golgi-associated coated vesicles	Verified	ER to Golgi vesicle-mediated transport*	ARF guanyl-nucleotide exchange factor activity	cytosol*	yes	het
YPL204W::chr16_1	HRR25	9.91858	0.277028	-1.56771	1.81689	1.52027	Protein kinase involved in regulating diverse events including vesicular trafficking, gene expression, DNA repair, and chromosome segregation; binds the CTD of RNA pol II; homolog of mammalian casein kinase 1delta (CK1delta)	Verified	DNA repair*	casein kinase activity	nucleus*	yes	het
YGR218W::chr7_5	CRM1	11.2981	1.90654	-1.59528	1.54588	1.83387	Major karyopherin, involved in export of proteins, RNAs, and ribosomal subunits from the nucleus	Verified	mRNA export from nucleus*	protein carrier activity	nucleus	yes	het
YPL082C::chr16_3	MOT1	13.6269	-1.6843	-1.60245	0.520045	-1.65033	Essential abundant protein involved in regulation of transcription, removes Spt15p (TBP) from DNA via its C-terminal ATPase activity, forms a complex with TBP that binds TATA DNA with high affinity but with altered specificity	Verified	regulation of transcription from RNA polymerase II promoter*	ATPase activity*	mitochondrion*	yes	het
YOR148C::chr15_2	SPP2	10.5633	2.02134	-1.63391	1.82764	1.30961	Essential protein that promotes the first step of splicing and is required for the final stages of spliceosome maturation; interacts with Prp2p, which may release Spp2p from the spliceosome following the first cleavage reaction	Verified	nuclear mRNA splicing, via spliceosome	molecular function unknown	spliceosome	yes	het
YLR229C::chr12_4	CDC42	10.9552	-0.198638	-1.64075	3.89387	0.364359	Small rho-like GTPase, essential for establishment and maintenance of cell polarity; mutants have defects in the organization of actin and septins	Verified	pseudohyphal growth*	GTPase activity*	plasma membrane*	yes	het
YNL263C::chr14_1	YIF1	6.1529	1.20667	-1.71817	12.5821	0.894072	Integral membrane protein required for the fusion of ER-derived COPII transport vesicles with the Golgi; interacts with Yip1p and Yos1p; localizes to the Golgi, the ER, and COPII vesicles	Verified	ER to Golgi vesicle-mediated transport	molecular function unknown	endoplasmic reticulum membrane*	yes	het
YLR430W::chr00_4	SEN1	5.26796	-1.0493	-1.74896	2.00284	-0.982489	Putative helicase required for RNA polymerase II transcription termination and processing of RNAs; homolog of Senataxin which causes Ataxia-Oculomotor Apraxia 2 and a dominant form of amyotrophic lateral sclerosis	Verified	35S primary transcript processing*	DNA-dependent ATPase activity*	nucleus	yes	het
YJL195C::chr10_1	YJL195C	17.682	-0.727684	-1.78854	2.62962	-0.604483		Dubious				yes	het
YKL141W::chr11_2	SDH3	16.5986	0.919112	-1.80523	-1.87798	0.719786	Cytochrome b subunit of succinate dehydrogenase (Sdh1p, Sdh2p, Sdh3p, Sdh4p), which couples the oxidation of succinate to the transfer of electrons to ubiquinone	Verified	tricarboxylic acid cycle*	succinate dehydrogenase (ubiquinone) activity	mitochondrion*	yes	het
YDR240C::chr4_5	SNU56	14.4128	1.22405	-1.80644	3.35412	1.14355	Component of U1 snRNP required for mRNA splicing via spliceosome; yeast specific, no metazoan counterpart; interacts with mRNA in commitment complex	Verified	nuclear mRNA splicing, via spliceosome	mRNA binding	snRNP U1*	yes	het
YGL122C::chr7_2	NAB2	44.3777	0.0897833	-1.84752	-1.56115	-1.19195	Nuclear polyadenylated RNA-binding protein; autoregulates mRNA levels; related to human hnRNPs; has nuclear localization signal sequence that binds to Kap104p; required for poly(A) tail length control and nuclear mRNA export	Verified	mRNA polyadenylation*	poly(A) binding	cytoplasm*	yes	het
YNL290W::chr14_1	RFC3	5.21006	-0.37353	-1.93477	1.85248	-0.808882	Subunit of heteropentameric Replication factor C (RF-C), which is a DNA binding protein and ATPase that acts as a clamp loader of the proliferating cell nuclear antigen (PCNA) processivity factor for DNA polymerases delta and epsilon	Verified	mismatch repair*	ATPase activity*	nucleus*	yes	het
YOR074C::chr15_1	CDC21	11.9957	-0.823478	-1.95253	2.3234	0.438878	Thymidylate synthase, required for de novo biosynthesis of pyrimidine deoxyribonucleotides; expression is induced at G1/S	Verified	DNA-dependent DNA replication*	thymidylate synthase activity	nucleus	yes	het
YGL044C::chr7_1	RNA15	11.6759	2.04752	-1.9568	2.48029	1.86806	Cleavage and polyadenylation factor I (CF I) component involved in cleavage and polyadenylation of mRNA 3' ends; interacts with the A-rich polyadenylation signal in complex with Rna14p and Hrp1p	Verified	mRNA polyadenylation*	RNA binding*	mRNA cleavage factor complex	yes	het
YKL172W::chr11_2	EBP2	4.43156	1.28352	-1.99791	-1.35091	0.400838	Essential protein required for the maturation of 25S rRNA and 60S ribosomal subunit assembly, localizes to the nucleolus; constituent of 66S pre-ribosomal particles	Verified	ribosome biogenesis and assembly*	molecular function unknown	nucleolus	yes	het
YMR185W::chr00_17b	YMR185W	13.8707	-1.73803	-1.99814	-1.07737	-2.93685		Uncharacterized	biological process unknown	molecular function unknown	cellular component unknown	yes	het
YKR038C::chr00_14	KAE1	8.23618	0.250651	-2.0024	-0.0724663	-0.0417522	Putative glycoprotease proposed to be in transcription as a component of the EKC protein complex with Bud32p, Cgi121p, Pcc1p, and Gon7p; also identified as a component of the KEOPS protein complex	Verified	telomere maintenance*	chromatin DNA binding	cytoplasm*	yes	het
YNL152W::chr14_2	YNL152W	9.84243	-2.12781	-2.01145	-2.9958	-1.29187		Uncharacterized	biological process unknown	phospholipid binding	cytoplasm	yes	het
YBR209W::chr2_4	YBR209W	15.4027	-0.466908	-2.01684	0.480223	-0.1848		Dubious				no	het
YGR046W::chr00_14	TAM41	7.65785	-0.403442	-2.05521	-0.461587	0.802687	Mitochondrial protein involved in protein import into the mitochondrial matrix; maintains the functional integrity of the TIM23 protein translocator complex; viability of null mutant is strain-dependent; mRNA is targeted to the bud	Verified	protein import into mitochondrial matrix	molecular function unknown	mitochondrion*	yes	het
YLR129W::chr12_3	DIP2	27.1897	-1.30946	-2.09567	-1.30946	-2.91609	Nucleolar protein, specifically associated with the U3 snoRNA, part of the large ribonucleoprotein complex known as the small subunit (SSU) processome, required for 18S rRNA biogenesis, part of the active pre-rRNA processing complex	Verified	ribosome biogenesis and assembly*	snoRNA binding	small nucleolar ribonucleoprotein complex	yes	het
YIL171W::chr9_2	YIL171W	5.76789	0.0472919	-2.13209	-0.0025718	0.323072			biological process unknown*	molecular function unknown*	cellular component unknown	no	het
YHR085W::chr8_2	IPI1	12.6027	-0.502454	-2.20547	0.99439	0.884292	Protein of unknown function, essential for viability, may be involved in rRNA processing	Verified	35S primary transcript processing*	molecular function unknown	nucleus*	yes	het
YGL018C::chr7_1	JAC1	22.119	1.80802	-2.21286	14.2551	1.42087	Specialized J-protein that functions with Hsp70 in Fe-S cluster biogenesis in mitochondria, involved in iron metabolism; contains a J domain typical to J-type chaperones; localizes to the mitochondrial matrix	Verified	aerobic respiration*	chaperone binding	mitochondrion	yes	het
YDL031W::chr00_17a	DBP10	20.2981	-1.98722	-2.2208	-0.82394	-1.28239	Putative ATP-dependent RNA helicase of the DEAD-box protein family, constituent of 66S pre-ribosomal particles; essential protein involved in ribosome biogenesis	Verified	ribosome biogenesis and assembly*	ATP-dependent RNA helicase activity	nucleolus	yes	het
YGR265W::chr00_3	YGR265W	13.0965	-2.93266	-2.22952	-3.20978	-2.53966		Dubious				yes	het
YJL203W::chr10_1	PRP21	23.1018	0.29016	-2.23377	3.02326	-0.126663	Subunit of the SF3a splicing factor complex, required for spliceosome assembly	Verified	nuclear mRNA splicing, via spliceosome	RNA binding	snRNP U2	yes	het
YDR212W::chr4_5	TCP1	13.1849	1.46487	-2.26886	-1.89719	-1.91753	Alpha subunit of chaperonin-containing T-complex, which mediates protein folding in the cytosol; involved in maintenance of actin cytoskeleton; homolog to Drosophila melanogaster and mouse tailless complex polypeptide	Verified	protein folding*	unfolded protein binding	cytoplasm*	yes	het
YMR005W::chr13_2	TAF4	9.72196	-1.98673	-2.27206	-2.12409	-0.565362	TFIID subunit (48 kDa), involved in RNA polymerase II transcription initiation; potential Cdc28p substrate	Verified	transcription from RNA polymerase II promoter	RNA polymerase II transcription factor activity	transcription factor TFIID complex	yes	het
YLR002C::chr12_1	NOC3	4.40081	-2.12338	-2.32424	-2.71506	-1.24474	Protein that forms a nuclear complex with Noc2p that binds to 66S ribosomal precursors to mediate their intranuclear transport; also binds to chromatin to promote the association of DNA replication factors and replication initiation	Verified	ribosome biogenesis and assembly*	protein binding*	nucleus*	yes	het
YDL008W::chr4_1	APC11	9.04872	-0.242836	-2.36303	-0.614678	-1.09131	Catalytic core subunit of the Anaphase-Promoting Complex/Cyclosome (APC/C), which is a ubiquitin-protein ligase required for degradation of anaphase inhibitors, including mitotic cyclins, during the metaphase/anaphase transition	Verified	mitotic sister chromatid segregation*	protein binding*	anaphase-promoting complex	yes	het
YKL033W::chr11_1	YKL033W	11.302	1.58714	-2.37902	-0.387479	2.78849		Uncharacterized	biological process unknown	molecular function unknown	cytoplasm*	yes	het
YLR167W::chr12_3	RPS31	8.83477	-0.693847	-2.4033	1.34136	-1.05914	Fusion protein that is cleaved to yield a ribosomal protein of the small (40S) subunit and ubiquitin; ubiquitin may facilitate assembly of the ribosomal protein into ribosomes; interacts genetically with translation factor eIF2B	Verified	translation*	structural constituent of ribosome*	cytoplasm*	yes	het
YOR353C::chr15_4	SOG2	7.74039	-3.09805	-2.43928	-3.57019	-0.888858	Key component of the RAM signaling network, required for proper cell morphogenesis and cell separation after mitosis	Verified	signal transduction*	molecular function unknown	cytoplasm*	yes	het
YKL178C::chr11_2	STE3	4.06799	-2.55126	-2.45397	-1.85356	-1.62866	Receptor for a factor receptor, transcribed in alpha cells and required for mating by alpha cells, couples to MAP kinase cascade to mediate pheromone response; ligand bound receptors are endocytosed and recycled to the plasma membrane; GPCR	Verified	pheromone-dependent signal transduction during conjugation with cellular fusion	mating-type a-factor pheromone receptor activity	integral to plasma membrane	no	het
YOL144W::chr00_10	NOP8	11.9676	2.12606	-2.6324	0.300303	12.7257	Nucleolar protein required for 60S ribosomal subunit biogenesis	Verified	ribosome biogenesis and assembly*	molecular function unknown	nucleolus	yes	het
YOR262W::chr15_3	YOR262W	18.7122	1.49189	-2.68993	4.26312	1.84083		Uncharacterized	biological process unknown	molecular function unknown	cytoplasm	yes	het
YLR459W::chr00_4	GAB1	11.9226	0.414311	-2.7401	5.33843	1.6247	GPI transamidase subunit, involved in attachment of glycosylphosphatidylinositol (GPI) anchors to proteins; may have a role in recognition of the attachment signal or of the lipid portion of GPI	Verified	attachment of GPI anchor to protein	GPI-anchor transamidase activity	GPI-anchor transamidase complex	yes	het
YJL202C::chr00_14	YJL202C	20.8642	0.279443	-2.82472	2.46386	0.268631		Dubious				yes	het
YGL029W::chr7_1	CGR1	6.58999	-4.35154	-3.08808	-1.65393	-4.39048	Protein involved in nucleolar integrity and processing of the pre-rRNA for the 60S ribosome subunit; transcript is induced in response to cytotoxic stress but not genotoxic stress	Verified	ribosome biogenesis and assembly*	molecular function unknown	nucleolus	no	het

## Sheet: c2
strain	Gene	z_result_nq:07_07_12_t12:Miconazole:100:nM:::mM:5_20:heho_05_06:YPD	z_result_nq:07_07_12_t13:Hydroxyurea:2:mM:::mM:5_20:heho_05_06:YPD	z_result_nq:07_07_12_t15:Hydroxyurea:50:mM:::mM:5_20:heho_05_06:YPD	z_result_nq:07_08_04_t08:Hydroxyurea:2:mM:Miconazole:30:nM:5_20:heho_05_06:YPD	z_result_nq:07_08_08_t02:Miconazole:30:nM::::5_20:heho_05_06:YPD	Description	feature_qualifier	GO_process	GO_function	GO_component	essential_gene	zygosity
YER048W-A::chr00_2	ISD11	0.859691	-0.263971	1.85493	64.4388	2.99643	Protein required for mitochondrial iron-sulfur cluster biosynthesis	Verified	iron-sulfur cluster assembly	molecular function unknown	mitochondrion*	yes	het
YLR298C::chr12_4	YHC1	-0.742885	-0.951914	-0.0834151	58.1099	-0.32581	Component of the U1 snRNP complex required for pre-mRNA splicing; putative ortholog of human U1C protein, which is involved in formation of a complex between U1 snRNP and the pre-mRNA 5' splice site	Verified	nuclear mRNA splicing, via spliceosome	mRNA binding	snRNP U1*	yes	het
YDR472W::chr4_8	TRS31	1.25871	1.83383	3.36219	56.7731	1.49552	One of 10 subunits of the transport protein particle (TRAPP) complex of the cis-Golgi which mediates vesicle docking and fusion; involved in endoplasmic reticulum (ER) to Golgi membrane traffic	Verified	ER to Golgi vesicle-mediated transport	molecular function unknown	TRAPP complex	yes	het
YGL171W::chr7_2	ROK1	-1.24872	0.411111	0.305128	50.0803	2.66325	ATP-dependent RNA helicase of the DEAD box family; required for 18S rRNA synthesis	Verified	35S primary transcript processing	ATPase activity*	nucleolus	yes	het
YLR314C::chr12_4	CDC3	1.71207	0.226398	0.518891	45.0086	-0.596405	Component of the septin ring of the mother-bud neck that is required for cytokinesis; septins recruit proteins to the neck and can act as a barrier to diffusion at the membrane, and they comprise the 10nm filaments seen with EM	Verified	cell wall organization and biogenesis*	structural constituent of cytoskeleton*	prospore membrane*	yes	het
YLR045C::chr12_2	STU2	0.095429	0.130714	-0.992783	44.4908	0.818765	Microtubule-associated protein (MAP) of the XMAP215/Dis1 family; regulates microtubule dynamics during spindle orientation and metaphase chromosome alignment; interacts with spindle pole body component Spc72p	Verified	microtubule nucleation*	structural constituent of cytoskeleton*	spindle pole body*	yes	het
YGL122C::chr7_2	NAB2	-1.56115	0.0897833	-1.19195	44.3777	-1.84752	Nuclear polyadenylated RNA-binding protein; autoregulates mRNA levels; related to human hnRNPs; has nuclear localization signal sequence that binds to Kap104p; required for poly(A) tail length control and nuclear mRNA export	Verified	mRNA polyadenylation*	poly(A) binding	cytoplasm*	yes	het
YMR314W::chr00_8	PRE5	1.32423	2.42714	2.42714	31.8552	0.908925	20S proteasome alpha-type subunit	Verified	ubiquitin-dependent protein catabolic process	endopeptidase activity	proteasome core complex, alpha-subunit complex (sensu Eukaryota)	yes	het
YGL233W::chr7_3	SEC15	-1.09646	-0.987418	-1.34332	31.4679	0.0611144	Essential 113kDa subunit of the exocyst complex (Sec3p, Sec5p, Sec6p, Sec8p, Sec10p, Sec15p, Exo70p, and Exo84p), which mediates polarized targeting of vesicles to active sites of exocytosis; Sec15p associates with Sec4p and vesicles	Verified	cytokinesis*	protein binding	bud tip*	yes	het
YBR011C::chr2_2	IPP1	-1.14718	0.245306	0.245306	31.4543	0.47123	Cytoplasmic inorganic pyrophosphatase (PPase), catalyzes the rapid exchange of oxygens from Pi with water, highly expressed and essential for viability, active-site residues show identity to those from E. coli PPase	Verified	phosphate metabolic process	inorganic diphosphatase activity	cytosol	yes	het
YML065W::chr13_1b	ORC1	1.66118	-0.310956	-1.08296	31.3154	5.67891	Largest subunit of the origin recognition complex, which directs DNA replication by binding to replication origins and is also involved in transcriptional silencing; may be phosphorylated by Cdc28p	Verified	chromatin silencing at silent mating-type cassette*	ATPase activity*	pre-replicative complex*	yes	het
YLR127C::chr12_3	APC2	4.96777	-0.376943	-1.11512	31.1096	2.76891	Subunit of the Anaphase-Promoting Complex/Cyclosome (APC/C), which is a ubiquitin-protein ligase required for degradation of anaphase inhibitors, including mitotic cyclins, during the metaphase/anaphase transition; similar to cullin Cdc53p	Verified	mitotic sister chromatid segregation*	protein binding*	anaphase-promoting complex	yes	het
YNL287W::chr00_8	SEC21	1.52064	-0.894692	-2.17102	31.0623	3.59815	Gamma subunit of coatomer, a heptameric protein complex that together with Arf1p forms the COPI coat; involved in ER to Golgi transport of selective cargo	Verified	ER to Golgi vesicle-mediated transport*	molecular function unknown	endosome*	yes	het
YDR413C::chr4_7	YDR413C	-1.69165	-1.52685	-1.30409	30.6805	3.92344		Dubious				yes	het
YBR160W::chr2_3	CDC28	-1.13248	1.27134	0.342038	30.4783	0.585987	Catalytic subunit of the main cell cycle cyclin-dependent kinase (CDK); alternately associates with G1 cyclins (CLNs) and G2/M cyclins (CLBs) which direct the CDK to specific substrates	Verified	protein amino acid phosphorylation*	cyclin-dependent protein kinase activity	cytoplasm*	yes	het
YKL193C::chr11_3	SDS22	4.65	0.172951	-0.267213	29.809	-0.0418033	Conserved nuclear regulatory subunit of Glc7p type 1 protein serine-threonine phosphatase (PP1), functions positively with Glc7p to promote dephosphorylation of nuclear substrates required for chromosome transmission during mitosis	Verified	chromosome segregation*	enzyme regulator activity*	cytoplasm*	yes	het
YBR102C::chr2_3	EXO84	-2.66202	-2.06272	-3.04965	29.2082	1.49129	Essential protein with dual roles in spliceosome assembly and exocytosis; the exocyst complex (Sec3p, Sec5p, Sec6p, Sec8p, Sec10p, Sec15p, Exo70p, and Exo84p) mediates polarized targeting of secretory vesicles to active sites of exocytosis	Verified	exocytosis*	protein binding	bud neck*	yes	het
YDR047W::chr4_3	HEM12	22.4424	22.3826	30.7568	28.8192	8.4443	Uroporphyrinogen decarboxylase, catalyzes the fifth step in the heme biosynthetic pathway; localizes to both the cytoplasm and nucleus; activity inhibited by Cu2+, Zn2+, Fe2+, Fe3+ and sulfhydryl-specific reagents	Verified	heme biosynthetic process	uroporphyrinogen decarboxylase activity	cytoplasm*	yes	het
YDL148C::chr4_2	NOP14	1.25534	-2.30754	-0.667145	27.4766	-0.167564	Nucleolar protein, forms a complex with Noc4p that mediates maturation and nuclear export of 40S ribosomal subunits; also present in the small subunit processome complex, which is required for processing of pre-18S rRNA	Verified	ribosome biogenesis and assembly*	snoRNA binding	mitochondrion*	yes	het
YLR129W::chr12_3	DIP2	-1.30946	-1.30946	-2.91609	27.1897	-2.09567	Nucleolar protein, specifically associated with the U3 snoRNA, part of the large ribonucleoprotein complex known as the small subunit (SSU) processome, required for 18S rRNA biogenesis, part of the active pre-rRNA processing complex	Verified	ribosome biogenesis and assembly*	snoRNA binding	small nucleolar ribonucleoprotein complex	yes	het
YDR355C::chr4_7	YDR355C	0.910008	0.430482	-0.605849	27.0802	2.0626		Dubious				yes	het
YDR189W::chr4_5	SLY1	-0.298544	1.25789	3.37864	26.1735	-0.0151699	Hydrophilic protein involved in vesicle trafficking between the ER and Golgi; SM (Sec1/Munc-18) family protein that binds the tSNARE Sed5p and stimulates its assembly into a trans-SNARE membrane-protein complex	Verified	ER to Golgi vesicle-mediated transport	SNARE binding	endoplasmic reticulum*	yes	het
YGR267C::chr00_3	FOL2	2.00606	0.757958	0.417917	26.0276	0.516213	GTP-cyclohydrolase I, catalyzes the first step in the folic acid biosynthetic pathway	Verified	folic acid and derivative biosynthetic process	GTP cyclohydrolase I activity	cytoplasm*	yes	het
YDL153C::chr4_2	SAS10	3.12071	1.19978	2.26726	25.9752	1.19882	Component of the small (ribosomal) subunit (SSU) processosome required for pre-18S rRNa processing; essential nucleolar protein that, when overproduced, disrupts silencing	Verified	ribosome biogenesis and assembly*	snoRNA binding	nucleus*	yes	het
YGR145W::chr00_15	ENP2	-2.1336	-3.02152	-3.47738	25.5806	-0.677846	Essential nucleolar protein of unknown function; contains WD repeats, interacts with Mpp10p and Bfr2p, and has homology to Spb1p	Uncharacterized	ribosome biogenesis and assembly*	molecular function unknown	nucleolus	yes	het
YBR109C::chr2_3	CMD1	-2.4496	-0.624274	1.34195	25.2992	4.78786	Calmodulin; Ca++ binding protein that regulates Ca++ independent processes (mitosis, bud growth, actin organization, endocytosis, etc.) and Ca++ dependent processes (stress-activated pathways), targets include Nuf1p, Myo2p and calcineurin	Verified	endocytosis*	protein binding*	cytoplasm*	yes	het
YKL186C::chr11_2	MTR2	-0.0106446	0.638675	1.08575	25.0473	-0.943229	mRNA transport regulator, essential nuclear protein; Mex67p and Mtr2p form a mRNA export complex which binds to RNA	Verified	poly(A)+ mRNA export from nucleus	protein binding	nuclear pore	yes	het
YBL084C::chr2_1	CDC27	-1.09035	-0.748949	-0.331222	24.8449	1.80744	Subunit of the Anaphase-Promoting Complex/Cyclosome (APC/C), which is a ubiquitin-protein ligase required for degradation of anaphase inhibitors, including mitotic cyclins, during the metaphase/anaphase transition	Verified	mitotic sister chromatid segregation*	protein binding*	anaphase-promoting complex	yes	het
YGL137W::chr7_2	SEC27	1.60753	0.182119	0.390006	24.0806	1.38822	Essential beta'-coat protein of the COPI coatomer, involved in ER-to-Golgi and Golgi-to-ER transport; contains WD40 domains that mediate cargo selective interactions; 45% sequence identity to mammalian beta'-COP	Verified	ER to Golgi vesicle-mediated transport*	molecular function unknown	COPI vesicle coat	yes	het
YML043C::chr13_1b	RRN11	0.188223	-0.776551	-1.4122	23.714	1.48738	Protein required for rDNA transcription by RNA polymerase I, component of the core factor (CF) of rDNA transcription factor, which also contains Rrn6p and Rrn7p	Verified	transcription from RNA polymerase I promoter	RNA polymerase I transcription factor activity	RNA polymerase I transcription factor complex	yes	het
YNL150W::chr14_2	YNL150W	-0.341345	-1.56345	-2.66962	23.5104	-0.157335		Dubious				yes	het
YDR331W::chr4_6	GPI8	-1.17765	-1.15807	-1.96896	23.2813	0.769341	ER membrane glycoprotein subunit of the glycosylphosphatidylinositol transamidase complex that adds glycosylphosphatidylinositol (GPI) anchors to newly synthesized proteins; human PIG-K protein is a functional homolog	Verified	attachment of GPI anchor to protein	GPI-anchor transamidase activity	GPI-anchor transamidase complex	yes	het
YJL203W::chr10_1	PRP21	3.02326	0.29016	-0.126663	23.1018	-2.23377	Subunit of the SF3a splicing factor complex, required for spliceosome assembly	Verified	nuclear mRNA splicing, via spliceosome	RNA binding	snRNP U2	yes	het
YNR038W::chr14_4	DBP6	-2.22298	-0.727456	1.55469	22.7005	0.30954	Essential protein involved in ribosome biogenesis; putative ATP-dependent RNA helicase of the DEAD-box protein family	Verified	ribosome biogenesis and assembly*	ATP-dependent RNA helicase activity	nucleolus*	yes	het
YBR198C::chr2_4	TAF5	0.117743	-0.00572363	-0.890433	22.3679	2.7776	Subunit (90 kDa) of TFIID and SAGA complexes, involved in RNA polymerase II transcription initiation and in chromatin modification	Verified	transcription initiation from RNA polymerase II promoter*	general RNA polymerase II transcription factor activity	SAGA complex*	yes	het
YGL018C::chr7_1	JAC1	14.2551	1.80802	1.42087	22.119	-2.21286	Specialized J-protein that functions with Hsp70 in Fe-S cluster biogenesis in mitochondria, involved in iron metabolism; contains a J domain typical to J-type chaperones; localizes to the mitochondrial matrix	Verified	aerobic respiration*	chaperone binding	mitochondrion	yes	het
YBL040C::chr2_1	ERD2	1.6012	-0.608079	0.298666	21.6326	-0.240734	Integral membrane protein that binds to the HDEL motif in proteins destined for retention in the endoplasmic reticulum; has a role in maintenance of normal levels of ER-resident proteins	Verified	ER to Golgi vesicle-mediated transport*	HDEL sequence binding	integral to endoplasmic reticulum membrane	yes	het
YIL109C::chr9_2	SEC24	2.7983	1.20161	0.797374	21.2006	-0.339264	Component of the Sec23p-Sec24p heterodimeric complex of the COPII vesicle coat; involved in ER to Golgi transport, cargo selection and autophagy; required for the binding of the Sec13 complex to ER membranes; homologous to Lst1p and Lss1p	Verified	ER to Golgi vesicle-mediated transport*	protein binding	COPII vesicle coat	yes	het
YJL202C::chr00_14	YJL202C	2.46386	0.279443	0.268631	20.8642	-2.82472		Dubious				yes	het
YIL143C::chr9_2	SSL2	-1.57854	-1.96833	-0.917906	20.861	1.93794	Component of the holoenzyme form of RNA polymerase transcription factor TFIIH, has DNA-dependent ATPase/helicase activity and is required, with Rad3p, for unwinding promoter DNA; involved in DNA repair; homolog of human ERCC3	Verified	transcription initiation from RNA polymerase II promoter*	general RNA polymerase II transcription factor activity*	transcription factor TFIIH complex*	yes	het
YHR023W::chr00_10	MYO1	0.679492	0.0133966	0.175247	20.8333	0.621645	Type II myosin heavy chain, required for wild-type cytokinesis and cell separation; localizes to the actomyosin ring; binds to myosin light chains Mlc1p and Mlc2p through its IQ1 and IQ2 motifs respectively	Verified	cytokinesis*	microfilament motor activity	bud neck*	yes	het
YDR367W::chr4_7	YDR367W	4.75945	-0.767085	-2.29152	20.4278	-0.656893		Uncharacterized	biological process unknown	molecular function unknown	cytoplasm*	yes	het
YDR339C::chr4_7	FCF1	-2.48954	0.611867	-1.83913	20.3297	-0.490723	Essential nucleolar protein that is a component of the SSU (small subunit) processome involved in the pre-rRNA processing steps of 40S ribosomal subunit biogenesis; contains a PINc domain; copurifies with Faf1p	Verified	35S primary transcript processing*	molecular function unknown	nucleolus*	yes	het
YDL031W::chr00_17a	DBP10	-0.82394	-1.98722	-1.28239	20.2981	-2.2208	Putative ATP-dependent RNA helicase of the DEAD-box protein family, constituent of 66S pre-ribosomal particles; essential protein involved in ribosome biogenesis	Verified	ribosome biogenesis and assembly*	ATP-dependent RNA helicase activity	nucleolus	yes	het
YDR016C::chr4_3	DAD1	-1.55927	0.263824	0.859993	20.0736	2.27268	Essential subunit of the Dam1 complex (aka DASH complex), couples kinetochores to the force produced by MT depolymerization thereby aiding in chromosome segregation; is transferred to the kinetochore prior to mitosis	Verified	mitotic spindle organization and biogenesis in nucleus*	structural constituent of cytoskeleton	condensed nuclear chromosome kinetochore*	yes	het
YOL066C::chr15_5	RIB2	1.89922	0.977421	-0.944024	19.782	1.41088	DRAP deaminase, catalyzes the third step of the riboflavin biosynthesis pathway; cytoplasmic tRNA pseudouridine synthase involved in pseudouridylation of cytoplasmic tRNAs at position 32	Verified	riboflavin biosynthetic process*	pseudouridylate synthase activity*	cytoplasm	yes	het
YBL034C::chr2_1	STU1	18.8213	0.907684	0.696841	19.7534	3.57484	Component of the mitotic spindle that binds to interpolar microtubules via its association with beta-tubulin (Tub2p); required for interpolar microtubules to provide an outward force on the spindle poles	Verified	microtubule nucleation	structural constituent of cytoskeleton	spindle pole body	yes	het
YCL041C::chr00_11	YCL041C	-0.553109	-1.41904	-2.29775	19.634	0.983071		Dubious				yes	het
YDR394W::chr4_7	RPT3	0.165448	4.51006	17.6865	19.4182	6.16088	One of six ATPases of the 19S regulatory particle of the 26S proteasome involved in the degradation of ubiquitinated substrates; substrate of N-acetyltransferase B	Verified	ubiquitin-dependent protein catabolic process	ATPase activity*	proteasome regulatory particle, base subcomplex (sensu Eukaryota)	yes	het
YOL133W::chr00_6	HRT1	7.7278	0.248593	-1.03893	19.0838	1.64227	RING finger containing subunit of Skp1-Cullin-F-box ubiquitin protein ligases (SCF); required for Gic2p, Far1p, Sic1p and Cln2p degradation; may tether Cdc34p (a ubiquitin conjugating enzyme or E2) and Cdc53p (a cullin) subunits of SCF	Verified	G1/S transition of mitotic cell cycle*	protein binding*	cytoplasm*	yes	het
YHR166C::chr8_3	CDC23	3.59596	0.822912	-0.579087	19.0777	1.1764	Subunit of the anaphase-promoting complex/cyclosome (APC/C), which is a ubiquitin-protein ligase required for degradation of anaphase inhibitors, including mitotic cyclins, during the metaphase/anaphase transition	Verified	mitotic sister chromatid segregation*	protein binding*	anaphase-promoting complex	yes	het
YLR196W::chr12_3	PWP1	-1.23138	-0.961846	-1.47077	18.9643	0.824	Protein with WD-40 repeats involved in rRNA processing; associates with trans-acting ribosome biogenesis factors; similar to beta-transducin superfamily	Verified	rRNA processing	molecular function unknown	cytoplasm*	yes	het
YDR201W::chr4_5	SPC19	0.364418	-1.3669	0.5239	18.9067	1.52464	Essential subunit of the Dam1 complex (aka DASH complex), couples kinetochores to the force produced by MT depolymerization thereby aiding in chromosome segregation; also localized to nuclear side of spindle pole body	Verified	microtubule nucleation*	structural constituent of cytoskeleton	spindle pole body*	yes	het
YOR262W::chr15_3	YOR262W	4.26312	1.49189	1.84083	18.7122	-2.68993		Uncharacterized	biological process unknown	molecular function unknown	cytoplasm	yes	het
YFL037W::chr6_1	TUB2	1.36046	1.41388	2.65062	18.659	-0.435263	Beta-tubulin; associates with alpha-tubulin (Tub1p and Tub3p) to form tubulin dimer, which polymerizes to form microtubules	Verified	mitotic sister chromatid segregation*	structural constituent of cytoskeleton	spindle pole body*	yes	het
YDR160W::chr4_5	SSY1	4.19524	3.21158	4.50911	18.4741	0.345166	Component of the SPS plasma membrane amino acid sensor system (Ssy1p-Ptr3p-Ssy5p), which senses external amino acid concentration and transmits intracellular signals that result in regulation of expression of amino acid permease genes	Verified	response to amino acid stimulus	molecular function unknown	plasma membrane	yes	het
YJL019W::chr00_13	MPS3	1.00061	-0.108063	-0.545576	17.8292	-0.0882421	Essential integral membrane protein required for spindle pole body duplication and for nuclear fusion, localizes to the spindle pole body half bridge, interacts with DnaJ-like chaperone Jem1p and with centrin homolog Cdc31p	Verified	mitotic sister chromatid cohesion*	molecular function unknown	integral to membrane*	yes	het
YDR353W::chr4_7	TRR1	14.5274	-0.250351	-0.602819	17.8091	1.45509	Cytoplasmic thioredoxin reductase, key regulatory enzyme that determines the redox state of the thioredoxin system, which acts as a disulfide reductase system and protects cells against both oxidative and reductive stress	Verified	response to oxidative stress*	thioredoxin-disulfide reductase activity	cytoplasm	yes	het
YJL195C::chr10_1	YJL195C	2.62962	-0.727684	-0.604483	17.682	-1.78854		Dubious				yes	het
YDR235W::chr4_5	PRP42	2.5312	0.631486	1.60115	17.3487	-0.268347	U1 snRNP protein involved in splicing, required for U1 snRNP biogenesis; contains multiple tetriatricopeptide repeats	Verified	nuclear mRNA splicing, via spliceosome	RNA binding	snRNP U1	yes	het
YLR275W::chr12_4	SMD2	-0.128889	-1.12642	-1.57827	17.3333	-1.44346	Core Sm protein Sm D2; part of heteroheptameric complex (with Smb1p, Smd1p, Smd3p, Sme1p, Smx3p, and Smx2p) that is part of the spliceosomal U1, U2, U4, and U5 snRNPs; homolog of human Sm D2	Verified	nuclear mRNA splicing, via spliceosome	RNA splicing factor activity, transesterification mechanism	U4/U6 x U5 tri-snRNP complex*	yes	het
YLR378C::chr12_5	SEC61	1.24463	-1.88588	-0.906858	17.2216	1.91146	Essential subunit of Sec61 complex (Sec61p, Sbh1p, and Sss1p); forms a channel for SRP-dependent protein import and retrograde transport of misfolded proteins out of the ER; with Sec63 complex allows SRP-independent protein import into ER	Verified	protein targeting to ER*	protein transporter activity	integral to endoplasmic reticulum membrane*	yes	het
YKL035W::chr11_1	UGP1	1.56977	1.64022	1.73655	17.2181	-0.739955	UDP-glucose pyrophosphorylase (UGPase), catalyses the reversible formation of UDP-Glc from glucose 1-phosphate and UTP, involved in a wide variety of metabolic pathways, expression modulated by Pho85p through Pho4p	Verified	protein amino acid glycosylation*	UTP:glucose-1-phosphate uridylyltransferase activity	cytoplasm	yes	het
YDR427W::chr00_11	RPN9	13.4873	1.0588	3.57311	16.8005	1.2599	Non-ATPase regulatory subunit of the 26S proteasome, has similarity to putative proteasomal subunits in other species; null mutant is temperature sensitive and exhibits cell cycle and proteasome assembly defects	Verified	ubiquitin-dependent protein catabolic process	structural molecule activity	proteasome regulatory particle, lid subcomplex (sensu Eukaryota)	yes	het
YPL151C::chr16_2	PRP46	-1.73356	-2.28018	-1.02014	16.7111	0.719092	Splicing factor that is found in the Cef1p subcomplex of the spliceosome	Verified	nuclear mRNA splicing, via spliceosome	molecular function unknown	spliceosome	yes	het
YDR050C::chr00_11	TPI1	6.56095	0.909093	2.63053	16.659	1.3678	Triose phosphate isomerase, abundant glycolytic enzyme; mRNA half-life is regulated by iron availability; transcription is controlled by activators Reb1p, Gcr1p, and Rap1p through binding sites in the 5' non-coding region	Verified	glycolysis	triose-phosphate isomerase activity	cytoplasm	yes	het
YKL141W::chr11_2	SDH3	-1.87798	0.919112	0.719786	16.5986	-1.80523	Cytochrome b subunit of succinate dehydrogenase (Sdh1p, Sdh2p, Sdh3p, Sdh4p), which couples the oxidation of succinate to the transfer of electrons to ubiquinone	Verified	tricarboxylic acid cycle*	succinate dehydrogenase (ubiquinone) activity	mitochondrion*	yes	het
YNL024C-A::chr00_21	YNL024C-A	1.52324	0.272895	0.0273663	16.2444	-0.812317		Uncharacterized	biological process unknown	molecular function unknown	cellular component unknown	no	het
YLR186W::chr12_3	EMG1	-1.15881	-0.899906	-1.05051	16.1587	0.722023	Protein required for the maturation of the 18S rRNA and for 40S ribosome production; associated with spindle/microtubules; nuclear localization depends on physical interaction with Nop14p; may bind snoRNAs	Verified	ribosome biogenesis and assembly*	molecular function unknown	cytoplasm*	yes	het
YHR040W::chr8_1	BCD1	0.806307	-1.07294	0.532037	16.1468	1.50246	Essential protein required for the accumulation of box C/D snoRNA	Verified	snoRNA metabolic process	nucleic acid binding	cytoplasm*	yes	het
YNL113W::chr14_3	RPC19	-0.0535414	1.1288	0.6385	15.938	-0.315299	RNA polymerase subunit, common to RNA polymerases I and III	Verified	ribosome biogenesis and assembly*	DNA-directed RNA polymerase activity	DNA-directed RNA polymerase III complex*	yes	het
YLR355C::chr12_5	ILV5	-1.44217	-0.923896	-0.962714	15.8202	0.551562	Acetohydroxyacid reductoisomerase, mitochondrial protein involved in branched-chain amino acid biosynthesis, also required for maintenance of wild-type mitochondrial DNA	Verified	mitochondrial genome maintenance*	ketol-acid reductoisomerase activity	mitochondrion*	yes	het
YKL058W::chr11_1	TOA2	15.2489	1.85041	2.03803	15.7879	-0.985229	TFIIA small subunit; involved in transcriptional activation, acts as antirepressor or as coactivator; homologous to smallest subunit of human and Drosophila TFIIA	Verified	transcription initiation from RNA polymerase II promoter	general RNA polymerase II transcription factor activity	transcription factor TFIIA complex	yes	het
YHR019C::chr8_1	DED81	5.33877	2.38057	0.746293	15.7106	0.213319	Cytosolic asparaginyl-tRNA synthetase, required for protein synthesis, catalyzes the specific attachment of asparagine to its cognate tRNA	Verified	asparaginyl-tRNA aminoacylation	ATP binding*	cytoplasm	yes	het
YBL018C::chr2_1	POP8	3.8282	0.0980985	1.72234	15.4601	1.28048	Subunit of both RNase MRP, which cleaves pre-rRNA, and nuclear RNase P, which cleaves tRNA precursors to generate mature 5' ends	Verified	rRNA processing*	ribonuclease P activity*	ribonuclease MRP complex*	yes	het
YDR087C::chr4_4	RRP1	-0.883172	0.850205	2.04605	15.4228	1.6873	Essential evolutionarily conserved nucleolar protein necessary for biogenesis of 60S ribosomal subunits and processing of pre-rRNAs to mature rRNAs, associated with several distinct 66S pre-ribosomal particles	Verified	ribosome biogenesis and assembly*	molecular function unknown	nucleus*	yes	het
YBR209W::chr2_4	YBR209W	0.480223	-0.466908	-0.1848	15.4027	-2.01684		Dubious				no	het
YOR341W::chr15_4	RPA190	2.968	4.7485	2.8215	15.345	-2.714	RNA polymerase I subunit; largest subunit of RNA polymerase I	Verified	transcription from RNA polymerase I promoter	DNA-directed RNA polymerase activity	DNA-directed RNA polymerase I complex	yes	het
YDR416W::chr4_7	SYF1	4.72061	-0.795234	-0.341868	15.198	-0.00518081	Component of the spliceosome complex involved in pre-mRNA splicing; involved in regulation of cell cycle progression; similar to Drosophila crooked neck protein	Verified	nuclear mRNA splicing, via spliceosome*	molecular function unknown	spliceosome	yes	het
YNR046W::chr14_4	TRM112	0.25732	-0.145084	0.139613	15.1493	-0.15365	Subunit of an adoMet-dependent tRNA methyltransferase (MTase) complex (Trm11p-Trm112p), required for the methylation of the guanosine nucleotide at position 10 (m2G10) in tRNAs; putative zinc binding subunit of other MTase-related proteins	Verified	tRNA methylation	zinc ion binding*	cytoplasm*	yes	het
YOR261C::chr15_3	RPN8	1.85091	1.95992	3.10724	15.1269	1.71695	Essential, non-ATPase regulatory subunit of the 26S proteasome; has similarity to the human p40 proteasomal subunit and to another S. cerevisiae regulatory subunit, Rpn11p	Verified	ubiquitin-dependent protein catabolic process	molecular function unknown	proteasome regulatory particle, lid subcomplex (sensu Eukaryota)	yes	het
YOL077C::chr15_5	BRX1	-1.43535	-1.34655	-1.25347	15.061	0.141224	Nucleolar protein, constituent of 66S pre-ribosomal particles; depletion leads to defects in rRNA processing and a block in the assembly of large ribosomal subunits; possesses a sigma(70)-like RNA-binding motif	Verified	ribosome biogenesis and assembly*	rRNA primary transcript binding*	nucleolus	yes	het
YOR244W::chr15_3	ESA1	0.917394	-0.403727	1.51042	15.0583	0.72438	Histone acetyltransferase catalytic subunit of the native multisubunit complex (NuA4) that acetylates four conserved internal lysines of histone H4 N-terminal tail; required for cell cycle progression	Verified	DNA repair*	histone acetyltransferase activity	histone acetyltransferase complex*	yes	het
YMR227C::chr13_4	TAF7	-1.8191	-1.62493	-0.598408	14.9767	-1.18621	TFIID subunit (67 kDa), involved in RNA polymerase II transcription initiation	Verified	transcription initiation from RNA polymerase II promoter*	general RNA polymerase II transcription factor activity	nucleus*	yes	het
YLR274W::chr12_4	CDC46	-2.13357	-1.88033	-1.38296	14.963	0.445202	Component of the hexameric MCM complex, which is important for priming origins of DNA replication in G1 and becomes an active ATP-dependent helicase that promotes DNA melting and elongation when activated by Cdc7p-Dbf4p in S-phase	Verified	DNA replication initiation*	chromatin binding*	cytoplasm*	yes	het
YDR170C::chr4_5	SEC7	4.94698	0.875657	0.8406	14.9405	-1.56648	Guanine nucleotide exchange factor (GEF) for ADP ribosylation factors involved in proliferation of the Golgi, intra-Golgi transport and ER-to-Golgi transport; found in the cytoplasm and on Golgi-associated coated vesicles	Verified	ER to Golgi vesicle-mediated transport*	ARF guanyl-nucleotide exchange factor activity	cytosol*	yes	het
YDR434W::chr4_7	GPI17	0.157986	0.333168	-0.864936	14.8591	0.467915	Transmembrane protein subunit of the glycosylphosphatidylinositol transamidase complex that adds GPIs to newly synthesized proteins; human PIG-Sp homolog	Verified	attachment of GPI anchor to protein	GPI-anchor transamidase activity	GPI-anchor transamidase complex	yes	het
YGL074C::chr7_1	YGL074C	2.32739	0.0337453	0.446831	14.8584	-0.598827		Dubious				yes	het
YPL117C::chr16_2	IDI1	-0.93888	-1.31308	-0.62089	14.8486	2.48883	Isopentenyl diphosphate:dimethylallyl diphosphate isomerase (IPP isomerase), catalyzes an essential activation step in the isoprenoid biosynthetic pathway; required for viability	Verified	ergosterol biosynthetic process	isopentenyl-diphosphate delta-isomerase activity	cytosol	yes	het
YNL132W::chr14_3	KRE33	10.0215	4.20962	3.08875	14.7171	4.88465	Essential protein of unknown function; heterozygous mutant shows haploinsufficiency in K1 killer toxin resistance	Verified	ribosome biogenesis and assembly	molecular function unknown	nucleolus	yes	het
YGR274C::chr00_3	TAF1	-2.35436	-2.58025	-2.0469	14.709	0.387054	TFIID subunit (145 kDa), involved in RNA polymerase II transcription initiation, has histone acetyltransferase activity, involved in promoter binding and G1/S progression	Verified	protein amino acid phosphorylation*	general RNA polymerase II transcription factor activity*	transcription factor TFIID complex	yes	het
YFL017C::chr6_1	GNA1	-1.22111	-0.644376	-0.413955	14.6748	0.445195	Evolutionarily conserved glucosamine-6-phosphate acetyltransferase required for multiple cell cycle events including passage through START, DNA synthesis, and mitosis; involved in UDP-N-acetylglucosamine synthesis, forms GlcNAc6P from AcCoA	Verified	UDP-N-acetylglucosamine biosynthetic process	glucosamine 6-phosphate N-acetyltransferase activity	cytoplasm*	yes	het
YLR060W::chr12_2	FRS1	3.3981	0.703977	1.33826	14.6339	0.0140795	Beta subunit of cytoplasmic phenylalanyl-tRNA synthetase, forms a tetramer with Frs2p to generate active enzyme; sequence is evolutionarily distant from mitochondrial phenylalanyl-tRNA synthetase (Msf1p), but substrate binding is similar	Verified	phenylalanyl-tRNA aminoacylation	phenylalanine-tRNA ligase activity	cytoplasm*	yes	het
YHR084W::chr8_2	STE12	-0.575935	-1.14077	-1.06659	14.4924	-0.935164	Transcription factor that is activated by a MAP kinase signaling cascade, activates genes involved in mating or pseudohyphal/invasive growth pathways; cooperates with Tec1p transcription factor to regulate genes specific for invasive growth	Verified	pseudohyphal growth*	transcription factor activity	nucleus	no	het
YDR240C::chr4_5	SNU56	3.35412	1.22405	1.14355	14.4128	-1.80644	Component of U1 snRNP required for mRNA splicing via spliceosome; yeast specific, no metazoan counterpart; interacts with mRNA in commitment complex	Verified	nuclear mRNA splicing, via spliceosome	mRNA binding	snRNP U1*	yes	het
YHR118C::chr8_2	ORC6	3.29873	2.0573	2.69802	14.128	2.20492	Subunit of the origin recognition complex, which directs DNA replication by binding to replication origins and is also involved in transcriptional silencing; may be phosphorylated by Cdc28p	Verified	chromatin silencing at silent mating-type cassette*	DNA replication origin binding	pre-replicative complex*	yes	het
YJR112W::chr00_12	NNF1	0.424381	-0.359266	-0.424348	14.1267	0.46405	Essential component of the MIND kinetochore complex (Mtw1p Including Nnf1p-Nsl1p-Dsn1p) which joins kinetochore subunits contacting DNA to those contacting microtubules; required for accurate chromosome segregation	Verified	chromosome segregation	molecular function unknown	kinetochore*	yes	het
YIL068C::chr9_1	SEC6	2.18272	2.48458	1.76149	14.1188	0.634343	Essential 88kDa subunit of the exocyst complex, which mediates polarized targeting of secretory vesicles to active sites of exocytosis; dimeric form of Sec6p interacts with Sec9p in vitro and inhibits t-SNARE assembly	Verified	cytokinesis*	protein binding	bud tip*	yes	het
YDR166C::chr4_5	SEC5	0.93266	2.30527	2.05359	14.0424	-0.607464	Essential 107kDa subunit of the exocyst complex (Sec3p, Sec5p, Sec6p, Sec8p, Sec10p, Sec15p, Exo70p, and Exo84p), which has the essential function of mediating polarized targeting of secretory vesicles to active sites of exocytosis	Verified	cytokinesis*	protein binding	bud neck*	yes	het
YML023C::chr00_11	NSE5	-0.551869	-1.88942	0.179042	14.0221	1.57662	Essential subunit of the Mms21-Smc5-Smc6 complex; required for cell viability and DNA repair	Verified	DNA repair	molecular function unknown	nucleus*	yes	het
YMR185W::chr00_17b	YMR185W	-1.07737	-1.73803	-2.93685	13.8707	-1.99814		Uncharacterized	biological process unknown	molecular function unknown	cellular component unknown	yes	het
YGR116W::chr00_14	SPT6	12.7549	3.27435	0.319095	13.7913	-1.05975	Essential protein that interacts with histones and is involved in nucleosome disassembly and reassembly during transcription elongation	Verified	RNA elongation from RNA polymerase II promoter*	RNA polymerase II transcription elongation factor activity	nucleus*	yes	het
YPR190C::chr16_5	RPC82	-0.779308	-1.18315	-1.19215	13.6906	3.6173	RNA polymerase III subunit C82	Verified	ribosome biogenesis and assembly*	DNA-directed RNA polymerase activity	DNA-directed RNA polymerase III complex	yes	het
YER168C::chr00_5	CCA1	0.662739	-0.433176	0.853875	13.6606	-0.5835	ATP (CTP):tRNA-specific tRNA nucleotidyltransferase; different forms targeted to the nucleus, cytosol, and mitochondrion are generated via the use of multiple transcriptional and translational start sites	Verified	tRNA modification	tRNA adenylyltransferase activity	cytoplasm*	yes	het
YPL082C::chr16_3	MOT1	0.520045	-1.6843	-1.65033	13.6269	-1.60245	Essential abundant protein involved in regulation of transcription, removes Spt15p (TBP) from DNA via its C-terminal ATPase activity, forms a complex with TBP that binds TATA DNA with high affinity but with altered specificity	Verified	regulation of transcription from RNA polymerase II promoter*	ATPase activity*	mitochondrion*	yes	het
YBL035C::chr2_1	POL12	0.766744	0.195634	-0.76327	13.5573	1.3018	B subunit of DNA polymerase alpha-primase complex, required for initiation of DNA replication during mitotic and premeiotic DNA synthesis; also functions in telomere capping and length regulation	Verified	DNA replication initiation*	alpha DNA polymerase activity	nucleus*	yes	het
YBR257W::chr2_4	POP4	-3.36187	5.40161	3.94027	13.4952	2.06714	Subunit of both RNase MRP, which cleaves pre-rRNA, and nuclear RNase P, which cleaves tRNA precursors to generate mature 5' ends; binds to the RPR1 RNA subunit in Rnase P	Verified	rRNA processing*	ribonuclease P activity*	ribonuclease MRP complex*	yes	het
YNL244C::chr00_8	SUI1	4.45573	3.26021	2.66893	13.4908	-0.596987	Translation initiation factor eIF1; component of a complex involved in recognition of the initiator codon; modulates translation accuracy at the initiation phase	Verified	translational initiation	translation initiation factor activity	multi-eIF complex	yes	het
YNR026C::chr14_4	SEC12	1.5396	1.00204	1.36592	13.4596	0.955149	Guanine nucleotide exchange factor (GEF); glycosylated integral membrane protein of the endoplasmic reticulum, important for the initiation of transport vesicle budding from the endoplasmic reticulum through activation of the GTPase Sar1p	Verified	ER to Golgi vesicle-mediated transport*	guanyl-nucleotide exchange factor activity	integral to endoplasmic reticulum membrane*	yes	het
YDR510W::chr4_8	SMT3	1.95634	6.45976	4.4103	13.389	1.30248	Ubiquitin-like protein of the SUMO family, conjugated to lysine residues of target proteins; regulates chromatid cohesion, chromosome segregation, APC-mediated proteolysis, DNA replication and septin ring dynamics	Verified	protein sumoylation	protein tag	nucleus*	yes	het
YPL160W::chr16_2	CDC60	-0.313815	0.332754	0.472677	13.3292	0.56755	Cytosolic leucyl tRNA synthetase, ligates leucine to the appropriate tRNA	Verified	leucyl-tRNA aminoacylation	leucine-tRNA ligase activity	cytoplasm	yes	het
YJR068W::chr00_12	RFC2	0.286143	-0.483778	0.0475396	13.2475	0.445616	Subunit of heteropentameric Replication factor C (RF-C), which is a DNA binding protein and ATPase that acts as a clamp loader of the proliferating cell nuclear antigen (PCNA) processivity factor for DNA polymerases delta and epsilon	Verified	mismatch repair*	DNA clamp loader activity*	DNA replication factor C complex	yes	het
YOR110W::chr15_2	TFC7	0.150863	0.452219	1.55774	13.2328	1.16496	One of six subunits of the RNA polymerase III transcription initiation factor complex (TFIIIC); part of the TauA globular domain of TFIIIC that binds DNA at the BoxA promoter sites of tRNA and similar genes	Verified	transcription initiation from RNA polymerase III promoter	RNA polymerase III transcription factor activity	transcription factor TFIIIC complex	yes	het
YDR212W::chr4_5	TCP1	-1.89719	1.46487	-1.91753	13.1849	-2.26886	Alpha subunit of chaperonin-containing T-complex, which mediates protein folding in the cytosol; involved in maintenance of actin cytoskeleton; homolog to Drosophila melanogaster and mouse tailless complex polypeptide	Verified	protein folding*	unfolded protein binding	cytoplasm*	yes	het
YLR458W::chr00_4	YLR458W	3.39806	-1.21728	0.685577	13.0994	0.913265		Dubious				yes	het
YGR265W::chr00_3	YGR265W	-3.20978	-2.93266	-2.53966	13.0965	-2.22952		Dubious				yes	het
YCL003W::chr3_1	PGS1_p	1.83079	1.84037	1.89502	13.0757	-0.299857	Phosphatidylglycerolphosphate synthase, catalyzes the synthesis of phosphatidylglycerolphosphate from CDP-diacylglycerol and sn-glycerol 3-phosphate in the first committed and rate-limiting step of cardiolipin biosynthesis	Verified	phospholipid biosynthetic process	CDP-diacylglycerol-glycerol-3-phosphate 3-phosphatidyltransferase activity	mitochondrion	yes	het
YNL158W::chr14_2	PGA1	-0.993861	-1.21852	-1.31516	12.9289	0.108658	Essential protein required for maturation of Gas1p and Pho8p; green fluorescent protein (GFP)-fusion protein localizes to the nuclear periphery; has synthetic genetic interations with secretory pathway genes	Verified	secretory pathway	molecular function unknown	nuclear envelope	yes	het
YDL060W::chr4_1	TSR1	-0.670919	-0.856351	-1.67023	12.9011	1.18546	Protein required for processing of 20S pre-rRNA in the cytoplasm, associates with pre-40S ribosomal particles	Verified	ribosome biogenesis and assembly*	ribonucleoprotein binding	cytoplasm*	yes	het
YGR094W::chr7_4	VAS1	19.1437	1.73281	0.510356	12.843	-0.606462	Mitochondrial and cytoplasmic valyl-tRNA synthetase	Verified	valyl-tRNA aminoacylation	valine-tRNA ligase activity	cytoplasm*	yes	het
YKL052C::chr11_1	ASK1	0.494918	-0.0355399	0.510447	12.7659	0.711188	Essential subunit of the Dam1 complex (aka DASH complex), couples kinetochores to the force produced by MT depolymerization thereby aiding in chromosome segregation; phosphorylated during the cell cycle by cyclin-dependent kinases	Verified	mitotic spindle organization and biogenesis in nucleus*	structural constituent of cytoskeleton	condensed nuclear chromosome kinetochore*	yes	het
YHR085W::chr8_2	IPI1	0.99439	-0.502454	0.884292	12.6027	-2.20547	Protein of unknown function, essential for viability, may be involved in rRNA processing	Verified	35S primary transcript processing*	molecular function unknown	nucleus*	yes	het
YGL247W::chr7_3	BRR6	8.4931	0.332055	0.0230061	12.5598	2.27109	Essential nuclear envelope integral membrane protein required for nuclear transport; depletion alters nucleoporin distribution and nuclear envelope morphology, suggesting a role in the spatial organization of nuclear pores	Verified	mRNA export from nucleus*	molecular function unknown	nuclear envelope	yes	het
YDL097C::chr4_2	RPN6	-2.84103	-2.16461	6.81882	12.5418	-0.508988	Essential, non-ATPase regulatory subunit of the 26S proteasome lid required for the assembly and activity of the 26S proteasome; the human homolog (S9 protein) partially rescues Rpn6p depletion	Verified	ubiquitin-dependent protein catabolic process	structural molecule activity	proteasome regulatory particle, lid subcomplex (sensu Eukaryota)	yes	het
YPR183W::chr16_5	DPM1	-2.01215	2.27681	0.224059	12.5373	4.74496	Dolichol phosphate mannose (Dol-P-Man) synthase of the ER membrane, catalyzes the formation of Dol-P-Man from Dol-P and GDP-Man; required for glycosyl phosphatidylinositol membrane anchoring, O mannosylation, and protein glycosylation	Verified	protein amino acid N-linked glycosylation*	transferase activity, transferring glycosyl groups*	mitochondrion*	yes	het
YGR013W::chr7_3	SNU71	3.83165	2.68001	2.12794	12.4794	-0.340461	Component of U1 snRNP required for mRNA splicing via spliceosome; yeast specific, no metazoan counterpart	Verified	nuclear mRNA splicing, via spliceosome	RNA binding	snRNP U1	yes	het
YLR276C::chr12_4	DBP9	-1.35189	-2.64162	-2.77027	12.2173	0.897838	ATP-dependent RNA helicase of the DEAD-box family involved in biogenesis of the 60S ribosomal subunit	Verified	ribosome biogenesis and assembly*	ATP-dependent RNA helicase activity	nucleolus	yes	het
YKL089W::chr11_1	MIF2	0.978316	1.60403	1.4533	12.1984	1.20713	Kinetochore protein with homology to human CENP-C, required for structural integrity of the spindle during anaphase spindle elongation, interacts with histones H2A, H2B, and H4, phosphorylated by Ipl1p	Verified	chromosome segregation*	centromeric DNA binding	nucleus*	yes	het
YGR029W::chr7_4	ERV1	3.42254	-0.265122	-0.284191	12.1735	0.260674	Flavin-linked sulfhydryl oxidase of the mitochondrial intermembrane space (IMS), oxidizes Mia40p as part of a disulfide relay system that promotes IMS retention of imported proteins; ortholog of human hepatopoietin (ALR)	Verified	response to oxidative stress*	thiol oxidase activity*	mitochondrion*	yes	het
YLR223C::chr12_3	IFH1	-1.97034	-1.90071	-1.93774	12.119	-0.941755	Essential protein with a highly acidic N-terminal domain; IFH1 exhibits genetic interactions with FHL1, overexpression interferes with silencing at telomeres and HM loci; potential Cdc28p substrate	Verified	rRNA processing*	transcription factor activity	nucleus*	yes	het
YDR091C::chr4_4	RLI1	-0.296859	-1.33483	-0.734898	12.0169	1.27166	Essential iron-sulfur protein required for ribosome biogenesis and translation initiation; facilitates binding of a multifactor complex (MFC) of translation initiation factors to the small ribosomal subunit; predicted ABC family ATPase	Verified	translational initiation*	ATPase activity*	cytoplasm*	yes	het
YOR074C::chr15_1	CDC21	2.3234	-0.823478	0.438878	11.9957	-1.95253	Thymidylate synthase, required for de novo biosynthesis of pyrimidine deoxyribonucleotides; expression is induced at G1/S	Verified	DNA-dependent DNA replication*	thymidylate synthase activity	nucleus	yes	het
YOL144W::chr00_10	NOP8	0.300303	2.12606	12.7257	11.9676	-2.6324	Nucleolar protein required for 60S ribosomal subunit biogenesis	Verified	ribosome biogenesis and assembly*	molecular function unknown	nucleolus	yes	het
YLR459W::chr00_4	GAB1	5.33843	0.414311	1.6247	11.9226	-2.7401	GPI transamidase subunit, involved in attachment of glycosylphosphatidylinositol (GPI) anchors to proteins; may have a role in recognition of the attachment signal or of the lipid portion of GPI	Verified	attachment of GPI anchor to protein	GPI-anchor transamidase activity	GPI-anchor transamidase complex	yes	het
YOR119C::chr15_2	RIO1	-1.38995	-2.12481	-1.50898	11.853	-1.52177	Essential serine kinase involved in cell cycle progression and processing of the 20S pre-rRNA into mature 18S rRNA	Verified	processing of 20S pre-rRNA*	protein kinase activity	cytoplasm*	yes	het
YDR044W::chr4_3	HEM13	0.908294	2.66184	0.853498	11.8035	-0.527695	Coproporphyrinogen III oxidase, an oxygen requiring enzyme that catalyzes the sixth step in the heme biosynthetic pathway; localizes to the mitochondrial inner membrane; transcription is repressed by oxygen and heme (via Rox1p and Hap1p)	Verified	heme biosynthetic process	coproporphyrinogen oxidase activity	mitochondrial inner membrane	yes	het
YMR277W::chr13_5	FCP1	0.147658	-1.35926	-0.602131	11.7628	-0.646324	Carboxy-terminal domain (CTD) phosphatase, essential for dephosphorylation of the repeated C-terminal domain of the RNA polymerase II large subunit (Rpo21p)	Verified	transcription*	phosphoric monoester hydrolase activity*	nucleus	yes	het
YGL044C::chr7_1	RNA15	2.48029	2.04752	1.86806	11.6759	-1.9568	Cleavage and polyadenylation factor I (CF I) component involved in cleavage and polyadenylation of mRNA 3' ends; interacts with the A-rich polyadenylation signal in complex with Rna14p and Hrp1p	Verified	mRNA polyadenylation*	RNA binding*	mRNA cleavage factor complex	yes	het
YER018C::chr5_3	SPC25	-1.4695	-2.01365	-2.44123	11.6501	-1.21531	Component of the evolutionarily conserved kinetochore-associated Ndc80 complex (Ndc80p-Nuf2p-Spc24p-Spc25p); involved in chromosome segregation, spindle checkpoint activity and kinetochore clustering	Verified	chromosome segregation*	structural constituent of cytoskeleton	condensed nuclear chromosome kinetochore*	yes	het
YDR499W::chr4_8	LCD1	1.25152	-0.242692	0.567568	11.5505	0.311638	Essential protein required for the DNA integrity checkpoint pathways; interacts physically with Mec1p; putative homolog of S. pombe Rad26 and human ATRIP	Verified	DNA damage checkpoint*	protein binding*	nuclear chromosome	yes	het
YLR272C::chr12_4	YCS4	0.68107	-2.08188	-1.29185	11.5477	-0.460089	Non-SMC subunit of the condensin complex (Smc2p-Smc4p-Ycs4p-Brn1p-Ycg1p); required for establishment and maintenance of chromosome condensation, chromosome segregation, chromatin binding of condensin and silencing at the mating type locus	Verified	mitotic sister chromatid segregation*	molecular function unknown	nucleolus*	yes	het
YJL086C::chr10_2	YJL086C	-1.76505	1.15015	9.52464	11.4755	-0.3406		Dubious				yes	het
YDL098C::chr4_2	SNU23	3.16244	-0.956346	0.763176	11.4697	-1.14943	Component of U4/U6.U5 snRNP involved in mRNA splicing via spliceosome	Verified	nuclear mRNA splicing, via spliceosome	RNA splicing factor activity, transesterification mechanism	U4/U6 x U5 tri-snRNP complex	yes	het
YER148W::chr00_5	SPT15	-1.97356	-1.06017	-0.693006	11.4617	-0.961702	TATA-binding protein, general transcription factor that interacts with other factors to form the preinitiation complex at promoters, essential for viability	Verified	transcription from RNA polymerase II promoter*	DNA binding*	nucleus*	yes	het
YNL310C::chr14_1	ZIM17	-0.59073	-0.68243	-0.9881	11.4499	-0.309481	Heat shock protein with a zinc finger motif; essential for protein import into mitochondria; may act with Pam18p to facilitate recognition and folding of imported proteins by Ssc1p (mtHSP70) in the mitochondrial matrix	Verified	protein folding*	protein binding	mitochondrion*	yes	het
YBL004W::chr2_1	UTP20	-0.112524	-0.850484	-1.21733	11.4429	2.41588	Component of the small-subunit (SSU) processome, which is involved in the biogenesis of the 18S rRNA	Verified	35S primary transcript processing	snoRNA binding	cytoplasm*	yes	het
YER159C::chr00_5	BUR6	-2.56453	-1.82435	-0.65832	11.4256	1.469	Protein that forms a heterodimeric histone-fold NC2 general transcription regulator complex with Ydr1p that binds to TBP and represses RNA pol II transcription during assembly of the preinitiation complex, homologous to human NC2alpha	Verified	negative regulation of transcription from RNA polymerase II promoter	transcription corepressor activity	nucleus	yes	het
YFR051C::chr00_2	RET2	-0.453832	-0.279972	0.592141	11.3861	0.298949	Delta subunit of the coatomer complex (COPI), which coats Golgi-derived transport vesicles; involved in retrograde transport between Golgi and ER	Verified	ER to Golgi vesicle-mediated transport*	protein binding	COPI vesicle coat	yes	het
YKL033W::chr11_1	YKL033W	-0.387479	1.58714	2.78849	11.302	-2.37902		Uncharacterized	biological process unknown	molecular function unknown	cytoplasm*	yes	het
YGR218W::chr7_5	CRM1	1.54588	1.90654	1.83387	11.2981	-1.59528	Major karyopherin, involved in export of proteins, RNAs, and ribosomal subunits from the nucleus	Verified	mRNA export from nucleus*	protein carrier activity	nucleus	yes	het
YDR145W::chr4_4	TAF12	4.62649	0.437028	2.82025	11.2814	5.60801	Subunit (61/68 kDa) of TFIID and SAGA complexes, involved in RNA polymerase II transcription initiation and in chromatin modification, similar to histone H2A	Verified	transcription initiation from RNA polymerase II promoter*	general RNA polymerase II transcription factor activity	SAGA complex*	yes	het
YMR131C::chr00_9	RRB1	1.70562	1.79936	2.3405	11.2384	2.79263	Essential nuclear protein involved in early steps of ribosome biogenesis; physically interacts with the ribosomal protein Rpl3p	Verified	ribosome biogenesis and assembly	molecular function unknown	nucleolus	yes	het
YBL020W::chr2_1	RFT1	-0.642537	-0.438774	-1.095	11.0961	-0.363605	Flippase, essential integral membrane protein that is required for translocation of Man5GlcNac2-PP-Dol from the cytoplasmic side to the lumenal side of the ER membrane; mutation is suppressed by expression human p53 protein	Verified	protein amino acid N-linked glycosylation*	oligosaccharide transporter activity	endoplasmic reticulum membrane	yes	het
YNL062C::chr14_3	GCD10	-1.69759	-0.159506	0.20915	11.0734	-1.50399	Subunit of tRNA (1-methyladenosine) methyltransferase with Gcd14p, required for the modification of the adenine at position 58 in tRNAs, especially tRNAi-Met; first identified as a negative regulator of GCN4 expression	Verified	ribosome biogenesis and assembly*	tRNA binding*	nucleus	yes	het
YBR070C::chr2_2	ALG14	6.73678	-1.03199	-0.751663	10.9816	2.88248	Component of UDP-GlcNAc transferase required for the second step of dolichyl-linked oligosaccharide synthesis; anchors the catalytic subunit Alg13p to the ER membrane; similar to bacterial and human glycosyltransferases	Verified	dolichol-linked oligosaccharide biosynthetic process	protein anchor*	membrane fraction*	yes	het
YLR229C::chr12_4	CDC42	3.89387	-0.198638	0.364359	10.9552	-1.64075	Small rho-like GTPase, essential for establishment and maintenance of cell polarity; mutants have defects in the organization of actin and septins	Verified	pseudohyphal growth*	GTPase activity*	plasma membrane*	yes	het
YJL076W::chr10_2	NET1	2.99307	2.48297	3.04459	10.8342	-1.2472	Core subunit of the RENT complex, which is a complex involved in nucleolar silencing and telophase exit; stimulates transcription by RNA polymerase I and regulates nucleolar structure	Verified	regulation of exit from mitosis*	rDNA binding	nucleolus*	yes	het
YKL059C::chr11_1	MPE1	0.145851	0.144944	-0.374352	10.822	2.40828	Essential conserved subunit of CPF (cleavage and polyadenylation factor), plays a role in 3' end formation of mRNA via the specific cleavage and polyadenylation of pre-mRNA, contains a putative RNA-binding zinc knuckle motif	Verified	mRNA polyadenylation*	RNA binding	mRNA cleavage and polyadenylation specificity factor complex	yes	het
YCR012W::chr00_11	PGK1	2.30181	-0.411914	-0.793619	10.8035	2.58978	3-phosphoglycerate kinase, catalyzes transfer of high-energy phosphoryl groups from the acyl phosphate of 1,3-bisphosphoglycerate to ADP to produce ATP; key enzyme in glycolysis and gluconeogenesis	Verified	glycolysis*	phosphoglycerate kinase activity	cytoplasm*	yes	het
YGL098W::chr7_2	USE1	2.12398	1.70104	2.26884	10.7974	0.0509437	Essential SNARE protein localized to the ER, involved in retrograde traffic from the Golgi to the ER; forms a complex with the SNAREs Sec22p, Sec20p and Ufe1p	Verified	ER to Golgi vesicle-mediated transport*	SNAP receptor activity	endoplasmic reticulum	yes	het
YGL068W::chr7_1	MNP1	1.38457	0.377906	-0.199794	10.7911	-1.4441	Protein associated with the mitochondrial nucleoid; putative mitochondrial ribosomal protein with similarity to E. coli L7/L12 ribosomal protein; required for normal respiratory growth	Verified	translation*	structural constituent of ribosome	mitochondrion*	yes	het
YDR118W::chr4_4	APC4	2.93886	1.93412	0.995262	10.7742	2.58338	Subunit of the Anaphase-Promoting Complex/Cyclosome (APC/C), which is a ubiquitin-protein ligase required for degradation of anaphase inhibitors, including mitotic cyclins, during the metaphase/anaphase transition	Verified	mitotic sister chromatid segregation*	protein binding*	anaphase-promoting complex	yes	het
YDR489W::chr4_8	SLD5	0.24737	0.123177	1.35419	10.7508	-1.26494	Subunit of the GINS complex (Sld5p, Psf1p, Psf2p, Psf3p), which is localized to DNA replication origins and implicated in assembly of the DNA replication machinery	Verified	DNA-dependent DNA replication	molecular function unknown	GINS complex	yes	het
YNL256W::chr00_8	FOL1	4.34087	-0.384774	0.0487488	10.7264	-0.0839464	Multifunctional enzyme of the folic acid biosynthesis pathway, has dihydropteroate synthetase, dihydro-6-hydroxymethylpterin pyrophosphokinase, and dihydroneopterin aldolase activities	Verified	folic acid and derivative biosynthetic process	2-amino-4-hydroxy-6-hydroxymethyldihydropteridine diphosphokinase activity*	cytoplasm*	yes	het
YOR373W::chr15_4	NUD1	-0.670624	0.999661	4.18725	10.637	-0.839213	Component of the spindle pole body outer plaque, required for exit from mitosis	Verified	microtubule nucleation	structural constituent of cytoskeleton	spindle pole body	yes	het
YKL196C::chr11_3	YKT6	0.458613	-0.888143	0.158837	10.6337	3.22483	Vesicle membrane protein (v-SNARE) with acyltransferase activity; involved in trafficking to and within the Golgi, endocytic trafficking to the vacuole, and vacuolar fusion; membrane localization due to prenylation at the carboxy-terminus	Verified	vesicle fusion*	v-SNARE activity*	mitochondrion*	yes	het
YOR148C::chr15_2	SPP2	1.82764	2.02134	1.30961	10.5633	-1.63391	Essential protein that promotes the first step of splicing and is required for the final stages of spliceosome maturation; interacts with Prp2p, which may release Spp2p from the spliceosome following the first cleavage reaction	Verified	nuclear mRNA splicing, via spliceosome	molecular function unknown	spliceosome	yes	het
YDL163W::chr4_2	YDL163W	4.07897	1.38451	2.21235	10.4775	-0.636086		Dubious				yes	het
YLL037W::chr12_1	YLL037W	2.66944	2.34026	3.99487	10.4524	-0.28407		Dubious				yes	het
YDR292C::chr4_6	SRP101	-0.455065	0.863267	-0.604796	10.3557	1.00928	Signal recognition particle (SRP) receptor - alpha subunit; contain GTPase domains; involved in SRP-dependent protein targeting; interacts with SRP102p	Verified	protein targeting to ER*	GTP binding*	endoplasmic reticulum membrane*	yes	het
YOR370C::chr15_4	MRS6	0.760776	-0.615252	-0.589526	10.2196	0.566511	Rab escort protein, forms a complex with the Ras-like small GTPase Ypt1p that is required for the prenylation of Ypt1p by protein geranylgeranyltransferase type II (Bet2p-Bet4p)	Verified	intracellular protein transport	Rab escort protein activity	cytoplasm*	yes	het
YLR101C::chr12_2	YLR101C	1.69748	-1.0134	-0.678485	10.1883	-0.28949		Dubious				yes	het
YPL094C::chr16_2	SEC62	-0.790623	-1.07668	-0.874828	10.145	1.30468	Essential subunit of Sec63 complex (Sec63p, Sec62p, Sec66p and Sec72p); with Sec61 complex, Kar2p/BiP and Lhs1p forms a channel competent for SRP-dependent and post-translational SRP-independent protein targeting and import into the ER	Verified	posttranslational protein targeting to membrane	protein binding*	endoplasmic reticulum membrane*	yes	het
YHR164C::chr8_3	DNA2	1.51265	0.43347	-0.520811	10.1378	2.14638	Essential tripartite DNA replication factor with single-stranded DNA-dependent ATPase, ATP-dependent nuclease, and helicase activities; required for Okazaki fragment processing; involved in DNA repair pathways; potential Cdc28p substrate	Verified	telomere maintenance*	ATP-dependent DNA helicase activity*	nucleus*	yes	het
YKL036C::chr11_1	YKL036C	0.682671	0.60724	0.0680245	10.0399	-1.01803		Dubious				yes	het
YDL045C::chr4_1	FAD1	1.11315	0.0837445	0.577843	10.0027	-1.39298	Flavin adenine dinucleotide (FAD) synthetase, performs the second step in synthesis of FAD from riboflavin	Verified	FAD biosynthetic process	FMN adenylyltransferase activity	cytoplasm	yes	het
YNL207W::chr14_2	RIO2	-0.955938	-0.976871	0.340062	9.91934	0.192313	Essential serine kinase involved in the processing of the 20S pre-rRNA into mature 18S rRNA; has similarity to Rio1p	Verified	processing of 20S pre-rRNA	protein kinase activity*	cytoplasm*	yes	het
YPL204W::chr16_1	HRR25	1.81689	0.277028	1.52027	9.91858	-1.56771	Protein kinase involved in regulating diverse events including vesicular trafficking, gene expression, DNA repair, and chromosome segregation; binds the CTD of RNA pol II; homolog of mammalian casein kinase 1delta (CK1delta)	Verified	DNA repair*	casein kinase activity	nucleus*	yes	het
YBR091C::chr2_3	MRS5	-0.489929	-2.29738	-1.05778	9.89902	2.60339	Essential protein of the inner mitochondrial membrane, peripherally localized; component of the TIM22 complex, which is a twin-pore translocase that mediates insertion of numerous multispanning inner membrane proteins	Verified	protein import into mitochondrial inner membrane	protein transporter activity	mitochondrion*	yes	het
YGR198W::chr7_5	YPP1	0.018456	0.207549	0.681159	9.85645	-0.288892	Cargo-transport protein involved in endocytosis; may interact with ribosomes, based on co-purification experiments; GFP-fusion protein localizes to the cytoplasm; YGR198W is an essential gene	Verified	MAPKKK cascade	molecular function unknown	cytoplasm*	yes	het
YNL152W::chr14_2	YNL152W	-2.9958	-2.12781	-1.29187	9.84243	-2.01145		Uncharacterized	biological process unknown	phospholipid binding	cytoplasm	yes	het
YML064C::chr13_1b	TEM1	-4.01453	-1.25442	-1.57283	9.80762	1.62387	GTP-binding protein of the ras superfamily involved in termination of M-phase; controls actomyosin and septin dynamics during cytokinesis	Verified	regulation of exit from mitosis	protein binding*	spindle pole body	yes	het
YBL041W::chr2_1	PRE7	6.17984	0.851429	2.97333	9.74469	3.22654	20S proteasome beta-type subunit	Verified	ubiquitin-dependent protein catabolic process	endopeptidase activity	proteasome core complex, beta-subunit complex (sensu Eukaryota)	yes	het
YMR005W::chr13_2	TAF4	-2.12409	-1.98673	-0.565362	9.72196	-2.27206	TFIID subunit (48 kDa), involved in RNA polymerase II transcription initiation; potential Cdc28p substrate	Verified	transcription from RNA polymerase II promoter	RNA polymerase II transcription factor activity	transcription factor TFIID complex	yes	het
YLR175W::chr12_3	CBF5	8.48873	0.865366	1.41875	9.68719	-0.00682437	Pseudouridine synthase catalytic subunit of box H/ACA small nucleolar ribonucleoprotein particles (snoRNPs), acts on both large and small rRNAs and on snRNA U2	Verified	ribosome biogenesis and assembly*	pseudouridylate synthase activity	nucleolus*	yes	het
YOR116C::chr15_2	RPO31	-1.014	-0.396578	-3.18075	9.6496	1.04826	RNA polymerase III subunit C160, part of core enzyme; similar to bacterial beta-prime subunit	Verified	transcription from RNA polymerase III promoter	DNA-directed RNA polymerase activity	DNA-directed RNA polymerase III complex	yes	het
YBR153W::chr2_3	RIB7	0.554935	1.31785	-0.432206	9.60382	3.11806	Diaminohydroxyphoshoribosylaminopyrimidine deaminase; catalyzes the second step of the riboflavin biosynthesis pathway	Verified	riboflavin biosynthetic process	diaminohydroxyphosphoribosylaminopyrimidine deaminase activity	cellular component unknown	yes	het
YOR117W::chr15_2	RPT5	0.785932	2.40653	6.10227	9.5807	1.33802	One of six ATPases of the 19S regulatory particle of the 26S proteasome involved in the degradation of ubiquitinated substrates; recruited to the GAL1-10 promoter region upon induction of transcription	Verified	ubiquitin-dependent protein catabolic process	ATPase activity*	proteasome regulatory particle, base subcomplex (sensu Eukaryota)	yes	het
YLR141W::chr12_3	RRN5	-0.226355	0.159687	0.738661	9.54984	-1.09303	Protein involved in transcription of rDNA by RNA polymerase I; transcription factor, member of UAF (upstream activation factor) family along with Rrn9p and Rrn10p	Verified	transcription from RNA polymerase I promoter	RNA polymerase I transcription factor activity*	RNA polymerase I upstream activating factor complex	yes	het
YDR526C::chr00_17a	YDR526C	5.04663	2.33435	2.30505	9.34196	1.25667		Dubious				yes	het
YPR182W::chr16_5	SMX3	-0.562694	0.335971	0.255026	9.27258	0.246131	Core Sm protein Sm F; part of heteroheptameric complex (with Smb1p, Smd1p, Smd2p, Smd3p, Sme1p, and Smx2p) that is part of the spliceosomal U1, U2, U4, and U5 snRNPs; homolog of human Sm F	Verified	nuclear mRNA splicing, via spliceosome	RNA splicing factor activity, transesterification mechanism	U4/U6 x U5 tri-snRNP complex*	yes	het
YBR124W::chr2_3	YBR124W	-3.07619	-1.32261	-1.04343	9.25931	-0.486038		Dubious				yes	het
YPL190C::chr16_1	NAB3	-0.618611	-0.614073	1.26297	9.25666	1.98233	Single stranded DNA binding protein; acidic ribonucleoprotein; required for termination of non-poly(A) transcripts and efficient splicing; interacts with Nrd1p	Verified	regulation of transcription from RNA polymerase II promoter*	poly(A) binding	nucleus	yes	het
YKR002W::chr11_3	PAP1	2.01124	3.13554	1.04744	9.24589	0.887617	Poly(A) polymerase, one of three factors required for mRNA 3'-end polyadenylation, forms multiprotein complex with polyadenylation factor I (PF I), also required for mRNA nuclear export; may also polyadenylate rRNAs	Verified	mRNA export from nucleus*	polynucleotide adenylyltransferase activity	nucleoplasm*	yes	het
YML069W::chr00_15	POB3	0.701087	-0.425229	-1.78334	9.19086	-0.584883	Subunit of the heterodimeric FACT complex (Spt16p-Pob3p), which facilitates RNA Polymerase II transcription elongation through nucleosomes by destabilizing and then reassembling nucleosome structure	Verified	chromatin remodeling*	chromatin binding	nucleus*	yes	het
YPR112C::chr16_5	MRD1	11.9026	-0.67523	-0.0315075	9.13621	-1.5332	Essential conserved protein that associates with 35S precursor rRNA and is required for its initial processing at the A(0)-A(2) cleavage sites, shows partial nucleolar localization, contains five consensus RNA-binding domains	Verified	35S primary transcript processing	snoRNA binding*	nucleolus	yes	het
YBR155W::chr2_3	CNS1	4.61418	-0.362867	2.25293	9.1325	5.3766	TPR-containing co-chaperone; binds both Hsp82p (Hsp90) and Ssa1p (Hsp70) and stimulates the ATPase activity of SSA1, ts mutants reduce Hsp82p function while over expression suppresses the phenotypes of an HSP82 ts allele and a cpr7 deletion	Verified	protein folding	Hsp70 protein binding*	cytoplasm	yes	het
YDL008W::chr4_1	APC11	-0.614678	-0.242836	-1.09131	9.04872	-2.36303	Catalytic core subunit of the Anaphase-Promoting Complex/Cyclosome (APC/C), which is a ubiquitin-protein ligase required for degradation of anaphase inhibitors, including mitotic cyclins, during the metaphase/anaphase transition	Verified	mitotic sister chromatid segregation*	protein binding*	anaphase-promoting complex	yes	het
YDL212W::chr4_3	SHR3	2.39621	2.73951	3.13103	9.00045	-1.04888	Endoplasmic reticulum packaging chaperone, required for incorporation of amino acid permeases into COPII coated vesicles for transport to the cell surface	Verified	ER to Golgi vesicle-mediated transport*	unfolded protein binding	integral to endoplasmic reticulum membrane	yes	het
YAL033W::chr1_1	POP5	6.8861	0.816844	1.57505	8.86897	3.95487	Subunit of both RNase MRP, which cleaves pre-rRNA, and nuclear RNase P, which cleaves tRNA precursors to generate mature 5' ends	Verified	rRNA processing*	ribonuclease P activity*	ribonuclease MRP complex*	yes	het
YDR280W::chr4_6	RRP45	-3.44524	-1.07282	-2.38749	8.8674	1.49003	Protein involved in rRNA processing; component of the exosome 3->5 exonuclease complex	Verified	35S primary transcript processing*	3'-5'-exoribonuclease activity	nuclear exosome (RNase complex)*	yes	het
YMR128W::chr00_9	ECM16	10.7641	2.64342	1.12831	8.84585	0.84669	Essential DEAH-box ATP-dependent RNA helicase specific to the U3 snoRNP, predominantly nucleolar in distribution, required for 18S rRNA synthesis	Verified	ribosome biogenesis and assembly*	RNA helicase activity	mitochondrion*	yes	het
YLR167W::chr12_3	RPS31	1.34136	-0.693847	-1.05914	8.83477	-2.4033	Fusion protein that is cleaved to yield a ribosomal protein of the small (40S) subunit and ubiquitin; ubiquitin may facilitate assembly of the ribosomal protein into ribosomes; interacts genetically with translation factor eIF2B	Verified	translation*	structural constituent of ribosome*	cytoplasm*	yes	het
YDR437W::chr4_8	GPI19	5.60809	1.67715	-0.499719	8.77821	1.40371	Subunit of GPI-GlcNAc transferase involved in synthesis of N-acetylglucosaminyl phosphatidylinositol (GlcNAc-PI), which is the first intermediate in glycosylphosphatidylinositol (GPI) anchor synthesis, shares similarity with mammalian PIG-P	Verified	GPI anchor biosynthetic process	UDP-glycosyltransferase activity	endoplasmic reticulum*	yes	het
YPR103W::chr16_4	PRE2	0.393802	1.39488	0.955638	8.72655	1.17086	20S proteasome beta-type subunit, responsible for the chymotryptic activity of the proteasome	Verified	ubiquitin-dependent protein catabolic process	endopeptidase activity	proteasome core complex, beta-subunit complex (sensu Eukaryota)	yes	het
YDR407C::chr4_7	TRS120	-1.38563	-0.980938	-0.196481	8.67155	2.16716	One of 10 subunits of the transport protein particle (TRAPP) complex of the cis-Golgi which mediates vesicle docking and fusion; involved in endoplasmic reticulum (ER) to Golgi membrane traffic	Verified	ER to Golgi vesicle-mediated transport	molecular function unknown	TRAPP complex	yes	het
YKL111C::chr11_2	YKL111C	1.58117	0.850619	1.13216	8.58266	-0.298109		Dubious				yes	het
YML015C::chr00_11	TAF11	-2.82134	-2.614	-1.49382	8.56753	0.329327	TFIID subunit (40 kDa), involved in RNA polymerase II transcription initiation, similar to histone H3 with atypical histone fold motif of Spt3-like transcription factors	Verified	transcription initiation from RNA polymerase II promoter*	general RNA polymerase II transcription factor activity	transcription factor TFIID complex	yes	het
YDR141C::chr4_4	DOP1	-2.36792	-0.934373	-0.823588	8.51714	2.03412	Protein of unknown function, essential for viability, involved in establishing cellular polarity and morphogenesis; the authentic, non-tagged protein is detected in highly purified mitochondria in high-throughput studies	Verified	cell morphogenesis	molecular function unknown	cytoplasm*	yes	het
YGR113W::chr7_4	DAM1	9.07468	2.68994	1.57393	8.4929	1.74659	Essential subunit of the Dam1 complex (aka DASH complex), couples kinetochores to the force produced by MT depolymerization thereby aiding in chromosome segregation; Ipl1p target for regulating kinetochore-MT attachments	Verified	mitotic spindle organization and biogenesis in nucleus*	structural constituent of cytoskeleton	condensed nuclear chromosome kinetochore*	yes	het
YNR011C::chr00_18	PRP2	5.73888	-1.5423	-1.44563	8.436	0.235668	RNA-dependent ATPase in the DEAH-box family, required for activation of the spliceosome before the first transesterification step in RNA splicing	Verified	U2-type catalytic spliceosome formation for first transesterification step	RNA splicing factor activity, transesterification mechanism*	nucleus*	yes	het
YML077W::chr00_11	BET5	-0.398112	-0.537212	-0.674931	8.40378	-0.447925	Component of the TRAPP (transport protein particle) complex, which plays an essential role in the vesicular transport from endoplasmic reticulum to Golgi	Verified	ER to Golgi vesicle-mediated transport	molecular function unknown	TRAPP complex	yes	het
YGR083C::chr7_4	GCD2	2.06053	0.865641	0.299009	8.39109	0.159201	Delta subunit of the translation initiation factor eIF2B, the guanine-nucleotide exchange factor for eIF2; activity subsequently regulated by phosphorylated eIF2; first identified as a negative regulator of GCN4 expression	Verified	regulation of translational initiation	translation initiation factor activity*	guanyl-nucleotide exchange factor complex*	yes	het
YDL139C::chr4_2	SCM3	-2.43838	-2.14379	-2.01925	8.38795	-0.608862	Protein of unknown function; isolated as a high-copy suppressor of mutations in the histone fold domain (HFD) of CSE4	Uncharacterized	biological process unknown	molecular function unknown	cytoplasm*	yes	het
YER094C::chr00_8	PUP3	3.87708	1.33967	-0.0535581	8.38133	3.70919	Beta subunit of the 20S proteasome involved in ubiquitin-dependent catabolism; human homolog is subunit C10	Verified	ubiquitin-dependent protein catabolic process	endopeptidase activity	proteasome core complex, beta-subunit complex (sensu Eukaryota)	yes	het
YOR146W::chr15_2	YOR146W	1.21584	2.82855	0.138381	8.36728	0.349869		Dubious				yes	het
YBR123C::chr2_3	TFC1	1.77091	-0.221166	1.39385	8.24493	2.49842	One of six subunits of the RNA polymerase III transcription initiation factor complex (TFIIIC); part of the TauA globular domain of TFIIIC that binds DNA at the BoxA promoter sites of tRNA and similar genes; human homolog is TFIIIC-63	Verified	transcription initiation from RNA polymerase III promoter	RNA polymerase III transcription factor activity	transcription factor TFIIIC complex	yes	het
YGL069C::chr7_1	YGL069C	2.50635	-1.0761	0.166115	8.23834	-0.402463		Dubious				yes	het
YKR038C::chr00_14	KAE1	-0.0724663	0.250651	-0.0417522	8.23618	-2.0024	Putative glycoprotease proposed to be in transcription as a component of the EKC protein complex with Bud32p, Cgi121p, Pcc1p, and Gon7p; also identified as a component of the KEOPS protein complex	Verified	telomere maintenance*	chromatin DNA binding	cytoplasm*	yes	het
YEL032W::chr5_2	MCM3	1.11429	-0.141818	-0.998442	8.2	4.18545	Protein involved in DNA replication; component of the Mcm2-7 hexameric complex that binds chromatin as a part of the pre-replicative complex	Verified	DNA replication initiation*	chromatin binding*	cytoplasm*	yes	het
YNL221C::chr14_2	POP1	1.96888	-0.8728	-1.53275	8.09559	1.1382	Subunit of both RNase MRP, which cleaves pre-rRNA, and nuclear RNase P, which cleaves tRNA precursors to generate mature 5' ends; binds to the RPR1 RNA subunit in Rnase P	Verified	rRNA processing*	ribonuclease P activity*	ribonuclease MRP complex*	yes	het
YMR213W::chr13_4	CEF1	2.13338	1.44316	2.07684	8.06746	0.834746	Essential splicing factor; associated with Prp19p and the spliceosome, contains an N-terminal c-Myb DNA binding motif necessary for cell viability but not for Prp19p association, evolutionarily conserved and homologous to S. pombe Cdc5p	Verified	nuclear mRNA splicing, via spliceosome	RNA splicing factor activity, transesterification mechanism	spliceosome	yes	het
YCR013C::chr00_11	YCR013C	-0.29483	-2.54916	-1.76414	8.01465	0.0767706		Dubious				yes	het
YMR049C::chr00_5	ERB1	2.7393	0.897889	1.27705	7.97832	-0.638524	Protein required for maturation of the 25S and 5.8S ribosomal RNAs; constituent of 66S pre-ribosomal particles; homologous to mammalian Bop1	Verified	rRNA processing	molecular function unknown	nucleus*	yes	het
YGL065C::chr7_1	ALG2	-1.43333	0.0257462	0.285345	7.96543	1.35294	Presumed early mannosyltransferase involved in the N-linked glycosylation pathway; alg2 mutants exhibit temperature-sensitive growth and abnormal accumulation of the lipid-linked oligosaccharide Man2GlcNAc2-PP-Dol	Verified	oligosaccharide-lipid intermediate assembly	glycolipid mannosyltransferase activity	endoplasmic reticulum	yes	het
YMR059W::chr00_6	SEN15	0.487006	-2.83305	-1.95311	7.94209	1.45876	Subunit of the tRNA splicing endonuclease, which is composed of Sen2p, Sen15p, Sen34p, and Sen54p	Verified	tRNA splicing	tRNA-intron endonuclease activity	mitochondrial outer membrane*	yes	het
YER006W::chr5_2	NUG1	4.94325	0.903139	0.946303	7.93422	-1.10134	GTPase that associates with nuclear 60S pre-ribosomes, required for export of 60S ribosomal subunits from the nucleus	Verified	ribosome biogenesis and assembly*	GTPase activity	nucleus*	yes	het
YFR042W::chr00_2	YFR042W	2.79454	1.15411	0.945016	7.86138	-0.420141		Uncharacterized	biological process unknown	molecular function unknown	cellular component unknown	yes	het
YOR122C::chr15_2	PFY1	-0.502537	-1.79996	-1.73759	7.83642	-0.391139	Profilin, actin- and phosphatidylinositol 4,5-bisphosphate-binding protein, plays a role in cytoskeleton organization, required for normal timing of actin polymerization in response to thermal stress; localizes to plasma membrane and cytosol	Verified	response to osmotic stress*	actin monomer binding	bud neck contractile ring*	yes	het
YLR088W::chr12_2	GAA1	2.2	2.4139	1.42152	7.82691	-1.20628	Subunit of the GPI (glycosylphosphatidylinositol):protein transamidase complex, removes the GPI-anchoring signal and attaches GPI to proteins in the ER	Verified	attachment of GPI anchor to protein	GPI-anchor transamidase activity	GPI-anchor transamidase complex	yes	het
YGL172W::chr7_2	NUP49	-0.506822	0.05143	-0.713852	7.77235	-0.225373	Subunit of the Nsp1p-Nup57p-Nup49p-Nic96p subcomplex of the nuclear pore complex (NPC), required for nuclear export of ribosomes	Verified	mRNA export from nucleus*	structural molecule activity	nuclear pore*	yes	het
YOR353C::chr15_4	SOG2	-3.57019	-3.09805	-0.888858	7.74039	-2.43928	Key component of the RAM signaling network, required for proper cell morphogenesis and cell separation after mitosis	Verified	signal transduction*	molecular function unknown	cytoplasm*	yes	het
YFL022C::chr6_1	FRS2	-0.687381	0.699026	1.46804	7.73122	-0.692432	Alpha subunit of cytoplasmic phenylalanyl-tRNA synthetase, forms a tetramer with Frs1p to form active enzyme; evolutionarily distant from mitochondrial phenylalanyl-tRNA synthetase based on protein sequence, but substrate binding is similar	Verified	phenylalanyl-tRNA aminoacylation	phenylalanine-tRNA ligase activity	cytoplasm*	yes	het
YGR046W::chr00_14	TAM41	-0.461587	-0.403442	0.802687	7.65785	-2.05521	Mitochondrial protein involved in protein import into the mitochondrial matrix; maintains the functional integrity of the TIM23 protein translocator complex; viability of null mutant is strain-dependent; mRNA is targeted to the bud	Verified	protein import into mitochondrial matrix	molecular function unknown	mitochondrion*	yes	het
YJL011C::chr00_13	RPC17	-2.73263	-3.19987	-3.29325	7.64646	2.98034	RNA polymerase III subunit C17; physically interacts with C31, C11, and TFIIIB70; may be involved in the recruitment of pol III by the preinitiation complex	Verified	transcription initiation from RNA polymerase III promoter	DNA-directed RNA polymerase activity	DNA-directed RNA polymerase III complex	yes	het
YNL038W::chr14_4	GPI15	-0.934142	-0.154972	-0.646756	7.58613	1.95924	Protein involved in the synthesis of N-acetylglucosaminyl phosphatidylinositol (GlcNAc-PI), the first intermediate in the synthesis of glycosylphosphatidylinositol (GPI) anchors; homologous to the human PIG-H protein	Verified	GPI anchor biosynthetic process	UDP-glycosyltransferase activity	glycosylphosphatidylinositol-N-acetylglucosaminyltransferase (GPI-GnT) complex	yes	het
YGR278W::chr00_3	CWC22	-0.77648	-1.19307	-0.126889	7.57374	-0.708985	Essential protein, component of a complex containing Cef1p, has similarity to S. pombe Cwf22p; putative spliceosomal component, based on computational analysis of large-scale protein-protein interaction data	Verified	nuclear mRNA splicing, via spliceosome	molecular function unknown	spliceosome	yes	het
YHR036W::chr8_1	BRL1	0.666169	0.318595	1.12462	7.54958	1.16151	Essential nuclear envelope integral membrane protein identified as a suppressor of a cold-sensitive mutant of CRM1, a karyopherin; homologous to and interacts with Brr6p, which is a nuclear envelope protein involved in nuclear export	Verified	mRNA export from nucleus*	molecular function unknown	endoplasmic reticulum*	yes	het
YGR030C::chr7_4	POP6	3.02149	1.71738	1.94539	7.54809	0.10094	Subunit of both RNase MRP, which cleaves pre-rRNA, and nuclear RNase P, which cleaves tRNA precursors to generate mature 5' ends	Verified	rRNA processing*	ribonuclease P activity*	ribonuclease MRP complex*	yes	het
YBR265W::chr2_4	TSC10	0.0397246	0.548066	1.15529	7.53507	-0.234111	3-ketosphinganine reductase, catalyzes the second step in phytosphingosine synthesis, essential for growth in the absence of exogenous dihydrosphingosine or phytosphingosine, member of short chain dehydrogenase/reductase protein family	Verified	sphingolipid biosynthetic process*	oxidoreductase activity, acting on NADH or NADPH	cytoplasm*	yes	het
YJL104W::chr10_2	PAM16	3.45342	1.30001	-0.0380028	7.4865	2.48749	Constituent of the mitochondrial import motor associated with the presequence translocase, along with Ssc1p, Tim44p, Mge1p, and Pam18p; has similarity to J-domain containing proteins	Verified	protein import into mitochondrial matrix	protein binding*	mitochondrion*	yes	het
YGL092W::chr7_1	NUP145	3.20087	4.0706	1.11608	7.44687	0.492722	Essential nucleoporin, catalyzes its own cleavage in vivo to generate a C-terminal fragment that assembles into the Nup84p subcomplex of the nuclear pore complex, and an N-terminal fragment of unknown function that is homologous to Nup100p	Verified	mRNA export from nucleus*	structural molecule activity	nuclear pore	yes	het
YNL260C::chr00_8	YNL260C	4.03678	-0.489478	0.47775	7.42129	-0.427347		Uncharacterized	biological process unknown	molecular function unknown	cytoplasm*	yes	het
YLR259C::chr12_4	HSP60	0.714037	0.313903	-0.147753	7.41296	-0.0507342	Tetradecameric mitochondrial chaperonin required for ATP-dependent folding of precursor polypeptides and complex assembly; prevents aggregation and mediates protein refolding after heat shock; role in mtDNA transmission; similarity to groEL	Verified	protein folding*	single-stranded DNA binding	mitochondrion*	yes	het
YJL194W::chr10_1	CDC6	-4.07673	-1.97651	-2.83076	7.37445	3.65529	Essential ATP-binding protein required for DNA replication, component of the pre-replicative complex (pre-RC) which requires ORC to associate with chromatin and is in turn required for Mcm2-7p DNA association; homologous to S. pombe Cdc18p	Verified	pre-replicative complex formation	protein binding*	pre-replicative complex	yes	het
YNR053C::chr00_4	NOG2	-2.08659	-1.67741	-3.32461	7.36166	2.55658	Putative GTPase that associates with pre-60S ribosomal subunits in the nucleolus and is required for their nuclear export and maturation	Verified	ribosome biogenesis and assembly*	GTPase activity	nucleus*	yes	het
YLR075W::chr12_2	RPL10	0.54155	1.8296	0.65126	7.32073	-1.53361	Protein component of the large (60S) ribosomal subunit, responsible for joining the 40S and 60S subunits; regulates translation initiation; has similarity to rat L10 ribosomal protein and to members of the QM gene family	Verified	translation*	structural constituent of ribosome	cytosolic large ribosomal subunit (sensu Eukaryota)	yes	het
YPR094W::chr16_4	RDS3	0.0219543	0.234641	2.6804	7.31981	-1.41353	Zinc cluster protein involved in pre-mRNA splicing and cycloheximide resistance	Verified	nuclear mRNA splicing, via spliceosome*	molecular function unknown	spliceosome*	yes	het
YBR252W::chr2_4	DUT1	3.2084	0.848359	2.03804	7.31745	-0.0517165	dUTPase, catalyzes hydrolysis of dUTP to dUMP and PPi, thereby preventing incorporation of uracil into DNA during replication; critical for the maintenance of genetic stability	Verified	pyrimidine deoxyribonucleoside triphosphate catabolic process	dUTP diphosphatase activity	cytoplasm*	yes	het
YBR038W::chr2_2	CHS2	-0.792453	-1.71018	-3.80111	7.30436	1.87875	Chitin synthase II, requires activation from zymogenic form in order to catalyze the transfer of N-acetylglucosamine (GlcNAc) to chitin; required for the synthesis of chitin in the primary septum during cytokinesis	Verified	cytokinesis*	chitin synthase activity	bud neck	yes	het
YOR046C::chr15_1	DBP5	1.22763	-1.20493	-1.65592	7.30164	1.32171	Cytoplasmic ATP-dependent RNA helicase of the DEAD-box family involved in mRNA export from the nucleus	Verified	mRNA export from nucleus	RNA helicase activity	cytoplasm*	yes	het
YKL152C::chr11_2	GPM1	-1.49276	-0.928046	-0.562084	7.26136	0.947763	Tetrameric phosphoglycerate mutase, mediates the conversion of 3-phosphoglycerate to 2-phosphoglycerate during glycolysis and the reverse reaction during gluconeogenesis	Verified	glycolysis*	phosphoglycerate mutase activity	mitochondrion*	yes	het
YLR066W::chr12_2	SPC3	11.3009	0.835925	0.902869	7.25339	-0.251947	Subunit of signal peptidase complex (Spc1p, Spc2p, Spc3p, Sec11p), which catalyzes cleavage of N-terminal signal sequences of proteins targeted to the secretory pathway; homologous to mammalian SPC22/23	Verified	protein targeting to ER*	signal peptidase activity	signal peptidase complex	yes	het
YDR365C::chr4_7	ESF1	1.5625	1.39298	1.28253	7.22003	1.19606	Nucleolar protein involved in pre-rRNA processing; depletion causes severely decreased 18S rRNA levels	Verified	ribosome biogenesis and assembly*	RNA binding	nucleus*	yes	het
YGL091C::chr7_1	NBP35	5.61396	5.43057	3.39691	7.19811	0.793829	Essential P-loop NTPase that functions in nuclear and cytosolic iron-sulfur (FeS) protein assembly; has a highly conserved N-terminus	Verified	iron-sulfur cluster assembly	ATPase activity*	cytoplasm*	yes	het
YGL113W::chr7_2	SLD3	6.39979	3.95165	0.746663	7.1707	-1.3168	Protein involved in the initiation of DNA replication, required for proper assembly of replication proteins at the origins of replication; interacts with Cdc45p	Verified	DNA replication initiation*	chromatin binding	nuclear chromatin	yes	het
YKL004W::chr11_1	AUR1	-3.2857	-2.5414	-1.7573	7.08319	-1.32183	Phosphatidylinositol:ceramide phosphoinositol transferase (IPC synthase), required for sphingolipid synthesis; can mutate to confer aureobasidin A resistance	Verified	sphingolipid metabolic process	inositol phosphoceramide synthase activity	Golgi apparatus	yes	het
YBL016W::chr2_1	FUS3	-3.34264	-3.08578	-1.48529	7.06204	-0.622618	Mitogen-activated protein kinase involved in mating pheromone response; activated by phosphorylation by Ste7p; provides specificity during the mating vs. filamentous growth response by phosphorylating transcriptional and cytoplasmic targets	Verified	protein amino acid phosphorylation*	MAP kinase activity	cytoplasm*	no	het
YGL048C::chr7_1	RPT6	3.91846	2.3566	4.00074	7.04872	2.66739	One of six ATPases of the 19S regulatory particle of the 26S proteasome involved in the degradation of ubiquitinated substrates; bound by ubiquitin-protein ligases Ubr1p and Ufd4p; localized mainly to the nucleus throughout the cell cycle	Verified	ubiquitin-dependent protein catabolic process	ATPase activity*	nucleus*	yes	het
YAL032C::chr1_1	PRP45	-1.64207	-1.5025	-1.66611	7.01569	-0.365609	Protein required for pre-mRNA splicing; associates with the spliceosome and interacts with splicing factors Prp22p and Prp46p; orthologous to human transcriptional coactivator SKIP and can activate transcription of a reporter gene	Verified	nuclear mRNA splicing, via spliceosome*	transcriptional activator activity	nucleus*	yes	het
YGL245W::chr7_3	GUS1	-0.503292	-0.852963	0.231895	6.9583	-0.215801	Glutamyl-tRNA synthetase (GluRS), forms a complex with methionyl-tRNA synthetase (Mes1p) and Arc1p; complex formation increases the catalytic efficiency of both tRNA synthetases and ensures their correct localization to the cytoplasm	Verified	glutamyl-tRNA aminoacylation	glutamate-tRNA ligase activity	cytoplasm*	yes	het
YER008C::chr5_2	SEC3	-1.53752	-2.37733	-1.97445	6.95636	-0.248536	Non-essential subunit of the exocyst complex (Sec3p, Sec5p, Sec6p, Sec8p, Sec10p, Sec15p, Exo70p, Exo84p) which mediates targeting of post-Golgi vesicles to sites of active exocytosis; Sec3p specifically is a spatial landmark for secretion	Verified	cytokinesis*	protein binding	bud neck*	yes	het
YDL140C::chr4_2	RPO21	0.305988	1.52731	0.537154	6.94181	-1.17765	RNA polymerase II largest subunit B220, part of central core; phosphorylation of C-terminal heptapeptide repeat domain regulates association with transcription and splicing factors; similar to bacterial beta-prime	Verified	transcription from RNA polymerase II promoter	DNA-directed RNA polymerase activity	mitochondrion*	yes	het
YJL008C::chr00_13	CCT8	-0.22659	-0.4	-1.1684	6.93603	-0.196146	Subunit of the cytosolic chaperonin Cct ring complex, related to Tcp1p, required for the assembly of actin and tubulins in vivo	Verified	protein folding*	unfolded protein binding	cytoplasm*	yes	het
YDR301W::chr4_6	CFT1	5.72731	2.36568	0.138387	6.89904	0.196035	RNA-binding subunit of the mRNA cleavage and polyadenylation factor; involved in poly(A) site recognition and required for both pre-mRNA cleavage and polyadenylation, 51% sequence similarity with mammalian AAUAA-binding subunit of CPSF	Verified	mRNA polyadenylation*	RNA binding	mitochondrion*	yes	het
YGR119C::chr7_4	NUP57	0.850058	0.893452	0.556761	6.85936	1.36536	Essential subunit of the nuclear pore complex (NPC), functions as the organizing center of an NPC subcomplex containing Nsp1p, Nup49p, Nup57p, and Nic96p	Verified	mRNA export from nucleus*	structural molecule activity	nuclear pore	yes	het
YFL018W-A::chr6_1	SMX2	1.74674	2.36902	2.00174	6.7302	-0.354221	Core Sm protein Sm G; part of heteroheptameric complex (with Smb1p, Smd1p, Smd2p, Smd3p, Sme1p, and Smx3p) that is part of the spliceosomal U1, U2, U4, and U5 snRNPs; homolog of human Sm G	Verified	nuclear mRNA splicing, via spliceosome	RNA splicing factor activity, transesterification mechanism	U4/U6 x U5 tri-snRNP complex*	yes	het
YNL258C::chr14_1	DSL1	2.8813	-1.29221	-0.103254	6.72538	-0.0060269	Endoplasmic reticulum (ER)-localized peripheral membrane protein required for Golgi-to-ER retrograde traffic; component of the ER target site that interacts with coatomer, the major component of the COPI vesicle protein coat	Verified	retrograde vesicle-mediated transport, Golgi to ER	molecular function unknown	endoplasmic reticulum	yes	het
YOR143C::chr15_2	THI80	2.43097	3.69575	1.88414	6.67745	-1.52965	Thiamine pyrophosphokinase, phosphorylates thiamine to produce the coenzyme thiamine pyrophosphate (thiamine diphosphate)	Verified	thiamin diphosphate biosynthetic process	thiamin diphosphokinase activity	cytoplasm	yes	het
YKL104C::chr11_2	GFA1	-2.04024	1.1142	2.16634	6.62073	-0.01345	Glutamine-fructose-6-phosphate amidotransferase, catalyzes the formation of glucosamine-6-P and glutamate from fructose-6-P and glutamine in the first step of chitin biosynthesis	Verified	cell wall chitin biosynthetic process	glutamine-fructose-6-phosphate transaminase (isomerizing) activity	cellular component unknown	yes	het
YDL084W::chr4_1	SUB2	0.714261	-0.893045	-0.682234	6.61876	0.399444	Component of the TREX complex required for nuclear mRNA export; member of the DEAD-box RNA helicase superfamily and is involved in early and late steps of spliceosome assembly; homolog of the human splicing factor hUAP56	Verified	nuclear mRNA splicing, via spliceosome*	protein binding*	nucleus*	yes	het
YOR159C::chr15_2	SME1	2.90592	0.624737	0.595201	6.59689	0.307275	Core Sm protein Sm E; part of heteroheptameric complex (with Smb1p, Smd1p, Smd2p, Smd3p, Smx3p, and Smx2p) that is part of the spliceosomal U1, U2, U4, and U5 snRNPs; homolog of human Sm E	Verified	nuclear mRNA splicing, via spliceosome	RNA splicing factor activity, transesterification mechanism	U4/U6 x U5 tri-snRNP complex*	yes	het
YDR487C::chr4_8	RIB3	2.0922	2.4617	2.35744	6.59465	0.406264	3,4-dihydroxy-2-butanone-4-phosphate synthase (DHBP synthase), required for riboflavin biosynthesis from ribulose-5-phosphate, also has an unrelated function in mitochondrial respiration	Verified	aerobic respiration*	3,4-dihydroxy-2-butanone-4-phosphate synthase activity	cytosol*	yes	het
YGL029W::chr7_1	CGR1	-1.65393	-4.35154	-4.39048	6.58999	-3.08808	Protein involved in nucleolar integrity and processing of the pre-rRNA for the 60S ribosome subunit; transcript is induced in response to cytotoxic stress but not genotoxic stress	Verified	ribosome biogenesis and assembly*	molecular function unknown	nucleolus	no	het
YGR172C::chr7_5	YIP1	-2.95923	-1.74481	-1.67565	6.54969	2.52748	Integral membrane protein required for the biogenesis of ER-derived COPII transport vesicles; interacts with Yif1p and Yos1p; localizes to the Golgi, the ER, and COPII vesicles	Verified	ER to Golgi vesicle-mediated transport*	molecular function unknown	endoplasmic reticulum membrane*	yes	het
YKR081C::chr00_3	RPF2	5.34343	1.90219	2.84316	6.53284	1.43395	Essential protein involved in the processing of pre-rRNA and the assembly of the 60S ribosomal subunit; interacts with ribosomal protein L11; localizes predominantly to the nucleolus; constituent of 66S pre-ribosomal particles	Verified	ribosome biogenesis and assembly*	rRNA binding*	nucleolus	yes	het
YIL051C::chr9_1	MMF1	3.34761	1.01681	0.546169	6.45572	-0.214876	Mitochondrial protein involved in maintenance of the mitochondrial genome	Verified	mitochondrial genome maintenance*	molecular function unknown	mitochondrion*	yes	het
YOL102C::chr00_6	TPT1	5.07106	-0.218279	0.402734	6.41257	-0.178514	tRNA 2'-phosphotransferase, catalyzes the final step in yeast tRNA splicing: the transfer of the 2'-PO(4) from the splice junction to NAD(+) to form ADP-ribose 1''-2''cyclic phosphate and nicotinamide	Verified	tRNA splicing	tRNA 2'-phosphotransferase activity	nucleus	yes	het
YGR190C::chr7_5	YGR190C	4.25882	0.737132	1.72353	6.36507	-0.528309		Dubious				yes	het
YDR473C::chr4_8	PRP3	3.47918	6.40676	6.70534	6.3621	-1.18482	Splicing factor, component of the U4/U6-U5 snRNP complex	Verified	nuclear mRNA splicing, via spliceosome	RNA splicing factor activity, transesterification mechanism	U4/U6 x U5 tri-snRNP complex	yes	het
YDL064W::chr4_1	UBC9	4.93828	-0.736479	-0.947273	6.3246	-0.0254591	SUMO-conjugating enzyme involved in the Smt3p conjugation pathway; nuclear protein required for S- and M-phase cyclin degradation and mitotic control; involved in proteolysis mediated by the anaphase-promoting complex cyclosome (APCC)	Verified	G2/M transition of mitotic cell cycle*	SUMO conjugating enzyme activity	nucleus	yes	het
YLR457C::chr00_15	NBP1	2.08015	-2.21205	-1.1917	6.30817	-1.3743	Spindle pole body (SPB) component, required for the insertion of the duplication plaque into the nuclear membrane during SPB duplication; essential for bipolar spindle formation; component of the Mps2p-Bbp1p complex	Verified	spindle pole body duplication in nuclear envelope	molecular function unknown	nucleus*	yes	het
YJR057W::chr00_13	CDC8	-0.711076	-0.876674	-0.372882	6.19259	-1.01389	Thymidylate and uridylate kinase, functions in de novo biosynthesis of pyrimidine deoxyribonucleotides; converts dTMP to dTDP and dUMP to dUTP; essential for mitotic and meiotic DNA replication; homologous to S. pombe Tmp1p	Verified	DNA repair*	thymidylate kinase activity*	cytoplasm*	yes	het
YMR239C::chr13_5	RNT1	-0.133039	0.639254	-0.599191	6.19185	2.24636	RNAase III; cleaves a stem-loop structure at the 3' end of U2 snRNA to ensure formation of the correct U2 3' end	Verified	ribosome biogenesis and assembly*	ribonuclease III activity	nucleolus*	yes	het
YOR372C::chr15_4	NDD1	1.46964	-0.623593	-0.481808	6.18432	1.18465	Transcriptional activator essential for nuclear division; localized to the nucleus; essential component of the mechanism that activates the expression of a set of late-S-phase-specific genes	Verified	G2/M-specific transcription in mitotic cell cycle	transcription coactivator activity	nucleus	yes	het
YKL024C::chr11_1	URA6	9.89678	-0.335357	-0.402616	6.17422	-0.432041	Uridylate kinase, catalyzes the seventh enzymatic step in the de novo biosynthesis of pyrimidines, converting uridine monophosphate (UMP) into uridine-5'-diphosphate (UDP)	Verified	'de novo' pyrimidine base biosynthetic process*	uridine kinase activity	cytoplasm*	yes	het
YNL263C::chr14_1	YIF1	12.5821	1.20667	0.894072	6.1529	-1.71817	Integral membrane protein required for the fusion of ER-derived COPII transport vesicles with the Golgi; interacts with Yip1p and Yos1p; localizes to the Golgi, the ER, and COPII vesicles	Verified	ER to Golgi vesicle-mediated transport	molecular function unknown	endoplasmic reticulum membrane*	yes	het
YJR076C::chr10_4	CDC11	1.55818	-0.88067	-1.17997	6.14754	-1.23814	Component of the septin ring of the mother-bud neck that is required for cytokinesis; septins recruit proteins to the neck and can act as a barrier to diffusion at the membrane, and they comprise the 10nm filaments seen with EM	Verified	cell wall organization and biogenesis*	structural constituent of cytoskeleton*	prospore membrane*	yes	het
YMR218C::chr13_4	TRS130	0.949564	-0.250883	0.839888	6.14636	-0.860901	One of 10 subunits of the transport protein particle (TRAPP) complex of the cis-Golgi which mediates vesicle docking and fusion; involved in ER to Golgi membrane traffic; mutation activates transcription of OCH1	Verified	ER to Golgi vesicle-mediated transport	molecular function unknown	TRAPP complex	yes	het
YLR022C::chr12_1	SDO1	2.82075	0.574613	0.987261	6.11601	-0.672884	Essential protein involved in RNA metabolism, one of two yeast homologs (with Yhr087wp) of the human protein SBDS responsible for autosomal recessive Shwachman-Bodian-Diamond Syndrome, also conserved in Archaea	Uncharacterized	35S primary transcript processing*	molecular function unknown	cytoplasm*	yes	het
YFL026W::chr00_16b	STE2	2.16695	0.130095	0.796762	6.10329	-0.830821	Receptor for alpha-factor pheromone; seven transmembrane-domain GPCR that interacts with both pheromone and a heterotrimeric G protein to initiate the signaling response that leads to mating between haploid a and alpha cells	Verified	response to pheromone during conjugation with cellular fusion*	mating-type alpha-factor pheromone receptor activity	integral to plasma membrane	no	het
YDR356W::chr4_7	SPC110	0.134222	-0.0744899	-0.276342	6.09348	0.132167	Inner plaque spindle pole body (SPB) component, ortholog of human kendrin; involved in connecting nuclear microtubules to SPB; interacts with Tub4p-complex and calmodulin; phosphorylated by Mps1p in cell cycle-dependent manner	Verified	microtubule nucleation	structural constituent of cytoskeleton	central plaque of spindle pole body*	yes	het
YDL164C::chr4_2	CDC9	-0.549458	-0.950565	-0.244864	6.08342	0.39127	DNA ligase found in the nucleus and mitochondria, an essential enzyme that joins Okazaki fragments during DNA replication; also acts in nucleotide excision repair, base excision repair, and recombination	Verified	nucleotide-excision repair*	DNA ligase (ATP) activity	nucleus*	yes	het
YMR043W::chr13_2	MCM1	11.4063	-1.61809	-0.151721	6.06325	-1.53403	Transcription factor involved in cell-type-specific transcription and pheromone response; plays a central role in the formation of both repressor and activator complexes	Verified	regulation of transcription from RNA polymerase II promoter*	DNA binding*	nucleus*	yes	het
YNL131W::chr14_3	TOM22	-1.25175	4.20257	6.56485	6.0282	5.4259	Component of the TOM (translocase of outer membrane) complex responsible for initial import of mitochondrially directed proteins; acts as a receptor for precursor proteins and mediates interaction between the TOM and TIM complexes	Verified	protein import into mitochondrial matrix	protein transporter activity	mitochondrion*	yes	het
YGR147C::chr7_5	NAT2	1.77556	1.47298	0.135495	5.92519	3.31421	N alpha-acetyl-transferase, transfers acetyl group from acetyl coenzyme A to the N-terminal methionine residues of proteins	Verified	N-terminal peptidyl-methionine acetylation	peptide alpha-N-acetyltransferase activity	cytoplasm*	yes	het
YPL237W::chr16_1	SUI3	-4.05155	-0.661923	-3.18944	5.89437	1.22075	Beta subunit of the translation initiation factor eIF2, involved in the identification of the start codon; proposed to be involved in mRNA binding	Verified	translational initiation	translation initiation factor activity	ribosome*	yes	het
YBR110W::chr2_3	ALG1	-0.0015715	1.00891	1.80147	5.82818	1.16815	Mannosyltransferase, involved in asparagine-linked glycosylation in the endoplasmic reticulum (ER); essential for viability, mutation is functionally complemented by human ortholog	Verified	protein amino acid N-linked glycosylation*	beta-1,4-mannosyltransferase activity	endoplasmic reticulum*	yes	het
YDR390C::chr4_7	UBA2	-0.807661	-1.07755	-1.07755	5.8172	0.896371	Nuclear protein that acts as a heterodimer with Aos1p to activate Smt3p (SUMO) before its conjugation to proteins (sumoylation), which may play a role in protein targeting; essential for viability	Verified	protein sumoylation	SUMO activating enzyme activity	nucleus	yes	het
YIL171W::chr9_2	YIL171W	-0.0025718	0.0472919	0.323072	5.76789	-2.13209			biological process unknown*	molecular function unknown*	cellular component unknown	no	het
YNR043W::chr14_4	MVD1	-2.08994	-2.21422	-1.68989	5.74559	1.05991	Mevalonate pyrophosphate decarboxylase, essential enzyme involved in the biosynthesis of isoprenoids and sterols, including ergosterol; acts as a homodimer	Verified	ergosterol biosynthetic process*	diphosphomevalonate decarboxylase activity	cytosol	yes	het
YJL010C::chr00_13	NOP9	2.98268	-3.42385	-3.4816	5.74254	0.601038	Essential nucleolar protein required for 18S rRNA synthesis	Uncharacterized	ribosome biogenesis and assembly*	molecular function unknown	nucleus*	yes	het
YDL150W::chr4_2	RPC53	-1.54554	-0.865984	-3.94992	5.72885	2.24989	RNA polymerase III subunit C53	Verified	transcription from RNA polymerase III promoter	DNA-directed RNA polymerase activity	DNA-directed RNA polymerase III complex	yes	het
YKL173W::chr11_2	SNU114	4.0876	0.159371	0.926233	5.71302	0.600084	GTPase component of U5 snRNP involved in mRNA splicing via spliceosome; binds directly to U5 snRNA; proposed to be involved in conformational changes of the spliceosome; similarity to ribosomal translocation factor EF-2	Verified	nuclear mRNA splicing, via spliceosome*	RNA splicing factor activity, transesterification mechanism*	U4/U6 x U5 tri-snRNP complex*	yes	het
YPR055W::chr16_4	SEC8	4.7148	0.849561	0.72881	5.70406	1.24653	Essential 121kDa subunit of the exocyst complex (Sec3p, Sec5p, Sec6p, Sec8p, Sec10p, Sec15p, Exo70p, and Exo84p), which has the essential function of mediating polarized targeting of secretory vesicles to active sites of exocytosis	Verified	cytokinesis*	protein binding	bud tip*	yes	het
YOR326W::chr15_4	MYO2	3.35278	1.1996	0.790512	5.69884	-0.0170546	One of two type V myosin motors (along with MYO4) involved in actin-based transport of cargos; required for the polarized delivery of secretory vesicles, the vacuole, late Golgi elements, peroxisomes, and the mitotic spindle	Verified	vesicle-mediated transport*	actin filament binding*	bud neck*	yes	het
YDL029W::chr4_1	ARP2	0.0166243	-0.363199	-0.225425	5.69597	-0.12081	Essential component of the Arp2/3 complex, which is a highly conserved actin nucleation center required for the motility and integrity of actin patches; involved in endocytosis and membrane growth and polarity	Verified	actin filament organization*	structural constituent of cytoskeleton*	mitochondrion*	yes	het
YOR176W::chr15_2	HEM15	-1.1647	0.288703	0.843667	5.66147	-0.290605	Ferrochelatase, a mitochondrial inner membrane protein, catalyzes the insertion of ferrous iron into protoporphyrin IX, the eighth and final step in the heme biosynthetic pathway	Verified	heme biosynthetic process	ferrochelatase activity	mitochondrion*	yes	het
YDR211W::chr4_5	GCD6	4.74729	3.16295	0.755214	5.64764	-0.381754	Catalytic epsilon subunit of the translation initiation factor eIF2B, the guanine-nucleotide exchange factor for eIF2; activity subsequently regulated by phosphorylated eIF2; first identified as a negative regulator of GCN4 expression	Verified	regulation of translational initiation	translation initiation factor activity*	guanyl-nucleotide exchange factor complex*	yes	het
YBL097W::chr2_2	BRN1	3.64022	1.15243	1.11709	5.6408	2.04442	Essential protein required for chromosome condensation, likely to function as an intrinsic component of the condensation machinery, may influence multiple aspects of chromosome transmission and dynamics	Verified	mitotic sister chromatid segregation*	molecular function unknown	nucleus*	yes	het
YNL026W::chr14_4	SAM50	1.29991	5.08786	4.62912	5.63125	1.44378	Essential component of the Sorting and Assembly Machinery (SAM or Tob complex) of the mitochondrial outer membrane, which binds precursors of beta-barrel proteins and facilitates their outer membrane insertion; homologous to bacterial Omp85	Verified	protein complex assembly*	molecular function unknown	mitochondrion*	yes	het
YDR224C::chr4_5	HTB1	-0.980029	-0.0577869	0.350529	5.62029	-0.262801	One of two nearly identical (see HTB2) histone H2B subtypes required for chromatin assembly and chromosome function; Rad6p-Bre1p-Lge1p mediated ubiquitination regulates transcriptional activation, meiotic DSB formation and H3 methylation	Verified	chromatin assembly or disassembly*	DNA binding	nuclear nucleosome	yes	het
YDL152W::chr4_2	YDL152W	-3.25007	-3.09195	-2.36895	5.57032	-0.202234		Dubious				yes	het
YPR141C::chr16_5	KAR3	1.01713	-1.77768	-0.97611	5.55137	-0.438222	Minus-end-directed microtubule motor that functions in mitosis and meiosis, localizes to the spindle pole body and localization is dependent on functional Cik1p, required for nuclear fusion during mating; potential Cdc28p substrate	Verified	meiosis*	microtubule motor activity*	spindle pole body*	no	het
YDL221W::chr4_3	YDL221W	-0.157118	2.19458	4.81933	5.45754	0.637593		Dubious				yes	het
YML046W::chr00_12	PRP39	-1.2607	-0.503585	-1.30971	5.4534	-0.0529016	U1 snRNP protein involved in splicing, contains multiple tetriatricopeptide repeats	Verified	nuclear mRNA 5'-splice site recognition	RNA splicing factor activity, transesterification mechanism*	snRNP U1*	yes	het
YJR093C::chr00_12	FIP1	2.55363	-0.446873	0.329169	5.43282	1.2821	Subunit of cleavage polyadenylation factor (CPF), interacts directly with poly(A) polymerase (Pap1p) to regulate its activity	Verified	mRNA polyadenylation*	protein binding*	mRNA cleavage and polyadenylation specificity factor complex	yes	het
YGR024C::chr00_14	THG1	4.80188	1.1559	0.438109	5.43125	0.557019	tRNAHis guanylyltransferase, adds a guanosine residue to the 5' end of tRNAHis after transcription and RNase P cleavage; couples nuclear division and migration to cell budding and cytokinesis; essential enzyme conserved among eukaryotes	Verified	tRNA modification	tRNA guanylyltransferase activity	cytoplasm*	yes	het
YER172C::chr00_5	BRR2	1.31774	-1.99862	-1.99862	5.40647	1.88583	RNA-dependent ATPase RNA helicase involved in the facilitation and disruption of snRNA interactions, required for disruption of U4/U6 base-pairing in native snRNPs to activate the spliceosome for catalysis	Verified	U2-type spliceosome conformational change to release U4 and U1	RNA splicing factor activity, transesterification mechanism*	U4/U6 x U5 tri-snRNP complex*	yes	het
YGR103W::chr7_4	NOP7	2.97281	-0.0457138	0.090411	5.3444	-0.679424	Nucleolar protein involved in rRNA processing and 60S ribosomal subunit biogenesis; constituent of several different pre-ribosomal particles; required for exit from G<sub>0</sub> and the initiation of cell proliferation	Verified	ribosome biogenesis and assembly*	molecular function unknown	nucleus*	yes	het
YER025W::chr5_3	GCD11	2.27	2.47219	-0.0418189	5.29436	-0.101502	Gamma subunit of the translation initiation factor eIF2, involved in the identification of the start codon; binds GTP when forming the ternary complex with GTP and tRNAi-Met	Verified	translational initiation	translation initiation factor activity	ribosome*	yes	het
YLR430W::chr00_4	SEN1	2.00284	-1.0493	-0.982489	5.26796	-1.74896	Putative helicase required for RNA polymerase II transcription termination and processing of RNAs; homolog of Senataxin which causes Ataxia-Oculomotor Apraxia 2 and a dominant form of amyotrophic lateral sclerosis	Verified	35S primary transcript processing*	DNA-dependent ATPase activity*	nucleus	yes	het
YAL025C::chr1_1	MAK16	1.26997	-0.893648	-2.55197	5.24832	2.67372	Essential nuclear protein, constituent of 66S pre-ribosomal particles; required for maturation of 25S and 5.8S rRNAs; required for maintenance of M1 satellite double-stranded RNA of the L-A virus	Verified	ribosome biogenesis and assembly*	molecular function unknown	nucleolus	yes	het
YPR086W::chr00_18	SUA7	7.13264	0.712844	-2.0272	5.24818	-0.546551	Transcription factor TFIIB, a general transcription factor required for transcription initiation and start site selection by RNA polymerase II	Verified	transcription initiation from RNA polymerase II promoter	general RNA polymerase II transcription factor activity	nucleoplasm	yes	het
YFR052W::chr00_2	RPN12	3.68309	2.85712	3.74984	5.24647	2.77027	Subunit of the 19S regulatory particle of the 26S proteasome lid; synthetically lethal with RPT1, which is an ATPase component of the 19S regulatory particle; physically interacts with Nob1p and Rpn3p	Verified	ubiquitin-dependent protein catabolic process	endopeptidase activity	proteasome regulatory particle, lid subcomplex (sensu Eukaryota)	yes	het
YNL290W::chr14_1	RFC3	1.85248	-0.37353	-0.808882	5.21006	-1.93477	Subunit of heteropentameric Replication factor C (RF-C), which is a DNA binding protein and ATPase that acts as a clamp loader of the proliferating cell nuclear antigen (PCNA) processivity factor for DNA polymerases delta and epsilon	Verified	mismatch repair*	ATPase activity*	nucleus*	yes	het
YER127W::chr00_5	LCP5	1.65726	0.168993	-0.873377	5.18199	-0.642874	Essential protein involved in maturation of 18S rRNA; depletion leads to inhibited pre-rRNA processing and reduced polysome levels; localizes primarily to the nucleolus	Verified	ribosome biogenesis and assembly*	RNA binding	small nucleolar ribonucleoprotein complex*	yes	het
YBR136W::chr2_3	MEC1	-1.39237	0.443859	-2.19153	5.15041	1.75312	Genome integrity checkpoint protein and PI kinase superfamily member; signal transducer required for cell cycle arrest and transcriptional responses prompted by damaged or unreplicated DNA; monitors and participates in meiotic recombination	Verified	telomere maintenance*	protein kinase activity	nucleus*	yes	het
YKL165C::chr11_2	MCD4	-2.34635	-2.16954	-0.386315	5.13351	8.28913	Protein involved in glycosylphosphatidylinositol (GPI) anchor synthesis; multimembrane-spanning protein that localizes to the endoplasmic reticulum; highly conserved among eukaryotes	Verified	GPI anchor biosynthetic process*	mannose-ethanolamine phosphotransferase activity	endoplasmic reticulum*	yes	het
YHR065C::chr8_2	RRP3	2.85373	2.50414	2.5805	5.09844	1.25851	Protein involved in rRNA processing; required for maturation of the 35S primary transcript of pre-rRNA and for cleavage leading to mature 18S rRNA; homologous to eIF-4a, which is a DEAD box RNA-dependent ATPase with helicase activity	Verified	ribosome biogenesis and assembly*	ATP-dependent RNA helicase activity	nucleolus	yes	het
YDL103C::chr4_2	QRI1	-2.67165	-2.79244	-2.96181	5.09714	0.127854	UDP-N-acetylglucosamine pyrophosphorylase, catalyzes the formation of UDP-N-acetylglucosamine (UDP-GlcNAc), which is important in cell wall biosynthesis, protein N-glycosylation, and GPI anchor biosynthesis	Verified	UDP-N-acetylglucosamine biosynthetic process	UDP-N-acetylglucosamine diphosphorylase activity	cytoplasm*	yes	het
YHR188C::chr00_21	GPI16	4.15468	0.673327	0.609404	5.05985	0.60124	Transmembrane protein subunit of the glycosylphosphatidylinositol transamidase complex that adds GPIs to newly synthesized proteins; human PIG-Tp homolog	Verified	attachment of GPI anchor to protein	GPI-anchor transamidase activity	GPI-anchor transamidase complex	yes	het
YOR030W::chr15_1	DFG16	-0.403598	-0.311699	0.73504	5.05657	2.39788	Probable multiple transmembrane protein, involved in diploid invasive and pseudohyphal growth upon nitrogen starvation; required for accumulation of processed Rim101p	Verified	pseudohyphal growth*	molecular function unknown	cellular component unknown	no	hom
YBL092W::chr2_1	RPL32	-0.461384	-2.3654	-2.3567	5.05379	2.1442	Protein component of the large (60S) ribosomal subunit, has similarity to rat L32 ribosomal protein; overexpression disrupts telomeric silencing	Verified	translation	structural constituent of ribosome	cytosolic large ribosomal subunit (sensu Eukaryota)	yes	het
YJR017C::chr00_13	ESS1	0.092823	-0.295694	-0.295694	5.03541	-1.56459	Peptidylprolyl-cis/trans-isomerase (PPIase) specific for phosphorylated serine and threonine residues N-terminal to proline; regulates phosphorylation of the RNA polymerase II large subunit (Rpo21p) C-terminal domain	Verified	negative regulation of transcription from RNA polymerase II promoter*	peptidyl-prolyl cis-trans isomerase activity*	nucleus	yes	het
YGR091W::chr7_4	PRP31	6.27902	7.00396	4.34631	4.97889	2.01913	Splicing factor, component of the U4/U6-U5 snRNP complex	Verified	nuclear mRNA splicing, via spliceosome	RNA splicing factor activity, transesterification mechanism	mitochondrion*	yes	het
YLR115W::chr12_2	CFT2	2.08268	1.4518	1.37315	4.95872	0.40499	Subunit of the mRNA cleavage and polyadenlylation factor (CPF); required for pre-mRNA cleavage, polyadenylation and poly(A) site recognition, 43% similarity with the mammalian CPSF-100 protein.	Verified	mRNA polyadenylation*	RNA binding	mRNA cleavage and polyadenylation specificity factor complex*	yes	het
YGR002C::chr7_3	SWC4	2.45962	0.346855	-0.0772419	4.95812	1.99184	Protein of unknown function, component of the Swr1p complex that incorporates Htz1p into chromatin; component of the NuA4 histone acetyltransferase complex	Verified	DNA repair*	DNA binding	nucleus*	yes	het
YDL092W::chr4_1	SRP14	0.919503	0.9326	0.937275	4.95435	1.6377	Signal recognition particle (SRP) subunit, interacts with the RNA component of SRP to form the Alu domain, which is the region of SRP responsible for arrest of nascent chain elongation during membrane targeting; homolog of mammalian SRP14	Verified	protein targeting to ER*	signal sequence binding	signal recognition particle (sensu Eukaryota)	yes	het
YOR168W::chr15_2	GLN4	0.789806	-0.37032	0.636446	4.91971	-1.1899	Glutamine tRNA synthetase, monomeric class I tRNA synthetase that catalyzes the specific glutaminylation of tRNA(Glu); N-terminal domain proposed to be involved in enzyme-tRNA interactions	Verified	glutaminyl-tRNA aminoacylation	glutamine-tRNA ligase activity	cytoplasm	yes	het
YMR094W::chr00_9	CTF13	0.180489	0.355239	0.729566	4.87246	0.637782	Subunit of the CBF3 complex, which binds to the CDE III element of centromeres, bending the DNA upon binding, and may be involved in sister chromatid cohesion during mitosis	Verified	kinetochore assembly	DNA bending activity*	condensed nuclear chromosome kinetochore*	yes	het
YPL218W::chr16_1	SAR1	0.00733014	0.21342	-0.0310121	4.86665	1.67888	GTPase, GTP-binding protein of the ARF family, component of COPII coat of vesicles; required for transport vesicle formation during ER to Golgi protein transport	Verified	ER to Golgi vesicle-mediated transport	GTPase activity	COPII vesicle coat	yes	het
YDL235C::chr4_3	YPD1	-0.440091	0.139249	1.63569	4.82448	3.93102	Phosphorelay intermediate protein, phosphorylated by the plasma membrane sensor Sln1p in response to osmotic stress and then in turn phosphorylates the response regulators Ssk1p in the cytosol and Skn7p in the nucleus	Verified	response to osmotic stress*	transferase activity, transferring phosphorus-containing groups	cytoplasm	yes	het
YOL134C::chr00_6	YOL134C	3.06225	0.383141	-1.04049	4.824	1.60815		Dubious				yes	het
YJL050W::chr10_2	MTR4	7.75584	0.11113	-0.106304	4.81	-0.425537	Dead-box family ATP dependent helicase required for mRNA export from the nucleus; co-factor of the exosome complex, required for 3' end formation of 5.8S rRNA	Verified	ribosome biogenesis and assembly*	ATP-dependent RNA helicase activity	nucleus*	yes	het
YDR238C::chr4_5	SEC26	1.39472	0.20235	1.9701	4.79809	-0.324148	Essential beta-coat protein of the COPI coatomer, involved in ER-to-Golgi protein trafficking and maintenance of normal ER morphology; shares 43% sequence identity with mammalian beta-coat protein (beta-COP)	Verified	ER to Golgi vesicle-mediated transport	molecular function unknown	COPI vesicle coat*	yes	het
YPL252C::chr16_1	YAH1	-0.474092	-0.360552	0.546478	4.75122	0.309711	Ferredoxin of the mitochondrial matrix required for formation of cellular iron-sulfur proteins; involved in heme A biosynthesis; homologous to human adrenodoxin	Verified	heme a biosynthetic process	electron carrier activity*	mitochondrial matrix	yes	het
YMR290C::chr13_5	HAS1	-3.16354	-2.27243	-2.53763	4.74927	0.767556	ATP-dependent RNA helicase; localizes to both the nuclear periphery and nucleolus; highly enriched in nuclear pore complex fractions; constituent of 66S pre-ribosomal particles	Verified	ribosome biogenesis and assembly*	RNA binding*	nucleolus*	yes	het
YGR120C::chr7_4	COG2	4.99645	0.189031	0.287003	4.71363	1.19756	Essential component of the conserved oligomeric Golgi complex (Cog1p through Cog8p), a cytosolic tethering complex that functions in protein trafficking to mediate fusion of transport vesicles to Golgi compartments	Verified	ER to Golgi vesicle-mediated transport*	protein binding	soluble fraction*	yes	het
YPL153C::chr16_2	RAD53	3.39923	-1.4672	-1.26546	4.71211	-0.233521	Protein kinase, required for cell-cycle arrest in response to DNA damage; activated by trans autophosphorylation when interacting with hyperphosphorylated Rad9p; also interacts with ARS1 and plays a role in initiation of DNA replication	Verified	DNA repair*	DNA replication origin binding*	nucleus	yes	het
YLR078C::chr12_2	BOS1	0.846562	-0.307465	0.867296	4.69073	-0.0997479	v-SNARE (vesicle specific SNAP receptor), localized to the endoplasmic reticulum membrane and necessary for vesicular transport from the ER to the Golgi	Verified	ER to Golgi vesicle-mediated transport	v-SNARE activity	endoplasmic reticulum membrane	yes	het
YDR052C::chr4_4	DBF4	-0.90391	2.6803	1.02786	4.65832	-0.666752	Regulatory subunit of Cdc7p-Dbf4p kinase complex, required for Cdc7p kinase activity and initiation of DNA replication; phosphorylates the Mcm2-7 family of proteins; cell cycle regulated	Verified	DNA replication initiation*	DNA replication origin binding*	Dbf4-dependent protein kinase complex	yes	het
YGR115C::chr7_4	YGR115C	4.9641	1.58543	1.90501	4.6529	1.53467		Dubious				yes	het
YLL008W::chr12_1	DRS1	-0.0823716	-0.972466	-2.0861	4.64154	0.446193	Nucleolar DEAD-box protein required for ribosome assembly and function, including synthesis of 60S ribosomal subunits; constituent of 66S pre-ribosomal particles	Verified	ribosome biogenesis and assembly*	ATP-dependent RNA helicase activity	nucleolus	yes	het
YOR236W::chr15_3	DFR1	2.71108	-1.01045	0.215778	4.63427	5.39969	Dihydrofolate reductase, part of the dTTP biosynthetic pathway, involved in folate metabolism, possibly required for mitochondrial function	Verified	folic acid and derivative metabolic process	dihydrofolate reductase activity	cytosol	yes	het
YGL040C::chr7_1	HEM2	3.44931	0.533348	-0.939221	4.62494	-0.304894	Delta-aminolevulinate dehydratase, a homo-octameric enzyme, catalyzes the conversion of delta-aminolevulinic acid to porphobilinogen, the second step in the heme biosynthetic pathway; localizes to both the cytoplasm and nucleus	Verified	heme biosynthetic process	porphobilinogen synthase activity	cytoplasm*	yes	het
YDR023W::chr4_3	SES1	5.62226	1.52081	0.963572	4.62079	0.355662	Cytosolic seryl-tRNA synthetase, class II aminoacyl-tRNA synthetase that aminoacylates tRNA(Ser), displays tRNA-dependent amino acid recognition which enhances discrimination of the serine substrate, interacts with peroxin Pex21p	Verified	seryl-tRNA aminoacylation	serine-tRNA ligase activity	cytoplasm	yes	het
YLR305C::chr12_4	STT4	-2.35417	-1.97778	-1.53595	4.56224	1.5524	Phosphatidylinositol-4-kinase that functions in the Pkc1p protein kinase pathway; required for normal vacuole morphology, cell wall integrity, and actin cytoskeleton organization	Verified	actin cytoskeleton organization and biogenesis*	1-phosphatidylinositol 4-kinase activity	mitochondrion*	yes	het
YBL030C::chr2_1	PET9	-2.5585	-1.90385	1.13114	4.5585	2.25769	Major ADP/ATP carrier of the mitochondrial inner membrane, exchanges cytosolic ADP for mitochondrially synthesized ATP; required for viability in many common lab strains carrying a mutation in the polymorphic SAL1 gene	Verified	aerobic respiration*	ATP:ADP antiporter activity	mitochondrion*	yes	het
YFR003C::chr6_1	YPI1	-1.92227	-0.479826	1.63766	4.55123	2.41199	Inhibitor of the type I protein phosphatase Glc7p, which is involved in regulation of a variety of metabolic processes; overproduction causes decreased cellular content of glycogen	Verified	protein amino acid dephosphorylation*	protein phosphatase inhibitor activity	cellular component unknown	yes	het
YDR064W::chr4_4	RPS13	-0.813248	-0.342335	-2.49496	4.50345	-0.934142	Protein component of the small (40S) ribosomal subunit; has similarity to E. coli S15 and rat S13 ribosomal proteins	Verified	translation	structural constituent of ribosome	cytosolic small ribosomal subunit (sensu Eukaryota)	yes	het
YBR190W::chr2_4	YBR190W	-2.3377	-1.02406	-3.07582	4.4732	-0.713459		Dubious				yes	het
YDL108W::chr4_2	KIN28	-0.154362	-0.0359258	0.93486	4.47256	1.70193	Serine/threonine protein kinase, subunit of the transcription factor TFIIH; involved in transcription initiation at RNA polymerase II promoters	Verified	protein amino acid phosphorylation*	general RNA polymerase II transcription factor activity*	transcription factor TFIIH complex	yes	het
YKL172W::chr11_2	EBP2	-1.35091	1.28352	0.400838	4.43156	-1.99791	Essential protein required for the maturation of 25S rRNA and 60S ribosomal subunit assembly, localizes to the nucleolus; constituent of 66S pre-ribosomal particles	Verified	ribosome biogenesis and assembly*	molecular function unknown	nucleolus	yes	het
YLR002C::chr12_1	NOC3	-2.71506	-2.12338	-1.24474	4.40081	-2.32424	Protein that forms a nuclear complex with Noc2p that binds to 66S ribosomal precursors to mediate their intranuclear transport; also binds to chromatin to promote the association of DNA replication factors and replication initiation	Verified	ribosome biogenesis and assembly*	protein binding*	nucleus*	yes	het
YCL043C::chr3_1	PDI1	10.2507	2.52751	0.87057	4.38718	2.04975	Protein disulfide isomerase, multifunctional protein resident in the endoplasmic reticulum lumen, essential for the formation of disulfide bonds in secretory and cell-surface proteins, unscrambles non-native disulfide bonds	Verified	protein folding	protein disulfide isomerase activity*	endoplasmic reticulum lumen	yes	het
YOL034W::chr15_5	SMC5	3.70412	-0.00410337	-0.144462	4.35965	-0.0209232	Structural maintenance of chromosomes (SMC) protein; essential subunit of the Mms21-Smc5-Smc6 complex; required for growth and DNA repair; S. pombe homolog forms a heterodimer with S. pombe Rad18p that is involved in DNA repair	Verified	DNA repair*	molecular function unknown	nucleus*	yes	het
YOR304W::chr15_4	ISW2	0.722798	0.517947	0.0821767	4.22921	0.961142	Member of the imitation-switch (ISWI) class of ATP-dependent chromatin remodeling complexes; ATPase component that, with Itc1p, forms a complex required for repression of a-specific genes, INO1, and early meiotic genes during mitotic growth	Verified	chromatin remodeling*	ATPase activity	nucleus*	no	hom
YIL019W::chr9_1	FAF1	0.908417	1.73445	1.20506	4.22051	-0.157723	Protein required for pre-rRNA processing and 40S ribosomal subunit assembly	Verified	ribosome biogenesis and assembly*	molecular function unknown	cytoplasm*	yes	het
YDR168W::chr4_5	CDC37	2.41639	2.38706	2.19389	4.21628	0.534566	Essential Hsp90p co-chaperone; necessary for passage through the START phase of the cell cycle	Verified	signal transduction*	unfolded protein binding	cytoplasm	yes	het
YER038C::chr5_3	KRE29	-1.59451	0.273626	2.12637	4.20989	1.63407	Essential subunit of the Mms21-Smc5-Smc6 complex; protein of unknown function; required for growth and DNA repair; heterozygous mutant shows haploinsufficiency in K1 killer toxin resistance	Verified	DNA repair	molecular function unknown	cytoplasm*	yes	het
YHR188C::chr8_3	GPI16	-2.0155	-1.81257	-2.26222	4.12011	0.946503	Transmembrane protein subunit of the glycosylphosphatidylinositol transamidase complex that adds GPIs to newly synthesized proteins; human PIG-Tp homolog	Verified	attachment of GPI anchor to protein	GPI-anchor transamidase activity	GPI-anchor transamidase complex	yes	het
YJL014W::chr00_13	CCT3	-2.99065	-1.94123	-2.79204	4.11731	-0.924049	Subunit of the cytosolic chaperonin Cct ring complex, related to Tcp1p, required for the assembly of actin and tubulins in vivo	Verified	protein folding*	unfolded protein binding	cytoplasm*	yes	het
YKL178C::chr11_2	STE3	-1.85356	-2.55126	-1.62866	4.06799	-2.45397	Receptor for a factor receptor, transcribed in alpha cells and required for mating by alpha cells, couples to MAP kinase cascade to mediate pheromone response; ligand bound receptors are endocytosed and recycled to the plasma membrane; GPCR	Verified	pheromone-dependent signal transduction during conjugation with cellular fusion	mating-type a-factor pheromone receptor activity	integral to plasma membrane	no	het
YDR060W::chr4_4	MAK21	5.01538	4.27215	1.52196	4.06375	1.07839	Constituent of 66S pre-ribosomal particles, required for large (60S) ribosomal subunit biogenesis; involved in nuclear export of pre-ribosomes; required for maintenance of dsRNA virus; homolog of human CAATT-binding protein	Verified	ribosome biogenesis and assembly*	molecular function unknown	Noc1p-Noc2p complex	yes	het
YOR075W::chr15_1	UFE1	-0.839099	-2.95522	-1.77769	4.06195	0.175114	t-SNARE required for ER membrane fusion and vesicular traffic, integral membrane protein that constitutes with Sec20p and Use1p the trimeric acceptor for R/v-SNAREs on Golgi-derived vesicles at the ER; part of Dsl1p complex	Verified	vesicle fusion*	t-SNARE activity	endoplasmic reticulum membrane	yes	het
YIL126W::chr9_2	STH1	-0.380239	-2.74846	-1.06028	4.02327	4.19524	ATPase component of the ATP-dependent RSC chromatin remodeling complex required for kinetochore function in chromosome segregation; required for expression of early meiotic genes; essential helicase-related protein homologous to Snf2p	Verified	meiosis*	ATPase activity*	RSC complex	yes	het
YHR088W::chr8_2	RPF1	9.01069	1.03209	-0.0508075	4.01508	1.97719	Nucleolar protein involved in the assembly of the large ribosomal subunit; constituent of 66S pre-ribosomal particles; contains a sigma(70)-like motif, which is thought to bind RNA	Verified	ribosome biogenesis and assembly*	rRNA primary transcript binding	nucleolus	yes	het
YJL202C::chr10_1	YJL202C	-3.12474	-2.45197	-3.25104	4.01278	-1.50639		Dubious				yes	het

## Sheet: Hyd IC10
strain	Gene	z_result_nq:07_07_12_t12:Miconazole:100:nM:::mM:5_20:heho_05_06:YPD	z_result_nq:07_07_12_t13:Hydroxyurea:2:mM:::mM:5_20:heho_05_06:YPD	z_result_nq:07_07_12_t15:Hydroxyurea:50:mM:::mM:5_20:heho_05_06:YPD	z_result_nq:07_08_04_t08:Hydroxyurea:2:mM:Miconazole:30:nM:5_20:heho_05_06:YPD	z_result_nq:07_08_08_t02:Miconazole:30:nM::::5_20:heho_05_06:YPD	Description	feature_qualifier	GO_process	GO_function	GO_component	essential_gene	zygosity
YDR047W::chr4_3	HEM12	22.4424	22.3826	30.7568	28.8192	8.4443	Uroporphyrinogen decarboxylase, catalyzes the fifth step in the heme biosynthetic pathway; localizes to both the cytoplasm and nucleus; activity inhibited by Cu2+, Zn2+, Fe2+, Fe3+ and sulfhydryl-specific reagents	Verified	heme biosynthetic process	uroporphyrinogen decarboxylase activity	cytoplasm*	yes	het
YDR394W::chr4_7	RPT3	0.165448	4.51006	17.6865	19.4182	6.16088	One of six ATPases of the 19S regulatory particle of the 26S proteasome involved in the degradation of ubiquitinated substrates; substrate of N-acetyltransferase B	Verified	ubiquitin-dependent protein catabolic process	ATPase activity*	proteasome regulatory particle, base subcomplex (sensu Eukaryota)	yes	het
YOL144W::chr00_10	NOP8	0.300303	2.12606	12.7257	11.9676	-2.6324	Nucleolar protein required for 60S ribosomal subunit biogenesis	Verified	ribosome biogenesis and assembly*	molecular function unknown	nucleolus	yes	het
YJL086C::chr10_2	YJL086C	-1.76505	1.15015	9.52464	11.4755	-0.3406		Dubious				yes	het
YKR068C::chr00_3	BET3	-0.692982	-1.50236	8.86403	3.67173	3.09109	Hydrophilic protein that acts in conjunction with SNARE proteins in targeting and fusion of ER to Golgi transport vesicles; component of the TRAPP (transport protein particle) complex	Verified	ER to Golgi vesicle-mediated transport	molecular function unknown	Golgi apparatus*	yes	het
YCR006C::chr3_1	YCR006C	3.7734	5.25444	7.13202	0.0801728	-0.758041		Dubious				no	hom
YOR332W::chr15_4	VMA4	3.9232	5.67848	7.04322	0.598881	-1.08053	Subunit E of the eight-subunit V1 peripheral membrane domain of the vacuolar H+-ATPase (V-ATPase), an electrogenic proton pump found throughout the endomembrane system; required for the V1 domain to assemble onto the vacuolar membrane	Verified	vacuolar acidification	hydrogen ion transporting ATPase activity, rotational mechanism	vacuolar membrane (sensu Fungi)*	no	hom
YER083C::chr5_3	GET2	1.19007	2.48377	6.99106	-2.50099	-2.39868	Subunit of the GET complex; required for meiotic nuclear division and for the retrieval of HDEL proteins from the Golgi to the ER in an ERD2 dependent fashion; may be involved in cell wall function	Verified	cell wall organization and biogenesis*	molecular function unknown	endoplasmic reticulum*	no	hom
YDL097C::chr4_2	RPN6	-2.84103	-2.16461	6.81882	12.5418	-0.508988	Essential, non-ATPase regulatory subunit of the 26S proteasome lid required for the assembly and activity of the 26S proteasome; the human homolog (S9 protein) partially rescues Rpn6p depletion	Verified	ubiquitin-dependent protein catabolic process	structural molecule activity	proteasome regulatory particle, lid subcomplex (sensu Eukaryota)	yes	het
YDR473C::chr4_8	PRP3	3.47918	6.40676	6.70534	6.3621	-1.18482	Splicing factor, component of the U4/U6-U5 snRNP complex	Verified	nuclear mRNA splicing, via spliceosome	RNA splicing factor activity, transesterification mechanism	U4/U6 x U5 tri-snRNP complex	yes	het
YNL131W::chr14_3	TOM22	-1.25175	4.20257	6.56485	6.0282	5.4259	Component of the TOM (translocase of outer membrane) complex responsible for initial import of mitochondrially directed proteins; acts as a receptor for precursor proteins and mediates interaction between the TOM and TIM complexes	Verified	protein import into mitochondrial matrix	protein transporter activity	mitochondrion*	yes	het
YOR249C::chr15_3	APC5	2.21423	3.25532	6.2876	1.68012	-1.95781	Subunit of the Anaphase-Promoting Complex/Cyclosome (APC/C), which is a ubiquitin-protein ligase required for degradation of anaphase inhibitors, including mitotic cyclins, during the metaphase/anaphase transition	Verified	mitotic sister chromatid segregation*	protein binding*	anaphase-promoting complex	yes	het
YDR441C::chr4_8	APT2	3.1706	3.34632	6.25179	-1.58253	-0.966783	Apparent pseudogene, not transcribed or translated under normal conditions; encodes a protein with similarity to adenine phosphoribosyltransferase, but artificially expressed protein exhibits no enzymatic activity	Verified	biological process unknown	molecular function unknown*	cytoplasm	no	hom
YOR117W::chr15_2	RPT5	0.785932	2.40653	6.10227	9.5807	1.33802	One of six ATPases of the 19S regulatory particle of the 26S proteasome involved in the degradation of ubiquitinated substrates; recruited to the GAL1-10 promoter region upon induction of transcription	Verified	ubiquitin-dependent protein catabolic process	ATPase activity*	proteasome regulatory particle, base subcomplex (sensu Eukaryota)	yes	het
YOR323C::chr15_4	PRO2	-2.65243	-2.96479	5.89588	0.161798	-0.154307	Gamma-glutamyl phosphate reductase, catalyzes the second step in proline biosynthesis	Verified	proline biosynthetic process	glutamate-5-semialdehyde dehydrogenase activity	cytoplasm*	no	hom
YOR194C::chr15_3	TOA1	2.11818	1.76042	5.85975	-1.04008	0.143604	TFIIA large subunit; involved in transcriptional activation, acts as antirepressor or as coactivator; homologous to largest and second largest subunits of human and Drosophila TFIIA	Verified	transcription initiation from RNA polymerase II promoter	general RNA polymerase II transcription factor activity	transcription factor TFIIA complex	yes	het
YOL038W::chr15_5	PRE6	-2.63028	-1.49801	5.85259	-1.32191	5.06135	20S proteasome alpha-type subunit; green fluorescent protein (GFP)-fusion protein relocates from the cytosol to the mitochondrial outer surface upon oxidative stress	Verified	ubiquitin-dependent protein catabolic process	endopeptidase activity	mitochondrion*	yes	het
YBR213W::chr2_4	MET8	3.92902	4.91568	5.84804	0.125834	-0.841549	Bifunctional dehydrogenase and ferrochelatase, involved in the biosynthesis of siroheme; also involved in the expression of PAPS reductase and sulfite reductase	Verified	response to drug*	ferrochelatase activity*	cellular component unknown	no	hom
YDR457W::chr4_8	TOM1	3.79861	5.9873	5.8355	-1.09797	-1.127	E3 ubiquitin ligase of the hect-domain class; has a role in mRNA export from the nucleus and may regulate transcriptional coactivators	Verified	regulation of cell size*	ubiquitin-protein ligase activity	nucleus*	no	hom
YGR181W::chr7_5	TIM13	7.01163	8.07245	5.6288	0.522361	-1.16458	Mitochondrial intermembrane space protein, forms a complex with TIm8p that mediates import and insertion of a subset of polytopic inner membrane proteins; may prevent aggregation of incoming proteins in a chaperone-like manner	Verified	protein import into mitochondrial inner membrane	protein transporter activity	mitochondrion*	no	hom
YPL216W::chr16_1	YPL216W	6.72262	5.33286	5.57155	1.81081	0.506117		Uncharacterized	biological process unknown	molecular function unknown	cellular component unknown	no	hom
YOR254C::chr15_3	SEC63	4.61013	4.4938	5.51965	2.44157	0.153051	Essential subunit of Sec63 complex (Sec63p, Sec62p, Sec66p and Sec72p); with Sec61 complex, Kar2p/BiP and Lhs1p forms a channel competent for SRP-dependent and post-translational SRP-independent protein targeting and import into the ER	Verified	posttranslational protein targeting to membrane*	protein transporter activity	mitochondrion*	yes	het
YKL136W::chr11_2	YKL136W	3.03339	6.31507	5.40342	3.08437	1.67918		Dubious				no	hom
YDL147W::chr4_2	RPN5	-2.40095	0.634516	5.37024	-5.71324	-0.942907	Essential, non-ATPase regulatory subunit of the 26S proteasome lid, similar to mammalian p55 subunit and to another S. cerevisiae regulatory subunit, Rpn7p	Verified	ubiquitin-dependent protein catabolic process	molecular function unknown	proteasome regulatory particle, lid subcomplex (sensu Eukaryota)	yes	het
YCL059C::chr3_1	KRR1	3.66054	3.60996	5.26858	0.505747	2.25441	Essential nucleolar protein required for the synthesis of 18S rRNA and for the assembly of 40S ribosomal subunit	Verified	ribosome biogenesis and assembly*	molecular function unknown	nucleolus*	yes	het
YDL200C::chr4_3	MGT1	4.68375	4.89844	5.26216	0.718706	1.78129	DNA repair methyltransferase (6-O-methylguanine-DNA methylase) involved in protection against DNA alkylation damage	Verified	DNA dealkylation	methylated-DNA-[protein]-cysteine S-methyltransferase activity	nucleus	no	hom
YOL049W::chr15_5	GSH2	4.83238	3.62571	5.25712	2.16436	0.309194	Glutathione synthetase, catalyzes the ATP-dependent synthesis of glutathione (GSH) from gamma-glutamylcysteine and glycine; induced by oxidative stress and heat shock	Verified	response to heat*	glutathione synthase activity	intracellular	no	hom
YJL049W::chr10_2	YJL049W	-0.377799	0.0842162	5.24386	0.430544	0.872213		Uncharacterized	biological process unknown	molecular function unknown	cellular component unknown	no	hom
YPR099C::chr16_4	YPR099C	1.72692	4.19655	5.22643	-4.03401	0.49174		Dubious				no	hom
YNR064C::chr00_4	YNR064C	2.61625	3.33761	5.21212	0.481989	0.535669		Verified	response to toxin	epoxide hydrolase activity	soluble fraction	no	hom
YJR080C::chr00_12	FMP26	5.55407	6.32441	5.20151	0.728459	0.637487	Putative protein of unknown function; the authentic, non-tagged protein is detected in highly purified mitochondria in high-throughput studies	Uncharacterized	biological process unknown	molecular function unknown	mitochondrion	no	hom
YOR173W::chr15_2	DCS2	3.33941	4.4426	5.16867	-0.346871	-0.611272	Non-essential, stress induced regulatory protein containing a HIT (histidine triad) motif; modulates m7G-oligoribonucleotide metabolism; inhibits Dcs1p; regulated by Msn2p, Msn4p, and the Ras-cAMP-cAPK signaling pathway, similar to Dcs1p.	Verified	deadenylation-dependent decapping	m7G(5')pppN diphosphatase activity	cytoplasm*	no	hom
YGL141W::chr7_2	HUL5	7.07909	5.69017	5.12655	-0.234525	0.547111	Protein with similarity to hect domain E3 ubiquitin-protein ligases, not essential for viability	Verified	protein monoubiquitination*	ubiquitin-protein ligase activity	cytoplasm*	no	hom
YLR113W::chr12_2	HOG1	0.93779	1.87581	5.03297	0.505858	-0.336737	Mitogen-activated protein kinase involved in osmoregulation via three independent osmosensors; mediates the recruitment and activation of RNA Pol II at Hot1p-dependent promoters; localization regulated by Ptp2p and Ptp3p	Verified	protein amino acid phosphorylation*	MAP kinase activity	cytoplasm*	no	hom
YPL229W::chr16_1	YPL229W	4.70688	5.13632	5.00392	0.201655	-1.40418		Uncharacterized	biological process unknown	molecular function unknown	cytoplasm	no	hom
YDL176W::chr4_2	YDL176W	5.51743	5.58284	4.96044	-0.486878	0.000783392		Uncharacterized	biological process unknown	molecular function unknown	cellular component unknown	no	hom
YDR522C::chr4_8	SPS2	2.10548	4.02203	4.9579	-1.01607	-0.259554	Protein expressed during sporulation, redundant with Sps22p for organization of the beta-glucan layer of the spore wall; S. pombe ortholog is a spore wall component	Verified	sporulation (sensu Fungi)*	molecular function unknown	cell wall (sensu Fungi)	no	hom
YDR478W::chr4_8	SNM1	0.591544	4.74444	4.95337	1.98796	0.589557	Subunit of RNase MRP, which cleaves pre-rRNA; not shared between Rnase MRP and nuclear Rnase P, in contrast to all other Rnase MRP protein subunits; binds to the NME1 RNA subunit of Rnase MRP	Verified	rRNA processing	ribonuclease MRP activity	ribonuclease MRP complex	yes	het
YKL025C::chr11_1	PAN3	2.5255	4.095	4.90487	0.445561	0.366339	Essential subunit of the Pan2p-Pan3p poly(A)-ribonuclease complex, which acts to control poly(A) tail length and regulate the stoichiometry and activity of postreplication repair complexes	Verified	DNA repair*	poly(A)-specific ribonuclease activity	cytoplasm*	no	hom
YDR446W::chr4_8	ECM11	4.87286	6.3404	4.89918	-0.7054	-1.2864	Non-essential protein apparently involved in meiosis, GFP fusion protein is present in discrete clusters in the nucleus throughout mitosis; may be involved in maintaining chromatin structure	Verified	cell wall organization and biogenesis*	molecular function unknown	nucleus	no	hom
YFR004W::chr6_1	RPN11	-0.946177	0.840367	4.85688	-1.80856	1.07278	Metalloprotease subunit of the 19S regulatory particle of the 26S proteasome lid; couples the deubiquitination and degradation of proteasome substrates	Verified	ubiquitin-dependent protein catabolic process	endopeptidase activity	nucleus*	yes	het
YDL221W::chr4_3	YDL221W	-0.157118	2.19458	4.81933	5.45754	0.637593		Dubious				yes	het
YPR083W::chr00_18	MDM36	1.97096	3.9703	4.80858	1.2066	-0.974257	Protein required for normal mitochondrial morphology and inheritance	Verified	mitochondrion organization and biogenesis	molecular function unknown	cellular component unknown	no	hom
YBR300C::chr00_1	YBR300C	3.29133	4.07285	4.80512	1.53416	-0.726896		Dubious				no	hom
YDR008C::chr4_3	YDR008C	8.43872	3.84593	4.7626	0.116552	0.752291		Dubious				no	hom
YDR458C::chr4_8	HEH2	1.59789	4.74785	4.75429	-0.283465	-0.86471	Protein of unknown function; green fluorescent protein (GFP)-fusion protein localizes to the nuclear periphery	Uncharacterized	biological process unknown	molecular function unknown	cellular component unknown	no	hom
YDR465C::chr4_8	RMT2	5.06318	3.77741	4.74001	0.235294	-0.933188	Arginine methyltransferase; ribosomal protein L12 is a substrate	Verified	ribosome biogenesis and assembly*	protein-arginine N-methyltransferase activity	cytoplasm*	no	hom
YBR232C::chr00_8	YBR232C	4.52301	4.1829	4.70007	-0.885443	-0.560712		Dubious				no	hom
YPR120C::chr16_5	CLB5	2.58809	3.32748	4.69985	-1.30796	1.37042	B-type cyclin involved in DNA replication during S phase; activates Cdc28p to promote initiation of DNA synthesis; functions in formation of mitotic spindles along with Clb3p and Clb4p; most abundant during late G1 phase	Verified	G1/S transition of mitotic cell cycle*	cyclin-dependent protein kinase regulator activity	nucleus	no	hom
YCR026C::chr00_1	NPP1	0.933579	4.14924	4.68799	-0.503485	-0.851988	Nucleotide pyrophosphatase/phosphodiesterase family member; mediates extracellular nucleotide phosphate hydrolysis along with Npp2p and Pho5p; activity and expression enhanced during conditions of phosphate starvation	Verified	phosphate metabolic process*	nucleoside-triphosphatase activity*	cellular component unknown	no	hom
YGR122W::chr7_4	YGR122W	5.35948	4.67738	4.68009	1.77816	0.592786		Uncharacterized	negative regulation of transcription from RNA polymerase II promoter	molecular function unknown	cytoplasm	no	hom
YNL026W::chr14_4	SAM50	1.29991	5.08786	4.62912	5.63125	1.44378	Essential component of the Sorting and Assembly Machinery (SAM or Tob complex) of the mitochondrial outer membrane, which binds precursors of beta-barrel proteins and facilitates their outer membrane insertion; homologous to bacterial Omp85	Verified	protein complex assembly*	molecular function unknown	mitochondrion*	yes	het
YGR100W::chr7_4	MDR1	2.1381	4.30304	4.62896	-0.182906	-0.424164	Cytoplasmic GTPase-activating protein for Ypt/Rab transport GTPases Ypt6p, Ypt31p and Sec4p; involved in recycling of internalized proteins and regulation of Golgi secretory function	Verified	intracellular protein transport	Rab GTPase activator activity	cytoplasm*	no	hom
YIL037C::chr9_1	PRM2	6.93992	5.61081	4.6215	-1.10414	-1.12684	Pheromone-regulated protein, predicted to have 4 transmembrane segments and a coiled coil domain; regulated by Ste12p	Verified	conjugation with cellular fusion*	molecular function unknown	integral to membrane	no	hom
YDL175C::chr4_2	AIR2	6.77093	5.70527	4.62044	-0.907783	-0.192918	RING finger protein that interacts with the arginine methyltransferase Hmt1p; may regulate methylation of Npl3p, which modulates Npl3p function in mRNA processing and export; has similarity to Air1p	Verified	mRNA export from nucleus*	polynucleotide adenylyltransferase activity	nucleus*	no	hom
YDR160W::chr4_5	SSY1	4.19524	3.21158	4.50911	18.4741	0.345166	Component of the SPS plasma membrane amino acid sensor system (Ssy1p-Ptr3p-Ssy5p), which senses external amino acid concentration and transmits intracellular signals that result in regulation of expression of amino acid permease genes	Verified	response to amino acid stimulus	molecular function unknown	plasma membrane	yes	het
YGR076C::chr7_4	MRPL25	2.66872	5.64307	4.47711	0.543027	0.181009	Mitochondrial ribosomal protein of the large subunit	Verified	translation	structural constituent of ribosome	mitochondrion*	no	hom
YCL026C::chr3_1	YCL026C_d	3.71889	4.49982	4.44655	-1.54154	-0.625657		Deleted				no	hom
YPR085C::chr16_4	YPR085C	3.08487	3.90922	4.44613	-1.75387	-1.65424		Uncharacterized	biological process unknown	molecular function unknown	cellular component unknown	yes	het
YBR238C::chr2_4	YBR238C	5.97182	7.53036	4.41865	-1.51023	-0.629319		Uncharacterized	ribosome biogenesis and assembly	molecular function unknown	cytoplasm*	no	hom
YGL143C::chr7_2	MRF1	-1.13915	0.759679	4.41563	-1.23923	-0.572316	Mitochondrial polypeptide chain release factor, involved in stop codon recognition and hydrolysis of the peptidyl-tRNA bond during mitochondrial translation; lack of MRF1 causes mitochondrial genome instability	Verified	translation*	translation release factor activity	mitochondrion	no	hom
YDR510W::chr4_8	SMT3	1.95634	6.45976	4.4103	13.389	1.30248	Ubiquitin-like protein of the SUMO family, conjugated to lysine residues of target proteins; regulates chromatid cohesion, chromosome segregation, APC-mediated proteolysis, DNA replication and septin ring dynamics	Verified	protein sumoylation	protein tag	nucleus*	yes	het
YJL187C::chr10_1	SWE1	8.61559	5.10278	4.40011	0.572258	-0.880795	Protein kinase that regulates the G2/M transition by inhibition of Cdc28p kinase activity; localizes to the nucleus and to the daughter side of the mother-bud neck; homolog of S. pombe Wee1p; potential Cdc28p substrate	Verified	regulation of cell size*	protein kinase activity	nucleus*	no	hom
YPR090W::chr16_4	YPR089W_p	12.7629	4.40885	4.36009	2.61065	0.777945		Uncharacterized	biological process unknown	molecular function unknown	cellular component unknown	no	hom
YDR453C::chr4_8	TSA2	3.9162	5.05461	4.35687	-0.757062	-1.1064	Stress inducible cytoplasmic thioredoxin peroxidase; cooperates with Tsa1p in the removal of reactive oxygen, nitrogen and sulfur species using thioredoxin as hydrogen donor; deletion enhances the mutator phenotype of tsa1 mutants	Verified	response to oxidative stress*	thioredoxin peroxidase activity*	cytoplasm	no	hom
YGR091W::chr7_4	PRP31	6.27902	7.00396	4.34631	4.97889	2.01913	Splicing factor, component of the U4/U6-U5 snRNP complex	Verified	nuclear mRNA splicing, via spliceosome	RNA splicing factor activity, transesterification mechanism	mitochondrion*	yes	het
YJR024C::chr00_13	YJR024C	5.81715	5.04918	4.34111	-3.20492	-10.517		Uncharacterized	biological process unknown	molecular function unknown	cytoplasm	no	hom
YGR125W::chr7_5	YGR125W	5.3219	3.32697	4.32686	-0.109555	0.952457		Uncharacterized	biological process unknown	molecular function unknown	vacuole (sensu Fungi)	no	hom
YPR088C::chr16_4	SRP54	1.13352	2.59647	4.30756	-1.91745	-0.579314	Signal recognition particle (SRP) subunit (homolog of mammalian SRP54); contains the signal sequence-binding activity of SRP, interacts with the SRP RNA, and mediates binding of SRP to signal receptor; contains GTPase domain	Verified	protein targeting to ER*	signal sequence binding	signal recognition particle (sensu Eukaryota)	yes	het
YMR268C::chr13_5	PRP24	0.407607	1.8474	4.27436	-3.82894	-0.292595	Splicing factor that reanneals U4 and U6 snRNPs during spliceosome recycling	Verified	spliceosome assembly*	RNA splicing factor activity, transesterification mechanism	snRNP U6	yes	het
YNL112W::chr14_3	DBP2	1.65127	2.40439	4.26089	0.00833018	1.09125	Essential ATP-dependent RNA helicase of the DEAD-box protein family, involved in nonsense-mediated mRNA decay and rRNA processing	Verified	35S primary transcript processing*	RNA helicase activity	cytoplasm*	yes	het
YPL228W::chr16_1	CET1	1.67043	4.3945	4.2547	0.317588	-0.212088	Beta (RNA 5'-triphosphatase) subunit of the mRNA capping enzyme, a heterodimer (the other subunit is CEG1, a guanylyltransferase) involved in adding the 5' cap to mRNA; the mammalian enzyme is a single bifunctional polypeptide	Verified	mRNA capping	polynucleotide 5'-phosphatase activity	nucleus	yes	het
YGR108W::chr7_4	CLB1	4.99727	5.32941	4.25249	0.13854	2.15312	B-type cyclin involved in cell cycle progression; activates Cdc28p to promote the transition from G2 to M phase; accumulates during G2 and M, then targeted via a destruction box motif for ubiquitin-mediated degradation by the proteasome	Verified	G2/M transition of mitotic cell cycle*	cyclin-dependent protein kinase regulator activity	cytoplasm*	no	hom
YPR123C::chr16_5	YPR123C	1.54091	1.20314	4.24385	0.303752	0.00331995		Dubious				no	hom
YGR134W::chr00_8	CAF130	2.26109	3.33976	4.2258	0.311077	0.867367	Part of the evolutionarily-conserved CCR4-NOT transcriptional regulatory complex involved in controlling mRNA initiation, elongation, and degradation	Verified	regulation of transcription from RNA polymerase II promoter	molecular function unknown	CCR4-NOT complex	no	hom
YCL039W::chr3_1	GID7	3.69534	2.93368	4.21682	-0.58875	-0.202499	Protein of unknown function, involved in proteasome-dependent catabolite inactivation of fructose-1,6-bisphosphatase; contains six WD40 repeats; computational analysis suggests that Gid7p and Moh1p have similar functions	Verified	negative regulation of gluconeogenesis	molecular function unknown	cytoplasm*	no	hom
YGR253C::chr00_3	PUP2	2.37759	1.03584	4.21309	-5.04144	1.37699	Alpha subunit of the 20S proteasome involved in ubiquitin-dependent catabolism; human homolog is subunit zeta	Verified	sporulation (sensu Fungi)*	endopeptidase activity	proteasome core complex, alpha-subunit complex (sensu Eukaryota)	yes	het
YOR373W::chr15_4	NUD1	-0.670624	0.999661	4.18725	10.637	-0.839213	Component of the spindle pole body outer plaque, required for exit from mitosis	Verified	microtubule nucleation	structural constituent of cytoskeleton	spindle pole body	yes	het
YGR185C::chr7_5	TYS1	6.46812	3.03523	4.16141	3.66376	-0.355705	Cytoplasmic tyrosyl-tRNA synthetase, class I aminoacyl-tRNA synthetase that aminoacylates tRNA(Tyr), required for cytoplasmic protein synthesis, interacts with positions 34 and 35 of the anticodon of tRNATyr	Verified	tyrosyl-tRNA aminoacylation	tyrosine-tRNA ligase activity	cytoplasm*	yes	het
YLR376C::chr12_5	PSY3	1.05133	2.28363	4.1292	-1.49204	-1.24779	Protein of unknown function; deletion results in a mutator phenotype suggesting a role for this protein as a mutational suppressor; deletion increases sensitivity to anticancer drugs oxaliplatin and cisplatin but not mitomycin C	Uncharacterized	error-free DNA repair	molecular function unknown	cytoplasm*	no	hom
YDR464W::chr4_8	SPP41	3.34411	5.20869	4.12178	-0.805457	-2.15664	Protein involved in negative regulation of expression of spliceosome components PRP4 and PRP3	Verified	negative regulation of transcription from RNA polymerase II promoter	molecular function unknown	nucleus	yes	het
YCR022C::chr3_1	YCR022C	3.53892	4.64041	4.11863	-0.380445	-1.30862		Dubious				no	hom
YJL101C::chr00_15	GSH1	1.88657	1.36897	4.09257	2.01521	2.05172	Gamma glutamylcysteine synthetase, catalyzes the first step in the gamma-glutamyl cycle for glutathione (GSH) biosynthesis; expression induced by oxidants, cadmium, and mercury	Verified	response to drug*	glutamate-cysteine ligase activity	intracellular	no	hom
YDL195W::chr4_3	SEC31	-0.000870575	2.94312	4.0798	-0.000870575	-1.99536	Essential phosphoprotein component (p150) of the COPII coat of secretory pathway vesicles, in complex with Sec13p; required for ER-derived transport vesicle formation	Verified	ER to Golgi vesicle-mediated transport	structural molecule activity	COPII vesicle coat	yes	het
YFL039C::chr00_15	ACT1	-2.32664	-1.86365	4.03487	-2.27811	0.409479	Actin, structural protein involved in cell polarization, endocytosis, and other cytoskeletal functions	Verified	cell wall organization and biogenesis*	structural constituent of cytoskeleton	actin cortical patch*	yes	het
YOR164C::chr15_2	YOR164C	2.14885	3.53846	4.02721	-1.45959	-1.22744		Verified	biological process unknown	molecular function unknown	cytoplasm	no	hom
YDR481C::chr4_8	PHO8	4.2822	3.59591	4.01461	-0.248847	-0.452578	Repressible alkaline phosphatase, a glycoprotein localized to the vacuole; regulated by levels of inorganic phosphate and by a system consisting of Pho4p, Pho9p, Pho80p, Pho81p and Pho85p; dephosphorylates phosphotyrosyl peptides	Verified	protein amino acid dephosphorylation	alkaline phosphatase activity	vacuolar membrane (sensu Fungi)	no	hom
YGL048C::chr7_1	RPT6	3.91846	2.3566	4.00074	7.04872	2.66739	One of six ATPases of the 19S regulatory particle of the 26S proteasome involved in the degradation of ubiquitinated substrates; bound by ubiquitin-protein ligases Ubr1p and Ufd4p; localized mainly to the nucleus throughout the cell cycle	Verified	ubiquitin-dependent protein catabolic process	ATPase activity*	nucleus*	yes	het

## Sheet: Mic IC10
strain	Gene	z_result_nq:07_07_12_t12:Miconazole:100:nM:::mM:5_20:heho_05_06:YPD	z_result_nq:07_07_12_t13:Hydroxyurea:2:mM:::mM:5_20:heho_05_06:YPD	z_result_nq:07_07_12_t15:Hydroxyurea:50:mM:::mM:5_20:heho_05_06:YPD	z_result_nq:07_08_04_t08:Hydroxyurea:2:mM:Miconazole:30:nM:5_20:heho_05_06:YPD	z_result_nq:07_08_08_t02:Miconazole:30:nM::::5_20:heho_05_06:YPD	Description	feature_qualifier	GO_process	GO_function	GO_component	essential_gene	zygosity
YAL020C::chr1_1	ATS1	24.1892	1.19834	0.340249	-1.69212	-2.29544	Protein required, with Elongator complex, Kti11p, and Kti12p, for modification of wobble nucleosides in tRNA; has a potential role in regulatory interactions between microtubules and the cell cycle	Verified	tRNA modification*	molecular function unknown	cytoplasm	no	hom
YDR047W::chr4_3	HEM12	22.4424	22.3826	30.7568	28.8192	8.4443	Uroporphyrinogen decarboxylase, catalyzes the fifth step in the heme biosynthetic pathway; localizes to both the cytoplasm and nucleus; activity inhibited by Cu2+, Zn2+, Fe2+, Fe3+ and sulfhydryl-specific reagents	Verified	heme biosynthetic process	uroporphyrinogen decarboxylase activity	cytoplasm*	yes	het
YGR094W::chr7_4	VAS1	19.1437	1.73281	0.510356	12.843	-0.606462	Mitochondrial and cytoplasmic valyl-tRNA synthetase	Verified	valyl-tRNA aminoacylation	valine-tRNA ligase activity	cytoplasm*	yes	het
YBL034C::chr2_1	STU1	18.8213	0.907684	0.696841	19.7534	3.57484	Component of the mitotic spindle that binds to interpolar microtubules via its association with beta-tubulin (Tub2p); required for interpolar microtubules to provide an outward force on the spindle poles	Verified	microtubule nucleation	structural constituent of cytoskeleton	spindle pole body	yes	het
YKR050W::chr11_3	TRK2	18.1442	2.01907	-0.506555	0.0762813	-0.109654	Component of the Trk1p-Trk2p potassium transport system	Verified	potassium ion homeostasis	potassium ion transporter activity	plasma membrane	no	hom
YNL002C::chr14_4	RLP7	17.2765	1.46402	0.844419	-1.33139	-1.18514	Nucleolar protein with similarity to large ribosomal subunit L7 proteins; constituent of 66S pre-ribosomal particles; plays an essential role in processing of precursors to the large ribosomal subunit RNAs	Verified	ribosome biogenesis and assembly*	rRNA binding	nucleolus	yes	het
YKL058W::chr11_1	TOA2	15.2489	1.85041	2.03803	15.7879	-0.985229	TFIIA small subunit; involved in transcriptional activation, acts as antirepressor or as coactivator; homologous to smallest subunit of human and Drosophila TFIIA	Verified	transcription initiation from RNA polymerase II promoter	general RNA polymerase II transcription factor activity	transcription factor TFIIA complex	yes	het
YDR396W::chr4_7	YDR396W	14.7892	4.94888	1.42065	2.9001	-2.143		Dubious				yes	het
YML060W::chr13_1b	OGG1	14.5323	0.59185	0.116614	-0.924765	0.949843	Mitochondrial glycosylase/lyase that specifically excises 7,8-dihydro-8-oxoguanine residues located opposite cytosine or thymine residues in DNA, repairs oxidative damage to mitochondrial DNA	Verified	telomere maintenance*	oxidized purine base lesion DNA N-glycosylase activity	mitochondrion	no	hom
YDR353W::chr4_7	TRR1	14.5274	-0.250351	-0.602819	17.8091	1.45509	Cytoplasmic thioredoxin reductase, key regulatory enzyme that determines the redox state of the thioredoxin system, which acts as a disulfide reductase system and protects cells against both oxidative and reductive stress	Verified	response to oxidative stress*	thioredoxin-disulfide reductase activity	cytoplasm	yes	het
YKL065C::chr11_1	YET1	14.2562	3.48879	3.36349	-0.42474	0.779424	Endoplasmic reticulum transmembrane protein; may interact with ribosomes, based on co-purification experiments; homolog of human BAP31 protein	Verified	biological process unknown	molecular function unknown	endoplasmic reticulum*	no	hom
YGL018C::chr7_1	JAC1	14.2551	1.80802	1.42087	22.119	-2.21286	Specialized J-protein that functions with Hsp70 in Fe-S cluster biogenesis in mitochondria, involved in iron metabolism; contains a J domain typical to J-type chaperones; localizes to the mitochondrial matrix	Verified	aerobic respiration*	chaperone binding	mitochondrion	yes	het
YML078W::chr13_1b	CPR3	13.9381	2.0472	1.55015	-0.883972	-1.1175	Mitochondrial peptidyl-prolyl cis-trans isomerase (cyclophilin), catalyzes the cis-trans isomerization of peptide bonds N-terminal to proline residues; involved in protein refolding after import into mitochondria	Verified	protein folding	peptidyl-prolyl cis-trans isomerase activity	mitochondrion	no	hom
YDR427W::chr00_11	RPN9	13.4873	1.0588	3.57311	16.8005	1.2599	Non-ATPase regulatory subunit of the 26S proteasome, has similarity to putative proteasomal subunits in other species; null mutant is temperature sensitive and exhibits cell cycle and proteasome assembly defects	Verified	ubiquitin-dependent protein catabolic process	structural molecule activity	proteasome regulatory particle, lid subcomplex (sensu Eukaryota)	yes	het
YCL006C::chr3_1/chr00_12	YCL006C_d	12.955	4.24307	2.74742	-1.25286	-0.792198		Deleted				no	hom
YPR090W::chr16_4	YPR089W_p	12.7629	4.40885	4.36009	2.61065	0.777945		Uncharacterized	biological process unknown	molecular function unknown	cellular component unknown	no	hom
YGR116W::chr00_14	SPT6	12.7549	3.27435	0.319095	13.7913	-1.05975	Essential protein that interacts with histones and is involved in nucleosome disassembly and reassembly during transcription elongation	Verified	RNA elongation from RNA polymerase II promoter*	RNA polymerase II transcription elongation factor activity	nucleus*	yes	het
YAL066W::chr1_1	YAL066W	12.6718	3.94239	2.13103	-0.78215	-1.6211		Dubious				no	hom
YNL263C::chr14_1	YIF1	12.5821	1.20667	0.894072	6.1529	-1.71817	Integral membrane protein required for the fusion of ER-derived COPII transport vesicles with the Golgi; interacts with Yip1p and Yos1p; localizes to the Golgi, the ER, and COPII vesicles	Verified	ER to Golgi vesicle-mediated transport	molecular function unknown	endoplasmic reticulum membrane*	yes	het
YPR112C::chr16_5	MRD1	11.9026	-0.67523	-0.0315075	9.13621	-1.5332	Essential conserved protein that associates with 35S precursor rRNA and is required for its initial processing at the A(0)-A(2) cleavage sites, shows partial nucleolar localization, contains five consensus RNA-binding domains	Verified	35S primary transcript processing	snoRNA binding*	nucleolus	yes	het
YJR130C::chr10_4	STR2	11.7448	1.34583	1.39276	-0.495111	0.610495	Cystathionine gamma-synthase, converts cysteine into cystathionine	Verified	sulfur metabolic process	cystathionine gamma-synthase activity	cytoplasm*	no	hom
YNL146W::chr14_3	YNL146W	11.7167	-2.47973	-2.08901	-0.615127	-1.8784		Uncharacterized	biological process unknown	molecular function unknown	endoplasmic reticulum	no	hom
YMR043W::chr13_2	MCM1	11.4063	-1.61809	-0.151721	6.06325	-1.53403	Transcription factor involved in cell-type-specific transcription and pheromone response; plays a central role in the formation of both repressor and activator complexes	Verified	regulation of transcription from RNA polymerase II promoter*	DNA binding*	nucleus*	yes	het
YLR066W::chr12_2	SPC3	11.3009	0.835925	0.902869	7.25339	-0.251947	Subunit of signal peptidase complex (Spc1p, Spc2p, Spc3p, Sec11p), which catalyzes cleavage of N-terminal signal sequences of proteins targeted to the secretory pathway; homologous to mammalian SPC22/23	Verified	protein targeting to ER*	signal peptidase activity	signal peptidase complex	yes	het
YLR310C::chr12_4	CDC25	11.1386	4.4438	1.18767	-0.739101	-1.30075	Membrane bound guanine nucleotide exchange factor (GEF or GDP-release factor); indirectly regulates adenylate cyclase through activation of Ras1p and Ras2p by stimulating the exchange of GDP for GTP; required for progression through G1	Verified	replicative cell aging*	Ras guanyl-nucleotide exchange factor activity	cytoplasm*	yes	het
YGL026C::chr7_1	TRP5	10.8555	0.0751678	-1.79776	-0.251902	-0.330201	Tryptophan synthase involved in tryptophan biosynthesis, regulated by the general control system of amino acid biosynthesis	Verified	tryptophan biosynthetic process	tryptophan synthase activity	cytoplasm*	no	hom
YGR131W::chr7_5	YGR131W	10.775	3.86814	3.6476	-0.605893	1.72338		Uncharacterized	biological process unknown	molecular function unknown	cellular component unknown	no	hom
YMR128W::chr00_9	ECM16	10.7641	2.64342	1.12831	8.84585	0.84669	Essential DEAH-box ATP-dependent RNA helicase specific to the U3 snoRNP, predominantly nucleolar in distribution, required for 18S rRNA synthesis	Verified	ribosome biogenesis and assembly*	RNA helicase activity	mitochondrion*	yes	het
YDL178W::chr4_2	DLD2	10.6429	1.9891	1.91833	-1.30783	-1.1732	D-lactate dehydrogenase, located in the mitochondrial matrix	Verified	lactate metabolic process	actin binding*	mitochondrion*	no	hom
YAL022C::chr1_1	FUN26	10.5706	2.27695	0.779141	-1.38037	-2.11131	Nucleoside transporter with broad nucleoside selectivity; localized to intracellular membranes	Verified	nucleoside transport	nucleoside transporter activity	membrane*	no	hom
YKL108W::chr11_2	SLD2	10.4103	3.09862	0.522596	1.50191	0.909777	Protein required for DNA replication, phosphorylated in S phase by S-phase cyclin-dependent kinases (Cdks), phosphorylation is essential for DNA replication and for complex formation with Dpb11p; potential Cdc28p substrate	Verified	DNA strand elongation during DNA replication	molecular function unknown	replication fork	yes	het
YBR030W::chr2_2	YBR030W	10.3436	2.06477	0.440469	-0.946946	-0.357804		Uncharacterized	phospholipid metabolic process	molecular function unknown	nucleus	no	hom
YCL043C::chr3_1	PDI1	10.2507	2.52751	0.87057	4.38718	2.04975	Protein disulfide isomerase, multifunctional protein resident in the endoplasmic reticulum lumen, essential for the formation of disulfide bonds in secretory and cell-surface proteins, unscrambles non-native disulfide bonds	Verified	protein folding	protein disulfide isomerase activity*	endoplasmic reticulum lumen	yes	het
YNL132W::chr14_3	KRE33	10.0215	4.20962	3.08875	14.7171	4.88465	Essential protein of unknown function; heterozygous mutant shows haploinsufficiency in K1 killer toxin resistance	Verified	ribosome biogenesis and assembly	molecular function unknown	nucleolus	yes	het
YKR072C::chr00_3	SIS2	9.97615	1.34942	0.433988	-0.101231	-0.178083	Negative regulatory subunit of the protein phosphatase 1 Ppz1p; involved in ion homeostasis and cell cycle progression	Verified	G1/S transition of mitotic cell cycle*	phosphopantothenoylcysteine decarboxylase activity*	cytoplasm*	no	hom
YKL088W::chr11_1	YKL088W	9.90438	5.56908	2.3711	1.97852	0.90059		Uncharacterized	response to salt stress*	purine nucleotide binding*	cytoplasm	yes	het
YKL024C::chr11_1	URA6	9.89678	-0.335357	-0.402616	6.17422	-0.432041	Uridylate kinase, catalyzes the seventh enzymatic step in the de novo biosynthesis of pyrimidines, converting uridine monophosphate (UMP) into uridine-5'-diphosphate (UDP)	Verified	'de novo' pyrimidine base biosynthetic process*	uridine kinase activity	cytoplasm*	yes	het
YJL215C::chr10_1	YJL215C	9.79794	-0.243707	0.334285	1.03293	-0.0849185		Dubious				no	hom
YOL090W::chr00_6	MSH2	9.61534	0.116444	1.00108	-0.00652032	-0.700754	Protein that forms heterodimers with Msh3p and Msh6p that bind to DNA mismatches to initiate the mismatch repair process; contains a Walker ATP-binding motif required for repair activity; Msh2p-Msh6p binds to and hydrolyzes ATP	Verified	chromatin silencing at silent mating-type cassette*	ATPase activity*	nucleus*	no	hom
YPR066W::chr16_4	UBA3	9.60334	1.1766	1.4507	-0.505292	-0.810585	Protein that acts together with Ula1p to activate Rub1p before its conjugation to proteins (neddylation), which may play a role in protein degradation; GFP-fusion protein localizes to the cytoplasm in a punctate pattern	Verified	protein neddylation	NEDD8 activating enzyme activity	cytoplasm	no	hom
YML058W::chr13_1b	SML1	9.57425	-0.466206	-0.792797	-0.46226	-0.946719	Ribonucleotide reductase inhibitor involved in regulating dNTP production; regulated by Mec1p and Rad53p during DNA damage and S phase	Verified	response to DNA damage stimulus*	enzyme inhibitor activity	cytoplasm*	no	hom
YKL096W::chr11_2	CWP1	9.30729	1.12031	0.779167	0.00677083	-2.37865	Cell wall mannoprotein, linked to a beta-1,3- and beta-1,6-glucan heteropolymer through a phosphodiester bond; involved in cell wall organization	Verified	cell wall organization and biogenesis	structural constituent of cell wall	cell wall (sensu Fungi)*	no	hom
YLR021W::chr12_1	IRC25	9.27616	1.27108	2.29043	-0.960391	-0.927178	Putative protein of unknown function; mutant accumulates unusually high amounts of dityrosine in the soluble fraction though spores appear wild-type; YLR021W is not an essential gene; null mutant displays increased levels of spontaneous Rad52 foci	Uncharacterized	biological process unknown	molecular function unknown	cellular component unknown	no	hom
YLR326W::chr12_5	YLR326W	9.21968	3.64094	1.22716	-0.776747	0.486901		Uncharacterized	biological process unknown	molecular function unknown	cellular component unknown	no	hom
YBL025W::chr2_1	RRN10	9.14153	-0.0555027	-0.927378	1.43561	0.451284	Protein involved in promoting high level transcription of rDNA, subunit of UAF (upstream activation factor) for RNA polymerase I	Verified	transcription from RNA polymerase I promoter	RNA polymerase I transcription factor activity*	RNA polymerase I upstream activating factor complex	no	het
YDR037W::chr4_3	KRS1	9.08225	2.1188	3.02524	1.94822	-0.04047	Lysyl-tRNA synthetase; also identified as a negative regulator of general control of amino acid biosynthesis	Verified	lysyl-tRNA aminoacylation	lysine-tRNA ligase activity	cytoplasm	yes	het
YLR018C::chr12_1	POM34	9.08083	1.2291	0.892793	0.226891	1.04225	Integral membrane protein of the nuclear pore; has an important role in maintaining the architecture of the pore complex	Verified	nucleocytoplasmic transport	molecular function unknown	nuclear pore*	no	hom
YGR113W::chr7_4	DAM1	9.07468	2.68994	1.57393	8.4929	1.74659	Essential subunit of the Dam1 complex (aka DASH complex), couples kinetochores to the force produced by MT depolymerization thereby aiding in chromosome segregation; Ipl1p target for regulating kinetochore-MT attachments	Verified	mitotic spindle organization and biogenesis in nucleus*	structural constituent of cytoskeleton	condensed nuclear chromosome kinetochore*	yes	het
YHR088W::chr8_2	RPF1	9.01069	1.03209	-0.0508075	4.01508	1.97719	Nucleolar protein involved in the assembly of the large ribosomal subunit; constituent of 66S pre-ribosomal particles; contains a sigma(70)-like motif, which is thought to bind RNA	Verified	ribosome biogenesis and assembly*	rRNA primary transcript binding	nucleolus	yes	het
YGL179C::chr7_2	TOS3	8.99459	-0.630054	0.980579	0.120344	-0.419293	Protein kinase, related to and functionally redundant with Elm1p and Sak1p for the phosphorylation and activation of Snf1p; functionally orthologous to LKB1, a mammalian kinase associated with Peutz-Jeghers cancer-susceptibility syndrome	Verified	glucose metabolic process	protein kinase activity	cytoplasm*	no	hom
YPL260W::chr16_1	YPL260W	8.98031	-1.6592	-1.6334	-1.02953	-1.94331		Uncharacterized	biological process unknown	molecular function unknown	cytoplasm*	no	hom
YKR011C::chr11_3	YKR011C	8.95653	1.52037	-0.23727	-0.590856	1.69034		Uncharacterized	biological process unknown	molecular function unknown	nucleus	no	hom
YDR007W::chr00_16b	TRP1	8.92704	2.9175	2.16581	1.09142	1.91927	Phosphoribosylanthranilate isomerase that catalyzes the third step in tryptophan biosynthesis; in 2004, the sequence of TRP1 from strain S228C was updated by changing the previously annotated internal STOP (TAA) to serine (TCA)	Verified	tryptophan biosynthetic process*	phosphoribosylanthranilate isomerase activity	cytoplasm	no	hom
YNL047C::chr00_18	SLM2	8.90937	0.214584	-0.56088	0.80753	-0.130672	Phosphoinositide PI4,5P(2) binding protein, forms a complex with Slm1p; acts downstream of Mss4p in a pathway regulating actin cytoskeleton organization in response to stress; subunit of and phosphorylated by the TORC2 complex	Verified	actin cytoskeleton organization and biogenesis*	phosphoinositide binding	plasma membrane*	no	hom
YMR067C::chr00_6	UBX4	8.90378	1.13887	1.3544	-0.498858	-1.55395	UBX (ubiquitin regulatory X) domain-containing protein that interacts with Cdc48p	Uncharacterized	ubiquitin-dependent protein catabolic process*	molecular function unknown	cytoplasm*	no	hom
YGL108C::chr7_2	YGL108C	8.87258	1.71613	2.84153	-1.42742	-0.580847		Uncharacterized	biological process unknown	molecular function unknown	cellular component unknown	no	hom
YAL008W::chr1_1	FUN14	8.81091	3.29989	2.36108	-0.532525	1.55623	Mitochondrial protein of unknown function	Verified	biological process unknown	molecular function unknown	mitochondrion*	no	hom
YDL012C::chr4_1	YDL012C	8.6859	2.86709	0.769156	-0.423537	-1.15566		Uncharacterized	biological process unknown	molecular function unknown	plasma membrane	no	hom
YJR008W::chr00_13	YJR008W	8.6769	0.107701	0.818638	-1.24163	-0.983538		Uncharacterized	biological process unknown	molecular function unknown	cytoplasm*	no	hom
YJL187C::chr10_1	SWE1	8.61559	5.10278	4.40011	0.572258	-0.880795	Protein kinase that regulates the G2/M transition by inhibition of Cdc28p kinase activity; localizes to the nucleus and to the daughter side of the mother-bud neck; homolog of S. pombe Wee1p; potential Cdc28p substrate	Verified	regulation of cell size*	protein kinase activity	nucleus*	no	hom
YDR447C::chr4_8	RPS17B	8.60921	2.10483	0.393018	-1.96257	-1.23379	Ribosomal protein 51 (rp51) of the small (40s) subunit; nearly identical to Rps17Ap and has similarity to rat S17 ribosomal protein	Verified	translation*	structural constituent of ribosome	cytosolic small ribosomal subunit (sensu Eukaryota)	no	hom
YAR030C::chr1_1	YAR030C	8.52051	-0.588402	-0.244696	-0.588402	0.751061		Dubious				no	hom
YKR003W::chr11_3	OSH6	8.51467	0.504527	0.31558	0.985834	1.23323	Member of an oxysterol-binding protein family with overlapping, redundant functions in sterol metabolism and which collectively perform a function essential for viability; GFP-fusion protein localizes to the cell periphery	Verified	endocytosis*	sterol carrier activity*	cytoplasm*	no	hom
YGL008C::chr7_1	PMA1	8.4955	2.31194	0.846847	2.3795	1.55518	Plasma membrane H+-ATPase, pumps protons out of the cell; major regulator of cytoplasmic pH and plasma membrane potential; part of the P2 subgroup of cation-transporting ATPases	Verified	regulation of pH*	hydrogen-exporting ATPase activity, phosphorylative mechanism	mitochondrion*	yes	het
YGL247W::chr7_3	BRR6	8.4931	0.332055	0.0230061	12.5598	2.27109	Essential nuclear envelope integral membrane protein required for nuclear transport; depletion alters nucleoporin distribution and nuclear envelope morphology, suggesting a role in the spatial organization of nuclear pores	Verified	mRNA export from nucleus*	molecular function unknown	nuclear envelope	yes	het
YLR175W::chr12_3	CBF5	8.48873	0.865366	1.41875	9.68719	-0.00682437	Pseudouridine synthase catalytic subunit of box H/ACA small nucleolar ribonucleoprotein particles (snoRNPs), acts on both large and small rRNAs and on snRNA U2	Verified	ribosome biogenesis and assembly*	pseudouridylate synthase activity	nucleolus*	yes	het
YLR407W::chr12_5	YLR407W	8.47256	0.583394	0.979061	-1.66173	-0.996751		Uncharacterized	biological process unknown	molecular function unknown	cellular component unknown	no	hom
YDR008C::chr4_3	YDR008C	8.43872	3.84593	4.7626	0.116552	0.752291		Dubious				no	hom
YDR230W::chr4_5	YDR230W	8.4369	0.988564	-0.0172004	0.588863	0.337574		Dubious				no	hom
YML003W::chr13_2	YML003W	8.37778	1.15819	0.490395	-0.453107	-0.0621469		Uncharacterized	biological process unknown	molecular function unknown	cellular component unknown	no	hom
YGR060W::chr7_4	ERG25	8.30051	3.73666	0.717028	1.61614	-1.99263	C-4 methyl sterol oxidase, catalyzes the first of three steps required to remove two C-4 methyl groups from an intermediate in ergosterol biosynthesis; mutants accumulate the sterol intermediate 4,4-dimethylzymosterol	Verified	ergosterol biosynthetic process	C-4 methylsterol oxidase activity	plasma membrane*	yes	het
YJR073C::chr10_4	OPI3	8.26468	0.444106	1.18752	0.334948	0.683851	Phospholipid methyltransferase (methylene-fatty-acyl-phospholipid synthase), catalyzes the last two steps in phosphatidylcholine biosynthesis	Verified	phosphatidylcholine biosynthetic process	phosphatidyl-N-methylethanolamine N-methyltransferase activity	mitochondrion*	no	hom
YMR271C::chr00_8	URA10	8.25744	1.67808	1.48624	0.101126	-0.794962	One of two orotate phosphoribosyltransferase isozymes (see also URA5) that catalyze the fifth enzymatic step in the de novo biosynthesis of pyrimidines, converting orotate into orotidine-5'-phosphate	Verified	'de novo' pyrimidine base biosynthetic process	orotate phosphoribosyltransferase activity	cytoplasm	no	hom
YNL249C::chr14_1	MPA43	8.16966	2.13514	2.11323	-0.515132	-0.550473	Putative protein of unknown function; the authentic, non-tagged protein is detected in highly purified mitochondria in high-throughput studies	Verified	biological process unknown	molecular function unknown	mitochondrion	no	hom
YML063W::chr13_1b	RPS1B	8.15018	-0.397665	-1.89718	-2.57022	-1.40512	Ribosomal protein 10 (rp10) of the small (40S) subunit; nearly identical to Rps1Ap and has similarity to rat S3a ribosomal protein	Verified	translation	structural constituent of ribosome	cytosolic small ribosomal subunit (sensu Eukaryota)	no	hom
YJL164C::chr10_1	TPK1	8.13073	1.13846	1.14781	2.49568	-0.0289035	Subunit of cytoplasmic cAMP-dependent protein kinase, which contains redundant catalytic subunits Tpk1p, Tpk2p, and Tpk3p and regulatory subunit Bcy1p; promotes vegetative growth in response to nutrients; inhibits filamentous growth	Verified	protein amino acid phosphorylation*	protein serine/threonine kinase activity*	cytoplasm*	no	hom
YNL086W::chr00_18	YNL086W	8.09994	1.15232	0.540802	0.15761	-0.547073		Uncharacterized	biological process unknown	molecular function unknown	endosome	no	hom
YGL024W::chr7_1	YGL024W	7.98664	-0.267678	-2.29734	-1.19614	-1.86521		Dubious				no	het
YGR044C::chr7_4	RME1	7.97855	3.44734	2.66477	-1.04453	-0.646703	Zinc finger protein involved in control of meiosis; prevents meiosis by repressing IME1 expression and promotes mitosis by activating CLN2 expression; directly repressed by a1-a2 regulator; mediates cell type control of sporulation	Verified	meiosis*	specific transcriptional repressor activity	nucleus	no	hom
YGR155W::chr00_11	CYS4	7.96862	5.04675	1.09414	-2.26833	0.646494	Cystathionine beta-synthase, catalyzes the synthesis of cystathionine from serine and homocysteine, the first committed step in cysteine biosynthesis	Verified	response to drug*	cystathionine beta-synthase activity	cytoplasm*	no	hom
YBR176W::chr2_4	ECM31	7.95482	0.283259	1.89357	-0.342018	-1.20593	Ketopantoate hydroxymethyltransferase, required for pantothenic acid biosynthesis, converts 2-oxoisovalerate into 2-dehydropantoate	Verified	pantothenate biosynthetic process	3-methyl-2-oxobutanoate hydroxymethyltransferase activity	mitochondrion	no	hom
YDL053C::chr4_1	PBP4	7.9515	1.96014	1.47481	-0.0604209	-0.452579	Pbp1p binding protein, interacts strongly with Pab1p-binding protein 1 (Pbp1p) in the yeast two-hybrid system; also interacts with Lsm12p in a copurification assay	Verified	biological process unknown	molecular function unknown	cytoplasm*	no	hom
YCR090C::chr00_2	YCR090C	7.93945	2.50453	1.06721	-0.606824	1.49039		Uncharacterized	biological process unknown	molecular function unknown	cytoplasm*	no	hom
YDR233C::chr4_5	RTN1	7.86398	3.15563	1.62492	-1.15	1.3097	ER membrane protein that interacts with exocyst subunit Sec6p and with Yip3p; null mutant has an altered (mostly cisternal) ER morphology; has similarity to mammalian reticulon proteins and member of the RTNLA (reticulon-like A) subfamily	Verified	biological process unknown	molecular function unknown	mitochondrion*	no	hom
YBR052C::chr2_2	RFS1	7.8002	1.37803	1.01959	-0.777072	0.433073	Protein of unknown function; member of a flavodoxin-like fold protein family that includes Pst2p and Ycp4p; green fluorescent protein (GFP)-fusion protein localizes to the cytoplasm in a punctate pattern	Uncharacterized	biological process unknown	molecular function unknown	cytoplasm	no	hom
YJL050W::chr10_2	MTR4	7.75584	0.11113	-0.106304	4.81	-0.425537	Dead-box family ATP dependent helicase required for mRNA export from the nucleus; co-factor of the exosome complex, required for 3' end formation of 5.8S rRNA	Verified	ribosome biogenesis and assembly*	ATP-dependent RNA helicase activity	nucleus*	yes	het
YMR166C::chr13_4	YMR166C	7.74756	1.15224	1.19258	-0.244543	-1.01331		Uncharacterized	transport	transporter activity	mitochondrial inner membrane	no	hom
YOL133W::chr00_6	HRT1	7.7278	0.248593	-1.03893	19.0838	1.64227	RING finger containing subunit of Skp1-Cullin-F-box ubiquitin protein ligases (SCF); required for Gic2p, Far1p, Sic1p and Cln2p degradation; may tether Cdc34p (a ubiquitin conjugating enzyme or E2) and Cdc53p (a cullin) subunits of SCF	Verified	G1/S transition of mitotic cell cycle*	protein binding*	cytoplasm*	yes	het
YGL159W::chr7_2	YGL159W	7.698	-0.37821	-0.0316458	0.32824	0.315564		Uncharacterized	biological process unknown	molecular function unknown	cellular component unknown	no	hom
YJR128W::chr10_4	YJR128W	7.61523	0.105981	-0.340057	1.14812	0.490279		Dubious				no	hom
YER081W::chr5_3	SER3	7.58602	1.537	1.03885	-0.867903	-1.27572	3-phosphoglycerate dehydrogenase, catalyzes the first step in serine and glycine biosynthesis; isozyme of Ser33p	Verified	serine family amino acid biosynthetic process	phosphoglycerate dehydrogenase activity	cytoplasm	no	hom
YOR242C::chr15_3	SSP2	7.44048	1.96766	0.770076	0.981506	-0.332861	Sporulation specific protein that localizes to the spore wall; required for sporulation at a point after meiosis II and during spore wall formation; SSP2 expression is induced midway in meiosis	Verified	spore wall assembly (sensu Fungi)	molecular function unknown	spore wall (sensu Fungi)	no	hom
YHR159W::chr8_3	YHR159W	7.40721	-0.359159	-0.702703	-0.279279	-0.730931		Uncharacterized	biological process unknown	molecular function unknown	cytoplasm	no	hom
YGL090W::chr7_1	LIF1	7.3833	1.98735	1.43293	-0.440646	-0.229437	Protein involved in DNA double-strand break repair; physically interacts with DNA ligase 4 (Lig4p); homologous to mammalian XRCC4 protein	Verified	double-strand break repair via nonhomologous end joining	structural molecule activity	nucleus	no	hom
YMR167W::chr13_4	MLH1	7.35572	1.66792	1.08249	0.426773	0.629781	Protein required for mismatch repair in mitosis and meiosis, postmeiotic segregation, and spore viability; forms a complex with Pms1p and Msh2p to repair mismatched DNA; human homolog is associated with hereditary non-polyposis colon cancer	Verified	meiotic recombination*	DNA binding*	nucleus*	no	hom
YMR247C::chr13_5	RKR1	7.3422	0.476676	-0.525756	1.12963	0.181547	Protein of unknown function; may interact with ribosomes, based on co-purification experiments; YMR247C is not an essential gene	Verified	biological process unknown	molecular function unknown	ribosome	no	hom
YAL068C::chr1_1	PAU8	7.33677	1.74871	1.00618	-0.353244	-0.795057	Hypothetical protein	Uncharacterized	sporulation (sensu Fungi)*	molecular function unknown	cellular component unknown	no	hom
YEL020C::chr5_2	YEL020C	7.33092	3.408	2.48294	0.439027	0.922806		Uncharacterized	biological process unknown	molecular function unknown	cytoplasm	no	hom
YGR089W::chr00_14	NNF2	7.31365	4.04178	3.75085	-0.140942	0.0862299	Protein that exhibits physical and genetic interactions with Rpb8p, which is a subunit of RNA polymerases I, II, and III; computational analysis of large-scale protein-protein interaction data suggests a role in chromosome segregation	Uncharacterized	chromosome segregation	molecular function unknown	membrane fraction	no	hom
YEL018W::chr5_2	EAF5	7.31346	1.01075	0.729858	-0.0229913	-0.0399452	Esa1p-associated factor, subunit of the NuA4 acetyltransferase complex	Uncharacterized	biological process unknown*	molecular function unknown	nucleus*	no	hom
YOR230W::chr15_3	WTM1	7.31161	1.81445	-0.0113314	-0.52762	2.41997	Transcriptional repressor involved in regulation of meiosis and silencing; contains WD repeats	Verified	regulation of meiosis	transcription corepressor activity	nucleus	no	hom
YGL013C::chr7_1	PDR1	7.29827	2.25918	2.13846	-0.303011	0.879185	Zinc cluster protein that is a master regulator involved in recruiting other zinc cluster proteins to pleiotropic drug response elements (PDREs) to fine tune the regulation of multidrug resistance genes	Verified	response to drug*	DNA binding*	nucleus	no	hom
YAR047C::chr1_1	YAR047C	7.29797	1.10476	0.329564	-0.120386	-0.562355		Dubious				no	hom
YKL071W::chr11_1	YKL071W	7.28507	5.62573	3.87407	-0.229287	0.336909		Uncharacterized	biological process unknown	molecular function unknown	cytoplasm	no	hom
YGR099W::chr7_4	TEL2	7.25318	1.27922	1.85491	2.21637	-0.315254	Essential DNA-binding protein specific to single-stranded yeast telomeric DNA repeats, required for telomere length regulation and telomere position effect	Verified	telomere maintenance via telomerase	telomeric DNA binding	nuclear telomere cap complex	yes	het
YCL031C::chr3_1	RRP7	7.21518	1.57086	1.33156	2.90809	5.07062	Essential protein involved in rRNA processing and ribosome biogenesis	Verified	35S primary transcript processing*	molecular function unknown	nucleus*	yes	het
YAL061W::chr1_1	YAL061W	7.17997	-0.667634	-0.882438	-2.14369	0.914369		Uncharacterized	biological process unknown	oxidoreductase activity, acting on the CH-OH group of donors, NAD or NADP as acceptor	cytoplasm*	no	hom
YPR086W::chr00_18	SUA7	7.13264	0.712844	-2.0272	5.24818	-0.546551	Transcription factor TFIIB, a general transcription factor required for transcription initiation and start site selection by RNA polymerase II	Verified	transcription initiation from RNA polymerase II promoter	general RNA polymerase II transcription factor activity	nucleoplasm	yes	het
YKL078W::chr11_1	DHR2	7.12408	1.7935	2.23574	3.74892	-0.560143	Predominantly nucleolar DEAH-box RNA helicase, required for 18S rRNA synthesis	Verified	ribosome biogenesis and assembly	RNA helicase activity	nucleolus	yes	het
YAL011W::chr1_1	SWC3	7.11385	-0.107575	-2.11206	-3.45002	-1.56074	Protein of unknown function, component of the SWR1 complex, which exchanges histone variant H2AZ (Htz1p) for chromatin-bound histone H2A; required for formation of nuclear-associated array of smooth endoplasmic reticulum known as karmellae	Verified	response to drug*	molecular function unknown	nucleus*	no	hom
YOR208W::chr15_3	PTP2	7.10093	0.920702	0.928204	-1.39323	-0.202896	Phosphotyrosine-specific protein phosphatase involved in the inactivation of mitogen-activated protein kinase (MAPK) during osmolarity sensing; dephosporylates Hog1p MAPK and regulates its localization; localized to the nucleus	Verified	protein amino acid dephosphorylation*	protein tyrosine phosphatase activity	nucleus	no	hom
YLR010C::chr12_1	TEN1	7.09229	-1.89049	-1.05367	-1.46098	1.69354	Protein that regulates telomeric length; protects telomeric ends in a complex with Cdc13p and Stn1p	Verified	telomere capping	molecular function unknown	nuclear telomere cap complex	yes	het
YGL141W::chr7_2	HUL5	7.07909	5.69017	5.12655	-0.234525	0.547111	Protein with similarity to hect domain E3 ubiquitin-protein ligases, not essential for viability	Verified	protein monoubiquitination*	ubiquitin-protein ligase activity	cytoplasm*	no	hom
YKL209C::chr00_14	STE6	7.06947	-0.499355	-0.134664	1.11589	-1.75717	ATP-binding cassette (ABC) transporter required for the export of a-factor, catalyzes ATP hydrolysis coupled to a-factor transport, contains 12 transmembrane domains and two ATP binding domains, expressed only in MATa cells	Verified	peptide pheromone export	ATPase activity, coupled to transmembrane movement of substances	mating projection tip*	no	het
YML037C::chr13_2	YML037C	7.03814	0.663616	1.10831	-1.04043	0.522502		Uncharacterized	biological process unknown	molecular function unknown	clathrin-coated vesicle	no	hom
YMR281W::chr13_5	GPI12	7.02787	0.623252	-0.449708	3.97659	-1.04633	ER membrane protein involved in the second step of glycosylphosphatidylinositol (GPI) anchor assembly, the de-N-acetylation of the N-acetylglucosaminylphosphatidylinositol intermediate; functional homolog of human PIG-Lp	Verified	GPI anchor biosynthetic process	N-acetylglucosaminylphosphatidylinositol deacetylase activity	endoplasmic reticulum membrane	yes	het
YGR181W::chr7_5	TIM13	7.01163	8.07245	5.6288	0.522361	-1.16458	Mitochondrial intermembrane space protein, forms a complex with TIm8p that mediates import and insertion of a subset of polytopic inner membrane proteins; may prevent aggregation of incoming proteins in a chaperone-like manner	Verified	protein import into mitochondrial inner membrane	protein transporter activity	mitochondrion*	no	hom
YDL237W::chr4_3	YDL237W	7.00452	2.71545	3.19431	0.141897	-6.761		Uncharacterized	biological process unknown	molecular function unknown	cellular component unknown	no	hom
YDR085C::chr4_4	AFR1	6.97506	0.0892771	0.0183984	0.38921	-0.149711	Alpha-factor pheromone receptor regulator, negatively regulates pheromone receptor signaling; required for normal mating projection (shmoo) formation; interacts with Cdc12p	Verified	pheromone-dependent signal transduction during conjugation with cellular fusion*	receptor signaling protein activity	mating projection base	no	hom
YLL047W::chr12_1	YLL047W	6.97404	-0.551477	-0.437862	-0.707299	-0.47831		Dubious				no	hom
YIR020W-B::chr00_3	YIR020W-A	6.95576	-0.203758	-0.702177	0.974412	-0.31816		Dubious				no	hom
YIL037C::chr9_1	PRM2	6.93992	5.61081	4.6215	-1.10414	-1.12684	Pheromone-regulated protein, predicted to have 4 transmembrane segments and a coiled coil domain; regulated by Ste12p	Verified	conjugation with cellular fusion*	molecular function unknown	integral to membrane	no	hom
YJL119C::chr10_2	YJL119C	6.93093	1.61888	1.68082	-0.81169	-2.29196		Dubious				no	hom
YAL033W::chr1_1	POP5	6.8861	0.816844	1.57505	8.86897	3.95487	Subunit of both RNase MRP, which cleaves pre-rRNA, and nuclear RNase P, which cleaves tRNA precursors to generate mature 5' ends	Verified	rRNA processing*	ribonuclease P activity*	ribonuclease MRP complex*	yes	het
YER133W::chr00_5	GLC7	6.88168	5.18548	3.1832	0.388397	0.345813	Catalytic subunit of type 1 serine/threonine protein phosphatase, involved in many processes including glycogen metabolism, sporulation, and mitosis; interacts with multiple regulatory subunits; predominantly isolated with Sds22p	Verified	35S primary transcript processing*	protein phosphatase type 1 activity	nucleolus*	yes	het
YPL176C::chr16_2	TRE1	6.85902	1.19965	0.665499	-0.154116	1.23117	Plasma membrane localized protein of unknown function; contains sequence similarity to the transferrin receptor	Verified	biological process unknown	receptor activity	plasma membrane	no	hom
YDR307W::chr4_6	YDR307W	6.83855	-0.673078	-0.750138	1.34379	-1.56268		Uncharacterized	biological process unknown	molecular function unknown	endoplasmic reticulum	no	hom
YDR061W::chr4_4	YDR061W	6.82599	1.37436	3.22183	-0.462115	-0.10315		Uncharacterized	biological process unknown	ATPase activity, coupled to transmembrane movement of substances	mitochondrion	no	hom
YKL042W::chr11_1	SPC42	6.82199	-0.224348	-0.746938	-0.0590777	0.318536	Central plaque component of spindle pole body (SPB); involved in SPB duplication, may facilitate attachment of the SPB to the nuclear membrane	Verified	microtubule nucleation*	structural constituent of cytoskeleton	central plaque of spindle pole body*	yes	het
YBR273C::chr00_1	UBX7	6.8219	0.469764	0.889749	0.862094	-0.841077	UBX (ubiquitin regulatory X) domain-containing protein that interacts with Cdc48p	Uncharacterized	ubiquitin-dependent protein catabolic process*	molecular function unknown	endoplasmic reticulum*	no	hom
YPL203W::chr16_1	TPK2	6.81421	2.28153	2.19022	-0.75204	-0.729096	Subunit of cytoplasmic cAMP-dependent protein kinase, which contains redundant catalytic subunits Tpk1p, Tpk2p, and Tpk3p and regulatory subunit Bcy1p; promotes vegetative growth in response to nutrients; activates filamentous growth	Verified	protein amino acid phosphorylation*	protein serine/threonine kinase activity*	cytoplasm*	no	hom
YDL004W::chr4_1	ATP16	6.8064	-0.981089	-2.51712	1.84954	2.24535	Delta subunit of the central stalk of mitochondrial F1F0 ATP synthase, which is a large, evolutionarily conserved enzyme complex required for ATP synthesis	Verified	ATP synthesis coupled proton transport	hydrogen ion transporting ATP synthase activity, rotational mechanism	mitochondrion*	yes	het
YDL175C::chr4_2	AIR2	6.77093	5.70527	4.62044	-0.907783	-0.192918	RING finger protein that interacts with the arginine methyltransferase Hmt1p; may regulate methylation of Npl3p, which modulates Npl3p function in mRNA processing and export; has similarity to Air1p	Verified	mRNA export from nucleus*	polynucleotide adenylyltransferase activity	nucleus*	no	hom
YML056C::chr13_1b	IMD4	6.76132	1.99225	2.06555	-0.436532	-0.403159	Inosine monophosphate dehydrogenase, catalyzes the first step of GMP biosynthesis, member of a four-gene family in S. cerevisiae, constitutively expressed	Verified	biological process unknown	IMP dehydrogenase activity	cytoplasm	no	hom
YKL213C::chr11_3	DOA1	6.74582	2.14337	3.91456	-0.114969	1.15733	WD repeat protein required for ubiquitin-mediated protein degradation, forms complex with Cdc48p, plays a role in controlling cellular ubiquitin concentration; also promotes efficient NHEJ in postdiauxic/stationary phase	Verified	ubiquitin-dependent protein catabolic process*	ubiquitin binding	cytoplasm*	no	hom
YDL080C::chr4_1	THI3	6.73948	1.34007	1.58028	-0.631346	-1.61981	Probable decarboxylase, required for expression of enzymes involved in thiamine biosynthesis; may have a role in catabolism of amino acids to long-chain and complex alcohols	Verified	positive regulation of transcription from RNA polymerase II promoter*	transcriptional activator activity*	nucleus	no	hom
YBR070C::chr2_2	ALG14	6.73678	-1.03199	-0.751663	10.9816	2.88248	Component of UDP-GlcNAc transferase required for the second step of dolichyl-linked oligosaccharide synthesis; anchors the catalytic subunit Alg13p to the ER membrane; similar to bacterial and human glycosyltransferases	Verified	dolichol-linked oligosaccharide biosynthetic process	protein anchor*	membrane fraction*	yes	het
YNL129W::chr14_3	NRK1	6.73028	-0.236958	-0.301562	0.577443	-4.66221	Nicotinamide riboside kinase, catalyzes the synthesis of nicotinamide nucleotide (NMN) from nicotinamide riboside; involved in a salvage pathway for NAD+ biosynthesis	Verified	nicotinamide riboside metabolic process	nicotinamide riboside kinase activity	cytoplasm	no	hom
YPL216W::chr16_1	YPL216W	6.72262	5.33286	5.57155	1.81081	0.506117		Uncharacterized	biological process unknown	molecular function unknown	cellular component unknown	no	hom
YNL143C::chr14_3	YNL143C	6.71797	-1.42993	-2.02399	0.0880771	-0.828307		Dubious				no	hom
YNL300W::chr00_8	YNL300W	6.69524	0.722194	0.973381	-0.243815	-0.763697		Uncharacterized	biological process unknown	molecular function unknown	cell wall (sensu Fungi)	no	hom
YNR017W::chr14_4	MAS6	6.65305	2.55382	0.815515	-1.7687	-1.12859	Essential protein of the mitochondrial inner membrane, component of the mitochondrial import system	Verified	protein import into mitochondrial matrix	protein transporter activity	mitochondrion*	yes	het
YNL105W::chr00_16b	YNL105W	6.64598	0.981563	0.572306	-0.0109287	0.158296		Dubious				no	hom
YLR213C::chr12_3	CRR1	6.63927	1.91333	0.500876	-0.503012	1.05983	Putative glycoside hydrolase of the spore wall envelope; required for normal spore wall assembly, possibly for cross-linking between the glucan and chitosan layers; expressed during sporulation	Verified	spore wall assembly (sensu Fungi)	hydrolase activity, acting on carbon-nitrogen (but not peptide) bonds	spore wall (sensu Fungi)	no	hom
YJL195C::chr00_14	YJL195C	6.59667	2.73571	-1.3746	-4.13732	-0.915254		Dubious				yes	het
YGL099W::chr7_2	LSG1	6.58755	3.02331	2.0617	-0.346713	0.454689	Putative GTPase involved in 60S ribosomal subunit biogenesis; required for the release of Nmd3p from 60S subunits in the cytoplasm	Verified	ribosome biogenesis and assembly*	GTPase activity	cytoplasm	yes	het
YDR050C::chr00_11	TPI1	6.56095	0.909093	2.63053	16.659	1.3678	Triose phosphate isomerase, abundant glycolytic enzyme; mRNA half-life is regulated by iron availability; transcription is controlled by activators Reb1p, Gcr1p, and Rap1p through binding sites in the 5' non-coding region	Verified	glycolysis	triose-phosphate isomerase activity	cytoplasm	yes	het
YIR008C::chr9_2	PRI1	6.55578	2.04816	2.07048	-0.324234	1.86998	Subunit of DNA primase, which is required for DNA synthesis and double-strand break repair	Verified	DNA replication*	DNA primase activity	alpha DNA polymerase:primase complex	yes	het
YJR075W::chr10_4	HOC1	6.54878	0.962071	-0.0452238	0.222925	2.15979	Alpha-1,6-mannosyltransferase involved in cell wall mannan biosynthesis; subunit of a Golgi-localized complex that also contains Anp1p, Mnn9p, Mnn11p, and Mnn10p; identified as a suppressor of a cell lysis sensitive pkc1-371 allele	Verified	cell wall mannoprotein biosynthetic process*	alpha-1,6-mannosyltransferase activity*	alpha-1,6-mannosyltransferase complex	no	hom
YDR067C::chr4_4	OCA6	6.53778	1.07517	1.35908	-0.479993	-0.986507	Cytoplasmic protein required for replication of Brome mosaic virus in S. cerevisiae, which is a model system for studying replication of positive-strand RNA viruses in their natural hosts	Uncharacterized	biological process unknown	molecular function unknown	cytoplasm	no	hom
YGR146C::chr7_5	YGR146C	6.51498	3.50477	3.27396	-0.863225	0.495151		Uncharacterized	biological process unknown	molecular function unknown	cellular component unknown	no	hom
YLR084C::chr12_2	RAX2	6.48954	1.02281	0.836502	0.18948	-0.856147	N-glycosylated protein involved in the maintenance of bud site selection during bipolar budding; localization requires Rax1p	Verified	bud site selection	molecular function unknown	mitochondrion*	no	hom
YGR185C::chr7_5	TYS1	6.46812	3.03523	4.16141	3.66376	-0.355705	Cytoplasmic tyrosyl-tRNA synthetase, class I aminoacyl-tRNA synthetase that aminoacylates tRNA(Tyr), required for cytoplasmic protein synthesis, interacts with positions 34 and 35 of the anticodon of tRNATyr	Verified	tyrosyl-tRNA aminoacylation	tyrosine-tRNA ligase activity	cytoplasm*	yes	het
YJL007C::chr00_13	YJL007C	6.46323	0.30231	0.0222063	-0.0552423	-0.560902		Dubious				no	hom
YMR168C::chr13_4	CEP3	6.45513	1.53745	0.904637	0.400141	0.00718812	Essential kinetochore protein, component of the CBF3 complex that binds the CDEIII region of the centromere; contains an N-terminal Zn2Cys6 type zinc finger domain, a C-terminal acidic domain, and a putative coiled coil dimerization domain	Verified	mitotic spindle checkpoint	DNA bending activity*	condensed nuclear chromosome kinetochore*	yes	het
YJL165C::chr00_14	HAL5	6.45367	1.24193	0.334397	1.25511	-0.158783	Putative protein kinase; overexpression increases sodium and lithium tolerance, whereas gene disruption increases cation and low pH sensitivity and impairs potassium uptake, suggesting a role in regulation of Trk1p and/or Trk2p transporters	Verified	cation homeostasis	protein kinase activity	cellular component unknown	no	hom
YNL222W::chr14_2	SSU72	6.45348	-2.61976	-2.06036	-0.375788	2.00946	Transcription/RNA-processing factor that associates with TFIIB and cleavage/polyadenylation factor Pta1p; exhibits phosphatase activity on serine-5 of the RNA polymerase II C-terminal domain; affects start site selection in vivo	Verified	35S primary transcript processing*	RNA binding*	nucleus*	yes	het
YOR155C::chr15_2	ISN1	6.44916	2.13877	2.57802	-0.444572	-0.6785	Inosine 5'-monophosphate (IMP)-specific 5'-nucleotidase, catalyzes the breakdown of IMP to inosine, does not show similarity to known 5'-nucleotidases from other organisms	Verified	inosine salvage	IMP 5'-nucleotidase activity	cellular component unknown	no	hom
YKR053C::chr00_14	YSR3	6.44737	0.014938	-0.946897	0.818135	-0.371559	Dihydrosphingosine 1-phosphate phosphatase, membrane protein involved in sphingolipid metabolism; has similarity to Lcb3p	Verified	sphingolipid biosynthetic process	sphingosine-1-phosphate phosphatase activity	endoplasmic reticulum	no	hom
YGL032C::chr7_1	AGA2	6.43706	2.59306	1.27823	-0.0100378	-0.504817	Adhesion subunit of a-agglutinin of a-cells, C-terminal sequence acts as a ligand for alpha-agglutinin (Sag1p) during agglutination, modified with O-linked oligomannosyl chains, linked to anchorage subunit Aga1p via two disulfide bonds	Verified	agglutination during conjugation with cellular fusion	cell adhesion molecule binding	cell wall (sensu Fungi)	no	hom
YGR112W::chr7_4	SHY1	6.4226	2.79898	1.55216	1.28366	-0.0825697	Mitochondrial inner membrane protein required for normal respiration, possible chaperone involved in assembly of cytochrome c oxidase; similar to SURF1 from mammals, chickens, and D. melanogaster	Verified	aerobic respiration	unfolded protein binding	mitochondrion*	no	hom
YAL042W::chr1_1	ERV46	6.41438	1.43067	0.855781	-0.65435	-0.663886	Protein localized to COPII-coated vesicles, forms a complex with Erv41p; involved in the membrane fusion stage of transport	Verified	ER to Golgi vesicle-mediated transport	molecular function unknown	integral to endoplasmic reticulum membrane*	no	hom
YPL217C::chr00_18	BMS1	6.40943	-2.91567	-1.18938	0.559625	2.44918	Essential conserved nucleolar GTP-binding protein required for synthesis of 40S ribosomal subunits and for processing of the 35S pre-rRNA at sites A0, A1, and A2; interacts with Rcl1p, has similarity to Tsr1p	Verified	35S primary transcript processing*	GTP binding	cytoplasm*	yes	het
YGL113W::chr7_2	SLD3	6.39979	3.95165	0.746663	7.1707	-1.3168	Protein involved in the initiation of DNA replication, required for proper assembly of replication proteins at the origins of replication; interacts with Cdc45p	Verified	DNA replication initiation*	chromatin binding	nuclear chromatin	yes	het
YGR124W::chr7_5	ASN2	6.37794	2.37617	1.71199	0.454569	0.708855	Asparagine synthetase, isozyme of Asn1p; catalyzes the synthesis of L-asparagine from L-aspartate in the asparagine biosynthetic pathway	Verified	asparagine biosynthetic process	asparagine synthase (glutamine-hydrolyzing) activity	cytoplasm	no	hom
YLR354C::chr12_5	TAL1	6.35685	1.11411	1.73237	0.195539	-0.739108	Transaldolase, enzyme in the non-oxidative pentose phosphate pathway; converts sedoheptulose 7-phosphate and glyceraldehyde 3-phosphate to erythrose 4-phosphate and fructose 6-phosphate	Verified	pentose-phosphate shunt	transaldolase activity	cytoplasm	no	hom
YGL236C::chr7_3	MTO1	6.29363	2.38344	0.64596	-0.335331	0.326694	Mitochondrial protein, forms a heterodimer complex with Mss1p that performs the 5-carboxymethylaminomethyl modification of the wobble uridine base in mitochondrial tRNAs; required for respiration in paromomycin-resistant 15S rRNA mutants	Verified	translation*	molecular function unknown	mitochondrion	no	hom
YOR247W::chr15_3	SRL1	6.28135	0.646726	0.827196	-1.35303	-0.0935809	Mannoprotein that exhibits a tight association with the cell wall, required for cell wall stability in the absence of GPI-anchored mannoproteins; has a high serine-threonine content; expression is induced in cell wall mutants	Verified	nucleobase, nucleoside, nucleotide and nucleic acid metabolic process	molecular function unknown	cytoplasm*	no	hom
YGR091W::chr7_4	PRP31	6.27902	7.00396	4.34631	4.97889	2.01913	Splicing factor, component of the U4/U6-U5 snRNP complex	Verified	nuclear mRNA splicing, via spliceosome	RNA splicing factor activity, transesterification mechanism	mitochondrion*	yes	het
YMR021C::chr13_2	MAC1	6.27585	0.261538	2.34633	1.93882	0.461896	Copper-sensing transcription factor involved in regulation of genes required for high affinity copper transport	Verified	response to drug*	specific RNA polymerase II transcription factor activity	nucleus	no	hom
YGR111W::chr7_4	YGR111W	6.21592	2.81825	2.40026	-0.243328	1.01187		Uncharacterized	regulation of cell size	molecular function unknown	cytoplasm*	no	hom
YMR100W::chr00_9	MUB1	6.20793	0.123616	-0.00825169	-1.13181	-1.04966	Protein of unknown function, deletion causes multi-budding phenotype; has similarity to Aspergillus nidulans samB gene	Verified	regulation of cell budding	molecular function unknown	cellular component unknown	no	hom
YDR303C::chr4_6	RSC3	6.20792	1.74945	1.67596	2.41858	1.4265	One of 15 subunits of the 'Remodel the Structure of Chromatin' (RSC) complex; essential gene required for regulation of ribosomal protein genes and the cell wall/stress response; highly similar to Rsc30p	Verified	regulation of transcription, DNA-dependent*	DNA binding*	nucleus*	yes	het
YMR244C-A::chr13_5	YMR244C-A	6.20475	0.899391	1.24579	0.243165	-1.24141		Uncharacterized	biological process unknown	molecular function unknown	cytoplasm*	no	hom
YBL041W::chr2_1	PRE7	6.17984	0.851429	2.97333	9.74469	3.22654	20S proteasome beta-type subunit	Verified	ubiquitin-dependent protein catabolic process	endopeptidase activity	proteasome core complex, beta-subunit complex (sensu Eukaryota)	yes	het
YLR398C::chr12_5	SKI2	6.15184	0.493131	1.03254	-1.03398	-1.38829	Putative RNA helicase, involved in exosome mediated 3' to 5' mRNA degradation and translation inhibition of non-poly(A) mRNAs; forms complex with Ski3p and Ski8p; required for repressing propagation of dsRNA viruses	Verified	mRNA catabolic process*	RNA helicase activity*	cytoplasm*	no	hom
YBR045C::chr2_2	GIP1	6.14983	1.45526	1.25367	0.953035	0.174864	Meiosis-specific regulatory subunit of the Glc7p protein phosphatase, regulates spore wall formation and septin organization, required for expression of some late meiotic genes and for normal localization of Glc7p	Verified	spore wall assembly (sensu Fungi)*	protein phosphatase type 1 regulator activity*	prospore membrane*	no	hom
YCL062W::chr3_1	VAC17_p	6.13625	0.281519	-0.378085	-2.97535	-1.04028	Protein involved in vacuole inheritance; acts as a vacuole-specific receptor for myosin Myo2p	Verified	vacuole inheritance	protein anchor	vacuolar membrane	no	hom
YPL022W::chr16_3	RAD1	6.10963	1.56592	2.11177	-0.251907	0.0866268	Single-stranded DNA endonuclease (with Rad10p), cleaves single-stranded DNA during nucleotide excision repair and double-strand break repair; subunit of Nucleotide Excision Repair Factor 1 (NEF1); homolog of human XPF protein	Verified	meiotic mismatch repair*	DNA binding*	nucleus*	no	hom
YCL024W::chr3_1	KCC4	6.08301	2.02499	1.81872	-1.20986	-0.866186	Protein kinase of the bud neck involved in the septin checkpoint, associates with septin proteins, negatively regulates Swe1p by phosphorylation, shows structural homology to bud neck kinases Gin4p and Hsl1p	Verified	protein amino acid phosphorylation*	protein kinase activity	bud neck	no	hom
YDL188C::chr4_2	PPH22	6.08206	3.70657	1.78752	0.348011	-0.252018	Catalytic subunit of protein phosphatase 2A, functionally redundant with Pph21p; methylated at C terminus; forms alternate complexes with several regulatory subunits; involved in signal transduction and regulation of mitosis	Verified	translation*	protein phosphatase type 2A activity	condensed nuclear chromosome, pericentric region*	no	hom
YAL028W::chr1_1	FRT2	6.08129	2.45475	2.1158	-0.180982	0.816718	Tail-anchored endoplasmic reticulum membrane protein, interacts with homolog Frt1p but is not a substrate of calcineurin (unlike Frt1p), promotes growth in conditions of high Na+, alkaline pH, or cell wall stress; potential Cdc28p substrate	Verified	response to stress	molecular function unknown	endoplasmic reticulum	no	hom
YNL011C::chr00_18	YNL011C	6.07888	-1.30311	-1.28137	-0.521118	-0.493789		Uncharacterized	biological process unknown	molecular function unknown	cellular component unknown	no	hom
YDL181W::chr4_2	INH1	6.06674	5.0362	3.44853	-3.38292	0.747172	Protein that inhibits ATP hydrolysis by the F1F0-ATP synthase, inhibitory function is enhanced by stabilizing proteins Stf1p and Stf2p; has similarity to Stf1p and both Inh1p and Stf1p exhibit the potential to form coiled-coil structures	Verified	ATP synthesis coupled proton transport	enzyme inhibitor activity	mitochondrion*	no	het
YAL023C::chr1_1	PMT2	6.06147	-0.0741176	0.0597059	-0.713824	-0.282059	Protein O-mannosyltransferase, transfers mannose residues from dolichyl phosphate-D-mannose to protein serine/threonine residues; acts in a complex with Pmt1p, can instead interact with Pmt5p in some conditions; target for new antifungals	Verified	protein amino acid O-linked glycosylation	dolichyl-phosphate-mannose-protein mannosyltransferase activity	endoplasmic reticulum	no	hom
YNR004W::chr14_4	YNR004W	6.05303	1.63952	0.0420923	-0.34274	-0.0611566		Uncharacterized	biological process unknown	molecular function unknown	nucleolus	no	hom
YDR313C::chr4_6	PIB1	6.05111	-0.612511	-0.831756	1.47025	0.0912529	RING-type ubiquitin ligase of the endosomal and vacuolar membranes, binds phosphatidylinositol(3)-phosphate; contains a FYVE finger domain	Verified	protein ubiquitination	ubiquitin-protein ligase activity	vacuolar membrane (sensu Fungi)*	no	hom
YHR127W::chr00_10	YHR127W	6.03514	2.18589	1.73212	0.227318	-0.206966		Verified	biological process unknown	molecular function unknown	nucleus	no	hom
YKR044W::chr11_3	UIP5	6.03184	-0.0260492	-1.6411	-0.782923	1.21997	Protein of unknown function that interacts with Ulp1p, a Ubl (ubiquitin-like protein)-specific protease for Smt3p protein conjugates	Verified	biological process unknown	molecular function unknown	nuclear envelope	no	hom
YLR096W::chr12_2	KIN2	6.01295	1.39254	0.231111	0.872887	0.302321	Serine/threonine protein kinase involved in regulation of exocytosis; localizes to the cytoplasmic face of the plasma membrane; closely related to Kin1p	Verified	exocytosis	protein kinase activity	plasma membrane*	no	hom
YGR042W::chr7_4	YGR042W	6.0098	2.68543	2.86623	-0.548607	-0.3871		Uncharacterized	telomere maintenance	molecular function unknown	cytoplasm*	no	hom
YBR288C::chr00_16a	APM3	5.99566	0.678744	1.32639	-0.747791	-0.802648	Mu3-like subunit of the clathrin associated protein complex (AP-3); functions in transport of alkaline phosphatase to the vacuole via the alternate pathway	Verified	vesicle-mediated transport*	molecular function unknown	AP-3 adaptor complex	no	hom
YJR087W::chr00_12	YJR087W	5.99357	1.1407	1.15155	-1.0904	-0.743107		Dubious				no	hom
YKR061W::chr11_3	KTR2	5.98112	2.50438	1.59248	0.692589	0.471904	Mannosyltransferase involved in N-linked protein glycosylation; member of the KRE2/MNT1 mannosyltransferase family	Verified	protein amino acid N-linked glycosylation*	mannosyltransferase activity	Golgi apparatus	no	hom
YBR238C::chr2_4	YBR238C	5.97182	7.53036	4.41865	-1.51023	-0.629319		Uncharacterized	ribosome biogenesis and assembly	molecular function unknown	cytoplasm*	no	hom
YKL070W::chr11_1	YKL070W	5.97005	2.48229	2.5539	0.291503	1.09381		Uncharacterized	biological process unknown	molecular function unknown	mitochondrion	no	hom
YMR203W::chr13_4	TOM40	5.95659	5.26771	2.89321	-1.7263	0.961315	Component of the TOM (translocase of outer membrane) complex responsible for recognition and initial import steps for all mitochondrially directed proteins; constitutes the core element of the protein conducting pore	Verified	protein import into mitochondrial matrix	protein transporter activity	mitochondrion*	yes	het
YDR512C::chr00_17a	EMI1	5.95357	0.728791	0.612969	-0.807252	-1.07034	Non-essential protein of unknown function required for transcriptional induction of the early meiotic-specific transcription factor IME1, also required for sporulation	Verified	sporulation (sensu Fungi)*	molecular function unknown	cellular component unknown	no	hom
YMR010W::chr13_2	YMR010W	5.9325	1.78446	1.49178	-0.509359	0.689733		Uncharacterized	metabolic process	molecular function unknown	cytoplasm	no	hom
YEL063C::chr5_2	CAN1	5.92545	1.59983	0.905791	-0.234413	-0.61293	Plasma membrane arginine permease, requires phosphatidyl ethanolamine (PE) for localization, exclusively associated with lipid rafts; mutation confers canavanine resistance	Verified	basic amino acid transport	basic amino acid transporter activity*	mitochondrion*	no	hom
YLR038C::chr00_8	COX12	5.92521	0.323196	-0.424173	1.49671	0.605329	Subunit VIb of cytochrome c oxidase, which is the terminal member of the mitochondrial inner membrane electron transport chain; required for assembly of fully active cytochrome c oxidase but not required for activity after assembly	Verified	cytochrome c oxidase complex assembly	cytochrome-c oxidase activity	mitochondrion*	no	hom
YDL124W::chr4_2	YDL124W	5.92365	2.73516	2.59055	-0.197966	-0.670551		Verified	metabolic process	alpha-keto amide reductase activity*	cytoplasm*	no	hom
YML062C::chr13_1b	MFT1	5.92071	-0.330827	-0.123718	-1.08407	-2.21121	Subunit of the THO complex, which is a nuclear complex comprised of Hpr1p, Mft1p, Rlr1p, and Thp2p, that is involved in transcription elongation and mitotic recombination; involved in telomere maintenance	Verified	telomere maintenance*	nucleic acid binding	THO complex	no	hom
YGR152C::chr7_5	RSR1	5.91682	2.2069	2.67223	-1.79842	0.00559046	GTP-binding protein of the ras superfamily required for bud site selection, morphological changes in response to mating pheromone, and efficient cell fusion; localized to the plasma membrane; significantly similar to mammalian Rap GTPases	Verified	bud site selection*	GTPase activity*	plasma membrane*	no	hom
YER063W::chr00_10	THO1	5.91164	0.448276	0.365661	-1.26796	-2.02586	Protein of unknown function; overproduction suppresses the transcriptional defect caused by an hpr1 mutation	Verified	transcription, DNA-dependent	molecular function unknown	nucleus	no	hom
YNL044W::chr14_4	YIP3	5.90493	1.542	1.44667	-0.708379	0.0412582	Protein localized to COPII vesicles, proposed to be involved in ER to Golgi transport; interacts with members of the Rab GTPase family and Yip1p; also interacts with Rtn1p	Verified	ER to Golgi vesicle-mediated transport	molecular function unknown	endoplasmic reticulum*	no	hom
YGL144C::chr7_2	ROG1	5.89515	2.25238	2.7927	-0.896833	-0.470363	Protein with putative serine active lipase domain	Verified	lipid metabolic process	lipase activity	cellular component unknown	no	hom
YAL026C::chr1_1	DRS2	5.88424	-1.02787	-0.913279	-0.137824	3.1235	Aminophospholipid translocase (flippase) that maintains membrane lipid asymmetry in post-Golgi secretory vessicles; localizes to the trans-Golgi network; contributes to clathrin-coated vesicle formation and endocytosis; type 4 P-type ATPase	Verified	endocytosis*	phospholipid-translocating ATPase activity*	Golgi trans face	no	hom
YKL209C::chr11_3	STE6	5.85487	1.65007	0.958606	0.865545	-0.430602	ATP-binding cassette (ABC) transporter required for the export of a-factor, catalyzes ATP hydrolysis coupled to a-factor transport, contains 12 transmembrane domains and two ATP binding domains, expressed only in MATa cells	Verified	peptide pheromone export	ATPase activity, coupled to transmembrane movement of substances	mating projection tip*	no	het
YHL002W::chr00_10	HSE1	5.85467	1.18583	1.35802	0.083534	-0.465776	Subunit of the endosomal Vps27p-Hse1p complex required for sorting of ubiquitinated membrane proteins into intralumenal vesicles prior to vacuolar degradation, as well as for recycling of Golgi proteins and formation of lumenal membranes	Verified	protein targeting to vacuole	protein binding	endosome	no	hom
YAL029C::chr1_1	MYO4	5.84216	2.64902	2.54679	0.611389	0.171828	One of two type V myosin motors (along with MYO2) involved in actin-based transport of cargos; required for mRNA transport, including ASH1 mRNA, and facilitating the growth and movement of ER tubules into the growing bud along with She3p	Verified	intracellular mRNA localization*	actin filament binding*	mitochondrion*	no	hom
YOR018W::chr15_1	ROD1	5.83361	2.3195	1.66046	-1.23027	-1.00517	Membrane protein; overexpression confers resistance to the GST substrate o-dinitrobenzene as well as to zinc and calcium; contains 2 PY motifs, which are required for Rod1p interaction with Rsp5p, a hect-type ubiquitin ligase	Verified	response to drug	molecular function unknown	plasma membrane	no	hom
YOR263C::chr15_3	YOR263C	5.82171	1.69687	2.5978	-0.302732	0.356242		Dubious				no	hom
YJR024C::chr00_13	YJR024C	5.81715	5.04918	4.34111	-3.20492	-10.517		Uncharacterized	biological process unknown	molecular function unknown	cytoplasm	no	hom
YDL190C::chr4_2	UFD2	5.81496	0.918225	1.05225	-0.174971	0.216726	Ubiquitin chain assembly factor (E4) that cooperates with a ubiquitin-activating enzyme (E1), a ubiquitin-conjugating enzyme (E2), and a ubiquitin protein ligase (E3) to conjugate ubiquitin to substrates; also functions as an E3	Verified	response to stress*	ubiquitin conjugating enzyme activity	cytoplasm*	no	hom
YDR223W::chr4_5	CRF1	5.80886	1.10227	0.836708	-0.137603	-0.0820383	Transcriptional corepressor involved in the regulation of ribosomal protein gene transcription via the TOR signaling pathway and protein kinase A, phosphorylated by activated Yak1p which promotes accumulation of Crf1p in the nucleus	Verified	negative regulation of transcription	transcriptional repressor activity	cytoplasm*	no	hom
YOL056W::chr15_5	GPM3	5.80864	-1.81541	-2.34632	-0.660457	-2.35224	Homolog of Gpm1p phosphoglycerate mutase, which converts 3-phosphoglycerate to 2-phosphoglycerate in glycolysis; may be non-functional derivative of a gene duplication event	Verified	biological process unknown	molecular function unknown*	cytosol	no	hom
YOR058C::chr15_1	ASE1	5.8026	2.4996	3.16888	-0.62492	-0.657736	Mitotic spindle midzone localized microtubule-associated protein (MAP) family member; required for spindle elongation and stabilization; undergoes cell cycle-regulated degradation by anaphase promoting complex; potential Cdc28p substrate	Verified	mitotic spindle organization and biogenesis in nucleus*	microtubule binding	spindle*	no	hom
YGL164C::chr7_2	YRB30	5.79784	0.69411	0.785858	0.545254	0.00758852	RanGTP-binding protein, inhibits RanGAP1 (Rna1p)-mediated GTP hydrolysis of RanGTP (Gsp1p); shares similarity to proteins in other fungi but not in higher eukaryotes	Verified	biological process unknown	protein binding*	cytoplasm*	no	hom
YDL209C::chr4_3	CWC2	5.76754	2.7679	2.74462	-0.790101	-0.223638	Protein involved in pre-mRNA splicing, component of a complex containing Cef1p; interacts with Prp19p; contains an RNA recognition motif; has similarity to S. pombe Cwf2p	Verified	nuclear mRNA splicing, via spliceosome	molecular function unknown	spliceosome	yes	het
YDL180W::chr4_2	YDL180W	5.75143	2.8923	2.62244	0.530059	-0.422878		Uncharacterized	biological process unknown	molecular function unknown	vacuole (sensu Fungi)	no	hom
YBL055C::chr2_1	YBL055C	5.74779	1.1174	1.19137	0.668256	1.09444		Verified	response to oxidative stress*	endonuclease activity*	cytoplasm	no	hom
YNR011C::chr00_18	PRP2	5.73888	-1.5423	-1.44563	8.436	0.235668	RNA-dependent ATPase in the DEAH-box family, required for activation of the spliceosome before the first transesterification step in RNA splicing	Verified	U2-type catalytic spliceosome formation for first transesterification step	RNA splicing factor activity, transesterification mechanism*	nucleus*	yes	het
YDL173W::chr4_2	YDL173W	5.73489	2.76829	2.359	-0.659907	0.144644		Uncharacterized	biological process unknown	molecular function unknown	cytoplasm	no	hom
YDL243C::chr4_3	AAD4	5.73128	0.696854	0.376292	0.56878	-0.109189	Putative aryl-alcohol dehydrogenase with similarity to P. chrysosporium aryl-alcohol dehydrogenase, involved in the oxidative stress response	Verified	aldehyde metabolic process	aryl-alcohol dehydrogenase activity	cellular component unknown	no	hom
YDR301W::chr4_6	CFT1	5.72731	2.36568	0.138387	6.89904	0.196035	RNA-binding subunit of the mRNA cleavage and polyadenylation factor; involved in poly(A) site recognition and required for both pre-mRNA cleavage and polyadenylation, 51% sequence similarity with mammalian AAUAA-binding subunit of CPSF	Verified	mRNA polyadenylation*	RNA binding	mitochondrion*	yes	het
YGL235W::chr7_3/chr00_12	YGL235W	5.72088	1.95523	1.63522	-0.706882	-0.0977469		Uncharacterized	biological process unknown	molecular function unknown	cellular component unknown	no	hom
YBR269C::chr00_1	FMP21	5.72053	0.982899	1.57112	0.97399	-0.74466	Putative protein of unknown function; the authentic, non-tagged protein is detected in highly purified mitochondria in high-throughput studies	Uncharacterized	biological process unknown	molecular function unknown	mitochondrion	no	hom
YGR210C::chr00_8	YGR210C	5.70415	0.573373	1.0589	0.404908	1.01528		Uncharacterized	biological process unknown	molecular function unknown	cytoplasm	no	hom
YDL001W::chr4_1	RMD1	5.67765	0.884655	-0.255407	-0.605561	2.11843	Cytoplasmic protein required for sporulation	Verified	biological process unknown	molecular function unknown	cytoplasm	no	hom
YJL182C::chr10_1	YJL182C	5.67321	-1.40517	-1.07092	-1.24798	-0.634042		Dubious				no	hom
YHR113W::chr8_2	YHR113W	5.66652	4.19658	2.98523	-0.739721	-0.598162		Verified	proteolysis	aspartyl aminopeptidase activity	cytoplasm*	no	hom
YNL242W::chr14_2	ATG2	5.66244	-0.41451	-1.33979	-0.0306861	-0.182083	Peripheral membrane protein required for the formation of cytosolic sequestering vesicles involved in vacuolar import through both the Cvt pathway and autophagy; interacts with Atg9p and is necessary for its trafficking	Verified	protein targeting to vacuole*	molecular function unknown	cytoplasm*	no	hom
YNL072W::chr00_16b	RNH201	5.66078	0.944218	1.64239	0.23909	-0.143042	Ribonuclease H2 catalytic subunit, removes RNA primers during Okazaki fragment synthesis; cooperates with Rad27p nuclease	Verified	DNA replication	ribonuclease H activity	nucleus*	no	hom
YJL033W::chr10_2	HCA4	5.6591	-1.04518	-3.13462	3.93938	-0.245385	Putative nucleolar DEAD box RNA helicase; high-copy number suppression of a U14 snoRNA processing mutant suggests an involvement in 18S rRNA synthesis	Verified	ribosome biogenesis and assembly*	ATP-dependent RNA helicase activity	nucleolus	yes	het
YOR087W::chr15_1	YVC1	5.64933	-0.650867	-1.30289	2.01927	0.684778	Vacuolar cation channel, mediates release of Ca(2+) from the vacuole in response to hyperosmotic shock	Verified	cation homeostasis	calcium channel activity*	vacuole (sensu Fungi)	no	hom
YIL009W::chr9_1	FAA3	5.64866	0.476358	0.103442	-0.0142202	2.63094	Long chain fatty acyl-CoA synthetase, has a preference for C16 and C18 fatty acids; green fluorescent protein (GFP)-fusion protein localizes to the cell periphery	Verified	lipid metabolic process*	long-chain-fatty-acid-CoA ligase activity	cellular component unknown	no	hom
YKR097W::chr00_4	PCK1	5.63775	1.55785	2.03419	-0.14492	-0.991837	Phosphoenolpyruvate carboxykinase, key enzyme in gluconeogenesis, catalyzes early reaction in carbohydrate biosynthesis, glucose represses transcription and accelerates mRNA degradation, regulated by Mcm1p and Cat8p, located in the cytosol	Verified	gluconeogenesis	phosphoenolpyruvate carboxykinase (ATP) activity	cytosol	no	hom
YKL015W::chr11_1	PUT3	5.63337	0.979001	0.731177	0.449868	-0.0643208	Transcriptional activator of proline utilization genes, constitutively binds PUT1 and PUT2 promoter sequences and undergoes a conformational change to form the active state; has a Zn(2)-Cys(6) binuclear cluster domain	Verified	positive regulation of transcription from RNA polymerase II promoter*	specific RNA polymerase II transcription factor activity*	nucleus	no	hom
YML033W::chr13_2	SRC1_p	5.62905	-1.92344	0.718232	-0.1397	-1.64246	Protein with a putative role in sister chromatid segregation, potentially phosphorylated by Cdc28p; green fluorescent protein (GFP)-fusion protein localizes to the nuclear periphery	Verified	mitotic sister chromatid segregation	molecular function unknown	cellular component unknown	no	hom
YDR023W::chr4_3	SES1	5.62226	1.52081	0.963572	4.62079	0.355662	Cytosolic seryl-tRNA synthetase, class II aminoacyl-tRNA synthetase that aminoacylates tRNA(Ser), displays tRNA-dependent amino acid recognition which enhances discrimination of the serine substrate, interacts with peroxin Pex21p	Verified	seryl-tRNA aminoacylation	serine-tRNA ligase activity	cytoplasm	yes	het
YGL091C::chr7_1	NBP35	5.61396	5.43057	3.39691	7.19811	0.793829	Essential P-loop NTPase that functions in nuclear and cytosolic iron-sulfur (FeS) protein assembly; has a highly conserved N-terminus	Verified	iron-sulfur cluster assembly	ATPase activity*	cytoplasm*	yes	het
YDR437W::chr4_8	GPI19	5.60809	1.67715	-0.499719	8.77821	1.40371	Subunit of GPI-GlcNAc transferase involved in synthesis of N-acetylglucosaminyl phosphatidylinositol (GlcNAc-PI), which is the first intermediate in glycosylphosphatidylinositol (GPI) anchor synthesis, shares similarity with mammalian PIG-P	Verified	GPI anchor biosynthetic process	UDP-glycosyltransferase activity	endoplasmic reticulum*	yes	het
YNR075W::chr00_6	COS10	5.59377	-1.16094	-1.37293	1.42729	-0.745635	Protein of unknown function, member of the DUP380 subfamily of conserved, often subtelomerically-encoded proteins	Verified	endocytosis	molecular function unknown	cytoplasm*	no	hom
YGR175C::chr7_5	ERG1	5.58413	4.84382	3.88435	-1.52723	-0.663438	Squalene epoxidase, catalyzes the epoxidation of squalene to 2,3-oxidosqualene; plays an essential role in the ergosterol-biosynthesis pathway and is the specific target of the antifungal drug terbinafine	Verified	ergosterol biosynthetic process	squalene monooxygenase activity*	endoplasmic reticulum*	yes	het
YAL062W::chr1_1	GDH3	5.58163	0.981505	1.94707	-0.205995	-0.794643	NADP(+)-dependent glutamate dehydrogenase, synthesizes glutamate from ammonia and alpha-ketoglutarate; rate of alpha-ketoglutarate utilization differs from Gdh1p; expression regulated by nitrogen and carbon sources	Verified	glutamate biosynthetic process	glutamate dehydrogenase activity	nucleus*	no	hom
YOR339C::chr15_4	UBC11	5.57253	2.36469	2.05955	-0.613316	0.205669	Ubiquitin-conjugating enzyme most similar in sequence to Xenopus ubiquitin-conjugating enzyme E2-C, but not a true functional homolog of this E2; unlike E2-C, not required for the degradation of mitotic cyclin Clb2	Verified	protein monoubiquitination*	ubiquitin conjugating enzyme activity	cytoplasm	no	hom
YKL215C::chr00_14	YKL215C	5.57251	1.92271	0.895845	0.0660342	-0.857067		Uncharacterized	biological process unknown	molecular function unknown	cytoplasm	no	hom
YJR080C::chr00_12	FMP26	5.55407	6.32441	5.20151	0.728459	0.637487	Putative protein of unknown function; the authentic, non-tagged protein is detected in highly purified mitochondria in high-throughput studies	Uncharacterized	biological process unknown	molecular function unknown	mitochondrion	no	hom
YDR136C::chr4_4	VPS61	5.55188	3.06734	1.66707	-2.63584	1.34544	Dubious open reading frame, unlikely to encode a protein; not conserved in closely related Saccharomyces species; 4% of ORF overlaps the verified gene RGP1; deletion causes a vacuolar protein sorting defect	Dubious				no	hom
YGR136W::chr7_5	LSB1	5.53018	1.88019	0.677911	0.518574	-0.0318969	Protein containing an N-terminal SH3 domain; binds Las17p, which is a homolog of human Wiskott-Aldrich Syndrome protein involved in actin patch assembly and actin polymerization	Verified	biological process unknown	molecular function unknown	cytoplasm*	no	hom
YOR245C::chr15_3	DGA1	5.51828	2.46855	2.05836	-0.798757	-0.152132	Diacylglycerol acyltransferase, catalyzes the terminal step of triacylglycerol (TAG) formation, acylates diacylglycerol using acyl-CoA as an acyl donor, localized to lipid particles	Verified	triacylglycerol biosynthetic process*	diacylglycerol O-acyltransferase activity	lipid particle	no	hom
YDL176W::chr4_2	YDL176W	5.51743	5.58284	4.96044	-0.486878	0.000783392		Uncharacterized	biological process unknown	molecular function unknown	cellular component unknown	no	hom
YKR042W::chr11_3	UTH1	5.51632	1.14749	0.439324	-0.24138	0.604016	Mitochondrial outer membrane and cell wall localized SUN family member required for mitochondrial autophagy; involved in the oxidative stress response, life span during starvation, mitochondrial biogenesis, and cell death	Verified	mitochondrion organization and biogenesis*	molecular function unknown	cell wall (sensu Fungi)*	no	hom
YOR093C::chr15_1	YOR093C	5.51124	2.50108	2.31189	0.0369302	0.177574		Uncharacterized	biological process unknown	molecular function unknown	cellular component unknown	no	hom
YGR263C::chr00_3	SAY1	5.50673	-0.0540365	1.50803	-0.232639	-0.172526	Putative protein of unknown function; green fluorescent protein (GFP)-fusion protein localizes to the endoplasmic reticulum	Uncharacterized	biological process unknown	molecular function unknown	endoplasmic reticulum	no	hom
YGL169W::chr7_2	SUA5	5.50339	4.29556	-0.323517	1.67692	0.999941	Protein required for respiratory growth; null mutation suppresses the Cyc1p translation defect caused by the presence of an aberrant ATG codon upstream of the correct start	Verified	aerobic respiration	molecular function unknown	cytoplasm	yes	het
YJL172W::chr00_14	CPS1	5.49666	1.13914	1.80183	-0.249473	-1.13598	Vacuolar carboxypeptidase yscS; expression is induced under low-nitrogen conditions	Verified	proteolysis*	Gly-X carboxypeptidase activity	vacuole (sensu Fungi)	no	hom
YIL069C::chr9_1	RPS24B	5.49204	2.51353	-0.256879	-1.5304	0.846887	Protein component of the small (40S) ribosomal subunit; identical to Rps24Ap and has similarity to rat S24 ribosomal protein	Verified	translation	structural constituent of ribosome	cytosolic small ribosomal subunit (sensu Eukaryota)	no	hom
YGR153W::chr7_5	YGR153W	5.48832	4.53812	3.58043	-1.56016	0.294403		Uncharacterized	biological process unknown	molecular function unknown	cellular component unknown	no	hom
YFL008W::chr6_1	SMC1	5.47395	2.91474	2.41184	3.64132	-0.930263	Subunit of the multiprotein cohesin complex, essential protein involved in chromosome segregation and in double-strand DNA break repair; SMC chromosomal ATPase family member, binds DNA with a preference for DNA with secondary structure	Verified	mitotic sister chromatid segregation*	ATPase activity*	nuclear cohesin complex	yes	het
YOR229W::chr15_3	WTM2	5.4616	1.35932	1.01483	0.386183	0.578504	Transcriptional repressor involved in regulation of meiosis and silencing; contains WD repeats	Verified	regulation of meiosis	transcription corepressor activity	nucleus	no	hom
YLR095C::chr12_2	IOC2	5.43531	-0.693995	-0.680966	-0.0496665	-1.44488	Member of a complex (Isw1b) with Isw1p and Ioc4p that exhibits nucleosome-stimulated ATPase activity and acts within coding regions to coordinate transcription elongation with termination and processing, contains a PHD finger motif	Verified	chromatin remodeling	protein binding	ISW1 complex	no	hom
YGL014W::chr7_1	PUF4	5.42197	1.10792	0.372738	-0.191155	-0.9059	Member of the PUF protein family, which is defined by the presence of Pumilio homology domains that confer RNA binding activity; preferentially binds mRNAs encoding nucleolar ribosomal RNA-processing factors	Verified	mRNA catabolic process*	mRNA binding	cytoplasm	no	hom
YAL027W::chr1_1	YAL027W	5.41416	0.751347	0.689761	-1.11393	-0.47806		Uncharacterized	biological process unknown	molecular function unknown	nucleus	no	hom
YDL224C::chr4_3	WHI4	5.40481	1.39721	1.26442	0.0573116	0.325776	Putative RNA binding protein and partially redundant Whi3p homolog that regulates the cell size requirement for passage through Start and commitment to cell division	Verified	regulation of cell size	RNA binding	cytoplasm	no	hom
YML023C::chr13_2	NSE5	5.36939	0.579082	1.2148	-1.07092	-2.94949	Essential subunit of the Mms21-Smc5-Smc6 complex; required for cell viability and DNA repair	Verified	DNA repair	molecular function unknown	nucleus*	yes	het
YBL087C::chr2_1	RPL23A	5.36529	0.0966184	-0.0940171	-0.934225	-1.01709	Protein component of the large (60S) ribosomal subunit, identical to Rpl23Bp and has similarity to E. coli L14 and rat L23 ribosomal proteins	Verified	translation	structural constituent of ribosome	cytosolic large ribosomal subunit (sensu Eukaryota)	no	hom
YGR122W::chr7_4	YGR122W	5.35948	4.67738	4.68009	1.77816	0.592786		Uncharacterized	negative regulation of transcription from RNA polymerase II promoter	molecular function unknown	cytoplasm	no	hom
YGL249W::chr7_3	ZIP2	5.35645	1.0732	0.682119	-0.284064	0.646447	Meiosis-specific protein involved in normal synaptonemal complex formation and pairing between homologous chromosomes during meiosis	Verified	synapsis*	molecular function unknown	synaptonemal complex	no	hom
YPL175W::chr16_2	SPT14	5.34738	0.619846	1.01056	0.138264	-0.420839	UDP-GlcNAc-binding and catalytic subunit of the enzyme that mediates the first step in glycosylphosphatidylinositol (GPI) biosynthesis, mutations cause defects in transcription and in biogenesis of cell wall proteins	Verified	GPI anchor biosynthetic process	UDP-glycosyltransferase activity	endoplasmic reticulum*	yes	het
YOR385W::chr15_5	YOR385W	5.34439	1.52759	0.823017	-0.0219405	0.619674		Uncharacterized	biological process unknown	molecular function unknown	cytoplasm	no	hom
YKR081C::chr00_3	RPF2	5.34343	1.90219	2.84316	6.53284	1.43395	Essential protein involved in the processing of pre-rRNA and the assembly of the 60S ribosomal subunit; interacts with ribosomal protein L11; localizes predominantly to the nucleolus; constituent of 66S pre-ribosomal particles	Verified	ribosome biogenesis and assembly*	rRNA binding*	nucleolus	yes	het
YDL238C::chr4_3	GUD1	5.34317	2.93699	2.37573	-0.858932	-0.741017	Guanine deaminase, a catabolic enzyme of the guanine salvage pathway producing xanthine and ammonia from guanine; activity is low in exponentially-growing cultures but expression is increased in post-diauxic and stationary-phase cultures	Verified	guanine metabolic process	hydrolase activity, acting on carbon-nitrogen (but not peptide) bonds, in linear amides*	cytoplasm	no	hom
YHR019C::chr8_1	DED81	5.33877	2.38057	0.746293	15.7106	0.213319	Cytosolic asparaginyl-tRNA synthetase, required for protein synthesis, catalyzes the specific attachment of asparagine to its cognate tRNA	Verified	asparaginyl-tRNA aminoacylation	ATP binding*	cytoplasm	yes	het
YLR459W::chr00_4	GAB1	5.33843	0.414311	1.6247	11.9226	-2.7401	GPI transamidase subunit, involved in attachment of glycosylphosphatidylinositol (GPI) anchors to proteins; may have a role in recognition of the attachment signal or of the lipid portion of GPI	Verified	attachment of GPI anchor to protein	GPI-anchor transamidase activity	GPI-anchor transamidase complex	yes	het
YCL051W::chr3_1	LRE1	5.32767	1.14426	1.28974	-1.8644	-0.617842	Protein involved in control of cell wall structure and stress response; inhibits Cbk1p protein kinase activity; overproduction confers resistance to cell-wall degrading enzymes	Verified	cell wall organization and biogenesis*	transcription regulator activity*	cell wall (sensu Fungi)	no	hom
YHR112C::chr8_2	YHR112C	5.32434	2.80051	2.56224	0.408136	-0.512337		Uncharacterized	sulfur metabolic process	cystathionine beta-lyase activity	cytoplasm	no	hom
YGR125W::chr7_5	YGR125W	5.3219	3.32697	4.32686	-0.109555	0.952457		Uncharacterized	biological process unknown	molecular function unknown	vacuole (sensu Fungi)	no	hom
YHR143W::chr8_3	DSE2	5.32005	2.38599	1.0782	-0.907213	-0.360376	Daughter cell-specific secreted protein with similarity to glucanases, degrades cell wall from the daughter side causing daughter to separate from mother; expression is repressed by cAMP	Verified	cell wall organization and biogenesis*	glucan 1,3-beta-glucosidase activity	cell wall (sensu Fungi)*	no	hom
YML087C::chr13_1b	YML087C	5.31255	1.51618	-0.0276243	0.782952	1.60221		Uncharacterized	biological process unknown	molecular function unknown	cellular component unknown	no	hom
YLR220W::chr12_3	CCC1	5.30773	1.15198	1.06292	0.338257	0.216574	Putative vacuolar Fe2+/Mn2+ transporter; suppresses respiratory deficit of yfh1 mutants, which lack the ortholog of mammalian frataxin, by preventing mitochondrial iron accumulation	Verified	iron ion homeostasis*	manganese ion transporter activity*	vacuolar membrane (sensu Fungi)*	no	hom
YBR203W::chr2_4	COS111	5.28101	2.50704	2.06889	-0.552545	-1.27237	Protein required for resistance to the antifungal drug ciclopirox olamine; not related to the subtelomerically-encoded COS family; the authentic, non-tagged protein is detected in highly purified mitochondria in high-throughput studies	Verified	signal transduction	molecular function unknown	cellular component unknown*	no	hom
YDL034W::chr4_1	YDL034W	5.27928	0.103378	0.912067	-1.24966	-1.8831		Dubious				no	hom
YOR056C::chr15_1	NOB1	5.27154	1.27418	1.41222	0.4175	0.446163	Essential nuclear protein involved in proteasome maturation and synthesis of 40S ribosomal subunits; required for cleavage of the 20S pre-rRNA to generate the mature 18S rRNA	Verified	ribosome biogenesis and assembly*	protein binding*	nucleus*	yes	het
YKR087C::chr00_4	OMA1	5.26147	0.756865	-0.299688	0.218263	-0.527725	Metalloendopeptidase of the mitochondrial inner membrane, involved in turnover of membrane-embedded proteins; member of a family of predicted membrane-bound metallopeptidases in prokaryotes and higher eukaryotes	Verified	misfolded or incompletely synthesized protein catabolic process	metalloendopeptidase activity	mitochondrion*	no	hom
YML088W::chr13_1b	UFO1	5.25419	-2.61948	-1.39117	0.550989	1.69863	F-box receptor protein, subunit of the Skp1-Cdc53-F-box receptor (SCF) E3 ubiquitin ligase complex; binds to phosphorylated Ho endonuclease, allowing its ubiquitylation by SCF and subsequent degradation	Verified	ubiquitin-dependent protein catabolic process*	protein binding*	cytoplasm*	no	hom
YNL231C::chr14_2	PDR16	5.23219	2.66568	2.85451	-1.12352	3.48456	Phosphatidylinositol transfer protein (PITP) controlled by the multiple drug resistance regulator Pdr1p, localizes to lipid particles and microsomes, controls levels of various lipids, may regulate lipid synthesis, homologous to Pdr17p	Verified	response to drug*	phosphatidylinositol transporter activity	cytoplasm*	no	hom
YKR090W::chr00_4	PXL1	5.22789	1.068	1.14782	-0.560912	-5.46289	LIM domain-containing protein that localizes to sites of polarized growth, required for selection and/or maintenance of polarized growth sites, may modulate signaling by the GTPases Cdc42p and Rho1p; has similarity to metazoan paxillin	Verified	maintenance of cell polarity (sensu Fungi)	protein binding	cytoplasm*	no	hom
YER121W::chr00_5	YER121W	5.22705	2.56193	1.6437	0.562691	0.64458		Dubious				no	hom
YML055W::chr13_1b	SPC2	5.22307	2.49713	1.6043	-0.464327	-0.710458	Subunit of signal peptidase complex (Spc1p, Spc2p, Spc3p, Sec11p), which catalyzes cleavage of N-terminal signal sequences of proteins targeted to the secretory pathway; homologous to mammalian SPC25	Verified	protein targeting to ER*	protein binding	signal peptidase complex	no	hom
YBL029W::chr2_1	YBL029W	5.20385	0.958421	0.090706	1.51425	0.215907		Uncharacterized	biological process unknown	molecular function unknown	cytoplasm*	no	hom
YGR144W::chr7_5	THI4	5.18302	5.42456	3.73468	-0.17458	1.85977	Protein required for thiamine biosynthesis and for mitochondrial genome stability	Verified	mitochondrial genome maintenance*	molecular function unknown	mitochondrion*	no	hom
YGL120C::chr7_2	PRP43	5.18118	2.79709	2.69782	-1.65743	0.838933	RNA helicase in the DEAH-box family, functions in both RNA polymerase I and polymerase II transcript metabolism, involved in release of the lariat-intron from the spliceosome	Verified	ribosome biogenesis and assembly*	RNA splicing factor activity, transesterification mechanism*	mitochondrion*	yes	het
YDL133C-A::chr00_14	RPL41B	5.17247	1.19239	0.774463	-0.473862	0.894673	Ribosomal protein L47 of the large (60S) ribosomal subunit, identical to Rpl41Ap and has similarity to rat L41 ribosomal protein; comprised of only 25 amino acids; rpl41a rpl41b double null mutant is viable	Verified	translation	structural constituent of ribosome	cytosolic large ribosomal subunit (sensu Eukaryota)	no	hom
YGR037C::chr7_4	ACB1	5.16652	1.51916	1.5716	-1.61434	-1.65673	Acyl-CoA-binding protein, transports newly synthesized acyl-CoA esters from fatty acid synthetase (Fas1p-Fas2p) to acyl-CoA-consuming processes	Verified	fatty acid metabolic process*	long-chain fatty acid transporter activity*	cytoplasm*	no	hom
YLR348C::chr12_5	DIC1	5.16247	2.69295	1.55851	-0.557405	-0.658017	Mitochondrial dicarboxylate carrier, integral membrane protein, catalyzes a dicarboxylate-phosphate exchange across the inner mitochondrial membrane, transports cytoplasmic dicarboxylates into the mitochondrial matrix	Verified	dicarboxylic acid transport	dicarboxylic acid transporter activity	mitochondrion*	no	hom
YMR304C-A::chr13_5	YMR304C-A	5.16066	1.65699	1.48512	0.127229	-0.00659336		Dubious				no	hom
YJR026W::chr00_13	YJR026W	5.15303	0.851173	0.322093	-0.449629	-0.394396						no	hom
YMR135C::chr00_9	GID8	5.14887	-2.03614	-1.87824	-1.23431	0.0122477	Protein of unknown function, involved in proteasome-dependent catabolite inactivation of fructose-1,6-bisphosphatase; contains LisH and CTLH domains, like Vid30p; dosage-dependent regulator of START	Verified	negative regulation of gluconeogenesis*	molecular function unknown	cytoplasm*	no	hom
YFL035C-A::chr6_1	MOB2_p1	5.14359	2.61271	3.87797	2.81914	-1.03106	Component of the RAM signaling network, localizes and activates the Ace2p in the daughter cell nucleus to direct daughter cell-specific transcription of several genes involved in cell separation; Mob1p-like protein	Verified	protein amino acid phosphorylation*	protein kinase activator activity	nucleus*	yes	het
YLR173W::chr12_3	YLR173W	5.13412	-0.711749	-1.15366	0.0651502	-0.131312		Uncharacterized	biological process unknown	molecular function unknown	cellular component unknown	no	hom
YPL174C::chr16_2	NIP100	5.13171	0.301719	-0.270836	-0.532438	-0.0978542	Large subunit of the dynactin complex, which is involved in partitioning the mitotic spindle between mother and daughter cells; putative ortholog of mammalian p150(glued)	Verified	establishment of mitotic spindle orientation	protein binding*	spindle pole body*	no	hom
YHR073W::chr8_2	OSH3	5.12814	1.0215	-0.0891275	2.15594	1.17442	Member of an oxysterol-binding protein family with seven members in S. cerevisiae; family members have overlapping, redundant functions in sterol metabolism and collectively perform a function essential for viability	Verified	endocytosis*	phosphatidylinositol binding*	cytoplasm	no	hom
YKR104W::chr00_4	YKR104W	5.12388	1.61775	1.77448	0.155195	-1.17952		Verified	transport	ATPase activity, coupled to transmembrane movement of substances	membrane	no	hom
YLR375W::chr12_5	STP3	5.1208	3.7839	3.0393	-1.17045	0.00750131	Zinc-finger protein of unknown function, possibly involved in pre-tRNA splicing and in uptake of branched-chain amino acids	Uncharacterized	biological process unknown	molecular function unknown	nucleus	no	hom
YPR128C::chr16_5	ANT1	5.10668	4.52617	3.43639	0.529791	-0.929147	Peroxisomal adenine nucleotide transporter; involved in beta-oxidation of medium-chain fatty acid; required for peroxisome proliferation	Verified	peroxisome organization and biogenesis*	adenine nucleotide transporter activity	cytoplasm*	no	hom
YLR174W::chr12_3	IDP2	5.1007	0.702981	0.48738	-0.229252	-0.0208404	Cytosolic NADP-specific isocitrate dehydrogenase, catalyzes oxidation of isocitrate to alpha-ketoglutarate; levels are elevated during growth on non-fermentable carbon sources and reduced during growth on glucose	Verified	glutamate biosynthetic process*	isocitrate dehydrogenase (NADP+) activity	cytosol	no	hom
YKR018C::chr11_3	YKR018C	5.09622	0.590663	0.803655	-0.215537	0.991663		Uncharacterized	biological process unknown	molecular function unknown	cytoplasm*	no	hom
YGL161C::chr7_2	YIP5	5.09579	-0.627866	-0.574889	-0.24296	-0.273489	Protein that interacts with Rab GTPases; computational analysis of large-scale protein-protein interaction data suggests a possible role in vesicle-mediated transport	Verified	vesicle-mediated transport	Rab GTPase binding	membrane	no	hom
YER106W::chr00_5	MAM1	5.09197	3.23323	2.35163	-1.32673	0.0355691	Monopolin, kinetochore associated protein involved in chromosome attachment to meiotic spindle	Verified	meiotic chromosome segregation	molecular function unknown	condensed nuclear chromosome kinetochore	no	hom
YML053C::chr13_1b	YML053C	5.08564	-0.395183	0.648528	0.0214095	-0.849242		Uncharacterized	biological process unknown	molecular function unknown	cytoplasm*	no	hom
YAL065C::chr1_1	YAL065C	5.08305	1.12326	0.762681	1.86623	0.407359		Uncharacterized	biological process unknown	molecular function unknown	cellular component unknown	no	hom
YLR110C::chr00_15	CCW12	5.07191	1.61358	3.45044	-1.11082	-0.235428	Cell wall protein, mutants are defective in mating and agglutination, expression is downregulated by alpha-factor	Verified	cell wall organization and biogenesis*	molecular function unknown	cell wall (sensu Fungi)	no	hom
YOL102C::chr00_6	TPT1	5.07106	-0.218279	0.402734	6.41257	-0.178514	tRNA 2'-phosphotransferase, catalyzes the final step in yeast tRNA splicing: the transfer of the 2'-PO(4) from the splice junction to NAD(+) to form ADP-ribose 1''-2''cyclic phosphate and nicotinamide	Verified	tRNA splicing	tRNA 2'-phosphotransferase activity	nucleus	yes	het
YLR289W::chr12_4	GUF1	5.07018	-0.467403	-0.608823	0.5479	0.403584	Mitochondrial GTPase of unknown function, similar to E. coli elongation factor-type GTP-binding protein LepA and to LK1236.1 from Caenorhabditis elegans	Verified	biological process unknown	GTPase activity	mitochondrion	no	hom
YDR465C::chr4_8	RMT2	5.06318	3.77741	4.74001	0.235294	-0.933188	Arginine methyltransferase; ribosomal protein L12 is a substrate	Verified	ribosome biogenesis and assembly*	protein-arginine N-methyltransferase activity	cytoplasm*	no	hom
YDR156W::chr4_5	RPA14	5.05877	2.74982	2.6334	-1.45852	-0.231948	RNA polymerase I subunit A14	Verified	telomere maintenance*	DNA-directed RNA polymerase activity	DNA-directed RNA polymerase I complex	no	hom
YGR026W::chr7_3	YGR026W	5.05196	1.99463	0.351686	-0.0284349	-0.735925		Uncharacterized	biological process unknown	molecular function unknown	cellular component unknown	no	hom
YGR011W::chr7_3/chr00_12	YGR011W	5.04729	3.67358	2.19392	-0.494562	-1.10048		Dubious				no	hom
YDR526C::chr00_17a	YDR526C	5.04663	2.33435	2.30505	9.34196	1.25667		Dubious				yes	het
YNL294C::chr14_1	RIM21	5.04545	0.085951	0.931123	1.85981	1.62579	Component of the RIM101 pathway, has a role in cell wall construction and alkaline pH response; has similarity to A. nidulans PalH	Verified	sporulation (sensu Fungi)*	molecular function unknown	cellular component unknown	no	hom
YDR361C::chr4_7	BCP1	5.04327	0.97076	2.06959	3.2117	0.956725	Essential protein involved in nuclear export of Mss4p, which is a lipid kinase that generates phosphatidylinositol 4,5-biphosphate and plays a role in actin cytoskeleton organization and vesicular transport	Verified	protein export from nucleus*	molecular function unknown	cytoplasm*	yes	het
YNL191W::chr14_2	DUG3	5.02672	0.119909	-1.47322	-0.0672128	0.932985	Protein involved in alternative pathway of glutathione degradation	Uncharacterized	biological process unknown	molecular function unknown	cytoplasm	no	hom
YGR118W::chr7_4	RPS23A	5.01561	3.36529	0.638361	-3.25609	2.02151	Ribosomal protein 28 (rp28) of the small (40S) ribosomal subunit, required for translational accuracy; nearly identical to Rps23Bp and similar to E. coli S12 and rat S23 ribosomal proteins; deletion of both RPS23A and RPS23B is lethal	Verified	translation*	structural constituent of ribosome	cytosolic small ribosomal subunit (sensu Eukaryota)	no	hom
YDR060W::chr4_4	MAK21	5.01538	4.27215	1.52196	4.06375	1.07839	Constituent of 66S pre-ribosomal particles, required for large (60S) ribosomal subunit biogenesis; involved in nuclear export of pre-ribosomes; required for maintenance of dsRNA virus; homolog of human CAATT-binding protein	Verified	ribosome biogenesis and assembly*	molecular function unknown	Noc1p-Noc2p complex	yes	het
YBR195C::chr2_4	MSI1	5.00344	-0.0649891	-0.211891	-0.825494	0.200069	Subunit of chromatin assembly factor I (CAF-I), regulates the RAS/cAMP pathway via sequestration of Npr1p kinase; localizes to the nucleus and cytoplasm; homologous to human retinoblastoma binding proteins RbAp48 and RbAp46	Verified	DNA repair*	transcription regulator activity	chromatin silencing complex*	no	hom
YGR108W::chr7_4	CLB1	4.99727	5.32941	4.25249	0.13854	2.15312	B-type cyclin involved in cell cycle progression; activates Cdc28p to promote the transition from G2 to M phase; accumulates during G2 and M, then targeted via a destruction box motif for ubiquitin-mediated degradation by the proteasome	Verified	G2/M transition of mitotic cell cycle*	cyclin-dependent protein kinase regulator activity	cytoplasm*	no	hom
YGR120C::chr7_4	COG2	4.99645	0.189031	0.287003	4.71363	1.19756	Essential component of the conserved oligomeric Golgi complex (Cog1p through Cog8p), a cytosolic tethering complex that functions in protein trafficking to mediate fusion of transport vesicles to Golgi compartments	Verified	ER to Golgi vesicle-mediated transport*	protein binding	soluble fraction*	yes	het
YNL140C::chr00_17b	YNL140C	4.9912	-1.25129	-1.61338	1.70427	-0.711167		Dubious				no	hom
YGR102C::chr7_4	YGR102C	4.98298	1.29141	0.376696	-0.698053	1.10699		Uncharacterized	biological process unknown	molecular function unknown	mitochondrion	no	hom
YGL085W::chr7_1	YGL085W	4.97619	2.4358	1.24633	0.211102	-0.312639		Uncharacterized	biological process unknown	molecular function unknown	mitochondrion	no	hom
YLR127C::chr12_3	APC2	4.96777	-0.376943	-1.11512	31.1096	2.76891	Subunit of the Anaphase-Promoting Complex/Cyclosome (APC/C), which is a ubiquitin-protein ligase required for degradation of anaphase inhibitors, including mitotic cyclins, during the metaphase/anaphase transition; similar to cullin Cdc53p	Verified	mitotic sister chromatid segregation*	protein binding*	anaphase-promoting complex	yes	het
YGR115C::chr7_4	YGR115C	4.9641	1.58543	1.90501	4.6529	1.53467		Dubious				yes	het
YDL104C::chr4_2	QRI7	4.95791	2.57068	1.95896	-0.0393453	-0.632361	Putative metalloprotease, similar to O-sialoglycoprotein metallopeptidase from P. haemolytica; the authentic, non-tagged protein is detected in highly purified mitochondria in high-throughput studies	Uncharacterized	biological process unknown	molecular function unknown	mitochondrion	no	hom
YPR021C::chr00_18	AGC1	4.95699	0.885276	0.0891528	0.615019	0.317568	Mitochondrial transporter, acts both as a glutamate uniporter and as an aspartate-glutamate exchanger; involved in nitrogen metabolism, ornithine synthesis, and the malate-aspartate NADH shuttle	Verified	aspartate transport*	L-glutamate transporter activity*	mitochondrion*	no	hom
YIR030C::chr00_17b	DCG1	4.9568	1.81841	2.39931	-0.58188	-0.956927	Protein of unknown function, expression is sensitive to nitrogen catabolite repression and regulated by Dal80p; contains transmembrane domain	Verified	nitrogen compound metabolic process	molecular function unknown	cellular component unknown	no	hom
YDR170C::chr4_5	SEC7	4.94698	0.875657	0.8406	14.9405	-1.56648	Guanine nucleotide exchange factor (GEF) for ADP ribosylation factors involved in proliferation of the Golgi, intra-Golgi transport and ER-to-Golgi transport; found in the cytoplasm and on Golgi-associated coated vesicles	Verified	ER to Golgi vesicle-mediated transport*	ARF guanyl-nucleotide exchange factor activity	cytosol*	yes	het
YHR044C::chr8_1	DOG1	4.94489	0.940517	1.1383	0.46773	0.114902	2-deoxyglucose-6-phosphate phosphatase, similar to Dog2p, member of a family of low molecular weight phosphatases; confers 2-deoxyglucose resistance when overexpressed, in vivo substrate has not yet been identified	Verified	glucose metabolic process	2-deoxyglucose-6-phosphatase activity	cellular component unknown	no	hom
YER006W::chr5_2	NUG1	4.94325	0.903139	0.946303	7.93422	-1.10134	GTPase that associates with nuclear 60S pre-ribosomes, required for export of 60S ribosomal subunits from the nucleus	Verified	ribosome biogenesis and assembly*	GTPase activity	nucleus*	yes	het
YDL064W::chr4_1	UBC9	4.93828	-0.736479	-0.947273	6.3246	-0.0254591	SUMO-conjugating enzyme involved in the Smt3p conjugation pathway; nuclear protein required for S- and M-phase cyclin degradation and mitotic control; involved in proteolysis mediated by the anaphase-promoting complex cyclosome (APCC)	Verified	G2/M transition of mitotic cell cycle*	SUMO conjugating enzyme activity	nucleus	yes	het
YGL148W::chr7_2	ARO2	4.9296	-1.04683	-0.123138	1.04709	0.840308	Bifunctional chorismate synthase and flavin reductase, catalyzes the conversion of 5-enolpyruvylshikimate 3-phosphate (EPSP) to form chorismate, which is a precursor to aromatic amino acids	Verified	aromatic amino acid family biosynthetic process	chorismate synthase activity*	cytoplasm	no	hom
YOR197W::chr15_3	MCA1	4.92774	0.541152	0.725267	0.14477	-0.824714	Putative cysteine protease similar to mammalian caspases, involved in regulation of apoptosis upon hydrogen peroxide treatment	Verified	apoptosis	caspase activity	nucleus	no	hom
YMR057C::chr00_5	YMR057C	4.92561	0.921495	0.425794	-0.943178	-1.65308		Dubious				no	hom
YLR346C::chr00_11	YLR346C	4.92516	-0.402219	-0.948293	-0.514523	-0.211682		Uncharacterized	biological process unknown	molecular function unknown	mitochondrion	no	hom
YOR142W::chr15_2	LSC1	4.91994	1.7342	1.65922	0.447357	0.592631	Alpha subunit of succinyl-CoA ligase, which is a mitochondrial enzyme of the TCA cycle that catalyzes the nucleotide-dependent conversion of succinyl-CoA to succinate	Verified	tricarboxylic acid cycle*	succinate-CoA ligase (ADP-forming) activity	mitochondrion*	no	hom
YMR144W::chr13_4	YMR144W	4.91865	0.10748	-0.633841	0.0199001	-0.674781		Uncharacterized	biological process unknown	molecular function unknown	nucleus	no	hom
YOL084W::chr15_5	PHM7	4.91798	3.57503	2.48838	-0.161668	-0.0517665	Protein of unknown function, expression is regulated by phosphate levels; green fluorescent protein (GFP)-fusion protein localizes to the cell periphery and vacuole	Verified	biological process unknown	molecular function unknown	vacuole (sensu Fungi)	no	hom
YBR014C::chr2_2	YBR014C	4.91641	1.5786	0.563367	-0.350209	-0.810036		Uncharacterized	biological process unknown	molecular function unknown	vacuole (sensu Fungi)*	no	hom
YPR089W::chr16_4	YPR089W	4.91083	1.97822	2.45064	-0.0785526	-0.305153		Uncharacterized	biological process unknown	molecular function unknown	cellular component unknown	no	hom
YOR380W::chr15_4	RDR1	4.89835	1.31026	0.284228	0.248268	0.0627676	Transcriptional repressor involved in the control of multidrug resistance; negatively regulates expression of the PDR5 gene; member of the Gal4p family of zinc cluster proteins	Verified	response to xenobiotic stimulus	transcription factor activity	nucleus	no	hom
YGR035C::chr7_4	YGR035C	4.89524	1.77904	0.465129	0.791794	-0.192452		Uncharacterized	biological process unknown	molecular function unknown	cellular component unknown	no	hom
YKL085W::chr11_1	MDH1	4.88335	3.87684	3.45935	0.795158	0.68382	Mitochondrial malate dehydrogenase, catalyzes interconversion of malate and oxaloacetate; involved in the tricarboxylic acid (TCA) cycle	Verified	tricarboxylic acid cycle*	L-malate dehydrogenase activity	mitochondrion*	no	hom
YGR017W::chr7_3	YGR017W	4.87503	2.93358	1.73269	-0.774275	-0.926387		Uncharacterized	biological process unknown	molecular function unknown	cytoplasm*	no	hom
YDR446W::chr4_8	ECM11	4.87286	6.3404	4.89918	-0.7054	-1.2864	Non-essential protein apparently involved in meiosis, GFP fusion protein is present in discrete clusters in the nucleus throughout mitosis; may be involved in maintaining chromatin structure	Verified	cell wall organization and biogenesis*	molecular function unknown	nucleus	no	hom
YOR377W::chr15_4	ATF1	4.87122	1.16879	1.27628	-1.52099	0.66312	Alcohol acetyltransferase with potential roles in lipid and sterol metabolism; responsible for the major part of volatile acetate ester production during fermentation	Verified	fatty acid metabolic process*	alcohol O-acetyltransferase activity	lipid particle*	no	hom
YPR079W::chr16_4	MRL1	4.86422	3.79711	3.42488	-0.773399	-0.256466	Membrane protein with similarity to mammalian mannose-6-phosphate receptors, possibly functions as a sorting receptor in the delivery of vacuolar hydrolases	Verified	vacuolar transport	signal sequence binding	cytoplasm*	no	hom
YLR035C::chr00_8	MLH2	4.85882	4.0495	3.88957	0.0289982	0.0984183	Protein required for DNA mismatch repair in mitosis and meiosis; involved in the repair of mutational intermediates; forms a complex with Pms1p and Msh1p to repair mismatched DNA	Verified	DNA repair	molecular function unknown	nucleus	no	hom
YDR488C::chr4_8	PAC11	4.84208	2.98239	1.60457	-1.69629	-0.188274	Dynein intermediate chain, acts in the cytoplasmic dynein pathway, forms cortical cytoplasmic microtubule capture site with Num1p; null mutant is defective in nuclear migration, essential in the absence of CIN8	Verified	nuclear migration, microtubule-mediated*	microtubule motor activity*	cytoplasmic microtubule*	no	hom
YLR189C::chr12_3	ATG26	4.83528	-0.279208	-0.634473	1.31737	0.331799	UDP-glucose:sterol glucosyltransferase, conserved enzyme involved in synthesis of sterol glucoside membrane lipids, involved in autophagy	Verified	sterol metabolic process	sterol 3-beta-glucosyltransferase activity	cytoplasm	no	hom
YOL049W::chr15_5	GSH2	4.83238	3.62571	5.25712	2.16436	0.309194	Glutathione synthetase, catalyzes the ATP-dependent synthesis of glutathione (GSH) from gamma-glutamylcysteine and glycine; induced by oxidative stress and heat shock	Verified	response to heat*	glutathione synthase activity	intracellular	no	hom
YGR168C::chr7_5	YGR168C	4.8316	1.20677	1.43029	-0.484525	-0.170037		Uncharacterized	biological process unknown	molecular function unknown	cellular component unknown	no	hom
YEL062W::chr5_2	NPR2	4.80815	0.960142	0.873316	0.612147	-0.494083	Protein with a possible role in regulating expression of nitrogen permeases; transcription is induced in response to proline and urea; contains two PEST sequences; null mutant is resistant to cisplatin and doxorubicin	Verified	response to drug*	molecular function unknown	cellular component unknown	no	hom
YGR024C::chr00_14	THG1	4.80188	1.1559	0.438109	5.43125	0.557019	tRNAHis guanylyltransferase, adds a guanosine residue to the 5' end of tRNAHis after transcription and RNase P cleavage; couples nuclear division and migration to cell budding and cytokinesis; essential enzyme conserved among eukaryotes	Verified	tRNA modification	tRNA guanylyltransferase activity	cytoplasm*	yes	het
YMR194C-A::chr00_4	YMR194C-A	4.8016	0.66921	0.274171	0.824754	0.529538		Dubious				no	hom
YDL051W::chr4_1	LHP1	4.79805	0.610946	1.14022	-0.457985	-1.37963	RNA binding protein required for maturation of tRNA and snRNA precursors; acts as a molecular chaperone for RNAs transcribed by polymerase III; homologous to human La (SS-B) autoantigen	Verified	tRNA processing	RNA binding	nucleus*	no	hom
YBL052C::chr2_1	SAS3	4.79725	0.760331	-1.09366	-0.408264	0.554821	Histone acetyltransferase catalytic subunit of NuA3 complex that acetylates histone H3, involved in transcriptional silencing; homolog of the mammalian MOZ proto-oncogene; sas3 gcn5 double mutation confers lethality	Verified	chromatin silencing at telomere*	histone acetyltransferase activity*	histone acetyltransferase complex*	no	hom
YMR022W::chr13_2	QRI8	4.7915	2.72776	1.97809	-0.703851	-0.466135	Ubiquitin conjugating enzyme, involved in the ER-associated protein degradation pathway; requires Cue1p for recruitment to the ER membrane; proposed to be involved in chromatin assembly	Verified	ER-associated protein catabolic process*	ubiquitin conjugating enzyme activity	endoplasmic reticulum	no	hom
YGR086C::chr00_14	PIL1	4.79052	3.42795	3.16622	0.695261	0.361847	Primary component of eisosomes, which are large immobile patch structures at the cell cortex associated with endocytosis, along with Lsp1p and Sur7p; null mutants show activation of Pkc1p/Ypk1p stress resistance pathways	Verified	endocytosis*	protein kinase inhibitor activity	cytoplasm*	no	hom
YCL054W::chr3_1	SPB1	4.78925	0.734145	0.50148	-3.45729	1.57531	AdoMet-dependent methyltransferase involved in rRNA processing and 60S ribosomal subunit maturation; methylates G2922 in the tRNA docking site of the large subunit rRNA and in the absence of snR52, U2921; suppressor of PAB1 mutants	Verified	rRNA methylation*	rRNA (uridine-2'-O-)-methyltransferase activity*	nucleus*	yes	het
YIL067C::chr9_1	YIL067C	4.78536	1.94127	2.22387	-0.746568	-0.156397		Uncharacterized	biological process unknown	molecular function unknown	vacuole (sensu Fungi)	no	hom
YPR142C::chr16_5	YPR142C	4.7745	0.0349809	-0.19629	2.53594	0.672615		Dubious				yes	het
YBR199W::chr2_4	KTR4	4.77345	0.271868	-1.2697	0.16005	-0.243105	Putative mannosyltransferase involved in protein glycosylation; member of the KRE2/MNT1 mannosyltransferase family	Verified	protein amino acid N-linked glycosylation	mannosyltransferase activity	Golgi apparatus	no	hom
YNL261W::chr14_1	ORC5	4.77255	-0.513831	-0.386788	-0.390329	2.65091	Subunit of the origin recognition complex, which directs DNA replication by binding to replication origins and is also involved in transcriptional silencing	Verified	chromatin silencing at silent mating-type cassette*	ATPase activity*	pre-replicative complex*	yes	het
YDR309C::chr4_6	GIC2	4.76941	0.603482	0.469326	0.788349	0.263777	Protein of unknown function involved in initiation of budding and cellular polarization, interacts with Cdc42p via the Cdc42/Rac-interactive binding (CRIB) domain	Verified	establishment of cell polarity (sensu Fungi)*	small GTPase regulator activity	bud tip*	no	hom
YLR122C::chr12_2	YLR122C	4.76929	-0.598232	-1.10143	0.605524	-0.567661		Dubious				no	hom
YGR259C::chr00_3	YGR259C	4.76511	0.34244	1.92914	-0.0438405	-0.569943		Dubious				no	hom
YDR367W::chr4_7	YDR367W	4.75945	-0.767085	-2.29152	20.4278	-0.656893		Uncharacterized	biological process unknown	molecular function unknown	cytoplasm*	yes	het
YPR041W::chr16_4	TIF5	4.75459	1.51817	0.266062	1.55105	0.270505	Translation initiation factor eIF-5; N-terminal domain functions as a GTPase-activating protein to mediate hydrolysis of ribosome-bound GTP; C-terminal domain is the core of ribosomal preinitiation complex formation	Verified	regulation of translational initiation*	translation initiation factor activity*	cytosolic small ribosomal subunit (sensu Eukaryota)*	yes	het
YDR211W::chr4_5	GCD6	4.74729	3.16295	0.755214	5.64764	-0.381754	Catalytic epsilon subunit of the translation initiation factor eIF2B, the guanine-nucleotide exchange factor for eIF2; activity subsequently regulated by phosphorylated eIF2; first identified as a negative regulator of GCN4 expression	Verified	regulation of translational initiation	translation initiation factor activity*	guanyl-nucleotide exchange factor complex*	yes	het
YHR193C::chr00_8	EGD2	4.74433	-0.11427	0.903848	-0.665652	-1.19298	Alpha subunit of the heteromeric nascent polypeptide-associated complex (NAC) involved in protein sorting and translocation, associated with cytoplasmic ribosomes	Verified	cotranslational protein folding	unfolded protein binding	nascent polypeptide-associated complex	no	hom
YGL096W::chr7_1	TOS8	4.74072	3.74195	2.76643	-0.542215	0.255534	Homeodomain-containing transcription factor; SBF regulated target gene that in turn regulates expression of genes involved in G1/S phase events such as bud site selection, bud emergence and cell cycle progression; similarity to Cup9p	Verified	G1/S-specific transcription in mitotic cell cycle	transcription factor activity	nucleus	no	hom
YDR402C::chr4_7	DIT2	4.74057	-1.15266	-1.79801	-0.902921	0.536046	N-formyltyrosine oxidase, sporulation-specific microsomal enzyme required for spore wall maturation, involved in the production of a soluble LL-dityrosine-containing precursor of the spore wall, homologous to cytochrome P-450s	Verified	spore wall assembly (sensu Fungi)	oxidoreductase activity	cellular component unknown	no	hom
YCR010C::chr3_1	ADY2	4.73341	1.96496	1.04612	-1.13729	-0.13836	Acetate transporter required for normal sporulation	Verified	meiosis*	ammonium transporter activity*	mitochondrion*	no	hom
YER074W-A::chr00_20	YOS1	4.72362	5.56327	3.63615	1.60466	0.112536	Integral membrane protein required for ER to Golgi transport; localized to the Golgi, the ER, and COPII vesicles; interacts with Yip1p and Yif1p	Verified	ER to Golgi vesicle-mediated transport	molecular function unknown	endoplasmic reticulum membrane*	no	het
YGR057C::chr7_4	LST7	4.72125	1.68409	1.92962	-1.80509	-0.786299	Protein possibly involved in a post-Golgi secretory pathway; required for the transport of nitrogen-regulated amino acid permease Gap1p from the Golgi to the cell surface	Verified	telomere maintenance*	protein transporter activity	vesicle coat	no	hom
YDR416W::chr4_7	SYF1	4.72061	-0.795234	-0.341868	15.198	-0.00518081	Component of the spliceosome complex involved in pre-mRNA splicing; involved in regulation of cell cycle progression; similar to Drosophila crooked neck protein	Verified	nuclear mRNA splicing, via spliceosome*	molecular function unknown	spliceosome	yes	het
YPR055W::chr16_4	SEC8	4.7148	0.849561	0.72881	5.70406	1.24653	Essential 121kDa subunit of the exocyst complex (Sec3p, Sec5p, Sec6p, Sec8p, Sec10p, Sec15p, Exo70p, and Exo84p), which has the essential function of mediating polarized targeting of secretory vesicles to active sites of exocytosis	Verified	cytokinesis*	protein binding	bud tip*	yes	het
YPL229W::chr16_1	YPL229W	4.70688	5.13632	5.00392	0.201655	-1.40418		Uncharacterized	biological process unknown	molecular function unknown	cytoplasm	no	hom
YBR185C::chr2_4	MBA1	4.69893	-1.68382	-0.729246	1.02954	0.0454013	Protein involved in assembly of mitochondrial respiratory complexes; may act as a receptor for proteins destined for export from the mitochondrial matrix to the inner membrane	Verified	aerobic respiration*	molecular function unknown	mitochondrion*	no	hom
YMR193W::chr13_4	MRPL24	4.69589	-0.104695	1.42833	-7.2285	1.32779	Mitochondrial ribosomal protein of the large subunit	Verified	translation	structural constituent of ribosome	mitochondrion*	no	hom
YGR049W::chr7_4	SCM4	4.69401	1.05588	1.13934	0.553647	-0.79846	Potential regulatory effector of CDC4 function, suppresses a temperature-sensitive allele of CDC4, tripartite protein structure in which a charged region separates two uncharged domains, not essential for mitosis or meiosis	Verified	cell cycle	molecular function unknown	mitochondrion*	no	hom
YGL001C::chr7_1	ERG26	4.69051	-0.0258279	0.148967	-1.56359	-0.442678	C-3 sterol dehydrogenase, catalyzes the second of three steps required to remove two C-4 methyl groups from an intermediate in ergosterol biosynthesis	Verified	ergosterol biosynthetic process	C-3 sterol dehydrogenase (C-4 sterol decarboxylase) activity	endoplasmic reticulum*	yes	het
YOR259C::chr15_3	RPT4	4.68935	0.987688	3.04846	2.11906	2.9897	One of six ATPases of the 19S regulatory particle of the 26S proteasome involved in the degradation of ubiquitinated substrates; required for spindle pole body duplication; localized mainly to the nucleus throughout the cell cycle	Verified	ubiquitin-dependent protein catabolic process	ATPase activity*	nucleus*	yes	het
YDR253C::chr4_6	MET32	4.68414	0.695317	0.702235	-1.00269	-1.30026	Zinc-finger DNA-binding protein, involved in regulating expression of the methionine biosynthetic genes, similar to Met31p	Verified	sulfur amino acid metabolic process	DNA binding*	nucleus	no	hom
YDL200C::chr4_3	MGT1	4.68375	4.89844	5.26216	0.718706	1.78129	DNA repair methyltransferase (6-O-methylguanine-DNA methylase) involved in protection against DNA alkylation damage	Verified	DNA dealkylation	methylated-DNA-[protein]-cysteine S-methyltransferase activity	nucleus	no	hom
YDL203C::chr4_3	ACK1	4.67718	3.21147	3.09442	-0.156044	-0.250497	Putative protein of unknown function; the authentic, non-tagged protein is detected in highly purified mitochondria in high-throughput studies	Uncharacterized	biological process unknown	molecular function unknown	mitochondrion	no	hom
YHR016C::chr00_8	YSC84	4.6621	0.218382	0.331707	0.757661	-0.179818	Protein involved in the organization of the actin cytoskeleton; contains SH3 domain similar to Rvs167p	Verified	endocytosis*	molecular function unknown	actin cortical patch	no	hom
YJL066C::chr10_2	MPM1	4.65439	-0.151509	-0.410663	-0.228275	-0.80242	Mitochondrial membrane protein of unknown function, contains no hydrophobic stretches	Verified	biological process unknown	molecular function unknown	mitochondrion*	no	hom
YKL193C::chr11_3	SDS22	4.65	0.172951	-0.267213	29.809	-0.0418033	Conserved nuclear regulatory subunit of Glc7p type 1 protein serine-threonine phosphatase (PP1), functions positively with Glc7p to promote dephosphorylation of nuclear substrates required for chromosome transmission during mitosis	Verified	chromosome segregation*	enzyme regulator activity*	cytoplasm*	yes	het
YJL138C::chr10_1	TIF2	4.64937	2.29344	2.3665	-0.367435	-0.177581	Translation initiation factor eIF4A, identical to Tif1p; DEA(D/H)-box RNA helicase that couples ATPase activity to RNA binding and unwinding; forms a dumbbell structure of two compact domains connected by a linker; interacts with eIF4G	Verified	translational initiation*	translation initiation factor activity*	cytoplasm*	no	hom
YHR059W::chr00_10	FYV4	4.64598	0.923449	0.854956	-4.54741	0.745904	Protein of unknown function, required for survival upon exposure to K1 killer toxin	Verified	telomere maintenance	molecular function unknown	mitochondrion	no	hom
YDL208W::chr4_3	NHP2	4.64593	3.75021	3.25854	0.996535	1.78997	Nuclear protein related to mammalian high mobility group (HMG) proteins, essential for function of H/ACA-type snoRNPs, which are involved in 18S rRNA processing	Verified	35S primary transcript processing*	RNA binding	small nucleolar ribonucleoprotein complex	yes	het
YEL009C::chr5_2	GCN4	4.64421	3.00024	2.60077	-0.370112	-0.521536	Transcriptional activator of amino acid biosynthetic genes in response to amino acid starvation; expression is tightly regulated at both the transcriptional and translational levels	Verified	regulation of transcription from RNA polymerase II promoter*	DNA binding*	nucleus	no	hom
YLR070C::chr12_2	XYL2	4.63994	0.418431	1.42891	-0.536668	-1.44435	Xylitol dehydrogenase, converts xylitol to D-xylulose in the endogenous xylose utilization pathway	Verified	monosaccharide metabolic process	D-xylulose reductase activity	cellular component unknown	no	hom
YEL055C::chr5_2	POL5	4.63246	0.357754	-0.49516	1.69179	1.44014	Protein with sequence similarity to the human MybBP1A and weak sequence similar to B-type DNA polymerases, not required for chromosomal DNA replication; required for the synthesis of rRNA	Verified	rRNA transcription*	DNA-directed DNA polymerase activity	nucleolus	yes	het
YDR145W::chr4_4	TAF12	4.62649	0.437028	2.82025	11.2814	5.60801	Subunit (61/68 kDa) of TFIID and SAGA complexes, involved in RNA polymerase II transcription initiation and in chromatin modification, similar to histone H2A	Verified	transcription initiation from RNA polymerase II promoter*	general RNA polymerase II transcription factor activity	SAGA complex*	yes	het
YKR041W::chr00_14	YKR041W	4.6244	-0.0185639	-0.31748	1.2873	-0.273452		Uncharacterized	biological process unknown	molecular function unknown	cytoplasm*	no	hom
YOL083W::chr15_5	YOL083W	4.61452	-1.03596	-1.03394	-1.21724	-0.64026		Uncharacterized	biological process unknown	molecular function unknown	cellular component unknown	no	hom
YBR155W::chr2_3	CNS1	4.61418	-0.362867	2.25293	9.1325	5.3766	TPR-containing co-chaperone; binds both Hsp82p (Hsp90) and Ssa1p (Hsp70) and stimulates the ATPase activity of SSA1, ts mutants reduce Hsp82p function while over expression suppresses the phenotypes of an HSP82 ts allele and a cpr7 deletion	Verified	protein folding	Hsp70 protein binding*	cytoplasm	yes	het
YOR071C::chr15_1	THI71	4.6136	-0.516394	-0.130214	-0.336491	0.105628	Transporter of thiamine or related compound; shares sequence similarity to Thi7p; proposed to be involved in 5-fluorocytosine sensitivity	Uncharacterized	transport	transporter activity	membrane	no	hom
YIL157C::chr9_2	FMP35	4.6129	0.963189	1.36467	-0.988625	0.654545	Putative protein of unknown function; the authentic, non-tagged protein is detected in highly purified mitochondria in high-throughput studies	Uncharacterized	biological process unknown	molecular function unknown	mitochondrion	no	hom
YOR254C::chr15_3	SEC63	4.61013	4.4938	5.51965	2.44157	0.153051	Essential subunit of Sec63 complex (Sec63p, Sec62p, Sec66p and Sec72p); with Sec61 complex, Kar2p/BiP and Lhs1p forms a channel competent for SRP-dependent and post-translational SRP-independent protein targeting and import into the ER	Verified	posttranslational protein targeting to membrane*	protein transporter activity	mitochondrion*	yes	het
YER114C::chr00_5	BOI2	4.60608	2.12506	1.69234	-0.474384	-0.120585	Protein implicated in polar growth, functionally redundant with Boi1p; interacts with bud-emergence protein Bem1p; contains an SH3 (src homology 3) domain and a PH (pleckstrin homology) domain	Verified	establishment of cell polarity (sensu Fungi)*	phospholipid binding	bud neck*	no	hom
YIL028W::chr9_1	YIL028W	4.59981	1.09478	1.74198	-0.17999	-0.943514		Dubious				no	hom
YHR152W::chr8_3	SPO12	4.59627	0.380076	0.327794	0.0843776	0.147615	Nucleolar protein of unknown function, positive regulator of exit from mitosis; involved in regulating the release of Cdc14p from the nucleolus in early anaphase; proposed to play similar role in meiosis	Verified	regulation of exit from mitosis*	molecular function unknown	nucleus*	no	hom
YBR032W::chr2_2	YBR032W	4.59396	-0.111223	0.0216046	0.628671	0.713615		Dubious				no	hom
YBL060W::chr2_1	YBL060W	4.58939	1.09327	0.703564	0.367183	-0.142213		Uncharacterized	biological process unknown	molecular function unknown	cytoplasm*	no	hom
YGL241W::chr7_3	KAP114	4.58828	0.812872	1.0421	-1.10684	0.12857	Karyopherin, responsible for nuclear import of Spt15p, histones H2A and H2B, and Nap1p; amino terminus shows similarity to those of other importins, particularly Cse1p; localization is primarily nuclear	Verified	protein import into nucleus	protein carrier activity	cytoplasm*	no	hom
YGR064W::chr7_4	YGR064W	4.58711	1.99564	2.05139	-1.87049	0.226155		Dubious				no	hom
YGR242W::chr00_2	YGR242W	4.56805	0.430751	0.832637	0.67465	-0.337518		Dubious				no	hom
YMR093W::chr00_6	UTP15	4.564	-2.34916	-2.74808	3.03302	-1.18272	Nucleolar protein, component of the small subunit (SSU) processome containing the U3 snoRNA that is involved in processing of pre-18S rRNA	Verified	ribosome biogenesis and assembly*	snoRNA binding	small nucleolar ribonucleoprotein complex	yes	het
YGL012W::chr7_1	ERG4	4.56156	0.958081	-0.119644	-1.65526	0.685409	C-24(28) sterol reductase, catalyzes the final step in ergosterol biosynthesis; mutants are viable, but lack ergosterol	Verified	ergosterol biosynthetic process	delta24(24-1) sterol reductase activity	endoplasmic reticulum	no	hom
YDR219C::chr4_5	MFB1	4.55634	1.53897	0.852897	-0.0335073	0.413472	Mitochondria-associated F-box protein involved in maintenance of normal mitochondrial morphology; interacts with Skp1p through the F-box motif; preferentially localizes to the mother cell during budding	Verified	ubiquitin-dependent protein catabolic process*	protein binding	ubiquitin ligase complex*	no	hom
YGR092W::chr00_14	DBF2	4.55391	0.518874	2.56827	-3.16833	-1.07496	Ser/Thr kinase involved in transcription and stress response; functions as part of a network of genes in exit from mitosis; localization is cell cycle regulated; activated by Cdc15p during the exit from mitosis	Verified	protein amino acid phosphorylation*	protein serine/threonine kinase activity	bud neck*	no	hom
YPL222W::chr16_1	FMP40	4.55272	-0.203296	0.0932176	-0.269831	-0.461226	Putative protein of unknown function; the authentic, non-tagged protein is detected in highly purified mitochondria in high-throughput studies	Uncharacterized	biological process unknown	molecular function unknown	mitochondrion	no	hom
YLR279W::chr12_4	YLR279W	4.54315	-0.0950538	-0.0721778	0.375625	-1.00063		Dubious				no	hom
YIL013C::chr9_1	PDR11	4.54198	4.25568	3.39935	-0.71576	-0.297192	Membrane protein of the ATP-binding cassette (ABC) transporter superfamily, involved in multiple drug resistance, mediates sterol uptake when sterol biosynthesis is compromised, regulated by Pdr1p, required for anaerobic growth	Verified	sterol transport	ATPase activity, coupled to transmembrane movement of substances	membrane	no	hom
YOL088C::chr00_6	MPD2	4.53879	-0.108487	0.210691	0.980553	-0.282785	Member of the protein disulfide isomerase (PDI) family, exhibits chaperone activity; overexpression suppresses the lethality of a pdi1 deletion but does not complement all Pdi1p functions; undergoes oxidation by Ero1p	Verified	protein folding	protein disulfide isomerase activity*	endoplasmic reticulum	no	hom
YKR080W::chr00_3	MTD1	4.52521	0.0852396	0.603574	-0.185048	-1.00649	NAD-dependent 5,10-methylenetetrahydrafolate dehydrogenase, plays a catalytic role in oxidation of cytoplasmic one-carbon units; expression is regulated by Bas1p and Bas2p, repressed by adenine, and may be induced by inositol and choline	Verified	one-carbon compound metabolic process*	methylenetetrahydrofolate dehydrogenase (NAD+) activity	cytosol	no	hom
YBR232C::chr00_8	YBR232C	4.52301	4.1829	4.70007	-0.885443	-0.560712		Dubious				no	hom
YLR117C::chr12_2	CLF1	4.51375	1.69124	0.613463	-0.299627	-0.30491	Essential splicesome assembly factor; contains multiple tetratricopeptide repeat (TPR) protein-binding motifs and interacts specifically with many spliceosome components, may serve as a scaffold during splicesome assembly	Verified	nuclear mRNA splicing, via spliceosome*	protein binding	chromatin	yes	het
YLR238W::chr12_4	FAR10	4.49614	0.50239	-0.46281	-0.144879	-0.82793	Protein involved in G1 cell cycle arrest in response to pheromone, in a pathway different from the Far1p-dependent pathway; interacts with Far3p, Far7p, Far8p, Far9p, and Far11p; potential Cdc28p substrate	Verified	cell cycle arrest in response to pheromone	molecular function unknown	endoplasmic reticulum	no	hom
YGL051W::chr7_1	MST27	4.49388	2.47854	2.31877	-0.483225	-0.334045	Putative integral membrane protein, involved in vesicle formation; forms complex with Mst28p; member of DUP240 gene family; binds COPI and COPII vesicles	Verified	vesicle organization and biogenesis	protein binding	endoplasmic reticulum*	no	hom
YKR040C::chr00_14	YKR040C	4.4886	3.31428	3.01566	-0.381633	0.414496		Dubious				no	hom
YLR131C::chr12_3	ACE2	4.48581	-1.53371	-1.05031	2.79676	0.160925	Transcription factor that activates expression of early G1-specific genes, localizes to daughter cell nuclei after cytokinesis and delays G1 progression in daughters, localization is regulated by phosphorylation; potential Cdc28p substrate	Verified	G1-specific transcription in mitotic cell cycle	transcriptional activator activity	nucleus*	no	hom
YIR036C::chr00_3	IRC24	4.46496	1.01199	0.948885	0.655305	0.393746	Putative protein of unknown function; sequence similarity with short-chain dehydrogenase/reductase family members; green fluorescent protein (GFP)-fusion protein localizes to the cytoplasm; YIR036C is a non-essential gene; null mutant displays increased l	Uncharacterized	biological process unknown	molecular function unknown	cytoplasm	no	hom
YML009C::chr00_4	MRPL39	4.46297	0.612496	-1.12316	0.725008	-0.636015	Mitochondrial ribosomal protein of the large subunit	Verified	translation	structural constituent of ribosome	mitochondrion*	no	hom
YNL244C::chr00_8	SUI1	4.45573	3.26021	2.66893	13.4908	-0.596987	Translation initiation factor eIF1; component of a complex involved in recognition of the initiator codon; modulates translation accuracy at the initiation phase	Verified	translational initiation	translation initiation factor activity	multi-eIF complex	yes	het
YDR304C::chr4_6	CPR5	4.45133	1.59879	0.707033	-0.166655	-1.20555	Peptidyl-prolyl cis-trans isomerase (cyclophilin) of the endoplasmic reticulum, catalyzes the cis-trans isomerization of peptide bonds N-terminal to proline residues; transcriptionally induced in response to unfolded proteins in the ER	Verified	biological process unknown	peptidyl-prolyl cis-trans isomerase activity	cytoplasm*	no	hom
YHR009C::chr00_10	YHR009C	4.44914	0.401918	-0.0698316	2.56431	0.659568		Uncharacterized	biological process unknown	molecular function unknown	cytoplasm	no	hom
YDL109C::chr4_2	YDL109C	4.44028	-1.30852	-1.28791	1.19303	-0.832597		Uncharacterized	lipid metabolic process	molecular function unknown	cellular component unknown	no	hom
YAL046C::chr1_1	YAL046C	4.43897	-0.658744	-0.389085	-0.465669	-0.581279		Uncharacterized	biological process unknown	molecular function unknown	cellular component unknown	no	hom
YGL103W::chr7_2	RPL28	4.43391	0.113992	0.311161	-0.0238061	-1.34268	Ribosomal protein L29 of the large (60S) ribosomal subunit, has similarity to E. coli L15 and rat L27a ribosomal proteins; may have peptidyl transferase activity; can mutate to cycloheximide resistance	Verified	translation	structural constituent of ribosome*	nucleus*	yes	het
YOR346W::chr15_4	REV1	4.42189	0.325644	0.69184	-0.541651	-1.09497	Deoxycytidyl transferase, forms a complex with the subunits of DNA polymerase zeta, Rev3p and Rev7p; involved in repair of abasic sites in damaged DNA	Verified	DNA repair*	DNA-directed DNA polymerase activity*	nucleus*	no	hom
YPR169W::chr16_5	JIP5	4.41395	2.17527	2.58478	-0.00447767	0.723814	Nucleolar protein of unknown function, exhibits a physical interaction with Bre1p	Uncharacterized	protein monoubiquitination	molecular function unknown	nucleus*	yes	het
YPR017C::chr16_4	DSS4	4.40415	0.934338	0.348398	0.893058	0.331485	Nucleotide release factor functioning in the post-Golgi secretory pathway, required for ER-to-Golgi transport, binds zinc, found both on membranes and in the cytosol; guanine nucleotide dissociation stimulator	Verified	secretory pathway	guanyl-nucleotide exchange factor activity*	membrane fraction*	no	hom
YDR063W::chr4_4	YDR063W	4.40027	0.325083	0.292312	-0.209536	-0.0766062		Uncharacterized	biological process unknown	molecular function unknown	cytoplasm*	no	hom
YGL224C::chr7_3	SDT1	4.38655	2.74917	1.99037	0.924315	-0.0612398	Pyrimidine nucleotidase; overexpression suppresses the 6-AU sensitivity of transcription elongation factor S-II, as well as resistance to other pyrimidine derivatives	Verified	pyrimidine base metabolic process	nucleotidase activity	cellular component unknown	no	hom
YBR255W::chr2_4	YBR255W	4.37325	1.48699	1.40842	-2.04413	-0.250101		Uncharacterized	biological process unknown	molecular function unknown	cytoplasm	no	hom
[truncated: 99 more rows]

## Sheet: Hyd
strain	Gene	z_result_nq:07_07_12_t12:Miconazole:100:nM:::mM:5_20:heho_05_06:YPD	z_result_nq:07_07_12_t13:Hydroxyurea:2:mM:::mM:5_20:heho_05_06:YPD	z_result_nq:07_07_12_t15:Hydroxyurea:50:mM:::mM:5_20:heho_05_06:YPD	z_result_nq:07_08_04_t08:Hydroxyurea:2:mM:Miconazole:30:nM:5_20:heho_05_06:YPD	z_result_nq:07_08_08_t02:Miconazole:30:nM::::5_20:heho_05_06:YPD	Description	feature_qualifier	GO_process	GO_function	GO_component	essential_gene	zygosity
[truncated: 95 more rows]

[truncated: 2 more sheets: Mic, Mic vs Hyd.txt]
